# Supplementary material for: Data-Driven Discovery of Immune Contexture Biomarkers
Source: Front Oncol. 2018 Dec 18;8:627. doi: 10.3389/fonc.2018.00627 (PMC6305402; doi:10.3389/fonc.2018.00627)
Supplement: Data Sheet 3.zip — The MSI/MSS dataset used for the identification and assessment of discriminatory features (sections 3.2, 3.3, and 3.4) is provided as a collection of text files describing regions, markers, and metadata (part 1/3). [file Data_Sheet_3.zip › MSIMSSDataset/89859_ImageObjects.txt]

barcode_target	16-006389_11966_MSS-MSI_1810 [5 channels]
barcode_origin	0
workflow_target	CD8-CD3-CD4-Ki67-DAPI_generic.wsa 
workflow_target_version	 build f14999727a346af05f524693b44526002539cc76, workflows f149997 2016-05-23 with local changes
workflow_origin	0
workflow_origin_version	0
iH	18640
iW	31440
user	txdsapps
hostname	RPZMB000019

1	0	0	Ki67+	 3145 3881
2	0	0	Ki67+	 3167 4397
3	0	0	Ki67+	 3201 4724
4	0	0	Ki67+	 3282 4681
5	0	0	Ki67+	 3311 4599
6	0	0	Ki67+	 3384 4573
7	0	0	Ki67+	 3395 4579
8	0	0	Ki67+	 3473 4355
9	0	0	Ki67+	 3528 4776
10	0	0	Ki67+	 3532 4178
11	0	0	Ki67+	 3535 4806
12	0	0	Ki67+	 2797 5565
13	0	0	Ki67+	 2803 5616
14	0	0	Ki67+	 2860 5526
15	0	0	Ki67+	 2866 5603
16	0	0	Ki67+	 2876 5524
17	0	0	Ki67+	 2880 5544
18	0	0	Ki67+	 2880 5580
19	0	0	Ki67+	 2888 5566
20	0	0	Ki67+	 2888 5607
21	0	0	Ki67+	 2904 5515
22	0	0	Ki67+	 2915 5466
23	0	0	Ki67+	 2917 5488
24	0	0	Ki67+	 2930 5457
25	0	0	Ki67+	 2932 5409
26	0	0	Ki67+	 2933 5511
27	0	0	Ki67+	 2935 5630
28	0	0	Ki67+	 2942 5212
29	0	0	Ki67+	 2944 5535
30	0	0	Ki67+	 2956 5578
31	0	0	Ki67+	 2957 5455
32	0	0	Ki67+	 2958 5628
33	0	0	Ki67+	 2962 5440
34	0	0	Ki67+	 2968 5568
35	0	0	Ki67+	 2970 5380
36	0	0	Ki67+	 2978 5433
37	0	0	Ki67+	 2981 5304
38	0	0	Ki67+	 2986 5529
39	0	0	Ki67+	 2988 5325
40	0	0	Ki67+	 2989 5580
41	0	0	Ki67+	 2989 5618
42	0	0	Ki67+	 2994 5364
43	0	0	Ki67+	 2994 5508
44	0	0	Ki67+	 2994 5550
45	0	0	Ki67+	 2995 5450
46	0	0	Ki67+	 3002 5347
47	0	0	Ki67+	 3015 5124
48	0	0	Ki67+	 3022 5532
49	0	0	Ki67+	 3024 5582
50	0	0	Ki67+	 3030 5507
51	0	0	Ki67+	 3041 5202
52	0	0	Ki67+	 3045 5177
53	0	0	Ki67+	 3045 5548
54	0	0	Ki67+	 3050 5452
55	0	0	Ki67+	 3055 5523
56	0	0	Ki67+	 3057 5242
57	0	0	Ki67+	 3063 5292
58	0	0	Ki67+	 3065 5193
59	0	0	Ki67+	 3069 5372
60	0	0	Ki67+	 3069 5625
61	0	0	Ki67+	 3070 5089
62	0	0	Ki67+	 3070 5459
63	0	0	Ki67+	 3073 5003
64	0	0	Ki67+	 3079 5419
65	0	0	Ki67+	 3080 5016
66	0	0	Ki67+	 3082 5165
67	0	0	Ki67+	 3083 5286
68	0	0	Ki67+	 3086 4992
69	0	0	Ki67+	 3086 5092
70	0	0	Ki67+	 3087 5250
71	0	0	Ki67+	 3091 5350
72	0	0	Ki67+	 3096 5015
73	0	0	Ki67+	 3099 5620
74	0	0	Ki67+	 3100 4955
75	0	0	Ki67+	 3104 5103
76	0	0	Ki67+	 3107 5330
77	0	0	Ki67+	 3107 5355
78	0	0	Ki67+	 3109 5298
79	0	0	Ki67+	 3109 5518
80	0	0	Ki67+	 3109 5542
81	0	0	Ki67+	 3110 5416
82	0	0	Ki67+	 3110 5466
83	0	0	Ki67+	 3113 5443
84	0	0	Ki67+	 3114 5090
85	0	0	Ki67+	 3117 5110
86	0	0	Ki67+	 3118 5584
87	0	0	Ki67+	 3120 5232
88	0	0	Ki67+	 3124 5371
89	0	0	Ki67+	 3124 5598
90	0	0	Ki67+	 3125 5013
91	0	0	Ki67+	 3129 4929
92	0	0	Ki67+	 3130 5047
93	0	0	Ki67+	 3133 5619
94	0	0	Ki67+	 3134 5564
95	0	0	Ki67+	 3136 4953
96	0	0	Ki67+	 3136 5203
97	0	0	Ki67+	 3137 5107
98	0	0	Ki67+	 3138 5459
99	0	0	Ki67+	 3139 5351
100	0	0	Ki67+	 3144 5383
101	0	0	Ki67+	 3147 5061
102	0	0	Ki67+	 3148 5621
103	0	0	Ki67+	 3150 5096
104	0	0	Ki67+	 3152 5491
105	0	0	Ki67+	 3153 5204
106	0	0	Ki67+	 3154 5033
107	0	0	Ki67+	 3156 5176
108	0	0	Ki67+	 3156 5550
109	0	0	Ki67+	 3160 5062
110	0	0	Ki67+	 3162 5356
111	0	0	Ki67+	 3164 5586
112	0	0	Ki67+	 3166 5541
113	0	0	Ki67+	 3167 5208
114	0	0	Ki67+	 3168 5117
115	0	0	Ki67+	 3168 5160
116	0	0	Ki67+	 3171 5039
117	0	0	Ki67+	 3172 5142
118	0	0	Ki67+	 3173 5172
119	0	0	Ki67+	 3174 5514
120	0	0	Ki67+	 3176 5469
121	0	0	Ki67+	 3177 4903
122	0	0	Ki67+	 3184 5189
123	0	0	Ki67+	 3192 5547
124	0	0	Ki67+	 3195 5345
125	0	0	Ki67+	 3196 5594
126	0	0	Ki67+	 3199 5086
127	0	0	Ki67+	 3199 5245
128	0	0	Ki67+	 3205 5020
129	0	0	Ki67+	 3211 5098
130	0	0	Ki67+	 3214 5138
131	0	0	Ki67+	 3222 5051
132	0	0	Ki67+	 3226 5454
133	0	0	Ki67+	 3230 5075
134	0	0	Ki67+	 3237 5139
135	0	0	Ki67+	 3237 5551
136	0	0	Ki67+	 3239 5128
137	0	0	Ki67+	 3239 5179
138	0	0	Ki67+	 3239 5196
139	0	0	Ki67+	 3239 5343
140	0	0	Ki67+	 3240 5014
141	0	0	Ki67+	 3242 5517
142	0	0	Ki67+	 3244 5216
143	0	0	Ki67+	 3245 5096
144	0	0	Ki67+	 3247 5002
145	0	0	Ki67+	 3250 5315
146	0	0	Ki67+	 3253 5169
147	0	0	Ki67+	 3253 5584
148	0	0	Ki67+	 3258 5544
149	0	0	Ki67+	 3262 5395
150	0	0	Ki67+	 3263 5164
151	0	0	Ki67+	 3264 5405
152	0	0	Ki67+	 3264 5557
153	0	0	Ki67+	 3269 5245
154	0	0	Ki67+	 3270 5528
155	0	0	Ki67+	 3274 5133
156	0	0	Ki67+	 3276 5594
157	0	0	Ki67+	 3277 5389
158	0	0	Ki67+	 3279 5434
159	0	0	Ki67+	 3280 5460
160	0	0	Ki67+	 3281 5198
161	0	0	Ki67+	 3282 5248
162	0	0	Ki67+	 3283 5159
163	0	0	Ki67+	 3286 5481
164	0	0	Ki67+	 3287 4994
165	0	0	Ki67+	 3299 5513
166	0	0	Ki67+	 3304 5190
167	0	0	Ki67+	 3312 5358
168	0	0	Ki67+	 3315 5254
169	0	0	Ki67+	 3320 5578
170	0	0	Ki67+	 3321 5411
171	0	0	Ki67+	 3331 5444
172	0	0	Ki67+	 3331 5497
173	0	0	Ki67+	 3331 5600
174	0	0	Ki67+	 3334 5465
175	0	0	Ki67+	 3336 5430
176	0	0	Ki67+	 3339 5391
177	0	0	Ki67+	 3344 5549
178	0	0	Ki67+	 3346 5190
179	0	0	Ki67+	 3360 5166
180	0	0	Ki67+	 3385 5609
181	0	0	Ki67+	 3403 5495
182	0	0	Ki67+	 3416 5441
183	0	0	Ki67+	 3419 5598
184	0	0	Ki67+	 3421 5569
185	0	0	Ki67+	 3423 5329
186	0	0	Ki67+	 3428 5529
187	0	0	Ki67+	 3436 5378
188	0	0	Ki67+	 3439 5094
189	0	0	Ki67+	 3446 5136
190	0	0	Ki67+	 3453 5122
191	0	0	Ki67+	 3460 5611
192	0	0	Ki67+	 3464 4957
193	0	0	Ki67+	 3464 5452
194	0	0	Ki67+	 3472 5439
195	0	0	Ki67+	 3475 5623
196	0	0	Ki67+	 3477 5286
197	0	0	Ki67+	 3478 5375
198	0	0	Ki67+	 3482 5014
199	0	0	Ki67+	 3482 5472
200	0	0	Ki67+	 3484 5509
201	0	0	Ki67+	 3484 5533
202	0	0	Ki67+	 3496 5444
203	0	0	Ki67+	 3499 5485
204	0	0	Ki67+	 3500 5556
205	0	0	Ki67+	 3502 5316
206	0	0	Ki67+	 3504 5280
207	0	0	Ki67+	 3508 5428
208	0	0	Ki67+	 3511 5451
209	0	0	Ki67+	 3511 5626
210	0	0	Ki67+	 3519 5434
211	0	0	Ki67+	 3523 5205
212	0	0	Ki67+	 3528 4845
213	0	0	Ki67+	 3528 5236
214	0	0	Ki67+	 3528 5302
215	0	0	Ki67+	 3529 5184
216	0	0	Ki67+	 3530 5320
217	0	0	Ki67+	 3533 5480
218	0	0	Ki67+	 2778 5789
219	0	0	Ki67+	 2791 5674
220	0	0	Ki67+	 2792 5771
221	0	0	Ki67+	 2795 5815
222	0	0	Ki67+	 2796 5743
223	0	0	Ki67+	 2797 5642
224	0	0	Ki67+	 2809 5720
225	0	0	Ki67+	 2817 5792
226	0	0	Ki67+	 2819 5736
227	0	0	Ki67+	 2820 5820
228	0	0	Ki67+	 2826 5871
229	0	0	Ki67+	 2829 5840
230	0	0	Ki67+	 2834 5682
231	0	0	Ki67+	 2843 5766
232	0	0	Ki67+	 2846 5802
233	0	0	Ki67+	 2851 5813
234	0	0	Ki67+	 2857 5636
235	0	0	Ki67+	 2865 5881
236	0	0	Ki67+	 2868 5945
237	0	0	Ki67+	 2874 5776
238	0	0	Ki67+	 2896 5894
239	0	0	Ki67+	 2897 5872
240	0	0	Ki67+	 2901 5726
241	0	0	Ki67+	 2903 5696
242	0	0	Ki67+	 2930 5702
243	0	0	Ki67+	 2932 5878
244	0	0	Ki67+	 2932 5902
245	0	0	Ki67+	 2944 5975
246	0	0	Ki67+	 2949 5843
247	0	0	Ki67+	 2950 6016
248	0	0	Ki67+	 2961 5721
249	0	0	Ki67+	 2963 5857
250	0	0	Ki67+	 2966 5789
251	0	0	Ki67+	 2966 5893
252	0	0	Ki67+	 2967 5750
253	0	0	Ki67+	 2970 5907
254	0	0	Ki67+	 2982 5753
255	0	0	Ki67+	 2985 5812
256	0	0	Ki67+	 2985 5861
257	0	0	Ki67+	 2986 5835
258	0	0	Ki67+	 2996 5929
259	0	0	Ki67+	 2997 5638
260	0	0	Ki67+	 3002 5680
261	0	0	Ki67+	 3005 5822
262	0	0	Ki67+	 3014 5871
263	0	0	Ki67+	 3017 5791
264	0	0	Ki67+	 3021 5841
265	0	0	Ki67+	 3026 5667
266	0	0	Ki67+	 3045 5881
267	0	0	Ki67+	 3048 5861
268	0	0	Ki67+	 3051 5791
269	0	0	Ki67+	 3053 5659
270	0	0	Ki67+	 3067 5861
271	0	0	Ki67+	 3068 5892
272	0	0	Ki67+	 3074 5822
273	0	0	Ki67+	 3075 5871
274	0	0	Ki67+	 3079 5805
275	0	0	Ki67+	 3090 5673
276	0	0	Ki67+	 3094 5888
277	0	0	Ki67+	 3095 5839
278	0	0	Ki67+	 3103 5773
279	0	0	Ki67+	 3108 5870
280	0	0	Ki67+	 3108 5966
281	0	0	Ki67+	 3110 5911
282	0	0	Ki67+	 3116 5656
283	0	0	Ki67+	 3121 5770
284	0	0	Ki67+	 3122 5746
285	0	0	Ki67+	 3133 5781
286	0	0	Ki67+	 3138 5766
287	0	0	Ki67+	 3151 5753
288	0	0	Ki67+	 3156 5931
289	0	0	Ki67+	 3161 5661
290	0	0	Ki67+	 3172 5754
291	0	0	Ki67+	 3175 5952
292	0	0	Ki67+	 3176 5635
293	0	0	Ki67+	 3176 5775
294	0	0	Ki67+	 3176 5805
295	0	0	Ki67+	 3191 5983
296	0	0	Ki67+	 3194 5735
297	0	0	Ki67+	 3204 6016
298	0	0	Ki67+	 3206 5849
299	0	0	Ki67+	 3207 5648
300	0	0	Ki67+	 3214 6062
301	0	0	Ki67+	 3215 5928
302	0	0	Ki67+	 3215 6132
303	0	0	Ki67+	 3216 5884
304	0	0	Ki67+	 3219 5868
305	0	0	Ki67+	 3226 5748
306	0	0	Ki67+	 3227 5730
307	0	0	Ki67+	 3229 5698
308	0	0	Ki67+	 3231 6125
309	0	0	Ki67+	 3232 5901
310	0	0	Ki67+	 3233 5989
311	0	0	Ki67+	 3233 6061
312	0	0	Ki67+	 3234 6088
313	0	0	Ki67+	 3235 6001
314	0	0	Ki67+	 3241 5823
315	0	0	Ki67+	 3241 5948
316	0	0	Ki67+	 3243 5719
317	0	0	Ki67+	 3244 5974
318	0	0	Ki67+	 3248 5929
319	0	0	Ki67+	 3256 6020
320	0	0	Ki67+	 3258 5983
321	0	0	Ki67+	 3266 5897
322	0	0	Ki67+	 3267 5869
323	0	0	Ki67+	 3274 6159
324	0	0	Ki67+	 3277 6047
325	0	0	Ki67+	 3278 6014
326	0	0	Ki67+	 3280 5943
327	0	0	Ki67+	 3281 5978
328	0	0	Ki67+	 3283 6110
329	0	0	Ki67+	 3289 5987
330	0	0	Ki67+	 3290 6077
331	0	0	Ki67+	 3297 5831
332	0	0	Ki67+	 3299 5967
333	0	0	Ki67+	 3307 6153
334	0	0	Ki67+	 3309 6052
335	0	0	Ki67+	 3314 5960
336	0	0	Ki67+	 3318 6019
337	0	0	Ki67+	 3325 6060
338	0	0	Ki67+	 3325 6168
339	0	0	Ki67+	 3326 6114
340	0	0	Ki67+	 3332 6125
341	0	0	Ki67+	 3333 5965
342	0	0	Ki67+	 3337 6023
343	0	0	Ki67+	 3339 6102
344	0	0	Ki67+	 3342 5972
345	0	0	Ki67+	 3354 5892
346	0	0	Ki67+	 3357 6179
347	0	0	Ki67+	 3360 5806
348	0	0	Ki67+	 3360 5989
349	0	0	Ki67+	 3360 6137
350	0	0	Ki67+	 3361 5863
351	0	0	Ki67+	 3367 5908
352	0	0	Ki67+	 3369 6114
353	0	0	Ki67+	 3370 6028
354	0	0	Ki67+	 3378 5849
355	0	0	Ki67+	 3378 6078
356	0	0	Ki67+	 3381 6157
357	0	0	Ki67+	 3382 6191
358	0	0	Ki67+	 3387 5937
359	0	0	Ki67+	 3387 5980
360	0	0	Ki67+	 3389 6048
361	0	0	Ki67+	 3394 5963
362	0	0	Ki67+	 3394 6224
363	0	0	Ki67+	 3397 6169
364	0	0	Ki67+	 3398 5917
365	0	0	Ki67+	 3402 5932
366	0	0	Ki67+	 3403 6079
367	0	0	Ki67+	 3407 5852
368	0	0	Ki67+	 3408 6208
369	0	0	Ki67+	 3409 6089
370	0	0	Ki67+	 3409 6170
371	0	0	Ki67+	 3415 5914
372	0	0	Ki67+	 3415 6128
373	0	0	Ki67+	 3419 6227
374	0	0	Ki67+	 3421 5960
375	0	0	Ki67+	 3429 5843
376	0	0	Ki67+	 3431 6202
377	0	0	Ki67+	 3432 5878
378	0	0	Ki67+	 3433 5666
379	0	0	Ki67+	 3434 6250
380	0	0	Ki67+	 3436 6148
381	0	0	Ki67+	 3438 5633
382	0	0	Ki67+	 3438 5835
383	0	0	Ki67+	 3445 5896
384	0	0	Ki67+	 3445 5944
385	0	0	Ki67+	 3453 6250
386	0	0	Ki67+	 3456 6210
387	0	0	Ki67+	 3457 5957
388	0	0	Ki67+	 3460 6122
389	0	0	Ki67+	 3462 5778
390	0	0	Ki67+	 3463 6197
391	0	0	Ki67+	 3464 6166
392	0	0	Ki67+	 3467 5827
393	0	0	Ki67+	 3468 5652
394	0	0	Ki67+	 3478 5987
395	0	0	Ki67+	 3482 6115
396	0	0	Ki67+	 3488 5773
397	0	0	Ki67+	 3497 6194
398	0	0	Ki67+	 3501 6219
399	0	0	Ki67+	 3503 6259
400	0	0	Ki67+	 3506 5641
401	0	0	Ki67+	 3506 5875
402	0	0	Ki67+	 3512 6290
403	0	0	Ki67+	 3515 5662
404	0	0	Ki67+	 3517 6086
405	0	0	Ki67+	 3517 6210
406	0	0	Ki67+	 3519 5735
407	0	0	Ki67+	 3520 5900
408	0	0	Ki67+	 3521 6035
409	0	0	Ki67+	 3524 6268
410	0	0	Ki67+	 3525 6000
411	0	0	Ki67+	 3527 5646
412	0	0	Ki67+	 3528 6183
413	0	0	Ki67+	 3528 6299
414	0	0	Ki67+	 3529 6120
415	0	0	Ki67+	 3531 5948
416	0	0	Ki67+	 3534 5755
417	0	0	Ki67+	 3555 4510
418	0	0	Ki67+	 3570 4411
419	0	0	Ki67+	 3603 4190
420	0	0	Ki67+	 3644 4239
421	0	0	Ki67+	 3772 4246
422	0	0	Ki67+	 3789 4036
423	0	0	Ki67+	 3828 4534
424	0	0	Ki67+	 3834 4373
425	0	0	Ki67+	 3849 4119
426	0	0	Ki67+	 3851 4474
427	0	0	Ki67+	 3872 4475
428	0	0	Ki67+	 3895 4511
429	0	0	Ki67+	 3976 3925
430	0	0	Ki67+	 4030 4255
431	0	0	Ki67+	 4072 4414
432	0	0	Ki67+	 4110 4400
433	0	0	Ki67+	 4116 4316
434	0	0	Ki67+	 4127 4477
435	0	0	Ki67+	 4151 4540
436	0	0	Ki67+	 4172 4297
437	0	0	Ki67+	 4180 4271
438	0	0	Ki67+	 4200 4290
439	0	0	Ki67+	 4208 4316
440	0	0	Ki67+	 4251 4516
441	0	0	Ki67+	 4256 4301
442	0	0	Ki67+	 4286 4455
443	0	0	Ki67+	 3538 4742
444	0	0	Ki67+	 3538 4833
445	0	0	Ki67+	 3544 4869
446	0	0	Ki67+	 3546 5219
447	0	0	Ki67+	 3547 4769
448	0	0	Ki67+	 3561 4864
449	0	0	Ki67+	 3564 4758
450	0	0	Ki67+	 3565 4974
451	0	0	Ki67+	 3566 4730
452	0	0	Ki67+	 3571 4651
453	0	0	Ki67+	 3572 5158
454	0	0	Ki67+	 3579 4610
455	0	0	Ki67+	 3580 4908
456	0	0	Ki67+	 3584 4938
457	0	0	Ki67+	 3584 5102
458	0	0	Ki67+	 3590 5187
459	0	0	Ki67+	 3590 5325
460	0	0	Ki67+	 3593 5302
461	0	0	Ki67+	 3599 4936
462	0	0	Ki67+	 3604 5269
463	0	0	Ki67+	 3606 4656
464	0	0	Ki67+	 3608 5146
465	0	0	Ki67+	 3611 4625
466	0	0	Ki67+	 3620 4956
467	0	0	Ki67+	 3620 5304
468	0	0	Ki67+	 3623 4785
469	0	0	Ki67+	 3628 4649
470	0	0	Ki67+	 3633 5242
471	0	0	Ki67+	 3636 5279
472	0	0	Ki67+	 3644 4941
473	0	0	Ki67+	 3645 5172
474	0	0	Ki67+	 3652 5281
475	0	0	Ki67+	 3655 5339
476	0	0	Ki67+	 3661 5316
477	0	0	Ki67+	 3664 4951
478	0	0	Ki67+	 3667 4685
479	0	0	Ki67+	 3667 5240
480	0	0	Ki67+	 3671 5209
481	0	0	Ki67+	 3673 4710
482	0	0	Ki67+	 3677 4925
483	0	0	Ki67+	 3677 5256
484	0	0	Ki67+	 3682 5112
485	0	0	Ki67+	 3684 5225
486	0	0	Ki67+	 3688 4968
487	0	0	Ki67+	 3689 5341
488	0	0	Ki67+	 3690 4930
489	0	0	Ki67+	 3691 5235
490	0	0	Ki67+	 3695 5059
491	0	0	Ki67+	 3707 5001
492	0	0	Ki67+	 3707 5179
493	0	0	Ki67+	 3708 5294
494	0	0	Ki67+	 3710 5279
495	0	0	Ki67+	 3715 4721
496	0	0	Ki67+	 3717 5036
497	0	0	Ki67+	 3721 5143
498	0	0	Ki67+	 3724 5218
499	0	0	Ki67+	 3725 5304
500	0	0	Ki67+	 3726 5339
501	0	0	Ki67+	 3727 5170
502	0	0	Ki67+	 3731 5096
503	0	0	Ki67+	 3735 5059
504	0	0	Ki67+	 3740 4728
505	0	0	Ki67+	 3745 5271
506	0	0	Ki67+	 3752 5026
507	0	0	Ki67+	 3753 4873
508	0	0	Ki67+	 3753 4927
509	0	0	Ki67+	 3754 4983
510	0	0	Ki67+	 3756 5084
511	0	0	Ki67+	 3759 5328
512	0	0	Ki67+	 3764 5117
513	0	0	Ki67+	 3766 5150
514	0	0	Ki67+	 3769 4996
515	0	0	Ki67+	 3771 5295
516	0	0	Ki67+	 3774 4857
517	0	0	Ki67+	 3774 5058
518	0	0	Ki67+	 3779 4966
519	0	0	Ki67+	 3783 5190
520	0	0	Ki67+	 3786 5220
521	0	0	Ki67+	 3787 5255
522	0	0	Ki67+	 3788 4919
523	0	0	Ki67+	 3798 4703
524	0	0	Ki67+	 3799 5235
525	0	0	Ki67+	 3801 5270
526	0	0	Ki67+	 3809 4920
527	0	0	Ki67+	 3811 4627
528	0	0	Ki67+	 3812 4759
529	0	0	Ki67+	 3812 4883
530	0	0	Ki67+	 3817 4672
531	0	0	Ki67+	 3817 4855
532	0	0	Ki67+	 3819 4992
533	0	0	Ki67+	 3823 4598
534	0	0	Ki67+	 3824 5326
535	0	0	Ki67+	 3825 5146
536	0	0	Ki67+	 3827 4966
537	0	0	Ki67+	 3828 4665
538	0	0	Ki67+	 3829 4733
539	0	0	Ki67+	 3830 4707
540	0	0	Ki67+	 3836 5022
541	0	0	Ki67+	 3837 4742
542	0	0	Ki67+	 3840 4941
543	0	0	Ki67+	 3840 5241
544	0	0	Ki67+	 3843 4957
545	0	0	Ki67+	 3844 4660
546	0	0	Ki67+	 3845 4565
547	0	0	Ki67+	 3847 4881
548	0	0	Ki67+	 3849 4609
549	0	0	Ki67+	 3852 5162
550	0	0	Ki67+	 3860 5054
551	0	0	Ki67+	 3864 5313
552	0	0	Ki67+	 3866 4917
553	0	0	Ki67+	 3871 4788
554	0	0	Ki67+	 3873 5002
555	0	0	Ki67+	 3873 5232
556	0	0	Ki67+	 3874 4619
557	0	0	Ki67+	 3874 4962
558	0	0	Ki67+	 3879 5015
559	0	0	Ki67+	 3889 4859
560	0	0	Ki67+	 3892 4662
561	0	0	Ki67+	 3894 4914
562	0	0	Ki67+	 3902 4629
563	0	0	Ki67+	 3911 5242
564	0	0	Ki67+	 3912 4702
565	0	0	Ki67+	 3912 4942
566	0	0	Ki67+	 3918 4971
567	0	0	Ki67+	 3918 5063
568	0	0	Ki67+	 3921 4597
569	0	0	Ki67+	 3929 4672
570	0	0	Ki67+	 3930 5279
571	0	0	Ki67+	 3934 4686
572	0	0	Ki67+	 3934 5212
573	0	0	Ki67+	 3941 5220
574	0	0	Ki67+	 3942 5320
575	0	0	Ki67+	 3943 4939
576	0	0	Ki67+	 3943 4961
577	0	0	Ki67+	 3947 5019
578	0	0	Ki67+	 3952 5191
579	0	0	Ki67+	 3958 5155
580	0	0	Ki67+	 3964 4958
581	0	0	Ki67+	 3964 5116
582	0	0	Ki67+	 3969 4905
583	0	0	Ki67+	 3972 5137
584	0	0	Ki67+	 3973 5171
585	0	0	Ki67+	 3979 5100
586	0	0	Ki67+	 3990 4605
587	0	0	Ki67+	 4008 5054
588	0	0	Ki67+	 4016 5115
589	0	0	Ki67+	 4028 5096
590	0	0	Ki67+	 4028 5140
591	0	0	Ki67+	 4037 5222
592	0	0	Ki67+	 4050 5188
593	0	0	Ki67+	 4068 4631
594	0	0	Ki67+	 4069 4959
595	0	0	Ki67+	 4069 5171
596	0	0	Ki67+	 4081 5093
597	0	0	Ki67+	 4088 4733
598	0	0	Ki67+	 4091 5282
599	0	0	Ki67+	 4097 4683
600	0	0	Ki67+	 4098 5255
601	0	0	Ki67+	 4106 4637
602	0	0	Ki67+	 4112 4914
603	0	0	Ki67+	 4112 4951
604	0	0	Ki67+	 4117 4785
605	0	0	Ki67+	 4128 4741
606	0	0	Ki67+	 4137 4659
607	0	0	Ki67+	 4144 5044
608	0	0	Ki67+	 4162 5145
609	0	0	Ki67+	 4179 4633
610	0	0	Ki67+	 4180 5223
611	0	0	Ki67+	 4192 4574
612	0	0	Ki67+	 4195 5312
613	0	0	Ki67+	 4207 4778
614	0	0	Ki67+	 4215 5326
615	0	0	Ki67+	 4220 4659
616	0	0	Ki67+	 4227 5270
617	0	0	Ki67+	 4230 4739
618	0	0	Ki67+	 4237 5307
619	0	0	Ki67+	 4247 5341
620	0	0	Ki67+	 4258 5009
621	0	0	Ki67+	 4287 4888
622	0	0	Ki67+	 4302 4786
623	0	0	Ki67+	 4305 5278
624	0	0	Ki67+	 4308 5305
625	0	0	Ki67+	 4323 5104
626	0	0	Ki67+	 4332 4974
627	0	0	Ki67+	 3537 5610
628	0	0	Ki67+	 3537 5920
629	0	0	Ki67+	 3539 6039
630	0	0	Ki67+	 3540 6006
631	0	0	Ki67+	 3541 5495
632	0	0	Ki67+	 3542 5468
633	0	0	Ki67+	 3547 5627
634	0	0	Ki67+	 3547 6070
635	0	0	Ki67+	 3548 5666
636	0	0	Ki67+	 3550 5346
637	0	0	Ki67+	 3552 5967
638	0	0	Ki67+	 3554 5996
639	0	0	Ki67+	 3555 5511
640	0	0	Ki67+	 3564 5548
641	0	0	Ki67+	 3565 5619
642	0	0	Ki67+	 3568 5361
643	0	0	Ki67+	 3571 6042
644	0	0	Ki67+	 3572 6135
645	0	0	Ki67+	 3574 5878
646	0	0	Ki67+	 3575 5531
647	0	0	Ki67+	 3575 5648
648	0	0	Ki67+	 3575 6067
649	0	0	Ki67+	 3577 5565
650	0	0	Ki67+	 3579 5688
651	0	0	Ki67+	 3579 5916
652	0	0	Ki67+	 3579 6016
653	0	0	Ki67+	 3582 5933
654	0	0	Ki67+	 3582 5967
655	0	0	Ki67+	 3584 5662
656	0	0	Ki67+	 3584 6097
657	0	0	Ki67+	 3589 6009
658	0	0	Ki67+	 3594 5899
659	0	0	Ki67+	 3596 5555
660	0	0	Ki67+	 3597 5355
661	0	0	Ki67+	 3601 5872
662	0	0	Ki67+	 3601 5997
663	0	0	Ki67+	 3601 6084
664	0	0	Ki67+	 3603 5378
665	0	0	Ki67+	 3603 5583
666	0	0	Ki67+	 3605 5619
667	0	0	Ki67+	 3611 6039
668	0	0	Ki67+	 3613 5407
669	0	0	Ki67+	 3613 6123
670	0	0	Ki67+	 3614 5747
671	0	0	Ki67+	 3616 5646
672	0	0	Ki67+	 3618 5812
673	0	0	Ki67+	 3622 6063
674	0	0	Ki67+	 3625 5908
675	0	0	Ki67+	 3627 5438
676	0	0	Ki67+	 3627 6110
677	0	0	Ki67+	 3628 5999
678	0	0	Ki67+	 3633 5646
679	0	0	Ki67+	 3633 6131
680	0	0	Ki67+	 3639 6044
681	0	0	Ki67+	 3645 5408
682	0	0	Ki67+	 3645 6059
683	0	0	Ki67+	 3647 5369
684	0	0	Ki67+	 3661 5430
685	0	0	Ki67+	 3661 6140
686	0	0	Ki67+	 3662 5942
687	0	0	Ki67+	 3662 6006
688	0	0	Ki67+	 3663 6087
689	0	0	Ki67+	 3664 5510
690	0	0	Ki67+	 3669 6057
691	0	0	Ki67+	 3670 5390
692	0	0	Ki67+	 3676 5627
693	0	0	Ki67+	 3676 6021
694	0	0	Ki67+	 3686 5960
695	0	0	Ki67+	 3690 5900
696	0	0	Ki67+	 3698 5918
697	0	0	Ki67+	 3700 5988
698	0	0	Ki67+	 3719 5580
699	0	0	Ki67+	 3724 5606
700	0	0	Ki67+	 3725 5633
701	0	0	Ki67+	 3726 5862
702	0	0	Ki67+	 3728 5700
703	0	0	Ki67+	 3730 5396
704	0	0	Ki67+	 3730 5852
705	0	0	Ki67+	 3736 5375
706	0	0	Ki67+	 3738 5900
707	0	0	Ki67+	 3743 5408
708	0	0	Ki67+	 3743 5834
709	0	0	Ki67+	 3743 6073
710	0	0	Ki67+	 3754 5597
711	0	0	Ki67+	 3757 5645
712	0	0	Ki67+	 3763 5711
713	0	0	Ki67+	 3765 5556
714	0	0	Ki67+	 3766 5681
715	0	0	Ki67+	 3768 5796
716	0	0	Ki67+	 3768 5845
717	0	0	Ki67+	 3769 5359
718	0	0	Ki67+	 3775 5777
719	0	0	Ki67+	 3777 5398
720	0	0	Ki67+	 3779 6090
721	0	0	Ki67+	 3781 5636
722	0	0	Ki67+	 3784 5611
723	0	0	Ki67+	 3785 5594
724	0	0	Ki67+	 3788 5840
725	0	0	Ki67+	 3789 5670
726	0	0	Ki67+	 3791 5512
727	0	0	Ki67+	 3791 5649
728	0	0	Ki67+	 3794 5871
729	0	0	Ki67+	 3794 6105
730	0	0	Ki67+	 3796 6030
731	0	0	Ki67+	 3797 5380
732	0	0	Ki67+	 3799 5345
733	0	0	Ki67+	 3805 5821
734	0	0	Ki67+	 3808 5584
735	0	0	Ki67+	 3809 5762
736	0	0	Ki67+	 3809 5798
737	0	0	Ki67+	 3810 5632
738	0	0	Ki67+	 3813 5384
739	0	0	Ki67+	 3815 5745
740	0	0	Ki67+	 3817 5357
741	0	0	Ki67+	 3819 5511
742	0	0	Ki67+	 3823 5556
743	0	0	Ki67+	 3826 5407
744	0	0	Ki67+	 3833 5811
745	0	0	Ki67+	 3834 5598
746	0	0	Ki67+	 3834 5734
747	0	0	Ki67+	 3835 5546
748	0	0	Ki67+	 3836 6096
749	0	0	Ki67+	 3837 5521
750	0	0	Ki67+	 3840 5498
751	0	0	Ki67+	 3840 5766
752	0	0	Ki67+	 3846 5994
753	0	0	Ki67+	 3847 5801
754	0	0	Ki67+	 3847 6070
755	0	0	Ki67+	 3850 5630
756	0	0	Ki67+	 3852 5727
757	0	0	Ki67+	 3861 5756
758	0	0	Ki67+	 3863 5574
759	0	0	Ki67+	 3863 5777
760	0	0	Ki67+	 3863 6117
761	0	0	Ki67+	 3864 6139
762	0	0	Ki67+	 3866 5521
763	0	0	Ki67+	 3873 5598
764	0	0	Ki67+	 3889 6114
765	0	0	Ki67+	 3896 5615
766	0	0	Ki67+	 3898 6141
767	0	0	Ki67+	 3908 5523
768	0	0	Ki67+	 3909 5499
769	0	0	Ki67+	 3910 6077
770	0	0	Ki67+	 3911 6124
771	0	0	Ki67+	 3912 5536
772	0	0	Ki67+	 3913 5734
773	0	0	Ki67+	 3917 5515
774	0	0	Ki67+	 3919 6051
775	0	0	Ki67+	 3928 5362
776	0	0	Ki67+	 3930 6141
777	0	0	Ki67+	 3933 6096
778	0	0	Ki67+	 3934 5699
779	0	0	Ki67+	 3934 5789
780	0	0	Ki67+	 3935 6002
781	0	0	Ki67+	 3940 6088
782	0	0	Ki67+	 3943 6070
783	0	0	Ki67+	 3944 6016
784	0	0	Ki67+	 3945 5982
785	0	0	Ki67+	 3946 5691
786	0	0	Ki67+	 3956 5363
787	0	0	Ki67+	 3960 5984
788	0	0	Ki67+	 3962 6123
789	0	0	Ki67+	 3967 5688
790	0	0	Ki67+	 3970 6100
791	0	0	Ki67+	 3983 5742
792	0	0	Ki67+	 3983 6063
793	0	0	Ki67+	 3984 5724
794	0	0	Ki67+	 3984 5960
795	0	0	Ki67+	 3987 6022
796	0	0	Ki67+	 3990 5490
797	0	0	Ki67+	 3992 5940
798	0	0	Ki67+	 3994 5787
799	0	0	Ki67+	 4003 5463
800	0	0	Ki67+	 4006 5368
801	0	0	Ki67+	 4008 5978
802	0	0	Ki67+	 4021 5461
803	0	0	Ki67+	 4021 5849
804	0	0	Ki67+	 4025 5510
805	0	0	Ki67+	 4025 5931
806	0	0	Ki67+	 4027 6024
807	0	0	Ki67+	 4031 5441
808	0	0	Ki67+	 4033 5757
809	0	0	Ki67+	 4034 5907
810	0	0	Ki67+	 4034 5954
811	0	0	Ki67+	 4035 6101
812	0	0	Ki67+	 4036 5972
813	0	0	Ki67+	 4039 5690
814	0	0	Ki67+	 4042 5487
815	0	0	Ki67+	 4042 5999
816	0	0	Ki67+	 4047 5417
817	0	0	Ki67+	 4052 5456
818	0	0	Ki67+	 4052 6021
819	0	0	Ki67+	 4058 6143
820	0	0	Ki67+	 4064 5402
821	0	0	Ki67+	 4064 6098
822	0	0	Ki67+	 4075 5713
823	0	0	Ki67+	 4076 5788
824	0	0	Ki67+	 4079 5355
825	0	0	Ki67+	 4085 5639
826	0	0	Ki67+	 4091 6030
827	0	0	Ki67+	 4092 5487
828	0	0	Ki67+	 4092 5871
829	0	0	Ki67+	 4104 5914
830	0	0	Ki67+	 4106 5461
831	0	0	Ki67+	 4111 5823
832	0	0	Ki67+	 4112 5535
833	0	0	Ki67+	 4124 5863
834	0	0	Ki67+	 4125 5914
835	0	0	Ki67+	 4130 5882
836	0	0	Ki67+	 4133 5578
837	0	0	Ki67+	 4135 5757
838	0	0	Ki67+	 4141 5548
839	0	0	Ki67+	 4144 5969
840	0	0	Ki67+	 4148 5580
841	0	0	Ki67+	 4155 5623
842	0	0	Ki67+	 4156 5942
843	0	0	Ki67+	 4165 6017
844	0	0	Ki67+	 4167 5549
845	0	0	Ki67+	 4168 5578
846	0	0	Ki67+	 4171 6038
847	0	0	Ki67+	 4175 6108
848	0	0	Ki67+	 4177 5384
849	0	0	Ki67+	 4179 5897
850	0	0	Ki67+	 4181 5367
851	0	0	Ki67+	 4187 5871
852	0	0	Ki67+	 4193 5412
853	0	0	Ki67+	 4194 5855
854	0	0	Ki67+	 4194 6015
855	0	0	Ki67+	 4196 5986
856	0	0	Ki67+	 4197 5942
857	0	0	Ki67+	 4197 5971
858	0	0	Ki67+	 4201 5758
859	0	0	Ki67+	 4203 5353
860	0	0	Ki67+	 4206 5565
861	0	0	Ki67+	 4207 5502
862	0	0	Ki67+	 4211 5537
863	0	0	Ki67+	 4213 6011
864	0	0	Ki67+	 4214 5920
865	0	0	Ki67+	 4214 6046
866	0	0	Ki67+	 4215 5366
867	0	0	Ki67+	 4215 5777
868	0	0	Ki67+	 4216 5394
869	0	0	Ki67+	 4219 5598
870	0	0	Ki67+	 4221 5846
871	0	0	Ki67+	 4222 5885
872	0	0	Ki67+	 4232 5417
873	0	0	Ki67+	 4234 5834
874	0	0	Ki67+	 4235 5760
875	0	0	Ki67+	 4236 5503
876	0	0	Ki67+	 4236 6080
877	0	0	Ki67+	 4244 5611
878	0	0	Ki67+	 4246 5804
879	0	0	Ki67+	 4246 5838
880	0	0	Ki67+	 4249 5872
881	0	0	Ki67+	 4251 5921
882	0	0	Ki67+	 4251 6072
883	0	0	Ki67+	 4251 6139
884	0	0	Ki67+	 4252 5625
885	0	0	Ki67+	 4253 5578
886	0	0	Ki67+	 4254 5518
887	0	0	Ki67+	 4256 6024
888	0	0	Ki67+	 4261 5392
889	0	0	Ki67+	 4262 5658
890	0	0	Ki67+	 4264 6097
891	0	0	Ki67+	 4266 5353
892	0	0	Ki67+	 4267 5798
893	0	0	Ki67+	 4272 5954
894	0	0	Ki67+	 4274 5618
895	0	0	Ki67+	 4276 5765
896	0	0	Ki67+	 4277 5426
897	0	0	Ki67+	 4278 5518
898	0	0	Ki67+	 4278 6002
899	0	0	Ki67+	 4279 5365
900	0	0	Ki67+	 4280 5633
901	0	0	Ki67+	 4281 5402
902	0	0	Ki67+	 4282 6089
903	0	0	Ki67+	 4285 5937
904	0	0	Ki67+	 4291 5590
905	0	0	Ki67+	 4291 5975
906	0	0	Ki67+	 4291 6018
907	0	0	Ki67+	 4294 5493
908	0	0	Ki67+	 4296 5806
909	0	0	Ki67+	 4297 5993
910	0	0	Ki67+	 4299 5953
911	0	0	Ki67+	 4305 5820
912	0	0	Ki67+	 4305 6106
913	0	0	Ki67+	 4307 5655
914	0	0	Ki67+	 4311 5700
915	0	0	Ki67+	 4311 5784
916	0	0	Ki67+	 4314 5634
917	0	0	Ki67+	 4315 5492
918	0	0	Ki67+	 4317 5806
919	0	0	Ki67+	 4318 5435
920	0	0	Ki67+	 4322 5591
921	0	0	Ki67+	 4334 5543
922	0	0	Ki67+	 3542 6226
923	0	0	Ki67+	 3545 6282
924	0	0	Ki67+	 3553 6205
925	0	0	Ki67+	 3557 6256
926	0	0	Ki67+	 3560 6158
927	0	0	Ki67+	 3570 6233
928	0	0	Ki67+	 3573 6195
929	0	0	Ki67+	 3582 6217
930	0	0	Ki67+	 3584 6294
931	0	0	Ki67+	 3586 6169
932	0	0	Ki67+	 3591 6147
933	0	0	Ki67+	 3600 6216
934	0	0	Ki67+	 3601 6202
935	0	0	Ki67+	 3605 6171
936	0	0	Ki67+	 3606 6254
937	0	0	Ki67+	 3618 6352
938	0	0	Ki67+	 3619 6367
939	0	0	Ki67+	 3629 6224
940	0	0	Ki67+	 3638 6365
941	0	0	Ki67+	 3638 6384
942	0	0	Ki67+	 3639 6344
943	0	0	Ki67+	 3641 6400
944	0	0	Ki67+	 3649 6162
945	0	0	Ki67+	 3651 6220
946	0	0	Ki67+	 3656 6328
947	0	0	Ki67+	 3663 6260
948	0	0	Ki67+	 3676 6358
949	0	0	Ki67+	 3677 6330
950	0	0	Ki67+	 3684 6256
951	0	0	Ki67+	 3685 6385
952	0	0	Ki67+	 3694 6449
953	0	0	Ki67+	 3696 6333
954	0	0	Ki67+	 3699 6409
955	0	0	Ki67+	 3706 6178
956	0	0	Ki67+	 3711 6387
957	0	0	Ki67+	 3712 6200
958	0	0	Ki67+	 3713 6343
959	0	0	Ki67+	 3717 6365
960	0	0	Ki67+	 3723 6171
961	0	0	Ki67+	 3725 6209
962	0	0	Ki67+	 3733 6305
963	0	0	Ki67+	 3735 6234
964	0	0	Ki67+	 3747 6434
965	0	0	Ki67+	 3747 6466
966	0	0	Ki67+	 3749 6303
967	0	0	Ki67+	 3765 6401
968	0	0	Ki67+	 3772 6215
969	0	0	Ki67+	 3775 6429
970	0	0	Ki67+	 3782 6394
971	0	0	Ki67+	 3783 6215
972	0	0	Ki67+	 3788 6422
973	0	0	Ki67+	 3791 6470
974	0	0	Ki67+	 3796 6410
975	0	0	Ki67+	 3798 6189
976	0	0	Ki67+	 3798 6302
977	0	0	Ki67+	 3803 6381
978	0	0	Ki67+	 3806 6162
979	0	0	Ki67+	 3806 6434
980	0	0	Ki67+	 3812 6398
981	0	0	Ki67+	 3822 6483
982	0	0	Ki67+	 3823 6444
983	0	0	Ki67+	 3834 6490
984	0	0	Ki67+	 3837 6362
985	0	0	Ki67+	 3841 6468
986	0	0	Ki67+	 3842 6339
987	0	0	Ki67+	 3844 6279
988	0	0	Ki67+	 3845 6405
989	0	0	Ki67+	 3847 6151
990	0	0	Ki67+	 3849 6311
991	0	0	Ki67+	 3854 6171
992	0	0	Ki67+	 3866 6292
993	0	0	Ki67+	 3867 6205
994	0	0	Ki67+	 3868 6183
995	0	0	Ki67+	 3870 6482
996	0	0	Ki67+	 3871 6387
997	0	0	Ki67+	 3872 6357
998	0	0	Ki67+	 3873 6418
999	0	0	Ki67+	 3874 6168
1000	0	0	Ki67+	 3874 6307
1001	0	0	Ki67+	 3877 6462
1002	0	0	Ki67+	 3887 6518
1003	0	0	Ki67+	 3888 6329
1004	0	0	Ki67+	 3893 6290
1005	0	0	Ki67+	 3894 6456
1006	0	0	Ki67+	 3900 6187
1007	0	0	Ki67+	 3902 6404
1008	0	0	Ki67+	 3903 6364
1009	0	0	Ki67+	 3907 6418
1010	0	0	Ki67+	 3911 6397
1011	0	0	Ki67+	 3911 6440
1012	0	0	Ki67+	 3912 6282
1013	0	0	Ki67+	 3912 6534
1014	0	0	Ki67+	 3913 6473
1015	0	0	Ki67+	 3919 6506
1016	0	0	Ki67+	 3921 6309
1017	0	0	Ki67+	 3921 6556
1018	0	0	Ki67+	 3922 6331
1019	0	0	Ki67+	 3923 6457
1020	0	0	Ki67+	 3924 6475
1021	0	0	Ki67+	 3932 6277
1022	0	0	Ki67+	 3934 6259
1023	0	0	Ki67+	 3944 6308
1024	0	0	Ki67+	 3946 6455
1025	0	0	Ki67+	 3948 6284
1026	0	0	Ki67+	 3950 6575
1027	0	0	Ki67+	 3953 6404
1028	0	0	Ki67+	 3962 6488
1029	0	0	Ki67+	 3966 6455
1030	0	0	Ki67+	 3967 6430
1031	0	0	Ki67+	 3972 6321
1032	0	0	Ki67+	 3975 6575
1033	0	0	Ki67+	 3984 6286
1034	0	0	Ki67+	 3995 6566
1035	0	0	Ki67+	 3998 6368
1036	0	0	Ki67+	 3998 6500
1037	0	0	Ki67+	 4008 6325
1038	0	0	Ki67+	 4012 6284
1039	0	0	Ki67+	 4013 6553
1040	0	0	Ki67+	 4019 6529
1041	0	0	Ki67+	 4021 6560
1042	0	0	Ki67+	 4034 6174
1043	0	0	Ki67+	 4034 6254
1044	0	0	Ki67+	 4035 6300
1045	0	0	Ki67+	 4035 6343
1046	0	0	Ki67+	 4037 6201
1047	0	0	Ki67+	 4039 6363
1048	0	0	Ki67+	 4043 6444
1049	0	0	Ki67+	 4052 6320
1050	0	0	Ki67+	 4055 6505
1051	0	0	Ki67+	 4056 6473
1052	0	0	Ki67+	 4058 6245
1053	0	0	Ki67+	 4061 6458
1054	0	0	Ki67+	 4062 6551
1055	0	0	Ki67+	 4063 6327
1056	0	0	Ki67+	 4065 6307
1057	0	0	Ki67+	 4069 6182
1058	0	0	Ki67+	 4069 6361
1059	0	0	Ki67+	 4073 6578
1060	0	0	Ki67+	 4075 6400
1061	0	0	Ki67+	 4080 6430
1062	0	0	Ki67+	 4081 6236
1063	0	0	Ki67+	 4089 6370
1064	0	0	Ki67+	 4093 6405
1065	0	0	Ki67+	 4098 6174
1066	0	0	Ki67+	 4103 6335
1067	0	0	Ki67+	 4105 6312
1068	0	0	Ki67+	 4111 6576
1069	0	0	Ki67+	 4124 6168
1070	0	0	Ki67+	 4124 6468
1071	0	0	Ki67+	 4127 6405
1072	0	0	Ki67+	 4131 6150
1073	0	0	Ki67+	 4135 6362
1074	0	0	Ki67+	 4137 6266
1075	0	0	Ki67+	 4137 6436
1076	0	0	Ki67+	 4138 6615
1077	0	0	Ki67+	 4139 6527
1078	0	0	Ki67+	 4148 6291
1079	0	0	Ki67+	 4151 6237
1080	0	0	Ki67+	 4152 6359
1081	0	0	Ki67+	 4156 6155
1082	0	0	Ki67+	 4162 6311
1083	0	0	Ki67+	 4163 6387
1084	0	0	Ki67+	 4165 6339
1085	0	0	Ki67+	 4166 6453
1086	0	0	Ki67+	 4169 6572
1087	0	0	Ki67+	 4170 6520
1088	0	0	Ki67+	 4170 6543
1089	0	0	Ki67+	 4171 6277
1090	0	0	Ki67+	 4171 6353
1091	0	0	Ki67+	 4173 6151
1092	0	0	Ki67+	 4176 6583
1093	0	0	Ki67+	 4193 6546
1094	0	0	Ki67+	 4200 6601
1095	0	0	Ki67+	 4203 6224
1096	0	0	Ki67+	 4206 6665
1097	0	0	Ki67+	 4211 6258
1098	0	0	Ki67+	 4213 6508
1099	0	0	Ki67+	 4215 6234
1100	0	0	Ki67+	 4216 6608
1101	0	0	Ki67+	 4217 6284
1102	0	0	Ki67+	 4221 6566
1103	0	0	Ki67+	 4227 6628
1104	0	0	Ki67+	 4236 6312
1105	0	0	Ki67+	 4242 6159
1106	0	0	Ki67+	 4242 6347
1107	0	0	Ki67+	 4243 6213
1108	0	0	Ki67+	 4244 6669
1109	0	0	Ki67+	 4245 6633
1110	0	0	Ki67+	 4247 6507
1111	0	0	Ki67+	 4249 6539
1112	0	0	Ki67+	 4251 6482
1113	0	0	Ki67+	 4252 6156
1114	0	0	Ki67+	 4255 6374
1115	0	0	Ki67+	 4261 6517
1116	0	0	Ki67+	 4261 6566
1117	0	0	Ki67+	 4262 6282
1118	0	0	Ki67+	 4263 6330
1119	0	0	Ki67+	 4263 6608
1120	0	0	Ki67+	 4267 6473
1121	0	0	Ki67+	 4270 6500
1122	0	0	Ki67+	 4275 6596
1123	0	0	Ki67+	 4279 6423
1124	0	0	Ki67+	 4279 6622
1125	0	0	Ki67+	 4284 6322
1126	0	0	Ki67+	 4287 6661
1127	0	0	Ki67+	 4289 6487
1128	0	0	Ki67+	 4290 6252
1129	0	0	Ki67+	 4290 6608
1130	0	0	Ki67+	 4291 6532
1131	0	0	Ki67+	 4292 6299
1132	0	0	Ki67+	 4294 6416
1133	0	0	Ki67+	 4298 6150
1134	0	0	Ki67+	 4300 6277
1135	0	0	Ki67+	 4301 6630
1136	0	0	Ki67+	 4305 6527
1137	0	0	Ki67+	 4308 6240
1138	0	0	Ki67+	 4322 6162
1139	0	0	Ki67+	 4322 6635
1140	0	0	Ki67+	 4323 6198
1141	0	0	Ki67+	 4323 6658
1142	0	0	Ki67+	 4325 6219
1143	0	0	Ki67+	 4327 6321
1144	0	0	Ki67+	 4330 6289
1145	0	0	Ki67+	 4330 6348
1146	0	0	Ki67+	 4330 6537
1147	0	0	Ki67+	 4516 3315
1148	0	0	Ki67+	 4339 3930
1149	0	0	Ki67+	 4348 4527
1150	0	0	Ki67+	 4384 4383
1151	0	0	Ki67+	 4412 3981
1152	0	0	Ki67+	 4417 4432
1153	0	0	Ki67+	 4439 4450
1154	0	0	Ki67+	 4447 4473
1155	0	0	Ki67+	 4452 4438
1156	0	0	Ki67+	 4467 4313
1157	0	0	Ki67+	 4471 4437
1158	0	0	Ki67+	 4472 4470
1159	0	0	Ki67+	 4474 4336
1160	0	0	Ki67+	 4474 4401
1161	0	0	Ki67+	 4484 4402
1162	0	0	Ki67+	 4489 4381
1163	0	0	Ki67+	 4501 4472
1164	0	0	Ki67+	 4509 4313
1165	0	0	Ki67+	 4511 4333
1166	0	0	Ki67+	 4517 4377
1167	0	0	Ki67+	 4525 4475
1168	0	0	Ki67+	 4531 4355
1169	0	0	Ki67+	 4536 4407
1170	0	0	Ki67+	 4544 4377
1171	0	0	Ki67+	 4557 4351
1172	0	0	Ki67+	 4561 4433
1173	0	0	Ki67+	 4585 4337
1174	0	0	Ki67+	 4593 4509
1175	0	0	Ki67+	 4596 4493
1176	0	0	Ki67+	 4606 4075
1177	0	0	Ki67+	 4618 4425
1178	0	0	Ki67+	 4622 4474
1179	0	0	Ki67+	 4667 4440
1180	0	0	Ki67+	 4732 4315
1181	0	0	Ki67+	 4747 4533
1182	0	0	Ki67+	 4760 4357
1183	0	0	Ki67+	 4772 4372
1184	0	0	Ki67+	 4807 4390
1185	0	0	Ki67+	 4816 4450
1186	0	0	Ki67+	 4892 4149
1187	0	0	Ki67+	 4896 4304
1188	0	0	Ki67+	 4911 4278
1189	0	0	Ki67+	 4925 4318
1190	0	0	Ki67+	 4928 4364
1191	0	0	Ki67+	 4935 4327
1192	0	0	Ki67+	 4937 4283
1193	0	0	Ki67+	 4938 4178
1194	0	0	Ki67+	 4955 4240
1195	0	0	Ki67+	 4957 4315
1196	0	0	Ki67+	 4961 4157
1197	0	0	Ki67+	 4968 4255
1198	0	0	Ki67+	 4970 4284
1199	0	0	Ki67+	 4972 4204
1200	0	0	Ki67+	 4981 4352
1201	0	0	Ki67+	 4985 4466
1202	0	0	Ki67+	 5014 4350
1203	0	0	Ki67+	 5015 4407
1204	0	0	Ki67+	 5018 4314
1205	0	0	Ki67+	 5024 4451
1206	0	0	Ki67+	 5027 4377
1207	0	0	Ki67+	 5030 4296
1208	0	0	Ki67+	 5038 4273
1209	0	0	Ki67+	 5050 4470
1210	0	0	Ki67+	 5087 4481
1211	0	0	Ki67+	 5088 4508
1212	0	0	Ki67+	 5094 4419
1213	0	0	Ki67+	 5096 4451
1214	0	0	Ki67+	 5098 4164
1215	0	0	Ki67+	 5110 4401
1216	0	0	Ki67+	 5120 4381
1217	0	0	Ki67+	 5125 4424
1218	0	0	Ki67+	 4343 4974
1219	0	0	Ki67+	 4361 4685
1220	0	0	Ki67+	 4373 4975
1221	0	0	Ki67+	 4377 4884
1222	0	0	Ki67+	 4377 5069
1223	0	0	Ki67+	 4382 4636
1224	0	0	Ki67+	 4383 4606
1225	0	0	Ki67+	 4409 5060
1226	0	0	Ki67+	 4413 5147
1227	0	0	Ki67+	 4416 4675
1228	0	0	Ki67+	 4435 4656
1229	0	0	Ki67+	 4454 4650
1230	0	0	Ki67+	 4456 5328
1231	0	0	Ki67+	 4468 5293
1232	0	0	Ki67+	 4477 5001
1233	0	0	Ki67+	 4493 4885
1234	0	0	Ki67+	 4501 4849
1235	0	0	Ki67+	 4505 4722
1236	0	0	Ki67+	 4522 5069
1237	0	0	Ki67+	 4523 5020
1238	0	0	Ki67+	 4539 4916
1239	0	0	Ki67+	 4542 4551
1240	0	0	Ki67+	 4546 5265
1241	0	0	Ki67+	 4564 5005
1242	0	0	Ki67+	 4569 5211
1243	0	0	Ki67+	 4580 4650
1244	0	0	Ki67+	 4586 4704
1245	0	0	Ki67+	 4587 4548
1246	0	0	Ki67+	 4587 4721
1247	0	0	Ki67+	 4591 5269
1248	0	0	Ki67+	 4599 5028
1249	0	0	Ki67+	 4605 5211
1250	0	0	Ki67+	 4613 4674
1251	0	0	Ki67+	 4623 4731
1252	0	0	Ki67+	 4644 5159
1253	0	0	Ki67+	 4649 5240
1254	0	0	Ki67+	 4669 5288
1255	0	0	Ki67+	 4676 5018
1256	0	0	Ki67+	 4681 5252
1257	0	0	Ki67+	 4682 5225
1258	0	0	Ki67+	 4688 4898
1259	0	0	Ki67+	 4700 5000
1260	0	0	Ki67+	 4707 4922
1261	0	0	Ki67+	 4708 5203
1262	0	0	Ki67+	 4712 5118
1263	0	0	Ki67+	 4713 4822
1264	0	0	Ki67+	 4720 5259
1265	0	0	Ki67+	 4721 5139
1266	0	0	Ki67+	 4723 4661
1267	0	0	Ki67+	 4726 5085
1268	0	0	Ki67+	 4735 4994
1269	0	0	Ki67+	 4735 5058
1270	0	0	Ki67+	 4745 5153
1271	0	0	Ki67+	 4745 5187
1272	0	0	Ki67+	 4746 5116
1273	0	0	Ki67+	 4751 5094
1274	0	0	Ki67+	 4752 5127
1275	0	0	Ki67+	 4755 5036
1276	0	0	Ki67+	 4758 5313
1277	0	0	Ki67+	 4768 4709
1278	0	0	Ki67+	 4768 5009
1279	0	0	Ki67+	 4769 5194
1280	0	0	Ki67+	 4776 4654
1281	0	0	Ki67+	 4780 5132
1282	0	0	Ki67+	 4785 4879
1283	0	0	Ki67+	 4786 5019
1284	0	0	Ki67+	 4791 4971
1285	0	0	Ki67+	 4792 5164
1286	0	0	Ki67+	 4793 4752
1287	0	0	Ki67+	 4807 5194
1288	0	0	Ki67+	 4809 5017
1289	0	0	Ki67+	 4809 5126
1290	0	0	Ki67+	 4812 5180
1291	0	0	Ki67+	 4819 4968
1292	0	0	Ki67+	 4823 4994
1293	0	0	Ki67+	 4828 5187
1294	0	0	Ki67+	 4829 5249
1295	0	0	Ki67+	 4833 5176
1296	0	0	Ki67+	 4839 5016
1297	0	0	Ki67+	 4847 5008
1298	0	0	Ki67+	 4847 5179
1299	0	0	Ki67+	 4851 5121
1300	0	0	Ki67+	 4858 5033
1301	0	0	Ki67+	 4859 5158
1302	0	0	Ki67+	 4869 5005
1303	0	0	Ki67+	 4877 5223
1304	0	0	Ki67+	 4878 4955
1305	0	0	Ki67+	 4881 5115
1306	0	0	Ki67+	 4885 5051
1307	0	0	Ki67+	 4890 5041
1308	0	0	Ki67+	 4891 5155
1309	0	0	Ki67+	 4900 4768
1310	0	0	Ki67+	 4904 4545
1311	0	0	Ki67+	 4906 4961
1312	0	0	Ki67+	 4910 5118
1313	0	0	Ki67+	 4912 5061
1314	0	0	Ki67+	 4919 4698
1315	0	0	Ki67+	 4922 5141
1316	0	0	Ki67+	 4931 5116
1317	0	0	Ki67+	 4933 5285
1318	0	0	Ki67+	 4940 5089
1319	0	0	Ki67+	 4943 4971
1320	0	0	Ki67+	 4956 5261
1321	0	0	Ki67+	 4962 4582
1322	0	0	Ki67+	 4986 4599
1323	0	0	Ki67+	 4990 5151
1324	0	0	Ki67+	 4999 4692
1325	0	0	Ki67+	 5005 5203
1326	0	0	Ki67+	 5016 4592
1327	0	0	Ki67+	 5025 4567
1328	0	0	Ki67+	 5037 4599
1329	0	0	Ki67+	 5040 4623
1330	0	0	Ki67+	 5053 4557
1331	0	0	Ki67+	 5056 4904
1332	0	0	Ki67+	 5061 5148
1333	0	0	Ki67+	 5062 4894
1334	0	0	Ki67+	 5063 5330
1335	0	0	Ki67+	 5065 4932
1336	0	0	Ki67+	 5067 5197
1337	0	0	Ki67+	 5069 4631
1338	0	0	Ki67+	 5069 5167
1339	0	0	Ki67+	 5083 4608
1340	0	0	Ki67+	 5084 4883
1341	0	0	Ki67+	 5085 4941
1342	0	0	Ki67+	 5085 5066
1343	0	0	Ki67+	 5086 5245
1344	0	0	Ki67+	 5087 4955
1345	0	0	Ki67+	 5087 5126
1346	0	0	Ki67+	 5088 4704
1347	0	0	Ki67+	 5088 5229
1348	0	0	Ki67+	 5099 4905
1349	0	0	Ki67+	 5104 4851
1350	0	0	Ki67+	 5106 4592
1351	0	0	Ki67+	 5110 4955
1352	0	0	Ki67+	 5111 5086
1353	0	0	Ki67+	 5112 4561
1354	0	0	Ki67+	 5116 4911
1355	0	0	Ki67+	 5118 5224
1356	0	0	Ki67+	 5119 4663
1357	0	0	Ki67+	 5124 4568
1358	0	0	Ki67+	 5127 4933
1359	0	0	Ki67+	 5131 4856
1360	0	0	Ki67+	 5135 5097
1361	0	0	Ki67+	 4339 6113
1362	0	0	Ki67+	 4342 5407
1363	0	0	Ki67+	 4346 5844
1364	0	0	Ki67+	 4347 5361
1365	0	0	Ki67+	 4352 6088
1366	0	0	Ki67+	 4359 6141
1367	0	0	Ki67+	 4361 6123
1368	0	0	Ki67+	 4362 6081
1369	0	0	Ki67+	 4363 5524
1370	0	0	Ki67+	 4365 5450
1371	0	0	Ki67+	 4371 6052
1372	0	0	Ki67+	 4374 5397
1373	0	0	Ki67+	 4377 5868
1374	0	0	Ki67+	 4382 6009
1375	0	0	Ki67+	 4382 6104
1376	0	0	Ki67+	 4385 5968
1377	0	0	Ki67+	 4389 5921
1378	0	0	Ki67+	 4389 6135
1379	0	0	Ki67+	 4393 5850
1380	0	0	Ki67+	 4399 6012
1381	0	0	Ki67+	 4400 5825
1382	0	0	Ki67+	 4402 6055
1383	0	0	Ki67+	 4404 5811
1384	0	0	Ki67+	 4406 5385
1385	0	0	Ki67+	 4409 5910
1386	0	0	Ki67+	 4410 5477
1387	0	0	Ki67+	 4410 6125
1388	0	0	Ki67+	 4411 5885
1389	0	0	Ki67+	 4412 5570
1390	0	0	Ki67+	 4413 6082
1391	0	0	Ki67+	 4424 5394
1392	0	0	Ki67+	 4424 5546
1393	0	0	Ki67+	 4424 5917
1394	0	0	Ki67+	 4427 5834
1395	0	0	Ki67+	 4427 6011
1396	0	0	Ki67+	 4427 6053
1397	0	0	Ki67+	 4428 5876
1398	0	0	Ki67+	 4432 5743
1399	0	0	Ki67+	 4434 5431
1400	0	0	Ki67+	 4435 5959
1401	0	0	Ki67+	 4436 5390
1402	0	0	Ki67+	 4439 6026
1403	0	0	Ki67+	 4442 5535
1404	0	0	Ki67+	 4442 5878
1405	0	0	Ki67+	 4443 5714
1406	0	0	Ki67+	 4445 5943
1407	0	0	Ki67+	 4447 5856
1408	0	0	Ki67+	 4447 5908
1409	0	0	Ki67+	 4448 5631
1410	0	0	Ki67+	 4452 5781
1411	0	0	Ki67+	 4454 5522
1412	0	0	Ki67+	 4454 5812
1413	0	0	Ki67+	 4454 5986
1414	0	0	Ki67+	 4455 5747
1415	0	0	Ki67+	 4457 5406
1416	0	0	Ki67+	 4460 5375
1417	0	0	Ki67+	 4460 5690
1418	0	0	Ki67+	 4462 5539
1419	0	0	Ki67+	 4471 5665
1420	0	0	Ki67+	 4473 5487
1421	0	0	Ki67+	 4474 5774
1422	0	0	Ki67+	 4478 5757
1423	0	0	Ki67+	 4481 5388
1424	0	0	Ki67+	 4482 5922
1425	0	0	Ki67+	 4483 5703
1426	0	0	Ki67+	 4485 5416
1427	0	0	Ki67+	 4486 5527
1428	0	0	Ki67+	 4488 5971
1429	0	0	Ki67+	 4492 5514
1430	0	0	Ki67+	 4496 6075
1431	0	0	Ki67+	 4497 5868
1432	0	0	Ki67+	 4499 5995
1433	0	0	Ki67+	 4500 5932
1434	0	0	Ki67+	 4500 6036
1435	0	0	Ki67+	 4501 5473
1436	0	0	Ki67+	 4502 5388
1437	0	0	Ki67+	 4506 5899
1438	0	0	Ki67+	 4506 6025
1439	0	0	Ki67+	 4507 5720
1440	0	0	Ki67+	 4508 5436
1441	0	0	Ki67+	 4514 5640
1442	0	0	Ki67+	 4515 5704
1443	0	0	Ki67+	 4517 6025
1444	0	0	Ki67+	 4522 5988
1445	0	0	Ki67+	 4526 5953
1446	0	0	Ki67+	 4527 5731
1447	0	0	Ki67+	 4529 5879
1448	0	0	Ki67+	 4532 5785
1449	0	0	Ki67+	 4535 5546
1450	0	0	Ki67+	 4537 6124
1451	0	0	Ki67+	 4538 6019
1452	0	0	Ki67+	 4547 5625
1453	0	0	Ki67+	 4550 5937
1454	0	0	Ki67+	 4550 6066
1455	0	0	Ki67+	 4551 5959
1456	0	0	Ki67+	 4559 5596
1457	0	0	Ki67+	 4564 5561
1458	0	0	Ki67+	 4566 5538
1459	0	0	Ki67+	 4575 5977
1460	0	0	Ki67+	 4578 5384
1461	0	0	Ki67+	 4578 5698
1462	0	0	Ki67+	 4579 5805
1463	0	0	Ki67+	 4579 5868
1464	0	0	Ki67+	 4582 5637
1465	0	0	Ki67+	 4582 5781
1466	0	0	Ki67+	 4585 6134
1467	0	0	Ki67+	 4593 5818
1468	0	0	Ki67+	 4593 6025
1469	0	0	Ki67+	 4599 5710
1470	0	0	Ki67+	 4600 5586
1471	0	0	Ki67+	 4600 5738
1472	0	0	Ki67+	 4601 5543
1473	0	0	Ki67+	 4602 5674
1474	0	0	Ki67+	 4602 5862
1475	0	0	Ki67+	 4606 5953
1476	0	0	Ki67+	 4607 6056
1477	0	0	Ki67+	 4610 5833
1478	0	0	Ki67+	 4611 5643
1479	0	0	Ki67+	 4614 5751
1480	0	0	Ki67+	 4615 5440
1481	0	0	Ki67+	 4617 5582
1482	0	0	Ki67+	 4618 5852
1483	0	0	Ki67+	 4621 5799
1484	0	0	Ki67+	 4621 6025
1485	0	0	Ki67+	 4624 5597
1486	0	0	Ki67+	 4624 5627
1487	0	0	Ki67+	 4626 5677
1488	0	0	Ki67+	 4630 5863
1489	0	0	Ki67+	 4630 5934
1490	0	0	Ki67+	 4631 5948
1491	0	0	Ki67+	 4633 5718
1492	0	0	Ki67+	 4637 5801
1493	0	0	Ki67+	 4638 5607
1494	0	0	Ki67+	 4646 5656
1495	0	0	Ki67+	 4646 5744
1496	0	0	Ki67+	 4647 5906
1497	0	0	Ki67+	 4653 5790
1498	0	0	Ki67+	 4655 6136
1499	0	0	Ki67+	 4659 5759
1500	0	0	Ki67+	 4661 5683
1501	0	0	Ki67+	 4662 5844
1502	0	0	Ki67+	 4668 5914
1503	0	0	Ki67+	 4668 6011
1504	0	0	Ki67+	 4670 5925
1505	0	0	Ki67+	 4675 5806
1506	0	0	Ki67+	 4677 5992
1507	0	0	Ki67+	 4678 5784
1508	0	0	Ki67+	 4679 6043
1509	0	0	Ki67+	 4680 5837
1510	0	0	Ki67+	 4683 5888
1511	0	0	Ki67+	 4683 6112
1512	0	0	Ki67+	 4684 6138
1513	0	0	Ki67+	 4686 5567
1514	0	0	Ki67+	 4687 5873
1515	0	0	Ki67+	 4689 5970
1516	0	0	Ki67+	 4691 6064
1517	0	0	Ki67+	 4700 5685
1518	0	0	Ki67+	 4703 5916
1519	0	0	Ki67+	 4703 6017
1520	0	0	Ki67+	 4704 5369
1521	0	0	Ki67+	 4710 6042
1522	0	0	Ki67+	 4711 6076
1523	0	0	Ki67+	 4717 6016
1524	0	0	Ki67+	 4718 5990
1525	0	0	Ki67+	 4725 5905
1526	0	0	Ki67+	 4728 5464
1527	0	0	Ki67+	 4730 5758
1528	0	0	Ki67+	 4732 5927
1529	0	0	Ki67+	 4739 5641
1530	0	0	Ki67+	 4740 5677
1531	0	0	Ki67+	 4753 5657
1532	0	0	Ki67+	 4754 6116
1533	0	0	Ki67+	 4756 5386
1534	0	0	Ki67+	 4757 5447
1535	0	0	Ki67+	 4758 5924
1536	0	0	Ki67+	 4761 5794
1537	0	0	Ki67+	 4763 5710
1538	0	0	Ki67+	 4763 6088
1539	0	0	Ki67+	 4765 5747
1540	0	0	Ki67+	 4766 5878
1541	0	0	Ki67+	 4772 5494
1542	0	0	Ki67+	 4772 5842
1543	0	0	Ki67+	 4781 5960
1544	0	0	Ki67+	 4781 6128
1545	0	0	Ki67+	 4788 5364
1546	0	0	Ki67+	 4791 5858
1547	0	0	Ki67+	 4793 5902
1548	0	0	Ki67+	 4799 5763
1549	0	0	Ki67+	 4801 5665
1550	0	0	Ki67+	 4803 5610
1551	0	0	Ki67+	 4805 5357
1552	0	0	Ki67+	 4808 5709
1553	0	0	Ki67+	 4811 5488
1554	0	0	Ki67+	 4812 5877
1555	0	0	Ki67+	 4816 6074
1556	0	0	Ki67+	 4819 5711
1557	0	0	Ki67+	 4824 5821
1558	0	0	Ki67+	 4824 5845
1559	0	0	Ki67+	 4828 5897
1560	0	0	Ki67+	 4830 5776
1561	0	0	Ki67+	 4833 5864
1562	0	0	Ki67+	 4833 6048
1563	0	0	Ki67+	 4834 6018
1564	0	0	Ki67+	 4841 5834
1565	0	0	Ki67+	 4848 6088
1566	0	0	Ki67+	 4850 5893
1567	0	0	Ki67+	 4852 5474
1568	0	0	Ki67+	 4853 5781
1569	0	0	Ki67+	 4855 5750
1570	0	0	Ki67+	 4857 5431
1571	0	0	Ki67+	 4858 5866
1572	0	0	Ki67+	 4862 6082
1573	0	0	Ki67+	 4867 5807
1574	0	0	Ki67+	 4869 5724
1575	0	0	Ki67+	 4873 5397
1576	0	0	Ki67+	 4874 5560
1577	0	0	Ki67+	 4875 5919
1578	0	0	Ki67+	 4876 5628
1579	0	0	Ki67+	 4878 5500
1580	0	0	Ki67+	 4881 5760
1581	0	0	Ki67+	 4881 5886
1582	0	0	Ki67+	 4882 5475
1583	0	0	Ki67+	 4885 5800
1584	0	0	Ki67+	 4888 5839
1585	0	0	Ki67+	 4890 6031
1586	0	0	Ki67+	 4894 5542
1587	0	0	Ki67+	 4896 5892
1588	0	0	Ki67+	 4898 5673
1589	0	0	Ki67+	 4899 5422
1590	0	0	Ki67+	 4900 5879
1591	0	0	Ki67+	 4901 5453
1592	0	0	Ki67+	 4914 5984
1593	0	0	Ki67+	 4915 5951
1594	0	0	Ki67+	 4915 6059
1595	0	0	Ki67+	 4917 5676
1596	0	0	Ki67+	 4919 5848
1597	0	0	Ki67+	 4920 5409
1598	0	0	Ki67+	 4922 5909
1599	0	0	Ki67+	 4928 5350
1600	0	0	Ki67+	 4931 5967
1601	0	0	Ki67+	 4933 6113
1602	0	0	Ki67+	 4938 6101
1603	0	0	Ki67+	 4939 5687
1604	0	0	Ki67+	 4940 5930
1605	0	0	Ki67+	 4941 5366
1606	0	0	Ki67+	 4945 5528
1607	0	0	Ki67+	 4946 5878
1608	0	0	Ki67+	 4948 5841
1609	0	0	Ki67+	 4948 6003
1610	0	0	Ki67+	 4949 5982
1611	0	0	Ki67+	 4953 5466
1612	0	0	Ki67+	 4953 5516
1613	0	0	Ki67+	 4953 5968
1614	0	0	Ki67+	 4957 5912
1615	0	0	Ki67+	 4959 5790
1616	0	0	Ki67+	 4960 6137
1617	0	0	Ki67+	 4965 5574
1618	0	0	Ki67+	 4968 5881
1619	0	0	Ki67+	 4974 5847
1620	0	0	Ki67+	 4977 5378
1621	0	0	Ki67+	 4978 5650
1622	0	0	Ki67+	 4978 5763
1623	0	0	Ki67+	 4979 5356
1624	0	0	Ki67+	 4984 5797
1625	0	0	Ki67+	 4984 5982
1626	0	0	Ki67+	 4985 5934
1627	0	0	Ki67+	 4986 5889
1628	0	0	Ki67+	 4988 5479
1629	0	0	Ki67+	 4988 5948
1630	0	0	Ki67+	 4990 6012
1631	0	0	Ki67+	 4998 5739
1632	0	0	Ki67+	 5000 5550
1633	0	0	Ki67+	 5004 5850
1634	0	0	Ki67+	 5008 5814
1635	0	0	Ki67+	 5008 5918
1636	0	0	Ki67+	 5008 6018
1637	0	0	Ki67+	 5012 5561
1638	0	0	Ki67+	 5017 6131
1639	0	0	Ki67+	 5019 5604
1640	0	0	Ki67+	 5020 5764
1641	0	0	Ki67+	 5023 5527
1642	0	0	Ki67+	 5023 5841
1643	0	0	Ki67+	 5027 5963
1644	0	0	Ki67+	 5028 5579
1645	0	0	Ki67+	 5028 5942
1646	0	0	Ki67+	 5032 5742
1647	0	0	Ki67+	 5035 5883
1648	0	0	Ki67+	 5035 6002
1649	0	0	Ki67+	 5037 5952
1650	0	0	Ki67+	 5040 5913
1651	0	0	Ki67+	 5041 5442
1652	0	0	Ki67+	 5042 6017
1653	0	0	Ki67+	 5042 6072
1654	0	0	Ki67+	 5043 5512
1655	0	0	Ki67+	 5045 5548
1656	0	0	Ki67+	 5055 5726
1657	0	0	Ki67+	 5064 6025
1658	0	0	Ki67+	 5065 6078
1659	0	0	Ki67+	 5068 5965
1660	0	0	Ki67+	 5070 5984
1661	0	0	Ki67+	 5079 6020
1662	0	0	Ki67+	 5080 6000
1663	0	0	Ki67+	 5081 5642
1664	0	0	Ki67+	 5086 5954
1665	0	0	Ki67+	 5088 6027
1666	0	0	Ki67+	 5096 5888
1667	0	0	Ki67+	 5097 5527
1668	0	0	Ki67+	 5100 5627
1669	0	0	Ki67+	 5105 5969
1670	0	0	Ki67+	 5105 6034
1671	0	0	Ki67+	 5109 6017
1672	0	0	Ki67+	 5110 5550
1673	0	0	Ki67+	 5112 5930
1674	0	0	Ki67+	 5114 5574
1675	0	0	Ki67+	 5114 5733
1676	0	0	Ki67+	 5115 6072
1677	0	0	Ki67+	 5123 5380
1678	0	0	Ki67+	 5123 5881
1679	0	0	Ki67+	 5125 5810
1680	0	0	Ki67+	 5126 5824
1681	0	0	Ki67+	 5131 6042
1682	0	0	Ki67+	 5134 6095
1683	0	0	Ki67+	 5135 5926
1684	0	0	Ki67+	 4340 6664
1685	0	0	Ki67+	 4344 6163
1686	0	0	Ki67+	 4355 6559
1687	0	0	Ki67+	 4355 6587
1688	0	0	Ki67+	 4356 6541
1689	0	0	Ki67+	 4358 6607
1690	0	0	Ki67+	 4361 6690
1691	0	0	Ki67+	 4363 6221
1692	0	0	Ki67+	 4368 6670
1693	0	0	Ki67+	 4377 6695
1694	0	0	Ki67+	 4379 6321
1695	0	0	Ki67+	 4385 6621
1696	0	0	Ki67+	 4388 6583
1697	0	0	Ki67+	 4388 6601
1698	0	0	Ki67+	 4389 6159
1699	0	0	Ki67+	 4389 6340
1700	0	0	Ki67+	 4390 6390
1701	0	0	Ki67+	 4391 6641
1702	0	0	Ki67+	 4393 6311
1703	0	0	Ki67+	 4394 6258
1704	0	0	Ki67+	 4396 6362
1705	0	0	Ki67+	 4401 6290
1706	0	0	Ki67+	 4401 6416
1707	0	0	Ki67+	 4405 6468
1708	0	0	Ki67+	 4413 6415
1709	0	0	Ki67+	 4414 6705
1710	0	0	Ki67+	 4415 6385
1711	0	0	Ki67+	 4418 6432
1712	0	0	Ki67+	 4419 6326
1713	0	0	Ki67+	 4423 6278
1714	0	0	Ki67+	 4426 6293
1715	0	0	Ki67+	 4426 6508
1716	0	0	Ki67+	 4427 6643
1717	0	0	Ki67+	 4430 6468
1718	0	0	Ki67+	 4431 6426
1719	0	0	Ki67+	 4434 6232
1720	0	0	Ki67+	 4435 6247
1721	0	0	Ki67+	 4435 6271
1722	0	0	Ki67+	 4435 6794
1723	0	0	Ki67+	 4437 6458
1724	0	0	Ki67+	 4437 6688
1725	0	0	Ki67+	 4438 6484
1726	0	0	Ki67+	 4442 6173
1727	0	0	Ki67+	 4445 6205
1728	0	0	Ki67+	 4450 6445
1729	0	0	Ki67+	 4450 6490
1730	0	0	Ki67+	 4450 6512
1731	0	0	Ki67+	 4454 6159
1732	0	0	Ki67+	 4462 6172
1733	0	0	Ki67+	 4468 6234
1734	0	0	Ki67+	 4470 6360
1735	0	0	Ki67+	 4471 6701
1736	0	0	Ki67+	 4472 6489
1737	0	0	Ki67+	 4476 6442
1738	0	0	Ki67+	 4476 6504
1739	0	0	Ki67+	 4478 6407
1740	0	0	Ki67+	 4484 6705
1741	0	0	Ki67+	 4485 6174
1742	0	0	Ki67+	 4490 6188
1743	0	0	Ki67+	 4492 6732
1744	0	0	Ki67+	 4493 6718
1745	0	0	Ki67+	 4496 6672
1746	0	0	Ki67+	 4499 6199
1747	0	0	Ki67+	 4500 6481
1748	0	0	Ki67+	 4503 6243
1749	0	0	Ki67+	 4503 6746
1750	0	0	Ki67+	 4505 6429
1751	0	0	Ki67+	 4505 6783
1752	0	0	Ki67+	 4507 6811
1753	0	0	Ki67+	 4508 6397
1754	0	0	Ki67+	 4508 6603
1755	0	0	Ki67+	 4509 6450
1756	0	0	Ki67+	 4510 6152
1757	0	0	Ki67+	 4513 6272
1758	0	0	Ki67+	 4516 6684
1759	0	0	Ki67+	 4516 6719
1760	0	0	Ki67+	 4521 6232
1761	0	0	Ki67+	 4522 6208
1762	0	0	Ki67+	 4525 6173
1763	0	0	Ki67+	 4525 6492
1764	0	0	Ki67+	 4529 6622
1765	0	0	Ki67+	 4530 6473
1766	0	0	Ki67+	 4530 6576
1767	0	0	Ki67+	 4530 6786
1768	0	0	Ki67+	 4533 6370
1769	0	0	Ki67+	 4535 6286
1770	0	0	Ki67+	 4535 6821
1771	0	0	Ki67+	 4537 6694
1772	0	0	Ki67+	 4540 6253
1773	0	0	Ki67+	 4541 6323
1774	0	0	Ki67+	 4543 6766
1775	0	0	Ki67+	 4544 6196
1776	0	0	Ki67+	 4544 6341
1777	0	0	Ki67+	 4546 6173
1778	0	0	Ki67+	 4546 6404
1779	0	0	Ki67+	 4546 6436
1780	0	0	Ki67+	 4547 6297
1781	0	0	Ki67+	 4549 6220
1782	0	0	Ki67+	 4549 6590
1783	0	0	Ki67+	 4557 6710
1784	0	0	Ki67+	 4557 6782
1785	0	0	Ki67+	 4558 6560
1786	0	0	Ki67+	 4562 6295
1787	0	0	Ki67+	 4562 6412
1788	0	0	Ki67+	 4562 6860
1789	0	0	Ki67+	 4566 6262
1790	0	0	Ki67+	 4566 6841
1791	0	0	Ki67+	 4571 6363
1792	0	0	Ki67+	 4571 6618
1793	0	0	Ki67+	 4575 6547
1794	0	0	Ki67+	 4577 6184
1795	0	0	Ki67+	 4577 6341
1796	0	0	Ki67+	 4583 6573
1797	0	0	Ki67+	 4585 6383
1798	0	0	Ki67+	 4585 6753
1799	0	0	Ki67+	 4590 6610
1800	0	0	Ki67+	 4590 6770
1801	0	0	Ki67+	 4591 6431
1802	0	0	Ki67+	 4592 6327
1803	0	0	Ki67+	 4592 6358
1804	0	0	Ki67+	 4594 6662
1805	0	0	Ki67+	 4599 6874
1806	0	0	Ki67+	 4599 6888
1807	0	0	Ki67+	 4605 6642
1808	0	0	Ki67+	 4605 6724
1809	0	0	Ki67+	 4611 6147
1810	0	0	Ki67+	 4614 6864
1811	0	0	Ki67+	 4615 6556
1812	0	0	Ki67+	 4616 6187
1813	0	0	Ki67+	 4622 6761
1814	0	0	Ki67+	 4625 6494
1815	0	0	Ki67+	 4626 6903
1816	0	0	Ki67+	 4633 6690
1817	0	0	Ki67+	 4637 6780
1818	0	0	Ki67+	 4637 6873
1819	0	0	Ki67+	 4646 6794
1820	0	0	Ki67+	 4646 6858
1821	0	0	Ki67+	 4650 6556
1822	0	0	Ki67+	 4653 6347
1823	0	0	Ki67+	 4653 6573
1824	0	0	Ki67+	 4654 6544
1825	0	0	Ki67+	 4656 6793
1826	0	0	Ki67+	 4659 6317
1827	0	0	Ki67+	 4662 6676
1828	0	0	Ki67+	 4667 6881
1829	0	0	Ki67+	 4670 6149
1830	0	0	Ki67+	 4670 6433
1831	0	0	Ki67+	 4674 6572
1832	0	0	Ki67+	 4680 6652
1833	0	0	Ki67+	 4682 6636
1834	0	0	Ki67+	 4683 6381
1835	0	0	Ki67+	 4684 6177
1836	0	0	Ki67+	 4684 6705
1837	0	0	Ki67+	 4691 6510
1838	0	0	Ki67+	 4691 6873
1839	0	0	Ki67+	 4694 6615
1840	0	0	Ki67+	 4697 6307
1841	0	0	Ki67+	 4698 6174
1842	0	0	Ki67+	 4698 6472
1843	0	0	Ki67+	 4700 6158
1844	0	0	Ki67+	 4700 6537
1845	0	0	Ki67+	 4706 6638
1846	0	0	Ki67+	 4707 6321
1847	0	0	Ki67+	 4715 6405
1848	0	0	Ki67+	 4716 6286
1849	0	0	Ki67+	 4719 6670
1850	0	0	Ki67+	 4719 6708
1851	0	0	Ki67+	 4720 6506
1852	0	0	Ki67+	 4723 6239
1853	0	0	Ki67+	 4724 6539
1854	0	0	Ki67+	 4725 6559
1855	0	0	Ki67+	 4728 6891
1856	0	0	Ki67+	 4729 6424
1857	0	0	Ki67+	 4730 6829
1858	0	0	Ki67+	 4731 6652
1859	0	0	Ki67+	 4732 6322
1860	0	0	Ki67+	 4732 6521
1861	0	0	Ki67+	 4735 6269
1862	0	0	Ki67+	 4738 6306
1863	0	0	Ki67+	 4739 6197
1864	0	0	Ki67+	 4743 6320
1865	0	0	Ki67+	 4743 6561
1866	0	0	Ki67+	 4745 6145
1867	0	0	Ki67+	 4745 6542
1868	0	0	Ki67+	 4747 6167
1869	0	0	Ki67+	 4753 6700
1870	0	0	Ki67+	 4759 6199
1871	0	0	Ki67+	 4759 6724
1872	0	0	Ki67+	 4761 6846
1873	0	0	Ki67+	 4762 6282
1874	0	0	Ki67+	 4764 6178
1875	0	0	Ki67+	 4767 6562
1876	0	0	Ki67+	 4768 6303
1877	0	0	Ki67+	 4769 6254
1878	0	0	Ki67+	 4772 6673
1879	0	0	Ki67+	 4775 6591
1880	0	0	Ki67+	 4775 6747
1881	0	0	Ki67+	 4782 6164
1882	0	0	Ki67+	 4786 6298
1883	0	0	Ki67+	 4786 6941
1884	0	0	Ki67+	 4788 6194
1885	0	0	Ki67+	 4797 6713
1886	0	0	Ki67+	 4797 6929
1887	0	0	Ki67+	 4798 6598
1888	0	0	Ki67+	 4804 6686
1889	0	0	Ki67+	 4806 6339
1890	0	0	Ki67+	 4806 6579
1891	0	0	Ki67+	 4818 6290
1892	0	0	Ki67+	 4820 6922
1893	0	0	Ki67+	 4825 6598
1894	0	0	Ki67+	 4834 6294
1895	0	0	Ki67+	 4834 6318
1896	0	0	Ki67+	 4834 6675
1897	0	0	Ki67+	 4834 6686
1898	0	0	Ki67+	 4835 6942
1899	0	0	Ki67+	 4842 6806
1900	0	0	Ki67+	 4843 6837
1901	0	0	Ki67+	 4847 6151
1902	0	0	Ki67+	 4847 6378
1903	0	0	Ki67+	 4848 6193
1904	0	0	Ki67+	 4848 6679
1905	0	0	Ki67+	 4853 6600
1906	0	0	Ki67+	 4860 6791
1907	0	0	Ki67+	 4860 6889
1908	0	0	Ki67+	 4862 6704
1909	0	0	Ki67+	 4866 6150
1910	0	0	Ki67+	 4868 6824
1911	0	0	Ki67+	 4869 6177
1912	0	0	Ki67+	 4869 6385
1913	0	0	Ki67+	 4873 6263
1914	0	0	Ki67+	 4876 6734
1915	0	0	Ki67+	 4880 6199
1916	0	0	Ki67+	 4882 6586
1917	0	0	Ki67+	 4884 6775
1918	0	0	Ki67+	 4890 6403
1919	0	0	Ki67+	 4892 6270
1920	0	0	Ki67+	 4894 6929
1921	0	0	Ki67+	 4895 6419
1922	0	0	Ki67+	 4896 6713
1923	0	0	Ki67+	 4897 6627
1924	0	0	Ki67+	 4899 6157
1925	0	0	Ki67+	 4900 6795
1926	0	0	Ki67+	 4906 6174
1927	0	0	Ki67+	 4907 6544
1928	0	0	Ki67+	 4909 6318
1929	0	0	Ki67+	 4909 6341
1930	0	0	Ki67+	 4913 6491
1931	0	0	Ki67+	 4914 6882
1932	0	0	Ki67+	 4915 6438
1933	0	0	Ki67+	 4916 6767
1934	0	0	Ki67+	 4918 6905
1935	0	0	Ki67+	 4920 6592
1936	0	0	Ki67+	 4920 6606
1937	0	0	Ki67+	 4921 6617
1938	0	0	Ki67+	 4922 6202
1939	0	0	Ki67+	 4924 6522
1940	0	0	Ki67+	 4925 6571
1941	0	0	Ki67+	 4925 6847
1942	0	0	Ki67+	 4928 6481
1943	0	0	Ki67+	 4934 6717
1944	0	0	Ki67+	 4935 6774
1945	0	0	Ki67+	 4941 6157
1946	0	0	Ki67+	 4941 6896
1947	0	0	Ki67+	 4942 6850
1948	0	0	Ki67+	 4946 6699
1949	0	0	Ki67+	 4953 6766
1950	0	0	Ki67+	 4955 6931
1951	0	0	Ki67+	 4959 6850
1952	0	0	Ki67+	 4965 6885
1953	0	0	Ki67+	 4966 6434
1954	0	0	Ki67+	 4966 6750
1955	0	0	Ki67+	 4978 6605
1956	0	0	Ki67+	 4979 6841
1957	0	0	Ki67+	 4980 6626
1958	0	0	Ki67+	 4981 6412
1959	0	0	Ki67+	 4981 6770
1960	0	0	Ki67+	 4983 6804
1961	0	0	Ki67+	 4993 6197
1962	0	0	Ki67+	 4993 6919
1963	0	0	Ki67+	 4994 6500
1964	0	0	Ki67+	 4994 6679
1965	0	0	Ki67+	 4996 6643
1966	0	0	Ki67+	 4997 6515
1967	0	0	Ki67+	 5002 6421
1968	0	0	Ki67+	 5004 6533
1969	0	0	Ki67+	 5004 6800
1970	0	0	Ki67+	 5005 6555
1971	0	0	Ki67+	 5006 6359
1972	0	0	Ki67+	 5006 6620
1973	0	0	Ki67+	 5010 6391
1974	0	0	Ki67+	 5013 6857
1975	0	0	Ki67+	 5018 6347
1976	0	0	Ki67+	 5020 6721
1977	0	0	Ki67+	 5022 6921
1978	0	0	Ki67+	 5024 6367
1979	0	0	Ki67+	 5024 6461
1980	0	0	Ki67+	 5024 6675
1981	0	0	Ki67+	 5026 6504
1982	0	0	Ki67+	 5028 6429
1983	0	0	Ki67+	 5029 6519
1984	0	0	Ki67+	 5029 6695
1985	0	0	Ki67+	 5031 6835
1986	0	0	Ki67+	 5034 6565
1987	0	0	Ki67+	 5036 6671
1988	0	0	Ki67+	 5038 6446
1989	0	0	Ki67+	 5039 6584
1990	0	0	Ki67+	 5041 6337
1991	0	0	Ki67+	 5041 6617
1992	0	0	Ki67+	 5044 6732
1993	0	0	Ki67+	 5046 6884
1994	0	0	Ki67+	 5051 6345
1995	0	0	Ki67+	 5051 6609
1996	0	0	Ki67+	 5053 6479
1997	0	0	Ki67+	 5054 6335
1998	0	0	Ki67+	 5055 6845
1999	0	0	Ki67+	 5056 6563
2000	0	0	Ki67+	 5056 6683
2001	0	0	Ki67+	 5061 6900
2002	0	0	Ki67+	 5062 6941
2003	0	0	Ki67+	 5063 6474
2004	0	0	Ki67+	 5065 6435
2005	0	0	Ki67+	 5065 6743
2006	0	0	Ki67+	 5067 6756
2007	0	0	Ki67+	 5069 6513
2008	0	0	Ki67+	 5069 6592
2009	0	0	Ki67+	 5069 6863
2010	0	0	Ki67+	 5070 6544
2011	0	0	Ki67+	 5071 6675
2012	0	0	Ki67+	 5077 6731
2013	0	0	Ki67+	 5079 6380
2014	0	0	Ki67+	 5081 6915
2015	0	0	Ki67+	 5082 6558
2016	0	0	Ki67+	 5083 6350
2017	0	0	Ki67+	 5086 6602
2018	0	0	Ki67+	 5090 6408
2019	0	0	Ki67+	 5090 6494
2020	0	0	Ki67+	 5091 6943
2021	0	0	Ki67+	 5092 6420
2022	0	0	Ki67+	 5092 6641
2023	0	0	Ki67+	 5097 6903
2024	0	0	Ki67+	 5098 6673
2025	0	0	Ki67+	 5099 6504
2026	0	0	Ki67+	 5099 6845
2027	0	0	Ki67+	 5100 6737
2028	0	0	Ki67+	 5101 6870
2029	0	0	Ki67+	 5102 6376
2030	0	0	Ki67+	 5102 6433
2031	0	0	Ki67+	 5104 6566
2032	0	0	Ki67+	 5106 6479
2033	0	0	Ki67+	 5118 6408
2034	0	0	Ki67+	 5118 6437
2035	0	0	Ki67+	 5118 6526
2036	0	0	Ki67+	 5118 6790
2037	0	0	Ki67+	 5120 6925
2038	0	0	Ki67+	 5122 6728
2039	0	0	Ki67+	 5125 6862
2040	0	0	Ki67+	 5126 6337
2041	0	0	Ki67+	 5127 6694
2042	0	0	Ki67+	 5131 6887
2043	0	0	Ki67+	 5132 6199
2044	0	0	Ki67+	 4843 6974
2045	0	0	Ki67+	 4844 6999
2046	0	0	Ki67+	 4862 6947
2047	0	0	Ki67+	 4876 7001
2048	0	0	Ki67+	 4881 6976
2049	0	0	Ki67+	 4911 7006
2050	0	0	Ki67+	 4929 6948
2051	0	0	Ki67+	 4930 7021
2052	0	0	Ki67+	 4959 7026
2053	0	0	Ki67+	 4962 6974
2054	0	0	Ki67+	 4992 6965
2055	0	0	Ki67+	 5005 6989
2056	0	0	Ki67+	 5031 6958
2057	0	0	Ki67+	 5057 7031
2058	0	0	Ki67+	 5079 7018
2059	0	0	Ki67+	 5082 6967
2060	0	0	Ki67+	 5082 7043
2061	0	0	Ki67+	 5097 7024
2062	0	0	Ki67+	 5116 6979
2063	0	0	Ki67+	 5128 6947
2064	0	0	Ki67+	 5131 7016
2065	0	0	Ki67+	 5916 3673
2066	0	0	Ki67+	 5139 4172
2067	0	0	Ki67+	 5149 3929
2068	0	0	Ki67+	 5164 4351
2069	0	0	Ki67+	 5171 4318
2070	0	0	Ki67+	 5172 4472
2071	0	0	Ki67+	 5174 4408
2072	0	0	Ki67+	 5177 4158
2073	0	0	Ki67+	 5186 4450
2074	0	0	Ki67+	 5195 4192
2075	0	0	Ki67+	 5203 4054
2076	0	0	Ki67+	 5207 4324
2077	0	0	Ki67+	 5213 4412
2078	0	0	Ki67+	 5213 4442
2079	0	0	Ki67+	 5217 4463
2080	0	0	Ki67+	 5218 4153
2081	0	0	Ki67+	 5219 4107
2082	0	0	Ki67+	 5227 4077
2083	0	0	Ki67+	 5228 4196
2084	0	0	Ki67+	 5228 4399
2085	0	0	Ki67+	 5238 4320
2086	0	0	Ki67+	 5241 4057
2087	0	0	Ki67+	 5249 4250
2088	0	0	Ki67+	 5250 4279
2089	0	0	Ki67+	 5253 4366
2090	0	0	Ki67+	 5254 4096
2091	0	0	Ki67+	 5255 4161
2092	0	0	Ki67+	 5267 4019
2093	0	0	Ki67+	 5267 4070
2094	0	0	Ki67+	 5271 4259
2095	0	0	Ki67+	 5272 4172
2096	0	0	Ki67+	 5274 4079
2097	0	0	Ki67+	 5277 4303
2098	0	0	Ki67+	 5283 4027
2099	0	0	Ki67+	 5284 4227
2100	0	0	Ki67+	 5286 4098
2101	0	0	Ki67+	 5288 4402
2102	0	0	Ki67+	 5290 4178
2103	0	0	Ki67+	 5290 4378
2104	0	0	Ki67+	 5291 4326
2105	0	0	Ki67+	 5296 3994
2106	0	0	Ki67+	 5297 4358
2107	0	0	Ki67+	 5300 4074
2108	0	0	Ki67+	 5301 4210
2109	0	0	Ki67+	 5302 4286
2110	0	0	Ki67+	 5304 4447
2111	0	0	Ki67+	 5317 4200
2112	0	0	Ki67+	 5317 4406
2113	0	0	Ki67+	 5318 4055
2114	0	0	Ki67+	 5319 3989
2115	0	0	Ki67+	 5320 4346
2116	0	0	Ki67+	 5320 4441
2117	0	0	Ki67+	 5333 4180
2118	0	0	Ki67+	 5333 4256
2119	0	0	Ki67+	 5335 4218
2120	0	0	Ki67+	 5337 4028
2121	0	0	Ki67+	 5337 4144
2122	0	0	Ki67+	 5338 4317
2123	0	0	Ki67+	 5344 4473
2124	0	0	Ki67+	 5344 4495
2125	0	0	Ki67+	 5349 4019
2126	0	0	Ki67+	 5351 4142
2127	0	0	Ki67+	 5352 4052
2128	0	0	Ki67+	 5353 4362
2129	0	0	Ki67+	 5356 4436
2130	0	0	Ki67+	 5362 4339
2131	0	0	Ki67+	 5363 4079
2132	0	0	Ki67+	 5368 3976
2133	0	0	Ki67+	 5369 4027
2134	0	0	Ki67+	 5374 4390
2135	0	0	Ki67+	 5378 4314
2136	0	0	Ki67+	 5379 4505
2137	0	0	Ki67+	 5383 3969
2138	0	0	Ki67+	 5385 4405
2139	0	0	Ki67+	 5391 4204
2140	0	0	Ki67+	 5392 4056
2141	0	0	Ki67+	 5394 4503
2142	0	0	Ki67+	 5395 4317
2143	0	0	Ki67+	 5398 4113
2144	0	0	Ki67+	 5398 4446
2145	0	0	Ki67+	 5405 4412
2146	0	0	Ki67+	 5407 4332
2147	0	0	Ki67+	 5426 4116
2148	0	0	Ki67+	 5431 4311
2149	0	0	Ki67+	 5446 4062
2150	0	0	Ki67+	 5456 4469
2151	0	0	Ki67+	 5457 4122
2152	0	0	Ki67+	 5457 4322
2153	0	0	Ki67+	 5469 4036
2154	0	0	Ki67+	 5469 4086
2155	0	0	Ki67+	 5474 4145
2156	0	0	Ki67+	 5474 4173
2157	0	0	Ki67+	 5476 4324
2158	0	0	Ki67+	 5476 4419
2159	0	0	Ki67+	 5477 4236
2160	0	0	Ki67+	 5479 4112
2161	0	0	Ki67+	 5483 4085
2162	0	0	Ki67+	 5484 4061
2163	0	0	Ki67+	 5488 4019
2164	0	0	Ki67+	 5490 4051
2165	0	0	Ki67+	 5490 4412
2166	0	0	Ki67+	 5497 4435
2167	0	0	Ki67+	 5500 3992
2168	0	0	Ki67+	 5506 4475
2169	0	0	Ki67+	 5507 4234
2170	0	0	Ki67+	 5508 4177
2171	0	0	Ki67+	 5509 4154
2172	0	0	Ki67+	 5514 4118
2173	0	0	Ki67+	 5514 4259
2174	0	0	Ki67+	 5515 4088
2175	0	0	Ki67+	 5518 4530
2176	0	0	Ki67+	 5528 4064
2177	0	0	Ki67+	 5529 4117
2178	0	0	Ki67+	 5532 4272
2179	0	0	Ki67+	 5533 4224
2180	0	0	Ki67+	 5537 4453
2181	0	0	Ki67+	 5552 4064
2182	0	0	Ki67+	 5555 4273
2183	0	0	Ki67+	 5556 4182
2184	0	0	Ki67+	 5558 4006
2185	0	0	Ki67+	 5561 4108
2186	0	0	Ki67+	 5563 4436
2187	0	0	Ki67+	 5565 4397
2188	0	0	Ki67+	 5569 4381
2189	0	0	Ki67+	 5575 4246
2190	0	0	Ki67+	 5586 4130
2191	0	0	Ki67+	 5590 4012
2192	0	0	Ki67+	 5591 4159
2193	0	0	Ki67+	 5596 4307
2194	0	0	Ki67+	 5598 4279
2195	0	0	Ki67+	 5599 4067
2196	0	0	Ki67+	 5615 4278
2197	0	0	Ki67+	 5620 4152
2198	0	0	Ki67+	 5625 4208
2199	0	0	Ki67+	 5626 4113
2200	0	0	Ki67+	 5628 4185
2201	0	0	Ki67+	 5629 3948
2202	0	0	Ki67+	 5630 4146
2203	0	0	Ki67+	 5643 4332
2204	0	0	Ki67+	 5647 4255
2205	0	0	Ki67+	 5649 4294
2206	0	0	Ki67+	 5651 3966
2207	0	0	Ki67+	 5655 4400
2208	0	0	Ki67+	 5656 4219
2209	0	0	Ki67+	 5664 4506
2210	0	0	Ki67+	 5665 3926
2211	0	0	Ki67+	 5670 4239
2212	0	0	Ki67+	 5670 4342
2213	0	0	Ki67+	 5670 4473
2214	0	0	Ki67+	 5677 3815
2215	0	0	Ki67+	 5680 4482
2216	0	0	Ki67+	 5680 4534
2217	0	0	Ki67+	 5685 4225
2218	0	0	Ki67+	 5686 3995
2219	0	0	Ki67+	 5686 4509
2220	0	0	Ki67+	 5690 4454
2221	0	0	Ki67+	 5692 3921
2222	0	0	Ki67+	 5692 4128
2223	0	0	Ki67+	 5694 4392
2224	0	0	Ki67+	 5699 3847
2225	0	0	Ki67+	 5699 4417
2226	0	0	Ki67+	 5701 4251
2227	0	0	Ki67+	 5702 4475
2228	0	0	Ki67+	 5709 4209
2229	0	0	Ki67+	 5710 3968
2230	0	0	Ki67+	 5710 4225
2231	0	0	Ki67+	 5711 4433
2232	0	0	Ki67+	 5713 4386
2233	0	0	Ki67+	 5718 4415
2234	0	0	Ki67+	 5718 4534
2235	0	0	Ki67+	 5719 4006
2236	0	0	Ki67+	 5720 4133
2237	0	0	Ki67+	 5722 4170
2238	0	0	Ki67+	 5723 4447
2239	0	0	Ki67+	 5725 4237
2240	0	0	Ki67+	 5725 4261
2241	0	0	Ki67+	 5728 4299
2242	0	0	Ki67+	 5729 3985
2243	0	0	Ki67+	 5733 4528
2244	0	0	Ki67+	 5735 4365
2245	0	0	Ki67+	 5736 4324
2246	0	0	Ki67+	 5737 4029
2247	0	0	Ki67+	 5737 4437
2248	0	0	Ki67+	 5739 4191
2249	0	0	Ki67+	 5740 4286
2250	0	0	Ki67+	 5741 4487
2251	0	0	Ki67+	 5745 4505
2252	0	0	Ki67+	 5746 4395
2253	0	0	Ki67+	 5746 4429
2254	0	0	Ki67+	 5747 4352
2255	0	0	Ki67+	 5751 4210
2256	0	0	Ki67+	 5751 4452
2257	0	0	Ki67+	 5753 3980
2258	0	0	Ki67+	 5754 4243
2259	0	0	Ki67+	 5763 4172
2260	0	0	Ki67+	 5766 4378
2261	0	0	Ki67+	 5768 4271
2262	0	0	Ki67+	 5769 4196
2263	0	0	Ki67+	 5769 4295
2264	0	0	Ki67+	 5772 4004
2265	0	0	Ki67+	 5776 4032
2266	0	0	Ki67+	 5776 4457
2267	0	0	Ki67+	 5780 4332
2268	0	0	Ki67+	 5782 4540
2269	0	0	Ki67+	 5784 4472
2270	0	0	Ki67+	 5788 4510
2271	0	0	Ki67+	 5792 4242
2272	0	0	Ki67+	 5792 4421
2273	0	0	Ki67+	 5793 4053
2274	0	0	Ki67+	 5794 4224
2275	0	0	Ki67+	 5798 4394
2276	0	0	Ki67+	 5799 4208
2277	0	0	Ki67+	 5801 4293
2278	0	0	Ki67+	 5803 3950
2279	0	0	Ki67+	 5805 4373
2280	0	0	Ki67+	 5808 4110
2281	0	0	Ki67+	 5810 4062
2282	0	0	Ki67+	 5811 4085
2283	0	0	Ki67+	 5813 4214
2284	0	0	Ki67+	 5818 4538
2285	0	0	Ki67+	 5822 4408
2286	0	0	Ki67+	 5822 4419
2287	0	0	Ki67+	 5822 4461
2288	0	0	Ki67+	 5828 4293
2289	0	0	Ki67+	 5839 4445
2290	0	0	Ki67+	 5840 4239
2291	0	0	Ki67+	 5847 4210
2292	0	0	Ki67+	 5848 4152
2293	0	0	Ki67+	 5849 4488
2294	0	0	Ki67+	 5852 4120
2295	0	0	Ki67+	 5865 4046
2296	0	0	Ki67+	 5867 4168
2297	0	0	Ki67+	 5867 4337
2298	0	0	Ki67+	 5872 4224
2299	0	0	Ki67+	 5872 4272
2300	0	0	Ki67+	 5872 4441
2301	0	0	Ki67+	 5879 4516
2302	0	0	Ki67+	 5885 4175
2303	0	0	Ki67+	 5891 4208
2304	0	0	Ki67+	 5893 4462
2305	0	0	Ki67+	 5895 4440
2306	0	0	Ki67+	 5902 4406
2307	0	0	Ki67+	 5922 4256
2308	0	0	Ki67+	 5926 4364
2309	0	0	Ki67+	 5928 4442
2310	0	0	Ki67+	 5934 4171
2311	0	0	Ki67+	 5138 4638
2312	0	0	Ki67+	 5141 5075
2313	0	0	Ki67+	 5143 4954
2314	0	0	Ki67+	 5143 5120
2315	0	0	Ki67+	 5151 4584
2316	0	0	Ki67+	 5154 4924
2317	0	0	Ki67+	 5154 4966
2318	0	0	Ki67+	 5156 4862
2319	0	0	Ki67+	 5163 4551
2320	0	0	Ki67+	 5164 5265
2321	0	0	Ki67+	 5167 5135
2322	0	0	Ki67+	 5167 5185
2323	0	0	Ki67+	 5172 4936
2324	0	0	Ki67+	 5173 5172
2325	0	0	Ki67+	 5174 4851
2326	0	0	Ki67+	 5176 4627
2327	0	0	Ki67+	 5177 4966
2328	0	0	Ki67+	 5186 4921
2329	0	0	Ki67+	 5187 5270
2330	0	0	Ki67+	 5188 4632
2331	0	0	Ki67+	 5189 4661
2332	0	0	Ki67+	 5191 4976
2333	0	0	Ki67+	 5192 5114
2334	0	0	Ki67+	 5196 4946
2335	0	0	Ki67+	 5198 4798
2336	0	0	Ki67+	 5203 5300
2337	0	0	Ki67+	 5206 5140
2338	0	0	Ki67+	 5210 4548
2339	0	0	Ki67+	 5211 4954
2340	0	0	Ki67+	 5213 4634
2341	0	0	Ki67+	 5215 4600
2342	0	0	Ki67+	 5217 4922
2343	0	0	Ki67+	 5220 5034
2344	0	0	Ki67+	 5229 4877
2345	0	0	Ki67+	 5231 5157
2346	0	0	Ki67+	 5234 4590
2347	0	0	Ki67+	 5238 4939
2348	0	0	Ki67+	 5238 5020
2349	0	0	Ki67+	 5245 4600
2350	0	0	Ki67+	 5245 5113
2351	0	0	Ki67+	 5246 4966
2352	0	0	Ki67+	 5246 5210
2353	0	0	Ki67+	 5246 5311
2354	0	0	Ki67+	 5251 4891
2355	0	0	Ki67+	 5253 4658
2356	0	0	Ki67+	 5253 5252
2357	0	0	Ki67+	 5255 4615
2358	0	0	Ki67+	 5255 5054
2359	0	0	Ki67+	 5257 4918
2360	0	0	Ki67+	 5259 5175
2361	0	0	Ki67+	 5260 5155
2362	0	0	Ki67+	 5262 4572
2363	0	0	Ki67+	 5265 5092
2364	0	0	Ki67+	 5280 4582
2365	0	0	Ki67+	 5282 5042
2366	0	0	Ki67+	 5284 5170
2367	0	0	Ki67+	 5295 4675
2368	0	0	Ki67+	 5300 5170
2369	0	0	Ki67+	 5304 4633
2370	0	0	Ki67+	 5309 4961
2371	0	0	Ki67+	 5315 4802
2372	0	0	Ki67+	 5317 5191
2373	0	0	Ki67+	 5318 5000
2374	0	0	Ki67+	 5318 5217
2375	0	0	Ki67+	 5318 5300
2376	0	0	Ki67+	 5349 4686
2377	0	0	Ki67+	 5371 4663
2378	0	0	Ki67+	 5371 5265
2379	0	0	Ki67+	 5375 4987
2380	0	0	Ki67+	 5387 5019
2381	0	0	Ki67+	 5392 4674
2382	0	0	Ki67+	 5400 4692
2383	0	0	Ki67+	 5413 5321
2384	0	0	Ki67+	 5415 4961
2385	0	0	Ki67+	 5416 4861
2386	0	0	Ki67+	 5417 4920
2387	0	0	Ki67+	 5425 4657
2388	0	0	Ki67+	 5429 4886
2389	0	0	Ki67+	 5429 4982
2390	0	0	Ki67+	 5431 4551
2391	0	0	Ki67+	 5431 4572
2392	0	0	Ki67+	 5434 4908
2393	0	0	Ki67+	 5437 4954
2394	0	0	Ki67+	 5442 4854
2395	0	0	Ki67+	 5443 4867
2396	0	0	Ki67+	 5443 5187
2397	0	0	Ki67+	 5444 5038
2398	0	0	Ki67+	 5445 4562
2399	0	0	Ki67+	 5448 4658
2400	0	0	Ki67+	 5453 5207
2401	0	0	Ki67+	 5460 4847
2402	0	0	Ki67+	 5460 4892
2403	0	0	Ki67+	 5460 5167
2404	0	0	Ki67+	 5463 5112
2405	0	0	Ki67+	 5464 4976
2406	0	0	Ki67+	 5465 5023
2407	0	0	Ki67+	 5466 5095
2408	0	0	Ki67+	 5469 4993
2409	0	0	Ki67+	 5470 4576
2410	0	0	Ki67+	 5470 5062
2411	0	0	Ki67+	 5474 5224
2412	0	0	Ki67+	 5476 4869
2413	0	0	Ki67+	 5476 5073
2414	0	0	Ki67+	 5476 5265
2415	0	0	Ki67+	 5477 4599
2416	0	0	Ki67+	 5486 5022
2417	0	0	Ki67+	 5491 4853
2418	0	0	Ki67+	 5497 5106
2419	0	0	Ki67+	 5497 5279
2420	0	0	Ki67+	 5500 4597
2421	0	0	Ki67+	 5502 5242
2422	0	0	Ki67+	 5503 4862
2423	0	0	Ki67+	 5503 4885
2424	0	0	Ki67+	 5504 4967
2425	0	0	Ki67+	 5510 4991
2426	0	0	Ki67+	 5510 5283
2427	0	0	Ki67+	 5516 5018
2428	0	0	Ki67+	 5520 4963
2429	0	0	Ki67+	 5520 5275
2430	0	0	Ki67+	 5522 4681
2431	0	0	Ki67+	 5522 4865
2432	0	0	Ki67+	 5525 4750
2433	0	0	Ki67+	 5526 5321
2434	0	0	Ki67+	 5529 4999
2435	0	0	Ki67+	 5532 5060
2436	0	0	Ki67+	 5533 4889
2437	0	0	Ki67+	 5533 5088
2438	0	0	Ki67+	 5537 5194
2439	0	0	Ki67+	 5538 4585
2440	0	0	Ki67+	 5548 4938
2441	0	0	Ki67+	 5548 5251
2442	0	0	Ki67+	 5552 4871
2443	0	0	Ki67+	 5552 4999
2444	0	0	Ki67+	 5556 4745
2445	0	0	Ki67+	 5556 4905
2446	0	0	Ki67+	 5557 4633
2447	0	0	Ki67+	 5557 5289
2448	0	0	Ki67+	 5560 4970
2449	0	0	Ki67+	 5560 5230
2450	0	0	Ki67+	 5565 4917
2451	0	0	Ki67+	 5566 4605
2452	0	0	Ki67+	 5566 4885
2453	0	0	Ki67+	 5567 5182
2454	0	0	Ki67+	 5571 4791
2455	0	0	Ki67+	 5576 5006
2456	0	0	Ki67+	 5577 5223
2457	0	0	Ki67+	 5578 4753
2458	0	0	Ki67+	 5583 4696
2459	0	0	Ki67+	 5583 4907
2460	0	0	Ki67+	 5585 4993
2461	0	0	Ki67+	 5585 5208
2462	0	0	Ki67+	 5586 5191
2463	0	0	Ki67+	 5591 4961
2464	0	0	Ki67+	 5591 5252
2465	0	0	Ki67+	 5598 4783
2466	0	0	Ki67+	 5599 4927
2467	0	0	Ki67+	 5601 5241
2468	0	0	Ki67+	 5610 4731
2469	0	0	Ki67+	 5611 4803
2470	0	0	Ki67+	 5615 5305
2471	0	0	Ki67+	 5619 5212
2472	0	0	Ki67+	 5621 5235
2473	0	0	Ki67+	 5622 4651
2474	0	0	Ki67+	 5625 5321
2475	0	0	Ki67+	 5627 4755
2476	0	0	Ki67+	 5631 5239
2477	0	0	Ki67+	 5633 4677
2478	0	0	Ki67+	 5635 5274
2479	0	0	Ki67+	 5636 5199
2480	0	0	Ki67+	 5639 4808
2481	0	0	Ki67+	 5649 4593
2482	0	0	Ki67+	 5652 4654
2483	0	0	Ki67+	 5652 5015
2484	0	0	Ki67+	 5652 5206
2485	0	0	Ki67+	 5655 4637
2486	0	0	Ki67+	 5656 4684
2487	0	0	Ki67+	 5660 5079
2488	0	0	Ki67+	 5663 4791
2489	0	0	Ki67+	 5667 5238
2490	0	0	Ki67+	 5671 4837
2491	0	0	Ki67+	 5671 5093
2492	0	0	Ki67+	 5671 5257
2493	0	0	Ki67+	 5672 5269
2494	0	0	Ki67+	 5675 5317
2495	0	0	Ki67+	 5676 4950
2496	0	0	Ki67+	 5677 5232
2497	0	0	Ki67+	 5678 4728
2498	0	0	Ki67+	 5680 4590
2499	0	0	Ki67+	 5680 4810
2500	0	0	Ki67+	 5683 5248
2501	0	0	Ki67+	 5684 4647
2502	0	0	Ki67+	 5684 4751
2503	0	0	Ki67+	 5687 5093
2504	0	0	Ki67+	 5690 4620
2505	0	0	Ki67+	 5692 4718
2506	0	0	Ki67+	 5699 4568
2507	0	0	Ki67+	 5699 5202
2508	0	0	Ki67+	 5700 4777
2509	0	0	Ki67+	 5701 5267
2510	0	0	Ki67+	 5702 5326
2511	0	0	Ki67+	 5704 4628
2512	0	0	Ki67+	 5705 5116
2513	0	0	Ki67+	 5707 4813
2514	0	0	Ki67+	 5708 4993
2515	0	0	Ki67+	 5710 5233
2516	0	0	Ki67+	 5715 4799
2517	0	0	Ki67+	 5723 4820
2518	0	0	Ki67+	 5723 4904
2519	0	0	Ki67+	 5724 4594
2520	0	0	Ki67+	 5725 4650
2521	0	0	Ki67+	 5726 5225
2522	0	0	Ki67+	 5728 4930
2523	0	0	Ki67+	 5729 5086
2524	0	0	Ki67+	 5730 4680
2525	0	0	Ki67+	 5730 5292
2526	0	0	Ki67+	 5732 4562
2527	0	0	Ki67+	 5733 4973
2528	0	0	Ki67+	 5736 5040
2529	0	0	Ki67+	 5737 4626
2530	0	0	Ki67+	 5738 4658
2531	0	0	Ki67+	 5739 5122
2532	0	0	Ki67+	 5740 5053
2533	0	0	Ki67+	 5742 5264
2534	0	0	Ki67+	 5743 4609
2535	0	0	Ki67+	 5744 4783
2536	0	0	Ki67+	 5748 4580
2537	0	0	Ki67+	 5753 4803
2538	0	0	Ki67+	 5754 4681
2539	0	0	Ki67+	 5754 4948
2540	0	0	Ki67+	 5756 4636
2541	0	0	Ki67+	 5756 5108
2542	0	0	Ki67+	 5757 5256
2543	0	0	Ki67+	 5760 4572
2544	0	0	Ki67+	 5763 4941
2545	0	0	Ki67+	 5764 5032
2546	0	0	Ki67+	 5764 5302
2547	0	0	Ki67+	 5765 4849
2548	0	0	Ki67+	 5765 4925
2549	0	0	Ki67+	 5765 5097
2550	0	0	Ki67+	 5766 4607
2551	0	0	Ki67+	 5769 5195
2552	0	0	Ki67+	 5772 4720
2553	0	0	Ki67+	 5773 4973
2554	0	0	Ki67+	 5774 5067
2555	0	0	Ki67+	 5776 5227
2556	0	0	Ki67+	 5778 4865
2557	0	0	Ki67+	 5779 5318
2558	0	0	Ki67+	 5780 5099
2559	0	0	Ki67+	 5783 5269
2560	0	0	Ki67+	 5785 5005
2561	0	0	Ki67+	 5788 4656
2562	0	0	Ki67+	 5792 4691
2563	0	0	Ki67+	 5792 4813
2564	0	0	Ki67+	 5794 4845
2565	0	0	Ki67+	 5797 4782
2566	0	0	Ki67+	 5800 4568
2567	0	0	Ki67+	 5801 4674
2568	0	0	Ki67+	 5801 4925
2569	0	0	Ki67+	 5805 5057
2570	0	0	Ki67+	 5807 4603
2571	0	0	Ki67+	 5807 5113
2572	0	0	Ki67+	 5812 5322
2573	0	0	Ki67+	 5817 4982
2574	0	0	Ki67+	 5818 4721
2575	0	0	Ki67+	 5819 5092
2576	0	0	Ki67+	 5822 4767
2577	0	0	Ki67+	 5823 4924
2578	0	0	Ki67+	 5824 4753
2579	0	0	Ki67+	 5825 4698
2580	0	0	Ki67+	 5826 4579
2581	0	0	Ki67+	 5826 4804
2582	0	0	Ki67+	 5829 4784
2583	0	0	Ki67+	 5829 4899
2584	0	0	Ki67+	 5833 4876
2585	0	0	Ki67+	 5834 5101
2586	0	0	Ki67+	 5835 4846
2587	0	0	Ki67+	 5838 5124
2588	0	0	Ki67+	 5839 4710
2589	0	0	Ki67+	 5839 4823
2590	0	0	Ki67+	 5843 4567
2591	0	0	Ki67+	 5843 4915
2592	0	0	Ki67+	 5844 4595
2593	0	0	Ki67+	 5848 4805
2594	0	0	Ki67+	 5849 4854
2595	0	0	Ki67+	 5852 4935
2596	0	0	Ki67+	 5852 5122
2597	0	0	Ki67+	 5853 4894
2598	0	0	Ki67+	 5860 4575
2599	0	0	Ki67+	 5863 4607
2600	0	0	Ki67+	 5864 4743
2601	0	0	Ki67+	 5865 4921
2602	0	0	Ki67+	 5865 5076
2603	0	0	Ki67+	 5870 4826
2604	0	0	Ki67+	 5872 4903
2605	0	0	Ki67+	 5874 5012
2606	0	0	Ki67+	 5875 4569
2607	0	0	Ki67+	 5875 4595
2608	0	0	Ki67+	 5878 4802
2609	0	0	Ki67+	 5882 4636
2610	0	0	Ki67+	 5882 4949
2611	0	0	Ki67+	 5882 5003
2612	0	0	Ki67+	 5882 5306
2613	0	0	Ki67+	 5887 5240
2614	0	0	Ki67+	 5891 5031
2615	0	0	Ki67+	 5895 5068
2616	0	0	Ki67+	 5896 4572
2617	0	0	Ki67+	 5896 5113
2618	0	0	Ki67+	 5898 4989
2619	0	0	Ki67+	 5903 4929
2620	0	0	Ki67+	 5904 4555
2621	0	0	Ki67+	 5910 5095
2622	0	0	Ki67+	 5911 5139
2623	0	0	Ki67+	 5917 4594
2624	0	0	Ki67+	 5918 4956
2625	0	0	Ki67+	 5918 5024
2626	0	0	Ki67+	 5923 4895
2627	0	0	Ki67+	 5923 5102
2628	0	0	Ki67+	 5925 4763
2629	0	0	Ki67+	 5925 4928
2630	0	0	Ki67+	 5925 5062
2631	0	0	Ki67+	 5928 5050
2632	0	0	Ki67+	 5138 5763
2633	0	0	Ki67+	 5140 5566
2634	0	0	Ki67+	 5141 5399
2635	0	0	Ki67+	 5144 5875
2636	0	0	Ki67+	 5148 5726
2637	0	0	Ki67+	 5148 5795
2638	0	0	Ki67+	 5150 5646
2639	0	0	Ki67+	 5151 5632
2640	0	0	Ki67+	 5151 5994
2641	0	0	Ki67+	 5153 6015
2642	0	0	Ki67+	 5153 6049
2643	0	0	Ki67+	 5153 6095
2644	0	0	Ki67+	 5154 5824
2645	0	0	Ki67+	 5156 5368
2646	0	0	Ki67+	 5156 5387
2647	0	0	Ki67+	 5157 5857
2648	0	0	Ki67+	 5158 5838
2649	0	0	Ki67+	 5158 5914
2650	0	0	Ki67+	 5158 6065
2651	0	0	Ki67+	 5160 5419
2652	0	0	Ki67+	 5164 5524
2653	0	0	Ki67+	 5165 5810
2654	0	0	Ki67+	 5166 5974
2655	0	0	Ki67+	 5168 5747
2656	0	0	Ki67+	 5170 5703
2657	0	0	Ki67+	 5171 5774
2658	0	0	Ki67+	 5173 5636
2659	0	0	Ki67+	 5173 5837
2660	0	0	Ki67+	 5174 5453
2661	0	0	Ki67+	 5179 5557
2662	0	0	Ki67+	 5179 5819
2663	0	0	Ki67+	 5179 6020
2664	0	0	Ki67+	 5181 5881
2665	0	0	Ki67+	 5184 5680
2666	0	0	Ki67+	 5187 5927
2667	0	0	Ki67+	 5189 5787
2668	0	0	Ki67+	 5191 5872
2669	0	0	Ki67+	 5194 5968
2670	0	0	Ki67+	 5196 5659
2671	0	0	Ki67+	 5197 5581
2672	0	0	Ki67+	 5198 5713
2673	0	0	Ki67+	 5199 5845
2674	0	0	Ki67+	 5200 5621
2675	0	0	Ki67+	 5200 5888
2676	0	0	Ki67+	 5204 6123
2677	0	0	Ki67+	 5214 5978
2678	0	0	Ki67+	 5215 5789
2679	0	0	Ki67+	 5215 5809
2680	0	0	Ki67+	 5217 5950
2681	0	0	Ki67+	 5219 5737
2682	0	0	Ki67+	 5219 5879
2683	0	0	Ki67+	 5220 6092
2684	0	0	Ki67+	 5222 5468
2685	0	0	Ki67+	 5224 5599
2686	0	0	Ki67+	 5224 5649
2687	0	0	Ki67+	 5225 5364
2688	0	0	Ki67+	 5225 5836
2689	0	0	Ki67+	 5229 5685
2690	0	0	Ki67+	 5229 5897
2691	0	0	Ki67+	 5230 5763
2692	0	0	Ki67+	 5234 5660
2693	0	0	Ki67+	 5236 6060
2694	0	0	Ki67+	 5240 5538
2695	0	0	Ki67+	 5240 5627
2696	0	0	Ki67+	 5240 5928
2697	0	0	Ki67+	 5243 5582
2698	0	0	Ki67+	 5245 5765
2699	0	0	Ki67+	 5247 6044
2700	0	0	Ki67+	 5248 5653
2701	0	0	Ki67+	 5251 5805
2702	0	0	Ki67+	 5254 5379
2703	0	0	Ki67+	 5256 5754
2704	0	0	Ki67+	 5256 5833
2705	0	0	Ki67+	 5258 5505
2706	0	0	Ki67+	 5259 6041
2707	0	0	Ki67+	 5259 6112
2708	0	0	Ki67+	 5260 5701
2709	0	0	Ki67+	 5260 6076
2710	0	0	Ki67+	 5262 5516
2711	0	0	Ki67+	 5263 5423
2712	0	0	Ki67+	 5263 5551
2713	0	0	Ki67+	 5266 5946
2714	0	0	Ki67+	 5266 6134
2715	0	0	Ki67+	 5268 5657
2716	0	0	Ki67+	 5271 5611
2717	0	0	Ki67+	 5272 5684
2718	0	0	Ki67+	 5273 5540
2719	0	0	Ki67+	 5276 5634
2720	0	0	Ki67+	 5277 5363
2721	0	0	Ki67+	 5277 5799
2722	0	0	Ki67+	 5281 5997
2723	0	0	Ki67+	 5283 6055
2724	0	0	Ki67+	 5287 6094
2725	0	0	Ki67+	 5288 6045
2726	0	0	Ki67+	 5289 6106
2727	0	0	Ki67+	 5293 5795
2728	0	0	Ki67+	 5297 5472
2729	0	0	Ki67+	 5300 6135
2730	0	0	Ki67+	 5304 5660
2731	0	0	Ki67+	 5304 5853
2732	0	0	Ki67+	 5306 5694
2733	0	0	Ki67+	 5308 5456
2734	0	0	Ki67+	 5308 5537
2735	0	0	Ki67+	 5311 5771
2736	0	0	Ki67+	 5315 5821
2737	0	0	Ki67+	 5320 5349
2738	0	0	Ki67+	 5327 5563
2739	0	0	Ki67+	 5328 5800
2740	0	0	Ki67+	 5330 6126
2741	0	0	Ki67+	 5333 5583
2742	0	0	Ki67+	 5334 6062
2743	0	0	Ki67+	 5337 5348
2744	0	0	Ki67+	 5341 5666
2745	0	0	Ki67+	 5341 6120
2746	0	0	Ki67+	 5342 5516
2747	0	0	Ki67+	 5342 5617
2748	0	0	Ki67+	 5345 5794
2749	0	0	Ki67+	 5347 5591
2750	0	0	Ki67+	 5351 5573
2751	0	0	Ki67+	 5354 5973
2752	0	0	Ki67+	 5355 5507
2753	0	0	Ki67+	 5357 5872
2754	0	0	Ki67+	 5360 5556
2755	0	0	Ki67+	 5360 5636
2756	0	0	Ki67+	 5360 5889
2757	0	0	Ki67+	 5363 6125
2758	0	0	Ki67+	 5364 5933
2759	0	0	Ki67+	 5365 5436
2760	0	0	Ki67+	 5368 5537
2761	0	0	Ki67+	 5369 5394
2762	0	0	Ki67+	 5373 5658
2763	0	0	Ki67+	 5378 5713
2764	0	0	Ki67+	 5379 5442
2765	0	0	Ki67+	 5383 5462
2766	0	0	Ki67+	 5384 5543
2767	0	0	Ki67+	 5384 5819
2768	0	0	Ki67+	 5388 5670
2769	0	0	Ki67+	 5388 6128
2770	0	0	Ki67+	 5392 5686
2771	0	0	Ki67+	 5397 5615
2772	0	0	Ki67+	 5402 5753
2773	0	0	Ki67+	 5402 5791
2774	0	0	Ki67+	 5412 5727
2775	0	0	Ki67+	 5418 5691
2776	0	0	Ki67+	 5419 5845
2777	0	0	Ki67+	 5420 5868
2778	0	0	Ki67+	 5422 5960
2779	0	0	Ki67+	 5423 5594
2780	0	0	Ki67+	 5424 5814
2781	0	0	Ki67+	 5425 5759
2782	0	0	Ki67+	 5426 5789
2783	0	0	Ki67+	 5428 5777
2784	0	0	Ki67+	 5428 5893
2785	0	0	Ki67+	 5430 5985
2786	0	0	Ki67+	 5432 5623
2787	0	0	Ki67+	 5439 5855
2788	0	0	Ki67+	 5440 6115
2789	0	0	Ki67+	 5442 6000
2790	0	0	Ki67+	 5443 6049
2791	0	0	Ki67+	 5447 5408
2792	0	0	Ki67+	 5448 6084
2793	0	0	Ki67+	 5453 5634
2794	0	0	Ki67+	 5455 5742
2795	0	0	Ki67+	 5458 5594
2796	0	0	Ki67+	 5467 5820
2797	0	0	Ki67+	 5468 6033
2798	0	0	Ki67+	 5473 5521
2799	0	0	Ki67+	 5473 5782
2800	0	0	Ki67+	 5474 5719
2801	0	0	Ki67+	 5476 5993
2802	0	0	Ki67+	 5476 6055
2803	0	0	Ki67+	 5479 5665
2804	0	0	Ki67+	 5479 5943
2805	0	0	Ki67+	 5481 6114
2806	0	0	Ki67+	 5483 5919
2807	0	0	Ki67+	 5484 6009
2808	0	0	Ki67+	 5490 5624
2809	0	0	Ki67+	 5490 6079
2810	0	0	Ki67+	 5490 6099
2811	0	0	Ki67+	 5495 5883
2812	0	0	Ki67+	 5506 6040
2813	0	0	Ki67+	 5507 5627
2814	0	0	Ki67+	 5517 6081
2815	0	0	Ki67+	 5521 6098
2816	0	0	Ki67+	 5522 5932
2817	0	0	Ki67+	 5523 5611
2818	0	0	Ki67+	 5525 5577
2819	0	0	Ki67+	 5528 5985
2820	0	0	Ki67+	 5529 6048
2821	0	0	Ki67+	 5532 6112
2822	0	0	Ki67+	 5533 5345
2823	0	0	Ki67+	 5536 5956
2824	0	0	Ki67+	 5539 5389
2825	0	0	Ki67+	 5540 6130
2826	0	0	Ki67+	 5541 6084
2827	0	0	Ki67+	 5545 5974
2828	0	0	Ki67+	 5551 5359
2829	0	0	Ki67+	 5551 6005
2830	0	0	Ki67+	 5554 5620
2831	0	0	Ki67+	 5554 5934
2832	0	0	Ki67+	 5565 5401
2833	0	0	Ki67+	 5567 5736
2834	0	0	Ki67+	 5567 5948
2835	0	0	Ki67+	 5571 6012
2836	0	0	Ki67+	 5571 6089
2837	0	0	Ki67+	 5574 5912
2838	0	0	Ki67+	 5577 5875
2839	0	0	Ki67+	 5579 5849
2840	0	0	Ki67+	 5584 5761
2841	0	0	Ki67+	 5584 6075
2842	0	0	Ki67+	 5585 5422
2843	0	0	Ki67+	 5585 5979
2844	0	0	Ki67+	 5586 6058
2845	0	0	Ki67+	 5591 5898
2846	0	0	Ki67+	 5592 5768
2847	0	0	Ki67+	 5596 5608
2848	0	0	Ki67+	 5596 6048
2849	0	0	Ki67+	 5597 6141
2850	0	0	Ki67+	 5598 6113
2851	0	0	Ki67+	 5601 5400
2852	0	0	Ki67+	 5604 6013
2853	0	0	Ki67+	 5608 5855
2854	0	0	Ki67+	 5608 6023
2855	0	0	Ki67+	 5614 5740
2856	0	0	Ki67+	 5617 5384
2857	0	0	Ki67+	 5617 5808
2858	0	0	Ki67+	 5619 6097
2859	0	0	Ki67+	 5620 5688
2860	0	0	Ki67+	 5635 5353
2861	0	0	Ki67+	 5646 5580
2862	0	0	Ki67+	 5646 5675
2863	0	0	Ki67+	 5653 5380
2864	0	0	Ki67+	 5653 5454
2865	0	0	Ki67+	 5660 5462
2866	0	0	Ki67+	 5663 5960
2867	0	0	Ki67+	 5668 5506
2868	0	0	Ki67+	 5670 5358
2869	0	0	Ki67+	 5671 5420
2870	0	0	Ki67+	 5675 6109
2871	0	0	Ki67+	 5675 6141
2872	0	0	Ki67+	 5679 5654
2873	0	0	Ki67+	 5679 5831
2874	0	0	Ki67+	 5683 5402
2875	0	0	Ki67+	 5684 6059
2876	0	0	Ki67+	 5691 5570
2877	0	0	Ki67+	 5693 5894
2878	0	0	Ki67+	 5694 5439
2879	0	0	Ki67+	 5696 5944
2880	0	0	Ki67+	 5700 5796
2881	0	0	Ki67+	 5703 5703
2882	0	0	Ki67+	 5704 6001
2883	0	0	Ki67+	 5708 5982
2884	0	0	Ki67+	 5709 5545
2885	0	0	Ki67+	 5713 5431
2886	0	0	Ki67+	 5714 6123
2887	0	0	Ki67+	 5721 5874
2888	0	0	Ki67+	 5723 5895
2889	0	0	Ki67+	 5723 5983
2890	0	0	Ki67+	 5727 5394
2891	0	0	Ki67+	 5729 5359
2892	0	0	Ki67+	 5729 5824
2893	0	0	Ki67+	 5730 5471
2894	0	0	Ki67+	 5732 6081
2895	0	0	Ki67+	 5736 5454
2896	0	0	Ki67+	 5737 5790
2897	0	0	Ki67+	 5738 5955
2898	0	0	Ki67+	 5745 5747
2899	0	0	Ki67+	 5746 6091
2900	0	0	Ki67+	 5746 6120
2901	0	0	Ki67+	 5750 5576
2902	0	0	Ki67+	 5751 5414
2903	0	0	Ki67+	 5754 5882
2904	0	0	Ki67+	 5755 5451
2905	0	0	Ki67+	 5765 5713
2906	0	0	Ki67+	 5765 5896
2907	0	0	Ki67+	 5767 6060
2908	0	0	Ki67+	 5768 5980
2909	0	0	Ki67+	 5769 6073
2910	0	0	Ki67+	 5771 5417
2911	0	0	Ki67+	 5772 5621
2912	0	0	Ki67+	 5779 6123
2913	0	0	Ki67+	 5781 5965
2914	0	0	Ki67+	 5784 5756
2915	0	0	Ki67+	 5787 5346
2916	0	0	Ki67+	 5792 5362
2917	0	0	Ki67+	 5793 5404
2918	0	0	Ki67+	 5794 5523
2919	0	0	Ki67+	 5794 6060
2920	0	0	Ki67+	 5795 5836
2921	0	0	Ki67+	 5796 5897
2922	0	0	Ki67+	 5799 5348
2923	0	0	Ki67+	 5804 6091
2924	0	0	Ki67+	 5806 5976
2925	0	0	Ki67+	 5808 5712
2926	0	0	Ki67+	 5808 6127
2927	0	0	Ki67+	 5809 5541
2928	0	0	Ki67+	 5813 5954
2929	0	0	Ki67+	 5820 5917
2930	0	0	Ki67+	 5822 5400
2931	0	0	Ki67+	 5825 5944
2932	0	0	Ki67+	 5829 6133
2933	0	0	Ki67+	 5831 5723
2934	0	0	Ki67+	 5831 6085
2935	0	0	Ki67+	 5837 5947
2936	0	0	Ki67+	 5841 5966
2937	0	0	Ki67+	 5848 5815
2938	0	0	Ki67+	 5850 5510
2939	0	0	Ki67+	 5854 6113
2940	0	0	Ki67+	 5860 5908
2941	0	0	Ki67+	 5862 5577
2942	0	0	Ki67+	 5866 5539
2943	0	0	Ki67+	 5866 5835
2944	0	0	Ki67+	 5875 5815
2945	0	0	Ki67+	 5875 5971
2946	0	0	Ki67+	 5875 5988
2947	0	0	Ki67+	 5884 5943
2948	0	0	Ki67+	 5889 6018
2949	0	0	Ki67+	 5899 6065
2950	0	0	Ki67+	 5900 5651
2951	0	0	Ki67+	 5900 6035
2952	0	0	Ki67+	 5901 5668
2953	0	0	Ki67+	 5908 5351
2954	0	0	Ki67+	 5916 5915
2955	0	0	Ki67+	 5919 6053
2956	0	0	Ki67+	 5925 6007
2957	0	0	Ki67+	 5137 6609
2958	0	0	Ki67+	 5137 6845
2959	0	0	Ki67+	 5140 6719
2960	0	0	Ki67+	 5141 6494
2961	0	0	Ki67+	 5141 6819
2962	0	0	Ki67+	 5143 6694
2963	0	0	Ki67+	 5144 6563
2964	0	0	Ki67+	 5147 6581
2965	0	0	Ki67+	 5151 6624
2966	0	0	Ki67+	 5161 6812
2967	0	0	Ki67+	 5161 6933
2968	0	0	Ki67+	 5162 6652
2969	0	0	Ki67+	 5163 6772
2970	0	0	Ki67+	 5166 6546
2971	0	0	Ki67+	 5169 6912
2972	0	0	Ki67+	 5173 6306
2973	0	0	Ki67+	 5174 6341
2974	0	0	Ki67+	 5182 6474
2975	0	0	Ki67+	 5182 6503
2976	0	0	Ki67+	 5183 6268
2977	0	0	Ki67+	 5185 6536
2978	0	0	Ki67+	 5191 6343
2979	0	0	Ki67+	 5196 6441
2980	0	0	Ki67+	 5198 6251
2981	0	0	Ki67+	 5202 6402
2982	0	0	Ki67+	 5203 6284
2983	0	0	Ki67+	 5204 6508
2984	0	0	Ki67+	 5206 6453
2985	0	0	Ki67+	 5210 6203
2986	0	0	Ki67+	 5210 6366
2987	0	0	Ki67+	 5214 6611
2988	0	0	Ki67+	 5218 6513
2989	0	0	Ki67+	 5225 6325
2990	0	0	Ki67+	 5225 6739
2991	0	0	Ki67+	 5237 6396
2992	0	0	Ki67+	 5238 6423
2993	0	0	Ki67+	 5238 6710
2994	0	0	Ki67+	 5239 6248
2995	0	0	Ki67+	 5239 6341
2996	0	0	Ki67+	 5241 6444
2997	0	0	Ki67+	 5242 6301
2998	0	0	Ki67+	 5243 6381
2999	0	0	Ki67+	 5249 6464
3000	0	0	Ki67+	 5251 6739
3001	0	0	Ki67+	 5257 6397
3002	0	0	Ki67+	 5257 6506
3003	0	0	Ki67+	 5259 6884
3004	0	0	Ki67+	 5260 6150
3005	0	0	Ki67+	 5261 6559
3006	0	0	Ki67+	 5262 6466
3007	0	0	Ki67+	 5265 6174
3008	0	0	Ki67+	 5265 6524
3009	0	0	Ki67+	 5267 6271
3010	0	0	Ki67+	 5267 6303
3011	0	0	Ki67+	 5273 6928
3012	0	0	Ki67+	 5276 6151
3013	0	0	Ki67+	 5276 6198
3014	0	0	Ki67+	 5277 6908
3015	0	0	Ki67+	 5280 6421
3016	0	0	Ki67+	 5282 6282
3017	0	0	Ki67+	 5286 6490
3018	0	0	Ki67+	 5286 6608
3019	0	0	Ki67+	 5286 6837
3020	0	0	Ki67+	 5289 6370
3021	0	0	Ki67+	 5294 6438
3022	0	0	Ki67+	 5295 6210
3023	0	0	Ki67+	 5295 6345
3024	0	0	Ki67+	 5296 6161
3025	0	0	Ki67+	 5296 6194
3026	0	0	Ki67+	 5296 6240
3027	0	0	Ki67+	 5299 6522
3028	0	0	Ki67+	 5302 6308
3029	0	0	Ki67+	 5304 6729
3030	0	0	Ki67+	 5304 6887
3031	0	0	Ki67+	 5307 6227
3032	0	0	Ki67+	 5308 6331
3033	0	0	Ki67+	 5309 6485
3034	0	0	Ki67+	 5310 6387
3035	0	0	Ki67+	 5311 6436
3036	0	0	Ki67+	 5315 6554
3037	0	0	Ki67+	 5316 6260
3038	0	0	Ki67+	 5316 6942
3039	0	0	Ki67+	 5320 6177
3040	0	0	Ki67+	 5320 6824
3041	0	0	Ki67+	 5323 6146
3042	0	0	Ki67+	 5323 6432
3043	0	0	Ki67+	 5325 6416
3044	0	0	Ki67+	 5326 6777
3045	0	0	Ki67+	 5327 6538
3046	0	0	Ki67+	 5329 6478
3047	0	0	Ki67+	 5331 6208
3048	0	0	Ki67+	 5334 6284
3049	0	0	Ki67+	 5338 6238
3050	0	0	Ki67+	 5340 6929
3051	0	0	Ki67+	 5341 6692
3052	0	0	Ki67+	 5345 6851
3053	0	0	Ki67+	 5346 6221
3054	0	0	Ki67+	 5346 6762
3055	0	0	Ki67+	 5346 6791
3056	0	0	Ki67+	 5347 6265
3057	0	0	Ki67+	 5348 6652
3058	0	0	Ki67+	 5348 6937
3059	0	0	Ki67+	 5353 6343
3060	0	0	Ki67+	 5353 6735
3061	0	0	Ki67+	 5354 6316
3062	0	0	Ki67+	 5357 6625
3063	0	0	Ki67+	 5360 6405
3064	0	0	Ki67+	 5363 6275
3065	0	0	Ki67+	 5363 6529
3066	0	0	Ki67+	 5365 6225
3067	0	0	Ki67+	 5365 6762
3068	0	0	Ki67+	 5367 6197
3069	0	0	Ki67+	 5369 6151
3070	0	0	Ki67+	 5369 6376
3071	0	0	Ki67+	 5369 6942
3072	0	0	Ki67+	 5370 6248
3073	0	0	Ki67+	 5373 6299
3074	0	0	Ki67+	 5373 6820
3075	0	0	Ki67+	 5374 6778
3076	0	0	Ki67+	 5377 6565
3077	0	0	Ki67+	 5377 6931
3078	0	0	Ki67+	 5378 6169
3079	0	0	Ki67+	 5380 6337
3080	0	0	Ki67+	 5383 6735
3081	0	0	Ki67+	 5384 6479
3082	0	0	Ki67+	 5386 6285
3083	0	0	Ki67+	 5386 6378
3084	0	0	Ki67+	 5388 6350
3085	0	0	Ki67+	 5392 6520
3086	0	0	Ki67+	 5393 6216
3087	0	0	Ki67+	 5395 6656
3088	0	0	Ki67+	 5397 6261
3089	0	0	Ki67+	 5398 6244
3090	0	0	Ki67+	 5398 6313
3091	0	0	Ki67+	 5400 6593
3092	0	0	Ki67+	 5401 6408
3093	0	0	Ki67+	 5406 6732
3094	0	0	Ki67+	 5406 6917
3095	0	0	Ki67+	 5408 6374
3096	0	0	Ki67+	 5408 6431
3097	0	0	Ki67+	 5415 6173
3098	0	0	Ki67+	 5416 6337
3099	0	0	Ki67+	 5416 6697
3100	0	0	Ki67+	 5417 6155
3101	0	0	Ki67+	 5418 6543
3102	0	0	Ki67+	 5422 6221
3103	0	0	Ki67+	 5423 6267
3104	0	0	Ki67+	 5424 6659
3105	0	0	Ki67+	 5425 6207
3106	0	0	Ki67+	 5425 6419
3107	0	0	Ki67+	 5426 6248
3108	0	0	Ki67+	 5426 6844
3109	0	0	Ki67+	 5427 6523
3110	0	0	Ki67+	 5431 6617
3111	0	0	Ki67+	 5438 6670
3112	0	0	Ki67+	 5450 6534
3113	0	0	Ki67+	 5451 6872
3114	0	0	Ki67+	 5460 6358
3115	0	0	Ki67+	 5468 6841
3116	0	0	Ki67+	 5470 6216
3117	0	0	Ki67+	 5473 6630
3118	0	0	Ki67+	 5477 6921
3119	0	0	Ki67+	 5479 6659
3120	0	0	Ki67+	 5480 6559
3121	0	0	Ki67+	 5482 6151
3122	0	0	Ki67+	 5482 6212
3123	0	0	Ki67+	 5486 6255
3124	0	0	Ki67+	 5486 6447
3125	0	0	Ki67+	 5497 6764
3126	0	0	Ki67+	 5498 6416
3127	0	0	Ki67+	 5498 6445
3128	0	0	Ki67+	 5502 6573
3129	0	0	Ki67+	 5506 6280
3130	0	0	Ki67+	 5514 6251
3131	0	0	Ki67+	 5515 6592
3132	0	0	Ki67+	 5516 6517
3133	0	0	Ki67+	 5516 6737
3134	0	0	Ki67+	 5517 6150
3135	0	0	Ki67+	 5518 6682
3136	0	0	Ki67+	 5520 6225
3137	0	0	Ki67+	 5523 6191
3138	0	0	Ki67+	 5524 6178
3139	0	0	Ki67+	 5532 6651
3140	0	0	Ki67+	 5533 6365
3141	0	0	Ki67+	 5534 6711
3142	0	0	Ki67+	 5536 6723
3143	0	0	Ki67+	 5540 6337
3144	0	0	Ki67+	 5542 6482
3145	0	0	Ki67+	 5543 6150
3146	0	0	Ki67+	 5545 6240
3147	0	0	Ki67+	 5547 6205
3148	0	0	Ki67+	 5548 6312
3149	0	0	Ki67+	 5551 6178
3150	0	0	Ki67+	 5555 6621
3151	0	0	Ki67+	 5559 6236
3152	0	0	Ki67+	 5561 6392
3153	0	0	Ki67+	 5563 6156
3154	0	0	Ki67+	 5565 6677
3155	0	0	Ki67+	 5567 6852
3156	0	0	Ki67+	 5568 6268
3157	0	0	Ki67+	 5576 6204
3158	0	0	Ki67+	 5577 6361
3159	0	0	Ki67+	 5581 6889
3160	0	0	Ki67+	 5583 6635
3161	0	0	Ki67+	 5584 6243
3162	0	0	Ki67+	 5584 6272
3163	0	0	Ki67+	 5585 6693
3164	0	0	Ki67+	 5585 6747
3165	0	0	Ki67+	 5586 6384
3166	0	0	Ki67+	 5586 6859
3167	0	0	Ki67+	 5587 6320
3168	0	0	Ki67+	 5589 6910
3169	0	0	Ki67+	 5595 6610
3170	0	0	Ki67+	 5596 6161
3171	0	0	Ki67+	 5596 6399
3172	0	0	Ki67+	 5596 6653
3173	0	0	Ki67+	 5597 6463
3174	0	0	Ki67+	 5598 6487
3175	0	0	Ki67+	 5599 6435
3176	0	0	Ki67+	 5600 6552
3177	0	0	Ki67+	 5600 6635
3178	0	0	Ki67+	 5601 6797
3179	0	0	Ki67+	 5603 6358
3180	0	0	Ki67+	 5603 6514
3181	0	0	Ki67+	 5606 6911
3182	0	0	Ki67+	 5607 6290
3183	0	0	Ki67+	 5608 6688
3184	0	0	Ki67+	 5612 6872
3185	0	0	Ki67+	 5612 6887
3186	0	0	Ki67+	 5613 6715
3187	0	0	Ki67+	 5614 6435
3188	0	0	Ki67+	 5615 6675
3189	0	0	Ki67+	 5619 6842
3190	0	0	Ki67+	 5621 6819
3191	0	0	Ki67+	 5622 6216
3192	0	0	Ki67+	 5625 6485
3193	0	0	Ki67+	 5625 6585
3194	0	0	Ki67+	 5632 6336
3195	0	0	Ki67+	 5632 6413
3196	0	0	Ki67+	 5632 6719
3197	0	0	Ki67+	 5634 6871
3198	0	0	Ki67+	 5640 6377
3199	0	0	Ki67+	 5644 6347
3200	0	0	Ki67+	 5649 6561
3201	0	0	Ki67+	 5649 6883
3202	0	0	Ki67+	 5650 6401
3203	0	0	Ki67+	 5650 6594
3204	0	0	Ki67+	 5659 6894
3205	0	0	Ki67+	 5660 6575
3206	0	0	Ki67+	 5667 6856
3207	0	0	Ki67+	 5671 6431
3208	0	0	Ki67+	 5671 6650
3209	0	0	Ki67+	 5677 6414
3210	0	0	Ki67+	 5680 6495
3211	0	0	Ki67+	 5682 6934
3212	0	0	Ki67+	 5684 6530
3213	0	0	Ki67+	 5685 6619
3214	0	0	Ki67+	 5685 6869
3215	0	0	Ki67+	 5689 6434
3216	0	0	Ki67+	 5689 6664
3217	0	0	Ki67+	 5693 6907
3218	0	0	Ki67+	 5696 6593
3219	0	0	Ki67+	 5698 6441
3220	0	0	Ki67+	 5699 6577
3221	0	0	Ki67+	 5712 6474
3222	0	0	Ki67+	 5712 6551
3223	0	0	Ki67+	 5712 6643
3224	0	0	Ki67+	 5714 6443
3225	0	0	Ki67+	 5714 6516
3226	0	0	Ki67+	 5715 6185
3227	0	0	Ki67+	 5717 6885
3228	0	0	Ki67+	 5719 6828
3229	0	0	Ki67+	 5723 6158
3230	0	0	Ki67+	 5724 6730
3231	0	0	Ki67+	 5725 6224
3232	0	0	Ki67+	 5725 6575
3233	0	0	Ki67+	 5725 6605
3234	0	0	Ki67+	 5727 6929
3235	0	0	Ki67+	 5729 6453
3236	0	0	Ki67+	 5730 6510
3237	0	0	Ki67+	 5734 6192
3238	0	0	Ki67+	 5734 6288
3239	0	0	Ki67+	 5735 6836
3240	0	0	Ki67+	 5737 6247
3241	0	0	Ki67+	 5737 6529
3242	0	0	Ki67+	 5739 6761
3243	0	0	Ki67+	 5740 6740
3244	0	0	Ki67+	 5740 6825
3245	0	0	Ki67+	 5742 6491
3246	0	0	Ki67+	 5742 6933
3247	0	0	Ki67+	 5743 6308
3248	0	0	Ki67+	 5744 6589
3249	0	0	Ki67+	 5751 6611
3250	0	0	Ki67+	 5753 6175
3251	0	0	Ki67+	 5753 6217
3252	0	0	Ki67+	 5755 6910
3253	0	0	Ki67+	 5759 6777
3254	0	0	Ki67+	 5760 6330
3255	0	0	Ki67+	 5760 6495
3256	0	0	Ki67+	 5760 6554
3257	0	0	Ki67+	 5761 6823
3258	0	0	Ki67+	 5770 6458
3259	0	0	Ki67+	 5772 6567
3260	0	0	Ki67+	 5773 6223
3261	0	0	Ki67+	 5773 6301
3262	0	0	Ki67+	 5775 6194
3263	0	0	Ki67+	 5775 6553
3264	0	0	Ki67+	 5775 6850
3265	0	0	Ki67+	 5776 6917
3266	0	0	Ki67+	 5777 6417
3267	0	0	Ki67+	 5780 6273
3268	0	0	Ki67+	 5780 6771
3269	0	0	Ki67+	 5781 6380
3270	0	0	Ki67+	 5781 6742
3271	0	0	Ki67+	 5782 6349
3272	0	0	Ki67+	 5784 6871
3273	0	0	Ki67+	 5787 6164
3274	0	0	Ki67+	 5789 6487
3275	0	0	Ki67+	 5791 6255
3276	0	0	Ki67+	 5793 6174
3277	0	0	Ki67+	 5793 6783
3278	0	0	Ki67+	 5794 6838
3279	0	0	Ki67+	 5795 6529
3280	0	0	Ki67+	 5801 6848
3281	0	0	Ki67+	 5803 6448
3282	0	0	Ki67+	 5804 6344
3283	0	0	Ki67+	 5807 6797
3284	0	0	Ki67+	 5808 6510
3285	0	0	Ki67+	 5809 6276
3286	0	0	Ki67+	 5809 6865
3287	0	0	Ki67+	 5810 6416
3288	0	0	Ki67+	 5810 6812
3289	0	0	Ki67+	 5814 6890
3290	0	0	Ki67+	 5815 6561
3291	0	0	Ki67+	 5816 6917
3292	0	0	Ki67+	 5817 6767
3293	0	0	Ki67+	 5818 6941
3294	0	0	Ki67+	 5820 6231
3295	0	0	Ki67+	 5821 6256
3296	0	0	Ki67+	 5822 6200
3297	0	0	Ki67+	 5822 6348
3298	0	0	Ki67+	 5822 6504
3299	0	0	Ki67+	 5826 6569
3300	0	0	Ki67+	 5830 6552
3301	0	0	Ki67+	 5831 6316
3302	0	0	Ki67+	 5844 6458
3303	0	0	Ki67+	 5849 6288
3304	0	0	Ki67+	 5849 6309
3305	0	0	Ki67+	 5852 6895
3306	0	0	Ki67+	 5855 6360
3307	0	0	Ki67+	 5857 6397
3308	0	0	Ki67+	 5860 6441
3309	0	0	Ki67+	 5860 6798
3310	0	0	Ki67+	 5862 6337
3311	0	0	Ki67+	 5862 6841
3312	0	0	Ki67+	 5863 6936
3313	0	0	Ki67+	 5865 6765
3314	0	0	Ki67+	 5868 6365
3315	0	0	Ki67+	 5870 6274
3316	0	0	Ki67+	 5870 6536
3317	0	0	Ki67+	 5873 6576
3318	0	0	Ki67+	 5875 6825
3319	0	0	Ki67+	 5881 6395
3320	0	0	Ki67+	 5881 6440
3321	0	0	Ki67+	 5882 6669
3322	0	0	Ki67+	 5886 6322
3323	0	0	Ki67+	 5889 6283
3324	0	0	Ki67+	 5890 6158
3325	0	0	Ki67+	 5894 6559
3326	0	0	Ki67+	 5894 6619
3327	0	0	Ki67+	 5896 6354
3328	0	0	Ki67+	 5898 6678
3329	0	0	Ki67+	 5899 6727
3330	0	0	Ki67+	 5900 6300
3331	0	0	Ki67+	 5902 6404
3332	0	0	Ki67+	 5902 6637
3333	0	0	Ki67+	 5904 6599
3334	0	0	Ki67+	 5906 6789
3335	0	0	Ki67+	 5908 6446
3336	0	0	Ki67+	 5914 6715
3337	0	0	Ki67+	 5916 6747
3338	0	0	Ki67+	 5917 6764
3339	0	0	Ki67+	 5918 6367
3340	0	0	Ki67+	 5923 6315
3341	0	0	Ki67+	 5924 6235
3342	0	0	Ki67+	 5924 6601
3343	0	0	Ki67+	 5927 6883
3344	0	0	Ki67+	 5928 6280
3345	0	0	Ki67+	 5928 6794
3346	0	0	Ki67+	 5929 6252
3347	0	0	Ki67+	 5929 6346
3348	0	0	Ki67+	 5930 6407
3349	0	0	Ki67+	 5931 6623
3350	0	0	Ki67+	 5931 6821
3351	0	0	Ki67+	 5932 6547
3352	0	0	Ki67+	 5933 6436
3353	0	0	Ki67+	 5141 7049
3354	0	0	Ki67+	 5143 6989
3355	0	0	Ki67+	 5150 6962
3356	0	0	Ki67+	 5174 7052
3357	0	0	Ki67+	 5178 6989
3358	0	0	Ki67+	 5181 7033
3359	0	0	Ki67+	 5204 7071
3360	0	0	Ki67+	 5218 7001
3361	0	0	Ki67+	 5241 7000
3362	0	0	Ki67+	 5281 6971
3363	0	0	Ki67+	 5301 7057
3364	0	0	Ki67+	 5305 6985
3365	0	0	Ki67+	 5310 6969
3366	0	0	Ki67+	 5324 6991
3367	0	0	Ki67+	 5332 7063
3368	0	0	Ki67+	 5344 6985
3369	0	0	Ki67+	 5347 6970
3370	0	0	Ki67+	 5381 6968
3371	0	0	Ki67+	 5382 7067
3372	0	0	Ki67+	 5395 7089
3373	0	0	Ki67+	 5404 7113
3374	0	0	Ki67+	 5406 7044
3375	0	0	Ki67+	 5422 6954
3376	0	0	Ki67+	 5423 7057
3377	0	0	Ki67+	 5427 7072
3378	0	0	Ki67+	 5434 7025
3379	0	0	Ki67+	 5434 7108
3380	0	0	Ki67+	 5437 7074
3381	0	0	Ki67+	 5439 6997
3382	0	0	Ki67+	 5455 6962
3383	0	0	Ki67+	 5457 7034
3384	0	0	Ki67+	 5458 7111
3385	0	0	Ki67+	 5460 7058
3386	0	0	Ki67+	 5462 7095
3387	0	0	Ki67+	 5472 6955
3388	0	0	Ki67+	 5475 7118
3389	0	0	Ki67+	 5476 6989
3390	0	0	Ki67+	 5486 7019
3391	0	0	Ki67+	 5488 7078
3392	0	0	Ki67+	 5489 6987
3393	0	0	Ki67+	 5492 7104
3394	0	0	Ki67+	 5509 7067
3395	0	0	Ki67+	 5513 7089
3396	0	0	Ki67+	 5517 7025
3397	0	0	Ki67+	 5517 7109
3398	0	0	Ki67+	 5526 7043
3399	0	0	Ki67+	 5529 6958
3400	0	0	Ki67+	 5529 7090
3401	0	0	Ki67+	 5561 6949
3402	0	0	Ki67+	 5583 7007
3403	0	0	Ki67+	 5596 7099
3404	0	0	Ki67+	 5619 7097
3405	0	0	Ki67+	 5633 7131
3406	0	0	Ki67+	 5640 7047
3407	0	0	Ki67+	 5640 7065
3408	0	0	Ki67+	 5652 7164
3409	0	0	Ki67+	 5655 7143
3410	0	0	Ki67+	 5670 7063
3411	0	0	Ki67+	 5677 7156
3412	0	0	Ki67+	 5685 7057
3413	0	0	Ki67+	 5695 7072
3414	0	0	Ki67+	 5698 7088
3415	0	0	Ki67+	 5707 7167
3416	0	0	Ki67+	 5718 7082
3417	0	0	Ki67+	 5730 7176
3418	0	0	Ki67+	 5740 7065
3419	0	0	Ki67+	 5741 7123
3420	0	0	Ki67+	 5747 7001
3421	0	0	Ki67+	 5749 6963
3422	0	0	Ki67+	 5751 7184
3423	0	0	Ki67+	 5753 7082
3424	0	0	Ki67+	 5760 7110
3425	0	0	Ki67+	 5766 7037
3426	0	0	Ki67+	 5771 6980
3427	0	0	Ki67+	 5777 7158
3428	0	0	Ki67+	 5787 6960
3429	0	0	Ki67+	 5800 7087
3430	0	0	Ki67+	 5815 7100
3431	0	0	Ki67+	 5833 6999
3432	0	0	Ki67+	 5839 7195
3433	0	0	Ki67+	 5854 7013
3434	0	0	Ki67+	 5858 7228
3435	0	0	Ki67+	 5865 7191
3436	0	0	Ki67+	 5868 7206
3437	0	0	Ki67+	 5875 6983
3438	0	0	Ki67+	 5880 7231
3439	0	0	Ki67+	 5883 7205
3440	0	0	Ki67+	 5905 7041
3441	0	0	Ki67+	 5910 6975
3442	0	0	Ki67+	 5911 7127
3443	0	0	Ki67+	 5934 6984
3444	0	0	Ki67+	 5934 7126
3445	0	0	Ki67+	 5935 7045
3446	0	0	Ki67+	 6599 3625
3447	0	0	Ki67+	 5939 4271
3448	0	0	Ki67+	 5943 4188
3449	0	0	Ki67+	 5944 4238
3450	0	0	Ki67+	 5944 4307
3451	0	0	Ki67+	 5947 3992
3452	0	0	Ki67+	 5949 4398
3453	0	0	Ki67+	 5962 4237
3454	0	0	Ki67+	 5970 4312
3455	0	0	Ki67+	 5973 4382
3456	0	0	Ki67+	 5975 4349
3457	0	0	Ki67+	 5980 4270
3458	0	0	Ki67+	 5981 4186
3459	0	0	Ki67+	 5983 4215
3460	0	0	Ki67+	 5987 4313
3461	0	0	Ki67+	 5988 4239
3462	0	0	Ki67+	 5992 4403
3463	0	0	Ki67+	 5994 4212
3464	0	0	Ki67+	 6000 4226
3465	0	0	Ki67+	 6007 4289
3466	0	0	Ki67+	 6015 4340
3467	0	0	Ki67+	 6028 4376
3468	0	0	Ki67+	 6036 4420
3469	0	0	Ki67+	 6045 4330
3470	0	0	Ki67+	 6047 4405
3471	0	0	Ki67+	 6053 3650
3472	0	0	Ki67+	 6060 4372
3473	0	0	Ki67+	 6065 4073
3474	0	0	Ki67+	 6069 4298
3475	0	0	Ki67+	 6074 4062
3476	0	0	Ki67+	 6076 4014
3477	0	0	Ki67+	 6082 4406
3478	0	0	Ki67+	 6096 4130
3479	0	0	Ki67+	 6099 4075
3480	0	0	Ki67+	 6102 4175
3481	0	0	Ki67+	 6102 4353
3482	0	0	Ki67+	 6103 4424
3483	0	0	Ki67+	 6104 3970
3484	0	0	Ki67+	 6104 4311
3485	0	0	Ki67+	 6116 4295
3486	0	0	Ki67+	 6119 4036
3487	0	0	Ki67+	 6119 4125
3488	0	0	Ki67+	 6122 4426
3489	0	0	Ki67+	 6128 4133
3490	0	0	Ki67+	 6137 4417
3491	0	0	Ki67+	 6138 4395
3492	0	0	Ki67+	 6145 4147
3493	0	0	Ki67+	 6148 4335
3494	0	0	Ki67+	 6148 4357
3495	0	0	Ki67+	 6158 4097
3496	0	0	Ki67+	 6160 4264
3497	0	0	Ki67+	 6163 4425
3498	0	0	Ki67+	 6172 4305
3499	0	0	Ki67+	 6179 4071
3500	0	0	Ki67+	 6180 4346
3501	0	0	Ki67+	 6187 4283
3502	0	0	Ki67+	 6195 4418
3503	0	0	Ki67+	 6202 4205
3504	0	0	Ki67+	 6204 4028
3505	0	0	Ki67+	 6210 4323
3506	0	0	Ki67+	 6210 4377
3507	0	0	Ki67+	 6212 4130
3508	0	0	Ki67+	 6212 4152
3509	0	0	Ki67+	 6213 4064
3510	0	0	Ki67+	 6215 4348
3511	0	0	Ki67+	 6217 4212
3512	0	0	Ki67+	 6224 4176
3513	0	0	Ki67+	 6226 3933
3514	0	0	Ki67+	 6228 4129
3515	0	0	Ki67+	 6235 4332
3516	0	0	Ki67+	 6237 3960
3517	0	0	Ki67+	 6238 4381
3518	0	0	Ki67+	 6244 4238
3519	0	0	Ki67+	 6244 4295
3520	0	0	Ki67+	 6248 4081
3521	0	0	Ki67+	 6252 3970
3522	0	0	Ki67+	 6260 4176
3523	0	0	Ki67+	 6264 4125
3524	0	0	Ki67+	 6264 4245
3525	0	0	Ki67+	 6273 3988
3526	0	0	Ki67+	 6273 4296
3527	0	0	Ki67+	 6274 4164
3528	0	0	Ki67+	 6275 4140
3529	0	0	Ki67+	 6276 4094
3530	0	0	Ki67+	 6277 4204
3531	0	0	Ki67+	 6277 4344
3532	0	0	Ki67+	 6282 4239
3533	0	0	Ki67+	 6294 4177
3534	0	0	Ki67+	 6294 4205
3535	0	0	Ki67+	 6298 4328
3536	0	0	Ki67+	 6304 4136
3537	0	0	Ki67+	 6307 4254
3538	0	0	Ki67+	 6308 4039
3539	0	0	Ki67+	 6310 4023
3540	0	0	Ki67+	 6311 4229
3541	0	0	Ki67+	 6313 4365
3542	0	0	Ki67+	 6323 4313
3543	0	0	Ki67+	 6327 4285
3544	0	0	Ki67+	 6329 4373
3545	0	0	Ki67+	 6367 4220
3546	0	0	Ki67+	 6375 3909
3547	0	0	Ki67+	 6386 4207
3548	0	0	Ki67+	 6394 3938
3549	0	0	Ki67+	 6394 4223
3550	0	0	Ki67+	 6395 4258
3551	0	0	Ki67+	 6405 3967
3552	0	0	Ki67+	 6408 3983
3553	0	0	Ki67+	 6417 4200
3554	0	0	Ki67+	 6417 4420
3555	0	0	Ki67+	 6418 4373
3556	0	0	Ki67+	 6431 4394
3557	0	0	Ki67+	 6438 4174
3558	0	0	Ki67+	 6439 4342
3559	0	0	Ki67+	 6444 4211
3560	0	0	Ki67+	 6453 3836
3561	0	0	Ki67+	 6453 4149
3562	0	0	Ki67+	 6455 4077
3563	0	0	Ki67+	 6462 3935
3564	0	0	Ki67+	 6463 4345
3565	0	0	Ki67+	 6478 3903
3566	0	0	Ki67+	 6491 4213
3567	0	0	Ki67+	 6511 4168
3568	0	0	Ki67+	 6515 3940
3569	0	0	Ki67+	 6531 3914
3570	0	0	Ki67+	 6535 4388
3571	0	0	Ki67+	 6549 4188
3572	0	0	Ki67+	 6552 4368
3573	0	0	Ki67+	 6569 4339
3574	0	0	Ki67+	 6574 4100
3575	0	0	Ki67+	 6580 4077
3576	0	0	Ki67+	 6589 4094
3577	0	0	Ki67+	 6663 4239
3578	0	0	Ki67+	 6686 4187
3579	0	0	Ki67+	 6701 4406
3580	0	0	Ki67+	 6735 3900
3581	0	0	Ki67+	 5937 4970
3582	0	0	Ki67+	 5938 4895
3583	0	0	Ki67+	 5944 4828
3584	0	0	Ki67+	 5945 4861
3585	0	0	Ki67+	 5951 4564
3586	0	0	Ki67+	 5955 4911
3587	0	0	Ki67+	 5956 4583
3588	0	0	Ki67+	 5956 4955
3589	0	0	Ki67+	 5960 4483
3590	0	0	Ki67+	 5960 4639
3591	0	0	Ki67+	 5961 4671
3592	0	0	Ki67+	 5961 5118
3593	0	0	Ki67+	 5966 4903
3594	0	0	Ki67+	 5967 4787
3595	0	0	Ki67+	 5969 5019
3596	0	0	Ki67+	 5969 5072
3597	0	0	Ki67+	 5971 5210
3598	0	0	Ki67+	 5972 4983
3599	0	0	Ki67+	 5975 5173
3600	0	0	Ki67+	 5978 4465
3601	0	0	Ki67+	 5986 5224
3602	0	0	Ki67+	 5989 5120
3603	0	0	Ki67+	 5995 5192
3604	0	0	Ki67+	 6011 4508
3605	0	0	Ki67+	 6011 5082
3606	0	0	Ki67+	 6012 5106
3607	0	0	Ki67+	 6014 4461
3608	0	0	Ki67+	 6023 4452
3609	0	0	Ki67+	 6029 4545
3610	0	0	Ki67+	 6037 5174
3611	0	0	Ki67+	 6043 5085
3612	0	0	Ki67+	 6052 4445
3613	0	0	Ki67+	 6053 4577
3614	0	0	Ki67+	 6053 4880
3615	0	0	Ki67+	 6054 4521
3616	0	0	Ki67+	 6054 4913
3617	0	0	Ki67+	 6060 5180
3618	0	0	Ki67+	 6061 4543
3619	0	0	Ki67+	 6062 5059
3620	0	0	Ki67+	 6066 4605
3621	0	0	Ki67+	 6069 4868
3622	0	0	Ki67+	 6070 4444
3623	0	0	Ki67+	 6071 4521
3624	0	0	Ki67+	 6073 5124
3625	0	0	Ki67+	 6074 4959
3626	0	0	Ki67+	 6076 4655
3627	0	0	Ki67+	 6077 4583
3628	0	0	Ki67+	 6080 4829
3629	0	0	Ki67+	 6082 5105
3630	0	0	Ki67+	 6084 4888
3631	0	0	Ki67+	 6084 5095
3632	0	0	Ki67+	 6088 4991
3633	0	0	Ki67+	 6090 4435
3634	0	0	Ki67+	 6090 4457
3635	0	0	Ki67+	 6091 4951
3636	0	0	Ki67+	 6094 4538
3637	0	0	Ki67+	 6098 4929
3638	0	0	Ki67+	 6099 5183
3639	0	0	Ki67+	 6101 4801
3640	0	0	Ki67+	 6102 4447
3641	0	0	Ki67+	 6102 4735
3642	0	0	Ki67+	 6103 4481
3643	0	0	Ki67+	 6103 4899
3644	0	0	Ki67+	 6107 5151
3645	0	0	Ki67+	 6108 4575
3646	0	0	Ki67+	 6110 5105
3647	0	0	Ki67+	 6113 5071
3648	0	0	Ki67+	 6118 4761
3649	0	0	Ki67+	 6120 4642
3650	0	0	Ki67+	 6120 4712
3651	0	0	Ki67+	 6123 4960
3652	0	0	Ki67+	 6128 5035
3653	0	0	Ki67+	 6129 4986
3654	0	0	Ki67+	 6133 4684
3655	0	0	Ki67+	 6137 4593
3656	0	0	Ki67+	 6137 4721
3657	0	0	Ki67+	 6138 4940
3658	0	0	Ki67+	 6139 5161
3659	0	0	Ki67+	 6141 4533
3660	0	0	Ki67+	 6143 4505
3661	0	0	Ki67+	 6149 5208
3662	0	0	Ki67+	 6151 4998
3663	0	0	Ki67+	 6152 4969
3664	0	0	Ki67+	 6153 5058
3665	0	0	Ki67+	 6159 4567
3666	0	0	Ki67+	 6159 4712
3667	0	0	Ki67+	 6160 4683
3668	0	0	Ki67+	 6165 4625
3669	0	0	Ki67+	 6170 5015
3670	0	0	Ki67+	 6172 4651
3671	0	0	Ki67+	 6172 5073
3672	0	0	Ki67+	 6175 4963
3673	0	0	Ki67+	 6180 4477
3674	0	0	Ki67+	 6186 5066
3675	0	0	Ki67+	 6187 4542
3676	0	0	Ki67+	 6188 4585
3677	0	0	Ki67+	 6191 4908
3678	0	0	Ki67+	 6192 4655
3679	0	0	Ki67+	 6192 5188
3680	0	0	Ki67+	 6197 5098
3681	0	0	Ki67+	 6200 4512
3682	0	0	Ki67+	 6204 5024
3683	0	0	Ki67+	 6205 4675
3684	0	0	Ki67+	 6207 4724
3685	0	0	Ki67+	 6207 4983
3686	0	0	Ki67+	 6210 4448
3687	0	0	Ki67+	 6210 4475
3688	0	0	Ki67+	 6220 5013
3689	0	0	Ki67+	 6222 4878
3690	0	0	Ki67+	 6222 4944
3691	0	0	Ki67+	 6222 5139
3692	0	0	Ki67+	 6223 4824
3693	0	0	Ki67+	 6223 4910
3694	0	0	Ki67+	 6223 5028
3695	0	0	Ki67+	 6228 5107
3696	0	0	Ki67+	 6229 4470
3697	0	0	Ki67+	 6229 4538
3698	0	0	Ki67+	 6230 4685
3699	0	0	Ki67+	 6231 5071
3700	0	0	Ki67+	 6232 5177
3701	0	0	Ki67+	 6233 4524
3702	0	0	Ki67+	 6234 4583
3703	0	0	Ki67+	 6235 4809
3704	0	0	Ki67+	 6237 4769
3705	0	0	Ki67+	 6237 5230
3706	0	0	Ki67+	 6240 4989
3707	0	0	Ki67+	 6242 4534
3708	0	0	Ki67+	 6243 4651
3709	0	0	Ki67+	 6243 5040
3710	0	0	Ki67+	 6244 5205
3711	0	0	Ki67+	 6245 4626
3712	0	0	Ki67+	 6251 4446
3713	0	0	Ki67+	 6254 5016
3714	0	0	Ki67+	 6256 5135
3715	0	0	Ki67+	 6258 4681
3716	0	0	Ki67+	 6259 4557
3717	0	0	Ki67+	 6260 4892
3718	0	0	Ki67+	 6261 4501
3719	0	0	Ki67+	 6261 4609
3720	0	0	Ki67+	 6263 4591
3721	0	0	Ki67+	 6266 5222
3722	0	0	Ki67+	 6268 4727
3723	0	0	Ki67+	 6276 4487
3724	0	0	Ki67+	 6281 4435
3725	0	0	Ki67+	 6286 4706
3726	0	0	Ki67+	 6286 5115
3727	0	0	Ki67+	 6287 4972
3728	0	0	Ki67+	 6288 4819
3729	0	0	Ki67+	 6289 4782
3730	0	0	Ki67+	 6290 5191
3731	0	0	Ki67+	 6291 4608
3732	0	0	Ki67+	 6297 4497
3733	0	0	Ki67+	 6298 5136
3734	0	0	Ki67+	 6300 5166
3735	0	0	Ki67+	 6301 4739
3736	0	0	Ki67+	 6304 4815
3737	0	0	Ki67+	 6314 4850
3738	0	0	Ki67+	 6317 5097
3739	0	0	Ki67+	 6322 4736
3740	0	0	Ki67+	 6325 4640
3741	0	0	Ki67+	 6328 4569
3742	0	0	Ki67+	 6328 5058
3743	0	0	Ki67+	 6329 4761
3744	0	0	Ki67+	 6329 4808
3745	0	0	Ki67+	 6330 4708
3746	0	0	Ki67+	 6335 4455
3747	0	0	Ki67+	 6341 4578
3748	0	0	Ki67+	 6341 4873
3749	0	0	Ki67+	 6344 4949
3750	0	0	Ki67+	 6348 5100
3751	0	0	Ki67+	 6349 5129
3752	0	0	Ki67+	 6352 4814
3753	0	0	Ki67+	 6353 4685
3754	0	0	Ki67+	 6367 4840
3755	0	0	Ki67+	 6368 4929
3756	0	0	Ki67+	 6373 4867
3757	0	0	Ki67+	 6376 4909
3758	0	0	Ki67+	 6378 4764
3759	0	0	Ki67+	 6378 5139
3760	0	0	Ki67+	 6381 4979
3761	0	0	Ki67+	 6381 5150
3762	0	0	Ki67+	 6391 4959
3763	0	0	Ki67+	 6397 4773
3764	0	0	Ki67+	 6397 4835
3765	0	0	Ki67+	 6400 4481
3766	0	0	Ki67+	 6407 4808
3767	0	0	Ki67+	 6410 4738
3768	0	0	Ki67+	 6411 5014
3769	0	0	Ki67+	 6413 4683
3770	0	0	Ki67+	 6414 4696
3771	0	0	Ki67+	 6421 4879
3772	0	0	Ki67+	 6427 4442
3773	0	0	Ki67+	 6429 5162
3774	0	0	Ki67+	 6439 5137
3775	0	0	Ki67+	 6441 4841
3776	0	0	Ki67+	 6443 4772
3777	0	0	Ki67+	 6446 4741
3778	0	0	Ki67+	 6456 4700
3779	0	0	Ki67+	 6458 4866
3780	0	0	Ki67+	 6459 5228
3781	0	0	Ki67+	 6460 4771
3782	0	0	Ki67+	 6469 4806
3783	0	0	Ki67+	 6470 5209
3784	0	0	Ki67+	 6473 4842
3785	0	0	Ki67+	 6474 4971
3786	0	0	Ki67+	 6477 5012
3787	0	0	Ki67+	 6479 4542
3788	0	0	Ki67+	 6480 4758
3789	0	0	Ki67+	 6482 4726
3790	0	0	Ki67+	 6484 4508
3791	0	0	Ki67+	 6491 5183
3792	0	0	Ki67+	 6495 5047
3793	0	0	Ki67+	 6497 4740
3794	0	0	Ki67+	 6497 4762
3795	0	0	Ki67+	 6498 4532
3796	0	0	Ki67+	 6501 4800
3797	0	0	Ki67+	 6504 5149
3798	0	0	Ki67+	 6505 4492
3799	0	0	Ki67+	 6505 4887
3800	0	0	Ki67+	 6507 4916
3801	0	0	Ki67+	 6508 4456
3802	0	0	Ki67+	 6509 4841
3803	0	0	Ki67+	 6514 4511
3804	0	0	Ki67+	 6515 5160
3805	0	0	Ki67+	 6516 5035
3806	0	0	Ki67+	 6517 5144
3807	0	0	Ki67+	 6518 5080
3808	0	0	Ki67+	 6522 4479
3809	0	0	Ki67+	 6529 5119
3810	0	0	Ki67+	 6535 4445
3811	0	0	Ki67+	 6538 4467
3812	0	0	Ki67+	 6545 5076
3813	0	0	Ki67+	 6548 5098
3814	0	0	Ki67+	 6556 4916
3815	0	0	Ki67+	 6558 4953
3816	0	0	Ki67+	 6570 4722
3817	0	0	Ki67+	 6570 4793
3818	0	0	Ki67+	 6571 5173
3819	0	0	Ki67+	 6577 5012
3820	0	0	Ki67+	 6586 5001
3821	0	0	Ki67+	 6587 4980
3822	0	0	Ki67+	 6589 4904
3823	0	0	Ki67+	 6589 5090
3824	0	0	Ki67+	 6589 5217
3825	0	0	Ki67+	 6596 4481
3826	0	0	Ki67+	 6596 5196
3827	0	0	Ki67+	 6598 5139
3828	0	0	Ki67+	 6600 4963
3829	0	0	Ki67+	 6604 5108
3830	0	0	Ki67+	 6609 5007
3831	0	0	Ki67+	 6618 4963
3832	0	0	Ki67+	 6619 4494
3833	0	0	Ki67+	 6619 5015
3834	0	0	Ki67+	 6623 4617
3835	0	0	Ki67+	 6623 5032
3836	0	0	Ki67+	 6626 4521
3837	0	0	Ki67+	 6630 5061
3838	0	0	Ki67+	 6630 5211
3839	0	0	Ki67+	 6633 5228
3840	0	0	Ki67+	 6636 5190
3841	0	0	Ki67+	 6645 5131
3842	0	0	Ki67+	 6650 5016
3843	0	0	Ki67+	 6651 5067
3844	0	0	Ki67+	 6658 5045
3845	0	0	Ki67+	 6668 5188
3846	0	0	Ki67+	 6696 5037
3847	0	0	Ki67+	 6697 5218
3848	0	0	Ki67+	 6706 5098
3849	0	0	Ki67+	 6722 5172
3850	0	0	Ki67+	 6725 5114
3851	0	0	Ki67+	 6726 5213
3852	0	0	Ki67+	 6729 4681
3853	0	0	Ki67+	 6731 4558
3854	0	0	Ki67+	 6733 4668
3855	0	0	Ki67+	 5938 5995
3856	0	0	Ki67+	 5945 5856
3857	0	0	Ki67+	 5950 6027
3858	0	0	Ki67+	 5968 5887
3859	0	0	Ki67+	 5969 5237
3860	0	0	Ki67+	 5969 6010
3861	0	0	Ki67+	 5970 5508
3862	0	0	Ki67+	 5971 5991
3863	0	0	Ki67+	 5973 5474
3864	0	0	Ki67+	 5974 5731
3865	0	0	Ki67+	 5978 5247
3866	0	0	Ki67+	 5978 5357
3867	0	0	Ki67+	 5978 5953
3868	0	0	Ki67+	 5982 5451
3869	0	0	Ki67+	 5987 5725
3870	0	0	Ki67+	 5994 5507
3871	0	0	Ki67+	 5994 5993
3872	0	0	Ki67+	 5998 5542
3873	0	0	Ki67+	 6000 5251
3874	0	0	Ki67+	 6007 5698
3875	0	0	Ki67+	 6008 5961
3876	0	0	Ki67+	 6011 5373
3877	0	0	Ki67+	 6020 5279
3878	0	0	Ki67+	 6020 5523
3879	0	0	Ki67+	 6023 5362
3880	0	0	Ki67+	 6024 5742
3881	0	0	Ki67+	 6029 5271
3882	0	0	Ki67+	 6034 5544
3883	0	0	Ki67+	 6042 5299
3884	0	0	Ki67+	 6043 5365
3885	0	0	Ki67+	 6049 5650
3886	0	0	Ki67+	 6051 5233
3887	0	0	Ki67+	 6053 6027
3888	0	0	Ki67+	 6056 5522
3889	0	0	Ki67+	 6061 5545
3890	0	0	Ki67+	 6063 5287
3891	0	0	Ki67+	 6065 5635
3892	0	0	Ki67+	 6074 5238
3893	0	0	Ki67+	 6076 5298
3894	0	0	Ki67+	 6076 5558
3895	0	0	Ki67+	 6085 5728
3896	0	0	Ki67+	 6091 6025
3897	0	0	Ki67+	 6092 5771
3898	0	0	Ki67+	 6095 5528
3899	0	0	Ki67+	 6100 5797
3900	0	0	Ki67+	 6101 5754
3901	0	0	Ki67+	 6102 5244
3902	0	0	Ki67+	 6104 5581
3903	0	0	Ki67+	 6115 5551
3904	0	0	Ki67+	 6115 5630
3905	0	0	Ki67+	 6115 5684
3906	0	0	Ki67+	 6120 5297
3907	0	0	Ki67+	 6125 5857
3908	0	0	Ki67+	 6131 5572
3909	0	0	Ki67+	 6132 5783
3910	0	0	Ki67+	 6134 5717
3911	0	0	Ki67+	 6140 5704
3912	0	0	Ki67+	 6145 5679
3913	0	0	Ki67+	 6147 5271
3914	0	0	Ki67+	 6148 5736
3915	0	0	Ki67+	 6152 5650
3916	0	0	Ki67+	 6154 5851
3917	0	0	Ki67+	 6161 5325
3918	0	0	Ki67+	 6164 5769
3919	0	0	Ki67+	 6164 5832
3920	0	0	Ki67+	 6167 5904
3921	0	0	Ki67+	 6168 5731
3922	0	0	Ki67+	 6172 5866
3923	0	0	Ki67+	 6173 5250
3924	0	0	Ki67+	 6174 5289
3925	0	0	Ki67+	 6175 5920
3926	0	0	Ki67+	 6180 5658
3927	0	0	Ki67+	 6184 5964
3928	0	0	Ki67+	 6185 5797
3929	0	0	Ki67+	 6186 5357
3930	0	0	Ki67+	 6187 5712
3931	0	0	Ki67+	 6191 5332
3932	0	0	Ki67+	 6193 5913
3933	0	0	Ki67+	 6197 5389
3934	0	0	Ki67+	 6198 5883
3935	0	0	Ki67+	 6201 5366
3936	0	0	Ki67+	 6202 5803
3937	0	0	Ki67+	 6203 5476
3938	0	0	Ki67+	 6205 5920
3939	0	0	Ki67+	 6206 5994
3940	0	0	Ki67+	 6207 5658
3941	0	0	Ki67+	 6207 5850
3942	0	0	Ki67+	 6208 5764
3943	0	0	Ki67+	 6209 5951
3944	0	0	Ki67+	 6210 5411
3945	0	0	Ki67+	 6212 5966
3946	0	0	Ki67+	 6215 5271
3947	0	0	Ki67+	 6216 5732
3948	0	0	Ki67+	 6221 5303
3949	0	0	Ki67+	 6221 5673
3950	0	0	Ki67+	 6226 5864
3951	0	0	Ki67+	 6229 6000
3952	0	0	Ki67+	 6230 5368
3953	0	0	Ki67+	 6230 5740
3954	0	0	Ki67+	 6231 5751
3955	0	0	Ki67+	 6231 5839
3956	0	0	Ki67+	 6231 6024
3957	0	0	Ki67+	 6232 5990
3958	0	0	Ki67+	 6234 5399
3959	0	0	Ki67+	 6235 5526
3960	0	0	Ki67+	 6236 5961
3961	0	0	Ki67+	 6238 5295
3962	0	0	Ki67+	 6238 5730
3963	0	0	Ki67+	 6238 5930
3964	0	0	Ki67+	 6243 5558
3965	0	0	Ki67+	 6244 5329
3966	0	0	Ki67+	 6244 5434
3967	0	0	Ki67+	 6244 6021
3968	0	0	Ki67+	 6246 5698
3969	0	0	Ki67+	 6247 5799
3970	0	0	Ki67+	 6249 5578
3971	0	0	Ki67+	 6253 5857
3972	0	0	Ki67+	 6257 5768
3973	0	0	Ki67+	 6263 5326
3974	0	0	Ki67+	 6263 5599
3975	0	0	Ki67+	 6264 5414
3976	0	0	Ki67+	 6264 5791
3977	0	0	Ki67+	 6265 5957
3978	0	0	Ki67+	 6266 5991
3979	0	0	Ki67+	 6267 5547
3980	0	0	Ki67+	 6267 5731
3981	0	0	Ki67+	 6267 5925
3982	0	0	Ki67+	 6268 5825
3983	0	0	Ki67+	 6269 5483
3984	0	0	Ki67+	 6269 5570
3985	0	0	Ki67+	 6271 5507
3986	0	0	Ki67+	 6279 5825
3987	0	0	Ki67+	 6280 5302
3988	0	0	Ki67+	 6285 5489
3989	0	0	Ki67+	 6287 5949
3990	0	0	Ki67+	 6290 5586
3991	0	0	Ki67+	 6293 5275
3992	0	0	Ki67+	 6295 5617
3993	0	0	Ki67+	 6299 5511
3994	0	0	Ki67+	 6307 5524
3995	0	0	Ki67+	 6315 5659
3996	0	0	Ki67+	 6341 5529
3997	0	0	Ki67+	 6348 5617
3998	0	0	Ki67+	 6348 5657
3999	0	0	Ki67+	 6350 5557
4000	0	0	Ki67+	 6351 5600
4001	0	0	Ki67+	 6354 5492
4002	0	0	Ki67+	 6356 5323
4003	0	0	Ki67+	 6361 6022
4004	0	0	Ki67+	 6362 5308
4005	0	0	Ki67+	 6363 5682
4006	0	0	Ki67+	 6368 5405
4007	0	0	Ki67+	 6368 5664
4008	0	0	Ki67+	 6369 5577
4009	0	0	Ki67+	 6370 5596
4010	0	0	Ki67+	 6382 5700
4011	0	0	Ki67+	 6389 5291
4012	0	0	Ki67+	 6390 5585
4013	0	0	Ki67+	 6392 5804
4014	0	0	Ki67+	 6395 5646
4015	0	0	Ki67+	 6398 5405
4016	0	0	Ki67+	 6399 5437
4017	0	0	Ki67+	 6400 5298
4018	0	0	Ki67+	 6401 5461
4019	0	0	Ki67+	 6401 5915
4020	0	0	Ki67+	 6402 5900
4021	0	0	Ki67+	 6405 5548
4022	0	0	Ki67+	 6411 6027
4023	0	0	Ki67+	 6412 5268
4024	0	0	Ki67+	 6412 5719
4025	0	0	Ki67+	 6412 5821
4026	0	0	Ki67+	 6416 5311
4027	0	0	Ki67+	 6419 5414
4028	0	0	Ki67+	 6420 5855
4029	0	0	Ki67+	 6421 5780
4030	0	0	Ki67+	 6423 5695
4031	0	0	Ki67+	 6427 5811
4032	0	0	Ki67+	 6430 5491
4033	0	0	Ki67+	 6432 5583
4034	0	0	Ki67+	 6432 5622
4035	0	0	Ki67+	 6432 5655
4036	0	0	Ki67+	 6432 5720
4037	0	0	Ki67+	 6433 5675
4038	0	0	Ki67+	 6435 5510
4039	0	0	Ki67+	 6438 5989
4040	0	0	Ki67+	 6441 5342
4041	0	0	Ki67+	 6442 5426
4042	0	0	Ki67+	 6443 5254
4043	0	0	Ki67+	 6444 5874
4044	0	0	Ki67+	 6445 5604
4045	0	0	Ki67+	 6445 5767
4046	0	0	Ki67+	 6445 5975
4047	0	0	Ki67+	 6446 5554
4048	0	0	Ki67+	 6451 5513
4049	0	0	Ki67+	 6451 5958
4050	0	0	Ki67+	 6454 5374
4051	0	0	Ki67+	 6454 5474
4052	0	0	Ki67+	 6456 5707
4053	0	0	Ki67+	 6456 5926
4054	0	0	Ki67+	 6459 6009
4055	0	0	Ki67+	 6462 5326
4056	0	0	Ki67+	 6463 5253
4057	0	0	Ki67+	 6464 5999
4058	0	0	Ki67+	 6465 5828
4059	0	0	Ki67+	 6467 5375
4060	0	0	Ki67+	 6469 5413
4061	0	0	Ki67+	 6469 5592
4062	0	0	Ki67+	 6470 5770
4063	0	0	Ki67+	 6472 5298
4064	0	0	Ki67+	 6473 5346
4065	0	0	Ki67+	 6478 5790
4066	0	0	Ki67+	 6479 5500
4067	0	0	Ki67+	 6479 5536
4068	0	0	Ki67+	 6480 5431
4069	0	0	Ki67+	 6483 5721
4070	0	0	Ki67+	 6488 5258
4071	0	0	Ki67+	 6490 5271
4072	0	0	Ki67+	 6492 5954
4073	0	0	Ki67+	 6493 5350
4074	0	0	Ki67+	 6493 5560
4075	0	0	Ki67+	 6498 5664
4076	0	0	Ki67+	 6499 5635
4077	0	0	Ki67+	 6502 5414
4078	0	0	Ki67+	 6502 5745
4079	0	0	Ki67+	 6504 5726
4080	0	0	Ki67+	 6504 6026
4081	0	0	Ki67+	 6507 5985
4082	0	0	Ki67+	 6510 5884
4083	0	0	Ki67+	 6514 5504
4084	0	0	Ki67+	 6515 5403
4085	0	0	Ki67+	 6515 5438
4086	0	0	Ki67+	 6515 5766
4087	0	0	Ki67+	 6516 5389
4088	0	0	Ki67+	 6517 5648
4089	0	0	Ki67+	 6517 5861
4090	0	0	Ki67+	 6520 5531
4091	0	0	Ki67+	 6522 5910
4092	0	0	Ki67+	 6529 5603
4093	0	0	Ki67+	 6532 5521
4094	0	0	Ki67+	 6533 5497
4095	0	0	Ki67+	 6534 5670
4096	0	0	Ki67+	 6534 5975
4097	0	0	Ki67+	 6540 5449
4098	0	0	Ki67+	 6542 5476
4099	0	0	Ki67+	 6542 5652
4100	0	0	Ki67+	 6543 5717
4101	0	0	Ki67+	 6548 5801
4102	0	0	Ki67+	 6552 5829
4103	0	0	Ki67+	 6562 5685
4104	0	0	Ki67+	 6562 5759
4105	0	0	Ki67+	 6567 5658
4106	0	0	Ki67+	 6575 5988
4107	0	0	Ki67+	 6579 5242
4108	0	0	Ki67+	 6587 5292
4109	0	0	Ki67+	 6587 5639
4110	0	0	Ki67+	 6589 5839
4111	0	0	Ki67+	 6591 5726
4112	0	0	Ki67+	 6596 6010
4113	0	0	Ki67+	 6601 5689
4114	0	0	Ki67+	 6601 5906
4115	0	0	Ki67+	 6603 5658
4116	0	0	Ki67+	 6604 5801
4117	0	0	Ki67+	 6604 5842
4118	0	0	Ki67+	 6611 5630
4119	0	0	Ki67+	 6612 5870
4120	0	0	Ki67+	 6615 5730
4121	0	0	Ki67+	 6616 5765
4122	0	0	Ki67+	 6617 5839
4123	0	0	Ki67+	 6618 6009
4124	0	0	Ki67+	 6619 5583
4125	0	0	Ki67+	 6619 5933
4126	0	0	Ki67+	 6623 5455
4127	0	0	Ki67+	 6626 5637
4128	0	0	Ki67+	 6634 5713
4129	0	0	Ki67+	 6637 5673
4130	0	0	Ki67+	 6642 5792
4131	0	0	Ki67+	 6643 5355
4132	0	0	Ki67+	 6645 5325
4133	0	0	Ki67+	 6646 5741
4134	0	0	Ki67+	 6648 5576
4135	0	0	Ki67+	 6654 5677
4136	0	0	Ki67+	 6655 5654
4137	0	0	Ki67+	 6655 5822
4138	0	0	Ki67+	 6656 5945
4139	0	0	Ki67+	 6656 6015
4140	0	0	Ki67+	 6657 5712
4141	0	0	Ki67+	 6659 5932
4142	0	0	Ki67+	 6660 5395
4143	0	0	Ki67+	 6663 5774
4144	0	0	Ki67+	 6664 5732
4145	0	0	Ki67+	 6665 5267
4146	0	0	Ki67+	 6665 5298
4147	0	0	Ki67+	 6671 5967
4148	0	0	Ki67+	 6677 5283
4149	0	0	Ki67+	 6678 5338
4150	0	0	Ki67+	 6678 5701
4151	0	0	Ki67+	 6682 6015
4152	0	0	Ki67+	 6687 5725
4153	0	0	Ki67+	 6688 5243
4154	0	0	Ki67+	 6691 5776
4155	0	0	Ki67+	 6692 5833
4156	0	0	Ki67+	 6693 5747
4157	0	0	Ki67+	 6698 5995
4158	0	0	Ki67+	 6701 5756
4159	0	0	Ki67+	 6701 5968
4160	0	0	Ki67+	 6701 6015
4161	0	0	Ki67+	 6704 5661
4162	0	0	Ki67+	 6707 5532
4163	0	0	Ki67+	 6708 5321
4164	0	0	Ki67+	 6713 5555
4165	0	0	Ki67+	 6714 5940
4166	0	0	Ki67+	 6716 5250
4167	0	0	Ki67+	 6717 5380
4168	0	0	Ki67+	 6717 5641
4169	0	0	Ki67+	 6718 5706
4170	0	0	Ki67+	 6719 5524
4171	0	0	Ki67+	 6720 5469
4172	0	0	Ki67+	 6721 5814
4173	0	0	Ki67+	 6722 5577
4174	0	0	Ki67+	 6724 5774
4175	0	0	Ki67+	 6725 5874
4176	0	0	Ki67+	 6728 5288
4177	0	0	Ki67+	 6729 6027
4178	0	0	Ki67+	 6730 5971
4179	0	0	Ki67+	 6731 5551
4180	0	0	Ki67+	 6732 5913
4181	0	0	Ki67+	 6733 5593
4182	0	0	Ki67+	 5937 6268
4183	0	0	Ki67+	 5938 6469
4184	0	0	Ki67+	 5941 6661
4185	0	0	Ki67+	 5945 6406
4186	0	0	Ki67+	 5949 6711
4187	0	0	Ki67+	 5950 6770
4188	0	0	Ki67+	 5951 6581
4189	0	0	Ki67+	 5955 6732
4190	0	0	Ki67+	 5957 6127
4191	0	0	Ki67+	 5957 6322
4192	0	0	Ki67+	 5957 6616
4193	0	0	Ki67+	 5958 6556
4194	0	0	Ki67+	 5959 6469
4195	0	0	Ki67+	 5966 6733
4196	0	0	Ki67+	 5968 6453
4197	0	0	Ki67+	 5969 6506
4198	0	0	Ki67+	 5969 6674
4199	0	0	Ki67+	 5970 6434
4200	0	0	Ki67+	 5973 6041
4201	0	0	Ki67+	 5977 6336
4202	0	0	Ki67+	 5977 6568
4203	0	0	Ki67+	 5980 6294
4204	0	0	Ki67+	 5980 6716
4205	0	0	Ki67+	 5983 6474
4206	0	0	Ki67+	 5985 6522
4207	0	0	Ki67+	 5985 6613
4208	0	0	Ki67+	 5995 6358
4209	0	0	Ki67+	 5995 6738
4210	0	0	Ki67+	 5997 6250
4211	0	0	Ki67+	 5999 6494
4212	0	0	Ki67+	 6001 6623
4213	0	0	Ki67+	 6002 6172
4214	0	0	Ki67+	 6003 6435
4215	0	0	Ki67+	 6003 6672
4216	0	0	Ki67+	 6005 6069
4217	0	0	Ki67+	 6006 6191
4218	0	0	Ki67+	 6007 6117
4219	0	0	Ki67+	 6010 6285
4220	0	0	Ki67+	 6012 6144
4221	0	0	Ki67+	 6013 6584
4222	0	0	Ki67+	 6014 6810
4223	0	0	Ki67+	 6015 6321
4224	0	0	Ki67+	 6018 6731
4225	0	0	Ki67+	 6020 6682
4226	0	0	Ki67+	 6022 6341
4227	0	0	Ki67+	 6023 6251
4228	0	0	Ki67+	 6023 6594
4229	0	0	Ki67+	 6024 6175
4230	0	0	Ki67+	 6025 6478
4231	0	0	Ki67+	 6033 6065
4232	0	0	Ki67+	 6038 6489
4233	0	0	Ki67+	 6041 6249
4234	0	0	Ki67+	 6042 6144
4235	0	0	Ki67+	 6044 6050
4236	0	0	Ki67+	 6044 6180
4237	0	0	Ki67+	 6044 6577
4238	0	0	Ki67+	 6051 6305
4239	0	0	Ki67+	 6053 6205
4240	0	0	Ki67+	 6059 6272
4241	0	0	Ki67+	 6063 6231
4242	0	0	Ki67+	 6065 6686
4243	0	0	Ki67+	 6067 6295
4244	0	0	Ki67+	 6069 6088
4245	0	0	Ki67+	 6073 6661
4246	0	0	Ki67+	 6075 6224
4247	0	0	Ki67+	 6078 6132
4248	0	0	Ki67+	 6087 6617
4249	0	0	Ki67+	 6090 6321
4250	0	0	Ki67+	 6094 6049
4251	0	0	Ki67+	 6094 6095
4252	0	0	Ki67+	 6096 6355
4253	0	0	Ki67+	 6098 6226
4254	0	0	Ki67+	 6099 6273
4255	0	0	Ki67+	 6101 6663
4256	0	0	Ki67+	 6105 6302
4257	0	0	Ki67+	 6107 6353
4258	0	0	Ki67+	 6111 6333
4259	0	0	Ki67+	 6117 6624
4260	0	0	Ki67+	 6119 6192
4261	0	0	Ki67+	 6121 6097
4262	0	0	Ki67+	 6122 6363
4263	0	0	Ki67+	 6123 6225
4264	0	0	Ki67+	 6124 6257
4265	0	0	Ki67+	 6132 6665
4266	0	0	Ki67+	 6134 6286
4267	0	0	Ki67+	 6150 6731
4268	0	0	Ki67+	 6154 6036
4269	0	0	Ki67+	 6157 6702
4270	0	0	Ki67+	 6158 6345
4271	0	0	Ki67+	 6166 6250
4272	0	0	Ki67+	 6173 6704
4273	0	0	Ki67+	 6193 6691
4274	0	0	Ki67+	 6200 6716
4275	0	0	Ki67+	 6200 6745
4276	0	0	Ki67+	 6202 6281
4277	0	0	Ki67+	 6203 6329
4278	0	0	Ki67+	 6209 6667
4279	0	0	Ki67+	 6219 6128
4280	0	0	Ki67+	 6221 6254
4281	0	0	Ki67+	 6221 6766
4282	0	0	Ki67+	 6233 6330
4283	0	0	Ki67+	 6237 6725
4284	0	0	Ki67+	 6238 6671
4285	0	0	Ki67+	 6239 6767
4286	0	0	Ki67+	 6246 6286
4287	0	0	Ki67+	 6249 6749
4288	0	0	Ki67+	 6251 6777
4289	0	0	Ki67+	 6255 6065
4290	0	0	Ki67+	 6259 6035
4291	0	0	Ki67+	 6261 6526
4292	0	0	Ki67+	 6271 6671
4293	0	0	Ki67+	 6273 6376
4294	0	0	Ki67+	 6284 6773
4295	0	0	Ki67+	 6285 6402
4296	0	0	Ki67+	 6285 6571
4297	0	0	Ki67+	 6290 6655
4298	0	0	Ki67+	 6302 6129
4299	0	0	Ki67+	 6306 6442
4300	0	0	Ki67+	 6307 6605
4301	0	0	Ki67+	 6308 6379
4302	0	0	Ki67+	 6313 6478
4303	0	0	Ki67+	 6317 6654
4304	0	0	Ki67+	 6318 6516
4305	0	0	Ki67+	 6329 6576
4306	0	0	Ki67+	 6333 6132
4307	0	0	Ki67+	 6339 6587
4308	0	0	Ki67+	 6341 6153
4309	0	0	Ki67+	 6343 6464
4310	0	0	Ki67+	 6345 6503
4311	0	0	Ki67+	 6351 6644
4312	0	0	Ki67+	 6356 6124
4313	0	0	Ki67+	 6356 6556
4314	0	0	Ki67+	 6358 6669
4315	0	0	Ki67+	 6360 6764
4316	0	0	Ki67+	 6362 6480
4317	0	0	Ki67+	 6369 6591
4318	0	0	Ki67+	 6371 6740
4319	0	0	Ki67+	 6372 6651
4320	0	0	Ki67+	 6374 6553
4321	0	0	Ki67+	 6376 6180
4322	0	0	Ki67+	 6377 6302
4323	0	0	Ki67+	 6380 6623
4324	0	0	Ki67+	 6383 6734
4325	0	0	Ki67+	 6385 6316
4326	0	0	Ki67+	 6385 6517
4327	0	0	Ki67+	 6388 6596
4328	0	0	Ki67+	 6389 6756
4329	0	0	Ki67+	 6390 6136
4330	0	0	Ki67+	 6398 6280
4331	0	0	Ki67+	 6404 6629
4332	0	0	Ki67+	 6405 6766
4333	0	0	Ki67+	 6409 6300
4334	0	0	Ki67+	 6411 6155
4335	0	0	Ki67+	 6418 6379
4336	0	0	Ki67+	 6419 6640
4337	0	0	Ki67+	 6424 6156
4338	0	0	Ki67+	 6426 6128
4339	0	0	Ki67+	 6427 6337
4340	0	0	Ki67+	 6438 6241
4341	0	0	Ki67+	 6454 6316
4342	0	0	Ki67+	 6464 6289
4343	0	0	Ki67+	 6471 6812
4344	0	0	Ki67+	 6477 6151
4345	0	0	Ki67+	 6479 6273
4346	0	0	Ki67+	 6480 6337
4347	0	0	Ki67+	 6483 6301
4348	0	0	Ki67+	 6506 6476
4349	0	0	Ki67+	 6507 6260
4350	0	0	Ki67+	 6518 6175
4351	0	0	Ki67+	 6529 6236
4352	0	0	Ki67+	 6536 6527
4353	0	0	Ki67+	 6537 6460
4354	0	0	Ki67+	 6546 6305
4355	0	0	Ki67+	 6550 6371
4356	0	0	Ki67+	 6550 6818
4357	0	0	Ki67+	 6560 6055
4358	0	0	Ki67+	 6568 6321
4359	0	0	Ki67+	 6576 6474
4360	0	0	Ki67+	 6577 6442
4361	0	0	Ki67+	 6578 6391
4362	0	0	Ki67+	 6580 6078
4363	0	0	Ki67+	 6582 6209
4364	0	0	Ki67+	 6582 6626
4365	0	0	Ki67+	 6590 6542
4366	0	0	Ki67+	 6591 6472
4367	0	0	Ki67+	 6592 6035
4368	0	0	Ki67+	 6593 6266
4369	0	0	Ki67+	 6594 6368
4370	0	0	Ki67+	 6596 6111
4371	0	0	Ki67+	 6597 6062
4372	0	0	Ki67+	 6597 6418
4373	0	0	Ki67+	 6600 6517
4374	0	0	Ki67+	 6600 6571
4375	0	0	Ki67+	 6604 6080
4376	0	0	Ki67+	 6605 6041
4377	0	0	Ki67+	 6612 6108
4378	0	0	Ki67+	 6612 6315
4379	0	0	Ki67+	 6612 6767
4380	0	0	Ki67+	 6614 6449
4381	0	0	Ki67+	 6617 6427
4382	0	0	Ki67+	 6622 6136
4383	0	0	Ki67+	 6624 6538
4384	0	0	Ki67+	 6627 6595
4385	0	0	Ki67+	 6634 6697
4386	0	0	Ki67+	 6635 6419
4387	0	0	Ki67+	 6635 6463
4388	0	0	Ki67+	 6635 6499
4389	0	0	Ki67+	 6635 6615
4390	0	0	Ki67+	 6636 6669
4391	0	0	Ki67+	 6643 6146
4392	0	0	Ki67+	 6647 6553
4393	0	0	Ki67+	 6648 6699
4394	0	0	Ki67+	 6649 6518
4395	0	0	Ki67+	 6649 6772
4396	0	0	Ki67+	 6651 6752
4397	0	0	Ki67+	 6657 6596
4398	0	0	Ki67+	 6659 6353
4399	0	0	Ki67+	 6660 6113
4400	0	0	Ki67+	 6661 6342
4401	0	0	Ki67+	 6661 6405
4402	0	0	Ki67+	 6662 6648
4403	0	0	Ki67+	 6664 6672
4404	0	0	Ki67+	 6668 6782
4405	0	0	Ki67+	 6671 6754
4406	0	0	Ki67+	 6672 6127
4407	0	0	Ki67+	 6672 6464
4408	0	0	Ki67+	 6675 6719
4409	0	0	Ki67+	 6675 6801
4410	0	0	Ki67+	 6677 6676
4411	0	0	Ki67+	 6680 6278
4412	0	0	Ki67+	 6680 6705
4413	0	0	Ki67+	 6681 6750
4414	0	0	Ki67+	 6683 6379
4415	0	0	Ki67+	 6688 6649
4416	0	0	Ki67+	 6690 6783
4417	0	0	Ki67+	 6692 6103
4418	0	0	Ki67+	 6694 6264
4419	0	0	Ki67+	 6698 6687
4420	0	0	Ki67+	 6701 6383
4421	0	0	Ki67+	 6705 6742
4422	0	0	Ki67+	 6708 6190
4423	0	0	Ki67+	 6712 6798
4424	0	0	Ki67+	 6713 6718
4425	0	0	Ki67+	 6717 6776
4426	0	0	Ki67+	 6723 6133
4427	0	0	Ki67+	 6724 6103
4428	0	0	Ki67+	 6725 6167
4429	0	0	Ki67+	 6725 6226
4430	0	0	Ki67+	 6726 6304
4431	0	0	Ki67+	 6727 6042
4432	0	0	Ki67+	 6727 6355
4433	0	0	Ki67+	 6731 6375
4434	0	0	Ki67+	 6734 6074
4435	0	0	Ki67+	 6735 6738
4436	0	0	Ki67+	 5945 6870
4437	0	0	Ki67+	 5952 6997
4438	0	0	Ki67+	 5961 6898
4439	0	0	Ki67+	 5961 7130
4440	0	0	Ki67+	 5962 6966
4441	0	0	Ki67+	 5963 6866
4442	0	0	Ki67+	 5968 7008
4443	0	0	Ki67+	 5973 6929
4444	0	0	Ki67+	 5977 6882
4445	0	0	Ki67+	 5979 7113
4446	0	0	Ki67+	 5986 6913
4447	0	0	Ki67+	 5990 7054
4448	0	0	Ki67+	 5991 6945
4449	0	0	Ki67+	 5993 6996
4450	0	0	Ki67+	 5999 7093
4451	0	0	Ki67+	 6003 7030
4452	0	0	Ki67+	 6007 6840
4453	0	0	Ki67+	 6017 7000
4454	0	0	Ki67+	 6017 7116
4455	0	0	Ki67+	 6021 7047
4456	0	0	Ki67+	 6022 6865
4457	0	0	Ki67+	 6025 7076
4458	0	0	Ki67+	 6026 6844
4459	0	0	Ki67+	 6028 6890
4460	0	0	Ki67+	 6030 7132
4461	0	0	Ki67+	 6034 6924
4462	0	0	Ki67+	 6034 6938
4463	0	0	Ki67+	 6035 7024
4464	0	0	Ki67+	 6038 7161
4465	0	0	Ki67+	 6038 7238
4466	0	0	Ki67+	 6048 6883
4467	0	0	Ki67+	 6051 6988
4468	0	0	Ki67+	 6056 6856
4469	0	0	Ki67+	 6056 6919
4470	0	0	Ki67+	 6059 7231
4471	0	0	Ki67+	 6062 7201
4472	0	0	Ki67+	 6067 7016
4473	0	0	Ki67+	 6075 7198
4474	0	0	Ki67+	 6076 6991
4475	0	0	Ki67+	 6077 6891
4476	0	0	Ki67+	 6084 7138
4477	0	0	Ki67+	 6085 7226
4478	0	0	Ki67+	 6086 7005
4479	0	0	Ki67+	 6087 6865
4480	0	0	Ki67+	 6098 6910
4481	0	0	Ki67+	 6111 7127
4482	0	0	Ki67+	 6118 7029
4483	0	0	Ki67+	 6122 7118
4484	0	0	Ki67+	 6124 7057
4485	0	0	Ki67+	 6126 7128
4486	0	0	Ki67+	 6133 6898
4487	0	0	Ki67+	 6140 7222
4488	0	0	Ki67+	 6145 7071
4489	0	0	Ki67+	 6149 7047
4490	0	0	Ki67+	 6166 6916
4491	0	0	Ki67+	 6173 6889
4492	0	0	Ki67+	 6182 7060
4493	0	0	Ki67+	 6187 7012
4494	0	0	Ki67+	 6190 6921
4495	0	0	Ki67+	 6192 7049
4496	0	0	Ki67+	 6194 6976
4497	0	0	Ki67+	 6199 6944
4498	0	0	Ki67+	 6200 7088
4499	0	0	Ki67+	 6203 6887
4500	0	0	Ki67+	 6204 6995
4501	0	0	Ki67+	 6204 7060
4502	0	0	Ki67+	 6222 6945
4503	0	0	Ki67+	 6223 6930
4504	0	0	Ki67+	 6242 7027
4505	0	0	Ki67+	 6251 6948
4506	0	0	Ki67+	 6257 7071
4507	0	0	Ki67+	 6279 7237
4508	0	0	Ki67+	 6280 6945
4509	0	0	Ki67+	 6284 7210
4510	0	0	Ki67+	 6291 7185
4511	0	0	Ki67+	 6300 7244
4512	0	0	Ki67+	 6327 7175
4513	0	0	Ki67+	 6330 7204
4514	0	0	Ki67+	 6334 7268
4515	0	0	Ki67+	 6341 7235
4516	0	0	Ki67+	 6346 7152
4517	0	0	Ki67+	 6348 7258
4518	0	0	Ki67+	 6350 7277
4519	0	0	Ki67+	 6355 7195
4520	0	0	Ki67+	 6370 7251
4521	0	0	Ki67+	 6373 7166
4522	0	0	Ki67+	 6376 7033
4523	0	0	Ki67+	 6379 7190
4524	0	0	Ki67+	 6380 7134
4525	0	0	Ki67+	 6388 7154
4526	0	0	Ki67+	 6389 7013
4527	0	0	Ki67+	 6389 7055
4528	0	0	Ki67+	 6389 7302
4529	0	0	Ki67+	 6390 7125
4530	0	0	Ki67+	 6392 7090
4531	0	0	Ki67+	 6398 6957
4532	0	0	Ki67+	 6398 6978
4533	0	0	Ki67+	 6404 6994
4534	0	0	Ki67+	 6405 7214
4535	0	0	Ki67+	 6406 7042
4536	0	0	Ki67+	 6407 7167
4537	0	0	Ki67+	 6416 7038
4538	0	0	Ki67+	 6419 7279
4539	0	0	Ki67+	 6421 7130
4540	0	0	Ki67+	 6423 7243
4541	0	0	Ki67+	 6425 6935
4542	0	0	Ki67+	 6426 7061
4543	0	0	Ki67+	 6427 7189
4544	0	0	Ki67+	 6428 6994
4545	0	0	Ki67+	 6429 6963
4546	0	0	Ki67+	 6429 7098
4547	0	0	Ki67+	 6432 7031
4548	0	0	Ki67+	 6436 7148
4549	0	0	Ki67+	 6437 7300
4550	0	0	Ki67+	 6443 7207
4551	0	0	Ki67+	 6444 6997
4552	0	0	Ki67+	 6445 7055
4553	0	0	Ki67+	 6446 7111
4554	0	0	Ki67+	 6447 7271
4555	0	0	Ki67+	 6450 6967
4556	0	0	Ki67+	 6451 7140
4557	0	0	Ki67+	 6456 7233
4558	0	0	Ki67+	 6459 7178
4559	0	0	Ki67+	 6472 7021
4560	0	0	Ki67+	 6474 7037
4561	0	0	Ki67+	 6475 6986
4562	0	0	Ki67+	 6476 7105
4563	0	0	Ki67+	 6477 7304
4564	0	0	Ki67+	 6483 7196
4565	0	0	Ki67+	 6483 7277
4566	0	0	Ki67+	 6487 7248
4567	0	0	Ki67+	 6489 6836
4568	0	0	Ki67+	 6497 6884
4569	0	0	Ki67+	 6497 6912
4570	0	0	Ki67+	 6498 7056
4571	0	0	Ki67+	 6500 7015
4572	0	0	Ki67+	 6502 7276
4573	0	0	Ki67+	 6503 7176
4574	0	0	Ki67+	 6506 7042
4575	0	0	Ki67+	 6506 7206
4576	0	0	Ki67+	 6507 7220
4577	0	0	Ki67+	 6508 7294
4578	0	0	Ki67+	 6513 7127
4579	0	0	Ki67+	 6521 7071
4580	0	0	Ki67+	 6533 7016
4581	0	0	Ki67+	 6535 7209
4582	0	0	Ki67+	 6539 7052
4583	0	0	Ki67+	 6546 7123
4584	0	0	Ki67+	 6547 7086
4585	0	0	Ki67+	 6555 7215
4586	0	0	Ki67+	 6556 7142
4587	0	0	Ki67+	 6557 7065
4588	0	0	Ki67+	 6557 7104
4589	0	0	Ki67+	 6557 7195
4590	0	0	Ki67+	 6561 7153
4591	0	0	Ki67+	 6570 7124
4592	0	0	Ki67+	 6582 7151
4593	0	0	Ki67+	 6582 7189
4594	0	0	Ki67+	 6584 7088
4595	0	0	Ki67+	 6606 7192
4596	0	0	Ki67+	 6610 6892
4597	0	0	Ki67+	 6622 6928
4598	0	0	Ki67+	 6626 7003
4599	0	0	Ki67+	 6628 7163
4600	0	0	Ki67+	 6632 7033
4601	0	0	Ki67+	 6635 6922
4602	0	0	Ki67+	 6647 7139
4603	0	0	Ki67+	 6650 6898
4604	0	0	Ki67+	 6656 6854
4605	0	0	Ki67+	 6662 7028
4606	0	0	Ki67+	 6662 7220
4607	0	0	Ki67+	 6667 7159
4608	0	0	Ki67+	 6668 7001
4609	0	0	Ki67+	 6678 6973
4610	0	0	Ki67+	 6680 6885
4611	0	0	Ki67+	 6682 6930
4612	0	0	Ki67+	 6690 6946
4613	0	0	Ki67+	 6693 6833
4614	0	0	Ki67+	 6694 6897
4615	0	0	Ki67+	 6702 6989
4616	0	0	Ki67+	 6703 7303
4617	0	0	Ki67+	 6709 7328
4618	0	0	Ki67+	 6713 7404
4619	0	0	Ki67+	 6717 6947
4620	0	0	Ki67+	 6718 6842
4621	0	0	Ki67+	 6719 6915
4622	0	0	Ki67+	 6731 6894
4623	0	0	Ki67+	 6734 6954
4624	0	0	Ki67+	 6747 3927
4625	0	0	Ki67+	 6757 3941
4626	0	0	Ki67+	 6771 4075
4627	0	0	Ki67+	 6792 3720
4628	0	0	Ki67+	 6798 4146
4629	0	0	Ki67+	 6802 4097
4630	0	0	Ki67+	 6822 4287
4631	0	0	Ki67+	 6835 4197
4632	0	0	Ki67+	 6839 4290
4633	0	0	Ki67+	 6840 4308
4634	0	0	Ki67+	 6843 4361
4635	0	0	Ki67+	 6845 4389
4636	0	0	Ki67+	 6846 4414
4637	0	0	Ki67+	 6847 4334
4638	0	0	Ki67+	 6868 4343
4639	0	0	Ki67+	 6869 4248
4640	0	0	Ki67+	 6874 4378
4641	0	0	Ki67+	 6876 4291
4642	0	0	Ki67+	 6878 4178
4643	0	0	Ki67+	 6890 4254
4644	0	0	Ki67+	 6891 4174
4645	0	0	Ki67+	 6903 4280
4646	0	0	Ki67+	 6903 4312
4647	0	0	Ki67+	 6914 4279
4648	0	0	Ki67+	 6914 4363
4649	0	0	Ki67+	 6918 4332
4650	0	0	Ki67+	 6921 4210
4651	0	0	Ki67+	 6922 4251
4652	0	0	Ki67+	 6932 4386
4653	0	0	Ki67+	 6933 4233
4654	0	0	Ki67+	 6937 4273
4655	0	0	Ki67+	 6938 4299
4656	0	0	Ki67+	 6940 4349
4657	0	0	Ki67+	 6947 4219
4658	0	0	Ki67+	 6948 4387
4659	0	0	Ki67+	 6958 4133
4660	0	0	Ki67+	 6960 4261
4661	0	0	Ki67+	 6961 4249
4662	0	0	Ki67+	 6965 4222
4663	0	0	Ki67+	 6967 4290
4664	0	0	Ki67+	 6969 4011
4665	0	0	Ki67+	 6969 4408
4666	0	0	Ki67+	 6974 4348
4667	0	0	Ki67+	 6975 4327
4668	0	0	Ki67+	 6985 4289
4669	0	0	Ki67+	 6986 4005
4670	0	0	Ki67+	 6990 4429
4671	0	0	Ki67+	 6991 4302
4672	0	0	Ki67+	 6993 4329
4673	0	0	Ki67+	 6995 4044
4674	0	0	Ki67+	 7002 4320
4675	0	0	Ki67+	 7005 4085
4676	0	0	Ki67+	 7006 4011
4677	0	0	Ki67+	 7007 4025
4678	0	0	Ki67+	 7020 4064
4679	0	0	Ki67+	 7038 3969
4680	0	0	Ki67+	 7040 4215
4681	0	0	Ki67+	 7041 4142
4682	0	0	Ki67+	 7042 4033
4683	0	0	Ki67+	 7046 4154
4684	0	0	Ki67+	 7049 4188
4685	0	0	Ki67+	 7054 4251
4686	0	0	Ki67+	 7066 3940
4687	0	0	Ki67+	 7068 4316
4688	0	0	Ki67+	 7069 4007
4689	0	0	Ki67+	 7077 4293
4690	0	0	Ki67+	 7079 4336
4691	0	0	Ki67+	 7082 4359
4692	0	0	Ki67+	 7083 3902
4693	0	0	Ki67+	 7084 4272
4694	0	0	Ki67+	 7085 3892
4695	0	0	Ki67+	 7090 3965
4696	0	0	Ki67+	 7090 4412
4697	0	0	Ki67+	 7093 4302
4698	0	0	Ki67+	 7097 4282
4699	0	0	Ki67+	 7098 3864
4700	0	0	Ki67+	 7100 3777
4701	0	0	Ki67+	 7100 4228
4702	0	0	Ki67+	 7101 4361
4703	0	0	Ki67+	 7101 4380
4704	0	0	Ki67+	 7103 4409
4705	0	0	Ki67+	 7107 4323
4706	0	0	Ki67+	 7109 3927
4707	0	0	Ki67+	 7112 4085
4708	0	0	Ki67+	 7112 4163
4709	0	0	Ki67+	 7125 4178
4710	0	0	Ki67+	 7126 3925
4711	0	0	Ki67+	 7127 4219
4712	0	0	Ki67+	 7128 4411
4713	0	0	Ki67+	 7129 4139
4714	0	0	Ki67+	 7138 4068
4715	0	0	Ki67+	 7142 4202
4716	0	0	Ki67+	 7142 4364
4717	0	0	Ki67+	 7153 4116
4718	0	0	Ki67+	 7153 4172
4719	0	0	Ki67+	 7154 4351
4720	0	0	Ki67+	 7155 3985
4721	0	0	Ki67+	 7155 4022
4722	0	0	Ki67+	 7157 4036
4723	0	0	Ki67+	 7160 4132
4724	0	0	Ki67+	 7163 4233
4725	0	0	Ki67+	 7166 4195
4726	0	0	Ki67+	 7169 4146
4727	0	0	Ki67+	 7174 4423
4728	0	0	Ki67+	 7175 4162
4729	0	0	Ki67+	 7185 4052
4730	0	0	Ki67+	 7185 4357
4731	0	0	Ki67+	 7188 4378
4732	0	0	Ki67+	 7189 4017
4733	0	0	Ki67+	 7207 3918
4734	0	0	Ki67+	 7211 4035
4735	0	0	Ki67+	 7214 3929
4736	0	0	Ki67+	 7226 4051
4737	0	0	Ki67+	 7230 4118
4738	0	0	Ki67+	 7234 4176
4739	0	0	Ki67+	 7238 3983
4740	0	0	Ki67+	 7246 4009
4741	0	0	Ki67+	 7260 3961
4742	0	0	Ki67+	 7267 4294
4743	0	0	Ki67+	 7271 4129
4744	0	0	Ki67+	 7280 4044
4745	0	0	Ki67+	 7281 4092
4746	0	0	Ki67+	 7283 4063
4747	0	0	Ki67+	 7301 4414
4748	0	0	Ki67+	 7303 4314
4749	0	0	Ki67+	 7307 4008
4750	0	0	Ki67+	 7323 4287
4751	0	0	Ki67+	 7332 4219
4752	0	0	Ki67+	 7333 4327
4753	0	0	Ki67+	 7336 4029
4754	0	0	Ki67+	 7343 4090
4755	0	0	Ki67+	 7347 4359
4756	0	0	Ki67+	 7350 4388
4757	0	0	Ki67+	 7355 4298
4758	0	0	Ki67+	 7359 4421
4759	0	0	Ki67+	 7364 4354
4760	0	0	Ki67+	 7377 3876
4761	0	0	Ki67+	 7379 4319
4762	0	0	Ki67+	 7385 4354
4763	0	0	Ki67+	 7385 4382
4764	0	0	Ki67+	 7390 4425
4765	0	0	Ki67+	 7407 4356
4766	0	0	Ki67+	 7407 4413
4767	0	0	Ki67+	 7414 3939
4768	0	0	Ki67+	 7418 3970
4769	0	0	Ki67+	 7419 4380
4770	0	0	Ki67+	 7422 4120
4771	0	0	Ki67+	 7426 4064
4772	0	0	Ki67+	 7428 4036
4773	0	0	Ki67+	 7441 3870
4774	0	0	Ki67+	 7441 4418
4775	0	0	Ki67+	 7442 4075
4776	0	0	Ki67+	 7444 3936
4777	0	0	Ki67+	 7448 4387
4778	0	0	Ki67+	 7450 4192
4779	0	0	Ki67+	 7452 4156
4780	0	0	Ki67+	 7454 4176
4781	0	0	Ki67+	 7466 4403
4782	0	0	Ki67+	 7467 4089
4783	0	0	Ki67+	 7467 4123
4784	0	0	Ki67+	 7471 3985
4785	0	0	Ki67+	 7475 3919
4786	0	0	Ki67+	 7476 4217
4787	0	0	Ki67+	 7480 4117
4788	0	0	Ki67+	 7483 4395
4789	0	0	Ki67+	 7487 4143
4790	0	0	Ki67+	 7489 4171
4791	0	0	Ki67+	 7495 4186
4792	0	0	Ki67+	 7526 4311
4793	0	0	Ki67+	 7528 4288
4794	0	0	Ki67+	 6739 4491
4795	0	0	Ki67+	 6743 4762
4796	0	0	Ki67+	 6743 5132
4797	0	0	Ki67+	 6744 4818
4798	0	0	Ki67+	 6744 5184
4799	0	0	Ki67+	 6751 4703
4800	0	0	Ki67+	 6752 4649
4801	0	0	Ki67+	 6755 4900
4802	0	0	Ki67+	 6755 4994
4803	0	0	Ki67+	 6756 4553
4804	0	0	Ki67+	 6756 5155
4805	0	0	Ki67+	 6759 5206
4806	0	0	Ki67+	 6763 5225
4807	0	0	Ki67+	 6765 4665
4808	0	0	Ki67+	 6766 4514
4809	0	0	Ki67+	 6766 5151
4810	0	0	Ki67+	 6770 4437
4811	0	0	Ki67+	 6771 4613
4812	0	0	Ki67+	 6771 5124
4813	0	0	Ki67+	 6779 4801
4814	0	0	Ki67+	 6780 4540
4815	0	0	Ki67+	 6781 4966
4816	0	0	Ki67+	 6782 4689
4817	0	0	Ki67+	 6785 5090
4818	0	0	Ki67+	 6787 5125
4819	0	0	Ki67+	 6790 4676
4820	0	0	Ki67+	 6792 5107
4821	0	0	Ki67+	 6793 4500
4822	0	0	Ki67+	 6794 5159
4823	0	0	Ki67+	 6795 4524
4824	0	0	Ki67+	 6795 4988
4825	0	0	Ki67+	 6803 4688
4826	0	0	Ki67+	 6805 4703
4827	0	0	Ki67+	 6814 4693
4828	0	0	Ki67+	 6814 5105
4829	0	0	Ki67+	 6818 4754
4830	0	0	Ki67+	 6821 4730
4831	0	0	Ki67+	 6823 4518
4832	0	0	Ki67+	 6825 4764
4833	0	0	Ki67+	 6832 4441
4834	0	0	Ki67+	 6832 4667
4835	0	0	Ki67+	 6838 4608
4836	0	0	Ki67+	 6843 4576
4837	0	0	Ki67+	 6843 4771
4838	0	0	Ki67+	 6845 4555
4839	0	0	Ki67+	 6856 4539
4840	0	0	Ki67+	 6857 4452
4841	0	0	Ki67+	 6858 4745
4842	0	0	Ki67+	 6859 4673
4843	0	0	Ki67+	 6860 4603
4844	0	0	Ki67+	 6872 4547
4845	0	0	Ki67+	 6874 4455
4846	0	0	Ki67+	 6877 4870
4847	0	0	Ki67+	 6879 5120
4848	0	0	Ki67+	 6880 4565
4849	0	0	Ki67+	 6880 4924
4850	0	0	Ki67+	 6882 4702
4851	0	0	Ki67+	 6888 4802
4852	0	0	Ki67+	 6888 4997
4853	0	0	Ki67+	 6892 4667
4854	0	0	Ki67+	 6896 4598
4855	0	0	Ki67+	 6897 4497
4856	0	0	Ki67+	 6897 4741
4857	0	0	Ki67+	 6901 4526
4858	0	0	Ki67+	 6904 4873
4859	0	0	Ki67+	 6911 5066
4860	0	0	Ki67+	 6914 4454
4861	0	0	Ki67+	 6914 4779
4862	0	0	Ki67+	 6920 4966
4863	0	0	Ki67+	 6923 5069
4864	0	0	Ki67+	 6925 4754
4865	0	0	Ki67+	 6925 4989
4866	0	0	Ki67+	 6930 4527
4867	0	0	Ki67+	 6931 4789
4868	0	0	Ki67+	 6935 4842
4869	0	0	Ki67+	 6936 4648
4870	0	0	Ki67+	 6937 4504
4871	0	0	Ki67+	 6937 5056
4872	0	0	Ki67+	 6941 4481
4873	0	0	Ki67+	 6947 4462
4874	0	0	Ki67+	 6948 4554
4875	0	0	Ki67+	 6951 4754
4876	0	0	Ki67+	 6953 4695
4877	0	0	Ki67+	 6955 4865
4878	0	0	Ki67+	 6955 5080
4879	0	0	Ki67+	 6956 4813
4880	0	0	Ki67+	 6960 4987
4881	0	0	Ki67+	 6962 4503
4882	0	0	Ki67+	 6967 4540
4883	0	0	Ki67+	 6967 4894
4884	0	0	Ki67+	 6968 5072
4885	0	0	Ki67+	 6971 4945
4886	0	0	Ki67+	 6976 4973
4887	0	0	Ki67+	 6979 4843
4888	0	0	Ki67+	 6982 4443
4889	0	0	Ki67+	 6982 4737
4890	0	0	Ki67+	 6983 4778
4891	0	0	Ki67+	 6986 5215
4892	0	0	Ki67+	 6988 5000
4893	0	0	Ki67+	 6993 4882
4894	0	0	Ki67+	 7004 4747
4895	0	0	Ki67+	 7006 4813
4896	0	0	Ki67+	 7007 4878
4897	0	0	Ki67+	 7008 4770
4898	0	0	Ki67+	 7010 4512
4899	0	0	Ki67+	 7013 4799
4900	0	0	Ki67+	 7016 5001
4901	0	0	Ki67+	 7034 5055
4902	0	0	Ki67+	 7036 4919
4903	0	0	Ki67+	 7039 5019
4904	0	0	Ki67+	 7062 5033
4905	0	0	Ki67+	 7086 4442
4906	0	0	Ki67+	 7101 4578
4907	0	0	Ki67+	 7104 4755
4908	0	0	Ki67+	 7107 4599
4909	0	0	Ki67+	 7110 4554
4910	0	0	Ki67+	 7110 4706
4911	0	0	Ki67+	 7120 4479
4912	0	0	Ki67+	 7120 4800
4913	0	0	Ki67+	 7121 4690
4914	0	0	Ki67+	 7121 4737
4915	0	0	Ki67+	 7127 4811
4916	0	0	Ki67+	 7129 4714
4917	0	0	Ki67+	 7130 4752
4918	0	0	Ki67+	 7133 4609
4919	0	0	Ki67+	 7139 4776
4920	0	0	Ki67+	 7148 4460
4921	0	0	Ki67+	 7148 4693
4922	0	0	Ki67+	 7148 4753
4923	0	0	Ki67+	 7155 4627
4924	0	0	Ki67+	 7156 4875
4925	0	0	Ki67+	 7157 4813
4926	0	0	Ki67+	 7159 4912
4927	0	0	Ki67+	 7161 4513
4928	0	0	Ki67+	 7162 4970
4929	0	0	Ki67+	 7163 4590
4930	0	0	Ki67+	 7173 4671
4931	0	0	Ki67+	 7174 5089
4932	0	0	Ki67+	 7178 4991
4933	0	0	Ki67+	 7179 4520
4934	0	0	Ki67+	 7186 4588
4935	0	0	Ki67+	 7192 4540
4936	0	0	Ki67+	 7192 4921
4937	0	0	Ki67+	 7194 4719
4938	0	0	Ki67+	 7194 5050
4939	0	0	Ki67+	 7197 5018
4940	0	0	Ki67+	 7198 4624
4941	0	0	Ki67+	 7199 4902
4942	0	0	Ki67+	 7203 4830
4943	0	0	Ki67+	 7206 4926
4944	0	0	Ki67+	 7211 4557
4945	0	0	Ki67+	 7212 4750
4946	0	0	Ki67+	 7216 4950
4947	0	0	Ki67+	 7217 4979
4948	0	0	Ki67+	 7217 5187
4949	0	0	Ki67+	 7219 5131
4950	0	0	Ki67+	 7222 4530
4951	0	0	Ki67+	 7224 4610
4952	0	0	Ki67+	 7228 5018
4953	0	0	Ki67+	 7230 4686
4954	0	0	Ki67+	 7230 4780
4955	0	0	Ki67+	 7232 4881
4956	0	0	Ki67+	 7232 5029
4957	0	0	Ki67+	 7233 4915
4958	0	0	Ki67+	 7234 4964
4959	0	0	Ki67+	 7237 4851
4960	0	0	Ki67+	 7244 4824
4961	0	0	Ki67+	 7244 5118
4962	0	0	Ki67+	 7245 4589
4963	0	0	Ki67+	 7245 4740
4964	0	0	Ki67+	 7249 4682
4965	0	0	Ki67+	 7252 5191
4966	0	0	Ki67+	 7254 5054
4967	0	0	Ki67+	 7255 4530
4968	0	0	Ki67+	 7258 4935
4969	0	0	Ki67+	 7263 4705
4970	0	0	Ki67+	 7263 4962
4971	0	0	Ki67+	 7265 4886
4972	0	0	Ki67+	 7267 4674
4973	0	0	Ki67+	 7269 4528
4974	0	0	Ki67+	 7272 4570
4975	0	0	Ki67+	 7272 5149
4976	0	0	Ki67+	 7273 4597
4977	0	0	Ki67+	 7273 4867
4978	0	0	Ki67+	 7277 5035
4979	0	0	Ki67+	 7280 5166
4980	0	0	Ki67+	 7281 4647
4981	0	0	Ki67+	 7286 5068
4982	0	0	Ki67+	 7287 5097
4983	0	0	Ki67+	 7292 4823
4984	0	0	Ki67+	 7294 5113
4985	0	0	Ki67+	 7296 4684
4986	0	0	Ki67+	 7296 5049
4987	0	0	Ki67+	 7297 4445
4988	0	0	Ki67+	 7299 4626
4989	0	0	Ki67+	 7300 4837
4990	0	0	Ki67+	 7300 4878
4991	0	0	Ki67+	 7302 4926
4992	0	0	Ki67+	 7306 4850
4993	0	0	Ki67+	 7306 5146
4994	0	0	Ki67+	 7311 4471
4995	0	0	Ki67+	 7313 4654
4996	0	0	Ki67+	 7313 5036
4997	0	0	Ki67+	 7321 4907
4998	0	0	Ki67+	 7321 4945
4999	0	0	Ki67+	 7321 5122
5000	0	0	Ki67+	 7325 4888
5001	0	0	Ki67+	 7326 5056
5002	0	0	Ki67+	 7329 4452
5003	0	0	Ki67+	 7340 4659
5004	0	0	Ki67+	 7343 4905
5005	0	0	Ki67+	 7343 5048
5006	0	0	Ki67+	 7345 5221
5007	0	0	Ki67+	 7346 4937
5008	0	0	Ki67+	 7350 4695
5009	0	0	Ki67+	 7356 4442
5010	0	0	Ki67+	 7357 4675
5011	0	0	Ki67+	 7375 5149
5012	0	0	Ki67+	 7382 5194
5013	0	0	Ki67+	 7386 4989
5014	0	0	Ki67+	 7388 4508
5015	0	0	Ki67+	 7389 4945
5016	0	0	Ki67+	 7390 4479
5017	0	0	Ki67+	 7390 5222
5018	0	0	Ki67+	 7401 5193
5019	0	0	Ki67+	 7402 4967
5020	0	0	Ki67+	 7410 4936
5021	0	0	Ki67+	 7419 4513
5022	0	0	Ki67+	 7421 4490
5023	0	0	Ki67+	 7421 4640
5024	0	0	Ki67+	 7431 4541
5025	0	0	Ki67+	 7432 5015
5026	0	0	Ki67+	 7433 4988
5027	0	0	Ki67+	 7435 4595
5028	0	0	Ki67+	 7435 4755
5029	0	0	Ki67+	 7437 4827
5030	0	0	Ki67+	 7437 4909
5031	0	0	Ki67+	 7438 4873
5032	0	0	Ki67+	 7439 4567
5033	0	0	Ki67+	 7439 4951
5034	0	0	Ki67+	 7445 4856
5035	0	0	Ki67+	 7445 4992
5036	0	0	Ki67+	 7446 4449
5037	0	0	Ki67+	 7446 4639
5038	0	0	Ki67+	 7448 4481
5039	0	0	Ki67+	 7448 4525
5040	0	0	Ki67+	 7448 4886
5041	0	0	Ki67+	 7455 5001
5042	0	0	Ki67+	 7457 4503
5043	0	0	Ki67+	 7457 4925
5044	0	0	Ki67+	 7463 4549
5045	0	0	Ki67+	 7465 4452
5046	0	0	Ki67+	 7471 4621
5047	0	0	Ki67+	 7473 4693
5048	0	0	Ki67+	 7475 4435
5049	0	0	Ki67+	 7480 4993
5050	0	0	Ki67+	 7484 4971
5051	0	0	Ki67+	 7492 4599
5052	0	0	Ki67+	 7497 4801
5053	0	0	Ki67+	 7497 5158
5054	0	0	Ki67+	 7499 4473
5055	0	0	Ki67+	 7499 4585
5056	0	0	Ki67+	 7502 4499
5057	0	0	Ki67+	 7502 4654
5058	0	0	Ki67+	 7503 4699
5059	0	0	Ki67+	 7511 4546
5060	0	0	Ki67+	 7515 4714
5061	0	0	Ki67+	 7516 4844
5062	0	0	Ki67+	 7516 4971
5063	0	0	Ki67+	 7517 4781
5064	0	0	Ki67+	 7522 4693
5065	0	0	Ki67+	 7528 4612
5066	0	0	Ki67+	 7528 4658
5067	0	0	Ki67+	 7532 4565
5068	0	0	Ki67+	 6737 5505
5069	0	0	Ki67+	 6739 5614
5070	0	0	Ki67+	 6739 5686
5071	0	0	Ki67+	 6740 5429
5072	0	0	Ki67+	 6743 5279
5073	0	0	Ki67+	 6746 5249
5074	0	0	Ki67+	 6746 5736
5075	0	0	Ki67+	 6748 5800
5076	0	0	Ki67+	 6748 5946
5077	0	0	Ki67+	 6751 5657
5078	0	0	Ki67+	 6753 5298
5079	0	0	Ki67+	 6753 5541
5080	0	0	Ki67+	 6755 5565
5081	0	0	Ki67+	 6758 5711
5082	0	0	Ki67+	 6758 5891
5083	0	0	Ki67+	 6761 5435
5084	0	0	Ki67+	 6764 5611
5085	0	0	Ki67+	 6765 5500
5086	0	0	Ki67+	 6766 5924
5087	0	0	Ki67+	 6770 5488
5088	0	0	Ki67+	 6776 5794
5089	0	0	Ki67+	 6779 5568
5090	0	0	Ki67+	 6780 5381
5091	0	0	Ki67+	 6781 5515
5092	0	0	Ki67+	 6781 5856
5093	0	0	Ki67+	 6782 5699
5094	0	0	Ki67+	 6790 5923
5095	0	0	Ki67+	 6798 5417
5096	0	0	Ki67+	 6803 5785
5097	0	0	Ki67+	 6806 5677
5098	0	0	Ki67+	 6806 5860
5099	0	0	Ki67+	 6808 5905
5100	0	0	Ki67+	 6812 5365
5101	0	0	Ki67+	 6815 5802
5102	0	0	Ki67+	 6819 5531
5103	0	0	Ki67+	 6823 5945
5104	0	0	Ki67+	 6831 5759
5105	0	0	Ki67+	 6834 5357
5106	0	0	Ki67+	 6841 5974
5107	0	0	Ki67+	 6845 5640
5108	0	0	Ki67+	 6848 5923
5109	0	0	Ki67+	 6850 5809
5110	0	0	Ki67+	 6850 5858
5111	0	0	Ki67+	 6858 5946
5112	0	0	Ki67+	 6859 5888
5113	0	0	Ki67+	 6860 5347
5114	0	0	Ki67+	 6867 5917
5115	0	0	Ki67+	 6868 5357
5116	0	0	Ki67+	 6868 5987
5117	0	0	Ki67+	 6871 5733
5118	0	0	Ki67+	 6879 5902
5119	0	0	Ki67+	 6880 5961
5120	0	0	Ki67+	 6881 5928
5121	0	0	Ki67+	 6887 5860
5122	0	0	Ki67+	 6893 5630
5123	0	0	Ki67+	 6896 5800
5124	0	0	Ki67+	 6898 5742
5125	0	0	Ki67+	 6902 5852
5126	0	0	Ki67+	 6902 5978
5127	0	0	Ki67+	 6912 5958
5128	0	0	Ki67+	 6916 5883
5129	0	0	Ki67+	 6923 5828
5130	0	0	Ki67+	 6924 5757
5131	0	0	Ki67+	 6926 5813
5132	0	0	Ki67+	 6930 5784
5133	0	0	Ki67+	 6930 5841
5134	0	0	Ki67+	 6930 5946
5135	0	0	Ki67+	 6942 5581
5136	0	0	Ki67+	 6945 5919
5137	0	0	Ki67+	 6951 5855
5138	0	0	Ki67+	 6958 5339
5139	0	0	Ki67+	 6959 5619
5140	0	0	Ki67+	 6962 5462
5141	0	0	Ki67+	 6969 5272
5142	0	0	Ki67+	 6975 5431
5143	0	0	Ki67+	 6983 5465
5144	0	0	Ki67+	 6984 5648
5145	0	0	Ki67+	 6991 5761
5146	0	0	Ki67+	 6996 5410
5147	0	0	Ki67+	 7003 5709
5148	0	0	Ki67+	 7006 5484
5149	0	0	Ki67+	 7006 5752
5150	0	0	Ki67+	 7006 5774
5151	0	0	Ki67+	 7011 5253
5152	0	0	Ki67+	 7014 5443
5153	0	0	Ki67+	 7015 5845
5154	0	0	Ki67+	 7016 5382
5155	0	0	Ki67+	 7022 5856
5156	0	0	Ki67+	 7025 5876
5157	0	0	Ki67+	 7028 5362
5158	0	0	Ki67+	 7029 5404
5159	0	0	Ki67+	 7029 5757
5160	0	0	Ki67+	 7031 5724
5161	0	0	Ki67+	 7033 5567
5162	0	0	Ki67+	 7034 5808
5163	0	0	Ki67+	 7036 5477
5164	0	0	Ki67+	 7038 5785
5165	0	0	Ki67+	 7039 5390
5166	0	0	Ki67+	 7041 5842
5167	0	0	Ki67+	 7041 6023
5168	0	0	Ki67+	 7042 5885
5169	0	0	Ki67+	 7046 5344
5170	0	0	Ki67+	 7053 5285
5171	0	0	Ki67+	 7054 6000
5172	0	0	Ki67+	 7058 5756
5173	0	0	Ki67+	 7059 5633
5174	0	0	Ki67+	 7060 5813
5175	0	0	Ki67+	 7065 5893
5176	0	0	Ki67+	 7067 5314
5177	0	0	Ki67+	 7073 5371
5178	0	0	Ki67+	 7076 5877
5179	0	0	Ki67+	 7079 5343
5180	0	0	Ki67+	 7079 5933
5181	0	0	Ki67+	 7081 5843
5182	0	0	Ki67+	 7082 5473
5183	0	0	Ki67+	 7084 5779
5184	0	0	Ki67+	 7091 5549
5185	0	0	Ki67+	 7091 5807
5186	0	0	Ki67+	 7092 5955
5187	0	0	Ki67+	 7094 5261
5188	0	0	Ki67+	 7095 5282
5189	0	0	Ki67+	 7096 5772
5190	0	0	Ki67+	 7097 5573
5191	0	0	Ki67+	 7098 5499
5192	0	0	Ki67+	 7099 5866
5193	0	0	Ki67+	 7103 5317
5194	0	0	Ki67+	 7104 5900
5195	0	0	Ki67+	 7109 5523
5196	0	0	Ki67+	 7113 5474
5197	0	0	Ki67+	 7114 5592
5198	0	0	Ki67+	 7115 5823
5199	0	0	Ki67+	 7118 5357
5200	0	0	Ki67+	 7118 5854
5201	0	0	Ki67+	 7123 6003
5202	0	0	Ki67+	 7129 5351
5203	0	0	Ki67+	 7129 5423
5204	0	0	Ki67+	 7132 5950
5205	0	0	Ki67+	 7133 5546
5206	0	0	Ki67+	 7135 5378
5207	0	0	Ki67+	 7139 5919
5208	0	0	Ki67+	 7141 6001
5209	0	0	Ki67+	 7144 5426
5210	0	0	Ki67+	 7147 5336
5211	0	0	Ki67+	 7150 5394
5212	0	0	Ki67+	 7157 5346
5213	0	0	Ki67+	 7159 5523
5214	0	0	Ki67+	 7160 5536
5215	0	0	Ki67+	 7160 5572
5216	0	0	Ki67+	 7162 5476
5217	0	0	Ki67+	 7165 5449
5218	0	0	Ki67+	 7168 5386
5219	0	0	Ki67+	 7173 5372
5220	0	0	Ki67+	 7174 5510
5221	0	0	Ki67+	 7178 5554
5222	0	0	Ki67+	 7182 5468
5223	0	0	Ki67+	 7192 5530
5224	0	0	Ki67+	 7193 5734
5225	0	0	Ki67+	 7195 5696
5226	0	0	Ki67+	 7196 5260
5227	0	0	Ki67+	 7197 5657
5228	0	0	Ki67+	 7198 5487
5229	0	0	Ki67+	 7212 5348
5230	0	0	Ki67+	 7217 5819
5231	0	0	Ki67+	 7218 5838
5232	0	0	Ki67+	 7222 5267
5233	0	0	Ki67+	 7222 5881
5234	0	0	Ki67+	 7235 5721
5235	0	0	Ki67+	 7239 5751
5236	0	0	Ki67+	 7239 5847
5237	0	0	Ki67+	 7248 5774
5238	0	0	Ki67+	 7249 5859
5239	0	0	Ki67+	 7252 5896
5240	0	0	Ki67+	 7258 5910
5241	0	0	Ki67+	 7260 5835
5242	0	0	Ki67+	 7261 5660
5243	0	0	Ki67+	 7267 5865
5244	0	0	Ki67+	 7269 5804
5245	0	0	Ki67+	 7275 5531
5246	0	0	Ki67+	 7278 5952
5247	0	0	Ki67+	 7285 5557
5248	0	0	Ki67+	 7286 5939
5249	0	0	Ki67+	 7287 6013
5250	0	0	Ki67+	 7289 5695
5251	0	0	Ki67+	 7289 5821
5252	0	0	Ki67+	 7289 5863
5253	0	0	Ki67+	 7290 5840
5254	0	0	Ki67+	 7292 5712
5255	0	0	Ki67+	 7294 5624
5256	0	0	Ki67+	 7296 5974
5257	0	0	Ki67+	 7297 5749
5258	0	0	Ki67+	 7303 5273
5259	0	0	Ki67+	 7307 5905
5260	0	0	Ki67+	 7312 5243
5261	0	0	Ki67+	 7312 5941
5262	0	0	Ki67+	 7314 5729
5263	0	0	Ki67+	 7314 5965
5264	0	0	Ki67+	 7316 5706
5265	0	0	Ki67+	 7317 5341
5266	0	0	Ki67+	 7318 5788
5267	0	0	Ki67+	 7324 5551
5268	0	0	Ki67+	 7330 5275
5269	0	0	Ki67+	 7331 5253
5270	0	0	Ki67+	 7331 5760
5271	0	0	Ki67+	 7331 5879
5272	0	0	Ki67+	 7334 5305
5273	0	0	Ki67+	 7342 5391
5274	0	0	Ki67+	 7344 5324
5275	0	0	Ki67+	 7348 5865
5276	0	0	Ki67+	 7364 5346
5277	0	0	Ki67+	 7373 5955
5278	0	0	Ki67+	 7381 5353
5279	0	0	Ki67+	 7386 5252
5280	0	0	Ki67+	 7390 5374
5281	0	0	Ki67+	 7395 6006
5282	0	0	Ki67+	 7396 5885
5283	0	0	Ki67+	 7397 5790
5284	0	0	Ki67+	 7398 5292
5285	0	0	Ki67+	 7401 5777
5286	0	0	Ki67+	 7402 5837
5287	0	0	Ki67+	 7404 5236
5288	0	0	Ki67+	 7404 5947
5289	0	0	Ki67+	 7405 5965
5290	0	0	Ki67+	 7407 5499
5291	0	0	Ki67+	 7407 5765
5292	0	0	Ki67+	 7410 5281
5293	0	0	Ki67+	 7411 5545
5294	0	0	Ki67+	 7411 5856
5295	0	0	Ki67+	 7411 5869
5296	0	0	Ki67+	 7412 5253
5297	0	0	Ki67+	 7412 5646
5298	0	0	Ki67+	 7415 5906
5299	0	0	Ki67+	 7416 5828
5300	0	0	Ki67+	 7429 5352
5301	0	0	Ki67+	 7430 5445
5302	0	0	Ki67+	 7433 5409
5303	0	0	Ki67+	 7436 6002
5304	0	0	Ki67+	 7439 5373
5305	0	0	Ki67+	 7443 5429
5306	0	0	Ki67+	 7445 5683
5307	0	0	Ki67+	 7461 5543
5308	0	0	Ki67+	 7468 5532
5309	0	0	Ki67+	 7496 5728
5310	0	0	Ki67+	 7512 5431
5311	0	0	Ki67+	 7515 5771
5312	0	0	Ki67+	 7522 5413
5313	0	0	Ki67+	 7522 5495
5314	0	0	Ki67+	 7526 5614
5315	0	0	Ki67+	 7527 5851
5316	0	0	Ki67+	 7532 5461
5317	0	0	Ki67+	 7532 5699
5318	0	0	Ki67+	 7533 5992
5319	0	0	Ki67+	 7534 5592
5320	0	0	Ki67+	 6737 6185
5321	0	0	Ki67+	 6743 6127
5322	0	0	Ki67+	 6744 6258
5323	0	0	Ki67+	 6745 6800
5324	0	0	Ki67+	 6749 6196
5325	0	0	Ki67+	 6750 6111
5326	0	0	Ki67+	 6758 6135
5327	0	0	Ki67+	 6759 6351
5328	0	0	Ki67+	 6761 6169
5329	0	0	Ki67+	 6761 6751
5330	0	0	Ki67+	 6764 6046
5331	0	0	Ki67+	 6771 6813
5332	0	0	Ki67+	 6778 6183
5333	0	0	Ki67+	 6782 6161
5334	0	0	Ki67+	 6783 6237
5335	0	0	Ki67+	 6788 6769
5336	0	0	Ki67+	 6791 6074
5337	0	0	Ki67+	 6794 6250
5338	0	0	Ki67+	 6796 6212
5339	0	0	Ki67+	 6801 6764
5340	0	0	Ki67+	 6811 6093
5341	0	0	Ki67+	 6813 6809
5342	0	0	Ki67+	 6825 6138
5343	0	0	Ki67+	 6826 6205
5344	0	0	Ki67+	 6829 6181
5345	0	0	Ki67+	 6838 6071
5346	0	0	Ki67+	 6839 6047
5347	0	0	Ki67+	 6841 6823
5348	0	0	Ki67+	 6844 6123
5349	0	0	Ki67+	 6844 6231
5350	0	0	Ki67+	 6848 6249
5351	0	0	Ki67+	 6850 6080
5352	0	0	Ki67+	 6850 6380
5353	0	0	Ki67+	 6854 6150
5354	0	0	Ki67+	 6862 6172
5355	0	0	Ki67+	 6863 6816
5356	0	0	Ki67+	 6868 6119
5357	0	0	Ki67+	 6871 6196
5358	0	0	Ki67+	 6876 6040
5359	0	0	Ki67+	 6879 6069
5360	0	0	Ki67+	 6882 6086
5361	0	0	Ki67+	 6883 6768
5362	0	0	Ki67+	 6889 6794
5363	0	0	Ki67+	 6896 6127
5364	0	0	Ki67+	 6897 6818
5365	0	0	Ki67+	 6898 6239
5366	0	0	Ki67+	 6900 6092
5367	0	0	Ki67+	 6901 6137
5368	0	0	Ki67+	 6902 6408
5369	0	0	Ki67+	 6910 6781
5370	0	0	Ki67+	 6913 6183
5371	0	0	Ki67+	 6917 6166
5372	0	0	Ki67+	 6918 6261
5373	0	0	Ki67+	 6920 6799
5374	0	0	Ki67+	 6921 6308
5375	0	0	Ki67+	 6923 6381
5376	0	0	Ki67+	 6923 6468
5377	0	0	Ki67+	 6928 6275
5378	0	0	Ki67+	 6928 6534
5379	0	0	Ki67+	 6929 6756
5380	0	0	Ki67+	 6929 6827
5381	0	0	Ki67+	 6930 6518
5382	0	0	Ki67+	 6931 6628
5383	0	0	Ki67+	 6932 6492
5384	0	0	Ki67+	 6933 6600
5385	0	0	Ki67+	 6934 6244
5386	0	0	Ki67+	 6937 6343
5387	0	0	Ki67+	 6939 6677
5388	0	0	Ki67+	 6941 6733
5389	0	0	Ki67+	 6941 6806
5390	0	0	Ki67+	 6942 6186
5391	0	0	Ki67+	 6942 6764
5392	0	0	Ki67+	 6942 6785
5393	0	0	Ki67+	 6944 6295
5394	0	0	Ki67+	 6944 6652
5395	0	0	Ki67+	 6949 6314
5396	0	0	Ki67+	 6955 6147
5397	0	0	Ki67+	 6955 6389
5398	0	0	Ki67+	 6967 6510
5399	0	0	Ki67+	 6989 6149
5400	0	0	Ki67+	 7002 6221
5401	0	0	Ki67+	 7002 6776
5402	0	0	Ki67+	 7003 6819
5403	0	0	Ki67+	 7004 6599
5404	0	0	Ki67+	 7014 6458
5405	0	0	Ki67+	 7053 6059
5406	0	0	Ki67+	 7060 6039
5407	0	0	Ki67+	 7063 6208
5408	0	0	Ki67+	 7070 6181
5409	0	0	Ki67+	 7075 6102
5410	0	0	Ki67+	 7076 6229
5411	0	0	Ki67+	 7079 6147
5412	0	0	Ki67+	 7080 6127
5413	0	0	Ki67+	 7084 6374
5414	0	0	Ki67+	 7087 6333
5415	0	0	Ki67+	 7090 6645
5416	0	0	Ki67+	 7090 6687
5417	0	0	Ki67+	 7092 6048
5418	0	0	Ki67+	 7094 6183
5419	0	0	Ki67+	 7094 6276
5420	0	0	Ki67+	 7095 6245
5421	0	0	Ki67+	 7100 6059
5422	0	0	Ki67+	 7104 6695
5423	0	0	Ki67+	 7106 6399
5424	0	0	Ki67+	 7106 6425
5425	0	0	Ki67+	 7108 6120
5426	0	0	Ki67+	 7110 6457
5427	0	0	Ki67+	 7111 6368
5428	0	0	Ki67+	 7114 6643
5429	0	0	Ki67+	 7115 6075
5430	0	0	Ki67+	 7115 6347
5431	0	0	Ki67+	 7115 6825
5432	0	0	Ki67+	 7122 6475
5433	0	0	Ki67+	 7123 6256
5434	0	0	Ki67+	 7124 6675
5435	0	0	Ki67+	 7124 6737
5436	0	0	Ki67+	 7128 6176
5437	0	0	Ki67+	 7135 6523
5438	0	0	Ki67+	 7136 6215
5439	0	0	Ki67+	 7137 6421
5440	0	0	Ki67+	 7137 6473
5441	0	0	Ki67+	 7139 6616
5442	0	0	Ki67+	 7141 6506
5443	0	0	Ki67+	 7142 6179
5444	0	0	Ki67+	 7142 6793
5445	0	0	Ki67+	 7144 6818
5446	0	0	Ki67+	 7148 6750
5447	0	0	Ki67+	 7150 6230
5448	0	0	Ki67+	 7157 6258
5449	0	0	Ki67+	 7159 6502
5450	0	0	Ki67+	 7162 6131
5451	0	0	Ki67+	 7169 6158
5452	0	0	Ki67+	 7176 6418
5453	0	0	Ki67+	 7178 6454
5454	0	0	Ki67+	 7178 6507
5455	0	0	Ki67+	 7180 6305
5456	0	0	Ki67+	 7184 6205
5457	0	0	Ki67+	 7187 6218
5458	0	0	Ki67+	 7187 6824
5459	0	0	Ki67+	 7189 6245
5460	0	0	Ki67+	 7192 6806
5461	0	0	Ki67+	 7195 6181
5462	0	0	Ki67+	 7200 6473
5463	0	0	Ki67+	 7205 6262
5464	0	0	Ki67+	 7205 6311
5465	0	0	Ki67+	 7219 6286
5466	0	0	Ki67+	 7221 6239
5467	0	0	Ki67+	 7228 6789
5468	0	0	Ki67+	 7233 6252
5469	0	0	Ki67+	 7238 6292
5470	0	0	Ki67+	 7243 6229
5471	0	0	Ki67+	 7259 6482
5472	0	0	Ki67+	 7261 6515
5473	0	0	Ki67+	 7264 6034
5474	0	0	Ki67+	 7266 6759
5475	0	0	Ki67+	 7267 6650
5476	0	0	Ki67+	 7267 6732
5477	0	0	Ki67+	 7272 6678
5478	0	0	Ki67+	 7274 6613
5479	0	0	Ki67+	 7278 6399
5480	0	0	Ki67+	 7279 6515
5481	0	0	Ki67+	 7281 6479
5482	0	0	Ki67+	 7283 6702
5483	0	0	Ki67+	 7285 6815
5484	0	0	Ki67+	 7290 6443
5485	0	0	Ki67+	 7291 6598
5486	0	0	Ki67+	 7292 6640
5487	0	0	Ki67+	 7293 6702
5488	0	0	Ki67+	 7294 6411
5489	0	0	Ki67+	 7294 6617
5490	0	0	Ki67+	 7296 6273
5491	0	0	Ki67+	 7305 6688
5492	0	0	Ki67+	 7306 6646
5493	0	0	Ki67+	 7309 6795
5494	0	0	Ki67+	 7310 6531
5495	0	0	Ki67+	 7310 6599
5496	0	0	Ki67+	 7314 6041
5497	0	0	Ki67+	 7315 6490
5498	0	0	Ki67+	 7315 6652
5499	0	0	Ki67+	 7316 6821
5500	0	0	Ki67+	 7318 6083
5501	0	0	Ki67+	 7319 6450
5502	0	0	Ki67+	 7322 6563
5503	0	0	Ki67+	 7323 6679
5504	0	0	Ki67+	 7331 6498
5505	0	0	Ki67+	 7337 6602
5506	0	0	Ki67+	 7341 6719
5507	0	0	Ki67+	 7343 6584
5508	0	0	Ki67+	 7351 6129
5509	0	0	Ki67+	 7352 6682
5510	0	0	Ki67+	 7356 6778
5511	0	0	Ki67+	 7363 6695
5512	0	0	Ki67+	 7368 6797
5513	0	0	Ki67+	 7375 6806
5514	0	0	Ki67+	 7376 6572
5515	0	0	Ki67+	 7376 6660
5516	0	0	Ki67+	 7377 6590
5517	0	0	Ki67+	 7383 6703
5518	0	0	Ki67+	 7383 6732
5519	0	0	Ki67+	 7387 6301
5520	0	0	Ki67+	 7388 6715
5521	0	0	Ki67+	 7390 6201
5522	0	0	Ki67+	 7390 6589
5523	0	0	Ki67+	 7392 6749
5524	0	0	Ki67+	 7393 6180
5525	0	0	Ki67+	 7393 6666
5526	0	0	Ki67+	 7396 6777
5527	0	0	Ki67+	 7397 6651
5528	0	0	Ki67+	 7401 6059
5529	0	0	Ki67+	 7405 6615
5530	0	0	Ki67+	 7410 6776
5531	0	0	Ki67+	 7411 6538
5532	0	0	Ki67+	 7414 6678
5533	0	0	Ki67+	 7415 6667
5534	0	0	Ki67+	 7419 6033
5535	0	0	Ki67+	 7421 6733
5536	0	0	Ki67+	 7426 6062
5537	0	0	Ki67+	 7428 6304
5538	0	0	Ki67+	 7437 6271
5539	0	0	Ki67+	 7437 6291
5540	0	0	Ki67+	 7438 6775
5541	0	0	Ki67+	 7439 6452
5542	0	0	Ki67+	 7446 6091
5543	0	0	Ki67+	 7447 6699
5544	0	0	Ki67+	 7448 6232
5545	0	0	Ki67+	 7451 6127
5546	0	0	Ki67+	 7456 6369
5547	0	0	Ki67+	 7457 6424
5548	0	0	Ki67+	 7457 6609
5549	0	0	Ki67+	 7466 6382
5550	0	0	Ki67+	 7467 6445
5551	0	0	Ki67+	 7472 6416
5552	0	0	Ki67+	 7479 6046
5553	0	0	Ki67+	 7479 6348
5554	0	0	Ki67+	 7484 6381
5555	0	0	Ki67+	 7485 6136
5556	0	0	Ki67+	 7489 6496
5557	0	0	Ki67+	 7493 6392
5558	0	0	Ki67+	 7496 6457
5559	0	0	Ki67+	 7504 6360
5560	0	0	Ki67+	 7506 6509
5561	0	0	Ki67+	 7508 6519
5562	0	0	Ki67+	 7510 6551
5563	0	0	Ki67+	 7523 6236
5564	0	0	Ki67+	 7523 6402
5565	0	0	Ki67+	 7524 6334
5566	0	0	Ki67+	 7526 6137
5567	0	0	Ki67+	 7528 6455
5568	0	0	Ki67+	 7533 6217
5569	0	0	Ki67+	 7533 6266
5570	0	0	Ki67+	 7533 6371
5571	0	0	Ki67+	 7534 6546
5572	0	0	Ki67+	 6738 7351
5573	0	0	Ki67+	 6775 6879
5574	0	0	Ki67+	 6781 6834
5575	0	0	Ki67+	 6786 7167
5576	0	0	Ki67+	 6791 7377
5577	0	0	Ki67+	 6793 7114
5578	0	0	Ki67+	 6793 7335
5579	0	0	Ki67+	 6802 6908
5580	0	0	Ki67+	 6805 7353
5581	0	0	Ki67+	 6808 7311
5582	0	0	Ki67+	 6809 7385
5583	0	0	Ki67+	 6812 7420
5584	0	0	Ki67+	 6819 7226
5585	0	0	Ki67+	 6822 7339
5586	0	0	Ki67+	 6830 7107
5587	0	0	Ki67+	 6830 7427
5588	0	0	Ki67+	 6833 7302
5589	0	0	Ki67+	 6833 7411
5590	0	0	Ki67+	 6835 7373
5591	0	0	Ki67+	 6838 7009
5592	0	0	Ki67+	 6840 7202
5593	0	0	Ki67+	 6843 6833
5594	0	0	Ki67+	 6843 6869
5595	0	0	Ki67+	 6848 7322
5596	0	0	Ki67+	 6852 7339
5597	0	0	Ki67+	 6855 7363
5598	0	0	Ki67+	 6855 7430
5599	0	0	Ki67+	 6858 7399
5600	0	0	Ki67+	 6859 7301
5601	0	0	Ki67+	 6861 7220
5602	0	0	Ki67+	 6875 7516
5603	0	0	Ki67+	 6878 6965
5604	0	0	Ki67+	 6880 7001
5605	0	0	Ki67+	 6880 7046
5606	0	0	Ki67+	 6882 6841
5607	0	0	Ki67+	 6883 7460
5608	0	0	Ki67+	 6885 7242
5609	0	0	Ki67+	 6887 7423
5610	0	0	Ki67+	 6889 7032
5611	0	0	Ki67+	 6893 7549
5612	0	0	Ki67+	 6895 7523
5613	0	0	Ki67+	 6896 6839
5614	0	0	Ki67+	 6898 7392
5615	0	0	Ki67+	 6904 6995
5616	0	0	Ki67+	 6907 6967
5617	0	0	Ki67+	 6907 7554
5618	0	0	Ki67+	 6913 6904
5619	0	0	Ki67+	 6915 7377
5620	0	0	Ki67+	 6918 6892
5621	0	0	Ki67+	 6918 7535
5622	0	0	Ki67+	 6923 7363
5623	0	0	Ki67+	 6925 7086
5624	0	0	Ki67+	 6927 7528
5625	0	0	Ki67+	 6927 7562
5626	0	0	Ki67+	 6941 7006
5627	0	0	Ki67+	 6961 7329
5628	0	0	Ki67+	 6961 7582
5629	0	0	Ki67+	 7022 6997
5630	0	0	Ki67+	 7023 6937
5631	0	0	Ki67+	 7027 7402
5632	0	0	Ki67+	 7037 7051
5633	0	0	Ki67+	 7044 7076
5634	0	0	Ki67+	 7051 6995
5635	0	0	Ki67+	 7065 7325
5636	0	0	Ki67+	 7085 7191
5637	0	0	Ki67+	 7115 6844
5638	0	0	Ki67+	 7127 7490
5639	0	0	Ki67+	 7128 7426
5640	0	0	Ki67+	 7138 6863
5641	0	0	Ki67+	 7142 7542
5642	0	0	Ki67+	 7145 6845
5643	0	0	Ki67+	 7146 7573
5644	0	0	Ki67+	 7148 7227
5645	0	0	Ki67+	 7152 7517
5646	0	0	Ki67+	 7156 7591
5647	0	0	Ki67+	 7158 7247
5648	0	0	Ki67+	 7158 7465
5649	0	0	Ki67+	 7160 7274
5650	0	0	Ki67+	 7160 7477
5651	0	0	Ki67+	 7161 7624
5652	0	0	Ki67+	 7167 7403
5653	0	0	Ki67+	 7168 7300
5654	0	0	Ki67+	 7169 7497
5655	0	0	Ki67+	 7171 6848
5656	0	0	Ki67+	 7175 7323
5657	0	0	Ki67+	 7178 7213
5658	0	0	Ki67+	 7179 7440
5659	0	0	Ki67+	 7184 6885
5660	0	0	Ki67+	 7184 7551
5661	0	0	Ki67+	 7189 7519
5662	0	0	Ki67+	 7191 7414
5663	0	0	Ki67+	 7191 7468
5664	0	0	Ki67+	 7193 6865
5665	0	0	Ki67+	 7194 6991
5666	0	0	Ki67+	 7206 7594
5667	0	0	Ki67+	 7207 6958
5668	0	0	Ki67+	 7208 7415
5669	0	0	Ki67+	 7209 6900
5670	0	0	Ki67+	 7213 7511
5671	0	0	Ki67+	 7214 6924
5672	0	0	Ki67+	 7224 7443
5673	0	0	Ki67+	 7225 7004
5674	0	0	Ki67+	 7226 7050
5675	0	0	Ki67+	 7226 7564
5676	0	0	Ki67+	 7227 7598
5677	0	0	Ki67+	 7229 7624
5678	0	0	Ki67+	 7232 6951
5679	0	0	Ki67+	 7236 6863
5680	0	0	Ki67+	 7241 6970
5681	0	0	Ki67+	 7243 7480
5682	0	0	Ki67+	 7244 7187
5683	0	0	Ki67+	 7244 7401
5684	0	0	Ki67+	 7245 7509
5685	0	0	Ki67+	 7255 6998
5686	0	0	Ki67+	 7256 7037
5687	0	0	Ki67+	 7260 6986
5688	0	0	Ki67+	 7265 7611
5689	0	0	Ki67+	 7269 7093
5690	0	0	Ki67+	 7272 7524
5691	0	0	Ki67+	 7276 7493
5692	0	0	Ki67+	 7278 7129
5693	0	0	Ki67+	 7282 7154
5694	0	0	Ki67+	 7283 7622
5695	0	0	Ki67+	 7285 7350
5696	0	0	Ki67+	 7287 7311
5697	0	0	Ki67+	 7289 6842
5698	0	0	Ki67+	 7294 6881
5699	0	0	Ki67+	 7296 7541
5700	0	0	Ki67+	 7303 7118
5701	0	0	Ki67+	 7303 7520
5702	0	0	Ki67+	 7305 7391
5703	0	0	Ki67+	 7311 6867
5704	0	0	Ki67+	 7312 7574
5705	0	0	Ki67+	 7316 6937
5706	0	0	Ki67+	 7316 7620
5707	0	0	Ki67+	 7317 6990
5708	0	0	Ki67+	 7317 7543
5709	0	0	Ki67+	 7321 7001
5710	0	0	Ki67+	 7326 7204
5711	0	0	Ki67+	 7328 7341
5712	0	0	Ki67+	 7330 7606
5713	0	0	Ki67+	 7333 7370
5714	0	0	Ki67+	 7334 7329
5715	0	0	Ki67+	 7335 7442
5716	0	0	Ki67+	 7336 7005
5717	0	0	Ki67+	 7336 7401
5718	0	0	Ki67+	 7338 7048
5719	0	0	Ki67+	 7339 6837
5720	0	0	Ki67+	 7339 7036
5721	0	0	Ki67+	 7340 7577
5722	0	0	Ki67+	 7343 7080
5723	0	0	Ki67+	 7346 7096
5724	0	0	Ki67+	 7347 7207
5725	0	0	Ki67+	 7350 7321
5726	0	0	Ki67+	 7351 7286
5727	0	0	Ki67+	 7352 7591
5728	0	0	Ki67+	 7354 7387
5729	0	0	Ki67+	 7355 7472
5730	0	0	Ki67+	 7360 7236
5731	0	0	Ki67+	 7363 7019
5732	0	0	Ki67+	 7365 7268
5733	0	0	Ki67+	 7366 7129
5734	0	0	Ki67+	 7366 7195
5735	0	0	Ki67+	 7367 7159
5736	0	0	Ki67+	 7368 7293
5737	0	0	Ki67+	 7368 7607
5738	0	0	Ki67+	 7372 7451
5739	0	0	Ki67+	 7376 6916
5740	0	0	Ki67+	 7377 7052
5741	0	0	Ki67+	 7380 7305
5742	0	0	Ki67+	 7384 7094
5743	0	0	Ki67+	 7386 7072
5744	0	0	Ki67+	 7389 7213
5745	0	0	Ki67+	 7390 6881
5746	0	0	Ki67+	 7395 6984
5747	0	0	Ki67+	 7395 7141
5748	0	0	Ki67+	 7398 7468
5749	0	0	Ki67+	 7399 7017
5750	0	0	Ki67+	 7401 6871
5751	0	0	Ki67+	 7403 6882
5752	0	0	Ki67+	 7405 7419
5753	0	0	Ki67+	 7407 7241
5754	0	0	Ki67+	 7415 7267
5755	0	0	Ki67+	 7419 7404
5756	0	0	Ki67+	 7419 7453
5757	0	0	Ki67+	 7425 6973
5758	0	0	Ki67+	 7432 6887
5759	0	0	Ki67+	 7433 7264
5760	0	0	Ki67+	 7435 6961
5761	0	0	Ki67+	 7436 7300
5762	0	0	Ki67+	 7438 6907
5763	0	0	Ki67+	 7439 6856
5764	0	0	Ki67+	 7442 6926
5765	0	0	Ki67+	 7456 6847
5766	0	0	Ki67+	 7461 7399
5767	0	0	Ki67+	 7463 6998
5768	0	0	Ki67+	 7463 7338
5769	0	0	Ki67+	 7465 7374
5770	0	0	Ki67+	 7467 7458
5771	0	0	Ki67+	 7469 7311
5772	0	0	Ki67+	 7471 7042
5773	0	0	Ki67+	 7471 7435
5774	0	0	Ki67+	 7473 6837
5775	0	0	Ki67+	 7479 7206
5776	0	0	Ki67+	 7479 7495
5777	0	0	Ki67+	 7485 7016
5778	0	0	Ki67+	 7487 7418
5779	0	0	Ki67+	 7488 7362
5780	0	0	Ki67+	 7490 7101
5781	0	0	Ki67+	 7493 7397
5782	0	0	Ki67+	 7495 6998
5783	0	0	Ki67+	 7495 7035
5784	0	0	Ki67+	 7504 7070
5785	0	0	Ki67+	 7509 7465
5786	0	0	Ki67+	 7511 7158
5787	0	0	Ki67+	 7515 7127
5788	0	0	Ki67+	 7521 7058
5789	0	0	Ki67+	 7530 7324
5790	0	0	Ki67+	 7184 7637
5791	0	0	Ki67+	 7192 7657
5792	0	0	Ki67+	 7199 7672
5793	0	0	Ki67+	 7213 7633
5794	0	0	Ki67+	 7219 7686
5795	0	0	Ki67+	 7227 7652
5796	0	0	Ki67+	 7245 7679
5797	0	0	Ki67+	 7325 7645
5798	0	0	Ki67+	 7340 7676
5799	0	0	Ki67+	 7365 7801
5800	0	0	Ki67+	 7373 7815
5801	0	0	Ki67+	 7375 7689
5802	0	0	Ki67+	 7376 7749
5803	0	0	Ki67+	 7379 7640
5804	0	0	Ki67+	 7384 7780
5805	0	0	Ki67+	 7398 7827
5806	0	0	Ki67+	 7400 7697
5807	0	0	Ki67+	 7402 7843
5808	0	0	Ki67+	 7405 7653
5809	0	0	Ki67+	 7406 7670
5810	0	0	Ki67+	 7406 7759
5811	0	0	Ki67+	 7418 7773
5812	0	0	Ki67+	 7420 7721
5813	0	0	Ki67+	 7425 7808
5814	0	0	Ki67+	 7427 7684
5815	0	0	Ki67+	 7428 7664
5816	0	0	Ki67+	 7432 7837
5817	0	0	Ki67+	 7450 7754
5818	0	0	Ki67+	 7454 7821
5819	0	0	Ki67+	 7455 7840
5820	0	0	Ki67+	 7469 7822
5821	0	0	Ki67+	 7512 7922
5822	0	0	Ki67+	 7519 7847
5823	0	0	Ki67+	 7520 7814
5824	0	0	Ki67+	 7521 7878
5825	0	0	Ki67+	 7528 7922
5826	0	0	Ki67+	 7530 7803
5827	0	0	Ki67+	 7543 4291
5828	0	0	Ki67+	 7544 4373
5829	0	0	Ki67+	 7545 4346
5830	0	0	Ki67+	 7550 4452
5831	0	0	Ki67+	 7552 4321
5832	0	0	Ki67+	 7566 4405
5833	0	0	Ki67+	 7568 4139
5834	0	0	Ki67+	 7577 4288
5835	0	0	Ki67+	 7578 4353
5836	0	0	Ki67+	 7578 4375
5837	0	0	Ki67+	 7583 4330
5838	0	0	Ki67+	 7587 4143
5839	0	0	Ki67+	 7587 4237
5840	0	0	Ki67+	 7588 4471
5841	0	0	Ki67+	 7592 4255
5842	0	0	Ki67+	 7593 4128
5843	0	0	Ki67+	 7602 4491
5844	0	0	Ki67+	 7603 4213
5845	0	0	Ki67+	 7606 4114
5846	0	0	Ki67+	 7618 4468
5847	0	0	Ki67+	 7628 4440
5848	0	0	Ki67+	 7630 4497
5849	0	0	Ki67+	 7632 4107
5850	0	0	Ki67+	 7632 4127
5851	0	0	Ki67+	 7632 4414
5852	0	0	Ki67+	 7634 4508
5853	0	0	Ki67+	 7637 4329
5854	0	0	Ki67+	 7638 4396
5855	0	0	Ki67+	 7638 4474
5856	0	0	Ki67+	 7645 4347
5857	0	0	Ki67+	 7647 4172
5858	0	0	Ki67+	 7650 4088
5859	0	0	Ki67+	 7654 4315
5860	0	0	Ki67+	 7656 4444
5861	0	0	Ki67+	 7657 4427
5862	0	0	Ki67+	 7659 4510
5863	0	0	Ki67+	 7665 4467
5864	0	0	Ki67+	 7665 4489
5865	0	0	Ki67+	 7666 4300
5866	0	0	Ki67+	 7666 4380
5867	0	0	Ki67+	 7669 4143
5868	0	0	Ki67+	 7677 4084
5869	0	0	Ki67+	 7680 4284
5870	0	0	Ki67+	 7688 4294
5871	0	0	Ki67+	 7688 4436
5872	0	0	Ki67+	 7692 4273
5873	0	0	Ki67+	 7693 4138
5874	0	0	Ki67+	 7699 4070
5875	0	0	Ki67+	 7704 4115
5876	0	0	Ki67+	 7704 4473
5877	0	0	Ki67+	 7707 4436
5878	0	0	Ki67+	 7710 4323
5879	0	0	Ki67+	 7712 4492
5880	0	0	Ki67+	 7720 4257
5881	0	0	Ki67+	 7724 4423
5882	0	0	Ki67+	 7730 4237
5883	0	0	Ki67+	 7766 4406
5884	0	0	Ki67+	 7779 4434
5885	0	0	Ki67+	 7786 4466
5886	0	0	Ki67+	 7792 4449
5887	0	0	Ki67+	 7837 4295
5888	0	0	Ki67+	 7839 4178
5889	0	0	Ki67+	 7843 4439
5890	0	0	Ki67+	 7844 4314
5891	0	0	Ki67+	 7849 4303
5892	0	0	Ki67+	 7850 4453
5893	0	0	Ki67+	 7852 4333
5894	0	0	Ki67+	 7874 4299
5895	0	0	Ki67+	 7880 4479
5896	0	0	Ki67+	 7910 4496
5897	0	0	Ki67+	 7917 4387
5898	0	0	Ki67+	 7935 4266
5899	0	0	Ki67+	 7946 4402
5900	0	0	Ki67+	 7957 4290
5901	0	0	Ki67+	 7964 4218
5902	0	0	Ki67+	 7968 4508
5903	0	0	Ki67+	 7972 4290
5904	0	0	Ki67+	 7975 4440
5905	0	0	Ki67+	 7985 4365
5906	0	0	Ki67+	 7998 4309
5907	0	0	Ki67+	 8002 4389
5908	0	0	Ki67+	 8003 4427
5909	0	0	Ki67+	 8019 4510
5910	0	0	Ki67+	 8021 4274
5911	0	0	Ki67+	 8022 4287
5912	0	0	Ki67+	 8028 4388
5913	0	0	Ki67+	 8029 4467
5914	0	0	Ki67+	 8033 4372
5915	0	0	Ki67+	 8042 4412
5916	0	0	Ki67+	 8044 4318
5917	0	0	Ki67+	 8047 4363
5918	0	0	Ki67+	 8049 4435
5919	0	0	Ki67+	 8063 4387
5920	0	0	Ki67+	 8066 4459
5921	0	0	Ki67+	 8077 4451
5922	0	0	Ki67+	 8089 4305
5923	0	0	Ki67+	 8095 4481
5924	0	0	Ki67+	 8096 4432
5925	0	0	Ki67+	 8124 4459
5926	0	0	Ki67+	 8126 4406
5927	0	0	Ki67+	 8136 4392
5928	0	0	Ki67+	 8141 4432
5929	0	0	Ki67+	 8144 4259
5930	0	0	Ki67+	 8154 4402
5931	0	0	Ki67+	 8175 4161
5932	0	0	Ki67+	 8187 4380
5933	0	0	Ki67+	 8200 4164
5934	0	0	Ki67+	 8206 4135
5935	0	0	Ki67+	 8217 4441
5936	0	0	Ki67+	 8220 3921
5937	0	0	Ki67+	 8221 4138
5938	0	0	Ki67+	 8222 4153
5939	0	0	Ki67+	 8223 4255
5940	0	0	Ki67+	 8236 4379
5941	0	0	Ki67+	 8247 4424
5942	0	0	Ki67+	 8283 4328
5943	0	0	Ki67+	 8290 4362
5944	0	0	Ki67+	 8295 4037
5945	0	0	Ki67+	 8298 3955
5946	0	0	Ki67+	 8298 4378
5947	0	0	Ki67+	 8299 4259
5948	0	0	Ki67+	 8305 4317
5949	0	0	Ki67+	 8306 4358
5950	0	0	Ki67+	 8315 4399
5951	0	0	Ki67+	 8326 4340
5952	0	0	Ki67+	 8334 4052
5953	0	0	Ki67+	 8335 4295
5954	0	0	Ki67+	 8335 4331
5955	0	0	Ki67+	 7539 4787
5956	0	0	Ki67+	 7563 4751
5957	0	0	Ki67+	 7583 5183
5958	0	0	Ki67+	 7590 4521
5959	0	0	Ki67+	 7603 4601
5960	0	0	Ki67+	 7610 4774
5961	0	0	Ki67+	 7621 4625
5962	0	0	Ki67+	 7625 5069
5963	0	0	Ki67+	 7626 5053
5964	0	0	Ki67+	 7627 5032
5965	0	0	Ki67+	 7630 4533
5966	0	0	Ki67+	 7639 5002
5967	0	0	Ki67+	 7640 4657
5968	0	0	Ki67+	 7642 4623
5969	0	0	Ki67+	 7643 5040
5970	0	0	Ki67+	 7648 5020
5971	0	0	Ki67+	 7649 5074
5972	0	0	Ki67+	 7657 4528
5973	0	0	Ki67+	 7657 5210
5974	0	0	Ki67+	 7658 4573
5975	0	0	Ki67+	 7658 4791
5976	0	0	Ki67+	 7662 5047
5977	0	0	Ki67+	 7662 5063
5978	0	0	Ki67+	 7664 5010
5979	0	0	Ki67+	 7665 4994
5980	0	0	Ki67+	 7668 4917
5981	0	0	Ki67+	 7668 4939
5982	0	0	Ki67+	 7669 4597
5983	0	0	Ki67+	 7669 5124
5984	0	0	Ki67+	 7670 4750
5985	0	0	Ki67+	 7673 4558
5986	0	0	Ki67+	 7673 4817
5987	0	0	Ki67+	 7674 4657
5988	0	0	Ki67+	 7674 5063
5989	0	0	Ki67+	 7677 4741
5990	0	0	Ki67+	 7679 4761
5991	0	0	Ki67+	 7685 4636
5992	0	0	Ki67+	 7685 5149
5993	0	0	Ki67+	 7688 5097
5994	0	0	Ki67+	 7689 5241
5995	0	0	Ki67+	 7690 4599
5996	0	0	Ki67+	 7690 5034
5997	0	0	Ki67+	 7691 5012
5998	0	0	Ki67+	 7696 4950
5999	0	0	Ki67+	 7699 4678
6000	0	0	Ki67+	 7699 4924
6001	0	0	Ki67+	 7699 5066
6002	0	0	Ki67+	 7701 4905
6003	0	0	Ki67+	 7704 5196
6004	0	0	Ki67+	 7706 4977
6005	0	0	Ki67+	 7707 4701
6006	0	0	Ki67+	 7707 4771
6007	0	0	Ki67+	 7707 4950
6008	0	0	Ki67+	 7708 4575
6009	0	0	Ki67+	 7709 4846
6010	0	0	Ki67+	 7709 5005
6011	0	0	Ki67+	 7709 5113
6012	0	0	Ki67+	 7709 5146
6013	0	0	Ki67+	 7710 4862
6014	0	0	Ki67+	 7710 5162
6015	0	0	Ki67+	 7711 4564
6016	0	0	Ki67+	 7711 4639
6017	0	0	Ki67+	 7712 5020
6018	0	0	Ki67+	 7714 5133
6019	0	0	Ki67+	 7714 5178
6020	0	0	Ki67+	 7714 5233
6021	0	0	Ki67+	 7715 4603
6022	0	0	Ki67+	 7716 5092
6023	0	0	Ki67+	 7717 4928
6024	0	0	Ki67+	 7719 5057
6025	0	0	Ki67+	 7724 4966
6026	0	0	Ki67+	 7724 5198
6027	0	0	Ki67+	 7725 4988
6028	0	0	Ki67+	 7727 4730
6029	0	0	Ki67+	 7727 5215
6030	0	0	Ki67+	 7728 4698
6031	0	0	Ki67+	 7729 4515
6032	0	0	Ki67+	 7731 4677
6033	0	0	Ki67+	 7731 4784
6034	0	0	Ki67+	 7734 5285
6035	0	0	Ki67+	 7739 5155
6036	0	0	Ki67+	 7741 4920
6037	0	0	Ki67+	 7741 5040
6038	0	0	Ki67+	 7741 5110
6039	0	0	Ki67+	 7742 5208
6040	0	0	Ki67+	 7743 4725
6041	0	0	Ki67+	 7743 4858
6042	0	0	Ki67+	 7743 4956
6043	0	0	Ki67+	 7744 4707
6044	0	0	Ki67+	 7744 5237
6045	0	0	Ki67+	 7745 5256
6046	0	0	Ki67+	 7747 5080
6047	0	0	Ki67+	 7747 5274
6048	0	0	Ki67+	 7748 4881
6049	0	0	Ki67+	 7749 4822
6050	0	0	Ki67+	 7749 5058
6051	0	0	Ki67+	 7752 4806
6052	0	0	Ki67+	 7752 4900
6053	0	0	Ki67+	 7754 5131
6054	0	0	Ki67+	 7756 5225
6055	0	0	Ki67+	 7758 4953
6056	0	0	Ki67+	 7764 4918
6057	0	0	Ki67+	 7764 5156
6058	0	0	Ki67+	 7767 5298
6059	0	0	Ki67+	 7768 4709
6060	0	0	Ki67+	 7770 5104
6061	0	0	Ki67+	 7773 5026
6062	0	0	Ki67+	 7774 4832
6063	0	0	Ki67+	 7774 5275
6064	0	0	Ki67+	 7775 5076
6065	0	0	Ki67+	 7778 5046
6066	0	0	Ki67+	 7781 4966
6067	0	0	Ki67+	 7783 5009
6068	0	0	Ki67+	 7783 5124
6069	0	0	Ki67+	 7787 5152
6070	0	0	Ki67+	 7788 4729
6071	0	0	Ki67+	 7788 4789
6072	0	0	Ki67+	 7793 4840
6073	0	0	Ki67+	 7793 5026
6074	0	0	Ki67+	 7794 4914
6075	0	0	Ki67+	 7795 4868
6076	0	0	Ki67+	 7795 5094
6077	0	0	Ki67+	 7796 4937
6078	0	0	Ki67+	 7797 5247
6079	0	0	Ki67+	 7806 4889
6080	0	0	Ki67+	 7809 5057
6081	0	0	Ki67+	 7809 5108
6082	0	0	Ki67+	 7810 4834
6083	0	0	Ki67+	 7811 4993
6084	0	0	Ki67+	 7811 5174
6085	0	0	Ki67+	 7814 5069
6086	0	0	Ki67+	 7816 4971
6087	0	0	Ki67+	 7816 5027
6088	0	0	Ki67+	 7824 4777
6089	0	0	Ki67+	 7826 5157
6090	0	0	Ki67+	 7830 4552
6091	0	0	Ki67+	 7831 4807
6092	0	0	Ki67+	 7831 5247
6093	0	0	Ki67+	 7832 5002
6094	0	0	Ki67+	 7833 5046
6095	0	0	Ki67+	 7835 4696
6096	0	0	Ki67+	 7839 4854
6097	0	0	Ki67+	 7839 5032
6098	0	0	Ki67+	 7839 5108
6099	0	0	Ki67+	 7840 4528
6100	0	0	Ki67+	 7841 5288
6101	0	0	Ki67+	 7842 4787
6102	0	0	Ki67+	 7842 5089
6103	0	0	Ki67+	 7844 5065
6104	0	0	Ki67+	 7844 5263
6105	0	0	Ki67+	 7845 5242
6106	0	0	Ki67+	 7846 4735
6107	0	0	Ki67+	 7846 5207
6108	0	0	Ki67+	 7848 4912
6109	0	0	Ki67+	 7848 5224
6110	0	0	Ki67+	 7852 4954
6111	0	0	Ki67+	 7852 5113
6112	0	0	Ki67+	 7852 5188
6113	0	0	Ki67+	 7854 5173
6114	0	0	Ki67+	 7856 4969
6115	0	0	Ki67+	 7857 5155
6116	0	0	Ki67+	 7858 4829
6117	0	0	Ki67+	 7860 4562
6118	0	0	Ki67+	 7862 4813
6119	0	0	Ki67+	 7863 4621
6120	0	0	Ki67+	 7863 4996
6121	0	0	Ki67+	 7866 5141
6122	0	0	Ki67+	 7874 4861
6123	0	0	Ki67+	 7875 4617
6124	0	0	Ki67+	 7878 4804
6125	0	0	Ki67+	 7882 4582
6126	0	0	Ki67+	 7882 5287
6127	0	0	Ki67+	 7885 4649
6128	0	0	Ki67+	 7888 4748
6129	0	0	Ki67+	 7889 4560
6130	0	0	Ki67+	 7889 4839
6131	0	0	Ki67+	 7891 5060
6132	0	0	Ki67+	 7892 5197
6133	0	0	Ki67+	 7900 4582
6134	0	0	Ki67+	 7900 4615
6135	0	0	Ki67+	 7901 5173
6136	0	0	Ki67+	 7903 4981
6137	0	0	Ki67+	 7904 4537
6138	0	0	Ki67+	 7907 4736
6139	0	0	Ki67+	 7910 4882
6140	0	0	Ki67+	 7911 4637
6141	0	0	Ki67+	 7912 5150
6142	0	0	Ki67+	 7912 5237
6143	0	0	Ki67+	 7914 4581
6144	0	0	Ki67+	 7914 5262
6145	0	0	Ki67+	 7918 5006
6146	0	0	Ki67+	 7921 5254
6147	0	0	Ki67+	 7922 4543
6148	0	0	Ki67+	 7922 4906
6149	0	0	Ki67+	 7922 4992
6150	0	0	Ki67+	 7923 4642
6151	0	0	Ki67+	 7924 4824
6152	0	0	Ki67+	 7927 5223
6153	0	0	Ki67+	 7930 5172
6154	0	0	Ki67+	 7932 4603
6155	0	0	Ki67+	 7934 4785
6156	0	0	Ki67+	 7936 5308
6157	0	0	Ki67+	 7938 5026
6158	0	0	Ki67+	 7938 5188
6159	0	0	Ki67+	 7939 5040
6160	0	0	Ki67+	 7940 4974
6161	0	0	Ki67+	 7940 5128
6162	0	0	Ki67+	 7940 5144
6163	0	0	Ki67+	 7941 4765
6164	0	0	Ki67+	 7942 4640
6165	0	0	Ki67+	 7942 5102
6166	0	0	Ki67+	 7945 5076
6167	0	0	Ki67+	 7946 4549
6168	0	0	Ki67+	 7952 4521
6169	0	0	Ki67+	 7955 4646
6170	0	0	Ki67+	 7958 5165
6171	0	0	Ki67+	 7960 5094
6172	0	0	Ki67+	 7961 4624
6173	0	0	Ki67+	 7966 5143
6174	0	0	Ki67+	 7969 4915
6175	0	0	Ki67+	 7972 4760
6176	0	0	Ki67+	 7973 5286
6177	0	0	Ki67+	 7975 4622
6178	0	0	Ki67+	 7981 4554
6179	0	0	Ki67+	 7981 4784
6180	0	0	Ki67+	 7990 4540
6181	0	0	Ki67+	 7990 5118
6182	0	0	Ki67+	 7991 4842
6183	0	0	Ki67+	 7991 5095
6184	0	0	Ki67+	 7999 5267
6185	0	0	Ki67+	 8001 4602
6186	0	0	Ki67+	 8002 4581
6187	0	0	Ki67+	 8003 4806
6188	0	0	Ki67+	 8008 4991
6189	0	0	Ki67+	 8008 5290
6190	0	0	Ki67+	 8015 5119
6191	0	0	Ki67+	 8016 4687
6192	0	0	Ki67+	 8016 4826
6193	0	0	Ki67+	 8021 4860
6194	0	0	Ki67+	 8028 4967
6195	0	0	Ki67+	 8029 5096
6196	0	0	Ki67+	 8037 4596
6197	0	0	Ki67+	 8038 5013
6198	0	0	Ki67+	 8041 4841
6199	0	0	Ki67+	 8043 4815
6200	0	0	Ki67+	 8052 5018
6201	0	0	Ki67+	 8052 5130
6202	0	0	Ki67+	 8053 4854
6203	0	0	Ki67+	 8056 5113
6204	0	0	Ki67+	 8057 5188
6205	0	0	Ki67+	 8069 5154
6206	0	0	Ki67+	 8073 4976
6207	0	0	Ki67+	 8075 4869
6208	0	0	Ki67+	 8076 4597
6209	0	0	Ki67+	 8078 4566
6210	0	0	Ki67+	 8078 5077
6211	0	0	Ki67+	 8081 4644
6212	0	0	Ki67+	 8081 4898
6213	0	0	Ki67+	 8082 5181
6214	0	0	Ki67+	 8084 5043
6215	0	0	Ki67+	 8084 5262
6216	0	0	Ki67+	 8095 5240
6217	0	0	Ki67+	 8096 5007
6218	0	0	Ki67+	 8099 4920
6219	0	0	Ki67+	 8100 5145
6220	0	0	Ki67+	 8106 5064
6221	0	0	Ki67+	 8110 5099
6222	0	0	Ki67+	 8116 4753
6223	0	0	Ki67+	 8117 4669
6224	0	0	Ki67+	 8120 4959
6225	0	0	Ki67+	 8120 5028
6226	0	0	Ki67+	 8120 5126
6227	0	0	Ki67+	 8128 5228
6228	0	0	Ki67+	 8132 5143
6229	0	0	Ki67+	 8138 4765
6230	0	0	Ki67+	 8138 5304
6231	0	0	Ki67+	 8140 4694
6232	0	0	Ki67+	 8144 4718
6233	0	0	Ki67+	 8145 5059
6234	0	0	Ki67+	 8152 4979
6235	0	0	Ki67+	 8154 4745
6236	0	0	Ki67+	 8157 5200
6237	0	0	Ki67+	 8158 4957
6238	0	0	Ki67+	 8159 4779
6239	0	0	Ki67+	 8163 5171
6240	0	0	Ki67+	 8168 5072
6241	0	0	Ki67+	 8171 5203
6242	0	0	Ki67+	 8173 4986
6243	0	0	Ki67+	 8173 5110
6244	0	0	Ki67+	 8175 5224
6245	0	0	Ki67+	 8178 5014
6246	0	0	Ki67+	 8191 4678
6247	0	0	Ki67+	 8195 4890
6248	0	0	Ki67+	 8196 4657
6249	0	0	Ki67+	 8207 5138
6250	0	0	Ki67+	 8210 5093
6251	0	0	Ki67+	 8210 5202
6252	0	0	Ki67+	 8213 5267
6253	0	0	Ki67+	 8216 5212
6254	0	0	Ki67+	 8217 4610
6255	0	0	Ki67+	 8220 5229
6256	0	0	Ki67+	 8223 5149
6257	0	0	Ki67+	 8223 5249
6258	0	0	Ki67+	 8225 5105
6259	0	0	Ki67+	 8226 5179
6260	0	0	Ki67+	 8226 5287
6261	0	0	Ki67+	 8230 4685
6262	0	0	Ki67+	 8232 5300
6263	0	0	Ki67+	 8237 5205
6264	0	0	Ki67+	 8240 5081
6265	0	0	Ki67+	 8252 4912
6266	0	0	Ki67+	 8258 5248
6267	0	0	Ki67+	 8264 4890
6268	0	0	Ki67+	 8271 4956
6269	0	0	Ki67+	 8272 4835
6270	0	0	Ki67+	 8273 4556
6271	0	0	Ki67+	 8275 5287
6272	0	0	Ki67+	 8276 4793
6273	0	0	Ki67+	 8277 4933
6274	0	0	Ki67+	 8282 4762
6275	0	0	Ki67+	 8283 4828
6276	0	0	Ki67+	 8286 5077
6277	0	0	Ki67+	 8290 4671
6278	0	0	Ki67+	 8294 4790
6279	0	0	Ki67+	 8294 4914
6280	0	0	Ki67+	 8295 4841
6281	0	0	Ki67+	 8299 4558
6282	0	0	Ki67+	 8299 5216
6283	0	0	Ki67+	 8299 5239
6284	0	0	Ki67+	 8299 5274
6285	0	0	Ki67+	 8301 4777
6286	0	0	Ki67+	 8301 4958
6287	0	0	Ki67+	 8301 5161
6288	0	0	Ki67+	 8307 4642
6289	0	0	Ki67+	 8307 4889
6290	0	0	Ki67+	 8307 5305
6291	0	0	Ki67+	 8310 4979
6292	0	0	Ki67+	 8313 4616
6293	0	0	Ki67+	 8314 4739
6294	0	0	Ki67+	 8315 4944
6295	0	0	Ki67+	 8316 5191
6296	0	0	Ki67+	 8319 4706
6297	0	0	Ki67+	 8319 4869
6298	0	0	Ki67+	 8320 4728
6299	0	0	Ki67+	 8321 4572
6300	0	0	Ki67+	 8325 5199
6301	0	0	Ki67+	 8326 5262
6302	0	0	Ki67+	 8330 4662
6303	0	0	Ki67+	 8331 5001
6304	0	0	Ki67+	 8333 4931
6305	0	0	Ki67+	 8335 4963
6306	0	0	Ki67+	 7539 6042
6307	0	0	Ki67+	 7544 5545
6308	0	0	Ki67+	 7545 5422
6309	0	0	Ki67+	 7545 5444
6310	0	0	Ki67+	 7547 5633
6311	0	0	Ki67+	 7548 5515
6312	0	0	Ki67+	 7548 5957
6313	0	0	Ki67+	 7549 5576
6314	0	0	Ki67+	 7556 5481
6315	0	0	Ki67+	 7556 5997
6316	0	0	Ki67+	 7558 5643
6317	0	0	Ki67+	 7564 6067
6318	0	0	Ki67+	 7566 5628
6319	0	0	Ki67+	 7568 5987
6320	0	0	Ki67+	 7570 6056
6321	0	0	Ki67+	 7571 5322
6322	0	0	Ki67+	 7572 5612
6323	0	0	Ki67+	 7575 5563
6324	0	0	Ki67+	 7575 5958
6325	0	0	Ki67+	 7584 5914
6326	0	0	Ki67+	 7587 5645
6327	0	0	Ki67+	 7594 5440
6328	0	0	Ki67+	 7594 5960
6329	0	0	Ki67+	 7599 5887
6330	0	0	Ki67+	 7599 5919
6331	0	0	Ki67+	 7601 5771
6332	0	0	Ki67+	 7602 5660
6333	0	0	Ki67+	 7602 5677
6334	0	0	Ki67+	 7603 5723
6335	0	0	Ki67+	 7604 5700
6336	0	0	Ki67+	 7612 5423
6337	0	0	Ki67+	 7613 5789
6338	0	0	Ki67+	 7622 5756
6339	0	0	Ki67+	 7627 5703
6340	0	0	Ki67+	 7629 5716
6341	0	0	Ki67+	 7635 5739
6342	0	0	Ki67+	 7636 5777
6343	0	0	Ki67+	 7640 5354
6344	0	0	Ki67+	 7643 6103
6345	0	0	Ki67+	 7658 5797
6346	0	0	Ki67+	 7660 5771
6347	0	0	Ki67+	 7666 5358
6348	0	0	Ki67+	 7666 5708
6349	0	0	Ki67+	 7675 5929
6350	0	0	Ki67+	 7677 5632
6351	0	0	Ki67+	 7677 5742
6352	0	0	Ki67+	 7683 5707
6353	0	0	Ki67+	 7686 5587
6354	0	0	Ki67+	 7687 5718
6355	0	0	Ki67+	 7690 6099
6356	0	0	Ki67+	 7693 5539
6357	0	0	Ki67+	 7693 5610
6358	0	0	Ki67+	 7698 5569
6359	0	0	Ki67+	 7701 5408
6360	0	0	Ki67+	 7705 5666
6361	0	0	Ki67+	 7707 5637
6362	0	0	Ki67+	 7713 5615
6363	0	0	Ki67+	 7713 5694
6364	0	0	Ki67+	 7713 6049
6365	0	0	Ki67+	 7715 5730
6366	0	0	Ki67+	 7721 5547
6367	0	0	Ki67+	 7722 5673
6368	0	0	Ki67+	 7723 5812
6369	0	0	Ki67+	 7724 6079
6370	0	0	Ki67+	 7724 6096
6371	0	0	Ki67+	 7728 5396
6372	0	0	Ki67+	 7731 5561
6373	0	0	Ki67+	 7732 5698
6374	0	0	Ki67+	 7734 5717
6375	0	0	Ki67+	 7735 5437
6376	0	0	Ki67+	 7740 5374
6377	0	0	Ki67+	 7741 5902
6378	0	0	Ki67+	 7742 5831
6379	0	0	Ki67+	 7743 5423
6380	0	0	Ki67+	 7743 5856
6381	0	0	Ki67+	 7744 5791
6382	0	0	Ki67+	 7744 5933
6383	0	0	Ki67+	 7744 5984
6384	0	0	Ki67+	 7752 5491
6385	0	0	Ki67+	 7752 5672
6386	0	0	Ki67+	 7754 5407
6387	0	0	Ki67+	 7756 5628
6388	0	0	Ki67+	 7758 5583
6389	0	0	Ki67+	 7758 5941
6390	0	0	Ki67+	 7758 6092
6391	0	0	Ki67+	 7758 6105
6392	0	0	Ki67+	 7762 5343
6393	0	0	Ki67+	 7762 6019
6394	0	0	Ki67+	 7763 5812
6395	0	0	Ki67+	 7766 6080
6396	0	0	Ki67+	 7772 5969
6397	0	0	Ki67+	 7775 5990
6398	0	0	Ki67+	 7776 5656
6399	0	0	Ki67+	 7778 5945
6400	0	0	Ki67+	 7780 5564
6401	0	0	Ki67+	 7782 5380
6402	0	0	Ki67+	 7782 5419
6403	0	0	Ki67+	 7783 5812
6404	0	0	Ki67+	 7786 5435
6405	0	0	Ki67+	 7790 5787
6406	0	0	Ki67+	 7793 5961
6407	0	0	Ki67+	 7795 6076
6408	0	0	Ki67+	 7798 5409
6409	0	0	Ki67+	 7806 6085
6410	0	0	Ki67+	 7807 5365
6411	0	0	Ki67+	 7808 5713
6412	0	0	Ki67+	 7810 5759
6413	0	0	Ki67+	 7810 5803
6414	0	0	Ki67+	 7815 5378
6415	0	0	Ki67+	 7817 5971
6416	0	0	Ki67+	 7819 5351
6417	0	0	Ki67+	 7820 6103
6418	0	0	Ki67+	 7825 5799
6419	0	0	Ki67+	 7826 5953
6420	0	0	Ki67+	 7828 5324
6421	0	0	Ki67+	 7835 5720
6422	0	0	Ki67+	 7836 5645
6423	0	0	Ki67+	 7842 5583
6424	0	0	Ki67+	 7842 5934
6425	0	0	Ki67+	 7843 5771
6426	0	0	Ki67+	 7844 5916
6427	0	0	Ki67+	 7847 5802
6428	0	0	Ki67+	 7856 5860
6429	0	0	Ki67+	 7856 5891
6430	0	0	Ki67+	 7866 5484
6431	0	0	Ki67+	 7870 5847
6432	0	0	Ki67+	 7871 5521
6433	0	0	Ki67+	 7871 6027
6434	0	0	Ki67+	 7881 5924
6435	0	0	Ki67+	 7884 5935
6436	0	0	Ki67+	 7886 5398
6437	0	0	Ki67+	 7888 5604
6438	0	0	Ki67+	 7888 5982
6439	0	0	Ki67+	 7891 5624
6440	0	0	Ki67+	 7892 5751
6441	0	0	Ki67+	 7893 5316
6442	0	0	Ki67+	 7894 5343
6443	0	0	Ki67+	 7898 5506
6444	0	0	Ki67+	 7898 5524
6445	0	0	Ki67+	 7898 5833
6446	0	0	Ki67+	 7899 5389
6447	0	0	Ki67+	 7900 5373
6448	0	0	Ki67+	 7907 5419
6449	0	0	Ki67+	 7910 5669
6450	0	0	Ki67+	 7915 5603
6451	0	0	Ki67+	 7916 5982
6452	0	0	Ki67+	 7917 5914
6453	0	0	Ki67+	 7920 5670
6454	0	0	Ki67+	 7920 6015
6455	0	0	Ki67+	 7923 5456
6456	0	0	Ki67+	 7924 5373
6457	0	0	Ki67+	 7926 5386
6458	0	0	Ki67+	 7931 5633
6459	0	0	Ki67+	 7931 5885
6460	0	0	Ki67+	 7932 5704
6461	0	0	Ki67+	 7932 6066
6462	0	0	Ki67+	 7933 5611
6463	0	0	Ki67+	 7933 5989
6464	0	0	Ki67+	 7938 5522
6465	0	0	Ki67+	 7938 6049
6466	0	0	Ki67+	 7941 5566
6467	0	0	Ki67+	 7943 5532
6468	0	0	Ki67+	 7944 6014
6469	0	0	Ki67+	 7946 5418
6470	0	0	Ki67+	 7946 5866
6471	0	0	Ki67+	 7948 5930
6472	0	0	Ki67+	 7949 5830
6473	0	0	Ki67+	 7950 5382
6474	0	0	Ki67+	 7952 5685
6475	0	0	Ki67+	 7953 5774
6476	0	0	Ki67+	 7953 5896
6477	0	0	Ki67+	 7953 5996
6478	0	0	Ki67+	 7954 5580
6479	0	0	Ki67+	 7957 5956
6480	0	0	Ki67+	 7959 5750
6481	0	0	Ki67+	 7960 5922
6482	0	0	Ki67+	 7962 6056
6483	0	0	Ki67+	 7963 5659
6484	0	0	Ki67+	 7965 5612
6485	0	0	Ki67+	 7971 5817
6486	0	0	Ki67+	 7973 5722
6487	0	0	Ki67+	 7973 5846
6488	0	0	Ki67+	 7975 6026
6489	0	0	Ki67+	 7976 5782
6490	0	0	Ki67+	 7977 6091
6491	0	0	Ki67+	 7980 5881
6492	0	0	Ki67+	 7982 6067
6493	0	0	Ki67+	 7985 5963
6494	0	0	Ki67+	 7987 5394
6495	0	0	Ki67+	 7990 5702
6496	0	0	Ki67+	 7991 5479
6497	0	0	Ki67+	 7991 5906
6498	0	0	Ki67+	 7994 5998
6499	0	0	Ki67+	 7997 5376
6500	0	0	Ki67+	 8007 6105
6501	0	0	Ki67+	 8008 5775
6502	0	0	Ki67+	 8009 5884
6503	0	0	Ki67+	 8010 5746
6504	0	0	Ki67+	 8012 5676
6505	0	0	Ki67+	 8013 6024
6506	0	0	Ki67+	 8017 5329
6507	0	0	Ki67+	 8018 5359
6508	0	0	Ki67+	 8018 5907
6509	0	0	Ki67+	 8019 5962
6510	0	0	Ki67+	 8021 5393
6511	0	0	Ki67+	 8027 5504
6512	0	0	Ki67+	 8028 5354
6513	0	0	Ki67+	 8032 5455
6514	0	0	Ki67+	 8037 5316
6515	0	0	Ki67+	 8037 6019
6516	0	0	Ki67+	 8038 6009
6517	0	0	Ki67+	 8044 5348
6518	0	0	Ki67+	 8048 5898
6519	0	0	Ki67+	 8049 6050
6520	0	0	Ki67+	 8050 5873
6521	0	0	Ki67+	 8053 5915
6522	0	0	Ki67+	 8054 5699
6523	0	0	Ki67+	 8059 6106
6524	0	0	Ki67+	 8067 5896
6525	0	0	Ki67+	 8070 5366
6526	0	0	Ki67+	 8070 5942
6527	0	0	Ki67+	 8071 5419
6528	0	0	Ki67+	 8074 5449
6529	0	0	Ki67+	 8078 5392
6530	0	0	Ki67+	 8078 5406
6531	0	0	Ki67+	 8080 5477
6532	0	0	Ki67+	 8086 5327
6533	0	0	Ki67+	 8092 5433
6534	0	0	Ki67+	 8092 5679
6535	0	0	Ki67+	 8092 5982
6536	0	0	Ki67+	 8094 5376
6537	0	0	Ki67+	 8097 5395
6538	0	0	Ki67+	 8097 5474
6539	0	0	Ki67+	 8104 5708
6540	0	0	Ki67+	 8111 5459
6541	0	0	Ki67+	 8112 5402
6542	0	0	Ki67+	 8114 5759
6543	0	0	Ki67+	 8116 5957
6544	0	0	Ki67+	 8116 5989
6545	0	0	Ki67+	 8117 5427
6546	0	0	Ki67+	 8117 5931
6547	0	0	Ki67+	 8121 5502
6548	0	0	Ki67+	 8122 5778
6549	0	0	Ki67+	 8130 5529
6550	0	0	Ki67+	 8131 5675
6551	0	0	Ki67+	 8132 5975
6552	0	0	Ki67+	 8134 5371
6553	0	0	Ki67+	 8134 5750
6554	0	0	Ki67+	 8137 5790
6555	0	0	Ki67+	 8140 5596
6556	0	0	Ki67+	 8140 5701
6557	0	0	Ki67+	 8140 5809
6558	0	0	Ki67+	 8141 5561
6559	0	0	Ki67+	 8144 5585
6560	0	0	Ki67+	 8145 5720
6561	0	0	Ki67+	 8145 5933
6562	0	0	Ki67+	 8147 5461
6563	0	0	Ki67+	 8150 5660
6564	0	0	Ki67+	 8153 5512
6565	0	0	Ki67+	 8154 5433
6566	0	0	Ki67+	 8155 5706
6567	0	0	Ki67+	 8160 5801
6568	0	0	Ki67+	 8165 5709
6569	0	0	Ki67+	 8166 5951
6570	0	0	Ki67+	 8170 5516
6571	0	0	Ki67+	 8174 5447
6572	0	0	Ki67+	 8176 5488
6573	0	0	Ki67+	 8178 5728
6574	0	0	Ki67+	 8182 5818
6575	0	0	Ki67+	 8190 5320
6576	0	0	Ki67+	 8192 6062
6577	0	0	Ki67+	 8193 6106
6578	0	0	Ki67+	 8194 5538
6579	0	0	Ki67+	 8194 5610
6580	0	0	Ki67+	 8196 5519
6581	0	0	Ki67+	 8197 5346
6582	0	0	Ki67+	 8198 6021
6583	0	0	Ki67+	 8200 6003
6584	0	0	Ki67+	 8202 5807
6585	0	0	Ki67+	 8203 5572
6586	0	0	Ki67+	 8206 5361
6587	0	0	Ki67+	 8207 5633
6588	0	0	Ki67+	 8207 5895
6589	0	0	Ki67+	 8209 5453
6590	0	0	Ki67+	 8211 5417
6591	0	0	Ki67+	 8211 6015
6592	0	0	Ki67+	 8212 5664
6593	0	0	Ki67+	 8216 5751
6594	0	0	Ki67+	 8217 6034
6595	0	0	Ki67+	 8223 5638
6596	0	0	Ki67+	 8224 5606
6597	0	0	Ki67+	 8226 5541
6598	0	0	Ki67+	 8226 5937
6599	0	0	Ki67+	 8227 5818
6600	0	0	Ki67+	 8236 5800
6601	0	0	Ki67+	 8237 5567
6602	0	0	Ki67+	 8242 5524
6603	0	0	Ki67+	 8242 5580
6604	0	0	Ki67+	 8242 5951
6605	0	0	Ki67+	 8249 5607
6606	0	0	Ki67+	 8253 5647
6607	0	0	Ki67+	 8257 5314
6608	0	0	Ki67+	 8257 5544
6609	0	0	Ki67+	 8258 5679
6610	0	0	Ki67+	 8264 5925
6611	0	0	Ki67+	 8266 5577
6612	0	0	Ki67+	 8266 6034
6613	0	0	Ki67+	 8267 5355
6614	0	0	Ki67+	 8269 5336
6615	0	0	Ki67+	 8274 5974
6616	0	0	Ki67+	 8276 6000
6617	0	0	Ki67+	 8277 6065
6618	0	0	Ki67+	 8282 5917
6619	0	0	Ki67+	 8283 5601
6620	0	0	Ki67+	 8287 6045
6621	0	0	Ki67+	 8288 5648
6622	0	0	Ki67+	 8290 5585
6623	0	0	Ki67+	 8292 5617
6624	0	0	Ki67+	 8293 6075
6625	0	0	Ki67+	 8294 5360
6626	0	0	Ki67+	 8298 5946
6627	0	0	Ki67+	 8298 6102
6628	0	0	Ki67+	 8299 5990
6629	0	0	Ki67+	 8300 5340
6630	0	0	Ki67+	 8301 5932
6631	0	0	Ki67+	 8301 6025
6632	0	0	Ki67+	 8304 5978
6633	0	0	Ki67+	 8310 5674
6634	0	0	Ki67+	 8313 5420
6635	0	0	Ki67+	 8313 5604
6636	0	0	Ki67+	 8318 5624
6637	0	0	Ki67+	 8319 6098
6638	0	0	Ki67+	 8322 5446
6639	0	0	Ki67+	 8323 6001
6640	0	0	Ki67+	 8325 6018
6641	0	0	Ki67+	 8328 5975
6642	0	0	Ki67+	 8328 6079
6643	0	0	Ki67+	 8333 5827
6644	0	0	Ki67+	 8334 5736
6645	0	0	Ki67+	 8335 5795
6646	0	0	Ki67+	 7537 6187
6647	0	0	Ki67+	 7537 6343
6648	0	0	Ki67+	 7538 6494
6649	0	0	Ki67+	 7539 6413
6650	0	0	Ki67+	 7539 6450
6651	0	0	Ki67+	 7542 6353
6652	0	0	Ki67+	 7547 6706
6653	0	0	Ki67+	 7548 6550
6654	0	0	Ki67+	 7550 6237
6655	0	0	Ki67+	 7551 6304
6656	0	0	Ki67+	 7555 6747
6657	0	0	Ki67+	 7556 6338
6658	0	0	Ki67+	 7556 6698
6659	0	0	Ki67+	 7557 6524
6660	0	0	Ki67+	 7563 6595
6661	0	0	Ki67+	 7565 6290
6662	0	0	Ki67+	 7565 6422
6663	0	0	Ki67+	 7566 6549
6664	0	0	Ki67+	 7569 6436
6665	0	0	Ki67+	 7573 6620
6666	0	0	Ki67+	 7577 6265
6667	0	0	Ki67+	 7578 6315
6668	0	0	Ki67+	 7578 6561
6669	0	0	Ki67+	 7579 6460
6670	0	0	Ki67+	 7580 6499
6671	0	0	Ki67+	 7593 6540
6672	0	0	Ki67+	 7594 6789
6673	0	0	Ki67+	 7602 6440
6674	0	0	Ki67+	 7605 6472
6675	0	0	Ki67+	 7607 6675
6676	0	0	Ki67+	 7612 6408
6677	0	0	Ki67+	 7615 6207
6678	0	0	Ki67+	 7628 6126
6679	0	0	Ki67+	 7634 6342
6680	0	0	Ki67+	 7636 6429
6681	0	0	Ki67+	 7636 6760
6682	0	0	Ki67+	 7637 6806
6683	0	0	Ki67+	 7645 6318
6684	0	0	Ki67+	 7660 6456
6685	0	0	Ki67+	 7660 6648
6686	0	0	Ki67+	 7661 6770
6687	0	0	Ki67+	 7667 6579
6688	0	0	Ki67+	 7668 6301
6689	0	0	Ki67+	 7670 6882
6690	0	0	Ki67+	 7671 6280
6691	0	0	Ki67+	 7677 6900
6692	0	0	Ki67+	 7681 6670
6693	0	0	Ki67+	 7681 6860
6694	0	0	Ki67+	 7682 6224
6695	0	0	Ki67+	 7682 6384
6696	0	0	Ki67+	 7682 6454
6697	0	0	Ki67+	 7684 6126
6698	0	0	Ki67+	 7690 6619
6699	0	0	Ki67+	 7694 6177
6700	0	0	Ki67+	 7695 6652
6701	0	0	Ki67+	 7697 6259
6702	0	0	Ki67+	 7697 6789
6703	0	0	Ki67+	 7698 6230
6704	0	0	Ki67+	 7699 6670
6705	0	0	Ki67+	 7699 6889
6706	0	0	Ki67+	 7704 6121
6707	0	0	Ki67+	 7706 6189
6708	0	0	Ki67+	 7706 6692
6709	0	0	Ki67+	 7707 6384
6710	0	0	Ki67+	 7707 6576
6711	0	0	Ki67+	 7714 6501
6712	0	0	Ki67+	 7719 6756
6713	0	0	Ki67+	 7722 6432
6714	0	0	Ki67+	 7727 6605
6715	0	0	Ki67+	 7727 6794
6716	0	0	Ki67+	 7727 6829
6717	0	0	Ki67+	 7728 6890
6718	0	0	Ki67+	 7731 6252
6719	0	0	Ki67+	 7733 6288
6720	0	0	Ki67+	 7735 6905
6721	0	0	Ki67+	 7737 6191
6722	0	0	Ki67+	 7740 6768
6723	0	0	Ki67+	 7742 6506
6724	0	0	Ki67+	 7742 6660
6725	0	0	Ki67+	 7743 6368
6726	0	0	Ki67+	 7746 6824
6727	0	0	Ki67+	 7748 6545
6728	0	0	Ki67+	 7751 6904
6729	0	0	Ki67+	 7752 6861
6730	0	0	Ki67+	 7753 6631
6731	0	0	Ki67+	 7755 6832
6732	0	0	Ki67+	 7757 6173
6733	0	0	Ki67+	 7761 6141
6734	0	0	Ki67+	 7761 6400
6735	0	0	Ki67+	 7762 6347
6736	0	0	Ki67+	 7766 6777
6737	0	0	Ki67+	 7772 6119
6738	0	0	Ki67+	 7773 6658
6739	0	0	Ki67+	 7774 6185
6740	0	0	Ki67+	 7774 6410
6741	0	0	Ki67+	 7775 6310
6742	0	0	Ki67+	 7779 6258
6743	0	0	Ki67+	 7785 6672
6744	0	0	Ki67+	 7788 6807
6745	0	0	Ki67+	 7790 6174
6746	0	0	Ki67+	 7791 6381
6747	0	0	Ki67+	 7792 6879
6748	0	0	Ki67+	 7795 6133
6749	0	0	Ki67+	 7796 6615
6750	0	0	Ki67+	 7796 6637
6751	0	0	Ki67+	 7799 6318
6752	0	0	Ki67+	 7799 6425
6753	0	0	Ki67+	 7801 6393
6754	0	0	Ki67+	 7802 6849
6755	0	0	Ki67+	 7803 6252
6756	0	0	Ki67+	 7806 6772
6757	0	0	Ki67+	 7812 6468
6758	0	0	Ki67+	 7813 6148
6759	0	0	Ki67+	 7813 6218
6760	0	0	Ki67+	 7815 6905
6761	0	0	Ki67+	 7817 6366
6762	0	0	Ki67+	 7818 6449
6763	0	0	Ki67+	 7818 6578
6764	0	0	Ki67+	 7821 6335
6765	0	0	Ki67+	 7829 6359
6766	0	0	Ki67+	 7830 6183
6767	0	0	Ki67+	 7831 6390
6768	0	0	Ki67+	 7841 6117
6769	0	0	Ki67+	 7841 6871
6770	0	0	Ki67+	 7842 6410
6771	0	0	Ki67+	 7842 6525
6772	0	0	Ki67+	 7843 6258
6773	0	0	Ki67+	 7846 6285
6774	0	0	Ki67+	 7849 6150
6775	0	0	Ki67+	 7851 6477
6776	0	0	Ki67+	 7853 6500
6777	0	0	Ki67+	 7856 6385
6778	0	0	Ki67+	 7861 6331
6779	0	0	Ki67+	 7863 6592
6780	0	0	Ki67+	 7863 6719
6781	0	0	Ki67+	 7867 6442
6782	0	0	Ki67+	 7882 6546
6783	0	0	Ki67+	 7888 6283
6784	0	0	Ki67+	 7888 6885
6785	0	0	Ki67+	 7892 6301
6786	0	0	Ki67+	 7893 6704
6787	0	0	Ki67+	 7913 6486
6788	0	0	Ki67+	 7917 6391
6789	0	0	Ki67+	 7920 6547
6790	0	0	Ki67+	 7923 6525
6791	0	0	Ki67+	 7927 6437
6792	0	0	Ki67+	 7927 6464
6793	0	0	Ki67+	 7928 6357
6794	0	0	Ki67+	 7930 6415
6795	0	0	Ki67+	 7931 6802
6796	0	0	Ki67+	 7940 6615
6797	0	0	Ki67+	 7946 6441
6798	0	0	Ki67+	 7949 6549
6799	0	0	Ki67+	 7951 6385
6800	0	0	Ki67+	 7955 6578
6801	0	0	Ki67+	 7958 6704
6802	0	0	Ki67+	 7972 6132
6803	0	0	Ki67+	 7978 6264
6804	0	0	Ki67+	 7978 6319
6805	0	0	Ki67+	 7981 6636
6806	0	0	Ki67+	 7984 6870
6807	0	0	Ki67+	 7985 6198
6808	0	0	Ki67+	 7987 6803
6809	0	0	Ki67+	 7991 6820
6810	0	0	Ki67+	 7993 6500
6811	0	0	Ki67+	 7993 6603
6812	0	0	Ki67+	 7995 6304
6813	0	0	Ki67+	 7996 6220
6814	0	0	Ki67+	 7996 6888
6815	0	0	Ki67+	 7997 6576
6816	0	0	Ki67+	 7997 6832
6817	0	0	Ki67+	 7998 6167
6818	0	0	Ki67+	 8005 6541
6819	0	0	Ki67+	 8005 6795
6820	0	0	Ki67+	 8010 6269
6821	0	0	Ki67+	 8010 6319
6822	0	0	Ki67+	 8011 6389
6823	0	0	Ki67+	 8011 6845
6824	0	0	Ki67+	 8015 6232
6825	0	0	Ki67+	 8015 6442
6826	0	0	Ki67+	 8016 6358
6827	0	0	Ki67+	 8017 6865
6828	0	0	Ki67+	 8018 6300
6829	0	0	Ki67+	 8021 6486
6830	0	0	Ki67+	 8025 6450
6831	0	0	Ki67+	 8028 6241
6832	0	0	Ki67+	 8029 6408
6833	0	0	Ki67+	 8032 6524
6834	0	0	Ki67+	 8036 6114
6835	0	0	Ki67+	 8042 6334
6836	0	0	Ki67+	 8044 6310
6837	0	0	Ki67+	 8050 6378
6838	0	0	Ki67+	 8051 6406
6839	0	0	Ki67+	 8052 6247
6840	0	0	Ki67+	 8054 6217
6841	0	0	Ki67+	 8054 6424
6842	0	0	Ki67+	 8057 6458
6843	0	0	Ki67+	 8057 6721
6844	0	0	Ki67+	 8059 6329
6845	0	0	Ki67+	 8060 6488
6846	0	0	Ki67+	 8061 6656
6847	0	0	Ki67+	 8065 6733
6848	0	0	Ki67+	 8067 6258
6849	0	0	Ki67+	 8069 6513
6850	0	0	Ki67+	 8071 6357
6851	0	0	Ki67+	 8071 6398
6852	0	0	Ki67+	 8074 6432
6853	0	0	Ki67+	 8075 6543
6854	0	0	Ki67+	 8076 6494
6855	0	0	Ki67+	 8078 6445
6856	0	0	Ki67+	 8086 6903
6857	0	0	Ki67+	 8091 6121
6858	0	0	Ki67+	 8092 6161
6859	0	0	Ki67+	 8095 6238
6860	0	0	Ki67+	 8095 6567
6861	0	0	Ki67+	 8095 6687
6862	0	0	Ki67+	 8098 6650
6863	0	0	Ki67+	 8100 6274
6864	0	0	Ki67+	 8106 6874
6865	0	0	Ki67+	 8107 6795
6866	0	0	Ki67+	 8108 6182
6867	0	0	Ki67+	 8112 6218
6868	0	0	Ki67+	 8116 6664
6869	0	0	Ki67+	 8117 6863
6870	0	0	Ki67+	 8118 6141
6871	0	0	Ki67+	 8118 6611
6872	0	0	Ki67+	 8119 6764
6873	0	0	Ki67+	 8120 6629
6874	0	0	Ki67+	 8124 6538
6875	0	0	Ki67+	 8128 6219
6876	0	0	Ki67+	 8129 6888
6877	0	0	Ki67+	 8137 6865
6878	0	0	Ki67+	 8138 6195
6879	0	0	Ki67+	 8138 6558
6880	0	0	Ki67+	 8146 6747
6881	0	0	Ki67+	 8152 6137
6882	0	0	Ki67+	 8156 6552
6883	0	0	Ki67+	 8156 6630
6884	0	0	Ki67+	 8157 6680
6885	0	0	Ki67+	 8159 6600
6886	0	0	Ki67+	 8160 6566
6887	0	0	Ki67+	 8166 6748
6888	0	0	Ki67+	 8166 6824
6889	0	0	Ki67+	 8169 6668
6890	0	0	Ki67+	 8173 6170
6891	0	0	Ki67+	 8179 6118
6892	0	0	Ki67+	 8181 6503
6893	0	0	Ki67+	 8183 6403
6894	0	0	Ki67+	 8183 6583
6895	0	0	Ki67+	 8184 6781
6896	0	0	Ki67+	 8185 6888
6897	0	0	Ki67+	 8188 6427
6898	0	0	Ki67+	 8188 6851
6899	0	0	Ki67+	 8194 6213
6900	0	0	Ki67+	 8194 6512
6901	0	0	Ki67+	 8196 6803
6902	0	0	Ki67+	 8199 6539
6903	0	0	Ki67+	 8202 6700
6904	0	0	Ki67+	 8203 6458
6905	0	0	Ki67+	 8207 6640
6906	0	0	Ki67+	 8207 6836
6907	0	0	Ki67+	 8217 6136
6908	0	0	Ki67+	 8220 6468
6909	0	0	Ki67+	 8223 6817
6910	0	0	Ki67+	 8226 6897
6911	0	0	Ki67+	 8227 6538
6912	0	0	Ki67+	 8227 6757
6913	0	0	Ki67+	 8228 6493
6914	0	0	Ki67+	 8232 6793
6915	0	0	Ki67+	 8233 6196
6916	0	0	Ki67+	 8239 6243
6917	0	0	Ki67+	 8243 6432
6918	0	0	Ki67+	 8246 6278
6919	0	0	Ki67+	 8249 6474
6920	0	0	Ki67+	 8249 6492
6921	0	0	Ki67+	 8250 6879
6922	0	0	Ki67+	 8251 6807
6923	0	0	Ki67+	 8251 6827
6924	0	0	Ki67+	 8253 6308
6925	0	0	Ki67+	 8262 6843
6926	0	0	Ki67+	 8263 6373
6927	0	0	Ki67+	 8263 6506
6928	0	0	Ki67+	 8264 6867
6929	0	0	Ki67+	 8265 6548
6930	0	0	Ki67+	 8268 6336
6931	0	0	Ki67+	 8269 6570
6932	0	0	Ki67+	 8275 6310
6933	0	0	Ki67+	 8276 6398
6934	0	0	Ki67+	 8276 6639
6935	0	0	Ki67+	 8282 6658
6936	0	0	Ki67+	 8284 6357
6937	0	0	Ki67+	 8284 6530
6938	0	0	Ki67+	 8284 6546
6939	0	0	Ki67+	 8285 6374
6940	0	0	Ki67+	 8285 6604
6941	0	0	Ki67+	 8285 6706
6942	0	0	Ki67+	 8286 6726
6943	0	0	Ki67+	 8287 6737
6944	0	0	Ki67+	 8288 6333
6945	0	0	Ki67+	 8289 6433
6946	0	0	Ki67+	 8292 6517
6947	0	0	Ki67+	 8295 6484
6948	0	0	Ki67+	 8297 6404
6949	0	0	Ki67+	 8298 6462
6950	0	0	Ki67+	 8301 6140
6951	0	0	Ki67+	 8303 6191
6952	0	0	Ki67+	 8304 6125
6953	0	0	Ki67+	 8311 6219
6954	0	0	Ki67+	 8311 6517
6955	0	0	Ki67+	 8311 6550
6956	0	0	Ki67+	 8312 6577
6957	0	0	Ki67+	 8315 6129
6958	0	0	Ki67+	 8318 6163
6959	0	0	Ki67+	 8320 6611
6960	0	0	Ki67+	 8322 6310
6961	0	0	Ki67+	 8323 6247
6962	0	0	Ki67+	 8325 6113
6963	0	0	Ki67+	 8327 6265
6964	0	0	Ki67+	 8334 6686
6965	0	0	Ki67+	 7541 7345
6966	0	0	Ki67+	 7544 7588
6967	0	0	Ki67+	 7547 6931
6968	0	0	Ki67+	 7554 7312
6969	0	0	Ki67+	 7556 7631
6970	0	0	Ki67+	 7560 7535
6971	0	0	Ki67+	 7560 7651
6972	0	0	Ki67+	 7561 7392
6973	0	0	Ki67+	 7566 7496
6974	0	0	Ki67+	 7566 7563
6975	0	0	Ki67+	 7567 7515
6976	0	0	Ki67+	 7568 7353
6977	0	0	Ki67+	 7570 7320
6978	0	0	Ki67+	 7571 7605
6979	0	0	Ki67+	 7577 7266
6980	0	0	Ki67+	 7581 7430
6981	0	0	Ki67+	 7582 7158
6982	0	0	Ki67+	 7587 7400
6983	0	0	Ki67+	 7590 7374
6984	0	0	Ki67+	 7592 7542
6985	0	0	Ki67+	 7597 7504
6986	0	0	Ki67+	 7603 7346
6987	0	0	Ki67+	 7611 6920
6988	0	0	Ki67+	 7613 7398
6989	0	0	Ki67+	 7619 7527
6990	0	0	Ki67+	 7621 7369
6991	0	0	Ki67+	 7621 7492
6992	0	0	Ki67+	 7623 7446
6993	0	0	Ki67+	 7628 7056
6994	0	0	Ki67+	 7637 7459
6995	0	0	Ki67+	 7637 7507
6996	0	0	Ki67+	 7639 7682
6997	0	0	Ki67+	 7649 7371
6998	0	0	Ki67+	 7656 7539
6999	0	0	Ki67+	 7662 7407
7000	0	0	Ki67+	 7664 7430
7001	0	0	Ki67+	 7665 7509
7002	0	0	Ki67+	 7670 7448
7003	0	0	Ki67+	 7678 7542
7004	0	0	Ki67+	 7682 6924
7005	0	0	Ki67+	 7682 7203
7006	0	0	Ki67+	 7683 7501
7007	0	0	Ki67+	 7698 6997
7008	0	0	Ki67+	 7705 6940
7009	0	0	Ki67+	 7706 7352
7010	0	0	Ki67+	 7713 7013
7011	0	0	Ki67+	 7714 6975
7012	0	0	Ki67+	 7715 7542
7013	0	0	Ki67+	 7716 7095
7014	0	0	Ki67+	 7722 7043
7015	0	0	Ki67+	 7722 7058
7016	0	0	Ki67+	 7726 6998
7017	0	0	Ki67+	 7729 7112
7018	0	0	Ki67+	 7732 7161
7019	0	0	Ki67+	 7732 7571
7020	0	0	Ki67+	 7733 6919
7021	0	0	Ki67+	 7735 7270
7022	0	0	Ki67+	 7741 7183
7023	0	0	Ki67+	 7747 6970
7024	0	0	Ki67+	 7747 7440
7025	0	0	Ki67+	 7748 6935
7026	0	0	Ki67+	 7748 7608
7027	0	0	Ki67+	 7751 7075
7028	0	0	Ki67+	 7751 7104
7029	0	0	Ki67+	 7757 6995
7030	0	0	Ki67+	 7760 7268
7031	0	0	Ki67+	 7760 7465
7032	0	0	Ki67+	 7761 6973
7033	0	0	Ki67+	 7764 7200
7034	0	0	Ki67+	 7767 7659
7035	0	0	Ki67+	 7771 6922
7036	0	0	Ki67+	 7771 7040
7037	0	0	Ki67+	 7777 7083
7038	0	0	Ki67+	 7788 7404
7039	0	0	Ki67+	 7789 7382
7040	0	0	Ki67+	 7791 6925
7041	0	0	Ki67+	 7795 7068
7042	0	0	Ki67+	 7795 7455
7043	0	0	Ki67+	 7798 7099
7044	0	0	Ki67+	 7799 6955
7045	0	0	Ki67+	 7801 7560
7046	0	0	Ki67+	 7803 7219
7047	0	0	Ki67+	 7803 7237
7048	0	0	Ki67+	 7805 7466
7049	0	0	Ki67+	 7806 7394
7050	0	0	Ki67+	 7807 6974
7051	0	0	Ki67+	 7807 7540
7052	0	0	Ki67+	 7808 7669
7053	0	0	Ki67+	 7817 7360
7054	0	0	Ki67+	 7818 7107
7055	0	0	Ki67+	 7820 6995
7056	0	0	Ki67+	 7821 7498
7057	0	0	Ki67+	 7822 7373
7058	0	0	Ki67+	 7824 7225
7059	0	0	Ki67+	 7828 6954
7060	0	0	Ki67+	 7829 7183
7061	0	0	Ki67+	 7830 7407
7062	0	0	Ki67+	 7832 7553
7063	0	0	Ki67+	 7834 7457
7064	0	0	Ki67+	 7840 7525
7065	0	0	Ki67+	 7840 7577
7066	0	0	Ki67+	 7841 6970
7067	0	0	Ki67+	 7841 7131
7068	0	0	Ki67+	 7846 7006
7069	0	0	Ki67+	 7846 7322
7070	0	0	Ki67+	 7847 7100
7071	0	0	Ki67+	 7847 7229
7072	0	0	Ki67+	 7851 7335
7073	0	0	Ki67+	 7855 7563
7074	0	0	Ki67+	 7856 6952
7075	0	0	Ki67+	 7857 7444
7076	0	0	Ki67+	 7858 7395
7077	0	0	Ki67+	 7861 7303
7078	0	0	Ki67+	 7868 6935
7079	0	0	Ki67+	 7868 7573
7080	0	0	Ki67+	 7872 6977
7081	0	0	Ki67+	 7872 7590
7082	0	0	Ki67+	 7875 7417
7083	0	0	Ki67+	 7878 7556
7084	0	0	Ki67+	 7880 7386
7085	0	0	Ki67+	 7881 7356
7086	0	0	Ki67+	 7884 7462
7087	0	0	Ki67+	 7887 7325
7088	0	0	Ki67+	 7888 7639
7089	0	0	Ki67+	 7890 7565
7090	0	0	Ki67+	 7892 7378
7091	0	0	Ki67+	 7893 7291
7092	0	0	Ki67+	 7893 7443
7093	0	0	Ki67+	 7898 7602
7094	0	0	Ki67+	 7899 7549
7095	0	0	Ki67+	 7902 7268
7096	0	0	Ki67+	 7907 7179
7097	0	0	Ki67+	 7907 7203
7098	0	0	Ki67+	 7908 7298
7099	0	0	Ki67+	 7909 7169
7100	0	0	Ki67+	 7912 7572
7101	0	0	Ki67+	 7915 7141
7102	0	0	Ki67+	 7916 7511
7103	0	0	Ki67+	 7916 7694
7104	0	0	Ki67+	 7918 7478
7105	0	0	Ki67+	 7919 7204
7106	0	0	Ki67+	 7919 7225
7107	0	0	Ki67+	 7920 7311
7108	0	0	Ki67+	 7922 7558
7109	0	0	Ki67+	 7930 7148
7110	0	0	Ki67+	 7931 7120
7111	0	0	Ki67+	 7934 7536
7112	0	0	Ki67+	 7935 7096
7113	0	0	Ki67+	 7936 7295
7114	0	0	Ki67+	 7939 7217
7115	0	0	Ki67+	 7941 7502
7116	0	0	Ki67+	 7942 7084
7117	0	0	Ki67+	 7947 7195
7118	0	0	Ki67+	 7949 7515
7119	0	0	Ki67+	 7949 7680
7120	0	0	Ki67+	 7950 7649
7121	0	0	Ki67+	 7952 7490
7122	0	0	Ki67+	 7961 7184
7123	0	0	Ki67+	 7961 7665
7124	0	0	Ki67+	 7964 7213
7125	0	0	Ki67+	 7964 7288
7126	0	0	Ki67+	 7969 7011
7127	0	0	Ki67+	 7970 7228
7128	0	0	Ki67+	 7977 7701
7129	0	0	Ki67+	 7979 7674
7130	0	0	Ki67+	 7982 7459
7131	0	0	Ki67+	 7988 7044
7132	0	0	Ki67+	 7988 7205
7133	0	0	Ki67+	 7988 7501
7134	0	0	Ki67+	 7990 7064
7135	0	0	Ki67+	 7990 7599
7136	0	0	Ki67+	 7991 7633
7137	0	0	Ki67+	 7993 7289
7138	0	0	Ki67+	 7993 7654
7139	0	0	Ki67+	 7996 7181
7140	0	0	Ki67+	 7997 7493
7141	0	0	Ki67+	 7999 7321
7142	0	0	Ki67+	 8002 7144
7143	0	0	Ki67+	 8002 7705
7144	0	0	Ki67+	 8005 7443
7145	0	0	Ki67+	 8011 7627
7146	0	0	Ki67+	 8013 6950
7147	0	0	Ki67+	 8016 7544
7148	0	0	Ki67+	 8019 6967
7149	0	0	Ki67+	 8020 7243
7150	0	0	Ki67+	 8023 7148
7151	0	0	Ki67+	 8023 7169
7152	0	0	Ki67+	 8028 7343
7153	0	0	Ki67+	 8030 7126
7154	0	0	Ki67+	 8030 7229
7155	0	0	Ki67+	 8031 6939
7156	0	0	Ki67+	 8031 7326
7157	0	0	Ki67+	 8032 7646
7158	0	0	Ki67+	 8035 6990
7159	0	0	Ki67+	 8037 7055
7160	0	0	Ki67+	 8041 7187
7161	0	0	Ki67+	 8042 7249
7162	0	0	Ki67+	 8042 7378
7163	0	0	Ki67+	 8043 7039
7164	0	0	Ki67+	 8043 7355
7165	0	0	Ki67+	 8046 7076
7166	0	0	Ki67+	 8051 7009
7167	0	0	Ki67+	 8052 7238
7168	0	0	Ki67+	 8060 7133
7169	0	0	Ki67+	 8064 6988
7170	0	0	Ki67+	 8064 7681
7171	0	0	Ki67+	 8065 7054
7172	0	0	Ki67+	 8065 7257
7173	0	0	Ki67+	 8069 7100
7174	0	0	Ki67+	 8081 7156
7175	0	0	Ki67+	 8085 7079
7176	0	0	Ki67+	 8086 7001
7177	0	0	Ki67+	 8093 7214
7178	0	0	Ki67+	 8112 6950
7179	0	0	Ki67+	 8115 7260
7180	0	0	Ki67+	 8120 7016
7181	0	0	Ki67+	 8125 6948
7182	0	0	Ki67+	 8131 6965
7183	0	0	Ki67+	 8131 7246
7184	0	0	Ki67+	 8136 6993
7185	0	0	Ki67+	 8137 7277
7186	0	0	Ki67+	 8140 7071
7187	0	0	Ki67+	 8142 7372
7188	0	0	Ki67+	 8145 6927
7189	0	0	Ki67+	 8151 7139
7190	0	0	Ki67+	 8151 7227
7191	0	0	Ki67+	 8154 6954
7192	0	0	Ki67+	 8157 7075
7193	0	0	Ki67+	 8158 7043
7194	0	0	Ki67+	 8164 7026
7195	0	0	Ki67+	 8165 7161
7196	0	0	Ki67+	 8167 7055
7197	0	0	Ki67+	 8168 7115
7198	0	0	Ki67+	 8170 6956
7199	0	0	Ki67+	 8170 6984
7200	0	0	Ki67+	 8176 7181
7201	0	0	Ki67+	 8177 7094
7202	0	0	Ki67+	 8180 6964
7203	0	0	Ki67+	 8189 7115
7204	0	0	Ki67+	 8190 7159
7205	0	0	Ki67+	 8193 6999
7206	0	0	Ki67+	 8193 7060
7207	0	0	Ki67+	 8201 7087
7208	0	0	Ki67+	 8205 7027
7209	0	0	Ki67+	 8212 6923
7210	0	0	Ki67+	 8214 6957
7211	0	0	Ki67+	 8215 7006
7212	0	0	Ki67+	 8219 6981
7213	0	0	Ki67+	 8236 7682
7214	0	0	Ki67+	 8256 7702
7215	0	0	Ki67+	 8267 7685
7216	0	0	Ki67+	 8270 7711
7217	0	0	Ki67+	 8272 7659
7218	0	0	Ki67+	 8284 7647
7219	0	0	Ki67+	 8285 7706
7220	0	0	Ki67+	 8289 7687
7221	0	0	Ki67+	 8306 7226
7222	0	0	Ki67+	 8311 7608
7223	0	0	Ki67+	 8312 7168
7224	0	0	Ki67+	 8314 7153
7225	0	0	Ki67+	 8314 7396
7226	0	0	Ki67+	 8316 7196
7227	0	0	Ki67+	 8316 7248
7228	0	0	Ki67+	 8317 6986
7229	0	0	Ki67+	 8319 7095
7230	0	0	Ki67+	 8319 7667
7231	0	0	Ki67+	 8320 7045
7232	0	0	Ki67+	 8321 7009
7233	0	0	Ki67+	 8321 7318
7234	0	0	Ki67+	 8321 7440
7235	0	0	Ki67+	 8326 7275
7236	0	0	Ki67+	 8326 7370
7237	0	0	Ki67+	 8326 7464
7238	0	0	Ki67+	 8329 6961
7239	0	0	Ki67+	 8329 7517
7240	0	0	Ki67+	 8334 7223
7241	0	0	Ki67+	 8334 7423
7242	0	0	Ki67+	 8334 7682
7243	0	0	Ki67+	 7546 7884
7244	0	0	Ki67+	 7548 7829
7245	0	0	Ki67+	 7548 7930
7246	0	0	Ki67+	 7551 7898
7247	0	0	Ki67+	 7553 7963
7248	0	0	Ki67+	 7554 7976
7249	0	0	Ki67+	 7568 7849
7250	0	0	Ki67+	 7576 7922
7251	0	0	Ki67+	 7577 7976
7252	0	0	Ki67+	 7579 7960
7253	0	0	Ki67+	 7593 7925
7254	0	0	Ki67+	 7593 7984
7255	0	0	Ki67+	 7602 7874
7256	0	0	Ki67+	 7605 7939
7257	0	0	Ki67+	 7609 7913
7258	0	0	Ki67+	 7627 7924
7259	0	0	Ki67+	 7636 8048
7260	0	0	Ki67+	 7637 7950
7261	0	0	Ki67+	 7694 7835
7262	0	0	Ki67+	 7724 7812
7263	0	0	Ki67+	 7758 7948
7264	0	0	Ki67+	 7762 7786
7265	0	0	Ki67+	 7775 7810
7266	0	0	Ki67+	 7784 7743
7267	0	0	Ki67+	 7787 7842
7268	0	0	Ki67+	 7792 7777
7269	0	0	Ki67+	 7796 8062
7270	0	0	Ki67+	 7802 7821
7271	0	0	Ki67+	 7814 7753
7272	0	0	Ki67+	 7815 7792
7273	0	0	Ki67+	 7822 7770
7274	0	0	Ki67+	 7890 7774
7275	0	0	Ki67+	 7896 7816
7276	0	0	Ki67+	 7902 7851
7277	0	0	Ki67+	 7906 7871
7278	0	0	Ki67+	 7909 7903
7279	0	0	Ki67+	 7925 7841
7280	0	0	Ki67+	 7937 7796
7281	0	0	Ki67+	 7938 7876
7282	0	0	Ki67+	 7942 7859
7283	0	0	Ki67+	 7959 7878
7284	0	0	Ki67+	 8035 8034
7285	0	0	Ki67+	 8053 7874
7286	0	0	Ki67+	 8088 7892
7287	0	0	Ki67+	 8090 8300
7288	0	0	Ki67+	 8095 8004
7289	0	0	Ki67+	 8114 7907
7290	0	0	Ki67+	 8127 7726
7291	0	0	Ki67+	 8130 8123
7292	0	0	Ki67+	 8132 8010
7293	0	0	Ki67+	 8152 8025
7294	0	0	Ki67+	 8155 8162
7295	0	0	Ki67+	 8161 8215
7296	0	0	Ki67+	 8179 7736
7297	0	0	Ki67+	 8182 8001
7298	0	0	Ki67+	 8203 7946
7299	0	0	Ki67+	 8206 7984
7300	0	0	Ki67+	 8208 7926
7301	0	0	Ki67+	 8214 8006
7302	0	0	Ki67+	 8218 7933
7303	0	0	Ki67+	 8220 7956
7304	0	0	Ki67+	 8222 8106
7305	0	0	Ki67+	 8229 8037
7306	0	0	Ki67+	 8229 8086
7307	0	0	Ki67+	 8230 7985
7308	0	0	Ki67+	 8230 8180
7309	0	0	Ki67+	 8235 7752
7310	0	0	Ki67+	 8236 7777
7311	0	0	Ki67+	 8237 7842
7312	0	0	Ki67+	 8238 8173
7313	0	0	Ki67+	 8239 8141
7314	0	0	Ki67+	 8243 7863
7315	0	0	Ki67+	 8244 8010
7316	0	0	Ki67+	 8245 7826
7317	0	0	Ki67+	 8248 7913
7318	0	0	Ki67+	 8249 7791
7319	0	0	Ki67+	 8252 7961
7320	0	0	Ki67+	 8255 8103
7321	0	0	Ki67+	 8256 8141
7322	0	0	Ki67+	 8257 7878
7323	0	0	Ki67+	 8258 8177
7324	0	0	Ki67+	 8259 7790
7325	0	0	Ki67+	 8261 7764
7326	0	0	Ki67+	 8261 7840
7327	0	0	Ki67+	 8261 8214
7328	0	0	Ki67+	 8265 7826
7329	0	0	Ki67+	 8266 8133
7330	0	0	Ki67+	 8269 8249
7331	0	0	Ki67+	 8271 7984
7332	0	0	Ki67+	 8273 8071
7333	0	0	Ki67+	 8276 7868
7334	0	0	Ki67+	 8277 7802
7335	0	0	Ki67+	 8277 7903
7336	0	0	Ki67+	 8279 7952
7337	0	0	Ki67+	 8280 8263
7338	0	0	Ki67+	 8281 8134
7339	0	0	Ki67+	 8283 7740
7340	0	0	Ki67+	 8283 7816
7341	0	0	Ki67+	 8283 8029
7342	0	0	Ki67+	 8287 7791
7343	0	0	Ki67+	 8288 7766
7344	0	0	Ki67+	 8290 8109
7345	0	0	Ki67+	 8291 7844
7346	0	0	Ki67+	 8294 8236
7347	0	0	Ki67+	 8299 8071
7348	0	0	Ki67+	 8300 7777
7349	0	0	Ki67+	 8304 7726
7350	0	0	Ki67+	 8304 8120
7351	0	0	Ki67+	 8305 7862
7352	0	0	Ki67+	 8309 7753
7353	0	0	Ki67+	 8310 8091
7354	0	0	Ki67+	 8310 8245
7355	0	0	Ki67+	 8310 8266
7356	0	0	Ki67+	 8316 7715
7357	0	0	Ki67+	 8321 8048
7358	0	0	Ki67+	 8323 8118
7359	0	0	Ki67+	 8326 8275
7360	0	0	Ki67+	 8332 7716
7361	0	0	Ki67+	 8674 3699
7362	0	0	Ki67+	 8694 3673
7363	0	0	Ki67+	 8700 3692
7364	0	0	Ki67+	 8758 3578
7365	0	0	Ki67+	 8758 3699
7366	0	0	Ki67+	 8782 3565
7367	0	0	Ki67+	 8802 3736
7368	0	0	Ki67+	 8816 3744
7369	0	0	Ki67+	 8821 3589
7370	0	0	Ki67+	 8821 3771
7371	0	0	Ki67+	 8833 3737
7372	0	0	Ki67+	 8838 3700
7373	0	0	Ki67+	 8840 3654
7374	0	0	Ki67+	 8850 3671
7375	0	0	Ki67+	 8867 3671
7376	0	0	Ki67+	 8868 3698
7377	0	0	Ki67+	 8889 3606
7378	0	0	Ki67+	 8906 3634
7379	0	0	Ki67+	 8911 3738
7380	0	0	Ki67+	 8972 3727
7381	0	0	Ki67+	 8975 3698
7382	0	0	Ki67+	 8988 3660
7383	0	0	Ki67+	 9021 3476
7384	0	0	Ki67+	 9041 3686
7385	0	0	Ki67+	 9043 3722
7386	0	0	Ki67+	 9043 3748
7387	0	0	Ki67+	 9054 3565
7388	0	0	Ki67+	 9057 3720
7389	0	0	Ki67+	 9061 3688
7390	0	0	Ki67+	 9072 3515
7391	0	0	Ki67+	 9075 3602
7392	0	0	Ki67+	 9078 3537
7393	0	0	Ki67+	 9081 3581
7394	0	0	Ki67+	 9082 3632
7395	0	0	Ki67+	 9091 3567
7396	0	0	Ki67+	 9099 3652
7397	0	0	Ki67+	 9106 3547
7398	0	0	Ki67+	 9107 3676
7399	0	0	Ki67+	 9111 3595
7400	0	0	Ki67+	 9112 3615
7401	0	0	Ki67+	 9121 3515
7402	0	0	Ki67+	 9121 3548
7403	0	0	Ki67+	 9135 3584
7404	0	0	Ki67+	 8347 4546
7405	0	0	Ki67+	 8350 4037
7406	0	0	Ki67+	 8351 4361
7407	0	0	Ki67+	 8352 3946
7408	0	0	Ki67+	 8353 4332
7409	0	0	Ki67+	 8360 4075
7410	0	0	Ki67+	 8366 3986
7411	0	0	Ki67+	 8367 4052
7412	0	0	Ki67+	 8372 3961
7413	0	0	Ki67+	 8393 3920
7414	0	0	Ki67+	 8403 4001
7415	0	0	Ki67+	 8404 4123
7416	0	0	Ki67+	 8406 3963
7417	0	0	Ki67+	 8406 4481
7418	0	0	Ki67+	 8418 4012
7419	0	0	Ki67+	 8418 4039
7420	0	0	Ki67+	 8424 3927
7421	0	0	Ki67+	 8436 4173
7422	0	0	Ki67+	 8439 4050
7423	0	0	Ki67+	 8440 4420
7424	0	0	Ki67+	 8450 4004
7425	0	0	Ki67+	 8453 3937
7426	0	0	Ki67+	 8453 4480
7427	0	0	Ki67+	 8455 4145
7428	0	0	Ki67+	 8458 4242
7429	0	0	Ki67+	 8466 4112
7430	0	0	Ki67+	 8467 4009
7431	0	0	Ki67+	 8472 4093
7432	0	0	Ki67+	 8473 4165
7433	0	0	Ki67+	 8475 4266
7434	0	0	Ki67+	 8482 4314
7435	0	0	Ki67+	 8487 4104
7436	0	0	Ki67+	 8491 4463
7437	0	0	Ki67+	 8492 4008
7438	0	0	Ki67+	 8495 4385
7439	0	0	Ki67+	 8497 4444
7440	0	0	Ki67+	 8500 4169
7441	0	0	Ki67+	 8502 3941
7442	0	0	Ki67+	 8506 4327
7443	0	0	Ki67+	 8510 4124
7444	0	0	Ki67+	 8510 4210
7445	0	0	Ki67+	 8512 3938
7446	0	0	Ki67+	 8513 3978
7447	0	0	Ki67+	 8518 3919
7448	0	0	Ki67+	 8518 4198
7449	0	0	Ki67+	 8525 4472
7450	0	0	Ki67+	 8526 4460
7451	0	0	Ki67+	 8527 4168
7452	0	0	Ki67+	 8533 4042
7453	0	0	Ki67+	 8535 4374
7454	0	0	Ki67+	 8540 4101
7455	0	0	Ki67+	 8542 3992
7456	0	0	Ki67+	 8542 4292
7457	0	0	Ki67+	 8543 3941
7458	0	0	Ki67+	 8544 4194
7459	0	0	Ki67+	 8548 4125
7460	0	0	Ki67+	 8549 4067
7461	0	0	Ki67+	 8549 4227
7462	0	0	Ki67+	 8550 4334
7463	0	0	Ki67+	 8553 3921
7464	0	0	Ki67+	 8553 4200
7465	0	0	Ki67+	 8555 4459
7466	0	0	Ki67+	 8557 4391
7467	0	0	Ki67+	 8558 4136
7468	0	0	Ki67+	 8563 4265
7469	0	0	Ki67+	 8566 4289
7470	0	0	Ki67+	 8568 4318
7471	0	0	Ki67+	 8569 4395
7472	0	0	Ki67+	 8570 4069
7473	0	0	Ki67+	 8573 3900
7474	0	0	Ki67+	 8573 4014
7475	0	0	Ki67+	 8573 4343
7476	0	0	Ki67+	 8576 3928
7477	0	0	Ki67+	 8582 4463
7478	0	0	Ki67+	 8590 4167
7479	0	0	Ki67+	 8593 3908
7480	0	0	Ki67+	 8596 4106
7481	0	0	Ki67+	 8605 3931
7482	0	0	Ki67+	 8607 3947
7483	0	0	Ki67+	 8611 4217
7484	0	0	Ki67+	 8617 4432
7485	0	0	Ki67+	 8625 4239
7486	0	0	Ki67+	 8627 4255
7487	0	0	Ki67+	 8629 4352
7488	0	0	Ki67+	 8649 4209
7489	0	0	Ki67+	 8649 4462
7490	0	0	Ki67+	 8657 4412
7491	0	0	Ki67+	 8663 4481
7492	0	0	Ki67+	 8666 4448
7493	0	0	Ki67+	 8669 4313
7494	0	0	Ki67+	 8677 4521
7495	0	0	Ki67+	 8682 4011
7496	0	0	Ki67+	 8687 4427
7497	0	0	Ki67+	 8689 4288
7498	0	0	Ki67+	 8689 4342
7499	0	0	Ki67+	 8708 4401
7500	0	0	Ki67+	 8708 4469
7501	0	0	Ki67+	 8712 3823
7502	0	0	Ki67+	 8717 4498
7503	0	0	Ki67+	 8718 4286
7504	0	0	Ki67+	 8720 4477
7505	0	0	Ki67+	 8721 4232
7506	0	0	Ki67+	 8721 4366
7507	0	0	Ki67+	 8721 4396
7508	0	0	Ki67+	 8725 4409
7509	0	0	Ki67+	 8728 4381
7510	0	0	Ki67+	 8729 3867
7511	0	0	Ki67+	 8733 3923
7512	0	0	Ki67+	 8734 3820
7513	0	0	Ki67+	 8735 4287
7514	0	0	Ki67+	 8738 3860
7515	0	0	Ki67+	 8739 4495
7516	0	0	Ki67+	 8741 3782
7517	0	0	Ki67+	 8742 4556
7518	0	0	Ki67+	 8744 3897
7519	0	0	Ki67+	 8744 3981
7520	0	0	Ki67+	 8744 4450
7521	0	0	Ki67+	 8747 4254
7522	0	0	Ki67+	 8748 4483
7523	0	0	Ki67+	 8751 4526
7524	0	0	Ki67+	 8753 3909
7525	0	0	Ki67+	 8754 4171
7526	0	0	Ki67+	 8755 4215
7527	0	0	Ki67+	 8761 4394
7528	0	0	Ki67+	 8764 3836
7529	0	0	Ki67+	 8767 4175
7530	0	0	Ki67+	 8771 4494
7531	0	0	Ki67+	 8772 4009
7532	0	0	Ki67+	 8772 4321
7533	0	0	Ki67+	 8775 4264
7534	0	0	Ki67+	 8779 4329
7535	0	0	Ki67+	 8782 3856
7536	0	0	Ki67+	 8782 3946
7537	0	0	Ki67+	 8783 4141
7538	0	0	Ki67+	 8784 3893
7539	0	0	Ki67+	 8785 3920
7540	0	0	Ki67+	 8790 3816
7541	0	0	Ki67+	 8792 4128
7542	0	0	Ki67+	 8795 4226
7543	0	0	Ki67+	 8797 4114
7544	0	0	Ki67+	 8798 4438
7545	0	0	Ki67+	 8802 4407
7546	0	0	Ki67+	 8803 4270
7547	0	0	Ki67+	 8804 4062
7548	0	0	Ki67+	 8804 4093
7549	0	0	Ki67+	 8805 4318
7550	0	0	Ki67+	 8807 3958
7551	0	0	Ki67+	 8807 4164
7552	0	0	Ki67+	 8808 4420
7553	0	0	Ki67+	 8809 4364
7554	0	0	Ki67+	 8809 4549
7555	0	0	Ki67+	 8820 4056
7556	0	0	Ki67+	 8823 4107
7557	0	0	Ki67+	 8824 4448
7558	0	0	Ki67+	 8825 4346
7559	0	0	Ki67+	 8826 3983
7560	0	0	Ki67+	 8830 4178
7561	0	0	Ki67+	 8831 3900
7562	0	0	Ki67+	 8832 4092
7563	0	0	Ki67+	 8833 4555
7564	0	0	Ki67+	 8842 4015
7565	0	0	Ki67+	 8842 4149
7566	0	0	Ki67+	 8844 3859
7567	0	0	Ki67+	 8845 4528
7568	0	0	Ki67+	 8848 3848
7569	0	0	Ki67+	 8850 4121
7570	0	0	Ki67+	 8856 4162
7571	0	0	Ki67+	 8856 4325
7572	0	0	Ki67+	 8860 3964
7573	0	0	Ki67+	 8861 4236
7574	0	0	Ki67+	 8861 4391
7575	0	0	Ki67+	 8861 4436
7576	0	0	Ki67+	 8863 3870
7577	0	0	Ki67+	 8864 3857
7578	0	0	Ki67+	 8864 4072
7579	0	0	Ki67+	 8866 4197
7580	0	0	Ki67+	 8867 4308
7581	0	0	Ki67+	 8868 4103
7582	0	0	Ki67+	 8870 4038
7583	0	0	Ki67+	 8873 4435
7584	0	0	Ki67+	 8875 3921
7585	0	0	Ki67+	 8877 4279
7586	0	0	Ki67+	 8878 3794
7587	0	0	Ki67+	 8878 4489
7588	0	0	Ki67+	 8879 3877
7589	0	0	Ki67+	 8884 3988
7590	0	0	Ki67+	 8890 4181
7591	0	0	Ki67+	 8890 4326
7592	0	0	Ki67+	 8893 3894
7593	0	0	Ki67+	 8893 3946
7594	0	0	Ki67+	 8902 4377
7595	0	0	Ki67+	 8908 4412
7596	0	0	Ki67+	 8911 4221
7597	0	0	Ki67+	 8915 3982
7598	0	0	Ki67+	 8917 4236
7599	0	0	Ki67+	 8917 4564
7600	0	0	Ki67+	 8918 4085
7601	0	0	Ki67+	 8921 4193
7602	0	0	Ki67+	 8922 3830
7603	0	0	Ki67+	 8922 4163
7604	0	0	Ki67+	 8922 4254
7605	0	0	Ki67+	 8924 4000
7606	0	0	Ki67+	 8925 4356
7607	0	0	Ki67+	 8931 3886
7608	0	0	Ki67+	 8931 4139
7609	0	0	Ki67+	 8932 4118
7610	0	0	Ki67+	 8939 4483
7611	0	0	Ki67+	 8940 4191
7612	0	0	Ki67+	 8940 4400
7613	0	0	Ki67+	 8941 4026
7614	0	0	Ki67+	 8941 4094
7615	0	0	Ki67+	 8943 4052
7616	0	0	Ki67+	 8944 3827
7617	0	0	Ki67+	 8947 3965
7618	0	0	Ki67+	 8952 3858
7619	0	0	Ki67+	 8954 4570
7620	0	0	Ki67+	 8956 4511
7621	0	0	Ki67+	 8958 3990
7622	0	0	Ki67+	 8958 4157
7623	0	0	Ki67+	 8962 4525
7624	0	0	Ki67+	 8964 4378
7625	0	0	Ki67+	 8965 3909
7626	0	0	Ki67+	 8967 4468
7627	0	0	Ki67+	 8970 4189
7628	0	0	Ki67+	 8970 4554
7629	0	0	Ki67+	 8972 3960
7630	0	0	Ki67+	 8974 4017
7631	0	0	Ki67+	 8975 4165
7632	0	0	Ki67+	 8977 4042
7633	0	0	Ki67+	 8979 3807
7634	0	0	Ki67+	 8980 3850
7635	0	0	Ki67+	 8981 4055
7636	0	0	Ki67+	 8981 4234
7637	0	0	Ki67+	 8982 3879
7638	0	0	Ki67+	 8982 4496
7639	0	0	Ki67+	 8986 4339
7640	0	0	Ki67+	 8987 3990
7641	0	0	Ki67+	 8987 4396
7642	0	0	Ki67+	 8988 3819
7643	0	0	Ki67+	 8991 4420
7644	0	0	Ki67+	 8991 4461
7645	0	0	Ki67+	 8995 3777
7646	0	0	Ki67+	 8996 4549
7647	0	0	Ki67+	 8998 3955
7648	0	0	Ki67+	 8998 4403
7649	0	0	Ki67+	 9000 4257
7650	0	0	Ki67+	 9001 4385
7651	0	0	Ki67+	 9002 3934
7652	0	0	Ki67+	 9002 4513
7653	0	0	Ki67+	 9007 4022
7654	0	0	Ki67+	 9009 4415
7655	0	0	Ki67+	 9012 3826
7656	0	0	Ki67+	 9013 4289
7657	0	0	Ki67+	 9018 4397
7658	0	0	Ki67+	 9018 4444
7659	0	0	Ki67+	 9023 4544
7660	0	0	Ki67+	 9025 4167
7661	0	0	Ki67+	 9030 3858
7662	0	0	Ki67+	 9030 4511
7663	0	0	Ki67+	 9033 4531
7664	0	0	Ki67+	 9034 4464
7665	0	0	Ki67+	 9036 3955
7666	0	0	Ki67+	 9046 3992
7667	0	0	Ki67+	 9046 4060
7668	0	0	Ki67+	 9051 4372
7669	0	0	Ki67+	 9058 3804
7670	0	0	Ki67+	 9059 4563
7671	0	0	Ki67+	 9062 4386
7672	0	0	Ki67+	 9066 4311
7673	0	0	Ki67+	 9067 4459
7674	0	0	Ki67+	 9068 4053
7675	0	0	Ki67+	 9070 3933
7676	0	0	Ki67+	 9071 4351
7677	0	0	Ki67+	 9072 3964
7678	0	0	Ki67+	 9074 4435
7679	0	0	Ki67+	 9075 3852
7680	0	0	Ki67+	 9077 4318
7681	0	0	Ki67+	 9078 3812
7682	0	0	Ki67+	 9080 4370
7683	0	0	Ki67+	 9083 4472
7684	0	0	Ki67+	 9093 3990
7685	0	0	Ki67+	 9094 3852
7686	0	0	Ki67+	 9094 3906
7687	0	0	Ki67+	 9103 4070
7688	0	0	Ki67+	 9109 4311
7689	0	0	Ki67+	 9115 4490
7690	0	0	Ki67+	 9122 4422
7691	0	0	Ki67+	 9125 3965
7692	0	0	Ki67+	 9126 4160
7693	0	0	Ki67+	 8338 4842
7694	0	0	Ki67+	 8340 4685
7695	0	0	Ki67+	 8340 5216
7696	0	0	Ki67+	 8342 4620
7697	0	0	Ki67+	 8342 5089
7698	0	0	Ki67+	 8345 4884
7699	0	0	Ki67+	 8345 5310
7700	0	0	Ki67+	 8345 5338
7701	0	0	Ki67+	 8350 4913
7702	0	0	Ki67+	 8353 5062
7703	0	0	Ki67+	 8353 5283
7704	0	0	Ki67+	 8354 4721
7705	0	0	Ki67+	 8356 4883
7706	0	0	Ki67+	 8361 5234
7707	0	0	Ki67+	 8362 5305
7708	0	0	Ki67+	 8367 4800
7709	0	0	Ki67+	 8367 5033
7710	0	0	Ki67+	 8368 4920
7711	0	0	Ki67+	 8369 5250
7712	0	0	Ki67+	 8373 5093
7713	0	0	Ki67+	 8374 5318
7714	0	0	Ki67+	 8377 4816
7715	0	0	Ki67+	 8378 4899
7716	0	0	Ki67+	 8380 4700
7717	0	0	Ki67+	 8381 4627
7718	0	0	Ki67+	 8383 4987
7719	0	0	Ki67+	 8387 4614
7720	0	0	Ki67+	 8389 5279
7721	0	0	Ki67+	 8392 5085
7722	0	0	Ki67+	 8396 4811
7723	0	0	Ki67+	 8396 5308
7724	0	0	Ki67+	 8398 5320
7725	0	0	Ki67+	 8400 4616
7726	0	0	Ki67+	 8402 4884
7727	0	0	Ki67+	 8407 4997
7728	0	0	Ki67+	 8408 4834
7729	0	0	Ki67+	 8410 4954
7730	0	0	Ki67+	 8414 4907
7731	0	0	Ki67+	 8415 5109
7732	0	0	Ki67+	 8416 5049
7733	0	0	Ki67+	 8418 4615
7734	0	0	Ki67+	 8419 4918
7735	0	0	Ki67+	 8419 4965
7736	0	0	Ki67+	 8420 4897
7737	0	0	Ki67+	 8426 5156
7738	0	0	Ki67+	 8429 4822
7739	0	0	Ki67+	 8431 4788
7740	0	0	Ki67+	 8432 4595
7741	0	0	Ki67+	 8434 4867
7742	0	0	Ki67+	 8438 5184
7743	0	0	Ki67+	 8439 4647
7744	0	0	Ki67+	 8441 5157
7745	0	0	Ki67+	 8444 4840
7746	0	0	Ki67+	 8445 4952
7747	0	0	Ki67+	 8445 5205
7748	0	0	Ki67+	 8449 4919
7749	0	0	Ki67+	 8451 4588
7750	0	0	Ki67+	 8451 4996
7751	0	0	Ki67+	 8452 5111
7752	0	0	Ki67+	 8453 4977
7753	0	0	Ki67+	 8456 5234
7754	0	0	Ki67+	 8457 4896
7755	0	0	Ki67+	 8463 4965
7756	0	0	Ki67+	 8464 4770
7757	0	0	Ki67+	 8465 5149
7758	0	0	Ki67+	 8468 4658
7759	0	0	Ki67+	 8468 4897
7760	0	0	Ki67+	 8470 5257
7761	0	0	Ki67+	 8470 5289
7762	0	0	Ki67+	 8472 4737
7763	0	0	Ki67+	 8475 5356
7764	0	0	Ki67+	 8477 4807
7765	0	0	Ki67+	 8479 4908
7766	0	0	Ki67+	 8480 4758
7767	0	0	Ki67+	 8484 4683
7768	0	0	Ki67+	 8485 4792
7769	0	0	Ki67+	 8485 5131
7770	0	0	Ki67+	 8489 4656
7771	0	0	Ki67+	 8492 5180
7772	0	0	Ki67+	 8495 4955
7773	0	0	Ki67+	 8497 4993
7774	0	0	Ki67+	 8498 4915
7775	0	0	Ki67+	 8503 4867
7776	0	0	Ki67+	 8505 5111
7777	0	0	Ki67+	 8506 5086
7778	0	0	Ki67+	 8507 5356
7779	0	0	Ki67+	 8511 4752
7780	0	0	Ki67+	 8511 5074
7781	0	0	Ki67+	 8511 5232
7782	0	0	Ki67+	 8512 5048
7783	0	0	Ki67+	 8515 5150
7784	0	0	Ki67+	 8516 5121
7785	0	0	Ki67+	 8516 5191
7786	0	0	Ki67+	 8517 4983
7787	0	0	Ki67+	 8517 5291
7788	0	0	Ki67+	 8518 4897
7789	0	0	Ki67+	 8518 5332
7790	0	0	Ki67+	 8520 5170
7791	0	0	Ki67+	 8524 4928
7792	0	0	Ki67+	 8524 5314
7793	0	0	Ki67+	 8526 4861
7794	0	0	Ki67+	 8528 5204
7795	0	0	Ki67+	 8530 5015
7796	0	0	Ki67+	 8534 5306
7797	0	0	Ki67+	 8534 5364
7798	0	0	Ki67+	 8536 4733
7799	0	0	Ki67+	 8537 4982
7800	0	0	Ki67+	 8538 4969
7801	0	0	Ki67+	 8541 4934
7802	0	0	Ki67+	 8543 5279
7803	0	0	Ki67+	 8544 5221
7804	0	0	Ki67+	 8546 4675
7805	0	0	Ki67+	 8548 5340
7806	0	0	Ki67+	 8549 5296
7807	0	0	Ki67+	 8550 4818
7808	0	0	Ki67+	 8550 4906
7809	0	0	Ki67+	 8551 5240
7810	0	0	Ki67+	 8552 4804
7811	0	0	Ki67+	 8552 5360
7812	0	0	Ki67+	 8553 4836
7813	0	0	Ki67+	 8561 4879
7814	0	0	Ki67+	 8564 4955
7815	0	0	Ki67+	 8565 4788
7816	0	0	Ki67+	 8565 4991
7817	0	0	Ki67+	 8565 5052
7818	0	0	Ki67+	 8567 5330
7819	0	0	Ki67+	 8573 4779
7820	0	0	Ki67+	 8573 5010
7821	0	0	Ki67+	 8575 5081
7822	0	0	Ki67+	 8577 4928
7823	0	0	Ki67+	 8579 4813
7824	0	0	Ki67+	 8583 5027
7825	0	0	Ki67+	 8586 4974
7826	0	0	Ki67+	 8590 4992
7827	0	0	Ki67+	 8591 5056
7828	0	0	Ki67+	 8592 4867
7829	0	0	Ki67+	 8592 4880
7830	0	0	Ki67+	 8595 4643
7831	0	0	Ki67+	 8595 5136
7832	0	0	Ki67+	 8600 4791
7833	0	0	Ki67+	 8603 5156
7834	0	0	Ki67+	 8605 4725
7835	0	0	Ki67+	 8606 4955
7836	0	0	Ki67+	 8606 4989
7837	0	0	Ki67+	 8607 5080
7838	0	0	Ki67+	 8610 4867
7839	0	0	Ki67+	 8615 5245
7840	0	0	Ki67+	 8617 4939
7841	0	0	Ki67+	 8617 5112
7842	0	0	Ki67+	 8620 4908
7843	0	0	Ki67+	 8621 4796
7844	0	0	Ki67+	 8622 5154
7845	0	0	Ki67+	 8622 5213
7846	0	0	Ki67+	 8622 5230
7847	0	0	Ki67+	 8624 5047
7848	0	0	Ki67+	 8627 4996
7849	0	0	Ki67+	 8627 5286
7850	0	0	Ki67+	 8630 5030
7851	0	0	Ki67+	 8633 5009
7852	0	0	Ki67+	 8635 5312
7853	0	0	Ki67+	 8636 4844
7854	0	0	Ki67+	 8640 4860
7855	0	0	Ki67+	 8640 5172
7856	0	0	Ki67+	 8641 5232
7857	0	0	Ki67+	 8643 5116
7858	0	0	Ki67+	 8646 4834
7859	0	0	Ki67+	 8648 5197
7860	0	0	Ki67+	 8651 5079
7861	0	0	Ki67+	 8651 5159
7862	0	0	Ki67+	 8660 5172
7863	0	0	Ki67+	 8662 5293
7864	0	0	Ki67+	 8673 4835
7865	0	0	Ki67+	 8673 5324
7866	0	0	Ki67+	 8674 4704
7867	0	0	Ki67+	 8679 5374
7868	0	0	Ki67+	 8681 4651
7869	0	0	Ki67+	 8688 5101
7870	0	0	Ki67+	 8700 5129
7871	0	0	Ki67+	 8708 4893
7872	0	0	Ki67+	 8732 4811
7873	0	0	Ki67+	 8733 4827
7874	0	0	Ki67+	 8734 5218
7875	0	0	Ki67+	 8742 5129
7876	0	0	Ki67+	 8745 5172
7877	0	0	Ki67+	 8746 4895
7878	0	0	Ki67+	 8746 5269
7879	0	0	Ki67+	 8747 4918
7880	0	0	Ki67+	 8747 5298
7881	0	0	Ki67+	 8751 4597
7882	0	0	Ki67+	 8754 5337
7883	0	0	Ki67+	 8756 4890
7884	0	0	Ki67+	 8756 4951
7885	0	0	Ki67+	 8758 4975
7886	0	0	Ki67+	 8760 5199
7887	0	0	Ki67+	 8764 5080
7888	0	0	Ki67+	 8765 5346
7889	0	0	Ki67+	 8769 4932
7890	0	0	Ki67+	 8769 5224
7891	0	0	Ki67+	 8771 5008
7892	0	0	Ki67+	 8772 4986
7893	0	0	Ki67+	 8772 5164
7894	0	0	Ki67+	 8772 5319
7895	0	0	Ki67+	 8772 5360
7896	0	0	Ki67+	 8773 5109
7897	0	0	Ki67+	 8774 4883
7898	0	0	Ki67+	 8776 4737
7899	0	0	Ki67+	 8776 4844
7900	0	0	Ki67+	 8776 5256
7901	0	0	Ki67+	 8779 4601
7902	0	0	Ki67+	 8779 5039
7903	0	0	Ki67+	 8781 4958
7904	0	0	Ki67+	 8781 5286
7905	0	0	Ki67+	 8790 5089
7906	0	0	Ki67+	 8793 5105
7907	0	0	Ki67+	 8800 4580
7908	0	0	Ki67+	 8803 4931
7909	0	0	Ki67+	 8804 5029
7910	0	0	Ki67+	 8814 4879
7911	0	0	Ki67+	 8814 5303
7912	0	0	Ki67+	 8816 5057
7913	0	0	Ki67+	 8819 5256
7914	0	0	Ki67+	 8820 5128
7915	0	0	Ki67+	 8822 5143
7916	0	0	Ki67+	 8823 4615
7917	0	0	Ki67+	 8823 5323
7918	0	0	Ki67+	 8826 5095
7919	0	0	Ki67+	 8826 5116
7920	0	0	Ki67+	 8827 4871
7921	0	0	Ki67+	 8832 5291
7922	0	0	Ki67+	 8833 4693
7923	0	0	Ki67+	 8833 5027
7924	0	0	Ki67+	 8839 4886
7925	0	0	Ki67+	 8839 5083
7926	0	0	Ki67+	 8841 5355
7927	0	0	Ki67+	 8843 5286
7928	0	0	Ki67+	 8846 5136
7929	0	0	Ki67+	 8850 4918
7930	0	0	Ki67+	 8850 5332
7931	0	0	Ki67+	 8852 4938
7932	0	0	Ki67+	 8853 4722
7933	0	0	Ki67+	 8859 4682
7934	0	0	Ki67+	 8860 4618
7935	0	0	Ki67+	 8860 5259
7936	0	0	Ki67+	 8865 4691
7937	0	0	Ki67+	 8870 5217
7938	0	0	Ki67+	 8872 5300
7939	0	0	Ki67+	 8872 5310
7940	0	0	Ki67+	 8874 5189
7941	0	0	Ki67+	 8885 5288
7942	0	0	Ki67+	 8886 4689
7943	0	0	Ki67+	 8909 5290
7944	0	0	Ki67+	 8923 5078
7945	0	0	Ki67+	 8939 5320
7946	0	0	Ki67+	 8943 5205
7947	0	0	Ki67+	 8944 4675
7948	0	0	Ki67+	 8946 5274
7949	0	0	Ki67+	 8949 4616
7950	0	0	Ki67+	 8953 4630
7951	0	0	Ki67+	 8956 5230
7952	0	0	Ki67+	 8956 5247
7953	0	0	Ki67+	 8961 5366
7954	0	0	Ki67+	 8965 4599
7955	0	0	Ki67+	 8969 4648
7956	0	0	Ki67+	 8971 4661
7957	0	0	Ki67+	 8971 4746
7958	0	0	Ki67+	 8971 5363
7959	0	0	Ki67+	 8973 4630
7960	0	0	Ki67+	 8973 4731
7961	0	0	Ki67+	 8973 5269
7962	0	0	Ki67+	 8978 4585
7963	0	0	Ki67+	 8979 5325
7964	0	0	Ki67+	 8984 4619
7965	0	0	Ki67+	 8986 5236
7966	0	0	Ki67+	 8993 4652
7967	0	0	Ki67+	 8994 4700
7968	0	0	Ki67+	 8997 4823
7969	0	0	Ki67+	 8999 4581
7970	0	0	Ki67+	 9009 5357
7971	0	0	Ki67+	 9010 4631
7972	0	0	Ki67+	 9019 4688
7973	0	0	Ki67+	 9020 4783
7974	0	0	Ki67+	 9021 4580
7975	0	0	Ki67+	 9021 5288
7976	0	0	Ki67+	 9024 4800
7977	0	0	Ki67+	 9032 4753
7978	0	0	Ki67+	 9032 5314
7979	0	0	Ki67+	 9038 4650
7980	0	0	Ki67+	 9040 4674
7981	0	0	Ki67+	 9040 5344
7982	0	0	Ki67+	 9050 5082
7983	0	0	Ki67+	 9079 4586
7984	0	0	Ki67+	 9101 5305
7985	0	0	Ki67+	 8339 5987
7986	0	0	Ki67+	 8343 5861
7987	0	0	Ki67+	 8344 5712
7988	0	0	Ki67+	 8349 5437
7989	0	0	Ki67+	 8354 5707
7990	0	0	Ki67+	 8355 5416
7991	0	0	Ki67+	 8355 6036
7992	0	0	Ki67+	 8359 5751
7993	0	0	Ki67+	 8359 5842
7994	0	0	Ki67+	 8362 5793
7995	0	0	Ki67+	 8367 5677
7996	0	0	Ki67+	 8367 5866
7997	0	0	Ki67+	 8370 5722
7998	0	0	Ki67+	 8371 5757
7999	0	0	Ki67+	 8377 5492
8000	0	0	Ki67+	 8377 5739
8001	0	0	Ki67+	 8384 5789
8002	0	0	Ki67+	 8384 5998
8003	0	0	Ki67+	 8385 5827
8004	0	0	Ki67+	 8386 5712
8005	0	0	Ki67+	 8387 5520
8006	0	0	Ki67+	 8388 5400
8007	0	0	Ki67+	 8391 5690
8008	0	0	Ki67+	 8393 6107
8009	0	0	Ki67+	 8396 5917
8010	0	0	Ki67+	 8397 5699
8011	0	0	Ki67+	 8398 5559
8012	0	0	Ki67+	 8400 5858
8013	0	0	Ki67+	 8401 6031
8014	0	0	Ki67+	 8405 5600
8015	0	0	Ki67+	 8408 5538
8016	0	0	Ki67+	 8409 5637
8017	0	0	Ki67+	 8409 5788
8018	0	0	Ki67+	 8410 5616
8019	0	0	Ki67+	 8410 6112
8020	0	0	Ki67+	 8413 6089
8021	0	0	Ki67+	 8415 5942
8022	0	0	Ki67+	 8417 5448
8023	0	0	Ki67+	 8418 5384
8024	0	0	Ki67+	 8419 5737
8025	0	0	Ki67+	 8421 5799
8026	0	0	Ki67+	 8422 6067
8027	0	0	Ki67+	 8424 5577
8028	0	0	Ki67+	 8425 5901
8029	0	0	Ki67+	 8426 5816
8030	0	0	Ki67+	 8426 5912
8031	0	0	Ki67+	 8427 6018
8032	0	0	Ki67+	 8430 5500
8033	0	0	Ki67+	 8434 5635
8034	0	0	Ki67+	 8436 6073
8035	0	0	Ki67+	 8437 5773
8036	0	0	Ki67+	 8437 5804
8037	0	0	Ki67+	 8441 5854
8038	0	0	Ki67+	 8441 6031
8039	0	0	Ki67+	 8444 5685
8040	0	0	Ki67+	 8449 5448
8041	0	0	Ki67+	 8449 6000
8042	0	0	Ki67+	 8449 6058
8043	0	0	Ki67+	 8451 5920
8044	0	0	Ki67+	 8452 5378
8045	0	0	Ki67+	 8458 5831
8046	0	0	Ki67+	 8459 5907
8047	0	0	Ki67+	 8460 6106
8048	0	0	Ki67+	 8462 5954
8049	0	0	Ki67+	 8463 5485
8050	0	0	Ki67+	 8467 5708
8051	0	0	Ki67+	 8467 5939
8052	0	0	Ki67+	 8470 6049
8053	0	0	Ki67+	 8471 6081
8054	0	0	Ki67+	 8471 6120
8055	0	0	Ki67+	 8472 5638
8056	0	0	Ki67+	 8472 6063
8057	0	0	Ki67+	 8473 5977
8058	0	0	Ki67+	 8473 6011
8059	0	0	Ki67+	 8476 5967
8060	0	0	Ki67+	 8477 5451
8061	0	0	Ki67+	 8479 5667
8062	0	0	Ki67+	 8481 6025
8063	0	0	Ki67+	 8486 5614
8064	0	0	Ki67+	 8489 5956
8065	0	0	Ki67+	 8490 5681
8066	0	0	Ki67+	 8491 5388
8067	0	0	Ki67+	 8493 5463
8068	0	0	Ki67+	 8507 5682
8069	0	0	Ki67+	 8510 5634
8070	0	0	Ki67+	 8511 5943
8071	0	0	Ki67+	 8515 5744
8072	0	0	Ki67+	 8516 5572
8073	0	0	Ki67+	 8519 5615
8074	0	0	Ki67+	 8521 5691
8075	0	0	Ki67+	 8522 5511
8076	0	0	Ki67+	 8524 5434
8077	0	0	Ki67+	 8527 5414
8078	0	0	Ki67+	 8527 5645
8079	0	0	Ki67+	 8529 5927
8080	0	0	Ki67+	 8530 5725
8081	0	0	Ki67+	 8533 5573
8082	0	0	Ki67+	 8535 5740
8083	0	0	Ki67+	 8538 5975
8084	0	0	Ki67+	 8544 5631
8085	0	0	Ki67+	 8545 5453
8086	0	0	Ki67+	 8547 5554
8087	0	0	Ki67+	 8548 5482
8088	0	0	Ki67+	 8548 5689
8089	0	0	Ki67+	 8549 5703
8090	0	0	Ki67+	 8551 5856
8091	0	0	Ki67+	 8553 5387
8092	0	0	Ki67+	 8555 5443
8093	0	0	Ki67+	 8555 5466
8094	0	0	Ki67+	 8557 5498
8095	0	0	Ki67+	 8559 5666
8096	0	0	Ki67+	 8561 5708
8097	0	0	Ki67+	 8562 5513
8098	0	0	Ki67+	 8562 6020
8099	0	0	Ki67+	 8563 5892
8100	0	0	Ki67+	 8564 5620
8101	0	0	Ki67+	 8564 5636
8102	0	0	Ki67+	 8565 5417
8103	0	0	Ki67+	 8573 5920
8104	0	0	Ki67+	 8577 6062
8105	0	0	Ki67+	 8578 5580
8106	0	0	Ki67+	 8584 6050
8107	0	0	Ki67+	 8585 6028
8108	0	0	Ki67+	 8590 5563
8109	0	0	Ki67+	 8591 5873
8110	0	0	Ki67+	 8591 5950
8111	0	0	Ki67+	 8594 5613
8112	0	0	Ki67+	 8595 5991
8113	0	0	Ki67+	 8597 6049
8114	0	0	Ki67+	 8600 5684
8115	0	0	Ki67+	 8600 5856
8116	0	0	Ki67+	 8605 6089
8117	0	0	Ki67+	 8605 6147
8118	0	0	Ki67+	 8606 5630
8119	0	0	Ki67+	 8607 5415
8120	0	0	Ki67+	 8611 5502
8121	0	0	Ki67+	 8611 5888
8122	0	0	Ki67+	 8613 5456
8123	0	0	Ki67+	 8614 6057
8124	0	0	Ki67+	 8614 6174
8125	0	0	Ki67+	 8615 6013
8126	0	0	Ki67+	 8619 5388
8127	0	0	Ki67+	 8621 6108
8128	0	0	Ki67+	 8624 5751
8129	0	0	Ki67+	 8626 6041
8130	0	0	Ki67+	 8627 5598
8131	0	0	Ki67+	 8628 5566
8132	0	0	Ki67+	 8629 5535
8133	0	0	Ki67+	 8631 5648
8134	0	0	Ki67+	 8634 5735
8135	0	0	Ki67+	 8634 5763
8136	0	0	Ki67+	 8635 5719
8137	0	0	Ki67+	 8636 5475
8138	0	0	Ki67+	 8639 6069
8139	0	0	Ki67+	 8639 6108
8140	0	0	Ki67+	 8643 5991
8141	0	0	Ki67+	 8643 6013
8142	0	0	Ki67+	 8645 5560
8143	0	0	Ki67+	 8649 5635
8144	0	0	Ki67+	 8651 6093
8145	0	0	Ki67+	 8652 5700
8146	0	0	Ki67+	 8654 5964
8147	0	0	Ki67+	 8655 5562
8148	0	0	Ki67+	 8655 5607
8149	0	0	Ki67+	 8656 5442
8150	0	0	Ki67+	 8665 6131
8151	0	0	Ki67+	 8667 5739
8152	0	0	Ki67+	 8668 5538
8153	0	0	Ki67+	 8669 5822
8154	0	0	Ki67+	 8673 5513
8155	0	0	Ki67+	 8678 5469
8156	0	0	Ki67+	 8678 5791
8157	0	0	Ki67+	 8678 5903
8158	0	0	Ki67+	 8678 5963
8159	0	0	Ki67+	 8681 5637
8160	0	0	Ki67+	 8681 5944
8161	0	0	Ki67+	 8682 5403
8162	0	0	Ki67+	 8686 5531
8163	0	0	Ki67+	 8687 5564
8164	0	0	Ki67+	 8688 5688
8165	0	0	Ki67+	 8689 6054
8166	0	0	Ki67+	 8691 5849
8167	0	0	Ki67+	 8693 5656
8168	0	0	Ki67+	 8695 6006
8169	0	0	Ki67+	 8696 5456
8170	0	0	Ki67+	 8698 5597
8171	0	0	Ki67+	 8699 5641
8172	0	0	Ki67+	 8699 5780
8173	0	0	Ki67+	 8707 5562
8174	0	0	Ki67+	 8707 5625
8175	0	0	Ki67+	 8707 5714
8176	0	0	Ki67+	 8710 5426
8177	0	0	Ki67+	 8711 5501
8178	0	0	Ki67+	 8713 6038
8179	0	0	Ki67+	 8714 5945
8180	0	0	Ki67+	 8715 5704
8181	0	0	Ki67+	 8715 5873
8182	0	0	Ki67+	 8723 5891
8183	0	0	Ki67+	 8725 5683
8184	0	0	Ki67+	 8728 5474
8185	0	0	Ki67+	 8728 5595
8186	0	0	Ki67+	 8728 5916
8187	0	0	Ki67+	 8731 5458
8188	0	0	Ki67+	 8731 5539
8189	0	0	Ki67+	 8737 5525
8190	0	0	Ki67+	 8739 5998
8191	0	0	Ki67+	 8739 6010
8192	0	0	Ki67+	 8740 5958
8193	0	0	Ki67+	 8745 5925
8194	0	0	Ki67+	 8746 5776
8195	0	0	Ki67+	 8747 5909
8196	0	0	Ki67+	 8749 5517
8197	0	0	Ki67+	 8749 5747
8198	0	0	Ki67+	 8750 5569
8199	0	0	Ki67+	 8751 5799
8200	0	0	Ki67+	 8752 5492
8201	0	0	Ki67+	 8756 6031
8202	0	0	Ki67+	 8756 6051
8203	0	0	Ki67+	 8761 5538
8204	0	0	Ki67+	 8762 5836
8205	0	0	Ki67+	 8764 5891
8206	0	0	Ki67+	 8768 5390
8207	0	0	Ki67+	 8771 5556
8208	0	0	Ki67+	 8771 5988
8209	0	0	Ki67+	 8772 5589
8210	0	0	Ki67+	 8775 6116
8211	0	0	Ki67+	 8777 5724
8212	0	0	Ki67+	 8782 5494
8213	0	0	Ki67+	 8784 5586
8214	0	0	Ki67+	 8784 5696
8215	0	0	Ki67+	 8785 5747
8216	0	0	Ki67+	 8786 5841
8217	0	0	Ki67+	 8789 5980
8218	0	0	Ki67+	 8791 6147
8219	0	0	Ki67+	 8792 5627
8220	0	0	Ki67+	 8795 5441
8221	0	0	Ki67+	 8795 5660
8222	0	0	Ki67+	 8798 5932
8223	0	0	Ki67+	 8799 5750
8224	0	0	Ki67+	 8800 5379
8225	0	0	Ki67+	 8804 5417
8226	0	0	Ki67+	 8805 5776
8227	0	0	Ki67+	 8805 6046
8228	0	0	Ki67+	 8808 5459
8229	0	0	Ki67+	 8808 5682
8230	0	0	Ki67+	 8811 6158
8231	0	0	Ki67+	 8812 5871
8232	0	0	Ki67+	 8816 6085
8233	0	0	Ki67+	 8817 5962
8234	0	0	Ki67+	 8819 6127
8235	0	0	Ki67+	 8825 5454
8236	0	0	Ki67+	 8827 5815
8237	0	0	Ki67+	 8827 5967
8238	0	0	Ki67+	 8832 5429
8239	0	0	Ki67+	 8843 5509
8240	0	0	Ki67+	 8845 6106
8241	0	0	Ki67+	 8849 5747
8242	0	0	Ki67+	 8855 5503
8243	0	0	Ki67+	 8855 6041
8244	0	0	Ki67+	 8857 6076
8245	0	0	Ki67+	 8862 5688
8246	0	0	Ki67+	 8862 5719
8247	0	0	Ki67+	 8862 6131
8248	0	0	Ki67+	 8864 5641
8249	0	0	Ki67+	 8865 5521
8250	0	0	Ki67+	 8865 6052
8251	0	0	Ki67+	 8867 5465
8252	0	0	Ki67+	 8869 6098
8253	0	0	Ki67+	 8873 5382
8254	0	0	Ki67+	 8873 5408
8255	0	0	Ki67+	 8873 5582
8256	0	0	Ki67+	 8873 5774
8257	0	0	Ki67+	 8876 5658
8258	0	0	Ki67+	 8882 5427
8259	0	0	Ki67+	 8883 5555
8260	0	0	Ki67+	 8888 5720
8261	0	0	Ki67+	 8889 5767
8262	0	0	Ki67+	 8890 5790
8263	0	0	Ki67+	 8893 5688
8264	0	0	Ki67+	 8903 5626
8265	0	0	Ki67+	 8909 5510
8266	0	0	Ki67+	 8917 5583
8267	0	0	Ki67+	 8918 5404
8268	0	0	Ki67+	 8918 5988
8269	0	0	Ki67+	 8919 5387
8270	0	0	Ki67+	 8925 5536
8271	0	0	Ki67+	 8928 5862
8272	0	0	Ki67+	 8929 6019
8273	0	0	Ki67+	 8934 5841
8274	0	0	Ki67+	 8938 6045
8275	0	0	Ki67+	 8939 5876
8276	0	0	Ki67+	 8941 6092
8277	0	0	Ki67+	 8943 5887
8278	0	0	Ki67+	 8944 5926
8279	0	0	Ki67+	 8945 5964
8280	0	0	Ki67+	 8948 5628
8281	0	0	Ki67+	 8949 5483
8282	0	0	Ki67+	 8952 6103
8283	0	0	Ki67+	 8955 5839
8284	0	0	Ki67+	 8955 6135
8285	0	0	Ki67+	 8956 5589
8286	0	0	Ki67+	 8958 5940
8287	0	0	Ki67+	 8960 6060
8288	0	0	Ki67+	 8962 5472
8289	0	0	Ki67+	 8964 5522
8290	0	0	Ki67+	 8966 5996
8291	0	0	Ki67+	 8967 5707
8292	0	0	Ki67+	 8967 6092
8293	0	0	Ki67+	 8968 6149
8294	0	0	Ki67+	 8971 5771
8295	0	0	Ki67+	 8972 6032
8296	0	0	Ki67+	 8973 5498
8297	0	0	Ki67+	 8973 5894
8298	0	0	Ki67+	 8974 5557
8299	0	0	Ki67+	 8976 5389
8300	0	0	Ki67+	 8977 5646
8301	0	0	Ki67+	 8977 5922
8302	0	0	Ki67+	 8977 6127
8303	0	0	Ki67+	 8980 5954
8304	0	0	Ki67+	 8981 5714
8305	0	0	Ki67+	 8985 5590
8306	0	0	Ki67+	 8985 5865
8307	0	0	Ki67+	 8986 5521
8308	0	0	Ki67+	 8986 6148
8309	0	0	Ki67+	 8989 6076
8310	0	0	Ki67+	 8990 6170
8311	0	0	Ki67+	 8991 5735
8312	0	0	Ki67+	 8992 5926
8313	0	0	Ki67+	 8995 5789
8314	0	0	Ki67+	 8997 5834
8315	0	0	Ki67+	 8998 5713
8316	0	0	Ki67+	 8999 5570
8317	0	0	Ki67+	 8999 5898
8318	0	0	Ki67+	 9001 6156
8319	0	0	Ki67+	 9006 6107
8320	0	0	Ki67+	 9007 5776
8321	0	0	Ki67+	 9008 5387
8322	0	0	Ki67+	 9008 5729
8323	0	0	Ki67+	 9008 5942
8324	0	0	Ki67+	 9011 6135
8325	0	0	Ki67+	 9012 5540
8326	0	0	Ki67+	 9012 5664
8327	0	0	Ki67+	 9019 5588
8328	0	0	Ki67+	 9019 5927
8329	0	0	Ki67+	 9019 6148
8330	0	0	Ki67+	 9025 5620
8331	0	0	Ki67+	 9026 5387
8332	0	0	Ki67+	 9026 5862
8333	0	0	Ki67+	 9026 5939
8334	0	0	Ki67+	 9030 5989
8335	0	0	Ki67+	 9036 6034
8336	0	0	Ki67+	 9038 5643
8337	0	0	Ki67+	 9038 6131
8338	0	0	Ki67+	 9039 6008
8339	0	0	Ki67+	 9039 6150
8340	0	0	Ki67+	 9042 5667
8341	0	0	Ki67+	 9046 5743
8342	0	0	Ki67+	 9049 5724
8343	0	0	Ki67+	 9057 5918
8344	0	0	Ki67+	 9063 5455
8345	0	0	Ki67+	 9064 5697
8346	0	0	Ki67+	 9068 6146
8347	0	0	Ki67+	 9074 5989
8348	0	0	Ki67+	 9074 6086
8349	0	0	Ki67+	 9087 5868
8350	0	0	Ki67+	 9096 5960
8351	0	0	Ki67+	 9096 6048
8352	0	0	Ki67+	 9101 5934
8353	0	0	Ki67+	 9102 5849
8354	0	0	Ki67+	 9104 5883
8355	0	0	Ki67+	 9106 5999
8356	0	0	Ki67+	 9107 6073
8357	0	0	Ki67+	 9108 6057
8358	0	0	Ki67+	 9110 5600
8359	0	0	Ki67+	 9117 5911
8360	0	0	Ki67+	 9118 5793
8361	0	0	Ki67+	 9118 5980
8362	0	0	Ki67+	 9119 6016
8363	0	0	Ki67+	 9120 5630
8364	0	0	Ki67+	 9128 5786
8365	0	0	Ki67+	 9129 6095
8366	0	0	Ki67+	 9130 5857
8367	0	0	Ki67+	 8337 6314
8368	0	0	Ki67+	 8339 6203
8369	0	0	Ki67+	 8341 6631
8370	0	0	Ki67+	 8344 6218
8371	0	0	Ki67+	 8344 6819
8372	0	0	Ki67+	 8350 6933
8373	0	0	Ki67+	 8351 6586
8374	0	0	Ki67+	 8357 6255
8375	0	0	Ki67+	 8357 6481
8376	0	0	Ki67+	 8358 6846
8377	0	0	Ki67+	 8359 6378
8378	0	0	Ki67+	 8360 6560
8379	0	0	Ki67+	 8366 6609
8380	0	0	Ki67+	 8368 6471
8381	0	0	Ki67+	 8369 6863
8382	0	0	Ki67+	 8371 6489
8383	0	0	Ki67+	 8373 6822
8384	0	0	Ki67+	 8377 6460
8385	0	0	Ki67+	 8379 6184
8386	0	0	Ki67+	 8384 6473
8387	0	0	Ki67+	 8386 6846
8388	0	0	Ki67+	 8387 6960
8389	0	0	Ki67+	 8391 6200
8390	0	0	Ki67+	 8393 6232
8391	0	0	Ki67+	 8393 6517
8392	0	0	Ki67+	 8394 6177
8393	0	0	Ki67+	 8396 6503
8394	0	0	Ki67+	 8399 6653
8395	0	0	Ki67+	 8399 6681
8396	0	0	Ki67+	 8404 6615
8397	0	0	Ki67+	 8405 6212
8398	0	0	Ki67+	 8405 6832
8399	0	0	Ki67+	 8405 6843
8400	0	0	Ki67+	 8405 6860
8401	0	0	Ki67+	 8409 6193
8402	0	0	Ki67+	 8412 6698
8403	0	0	Ki67+	 8412 6786
8404	0	0	Ki67+	 8413 6276
8405	0	0	Ki67+	 8416 6820
8406	0	0	Ki67+	 8418 6518
8407	0	0	Ki67+	 8424 6598
8408	0	0	Ki67+	 8424 6648
8409	0	0	Ki67+	 8425 6305
8410	0	0	Ki67+	 8427 6952
8411	0	0	Ki67+	 8430 6213
8412	0	0	Ki67+	 8431 6540
8413	0	0	Ki67+	 8434 6340
8414	0	0	Ki67+	 8439 6754
8415	0	0	Ki67+	 8441 6674
8416	0	0	Ki67+	 8441 6791
8417	0	0	Ki67+	 8444 6718
8418	0	0	Ki67+	 8446 6300
8419	0	0	Ki67+	 8446 6557
8420	0	0	Ki67+	 8450 6743
8421	0	0	Ki67+	 8451 6622
8422	0	0	Ki67+	 8452 6820
8423	0	0	Ki67+	 8452 6967
8424	0	0	Ki67+	 8454 6403
8425	0	0	Ki67+	 8456 6423
8426	0	0	Ki67+	 8457 6849
8427	0	0	Ki67+	 8458 6315
8428	0	0	Ki67+	 8469 6654
8429	0	0	Ki67+	 8471 6443
8430	0	0	Ki67+	 8477 6246
8431	0	0	Ki67+	 8478 6670
8432	0	0	Ki67+	 8479 6641
8433	0	0	Ki67+	 8480 6557
8434	0	0	Ki67+	 8482 6879
8435	0	0	Ki67+	 8483 6455
8436	0	0	Ki67+	 8483 6714
8437	0	0	Ki67+	 8484 6221
8438	0	0	Ki67+	 8487 6934
8439	0	0	Ki67+	 8491 6758
8440	0	0	Ki67+	 8496 6304
8441	0	0	Ki67+	 8497 6656
8442	0	0	Ki67+	 8500 6686
8443	0	0	Ki67+	 8500 6721
8444	0	0	Ki67+	 8505 6773
8445	0	0	Ki67+	 8506 6241
8446	0	0	Ki67+	 8507 6670
8447	0	0	Ki67+	 8509 6428
8448	0	0	Ki67+	 8514 6208
8449	0	0	Ki67+	 8514 6969
8450	0	0	Ki67+	 8515 6328
8451	0	0	Ki67+	 8518 6228
8452	0	0	Ki67+	 8520 6462
8453	0	0	Ki67+	 8521 6818
8454	0	0	Ki67+	 8521 6841
8455	0	0	Ki67+	 8522 6284
8456	0	0	Ki67+	 8523 6957
8457	0	0	Ki67+	 8525 6735
8458	0	0	Ki67+	 8527 6304
8459	0	0	Ki67+	 8527 6346
8460	0	0	Ki67+	 8531 6762
8461	0	0	Ki67+	 8537 6503
8462	0	0	Ki67+	 8538 6788
8463	0	0	Ki67+	 8540 6490
8464	0	0	Ki67+	 8543 6253
8465	0	0	Ki67+	 8547 6811
8466	0	0	Ki67+	 8550 6842
8467	0	0	Ki67+	 8552 6485
8468	0	0	Ki67+	 8555 6332
8469	0	0	Ki67+	 8557 6285
8470	0	0	Ki67+	 8557 6440
8471	0	0	Ki67+	 8559 6865
8472	0	0	Ki67+	 8565 6974
8473	0	0	Ki67+	 8572 6952
8474	0	0	Ki67+	 8574 6524
8475	0	0	Ki67+	 8577 6962
8476	0	0	Ki67+	 8579 6363
8477	0	0	Ki67+	 8582 6602
8478	0	0	Ki67+	 8583 6408
8479	0	0	Ki67+	 8584 6513
8480	0	0	Ki67+	 8587 6692
8481	0	0	Ki67+	 8589 6481
8482	0	0	Ki67+	 8597 6424
8483	0	0	Ki67+	 8598 6500
8484	0	0	Ki67+	 8601 6405
8485	0	0	Ki67+	 8602 6351
8486	0	0	Ki67+	 8602 6469
8487	0	0	Ki67+	 8606 6387
8488	0	0	Ki67+	 8607 6235
8489	0	0	Ki67+	 8610 6579
8490	0	0	Ki67+	 8611 6637
8491	0	0	Ki67+	 8612 6934
8492	0	0	Ki67+	 8615 6550
8493	0	0	Ki67+	 8620 6193
8494	0	0	Ki67+	 8620 6447
8495	0	0	Ki67+	 8629 6751
8496	0	0	Ki67+	 8633 6423
8497	0	0	Ki67+	 8634 6528
8498	0	0	Ki67+	 8634 6783
8499	0	0	Ki67+	 8636 6632
8500	0	0	Ki67+	 8637 6767
8501	0	0	Ki67+	 8639 6515
8502	0	0	Ki67+	 8640 6223
8503	0	0	Ki67+	 8640 6559
8504	0	0	Ki67+	 8641 6351
8505	0	0	Ki67+	 8644 6829
8506	0	0	Ki67+	 8649 6687
8507	0	0	Ki67+	 8652 6766
8508	0	0	Ki67+	 8653 6943
8509	0	0	Ki67+	 8657 6383
8510	0	0	Ki67+	 8658 6747
8511	0	0	Ki67+	 8659 6531
8512	0	0	Ki67+	 8661 6908
8513	0	0	Ki67+	 8663 6361
8514	0	0	Ki67+	 8664 6653
8515	0	0	Ki67+	 8670 6194
8516	0	0	Ki67+	 8670 6319
8517	0	0	Ki67+	 8673 6707
8518	0	0	Ki67+	 8675 6759
8519	0	0	Ki67+	 8676 6212
8520	0	0	Ki67+	 8676 6894
8521	0	0	Ki67+	 8677 6330
8522	0	0	Ki67+	 8678 6661
8523	0	0	Ki67+	 8680 6494
8524	0	0	Ki67+	 8680 6619
8525	0	0	Ki67+	 8683 6189
8526	0	0	Ki67+	 8686 6361
8527	0	0	Ki67+	 8686 6540
8528	0	0	Ki67+	 8687 6236
8529	0	0	Ki67+	 8690 6723
8530	0	0	Ki67+	 8693 6432
8531	0	0	Ki67+	 8693 6862
8532	0	0	Ki67+	 8694 6950
8533	0	0	Ki67+	 8695 6258
8534	0	0	Ki67+	 8696 6284
8535	0	0	Ki67+	 8697 6846
8536	0	0	Ki67+	 8698 6651
8537	0	0	Ki67+	 8700 6921
8538	0	0	Ki67+	 8701 6333
8539	0	0	Ki67+	 8704 6441
8540	0	0	Ki67+	 8706 6658
8541	0	0	Ki67+	 8707 6517
8542	0	0	Ki67+	 8707 6753
8543	0	0	Ki67+	 8709 6401
8544	0	0	Ki67+	 8709 6472
8545	0	0	Ki67+	 8709 6824
8546	0	0	Ki67+	 8713 6488
8547	0	0	Ki67+	 8716 6970
8548	0	0	Ki67+	 8720 6691
8549	0	0	Ki67+	 8721 6946
8550	0	0	Ki67+	 8731 6435
8551	0	0	Ki67+	 8731 6531
8552	0	0	Ki67+	 8731 6558
8553	0	0	Ki67+	 8733 6698
8554	0	0	Ki67+	 8737 6779
8555	0	0	Ki67+	 8741 6507
8556	0	0	Ki67+	 8742 6472
8557	0	0	Ki67+	 8749 6755
8558	0	0	Ki67+	 8754 6808
8559	0	0	Ki67+	 8759 6770
8560	0	0	Ki67+	 8767 6624
8561	0	0	Ki67+	 8772 6603
8562	0	0	Ki67+	 8776 6616
8563	0	0	Ki67+	 8777 6512
8564	0	0	Ki67+	 8779 6808
8565	0	0	Ki67+	 8784 6830
8566	0	0	Ki67+	 8790 6685
8567	0	0	Ki67+	 8790 6707
8568	0	0	Ki67+	 8792 6847
8569	0	0	Ki67+	 8794 6184
8570	0	0	Ki67+	 8794 6542
8571	0	0	Ki67+	 8794 6660
8572	0	0	Ki67+	 8796 6200
8573	0	0	Ki67+	 8797 6569
8574	0	0	Ki67+	 8799 6734
8575	0	0	Ki67+	 8801 6225
8576	0	0	Ki67+	 8802 6751
8577	0	0	Ki67+	 8804 6619
8578	0	0	Ki67+	 8807 6301
8579	0	0	Ki67+	 8813 6556
8580	0	0	Ki67+	 8815 6605
8581	0	0	Ki67+	 8815 6755
8582	0	0	Ki67+	 8817 6588
8583	0	0	Ki67+	 8819 6890
8584	0	0	Ki67+	 8820 6199
8585	0	0	Ki67+	 8823 6244
8586	0	0	Ki67+	 8828 6694
8587	0	0	Ki67+	 8833 6324
8588	0	0	Ki67+	 8834 6662
8589	0	0	Ki67+	 8836 6772
8590	0	0	Ki67+	 8841 6350
8591	0	0	Ki67+	 8842 6926
8592	0	0	Ki67+	 8844 6279
8593	0	0	Ki67+	 8852 6384
8594	0	0	Ki67+	 8854 6438
8595	0	0	Ki67+	 8856 6217
8596	0	0	Ki67+	 8856 6891
8597	0	0	Ki67+	 8858 6947
8598	0	0	Ki67+	 8860 6300
8599	0	0	Ki67+	 8860 6700
8600	0	0	Ki67+	 8861 6747
8601	0	0	Ki67+	 8862 6727
8602	0	0	Ki67+	 8865 6858
8603	0	0	Ki67+	 8867 6456
8604	0	0	Ki67+	 8867 6562
8605	0	0	Ki67+	 8868 6783
8606	0	0	Ki67+	 8870 6805
8607	0	0	Ki67+	 8871 6914
8608	0	0	Ki67+	 8876 6860
8609	0	0	Ki67+	 8880 6902
8610	0	0	Ki67+	 8882 6422
8611	0	0	Ki67+	 8884 6363
8612	0	0	Ki67+	 8885 6177
8613	0	0	Ki67+	 8887 6193
8614	0	0	Ki67+	 8895 6448
8615	0	0	Ki67+	 8900 6279
8616	0	0	Ki67+	 8900 6496
8617	0	0	Ki67+	 8906 6317
8618	0	0	Ki67+	 8907 6392
8619	0	0	Ki67+	 8910 6421
8620	0	0	Ki67+	 8913 6469
8621	0	0	Ki67+	 8916 6354
8622	0	0	Ki67+	 8921 6634
8623	0	0	Ki67+	 8925 6284
8624	0	0	Ki67+	 8926 6336
8625	0	0	Ki67+	 8930 6302
8626	0	0	Ki67+	 8936 6341
8627	0	0	Ki67+	 8938 6384
8628	0	0	Ki67+	 8940 6442
8629	0	0	Ki67+	 8948 6411
8630	0	0	Ki67+	 8955 6586
8631	0	0	Ki67+	 8956 6274
8632	0	0	Ki67+	 8957 6911
8633	0	0	Ki67+	 8962 6472
8634	0	0	Ki67+	 8964 6394
8635	0	0	Ki67+	 8965 6926
8636	0	0	Ki67+	 8967 6699
8637	0	0	Ki67+	 8968 6489
8638	0	0	Ki67+	 8968 6844
8639	0	0	Ki67+	 8970 6823
8640	0	0	Ki67+	 8970 6904
8641	0	0	Ki67+	 8970 6945
8642	0	0	Ki67+	 8970 6955
8643	0	0	Ki67+	 8971 6406
8644	0	0	Ki67+	 8976 6441
8645	0	0	Ki67+	 8977 6247
8646	0	0	Ki67+	 8980 6531
8647	0	0	Ki67+	 8981 6180
8648	0	0	Ki67+	 8982 6770
8649	0	0	Ki67+	 8983 6194
8650	0	0	Ki67+	 8984 6449
8651	0	0	Ki67+	 8987 6597
8652	0	0	Ki67+	 8992 6384
8653	0	0	Ki67+	 8996 6751
8654	0	0	Ki67+	 9000 6913
8655	0	0	Ki67+	 9002 6575
8656	0	0	Ki67+	 9002 6707
8657	0	0	Ki67+	 9003 6875
8658	0	0	Ki67+	 9006 6191
8659	0	0	Ki67+	 9011 6950
8660	0	0	Ki67+	 9013 6733
8661	0	0	Ki67+	 9014 6584
8662	0	0	Ki67+	 9015 6611
8663	0	0	Ki67+	 9019 6846
8664	0	0	Ki67+	 9021 6575
8665	0	0	Ki67+	 9021 6898
8666	0	0	Ki67+	 9022 6705
8667	0	0	Ki67+	 9028 6907
8668	0	0	Ki67+	 9029 6237
8669	0	0	Ki67+	 9029 6312
8670	0	0	Ki67+	 9029 6641
8671	0	0	Ki67+	 9030 6281
8672	0	0	Ki67+	 9033 6209
8673	0	0	Ki67+	 9037 6526
8674	0	0	Ki67+	 9037 6611
8675	0	0	Ki67+	 9039 6307
8676	0	0	Ki67+	 9040 6192
8677	0	0	Ki67+	 9045 6681
8678	0	0	Ki67+	 9047 6341
8679	0	0	Ki67+	 9047 6806
8680	0	0	Ki67+	 9047 6911
8681	0	0	Ki67+	 9053 6753
8682	0	0	Ki67+	 9057 6351
8683	0	0	Ki67+	 9058 6235
8684	0	0	Ki67+	 9058 6832
8685	0	0	Ki67+	 9060 6282
8686	0	0	Ki67+	 9063 6867
8687	0	0	Ki67+	 9064 6299
8688	0	0	Ki67+	 9075 6218
8689	0	0	Ki67+	 9081 6349
8690	0	0	Ki67+	 9081 6842
8691	0	0	Ki67+	 9084 6275
8692	0	0	Ki67+	 9084 6894
8693	0	0	Ki67+	 9090 6420
8694	0	0	Ki67+	 9091 6488
8695	0	0	Ki67+	 9091 6917
8696	0	0	Ki67+	 9091 6941
8697	0	0	Ki67+	 9092 6434
8698	0	0	Ki67+	 9094 6445
8699	0	0	Ki67+	 9095 6392
8700	0	0	Ki67+	 9095 6503
8701	0	0	Ki67+	 9104 6226
8702	0	0	Ki67+	 9104 6544
8703	0	0	Ki67+	 9106 6970
8704	0	0	Ki67+	 9111 6352
8705	0	0	Ki67+	 9113 6278
8706	0	0	Ki67+	 9113 6326
8707	0	0	Ki67+	 9116 6402
8708	0	0	Ki67+	 9118 6463
8709	0	0	Ki67+	 9121 6484
8710	0	0	Ki67+	 9124 6621
8711	0	0	Ki67+	 9127 6868
8712	0	0	Ki67+	 9129 6281
8713	0	0	Ki67+	 9130 6521
8714	0	0	Ki67+	 9133 6247
8715	0	0	Ki67+	 8337 7330
8716	0	0	Ki67+	 8337 7745
8717	0	0	Ki67+	 8340 6978
8718	0	0	Ki67+	 8340 7091
8719	0	0	Ki67+	 8342 7487
8720	0	0	Ki67+	 8343 7441
8721	0	0	Ki67+	 8347 7457
8722	0	0	Ki67+	 8348 7040
8723	0	0	Ki67+	 8348 7116
8724	0	0	Ki67+	 8351 7757
8725	0	0	Ki67+	 8352 7372
8726	0	0	Ki67+	 8352 7419
8727	0	0	Ki67+	 8352 7706
8728	0	0	Ki67+	 8353 7000
8729	0	0	Ki67+	 8354 7344
8730	0	0	Ki67+	 8354 7521
8731	0	0	Ki67+	 8356 7311
8732	0	0	Ki67+	 8360 7394
8733	0	0	Ki67+	 8365 7064
8734	0	0	Ki67+	 8366 7727
8735	0	0	Ki67+	 8367 7476
8736	0	0	Ki67+	 8377 7618
8737	0	0	Ki67+	 8378 7593
8738	0	0	Ki67+	 8379 7326
8739	0	0	Ki67+	 8379 7372
8740	0	0	Ki67+	 8380 7723
8741	0	0	Ki67+	 8382 7743
8742	0	0	Ki67+	 8383 7105
8743	0	0	Ki67+	 8384 7148
8744	0	0	Ki67+	 8391 7355
8745	0	0	Ki67+	 8392 7010
8746	0	0	Ki67+	 8392 7505
8747	0	0	Ki67+	 8396 7729
8748	0	0	Ki67+	 8403 7050
8749	0	0	Ki67+	 8403 7382
8750	0	0	Ki67+	 8407 7603
8751	0	0	Ki67+	 8408 7622
8752	0	0	Ki67+	 8411 7319
8753	0	0	Ki67+	 8412 7757
8754	0	0	Ki67+	 8420 7110
8755	0	0	Ki67+	 8424 7502
8756	0	0	Ki67+	 8426 7021
8757	0	0	Ki67+	 8428 7101
8758	0	0	Ki67+	 8428 7388
8759	0	0	Ki67+	 8428 7534
8760	0	0	Ki67+	 8430 7621
8761	0	0	Ki67+	 8432 7563
8762	0	0	Ki67+	 8434 7285
8763	0	0	Ki67+	 8437 7528
8764	0	0	Ki67+	 8437 7600
8765	0	0	Ki67+	 8438 7062
8766	0	0	Ki67+	 8438 7128
8767	0	0	Ki67+	 8443 7408
8768	0	0	Ki67+	 8447 7357
8769	0	0	Ki67+	 8450 7262
8770	0	0	Ki67+	 8451 7111
8771	0	0	Ki67+	 8453 7578
8772	0	0	Ki67+	 8454 7203
8773	0	0	Ki67+	 8455 7182
8774	0	0	Ki67+	 8455 7471
8775	0	0	Ki67+	 8456 7233
8776	0	0	Ki67+	 8459 7322
8777	0	0	Ki67+	 8460 7152
8778	0	0	Ki67+	 8461 7135
8779	0	0	Ki67+	 8464 7545
8780	0	0	Ki67+	 8468 7285
8781	0	0	Ki67+	 8472 7368
8782	0	0	Ki67+	 8473 7068
8783	0	0	Ki67+	 8476 7501
8784	0	0	Ki67+	 8477 7405
8785	0	0	Ki67+	 8477 7516
8786	0	0	Ki67+	 8492 6989
8787	0	0	Ki67+	 8506 6992
8788	0	0	Ki67+	 8506 7535
8789	0	0	Ki67+	 8516 7297
8790	0	0	Ki67+	 8517 7036
8791	0	0	Ki67+	 8520 7270
8792	0	0	Ki67+	 8520 7325
8793	0	0	Ki67+	 8524 7368
8794	0	0	Ki67+	 8525 7098
8795	0	0	Ki67+	 8527 7342
8796	0	0	Ki67+	 8530 7014
8797	0	0	Ki67+	 8531 7201
8798	0	0	Ki67+	 8532 7065
8799	0	0	Ki67+	 8532 7541
8800	0	0	Ki67+	 8539 7139
8801	0	0	Ki67+	 8542 7237
8802	0	0	Ki67+	 8542 7672
8803	0	0	Ki67+	 8548 7026
8804	0	0	Ki67+	 8549 7771
8805	0	0	Ki67+	 8552 7351
8806	0	0	Ki67+	 8554 7185
8807	0	0	Ki67+	 8557 6999
8808	0	0	Ki67+	 8560 7215
8809	0	0	Ki67+	 8567 7060
8810	0	0	Ki67+	 8568 7261
8811	0	0	Ki67+	 8574 7376
8812	0	0	Ki67+	 8575 7326
8813	0	0	Ki67+	 8575 7694
8814	0	0	Ki67+	 8579 7744
8815	0	0	Ki67+	 8582 7672
8816	0	0	Ki67+	 8583 7087
8817	0	0	Ki67+	 8583 7227
8818	0	0	Ki67+	 8585 7033
8819	0	0	Ki67+	 8585 7773
8820	0	0	Ki67+	 8587 7349
8821	0	0	Ki67+	 8588 7054
8822	0	0	Ki67+	 8588 7194
8823	0	0	Ki67+	 8592 7130
8824	0	0	Ki67+	 8592 7717
8825	0	0	Ki67+	 8597 7280
8826	0	0	Ki67+	 8603 7332
8827	0	0	Ki67+	 8605 7623
8828	0	0	Ki67+	 8612 7745
8829	0	0	Ki67+	 8613 7361
8830	0	0	Ki67+	 8616 7578
8831	0	0	Ki67+	 8623 7707
8832	0	0	Ki67+	 8625 7677
8833	0	0	Ki67+	 8631 7595
8834	0	0	Ki67+	 8633 7641
8835	0	0	Ki67+	 8634 7562
8836	0	0	Ki67+	 8649 7275
8837	0	0	Ki67+	 8654 7257
8838	0	0	Ki67+	 8655 7294
8839	0	0	Ki67+	 8656 7330
8840	0	0	Ki67+	 8656 7538
8841	0	0	Ki67+	 8667 7008
8842	0	0	Ki67+	 8673 7308
8843	0	0	Ki67+	 8675 7403
8844	0	0	Ki67+	 8676 7470
8845	0	0	Ki67+	 8677 7323
8846	0	0	Ki67+	 8678 7177
8847	0	0	Ki67+	 8681 7388
8848	0	0	Ki67+	 8683 7213
8849	0	0	Ki67+	 8683 7756
8850	0	0	Ki67+	 8687 7002
8851	0	0	Ki67+	 8687 7481
8852	0	0	Ki67+	 8687 7539
8853	0	0	Ki67+	 8689 7504
8854	0	0	Ki67+	 8692 7774
8855	0	0	Ki67+	 8693 7149
8856	0	0	Ki67+	 8694 7346
8857	0	0	Ki67+	 8697 6984
8858	0	0	Ki67+	 8700 7385
8859	0	0	Ki67+	 8701 7406
8860	0	0	Ki67+	 8704 7020
8861	0	0	Ki67+	 8707 7207
8862	0	0	Ki67+	 8708 7164
8863	0	0	Ki67+	 8708 7327
8864	0	0	Ki67+	 8709 7300
8865	0	0	Ki67+	 8712 7747
8866	0	0	Ki67+	 8715 6993
8867	0	0	Ki67+	 8720 7287
8868	0	0	Ki67+	 8723 7767
8869	0	0	Ki67+	 8725 7375
8870	0	0	Ki67+	 8728 7433
8871	0	0	Ki67+	 8731 7132
8872	0	0	Ki67+	 8735 7452
8873	0	0	Ki67+	 8736 7249
8874	0	0	Ki67+	 8742 7107
8875	0	0	Ki67+	 8744 7077
8876	0	0	Ki67+	 8744 7377
8877	0	0	Ki67+	 8745 7394
8878	0	0	Ki67+	 8745 7472
8879	0	0	Ki67+	 8750 7745
8880	0	0	Ki67+	 8752 7721
8881	0	0	Ki67+	 8754 7632
8882	0	0	Ki67+	 8754 7674
8883	0	0	Ki67+	 8756 7155
8884	0	0	Ki67+	 8757 7556
8885	0	0	Ki67+	 8757 7614
8886	0	0	Ki67+	 8758 7290
8887	0	0	Ki67+	 8761 7501
8888	0	0	Ki67+	 8761 7583
8889	0	0	Ki67+	 8762 7405
8890	0	0	Ki67+	 8763 7439
8891	0	0	Ki67+	 8764 7349
8892	0	0	Ki67+	 8768 7191
8893	0	0	Ki67+	 8768 7692
8894	0	0	Ki67+	 8770 7659
8895	0	0	Ki67+	 8772 7464
8896	0	0	Ki67+	 8773 7099
8897	0	0	Ki67+	 8775 7731
8898	0	0	Ki67+	 8776 7296
8899	0	0	Ki67+	 8777 7122
8900	0	0	Ki67+	 8783 7748
8901	0	0	Ki67+	 8785 7692
8902	0	0	Ki67+	 8787 7245
8903	0	0	Ki67+	 8787 7428
8904	0	0	Ki67+	 8787 7702
8905	0	0	Ki67+	 8789 7544
8906	0	0	Ki67+	 8791 7143
8907	0	0	Ki67+	 8792 7108
8908	0	0	Ki67+	 8794 7172
8909	0	0	Ki67+	 8795 7328
8910	0	0	Ki67+	 8798 7448
8911	0	0	Ki67+	 8800 7562
8912	0	0	Ki67+	 8803 7259
8913	0	0	Ki67+	 8804 7699
8914	0	0	Ki67+	 8806 7733
8915	0	0	Ki67+	 8814 7464
8916	0	0	Ki67+	 8815 7238
8917	0	0	Ki67+	 8816 7324
8918	0	0	Ki67+	 8829 7433
8919	0	0	Ki67+	 8831 7409
8920	0	0	Ki67+	 8834 7357
8921	0	0	Ki67+	 8837 7554
8922	0	0	Ki67+	 8839 7379
8923	0	0	Ki67+	 8841 7338
8924	0	0	Ki67+	 8841 7394
8925	0	0	Ki67+	 8841 7676
8926	0	0	Ki67+	 8844 7750
8927	0	0	Ki67+	 8846 7030
8928	0	0	Ki67+	 8848 7448
8929	0	0	Ki67+	 8858 7050
8930	0	0	Ki67+	 8860 7561
8931	0	0	Ki67+	 8870 7655
8932	0	0	Ki67+	 8871 7533
8933	0	0	Ki67+	 8871 7757
8934	0	0	Ki67+	 8874 7028
8935	0	0	Ki67+	 8875 7070
8936	0	0	Ki67+	 8876 7015
8937	0	0	Ki67+	 8876 7422
8938	0	0	Ki67+	 8880 7667
8939	0	0	Ki67+	 8882 7232
8940	0	0	Ki67+	 8886 7436
8941	0	0	Ki67+	 8889 7583
8942	0	0	Ki67+	 8890 6980
8943	0	0	Ki67+	 8890 7059
8944	0	0	Ki67+	 8890 7462
8945	0	0	Ki67+	 8893 7133
8946	0	0	Ki67+	 8894 7162
8947	0	0	Ki67+	 8894 7552
8948	0	0	Ki67+	 8896 7250
8949	0	0	Ki67+	 8896 7490
8950	0	0	Ki67+	 8902 7510
8951	0	0	Ki67+	 8902 7613
8952	0	0	Ki67+	 8906 7296
8953	0	0	Ki67+	 8909 7692
8954	0	0	Ki67+	 8919 7580
8955	0	0	Ki67+	 8920 7709
8956	0	0	Ki67+	 8921 7659
8957	0	0	Ki67+	 8924 7675
8958	0	0	Ki67+	 8930 7395
8959	0	0	Ki67+	 8935 7405
8960	0	0	Ki67+	 8949 6993
8961	0	0	Ki67+	 8957 7098
8962	0	0	Ki67+	 8960 7429
8963	0	0	Ki67+	 8962 7644
8964	0	0	Ki67+	 8963 7580
8965	0	0	Ki67+	 8969 7721
8966	0	0	Ki67+	 8971 7768
8967	0	0	Ki67+	 8972 7626
8968	0	0	Ki67+	 8976 6983
8969	0	0	Ki67+	 8981 7594
8970	0	0	Ki67+	 8983 7009
8971	0	0	Ki67+	 8991 7139
8972	0	0	Ki67+	 8993 7037
8973	0	0	Ki67+	 8997 7719
8974	0	0	Ki67+	 8998 7078
8975	0	0	Ki67+	 9000 7613
8976	0	0	Ki67+	 9002 7195
8977	0	0	Ki67+	 9003 7157
8978	0	0	Ki67+	 9004 7239
8979	0	0	Ki67+	 9005 7129
8980	0	0	Ki67+	 9008 7050
8981	0	0	Ki67+	 9011 6992
8982	0	0	Ki67+	 9014 7315
8983	0	0	Ki67+	 9015 7352
8984	0	0	Ki67+	 9021 7191
8985	0	0	Ki67+	 9027 7282
8986	0	0	Ki67+	 9028 7228
8987	0	0	Ki67+	 9030 7123
8988	0	0	Ki67+	 9031 7202
8989	0	0	Ki67+	 9035 7493
8990	0	0	Ki67+	 9039 7596
8991	0	0	Ki67+	 9041 7345
8992	0	0	Ki67+	 9042 7204
8993	0	0	Ki67+	 9044 7305
8994	0	0	Ki67+	 9048 7172
8995	0	0	Ki67+	 9048 7531
8996	0	0	Ki67+	 9052 7140
8997	0	0	Ki67+	 9056 7259
8998	0	0	Ki67+	 9056 7428
8999	0	0	Ki67+	 9058 7566
9000	0	0	Ki67+	 9058 7619
9001	0	0	Ki67+	 9061 7378
9002	0	0	Ki67+	 9064 7593
9003	0	0	Ki67+	 9065 7676
9004	0	0	Ki67+	 9067 7460
9005	0	0	Ki67+	 9067 7496
9006	0	0	Ki67+	 9069 7761
9007	0	0	Ki67+	 9071 7210
9008	0	0	Ki67+	 9072 7156
9009	0	0	Ki67+	 9073 7481
9010	0	0	Ki67+	 9074 7335
9011	0	0	Ki67+	 9074 7523
9012	0	0	Ki67+	 9084 7703
9013	0	0	Ki67+	 9085 7432
9014	0	0	Ki67+	 9086 7360
9015	0	0	Ki67+	 9088 7229
9016	0	0	Ki67+	 9088 7647
9017	0	0	Ki67+	 9089 7555
9018	0	0	Ki67+	 9091 7673
9019	0	0	Ki67+	 9095 7611
9020	0	0	Ki67+	 9096 7193
9021	0	0	Ki67+	 9096 7296
9022	0	0	Ki67+	 9101 7585
9023	0	0	Ki67+	 9103 7486
9024	0	0	Ki67+	 9105 7265
9025	0	0	Ki67+	 9105 7516
9026	0	0	Ki67+	 9106 7339
9027	0	0	Ki67+	 9107 7255
9028	0	0	Ki67+	 9108 6991
9029	0	0	Ki67+	 9108 7103
9030	0	0	Ki67+	 9108 7424
9031	0	0	Ki67+	 9110 7062
9032	0	0	Ki67+	 9110 7765
9033	0	0	Ki67+	 9114 7559
9034	0	0	Ki67+	 9116 7043
9035	0	0	Ki67+	 9116 7459
9036	0	0	Ki67+	 9117 7600
9037	0	0	Ki67+	 9119 7375
9038	0	0	Ki67+	 9120 7279
9039	0	0	Ki67+	 9121 7403
9040	0	0	Ki67+	 9123 7178
9041	0	0	Ki67+	 9123 7516
9042	0	0	Ki67+	 9125 7432
9043	0	0	Ki67+	 9127 7215
9044	0	0	Ki67+	 9131 7534
9045	0	0	Ki67+	 9131 7633
9046	0	0	Ki67+	 9133 7050
9047	0	0	Ki67+	 9133 7085
9048	0	0	Ki67+	 9133 7240
9049	0	0	Ki67+	 9134 7775
9050	0	0	Ki67+	 8337 8075
9051	0	0	Ki67+	 8337 8319
9052	0	0	Ki67+	 8340 8127
9053	0	0	Ki67+	 8341 8274
9054	0	0	Ki67+	 8345 8352
9055	0	0	Ki67+	 8349 7783
9056	0	0	Ki67+	 8349 8309
9057	0	0	Ki67+	 8360 8114
9058	0	0	Ki67+	 8361 8316
9059	0	0	Ki67+	 8362 8194
9060	0	0	Ki67+	 8363 7781
9061	0	0	Ki67+	 8367 8086
9062	0	0	Ki67+	 8373 8116
9063	0	0	Ki67+	 8373 8341
9064	0	0	Ki67+	 8374 8359
9065	0	0	Ki67+	 8390 8373
9066	0	0	Ki67+	 8393 7781
9067	0	0	Ki67+	 8394 8166
9068	0	0	Ki67+	 8395 8343
9069	0	0	Ki67+	 8398 8095
9070	0	0	Ki67+	 8398 8310
9071	0	0	Ki67+	 8399 7808
9072	0	0	Ki67+	 8402 8130
9073	0	0	Ki67+	 8407 7829
9074	0	0	Ki67+	 8408 8055
9075	0	0	Ki67+	 8417 8401
9076	0	0	Ki67+	 8418 7810
9077	0	0	Ki67+	 8419 8156
9078	0	0	Ki67+	 8420 8371
9079	0	0	Ki67+	 8425 8177
9080	0	0	Ki67+	 8426 7783
9081	0	0	Ki67+	 8427 7858
9082	0	0	Ki67+	 8428 7837
9083	0	0	Ki67+	 8434 8133
9084	0	0	Ki67+	 8436 7888
9085	0	0	Ki67+	 8438 8115
9086	0	0	Ki67+	 8442 8156
9087	0	0	Ki67+	 8442 8399
9088	0	0	Ki67+	 8443 8010
9089	0	0	Ki67+	 8447 8380
9090	0	0	Ki67+	 8448 7919
9091	0	0	Ki67+	 8448 7980
9092	0	0	Ki67+	 8452 7950
9093	0	0	Ki67+	 8455 8040
9094	0	0	Ki67+	 8456 8111
9095	0	0	Ki67+	 8461 8322
9096	0	0	Ki67+	 8466 7990
9097	0	0	Ki67+	 8466 8017
9098	0	0	Ki67+	 8469 7797
9099	0	0	Ki67+	 8469 8330
9100	0	0	Ki67+	 8474 7864
9101	0	0	Ki67+	 8474 8055
9102	0	0	Ki67+	 8478 8395
9103	0	0	Ki67+	 8480 8080
9104	0	0	Ki67+	 8488 8177
9105	0	0	Ki67+	 8489 8246
9106	0	0	Ki67+	 8489 8356
9107	0	0	Ki67+	 8494 7955
9108	0	0	Ki67+	 8495 8198
9109	0	0	Ki67+	 8501 8379
9110	0	0	Ki67+	 8509 8323
9111	0	0	Ki67+	 8509 8339
9112	0	0	Ki67+	 8511 8222
9113	0	0	Ki67+	 8515 8256
9114	0	0	Ki67+	 8516 7833
9115	0	0	Ki67+	 8518 8376
9116	0	0	Ki67+	 8519 8299
9117	0	0	Ki67+	 8522 8221
9118	0	0	Ki67+	 8529 8276
9119	0	0	Ki67+	 8529 8340
9120	0	0	Ki67+	 8530 7914
9121	0	0	Ki67+	 8533 8368
9122	0	0	Ki67+	 8534 8321
9123	0	0	Ki67+	 8549 7820
9124	0	0	Ki67+	 8549 8067
9125	0	0	Ki67+	 8550 7864
9126	0	0	Ki67+	 8554 8353
9127	0	0	Ki67+	 8555 7902
9128	0	0	Ki67+	 8557 7978
9129	0	0	Ki67+	 8562 8177
9130	0	0	Ki67+	 8566 8290
9131	0	0	Ki67+	 8572 7931
9132	0	0	Ki67+	 8577 7839
9133	0	0	Ki67+	 8590 7792
9134	0	0	Ki67+	 8592 7908
9135	0	0	Ki67+	 8606 7951
9136	0	0	Ki67+	 8614 8204
9137	0	0	Ki67+	 8617 8257
9138	0	0	Ki67+	 8625 8441
9139	0	0	Ki67+	 8631 7970
9140	0	0	Ki67+	 8631 8011
9141	0	0	Ki67+	 8632 7882
9142	0	0	Ki67+	 8633 8153
9143	0	0	Ki67+	 8633 8286
9144	0	0	Ki67+	 8634 8196
9145	0	0	Ki67+	 8638 7851
9146	0	0	Ki67+	 8639 8232
9147	0	0	Ki67+	 8643 7938
9148	0	0	Ki67+	 8644 7838
9149	0	0	Ki67+	 8644 8145
9150	0	0	Ki67+	 8650 7968
9151	0	0	Ki67+	 8650 8343
9152	0	0	Ki67+	 8652 8208
9153	0	0	Ki67+	 8655 8361
9154	0	0	Ki67+	 8656 8027
9155	0	0	Ki67+	 8656 8171
9156	0	0	Ki67+	 8656 8262
9157	0	0	Ki67+	 8662 8144
9158	0	0	Ki67+	 8668 8290
9159	0	0	Ki67+	 8668 8314
9160	0	0	Ki67+	 8671 7960
9161	0	0	Ki67+	 8672 8047
9162	0	0	Ki67+	 8672 8204
9163	0	0	Ki67+	 8672 8417
9164	0	0	Ki67+	 8673 8371
9165	0	0	Ki67+	 8675 8230
9166	0	0	Ki67+	 8676 7863
9167	0	0	Ki67+	 8680 7878
9168	0	0	Ki67+	 8686 8039
9169	0	0	Ki67+	 8690 8269
9170	0	0	Ki67+	 8693 8008
9171	0	0	Ki67+	 8696 8479
9172	0	0	Ki67+	 8702 8211
9173	0	0	Ki67+	 8703 8245
9174	0	0	Ki67+	 8703 8370
9175	0	0	Ki67+	 8707 7859
9176	0	0	Ki67+	 8707 8397
9177	0	0	Ki67+	 8708 8407
9178	0	0	Ki67+	 8709 8284
9179	0	0	Ki67+	 8711 8143
9180	0	0	Ki67+	 8712 8218
9181	0	0	Ki67+	 8723 7826
9182	0	0	Ki67+	 8724 8308
9183	0	0	Ki67+	 8726 8283
9184	0	0	Ki67+	 8733 7886
9185	0	0	Ki67+	 8734 8325
9186	0	0	Ki67+	 8734 8347
9187	0	0	Ki67+	 8740 7853
9188	0	0	Ki67+	 8742 8372
9189	0	0	Ki67+	 8746 8386
9190	0	0	Ki67+	 8754 7835
9191	0	0	Ki67+	 8755 7894
9192	0	0	Ki67+	 8769 7929
9193	0	0	Ki67+	 8770 7777
9194	0	0	Ki67+	 8775 8205
9195	0	0	Ki67+	 8780 7889
9196	0	0	Ki67+	 8784 8102
9197	0	0	Ki67+	 8787 8013
9198	0	0	Ki67+	 8789 7987
9199	0	0	Ki67+	 8791 7953
9200	0	0	Ki67+	 8793 8382
9201	0	0	Ki67+	 8799 7904
9202	0	0	Ki67+	 8812 7807
9203	0	0	Ki67+	 8819 8096
9204	0	0	Ki67+	 8826 8316
9205	0	0	Ki67+	 8833 8166
9206	0	0	Ki67+	 8834 8425
9207	0	0	Ki67+	 8836 7820
9208	0	0	Ki67+	 8838 8272
9209	0	0	Ki67+	 8839 8216
9210	0	0	Ki67+	 8844 8176
9211	0	0	Ki67+	 8847 8398
9212	0	0	Ki67+	 8849 8453
9213	0	0	Ki67+	 8850 8245
9214	0	0	Ki67+	 8852 8202
9215	0	0	Ki67+	 8854 7787
9216	0	0	Ki67+	 8854 8310
9217	0	0	Ki67+	 8855 8262
9218	0	0	Ki67+	 8856 7828
9219	0	0	Ki67+	 8856 8117
9220	0	0	Ki67+	 8859 8434
9221	0	0	Ki67+	 8861 8143
9222	0	0	Ki67+	 8865 8511
9223	0	0	Ki67+	 8869 7814
9224	0	0	Ki67+	 8869 8362
9225	0	0	Ki67+	 8871 8274
9226	0	0	Ki67+	 8873 8193
9227	0	0	Ki67+	 8874 8168
9228	0	0	Ki67+	 8877 7842
9229	0	0	Ki67+	 8878 8210
9230	0	0	Ki67+	 8878 8543
9231	0	0	Ki67+	 8879 8150
9232	0	0	Ki67+	 8883 8479
9233	0	0	Ki67+	 8889 8442
9234	0	0	Ki67+	 8890 8386
9235	0	0	Ki67+	 8899 7902
9236	0	0	Ki67+	 8900 8468
9237	0	0	Ki67+	 8902 8185
9238	0	0	Ki67+	 8904 8239
9239	0	0	Ki67+	 8905 8204
9240	0	0	Ki67+	 8910 7844
9241	0	0	Ki67+	 8910 8282
9242	0	0	Ki67+	 8913 8390
9243	0	0	Ki67+	 8914 8253
9244	0	0	Ki67+	 8914 8360
9245	0	0	Ki67+	 8915 8478
9246	0	0	Ki67+	 8915 8528
9247	0	0	Ki67+	 8916 8407
9248	0	0	Ki67+	 8918 8301
9249	0	0	Ki67+	 8920 7952
9250	0	0	Ki67+	 8924 8327
9251	0	0	Ki67+	 8925 7923
9252	0	0	Ki67+	 8926 8227
9253	0	0	Ki67+	 8927 8454
9254	0	0	Ki67+	 8929 7796
9255	0	0	Ki67+	 8934 7896
9256	0	0	Ki67+	 8935 8056
9257	0	0	Ki67+	 8936 8423
9258	0	0	Ki67+	 8938 8374
9259	0	0	Ki67+	 8939 7839
9260	0	0	Ki67+	 8942 8222
9261	0	0	Ki67+	 8943 8347
9262	0	0	Ki67+	 8944 7855
9263	0	0	Ki67+	 8944 8395
9264	0	0	Ki67+	 8945 7902
9265	0	0	Ki67+	 8946 8456
9266	0	0	Ki67+	 8947 8523
9267	0	0	Ki67+	 8952 8065
9268	0	0	Ki67+	 8952 8255
9269	0	0	Ki67+	 8954 7963
9270	0	0	Ki67+	 8956 7936
9271	0	0	Ki67+	 8960 8283
9272	0	0	Ki67+	 8963 7893
9273	0	0	Ki67+	 8969 7999
9274	0	0	Ki67+	 8976 8107
9275	0	0	Ki67+	 8984 7918
9276	0	0	Ki67+	 8989 8066
9277	0	0	Ki67+	 8991 8129
9278	0	0	Ki67+	 8992 7981
9279	0	0	Ki67+	 8992 8012
9280	0	0	Ki67+	 8994 7874
9281	0	0	Ki67+	 8996 7945
9282	0	0	Ki67+	 9000 7846
9283	0	0	Ki67+	 9003 7905
9284	0	0	Ki67+	 9005 8042
9285	0	0	Ki67+	 9007 7866
9286	0	0	Ki67+	 9016 7874
9287	0	0	Ki67+	 9017 8072
9288	0	0	Ki67+	 9019 7909
9289	0	0	Ki67+	 9020 8105
9290	0	0	Ki67+	 9023 7840
9291	0	0	Ki67+	 9030 8127
9292	0	0	Ki67+	 9030 8564
9293	0	0	Ki67+	 9036 7870
9294	0	0	Ki67+	 9040 7909
9295	0	0	Ki67+	 9041 7813
9296	0	0	Ki67+	 9042 8120
9297	0	0	Ki67+	 9043 8419
9298	0	0	Ki67+	 9049 7942
9299	0	0	Ki67+	 9050 7853
9300	0	0	Ki67+	 9050 8098
9301	0	0	Ki67+	 9051 7980
9302	0	0	Ki67+	 9056 8030
9303	0	0	Ki67+	 9056 8056
9304	0	0	Ki67+	 9059 7866
9305	0	0	Ki67+	 9060 7838
9306	0	0	Ki67+	 9065 7819
9307	0	0	Ki67+	 9069 7846
9308	0	0	Ki67+	 9075 7941
9309	0	0	Ki67+	 9079 7826
9310	0	0	Ki67+	 9080 8450
9311	0	0	Ki67+	 9081 7782
9312	0	0	Ki67+	 9083 8073
9313	0	0	Ki67+	 9084 8024
9314	0	0	Ki67+	 9085 7987
9315	0	0	Ki67+	 9086 7911
9316	0	0	Ki67+	 9086 8155
9317	0	0	Ki67+	 9095 8056
9318	0	0	Ki67+	 9096 7797
9319	0	0	Ki67+	 9098 8000
9320	0	0	Ki67+	 9100 8166
9321	0	0	Ki67+	 9104 8028
9322	0	0	Ki67+	 9108 8075
9323	0	0	Ki67+	 9108 8189
9324	0	0	Ki67+	 9111 7979
9325	0	0	Ki67+	 9111 8053
9326	0	0	Ki67+	 9112 7809
9327	0	0	Ki67+	 9112 8208
9328	0	0	Ki67+	 9117 7893
9329	0	0	Ki67+	 9119 7942
9330	0	0	Ki67+	 9123 8224
9331	0	0	Ki67+	 9126 7831
9332	0	0	Ki67+	 9127 7794
9333	0	0	Ki67+	 9127 7888
9334	0	0	Ki67+	 9131 7858
9335	0	0	Ki67+	 8905 8588
9336	0	0	Ki67+	 8970 8610
9337	0	0	Ki67+	 8974 8639
9338	0	0	Ki67+	 8996 8590
9339	0	0	Ki67+	 8996 8655
9340	0	0	Ki67+	 8999 8620
9341	0	0	Ki67+	 9011 8596
9342	0	0	Ki67+	 9012 8625
9343	0	0	Ki67+	 9030 8662
9344	0	0	Ki67+	 9052 8654
9345	0	0	Ki67+	 9129 8615
9346	0	0	Ki67+	 9137 3611
9347	0	0	Ki67+	 9137 3722
9348	0	0	Ki67+	 9139 3700
9349	0	0	Ki67+	 9152 3701
9350	0	0	Ki67+	 9156 3559
9351	0	0	Ki67+	 9166 3736
9352	0	0	Ki67+	 9172 3772
9353	0	0	Ki67+	 9173 3646
9354	0	0	Ki67+	 9181 3562
9355	0	0	Ki67+	 9184 3630
9356	0	0	Ki67+	 9186 3581
9357	0	0	Ki67+	 9207 3661
9358	0	0	Ki67+	 9210 3639
9359	0	0	Ki67+	 9220 3769
9360	0	0	Ki67+	 9226 3731
9361	0	0	Ki67+	 9234 3479
9362	0	0	Ki67+	 9244 3462
9363	0	0	Ki67+	 9248 3576
9364	0	0	Ki67+	 9281 3568
9365	0	0	Ki67+	 9294 3681
9366	0	0	Ki67+	 9304 3464
9367	0	0	Ki67+	 9309 3442
9368	0	0	Ki67+	 9331 3443
9369	0	0	Ki67+	 9409 3507
9370	0	0	Ki67+	 9425 3477
9371	0	0	Ki67+	 9458 3689
9372	0	0	Ki67+	 9487 3484
9373	0	0	Ki67+	 9505 3716
9374	0	0	Ki67+	 9541 3049
9375	0	0	Ki67+	 9649 3087
9376	0	0	Ki67+	 9749 3630
9377	0	0	Ki67+	 9759 3642
9378	0	0	Ki67+	 9766 3073
9379	0	0	Ki67+	 9768 3520
9380	0	0	Ki67+	 9778 3553
9381	0	0	Ki67+	 9802 3706
9382	0	0	Ki67+	 9811 3712
9383	0	0	Ki67+	 9812 3357
9384	0	0	Ki67+	 9816 3655
9385	0	0	Ki67+	 9823 3224
9386	0	0	Ki67+	 9839 3700
9387	0	0	Ki67+	 9864 3301
9388	0	0	Ki67+	 9872 3376
9389	0	0	Ki67+	 9893 3305
9390	0	0	Ki67+	 9143 4480
9391	0	0	Ki67+	 9147 4493
9392	0	0	Ki67+	 9155 4375
9393	0	0	Ki67+	 9157 3911
9394	0	0	Ki67+	 9175 4273
9395	0	0	Ki67+	 9181 3875
9396	0	0	Ki67+	 9181 4413
9397	0	0	Ki67+	 9183 4464
9398	0	0	Ki67+	 9199 3811
9399	0	0	Ki67+	 9205 4541
9400	0	0	Ki67+	 9213 4436
9401	0	0	Ki67+	 9228 4521
9402	0	0	Ki67+	 9234 4288
9403	0	0	Ki67+	 9238 4107
9404	0	0	Ki67+	 9244 4210
9405	0	0	Ki67+	 9245 4013
9406	0	0	Ki67+	 9250 4495
9407	0	0	Ki67+	 9251 4219
9408	0	0	Ki67+	 9273 4546
9409	0	0	Ki67+	 9278 4328
9410	0	0	Ki67+	 9283 4434
9411	0	0	Ki67+	 9284 4469
9412	0	0	Ki67+	 9289 4574
9413	0	0	Ki67+	 9296 3992
9414	0	0	Ki67+	 9300 4503
9415	0	0	Ki67+	 9306 4567
9416	0	0	Ki67+	 9311 4325
9417	0	0	Ki67+	 9316 3936
9418	0	0	Ki67+	 9333 4479
9419	0	0	Ki67+	 9337 3887
9420	0	0	Ki67+	 9338 4009
9421	0	0	Ki67+	 9340 4038
9422	0	0	Ki67+	 9341 4270
9423	0	0	Ki67+	 9348 3959
9424	0	0	Ki67+	 9352 4481
9425	0	0	Ki67+	 9364 4324
9426	0	0	Ki67+	 9366 4292
9427	0	0	Ki67+	 9382 4047
9428	0	0	Ki67+	 9382 4116
9429	0	0	Ki67+	 9382 4341
9430	0	0	Ki67+	 9387 4274
9431	0	0	Ki67+	 9388 3960
9432	0	0	Ki67+	 9390 3882
9433	0	0	Ki67+	 9394 4349
9434	0	0	Ki67+	 9396 3935
9435	0	0	Ki67+	 9416 3875
9436	0	0	Ki67+	 9416 3924
9437	0	0	Ki67+	 9423 3840
9438	0	0	Ki67+	 9424 4403
9439	0	0	Ki67+	 9426 4025
9440	0	0	Ki67+	 9427 3785
9441	0	0	Ki67+	 9427 3956
9442	0	0	Ki67+	 9434 4298
9443	0	0	Ki67+	 9440 3987
9444	0	0	Ki67+	 9442 4382
9445	0	0	Ki67+	 9450 4016
9446	0	0	Ki67+	 9451 4239
9447	0	0	Ki67+	 9452 4427
9448	0	0	Ki67+	 9458 4406
9449	0	0	Ki67+	 9465 3987
9450	0	0	Ki67+	 9468 3951
9451	0	0	Ki67+	 9474 4382
9452	0	0	Ki67+	 9480 4436
9453	0	0	Ki67+	 9488 3930
9454	0	0	Ki67+	 9489 4255
9455	0	0	Ki67+	 9492 4119
9456	0	0	Ki67+	 9492 4453
9457	0	0	Ki67+	 9494 4507
9458	0	0	Ki67+	 9497 4470
9459	0	0	Ki67+	 9499 3954
9460	0	0	Ki67+	 9504 4312
9461	0	0	Ki67+	 9504 4431
9462	0	0	Ki67+	 9505 4410
9463	0	0	Ki67+	 9513 4489
9464	0	0	Ki67+	 9513 4543
9465	0	0	Ki67+	 9515 4052
9466	0	0	Ki67+	 9520 4264
9467	0	0	Ki67+	 9522 4304
9468	0	0	Ki67+	 9526 4515
9469	0	0	Ki67+	 9534 4411
9470	0	0	Ki67+	 9534 4573
9471	0	0	Ki67+	 9535 4448
9472	0	0	Ki67+	 9541 4333
9473	0	0	Ki67+	 9543 4472
9474	0	0	Ki67+	 9543 4514
9475	0	0	Ki67+	 9544 4289
9476	0	0	Ki67+	 9554 4428
9477	0	0	Ki67+	 9561 4006
9478	0	0	Ki67+	 9564 4343
9479	0	0	Ki67+	 9565 4440
9480	0	0	Ki67+	 9574 4526
9481	0	0	Ki67+	 9575 4261
9482	0	0	Ki67+	 9576 3929
9483	0	0	Ki67+	 9578 4417
9484	0	0	Ki67+	 9584 4376
9485	0	0	Ki67+	 9592 4172
9486	0	0	Ki67+	 9595 4447
9487	0	0	Ki67+	 9598 4560
9488	0	0	Ki67+	 9602 4379
9489	0	0	Ki67+	 9604 3946
9490	0	0	Ki67+	 9619 4386
9491	0	0	Ki67+	 9624 3932
9492	0	0	Ki67+	 9626 4431
9493	0	0	Ki67+	 9630 3954
9494	0	0	Ki67+	 9633 4014
9495	0	0	Ki67+	 9633 4417
9496	0	0	Ki67+	 9636 4284
9497	0	0	Ki67+	 9638 4323
9498	0	0	Ki67+	 9639 4061
9499	0	0	Ki67+	 9645 4460
9500	0	0	Ki67+	 9647 4214
9501	0	0	Ki67+	 9648 4026
9502	0	0	Ki67+	 9648 4096
9503	0	0	Ki67+	 9649 4386
9504	0	0	Ki67+	 9650 4481
9505	0	0	Ki67+	 9654 4504
9506	0	0	Ki67+	 9664 4570
9507	0	0	Ki67+	 9677 4129
9508	0	0	Ki67+	 9683 4351
9509	0	0	Ki67+	 9687 4051
9510	0	0	Ki67+	 9689 4095
9511	0	0	Ki67+	 9691 4166
9512	0	0	Ki67+	 9698 3981
9513	0	0	Ki67+	 9700 3959
9514	0	0	Ki67+	 9700 4127
9515	0	0	Ki67+	 9701 4224
9516	0	0	Ki67+	 9712 4114
9517	0	0	Ki67+	 9713 4191
9518	0	0	Ki67+	 9722 4476
9519	0	0	Ki67+	 9727 4136
9520	0	0	Ki67+	 9730 4046
9521	0	0	Ki67+	 9732 4323
9522	0	0	Ki67+	 9736 3957
9523	0	0	Ki67+	 9737 4304
9524	0	0	Ki67+	 9738 4002
9525	0	0	Ki67+	 9740 3922
9526	0	0	Ki67+	 9740 4099
9527	0	0	Ki67+	 9741 4183
9528	0	0	Ki67+	 9746 4160
9529	0	0	Ki67+	 9748 4471
9530	0	0	Ki67+	 9750 4001
9531	0	0	Ki67+	 9751 4118
9532	0	0	Ki67+	 9758 4087
9533	0	0	Ki67+	 9759 4054
9534	0	0	Ki67+	 9761 4031
9535	0	0	Ki67+	 9784 3965
9536	0	0	Ki67+	 9790 4199
9537	0	0	Ki67+	 9794 4384
9538	0	0	Ki67+	 9795 4555
9539	0	0	Ki67+	 9798 4306
9540	0	0	Ki67+	 9799 4432
9541	0	0	Ki67+	 9800 4278
9542	0	0	Ki67+	 9806 4442
9543	0	0	Ki67+	 9807 3986
9544	0	0	Ki67+	 9807 4328
9545	0	0	Ki67+	 9808 4347
9546	0	0	Ki67+	 9822 4358
9547	0	0	Ki67+	 9824 3909
9548	0	0	Ki67+	 9830 4286
9549	0	0	Ki67+	 9836 4215
9550	0	0	Ki67+	 9838 4002
9551	0	0	Ki67+	 9840 3778
9552	0	0	Ki67+	 9858 4150
9553	0	0	Ki67+	 9867 4197
9554	0	0	Ki67+	 9871 3820
9555	0	0	Ki67+	 9871 4183
9556	0	0	Ki67+	 9881 3897
9557	0	0	Ki67+	 9899 4292
9558	0	0	Ki67+	 9901 4032
9559	0	0	Ki67+	 9920 4446
9560	0	0	Ki67+	 9924 4417
9561	0	0	Ki67+	 9926 4568
9562	0	0	Ki67+	 9927 4141
9563	0	0	Ki67+	 9928 4353
9564	0	0	Ki67+	 9932 4040
9565	0	0	Ki67+	 9933 4432
9566	0	0	Ki67+	 9933 4485
9567	0	0	Ki67+	 9935 4449
9568	0	0	Ki67+	 9153 4799
9569	0	0	Ki67+	 9159 5200
9570	0	0	Ki67+	 9166 4912
9571	0	0	Ki67+	 9174 4871
9572	0	0	Ki67+	 9176 4739
9573	0	0	Ki67+	 9184 4788
9574	0	0	Ki67+	 9193 4689
9575	0	0	Ki67+	 9193 4764
9576	0	0	Ki67+	 9214 4698
9577	0	0	Ki67+	 9220 4730
9578	0	0	Ki67+	 9220 4925
9579	0	0	Ki67+	 9224 4964
9580	0	0	Ki67+	 9225 4686
9581	0	0	Ki67+	 9229 4751
9582	0	0	Ki67+	 9230 4878
9583	0	0	Ki67+	 9233 4577
9584	0	0	Ki67+	 9233 4639
9585	0	0	Ki67+	 9237 4794
9586	0	0	Ki67+	 9239 4855
9587	0	0	Ki67+	 9241 4717
9588	0	0	Ki67+	 9248 4970
9589	0	0	Ki67+	 9249 4935
9590	0	0	Ki67+	 9250 4907
9591	0	0	Ki67+	 9251 4672
9592	0	0	Ki67+	 9254 5340
9593	0	0	Ki67+	 9255 4731
9594	0	0	Ki67+	 9257 4757
9595	0	0	Ki67+	 9264 5350
9596	0	0	Ki67+	 9265 4658
9597	0	0	Ki67+	 9271 4621
9598	0	0	Ki67+	 9271 4871
9599	0	0	Ki67+	 9282 4701
9600	0	0	Ki67+	 9285 4937
9601	0	0	Ki67+	 9288 4989
9602	0	0	Ki67+	 9290 4896
9603	0	0	Ki67+	 9292 4741
9604	0	0	Ki67+	 9293 4791
9605	0	0	Ki67+	 9293 5059
9606	0	0	Ki67+	 9293 5332
9607	0	0	Ki67+	 9296 4959
9608	0	0	Ki67+	 9306 4761
9609	0	0	Ki67+	 9308 4674
9610	0	0	Ki67+	 9311 4913
9611	0	0	Ki67+	 9314 4626
9612	0	0	Ki67+	 9315 4780
9613	0	0	Ki67+	 9323 4892
9614	0	0	Ki67+	 9328 4941
9615	0	0	Ki67+	 9334 4677
9616	0	0	Ki67+	 9338 4793
9617	0	0	Ki67+	 9338 4828
9618	0	0	Ki67+	 9345 4857
9619	0	0	Ki67+	 9351 4649
9620	0	0	Ki67+	 9353 5200
9621	0	0	Ki67+	 9354 4621
9622	0	0	Ki67+	 9356 4713
9623	0	0	Ki67+	 9356 4790
9624	0	0	Ki67+	 9356 4963
9625	0	0	Ki67+	 9356 5076
9626	0	0	Ki67+	 9359 5047
9627	0	0	Ki67+	 9361 4665
9628	0	0	Ki67+	 9361 4894
9629	0	0	Ki67+	 9374 4729
9630	0	0	Ki67+	 9376 4903
9631	0	0	Ki67+	 9385 4945
9632	0	0	Ki67+	 9387 5298
9633	0	0	Ki67+	 9390 4701
9634	0	0	Ki67+	 9392 4968
9635	0	0	Ki67+	 9394 4805
9636	0	0	Ki67+	 9394 5200
9637	0	0	Ki67+	 9395 4664
9638	0	0	Ki67+	 9399 5124
9639	0	0	Ki67+	 9404 4743
9640	0	0	Ki67+	 9411 4993
9641	0	0	Ki67+	 9413 4935
9642	0	0	Ki67+	 9436 4827
9643	0	0	Ki67+	 9437 5012
9644	0	0	Ki67+	 9445 4767
9645	0	0	Ki67+	 9447 4819
9646	0	0	Ki67+	 9450 4675
9647	0	0	Ki67+	 9451 4841
9648	0	0	Ki67+	 9462 5037
9649	0	0	Ki67+	 9465 5007
9650	0	0	Ki67+	 9466 5134
9651	0	0	Ki67+	 9471 4674
9652	0	0	Ki67+	 9474 4982
9653	0	0	Ki67+	 9477 5045
9654	0	0	Ki67+	 9505 4577
9655	0	0	Ki67+	 9507 4976
9656	0	0	Ki67+	 9508 4939
9657	0	0	Ki67+	 9508 5161
9658	0	0	Ki67+	 9521 4966
9659	0	0	Ki67+	 9523 5047
9660	0	0	Ki67+	 9524 4625
9661	0	0	Ki67+	 9524 4700
9662	0	0	Ki67+	 9525 5237
9663	0	0	Ki67+	 9526 5145
9664	0	0	Ki67+	 9536 4609
9665	0	0	Ki67+	 9538 4640
9666	0	0	Ki67+	 9546 4665
9667	0	0	Ki67+	 9547 4998
9668	0	0	Ki67+	 9552 5073
9669	0	0	Ki67+	 9556 4796
9670	0	0	Ki67+	 9557 5147
9671	0	0	Ki67+	 9561 5253
9672	0	0	Ki67+	 9569 4809
9673	0	0	Ki67+	 9570 4609
9674	0	0	Ki67+	 9572 4943
9675	0	0	Ki67+	 9574 5117
9676	0	0	Ki67+	 9576 4839
9677	0	0	Ki67+	 9578 5012
9678	0	0	Ki67+	 9579 4741
9679	0	0	Ki67+	 9590 5031
9680	0	0	Ki67+	 9598 5099
9681	0	0	Ki67+	 9600 5132
9682	0	0	Ki67+	 9600 5363
9683	0	0	Ki67+	 9605 5310
9684	0	0	Ki67+	 9606 4764
9685	0	0	Ki67+	 9612 5226
9686	0	0	Ki67+	 9618 4879
9687	0	0	Ki67+	 9622 5169
9688	0	0	Ki67+	 9623 5234
9689	0	0	Ki67+	 9623 5255
9690	0	0	Ki67+	 9625 4817
9691	0	0	Ki67+	 9625 5286
9692	0	0	Ki67+	 9631 5154
9693	0	0	Ki67+	 9635 4781
9694	0	0	Ki67+	 9638 4903
9695	0	0	Ki67+	 9638 4931
9696	0	0	Ki67+	 9639 5313
9697	0	0	Ki67+	 9647 5279
9698	0	0	Ki67+	 9648 5179
9699	0	0	Ki67+	 9650 4583
9700	0	0	Ki67+	 9650 4854
9701	0	0	Ki67+	 9653 5039
9702	0	0	Ki67+	 9660 4753
9703	0	0	Ki67+	 9661 4779
9704	0	0	Ki67+	 9661 5338
9705	0	0	Ki67+	 9664 4798
9706	0	0	Ki67+	 9666 4892
9707	0	0	Ki67+	 9668 5360
9708	0	0	Ki67+	 9669 4739
9709	0	0	Ki67+	 9673 4597
9710	0	0	Ki67+	 9673 4684
9711	0	0	Ki67+	 9674 4833
9712	0	0	Ki67+	 9678 4667
9713	0	0	Ki67+	 9689 4651
9714	0	0	Ki67+	 9689 5200
9715	0	0	Ki67+	 9690 4866
9716	0	0	Ki67+	 9695 4620
9717	0	0	Ki67+	 9695 5330
9718	0	0	Ki67+	 9701 4931
9719	0	0	Ki67+	 9709 5023
9720	0	0	Ki67+	 9714 4898
9721	0	0	Ki67+	 9718 4994
9722	0	0	Ki67+	 9719 4721
9723	0	0	Ki67+	 9721 5038
9724	0	0	Ki67+	 9723 4774
9725	0	0	Ki67+	 9723 5349
9726	0	0	Ki67+	 9723 5362
9727	0	0	Ki67+	 9726 4979
9728	0	0	Ki67+	 9735 4829
9729	0	0	Ki67+	 9740 5057
9730	0	0	Ki67+	 9759 5088
9731	0	0	Ki67+	 9760 4619
9732	0	0	Ki67+	 9762 5059
9733	0	0	Ki67+	 9772 5116
9734	0	0	Ki67+	 9785 4883
9735	0	0	Ki67+	 9789 5202
9736	0	0	Ki67+	 9794 5001
9737	0	0	Ki67+	 9800 4695
9738	0	0	Ki67+	 9804 4944
9739	0	0	Ki67+	 9807 5367
9740	0	0	Ki67+	 9818 5152
9741	0	0	Ki67+	 9828 5242
9742	0	0	Ki67+	 9845 5200
9743	0	0	Ki67+	 9846 5154
9744	0	0	Ki67+	 9854 4889
9745	0	0	Ki67+	 9858 5083
9746	0	0	Ki67+	 9860 4849
9747	0	0	Ki67+	 9861 5332
9748	0	0	Ki67+	 9865 4652
9749	0	0	Ki67+	 9865 4744
9750	0	0	Ki67+	 9866 4701
9751	0	0	Ki67+	 9870 5157
9752	0	0	Ki67+	 9871 5297
9753	0	0	Ki67+	 9871 5356
9754	0	0	Ki67+	 9873 5044
9755	0	0	Ki67+	 9873 5275
9756	0	0	Ki67+	 9880 5166
9757	0	0	Ki67+	 9881 5248
9758	0	0	Ki67+	 9884 4903
9759	0	0	Ki67+	 9887 4921
9760	0	0	Ki67+	 9888 4743
9761	0	0	Ki67+	 9888 5024
9762	0	0	Ki67+	 9894 5363
9763	0	0	Ki67+	 9898 4798
9764	0	0	Ki67+	 9898 5276
9765	0	0	Ki67+	 9903 4969
9766	0	0	Ki67+	 9909 4985
9767	0	0	Ki67+	 9915 5199
9768	0	0	Ki67+	 9917 5112
9769	0	0	Ki67+	 9918 4842
9770	0	0	Ki67+	 9925 4959
9771	0	0	Ki67+	 9926 4808
9772	0	0	Ki67+	 9926 5051
9773	0	0	Ki67+	 9927 5022
9774	0	0	Ki67+	 9930 5276
9775	0	0	Ki67+	 9935 5030
9776	0	0	Ki67+	 9137 5933
9777	0	0	Ki67+	 9141 5816
9778	0	0	Ki67+	 9149 5881
9779	0	0	Ki67+	 9149 5906
9780	0	0	Ki67+	 9150 6025
9781	0	0	Ki67+	 9152 5850
9782	0	0	Ki67+	 9160 5974
9783	0	0	Ki67+	 9179 5634
9784	0	0	Ki67+	 9180 5890
9785	0	0	Ki67+	 9184 5570
9786	0	0	Ki67+	 9184 5598
9787	0	0	Ki67+	 9184 6080
9788	0	0	Ki67+	 9188 5868
9789	0	0	Ki67+	 9189 5968
9790	0	0	Ki67+	 9190 6021
9791	0	0	Ki67+	 9194 5579
9792	0	0	Ki67+	 9199 5989
9793	0	0	Ki67+	 9201 5563
9794	0	0	Ki67+	 9201 6095
9795	0	0	Ki67+	 9202 6164
9796	0	0	Ki67+	 9205 5846
9797	0	0	Ki67+	 9207 5637
9798	0	0	Ki67+	 9210 5879
9799	0	0	Ki67+	 9211 5667
9800	0	0	Ki67+	 9213 5544
9801	0	0	Ki67+	 9215 5494
9802	0	0	Ki67+	 9215 5850
9803	0	0	Ki67+	 9218 5591
9804	0	0	Ki67+	 9220 5638
9805	0	0	Ki67+	 9224 5830
9806	0	0	Ki67+	 9225 6039
9807	0	0	Ki67+	 9227 5609
9808	0	0	Ki67+	 9227 6141
9809	0	0	Ki67+	 9230 6127
9810	0	0	Ki67+	 9232 6173
9811	0	0	Ki67+	 9236 5807
9812	0	0	Ki67+	 9236 6017
9813	0	0	Ki67+	 9237 5667
9814	0	0	Ki67+	 9247 5953
9815	0	0	Ki67+	 9248 5641
9816	0	0	Ki67+	 9248 5970
9817	0	0	Ki67+	 9259 5823
9818	0	0	Ki67+	 9260 6170
9819	0	0	Ki67+	 9267 5627
9820	0	0	Ki67+	 9271 5886
9821	0	0	Ki67+	 9271 6168
9822	0	0	Ki67+	 9274 5950
9823	0	0	Ki67+	 9276 5675
9824	0	0	Ki67+	 9278 6126
9825	0	0	Ki67+	 9279 5908
9826	0	0	Ki67+	 9292 6023
9827	0	0	Ki67+	 9294 5852
9828	0	0	Ki67+	 9295 5884
9829	0	0	Ki67+	 9298 6056
9830	0	0	Ki67+	 9301 6084
9831	0	0	Ki67+	 9309 5946
9832	0	0	Ki67+	 9310 5932
9833	0	0	Ki67+	 9310 6104
9834	0	0	Ki67+	 9311 6045
9835	0	0	Ki67+	 9314 6030
9836	0	0	Ki67+	 9318 5985
9837	0	0	Ki67+	 9321 5538
9838	0	0	Ki67+	 9323 6067
9839	0	0	Ki67+	 9328 6127
9840	0	0	Ki67+	 9329 6115
9841	0	0	Ki67+	 9333 5944
9842	0	0	Ki67+	 9344 5957
9843	0	0	Ki67+	 9346 5908
9844	0	0	Ki67+	 9352 6098
9845	0	0	Ki67+	 9354 6153
9846	0	0	Ki67+	 9356 6060
9847	0	0	Ki67+	 9358 6043
9848	0	0	Ki67+	 9364 6022
9849	0	0	Ki67+	 9369 5732
9850	0	0	Ki67+	 9371 6067
9851	0	0	Ki67+	 9375 5964
9852	0	0	Ki67+	 9383 6112
9853	0	0	Ki67+	 9384 6060
9854	0	0	Ki67+	 9385 6077
9855	0	0	Ki67+	 9389 6150
9856	0	0	Ki67+	 9394 5991
9857	0	0	Ki67+	 9411 5484
9858	0	0	Ki67+	 9411 6071
9859	0	0	Ki67+	 9419 5399
9860	0	0	Ki67+	 9420 6094
9861	0	0	Ki67+	 9422 6120
9862	0	0	Ki67+	 9427 6145
9863	0	0	Ki67+	 9437 5409
9864	0	0	Ki67+	 9438 5377
9865	0	0	Ki67+	 9438 6014
9866	0	0	Ki67+	 9443 5476
9867	0	0	Ki67+	 9444 6026
9868	0	0	Ki67+	 9451 5548
9869	0	0	Ki67+	 9452 5443
9870	0	0	Ki67+	 9459 5469
9871	0	0	Ki67+	 9462 5498
9872	0	0	Ki67+	 9462 5529
9873	0	0	Ki67+	 9463 5411
9874	0	0	Ki67+	 9466 5572
9875	0	0	Ki67+	 9470 5940
9876	0	0	Ki67+	 9478 5467
9877	0	0	Ki67+	 9480 5426
9878	0	0	Ki67+	 9480 5582
9879	0	0	Ki67+	 9481 5545
9880	0	0	Ki67+	 9483 5615
9881	0	0	Ki67+	 9485 5504
9882	0	0	Ki67+	 9487 5569
9883	0	0	Ki67+	 9489 5642
9884	0	0	Ki67+	 9497 5474
9885	0	0	Ki67+	 9497 5785
9886	0	0	Ki67+	 9499 5586
9887	0	0	Ki67+	 9501 5653
9888	0	0	Ki67+	 9502 5547
9889	0	0	Ki67+	 9503 5456
9890	0	0	Ki67+	 9505 5514
9891	0	0	Ki67+	 9505 5902
9892	0	0	Ki67+	 9508 5765
9893	0	0	Ki67+	 9509 5486
9894	0	0	Ki67+	 9509 5716
9895	0	0	Ki67+	 9511 5732
9896	0	0	Ki67+	 9512 5682
9897	0	0	Ki67+	 9512 6039
9898	0	0	Ki67+	 9517 5574
9899	0	0	Ki67+	 9521 5465
9900	0	0	Ki67+	 9522 5627
9901	0	0	Ki67+	 9525 5742
9902	0	0	Ki67+	 9528 5662
9903	0	0	Ki67+	 9529 5477
9904	0	0	Ki67+	 9531 5601
9905	0	0	Ki67+	 9532 5530
9906	0	0	Ki67+	 9533 6078
9907	0	0	Ki67+	 9535 5548
9908	0	0	Ki67+	 9541 5708
9909	0	0	Ki67+	 9541 5827
9910	0	0	Ki67+	 9542 5678
9911	0	0	Ki67+	 9543 5491
9912	0	0	Ki67+	 9544 6093
9913	0	0	Ki67+	 9545 5582
9914	0	0	Ki67+	 9546 5761
9915	0	0	Ki67+	 9546 5976
9916	0	0	Ki67+	 9552 5878
9917	0	0	Ki67+	 9554 5639
9918	0	0	Ki67+	 9557 5498
9919	0	0	Ki67+	 9560 5533
9920	0	0	Ki67+	 9560 5923
9921	0	0	Ki67+	 9562 5793
9922	0	0	Ki67+	 9568 5545
9923	0	0	Ki67+	 9571 5588
9924	0	0	Ki67+	 9572 5862
9925	0	0	Ki67+	 9573 5625
9926	0	0	Ki67+	 9578 5805
9927	0	0	Ki67+	 9580 5930
9928	0	0	Ki67+	 9583 6128
9929	0	0	Ki67+	 9589 5887
9930	0	0	Ki67+	 9591 5795
9931	0	0	Ki67+	 9595 5578
9932	0	0	Ki67+	 9599 5613
9933	0	0	Ki67+	 9599 6161
9934	0	0	Ki67+	 9604 5844
9935	0	0	Ki67+	 9605 5787
9936	0	0	Ki67+	 9607 5972
9937	0	0	Ki67+	 9614 5696
9938	0	0	Ki67+	 9620 5662
9939	0	0	Ki67+	 9622 5956
9940	0	0	Ki67+	 9630 5892
9941	0	0	Ki67+	 9630 5925
9942	0	0	Ki67+	 9634 5736
9943	0	0	Ki67+	 9635 5793
9944	0	0	Ki67+	 9636 5701
9945	0	0	Ki67+	 9636 5873
9946	0	0	Ki67+	 9637 5862
9947	0	0	Ki67+	 9647 5714
9948	0	0	Ki67+	 9656 5766
9949	0	0	Ki67+	 9656 5809
9950	0	0	Ki67+	 9663 5957
9951	0	0	Ki67+	 9667 5387
9952	0	0	Ki67+	 9681 5659
9953	0	0	Ki67+	 9683 5851
9954	0	0	Ki67+	 9688 5825
9955	0	0	Ki67+	 9688 5892
9956	0	0	Ki67+	 9689 5991
9957	0	0	Ki67+	 9690 5408
9958	0	0	Ki67+	 9693 5423
9959	0	0	Ki67+	 9698 5981
9960	0	0	Ki67+	 9706 5910
9961	0	0	Ki67+	 9707 6053
9962	0	0	Ki67+	 9710 5885
9963	0	0	Ki67+	 9714 5454
9964	0	0	Ki67+	 9717 5394
9965	0	0	Ki67+	 9719 5655
9966	0	0	Ki67+	 9720 5947
9967	0	0	Ki67+	 9728 5399
9968	0	0	Ki67+	 9730 5538
9969	0	0	Ki67+	 9733 6027
9970	0	0	Ki67+	 9734 5936
9971	0	0	Ki67+	 9736 5957
9972	0	0	Ki67+	 9739 5432
9973	0	0	Ki67+	 9742 5466
9974	0	0	Ki67+	 9743 5498
9975	0	0	Ki67+	 9747 6017
9976	0	0	Ki67+	 9749 5733
9977	0	0	Ki67+	 9752 5670
9978	0	0	Ki67+	 9759 5967
9979	0	0	Ki67+	 9761 5569
9980	0	0	Ki67+	 9763 5498
9981	0	0	Ki67+	 9766 5399
9982	0	0	Ki67+	 9767 5412
9983	0	0	Ki67+	 9767 5549
9984	0	0	Ki67+	 9769 5988
9985	0	0	Ki67+	 9773 6026
9986	0	0	Ki67+	 9775 5577
9987	0	0	Ki67+	 9775 6070
9988	0	0	Ki67+	 9783 6019
9989	0	0	Ki67+	 9789 6102
9990	0	0	Ki67+	 9808 5409
9991	0	0	Ki67+	 9810 5912
9992	0	0	Ki67+	 9810 6089
9993	0	0	Ki67+	 9815 5477
9994	0	0	Ki67+	 9815 5641
9995	0	0	Ki67+	 9817 6129
9996	0	0	Ki67+	 9821 5947
9997	0	0	Ki67+	 9821 6159
9998	0	0	Ki67+	 9822 5632
9999	0	0	Ki67+	 9824 5793
10000	0	0	Ki67+	 9829 6149
10001	0	0	Ki67+	 9833 5436
10002	0	0	Ki67+	 9834 6172
10003	0	0	Ki67+	 9837 5542
10004	0	0	Ki67+	 9837 5800
10005	0	0	Ki67+	 9837 5964
10006	0	0	Ki67+	 9839 5604
10007	0	0	Ki67+	 9840 5852
10008	0	0	Ki67+	 9840 5865
10009	0	0	Ki67+	 9841 5515
10010	0	0	Ki67+	 9845 5684
10011	0	0	Ki67+	 9855 5450
10012	0	0	Ki67+	 9860 5574
10013	0	0	Ki67+	 9860 5786
10014	0	0	Ki67+	 9871 5590
10015	0	0	Ki67+	 9873 5420
10016	0	0	Ki67+	 9875 5532
10017	0	0	Ki67+	 9876 5384
10018	0	0	Ki67+	 9877 5888
10019	0	0	Ki67+	 9878 5758
10020	0	0	Ki67+	 9879 5683
10021	0	0	Ki67+	 9882 5471
10022	0	0	Ki67+	 9883 5553
10023	0	0	Ki67+	 9887 5877
10024	0	0	Ki67+	 9887 5934
10025	0	0	Ki67+	 9888 5630
10026	0	0	Ki67+	 9891 5527
10027	0	0	Ki67+	 9893 5404
10028	0	0	Ki67+	 9896 5605
10029	0	0	Ki67+	 9896 5945
10030	0	0	Ki67+	 9915 5385
10031	0	0	Ki67+	 9916 5488
10032	0	0	Ki67+	 9917 5924
10033	0	0	Ki67+	 9926 5511
10034	0	0	Ki67+	 9137 6372
10035	0	0	Ki67+	 9139 6799
10036	0	0	Ki67+	 9142 6575
10037	0	0	Ki67+	 9142 6612
10038	0	0	Ki67+	 9142 6678
10039	0	0	Ki67+	 9147 6753
10040	0	0	Ki67+	 9157 6448
10041	0	0	Ki67+	 9157 6773
10042	0	0	Ki67+	 9158 6650
10043	0	0	Ki67+	 9160 6718
10044	0	0	Ki67+	 9162 6581
10045	0	0	Ki67+	 9163 6479
10046	0	0	Ki67+	 9165 6620
10047	0	0	Ki67+	 9167 6863
10048	0	0	Ki67+	 9170 6437
10049	0	0	Ki67+	 9173 6771
10050	0	0	Ki67+	 9174 6513
10051	0	0	Ki67+	 9175 6561
10052	0	0	Ki67+	 9177 6611
10053	0	0	Ki67+	 9185 6805
10054	0	0	Ki67+	 9188 6178
10055	0	0	Ki67+	 9188 6741
10056	0	0	Ki67+	 9188 6758
10057	0	0	Ki67+	 9190 6192
10058	0	0	Ki67+	 9191 6714
10059	0	0	Ki67+	 9192 6582
10060	0	0	Ki67+	 9200 6691
10061	0	0	Ki67+	 9202 6770
10062	0	0	Ki67+	 9206 6512
10063	0	0	Ki67+	 9212 6818
10064	0	0	Ki67+	 9213 6802
10065	0	0	Ki67+	 9214 6673
10066	0	0	Ki67+	 9219 6537
10067	0	0	Ki67+	 9220 6462
10068	0	0	Ki67+	 9223 6582
10069	0	0	Ki67+	 9226 6523
10070	0	0	Ki67+	 9233 6298
10071	0	0	Ki67+	 9238 6325
10072	0	0	Ki67+	 9243 6893
10073	0	0	Ki67+	 9245 6703
10074	0	0	Ki67+	 9247 6837
10075	0	0	Ki67+	 9250 6543
10076	0	0	Ki67+	 9252 6228
10077	0	0	Ki67+	 9252 6813
10078	0	0	Ki67+	 9253 6355
10079	0	0	Ki67+	 9254 6792
10080	0	0	Ki67+	 9257 6940
10081	0	0	Ki67+	 9258 6207
10082	0	0	Ki67+	 9259 6367
10083	0	0	Ki67+	 9260 6285
10084	0	0	Ki67+	 9262 6769
10085	0	0	Ki67+	 9264 6875
10086	0	0	Ki67+	 9270 6961
10087	0	0	Ki67+	 9274 6426
10088	0	0	Ki67+	 9274 6903
10089	0	0	Ki67+	 9275 6342
10090	0	0	Ki67+	 9278 6217
10091	0	0	Ki67+	 9280 6675
10092	0	0	Ki67+	 9281 6370
10093	0	0	Ki67+	 9284 6694
10094	0	0	Ki67+	 9285 6588
10095	0	0	Ki67+	 9286 6309
10096	0	0	Ki67+	 9290 6792
10097	0	0	Ki67+	 9294 6877
10098	0	0	Ki67+	 9295 6219
10099	0	0	Ki67+	 9295 6481
10100	0	0	Ki67+	 9295 6667
10101	0	0	Ki67+	 9296 6265
10102	0	0	Ki67+	 9300 6606
10103	0	0	Ki67+	 9302 6907
10104	0	0	Ki67+	 9307 6507
10105	0	0	Ki67+	 9309 6357
10106	0	0	Ki67+	 9310 6430
10107	0	0	Ki67+	 9312 6522
10108	0	0	Ki67+	 9312 6645
10109	0	0	Ki67+	 9313 6631
10110	0	0	Ki67+	 9318 6244
10111	0	0	Ki67+	 9320 6832
10112	0	0	Ki67+	 9336 6411
10113	0	0	Ki67+	 9337 6513
10114	0	0	Ki67+	 9339 6546
10115	0	0	Ki67+	 9346 6469
10116	0	0	Ki67+	 9350 6244
10117	0	0	Ki67+	 9350 6962
10118	0	0	Ki67+	 9351 6974
10119	0	0	Ki67+	 9356 6493
10120	0	0	Ki67+	 9358 6604
10121	0	0	Ki67+	 9359 6615
10122	0	0	Ki67+	 9361 6930
10123	0	0	Ki67+	 9372 6949
10124	0	0	Ki67+	 9373 6511
10125	0	0	Ki67+	 9374 6571
10126	0	0	Ki67+	 9375 6496
10127	0	0	Ki67+	 9381 6423
10128	0	0	Ki67+	 9382 6228
10129	0	0	Ki67+	 9385 6914
10130	0	0	Ki67+	 9389 6207
10131	0	0	Ki67+	 9390 6612
10132	0	0	Ki67+	 9395 6626
10133	0	0	Ki67+	 9403 6180
10134	0	0	Ki67+	 9406 6484
10135	0	0	Ki67+	 9406 6513
10136	0	0	Ki67+	 9408 6203
10137	0	0	Ki67+	 9411 6971
10138	0	0	Ki67+	 9414 6758
10139	0	0	Ki67+	 9415 6941
10140	0	0	Ki67+	 9423 6263
10141	0	0	Ki67+	 9423 6824
10142	0	0	Ki67+	 9427 6239
10143	0	0	Ki67+	 9429 6889
10144	0	0	Ki67+	 9432 6205
10145	0	0	Ki67+	 9435 6523
10146	0	0	Ki67+	 9436 6280
10147	0	0	Ki67+	 9438 6587
10148	0	0	Ki67+	 9438 6786
10149	0	0	Ki67+	 9438 6847
10150	0	0	Ki67+	 9444 6832
10151	0	0	Ki67+	 9449 6930
10152	0	0	Ki67+	 9450 6768
10153	0	0	Ki67+	 9454 6891
10154	0	0	Ki67+	 9456 6736
10155	0	0	Ki67+	 9457 6543
10156	0	0	Ki67+	 9457 6805
10157	0	0	Ki67+	 9458 6959
10158	0	0	Ki67+	 9464 6863
10159	0	0	Ki67+	 9465 6745
10160	0	0	Ki67+	 9465 6895
10161	0	0	Ki67+	 9466 6467
10162	0	0	Ki67+	 9466 6507
10163	0	0	Ki67+	 9466 6767
10164	0	0	Ki67+	 9466 6914
10165	0	0	Ki67+	 9467 6409
10166	0	0	Ki67+	 9468 6486
10167	0	0	Ki67+	 9470 6728
10168	0	0	Ki67+	 9478 6686
10169	0	0	Ki67+	 9480 6821
10170	0	0	Ki67+	 9481 6319
10171	0	0	Ki67+	 9484 6519
10172	0	0	Ki67+	 9487 6948
10173	0	0	Ki67+	 9493 6889
10174	0	0	Ki67+	 9496 6642
10175	0	0	Ki67+	 9501 6337
10176	0	0	Ki67+	 9501 6657
10177	0	0	Ki67+	 9504 6833
10178	0	0	Ki67+	 9506 6207
10179	0	0	Ki67+	 9507 6548
10180	0	0	Ki67+	 9508 6585
10181	0	0	Ki67+	 9513 6235
10182	0	0	Ki67+	 9513 6451
10183	0	0	Ki67+	 9515 6907
10184	0	0	Ki67+	 9515 6934
10185	0	0	Ki67+	 9521 6628
10186	0	0	Ki67+	 9521 6702
10187	0	0	Ki67+	 9522 6433
10188	0	0	Ki67+	 9522 6849
10189	0	0	Ki67+	 9522 6962
10190	0	0	Ki67+	 9526 6925
10191	0	0	Ki67+	 9528 6565
10192	0	0	Ki67+	 9529 6886
10193	0	0	Ki67+	 9531 6280
10194	0	0	Ki67+	 9533 6372
10195	0	0	Ki67+	 9534 6669
10196	0	0	Ki67+	 9537 6301
10197	0	0	Ki67+	 9539 6528
10198	0	0	Ki67+	 9543 6502
10199	0	0	Ki67+	 9544 6698
10200	0	0	Ki67+	 9546 6423
10201	0	0	Ki67+	 9547 6264
10202	0	0	Ki67+	 9548 6865
10203	0	0	Ki67+	 9549 6476
10204	0	0	Ki67+	 9551 6725
10205	0	0	Ki67+	 9553 6648
10206	0	0	Ki67+	 9556 6518
10207	0	0	Ki67+	 9557 6208
10208	0	0	Ki67+	 9558 6556
10209	0	0	Ki67+	 9559 6579
10210	0	0	Ki67+	 9560 6464
10211	0	0	Ki67+	 9565 6729
10212	0	0	Ki67+	 9565 6857
10213	0	0	Ki67+	 9565 6948
10214	0	0	Ki67+	 9566 6898
10215	0	0	Ki67+	 9568 6337
10216	0	0	Ki67+	 9571 6227
10217	0	0	Ki67+	 9571 6972
10218	0	0	Ki67+	 9572 6552
10219	0	0	Ki67+	 9577 6188
10220	0	0	Ki67+	 9579 6363
10221	0	0	Ki67+	 9580 6658
10222	0	0	Ki67+	 9581 6683
10223	0	0	Ki67+	 9584 6735
10224	0	0	Ki67+	 9585 6259
10225	0	0	Ki67+	 9586 6377
10226	0	0	Ki67+	 9588 6274
10227	0	0	Ki67+	 9589 6489
10228	0	0	Ki67+	 9589 6525
10229	0	0	Ki67+	 9589 6652
10230	0	0	Ki67+	 9591 6323
10231	0	0	Ki67+	 9594 6936
10232	0	0	Ki67+	 9598 6915
10233	0	0	Ki67+	 9598 6962
10234	0	0	Ki67+	 9601 6207
10235	0	0	Ki67+	 9601 6715
10236	0	0	Ki67+	 9603 6195
10237	0	0	Ki67+	 9606 6936
10238	0	0	Ki67+	 9607 6366
10239	0	0	Ki67+	 9608 6687
10240	0	0	Ki67+	 9609 6553
10241	0	0	Ki67+	 9610 6232
10242	0	0	Ki67+	 9617 6693
10243	0	0	Ki67+	 9619 6637
10244	0	0	Ki67+	 9625 6610
10245	0	0	Ki67+	 9627 6429
10246	0	0	Ki67+	 9630 6707
10247	0	0	Ki67+	 9631 6956
10248	0	0	Ki67+	 9635 6922
10249	0	0	Ki67+	 9636 6451
10250	0	0	Ki67+	 9636 6902
10251	0	0	Ki67+	 9640 6275
10252	0	0	Ki67+	 9645 6467
10253	0	0	Ki67+	 9648 6364
10254	0	0	Ki67+	 9648 6389
10255	0	0	Ki67+	 9650 6487
10256	0	0	Ki67+	 9652 6896
10257	0	0	Ki67+	 9655 6336
10258	0	0	Ki67+	 9655 6411
10259	0	0	Ki67+	 9657 6557
10260	0	0	Ki67+	 9657 6699
10261	0	0	Ki67+	 9658 6306
10262	0	0	Ki67+	 9659 6717
10263	0	0	Ki67+	 9659 6950
10264	0	0	Ki67+	 9661 6910
10265	0	0	Ki67+	 9663 6531
10266	0	0	Ki67+	 9665 6793
10267	0	0	Ki67+	 9667 6809
10268	0	0	Ki67+	 9668 6843
10269	0	0	Ki67+	 9671 6748
10270	0	0	Ki67+	 9676 6866
10271	0	0	Ki67+	 9678 6381
10272	0	0	Ki67+	 9679 6912
10273	0	0	Ki67+	 9685 6581
10274	0	0	Ki67+	 9686 6549
10275	0	0	Ki67+	 9692 6609
10276	0	0	Ki67+	 9694 6886
10277	0	0	Ki67+	 9697 6626
10278	0	0	Ki67+	 9700 6923
10279	0	0	Ki67+	 9701 6772
10280	0	0	Ki67+	 9705 6741
10281	0	0	Ki67+	 9706 6968
10282	0	0	Ki67+	 9711 6730
10283	0	0	Ki67+	 9717 6583
10284	0	0	Ki67+	 9717 6950
10285	0	0	Ki67+	 9723 6635
10286	0	0	Ki67+	 9723 6660
10287	0	0	Ki67+	 9725 6816
10288	0	0	Ki67+	 9726 6612
10289	0	0	Ki67+	 9730 6695
10290	0	0	Ki67+	 9737 6728
10291	0	0	Ki67+	 9742 6665
10292	0	0	Ki67+	 9744 6697
10293	0	0	Ki67+	 9745 6785
10294	0	0	Ki67+	 9750 6743
10295	0	0	Ki67+	 9754 6836
10296	0	0	Ki67+	 9757 6724
10297	0	0	Ki67+	 9763 6876
10298	0	0	Ki67+	 9765 6803
10299	0	0	Ki67+	 9771 6699
10300	0	0	Ki67+	 9771 6718
10301	0	0	Ki67+	 9779 6855
10302	0	0	Ki67+	 9787 6830
10303	0	0	Ki67+	 9793 6379
10304	0	0	Ki67+	 9794 6242
10305	0	0	Ki67+	 9796 6550
10306	0	0	Ki67+	 9801 6202
10307	0	0	Ki67+	 9801 6880
10308	0	0	Ki67+	 9802 6292
10309	0	0	Ki67+	 9804 6349
10310	0	0	Ki67+	 9804 6560
10311	0	0	Ki67+	 9804 6735
10312	0	0	Ki67+	 9804 6854
10313	0	0	Ki67+	 9805 6600
10314	0	0	Ki67+	 9809 6434
10315	0	0	Ki67+	 9810 6234
10316	0	0	Ki67+	 9813 6488
10317	0	0	Ki67+	 9816 6625
10318	0	0	Ki67+	 9817 6374
10319	0	0	Ki67+	 9817 6574
10320	0	0	Ki67+	 9818 6761
10321	0	0	Ki67+	 9819 6180
10322	0	0	Ki67+	 9824 6749
10323	0	0	Ki67+	 9825 6401
10324	0	0	Ki67+	 9825 6582
10325	0	0	Ki67+	 9826 6265
10326	0	0	Ki67+	 9828 6547
10327	0	0	Ki67+	 9829 6643
10328	0	0	Ki67+	 9831 6187
10329	0	0	Ki67+	 9831 6298
10330	0	0	Ki67+	 9831 6333
10331	0	0	Ki67+	 9831 6797
10332	0	0	Ki67+	 9838 6589
10333	0	0	Ki67+	 9842 6554
10334	0	0	Ki67+	 9843 6474
10335	0	0	Ki67+	 9844 6410
10336	0	0	Ki67+	 9844 6664
10337	0	0	Ki67+	 9846 6220
10338	0	0	Ki67+	 9849 6424
10339	0	0	Ki67+	 9852 6313
10340	0	0	Ki67+	 9852 6624
10341	0	0	Ki67+	 9853 6777
10342	0	0	Ki67+	 9857 6512
10343	0	0	Ki67+	 9858 6264
10344	0	0	Ki67+	 9859 6544
10345	0	0	Ki67+	 9860 6433
10346	0	0	Ki67+	 9860 6817
10347	0	0	Ki67+	 9862 6349
10348	0	0	Ki67+	 9864 6693
10349	0	0	Ki67+	 9866 6451
10350	0	0	Ki67+	 9867 6660
10351	0	0	Ki67+	 9874 6470
10352	0	0	Ki67+	 9876 6486
10353	0	0	Ki67+	 9878 6941
10354	0	0	Ki67+	 9882 6906
10355	0	0	Ki67+	 9888 6713
10356	0	0	Ki67+	 9889 6803
10357	0	0	Ki67+	 9891 6741
10358	0	0	Ki67+	 9895 6848
10359	0	0	Ki67+	 9897 6723
10360	0	0	Ki67+	 9901 6881
10361	0	0	Ki67+	 9902 6327
10362	0	0	Ki67+	 9904 6920
10363	0	0	Ki67+	 9910 6370
10364	0	0	Ki67+	 9915 6630
10365	0	0	Ki67+	 9922 6324
10366	0	0	Ki67+	 9930 6646
10367	0	0	Ki67+	 9932 6349
10368	0	0	Ki67+	 9932 6364
10369	0	0	Ki67+	 9933 6415
10370	0	0	Ki67+	 9137 7457
10371	0	0	Ki67+	 9137 7505
10372	0	0	Ki67+	 9141 7568
10373	0	0	Ki67+	 9143 7422
10374	0	0	Ki67+	 9145 7129
10375	0	0	Ki67+	 9148 7229
10376	0	0	Ki67+	 9149 7295
10377	0	0	Ki67+	 9149 7350
10378	0	0	Ki67+	 9152 7108
10379	0	0	Ki67+	 9153 7152
10380	0	0	Ki67+	 9156 7186
10381	0	0	Ki67+	 9157 7534
10382	0	0	Ki67+	 9160 7504
10383	0	0	Ki67+	 9160 7560
10384	0	0	Ki67+	 9162 7111
10385	0	0	Ki67+	 9162 7300
10386	0	0	Ki67+	 9163 7125
10387	0	0	Ki67+	 9169 7409
10388	0	0	Ki67+	 9170 7607
10389	0	0	Ki67+	 9174 7458
10390	0	0	Ki67+	 9177 7210
10391	0	0	Ki67+	 9177 7518
10392	0	0	Ki67+	 9181 7628
10393	0	0	Ki67+	 9182 7446
10394	0	0	Ki67+	 9182 7486
10395	0	0	Ki67+	 9185 7168
10396	0	0	Ki67+	 9186 7538
10397	0	0	Ki67+	 9186 7550
10398	0	0	Ki67+	 9187 7183
10399	0	0	Ki67+	 9188 7148
10400	0	0	Ki67+	 9189 7238
10401	0	0	Ki67+	 9194 7480
10402	0	0	Ki67+	 9195 7198
10403	0	0	Ki67+	 9198 7268
10404	0	0	Ki67+	 9198 7284
10405	0	0	Ki67+	 9203 7252
10406	0	0	Ki67+	 9205 7210
10407	0	0	Ki67+	 9206 7402
10408	0	0	Ki67+	 9206 7425
10409	0	0	Ki67+	 9211 7454
10410	0	0	Ki67+	 9213 7730
10411	0	0	Ki67+	 9215 7672
10412	0	0	Ki67+	 9215 7712
10413	0	0	Ki67+	 9216 7314
10414	0	0	Ki67+	 9227 7235
10415	0	0	Ki67+	 9227 7288
10416	0	0	Ki67+	 9228 7256
10417	0	0	Ki67+	 9228 7465
10418	0	0	Ki67+	 9230 7666
10419	0	0	Ki67+	 9231 7508
10420	0	0	Ki67+	 9237 7774
10421	0	0	Ki67+	 9244 7603
10422	0	0	Ki67+	 9248 7691
10423	0	0	Ki67+	 9252 7637
10424	0	0	Ki67+	 9266 7598
10425	0	0	Ki67+	 9268 7588
10426	0	0	Ki67+	 9270 7027
10427	0	0	Ki67+	 9271 7670
10428	0	0	Ki67+	 9275 7080
10429	0	0	Ki67+	 9276 7715
10430	0	0	Ki67+	 9280 6982
10431	0	0	Ki67+	 9287 7763
10432	0	0	Ki67+	 9289 7116
10433	0	0	Ki67+	 9289 7580
10434	0	0	Ki67+	 9295 7056
10435	0	0	Ki67+	 9295 7068
10436	0	0	Ki67+	 9296 7013
10437	0	0	Ki67+	 9296 7648
10438	0	0	Ki67+	 9297 7143
10439	0	0	Ki67+	 9298 7673
10440	0	0	Ki67+	 9299 7701
10441	0	0	Ki67+	 9308 7169
10442	0	0	Ki67+	 9309 7565
10443	0	0	Ki67+	 9312 7592
10444	0	0	Ki67+	 9315 7050
10445	0	0	Ki67+	 9315 7773
10446	0	0	Ki67+	 9319 7197
10447	0	0	Ki67+	 9320 7625
10448	0	0	Ki67+	 9324 7092
10449	0	0	Ki67+	 9325 7109
10450	0	0	Ki67+	 9326 7667
10451	0	0	Ki67+	 9328 7716
10452	0	0	Ki67+	 9330 7031
10453	0	0	Ki67+	 9330 7218
10454	0	0	Ki67+	 9333 6978
10455	0	0	Ki67+	 9334 7053
10456	0	0	Ki67+	 9334 7737
10457	0	0	Ki67+	 9335 7707
10458	0	0	Ki67+	 9340 7065
10459	0	0	Ki67+	 9353 7724
10460	0	0	Ki67+	 9357 7501
10461	0	0	Ki67+	 9358 7006
10462	0	0	Ki67+	 9359 6988
10463	0	0	Ki67+	 9365 7755
10464	0	0	Ki67+	 9375 7184
10465	0	0	Ki67+	 9376 6993
10466	0	0	Ki67+	 9378 7148
10467	0	0	Ki67+	 9389 7235
10468	0	0	Ki67+	 9391 7004
10469	0	0	Ki67+	 9391 7125
10470	0	0	Ki67+	 9398 7578
10471	0	0	Ki67+	 9400 7161
10472	0	0	Ki67+	 9400 7247
10473	0	0	Ki67+	 9405 7232
10474	0	0	Ki67+	 9408 7273
10475	0	0	Ki67+	 9411 7024
10476	0	0	Ki67+	 9413 7263
10477	0	0	Ki67+	 9414 6995
10478	0	0	Ki67+	 9414 7352
10479	0	0	Ki67+	 9414 7485
10480	0	0	Ki67+	 9421 7313
10481	0	0	Ki67+	 9427 7291
10482	0	0	Ki67+	 9428 7344
10483	0	0	Ki67+	 9431 7461
10484	0	0	Ki67+	 9431 7520
10485	0	0	Ki67+	 9432 7550
10486	0	0	Ki67+	 9433 7004
10487	0	0	Ki67+	 9436 7246
10488	0	0	Ki67+	 9440 7641
10489	0	0	Ki67+	 9442 7581
10490	0	0	Ki67+	 9450 7487
10491	0	0	Ki67+	 9451 7755
10492	0	0	Ki67+	 9453 7359
10493	0	0	Ki67+	 9456 7423
10494	0	0	Ki67+	 9460 7473
10495	0	0	Ki67+	 9464 7664
10496	0	0	Ki67+	 9466 7197
10497	0	0	Ki67+	 9466 7219
10498	0	0	Ki67+	 9470 7122
10499	0	0	Ki67+	 9470 7243
10500	0	0	Ki67+	 9477 7644
10501	0	0	Ki67+	 9480 7154
10502	0	0	Ki67+	 9484 6977
10503	0	0	Ki67+	 9485 7106
10504	0	0	Ki67+	 9485 7320
10505	0	0	Ki67+	 9486 7392
10506	0	0	Ki67+	 9489 7136
10507	0	0	Ki67+	 9490 7717
10508	0	0	Ki67+	 9493 7689
10509	0	0	Ki67+	 9495 7655
10510	0	0	Ki67+	 9500 7294
10511	0	0	Ki67+	 9502 7343
10512	0	0	Ki67+	 9504 7040
10513	0	0	Ki67+	 9507 7240
10514	0	0	Ki67+	 9509 7672
10515	0	0	Ki67+	 9512 7077
10516	0	0	Ki67+	 9514 7230
10517	0	0	Ki67+	 9514 7536
10518	0	0	Ki67+	 9519 7009
10519	0	0	Ki67+	 9523 7040
10520	0	0	Ki67+	 9523 7742
10521	0	0	Ki67+	 9526 7762
10522	0	0	Ki67+	 9528 7204
10523	0	0	Ki67+	 9530 7330
10524	0	0	Ki67+	 9532 7280
10525	0	0	Ki67+	 9534 7657
10526	0	0	Ki67+	 9536 7644
10527	0	0	Ki67+	 9540 7586
10528	0	0	Ki67+	 9543 7233
10529	0	0	Ki67+	 9543 7610
10530	0	0	Ki67+	 9545 7038
10531	0	0	Ki67+	 9547 6985
10532	0	0	Ki67+	 9547 7167
10533	0	0	Ki67+	 9549 7561
10534	0	0	Ki67+	 9552 7327
10535	0	0	Ki67+	 9552 7766
10536	0	0	Ki67+	 9558 7533
10537	0	0	Ki67+	 9559 7007
10538	0	0	Ki67+	 9561 7563
10539	0	0	Ki67+	 9562 7439
10540	0	0	Ki67+	 9562 7687
10541	0	0	Ki67+	 9563 7081
10542	0	0	Ki67+	 9563 7665
10543	0	0	Ki67+	 9564 7206
10544	0	0	Ki67+	 9564 7450
10545	0	0	Ki67+	 9565 7579
10546	0	0	Ki67+	 9572 7180
10547	0	0	Ki67+	 9574 7492
10548	0	0	Ki67+	 9575 7634
10549	0	0	Ki67+	 9576 7720
10550	0	0	Ki67+	 9581 7340
10551	0	0	Ki67+	 9583 7438
10552	0	0	Ki67+	 9583 7745
10553	0	0	Ki67+	 9588 7238
10554	0	0	Ki67+	 9594 7214
10555	0	0	Ki67+	 9604 7481
10556	0	0	Ki67+	 9608 7000
10557	0	0	Ki67+	 9615 7767
10558	0	0	Ki67+	 9616 7287
10559	0	0	Ki67+	 9619 7719
10560	0	0	Ki67+	 9621 7507
10561	0	0	Ki67+	 9625 7325
10562	0	0	Ki67+	 9626 7481
10563	0	0	Ki67+	 9627 7238
10564	0	0	Ki67+	 9628 7430
10565	0	0	Ki67+	 9640 6980
10566	0	0	Ki67+	 9645 7466
10567	0	0	Ki67+	 9646 7016
10568	0	0	Ki67+	 9646 7223
10569	0	0	Ki67+	 9647 7724
10570	0	0	Ki67+	 9648 7307
10571	0	0	Ki67+	 9652 7516
10572	0	0	Ki67+	 9656 7498
10573	0	0	Ki67+	 9665 7757
10574	0	0	Ki67+	 9666 7023
10575	0	0	Ki67+	 9669 7729
10576	0	0	Ki67+	 9671 7706
10577	0	0	Ki67+	 9673 7190
10578	0	0	Ki67+	 9683 7521
10579	0	0	Ki67+	 9684 7770
10580	0	0	Ki67+	 9685 7261
10581	0	0	Ki67+	 9686 7504
10582	0	0	Ki67+	 9687 6977
10583	0	0	Ki67+	 9688 7050
10584	0	0	Ki67+	 9691 7755
10585	0	0	Ki67+	 9692 6988
10586	0	0	Ki67+	 9693 7021
10587	0	0	Ki67+	 9695 7220
10588	0	0	Ki67+	 9698 7350
10589	0	0	Ki67+	 9701 7194
10590	0	0	Ki67+	 9704 7163
10591	0	0	Ki67+	 9704 7364
10592	0	0	Ki67+	 9705 7149
10593	0	0	Ki67+	 9707 7299
10594	0	0	Ki67+	 9708 7065
10595	0	0	Ki67+	 9715 7756
10596	0	0	Ki67+	 9720 7534
10597	0	0	Ki67+	 9721 7123
10598	0	0	Ki67+	 9721 7321
10599	0	0	Ki67+	 9725 7134
10600	0	0	Ki67+	 9725 7702
10601	0	0	Ki67+	 9726 7444
10602	0	0	Ki67+	 9727 6984
10603	0	0	Ki67+	 9731 7098
10604	0	0	Ki67+	 9734 7049
10605	0	0	Ki67+	 9734 7719
10606	0	0	Ki67+	 9736 7637
10607	0	0	Ki67+	 9737 7431
10608	0	0	Ki67+	 9738 7686
10609	0	0	Ki67+	 9742 7606
10610	0	0	Ki67+	 9744 7118
10611	0	0	Ki67+	 9745 7553
10612	0	0	Ki67+	 9745 7724
10613	0	0	Ki67+	 9747 7037
10614	0	0	Ki67+	 9750 7257
10615	0	0	Ki67+	 9750 7664
10616	0	0	Ki67+	 9751 7582
10617	0	0	Ki67+	 9755 7598
10618	0	0	Ki67+	 9757 7524
10619	0	0	Ki67+	 9757 7631
10620	0	0	Ki67+	 9772 7031
10621	0	0	Ki67+	 9773 7043
10622	0	0	Ki67+	 9777 7086
10623	0	0	Ki67+	 9779 7142
10624	0	0	Ki67+	 9783 7395
10625	0	0	Ki67+	 9786 7099
10626	0	0	Ki67+	 9792 7111
10627	0	0	Ki67+	 9810 7068
10628	0	0	Ki67+	 9810 7134
10629	0	0	Ki67+	 9812 7040
10630	0	0	Ki67+	 9813 7155
10631	0	0	Ki67+	 9814 7741
10632	0	0	Ki67+	 9817 7762
10633	0	0	Ki67+	 9819 7180
10634	0	0	Ki67+	 9820 7089
10635	0	0	Ki67+	 9824 7190
10636	0	0	Ki67+	 9825 7711
10637	0	0	Ki67+	 9830 7048
10638	0	0	Ki67+	 9830 7281
10639	0	0	Ki67+	 9833 7168
10640	0	0	Ki67+	 9838 6985
10641	0	0	Ki67+	 9841 7126
10642	0	0	Ki67+	 9842 7190
10643	0	0	Ki67+	 9848 7426
10644	0	0	Ki67+	 9852 7092
10645	0	0	Ki67+	 9857 7132
10646	0	0	Ki67+	 9857 7165
10647	0	0	Ki67+	 9869 7366
10648	0	0	Ki67+	 9871 7729
10649	0	0	Ki67+	 9874 7282
10650	0	0	Ki67+	 9889 7024
10651	0	0	Ki67+	 9897 7714
10652	0	0	Ki67+	 9921 7674
10653	0	0	Ki67+	 9922 7346
10654	0	0	Ki67+	 9925 7438
10655	0	0	Ki67+	 9926 7740
10656	0	0	Ki67+	 9929 7460
10657	0	0	Ki67+	 9932 7368
10658	0	0	Ki67+	 9933 7698
10659	0	0	Ki67+	 9935 7261
10660	0	0	Ki67+	 9137 8207
10661	0	0	Ki67+	 9137 8253
10662	0	0	Ki67+	 9138 8145
10663	0	0	Ki67+	 9143 7907
10664	0	0	Ki67+	 9143 8090
10665	0	0	Ki67+	 9144 7926
10666	0	0	Ki67+	 9148 8178
10667	0	0	Ki67+	 9148 8245
10668	0	0	Ki67+	 9149 7942
10669	0	0	Ki67+	 9158 7797
10670	0	0	Ki67+	 9158 8059
10671	0	0	Ki67+	 9159 7905
10672	0	0	Ki67+	 9159 7989
10673	0	0	Ki67+	 9159 8280
10674	0	0	Ki67+	 9160 7849
10675	0	0	Ki67+	 9164 7891
10676	0	0	Ki67+	 9168 7934
10677	0	0	Ki67+	 9170 7841
10678	0	0	Ki67+	 9171 7955
10679	0	0	Ki67+	 9172 8268
10680	0	0	Ki67+	 9174 7820
10681	0	0	Ki67+	 9177 8255
10682	0	0	Ki67+	 9178 8110
10683	0	0	Ki67+	 9180 7963
10684	0	0	Ki67+	 9181 7899
10685	0	0	Ki67+	 9184 8229
10686	0	0	Ki67+	 9185 7852
10687	0	0	Ki67+	 9186 8036
10688	0	0	Ki67+	 9186 8160
10689	0	0	Ki67+	 9189 8139
10690	0	0	Ki67+	 9190 8085
10691	0	0	Ki67+	 9193 7780
10692	0	0	Ki67+	 9193 7928
10693	0	0	Ki67+	 9198 8061
10694	0	0	Ki67+	 9200 7880
10695	0	0	Ki67+	 9202 8023
10696	0	0	Ki67+	 9202 8108
10697	0	0	Ki67+	 9205 8534
10698	0	0	Ki67+	 9206 7783
10699	0	0	Ki67+	 9211 7811
10700	0	0	Ki67+	 9212 7959
10701	0	0	Ki67+	 9215 7930
10702	0	0	Ki67+	 9215 8011
10703	0	0	Ki67+	 9218 8560
10704	0	0	Ki67+	 9219 8158
10705	0	0	Ki67+	 9220 8084
10706	0	0	Ki67+	 9221 7831
10707	0	0	Ki67+	 9225 8191
10708	0	0	Ki67+	 9227 7803
10709	0	0	Ki67+	 9228 8115
10710	0	0	Ki67+	 9230 7871
10711	0	0	Ki67+	 9233 8143
10712	0	0	Ki67+	 9234 8029
10713	0	0	Ki67+	 9235 8273
10714	0	0	Ki67+	 9238 7920
10715	0	0	Ki67+	 9241 8058
10716	0	0	Ki67+	 9242 8193
10717	0	0	Ki67+	 9243 7834
10718	0	0	Ki67+	 9246 8068
10719	0	0	Ki67+	 9247 8046
10720	0	0	Ki67+	 9249 7999
10721	0	0	Ki67+	 9250 8271
10722	0	0	Ki67+	 9251 7935
10723	0	0	Ki67+	 9251 8024
10724	0	0	Ki67+	 9252 7975
10725	0	0	Ki67+	 9254 8257
10726	0	0	Ki67+	 9258 8159
10727	0	0	Ki67+	 9260 8227
10728	0	0	Ki67+	 9265 7858
10729	0	0	Ki67+	 9265 8211
10730	0	0	Ki67+	 9268 7837
10731	0	0	Ki67+	 9270 8351
10732	0	0	Ki67+	 9273 8004
10733	0	0	Ki67+	 9273 8312
10734	0	0	Ki67+	 9276 7788
10735	0	0	Ki67+	 9281 8044
10736	0	0	Ki67+	 9283 7923
10737	0	0	Ki67+	 9285 8202
10738	0	0	Ki67+	 9288 7885
10739	0	0	Ki67+	 9289 8017
10740	0	0	Ki67+	 9291 7992
10741	0	0	Ki67+	 9291 8287
10742	0	0	Ki67+	 9294 8408
10743	0	0	Ki67+	 9296 7961
10744	0	0	Ki67+	 9296 8260
10745	0	0	Ki67+	 9297 8231
10746	0	0	Ki67+	 9298 8397
10747	0	0	Ki67+	 9301 7900
10748	0	0	Ki67+	 9303 8138
10749	0	0	Ki67+	 9304 8212
10750	0	0	Ki67+	 9307 7829
10751	0	0	Ki67+	 9307 8177
10752	0	0	Ki67+	 9312 7887
10753	0	0	Ki67+	 9312 8050
10754	0	0	Ki67+	 9313 8329
10755	0	0	Ki67+	 9319 7840
10756	0	0	Ki67+	 9319 8404
10757	0	0	Ki67+	 9321 7939
10758	0	0	Ki67+	 9322 7827
10759	0	0	Ki67+	 9323 7993
10760	0	0	Ki67+	 9323 8549
10761	0	0	Ki67+	 9325 8159
10762	0	0	Ki67+	 9325 8488
10763	0	0	Ki67+	 9326 8343
10764	0	0	Ki67+	 9328 8199
10765	0	0	Ki67+	 9328 8302
10766	0	0	Ki67+	 9329 7811
10767	0	0	Ki67+	 9329 8212
10768	0	0	Ki67+	 9330 8260
10769	0	0	Ki67+	 9331 8507
10770	0	0	Ki67+	 9332 7899
10771	0	0	Ki67+	 9332 8436
10772	0	0	Ki67+	 9334 8570
10773	0	0	Ki67+	 9336 7778
10774	0	0	Ki67+	 9336 8386
10775	0	0	Ki67+	 9338 8271
10776	0	0	Ki67+	 9339 8001
10777	0	0	Ki67+	 9340 7925
10778	0	0	Ki67+	 9341 7961
10779	0	0	Ki67+	 9341 8165
10780	0	0	Ki67+	 9345 8509
10781	0	0	Ki67+	 9346 7859
10782	0	0	Ki67+	 9349 8543
10783	0	0	Ki67+	 9351 8523
10784	0	0	Ki67+	 9352 8353
10785	0	0	Ki67+	 9353 8338
10786	0	0	Ki67+	 9354 7985
10787	0	0	Ki67+	 9355 8313
10788	0	0	Ki67+	 9358 7953
10789	0	0	Ki67+	 9359 8237
10790	0	0	Ki67+	 9360 8145
10791	0	0	Ki67+	 9360 8170
10792	0	0	Ki67+	 9361 7941
10793	0	0	Ki67+	 9363 8072
10794	0	0	Ki67+	 9363 8303
10795	0	0	Ki67+	 9365 7913
10796	0	0	Ki67+	 9366 8083
10797	0	0	Ki67+	 9366 8102
10798	0	0	Ki67+	 9366 8193
10799	0	0	Ki67+	 9370 8012
10800	0	0	Ki67+	 9373 8369
10801	0	0	Ki67+	 9375 8534
10802	0	0	Ki67+	 9376 7961
10803	0	0	Ki67+	 9376 8382
10804	0	0	Ki67+	 9377 7788
10805	0	0	Ki67+	 9377 8418
10806	0	0	Ki67+	 9378 7831
10807	0	0	Ki67+	 9384 8001
10808	0	0	Ki67+	 9386 8571
10809	0	0	Ki67+	 9388 8033
10810	0	0	Ki67+	 9391 8288
10811	0	0	Ki67+	 9391 8473
10812	0	0	Ki67+	 9393 8050
10813	0	0	Ki67+	 9393 8276
10814	0	0	Ki67+	 9394 8245
10815	0	0	Ki67+	 9395 8066
10816	0	0	Ki67+	 9397 8222
10817	0	0	Ki67+	 9398 8396
10818	0	0	Ki67+	 9401 8336
10819	0	0	Ki67+	 9402 8363
10820	0	0	Ki67+	 9402 8438
10821	0	0	Ki67+	 9403 8185
10822	0	0	Ki67+	 9406 8420
10823	0	0	Ki67+	 9408 8029
10824	0	0	Ki67+	 9408 8317
10825	0	0	Ki67+	 9412 8080
10826	0	0	Ki67+	 9414 7963
10827	0	0	Ki67+	 9414 8070
10828	0	0	Ki67+	 9414 8503
10829	0	0	Ki67+	 9415 8522
10830	0	0	Ki67+	 9417 8279
10831	0	0	Ki67+	 9418 8421
10832	0	0	Ki67+	 9419 8096
10833	0	0	Ki67+	 9423 8460
10834	0	0	Ki67+	 9424 8009
10835	0	0	Ki67+	 9425 8062
10836	0	0	Ki67+	 9428 8265
10837	0	0	Ki67+	 9429 8188
10838	0	0	Ki67+	 9431 7888
10839	0	0	Ki67+	 9432 8347
10840	0	0	Ki67+	 9432 8473
10841	0	0	Ki67+	 9433 8387
10842	0	0	Ki67+	 9434 8432
10843	0	0	Ki67+	 9435 8090
10844	0	0	Ki67+	 9436 7989
10845	0	0	Ki67+	 9440 8490
10846	0	0	Ki67+	 9441 8451
10847	0	0	Ki67+	 9447 8113
10848	0	0	Ki67+	 9447 8214
10849	0	0	Ki67+	 9448 8292
10850	0	0	Ki67+	 9448 8359
10851	0	0	Ki67+	 9450 8409
10852	0	0	Ki67+	 9450 8546
10853	0	0	Ki67+	 9453 8324
10854	0	0	Ki67+	 9454 8195
10855	0	0	Ki67+	 9461 8233
10856	0	0	Ki67+	 9464 8219
10857	0	0	Ki67+	 9465 8135
10858	0	0	Ki67+	 9466 8102
10859	0	0	Ki67+	 9466 8378
10860	0	0	Ki67+	 9467 8512
10861	0	0	Ki67+	 9473 8560
10862	0	0	Ki67+	 9474 8269
10863	0	0	Ki67+	 9478 8127
10864	0	0	Ki67+	 9481 8199
10865	0	0	Ki67+	 9482 8505
10866	0	0	Ki67+	 9486 8252
10867	0	0	Ki67+	 9488 8378
10868	0	0	Ki67+	 9492 8284
10869	0	0	Ki67+	 9494 8435
10870	0	0	Ki67+	 9495 8548
10871	0	0	Ki67+	 9501 8115
10872	0	0	Ki67+	 9505 8188
10873	0	0	Ki67+	 9508 8209
10874	0	0	Ki67+	 9509 7883
10875	0	0	Ki67+	 9512 8519
10876	0	0	Ki67+	 9513 8483
10877	0	0	Ki67+	 9515 8450
10878	0	0	Ki67+	 9516 8368
10879	0	0	Ki67+	 9517 8342
10880	0	0	Ki67+	 9519 8308
10881	0	0	Ki67+	 9520 8423
10882	0	0	Ki67+	 9522 8244
10883	0	0	Ki67+	 9523 8318
10884	0	0	Ki67+	 9524 8138
10885	0	0	Ki67+	 9525 8408
10886	0	0	Ki67+	 9525 8466
10887	0	0	Ki67+	 9532 8537
10888	0	0	Ki67+	 9535 8197
10889	0	0	Ki67+	 9537 8380
10890	0	0	Ki67+	 9538 8506
10891	0	0	Ki67+	 9538 8556
10892	0	0	Ki67+	 9540 7831
10893	0	0	Ki67+	 9541 8274
10894	0	0	Ki67+	 9543 8338
10895	0	0	Ki67+	 9546 8448
10896	0	0	Ki67+	 9548 7796
10897	0	0	Ki67+	 9550 8570
10898	0	0	Ki67+	 9554 8332
10899	0	0	Ki67+	 9560 7806
10900	0	0	Ki67+	 9561 8473
10901	0	0	Ki67+	 9565 8492
10902	0	0	Ki67+	 9566 7845
10903	0	0	Ki67+	 9566 8414
10904	0	0	Ki67+	 9568 8286
10905	0	0	Ki67+	 9569 8398
10906	0	0	Ki67+	 9570 8165
10907	0	0	Ki67+	 9570 8529
10908	0	0	Ki67+	 9570 8546
10909	0	0	Ki67+	 9571 7998
10910	0	0	Ki67+	 9574 8461
10911	0	0	Ki67+	 9575 7786
10912	0	0	Ki67+	 9584 7825
10913	0	0	Ki67+	 9584 8216
10914	0	0	Ki67+	 9585 8568
10915	0	0	Ki67+	 9587 7800
10916	0	0	Ki67+	 9588 8165
10917	0	0	Ki67+	 9590 7979
10918	0	0	Ki67+	 9592 8117
10919	0	0	Ki67+	 9592 8149
10920	0	0	Ki67+	 9592 8281
10921	0	0	Ki67+	 9592 8503
10922	0	0	Ki67+	 9593 8355
10923	0	0	Ki67+	 9596 8184
10924	0	0	Ki67+	 9596 8232
10925	0	0	Ki67+	 9601 8441
10926	0	0	Ki67+	 9601 8532
10927	0	0	Ki67+	 9604 8487
10928	0	0	Ki67+	 9605 8081
10929	0	0	Ki67+	 9605 8307
10930	0	0	Ki67+	 9609 8231
10931	0	0	Ki67+	 9609 8470
10932	0	0	Ki67+	 9611 8291
10933	0	0	Ki67+	 9614 7783
10934	0	0	Ki67+	 9615 8353
10935	0	0	Ki67+	 9618 7983
10936	0	0	Ki67+	 9620 8049
10937	0	0	Ki67+	 9620 8197
10938	0	0	Ki67+	 9620 8517
10939	0	0	Ki67+	 9622 8412
10940	0	0	Ki67+	 9623 8536
10941	0	0	Ki67+	 9624 8159
10942	0	0	Ki67+	 9625 8125
10943	0	0	Ki67+	 9625 8323
10944	0	0	Ki67+	 9626 8225
10945	0	0	Ki67+	 9627 8558
10946	0	0	Ki67+	 9628 8187
10947	0	0	Ki67+	 9631 8390
10948	0	0	Ki67+	 9638 7933
10949	0	0	Ki67+	 9641 8461
10950	0	0	Ki67+	 9645 8261
10951	0	0	Ki67+	 9647 8157
10952	0	0	Ki67+	 9648 7965
10953	0	0	Ki67+	 9652 8091
10954	0	0	Ki67+	 9653 7828
10955	0	0	Ki67+	 9655 8114
10956	0	0	Ki67+	 9655 8390
10957	0	0	Ki67+	 9655 8474
10958	0	0	Ki67+	 9659 8158
10959	0	0	Ki67+	 9662 8210
10960	0	0	Ki67+	 9664 7929
10961	0	0	Ki67+	 9666 8071
10962	0	0	Ki67+	 9666 8189
10963	0	0	Ki67+	 9671 7789
10964	0	0	Ki67+	 9672 8084
10965	0	0	Ki67+	 9672 8272
10966	0	0	Ki67+	 9674 7922
10967	0	0	Ki67+	 9675 8239
10968	0	0	Ki67+	 9678 8476
10969	0	0	Ki67+	 9679 8146
10970	0	0	Ki67+	 9683 8120
10971	0	0	Ki67+	 9687 8229
10972	0	0	Ki67+	 9688 8385
10973	0	0	Ki67+	 9690 7836
10974	0	0	Ki67+	 9695 8250
10975	0	0	Ki67+	 9697 8081
10976	0	0	Ki67+	 9698 7979
10977	0	0	Ki67+	 9698 8157
10978	0	0	Ki67+	 9700 8175
10979	0	0	Ki67+	 9700 8412
10980	0	0	Ki67+	 9701 8203
10981	0	0	Ki67+	 9701 8271
10982	0	0	Ki67+	 9703 8227
10983	0	0	Ki67+	 9704 7818
10984	0	0	Ki67+	 9704 8444
10985	0	0	Ki67+	 9707 7832
10986	0	0	Ki67+	 9710 8013
10987	0	0	Ki67+	 9716 8219
10988	0	0	Ki67+	 9718 8042
10989	0	0	Ki67+	 9719 8133
10990	0	0	Ki67+	 9720 8240
10991	0	0	Ki67+	 9722 8095
10992	0	0	Ki67+	 9725 7878
10993	0	0	Ki67+	 9726 7990
10994	0	0	Ki67+	 9728 8537
10995	0	0	Ki67+	 9730 8167
10996	0	0	Ki67+	 9731 8121
10997	0	0	Ki67+	 9732 7817
10998	0	0	Ki67+	 9732 8196
10999	0	0	Ki67+	 9733 8062
11000	0	0	Ki67+	 9739 8001
11001	0	0	Ki67+	 9740 8098
11002	0	0	Ki67+	 9741 7786
11003	0	0	Ki67+	 9741 8115
11004	0	0	Ki67+	 9742 8225
11005	0	0	Ki67+	 9749 8135
11006	0	0	Ki67+	 9750 8096
11007	0	0	Ki67+	 9750 8207
11008	0	0	Ki67+	 9752 8023
11009	0	0	Ki67+	 9761 8162
11010	0	0	Ki67+	 9769 8071
11011	0	0	Ki67+	 9769 8176
11012	0	0	Ki67+	 9770 8135
11013	0	0	Ki67+	 9771 8205
11014	0	0	Ki67+	 9772 8014
11015	0	0	Ki67+	 9772 8105
11016	0	0	Ki67+	 9784 8153
11017	0	0	Ki67+	 9786 8164
11018	0	0	Ki67+	 9806 7788
11019	0	0	Ki67+	 9810 8111
11020	0	0	Ki67+	 9813 8132
11021	0	0	Ki67+	 9815 8439
11022	0	0	Ki67+	 9825 7785
11023	0	0	Ki67+	 9845 8096
11024	0	0	Ki67+	 9845 8562
11025	0	0	Ki67+	 9847 8220
11026	0	0	Ki67+	 9878 7867
11027	0	0	Ki67+	 9878 8286
11028	0	0	Ki67+	 9881 8163
11029	0	0	Ki67+	 9886 7924
11030	0	0	Ki67+	 9889 7909
11031	0	0	Ki67+	 9897 8425
11032	0	0	Ki67+	 9901 7884
11033	0	0	Ki67+	 9903 7850
11034	0	0	Ki67+	 9903 7941
11035	0	0	Ki67+	 9905 7833
11036	0	0	Ki67+	 9913 8012
11037	0	0	Ki67+	 9914 7806
11038	0	0	Ki67+	 9914 8050
11039	0	0	Ki67+	 9919 8539
11040	0	0	Ki67+	 9920 7964
11041	0	0	Ki67+	 9922 7898
11042	0	0	Ki67+	 9925 8373
11043	0	0	Ki67+	 9928 7945
11044	0	0	Ki67+	 9931 8502
11045	0	0	Ki67+	 9932 7857
11046	0	0	Ki67+	 9932 7995
11047	0	0	Ki67+	 9934 8040
11048	0	0	Ki67+	 9146 8620
11049	0	0	Ki67+	 9147 8706
11050	0	0	Ki67+	 9168 8694
11051	0	0	Ki67+	 9182 8605
11052	0	0	Ki67+	 9330 8634
11053	0	0	Ki67+	 9346 8618
11054	0	0	Ki67+	 9351 8648
11055	0	0	Ki67+	 9355 8592
11056	0	0	Ki67+	 9372 8672
11057	0	0	Ki67+	 9381 8615
11058	0	0	Ki67+	 9386 8659
11059	0	0	Ki67+	 9401 8597
11060	0	0	Ki67+	 9430 8590
11061	0	0	Ki67+	 9438 8637
11062	0	0	Ki67+	 9463 8577
11063	0	0	Ki67+	 9491 8645
11064	0	0	Ki67+	 9492 8591
11065	0	0	Ki67+	 9492 8613
11066	0	0	Ki67+	 9495 8681
11067	0	0	Ki67+	 9499 8656
11068	0	0	Ki67+	 9515 8692
11069	0	0	Ki67+	 9516 8613
11070	0	0	Ki67+	 9519 8656
11071	0	0	Ki67+	 9546 8610
11072	0	0	Ki67+	 9546 8669
11073	0	0	Ki67+	 9547 8694
11074	0	0	Ki67+	 9567 8644
11075	0	0	Ki67+	 9572 8682
11076	0	0	Ki67+	 9573 8734
11077	0	0	Ki67+	 9577 8589
11078	0	0	Ki67+	 9594 8677
11079	0	0	Ki67+	 9594 8691
11080	0	0	Ki67+	 9594 8704
11081	0	0	Ki67+	 9600 8595
11082	0	0	Ki67+	 9613 8708
11083	0	0	Ki67+	 9614 8611
11084	0	0	Ki67+	 9614 8636
11085	0	0	Ki67+	 9623 8666
11086	0	0	Ki67+	 9649 8645
11087	0	0	Ki67+	 9649 8685
11088	0	0	Ki67+	 9666 8662
11089	0	0	Ki67+	 9671 8577
11090	0	0	Ki67+	 9674 8602
11091	0	0	Ki67+	 9676 8630
11092	0	0	Ki67+	 9689 8660
11093	0	0	Ki67+	 9699 8595
11094	0	0	Ki67+	 9707 8633
11095	0	0	Ki67+	 9824 8657
11096	0	0	Ki67+	 9909 8640
11097	0	0	Ki67+	 9944 3594
11098	0	0	Ki67+	 9946 3407
11099	0	0	Ki67+	 9954 3735
11100	0	0	Ki67+	 9962 3787
11101	0	0	Ki67+	 9972 3756
11102	0	0	Ki67+	 9982 3746
11103	0	0	Ki67+	 9995 3365
11104	0	0	Ki67+	 10013 3531
11105	0	0	Ki67+	 10019 3286
11106	0	0	Ki67+	 10031 3302
11107	0	0	Ki67+	 10034 3506
11108	0	0	Ki67+	 10037 3959
11109	0	0	Ki67+	 10061 3775
11110	0	0	Ki67+	 10062 3285
11111	0	0	Ki67+	 10065 3307
11112	0	0	Ki67+	 10078 3759
11113	0	0	Ki67+	 10100 3235
11114	0	0	Ki67+	 10119 3424
11115	0	0	Ki67+	 10131 3528
11116	0	0	Ki67+	 10143 3269
11117	0	0	Ki67+	 10150 3335
11118	0	0	Ki67+	 10158 3754
11119	0	0	Ki67+	 10221 3734
11120	0	0	Ki67+	 10224 3238
11121	0	0	Ki67+	 10226 3439
11122	0	0	Ki67+	 10232 3346
11123	0	0	Ki67+	 10239 3825
11124	0	0	Ki67+	 10251 3777
11125	0	0	Ki67+	 10258 3349
11126	0	0	Ki67+	 10267 3316
11127	0	0	Ki67+	 10271 3268
11128	0	0	Ki67+	 10292 3901
11129	0	0	Ki67+	 10294 3830
11130	0	0	Ki67+	 10300 3263
11131	0	0	Ki67+	 10307 3489
11132	0	0	Ki67+	 10307 3815
11133	0	0	Ki67+	 10308 3362
11134	0	0	Ki67+	 10319 3492
11135	0	0	Ki67+	 10320 3474
11136	0	0	Ki67+	 10324 3334
11137	0	0	Ki67+	 10325 3347
11138	0	0	Ki67+	 10327 3948
11139	0	0	Ki67+	 10352 3911
11140	0	0	Ki67+	 10356 3314
11141	0	0	Ki67+	 10362 3456
11142	0	0	Ki67+	 10364 3495
11143	0	0	Ki67+	 10369 3283
11144	0	0	Ki67+	 10387 3334
11145	0	0	Ki67+	 10387 3390
11146	0	0	Ki67+	 10405 3450
11147	0	0	Ki67+	 10426 3614
11148	0	0	Ki67+	 10436 3463
11149	0	0	Ki67+	 10440 3383
11150	0	0	Ki67+	 10441 3419
11151	0	0	Ki67+	 10457 3427
11152	0	0	Ki67+	 10457 3450
11153	0	0	Ki67+	 10471 3692
11154	0	0	Ki67+	 10472 3462
11155	0	0	Ki67+	 10475 3730
11156	0	0	Ki67+	 10476 3780
11157	0	0	Ki67+	 10477 3443
11158	0	0	Ki67+	 10502 3490
11159	0	0	Ki67+	 10504 3460
11160	0	0	Ki67+	 10509 3429
11161	0	0	Ki67+	 10509 3779
11162	0	0	Ki67+	 10510 3589
11163	0	0	Ki67+	 10518 3864
11164	0	0	Ki67+	 10519 3954
11165	0	0	Ki67+	 10520 3625
11166	0	0	Ki67+	 10524 3366
11167	0	0	Ki67+	 10530 3836
11168	0	0	Ki67+	 10534 3790
11169	0	0	Ki67+	 10535 3458
11170	0	0	Ki67+	 10538 3444
11171	0	0	Ki67+	 10545 3366
11172	0	0	Ki67+	 10546 3634
11173	0	0	Ki67+	 10547 3861
11174	0	0	Ki67+	 10548 3585
11175	0	0	Ki67+	 10550 3622
11176	0	0	Ki67+	 10558 3763
11177	0	0	Ki67+	 10565 3495
11178	0	0	Ki67+	 10565 3546
11179	0	0	Ki67+	 10565 3854
11180	0	0	Ki67+	 10570 3353
11181	0	0	Ki67+	 10571 3406
11182	0	0	Ki67+	 10572 3928
11183	0	0	Ki67+	 10579 3878
11184	0	0	Ki67+	 10582 3604
11185	0	0	Ki67+	 10591 3569
11186	0	0	Ki67+	 10592 3477
11187	0	0	Ki67+	 10611 3893
11188	0	0	Ki67+	 10616 3505
11189	0	0	Ki67+	 10618 3463
11190	0	0	Ki67+	 10619 3394
11191	0	0	Ki67+	 10625 3409
11192	0	0	Ki67+	 10631 3489
11193	0	0	Ki67+	 10632 3427
11194	0	0	Ki67+	 10633 3380
11195	0	0	Ki67+	 10634 3363
11196	0	0	Ki67+	 10637 3611
11197	0	0	Ki67+	 10645 3470
11198	0	0	Ki67+	 10646 3938
11199	0	0	Ki67+	 10647 3532
11200	0	0	Ki67+	 10648 3779
11201	0	0	Ki67+	 10650 3676
11202	0	0	Ki67+	 10652 3401
11203	0	0	Ki67+	 10655 3754
11204	0	0	Ki67+	 10662 3549
11205	0	0	Ki67+	 10663 3587
11206	0	0	Ki67+	 10663 3839
11207	0	0	Ki67+	 10665 3709
11208	0	0	Ki67+	 10669 3887
11209	0	0	Ki67+	 10670 3447
11210	0	0	Ki67+	 10673 3404
11211	0	0	Ki67+	 10673 3854
11212	0	0	Ki67+	 10675 3765
11213	0	0	Ki67+	 10677 3663
11214	0	0	Ki67+	 10679 3932
11215	0	0	Ki67+	 10680 3562
11216	0	0	Ki67+	 10685 3635
11217	0	0	Ki67+	 10687 3362
11218	0	0	Ki67+	 10689 3510
11219	0	0	Ki67+	 10689 3601
11220	0	0	Ki67+	 10689 3854
11221	0	0	Ki67+	 10695 3837
11222	0	0	Ki67+	 10703 3573
11223	0	0	Ki67+	 10708 3772
11224	0	0	Ki67+	 10723 3718
11225	0	0	Ki67+	 10726 3592
11226	0	0	Ki67+	 10732 3583
11227	0	0	Ki67+	 9939 4382
11228	0	0	Ki67+	 9940 4328
11229	0	0	Ki67+	 9942 4411
11230	0	0	Ki67+	 9943 4499
11231	0	0	Ki67+	 9946 4442
11232	0	0	Ki67+	 9947 4337
11233	0	0	Ki67+	 9948 4424
11234	0	0	Ki67+	 9949 4388
11235	0	0	Ki67+	 9953 4460
11236	0	0	Ki67+	 9954 4529
11237	0	0	Ki67+	 9959 4109
11238	0	0	Ki67+	 9967 4597
11239	0	0	Ki67+	 9973 4580
11240	0	0	Ki67+	 9980 4611
11241	0	0	Ki67+	 9982 4546
11242	0	0	Ki67+	 9988 4280
11243	0	0	Ki67+	 9995 4628
11244	0	0	Ki67+	 10002 4577
11245	0	0	Ki67+	 10010 4543
11246	0	0	Ki67+	 10014 4686
11247	0	0	Ki67+	 10018 4725
11248	0	0	Ki67+	 10021 4105
11249	0	0	Ki67+	 10028 4198
11250	0	0	Ki67+	 10028 4299
11251	0	0	Ki67+	 10034 4043
11252	0	0	Ki67+	 10038 4308
11253	0	0	Ki67+	 10040 4727
11254	0	0	Ki67+	 10043 4524
11255	0	0	Ki67+	 10048 4672
11256	0	0	Ki67+	 10057 4649
11257	0	0	Ki67+	 10060 4199
11258	0	0	Ki67+	 10061 4358
11259	0	0	Ki67+	 10065 4724
11260	0	0	Ki67+	 10073 4688
11261	0	0	Ki67+	 10074 4453
11262	0	0	Ki67+	 10085 4342
11263	0	0	Ki67+	 10090 4391
11264	0	0	Ki67+	 10091 4573
11265	0	0	Ki67+	 10099 4702
11266	0	0	Ki67+	 10102 4756
11267	0	0	Ki67+	 10106 4354
11268	0	0	Ki67+	 10107 4718
11269	0	0	Ki67+	 10108 4423
11270	0	0	Ki67+	 10114 4483
11271	0	0	Ki67+	 10118 4727
11272	0	0	Ki67+	 10125 4648
11273	0	0	Ki67+	 10126 4371
11274	0	0	Ki67+	 10129 4696
11275	0	0	Ki67+	 10132 4398
11276	0	0	Ki67+	 10133 4734
11277	0	0	Ki67+	 10137 4337
11278	0	0	Ki67+	 10140 4281
11279	0	0	Ki67+	 10156 4734
11280	0	0	Ki67+	 10177 4373
11281	0	0	Ki67+	 10188 4308
11282	0	0	Ki67+	 10194 4396
11283	0	0	Ki67+	 10200 4595
11284	0	0	Ki67+	 10222 4689
11285	0	0	Ki67+	 10223 4457
11286	0	0	Ki67+	 10223 4623
11287	0	0	Ki67+	 10224 4420
11288	0	0	Ki67+	 10250 4472
11289	0	0	Ki67+	 10260 4734
11290	0	0	Ki67+	 10267 4679
11291	0	0	Ki67+	 10275 4389
11292	0	0	Ki67+	 10277 4674
11293	0	0	Ki67+	 10278 4711
11294	0	0	Ki67+	 10281 4658
11295	0	0	Ki67+	 10283 4609
11296	0	0	Ki67+	 10297 4300
11297	0	0	Ki67+	 10304 4643
11298	0	0	Ki67+	 10305 4760
11299	0	0	Ki67+	 10308 4054
11300	0	0	Ki67+	 10309 4692
11301	0	0	Ki67+	 10310 4288
11302	0	0	Ki67+	 10311 4661
11303	0	0	Ki67+	 10320 4141
11304	0	0	Ki67+	 10324 4726
11305	0	0	Ki67+	 10336 4647
11306	0	0	Ki67+	 10340 4174
11307	0	0	Ki67+	 10340 4630
11308	0	0	Ki67+	 10341 4258
11309	0	0	Ki67+	 10344 4749
11310	0	0	Ki67+	 10348 4104
11311	0	0	Ki67+	 10351 4680
11312	0	0	Ki67+	 10352 4477
11313	0	0	Ki67+	 10358 4028
11314	0	0	Ki67+	 10358 4519
11315	0	0	Ki67+	 10360 4664
11316	0	0	Ki67+	 10365 4447
11317	0	0	Ki67+	 10383 4476
11318	0	0	Ki67+	 10388 4431
11319	0	0	Ki67+	 10401 4595
11320	0	0	Ki67+	 10401 4638
11321	0	0	Ki67+	 10402 4530
11322	0	0	Ki67+	 10403 4567
11323	0	0	Ki67+	 10404 4504
11324	0	0	Ki67+	 10405 4075
11325	0	0	Ki67+	 10407 4158
11326	0	0	Ki67+	 10411 4273
11327	0	0	Ki67+	 10420 4563
11328	0	0	Ki67+	 10426 4214
11329	0	0	Ki67+	 10427 4409
11330	0	0	Ki67+	 10429 3998
11331	0	0	Ki67+	 10432 4487
11332	0	0	Ki67+	 10435 4645
11333	0	0	Ki67+	 10442 4439
11334	0	0	Ki67+	 10446 4397
11335	0	0	Ki67+	 10459 4424
11336	0	0	Ki67+	 10461 4263
11337	0	0	Ki67+	 10464 4217
11338	0	0	Ki67+	 10464 4631
11339	0	0	Ki67+	 10469 4587
11340	0	0	Ki67+	 10474 4622
11341	0	0	Ki67+	 10475 4433
11342	0	0	Ki67+	 10476 4651
11343	0	0	Ki67+	 10483 4173
11344	0	0	Ki67+	 10485 4401
11345	0	0	Ki67+	 10492 4073
11346	0	0	Ki67+	 10492 4330
11347	0	0	Ki67+	 10492 4534
11348	0	0	Ki67+	 10495 4518
11349	0	0	Ki67+	 10496 4662
11350	0	0	Ki67+	 10497 4603
11351	0	0	Ki67+	 10512 4620
11352	0	0	Ki67+	 10514 4043
11353	0	0	Ki67+	 10515 4030
11354	0	0	Ki67+	 10515 4603
11355	0	0	Ki67+	 10519 3975
11356	0	0	Ki67+	 10521 4572
11357	0	0	Ki67+	 10530 4174
11358	0	0	Ki67+	 10533 4154
11359	0	0	Ki67+	 10533 4394
11360	0	0	Ki67+	 10535 4542
11361	0	0	Ki67+	 10538 4729
11362	0	0	Ki67+	 10542 3985
11363	0	0	Ki67+	 10545 4314
11364	0	0	Ki67+	 10546 4121
11365	0	0	Ki67+	 10547 4345
11366	0	0	Ki67+	 10550 4504
11367	0	0	Ki67+	 10552 4202
11368	0	0	Ki67+	 10554 4223
11369	0	0	Ki67+	 10561 4538
11370	0	0	Ki67+	 10563 4170
11371	0	0	Ki67+	 10578 4650
11372	0	0	Ki67+	 10580 4069
11373	0	0	Ki67+	 10586 4281
11374	0	0	Ki67+	 10587 4620
11375	0	0	Ki67+	 10588 4227
11376	0	0	Ki67+	 10588 4501
11377	0	0	Ki67+	 10591 4593
11378	0	0	Ki67+	 10592 4312
11379	0	0	Ki67+	 10600 4089
11380	0	0	Ki67+	 10604 4382
11381	0	0	Ki67+	 10607 4338
11382	0	0	Ki67+	 10610 4670
11383	0	0	Ki67+	 10619 4377
11384	0	0	Ki67+	 10624 4356
11385	0	0	Ki67+	 10624 4422
11386	0	0	Ki67+	 10624 4674
11387	0	0	Ki67+	 10625 4123
11388	0	0	Ki67+	 10629 4454
11389	0	0	Ki67+	 10632 4508
11390	0	0	Ki67+	 10633 4316
11391	0	0	Ki67+	 10643 4329
11392	0	0	Ki67+	 10644 4167
11393	0	0	Ki67+	 10646 4136
11394	0	0	Ki67+	 10649 4340
11395	0	0	Ki67+	 10652 4292
11396	0	0	Ki67+	 10654 4193
11397	0	0	Ki67+	 10661 4680
11398	0	0	Ki67+	 10667 4042
11399	0	0	Ki67+	 10673 3980
11400	0	0	Ki67+	 10676 4194
11401	0	0	Ki67+	 10678 4205
11402	0	0	Ki67+	 10679 4393
11403	0	0	Ki67+	 10680 4104
11404	0	0	Ki67+	 10689 4167
11405	0	0	Ki67+	 10689 4403
11406	0	0	Ki67+	 10694 4203
11407	0	0	Ki67+	 10708 4000
11408	0	0	Ki67+	 10717 4120
11409	0	0	Ki67+	 10719 4095
11410	0	0	Ki67+	 10721 4204
11411	0	0	Ki67+	 10726 3981
11412	0	0	Ki67+	 10728 4057
11413	0	0	Ki67+	 10728 4579
11414	0	0	Ki67+	 10729 4141
11415	0	0	Ki67+	 10729 4636
11416	0	0	Ki67+	 10730 4512
11417	0	0	Ki67+	 9939 5438
11418	0	0	Ki67+	 9940 5398
11419	0	0	Ki67+	 9943 4994
11420	0	0	Ki67+	 9954 5424
11421	0	0	Ki67+	 9963 4792
11422	0	0	Ki67+	 9964 5077
11423	0	0	Ki67+	 9967 4871
11424	0	0	Ki67+	 9969 5508
11425	0	0	Ki67+	 9970 5272
11426	0	0	Ki67+	 9973 5257
11427	0	0	Ki67+	 9977 5410
11428	0	0	Ki67+	 9988 4883
11429	0	0	Ki67+	 9990 5250
11430	0	0	Ki67+	 9991 5080
11431	0	0	Ki67+	 9991 5112
11432	0	0	Ki67+	 9995 5405
11433	0	0	Ki67+	 10001 5534
11434	0	0	Ki67+	 10012 5225
11435	0	0	Ki67+	 10013 5107
11436	0	0	Ki67+	 10015 5124
11437	0	0	Ki67+	 10016 5272
11438	0	0	Ki67+	 10016 5456
11439	0	0	Ki67+	 10017 5239
11440	0	0	Ki67+	 10018 4891
11441	0	0	Ki67+	 10020 4863
11442	0	0	Ki67+	 10020 5398
11443	0	0	Ki67+	 10034 5484
11444	0	0	Ki67+	 10035 5459
11445	0	0	Ki67+	 10041 5443
11446	0	0	Ki67+	 10041 5533
11447	0	0	Ki67+	 10043 5309
11448	0	0	Ki67+	 10044 5276
11449	0	0	Ki67+	 10047 5404
11450	0	0	Ki67+	 10047 5474
11451	0	0	Ki67+	 10056 4782
11452	0	0	Ki67+	 10060 5276
11453	0	0	Ki67+	 10067 5313
11454	0	0	Ki67+	 10070 5288
11455	0	0	Ki67+	 10070 5340
11456	0	0	Ki67+	 10090 5368
11457	0	0	Ki67+	 10092 4952
11458	0	0	Ki67+	 10095 5481
11459	0	0	Ki67+	 10097 4771
11460	0	0	Ki67+	 10104 5402
11461	0	0	Ki67+	 10109 5357
11462	0	0	Ki67+	 10114 5240
11463	0	0	Ki67+	 10117 5452
11464	0	0	Ki67+	 10122 5383
11465	0	0	Ki67+	 10122 5414
11466	0	0	Ki67+	 10128 5527
11467	0	0	Ki67+	 10130 5087
11468	0	0	Ki67+	 10132 5543
11469	0	0	Ki67+	 10134 5432
11470	0	0	Ki67+	 10148 5493
11471	0	0	Ki67+	 10150 5483
11472	0	0	Ki67+	 10159 4875
11473	0	0	Ki67+	 10160 5529
11474	0	0	Ki67+	 10171 4856
11475	0	0	Ki67+	 10176 4905
11476	0	0	Ki67+	 10191 4874
11477	0	0	Ki67+	 10191 5297
11478	0	0	Ki67+	 10197 4839
11479	0	0	Ki67+	 10207 4841
11480	0	0	Ki67+	 10210 5149
11481	0	0	Ki67+	 10211 5003
11482	0	0	Ki67+	 10212 4830
11483	0	0	Ki67+	 10214 5464
11484	0	0	Ki67+	 10215 5072
11485	0	0	Ki67+	 10216 4866
11486	0	0	Ki67+	 10221 4855
11487	0	0	Ki67+	 10225 4897
11488	0	0	Ki67+	 10230 5200
11489	0	0	Ki67+	 10238 4784
11490	0	0	Ki67+	 10240 5245
11491	0	0	Ki67+	 10240 5531
11492	0	0	Ki67+	 10246 5268
11493	0	0	Ki67+	 10248 5482
11494	0	0	Ki67+	 10248 5513
11495	0	0	Ki67+	 10249 5159
11496	0	0	Ki67+	 10250 4899
11497	0	0	Ki67+	 10250 5094
11498	0	0	Ki67+	 10253 5301
11499	0	0	Ki67+	 10257 5350
11500	0	0	Ki67+	 10260 4828
11501	0	0	Ki67+	 10260 4927
11502	0	0	Ki67+	 10276 4842
11503	0	0	Ki67+	 10277 5243
11504	0	0	Ki67+	 10283 5200
11505	0	0	Ki67+	 10284 4822
11506	0	0	Ki67+	 10285 4994
11507	0	0	Ki67+	 10289 4835
11508	0	0	Ki67+	 10304 4925
11509	0	0	Ki67+	 10306 4976
11510	0	0	Ki67+	 10309 4809
11511	0	0	Ki67+	 10314 5032
11512	0	0	Ki67+	 10326 4949
11513	0	0	Ki67+	 10337 5041
11514	0	0	Ki67+	 10338 5083
11515	0	0	Ki67+	 10344 4926
11516	0	0	Ki67+	 10348 5466
11517	0	0	Ki67+	 10350 5332
11518	0	0	Ki67+	 10353 5267
11519	0	0	Ki67+	 10362 5049
11520	0	0	Ki67+	 10370 5216
11521	0	0	Ki67+	 10371 5161
11522	0	0	Ki67+	 10377 5139
11523	0	0	Ki67+	 10378 4989
11524	0	0	Ki67+	 10390 5527
11525	0	0	Ki67+	 10399 4895
11526	0	0	Ki67+	 10401 5530
11527	0	0	Ki67+	 10408 5345
11528	0	0	Ki67+	 10409 5179
11529	0	0	Ki67+	 10415 5386
11530	0	0	Ki67+	 10423 4804
11531	0	0	Ki67+	 10436 4825
11532	0	0	Ki67+	 10439 5033
11533	0	0	Ki67+	 10450 5368
11534	0	0	Ki67+	 10454 5388
11535	0	0	Ki67+	 10464 4797
11536	0	0	Ki67+	 10465 5017
11537	0	0	Ki67+	 10472 5549
11538	0	0	Ki67+	 10476 5335
11539	0	0	Ki67+	 10483 5469
11540	0	0	Ki67+	 10484 5366
11541	0	0	Ki67+	 10488 5340
11542	0	0	Ki67+	 10497 5476
11543	0	0	Ki67+	 10501 5361
11544	0	0	Ki67+	 10503 5505
11545	0	0	Ki67+	 10505 5315
11546	0	0	Ki67+	 10523 4967
11547	0	0	Ki67+	 10525 4936
11548	0	0	Ki67+	 10529 5391
11549	0	0	Ki67+	 10532 5053
11550	0	0	Ki67+	 10535 5557
11551	0	0	Ki67+	 10538 5151
11552	0	0	Ki67+	 10538 5424
11553	0	0	Ki67+	 10539 4805
11554	0	0	Ki67+	 10541 5310
11555	0	0	Ki67+	 10542 5022
11556	0	0	Ki67+	 10543 5198
11557	0	0	Ki67+	 10544 4836
11558	0	0	Ki67+	 10545 5433
11559	0	0	Ki67+	 10556 5132
11560	0	0	Ki67+	 10561 5567
11561	0	0	Ki67+	 10565 5387
11562	0	0	Ki67+	 10566 5060
11563	0	0	Ki67+	 10576 5433
11564	0	0	Ki67+	 10577 4885
11565	0	0	Ki67+	 10579 5123
11566	0	0	Ki67+	 10581 5532
11567	0	0	Ki67+	 10585 5232
11568	0	0	Ki67+	 10586 5394
11569	0	0	Ki67+	 10590 5041
11570	0	0	Ki67+	 10591 4881
11571	0	0	Ki67+	 10592 4852
11572	0	0	Ki67+	 10594 5337
11573	0	0	Ki67+	 10604 5171
11574	0	0	Ki67+	 10607 5055
11575	0	0	Ki67+	 10607 5432
11576	0	0	Ki67+	 10609 5150
11577	0	0	Ki67+	 10611 4855
11578	0	0	Ki67+	 10620 4899
11579	0	0	Ki67+	 10620 5357
11580	0	0	Ki67+	 10620 5410
11581	0	0	Ki67+	 10620 5425
11582	0	0	Ki67+	 10630 5367
11583	0	0	Ki67+	 10632 5411
11584	0	0	Ki67+	 10632 5456
11585	0	0	Ki67+	 10633 5531
11586	0	0	Ki67+	 10636 5325
11587	0	0	Ki67+	 10642 4871
11588	0	0	Ki67+	 10646 5032
11589	0	0	Ki67+	 10649 5557
11590	0	0	Ki67+	 10659 4788
11591	0	0	Ki67+	 10662 4917
11592	0	0	Ki67+	 10675 4908
11593	0	0	Ki67+	 10675 5399
11594	0	0	Ki67+	 10679 4873
11595	0	0	Ki67+	 10679 5181
11596	0	0	Ki67+	 10682 4922
11597	0	0	Ki67+	 10682 5104
11598	0	0	Ki67+	 10683 5037
11599	0	0	Ki67+	 10688 4895
11600	0	0	Ki67+	 10695 5445
11601	0	0	Ki67+	 10698 5082
11602	0	0	Ki67+	 10701 5279
11603	0	0	Ki67+	 10709 4856
11604	0	0	Ki67+	 10711 5178
11605	0	0	Ki67+	 10714 4868
11606	0	0	Ki67+	 10731 5311
11607	0	0	Ki67+	 10734 4874
11608	0	0	Ki67+	 10734 5346
11609	0	0	Ki67+	 10735 4817
11610	0	0	Ki67+	 9938 5896
11611	0	0	Ki67+	 9938 6159
11612	0	0	Ki67+	 9942 5663
11613	0	0	Ki67+	 9945 5976
11614	0	0	Ki67+	 9948 5714
11615	0	0	Ki67+	 9950 6080
11616	0	0	Ki67+	 9952 5988
11617	0	0	Ki67+	 9960 5962
11618	0	0	Ki67+	 9961 5745
11619	0	0	Ki67+	 9961 6005
11620	0	0	Ki67+	 9962 5910
11621	0	0	Ki67+	 9971 6221
11622	0	0	Ki67+	 9973 6202
11623	0	0	Ki67+	 9982 5994
11624	0	0	Ki67+	 9983 6180
11625	0	0	Ki67+	 9984 5892
11626	0	0	Ki67+	 9985 6328
11627	0	0	Ki67+	 9986 6146
11628	0	0	Ki67+	 9986 6247
11629	0	0	Ki67+	 9987 5775
11630	0	0	Ki67+	 9987 6009
11631	0	0	Ki67+	 9988 5795
11632	0	0	Ki67+	 9989 5847
11633	0	0	Ki67+	 9991 5724
11634	0	0	Ki67+	 9993 6315
11635	0	0	Ki67+	 9996 5743
11636	0	0	Ki67+	 9996 6074
11637	0	0	Ki67+	 9996 6294
11638	0	0	Ki67+	 9998 5998
11639	0	0	Ki67+	 10003 5677
11640	0	0	Ki67+	 10003 5759
11641	0	0	Ki67+	 10006 5692
11642	0	0	Ki67+	 10010 5844
11643	0	0	Ki67+	 10012 6040
11644	0	0	Ki67+	 10012 6261
11645	0	0	Ki67+	 10013 5985
11646	0	0	Ki67+	 10018 5784
11647	0	0	Ki67+	 10019 6237
11648	0	0	Ki67+	 10021 5828
11649	0	0	Ki67+	 10024 6285
11650	0	0	Ki67+	 10026 5608
11651	0	0	Ki67+	 10029 6056
11652	0	0	Ki67+	 10034 6364
11653	0	0	Ki67+	 10042 6126
11654	0	0	Ki67+	 10043 6052
11655	0	0	Ki67+	 10045 5870
11656	0	0	Ki67+	 10046 5701
11657	0	0	Ki67+	 10047 5753
11658	0	0	Ki67+	 10050 6109
11659	0	0	Ki67+	 10051 5623
11660	0	0	Ki67+	 10054 5798
11661	0	0	Ki67+	 10057 5709
11662	0	0	Ki67+	 10057 5850
11663	0	0	Ki67+	 10059 5635
11664	0	0	Ki67+	 10059 6350
11665	0	0	Ki67+	 10061 6007
11666	0	0	Ki67+	 10063 6190
11667	0	0	Ki67+	 10065 5677
11668	0	0	Ki67+	 10067 6063
11669	0	0	Ki67+	 10069 6128
11670	0	0	Ki67+	 10070 5657
11671	0	0	Ki67+	 10072 6044
11672	0	0	Ki67+	 10076 6184
11673	0	0	Ki67+	 10077 5881
11674	0	0	Ki67+	 10078 5816
11675	0	0	Ki67+	 10078 6167
11676	0	0	Ki67+	 10081 5959
11677	0	0	Ki67+	 10084 5870
11678	0	0	Ki67+	 10086 6020
11679	0	0	Ki67+	 10088 5674
11680	0	0	Ki67+	 10090 5660
11681	0	0	Ki67+	 10090 6177
11682	0	0	Ki67+	 10093 5612
11683	0	0	Ki67+	 10095 5955
11684	0	0	Ki67+	 10101 5910
11685	0	0	Ki67+	 10105 5869
11686	0	0	Ki67+	 10110 5833
11687	0	0	Ki67+	 10115 5989
11688	0	0	Ki67+	 10117 5678
11689	0	0	Ki67+	 10121 5871
11690	0	0	Ki67+	 10126 6020
11691	0	0	Ki67+	 10130 5950
11692	0	0	Ki67+	 10135 5661
11693	0	0	Ki67+	 10142 5945
11694	0	0	Ki67+	 10144 5870
11695	0	0	Ki67+	 10145 5579
11696	0	0	Ki67+	 10154 5655
11697	0	0	Ki67+	 10157 5618
11698	0	0	Ki67+	 10165 6002
11699	0	0	Ki67+	 10166 5688
11700	0	0	Ki67+	 10171 5876
11701	0	0	Ki67+	 10173 5619
11702	0	0	Ki67+	 10174 5601
11703	0	0	Ki67+	 10176 5674
11704	0	0	Ki67+	 10176 5981
11705	0	0	Ki67+	 10176 6034
11706	0	0	Ki67+	 10180 5922
11707	0	0	Ki67+	 10195 5651
11708	0	0	Ki67+	 10195 5704
11709	0	0	Ki67+	 10196 5785
11710	0	0	Ki67+	 10198 5683
11711	0	0	Ki67+	 10205 5983
11712	0	0	Ki67+	 10208 5736
11713	0	0	Ki67+	 10212 6182
11714	0	0	Ki67+	 10247 6129
11715	0	0	Ki67+	 10256 5595
11716	0	0	Ki67+	 10282 5776
11717	0	0	Ki67+	 10290 6259
11718	0	0	Ki67+	 10319 5594
11719	0	0	Ki67+	 10320 5985
11720	0	0	Ki67+	 10334 5959
11721	0	0	Ki67+	 10335 5733
11722	0	0	Ki67+	 10338 5709
11723	0	0	Ki67+	 10343 5747
11724	0	0	Ki67+	 10343 5888
11725	0	0	Ki67+	 10347 5929
11726	0	0	Ki67+	 10349 6020
11727	0	0	Ki67+	 10350 5984
11728	0	0	Ki67+	 10353 5914
11729	0	0	Ki67+	 10357 6059
11730	0	0	Ki67+	 10359 5959
11731	0	0	Ki67+	 10360 6040
11732	0	0	Ki67+	 10361 5625
11733	0	0	Ki67+	 10364 5583
11734	0	0	Ki67+	 10365 5933
11735	0	0	Ki67+	 10372 5988
11736	0	0	Ki67+	 10391 6259
11737	0	0	Ki67+	 10402 5609
11738	0	0	Ki67+	 10426 5622
11739	0	0	Ki67+	 10426 5994
11740	0	0	Ki67+	 10426 6145
11741	0	0	Ki67+	 10427 5749
11742	0	0	Ki67+	 10430 5936
11743	0	0	Ki67+	 10433 5714
11744	0	0	Ki67+	 10437 6007
11745	0	0	Ki67+	 10445 5580
11746	0	0	Ki67+	 10449 5655
11747	0	0	Ki67+	 10451 5984
11748	0	0	Ki67+	 10452 5630
11749	0	0	Ki67+	 10453 6283
11750	0	0	Ki67+	 10454 6002
11751	0	0	Ki67+	 10455 5868
11752	0	0	Ki67+	 10456 5668
11753	0	0	Ki67+	 10456 6339
11754	0	0	Ki67+	 10458 5576
11755	0	0	Ki67+	 10459 6080
11756	0	0	Ki67+	 10462 6108
11757	0	0	Ki67+	 10463 5651
11758	0	0	Ki67+	 10465 5907
11759	0	0	Ki67+	 10465 5951
11760	0	0	Ki67+	 10466 5846
11761	0	0	Ki67+	 10469 5578
11762	0	0	Ki67+	 10471 6190
11763	0	0	Ki67+	 10472 6073
11764	0	0	Ki67+	 10474 6040
11765	0	0	Ki67+	 10474 6153
11766	0	0	Ki67+	 10478 6265
11767	0	0	Ki67+	 10480 6281
11768	0	0	Ki67+	 10481 6216
11769	0	0	Ki67+	 10487 6337
11770	0	0	Ki67+	 10493 5670
11771	0	0	Ki67+	 10494 5895
11772	0	0	Ki67+	 10520 5880
11773	0	0	Ki67+	 10522 6300
11774	0	0	Ki67+	 10526 6248
11775	0	0	Ki67+	 10535 6063
11776	0	0	Ki67+	 10547 5800
11777	0	0	Ki67+	 10558 6222
11778	0	0	Ki67+	 10559 6345
11779	0	0	Ki67+	 10560 5579
11780	0	0	Ki67+	 10560 6086
11781	0	0	Ki67+	 10561 5657
11782	0	0	Ki67+	 10561 6272
11783	0	0	Ki67+	 10566 5682
11784	0	0	Ki67+	 10569 5811
11785	0	0	Ki67+	 10569 5846
11786	0	0	Ki67+	 10572 5739
11787	0	0	Ki67+	 10583 6341
11788	0	0	Ki67+	 10584 5885
11789	0	0	Ki67+	 10586 5945
11790	0	0	Ki67+	 10596 5917
11791	0	0	Ki67+	 10601 6231
11792	0	0	Ki67+	 10605 6359
11793	0	0	Ki67+	 10612 5588
11794	0	0	Ki67+	 10618 6004
11795	0	0	Ki67+	 10624 5983
11796	0	0	Ki67+	 10630 6112
11797	0	0	Ki67+	 10631 6227
11798	0	0	Ki67+	 10633 5777
11799	0	0	Ki67+	 10635 6030
11800	0	0	Ki67+	 10640 5834
11801	0	0	Ki67+	 10648 5850
11802	0	0	Ki67+	 10651 6044
11803	0	0	Ki67+	 10654 5779
11804	0	0	Ki67+	 10656 5651
11805	0	0	Ki67+	 10658 6083
11806	0	0	Ki67+	 10659 5798
11807	0	0	Ki67+	 10660 5734
11808	0	0	Ki67+	 10660 5938
11809	0	0	Ki67+	 10663 6293
11810	0	0	Ki67+	 10668 6136
11811	0	0	Ki67+	 10672 6112
11812	0	0	Ki67+	 10673 5912
11813	0	0	Ki67+	 10673 5953
11814	0	0	Ki67+	 10675 6214
11815	0	0	Ki67+	 10676 6024
11816	0	0	Ki67+	 10680 5817
11817	0	0	Ki67+	 10681 6264
11818	0	0	Ki67+	 10682 6164
11819	0	0	Ki67+	 10683 6115
11820	0	0	Ki67+	 10684 6187
11821	0	0	Ki67+	 10695 6048
11822	0	0	Ki67+	 10695 6290
11823	0	0	Ki67+	 10697 5616
11824	0	0	Ki67+	 10704 6325
11825	0	0	Ki67+	 10707 5736
11826	0	0	Ki67+	 10712 5762
11827	0	0	Ki67+	 10712 6362
11828	0	0	Ki67+	 10721 6350
11829	0	0	Ki67+	 10730 5828
11830	0	0	Ki67+	 10733 5845
11831	0	0	Ki67+	 9950 6442
11832	0	0	Ki67+	 9959 7125
11833	0	0	Ki67+	 9983 7068
11834	0	0	Ki67+	 9986 7029
11835	0	0	Ki67+	 9997 7111
11836	0	0	Ki67+	 9998 7152
11837	0	0	Ki67+	 9999 7086
11838	0	0	Ki67+	 10002 6402
11839	0	0	Ki67+	 10007 7005
11840	0	0	Ki67+	 10013 6969
11841	0	0	Ki67+	 10013 7125
11842	0	0	Ki67+	 10017 7019
11843	0	0	Ki67+	 10023 7047
11844	0	0	Ki67+	 10023 7076
11845	0	0	Ki67+	 10026 6696
11846	0	0	Ki67+	 10028 6723
11847	0	0	Ki67+	 10031 7027
11848	0	0	Ki67+	 10032 6740
11849	0	0	Ki67+	 10032 7103
11850	0	0	Ki67+	 10037 6463
11851	0	0	Ki67+	 10038 6511
11852	0	0	Ki67+	 10043 6773
11853	0	0	Ki67+	 10045 6976
11854	0	0	Ki67+	 10045 7145
11855	0	0	Ki67+	 10049 7163
11856	0	0	Ki67+	 10051 6818
11857	0	0	Ki67+	 10051 7100
11858	0	0	Ki67+	 10052 6792
11859	0	0	Ki67+	 10052 6953
11860	0	0	Ki67+	 10055 7007
11861	0	0	Ki67+	 10057 6733
11862	0	0	Ki67+	 10059 6640
11863	0	0	Ki67+	 10061 6756
11864	0	0	Ki67+	 10062 6435
11865	0	0	Ki67+	 10063 6854
11866	0	0	Ki67+	 10064 6826
11867	0	0	Ki67+	 10068 6545
11868	0	0	Ki67+	 10070 6995
11869	0	0	Ki67+	 10074 6715
11870	0	0	Ki67+	 10076 7092
11871	0	0	Ki67+	 10081 6697
11872	0	0	Ki67+	 10081 6975
11873	0	0	Ki67+	 10083 6730
11874	0	0	Ki67+	 10083 7002
11875	0	0	Ki67+	 10085 7047
11876	0	0	Ki67+	 10088 7149
11877	0	0	Ki67+	 10089 7089
11878	0	0	Ki67+	 10092 6845
11879	0	0	Ki67+	 10092 7018
11880	0	0	Ki67+	 10094 7166
11881	0	0	Ki67+	 10095 6612
11882	0	0	Ki67+	 10095 6988
11883	0	0	Ki67+	 10102 6718
11884	0	0	Ki67+	 10111 6629
11885	0	0	Ki67+	 10114 7096
11886	0	0	Ki67+	 10117 6765
11887	0	0	Ki67+	 10119 6587
11888	0	0	Ki67+	 10119 7048
11889	0	0	Ki67+	 10123 6443
11890	0	0	Ki67+	 10123 6691
11891	0	0	Ki67+	 10126 6803
11892	0	0	Ki67+	 10129 6651
11893	0	0	Ki67+	 10130 6462
11894	0	0	Ki67+	 10131 6605
11895	0	0	Ki67+	 10132 7069
11896	0	0	Ki67+	 10135 6512
11897	0	0	Ki67+	 10139 6402
11898	0	0	Ki67+	 10150 6712
11899	0	0	Ki67+	 10156 6655
11900	0	0	Ki67+	 10157 6616
11901	0	0	Ki67+	 10157 7052
11902	0	0	Ki67+	 10160 6461
11903	0	0	Ki67+	 10164 6540
11904	0	0	Ki67+	 10164 6786
11905	0	0	Ki67+	 10166 6737
11906	0	0	Ki67+	 10168 6434
11907	0	0	Ki67+	 10171 6514
11908	0	0	Ki67+	 10177 6602
11909	0	0	Ki67+	 10186 6475
11910	0	0	Ki67+	 10203 6456
11911	0	0	Ki67+	 10207 6502
11912	0	0	Ki67+	 10208 6427
11913	0	0	Ki67+	 10208 6707
11914	0	0	Ki67+	 10221 6547
11915	0	0	Ki67+	 10239 6537
11916	0	0	Ki67+	 10240 7113
11917	0	0	Ki67+	 10247 6471
11918	0	0	Ki67+	 10249 7119
11919	0	0	Ki67+	 10255 6770
11920	0	0	Ki67+	 10258 6435
11921	0	0	Ki67+	 10259 6941
11922	0	0	Ki67+	 10263 6641
11923	0	0	Ki67+	 10265 6457
11924	0	0	Ki67+	 10267 6868
11925	0	0	Ki67+	 10292 6597
11926	0	0	Ki67+	 10298 6910
11927	0	0	Ki67+	 10299 7036
11928	0	0	Ki67+	 10300 7092
11929	0	0	Ki67+	 10313 6430
11930	0	0	Ki67+	 10313 6538
11931	0	0	Ki67+	 10322 7108
11932	0	0	Ki67+	 10323 6806
11933	0	0	Ki67+	 10323 7138
11934	0	0	Ki67+	 10324 6587
11935	0	0	Ki67+	 10327 7081
11936	0	0	Ki67+	 10338 7014
11937	0	0	Ki67+	 10339 7120
11938	0	0	Ki67+	 10344 6552
11939	0	0	Ki67+	 10350 6506
11940	0	0	Ki67+	 10353 6940
11941	0	0	Ki67+	 10354 6755
11942	0	0	Ki67+	 10356 7044
11943	0	0	Ki67+	 10360 7098
11944	0	0	Ki67+	 10365 6920
11945	0	0	Ki67+	 10369 6896
11946	0	0	Ki67+	 10371 7064
11947	0	0	Ki67+	 10379 6777
11948	0	0	Ki67+	 10383 6551
11949	0	0	Ki67+	 10394 6911
11950	0	0	Ki67+	 10394 6927
11951	0	0	Ki67+	 10403 7012
11952	0	0	Ki67+	 10410 6687
11953	0	0	Ki67+	 10410 6960
11954	0	0	Ki67+	 10411 6972
11955	0	0	Ki67+	 10411 7157
11956	0	0	Ki67+	 10415 6536
11957	0	0	Ki67+	 10417 6703
11958	0	0	Ki67+	 10421 6923
11959	0	0	Ki67+	 10430 6563
11960	0	0	Ki67+	 10431 6897
11961	0	0	Ki67+	 10433 7043
11962	0	0	Ki67+	 10433 7079
11963	0	0	Ki67+	 10435 7132
11964	0	0	Ki67+	 10443 6507
11965	0	0	Ki67+	 10448 7101
11966	0	0	Ki67+	 10456 6463
11967	0	0	Ki67+	 10460 6582
11968	0	0	Ki67+	 10469 6546
11969	0	0	Ki67+	 10469 6812
11970	0	0	Ki67+	 10470 7028
11971	0	0	Ki67+	 10471 6798
11972	0	0	Ki67+	 10475 7063
11973	0	0	Ki67+	 10479 6434
11974	0	0	Ki67+	 10485 6404
11975	0	0	Ki67+	 10487 6493
11976	0	0	Ki67+	 10488 6615
11977	0	0	Ki67+	 10489 6371
11978	0	0	Ki67+	 10489 7160
11979	0	0	Ki67+	 10492 7142
11980	0	0	Ki67+	 10493 6543
11981	0	0	Ki67+	 10497 6561
11982	0	0	Ki67+	 10499 6831
11983	0	0	Ki67+	 10502 6799
11984	0	0	Ki67+	 10504 6519
11985	0	0	Ki67+	 10507 6924
11986	0	0	Ki67+	 10510 6759
11987	0	0	Ki67+	 10512 6475
11988	0	0	Ki67+	 10520 6729
11989	0	0	Ki67+	 10523 6571
11990	0	0	Ki67+	 10525 6632
11991	0	0	Ki67+	 10528 6370
11992	0	0	Ki67+	 10528 6408
11993	0	0	Ki67+	 10530 6761
11994	0	0	Ki67+	 10530 6847
11995	0	0	Ki67+	 10534 6440
11996	0	0	Ki67+	 10535 6714
11997	0	0	Ki67+	 10549 6707
11998	0	0	Ki67+	 10553 6372
11999	0	0	Ki67+	 10555 6401
12000	0	0	Ki67+	 10560 6714
12001	0	0	Ki67+	 10566 6499
12002	0	0	Ki67+	 10570 6454
12003	0	0	Ki67+	 10573 6422
12004	0	0	Ki67+	 10573 6595
12005	0	0	Ki67+	 10583 6547
12006	0	0	Ki67+	 10584 6728
12007	0	0	Ki67+	 10586 6476
12008	0	0	Ki67+	 10593 6960
12009	0	0	Ki67+	 10595 6542
12010	0	0	Ki67+	 10604 7094
12011	0	0	Ki67+	 10607 6611
12012	0	0	Ki67+	 10620 7012
12013	0	0	Ki67+	 10621 6957
12014	0	0	Ki67+	 10625 6409
12015	0	0	Ki67+	 10628 6671
12016	0	0	Ki67+	 10629 6381
12017	0	0	Ki67+	 10642 6385
12018	0	0	Ki67+	 10644 6670
12019	0	0	Ki67+	 10644 6930
12020	0	0	Ki67+	 10645 6584
12021	0	0	Ki67+	 10646 7030
12022	0	0	Ki67+	 10652 6973
12023	0	0	Ki67+	 10654 6628
12024	0	0	Ki67+	 10655 6466
12025	0	0	Ki67+	 10658 7048
12026	0	0	Ki67+	 10663 6716
12027	0	0	Ki67+	 10666 6745
12028	0	0	Ki67+	 10671 7000
12029	0	0	Ki67+	 10672 6375
12030	0	0	Ki67+	 10672 6652
12031	0	0	Ki67+	 10679 6683
12032	0	0	Ki67+	 10682 6915
12033	0	0	Ki67+	 10687 6846
12034	0	0	Ki67+	 10688 6731
12035	0	0	Ki67+	 10689 6491
12036	0	0	Ki67+	 10689 6543
12037	0	0	Ki67+	 10689 6561
12038	0	0	Ki67+	 10690 6614
12039	0	0	Ki67+	 10699 6802
12040	0	0	Ki67+	 10700 6915
12041	0	0	Ki67+	 10710 6945
12042	0	0	Ki67+	 10717 6865
12043	0	0	Ki67+	 10717 6908
12044	0	0	Ki67+	 10720 6939
12045	0	0	Ki67+	 10722 6777
12046	0	0	Ki67+	 10723 6973
12047	0	0	Ki67+	 10726 6817
12048	0	0	Ki67+	 10726 6993
12049	0	0	Ki67+	 10735 6623
12050	0	0	Ki67+	 9937 7649
12051	0	0	Ki67+	 9938 7479
12052	0	0	Ki67+	 9945 7768
12053	0	0	Ki67+	 9947 7606
12054	0	0	Ki67+	 9949 7557
12055	0	0	Ki67+	 9951 7409
12056	0	0	Ki67+	 9951 7921
12057	0	0	Ki67+	 9952 7590
12058	0	0	Ki67+	 9952 7624
12059	0	0	Ki67+	 9953 7892
12060	0	0	Ki67+	 9954 7378
12061	0	0	Ki67+	 9955 7501
12062	0	0	Ki67+	 9955 7735
12063	0	0	Ki67+	 9956 7482
12064	0	0	Ki67+	 9956 7519
12065	0	0	Ki67+	 9959 7207
12066	0	0	Ki67+	 9961 7277
12067	0	0	Ki67+	 9963 7547
12068	0	0	Ki67+	 9966 7353
12069	0	0	Ki67+	 9966 7701
12070	0	0	Ki67+	 9970 7327
12071	0	0	Ki67+	 9972 7290
12072	0	0	Ki67+	 9973 7871
12073	0	0	Ki67+	 9974 7175
12074	0	0	Ki67+	 9975 7658
12075	0	0	Ki67+	 9975 7683
12076	0	0	Ki67+	 9976 7536
12077	0	0	Ki67+	 9978 7250
12078	0	0	Ki67+	 9980 7587
12079	0	0	Ki67+	 9982 7198
12080	0	0	Ki67+	 9983 7861
12081	0	0	Ki67+	 9984 7493
12082	0	0	Ki67+	 9984 7810
12083	0	0	Ki67+	 9985 7409
12084	0	0	Ki67+	 9985 7461
12085	0	0	Ki67+	 9985 7603
12086	0	0	Ki67+	 9987 7772
12087	0	0	Ki67+	 9988 7953
12088	0	0	Ki67+	 9991 7213
12089	0	0	Ki67+	 9996 7571
12090	0	0	Ki67+	 9997 7909
12091	0	0	Ki67+	 10001 7874
12092	0	0	Ki67+	 10002 7498
12093	0	0	Ki67+	 10004 7353
12094	0	0	Ki67+	 10004 7948
12095	0	0	Ki67+	 10005 7239
12096	0	0	Ki67+	 10006 7625
12097	0	0	Ki67+	 10008 7267
12098	0	0	Ki67+	 10010 7179
12099	0	0	Ki67+	 10010 7208
12100	0	0	Ki67+	 10013 7461
12101	0	0	Ki67+	 10013 7537
12102	0	0	Ki67+	 10013 7779
12103	0	0	Ki67+	 10020 7905
12104	0	0	Ki67+	 10022 7203
12105	0	0	Ki67+	 10024 7589
12106	0	0	Ki67+	 10026 7929
12107	0	0	Ki67+	 10027 7373
12108	0	0	Ki67+	 10030 7958
12109	0	0	Ki67+	 10031 7501
12110	0	0	Ki67+	 10032 7435
12111	0	0	Ki67+	 10033 7227
12112	0	0	Ki67+	 10037 7474
12113	0	0	Ki67+	 10037 7752
12114	0	0	Ki67+	 10037 7788
12115	0	0	Ki67+	 10038 7679
12116	0	0	Ki67+	 10040 7422
12117	0	0	Ki67+	 10041 7767
12118	0	0	Ki67+	 10042 7287
12119	0	0	Ki67+	 10046 7393
12120	0	0	Ki67+	 10052 7621
12121	0	0	Ki67+	 10053 7344
12122	0	0	Ki67+	 10054 7261
12123	0	0	Ki67+	 10062 7428
12124	0	0	Ki67+	 10064 7710
12125	0	0	Ki67+	 10067 7202
12126	0	0	Ki67+	 10067 7458
12127	0	0	Ki67+	 10069 7404
12128	0	0	Ki67+	 10073 7372
12129	0	0	Ki67+	 10074 7274
12130	0	0	Ki67+	 10074 7292
12131	0	0	Ki67+	 10075 7483
12132	0	0	Ki67+	 10077 7618
12133	0	0	Ki67+	 10078 7458
12134	0	0	Ki67+	 10081 7235
12135	0	0	Ki67+	 10081 7861
12136	0	0	Ki67+	 10083 7357
12137	0	0	Ki67+	 10085 7410
12138	0	0	Ki67+	 10090 7745
12139	0	0	Ki67+	 10091 7337
12140	0	0	Ki67+	 10092 7312
12141	0	0	Ki67+	 10094 7507
12142	0	0	Ki67+	 10096 7783
12143	0	0	Ki67+	 10097 7257
12144	0	0	Ki67+	 10098 7540
12145	0	0	Ki67+	 10098 7894
12146	0	0	Ki67+	 10101 7223
12147	0	0	Ki67+	 10103 7194
12148	0	0	Ki67+	 10104 7440
12149	0	0	Ki67+	 10107 7881
12150	0	0	Ki67+	 10110 7479
12151	0	0	Ki67+	 10115 7179
12152	0	0	Ki67+	 10116 7779
12153	0	0	Ki67+	 10117 7616
12154	0	0	Ki67+	 10117 7806
12155	0	0	Ki67+	 10118 7753
12156	0	0	Ki67+	 10120 7561
12157	0	0	Ki67+	 10123 7577
12158	0	0	Ki67+	 10128 7608
12159	0	0	Ki67+	 10128 7630
12160	0	0	Ki67+	 10129 7678
12161	0	0	Ki67+	 10131 7941
12162	0	0	Ki67+	 10136 7793
12163	0	0	Ki67+	 10141 7308
12164	0	0	Ki67+	 10141 7811
12165	0	0	Ki67+	 10142 7514
12166	0	0	Ki67+	 10142 7683
12167	0	0	Ki67+	 10143 7617
12168	0	0	Ki67+	 10145 7750
12169	0	0	Ki67+	 10146 7568
12170	0	0	Ki67+	 10146 7766
12171	0	0	Ki67+	 10148 7824
12172	0	0	Ki67+	 10156 7597
12173	0	0	Ki67+	 10160 7657
12174	0	0	Ki67+	 10165 7525
12175	0	0	Ki67+	 10169 7717
12176	0	0	Ki67+	 10171 7819
12177	0	0	Ki67+	 10174 7553
12178	0	0	Ki67+	 10174 7884
12179	0	0	Ki67+	 10175 7697
12180	0	0	Ki67+	 10176 7481
12181	0	0	Ki67+	 10178 7742
12182	0	0	Ki67+	 10179 7597
12183	0	0	Ki67+	 10179 7611
12184	0	0	Ki67+	 10191 7920
12185	0	0	Ki67+	 10203 7868
12186	0	0	Ki67+	 10204 7786
12187	0	0	Ki67+	 10207 7912
12188	0	0	Ki67+	 10212 7580
12189	0	0	Ki67+	 10226 7883
12190	0	0	Ki67+	 10231 7397
12191	0	0	Ki67+	 10233 7722
12192	0	0	Ki67+	 10235 7834
12193	0	0	Ki67+	 10235 7921
12194	0	0	Ki67+	 10236 7794
12195	0	0	Ki67+	 10241 7898
12196	0	0	Ki67+	 10242 7514
12197	0	0	Ki67+	 10252 7562
12198	0	0	Ki67+	 10255 7381
12199	0	0	Ki67+	 10255 7450
12200	0	0	Ki67+	 10256 7792
12201	0	0	Ki67+	 10257 7744
12202	0	0	Ki67+	 10260 7172
12203	0	0	Ki67+	 10262 7419
12204	0	0	Ki67+	 10262 7816
12205	0	0	Ki67+	 10269 7804
12206	0	0	Ki67+	 10270 7760
12207	0	0	Ki67+	 10271 7340
12208	0	0	Ki67+	 10272 7496
12209	0	0	Ki67+	 10275 7832
12210	0	0	Ki67+	 10287 7523
12211	0	0	Ki67+	 10298 7734
12212	0	0	Ki67+	 10310 7372
12213	0	0	Ki67+	 10313 7347
12214	0	0	Ki67+	 10322 7634
12215	0	0	Ki67+	 10323 7411
12216	0	0	Ki67+	 10339 7439
12217	0	0	Ki67+	 10340 7853
12218	0	0	Ki67+	 10344 7327
12219	0	0	Ki67+	 10345 7557
12220	0	0	Ki67+	 10355 7389
12221	0	0	Ki67+	 10355 7780
12222	0	0	Ki67+	 10356 7423
12223	0	0	Ki67+	 10357 7184
12224	0	0	Ki67+	 10368 7673
12225	0	0	Ki67+	 10369 7606
12226	0	0	Ki67+	 10374 7689
12227	0	0	Ki67+	 10377 7405
12228	0	0	Ki67+	 10379 7208
12229	0	0	Ki67+	 10382 7507
12230	0	0	Ki67+	 10388 7366
12231	0	0	Ki67+	 10393 7188
12232	0	0	Ki67+	 10397 7655
12233	0	0	Ki67+	 10399 7452
12234	0	0	Ki67+	 10404 7210
12235	0	0	Ki67+	 10404 7527
12236	0	0	Ki67+	 10430 7660
12237	0	0	Ki67+	 10431 7317
12238	0	0	Ki67+	 10437 7274
12239	0	0	Ki67+	 10438 7523
12240	0	0	Ki67+	 10441 7353
12241	0	0	Ki67+	 10442 7680
12242	0	0	Ki67+	 10445 7306
12243	0	0	Ki67+	 10448 7173
12244	0	0	Ki67+	 10455 7724
12245	0	0	Ki67+	 10456 7228
12246	0	0	Ki67+	 10456 7785
12247	0	0	Ki67+	 10457 7312
12248	0	0	Ki67+	 10460 7753
12249	0	0	Ki67+	 10463 7346
12250	0	0	Ki67+	 10464 7599
12251	0	0	Ki67+	 10465 7215
12252	0	0	Ki67+	 10467 7696
12253	0	0	Ki67+	 10473 7532
12254	0	0	Ki67+	 10473 7717
12255	0	0	Ki67+	 10473 7780
12256	0	0	Ki67+	 10476 7412
12257	0	0	Ki67+	 10476 7814
12258	0	0	Ki67+	 10477 7183
12259	0	0	Ki67+	 10477 7392
12260	0	0	Ki67+	 10479 7200
12261	0	0	Ki67+	 10481 7486
12262	0	0	Ki67+	 10484 7273
12263	0	0	Ki67+	 10484 7298
12264	0	0	Ki67+	 10486 7506
12265	0	0	Ki67+	 10488 7316
12266	0	0	Ki67+	 10491 7728
12267	0	0	Ki67+	 10494 7357
12268	0	0	Ki67+	 10496 7842
12269	0	0	Ki67+	 10496 7891
12270	0	0	Ki67+	 10498 7419
12271	0	0	Ki67+	 10499 7207
12272	0	0	Ki67+	 10506 7708
12273	0	0	Ki67+	 10507 7453
12274	0	0	Ki67+	 10512 7570
12275	0	0	Ki67+	 10513 7814
12276	0	0	Ki67+	 10516 7856
12277	0	0	Ki67+	 10517 7478
12278	0	0	Ki67+	 10518 7496
12279	0	0	Ki67+	 10519 7399
12280	0	0	Ki67+	 10520 7878
12281	0	0	Ki67+	 10532 7938
12282	0	0	Ki67+	 10534 7260
12283	0	0	Ki67+	 10535 7502
12284	0	0	Ki67+	 10535 7907
12285	0	0	Ki67+	 10536 7681
12286	0	0	Ki67+	 10541 7788
12287	0	0	Ki67+	 10545 7887
12288	0	0	Ki67+	 10546 7495
12289	0	0	Ki67+	 10547 7398
12290	0	0	Ki67+	 10552 7196
12291	0	0	Ki67+	 10553 7667
12292	0	0	Ki67+	 10555 7689
12293	0	0	Ki67+	 10559 7770
12294	0	0	Ki67+	 10559 7920
12295	0	0	Ki67+	 10566 7639
12296	0	0	Ki67+	 10575 7200
12297	0	0	Ki67+	 10575 7787
12298	0	0	Ki67+	 10579 7839
12299	0	0	Ki67+	 10582 7460
12300	0	0	Ki67+	 10582 7898
12301	0	0	Ki67+	 10582 7937
12302	0	0	Ki67+	 10593 7964
12303	0	0	Ki67+	 10601 7542
12304	0	0	Ki67+	 10602 7631
12305	0	0	Ki67+	 10608 7498
12306	0	0	Ki67+	 10609 7583
12307	0	0	Ki67+	 10610 7732
12308	0	0	Ki67+	 10613 7929
12309	0	0	Ki67+	 10614 7611
12310	0	0	Ki67+	 10616 7889
12311	0	0	Ki67+	 10617 7664
12312	0	0	Ki67+	 10628 7346
12313	0	0	Ki67+	 10629 7408
12314	0	0	Ki67+	 10632 7647
12315	0	0	Ki67+	 10643 7680
12316	0	0	Ki67+	 10647 7295
12317	0	0	Ki67+	 10647 7729
12318	0	0	Ki67+	 10649 7349
12319	0	0	Ki67+	 10653 7944
12320	0	0	Ki67+	 10665 7602
12321	0	0	Ki67+	 10676 7675
12322	0	0	Ki67+	 10682 7717
12323	0	0	Ki67+	 10691 7682
12324	0	0	Ki67+	 10703 7330
12325	0	0	Ki67+	 10703 7545
12326	0	0	Ki67+	 10716 7740
12327	0	0	Ki67+	 10725 7453
12328	0	0	Ki67+	 10730 7681
12329	0	0	Ki67+	 9939 8074
12330	0	0	Ki67+	 9944 8278
12331	0	0	Ki67+	 9946 8327
12332	0	0	Ki67+	 9952 8135
12333	0	0	Ki67+	 9959 7977
12334	0	0	Ki67+	 9961 8045
12335	0	0	Ki67+	 9962 8312
12336	0	0	Ki67+	 9970 8237
12337	0	0	Ki67+	 9972 8043
12338	0	0	Ki67+	 9976 8285
12339	0	0	Ki67+	 9979 8144
12340	0	0	Ki67+	 9980 8336
12341	0	0	Ki67+	 9984 8374
12342	0	0	Ki67+	 9985 8224
12343	0	0	Ki67+	 9999 8051
12344	0	0	Ki67+	 10001 7986
12345	0	0	Ki67+	 10001 8143
12346	0	0	Ki67+	 10002 8355
12347	0	0	Ki67+	 10006 8642
12348	0	0	Ki67+	 10014 8271
12349	0	0	Ki67+	 10017 8383
12350	0	0	Ki67+	 10019 8364
12351	0	0	Ki67+	 10022 8310
12352	0	0	Ki67+	 10023 8147
12353	0	0	Ki67+	 10026 8070
12354	0	0	Ki67+	 10028 8198
12355	0	0	Ki67+	 10029 8001
12356	0	0	Ki67+	 10035 8023
12357	0	0	Ki67+	 10035 8104
12358	0	0	Ki67+	 10036 8127
12359	0	0	Ki67+	 10038 8165
12360	0	0	Ki67+	 10039 7981
12361	0	0	Ki67+	 10039 8050
12362	0	0	Ki67+	 10043 8428
12363	0	0	Ki67+	 10055 8099
12364	0	0	Ki67+	 10059 8307
12365	0	0	Ki67+	 10059 8353
12366	0	0	Ki67+	 10061 8149
12367	0	0	Ki67+	 10064 8385
12368	0	0	Ki67+	 10065 8074
12369	0	0	Ki67+	 10066 8113
12370	0	0	Ki67+	 10066 8472
12371	0	0	Ki67+	 10070 8280
12372	0	0	Ki67+	 10070 8690
12373	0	0	Ki67+	 10071 8499
12374	0	0	Ki67+	 10076 8175
12375	0	0	Ki67+	 10076 8436
12376	0	0	Ki67+	 10077 8424
12377	0	0	Ki67+	 10080 8116
12378	0	0	Ki67+	 10080 8128
12379	0	0	Ki67+	 10087 8325
12380	0	0	Ki67+	 10088 8364
12381	0	0	Ki67+	 10089 8399
12382	0	0	Ki67+	 10092 8381
12383	0	0	Ki67+	 10093 8456
12384	0	0	Ki67+	 10098 8216
12385	0	0	Ki67+	 10099 8183
12386	0	0	Ki67+	 10099 8478
12387	0	0	Ki67+	 10099 8516
12388	0	0	Ki67+	 10100 8161
12389	0	0	Ki67+	 10104 8143
12390	0	0	Ki67+	 10107 8620
12391	0	0	Ki67+	 10108 8576
12392	0	0	Ki67+	 10111 8549
12393	0	0	Ki67+	 10117 8498
12394	0	0	Ki67+	 10119 8075
12395	0	0	Ki67+	 10120 8138
12396	0	0	Ki67+	 10121 8276
12397	0	0	Ki67+	 10121 8401
12398	0	0	Ki67+	 10124 8576
12399	0	0	Ki67+	 10127 8168
12400	0	0	Ki67+	 10128 8225
12401	0	0	Ki67+	 10128 8423
12402	0	0	Ki67+	 10128 8458
12403	0	0	Ki67+	 10131 8495
12404	0	0	Ki67+	 10135 8341
12405	0	0	Ki67+	 10135 8635
12406	0	0	Ki67+	 10138 8304
12407	0	0	Ki67+	 10138 8438
12408	0	0	Ki67+	 10142 8259
12409	0	0	Ki67+	 10143 8187
12410	0	0	Ki67+	 10146 8625
12411	0	0	Ki67+	 10147 8376
12412	0	0	Ki67+	 10147 8408
12413	0	0	Ki67+	 10149 8597
12414	0	0	Ki67+	 10156 8203
12415	0	0	Ki67+	 10158 8232
12416	0	0	Ki67+	 10159 8120
12417	0	0	Ki67+	 10163 8508
12418	0	0	Ki67+	 10166 8271
12419	0	0	Ki67+	 10167 8201
12420	0	0	Ki67+	 10168 8244
12421	0	0	Ki67+	 10168 8469
12422	0	0	Ki67+	 10168 8711
12423	0	0	Ki67+	 10170 8334
12424	0	0	Ki67+	 10171 8730
12425	0	0	Ki67+	 10172 8633
12426	0	0	Ki67+	 10174 8403
12427	0	0	Ki67+	 10175 8184
12428	0	0	Ki67+	 10175 8755
12429	0	0	Ki67+	 10177 8495
12430	0	0	Ki67+	 10177 8697
12431	0	0	Ki67+	 10178 8419
12432	0	0	Ki67+	 10179 8035
12433	0	0	Ki67+	 10179 8367
12434	0	0	Ki67+	 10179 8663
12435	0	0	Ki67+	 10183 8211
12436	0	0	Ki67+	 10187 8063
12437	0	0	Ki67+	 10187 8433
12438	0	0	Ki67+	 10189 8573
12439	0	0	Ki67+	 10190 8274
12440	0	0	Ki67+	 10191 8008
12441	0	0	Ki67+	 10191 8045
12442	0	0	Ki67+	 10191 8744
12443	0	0	Ki67+	 10193 8517
12444	0	0	Ki67+	 10196 8294
12445	0	0	Ki67+	 10197 8129
12446	0	0	Ki67+	 10198 8075
12447	0	0	Ki67+	 10198 8548
12448	0	0	Ki67+	 10199 8244
12449	0	0	Ki67+	 10203 8483
12450	0	0	Ki67+	 10205 8717
12451	0	0	Ki67+	 10206 8146
12452	0	0	Ki67+	 10206 8349
12453	0	0	Ki67+	 10208 8451
12454	0	0	Ki67+	 10208 8676
12455	0	0	Ki67+	 10214 8115
12456	0	0	Ki67+	 10214 8651
12457	0	0	Ki67+	 10215 8103
12458	0	0	Ki67+	 10217 8081
12459	0	0	Ki67+	 10218 8384
12460	0	0	Ki67+	 10219 8046
12461	0	0	Ki67+	 10221 8130
12462	0	0	Ki67+	 10225 8271
12463	0	0	Ki67+	 10227 8225
12464	0	0	Ki67+	 10228 8155
12465	0	0	Ki67+	 10228 8501
12466	0	0	Ki67+	 10229 8440
12467	0	0	Ki67+	 10229 8608
12468	0	0	Ki67+	 10230 8304
12469	0	0	Ki67+	 10230 8393
12470	0	0	Ki67+	 10236 8126
12471	0	0	Ki67+	 10236 8187
12472	0	0	Ki67+	 10236 8363
12473	0	0	Ki67+	 10236 8539
12474	0	0	Ki67+	 10238 8062
12475	0	0	Ki67+	 10238 8352
12476	0	0	Ki67+	 10241 8660
12477	0	0	Ki67+	 10242 8570
12478	0	0	Ki67+	 10243 8100
12479	0	0	Ki67+	 10245 8326
12480	0	0	Ki67+	 10248 7997
12481	0	0	Ki67+	 10250 8038
12482	0	0	Ki67+	 10250 8220
12483	0	0	Ki67+	 10252 8500
12484	0	0	Ki67+	 10253 8342
12485	0	0	Ki67+	 10255 8403
12486	0	0	Ki67+	 10257 8273
12487	0	0	Ki67+	 10260 8245
12488	0	0	Ki67+	 10262 8525
12489	0	0	Ki67+	 10263 8372
12490	0	0	Ki67+	 10270 8148
12491	0	0	Ki67+	 10270 8202
12492	0	0	Ki67+	 10271 8066
12493	0	0	Ki67+	 10271 8300
12494	0	0	Ki67+	 10271 8351
12495	0	0	Ki67+	 10272 8409
12496	0	0	Ki67+	 10279 8120
12497	0	0	Ki67+	 10279 8675
12498	0	0	Ki67+	 10281 8276
12499	0	0	Ki67+	 10281 8505
12500	0	0	Ki67+	 10285 8451
12501	0	0	Ki67+	 10288 8345
12502	0	0	Ki67+	 10289 8255
12503	0	0	Ki67+	 10290 8285
12504	0	0	Ki67+	 10291 7998
12505	0	0	Ki67+	 10291 8083
12506	0	0	Ki67+	 10291 8659
12507	0	0	Ki67+	 10292 8389
12508	0	0	Ki67+	 10293 8515
12509	0	0	Ki67+	 10297 8143
12510	0	0	Ki67+	 10299 8332
12511	0	0	Ki67+	 10300 8100
12512	0	0	Ki67+	 10302 8312
12513	0	0	Ki67+	 10302 8361
12514	0	0	Ki67+	 10302 8618
12515	0	0	Ki67+	 10310 7992
12516	0	0	Ki67+	 10310 8475
12517	0	0	Ki67+	 10312 8652
12518	0	0	Ki67+	 10314 8399
12519	0	0	Ki67+	 10314 8734
12520	0	0	Ki67+	 10316 8323
12521	0	0	Ki67+	 10319 8457
12522	0	0	Ki67+	 10321 8483
12523	0	0	Ki67+	 10325 8161
12524	0	0	Ki67+	 10328 8563
12525	0	0	Ki67+	 10329 8553
12526	0	0	Ki67+	 10334 8591
12527	0	0	Ki67+	 10336 8016
12528	0	0	Ki67+	 10338 8674
12529	0	0	Ki67+	 10340 8375
12530	0	0	Ki67+	 10340 8513
12531	0	0	Ki67+	 10344 8643
12532	0	0	Ki67+	 10352 8709
12533	0	0	Ki67+	 10353 8537
12534	0	0	Ki67+	 10356 8404
12535	0	0	Ki67+	 10357 8676
12536	0	0	Ki67+	 10360 8611
12537	0	0	Ki67+	 10364 8415
12538	0	0	Ki67+	 10365 8728
12539	0	0	Ki67+	 10366 8435
12540	0	0	Ki67+	 10369 8628
12541	0	0	Ki67+	 10373 8469
12542	0	0	Ki67+	 10383 8391
12543	0	0	Ki67+	 10384 8520
12544	0	0	Ki67+	 10385 8628
12545	0	0	Ki67+	 10388 8499
12546	0	0	Ki67+	 10389 8710
12547	0	0	Ki67+	 10391 8760
12548	0	0	Ki67+	 10392 8549
12549	0	0	Ki67+	 10397 8578
12550	0	0	Ki67+	 10398 8717
12551	0	0	Ki67+	 10400 8299
12552	0	0	Ki67+	 10404 8233
12553	0	0	Ki67+	 10404 8266
12554	0	0	Ki67+	 10404 8658
12555	0	0	Ki67+	 10406 8515
12556	0	0	Ki67+	 10409 8744
12557	0	0	Ki67+	 10413 8214
12558	0	0	Ki67+	 10415 8524
12559	0	0	Ki67+	 10420 8594
12560	0	0	Ki67+	 10421 8155
12561	0	0	Ki67+	 10424 8571
12562	0	0	Ki67+	 10426 8305
12563	0	0	Ki67+	 10427 8614
12564	0	0	Ki67+	 10428 8547
12565	0	0	Ki67+	 10430 8640
12566	0	0	Ki67+	 10433 8716
12567	0	0	Ki67+	 10440 8129
12568	0	0	Ki67+	 10442 8275
12569	0	0	Ki67+	 10444 8229
12570	0	0	Ki67+	 10447 8321
12571	0	0	Ki67+	 10449 8762
12572	0	0	Ki67+	 10464 8389
12573	0	0	Ki67+	 10466 8741
12574	0	0	Ki67+	 10475 8323
12575	0	0	Ki67+	 10477 8754
12576	0	0	Ki67+	 10478 8121
12577	0	0	Ki67+	 10478 8519
12578	0	0	Ki67+	 10481 8147
12579	0	0	Ki67+	 10483 8212
12580	0	0	Ki67+	 10484 8763
12581	0	0	Ki67+	 10487 8368
12582	0	0	Ki67+	 10489 8345
12583	0	0	Ki67+	 10489 8406
12584	0	0	Ki67+	 10489 8498
12585	0	0	Ki67+	 10492 8519
12586	0	0	Ki67+	 10494 8471
12587	0	0	Ki67+	 10495 7969
12588	0	0	Ki67+	 10506 8247
12589	0	0	Ki67+	 10506 8417
12590	0	0	Ki67+	 10509 8379
12591	0	0	Ki67+	 10512 8303
12592	0	0	Ki67+	 10513 8554
12593	0	0	Ki67+	 10516 8519
12594	0	0	Ki67+	 10531 8272
12595	0	0	Ki67+	 10532 8196
12596	0	0	Ki67+	 10534 8467
12597	0	0	Ki67+	 10535 8382
12598	0	0	Ki67+	 10545 8607
12599	0	0	Ki67+	 10549 8507
12600	0	0	Ki67+	 10552 8327
12601	0	0	Ki67+	 10553 8191
12602	0	0	Ki67+	 10556 8487
12603	0	0	Ki67+	 10559 7987
12604	0	0	Ki67+	 10559 8369
12605	0	0	Ki67+	 10559 8547
12606	0	0	Ki67+	 10560 8092
12607	0	0	Ki67+	 10560 8220
12608	0	0	Ki67+	 10560 8459
12609	0	0	Ki67+	 10571 8141
12610	0	0	Ki67+	 10583 8257
12611	0	0	Ki67+	 10583 8524
12612	0	0	Ki67+	 10584 8211
12613	0	0	Ki67+	 10585 8112
12614	0	0	Ki67+	 10591 8575
12615	0	0	Ki67+	 10594 8484
12616	0	0	Ki67+	 10595 8087
12617	0	0	Ki67+	 10596 8303
12618	0	0	Ki67+	 10597 8637
12619	0	0	Ki67+	 10601 8376
12620	0	0	Ki67+	 10602 8594
12621	0	0	Ki67+	 10603 8626
12622	0	0	Ki67+	 10609 8258
12623	0	0	Ki67+	 10609 8538
12624	0	0	Ki67+	 10614 8224
12625	0	0	Ki67+	 10615 8763
12626	0	0	Ki67+	 10617 8732
12627	0	0	Ki67+	 10618 8420
12628	0	0	Ki67+	 10625 8116
12629	0	0	Ki67+	 10626 8305
12630	0	0	Ki67+	 10626 8640
12631	0	0	Ki67+	 10627 8252
12632	0	0	Ki67+	 10633 8672
12633	0	0	Ki67+	 10640 8474
12634	0	0	Ki67+	 10642 8744
12635	0	0	Ki67+	 10647 8699
12636	0	0	Ki67+	 10648 8545
12637	0	0	Ki67+	 10649 8350
12638	0	0	Ki67+	 10650 8450
12639	0	0	Ki67+	 10650 8762
12640	0	0	Ki67+	 10652 8176
12641	0	0	Ki67+	 10657 8098
12642	0	0	Ki67+	 10663 8622
12643	0	0	Ki67+	 10664 8287
12644	0	0	Ki67+	 10664 8317
12645	0	0	Ki67+	 10664 8502
12646	0	0	Ki67+	 10665 8728
12647	0	0	Ki67+	 10671 8449
12648	0	0	Ki67+	 10673 8479
12649	0	0	Ki67+	 10679 8759
12650	0	0	Ki67+	 10680 8133
12651	0	0	Ki67+	 10682 8242
12652	0	0	Ki67+	 10683 8196
12653	0	0	Ki67+	 10685 8326
12654	0	0	Ki67+	 10688 8510
12655	0	0	Ki67+	 10700 8664
12656	0	0	Ki67+	 10707 8156
12657	0	0	Ki67+	 10707 8459
12658	0	0	Ki67+	 10709 8418
12659	0	0	Ki67+	 10720 8063
12660	0	0	Ki67+	 10721 8698
12661	0	0	Ki67+	 10723 8733
12662	0	0	Ki67+	 10724 8432
12663	0	0	Ki67+	 10729 8578
12664	0	0	Ki67+	 10731 7992
12665	0	0	Ki67+	 10734 8600
12666	0	0	Ki67+	 10735 8479
12667	0	0	Ki67+	 10735 8495
12668	0	0	Ki67+	 10735 8765
12669	0	0	Ki67+	 10217 8775
12670	0	0	Ki67+	 10268 8909
12671	0	0	Ki67+	 10329 8793
12672	0	0	Ki67+	 10337 8776
12673	0	0	Ki67+	 10346 8815
12674	0	0	Ki67+	 10376 8811
12675	0	0	Ki67+	 10380 8853
12676	0	0	Ki67+	 10386 8838
12677	0	0	Ki67+	 10393 8905
12678	0	0	Ki67+	 10403 8870
12679	0	0	Ki67+	 10419 8951
12680	0	0	Ki67+	 10421 8771
12681	0	0	Ki67+	 10431 8827
12682	0	0	Ki67+	 10431 8973
12683	0	0	Ki67+	 10432 8923
12684	0	0	Ki67+	 10440 9030
12685	0	0	Ki67+	 10446 8890
12686	0	0	Ki67+	 10455 9005
12687	0	0	Ki67+	 10461 9055
12688	0	0	Ki67+	 10466 8777
12689	0	0	Ki67+	 10483 9042
12690	0	0	Ki67+	 10487 9003
12691	0	0	Ki67+	 10494 9072
12692	0	0	Ki67+	 10506 8790
12693	0	0	Ki67+	 10506 8835
12694	0	0	Ki67+	 10508 9009
12695	0	0	Ki67+	 10529 8883
12696	0	0	Ki67+	 10530 8853
12697	0	0	Ki67+	 10532 8903
12698	0	0	Ki67+	 10537 9079
12699	0	0	Ki67+	 10546 8881
12700	0	0	Ki67+	 10551 9041
12701	0	0	Ki67+	 10552 9005
12702	0	0	Ki67+	 10565 8974
12703	0	0	Ki67+	 10574 9074
12704	0	0	Ki67+	 10576 9042
12705	0	0	Ki67+	 10579 8783
12706	0	0	Ki67+	 10582 8842
12707	0	0	Ki67+	 10590 8970
12708	0	0	Ki67+	 10591 9007
12709	0	0	Ki67+	 10604 9076
12710	0	0	Ki67+	 10604 9092
12711	0	0	Ki67+	 10607 9052
12712	0	0	Ki67+	 10614 8943
12713	0	0	Ki67+	 10621 9026
12714	0	0	Ki67+	 10625 8994
12715	0	0	Ki67+	 10630 9047
12716	0	0	Ki67+	 10632 8966
12717	0	0	Ki67+	 10638 9063
12718	0	0	Ki67+	 10662 8807
12719	0	0	Ki67+	 10663 8968
12720	0	0	Ki67+	 10676 9138
12721	0	0	Ki67+	 10679 8787
12722	0	0	Ki67+	 10695 9100
12723	0	0	Ki67+	 10704 8811
12724	0	0	Ki67+	 10705 8846
12725	0	0	Ki67+	 10715 8800
12726	0	0	Ki67+	 10719 9117
12727	0	0	Ki67+	 10727 8790
12728	0	0	Ki67+	 10732 8883
12729	0	0	Ki67+	 10737 3787
12730	0	0	Ki67+	 10739 4086
12731	0	0	Ki67+	 10742 3964
12732	0	0	Ki67+	 10745 3738
12733	0	0	Ki67+	 10745 3886
12734	0	0	Ki67+	 10747 4027
12735	0	0	Ki67+	 10750 3683
12736	0	0	Ki67+	 10759 3515
12737	0	0	Ki67+	 10761 3766
12738	0	0	Ki67+	 10767 3815
12739	0	0	Ki67+	 10768 3866
12740	0	0	Ki67+	 10771 3478
12741	0	0	Ki67+	 10771 3681
12742	0	0	Ki67+	 10771 3740
12743	0	0	Ki67+	 10771 3776
12744	0	0	Ki67+	 10772 3696
12745	0	0	Ki67+	 10785 3597
12746	0	0	Ki67+	 10785 3696
12747	0	0	Ki67+	 10787 3633
12748	0	0	Ki67+	 10790 3773
12749	0	0	Ki67+	 10795 3548
12750	0	0	Ki67+	 10801 3661
12751	0	0	Ki67+	 10805 3741
12752	0	0	Ki67+	 10826 3613
12753	0	0	Ki67+	 10860 3551
12754	0	0	Ki67+	 10864 3726
12755	0	0	Ki67+	 10865 3523
12756	0	0	Ki67+	 10874 3571
12757	0	0	Ki67+	 10874 4140
12758	0	0	Ki67+	 10885 3772
12759	0	0	Ki67+	 10891 3528
12760	0	0	Ki67+	 10893 3498
12761	0	0	Ki67+	 10894 4014
12762	0	0	Ki67+	 10902 3389
12763	0	0	Ki67+	 10907 3690
12764	0	0	Ki67+	 10911 3411
12765	0	0	Ki67+	 10914 3727
12766	0	0	Ki67+	 10919 4116
12767	0	0	Ki67+	 10927 3758
12768	0	0	Ki67+	 10928 3978
12769	0	0	Ki67+	 10931 4086
12770	0	0	Ki67+	 10935 4112
12771	0	0	Ki67+	 10938 3893
12772	0	0	Ki67+	 10945 3449
12773	0	0	Ki67+	 10945 4006
12774	0	0	Ki67+	 10956 3868
12775	0	0	Ki67+	 10957 3431
12776	0	0	Ki67+	 10957 3956
12777	0	0	Ki67+	 10960 4089
12778	0	0	Ki67+	 10962 3519
12779	0	0	Ki67+	 10963 3935
12780	0	0	Ki67+	 10964 3967
12781	0	0	Ki67+	 10967 3887
12782	0	0	Ki67+	 10970 3922
12783	0	0	Ki67+	 10975 3774
12784	0	0	Ki67+	 10978 4088
12785	0	0	Ki67+	 10979 3595
12786	0	0	Ki67+	 10979 4030
12787	0	0	Ki67+	 10984 3431
12788	0	0	Ki67+	 10984 3989
12789	0	0	Ki67+	 10984 4007
12790	0	0	Ki67+	 10986 3979
12791	0	0	Ki67+	 10990 3715
12792	0	0	Ki67+	 10990 3913
12793	0	0	Ki67+	 10997 3690
12794	0	0	Ki67+	 11004 3853
12795	0	0	Ki67+	 11007 3647
12796	0	0	Ki67+	 11009 3933
12797	0	0	Ki67+	 11009 4065
12798	0	0	Ki67+	 11012 3962
12799	0	0	Ki67+	 11015 3432
12800	0	0	Ki67+	 11015 4132
12801	0	0	Ki67+	 11018 3893
12802	0	0	Ki67+	 11019 3414
12803	0	0	Ki67+	 11020 4144
12804	0	0	Ki67+	 11021 3444
12805	0	0	Ki67+	 11029 3688
12806	0	0	Ki67+	 11034 3656
12807	0	0	Ki67+	 11036 3554
12808	0	0	Ki67+	 11050 3709
12809	0	0	Ki67+	 11052 3422
12810	0	0	Ki67+	 11052 3907
12811	0	0	Ki67+	 11053 3797
12812	0	0	Ki67+	 11057 3868
12813	0	0	Ki67+	 11063 3652
12814	0	0	Ki67+	 11065 3518
12815	0	0	Ki67+	 11066 3688
12816	0	0	Ki67+	 11067 3792
12817	0	0	Ki67+	 11067 3876
12818	0	0	Ki67+	 11068 4017
12819	0	0	Ki67+	 11069 4079
12820	0	0	Ki67+	 11077 3444
12821	0	0	Ki67+	 11081 3472
12822	0	0	Ki67+	 11082 3851
12823	0	0	Ki67+	 11083 3428
12824	0	0	Ki67+	 11083 4155
12825	0	0	Ki67+	 11084 3756
12826	0	0	Ki67+	 11087 3538
12827	0	0	Ki67+	 11087 3767
12828	0	0	Ki67+	 11088 3667
12829	0	0	Ki67+	 11089 3868
12830	0	0	Ki67+	 11091 3713
12831	0	0	Ki67+	 11091 3915
12832	0	0	Ki67+	 11100 3408
12833	0	0	Ki67+	 11100 3825
12834	0	0	Ki67+	 11100 3995
12835	0	0	Ki67+	 11101 3496
12836	0	0	Ki67+	 11102 3958
12837	0	0	Ki67+	 11107 4119
12838	0	0	Ki67+	 11108 4130
12839	0	0	Ki67+	 11115 3818
12840	0	0	Ki67+	 11117 3785
12841	0	0	Ki67+	 11123 3585
12842	0	0	Ki67+	 11125 4145
12843	0	0	Ki67+	 11134 3903
12844	0	0	Ki67+	 11137 4087
12845	0	0	Ki67+	 11139 4068
12846	0	0	Ki67+	 11139 4115
12847	0	0	Ki67+	 11146 3728
12848	0	0	Ki67+	 11149 3874
12849	0	0	Ki67+	 11150 3954
12850	0	0	Ki67+	 11153 3752
12851	0	0	Ki67+	 11155 3835
12852	0	0	Ki67+	 11158 4091
12853	0	0	Ki67+	 11163 3900
12854	0	0	Ki67+	 11166 3918
12855	0	0	Ki67+	 11168 3688
12856	0	0	Ki67+	 11174 3503
12857	0	0	Ki67+	 11178 4021
12858	0	0	Ki67+	 11179 3671
12859	0	0	Ki67+	 11180 4060
12860	0	0	Ki67+	 11189 3772
12861	0	0	Ki67+	 11189 3980
12862	0	0	Ki67+	 11190 3556
12863	0	0	Ki67+	 11191 3492
12864	0	0	Ki67+	 11196 3468
12865	0	0	Ki67+	 11197 3418
12866	0	0	Ki67+	 11198 3525
12867	0	0	Ki67+	 11200 3719
12868	0	0	Ki67+	 11201 3582
12869	0	0	Ki67+	 11203 3834
12870	0	0	Ki67+	 11203 4041
12871	0	0	Ki67+	 11210 3425
12872	0	0	Ki67+	 11221 3710
12873	0	0	Ki67+	 11224 3859
12874	0	0	Ki67+	 11225 3773
12875	0	0	Ki67+	 11228 3487
12876	0	0	Ki67+	 11230 3650
12877	0	0	Ki67+	 11233 3682
12878	0	0	Ki67+	 11233 4029
12879	0	0	Ki67+	 11238 4013
12880	0	0	Ki67+	 11240 3974
12881	0	0	Ki67+	 11241 4157
12882	0	0	Ki67+	 11251 3665
12883	0	0	Ki67+	 11261 3870
12884	0	0	Ki67+	 11261 3892
12885	0	0	Ki67+	 11269 4084
12886	0	0	Ki67+	 11294 3630
12887	0	0	Ki67+	 11294 3681
12888	0	0	Ki67+	 11294 3736
12889	0	0	Ki67+	 11298 3503
12890	0	0	Ki67+	 11305 3766
12891	0	0	Ki67+	 11315 3900
12892	0	0	Ki67+	 11320 3807
12893	0	0	Ki67+	 11334 3764
12894	0	0	Ki67+	 11336 4027
12895	0	0	Ki67+	 11366 3625
12896	0	0	Ki67+	 11377 3499
12897	0	0	Ki67+	 11383 4121
12898	0	0	Ki67+	 11399 4148
12899	0	0	Ki67+	 11401 3725
12900	0	0	Ki67+	 11403 3641
12901	0	0	Ki67+	 11409 3436
12902	0	0	Ki67+	 11411 3506
12903	0	0	Ki67+	 11415 3971
12904	0	0	Ki67+	 11425 3468
12905	0	0	Ki67+	 11434 3537
12906	0	0	Ki67+	 11436 3440
12907	0	0	Ki67+	 11436 3458
12908	0	0	Ki67+	 11441 4129
12909	0	0	Ki67+	 11445 3874
12910	0	0	Ki67+	 11446 3603
12911	0	0	Ki67+	 11450 4113
12912	0	0	Ki67+	 11454 3642
12913	0	0	Ki67+	 11456 3518
12914	0	0	Ki67+	 11456 3892
12915	0	0	Ki67+	 11461 3423
12916	0	0	Ki67+	 11463 3972
12917	0	0	Ki67+	 11467 3893
12918	0	0	Ki67+	 11468 3611
12919	0	0	Ki67+	 11475 3454
12920	0	0	Ki67+	 11479 4135
12921	0	0	Ki67+	 11481 3593
12922	0	0	Ki67+	 11488 4015
12923	0	0	Ki67+	 11490 3987
12924	0	0	Ki67+	 11497 3718
12925	0	0	Ki67+	 11499 3436
12926	0	0	Ki67+	 11504 4036
12927	0	0	Ki67+	 11513 3907
12928	0	0	Ki67+	 11515 4048
12929	0	0	Ki67+	 11515 4125
12930	0	0	Ki67+	 11519 3716
12931	0	0	Ki67+	 11522 4017
12932	0	0	Ki67+	 11529 4111
12933	0	0	Ki67+	 10738 4564
12934	0	0	Ki67+	 10743 4161
12935	0	0	Ki67+	 10746 4754
12936	0	0	Ki67+	 10752 4647
12937	0	0	Ki67+	 10752 4815
12938	0	0	Ki67+	 10754 4851
12939	0	0	Ki67+	 10764 4544
12940	0	0	Ki67+	 10773 4194
12941	0	0	Ki67+	 10781 4932
12942	0	0	Ki67+	 10794 4494
12943	0	0	Ki67+	 10799 4677
12944	0	0	Ki67+	 10800 4839
12945	0	0	Ki67+	 10808 4357
12946	0	0	Ki67+	 10814 4467
12947	0	0	Ki67+	 10819 4238
12948	0	0	Ki67+	 10819 4891
12949	0	0	Ki67+	 10837 4712
12950	0	0	Ki67+	 10841 4663
12951	0	0	Ki67+	 10846 4309
12952	0	0	Ki67+	 10848 4591
12953	0	0	Ki67+	 10852 4671
12954	0	0	Ki67+	 10856 4396
12955	0	0	Ki67+	 10859 4560
12956	0	0	Ki67+	 10865 4884
12957	0	0	Ki67+	 10867 4837
12958	0	0	Ki67+	 10870 4573
12959	0	0	Ki67+	 10877 4670
12960	0	0	Ki67+	 10878 4747
12961	0	0	Ki67+	 10878 4948
12962	0	0	Ki67+	 10879 4783
12963	0	0	Ki67+	 10880 4688
12964	0	0	Ki67+	 10889 4624
12965	0	0	Ki67+	 10891 4528
12966	0	0	Ki67+	 10896 4821
12967	0	0	Ki67+	 10896 4950
12968	0	0	Ki67+	 10897 4488
12969	0	0	Ki67+	 10899 4910
12970	0	0	Ki67+	 10900 4666
12971	0	0	Ki67+	 10902 4273
12972	0	0	Ki67+	 10902 4846
12973	0	0	Ki67+	 10902 4937
12974	0	0	Ki67+	 10905 4447
12975	0	0	Ki67+	 10907 4713
12976	0	0	Ki67+	 10910 4638
12977	0	0	Ki67+	 10921 4369
12978	0	0	Ki67+	 10922 4770
12979	0	0	Ki67+	 10924 4251
12980	0	0	Ki67+	 10924 4684
12981	0	0	Ki67+	 10927 4629
12982	0	0	Ki67+	 10931 4799
12983	0	0	Ki67+	 10935 4821
12984	0	0	Ki67+	 10938 4486
12985	0	0	Ki67+	 10939 4229
12986	0	0	Ki67+	 10940 4349
12987	0	0	Ki67+	 10940 4715
12988	0	0	Ki67+	 10941 4500
12989	0	0	Ki67+	 10942 4362
12990	0	0	Ki67+	 10948 4260
12991	0	0	Ki67+	 10948 4905
12992	0	0	Ki67+	 10949 4822
12993	0	0	Ki67+	 10960 4317
12994	0	0	Ki67+	 10961 4304
12995	0	0	Ki67+	 10962 4832
12996	0	0	Ki67+	 10964 4366
12997	0	0	Ki67+	 10968 4759
12998	0	0	Ki67+	 10971 4562
12999	0	0	Ki67+	 10974 4450
13000	0	0	Ki67+	 10980 4215
13001	0	0	Ki67+	 10987 4955
13002	0	0	Ki67+	 10990 4626
13003	0	0	Ki67+	 10992 4227
13004	0	0	Ki67+	 10992 4741
13005	0	0	Ki67+	 10993 4843
13006	0	0	Ki67+	 10994 4703
13007	0	0	Ki67+	 10996 4167
13008	0	0	Ki67+	 11000 4798
13009	0	0	Ki67+	 11001 4929
13010	0	0	Ki67+	 11004 4574
13011	0	0	Ki67+	 11019 4663
13012	0	0	Ki67+	 11019 4675
13013	0	0	Ki67+	 11024 4916
13014	0	0	Ki67+	 11027 4608
13015	0	0	Ki67+	 11027 4835
13016	0	0	Ki67+	 11030 4786
13017	0	0	Ki67+	 11032 4630
13018	0	0	Ki67+	 11045 4322
13019	0	0	Ki67+	 11047 4880
13020	0	0	Ki67+	 11049 4805
13021	0	0	Ki67+	 11050 4930
13022	0	0	Ki67+	 11052 4859
13023	0	0	Ki67+	 11064 4907
13024	0	0	Ki67+	 11065 4446
13025	0	0	Ki67+	 11066 4782
13026	0	0	Ki67+	 11075 4282
13027	0	0	Ki67+	 11077 4572
13028	0	0	Ki67+	 11077 4886
13029	0	0	Ki67+	 11092 4613
13030	0	0	Ki67+	 11095 4910
13031	0	0	Ki67+	 11100 4790
13032	0	0	Ki67+	 11101 4628
13033	0	0	Ki67+	 11105 4766
13034	0	0	Ki67+	 11109 4513
13035	0	0	Ki67+	 11114 4730
13036	0	0	Ki67+	 11122 4798
13037	0	0	Ki67+	 11124 4658
13038	0	0	Ki67+	 11126 4703
13039	0	0	Ki67+	 11127 4286
13040	0	0	Ki67+	 11137 4386
13041	0	0	Ki67+	 11141 4815
13042	0	0	Ki67+	 11145 4402
13043	0	0	Ki67+	 11148 4471
13044	0	0	Ki67+	 11149 4440
13045	0	0	Ki67+	 11151 4808
13046	0	0	Ki67+	 11152 4502
13047	0	0	Ki67+	 11154 4842
13048	0	0	Ki67+	 11161 4261
13049	0	0	Ki67+	 11162 4738
13050	0	0	Ki67+	 11164 4454
13051	0	0	Ki67+	 11169 4469
13052	0	0	Ki67+	 11172 4280
13053	0	0	Ki67+	 11179 4201
13054	0	0	Ki67+	 11184 4162
13055	0	0	Ki67+	 11184 4761
13056	0	0	Ki67+	 11189 4887
13057	0	0	Ki67+	 11190 4438
13058	0	0	Ki67+	 11192 4263
13059	0	0	Ki67+	 11193 4947
13060	0	0	Ki67+	 11194 4176
13061	0	0	Ki67+	 11201 4804
13062	0	0	Ki67+	 11204 4270
13063	0	0	Ki67+	 11205 4879
13064	0	0	Ki67+	 11206 4507
13065	0	0	Ki67+	 11212 4411
13066	0	0	Ki67+	 11213 4297
13067	0	0	Ki67+	 11215 4233
13068	0	0	Ki67+	 11215 4423
13069	0	0	Ki67+	 11216 4378
13070	0	0	Ki67+	 11217 4172
13071	0	0	Ki67+	 11217 4481
13072	0	0	Ki67+	 11220 4498
13073	0	0	Ki67+	 11220 4779
13074	0	0	Ki67+	 11226 4289
13075	0	0	Ki67+	 11226 4903
13076	0	0	Ki67+	 11230 4237
13077	0	0	Ki67+	 11232 4251
13078	0	0	Ki67+	 11238 4449
13079	0	0	Ki67+	 11238 4727
13080	0	0	Ki67+	 11238 4825
13081	0	0	Ki67+	 11245 4317
13082	0	0	Ki67+	 11247 4330
13083	0	0	Ki67+	 11252 4250
13084	0	0	Ki67+	 11255 4365
13085	0	0	Ki67+	 11257 4203
13086	0	0	Ki67+	 11258 4799
13087	0	0	Ki67+	 11262 4377
13088	0	0	Ki67+	 11262 4908
13089	0	0	Ki67+	 11263 4296
13090	0	0	Ki67+	 11267 4765
13091	0	0	Ki67+	 11268 4169
13092	0	0	Ki67+	 11271 4186
13093	0	0	Ki67+	 11272 4260
13094	0	0	Ki67+	 11272 4837
13095	0	0	Ki67+	 11275 4337
13096	0	0	Ki67+	 11283 4886
13097	0	0	Ki67+	 11284 4806
13098	0	0	Ki67+	 11285 4909
13099	0	0	Ki67+	 11287 4263
13100	0	0	Ki67+	 11288 4242
13101	0	0	Ki67+	 11290 4391
13102	0	0	Ki67+	 11292 4930
13103	0	0	Ki67+	 11305 4833
13104	0	0	Ki67+	 11314 4449
13105	0	0	Ki67+	 11314 4770
13106	0	0	Ki67+	 11315 4866
13107	0	0	Ki67+	 11316 4525
13108	0	0	Ki67+	 11318 4724
13109	0	0	Ki67+	 11319 4918
13110	0	0	Ki67+	 11327 4410
13111	0	0	Ki67+	 11328 4484
13112	0	0	Ki67+	 11329 4904
13113	0	0	Ki67+	 11332 4601
13114	0	0	Ki67+	 11333 4439
13115	0	0	Ki67+	 11336 4497
13116	0	0	Ki67+	 11341 4540
13117	0	0	Ki67+	 11358 4699
13118	0	0	Ki67+	 11359 4731
13119	0	0	Ki67+	 11360 4465
13120	0	0	Ki67+	 11362 4255
13121	0	0	Ki67+	 11362 4889
13122	0	0	Ki67+	 11365 4497
13123	0	0	Ki67+	 11369 4509
13124	0	0	Ki67+	 11381 4520
13125	0	0	Ki67+	 11386 4595
13126	0	0	Ki67+	 11388 4625
13127	0	0	Ki67+	 11394 4571
13128	0	0	Ki67+	 11397 4812
13129	0	0	Ki67+	 11400 4800
13130	0	0	Ki67+	 11401 4581
13131	0	0	Ki67+	 11407 4711
13132	0	0	Ki67+	 11412 4609
13133	0	0	Ki67+	 11417 4935
13134	0	0	Ki67+	 11422 4495
13135	0	0	Ki67+	 11425 4844
13136	0	0	Ki67+	 11429 4542
13137	0	0	Ki67+	 11429 4950
13138	0	0	Ki67+	 11433 4934
13139	0	0	Ki67+	 11436 4732
13140	0	0	Ki67+	 11439 4824
13141	0	0	Ki67+	 11440 4195
13142	0	0	Ki67+	 11440 4896
13143	0	0	Ki67+	 11447 4278
13144	0	0	Ki67+	 11450 4263
13145	0	0	Ki67+	 11460 4920
13146	0	0	Ki67+	 11466 4296
13147	0	0	Ki67+	 11468 4735
13148	0	0	Ki67+	 11469 4200
13149	0	0	Ki67+	 11472 4804
13150	0	0	Ki67+	 11476 4263
13151	0	0	Ki67+	 11478 4743
13152	0	0	Ki67+	 11483 4199
13153	0	0	Ki67+	 11494 4231
13154	0	0	Ki67+	 11495 4815
13155	0	0	Ki67+	 11500 4319
13156	0	0	Ki67+	 11505 4270
13157	0	0	Ki67+	 11505 4530
13158	0	0	Ki67+	 11509 4794
13159	0	0	Ki67+	 11516 4377
13160	0	0	Ki67+	 11518 4759
13161	0	0	Ki67+	 11520 4934
13162	0	0	Ki67+	 11522 4891
13163	0	0	Ki67+	 11530 4213
13164	0	0	Ki67+	 10745 5309
13165	0	0	Ki67+	 10746 5371
13166	0	0	Ki67+	 10751 5413
13167	0	0	Ki67+	 10752 5184
13168	0	0	Ki67+	 10763 4964
13169	0	0	Ki67+	 10768 5703
13170	0	0	Ki67+	 10772 5420
13171	0	0	Ki67+	 10777 5194
13172	0	0	Ki67+	 10779 5592
13173	0	0	Ki67+	 10791 5738
13174	0	0	Ki67+	 10792 4981
13175	0	0	Ki67+	 10799 5570
13176	0	0	Ki67+	 10802 5676
13177	0	0	Ki67+	 10803 5228
13178	0	0	Ki67+	 10803 5588
13179	0	0	Ki67+	 10804 5609
13180	0	0	Ki67+	 10807 5648
13181	0	0	Ki67+	 10836 5590
13182	0	0	Ki67+	 10843 5651
13183	0	0	Ki67+	 10857 5595
13184	0	0	Ki67+	 10862 5724
13185	0	0	Ki67+	 10865 5522
13186	0	0	Ki67+	 10867 5539
13187	0	0	Ki67+	 10874 5203
13188	0	0	Ki67+	 10878 5310
13189	0	0	Ki67+	 10882 5700
13190	0	0	Ki67+	 10887 5473
13191	0	0	Ki67+	 10892 5151
13192	0	0	Ki67+	 10896 5628
13193	0	0	Ki67+	 10898 5495
13194	0	0	Ki67+	 10902 5438
13195	0	0	Ki67+	 10907 5707
13196	0	0	Ki67+	 10910 5544
13197	0	0	Ki67+	 10912 5662
13198	0	0	Ki67+	 10918 5570
13199	0	0	Ki67+	 10921 5273
13200	0	0	Ki67+	 10923 5698
13201	0	0	Ki67+	 10925 5590
13202	0	0	Ki67+	 10931 5490
13203	0	0	Ki67+	 10936 5671
13204	0	0	Ki67+	 10938 5580
13205	0	0	Ki67+	 10946 5646
13206	0	0	Ki67+	 10953 5366
13207	0	0	Ki67+	 10956 5659
13208	0	0	Ki67+	 10967 5699
13209	0	0	Ki67+	 10972 5598
13210	0	0	Ki67+	 10977 5053
13211	0	0	Ki67+	 10980 5680
13212	0	0	Ki67+	 11004 5587
13213	0	0	Ki67+	 11005 5080
13214	0	0	Ki67+	 11007 5130
13215	0	0	Ki67+	 11007 5682
13216	0	0	Ki67+	 11016 5536
13217	0	0	Ki67+	 11017 5489
13218	0	0	Ki67+	 11018 5327
13219	0	0	Ki67+	 11018 5566
13220	0	0	Ki67+	 11024 4997
13221	0	0	Ki67+	 11038 5139
13222	0	0	Ki67+	 11042 5313
13223	0	0	Ki67+	 11052 5758
13224	0	0	Ki67+	 11058 5335
13225	0	0	Ki67+	 11059 5174
13226	0	0	Ki67+	 11062 4986
13227	0	0	Ki67+	 11062 5730
13228	0	0	Ki67+	 11066 5282
13229	0	0	Ki67+	 11075 5159
13230	0	0	Ki67+	 11077 5584
13231	0	0	Ki67+	 11080 5751
13232	0	0	Ki67+	 11083 5513
13233	0	0	Ki67+	 11088 4978
13234	0	0	Ki67+	 11089 5100
13235	0	0	Ki67+	 11091 5535
13236	0	0	Ki67+	 11100 5564
13237	0	0	Ki67+	 11102 5189
13238	0	0	Ki67+	 11102 5722
13239	0	0	Ki67+	 11106 5237
13240	0	0	Ki67+	 11110 5051
13241	0	0	Ki67+	 11110 5580
13242	0	0	Ki67+	 11112 5030
13243	0	0	Ki67+	 11114 5542
13244	0	0	Ki67+	 11121 5242
13245	0	0	Ki67+	 11122 5553
13246	0	0	Ki67+	 11126 5002
13247	0	0	Ki67+	 11128 5355
13248	0	0	Ki67+	 11131 5035
13249	0	0	Ki67+	 11132 5212
13250	0	0	Ki67+	 11134 4962
13251	0	0	Ki67+	 11143 5121
13252	0	0	Ki67+	 11144 5481
13253	0	0	Ki67+	 11145 5055
13254	0	0	Ki67+	 11152 4982
13255	0	0	Ki67+	 11154 5071
13256	0	0	Ki67+	 11161 5664
13257	0	0	Ki67+	 11161 5703
13258	0	0	Ki67+	 11163 5441
13259	0	0	Ki67+	 11164 5004
13260	0	0	Ki67+	 11169 5028
13261	0	0	Ki67+	 11169 5529
13262	0	0	Ki67+	 11178 5682
13263	0	0	Ki67+	 11180 5041
13264	0	0	Ki67+	 11182 5105
13265	0	0	Ki67+	 11183 5123
13266	0	0	Ki67+	 11188 5078
13267	0	0	Ki67+	 11191 5216
13268	0	0	Ki67+	 11197 5514
13269	0	0	Ki67+	 11203 5046
13270	0	0	Ki67+	 11203 5555
13271	0	0	Ki67+	 11204 5397
13272	0	0	Ki67+	 11210 5181
13273	0	0	Ki67+	 11211 4972
13274	0	0	Ki67+	 11214 5091
13275	0	0	Ki67+	 11215 5619
13276	0	0	Ki67+	 11225 4993
13277	0	0	Ki67+	 11230 5713
13278	0	0	Ki67+	 11239 5129
13279	0	0	Ki67+	 11241 5082
13280	0	0	Ki67+	 11242 5163
13281	0	0	Ki67+	 11244 5249
13282	0	0	Ki67+	 11250 5584
13283	0	0	Ki67+	 11251 5657
13284	0	0	Ki67+	 11258 5179
13285	0	0	Ki67+	 11264 5603
13286	0	0	Ki67+	 11265 5359
13287	0	0	Ki67+	 11269 5118
13288	0	0	Ki67+	 11270 5729
13289	0	0	Ki67+	 11274 5250
13290	0	0	Ki67+	 11279 5670
13291	0	0	Ki67+	 11284 5433
13292	0	0	Ki67+	 11287 5699
13293	0	0	Ki67+	 11288 5651
13294	0	0	Ki67+	 11291 5391
13295	0	0	Ki67+	 11295 5366
13296	0	0	Ki67+	 11295 5503
13297	0	0	Ki67+	 11317 5711
13298	0	0	Ki67+	 11318 5044
13299	0	0	Ki67+	 11322 5427
13300	0	0	Ki67+	 11326 5116
13301	0	0	Ki67+	 11333 5722
13302	0	0	Ki67+	 11335 5389
13303	0	0	Ki67+	 11345 5499
13304	0	0	Ki67+	 11350 5745
13305	0	0	Ki67+	 11351 5031
13306	0	0	Ki67+	 11354 5012
13307	0	0	Ki67+	 11359 5388
13308	0	0	Ki67+	 11359 5469
13309	0	0	Ki67+	 11359 5574
13310	0	0	Ki67+	 11360 5700
13311	0	0	Ki67+	 11366 5448
13312	0	0	Ki67+	 11366 5638
13313	0	0	Ki67+	 11382 5429
13314	0	0	Ki67+	 11386 5616
13315	0	0	Ki67+	 11388 5380
13316	0	0	Ki67+	 11388 5599
13317	0	0	Ki67+	 11395 5295
13318	0	0	Ki67+	 11397 5388
13319	0	0	Ki67+	 11399 5711
13320	0	0	Ki67+	 11401 5370
13321	0	0	Ki67+	 11403 5405
13322	0	0	Ki67+	 11404 4995
13323	0	0	Ki67+	 11406 5528
13324	0	0	Ki67+	 11413 4977
13325	0	0	Ki67+	 11413 5005
13326	0	0	Ki67+	 11414 5142
13327	0	0	Ki67+	 11415 5051
13328	0	0	Ki67+	 11417 5623
13329	0	0	Ki67+	 11421 5314
13330	0	0	Ki67+	 11423 5371
13331	0	0	Ki67+	 11423 5479
13332	0	0	Ki67+	 11425 5227
13333	0	0	Ki67+	 11425 5658
13334	0	0	Ki67+	 11431 5515
13335	0	0	Ki67+	 11433 5077
13336	0	0	Ki67+	 11435 5699
13337	0	0	Ki67+	 11444 5494
13338	0	0	Ki67+	 11448 4982
13339	0	0	Ki67+	 11448 5294
13340	0	0	Ki67+	 11450 5046
13341	0	0	Ki67+	 11451 5251
13342	0	0	Ki67+	 11455 4993
13343	0	0	Ki67+	 11461 5664
13344	0	0	Ki67+	 11462 5125
13345	0	0	Ki67+	 11465 5347
13346	0	0	Ki67+	 11473 5232
13347	0	0	Ki67+	 11474 5734
13348	0	0	Ki67+	 11476 5505
13349	0	0	Ki67+	 11484 5753
13350	0	0	Ki67+	 11487 5066
13351	0	0	Ki67+	 11487 5337
13352	0	0	Ki67+	 11487 5690
13353	0	0	Ki67+	 11488 5100
13354	0	0	Ki67+	 11490 4992
13355	0	0	Ki67+	 11492 5711
13356	0	0	Ki67+	 11498 5685
13357	0	0	Ki67+	 11516 5166
13358	0	0	Ki67+	 11528 5707
13359	0	0	Ki67+	 11531 5041
13360	0	0	Ki67+	 11533 5079
13361	0	0	Ki67+	 10738 5801
13362	0	0	Ki67+	 10745 6279
13363	0	0	Ki67+	 10751 5850
13364	0	0	Ki67+	 10754 6559
13365	0	0	Ki67+	 10757 6443
13366	0	0	Ki67+	 10759 5891
13367	0	0	Ki67+	 10767 6139
13368	0	0	Ki67+	 10767 6466
13369	0	0	Ki67+	 10768 6176
13370	0	0	Ki67+	 10776 6100
13371	0	0	Ki67+	 10779 6437
13372	0	0	Ki67+	 10790 6456
13373	0	0	Ki67+	 10802 6341
13374	0	0	Ki67+	 10803 6477
13375	0	0	Ki67+	 10807 5842
13376	0	0	Ki67+	 10812 6243
13377	0	0	Ki67+	 10817 5829
13378	0	0	Ki67+	 10818 6497
13379	0	0	Ki67+	 10819 6198
13380	0	0	Ki67+	 10820 5916
13381	0	0	Ki67+	 10821 5881
13382	0	0	Ki67+	 10825 5821
13383	0	0	Ki67+	 10832 6108
13384	0	0	Ki67+	 10834 5785
13385	0	0	Ki67+	 10834 6096
13386	0	0	Ki67+	 10834 6528
13387	0	0	Ki67+	 10836 5764
13388	0	0	Ki67+	 10840 5851
13389	0	0	Ki67+	 10842 6285
13390	0	0	Ki67+	 10847 6069
13391	0	0	Ki67+	 10852 6198
13392	0	0	Ki67+	 10855 5904
13393	0	0	Ki67+	 10856 6227
13394	0	0	Ki67+	 10859 6293
13395	0	0	Ki67+	 10860 5883
13396	0	0	Ki67+	 10866 6153
13397	0	0	Ki67+	 10872 6359
13398	0	0	Ki67+	 10873 5925
13399	0	0	Ki67+	 10876 6342
13400	0	0	Ki67+	 10877 6286
13401	0	0	Ki67+	 10878 6124
13402	0	0	Ki67+	 10882 6213
13403	0	0	Ki67+	 10899 5776
13404	0	0	Ki67+	 10902 5820
13405	0	0	Ki67+	 10904 5908
13406	0	0	Ki67+	 10916 5860
13407	0	0	Ki67+	 10916 5909
13408	0	0	Ki67+	 10919 6190
13409	0	0	Ki67+	 10926 6021
13410	0	0	Ki67+	 10937 5771
13411	0	0	Ki67+	 10941 6453
13412	0	0	Ki67+	 10944 6378
13413	0	0	Ki67+	 10945 6067
13414	0	0	Ki67+	 10946 5996
13415	0	0	Ki67+	 10948 6089
13416	0	0	Ki67+	 10963 6193
13417	0	0	Ki67+	 10964 5873
13418	0	0	Ki67+	 10965 5920
13419	0	0	Ki67+	 10967 6514
13420	0	0	Ki67+	 10968 6134
13421	0	0	Ki67+	 10968 6488
13422	0	0	Ki67+	 10969 6415
13423	0	0	Ki67+	 10972 6012
13424	0	0	Ki67+	 10979 5856
13425	0	0	Ki67+	 10985 6186
13426	0	0	Ki67+	 10987 5807
13427	0	0	Ki67+	 10987 5847
13428	0	0	Ki67+	 10987 6165
13429	0	0	Ki67+	 10996 5972
13430	0	0	Ki67+	 10998 6178
13431	0	0	Ki67+	 10999 5791
13432	0	0	Ki67+	 10999 6038
13433	0	0	Ki67+	 11005 6068
13434	0	0	Ki67+	 11006 5822
13435	0	0	Ki67+	 11006 6534
13436	0	0	Ki67+	 11007 6383
13437	0	0	Ki67+	 11007 6481
13438	0	0	Ki67+	 11007 6497
13439	0	0	Ki67+	 11009 5890
13440	0	0	Ki67+	 11012 5924
13441	0	0	Ki67+	 11015 6151
13442	0	0	Ki67+	 11023 6055
13443	0	0	Ki67+	 11026 5928
13444	0	0	Ki67+	 11028 5786
13445	0	0	Ki67+	 11038 5916
13446	0	0	Ki67+	 11044 5802
13447	0	0	Ki67+	 11045 6167
13448	0	0	Ki67+	 11045 6514
13449	0	0	Ki67+	 11048 6202
13450	0	0	Ki67+	 11052 5853
13451	0	0	Ki67+	 11067 5908
13452	0	0	Ki67+	 11067 6407
13453	0	0	Ki67+	 11070 6251
13454	0	0	Ki67+	 11080 6172
13455	0	0	Ki67+	 11080 6199
13456	0	0	Ki67+	 11084 5870
13457	0	0	Ki67+	 11084 6450
13458	0	0	Ki67+	 11086 5898
13459	0	0	Ki67+	 11086 6289
13460	0	0	Ki67+	 11089 6335
13461	0	0	Ki67+	 11092 6202
13462	0	0	Ki67+	 11097 6468
13463	0	0	Ki67+	 11099 6243
13464	0	0	Ki67+	 11100 6415
13465	0	0	Ki67+	 11104 6490
13466	0	0	Ki67+	 11109 6164
13467	0	0	Ki67+	 11111 6117
13468	0	0	Ki67+	 11116 6503
13469	0	0	Ki67+	 11121 6293
13470	0	0	Ki67+	 11122 6307
13471	0	0	Ki67+	 11123 6011
13472	0	0	Ki67+	 11124 5956
13473	0	0	Ki67+	 11124 6402
13474	0	0	Ki67+	 11126 6373
13475	0	0	Ki67+	 11131 6038
13476	0	0	Ki67+	 11136 5838
13477	0	0	Ki67+	 11136 6524
13478	0	0	Ki67+	 11138 5895
13479	0	0	Ki67+	 11138 6268
13480	0	0	Ki67+	 11139 5780
13481	0	0	Ki67+	 11139 6093
13482	0	0	Ki67+	 11145 6235
13483	0	0	Ki67+	 11146 6509
13484	0	0	Ki67+	 11148 5983
13485	0	0	Ki67+	 11152 5914
13486	0	0	Ki67+	 11155 6120
13487	0	0	Ki67+	 11156 6297
13488	0	0	Ki67+	 11157 5880
13489	0	0	Ki67+	 11158 6270
13490	0	0	Ki67+	 11162 6405
13491	0	0	Ki67+	 11164 5809
13492	0	0	Ki67+	 11171 6112
13493	0	0	Ki67+	 11177 6259
13494	0	0	Ki67+	 11177 6495
13495	0	0	Ki67+	 11179 6206
13496	0	0	Ki67+	 11189 5908
13497	0	0	Ki67+	 11191 6325
13498	0	0	Ki67+	 11199 6536
13499	0	0	Ki67+	 11202 6321
13500	0	0	Ki67+	 11202 6437
13501	0	0	Ki67+	 11205 6119
13502	0	0	Ki67+	 11205 6167
13503	0	0	Ki67+	 11207 6185
13504	0	0	Ki67+	 11214 6200
13505	0	0	Ki67+	 11216 6021
13506	0	0	Ki67+	 11216 6522
13507	0	0	Ki67+	 11220 6047
13508	0	0	Ki67+	 11223 6436
13509	0	0	Ki67+	 11228 6284
13510	0	0	Ki67+	 11233 5988
13511	0	0	Ki67+	 11236 5917
13512	0	0	Ki67+	 11238 6421
13513	0	0	Ki67+	 11238 6546
13514	0	0	Ki67+	 11242 5780
13515	0	0	Ki67+	 11248 6336
13516	0	0	Ki67+	 11252 5788
13517	0	0	Ki67+	 11260 6317
13518	0	0	Ki67+	 11261 6502
13519	0	0	Ki67+	 11266 6519
13520	0	0	Ki67+	 11267 5824
13521	0	0	Ki67+	 11269 6260
13522	0	0	Ki67+	 11270 6339
13523	0	0	Ki67+	 11277 5938
13524	0	0	Ki67+	 11278 5876
13525	0	0	Ki67+	 11278 6362
13526	0	0	Ki67+	 11279 6511
13527	0	0	Ki67+	 11279 6525
13528	0	0	Ki67+	 11279 6545
13529	0	0	Ki67+	 11289 5889
13530	0	0	Ki67+	 11292 6344
13531	0	0	Ki67+	 11299 5808
13532	0	0	Ki67+	 11304 6109
13533	0	0	Ki67+	 11306 6550
13534	0	0	Ki67+	 11313 6133
13535	0	0	Ki67+	 11314 6559
13536	0	0	Ki67+	 11316 6023
13537	0	0	Ki67+	 11316 6114
13538	0	0	Ki67+	 11317 5991
13539	0	0	Ki67+	 11320 6355
13540	0	0	Ki67+	 11323 6205
13541	0	0	Ki67+	 11324 5849
13542	0	0	Ki67+	 11324 6288
13543	0	0	Ki67+	 11327 6529
13544	0	0	Ki67+	 11329 6379
13545	0	0	Ki67+	 11330 6250
13546	0	0	Ki67+	 11353 5849
13547	0	0	Ki67+	 11353 6228
13548	0	0	Ki67+	 11355 6484
13549	0	0	Ki67+	 11358 6164
13550	0	0	Ki67+	 11362 6080
13551	0	0	Ki67+	 11363 6543
13552	0	0	Ki67+	 11366 6533
13553	0	0	Ki67+	 11368 5868
13554	0	0	Ki67+	 11368 6366
13555	0	0	Ki67+	 11369 6258
13556	0	0	Ki67+	 11371 6136
13557	0	0	Ki67+	 11373 5835
13558	0	0	Ki67+	 11376 6555
13559	0	0	Ki67+	 11385 6382
13560	0	0	Ki67+	 11385 6491
13561	0	0	Ki67+	 11386 5896
13562	0	0	Ki67+	 11393 6343
13563	0	0	Ki67+	 11402 5922
13564	0	0	Ki67+	 11403 5864
13565	0	0	Ki67+	 11405 6523
13566	0	0	Ki67+	 11406 5903
13567	0	0	Ki67+	 11412 6297
13568	0	0	Ki67+	 11416 6448
13569	0	0	Ki67+	 11418 5948
13570	0	0	Ki67+	 11419 6111
13571	0	0	Ki67+	 11419 6351
13572	0	0	Ki67+	 11422 5928
13573	0	0	Ki67+	 11425 6196
13574	0	0	Ki67+	 11427 6066
13575	0	0	Ki67+	 11428 6287
13576	0	0	Ki67+	 11431 6442
13577	0	0	Ki67+	 11434 6360
13578	0	0	Ki67+	 11436 6264
13579	0	0	Ki67+	 11440 6339
13580	0	0	Ki67+	 11441 6205
13581	0	0	Ki67+	 11444 6038
13582	0	0	Ki67+	 11448 5993
13583	0	0	Ki67+	 11453 6085
13584	0	0	Ki67+	 11454 6066
13585	0	0	Ki67+	 11455 5943
13586	0	0	Ki67+	 11466 5861
13587	0	0	Ki67+	 11467 5849
13588	0	0	Ki67+	 11472 6220
13589	0	0	Ki67+	 11474 6334
13590	0	0	Ki67+	 11488 6184
13591	0	0	Ki67+	 11489 6470
13592	0	0	Ki67+	 11500 5953
13593	0	0	Ki67+	 11507 5789
13594	0	0	Ki67+	 11509 6250
13595	0	0	Ki67+	 11509 6385
13596	0	0	Ki67+	 11510 6187
13597	0	0	Ki67+	 11512 6221
13598	0	0	Ki67+	 11515 6553
13599	0	0	Ki67+	 11516 6142
13600	0	0	Ki67+	 11517 6236
13601	0	0	Ki67+	 11528 6287
13602	0	0	Ki67+	 11533 6190
13603	0	0	Ki67+	 10738 7046
13604	0	0	Ki67+	 10740 6895
13605	0	0	Ki67+	 10741 6846
13606	0	0	Ki67+	 10744 7174
13607	0	0	Ki67+	 10749 6587
13608	0	0	Ki67+	 10750 6774
13609	0	0	Ki67+	 10753 6793
13610	0	0	Ki67+	 10753 6861
13611	0	0	Ki67+	 10754 6954
13612	0	0	Ki67+	 10757 6654
13613	0	0	Ki67+	 10758 6687
13614	0	0	Ki67+	 10758 7002
13615	0	0	Ki67+	 10762 6600
13616	0	0	Ki67+	 10767 6624
13617	0	0	Ki67+	 10767 7186
13618	0	0	Ki67+	 10781 6655
13619	0	0	Ki67+	 10782 7045
13620	0	0	Ki67+	 10784 7103
13621	0	0	Ki67+	 10789 6831
13622	0	0	Ki67+	 10790 6972
13623	0	0	Ki67+	 10792 6846
13624	0	0	Ki67+	 10800 6675
13625	0	0	Ki67+	 10800 7198
13626	0	0	Ki67+	 10804 6745
13627	0	0	Ki67+	 10804 6890
13628	0	0	Ki67+	 10806 6907
13629	0	0	Ki67+	 10810 6770
13630	0	0	Ki67+	 10810 6800
13631	0	0	Ki67+	 10814 7031
13632	0	0	Ki67+	 10814 7170
13633	0	0	Ki67+	 10814 7200
13634	0	0	Ki67+	 10818 6668
13635	0	0	Ki67+	 10824 6809
13636	0	0	Ki67+	 10825 6939
13637	0	0	Ki67+	 10826 6721
13638	0	0	Ki67+	 10827 6619
13639	0	0	Ki67+	 10828 6577
13640	0	0	Ki67+	 10829 7198
13641	0	0	Ki67+	 10834 7109
13642	0	0	Ki67+	 10838 6717
13643	0	0	Ki67+	 10839 6848
13644	0	0	Ki67+	 10840 7184
13645	0	0	Ki67+	 10844 7011
13646	0	0	Ki67+	 10848 7241
13647	0	0	Ki67+	 10853 6622
13648	0	0	Ki67+	 10854 6881
13649	0	0	Ki67+	 10854 7167
13650	0	0	Ki67+	 10856 7058
13651	0	0	Ki67+	 10864 7249
13652	0	0	Ki67+	 10865 7305
13653	0	0	Ki67+	 10867 6604
13654	0	0	Ki67+	 10868 6662
13655	0	0	Ki67+	 10868 7002
13656	0	0	Ki67+	 10868 7037
13657	0	0	Ki67+	 10871 7219
13658	0	0	Ki67+	 10876 7184
13659	0	0	Ki67+	 10882 7277
13660	0	0	Ki67+	 10884 6919
13661	0	0	Ki67+	 10886 7012
13662	0	0	Ki67+	 10890 6727
13663	0	0	Ki67+	 10891 6684
13664	0	0	Ki67+	 10894 7308
13665	0	0	Ki67+	 10899 7330
13666	0	0	Ki67+	 10905 6634
13667	0	0	Ki67+	 10906 6885
13668	0	0	Ki67+	 10907 7191
13669	0	0	Ki67+	 10911 7155
13670	0	0	Ki67+	 10914 6686
13671	0	0	Ki67+	 10916 6971
13672	0	0	Ki67+	 10918 6710
13673	0	0	Ki67+	 10922 7298
13674	0	0	Ki67+	 10931 7177
13675	0	0	Ki67+	 10934 6705
13676	0	0	Ki67+	 10939 6783
13677	0	0	Ki67+	 10939 6892
13678	0	0	Ki67+	 10944 7149
13679	0	0	Ki67+	 10951 7290
13680	0	0	Ki67+	 10955 6779
13681	0	0	Ki67+	 10955 6819
13682	0	0	Ki67+	 10956 7314
13683	0	0	Ki67+	 10957 6886
13684	0	0	Ki67+	 10957 7334
13685	0	0	Ki67+	 10959 6916
13686	0	0	Ki67+	 10965 7142
13687	0	0	Ki67+	 10982 7353
13688	0	0	Ki67+	 10984 7166
13689	0	0	Ki67+	 10984 7192
13690	0	0	Ki67+	 10987 7223
13691	0	0	Ki67+	 10988 6940
13692	0	0	Ki67+	 10989 6599
13693	0	0	Ki67+	 10991 7346
13694	0	0	Ki67+	 10994 7296
13695	0	0	Ki67+	 11003 7133
13696	0	0	Ki67+	 11008 7147
13697	0	0	Ki67+	 11027 7210
13698	0	0	Ki67+	 11028 6647
13699	0	0	Ki67+	 11031 7247
13700	0	0	Ki67+	 11033 6828
13701	0	0	Ki67+	 11033 7315
13702	0	0	Ki67+	 11039 7132
13703	0	0	Ki67+	 11039 7160
13704	0	0	Ki67+	 11043 7110
13705	0	0	Ki67+	 11045 7217
13706	0	0	Ki67+	 11047 6860
13707	0	0	Ki67+	 11049 7255
13708	0	0	Ki67+	 11053 6940
13709	0	0	Ki67+	 11053 6971
13710	0	0	Ki67+	 11057 7212
13711	0	0	Ki67+	 11058 6891
13712	0	0	Ki67+	 11058 7338
13713	0	0	Ki67+	 11063 7290
13714	0	0	Ki67+	 11077 6939
13715	0	0	Ki67+	 11087 6938
13716	0	0	Ki67+	 11088 6734
13717	0	0	Ki67+	 11101 6709
13718	0	0	Ki67+	 11111 6800
13719	0	0	Ki67+	 11114 6778
13720	0	0	Ki67+	 11116 6741
13721	0	0	Ki67+	 11119 7229
13722	0	0	Ki67+	 11120 6861
13723	0	0	Ki67+	 11123 6828
13724	0	0	Ki67+	 11124 7277
13725	0	0	Ki67+	 11130 6723
13726	0	0	Ki67+	 11141 6994
13727	0	0	Ki67+	 11142 6834
13728	0	0	Ki67+	 11145 6909
13729	0	0	Ki67+	 11151 7069
13730	0	0	Ki67+	 11152 7006
13731	0	0	Ki67+	 11154 6894
13732	0	0	Ki67+	 11154 7159
13733	0	0	Ki67+	 11163 7128
13734	0	0	Ki67+	 11163 7292
13735	0	0	Ki67+	 11163 7317
13736	0	0	Ki67+	 11167 7096
13737	0	0	Ki67+	 11168 7351
13738	0	0	Ki67+	 11176 6916
13739	0	0	Ki67+	 11176 7042
13740	0	0	Ki67+	 11180 7216
13741	0	0	Ki67+	 11188 7066
13742	0	0	Ki67+	 11189 7144
13743	0	0	Ki67+	 11189 7180
13744	0	0	Ki67+	 11194 7107
13745	0	0	Ki67+	 11198 7243
13746	0	0	Ki67+	 11199 7124
13747	0	0	Ki67+	 11200 6950
13748	0	0	Ki67+	 11203 6852
13749	0	0	Ki67+	 11204 6899
13750	0	0	Ki67+	 11205 7279
13751	0	0	Ki67+	 11209 7092
13752	0	0	Ki67+	 11212 7234
13753	0	0	Ki67+	 11214 7319
13754	0	0	Ki67+	 11219 7126
13755	0	0	Ki67+	 11224 7162
13756	0	0	Ki67+	 11226 6889
13757	0	0	Ki67+	 11228 7207
13758	0	0	Ki67+	 11232 7279
13759	0	0	Ki67+	 11233 6790
13760	0	0	Ki67+	 11233 6864
13761	0	0	Ki67+	 11233 6950
13762	0	0	Ki67+	 11235 7156
13763	0	0	Ki67+	 11238 7346
13764	0	0	Ki67+	 11239 6809
13765	0	0	Ki67+	 11251 6867
13766	0	0	Ki67+	 11255 7306
13767	0	0	Ki67+	 11264 6841
13768	0	0	Ki67+	 11267 7246
13769	0	0	Ki67+	 11269 6944
13770	0	0	Ki67+	 11269 7163
13771	0	0	Ki67+	 11273 6802
13772	0	0	Ki67+	 11298 6795
13773	0	0	Ki67+	 11301 7179
13774	0	0	Ki67+	 11304 6872
13775	0	0	Ki67+	 11309 7147
13776	0	0	Ki67+	 11311 7207
13777	0	0	Ki67+	 11313 7171
13778	0	0	Ki67+	 11317 7355
13779	0	0	Ki67+	 11323 6881
13780	0	0	Ki67+	 11327 6853
13781	0	0	Ki67+	 11327 6978
13782	0	0	Ki67+	 11334 7102
13783	0	0	Ki67+	 11335 7168
13784	0	0	Ki67+	 11340 6812
13785	0	0	Ki67+	 11344 7240
13786	0	0	Ki67+	 11345 6891
13787	0	0	Ki67+	 11346 6620
13788	0	0	Ki67+	 11347 7139
13789	0	0	Ki67+	 11351 6795
13790	0	0	Ki67+	 11353 6778
13791	0	0	Ki67+	 11355 7267
13792	0	0	Ki67+	 11356 6916
13793	0	0	Ki67+	 11357 7016
13794	0	0	Ki67+	 11360 6969
13795	0	0	Ki67+	 11361 6579
13796	0	0	Ki67+	 11367 6755
13797	0	0	Ki67+	 11367 7089
13798	0	0	Ki67+	 11370 6691
13799	0	0	Ki67+	 11374 6853
13800	0	0	Ki67+	 11376 6732
13801	0	0	Ki67+	 11376 7113
13802	0	0	Ki67+	 11378 7328
13803	0	0	Ki67+	 11380 6939
13804	0	0	Ki67+	 11382 7290
13805	0	0	Ki67+	 11383 6761
13806	0	0	Ki67+	 11391 6646
13807	0	0	Ki67+	 11391 6687
13808	0	0	Ki67+	 11391 6795
13809	0	0	Ki67+	 11391 6969
13810	0	0	Ki67+	 11393 7052
13811	0	0	Ki67+	 11395 7185
13812	0	0	Ki67+	 11397 7170
13813	0	0	Ki67+	 11401 6772
13814	0	0	Ki67+	 11404 6893
13815	0	0	Ki67+	 11405 6971
13816	0	0	Ki67+	 11405 7272
13817	0	0	Ki67+	 11408 6818
13818	0	0	Ki67+	 11409 7314
13819	0	0	Ki67+	 11417 7336
13820	0	0	Ki67+	 11422 6818
13821	0	0	Ki67+	 11423 6944
13822	0	0	Ki67+	 11426 7258
13823	0	0	Ki67+	 11426 7284
13824	0	0	Ki67+	 11430 6910
13825	0	0	Ki67+	 11433 6979
13826	0	0	Ki67+	 11434 6868
13827	0	0	Ki67+	 11436 7015
13828	0	0	Ki67+	 11436 7037
13829	0	0	Ki67+	 11444 6771
13830	0	0	Ki67+	 11445 6788
13831	0	0	Ki67+	 11454 7315
13832	0	0	Ki67+	 11457 7325
13833	0	0	Ki67+	 11459 6959
13834	0	0	Ki67+	 11469 6644
13835	0	0	Ki67+	 11473 7095
13836	0	0	Ki67+	 11477 7304
13837	0	0	Ki67+	 11479 7166
13838	0	0	Ki67+	 11482 7318
13839	0	0	Ki67+	 11495 7135
13840	0	0	Ki67+	 11500 6954
13841	0	0	Ki67+	 11500 7212
13842	0	0	Ki67+	 11502 7246
13843	0	0	Ki67+	 11507 7183
13844	0	0	Ki67+	 11510 6742
13845	0	0	Ki67+	 11514 6983
13846	0	0	Ki67+	 11514 7313
13847	0	0	Ki67+	 11518 6764
13848	0	0	Ki67+	 11525 7066
13849	0	0	Ki67+	 11529 6817
13850	0	0	Ki67+	 11533 6767
13851	0	0	Ki67+	 11535 6680
13852	0	0	Ki67+	 10745 7730
13853	0	0	Ki67+	 10749 7527
13854	0	0	Ki67+	 10763 7754
13855	0	0	Ki67+	 10775 7410
13856	0	0	Ki67+	 10779 7473
13857	0	0	Ki67+	 10779 8110
13858	0	0	Ki67+	 10780 7963
13859	0	0	Ki67+	 10782 7491
13860	0	0	Ki67+	 10783 7777
13861	0	0	Ki67+	 10784 7516
13862	0	0	Ki67+	 10786 7425
13863	0	0	Ki67+	 10788 7713
13864	0	0	Ki67+	 10789 7741
13865	0	0	Ki67+	 10800 7680
13866	0	0	Ki67+	 10806 7495
13867	0	0	Ki67+	 10809 7541
13868	0	0	Ki67+	 10811 7765
13869	0	0	Ki67+	 10817 7748
13870	0	0	Ki67+	 10819 7713
13871	0	0	Ki67+	 10822 7808
13872	0	0	Ki67+	 10822 7890
13873	0	0	Ki67+	 10823 7483
13874	0	0	Ki67+	 10823 7643
13875	0	0	Ki67+	 10824 7668
13876	0	0	Ki67+	 10828 7467
13877	0	0	Ki67+	 10829 7560
13878	0	0	Ki67+	 10838 7994
13879	0	0	Ki67+	 10840 7512
13880	0	0	Ki67+	 10841 7781
13881	0	0	Ki67+	 10844 7798
13882	0	0	Ki67+	 10849 7948
13883	0	0	Ki67+	 10851 7471
13884	0	0	Ki67+	 10853 7623
13885	0	0	Ki67+	 10853 7728
13886	0	0	Ki67+	 10853 7889
13887	0	0	Ki67+	 10855 7458
13888	0	0	Ki67+	 10860 7527
13889	0	0	Ki67+	 10861 7793
13890	0	0	Ki67+	 10861 8003
13891	0	0	Ki67+	 10862 7969
13892	0	0	Ki67+	 10863 7824
13893	0	0	Ki67+	 10866 7425
13894	0	0	Ki67+	 10866 7539
13895	0	0	Ki67+	 10869 7571
13896	0	0	Ki67+	 10871 7762
13897	0	0	Ki67+	 10872 8016
13898	0	0	Ki67+	 10873 7745
13899	0	0	Ki67+	 10874 7672
13900	0	0	Ki67+	 10876 7392
13901	0	0	Ki67+	 10877 7557
13902	0	0	Ki67+	 10877 7871
13903	0	0	Ki67+	 10878 7787
13904	0	0	Ki67+	 10879 7484
13905	0	0	Ki67+	 10880 8049
13906	0	0	Ki67+	 10883 8007
13907	0	0	Ki67+	 10885 7623
13908	0	0	Ki67+	 10885 7640
13909	0	0	Ki67+	 10888 7816
13910	0	0	Ki67+	 10890 7591
13911	0	0	Ki67+	 10891 7804
13912	0	0	Ki67+	 10892 7493
13913	0	0	Ki67+	 10894 7789
13914	0	0	Ki67+	 10894 8035
13915	0	0	Ki67+	 10902 7672
13916	0	0	Ki67+	 10913 7756
13917	0	0	Ki67+	 10915 7588
13918	0	0	Ki67+	 10916 7528
13919	0	0	Ki67+	 10916 7983
13920	0	0	Ki67+	 10917 7555
13921	0	0	Ki67+	 10917 8118
13922	0	0	Ki67+	 10921 7570
13923	0	0	Ki67+	 10922 7687
13924	0	0	Ki67+	 10925 7387
13925	0	0	Ki67+	 10926 7367
13926	0	0	Ki67+	 10928 8058
13927	0	0	Ki67+	 10930 7407
13928	0	0	Ki67+	 10930 8124
13929	0	0	Ki67+	 10933 7928
13930	0	0	Ki67+	 10936 8017
13931	0	0	Ki67+	 10939 7540
13932	0	0	Ki67+	 10939 7720
13933	0	0	Ki67+	 10939 8108
13934	0	0	Ki67+	 10941 8128
13935	0	0	Ki67+	 10943 7369
13936	0	0	Ki67+	 10947 8031
13937	0	0	Ki67+	 10948 8085
13938	0	0	Ki67+	 10951 7467
13939	0	0	Ki67+	 10951 7569
13940	0	0	Ki67+	 10953 7885
13941	0	0	Ki67+	 10955 7627
13942	0	0	Ki67+	 10956 8093
13943	0	0	Ki67+	 10957 7715
13944	0	0	Ki67+	 10958 7424
13945	0	0	Ki67+	 10962 7937
13946	0	0	Ki67+	 10963 7594
13947	0	0	Ki67+	 10966 7761
13948	0	0	Ki67+	 10967 7382
13949	0	0	Ki67+	 10967 7471
13950	0	0	Ki67+	 10972 7828
13951	0	0	Ki67+	 10974 8141
13952	0	0	Ki67+	 10975 7971
13953	0	0	Ki67+	 10976 7736
13954	0	0	Ki67+	 10978 8117
13955	0	0	Ki67+	 10981 7437
13956	0	0	Ki67+	 10982 7789
13957	0	0	Ki67+	 10985 7664
13958	0	0	Ki67+	 10986 7597
13959	0	0	Ki67+	 10986 7804
13960	0	0	Ki67+	 10988 7387
13961	0	0	Ki67+	 10990 7925
13962	0	0	Ki67+	 10991 7627
13963	0	0	Ki67+	 10996 7710
13964	0	0	Ki67+	 10996 7865
13965	0	0	Ki67+	 10998 7981
13966	0	0	Ki67+	 11010 7831
13967	0	0	Ki67+	 11011 7638
13968	0	0	Ki67+	 11011 7813
13969	0	0	Ki67+	 11013 7473
13970	0	0	Ki67+	 11020 7651
13971	0	0	Ki67+	 11020 7963
13972	0	0	Ki67+	 11022 7783
13973	0	0	Ki67+	 11023 7948
13974	0	0	Ki67+	 11026 7494
13975	0	0	Ki67+	 11031 7837
13976	0	0	Ki67+	 11034 7924
13977	0	0	Ki67+	 11045 7891
13978	0	0	Ki67+	 11047 7830
13979	0	0	Ki67+	 11048 7926
13980	0	0	Ki67+	 11050 7806
13981	0	0	Ki67+	 11051 7378
13982	0	0	Ki67+	 11053 7474
13983	0	0	Ki67+	 11053 8116
13984	0	0	Ki67+	 11054 7959
13985	0	0	Ki67+	 11056 7875
13986	0	0	Ki67+	 11057 7419
13987	0	0	Ki67+	 11058 7744
13988	0	0	Ki67+	 11062 7552
13989	0	0	Ki67+	 11064 7935
13990	0	0	Ki67+	 11064 8011
13991	0	0	Ki67+	 11070 7844
13992	0	0	Ki67+	 11071 7734
13993	0	0	Ki67+	 11073 7453
13994	0	0	Ki67+	 11073 7955
13995	0	0	Ki67+	 11076 7390
13996	0	0	Ki67+	 11079 7524
13997	0	0	Ki67+	 11079 7827
13998	0	0	Ki67+	 11085 7779
13999	0	0	Ki67+	 11086 7487
14000	0	0	Ki67+	 11086 8067
14001	0	0	Ki67+	 11089 7982
14002	0	0	Ki67+	 11092 7804
14003	0	0	Ki67+	 11095 7758
14004	0	0	Ki67+	 11096 7505
14005	0	0	Ki67+	 11104 7626
14006	0	0	Ki67+	 11104 7920
14007	0	0	Ki67+	 11105 7965
14008	0	0	Ki67+	 11109 7547
14009	0	0	Ki67+	 11109 8150
14010	0	0	Ki67+	 11110 8104
14011	0	0	Ki67+	 11112 7608
14012	0	0	Ki67+	 11114 7787
14013	0	0	Ki67+	 11116 7461
14014	0	0	Ki67+	 11121 7637
14015	0	0	Ki67+	 11124 7774
14016	0	0	Ki67+	 11124 8033
14017	0	0	Ki67+	 11133 7556
14018	0	0	Ki67+	 11133 7889
14019	0	0	Ki67+	 11138 7441
14020	0	0	Ki67+	 11138 7627
14021	0	0	Ki67+	 11139 8141
14022	0	0	Ki67+	 11151 7566
14023	0	0	Ki67+	 11153 8045
14024	0	0	Ki67+	 11155 7480
14025	0	0	Ki67+	 11157 7622
14026	0	0	Ki67+	 11158 8022
14027	0	0	Ki67+	 11161 7590
14028	0	0	Ki67+	 11169 7795
14029	0	0	Ki67+	 11170 8140
14030	0	0	Ki67+	 11173 7536
14031	0	0	Ki67+	 11173 8051
14032	0	0	Ki67+	 11178 7653
14033	0	0	Ki67+	 11180 8019
14034	0	0	Ki67+	 11185 7585
14035	0	0	Ki67+	 11185 7730
14036	0	0	Ki67+	 11185 8115
14037	0	0	Ki67+	 11186 7712
14038	0	0	Ki67+	 11187 7776
14039	0	0	Ki67+	 11188 7684
14040	0	0	Ki67+	 11188 8073
14041	0	0	Ki67+	 11192 7744
14042	0	0	Ki67+	 11195 7566
14043	0	0	Ki67+	 11195 7939
14044	0	0	Ki67+	 11197 7409
14045	0	0	Ki67+	 11197 7544
14046	0	0	Ki67+	 11197 8021
14047	0	0	Ki67+	 11199 7607
14048	0	0	Ki67+	 11199 8010
14049	0	0	Ki67+	 11204 7671
14050	0	0	Ki67+	 11204 8157
14051	0	0	Ki67+	 11208 8058
14052	0	0	Ki67+	 11214 7636
14053	0	0	Ki67+	 11219 7421
14054	0	0	Ki67+	 11227 8128
14055	0	0	Ki67+	 11228 7479
14056	0	0	Ki67+	 11244 7744
14057	0	0	Ki67+	 11250 7771
14058	0	0	Ki67+	 11255 7790
14059	0	0	Ki67+	 11256 7714
14060	0	0	Ki67+	 11260 8149
14061	0	0	Ki67+	 11268 7667
14062	0	0	Ki67+	 11272 7629
14063	0	0	Ki67+	 11277 7699
14064	0	0	Ki67+	 11282 7725
14065	0	0	Ki67+	 11282 7748
14066	0	0	Ki67+	 11285 7764
14067	0	0	Ki67+	 11286 8156
14068	0	0	Ki67+	 11287 7639
14069	0	0	Ki67+	 11289 7610
14070	0	0	Ki67+	 11290 7549
14071	0	0	Ki67+	 11295 7905
14072	0	0	Ki67+	 11297 8115
14073	0	0	Ki67+	 11304 7519
14074	0	0	Ki67+	 11307 7572
14075	0	0	Ki67+	 11313 7731
14076	0	0	Ki67+	 11318 7551
14077	0	0	Ki67+	 11320 7495
14078	0	0	Ki67+	 11328 7843
14079	0	0	Ki67+	 11329 8119
14080	0	0	Ki67+	 11334 7746
14081	0	0	Ki67+	 11337 7429
14082	0	0	Ki67+	 11341 7524
14083	0	0	Ki67+	 11343 7389
14084	0	0	Ki67+	 11344 7860
14085	0	0	Ki67+	 11347 7412
14086	0	0	Ki67+	 11348 7751
14087	0	0	Ki67+	 11349 7884
14088	0	0	Ki67+	 11353 7444
14089	0	0	Ki67+	 11353 7782
14090	0	0	Ki67+	 11354 7949
14091	0	0	Ki67+	 11355 7365
14092	0	0	Ki67+	 11359 7485
14093	0	0	Ki67+	 11362 7511
14094	0	0	Ki67+	 11364 7456
14095	0	0	Ki67+	 11369 7523
14096	0	0	Ki67+	 11373 7759
14097	0	0	Ki67+	 11376 7871
14098	0	0	Ki67+	 11381 7419
14099	0	0	Ki67+	 11381 7466
14100	0	0	Ki67+	 11382 7732
14101	0	0	Ki67+	 11388 8067
14102	0	0	Ki67+	 11391 7372
14103	0	0	Ki67+	 11393 7402
14104	0	0	Ki67+	 11399 7435
14105	0	0	Ki67+	 11401 7532
14106	0	0	Ki67+	 11404 7888
14107	0	0	Ki67+	 11409 7541
14108	0	0	Ki67+	 11416 7696
14109	0	0	Ki67+	 11417 7390
14110	0	0	Ki67+	 11421 7727
14111	0	0	Ki67+	 11438 7451
14112	0	0	Ki67+	 11438 7692
14113	0	0	Ki67+	 11449 7670
14114	0	0	Ki67+	 11456 7813
14115	0	0	Ki67+	 11457 7526
14116	0	0	Ki67+	 11459 7637
14117	0	0	Ki67+	 11464 7553
14118	0	0	Ki67+	 11465 7942
14119	0	0	Ki67+	 11466 7456
14120	0	0	Ki67+	 11474 7502
14121	0	0	Ki67+	 11476 7611
14122	0	0	Ki67+	 11476 7647
14123	0	0	Ki67+	 11486 7532
14124	0	0	Ki67+	 11488 7585
14125	0	0	Ki67+	 11491 7609
14126	0	0	Ki67+	 11496 7535
14127	0	0	Ki67+	 11499 7466
14128	0	0	Ki67+	 11499 7564
14129	0	0	Ki67+	 11504 7391
14130	0	0	Ki67+	 11504 7554
14131	0	0	Ki67+	 11505 7800
14132	0	0	Ki67+	 11515 7420
14133	0	0	Ki67+	 11521 7813
14134	0	0	Ki67+	 11523 7850
14135	0	0	Ki67+	 10740 8923
14136	0	0	Ki67+	 10741 8212
14137	0	0	Ki67+	 10753 8507
14138	0	0	Ki67+	 10753 8944
14139	0	0	Ki67+	 10759 8672
14140	0	0	Ki67+	 10760 8595
14141	0	0	Ki67+	 10765 8621
14142	0	0	Ki67+	 10766 8809
14143	0	0	Ki67+	 10768 8698
14144	0	0	Ki67+	 10769 8770
14145	0	0	Ki67+	 10770 8208
14146	0	0	Ki67+	 10770 8732
14147	0	0	Ki67+	 10773 8847
14148	0	0	Ki67+	 10777 8263
14149	0	0	Ki67+	 10778 8166
14150	0	0	Ki67+	 10783 8902
14151	0	0	Ki67+	 10790 8950
14152	0	0	Ki67+	 10793 8783
14153	0	0	Ki67+	 10793 8823
14154	0	0	Ki67+	 10796 8682
14155	0	0	Ki67+	 10802 8281
14156	0	0	Ki67+	 10803 8739
14157	0	0	Ki67+	 10805 8797
14158	0	0	Ki67+	 10805 8923
14159	0	0	Ki67+	 10809 8439
14160	0	0	Ki67+	 10814 8855
14161	0	0	Ki67+	 10823 8180
14162	0	0	Ki67+	 10825 8940
14163	0	0	Ki67+	 10827 8766
14164	0	0	Ki67+	 10840 8921
14165	0	0	Ki67+	 10856 8235
14166	0	0	Ki67+	 10867 8358
14167	0	0	Ki67+	 10867 8916
14168	0	0	Ki67+	 10878 8763
14169	0	0	Ki67+	 10883 8817
14170	0	0	Ki67+	 10884 8293
14171	0	0	Ki67+	 10886 8669
14172	0	0	Ki67+	 10887 8355
14173	0	0	Ki67+	 10897 8847
14174	0	0	Ki67+	 10899 8625
14175	0	0	Ki67+	 10900 8665
14176	0	0	Ki67+	 10902 8729
14177	0	0	Ki67+	 10902 8929
14178	0	0	Ki67+	 10909 8743
14179	0	0	Ki67+	 10910 8778
14180	0	0	Ki67+	 10912 8702
14181	0	0	Ki67+	 10913 8446
14182	0	0	Ki67+	 10914 8410
14183	0	0	Ki67+	 10918 8940
14184	0	0	Ki67+	 10921 8900
14185	0	0	Ki67+	 10924 8339
14186	0	0	Ki67+	 10927 8821
14187	0	0	Ki67+	 10933 8947
14188	0	0	Ki67+	 10935 8505
14189	0	0	Ki67+	 10938 8789
14190	0	0	Ki67+	 10943 8824
14191	0	0	Ki67+	 10945 8952
14192	0	0	Ki67+	 10947 8920
14193	0	0	Ki67+	 10958 8168
14194	0	0	Ki67+	 10958 8854
14195	0	0	Ki67+	 10973 8835
14196	0	0	Ki67+	 10973 8898
14197	0	0	Ki67+	 10986 8868
14198	0	0	Ki67+	 10988 8905
14199	0	0	Ki67+	 10992 8768
14200	0	0	Ki67+	 10992 8945
14201	0	0	Ki67+	 10995 8194
14202	0	0	Ki67+	 11002 8922
14203	0	0	Ki67+	 11003 8221
14204	0	0	Ki67+	 11004 8690
14205	0	0	Ki67+	 11005 8357
14206	0	0	Ki67+	 11007 8299
14207	0	0	Ki67+	 11009 8278
14208	0	0	Ki67+	 11011 8720
14209	0	0	Ki67+	 11014 8425
14210	0	0	Ki67+	 11014 8522
14211	0	0	Ki67+	 11017 8221
14212	0	0	Ki67+	 11018 8384
14213	0	0	Ki67+	 11019 8173
14214	0	0	Ki67+	 11023 8319
14215	0	0	Ki67+	 11025 8915
14216	0	0	Ki67+	 11026 8738
14217	0	0	Ki67+	 11028 8883
14218	0	0	Ki67+	 11029 8705
14219	0	0	Ki67+	 11030 8564
14220	0	0	Ki67+	 11031 8188
14221	0	0	Ki67+	 11031 8600
14222	0	0	Ki67+	 11031 8618
14223	0	0	Ki67+	 11031 8769
14224	0	0	Ki67+	 11031 8814
14225	0	0	Ki67+	 11033 8537
14226	0	0	Ki67+	 11037 8477
14227	0	0	Ki67+	 11039 8656
14228	0	0	Ki67+	 11049 8580
14229	0	0	Ki67+	 11049 8955
14230	0	0	Ki67+	 11051 8246
14231	0	0	Ki67+	 11054 8655
14232	0	0	Ki67+	 11056 8353
14233	0	0	Ki67+	 11056 8445
14234	0	0	Ki67+	 11056 8864
14235	0	0	Ki67+	 11056 8929
14236	0	0	Ki67+	 11057 8626
14237	0	0	Ki67+	 11058 8414
14238	0	0	Ki67+	 11062 8728
14239	0	0	Ki67+	 11063 8680
14240	0	0	Ki67+	 11063 8751
14241	0	0	Ki67+	 11064 8783
14242	0	0	Ki67+	 11066 8291
14243	0	0	Ki67+	 11066 8386
14244	0	0	Ki67+	 11071 8462
14245	0	0	Ki67+	 11071 8838
14246	0	0	Ki67+	 11075 8319
14247	0	0	Ki67+	 11075 8817
14248	0	0	Ki67+	 11079 8233
14249	0	0	Ki67+	 11080 8561
14250	0	0	Ki67+	 11080 8657
14251	0	0	Ki67+	 11081 8358
14252	0	0	Ki67+	 11083 8710
14253	0	0	Ki67+	 11087 8847
14254	0	0	Ki67+	 11087 8881
14255	0	0	Ki67+	 11087 8902
14256	0	0	Ki67+	 11088 8733
14257	0	0	Ki67+	 11089 8415
14258	0	0	Ki67+	 11089 8919
14259	0	0	Ki67+	 11091 8526
14260	0	0	Ki67+	 11093 8380
14261	0	0	Ki67+	 11094 8240
14262	0	0	Ki67+	 11095 8305
14263	0	0	Ki67+	 11095 8601
14264	0	0	Ki67+	 11096 8498
14265	0	0	Ki67+	 11097 8889
14266	0	0	Ki67+	 11100 8629
14267	0	0	Ki67+	 11102 8286
14268	0	0	Ki67+	 11102 8575
14269	0	0	Ki67+	 11105 8297
14270	0	0	Ki67+	 11106 8666
14271	0	0	Ki67+	 11112 8741
14272	0	0	Ki67+	 11118 8779
14273	0	0	Ki67+	 11120 8598
14274	0	0	Ki67+	 11120 8648
14275	0	0	Ki67+	 11121 8452
14276	0	0	Ki67+	 11121 8695
14277	0	0	Ki67+	 11127 8231
14278	0	0	Ki67+	 11130 8959
14279	0	0	Ki67+	 11131 8615
14280	0	0	Ki67+	 11133 8941
14281	0	0	Ki67+	 11137 8678
14282	0	0	Ki67+	 11138 8723
14283	0	0	Ki67+	 11145 8648
14284	0	0	Ki67+	 11151 8295
14285	0	0	Ki67+	 11161 8316
14286	0	0	Ki67+	 11165 8399
14287	0	0	Ki67+	 11166 8697
14288	0	0	Ki67+	 11171 8175
14289	0	0	Ki67+	 11176 8717
14290	0	0	Ki67+	 11178 8755
14291	0	0	Ki67+	 11179 8288
14292	0	0	Ki67+	 11183 8302
14293	0	0	Ki67+	 11184 8550
14294	0	0	Ki67+	 11186 8748
14295	0	0	Ki67+	 11189 8403
14296	0	0	Ki67+	 11190 8717
14297	0	0	Ki67+	 11197 8211
14298	0	0	Ki67+	 11200 8265
14299	0	0	Ki67+	 11204 8219
14300	0	0	Ki67+	 11205 8305
14301	0	0	Ki67+	 11205 8794
14302	0	0	Ki67+	 11214 8295
14303	0	0	Ki67+	 11218 8779
14304	0	0	Ki67+	 11223 8174
14305	0	0	Ki67+	 11224 8320
14306	0	0	Ki67+	 11225 8460
14307	0	0	Ki67+	 11231 8593
14308	0	0	Ki67+	 11235 8430
14309	0	0	Ki67+	 11237 8649
14310	0	0	Ki67+	 11238 8374
14311	0	0	Ki67+	 11253 8398
14312	0	0	Ki67+	 11254 8220
14313	0	0	Ki67+	 11255 8471
14314	0	0	Ki67+	 11267 8336
14315	0	0	Ki67+	 11269 8434
14316	0	0	Ki67+	 11274 8366
14317	0	0	Ki67+	 11278 8281
14318	0	0	Ki67+	 11281 8239
14319	0	0	Ki67+	 11286 8322
14320	0	0	Ki67+	 11291 8206
14321	0	0	Ki67+	 11291 8302
14322	0	0	Ki67+	 11294 8411
14323	0	0	Ki67+	 11294 8525
14324	0	0	Ki67+	 11295 8194
14325	0	0	Ki67+	 11295 8463
14326	0	0	Ki67+	 11296 8864
14327	0	0	Ki67+	 11302 8249
14328	0	0	Ki67+	 11303 8851
14329	0	0	Ki67+	 11312 8232
14330	0	0	Ki67+	 11315 8451
14331	0	0	Ki67+	 11317 8866
14332	0	0	Ki67+	 11324 8227
14333	0	0	Ki67+	 11324 8674
14334	0	0	Ki67+	 11326 8705
14335	0	0	Ki67+	 11329 8595
14336	0	0	Ki67+	 11330 8450
14337	0	0	Ki67+	 11332 8245
14338	0	0	Ki67+	 11333 8548
14339	0	0	Ki67+	 11333 8731
14340	0	0	Ki67+	 11335 8369
14341	0	0	Ki67+	 11337 8851
14342	0	0	Ki67+	 11340 8296
14343	0	0	Ki67+	 11340 8658
14344	0	0	Ki67+	 11341 8509
14345	0	0	Ki67+	 11343 8268
14346	0	0	Ki67+	 11348 8517
14347	0	0	Ki67+	 11349 8311
14348	0	0	Ki67+	 11350 8888
14349	0	0	Ki67+	 11351 8569
14350	0	0	Ki67+	 11353 8386
14351	0	0	Ki67+	 11353 8428
14352	0	0	Ki67+	 11355 8659
14353	0	0	Ki67+	 11356 8786
14354	0	0	Ki67+	 11358 8471
14355	0	0	Ki67+	 11359 8514
14356	0	0	Ki67+	 11362 8730
14357	0	0	Ki67+	 11367 8706
14358	0	0	Ki67+	 11369 8672
14359	0	0	Ki67+	 11370 8296
14360	0	0	Ki67+	 11371 8355
14361	0	0	Ki67+	 11371 8602
14362	0	0	Ki67+	 11371 8757
14363	0	0	Ki67+	 11372 8819
14364	0	0	Ki67+	 11373 8736
14365	0	0	Ki67+	 11374 8274
14366	0	0	Ki67+	 11374 8404
14367	0	0	Ki67+	 11375 8428
14368	0	0	Ki67+	 11384 8497
14369	0	0	Ki67+	 11389 8750
14370	0	0	Ki67+	 11391 8625
14371	0	0	Ki67+	 11392 8204
14372	0	0	Ki67+	 11392 8406
14373	0	0	Ki67+	 11392 8818
14374	0	0	Ki67+	 11393 8532
14375	0	0	Ki67+	 11393 8685
14376	0	0	Ki67+	 11393 8785
14377	0	0	Ki67+	 11396 8922
14378	0	0	Ki67+	 11397 8248
14379	0	0	Ki67+	 11398 8340
14380	0	0	Ki67+	 11400 8175
14381	0	0	Ki67+	 11400 8383
14382	0	0	Ki67+	 11401 8555
14383	0	0	Ki67+	 11410 8499
14384	0	0	Ki67+	 11412 8415
14385	0	0	Ki67+	 11412 8459
14386	0	0	Ki67+	 11412 8732
14387	0	0	Ki67+	 11416 8902
14388	0	0	Ki67+	 11417 8682
14389	0	0	Ki67+	 11421 8646
14390	0	0	Ki67+	 11426 8184
14391	0	0	Ki67+	 11432 8387
14392	0	0	Ki67+	 11432 8488
14393	0	0	Ki67+	 11433 8440
14394	0	0	Ki67+	 11433 8816
14395	0	0	Ki67+	 11436 8422
14396	0	0	Ki67+	 11436 8498
14397	0	0	Ki67+	 11437 8527
14398	0	0	Ki67+	 11441 8953
14399	0	0	Ki67+	 11443 8743
14400	0	0	Ki67+	 11444 8673
14401	0	0	Ki67+	 11445 8701
14402	0	0	Ki67+	 11445 8862
14403	0	0	Ki67+	 11450 8499
14404	0	0	Ki67+	 11450 8794
14405	0	0	Ki67+	 11456 8571
14406	0	0	Ki67+	 11458 8428
14407	0	0	Ki67+	 11460 8528
14408	0	0	Ki67+	 11466 8174
14409	0	0	Ki67+	 11470 8600
14410	0	0	Ki67+	 11472 8517
14411	0	0	Ki67+	 11476 8469
14412	0	0	Ki67+	 11482 8378
14413	0	0	Ki67+	 11485 8939
14414	0	0	Ki67+	 11492 8656
14415	0	0	Ki67+	 11492 8717
14416	0	0	Ki67+	 11494 8630
14417	0	0	Ki67+	 11498 8690
14418	0	0	Ki67+	 11500 8503
14419	0	0	Ki67+	 11504 8545
14420	0	0	Ki67+	 11505 8241
14421	0	0	Ki67+	 11507 8196
14422	0	0	Ki67+	 11514 8778
14423	0	0	Ki67+	 11517 8614
14424	0	0	Ki67+	 11519 8861
14425	0	0	Ki67+	 11520 8337
14426	0	0	Ki67+	 11521 8200
14427	0	0	Ki67+	 11523 8524
14428	0	0	Ki67+	 10759 9143
14429	0	0	Ki67+	 10760 9117
14430	0	0	Ki67+	 10768 9017
14431	0	0	Ki67+	 10769 9153
14432	0	0	Ki67+	 10802 9132
14433	0	0	Ki67+	 10806 8968
14434	0	0	Ki67+	 10819 9163
14435	0	0	Ki67+	 10827 9030
14436	0	0	Ki67+	 10830 8988
14437	0	0	Ki67+	 10840 9150
14438	0	0	Ki67+	 10851 9005
14439	0	0	Ki67+	 10857 9196
14440	0	0	Ki67+	 10865 9152
14441	0	0	Ki67+	 10868 8967
14442	0	0	Ki67+	 10875 9006
14443	0	0	Ki67+	 10875 9029
14444	0	0	Ki67+	 10877 9179
14445	0	0	Ki67+	 10880 9079
14446	0	0	Ki67+	 10897 9149
14447	0	0	Ki67+	 10898 9057
14448	0	0	Ki67+	 10905 8997
14449	0	0	Ki67+	 10909 9130
14450	0	0	Ki67+	 10911 9026
14451	0	0	Ki67+	 10913 8982
14452	0	0	Ki67+	 10918 9176
14453	0	0	Ki67+	 10919 9093
14454	0	0	Ki67+	 10933 9181
14455	0	0	Ki67+	 10936 9111
14456	0	0	Ki67+	 10937 9018
14457	0	0	Ki67+	 10941 9228
14458	0	0	Ki67+	 10942 9132
14459	0	0	Ki67+	 10949 9188
14460	0	0	Ki67+	 10951 9089
14461	0	0	Ki67+	 10952 8981
14462	0	0	Ki67+	 10961 9153
14463	0	0	Ki67+	 10969 9038
14464	0	0	Ki67+	 10973 9073
14465	0	0	Ki67+	 10973 9105
14466	0	0	Ki67+	 10979 9181
14467	0	0	Ki67+	 10983 9075
14468	0	0	Ki67+	 10987 9204
14469	0	0	Ki67+	 10993 9138
14470	0	0	Ki67+	 10997 9014
14471	0	0	Ki67+	 10998 9177
14472	0	0	Ki67+	 11009 9212
14473	0	0	Ki67+	 11020 9085
14474	0	0	Ki67+	 11026 9027
14475	0	0	Ki67+	 11028 9170
14476	0	0	Ki67+	 11031 8971
14477	0	0	Ki67+	 11031 9264
14478	0	0	Ki67+	 11032 8990
14479	0	0	Ki67+	 11032 9130
14480	0	0	Ki67+	 11035 9053
14481	0	0	Ki67+	 11050 8995
14482	0	0	Ki67+	 11051 9215
14483	0	0	Ki67+	 11055 9035
14484	0	0	Ki67+	 11057 9068
14485	0	0	Ki67+	 11062 9115
14486	0	0	Ki67+	 11064 9280
14487	0	0	Ki67+	 11066 9240
14488	0	0	Ki67+	 11067 9098
14489	0	0	Ki67+	 11071 9009
14490	0	0	Ki67+	 11071 9058
14491	0	0	Ki67+	 11077 8977
14492	0	0	Ki67+	 11082 9247
14493	0	0	Ki67+	 11099 9184
14494	0	0	Ki67+	 11100 9044
14495	0	0	Ki67+	 11103 9236
14496	0	0	Ki67+	 11104 9136
14497	0	0	Ki67+	 11111 9000
14498	0	0	Ki67+	 11114 9163
14499	0	0	Ki67+	 11117 9027
14500	0	0	Ki67+	 11120 9189
14501	0	0	Ki67+	 11137 9179
14502	0	0	Ki67+	 11142 9009
14503	0	0	Ki67+	 11142 9133
14504	0	0	Ki67+	 11144 8972
14505	0	0	Ki67+	 11147 9034
14506	0	0	Ki67+	 11163 9079
14507	0	0	Ki67+	 11173 9152
14508	0	0	Ki67+	 11174 9257
14509	0	0	Ki67+	 11176 9029
14510	0	0	Ki67+	 11184 9065
14511	0	0	Ki67+	 11186 9096
14512	0	0	Ki67+	 11186 9202
14513	0	0	Ki67+	 11195 9129
14514	0	0	Ki67+	 11202 9085
14515	0	0	Ki67+	 11207 9228
14516	0	0	Ki67+	 11208 9052
14517	0	0	Ki67+	 11209 9162
14518	0	0	Ki67+	 11209 9245
14519	0	0	Ki67+	 11211 9203
14520	0	0	Ki67+	 11212 9131
14521	0	0	Ki67+	 11216 9269
14522	0	0	Ki67+	 11219 9065
14523	0	0	Ki67+	 11225 9137
14524	0	0	Ki67+	 11234 9161
14525	0	0	Ki67+	 11236 9095
14526	0	0	Ki67+	 11236 9195
14527	0	0	Ki67+	 11243 9275
14528	0	0	Ki67+	 11244 9257
14529	0	0	Ki67+	 11258 9223
14530	0	0	Ki67+	 11260 9303
14531	0	0	Ki67+	 11264 9108
14532	0	0	Ki67+	 11269 9258
14533	0	0	Ki67+	 11284 9142
14534	0	0	Ki67+	 11285 9171
14535	0	0	Ki67+	 11291 9101
14536	0	0	Ki67+	 11301 9303
14537	0	0	Ki67+	 11302 9215
14538	0	0	Ki67+	 11304 9248
14539	0	0	Ki67+	 11315 9280
14540	0	0	Ki67+	 11336 9044
14541	0	0	Ki67+	 11337 9236
14542	0	0	Ki67+	 11340 9326
14543	0	0	Ki67+	 11342 9152
14544	0	0	Ki67+	 11349 9216
14545	0	0	Ki67+	 11349 9296
14546	0	0	Ki67+	 11350 9050
14547	0	0	Ki67+	 11358 9259
14548	0	0	Ki67+	 11360 9139
14549	0	0	Ki67+	 11361 9164
14550	0	0	Ki67+	 11372 9248
14551	0	0	Ki67+	 11376 9201
14552	0	0	Ki67+	 11379 9153
14553	0	0	Ki67+	 11384 8985
14554	0	0	Ki67+	 11385 9056
14555	0	0	Ki67+	 11386 9316
14556	0	0	Ki67+	 11392 9250
14557	0	0	Ki67+	 11399 9184
14558	0	0	Ki67+	 11400 9305
14559	0	0	Ki67+	 11408 9269
14560	0	0	Ki67+	 11419 9337
14561	0	0	Ki67+	 11429 9265
14562	0	0	Ki67+	 11432 9311
14563	0	0	Ki67+	 11435 9288
14564	0	0	Ki67+	 11442 9132
14565	0	0	Ki67+	 11442 9254
14566	0	0	Ki67+	 11443 9085
14567	0	0	Ki67+	 11445 9231
14568	0	0	Ki67+	 11449 8983
14569	0	0	Ki67+	 11454 9204
14570	0	0	Ki67+	 11459 9027
14571	0	0	Ki67+	 11463 9294
14572	0	0	Ki67+	 11475 9178
14573	0	0	Ki67+	 11478 9236
14574	0	0	Ki67+	 11480 9083
14575	0	0	Ki67+	 11482 9114
14576	0	0	Ki67+	 11483 9329
14577	0	0	Ki67+	 11485 9005
14578	0	0	Ki67+	 11486 9266
14579	0	0	Ki67+	 11487 9193
14580	0	0	Ki67+	 11493 9310
14581	0	0	Ki67+	 11497 9257
14582	0	0	Ki67+	 11497 9296
14583	0	0	Ki67+	 11508 9100
14584	0	0	Ki67+	 11510 9315
14585	0	0	Ki67+	 11510 9328
14586	0	0	Ki67+	 11521 9202
14587	0	0	Ki67+	 11521 9245
14588	0	0	Ki67+	 11531 9127
14589	0	0	Ki67+	 11535 9222
14590	0	0	Ki67+	 11540 3938
14591	0	0	Ki67+	 11556 3844
14592	0	0	Ki67+	 11559 3927
14593	0	0	Ki67+	 11564 3717
14594	0	0	Ki67+	 11566 3834
14595	0	0	Ki67+	 11569 3424
14596	0	0	Ki67+	 11570 3996
14597	0	0	Ki67+	 11571 3692
14598	0	0	Ki67+	 11571 4023
14599	0	0	Ki67+	 11574 3730
14600	0	0	Ki67+	 11577 4050
14601	0	0	Ki67+	 11586 3566
14602	0	0	Ki67+	 11603 3834
14603	0	0	Ki67+	 11604 3620
14604	0	0	Ki67+	 11612 3424
14605	0	0	Ki67+	 11614 3490
14606	0	0	Ki67+	 11614 4027
14607	0	0	Ki67+	 11620 3992
14608	0	0	Ki67+	 11623 3542
14609	0	0	Ki67+	 11626 3462
14610	0	0	Ki67+	 11638 3611
14611	0	0	Ki67+	 11640 3403
14612	0	0	Ki67+	 11640 3936
14613	0	0	Ki67+	 11641 3968
14614	0	0	Ki67+	 11645 3424
14615	0	0	Ki67+	 11652 3641
14616	0	0	Ki67+	 11653 3323
14617	0	0	Ki67+	 11654 3357
14618	0	0	Ki67+	 11656 3713
14619	0	0	Ki67+	 11669 3538
14620	0	0	Ki67+	 11669 3969
14621	0	0	Ki67+	 11671 3979
14622	0	0	Ki67+	 11675 3330
14623	0	0	Ki67+	 11678 4017
14624	0	0	Ki67+	 11679 3879
14625	0	0	Ki67+	 11687 3569
14626	0	0	Ki67+	 11687 3676
14627	0	0	Ki67+	 11688 3693
14628	0	0	Ki67+	 11701 3318
14629	0	0	Ki67+	 11702 3594
14630	0	0	Ki67+	 11702 3920
14631	0	0	Ki67+	 11715 4052
14632	0	0	Ki67+	 11725 3306
14633	0	0	Ki67+	 11726 3513
14634	0	0	Ki67+	 11727 3643
14635	0	0	Ki67+	 11729 3370
14636	0	0	Ki67+	 11731 3548
14637	0	0	Ki67+	 11733 4050
14638	0	0	Ki67+	 11736 3336
14639	0	0	Ki67+	 11747 3593
14640	0	0	Ki67+	 11750 3306
14641	0	0	Ki67+	 11753 3620
14642	0	0	Ki67+	 11765 3354
14643	0	0	Ki67+	 11766 3625
14644	0	0	Ki67+	 11773 3440
14645	0	0	Ki67+	 11791 3407
14646	0	0	Ki67+	 11795 3779
14647	0	0	Ki67+	 11799 3268
14648	0	0	Ki67+	 11799 3817
14649	0	0	Ki67+	 11807 3840
14650	0	0	Ki67+	 11809 3825
14651	0	0	Ki67+	 11814 3338
14652	0	0	Ki67+	 11814 3369
14653	0	0	Ki67+	 11820 3759
14654	0	0	Ki67+	 11829 3419
14655	0	0	Ki67+	 11830 3370
14656	0	0	Ki67+	 11835 3543
14657	0	0	Ki67+	 11836 3457
14658	0	0	Ki67+	 11836 3523
14659	0	0	Ki67+	 11837 3574
14660	0	0	Ki67+	 11838 3824
14661	0	0	Ki67+	 11854 3516
14662	0	0	Ki67+	 11857 3376
14663	0	0	Ki67+	 11857 4060
14664	0	0	Ki67+	 11860 3545
14665	0	0	Ki67+	 11864 3827
14666	0	0	Ki67+	 11866 3362
14667	0	0	Ki67+	 11871 4005
14668	0	0	Ki67+	 11876 4037
14669	0	0	Ki67+	 11881 3474
14670	0	0	Ki67+	 11889 3912
14671	0	0	Ki67+	 11891 3413
14672	0	0	Ki67+	 11892 3379
14673	0	0	Ki67+	 11892 3927
14674	0	0	Ki67+	 11895 3435
14675	0	0	Ki67+	 11914 3864
14676	0	0	Ki67+	 11916 4032
14677	0	0	Ki67+	 11917 3394
14678	0	0	Ki67+	 11921 3932
14679	0	0	Ki67+	 11923 3835
14680	0	0	Ki67+	 11927 3471
14681	0	0	Ki67+	 11928 3893
14682	0	0	Ki67+	 11931 3513
14683	0	0	Ki67+	 11934 3410
14684	0	0	Ki67+	 11935 3451
14685	0	0	Ki67+	 11937 4060
14686	0	0	Ki67+	 11949 3382
14687	0	0	Ki67+	 11949 3946
14688	0	0	Ki67+	 11950 3898
14689	0	0	Ki67+	 11955 3802
14690	0	0	Ki67+	 11955 3932
14691	0	0	Ki67+	 11961 4029
14692	0	0	Ki67+	 11964 3435
14693	0	0	Ki67+	 11965 3676
14694	0	0	Ki67+	 11967 3418
14695	0	0	Ki67+	 11971 3652
14696	0	0	Ki67+	 11978 3973
14697	0	0	Ki67+	 11984 3809
14698	0	0	Ki67+	 11992 3831
14699	0	0	Ki67+	 12000 3886
14700	0	0	Ki67+	 12001 4047
14701	0	0	Ki67+	 12004 3961
14702	0	0	Ki67+	 12014 4018
14703	0	0	Ki67+	 12041 3888
14704	0	0	Ki67+	 12052 3788
14705	0	0	Ki67+	 12079 3926
14706	0	0	Ki67+	 12082 3905
14707	0	0	Ki67+	 12091 3570
14708	0	0	Ki67+	 12103 3948
14709	0	0	Ki67+	 12118 3972
14710	0	0	Ki67+	 12136 3602
14711	0	0	Ki67+	 12136 3817
14712	0	0	Ki67+	 12137 3959
14713	0	0	Ki67+	 12142 4003
14714	0	0	Ki67+	 12190 3810
14715	0	0	Ki67+	 12195 3858
14716	0	0	Ki67+	 12196 3656
14717	0	0	Ki67+	 12198 4055
14718	0	0	Ki67+	 12208 4045
14719	0	0	Ki67+	 12212 3687
14720	0	0	Ki67+	 12221 4062
14721	0	0	Ki67+	 12228 3855
14722	0	0	Ki67+	 12237 3825
14723	0	0	Ki67+	 12255 3888
14724	0	0	Ki67+	 12276 3885
14725	0	0	Ki67+	 12287 3872
14726	0	0	Ki67+	 12297 3909
14727	0	0	Ki67+	 12298 3892
14728	0	0	Ki67+	 12305 3692
14729	0	0	Ki67+	 12314 3935
14730	0	0	Ki67+	 12325 3737
14731	0	0	Ki67+	 12326 3274
14732	0	0	Ki67+	 12331 3998
14733	0	0	Ki67+	 11537 4404
14734	0	0	Ki67+	 11538 4123
14735	0	0	Ki67+	 11542 4076
14736	0	0	Ki67+	 11542 4189
14737	0	0	Ki67+	 11543 4841
14738	0	0	Ki67+	 11548 4297
14739	0	0	Ki67+	 11551 4337
14740	0	0	Ki67+	 11551 4798
14741	0	0	Ki67+	 11554 4272
14742	0	0	Ki67+	 11558 4171
14743	0	0	Ki67+	 11563 4732
14744	0	0	Ki67+	 11567 4127
14745	0	0	Ki67+	 11570 4399
14746	0	0	Ki67+	 11572 4673
14747	0	0	Ki67+	 11580 4741
14748	0	0	Ki67+	 11581 4272
14749	0	0	Ki67+	 11588 4168
14750	0	0	Ki67+	 11589 4101
14751	0	0	Ki67+	 11589 4145
14752	0	0	Ki67+	 11592 4675
14753	0	0	Ki67+	 11594 4382
14754	0	0	Ki67+	 11594 4407
14755	0	0	Ki67+	 11595 4069
14756	0	0	Ki67+	 11600 4243
14757	0	0	Ki67+	 11600 4316
14758	0	0	Ki67+	 11603 4640
14759	0	0	Ki67+	 11604 4211
14760	0	0	Ki67+	 11607 4169
14761	0	0	Ki67+	 11608 4103
14762	0	0	Ki67+	 11615 4423
14763	0	0	Ki67+	 11619 4229
14764	0	0	Ki67+	 11621 4188
14765	0	0	Ki67+	 11626 4084
14766	0	0	Ki67+	 11629 4195
14767	0	0	Ki67+	 11636 4407
14768	0	0	Ki67+	 11640 4429
14769	0	0	Ki67+	 11651 4352
14770	0	0	Ki67+	 11654 4401
14771	0	0	Ki67+	 11654 4822
14772	0	0	Ki67+	 11656 4766
14773	0	0	Ki67+	 11657 4220
14774	0	0	Ki67+	 11667 4751
14775	0	0	Ki67+	 11668 4228
14776	0	0	Ki67+	 11669 4271
14777	0	0	Ki67+	 11670 4423
14778	0	0	Ki67+	 11673 4617
14779	0	0	Ki67+	 11676 4147
14780	0	0	Ki67+	 11682 4398
14781	0	0	Ki67+	 11685 4850
14782	0	0	Ki67+	 11689 4419
14783	0	0	Ki67+	 11690 4283
14784	0	0	Ki67+	 11693 4407
14785	0	0	Ki67+	 11695 4733
14786	0	0	Ki67+	 11697 4638
14787	0	0	Ki67+	 11698 4318
14788	0	0	Ki67+	 11707 4462
14789	0	0	Ki67+	 11708 4284
14790	0	0	Ki67+	 11710 4437
14791	0	0	Ki67+	 11710 4762
14792	0	0	Ki67+	 11712 4790
14793	0	0	Ki67+	 11722 4494
14794	0	0	Ki67+	 11722 4669
14795	0	0	Ki67+	 11723 4535
14796	0	0	Ki67+	 11732 4408
14797	0	0	Ki67+	 11739 4382
14798	0	0	Ki67+	 11740 4824
14799	0	0	Ki67+	 11742 4568
14800	0	0	Ki67+	 11742 4858
14801	0	0	Ki67+	 11745 4545
14802	0	0	Ki67+	 11756 4496
14803	0	0	Ki67+	 11758 4439
14804	0	0	Ki67+	 11758 4730
14805	0	0	Ki67+	 11758 4856
14806	0	0	Ki67+	 11768 4624
14807	0	0	Ki67+	 11770 4508
14808	0	0	Ki67+	 11776 4607
14809	0	0	Ki67+	 11777 4753
14810	0	0	Ki67+	 11781 4465
14811	0	0	Ki67+	 11781 4650
14812	0	0	Ki67+	 11784 4107
14813	0	0	Ki67+	 11788 4550
14814	0	0	Ki67+	 11790 4409
14815	0	0	Ki67+	 11790 4581
14816	0	0	Ki67+	 11792 4671
14817	0	0	Ki67+	 11802 4564
14818	0	0	Ki67+	 11804 4340
14819	0	0	Ki67+	 11810 4092
14820	0	0	Ki67+	 11813 4472
14821	0	0	Ki67+	 11822 4150
14822	0	0	Ki67+	 11823 4573
14823	0	0	Ki67+	 11828 4503
14824	0	0	Ki67+	 11830 4593
14825	0	0	Ki67+	 11830 4694
14826	0	0	Ki67+	 11840 4693
14827	0	0	Ki67+	 11846 4157
14828	0	0	Ki67+	 11849 4549
14829	0	0	Ki67+	 11851 4415
14830	0	0	Ki67+	 11852 4525
14831	0	0	Ki67+	 11863 4863
14832	0	0	Ki67+	 11865 4718
14833	0	0	Ki67+	 11870 4301
14834	0	0	Ki67+	 11871 4787
14835	0	0	Ki67+	 11877 4526
14836	0	0	Ki67+	 11878 4810
14837	0	0	Ki67+	 11879 4581
14838	0	0	Ki67+	 11880 4371
14839	0	0	Ki67+	 11882 4839
14840	0	0	Ki67+	 11884 4138
14841	0	0	Ki67+	 11887 4344
14842	0	0	Ki67+	 11893 4386
14843	0	0	Ki67+	 11919 4403
14844	0	0	Ki67+	 11924 4155
14845	0	0	Ki67+	 11924 4195
14846	0	0	Ki67+	 11924 4311
14847	0	0	Ki67+	 11925 4798
14848	0	0	Ki67+	 11928 4411
14849	0	0	Ki67+	 11929 4700
14850	0	0	Ki67+	 11931 4429
14851	0	0	Ki67+	 11931 4483
14852	0	0	Ki67+	 11932 4830
14853	0	0	Ki67+	 11935 4135
14854	0	0	Ki67+	 11935 4375
14855	0	0	Ki67+	 11936 4459
14856	0	0	Ki67+	 11943 4336
14857	0	0	Ki67+	 11947 4779
14858	0	0	Ki67+	 11950 4106
14859	0	0	Ki67+	 11950 4179
14860	0	0	Ki67+	 11950 4740
14861	0	0	Ki67+	 11955 4197
14862	0	0	Ki67+	 11956 4241
14863	0	0	Ki67+	 11957 4448
14864	0	0	Ki67+	 11958 4695
14865	0	0	Ki67+	 11961 4822
14866	0	0	Ki67+	 11964 4550
14867	0	0	Ki67+	 11964 4789
14868	0	0	Ki67+	 11965 4765
14869	0	0	Ki67+	 11966 4847
14870	0	0	Ki67+	 11970 4397
14871	0	0	Ki67+	 11978 4521
14872	0	0	Ki67+	 11979 4740
14873	0	0	Ki67+	 11982 4266
14874	0	0	Ki67+	 11984 4715
14875	0	0	Ki67+	 11987 4162
14876	0	0	Ki67+	 11989 4542
14877	0	0	Ki67+	 11992 4144
14878	0	0	Ki67+	 11992 4527
14879	0	0	Ki67+	 11992 4813
14880	0	0	Ki67+	 11997 4482
14881	0	0	Ki67+	 11997 4494
14882	0	0	Ki67+	 11998 4169
14883	0	0	Ki67+	 11998 4314
14884	0	0	Ki67+	 11999 4731
14885	0	0	Ki67+	 12002 4271
14886	0	0	Ki67+	 12003 4244
14887	0	0	Ki67+	 12003 4360
14888	0	0	Ki67+	 12004 4193
14889	0	0	Ki67+	 12008 4513
14890	0	0	Ki67+	 12018 4467
14891	0	0	Ki67+	 12020 4431
14892	0	0	Ki67+	 12020 4817
14893	0	0	Ki67+	 12026 4229
14894	0	0	Ki67+	 12029 4250
14895	0	0	Ki67+	 12043 4856
14896	0	0	Ki67+	 12044 4206
14897	0	0	Ki67+	 12044 4397
14898	0	0	Ki67+	 12045 4434
14899	0	0	Ki67+	 12049 4490
14900	0	0	Ki67+	 12058 4203
14901	0	0	Ki67+	 12058 4265
14902	0	0	Ki67+	 12058 4339
14903	0	0	Ki67+	 12058 4359
14904	0	0	Ki67+	 12067 4518
14905	0	0	Ki67+	 12068 4472
14906	0	0	Ki67+	 12069 4329
14907	0	0	Ki67+	 12070 4487
14908	0	0	Ki67+	 12076 4312
14909	0	0	Ki67+	 12076 4503
14910	0	0	Ki67+	 12078 4262
14911	0	0	Ki67+	 12079 4751
14912	0	0	Ki67+	 12081 4365
14913	0	0	Ki67+	 12085 4134
14914	0	0	Ki67+	 12088 4541
14915	0	0	Ki67+	 12092 4294
14916	0	0	Ki67+	 12094 4451
14917	0	0	Ki67+	 12095 4695
14918	0	0	Ki67+	 12096 4396
14919	0	0	Ki67+	 12100 4187
14920	0	0	Ki67+	 12100 4353
14921	0	0	Ki67+	 12104 4365
14922	0	0	Ki67+	 12108 4336
14923	0	0	Ki67+	 12118 4165
14924	0	0	Ki67+	 12121 4374
14925	0	0	Ki67+	 12123 4541
14926	0	0	Ki67+	 12125 4393
14927	0	0	Ki67+	 12129 4199
14928	0	0	Ki67+	 12131 4292
14929	0	0	Ki67+	 12131 4818
14930	0	0	Ki67+	 12132 4733
14931	0	0	Ki67+	 12137 4504
14932	0	0	Ki67+	 12139 4301
14933	0	0	Ki67+	 12142 4263
14934	0	0	Ki67+	 12143 4681
14935	0	0	Ki67+	 12150 4437
14936	0	0	Ki67+	 12151 4732
14937	0	0	Ki67+	 12154 4286
14938	0	0	Ki67+	 12154 4806
14939	0	0	Ki67+	 12157 4692
14940	0	0	Ki67+	 12157 4743
14941	0	0	Ki67+	 12167 4832
14942	0	0	Ki67+	 12168 4511
14943	0	0	Ki67+	 12173 4473
14944	0	0	Ki67+	 12176 4743
14945	0	0	Ki67+	 12179 4488
14946	0	0	Ki67+	 12184 4602
14947	0	0	Ki67+	 12187 4308
14948	0	0	Ki67+	 12187 4361
14949	0	0	Ki67+	 12187 4428
14950	0	0	Ki67+	 12189 4661
14951	0	0	Ki67+	 12199 4654
14952	0	0	Ki67+	 12201 4445
14953	0	0	Ki67+	 12207 4280
14954	0	0	Ki67+	 12212 4071
14955	0	0	Ki67+	 12213 4787
14956	0	0	Ki67+	 12216 4415
14957	0	0	Ki67+	 12216 4572
14958	0	0	Ki67+	 12216 4652
14959	0	0	Ki67+	 12219 4100
14960	0	0	Ki67+	 12219 4463
14961	0	0	Ki67+	 12221 4584
14962	0	0	Ki67+	 12221 4689
14963	0	0	Ki67+	 12222 4637
14964	0	0	Ki67+	 12223 4605
14965	0	0	Ki67+	 12230 4811
14966	0	0	Ki67+	 12232 4366
14967	0	0	Ki67+	 12235 4102
14968	0	0	Ki67+	 12236 4476
14969	0	0	Ki67+	 12238 4486
14970	0	0	Ki67+	 12241 4394
14971	0	0	Ki67+	 12251 4657
14972	0	0	Ki67+	 12261 4448
14973	0	0	Ki67+	 12263 4313
14974	0	0	Ki67+	 12263 4522
14975	0	0	Ki67+	 12266 4465
14976	0	0	Ki67+	 12268 4177
14977	0	0	Ki67+	 12269 4850
14978	0	0	Ki67+	 12271 4799
14979	0	0	Ki67+	 12278 4548
14980	0	0	Ki67+	 12278 4721
14981	0	0	Ki67+	 12283 4815
14982	0	0	Ki67+	 12283 4848
14983	0	0	Ki67+	 12285 4204
14984	0	0	Ki67+	 12294 4230
14985	0	0	Ki67+	 12296 4339
14986	0	0	Ki67+	 12298 4168
14987	0	0	Ki67+	 12303 4353
14988	0	0	Ki67+	 12303 4370
14989	0	0	Ki67+	 12304 4715
14990	0	0	Ki67+	 12305 4255
14991	0	0	Ki67+	 12308 4238
14992	0	0	Ki67+	 12311 4805
14993	0	0	Ki67+	 12316 4628
14994	0	0	Ki67+	 12323 4638
14995	0	0	Ki67+	 12323 4833
14996	0	0	Ki67+	 12328 4280
14997	0	0	Ki67+	 12330 4749
14998	0	0	Ki67+	 12332 4773
14999	0	0	Ki67+	 12335 4592
15000	0	0	Ki67+	 11539 5101
15001	0	0	Ki67+	 11541 5188
15002	0	0	Ki67+	 11548 5233
15003	0	0	Ki67+	 11551 4906
15004	0	0	Ki67+	 11553 5066
15005	0	0	Ki67+	 11554 4942
15006	0	0	Ki67+	 11558 5544
15007	0	0	Ki67+	 11562 5172
15008	0	0	Ki67+	 11563 4870
15009	0	0	Ki67+	 11566 5530
15010	0	0	Ki67+	 11570 5071
15011	0	0	Ki67+	 11571 5194
15012	0	0	Ki67+	 11573 5214
15013	0	0	Ki67+	 11574 5576
15014	0	0	Ki67+	 11578 5346
15015	0	0	Ki67+	 11583 5084
15016	0	0	Ki67+	 11586 4950
15017	0	0	Ki67+	 11586 5046
15018	0	0	Ki67+	 11587 5099
15019	0	0	Ki67+	 11593 5183
15020	0	0	Ki67+	 11598 5226
15021	0	0	Ki67+	 11604 5446
15022	0	0	Ki67+	 11606 5649
15023	0	0	Ki67+	 11608 4975
15024	0	0	Ki67+	 11613 5377
15025	0	0	Ki67+	 11622 5088
15026	0	0	Ki67+	 11624 5170
15027	0	0	Ki67+	 11627 4985
15028	0	0	Ki67+	 11630 5023
15029	0	0	Ki67+	 11633 5036
15030	0	0	Ki67+	 11641 5605
15031	0	0	Ki67+	 11647 5358
15032	0	0	Ki67+	 11649 5386
15033	0	0	Ki67+	 11650 5272
15034	0	0	Ki67+	 11655 5036
15035	0	0	Ki67+	 11657 5169
15036	0	0	Ki67+	 11658 5015
15037	0	0	Ki67+	 11667 5185
15038	0	0	Ki67+	 11672 5345
15039	0	0	Ki67+	 11686 5295
15040	0	0	Ki67+	 11689 5040
15041	0	0	Ki67+	 11689 5140
15042	0	0	Ki67+	 11694 5270
15043	0	0	Ki67+	 11695 5369
15044	0	0	Ki67+	 11705 5413
15045	0	0	Ki67+	 11709 5189
15046	0	0	Ki67+	 11710 5555
15047	0	0	Ki67+	 11714 5348
15048	0	0	Ki67+	 11717 5411
15049	0	0	Ki67+	 11717 5433
15050	0	0	Ki67+	 11724 5561
15051	0	0	Ki67+	 11727 5198
15052	0	0	Ki67+	 11739 5165
15053	0	0	Ki67+	 11739 5365
15054	0	0	Ki67+	 11740 5065
15055	0	0	Ki67+	 11748 5072
15056	0	0	Ki67+	 11750 5193
15057	0	0	Ki67+	 11752 4918
15058	0	0	Ki67+	 11753 5406
15059	0	0	Ki67+	 11754 5216
15060	0	0	Ki67+	 11756 4877
15061	0	0	Ki67+	 11758 5436
15062	0	0	Ki67+	 11762 5482
15063	0	0	Ki67+	 11767 4930
15064	0	0	Ki67+	 11768 4961
15065	0	0	Ki67+	 11772 5246
15066	0	0	Ki67+	 11775 4911
15067	0	0	Ki67+	 11780 5213
15068	0	0	Ki67+	 11781 5185
15069	0	0	Ki67+	 11784 4987
15070	0	0	Ki67+	 11787 5330
15071	0	0	Ki67+	 11801 4954
[truncated: 1,972,701 more chars]
