# Supplementary material for: Data-Driven Discovery of Immune Contexture Biomarkers
Source: Front Oncol. 2018 Dec 18;8:627. doi: 10.3389/fonc.2018.00627 (PMC6305402; doi:10.3389/fonc.2018.00627)
Supplement: Data Sheet 3.zip — The MSI/MSS dataset used for the identification and assessment of discriminatory features (sections 3.2, 3.3, and 3.4) is provided as a collection of text files describing regions, markers, and metadata (part 1/3). [file Data_Sheet_3.zip › MSIMSSDataset/89861_ImageObjects.txt]

barcode_target	16-006390_11952_MSS-MSI_1810 [5 channels]
barcode_origin	0
workflow_target	CD8-CD3-CD4-Ki67-DAPI_generic.wsa 
workflow_target_version	 build f14999727a346af05f524693b44526002539cc76, workflows f149997 2016-05-23 with local changes
workflow_origin	0
workflow_origin_version	0
iH	53520
iW	37024
user	txdsapps
hostname	RPZMB000020

1	0	0	Ki67+	 1472 50092
2	0	0	Ki67+	 1490 50026
3	0	0	Ki67+	 1504 49832
4	0	0	Ki67+	 1597 49965
5	0	0	Ki67+	 1603 49886
6	0	0	Ki67+	 1642 50292
7	0	0	Ki67+	 2018 50188
8	0	0	Ki67+	 2082 50645
9	0	0	Ki67+	 2131 50381
10	0	0	Ki67+	 2203 50482
11	0	0	Ki67+	 2877 10074
12	0	0	Ki67+	 2880 9981
13	0	0	Ki67+	 2890 9940
14	0	0	Ki67+	 2898 9907
15	0	0	Ki67+	 2899 9998
16	0	0	Ki67+	 2900 9987
17	0	0	Ki67+	 2903 9971
18	0	0	Ki67+	 2905 9931
19	0	0	Ki67+	 2915 9930
20	0	0	Ki67+	 2915 10071
21	0	0	Ki67+	 2916 9956
22	0	0	Ki67+	 2923 9976
23	0	0	Ki67+	 2929 9748
24	0	0	Ki67+	 2935 9916
25	0	0	Ki67+	 2946 10078
26	0	0	Ki67+	 2947 9787
27	0	0	Ki67+	 2950 9924
28	0	0	Ki67+	 2950 9961
29	0	0	Ki67+	 2952 10028
30	0	0	Ki67+	 2962 10025
31	0	0	Ki67+	 2965 9953
32	0	0	Ki67+	 2977 9771
33	0	0	Ki67+	 2979 9728
34	0	0	Ki67+	 2982 10041
35	0	0	Ki67+	 2983 9947
36	0	0	Ki67+	 2986 9751
37	0	0	Ki67+	 2987 9615
38	0	0	Ki67+	 2994 10091
39	0	0	Ki67+	 2998 9977
40	0	0	Ki67+	 3001 9697
41	0	0	Ki67+	 3005 9616
42	0	0	Ki67+	 2939 10621
43	0	0	Ki67+	 2940 10598
44	0	0	Ki67+	 2957 10574
45	0	0	Ki67+	 2960 10642
46	0	0	Ki67+	 2964 10615
47	0	0	Ki67+	 2976 10545
48	0	0	Ki67+	 2978 10688
49	0	0	Ki67+	 2984 10595
50	0	0	Ki67+	 2988 10550
51	0	0	Ki67+	 2993 10577
52	0	0	Ki67+	 3000 10692
53	0	0	Ki67+	 3002 10393
54	0	0	Ki67+	 3002 10613
55	0	0	Ki67+	 3006 10647
56	0	0	Ki67+	 2780 47242
57	0	0	Ki67+	 2496 47543
58	0	0	Ki67+	 2943 47472
59	0	0	Ki67+	 2835 48419
60	0	0	Ki67+	 2863 48970
61	0	0	Ki67+	 2890 48936
62	0	0	Ki67+	 2962 48523
63	0	0	Ki67+	 2992 48628
64	0	0	Ki67+	 2352 49746
65	0	0	Ki67+	 2707 49229
66	0	0	Ki67+	 2712 49382
67	0	0	Ki67+	 2805 49503
68	0	0	Ki67+	 2806 49546
69	0	0	Ki67+	 2831 49427
70	0	0	Ki67+	 2988 49082
71	0	0	Ki67+	 2881 50293
72	0	0	Ki67+	 2950 50468
73	0	0	Ki67+	 2954 50449
74	0	0	Ki67+	 2235 51008
75	0	0	Ki67+	 2447 51026
76	0	0	Ki67+	 2585 50901
77	0	0	Ki67+	 2658 50912
78	0	0	Ki67+	 2763 50760
79	0	0	Ki67+	 2773 50730
80	0	0	Ki67+	 2779 51157
81	0	0	Ki67+	 2840 50853
82	0	0	Ki67+	 2904 50711
83	0	0	Ki67+	 2911 50695
84	0	0	Ki67+	 3276 9430
85	0	0	Ki67+	 3287 9476
86	0	0	Ki67+	 3296 9405
87	0	0	Ki67+	 3321 9456
88	0	0	Ki67+	 3370 9440
89	0	0	Ki67+	 3401 9446
90	0	0	Ki67+	 3419 9402
91	0	0	Ki67+	 3433 9467
92	0	0	Ki67+	 3442 9378
93	0	0	Ki67+	 3453 9351
94	0	0	Ki67+	 3453 9373
95	0	0	Ki67+	 3456 9330
96	0	0	Ki67+	 3470 9197
97	0	0	Ki67+	 3470 9291
98	0	0	Ki67+	 3472 9238
99	0	0	Ki67+	 3491 9304
100	0	0	Ki67+	 3497 9210
101	0	0	Ki67+	 3503 9256
102	0	0	Ki67+	 3505 9143
103	0	0	Ki67+	 3521 9284
104	0	0	Ki67+	 3522 9300
105	0	0	Ki67+	 3528 9064
106	0	0	Ki67+	 3529 9151
107	0	0	Ki67+	 3542 9204
108	0	0	Ki67+	 3549 9056
109	0	0	Ki67+	 3552 9145
110	0	0	Ki67+	 3555 9194
111	0	0	Ki67+	 3559 9114
112	0	0	Ki67+	 3569 9021
113	0	0	Ki67+	 3570 9217
114	0	0	Ki67+	 3574 9111
115	0	0	Ki67+	 3585 9308
116	0	0	Ki67+	 3587 9230
117	0	0	Ki67+	 3598 9146
118	0	0	Ki67+	 3599 9107
119	0	0	Ki67+	 3606 9288
120	0	0	Ki67+	 3610 9026
121	0	0	Ki67+	 3610 9310
122	0	0	Ki67+	 3611 9085
123	0	0	Ki67+	 3611 9443
124	0	0	Ki67+	 3615 9139
125	0	0	Ki67+	 3626 9228
126	0	0	Ki67+	 3627 9429
127	0	0	Ki67+	 3628 9181
128	0	0	Ki67+	 3631 9086
129	0	0	Ki67+	 3632 9032
130	0	0	Ki67+	 3634 9349
131	0	0	Ki67+	 3640 9213
132	0	0	Ki67+	 3642 9245
133	0	0	Ki67+	 3644 9358
134	0	0	Ki67+	 3652 9392
135	0	0	Ki67+	 3659 9063
136	0	0	Ki67+	 3659 9378
137	0	0	Ki67+	 3663 9422
138	0	0	Ki67+	 3685 9393
139	0	0	Ki67+	 3689 9051
140	0	0	Ki67+	 3690 9085
141	0	0	Ki67+	 3692 8942
142	0	0	Ki67+	 3692 9449
143	0	0	Ki67+	 3694 9004
144	0	0	Ki67+	 3697 9373
145	0	0	Ki67+	 3705 9002
146	0	0	Ki67+	 3708 9114
147	0	0	Ki67+	 3710 9027
148	0	0	Ki67+	 3715 9398
149	0	0	Ki67+	 3717 9476
150	0	0	Ki67+	 3718 9091
151	0	0	Ki67+	 3724 8962
152	0	0	Ki67+	 3726 9196
153	0	0	Ki67+	 3726 9351
154	0	0	Ki67+	 3727 8881
155	0	0	Ki67+	 3733 8999
156	0	0	Ki67+	 3747 9295
157	0	0	Ki67+	 3748 9385
158	0	0	Ki67+	 3756 8915
159	0	0	Ki67+	 3758 9322
160	0	0	Ki67+	 3760 9173
161	0	0	Ki67+	 3760 9399
162	0	0	Ki67+	 3766 8956
163	0	0	Ki67+	 3766 9027
164	0	0	Ki67+	 3772 8842
165	0	0	Ki67+	 3772 9467
166	0	0	Ki67+	 3773 8794
167	0	0	Ki67+	 3773 9261
168	0	0	Ki67+	 3781 9056
169	0	0	Ki67+	 3785 9393
170	0	0	Ki67+	 3792 9212
171	0	0	Ki67+	 3799 8909
172	0	0	Ki67+	 3806 9183
173	0	0	Ki67+	 3806 9427
174	0	0	Ki67+	 3009 9733
175	0	0	Ki67+	 3014 9877
176	0	0	Ki67+	 3015 9851
177	0	0	Ki67+	 3017 9755
178	0	0	Ki67+	 3024 9825
179	0	0	Ki67+	 3024 9963
180	0	0	Ki67+	 3025 10165
181	0	0	Ki67+	 3026 9937
182	0	0	Ki67+	 3028 9680
183	0	0	Ki67+	 3029 9873
184	0	0	Ki67+	 3035 9997
185	0	0	Ki67+	 3047 10178
186	0	0	Ki67+	 3047 10216
187	0	0	Ki67+	 3049 9745
188	0	0	Ki67+	 3051 9898
189	0	0	Ki67+	 3054 9715
190	0	0	Ki67+	 3057 10196
191	0	0	Ki67+	 3059 10222
192	0	0	Ki67+	 3063 9523
193	0	0	Ki67+	 3065 10145
194	0	0	Ki67+	 3067 9754
195	0	0	Ki67+	 3069 9533
196	0	0	Ki67+	 3073 9552
197	0	0	Ki67+	 3075 9608
198	0	0	Ki67+	 3078 10157
199	0	0	Ki67+	 3080 9787
200	0	0	Ki67+	 3083 9967
201	0	0	Ki67+	 3085 9639
202	0	0	Ki67+	 3086 10222
203	0	0	Ki67+	 3088 9808
204	0	0	Ki67+	 3090 9863
205	0	0	Ki67+	 3091 10145
206	0	0	Ki67+	 3096 10019
207	0	0	Ki67+	 3097 10061
208	0	0	Ki67+	 3101 9556
209	0	0	Ki67+	 3101 9672
210	0	0	Ki67+	 3103 10231
211	0	0	Ki67+	 3103 10266
212	0	0	Ki67+	 3105 10049
213	0	0	Ki67+	 3106 9838
214	0	0	Ki67+	 3107 9945
215	0	0	Ki67+	 3111 9691
216	0	0	Ki67+	 3111 9974
217	0	0	Ki67+	 3111 10162
218	0	0	Ki67+	 3113 9572
219	0	0	Ki67+	 3113 10241
220	0	0	Ki67+	 3114 9526
221	0	0	Ki67+	 3117 10091
222	0	0	Ki67+	 3120 9557
223	0	0	Ki67+	 3120 9600
224	0	0	Ki67+	 3121 9614
225	0	0	Ki67+	 3121 10077
226	0	0	Ki67+	 3122 10011
227	0	0	Ki67+	 3124 9545
228	0	0	Ki67+	 3125 10038
229	0	0	Ki67+	 3128 10168
230	0	0	Ki67+	 3128 10246
231	0	0	Ki67+	 3130 9670
232	0	0	Ki67+	 3132 10285
233	0	0	Ki67+	 3133 9848
234	0	0	Ki67+	 3134 10206
235	0	0	Ki67+	 3135 10154
236	0	0	Ki67+	 3142 10109
237	0	0	Ki67+	 3144 10131
238	0	0	Ki67+	 3149 9539
239	0	0	Ki67+	 3149 9594
240	0	0	Ki67+	 3149 10260
241	0	0	Ki67+	 3155 9634
242	0	0	Ki67+	 3155 9914
243	0	0	Ki67+	 3158 9831
244	0	0	Ki67+	 3160 10246
245	0	0	Ki67+	 3161 9720
246	0	0	Ki67+	 3162 10156
247	0	0	Ki67+	 3169 9635
248	0	0	Ki67+	 3169 9926
249	0	0	Ki67+	 3169 10147
250	0	0	Ki67+	 3175 9514
251	0	0	Ki67+	 3177 10230
252	0	0	Ki67+	 3181 9925
253	0	0	Ki67+	 3186 9503
254	0	0	Ki67+	 3187 9980
255	0	0	Ki67+	 3193 10044
256	0	0	Ki67+	 3193 10159
257	0	0	Ki67+	 3194 9632
258	0	0	Ki67+	 3195 9686
259	0	0	Ki67+	 3200 10068
260	0	0	Ki67+	 3201 9522
261	0	0	Ki67+	 3201 9747
262	0	0	Ki67+	 3201 10019
263	0	0	Ki67+	 3202 9942
264	0	0	Ki67+	 3202 10111
265	0	0	Ki67+	 3204 9537
266	0	0	Ki67+	 3205 9984
267	0	0	Ki67+	 3212 9493
268	0	0	Ki67+	 3215 10200
269	0	0	Ki67+	 3216 9509
270	0	0	Ki67+	 3218 9697
271	0	0	Ki67+	 3219 10143
272	0	0	Ki67+	 3222 9622
273	0	0	Ki67+	 3228 9551
274	0	0	Ki67+	 3230 10173
275	0	0	Ki67+	 3233 9968
276	0	0	Ki67+	 3237 9539
277	0	0	Ki67+	 3237 10117
278	0	0	Ki67+	 3241 10026
279	0	0	Ki67+	 3245 9700
280	0	0	Ki67+	 3249 10123
281	0	0	Ki67+	 3249 10198
282	0	0	Ki67+	 3252 9592
283	0	0	Ki67+	 3252 10174
284	0	0	Ki67+	 3253 10134
285	0	0	Ki67+	 3254 9548
286	0	0	Ki67+	 3255 10027
287	0	0	Ki67+	 3257 9645
288	0	0	Ki67+	 3260 10060
289	0	0	Ki67+	 3261 9581
290	0	0	Ki67+	 3265 10100
291	0	0	Ki67+	 3266 10192
292	0	0	Ki67+	 3278 9601
293	0	0	Ki67+	 3281 9895
294	0	0	Ki67+	 3281 10183
295	0	0	Ki67+	 3283 10074
296	0	0	Ki67+	 3286 9564
297	0	0	Ki67+	 3287 9684
298	0	0	Ki67+	 3299 10196
299	0	0	Ki67+	 3301 9497
300	0	0	Ki67+	 3309 10212
301	0	0	Ki67+	 3310 9503
302	0	0	Ki67+	 3315 10136
303	0	0	Ki67+	 3318 10090
304	0	0	Ki67+	 3320 9544
305	0	0	Ki67+	 3324 10158
306	0	0	Ki67+	 3327 10170
307	0	0	Ki67+	 3344 9561
308	0	0	Ki67+	 3345 9889
309	0	0	Ki67+	 3347 10153
310	0	0	Ki67+	 3348 9989
311	0	0	Ki67+	 3352 10051
312	0	0	Ki67+	 3365 9652
313	0	0	Ki67+	 3370 10281
314	0	0	Ki67+	 3377 10081
315	0	0	Ki67+	 3387 10283
316	0	0	Ki67+	 3389 9653
317	0	0	Ki67+	 3391 9586
318	0	0	Ki67+	 3391 10268
319	0	0	Ki67+	 3394 10114
320	0	0	Ki67+	 3394 10203
321	0	0	Ki67+	 3396 9616
322	0	0	Ki67+	 3405 9543
323	0	0	Ki67+	 3405 9813
324	0	0	Ki67+	 3416 10272
325	0	0	Ki67+	 3424 9610
326	0	0	Ki67+	 3426 9913
327	0	0	Ki67+	 3428 9924
328	0	0	Ki67+	 3436 9571
329	0	0	Ki67+	 3436 9583
330	0	0	Ki67+	 3437 10253
331	0	0	Ki67+	 3437 10282
332	0	0	Ki67+	 3443 9543
333	0	0	Ki67+	 3447 9851
334	0	0	Ki67+	 3448 9730
335	0	0	Ki67+	 3451 9604
336	0	0	Ki67+	 3451 10117
337	0	0	Ki67+	 3456 10255
338	0	0	Ki67+	 3457 9977
339	0	0	Ki67+	 3458 9495
340	0	0	Ki67+	 3459 9904
341	0	0	Ki67+	 3461 9967
342	0	0	Ki67+	 3462 10193
343	0	0	Ki67+	 3465 10124
344	0	0	Ki67+	 3485 9616
345	0	0	Ki67+	 3495 9506
346	0	0	Ki67+	 3496 9626
347	0	0	Ki67+	 3496 10200
348	0	0	Ki67+	 3499 10246
349	0	0	Ki67+	 3502 10024
350	0	0	Ki67+	 3503 10050
351	0	0	Ki67+	 3505 9954
352	0	0	Ki67+	 3509 9968
353	0	0	Ki67+	 3510 9762
354	0	0	Ki67+	 3510 10004
355	0	0	Ki67+	 3515 9600
356	0	0	Ki67+	 3518 9544
357	0	0	Ki67+	 3519 10171
358	0	0	Ki67+	 3527 9902
359	0	0	Ki67+	 3529 9614
360	0	0	Ki67+	 3532 9764
361	0	0	Ki67+	 3534 10113
362	0	0	Ki67+	 3538 10070
363	0	0	Ki67+	 3541 10212
364	0	0	Ki67+	 3549 9592
365	0	0	Ki67+	 3551 9541
366	0	0	Ki67+	 3551 9753
367	0	0	Ki67+	 3560 10152
368	0	0	Ki67+	 3568 9758
369	0	0	Ki67+	 3570 9680
370	0	0	Ki67+	 3575 9744
371	0	0	Ki67+	 3578 10051
372	0	0	Ki67+	 3579 9936
373	0	0	Ki67+	 3579 10241
374	0	0	Ki67+	 3582 9637
375	0	0	Ki67+	 3582 9673
376	0	0	Ki67+	 3583 9919
377	0	0	Ki67+	 3584 9587
378	0	0	Ki67+	 3587 9505
379	0	0	Ki67+	 3598 9541
380	0	0	Ki67+	 3611 9513
381	0	0	Ki67+	 3616 10143
382	0	0	Ki67+	 3617 9723
383	0	0	Ki67+	 3627 10129
384	0	0	Ki67+	 3635 9674
385	0	0	Ki67+	 3638 10141
386	0	0	Ki67+	 3639 10064
387	0	0	Ki67+	 3640 10108
388	0	0	Ki67+	 3640 10153
389	0	0	Ki67+	 3641 10189
390	0	0	Ki67+	 3651 9925
391	0	0	Ki67+	 3657 10118
392	0	0	Ki67+	 3660 9491
393	0	0	Ki67+	 3660 10086
394	0	0	Ki67+	 3661 10264
395	0	0	Ki67+	 3662 9632
396	0	0	Ki67+	 3665 9665
397	0	0	Ki67+	 3671 10198
398	0	0	Ki67+	 3676 9711
399	0	0	Ki67+	 3682 9943
400	0	0	Ki67+	 3686 10252
401	0	0	Ki67+	 3693 9553
402	0	0	Ki67+	 3699 9779
403	0	0	Ki67+	 3700 10271
404	0	0	Ki67+	 3705 9530
405	0	0	Ki67+	 3711 10085
406	0	0	Ki67+	 3712 9931
407	0	0	Ki67+	 3714 10041
408	0	0	Ki67+	 3715 9504
409	0	0	Ki67+	 3725 10286
410	0	0	Ki67+	 3728 9927
411	0	0	Ki67+	 3729 10012
412	0	0	Ki67+	 3739 9533
413	0	0	Ki67+	 3745 9671
414	0	0	Ki67+	 3747 10173
415	0	0	Ki67+	 3755 9743
416	0	0	Ki67+	 3765 10273
417	0	0	Ki67+	 3773 10255
418	0	0	Ki67+	 3778 9800
419	0	0	Ki67+	 3785 10087
420	0	0	Ki67+	 3796 9791
421	0	0	Ki67+	 3806 10249
422	0	0	Ki67+	 3011 10721
423	0	0	Ki67+	 3023 10690
424	0	0	Ki67+	 3027 10592
425	0	0	Ki67+	 3033 10317
426	0	0	Ki67+	 3033 10361
427	0	0	Ki67+	 3043 10403
428	0	0	Ki67+	 3046 10303
429	0	0	Ki67+	 3046 10736
430	0	0	Ki67+	 3051 10668
431	0	0	Ki67+	 3055 10590
432	0	0	Ki67+	 3057 10606
433	0	0	Ki67+	 3059 10334
434	0	0	Ki67+	 3070 10676
435	0	0	Ki67+	 3071 10363
436	0	0	Ki67+	 3075 10654
437	0	0	Ki67+	 3077 10401
438	0	0	Ki67+	 3078 10623
439	0	0	Ki67+	 3078 10640
440	0	0	Ki67+	 3080 10303
441	0	0	Ki67+	 3089 10377
442	0	0	Ki67+	 3091 10395
443	0	0	Ki67+	 3094 10347
444	0	0	Ki67+	 3098 10657
445	0	0	Ki67+	 3098 10744
446	0	0	Ki67+	 3104 10396
447	0	0	Ki67+	 3106 10321
448	0	0	Ki67+	 3107 10683
449	0	0	Ki67+	 3122 10697
450	0	0	Ki67+	 3130 10366
451	0	0	Ki67+	 3134 10383
452	0	0	Ki67+	 3140 10869
453	0	0	Ki67+	 3143 10687
454	0	0	Ki67+	 3148 10763
455	0	0	Ki67+	 3151 10356
456	0	0	Ki67+	 3151 10827
457	0	0	Ki67+	 3152 10737
458	0	0	Ki67+	 3159 10798
459	0	0	Ki67+	 3163 10317
460	0	0	Ki67+	 3167 10830
461	0	0	Ki67+	 3167 10899
462	0	0	Ki67+	 3169 10346
463	0	0	Ki67+	 3169 10873
464	0	0	Ki67+	 3171 10736
465	0	0	Ki67+	 3179 10769
466	0	0	Ki67+	 3187 10518
467	0	0	Ki67+	 3187 10575
468	0	0	Ki67+	 3190 10884
469	0	0	Ki67+	 3193 10852
470	0	0	Ki67+	 3198 10583
471	0	0	Ki67+	 3198 10755
472	0	0	Ki67+	 3200 10704
473	0	0	Ki67+	 3206 10325
474	0	0	Ki67+	 3209 10300
475	0	0	Ki67+	 3212 10783
476	0	0	Ki67+	 3214 10695
477	0	0	Ki67+	 3229 10665
478	0	0	Ki67+	 3232 10878
479	0	0	Ki67+	 3234 10827
480	0	0	Ki67+	 3238 10429
481	0	0	Ki67+	 3240 10781
482	0	0	Ki67+	 3243 10688
483	0	0	Ki67+	 3243 10851
484	0	0	Ki67+	 3243 10920
485	0	0	Ki67+	 3250 10821
486	0	0	Ki67+	 3253 10309
487	0	0	Ki67+	 3254 10911
488	0	0	Ki67+	 3256 10384
489	0	0	Ki67+	 3257 10876
490	0	0	Ki67+	 3260 10759
491	0	0	Ki67+	 3265 10701
492	0	0	Ki67+	 3268 10462
493	0	0	Ki67+	 3275 10802
494	0	0	Ki67+	 3281 10365
495	0	0	Ki67+	 3281 10707
496	0	0	Ki67+	 3285 10740
497	0	0	Ki67+	 3296 10436
498	0	0	Ki67+	 3300 10793
499	0	0	Ki67+	 3310 10384
500	0	0	Ki67+	 3311 10450
501	0	0	Ki67+	 3311 10475
502	0	0	Ki67+	 3328 10728
503	0	0	Ki67+	 3330 10362
504	0	0	Ki67+	 3332 10475
505	0	0	Ki67+	 3336 10377
506	0	0	Ki67+	 3337 10417
507	0	0	Ki67+	 3339 10527
508	0	0	Ki67+	 3340 10778
509	0	0	Ki67+	 3345 10739
510	0	0	Ki67+	 3347 10336
511	0	0	Ki67+	 3356 10298
512	0	0	Ki67+	 3361 10629
513	0	0	Ki67+	 3363 10472
514	0	0	Ki67+	 3363 10618
515	0	0	Ki67+	 3363 10710
516	0	0	Ki67+	 3364 10434
517	0	0	Ki67+	 3364 10674
518	0	0	Ki67+	 3366 10769
519	0	0	Ki67+	 3367 10518
520	0	0	Ki67+	 3367 10809
521	0	0	Ki67+	 3369 10353
522	0	0	Ki67+	 3370 10650
523	0	0	Ki67+	 3371 10304
524	0	0	Ki67+	 3371 10328
525	0	0	Ki67+	 3376 10795
526	0	0	Ki67+	 3380 10633
527	0	0	Ki67+	 3388 10603
528	0	0	Ki67+	 3390 10629
529	0	0	Ki67+	 3390 10691
530	0	0	Ki67+	 3393 10801
531	0	0	Ki67+	 3395 10381
532	0	0	Ki67+	 3396 10445
533	0	0	Ki67+	 3399 10513
534	0	0	Ki67+	 3399 10562
535	0	0	Ki67+	 3400 10306
536	0	0	Ki67+	 3400 10646
537	0	0	Ki67+	 3401 10785
538	0	0	Ki67+	 3405 10396
539	0	0	Ki67+	 3407 10754
540	0	0	Ki67+	 3409 10333
541	0	0	Ki67+	 3411 10359
542	0	0	Ki67+	 3415 10605
543	0	0	Ki67+	 3415 10703
544	0	0	Ki67+	 3418 10376
545	0	0	Ki67+	 3429 10602
546	0	0	Ki67+	 3429 10700
547	0	0	Ki67+	 3429 10758
548	0	0	Ki67+	 3430 10790
549	0	0	Ki67+	 3431 10314
550	0	0	Ki67+	 3438 10423
551	0	0	Ki67+	 3438 10767
552	0	0	Ki67+	 3442 10338
553	0	0	Ki67+	 3444 10385
554	0	0	Ki67+	 3447 10663
555	0	0	Ki67+	 3450 10411
556	0	0	Ki67+	 3450 10645
557	0	0	Ki67+	 3454 10330
558	0	0	Ki67+	 3460 10340
559	0	0	Ki67+	 3461 10393
560	0	0	Ki67+	 3464 10542
561	0	0	Ki67+	 3464 10609
562	0	0	Ki67+	 3465 10699
563	0	0	Ki67+	 3470 10370
564	0	0	Ki67+	 3471 10425
565	0	0	Ki67+	 3475 10397
566	0	0	Ki67+	 3476 10768
567	0	0	Ki67+	 3478 10676
568	0	0	Ki67+	 3483 10656
569	0	0	Ki67+	 3484 10460
570	0	0	Ki67+	 3485 10298
571	0	0	Ki67+	 3489 10399
572	0	0	Ki67+	 3490 10416
573	0	0	Ki67+	 3490 10492
574	0	0	Ki67+	 3491 10326
575	0	0	Ki67+	 3494 10523
576	0	0	Ki67+	 3496 10706
577	0	0	Ki67+	 3509 10414
578	0	0	Ki67+	 3512 10382
579	0	0	Ki67+	 3512 10745
580	0	0	Ki67+	 3517 10495
581	0	0	Ki67+	 3518 10536
582	0	0	Ki67+	 3523 10524
583	0	0	Ki67+	 3527 10393
584	0	0	Ki67+	 3536 10558
585	0	0	Ki67+	 3536 10718
586	0	0	Ki67+	 3537 10452
587	0	0	Ki67+	 3538 10588
588	0	0	Ki67+	 3542 10313
589	0	0	Ki67+	 3544 10432
590	0	0	Ki67+	 3545 10638
591	0	0	Ki67+	 3545 10740
592	0	0	Ki67+	 3547 10621
593	0	0	Ki67+	 3548 10406
594	0	0	Ki67+	 3551 10547
595	0	0	Ki67+	 3552 10506
596	0	0	Ki67+	 3554 10479
597	0	0	Ki67+	 3557 10602
598	0	0	Ki67+	 3559 10623
599	0	0	Ki67+	 3562 10342
600	0	0	Ki67+	 3562 10568
601	0	0	Ki67+	 3568 10427
602	0	0	Ki67+	 3572 10402
603	0	0	Ki67+	 3578 10582
604	0	0	Ki67+	 3579 10694
605	0	0	Ki67+	 3580 10660
606	0	0	Ki67+	 3582 10460
607	0	0	Ki67+	 3586 10642
608	0	0	Ki67+	 3589 10448
609	0	0	Ki67+	 3609 10567
610	0	0	Ki67+	 3610 10681
611	0	0	Ki67+	 3611 10307
612	0	0	Ki67+	 3612 10419
613	0	0	Ki67+	 3614 10484
614	0	0	Ki67+	 3618 10642
615	0	0	Ki67+	 3623 10330
616	0	0	Ki67+	 3625 10538
617	0	0	Ki67+	 3635 10509
618	0	0	Ki67+	 3635 10566
619	0	0	Ki67+	 3639 10472
620	0	0	Ki67+	 3643 10436
621	0	0	Ki67+	 3643 10705
622	0	0	Ki67+	 3645 10628
623	0	0	Ki67+	 3648 10311
624	0	0	Ki67+	 3650 10350
625	0	0	Ki67+	 3658 10587
626	0	0	Ki67+	 3660 10636
627	0	0	Ki67+	 3661 10473
628	0	0	Ki67+	 3663 10423
629	0	0	Ki67+	 3670 10346
630	0	0	Ki67+	 3670 10617
631	0	0	Ki67+	 3683 10578
632	0	0	Ki67+	 3684 10294
633	0	0	Ki67+	 3684 10456
634	0	0	Ki67+	 3686 10319
635	0	0	Ki67+	 3687 10545
636	0	0	Ki67+	 3689 10527
637	0	0	Ki67+	 3693 10473
638	0	0	Ki67+	 3697 10500
639	0	0	Ki67+	 3698 10337
640	0	0	Ki67+	 3701 10916
641	0	0	Ki67+	 3708 10934
642	0	0	Ki67+	 3709 10304
643	0	0	Ki67+	 3709 10879
644	0	0	Ki67+	 3709 11020
645	0	0	Ki67+	 3712 10504
646	0	0	Ki67+	 3713 10528
647	0	0	Ki67+	 3723 10853
648	0	0	Ki67+	 3724 10823
649	0	0	Ki67+	 3729 10813
650	0	0	Ki67+	 3730 10864
651	0	0	Ki67+	 3733 10406
652	0	0	Ki67+	 3736 10533
653	0	0	Ki67+	 3736 11049
654	0	0	Ki67+	 3743 10418
655	0	0	Ki67+	 3743 10986
656	0	0	Ki67+	 3746 10384
657	0	0	Ki67+	 3747 10790
658	0	0	Ki67+	 3748 10806
659	0	0	Ki67+	 3752 10336
660	0	0	Ki67+	 3755 10486
661	0	0	Ki67+	 3757 10512
662	0	0	Ki67+	 3757 11041
663	0	0	Ki67+	 3758 10364
664	0	0	Ki67+	 3764 10294
665	0	0	Ki67+	 3766 10934
666	0	0	Ki67+	 3766 11026
667	0	0	Ki67+	 3767 10496
668	0	0	Ki67+	 3771 10449
669	0	0	Ki67+	 3773 10751
670	0	0	Ki67+	 3774 10922
671	0	0	Ki67+	 3776 10420
672	0	0	Ki67+	 3777 10397
673	0	0	Ki67+	 3777 10479
674	0	0	Ki67+	 3777 10772
675	0	0	Ki67+	 3778 10739
676	0	0	Ki67+	 3784 10310
677	0	0	Ki67+	 3793 10708
678	0	0	Ki67+	 3794 10349
679	0	0	Ki67+	 3797 10807
680	0	0	Ki67+	 3805 10894
681	0	0	Ki67+	 3522 11304
682	0	0	Ki67+	 3525 11268
683	0	0	Ki67+	 3533 11250
684	0	0	Ki67+	 3560 11354
685	0	0	Ki67+	 3566 11276
686	0	0	Ki67+	 3580 11237
687	0	0	Ki67+	 3584 11380
688	0	0	Ki67+	 3590 11230
689	0	0	Ki67+	 3591 11357
690	0	0	Ki67+	 3600 11279
691	0	0	Ki67+	 3601 11246
692	0	0	Ki67+	 3602 11407
693	0	0	Ki67+	 3606 11373
694	0	0	Ki67+	 3613 11399
695	0	0	Ki67+	 3622 11228
696	0	0	Ki67+	 3631 11321
697	0	0	Ki67+	 3635 11416
698	0	0	Ki67+	 3636 11296
699	0	0	Ki67+	 3637 11220
700	0	0	Ki67+	 3647 11362
701	0	0	Ki67+	 3650 11244
702	0	0	Ki67+	 3655 11270
703	0	0	Ki67+	 3671 11245
704	0	0	Ki67+	 3679 11292
705	0	0	Ki67+	 3693 11255
706	0	0	Ki67+	 3695 11271
707	0	0	Ki67+	 3715 11237
708	0	0	Ki67+	 3723 11309
709	0	0	Ki67+	 3725 11121
710	0	0	Ki67+	 3735 11243
711	0	0	Ki67+	 3735 11271
712	0	0	Ki67+	 3737 11327
713	0	0	Ki67+	 3740 11123
714	0	0	Ki67+	 3741 11286
715	0	0	Ki67+	 3745 11298
716	0	0	Ki67+	 3754 11241
717	0	0	Ki67+	 3756 11334
718	0	0	Ki67+	 3759 11423
719	0	0	Ki67+	 3770 11208
720	0	0	Ki67+	 3779 11415
721	0	0	Ki67+	 3780 11229
722	0	0	Ki67+	 3782 11310
723	0	0	Ki67+	 3789 11260
724	0	0	Ki67+	 3789 11389
725	0	0	Ki67+	 3795 11332
726	0	0	Ki67+	 3802 11248
727	0	0	Ki67+	 3807 11270
728	0	0	Ki67+	 3562 45998
729	0	0	Ki67+	 3592 45881
730	0	0	Ki67+	 3662 45965
731	0	0	Ki67+	 3691 46165
732	0	0	Ki67+	 3098 47470
733	0	0	Ki67+	 3278 47542
734	0	0	Ki67+	 3410 47544
735	0	0	Ki67+	 3418 47444
736	0	0	Ki67+	 3447 47469
737	0	0	Ki67+	 3455 47290
738	0	0	Ki67+	 3503 47131
739	0	0	Ki67+	 3526 47420
740	0	0	Ki67+	 3102 48529
741	0	0	Ki67+	 3764 47873
742	0	0	Ki67+	 3804 47951
743	0	0	Ki67+	 3045 48547
744	0	0	Ki67+	 3133 48646
745	0	0	Ki67+	 3211 49272
746	0	0	Ki67+	 3308 48669
747	0	0	Ki67+	 3328 49271
748	0	0	Ki67+	 3341 48776
749	0	0	Ki67+	 3390 48779
750	0	0	Ki67+	 3451 48823
751	0	0	Ki67+	 3465 48875
752	0	0	Ki67+	 3483 48891
753	0	0	Ki67+	 3494 48904
754	0	0	Ki67+	 3504 49249
755	0	0	Ki67+	 3523 48838
756	0	0	Ki67+	 3604 48775
757	0	0	Ki67+	 3667 48901
758	0	0	Ki67+	 3708 48941
759	0	0	Ki67+	 3710 48887
760	0	0	Ki67+	 3750 49138
761	0	0	Ki67+	 3030 49461
762	0	0	Ki67+	 3066 50071
763	0	0	Ki67+	 3189 49900
764	0	0	Ki67+	 3254 49960
765	0	0	Ki67+	 3274 49965
766	0	0	Ki67+	 3277 49991
767	0	0	Ki67+	 3289 49486
768	0	0	Ki67+	 3386 49788
769	0	0	Ki67+	 3532 49631
770	0	0	Ki67+	 3558 49528
771	0	0	Ki67+	 3646 50052
772	0	0	Ki67+	 3665 49965
773	0	0	Ki67+	 3087 50539
774	0	0	Ki67+	 3167 50799
775	0	0	Ki67+	 3183 50880
776	0	0	Ki67+	 3221 50404
777	0	0	Ki67+	 3245 50160
778	0	0	Ki67+	 3249 50437
779	0	0	Ki67+	 3252 50464
780	0	0	Ki67+	 3297 50532
781	0	0	Ki67+	 3304 50155
782	0	0	Ki67+	 3390 50325
783	0	0	Ki67+	 3391 50733
784	0	0	Ki67+	 3412 50763
785	0	0	Ki67+	 3440 50730
786	0	0	Ki67+	 3442 50788
787	0	0	Ki67+	 3493 50225
788	0	0	Ki67+	 3580 50192
789	0	0	Ki67+	 3671 50686
790	0	0	Ki67+	 3687 50553
791	0	0	Ki67+	 3760 50636
792	0	0	Ki67+	 3777 50434
793	0	0	Ki67+	 3782 50710
794	0	0	Ki67+	 3122 51489
795	0	0	Ki67+	 3475 51208
796	0	0	Ki67+	 3478 51657
797	0	0	Ki67+	 3581 51012
798	0	0	Ki67+	 3592 51660
799	0	0	Ki67+	 3597 51644
800	0	0	Ki67+	 3613 51678
801	0	0	Ki67+	 3629 51628
802	0	0	Ki67+	 3631 51653
803	0	0	Ki67+	 3646 51596
804	0	0	Ki67+	 3651 51697
805	0	0	Ki67+	 3655 51671
806	0	0	Ki67+	 3665 51621
807	0	0	Ki67+	 3666 51682
808	0	0	Ki67+	 3666 51710
809	0	0	Ki67+	 3678 51699
810	0	0	Ki67+	 3685 51599
811	0	0	Ki67+	 3695 51624
812	0	0	Ki67+	 3699 51706
813	0	0	Ki67+	 3705 51608
814	0	0	Ki67+	 3706 51674
815	0	0	Ki67+	 3713 51691
816	0	0	Ki67+	 3722 51607
817	0	0	Ki67+	 3728 51635
818	0	0	Ki67+	 3738 51668
819	0	0	Ki67+	 3740 51724
820	0	0	Ki67+	 3747 51629
821	0	0	Ki67+	 3758 51689
822	0	0	Ki67+	 3764 51595
823	0	0	Ki67+	 3764 51645
824	0	0	Ki67+	 3771 51716
825	0	0	Ki67+	 3780 51734
826	0	0	Ki67+	 3781 51659
827	0	0	Ki67+	 3783 51704
828	0	0	Ki67+	 3792 51582
829	0	0	Ki67+	 3792 51630
830	0	0	Ki67+	 3795 51606
831	0	0	Ki67+	 3795 51680
832	0	0	Ki67+	 3803 51647
833	0	0	Ki67+	 3807 51726
834	0	0	Ki67+	 4519 8156
835	0	0	Ki67+	 3831 8961
836	0	0	Ki67+	 3840 8901
837	0	0	Ki67+	 3841 8780
838	0	0	Ki67+	 3842 8930
839	0	0	Ki67+	 3847 8687
840	0	0	Ki67+	 3847 8729
841	0	0	Ki67+	 3852 8818
842	0	0	Ki67+	 3858 8922
843	0	0	Ki67+	 3866 8948
844	0	0	Ki67+	 3871 8821
845	0	0	Ki67+	 3874 8724
846	0	0	Ki67+	 3887 8849
847	0	0	Ki67+	 3889 8955
848	0	0	Ki67+	 3904 8766
849	0	0	Ki67+	 3910 8849
850	0	0	Ki67+	 3927 8803
851	0	0	Ki67+	 3954 8823
852	0	0	Ki67+	 3962 8745
853	0	0	Ki67+	 3962 8918
854	0	0	Ki67+	 3964 8975
855	0	0	Ki67+	 3970 8694
856	0	0	Ki67+	 3971 8726
857	0	0	Ki67+	 3972 8885
858	0	0	Ki67+	 3980 8932
859	0	0	Ki67+	 3996 8796
860	0	0	Ki67+	 3996 8819
861	0	0	Ki67+	 4002 8913
862	0	0	Ki67+	 4004 8667
863	0	0	Ki67+	 4011 8715
864	0	0	Ki67+	 4014 8869
865	0	0	Ki67+	 4015 8681
866	0	0	Ki67+	 4019 8935
867	0	0	Ki67+	 4020 8615
868	0	0	Ki67+	 4022 8975
869	0	0	Ki67+	 4027 8693
870	0	0	Ki67+	 4032 8933
871	0	0	Ki67+	 4034 8653
872	0	0	Ki67+	 4035 8639
873	0	0	Ki67+	 4035 8839
874	0	0	Ki67+	 4038 8721
875	0	0	Ki67+	 4040 8759
876	0	0	Ki67+	 4043 8792
877	0	0	Ki67+	 4047 8904
878	0	0	Ki67+	 4050 8982
879	0	0	Ki67+	 4053 8738
880	0	0	Ki67+	 4056 8720
881	0	0	Ki67+	 4056 8800
882	0	0	Ki67+	 4061 8882
883	0	0	Ki67+	 4063 8779
884	0	0	Ki67+	 4065 8956
885	0	0	Ki67+	 4074 8733
886	0	0	Ki67+	 4077 8756
887	0	0	Ki67+	 4082 8647
888	0	0	Ki67+	 4088 8805
889	0	0	Ki67+	 4089 8740
890	0	0	Ki67+	 4091 8970
891	0	0	Ki67+	 4092 8792
892	0	0	Ki67+	 4100 8879
893	0	0	Ki67+	 4101 8752
894	0	0	Ki67+	 4102 8691
895	0	0	Ki67+	 4103 8712
896	0	0	Ki67+	 4103 8727
897	0	0	Ki67+	 4109 8808
898	0	0	Ki67+	 4116 8794
899	0	0	Ki67+	 4116 8819
900	0	0	Ki67+	 4117 8651
901	0	0	Ki67+	 4117 8735
902	0	0	Ki67+	 4118 8842
903	0	0	Ki67+	 4129 8749
904	0	0	Ki67+	 4129 8882
905	0	0	Ki67+	 4133 8951
906	0	0	Ki67+	 4134 8711
907	0	0	Ki67+	 4135 8629
908	0	0	Ki67+	 4136 8820
909	0	0	Ki67+	 4137 8859
910	0	0	Ki67+	 4141 8744
911	0	0	Ki67+	 4141 8910
912	0	0	Ki67+	 4143 8779
913	0	0	Ki67+	 4149 8829
914	0	0	Ki67+	 4154 8743
915	0	0	Ki67+	 4161 8722
916	0	0	Ki67+	 4166 8935
917	0	0	Ki67+	 4167 8988
918	0	0	Ki67+	 4182 8732
919	0	0	Ki67+	 4182 8900
920	0	0	Ki67+	 4184 8789
921	0	0	Ki67+	 4190 8669
922	0	0	Ki67+	 4193 8623
923	0	0	Ki67+	 4197 8601
924	0	0	Ki67+	 4198 8893
925	0	0	Ki67+	 4200 8712
926	0	0	Ki67+	 4209 8736
927	0	0	Ki67+	 4210 8807
928	0	0	Ki67+	 4217 8649
929	0	0	Ki67+	 4219 8592
930	0	0	Ki67+	 4223 8880
931	0	0	Ki67+	 4224 8781
932	0	0	Ki67+	 4230 8730
933	0	0	Ki67+	 4231 8703
934	0	0	Ki67+	 4233 8591
935	0	0	Ki67+	 4235 8612
936	0	0	Ki67+	 4237 8789
937	0	0	Ki67+	 4237 8820
938	0	0	Ki67+	 4258 8977
939	0	0	Ki67+	 4263 8591
940	0	0	Ki67+	 4263 8836
941	0	0	Ki67+	 4264 8673
942	0	0	Ki67+	 4269 8905
943	0	0	Ki67+	 4273 8589
944	0	0	Ki67+	 4273 8652
945	0	0	Ki67+	 4276 8774
946	0	0	Ki67+	 4276 8788
947	0	0	Ki67+	 4279 8973
948	0	0	Ki67+	 4282 8843
949	0	0	Ki67+	 4300 8768
950	0	0	Ki67+	 4301 8678
951	0	0	Ki67+	 4310 8659
952	0	0	Ki67+	 4312 8814
953	0	0	Ki67+	 4323 8624
954	0	0	Ki67+	 4326 8877
955	0	0	Ki67+	 4330 8849
956	0	0	Ki67+	 4332 8829
957	0	0	Ki67+	 4350 8742
958	0	0	Ki67+	 4356 8728
959	0	0	Ki67+	 4360 8960
960	0	0	Ki67+	 4362 8686
961	0	0	Ki67+	 4362 8919
962	0	0	Ki67+	 4380 8742
963	0	0	Ki67+	 4381 8768
964	0	0	Ki67+	 4391 8351
965	0	0	Ki67+	 4394 8636
966	0	0	Ki67+	 4394 8753
967	0	0	Ki67+	 4394 8918
968	0	0	Ki67+	 4395 8701
969	0	0	Ki67+	 4397 8963
970	0	0	Ki67+	 4413 8817
971	0	0	Ki67+	 4417 8630
972	0	0	Ki67+	 4419 8856
973	0	0	Ki67+	 4426 8541
974	0	0	Ki67+	 4429 8978
975	0	0	Ki67+	 4430 8837
976	0	0	Ki67+	 4442 8932
977	0	0	Ki67+	 4447 8991
978	0	0	Ki67+	 4455 8943
979	0	0	Ki67+	 4457 8869
980	0	0	Ki67+	 4462 8978
981	0	0	Ki67+	 4468 8879
982	0	0	Ki67+	 4483 8705
983	0	0	Ki67+	 4489 8983
984	0	0	Ki67+	 4490 8678
985	0	0	Ki67+	 4499 8648
986	0	0	Ki67+	 4505 8422
987	0	0	Ki67+	 4505 8952
988	0	0	Ki67+	 4519 8738
989	0	0	Ki67+	 4523 8880
990	0	0	Ki67+	 4528 8719
991	0	0	Ki67+	 4530 8579
992	0	0	Ki67+	 4539 8679
993	0	0	Ki67+	 4544 8554
994	0	0	Ki67+	 4563 8869
995	0	0	Ki67+	 4568 8660
996	0	0	Ki67+	 4584 8682
997	0	0	Ki67+	 4585 8888
998	0	0	Ki67+	 4590 8863
999	0	0	Ki67+	 4598 8519
1000	0	0	Ki67+	 4599 8577
1001	0	0	Ki67+	 4599 8741
1002	0	0	Ki67+	 4601 8944
1003	0	0	Ki67+	 4602 8413
1004	0	0	Ki67+	 3810 9039
1005	0	0	Ki67+	 3812 9697
1006	0	0	Ki67+	 3814 9768
1007	0	0	Ki67+	 3815 9323
1008	0	0	Ki67+	 3818 9051
1009	0	0	Ki67+	 3818 9604
1010	0	0	Ki67+	 3819 9669
1011	0	0	Ki67+	 3826 9406
1012	0	0	Ki67+	 3826 9544
1013	0	0	Ki67+	 3829 9277
1014	0	0	Ki67+	 3830 9790
1015	0	0	Ki67+	 3831 9425
1016	0	0	Ki67+	 3833 9342
1017	0	0	Ki67+	 3835 9468
1018	0	0	Ki67+	 3838 9592
1019	0	0	Ki67+	 3843 9327
1020	0	0	Ki67+	 3844 9035
1021	0	0	Ki67+	 3845 9528
1022	0	0	Ki67+	 3846 9387
1023	0	0	Ki67+	 3851 9056
1024	0	0	Ki67+	 3856 9359
1025	0	0	Ki67+	 3857 9700
1026	0	0	Ki67+	 3861 9434
1027	0	0	Ki67+	 3865 9527
1028	0	0	Ki67+	 3869 9460
1029	0	0	Ki67+	 3871 9570
1030	0	0	Ki67+	 3875 9042
1031	0	0	Ki67+	 3875 9274
1032	0	0	Ki67+	 3882 9064
1033	0	0	Ki67+	 3884 9614
1034	0	0	Ki67+	 3885 9413
1035	0	0	Ki67+	 3887 9491
1036	0	0	Ki67+	 3892 9116
1037	0	0	Ki67+	 3896 9207
1038	0	0	Ki67+	 3902 9424
1039	0	0	Ki67+	 3903 9454
1040	0	0	Ki67+	 3912 9524
1041	0	0	Ki67+	 3914 9478
1042	0	0	Ki67+	 3917 9412
1043	0	0	Ki67+	 3918 9362
1044	0	0	Ki67+	 3922 9443
1045	0	0	Ki67+	 3923 9333
1046	0	0	Ki67+	 3924 9107
1047	0	0	Ki67+	 3925 9478
1048	0	0	Ki67+	 3925 9624
1049	0	0	Ki67+	 3926 9779
1050	0	0	Ki67+	 3928 9546
1051	0	0	Ki67+	 3928 9790
1052	0	0	Ki67+	 3929 9394
1053	0	0	Ki67+	 3930 9268
1054	0	0	Ki67+	 3933 9084
1055	0	0	Ki67+	 3938 9714
1056	0	0	Ki67+	 3939 9150
1057	0	0	Ki67+	 3941 9181
1058	0	0	Ki67+	 3942 9606
1059	0	0	Ki67+	 3943 9458
1060	0	0	Ki67+	 3945 9138
1061	0	0	Ki67+	 3945 9280
1062	0	0	Ki67+	 3948 9307
1063	0	0	Ki67+	 3948 9332
1064	0	0	Ki67+	 3949 9066
1065	0	0	Ki67+	 3949 9421
1066	0	0	Ki67+	 3952 9151
1067	0	0	Ki67+	 3952 9396
1068	0	0	Ki67+	 3953 9102
1069	0	0	Ki67+	 3959 9536
1070	0	0	Ki67+	 3966 9346
1071	0	0	Ki67+	 3969 9000
1072	0	0	Ki67+	 3970 9398
1073	0	0	Ki67+	 3970 9441
1074	0	0	Ki67+	 3976 9078
1075	0	0	Ki67+	 3981 9187
1076	0	0	Ki67+	 3981 9617
1077	0	0	Ki67+	 3982 9370
1078	0	0	Ki67+	 3985 9700
1079	0	0	Ki67+	 3987 9413
1080	0	0	Ki67+	 3988 9482
1081	0	0	Ki67+	 3988 9607
1082	0	0	Ki67+	 3991 9445
1083	0	0	Ki67+	 3994 9545
1084	0	0	Ki67+	 3994 9651
1085	0	0	Ki67+	 3998 9347
1086	0	0	Ki67+	 4000 8993
1087	0	0	Ki67+	 4000 9749
1088	0	0	Ki67+	 4001 9250
1089	0	0	Ki67+	 4009 9328
1090	0	0	Ki67+	 4016 9053
1091	0	0	Ki67+	 4016 9615
1092	0	0	Ki67+	 4018 9086
1093	0	0	Ki67+	 4018 9409
1094	0	0	Ki67+	 4027 9240
1095	0	0	Ki67+	 4035 9445
1096	0	0	Ki67+	 4035 9560
1097	0	0	Ki67+	 4036 9347
1098	0	0	Ki67+	 4038 9054
1099	0	0	Ki67+	 4039 9014
1100	0	0	Ki67+	 4041 9413
1101	0	0	Ki67+	 4044 9098
1102	0	0	Ki67+	 4045 9072
1103	0	0	Ki67+	 4046 9369
1104	0	0	Ki67+	 4048 9021
1105	0	0	Ki67+	 4051 9048
1106	0	0	Ki67+	 4058 9596
1107	0	0	Ki67+	 4060 9083
1108	0	0	Ki67+	 4060 9562
1109	0	0	Ki67+	 4065 9647
1110	0	0	Ki67+	 4069 9492
1111	0	0	Ki67+	 4071 9358
1112	0	0	Ki67+	 4076 9400
1113	0	0	Ki67+	 4076 9459
1114	0	0	Ki67+	 4084 9185
1115	0	0	Ki67+	 4089 9738
1116	0	0	Ki67+	 4090 9047
1117	0	0	Ki67+	 4092 9556
1118	0	0	Ki67+	 4092 9722
1119	0	0	Ki67+	 4093 9659
1120	0	0	Ki67+	 4094 9394
1121	0	0	Ki67+	 4106 9014
1122	0	0	Ki67+	 4113 9631
1123	0	0	Ki67+	 4116 9607
1124	0	0	Ki67+	 4117 9760
1125	0	0	Ki67+	 4119 9653
1126	0	0	Ki67+	 4121 9481
1127	0	0	Ki67+	 4133 9770
1128	0	0	Ki67+	 4134 9453
1129	0	0	Ki67+	 4135 9421
1130	0	0	Ki67+	 4137 9406
1131	0	0	Ki67+	 4138 9165
1132	0	0	Ki67+	 4140 9086
1133	0	0	Ki67+	 4141 9615
1134	0	0	Ki67+	 4143 9282
1135	0	0	Ki67+	 4147 9546
1136	0	0	Ki67+	 4150 9576
1137	0	0	Ki67+	 4160 9428
1138	0	0	Ki67+	 4160 9453
1139	0	0	Ki67+	 4161 9221
1140	0	0	Ki67+	 4168 9528
1141	0	0	Ki67+	 4170 9672
1142	0	0	Ki67+	 4173 9749
1143	0	0	Ki67+	 4177 9412
1144	0	0	Ki67+	 4180 9327
1145	0	0	Ki67+	 4181 9054
1146	0	0	Ki67+	 4186 9204
1147	0	0	Ki67+	 4186 9449
1148	0	0	Ki67+	 4188 9272
1149	0	0	Ki67+	 4193 9543
1150	0	0	Ki67+	 4194 9185
1151	0	0	Ki67+	 4197 9501
1152	0	0	Ki67+	 4200 9294
1153	0	0	Ki67+	 4201 9585
1154	0	0	Ki67+	 4203 9426
1155	0	0	Ki67+	 4205 9343
1156	0	0	Ki67+	 4205 9553
1157	0	0	Ki67+	 4214 9785
1158	0	0	Ki67+	 4215 9767
1159	0	0	Ki67+	 4219 9536
1160	0	0	Ki67+	 4220 9550
1161	0	0	Ki67+	 4223 9599
1162	0	0	Ki67+	 4224 9266
1163	0	0	Ki67+	 4226 9168
1164	0	0	Ki67+	 4228 9480
1165	0	0	Ki67+	 4230 9509
1166	0	0	Ki67+	 4231 9624
1167	0	0	Ki67+	 4234 9562
1168	0	0	Ki67+	 4234 9577
1169	0	0	Ki67+	 4236 9379
1170	0	0	Ki67+	 4242 9223
1171	0	0	Ki67+	 4242 9504
1172	0	0	Ki67+	 4247 9155
1173	0	0	Ki67+	 4249 9249
1174	0	0	Ki67+	 4250 9295
1175	0	0	Ki67+	 4252 9783
1176	0	0	Ki67+	 4253 9066
1177	0	0	Ki67+	 4255 9166
1178	0	0	Ki67+	 4256 9496
1179	0	0	Ki67+	 4258 9396
1180	0	0	Ki67+	 4262 9362
1181	0	0	Ki67+	 4264 9140
1182	0	0	Ki67+	 4264 9223
1183	0	0	Ki67+	 4265 9034
1184	0	0	Ki67+	 4265 9267
1185	0	0	Ki67+	 4265 9607
1186	0	0	Ki67+	 4271 9768
1187	0	0	Ki67+	 4284 9197
1188	0	0	Ki67+	 4285 9409
1189	0	0	Ki67+	 4286 9112
1190	0	0	Ki67+	 4286 9229
1191	0	0	Ki67+	 4287 9343
1192	0	0	Ki67+	 4295 9514
1193	0	0	Ki67+	 4296 9729
1194	0	0	Ki67+	 4299 9105
1195	0	0	Ki67+	 4300 9617
1196	0	0	Ki67+	 4301 9574
1197	0	0	Ki67+	 4305 9298
1198	0	0	Ki67+	 4306 9167
1199	0	0	Ki67+	 4310 9399
1200	0	0	Ki67+	 4313 9499
1201	0	0	Ki67+	 4313 9586
1202	0	0	Ki67+	 4316 9557
1203	0	0	Ki67+	 4323 9252
1204	0	0	Ki67+	 4324 9064
1205	0	0	Ki67+	 4326 9098
1206	0	0	Ki67+	 4326 9202
1207	0	0	Ki67+	 4330 9153
1208	0	0	Ki67+	 4330 9220
1209	0	0	Ki67+	 4335 9539
1210	0	0	Ki67+	 4335 9708
1211	0	0	Ki67+	 4337 9631
1212	0	0	Ki67+	 4343 9107
1213	0	0	Ki67+	 4344 9200
1214	0	0	Ki67+	 4346 9129
1215	0	0	Ki67+	 4348 9683
1216	0	0	Ki67+	 4349 9385
1217	0	0	Ki67+	 4350 9236
1218	0	0	Ki67+	 4350 9489
1219	0	0	Ki67+	 4360 9104
1220	0	0	Ki67+	 4360 9366
1221	0	0	Ki67+	 4361 9170
1222	0	0	Ki67+	 4361 9213
1223	0	0	Ki67+	 4361 9444
1224	0	0	Ki67+	 4362 9577
1225	0	0	Ki67+	 4366 9009
1226	0	0	Ki67+	 4368 9311
1227	0	0	Ki67+	 4373 9323
1228	0	0	Ki67+	 4375 9547
1229	0	0	Ki67+	 4376 9413
1230	0	0	Ki67+	 4381 9085
1231	0	0	Ki67+	 4384 9675
1232	0	0	Ki67+	 4385 9292
1233	0	0	Ki67+	 4397 9496
1234	0	0	Ki67+	 4399 9281
1235	0	0	Ki67+	 4408 9031
1236	0	0	Ki67+	 4408 9183
1237	0	0	Ki67+	 4408 9237
1238	0	0	Ki67+	 4411 9483
1239	0	0	Ki67+	 4415 9047
1240	0	0	Ki67+	 4419 9134
1241	0	0	Ki67+	 4423 9077
1242	0	0	Ki67+	 4423 9459
1243	0	0	Ki67+	 4425 9033
1244	0	0	Ki67+	 4433 9012
1245	0	0	Ki67+	 4435 9338
1246	0	0	Ki67+	 4438 9374
1247	0	0	Ki67+	 4441 9137
1248	0	0	Ki67+	 4445 9531
1249	0	0	Ki67+	 4453 9292
1250	0	0	Ki67+	 4457 9307
1251	0	0	Ki67+	 4462 9430
1252	0	0	Ki67+	 4466 9523
1253	0	0	Ki67+	 4474 9399
1254	0	0	Ki67+	 4475 9360
1255	0	0	Ki67+	 4482 9066
1256	0	0	Ki67+	 4482 9498
1257	0	0	Ki67+	 4484 9308
1258	0	0	Ki67+	 4487 9150
1259	0	0	Ki67+	 4494 9046
1260	0	0	Ki67+	 4495 9141
1261	0	0	Ki67+	 4500 9261
1262	0	0	Ki67+	 4501 9370
1263	0	0	Ki67+	 4501 9431
1264	0	0	Ki67+	 4502 9403
1265	0	0	Ki67+	 4503 9684
1266	0	0	Ki67+	 4506 9579
1267	0	0	Ki67+	 4506 9647
1268	0	0	Ki67+	 4522 9003
1269	0	0	Ki67+	 4522 9064
1270	0	0	Ki67+	 4523 9310
1271	0	0	Ki67+	 4528 9374
1272	0	0	Ki67+	 4529 9188
1273	0	0	Ki67+	 4531 9337
1274	0	0	Ki67+	 4542 9727
1275	0	0	Ki67+	 4546 9264
1276	0	0	Ki67+	 4546 9287
1277	0	0	Ki67+	 4546 9298
1278	0	0	Ki67+	 4550 9547
1279	0	0	Ki67+	 4554 9780
1280	0	0	Ki67+	 4555 9480
1281	0	0	Ki67+	 4556 9322
1282	0	0	Ki67+	 4560 9266
1283	0	0	Ki67+	 4565 9349
1284	0	0	Ki67+	 4571 9437
1285	0	0	Ki67+	 4572 9167
1286	0	0	Ki67+	 4573 9745
1287	0	0	Ki67+	 4580 9196
1288	0	0	Ki67+	 4580 9343
1289	0	0	Ki67+	 4584 9257
1290	0	0	Ki67+	 4588 9069
1291	0	0	Ki67+	 4588 9444
1292	0	0	Ki67+	 4592 9114
1293	0	0	Ki67+	 4593 9314
1294	0	0	Ki67+	 4594 9691
1295	0	0	Ki67+	 4597 9672
1296	0	0	Ki67+	 4598 9581
1297	0	0	Ki67+	 4603 9222
1298	0	0	Ki67+	 4603 9746
1299	0	0	Ki67+	 4604 9595
1300	0	0	Ki67+	 4605 9295
1301	0	0	Ki67+	 3809 10169
1302	0	0	Ki67+	 3813 10353
1303	0	0	Ki67+	 3814 9997
1304	0	0	Ki67+	 3816 10235
1305	0	0	Ki67+	 3821 9815
1306	0	0	Ki67+	 3822 10062
1307	0	0	Ki67+	 3824 10395
1308	0	0	Ki67+	 3828 10205
1309	0	0	Ki67+	 3829 10168
1310	0	0	Ki67+	 3831 10245
1311	0	0	Ki67+	 3834 10133
1312	0	0	Ki67+	 3834 10194
1313	0	0	Ki67+	 3840 10275
1314	0	0	Ki67+	 3846 10353
1315	0	0	Ki67+	 3858 9975
1316	0	0	Ki67+	 3860 10142
1317	0	0	Ki67+	 3861 10356
1318	0	0	Ki67+	 3862 9806
1319	0	0	Ki67+	 3863 10200
1320	0	0	Ki67+	 3866 10052
1321	0	0	Ki67+	 3866 10259
1322	0	0	Ki67+	 3866 10290
1323	0	0	Ki67+	 3867 10171
1324	0	0	Ki67+	 3877 10237
1325	0	0	Ki67+	 3878 10208
1326	0	0	Ki67+	 3879 10111
1327	0	0	Ki67+	 3884 10364
1328	0	0	Ki67+	 3887 10052
1329	0	0	Ki67+	 3887 10340
1330	0	0	Ki67+	 3889 10539
1331	0	0	Ki67+	 3892 10226
1332	0	0	Ki67+	 3897 10185
1333	0	0	Ki67+	 3897 10246
1334	0	0	Ki67+	 3906 10199
1335	0	0	Ki67+	 3906 10357
1336	0	0	Ki67+	 3910 10495
1337	0	0	Ki67+	 3911 10253
1338	0	0	Ki67+	 3916 10329
1339	0	0	Ki67+	 3919 10060
1340	0	0	Ki67+	 3919 10113
1341	0	0	Ki67+	 3921 10134
1342	0	0	Ki67+	 3925 10466
1343	0	0	Ki67+	 3929 10159
1344	0	0	Ki67+	 3931 10220
1345	0	0	Ki67+	 3932 10514
1346	0	0	Ki67+	 3943 10077
1347	0	0	Ki67+	 3945 10577
1348	0	0	Ki67+	 3948 10192
1349	0	0	Ki67+	 3950 10061
1350	0	0	Ki67+	 3950 10148
1351	0	0	Ki67+	 3953 10449
1352	0	0	Ki67+	 3962 10178
1353	0	0	Ki67+	 3963 10216
1354	0	0	Ki67+	 3971 10091
1355	0	0	Ki67+	 3973 10029
1356	0	0	Ki67+	 3980 10589
1357	0	0	Ki67+	 3982 10312
1358	0	0	Ki67+	 3984 10406
1359	0	0	Ki67+	 3986 10225
1360	0	0	Ki67+	 3987 10136
1361	0	0	Ki67+	 3990 10362
1362	0	0	Ki67+	 3990 10387
1363	0	0	Ki67+	 3990 10538
1364	0	0	Ki67+	 3992 10454
1365	0	0	Ki67+	 3998 10165
1366	0	0	Ki67+	 4003 9950
1367	0	0	Ki67+	 4003 10328
1368	0	0	Ki67+	 4004 10201
1369	0	0	Ki67+	 4011 10376
1370	0	0	Ki67+	 4012 9964
1371	0	0	Ki67+	 4015 10436
1372	0	0	Ki67+	 4030 10175
1373	0	0	Ki67+	 4030 10453
1374	0	0	Ki67+	 4031 10494
1375	0	0	Ki67+	 4035 10228
1376	0	0	Ki67+	 4036 10345
1377	0	0	Ki67+	 4042 10114
1378	0	0	Ki67+	 4046 9951
1379	0	0	Ki67+	 4047 10556
1380	0	0	Ki67+	 4048 10055
1381	0	0	Ki67+	 4057 10194
1382	0	0	Ki67+	 4060 10336
1383	0	0	Ki67+	 4065 10139
1384	0	0	Ki67+	 4070 10024
1385	0	0	Ki67+	 4071 10092
1386	0	0	Ki67+	 4079 10116
1387	0	0	Ki67+	 4079 10307
1388	0	0	Ki67+	 4082 10061
1389	0	0	Ki67+	 4082 10248
1390	0	0	Ki67+	 4082 10591
1391	0	0	Ki67+	 4083 10330
1392	0	0	Ki67+	 4085 10507
1393	0	0	Ki67+	 4086 10393
1394	0	0	Ki67+	 4087 10448
1395	0	0	Ki67+	 4091 10323
1396	0	0	Ki67+	 4097 10414
1397	0	0	Ki67+	 4101 10477
1398	0	0	Ki67+	 4108 10277
1399	0	0	Ki67+	 4109 10294
1400	0	0	Ki67+	 4111 10402
1401	0	0	Ki67+	 4124 10063
1402	0	0	Ki67+	 4132 10330
1403	0	0	Ki67+	 4139 10191
1404	0	0	Ki67+	 4142 10277
1405	0	0	Ki67+	 4146 10208
1406	0	0	Ki67+	 4151 10223
1407	0	0	Ki67+	 4155 10395
1408	0	0	Ki67+	 4160 10378
1409	0	0	Ki67+	 4168 10334
1410	0	0	Ki67+	 4170 10578
1411	0	0	Ki67+	 4172 10467
1412	0	0	Ki67+	 4176 10197
1413	0	0	Ki67+	 4180 10373
1414	0	0	Ki67+	 4185 10358
1415	0	0	Ki67+	 4188 10279
1416	0	0	Ki67+	 4193 10472
1417	0	0	Ki67+	 4209 10301
1418	0	0	Ki67+	 4212 10227
1419	0	0	Ki67+	 4218 10125
1420	0	0	Ki67+	 4218 10213
1421	0	0	Ki67+	 4227 9877
1422	0	0	Ki67+	 4227 10012
1423	0	0	Ki67+	 4228 10068
1424	0	0	Ki67+	 4247 10055
1425	0	0	Ki67+	 4248 10042
1426	0	0	Ki67+	 4251 10467
1427	0	0	Ki67+	 4253 9978
1428	0	0	Ki67+	 4253 10157
1429	0	0	Ki67+	 4256 10009
1430	0	0	Ki67+	 4256 10284
1431	0	0	Ki67+	 4258 10416
1432	0	0	Ki67+	 4269 10075
1433	0	0	Ki67+	 4269 10228
1434	0	0	Ki67+	 4282 10126
1435	0	0	Ki67+	 4283 10154
1436	0	0	Ki67+	 4284 10470
1437	0	0	Ki67+	 4286 10410
1438	0	0	Ki67+	 4290 10386
1439	0	0	Ki67+	 4299 10218
1440	0	0	Ki67+	 4301 10307
1441	0	0	Ki67+	 4302 10137
1442	0	0	Ki67+	 4302 10286
1443	0	0	Ki67+	 4307 10117
1444	0	0	Ki67+	 4315 10275
1445	0	0	Ki67+	 4316 10409
1446	0	0	Ki67+	 4317 10257
1447	0	0	Ki67+	 4322 10328
1448	0	0	Ki67+	 4327 10489
1449	0	0	Ki67+	 4329 10382
1450	0	0	Ki67+	 4330 10060
1451	0	0	Ki67+	 4332 10263
1452	0	0	Ki67+	 4336 9887
1453	0	0	Ki67+	 4339 10463
1454	0	0	Ki67+	 4343 10266
1455	0	0	Ki67+	 4345 10581
1456	0	0	Ki67+	 4347 9993
1457	0	0	Ki67+	 4350 10247
1458	0	0	Ki67+	 4352 9896
1459	0	0	Ki67+	 4356 10048
1460	0	0	Ki67+	 4358 10558
1461	0	0	Ki67+	 4365 10168
1462	0	0	Ki67+	 4366 9965
1463	0	0	Ki67+	 4366 10260
1464	0	0	Ki67+	 4367 9991
1465	0	0	Ki67+	 4369 10345
1466	0	0	Ki67+	 4372 10485
1467	0	0	Ki67+	 4373 10194
1468	0	0	Ki67+	 4380 10286
1469	0	0	Ki67+	 4385 10161
1470	0	0	Ki67+	 4385 10301
1471	0	0	Ki67+	 4386 10230
1472	0	0	Ki67+	 4392 10075
1473	0	0	Ki67+	 4396 10261
1474	0	0	Ki67+	 4396 10318
1475	0	0	Ki67+	 4397 10179
1476	0	0	Ki67+	 4398 10158
1477	0	0	Ki67+	 4403 10063
1478	0	0	Ki67+	 4404 10556
1479	0	0	Ki67+	 4406 10400
1480	0	0	Ki67+	 4408 10462
1481	0	0	Ki67+	 4414 10485
1482	0	0	Ki67+	 4416 9895
1483	0	0	Ki67+	 4419 10330
1484	0	0	Ki67+	 4421 10166
1485	0	0	Ki67+	 4425 10235
1486	0	0	Ki67+	 4429 10310
1487	0	0	Ki67+	 4429 10341
1488	0	0	Ki67+	 4429 10446
1489	0	0	Ki67+	 4432 10280
1490	0	0	Ki67+	 4432 10396
1491	0	0	Ki67+	 4433 9990
1492	0	0	Ki67+	 4433 10223
1493	0	0	Ki67+	 4438 10485
1494	0	0	Ki67+	 4442 10045
1495	0	0	Ki67+	 4443 10319
1496	0	0	Ki67+	 4446 9895
1497	0	0	Ki67+	 4447 10369
1498	0	0	Ki67+	 4448 10179
1499	0	0	Ki67+	 4452 10011
1500	0	0	Ki67+	 4453 10465
1501	0	0	Ki67+	 4458 10217
1502	0	0	Ki67+	 4460 10234
1503	0	0	Ki67+	 4460 10268
1504	0	0	Ki67+	 4464 10358
1505	0	0	Ki67+	 4468 10438
1506	0	0	Ki67+	 4473 10287
1507	0	0	Ki67+	 4475 10519
1508	0	0	Ki67+	 4476 10078
1509	0	0	Ki67+	 4478 9893
1510	0	0	Ki67+	 4480 10340
1511	0	0	Ki67+	 4483 10531
1512	0	0	Ki67+	 4485 10144
1513	0	0	Ki67+	 4493 10366
1514	0	0	Ki67+	 4498 10190
1515	0	0	Ki67+	 4504 10289
1516	0	0	Ki67+	 4505 10400
1517	0	0	Ki67+	 4508 9892
1518	0	0	Ki67+	 4510 10100
1519	0	0	Ki67+	 4511 9977
1520	0	0	Ki67+	 4523 10161
1521	0	0	Ki67+	 4539 10149
1522	0	0	Ki67+	 4544 9888
1523	0	0	Ki67+	 4545 9876
1524	0	0	Ki67+	 4551 9907
1525	0	0	Ki67+	 4551 10152
1526	0	0	Ki67+	 4551 10179
1527	0	0	Ki67+	 4553 10544
1528	0	0	Ki67+	 4557 9950
1529	0	0	Ki67+	 4562 10406
1530	0	0	Ki67+	 4564 10585
1531	0	0	Ki67+	 4567 10358
1532	0	0	Ki67+	 4573 10560
1533	0	0	Ki67+	 4579 10118
1534	0	0	Ki67+	 4579 10140
1535	0	0	Ki67+	 4580 10088
1536	0	0	Ki67+	 4584 10474
1537	0	0	Ki67+	 4593 10091
1538	0	0	Ki67+	 4594 10283
1539	0	0	Ki67+	 4596 10346
1540	0	0	Ki67+	 4596 10569
1541	0	0	Ki67+	 4603 10584
1542	0	0	Ki67+	 4604 10470
1543	0	0	Ki67+	 4607 10518
1544	0	0	Ki67+	 3812 10660
1545	0	0	Ki67+	 3813 10932
1546	0	0	Ki67+	 3815 11151
1547	0	0	Ki67+	 3817 10825
1548	0	0	Ki67+	 3817 11373
1549	0	0	Ki67+	 3820 10915
1550	0	0	Ki67+	 3825 11048
1551	0	0	Ki67+	 3827 11284
1552	0	0	Ki67+	 3833 10796
1553	0	0	Ki67+	 3834 10752
1554	0	0	Ki67+	 3834 11241
1555	0	0	Ki67+	 3835 11362
1556	0	0	Ki67+	 3836 10636
1557	0	0	Ki67+	 3837 11389
1558	0	0	Ki67+	 3839 10726
1559	0	0	Ki67+	 3842 10978
1560	0	0	Ki67+	 3843 10936
1561	0	0	Ki67+	 3848 10600
1562	0	0	Ki67+	 3848 11304
1563	0	0	Ki67+	 3849 11126
1564	0	0	Ki67+	 3850 11111
1565	0	0	Ki67+	 3851 10805
1566	0	0	Ki67+	 3858 11303
1567	0	0	Ki67+	 3865 11390
1568	0	0	Ki67+	 3867 11353
1569	0	0	Ki67+	 3873 11166
1570	0	0	Ki67+	 3873 11369
1571	0	0	Ki67+	 3875 10598
1572	0	0	Ki67+	 3875 11295
1573	0	0	Ki67+	 3876 10921
1574	0	0	Ki67+	 3878 10856
1575	0	0	Ki67+	 3888 11109
1576	0	0	Ki67+	 3889 11342
1577	0	0	Ki67+	 3891 11381
1578	0	0	Ki67+	 3895 10631
1579	0	0	Ki67+	 3902 11346
1580	0	0	Ki67+	 3907 10599
1581	0	0	Ki67+	 3912 10652
1582	0	0	Ki67+	 3912 11378
1583	0	0	Ki67+	 3913 11158
1584	0	0	Ki67+	 3914 10799
1585	0	0	Ki67+	 3918 11122
1586	0	0	Ki67+	 3919 11328
1587	0	0	Ki67+	 3925 10746
1588	0	0	Ki67+	 3933 10671
1589	0	0	Ki67+	 3944 10765
1590	0	0	Ki67+	 3948 10802
1591	0	0	Ki67+	 3948 11345
1592	0	0	Ki67+	 3948 11384
1593	0	0	Ki67+	 3963 11306
1594	0	0	Ki67+	 3965 10672
1595	0	0	Ki67+	 3968 11142
1596	0	0	Ki67+	 3970 11357
1597	0	0	Ki67+	 3981 10838
1598	0	0	Ki67+	 3983 10729
1599	0	0	Ki67+	 3985 11007
1600	0	0	Ki67+	 3991 10985
1601	0	0	Ki67+	 3994 10939
1602	0	0	Ki67+	 3994 10960
1603	0	0	Ki67+	 3996 10717
1604	0	0	Ki67+	 3998 10886
1605	0	0	Ki67+	 3999 11127
1606	0	0	Ki67+	 4001 10908
1607	0	0	Ki67+	 4002 10839
1608	0	0	Ki67+	 4007 10685
1609	0	0	Ki67+	 4011 11142
1610	0	0	Ki67+	 4015 10607
1611	0	0	Ki67+	 4017 10681
1612	0	0	Ki67+	 4020 10786
1613	0	0	Ki67+	 4032 10806
1614	0	0	Ki67+	 4033 11172
1615	0	0	Ki67+	 4036 11070
1616	0	0	Ki67+	 4042 10936
1617	0	0	Ki67+	 4045 10953
1618	0	0	Ki67+	 4045 11011
1619	0	0	Ki67+	 4049 10922
1620	0	0	Ki67+	 4050 10992
1621	0	0	Ki67+	 4050 11196
1622	0	0	Ki67+	 4051 10864
1623	0	0	Ki67+	 4056 10843
1624	0	0	Ki67+	 4063 10981
1625	0	0	Ki67+	 4064 10773
1626	0	0	Ki67+	 4065 10926
1627	0	0	Ki67+	 4065 11132
1628	0	0	Ki67+	 4074 10829
1629	0	0	Ki67+	 4074 10906
1630	0	0	Ki67+	 4079 10846
1631	0	0	Ki67+	 4079 11087
1632	0	0	Ki67+	 4079 11328
1633	0	0	Ki67+	 4081 10687
1634	0	0	Ki67+	 4082 11213
1635	0	0	Ki67+	 4085 10652
1636	0	0	Ki67+	 4087 10769
1637	0	0	Ki67+	 4093 10905
1638	0	0	Ki67+	 4095 10929
1639	0	0	Ki67+	 4097 11094
1640	0	0	Ki67+	 4101 11030
1641	0	0	Ki67+	 4105 10701
1642	0	0	Ki67+	 4108 10872
1643	0	0	Ki67+	 4111 10972
1644	0	0	Ki67+	 4118 10811
1645	0	0	Ki67+	 4118 10926
1646	0	0	Ki67+	 4119 10898
1647	0	0	Ki67+	 4121 11141
1648	0	0	Ki67+	 4129 10724
1649	0	0	Ki67+	 4130 11018
1650	0	0	Ki67+	 4138 10960
1651	0	0	Ki67+	 4141 10763
1652	0	0	Ki67+	 4146 10987
1653	0	0	Ki67+	 4147 11159
1654	0	0	Ki67+	 4148 10645
1655	0	0	Ki67+	 4148 10934
1656	0	0	Ki67+	 4161 10730
1657	0	0	Ki67+	 4162 11000
1658	0	0	Ki67+	 4164 11199
1659	0	0	Ki67+	 4165 10798
1660	0	0	Ki67+	 4169 10741
1661	0	0	Ki67+	 4171 10778
1662	0	0	Ki67+	 4173 11052
1663	0	0	Ki67+	 4176 10621
1664	0	0	Ki67+	 4180 10662
1665	0	0	Ki67+	 4189 11222
1666	0	0	Ki67+	 4193 10976
1667	0	0	Ki67+	 4199 10943
1668	0	0	Ki67+	 4204 11007
1669	0	0	Ki67+	 4205 10877
1670	0	0	Ki67+	 4206 10796
1671	0	0	Ki67+	 4209 10957
1672	0	0	Ki67+	 4224 10978
1673	0	0	Ki67+	 4226 10910
1674	0	0	Ki67+	 4249 10702
1675	0	0	Ki67+	 4251 10906
1676	0	0	Ki67+	 4252 11011
1677	0	0	Ki67+	 4260 10753
1678	0	0	Ki67+	 4263 10953
1679	0	0	Ki67+	 4264 10926
1680	0	0	Ki67+	 4266 10805
1681	0	0	Ki67+	 4284 10962
1682	0	0	Ki67+	 4289 11082
1683	0	0	Ki67+	 4291 10981
1684	0	0	Ki67+	 4296 10808
1685	0	0	Ki67+	 4307 11185
1686	0	0	Ki67+	 4309 10655
1687	0	0	Ki67+	 4316 10751
1688	0	0	Ki67+	 4319 10840
1689	0	0	Ki67+	 4325 11162
1690	0	0	Ki67+	 4331 10687
1691	0	0	Ki67+	 4335 10925
1692	0	0	Ki67+	 4341 10626
1693	0	0	Ki67+	 4344 11084
1694	0	0	Ki67+	 4345 10752
1695	0	0	Ki67+	 4347 10655
1696	0	0	Ki67+	 4348 10965
1697	0	0	Ki67+	 4350 10695
1698	0	0	Ki67+	 4365 10772
1699	0	0	Ki67+	 4368 10843
1700	0	0	Ki67+	 4370 11116
1701	0	0	Ki67+	 4374 10671
1702	0	0	Ki67+	 4380 10984
1703	0	0	Ki67+	 4384 11057
1704	0	0	Ki67+	 4394 11063
1705	0	0	Ki67+	 4400 10665
1706	0	0	Ki67+	 4401 10759
1707	0	0	Ki67+	 4411 10611
1708	0	0	Ki67+	 4417 10623
1709	0	0	Ki67+	 4419 10885
1710	0	0	Ki67+	 4422 10841
1711	0	0	Ki67+	 4424 10604
1712	0	0	Ki67+	 4429 10692
1713	0	0	Ki67+	 4430 10759
1714	0	0	Ki67+	 4435 10735
1715	0	0	Ki67+	 4439 11010
1716	0	0	Ki67+	 4446 10748
1717	0	0	Ki67+	 4450 10626
1718	0	0	Ki67+	 4475 10655
1719	0	0	Ki67+	 4478 11004
1720	0	0	Ki67+	 4490 10907
1721	0	0	Ki67+	 4493 10705
1722	0	0	Ki67+	 4493 10786
1723	0	0	Ki67+	 4495 10627
1724	0	0	Ki67+	 4509 10993
1725	0	0	Ki67+	 4513 10648
1726	0	0	Ki67+	 4518 10887
1727	0	0	Ki67+	 4519 10709
1728	0	0	Ki67+	 4538 10797
1729	0	0	Ki67+	 4568 10818
1730	0	0	Ki67+	 4570 10681
1731	0	0	Ki67+	 4580 10714
1732	0	0	Ki67+	 4588 10686
1733	0	0	Ki67+	 4588 10894
1734	0	0	Ki67+	 4596 10646
1735	0	0	Ki67+	 3810 11406
1736	0	0	Ki67+	 3836 11406
1737	0	0	Ki67+	 3863 11425
1738	0	0	Ki67+	 4497 12734
1739	0	0	Ki67+	 4508 12753
1740	0	0	Ki67+	 4533 12807
1741	0	0	Ki67+	 4533 12825
1742	0	0	Ki67+	 4553 12828
1743	0	0	Ki67+	 4557 12775
1744	0	0	Ki67+	 4560 12795
1745	0	0	Ki67+	 4572 12758
1746	0	0	Ki67+	 4574 12687
1747	0	0	Ki67+	 4583 12836
1748	0	0	Ki67+	 4594 12678
1749	0	0	Ki67+	 4595 12857
1750	0	0	Ki67+	 4599 12803
1751	0	0	Ki67+	 4603 12666
1752	0	0	Ki67+	 3946 43323
1753	0	0	Ki67+	 3999 43290
1754	0	0	Ki67+	 4121 43304
1755	0	0	Ki67+	 4150 43283
1756	0	0	Ki67+	 4168 42984
1757	0	0	Ki67+	 4180 43237
1758	0	0	Ki67+	 4210 42990
1759	0	0	Ki67+	 4308 43162
1760	0	0	Ki67+	 4328 43098
1761	0	0	Ki67+	 4346 43191
1762	0	0	Ki67+	 4357 43250
1763	0	0	Ki67+	 4393 43125
1764	0	0	Ki67+	 4402 43270
1765	0	0	Ki67+	 4409 43225
1766	0	0	Ki67+	 4414 43010
1767	0	0	Ki67+	 4423 42960
1768	0	0	Ki67+	 4433 43045
1769	0	0	Ki67+	 4437 43279
1770	0	0	Ki67+	 4444 43170
1771	0	0	Ki67+	 4454 42920
1772	0	0	Ki67+	 4466 42890
1773	0	0	Ki67+	 4475 42983
1774	0	0	Ki67+	 4477 42872
1775	0	0	Ki67+	 4489 43014
1776	0	0	Ki67+	 4489 43174
1777	0	0	Ki67+	 4490 43260
1778	0	0	Ki67+	 4495 42894
1779	0	0	Ki67+	 4507 43288
1780	0	0	Ki67+	 4515 42916
1781	0	0	Ki67+	 4515 43032
1782	0	0	Ki67+	 4517 42902
1783	0	0	Ki67+	 4529 42996
1784	0	0	Ki67+	 4530 42727
1785	0	0	Ki67+	 4531 43177
1786	0	0	Ki67+	 4548 42950
1787	0	0	Ki67+	 4549 42889
1788	0	0	Ki67+	 4555 43100
1789	0	0	Ki67+	 4562 42971
1790	0	0	Ki67+	 4564 42862
1791	0	0	Ki67+	 4564 42906
1792	0	0	Ki67+	 4569 42953
1793	0	0	Ki67+	 4569 43124
1794	0	0	Ki67+	 4586 42895
1795	0	0	Ki67+	 3956 43846
1796	0	0	Ki67+	 3986 43827
1797	0	0	Ki67+	 3989 43445
1798	0	0	Ki67+	 4092 43368
1799	0	0	Ki67+	 4154 43360
1800	0	0	Ki67+	 4242 43384
1801	0	0	Ki67+	 4258 43440
1802	0	0	Ki67+	 4298 43734
1803	0	0	Ki67+	 4302 43375
1804	0	0	Ki67+	 4313 43426
1805	0	0	Ki67+	 4323 43945
1806	0	0	Ki67+	 4341 43749
1807	0	0	Ki67+	 4349 43543
1808	0	0	Ki67+	 4371 43514
1809	0	0	Ki67+	 4377 43381
1810	0	0	Ki67+	 4390 43463
1811	0	0	Ki67+	 4411 43811
1812	0	0	Ki67+	 4441 43816
1813	0	0	Ki67+	 4468 43820
1814	0	0	Ki67+	 4472 43466
1815	0	0	Ki67+	 4475 43340
1816	0	0	Ki67+	 4495 43868
1817	0	0	Ki67+	 4545 43802
1818	0	0	Ki67+	 4559 43562
1819	0	0	Ki67+	 3960 46368
1820	0	0	Ki67+	 4005 46181
1821	0	0	Ki67+	 4028 45916
1822	0	0	Ki67+	 4041 46077
1823	0	0	Ki67+	 4094 45819
1824	0	0	Ki67+	 4134 46009
1825	0	0	Ki67+	 4180 46008
1826	0	0	Ki67+	 4219 46066
1827	0	0	Ki67+	 4009 47681
1828	0	0	Ki67+	 4090 47544
1829	0	0	Ki67+	 4192 47782
1830	0	0	Ki67+	 4238 47423
1831	0	0	Ki67+	 4247 47704
1832	0	0	Ki67+	 4250 47354
1833	0	0	Ki67+	 4348 47787
1834	0	0	Ki67+	 4510 47461
1835	0	0	Ki67+	 3835 48477
1836	0	0	Ki67+	 3897 48247
1837	0	0	Ki67+	 3903 48706
1838	0	0	Ki67+	 3819 49112
1839	0	0	Ki67+	 3824 49327
1840	0	0	Ki67+	 3841 49119
1841	0	0	Ki67+	 3860 49614
1842	0	0	Ki67+	 3918 49332
1843	0	0	Ki67+	 3971 49683
1844	0	0	Ki67+	 3992 49623
1845	0	0	Ki67+	 4065 49564
1846	0	0	Ki67+	 4196 49556
1847	0	0	Ki67+	 4366 49578
1848	0	0	Ki67+	 4409 49278
1849	0	0	Ki67+	 4561 49393
1850	0	0	Ki67+	 4594 49375
1851	0	0	Ki67+	 4602 49287
1852	0	0	Ki67+	 3871 49904
1853	0	0	Ki67+	 3916 49890
1854	0	0	Ki67+	 4023 50164
1855	0	0	Ki67+	 4058 50245
1856	0	0	Ki67+	 4075 50061
1857	0	0	Ki67+	 4125 49817
1858	0	0	Ki67+	 4166 50059
1859	0	0	Ki67+	 4361 50040
1860	0	0	Ki67+	 4387 50208
1861	0	0	Ki67+	 4407 50495
1862	0	0	Ki67+	 3872 51327
1863	0	0	Ki67+	 3884 50644
1864	0	0	Ki67+	 3938 51259
1865	0	0	Ki67+	 3953 51219
1866	0	0	Ki67+	 3966 51289
1867	0	0	Ki67+	 3981 51274
1868	0	0	Ki67+	 3984 51306
1869	0	0	Ki67+	 3985 51231
1870	0	0	Ki67+	 3993 51321
1871	0	0	Ki67+	 3995 50740
1872	0	0	Ki67+	 3996 51235
1873	0	0	Ki67+	 4006 51201
1874	0	0	Ki67+	 4018 51314
1875	0	0	Ki67+	 4021 51234
1876	0	0	Ki67+	 4022 51270
1877	0	0	Ki67+	 4040 51320
1878	0	0	Ki67+	 4043 51287
1879	0	0	Ki67+	 4045 51221
1880	0	0	Ki67+	 4047 51255
1881	0	0	Ki67+	 4070 51191
1882	0	0	Ki67+	 4072 51235
1883	0	0	Ki67+	 4073 51286
1884	0	0	Ki67+	 4073 51323
1885	0	0	Ki67+	 4080 51247
1886	0	0	Ki67+	 4081 51167
1887	0	0	Ki67+	 4088 51064
1888	0	0	Ki67+	 4088 51261
1889	0	0	Ki67+	 4102 51267
1890	0	0	Ki67+	 4103 51112
1891	0	0	Ki67+	 4103 51158
1892	0	0	Ki67+	 4104 51129
1893	0	0	Ki67+	 4107 51320
1894	0	0	Ki67+	 4109 51233
1895	0	0	Ki67+	 4113 51024
1896	0	0	Ki67+	 4114 51282
1897	0	0	Ki67+	 4118 51077
1898	0	0	Ki67+	 4122 51202
1899	0	0	Ki67+	 4122 51274
1900	0	0	Ki67+	 4124 51310
1901	0	0	Ki67+	 4128 51149
1902	0	0	Ki67+	 4132 51303
1903	0	0	Ki67+	 4135 51276
1904	0	0	Ki67+	 4136 51167
1905	0	0	Ki67+	 4136 51212
1906	0	0	Ki67+	 4151 51150
1907	0	0	Ki67+	 4158 51272
1908	0	0	Ki67+	 4159 51246
1909	0	0	Ki67+	 4162 51173
1910	0	0	Ki67+	 4167 51196
1911	0	0	Ki67+	 4170 51284
1912	0	0	Ki67+	 4178 51171
1913	0	0	Ki67+	 4202 50530
1914	0	0	Ki67+	 4214 51159
1915	0	0	Ki67+	 4222 51169
1916	0	0	Ki67+	 4295 50887
1917	0	0	Ki67+	 4329 50920
1918	0	0	Ki67+	 4331 50878
1919	0	0	Ki67+	 4335 51324
1920	0	0	Ki67+	 4339 51170
1921	0	0	Ki67+	 4341 51061
1922	0	0	Ki67+	 4346 51185
1923	0	0	Ki67+	 4347 51120
1924	0	0	Ki67+	 4352 51157
1925	0	0	Ki67+	 4354 50895
1926	0	0	Ki67+	 4354 51293
1927	0	0	Ki67+	 4354 51309
1928	0	0	Ki67+	 4357 51264
1929	0	0	Ki67+	 4358 50857
1930	0	0	Ki67+	 4362 51020
1931	0	0	Ki67+	 4363 51147
1932	0	0	Ki67+	 4364 50929
1933	0	0	Ki67+	 4365 50891
1934	0	0	Ki67+	 4366 50865
1935	0	0	Ki67+	 4366 50916
1936	0	0	Ki67+	 4369 51131
1937	0	0	Ki67+	 4375 51249
1938	0	0	Ki67+	 4378 50926
1939	0	0	Ki67+	 4379 50984
1940	0	0	Ki67+	 4380 51278
1941	0	0	Ki67+	 4381 51186
1942	0	0	Ki67+	 4382 51107
1943	0	0	Ki67+	 4382 51156
1944	0	0	Ki67+	 4392 51225
1945	0	0	Ki67+	 4395 50893
1946	0	0	Ki67+	 4395 50910
1947	0	0	Ki67+	 4395 51132
1948	0	0	Ki67+	 4398 51270
1949	0	0	Ki67+	 4400 50836
1950	0	0	Ki67+	 4400 51238
1951	0	0	Ki67+	 4403 51109
1952	0	0	Ki67+	 4403 51169
1953	0	0	Ki67+	 4408 51075
1954	0	0	Ki67+	 4412 50953
1955	0	0	Ki67+	 4412 51056
1956	0	0	Ki67+	 4413 51310
1957	0	0	Ki67+	 4415 51198
1958	0	0	Ki67+	 4416 50929
1959	0	0	Ki67+	 4419 51290
1960	0	0	Ki67+	 4422 51026
1961	0	0	Ki67+	 4422 51240
1962	0	0	Ki67+	 4424 51081
1963	0	0	Ki67+	 4426 51142
1964	0	0	Ki67+	 4430 50931
1965	0	0	Ki67+	 4432 51129
1966	0	0	Ki67+	 4434 50974
1967	0	0	Ki67+	 4434 51179
1968	0	0	Ki67+	 4434 51326
1969	0	0	Ki67+	 4437 50806
1970	0	0	Ki67+	 4441 51115
1971	0	0	Ki67+	 4445 50823
1972	0	0	Ki67+	 4445 50841
1973	0	0	Ki67+	 4447 50803
1974	0	0	Ki67+	 4448 51136
1975	0	0	Ki67+	 4452 51090
1976	0	0	Ki67+	 4454 51053
1977	0	0	Ki67+	 4454 51226
1978	0	0	Ki67+	 4456 51160
1979	0	0	Ki67+	 4458 50936
1980	0	0	Ki67+	 4460 51132
1981	0	0	Ki67+	 4461 51265
1982	0	0	Ki67+	 4464 50838
1983	0	0	Ki67+	 4469 51025
1984	0	0	Ki67+	 4476 51207
1985	0	0	Ki67+	 4478 50793
1986	0	0	Ki67+	 4480 51046
1987	0	0	Ki67+	 4483 50819
1988	0	0	Ki67+	 4485 51167
1989	0	0	Ki67+	 4487 50833
1990	0	0	Ki67+	 4491 51240
1991	0	0	Ki67+	 4494 51120
1992	0	0	Ki67+	 4501 50794
1993	0	0	Ki67+	 4501 50999
1994	0	0	Ki67+	 4502 51271
1995	0	0	Ki67+	 4503 50856
1996	0	0	Ki67+	 4507 51234
1997	0	0	Ki67+	 4508 51141
1998	0	0	Ki67+	 4509 50943
1999	0	0	Ki67+	 4511 51029
2000	0	0	Ki67+	 4511 51178
2001	0	0	Ki67+	 4512 51093
2002	0	0	Ki67+	 4513 50816
2003	0	0	Ki67+	 4514 51218
2004	0	0	Ki67+	 4517 51240
2005	0	0	Ki67+	 4524 51143
2006	0	0	Ki67+	 4524 51322
2007	0	0	Ki67+	 4526 51203
2008	0	0	Ki67+	 4527 51000
2009	0	0	Ki67+	 4527 51112
2010	0	0	Ki67+	 4528 51270
2011	0	0	Ki67+	 4530 51183
2012	0	0	Ki67+	 4532 51310
2013	0	0	Ki67+	 4533 50840
2014	0	0	Ki67+	 4537 51072
2015	0	0	Ki67+	 4538 50805
2016	0	0	Ki67+	 4538 50981
2017	0	0	Ki67+	 4538 51196
2018	0	0	Ki67+	 4541 50866
2019	0	0	Ki67+	 4542 51232
2020	0	0	Ki67+	 4545 50891
2021	0	0	Ki67+	 4545 51279
2022	0	0	Ki67+	 4549 51019
2023	0	0	Ki67+	 4550 50822
2024	0	0	Ki67+	 4550 50918
2025	0	0	Ki67+	 4550 51083
2026	0	0	Ki67+	 4552 50958
2027	0	0	Ki67+	 4553 51170
2028	0	0	Ki67+	 4556 50940
2029	0	0	Ki67+	 4556 50996
2030	0	0	Ki67+	 4558 50857
2031	0	0	Ki67+	 4560 51040
2032	0	0	Ki67+	 4561 50788
2033	0	0	Ki67+	 4562 51150
2034	0	0	Ki67+	 4566 50845
2035	0	0	Ki67+	 4567 50956
2036	0	0	Ki67+	 4569 51194
2037	0	0	Ki67+	 4572 51231
2038	0	0	Ki67+	 4574 50857
2039	0	0	Ki67+	 4576 51082
2040	0	0	Ki67+	 4582 50758
2041	0	0	Ki67+	 4584 50821
2042	0	0	Ki67+	 4587 50906
2043	0	0	Ki67+	 4588 51162
2044	0	0	Ki67+	 4589 50840
2045	0	0	Ki67+	 4589 51305
2046	0	0	Ki67+	 4592 50806
2047	0	0	Ki67+	 4597 50728
2048	0	0	Ki67+	 4598 50791
2049	0	0	Ki67+	 4598 50944
2050	0	0	Ki67+	 4600 51152
2051	0	0	Ki67+	 4601 51192
2052	0	0	Ki67+	 4602 50878
2053	0	0	Ki67+	 3810 51614
2054	0	0	Ki67+	 3814 51577
2055	0	0	Ki67+	 3828 51629
2056	0	0	Ki67+	 3843 51670
2057	0	0	Ki67+	 3844 51572
2058	0	0	Ki67+	 3845 51603
2059	0	0	Ki67+	 3849 51709
2060	0	0	Ki67+	 3850 51344
2061	0	0	Ki67+	 3865 51679
2062	0	0	Ki67+	 3870 51587
2063	0	0	Ki67+	 3871 51547
2064	0	0	Ki67+	 3882 51531
2065	0	0	Ki67+	 3882 51580
2066	0	0	Ki67+	 3882 51714
2067	0	0	Ki67+	 3883 51348
2068	0	0	Ki67+	 3890 51674
2069	0	0	Ki67+	 3894 51608
2070	0	0	Ki67+	 3895 51573
2071	0	0	Ki67+	 3899 51629
2072	0	0	Ki67+	 3900 51526
2073	0	0	Ki67+	 3909 51443
2074	0	0	Ki67+	 3909 51649
2075	0	0	Ki67+	 3910 51668
2076	0	0	Ki67+	 3915 51517
2077	0	0	Ki67+	 3917 51500
2078	0	0	Ki67+	 3919 51483
2079	0	0	Ki67+	 3920 51613
2080	0	0	Ki67+	 3921 51710
2081	0	0	Ki67+	 3922 51641
2082	0	0	Ki67+	 3926 51465
2083	0	0	Ki67+	 3929 51398
2084	0	0	Ki67+	 3929 51527
2085	0	0	Ki67+	 3931 51668
2086	0	0	Ki67+	 3936 51691
2087	0	0	Ki67+	 3939 51631
2088	0	0	Ki67+	 3940 51372
2089	0	0	Ki67+	 3940 51446
2090	0	0	Ki67+	 3941 51386
2091	0	0	Ki67+	 3947 51601
2092	0	0	Ki67+	 3949 51358
2093	0	0	Ki67+	 3949 51516
2094	0	0	Ki67+	 3951 51408
2095	0	0	Ki67+	 3951 51565
2096	0	0	Ki67+	 3952 51425
2097	0	0	Ki67+	 3952 51643
2098	0	0	Ki67+	 3953 51554
2099	0	0	Ki67+	 3957 51612
2100	0	0	Ki67+	 3968 51339
2101	0	0	Ki67+	 3970 51483
2102	0	0	Ki67+	 3971 51503
2103	0	0	Ki67+	 3971 51598
2104	0	0	Ki67+	 3973 51576
2105	0	0	Ki67+	 3975 51457
2106	0	0	Ki67+	 3976 51639
2107	0	0	Ki67+	 3982 51372
2108	0	0	Ki67+	 3982 51418
2109	0	0	Ki67+	 3982 51535
2110	0	0	Ki67+	 3989 51642
2111	0	0	Ki67+	 3990 51387
2112	0	0	Ki67+	 3991 51351
2113	0	0	Ki67+	 3993 51575
2114	0	0	Ki67+	 3994 51550
2115	0	0	Ki67+	 3995 51434
2116	0	0	Ki67+	 3998 51332
2117	0	0	Ki67+	 4000 51644
2118	0	0	Ki67+	 4001 51421
2119	0	0	Ki67+	 4005 51586
2120	0	0	Ki67+	 4006 51372
2121	0	0	Ki67+	 4008 51388
2122	0	0	Ki67+	 4008 51676
2123	0	0	Ki67+	 4017 51655
2124	0	0	Ki67+	 4024 51346
2125	0	0	Ki67+	 4026 51416
2126	0	0	Ki67+	 4028 51678
2127	0	0	Ki67+	 4038 51582
2128	0	0	Ki67+	 4038 51625
2129	0	0	Ki67+	 4040 51567
2130	0	0	Ki67+	 4042 51420
2131	0	0	Ki67+	 4042 51552
2132	0	0	Ki67+	 4048 51382
2133	0	0	Ki67+	 4050 51656
2134	0	0	Ki67+	 4060 51614
2135	0	0	Ki67+	 4063 51356
2136	0	0	Ki67+	 4064 51504
2137	0	0	Ki67+	 4066 51464
2138	0	0	Ki67+	 4066 51479
2139	0	0	Ki67+	 4066 51574
2140	0	0	Ki67+	 4069 51543
2141	0	0	Ki67+	 4072 51599
2142	0	0	Ki67+	 4074 51623
2143	0	0	Ki67+	 4076 51412
2144	0	0	Ki67+	 4079 51521
2145	0	0	Ki67+	 4080 51396
2146	0	0	Ki67+	 4082 51503
2147	0	0	Ki67+	 4085 51429
2148	0	0	Ki67+	 4087 51462
2149	0	0	Ki67+	 4088 51558
2150	0	0	Ki67+	 4091 51539
2151	0	0	Ki67+	 4094 51415
2152	0	0	Ki67+	 4104 51427
2153	0	0	Ki67+	 4108 51482
2154	0	0	Ki67+	 4108 51502
2155	0	0	Ki67+	 4111 51525
2156	0	0	Ki67+	 4112 51416
2157	0	0	Ki67+	 4121 51433
2158	0	0	Ki67+	 4125 51337
2159	0	0	Ki67+	 4125 51379
2160	0	0	Ki67+	 4126 51498
2161	0	0	Ki67+	 4127 51546
2162	0	0	Ki67+	 4132 51400
2163	0	0	Ki67+	 4133 51352
2164	0	0	Ki67+	 4133 51526
2165	0	0	Ki67+	 4142 51386
2166	0	0	Ki67+	 4148 51562
2167	0	0	Ki67+	 4153 51459
2168	0	0	Ki67+	 4154 51350
2169	0	0	Ki67+	 4157 51410
2170	0	0	Ki67+	 4167 51383
2171	0	0	Ki67+	 4170 51503
2172	0	0	Ki67+	 4173 51403
2173	0	0	Ki67+	 4178 51371
2174	0	0	Ki67+	 4248 51633
2175	0	0	Ki67+	 4336 51514
2176	0	0	Ki67+	 4341 51542
2177	0	0	Ki67+	 4347 51460
2178	0	0	Ki67+	 4353 51520
2179	0	0	Ki67+	 4357 51344
2180	0	0	Ki67+	 4363 51428
2181	0	0	Ki67+	 4368 51387
2182	0	0	Ki67+	 4371 51409
2183	0	0	Ki67+	 4380 51340
2184	0	0	Ki67+	 4384 51537
2185	0	0	Ki67+	 4385 51516
2186	0	0	Ki67+	 4390 51477
2187	0	0	Ki67+	 4393 51342
2188	0	0	Ki67+	 4400 51471
2189	0	0	Ki67+	 4414 51437
2190	0	0	Ki67+	 4421 51392
2191	0	0	Ki67+	 4424 51486
2192	0	0	Ki67+	 4434 51362
2193	0	0	Ki67+	 4442 51369
2194	0	0	Ki67+	 4448 51514
2195	0	0	Ki67+	 4453 51377
2196	0	0	Ki67+	 4453 51452
2197	0	0	Ki67+	 4466 51535
2198	0	0	Ki67+	 4468 51421
2199	0	0	Ki67+	 4471 51365
2200	0	0	Ki67+	 4481 51341
2201	0	0	Ki67+	 4483 51426
2202	0	0	Ki67+	 4486 51441
2203	0	0	Ki67+	 4491 51394
2204	0	0	Ki67+	 4501 51476
2205	0	0	Ki67+	 4501 51491
2206	0	0	Ki67+	 4501 51528
2207	0	0	Ki67+	 4502 51401
2208	0	0	Ki67+	 4508 51366
2209	0	0	Ki67+	 4511 51346
2210	0	0	Ki67+	 4511 51392
2211	0	0	Ki67+	 4522 51512
2212	0	0	Ki67+	 4525 51410
2213	0	0	Ki67+	 4532 51493
2214	0	0	Ki67+	 4543 51381
2215	0	0	Ki67+	 4546 51485
2216	0	0	Ki67+	 4549 51521
2217	0	0	Ki67+	 4552 51472
2218	0	0	Ki67+	 4560 51499
2219	0	0	Ki67+	 4568 51448
2220	0	0	Ki67+	 4569 51358
2221	0	0	Ki67+	 4584 51333
2222	0	0	Ki67+	 4584 51469
2223	0	0	Ki67+	 4591 51484
2224	0	0	Ki67+	 4593 51445
2225	0	0	Ki67+	 4596 51361
2226	0	0	Ki67+	 4598 51388
2227	0	0	Ki67+	 4606 51474
2228	0	0	Ki67+	 4887 7591
2229	0	0	Ki67+	 4979 7521
2230	0	0	Ki67+	 4992 7523
2231	0	0	Ki67+	 5000 7541
2232	0	0	Ki67+	 5005 7513
2233	0	0	Ki67+	 5025 7531
2234	0	0	Ki67+	 5035 7512
2235	0	0	Ki67+	 5074 7521
2236	0	0	Ki67+	 5080 7540
2237	0	0	Ki67+	 5081 7579
2238	0	0	Ki67+	 5095 7562
2239	0	0	Ki67+	 5118 7447
2240	0	0	Ki67+	 5129 7386
2241	0	0	Ki67+	 5150 7485
2242	0	0	Ki67+	 5151 7469
2243	0	0	Ki67+	 5198 7422
2244	0	0	Ki67+	 5201 7368
2245	0	0	Ki67+	 5218 7453
2246	0	0	Ki67+	 5219 7402
2247	0	0	Ki67+	 5230 7478
2248	0	0	Ki67+	 5247 7453
2249	0	0	Ki67+	 5269 7449
2250	0	0	Ki67+	 5269 7465
2251	0	0	Ki67+	 5280 7421
2252	0	0	Ki67+	 5308 7414
2253	0	0	Ki67+	 5326 7331
2254	0	0	Ki67+	 5326 7357
2255	0	0	Ki67+	 5326 7445
2256	0	0	Ki67+	 5332 7423
2257	0	0	Ki67+	 5354 6870
2258	0	0	Ki67+	 5356 6845
2259	0	0	Ki67+	 5377 7309
2260	0	0	Ki67+	 4627 8337
2261	0	0	Ki67+	 4663 8084
2262	0	0	Ki67+	 4674 8267
2263	0	0	Ki67+	 4682 8062
2264	0	0	Ki67+	 4684 8371
2265	0	0	Ki67+	 4734 7990
2266	0	0	Ki67+	 4736 7979
2267	0	0	Ki67+	 4768 8010
2268	0	0	Ki67+	 4785 8000
2269	0	0	Ki67+	 4786 7969
2270	0	0	Ki67+	 4796 8191
2271	0	0	Ki67+	 4800 7916
2272	0	0	Ki67+	 4805 7941
2273	0	0	Ki67+	 4807 7849
2274	0	0	Ki67+	 4817 7960
2275	0	0	Ki67+	 4824 7938
2276	0	0	Ki67+	 4864 8270
2277	0	0	Ki67+	 4894 8283
2278	0	0	Ki67+	 4897 8376
2279	0	0	Ki67+	 4898 7939
2280	0	0	Ki67+	 4912 8266
2281	0	0	Ki67+	 4970 8200
2282	0	0	Ki67+	 4970 8240
2283	0	0	Ki67+	 5015 8117
2284	0	0	Ki67+	 5063 7883
2285	0	0	Ki67+	 5184 8384
2286	0	0	Ki67+	 5194 7906
2287	0	0	Ki67+	 5217 8383
2288	0	0	Ki67+	 5218 8210
2289	0	0	Ki67+	 5226 8280
2290	0	0	Ki67+	 5244 7913
2291	0	0	Ki67+	 5268 7652
2292	0	0	Ki67+	 5293 7713
2293	0	0	Ki67+	 5334 8292
2294	0	0	Ki67+	 5335 8165
2295	0	0	Ki67+	 5350 8345
2296	0	0	Ki67+	 5375 8146
2297	0	0	Ki67+	 4612 8752
2298	0	0	Ki67+	 4617 8979
2299	0	0	Ki67+	 4617 9065
2300	0	0	Ki67+	 4619 9176
2301	0	0	Ki67+	 4621 8930
2302	0	0	Ki67+	 4622 8620
2303	0	0	Ki67+	 4644 8703
2304	0	0	Ki67+	 4655 8501
2305	0	0	Ki67+	 4657 8484
2306	0	0	Ki67+	 4660 9050
2307	0	0	Ki67+	 4687 8776
2308	0	0	Ki67+	 4691 8511
2309	0	0	Ki67+	 4691 8528
2310	0	0	Ki67+	 4699 8703
2311	0	0	Ki67+	 4700 9114
2312	0	0	Ki67+	 4705 8618
2313	0	0	Ki67+	 4707 8538
2314	0	0	Ki67+	 4711 8521
2315	0	0	Ki67+	 4721 9036
2316	0	0	Ki67+	 4728 8573
2317	0	0	Ki67+	 4731 8460
2318	0	0	Ki67+	 4746 9054
2319	0	0	Ki67+	 4753 8549
2320	0	0	Ki67+	 4762 8524
2321	0	0	Ki67+	 4764 8497
2322	0	0	Ki67+	 4765 8542
2323	0	0	Ki67+	 4766 8578
2324	0	0	Ki67+	 4766 8852
2325	0	0	Ki67+	 4767 9083
2326	0	0	Ki67+	 4772 9028
2327	0	0	Ki67+	 4789 8939
2328	0	0	Ki67+	 4790 8818
2329	0	0	Ki67+	 4794 8878
2330	0	0	Ki67+	 4795 8504
2331	0	0	Ki67+	 4800 9049
2332	0	0	Ki67+	 4801 8942
2333	0	0	Ki67+	 4815 8975
2334	0	0	Ki67+	 4822 8495
2335	0	0	Ki67+	 4831 9134
2336	0	0	Ki67+	 4832 9083
2337	0	0	Ki67+	 4839 9164
2338	0	0	Ki67+	 4857 9067
2339	0	0	Ki67+	 4862 9163
2340	0	0	Ki67+	 4864 8813
2341	0	0	Ki67+	 4865 8996
2342	0	0	Ki67+	 4871 8446
2343	0	0	Ki67+	 4872 9076
2344	0	0	Ki67+	 4882 8622
2345	0	0	Ki67+	 4899 8820
2346	0	0	Ki67+	 4904 9088
2347	0	0	Ki67+	 4909 8803
2348	0	0	Ki67+	 4911 8580
2349	0	0	Ki67+	 4921 8730
2350	0	0	Ki67+	 4929 8543
2351	0	0	Ki67+	 4930 9136
2352	0	0	Ki67+	 4939 8614
2353	0	0	Ki67+	 4942 9018
2354	0	0	Ki67+	 4943 8963
2355	0	0	Ki67+	 4953 8592
2356	0	0	Ki67+	 4953 8661
2357	0	0	Ki67+	 4959 8564
2358	0	0	Ki67+	 4964 9148
2359	0	0	Ki67+	 4965 8645
2360	0	0	Ki67+	 4967 8515
2361	0	0	Ki67+	 4987 8532
2362	0	0	Ki67+	 4988 8875
2363	0	0	Ki67+	 4990 8509
2364	0	0	Ki67+	 4998 8576
2365	0	0	Ki67+	 5001 9129
2366	0	0	Ki67+	 5005 8726
2367	0	0	Ki67+	 5005 9101
2368	0	0	Ki67+	 5012 9189
2369	0	0	Ki67+	 5014 8471
2370	0	0	Ki67+	 5017 8633
2371	0	0	Ki67+	 5019 8437
2372	0	0	Ki67+	 5024 8554
2373	0	0	Ki67+	 5040 8971
2374	0	0	Ki67+	 5052 8640
2375	0	0	Ki67+	 5069 8961
2376	0	0	Ki67+	 5080 8765
2377	0	0	Ki67+	 5085 8642
2378	0	0	Ki67+	 5089 8927
2379	0	0	Ki67+	 5092 8520
2380	0	0	Ki67+	 5094 9170
2381	0	0	Ki67+	 5098 9100
2382	0	0	Ki67+	 5101 8945
2383	0	0	Ki67+	 5110 9179
2384	0	0	Ki67+	 5118 9158
2385	0	0	Ki67+	 5121 8497
2386	0	0	Ki67+	 5134 8712
2387	0	0	Ki67+	 5134 8793
2388	0	0	Ki67+	 5137 8681
2389	0	0	Ki67+	 5138 8742
2390	0	0	Ki67+	 5147 9154
2391	0	0	Ki67+	 5149 8612
2392	0	0	Ki67+	 5154 9071
2393	0	0	Ki67+	 5156 8531
2394	0	0	Ki67+	 5157 8650
2395	0	0	Ki67+	 5159 9101
2396	0	0	Ki67+	 5165 9118
2397	0	0	Ki67+	 5168 9039
2398	0	0	Ki67+	 5174 8672
2399	0	0	Ki67+	 5179 9041
2400	0	0	Ki67+	 5180 9122
2401	0	0	Ki67+	 5180 9150
2402	0	0	Ki67+	 5187 9018
2403	0	0	Ki67+	 5199 8602
2404	0	0	Ki67+	 5200 8882
2405	0	0	Ki67+	 5200 9024
2406	0	0	Ki67+	 5201 9106
2407	0	0	Ki67+	 5212 8717
2408	0	0	Ki67+	 5224 8802
2409	0	0	Ki67+	 5228 8983
2410	0	0	Ki67+	 5230 9012
2411	0	0	Ki67+	 5243 8989
2412	0	0	Ki67+	 5248 8999
2413	0	0	Ki67+	 5256 8675
2414	0	0	Ki67+	 5257 9092
2415	0	0	Ki67+	 5258 9073
2416	0	0	Ki67+	 5265 8639
2417	0	0	Ki67+	 5281 8469
2418	0	0	Ki67+	 5290 8484
2419	0	0	Ki67+	 5296 9150
2420	0	0	Ki67+	 5303 8558
2421	0	0	Ki67+	 5306 9045
2422	0	0	Ki67+	 5309 8637
2423	0	0	Ki67+	 5314 9013
2424	0	0	Ki67+	 5317 9051
2425	0	0	Ki67+	 5320 8541
2426	0	0	Ki67+	 5321 9098
2427	0	0	Ki67+	 5325 8965
2428	0	0	Ki67+	 5336 8814
2429	0	0	Ki67+	 5337 8947
2430	0	0	Ki67+	 5342 8991
2431	0	0	Ki67+	 5349 8736
2432	0	0	Ki67+	 5349 8960
2433	0	0	Ki67+	 5357 9085
2434	0	0	Ki67+	 5362 8914
2435	0	0	Ki67+	 5363 8623
2436	0	0	Ki67+	 5363 9121
2437	0	0	Ki67+	 5366 8995
2438	0	0	Ki67+	 5370 9015
2439	0	0	Ki67+	 5371 8437
2440	0	0	Ki67+	 5372 8742
2441	0	0	Ki67+	 5372 8963
2442	0	0	Ki67+	 5373 8708
2443	0	0	Ki67+	 5375 8508
2444	0	0	Ki67+	 5379 9024
2445	0	0	Ki67+	 5386 8412
2446	0	0	Ki67+	 5390 9184
2447	0	0	Ki67+	 5396 8690
2448	0	0	Ki67+	 5396 9131
2449	0	0	Ki67+	 5399 8974
2450	0	0	Ki67+	 5399 8993
2451	0	0	Ki67+	 5407 8704
2452	0	0	Ki67+	 4609 9684
2453	0	0	Ki67+	 4610 9282
2454	0	0	Ki67+	 4610 9409
2455	0	0	Ki67+	 4611 9636
2456	0	0	Ki67+	 4613 9663
2457	0	0	Ki67+	 4615 9334
2458	0	0	Ki67+	 4625 9538
2459	0	0	Ki67+	 4626 9354
2460	0	0	Ki67+	 4628 9503
2461	0	0	Ki67+	 4628 9679
2462	0	0	Ki67+	 4631 9868
2463	0	0	Ki67+	 4632 9612
2464	0	0	Ki67+	 4634 9255
2465	0	0	Ki67+	 4636 9755
2466	0	0	Ki67+	 4640 9397
2467	0	0	Ki67+	 4644 9485
2468	0	0	Ki67+	 4646 9649
2469	0	0	Ki67+	 4657 9506
2470	0	0	Ki67+	 4665 9292
2471	0	0	Ki67+	 4667 9878
2472	0	0	Ki67+	 4668 9595
2473	0	0	Ki67+	 4670 9681
2474	0	0	Ki67+	 4676 9966
2475	0	0	Ki67+	 4678 9750
2476	0	0	Ki67+	 4679 9408
2477	0	0	Ki67+	 4682 9479
2478	0	0	Ki67+	 4682 9734
2479	0	0	Ki67+	 4687 9335
2480	0	0	Ki67+	 4687 9933
2481	0	0	Ki67+	 4690 9321
2482	0	0	Ki67+	 4693 9446
2483	0	0	Ki67+	 4693 9892
2484	0	0	Ki67+	 4697 9923
2485	0	0	Ki67+	 4698 9469
2486	0	0	Ki67+	 4698 9740
2487	0	0	Ki67+	 4700 9704
2488	0	0	Ki67+	 4701 9377
2489	0	0	Ki67+	 4711 9477
2490	0	0	Ki67+	 4712 9940
2491	0	0	Ki67+	 4720 9989
2492	0	0	Ki67+	 4724 9765
2493	0	0	Ki67+	 4730 9578
2494	0	0	Ki67+	 4730 9793
2495	0	0	Ki67+	 4734 9628
2496	0	0	Ki67+	 4736 9925
2497	0	0	Ki67+	 4738 9509
2498	0	0	Ki67+	 4738 9980
2499	0	0	Ki67+	 4740 9733
2500	0	0	Ki67+	 4742 9475
2501	0	0	Ki67+	 4743 9559
2502	0	0	Ki67+	 4755 9420
2503	0	0	Ki67+	 4760 9311
2504	0	0	Ki67+	 4760 9591
2505	0	0	Ki67+	 4766 9521
2506	0	0	Ki67+	 4782 9736
2507	0	0	Ki67+	 4784 9997
2508	0	0	Ki67+	 4787 9416
2509	0	0	Ki67+	 4793 9458
2510	0	0	Ki67+	 4795 9291
2511	0	0	Ki67+	 4796 9605
2512	0	0	Ki67+	 4804 9714
2513	0	0	Ki67+	 4809 9627
2514	0	0	Ki67+	 4810 9990
2515	0	0	Ki67+	 4811 9303
2516	0	0	Ki67+	 4812 9521
2517	0	0	Ki67+	 4821 9560
2518	0	0	Ki67+	 4824 9591
2519	0	0	Ki67+	 4825 9776
2520	0	0	Ki67+	 4828 9357
2521	0	0	Ki67+	 4830 9896
2522	0	0	Ki67+	 4833 9519
2523	0	0	Ki67+	 4835 9759
2524	0	0	Ki67+	 4838 9326
2525	0	0	Ki67+	 4842 9422
2526	0	0	Ki67+	 4844 9262
2527	0	0	Ki67+	 4846 9537
2528	0	0	Ki67+	 4851 9458
2529	0	0	Ki67+	 4852 9382
2530	0	0	Ki67+	 4853 9392
2531	0	0	Ki67+	 4859 9590
2532	0	0	Ki67+	 4861 9811
2533	0	0	Ki67+	 4863 9426
2534	0	0	Ki67+	 4864 9231
2535	0	0	Ki67+	 4866 9246
2536	0	0	Ki67+	 4868 9731
2537	0	0	Ki67+	 4875 9529
2538	0	0	Ki67+	 4876 9367
2539	0	0	Ki67+	 4878 9425
2540	0	0	Ki67+	 4880 9619
2541	0	0	Ki67+	 4883 9806
2542	0	0	Ki67+	 4884 9397
2543	0	0	Ki67+	 4887 9350
2544	0	0	Ki67+	 4893 9508
2545	0	0	Ki67+	 4895 9658
2546	0	0	Ki67+	 4906 9324
2547	0	0	Ki67+	 4907 9477
2548	0	0	Ki67+	 4908 9404
2549	0	0	Ki67+	 4909 9387
2550	0	0	Ki67+	 4909 9567
2551	0	0	Ki67+	 4918 9453
2552	0	0	Ki67+	 4919 9690
2553	0	0	Ki67+	 4922 9501
2554	0	0	Ki67+	 4922 9990
2555	0	0	Ki67+	 4923 9431
2556	0	0	Ki67+	 4925 9749
2557	0	0	Ki67+	 4933 9444
2558	0	0	Ki67+	 4933 9663
2559	0	0	Ki67+	 4935 9418
2560	0	0	Ki67+	 4938 9594
2561	0	0	Ki67+	 4938 9931
2562	0	0	Ki67+	 4939 9395
2563	0	0	Ki67+	 4942 9358
2564	0	0	Ki67+	 4943 9720
2565	0	0	Ki67+	 4945 9511
2566	0	0	Ki67+	 4947 9869
2567	0	0	Ki67+	 4955 9447
2568	0	0	Ki67+	 4958 9208
2569	0	0	Ki67+	 4958 9538
2570	0	0	Ki67+	 4958 9552
2571	0	0	Ki67+	 4958 9765
2572	0	0	Ki67+	 4959 9680
2573	0	0	Ki67+	 4962 9386
2574	0	0	Ki67+	 4963 9507
2575	0	0	Ki67+	 4964 9630
2576	0	0	Ki67+	 4965 9250
2577	0	0	Ki67+	 4969 9526
2578	0	0	Ki67+	 4969 9776
2579	0	0	Ki67+	 4970 9401
2580	0	0	Ki67+	 4973 9277
2581	0	0	Ki67+	 4973 9615
2582	0	0	Ki67+	 4976 9441
2583	0	0	Ki67+	 4977 9230
2584	0	0	Ki67+	 4982 9412
2585	0	0	Ki67+	 4982 9467
2586	0	0	Ki67+	 4984 9738
2587	0	0	Ki67+	 5003 9604
2588	0	0	Ki67+	 5004 9475
2589	0	0	Ki67+	 5004 9530
2590	0	0	Ki67+	 5007 9762
2591	0	0	Ki67+	 5011 9582
2592	0	0	Ki67+	 5017 9452
2593	0	0	Ki67+	 5019 9504
2594	0	0	Ki67+	 5021 9685
2595	0	0	Ki67+	 5022 9293
2596	0	0	Ki67+	 5023 9336
2597	0	0	Ki67+	 5033 9555
2598	0	0	Ki67+	 5042 9534
2599	0	0	Ki67+	 5058 9726
2600	0	0	Ki67+	 5065 9799
2601	0	0	Ki67+	 5067 9545
2602	0	0	Ki67+	 5075 9223
2603	0	0	Ki67+	 5076 9598
2604	0	0	Ki67+	 5079 9431
2605	0	0	Ki67+	 5083 9813
2606	0	0	Ki67+	 5090 9590
2607	0	0	Ki67+	 5094 9633
2608	0	0	Ki67+	 5106 9286
2609	0	0	Ki67+	 5113 9249
2610	0	0	Ki67+	 5116 9208
2611	0	0	Ki67+	 5117 9235
2612	0	0	Ki67+	 5121 9444
2613	0	0	Ki67+	 5124 9280
2614	0	0	Ki67+	 5127 9307
2615	0	0	Ki67+	 5131 9207
2616	0	0	Ki67+	 5138 9231
2617	0	0	Ki67+	 5138 9377
2618	0	0	Ki67+	 5138 9772
2619	0	0	Ki67+	 5145 9248
2620	0	0	Ki67+	 5157 9745
2621	0	0	Ki67+	 5159 9322
2622	0	0	Ki67+	 5163 9599
2623	0	0	Ki67+	 5172 9228
2624	0	0	Ki67+	 5172 9327
2625	0	0	Ki67+	 5172 9562
2626	0	0	Ki67+	 5173 9260
2627	0	0	Ki67+	 5179 9621
2628	0	0	Ki67+	 5180 9892
2629	0	0	Ki67+	 5188 9595
2630	0	0	Ki67+	 5193 9249
2631	0	0	Ki67+	 5194 9379
2632	0	0	Ki67+	 5198 9218
2633	0	0	Ki67+	 5200 9640
2634	0	0	Ki67+	 5207 9252
2635	0	0	Ki67+	 5209 9708
2636	0	0	Ki67+	 5210 9274
2637	0	0	Ki67+	 5212 9357
2638	0	0	Ki67+	 5217 9304
2639	0	0	Ki67+	 5217 9399
2640	0	0	Ki67+	 5218 9592
2641	0	0	Ki67+	 5223 9379
2642	0	0	Ki67+	 5224 9728
2643	0	0	Ki67+	 5229 9506
2644	0	0	Ki67+	 5229 9517
2645	0	0	Ki67+	 5230 9598
2646	0	0	Ki67+	 5231 9292
2647	0	0	Ki67+	 5238 9583
2648	0	0	Ki67+	 5240 9216
2649	0	0	Ki67+	 5241 9519
2650	0	0	Ki67+	 5242 9366
2651	0	0	Ki67+	 5243 9448
2652	0	0	Ki67+	 5247 9351
2653	0	0	Ki67+	 5252 9240
2654	0	0	Ki67+	 5253 9712
2655	0	0	Ki67+	 5254 9490
2656	0	0	Ki67+	 5260 9399
2657	0	0	Ki67+	 5262 9326
2658	0	0	Ki67+	 5263 9711
2659	0	0	Ki67+	 5265 9457
2660	0	0	Ki67+	 5266 9427
2661	0	0	Ki67+	 5266 9548
2662	0	0	Ki67+	 5271 9572
2663	0	0	Ki67+	 5273 9372
2664	0	0	Ki67+	 5274 9693
2665	0	0	Ki67+	 5279 9475
2666	0	0	Ki67+	 5282 9704
2667	0	0	Ki67+	 5283 9232
2668	0	0	Ki67+	 5286 9603
2669	0	0	Ki67+	 5287 9393
2670	0	0	Ki67+	 5288 9483
2671	0	0	Ki67+	 5290 9322
2672	0	0	Ki67+	 5294 9279
2673	0	0	Ki67+	 5299 9387
2674	0	0	Ki67+	 5299 9991
2675	0	0	Ki67+	 5300 9215
2676	0	0	Ki67+	 5303 9362
2677	0	0	Ki67+	 5309 9339
2678	0	0	Ki67+	 5321 9513
2679	0	0	Ki67+	 5323 9489
2680	0	0	Ki67+	 5327 9381
2681	0	0	Ki67+	 5334 9341
2682	0	0	Ki67+	 5339 9417
2683	0	0	Ki67+	 5341 9482
2684	0	0	Ki67+	 5346 9861
2685	0	0	Ki67+	 5347 9297
2686	0	0	Ki67+	 5347 9388
2687	0	0	Ki67+	 5360 9524
2688	0	0	Ki67+	 5363 9566
2689	0	0	Ki67+	 5368 9364
2690	0	0	Ki67+	 5369 9262
2691	0	0	Ki67+	 5369 9541
2692	0	0	Ki67+	 5371 9785
2693	0	0	Ki67+	 5379 9485
2694	0	0	Ki67+	 5382 9551
2695	0	0	Ki67+	 5387 9453
2696	0	0	Ki67+	 5389 9480
2697	0	0	Ki67+	 5390 9561
2698	0	0	Ki67+	 5394 9316
2699	0	0	Ki67+	 5398 9639
2700	0	0	Ki67+	 5405 9407
2701	0	0	Ki67+	 5405 9541
2702	0	0	Ki67+	 4624 10348
2703	0	0	Ki67+	 4626 10321
2704	0	0	Ki67+	 4629 10120
2705	0	0	Ki67+	 4634 10268
2706	0	0	Ki67+	 4637 10420
2707	0	0	Ki67+	 4637 10588
2708	0	0	Ki67+	 4637 10645
2709	0	0	Ki67+	 4638 10156
2710	0	0	Ki67+	 4638 10408
2711	0	0	Ki67+	 4640 10138
2712	0	0	Ki67+	 4640 10528
2713	0	0	Ki67+	 4647 10043
2714	0	0	Ki67+	 4647 10446
2715	0	0	Ki67+	 4648 10581
2716	0	0	Ki67+	 4654 10517
2717	0	0	Ki67+	 4660 10409
2718	0	0	Ki67+	 4660 10760
2719	0	0	Ki67+	 4670 10563
2720	0	0	Ki67+	 4674 10327
2721	0	0	Ki67+	 4678 10448
2722	0	0	Ki67+	 4684 10710
2723	0	0	Ki67+	 4688 10420
2724	0	0	Ki67+	 4690 10094
2725	0	0	Ki67+	 4697 10290
2726	0	0	Ki67+	 4699 10324
2727	0	0	Ki67+	 4702 10503
2728	0	0	Ki67+	 4703 10256
2729	0	0	Ki67+	 4704 10432
2730	0	0	Ki67+	 4704 10465
2731	0	0	Ki67+	 4706 10339
2732	0	0	Ki67+	 4708 10794
2733	0	0	Ki67+	 4710 10077
2734	0	0	Ki67+	 4712 10481
2735	0	0	Ki67+	 4715 10361
2736	0	0	Ki67+	 4717 10316
2737	0	0	Ki67+	 4720 10399
2738	0	0	Ki67+	 4724 10714
2739	0	0	Ki67+	 4726 10180
2740	0	0	Ki67+	 4727 10341
2741	0	0	Ki67+	 4734 10406
2742	0	0	Ki67+	 4738 10019
2743	0	0	Ki67+	 4748 10451
2744	0	0	Ki67+	 4750 10290
2745	0	0	Ki67+	 4750 10644
2746	0	0	Ki67+	 4757 10060
2747	0	0	Ki67+	 4757 10438
2748	0	0	Ki67+	 4761 10724
2749	0	0	Ki67+	 4775 10319
2750	0	0	Ki67+	 4789 10716
2751	0	0	Ki67+	 4790 10288
2752	0	0	Ki67+	 4802 10312
2753	0	0	Ki67+	 4810 10208
2754	0	0	Ki67+	 4812 10249
2755	0	0	Ki67+	 4813 10704
2756	0	0	Ki67+	 4819 10224
2757	0	0	Ki67+	 4830 10467
2758	0	0	Ki67+	 4841 10664
2759	0	0	Ki67+	 4842 10173
2760	0	0	Ki67+	 4842 10202
2761	0	0	Ki67+	 4843 10232
2762	0	0	Ki67+	 4843 10481
2763	0	0	Ki67+	 4844 10451
2764	0	0	Ki67+	 4851 10419
2765	0	0	Ki67+	 4856 10270
2766	0	0	Ki67+	 4858 10654
2767	0	0	Ki67+	 4876 10226
2768	0	0	Ki67+	 4877 10171
2769	0	0	Ki67+	 4879 10678
2770	0	0	Ki67+	 4883 10138
2771	0	0	Ki67+	 4885 10154
2772	0	0	Ki67+	 4887 10194
2773	0	0	Ki67+	 4890 10121
2774	0	0	Ki67+	 4894 10229
2775	0	0	Ki67+	 4899 10423
2776	0	0	Ki67+	 4904 10158
2777	0	0	Ki67+	 4904 10197
2778	0	0	Ki67+	 4913 10090
2779	0	0	Ki67+	 4916 10137
2780	0	0	Ki67+	 4922 10369
2781	0	0	Ki67+	 4928 10113
2782	0	0	Ki67+	 4935 10580
2783	0	0	Ki67+	 4960 10344
2784	0	0	Ki67+	 4964 10200
2785	0	0	Ki67+	 4965 10316
2786	0	0	Ki67+	 4975 10513
2787	0	0	Ki67+	 4978 10482
2788	0	0	Ki67+	 4982 10150
2789	0	0	Ki67+	 4982 10357
2790	0	0	Ki67+	 4992 10341
2791	0	0	Ki67+	 5008 10227
2792	0	0	Ki67+	 5018 10398
2793	0	0	Ki67+	 5028 10326
2794	0	0	Ki67+	 5047 10383
2795	0	0	Ki67+	 5142 10055
2796	0	0	Ki67+	 5203 10242
2797	0	0	Ki67+	 5222 10228
2798	0	0	Ki67+	 5243 10020
2799	0	0	Ki67+	 5372 10252
2800	0	0	Ki67+	 5388 10232
2801	0	0	Ki67+	 5406 10743
2802	0	0	Ki67+	 4642 10865
2803	0	0	Ki67+	 4652 10883
2804	0	0	Ki67+	 4664 10866
2805	0	0	Ki67+	 4692 10851
2806	0	0	Ki67+	 4742 10806
2807	0	0	Ki67+	 5098 11548
2808	0	0	Ki67+	 5102 11453
2809	0	0	Ki67+	 5102 11488
2810	0	0	Ki67+	 5108 11563
2811	0	0	Ki67+	 5117 11406
2812	0	0	Ki67+	 5120 11511
2813	0	0	Ki67+	 5128 11357
2814	0	0	Ki67+	 5133 11499
2815	0	0	Ki67+	 5142 11423
2816	0	0	Ki67+	 5235 11184
2817	0	0	Ki67+	 5245 11161
2818	0	0	Ki67+	 5264 11563
2819	0	0	Ki67+	 5265 11134
2820	0	0	Ki67+	 5278 11569
2821	0	0	Ki67+	 5279 11203
2822	0	0	Ki67+	 5307 11056
2823	0	0	Ki67+	 5322 11228
2824	0	0	Ki67+	 5332 10931
2825	0	0	Ki67+	 5336 11296
2826	0	0	Ki67+	 5338 11493
2827	0	0	Ki67+	 5348 10900
2828	0	0	Ki67+	 5351 11252
2829	0	0	Ki67+	 5378 11368
2830	0	0	Ki67+	 5389 10937
2831	0	0	Ki67+	 4730 12243
2832	0	0	Ki67+	 4742 12183
2833	0	0	Ki67+	 4742 12316
2834	0	0	Ki67+	 4747 12272
2835	0	0	Ki67+	 4751 12372
2836	0	0	Ki67+	 4755 12163
2837	0	0	Ki67+	 4762 12229
2838	0	0	Ki67+	 4768 12243
2839	0	0	Ki67+	 4777 12382
2840	0	0	Ki67+	 4780 12308
2841	0	0	Ki67+	 4810 12106
2842	0	0	Ki67+	 4830 12204
2843	0	0	Ki67+	 4837 12381
2844	0	0	Ki67+	 4839 12043
2845	0	0	Ki67+	 4843 12030
2846	0	0	Ki67+	 4845 12398
2847	0	0	Ki67+	 4851 12265
2848	0	0	Ki67+	 4851 12351
2849	0	0	Ki67+	 4861 12220
2850	0	0	Ki67+	 4863 12256
2851	0	0	Ki67+	 4873 11970
2852	0	0	Ki67+	 4875 12105
2853	0	0	Ki67+	 4888 12274
2854	0	0	Ki67+	 4888 12374
2855	0	0	Ki67+	 4891 12226
2856	0	0	Ki67+	 4894 12340
2857	0	0	Ki67+	 4899 11976
2858	0	0	Ki67+	 4904 12279
2859	0	0	Ki67+	 4906 12221
2860	0	0	Ki67+	 4910 12163
2861	0	0	Ki67+	 4917 12057
2862	0	0	Ki67+	 4919 12378
2863	0	0	Ki67+	 4921 11937
2864	0	0	Ki67+	 4922 12354
2865	0	0	Ki67+	 4926 12274
2866	0	0	Ki67+	 4927 11846
2867	0	0	Ki67+	 4931 12040
2868	0	0	Ki67+	 4934 12385
2869	0	0	Ki67+	 4937 12077
2870	0	0	Ki67+	 4940 12242
2871	0	0	Ki67+	 4947 12257
2872	0	0	Ki67+	 4957 12398
2873	0	0	Ki67+	 4964 12076
2874	0	0	Ki67+	 4966 12365
2875	0	0	Ki67+	 4972 11949
2876	0	0	Ki67+	 4982 11879
2877	0	0	Ki67+	 4983 12126
2878	0	0	Ki67+	 4995 12018
2879	0	0	Ki67+	 5008 12040
2880	0	0	Ki67+	 5014 11955
2881	0	0	Ki67+	 5018 11665
2882	0	0	Ki67+	 5034 11829
2883	0	0	Ki67+	 5039 12387
2884	0	0	Ki67+	 5067 11695
2885	0	0	Ki67+	 5080 12170
2886	0	0	Ki67+	 5082 11656
2887	0	0	Ki67+	 5098 11671
2888	0	0	Ki67+	 5117 11978
2889	0	0	Ki67+	 5136 12078
2890	0	0	Ki67+	 5141 11868
2891	0	0	Ki67+	 5142 12056
2892	0	0	Ki67+	 5142 12295
2893	0	0	Ki67+	 5150 11954
2894	0	0	Ki67+	 5160 12021
2895	0	0	Ki67+	 5162 12003
2896	0	0	Ki67+	 5172 11734
2897	0	0	Ki67+	 5176 12000
2898	0	0	Ki67+	 5182 12108
2899	0	0	Ki67+	 5189 12029
2900	0	0	Ki67+	 5192 12313
2901	0	0	Ki67+	 5193 11970
2902	0	0	Ki67+	 5203 12306
2903	0	0	Ki67+	 5205 12201
2904	0	0	Ki67+	 5208 12236
2905	0	0	Ki67+	 5210 12172
2906	0	0	Ki67+	 5210 12187
2907	0	0	Ki67+	 5210 12247
2908	0	0	Ki67+	 5215 12083
2909	0	0	Ki67+	 5220 12382
2910	0	0	Ki67+	 5221 11744
2911	0	0	Ki67+	 5222 11939
2912	0	0	Ki67+	 5230 11991
2913	0	0	Ki67+	 5234 12145
2914	0	0	Ki67+	 5234 12305
2915	0	0	Ki67+	 5240 12191
2916	0	0	Ki67+	 5244 12377
2917	0	0	Ki67+	 5255 11972
2918	0	0	Ki67+	 5267 12174
2919	0	0	Ki67+	 5272 11685
2920	0	0	Ki67+	 5280 12370
2921	0	0	Ki67+	 5290 12352
2922	0	0	Ki67+	 5295 11907
2923	0	0	Ki67+	 5307 11822
2924	0	0	Ki67+	 5308 12373
2925	0	0	Ki67+	 5318 11854
2926	0	0	Ki67+	 5319 12337
2927	0	0	Ki67+	 5324 12193
2928	0	0	Ki67+	 5335 11976
2929	0	0	Ki67+	 5340 11881
2930	0	0	Ki67+	 5345 11840
2931	0	0	Ki67+	 5348 12175
2932	0	0	Ki67+	 5349 12259
2933	0	0	Ki67+	 5351 11914
2934	0	0	Ki67+	 5352 11872
2935	0	0	Ki67+	 5369 12286
2936	0	0	Ki67+	 5370 12183
2937	0	0	Ki67+	 5373 11782
2938	0	0	Ki67+	 5373 11823
2939	0	0	Ki67+	 5374 11998
2940	0	0	Ki67+	 5376 12098
2941	0	0	Ki67+	 5377 11871
2942	0	0	Ki67+	 5380 12151
2943	0	0	Ki67+	 5382 11918
2944	0	0	Ki67+	 5382 12314
2945	0	0	Ki67+	 5389 12118
2946	0	0	Ki67+	 5392 12276
2947	0	0	Ki67+	 5400 11808
2948	0	0	Ki67+	 5404 11890
2949	0	0	Ki67+	 4616 12868
2950	0	0	Ki67+	 4623 12680
2951	0	0	Ki67+	 4629 12758
2952	0	0	Ki67+	 4633 12859
2953	0	0	Ki67+	 4637 12901
2954	0	0	Ki67+	 4640 12690
2955	0	0	Ki67+	 4642 12641
2956	0	0	Ki67+	 4642 12731
2957	0	0	Ki67+	 4642 12826
2958	0	0	Ki67+	 4656 12630
2959	0	0	Ki67+	 4660 12942
2960	0	0	Ki67+	 4665 12855
2961	0	0	Ki67+	 4675 12686
2962	0	0	Ki67+	 4679 12605
2963	0	0	Ki67+	 4680 12714
2964	0	0	Ki67+	 4683 12966
2965	0	0	Ki67+	 4684 12624
2966	0	0	Ki67+	 4684 12881
2967	0	0	Ki67+	 4687 12755
2968	0	0	Ki67+	 4688 12681
2969	0	0	Ki67+	 4690 12668
2970	0	0	Ki67+	 4694 12869
2971	0	0	Ki67+	 4695 12900
2972	0	0	Ki67+	 4703 12610
2973	0	0	Ki67+	 4705 12778
2974	0	0	Ki67+	 4712 13164
2975	0	0	Ki67+	 4718 12778
2976	0	0	Ki67+	 4719 12654
2977	0	0	Ki67+	 4722 12672
2978	0	0	Ki67+	 4727 12615
2979	0	0	Ki67+	 4728 13007
2980	0	0	Ki67+	 4730 12807
2981	0	0	Ki67+	 4737 12712
2982	0	0	Ki67+	 4739 12628
2983	0	0	Ki67+	 4746 12991
2984	0	0	Ki67+	 4750 12795
2985	0	0	Ki67+	 4752 12646
2986	0	0	Ki67+	 4756 12813
2987	0	0	Ki67+	 4761 12401
2988	0	0	Ki67+	 4761 12718
2989	0	0	Ki67+	 4762 12691
2990	0	0	Ki67+	 4764 13021
2991	0	0	Ki67+	 4765 12677
2992	0	0	Ki67+	 4766 13074
2993	0	0	Ki67+	 4770 12799
2994	0	0	Ki67+	 4782 12426
2995	0	0	Ki67+	 4787 13069
2996	0	0	Ki67+	 4788 12721
2997	0	0	Ki67+	 4790 12694
2998	0	0	Ki67+	 4790 12792
2999	0	0	Ki67+	 4791 13083
3000	0	0	Ki67+	 4797 12654
3001	0	0	Ki67+	 4798 12706
3002	0	0	Ki67+	 4800 12966
3003	0	0	Ki67+	 4800 13042
3004	0	0	Ki67+	 4808 12413
3005	0	0	Ki67+	 4810 13130
3006	0	0	Ki67+	 4811 12441
3007	0	0	Ki67+	 4813 12478
3008	0	0	Ki67+	 4814 12781
3009	0	0	Ki67+	 4814 12806
3010	0	0	Ki67+	 4814 13017
3011	0	0	Ki67+	 4818 12650
3012	0	0	Ki67+	 4827 12884
3013	0	0	Ki67+	 4829 12744
3014	0	0	Ki67+	 4832 12761
3015	0	0	Ki67+	 4832 12792
3016	0	0	Ki67+	 4834 13130
3017	0	0	Ki67+	 4835 12712
3018	0	0	Ki67+	 4835 13171
3019	0	0	Ki67+	 4838 12409
3020	0	0	Ki67+	 4839 12436
3021	0	0	Ki67+	 4841 12955
3022	0	0	Ki67+	 4843 13190
3023	0	0	Ki67+	 4845 12768
3024	0	0	Ki67+	 4853 12533
3025	0	0	Ki67+	 4853 12936
3026	0	0	Ki67+	 4855 12605
3027	0	0	Ki67+	 4858 12465
3028	0	0	Ki67+	 4861 12627
3029	0	0	Ki67+	 4862 12403
3030	0	0	Ki67+	 4864 12480
3031	0	0	Ki67+	 4868 12952
3032	0	0	Ki67+	 4871 12595
3033	0	0	Ki67+	 4871 12627
3034	0	0	Ki67+	 4871 12942
3035	0	0	Ki67+	 4875 12677
3036	0	0	Ki67+	 4876 12921
3037	0	0	Ki67+	 4883 12406
3038	0	0	Ki67+	 4885 12656
3039	0	0	Ki67+	 4888 12549
3040	0	0	Ki67+	 4891 12693
3041	0	0	Ki67+	 4895 12621
3042	0	0	Ki67+	 4896 12602
3043	0	0	Ki67+	 4898 12572
3044	0	0	Ki67+	 4902 13137
3045	0	0	Ki67+	 4904 12826
3046	0	0	Ki67+	 4906 12896
3047	0	0	Ki67+	 4924 13164
3048	0	0	Ki67+	 4928 12526
3049	0	0	Ki67+	 4928 13192
3050	0	0	Ki67+	 4934 12922
3051	0	0	Ki67+	 4937 13114
3052	0	0	Ki67+	 4939 13167
3053	0	0	Ki67+	 4940 12618
3054	0	0	Ki67+	 4957 12535
3055	0	0	Ki67+	 4959 12545
3056	0	0	Ki67+	 4965 12421
3057	0	0	Ki67+	 4970 12567
3058	0	0	Ki67+	 4978 13197
3059	0	0	Ki67+	 4981 12989
3060	0	0	Ki67+	 4987 13168
3061	0	0	Ki67+	 4990 12980
3062	0	0	Ki67+	 4991 12965
3063	0	0	Ki67+	 4992 12856
3064	0	0	Ki67+	 4995 13057
3065	0	0	Ki67+	 4996 12463
3066	0	0	Ki67+	 4999 12563
3067	0	0	Ki67+	 5003 12548
3068	0	0	Ki67+	 5003 13141
3069	0	0	Ki67+	 5005 13107
3070	0	0	Ki67+	 5008 12926
3071	0	0	Ki67+	 5016 12464
3072	0	0	Ki67+	 5017 12508
3073	0	0	Ki67+	 5018 12582
3074	0	0	Ki67+	 5020 13155
3075	0	0	Ki67+	 5022 12947
3076	0	0	Ki67+	 5023 12536
3077	0	0	Ki67+	 5024 12894
3078	0	0	Ki67+	 5025 13123
3079	0	0	Ki67+	 5032 13162
3080	0	0	Ki67+	 5041 12934
3081	0	0	Ki67+	 5042 12779
3082	0	0	Ki67+	 5044 12857
3083	0	0	Ki67+	 5050 13047
3084	0	0	Ki67+	 5051 12559
3085	0	0	Ki67+	 5052 12750
3086	0	0	Ki67+	 5054 12508
3087	0	0	Ki67+	 5055 13095
3088	0	0	Ki67+	 5061 13160
3089	0	0	Ki67+	 5068 12532
3090	0	0	Ki67+	 5068 12737
3091	0	0	Ki67+	 5071 13134
3092	0	0	Ki67+	 5076 12949
3093	0	0	Ki67+	 5081 12823
3094	0	0	Ki67+	 5082 12442
3095	0	0	Ki67+	 5084 12730
3096	0	0	Ki67+	 5086 12482
3097	0	0	Ki67+	 5088 12966
3098	0	0	Ki67+	 5088 13055
3099	0	0	Ki67+	 5090 12512
3100	0	0	Ki67+	 5091 12904
3101	0	0	Ki67+	 5091 13103
3102	0	0	Ki67+	 5093 13177
3103	0	0	Ki67+	 5096 12421
3104	0	0	Ki67+	 5096 12856
3105	0	0	Ki67+	 5105 13049
3106	0	0	Ki67+	 5111 12698
3107	0	0	Ki67+	 5113 13199
3108	0	0	Ki67+	 5114 12717
3109	0	0	Ki67+	 5114 12830
3110	0	0	Ki67+	 5114 12927
3111	0	0	Ki67+	 5118 12539
3112	0	0	Ki67+	 5128 12867
3113	0	0	Ki67+	 5130 12766
3114	0	0	Ki67+	 5149 12738
3115	0	0	Ki67+	 5151 13182
3116	0	0	Ki67+	 5152 12576
3117	0	0	Ki67+	 5152 12830
3118	0	0	Ki67+	 5155 12775
3119	0	0	Ki67+	 5156 12473
3120	0	0	Ki67+	 5160 12424
3121	0	0	Ki67+	 5161 12916
3122	0	0	Ki67+	 5162 12983
3123	0	0	Ki67+	 5165 12841
3124	0	0	Ki67+	 5171 12638
3125	0	0	Ki67+	 5174 12801
3126	0	0	Ki67+	 5184 12843
3127	0	0	Ki67+	 5190 12487
3128	0	0	Ki67+	 5193 12561
3129	0	0	Ki67+	 5196 12584
3130	0	0	Ki67+	 5202 12811
3131	0	0	Ki67+	 5203 12507
3132	0	0	Ki67+	 5204 12628
3133	0	0	Ki67+	 5208 12653
3134	0	0	Ki67+	 5210 12725
3135	0	0	Ki67+	 5214 12698
3136	0	0	Ki67+	 5215 12610
3137	0	0	Ki67+	 5217 12405
3138	0	0	Ki67+	 5218 13030
3139	0	0	Ki67+	 5219 12562
3140	0	0	Ki67+	 5224 12509
3141	0	0	Ki67+	 5224 12871
3142	0	0	Ki67+	 5227 13009
3143	0	0	Ki67+	 5230 12626
3144	0	0	Ki67+	 5237 12554
3145	0	0	Ki67+	 5238 12515
3146	0	0	Ki67+	 5244 12713
3147	0	0	Ki67+	 5246 12579
3148	0	0	Ki67+	 5247 12695
3149	0	0	Ki67+	 5250 12856
3150	0	0	Ki67+	 5252 12614
3151	0	0	Ki67+	 5254 13018
3152	0	0	Ki67+	 5256 12514
3153	0	0	Ki67+	 5256 12980
3154	0	0	Ki67+	 5260 12543
3155	0	0	Ki67+	 5262 12712
3156	0	0	Ki67+	 5264 12606
3157	0	0	Ki67+	 5268 12967
3158	0	0	Ki67+	 5272 12591
3159	0	0	Ki67+	 5275 12790
3160	0	0	Ki67+	 5275 12820
3161	0	0	Ki67+	 5276 12951
3162	0	0	Ki67+	 5277 13006
3163	0	0	Ki67+	 5286 12503
3164	0	0	Ki67+	 5287 12828
3165	0	0	Ki67+	 5294 12709
3166	0	0	Ki67+	 5297 12726
3167	0	0	Ki67+	 5301 12582
3168	0	0	Ki67+	 5303 12982
3169	0	0	Ki67+	 5311 12551
3170	0	0	Ki67+	 5321 12594
3171	0	0	Ki67+	 5322 12504
3172	0	0	Ki67+	 5322 13101
3173	0	0	Ki67+	 5323 12689
3174	0	0	Ki67+	 5327 12716
3175	0	0	Ki67+	 5327 12969
3176	0	0	Ki67+	 5329 12584
3177	0	0	Ki67+	 5332 12478
3178	0	0	Ki67+	 5334 13113
3179	0	0	Ki67+	 5338 13083
3180	0	0	Ki67+	 5340 12738
3181	0	0	Ki67+	 5341 12982
3182	0	0	Ki67+	 5345 12696
3183	0	0	Ki67+	 5345 13046
3184	0	0	Ki67+	 5346 13030
3185	0	0	Ki67+	 5353 12958
3186	0	0	Ki67+	 5353 12983
3187	0	0	Ki67+	 5355 12718
3188	0	0	Ki67+	 5359 12604
3189	0	0	Ki67+	 5361 12475
3190	0	0	Ki67+	 5362 12561
3191	0	0	Ki67+	 5363 12638
3192	0	0	Ki67+	 5366 12735
3193	0	0	Ki67+	 5373 12944
3194	0	0	Ki67+	 5374 12675
3195	0	0	Ki67+	 5378 12516
3196	0	0	Ki67+	 5379 12577
3197	0	0	Ki67+	 5381 12970
3198	0	0	Ki67+	 5382 12653
3199	0	0	Ki67+	 5383 12409
3200	0	0	Ki67+	 5385 12988
3201	0	0	Ki67+	 5392 12663
3202	0	0	Ki67+	 5398 13019
3203	0	0	Ki67+	 5399 12446
3204	0	0	Ki67+	 5400 13091
3205	0	0	Ki67+	 5401 12620
3206	0	0	Ki67+	 5405 12466
3207	0	0	Ki67+	 4720 13230
3208	0	0	Ki67+	 4765 13264
3209	0	0	Ki67+	 4772 13304
3210	0	0	Ki67+	 4786 13237
3211	0	0	Ki67+	 4803 13219
3212	0	0	Ki67+	 4814 13214
3213	0	0	Ki67+	 4814 13363
3214	0	0	Ki67+	 4815 13227
3215	0	0	Ki67+	 4820 13402
3216	0	0	Ki67+	 4826 13379
3217	0	0	Ki67+	 4828 13238
3218	0	0	Ki67+	 4834 13410
3219	0	0	Ki67+	 4846 13393
3220	0	0	Ki67+	 4848 13419
3221	0	0	Ki67+	 4883 13329
3222	0	0	Ki67+	 4886 13360
3223	0	0	Ki67+	 4894 13382
3224	0	0	Ki67+	 4895 13439
3225	0	0	Ki67+	 4903 13271
3226	0	0	Ki67+	 4907 13382
3227	0	0	Ki67+	 4914 13297
3228	0	0	Ki67+	 4915 13326
3229	0	0	Ki67+	 4920 13385
3230	0	0	Ki67+	 4923 13278
3231	0	0	Ki67+	 4934 13377
3232	0	0	Ki67+	 4946 13288
3233	0	0	Ki67+	 4963 13302
3234	0	0	Ki67+	 4977 13536
3235	0	0	Ki67+	 4978 13447
3236	0	0	Ki67+	 4989 13277
3237	0	0	Ki67+	 4992 13473
3238	0	0	Ki67+	 4998 13503
3239	0	0	Ki67+	 5001 13543
3240	0	0	Ki67+	 5011 13529
3241	0	0	Ki67+	 5014 13266
3242	0	0	Ki67+	 5028 13522
3243	0	0	Ki67+	 5038 13423
3244	0	0	Ki67+	 5038 13527
3245	0	0	Ki67+	 5040 13451
3246	0	0	Ki67+	 5042 13286
3247	0	0	Ki67+	 5045 13475
3248	0	0	Ki67+	 5047 13519
3249	0	0	Ki67+	 5056 13360
3250	0	0	Ki67+	 5061 13231
3251	0	0	Ki67+	 5061 13266
3252	0	0	Ki67+	 5063 13415
3253	0	0	Ki67+	 5080 13434
3254	0	0	Ki67+	 5085 13234
3255	0	0	Ki67+	 5088 13331
3256	0	0	Ki67+	 5094 13306
3257	0	0	Ki67+	 5095 13355
3258	0	0	Ki67+	 5095 13466
3259	0	0	Ki67+	 5097 13367
3260	0	0	Ki67+	 5100 13412
3261	0	0	Ki67+	 5110 13443
3262	0	0	Ki67+	 5114 13237
3263	0	0	Ki67+	 5117 13257
3264	0	0	Ki67+	 5117 13455
3265	0	0	Ki67+	 5122 13220
3266	0	0	Ki67+	 5122 13355
3267	0	0	Ki67+	 5129 13309
3268	0	0	Ki67+	 5131 13279
3269	0	0	Ki67+	 5134 13209
3270	0	0	Ki67+	 5142 13600
3271	0	0	Ki67+	 5151 13616
3272	0	0	Ki67+	 5160 13455
3273	0	0	Ki67+	 5165 13277
3274	0	0	Ki67+	 5167 13357
3275	0	0	Ki67+	 5168 13612
3276	0	0	Ki67+	 5170 13204
3277	0	0	Ki67+	 5171 13220
3278	0	0	Ki67+	 5174 13468
3279	0	0	Ki67+	 5175 13326
3280	0	0	Ki67+	 5175 13636
3281	0	0	Ki67+	 5180 13264
3282	0	0	Ki67+	 5182 13293
3283	0	0	Ki67+	 5183 13445
3284	0	0	Ki67+	 5184 13405
3285	0	0	Ki67+	 5189 13610
3286	0	0	Ki67+	 5191 13313
3287	0	0	Ki67+	 5192 13263
3288	0	0	Ki67+	 5193 13569
3289	0	0	Ki67+	 5200 13411
3290	0	0	Ki67+	 5206 13600
3291	0	0	Ki67+	 5208 13262
3292	0	0	Ki67+	 5215 13575
3293	0	0	Ki67+	 5218 13522
3294	0	0	Ki67+	 5219 13362
3295	0	0	Ki67+	 5219 13659
3296	0	0	Ki67+	 5234 13245
3297	0	0	Ki67+	 5237 13617
3298	0	0	Ki67+	 5237 13628
3299	0	0	Ki67+	 5246 13309
3300	0	0	Ki67+	 5247 13595
3301	0	0	Ki67+	 5254 13232
3302	0	0	Ki67+	 5255 13247
3303	0	0	Ki67+	 5256 13622
3304	0	0	Ki67+	 5262 13536
3305	0	0	Ki67+	 5273 13635
3306	0	0	Ki67+	 5280 13320
3307	0	0	Ki67+	 5282 13225
3308	0	0	Ki67+	 5302 13231
3309	0	0	Ki67+	 5306 13492
3310	0	0	Ki67+	 5314 13622
3311	0	0	Ki67+	 5316 13468
3312	0	0	Ki67+	 5317 13256
3313	0	0	Ki67+	 5319 13297
3314	0	0	Ki67+	 5321 13524
3315	0	0	Ki67+	 5324 13559
3316	0	0	Ki67+	 5332 13246
3317	0	0	Ki67+	 5333 13317
3318	0	0	Ki67+	 5333 13598
3319	0	0	Ki67+	 5335 13450
3320	0	0	Ki67+	 5336 13474
3321	0	0	Ki67+	 5349 13616
3322	0	0	Ki67+	 5353 13309
3323	0	0	Ki67+	 5353 13650
3324	0	0	Ki67+	 5356 13583
3325	0	0	Ki67+	 5369 13296
3326	0	0	Ki67+	 5374 13560
3327	0	0	Ki67+	 5376 13414
3328	0	0	Ki67+	 5388 13476
3329	0	0	Ki67+	 5397 13657
3330	0	0	Ki67+	 5400 13520
3331	0	0	Ki67+	 5112 40070
3332	0	0	Ki67+	 4842 41769
3333	0	0	Ki67+	 5075 41764
3334	0	0	Ki67+	 5364 41314
3335	0	0	Ki67+	 4854 42508
3336	0	0	Ki67+	 5177 42097
3337	0	0	Ki67+	 5200 42282
3338	0	0	Ki67+	 5220 42061
3339	0	0	Ki67+	 5307 41930
3340	0	0	Ki67+	 5315 42106
3341	0	0	Ki67+	 4617 43182
3342	0	0	Ki67+	 4622 43165
3343	0	0	Ki67+	 4685 43255
3344	0	0	Ki67+	 4690 43152
3345	0	0	Ki67+	 4700 43145
3346	0	0	Ki67+	 4701 43300
3347	0	0	Ki67+	 4712 43356
3348	0	0	Ki67+	 4734 43063
3349	0	0	Ki67+	 4743 43351
3350	0	0	Ki67+	 4788 43004
3351	0	0	Ki67+	 4810 42886
3352	0	0	Ki67+	 4832 43164
3353	0	0	Ki67+	 4856 43239
3354	0	0	Ki67+	 4869 43168
3355	0	0	Ki67+	 4871 43084
3356	0	0	Ki67+	 4875 43259
3357	0	0	Ki67+	 4884 43389
3358	0	0	Ki67+	 4885 43291
3359	0	0	Ki67+	 4892 43179
3360	0	0	Ki67+	 4895 43317
3361	0	0	Ki67+	 4903 43366
3362	0	0	Ki67+	 4916 43348
3363	0	0	Ki67+	 4940 43011
3364	0	0	Ki67+	 4973 43230
3365	0	0	Ki67+	 4980 43195
3366	0	0	Ki67+	 4982 43055
3367	0	0	Ki67+	 4982 43076
3368	0	0	Ki67+	 4993 43254
3369	0	0	Ki67+	 5039 43193
3370	0	0	Ki67+	 5077 43319
3371	0	0	Ki67+	 5178 42777
3372	0	0	Ki67+	 5219 42945
3373	0	0	Ki67+	 5279 43189
3374	0	0	Ki67+	 5280 42856
3375	0	0	Ki67+	 5399 43462
3376	0	0	Ki67+	 4797 43608
3377	0	0	Ki67+	 4886 44030
3378	0	0	Ki67+	 4889 43834
3379	0	0	Ki67+	 4934 43818
3380	0	0	Ki67+	 5003 43767
3381	0	0	Ki67+	 5034 43756
3382	0	0	Ki67+	 5058 43614
3383	0	0	Ki67+	 5130 43498
3384	0	0	Ki67+	 5133 43674
3385	0	0	Ki67+	 5137 44267
3386	0	0	Ki67+	 5163 44228
3387	0	0	Ki67+	 5200 43833
3388	0	0	Ki67+	 5222 44127
3389	0	0	Ki67+	 5228 43847
3390	0	0	Ki67+	 5234 44046
3391	0	0	Ki67+	 5243 43891
3392	0	0	Ki67+	 5246 44151
3393	0	0	Ki67+	 5258 44127
3394	0	0	Ki67+	 5323 44153
3395	0	0	Ki67+	 5333 44204
3396	0	0	Ki67+	 5356 44200
3397	0	0	Ki67+	 5366 44282
3398	0	0	Ki67+	 5396 44087
3399	0	0	Ki67+	 5405 44109
3400	0	0	Ki67+	 4711 44686
3401	0	0	Ki67+	 5041 44795
3402	0	0	Ki67+	 5102 44295
3403	0	0	Ki67+	 5274 44714
3404	0	0	Ki67+	 5288 44311
3405	0	0	Ki67+	 5301 44291
3406	0	0	Ki67+	 5334 44836
3407	0	0	Ki67+	 4748 45807
3408	0	0	Ki67+	 4758 45797
3409	0	0	Ki67+	 4769 45817
3410	0	0	Ki67+	 5135 45348
3411	0	0	Ki67+	 5198 45677
3412	0	0	Ki67+	 5373 45831
3413	0	0	Ki67+	 5379 45805
3414	0	0	Ki67+	 4820 45975
3415	0	0	Ki67+	 4854 46045
3416	0	0	Ki67+	 5060 46189
3417	0	0	Ki67+	 4798 48222
3418	0	0	Ki67+	 4907 47821
3419	0	0	Ki67+	 5026 47865
3420	0	0	Ki67+	 5203 47804
3421	0	0	Ki67+	 5396 47763
3422	0	0	Ki67+	 5062 48359
3423	0	0	Ki67+	 5087 48760
3424	0	0	Ki67+	 5175 48600
3425	0	0	Ki67+	 5286 48345
3426	0	0	Ki67+	 5361 48487
3427	0	0	Ki67+	 5373 48716
3428	0	0	Ki67+	 4812 49837
3429	0	0	Ki67+	 5047 49274
3430	0	0	Ki67+	 5057 49365
3431	0	0	Ki67+	 5086 49251
3432	0	0	Ki67+	 5193 49507
3433	0	0	Ki67+	 5195 49256
3434	0	0	Ki67+	 5198 49282
3435	0	0	Ki67+	 5212 49277
3436	0	0	Ki67+	 5231 49499
3437	0	0	Ki67+	 5235 49529
3438	0	0	Ki67+	 5258 49495
3439	0	0	Ki67+	 5270 49586
3440	0	0	Ki67+	 5277 49357
3441	0	0	Ki67+	 5298 49857
3442	0	0	Ki67+	 5306 49633
3443	0	0	Ki67+	 5319 49419
3444	0	0	Ki67+	 5327 49370
3445	0	0	Ki67+	 5329 49311
3446	0	0	Ki67+	 5363 49555
3447	0	0	Ki67+	 5394 49776
3448	0	0	Ki67+	 5399 49625
3449	0	0	Ki67+	 5404 49551
3450	0	0	Ki67+	 4616 50685
3451	0	0	Ki67+	 4630 50616
3452	0	0	Ki67+	 4659 50665
3453	0	0	Ki67+	 4661 50617
3454	0	0	Ki67+	 4664 50650
3455	0	0	Ki67+	 4672 50613
3456	0	0	Ki67+	 4689 50630
3457	0	0	Ki67+	 4693 50680
3458	0	0	Ki67+	 4695 50664
3459	0	0	Ki67+	 4705 50685
3460	0	0	Ki67+	 4715 50362
3461	0	0	Ki67+	 4774 50682
3462	0	0	Ki67+	 4786 50653
3463	0	0	Ki67+	 4807 50684
3464	0	0	Ki67+	 4814 50377
3465	0	0	Ki67+	 4815 50662
3466	0	0	Ki67+	 4829 50678
3467	0	0	Ki67+	 4836 50637
3468	0	0	Ki67+	 4855 50673
3469	0	0	Ki67+	 4861 50682
3470	0	0	Ki67+	 4864 50621
3471	0	0	Ki67+	 4877 50638
3472	0	0	Ki67+	 4880 50684
3473	0	0	Ki67+	 4888 50670
3474	0	0	Ki67+	 4902 50601
3475	0	0	Ki67+	 4902 50629
3476	0	0	Ki67+	 4904 50665
3477	0	0	Ki67+	 4913 50595
3478	0	0	Ki67+	 4919 50664
3479	0	0	Ki67+	 4920 50616
3480	0	0	Ki67+	 4923 50649
3481	0	0	Ki67+	 4946 50628
3482	0	0	Ki67+	 4947 50669
3483	0	0	Ki67+	 4973 50580
3484	0	0	Ki67+	 4975 50547
3485	0	0	Ki67+	 4981 50534
3486	0	0	Ki67+	 4986 50604
3487	0	0	Ki67+	 4993 50628
3488	0	0	Ki67+	 5007 50590
3489	0	0	Ki67+	 5015 50640
3490	0	0	Ki67+	 5024 50617
3491	0	0	Ki67+	 5025 50671
3492	0	0	Ki67+	 5027 50543
3493	0	0	Ki67+	 5042 50686
3494	0	0	Ki67+	 5046 50659
3495	0	0	Ki67+	 5048 50641
3496	0	0	Ki67+	 5064 50677
3497	0	0	Ki67+	 5081 50661
3498	0	0	Ki67+	 5095 50635
3499	0	0	Ki67+	 5100 50570
3500	0	0	Ki67+	 5107 50680
3501	0	0	Ki67+	 5109 50639
3502	0	0	Ki67+	 5114 50558
3503	0	0	Ki67+	 5115 50650
3504	0	0	Ki67+	 5116 50473
3505	0	0	Ki67+	 5118 50624
3506	0	0	Ki67+	 5126 50531
3507	0	0	Ki67+	 5135 50630
3508	0	0	Ki67+	 5137 50679
3509	0	0	Ki67+	 5143 50590
3510	0	0	Ki67+	 5150 50544
3511	0	0	Ki67+	 5153 50605
3512	0	0	Ki67+	 5157 50519
3513	0	0	Ki67+	 5157 50580
3514	0	0	Ki67+	 5165 50631
3515	0	0	Ki67+	 5178 50570
3516	0	0	Ki67+	 4609 51162
3517	0	0	Ki67+	 4620 51353
3518	0	0	Ki67+	 4622 50793
3519	0	0	Ki67+	 4622 50814
3520	0	0	Ki67+	 4622 50870
3521	0	0	Ki67+	 4624 51462
3522	0	0	Ki67+	 4625 50894
3523	0	0	Ki67+	 4627 51428
3524	0	0	Ki67+	 4630 50732
3525	0	0	Ki67+	 4631 51385
3526	0	0	Ki67+	 4632 50835
3527	0	0	Ki67+	 4636 50893
3528	0	0	Ki67+	 4638 51442
3529	0	0	Ki67+	 4640 50869
3530	0	0	Ki67+	 4642 50712
3531	0	0	Ki67+	 4649 51407
3532	0	0	Ki67+	 4654 50697
3533	0	0	Ki67+	 4656 50739
3534	0	0	Ki67+	 4658 50782
3535	0	0	Ki67+	 4658 50878
3536	0	0	Ki67+	 4659 51336
3537	0	0	Ki67+	 4659 51363
3538	0	0	Ki67+	 4662 50866
3539	0	0	Ki67+	 4662 51396
3540	0	0	Ki67+	 4668 51453
3541	0	0	Ki67+	 4678 50768
3542	0	0	Ki67+	 4679 50730
3543	0	0	Ki67+	 4680 51417
3544	0	0	Ki67+	 4682 50886
3545	0	0	Ki67+	 4685 50855
3546	0	0	Ki67+	 4690 50778
3547	0	0	Ki67+	 4692 50712
3548	0	0	Ki67+	 4693 51343
3549	0	0	Ki67+	 4693 51386
3550	0	0	Ki67+	 4695 51429
3551	0	0	Ki67+	 4706 50915
3552	0	0	Ki67+	 4709 50890
3553	0	0	Ki67+	 4711 50791
3554	0	0	Ki67+	 4713 50854
3555	0	0	Ki67+	 4716 51010
3556	0	0	Ki67+	 4717 51338
3557	0	0	Ki67+	 4718 50712
3558	0	0	Ki67+	 4719 50994
3559	0	0	Ki67+	 4721 50804
3560	0	0	Ki67+	 4728 51308
3561	0	0	Ki67+	 4730 50960
3562	0	0	Ki67+	 4736 50869
3563	0	0	Ki67+	 4737 51292
3564	0	0	Ki67+	 4739 50718
3565	0	0	Ki67+	 4741 50740
3566	0	0	Ki67+	 4741 51268
3567	0	0	Ki67+	 4743 51436
3568	0	0	Ki67+	 4746 51373
3569	0	0	Ki67+	 4747 50911
3570	0	0	Ki67+	 4751 51053
3571	0	0	Ki67+	 4754 50709
3572	0	0	Ki67+	 4754 50817
3573	0	0	Ki67+	 4754 51033
3574	0	0	Ki67+	 4756 50943
3575	0	0	Ki67+	 4758 51015
3576	0	0	Ki67+	 4758 51413
3577	0	0	Ki67+	 4759 50775
3578	0	0	Ki67+	 4761 50963
3579	0	0	Ki67+	 4762 50749
3580	0	0	Ki67+	 4762 50793
3581	0	0	Ki67+	 4762 50990
3582	0	0	Ki67+	 4773 51365
3583	0	0	Ki67+	 4773 51389
3584	0	0	Ki67+	 4774 51223
3585	0	0	Ki67+	 4775 51273
3586	0	0	Ki67+	 4776 51072
3587	0	0	Ki67+	 4776 51191
3588	0	0	Ki67+	 4780 50930
3589	0	0	Ki67+	 4784 51168
3590	0	0	Ki67+	 4786 50734
3591	0	0	Ki67+	 4787 50971
3592	0	0	Ki67+	 4790 50773
3593	0	0	Ki67+	 4793 51041
3594	0	0	Ki67+	 4795 51209
3595	0	0	Ki67+	 4797 50718
3596	0	0	Ki67+	 4797 50955
3597	0	0	Ki67+	 4797 51014
3598	0	0	Ki67+	 4799 51182
3599	0	0	Ki67+	 4799 51258
3600	0	0	Ki67+	 4800 51122
3601	0	0	Ki67+	 4801 51333
3602	0	0	Ki67+	 4803 51101
3603	0	0	Ki67+	 4805 50890
3604	0	0	Ki67+	 4808 51168
3605	0	0	Ki67+	 4810 50974
3606	0	0	Ki67+	 4810 51279
3607	0	0	Ki67+	 4810 51390
3608	0	0	Ki67+	 4812 50724
3609	0	0	Ki67+	 4813 51314
3610	0	0	Ki67+	 4813 51354
3611	0	0	Ki67+	 4815 51063
3612	0	0	Ki67+	 4817 50926
3613	0	0	Ki67+	 4819 51148
3614	0	0	Ki67+	 4821 50765
3615	0	0	Ki67+	 4821 51081
3616	0	0	Ki67+	 4821 51337
3617	0	0	Ki67+	 4822 51049
3618	0	0	Ki67+	 4824 50785
3619	0	0	Ki67+	 4826 51371
3620	0	0	Ki67+	 4828 51094
3621	0	0	Ki67+	 4829 50920
3622	0	0	Ki67+	 4831 50837
3623	0	0	Ki67+	 4832 51198
3624	0	0	Ki67+	 4832 51297
3625	0	0	Ki67+	 4833 51157
3626	0	0	Ki67+	 4838 50724
3627	0	0	Ki67+	 4838 50879
3628	0	0	Ki67+	 4840 50699
3629	0	0	Ki67+	 4840 50751
3630	0	0	Ki67+	 4843 51182
3631	0	0	Ki67+	 4844 51391
3632	0	0	Ki67+	 4847 50902
3633	0	0	Ki67+	 4849 51053
3634	0	0	Ki67+	 4855 50813
3635	0	0	Ki67+	 4858 51019
3636	0	0	Ki67+	 4860 51285
3637	0	0	Ki67+	 4862 51326
3638	0	0	Ki67+	 4865 50723
3639	0	0	Ki67+	 4866 51223
3640	0	0	Ki67+	 4869 51242
3641	0	0	Ki67+	 4869 51261
3642	0	0	Ki67+	 4872 50713
3643	0	0	Ki67+	 4874 50907
3644	0	0	Ki67+	 4876 51000
3645	0	0	Ki67+	 4877 51019
3646	0	0	Ki67+	 4882 51048
3647	0	0	Ki67+	 4883 50923
3648	0	0	Ki67+	 4883 51340
3649	0	0	Ki67+	 4885 51183
3650	0	0	Ki67+	 4886 51145
3651	0	0	Ki67+	 4888 51207
3652	0	0	Ki67+	 4896 51084
3653	0	0	Ki67+	 4898 50709
3654	0	0	Ki67+	 4898 51112
3655	0	0	Ki67+	 4898 51297
3656	0	0	Ki67+	 4900 51153
3657	0	0	Ki67+	 4902 51063
3658	0	0	Ki67+	 4902 51266
3659	0	0	Ki67+	 4904 51035
3660	0	0	Ki67+	 4908 51247
3661	0	0	Ki67+	 4909 51017
3662	0	0	Ki67+	 4910 50720
3663	0	0	Ki67+	 4911 51139
3664	0	0	Ki67+	 4911 51326
3665	0	0	Ki67+	 4913 51298
3666	0	0	Ki67+	 4916 51109
3667	0	0	Ki67+	 4918 51201
3668	0	0	Ki67+	 4919 50693
3669	0	0	Ki67+	 4923 51228
3670	0	0	Ki67+	 4924 50731
3671	0	0	Ki67+	 4924 51091
3672	0	0	Ki67+	 4928 51275
3673	0	0	Ki67+	 4930 51061
3674	0	0	Ki67+	 4935 50701
3675	0	0	Ki67+	 4937 51047
3676	0	0	Ki67+	 4944 50713
3677	0	0	Ki67+	 4944 51184
3678	0	0	Ki67+	 4946 51124
3679	0	0	Ki67+	 4946 51306
3680	0	0	Ki67+	 4948 51347
3681	0	0	Ki67+	 4949 51058
3682	0	0	Ki67+	 4952 51114
3683	0	0	Ki67+	 4953 51048
3684	0	0	Ki67+	 4953 51258
3685	0	0	Ki67+	 4955 51229
3686	0	0	Ki67+	 4964 50739
3687	0	0	Ki67+	 4964 50756
3688	0	0	Ki67+	 4964 51141
3689	0	0	Ki67+	 4964 51178
3690	0	0	Ki67+	 4969 50696
3691	0	0	Ki67+	 4970 51242
3692	0	0	Ki67+	 4973 51101
3693	0	0	Ki67+	 4978 51332
3694	0	0	Ki67+	 4980 51297
3695	0	0	Ki67+	 4981 51217
3696	0	0	Ki67+	 4981 51312
3697	0	0	Ki67+	 4984 50708
3698	0	0	Ki67+	 4994 51003
3699	0	0	Ki67+	 5002 50794
3700	0	0	Ki67+	 5004 50739
3701	0	0	Ki67+	 5008 50717
3702	0	0	Ki67+	 5014 50749
3703	0	0	Ki67+	 5018 50728
3704	0	0	Ki67+	 5024 50775
3705	0	0	Ki67+	 5025 50806
3706	0	0	Ki67+	 5027 50717
3707	0	0	Ki67+	 5038 50758
3708	0	0	Ki67+	 5038 50829
3709	0	0	Ki67+	 5048 50839
3710	0	0	Ki67+	 5051 50789
3711	0	0	Ki67+	 5056 50854
3712	0	0	Ki67+	 5059 50696
3713	0	0	Ki67+	 5082 50853
3714	0	0	Ki67+	 5083 50869
3715	0	0	Ki67+	 5090 50705
3716	0	0	Ki67+	 5092 50747
3717	0	0	Ki67+	 5102 50851
3718	0	0	Ki67+	 5102 50906
3719	0	0	Ki67+	 5110 50790
3720	0	0	Ki67+	 5113 50858
3721	0	0	Ki67+	 5114 50824
3722	0	0	Ki67+	 5122 50804
3723	0	0	Ki67+	 5135 50708
3724	0	0	Ki67+	 5167 50711
3725	0	0	Ki67+	 5586 6864
3726	0	0	Ki67+	 5649 7157
3727	0	0	Ki67+	 6073 7064
3728	0	0	Ki67+	 6201 6500
3729	0	0	Ki67+	 5570 7583
3730	0	0	Ki67+	 5914 7984
3731	0	0	Ki67+	 5941 7616
3732	0	0	Ki67+	 6105 7379
3733	0	0	Ki67+	 5439 8254
3734	0	0	Ki67+	 5448 8552
3735	0	0	Ki67+	 5460 8368
3736	0	0	Ki67+	 5467 8790
3737	0	0	Ki67+	 5473 8401
3738	0	0	Ki67+	 5496 8255
3739	0	0	Ki67+	 5500 8731
3740	0	0	Ki67+	 5518 8705
3741	0	0	Ki67+	 5519 8239
3742	0	0	Ki67+	 5534 8124
3743	0	0	Ki67+	 5534 8318
3744	0	0	Ki67+	 5535 8785
3745	0	0	Ki67+	 5552 8685
3746	0	0	Ki67+	 5562 8753
3747	0	0	Ki67+	 5567 8647
3748	0	0	Ki67+	 5589 8655
3749	0	0	Ki67+	 5595 8691
3750	0	0	Ki67+	 5597 8648
3751	0	0	Ki67+	 5603 8539
3752	0	0	Ki67+	 5607 8151
3753	0	0	Ki67+	 5623 8197
3754	0	0	Ki67+	 5624 8726
3755	0	0	Ki67+	 5625 8233
3756	0	0	Ki67+	 5625 8374
3757	0	0	Ki67+	 5627 8318
3758	0	0	Ki67+	 5634 8528
3759	0	0	Ki67+	 5644 8682
3760	0	0	Ki67+	 5650 8465
3761	0	0	Ki67+	 5657 8600
3762	0	0	Ki67+	 5661 8161
3763	0	0	Ki67+	 5680 8426
3764	0	0	Ki67+	 5684 8831
3765	0	0	Ki67+	 5688 8578
3766	0	0	Ki67+	 5689 8619
3767	0	0	Ki67+	 5695 8791
3768	0	0	Ki67+	 5711 8067
3769	0	0	Ki67+	 5712 8173
3770	0	0	Ki67+	 5719 8665
3771	0	0	Ki67+	 5719 8677
3772	0	0	Ki67+	 5733 8674
3773	0	0	Ki67+	 5734 8314
3774	0	0	Ki67+	 5739 8701
3775	0	0	Ki67+	 5744 8777
3776	0	0	Ki67+	 5749 8502
3777	0	0	Ki67+	 5754 8529
3778	0	0	Ki67+	 5757 8114
3779	0	0	Ki67+	 5765 8247
3780	0	0	Ki67+	 5767 8674
3781	0	0	Ki67+	 5773 8502
3782	0	0	Ki67+	 5776 8109
3783	0	0	Ki67+	 5789 8786
3784	0	0	Ki67+	 5790 8193
3785	0	0	Ki67+	 5791 8051
3786	0	0	Ki67+	 5799 8570
3787	0	0	Ki67+	 5821 8692
3788	0	0	Ki67+	 5829 8223
3789	0	0	Ki67+	 5833 8728
3790	0	0	Ki67+	 5834 8490
3791	0	0	Ki67+	 5836 8633
3792	0	0	Ki67+	 5875 8709
3793	0	0	Ki67+	 5894 8809
3794	0	0	Ki67+	 5901 8305
3795	0	0	Ki67+	 5910 8696
3796	0	0	Ki67+	 5915 8720
3797	0	0	Ki67+	 5928 8428
3798	0	0	Ki67+	 5957 8403
3799	0	0	Ki67+	 5963 8827
3800	0	0	Ki67+	 5964 8688
3801	0	0	Ki67+	 5972 8718
3802	0	0	Ki67+	 5979 8572
3803	0	0	Ki67+	 6009 8184
3804	0	0	Ki67+	 6022 8545
3805	0	0	Ki67+	 6025 8470
3806	0	0	Ki67+	 6047 8699
3807	0	0	Ki67+	 6059 8652
3808	0	0	Ki67+	 6066 8450
3809	0	0	Ki67+	 6090 8699
3810	0	0	Ki67+	 6093 8660
3811	0	0	Ki67+	 6095 8600
3812	0	0	Ki67+	 6105 8548
3813	0	0	Ki67+	 6136 8562
3814	0	0	Ki67+	 6140 8638
3815	0	0	Ki67+	 5412 9361
3816	0	0	Ki67+	 5418 9250
3817	0	0	Ki67+	 5419 9122
3818	0	0	Ki67+	 5421 9274
3819	0	0	Ki67+	 5428 9226
3820	0	0	Ki67+	 5428 9348
3821	0	0	Ki67+	 5435 9265
3822	0	0	Ki67+	 5435 9513
3823	0	0	Ki67+	 5445 9337
3824	0	0	Ki67+	 5450 9488
3825	0	0	Ki67+	 5455 9339
3826	0	0	Ki67+	 5455 9614
3827	0	0	Ki67+	 5458 9474
3828	0	0	Ki67+	 5463 9085
3829	0	0	Ki67+	 5464 9439
3830	0	0	Ki67+	 5469 9249
3831	0	0	Ki67+	 5473 9153
3832	0	0	Ki67+	 5477 9125
3833	0	0	Ki67+	 5479 8923
3834	0	0	Ki67+	 5483 9449
3835	0	0	Ki67+	 5484 9265
3836	0	0	Ki67+	 5492 9104
3837	0	0	Ki67+	 5492 9228
3838	0	0	Ki67+	 5497 9484
3839	0	0	Ki67+	 5504 9543
3840	0	0	Ki67+	 5511 9531
3841	0	0	Ki67+	 5514 9399
3842	0	0	Ki67+	 5516 9103
3843	0	0	Ki67+	 5518 9541
3844	0	0	Ki67+	 5529 9128
3845	0	0	Ki67+	 5537 9109
3846	0	0	Ki67+	 5552 9115
3847	0	0	Ki67+	 5559 9545
3848	0	0	Ki67+	 5561 9089
3849	0	0	Ki67+	 5565 9019
3850	0	0	Ki67+	 5569 8855
3851	0	0	Ki67+	 5575 9113
3852	0	0	Ki67+	 5579 9289
3853	0	0	Ki67+	 5580 9090
3854	0	0	Ki67+	 5589 9020
3855	0	0	Ki67+	 5603 9003
3856	0	0	Ki67+	 5606 8958
3857	0	0	Ki67+	 5621 8882
3858	0	0	Ki67+	 5622 9009
3859	0	0	Ki67+	 5626 9028
3860	0	0	Ki67+	 5638 9419
3861	0	0	Ki67+	 5643 9056
3862	0	0	Ki67+	 5654 8932
3863	0	0	Ki67+	 5656 9474
3864	0	0	Ki67+	 5657 9219
3865	0	0	Ki67+	 5659 9595
3866	0	0	Ki67+	 5663 9001
3867	0	0	Ki67+	 5665 9256
3868	0	0	Ki67+	 5673 9559
3869	0	0	Ki67+	 5675 9391
3870	0	0	Ki67+	 5675 9545
3871	0	0	Ki67+	 5681 9200
3872	0	0	Ki67+	 5683 9133
3873	0	0	Ki67+	 5685 9588
3874	0	0	Ki67+	 5686 9006
3875	0	0	Ki67+	 5698 9242
3876	0	0	Ki67+	 5707 9575
3877	0	0	Ki67+	 5708 9203
3878	0	0	Ki67+	 5708 9333
3879	0	0	Ki67+	 5710 9106
3880	0	0	Ki67+	 5712 9009
3881	0	0	Ki67+	 5716 8894
3882	0	0	Ki67+	 5720 9032
3883	0	0	Ki67+	 5720 9478
3884	0	0	Ki67+	 5723 9532
3885	0	0	Ki67+	 5725 9014
3886	0	0	Ki67+	 5725 9260
3887	0	0	Ki67+	 5727 9462
3888	0	0	Ki67+	 5729 9174
3889	0	0	Ki67+	 5733 9133
3890	0	0	Ki67+	 5733 9338
3891	0	0	Ki67+	 5737 8964
3892	0	0	Ki67+	 5739 8842
3893	0	0	Ki67+	 5749 8886
3894	0	0	Ki67+	 5755 9095
3895	0	0	Ki67+	 5755 9171
3896	0	0	Ki67+	 5755 9314
3897	0	0	Ki67+	 5756 9074
3898	0	0	Ki67+	 5758 9518
3899	0	0	Ki67+	 5775 9349
3900	0	0	Ki67+	 5777 9489
3901	0	0	Ki67+	 5779 9180
3902	0	0	Ki67+	 5779 9501
3903	0	0	Ki67+	 5781 9128
3904	0	0	Ki67+	 5781 9159
3905	0	0	Ki67+	 5785 9280
3906	0	0	Ki67+	 5786 9218
3907	0	0	Ki67+	 5788 9597
3908	0	0	Ki67+	 5789 9086
3909	0	0	Ki67+	 5789 9389
3910	0	0	Ki67+	 5792 9172
3911	0	0	Ki67+	 5795 9420
3912	0	0	Ki67+	 5796 9204
3913	0	0	Ki67+	 5796 9453
3914	0	0	Ki67+	 5798 8853
3915	0	0	Ki67+	 5798 9546
3916	0	0	Ki67+	 5799 9582
3917	0	0	Ki67+	 5800 9123
3918	0	0	Ki67+	 5804 9358
3919	0	0	Ki67+	 5809 9568
3920	0	0	Ki67+	 5810 9072
3921	0	0	Ki67+	 5813 9173
3922	0	0	Ki67+	 5814 9264
3923	0	0	Ki67+	 5815 9091
3924	0	0	Ki67+	 5817 9594
3925	0	0	Ki67+	 5818 9158
3926	0	0	Ki67+	 5818 9345
3927	0	0	Ki67+	 5819 8924
3928	0	0	Ki67+	 5821 9234
3929	0	0	Ki67+	 5824 9484
3930	0	0	Ki67+	 5824 9581
3931	0	0	Ki67+	 5825 9505
3932	0	0	Ki67+	 5828 9204
3933	0	0	Ki67+	 5829 8861
3934	0	0	Ki67+	 5832 9248
3935	0	0	Ki67+	 5835 9217
3936	0	0	Ki67+	 5841 9417
3937	0	0	Ki67+	 5844 9344
3938	0	0	Ki67+	 5845 9541
3939	0	0	Ki67+	 5847 9273
3940	0	0	Ki67+	 5847 9599
3941	0	0	Ki67+	 5850 9161
3942	0	0	Ki67+	 5851 9174
3943	0	0	Ki67+	 5852 9298
3944	0	0	Ki67+	 5852 9493
3945	0	0	Ki67+	 5854 9571
3946	0	0	Ki67+	 5857 8977
3947	0	0	Ki67+	 5859 9454
3948	0	0	Ki67+	 5863 9625
3949	0	0	Ki67+	 5865 9231
3950	0	0	Ki67+	 5868 9488
3951	0	0	Ki67+	 5870 9282
3952	0	0	Ki67+	 5872 9257
3953	0	0	Ki67+	 5873 9167
3954	0	0	Ki67+	 5876 9590
3955	0	0	Ki67+	 5877 9336
3956	0	0	Ki67+	 5877 9424
3957	0	0	Ki67+	 5882 9188
3958	0	0	Ki67+	 5882 9373
3959	0	0	Ki67+	 5882 9397
3960	0	0	Ki67+	 5898 9598
3961	0	0	Ki67+	 5899 9241
3962	0	0	Ki67+	 5902 9293
3963	0	0	Ki67+	 5903 9353
3964	0	0	Ki67+	 5905 8878
3965	0	0	Ki67+	 5909 9555
3966	0	0	Ki67+	 5912 9247
3967	0	0	Ki67+	 5912 9449
3968	0	0	Ki67+	 5912 9595
3969	0	0	Ki67+	 5917 9376
3970	0	0	Ki67+	 5918 8856
3971	0	0	Ki67+	 5924 9545
3972	0	0	Ki67+	 5925 9364
3973	0	0	Ki67+	 5927 9566
3974	0	0	Ki67+	 5928 9283
3975	0	0	Ki67+	 5928 9579
3976	0	0	Ki67+	 5929 8875
3977	0	0	Ki67+	 5929 9159
3978	0	0	Ki67+	 5936 9254
3979	0	0	Ki67+	 5938 9506
3980	0	0	Ki67+	 5942 8929
3981	0	0	Ki67+	 5942 9355
3982	0	0	Ki67+	 5945 9411
3983	0	0	Ki67+	 5947 9217
3984	0	0	Ki67+	 5948 9187
3985	0	0	Ki67+	 5949 9329
3986	0	0	Ki67+	 5950 9105
3987	0	0	Ki67+	 5951 9317
3988	0	0	Ki67+	 5961 9272
3989	0	0	Ki67+	 5963 8984
3990	0	0	Ki67+	 5969 8899
3991	0	0	Ki67+	 5972 9131
3992	0	0	Ki67+	 5975 8955
3993	0	0	Ki67+	 5979 9078
3994	0	0	Ki67+	 5979 9616
3995	0	0	Ki67+	 5982 9371
3996	0	0	Ki67+	 5986 9112
3997	0	0	Ki67+	 5991 9142
3998	0	0	Ki67+	 5992 9053
3999	0	0	Ki67+	 5996 8977
4000	0	0	Ki67+	 6001 8994
4001	0	0	Ki67+	 6002 9070
4002	0	0	Ki67+	 6006 9402
4003	0	0	Ki67+	 6009 9020
4004	0	0	Ki67+	 6009 9370
4005	0	0	Ki67+	 6019 8949
4006	0	0	Ki67+	 6024 9132
4007	0	0	Ki67+	 6025 9016
4008	0	0	Ki67+	 6026 9163
4009	0	0	Ki67+	 6027 9048
4010	0	0	Ki67+	 6028 8978
4011	0	0	Ki67+	 6028 9434
4012	0	0	Ki67+	 6030 9227
4013	0	0	Ki67+	 6030 9255
4014	0	0	Ki67+	 6033 9357
4015	0	0	Ki67+	 6037 8947
4016	0	0	Ki67+	 6040 8897
4017	0	0	Ki67+	 6041 9492
4018	0	0	Ki67+	 6042 9140
4019	0	0	Ki67+	 6043 9332
4020	0	0	Ki67+	 6044 9196
4021	0	0	Ki67+	 6045 9178
4022	0	0	Ki67+	 6045 9245
4023	0	0	Ki67+	 6048 8882
4024	0	0	Ki67+	 6054 8953
4025	0	0	Ki67+	 6056 9464
4026	0	0	Ki67+	 6062 9032
4027	0	0	Ki67+	 6062 9204
4028	0	0	Ki67+	 6066 9343
4029	0	0	Ki67+	 6068 9433
4030	0	0	Ki67+	 6069 9057
4031	0	0	Ki67+	 6070 9013
4032	0	0	Ki67+	 6072 9169
4033	0	0	Ki67+	 6073 8976
4034	0	0	Ki67+	 6075 9093
4035	0	0	Ki67+	 6075 9282
4036	0	0	Ki67+	 6078 9599
4037	0	0	Ki67+	 6082 9323
4038	0	0	Ki67+	 6082 9462
4039	0	0	Ki67+	 6085 9020
4040	0	0	Ki67+	 6090 8991
4041	0	0	Ki67+	 6100 9299
4042	0	0	Ki67+	 6104 9195
4043	0	0	Ki67+	 6105 9182
4044	0	0	Ki67+	 6106 9585
4045	0	0	Ki67+	 6108 8955
4046	0	0	Ki67+	 6108 9221
4047	0	0	Ki67+	 6109 9149
4048	0	0	Ki67+	 6110 9543
4049	0	0	Ki67+	 6111 9246
4050	0	0	Ki67+	 6119 9130
4051	0	0	Ki67+	 6123 8905
4052	0	0	Ki67+	 6123 8998
4053	0	0	Ki67+	 6124 9199
4054	0	0	Ki67+	 6125 9399
4055	0	0	Ki67+	 6127 9176
4056	0	0	Ki67+	 6129 9020
4057	0	0	Ki67+	 6129 9220
4058	0	0	Ki67+	 6131 9345
4059	0	0	Ki67+	 6131 9372
4060	0	0	Ki67+	 6133 9322
4061	0	0	Ki67+	 6133 9593
4062	0	0	Ki67+	 6145 8999
4063	0	0	Ki67+	 6146 9294
4064	0	0	Ki67+	 6147 9313
4065	0	0	Ki67+	 6152 9344
4066	0	0	Ki67+	 6155 9266
4067	0	0	Ki67+	 6156 9029
4068	0	0	Ki67+	 6156 9588
4069	0	0	Ki67+	 6162 8962
4070	0	0	Ki67+	 6163 9491
4071	0	0	Ki67+	 6164 9353
4072	0	0	Ki67+	 6164 9509
4073	0	0	Ki67+	 6168 9256
4074	0	0	Ki67+	 6170 8985
4075	0	0	Ki67+	 6170 9171
4076	0	0	Ki67+	 6177 9426
4077	0	0	Ki67+	 6179 9199
4078	0	0	Ki67+	 6179 9358
4079	0	0	Ki67+	 6179 9384
4080	0	0	Ki67+	 6181 8948
4081	0	0	Ki67+	 6181 9022
4082	0	0	Ki67+	 6182 9458
4083	0	0	Ki67+	 6184 9225
4084	0	0	Ki67+	 6189 9559
4085	0	0	Ki67+	 6193 8989
4086	0	0	Ki67+	 6196 9210
4087	0	0	Ki67+	 6196 9343
4088	0	0	Ki67+	 6197 9355
4089	0	0	Ki67+	 6197 9576
4090	0	0	Ki67+	 6198 9550
4091	0	0	Ki67+	 6199 9501
4092	0	0	Ki67+	 6206 9417
4093	0	0	Ki67+	 5424 10192
4094	0	0	Ki67+	 5425 10081
4095	0	0	Ki67+	 5437 10248
4096	0	0	Ki67+	 5445 10043
4097	0	0	Ki67+	 5452 10273
4098	0	0	Ki67+	 5457 10322
4099	0	0	Ki67+	 5464 10195
4100	0	0	Ki67+	 5511 10127
4101	0	0	Ki67+	 5515 10341
4102	0	0	Ki67+	 5528 10338
4103	0	0	Ki67+	 5529 10122
4104	0	0	Ki67+	 5534 9815
4105	0	0	Ki67+	 5543 10040
4106	0	0	Ki67+	 5545 10150
4107	0	0	Ki67+	 5548 10302
4108	0	0	Ki67+	 5552 10184
4109	0	0	Ki67+	 5562 10134
4110	0	0	Ki67+	 5568 9845
4111	0	0	Ki67+	 5580 9792
4112	0	0	Ki67+	 5591 10341
4113	0	0	Ki67+	 5595 10378
4114	0	0	Ki67+	 5601 10133
4115	0	0	Ki67+	 5618 9994
4116	0	0	Ki67+	 5621 9960
4117	0	0	Ki67+	 5638 9959
4118	0	0	Ki67+	 5650 10276
4119	0	0	Ki67+	 5666 10297
4120	0	0	Ki67+	 5674 10005
4121	0	0	Ki67+	 5681 10300
4122	0	0	Ki67+	 5685 9746
4123	0	0	Ki67+	 5685 10115
4124	0	0	Ki67+	 5687 9687
4125	0	0	Ki67+	 5700 9755
4126	0	0	Ki67+	 5707 10299
4127	0	0	Ki67+	 5712 10130
4128	0	0	Ki67+	 5713 10043
4129	0	0	Ki67+	 5716 9795
4130	0	0	Ki67+	 5716 10093
4131	0	0	Ki67+	 5720 9676
4132	0	0	Ki67+	 5725 9902
4133	0	0	Ki67+	 5744 9696
4134	0	0	Ki67+	 5746 9953
4135	0	0	Ki67+	 5747 9651
4136	0	0	Ki67+	 5755 9675
4137	0	0	Ki67+	 5765 10030
4138	0	0	Ki67+	 5766 9742
4139	0	0	Ki67+	 5768 9956
4140	0	0	Ki67+	 5770 9678
4141	0	0	Ki67+	 5775 9754
4142	0	0	Ki67+	 5778 9967
4143	0	0	Ki67+	 5780 9678
4144	0	0	Ki67+	 5781 10277
4145	0	0	Ki67+	 5785 10006
4146	0	0	Ki67+	 5792 10282
4147	0	0	Ki67+	 5795 9649
4148	0	0	Ki67+	 5802 10075
4149	0	0	Ki67+	 5804 9682
4150	0	0	Ki67+	 5805 9704
4151	0	0	Ki67+	 5805 9723
4152	0	0	Ki67+	 5819 9650
4153	0	0	Ki67+	 5821 9900
4154	0	0	Ki67+	 5826 10106
4155	0	0	Ki67+	 5833 9714
4156	0	0	Ki67+	 5835 10028
4157	0	0	Ki67+	 5847 9644
4158	0	0	Ki67+	 5847 9889
4159	0	0	Ki67+	 5854 9843
4160	0	0	Ki67+	 5858 9743
4161	0	0	Ki67+	 5868 9885
4162	0	0	Ki67+	 5870 9869
4163	0	0	Ki67+	 5870 10190
4164	0	0	Ki67+	 5871 9915
4165	0	0	Ki67+	 5872 9691
4166	0	0	Ki67+	 5872 10212
4167	0	0	Ki67+	 5874 10297
4168	0	0	Ki67+	 5875 9647
4169	0	0	Ki67+	 5880 9930
4170	0	0	Ki67+	 5881 9743
4171	0	0	Ki67+	 5888 9637
4172	0	0	Ki67+	 5893 9900
4173	0	0	Ki67+	 5896 9654
4174	0	0	Ki67+	 5897 10126
4175	0	0	Ki67+	 5905 10150
4176	0	0	Ki67+	 5917 10052
4177	0	0	Ki67+	 5918 9695
4178	0	0	Ki67+	 5918 10079
4179	0	0	Ki67+	 5919 10307
4180	0	0	Ki67+	 5927 10406
4181	0	0	Ki67+	 5932 10295
4182	0	0	Ki67+	 5935 9989
4183	0	0	Ki67+	 5941 10078
4184	0	0	Ki67+	 5941 10105
4185	0	0	Ki67+	 5942 10269
4186	0	0	Ki67+	 5945 10371
4187	0	0	Ki67+	 5947 9960
4188	0	0	Ki67+	 5947 10221
4189	0	0	Ki67+	 5948 9930
4190	0	0	Ki67+	 5950 10343
4191	0	0	Ki67+	 5967 9967
4192	0	0	Ki67+	 5967 10180
4193	0	0	Ki67+	 5972 10054
4194	0	0	Ki67+	 5987 9861
4195	0	0	Ki67+	 5992 10350
4196	0	0	Ki67+	 5993 9696
4197	0	0	Ki67+	 5996 10197
4198	0	0	Ki67+	 5997 9969
4199	0	0	Ki67+	 6001 10118
4200	0	0	Ki67+	 6002 10084
4201	0	0	Ki67+	 6015 9984
4202	0	0	Ki67+	 6017 10152
4203	0	0	Ki67+	 6021 9843
4204	0	0	Ki67+	 6025 10102
4205	0	0	Ki67+	 6027 10132
4206	0	0	Ki67+	 6034 10062
4207	0	0	Ki67+	 6044 10022
4208	0	0	Ki67+	 6051 9832
4209	0	0	Ki67+	 6052 9908
4210	0	0	Ki67+	 6057 9745
4211	0	0	Ki67+	 6071 9856
4212	0	0	Ki67+	 6074 9956
4213	0	0	Ki67+	 6074 10239
4214	0	0	Ki67+	 6082 9923
4215	0	0	Ki67+	 6084 10424
4216	0	0	Ki67+	 6099 10428
4217	0	0	Ki67+	 6105 9976
4218	0	0	Ki67+	 6106 9743
4219	0	0	Ki67+	 6112 10142
4220	0	0	Ki67+	 6113 10269
4221	0	0	Ki67+	 6129 9967
4222	0	0	Ki67+	 6139 10079
4223	0	0	Ki67+	 6144 9651
4224	0	0	Ki67+	 6147 9915
4225	0	0	Ki67+	 6151 10018
4226	0	0	Ki67+	 6151 10057
4227	0	0	Ki67+	 6153 10046
4228	0	0	Ki67+	 6158 9643
4229	0	0	Ki67+	 6159 9661
4230	0	0	Ki67+	 6161 9821
4231	0	0	Ki67+	 6162 10022
4232	0	0	Ki67+	 6169 10256
4233	0	0	Ki67+	 6177 9694
4234	0	0	Ki67+	 6197 9888
4235	0	0	Ki67+	 6206 9902
4236	0	0	Ki67+	 5435 10661
4237	0	0	Ki67+	 5437 10726
4238	0	0	Ki67+	 5450 10998
4239	0	0	Ki67+	 5452 10741
4240	0	0	Ki67+	 5455 10986
4241	0	0	Ki67+	 5458 10698
4242	0	0	Ki67+	 5466 11163
4243	0	0	Ki67+	 5474 11207
4244	0	0	Ki67+	 5486 10734
4245	0	0	Ki67+	 5486 11166
4246	0	0	Ki67+	 5490 11224
4247	0	0	Ki67+	 5519 10597
4248	0	0	Ki67+	 5526 10835
4249	0	0	Ki67+	 5527 10689
4250	0	0	Ki67+	 5529 11047
4251	0	0	Ki67+	 5534 10898
4252	0	0	Ki67+	 5552 11020
4253	0	0	Ki67+	 5553 11089
4254	0	0	Ki67+	 5556 10550
4255	0	0	Ki67+	 5558 10877
4256	0	0	Ki67+	 5562 11135
4257	0	0	Ki67+	 5572 10638
4258	0	0	Ki67+	 5576 10510
4259	0	0	Ki67+	 5580 11074
4260	0	0	Ki67+	 5586 10593
4261	0	0	Ki67+	 5594 10962
4262	0	0	Ki67+	 5605 10629
4263	0	0	Ki67+	 5607 10905
4264	0	0	Ki67+	 5615 10852
4265	0	0	Ki67+	 5617 10898
4266	0	0	Ki67+	 5617 10928
4267	0	0	Ki67+	 5620 10812
4268	0	0	Ki67+	 5626 11141
4269	0	0	Ki67+	 5632 10885
4270	0	0	Ki67+	 5658 11064
4271	0	0	Ki67+	 5663 10985
4272	0	0	Ki67+	 5664 10841
4273	0	0	Ki67+	 5671 10883
4274	0	0	Ki67+	 5684 10718
4275	0	0	Ki67+	 5703 11048
4276	0	0	Ki67+	 5706 11024
4277	0	0	Ki67+	 5724 11085
4278	0	0	Ki67+	 5735 10699
4279	0	0	Ki67+	 5735 10871
4280	0	0	Ki67+	 5739 10997
4281	0	0	Ki67+	 5740 11020
4282	0	0	Ki67+	 5752 10837
4283	0	0	Ki67+	 5755 10743
4284	0	0	Ki67+	 5760 10514
4285	0	0	Ki67+	 5762 10876
4286	0	0	Ki67+	 5769 10998
4287	0	0	Ki67+	 5771 11022
4288	0	0	Ki67+	 5774 10898
4289	0	0	Ki67+	 5805 10589
4290	0	0	Ki67+	 5811 10775
4291	0	0	Ki67+	 5815 11011
4292	0	0	Ki67+	 5818 10966
4293	0	0	Ki67+	 5820 10898
4294	0	0	Ki67+	 5820 11202
4295	0	0	Ki67+	 5823 10824
4296	0	0	Ki67+	 5828 11115
4297	0	0	Ki67+	 5831 10869
4298	0	0	Ki67+	 5833 10691
4299	0	0	Ki67+	 5835 10839
4300	0	0	Ki67+	 5840 10812
4301	0	0	Ki67+	 5854 10449
4302	0	0	Ki67+	 5858 10733
4303	0	0	Ki67+	 5866 10867
4304	0	0	Ki67+	 5872 10700
4305	0	0	Ki67+	 5873 11181
4306	0	0	Ki67+	 5878 10493
4307	0	0	Ki67+	 5894 11049
4308	0	0	Ki67+	 5897 10730
4309	0	0	Ki67+	 5900 10463
4310	0	0	Ki67+	 5906 10630
4311	0	0	Ki67+	 5908 10598
4312	0	0	Ki67+	 5912 10823
4313	0	0	Ki67+	 5917 11087
4314	0	0	Ki67+	 5918 10930
4315	0	0	Ki67+	 5925 10445
4316	0	0	Ki67+	 5932 10522
4317	0	0	Ki67+	 5935 10550
4318	0	0	Ki67+	 5945 11140
4319	0	0	Ki67+	 5948 10493
4320	0	0	Ki67+	 5950 10891
4321	0	0	Ki67+	 5952 10978
4322	0	0	Ki67+	 5954 10717
4323	0	0	Ki67+	 5954 10730
4324	0	0	Ki67+	 5955 10586
4325	0	0	Ki67+	 5958 10998
4326	0	0	Ki67+	 5972 10571
4327	0	0	Ki67+	 5972 10608
4328	0	0	Ki67+	 5972 10891
4329	0	0	Ki67+	 5975 10532
4330	0	0	Ki67+	 5976 10876
4331	0	0	Ki67+	 5979 10989
4332	0	0	Ki67+	 5980 10498
4333	0	0	Ki67+	 5997 10554
4334	0	0	Ki67+	 5997 10896
4335	0	0	Ki67+	 6006 10811
4336	0	0	Ki67+	 6006 11147
4337	0	0	Ki67+	 6011 10989
4338	0	0	Ki67+	 6017 10745
4339	0	0	Ki67+	 6018 11017
4340	0	0	Ki67+	 6019 10772
4341	0	0	Ki67+	 6021 10695
4342	0	0	Ki67+	 6031 10918
4343	0	0	Ki67+	 6035 10533
4344	0	0	Ki67+	 6035 10932
4345	0	0	Ki67+	 6040 10889
4346	0	0	Ki67+	 6041 10511
4347	0	0	Ki67+	 6043 10796
4348	0	0	Ki67+	 6044 11053
4349	0	0	Ki67+	 6052 10472
4350	0	0	Ki67+	 6063 10516
4351	0	0	Ki67+	 6064 10768
4352	0	0	Ki67+	 6066 10472
4353	0	0	Ki67+	 6073 10729
4354	0	0	Ki67+	 6078 10616
4355	0	0	Ki67+	 6084 11192
4356	0	0	Ki67+	 6090 10929
4357	0	0	Ki67+	 6091 10438
4358	0	0	Ki67+	 6093 11165
4359	0	0	Ki67+	 6096 10740
4360	0	0	Ki67+	 6105 10576
4361	0	0	Ki67+	 6108 10507
4362	0	0	Ki67+	 6115 10479
4363	0	0	Ki67+	 6116 11156
4364	0	0	Ki67+	 6124 10545
4365	0	0	Ki67+	 6129 10561
4366	0	0	Ki67+	 6131 10531
4367	0	0	Ki67+	 6132 10433
4368	0	0	Ki67+	 6141 10513
4369	0	0	Ki67+	 6150 10485
4370	0	0	Ki67+	 6172 11146
4371	0	0	Ki67+	 6199 10964
4372	0	0	Ki67+	 6207 10905
4373	0	0	Ki67+	 5409 11921
4374	0	0	Ki67+	 5410 11359
4375	0	0	Ki67+	 5423 11809
4376	0	0	Ki67+	 5431 11297
4377	0	0	Ki67+	 5432 11921
4378	0	0	Ki67+	 5433 11744
4379	0	0	Ki67+	 5443 11798
4380	0	0	Ki67+	 5445 11400
4381	0	0	Ki67+	 5445 11954
4382	0	0	Ki67+	 5452 11772
4383	0	0	Ki67+	 5452 11924
4384	0	0	Ki67+	 5455 11816
4385	0	0	Ki67+	 5463 11740
4386	0	0	Ki67+	 5468 12023
4387	0	0	Ki67+	 5477 11763
4388	0	0	Ki67+	 5483 11890
4389	0	0	Ki67+	 5492 11955
4390	0	0	Ki67+	 5493 11842
4391	0	0	Ki67+	 5497 12011
4392	0	0	Ki67+	 5503 11388
4393	0	0	Ki67+	 5503 11724
4394	0	0	Ki67+	 5509 11871
4395	0	0	Ki67+	 5523 11835
4396	0	0	Ki67+	 5529 11334
4397	0	0	Ki67+	 5529 12019
4398	0	0	Ki67+	 5538 11932
4399	0	0	Ki67+	 5552 11972
4400	0	0	Ki67+	 5560 11697
4401	0	0	Ki67+	 5560 11898
4402	0	0	Ki67+	 5560 12018
4403	0	0	Ki67+	 5569 11852
4404	0	0	Ki67+	 5571 11942
4405	0	0	Ki67+	 5581 11487
4406	0	0	Ki67+	 5581 11905
4407	0	0	Ki67+	 5583 11937
4408	0	0	Ki67+	 5585 11248
4409	0	0	Ki67+	 5586 11296
4410	0	0	Ki67+	 5591 12022
4411	0	0	Ki67+	 5593 11262
4412	0	0	Ki67+	 5595 11277
4413	0	0	Ki67+	 5597 11964
4414	0	0	Ki67+	 5600 11872
4415	0	0	Ki67+	 5604 11694
4416	0	0	Ki67+	 5614 11502
4417	0	0	Ki67+	 5620 11984
4418	0	0	Ki67+	 5626 11866
4419	0	0	Ki67+	 5626 12029
4420	0	0	Ki67+	 5627 11840
4421	0	0	Ki67+	 5632 11432
4422	0	0	Ki67+	 5633 11890
4423	0	0	Ki67+	 5640 11815
4424	0	0	Ki67+	 5655 11856
4425	0	0	Ki67+	 5658 11399
4426	0	0	Ki67+	 5661 11687
4427	0	0	Ki67+	 5662 11751
4428	0	0	Ki67+	 5665 11808
4429	0	0	Ki67+	 5697 11447
4430	0	0	Ki67+	 5702 11800
4431	0	0	Ki67+	 5703 11830
4432	0	0	Ki67+	 5703 11875
4433	0	0	Ki67+	 5705 11775
4434	0	0	Ki67+	 5717 11395
4435	0	0	Ki67+	 5718 11790
4436	0	0	Ki67+	 5719 11837
4437	0	0	Ki67+	 5721 11410
4438	0	0	Ki67+	 5724 11864
4439	0	0	Ki67+	 5735 11580
4440	0	0	Ki67+	 5737 12020
4441	0	0	Ki67+	 5740 11993
4442	0	0	Ki67+	 5744 11930
4443	0	0	Ki67+	 5753 11381
4444	0	0	Ki67+	 5754 11978
4445	0	0	Ki67+	 5758 11598
4446	0	0	Ki67+	 5761 12028
4447	0	0	Ki67+	 5762 11564
4448	0	0	Ki67+	 5764 12001
4449	0	0	Ki67+	 5765 11419
4450	0	0	Ki67+	 5765 11937
4451	0	0	Ki67+	 5766 11265
4452	0	0	Ki67+	 5779 11411
4453	0	0	Ki67+	 5780 11700
4454	0	0	Ki67+	 5781 11980
4455	0	0	Ki67+	 5794 11779
4456	0	0	Ki67+	 5795 11300
4457	0	0	Ki67+	 5797 11694
4458	0	0	Ki67+	 5803 11544
4459	0	0	Ki67+	 5804 11403
4460	0	0	Ki67+	 5805 11810
4461	0	0	Ki67+	 5808 11904
4462	0	0	Ki67+	 5809 11535
4463	0	0	Ki67+	 5822 11893
4464	0	0	Ki67+	 5826 11984
4465	0	0	Ki67+	 5833 11368
4466	0	0	Ki67+	 5835 11540
4467	0	0	Ki67+	 5836 11330
4468	0	0	Ki67+	 5840 11987
4469	0	0	Ki67+	 5845 11716
4470	0	0	Ki67+	 5851 11394
4471	0	0	Ki67+	 5851 11651
4472	0	0	Ki67+	 5857 11804
4473	0	0	Ki67+	 5861 11363
4474	0	0	Ki67+	 5861 11620
4475	0	0	Ki67+	 5861 11983
4476	0	0	Ki67+	 5876 11849
4477	0	0	Ki67+	 5878 11744
4478	0	0	Ki67+	 5880 11888
4479	0	0	Ki67+	 5884 11867
4480	0	0	Ki67+	 5888 11652
4481	0	0	Ki67+	 5889 11829
4482	0	0	Ki67+	 5890 11610
4483	0	0	Ki67+	 5903 11680
4484	0	0	Ki67+	 5905 11590
4485	0	0	Ki67+	 5906 11632
4486	0	0	Ki67+	 5906 11862
4487	0	0	Ki67+	 5909 11988
4488	0	0	Ki67+	 5910 11348
4489	0	0	Ki67+	 5914 11299
4490	0	0	Ki67+	 5916 11404
4491	0	0	Ki67+	 5917 11833
4492	0	0	Ki67+	 5922 11843
4493	0	0	Ki67+	 5923 11387
4494	0	0	Ki67+	 5923 11442
4495	0	0	Ki67+	 5923 11603
4496	0	0	Ki67+	 5926 11865
4497	0	0	Ki67+	 5931 11513
4498	0	0	Ki67+	 5932 11661
4499	0	0	Ki67+	 5933 11336
4500	0	0	Ki67+	 5934 11923
4501	0	0	Ki67+	 5936 11618
4502	0	0	Ki67+	 5938 11991
4503	0	0	Ki67+	 5940 11273
4504	0	0	Ki67+	 5945 11460
4505	0	0	Ki67+	 5947 11656
4506	0	0	Ki67+	 5948 11913
4507	0	0	Ki67+	 5949 11367
4508	0	0	Ki67+	 5952 11322
4509	0	0	Ki67+	 5952 12003
4510	0	0	Ki67+	 5954 11616
4511	0	0	Ki67+	 5958 11385
4512	0	0	Ki67+	 5959 11294
4513	0	0	Ki67+	 5961 11915
4514	0	0	Ki67+	 5961 11952
4515	0	0	Ki67+	 5964 11527
4516	0	0	Ki67+	 5972 11263
4517	0	0	Ki67+	 5972 11626
4518	0	0	Ki67+	 5979 11344
4519	0	0	Ki67+	 5981 11932
4520	0	0	Ki67+	 5981 11959
4521	0	0	Ki67+	 5987 11470
4522	0	0	Ki67+	 5995 11445
4523	0	0	Ki67+	 6011 11303
4524	0	0	Ki67+	 6021 12006
4525	0	0	Ki67+	 6022 11594
4526	0	0	Ki67+	 6026 11938
4527	0	0	Ki67+	 6034 11906
4528	0	0	Ki67+	 6034 11985
4529	0	0	Ki67+	 6039 11327
4530	0	0	Ki67+	 6045 11303
4531	0	0	Ki67+	 6046 12017
4532	0	0	Ki67+	 6047 11948
4533	0	0	Ki67+	 6047 11967
4534	0	0	Ki67+	 6050 11887
4535	0	0	Ki67+	 6054 11940
4536	0	0	Ki67+	 6055 11322
4537	0	0	Ki67+	 6057 11869
4538	0	0	Ki67+	 6058 11822
4539	0	0	Ki67+	 6065 11593
4540	0	0	Ki67+	 6066 11895
4541	0	0	Ki67+	 6070 12019
4542	0	0	Ki67+	 6071 11999
4543	0	0	Ki67+	 6074 11810
4544	0	0	Ki67+	 6074 11839
4545	0	0	Ki67+	 6074 11856
4546	0	0	Ki67+	 6084 11928
4547	0	0	Ki67+	 6085 11865
4548	0	0	Ki67+	 6088 11909
4549	0	0	Ki67+	 6091 11514
4550	0	0	Ki67+	 6099 11866
4551	0	0	Ki67+	 6103 11340
4552	0	0	Ki67+	 6112 11963
4553	0	0	Ki67+	 6114 11812
4554	0	0	Ki67+	 6115 11934
4555	0	0	Ki67+	 6118 12025
4556	0	0	Ki67+	 6119 11294
4557	0	0	Ki67+	 6124 11901
4558	0	0	Ki67+	 6129 11320
4559	0	0	Ki67+	 6129 11357
4560	0	0	Ki67+	 6134 12021
4561	0	0	Ki67+	 6144 11962
4562	0	0	Ki67+	 6146 11945
4563	0	0	Ki67+	 6147 11440
4564	0	0	Ki67+	 6153 11833
4565	0	0	Ki67+	 6153 11894
4566	0	0	Ki67+	 6168 11985
4567	0	0	Ki67+	 6169 11947
4568	0	0	Ki67+	 6170 11857
4569	0	0	Ki67+	 6173 11930
4570	0	0	Ki67+	 6183 11867
4571	0	0	Ki67+	 6187 11943
4572	0	0	Ki67+	 6198 11895
4573	0	0	Ki67+	 5409 12272
4574	0	0	Ki67+	 5409 12283
4575	0	0	Ki67+	 5411 12068
4576	0	0	Ki67+	 5411 12538
4577	0	0	Ki67+	 5416 12055
4578	0	0	Ki67+	 5416 12134
4579	0	0	Ki67+	 5416 12433
4580	0	0	Ki67+	 5420 12686
4581	0	0	Ki67+	 5423 12405
4582	0	0	Ki67+	 5423 12657
4583	0	0	Ki67+	 5424 12638
4584	0	0	Ki67+	 5432 12549
4585	0	0	Ki67+	 5435 12695
4586	0	0	Ki67+	 5439 12105
4587	0	0	Ki67+	 5440 12674
4588	0	0	Ki67+	 5446 12133
4589	0	0	Ki67+	 5446 12273
4590	0	0	Ki67+	 5453 12708
4591	0	0	Ki67+	 5455 12292
4592	0	0	Ki67+	 5459 12156
4593	0	0	Ki67+	 5462 12187
4594	0	0	Ki67+	 5465 12144
4595	0	0	Ki67+	 5469 12081
4596	0	0	Ki67+	 5470 12049
4597	0	0	Ki67+	 5476 12588
4598	0	0	Ki67+	 5480 12418
4599	0	0	Ki67+	 5483 12274
4600	0	0	Ki67+	 5483 12441
4601	0	0	Ki67+	 5492 12394
4602	0	0	Ki67+	 5498 12066
4603	0	0	Ki67+	 5499 12583
4604	0	0	Ki67+	 5500 12686
4605	0	0	Ki67+	 5507 12661
4606	0	0	Ki67+	 5508 12376
4607	0	0	Ki67+	 5509 12270
4608	0	0	Ki67+	 5509 12450
4609	0	0	Ki67+	 5515 12053
4610	0	0	Ki67+	 5520 12140
4611	0	0	Ki67+	 5521 12690
4612	0	0	Ki67+	 5524 12217
4613	0	0	Ki67+	 5526 12614
4614	0	0	Ki67+	 5531 12323
4615	0	0	Ki67+	 5534 12171
4616	0	0	Ki67+	 5534 12444
4617	0	0	Ki67+	 5536 12506
4618	0	0	Ki67+	 5537 12534
4619	0	0	Ki67+	 5538 12205
4620	0	0	Ki67+	 5539 12271
4621	0	0	Ki67+	 5545 12057
4622	0	0	Ki67+	 5545 12301
4623	0	0	Ki67+	 5546 12485
4624	0	0	Ki67+	 5548 12159
4625	0	0	Ki67+	 5552 12116
4626	0	0	Ki67+	 5553 12236
4627	0	0	Ki67+	 5555 12078
4628	0	0	Ki67+	 5557 12046
4629	0	0	Ki67+	 5564 12545
4630	0	0	Ki67+	 5565 12412
4631	0	0	Ki67+	 5571 12057
4632	0	0	Ki67+	 5573 12398
4633	0	0	Ki67+	 5578 12208
4634	0	0	Ki67+	 5579 12132
4635	0	0	Ki67+	 5583 12089
4636	0	0	Ki67+	 5585 12779
4637	0	0	Ki67+	 5589 12551
4638	0	0	Ki67+	 5598 12197
4639	0	0	Ki67+	 5599 12107
4640	0	0	Ki67+	 5599 12505
4641	0	0	Ki67+	 5602 12442
4642	0	0	Ki67+	 5603 12055
4643	0	0	Ki67+	 5606 12364
4644	0	0	Ki67+	 5608 12246
4645	0	0	Ki67+	 5613 12340
4646	0	0	Ki67+	 5615 12065
4647	0	0	Ki67+	 5619 12229
4648	0	0	Ki67+	 5623 12391
4649	0	0	Ki67+	 5623 12610
4650	0	0	Ki67+	 5625 12178
4651	0	0	Ki67+	 5628 12567
4652	0	0	Ki67+	 5629 12527
4653	0	0	Ki67+	 5631 12079
4654	0	0	Ki67+	 5633 12192
4655	0	0	Ki67+	 5633 12510
4656	0	0	Ki67+	 5642 12569
4657	0	0	Ki67+	 5649 12177
4658	0	0	Ki67+	 5653 12216
4659	0	0	Ki67+	 5654 12420
4660	0	0	Ki67+	 5657 12153
4661	0	0	Ki67+	 5658 12355
4662	0	0	Ki67+	 5663 12250
4663	0	0	Ki67+	 5665 12737
4664	0	0	Ki67+	 5665 12822
4665	0	0	Ki67+	 5666 12404
4666	0	0	Ki67+	 5671 12127
4667	0	0	Ki67+	 5672 12764
4668	0	0	Ki67+	 5673 12212
4669	0	0	Ki67+	 5675 12542
4670	0	0	Ki67+	 5677 12594
4671	0	0	Ki67+	 5679 12560
4672	0	0	Ki67+	 5682 12162
4673	0	0	Ki67+	 5686 12260
4674	0	0	Ki67+	 5692 12142
4675	0	0	Ki67+	 5694 12815
4676	0	0	Ki67+	 5699 12210
4677	0	0	Ki67+	 5701 12116
4678	0	0	Ki67+	 5704 12235
4679	0	0	Ki67+	 5712 12083
4680	0	0	Ki67+	 5715 12547
4681	0	0	Ki67+	 5716 12046
4682	0	0	Ki67+	 5718 12455
4683	0	0	Ki67+	 5719 12829
4684	0	0	Ki67+	 5721 12781
4685	0	0	Ki67+	 5722 12798
4686	0	0	Ki67+	 5728 12093
4687	0	0	Ki67+	 5729 12217
4688	0	0	Ki67+	 5729 12369
4689	0	0	Ki67+	 5730 12393
4690	0	0	Ki67+	 5732 12692
4691	0	0	Ki67+	 5734 12763
4692	0	0	Ki67+	 5748 12792
4693	0	0	Ki67+	 5749 12236
4694	0	0	Ki67+	 5749 12817
4695	0	0	Ki67+	 5750 12764
4696	0	0	Ki67+	 5753 12051
4697	0	0	Ki67+	 5762 12709
4698	0	0	Ki67+	 5762 12767
4699	0	0	Ki67+	 5764 12439
4700	0	0	Ki67+	 5767 12214
4701	0	0	Ki67+	 5772 12451
4702	0	0	Ki67+	 5776 12510
4703	0	0	Ki67+	 5779 12365
4704	0	0	Ki67+	 5780 12801
4705	0	0	Ki67+	 5782 12829
4706	0	0	Ki67+	 5784 12221
4707	0	0	Ki67+	 5788 12442
4708	0	0	Ki67+	 5792 12425
4709	0	0	Ki67+	 5810 12221
4710	0	0	Ki67+	 5815 12211
4711	0	0	Ki67+	 5819 12349
4712	0	0	Ki67+	 5820 12195
4713	0	0	Ki67+	 5825 12673
4714	0	0	Ki67+	 5827 12377
4715	0	0	Ki67+	 5838 12822
4716	0	0	Ki67+	 5843 12420
4717	0	0	Ki67+	 5849 12802
4718	0	0	Ki67+	 5851 12355
4719	0	0	Ki67+	 5854 12325
4720	0	0	Ki67+	 5854 12698
4721	0	0	Ki67+	 5866 12219
4722	0	0	Ki67+	 5867 12370
4723	0	0	Ki67+	 5874 12193
4724	0	0	Ki67+	 5876 12695
4725	0	0	Ki67+	 5876 12830
4726	0	0	Ki67+	 5879 12389
4727	0	0	Ki67+	 5880 12293
4728	0	0	Ki67+	 5880 12655
4729	0	0	Ki67+	 5883 12162
4730	0	0	Ki67+	 5888 12808
4731	0	0	Ki67+	 5906 12683
4732	0	0	Ki67+	 5908 12633
4733	0	0	Ki67+	 5920 12666
4734	0	0	Ki67+	 5930 12778
4735	0	0	Ki67+	 5936 12618
4736	0	0	Ki67+	 5937 12165
4737	0	0	Ki67+	 5941 12815
4738	0	0	Ki67+	 5945 12308
4739	0	0	Ki67+	 5948 12286
4740	0	0	Ki67+	 5949 12654
4741	0	0	Ki67+	 5952 12808
4742	0	0	Ki67+	 5960 12768
4743	0	0	Ki67+	 5961 12592
4744	0	0	Ki67+	 5968 12289
4745	0	0	Ki67+	 5971 12575
4746	0	0	Ki67+	 5975 12639
4747	0	0	Ki67+	 5979 12555
4748	0	0	Ki67+	 5980 12661
4749	0	0	Ki67+	 5980 12723
4750	0	0	Ki67+	 5982 12760
4751	0	0	Ki67+	 5983 12621
4752	0	0	Ki67+	 5984 12807
4753	0	0	Ki67+	 5987 12232
4754	0	0	Ki67+	 5988 12595
4755	0	0	Ki67+	 5990 12580
4756	0	0	Ki67+	 5994 12632
4757	0	0	Ki67+	 6000 12572
4758	0	0	Ki67+	 6003 12613
4759	0	0	Ki67+	 6006 12217
4760	0	0	Ki67+	 6008 12194
4761	0	0	Ki67+	 6019 12772
4762	0	0	Ki67+	 6026 12595
4763	0	0	Ki67+	 6033 12620
4764	0	0	Ki67+	 6034 12636
4765	0	0	Ki67+	 6035 12417
4766	0	0	Ki67+	 6035 12536
4767	0	0	Ki67+	 6035 12553
4768	0	0	Ki67+	 6037 12451
4769	0	0	Ki67+	 6038 12582
4770	0	0	Ki67+	 6041 12605
4771	0	0	Ki67+	 6044 12399
4772	0	0	Ki67+	 6044 12500
4773	0	0	Ki67+	 6047 12469
4774	0	0	Ki67+	 6051 12038
4775	0	0	Ki67+	 6051 12583
4776	0	0	Ki67+	 6052 12533
4777	0	0	Ki67+	 6054 12781
4778	0	0	Ki67+	 6063 12461
4779	0	0	Ki67+	 6063 12482
4780	0	0	Ki67+	 6066 12433
4781	0	0	Ki67+	 6067 12527
4782	0	0	Ki67+	 6068 12510
4783	0	0	Ki67+	 6068 12677
4784	0	0	Ki67+	 6071 12402
4785	0	0	Ki67+	 6075 12553
4786	0	0	Ki67+	 6076 12570
4787	0	0	Ki67+	 6078 12461
4788	0	0	Ki67+	 6080 12756
4789	0	0	Ki67+	 6081 12784
4790	0	0	Ki67+	 6087 12313
4791	0	0	Ki67+	 6087 12485
4792	0	0	Ki67+	 6093 12417
4793	0	0	Ki67+	 6096 12436
4794	0	0	Ki67+	 6098 12690
4795	0	0	Ki67+	 6104 12461
4796	0	0	Ki67+	 6104 12739
4797	0	0	Ki67+	 6108 12596
4798	0	0	Ki67+	 6108 12805
4799	0	0	Ki67+	 6116 12817
4800	0	0	Ki67+	 6118 12050
4801	0	0	Ki67+	 6124 12179
4802	0	0	Ki67+	 6124 12535
4803	0	0	Ki67+	 6127 12070
4804	0	0	Ki67+	 6131 12728
4805	0	0	Ki67+	 6135 12058
4806	0	0	Ki67+	 6138 12136
4807	0	0	Ki67+	 6145 12156
4808	0	0	Ki67+	 6147 12046
4809	0	0	Ki67+	 6148 12213
4810	0	0	Ki67+	 6155 12183
4811	0	0	Ki67+	 6167 12610
4812	0	0	Ki67+	 6175 12813
4813	0	0	Ki67+	 6190 12786
4814	0	0	Ki67+	 6200 12793
4815	0	0	Ki67+	 6202 12087
4816	0	0	Ki67+	 6202 12405
4817	0	0	Ki67+	 6206 12824
4818	0	0	Ki67+	 5410 13014
4819	0	0	Ki67+	 5411 13557
4820	0	0	Ki67+	 5412 12916
4821	0	0	Ki67+	 5421 13073
4822	0	0	Ki67+	 5421 13550
4823	0	0	Ki67+	 5424 13007
4824	0	0	Ki67+	 5425 13355
4825	0	0	Ki67+	 5428 13282
4826	0	0	Ki67+	 5429 13383
4827	0	0	Ki67+	 5434 12999
4828	0	0	Ki67+	 5435 12980
4829	0	0	Ki67+	 5435 13089
4830	0	0	Ki67+	 5435 13558
4831	0	0	Ki67+	 5436 13435
4832	0	0	Ki67+	 5438 13514
4833	0	0	Ki67+	 5445 13544
4834	0	0	Ki67+	 5451 13414
4835	0	0	Ki67+	 5452 13000
4836	0	0	Ki67+	 5452 13390
4837	0	0	Ki67+	 5454 13607
4838	0	0	Ki67+	 5455 12890
4839	0	0	Ki67+	 5458 13332
4840	0	0	Ki67+	 5460 12878
4841	0	0	Ki67+	 5461 12961
4842	0	0	Ki67+	 5470 12902
4843	0	0	Ki67+	 5473 13057
4844	0	0	Ki67+	 5475 12864
4845	0	0	Ki67+	 5475 13110
4846	0	0	Ki67+	 5476 13011
4847	0	0	Ki67+	 5479 12936
4848	0	0	Ki67+	 5481 13541
4849	0	0	Ki67+	 5486 13502
4850	0	0	Ki67+	 5490 13433
4851	0	0	Ki67+	 5492 13389
4852	0	0	Ki67+	 5494 12884
4853	0	0	Ki67+	 5498 13126
4854	0	0	Ki67+	 5499 13098
4855	0	0	Ki67+	 5500 12971
4856	0	0	Ki67+	 5505 12947
4857	0	0	Ki67+	 5505 12999
4858	0	0	Ki67+	 5512 13363
4859	0	0	Ki67+	 5515 13076
4860	0	0	Ki67+	 5516 13455
4861	0	0	Ki67+	 5516 13541
4862	0	0	Ki67+	 5519 13339
4863	0	0	Ki67+	 5520 12991
4864	0	0	Ki67+	 5521 13485
4865	0	0	Ki67+	 5524 12938
4866	0	0	Ki67+	 5524 13150
4867	0	0	Ki67+	 5529 13402
4868	0	0	Ki67+	 5534 13559
4869	0	0	Ki67+	 5538 13438
4870	0	0	Ki67+	 5542 13105
4871	0	0	Ki67+	 5543 12945
4872	0	0	Ki67+	 5543 12972
4873	0	0	Ki67+	 5544 12833
4874	0	0	Ki67+	 5545 13419
4875	0	0	Ki67+	 5546 12856
4876	0	0	Ki67+	 5547 13305
4877	0	0	Ki67+	 5549 13331
4878	0	0	Ki67+	 5550 13452
4879	0	0	Ki67+	 5551 13476
4880	0	0	Ki67+	 5554 12873
4881	0	0	Ki67+	 5555 13157
4882	0	0	Ki67+	 5557 13504
4883	0	0	Ki67+	 5557 13531
4884	0	0	Ki67+	 5559 13373
4885	0	0	Ki67+	 5563 12965
4886	0	0	Ki67+	 5563 13027
4887	0	0	Ki67+	 5565 12887
4888	0	0	Ki67+	 5578 12963
4889	0	0	Ki67+	 5579 13456
4890	0	0	Ki67+	 5583 12848
4891	0	0	Ki67+	 5589 13520
4892	0	0	Ki67+	 5589 13555
4893	0	0	Ki67+	 5590 12943
4894	0	0	Ki67+	 5592 13384
4895	0	0	Ki67+	 5594 12928
4896	0	0	Ki67+	 5596 13480
4897	0	0	Ki67+	 5602 13365
4898	0	0	Ki67+	 5602 13414
4899	0	0	Ki67+	 5603 12840
4900	0	0	Ki67+	 5606 13280
4901	0	0	Ki67+	 5606 13591
4902	0	0	Ki67+	 5609 13525
4903	0	0	Ki67+	 5609 13606
4904	0	0	Ki67+	 5611 13627
4905	0	0	Ki67+	 5614 13139
4906	0	0	Ki67+	 5614 13457
4907	0	0	Ki67+	 5618 12879
4908	0	0	Ki67+	 5623 12865
4909	0	0	Ki67+	 5624 12931
4910	0	0	Ki67+	 5628 13147
4911	0	0	Ki67+	 5630 13104
4912	0	0	Ki67+	 5631 13482
4913	0	0	Ki67+	 5631 13516
4914	0	0	Ki67+	 5632 13545
4915	0	0	Ki67+	 5634 12925
4916	0	0	Ki67+	 5634 13384
4917	0	0	Ki67+	 5637 13261
4918	0	0	Ki67+	 5640 13277
4919	0	0	Ki67+	 5642 13119
4920	0	0	Ki67+	 5648 13565
4921	0	0	Ki67+	 5649 12854
4922	0	0	Ki67+	 5655 13534
4923	0	0	Ki67+	 5658 13374
4924	0	0	Ki67+	 5660 12902
4925	0	0	Ki67+	 5664 13092
4926	0	0	Ki67+	 5667 13592
4927	0	0	Ki67+	 5668 13518
4928	0	0	Ki67+	 5672 12939
4929	0	0	Ki67+	 5674 13616
4930	0	0	Ki67+	 5676 13414
4931	0	0	Ki67+	 5685 13320
4932	0	0	Ki67+	 5685 13543
4933	0	0	Ki67+	 5688 13584
4934	0	0	Ki67+	 5689 13124
4935	0	0	Ki67+	 5690 13022
4936	0	0	Ki67+	 5693 13493
4937	0	0	Ki67+	 5694 13477
4938	0	0	Ki67+	 5695 12943
4939	0	0	Ki67+	 5698 13390
4940	0	0	Ki67+	 5699 13100
4941	0	0	Ki67+	 5702 12969
4942	0	0	Ki67+	 5705 13405
4943	0	0	Ki67+	 5705 13575
4944	0	0	Ki67+	 5708 13111
4945	0	0	Ki67+	 5709 12911
4946	0	0	Ki67+	 5711 12946
4947	0	0	Ki67+	 5711 13558
4948	0	0	Ki67+	 5712 12995
4949	0	0	Ki67+	 5712 13440
4950	0	0	Ki67+	 5712 13524
4951	0	0	Ki67+	 5718 13006
4952	0	0	Ki67+	 5718 13474
4953	0	0	Ki67+	 5722 13151
4954	0	0	Ki67+	 5722 13199
4955	0	0	Ki67+	 5724 13502
4956	0	0	Ki67+	 5732 13174
4957	0	0	Ki67+	 5732 13288
4958	0	0	Ki67+	 5733 13448
4959	0	0	Ki67+	 5734 13595
4960	0	0	Ki67+	 5736 13139
4961	0	0	Ki67+	 5736 13610
4962	0	0	Ki67+	 5737 12848
4963	0	0	Ki67+	 5737 12996
4964	0	0	Ki67+	 5737 13541
4965	0	0	Ki67+	 5746 13370
4966	0	0	Ki67+	 5746 13519
4967	0	0	Ki67+	 5747 13198
4968	0	0	Ki67+	 5747 13400
4969	0	0	Ki67+	 5754 12924
4970	0	0	Ki67+	 5755 12980
4971	0	0	Ki67+	 5756 13125
4972	0	0	Ki67+	 5756 13577
4973	0	0	Ki67+	 5761 13026
4974	0	0	Ki67+	 5761 13311
4975	0	0	Ki67+	 5765 13511
4976	0	0	Ki67+	 5769 13418
4977	0	0	Ki67+	 5770 12981
4978	0	0	Ki67+	 5774 12993
4979	0	0	Ki67+	 5774 13599
4980	0	0	Ki67+	 5779 13297
4981	0	0	Ki67+	 5780 12952
4982	0	0	Ki67+	 5785 13401
4983	0	0	Ki67+	 5785 13557
4984	0	0	Ki67+	 5789 13455
4985	0	0	Ki67+	 5791 13031
4986	0	0	Ki67+	 5793 13537
4987	0	0	Ki67+	 5794 13574
4988	0	0	Ki67+	 5801 13596
4989	0	0	Ki67+	 5804 13327
4990	0	0	Ki67+	 5806 13195
4991	0	0	Ki67+	 5811 12945
4992	0	0	Ki67+	 5812 12960
4993	0	0	Ki67+	 5813 13370
4994	0	0	Ki67+	 5814 13016
4995	0	0	Ki67+	 5817 12927
4996	0	0	Ki67+	 5821 13555
4997	0	0	Ki67+	 5830 13304
4998	0	0	Ki67+	 5832 13580
4999	0	0	Ki67+	 5834 12854
5000	0	0	Ki67+	 5836 13057
5001	0	0	Ki67+	 5838 13351
5002	0	0	Ki67+	 5841 13379
5003	0	0	Ki67+	 5844 12866
5004	0	0	Ki67+	 5844 13612
5005	0	0	Ki67+	 5849 13601
5006	0	0	Ki67+	 5851 13131
5007	0	0	Ki67+	 5851 13292
5008	0	0	Ki67+	 5857 13176
5009	0	0	Ki67+	 5858 12976
5010	0	0	Ki67+	 5861 13271
5011	0	0	Ki67+	 5861 13581
5012	0	0	Ki67+	 5862 13147
5013	0	0	Ki67+	 5862 13631
5014	0	0	Ki67+	 5868 13374
5015	0	0	Ki67+	 5870 13106
5016	0	0	Ki67+	 5871 13539
5017	0	0	Ki67+	 5872 13127
5018	0	0	Ki67+	 5872 13556
5019	0	0	Ki67+	 5878 13321
5020	0	0	Ki67+	 5881 12849
5021	0	0	Ki67+	 5882 13493
5022	0	0	Ki67+	 5883 13418
5023	0	0	Ki67+	 5883 13604
5024	0	0	Ki67+	 5888 13032
5025	0	0	Ki67+	 5892 13135
5026	0	0	Ki67+	 5892 13485
5027	0	0	Ki67+	 5893 13276
5028	0	0	Ki67+	 5893 13514
5029	0	0	Ki67+	 5894 13569
5030	0	0	Ki67+	 5897 13110
5031	0	0	Ki67+	 5910 13285
5032	0	0	Ki67+	 5911 13456
5033	0	0	Ki67+	 5912 13502
5034	0	0	Ki67+	 5913 13227
5035	0	0	Ki67+	 5913 13337
5036	0	0	Ki67+	 5916 13581
5037	0	0	Ki67+	 5918 12993
5038	0	0	Ki67+	 5921 13085
5039	0	0	Ki67+	 5921 13192
5040	0	0	Ki67+	 5924 13404
5041	0	0	Ki67+	 5928 13337
5042	0	0	Ki67+	 5928 13367
5043	0	0	Ki67+	 5929 12993
5044	0	0	Ki67+	 5930 12880
5045	0	0	Ki67+	 5934 12839
5046	0	0	Ki67+	 5936 13070
5047	0	0	Ki67+	 5937 13541
5048	0	0	Ki67+	 5941 12910
5049	0	0	Ki67+	 5941 12937
5050	0	0	Ki67+	 5943 13560
5051	0	0	Ki67+	 5944 12843
5052	0	0	Ki67+	 5947 13069
5053	0	0	Ki67+	 5951 12894
5054	0	0	Ki67+	 5959 13053
5055	0	0	Ki67+	 5963 13164
5056	0	0	Ki67+	 5966 12911
5057	0	0	Ki67+	 5966 13594
5058	0	0	Ki67+	 5967 12988
5059	0	0	Ki67+	 5967 13023
5060	0	0	Ki67+	 5970 13568
5061	0	0	Ki67+	 5971 12963
5062	0	0	Ki67+	 5973 12887
5063	0	0	Ki67+	 5974 12861
5064	0	0	Ki67+	 5984 13364
5065	0	0	Ki67+	 5984 13450
5066	0	0	Ki67+	 5988 12974
5067	0	0	Ki67+	 5988 13289
5068	0	0	Ki67+	 5993 12835
5069	0	0	Ki67+	 5996 13420
5070	0	0	Ki67+	 5999 13191
5071	0	0	Ki67+	 6002 12922
5072	0	0	Ki67+	 6002 13043
5073	0	0	Ki67+	 6006 13290
5074	0	0	Ki67+	 6014 13244
5075	0	0	Ki67+	 6021 13612
5076	0	0	Ki67+	 6025 13395
5077	0	0	Ki67+	 6034 13235
5078	0	0	Ki67+	 6034 13431
5079	0	0	Ki67+	 6035 13607
5080	0	0	Ki67+	 6037 13504
5081	0	0	Ki67+	 6039 12915
5082	0	0	Ki67+	 6046 13346
5083	0	0	Ki67+	 6048 12875
5084	0	0	Ki67+	 6051 13416
5085	0	0	Ki67+	 6054 13374
5086	0	0	Ki67+	 6057 12967
5087	0	0	Ki67+	 6061 12995
5088	0	0	Ki67+	 6063 13102
5089	0	0	Ki67+	 6064 13330
5090	0	0	Ki67+	 6069 12877
5091	0	0	Ki67+	 6069 13580
5092	0	0	Ki67+	 6073 13151
5093	0	0	Ki67+	 6074 12864
5094	0	0	Ki67+	 6075 13001
5095	0	0	Ki67+	 6078 13614
5096	0	0	Ki67+	 6079 12941
5097	0	0	Ki67+	 6081 13092
5098	0	0	Ki67+	 6086 13331
5099	0	0	Ki67+	 6086 13359
5100	0	0	Ki67+	 6088 12910
5101	0	0	Ki67+	 6090 13159
5102	0	0	Ki67+	 6093 13492
5103	0	0	Ki67+	 6095 13621
5104	0	0	Ki67+	 6096 13448
5105	0	0	Ki67+	 6096 13589
5106	0	0	Ki67+	 6105 13318
5107	0	0	Ki67+	 6108 12923
5108	0	0	Ki67+	 6111 13078
5109	0	0	Ki67+	 6111 13591
5110	0	0	Ki67+	 6112 13213
5111	0	0	Ki67+	 6115 13347
5112	0	0	Ki67+	 6115 13419
5113	0	0	Ki67+	 6116 13167
5114	0	0	Ki67+	 6117 13112
5115	0	0	Ki67+	 6117 13534
5116	0	0	Ki67+	 6118 13022
5117	0	0	Ki67+	 6121 12975
5118	0	0	Ki67+	 6122 13483
5119	0	0	Ki67+	 6124 13182
5120	0	0	Ki67+	 6126 13095
5121	0	0	Ki67+	 6126 13327
5122	0	0	Ki67+	 6127 13305
5123	0	0	Ki67+	 6129 13617
5124	0	0	Ki67+	 6130 12934
5125	0	0	Ki67+	 6138 13458
5126	0	0	Ki67+	 6141 13527
5127	0	0	Ki67+	 6142 13595
5128	0	0	Ki67+	 6143 13435
5129	0	0	Ki67+	 6150 13420
5130	0	0	Ki67+	 6152 13328
5131	0	0	Ki67+	 6159 13530
5132	0	0	Ki67+	 6167 12931
5133	0	0	Ki67+	 6168 13100
5134	0	0	Ki67+	 6177 13115
5135	0	0	Ki67+	 6178 13513
5136	0	0	Ki67+	 6181 13607
5137	0	0	Ki67+	 6183 13421
5138	0	0	Ki67+	 6187 13299
5139	0	0	Ki67+	 6191 12957
5140	0	0	Ki67+	 6194 13518
5141	0	0	Ki67+	 6196 12923
5142	0	0	Ki67+	 6196 13414
5143	0	0	Ki67+	 6197 13316
5144	0	0	Ki67+	 6198 13475
5145	0	0	Ki67+	 6207 13553
5146	0	0	Ki67+	 5417 13652
5147	0	0	Ki67+	 5441 13648
5148	0	0	Ki67+	 5509 13672
5149	0	0	Ki67+	 5567 13645
5150	0	0	Ki67+	 5625 13658
5151	0	0	Ki67+	 5648 13658
5152	0	0	Ki67+	 5750 13646
5153	0	0	Ki67+	 5820 13663
5154	0	0	Ki67+	 5848 13645
5155	0	0	Ki67+	 5887 13653
5156	0	0	Ki67+	 5960 13636
5157	0	0	Ki67+	 5996 13648
5158	0	0	Ki67+	 6025 13639
5159	0	0	Ki67+	 6069 13646
5160	0	0	Ki67+	 6124 13651
5161	0	0	Ki67+	 6168 13671
5162	0	0	Ki67+	 6175 13638
5163	0	0	Ki67+	 6187 13648
5164	0	0	Ki67+	 6204 13651
5165	0	0	Ki67+	 5848 40252
5166	0	0	Ki67+	 5931 40102
5167	0	0	Ki67+	 5937 40338
5168	0	0	Ki67+	 5964 40056
5169	0	0	Ki67+	 5973 39929
5170	0	0	Ki67+	 5979 40047
5171	0	0	Ki67+	 6033 40090
5172	0	0	Ki67+	 6042 40222
5173	0	0	Ki67+	 6062 40295
5174	0	0	Ki67+	 6073 39975
5175	0	0	Ki67+	 6121 40196
5176	0	0	Ki67+	 6141 39833
5177	0	0	Ki67+	 6149 40065
5178	0	0	Ki67+	 6191 40218
5179	0	0	Ki67+	 5730 40923
5180	0	0	Ki67+	 5774 40751
5181	0	0	Ki67+	 5856 40807
5182	0	0	Ki67+	 5884 40593
5183	0	0	Ki67+	 5893 40705
5184	0	0	Ki67+	 5897 40874
5185	0	0	Ki67+	 5949 40864
5186	0	0	Ki67+	 6020 41025
5187	0	0	Ki67+	 6021 40573
5188	0	0	Ki67+	 6039 40527
5189	0	0	Ki67+	 6076 40717
5190	0	0	Ki67+	 6102 40622
5191	0	0	Ki67+	 6104 40486
5192	0	0	Ki67+	 6189 40553
5193	0	0	Ki67+	 5552 41848
5194	0	0	Ki67+	 5616 41922
5195	0	0	Ki67+	 5726 41927
5196	0	0	Ki67+	 5884 41902
5197	0	0	Ki67+	 5948 41434
5198	0	0	Ki67+	 6139 41842
5199	0	0	Ki67+	 6164 41333
5200	0	0	Ki67+	 6171 41775
5201	0	0	Ki67+	 5410 42205
5202	0	0	Ki67+	 5458 42698
5203	0	0	Ki67+	 6020 42009
5204	0	0	Ki67+	 6028 42171
5205	0	0	Ki67+	 5424 43392
5206	0	0	Ki67+	 5487 43420
5207	0	0	Ki67+	 5533 43525
5208	0	0	Ki67+	 5541 43264
5209	0	0	Ki67+	 5553 43293
5210	0	0	Ki67+	 5555 42835
5211	0	0	Ki67+	 5556 42966
5212	0	0	Ki67+	 5561 42860
5213	0	0	Ki67+	 5563 43367
5214	0	0	Ki67+	 5566 43350
5215	0	0	Ki67+	 5585 43327
5216	0	0	Ki67+	 5607 43182
5217	0	0	Ki67+	 5613 43505
5218	0	0	Ki67+	 5655 43185
5219	0	0	Ki67+	 5693 43521
5220	0	0	Ki67+	 5768 42932
5221	0	0	Ki67+	 5769 43514
5222	0	0	Ki67+	 5791 43471
5223	0	0	Ki67+	 5844 43288
5224	0	0	Ki67+	 5439 44368
5225	0	0	Ki67+	 5453 44138
5226	0	0	Ki67+	 5461 44268
5227	0	0	Ki67+	 5512 44002
5228	0	0	Ki67+	 5512 44096
5229	0	0	Ki67+	 5516 44331
5230	0	0	Ki67+	 5523 43883
5231	0	0	Ki67+	 5562 44037
5232	0	0	Ki67+	 5569 44279
5233	0	0	Ki67+	 5576 44088
5234	0	0	Ki67+	 5586 43983
5235	0	0	Ki67+	 5599 44330
5236	0	0	Ki67+	 5631 43891
5237	0	0	Ki67+	 5647 43912
5238	0	0	Ki67+	 5674 43975
5239	0	0	Ki67+	 5678 44133
5240	0	0	Ki67+	 5721 43911
5241	0	0	Ki67+	 5748 43736
5242	0	0	Ki67+	 5762 44032
5243	0	0	Ki67+	 5764 43837
5244	0	0	Ki67+	 5801 43688
5245	0	0	Ki67+	 5855 44049
5246	0	0	Ki67+	 5862 43654
5247	0	0	Ki67+	 5882 43991
5248	0	0	Ki67+	 5898 44251
5249	0	0	Ki67+	 5914 44041
5250	0	0	Ki67+	 6046 44362
5251	0	0	Ki67+	 6145 44340
5252	0	0	Ki67+	 6152 44350
5253	0	0	Ki67+	 6179 44057
5254	0	0	Ki67+	 6188 44178
5255	0	0	Ki67+	 6193 44240
5256	0	0	Ki67+	 5462 44656
5257	0	0	Ki67+	 5474 44491
5258	0	0	Ki67+	 5711 44902
5259	0	0	Ki67+	 6143 44819
5260	0	0	Ki67+	 6145 44829
5261	0	0	Ki67+	 6182 44828
5262	0	0	Ki67+	 5448 45407
5263	0	0	Ki67+	 5572 45880
5264	0	0	Ki67+	 5591 45870
5265	0	0	Ki67+	 5598 45887
5266	0	0	Ki67+	 5674 45921
5267	0	0	Ki67+	 5742 45275
5268	0	0	Ki67+	 5801 45274
5269	0	0	Ki67+	 5813 45273
5270	0	0	Ki67+	 5885 45262
5271	0	0	Ki67+	 5939 45277
5272	0	0	Ki67+	 5972 45278
5273	0	0	Ki67+	 5973 45249
5274	0	0	Ki67+	 5992 45251
5275	0	0	Ki67+	 6008 45319
5276	0	0	Ki67+	 6031 45336
5277	0	0	Ki67+	 6043 45213
5278	0	0	Ki67+	 6058 45407
5279	0	0	Ki67+	 6069 45321
5280	0	0	Ki67+	 6072 45363
5281	0	0	Ki67+	 6114 45465
5282	0	0	Ki67+	 6124 45240
5283	0	0	Ki67+	 6127 45510
5284	0	0	Ki67+	 6168 45477
5285	0	0	Ki67+	 6169 45288
5286	0	0	Ki67+	 6170 45311
5287	0	0	Ki67+	 6179 45365
5288	0	0	Ki67+	 6186 45522
5289	0	0	Ki67+	 6195 45491
5290	0	0	Ki67+	 6200 45308
5291	0	0	Ki67+	 6200 45338
5292	0	0	Ki67+	 6201 45574
5293	0	0	Ki67+	 5544 46023
5294	0	0	Ki67+	 5929 46324
5295	0	0	Ki67+	 6182 46551
5296	0	0	Ki67+	 5510 46845
5297	0	0	Ki67+	 5604 46915
5298	0	0	Ki67+	 5728 47591
5299	0	0	Ki67+	 5740 47430
5300	0	0	Ki67+	 5908 47421
5301	0	0	Ki67+	 5909 47501
5302	0	0	Ki67+	 5974 47495
5303	0	0	Ki67+	 5974 47595
5304	0	0	Ki67+	 5981 47455
5305	0	0	Ki67+	 5982 47443
5306	0	0	Ki67+	 5985 47592
5307	0	0	Ki67+	 5992 47475
5308	0	0	Ki67+	 5997 47499
5309	0	0	Ki67+	 6040 47397
5310	0	0	Ki67+	 6040 47479
5311	0	0	Ki67+	 6058 47488
5312	0	0	Ki67+	 6081 47468
5313	0	0	Ki67+	 6119 47457
5314	0	0	Ki67+	 6119 47529
5315	0	0	Ki67+	 6138 47490
5316	0	0	Ki67+	 6140 47377
5317	0	0	Ki67+	 6142 47045
5318	0	0	Ki67+	 6147 47463
5319	0	0	Ki67+	 6157 47551
5320	0	0	Ki67+	 6166 47038
5321	0	0	Ki67+	 6166 47479
5322	0	0	Ki67+	 6181 47445
5323	0	0	Ki67+	 6188 47552
5324	0	0	Ki67+	 5525 47728
5325	0	0	Ki67+	 5679 47675
5326	0	0	Ki67+	 5685 48243
5327	0	0	Ki67+	 5705 48263
5328	0	0	Ki67+	 5721 48241
5329	0	0	Ki67+	 5745 47699
5330	0	0	Ki67+	 5799 48229
5331	0	0	Ki67+	 5802 48319
5332	0	0	Ki67+	 5806 48267
5333	0	0	Ki67+	 5820 48246
5334	0	0	Ki67+	 5822 48210
5335	0	0	Ki67+	 5829 47980
5336	0	0	Ki67+	 5835 48298
5337	0	0	Ki67+	 5857 48059
5338	0	0	Ki67+	 5861 48092
5339	0	0	Ki67+	 5870 48108
5340	0	0	Ki67+	 5871 48130
5341	0	0	Ki67+	 5883 48009
5342	0	0	Ki67+	 5887 48387
5343	0	0	Ki67+	 5888 48251
5344	0	0	Ki67+	 5889 48063
5345	0	0	Ki67+	 5889 48331
5346	0	0	Ki67+	 5903 48104
5347	0	0	Ki67+	 5907 47861
5348	0	0	Ki67+	 5908 48278
5349	0	0	Ki67+	 5914 48018
5350	0	0	Ki67+	 5921 48399
5351	0	0	Ki67+	 5928 48091
5352	0	0	Ki67+	 5930 48104
5353	0	0	Ki67+	 5930 48167
5354	0	0	Ki67+	 5934 48257
5355	0	0	Ki67+	 5935 48363
5356	0	0	Ki67+	 5938 48019
5357	0	0	Ki67+	 5939 48051
5358	0	0	Ki67+	 5942 48199
5359	0	0	Ki67+	 5947 48248
5360	0	0	Ki67+	 5965 48360
5361	0	0	Ki67+	 5970 48290
5362	0	0	Ki67+	 5972 47753
5363	0	0	Ki67+	 5973 47713
5364	0	0	Ki67+	 5974 48260
5365	0	0	Ki67+	 5976 48334
5366	0	0	Ki67+	 5978 47662
5367	0	0	Ki67+	 5981 48114
5368	0	0	Ki67+	 5991 48299
5369	0	0	Ki67+	 5992 48389
5370	0	0	Ki67+	 6001 48155
5371	0	0	Ki67+	 6002 48266
5372	0	0	Ki67+	 6005 48134
5373	0	0	Ki67+	 6016 48348
5374	0	0	Ki67+	 6018 48052
5375	0	0	Ki67+	 6022 48314
5376	0	0	Ki67+	 6024 48133
5377	0	0	Ki67+	 6027 48362
5378	0	0	Ki67+	 6031 47721
5379	0	0	Ki67+	 6034 48226
5380	0	0	Ki67+	 6039 48111
5381	0	0	Ki67+	 6044 48071
5382	0	0	Ki67+	 6050 48375
5383	0	0	Ki67+	 6051 48092
5384	0	0	Ki67+	 6056 48326
5385	0	0	Ki67+	 6064 48358
5386	0	0	Ki67+	 6076 48348
5387	0	0	Ki67+	 6080 48391
5388	0	0	Ki67+	 6092 48268
5389	0	0	Ki67+	 6093 47727
5390	0	0	Ki67+	 6105 48107
5391	0	0	Ki67+	 6112 47615
5392	0	0	Ki67+	 6112 47724
5393	0	0	Ki67+	 6113 47967
5394	0	0	Ki67+	 6116 48153
5395	0	0	Ki67+	 6121 47808
5396	0	0	Ki67+	 6121 48377
5397	0	0	Ki67+	 6122 48053
5398	0	0	Ki67+	 6127 48314
5399	0	0	Ki67+	 6134 47975
5400	0	0	Ki67+	 6139 47743
5401	0	0	Ki67+	 6146 48215
5402	0	0	Ki67+	 6156 48004
5403	0	0	Ki67+	 6161 48099
5404	0	0	Ki67+	 6162 48019
5405	0	0	Ki67+	 6183 48031
5406	0	0	Ki67+	 6184 48362
5407	0	0	Ki67+	 6185 47820
5408	0	0	Ki67+	 6186 47646
5409	0	0	Ki67+	 6191 48282
5410	0	0	Ki67+	 6202 48307
5411	0	0	Ki67+	 6205 48006
5412	0	0	Ki67+	 6207 48083
5413	0	0	Ki67+	 5450 48857
5414	0	0	Ki67+	 5486 48733
5415	0	0	Ki67+	 5575 48879
5416	0	0	Ki67+	 5594 48677
5417	0	0	Ki67+	 5603 48621
5418	0	0	Ki67+	 5724 48871
5419	0	0	Ki67+	 5731 48808
5420	0	0	Ki67+	 5744 48633
5421	0	0	Ki67+	 5836 49130
5422	0	0	Ki67+	 5863 48978
5423	0	0	Ki67+	 5889 49189
5424	0	0	Ki67+	 5906 48401
5425	0	0	Ki67+	 5915 49166
5426	0	0	Ki67+	 5931 48421
5427	0	0	Ki67+	 5942 49154
5428	0	0	Ki67+	 5944 49169
5429	0	0	Ki67+	 5957 49131
5430	0	0	Ki67+	 5962 49156
5431	0	0	Ki67+	 5973 49180
5432	0	0	Ki67+	 5981 48444
5433	0	0	Ki67+	 5983 49081
5434	0	0	Ki67+	 5995 49189
5435	0	0	Ki67+	 6000 49054
5436	0	0	Ki67+	 6006 48471
5437	0	0	Ki67+	 6008 48406
5438	0	0	Ki67+	 6024 48419
5439	0	0	Ki67+	 6029 49086
5440	0	0	Ki67+	 6039 48469
5441	0	0	Ki67+	 6046 48494
5442	0	0	Ki67+	 6055 48405
5443	0	0	Ki67+	 6065 48498
5444	0	0	Ki67+	 6066 49030
5445	0	0	Ki67+	 6083 48452
5446	0	0	Ki67+	 6087 48412
5447	0	0	Ki67+	 6089 49097
5448	0	0	Ki67+	 6092 48986
5449	0	0	Ki67+	 6094 49031
5450	0	0	Ki67+	 6100 48978
5451	0	0	Ki67+	 6105 49097
5452	0	0	Ki67+	 6107 48408
5453	0	0	Ki67+	 6118 48536
5454	0	0	Ki67+	 6118 49063
5455	0	0	Ki67+	 6121 48487
5456	0	0	Ki67+	 6131 48496
5457	0	0	Ki67+	 6132 48562
5458	0	0	Ki67+	 6137 48532
5459	0	0	Ki67+	 6141 49063
5460	0	0	Ki67+	 6149 48594
5461	0	0	Ki67+	 6150 49055
5462	0	0	Ki67+	 6156 48962
5463	0	0	Ki67+	 6157 48404
5464	0	0	Ki67+	 6157 48526
5465	0	0	Ki67+	 6157 48577
5466	0	0	Ki67+	 6166 48477
5467	0	0	Ki67+	 6167 48497
5468	0	0	Ki67+	 6171 49088
5469	0	0	Ki67+	 6173 48531
5470	0	0	Ki67+	 6183 49044
5471	0	0	Ki67+	 6187 49112
5472	0	0	Ki67+	 6194 48554
5473	0	0	Ki67+	 6197 49049
5474	0	0	Ki67+	 6201 48506
5475	0	0	Ki67+	 6204 49024
5476	0	0	Ki67+	 6205 48567
5477	0	0	Ki67+	 5411 49807
5478	0	0	Ki67+	 5415 49593
5479	0	0	Ki67+	 5416 49526
5480	0	0	Ki67+	 5420 49763
5481	0	0	Ki67+	 5432 49789
5482	0	0	Ki67+	 5444 49471
5483	0	0	Ki67+	 5446 49575
5484	0	0	Ki67+	 5452 49750
5485	0	0	Ki67+	 5455 49327
5486	0	0	Ki67+	 5463 49584
5487	0	0	Ki67+	 5464 49556
5488	0	0	Ki67+	 5468 49613
5489	0	0	Ki67+	 5472 49537
5490	0	0	Ki67+	 5497 49363
5491	0	0	Ki67+	 5530 49304
5492	0	0	Ki67+	 5568 49437
5493	0	0	Ki67+	 5578 49306
5494	0	0	Ki67+	 5604 49301
5495	0	0	Ki67+	 5619 49330
5496	0	0	Ki67+	 5630 49313
5497	0	0	Ki67+	 5632 49351
5498	0	0	Ki67+	 5660 49388
5499	0	0	Ki67+	 5673 49290
5500	0	0	Ki67+	 5704 49277
5501	0	0	Ki67+	 5707 49316
5502	0	0	Ki67+	 5720 49300
5503	0	0	Ki67+	 5723 49273
5504	0	0	Ki67+	 5748 49280
5505	0	0	Ki67+	 5751 49307
5506	0	0	Ki67+	 5760 49342
5507	0	0	Ki67+	 5763 49253
5508	0	0	Ki67+	 5800 49262
5509	0	0	Ki67+	 5849 49262
5510	0	0	Ki67+	 5879 49217
5511	0	0	Ki67+	 5884 49246
5512	0	0	Ki67+	 5902 49279
5513	0	0	Ki67+	 5904 49229
5514	0	0	Ki67+	 5912 49257
5515	0	0	Ki67+	 5923 49215
5516	0	0	Ki67+	 5942 49260
5517	0	0	Ki67+	 5946 49202
5518	0	0	Ki67+	 5978 49283
5519	0	0	Ki67+	 5986 49252
5520	0	0	Ki67+	 6524 5917
5521	0	0	Ki67+	 6533 5968
5522	0	0	Ki67+	 6542 5424
5523	0	0	Ki67+	 6580 5786
5524	0	0	Ki67+	 6657 5934
5525	0	0	Ki67+	 6669 5707
5526	0	0	Ki67+	 6674 5747
5527	0	0	Ki67+	 6674 5953
5528	0	0	Ki67+	 6677 5699
5529	0	0	Ki67+	 6688 5922
5530	0	0	Ki67+	 6689 5470
5531	0	0	Ki67+	 6714 5945
5532	0	0	Ki67+	 6717 5888
5533	0	0	Ki67+	 6721 5979
5534	0	0	Ki67+	 6746 5897
5535	0	0	Ki67+	 6749 6000
5536	0	0	Ki67+	 6770 5990
5537	0	0	Ki67+	 6781 5407
5538	0	0	Ki67+	 6781 5940
5539	0	0	Ki67+	 6790 5900
5540	0	0	Ki67+	 6848 5758
5541	0	0	Ki67+	 6861 5566
5542	0	0	Ki67+	 6882 5961
5543	0	0	Ki67+	 6906 5573
5544	0	0	Ki67+	 6919 5990
5545	0	0	Ki67+	 6932 6000
5546	0	0	Ki67+	 6937 5695
5547	0	0	Ki67+	 6214 6738
5548	0	0	Ki67+	 6223 6657
5549	0	0	Ki67+	 6224 6717
5550	0	0	Ki67+	 6228 6770
5551	0	0	Ki67+	 6237 6748
5552	0	0	Ki67+	 6241 6786
5553	0	0	Ki67+	 6259 6772
5554	0	0	Ki67+	 6405 6719
5555	0	0	Ki67+	 6499 6568
5556	0	0	Ki67+	 6533 6183
5557	0	0	Ki67+	 6570 6530
5558	0	0	Ki67+	 6587 6408
5559	0	0	Ki67+	 6592 6030
5560	0	0	Ki67+	 6599 6228
5561	0	0	Ki67+	 6627 6213
5562	0	0	Ki67+	 6639 6365
5563	0	0	Ki67+	 6651 6514
5564	0	0	Ki67+	 6653 6269
5565	0	0	Ki67+	 6657 6600
5566	0	0	Ki67+	 6680 6028
5567	0	0	Ki67+	 6703 6056
5568	0	0	Ki67+	 6714 6098
5569	0	0	Ki67+	 6722 6230
5570	0	0	Ki67+	 6727 6133
5571	0	0	Ki67+	 6739 6017
5572	0	0	Ki67+	 6755 6674
5573	0	0	Ki67+	 6790 6105
5574	0	0	Ki67+	 6795 6632
5575	0	0	Ki67+	 6811 6065
5576	0	0	Ki67+	 6887 6337
5577	0	0	Ki67+	 6940 6061
5578	0	0	Ki67+	 6246 6819
5579	0	0	Ki67+	 6265 6876
5580	0	0	Ki67+	 6441 7065
5581	0	0	Ki67+	 6768 7223
5582	0	0	Ki67+	 6803 7171
5583	0	0	Ki67+	 6815 7125
5584	0	0	Ki67+	 6816 7073
5585	0	0	Ki67+	 6823 7489
5586	0	0	Ki67+	 6826 7185
5587	0	0	Ki67+	 6829 7366
5588	0	0	Ki67+	 6836 7210
5589	0	0	Ki67+	 6838 7171
5590	0	0	Ki67+	 6843 7106
5591	0	0	Ki67+	 6845 6867
5592	0	0	Ki67+	 6846 6984
5593	0	0	Ki67+	 6846 7012
5594	0	0	Ki67+	 6848 7090
5595	0	0	Ki67+	 6848 7303
5596	0	0	Ki67+	 6860 7205
5597	0	0	Ki67+	 6866 7126
5598	0	0	Ki67+	 6871 7094
5599	0	0	Ki67+	 6871 7112
5600	0	0	Ki67+	 6871 7326
5601	0	0	Ki67+	 6874 7030
5602	0	0	Ki67+	 6876 7176
5603	0	0	Ki67+	 6879 7386
5604	0	0	Ki67+	 6881 6964
5605	0	0	Ki67+	 6885 7063
5606	0	0	Ki67+	 6887 7207
5607	0	0	Ki67+	 6892 7255
5608	0	0	Ki67+	 6899 7123
5609	0	0	Ki67+	 6903 6951
5610	0	0	Ki67+	 6904 7089
5611	0	0	Ki67+	 6907 7192
5612	0	0	Ki67+	 6910 7039
5613	0	0	Ki67+	 6913 7222
5614	0	0	Ki67+	 6915 6944
5615	0	0	Ki67+	 6923 7000
5616	0	0	Ki67+	 6923 7153
5617	0	0	Ki67+	 6929 7447
5618	0	0	Ki67+	 6932 7533
5619	0	0	Ki67+	 6933 7199
5620	0	0	Ki67+	 6936 6932
5621	0	0	Ki67+	 6937 7026
5622	0	0	Ki67+	 6939 7258
5623	0	0	Ki67+	 6942 7140
5624	0	0	Ki67+	 6946 7321
5625	0	0	Ki67+	 6953 6930
5626	0	0	Ki67+	 6953 7178
5627	0	0	Ki67+	 6953 7340
5628	0	0	Ki67+	 6955 7561
5629	0	0	Ki67+	 6957 7296
5630	0	0	Ki67+	 6962 7140
5631	0	0	Ki67+	 6963 7055
5632	0	0	Ki67+	 6963 7114
5633	0	0	Ki67+	 6968 6978
5634	0	0	Ki67+	 6969 7465
5635	0	0	Ki67+	 6975 7226
5636	0	0	Ki67+	 6977 7164
5637	0	0	Ki67+	 6978 7080
5638	0	0	Ki67+	 6981 7017
5639	0	0	Ki67+	 6989 6925
5640	0	0	Ki67+	 6990 7212
5641	0	0	Ki67+	 6992 7334
5642	0	0	Ki67+	 6995 7075
5643	0	0	Ki67+	 6995 7165
5644	0	0	Ki67+	 6999 7029
5645	0	0	Ki67+	 7001 6995
5646	0	0	Ki67+	 7005 7099
5647	0	0	Ki67+	 6429 7689
5648	0	0	Ki67+	 6542 8066
5649	0	0	Ki67+	 6569 7791
5650	0	0	Ki67+	 6635 7935
5651	0	0	Ki67+	 6649 7990
5652	0	0	Ki67+	 6682 7886
5653	0	0	Ki67+	 6818 8090
5654	0	0	Ki67+	 6864 8354
5655	0	0	Ki67+	 6865 8307
5656	0	0	Ki67+	 6894 8335
5657	0	0	Ki67+	 6904 8401
5658	0	0	Ki67+	 6911 8294
5659	0	0	Ki67+	 6912 8362
5660	0	0	Ki67+	 6922 8240
5661	0	0	Ki67+	 6923 8379
5662	0	0	Ki67+	 6928 8328
5663	0	0	Ki67+	 6929 8354
5664	0	0	Ki67+	 6943 8251
5665	0	0	Ki67+	 6948 8339
5666	0	0	Ki67+	 6953 8401
5667	0	0	Ki67+	 6960 8302
5668	0	0	Ki67+	 6964 8359
5669	0	0	Ki67+	 6974 7873
5670	0	0	Ki67+	 7000 8014
5671	0	0	Ki67+	 6210 8933
5672	0	0	Ki67+	 6213 9004
5673	0	0	Ki67+	 6219 8978
5674	0	0	Ki67+	 6228 8912
5675	0	0	Ki67+	 6236 8998
5676	0	0	Ki67+	 6238 8976
5677	0	0	Ki67+	 6248 9008
5678	0	0	Ki67+	 6249 8789
5679	0	0	Ki67+	 6249 8986
5680	0	0	Ki67+	 6250 8770
5681	0	0	Ki67+	 6263 8803
5682	0	0	Ki67+	 6263 8980
5683	0	0	Ki67+	 6264 8997
5684	0	0	Ki67+	 6269 8750
5685	0	0	Ki67+	 6272 8895
5686	0	0	Ki67+	 6281 8977
5687	0	0	Ki67+	 6285 8786
5688	0	0	Ki67+	 6285 8990
5689	0	0	Ki67+	 6288 8820
5690	0	0	Ki67+	 6295 8734
5691	0	0	Ki67+	 6300 8777
5692	0	0	Ki67+	 6309 8904
5693	0	0	Ki67+	 6312 8806
5694	0	0	Ki67+	 6314 8715
5695	0	0	Ki67+	 6315 8954
5696	0	0	Ki67+	 6320 9003
5697	0	0	Ki67+	 6321 8783
5698	0	0	Ki67+	 6322 8852
5699	0	0	Ki67+	 6322 9080
5700	0	0	Ki67+	 6335 8774
5701	0	0	Ki67+	 6335 9032
5702	0	0	Ki67+	 6346 8858
5703	0	0	Ki67+	 6346 9093
5704	0	0	Ki67+	 6347 9031
5705	0	0	Ki67+	 6351 9106
5706	0	0	Ki67+	 6358 9075
5707	0	0	Ki67+	 6362 8808
5708	0	0	Ki67+	 6366 8794
5709	0	0	Ki67+	 6368 8859
5710	0	0	Ki67+	 6376 9103
5711	0	0	Ki67+	 6381 8836
5712	0	0	Ki67+	 6387 9063
5713	0	0	Ki67+	 6394 8841
5714	0	0	Ki67+	 6395 8879
5715	0	0	Ki67+	 6395 8904
5716	0	0	Ki67+	 6395 9026
5717	0	0	Ki67+	 6397 9097
5718	0	0	Ki67+	 6401 8921
5719	0	0	Ki67+	 6403 8857
5720	0	0	Ki67+	 6405 9061
5721	0	0	Ki67+	 6412 9041
5722	0	0	Ki67+	 6415 9059
5723	0	0	Ki67+	 6417 8787
5724	0	0	Ki67+	 6417 9094
5725	0	0	Ki67+	 6423 9048
5726	0	0	Ki67+	 6424 8946
5727	0	0	Ki67+	 6427 9091
5728	0	0	Ki67+	 6432 8914
5729	0	0	Ki67+	 6434 9001
5730	0	0	Ki67+	 6435 8868
5731	0	0	Ki67+	 6440 9083
5732	0	0	Ki67+	 6443 8920
5733	0	0	Ki67+	 6443 9015
5734	0	0	Ki67+	 6453 8893
5735	0	0	Ki67+	 6455 9037
5736	0	0	Ki67+	 6468 8956
5737	0	0	Ki67+	 6470 8924
5738	0	0	Ki67+	 6471 9009
5739	0	0	Ki67+	 6484 8954
5740	0	0	Ki67+	 6486 8775
5741	0	0	Ki67+	 6495 9035
5742	0	0	Ki67+	 6499 8855
5743	0	0	Ki67+	 6500 8774
5744	0	0	Ki67+	 6501 8982
5745	0	0	Ki67+	 6511 9019
5746	0	0	Ki67+	 6531 8815
5747	0	0	Ki67+	 6546 8853
5748	0	0	Ki67+	 6566 8869
5749	0	0	Ki67+	 6628 8722
5750	0	0	Ki67+	 6629 8757
5751	0	0	Ki67+	 6637 8783
5752	0	0	Ki67+	 6644 8765
5753	0	0	Ki67+	 6647 8681
5754	0	0	Ki67+	 6657 8796
5755	0	0	Ki67+	 6658 8998
5756	0	0	Ki67+	 6659 8712
5757	0	0	Ki67+	 6668 8940
5758	0	0	Ki67+	 6672 8687
5759	0	0	Ki67+	 6674 8652
5760	0	0	Ki67+	 6674 8787
5761	0	0	Ki67+	 6675 8738
5762	0	0	Ki67+	 6686 8990
5763	0	0	Ki67+	 6690 8765
5764	0	0	Ki67+	 6690 8867
5765	0	0	Ki67+	 6691 8819
5766	0	0	Ki67+	 6699 8640
5767	0	0	Ki67+	 6699 8714
5768	0	0	Ki67+	 6699 8909
5769	0	0	Ki67+	 6701 8669
5770	0	0	Ki67+	 6701 8959
5771	0	0	Ki67+	 6702 8700
5772	0	0	Ki67+	 6711 8748
5773	0	0	Ki67+	 6712 9022
5774	0	0	Ki67+	 6716 8935
5775	0	0	Ki67+	 6716 9004
5776	0	0	Ki67+	 6718 8962
5777	0	0	Ki67+	 6722 8841
5778	0	0	Ki67+	 6731 9044
5779	0	0	Ki67+	 6732 8646
5780	0	0	Ki67+	 6732 8776
5781	0	0	Ki67+	 6732 8996
5782	0	0	Ki67+	 6739 8931
5783	0	0	Ki67+	 6741 8726
5784	0	0	Ki67+	 6742 8891
5785	0	0	Ki67+	 6750 8956
5786	0	0	Ki67+	 6754 8680
5787	0	0	Ki67+	 6758 8609
5788	0	0	Ki67+	 6760 8863
5789	0	0	Ki67+	 6761 8930
5790	0	0	Ki67+	 6764 8648
5791	0	0	Ki67+	 6766 9007
5792	0	0	Ki67+	 6768 8818
5793	0	0	Ki67+	 6770 8750
5794	0	0	Ki67+	 6775 8972
5795	0	0	Ki67+	 6777 8685
5796	0	0	Ki67+	 6782 8902
5797	0	0	Ki67+	 6787 8870
5798	0	0	Ki67+	 6790 8807
5799	0	0	Ki67+	 6794 8653
5800	0	0	Ki67+	 6795 8598
5801	0	0	Ki67+	 6796 8847
5802	0	0	Ki67+	 6797 8667
5803	0	0	Ki67+	 6801 8633
5804	0	0	Ki67+	 6808 8591
5805	0	0	Ki67+	 6811 8769
5806	0	0	Ki67+	 6811 8785
5807	0	0	Ki67+	 6820 8613
5808	0	0	Ki67+	 6824 8582
5809	0	0	Ki67+	 6827 8687
5810	0	0	Ki67+	 6828 8832
5811	0	0	Ki67+	 6829 8563
5812	0	0	Ki67+	 6830 8536
5813	0	0	Ki67+	 6831 8647
5814	0	0	Ki67+	 6835 8853
5815	0	0	Ki67+	 6844 8516
5816	0	0	Ki67+	 6844 8626
5817	0	0	Ki67+	 6845 8821
5818	0	0	Ki67+	 6845 8869
5819	0	0	Ki67+	 6855 8485
5820	0	0	Ki67+	 6859 8743
5821	0	0	Ki67+	 6862 8625
5822	0	0	Ki67+	 6867 8853
5823	0	0	Ki67+	 6868 8691
5824	0	0	Ki67+	 6873 8655
5825	0	0	Ki67+	 6878 8545
5826	0	0	Ki67+	 6878 8828
5827	0	0	Ki67+	 6878 8881
5828	0	0	Ki67+	 6885 8788
5829	0	0	Ki67+	 6894 8861
5830	0	0	Ki67+	 6896 8683
5831	0	0	Ki67+	 6900 8464
5832	0	0	Ki67+	 6901 8793
5833	0	0	Ki67+	 6904 8761
5834	0	0	Ki67+	 6905 8641
5835	0	0	Ki67+	 6912 8461
5836	0	0	Ki67+	 6914 8811
5837	0	0	Ki67+	 6920 8598
5838	0	0	Ki67+	 6920 8836
5839	0	0	Ki67+	 6922 8423
5840	0	0	Ki67+	 6926 8805
5841	0	0	Ki67+	 6930 8556
5842	0	0	Ki67+	 6930 8680
5843	0	0	Ki67+	 6932 8769
5844	0	0	Ki67+	 6936 8426
5845	0	0	Ki67+	 6936 8657
5846	0	0	Ki67+	 6938 8597
5847	0	0	Ki67+	 6939 8711
5848	0	0	Ki67+	 6942 8478
5849	0	0	Ki67+	 6946 8653
5850	0	0	Ki67+	 6948 8508
5851	0	0	Ki67+	 6948 8520
5852	0	0	Ki67+	 6955 8805
5853	0	0	Ki67+	 6958 8621
5854	0	0	Ki67+	 6962 8553
5855	0	0	Ki67+	 6965 8664
5856	0	0	Ki67+	 6966 8576
5857	0	0	Ki67+	 6968 8475
5858	0	0	Ki67+	 6968 8610
5859	0	0	Ki67+	 6971 8641
5860	0	0	Ki67+	 6971 8752
5861	0	0	Ki67+	 6976 8797
5862	0	0	Ki67+	 6979 8538
5863	0	0	Ki67+	 6981 8778
5864	0	0	Ki67+	 6986 8417
5865	0	0	Ki67+	 6987 8477
5866	0	0	Ki67+	 6989 8712
5867	0	0	Ki67+	 6990 8564
5868	0	0	Ki67+	 6992 8594
5869	0	0	Ki67+	 6993 8780
5870	0	0	Ki67+	 7004 8505
5871	0	0	Ki67+	 7005 8686
5872	0	0	Ki67+	 7006 8524
5873	0	0	Ki67+	 6213 9233
5874	0	0	Ki67+	 6213 9361
5875	0	0	Ki67+	 6214 9595
5876	0	0	Ki67+	 6219 9371
5877	0	0	Ki67+	 6220 9512
5878	0	0	Ki67+	 6225 9412
5879	0	0	Ki67+	 6227 9836
5880	0	0	Ki67+	 6234 9464
5881	0	0	Ki67+	 6243 9286
5882	0	0	Ki67+	 6243 9372
5883	0	0	Ki67+	 6246 9271
5884	0	0	Ki67+	 6249 9404
5885	0	0	Ki67+	 6251 9340
5886	0	0	Ki67+	 6251 9556
5887	0	0	Ki67+	 6264 9417
5888	0	0	Ki67+	 6265 9269
5889	0	0	Ki67+	 6272 9250
5890	0	0	Ki67+	 6273 9315
5891	0	0	Ki67+	 6288 9342
5892	0	0	Ki67+	 6288 9383
5893	0	0	Ki67+	 6289 9308
5894	0	0	Ki67+	 6292 9555
5895	0	0	Ki67+	 6294 9841
5896	0	0	Ki67+	 6295 9258
5897	0	0	Ki67+	 6300 9460
5898	0	0	Ki67+	 6307 9550
5899	0	0	Ki67+	 6308 9278
5900	0	0	Ki67+	 6308 9879
5901	0	0	Ki67+	 6311 9429
5902	0	0	Ki67+	 6315 9249
5903	0	0	Ki67+	 6316 9340
5904	0	0	Ki67+	 6317 9378
5905	0	0	Ki67+	 6318 9306
5906	0	0	Ki67+	 6322 9274
5907	0	0	Ki67+	 6322 9856
5908	0	0	Ki67+	 6330 9305
5909	0	0	Ki67+	 6334 9256
5910	0	0	Ki67+	 6334 9406
5911	0	0	Ki67+	 6334 9572
5912	0	0	Ki67+	 6336 9329
5913	0	0	Ki67+	 6337 9318
5914	0	0	Ki67+	 6337 9354
5915	0	0	Ki67+	 6344 9459
5916	0	0	Ki67+	 6348 9475
5917	0	0	Ki67+	 6349 9575
5918	0	0	Ki67+	 6351 9687
5919	0	0	Ki67+	 6353 9345
5920	0	0	Ki67+	 6357 9303
5921	0	0	Ki67+	 6368 9281
5922	0	0	Ki67+	 6373 9449
5923	0	0	Ki67+	 6378 9611
5924	0	0	Ki67+	 6381 9255
5925	0	0	Ki67+	 6385 9313
5926	0	0	Ki67+	 6387 9351
5927	0	0	Ki67+	 6399 9328
5928	0	0	Ki67+	 6400 9359
5929	0	0	Ki67+	 6406 9601
5930	0	0	Ki67+	 6415 9370
5931	0	0	Ki67+	 6420 9240
5932	0	0	Ki67+	 6422 9316
5933	0	0	Ki67+	 6428 9545
5934	0	0	Ki67+	 6431 9440
5935	0	0	Ki67+	 6431 9627
5936	0	0	Ki67+	 6435 9257
5937	0	0	Ki67+	 6438 9506
5938	0	0	Ki67+	 6446 9454
5939	0	0	Ki67+	 6451 9473
5940	0	0	Ki67+	 6456 9406
5941	0	0	Ki67+	 6471 9534
5942	0	0	Ki67+	 6473 9599
5943	0	0	Ki67+	 6476 9575
5944	0	0	Ki67+	 6214 10354
5945	0	0	Ki67+	 6218 10268
5946	0	0	Ki67+	 6226 10584
5947	0	0	Ki67+	 6333 10386
5948	0	0	Ki67+	 6232 10938
5949	0	0	Ki67+	 6242 11167
5950	0	0	Ki67+	 6278 11037
5951	0	0	Ki67+	 6285 11060
5952	0	0	Ki67+	 6286 11507
5953	0	0	Ki67+	 6293 11302
5954	0	0	Ki67+	 6303 11147
5955	0	0	Ki67+	 6304 11162
5956	0	0	Ki67+	 6321 11184
5957	0	0	Ki67+	 6325 11602
5958	0	0	Ki67+	 6326 11157
5959	0	0	Ki67+	 6341 11085
5960	0	0	Ki67+	 6362 11170
5961	0	0	Ki67+	 6369 11524
5962	0	0	Ki67+	 6371 11254
5963	0	0	Ki67+	 6378 11514
5964	0	0	Ki67+	 6382 11275
5965	0	0	Ki67+	 6383 11123
5966	0	0	Ki67+	 6387 11313
5967	0	0	Ki67+	 6415 11291
5968	0	0	Ki67+	 6422 11254
5969	0	0	Ki67+	 6422 11334
5970	0	0	Ki67+	 6444 11309
5971	0	0	Ki67+	 6455 11374
5972	0	0	Ki67+	 6462 11255
5973	0	0	Ki67+	 6462 11275
5974	0	0	Ki67+	 6463 11170
5975	0	0	Ki67+	 6471 11103
5976	0	0	Ki67+	 6476 11274
5977	0	0	Ki67+	 6486 11359
5978	0	0	Ki67+	 6490 11270
5979	0	0	Ki67+	 6499 11026
5980	0	0	Ki67+	 6501 11473
5981	0	0	Ki67+	 6503 11287
5982	0	0	Ki67+	 6504 11521
5983	0	0	Ki67+	 6508 11350
5984	0	0	Ki67+	 6516 11375
5985	0	0	Ki67+	 6519 11175
5986	0	0	Ki67+	 6520 11302
5987	0	0	Ki67+	 6528 11266
5988	0	0	Ki67+	 6530 11576
5989	0	0	Ki67+	 6534 11325
5990	0	0	Ki67+	 6536 11290
5991	0	0	Ki67+	 6545 11170
5992	0	0	Ki67+	 6545 11329
5993	0	0	Ki67+	 6546 11606
5994	0	0	Ki67+	 6552 11555
5995	0	0	Ki67+	 6559 11428
5996	0	0	Ki67+	 6561 11329
5997	0	0	Ki67+	 6564 11350
5998	0	0	Ki67+	 6567 11267
5999	0	0	Ki67+	 6568 11563
6000	0	0	Ki67+	 6577 11296
6001	0	0	Ki67+	 6577 11409
6002	0	0	Ki67+	 6578 11377
6003	0	0	Ki67+	 6580 11333
6004	0	0	Ki67+	 6585 11462
6005	0	0	Ki67+	 6590 11295
6006	0	0	Ki67+	 6591 11352
6007	0	0	Ki67+	 6591 11384
6008	0	0	Ki67+	 6592 11523
6009	0	0	Ki67+	 6594 11332
6010	0	0	Ki67+	 6594 11478
6011	0	0	Ki67+	 6594 11583
6012	0	0	Ki67+	 6596 11435
6013	0	0	Ki67+	 6596 11562
6014	0	0	Ki67+	 6597 11120
6015	0	0	Ki67+	 6602 11222
6016	0	0	Ki67+	 6603 11094
6017	0	0	Ki67+	 6618 11422
6018	0	0	Ki67+	 6620 11387
6019	0	0	Ki67+	 6622 11356
6020	0	0	Ki67+	 6626 11283
6021	0	0	Ki67+	 6626 11607
6022	0	0	Ki67+	 6629 11525
6023	0	0	Ki67+	 6630 11346
6024	0	0	Ki67+	 6632 11365
6025	0	0	Ki67+	 6634 11541
6026	0	0	Ki67+	 6635 11290
6027	0	0	Ki67+	 6636 11326
6028	0	0	Ki67+	 6649 11174
6029	0	0	Ki67+	 6650 11128
6030	0	0	Ki67+	 6652 11591
6031	0	0	Ki67+	 6653 11297
6032	0	0	Ki67+	 6658 11105
6033	0	0	Ki67+	 6661 11332
6034	0	0	Ki67+	 6663 11530
6035	0	0	Ki67+	 6667 11186
6036	0	0	Ki67+	 6672 11448
6037	0	0	Ki67+	 6674 11145
6038	0	0	Ki67+	 6674 11160
6039	0	0	Ki67+	 6674 11283
6040	0	0	Ki67+	 6674 11491
6041	0	0	Ki67+	 6687 11180
6042	0	0	Ki67+	 6687 11319
6043	0	0	Ki67+	 6689 11379
6044	0	0	Ki67+	 6690 11403
6045	0	0	Ki67+	 6691 11444
6046	0	0	Ki67+	 6692 11509
6047	0	0	Ki67+	 6695 11143
6048	0	0	Ki67+	 6695 11470
6049	0	0	Ki67+	 6701 11080
6050	0	0	Ki67+	 6701 11166
6051	0	0	Ki67+	 6701 11422
6052	0	0	Ki67+	 6702 11433
6053	0	0	Ki67+	 6707 11154
6054	0	0	Ki67+	 6708 11333
6055	0	0	Ki67+	 6709 11486
6056	0	0	Ki67+	 6711 11290
6057	0	0	Ki67+	 6711 11406
6058	0	0	Ki67+	 6717 11363
6059	0	0	Ki67+	 6729 11490
6060	0	0	Ki67+	 6733 11082
6061	0	0	Ki67+	 6733 11423
6062	0	0	Ki67+	 6737 11310
6063	0	0	Ki67+	 6741 11287
6064	0	0	Ki67+	 6745 11466
6065	0	0	Ki67+	 6748 11325
6066	0	0	Ki67+	 6754 11481
6067	0	0	Ki67+	 6762 11108
6068	0	0	Ki67+	 6763 11420
6069	0	0	Ki67+	 6764 11331
6070	0	0	Ki67+	 6767 11404
6071	0	0	Ki67+	 6769 11296
6072	0	0	Ki67+	 6772 11367
6073	0	0	Ki67+	 6772 11471
6074	0	0	Ki67+	 6774 11436
6075	0	0	Ki67+	 6781 11131
6076	0	0	Ki67+	 6783 11340
6077	0	0	Ki67+	 6783 11388
6078	0	0	Ki67+	 6789 11202
6079	0	0	Ki67+	 6791 11310
6080	0	0	Ki67+	 6792 11424
6081	0	0	Ki67+	 6796 11413
6082	0	0	Ki67+	 6801 11341
6083	0	0	Ki67+	 6809 11365
6084	0	0	Ki67+	 6817 11299
6085	0	0	Ki67+	 6825 11309
6086	0	0	Ki67+	 6826 11413
6087	0	0	Ki67+	 6839 11327
6088	0	0	Ki67+	 6839 11343
6089	0	0	Ki67+	 6843 11291
6090	0	0	Ki67+	 6850 11377
6091	0	0	Ki67+	 6877 11401
6092	0	0	Ki67+	 6214 11944
6093	0	0	Ki67+	 6215 12389
6094	0	0	Ki67+	 6216 12374
6095	0	0	Ki67+	 6219 12176
6096	0	0	Ki67+	 6222 12138
6097	0	0	Ki67+	 6225 12103
6098	0	0	Ki67+	 6228 12010
6099	0	0	Ki67+	 6228 12031
6100	0	0	Ki67+	 6229 12394
6101	0	0	Ki67+	 6246 11951
6102	0	0	Ki67+	 6247 11720
6103	0	0	Ki67+	 6247 12033
6104	0	0	Ki67+	 6248 12130
6105	0	0	Ki67+	 6251 12069
6106	0	0	Ki67+	 6253 12119
6107	0	0	Ki67+	 6256 11981
6108	0	0	Ki67+	 6260 12016
6109	0	0	Ki67+	 6262 11763
6110	0	0	Ki67+	 6262 12236
6111	0	0	Ki67+	 6263 12153
6112	0	0	Ki67+	 6263 12393
6113	0	0	Ki67+	 6271 12131
6114	0	0	Ki67+	 6277 12215
6115	0	0	Ki67+	 6279 12180
6116	0	0	Ki67+	 6279 12294
6117	0	0	Ki67+	 6286 12382
6118	0	0	Ki67+	 6289 12263
6119	0	0	Ki67+	 6290 11741
6120	0	0	Ki67+	 6291 12239
6121	0	0	Ki67+	 6294 12148
6122	0	0	Ki67+	 6302 12270
6123	0	0	Ki67+	 6303 12205
6124	0	0	Ki67+	 6303 12311
6125	0	0	Ki67+	 6305 11737
6126	0	0	Ki67+	 6307 12135
6127	0	0	Ki67+	 6310 12234
6128	0	0	Ki67+	 6315 12310
6129	0	0	Ki67+	 6316 12175
6130	0	0	Ki67+	 6327 12313
6131	0	0	Ki67+	 6329 12233
6132	0	0	Ki67+	 6335 12253
6133	0	0	Ki67+	 6335 12270
6134	0	0	Ki67+	 6336 12290
6135	0	0	Ki67+	 6340 12415
6136	0	0	Ki67+	 6345 12043
6137	0	0	Ki67+	 6345 12062
6138	0	0	Ki67+	 6354 12105
6139	0	0	Ki67+	 6356 12277
6140	0	0	Ki67+	 6358 12241
6141	0	0	Ki67+	 6359 11946
6142	0	0	Ki67+	 6360 11997
6143	0	0	Ki67+	 6366 12019
6144	0	0	Ki67+	 6372 11972
6145	0	0	Ki67+	 6374 11995
6146	0	0	Ki67+	 6379 12304
6147	0	0	Ki67+	 6379 12332
6148	0	0	Ki67+	 6396 11937
6149	0	0	Ki67+	 6396 12237
6150	0	0	Ki67+	 6400 11988
6151	0	0	Ki67+	 6402 12382
6152	0	0	Ki67+	 6415 12083
6153	0	0	Ki67+	 6418 11981
6154	0	0	Ki67+	 6421 11966
6155	0	0	Ki67+	 6421 12141
6156	0	0	Ki67+	 6428 12131
6157	0	0	Ki67+	 6428 12223
6158	0	0	Ki67+	 6435 11870
6159	0	0	Ki67+	 6435 12203
6160	0	0	Ki67+	 6445 11879
6161	0	0	Ki67+	 6446 12079
6162	0	0	Ki67+	 6448 12090
6163	0	0	Ki67+	 6451 11799
6164	0	0	Ki67+	 6451 11852
6165	0	0	Ki67+	 6460 12390
6166	0	0	Ki67+	 6464 12351
6167	0	0	Ki67+	 6466 12288
6168	0	0	Ki67+	 6466 12413
6169	0	0	Ki67+	 6467 12166
6170	0	0	Ki67+	 6470 11914
6171	0	0	Ki67+	 6470 12327
6172	0	0	Ki67+	 6471 12147
6173	0	0	Ki67+	 6473 11937
6174	0	0	Ki67+	 6475 12069
6175	0	0	Ki67+	 6477 11829
6176	0	0	Ki67+	 6485 11889
6177	0	0	Ki67+	 6485 12400
6178	0	0	Ki67+	 6489 11944
6179	0	0	Ki67+	 6491 12153
6180	0	0	Ki67+	 6492 12272
6181	0	0	Ki67+	 6492 12312
6182	0	0	Ki67+	 6493 12111
6183	0	0	Ki67+	 6493 12331
6184	0	0	Ki67+	 6494 12127
6185	0	0	Ki67+	 6500 11818
6186	0	0	Ki67+	 6504 11963
6187	0	0	Ki67+	 6512 12400
6188	0	0	Ki67+	 6516 12282
6189	0	0	Ki67+	 6518 11850
6190	0	0	Ki67+	 6521 12328
6191	0	0	Ki67+	 6525 12090
6192	0	0	Ki67+	 6527 12354
6193	0	0	Ki67+	 6529 12072
6194	0	0	Ki67+	 6535 12258
6195	0	0	Ki67+	 6536 12241
6196	0	0	Ki67+	 6537 12391
6197	0	0	Ki67+	 6538 11870
6198	0	0	Ki67+	 6550 11973
6199	0	0	Ki67+	 6562 11962
6200	0	0	Ki67+	 6563 12319
6201	0	0	Ki67+	 6571 12270
6202	0	0	Ki67+	 6572 12019
6203	0	0	Ki67+	 6578 11620
6204	0	0	Ki67+	 6583 11916
6205	0	0	Ki67+	 6591 11665
6206	0	0	Ki67+	 6591 11879
6207	0	0	Ki67+	 6596 12294
6208	0	0	Ki67+	 6598 12060
6209	0	0	Ki67+	 6606 11923
6210	0	0	Ki67+	 6607 11950
6211	0	0	Ki67+	 6609 12043
6212	0	0	Ki67+	 6610 12007
6213	0	0	Ki67+	 6611 12111
6214	0	0	Ki67+	 6612 11697
6215	0	0	Ki67+	 6619 11971
6216	0	0	Ki67+	 6619 12296
6217	0	0	Ki67+	 6624 11730
6218	0	0	Ki67+	 6624 12137
6219	0	0	Ki67+	 6624 12415
6220	0	0	Ki67+	 6625 11948
6221	0	0	Ki67+	 6628 12397
6222	0	0	Ki67+	 6629 12050
6223	0	0	Ki67+	 6630 12066
6224	0	0	Ki67+	 6630 12352
6225	0	0	Ki67+	 6631 12033
6226	0	0	Ki67+	 6635 12207
6227	0	0	Ki67+	 6640 11721
6228	0	0	Ki67+	 6644 12140
6229	0	0	Ki67+	 6650 12324
6230	0	0	Ki67+	 6651 12248
6231	0	0	Ki67+	 6652 11806
6232	0	0	Ki67+	 6657 12080
6233	0	0	Ki67+	 6658 12384
6234	0	0	Ki67+	 6666 12289
6235	0	0	Ki67+	 6667 12344
6236	0	0	Ki67+	 6669 12089
6237	0	0	Ki67+	 6670 12146
6238	0	0	Ki67+	 6672 12227
6239	0	0	Ki67+	 6672 12363
6240	0	0	Ki67+	 6677 11852
6241	0	0	Ki67+	 6681 11763
6242	0	0	Ki67+	 6682 12259
6243	0	0	Ki67+	 6684 11835
6244	0	0	Ki67+	 6685 11883
6245	0	0	Ki67+	 6693 12392
6246	0	0	Ki67+	 6694 12120
6247	0	0	Ki67+	 6697 12348
6248	0	0	Ki67+	 6698 12259
6249	0	0	Ki67+	 6700 11672
6250	0	0	Ki67+	 6702 11832
6251	0	0	Ki67+	 6702 12206
6252	0	0	Ki67+	 6705 11961
6253	0	0	Ki67+	 6707 11773
6254	0	0	Ki67+	 6708 12147
6255	0	0	Ki67+	 6708 12305
6256	0	0	Ki67+	 6710 11725
6257	0	0	Ki67+	 6710 12246
6258	0	0	Ki67+	 6715 11664
6259	0	0	Ki67+	 6715 12329
6260	0	0	Ki67+	 6716 12280
6261	0	0	Ki67+	 6718 11679
6262	0	0	Ki67+	 6720 11740
6263	0	0	Ki67+	 6722 11903
6264	0	0	Ki67+	 6723 12253
6265	0	0	Ki67+	 6726 12007
6266	0	0	Ki67+	 6727 12288
6267	0	0	Ki67+	 6729 11680
6268	0	0	Ki67+	 6732 12302
6269	0	0	Ki67+	 6732 12409
6270	0	0	Ki67+	 6733 12127
6271	0	0	Ki67+	 6736 12343
6272	0	0	Ki67+	 6739 11715
6273	0	0	Ki67+	 6739 11899
6274	0	0	Ki67+	 6740 11741
6275	0	0	Ki67+	 6742 11992
6276	0	0	Ki67+	 6743 11791
6277	0	0	Ki67+	 6744 12113
6278	0	0	Ki67+	 6745 12378
6279	0	0	Ki67+	 6746 12363
6280	0	0	Ki67+	 6749 11668
6281	0	0	Ki67+	 6756 12008
6282	0	0	Ki67+	 6758 12142
6283	0	0	Ki67+	 6773 12093
6284	0	0	Ki67+	 6774 11904
6285	0	0	Ki67+	 6775 11735
6286	0	0	Ki67+	 6776 12379
6287	0	0	Ki67+	 6783 11928
6288	0	0	Ki67+	 6791 11915
6289	0	0	Ki67+	 6797 12109
6290	0	0	Ki67+	 6798 12400
6291	0	0	Ki67+	 6802 12137
6292	0	0	Ki67+	 6804 12085
6293	0	0	Ki67+	 6805 11943
6294	0	0	Ki67+	 6813 11951
6295	0	0	Ki67+	 6817 11894
6296	0	0	Ki67+	 6818 11858
6297	0	0	Ki67+	 6825 11946
6298	0	0	Ki67+	 6829 11920
6299	0	0	Ki67+	 6832 11853
6300	0	0	Ki67+	 6833 11883
6301	0	0	Ki67+	 6844 12215
6302	0	0	Ki67+	 6846 11870
6303	0	0	Ki67+	 6857 12222
6304	0	0	Ki67+	 6859 11879
6305	0	0	Ki67+	 6860 11829
6306	0	0	Ki67+	 6862 11923
6307	0	0	Ki67+	 6877 12353
6308	0	0	Ki67+	 6880 11864
6309	0	0	Ki67+	 6882 12371
6310	0	0	Ki67+	 6883 11912
6311	0	0	Ki67+	 6897 12354
6312	0	0	Ki67+	 6904 12411
6313	0	0	Ki67+	 6906 11905
6314	0	0	Ki67+	 6908 11920
6315	0	0	Ki67+	 6918 12346
6316	0	0	Ki67+	 6933 12029
6317	0	0	Ki67+	 6953 12185
6318	0	0	Ki67+	 6954 12059
6319	0	0	Ki67+	 6967 12019
6320	0	0	Ki67+	 6967 12161
6321	0	0	Ki67+	 6968 12150
6322	0	0	Ki67+	 6970 12213
6323	0	0	Ki67+	 6972 12178
6324	0	0	Ki67+	 6982 12059
6325	0	0	Ki67+	 6989 12135
6326	0	0	Ki67+	 6991 12106
6327	0	0	Ki67+	 6993 12033
6328	0	0	Ki67+	 6995 12159
6329	0	0	Ki67+	 6997 12020
6330	0	0	Ki67+	 7003 12134
6331	0	0	Ki67+	 6215 12801
6332	0	0	Ki67+	 6216 12780
6333	0	0	Ki67+	 6226 12914
6334	0	0	Ki67+	 6227 12822
6335	0	0	Ki67+	 6230 12577
6336	0	0	Ki67+	 6233 12762
6337	0	0	Ki67+	 6241 12443
6338	0	0	Ki67+	 6242 12422
6339	0	0	Ki67+	 6248 12905
6340	0	0	Ki67+	 6259 12674
6341	0	0	Ki67+	 6268 12440
6342	0	0	Ki67+	 6269 12617
6343	0	0	Ki67+	 6269 13033
6344	0	0	Ki67+	 6272 12931
6345	0	0	Ki67+	 6277 12916
6346	0	0	Ki67+	 6281 12765
6347	0	0	Ki67+	 6284 13025
6348	0	0	Ki67+	 6288 12969
6349	0	0	Ki67+	 6293 12467
6350	0	0	Ki67+	 6298 12521
6351	0	0	Ki67+	 6298 13069
6352	0	0	Ki67+	 6299 12417
6353	0	0	Ki67+	 6313 12865
6354	0	0	Ki67+	 6320 12534
6355	0	0	Ki67+	 6324 12898
6356	0	0	Ki67+	 6329 12882
6357	0	0	Ki67+	 6330 12433
6358	0	0	Ki67+	 6334 12477
6359	0	0	Ki67+	 6335 12446
6360	0	0	Ki67+	 6342 12602
6361	0	0	Ki67+	 6345 13056
6362	0	0	Ki67+	 6345 13214
6363	0	0	Ki67+	 6347 13112
6364	0	0	Ki67+	 6353 12476
6365	0	0	Ki67+	 6354 12542
6366	0	0	Ki67+	 6358 12744
6367	0	0	Ki67+	 6360 13210
6368	0	0	Ki67+	 6365 12439
6369	0	0	Ki67+	 6367 12426
6370	0	0	Ki67+	 6374 12463
6371	0	0	Ki67+	 6375 12950
6372	0	0	Ki67+	 6378 12835
6373	0	0	Ki67+	 6383 12457
6374	0	0	Ki67+	 6385 12553
6375	0	0	Ki67+	 6386 13158
6376	0	0	Ki67+	 6388 13208
6377	0	0	Ki67+	 6392 12931
6378	0	0	Ki67+	 6396 13053
6379	0	0	Ki67+	 6399 12538
6380	0	0	Ki67+	 6400 12420
6381	0	0	Ki67+	 6403 12515
6382	0	0	Ki67+	 6406 12493
6383	0	0	Ki67+	 6407 12470
6384	0	0	Ki67+	 6408 12919
6385	0	0	Ki67+	 6411 12622
6386	0	0	Ki67+	 6414 12753
6387	0	0	Ki67+	 6415 13033
6388	0	0	Ki67+	 6420 12856
6389	0	0	Ki67+	 6421 12887
6390	0	0	Ki67+	 6429 13130
6391	0	0	Ki67+	 6435 13029
6392	0	0	Ki67+	 6447 13087
6393	0	0	Ki67+	 6448 12967
6394	0	0	Ki67+	 6456 12467
6395	0	0	Ki67+	 6456 12739
6396	0	0	Ki67+	 6457 12725
6397	0	0	Ki67+	 6459 13013
6398	0	0	Ki67+	 6464 12948
6399	0	0	Ki67+	 6469 12929
6400	0	0	Ki67+	 6470 12703
6401	0	0	Ki67+	 6475 12663
6402	0	0	Ki67+	 6475 12771
6403	0	0	Ki67+	 6475 12993
6404	0	0	Ki67+	 6477 12903
6405	0	0	Ki67+	 6485 12456
6406	0	0	Ki67+	 6486 13057
6407	0	0	Ki67+	 6487 12500
6408	0	0	Ki67+	 6487 13073
6409	0	0	Ki67+	 6488 12436
6410	0	0	Ki67+	 6488 13010
6411	0	0	Ki67+	 6493 12979
6412	0	0	Ki67+	 6494 12868
6413	0	0	Ki67+	 6494 12881
6414	0	0	Ki67+	 6497 12727
6415	0	0	Ki67+	 6500 12597
6416	0	0	Ki67+	 6502 12424
6417	0	0	Ki67+	 6507 13072
6418	0	0	Ki67+	 6508 12740
6419	0	0	Ki67+	 6509 13194
6420	0	0	Ki67+	 6511 12691
6421	0	0	Ki67+	 6512 12788
6422	0	0	Ki67+	 6515 12952
6423	0	0	Ki67+	 6516 12919
6424	0	0	Ki67+	 6517 12999
6425	0	0	Ki67+	 6521 12853
6426	0	0	Ki67+	 6522 12882
6427	0	0	Ki67+	 6522 13041
6428	0	0	Ki67+	 6524 13198
6429	0	0	Ki67+	 6527 12715
6430	0	0	Ki67+	 6529 12422
6431	0	0	Ki67+	 6529 13121
6432	0	0	Ki67+	 6531 12962
6433	0	0	Ki67+	 6532 12671
6434	0	0	Ki67+	 6534 12897
6435	0	0	Ki67+	 6535 12979
6436	0	0	Ki67+	 6538 12649
6437	0	0	Ki67+	 6540 12909
6438	0	0	Ki67+	 6543 12856
6439	0	0	Ki67+	 6548 13012
6440	0	0	Ki67+	 6552 12896
6441	0	0	Ki67+	 6553 12515
6442	0	0	Ki67+	 6558 12620
6443	0	0	Ki67+	 6558 12695
6444	0	0	Ki67+	 6559 12607
6445	0	0	Ki67+	 6569 12521
6446	0	0	Ki67+	 6569 12778
6447	0	0	Ki67+	 6569 12862
6448	0	0	Ki67+	 6575 12979
6449	0	0	Ki67+	 6575 13060
6450	0	0	Ki67+	 6577 12540
6451	0	0	Ki67+	 6577 12578
6452	0	0	Ki67+	 6577 12788
6453	0	0	Ki67+	 6580 12887
6454	0	0	Ki67+	 6583 12660
6455	0	0	Ki67+	 6586 12611
6456	0	0	Ki67+	 6587 12743
6457	0	0	Ki67+	 6589 12456
6458	0	0	Ki67+	 6590 12426
6459	0	0	Ki67+	 6591 12808
6460	0	0	Ki67+	 6597 12768
6461	0	0	Ki67+	 6598 12885
6462	0	0	Ki67+	 6599 13186
6463	0	0	Ki67+	 6603 12433
6464	0	0	Ki67+	 6604 12474
6465	0	0	Ki67+	 6605 12635
6466	0	0	Ki67+	 6607 12823
6467	0	0	Ki67+	 6607 13213
6468	0	0	Ki67+	 6610 12527
6469	0	0	Ki67+	 6610 12789
6470	0	0	Ki67+	 6611 12466
6471	0	0	Ki67+	 6611 12727
6472	0	0	Ki67+	 6613 12582
6473	0	0	Ki67+	 6616 12425
6474	0	0	Ki67+	 6617 13133
6475	0	0	Ki67+	 6618 12838
6476	0	0	Ki67+	 6619 12451
6477	0	0	Ki67+	 6619 12502
6478	0	0	Ki67+	 6619 12873
6479	0	0	Ki67+	 6620 13195
6480	0	0	Ki67+	 6623 12813
6481	0	0	Ki67+	 6628 13167
6482	0	0	Ki67+	 6636 12802
6483	0	0	Ki67+	 6637 13146
6484	0	0	Ki67+	 6641 12508
6485	0	0	Ki67+	 6641 12570
6486	0	0	Ki67+	 6644 12532
6487	0	0	Ki67+	 6645 12784
6488	0	0	Ki67+	 6649 12606
6489	0	0	Ki67+	 6650 12754
6490	0	0	Ki67+	 6653 12538
6491	0	0	Ki67+	 6653 12825
6492	0	0	Ki67+	 6653 13033
6493	0	0	Ki67+	 6655 12483
6494	0	0	Ki67+	 6656 13204
6495	0	0	Ki67+	 6661 12860
6496	0	0	Ki67+	 6662 12452
6497	0	0	Ki67+	 6665 13131
6498	0	0	Ki67+	 6666 12805
6499	0	0	Ki67+	 6668 13163
6500	0	0	Ki67+	 6671 12708
6501	0	0	Ki67+	 6671 13112
6502	0	0	Ki67+	 6672 13019
6503	0	0	Ki67+	 6673 13184
6504	0	0	Ki67+	 6678 12833
6505	0	0	Ki67+	 6679 12602
6506	0	0	Ki67+	 6681 12987
6507	0	0	Ki67+	 6684 13157
6508	0	0	Ki67+	 6684 13215
6509	0	0	Ki67+	 6686 12623
6510	0	0	Ki67+	 6689 12850
6511	0	0	Ki67+	 6689 13181
6512	0	0	Ki67+	 6695 12570
6513	0	0	Ki67+	 6698 13209
6514	0	0	Ki67+	 6700 12477
6515	0	0	Ki67+	 6702 12873
6516	0	0	Ki67+	 6704 12981
6517	0	0	Ki67+	 6709 12935
6518	0	0	Ki67+	 6711 12905
6519	0	0	Ki67+	 6714 12955
6520	0	0	Ki67+	 6716 12624
6521	0	0	Ki67+	 6716 12885
6522	0	0	Ki67+	 6716 12969
6523	0	0	Ki67+	 6716 13150
6524	0	0	Ki67+	 6718 12497
6525	0	0	Ki67+	 6719 13117
6526	0	0	Ki67+	 6721 13086
6527	0	0	Ki67+	 6724 12584
6528	0	0	Ki67+	 6730 12520
6529	0	0	Ki67+	 6735 12446
6530	0	0	Ki67+	 6746 12573
6531	0	0	Ki67+	 6754 12445
6532	0	0	Ki67+	 6754 12549
6533	0	0	Ki67+	 6756 12808
6534	0	0	Ki67+	 6768 12421
6535	0	0	Ki67+	 6770 12872
6536	0	0	Ki67+	 6813 12418
6537	0	0	Ki67+	 6877 12467
6538	0	0	Ki67+	 6916 12437
6539	0	0	Ki67+	 6918 12530
6540	0	0	Ki67+	 6926 12422
6541	0	0	Ki67+	 6928 12496
6542	0	0	Ki67+	 6937 12471
6543	0	0	Ki67+	 6946 12551
6544	0	0	Ki67+	 6951 12540
6545	0	0	Ki67+	 6955 12524
6546	0	0	Ki67+	 6970 12528
6547	0	0	Ki67+	 6991 12894
6548	0	0	Ki67+	 7003 12754
6549	0	0	Ki67+	 6209 13506
6550	0	0	Ki67+	 6216 13435
6551	0	0	Ki67+	 6221 13626
6552	0	0	Ki67+	 6222 13576
6553	0	0	Ki67+	 6223 13356
6554	0	0	Ki67+	 6225 13483
6555	0	0	Ki67+	 6226 13344
6556	0	0	Ki67+	 6229 13514
6557	0	0	Ki67+	 6230 13641
6558	0	0	Ki67+	 6231 13294
6559	0	0	Ki67+	 6234 13561
6560	0	0	Ki67+	 6235 13458
6561	0	0	Ki67+	 6238 13600
6562	0	0	Ki67+	 6245 13347
6563	0	0	Ki67+	 6247 13489
6564	0	0	Ki67+	 6259 13446
6565	0	0	Ki67+	 6263 13285
6566	0	0	Ki67+	 6263 13423
6567	0	0	Ki67+	 6264 13307
6568	0	0	Ki67+	 6267 13262
6569	0	0	Ki67+	 6267 13521
6570	0	0	Ki67+	 6267 13609
6571	0	0	Ki67+	 6270 13365
6572	0	0	Ki67+	 6270 13477
6573	0	0	Ki67+	 6271 13555
6574	0	0	Ki67+	 6280 13390
6575	0	0	Ki67+	 6282 13425
6576	0	0	Ki67+	 6284 13462
6577	0	0	Ki67+	 6285 13532
6578	0	0	Ki67+	 6288 13497
6579	0	0	Ki67+	 6290 13259
6580	0	0	Ki67+	 6291 13292
6581	0	0	Ki67+	 6295 13601
6582	0	0	Ki67+	 6296 13432
6583	0	0	Ki67+	 6296 13515
6584	0	0	Ki67+	 6297 13471
6585	0	0	Ki67+	 6302 13370
6586	0	0	Ki67+	 6303 13412
6587	0	0	Ki67+	 6305 13347
6588	0	0	Ki67+	 6306 13539
6589	0	0	Ki67+	 6308 13482
6590	0	0	Ki67+	 6311 13555
6591	0	0	Ki67+	 6314 13235
6592	0	0	Ki67+	 6317 13462
6593	0	0	Ki67+	 6320 13350
6594	0	0	Ki67+	 6321 13405
6595	0	0	Ki67+	 6321 13512
6596	0	0	Ki67+	 6326 13451
6597	0	0	Ki67+	 6328 13528
6598	0	0	Ki67+	 6330 13497
6599	0	0	Ki67+	 6331 13391
6600	0	0	Ki67+	 6333 13423
6601	0	0	Ki67+	 6333 13584
6602	0	0	Ki67+	 6338 13470
6603	0	0	Ki67+	 6339 13373
6604	0	0	Ki67+	 6341 13332
6605	0	0	Ki67+	 6342 13551
6606	0	0	Ki67+	 6345 13241
6607	0	0	Ki67+	 6345 13305
6608	0	0	Ki67+	 6348 13347
6609	0	0	Ki67+	 6348 13403
6610	0	0	Ki67+	 6351 13591
6611	0	0	Ki67+	 6352 13429
6612	0	0	Ki67+	 6354 13529
6613	0	0	Ki67+	 6357 13497
6614	0	0	Ki67+	 6359 13359
6615	0	0	Ki67+	 6359 13381
6616	0	0	Ki67+	 6361 13320
6617	0	0	Ki67+	 6363 13473
6618	0	0	Ki67+	 6367 13447
6619	0	0	Ki67+	 6371 13415
6620	0	0	Ki67+	 6377 13396
6621	0	0	Ki67+	 6378 13249
6622	0	0	Ki67+	 6382 13238
6623	0	0	Ki67+	 6389 13306
6624	0	0	Ki67+	 6391 13489
6625	0	0	Ki67+	 6394 13363
6626	0	0	Ki67+	 6394 13418
6627	0	0	Ki67+	 6394 13457
6628	0	0	Ki67+	 6402 13401
6629	0	0	Ki67+	 6405 13462
6630	0	0	Ki67+	 6406 13493
6631	0	0	Ki67+	 6410 13413
6632	0	0	Ki67+	 6412 13599
6633	0	0	Ki67+	 6415 13426
6634	0	0	Ki67+	 6422 13447
6635	0	0	Ki67+	 6424 13473
6636	0	0	Ki67+	 6425 13536
6637	0	0	Ki67+	 6429 13385
6638	0	0	Ki67+	 6436 13587
6639	0	0	Ki67+	 6439 13475
6640	0	0	Ki67+	 6452 13438
6641	0	0	Ki67+	 6464 13528
6642	0	0	Ki67+	 6469 13574
6643	0	0	Ki67+	 6478 13377
6644	0	0	Ki67+	 6479 13591
6645	0	0	Ki67+	 6480 13433
6646	0	0	Ki67+	 6483 13358
6647	0	0	Ki67+	 6483 13538
6648	0	0	Ki67+	 6484 13516
6649	0	0	Ki67+	 6484 13626
6650	0	0	Ki67+	 6487 13404
6651	0	0	Ki67+	 6491 13664
6652	0	0	Ki67+	 6494 13395
6653	0	0	Ki67+	 6503 13530
6654	0	0	Ki67+	 6507 13552
6655	0	0	Ki67+	 6511 13442
6656	0	0	Ki67+	 6514 13387
6657	0	0	Ki67+	 6515 13560
6658	0	0	Ki67+	 6518 13539
6659	0	0	Ki67+	 6520 13601
6660	0	0	Ki67+	 6524 13313
6661	0	0	Ki67+	 6524 13636
6662	0	0	Ki67+	 6526 13399
6663	0	0	Ki67+	 6530 13456
6664	0	0	Ki67+	 6531 13365
6665	0	0	Ki67+	 6541 13334
6666	0	0	Ki67+	 6542 13413
6667	0	0	Ki67+	 6543 13652
6668	0	0	Ki67+	 6546 13312
6669	0	0	Ki67+	 6551 13391
6670	0	0	Ki67+	 6554 13611
6671	0	0	Ki67+	 6556 13457
6672	0	0	Ki67+	 6556 13510
6673	0	0	Ki67+	 6557 13539
6674	0	0	Ki67+	 6563 13318
6675	0	0	Ki67+	 6568 13224
6676	0	0	Ki67+	 6568 13381
6677	0	0	Ki67+	 6570 13284
6678	0	0	Ki67+	 6572 13252
6679	0	0	Ki67+	 6575 13313
6680	0	0	Ki67+	 6577 13413
6681	0	0	Ki67+	 6578 13464
6682	0	0	Ki67+	 6579 13521
6683	0	0	Ki67+	 6582 13577
6684	0	0	Ki67+	 6583 13377
6685	0	0	Ki67+	 6584 13224
6686	0	0	Ki67+	 6584 13549
6687	0	0	Ki67+	 6589 13400
6688	0	0	Ki67+	 6598 13351
6689	0	0	Ki67+	 6601 13380
6690	0	0	Ki67+	 6608 13495
6691	0	0	Ki67+	 6609 13322
6692	0	0	Ki67+	 6610 13244
6693	0	0	Ki67+	 6613 13563
6694	0	0	Ki67+	 6615 13530
6695	0	0	Ki67+	 6615 13603
6696	0	0	Ki67+	 6620 13300
6697	0	0	Ki67+	 6622 13361
6698	0	0	Ki67+	 6623 13405
6699	0	0	Ki67+	 6629 13232
6700	0	0	Ki67+	 6631 13287
6701	0	0	Ki67+	 6636 13329
6702	0	0	Ki67+	 6637 13471
6703	0	0	Ki67+	 6651 13422
6704	0	0	Ki67+	 6653 13388
6705	0	0	Ki67+	 6657 13232
6706	0	0	Ki67+	 6657 13290
6707	0	0	Ki67+	 6660 13221
6708	0	0	Ki67+	 6662 13355
6709	0	0	Ki67+	 6669 13255
6710	0	0	Ki67+	 6670 13372
6711	0	0	Ki67+	 6671 13232
6712	0	0	Ki67+	 6675 13342
6713	0	0	Ki67+	 6685 13283
6714	0	0	Ki67+	 6692 13306
6715	0	0	Ki67+	 6693 13253
6716	0	0	Ki67+	 6694 13225
6717	0	0	Ki67+	 6705 13288
6718	0	0	Ki67+	 6446 39262
6719	0	0	Ki67+	 6239 40227
6720	0	0	Ki67+	 6249 40084
6721	0	0	Ki67+	 6690 41271
6722	0	0	Ki67+	 6699 40744
6723	0	0	Ki67+	 6746 41230
6724	0	0	Ki67+	 6866 41054
6725	0	0	Ki67+	 6919 41007
6726	0	0	Ki67+	 6951 41078
6727	0	0	Ki67+	 6335 41900
6728	0	0	Ki67+	 6350 41900
6729	0	0	Ki67+	 6434 41521
6730	0	0	Ki67+	 6856 41629
6731	0	0	Ki67+	 6232 42885
6732	0	0	Ki67+	 6372 42216
6733	0	0	Ki67+	 6384 42140
6734	0	0	Ki67+	 6389 42172
6735	0	0	Ki67+	 6398 42269
6736	0	0	Ki67+	 6404 42243
6737	0	0	Ki67+	 6410 42209
6738	0	0	Ki67+	 6444 42166
6739	0	0	Ki67+	 6454 42173
6740	0	0	Ki67+	 6454 42329
6741	0	0	Ki67+	 6493 42346
6742	0	0	Ki67+	 6538 42163
6743	0	0	Ki67+	 6566 42311
6744	0	0	Ki67+	 6581 42113
6745	0	0	Ki67+	 6612 42130
6746	0	0	Ki67+	 6760 42654
6747	0	0	Ki67+	 6764 42116
6748	0	0	Ki67+	 6774 42614
6749	0	0	Ki67+	 6793 42735
6750	0	0	Ki67+	 6914 42115
6751	0	0	Ki67+	 6934 42709
6752	0	0	Ki67+	 6269 43405
6753	0	0	Ki67+	 6307 43398
6754	0	0	Ki67+	 6310 43172
6755	0	0	Ki67+	 6335 43406
6756	0	0	Ki67+	 6384 43162
6757	0	0	Ki67+	 6403 43080
6758	0	0	Ki67+	 6403 43540
6759	0	0	Ki67+	 6458 43304
6760	0	0	Ki67+	 6572 43620
6761	0	0	Ki67+	 6718 43279
6762	0	0	Ki67+	 6738 43621
6763	0	0	Ki67+	 6874 43446
6764	0	0	Ki67+	 6894 43480
6765	0	0	Ki67+	 6960 43693
6766	0	0	Ki67+	 6962 43370
6767	0	0	Ki67+	 6213 44378
6768	0	0	Ki67+	 6221 44237
6769	0	0	Ki67+	 6224 44274
6770	0	0	Ki67+	 6227 44407
6771	0	0	Ki67+	 6229 43977
6772	0	0	Ki67+	 6230 44014
6773	0	0	Ki67+	 6236 43987
6774	0	0	Ki67+	 6238 44253
6775	0	0	Ki67+	 6241 44226
6776	0	0	Ki67+	 6246 44414
6777	0	0	Ki67+	 6247 44287
6778	0	0	Ki67+	 6256 43965
6779	0	0	Ki67+	 6259 44259
6780	0	0	Ki67+	 6264 44120
6781	0	0	Ki67+	 6271 43978
6782	0	0	Ki67+	 6283 44337
6783	0	0	Ki67+	 6284 44250
6784	0	0	Ki67+	 6300 44246
6785	0	0	Ki67+	 6301 44055
6786	0	0	Ki67+	 6306 43966
6787	0	0	Ki67+	 6312 43749
6788	0	0	Ki67+	 6318 44279
6789	0	0	Ki67+	 6323 44424
6790	0	0	Ki67+	 6324 43984
6791	0	0	Ki67+	 6333 43727
6792	0	0	Ki67+	 6346 44278
6793	0	0	Ki67+	 6346 44413
6794	0	0	Ki67+	 6351 44289
6795	0	0	Ki67+	 6352 44030
6796	0	0	Ki67+	 6354 44001
6797	0	0	Ki67+	 6361 44383
6798	0	0	Ki67+	 6365 44425
6799	0	0	Ki67+	 6368 44296
6800	0	0	Ki67+	 6372 44263
6801	0	0	Ki67+	 6387 44415
6802	0	0	Ki67+	 6388 44252
6803	0	0	Ki67+	 6388 44360
6804	0	0	Ki67+	 6390 43740
6805	0	0	Ki67+	 6406 44282
6806	0	0	Ki67+	 6411 44429
6807	0	0	Ki67+	 6413 44328
6808	0	0	Ki67+	 6416 43828
6809	0	0	Ki67+	 6422 44430
6810	0	0	Ki67+	 6438 44318
6811	0	0	Ki67+	 6440 43769
6812	0	0	Ki67+	 6451 44428
6813	0	0	Ki67+	 6456 44030
6814	0	0	Ki67+	 6456 44286
6815	0	0	Ki67+	 6464 44302
6816	0	0	Ki67+	 6466 44394
6817	0	0	Ki67+	 6483 43971
6818	0	0	Ki67+	 6484 44104
6819	0	0	Ki67+	 6484 44302
6820	0	0	Ki67+	 6491 44411
6821	0	0	Ki67+	 6495 44124
6822	0	0	Ki67+	 6497 43958
6823	0	0	Ki67+	 6506 44297
6824	0	0	Ki67+	 6521 44429
6825	0	0	Ki67+	 6530 44285
6826	0	0	Ki67+	 6533 44420
6827	0	0	Ki67+	 6542 44343
6828	0	0	Ki67+	 6544 44039
6829	0	0	Ki67+	 6544 44280
6830	0	0	Ki67+	 6555 44228
6831	0	0	Ki67+	 6555 44295
6832	0	0	Ki67+	 6566 44015
6833	0	0	Ki67+	 6566 44416
6834	0	0	Ki67+	 6567 44426
6835	0	0	Ki67+	 6571 44265
6836	0	0	Ki67+	 6572 44254
6837	0	0	Ki67+	 6579 44071
6838	0	0	Ki67+	 6581 44347
6839	0	0	Ki67+	 6581 44376
6840	0	0	Ki67+	 6588 44245
6841	0	0	Ki67+	 6592 44114
6842	0	0	Ki67+	 6594 44050
6843	0	0	Ki67+	 6596 44397
6844	0	0	Ki67+	 6597 44233
6845	0	0	Ki67+	 6600 44356
6846	0	0	Ki67+	 6601 44442
6847	0	0	Ki67+	 6609 44419
6848	0	0	Ki67+	 6620 43773
6849	0	0	Ki67+	 6620 44207
6850	0	0	Ki67+	 6624 44385
6851	0	0	Ki67+	 6628 44093
6852	0	0	Ki67+	 6637 44146
6853	0	0	Ki67+	 6639 44476
6854	0	0	Ki67+	 6652 44085
6855	0	0	Ki67+	 6656 44174
6856	0	0	Ki67+	 6656 44440
6857	0	0	Ki67+	 6657 44300
6858	0	0	Ki67+	 6670 44470
6859	0	0	Ki67+	 6672 44138
6860	0	0	Ki67+	 6684 44453
6861	0	0	Ki67+	 6688 44337
6862	0	0	Ki67+	 6705 44306
6863	0	0	Ki67+	 6706 44474
6864	0	0	Ki67+	 6712 44326
6865	0	0	Ki67+	 6723 44500
6866	0	0	Ki67+	 6725 44296
6867	0	0	Ki67+	 6734 44174
6868	0	0	Ki67+	 6737 43985
6869	0	0	Ki67+	 6738 44190
6870	0	0	Ki67+	 6740 44221
6871	0	0	Ki67+	 6745 44344
6872	0	0	Ki67+	 6745 44486
6873	0	0	Ki67+	 6754 44232
6874	0	0	Ki67+	 6757 44320
6875	0	0	Ki67+	 6758 44294
6876	0	0	Ki67+	 6764 44348
6877	0	0	Ki67+	 6773 44293
6878	0	0	Ki67+	 6777 44256
6879	0	0	Ki67+	 6779 44448
6880	0	0	Ki67+	 6782 44419
6881	0	0	Ki67+	 6795 44354
6882	0	0	Ki67+	 6803 44364
6883	0	0	Ki67+	 6812 44401
6884	0	0	Ki67+	 6820 44453
6885	0	0	Ki67+	 6823 44490
6886	0	0	Ki67+	 6824 44426
6887	0	0	Ki67+	 6826 44364
6888	0	0	Ki67+	 6838 44422
6889	0	0	Ki67+	 6842 44454
6890	0	0	Ki67+	 6847 44184
6891	0	0	Ki67+	 6860 44379
6892	0	0	Ki67+	 6866 43731
6893	0	0	Ki67+	 6867 44425
6894	0	0	Ki67+	 6887 44442
6895	0	0	Ki67+	 6896 44211
6896	0	0	Ki67+	 6901 43729
6897	0	0	Ki67+	 6950 43867
6898	0	0	Ki67+	 6955 44260
6899	0	0	Ki67+	 6970 43747
6900	0	0	Ki67+	 6977 44369
6901	0	0	Ki67+	 7004 43851
6902	0	0	Ki67+	 6211 44804
6903	0	0	Ki67+	 6239 45241
6904	0	0	Ki67+	 6321 45120
6905	0	0	Ki67+	 6353 45174
6906	0	0	Ki67+	 6370 45293
6907	0	0	Ki67+	 6434 45013
6908	0	0	Ki67+	 6440 45249
6909	0	0	Ki67+	 6497 45237
6910	0	0	Ki67+	 6511 45277
6911	0	0	Ki67+	 6613 44751
6912	0	0	Ki67+	 6643 44583
6913	0	0	Ki67+	 6676 44601
6914	0	0	Ki67+	 6698 44557
6915	0	0	Ki67+	 6721 45283
6916	0	0	Ki67+	 6753 45201
6917	0	0	Ki67+	 6753 45222
6918	0	0	Ki67+	 6796 44693
6919	0	0	Ki67+	 6804 44516
6920	0	0	Ki67+	 6811 44752
6921	0	0	Ki67+	 6846 45298
6922	0	0	Ki67+	 6861 45031
6923	0	0	Ki67+	 6885 45080
6924	0	0	Ki67+	 6925 44549
6925	0	0	Ki67+	 6932 44534
6926	0	0	Ki67+	 6959 44581
6927	0	0	Ki67+	 6977 45223
6928	0	0	Ki67+	 6980 45090
6929	0	0	Ki67+	 6989 44745
6930	0	0	Ki67+	 7004 44809
6931	0	0	Ki67+	 6220 45506
6932	0	0	Ki67+	 6220 45534
6933	0	0	Ki67+	 6222 45322
6934	0	0	Ki67+	 6262 45500
6935	0	0	Ki67+	 6303 45348
6936	0	0	Ki67+	 6337 45469
6937	0	0	Ki67+	 6353 45740
6938	0	0	Ki67+	 6382 45671
6939	0	0	Ki67+	 6409 45705
6940	0	0	Ki67+	 6431 45441
6941	0	0	Ki67+	 6447 45704
6942	0	0	Ki67+	 6456 45739
6943	0	0	Ki67+	 6464 45691
6944	0	0	Ki67+	 6478 45651
6945	0	0	Ki67+	 6492 45593
6946	0	0	Ki67+	 6498 45727
6947	0	0	Ki67+	 6502 45750
6948	0	0	Ki67+	 6514 45667
6949	0	0	Ki67+	 6520 45693
6950	0	0	Ki67+	 6523 45438
6951	0	0	Ki67+	 6585 45765
6952	0	0	Ki67+	 6605 45660
6953	0	0	Ki67+	 6636 45638
6954	0	0	Ki67+	 6648 45608
6955	0	0	Ki67+	 6670 45965
6956	0	0	Ki67+	 6702 45577
6957	0	0	Ki67+	 6730 46031
6958	0	0	Ki67+	 6798 45399
6959	0	0	Ki67+	 6798 45972
6960	0	0	Ki67+	 6800 45410
6961	0	0	Ki67+	 6864 45712
6962	0	0	Ki67+	 6985 45388
6963	0	0	Ki67+	 6209 46738
6964	0	0	Ki67+	 6212 46763
6965	0	0	Ki67+	 6296 46633
6966	0	0	Ki67+	 6520 46651
6967	0	0	Ki67+	 6612 46653
6968	0	0	Ki67+	 6652 46589
6969	0	0	Ki67+	 6660 46651
6970	0	0	Ki67+	 6686 46665
6971	0	0	Ki67+	 6695 46587
6972	0	0	Ki67+	 6697 46662
6973	0	0	Ki67+	 6712 46704
6974	0	0	Ki67+	 6721 46193
6975	0	0	Ki67+	 6721 46241
6976	0	0	Ki67+	 6729 46495
6977	0	0	Ki67+	 6734 46844
6978	0	0	Ki67+	 6755 46488
6979	0	0	Ki67+	 6760 46872
6980	0	0	Ki67+	 6765 46746
6981	0	0	Ki67+	 6769 46771
6982	0	0	Ki67+	 6770 46408
6983	0	0	Ki67+	 6771 46804
6984	0	0	Ki67+	 6777 46592
6985	0	0	Ki67+	 6780 46741
6986	0	0	Ki67+	 6785 46833
6987	0	0	Ki67+	 6790 46537
6988	0	0	Ki67+	 6796 46838
6989	0	0	Ki67+	 6801 46717
6990	0	0	Ki67+	 6806 46739
6991	0	0	Ki67+	 6809 46468
6992	0	0	Ki67+	 6830 46387
6993	0	0	Ki67+	 6835 46798
6994	0	0	Ki67+	 6840 46750
6995	0	0	Ki67+	 6852 46801
6996	0	0	Ki67+	 6857 46533
6997	0	0	Ki67+	 6864 46861
6998	0	0	Ki67+	 6871 46752
6999	0	0	Ki67+	 6876 46842
7000	0	0	Ki67+	 6884 46787
7001	0	0	Ki67+	 6894 46752
7002	0	0	Ki67+	 6895 46501
7003	0	0	Ki67+	 6898 46893
7004	0	0	Ki67+	 6904 46540
7005	0	0	Ki67+	 6909 46871
7006	0	0	Ki67+	 6912 46353
7007	0	0	Ki67+	 6912 46516
7008	0	0	Ki67+	 6919 46472
7009	0	0	Ki67+	 6936 46426
7010	0	0	Ki67+	 6949 46443
7011	0	0	Ki67+	 6952 46462
7012	0	0	Ki67+	 6962 46513
7013	0	0	Ki67+	 6976 46806
7014	0	0	Ki67+	 6977 46788
7015	0	0	Ki67+	 6978 46600
7016	0	0	Ki67+	 6980 46561
7017	0	0	Ki67+	 6986 46487
7018	0	0	Ki67+	 6989 46784
7019	0	0	Ki67+	 7001 46548
7020	0	0	Ki67+	 7003 46805
7021	0	0	Ki67+	 7005 46691
7022	0	0	Ki67+	 7007 46426
7023	0	0	Ki67+	 6220 47544
7024	0	0	Ki67+	 6225 47085
7025	0	0	Ki67+	 6231 47427
7026	0	0	Ki67+	 6237 47601
7027	0	0	Ki67+	 6243 46936
7028	0	0	Ki67+	 6245 47066
7029	0	0	Ki67+	 6248 47367
7030	0	0	Ki67+	 6251 47346
7031	0	0	Ki67+	 6300 47095
7032	0	0	Ki67+	 6308 47197
7033	0	0	Ki67+	 6310 47551
7034	0	0	Ki67+	 6317 47179
7035	0	0	Ki67+	 6319 47421
7036	0	0	Ki67+	 6338 47183
7037	0	0	Ki67+	 6354 47079
7038	0	0	Ki67+	 6356 47128
7039	0	0	Ki67+	 6372 47190
7040	0	0	Ki67+	 6422 47693
7041	0	0	Ki67+	 6426 47647
7042	0	0	Ki67+	 6429 47222
7043	0	0	Ki67+	 6437 47369
7044	0	0	Ki67+	 6477 47152
7045	0	0	Ki67+	 6481 47518
7046	0	0	Ki67+	 6483 47680
7047	0	0	Ki67+	 6495 47376
7048	0	0	Ki67+	 6499 47102
7049	0	0	Ki67+	 6503 47461
7050	0	0	Ki67+	 6513 47686
7051	0	0	Ki67+	 6524 47260
7052	0	0	Ki67+	 6527 47569
7053	0	0	Ki67+	 6537 47599
7054	0	0	Ki67+	 6548 47483
7055	0	0	Ki67+	 6559 47557
7056	0	0	Ki67+	 6575 47233
7057	0	0	Ki67+	 6579 47709
7058	0	0	Ki67+	 6585 47542
7059	0	0	Ki67+	 6589 47050
7060	0	0	Ki67+	 6595 47503
7061	0	0	Ki67+	 6597 47286
7062	0	0	Ki67+	 6608 47063
7063	0	0	Ki67+	 6611 47561
7064	0	0	Ki67+	 6623 47135
7065	0	0	Ki67+	 6630 47599
7066	0	0	Ki67+	 6635 47534
7067	0	0	Ki67+	 6636 47169
7068	0	0	Ki67+	 6648 47577
7069	0	0	Ki67+	 6657 47282
7070	0	0	Ki67+	 6670 47124
7071	0	0	Ki67+	 6671 47567
7072	0	0	Ki67+	 6676 47149
7073	0	0	Ki67+	 6680 47612
7074	0	0	Ki67+	 6685 47258
7075	0	0	Ki67+	 6701 47266
7076	0	0	Ki67+	 6710 47472
7077	0	0	Ki67+	 6716 47227
7078	0	0	Ki67+	 6723 47590
7079	0	0	Ki67+	 6740 47072
7080	0	0	Ki67+	 6740 47402
7081	0	0	Ki67+	 6743 47154
7082	0	0	Ki67+	 6772 47149
7083	0	0	Ki67+	 6782 47623
7084	0	0	Ki67+	 6794 47680
7085	0	0	Ki67+	 6804 47659
7086	0	0	Ki67+	 6829 47135
7087	0	0	Ki67+	 6835 47230
7088	0	0	Ki67+	 6849 47334
7089	0	0	Ki67+	 6856 47149
7090	0	0	Ki67+	 6864 47227
7091	0	0	Ki67+	 6878 46928
7092	0	0	Ki67+	 6878 47196
7093	0	0	Ki67+	 6893 47246
7094	0	0	Ki67+	 6894 46928
7095	0	0	Ki67+	 6909 47260
7096	0	0	Ki67+	 6935 47670
7097	0	0	Ki67+	 6942 47322
7098	0	0	Ki67+	 6942 47407
7099	0	0	Ki67+	 6959 47628
7100	0	0	Ki67+	 6971 47339
7101	0	0	Ki67+	 6987 47650
7102	0	0	Ki67+	 7005 47462
7103	0	0	Ki67+	 7007 47672
7104	0	0	Ki67+	 6216 48057
7105	0	0	Ki67+	 6218 47833
7106	0	0	Ki67+	 6218 48371
7107	0	0	Ki67+	 6228 48421
7108	0	0	Ki67+	 6238 48426
7109	0	0	Ki67+	 6241 48458
7110	0	0	Ki67+	 6246 48217
7111	0	0	Ki67+	 6249 48499
7112	0	0	Ki67+	 6266 48079
7113	0	0	Ki67+	 6267 48338
7114	0	0	Ki67+	 6271 48352
7115	0	0	Ki67+	 6283 47999
7116	0	0	Ki67+	 6290 48185
7117	0	0	Ki67+	 6290 48473
7118	0	0	Ki67+	 6290 48486
7119	0	0	Ki67+	 6297 47767
7120	0	0	Ki67+	 6302 47792
7121	0	0	Ki67+	 6309 48196
7122	0	0	Ki67+	 6312 48059
7123	0	0	Ki67+	 6313 48289
7124	0	0	Ki67+	 6318 47894
7125	0	0	Ki67+	 6328 47783
7126	0	0	Ki67+	 6330 47881
7127	0	0	Ki67+	 6337 48003
7128	0	0	Ki67+	 6337 48158
7129	0	0	Ki67+	 6338 48053
7130	0	0	Ki67+	 6341 48320
7131	0	0	Ki67+	 6349 48059
7132	0	0	Ki67+	 6351 48174
7133	0	0	Ki67+	 6354 48144
7134	0	0	Ki67+	 6357 48024
7135	0	0	Ki67+	 6357 48508
7136	0	0	Ki67+	 6392 48048
7137	0	0	Ki67+	 6399 47993
7138	0	0	Ki67+	 6400 48439
7139	0	0	Ki67+	 6410 48182
7140	0	0	Ki67+	 6413 47893
7141	0	0	Ki67+	 6414 47737
7142	0	0	Ki67+	 6419 47908
7143	0	0	Ki67+	 6420 48453
7144	0	0	Ki67+	 6421 47966
7145	0	0	Ki67+	 6430 47838
7146	0	0	Ki67+	 6432 47966
7147	0	0	Ki67+	 6439 47909
7148	0	0	Ki67+	 6441 47775
7149	0	0	Ki67+	 6446 47872
7150	0	0	Ki67+	 6447 48405
7151	0	0	Ki67+	 6450 47839
7152	0	0	Ki67+	 6454 47924
7153	0	0	Ki67+	 6458 47733
7154	0	0	Ki67+	 6458 48058
7155	0	0	Ki67+	 6458 48278
7156	0	0	Ki67+	 6476 48110
7157	0	0	Ki67+	 6477 47915
7158	0	0	Ki67+	 6478 47994
7159	0	0	Ki67+	 6493 48079
7160	0	0	Ki67+	 6494 47915
7161	0	0	Ki67+	 6497 48264
7162	0	0	Ki67+	 6500 47850
7163	0	0	Ki67+	 6500 47870
7164	0	0	Ki67+	 6510 48413
7165	0	0	Ki67+	 6515 48130
7166	0	0	Ki67+	 6519 47989
7167	0	0	Ki67+	 6527 48064
7168	0	0	Ki67+	 6527 48449
7169	0	0	Ki67+	 6533 47913
7170	0	0	Ki67+	 6552 48290
7171	0	0	Ki67+	 6555 47991
7172	0	0	Ki67+	 6557 47848
7173	0	0	Ki67+	 6558 47944
7174	0	0	Ki67+	 6562 47932
7175	0	0	Ki67+	 6565 48080
7176	0	0	Ki67+	 6574 47736
7177	0	0	Ki67+	 6579 48109
7178	0	0	Ki67+	 6581 47961
7179	0	0	Ki67+	 6583 47909
7180	0	0	Ki67+	 6585 47974
7181	0	0	Ki67+	 6597 48090
7182	0	0	Ki67+	 6600 48147
7183	0	0	Ki67+	 6605 47952
7184	0	0	Ki67+	 6606 47996
7185	0	0	Ki67+	 6607 48097
7186	0	0	Ki67+	 6614 48321
7187	0	0	Ki67+	 6619 48160
7188	0	0	Ki67+	 6620 47967
7189	0	0	Ki67+	 6624 48095
7190	0	0	Ki67+	 6626 48191
7191	0	0	Ki67+	 6630 47769
7192	0	0	Ki67+	 6630 47958
7193	0	0	Ki67+	 6635 48028
7194	0	0	Ki67+	 6636 48342
7195	0	0	Ki67+	 6641 48229
7196	0	0	Ki67+	 6647 48507
7197	0	0	Ki67+	 6653 48116
7198	0	0	Ki67+	 6664 48226
7199	0	0	Ki67+	 6671 48249
7200	0	0	Ki67+	 6675 47981
7201	0	0	Ki67+	 6697 48429
7202	0	0	Ki67+	 6700 48050
7203	0	0	Ki67+	 6708 48219
7204	0	0	Ki67+	 6709 48208
7205	0	0	Ki67+	 6712 48140
7206	0	0	Ki67+	 6728 48146
7207	0	0	Ki67+	 6736 48325
7208	0	0	Ki67+	 6740 48090
7209	0	0	Ki67+	 6745 47716
7210	0	0	Ki67+	 6748 48127
7211	0	0	Ki67+	 6750 48051
7212	0	0	Ki67+	 6755 48359
7213	0	0	Ki67+	 6764 48430
7214	0	0	Ki67+	 6765 48402
7215	0	0	Ki67+	 6766 48049
7216	0	0	Ki67+	 6774 48503
7217	0	0	Ki67+	 6791 48364
7218	0	0	Ki67+	 6792 48475
7219	0	0	Ki67+	 6801 48378
7220	0	0	Ki67+	 6801 48406
7221	0	0	Ki67+	 6817 48069
7222	0	0	Ki67+	 6821 48384
7223	0	0	Ki67+	 6828 48504
7224	0	0	Ki67+	 6836 48406
7225	0	0	Ki67+	 6839 48121
7226	0	0	Ki67+	 6839 48207
7227	0	0	Ki67+	 6839 48469
7228	0	0	Ki67+	 6841 48105
7229	0	0	Ki67+	 6844 48484
7230	0	0	Ki67+	 6850 48406
7231	0	0	Ki67+	 6859 48223
7232	0	0	Ki67+	 6866 48316
7233	0	0	Ki67+	 6873 48028
7234	0	0	Ki67+	 6877 48497
7235	0	0	Ki67+	 6879 48484
7236	0	0	Ki67+	 6881 47757
7237	0	0	Ki67+	 6881 47800
7238	0	0	Ki67+	 6881 48294
7239	0	0	Ki67+	 6882 48054
7240	0	0	Ki67+	 6886 48470
7241	0	0	Ki67+	 6887 48333
7242	0	0	Ki67+	 6890 48124
7243	0	0	Ki67+	 6894 48261
7244	0	0	Ki67+	 6895 48278
7245	0	0	Ki67+	 6903 48189
7246	0	0	Ki67+	 6903 48507
7247	0	0	Ki67+	 6912 48099
7248	0	0	Ki67+	 6926 48097
7249	0	0	Ki67+	 6938 48128
7250	0	0	Ki67+	 6940 48155
7251	0	0	Ki67+	 6947 48088
7252	0	0	Ki67+	 6961 48275
7253	0	0	Ki67+	 6966 48107
7254	0	0	Ki67+	 6967 48249
7255	0	0	Ki67+	 6973 48136
7256	0	0	Ki67+	 6979 48431
7257	0	0	Ki67+	 6985 48216
7258	0	0	Ki67+	 7003 48091
7259	0	0	Ki67+	 7005 48304
7260	0	0	Ki67+	 7005 48381
7261	0	0	Ki67+	 7006 48474
7262	0	0	Ki67+	 6225 49046
7263	0	0	Ki67+	 6228 48995
7264	0	0	Ki67+	 6229 48962
7265	0	0	Ki67+	 6229 49090
7266	0	0	Ki67+	 6232 48773
7267	0	0	Ki67+	 6234 48911
7268	0	0	Ki67+	 6236 48574
7269	0	0	Ki67+	 6237 48534
7270	0	0	Ki67+	 6237 49114
7271	0	0	Ki67+	 6240 48516
7272	0	0	Ki67+	 6242 49067
7273	0	0	Ki67+	 6243 48732
7274	0	0	Ki67+	 6252 48543
7275	0	0	Ki67+	 6254 48588
7276	0	0	Ki67+	 6254 48905
7277	0	0	Ki67+	 6255 48814
7278	0	0	Ki67+	 6255 48860
7279	0	0	Ki67+	 6256 48779
7280	0	0	Ki67+	 6257 48738
7281	0	0	Ki67+	 6267 48937
7282	0	0	Ki67+	 6268 48575
7283	0	0	Ki67+	 6272 48775
7284	0	0	Ki67+	 6272 48949
7285	0	0	Ki67+	 6272 49069
7286	0	0	Ki67+	 6274 49052
7287	0	0	Ki67+	 6275 49095
7288	0	0	Ki67+	 6277 48560
7289	0	0	Ki67+	 6282 49017
7290	0	0	Ki67+	 6283 48531
7291	0	0	Ki67+	 6285 48979
7292	0	0	Ki67+	 6286 48957
7293	0	0	Ki67+	 6289 49119
7294	0	0	Ki67+	 6291 49029
7295	0	0	Ki67+	 6297 48562
7296	0	0	Ki67+	 6298 49078
7297	0	0	Ki67+	 6299 48980
7298	0	0	Ki67+	 6303 48601
7299	0	0	Ki67+	 6307 48531
7300	0	0	Ki67+	 6310 49030
7301	0	0	Ki67+	 6311 48742
7302	0	0	Ki67+	 6312 49013
7303	0	0	Ki67+	 6317 49059
7304	0	0	Ki67+	 6320 48524
7305	0	0	Ki67+	 6322 48906
7306	0	0	Ki67+	 6325 48513
7307	0	0	Ki67+	 6325 48689
7308	0	0	Ki67+	 6326 48783
7309	0	0	Ki67+	 6332 48969
7310	0	0	Ki67+	 6333 48799
7311	0	0	Ki67+	 6333 48898
7312	0	0	Ki67+	 6336 48632
7313	0	0	Ki67+	 6337 48604
7314	0	0	Ki67+	 6339 48947
7315	0	0	Ki67+	 6340 49113
7316	0	0	Ki67+	 6341 49014
7317	0	0	Ki67+	 6342 49085
7318	0	0	Ki67+	 6350 48516
7319	0	0	Ki67+	 6351 48586
7320	0	0	Ki67+	 6354 48620
7321	0	0	Ki67+	 6354 49038
7322	0	0	Ki67+	 6355 49077
7323	0	0	Ki67+	 6357 48705
7324	0	0	Ki67+	 6358 48974
7325	0	0	Ki67+	 6363 48553
7326	0	0	Ki67+	 6363 48951
7327	0	0	Ki67+	 6366 49065
7328	0	0	Ki67+	 6368 48822
7329	0	0	Ki67+	 6371 49090
7330	0	0	Ki67+	 6372 48514
7331	0	0	Ki67+	 6376 48806
7332	0	0	Ki67+	 6379 48639
7333	0	0	Ki67+	 6381 48602
7334	0	0	Ki67+	 6381 49078
7335	0	0	Ki67+	 6383 48976
7336	0	0	Ki67+	 6385 48694
7337	0	0	Ki67+	 6386 48706
7338	0	0	Ki67+	 6390 48587
7339	0	0	Ki67+	 6397 48890
7340	0	0	Ki67+	 6398 49046
7341	0	0	Ki67+	 6399 48537
7342	0	0	Ki67+	 6400 48953
7343	0	0	Ki67+	 6400 49070
7344	0	0	Ki67+	 6401 48710
7345	0	0	Ki67+	 6402 49002
7346	0	0	Ki67+	 6404 48521
7347	0	0	Ki67+	 6404 48808
7348	0	0	Ki67+	 6409 48892
7349	0	0	Ki67+	 6414 48656
7350	0	0	Ki67+	 6415 49018
7351	0	0	Ki67+	 6415 49063
7352	0	0	Ki67+	 6417 48923
7353	0	0	Ki67+	 6418 48683
7354	0	0	Ki67+	 6418 48974
7355	0	0	Ki67+	 6419 48828
7356	0	0	Ki67+	 6419 49043
7357	0	0	Ki67+	 6422 48726
7358	0	0	Ki67+	 6425 48954
7359	0	0	Ki67+	 6428 48626
7360	0	0	Ki67+	 6432 49037
7361	0	0	Ki67+	 6433 48792
7362	0	0	Ki67+	 6434 48707
7363	0	0	Ki67+	 6435 48991
7364	0	0	Ki67+	 6437 48646
7365	0	0	Ki67+	 6440 48533
7366	0	0	Ki67+	 6444 48678
7367	0	0	Ki67+	 6444 48931
7368	0	0	Ki67+	 6445 48919
7369	0	0	Ki67+	 6447 48735
7370	0	0	Ki67+	 6450 48639
7371	0	0	Ki67+	 6450 48770
7372	0	0	Ki67+	 6452 48666
7373	0	0	Ki67+	 6453 48653
7374	0	0	Ki67+	 6455 48805
7375	0	0	Ki67+	 6456 48968
7376	0	0	Ki67+	 6458 48902
7377	0	0	Ki67+	 6459 48747
7378	0	0	Ki67+	 6461 48888
7379	0	0	Ki67+	 6461 48956
7380	0	0	Ki67+	 6462 48845
7381	0	0	Ki67+	 6463 48876
7382	0	0	Ki67+	 6466 48696
7383	0	0	Ki67+	 6469 48791
7384	0	0	Ki67+	 6474 48640
7385	0	0	Ki67+	 6475 48904
7386	0	0	Ki67+	 6480 48661
7387	0	0	Ki67+	 6480 48933
7388	0	0	Ki67+	 6481 48717
7389	0	0	Ki67+	 6484 48895
7390	0	0	Ki67+	 6487 48849
7391	0	0	Ki67+	 6491 48687
7392	0	0	Ki67+	 6492 48649
7393	0	0	Ki67+	 6493 48715
7394	0	0	Ki67+	 6499 48792
7395	0	0	Ki67+	 6500 48693
7396	0	0	Ki67+	 6508 48739
7397	0	0	Ki67+	 6510 48916
7398	0	0	Ki67+	 6511 48872
7399	0	0	Ki67+	 6513 48821
7400	0	0	Ki67+	 6514 48748
7401	0	0	Ki67+	 6517 48841
7402	0	0	Ki67+	 6518 48906
7403	0	0	Ki67+	 6524 48859
7404	0	0	Ki67+	 6525 48674
7405	0	0	Ki67+	 6528 48536
7406	0	0	Ki67+	 6531 48574
7407	0	0	Ki67+	 6532 48773
7408	0	0	Ki67+	 6539 48705
7409	0	0	Ki67+	 6541 48756
7410	0	0	Ki67+	 6541 48892
7411	0	0	Ki67+	 6542 48853
7412	0	0	Ki67+	 6543 48866
7413	0	0	Ki67+	 6544 48637
7414	0	0	Ki67+	 6545 48674
7415	0	0	Ki67+	 6551 48580
7416	0	0	Ki67+	 6551 48728
7417	0	0	Ki67+	 6559 48641
7418	0	0	Ki67+	 6560 48601
7419	0	0	Ki67+	 6565 48855
7420	0	0	Ki67+	 6571 48770
7421	0	0	Ki67+	 6573 48676
7422	0	0	Ki67+	 6576 48738
7423	0	0	Ki67+	 6576 48798
7424	0	0	Ki67+	 6581 48612
7425	0	0	Ki67+	 6586 48553
7426	0	0	Ki67+	 6602 48770
7427	0	0	Ki67+	 6603 48726
7428	0	0	Ki67+	 6610 48697
7429	0	0	Ki67+	 6610 48739
7430	0	0	Ki67+	 6610 48795
7431	0	0	Ki67+	 6624 48618
7432	0	0	Ki67+	 6626 48788
7433	0	0	Ki67+	 6629 48632
7434	0	0	Ki67+	 6636 48805
7435	0	0	Ki67+	 6655 48794
7436	0	0	Ki67+	 6659 48684
7437	0	0	Ki67+	 6669 48852
7438	0	0	Ki67+	 6672 48836
7439	0	0	Ki67+	 6676 48807
7440	0	0	Ki67+	 6681 48681
7441	0	0	Ki67+	 6682 48828
7442	0	0	Ki67+	 6687 48735
7443	0	0	Ki67+	 6696 48855
7444	0	0	Ki67+	 6700 48793
7445	0	0	Ki67+	 6708 48653
7446	0	0	Ki67+	 6712 48535
7447	0	0	Ki67+	 6714 48806
7448	0	0	Ki67+	 6716 48666
7449	0	0	Ki67+	 6718 48742
7450	0	0	Ki67+	 6727 48807
7451	0	0	Ki67+	 6729 48654
7452	0	0	Ki67+	 6734 48857
7453	0	0	Ki67+	 6736 48757
7454	0	0	Ki67+	 6739 48883
7455	0	0	Ki67+	 6740 48697
7456	0	0	Ki67+	 6747 48791
7457	0	0	Ki67+	 6750 48582
7458	0	0	Ki67+	 6750 48816
7459	0	0	Ki67+	 6753 48532
7460	0	0	Ki67+	 6763 48779
7461	0	0	Ki67+	 6765 48750
7462	0	0	Ki67+	 6772 48538
7463	0	0	Ki67+	 6773 48809
7464	0	0	Ki67+	 6780 48831
7465	0	0	Ki67+	 6785 48565
7466	0	0	Ki67+	 6788 48775
7467	0	0	Ki67+	 6789 48801
7468	0	0	Ki67+	 6793 48831
7469	0	0	Ki67+	 6795 48857
7470	0	0	Ki67+	 6796 48620
7471	0	0	Ki67+	 6801 48580
7472	0	0	Ki67+	 6803 48814
7473	0	0	Ki67+	 6808 48947
7474	0	0	Ki67+	 6811 48530
7475	0	0	Ki67+	 6813 48566
7476	0	0	Ki67+	 6817 48863
7477	0	0	Ki67+	 6819 48929
7478	0	0	Ki67+	 6820 48658
7479	0	0	Ki67+	 6822 48842
7480	0	0	Ki67+	 6831 48864
7481	0	0	Ki67+	 6835 48579
7482	0	0	Ki67+	 6836 48601
7483	0	0	Ki67+	 6842 48646
7484	0	0	Ki67+	 6845 48949
7485	0	0	Ki67+	 6851 48543
7486	0	0	Ki67+	 6851 48704
7487	0	0	Ki67+	 6854 48907
7488	0	0	Ki67+	 6855 48758
7489	0	0	Ki67+	 6855 48770
7490	0	0	Ki67+	 6858 48603
7491	0	0	Ki67+	 6861 48847
7492	0	0	Ki67+	 6862 48879
7493	0	0	Ki67+	 6868 48566
7494	0	0	Ki67+	 6869 48541
7495	0	0	Ki67+	 6869 48794
7496	0	0	Ki67+	 6872 48813
7497	0	0	Ki67+	 6874 48524
7498	0	0	Ki67+	 6874 48582
7499	0	0	Ki67+	 6879 48629
7500	0	0	Ki67+	 6886 48927
7501	0	0	Ki67+	 6887 48833
7502	0	0	Ki67+	 6890 48706
7503	0	0	Ki67+	 6891 48882
7504	0	0	Ki67+	 6895 48568
7505	0	0	Ki67+	 6896 48584
7506	0	0	Ki67+	 6901 48650
7507	0	0	Ki67+	 6904 48883
7508	0	0	Ki67+	 6907 48780
7509	0	0	Ki67+	 6908 48677
7510	0	0	Ki67+	 6909 48841
7511	0	0	Ki67+	 6915 48818
7512	0	0	Ki67+	 6916 48762
7513	0	0	Ki67+	 6917 48869
7514	0	0	Ki67+	 6921 48648
7515	0	0	Ki67+	 6921 48884
7516	0	0	Ki67+	 6925 48786
7517	0	0	Ki67+	 6926 48514
7518	0	0	Ki67+	 6930 48672
7519	0	0	Ki67+	 6934 48707
7520	0	0	Ki67+	 6936 48739
7521	0	0	Ki67+	 6936 48771
7522	0	0	Ki67+	 6939 48825
7523	0	0	Ki67+	 6946 48685
7524	0	0	Ki67+	 6963 48755
7525	0	0	Ki67+	 6983 48837
7526	0	0	Ki67+	 6989 48762
7527	0	0	Ki67+	 6991 48808
7528	0	0	Ki67+	 6996 48716
7529	0	0	Ki67+	 7230 5385
7530	0	0	Ki67+	 7292 5555
7531	0	0	Ki67+	 7293 5365
7532	0	0	Ki67+	 7299 5236
7533	0	0	Ki67+	 7335 5505
7534	0	0	Ki67+	 7390 5450
7535	0	0	Ki67+	 7401 5444
7536	0	0	Ki67+	 7425 5497
7537	0	0	Ki67+	 7434 5350
7538	0	0	Ki67+	 7437 5249
7539	0	0	Ki67+	 7452 5248
7540	0	0	Ki67+	 7457 5119
7541	0	0	Ki67+	 7475 5441
7542	0	0	Ki67+	 7487 5525
7543	0	0	Ki67+	 7518 5194
7544	0	0	Ki67+	 7543 5427
7545	0	0	Ki67+	 7567 5150
7546	0	0	Ki67+	 7586 5100
7547	0	0	Ki67+	 7586 5463
7548	0	0	Ki67+	 7607 5487
7549	0	0	Ki67+	 7658 5450
7550	0	0	Ki67+	 7665 5510
7551	0	0	Ki67+	 7666 5407
7552	0	0	Ki67+	 7670 5211
7553	0	0	Ki67+	 7673 5316
7554	0	0	Ki67+	 7674 5338
7555	0	0	Ki67+	 7680 5170
7556	0	0	Ki67+	 7680 5727
7557	0	0	Ki67+	 7684 5146
7558	0	0	Ki67+	 7691 5765
7559	0	0	Ki67+	 7692 5229
7560	0	0	Ki67+	 7694 5117
7561	0	0	Ki67+	 7699 5699
7562	0	0	Ki67+	 7701 5329
7563	0	0	Ki67+	 7702 5583
7564	0	0	Ki67+	 7703 5100
7565	0	0	Ki67+	 7705 5755
7566	0	0	Ki67+	 7712 5485
7567	0	0	Ki67+	 7713 5653
7568	0	0	Ki67+	 7718 5503
7569	0	0	Ki67+	 7727 5572
7570	0	0	Ki67+	 7769 5249
7571	0	0	Ki67+	 7779 5794
7572	0	0	Ki67+	 7795 5072
7573	0	0	Ki67+	 7807 5061
7574	0	0	Ki67+	 7021 6032
7575	0	0	Ki67+	 7081 6034
7576	0	0	Ki67+	 7102 6162
7577	0	0	Ki67+	 7125 6182
7578	0	0	Ki67+	 7131 6213
7579	0	0	Ki67+	 7159 5994
7580	0	0	Ki67+	 7168 5867
7581	0	0	Ki67+	 7213 6253
7582	0	0	Ki67+	 7234 5881
7583	0	0	Ki67+	 7275 5990
7584	0	0	Ki67+	 7343 5976
7585	0	0	Ki67+	 7416 5906
7586	0	0	Ki67+	 7423 6052
7587	0	0	Ki67+	 7643 6011
7588	0	0	Ki67+	 7686 5863
7589	0	0	Ki67+	 7695 6030
7590	0	0	Ki67+	 7723 6633
7591	0	0	Ki67+	 7751 6613
7592	0	0	Ki67+	 7781 6500
7593	0	0	Ki67+	 7797 6573
7594	0	0	Ki67+	 7018 7051
7595	0	0	Ki67+	 7021 7237
7596	0	0	Ki67+	 7026 7266
7597	0	0	Ki67+	 7027 6975
7598	0	0	Ki67+	 7027 7005
7599	0	0	Ki67+	 7030 7153
7600	0	0	Ki67+	 7030 7364
7601	0	0	Ki67+	 7033 7294
7602	0	0	Ki67+	 7037 7229
7603	0	0	Ki67+	 7041 6987
7604	0	0	Ki67+	 7044 7380
7605	0	0	Ki67+	 7049 7348
7606	0	0	Ki67+	 7062 6941
7607	0	0	Ki67+	 7063 7357
7608	0	0	Ki67+	 7097 7407
7609	0	0	Ki67+	 7098 7266
7610	0	0	Ki67+	 7107 6881
7611	0	0	Ki67+	 7112 7225
7612	0	0	Ki67+	 7114 7151
7613	0	0	Ki67+	 7121 7186
7614	0	0	Ki67+	 7124 7258
7615	0	0	Ki67+	 7126 7130
7616	0	0	Ki67+	 7128 7159
7617	0	0	Ki67+	 7135 7105
7618	0	0	Ki67+	 7139 6877
7619	0	0	Ki67+	 7140 7295
7620	0	0	Ki67+	 7143 7026
7621	0	0	Ki67+	 7147 7367
7622	0	0	Ki67+	 7156 7044
7623	0	0	Ki67+	 7156 7101
7624	0	0	Ki67+	 7157 7008
7625	0	0	Ki67+	 7159 7028
7626	0	0	Ki67+	 7167 7285
7627	0	0	Ki67+	 7170 7170
7628	0	0	Ki67+	 7174 6854
7629	0	0	Ki67+	 7175 6984
7630	0	0	Ki67+	 7177 7139
7631	0	0	Ki67+	 7181 7219
7632	0	0	Ki67+	 7184 7162
7633	0	0	Ki67+	 7186 7330
7634	0	0	Ki67+	 7187 7285
7635	0	0	Ki67+	 7188 7000
7636	0	0	Ki67+	 7208 7095
7637	0	0	Ki67+	 7214 7406
7638	0	0	Ki67+	 7217 7043
7639	0	0	Ki67+	 7217 7437
7640	0	0	Ki67+	 7218 7287
7641	0	0	Ki67+	 7219 7238
7642	0	0	Ki67+	 7237 7083
7643	0	0	Ki67+	 7253 7201
7644	0	0	Ki67+	 7254 7034
7645	0	0	Ki67+	 7261 7069
7646	0	0	Ki67+	 7268 7091
7647	0	0	Ki67+	 7275 7047
7648	0	0	Ki67+	 7284 7187
7649	0	0	Ki67+	 7293 7225
7650	0	0	Ki67+	 7296 7033
7651	0	0	Ki67+	 7301 7076
7652	0	0	Ki67+	 7309 7014
7653	0	0	Ki67+	 7313 7168
7654	0	0	Ki67+	 7313 7352
7655	0	0	Ki67+	 7314 7122
7656	0	0	Ki67+	 7321 7319
7657	0	0	Ki67+	 7323 7367
7658	0	0	Ki67+	 7324 6925
7659	0	0	Ki67+	 7324 7004
7660	0	0	Ki67+	 7332 7308
7661	0	0	Ki67+	 7333 7185
7662	0	0	Ki67+	 7337 7128
7663	0	0	Ki67+	 7338 7039
7664	0	0	Ki67+	 7338 7213
7665	0	0	Ki67+	 7342 7158
7666	0	0	Ki67+	 7343 7056
7667	0	0	Ki67+	 7355 7091
7668	0	0	Ki67+	 7356 7201
7669	0	0	Ki67+	 7367 7307
7670	0	0	Ki67+	 7372 6828
7671	0	0	Ki67+	 7402 7376
7672	0	0	Ki67+	 7413 7170
7673	0	0	Ki67+	 7431 7277
7674	0	0	Ki67+	 7436 7148
7675	0	0	Ki67+	 7442 7341
7676	0	0	Ki67+	 7468 7178
7677	0	0	Ki67+	 7480 6994
7678	0	0	Ki67+	 7509 7404
7679	0	0	Ki67+	 7537 6849
7680	0	0	Ki67+	 7557 6896
7681	0	0	Ki67+	 7579 7042
7682	0	0	Ki67+	 7637 6756
7683	0	0	Ki67+	 7644 6990
7684	0	0	Ki67+	 7660 6961
7685	0	0	Ki67+	 7678 6743
7686	0	0	Ki67+	 7706 6780
7687	0	0	Ki67+	 7720 6974
7688	0	0	Ki67+	 7724 7253
7689	0	0	Ki67+	 7773 6679
7690	0	0	Ki67+	 7785 6740
7691	0	0	Ki67+	 7017 7501
7692	0	0	Ki67+	 7024 7528
7693	0	0	Ki67+	 7035 7469
7694	0	0	Ki67+	 7037 7453
7695	0	0	Ki67+	 7039 7496
7696	0	0	Ki67+	 7039 7546
7697	0	0	Ki67+	 7040 7526
7698	0	0	Ki67+	 7046 7508
7699	0	0	Ki67+	 7055 7544
7700	0	0	Ki67+	 7062 7496
7701	0	0	Ki67+	 7062 7521
7702	0	0	Ki67+	 7063 7465
7703	0	0	Ki67+	 7063 7836
7704	0	0	Ki67+	 7080 7472
7705	0	0	Ki67+	 7084 8037
7706	0	0	Ki67+	 7085 7513
7707	0	0	Ki67+	 7086 7529
7708	0	0	Ki67+	 7089 7443
7709	0	0	Ki67+	 7096 8229
7710	0	0	Ki67+	 7102 7652
7711	0	0	Ki67+	 7126 8102
7712	0	0	Ki67+	 7127 7721
7713	0	0	Ki67+	 7158 7982
7714	0	0	Ki67+	 7159 7443
7715	0	0	Ki67+	 7162 7798
7716	0	0	Ki67+	 7164 7464
7717	0	0	Ki67+	 7164 7673
7718	0	0	Ki67+	 7164 7818
7719	0	0	Ki67+	 7171 7745
7720	0	0	Ki67+	 7174 7602
7721	0	0	Ki67+	 7178 7507
7722	0	0	Ki67+	 7182 7460
7723	0	0	Ki67+	 7187 7863
7724	0	0	Ki67+	 7191 7477
7725	0	0	Ki67+	 7191 7772
7726	0	0	Ki67+	 7196 7506
7727	0	0	Ki67+	 7204 7462
7728	0	0	Ki67+	 7212 7484
7729	0	0	Ki67+	 7216 8007
7730	0	0	Ki67+	 7231 7462
7731	0	0	Ki67+	 7234 7865
7732	0	0	Ki67+	 7250 7804
7733	0	0	Ki67+	 7274 7536
7734	0	0	Ki67+	 7303 8066
7735	0	0	Ki67+	 7431 7811
7736	0	0	Ki67+	 7632 7876
7737	0	0	Ki67+	 7656 7745
7738	0	0	Ki67+	 7799 8236
7739	0	0	Ki67+	 7012 8473
7740	0	0	Ki67+	 7016 8411
7741	0	0	Ki67+	 7020 8641
7742	0	0	Ki67+	 7020 8713
7743	0	0	Ki67+	 7023 8499
7744	0	0	Ki67+	 7024 8612
7745	0	0	Ki67+	 7029 8762
7746	0	0	Ki67+	 7031 8423
7747	0	0	Ki67+	 7036 8450
7748	0	0	Ki67+	 7036 8739
7749	0	0	Ki67+	 7041 8569
7750	0	0	Ki67+	 7043 8539
7751	0	0	Ki67+	 7046 8656
7752	0	0	Ki67+	 7055 8595
7753	0	0	Ki67+	 7057 8644
7754	0	0	Ki67+	 7063 8494
7755	0	0	Ki67+	 7068 8563
7756	0	0	Ki67+	 7094 8591
7757	0	0	Ki67+	 7095 8612
7758	0	0	Ki67+	 7117 8642
7759	0	0	Ki67+	 7119 8614
7760	0	0	Ki67+	 7124 8256
7761	0	0	Ki67+	 7126 8402
7762	0	0	Ki67+	 7159 8309
7763	0	0	Ki67+	 7423 8755
7764	0	0	Ki67+	 7436 8740
7765	0	0	Ki67+	 7439 8576
7766	0	0	Ki67+	 7448 8765
7767	0	0	Ki67+	 7465 8585
7768	0	0	Ki67+	 7469 8718
7769	0	0	Ki67+	 7472 8747
7770	0	0	Ki67+	 7475 8548
7771	0	0	Ki67+	 7477 8619
7772	0	0	Ki67+	 7481 8589
7773	0	0	Ki67+	 7486 8492
7774	0	0	Ki67+	 7493 8693
7775	0	0	Ki67+	 7498 8568
7776	0	0	Ki67+	 7499 8623
7777	0	0	Ki67+	 7500 8767
7778	0	0	Ki67+	 7503 8471
7779	0	0	Ki67+	 7503 8554
7780	0	0	Ki67+	 7507 8719
7781	0	0	Ki67+	 7509 8537
7782	0	0	Ki67+	 7512 8670
7783	0	0	Ki67+	 7515 8696
7784	0	0	Ki67+	 7523 8682
7785	0	0	Ki67+	 7527 8623
7786	0	0	Ki67+	 7532 8532
7787	0	0	Ki67+	 7533 8654
7788	0	0	Ki67+	 7533 8742
7789	0	0	Ki67+	 7534 8719
7790	0	0	Ki67+	 7537 8612
7791	0	0	Ki67+	 7541 8697
7792	0	0	Ki67+	 7543 8602
7793	0	0	Ki67+	 7547 8661
7794	0	0	Ki67+	 7550 8588
7795	0	0	Ki67+	 7552 8642
7796	0	0	Ki67+	 7556 8631
7797	0	0	Ki67+	 7568 8409
7798	0	0	Ki67+	 7571 8385
7799	0	0	Ki67+	 7571 8635
7800	0	0	Ki67+	 7574 8590
7801	0	0	Ki67+	 7575 8672
7802	0	0	Ki67+	 7585 8360
7803	0	0	Ki67+	 7591 8649
7804	0	0	Ki67+	 7593 8620
7805	0	0	Ki67+	 7600 8601
7806	0	0	Ki67+	 7602 8580
7807	0	0	Ki67+	 7608 8471
7808	0	0	Ki67+	 7612 8426
7809	0	0	Ki67+	 7624 8480
7810	0	0	Ki67+	 7629 8491
7811	0	0	Ki67+	 7638 8391
7812	0	0	Ki67+	 7652 8400
7813	0	0	Ki67+	 7677 8316
7814	0	0	Ki67+	 7680 8350
7815	0	0	Ki67+	 7689 8360
7816	0	0	Ki67+	 7621 9504
7817	0	0	Ki67+	 7764 9129
7818	0	0	Ki67+	 7770 9157
7819	0	0	Ki67+	 7795 9178
7820	0	0	Ki67+	 7802 9156
7821	0	0	Ki67+	 7734 10638
7822	0	0	Ki67+	 7760 10623
7823	0	0	Ki67+	 7740 10670
7824	0	0	Ki67+	 7744 10690
7825	0	0	Ki67+	 7753 10699
7826	0	0	Ki67+	 7753 10733
7827	0	0	Ki67+	 7757 10659
7828	0	0	Ki67+	 7760 10751
7829	0	0	Ki67+	 7770 10686
7830	0	0	Ki67+	 7786 10742
7831	0	0	Ki67+	 7791 10700
7832	0	0	Ki67+	 7799 10783
7833	0	0	Ki67+	 7011 12081
7834	0	0	Ki67+	 7014 11874
7835	0	0	Ki67+	 7020 12188
7836	0	0	Ki67+	 7025 12046
7837	0	0	Ki67+	 7025 12105
7838	0	0	Ki67+	 7027 12229
7839	0	0	Ki67+	 7033 12159
7840	0	0	Ki67+	 7043 12107
7841	0	0	Ki67+	 7044 12145
7842	0	0	Ki67+	 7045 12178
7843	0	0	Ki67+	 7046 12211
7844	0	0	Ki67+	 7052 12063
7845	0	0	Ki67+	 7056 12187
7846	0	0	Ki67+	 7066 11983
7847	0	0	Ki67+	 7067 12142
7848	0	0	Ki67+	 7068 12191
7849	0	0	Ki67+	 7071 11686
7850	0	0	Ki67+	 7071 11728
7851	0	0	Ki67+	 7075 11783
7852	0	0	Ki67+	 7075 12093
7853	0	0	Ki67+	 7081 12007
7854	0	0	Ki67+	 7081 12225
7855	0	0	Ki67+	 7089 11803
7856	0	0	Ki67+	 7090 12187
7857	0	0	Ki67+	 7102 11962
7858	0	0	Ki67+	 7112 11861
7859	0	0	Ki67+	 7117 12229
7860	0	0	Ki67+	 7183 12200
7861	0	0	Ki67+	 7189 12166
7862	0	0	Ki67+	 7210 12144
7863	0	0	Ki67+	 7212 12201
7864	0	0	Ki67+	 7230 12125
7865	0	0	Ki67+	 7458 11590
7866	0	0	Ki67+	 7471 11525
7867	0	0	Ki67+	 7480 11566
7868	0	0	Ki67+	 7484 11515
7869	0	0	Ki67+	 7492 11578
7870	0	0	Ki67+	 7505 11533
7871	0	0	Ki67+	 7520 11487
7872	0	0	Ki67+	 7523 11521
7873	0	0	Ki67+	 7529 11558
7874	0	0	Ki67+	 7544 11537
7875	0	0	Ki67+	 7549 11580
7876	0	0	Ki67+	 7568 11519
7877	0	0	Ki67+	 7568 11590
7878	0	0	Ki67+	 7571 11561
7879	0	0	Ki67+	 7581 11519
7880	0	0	Ki67+	 7601 11530
7881	0	0	Ki67+	 7604 11560
7882	0	0	Ki67+	 7608 11596
7883	0	0	Ki67+	 7631 11544
7884	0	0	Ki67+	 7656 11522
7885	0	0	Ki67+	 7022 12739
7886	0	0	Ki67+	 7033 12255
7887	0	0	Ki67+	 7033 12762
7888	0	0	Ki67+	 7035 12270
7889	0	0	Ki67+	 7045 12362
7890	0	0	Ki67+	 7049 12398
7891	0	0	Ki67+	 7051 12335
7892	0	0	Ki67+	 7053 12298
7893	0	0	Ki67+	 7055 12787
7894	0	0	Ki67+	 7057 12802
7895	0	0	Ki67+	 7058 12767
7896	0	0	Ki67+	 7068 12246
7897	0	0	Ki67+	 7068 12415
7898	0	0	Ki67+	 7078 12292
7899	0	0	Ki67+	 7085 12775
7900	0	0	Ki67+	 7086 12313
7901	0	0	Ki67+	 7086 12338
7902	0	0	Ki67+	 7088 12797
7903	0	0	Ki67+	 7089 12992
7904	0	0	Ki67+	 7092 12271
7905	0	0	Ki67+	 7096 12406
7906	0	0	Ki67+	 7098 12288
7907	0	0	Ki67+	 7098 12442
7908	0	0	Ki67+	 7100 12828
7909	0	0	Ki67+	 7100 13012
7910	0	0	Ki67+	 7111 12388
7911	0	0	Ki67+	 7112 12774
7912	0	0	Ki67+	 7124 12264
7913	0	0	Ki67+	 7127 12429
7914	0	0	Ki67+	 7132 12811
7915	0	0	Ki67+	 7139 12471
7916	0	0	Ki67+	 7140 12376
7917	0	0	Ki67+	 7144 12411
7918	0	0	Ki67+	 7145 12351
7919	0	0	Ki67+	 7145 12457
7920	0	0	Ki67+	 7153 12786
7921	0	0	Ki67+	 7159 12820
7922	0	0	Ki67+	 7163 12444
7923	0	0	Ki67+	 7178 12375
7924	0	0	Ki67+	 7179 12854
7925	0	0	Ki67+	 7182 12296
7926	0	0	Ki67+	 7182 12418
7927	0	0	Ki67+	 7187 12450
7928	0	0	Ki67+	 7190 12820
7929	0	0	Ki67+	 7192 12381
7930	0	0	Ki67+	 7197 12852
7931	0	0	Ki67+	 7203 12367
7932	0	0	Ki67+	 7209 12418
7933	0	0	Ki67+	 7211 12457
7934	0	0	Ki67+	 7215 12431
7935	0	0	Ki67+	 7218 12812
7936	0	0	Ki67+	 7219 12273
7937	0	0	Ki67+	 7226 12345
7938	0	0	Ki67+	 7234 12293
7939	0	0	Ki67+	 7235 12321
7940	0	0	Ki67+	 7245 12846
7941	0	0	Ki67+	 7555 12570
7942	0	0	Ki67+	 7555 12606
7943	0	0	Ki67+	 7563 12632
7944	0	0	Ki67+	 7564 12549
7945	0	0	Ki67+	 7568 12591
7946	0	0	Ki67+	 7570 12640
7947	0	0	Ki67+	 7580 12572
7948	0	0	Ki67+	 7584 12525
7949	0	0	Ki67+	 7592 12416
7950	0	0	Ki67+	 7594 12702
7951	0	0	Ki67+	 7598 12508
7952	0	0	Ki67+	 7599 12667
7953	0	0	Ki67+	 7602 12559
7954	0	0	Ki67+	 7605 12484
7955	0	0	Ki67+	 7614 12447
7956	0	0	Ki67+	 7614 12527
7957	0	0	Ki67+	 7614 12741
7958	0	0	Ki67+	 7616 12728
7959	0	0	Ki67+	 7616 12771
7960	0	0	Ki67+	 7627 12575
7961	0	0	Ki67+	 7628 12458
7962	0	0	Ki67+	 7629 12700
7963	0	0	Ki67+	 7631 12594
7964	0	0	Ki67+	 7631 12765
7965	0	0	Ki67+	 7632 12552
7966	0	0	Ki67+	 7637 12618
7967	0	0	Ki67+	 7640 12513
7968	0	0	Ki67+	 7644 12649
7969	0	0	Ki67+	 7646 12554
7970	0	0	Ki67+	 7652 12589
7971	0	0	Ki67+	 7652 12662
7972	0	0	Ki67+	 7652 12744
7973	0	0	Ki67+	 7652 12789
7974	0	0	Ki67+	 7655 12490
7975	0	0	Ki67+	 7656 12542
7976	0	0	Ki67+	 7657 12526
7977	0	0	Ki67+	 7665 12834
7978	0	0	Ki67+	 7666 12763
7979	0	0	Ki67+	 7669 12807
7980	0	0	Ki67+	 7670 12518
7981	0	0	Ki67+	 7672 12679
7982	0	0	Ki67+	 7673 12494
7983	0	0	Ki67+	 7678 12849
7984	0	0	Ki67+	 7682 12545
7985	0	0	Ki67+	 7682 12656
7986	0	0	Ki67+	 7683 12780
7987	0	0	Ki67+	 7685 12699
7988	0	0	Ki67+	 7687 12817
7989	0	0	Ki67+	 7695 12512
7990	0	0	Ki67+	 7697 12829
7991	0	0	Ki67+	 7698 12555
7992	0	0	Ki67+	 7698 12632
7993	0	0	Ki67+	 7700 12498
7994	0	0	Ki67+	 7700 12906
7995	0	0	Ki67+	 7701 12583
7996	0	0	Ki67+	 7704 12793
7997	0	0	Ki67+	 7706 12864
7998	0	0	Ki67+	 7707 12596
7999	0	0	Ki67+	 7708 12728
8000	0	0	Ki67+	 7708 12759
8001	0	0	Ki67+	 7712 12852
8002	0	0	Ki67+	 7717 12921
8003	0	0	Ki67+	 7724 12496
8004	0	0	Ki67+	 7726 12721
8005	0	0	Ki67+	 7726 12893
8006	0	0	Ki67+	 7729 12748
8007	0	0	Ki67+	 7730 12579
8008	0	0	Ki67+	 7730 12673
8009	0	0	Ki67+	 7731 12627
8010	0	0	Ki67+	 7733 12799
8011	0	0	Ki67+	 7733 12815
8012	0	0	Ki67+	 7736 12969
8013	0	0	Ki67+	 7737 12936
8014	0	0	Ki67+	 7738 12684
8015	0	0	Ki67+	 7741 12590
8016	0	0	Ki67+	 7741 12773
8017	0	0	Ki67+	 7742 12891
8018	0	0	Ki67+	 7754 12595
8019	0	0	Ki67+	 7755 12620
8020	0	0	Ki67+	 7757 12854
8021	0	0	Ki67+	 7759 12902
8022	0	0	Ki67+	 7759 12973
8023	0	0	Ki67+	 7768 12925
8024	0	0	Ki67+	 7769 12753
8025	0	0	Ki67+	 7770 12735
8026	0	0	Ki67+	 7774 12800
8027	0	0	Ki67+	 7778 12691
8028	0	0	Ki67+	 7786 12944
8029	0	0	Ki67+	 7796 12966
8030	0	0	Ki67+	 7799 13031
8031	0	0	Ki67+	 7805 12721
8032	0	0	Ki67+	 7080 13172
8033	0	0	Ki67+	 7119 13186
8034	0	0	Ki67+	 7119 13213
8035	0	0	Ki67+	 7135 13121
8036	0	0	Ki67+	 7154 13079
8037	0	0	Ki67+	 7535 13198
8038	0	0	Ki67+	 7558 13153
8039	0	0	Ki67+	 7592 13742
8040	0	0	Ki67+	 7617 13659
8041	0	0	Ki67+	 7621 13732
8042	0	0	Ki67+	 7624 13711
8043	0	0	Ki67+	 7635 13795
8044	0	0	Ki67+	 7639 13649
8045	0	0	Ki67+	 7657 13670
8046	0	0	Ki67+	 7667 13411
8047	0	0	Ki67+	 7671 13809
8048	0	0	Ki67+	 7673 13425
8049	0	0	Ki67+	 7674 13763
8050	0	0	Ki67+	 7677 13753
8051	0	0	Ki67+	 7677 13826
8052	0	0	Ki67+	 7680 13720
8053	0	0	Ki67+	 7685 13381
8054	0	0	Ki67+	 7687 13434
8055	0	0	Ki67+	 7690 13715
8056	0	0	Ki67+	 7699 13647
8057	0	0	Ki67+	 7700 13445
8058	0	0	Ki67+	 7701 13746
8059	0	0	Ki67+	 7703 13379
8060	0	0	Ki67+	 7716 13534
8061	0	0	Ki67+	 7719 13754
8062	0	0	Ki67+	 7719 13825
8063	0	0	Ki67+	 7723 13785
8064	0	0	Ki67+	 7724 13400
8065	0	0	Ki67+	 7726 13617
8066	0	0	Ki67+	 7726 13673
8067	0	0	Ki67+	 7727 13774
8068	0	0	Ki67+	 7729 13737
8069	0	0	Ki67+	 7737 13634
8070	0	0	Ki67+	 7745 13446
8071	0	0	Ki67+	 7745 13590
8072	0	0	Ki67+	 7749 13417
8073	0	0	Ki67+	 7752 13474
8074	0	0	Ki67+	 7755 13787
8075	0	0	Ki67+	 7756 13737
8076	0	0	Ki67+	 7764 13809
8077	0	0	Ki67+	 7769 13648
8078	0	0	Ki67+	 7775 13534
8079	0	0	Ki67+	 7776 13456
8080	0	0	Ki67+	 7777 13743
8081	0	0	Ki67+	 7782 13705
8082	0	0	Ki67+	 7783 13674
8083	0	0	Ki67+	 7784 13836
8084	0	0	Ki67+	 7787 13739
8085	0	0	Ki67+	 7788 13547
8086	0	0	Ki67+	 7789 13573
8087	0	0	Ki67+	 7793 13648
8088	0	0	Ki67+	 7794 13503
8089	0	0	Ki67+	 7798 13446
8090	0	0	Ki67+	 7799 13794
8091	0	0	Ki67+	 7804 13817
8092	0	0	Ki67+	 7805 13760
8093	0	0	Ki67+	 7554 14025
8094	0	0	Ki67+	 7556 14056
8095	0	0	Ki67+	 7566 14038
8096	0	0	Ki67+	 7570 14068
8097	0	0	Ki67+	 7584 14037
8098	0	0	Ki67+	 7587 14377
8099	0	0	Ki67+	 7588 14067
8100	0	0	Ki67+	 7589 13975
8101	0	0	Ki67+	 7603 14390
8102	0	0	Ki67+	 7616 14072
8103	0	0	Ki67+	 7616 14086
8104	0	0	Ki67+	 7623 13990
8105	0	0	Ki67+	 7623 14051
8106	0	0	Ki67+	 7626 13950
8107	0	0	Ki67+	 7626 14502
8108	0	0	Ki67+	 7627 14406
8109	0	0	Ki67+	 7636 14426
8110	0	0	Ki67+	 7640 13956
8111	0	0	Ki67+	 7643 14616
8112	0	0	Ki67+	 7644 14070
8113	0	0	Ki67+	 7652 14497
8114	0	0	Ki67+	 7655 14097
8115	0	0	Ki67+	 7660 14412
8116	0	0	Ki67+	 7662 14598
8117	0	0	Ki67+	 7664 14125
8118	0	0	Ki67+	 7668 14433
8119	0	0	Ki67+	 7673 14111
8120	0	0	Ki67+	 7682 14033
8121	0	0	Ki67+	 7683 14637
8122	0	0	Ki67+	 7691 14166
8123	0	0	Ki67+	 7694 14073
8124	0	0	Ki67+	 7695 14606
8125	0	0	Ki67+	 7700 14450
8126	0	0	Ki67+	 7701 14139
8127	0	0	Ki67+	 7701 14437
8128	0	0	Ki67+	 7702 14192
8129	0	0	Ki67+	 7707 14046
8130	0	0	Ki67+	 7718 14173
8131	0	0	Ki67+	 7723 13851
8132	0	0	Ki67+	 7724 14102
8133	0	0	Ki67+	 7726 14073
8134	0	0	Ki67+	 7740 14472
8135	0	0	Ki67+	 7742 14197
8136	0	0	Ki67+	 7757 13850
8137	0	0	Ki67+	 7759 14486
8138	0	0	Ki67+	 7795 13845
8139	0	0	Ki67+	 7803 14319
8140	0	0	Ki67+	 7806 14286
8141	0	0	Ki67+	 7534 14748
8142	0	0	Ki67+	 7551 14682
8143	0	0	Ki67+	 7553 14771
8144	0	0	Ki67+	 7556 14717
8145	0	0	Ki67+	 7571 14776
8146	0	0	Ki67+	 7582 14868
8147	0	0	Ki67+	 7603 14709
8148	0	0	Ki67+	 7610 14782
8149	0	0	Ki67+	 7611 14904
8150	0	0	Ki67+	 7614 14724
8151	0	0	Ki67+	 7618 14831
8152	0	0	Ki67+	 7628 14934
8153	0	0	Ki67+	 7631 14699
8154	0	0	Ki67+	 7633 14749
8155	0	0	Ki67+	 7638 14863
8156	0	0	Ki67+	 7649 14674
8157	0	0	Ki67+	 7655 14865
8158	0	0	Ki67+	 7669 14869
8159	0	0	Ki67+	 7679 14799
8160	0	0	Ki67+	 7683 15402
8161	0	0	Ki67+	 7686 14664
8162	0	0	Ki67+	 7690 14719
8163	0	0	Ki67+	 7705 14800
8164	0	0	Ki67+	 7716 14785
8165	0	0	Ki67+	 7719 14831
8166	0	0	Ki67+	 7727 14649
8167	0	0	Ki67+	 7742 14697
8168	0	0	Ki67+	 7744 14789
8169	0	0	Ki67+	 7751 14755
8170	0	0	Ki67+	 7752 14825
8171	0	0	Ki67+	 7764 15028
8172	0	0	Ki67+	 7771 14774
8173	0	0	Ki67+	 7771 14824
8174	0	0	Ki67+	 7773 14650
8175	0	0	Ki67+	 7791 14718
8176	0	0	Ki67+	 7797 14817
8177	0	0	Ki67+	 7804 15360
8178	0	0	Ki67+	 7595 15530
8179	0	0	Ki67+	 7635 15900
8180	0	0	Ki67+	 7681 15989
8181	0	0	Ki67+	 7696 16005
8182	0	0	Ki67+	 7718 15682
8183	0	0	Ki67+	 7720 16022
8184	0	0	Ki67+	 7726 15897
8185	0	0	Ki67+	 7726 16009
8186	0	0	Ki67+	 7733 15883
8187	0	0	Ki67+	 7736 15663
8188	0	0	Ki67+	 7741 16019
8189	0	0	Ki67+	 7745 15895
8190	0	0	Ki67+	 7759 15654
8191	0	0	Ki67+	 7760 15493
8192	0	0	Ki67+	 7765 16173
8193	0	0	Ki67+	 7767 15483
8194	0	0	Ki67+	 7767 15521
8195	0	0	Ki67+	 7769 16196
8196	0	0	Ki67+	 7771 16152
8197	0	0	Ki67+	 7783 15672
8198	0	0	Ki67+	 7784 16230
8199	0	0	Ki67+	 7791 15511
8200	0	0	Ki67+	 7797 15655
8201	0	0	Ki67+	 7552 16468
8202	0	0	Ki67+	 7560 16582
8203	0	0	Ki67+	 7563 16542
8204	0	0	Ki67+	 7670 16486
8205	0	0	Ki67+	 7680 16458
8206	0	0	Ki67+	 7680 16748
8207	0	0	Ki67+	 7698 16727
8208	0	0	Ki67+	 7703 16448
8209	0	0	Ki67+	 7705 16480
8210	0	0	Ki67+	 7726 16519
8211	0	0	Ki67+	 7734 16529
8212	0	0	Ki67+	 7737 16288
8213	0	0	Ki67+	 7739 16272
8214	0	0	Ki67+	 7755 16317
8215	0	0	Ki67+	 7770 16318
8216	0	0	Ki67+	 7770 16750
8217	0	0	Ki67+	 7772 16456
8218	0	0	Ki67+	 7785 16768
8219	0	0	Ki67+	 7787 16299
8220	0	0	Ki67+	 7787 16967
8221	0	0	Ki67+	 7792 17009
8222	0	0	Ki67+	 7795 16260
8223	0	0	Ki67+	 7795 16487
8224	0	0	Ki67+	 7804 16983
8225	0	0	Ki67+	 7494 17824
8226	0	0	Ki67+	 7535 17538
8227	0	0	Ki67+	 7564 17533
8228	0	0	Ki67+	 7574 17271
8229	0	0	Ki67+	 7577 17533
8230	0	0	Ki67+	 7588 17521
8231	0	0	Ki67+	 7712 17337
8232	0	0	Ki67+	 7713 17313
8233	0	0	Ki67+	 7732 17356
8234	0	0	Ki67+	 7735 17296
8235	0	0	Ki67+	 7743 17364
8236	0	0	Ki67+	 7745 17257
8237	0	0	Ki67+	 7762 17370
8238	0	0	Ki67+	 7764 17232
8239	0	0	Ki67+	 7766 17256
8240	0	0	Ki67+	 7786 17214
8241	0	0	Ki67+	 7789 17242
8242	0	0	Ki67+	 7792 17347
8243	0	0	Ki67+	 7793 17321
8244	0	0	Ki67+	 7803 17196
8245	0	0	Ki67+	 7804 17217
8246	0	0	Ki67+	 7383 18462
8247	0	0	Ki67+	 7408 18484
8248	0	0	Ki67+	 7430 18492
8249	0	0	Ki67+	 7527 18192
8250	0	0	Ki67+	 7532 17860
8251	0	0	Ki67+	 7552 18189
8252	0	0	Ki67+	 7559 18229
8253	0	0	Ki67+	 7560 18175
8254	0	0	Ki67+	 7570 18191
8255	0	0	Ki67+	 7578 18131
8256	0	0	Ki67+	 7584 18102
8257	0	0	Ki67+	 7590 18480
8258	0	0	Ki67+	 7597 18080
8259	0	0	Ki67+	 7599 18209
8260	0	0	Ki67+	 7602 18220
8261	0	0	Ki67+	 7603 18156
8262	0	0	Ki67+	 7607 18547
8263	0	0	Ki67+	 7618 18118
8264	0	0	Ki67+	 7621 18015
8265	0	0	Ki67+	 7622 18200
8266	0	0	Ki67+	 7626 18213
8267	0	0	Ki67+	 7628 18167
8268	0	0	Ki67+	 7631 18182
8269	0	0	Ki67+	 7632 18068
8270	0	0	Ki67+	 7640 18128
8271	0	0	Ki67+	 7642 18025
8272	0	0	Ki67+	 7644 18116
8273	0	0	Ki67+	 7650 18005
8274	0	0	Ki67+	 7652 17975
8275	0	0	Ki67+	 7652 18587
8276	0	0	Ki67+	 7654 17925
8277	0	0	Ki67+	 7654 18608
8278	0	0	Ki67+	 7658 18557
8279	0	0	Ki67+	 7661 18061
8280	0	0	Ki67+	 7666 18532
8281	0	0	Ki67+	 7668 17970
8282	0	0	Ki67+	 7672 18629
8283	0	0	Ki67+	 7677 18123
8284	0	0	Ki67+	 7690 18057
8285	0	0	Ki67+	 7692 17974
8286	0	0	Ki67+	 7694 18125
8287	0	0	Ki67+	 7699 18609
8288	0	0	Ki67+	 7700 18498
8289	0	0	Ki67+	 7701 18108
8290	0	0	Ki67+	 7703 18412
8291	0	0	Ki67+	 7705 17994
8292	0	0	Ki67+	 7708 18473
8293	0	0	Ki67+	 7713 18065
8294	0	0	Ki67+	 7714 18079
8295	0	0	Ki67+	 7716 18127
8296	0	0	Ki67+	 7720 18016
8297	0	0	Ki67+	 7721 18507
8298	0	0	Ki67+	 7723 18106
8299	0	0	Ki67+	 7725 18483
8300	0	0	Ki67+	 7727 18440
8301	0	0	Ki67+	 7730 18035
8302	0	0	Ki67+	 7734 18064
8303	0	0	Ki67+	 7737 18398
8304	0	0	Ki67+	 7737 18632
8305	0	0	Ki67+	 7740 18451
8306	0	0	Ki67+	 7740 18482
8307	0	0	Ki67+	 7742 18246
8308	0	0	Ki67+	 7749 18378
8309	0	0	Ki67+	 7749 18428
8310	0	0	Ki67+	 7750 17995
8311	0	0	Ki67+	 7755 18393
8312	0	0	Ki67+	 7755 18582
8313	0	0	Ki67+	 7760 18634
8314	0	0	Ki67+	 7762 18407
8315	0	0	Ki67+	 7762 18568
8316	0	0	Ki67+	 7770 18620
8317	0	0	Ki67+	 7772 18434
8318	0	0	Ki67+	 7777 18386
8319	0	0	Ki67+	 7779 18356
8320	0	0	Ki67+	 7796 18538
8321	0	0	Ki67+	 7805 18606
8322	0	0	Ki67+	 7807 17987
8323	0	0	Ki67+	 7282 19213
8324	0	0	Ki67+	 7295 19198
8325	0	0	Ki67+	 7319 19186
8326	0	0	Ki67+	 7330 19208
8327	0	0	Ki67+	 7339 19398
8328	0	0	Ki67+	 7341 19421
8329	0	0	Ki67+	 7346 19133
8330	0	0	Ki67+	 7359 19390
8331	0	0	Ki67+	 7363 19233
8332	0	0	Ki67+	 7368 19164
8333	0	0	Ki67+	 7370 19400
8334	0	0	Ki67+	 7376 19436
8335	0	0	Ki67+	 7383 19178
8336	0	0	Ki67+	 7385 18878
8337	0	0	Ki67+	 7389 19229
8338	0	0	Ki67+	 7391 18721
8339	0	0	Ki67+	 7393 18858
8340	0	0	Ki67+	 7395 19203
8341	0	0	Ki67+	 7399 18878
8342	0	0	Ki67+	 7405 18759
8343	0	0	Ki67+	 7406 19404
8344	0	0	Ki67+	 7408 18740
8345	0	0	Ki67+	 7426 19435
8346	0	0	Ki67+	 7430 18868
8347	0	0	Ki67+	 7437 18899
8348	0	0	Ki67+	 7446 18866
8349	0	0	Ki67+	 7453 19085
8350	0	0	Ki67+	 7463 19131
8351	0	0	Ki67+	 7486 18713
8352	0	0	Ki67+	 7573 19416
8353	0	0	Ki67+	 7579 19392
8354	0	0	Ki67+	 7585 18943
8355	0	0	Ki67+	 7587 19378
8356	0	0	Ki67+	 7604 19053
8357	0	0	Ki67+	 7608 19063
8358	0	0	Ki67+	 7608 19086
8359	0	0	Ki67+	 7609 18961
8360	0	0	Ki67+	 7609 19395
8361	0	0	Ki67+	 7615 19025
8362	0	0	Ki67+	 7617 18989
8363	0	0	Ki67+	 7626 18908
8364	0	0	Ki67+	 7627 19369
8365	0	0	Ki67+	 7631 18886
8366	0	0	Ki67+	 7631 19436
8367	0	0	Ki67+	 7633 19014
8368	0	0	Ki67+	 7635 19329
8369	0	0	Ki67+	 7635 19414
8370	0	0	Ki67+	 7637 18850
8371	0	0	Ki67+	 7639 19303
8372	0	0	Ki67+	 7641 18969
8373	0	0	Ki67+	 7641 19098
8374	0	0	Ki67+	 7642 18899
8375	0	0	Ki67+	 7644 19428
8376	0	0	Ki67+	 7645 18689
8377	0	0	Ki67+	 7645 18753
8378	0	0	Ki67+	 7649 18880
8379	0	0	Ki67+	 7651 18641
8380	0	0	Ki67+	 7653 18708
8381	0	0	Ki67+	 7657 19003
8382	0	0	Ki67+	 7658 18890
8383	0	0	Ki67+	 7660 19419
8384	0	0	Ki67+	 7661 18674
8385	0	0	Ki67+	 7661 19280
8386	0	0	Ki67+	 7662 19113
8387	0	0	Ki67+	 7665 19352
8388	0	0	Ki67+	 7666 18650
8389	0	0	Ki67+	 7666 18835
8390	0	0	Ki67+	 7666 18973
8391	0	0	Ki67+	 7667 19074
8392	0	0	Ki67+	 7669 18889
8393	0	0	Ki67+	 7674 19276
8394	0	0	Ki67+	 7681 19256
8395	0	0	Ki67+	 7683 18880
8396	0	0	Ki67+	 7683 18992
8397	0	0	Ki67+	 7685 19081
8398	0	0	Ki67+	 7687 18712
8399	0	0	Ki67+	 7687 18915
8400	0	0	Ki67+	 7689 19232
8401	0	0	Ki67+	 7693 19118
8402	0	0	Ki67+	 7696 19209
8403	0	0	Ki67+	 7699 19301
8404	0	0	Ki67+	 7701 18839
8405	0	0	Ki67+	 7707 19218
8406	0	0	Ki67+	 7707 19313
8407	0	0	Ki67+	 7708 18826
8408	0	0	Ki67+	 7709 18758
8409	0	0	Ki67+	 7709 19246
8410	0	0	Ki67+	 7714 19330
8411	0	0	Ki67+	 7715 18674
8412	0	0	Ki67+	 7715 18738
8413	0	0	Ki67+	 7715 18855
8414	0	0	Ki67+	 7716 18782
8415	0	0	Ki67+	 7716 19192
8416	0	0	Ki67+	 7717 18765
8417	0	0	Ki67+	 7718 19272
8418	0	0	Ki67+	 7721 18923
8419	0	0	Ki67+	 7733 18880
8420	0	0	Ki67+	 7736 18685
8421	0	0	Ki67+	 7736 19155
8422	0	0	Ki67+	 7739 18947
8423	0	0	Ki67+	 7743 19373
8424	0	0	Ki67+	 7745 19058
8425	0	0	Ki67+	 7747 19179
8426	0	0	Ki67+	 7747 19343
8427	0	0	Ki67+	 7748 18967
8428	0	0	Ki67+	 7750 18676
8429	0	0	Ki67+	 7750 18860
8430	0	0	Ki67+	 7751 19026
8431	0	0	Ki67+	 7753 18657
8432	0	0	Ki67+	 7756 18885
8433	0	0	Ki67+	 7760 19369
8434	0	0	Ki67+	 7761 18831
8435	0	0	Ki67+	 7764 18932
8436	0	0	Ki67+	 7764 18961
8437	0	0	Ki67+	 7764 19313
8438	0	0	Ki67+	 7766 19049
8439	0	0	Ki67+	 7766 19147
8440	0	0	Ki67+	 7766 19180
8441	0	0	Ki67+	 7767 19287
8442	0	0	Ki67+	 7772 19165
8443	0	0	Ki67+	 7773 18859
8444	0	0	Ki67+	 7773 19337
8445	0	0	Ki67+	 7776 19266
8446	0	0	Ki67+	 7781 18904
8447	0	0	Ki67+	 7782 19300
8448	0	0	Ki67+	 7784 18687
8449	0	0	Ki67+	 7790 19033
8450	0	0	Ki67+	 7791 18722
8451	0	0	Ki67+	 7793 19361
8452	0	0	Ki67+	 7799 19146
8453	0	0	Ki67+	 7802 18964
8454	0	0	Ki67+	 7804 19170
8455	0	0	Ki67+	 7805 19129
8456	0	0	Ki67+	 7806 18777
8457	0	0	Ki67+	 7806 19396
8458	0	0	Ki67+	 7807 18749
8459	0	0	Ki67+	 7077 19905
8460	0	0	Ki67+	 7079 19861
8461	0	0	Ki67+	 7084 19956
8462	0	0	Ki67+	 7086 20080
8463	0	0	Ki67+	 7100 19947
8464	0	0	Ki67+	 7106 20048
8465	0	0	Ki67+	 7108 19976
8466	0	0	Ki67+	 7109 19849
8467	0	0	Ki67+	 7115 20006
8468	0	0	Ki67+	 7119 19891
8469	0	0	Ki67+	 7121 19980
8470	0	0	Ki67+	 7128 19860
8471	0	0	Ki67+	 7131 19966
8472	0	0	Ki67+	 7133 20019
8473	0	0	Ki67+	 7135 19932
8474	0	0	Ki67+	 7139 19995
8475	0	0	Ki67+	 7145 19971
8476	0	0	Ki67+	 7147 20190
8477	0	0	Ki67+	 7176 19951
8478	0	0	Ki67+	 7182 19898
8479	0	0	Ki67+	 7185 19917
8480	0	0	Ki67+	 7200 19928
8481	0	0	Ki67+	 7207 19875
8482	0	0	Ki67+	 7208 19842
8483	0	0	Ki67+	 7216 19908
8484	0	0	Ki67+	 7226 19893
8485	0	0	Ki67+	 7251 19573
8486	0	0	Ki67+	 7255 20037
8487	0	0	Ki67+	 7337 19481
8488	0	0	Ki67+	 7338 19462
8489	0	0	Ki67+	 7345 19511
8490	0	0	Ki67+	 7346 19546
8491	0	0	Ki67+	 7354 19593
8492	0	0	Ki67+	 7357 19573
8493	0	0	Ki67+	 7361 19481
8494	0	0	Ki67+	 7363 19562
8495	0	0	Ki67+	 7380 19568
8496	0	0	Ki67+	 7382 19589
8497	0	0	Ki67+	 7386 19510
8498	0	0	Ki67+	 7387 19478
8499	0	0	Ki67+	 7394 19596
8500	0	0	Ki67+	 7399 19530
8501	0	0	Ki67+	 7400 19475
8502	0	0	Ki67+	 7408 19443
8503	0	0	Ki67+	 7409 19512
8504	0	0	Ki67+	 7419 19469
8505	0	0	Ki67+	 7422 19548
8506	0	0	Ki67+	 7427 19602
8507	0	0	Ki67+	 7427 20232
8508	0	0	Ki67+	 7432 19455
8509	0	0	Ki67+	 7432 19488
8510	0	0	Ki67+	 7440 19467
8511	0	0	Ki67+	 7440 19568
8512	0	0	Ki67+	 7447 19443
8513	0	0	Ki67+	 7448 20220
8514	0	0	Ki67+	 7451 20049
8515	0	0	Ki67+	 7452 19591
8516	0	0	Ki67+	 7453 19487
8517	0	0	Ki67+	 7455 20079
8518	0	0	Ki67+	 7456 20032
8519	0	0	Ki67+	 7458 19559
8520	0	0	Ki67+	 7458 19948
8521	0	0	Ki67+	 7464 19535
8522	0	0	Ki67+	 7464 19910
8523	0	0	Ki67+	 7466 19523
8524	0	0	Ki67+	 7466 19991
8525	0	0	Ki67+	 7471 19586
8526	0	0	Ki67+	 7471 20077
8527	0	0	Ki67+	 7472 19981
8528	0	0	Ki67+	 7476 19770
8529	0	0	Ki67+	 7497 19707
8530	0	0	Ki67+	 7501 20044
8531	0	0	Ki67+	 7513 19913
8532	0	0	Ki67+	 7520 19949
8533	0	0	Ki67+	 7524 19997
8534	0	0	Ki67+	 7525 19937
8535	0	0	Ki67+	 7525 20168
8536	0	0	Ki67+	 7529 19740
8537	0	0	Ki67+	 7529 19881
8538	0	0	Ki67+	 7529 19972
8539	0	0	Ki67+	 7532 19919
8540	0	0	Ki67+	 7533 19842
8541	0	0	Ki67+	 7551 19826
8542	0	0	Ki67+	 7559 19762
8543	0	0	Ki67+	 7562 20164
8544	0	0	Ki67+	 7564 19833
8545	0	0	Ki67+	 7568 19852
8546	0	0	Ki67+	 7574 19882
8547	0	0	Ki67+	 7575 19790
8548	0	0	Ki67+	 7575 19868
8549	0	0	Ki67+	 7580 19773
8550	0	0	Ki67+	 7585 19898
8551	0	0	Ki67+	 7586 19998
8552	0	0	Ki67+	 7589 19922
8553	0	0	Ki67+	 7589 20128
8554	0	0	Ki67+	 7591 19967
8555	0	0	Ki67+	 7599 19937
8556	0	0	Ki67+	 7599 20010
8557	0	0	Ki67+	 7603 19969
8558	0	0	Ki67+	 7606 19469
8559	0	0	Ki67+	 7606 19783
8560	0	0	Ki67+	 7607 19760
8561	0	0	Ki67+	 7607 19822
8562	0	0	Ki67+	 7610 19494
8563	0	0	Ki67+	 7610 20068
8564	0	0	Ki67+	 7612 19449
8565	0	0	Ki67+	 7612 19999
8566	0	0	Ki67+	 7619 19847
8567	0	0	Ki67+	 7620 19791
8568	0	0	Ki67+	 7622 19534
8569	0	0	Ki67+	 7627 20119
8570	0	0	Ki67+	 7628 19517
8571	0	0	Ki67+	 7628 19751
8572	0	0	Ki67+	 7632 19462
8573	0	0	Ki67+	 7639 19544
8574	0	0	Ki67+	 7641 19945
8575	0	0	Ki67+	 7644 19517
8576	0	0	Ki67+	 7645 19559
8577	0	0	Ki67+	 7649 19750
8578	0	0	Ki67+	 7652 19740
8579	0	0	Ki67+	 7652 20136
8580	0	0	Ki67+	 7654 19486
8581	0	0	Ki67+	 7654 19964
8582	0	0	Ki67+	 7655 20197
8583	0	0	Ki67+	 7660 20162
8584	0	0	Ki67+	 7662 19552
8585	0	0	Ki67+	 7669 19714
8586	0	0	Ki67+	 7671 20093
8587	0	0	Ki67+	 7673 20187
8588	0	0	Ki67+	 7674 19523
8589	0	0	Ki67+	 7674 19729
8590	0	0	Ki67+	 7674 20224
8591	0	0	Ki67+	 7675 20150
8592	0	0	Ki67+	 7681 20056
8593	0	0	Ki67+	 7681 20194
8594	0	0	Ki67+	 7684 19942
8595	0	0	Ki67+	 7687 20022
8596	0	0	Ki67+	 7688 20163
8597	0	0	Ki67+	 7691 19491
8598	0	0	Ki67+	 7691 19529
8599	0	0	Ki67+	 7691 19549
8600	0	0	Ki67+	 7695 19716
8601	0	0	Ki67+	 7696 19942
8602	0	0	Ki67+	 7698 20147
8603	0	0	Ki67+	 7700 20114
8604	0	0	Ki67+	 7702 19735
8605	0	0	Ki67+	 7709 19995
8606	0	0	Ki67+	 7715 19877
8607	0	0	Ki67+	 7718 19514
8608	0	0	Ki67+	 7718 19535
8609	0	0	Ki67+	 7720 19548
8610	0	0	Ki67+	 7722 19941
8611	0	0	Ki67+	 7726 19482
8612	0	0	Ki67+	 7728 20041
8613	0	0	Ki67+	 7730 19504
8614	0	0	Ki67+	 7735 19557
8615	0	0	Ki67+	 7736 20153
8616	0	0	Ki67+	 7737 19984
8617	0	0	Ki67+	 7739 19837
8618	0	0	Ki67+	 7741 20008
8619	0	0	Ki67+	 7749 19526
8620	0	0	Ki67+	 7751 19894
8621	0	0	Ki67+	 7752 19546
8622	0	0	Ki67+	 7752 19927
8623	0	0	Ki67+	 7752 20044
8624	0	0	Ki67+	 7753 20235
8625	0	0	Ki67+	 7757 20026
8626	0	0	Ki67+	 7758 19504
8627	0	0	Ki67+	 7759 20109
8628	0	0	Ki67+	 7765 19542
8629	0	0	Ki67+	 7765 20043
8630	0	0	Ki67+	 7766 20145
8631	0	0	Ki67+	 7768 19759
8632	0	0	Ki67+	 7769 19996
8633	0	0	Ki67+	 7771 19800
8634	0	0	Ki67+	 7772 20163
8635	0	0	Ki67+	 7773 19481
8636	0	0	Ki67+	 7773 19979
8637	0	0	Ki67+	 7779 20097
8638	0	0	Ki67+	 7782 20071
8639	0	0	Ki67+	 7785 19750
8640	0	0	Ki67+	 7785 20131
8641	0	0	Ki67+	 7789 19708
8642	0	0	Ki67+	 7790 20078
8643	0	0	Ki67+	 7791 19490
8644	0	0	Ki67+	 7791 19878
8645	0	0	Ki67+	 7793 19834
8646	0	0	Ki67+	 7793 20018
8647	0	0	Ki67+	 7795 19529
8648	0	0	Ki67+	 7797 20156
8649	0	0	Ki67+	 7798 19775
8650	0	0	Ki67+	 7798 20184
8651	0	0	Ki67+	 7799 20138
8652	0	0	Ki67+	 7800 19975
8653	0	0	Ki67+	 7802 19931
8654	0	0	Ki67+	 7805 19459
8655	0	0	Ki67+	 7805 19804
8656	0	0	Ki67+	 7076 20461
8657	0	0	Ki67+	 7077 20674
8658	0	0	Ki67+	 7078 20572
8659	0	0	Ki67+	 7079 20783
8660	0	0	Ki67+	 7082 20606
8661	0	0	Ki67+	 7094 20509
8662	0	0	Ki67+	 7096 20651
8663	0	0	Ki67+	 7099 20699
8664	0	0	Ki67+	 7102 20749
8665	0	0	Ki67+	 7103 20680
8666	0	0	Ki67+	 7104 20436
8667	0	0	Ki67+	 7105 20779
8668	0	0	Ki67+	 7111 20833
8669	0	0	Ki67+	 7115 20657
8670	0	0	Ki67+	 7116 20740
8671	0	0	Ki67+	 7118 20571
8672	0	0	Ki67+	 7121 20810
8673	0	0	Ki67+	 7122 20476
8674	0	0	Ki67+	 7124 20520
8675	0	0	Ki67+	 7127 20414
8676	0	0	Ki67+	 7132 20689
8677	0	0	Ki67+	 7135 20547
8678	0	0	Ki67+	 7136 20795
8679	0	0	Ki67+	 7137 20451
8680	0	0	Ki67+	 7138 20757
8681	0	0	Ki67+	 7144 20741
8682	0	0	Ki67+	 7146 20519
8683	0	0	Ki67+	 7149 20833
8684	0	0	Ki67+	 7152 20566
8685	0	0	Ki67+	 7154 20436
8686	0	0	Ki67+	 7155 20501
8687	0	0	Ki67+	 7156 20806
8688	0	0	Ki67+	 7157 20599
8689	0	0	Ki67+	 7157 20857
8690	0	0	Ki67+	 7161 20545
8691	0	0	Ki67+	 7163 20662
8692	0	0	Ki67+	 7169 20583
8693	0	0	Ki67+	 7169 20610
8694	0	0	Ki67+	 7170 20776
8695	0	0	Ki67+	 7179 20817
8696	0	0	Ki67+	 7181 20440
8697	0	0	Ki67+	 7181 20871
8698	0	0	Ki67+	 7183 20666
8699	0	0	Ki67+	 7185 20459
8700	0	0	Ki67+	 7190 20489
8701	0	0	Ki67+	 7191 20722
8702	0	0	Ki67+	 7196 20514
8703	0	0	Ki67+	 7197 20610
8704	0	0	Ki67+	 7203 20762
8705	0	0	Ki67+	 7204 20531
8706	0	0	Ki67+	 7205 20458
8707	0	0	Ki67+	 7212 20439
8708	0	0	Ki67+	 7212 20587
8709	0	0	Ki67+	 7212 20634
8710	0	0	Ki67+	 7214 20573
8711	0	0	Ki67+	 7215 20820
8712	0	0	Ki67+	 7216 20858
8713	0	0	Ki67+	 7218 20645
8714	0	0	Ki67+	 7219 20508
8715	0	0	Ki67+	 7222 20611
8716	0	0	Ki67+	 7224 20811
8717	0	0	Ki67+	 7225 20898
8718	0	0	Ki67+	 7225 21023
8719	0	0	Ki67+	 7226 20916
8720	0	0	Ki67+	 7228 20546
8721	0	0	Ki67+	 7232 20750
8722	0	0	Ki67+	 7238 21030
8723	0	0	Ki67+	 7239 20897
8724	0	0	Ki67+	 7240 20444
8725	0	0	Ki67+	 7243 20549
8726	0	0	Ki67+	 7246 20503
8727	0	0	Ki67+	 7247 20531
8728	0	0	Ki67+	 7248 20568
8729	0	0	Ki67+	 7251 20657
8730	0	0	Ki67+	 7256 20732
8731	0	0	Ki67+	 7259 20607
8732	0	0	Ki67+	 7261 20685
8733	0	0	Ki67+	 7264 20457
8734	0	0	Ki67+	 7265 20928
8735	0	0	Ki67+	 7266 20632
8736	0	0	Ki67+	 7271 20860
8737	0	0	Ki67+	 7272 20876
8738	0	0	Ki67+	 7273 20590
8739	0	0	Ki67+	 7274 20822
8740	0	0	Ki67+	 7278 20539
8741	0	0	Ki67+	 7282 20382
8742	0	0	Ki67+	 7283 20741
8743	0	0	Ki67+	 7287 20858
8744	0	0	Ki67+	 7293 20571
8745	0	0	Ki67+	 7299 20533
8746	0	0	Ki67+	 7299 20790
8747	0	0	Ki67+	 7299 20824
8748	0	0	Ki67+	 7301 20472
8749	0	0	Ki67+	 7310 20761
8750	0	0	Ki67+	 7312 20711
8751	0	0	Ki67+	 7312 20745
8752	0	0	Ki67+	 7314 20282
8753	0	0	Ki67+	 7314 20673
8754	0	0	Ki67+	 7326 20648
8755	0	0	Ki67+	 7330 20591
8756	0	0	Ki67+	 7332 20567
8757	0	0	Ki67+	 7332 20613
8758	0	0	Ki67+	 7370 20635
8759	0	0	Ki67+	 7379 20574
8760	0	0	Ki67+	 7382 20350
8761	0	0	Ki67+	 7402 20362
8762	0	0	Ki67+	 7426 20390
8763	0	0	Ki67+	 7458 20349
8764	0	0	Ki67+	 7463 20267
8765	0	0	Ki67+	 7468 20368
8766	0	0	Ki67+	 7469 20298
8767	0	0	Ki67+	 7478 20375
8768	0	0	Ki67+	 7480 20345
8769	0	0	Ki67+	 7483 20402
8770	0	0	Ki67+	 7483 20618
8771	0	0	Ki67+	 7496 20387
8772	0	0	Ki67+	 7556 21036
8773	0	0	Ki67+	 7578 20465
8774	0	0	Ki67+	 7609 20474
8775	0	0	Ki67+	 7616 20442
8776	0	0	Ki67+	 7619 20370
8777	0	0	Ki67+	 7623 20356
8778	0	0	Ki67+	 7623 20480
8779	0	0	Ki67+	 7625 20258
8780	0	0	Ki67+	 7625 20423
8781	0	0	Ki67+	 7627 20316
8782	0	0	Ki67+	 7627 20332
8783	0	0	Ki67+	 7630 20378
8784	0	0	Ki67+	 7633 20243
8785	0	0	Ki67+	 7639 20398
8786	0	0	Ki67+	 7643 20271
8787	0	0	Ki67+	 7648 20483
8788	0	0	Ki67+	 7669 20971
8789	0	0	Ki67+	 7676 20915
8790	0	0	Ki67+	 7680 20994
8791	0	0	Ki67+	 7685 20873
8792	0	0	Ki67+	 7695 21016
8793	0	0	Ki67+	 7699 20923
8794	0	0	Ki67+	 7702 20735
8795	0	0	Ki67+	 7706 20864
8796	0	0	Ki67+	 7707 20553
8797	0	0	Ki67+	 7707 20950
8798	0	0	Ki67+	 7711 20883
8799	0	0	Ki67+	 7713 20703
8800	0	0	Ki67+	 7715 20785
8801	0	0	Ki67+	 7715 20996
8802	0	0	Ki67+	 7720 20923
8803	0	0	Ki67+	 7726 20875
8804	0	0	Ki67+	 7734 20889
8805	0	0	Ki67+	 7736 20913
8806	0	0	Ki67+	 7737 20955
8807	0	0	Ki67+	 7740 20684
8808	0	0	Ki67+	 7744 20534
8809	0	0	Ki67+	 7746 20547
8810	0	0	Ki67+	 7752 20370
8811	0	0	Ki67+	 7752 20471
8812	0	0	Ki67+	 7753 20424
8813	0	0	Ki67+	 7753 20503
8814	0	0	Ki67+	 7754 20349
8815	0	0	Ki67+	 7755 20413
8816	0	0	Ki67+	 7756 20262
8817	0	0	Ki67+	 7759 20310
8818	0	0	Ki67+	 7760 20946
8819	0	0	Ki67+	 7761 20384
8820	0	0	Ki67+	 7766 20705
8821	0	0	Ki67+	 7769 20286
8822	0	0	Ki67+	 7770 20908
8823	0	0	Ki67+	 7773 20364
8824	0	0	Ki67+	 7777 20346
8825	0	0	Ki67+	 7790 20558
8826	0	0	Ki67+	 7790 20935
8827	0	0	Ki67+	 7793 20909
8828	0	0	Ki67+	 7794 20384
8829	0	0	Ki67+	 7795 20450
8830	0	0	Ki67+	 7111 21633
8831	0	0	Ki67+	 7117 21609
8832	0	0	Ki67+	 7121 21170
8833	0	0	Ki67+	 7125 21235
8834	0	0	Ki67+	 7134 21270
8835	0	0	Ki67+	 7143 21213
8836	0	0	Ki67+	 7145 21661
8837	0	0	Ki67+	 7146 21300
8838	0	0	Ki67+	 7148 21345
8839	0	0	Ki67+	 7153 21169
8840	0	0	Ki67+	 7153 21705
8841	0	0	Ki67+	 7158 21810
8842	0	0	Ki67+	 7161 21194
8843	0	0	Ki67+	 7162 21586
8844	0	0	Ki67+	 7162 21607
8845	0	0	Ki67+	 7165 21322
8846	0	0	Ki67+	 7167 21264
8847	0	0	Ki67+	 7172 21625
8848	0	0	Ki67+	 7174 21746
8849	0	0	Ki67+	 7177 21256
8850	0	0	Ki67+	 7178 21348
8851	0	0	Ki67+	 7181 21813
8852	0	0	Ki67+	 7181 21835
8853	0	0	Ki67+	 7183 21412
8854	0	0	Ki67+	 7184 21674
8855	0	0	Ki67+	 7193 21603
8856	0	0	Ki67+	 7193 21734
8857	0	0	Ki67+	 7195 21465
8858	0	0	Ki67+	 7196 21581
8859	0	0	Ki67+	 7199 21813
8860	0	0	Ki67+	 7204 21828
8861	0	0	Ki67+	 7205 21791
8862	0	0	Ki67+	 7210 21615
8863	0	0	Ki67+	 7216 21257
8864	0	0	Ki67+	 7221 21738
8865	0	0	Ki67+	 7229 21290
8866	0	0	Ki67+	 7231 21177
8867	0	0	Ki67+	 7232 21801
8868	0	0	Ki67+	 7233 21631
8869	0	0	Ki67+	 7238 21786
8870	0	0	Ki67+	 7246 21614
8871	0	0	Ki67+	 7248 21302
8872	0	0	Ki67+	 7252 21577
8873	0	0	Ki67+	 7259 21751
8874	0	0	Ki67+	 7261 21768
8875	0	0	Ki67+	 7263 21709
8876	0	0	Ki67+	 7267 21839
8877	0	0	Ki67+	 7276 21196
8878	0	0	Ki67+	 7276 21719
8879	0	0	Ki67+	 7277 21544
8880	0	0	Ki67+	 7278 21363
8881	0	0	Ki67+	 7281 21328
8882	0	0	Ki67+	 7289 21701
8883	0	0	Ki67+	 7293 21805
8884	0	0	Ki67+	 7294 21746
8885	0	0	Ki67+	 7295 21225
8886	0	0	Ki67+	 7298 21381
8887	0	0	Ki67+	 7300 21350
8888	0	0	Ki67+	 7309 21324
8889	0	0	Ki67+	 7310 21702
8890	0	0	Ki67+	 7316 21202
8891	0	0	Ki67+	 7318 21517
8892	0	0	Ki67+	 7318 21615
8893	0	0	Ki67+	 7319 21586
8894	0	0	Ki67+	 7320 21348
8895	0	0	Ki67+	 7326 21556
8896	0	0	Ki67+	 7328 21726
8897	0	0	Ki67+	 7334 21606
8898	0	0	Ki67+	 7335 21254
8899	0	0	Ki67+	 7340 21198
8900	0	0	Ki67+	 7342 21320
8901	0	0	Ki67+	 7347 21348
8902	0	0	Ki67+	 7349 21541
8903	0	0	Ki67+	 7349 21566
8904	0	0	Ki67+	 7366 21591
8905	0	0	Ki67+	 7369 21624
8906	0	0	Ki67+	 7369 21719
8907	0	0	Ki67+	 7384 21592
8908	0	0	Ki67+	 7399 21743
8909	0	0	Ki67+	 7403 21602
8910	0	0	Ki67+	 7407 21693
8911	0	0	Ki67+	 7431 21616
8912	0	0	Ki67+	 7442 21513
8913	0	0	Ki67+	 7449 21705
8914	0	0	Ki67+	 7461 21793
8915	0	0	Ki67+	 7468 21641
8916	0	0	Ki67+	 7479 21774
8917	0	0	Ki67+	 7499 21676
8918	0	0	Ki67+	 7500 21726
8919	0	0	Ki67+	 7522 21212
8920	0	0	Ki67+	 7526 21791
8921	0	0	Ki67+	 7545 21725
8922	0	0	Ki67+	 7549 21194
8923	0	0	Ki67+	 7557 21246
8924	0	0	Ki67+	 7558 21155
8925	0	0	Ki67+	 7560 21137
8926	0	0	Ki67+	 7564 21268
8927	0	0	Ki67+	 7570 21291
8928	0	0	Ki67+	 7573 21104
8929	0	0	Ki67+	 7577 21340
8930	0	0	Ki67+	 7580 21298
8931	0	0	Ki67+	 7581 21507
8932	0	0	Ki67+	 7586 21413
8933	0	0	Ki67+	 7586 21633
8934	0	0	Ki67+	 7589 21245
8935	0	0	Ki67+	 7589 21673
8936	0	0	Ki67+	 7592 21325
8937	0	0	Ki67+	 7594 21439
8938	0	0	Ki67+	 7597 21113
8939	0	0	Ki67+	 7601 21187
8940	0	0	Ki67+	 7601 21468
8941	0	0	Ki67+	 7608 21092
8942	0	0	Ki67+	 7608 21275
8943	0	0	Ki67+	 7609 21652
8944	0	0	Ki67+	 7619 21070
8945	0	0	Ki67+	 7619 21091
8946	0	0	Ki67+	 7619 21348
8947	0	0	Ki67+	 7623 21634
8948	0	0	Ki67+	 7623 21834
8949	0	0	Ki67+	 7628 21410
8950	0	0	Ki67+	 7628 21619
8951	0	0	Ki67+	 7632 21129
8952	0	0	Ki67+	 7632 21592
8953	0	0	Ki67+	 7632 21730
8954	0	0	Ki67+	 7634 21239
8955	0	0	Ki67+	 7636 21577
8956	0	0	Ki67+	 7638 21316
8957	0	0	Ki67+	 7644 21289
8958	0	0	Ki67+	 7649 21274
8959	0	0	Ki67+	 7677 21109
8960	0	0	Ki67+	 7678 21829
8961	0	0	Ki67+	 7684 21659
8962	0	0	Ki67+	 7690 21503
8963	0	0	Ki67+	 7690 21771
8964	0	0	Ki67+	 7691 21237
8965	0	0	Ki67+	 7691 21304
8966	0	0	Ki67+	 7692 21625
8967	0	0	Ki67+	 7696 21391
8968	0	0	Ki67+	 7698 21250
8969	0	0	Ki67+	 7703 21345
8970	0	0	Ki67+	 7705 21837
8971	0	0	Ki67+	 7708 21798
8972	0	0	Ki67+	 7718 21433
8973	0	0	Ki67+	 7727 21108
8974	0	0	Ki67+	 7732 21221
8975	0	0	Ki67+	 7737 21066
8976	0	0	Ki67+	 7740 21445
8977	0	0	Ki67+	 7746 21819
8978	0	0	Ki67+	 7750 21783
8979	0	0	Ki67+	 7752 21362
8980	0	0	Ki67+	 7755 21393
8981	0	0	Ki67+	 7756 21175
8982	0	0	Ki67+	 7759 21155
8983	0	0	Ki67+	 7762 21121
8984	0	0	Ki67+	 7763 21608
8985	0	0	Ki67+	 7773 21404
8986	0	0	Ki67+	 7774 21564
8987	0	0	Ki67+	 7778 21788
8988	0	0	Ki67+	 7778 21802
8989	0	0	Ki67+	 7790 21361
8990	0	0	Ki67+	 7798 21839
8991	0	0	Ki67+	 7191 22244
8992	0	0	Ki67+	 7198 22252
8993	0	0	Ki67+	 7205 22234
8994	0	0	Ki67+	 7211 22286
8995	0	0	Ki67+	 7212 22305
8996	0	0	Ki67+	 7224 21931
8997	0	0	Ki67+	 7228 22236
8998	0	0	Ki67+	 7237 22260
8999	0	0	Ki67+	 7238 21973
9000	0	0	Ki67+	 7243 22351
9001	0	0	Ki67+	 7247 22209
9002	0	0	Ki67+	 7247 22376
9003	0	0	Ki67+	 7257 21916
9004	0	0	Ki67+	 7258 22264
9005	0	0	Ki67+	 7259 21859
9006	0	0	Ki67+	 7268 22362
9007	0	0	Ki67+	 7269 22629
9008	0	0	Ki67+	 7270 21951
9009	0	0	Ki67+	 7275 22215
9010	0	0	Ki67+	 7276 22316
9011	0	0	Ki67+	 7277 22244
9012	0	0	Ki67+	 7279 22395
9013	0	0	Ki67+	 7293 22372
9014	0	0	Ki67+	 7294 22228
9015	0	0	Ki67+	 7296 22512
9016	0	0	Ki67+	 7297 22305
9017	0	0	Ki67+	 7297 22341
9018	0	0	Ki67+	 7307 21900
9019	0	0	Ki67+	 7308 22533
9020	0	0	Ki67+	 7311 22380
9021	0	0	Ki67+	 7318 22237
9022	0	0	Ki67+	 7318 22275
9023	0	0	Ki67+	 7329 22217
9024	0	0	Ki67+	 7331 22372
9025	0	0	Ki67+	 7335 22340
9026	0	0	Ki67+	 7340 22263
9027	0	0	Ki67+	 7345 22629
9028	0	0	Ki67+	 7352 22269
9029	0	0	Ki67+	 7355 21926
9030	0	0	Ki67+	 7356 22326
9031	0	0	Ki67+	 7359 22381
9032	0	0	Ki67+	 7360 22306
9033	0	0	Ki67+	 7362 22047
9034	0	0	Ki67+	 7362 22215
9035	0	0	Ki67+	 7363 22069
9036	0	0	Ki67+	 7365 21984
9037	0	0	Ki67+	 7365 21998
9038	0	0	Ki67+	 7371 22418
9039	0	0	Ki67+	 7372 21933
9040	0	0	Ki67+	 7372 22178
9041	0	0	Ki67+	 7376 22354
9042	0	0	Ki67+	 7377 21954
9043	0	0	Ki67+	 7377 22022
9044	0	0	Ki67+	 7380 22507
9045	0	0	Ki67+	 7381 21879
9046	0	0	Ki67+	 7384 22450
9047	0	0	Ki67+	 7387 22048
9048	0	0	Ki67+	 7389 21995
9049	0	0	Ki67+	 7389 22324
9050	0	0	Ki67+	 7395 22209
9051	0	0	Ki67+	 7398 22355
9052	0	0	Ki67+	 7408 21961
9053	0	0	Ki67+	 7413 21998
9054	0	0	Ki67+	 7414 22558
9055	0	0	Ki67+	 7415 22395
9056	0	0	Ki67+	 7416 21981
9057	0	0	Ki67+	 7417 22472
9058	0	0	Ki67+	 7419 22430
9059	0	0	Ki67+	 7420 22164
9060	0	0	Ki67+	 7423 22101
9061	0	0	Ki67+	 7428 22009
9062	0	0	Ki67+	 7428 22632
9063	0	0	Ki67+	 7429 22578
9064	0	0	Ki67+	 7432 22498
9065	0	0	Ki67+	 7432 22607
9066	0	0	Ki67+	 7437 22408
9067	0	0	Ki67+	 7438 22117
9068	0	0	Ki67+	 7447 22072
9069	0	0	Ki67+	 7452 21950
9070	0	0	Ki67+	 7452 21985
9071	0	0	Ki67+	 7452 22088
9072	0	0	Ki67+	 7455 22105
9073	0	0	Ki67+	 7460 21890
9074	0	0	Ki67+	 7469 22445
9075	0	0	Ki67+	 7474 21976
9076	0	0	Ki67+	 7474 22474
9077	0	0	Ki67+	 7476 22581
9078	0	0	Ki67+	 7485 22167
9079	0	0	Ki67+	 7486 22101
9080	0	0	Ki67+	 7487 21960
9081	0	0	Ki67+	 7488 22116
9082	0	0	Ki67+	 7491 22396
9083	0	0	Ki67+	 7494 22501
9084	0	0	Ki67+	 7494 22558
9085	0	0	Ki67+	 7494 22569
9086	0	0	Ki67+	 7502 22143
9087	0	0	Ki67+	 7515 22438
9088	0	0	Ki67+	 7516 22291
9089	0	0	Ki67+	 7517 21890
9090	0	0	Ki67+	 7517 22004
9091	0	0	Ki67+	 7519 22416
9092	0	0	Ki67+	 7521 22277
9093	0	0	Ki67+	 7530 22479
9094	0	0	Ki67+	 7541 22168
9095	0	0	Ki67+	 7542 22297
9096	0	0	Ki67+	 7545 22194
9097	0	0	Ki67+	 7546 22127
9098	0	0	Ki67+	 7548 22467
9099	0	0	Ki67+	 7555 22248
9100	0	0	Ki67+	 7556 21940
9101	0	0	Ki67+	 7560 22299
9102	0	0	Ki67+	 7569 22411
9103	0	0	Ki67+	 7571 22002
9104	0	0	Ki67+	 7571 22130
9105	0	0	Ki67+	 7571 22428
9106	0	0	Ki67+	 7581 22292
9107	0	0	Ki67+	 7582 22310
9108	0	0	Ki67+	 7582 22367
9109	0	0	Ki67+	 7583 22338
9110	0	0	Ki67+	 7584 22474
9111	0	0	Ki67+	 7598 22188
9112	0	0	Ki67+	 7598 22515
9113	0	0	Ki67+	 7600 22352
9114	0	0	Ki67+	 7607 22215
9115	0	0	Ki67+	 7608 22151
9116	0	0	Ki67+	 7608 22276
9117	0	0	Ki67+	 7609 22012
9118	0	0	Ki67+	 7612 22170
9119	0	0	Ki67+	 7612 22430
9120	0	0	Ki67+	 7616 21853
9121	0	0	Ki67+	 7619 22413
9122	0	0	Ki67+	 7622 21952
9123	0	0	Ki67+	 7622 22345
9124	0	0	Ki67+	 7626 21969
9125	0	0	Ki67+	 7626 22010
9126	0	0	Ki67+	 7632 22504
9127	0	0	Ki67+	 7635 22125
9128	0	0	Ki67+	 7638 22162
9129	0	0	Ki67+	 7640 21861
9130	0	0	Ki67+	 7640 22483
9131	0	0	Ki67+	 7643 22217
9132	0	0	Ki67+	 7643 22273
9133	0	0	Ki67+	 7644 21934
9134	0	0	Ki67+	 7650 22471
9135	0	0	Ki67+	 7657 22231
9136	0	0	Ki67+	 7657 22396
9137	0	0	Ki67+	 7661 22263
9138	0	0	Ki67+	 7663 22321
9139	0	0	Ki67+	 7663 22358
9140	0	0	Ki67+	 7666 22004
9141	0	0	Ki67+	 7669 21856
9142	0	0	Ki67+	 7670 22206
9143	0	0	Ki67+	 7671 22292
9144	0	0	Ki67+	 7679 22477
9145	0	0	Ki67+	 7684 22380
9146	0	0	Ki67+	 7685 22419
9147	0	0	Ki67+	 7690 21854
9148	0	0	Ki67+	 7692 21984
9149	0	0	Ki67+	 7692 22475
9150	0	0	Ki67+	 7718 22488
9151	0	0	Ki67+	 7720 22419
9152	0	0	Ki67+	 7729 21853
9153	0	0	Ki67+	 7740 22514
9154	0	0	Ki67+	 7744 22071
9155	0	0	Ki67+	 7744 22447
9156	0	0	Ki67+	 7752 22601
9157	0	0	Ki67+	 7754 21913
9158	0	0	Ki67+	 7759 22587
9159	0	0	Ki67+	 7761 22421
9160	0	0	Ki67+	 7763 22553
9161	0	0	Ki67+	 7764 22329
9162	0	0	Ki67+	 7764 22466
9163	0	0	Ki67+	 7766 21902
9164	0	0	Ki67+	 7768 22266
9165	0	0	Ki67+	 7770 22441
9166	0	0	Ki67+	 7777 22116
9167	0	0	Ki67+	 7778 21942
9168	0	0	Ki67+	 7783 22326
9169	0	0	Ki67+	 7789 22546
9170	0	0	Ki67+	 7796 21919
9171	0	0	Ki67+	 7797 22437
9172	0	0	Ki67+	 7799 22158
9173	0	0	Ki67+	 7807 22469
9174	0	0	Ki67+	 7252 22739
9175	0	0	Ki67+	 7271 22715
9176	0	0	Ki67+	 7287 22648
9177	0	0	Ki67+	 7292 22765
9178	0	0	Ki67+	 7305 22659
9179	0	0	Ki67+	 7309 22719
9180	0	0	Ki67+	 7325 22658
9181	0	0	Ki67+	 7326 22742
9182	0	0	Ki67+	 7334 22717
9183	0	0	Ki67+	 7343 22697
9184	0	0	Ki67+	 7359 22736
9185	0	0	Ki67+	 7364 22652
9186	0	0	Ki67+	 7370 22747
9187	0	0	Ki67+	 7379 22700
9188	0	0	Ki67+	 7382 22680
9189	0	0	Ki67+	 7387 23226
9190	0	0	Ki67+	 7389 22672
9191	0	0	Ki67+	 7394 22722
9192	0	0	Ki67+	 7399 22642
9193	0	0	Ki67+	 7403 22667
9194	0	0	Ki67+	 7403 22714
9195	0	0	Ki67+	 7406 22680
9196	0	0	Ki67+	 7409 22753
9197	0	0	Ki67+	 7410 23225
9198	0	0	Ki67+	 7420 23299
9199	0	0	Ki67+	 7422 22656
9200	0	0	Ki67+	 7430 23202
9201	0	0	Ki67+	 7433 22732
9202	0	0	Ki67+	 7455 22812
9203	0	0	Ki67+	 7457 22731
9204	0	0	Ki67+	 7462 23217
9205	0	0	Ki67+	 7475 22715
9206	0	0	Ki67+	 7480 23286
9207	0	0	Ki67+	 7482 22734
9208	0	0	Ki67+	 7483 23223
9209	0	0	Ki67+	 7488 23306
9210	0	0	Ki67+	 7491 23255
9211	0	0	Ki67+	 7492 22701
9212	0	0	Ki67+	 7493 23209
9213	0	0	Ki67+	 7496 22819
9214	0	0	Ki67+	 7505 22787
9215	0	0	Ki67+	 7508 23215
9216	0	0	Ki67+	 7509 23336
9217	0	0	Ki67+	 7517 23310
9218	0	0	Ki67+	 7520 23204
9219	0	0	Ki67+	 7535 23261
9220	0	0	Ki67+	 7537 23320
9221	0	0	Ki67+	 7540 23352
9222	0	0	Ki67+	 7542 23297
9223	0	0	Ki67+	 7548 23209
9224	0	0	Ki67+	 7565 23273
9225	0	0	Ki67+	 7566 23195
9226	0	0	Ki67+	 7568 23343
9227	0	0	Ki67+	 7574 23310
9228	0	0	Ki67+	 7585 23323
9229	0	0	Ki67+	 7589 23268
9230	0	0	Ki67+	 7590 23181
9231	0	0	Ki67+	 7591 23372
9232	0	0	Ki67+	 7594 23201
9233	0	0	Ki67+	 7599 23284
9234	0	0	Ki67+	 7629 23341
9235	0	0	Ki67+	 7629 23359
9236	0	0	Ki67+	 7636 23259
9237	0	0	Ki67+	 7641 23170
9238	0	0	Ki67+	 7647 22676
9239	0	0	Ki67+	 7647 22703
9240	0	0	Ki67+	 7658 22708
9241	0	0	Ki67+	 7658 23177
9242	0	0	Ki67+	 7658 23217
9243	0	0	Ki67+	 7659 23329
9244	0	0	Ki67+	 7660 23345
9245	0	0	Ki67+	 7670 22670
9246	0	0	Ki67+	 7671 22811
9247	0	0	Ki67+	 7674 22821
9248	0	0	Ki67+	 7685 23216
9249	0	0	Ki67+	 7686 23238
9250	0	0	Ki67+	 7687 23362
9251	0	0	Ki67+	 7701 23395
9252	0	0	Ki67+	 7704 23341
9253	0	0	Ki67+	 7708 23189
9254	0	0	Ki67+	 7714 23389
9255	0	0	Ki67+	 7716 22726
9256	0	0	Ki67+	 7725 23198
9257	0	0	Ki67+	 7734 22656
9258	0	0	Ki67+	 7741 23412
9259	0	0	Ki67+	 7755 23192
9260	0	0	Ki67+	 7756 23223
9261	0	0	Ki67+	 7757 23430
9262	0	0	Ki67+	 7758 23036
9263	0	0	Ki67+	 7760 23046
9264	0	0	Ki67+	 7769 23434
9265	0	0	Ki67+	 7778 23202
9266	0	0	Ki67+	 7780 23175
9267	0	0	Ki67+	 7783 23267
9268	0	0	Ki67+	 7790 23212
9269	0	0	Ki67+	 7791 22697
9270	0	0	Ki67+	 7797 22707
9271	0	0	Ki67+	 7797 23333
9272	0	0	Ki67+	 7803 23164
9273	0	0	Ki67+	 7791 23477
9274	0	0	Ki67+	 7802 23446
9275	0	0	Ki67+	 7807 23462
9276	0	0	Ki67+	 7797 36032
9277	0	0	Ki67+	 7750 36091
9278	0	0	Ki67+	 7789 36054
9279	0	0	Ki67+	 7793 36081
9280	0	0	Ki67+	 7763 37460
9281	0	0	Ki67+	 7165 38337
9282	0	0	Ki67+	 7245 37939
9283	0	0	Ki67+	 7697 37962
9284	0	0	Ki67+	 7799 37853
9285	0	0	Ki67+	 7314 38823
9286	0	0	Ki67+	 7758 38906
9287	0	0	Ki67+	 7047 39762
9288	0	0	Ki67+	 7061 39684
9289	0	0	Ki67+	 7447 39434
9290	0	0	Ki67+	 7488 39428
9291	0	0	Ki67+	 7751 39528
9292	0	0	Ki67+	 7104 41248
9293	0	0	Ki67+	 7446 41480
9294	0	0	Ki67+	 7490 41416
9295	0	0	Ki67+	 7558 41548
9296	0	0	Ki67+	 7619 41568
9297	0	0	Ki67+	 7048 42219
9298	0	0	Ki67+	 7243 41717
9299	0	0	Ki67+	 7368 42114
9300	0	0	Ki67+	 7401 41994
9301	0	0	Ki67+	 7410 42002
9302	0	0	Ki67+	 7439 41847
9303	0	0	Ki67+	 7442 42332
9304	0	0	Ki67+	 7641 42176
9305	0	0	Ki67+	 7646 42196
9306	0	0	Ki67+	 7655 42161
9307	0	0	Ki67+	 7662 42183
9308	0	0	Ki67+	 7667 42136
9309	0	0	Ki67+	 7669 42071
9310	0	0	Ki67+	 7669 42106
9311	0	0	Ki67+	 7676 42231
9312	0	0	Ki67+	 7678 42443
9313	0	0	Ki67+	 7680 42083
9314	0	0	Ki67+	 7685 41660
9315	0	0	Ki67+	 7686 41926
9316	0	0	Ki67+	 7687 42163
9317	0	0	Ki67+	 7689 42141
9318	0	0	Ki67+	 7691 42182
9319	0	0	Ki67+	 7696 42115
9320	0	0	Ki67+	 7696 42204
9321	0	0	Ki67+	 7714 42178
9322	0	0	Ki67+	 7729 42192
9323	0	0	Ki67+	 7731 42074
9324	0	0	Ki67+	 7743 42213
9325	0	0	Ki67+	 7754 42142
9326	0	0	Ki67+	 7757 42118
9327	0	0	Ki67+	 7769 42187
9328	0	0	Ki67+	 7771 42135
9329	0	0	Ki67+	 7067 42842
9330	0	0	Ki67+	 7087 42796
9331	0	0	Ki67+	 7174 43147
9332	0	0	Ki67+	 7212 42818
9333	0	0	Ki67+	 7227 43243
9334	0	0	Ki67+	 7228 42801
9335	0	0	Ki67+	 7264 42611
9336	0	0	Ki67+	 7357 42618
9337	0	0	Ki67+	 7374 42820
9338	0	0	Ki67+	 7384 42890
9339	0	0	Ki67+	 7428 42843
9340	0	0	Ki67+	 7494 43119
9341	0	0	Ki67+	 7534 42741
9342	0	0	Ki67+	 7594 43221
9343	0	0	Ki67+	 7709 42950
9344	0	0	Ki67+	 7712 42578
9345	0	0	Ki67+	 7723 42888
9346	0	0	Ki67+	 7769 42510
9347	0	0	Ki67+	 7769 43162
9348	0	0	Ki67+	 7031 43390
9349	0	0	Ki67+	 7050 43336
9350	0	0	Ki67+	 7068 43955
9351	0	0	Ki67+	 7103 43809
9352	0	0	Ki67+	 7105 43962
9353	0	0	Ki67+	 7107 43906
9354	0	0	Ki67+	 7133 43263
9355	0	0	Ki67+	 7150 43907
9356	0	0	Ki67+	 7200 43629
9357	0	0	Ki67+	 7222 43981
9358	0	0	Ki67+	 7352 43408
9359	0	0	Ki67+	 7373 44023
9360	0	0	Ki67+	 7381 43528
9361	0	0	Ki67+	 7384 43973
9362	0	0	Ki67+	 7398 43532
9363	0	0	Ki67+	 7410 43980
9364	0	0	Ki67+	 7434 44032
9365	0	0	Ki67+	 7443 44047
9366	0	0	Ki67+	 7465 43566
9367	0	0	Ki67+	 7483 43463
9368	0	0	Ki67+	 7491 43433
9369	0	0	Ki67+	 7495 43569
9370	0	0	Ki67+	 7500 43845
9371	0	0	Ki67+	 7553 43697
9372	0	0	Ki67+	 7560 43300
9373	0	0	Ki67+	 7590 43884
9374	0	0	Ki67+	 7623 43742
9375	0	0	Ki67+	 7637 43776
9376	0	0	Ki67+	 7646 43415
9377	0	0	Ki67+	 7656 43453
9378	0	0	Ki67+	 7658 43482
9379	0	0	Ki67+	 7668 44002
9380	0	0	Ki67+	 7676 43838
9381	0	0	Ki67+	 7677 44044
9382	0	0	Ki67+	 7688 43784
9383	0	0	Ki67+	 7699 43931
9384	0	0	Ki67+	 7709 43985
9385	0	0	Ki67+	 7749 43509
9386	0	0	Ki67+	 7044 44145
9387	0	0	Ki67+	 7045 44330
9388	0	0	Ki67+	 7065 44117
9389	0	0	Ki67+	 7068 44589
9390	0	0	Ki67+	 7069 44235
9391	0	0	Ki67+	 7093 44296
9392	0	0	Ki67+	 7120 44206
9393	0	0	Ki67+	 7121 44226
9394	0	0	Ki67+	 7155 44728
9395	0	0	Ki67+	 7156 44125
9396	0	0	Ki67+	 7174 44113
9397	0	0	Ki67+	 7177 44304
9398	0	0	Ki67+	 7188 44129
9399	0	0	Ki67+	 7190 44509
9400	0	0	Ki67+	 7193 44492
9401	0	0	Ki67+	 7198 44055
9402	0	0	Ki67+	 7213 44244
9403	0	0	Ki67+	 7256 44683
9404	0	0	Ki67+	 7256 44712
9405	0	0	Ki67+	 7278 44330
9406	0	0	Ki67+	 7281 44272
9407	0	0	Ki67+	 7285 44370
9408	0	0	Ki67+	 7293 44181
9409	0	0	Ki67+	 7297 44165
9410	0	0	Ki67+	 7311 44110
9411	0	0	Ki67+	 7328 44587
9412	0	0	Ki67+	 7346 44837
9413	0	0	Ki67+	 7376 44844
9414	0	0	Ki67+	 7382 44649
9415	0	0	Ki67+	 7391 44814
9416	0	0	Ki67+	 7401 44834
9417	0	0	Ki67+	 7402 44370
9418	0	0	Ki67+	 7441 44677
9419	0	0	Ki67+	 7445 44344
9420	0	0	Ki67+	 7445 44431
9421	0	0	Ki67+	 7454 44557
9422	0	0	Ki67+	 7455 44834
9423	0	0	Ki67+	 7480 44396
9424	0	0	Ki67+	 7493 44055
9425	0	0	Ki67+	 7505 44299
9426	0	0	Ki67+	 7512 44122
9427	0	0	Ki67+	 7515 44586
9428	0	0	Ki67+	 7520 44784
9429	0	0	Ki67+	 7522 44683
9430	0	0	Ki67+	 7523 44809
9431	0	0	Ki67+	 7525 44643
9432	0	0	Ki67+	 7528 44220
9433	0	0	Ki67+	 7532 44491
9434	0	0	Ki67+	 7535 44595
9435	0	0	Ki67+	 7543 44797
9436	0	0	Ki67+	 7550 44417
9437	0	0	Ki67+	 7550 44770
9438	0	0	Ki67+	 7578 44095
9439	0	0	Ki67+	 7602 44319
9440	0	0	Ki67+	 7607 44285
9441	0	0	Ki67+	 7608 44150
9442	0	0	Ki67+	 7615 44345
9443	0	0	Ki67+	 7631 44294
9444	0	0	Ki67+	 7637 44772
9445	0	0	Ki67+	 7640 44210
9446	0	0	Ki67+	 7644 44151
9447	0	0	Ki67+	 7663 44279
9448	0	0	Ki67+	 7682 44292
9449	0	0	Ki67+	 7684 44117
9450	0	0	Ki67+	 7687 44072
9451	0	0	Ki67+	 7689 44268
9452	0	0	Ki67+	 7694 44092
9453	0	0	Ki67+	 7711 44281
9454	0	0	Ki67+	 7718 44129
9455	0	0	Ki67+	 7719 44316
9456	0	0	Ki67+	 7722 44158
9457	0	0	Ki67+	 7722 44196
9458	0	0	Ki67+	 7730 44300
9459	0	0	Ki67+	 7731 44329
9460	0	0	Ki67+	 7752 44300
9461	0	0	Ki67+	 7753 44209
9462	0	0	Ki67+	 7757 44666
9463	0	0	Ki67+	 7769 44187
9464	0	0	Ki67+	 7779 44691
9465	0	0	Ki67+	 7794 44181
9466	0	0	Ki67+	 7795 44217
9467	0	0	Ki67+	 7802 44338
9468	0	0	Ki67+	 7024 45454
9469	0	0	Ki67+	 7086 44884
9470	0	0	Ki67+	 7093 45459
9471	0	0	Ki67+	 7100 44895
9472	0	0	Ki67+	 7117 44893
9473	0	0	Ki67+	 7151 45166
9474	0	0	Ki67+	 7158 45133
9475	0	0	Ki67+	 7186 45060
9476	0	0	Ki67+	 7224 45578
9477	0	0	Ki67+	 7233 44986
9478	0	0	Ki67+	 7241 44956
9479	0	0	Ki67+	 7246 45618
9480	0	0	Ki67+	 7253 44922
9481	0	0	Ki67+	 7253 44993
9482	0	0	Ki67+	 7263 45573
9483	0	0	Ki67+	 7264 45022
9484	0	0	Ki67+	 7271 44916
9485	0	0	Ki67+	 7273 44952
9486	0	0	Ki67+	 7273 45059
9487	0	0	Ki67+	 7275 45088
9488	0	0	Ki67+	 7278 45640
9489	0	0	Ki67+	 7279 45168
9490	0	0	Ki67+	 7289 44875
9491	0	0	Ki67+	 7289 45110
9492	0	0	Ki67+	 7290 45225
9493	0	0	Ki67+	 7300 44973
9494	0	0	Ki67+	 7305 45266
9495	0	0	Ki67+	 7308 45190
9496	0	0	Ki67+	 7314 44887
9497	0	0	Ki67+	 7320 45250
9498	0	0	Ki67+	 7323 45210
9499	0	0	Ki67+	 7327 44875
9500	0	0	Ki67+	 7338 44958
9501	0	0	Ki67+	 7341 45294
9502	0	0	Ki67+	 7342 44946
9503	0	0	Ki67+	 7343 44859
9504	0	0	Ki67+	 7345 45268
9505	0	0	Ki67+	 7345 45329
9506	0	0	Ki67+	 7348 45360
9507	0	0	Ki67+	 7352 45283
9508	0	0	Ki67+	 7356 44859
9509	0	0	Ki67+	 7358 44908
9510	0	0	Ki67+	 7359 45365
9511	0	0	Ki67+	 7364 44880
9512	0	0	Ki67+	 7373 45407
9513	0	0	Ki67+	 7379 44913
9514	0	0	Ki67+	 7383 44878
9515	0	0	Ki67+	 7383 45630
9516	0	0	Ki67+	 7389 45435
9517	0	0	Ki67+	 7397 44974
9518	0	0	Ki67+	 7398 45011
9519	0	0	Ki67+	 7407 44855
9520	0	0	Ki67+	 7410 45439
9521	0	0	Ki67+	 7411 44877
9522	0	0	Ki67+	 7413 44997
9523	0	0	Ki67+	 7419 44967
9524	0	0	Ki67+	 7419 45296
9525	0	0	Ki67+	 7421 45192
9526	0	0	Ki67+	 7433 45063
9527	0	0	Ki67+	 7436 45563
9528	0	0	Ki67+	 7437 45460
9529	0	0	Ki67+	 7440 45241
9530	0	0	Ki67+	 7442 44891
9531	0	0	Ki67+	 7444 45293
9532	0	0	Ki67+	 7445 45043
9533	0	0	Ki67+	 7449 45476
9534	0	0	Ki67+	 7452 45540
9535	0	0	Ki67+	 7455 44875
9536	0	0	Ki67+	 7458 45238
9537	0	0	Ki67+	 7461 44851
9538	0	0	Ki67+	 7465 45508
9539	0	0	Ki67+	 7467 45550
9540	0	0	Ki67+	 7471 45633
9541	0	0	Ki67+	 7472 44952
9542	0	0	Ki67+	 7474 45025
9543	0	0	Ki67+	 7475 45050
9544	0	0	Ki67+	 7477 45484
9545	0	0	Ki67+	 7483 45307
9546	0	0	Ki67+	 7484 45059
9547	0	0	Ki67+	 7488 44883
9548	0	0	Ki67+	 7492 45224
9549	0	0	Ki67+	 7494 45533
9550	0	0	Ki67+	 7495 44869
9551	0	0	Ki67+	 7495 44943
9552	0	0	Ki67+	 7496 45547
9553	0	0	Ki67+	 7499 44914
9554	0	0	Ki67+	 7505 45586
9555	0	0	Ki67+	 7509 44891
9556	0	0	Ki67+	 7510 45203
9557	0	0	Ki67+	 7514 45558
9558	0	0	Ki67+	 7539 45136
9559	0	0	Ki67+	 7542 45031
9560	0	0	Ki67+	 7543 45286
9561	0	0	Ki67+	 7546 44873
9562	0	0	Ki67+	 7547 44999
9563	0	0	Ki67+	 7547 45544
9564	0	0	Ki67+	 7548 45081
9565	0	0	Ki67+	 7550 44852
9566	0	0	Ki67+	 7551 45058
9567	0	0	Ki67+	 7555 45133
9568	0	0	Ki67+	 7565 44891
9569	0	0	Ki67+	 7573 44942
9570	0	0	Ki67+	 7576 44967
9571	0	0	Ki67+	 7580 45215
9572	0	0	Ki67+	 7581 44910
9573	0	0	Ki67+	 7586 45077
9574	0	0	Ki67+	 7590 45000
9575	0	0	Ki67+	 7591 45094
9576	0	0	Ki67+	 7600 44910
9577	0	0	Ki67+	 7601 45558
9578	0	0	Ki67+	 7602 45269
9579	0	0	Ki67+	 7603 44860
9580	0	0	Ki67+	 7605 45228
9581	0	0	Ki67+	 7610 45284
9582	0	0	Ki67+	 7623 45165
9583	0	0	Ki67+	 7638 45029
9584	0	0	Ki67+	 7638 45210
9585	0	0	Ki67+	 7638 45572
9586	0	0	Ki67+	 7643 45247
9587	0	0	Ki67+	 7654 45211
9588	0	0	Ki67+	 7655 45571
9589	0	0	Ki67+	 7657 44999
9590	0	0	Ki67+	 7659 45620
9591	0	0	Ki67+	 7665 45036
9592	0	0	Ki67+	 7670 45208
9593	0	0	Ki67+	 7673 44967
9594	0	0	Ki67+	 7678 44892
9595	0	0	Ki67+	 7685 45013
9596	0	0	Ki67+	 7686 45206
9597	0	0	Ki67+	 7687 45232
9598	0	0	Ki67+	 7692 45298
9599	0	0	Ki67+	 7702 45036
9600	0	0	Ki67+	 7702 45556
9601	0	0	Ki67+	 7708 44968
9602	0	0	Ki67+	 7717 44892
9603	0	0	Ki67+	 7720 45567
9604	0	0	Ki67+	 7728 45343
9605	0	0	Ki67+	 7731 45228
9606	0	0	Ki67+	 7738 44904
9607	0	0	Ki67+	 7738 44968
9608	0	0	Ki67+	 7751 45557
9609	0	0	Ki67+	 7757 45274
9610	0	0	Ki67+	 7770 44938
9611	0	0	Ki67+	 7778 44919
9612	0	0	Ki67+	 7779 45558
9613	0	0	Ki67+	 7786 45392
9614	0	0	Ki67+	 7786 45516
9615	0	0	Ki67+	 7793 45199
9616	0	0	Ki67+	 7798 45544
9617	0	0	Ki67+	 7799 45596
9618	0	0	Ki67+	 7803 45295
9619	0	0	Ki67+	 7806 45625
9620	0	0	Ki67+	 7018 46035
9621	0	0	Ki67+	 7049 46431
9622	0	0	Ki67+	 7051 46146
9623	0	0	Ki67+	 7062 46136
9624	0	0	Ki67+	 7104 45723
9625	0	0	Ki67+	 7111 45695
9626	0	0	Ki67+	 7118 46036
9627	0	0	Ki67+	 7132 45889
9628	0	0	Ki67+	 7133 46295
9629	0	0	Ki67+	 7138 46050
9630	0	0	Ki67+	 7142 45816
9631	0	0	Ki67+	 7149 46067
9632	0	0	Ki67+	 7150 45862
9633	0	0	Ki67+	 7152 46220
9634	0	0	Ki67+	 7155 45803
9635	0	0	Ki67+	 7156 46116
9636	0	0	Ki67+	 7157 45984
9637	0	0	Ki67+	 7159 46019
9638	0	0	Ki67+	 7160 46096
9639	0	0	Ki67+	 7161 45957
9640	0	0	Ki67+	 7162 46063
9641	0	0	Ki67+	 7165 45700
9642	0	0	Ki67+	 7166 45877
9643	0	0	Ki67+	 7171 46028
9644	0	0	Ki67+	 7172 45764
9645	0	0	Ki67+	 7174 45792
9646	0	0	Ki67+	 7177 46181
9647	0	0	Ki67+	 7179 46160
9648	0	0	Ki67+	 7188 45998
9649	0	0	Ki67+	 7188 46060
9650	0	0	Ki67+	 7189 45698
9651	0	0	Ki67+	 7191 46133
9652	0	0	Ki67+	 7192 45763
9653	0	0	Ki67+	 7194 46120
9654	0	0	Ki67+	 7196 45840
9655	0	0	Ki67+	 7196 45942
9656	0	0	Ki67+	 7196 46178
9657	0	0	Ki67+	 7204 45744
9658	0	0	Ki67+	 7208 46157
9659	0	0	Ki67+	 7212 46015
9660	0	0	Ki67+	 7213 45968
9661	0	0	Ki67+	 7216 45841
9662	0	0	Ki67+	 7216 46142
9663	0	0	Ki67+	 7217 46104
9664	0	0	Ki67+	 7221 45825
9665	0	0	Ki67+	 7223 45767
9666	0	0	Ki67+	 7224 45993
9667	0	0	Ki67+	 7232 46417
9668	0	0	Ki67+	 7234 46209
9669	0	0	Ki67+	 7238 45799
9670	0	0	Ki67+	 7240 46167
9671	0	0	Ki67+	 7241 45775
9672	0	0	Ki67+	 7242 45866
9673	0	0	Ki67+	 7244 46237
9674	0	0	Ki67+	 7246 45916
9675	0	0	Ki67+	 7247 46110
9676	0	0	Ki67+	 7249 46086
9677	0	0	Ki67+	 7250 46026
9678	0	0	Ki67+	 7260 46261
9679	0	0	Ki67+	 7263 46181
9680	0	0	Ki67+	 7265 46158
9681	0	0	Ki67+	 7277 45843
9682	0	0	Ki67+	 7277 46106
9683	0	0	Ki67+	 7279 45764
9684	0	0	Ki67+	 7287 46137
9685	0	0	Ki67+	 7289 46173
9686	0	0	Ki67+	 7291 45811
9687	0	0	Ki67+	 7291 46223
9688	0	0	Ki67+	 7294 45887
9689	0	0	Ki67+	 7295 45756
9690	0	0	Ki67+	 7303 46197
9691	0	0	Ki67+	 7304 45763
9692	0	0	Ki67+	 7305 46225
9693	0	0	Ki67+	 7306 45928
9694	0	0	Ki67+	 7307 45906
9695	0	0	Ki67+	 7312 46168
9696	0	0	Ki67+	 7317 46071
9697	0	0	Ki67+	 7333 45966
9698	0	0	Ki67+	 7333 46050
9699	0	0	Ki67+	 7334 45687
9700	0	0	Ki67+	 7336 46112
9701	0	0	Ki67+	 7336 46186
9702	0	0	Ki67+	 7357 45827
9703	0	0	Ki67+	 7365 45976
9704	0	0	Ki67+	 7366 46140
9705	0	0	Ki67+	 7382 46113
9706	0	0	Ki67+	 7390 45780
9707	0	0	Ki67+	 7398 45922
9708	0	0	Ki67+	 7406 46188
9709	0	0	Ki67+	 7410 45883
9710	0	0	Ki67+	 7415 45999
9711	0	0	Ki67+	 7417 46154
9712	0	0	Ki67+	 7421 46275
9713	0	0	Ki67+	 7422 46015
9714	0	0	Ki67+	 7426 46224
9715	0	0	Ki67+	 7427 46377
9716	0	0	Ki67+	 7437 46190
9717	0	0	Ki67+	 7438 46098
9718	0	0	Ki67+	 7441 46242
9719	0	0	Ki67+	 7448 46014
9720	0	0	Ki67+	 7454 46079
9721	0	0	Ki67+	 7455 45720
9722	0	0	Ki67+	 7464 46038
9723	0	0	Ki67+	 7467 46233
9724	0	0	Ki67+	 7468 46213
9725	0	0	Ki67+	 7468 46299
9726	0	0	Ki67+	 7480 45998
9727	0	0	Ki67+	 7488 46156
9728	0	0	Ki67+	 7491 46022
9729	0	0	Ki67+	 7492 45933
9730	0	0	Ki67+	 7498 46220
9731	0	0	Ki67+	 7498 46320
9732	0	0	Ki67+	 7504 46045
9733	0	0	Ki67+	 7504 46176
9734	0	0	Ki67+	 7508 46284
9735	0	0	Ki67+	 7509 46138
9736	0	0	Ki67+	 7515 46263
9737	0	0	Ki67+	 7526 46069
9738	0	0	Ki67+	 7526 46302
9739	0	0	Ki67+	 7527 45815
9740	0	0	Ki67+	 7527 46052
9741	0	0	Ki67+	 7530 45666
9742	0	0	Ki67+	 7532 46103
9743	0	0	Ki67+	 7533 46339
9744	0	0	Ki67+	 7548 46305
9745	0	0	Ki67+	 7548 46349
9746	0	0	Ki67+	 7560 46162
9747	0	0	Ki67+	 7563 46068
9748	0	0	Ki67+	 7564 46181
9749	0	0	Ki67+	 7576 46147
9750	0	0	Ki67+	 7579 46160
9751	0	0	Ki67+	 7592 46106
9752	0	0	Ki67+	 7599 45966
9753	0	0	Ki67+	 7601 46132
9754	0	0	Ki67+	 7611 46109
9755	0	0	Ki67+	 7625 45935
9756	0	0	Ki67+	 7626 45908
9757	0	0	Ki67+	 7630 46149
9758	0	0	Ki67+	 7633 45957
9759	0	0	Ki67+	 7638 46008
9760	0	0	Ki67+	 7645 46382
9761	0	0	Ki67+	 7649 46033
9762	0	0	Ki67+	 7653 45854
9763	0	0	Ki67+	 7653 45950
9764	0	0	Ki67+	 7654 46434
9765	0	0	Ki67+	 7658 45985
9766	0	0	Ki67+	 7665 45931
9767	0	0	Ki67+	 7666 45960
9768	0	0	Ki67+	 7668 46384
9769	0	0	Ki67+	 7672 46139
9770	0	0	Ki67+	 7680 45891
9771	0	0	Ki67+	 7683 46079
9772	0	0	Ki67+	 7684 46183
9773	0	0	Ki67+	 7687 45858
9774	0	0	Ki67+	 7688 45915
9775	0	0	Ki67+	 7690 45904
9776	0	0	Ki67+	 7693 45774
9777	0	0	Ki67+	 7698 45697
9778	0	0	Ki67+	 7698 45874
9779	0	0	Ki67+	 7701 45886
9780	0	0	Ki67+	 7705 45803
9781	0	0	Ki67+	 7713 45787
9782	0	0	Ki67+	 7717 45837
9783	0	0	Ki67+	 7717 46360
9784	0	0	Ki67+	 7719 45763
9785	0	0	Ki67+	 7733 46406
9786	0	0	Ki67+	 7739 46060
9787	0	0	Ki67+	 7740 46026
9788	0	0	Ki67+	 7749 45939
9789	0	0	Ki67+	 7751 45995
9790	0	0	Ki67+	 7763 45907
9791	0	0	Ki67+	 7764 45785
9792	0	0	Ki67+	 7766 45860
9793	0	0	Ki67+	 7767 45838
9794	0	0	Ki67+	 7772 46390
9795	0	0	Ki67+	 7776 45811
9796	0	0	Ki67+	 7779 45861
9797	0	0	Ki67+	 7781 46230
9798	0	0	Ki67+	 7782 46415
9799	0	0	Ki67+	 7784 46247
9800	0	0	Ki67+	 7787 45760
9801	0	0	Ki67+	 7789 45805
9802	0	0	Ki67+	 7789 45887
9803	0	0	Ki67+	 7794 46413
9804	0	0	Ki67+	 7799 45720
9805	0	0	Ki67+	 7021 46823
9806	0	0	Ki67+	 7036 46886
9807	0	0	Ki67+	 7048 46455
9808	0	0	Ki67+	 7050 46525
9809	0	0	Ki67+	 7050 46833
9810	0	0	Ki67+	 7051 46970
9811	0	0	Ki67+	 7066 46883
9812	0	0	Ki67+	 7084 46872
9813	0	0	Ki67+	 7089 46836
9814	0	0	Ki67+	 7090 46617
9815	0	0	Ki67+	 7095 46948
9816	0	0	Ki67+	 7098 46987
9817	0	0	Ki67+	 7099 47015
9818	0	0	Ki67+	 7113 46612
9819	0	0	Ki67+	 7115 47038
9820	0	0	Ki67+	 7116 46589
9821	0	0	Ki67+	 7117 46907
9822	0	0	Ki67+	 7125 46686
9823	0	0	Ki67+	 7129 46460
9824	0	0	Ki67+	 7130 46924
9825	0	0	Ki67+	 7131 47081
9826	0	0	Ki67+	 7132 46807
9827	0	0	Ki67+	 7138 47049
9828	0	0	Ki67+	 7144 46581
9829	0	0	Ki67+	 7149 46675
9830	0	0	Ki67+	 7153 46564
9831	0	0	Ki67+	 7153 47100
9832	0	0	Ki67+	 7157 47064
9833	0	0	Ki67+	 7158 46777
9834	0	0	Ki67+	 7158 46952
9835	0	0	Ki67+	 7173 46878
9836	0	0	Ki67+	 7175 46501
9837	0	0	Ki67+	 7186 47115
9838	0	0	Ki67+	 7188 46944
9839	0	0	Ki67+	 7192 46821
9840	0	0	Ki67+	 7192 47007
9841	0	0	Ki67+	 7198 46744
9842	0	0	Ki67+	 7202 46771
9843	0	0	Ki67+	 7204 47034
9844	0	0	Ki67+	 7207 47072
9845	0	0	Ki67+	 7215 46992
9846	0	0	Ki67+	 7220 46949
9847	0	0	Ki67+	 7227 46986
9848	0	0	Ki67+	 7234 46939
9849	0	0	Ki67+	 7242 46514
9850	0	0	Ki67+	 7251 46789
9851	0	0	Ki67+	 7259 47066
9852	0	0	Ki67+	 7266 46498
9853	0	0	Ki67+	 7266 46941
9854	0	0	Ki67+	 7267 47008
9855	0	0	Ki67+	 7273 46675
9856	0	0	Ki67+	 7288 47041
9857	0	0	Ki67+	 7292 46653
9858	0	0	Ki67+	 7292 47074
9859	0	0	Ki67+	 7316 47215
9860	0	0	Ki67+	 7318 46873
9861	0	0	Ki67+	 7319 46758
9862	0	0	Ki67+	 7330 46964
9863	0	0	Ki67+	 7341 46959
9864	0	0	Ki67+	 7342 47184
9865	0	0	Ki67+	 7347 46917
9866	0	0	Ki67+	 7354 46940
9867	0	0	Ki67+	 7365 46788
9868	0	0	Ki67+	 7365 46980
9869	0	0	Ki67+	 7367 46872
9870	0	0	Ki67+	 7369 46689
9871	0	0	Ki67+	 7369 47214
9872	0	0	Ki67+	 7372 46712
9873	0	0	Ki67+	 7381 46777
9874	0	0	Ki67+	 7395 46534
9875	0	0	Ki67+	 7395 46990
9876	0	0	Ki67+	 7400 46912
9877	0	0	Ki67+	 7406 46870
9878	0	0	Ki67+	 7413 46797
9879	0	0	Ki67+	 7427 46622
9880	0	0	Ki67+	 7427 46766
9881	0	0	Ki67+	 7435 47231
9882	0	0	Ki67+	 7442 46986
9883	0	0	Ki67+	 7444 47189
9884	0	0	Ki67+	 7451 46730
9885	0	0	Ki67+	 7451 46967
9886	0	0	Ki67+	 7462 46945
9887	0	0	Ki67+	 7476 46776
9888	0	0	Ki67+	 7478 46907
9889	0	0	Ki67+	 7487 46503
9890	0	0	Ki67+	 7496 46575
9891	0	0	Ki67+	 7498 46882
9892	0	0	Ki67+	 7507 46848
9893	0	0	Ki67+	 7508 46681
9894	0	0	Ki67+	 7516 46794
9895	0	0	Ki67+	 7517 46551
9896	0	0	Ki67+	 7530 47196
9897	0	0	Ki67+	 7542 46671
9898	0	0	Ki67+	 7545 47153
9899	0	0	Ki67+	 7547 47167
9900	0	0	Ki67+	 7547 47211
9901	0	0	Ki67+	 7553 46624
9902	0	0	Ki67+	 7559 46571
9903	0	0	Ki67+	 7573 46651
9904	0	0	Ki67+	 7574 47199
9905	0	0	Ki67+	 7588 46563
9906	0	0	Ki67+	 7593 46731
9907	0	0	Ki67+	 7597 47023
9908	0	0	Ki67+	 7599 46480
9909	0	0	Ki67+	 7602 47172
9910	0	0	Ki67+	 7622 46601
9911	0	0	Ki67+	 7625 46733
9912	0	0	Ki67+	 7625 47004
9913	0	0	Ki67+	 7677 47093
9914	0	0	Ki67+	 7694 46718
9915	0	0	Ki67+	 7717 47097
9916	0	0	Ki67+	 7723 46946
9917	0	0	Ki67+	 7725 46714
9918	0	0	Ki67+	 7732 47184
9919	0	0	Ki67+	 7739 47005
9920	0	0	Ki67+	 7744 47138
9921	0	0	Ki67+	 7745 47099
9922	0	0	Ki67+	 7750 46722
9923	0	0	Ki67+	 7759 46665
9924	0	0	Ki67+	 7763 47193
9925	0	0	Ki67+	 7771 46696
9926	0	0	Ki67+	 7779 47105
9927	0	0	Ki67+	 7792 46697
9928	0	0	Ki67+	 7010 47817
9929	0	0	Ki67+	 7015 47881
9930	0	0	Ki67+	 7041 47850
9931	0	0	Ki67+	 7055 47928
9932	0	0	Ki67+	 7078 47460
9933	0	0	Ki67+	 7088 47884
9934	0	0	Ki67+	 7108 47779
9935	0	0	Ki67+	 7113 47962
9936	0	0	Ki67+	 7130 47892
9937	0	0	Ki67+	 7152 47903
9938	0	0	Ki67+	 7172 47399
9939	0	0	Ki67+	 7182 47673
9940	0	0	Ki67+	 7195 47431
9941	0	0	Ki67+	 7200 48003
9942	0	0	Ki67+	 7204 47273
9943	0	0	Ki67+	 7209 47928
9944	0	0	Ki67+	 7211 47683
9945	0	0	Ki67+	 7217 47874
9946	0	0	Ki67+	 7231 47384
9947	0	0	Ki67+	 7234 47415
9948	0	0	Ki67+	 7240 47426
9949	0	0	Ki67+	 7253 48003
9950	0	0	Ki67+	 7254 47892
9951	0	0	Ki67+	 7256 47952
9952	0	0	Ki67+	 7287 47472
9953	0	0	Ki67+	 7289 47406
9954	0	0	Ki67+	 7296 47382
9955	0	0	Ki67+	 7303 47826
9956	0	0	Ki67+	 7304 47498
9957	0	0	Ki67+	 7305 47979
9958	0	0	Ki67+	 7308 47892
9959	0	0	Ki67+	 7318 47265
9960	0	0	Ki67+	 7335 47632
9961	0	0	Ki67+	 7336 47315
9962	0	0	Ki67+	 7343 47249
9963	0	0	Ki67+	 7349 47354
9964	0	0	Ki67+	 7361 47359
9965	0	0	Ki67+	 7369 47998
9966	0	0	Ki67+	 7374 47588
9967	0	0	Ki67+	 7378 47631
9968	0	0	Ki67+	 7379 47389
9969	0	0	Ki67+	 7379 47406
9970	0	0	Ki67+	 7392 47337
9971	0	0	Ki67+	 7403 47467
9972	0	0	Ki67+	 7417 47567
9973	0	0	Ki67+	 7417 47675
9974	0	0	Ki67+	 7418 47483
9975	0	0	Ki67+	 7419 47338
9976	0	0	Ki67+	 7428 47494
9977	0	0	Ki67+	 7429 47370
9978	0	0	Ki67+	 7440 47495
9979	0	0	Ki67+	 7442 47527
9980	0	0	Ki67+	 7443 47655
9981	0	0	Ki67+	 7454 47345
9982	0	0	Ki67+	 7454 47380
9983	0	0	Ki67+	 7462 47479
9984	0	0	Ki67+	 7467 47711
9985	0	0	Ki67+	 7477 47345
9986	0	0	Ki67+	 7480 47471
9987	0	0	Ki67+	 7485 47371
9988	0	0	Ki67+	 7487 48033
9989	0	0	Ki67+	 7491 47403
9990	0	0	Ki67+	 7492 47493
9991	0	0	Ki67+	 7498 47435
9992	0	0	Ki67+	 7501 47755
9993	0	0	Ki67+	 7514 47397
9994	0	0	Ki67+	 7523 47322
9995	0	0	Ki67+	 7523 48042
9996	0	0	Ki67+	 7526 47295
9997	0	0	Ki67+	 7533 47534
9998	0	0	Ki67+	 7535 47957
9999	0	0	Ki67+	 7537 47619
10000	0	0	Ki67+	 7537 47995
10001	0	0	Ki67+	 7541 47390
10002	0	0	Ki67+	 7545 47327
10003	0	0	Ki67+	 7557 47524
10004	0	0	Ki67+	 7565 47380
10005	0	0	Ki67+	 7574 48006
10006	0	0	Ki67+	 7575 47266
10007	0	0	Ki67+	 7581 47571
10008	0	0	Ki67+	 7593 47549
10009	0	0	Ki67+	 7608 47842
10010	0	0	Ki67+	 7631 47270
10011	0	0	Ki67+	 7633 47545
10012	0	0	Ki67+	 7637 47571
10013	0	0	Ki67+	 7642 47266
10014	0	0	Ki67+	 7646 47595
10015	0	0	Ki67+	 7669 47317
10016	0	0	Ki67+	 7693 47734
10017	0	0	Ki67+	 7694 47707
10018	0	0	Ki67+	 7705 47622
10019	0	0	Ki67+	 7706 47988
10020	0	0	Ki67+	 7717 47568
10021	0	0	Ki67+	 7719 47520
10022	0	0	Ki67+	 7723 47275
10023	0	0	Ki67+	 7724 47541
10024	0	0	Ki67+	 7729 47352
10025	0	0	Ki67+	 7730 47314
10026	0	0	Ki67+	 7740 47446
10027	0	0	Ki67+	 7744 47374
10028	0	0	Ki67+	 7751 47739
10029	0	0	Ki67+	 7756 47321
10030	0	0	Ki67+	 7759 47557
10031	0	0	Ki67+	 7764 47496
10032	0	0	Ki67+	 7772 47682
10033	0	0	Ki67+	 7777 47440
10034	0	0	Ki67+	 7779 47255
10035	0	0	Ki67+	 7781 47861
10036	0	0	Ki67+	 7790 47638
10037	0	0	Ki67+	 7793 47720
10038	0	0	Ki67+	 7801 47502
10039	0	0	Ki67+	 7010 48710
10040	0	0	Ki67+	 7011 48221
10041	0	0	Ki67+	 7011 48786
10042	0	0	Ki67+	 7015 48128
10043	0	0	Ki67+	 7025 48094
10044	0	0	Ki67+	 7025 48746
10045	0	0	Ki67+	 7027 48208
10046	0	0	Ki67+	 7030 48335
10047	0	0	Ki67+	 7030 48728
10048	0	0	Ki67+	 7030 48833
10049	0	0	Ki67+	 7033 48231
10050	0	0	Ki67+	 7034 48784
10051	0	0	Ki67+	 7039 48403
10052	0	0	Ki67+	 7046 48572
10053	0	0	Ki67+	 7048 48242
10054	0	0	Ki67+	 7049 48110
10055	0	0	Ki67+	 7056 48777
10056	0	0	Ki67+	 7056 48816
10057	0	0	Ki67+	 7063 48193
10058	0	0	Ki67+	 7064 48228
10059	0	0	Ki67+	 7069 48836
10060	0	0	Ki67+	 7072 48111
10061	0	0	Ki67+	 7074 48786
10062	0	0	Ki67+	 7078 48796
10063	0	0	Ki67+	 7081 48234
10064	0	0	Ki67+	 7087 48090
10065	0	0	Ki67+	 7089 48144
10066	0	0	Ki67+	 7098 48120
10067	0	0	Ki67+	 7114 48080
10068	0	0	Ki67+	 7114 48102
10069	0	0	Ki67+	 7117 48275
10070	0	0	Ki67+	 7118 48293
10071	0	0	Ki67+	 7123 48766
10072	0	0	Ki67+	 7125 48119
10073	0	0	Ki67+	 7134 48187
10074	0	0	Ki67+	 7141 48667
10075	0	0	Ki67+	 7141 48808
10076	0	0	Ki67+	 7142 48711
10077	0	0	Ki67+	 7146 48155
10078	0	0	Ki67+	 7147 48293
10079	0	0	Ki67+	 7150 48697
10080	0	0	Ki67+	 7151 48074
10081	0	0	Ki67+	 7152 48839
10082	0	0	Ki67+	 7157 48280
10083	0	0	Ki67+	 7157 48754
10084	0	0	Ki67+	 7160 48512
10085	0	0	Ki67+	 7166 48788
10086	0	0	Ki67+	 7170 48677
10087	0	0	Ki67+	 7173 48649
10088	0	0	Ki67+	 7176 48330
10089	0	0	Ki67+	 7179 48081
10090	0	0	Ki67+	 7180 48628
10091	0	0	Ki67+	 7180 48724
10092	0	0	Ki67+	 7182 48753
10093	0	0	Ki67+	 7189 48211
10094	0	0	Ki67+	 7192 48770
10095	0	0	Ki67+	 7194 48125
10096	0	0	Ki67+	 7195 48172
10097	0	0	Ki67+	 7195 48286
10098	0	0	Ki67+	 7195 48647
10099	0	0	Ki67+	 7200 48308
10100	0	0	Ki67+	 7202 48660
10101	0	0	Ki67+	 7209 48134
10102	0	0	Ki67+	 7210 48729
10103	0	0	Ki67+	 7213 48822
10104	0	0	Ki67+	 7214 48252
10105	0	0	Ki67+	 7215 48624
10106	0	0	Ki67+	 7216 48180
10107	0	0	Ki67+	 7216 48341
10108	0	0	Ki67+	 7217 48198
10109	0	0	Ki67+	 7218 48283
10110	0	0	Ki67+	 7219 48109
10111	0	0	Ki67+	 7223 48726
10112	0	0	Ki67+	 7225 48699
10113	0	0	Ki67+	 7228 48160
10114	0	0	Ki67+	 7228 48599
10115	0	0	Ki67+	 7228 48789
10116	0	0	Ki67+	 7230 48513
10117	0	0	Ki67+	 7232 48212
10118	0	0	Ki67+	 7233 48188
10119	0	0	Ki67+	 7239 48438
10120	0	0	Ki67+	 7241 48087
10121	0	0	Ki67+	 7244 48689
10122	0	0	Ki67+	 7245 48361
10123	0	0	Ki67+	 7245 48561
10124	0	0	Ki67+	 7245 48671
10125	0	0	Ki67+	 7245 48793
10126	0	0	Ki67+	 7250 48528
10127	0	0	Ki67+	 7251 48319
10128	0	0	Ki67+	 7253 48183
10129	0	0	Ki67+	 7254 48764
10130	0	0	Ki67+	 7257 48141
10131	0	0	Ki67+	 7259 48200
10132	0	0	Ki67+	 7264 48710
10133	0	0	Ki67+	 7265 48217
10134	0	0	Ki67+	 7267 48569
10135	0	0	Ki67+	 7274 48669
10136	0	0	Ki67+	 7276 48683
10137	0	0	Ki67+	 7277 48329
10138	0	0	Ki67+	 7280 48779
10139	0	0	Ki67+	 7281 48712
10140	0	0	Ki67+	 7286 48133
10141	0	0	Ki67+	 7290 48231
10142	0	0	Ki67+	 7292 48555
10143	0	0	Ki67+	 7309 48220
10144	0	0	Ki67+	 7310 48607
10145	0	0	Ki67+	 7313 48589
10146	0	0	Ki67+	 7313 48718
10147	0	0	Ki67+	 7319 48753
10148	0	0	Ki67+	 7325 48390
10149	0	0	Ki67+	 7326 48305
10150	0	0	Ki67+	 7327 48228
10151	0	0	Ki67+	 7327 48346
10152	0	0	Ki67+	 7330 48671
10153	0	0	Ki67+	 7341 48730
10154	0	0	Ki67+	 7342 48439
10155	0	0	Ki67+	 7343 48699
10156	0	0	Ki67+	 7351 48094
10157	0	0	Ki67+	 7353 48454
10158	0	0	Ki67+	 7353 48533
10159	0	0	Ki67+	 7355 48555
10160	0	0	Ki67+	 7363 48588
10161	0	0	Ki67+	 7366 48561
10162	0	0	Ki67+	 7367 48243
10163	0	0	Ki67+	 7367 48665
10164	0	0	Ki67+	 7374 48623
10165	0	0	Ki67+	 7376 48422
10166	0	0	Ki67+	 7378 48706
10167	0	0	Ki67+	 7399 48712
10168	0	0	Ki67+	 7401 48194
10169	0	0	Ki67+	 7418 48301
10170	0	0	Ki67+	 7418 48539
10171	0	0	Ki67+	 7421 48698
10172	0	0	Ki67+	 7426 48667
10173	0	0	Ki67+	 7444 48143
10174	0	0	Ki67+	 7446 48352
10175	0	0	Ki67+	 7457 48719
10176	0	0	Ki67+	 7458 48081
10177	0	0	Ki67+	 7460 48298
10178	0	0	Ki67+	 7463 48272
10179	0	0	Ki67+	 7466 48141
10180	0	0	Ki67+	 7475 48118
10181	0	0	Ki67+	 7475 48722
10182	0	0	Ki67+	 7478 48171
10183	0	0	Ki67+	 7479 48631
10184	0	0	Ki67+	 7488 48245
10185	0	0	Ki67+	 7491 48535
10186	0	0	Ki67+	 7491 48693
10187	0	0	Ki67+	 7496 48730
10188	0	0	Ki67+	 7501 48151
10189	0	0	Ki67+	 7502 48704
10190	0	0	Ki67+	 7506 48138
10191	0	0	Ki67+	 7507 48068
10192	0	0	Ki67+	 7507 48254
10193	0	0	Ki67+	 7508 48721
10194	0	0	Ki67+	 7515 48363
10195	0	0	Ki67+	 7518 48128
10196	0	0	Ki67+	 7519 48391
10197	0	0	Ki67+	 7520 48446
10198	0	0	Ki67+	 7521 48336
10199	0	0	Ki67+	 7522 48165
10200	0	0	Ki67+	 7528 48728
10201	0	0	Ki67+	 7529 48305
10202	0	0	Ki67+	 7531 48266
10203	0	0	Ki67+	 7535 48103
10204	0	0	Ki67+	 7537 48367
10205	0	0	Ki67+	 7542 48120
10206	0	0	Ki67+	 7544 48647
10207	0	0	Ki67+	 7549 48706
10208	0	0	Ki67+	 7550 48322
10209	0	0	Ki67+	 7553 48204
10210	0	0	Ki67+	 7556 48098
10211	0	0	Ki67+	 7561 48226
10212	0	0	Ki67+	 7561 48633
10213	0	0	Ki67+	 7562 48456
10214	0	0	Ki67+	 7563 48373
10215	0	0	Ki67+	 7565 48404
10216	0	0	Ki67+	 7566 48266
10217	0	0	Ki67+	 7566 48713
10218	0	0	Ki67+	 7569 48312
10219	0	0	Ki67+	 7569 48448
10220	0	0	Ki67+	 7574 48256
10221	0	0	Ki67+	 7578 48120
10222	0	0	Ki67+	 7584 48138
10223	0	0	Ki67+	 7588 48734
10224	0	0	Ki67+	 7589 48289
10225	0	0	Ki67+	 7590 48581
10226	0	0	Ki67+	 7597 48061
10227	0	0	Ki67+	 7597 48098
10228	0	0	Ki67+	 7600 48118
10229	0	0	Ki67+	 7601 48697
10230	0	0	Ki67+	 7605 48582
10231	0	0	Ki67+	 7606 48436
10232	0	0	Ki67+	 7608 48108
10233	0	0	Ki67+	 7611 48467
10234	0	0	Ki67+	 7611 48483
10235	0	0	Ki67+	 7617 48630
10236	0	0	Ki67+	 7618 48123
10237	0	0	Ki67+	 7625 48703
10238	0	0	Ki67+	 7626 48494
10239	0	0	Ki67+	 7633 48679
10240	0	0	Ki67+	 7637 48438
10241	0	0	Ki67+	 7638 48661
10242	0	0	Ki67+	 7641 48453
10243	0	0	Ki67+	 7646 48126
10244	0	0	Ki67+	 7649 48075
10245	0	0	Ki67+	 7649 48153
10246	0	0	Ki67+	 7651 48215
10247	0	0	Ki67+	 7651 48623
10248	0	0	Ki67+	 7662 48420
10249	0	0	Ki67+	 7663 48662
10250	0	0	Ki67+	 7668 48703
10251	0	0	Ki67+	 7669 48376
10252	0	0	Ki67+	 7673 48148
10253	0	0	Ki67+	 7674 48250
10254	0	0	Ki67+	 7678 48391
10255	0	0	Ki67+	 7681 48436
10256	0	0	Ki67+	 7685 48521
10257	0	0	Ki67+	 7693 48417
10258	0	0	Ki67+	 7696 48459
10259	0	0	Ki67+	 7697 48494
10260	0	0	Ki67+	 7700 48267
10261	0	0	Ki67+	 7701 48364
10262	0	0	Ki67+	 7702 48240
10263	0	0	Ki67+	 7702 48394
10264	0	0	Ki67+	 7706 48425
10265	0	0	Ki67+	 7709 48638
10266	0	0	Ki67+	 7710 48302
10267	0	0	Ki67+	 7713 48273
10268	0	0	Ki67+	 7715 48481
10269	0	0	Ki67+	 7721 48686
10270	0	0	Ki67+	 7725 48508
10271	0	0	Ki67+	 7727 48401
10272	0	0	Ki67+	 7727 48575
10273	0	0	Ki67+	 7728 48604
10274	0	0	Ki67+	 7729 48678
10275	0	0	Ki67+	 7733 48525
10276	0	0	Ki67+	 7734 48344
10277	0	0	Ki67+	 7736 48429
10278	0	0	Ki67+	 7746 48577
10279	0	0	Ki67+	 7749 48516
10280	0	0	Ki67+	 7753 48227
10281	0	0	Ki67+	 7754 48384
10282	0	0	Ki67+	 7757 48596
10283	0	0	Ki67+	 7769 48305
10284	0	0	Ki67+	 7773 48565
10285	0	0	Ki67+	 7778 48236
10286	0	0	Ki67+	 7780 48253
10287	0	0	Ki67+	 7782 48361
10288	0	0	Ki67+	 7782 48649
10289	0	0	Ki67+	 7786 48589
10290	0	0	Ki67+	 7788 48605
10291	0	0	Ki67+	 7795 48326
10292	0	0	Ki67+	 7797 48482
10293	0	0	Ki67+	 7805 48629
10294	0	0	Ki67+	 7806 48509
10295	0	0	Ki67+	 7056 48853
10296	0	0	Ki67+	 7086 48849
10297	0	0	Ki67+	 7169 48861
10298	0	0	Ki67+	 7193 48854
10299	0	0	Ki67+	 7815 5081
10300	0	0	Ki67+	 7819 5062
10301	0	0	Ki67+	 7883 5122
10302	0	0	Ki67+	 7888 5424
10303	0	0	Ki67+	 7891 5011
10304	0	0	Ki67+	 7907 5418
10305	0	0	Ki67+	 7919 5110
10306	0	0	Ki67+	 7921 5211
10307	0	0	Ki67+	 7927 4889
10308	0	0	Ki67+	 7932 5212
10309	0	0	Ki67+	 7942 4979
10310	0	0	Ki67+	 7952 4869
10311	0	0	Ki67+	 7970 5170
10312	0	0	Ki67+	 7989 5189
10313	0	0	Ki67+	 7990 5102
10314	0	0	Ki67+	 7996 5422
10315	0	0	Ki67+	 7997 5197
10316	0	0	Ki67+	 8015 5119
10317	0	0	Ki67+	 8026 5108
10318	0	0	Ki67+	 8035 5245
10319	0	0	Ki67+	 8036 5196
10320	0	0	Ki67+	 8043 4969
10321	0	0	Ki67+	 8058 5090
10322	0	0	Ki67+	 8070 5262
10323	0	0	Ki67+	 8079 5088
10324	0	0	Ki67+	 8084 5464
10325	0	0	Ki67+	 8092 5192
10326	0	0	Ki67+	 8096 4999
10327	0	0	Ki67+	 8104 5149
10328	0	0	Ki67+	 8112 4938
10329	0	0	Ki67+	 8165 4827
10330	0	0	Ki67+	 8202 5451
10331	0	0	Ki67+	 8234 5403
10332	0	0	Ki67+	 8251 5345
10333	0	0	Ki67+	 8284 5227
10334	0	0	Ki67+	 8292 5205
10335	0	0	Ki67+	 8299 5224
10336	0	0	Ki67+	 8307 4771
10337	0	0	Ki67+	 8360 5191
10338	0	0	Ki67+	 8368 5177
10339	0	0	Ki67+	 8385 5017
10340	0	0	Ki67+	 8386 5177
10341	0	0	Ki67+	 8390 5157
10342	0	0	Ki67+	 8411 5115
10343	0	0	Ki67+	 8413 5039
10344	0	0	Ki67+	 8421 5132
10345	0	0	Ki67+	 8423 5104
10346	0	0	Ki67+	 8425 4978
10347	0	0	Ki67+	 8426 4867
10348	0	0	Ki67+	 8431 5084
10349	0	0	Ki67+	 8435 4962
10350	0	0	Ki67+	 8437 5391
10351	0	0	Ki67+	 8439 4898
10352	0	0	Ki67+	 8449 4945
10353	0	0	Ki67+	 8454 4969
10354	0	0	Ki67+	 8460 5353
10355	0	0	Ki67+	 8481 5359
10356	0	0	Ki67+	 8505 5319
10357	0	0	Ki67+	 8512 4742
10358	0	0	Ki67+	 8520 5302
10359	0	0	Ki67+	 8536 4782
10360	0	0	Ki67+	 8544 5297
10361	0	0	Ki67+	 8546 5327
10362	0	0	Ki67+	 8553 5254
10363	0	0	Ki67+	 8559 4739
10364	0	0	Ki67+	 8560 5268
10365	0	0	Ki67+	 8561 5301
10366	0	0	Ki67+	 8564 4716
10367	0	0	Ki67+	 8579 4704
10368	0	0	Ki67+	 7875 6197
10369	0	0	Ki67+	 7881 5778
10370	0	0	Ki67+	 7882 6241
10371	0	0	Ki67+	 7883 5800
10372	0	0	Ki67+	 7883 6210
10373	0	0	Ki67+	 7904 6199
10374	0	0	Ki67+	 7913 5830
10375	0	0	Ki67+	 7915 6186
10376	0	0	Ki67+	 7943 5631
10377	0	0	Ki67+	 7945 5602
10378	0	0	Ki67+	 7945 6117
10379	0	0	Ki67+	 7957 6229
10380	0	0	Ki67+	 7962 5586
10381	0	0	Ki67+	 7977 5621
10382	0	0	Ki67+	 7982 6058
10383	0	0	Ki67+	 8010 5642
10384	0	0	Ki67+	 8020 5625
10385	0	0	Ki67+	 8026 5885
10386	0	0	Ki67+	 8028 5678
10387	0	0	Ki67+	 8030 5697
10388	0	0	Ki67+	 8036 6110
10389	0	0	Ki67+	 8037 5844
10390	0	0	Ki67+	 8043 5823
10391	0	0	Ki67+	 8048 5925
10392	0	0	Ki67+	 8051 5983
10393	0	0	Ki67+	 8061 6059
10394	0	0	Ki67+	 8068 5882
10395	0	0	Ki67+	 8070 5773
10396	0	0	Ki67+	 8081 5833
10397	0	0	Ki67+	 8082 5751
10398	0	0	Ki67+	 8104 5786
10399	0	0	Ki67+	 8105 5680
10400	0	0	Ki67+	 8106 5729
10401	0	0	Ki67+	 8125 5578
10402	0	0	Ki67+	 8136 6248
10403	0	0	Ki67+	 8149 5561
10404	0	0	Ki67+	 8149 6245
10405	0	0	Ki67+	 8150 6097
10406	0	0	Ki67+	 8160 6264
10407	0	0	Ki67+	 8174 5596
10408	0	0	Ki67+	 8175 5499
10409	0	0	Ki67+	 8183 6264
10410	0	0	Ki67+	 8312 6005
10411	0	0	Ki67+	 8313 5986
10412	0	0	Ki67+	 8324 6030
10413	0	0	Ki67+	 8330 5957
10414	0	0	Ki67+	 8337 6044
10415	0	0	Ki67+	 8340 5932
10416	0	0	Ki67+	 8344 6026
10417	0	0	Ki67+	 8351 5957
10418	0	0	Ki67+	 8352 5907
10419	0	0	Ki67+	 8354 5874
10420	0	0	Ki67+	 8358 5920
10421	0	0	Ki67+	 8359 5889
10422	0	0	Ki67+	 8364 5987
10423	0	0	Ki67+	 8369 6026
10424	0	0	Ki67+	 8373 5883
10425	0	0	Ki67+	 8375 5844
10426	0	0	Ki67+	 8379 5939
10427	0	0	Ki67+	 8389 5680
10428	0	0	Ki67+	 8395 5839
10429	0	0	Ki67+	 8399 5856
10430	0	0	Ki67+	 8402 5918
10431	0	0	Ki67+	 8405 6006
10432	0	0	Ki67+	 8408 6035
10433	0	0	Ki67+	 8410 5894
10434	0	0	Ki67+	 8414 5679
10435	0	0	Ki67+	 8417 5850
10436	0	0	Ki67+	 8427 5976
10437	0	0	Ki67+	 8431 5874
10438	0	0	Ki67+	 8442 5963
10439	0	0	Ki67+	 8446 5664
10440	0	0	Ki67+	 8446 5820
10441	0	0	Ki67+	 8446 5844
10442	0	0	Ki67+	 8454 5866
10443	0	0	Ki67+	 8471 5890
10444	0	0	Ki67+	 8473 5639
10445	0	0	Ki67+	 8476 5816
10446	0	0	Ki67+	 8480 5831
10447	0	0	Ki67+	 8521 6072
10448	0	0	Ki67+	 8527 5817
10449	0	0	Ki67+	 8536 5771
10450	0	0	Ki67+	 8537 6071
10451	0	0	Ki67+	 8548 5785
10452	0	0	Ki67+	 8551 5723
10453	0	0	Ki67+	 8554 5919
10454	0	0	Ki67+	 8563 6230
10455	0	0	Ki67+	 8574 5685
10456	0	0	Ki67+	 8577 6226
10457	0	0	Ki67+	 8579 5609
10458	0	0	Ki67+	 8582 5587
10459	0	0	Ki67+	 8595 6047
10460	0	0	Ki67+	 8602 6101
10461	0	0	Ki67+	 8603 5605
10462	0	0	Ki67+	 8606 5547
10463	0	0	Ki67+	 7813 7019
10464	0	0	Ki67+	 7814 6439
10465	0	0	Ki67+	 7815 6401
10466	0	0	Ki67+	 7817 6560
10467	0	0	Ki67+	 7820 6357
10468	0	0	Ki67+	 7831 6326
10469	0	0	Ki67+	 7854 6383
10470	0	0	Ki67+	 7860 6364
10471	0	0	Ki67+	 7867 6492
10472	0	0	Ki67+	 7870 6476
10473	0	0	Ki67+	 7872 6538
10474	0	0	Ki67+	 7881 6662
10475	0	0	Ki67+	 7894 6754
10476	0	0	Ki67+	 7897 6691
10477	0	0	Ki67+	 7906 7015
10478	0	0	Ki67+	 7910 6629
10479	0	0	Ki67+	 7910 6832
10480	0	0	Ki67+	 7911 6604
10481	0	0	Ki67+	 7912 6290
10482	0	0	Ki67+	 7912 6642
10483	0	0	Ki67+	 7924 6597
10484	0	0	Ki67+	 7927 6878
10485	0	0	Ki67+	 7934 6898
10486	0	0	Ki67+	 7935 6807
10487	0	0	Ki67+	 7941 6827
10488	0	0	Ki67+	 7948 6870
10489	0	0	Ki67+	 7952 6917
10490	0	0	Ki67+	 7955 6958
10491	0	0	Ki67+	 7958 6782
10492	0	0	Ki67+	 7958 7066
10493	0	0	Ki67+	 7961 6990
10494	0	0	Ki67+	 7961 7020
10495	0	0	Ki67+	 7962 6817
10496	0	0	Ki67+	 7974 6955
10497	0	0	Ki67+	 7975 7007
10498	0	0	Ki67+	 7982 6779
10499	0	0	Ki67+	 7984 6740
10500	0	0	Ki67+	 7993 6898
10501	0	0	Ki67+	 8005 6714
10502	0	0	Ki67+	 8014 6361
10503	0	0	Ki67+	 8023 6307
10504	0	0	Ki67+	 8034 6297
10505	0	0	Ki67+	 8041 6772
10506	0	0	Ki67+	 8044 6704
10507	0	0	Ki67+	 8050 6328
10508	0	0	Ki67+	 8053 6853
10509	0	0	Ki67+	 8056 6828
10510	0	0	Ki67+	 8058 6297
10511	0	0	Ki67+	 8065 6954
10512	0	0	Ki67+	 8066 6865
10513	0	0	Ki67+	 8071 6988
10514	0	0	Ki67+	 8083 6273
10515	0	0	Ki67+	 8088 6862
10516	0	0	Ki67+	 8093 6762
10517	0	0	Ki67+	 8099 6353
10518	0	0	Ki67+	 8106 6671
10519	0	0	Ki67+	 8111 6369
10520	0	0	Ki67+	 8116 6836
10521	0	0	Ki67+	 8124 6277
10522	0	0	Ki67+	 8129 6837
10523	0	0	Ki67+	 8138 6281
10524	0	0	Ki67+	 8139 6954
10525	0	0	Ki67+	 8140 6303
10526	0	0	Ki67+	 8144 6687
10527	0	0	Ki67+	 8146 6336
10528	0	0	Ki67+	 8154 6324
10529	0	0	Ki67+	 8155 6359
10530	0	0	Ki67+	 8155 7048
10531	0	0	Ki67+	 8157 6687
10532	0	0	Ki67+	 8174 7048
10533	0	0	Ki67+	 8182 6306
10534	0	0	Ki67+	 8182 6620
10535	0	0	Ki67+	 8185 6764
10536	0	0	Ki67+	 8188 6648
10537	0	0	Ki67+	 8195 6631
10538	0	0	Ki67+	 8199 6870
10539	0	0	Ki67+	 8201 6444
10540	0	0	Ki67+	 8201 6652
10541	0	0	Ki67+	 8203 6375
10542	0	0	Ki67+	 8203 6859
10543	0	0	Ki67+	 8207 6344
10544	0	0	Ki67+	 8225 6293
10545	0	0	Ki67+	 8225 6739
10546	0	0	Ki67+	 8227 6318
10547	0	0	Ki67+	 8228 6705
10548	0	0	Ki67+	 8234 6621
10549	0	0	Ki67+	 8238 7053
10550	0	0	Ki67+	 8239 6374
10551	0	0	Ki67+	 8247 7070
10552	0	0	Ki67+	 8249 6387
10553	0	0	Ki67+	 8253 6762
10554	0	0	Ki67+	 8273 6748
10555	0	0	Ki67+	 8278 6280
10556	0	0	Ki67+	 8281 6584
10557	0	0	Ki67+	 8281 6723
10558	0	0	Ki67+	 8285 6451
10559	0	0	Ki67+	 8290 6389
10560	0	0	Ki67+	 8296 6311
10561	0	0	Ki67+	 8305 6702
10562	0	0	Ki67+	 8306 6917
10563	0	0	Ki67+	 8308 6997
10564	0	0	Ki67+	 8311 6491
10565	0	0	Ki67+	 8327 6735
10566	0	0	Ki67+	 8334 6610
10567	0	0	Ki67+	 8337 6440
10568	0	0	Ki67+	 8340 6461
10569	0	0	Ki67+	 8342 6685
10570	0	0	Ki67+	 8345 6377
10571	0	0	Ki67+	 8345 7011
10572	0	0	Ki67+	 8346 6996
10573	0	0	Ki67+	 8352 6934
10574	0	0	Ki67+	 8353 6386
10575	0	0	Ki67+	 8355 6729
10576	0	0	Ki67+	 8356 6588
10577	0	0	Ki67+	 8358 6758
10578	0	0	Ki67+	 8359 6713
10579	0	0	Ki67+	 8362 6418
10580	0	0	Ki67+	 8365 6977
10581	0	0	Ki67+	 8366 6681
10582	0	0	Ki67+	 8370 6897
10583	0	0	Ki67+	 8373 6809
10584	0	0	Ki67+	 8375 6589
10585	0	0	Ki67+	 8377 6657
10586	0	0	Ki67+	 8385 6709
10587	0	0	Ki67+	 8386 6764
10588	0	0	Ki67+	 8389 6498
10589	0	0	Ki67+	 8389 6939
10590	0	0	Ki67+	 8398 6447
10591	0	0	Ki67+	 8403 6460
10592	0	0	Ki67+	 8410 6636
10593	0	0	Ki67+	 8414 6595
10594	0	0	Ki67+	 8414 6799
10595	0	0	Ki67+	 8445 6852
10596	0	0	Ki67+	 8455 6838
10597	0	0	Ki67+	 8486 7044
10598	0	0	Ki67+	 8489 6780
10599	0	0	Ki67+	 8575 7033
10600	0	0	Ki67+	 8589 7050
10601	0	0	Ki67+	 7815 7522
10602	0	0	Ki67+	 7833 7135
10603	0	0	Ki67+	 7882 7422
10604	0	0	Ki67+	 7931 7078
10605	0	0	Ki67+	 7993 7820
10606	0	0	Ki67+	 8029 7839
10607	0	0	Ki67+	 8032 7778
10608	0	0	Ki67+	 8061 7751
10609	0	0	Ki67+	 8077 7752
10610	0	0	Ki67+	 8087 7733
10611	0	0	Ki67+	 8087 7829
10612	0	0	Ki67+	 8105 7760
10613	0	0	Ki67+	 8112 7717
10614	0	0	Ki67+	 8117 7276
10615	0	0	Ki67+	 8130 7075
10616	0	0	Ki67+	 8131 7696
10617	0	0	Ki67+	 8133 7828
10618	0	0	Ki67+	 8137 7735
10619	0	0	Ki67+	 8137 7859
10620	0	0	Ki67+	 8149 7835
10621	0	0	Ki67+	 8153 7208
10622	0	0	Ki67+	 8153 7822
10623	0	0	Ki67+	 8156 7182
10624	0	0	Ki67+	 8159 7692
10625	0	0	Ki67+	 8168 7083
10626	0	0	Ki67+	 8171 7720
10627	0	0	Ki67+	 8178 7107
10628	0	0	Ki67+	 8178 7839
10629	0	0	Ki67+	 8184 7728
10630	0	0	Ki67+	 8194 7719
10631	0	0	Ki67+	 8195 7594
10632	0	0	Ki67+	 8211 7556
10633	0	0	Ki67+	 8215 7614
10634	0	0	Ki67+	 8215 7826
10635	0	0	Ki67+	 8216 7738
10636	0	0	Ki67+	 8217 7646
10637	0	0	Ki67+	 8220 7105
10638	0	0	Ki67+	 8223 7571
10639	0	0	Ki67+	 8230 7641
10640	0	0	Ki67+	 8231 7134
10641	0	0	Ki67+	 8239 7751
10642	0	0	Ki67+	 8241 7670
10643	0	0	Ki67+	 8248 7559
10644	0	0	Ki67+	 8250 7614
10645	0	0	Ki67+	 8253 7695
10646	0	0	Ki67+	 8254 7099
10647	0	0	Ki67+	 8256 7461
10648	0	0	Ki67+	 8263 7752
10649	0	0	Ki67+	 8268 7524
10650	0	0	Ki67+	 8274 7567
10651	0	0	Ki67+	 8275 7298
10652	0	0	Ki67+	 8277 7582
10653	0	0	Ki67+	 8280 7316
10654	0	0	Ki67+	 8282 7684
10655	0	0	Ki67+	 8285 7513
10656	0	0	Ki67+	 8291 7280
10657	0	0	Ki67+	 8291 7711
10658	0	0	Ki67+	 8295 7549
10659	0	0	Ki67+	 8295 7597
10660	0	0	Ki67+	 8298 7372
10661	0	0	Ki67+	 8301 7727
10662	0	0	Ki67+	 8305 7573
10663	0	0	Ki67+	 8309 7384
10664	0	0	Ki67+	 8313 7529
10665	0	0	Ki67+	 8316 7277
10666	0	0	Ki67+	 8320 7254
10667	0	0	Ki67+	 8323 7288
10668	0	0	Ki67+	 8323 7612
10669	0	0	Ki67+	 8325 7552
10670	0	0	Ki67+	 8326 7572
10671	0	0	Ki67+	 8327 7349
10672	0	0	Ki67+	 8328 7690
10673	0	0	Ki67+	 8331 7719
10674	0	0	Ki67+	 8332 7410
10675	0	0	Ki67+	 8333 7531
10676	0	0	Ki67+	 8335 7269
10677	0	0	Ki67+	 8340 7662
10678	0	0	Ki67+	 8347 7697
10679	0	0	Ki67+	 8348 7269
10680	0	0	Ki67+	 8349 7585
10681	0	0	Ki67+	 8353 7241
10682	0	0	Ki67+	 8359 7530
10683	0	0	Ki67+	 8363 7247
10684	0	0	Ki67+	 8365 7637
10685	0	0	Ki67+	 8369 7353
10686	0	0	Ki67+	 8370 7786
10687	0	0	Ki67+	 8371 7289
10688	0	0	Ki67+	 8372 7693
10689	0	0	Ki67+	 8373 7428
10690	0	0	Ki67+	 8374 7659
10691	0	0	Ki67+	 8376 7385
10692	0	0	Ki67+	 8381 7612
10693	0	0	Ki67+	 8386 7278
10694	0	0	Ki67+	 8387 7220
10695	0	0	Ki67+	 8387 7444
10696	0	0	Ki67+	 8390 7557
10697	0	0	Ki67+	 8390 7642
10698	0	0	Ki67+	 8396 7438
10699	0	0	Ki67+	 8396 7524
10700	0	0	Ki67+	 8398 7366
10701	0	0	Ki67+	 8401 7634
10702	0	0	Ki67+	 8403 7657
10703	0	0	Ki67+	 8404 7590
10704	0	0	Ki67+	 8406 7817
10705	0	0	Ki67+	 8407 7375
10706	0	0	Ki67+	 8410 7602
10707	0	0	Ki67+	 8411 7214
10708	0	0	Ki67+	 8414 7578
10709	0	0	Ki67+	 8420 7792
10710	0	0	Ki67+	 8422 7288
10711	0	0	Ki67+	 8425 7427
10712	0	0	Ki67+	 8426 7519
10713	0	0	Ki67+	 8426 7586
10714	0	0	Ki67+	 8431 7297
10715	0	0	Ki67+	 8435 7456
10716	0	0	Ki67+	 8437 7209
10717	0	0	Ki67+	 8439 7170
10718	0	0	Ki67+	 8441 7779
10719	0	0	Ki67+	 8442 7601
10720	0	0	Ki67+	 8443 7693
10721	0	0	Ki67+	 8446 7585
10722	0	0	Ki67+	 8447 7247
10723	0	0	Ki67+	 8449 7302
10724	0	0	Ki67+	 8449 7420
10725	0	0	Ki67+	 8450 7281
10726	0	0	Ki67+	 8450 7753
10727	0	0	Ki67+	 8452 7184
10728	0	0	Ki67+	 8452 7615
10729	0	0	Ki67+	 8453 7204
10730	0	0	Ki67+	 8455 7569
10731	0	0	Ki67+	 8460 7675
10732	0	0	Ki67+	 8460 7725
10733	0	0	Ki67+	 8462 7155
10734	0	0	Ki67+	 8464 7770
10735	0	0	Ki67+	 8470 7313
10736	0	0	Ki67+	 8474 7124
10737	0	0	Ki67+	 8475 7620
10738	0	0	Ki67+	 8479 7199
10739	0	0	Ki67+	 8479 7224
10740	0	0	Ki67+	 8489 7189
10741	0	0	Ki67+	 8490 7137
10742	0	0	Ki67+	 8493 7240
10743	0	0	Ki67+	 8497 7163
10744	0	0	Ki67+	 8503 7828
10745	0	0	Ki67+	 8513 7202
10746	0	0	Ki67+	 8514 7231
10747	0	0	Ki67+	 8526 7079
10748	0	0	Ki67+	 8526 7707
10749	0	0	Ki67+	 8526 7849
10750	0	0	Ki67+	 8531 7205
10751	0	0	Ki67+	 8538 7180
10752	0	0	Ki67+	 8538 7827
10753	0	0	Ki67+	 8547 7096
10754	0	0	Ki67+	 8555 7210
10755	0	0	Ki67+	 8561 7764
10756	0	0	Ki67+	 8567 7082
10757	0	0	Ki67+	 8568 7537
10758	0	0	Ki67+	 8572 7182
10759	0	0	Ki67+	 8574 7796
10760	0	0	Ki67+	 8576 7501
10761	0	0	Ki67+	 8577 7491
10762	0	0	Ki67+	 8578 7574
10763	0	0	Ki67+	 8581 7461
10764	0	0	Ki67+	 8583 7389
10765	0	0	Ki67+	 8584 7104
10766	0	0	Ki67+	 8594 7542
10767	0	0	Ki67+	 8599 7073
10768	0	0	Ki67+	 8603 7106
10769	0	0	Ki67+	 7813 8316
10770	0	0	Ki67+	 7838 8316
10771	0	0	Ki67+	 7847 8196
10772	0	0	Ki67+	 7853 8254
10773	0	0	Ki67+	 7856 8219
10774	0	0	Ki67+	 7871 8285
10775	0	0	Ki67+	 7885 8173
10776	0	0	Ki67+	 7886 8259
10777	0	0	Ki67+	 7892 8241
10778	0	0	Ki67+	 7903 8268
10779	0	0	Ki67+	 7905 8167
10780	0	0	Ki67+	 7927 8294
10781	0	0	Ki67+	 7930 8259
10782	0	0	Ki67+	 7940 8130
10783	0	0	Ki67+	 7942 8107
10784	0	0	Ki67+	 7943 8209
10785	0	0	Ki67+	 7949 8231
10786	0	0	Ki67+	 7958 8165
10787	0	0	Ki67+	 7960 8594
10788	0	0	Ki67+	 7963 7916
10789	0	0	Ki67+	 7969 8041
10790	0	0	Ki67+	 7971 8579
10791	0	0	Ki67+	 7972 8203
10792	0	0	Ki67+	 7973 8082
10793	0	0	Ki67+	 7978 8013
10794	0	0	Ki67+	 7981 7961
10795	0	0	Ki67+	 7982 7904
10796	0	0	Ki67+	 7983 8045
10797	0	0	Ki67+	 7983 8177
10798	0	0	Ki67+	 7990 7935
10799	0	0	Ki67+	 7999 7914
10800	0	0	Ki67+	 8002 8528
10801	0	0	Ki67+	 8004 8209
10802	0	0	Ki67+	 8006 7966
10803	0	0	Ki67+	 8012 8153
10804	0	0	Ki67+	 8014 7986
10805	0	0	Ki67+	 8016 8195
10806	0	0	Ki67+	 8018 8061
10807	0	0	Ki67+	 8023 8126
10808	0	0	Ki67+	 8030 8019
10809	0	0	Ki67+	 8036 8042
10810	0	0	Ki67+	 8045 7889
10811	0	0	Ki67+	 8048 8191
10812	0	0	Ki67+	 8050 7980
10813	0	0	Ki67+	 8052 8261
10814	0	0	Ki67+	 8063 8534
10815	0	0	Ki67+	 8068 8161
10816	0	0	Ki67+	 8070 8180
10817	0	0	Ki67+	 8070 8565
10818	0	0	Ki67+	 8071 8281
10819	0	0	Ki67+	 8071 8512
10820	0	0	Ki67+	 8074 8128
10821	0	0	Ki67+	 8076 8151
10822	0	0	Ki67+	 8078 8457
10823	0	0	Ki67+	 8081 7930
10824	0	0	Ki67+	 8082 8255
10825	0	0	Ki67+	 8083 8098
10826	0	0	Ki67+	 8085 8043
10827	0	0	Ki67+	 8087 8621
10828	0	0	Ki67+	 8088 8516
10829	0	0	Ki67+	 8090 8001
10830	0	0	Ki67+	 8091 8464
10831	0	0	Ki67+	 8099 8143
10832	0	0	Ki67+	 8102 8130
10833	0	0	Ki67+	 8104 8474
10834	0	0	Ki67+	 8105 7940
10835	0	0	Ki67+	 8106 8667
10836	0	0	Ki67+	 8110 7927
10837	0	0	Ki67+	 8110 8534
10838	0	0	Ki67+	 8110 8581
10839	0	0	Ki67+	 8121 8104
10840	0	0	Ki67+	 8121 8132
10841	0	0	Ki67+	 8122 8006
10842	0	0	Ki67+	 8124 8649
10843	0	0	Ki67+	 8125 8564
10844	0	0	Ki67+	 8128 8488
10845	0	0	Ki67+	 8133 8637
10846	0	0	Ki67+	 8141 8560
10847	0	0	Ki67+	 8145 8618
10848	0	0	Ki67+	 8147 8121
10849	0	0	Ki67+	 8149 7947
10850	0	0	Ki67+	 8149 7987
10851	0	0	Ki67+	 8150 8502
10852	0	0	Ki67+	 8155 8662
10853	0	0	Ki67+	 8157 8161
10854	0	0	Ki67+	 8158 8061
10855	0	0	Ki67+	 8158 8119
10856	0	0	Ki67+	 8160 8220
10857	0	0	Ki67+	 8165 7910
10858	0	0	Ki67+	 8165 8362
10859	0	0	Ki67+	 8171 7942
10860	0	0	Ki67+	 8177 7911
10861	0	0	Ki67+	 8177 8132
10862	0	0	Ki67+	 8178 7954
10863	0	0	Ki67+	 8179 8347
10864	0	0	Ki67+	 8180 8120
10865	0	0	Ki67+	 8182 7874
10866	0	0	Ki67+	 8185 7900
10867	0	0	Ki67+	 8192 8370
10868	0	0	Ki67+	 8193 8026
10869	0	0	Ki67+	 8194 7963
10870	0	0	Ki67+	 8194 8300
10871	0	0	Ki67+	 8199 8131
10872	0	0	Ki67+	 8202 8265
10873	0	0	Ki67+	 8202 8547
10874	0	0	Ki67+	 8204 7937
10875	0	0	Ki67+	 8204 8382
10876	0	0	Ki67+	 8207 8104
10877	0	0	Ki67+	 8208 8508
10878	0	0	Ki67+	 8210 8569
10879	0	0	Ki67+	 8211 8351
10880	0	0	Ki67+	 8213 8116
10881	0	0	Ki67+	 8213 8332
10882	0	0	Ki67+	 8215 7981
10883	0	0	Ki67+	 8218 7958
10884	0	0	Ki67+	 8219 8234
10885	0	0	Ki67+	 8220 8064
10886	0	0	Ki67+	 8222 8011
10887	0	0	Ki67+	 8227 8325
10888	0	0	Ki67+	 8227 8393
10889	0	0	Ki67+	 8229 7962
10890	0	0	Ki67+	 8229 8494
10891	0	0	Ki67+	 8233 8561
10892	0	0	Ki67+	 8235 8509
10893	0	0	Ki67+	 8238 8403
10894	0	0	Ki67+	 8238 8444
10895	0	0	Ki67+	 8243 8047
10896	0	0	Ki67+	 8243 8251
10897	0	0	Ki67+	 8245 8118
10898	0	0	Ki67+	 8246 8324
10899	0	0	Ki67+	 8246 8433
10900	0	0	Ki67+	 8253 8290
10901	0	0	Ki67+	 8253 8343
10902	0	0	Ki67+	 8253 8497
10903	0	0	Ki67+	 8256 8037
10904	0	0	Ki67+	 8257 7966
10905	0	0	Ki67+	 8258 8010
10906	0	0	Ki67+	 8260 8588
10907	0	0	Ki67+	 8267 8002
10908	0	0	Ki67+	 8267 8456
10909	0	0	Ki67+	 8268 8341
10910	0	0	Ki67+	 8270 8666
10911	0	0	Ki67+	 8271 8260
10912	0	0	Ki67+	 8272 8393
10913	0	0	Ki67+	 8277 8581
10914	0	0	Ki67+	 8278 8483
10915	0	0	Ki67+	 8279 8061
10916	0	0	Ki67+	 8281 8111
10917	0	0	Ki67+	 8282 8022
10918	0	0	Ki67+	 8285 8260
10919	0	0	Ki67+	 8286 7980
10920	0	0	Ki67+	 8289 8559
10921	0	0	Ki67+	 8297 8334
10922	0	0	Ki67+	 8300 8517
10923	0	0	Ki67+	 8301 8489
10924	0	0	Ki67+	 8302 8098
10925	0	0	Ki67+	 8304 8039
10926	0	0	Ki67+	 8308 8260
10927	0	0	Ki67+	 8309 8640
10928	0	0	Ki67+	 8312 8243
10929	0	0	Ki67+	 8313 8547
10930	0	0	Ki67+	 8314 8330
10931	0	0	Ki67+	 8316 8379
10932	0	0	Ki67+	 8317 7962
10933	0	0	Ki67+	 8320 7990
10934	0	0	Ki67+	 8320 8531
10935	0	0	Ki67+	 8322 8013
10936	0	0	Ki67+	 8323 8432
10937	0	0	Ki67+	 8327 8062
10938	0	0	Ki67+	 8327 8461
10939	0	0	Ki67+	 8327 8512
10940	0	0	Ki67+	 8334 7941
10941	0	0	Ki67+	 8336 8650
10942	0	0	Ki67+	 8339 8257
10943	0	0	Ki67+	 8340 8078
10944	0	0	Ki67+	 8341 8236
10945	0	0	Ki67+	 8341 8368
10946	0	0	Ki67+	 8346 8341
10947	0	0	Ki67+	 8349 8004
10948	0	0	Ki67+	 8357 8482
10949	0	0	Ki67+	 8358 7948
10950	0	0	Ki67+	 8358 8063
10951	0	0	Ki67+	 8362 8667
10952	0	0	Ki67+	 8365 8441
10953	0	0	Ki67+	 8366 8217
10954	0	0	Ki67+	 8368 8039
10955	0	0	Ki67+	 8368 8233
10956	0	0	Ki67+	 8372 8068
10957	0	0	Ki67+	 8373 7962
10958	0	0	Ki67+	 8375 8633
10959	0	0	Ki67+	 8378 8053
10960	0	0	Ki67+	 8384 7991
10961	0	0	Ki67+	 8389 7974
10962	0	0	Ki67+	 8394 8241
10963	0	0	Ki67+	 8395 8048
10964	0	0	Ki67+	 8397 8208
10965	0	0	Ki67+	 8400 8463
10966	0	0	Ki67+	 8407 7998
10967	0	0	Ki67+	 8407 8620
10968	0	0	Ki67+	 8409 8026
10969	0	0	Ki67+	 8409 8265
10970	0	0	Ki67+	 8411 8388
10971	0	0	Ki67+	 8413 8205
10972	0	0	Ki67+	 8415 8339
10973	0	0	Ki67+	 8427 8474
10974	0	0	Ki67+	 8427 8667
10975	0	0	Ki67+	 8431 8290
10976	0	0	Ki67+	 8433 8501
10977	0	0	Ki67+	 8439 8402
10978	0	0	Ki67+	 8441 7930
10979	0	0	Ki67+	 8442 8364
10980	0	0	Ki67+	 8444 8269
10981	0	0	Ki67+	 8445 8385
10982	0	0	Ki67+	 8445 8650
10983	0	0	Ki67+	 8450 8409
10984	0	0	Ki67+	 8450 8626
10985	0	0	Ki67+	 8452 8438
10986	0	0	Ki67+	 8455 8659
10987	0	0	Ki67+	 8464 8609
10988	0	0	Ki67+	 8468 8334
10989	0	0	Ki67+	 8475 8586
10990	0	0	Ki67+	 8476 8267
10991	0	0	Ki67+	 8476 8296
10992	0	0	Ki67+	 8479 8604
10993	0	0	Ki67+	 8480 8548
10994	0	0	Ki67+	 8483 8322
10995	0	0	Ki67+	 8487 8516
10996	0	0	Ki67+	 8492 8575
10997	0	0	Ki67+	 8494 8400
10998	0	0	Ki67+	 8500 8371
10999	0	0	Ki67+	 8500 8490
11000	0	0	Ki67+	 8502 8653
11001	0	0	Ki67+	 8507 8387
11002	0	0	Ki67+	 8507 8630
11003	0	0	Ki67+	 8513 8434
11004	0	0	Ki67+	 8514 8364
11005	0	0	Ki67+	 8514 8513
11006	0	0	Ki67+	 8517 8546
11007	0	0	Ki67+	 8520 8466
11008	0	0	Ki67+	 8521 8603
11009	0	0	Ki67+	 8526 8337
11010	0	0	Ki67+	 8530 8453
11011	0	0	Ki67+	 8531 8526
11012	0	0	Ki67+	 8534 8575
11013	0	0	Ki67+	 8539 8408
11014	0	0	Ki67+	 8541 8146
11015	0	0	Ki67+	 8548 8540
11016	0	0	Ki67+	 8558 8171
11017	0	0	Ki67+	 8562 8603
11018	0	0	Ki67+	 8569 8190
11019	0	0	Ki67+	 8580 8510
11020	0	0	Ki67+	 8584 8592
11021	0	0	Ki67+	 8588 8664
11022	0	0	Ki67+	 8589 8206
11023	0	0	Ki67+	 8595 8574
11024	0	0	Ki67+	 8598 8505
11025	0	0	Ki67+	 8600 8534
11026	0	0	Ki67+	 8601 8243
11027	0	0	Ki67+	 7816 9152
11028	0	0	Ki67+	 7818 9198
11029	0	0	Ki67+	 7836 9135
11030	0	0	Ki67+	 7841 9176
11031	0	0	Ki67+	 7857 9157
11032	0	0	Ki67+	 7862 9197
11033	0	0	Ki67+	 7884 9148
11034	0	0	Ki67+	 7891 9013
11035	0	0	Ki67+	 7894 9183
11036	0	0	Ki67+	 7908 9080
11037	0	0	Ki67+	 7912 9039
11038	0	0	Ki67+	 7915 9154
11039	0	0	Ki67+	 7919 8996
11040	0	0	Ki67+	 7932 9164
11041	0	0	Ki67+	 7933 9051
11042	0	0	Ki67+	 7937 9283
11043	0	0	Ki67+	 7948 9001
11044	0	0	Ki67+	 7964 9181
11045	0	0	Ki67+	 7970 8979
11046	0	0	Ki67+	 7970 9202
11047	0	0	Ki67+	 7978 9006
11048	0	0	Ki67+	 7980 9443
11049	0	0	Ki67+	 7981 8955
11050	0	0	Ki67+	 7982 9215
11051	0	0	Ki67+	 7991 9084
11052	0	0	Ki67+	 7994 9112
11053	0	0	Ki67+	 7997 9186
11054	0	0	Ki67+	 8003 9081
11055	0	0	Ki67+	 8005 9226
11056	0	0	Ki67+	 8007 8969
11057	0	0	Ki67+	 8020 9100
11058	0	0	Ki67+	 8022 8944
11059	0	0	Ki67+	 8025 9221
11060	0	0	Ki67+	 8036 9193
11061	0	0	Ki67+	 8038 8957
11062	0	0	Ki67+	 8040 9171
11063	0	0	Ki67+	 8045 9084
11064	0	0	Ki67+	 8048 8924
11065	0	0	Ki67+	 8048 8992
11066	0	0	Ki67+	 8055 9123
11067	0	0	Ki67+	 8056 9149
11068	0	0	Ki67+	 8059 8701
11069	0	0	Ki67+	 8059 8927
11070	0	0	Ki67+	 8066 9391
11071	0	0	Ki67+	 8070 9457
11072	0	0	Ki67+	 8071 9426
11073	0	0	Ki67+	 8073 8947
11074	0	0	Ki67+	 8075 8778
11075	0	0	Ki67+	 8084 9403
11076	0	0	Ki67+	 8091 8809
11077	0	0	Ki67+	 8093 9435
11078	0	0	Ki67+	 8095 8886
11079	0	0	Ki67+	 8100 8785
11080	0	0	Ki67+	 8108 9437
11081	0	0	Ki67+	 8111 8797
11082	0	0	Ki67+	 8118 8700
11083	0	0	Ki67+	 8122 8743
11084	0	0	Ki67+	 8125 8764
11085	0	0	Ki67+	 8128 9456
11086	0	0	Ki67+	 8138 8728
11087	0	0	Ki67+	 8157 8763
11088	0	0	Ki67+	 8158 8711
11089	0	0	Ki67+	 8174 8751
11090	0	0	Ki67+	 8184 8717
11091	0	0	Ki67+	 8186 8763
11092	0	0	Ki67+	 8189 9457
11093	0	0	Ki67+	 8201 9455
11094	0	0	Ki67+	 8203 8787
11095	0	0	Ki67+	 8209 8684
11096	0	0	Ki67+	 8212 8776
11097	0	0	Ki67+	 8218 8816
11098	0	0	Ki67+	 8221 8684
11099	0	0	Ki67+	 8221 8716
11100	0	0	Ki67+	 8223 8734
11101	0	0	Ki67+	 8227 9396
11102	0	0	Ki67+	 8238 8760
11103	0	0	Ki67+	 8243 9433
11104	0	0	Ki67+	 8244 8714
11105	0	0	Ki67+	 8246 8809
11106	0	0	Ki67+	 8251 8774
11107	0	0	Ki67+	 8251 9463
11108	0	0	Ki67+	 8254 8761
11109	0	0	Ki67+	 8266 9441
11110	0	0	Ki67+	 8275 8819
11111	0	0	Ki67+	 8276 8777
11112	0	0	Ki67+	 8286 8710
11113	0	0	Ki67+	 8287 9450
11114	0	0	Ki67+	 8289 8673
11115	0	0	Ki67+	 8290 8740
11116	0	0	Ki67+	 8294 8688
11117	0	0	Ki67+	 8294 8846
11118	0	0	Ki67+	 8298 8768
11119	0	0	Ki67+	 8301 8811
11120	0	0	Ki67+	 8301 9464
11121	0	0	Ki67+	 8310 8731
11122	0	0	Ki67+	 8313 8744
11123	0	0	Ki67+	 8323 9432
11124	0	0	Ki67+	 8328 8897
11125	0	0	Ki67+	 8339 8703
11126	0	0	Ki67+	 8341 8785
11127	0	0	Ki67+	 8345 8840
11128	0	0	Ki67+	 8346 8803
11129	0	0	Ki67+	 8346 9424
11130	0	0	Ki67+	 8354 8722
11131	0	0	Ki67+	 8356 9454
11132	0	0	Ki67+	 8360 8817
11133	0	0	Ki67+	 8363 9176
11134	0	0	Ki67+	 8367 8768
11135	0	0	Ki67+	 8377 8839
11136	0	0	Ki67+	 8381 8710
11137	0	0	Ki67+	 8381 8807
11138	0	0	Ki67+	 8384 8691
11139	0	0	Ki67+	 8393 9009
11140	0	0	Ki67+	 8394 8781
11141	0	0	Ki67+	 8394 9098
11142	0	0	Ki67+	 8409 8795
11143	0	0	Ki67+	 8410 8783
11144	0	0	Ki67+	 8410 8825
11145	0	0	Ki67+	 8411 9157
11146	0	0	Ki67+	 8420 8846
11147	0	0	Ki67+	 8429 8814
11148	0	0	Ki67+	 8436 8739
11149	0	0	Ki67+	 8440 8697
11150	0	0	Ki67+	 8445 9296
11151	0	0	Ki67+	 8449 8690
11152	0	0	Ki67+	 8459 8927
11153	0	0	Ki67+	 8463 8699
11154	0	0	Ki67+	 8464 8834
11155	0	0	Ki67+	 8466 8771
11156	0	0	Ki67+	 8471 8759
11157	0	0	Ki67+	 8475 8898
11158	0	0	Ki67+	 8483 8818
11159	0	0	Ki67+	 8488 8674
11160	0	0	Ki67+	 8488 8868
11161	0	0	Ki67+	 8490 8797
11162	0	0	Ki67+	 8494 8938
11163	0	0	Ki67+	 8498 8897
11164	0	0	Ki67+	 8509 8913
11165	0	0	Ki67+	 8516 8820
11166	0	0	Ki67+	 8524 8854
11167	0	0	Ki67+	 8531 8693
11168	0	0	Ki67+	 8533 8724
11169	0	0	Ki67+	 8534 8928
11170	0	0	Ki67+	 8537 8807
11171	0	0	Ki67+	 8538 8956
11172	0	0	Ki67+	 8539 8854
11173	0	0	Ki67+	 8553 8859
11174	0	0	Ki67+	 8562 8711
11175	0	0	Ki67+	 8562 8912
11176	0	0	Ki67+	 8569 8783
11177	0	0	Ki67+	 8574 8834
11178	0	0	Ki67+	 8575 8899
11179	0	0	Ki67+	 8584 8693
11180	0	0	Ki67+	 8584 8826
11181	0	0	Ki67+	 8587 8943
11182	0	0	Ki67+	 8601 8791
11183	0	0	Ki67+	 8601 8808
11184	0	0	Ki67+	 7913 10210
11185	0	0	Ki67+	 7916 10267
11186	0	0	Ki67+	 7921 10241
11187	0	0	Ki67+	 7931 10189
11188	0	0	Ki67+	 7938 10156
11189	0	0	Ki67+	 7938 10227
11190	0	0	Ki67+	 7953 10130
11191	0	0	Ki67+	 7973 10176
11192	0	0	Ki67+	 7979 10154
11193	0	0	Ki67+	 7983 10110
11194	0	0	Ki67+	 7988 9476
11195	0	0	Ki67+	 7988 10214
11196	0	0	Ki67+	 7998 10236
11197	0	0	Ki67+	 8004 10156
11198	0	0	Ki67+	 8006 10104
11199	0	0	Ki67+	 8017 10222
11200	0	0	Ki67+	 8019 10195
11201	0	0	Ki67+	 8029 10262
11202	0	0	Ki67+	 8037 10232
11203	0	0	Ki67+	 8042 10080
11204	0	0	Ki67+	 8048 10172
11205	0	0	Ki67+	 8048 10207
11206	0	0	Ki67+	 8053 10058
11207	0	0	Ki67+	 8053 10246
11208	0	0	Ki67+	 8054 10099
11209	0	0	Ki67+	 8068 10140
11210	0	0	Ki67+	 8076 10169
11211	0	0	Ki67+	 8082 10220
11212	0	0	Ki67+	 8089 9477
11213	0	0	Ki67+	 8091 10249
11214	0	0	Ki67+	 8092 10173
11215	0	0	Ki67+	 8100 10191
11216	0	0	Ki67+	 8102 9544
11217	0	0	Ki67+	 8102 10206
11218	0	0	Ki67+	 8116 9537
11219	0	0	Ki67+	 8119 10126
11220	0	0	Ki67+	 8148 9530
11221	0	0	Ki67+	 8168 9482
11222	0	0	Ki67+	 8174 9534
11223	0	0	Ki67+	 8179 9577
11224	0	0	Ki67+	 8183 9520
11225	0	0	Ki67+	 8196 9559
11226	0	0	Ki67+	 8212 10215
11227	0	0	Ki67+	 8212 10244
11228	0	0	Ki67+	 8215 9522
11229	0	0	Ki67+	 8220 9581
11230	0	0	Ki67+	 8228 9562
11231	0	0	Ki67+	 8243 10232
11232	0	0	Ki67+	 8245 10246
11233	0	0	Ki67+	 8247 9528
11234	0	0	Ki67+	 8249 9593
11235	0	0	Ki67+	 8259 10210
11236	0	0	Ki67+	 8279 9551
11237	0	0	Ki67+	 8280 10252
11238	0	0	Ki67+	 8306 9510
11239	0	0	Ki67+	 8310 9473
11240	0	0	Ki67+	 8316 9531
11241	0	0	Ki67+	 8335 9522
11242	0	0	Ki67+	 8341 9494
11243	0	0	Ki67+	 8341 9556
11244	0	0	Ki67+	 8345 9630
11245	0	0	Ki67+	 8357 9643
11246	0	0	Ki67+	 8361 9506
11247	0	0	Ki67+	 8371 9629
11248	0	0	Ki67+	 8388 9515
11249	0	0	Ki67+	 8388 9611
11250	0	0	Ki67+	 8391 9663
11251	0	0	Ki67+	 8393 9546
11252	0	0	Ki67+	 8397 9568
11253	0	0	Ki67+	 8403 10119
11254	0	0	Ki67+	 8408 9668
11255	0	0	Ki67+	 8413 9618
11256	0	0	Ki67+	 8413 10216
11257	0	0	Ki67+	 8414 10160
11258	0	0	Ki67+	 8417 10179
11259	0	0	Ki67+	 8423 10136
11260	0	0	Ki67+	 8424 9555
11261	0	0	Ki67+	 8424 9646
11262	0	0	Ki67+	 8428 9533
11263	0	0	Ki67+	 8430 9609
11264	0	0	Ki67+	 8432 10145
11265	0	0	Ki67+	 8438 10097
11266	0	0	Ki67+	 8438 10238
11267	0	0	Ki67+	 8439 9603
11268	0	0	Ki67+	 8446 9635
11269	0	0	Ki67+	 8451 10199
11270	0	0	Ki67+	 8454 9563
11271	0	0	Ki67+	 8458 10119
11272	0	0	Ki67+	 8460 9661
11273	0	0	Ki67+	 8461 9683
11274	0	0	Ki67+	 8463 10146
11275	0	0	Ki67+	 8468 9648
11276	0	0	Ki67+	 8470 9595
11277	0	0	Ki67+	 8471 10128
11278	0	0	Ki67+	 8472 10078
11279	0	0	Ki67+	 8478 10102
11280	0	0	Ki67+	 8484 10186
11281	0	0	Ki67+	 8485 10161
11282	0	0	Ki67+	 8499 9992
11283	0	0	Ki67+	 8505 10250
11284	0	0	Ki67+	 8507 10182
11285	0	0	Ki67+	 8524 10077
11286	0	0	Ki67+	 8533 10237
11287	0	0	Ki67+	 8541 10209
11288	0	0	Ki67+	 8543 10090
11289	0	0	Ki67+	 8552 10058
11290	0	0	Ki67+	 8554 10023
11291	0	0	Ki67+	 8560 10240
11292	0	0	Ki67+	 8564 9712
11293	0	0	Ki67+	 8565 10072
11294	0	0	Ki67+	 8567 9683
11295	0	0	Ki67+	 8572 9997
11296	0	0	Ki67+	 8573 9772
11297	0	0	Ki67+	 8578 10220
11298	0	0	Ki67+	 8580 10196
11299	0	0	Ki67+	 8581 10059
11300	0	0	Ki67+	 8582 10185
11301	0	0	Ki67+	 8584 9783
11302	0	0	Ki67+	 8587 9725
11303	0	0	Ki67+	 8588 9644
11304	0	0	Ki67+	 8591 9670
11305	0	0	Ki67+	 8592 9605
11306	0	0	Ki67+	 8592 9699
11307	0	0	Ki67+	 8593 10016
11308	0	0	Ki67+	 8595 9757
11309	0	0	Ki67+	 8595 9990
11310	0	0	Ki67+	 8597 9804
11311	0	0	Ki67+	 8597 10085
11312	0	0	Ki67+	 8601 9675
11313	0	0	Ki67+	 8601 10002
11314	0	0	Ki67+	 8601 10249
11315	0	0	Ki67+	 8603 9509
11316	0	0	Ki67+	 8605 9480
11317	0	0	Ki67+	 8607 10140
11318	0	0	Ki67+	 7810 10796
11319	0	0	Ki67+	 7816 10754
11320	0	0	Ki67+	 7817 10615
11321	0	0	Ki67+	 7820 10844
11322	0	0	Ki67+	 7822 10831
11323	0	0	Ki67+	 7824 10599
11324	0	0	Ki67+	 7824 10699
11325	0	0	Ki67+	 7838 10801
11326	0	0	Ki67+	 7841 10678
11327	0	0	Ki67+	 7843 10656
11328	0	0	Ki67+	 7844 10603
11329	0	0	Ki67+	 7844 10735
11330	0	0	Ki67+	 7845 10766
11331	0	0	Ki67+	 7847 10840
11332	0	0	Ki67+	 7848 10716
11333	0	0	Ki67+	 7850 10628
11334	0	0	Ki67+	 7858 10600
11335	0	0	Ki67+	 7858 10853
11336	0	0	Ki67+	 7862 10789
11337	0	0	Ki67+	 7866 10688
11338	0	0	Ki67+	 7867 10669
11339	0	0	Ki67+	 7875 10422
11340	0	0	Ki67+	 7877 10631
11341	0	0	Ki67+	 7879 10408
11342	0	0	Ki67+	 7882 10718
11343	0	0	Ki67+	 7885 10861
11344	0	0	Ki67+	 7888 10393
11345	0	0	Ki67+	 7888 10591
11346	0	0	Ki67+	 7888 10739
11347	0	0	Ki67+	 7888 10818
11348	0	0	Ki67+	 7890 10548
11349	0	0	Ki67+	 7891 10804
11350	0	0	Ki67+	 7891 10849
11351	0	0	Ki67+	 7893 10647
11352	0	0	Ki67+	 7894 10445
11353	0	0	Ki67+	 7895 10525
11354	0	0	Ki67+	 7896 10350
11355	0	0	Ki67+	 7896 10456
11356	0	0	Ki67+	 7897 10779
11357	0	0	Ki67+	 7901 10622
11358	0	0	Ki67+	 7902 10907
11359	0	0	Ki67+	 7904 10363
11360	0	0	Ki67+	 7905 10576
11361	0	0	Ki67+	 7906 10400
11362	0	0	Ki67+	 7907 10321
11363	0	0	Ki67+	 7908 10547
11364	0	0	Ki67+	 7908 10685
11365	0	0	Ki67+	 7910 10872
11366	0	0	Ki67+	 7912 10717
11367	0	0	Ki67+	 7912 10814
11368	0	0	Ki67+	 7913 10444
11369	0	0	Ki67+	 7914 10481
11370	0	0	Ki67+	 7917 10848
11371	0	0	Ki67+	 7918 10351
11372	0	0	Ki67+	 7918 10502
11373	0	0	Ki67+	 7923 10432
11374	0	0	Ki67+	 7923 10524
11375	0	0	Ki67+	 7923 10647
11376	0	0	Ki67+	 7929 10835
11377	0	0	Ki67+	 7932 10745
11378	0	0	Ki67+	 7934 10411
11379	0	0	Ki67+	 7935 10715
11380	0	0	Ki67+	 7936 10850
11381	0	0	Ki67+	 7937 10565
11382	0	0	Ki67+	 7942 10597
11383	0	0	Ki67+	 7945 10324
11384	0	0	Ki67+	 7946 10612
11385	0	0	Ki67+	 7946 10659
11386	0	0	Ki67+	 7951 10528
11387	0	0	Ki67+	 7951 10717
11388	0	0	Ki67+	 7956 10318
11389	0	0	Ki67+	 7957 10897
11390	0	0	Ki67+	 7961 10495
11391	0	0	Ki67+	 7962 10753
11392	0	0	Ki67+	 7964 10776
11393	0	0	Ki67+	 7967 10472
11394	0	0	Ki67+	 7971 10917
11395	0	0	Ki67+	 7972 10807
11396	0	0	Ki67+	 7972 10847
11397	0	0	Ki67+	 7979 10433
11398	0	0	Ki67+	 7980 10292
11399	0	0	Ki67+	 7980 10883
11400	0	0	Ki67+	 7981 10962
11401	0	0	Ki67+	 7983 10282
11402	0	0	Ki67+	 7986 10556
11403	0	0	Ki67+	 7986 10721
11404	0	0	Ki67+	 7987 10509
11405	0	0	Ki67+	 7993 10396
11406	0	0	Ki67+	 7993 10787
11407	0	0	Ki67+	 8000 10873
11408	0	0	Ki67+	 8002 10315
11409	0	0	Ki67+	 8002 10820
11410	0	0	Ki67+	 8003 10520
11411	0	0	Ki67+	 8005 10963
11412	0	0	Ki67+	 8008 10909
11413	0	0	Ki67+	 8010 10646
11414	0	0	Ki67+	 8014 10878
11415	0	0	Ki67+	 8015 10336
11416	0	0	Ki67+	 8016 11064
11417	0	0	Ki67+	 8017 10551
11418	0	0	Ki67+	 8018 10316
11419	0	0	Ki67+	 8023 10972
11420	0	0	Ki67+	 8025 10794
11421	0	0	Ki67+	 8028 10826
11422	0	0	Ki67+	 8031 10495
11423	0	0	Ki67+	 8033 10994
11424	0	0	Ki67+	 8034 10439
11425	0	0	Ki67+	 8036 10351
11426	0	0	Ki67+	 8037 10780
11427	0	0	Ki67+	 8038 10284
11428	0	0	Ki67+	 8045 10343
11429	0	0	Ki67+	 8045 10600
11430	0	0	Ki67+	 8051 10527
11431	0	0	Ki67+	 8051 10973
11432	0	0	Ki67+	 8056 10313
11433	0	0	Ki67+	 8056 10914
11434	0	0	Ki67+	 8061 10377
11435	0	0	Ki67+	 8062 10853
11436	0	0	Ki67+	 8065 10541
11437	0	0	Ki67+	 8067 10889
11438	0	0	Ki67+	 8067 10960
11439	0	0	Ki67+	 8075 10772
11440	0	0	Ki67+	 8077 10634
11441	0	0	Ki67+	 8078 10937
11442	0	0	Ki67+	 8082 10649
11443	0	0	Ki67+	 8084 10601
11444	0	0	Ki67+	 8089 10667
11445	0	0	Ki67+	 8090 10366
11446	0	0	Ki67+	 8095 10568
11447	0	0	Ki67+	 8097 10351
11448	0	0	Ki67+	 8102 10763
11449	0	0	Ki67+	 8108 10394
11450	0	0	Ki67+	 8114 10460
11451	0	0	Ki67+	 8114 10563
11452	0	0	Ki67+	 8117 10443
11453	0	0	Ki67+	 8119 10763
11454	0	0	Ki67+	 8124 10403
11455	0	0	Ki67+	 8125 10362
11456	0	0	Ki67+	 8125 10387
11457	0	0	Ki67+	 8127 10509
11458	0	0	Ki67+	 8135 10424
11459	0	0	Ki67+	 8135 10449
11460	0	0	Ki67+	 8142 10982
11461	0	0	Ki67+	 8147 10378
11462	0	0	Ki67+	 8148 10306
11463	0	0	Ki67+	 8152 10340
11464	0	0	Ki67+	 8159 10327
11465	0	0	Ki67+	 8160 10406
11466	0	0	Ki67+	 8160 10865
11467	0	0	Ki67+	 8164 10380
11468	0	0	Ki67+	 8164 10521
11469	0	0	Ki67+	 8166 10297
11470	0	0	Ki67+	 8170 10507
11471	0	0	Ki67+	 8175 10576
11472	0	0	Ki67+	 8179 10381
11473	0	0	Ki67+	 8184 10673
11474	0	0	Ki67+	 8187 10485
11475	0	0	Ki67+	 8192 10746
11476	0	0	Ki67+	 8194 10417
11477	0	0	Ki67+	 8195 10563
11478	0	0	Ki67+	 8197 10847
11479	0	0	Ki67+	 8198 10450
11480	0	0	Ki67+	 8200 10505
11481	0	0	Ki67+	 8200 10861
11482	0	0	Ki67+	 8202 10306
11483	0	0	Ki67+	 8203 10396
11484	0	0	Ki67+	 8205 10647
11485	0	0	Ki67+	 8207 10291
11486	0	0	Ki67+	 8207 10770
11487	0	0	Ki67+	 8208 10336
11488	0	0	Ki67+	 8209 10748
11489	0	0	Ki67+	 8210 10479
11490	0	0	Ki67+	 8214 10366
11491	0	0	Ki67+	 8214 10594
11492	0	0	Ki67+	 8215 10557
11493	0	0	Ki67+	 8218 10690
11494	0	0	Ki67+	 8222 10497
11495	0	0	Ki67+	 8228 10336
11496	0	0	Ki67+	 8228 10799
11497	0	0	Ki67+	 8237 10729
11498	0	0	Ki67+	 8238 10742
11499	0	0	Ki67+	 8241 10406
11500	0	0	Ki67+	 8245 10658
11501	0	0	Ki67+	 8246 10453
11502	0	0	Ki67+	 8247 10275
11503	0	0	Ki67+	 8251 10478
11504	0	0	Ki67+	 8257 10584
11505	0	0	Ki67+	 8259 10497
11506	0	0	Ki67+	 8259 10701
11507	0	0	Ki67+	 8267 10427
11508	0	0	Ki67+	 8267 10718
11509	0	0	Ki67+	 8268 10384
11510	0	0	Ki67+	 8269 10819
11511	0	0	Ki67+	 8270 10288
11512	0	0	Ki67+	 8271 10480
11513	0	0	Ki67+	 8274 10513
11514	0	0	Ki67+	 8275 10408
11515	0	0	Ki67+	 8279 10676
11516	0	0	Ki67+	 8280 10313
11517	0	0	Ki67+	 8281 10693
11518	0	0	Ki67+	 8283 10776
11519	0	0	Ki67+	 8287 10449
11520	0	0	Ki67+	 8290 10642
11521	0	0	Ki67+	 8296 10458
11522	0	0	Ki67+	 8299 10403
11523	0	0	Ki67+	 8301 10349
11524	0	0	Ki67+	 8304 10593
11525	0	0	Ki67+	 8305 10541
11526	0	0	Ki67+	 8305 10771
11527	0	0	Ki67+	 8309 10603
11528	0	0	Ki67+	 8309 10852
11529	0	0	Ki67+	 8312 10646
11530	0	0	Ki67+	 8313 10839
11531	0	0	Ki67+	 8314 10756
11532	0	0	Ki67+	 8315 10770
11533	0	0	Ki67+	 8318 10583
11534	0	0	Ki67+	 8320 10428
11535	0	0	Ki67+	 8321 10543
11536	0	0	Ki67+	 8323 10472
11537	0	0	Ki67+	 8324 10604
11538	0	0	Ki67+	 8325 10732
11539	0	0	Ki67+	 8327 10570
11540	0	0	Ki67+	 8334 10796
11541	0	0	Ki67+	 8335 10562
11542	0	0	Ki67+	 8339 10420
11543	0	0	Ki67+	 8341 10704
11544	0	0	Ki67+	 8341 10865
11545	0	0	Ki67+	 8346 10454
11546	0	0	Ki67+	 8349 10725
11547	0	0	Ki67+	 8351 10595
11548	0	0	Ki67+	 8351 10752
11549	0	0	Ki67+	 8355 10852
11550	0	0	Ki67+	 8356 10474
11551	0	0	Ki67+	 8358 10506
11552	0	0	Ki67+	 8358 10529
11553	0	0	Ki67+	 8361 10670
11554	0	0	Ki67+	 8367 10635
11555	0	0	Ki67+	 8381 10639
11556	0	0	Ki67+	 8381 10722
11557	0	0	Ki67+	 8382 10841
11558	0	0	Ki67+	 8383 10607
11559	0	0	Ki67+	 8383 10783
11560	0	0	Ki67+	 8384 10510
11561	0	0	Ki67+	 8386 10684
11562	0	0	Ki67+	 8388 10547
11563	0	0	Ki67+	 8396 10535
11564	0	0	Ki67+	 8398 10560
11565	0	0	Ki67+	 8398 10786
11566	0	0	Ki67+	 8402 10546
11567	0	0	Ki67+	 8403 10629
11568	0	0	Ki67+	 8408 10586
11569	0	0	Ki67+	 8409 10820
11570	0	0	Ki67+	 8411 10718
11571	0	0	Ki67+	 8414 10662
11572	0	0	Ki67+	 8415 10603
11573	0	0	Ki67+	 8415 10692
11574	0	0	Ki67+	 8421 10635
11575	0	0	Ki67+	 8421 10769
11576	0	0	Ki67+	 8422 10804
11577	0	0	Ki67+	 8423 10755
11578	0	0	Ki67+	 8435 10602
11579	0	0	Ki67+	 8437 10703
11580	0	0	Ki67+	 8440 10623
11581	0	0	Ki67+	 8440 10691
11582	0	0	Ki67+	 8449 10657
11583	0	0	Ki67+	 8451 10791
11584	0	0	Ki67+	 8459 10707
11585	0	0	Ki67+	 8459 10828
11586	0	0	Ki67+	 8460 10732
11587	0	0	Ki67+	 8469 10785
11588	0	0	Ki67+	 8473 10768
11589	0	0	Ki67+	 8478 10679
11590	0	0	Ki67+	 8480 10818
11591	0	0	Ki67+	 8490 10702
11592	0	0	Ki67+	 8493 10720
11593	0	0	Ki67+	 8500 10766
11594	0	0	Ki67+	 8500 10792
11595	0	0	Ki67+	 8502 10666
11596	0	0	Ki67+	 8505 10734
11597	0	0	Ki67+	 8506 10811
11598	0	0	Ki67+	 8512 10711
11599	0	0	Ki67+	 8512 10886
11600	0	0	Ki67+	 8515 10761
11601	0	0	Ki67+	 8515 10788
11602	0	0	Ki67+	 8518 10902
11603	0	0	Ki67+	 8519 10866
11604	0	0	Ki67+	 8523 10807
11605	0	0	Ki67+	 8526 10576
11606	0	0	Ki67+	 8533 10527
11607	0	0	Ki67+	 8537 10911
11608	0	0	Ki67+	 8540 10720
11609	0	0	Ki67+	 8542 10673
11610	0	0	Ki67+	 8543 10612
11611	0	0	Ki67+	 8543 10749
11612	0	0	Ki67+	 8544 10783
11613	0	0	Ki67+	 8544 10839
11614	0	0	Ki67+	 8544 10868
11615	0	0	Ki67+	 8548 10641
11616	0	0	Ki67+	 8551 10690
11617	0	0	Ki67+	 8553 10511
11618	0	0	Ki67+	 8553 10541
11619	0	0	Ki67+	 8553 10811
11620	0	0	Ki67+	 8558 10923
11621	0	0	Ki67+	 8561 10563
11622	0	0	Ki67+	 8565 10683
11623	0	0	Ki67+	 8571 10788
11624	0	0	Ki67+	 8572 10631
11625	0	0	Ki67+	 8578 10546
11626	0	0	Ki67+	 8578 10560
11627	0	0	Ki67+	 8579 10751
11628	0	0	Ki67+	 8579 10883
11629	0	0	Ki67+	 8581 10526
11630	0	0	Ki67+	 8582 10419
11631	0	0	Ki67+	 8582 10647
11632	0	0	Ki67+	 8583 10581
11633	0	0	Ki67+	 8586 10377
11634	0	0	Ki67+	 8590 10355
11635	0	0	Ki67+	 8591 10336
11636	0	0	Ki67+	 8592 10399
11637	0	0	Ki67+	 8594 10821
11638	0	0	Ki67+	 8595 10310
11639	0	0	Ki67+	 8599 10449
11640	0	0	Ki67+	 8600 10614
11641	0	0	Ki67+	 8601 10511
11642	0	0	Ki67+	 8601 10671
11643	0	0	Ki67+	 8603 10750
11644	0	0	Ki67+	 8604 10884
11645	0	0	Ki67+	 8606 10472
11646	0	0	Ki67+	 8606 10798
11647	0	0	Ki67+	 8036 11078
11648	0	0	Ki67+	 8049 11641
11649	0	0	Ki67+	 8053 11095
11650	0	0	Ki67+	 8066 11693
11651	0	0	Ki67+	 8084 11643
11652	0	0	Ki67+	 8088 11724
11653	0	0	Ki67+	 8102 11682
11654	0	0	Ki67+	 8106 11717
11655	0	0	Ki67+	 8110 11646
11656	0	0	Ki67+	 8126 11784
11657	0	0	Ki67+	 8129 11706
11658	0	0	Ki67+	 8133 11653
11659	0	0	Ki67+	 8141 11728
11660	0	0	Ki67+	 8143 11745
11661	0	0	Ki67+	 8151 11775
11662	0	0	Ki67+	 8151 11846
11663	0	0	Ki67+	 8163 11209
11664	0	0	Ki67+	 8163 11656
11665	0	0	Ki67+	 8167 11705
11666	0	0	Ki67+	 8167 11786
11667	0	0	Ki67+	 8170 11177
11668	0	0	Ki67+	 8172 11845
11669	0	0	Ki67+	 8176 11724
11670	0	0	Ki67+	 8176 11817
11671	0	0	Ki67+	 8180 11680
11672	0	0	Ki67+	 8193 11776
11673	0	0	Ki67+	 8196 11678
11674	0	0	Ki67+	 8196 11692
11675	0	0	Ki67+	 8200 11852
11676	0	0	Ki67+	 8201 11168
11677	0	0	Ki67+	 8203 11191
11678	0	0	Ki67+	 8209 11682
11679	0	0	Ki67+	 8214 11795
11680	0	0	Ki67+	 8219 11850
11681	0	0	Ki67+	 8223 11870
11682	0	0	Ki67+	 8229 11718
11683	0	0	Ki67+	 8235 11595
11684	0	0	Ki67+	 8236 11693
11685	0	0	Ki67+	 8237 11663
11686	0	0	Ki67+	 8239 11813
11687	0	0	Ki67+	 8243 11841
11688	0	0	Ki67+	 8252 11728
11689	0	0	Ki67+	 8260 11686
11690	0	0	Ki67+	 8262 11723
11691	0	0	Ki67+	 8268 11757
11692	0	0	Ki67+	 8273 11772
11693	0	0	Ki67+	 8284 11853
11694	0	0	Ki67+	 8285 11648
11695	0	0	Ki67+	 8293 11706
11696	0	0	Ki67+	 8293 11774
11697	0	0	Ki67+	 8300 11760
11698	0	0	Ki67+	 8308 11798
11699	0	0	Ki67+	 8310 11535
11700	0	0	Ki67+	 8311 11571
11701	0	0	Ki67+	 8316 11508
11702	0	0	Ki67+	 8317 11636
11703	0	0	Ki67+	 8324 11772
11704	0	0	Ki67+	 8329 11478
11705	0	0	Ki67+	 8335 11606
11706	0	0	Ki67+	 8339 11549
11707	0	0	Ki67+	 8340 11523
11708	0	0	Ki67+	 8345 11663
11709	0	0	Ki67+	 8356 11572
11710	0	0	Ki67+	 8360 11502
11711	0	0	Ki67+	 8360 11619
11712	0	0	Ki67+	 8371 11594
11713	0	0	Ki67+	 8371 11607
11714	0	0	Ki67+	 8371 11669
11715	0	0	Ki67+	 8375 11460
11716	0	0	Ki67+	 8381 11695
11717	0	0	Ki67+	 8389 11458
11718	0	0	Ki67+	 8396 11655
11719	0	0	Ki67+	 8397 11546
11720	0	0	Ki67+	 8410 11634
11721	0	0	Ki67+	 8420 11448
11722	0	0	Ki67+	 8420 11677
11723	0	0	Ki67+	 8421 11610
11724	0	0	Ki67+	 8424 11792
11725	0	0	Ki67+	 8427 11632
11726	0	0	Ki67+	 8434 11827
11727	0	0	Ki67+	 8438 11469
11728	0	0	Ki67+	 8440 11654
11729	0	0	Ki67+	 8447 11459
11730	0	0	Ki67+	 8449 11607
11731	0	0	Ki67+	 8449 11792
11732	0	0	Ki67+	 8450 11850
11733	0	0	Ki67+	 8457 11593
11734	0	0	Ki67+	 8457 11638
11735	0	0	Ki67+	 8458 11512
11736	0	0	Ki67+	 8459 11487
11737	0	0	Ki67+	 8461 11768
11738	0	0	Ki67+	 8465 11628
11739	0	0	Ki67+	 8473 11799
11740	0	0	Ki67+	 8473 11845
11741	0	0	Ki67+	 8474 11439
11742	0	0	Ki67+	 8474 11815
11743	0	0	Ki67+	 8480 11543
11744	0	0	Ki67+	 8482 11472
11745	0	0	Ki67+	 8493 11496
11746	0	0	Ki67+	 8493 11682
11747	0	0	Ki67+	 8494 11522
11748	0	0	Ki67+	 8494 11710
11749	0	0	Ki67+	 8494 11773
11750	0	0	Ki67+	 8495 11648
11751	0	0	Ki67+	 8496 11541
11752	0	0	Ki67+	 8498 11822
11753	0	0	Ki67+	 8504 11813
11754	0	0	Ki67+	 8509 11633
11755	0	0	Ki67+	 8515 11426
11756	0	0	Ki67+	 8517 11624
11757	0	0	Ki67+	 8521 11707
11758	0	0	Ki67+	 8525 11735
11759	0	0	Ki67+	 8535 11663
11760	0	0	Ki67+	 8535 11817
11761	0	0	Ki67+	 8541 11421
11762	0	0	Ki67+	 8544 11715
11763	0	0	Ki67+	 8550 11583
11764	0	0	Ki67+	 8553 11626
11765	0	0	Ki67+	 8554 11704
11766	0	0	Ki67+	 8558 11822
11767	0	0	Ki67+	 8560 11466
11768	0	0	Ki67+	 8566 11670
11769	0	0	Ki67+	 8575 11786
11770	0	0	Ki67+	 8578 11597
11771	0	0	Ki67+	 8583 11729
11772	0	0	Ki67+	 8584 11655
11773	0	0	Ki67+	 8585 11527
11774	0	0	Ki67+	 8586 11821
11775	0	0	Ki67+	 8593 11629
11776	0	0	Ki67+	 8597 11504
11777	0	0	Ki67+	 8601 11660
11778	0	0	Ki67+	 8603 11618
11779	0	0	Ki67+	 8606 11699
11780	0	0	Ki67+	 7813 12654
11781	0	0	Ki67+	 7865 12120
11782	0	0	Ki67+	 7886 12103
11783	0	0	Ki67+	 8086 12624
11784	0	0	Ki67+	 8099 12594
11785	0	0	Ki67+	 8119 12473
11786	0	0	Ki67+	 8124 12588
11787	0	0	Ki67+	 8129 12524
11788	0	0	Ki67+	 8141 12027
11789	0	0	Ki67+	 8143 12369
11790	0	0	Ki67+	 8147 12543
11791	0	0	Ki67+	 8148 12589
11792	0	0	Ki67+	 8156 12565
11793	0	0	Ki67+	 8158 12554
11794	0	0	Ki67+	 8163 12456
11795	0	0	Ki67+	 8164 12354
11796	0	0	Ki67+	 8168 12419
11797	0	0	Ki67+	 8172 12581
11798	0	0	Ki67+	 8174 11874
11799	0	0	Ki67+	 8185 12154
11800	0	0	Ki67+	 8191 11884
11801	0	0	Ki67+	 8191 12336
11802	0	0	Ki67+	 8200 12656
11803	0	0	Ki67+	 8202 12637
11804	0	0	Ki67+	 8217 12642
11805	0	0	Ki67+	 8218 12350
11806	0	0	Ki67+	 8230 12462
11807	0	0	Ki67+	 8231 12373
11808	0	0	Ki67+	 8232 11888
11809	0	0	Ki67+	 8232 12433
11810	0	0	Ki67+	 8234 12417
11811	0	0	Ki67+	 8234 12488
11812	0	0	Ki67+	 8237 12450
11813	0	0	Ki67+	 8240 12569
11814	0	0	Ki67+	 8243 12461
11815	0	0	Ki67+	 8243 12546
11816	0	0	Ki67+	 8246 12397
11817	0	0	Ki67+	 8247 11881
11818	0	0	Ki67+	 8247 12597
11819	0	0	Ki67+	 8250 12642
11820	0	0	Ki67+	 8251 12486
11821	0	0	Ki67+	 8252 12573
11822	0	0	Ki67+	 8259 11895
11823	0	0	Ki67+	 8259 12473
11824	0	0	Ki67+	 8262 12487
11825	0	0	Ki67+	 8267 12513
11826	0	0	Ki67+	 8267 12546
11827	0	0	Ki67+	 8273 11874
11828	0	0	Ki67+	 8296 12344
11829	0	0	Ki67+	 8313 12308
11830	0	0	Ki67+	 8316 12349
11831	0	0	Ki67+	 8320 11962
11832	0	0	Ki67+	 8332 12330
11833	0	0	Ki67+	 8335 12386
11834	0	0	Ki67+	 8338 12414
11835	0	0	Ki67+	 8341 12358
11836	0	0	Ki67+	 8345 12374
11837	0	0	Ki67+	 8348 12333
11838	0	0	Ki67+	 8359 12311
11839	0	0	Ki67+	 8366 12352
11840	0	0	Ki67+	 8366 12395
11841	0	0	Ki67+	 8373 12427
11842	0	0	Ki67+	 8381 12380
11843	0	0	Ki67+	 8389 12409
11844	0	0	Ki67+	 8396 12084
11845	0	0	Ki67+	 8409 12016
11846	0	0	Ki67+	 8412 11881
11847	0	0	Ki67+	 8414 12349
11848	0	0	Ki67+	 8415 11975
11849	0	0	Ki67+	 8416 12401
11850	0	0	Ki67+	 8426 12100
11851	0	0	Ki67+	 8429 11983
11852	0	0	Ki67+	 8429 12039
11853	0	0	Ki67+	 8429 12393
11854	0	0	Ki67+	 8429 12459
11855	0	0	Ki67+	 8432 11945
11856	0	0	Ki67+	 8434 12086
11857	0	0	Ki67+	 8443 11991
11858	0	0	Ki67+	 8447 12433
11859	0	0	Ki67+	 8447 12456
11860	0	0	Ki67+	 8448 12408
11861	0	0	Ki67+	 8450 11977
11862	0	0	Ki67+	 8450 12117
11863	0	0	Ki67+	 8454 12037
11864	0	0	Ki67+	 8456 12342
11865	0	0	Ki67+	 8457 12429
11866	0	0	Ki67+	 8459 11950
11867	0	0	Ki67+	 8462 12472
11868	0	0	Ki67+	 8465 12015
11869	0	0	Ki67+	 8467 12149
11870	0	0	Ki67+	 8468 12185
11871	0	0	Ki67+	 8472 12387
11872	0	0	Ki67+	 8476 11984
11873	0	0	Ki67+	 8477 12036
11874	0	0	Ki67+	 8479 12273
11875	0	0	Ki67+	 8480 12458
11876	0	0	Ki67+	 8483 11940
11877	0	0	Ki67+	 8483 12173
11878	0	0	Ki67+	 8484 12091
11879	0	0	Ki67+	 8488 11971
11880	0	0	Ki67+	 8489 12141
11881	0	0	Ki67+	 8490 11991
11882	0	0	Ki67+	 8495 12207
11883	0	0	Ki67+	 8499 12408
11884	0	0	Ki67+	 8502 12050
11885	0	0	Ki67+	 8509 11970
11886	0	0	Ki67+	 8511 12229
11887	0	0	Ki67+	 8512 11954
11888	0	0	Ki67+	 8515 12048
11889	0	0	Ki67+	 8515 12179
11890	0	0	Ki67+	 8517 12529
11891	0	0	Ki67+	 8518 12670
11892	0	0	Ki67+	 8519 12033
11893	0	0	Ki67+	 8527 12102
11894	0	0	Ki67+	 8527 12210
11895	0	0	Ki67+	 8529 12255
11896	0	0	Ki67+	 8534 11987
11897	0	0	Ki67+	 8540 11966
11898	0	0	Ki67+	 8542 12145
11899	0	0	Ki67+	 8543 12240
11900	0	0	Ki67+	 8544 12188
11901	0	0	Ki67+	 8551 12042
11902	0	0	Ki67+	 8554 12572
11903	0	0	Ki67+	 8554 12631
11904	0	0	Ki67+	 8560 12495
11905	0	0	Ki67+	 8563 12091
11906	0	0	Ki67+	 8568 12133
11907	0	0	Ki67+	 8572 12219
11908	0	0	Ki67+	 8574 12587
11909	0	0	Ki67+	 8575 12044
11910	0	0	Ki67+	 8575 12067
11911	0	0	Ki67+	 8592 12614
11912	0	0	Ki67+	 8595 12209
11913	0	0	Ki67+	 8596 12177
11914	0	0	Ki67+	 8599 12094
11915	0	0	Ki67+	 8607 12122
11916	0	0	Ki67+	 7813 13380
11917	0	0	Ki67+	 7817 12808
11918	0	0	Ki67+	 7818 12773
11919	0	0	Ki67+	 7822 12790
11920	0	0	Ki67+	 7822 13337
11921	0	0	Ki67+	 7828 12707
11922	0	0	Ki67+	 7830 12725
11923	0	0	Ki67+	 7831 12978
11924	0	0	Ki67+	 7832 12752
11925	0	0	Ki67+	 7842 12862
11926	0	0	Ki67+	 7844 12972
11927	0	0	Ki67+	 7847 12937
11928	0	0	Ki67+	 7854 12809
11929	0	0	Ki67+	 7858 13217
11930	0	0	Ki67+	 7860 13009
11931	0	0	Ki67+	 7863 12794
11932	0	0	Ki67+	 7867 13048
11933	0	0	Ki67+	 7879 12990
11934	0	0	Ki67+	 7879 13169
11935	0	0	Ki67+	 7884 13470
11936	0	0	Ki67+	 7885 12823
11937	0	0	Ki67+	 7896 12861
11938	0	0	Ki67+	 7897 13193
11939	0	0	Ki67+	 7898 12836
11940	0	0	Ki67+	 7899 13255
11941	0	0	Ki67+	 7907 13054
11942	0	0	Ki67+	 7909 13460
11943	0	0	Ki67+	 7918 13233
11944	0	0	Ki67+	 7921 12830
11945	0	0	Ki67+	 7925 12760
11946	0	0	Ki67+	 7926 13198
11947	0	0	Ki67+	 7927 13086
11948	0	0	Ki67+	 7928 12854
11949	0	0	Ki67+	 7936 13005
11950	0	0	Ki67+	 7937 12795
11951	0	0	Ki67+	 7939 12820
11952	0	0	Ki67+	 7948 13116
11953	0	0	Ki67+	 7953 12807
11954	0	0	Ki67+	 7955 12756
11955	0	0	Ki67+	 7955 12904
11956	0	0	Ki67+	 7956 12866
11957	0	0	Ki67+	 7956 13088
11958	0	0	Ki67+	 7957 13210
11959	0	0	Ki67+	 7961 13395
11960	0	0	Ki67+	 7966 12928
11961	0	0	Ki67+	 7968 12889
11962	0	0	Ki67+	 7969 13357
11963	0	0	Ki67+	 7970 12834
11964	0	0	Ki67+	 7972 12850
11965	0	0	Ki67+	 7976 12960
11966	0	0	Ki67+	 7976 12983
11967	0	0	Ki67+	 7977 13471
11968	0	0	Ki67+	 7978 13299
11969	0	0	Ki67+	 7979 12899
11970	0	0	Ki67+	 7981 13067
11971	0	0	Ki67+	 7982 13383
11972	0	0	Ki67+	 7984 13272
11973	0	0	Ki67+	 7986 12940
11974	0	0	Ki67+	 7989 12997
11975	0	0	Ki67+	 7990 13256
11976	0	0	Ki67+	 7995 13351
11977	0	0	Ki67+	 8000 13032
11978	0	0	Ki67+	 8001 12835
11979	0	0	Ki67+	 8006 13055
11980	0	0	Ki67+	 8011 12814
11981	0	0	Ki67+	 8013 12887
11982	0	0	Ki67+	 8016 12780
11983	0	0	Ki67+	 8018 12765
11984	0	0	Ki67+	 8021 13393
11985	0	0	Ki67+	 8030 12775
11986	0	0	Ki67+	 8034 12909
11987	0	0	Ki67+	 8035 12751
11988	0	0	Ki67+	 8035 13397
11989	0	0	Ki67+	 8035 13457
11990	0	0	Ki67+	 8039 12877
11991	0	0	Ki67+	 8042 13087
11992	0	0	Ki67+	 8043 13378
11993	0	0	Ki67+	 8051 12882
11994	0	0	Ki67+	 8052 12793
11995	0	0	Ki67+	 8063 12937
11996	0	0	Ki67+	 8066 12717
11997	0	0	Ki67+	 8068 12696
11998	0	0	Ki67+	 8068 12812
11999	0	0	Ki67+	 8069 12734
12000	0	0	Ki67+	 8071 13444
12001	0	0	Ki67+	 8073 12834
12002	0	0	Ki67+	 8073 12963
12003	0	0	Ki67+	 8075 12904
12004	0	0	Ki67+	 8080 12992
12005	0	0	Ki67+	 8088 12935
12006	0	0	Ki67+	 8089 12795
12007	0	0	Ki67+	 8096 12923
12008	0	0	Ki67+	 8101 12806
12009	0	0	Ki67+	 8107 12972
12010	0	0	Ki67+	 8110 12689
12011	0	0	Ki67+	 8110 12724
12012	0	0	Ki67+	 8110 13000
12013	0	0	Ki67+	 8112 13195
12014	0	0	Ki67+	 8115 12858
12015	0	0	Ki67+	 8116 12797
12016	0	0	Ki67+	 8118 12887
12017	0	0	Ki67+	 8123 12738
12018	0	0	Ki67+	 8127 12787
12019	0	0	Ki67+	 8140 12698
12020	0	0	Ki67+	 8141 12922
12021	0	0	Ki67+	 8142 13094
12022	0	0	Ki67+	 8143 13117
12023	0	0	Ki67+	 8144 13035
12024	0	0	Ki67+	 8148 12681
12025	0	0	Ki67+	 8148 12763
12026	0	0	Ki67+	 8148 13002
12027	0	0	Ki67+	 8149 13188
12028	0	0	Ki67+	 8155 12701
12029	0	0	Ki67+	 8156 12739
12030	0	0	Ki67+	 8158 13201
12031	0	0	Ki67+	 8160 12835
12032	0	0	Ki67+	 8165 13084
12033	0	0	Ki67+	 8169 12675
12034	0	0	Ki67+	 8170 13025
12035	0	0	Ki67+	 8171 12888
12036	0	0	Ki67+	 8171 13141
12037	0	0	Ki67+	 8172 13234
12038	0	0	Ki67+	 8173 12706
12039	0	0	Ki67+	 8179 13252
12040	0	0	Ki67+	 8180 12687
12041	0	0	Ki67+	 8181 13266
12042	0	0	Ki67+	 8185 13301
12043	0	0	Ki67+	 8188 12963
12044	0	0	Ki67+	 8188 13119
12045	0	0	Ki67+	 8190 12871
12046	0	0	Ki67+	 8190 13357
12047	0	0	Ki67+	 8191 13038
12048	0	0	Ki67+	 8192 13150
12049	0	0	Ki67+	 8205 13024
12050	0	0	Ki67+	 8208 13278
12051	0	0	Ki67+	 8208 13317
12052	0	0	Ki67+	 8212 13054
12053	0	0	Ki67+	 8214 13265
12054	0	0	Ki67+	 8217 13419
12055	0	0	Ki67+	 8222 13291
12056	0	0	Ki67+	 8223 13334
12057	0	0	Ki67+	 8225 13372
12058	0	0	Ki67+	 8228 12894
12059	0	0	Ki67+	 8231 12817
12060	0	0	Ki67+	 8231 13226
12061	0	0	Ki67+	 8232 13242
12062	0	0	Ki67+	 8234 12854
12063	0	0	Ki67+	 8236 13354
12064	0	0	Ki67+	 8239 12907
12065	0	0	Ki67+	 8243 13043
12066	0	0	Ki67+	 8243 13152
12067	0	0	Ki67+	 8245 13107
12068	0	0	Ki67+	 8246 13270
12069	0	0	Ki67+	 8250 12930
12070	0	0	Ki67+	 8251 13230
12071	0	0	Ki67+	 8253 13380
12072	0	0	Ki67+	 8253 13406
12073	0	0	Ki67+	 8254 13177
12074	0	0	Ki67+	 8256 13451
12075	0	0	Ki67+	 8256 13465
12076	0	0	Ki67+	 8259 13426
12077	0	0	Ki67+	 8267 13156
12078	0	0	Ki67+	 8269 13092
12079	0	0	Ki67+	 8270 12945
12080	0	0	Ki67+	 8272 13244
12081	0	0	Ki67+	 8274 12903
12082	0	0	Ki67+	 8274 12974
12083	0	0	Ki67+	 8274 13081
12084	0	0	Ki67+	 8278 13328
12085	0	0	Ki67+	 8285 13437
12086	0	0	Ki67+	 8288 12921
12087	0	0	Ki67+	 8289 13139
12088	0	0	Ki67+	 8289 13220
12089	0	0	Ki67+	 8292 12970
12090	0	0	Ki67+	 8293 13092
12091	0	0	Ki67+	 8301 13002
12092	0	0	Ki67+	 8303 13114
12093	0	0	Ki67+	 8309 12934
12094	0	0	Ki67+	 8314 13461
12095	0	0	Ki67+	 8316 12853
12096	0	0	Ki67+	 8318 12803
12097	0	0	Ki67+	 8318 13020
12098	0	0	Ki67+	 8322 13079
12099	0	0	Ki67+	 8326 13007
12100	0	0	Ki67+	 8334 12988
12101	0	0	Ki67+	 8341 13064
12102	0	0	Ki67+	 8341 13113
12103	0	0	Ki67+	 8356 13010
12104	0	0	Ki67+	 8367 12773
12105	0	0	Ki67+	 8371 12761
12106	0	0	Ki67+	 8408 13400
12107	0	0	Ki67+	 8409 13229
12108	0	0	Ki67+	 8412 13377
12109	0	0	Ki67+	 8415 13259
12110	0	0	Ki67+	 8437 13265
12111	0	0	Ki67+	 8438 13400
12112	0	0	Ki67+	 8440 13461
12113	0	0	Ki67+	 8443 13181
12114	0	0	Ki67+	 8463 13429
12115	0	0	Ki67+	 8471 13291
12116	0	0	Ki67+	 8472 12945
12117	0	0	Ki67+	 8475 13122
12118	0	0	Ki67+	 8476 13416
12119	0	0	Ki67+	 8479 13329
12120	0	0	Ki67+	 8483 12730
12121	0	0	Ki67+	 8484 13408
12122	0	0	Ki67+	 8488 13303
12123	0	0	Ki67+	 8511 13374
12124	0	0	Ki67+	 8512 13046
12125	0	0	Ki67+	 8516 13270
12126	0	0	Ki67+	 8516 13352
12127	0	0	Ki67+	 8526 13406
12128	0	0	Ki67+	 8530 13225
12129	0	0	Ki67+	 8537 13291
12130	0	0	Ki67+	 8541 13456
12131	0	0	Ki67+	 8546 13434
12132	0	0	Ki67+	 8547 12886
12133	0	0	Ki67+	 8550 12926
12134	0	0	Ki67+	 8551 12842
12135	0	0	Ki67+	 8553 13193
12136	0	0	Ki67+	 8555 13240
12137	0	0	Ki67+	 8558 12975
12138	0	0	Ki67+	 8565 12850
12139	0	0	Ki67+	 8567 12954
12140	0	0	Ki67+	 8567 13330
12141	0	0	Ki67+	 8571 12914
12142	0	0	Ki67+	 8572 12876
12143	0	0	Ki67+	 8577 12989
12144	0	0	Ki67+	 8578 13165
12145	0	0	Ki67+	 8580 13300
12146	0	0	Ki67+	 8591 12952
12147	0	0	Ki67+	 8596 13145
12148	0	0	Ki67+	 8596 13218
12149	0	0	Ki67+	 8598 13288
12150	0	0	Ki67+	 8599 12882
12151	0	0	Ki67+	 8606 12856
12152	0	0	Ki67+	 7809 13488
12153	0	0	Ki67+	 7810 14256
12154	0	0	Ki67+	 7811 13474
12155	0	0	Ki67+	 7812 13894
12156	0	0	Ki67+	 7815 13601
12157	0	0	Ki67+	 7816 13682
12158	0	0	Ki67+	 7819 13581
12159	0	0	Ki67+	 7820 13620
12160	0	0	Ki67+	 7829 13503
12161	0	0	Ki67+	 7838 14255
12162	0	0	Ki67+	 7842 13712
12163	0	0	Ki67+	 7844 13613
12164	0	0	Ki67+	 7845 13632
12165	0	0	Ki67+	 7845 13676
12166	0	0	Ki67+	 7855 13501
12167	0	0	Ki67+	 7857 13538
12168	0	0	Ki67+	 7864 13515
12169	0	0	Ki67+	 7869 13722
12170	0	0	Ki67+	 7873 13503
12171	0	0	Ki67+	 7876 13698
12172	0	0	Ki67+	 7883 13735
12173	0	0	Ki67+	 7885 14252
12174	0	0	Ki67+	 7886 13722
12175	0	0	Ki67+	 7892 13759
12176	0	0	Ki67+	 7896 13671
12177	0	0	Ki67+	 7916 13776
12178	0	0	Ki67+	 7917 13764
12179	0	0	Ki67+	 7917 14263
12180	0	0	Ki67+	 7918 13517
12181	0	0	Ki67+	 7918 13712
12182	0	0	Ki67+	 7918 13794
12183	0	0	Ki67+	 7923 13739
12184	0	0	Ki67+	 7930 13670
12185	0	0	Ki67+	 7931 13516
12186	0	0	Ki67+	 7942 13679
12187	0	0	Ki67+	 7961 13698
12188	0	0	Ki67+	 7963 13512
12189	0	0	Ki67+	 7974 13756
12190	0	0	Ki67+	 7976 13687
12191	0	0	Ki67+	 7991 13712
12192	0	0	Ki67+	 7996 13750
12193	0	0	Ki67+	 7998 13550
12194	0	0	Ki67+	 8005 13578
12195	0	0	Ki67+	 8006 13721
12196	0	0	Ki67+	 8010 13524
12197	0	0	Ki67+	 8013 13492
12198	0	0	Ki67+	 8022 13750
12199	0	0	Ki67+	 8030 13583
12200	0	0	Ki67+	 8033 13567
12201	0	0	Ki67+	 8034 13718
12202	0	0	Ki67+	 8035 13533
12203	0	0	Ki67+	 8037 13549
12204	0	0	Ki67+	 8049 13559
12205	0	0	Ki67+	 8056 13537
12206	0	0	Ki67+	 8060 13723
12207	0	0	Ki67+	 8063 13565
12208	0	0	Ki67+	 8069 13480
12209	0	0	Ki67+	 8078 13494
12210	0	0	Ki67+	 8081 13559
12211	0	0	Ki67+	 8092 13742
12212	0	0	Ki67+	 8093 13483
12213	0	0	Ki67+	 8096 14172
12214	0	0	Ki67+	 8098 13527
12215	0	0	Ki67+	 8105 14047
12216	0	0	Ki67+	 8136 14245
12217	0	0	Ki67+	 8234 14085
12218	0	0	Ki67+	 8267 13488
12219	0	0	Ki67+	 8301 13500
12220	0	0	Ki67+	 8312 13583
12221	0	0	Ki67+	 8327 13487
12222	0	0	Ki67+	 8335 13544
12223	0	0	Ki67+	 8340 13505
12224	0	0	Ki67+	 8350 13514
12225	0	0	Ki67+	 8351 13579
12226	0	0	Ki67+	 8356 13543
12227	0	0	Ki67+	 8398 13702
12228	0	0	Ki67+	 8402 13726
12229	0	0	Ki67+	 8403 13664
12230	0	0	Ki67+	 8408 13635
12231	0	0	Ki67+	 8418 13676
12232	0	0	Ki67+	 8419 13500
12233	0	0	Ki67+	 8420 13473
12234	0	0	Ki67+	 8421 13487
12235	0	0	Ki67+	 8431 13744
12236	0	0	Ki67+	 8437 13641
12237	0	0	Ki67+	 8438 13702
12238	0	0	Ki67+	 8446 13478
12239	0	0	Ki67+	 8447 13622
12240	0	0	Ki67+	 8451 13743
12241	0	0	Ki67+	 8452 13660
12242	0	0	Ki67+	 8459 13591
12243	0	0	Ki67+	 8470 13708
12244	0	0	Ki67+	 8479 13611
12245	0	0	Ki67+	 8480 13655
12246	0	0	Ki67+	 8489 13528
12247	0	0	Ki67+	 8490 13627
12248	0	0	Ki67+	 8495 13491
12249	0	0	Ki67+	 8495 13669
12250	0	0	Ki67+	 8495 13728
12251	0	0	Ki67+	 8497 13566
12252	0	0	Ki67+	 8497 13700
12253	0	0	Ki67+	 8503 13518
12254	0	0	Ki67+	 8507 13671
12255	0	0	Ki67+	 8516 13617
12256	0	0	Ki67+	 8516 13650
12257	0	0	Ki67+	 8517 13547
12258	0	0	Ki67+	 8520 13744
12259	0	0	Ki67+	 8524 13680
12260	0	0	Ki67+	 8525 13484
12261	0	0	Ki67+	 8534 13718
12262	0	0	Ki67+	 8537 13631
12263	0	0	Ki67+	 8538 13518
12264	0	0	Ki67+	 8540 13596
12265	0	0	Ki67+	 8543 13684
12266	0	0	Ki67+	 8547 13673
12267	0	0	Ki67+	 8557 13497
12268	0	0	Ki67+	 8560 13625
12269	0	0	Ki67+	 8562 13710
12270	0	0	Ki67+	 8577 13722
12271	0	0	Ki67+	 8579 13675
12272	0	0	Ki67+	 8580 13658
12273	0	0	Ki67+	 8587 13615
12274	0	0	Ki67+	 8587 13953
12275	0	0	Ki67+	 8592 13578
12276	0	0	Ki67+	 8604 13709
12277	0	0	Ki67+	 8606 13530
12278	0	0	Ki67+	 7811 14397
12279	0	0	Ki67+	 7816 14311
12280	0	0	Ki67+	 7818 14751
12281	0	0	Ki67+	 7828 14775
12282	0	0	Ki67+	 7840 14695
12283	0	0	Ki67+	 7842 14791
12284	0	0	Ki67+	 7843 14665
12285	0	0	Ki67+	 7852 14749
12286	0	0	Ki67+	 7853 14973
12287	0	0	Ki67+	 7853 15036
12288	0	0	Ki67+	 7858 14351
12289	0	0	Ki67+	 7865 14291
12290	0	0	Ki67+	 7866 14686
12291	0	0	Ki67+	 7872 14796
12292	0	0	Ki67+	 7879 14743
12293	0	0	Ki67+	 7879 14990
12294	0	0	Ki67+	 7891 14792
12295	0	0	Ki67+	 7894 14654
12296	0	0	Ki67+	 7896 14998
12297	0	0	Ki67+	 7897 14769
12298	0	0	Ki67+	 7898 14710
12299	0	0	Ki67+	 7905 14749
12300	0	0	Ki67+	 7906 14948
12301	0	0	Ki67+	 7910 14359
12302	0	0	Ki67+	 7913 15022
12303	0	0	Ki67+	 7922 15012
12304	0	0	Ki67+	 7927 14310
12305	0	0	Ki67+	 7930 14371
12306	0	0	Ki67+	 7933 14325
12307	0	0	Ki67+	 7933 14749
12308	0	0	Ki67+	 7933 14996
12309	0	0	Ki67+	 7939 14343
12310	0	0	Ki67+	 7941 14288
12311	0	0	Ki67+	 7942 14900
12312	0	0	Ki67+	 7943 14679
12313	0	0	Ki67+	 7943 14778
12314	0	0	Ki67+	 7951 14970
12315	0	0	Ki67+	 7964 14741
12316	0	0	Ki67+	 7967 14997
12317	0	0	Ki67+	 7977 14886
12318	0	0	Ki67+	 7979 14394
12319	0	0	Ki67+	 7987 14979
12320	0	0	Ki67+	 7989 14764
12321	0	0	Ki67+	 7989 14874
12322	0	0	Ki67+	 8005 14851
12323	0	0	Ki67+	 8010 14617
12324	0	0	Ki67+	 8015 14964
12325	0	0	Ki67+	 8019 14567
12326	0	0	Ki67+	 8020 14504
12327	0	0	Ki67+	 8024 14600
12328	0	0	Ki67+	 8025 14965
12329	0	0	Ki67+	 8029 14982
12330	0	0	Ki67+	 8030 14529
12331	0	0	Ki67+	 8033 14688
12332	0	0	Ki67+	 8036 14905
12333	0	0	Ki67+	 8042 14555
12334	0	0	Ki67+	 8042 14846
12335	0	0	Ki67+	 8045 14584
12336	0	0	Ki67+	 8051 14911
12337	0	0	Ki67+	 8055 14708
12338	0	0	Ki67+	 8059 14989
12339	0	0	Ki67+	 8067 14894
12340	0	0	Ki67+	 8069 14707
12341	0	0	Ki67+	 8071 14843
12342	0	0	Ki67+	 8073 14860
12343	0	0	Ki67+	 8083 14842
12344	0	0	Ki67+	 8095 14925
12345	0	0	Ki67+	 8103 14985
12346	0	0	Ki67+	 8107 14595
12347	0	0	Ki67+	 8111 14872
12348	0	0	Ki67+	 8119 14585
12349	0	0	Ki67+	 8124 14985
12350	0	0	Ki67+	 8133 14924
12351	0	0	Ki67+	 8135 14962
12352	0	0	Ki67+	 8142 14611
12353	0	0	Ki67+	 8144 14996
12354	0	0	Ki67+	 8145 14691
12355	0	0	Ki67+	 8149 14932
12356	0	0	Ki67+	 8153 14404
12357	0	0	Ki67+	 8154 14753
12358	0	0	Ki67+	 8162 14674
12359	0	0	Ki67+	 8162 14965
12360	0	0	Ki67+	 8165 14759
12361	0	0	Ki67+	 8175 14614
12362	0	0	Ki67+	 8178 14950
12363	0	0	Ki67+	 8180 14697
12364	0	0	Ki67+	 8192 14668
12365	0	0	Ki67+	 8197 14973
12366	0	0	Ki67+	 8236 14945
12367	0	0	Ki67+	 8242 15025
12368	0	0	Ki67+	 8258 15009
12369	0	0	Ki67+	 8260 14911
12370	0	0	Ki67+	 8261 14964
12371	0	0	Ki67+	 8266 14385
12372	0	0	Ki67+	 8268 14301
12373	0	0	Ki67+	 8270 15028
12374	0	0	Ki67+	 8273 14904
12375	0	0	Ki67+	 8275 14997
12376	0	0	Ki67+	 8280 14357
12377	0	0	Ki67+	 8282 14913
12378	0	0	Ki67+	 8286 14537
12379	0	0	Ki67+	 8287 14480
12380	0	0	Ki67+	 8290 14448
12381	0	0	Ki67+	 8294 14946
12382	0	0	Ki67+	 8304 15035
12383	0	0	Ki67+	 8307 14396
12384	0	0	Ki67+	 8322 14911
12385	0	0	Ki67+	 8330 14539
12386	0	0	Ki67+	 8332 15014
12387	0	0	Ki67+	 8342 14511
12388	0	0	Ki67+	 8342 14589
12389	0	0	Ki67+	 8342 15037
12390	0	0	Ki67+	 8351 14948
12391	0	0	Ki67+	 8351 15022
12392	0	0	Ki67+	 8358 14763
12393	0	0	Ki67+	 8361 14725
12394	0	0	Ki67+	 8366 14851
12395	0	0	Ki67+	 8371 15031
12396	0	0	Ki67+	 8375 14777
12397	0	0	Ki67+	 8395 14727
12398	0	0	Ki67+	 8406 14586
12399	0	0	Ki67+	 8414 14793
12400	0	0	Ki67+	 8422 14727
12401	0	0	Ki67+	 8424 14827
12402	0	0	Ki67+	 8432 15042
12403	0	0	Ki67+	 8433 14811
12404	0	0	Ki67+	 8460 14739
12405	0	0	Ki67+	 8461 15043
12406	0	0	Ki67+	 8463 14857
12407	0	0	Ki67+	 8479 14548
12408	0	0	Ki67+	 8479 14839
12409	0	0	Ki67+	 8487 14514
12410	0	0	Ki67+	 8489 14753
12411	0	0	Ki67+	 8496 14879
12412	0	0	Ki67+	 8502 14791
12413	0	0	Ki67+	 8507 14769
12414	0	0	Ki67+	 8517 14396
12415	0	0	Ki67+	 8519 14936
12416	0	0	Ki67+	 8521 14895
12417	0	0	Ki67+	 8527 14538
12418	0	0	Ki67+	 8527 14821
12419	0	0	Ki67+	 8528 14910
12420	0	0	Ki67+	 8535 14926
12421	0	0	Ki67+	 8547 14941
12422	0	0	Ki67+	 8549 15014
12423	0	0	Ki67+	 8550 14856
12424	0	0	Ki67+	 8577 14860
12425	0	0	Ki67+	 8580 14888
12426	0	0	Ki67+	 8582 14813
12427	0	0	Ki67+	 8603 14599
12428	0	0	Ki67+	 8604 14622
12429	0	0	Ki67+	 7812 15626
12430	0	0	Ki67+	 7813 15404
12431	0	0	Ki67+	 7826 15504
12432	0	0	Ki67+	 7829 15355
12433	0	0	Ki67+	 7830 15548
12434	0	0	Ki67+	 7833 15674
12435	0	0	Ki67+	 7835 15529
12436	0	0	Ki67+	 7839 15863
12437	0	0	Ki67+	 7844 15393
12438	0	0	Ki67+	 7848 15353
12439	0	0	Ki67+	 7848 15646
12440	0	0	Ki67+	 7849 15094
12441	0	0	Ki67+	 7860 15605
12442	0	0	Ki67+	 7861 15580
12443	0	0	Ki67+	 7874 15804
12444	0	0	Ki67+	 7875 15540
12445	0	0	Ki67+	 7875 15641
12446	0	0	Ki67+	 7876 15765
12447	0	0	Ki67+	 7877 15778
12448	0	0	Ki67+	 7882 15560
12449	0	0	Ki67+	 7890 15716
12450	0	0	Ki67+	 7892 15632
12451	0	0	Ki67+	 7900 15678
12452	0	0	Ki67+	 7902 15665
12453	0	0	Ki67+	 7918 15664
12454	0	0	Ki67+	 7922 15726
12455	0	0	Ki67+	 7933 15566
12456	0	0	Ki67+	 7947 15136
12457	0	0	Ki67+	 7953 15580
12458	0	0	Ki67+	 7958 15275
12459	0	0	Ki67+	 7976 15267
12460	0	0	Ki67+	 7977 15159
12461	0	0	Ki67+	 7980 15241
12462	0	0	Ki67+	 7996 15284
12463	0	0	Ki67+	 8026 15310
12464	0	0	Ki67+	 8035 15231
12465	0	0	Ki67+	 8040 15245
12466	0	0	Ki67+	 8055 15278
12467	0	0	Ki67+	 8059 15117
12468	0	0	Ki67+	 8065 15211
12469	0	0	Ki67+	 8068 15277
12470	0	0	Ki67+	 8074 15316
12471	0	0	Ki67+	 8084 15282
12472	0	0	Ki67+	 8090 15205
12473	0	0	Ki67+	 8090 15807
12474	0	0	Ki67+	 8091 15269
12475	0	0	Ki67+	 8117 15235
12476	0	0	Ki67+	 8117 15247
12477	0	0	Ki67+	 8123 15197
12478	0	0	Ki67+	 8136 15224
12479	0	0	Ki67+	 8143 15170
12480	0	0	Ki67+	 8170 15207
12481	0	0	Ki67+	 8189 15172
12482	0	0	Ki67+	 8211 15152
12483	0	0	Ki67+	 8216 15866
12484	0	0	Ki67+	 8221 15417
12485	0	0	Ki67+	 8223 15846
12486	0	0	Ki67+	 8226 15177
12487	0	0	Ki67+	 8243 15126
12488	0	0	Ki67+	 8245 15423
12489	0	0	Ki67+	 8246 15822
12490	0	0	Ki67+	 8253 15452
12491	0	0	Ki67+	 8258 15854
12492	0	0	Ki67+	 8259 15803
12493	0	0	Ki67+	 8268 15116
12494	0	0	Ki67+	 8268 15272
12495	0	0	Ki67+	 8270 15869
12496	0	0	Ki67+	 8273 15819
12497	0	0	Ki67+	 8275 15129
12498	0	0	Ki67+	 8279 15216
12499	0	0	Ki67+	 8280 15161
12500	0	0	Ki67+	 8281 15787
12501	0	0	Ki67+	 8284 15279
12502	0	0	Ki67+	 8284 15868
12503	0	0	Ki67+	 8287 15843
12504	0	0	Ki67+	 8293 15200
12505	0	0	Ki67+	 8293 15232
12506	0	0	Ki67+	 8294 15421
12507	0	0	Ki67+	 8294 15829
12508	0	0	Ki67+	 8305 15154
12509	0	0	Ki67+	 8310 15777
12510	0	0	Ki67+	 8311 15363
12511	0	0	Ki67+	 8318 15196
12512	0	0	Ki67+	 8319 15666
12513	0	0	Ki67+	 8328 15148
12514	0	0	Ki67+	 8329 15417
12515	0	0	Ki67+	 8341 15364
12516	0	0	Ki67+	 8342 15604
12517	0	0	Ki67+	 8343 15632
12518	0	0	Ki67+	 8349 15804
12519	0	0	Ki67+	 8350 15162
12520	0	0	Ki67+	 8353 15398
12521	0	0	Ki67+	 8353 15865
12522	0	0	Ki67+	 8362 15199
12523	0	0	Ki67+	 8363 15285
12524	0	0	Ki67+	 8364 15159
12525	0	0	Ki67+	 8364 15250
12526	0	0	Ki67+	 8366 15686
12527	0	0	Ki67+	 8369 15825
12528	0	0	Ki67+	 8379 15228
12529	0	0	Ki67+	 8379 15726
12530	0	0	Ki67+	 8383 15694
12531	0	0	Ki67+	 8383 15848
12532	0	0	Ki67+	 8389 15192
12533	0	0	Ki67+	 8391 15130
12534	0	0	Ki67+	 8393 15499
12535	0	0	Ki67+	 8397 15716
12536	0	0	Ki67+	 8403 15779
12537	0	0	Ki67+	 8405 15185
12538	0	0	Ki67+	 8406 15138
12539	0	0	Ki67+	 8412 15551
12540	0	0	Ki67+	 8415 15160
12541	0	0	Ki67+	 8416 15524
12542	0	0	Ki67+	 8421 15755
12543	0	0	Ki67+	 8433 15234
12544	0	0	Ki67+	 8433 15668
12545	0	0	Ki67+	 8434 15641
12546	0	0	Ki67+	 8434 15721
12547	0	0	Ki67+	 8437 15493
12548	0	0	Ki67+	 8438 15711
12549	0	0	Ki67+	 8444 15688
12550	0	0	Ki67+	 8445 15442
12551	0	0	Ki67+	 8446 15658
12552	0	0	Ki67+	 8449 15621
12553	0	0	Ki67+	 8456 15109
12554	0	0	Ki67+	 8461 15654
12555	0	0	Ki67+	 8471 15080
12556	0	0	Ki67+	 8471 15586
12557	0	0	Ki67+	 8492 15418
12558	0	0	Ki67+	 8495 15615
12559	0	0	Ki67+	 8496 15490
12560	0	0	Ki67+	 8499 15584
12561	0	0	Ki67+	 8503 15405
12562	0	0	Ki67+	 8507 15452
12563	0	0	Ki67+	 8516 15444
12564	0	0	Ki67+	 8523 15525
12565	0	0	Ki67+	 8528 15373
12566	0	0	Ki67+	 8532 15544
12567	0	0	Ki67+	 8539 15343
12568	0	0	Ki67+	 8545 15371
12569	0	0	Ki67+	 8547 15405
12570	0	0	Ki67+	 8557 15347
12571	0	0	Ki67+	 8584 15328
12572	0	0	Ki67+	 8603 15784
12573	0	0	Ki67+	 8606 15824
12574	0	0	Ki67+	 7810 15951
12575	0	0	Ki67+	 7812 16282
12576	0	0	Ki67+	 7812 16480
12577	0	0	Ki67+	 7830 16368
12578	0	0	Ki67+	 7832 16129
12579	0	0	Ki67+	 7833 16330
12580	0	0	Ki67+	 7838 16346
12581	0	0	Ki67+	 7845 16477
12582	0	0	Ki67+	 7852 16379
12583	0	0	Ki67+	 7862 16481
12584	0	0	Ki67+	 7875 16390
12585	0	0	Ki67+	 7884 16475
12586	0	0	Ki67+	 7886 16524
12587	0	0	Ki67+	 7889 16493
12588	0	0	Ki67+	 7898 16403
12589	0	0	Ki67+	 7906 16464
12590	0	0	Ki67+	 7923 16452
12591	0	0	Ki67+	 7924 16519
12592	0	0	Ki67+	 7926 16438
12593	0	0	Ki67+	 8022 16350
12594	0	0	Ki67+	 8063 16414
12595	0	0	Ki67+	 8069 16531
12596	0	0	Ki67+	 8079 16064
12597	0	0	Ki67+	 8082 16039
12598	0	0	Ki67+	 8086 16004
12599	0	0	Ki67+	 8095 16220
12600	0	0	Ki67+	 8112 16016
12601	0	0	Ki67+	 8113 16271
12602	0	0	Ki67+	 8115 16203
12603	0	0	Ki67+	 8122 16463
12604	0	0	Ki67+	 8130 16220
12605	0	0	Ki67+	 8131 16108
12606	0	0	Ki67+	 8132 16192
12607	0	0	Ki67+	 8133 16133
12608	0	0	Ki67+	 8135 15949
12609	0	0	Ki67+	 8135 16173
12610	0	0	Ki67+	 8135 16302
12611	0	0	Ki67+	 8136 16044
12612	0	0	Ki67+	 8141 16259
12613	0	0	Ki67+	 8143 16096
12614	0	0	Ki67+	 8144 16119
12615	0	0	Ki67+	 8150 16230
12616	0	0	Ki67+	 8157 16193
12617	0	0	Ki67+	 8159 16293
12618	0	0	Ki67+	 8162 16031
12619	0	0	Ki67+	 8167 16209
12620	0	0	Ki67+	 8169 16106
12621	0	0	Ki67+	 8174 16047
12622	0	0	Ki67+	 8180 16016
12623	0	0	Ki67+	 8182 15986
12624	0	0	Ki67+	 8182 16040
12625	0	0	Ki67+	 8187 16075
12626	0	0	Ki67+	 8193 15891
12627	0	0	Ki67+	 8194 16301
12628	0	0	Ki67+	 8202 16032
12629	0	0	Ki67+	 8203 16051
12630	0	0	Ki67+	 8216 16216
12631	0	0	Ki67+	 8223 15969
12632	0	0	Ki67+	 8224 16007
12633	0	0	Ki67+	 8227 16035
12634	0	0	Ki67+	 8229 16203
12635	0	0	Ki67+	 8236 16004
12636	0	0	Ki67+	 8238 16269
12637	0	0	Ki67+	 8245 16185
12638	0	0	Ki67+	 8248 16665
12639	0	0	Ki67+	 8250 15980
12640	0	0	Ki67+	 8250 16167
12641	0	0	Ki67+	 8253 16632
12642	0	0	Ki67+	 8255 15890
12643	0	0	Ki67+	 8257 16118
12644	0	0	Ki67+	 8258 16078
12645	0	0	Ki67+	 8259 16030
12646	0	0	Ki67+	 8259 16137
12647	0	0	Ki67+	 8260 16065
12648	0	0	Ki67+	 8262 16088
12649	0	0	Ki67+	 8265 16050
12650	0	0	Ki67+	 8276 16252
12651	0	0	Ki67+	 8279 15995
12652	0	0	Ki67+	 8279 16007
12653	0	0	Ki67+	 8282 16050
12654	0	0	Ki67+	 8284 16091
12655	0	0	Ki67+	 8287 15899
12656	0	0	Ki67+	 8289 16114
12657	0	0	Ki67+	 8289 16158
12658	0	0	Ki67+	 8293 16017
12659	0	0	Ki67+	 8293 16509
12660	0	0	Ki67+	 8297 16076
12661	0	0	Ki67+	 8299 16552
12662	0	0	Ki67+	 8304 15884
12663	0	0	Ki67+	 8310 15905
12664	0	0	Ki67+	 8310 16057
12665	0	0	Ki67+	 8326 15875
12666	0	0	Ki67+	 8342 15918
12667	0	0	Ki67+	 8348 16024
12668	0	0	Ki67+	 8352 15897
12669	0	0	Ki67+	 8355 15990
12670	0	0	Ki67+	 8372 15954
12671	0	0	Ki67+	 8382 15934
12672	0	0	Ki67+	 8417 16629
12673	0	0	Ki67+	 8418 16494
12674	0	0	Ki67+	 8421 16649
12675	0	0	Ki67+	 8429 16572
12676	0	0	Ki67+	 8432 16542
12677	0	0	Ki67+	 8440 16524
12678	0	0	Ki67+	 8442 16589
12679	0	0	Ki67+	 8446 16618
12680	0	0	Ki67+	 8451 16499
12681	0	0	Ki67+	 8456 16561
12682	0	0	Ki67+	 8458 16512
12683	0	0	Ki67+	 8462 16623
12684	0	0	Ki67+	 8466 16446
12685	0	0	Ki67+	 8467 16341
12686	0	0	Ki67+	 8470 16466
12687	0	0	Ki67+	 8472 16400
12688	0	0	Ki67+	 8472 16603
12689	0	0	Ki67+	 8475 16507
12690	0	0	Ki67+	 8477 16379
12691	0	0	Ki67+	 8485 16623
12692	0	0	Ki67+	 8487 16359
12693	0	0	Ki67+	 8488 16292
12694	0	0	Ki67+	 8488 16320
12695	0	0	Ki67+	 8508 16203
12696	0	0	Ki67+	 8518 16160
12697	0	0	Ki67+	 8549 15997
12698	0	0	Ki67+	 8558 16055
12699	0	0	Ki67+	 8566 16024
12700	0	0	Ki67+	 8580 16002
12701	0	0	Ki67+	 7821 17308
12702	0	0	Ki67+	 7834 17279
12703	0	0	Ki67+	 7839 17187
12704	0	0	Ki67+	 7858 17259
12705	0	0	Ki67+	 7862 17290
12706	0	0	Ki67+	 7863 17190
12707	0	0	Ki67+	 7864 17310
12708	0	0	Ki67+	 7870 17461
12709	0	0	Ki67+	 7872 17202
12710	0	0	Ki67+	 7876 17234
12711	0	0	Ki67+	 7886 17359
12712	0	0	Ki67+	 7887 17433
12713	0	0	Ki67+	 7888 17374
12714	0	0	Ki67+	 7894 17110
12715	0	0	Ki67+	 7896 17261
12716	0	0	Ki67+	 7897 17351
12717	0	0	Ki67+	 7908 17362
12718	0	0	Ki67+	 7914 17419
12719	0	0	Ki67+	 8112 17088
12720	0	0	Ki67+	 8112 17224
12721	0	0	Ki67+	 8126 17288
12722	0	0	Ki67+	 8132 17111
12723	0	0	Ki67+	 8146 17407
12724	0	0	Ki67+	 8150 17451
12725	0	0	Ki67+	 8164 17023
12726	0	0	Ki67+	 8167 17432
12727	0	0	Ki67+	 8170 17218
12728	0	0	Ki67+	 8172 16996
12729	0	0	Ki67+	 8175 17297
12730	0	0	Ki67+	 8175 17330
12731	0	0	Ki67+	 8177 17417
12732	0	0	Ki67+	 8182 17076
12733	0	0	Ki67+	 8185 16968
12734	0	0	Ki67+	 8189 17368
12735	0	0	Ki67+	 8191 16952
12736	0	0	Ki67+	 8191 17193
12737	0	0	Ki67+	 8194 17122
12738	0	0	Ki67+	 8201 17392
12739	0	0	Ki67+	 8205 16997
12740	0	0	Ki67+	 8211 17045
12741	0	0	Ki67+	 8213 17459
12742	0	0	Ki67+	 8217 17409
12743	0	0	Ki67+	 8219 17431
12744	0	0	Ki67+	 8230 17466
12745	0	0	Ki67+	 8242 16883
12746	0	0	Ki67+	 8261 17372
12747	0	0	Ki67+	 8267 17290
12748	0	0	Ki67+	 8269 17009
12749	0	0	Ki67+	 8278 17199
12750	0	0	Ki67+	 8281 16882
12751	0	0	Ki67+	 8309 17259
12752	0	0	Ki67+	 8323 16927
12753	0	0	Ki67+	 8327 16836
12754	0	0	Ki67+	 8328 16906
12755	0	0	Ki67+	 8331 16822
12756	0	0	Ki67+	 8339 16923
12757	0	0	Ki67+	 8342 16970
12758	0	0	Ki67+	 8343 16777
12759	0	0	Ki67+	 8344 16861
12760	0	0	Ki67+	 8351 16892
12761	0	0	Ki67+	 8353 16975
12762	0	0	Ki67+	 8363 16988
12763	0	0	Ki67+	 8363 17026
12764	0	0	Ki67+	 8363 17052
12765	0	0	Ki67+	 8369 17420
12766	0	0	Ki67+	 8384 17004
12767	0	0	Ki67+	 8385 16970
12768	0	0	Ki67+	 8386 17371
12769	0	0	Ki67+	 8392 17386
12770	0	0	Ki67+	 8394 16980
12771	0	0	Ki67+	 8394 17076
12772	0	0	Ki67+	 8397 17108
12773	0	0	Ki67+	 8401 17004
12774	0	0	Ki67+	 8401 17126
12775	0	0	Ki67+	 8406 16690
12776	0	0	Ki67+	 8408 17049
12777	0	0	Ki67+	 8417 16760
12778	0	0	Ki67+	 8419 17409
12779	0	0	Ki67+	 8420 17173
12780	0	0	Ki67+	 8423 16729
12781	0	0	Ki67+	 8423 17080
12782	0	0	Ki67+	 8426 16971
12783	0	0	Ki67+	 8428 16790
12784	0	0	Ki67+	 8429 16985
12785	0	0	Ki67+	 8432 17060
12786	0	0	Ki67+	 8434 17273
12787	0	0	Ki67+	 8435 16761
12788	0	0	Ki67+	 8437 16933
12789	0	0	Ki67+	 8437 17237
12790	0	0	Ki67+	 8439 16683
12791	0	0	Ki67+	 8441 16731
12792	0	0	Ki67+	 8443 16900
12793	0	0	Ki67+	 8444 17061
12794	0	0	Ki67+	 8445 16873
12795	0	0	Ki67+	 8447 17219
12796	0	0	Ki67+	 8449 16838
12797	0	0	Ki67+	 8449 16989
12798	0	0	Ki67+	 8450 16713
12799	0	0	Ki67+	 8452 16973
12800	0	0	Ki67+	 8452 17178
12801	0	0	Ki67+	 8454 16687
12802	0	0	Ki67+	 8455 17060
12803	0	0	Ki67+	 8455 17324
12804	0	0	Ki67+	 8457 17143
12805	0	0	Ki67+	 8458 16739
12806	0	0	Ki67+	 8459 17041
12807	0	0	Ki67+	 8459 17347
12808	0	0	Ki67+	 8460 17301
12809	0	0	Ki67+	 8461 17235
12810	0	0	Ki67+	 8463 16883
12811	0	0	Ki67+	 8463 17130
12812	0	0	Ki67+	 8464 16947
12813	0	0	Ki67+	 8466 16691
12814	0	0	Ki67+	 8468 16987
12815	0	0	Ki67+	 8468 17119
12816	0	0	Ki67+	 8471 16955
12817	0	0	Ki67+	 8472 16843
12818	0	0	Ki67+	 8472 17258
12819	0	0	Ki67+	 8475 16798
12820	0	0	Ki67+	 8475 17039
12821	0	0	Ki67+	 8476 17156
12822	0	0	Ki67+	 8477 16712
12823	0	0	Ki67+	 8477 16738
12824	0	0	Ki67+	 8481 17379
12825	0	0	Ki67+	 8483 16762
12826	0	0	Ki67+	 8484 17389
12827	0	0	Ki67+	 8485 17178
12828	0	0	Ki67+	 8488 17232
12829	0	0	Ki67+	 8489 17051
12830	0	0	Ki67+	 8489 17101
12831	0	0	Ki67+	 8491 17269
12832	0	0	Ki67+	 8493 16865
12833	0	0	Ki67+	 8493 17017
12834	0	0	Ki67+	 8496 16889
12835	0	0	Ki67+	 8496 17349
12836	0	0	Ki67+	 8497 16755
12837	0	0	Ki67+	 8497 17415
12838	0	0	Ki67+	 8499 17425
12839	0	0	Ki67+	 8503 16904
12840	0	0	Ki67+	 8504 17286
12841	0	0	Ki67+	 8507 16973
12842	0	0	Ki67+	 8511 16856
12843	0	0	Ki67+	 8512 17263
12844	0	0	Ki67+	 8515 16842
12845	0	0	Ki67+	 8518 17214
12846	0	0	Ki67+	 8524 17322
12847	0	0	Ki67+	 8532 17395
12848	0	0	Ki67+	 8533 16919
12849	0	0	Ki67+	 8541 17442
12850	0	0	Ki67+	 8542 17422
12851	0	0	Ki67+	 8543 17366
12852	0	0	Ki67+	 8546 16904
12853	0	0	Ki67+	 8560 16747
12854	0	0	Ki67+	 8568 17279
12855	0	0	Ki67+	 8571 16951
12856	0	0	Ki67+	 8574 17099
12857	0	0	Ki67+	 8577 17032
12858	0	0	Ki67+	 8577 17444
12859	0	0	Ki67+	 8579 16809
12860	0	0	Ki67+	 8596 16853
12861	0	0	Ki67+	 8598 17442
12862	0	0	Ki67+	 8604 17208
12863	0	0	Ki67+	 7820 17882
12864	0	0	Ki67+	 7830 17765
12865	0	0	Ki67+	 7842 17633
12866	0	0	Ki67+	 7842 18180
12867	0	0	Ki67+	 7857 17876
12868	0	0	Ki67+	 7862 17512
12869	0	0	Ki67+	 7863 17480
12870	0	0	Ki67+	 7877 18031
12871	0	0	Ki67+	 7886 18007
12872	0	0	Ki67+	 7889 18048
12873	0	0	Ki67+	 7893 18074
12874	0	0	Ki67+	 7895 17475
12875	0	0	Ki67+	 7897 18023
12876	0	0	Ki67+	 7900 17958
12877	0	0	Ki67+	 7903 18111
12878	0	0	Ki67+	 7904 18095
12879	0	0	Ki67+	 7904 18139
12880	0	0	Ki67+	 7905 17907
12881	0	0	Ki67+	 7908 17807
12882	0	0	Ki67+	 7910 17849
12883	0	0	Ki67+	 7910 17873
12884	0	0	Ki67+	 7910 18166
12885	0	0	Ki67+	 7912 18015
12886	0	0	Ki67+	 7916 17966
12887	0	0	Ki67+	 7924 17783
12888	0	0	Ki67+	 7926 17835
12889	0	0	Ki67+	 7928 17818
12890	0	0	Ki67+	 7940 17997
12891	0	0	Ki67+	 7940 18164
12892	0	0	Ki67+	 7947 18139
12893	0	0	Ki67+	 7951 18097
12894	0	0	Ki67+	 7973 17869
12895	0	0	Ki67+	 7975 17945
12896	0	0	Ki67+	 7977 17824
12897	0	0	Ki67+	 7981 17708
12898	0	0	Ki67+	 7981 17786
12899	0	0	Ki67+	 7981 17904
12900	0	0	Ki67+	 7982 17843
12901	0	0	Ki67+	 7987 17934
12902	0	0	Ki67+	 8012 18204
12903	0	0	Ki67+	 8018 18246
12904	0	0	Ki67+	 8025 18217
12905	0	0	Ki67+	 8061 18230
12906	0	0	Ki67+	 8072 18237
12907	0	0	Ki67+	 8100 17901
12908	0	0	Ki67+	 8117 18092
12909	0	0	Ki67+	 8120 17506
12910	0	0	Ki67+	 8124 17483
12911	0	0	Ki67+	 8125 17533
12912	0	0	Ki67+	 8127 17860
12913	0	0	Ki67+	 8136 17603
12914	0	0	Ki67+	 8143 17569
12915	0	0	Ki67+	 8152 17491
12916	0	0	Ki67+	 8158 17689
12917	0	0	Ki67+	 8173 17895
12918	0	0	Ki67+	 8174 17564
12919	0	0	Ki67+	 8176 18029
12920	0	0	Ki67+	 8179 17846
12921	0	0	Ki67+	 8181 17525
12922	0	0	Ki67+	 8184 18172
12923	0	0	Ki67+	 8187 18073
12924	0	0	Ki67+	 8187 18234
12925	0	0	Ki67+	 8189 17598
12926	0	0	Ki67+	 8199 17859
12927	0	0	Ki67+	 8199 18082
12928	0	0	Ki67+	 8201 17542
12929	0	0	Ki67+	 8201 18044
12930	0	0	Ki67+	 8205 17507
12931	0	0	Ki67+	 8207 17726
12932	0	0	Ki67+	 8214 17766
12933	0	0	Ki67+	 8215 18007
12934	0	0	Ki67+	 8216 17804
12935	0	0	Ki67+	 8221 17718
12936	0	0	Ki67+	 8231 17532
12937	0	0	Ki67+	 8234 18251
12938	0	0	Ki67+	 8241 17833
12939	0	0	Ki67+	 8247 17799
12940	0	0	Ki67+	 8254 17655
12941	0	0	Ki67+	 8255 17491
12942	0	0	Ki67+	 8255 17924
12943	0	0	Ki67+	 8258 18171
12944	0	0	Ki67+	 8259 17609
12945	0	0	Ki67+	 8264 17807
12946	0	0	Ki67+	 8272 17577
12947	0	0	Ki67+	 8274 18086
12948	0	0	Ki67+	 8278 17961
12949	0	0	Ki67+	 8281 18055
12950	0	0	Ki67+	 8283 17708
12951	0	0	Ki67+	 8283 17740
12952	0	0	Ki67+	 8287 17551
12953	0	0	Ki67+	 8291 17844
12954	0	0	Ki67+	 8292 17974
12955	0	0	Ki67+	 8293 17817
12956	0	0	Ki67+	 8318 18193
12957	0	0	Ki67+	 8321 18260
12958	0	0	Ki67+	 8328 18171
12959	0	0	Ki67+	 8347 18262
12960	0	0	Ki67+	 8357 17580
12961	0	0	Ki67+	 8357 18181
12962	0	0	Ki67+	 8380 18024
12963	0	0	Ki67+	 8386 17882
12964	0	0	Ki67+	 8401 17609
12965	0	0	Ki67+	 8401 17624
12966	0	0	Ki67+	 8401 17741
12967	0	0	Ki67+	 8402 17720
12968	0	0	Ki67+	 8408 17650
12969	0	0	Ki67+	 8408 17838
12970	0	0	Ki67+	 8418 17678
12971	0	0	Ki67+	 8419 17885
12972	0	0	Ki67+	 8422 17850
12973	0	0	Ki67+	 8422 18247
12974	0	0	Ki67+	 8437 17911
12975	0	0	Ki67+	 8440 17848
12976	0	0	Ki67+	 8446 17623
12977	0	0	Ki67+	 8446 17788
12978	0	0	Ki67+	 8456 18205
12979	0	0	Ki67+	 8459 18008
12980	0	0	Ki67+	 8463 18159
12981	0	0	Ki67+	 8464 17658
12982	0	0	Ki67+	 8464 17848
12983	0	0	Ki67+	 8477 17796
12984	0	0	Ki67+	 8478 17884
12985	0	0	Ki67+	 8479 17829
12986	0	0	Ki67+	 8481 18221
12987	0	0	Ki67+	 8483 17505
12988	0	0	Ki67+	 8493 18152
12989	0	0	Ki67+	 8494 17623
12990	0	0	Ki67+	 8494 17804
12991	0	0	Ki67+	 8495 17664
12992	0	0	Ki67+	 8497 17910
12993	0	0	Ki67+	 8499 18258
12994	0	0	Ki67+	 8503 18061
12995	0	0	Ki67+	 8505 17686
12996	0	0	Ki67+	 8511 17844
12997	0	0	Ki67+	 8512 17549
12998	0	0	Ki67+	 8512 17670
12999	0	0	Ki67+	 8516 17744
13000	0	0	Ki67+	 8517 18101
13001	0	0	Ki67+	 8520 17634
13002	0	0	Ki67+	 8521 17812
13003	0	0	Ki67+	 8524 17868
13004	0	0	Ki67+	 8530 17623
13005	0	0	Ki67+	 8532 17841
13006	0	0	Ki67+	 8532 18167
13007	0	0	Ki67+	 8537 17886
13008	0	0	Ki67+	 8538 17931
13009	0	0	Ki67+	 8540 18264
13010	0	0	Ki67+	 8547 17499
13011	0	0	Ki67+	 8559 17914
13012	0	0	Ki67+	 8563 17956
13013	0	0	Ki67+	 8572 17845
13014	0	0	Ki67+	 8574 17500
13015	0	0	Ki67+	 8579 17728
13016	0	0	Ki67+	 8583 17691
13017	0	0	Ki67+	 8585 17519
13018	0	0	Ki67+	 8585 18104
13019	0	0	Ki67+	 8589 17985
13020	0	0	Ki67+	 8597 17711
13021	0	0	Ki67+	 8597 17784
13022	0	0	Ki67+	 8599 17821
13023	0	0	Ki67+	 8601 17512
13024	0	0	Ki67+	 8602 17912
13025	0	0	Ki67+	 8604 17481
13026	0	0	Ki67+	 7816 18650
13027	0	0	Ki67+	 7817 18472
13028	0	0	Ki67+	 7820 18593
13029	0	0	Ki67+	 7822 18621
13030	0	0	Ki67+	 7828 18756
13031	0	0	Ki67+	 7830 18348
13032	0	0	Ki67+	 7830 18912
13033	0	0	Ki67+	 7833 18841
13034	0	0	Ki67+	 7838 18486
13035	0	0	Ki67+	 7839 18625
13036	0	0	Ki67+	 7839 18653
13037	0	0	Ki67+	 7842 18516
13038	0	0	Ki67+	 7843 18590
13039	0	0	Ki67+	 7845 18371
13040	0	0	Ki67+	 7845 18463
13041	0	0	Ki67+	 7846 18700
13042	0	0	Ki67+	 7848 18775
13043	0	0	Ki67+	 7853 18421
13044	0	0	Ki67+	 7853 18828
13045	0	0	Ki67+	 7854 18444
13046	0	0	Ki67+	 7876 18503
13047	0	0	Ki67+	 7899 18281
13048	0	0	Ki67+	 7905 18894
13049	0	0	Ki67+	 7908 18993
13050	0	0	Ki67+	 7921 19045
13051	0	0	Ki67+	 7969 18630
13052	0	0	Ki67+	 7986 18439
13053	0	0	Ki67+	 7991 18548
13054	0	0	Ki67+	 7992 18913
13055	0	0	Ki67+	 7997 18953
13056	0	0	Ki67+	 7998 18857
13057	0	0	Ki67+	 7999 18326
13058	0	0	Ki67+	 7999 18410
13059	0	0	Ki67+	 8001 18646
13060	0	0	Ki67+	 8001 18684
13061	0	0	Ki67+	 8002 18834
13062	0	0	Ki67+	 8004 18346
13063	0	0	Ki67+	 8005 18373
13064	0	0	Ki67+	 8007 18807
13065	0	0	Ki67+	 8008 18613
13066	0	0	Ki67+	 8009 18823
13067	0	0	Ki67+	 8009 18989
13068	0	0	Ki67+	 8012 18631
13069	0	0	Ki67+	 8013 18914
13070	0	0	Ki67+	 8014 18298
13071	0	0	Ki67+	 8016 18560
13072	0	0	Ki67+	 8017 18690
13073	0	0	Ki67+	 8017 18773
13074	0	0	Ki67+	 8023 18407
13075	0	0	Ki67+	 8024 18366
13076	0	0	Ki67+	 8027 18673
13077	0	0	Ki67+	 8030 18381
13078	0	0	Ki67+	 8031 18983
13079	0	0	Ki67+	 8032 18467
13080	0	0	Ki67+	 8033 18799
13081	0	0	Ki67+	 8035 18657
13082	0	0	Ki67+	 8035 18757
13083	0	0	Ki67+	 8043 18531
13084	0	0	Ki67+	 8047 18425
13085	0	0	Ki67+	 8047 18698
13086	0	0	Ki67+	 8048 18508
13087	0	0	Ki67+	 8054 18433
13088	0	0	Ki67+	 8058 18858
13089	0	0	Ki67+	 8063 18585
13090	0	0	Ki67+	 8067 18841
13091	0	0	Ki67+	 8069 18515
13092	0	0	Ki67+	 8073 18459
13093	0	0	Ki67+	 8077 18345
13094	0	0	Ki67+	 8080 18808
13095	0	0	Ki67+	 8083 18600
13096	0	0	Ki67+	 8090 18484
13097	0	0	Ki67+	 8090 18547
13098	0	0	Ki67+	 8091 18702
13099	0	0	Ki67+	 8094 18526
13100	0	0	Ki67+	 8094 18578
13101	0	0	Ki67+	 8102 18364
13102	0	0	Ki67+	 8139 18483
13103	0	0	Ki67+	 8160 18689
13104	0	0	Ki67+	 8161 19045
13105	0	0	Ki67+	 8175 18997
13106	0	0	Ki67+	 8181 18815
13107	0	0	Ki67+	 8181 18910
13108	0	0	Ki67+	 8184 18954
13109	0	0	Ki67+	 8186 19064
13110	0	0	Ki67+	 8187 18868
13111	0	0	Ki67+	 8187 18884
13112	0	0	Ki67+	 8189 18990
13113	0	0	Ki67+	 8190 18763
13114	0	0	Ki67+	 8190 18832
13115	0	0	Ki67+	 8196 18731
13116	0	0	Ki67+	 8198 18694
13117	0	0	Ki67+	 8199 18814
13118	0	0	Ki67+	 8201 18314
13119	0	0	Ki67+	 8201 18360
13120	0	0	Ki67+	 8208 18982
13121	0	0	Ki67+	 8208 19029
13122	0	0	Ki67+	 8211 18281
13123	0	0	Ki67+	 8211 18807
13124	0	0	Ki67+	 8211 18842
13125	0	0	Ki67+	 8213 18911
13126	0	0	Ki67+	 8219 18503
13127	0	0	Ki67+	 8219 19061
13128	0	0	Ki67+	 8220 18533
13129	0	0	Ki67+	 8222 18863
13130	0	0	Ki67+	 8223 18740
13131	0	0	Ki67+	 8228 18292
13132	0	0	Ki67+	 8228 18902
13133	0	0	Ki67+	 8228 18937
13134	0	0	Ki67+	 8229 18643
13135	0	0	Ki67+	 8234 18710
13136	0	0	Ki67+	 8235 18503
13137	0	0	Ki67+	 8237 18735
13138	0	0	Ki67+	 8238 18358
13139	0	0	Ki67+	 8241 18435
13140	0	0	Ki67+	 8246 18470
13141	0	0	Ki67+	 8246 18579
13142	0	0	Ki67+	 8249 18454
13143	0	0	Ki67+	 8249 18507
13144	0	0	Ki67+	 8259 18448
13145	0	0	Ki67+	 8260 18648
13146	0	0	Ki67+	 8267 18398
13147	0	0	Ki67+	 8267 18498
13148	0	0	Ki67+	 8267 18603
13149	0	0	Ki67+	 8267 19030
13150	0	0	Ki67+	 8270 18299
13151	0	0	Ki67+	 8270 18621
13152	0	0	Ki67+	 8271 18979
13153	0	0	Ki67+	 8274 18803
13154	0	0	Ki67+	 8275 19000
13155	0	0	Ki67+	 8276 18888
13156	0	0	Ki67+	 8282 18672
13157	0	0	Ki67+	 8283 18917
13158	0	0	Ki67+	 8289 18722
13159	0	0	Ki67+	 8295 18372
13160	0	0	Ki67+	 8295 18614
13161	0	0	Ki67+	 8296 18587
13162	0	0	Ki67+	 8301 18396
13163	0	0	Ki67+	 8303 18631
13164	0	0	Ki67+	 8305 18355
13165	0	0	Ki67+	 8309 18424
13166	0	0	Ki67+	 8310 18536
13167	0	0	Ki67+	 8313 19041
13168	0	0	Ki67+	 8316 18587
13169	0	0	Ki67+	 8325 18689
13170	0	0	Ki67+	 8325 19015
13171	0	0	Ki67+	 8326 18650
13172	0	0	Ki67+	 8327 18549
13173	0	0	Ki67+	 8329 18465
13174	0	0	Ki67+	 8335 18362
13175	0	0	Ki67+	 8336 18497
13176	0	0	Ki67+	 8340 18912
13177	0	0	Ki67+	 8342 18767
13178	0	0	Ki67+	 8343 18816
13179	0	0	Ki67+	 8347 18550
13180	0	0	Ki67+	 8347 18594
13181	0	0	Ki67+	 8347 19063
13182	0	0	Ki67+	 8348 18511
13183	0	0	Ki67+	 8350 18719
13184	0	0	Ki67+	 8350 18886
13185	0	0	Ki67+	 8352 18388
13186	0	0	Ki67+	 8354 18681
13187	0	0	Ki67+	 8363 19062
13188	0	0	Ki67+	 8364 18554
13189	0	0	Ki67+	 8366 18534
13190	0	0	Ki67+	 8373 18374
13191	0	0	Ki67+	 8374 18615
13192	0	0	Ki67+	 8375 18631
13193	0	0	Ki67+	 8386 18844
13194	0	0	Ki67+	 8386 18998
13195	0	0	Ki67+	 8387 18475
13196	0	0	Ki67+	 8388 18417
13197	0	0	Ki67+	 8388 18791
13198	0	0	Ki67+	 8389 19035
13199	0	0	Ki67+	 8390 18724
13200	0	0	Ki67+	 8392 18899
13201	0	0	Ki67+	 8395 18873
13202	0	0	Ki67+	 8398 18784
13203	0	0	Ki67+	 8399 18848
13204	0	0	Ki67+	 8401 19068
13205	0	0	Ki67+	 8402 18315
13206	0	0	Ki67+	 8402 18943
13207	0	0	Ki67+	 8405 18901
13208	0	0	Ki67+	 8408 18919
13209	0	0	Ki67+	 8408 19032
13210	0	0	Ki67+	 8412 18970
13211	0	0	Ki67+	 8433 18287
13212	0	0	Ki67+	 8433 19018
13213	0	0	Ki67+	 8436 18334
13214	0	0	Ki67+	 8438 18564
13215	0	0	Ki67+	 8438 18609
13216	0	0	Ki67+	 8446 18912
13217	0	0	Ki67+	 8469 18888
13218	0	0	Ki67+	 8475 19056
13219	0	0	Ki67+	 8477 18570
13220	0	0	Ki67+	 8478 18882
13221	0	0	Ki67+	 8482 18894
13222	0	0	Ki67+	 8483 18308
13223	0	0	Ki67+	 8483 18442
13224	0	0	Ki67+	 8485 18713
13225	0	0	Ki67+	 8487 18580
13226	0	0	Ki67+	 8499 18950
13227	0	0	Ki67+	 8505 19019
13228	0	0	Ki67+	 8514 18994
13229	0	0	Ki67+	 8520 18945
13230	0	0	Ki67+	 8530 18895
13231	0	0	Ki67+	 8533 18574
13232	0	0	Ki67+	 8542 18668
13233	0	0	Ki67+	 8543 18767
13234	0	0	Ki67+	 8544 18892
13235	0	0	Ki67+	 8547 18320
13236	0	0	Ki67+	 8552 18645
13237	0	0	Ki67+	 8552 18857
13238	0	0	Ki67+	 8556 18667
13239	0	0	Ki67+	 8558 18720
13240	0	0	Ki67+	 8565 18431
13241	0	0	Ki67+	 8571 18378
13242	0	0	Ki67+	 8576 18907
13243	0	0	Ki67+	 8577 18933
13244	0	0	Ki67+	 8578 18326
13245	0	0	Ki67+	 8578 18649
13246	0	0	Ki67+	 8578 18978
13247	0	0	Ki67+	 8584 19013
13248	0	0	Ki67+	 8586 18464
13249	0	0	Ki67+	 8589 18513
13250	0	0	Ki67+	 8589 18874
13251	0	0	Ki67+	 8590 19029
13252	0	0	Ki67+	 8592 18387
13253	0	0	Ki67+	 8599 19053
13254	0	0	Ki67+	 8600 18723
13255	0	0	Ki67+	 8600 18756
13256	0	0	Ki67+	 8601 18340
13257	0	0	Ki67+	 8602 18443
13258	0	0	Ki67+	 8607 18533
13259	0	0	Ki67+	 7811 19435
13260	0	0	Ki67+	 7812 19870
13261	0	0	Ki67+	 7819 19849
13262	0	0	Ki67+	 7820 19551
13263	0	0	Ki67+	 7821 19518
13264	0	0	Ki67+	 7830 19418
13265	0	0	Ki67+	 7831 19349
13266	0	0	Ki67+	 7833 19167
13267	0	0	Ki67+	 7834 19491
13268	0	0	Ki67+	 7835 19252
13269	0	0	Ki67+	 7836 19403
13270	0	0	Ki67+	 7837 19144
13271	0	0	Ki67+	 7839 19431
13272	0	0	Ki67+	 7840 19452
13273	0	0	Ki67+	 7845 19328
13274	0	0	Ki67+	 7846 19377
13275	0	0	Ki67+	 7855 19134
13276	0	0	Ki67+	 7863 19303
13277	0	0	Ki67+	 7864 19389
13278	0	0	Ki67+	 7865 19187
13279	0	0	Ki67+	 7866 19275
13280	0	0	Ki67+	 7868 19831
13281	0	0	Ki67+	 7875 19238
13282	0	0	Ki67+	 7891 19791
13283	0	0	Ki67+	 7895 19647
13284	0	0	Ki67+	 7906 19585
13285	0	0	Ki67+	 7909 19605
13286	0	0	Ki67+	 7909 19685
13287	0	0	Ki67+	 7913 19668
13288	0	0	Ki67+	 7917 19561
13289	0	0	Ki67+	 7917 19654
13290	0	0	Ki67+	 7920 19685
13291	0	0	Ki67+	 7921 19586
13292	0	0	Ki67+	 7924 19518
13293	0	0	Ki67+	 7925 19773
13294	0	0	Ki67+	 7927 19540
13295	0	0	Ki67+	 7927 19815
13296	0	0	Ki67+	 7928 19447
13297	0	0	Ki67+	 7930 19426
13298	0	0	Ki67+	 7931 19389
13299	0	0	Ki67+	 7931 19864
13300	0	0	Ki67+	 7937 19468
13301	0	0	Ki67+	 7939 19358
13302	0	0	Ki67+	 7940 19672
13303	0	0	Ki67+	 7949 19649
13304	0	0	Ki67+	 7949 19750
13305	0	0	Ki67+	 7953 19330
13306	0	0	Ki67+	 7954 19438
13307	0	0	Ki67+	 7954 19605
13308	0	0	Ki67+	 7956 19212
13309	0	0	Ki67+	 7957 19689
13310	0	0	Ki67+	 7958 19725
13311	0	0	Ki67+	 7963 19316
13312	0	0	Ki67+	 7968 19108
13313	0	0	Ki67+	 7974 19329
13314	0	0	Ki67+	 7974 19423
13315	0	0	Ki67+	 7976 19370
13316	0	0	Ki67+	 7976 19614
13317	0	0	Ki67+	 7977 19845
13318	0	0	Ki67+	 7979 19594
13319	0	0	Ki67+	 7981 19798
13320	0	0	Ki67+	 7985 19582
13321	0	0	Ki67+	 7987 19863
13322	0	0	Ki67+	 7988 19818
13323	0	0	Ki67+	 7994 19390
13324	0	0	Ki67+	 7995 19285
13325	0	0	Ki67+	 7995 19354
13326	0	0	Ki67+	 7998 19707
13327	0	0	Ki67+	 8003 19402
13328	0	0	Ki67+	 8006 19691
13329	0	0	Ki67+	 8008 19473
13330	0	0	Ki67+	 8012 19507
13331	0	0	Ki67+	 8015 19639
13332	0	0	Ki67+	 8022 19079
13333	0	0	Ki67+	 8028 19420
13334	0	0	Ki67+	 8029 19620
13335	0	0	Ki67+	 8032 19512
13336	0	0	Ki67+	 8032 19701
13337	0	0	Ki67+	 8034 19443
13338	0	0	Ki67+	 8035 19827
13339	0	0	Ki67+	 8037 19493
13340	0	0	Ki67+	 8040 19431
13341	0	0	Ki67+	 8042 19274
13342	0	0	Ki67+	 8044 19654
13343	0	0	Ki67+	 8045 19861
13344	0	0	Ki67+	 8047 19602
13345	0	0	Ki67+	 8047 19806
13346	0	0	Ki67+	 8048 19625
13347	0	0	Ki67+	 8050 19541
13348	0	0	Ki67+	 8054 19573
13349	0	0	Ki67+	 8055 19515
13350	0	0	Ki67+	 8056 19782
13351	0	0	Ki67+	 8058 19762
13352	0	0	Ki67+	 8058 19824
13353	0	0	Ki67+	 8059 19393
13354	0	0	Ki67+	 8059 19475
13355	0	0	Ki67+	 8064 19155
13356	0	0	Ki67+	 8065 19306
13357	0	0	Ki67+	 8070 19736
13358	0	0	Ki67+	 8071 19348
13359	0	0	Ki67+	 8077 19257
13360	0	0	Ki67+	 8077 19678
13361	0	0	Ki67+	 8082 19284
13362	0	0	Ki67+	 8083 19692
13363	0	0	Ki67+	 8091 19242
13364	0	0	Ki67+	 8093 19112
13365	0	0	Ki67+	 8095 19205
13366	0	0	Ki67+	 8116 19803
13367	0	0	Ki67+	 8121 19687
13368	0	0	Ki67+	 8170 19133
13369	0	0	Ki67+	 8172 19167
13370	0	0	Ki67+	 8182 19148
13371	0	0	Ki67+	 8188 19804
13372	0	0	Ki67+	 8205 19785
13373	0	0	Ki67+	 8206 19108
13374	0	0	Ki67+	 8207 19221
13375	0	0	Ki67+	 8210 19819
13376	0	0	Ki67+	 8211 19760
13377	0	0	Ki67+	 8223 19332
13378	0	0	Ki67+	 8225 19691
13379	0	0	Ki67+	 8225 19763
13380	0	0	Ki67+	 8227 19527
13381	0	0	Ki67+	 8229 19449
13382	0	0	Ki67+	 8231 19213
13383	0	0	Ki67+	 8239 19361
13384	0	0	Ki67+	 8239 19803
13385	0	0	Ki67+	 8245 19415
13386	0	0	Ki67+	 8247 19398
13387	0	0	Ki67+	 8248 19508
13388	0	0	Ki67+	 8251 19430
13389	0	0	Ki67+	 8255 19571
13390	0	0	Ki67+	 8256 19462
13391	0	0	Ki67+	 8262 19238
13392	0	0	Ki67+	 8262 19490
13393	0	0	Ki67+	 8264 19628
13394	0	0	Ki67+	 8265 19409
13395	0	0	Ki67+	 8266 19518
13396	0	0	Ki67+	 8266 19546
13397	0	0	Ki67+	 8267 19714
13398	0	0	Ki67+	 8268 19663
13399	0	0	Ki67+	 8270 19191
13400	0	0	Ki67+	 8270 19301
13401	0	0	Ki67+	 8270 19800
13402	0	0	Ki67+	 8272 19592
13403	0	0	Ki67+	 8273 19736
13404	0	0	Ki67+	 8283 19794
13405	0	0	Ki67+	 8285 19078
13406	0	0	Ki67+	 8287 19210
13407	0	0	Ki67+	 8290 19169
13408	0	0	Ki67+	 8291 19277
13409	0	0	Ki67+	 8294 19746
13410	0	0	Ki67+	 8295 19368
13411	0	0	Ki67+	 8303 19181
13412	0	0	Ki67+	 8303 19259
13413	0	0	Ki67+	 8310 19146
13414	0	0	Ki67+	 8312 19532
13415	0	0	Ki67+	 8314 19658
13416	0	0	Ki67+	 8316 19372
13417	0	0	Ki67+	 8319 19088
13418	0	0	Ki67+	 8321 19451
13419	0	0	Ki67+	 8322 19333
13420	0	0	Ki67+	 8327 19256
13421	0	0	Ki67+	 8330 19551
13422	0	0	Ki67+	 8331 19810
13423	0	0	Ki67+	 8332 19596
13424	0	0	Ki67+	 8332 19843
13425	0	0	Ki67+	 8337 19438
13426	0	0	Ki67+	 8338 19330
13427	0	0	Ki67+	 8343 19507
13428	0	0	Ki67+	 8352 19275
13429	0	0	Ki67+	 8352 19513
13430	0	0	Ki67+	 8355 19791
13431	0	0	Ki67+	 8356 19110
13432	0	0	Ki67+	 8356 19218
13433	0	0	Ki67+	 8360 19569
13434	0	0	Ki67+	 8363 19699
13435	0	0	Ki67+	 8364 19756
13436	0	0	Ki67+	 8367 19389
13437	0	0	Ki67+	 8374 19116
13438	0	0	Ki67+	 8375 19145
13439	0	0	Ki67+	 8376 19080
13440	0	0	Ki67+	 8377 19790
13441	0	0	Ki67+	 8381 19260
13442	0	0	Ki67+	 8382 19185
13443	0	0	Ki67+	 8399 19095
13444	0	0	Ki67+	 8401 19122
13445	0	0	Ki67+	 8423 19485
13446	0	0	Ki67+	 8424 19702
13447	0	0	Ki67+	 8432 19505
13448	0	0	Ki67+	 8440 19544
13449	0	0	Ki67+	 8441 19337
13450	0	0	Ki67+	 8446 19773
13451	0	0	Ki67+	 8448 19582
13452	0	0	Ki67+	 8448 19796
13453	0	0	Ki67+	 8450 19533
13454	0	0	Ki67+	 8452 19509
13455	0	0	Ki67+	 8455 19307
13456	0	0	Ki67+	 8458 19620
13457	0	0	Ki67+	 8458 19770
13458	0	0	Ki67+	 8466 19326
13459	0	0	Ki67+	 8471 19284
13460	0	0	Ki67+	 8473 19385
13461	0	0	Ki67+	 8473 19400
13462	0	0	Ki67+	 8489 19095
13463	0	0	Ki67+	 8489 19559
13464	0	0	Ki67+	 8499 19735
13465	0	0	Ki67+	 8500 19118
13466	0	0	Ki67+	 8500 19317
13467	0	0	Ki67+	 8501 19436
13468	0	0	Ki67+	 8503 19416
13469	0	0	Ki67+	 8509 19788
13470	0	0	Ki67+	 8512 19204
13471	0	0	Ki67+	 8514 19237
13472	0	0	Ki67+	 8520 19757
13473	0	0	Ki67+	 8527 19605
13474	0	0	Ki67+	 8531 19626
13475	0	0	Ki67+	 8532 19277
13476	0	0	Ki67+	 8535 19656
13477	0	0	Ki67+	 8541 19157
13478	0	0	Ki67+	 8541 19185
13479	0	0	Ki67+	 8541 19244
13480	0	0	Ki67+	 8546 19721
13481	0	0	Ki67+	 8548 19147
13482	0	0	Ki67+	 8550 19565
13483	0	0	Ki67+	 8550 19770
13484	0	0	Ki67+	 8553 19335
13485	0	0	Ki67+	 8564 19283
13486	0	0	Ki67+	 8571 19463
13487	0	0	Ki67+	 8571 19729
13488	0	0	Ki67+	 8593 19423
13489	0	0	Ki67+	 7809 20524
13490	0	0	Ki67+	 7810 20105
13491	0	0	Ki67+	 7810 20505
13492	0	0	Ki67+	 7813 20058
13493	0	0	Ki67+	 7818 20352
13494	0	0	Ki67+	 7820 20511
13495	0	0	Ki67+	 7821 19993
13496	0	0	Ki67+	 7821 20382
13497	0	0	Ki67+	 7822 20079
13498	0	0	Ki67+	 7822 20457
13499	0	0	Ki67+	 7823 20017
13500	0	0	Ki67+	 7824 19923
13501	0	0	Ki67+	 7824 20047
13502	0	0	Ki67+	 7825 19884
13503	0	0	Ki67+	 7827 20534
13504	0	0	Ki67+	 7829 20398
13505	0	0	Ki67+	 7830 20322
13506	0	0	Ki67+	 7834 20483
13507	0	0	Ki67+	 7836 19908
13508	0	0	Ki67+	 7842 20433
13509	0	0	Ki67+	 7847 20532
13510	0	0	Ki67+	 7854 20483
13511	0	0	Ki67+	 7866 20364
13512	0	0	Ki67+	 7866 20472
13513	0	0	Ki67+	 7869 20378
13514	0	0	Ki67+	 7870 20529
13515	0	0	Ki67+	 7883 20055
13516	0	0	Ki67+	 7886 20275
13517	0	0	Ki67+	 7887 20662
13518	0	0	Ki67+	 7897 20515
13519	0	0	Ki67+	 7898 20021
13520	0	0	Ki67+	 7901 20052
13521	0	0	Ki67+	 7902 20232
13522	0	0	Ki67+	 7903 20198
13523	0	0	Ki67+	 7905 20378
13524	0	0	Ki67+	 7906 20073
13525	0	0	Ki67+	 7908 20168
13526	0	0	Ki67+	 7909 20025
13527	0	0	Ki67+	 7920 20489
13528	0	0	Ki67+	 7921 19955
13529	0	0	Ki67+	 7922 19880
13530	0	0	Ki67+	 7922 20141
13531	0	0	Ki67+	 7923 20397
13532	0	0	Ki67+	 7927 19988
13533	0	0	Ki67+	 7930 19966
13534	0	0	Ki67+	 7939 19981
13535	0	0	Ki67+	 7943 20284
13536	0	0	Ki67+	 7950 20466
13537	0	0	Ki67+	 7951 20238
13538	0	0	Ki67+	 7951 20578
13539	0	0	Ki67+	 7958 20526
13540	0	0	Ki67+	 7963 20270
13541	0	0	Ki67+	 7969 20183
13542	0	0	Ki67+	 7976 20451
13543	0	0	Ki67+	 7981 20132
13544	0	0	Ki67+	 7982 20312
13545	0	0	Ki67+	 7983 20356
13546	0	0	Ki67+	 7987 20385
13547	0	0	Ki67+	 7995 20435
13548	0	0	Ki67+	 7996 20218
13549	0	0	Ki67+	 7996 20347
13550	0	0	Ki67+	 7997 20125
13551	0	0	Ki67+	 8001 20110
13552	0	0	Ki67+	 8002 19962
13553	0	0	Ki67+	 8003 19901
13554	0	0	Ki67+	 8007 20174
13555	0	0	Ki67+	 8012 20155
13556	0	0	Ki67+	 8015 19992
13557	0	0	Ki67+	 8016 20527
13558	0	0	Ki67+	 8018 19886
13559	0	0	Ki67+	 8018 19918
13560	0	0	Ki67+	 8018 20051
13561	0	0	Ki67+	 8025 20236
13562	0	0	Ki67+	 8026 20347
13563	0	0	Ki67+	 8029 20380
13564	0	0	Ki67+	 8032 20538
13565	0	0	Ki67+	 8033 19933
13566	0	0	Ki67+	 8036 19882
13567	0	0	Ki67+	 8041 20077
13568	0	0	Ki67+	 8044 20315
13569	0	0	Ki67+	 8046 20123
13570	0	0	Ki67+	 8047 20012
13571	0	0	Ki67+	 8048 20387
13572	0	0	Ki67+	 8049 20625
13573	0	0	Ki67+	 8052 20220
13574	0	0	Ki67+	 8059 20260
13575	0	0	Ki67+	 8061 20415
13576	0	0	Ki67+	 8063 20052
13577	0	0	Ki67+	 8064 20469
13578	0	0	Ki67+	 8070 20212
13579	0	0	Ki67+	 8074 20085
13580	0	0	Ki67+	 8088 20258
13581	0	0	Ki67+	 8088 20307
13582	0	0	Ki67+	 8090 20216
13583	0	0	Ki67+	 8095 20068
13584	0	0	Ki67+	 8096 20038
13585	0	0	Ki67+	 8101 20667
13586	0	0	Ki67+	 8103 20215
13587	0	0	Ki67+	 8105 20296
13588	0	0	Ki67+	 8109 20181
13589	0	0	Ki67+	 8110 20276
13590	0	0	Ki67+	 8111 20230
13591	0	0	Ki67+	 8113 20334
13592	0	0	Ki67+	 8113 20668
13593	0	0	Ki67+	 8123 20324
13594	0	0	Ki67+	 8124 20483
13595	0	0	Ki67+	 8126 20634
13596	0	0	Ki67+	 8129 20521
13597	0	0	Ki67+	 8132 20144
13598	0	0	Ki67+	 8132 20239
13599	0	0	Ki67+	 8137 20165
13600	0	0	Ki67+	 8137 20638
13601	0	0	Ki67+	 8139 20001
13602	0	0	Ki67+	 8139 20100
13603	0	0	Ki67+	 8144 20570
13604	0	0	Ki67+	 8148 19982
13605	0	0	Ki67+	 8154 20542
13606	0	0	Ki67+	 8156 20193
13607	0	0	Ki67+	 8157 20605
13608	0	0	Ki67+	 8158 20316
13609	0	0	Ki67+	 8159 20216
13610	0	0	Ki67+	 8161 20050
13611	0	0	Ki67+	 8163 20577
13612	0	0	Ki67+	 8164 19995
13613	0	0	Ki67+	 8167 20289
13614	0	0	Ki67+	 8168 20011
13615	0	0	Ki67+	 8168 20360
13616	0	0	Ki67+	 8168 20609
13617	0	0	Ki67+	 8174 20642
13618	0	0	Ki67+	 8176 20324
13619	0	0	Ki67+	 8179 20423
13620	0	0	Ki67+	 8185 19937
13621	0	0	Ki67+	 8185 20344
13622	0	0	Ki67+	 8186 20040
13623	0	0	Ki67+	 8186 20629
13624	0	0	Ki67+	 8193 20514
13625	0	0	Ki67+	 8195 19886
13626	0	0	Ki67+	 8195 19911
13627	0	0	Ki67+	 8199 20486
13628	0	0	Ki67+	 8209 20304
13629	0	0	Ki67+	 8213 20050
13630	0	0	Ki67+	 8214 19928
13631	0	0	Ki67+	 8221 19992
13632	0	0	Ki67+	 8224 20030
13633	0	0	Ki67+	 8224 20166
13634	0	0	Ki67+	 8226 20411
13635	0	0	Ki67+	 8239 20239
13636	0	0	Ki67+	 8241 20391
13637	0	0	Ki67+	 8249 20505
13638	0	0	Ki67+	 8250 20664
13639	0	0	Ki67+	 8251 20571
13640	0	0	Ki67+	 8263 19882
13641	0	0	Ki67+	 8275 20050
13642	0	0	Ki67+	 8275 20129
13643	0	0	Ki67+	 8277 20015
13644	0	0	Ki67+	 8277 20088
13645	0	0	Ki67+	 8281 20487
13646	0	0	Ki67+	 8286 20002
13647	0	0	Ki67+	 8295 20548
13648	0	0	Ki67+	 8301 20630
13649	0	0	Ki67+	 8324 20313
13650	0	0	Ki67+	 8353 20624
13651	0	0	Ki67+	 8360 20367
13652	0	0	Ki67+	 8385 20161
13653	0	0	Ki67+	 8393 20069
13654	0	0	Ki67+	 8399 19907
13655	0	0	Ki67+	 8399 20438
13656	0	0	Ki67+	 8400 19921
13657	0	0	Ki67+	 8400 19998
13658	0	0	Ki67+	 8409 20244
13659	0	0	Ki67+	 8409 20320
13660	0	0	Ki67+	 8411 20400
13661	0	0	Ki67+	 8412 20269
13662	0	0	Ki67+	 8412 20524
13663	0	0	Ki67+	 8414 20297
13664	0	0	Ki67+	 8415 20541
13665	0	0	Ki67+	 8416 19873
13666	0	0	Ki67+	 8416 20230
13667	0	0	Ki67+	 8418 20216
13668	0	0	Ki67+	 8419 20419
13669	0	0	Ki67+	 8421 20478
13670	0	0	Ki67+	 8423 20196
13671	0	0	Ki67+	 8423 20452
13672	0	0	Ki67+	 8425 20042
13673	0	0	Ki67+	 8425 20525
13674	0	0	Ki67+	 8426 20374
13675	0	0	Ki67+	 8433 20546
13676	0	0	Ki67+	 8436 20616
13677	0	0	Ki67+	 8437 20149
13678	0	0	Ki67+	 8437 20190
13679	0	0	Ki67+	 8438 20133
13680	0	0	Ki67+	 8442 20629
13681	0	0	Ki67+	 8449 20384
13682	0	0	Ki67+	 8453 20410
13683	0	0	Ki67+	 8453 20467
13684	0	0	Ki67+	 8456 20440
13685	0	0	Ki67+	 8457 20310
13686	0	0	Ki67+	 8461 20559
13687	0	0	Ki67+	 8463 20647
13688	0	0	Ki67+	 8465 20139
13689	0	0	Ki67+	 8465 20349
13690	0	0	Ki67+	 8465 20613
13691	0	0	Ki67+	 8468 20535
13692	0	0	Ki67+	 8469 20378
13693	0	0	Ki67+	 8470 20459
13694	0	0	Ki67+	 8473 20308
13695	0	0	Ki67+	 8475 20243
13696	0	0	Ki67+	 8477 20367
13697	0	0	Ki67+	 8484 19985
13698	0	0	Ki67+	 8488 20182
13699	0	0	Ki67+	 8488 20228
13700	0	0	Ki67+	 8489 20448
13701	0	0	Ki67+	 8499 20083
13702	0	0	Ki67+	 8502 20553
13703	0	0	Ki67+	 8505 20599
13704	0	0	Ki67+	 8509 20633
13705	0	0	Ki67+	 8528 20355
13706	0	0	Ki67+	 8529 20398
13707	0	0	Ki67+	 8531 19903
13708	0	0	Ki67+	 8531 20373
13709	0	0	Ki67+	 8533 20426
13710	0	0	Ki67+	 8535 20216
13711	0	0	Ki67+	 8535 20306
13712	0	0	Ki67+	 8536 20234
13713	0	0	Ki67+	 8536 20602
13714	0	0	Ki67+	 8537 20097
13715	0	0	Ki67+	 8537 20283
13716	0	0	Ki67+	 8538 20125
13717	0	0	Ki67+	 8538 20449
13718	0	0	Ki67+	 8539 19966
13719	0	0	Ki67+	 8540 20654
13720	0	0	Ki67+	 8547 20188
13721	0	0	Ki67+	 8547 20564
13722	0	0	Ki67+	 8552 20239
13723	0	0	Ki67+	 8554 20507
13724	0	0	Ki67+	 8559 19991
13725	0	0	Ki67+	 8601 20337
13726	0	0	Ki67+	 8605 20439
13727	0	0	Ki67+	 7818 21405
13728	0	0	Ki67+	 7819 20783
13729	0	0	Ki67+	 7831 20814
13730	0	0	Ki67+	 7848 20922
13731	0	0	Ki67+	 7850 20791
13732	0	0	Ki67+	 7850 21383
13733	0	0	Ki67+	 7856 21395
13734	0	0	Ki67+	 7857 20762
13735	0	0	Ki67+	 7863 20950
13736	0	0	Ki67+	 7864 20734
13737	0	0	Ki67+	 7872 20986
13738	0	0	Ki67+	 7879 21291
13739	0	0	Ki67+	 7881 20958
13740	0	0	Ki67+	 7884 20941
13741	0	0	Ki67+	 7886 21273
13742	0	0	Ki67+	 7900 21186
13743	0	0	Ki67+	 7904 21166
13744	0	0	Ki67+	 7918 21324
13745	0	0	Ki67+	 7926 21153
13746	0	0	Ki67+	 7927 21139
13747	0	0	Ki67+	 7936 21090
13748	0	0	Ki67+	 7937 21062
13749	0	0	Ki67+	 7943 21300
13750	0	0	Ki67+	 7947 20720
13751	0	0	Ki67+	 7948 21107
13752	0	0	Ki67+	 7951 21084
13753	0	0	Ki67+	 7952 21387
13754	0	0	Ki67+	 7962 20717
13755	0	0	Ki67+	 7965 21289
13756	0	0	Ki67+	 7970 21041
13757	0	0	Ki67+	 7971 21240
13758	0	0	Ki67+	 7974 20727
13759	0	0	Ki67+	 7981 21159
13760	0	0	Ki67+	 7983 21251
13761	0	0	Ki67+	 7985 21293
13762	0	0	Ki67+	 7991 21337
13763	0	0	Ki67+	 7995 21214
13764	0	0	Ki67+	 7998 21250
13765	0	0	Ki67+	 8001 20716
13766	0	0	Ki67+	 8009 21203
13767	0	0	Ki67+	 8011 21356
13768	0	0	Ki67+	 8012 20745
13769	0	0	Ki67+	 8014 21334
13770	0	0	Ki67+	 8021 21171
13771	0	0	Ki67+	 8021 21303
13772	0	0	Ki67+	 8028 20758
13773	0	0	Ki67+	 8036 21211
13774	0	0	Ki67+	 8041 20733
13775	0	0	Ki67+	 8053 21189
13776	0	0	Ki67+	 8055 20745
13777	0	0	Ki67+	 8060 21215
13778	0	0	Ki67+	 8061 21263
13779	0	0	Ki67+	 8068 20724
13780	0	0	Ki67+	 8068 21236
13781	0	0	Ki67+	 8069 21294
13782	0	0	Ki67+	 8081 20703
13783	0	0	Ki67+	 8081 21380
13784	0	0	Ki67+	 8087 20691
13785	0	0	Ki67+	 8093 20783
13786	0	0	Ki67+	 8094 20732
13787	0	0	Ki67+	 8100 21079
13788	0	0	Ki67+	 8102 21049
13789	0	0	Ki67+	 8112 20761
13790	0	0	Ki67+	 8115 21093
13791	0	0	Ki67+	 8118 21155
13792	0	0	Ki67+	 8120 21272
13793	0	0	Ki67+	 8122 21442
13794	0	0	Ki67+	 8127 20811
13795	0	0	Ki67+	 8131 21064
13796	0	0	Ki67+	 8132 21036
13797	0	0	Ki67+	 8135 21410
13798	0	0	Ki67+	 8137 21374
13799	0	0	Ki67+	 8141 21175
13800	0	0	Ki67+	 8141 21442
13801	0	0	Ki67+	 8143 21099
13802	0	0	Ki67+	 8143 21428
13803	0	0	Ki67+	 8144 21389
13804	0	0	Ki67+	 8148 21038
13805	0	0	Ki67+	 8154 21017
13806	0	0	Ki67+	 8154 21463
13807	0	0	Ki67+	 8159 20710
13808	0	0	Ki67+	 8159 21396
13809	0	0	Ki67+	 8162 20804
13810	0	0	Ki67+	 8162 21124
13811	0	0	Ki67+	 8168 21156
13812	0	0	Ki67+	 8170 21414
13813	0	0	Ki67+	 8172 21138
13814	0	0	Ki67+	 8175 21018
13815	0	0	Ki67+	 8177 21288
13816	0	0	Ki67+	 8178 21313
13817	0	0	Ki67+	 8179 21440
13818	0	0	Ki67+	 8182 21162
13819	0	0	Ki67+	 8186 21179
13820	0	0	Ki67+	 8188 21151
13821	0	0	Ki67+	 8188 21374
13822	0	0	Ki67+	 8189 21124
13823	0	0	Ki67+	 8190 21039
13824	0	0	Ki67+	 8191 21289
13825	0	0	Ki67+	 8193 21215
13826	0	0	Ki67+	 8195 20732
13827	0	0	Ki67+	 8195 21299
13828	0	0	Ki67+	 8201 20970
13829	0	0	Ki67+	 8202 21260
13830	0	0	Ki67+	 8203 21224
13831	0	0	Ki67+	 8204 21128
13832	0	0	Ki67+	 8208 21196
13833	0	0	Ki67+	 8209 21271
13834	0	0	Ki67+	 8210 20994
13835	0	0	Ki67+	 8212 21391
13836	0	0	Ki67+	 8213 21328
13837	0	0	Ki67+	 8215 20811
13838	0	0	Ki67+	 8217 21420
13839	0	0	Ki67+	 8220 21128
13840	0	0	Ki67+	 8221 20972
13841	0	0	Ki67+	 8222 21013
13842	0	0	Ki67+	 8222 21293
13843	0	0	Ki67+	 8224 21393
13844	0	0	Ki67+	 8226 21370
13845	0	0	Ki67+	 8228 21412
13846	0	0	Ki67+	 8229 21304
13847	0	0	Ki67+	 8231 21106
13848	0	0	Ki67+	 8231 21335
13849	0	0	Ki67+	 8232 21223
13850	0	0	Ki67+	 8232 21444
13851	0	0	Ki67+	 8234 20960
13852	0	0	Ki67+	 8236 20907
13853	0	0	Ki67+	 8237 21020
13854	0	0	Ki67+	 8239 20859
13855	0	0	Ki67+	 8241 21248
13856	0	0	Ki67+	 8242 21134
13857	0	0	Ki67+	 8245 20749
13858	0	0	Ki67+	 8245 21454
13859	0	0	Ki67+	 8248 20709
13860	0	0	Ki67+	 8248 21157
13861	0	0	Ki67+	 8250 20800
13862	0	0	Ki67+	 8250 21051
13863	0	0	Ki67+	 8250 21339
13864	0	0	Ki67+	 8252 21398
13865	0	0	Ki67+	 8253 20828
13866	0	0	Ki67+	 8253 21284
13867	0	0	Ki67+	 8256 20971
13868	0	0	Ki67+	 8258 21099
13869	0	0	Ki67+	 8259 21235
13870	0	0	Ki67+	 8261 21436
13871	0	0	Ki67+	 8264 20885
13872	0	0	Ki67+	 8264 21420
13873	0	0	Ki67+	 8267 21357
13874	0	0	Ki67+	 8271 20743
13875	0	0	Ki67+	 8275 21062
13876	0	0	Ki67+	 8276 21044
13877	0	0	Ki67+	 8277 21247
13878	0	0	Ki67+	 8279 20982
13879	0	0	Ki67+	 8281 20695
13880	0	0	Ki67+	 8282 21294
13881	0	0	Ki67+	 8289 21113
13882	0	0	Ki67+	 8290 21310
13883	0	0	Ki67+	 8290 21324
13884	0	0	Ki67+	 8292 20861
13885	0	0	Ki67+	 8296 21269
13886	0	0	Ki67+	 8303 21079
13887	0	0	Ki67+	 8304 21307
13888	0	0	Ki67+	 8312 20774
13889	0	0	Ki67+	 8316 20723
13890	0	0	Ki67+	 8317 20911
13891	0	0	Ki67+	 8318 20900
13892	0	0	Ki67+	 8318 21338
13893	0	0	Ki67+	 8331 21329
13894	0	0	Ki67+	 8337 20736
13895	0	0	Ki67+	 8337 21418
13896	0	0	Ki67+	 8340 21358
13897	0	0	Ki67+	 8347 21228
13898	0	0	Ki67+	 8348 21166
13899	0	0	Ki67+	 8355 20977
13900	0	0	Ki67+	 8361 21246
13901	0	0	Ki67+	 8361 21340
13902	0	0	Ki67+	 8367 20792
13903	0	0	Ki67+	 8375 21089
13904	0	0	Ki67+	 8388 20810
13905	0	0	Ki67+	 8391 20720
13906	0	0	Ki67+	 8409 20862
13907	0	0	Ki67+	 8410 20950
13908	0	0	Ki67+	 8414 20897
13909	0	0	Ki67+	 8416 20918
13910	0	0	Ki67+	 8416 20972
13911	0	0	Ki67+	 8443 20934
13912	0	0	Ki67+	 8444 20957
13913	0	0	Ki67+	 8482 21361
13914	0	0	Ki67+	 8502 20910
13915	0	0	Ki67+	 8502 21382
13916	0	0	Ki67+	 8506 21285
13917	0	0	Ki67+	 8506 21320
13918	0	0	Ki67+	 8513 21311
13919	0	0	Ki67+	 8518 21329
13920	0	0	Ki67+	 8520 20678
13921	0	0	Ki67+	 8524 21267
13922	0	0	Ki67+	 8525 21228
13923	0	0	Ki67+	 8528 21214
13924	0	0	Ki67+	 8528 21288
13925	0	0	Ki67+	 8532 20714
13926	0	0	Ki67+	 8537 21184
13927	0	0	Ki67+	 8537 21249
13928	0	0	Ki67+	 8538 21121
13929	0	0	Ki67+	 8568 20735
13930	0	0	Ki67+	 8569 21115
13931	0	0	Ki67+	 8574 21381
13932	0	0	Ki67+	 8577 21394
13933	0	0	Ki67+	 8581 21304
13934	0	0	Ki67+	 8591 21131
13935	0	0	Ki67+	 8594 21185
13936	0	0	Ki67+	 8600 21100
13937	0	0	Ki67+	 8600 21158
13938	0	0	Ki67+	 8604 21001
13939	0	0	Ki67+	 8606 21036
13940	0	0	Ki67+	 8607 21047
13941	0	0	Ki67+	 7809 22181
13942	0	0	Ki67+	 7822 22174
13943	0	0	Ki67+	 7826 21904
13944	0	0	Ki67+	 7846 21894
13945	0	0	Ki67+	 7848 22026
13946	0	0	Ki67+	 7851 21484
13947	0	0	Ki67+	 7852 21813
13948	0	0	Ki67+	 7870 22226
13949	0	0	Ki67+	 7887 21859
13950	0	0	Ki67+	 7893 21991
13951	0	0	Ki67+	 7909 21896
13952	0	0	Ki67+	 7911 21864
13953	0	0	Ki67+	 7924 21960
13954	0	0	Ki67+	 7934 21987
13955	0	0	Ki67+	 7935 21786
13956	0	0	Ki67+	 7938 21923
13957	0	0	Ki67+	 7941 21612
13958	0	0	Ki67+	 7942 22013
13959	0	0	Ki67+	 7942 22070
13960	0	0	Ki67+	 7946 22035
13961	0	0	Ki67+	 7948 22096
13962	0	0	Ki67+	 7955 21582
13963	0	0	Ki67+	 7955 21967
13964	0	0	Ki67+	 7957 21803
13965	0	0	Ki67+	 7957 22061
13966	0	0	Ki67+	 7961 21873
13967	0	0	Ki67+	 7963 21546
13968	0	0	Ki67+	 7967 21938
13969	0	0	Ki67+	 7967 21998
13970	0	0	Ki67+	 7980 21837
13971	0	0	Ki67+	 7981 21857
13972	0	0	Ki67+	 7983 21572
13973	0	0	Ki67+	 7984 21818
13974	0	0	Ki67+	 7986 21888
13975	0	0	Ki67+	 7989 22128
13976	0	0	Ki67+	 7990 22110
13977	0	0	Ki67+	 8001 22019
13978	0	0	Ki67+	 8001 22060
13979	0	0	Ki67+	 8002 21916
13980	0	0	Ki67+	 8004 21952
13981	0	0	Ki67+	 8010 21870
13982	0	0	Ki67+	 8010 22027
13983	0	0	Ki67+	 8011 22261
13984	0	0	Ki67+	 8012 21981
13985	0	0	Ki67+	 8017 22082
13986	0	0	Ki67+	 8018 22245
13987	0	0	Ki67+	 8026 22151
13988	0	0	Ki67+	 8027 21782
13989	0	0	Ki67+	 8027 21940
13990	0	0	Ki67+	 8037 21753
13991	0	0	Ki67+	 8045 21738
13992	0	0	Ki67+	 8048 21954
13993	0	0	Ki67+	 8055 22005
13994	0	0	Ki67+	 8057 22100
13995	0	0	Ki67+	 8058 22140
13996	0	0	Ki67+	 8063 21753
13997	0	0	Ki67+	 8070 22248
13998	0	0	Ki67+	 8071 22179
13999	0	0	Ki67+	 8075 22268
14000	0	0	Ki67+	 8077 22030
14001	0	0	Ki67+	 8079 21817
14002	0	0	Ki67+	 8080 21798
14003	0	0	Ki67+	 8080 21949
14004	0	0	Ki67+	 8082 21697
14005	0	0	Ki67+	 8085 22092
14006	0	0	Ki67+	 8089 21828
14007	0	0	Ki67+	 8093 21710
14008	0	0	Ki67+	 8095 21681
14009	0	0	Ki67+	 8095 21981
14010	0	0	Ki67+	 8100 21997
14011	0	0	Ki67+	 8102 22070
14012	0	0	Ki67+	 8102 22265
14013	0	0	Ki67+	 8104 21913
14014	0	0	Ki67+	 8107 22059
14015	0	0	Ki67+	 8108 21853
14016	0	0	Ki67+	 8108 22193
14017	0	0	Ki67+	 8109 21768
14018	0	0	Ki67+	 8111 21781
14019	0	0	Ki67+	 8115 21826
14020	0	0	Ki67+	 8118 22269
14021	0	0	Ki67+	 8124 21677
14022	0	0	Ki67+	 8125 22135
14023	0	0	Ki67+	 8126 21839
14024	0	0	Ki67+	 8131 21925
14025	0	0	Ki67+	 8134 21858
14026	0	0	Ki67+	 8137 21546
14027	0	0	Ki67+	 8140 22014
14028	0	0	Ki67+	 8144 22250
14029	0	0	Ki67+	 8148 21791
14030	0	0	Ki67+	 8148 22136
14031	0	0	Ki67+	 8152 22177
14032	0	0	Ki67+	 8154 21506
14033	0	0	Ki67+	 8154 21670
14034	0	0	Ki67+	 8155 21655
14035	0	0	Ki67+	 8155 22082
14036	0	0	Ki67+	 8164 21804
14037	0	0	Ki67+	 8166 21483
14038	0	0	Ki67+	 8167 22194
14039	0	0	Ki67+	 8180 21804
14040	0	0	Ki67+	 8183 22227
14041	0	0	Ki67+	 8185 21515
14042	0	0	Ki67+	 8186 21605
14043	0	0	Ki67+	 8189 21658
14044	0	0	Ki67+	 8189 22087
14045	0	0	Ki67+	 8193 21813
14046	0	0	Ki67+	 8195 21973
14047	0	0	Ki67+	 8200 21997
14048	0	0	Ki67+	 8204 21786
14049	0	0	Ki67+	 8206 21661
14050	0	0	Ki67+	 8206 21813
14051	0	0	Ki67+	 8208 21532
14052	0	0	Ki67+	 8209 22240
14053	0	0	Ki67+	 8210 21803
14054	0	0	Ki67+	 8210 22063
14055	0	0	Ki67+	 8212 21642
14056	0	0	Ki67+	 8217 21840
14057	0	0	Ki67+	 8218 22172
14058	0	0	Ki67+	 8219 21490
14059	0	0	Ki67+	 8226 21848
14060	0	0	Ki67+	 8227 21827
14061	0	0	Ki67+	 8228 21600
14062	0	0	Ki67+	 8233 21783
14063	0	0	Ki67+	 8237 21648
14064	0	0	Ki67+	 8243 22087
14065	0	0	Ki67+	 8243 22149
14066	0	0	Ki67+	 8248 21545
14067	0	0	Ki67+	 8250 21856
14068	0	0	Ki67+	 8251 21670
14069	0	0	Ki67+	 8253 21826
14070	0	0	Ki67+	 8270 21828
14071	0	0	Ki67+	 8272 21489
14072	0	0	Ki67+	 8273 21595
14073	0	0	Ki67+	 8273 21807
14074	0	0	Ki67+	 8278 21839
14075	0	0	Ki67+	 8278 21977
14076	0	0	Ki67+	 8279 22211
14077	0	0	Ki67+	 8280 21997
14078	0	0	Ki67+	 8285 21807
14079	0	0	Ki67+	 8286 22101
14080	0	0	Ki67+	 8288 21855
14081	0	0	Ki67+	 8295 21960
14082	0	0	Ki67+	 8296 22249
14083	0	0	Ki67+	 8297 21626
14084	0	0	Ki67+	 8299 21494
14085	0	0	Ki67+	 8299 22227
14086	0	0	Ki67+	 8305 21934
14087	0	0	Ki67+	 8308 22072
14088	0	0	Ki67+	 8311 21831
14089	0	0	Ki67+	 8312 21618
14090	0	0	Ki67+	 8312 21962
14091	0	0	Ki67+	 8314 21917
14092	0	0	Ki67+	 8315 21674
14093	0	0	Ki67+	 8316 21847
14094	0	0	Ki67+	 8317 21691
14095	0	0	Ki67+	 8322 21645
14096	0	0	Ki67+	 8325 21476
14097	0	0	Ki67+	 8325 21877
14098	0	0	Ki67+	 8327 21953
14099	0	0	Ki67+	 8331 22083
14100	0	0	Ki67+	 8335 21558
14101	0	0	Ki67+	 8341 21498
14102	0	0	Ki67+	 8341 21684
14103	0	0	Ki67+	 8342 21831
14104	0	0	Ki67+	 8344 22061
14105	0	0	Ki67+	 8354 21848
14106	0	0	Ki67+	 8354 22101
14107	0	0	Ki67+	 8355 21833
14108	0	0	Ki67+	 8355 22043
14109	0	0	Ki67+	 8362 21904
14110	0	0	Ki67+	 8366 22237
14111	0	0	Ki67+	 8368 22151
14112	0	0	Ki67+	 8375 21652
14113	0	0	Ki67+	 8376 22139
14114	0	0	Ki67+	 8377 22167
14115	0	0	Ki67+	 8387 21840
14116	0	0	Ki67+	 8391 21578
14117	0	0	Ki67+	 8391 21670
14118	0	0	Ki67+	 8393 22221
14119	0	0	Ki67+	 8397 22137
14120	0	0	Ki67+	 8400 22075
14121	0	0	Ki67+	 8402 21647
14122	0	0	Ki67+	 8406 21904
14123	0	0	Ki67+	 8407 21968
14124	0	0	Ki67+	 8409 22115
14125	0	0	Ki67+	 8410 22188
14126	0	0	Ki67+	 8412 22242
14127	0	0	Ki67+	 8421 21671
14128	0	0	Ki67+	 8427 21613
14129	0	0	Ki67+	 8434 22203
14130	0	0	Ki67+	 8437 22153
14131	0	0	Ki67+	 8440 21820
14132	0	0	Ki67+	 8446 22181
14133	0	0	Ki67+	 8448 21600
14134	0	0	Ki67+	 8448 22237
14135	0	0	Ki67+	 8452 21802
14136	0	0	Ki67+	 8456 21632
14137	0	0	Ki67+	 8458 21594
14138	0	0	Ki67+	 8461 21913
14139	0	0	Ki67+	 8461 21955
14140	0	0	Ki67+	 8468 21521
14141	0	0	Ki67+	 8469 22156
14142	0	0	Ki67+	 8473 21774
14143	0	0	Ki67+	 8474 21612
14144	0	0	Ki67+	 8484 21622
14145	0	0	Ki67+	 8487 21579
14146	0	0	Ki67+	 8488 22159
14147	0	0	Ki67+	 8491 21775
14148	0	0	Ki67+	 8510 22182
14149	0	0	Ki67+	 8524 21766
14150	0	0	Ki67+	 8525 21891
14151	0	0	Ki67+	 8527 22164
14152	0	0	Ki67+	 8540 22140
14153	0	0	Ki67+	 8543 21866
14154	0	0	Ki67+	 8551 21995
14155	0	0	Ki67+	 8557 22177
14156	0	0	Ki67+	 8558 21701
14157	0	0	Ki67+	 8558 22146
14158	0	0	Ki67+	 8560 21746
14159	0	0	Ki67+	 8560 21960
14160	0	0	Ki67+	 8567 21736
14161	0	0	Ki67+	 8577 21969
14162	0	0	Ki67+	 8577 22158
14163	0	0	Ki67+	 8580 21754
14164	0	0	Ki67+	 8580 22111
14165	0	0	Ki67+	 8585 21830
14166	0	0	Ki67+	 8588 21736
14167	0	0	Ki67+	 8593 22148
14168	0	0	Ki67+	 8594 22159
14169	0	0	Ki67+	 8602 22132
14170	0	0	Ki67+	 8602 22263
14171	0	0	Ki67+	 8603 21492
14172	0	0	Ki67+	 8603 21769
14173	0	0	Ki67+	 8606 21864
14174	0	0	Ki67+	 8606 22248
14175	0	0	Ki67+	 8607 21892
14176	0	0	Ki67+	 7812 22727
14177	0	0	Ki67+	 7814 22452
14178	0	0	Ki67+	 7815 22306
14179	0	0	Ki67+	 7817 22415
14180	0	0	Ki67+	 7817 22594
14181	0	0	Ki67+	 7820 22707
14182	0	0	Ki67+	 7822 22502
14183	0	0	Ki67+	 7826 22884
14184	0	0	Ki67+	 7827 22399
14185	0	0	Ki67+	 7829 22741
14186	0	0	Ki67+	 7834 22729
14187	0	0	Ki67+	 7836 22331
14188	0	0	Ki67+	 7836 22484
14189	0	0	Ki67+	 7839 22521
14190	0	0	Ki67+	 7841 22468
14191	0	0	Ki67+	 7842 22592
14192	0	0	Ki67+	 7843 22834
14193	0	0	Ki67+	 7851 22607
14194	0	0	Ki67+	 7859 22711
14195	0	0	Ki67+	 7860 22485
14196	0	0	Ki67+	 7864 22739
14197	0	0	Ki67+	 7869 22468
14198	0	0	Ki67+	 7871 22529
14199	0	0	Ki67+	 7873 22539
14200	0	0	Ki67+	 7877 22504
14201	0	0	Ki67+	 7886 22586
14202	0	0	Ki67+	 7892 22539
14203	0	0	Ki67+	 7895 22406
14204	0	0	Ki67+	 7897 22476
14205	0	0	Ki67+	 7897 22919
14206	0	0	Ki67+	 7901 22362
14207	0	0	Ki67+	 7901 22448
14208	0	0	Ki67+	 7908 22516
14209	0	0	Ki67+	 7911 22708
14210	0	0	Ki67+	 7918 22491
14211	0	0	Ki67+	 7924 22459
14212	0	0	Ki67+	 7927 22708
14213	0	0	Ki67+	 7929 22662
14214	0	0	Ki67+	 7935 22683
14215	0	0	Ki67+	 7939 22525
14216	0	0	Ki67+	 7939 22624
14217	0	0	Ki67+	 7940 22653
14218	0	0	Ki67+	 7941 22418
14219	0	0	Ki67+	 7943 22456
14220	0	0	Ki67+	 7954 23066
14221	0	0	Ki67+	 7971 23048
14222	0	0	Ki67+	 7972 23067
14223	0	0	Ki67+	 7983 22623
14224	0	0	Ki67+	 7991 22739
14225	0	0	Ki67+	 8012 22631
14226	0	0	Ki67+	 8015 22754
14227	0	0	Ki67+	 8024 23037
14228	0	0	Ki67+	 8029 22513
14229	0	0	Ki67+	 8031 23062
14230	0	0	Ki67+	 8032 22709
14231	0	0	Ki67+	 8032 22737
14232	0	0	Ki67+	 8032 22848
14233	0	0	Ki67+	 8038 22643
14234	0	0	Ki67+	 8044 23015
14235	0	0	Ki67+	 8044 23051
14236	0	0	Ki67+	 8051 22650
14237	0	0	Ki67+	 8052 22546
14238	0	0	Ki67+	 8059 22892
14239	0	0	Ki67+	 8060 22693
14240	0	0	Ki67+	 8065 22978
14241	0	0	Ki67+	 8067 23070
14242	0	0	Ki67+	 8070 22505
14243	0	0	Ki67+	 8072 22534
14244	0	0	Ki67+	 8079 22880
14245	0	0	Ki67+	 8081 22587
14246	0	0	Ki67+	 8083 22717
14247	0	0	Ki67+	 8086 23001
14248	0	0	Ki67+	 8088 22288
14249	0	0	Ki67+	 8091 22897
14250	0	0	Ki67+	 8095 22564
14251	0	0	Ki67+	 8101 22610
14252	0	0	Ki67+	 8107 22662
14253	0	0	Ki67+	 8109 22516
14254	0	0	Ki67+	 8110 22704
14255	0	0	Ki67+	 8113 22548
14256	0	0	Ki67+	 8114 22285
14257	0	0	Ki67+	 8118 22339
14258	0	0	Ki67+	 8124 22974
14259	0	0	Ki67+	 8127 23027
14260	0	0	Ki67+	 8127 23061
14261	0	0	Ki67+	 8134 22950
14262	0	0	Ki67+	 8136 22687
14263	0	0	Ki67+	 8138 22355
14264	0	0	Ki67+	 8141 22322
14265	0	0	Ki67+	 8148 22398
14266	0	0	Ki67+	 8149 22345
14267	0	0	Ki67+	 8149 22995
14268	0	0	Ki67+	 8150 22682
14269	0	0	Ki67+	 8153 23041
14270	0	0	Ki67+	 8157 22697
14271	0	0	Ki67+	 8166 22678
14272	0	0	Ki67+	 8168 22932
14273	0	0	Ki67+	 8171 22557
14274	0	0	Ki67+	 8176 22968
14275	0	0	Ki67+	 8178 22395
14276	0	0	Ki67+	 8178 22481
14277	0	0	Ki67+	 8181 22687
14278	0	0	Ki67+	 8186 22443
14279	0	0	Ki67+	 8186 22675
14280	0	0	Ki67+	 8186 22999
14281	0	0	Ki67+	 8187 22940
14282	0	0	Ki67+	 8193 22875
14283	0	0	Ki67+	 8194 22425
14284	0	0	Ki67+	 8194 22552
14285	0	0	Ki67+	 8202 22960
14286	0	0	Ki67+	 8205 22656
14287	0	0	Ki67+	 8205 22887
14288	0	0	Ki67+	 8206 23039
14289	0	0	Ki67+	 8208 22390
14290	0	0	Ki67+	 8211 22459
14291	0	0	Ki67+	 8212 23056
14292	0	0	Ki67+	 8215 22578
14293	0	0	Ki67+	 8217 23027
14294	0	0	Ki67+	 8227 22934
14295	0	0	Ki67+	 8228 22677
14296	0	0	Ki67+	 8229 22461
14297	0	0	Ki67+	 8238 22422
14298	0	0	Ki67+	 8245 22709
14299	0	0	Ki67+	 8245 22958
14300	0	0	Ki67+	 8246 22600
14301	0	0	Ki67+	 8248 22590
14302	0	0	Ki67+	 8251 23033
14303	0	0	Ki67+	 8255 22397
14304	0	0	Ki67+	 8255 22444
14305	0	0	Ki67+	 8256 22949
14306	0	0	Ki67+	 8262 22279
14307	0	0	Ki67+	 8262 22378
14308	0	0	Ki67+	 8262 23067
14309	0	0	Ki67+	 8264 22908
14310	0	0	Ki67+	 8266 23009
14311	0	0	Ki67+	 8272 22719
14312	0	0	Ki67+	 8275 22624
14313	0	0	Ki67+	 8276 23061
14314	0	0	Ki67+	 8277 22310
14315	0	0	Ki67+	 8279 22426
14316	0	0	Ki67+	 8281 22300
14317	0	0	Ki67+	 8282 22361
14318	0	0	Ki67+	 8283 22387
14319	0	0	Ki67+	 8287 22277
14320	0	0	Ki67+	 8293 22378
14321	0	0	Ki67+	 8293 22947
14322	0	0	Ki67+	 8297 22354
14323	0	0	Ki67+	 8304 22388
14324	0	0	Ki67+	 8306 22297
14325	0	0	Ki67+	 8306 22721
14326	0	0	Ki67+	 8307 22742
14327	0	0	Ki67+	 8310 22406
14328	0	0	Ki67+	 8317 22686
14329	0	0	Ki67+	 8319 22565
14330	0	0	Ki67+	 8323 22640
14331	0	0	Ki67+	 8330 22954
14332	0	0	Ki67+	 8333 22665
14333	0	0	Ki67+	 8335 22389
14334	0	0	Ki67+	 8335 22719
14335	0	0	Ki67+	 8336 22554
14336	0	0	Ki67+	 8338 22541
14337	0	0	Ki67+	 8340 22507
14338	0	0	Ki67+	 8344 22579
14339	0	0	Ki67+	 8350 22936
14340	0	0	Ki67+	 8351 23044
14341	0	0	Ki67+	 8352 22482
14342	0	0	Ki67+	 8354 22900
14343	0	0	Ki67+	 8357 22541
14344	0	0	Ki67+	 8361 22612
14345	0	0	Ki67+	 8377 22490
14346	0	0	Ki67+	 8382 23032
14347	0	0	Ki67+	 8387 22914
14348	0	0	Ki67+	 8389 22460
14349	0	0	Ki67+	 8391 22505
14350	0	0	Ki67+	 8395 22595
14351	0	0	Ki67+	 8397 22525
14352	0	0	Ki67+	 8404 22311
14353	0	0	Ki67+	 8405 22759
14354	0	0	Ki67+	 8407 22360
14355	0	0	Ki67+	 8407 22428
14356	0	0	Ki67+	 8408 22523
14357	0	0	Ki67+	 8409 22330
14358	0	0	Ki67+	 8412 22910
14359	0	0	Ki67+	 8422 22279
14360	0	0	Ki67+	 8422 22326
14361	0	0	Ki67+	 8424 22434
14362	0	0	Ki67+	 8430 22870
14363	0	0	Ki67+	 8435 22276
14364	0	0	Ki67+	 8438 22839
14365	0	0	Ki67+	 8443 22506
14366	0	0	Ki67+	 8444 22571
14367	0	0	Ki67+	 8454 22854
14368	0	0	Ki67+	 8460 22589
14369	0	0	Ki67+	 8463 22574
14370	0	0	Ki67+	 8466 22820
14371	0	0	Ki67+	 8467 22555
14372	0	0	Ki67+	 8468 23050
14373	0	0	Ki67+	 8469 22609
14374	0	0	Ki67+	 8470 22427
14375	0	0	Ki67+	 8472 22748
14376	0	0	Ki67+	 8478 22810
14377	0	0	Ki67+	 8479 22791
14378	0	0	Ki67+	 8487 22834
14379	0	0	Ki67+	 8497 22576
14380	0	0	Ki67+	 8499 22813
14381	0	0	Ki67+	 8500 22300
14382	0	0	Ki67+	 8503 22678
14383	0	0	Ki67+	 8503 22766
14384	0	0	Ki67+	 8504 22507
14385	0	0	Ki67+	 8511 22302
14386	0	0	Ki67+	 8515 22632
14387	0	0	Ki67+	 8515 22952
14388	0	0	Ki67+	 8525 22399
14389	0	0	Ki67+	 8526 22288
14390	0	0	Ki67+	 8529 22361
14391	0	0	Ki67+	 8529 22605
14392	0	0	Ki67+	 8533 22306
14393	0	0	Ki67+	 8534 22926
14394	0	0	Ki67+	 8536 22400
14395	0	0	Ki67+	 8537 22576
14396	0	0	Ki67+	 8544 22795
14397	0	0	Ki67+	 8547 22773
14398	0	0	Ki67+	 8549 22375
14399	0	0	Ki67+	 8549 22520
14400	0	0	Ki67+	 8550 22739
14401	0	0	Ki67+	 8552 22969
14402	0	0	Ki67+	 8556 22603
14403	0	0	Ki67+	 8557 22409
14404	0	0	Ki67+	 8557 22502
14405	0	0	Ki67+	 8558 22629
14406	0	0	Ki67+	 8558 22779
14407	0	0	Ki67+	 8564 22580
14408	0	0	Ki67+	 8565 22314
14409	0	0	Ki67+	 8567 22714
14410	0	0	Ki67+	 8567 22795
14411	0	0	Ki67+	 8568 22476
14412	0	0	Ki67+	 8569 22873
14413	0	0	Ki67+	 8572 22532
14414	0	0	Ki67+	 8577 22570
14415	0	0	Ki67+	 8580 22510
14416	0	0	Ki67+	 8582 22742
14417	0	0	Ki67+	 8582 22898
14418	0	0	Ki67+	 8583 22966
14419	0	0	Ki67+	 8584 22379
14420	0	0	Ki67+	 8586 22346
14421	0	0	Ki67+	 8588 22609
14422	0	0	Ki67+	 8589 22281
14423	0	0	Ki67+	 8589 22593
14424	0	0	Ki67+	 8592 23021
14425	0	0	Ki67+	 8593 22842
14426	0	0	Ki67+	 8593 22943
14427	0	0	Ki67+	 8595 22782
14428	0	0	Ki67+	 8599 22763
14429	0	0	Ki67+	 8603 22614
14430	0	0	Ki67+	 8604 22820
14431	0	0	Ki67+	 8605 22722
14432	0	0	Ki67+	 8605 22740
14433	0	0	Ki67+	 7815 23356
14434	0	0	Ki67+	 7816 23487
14435	0	0	Ki67+	 7834 23161
14436	0	0	Ki67+	 7848 23379
14437	0	0	Ki67+	 7855 23175
14438	0	0	Ki67+	 7858 23432
14439	0	0	Ki67+	 7862 23515
14440	0	0	Ki67+	 7882 23153
14441	0	0	Ki67+	 7890 23503
14442	0	0	Ki67+	 7893 23451
14443	0	0	Ki67+	 7894 23418
14444	0	0	Ki67+	 7895 23273
14445	0	0	Ki67+	 7897 23394
14446	0	0	Ki67+	 7903 23323
14447	0	0	Ki67+	 7913 23263
14448	0	0	Ki67+	 7916 23428
14449	0	0	Ki67+	 7918 23533
14450	0	0	Ki67+	 7926 23492
14451	0	0	Ki67+	 7934 23235
14452	0	0	Ki67+	 7936 23172
14453	0	0	Ki67+	 7938 23417
14454	0	0	Ki67+	 7939 23255
14455	0	0	Ki67+	 7940 23216
14456	0	0	Ki67+	 7945 23355
14457	0	0	Ki67+	 7946 23150
14458	0	0	Ki67+	 7958 23189
14459	0	0	Ki67+	 7959 23219
14460	0	0	Ki67+	 7961 23111
14461	0	0	Ki67+	 7963 23634
14462	0	0	Ki67+	 7965 23238
14463	0	0	Ki67+	 7968 23123
14464	0	0	Ki67+	 7968 23312
14465	0	0	Ki67+	 7973 23102
14466	0	0	Ki67+	 7978 23587
14467	0	0	Ki67+	 7981 23196
14468	0	0	Ki67+	 7981 23445
14469	0	0	Ki67+	 7984 23286
14470	0	0	Ki67+	 7987 23109
14471	0	0	Ki67+	 7993 23151
14472	0	0	Ki67+	 7997 23347
14473	0	0	Ki67+	 7998 23315
14474	0	0	Ki67+	 7998 23616
14475	0	0	Ki67+	 7999 23482
14476	0	0	Ki67+	 8001 23084
14477	0	0	Ki67+	 8010 23354
14478	0	0	Ki67+	 8013 23430
14479	0	0	Ki67+	 8013 23538
14480	0	0	Ki67+	 8019 23302
14481	0	0	Ki67+	 8022 23288
14482	0	0	Ki67+	 8023 23116
14483	0	0	Ki67+	 8026 23199
14484	0	0	Ki67+	 8026 23339
14485	0	0	Ki67+	 8030 23257
14486	0	0	Ki67+	 8030 23597
14487	0	0	Ki67+	 8037 23352
14488	0	0	Ki67+	 8042 23085
14489	0	0	Ki67+	 8043 23100
14490	0	0	Ki67+	 8045 23179
14491	0	0	Ki67+	 8047 23470
14492	0	0	Ki67+	 8048 23614
14493	0	0	Ki67+	 8052 23372
14494	0	0	Ki67+	 8058 23239
14495	0	0	Ki67+	 8060 23324
14496	0	0	Ki67+	 8074 23118
14497	0	0	Ki67+	 8075 23249
14498	0	0	Ki67+	 8077 23154
14499	0	0	Ki67+	 8083 23307
14500	0	0	Ki67+	 8084 23512
14501	0	0	Ki67+	 8084 23745
14502	0	0	Ki67+	 8085 23347
14503	0	0	Ki67+	 8092 23151
14504	0	0	Ki67+	 8098 23773
14505	0	0	Ki67+	 8099 23721
14506	0	0	Ki67+	 8101 23563
14507	0	0	Ki67+	 8107 23690
14508	0	0	Ki67+	 8107 23737
14509	0	0	Ki67+	 8108 23226
14510	0	0	Ki67+	 8109 23658
14511	0	0	Ki67+	 8111 23300
14512	0	0	Ki67+	 8112 23628
14513	0	0	Ki67+	 8114 23711
14514	0	0	Ki67+	 8117 23238
14515	0	0	Ki67+	 8120 23263
14516	0	0	Ki67+	 8120 23572
14517	0	0	Ki67+	 8123 23137
14518	0	0	Ki67+	 8124 23153
14519	0	0	Ki67+	 8124 23325
14520	0	0	Ki67+	 8133 23363
14521	0	0	Ki67+	 8136 23607
14522	0	0	Ki67+	 8136 23686
14523	0	0	Ki67+	 8137 23631
14524	0	0	Ki67+	 8139 23707
14525	0	0	Ki67+	 8143 23321
14526	0	0	Ki67+	 8145 23731
14527	0	0	Ki67+	 8146 23220
14528	0	0	Ki67+	 8149 23115
14529	0	0	Ki67+	 8150 23361
14530	0	0	Ki67+	 8157 23703
14531	0	0	Ki67+	 8158 23659
14532	0	0	Ki67+	 8161 23589
14533	0	0	Ki67+	 8166 23637
14534	0	0	Ki67+	 8172 23567
14535	0	0	Ki67+	 8173 23092
14536	0	0	Ki67+	 8174 23352
14537	0	0	Ki67+	 8175 23618
14538	0	0	Ki67+	 8195 23670
14539	0	0	Ki67+	 8202 23077
14540	0	0	Ki67+	 8202 23723
14541	0	0	Ki67+	 8216 23694
14542	0	0	Ki67+	 8219 23158
14543	0	0	Ki67+	 8230 23657
14544	0	0	Ki67+	 8242 23225
14545	0	0	Ki67+	 8259 23719
14546	0	0	Ki67+	 8263 23187
14547	0	0	Ki67+	 8269 23691
14548	0	0	Ki67+	 8273 23724
14549	0	0	Ki67+	 8276 23183
14550	0	0	Ki67+	 8279 23396
14551	0	0	Ki67+	 8287 23771
14552	0	0	Ki67+	 8297 23084
14553	0	0	Ki67+	 8310 23847
14554	0	0	Ki67+	 8315 23130
14555	0	0	Ki67+	 8317 23780
14556	0	0	Ki67+	 8321 23200
14557	0	0	Ki67+	 8333 23869
14558	0	0	Ki67+	 8342 23164
14559	0	0	Ki67+	 8345 23701
14560	0	0	Ki67+	 8359 23848
14561	0	0	Ki67+	 8392 23840
14562	0	0	Ki67+	 8399 23275
14563	0	0	Ki67+	 8400 23115
14564	0	0	Ki67+	 8401 23234
14565	0	0	Ki67+	 8415 23203
14566	0	0	Ki67+	 8415 23825
14567	0	0	Ki67+	 8430 23104
14568	0	0	Ki67+	 8437 23835
14569	0	0	Ki67+	 8439 23208
14570	0	0	Ki67+	 8439 23278
14571	0	0	Ki67+	 8447 23176
14572	0	0	Ki67+	 8449 23869
14573	0	0	Ki67+	 8462 23272
14574	0	0	Ki67+	 8462 23813
14575	0	0	Ki67+	 8466 23291
14576	0	0	Ki67+	 8470 23256
14577	0	0	Ki67+	 8470 23842
14578	0	0	Ki67+	 8471 23208
14579	0	0	Ki67+	 8472 23095
14580	0	0	Ki67+	 8473 23273
14581	0	0	Ki67+	 8488 23299
14582	0	0	Ki67+	 8494 23820
14583	0	0	Ki67+	 8496 23193
14584	0	0	Ki67+	 8496 23223
14585	0	0	Ki67+	 8515 23286
14586	0	0	Ki67+	 8520 23299
14587	0	0	Ki67+	 8539 23253
14588	0	0	Ki67+	 8547 23182
14589	0	0	Ki67+	 8549 23231
14590	0	0	Ki67+	 8551 23326
14591	0	0	Ki67+	 8559 23279
14592	0	0	Ki67+	 8560 23290
14593	0	0	Ki67+	 8565 23227
14594	0	0	Ki67+	 8571 23263
14595	0	0	Ki67+	 8572 23324
14596	0	0	Ki67+	 8575 23129
14597	0	0	Ki67+	 8579 23256
14598	0	0	Ki67+	 8580 23235
14599	0	0	Ki67+	 8581 23306
14600	0	0	Ki67+	 8582 23345
14601	0	0	Ki67+	 8585 23220
14602	0	0	Ki67+	 8590 23148
14603	0	0	Ki67+	 8601 23334
14604	0	0	Ki67+	 8602 23278
14605	0	0	Ki67+	 7903 24004
14606	0	0	Ki67+	 7912 24052
14607	0	0	Ki67+	 7915 23984
14608	0	0	Ki67+	 7916 24011
14609	0	0	Ki67+	 7920 24021
14610	0	0	Ki67+	 7927 23961
14611	0	0	Ki67+	 7927 24082
14612	0	0	Ki67+	 7946 24052
14613	0	0	Ki67+	 7951 24004
14614	0	0	Ki67+	 7966 23970
14615	0	0	Ki67+	 7969 23994
14616	0	0	Ki67+	 8067 24553
14617	0	0	Ki67+	 8076 24531
14618	0	0	Ki67+	 8105 24603
14619	0	0	Ki67+	 8106 24615
14620	0	0	Ki67+	 8107 24558
14621	0	0	Ki67+	 8110 24657
14622	0	0	Ki67+	 8120 24530
14623	0	0	Ki67+	 8122 24583
14624	0	0	Ki67+	 8130 24542
14625	0	0	Ki67+	 8135 24585
14626	0	0	Ki67+	 8140 24551
14627	0	0	Ki67+	 8141 24082
14628	0	0	Ki67+	 8142 24657
14629	0	0	Ki67+	 8150 24517
14630	0	0	Ki67+	 8165 24546
14631	0	0	Ki67+	 8165 24659
14632	0	0	Ki67+	 8166 24606
14633	0	0	Ki67+	 8174 24577
14634	0	0	Ki67+	 8180 24659
14635	0	0	Ki67+	 8187 24528
14636	0	0	Ki67+	 8193 24540
14637	0	0	Ki67+	 8196 24578
14638	0	0	Ki67+	 8198 24515
14639	0	0	Ki67+	 8198 24620
14640	0	0	Ki67+	 8212 24666
14641	0	0	Ki67+	 8224 24649
14642	0	0	Ki67+	 8237 24258
14643	0	0	Ki67+	 8246 24597
14644	0	0	Ki67+	 8248 24279
14645	0	0	Ki67+	 8253 24531
14646	0	0	Ki67+	 8268 24270
14647	0	0	Ki67+	 8269 24669
14648	0	0	Ki67+	 8289 24086
14649	0	0	Ki67+	 8295 24145
14650	0	0	Ki67+	 8306 24311
14651	0	0	Ki67+	 8312 23895
14652	0	0	Ki67+	 8325 24195
14653	0	0	Ki67+	 8328 24655
14654	0	0	Ki67+	 8332 24353
14655	0	0	Ki67+	 8365 24555
14656	0	0	Ki67+	 8369 23912
14657	0	0	Ki67+	 8376 24165
14658	0	0	Ki67+	 8378 24039
14659	0	0	Ki67+	 8391 24113
14660	0	0	Ki67+	 8395 23898
14661	0	0	Ki67+	 8404 24139
14662	0	0	Ki67+	 8412 23940
14663	0	0	Ki67+	 8418 23886
14664	0	0	Ki67+	 8452 23916
14665	0	0	Ki67+	 8460 24037
14666	0	0	Ki67+	 8460 24394
14667	0	0	Ki67+	 8461 24495
14668	0	0	Ki67+	 8462 24548
14669	0	0	Ki67+	 8462 24628
14670	0	0	Ki67+	 8465 24523
14671	0	0	Ki67+	 8474 24051
14672	0	0	Ki67+	 8476 24644
14673	0	0	Ki67+	 8477 24482
14674	0	0	Ki67+	 8478 24556
14675	0	0	Ki67+	 8480 24506
14676	0	0	Ki67+	 8482 24585
14677	0	0	Ki67+	 8492 24498
14678	0	0	Ki67+	 8493 24621
14679	0	0	Ki67+	 8498 24474
14680	0	0	Ki67+	 8501 24653
14681	0	0	Ki67+	 8512 24144
14682	0	0	Ki67+	 8519 24458
14683	0	0	Ki67+	 8522 24128
14684	0	0	Ki67+	 8534 24481
14685	0	0	Ki67+	 8543 24093
14686	0	0	Ki67+	 8551 24302
14687	0	0	Ki67+	 8551 24649
14688	0	0	Ki67+	 8553 24514
14689	0	0	Ki67+	 8561 24617
14690	0	0	Ki67+	 8565 24462
14691	0	0	Ki67+	 8565 24640
14692	0	0	Ki67+	 8569 24577
14693	0	0	Ki67+	 8581 24647
14694	0	0	Ki67+	 8584 24529
14695	0	0	Ki67+	 8586 24508
14696	0	0	Ki67+	 8595 24533
14697	0	0	Ki67+	 8604 24665
14698	0	0	Ki67+	 8086 25388
14699	0	0	Ki67+	 8087 24689
14700	0	0	Ki67+	 8103 24712
14701	0	0	Ki67+	 8113 25395
14702	0	0	Ki67+	 8120 25455
14703	0	0	Ki67+	 8121 24708
14704	0	0	Ki67+	 8131 25351
14705	0	0	Ki67+	 8152 24704
14706	0	0	Ki67+	 8153 25453
14707	0	0	Ki67+	 8162 25381
14708	0	0	Ki67+	 8178 25384
14709	0	0	Ki67+	 8188 25411
14710	0	0	Ki67+	 8188 25427
14711	0	0	Ki67+	 8191 24684
14712	0	0	Ki67+	 8206 25445
14713	0	0	Ki67+	 8213 24713
14714	0	0	Ki67+	 8221 24688
14715	0	0	Ki67+	 8224 25266
14716	0	0	Ki67+	 8230 25245
14717	0	0	Ki67+	 8231 24690
14718	0	0	Ki67+	 8231 25387
14719	0	0	Ki67+	 8232 25461
14720	0	0	Ki67+	 8239 24719
14721	0	0	Ki67+	 8246 25281
14722	0	0	Ki67+	 8250 24684
14723	0	0	Ki67+	 8252 24898
14724	0	0	Ki67+	 8253 24720
14725	0	0	Ki67+	 8253 25405
14726	0	0	Ki67+	 8254 25444
14727	0	0	Ki67+	 8270 24868
14728	0	0	Ki67+	 8281 24697
14729	0	0	Ki67+	 8286 25405
14730	0	0	Ki67+	 8300 25361
14731	0	0	Ki67+	 8304 24699
14732	0	0	Ki67+	 8308 25400
14733	0	0	Ki67+	 8322 24677
14734	0	0	Ki67+	 8329 24696
14735	0	0	Ki67+	 8331 25381
14736	0	0	Ki67+	 8333 25275
14737	0	0	Ki67+	 8334 25178
14738	0	0	Ki67+	 8337 25351
14739	0	0	Ki67+	 8345 25170
14740	0	0	Ki67+	 8346 25256
14741	0	0	Ki67+	 8349 25204
14742	0	0	Ki67+	 8350 25324
14743	0	0	Ki67+	 8352 25301
14744	0	0	Ki67+	 8354 25349
14745	0	0	Ki67+	 8358 25228
14746	0	0	Ki67+	 8367 25287
14747	0	0	Ki67+	 8373 25211
14748	0	0	Ki67+	 8375 25261
14749	0	0	Ki67+	 8382 25231
14750	0	0	Ki67+	 8386 25178
14751	0	0	Ki67+	 8387 25087
14752	0	0	Ki67+	 8424 25311
14753	0	0	Ki67+	 8437 24982
14754	0	0	Ki67+	 8442 25442
14755	0	0	Ki67+	 8491 25333
14756	0	0	Ki67+	 8500 24704
14757	0	0	Ki67+	 8504 24726
14758	0	0	Ki67+	 8507 24680
14759	0	0	Ki67+	 8511 24825
14760	0	0	Ki67+	 8540 24864
14761	0	0	Ki67+	 8547 24826
14762	0	0	Ki67+	 8551 25120
14763	0	0	Ki67+	 8556 24881
14764	0	0	Ki67+	 8559 25162
14765	0	0	Ki67+	 8562 24679
14766	0	0	Ki67+	 8562 24857
14767	0	0	Ki67+	 8565 25135
14768	0	0	Ki67+	 8569 25116
14769	0	0	Ki67+	 8578 25035
14770	0	0	Ki67+	 8578 25054
14771	0	0	Ki67+	 8588 25294
14772	0	0	Ki67+	 8595 24685
14773	0	0	Ki67+	 8606 24964
14774	0	0	Ki67+	 8607 24722
14775	0	0	Ki67+	 8150 25488
14776	0	0	Ki67+	 8180 25539
14777	0	0	Ki67+	 8187 25506
14778	0	0	Ki67+	 8192 25622
14779	0	0	Ki67+	 8203 25664
14780	0	0	Ki67+	 8227 25527
14781	0	0	Ki67+	 8229 25619
14782	0	0	Ki67+	 8238 25600
14783	0	0	Ki67+	 8246 25551
14784	0	0	Ki67+	 8261 25534
14785	0	0	Ki67+	 8261 25556
14786	0	0	Ki67+	 8268 25515
14787	0	0	Ki67+	 8280 25491
14788	0	0	Ki67+	 8283 25546
[truncated: 4,967,452 more chars]
