# Supplementary material for: Data-Driven Discovery of Immune Contexture Biomarkers
Source: Front Oncol. 2018 Dec 18;8:627. doi: 10.3389/fonc.2018.00627 (PMC6305402; doi:10.3389/fonc.2018.00627)
Supplement: Data Sheet 3.zip — The MSI/MSS dataset used for the identification and assessment of discriminatory features (sections 3.2, 3.3, and 3.4) is provided as a collection of text files describing regions, markers, and metadata (part 1/3). [file Data_Sheet_3.zip › MSIMSSDataset/89862_ImageObjects.txt]

barcode_target	16-006391_11958_MSS-MSI_1810 [5 channels]
barcode_origin	0
workflow_target	CD8-CD3-CD4-Ki67-DAPI_generic.wsa 
workflow_target_version	 build f14999727a346af05f524693b44526002539cc76, workflows f149997 2016-05-23 with local changes
workflow_origin	0
workflow_origin_version	0
iH	51728
iW	25984
user	txdsapps
hostname	RPZMB000019

1	0	0	Ki67+	 1252 24505
2	0	0	Ki67+	 1355 24002
3	0	0	Ki67+	 1261 25160
4	0	0	Ki67+	 1531 27255
5	0	0	Ki67+	 2379 20343
6	0	0	Ki67+	 2410 19724
7	0	0	Ki67+	 2284 20824
8	0	0	Ki67+	 2355 21061
9	0	0	Ki67+	 1863 21842
10	0	0	Ki67+	 1935 21988
11	0	0	Ki67+	 1953 21998
12	0	0	Ki67+	 1960 21947
13	0	0	Ki67+	 1967 21901
14	0	0	Ki67+	 1983 21875
15	0	0	Ki67+	 2018 21885
16	0	0	Ki67+	 2035 21832
17	0	0	Ki67+	 2051 21839
18	0	0	Ki67+	 2085 21520
19	0	0	Ki67+	 2137 21605
20	0	0	Ki67+	 2232 21619
21	0	0	Ki67+	 2315 21473
22	0	0	Ki67+	 2366 21712
23	0	0	Ki67+	 2375 21426
24	0	0	Ki67+	 2385 22037
25	0	0	Ki67+	 2395 21697
26	0	0	Ki67+	 2396 21421
27	0	0	Ki67+	 2396 21730
28	0	0	Ki67+	 2411 21463
29	0	0	Ki67+	 2412 21908
30	0	0	Ki67+	 2414 21735
31	0	0	Ki67+	 1863 22755
32	0	0	Ki67+	 2000 22241
33	0	0	Ki67+	 2023 22077
34	0	0	Ki67+	 2044 22051
35	0	0	Ki67+	 2048 22062
36	0	0	Ki67+	 2122 22071
37	0	0	Ki67+	 2219 22784
38	0	0	Ki67+	 2222 22395
39	0	0	Ki67+	 2249 22250
40	0	0	Ki67+	 2262 22074
41	0	0	Ki67+	 2309 22832
42	0	0	Ki67+	 2339 22794
43	0	0	Ki67+	 2376 22082
44	0	0	Ki67+	 1740 23280
45	0	0	Ki67+	 1863 23251
46	0	0	Ki67+	 1929 23255
47	0	0	Ki67+	 2015 22982
48	0	0	Ki67+	 2024 23468
49	0	0	Ki67+	 2029 23594
50	0	0	Ki67+	 2043 23466
51	0	0	Ki67+	 2052 23455
52	0	0	Ki67+	 2070 23297
53	0	0	Ki67+	 2107 23415
54	0	0	Ki67+	 2117 23092
55	0	0	Ki67+	 2120 23374
56	0	0	Ki67+	 2130 23279
57	0	0	Ki67+	 2156 23380
58	0	0	Ki67+	 2158 23096
59	0	0	Ki67+	 2249 23528
60	0	0	Ki67+	 2276 22946
61	0	0	Ki67+	 2317 23592
62	0	0	Ki67+	 2349 23393
63	0	0	Ki67+	 2354 23403
64	0	0	Ki67+	 2395 23184
65	0	0	Ki67+	 1648 24066
66	0	0	Ki67+	 1757 23760
67	0	0	Ki67+	 1760 23773
68	0	0	Ki67+	 1761 23795
69	0	0	Ki67+	 1797 23914
70	0	0	Ki67+	 1834 24271
71	0	0	Ki67+	 1843 23917
72	0	0	Ki67+	 1867 23829
73	0	0	Ki67+	 1895 24244
74	0	0	Ki67+	 1905 24286
75	0	0	Ki67+	 1929 23868
76	0	0	Ki67+	 1954 23956
77	0	0	Ki67+	 1959 23988
78	0	0	Ki67+	 1961 23911
79	0	0	Ki67+	 1976 24015
80	0	0	Ki67+	 1985 23934
81	0	0	Ki67+	 1986 23860
82	0	0	Ki67+	 1992 24303
83	0	0	Ki67+	 1995 24435
84	0	0	Ki67+	 2000 23852
85	0	0	Ki67+	 2006 24417
86	0	0	Ki67+	 2007 24327
87	0	0	Ki67+	 2017 23916
88	0	0	Ki67+	 2025 23733
89	0	0	Ki67+	 2078 24332
90	0	0	Ki67+	 2082 23811
91	0	0	Ki67+	 2083 24349
92	0	0	Ki67+	 2130 23827
93	0	0	Ki67+	 2137 24343
94	0	0	Ki67+	 2144 23816
95	0	0	Ki67+	 2145 23804
96	0	0	Ki67+	 2148 24325
97	0	0	Ki67+	 2195 23662
98	0	0	Ki67+	 2196 23832
99	0	0	Ki67+	 2197 24052
100	0	0	Ki67+	 2199 24293
101	0	0	Ki67+	 2206 24443
102	0	0	Ki67+	 2211 23805
103	0	0	Ki67+	 2216 23771
104	0	0	Ki67+	 2220 23848
105	0	0	Ki67+	 2227 24005
106	0	0	Ki67+	 2228 24378
107	0	0	Ki67+	 2229 24405
108	0	0	Ki67+	 2231 23935
109	0	0	Ki67+	 2235 24289
110	0	0	Ki67+	 2237 24433
111	0	0	Ki67+	 2240 24037
112	0	0	Ki67+	 2250 24418
113	0	0	Ki67+	 2252 24089
114	0	0	Ki67+	 2252 24365
115	0	0	Ki67+	 2262 24151
116	0	0	Ki67+	 2267 23770
117	0	0	Ki67+	 2269 24115
118	0	0	Ki67+	 2272 24038
119	0	0	Ki67+	 2272 24079
120	0	0	Ki67+	 2282 24439
121	0	0	Ki67+	 2284 24105
122	0	0	Ki67+	 2286 24145
123	0	0	Ki67+	 2300 24209
124	0	0	Ki67+	 2306 23767
125	0	0	Ki67+	 2306 24165
126	0	0	Ki67+	 2309 24148
127	0	0	Ki67+	 2330 24167
128	0	0	Ki67+	 2330 24223
129	0	0	Ki67+	 2335 24260
130	0	0	Ki67+	 2345 23659
131	0	0	Ki67+	 2349 24207
132	0	0	Ki67+	 2359 23662
133	0	0	Ki67+	 2359 24019
134	0	0	Ki67+	 2360 24227
135	0	0	Ki67+	 2365 24064
136	0	0	Ki67+	 2368 23675
137	0	0	Ki67+	 2369 24113
138	0	0	Ki67+	 2374 24282
139	0	0	Ki67+	 2378 24251
140	0	0	Ki67+	 2384 24232
141	0	0	Ki67+	 2385 24354
142	0	0	Ki67+	 2388 23951
143	0	0	Ki67+	 2394 24303
144	0	0	Ki67+	 2394 24331
145	0	0	Ki67+	 2406 24340
146	0	0	Ki67+	 2411 24394
147	0	0	Ki67+	 2413 24297
148	0	0	Ki67+	 1878 24561
149	0	0	Ki67+	 1924 24545
150	0	0	Ki67+	 2020 25046
151	0	0	Ki67+	 2059 24457
152	0	0	Ki67+	 2151 24614
153	0	0	Ki67+	 2188 24453
154	0	0	Ki67+	 2203 24606
155	0	0	Ki67+	 2203 24919
156	0	0	Ki67+	 2205 24483
157	0	0	Ki67+	 2233 24660
158	0	0	Ki67+	 2240 24450
159	0	0	Ki67+	 2259 24461
160	0	0	Ki67+	 2279 24477
161	0	0	Ki67+	 2283 24519
162	0	0	Ki67+	 2293 24793
163	0	0	Ki67+	 2295 24528
164	0	0	Ki67+	 2300 24554
165	0	0	Ki67+	 2307 24482
166	0	0	Ki67+	 2318 24570
167	0	0	Ki67+	 2320 24585
168	0	0	Ki67+	 2321 24784
169	0	0	Ki67+	 2335 24702
170	0	0	Ki67+	 2336 25246
171	0	0	Ki67+	 2341 24795
172	0	0	Ki67+	 2345 24627
173	0	0	Ki67+	 2346 24712
174	0	0	Ki67+	 2347 24758
175	0	0	Ki67+	 2354 24648
176	0	0	Ki67+	 2356 24864
177	0	0	Ki67+	 2361 25012
178	0	0	Ki67+	 2377 25112
179	0	0	Ki67+	 1653 25720
180	0	0	Ki67+	 1807 25565
181	0	0	Ki67+	 1862 25258
182	0	0	Ki67+	 1984 25672
183	0	0	Ki67+	 2023 26034
184	0	0	Ki67+	 2055 26031
185	0	0	Ki67+	 2074 25983
186	0	0	Ki67+	 2097 26025
187	0	0	Ki67+	 2105 25986
188	0	0	Ki67+	 2198 25971
189	0	0	Ki67+	 2208 25957
190	0	0	Ki67+	 2214 25996
191	0	0	Ki67+	 2243 25785
192	0	0	Ki67+	 2288 25476
193	0	0	Ki67+	 2300 25558
194	0	0	Ki67+	 2306 25308
195	0	0	Ki67+	 2316 25618
196	0	0	Ki67+	 2326 25945
197	0	0	Ki67+	 2327 25597
198	0	0	Ki67+	 2335 26009
199	0	0	Ki67+	 2336 25611
200	0	0	Ki67+	 2355 25583
201	0	0	Ki67+	 2359 25606
202	0	0	Ki67+	 2370 25496
203	0	0	Ki67+	 2379 25957
204	0	0	Ki67+	 2383 25627
205	0	0	Ki67+	 2025 26254
206	0	0	Ki67+	 2031 26240
207	0	0	Ki67+	 2044 26063
208	0	0	Ki67+	 2049 26135
209	0	0	Ki67+	 2078 26328
210	0	0	Ki67+	 2080 26054
211	0	0	Ki67+	 2083 26393
212	0	0	Ki67+	 2086 26198
213	0	0	Ki67+	 2126 26634
214	0	0	Ki67+	 2127 26168
215	0	0	Ki67+	 2134 26492
216	0	0	Ki67+	 2135 26250
217	0	0	Ki67+	 2137 26137
218	0	0	Ki67+	 2182 26749
219	0	0	Ki67+	 2185 26126
220	0	0	Ki67+	 2216 26734
221	0	0	Ki67+	 2221 26355
222	0	0	Ki67+	 2238 26726
223	0	0	Ki67+	 2240 26737
224	0	0	Ki67+	 2241 26057
225	0	0	Ki67+	 2283 26304
226	0	0	Ki67+	 2341 26709
227	0	0	Ki67+	 2380 26112
228	0	0	Ki67+	 2393 26119
229	0	0	Ki67+	 2395 26257
230	0	0	Ki67+	 2397 26145
231	0	0	Ki67+	 2411 26120
232	0	0	Ki67+	 1863 26887
233	0	0	Ki67+	 1886 27567
234	0	0	Ki67+	 1894 27596
235	0	0	Ki67+	 1952 27415
236	0	0	Ki67+	 2060 27409
237	0	0	Ki67+	 2089 27626
238	0	0	Ki67+	 2098 27079
239	0	0	Ki67+	 2103 27322
240	0	0	Ki67+	 2157 27054
241	0	0	Ki67+	 2164 27261
242	0	0	Ki67+	 2166 27062
243	0	0	Ki67+	 2180 27252
244	0	0	Ki67+	 2188 27644
245	0	0	Ki67+	 2261 27643
246	0	0	Ki67+	 2265 27208
247	0	0	Ki67+	 2267 27178
248	0	0	Ki67+	 2318 27516
249	0	0	Ki67+	 2320 26878
250	0	0	Ki67+	 2329 26887
251	0	0	Ki67+	 2349 27083
252	0	0	Ki67+	 2351 27626
253	0	0	Ki67+	 2356 27117
254	0	0	Ki67+	 2367 27280
255	0	0	Ki67+	 2367 27297
256	0	0	Ki67+	 2369 27076
257	0	0	Ki67+	 2370 27335
258	0	0	Ki67+	 2371 27163
259	0	0	Ki67+	 2372 27112
260	0	0	Ki67+	 2375 26853
261	0	0	Ki67+	 2375 27097
262	0	0	Ki67+	 2377 27517
263	0	0	Ki67+	 2389 27116
264	0	0	Ki67+	 2389 27319
265	0	0	Ki67+	 2393 27094
266	0	0	Ki67+	 2398 27060
267	0	0	Ki67+	 2406 27027
268	0	0	Ki67+	 2410 27360
269	0	0	Ki67+	 1940 28143
270	0	0	Ki67+	 2019 27919
271	0	0	Ki67+	 2151 27973
272	0	0	Ki67+	 2307 28274
273	0	0	Ki67+	 2334 28225
274	0	0	Ki67+	 2350 28063
275	0	0	Ki67+	 2352 28245
276	0	0	Ki67+	 2356 27973
277	0	0	Ki67+	 2363 27999
278	0	0	Ki67+	 2366 28022
279	0	0	Ki67+	 2390 27957
280	0	0	Ki67+	 2390 28367
281	0	0	Ki67+	 2393 28447
282	0	0	Ki67+	 2395 28021
283	0	0	Ki67+	 2406 28228
284	0	0	Ki67+	 2409 28106
285	0	0	Ki67+	 2414 28135
286	0	0	Ki67+	 2217 29153
287	0	0	Ki67+	 2250 29104
288	0	0	Ki67+	 2312 28746
289	0	0	Ki67+	 2313 28589
290	0	0	Ki67+	 2318 28718
291	0	0	Ki67+	 2351 28946
292	0	0	Ki67+	 2352 28925
293	0	0	Ki67+	 2399 29017
294	0	0	Ki67+	 2399 29177
295	0	0	Ki67+	 1913 29522
296	0	0	Ki67+	 2016 29586
297	0	0	Ki67+	 2046 29941
298	0	0	Ki67+	 2099 29828
299	0	0	Ki67+	 2100 29813
300	0	0	Ki67+	 2123 29843
301	0	0	Ki67+	 2137 29382
302	0	0	Ki67+	 2164 30038
303	0	0	Ki67+	 2168 29863
304	0	0	Ki67+	 2174 29327
305	0	0	Ki67+	 2186 29500
306	0	0	Ki67+	 2214 29882
307	0	0	Ki67+	 2230 29812
308	0	0	Ki67+	 2244 29733
309	0	0	Ki67+	 2246 29838
310	0	0	Ki67+	 2255 29872
311	0	0	Ki67+	 2258 29636
312	0	0	Ki67+	 2266 29900
313	0	0	Ki67+	 2304 29566
314	0	0	Ki67+	 2314 29652
315	0	0	Ki67+	 2329 29713
316	0	0	Ki67+	 2384 29678
317	0	0	Ki67+	 2398 29650
318	0	0	Ki67+	 2412 29509
319	0	0	Ki67+	 2415 29620
320	0	0	Ki67+	 2075 30601
321	0	0	Ki67+	 2084 30649
322	0	0	Ki67+	 2121 30656
323	0	0	Ki67+	 2128 30719
324	0	0	Ki67+	 2157 30696
325	0	0	Ki67+	 2171 30072
326	0	0	Ki67+	 2175 30843
327	0	0	Ki67+	 2180 30775
328	0	0	Ki67+	 2197 30344
329	0	0	Ki67+	 2231 30349
330	0	0	Ki67+	 2243 30375
331	0	0	Ki67+	 2367 30114
332	0	0	Ki67+	 1914 30940
333	0	0	Ki67+	 1921 30908
334	0	0	Ki67+	 1953 31020
335	0	0	Ki67+	 1984 31347
336	0	0	Ki67+	 1988 31032
337	0	0	Ki67+	 1992 31001
338	0	0	Ki67+	 1999 31352
339	0	0	Ki67+	 2017 31019
340	0	0	Ki67+	 2032 31279
341	0	0	Ki67+	 2033 31318
342	0	0	Ki67+	 2045 31103
343	0	0	Ki67+	 2051 31191
344	0	0	Ki67+	 2052 31165
345	0	0	Ki67+	 2061 31250
346	0	0	Ki67+	 2066 31162
347	0	0	Ki67+	 2067 31282
348	0	0	Ki67+	 2089 31048
349	0	0	Ki67+	 2098 31174
350	0	0	Ki67+	 2124 31023
351	0	0	Ki67+	 2136 30903
352	0	0	Ki67+	 2154 30949
353	0	0	Ki67+	 2169 30873
354	0	0	Ki67+	 2189 30906
355	0	0	Ki67+	 2203 30886
356	0	0	Ki67+	 2267 31600
357	0	0	Ki67+	 2297 31011
358	0	0	Ki67+	 2356 30910
359	0	0	Ki67+	 2362 31423
360	0	0	Ki67+	 2365 31452
361	0	0	Ki67+	 2365 31483
362	0	0	Ki67+	 2374 31415
363	0	0	Ki67+	 2381 31505
364	0	0	Ki67+	 2383 31111
365	0	0	Ki67+	 2383 31371
366	0	0	Ki67+	 2393 31391
367	0	0	Ki67+	 2395 31544
368	0	0	Ki67+	 2398 31297
369	0	0	Ki67+	 2399 31287
370	0	0	Ki67+	 2412 31284
371	0	0	Ki67+	 1963 31912
372	0	0	Ki67+	 1966 32070
373	0	0	Ki67+	 1997 31887
374	0	0	Ki67+	 2018 32038
375	0	0	Ki67+	 2031 31830
376	0	0	Ki67+	 2034 32370
377	0	0	Ki67+	 2035 31889
378	0	0	Ki67+	 2040 31731
379	0	0	Ki67+	 2044 31807
380	0	0	Ki67+	 2050 31822
381	0	0	Ki67+	 2050 31859
382	0	0	Ki67+	 2063 31823
383	0	0	Ki67+	 2078 31855
384	0	0	Ki67+	 2078 32014
385	0	0	Ki67+	 2083 31784
386	0	0	Ki67+	 2083 31826
387	0	0	Ki67+	 2088 31846
388	0	0	Ki67+	 2110 31793
389	0	0	Ki67+	 2117 31941
390	0	0	Ki67+	 2127 31949
391	0	0	Ki67+	 2133 32361
392	0	0	Ki67+	 2134 32225
393	0	0	Ki67+	 2135 32272
394	0	0	Ki67+	 2164 31869
395	0	0	Ki67+	 2172 32254
396	0	0	Ki67+	 2181 31702
397	0	0	Ki67+	 2185 31679
398	0	0	Ki67+	 2192 31654
399	0	0	Ki67+	 2196 31867
400	0	0	Ki67+	 2200 32296
401	0	0	Ki67+	 2210 31708
402	0	0	Ki67+	 2218 31910
403	0	0	Ki67+	 2223 31689
404	0	0	Ki67+	 2227 32442
405	0	0	Ki67+	 2232 31668
406	0	0	Ki67+	 2237 32356
407	0	0	Ki67+	 2241 31866
408	0	0	Ki67+	 2243 32289
409	0	0	Ki67+	 2263 31994
410	0	0	Ki67+	 2278 31765
411	0	0	Ki67+	 2278 32273
412	0	0	Ki67+	 2282 31968
413	0	0	Ki67+	 2284 31913
414	0	0	Ki67+	 2307 32269
415	0	0	Ki67+	 2336 31850
416	0	0	Ki67+	 2342 32336
417	0	0	Ki67+	 2347 32260
418	0	0	Ki67+	 2356 31840
419	0	0	Ki67+	 2365 32080
420	0	0	Ki67+	 2386 31826
421	0	0	Ki67+	 2389 32337
422	0	0	Ki67+	 2392 32017
423	0	0	Ki67+	 2395 32269
424	0	0	Ki67+	 2396 31995
425	0	0	Ki67+	 2409 32335
426	0	0	Ki67+	 2412 31995
427	0	0	Ki67+	 2412 32197
428	0	0	Ki67+	 2072 32465
429	0	0	Ki67+	 2110 32471
430	0	0	Ki67+	 2124 32462
431	0	0	Ki67+	 2130 32655
432	0	0	Ki67+	 2138 32597
433	0	0	Ki67+	 2139 32569
434	0	0	Ki67+	 2147 32529
435	0	0	Ki67+	 2154 32625
436	0	0	Ki67+	 2154 32715
437	0	0	Ki67+	 2160 32594
438	0	0	Ki67+	 2160 32653
439	0	0	Ki67+	 2163 32546
440	0	0	Ki67+	 2220 32797
441	0	0	Ki67+	 2238 32491
442	0	0	Ki67+	 2265 32562
443	0	0	Ki67+	 2266 32749
444	0	0	Ki67+	 2274 32511
445	0	0	Ki67+	 2285 32549
446	0	0	Ki67+	 2287 32727
447	0	0	Ki67+	 2288 32777
448	0	0	Ki67+	 2289 32480
449	0	0	Ki67+	 2296 33169
450	0	0	Ki67+	 2299 32801
451	0	0	Ki67+	 2318 32846
452	0	0	Ki67+	 2320 32573
453	0	0	Ki67+	 2331 32542
454	0	0	Ki67+	 2344 32480
455	0	0	Ki67+	 2345 32737
456	0	0	Ki67+	 2347 32809
457	0	0	Ki67+	 2356 32913
458	0	0	Ki67+	 2360 32877
459	0	0	Ki67+	 2361 32563
460	0	0	Ki67+	 2366 32837
461	0	0	Ki67+	 2380 32549
462	0	0	Ki67+	 2383 32865
463	0	0	Ki67+	 2387 32882
464	0	0	Ki67+	 2390 32466
465	0	0	Ki67+	 2397 32927
466	0	0	Ki67+	 2398 32966
467	0	0	Ki67+	 2400 32634
468	0	0	Ki67+	 2400 32832
469	0	0	Ki67+	 2410 33122
470	0	0	Ki67+	 2376 33661
471	0	0	Ki67+	 2411 33396
472	0	0	Ki67+	 3047 15164
473	0	0	Ki67+	 3070 15114
474	0	0	Ki67+	 3082 15194
475	0	0	Ki67+	 3096 15146
476	0	0	Ki67+	 2990 15937
477	0	0	Ki67+	 2990 15957
478	0	0	Ki67+	 2996 15681
479	0	0	Ki67+	 2996 15806
480	0	0	Ki67+	 3003 15771
481	0	0	Ki67+	 2941 16842
482	0	0	Ki67+	 2959 16517
483	0	0	Ki67+	 2975 16506
484	0	0	Ki67+	 2987 16971
485	0	0	Ki67+	 2990 16549
486	0	0	Ki67+	 3029 16904
487	0	0	Ki67+	 3056 16909
488	0	0	Ki67+	 3081 16715
489	0	0	Ki67+	 3092 16579
490	0	0	Ki67+	 3131 16723
491	0	0	Ki67+	 3142 16570
492	0	0	Ki67+	 2960 17786
493	0	0	Ki67+	 2979 17727
494	0	0	Ki67+	 2992 17728
495	0	0	Ki67+	 2994 17774
496	0	0	Ki67+	 3017 17763
497	0	0	Ki67+	 3049 17131
498	0	0	Ki67+	 3051 17616
499	0	0	Ki67+	 3052 17774
500	0	0	Ki67+	 3061 17214
501	0	0	Ki67+	 3065 17095
502	0	0	Ki67+	 3073 17788
503	0	0	Ki67+	 3102 17287
504	0	0	Ki67+	 3118 17342
505	0	0	Ki67+	 3118 17658
506	0	0	Ki67+	 3128 17463
507	0	0	Ki67+	 3135 17482
508	0	0	Ki67+	 3145 17244
509	0	0	Ki67+	 3150 17137
510	0	0	Ki67+	 3166 17357
511	0	0	Ki67+	 3185 17348
512	0	0	Ki67+	 3192 17650
513	0	0	Ki67+	 3199 17261
514	0	0	Ki67+	 3208 17329
515	0	0	Ki67+	 2784 18567
516	0	0	Ki67+	 2794 18600
517	0	0	Ki67+	 2815 18351
518	0	0	Ki67+	 2847 18292
519	0	0	Ki67+	 2848 18412
520	0	0	Ki67+	 2856 18229
521	0	0	Ki67+	 2861 18487
522	0	0	Ki67+	 2868 18308
523	0	0	Ki67+	 2897 18487
524	0	0	Ki67+	 2924 18637
525	0	0	Ki67+	 2940 18491
526	0	0	Ki67+	 2945 18545
527	0	0	Ki67+	 2951 18374
528	0	0	Ki67+	 2972 18049
529	0	0	Ki67+	 2978 18034
530	0	0	Ki67+	 2983 18537
531	0	0	Ki67+	 2990 18092
532	0	0	Ki67+	 3013 18190
533	0	0	Ki67+	 3036 18035
534	0	0	Ki67+	 3054 17988
535	0	0	Ki67+	 3055 18011
536	0	0	Ki67+	 3057 18106
537	0	0	Ki67+	 3069 18209
538	0	0	Ki67+	 3089 18030
539	0	0	Ki67+	 3093 18135
540	0	0	Ki67+	 3093 18431
541	0	0	Ki67+	 3100 17947
542	0	0	Ki67+	 3101 18087
543	0	0	Ki67+	 3106 18057
544	0	0	Ki67+	 3118 18115
545	0	0	Ki67+	 3121 18094
546	0	0	Ki67+	 3122 18146
547	0	0	Ki67+	 3146 18063
548	0	0	Ki67+	 3154 17965
549	0	0	Ki67+	 3164 17898
550	0	0	Ki67+	 3186 17978
551	0	0	Ki67+	 3187 18387
552	0	0	Ki67+	 3187 18428
553	0	0	Ki67+	 3200 18072
554	0	0	Ki67+	 2705 19169
555	0	0	Ki67+	 2772 18997
556	0	0	Ki67+	 2822 19054
557	0	0	Ki67+	 2836 19091
558	0	0	Ki67+	 2842 18951
559	0	0	Ki67+	 2867 19238
560	0	0	Ki67+	 2878 18673
561	0	0	Ki67+	 2881 19085
562	0	0	Ki67+	 2888 19071
563	0	0	Ki67+	 2901 18968
564	0	0	Ki67+	 2948 19235
565	0	0	Ki67+	 2956 19311
566	0	0	Ki67+	 2960 18839
567	0	0	Ki67+	 2961 18927
568	0	0	Ki67+	 2968 18954
569	0	0	Ki67+	 2971 18936
570	0	0	Ki67+	 2981 18817
571	0	0	Ki67+	 3021 18841
572	0	0	Ki67+	 3022 19313
573	0	0	Ki67+	 3041 19312
574	0	0	Ki67+	 3048 19203
575	0	0	Ki67+	 3054 19174
576	0	0	Ki67+	 3061 18695
577	0	0	Ki67+	 3063 19205
578	0	0	Ki67+	 3067 19058
579	0	0	Ki67+	 3077 19194
580	0	0	Ki67+	 3085 19169
581	0	0	Ki67+	 3087 19066
582	0	0	Ki67+	 3091 19438
583	0	0	Ki67+	 3104 19262
584	0	0	Ki67+	 3112 19003
585	0	0	Ki67+	 3113 18989
586	0	0	Ki67+	 3115 18757
587	0	0	Ki67+	 3116 19210
588	0	0	Ki67+	 3119 19233
589	0	0	Ki67+	 3120 19325
590	0	0	Ki67+	 3124 19388
591	0	0	Ki67+	 3150 19322
592	0	0	Ki67+	 3158 19362
593	0	0	Ki67+	 3160 19117
594	0	0	Ki67+	 3161 19307
595	0	0	Ki67+	 3162 19329
596	0	0	Ki67+	 3164 18868
597	0	0	Ki67+	 3175 19053
598	0	0	Ki67+	 3182 19397
599	0	0	Ki67+	 3192 19065
600	0	0	Ki67+	 3192 19077
601	0	0	Ki67+	 3195 18830
602	0	0	Ki67+	 3196 19315
603	0	0	Ki67+	 3199 18961
604	0	0	Ki67+	 3212 19304
605	0	0	Ki67+	 3214 19325
606	0	0	Ki67+	 3215 19039
607	0	0	Ki67+	 2555 19850
608	0	0	Ki67+	 2629 19552
609	0	0	Ki67+	 2649 19712
610	0	0	Ki67+	 2650 19691
611	0	0	Ki67+	 2685 19994
612	0	0	Ki67+	 2714 20018
613	0	0	Ki67+	 2728 20203
614	0	0	Ki67+	 2730 20229
615	0	0	Ki67+	 2758 19979
616	0	0	Ki67+	 2771 19912
617	0	0	Ki67+	 2790 19993
618	0	0	Ki67+	 2810 19556
619	0	0	Ki67+	 2810 19850
620	0	0	Ki67+	 2813 19995
621	0	0	Ki67+	 2838 19554
622	0	0	Ki67+	 2847 19844
623	0	0	Ki67+	 2852 19516
624	0	0	Ki67+	 2863 19961
625	0	0	Ki67+	 2865 20014
626	0	0	Ki67+	 2876 20187
627	0	0	Ki67+	 2879 20108
628	0	0	Ki67+	 2884 20151
629	0	0	Ki67+	 2884 20206
630	0	0	Ki67+	 2885 20233
631	0	0	Ki67+	 2892 20038
632	0	0	Ki67+	 2896 19508
633	0	0	Ki67+	 2926 19927
634	0	0	Ki67+	 2937 19908
635	0	0	Ki67+	 2938 19949
636	0	0	Ki67+	 2949 20025
637	0	0	Ki67+	 2950 20002
638	0	0	Ki67+	 2953 20110
639	0	0	Ki67+	 2955 20137
640	0	0	Ki67+	 2956 19927
641	0	0	Ki67+	 2957 19889
642	0	0	Ki67+	 2960 20057
643	0	0	Ki67+	 2967 20168
644	0	0	Ki67+	 2974 19881
645	0	0	Ki67+	 2974 20143
646	0	0	Ki67+	 2974 20199
647	0	0	Ki67+	 2987 19939
648	0	0	Ki67+	 2989 20117
649	0	0	Ki67+	 2990 19900
650	0	0	Ki67+	 2994 19721
651	0	0	Ki67+	 2998 20035
652	0	0	Ki67+	 3007 20114
653	0	0	Ki67+	 3010 20152
654	0	0	Ki67+	 3011 19870
655	0	0	Ki67+	 3013 19737
656	0	0	Ki67+	 3019 20232
657	0	0	Ki67+	 3020 20137
658	0	0	Ki67+	 3022 20199
659	0	0	Ki67+	 3027 19714
660	0	0	Ki67+	 3027 19776
661	0	0	Ki67+	 3028 19738
662	0	0	Ki67+	 3032 19557
663	0	0	Ki67+	 3033 19588
664	0	0	Ki67+	 3034 19540
665	0	0	Ki67+	 3034 19852
666	0	0	Ki67+	 3036 19513
667	0	0	Ki67+	 3037 19608
668	0	0	Ki67+	 3040 19771
669	0	0	Ki67+	 3043 19810
670	0	0	Ki67+	 3048 19509
671	0	0	Ki67+	 3054 20107
672	0	0	Ki67+	 3055 19580
673	0	0	Ki67+	 3056 19549
674	0	0	Ki67+	 3057 19749
675	0	0	Ki67+	 3057 19819
676	0	0	Ki67+	 3060 19521
677	0	0	Ki67+	 3064 19572
678	0	0	Ki67+	 3065 19608
679	0	0	Ki67+	 3073 19870
680	0	0	Ki67+	 3074 19679
681	0	0	Ki67+	 3074 20134
682	0	0	Ki67+	 3074 20202
683	0	0	Ki67+	 3083 19740
684	0	0	Ki67+	 3094 19733
685	0	0	Ki67+	 3099 19715
686	0	0	Ki67+	 3108 19771
687	0	0	Ki67+	 3114 19780
688	0	0	Ki67+	 3127 19559
689	0	0	Ki67+	 3129 19583
690	0	0	Ki67+	 3130 19638
691	0	0	Ki67+	 3141 19680
692	0	0	Ki67+	 3143 19753
693	0	0	Ki67+	 3145 19579
694	0	0	Ki67+	 3149 19801
695	0	0	Ki67+	 3155 19624
696	0	0	Ki67+	 3159 19596
697	0	0	Ki67+	 3165 19934
698	0	0	Ki67+	 3169 19679
699	0	0	Ki67+	 3172 19575
700	0	0	Ki67+	 3179 19931
701	0	0	Ki67+	 3181 19643
702	0	0	Ki67+	 3183 19677
703	0	0	Ki67+	 3184 19701
704	0	0	Ki67+	 3185 19591
705	0	0	Ki67+	 3185 19783
706	0	0	Ki67+	 3193 19919
707	0	0	Ki67+	 3198 19654
708	0	0	Ki67+	 3202 19993
709	0	0	Ki67+	 3210 19616
710	0	0	Ki67+	 3212 19574
711	0	0	Ki67+	 3213 19726
712	0	0	Ki67+	 2418 20969
713	0	0	Ki67+	 2489 20840
714	0	0	Ki67+	 2490 20850
715	0	0	Ki67+	 2497 20372
716	0	0	Ki67+	 2504 20843
717	0	0	Ki67+	 2643 20679
718	0	0	Ki67+	 2680 20383
719	0	0	Ki67+	 2705 20316
720	0	0	Ki67+	 2722 20241
721	0	0	Ki67+	 2741 20825
722	0	0	Ki67+	 2747 20256
723	0	0	Ki67+	 2782 20650
724	0	0	Ki67+	 2814 20862
725	0	0	Ki67+	 2826 20895
726	0	0	Ki67+	 2854 20912
727	0	0	Ki67+	 2885 20931
728	0	0	Ki67+	 2891 20321
729	0	0	Ki67+	 2896 20256
730	0	0	Ki67+	 2906 20372
731	0	0	Ki67+	 2909 20260
732	0	0	Ki67+	 2910 20929
733	0	0	Ki67+	 2921 20323
734	0	0	Ki67+	 2922 20341
735	0	0	Ki67+	 2924 20278
736	0	0	Ki67+	 2929 20384
737	0	0	Ki67+	 2935 20716
738	0	0	Ki67+	 2944 20320
739	0	0	Ki67+	 2966 20396
740	0	0	Ki67+	 2973 21031
741	0	0	Ki67+	 2991 20939
742	0	0	Ki67+	 2999 20782
743	0	0	Ki67+	 3010 20361
744	0	0	Ki67+	 3019 20397
745	0	0	Ki67+	 3021 20242
746	0	0	Ki67+	 3035 20339
747	0	0	Ki67+	 3035 21020
748	0	0	Ki67+	 3036 20382
749	0	0	Ki67+	 3069 20325
750	0	0	Ki67+	 3074 20273
751	0	0	Ki67+	 3074 20296
752	0	0	Ki67+	 3112 20454
753	0	0	Ki67+	 3118 20429
754	0	0	Ki67+	 3133 20467
755	0	0	Ki67+	 3140 20548
756	0	0	Ki67+	 3146 20853
757	0	0	Ki67+	 3146 21024
758	0	0	Ki67+	 3156 20499
759	0	0	Ki67+	 3157 20530
760	0	0	Ki67+	 3160 21022
761	0	0	Ki67+	 3196 20881
762	0	0	Ki67+	 2417 21493
763	0	0	Ki67+	 2423 21687
764	0	0	Ki67+	 2450 21609
765	0	0	Ki67+	 2455 21832
766	0	0	Ki67+	 2456 21635
767	0	0	Ki67+	 2530 21739
768	0	0	Ki67+	 2534 21619
769	0	0	Ki67+	 2536 21683
770	0	0	Ki67+	 2556 21734
771	0	0	Ki67+	 2592 21689
772	0	0	Ki67+	 2598 21380
773	0	0	Ki67+	 2601 21312
774	0	0	Ki67+	 2613 21324
775	0	0	Ki67+	 2614 21711
776	0	0	Ki67+	 2626 21287
777	0	0	Ki67+	 2654 21729
778	0	0	Ki67+	 2661 21715
779	0	0	Ki67+	 2676 21816
780	0	0	Ki67+	 2691 21732
781	0	0	Ki67+	 2710 21512
782	0	0	Ki67+	 2716 21476
783	0	0	Ki67+	 2717 21736
784	0	0	Ki67+	 2736 21797
785	0	0	Ki67+	 2737 21531
786	0	0	Ki67+	 2750 21828
787	0	0	Ki67+	 2821 21605
788	0	0	Ki67+	 2828 21383
789	0	0	Ki67+	 2844 21216
790	0	0	Ki67+	 2852 21823
791	0	0	Ki67+	 2860 21641
792	0	0	Ki67+	 2864 21168
793	0	0	Ki67+	 2883 21713
794	0	0	Ki67+	 2892 21763
795	0	0	Ki67+	 2895 21624
796	0	0	Ki67+	 2906 21541
797	0	0	Ki67+	 2912 21729
798	0	0	Ki67+	 2926 21621
799	0	0	Ki67+	 2926 21689
800	0	0	Ki67+	 2926 21785
801	0	0	Ki67+	 2934 21751
802	0	0	Ki67+	 2941 21631
803	0	0	Ki67+	 2946 21596
804	0	0	Ki67+	 2959 21411
805	0	0	Ki67+	 2963 21607
806	0	0	Ki67+	 2978 21758
807	0	0	Ki67+	 2980 21562
808	0	0	Ki67+	 2981 21786
809	0	0	Ki67+	 2982 21605
810	0	0	Ki67+	 2983 21667
811	0	0	Ki67+	 2985 21577
812	0	0	Ki67+	 2995 21610
813	0	0	Ki67+	 3001 21067
814	0	0	Ki67+	 3012 21567
815	0	0	Ki67+	 3019 21044
816	0	0	Ki67+	 3026 21572
817	0	0	Ki67+	 3027 21788
818	0	0	Ki67+	 3050 21622
819	0	0	Ki67+	 3053 21763
820	0	0	Ki67+	 3091 21041
821	0	0	Ki67+	 3124 21806
822	0	0	Ki67+	 3129 21334
823	0	0	Ki67+	 3133 21607
824	0	0	Ki67+	 3139 21633
825	0	0	Ki67+	 3148 21049
826	0	0	Ki67+	 3171 21332
827	0	0	Ki67+	 3195 21648
828	0	0	Ki67+	 3212 21611
829	0	0	Ki67+	 3213 21624
830	0	0	Ki67+	 2421 21877
831	0	0	Ki67+	 2456 22024
832	0	0	Ki67+	 2478 22088
833	0	0	Ki67+	 2481 21861
834	0	0	Ki67+	 2511 21853
835	0	0	Ki67+	 2514 22596
836	0	0	Ki67+	 2517 21874
837	0	0	Ki67+	 2526 22484
838	0	0	Ki67+	 2538 22218
839	0	0	Ki67+	 2594 22406
840	0	0	Ki67+	 2625 22444
841	0	0	Ki67+	 2638 22385
842	0	0	Ki67+	 2659 22438
843	0	0	Ki67+	 2689 22379
844	0	0	Ki67+	 2702 21868
845	0	0	Ki67+	 2709 21892
846	0	0	Ki67+	 2739 22399
847	0	0	Ki67+	 2753 22402
848	0	0	Ki67+	 2794 22333
849	0	0	Ki67+	 2798 22323
850	0	0	Ki67+	 2833 22404
851	0	0	Ki67+	 2864 21919
852	0	0	Ki67+	 2870 22369
853	0	0	Ki67+	 2891 21931
854	0	0	Ki67+	 2892 22386
855	0	0	Ki67+	 2917 22575
856	0	0	Ki67+	 2924 22381
857	0	0	Ki67+	 2929 22348
858	0	0	Ki67+	 2929 22371
859	0	0	Ki67+	 2935 22399
860	0	0	Ki67+	 2958 22303
861	0	0	Ki67+	 2961 22349
862	0	0	Ki67+	 2977 22266
863	0	0	Ki67+	 2982 22372
864	0	0	Ki67+	 2982 22612
865	0	0	Ki67+	 2983 22166
866	0	0	Ki67+	 2989 22633
867	0	0	Ki67+	 2994 22346
868	0	0	Ki67+	 2997 22195
869	0	0	Ki67+	 3006 22302
870	0	0	Ki67+	 3011 22210
871	0	0	Ki67+	 3022 22573
872	0	0	Ki67+	 3028 22342
873	0	0	Ki67+	 3036 22234
874	0	0	Ki67+	 3046 22227
875	0	0	Ki67+	 3046 22330
876	0	0	Ki67+	 3056 22618
877	0	0	Ki67+	 3061 22264
878	0	0	Ki67+	 3065 21927
879	0	0	Ki67+	 3069 22288
880	0	0	Ki67+	 3075 22533
881	0	0	Ki67+	 3076 21928
882	0	0	Ki67+	 3077 22172
883	0	0	Ki67+	 3094 22284
884	0	0	Ki67+	 3104 22278
885	0	0	Ki67+	 3107 22564
886	0	0	Ki67+	 3122 22343
887	0	0	Ki67+	 3123 22273
888	0	0	Ki67+	 3130 22227
889	0	0	Ki67+	 3137 22508
890	0	0	Ki67+	 3144 22560
891	0	0	Ki67+	 3159 22577
892	0	0	Ki67+	 3164 22366
893	0	0	Ki67+	 3164 22598
894	0	0	Ki67+	 3171 22253
895	0	0	Ki67+	 3180 22588
896	0	0	Ki67+	 3192 22338
897	0	0	Ki67+	 2435 23038
898	0	0	Ki67+	 2449 23309
899	0	0	Ki67+	 2458 23017
900	0	0	Ki67+	 2494 23364
901	0	0	Ki67+	 2497 23377
902	0	0	Ki67+	 2502 23335
903	0	0	Ki67+	 2505 22998
904	0	0	Ki67+	 2513 22654
905	0	0	Ki67+	 2513 23162
906	0	0	Ki67+	 2515 23297
907	0	0	Ki67+	 2520 23192
908	0	0	Ki67+	 2523 23025
909	0	0	Ki67+	 2525 23114
910	0	0	Ki67+	 2532 23333
911	0	0	Ki67+	 2534 23347
912	0	0	Ki67+	 2536 23300
913	0	0	Ki67+	 2542 23224
914	0	0	Ki67+	 2544 23116
915	0	0	Ki67+	 2544 23274
916	0	0	Ki67+	 2551 22835
917	0	0	Ki67+	 2552 23013
918	0	0	Ki67+	 2567 22749
919	0	0	Ki67+	 2574 23066
920	0	0	Ki67+	 2586 23001
921	0	0	Ki67+	 2605 23290
922	0	0	Ki67+	 2609 22698
923	0	0	Ki67+	 2613 23315
924	0	0	Ki67+	 2618 23065
925	0	0	Ki67+	 2619 23200
926	0	0	Ki67+	 2637 22984
927	0	0	Ki67+	 2650 22866
928	0	0	Ki67+	 2650 23101
929	0	0	Ki67+	 2651 23267
930	0	0	Ki67+	 2653 22984
931	0	0	Ki67+	 2657 23242
932	0	0	Ki67+	 2661 23132
933	0	0	Ki67+	 2663 23282
934	0	0	Ki67+	 2675 22853
935	0	0	Ki67+	 2676 23260
936	0	0	Ki67+	 2693 22647
937	0	0	Ki67+	 2709 23085
938	0	0	Ki67+	 2714 22697
939	0	0	Ki67+	 2715 23094
940	0	0	Ki67+	 2734 22673
941	0	0	Ki67+	 2745 23018
942	0	0	Ki67+	 2752 22820
943	0	0	Ki67+	 2761 22831
944	0	0	Ki67+	 2764 22978
945	0	0	Ki67+	 2775 23032
946	0	0	Ki67+	 2800 22803
947	0	0	Ki67+	 2801 22852
948	0	0	Ki67+	 2819 22942
949	0	0	Ki67+	 2819 23105
950	0	0	Ki67+	 2821 23066
951	0	0	Ki67+	 2830 22684
952	0	0	Ki67+	 2833 23068
953	0	0	Ki67+	 2848 22926
954	0	0	Ki67+	 2858 22665
955	0	0	Ki67+	 2871 23086
956	0	0	Ki67+	 2872 22693
957	0	0	Ki67+	 2891 23111
958	0	0	Ki67+	 2898 23097
959	0	0	Ki67+	 2911 23110
960	0	0	Ki67+	 2932 22935
961	0	0	Ki67+	 2938 22641
962	0	0	Ki67+	 2943 22659
963	0	0	Ki67+	 2945 23240
964	0	0	Ki67+	 2948 22922
965	0	0	Ki67+	 2960 23225
966	0	0	Ki67+	 2961 23179
967	0	0	Ki67+	 2971 22645
968	0	0	Ki67+	 2979 23242
969	0	0	Ki67+	 2986 23176
970	0	0	Ki67+	 2998 22907
971	0	0	Ki67+	 3001 22736
972	0	0	Ki67+	 3007 22896
973	0	0	Ki67+	 3010 22872
974	0	0	Ki67+	 3034 22948
975	0	0	Ki67+	 3048 22920
976	0	0	Ki67+	 3079 23142
977	0	0	Ki67+	 3107 22664
978	0	0	Ki67+	 3153 23187
979	0	0	Ki67+	 3211 22676
980	0	0	Ki67+	 2423 23620
981	0	0	Ki67+	 2434 23974
982	0	0	Ki67+	 2442 23917
983	0	0	Ki67+	 2452 24115
984	0	0	Ki67+	 2471 24118
985	0	0	Ki67+	 2479 23783
986	0	0	Ki67+	 2480 23932
987	0	0	Ki67+	 2490 24143
988	0	0	Ki67+	 2521 23721
989	0	0	Ki67+	 2521 23857
990	0	0	Ki67+	 2522 23904
991	0	0	Ki67+	 2523 23537
992	0	0	Ki67+	 2523 23987
993	0	0	Ki67+	 2530 24007
994	0	0	Ki67+	 2544 24021
995	0	0	Ki67+	 2555 23853
996	0	0	Ki67+	 2560 23543
997	0	0	Ki67+	 2563 24042
998	0	0	Ki67+	 2565 23914
999	0	0	Ki67+	 2575 23986
1000	0	0	Ki67+	 2576 23914
1001	0	0	Ki67+	 2578 23523
1002	0	0	Ki67+	 2579 23572
1003	0	0	Ki67+	 2582 24041
1004	0	0	Ki67+	 2584 23866
1005	0	0	Ki67+	 2587 23452
1006	0	0	Ki67+	 2590 23971
1007	0	0	Ki67+	 2592 23558
1008	0	0	Ki67+	 2595 24006
1009	0	0	Ki67+	 2611 23975
1010	0	0	Ki67+	 2622 23984
1011	0	0	Ki67+	 2629 23744
1012	0	0	Ki67+	 2633 23839
1013	0	0	Ki67+	 2645 24017
1014	0	0	Ki67+	 2647 24103
1015	0	0	Ki67+	 2651 24080
1016	0	0	Ki67+	 2663 24043
1017	0	0	Ki67+	 2665 23879
1018	0	0	Ki67+	 2666 23762
1019	0	0	Ki67+	 2667 24086
1020	0	0	Ki67+	 2679 23691
1021	0	0	Ki67+	 2681 23660
1022	0	0	Ki67+	 2690 23540
1023	0	0	Ki67+	 2692 23895
1024	0	0	Ki67+	 2698 23731
1025	0	0	Ki67+	 2707 23747
1026	0	0	Ki67+	 2709 23663
1027	0	0	Ki67+	 2716 23448
1028	0	0	Ki67+	 2717 23548
1029	0	0	Ki67+	 2718 23814
1030	0	0	Ki67+	 2725 23695
1031	0	0	Ki67+	 2730 23974
1032	0	0	Ki67+	 2732 23994
1033	0	0	Ki67+	 2749 24025
1034	0	0	Ki67+	 2755 24004
1035	0	0	Ki67+	 2756 24157
1036	0	0	Ki67+	 2760 23749
1037	0	0	Ki67+	 2762 24064
1038	0	0	Ki67+	 2776 24121
1039	0	0	Ki67+	 2777 24077
1040	0	0	Ki67+	 2781 23608
1041	0	0	Ki67+	 2791 24100
1042	0	0	Ki67+	 2797 23971
1043	0	0	Ki67+	 2819 23713
1044	0	0	Ki67+	 2824 23690
1045	0	0	Ki67+	 2831 23791
1046	0	0	Ki67+	 2834 24042
1047	0	0	Ki67+	 2840 23630
1048	0	0	Ki67+	 2840 23951
1049	0	0	Ki67+	 2840 24032
1050	0	0	Ki67+	 2855 23714
1051	0	0	Ki67+	 2857 23567
1052	0	0	Ki67+	 2862 23644
1053	0	0	Ki67+	 2873 23586
1054	0	0	Ki67+	 2895 24015
1055	0	0	Ki67+	 2903 23761
1056	0	0	Ki67+	 2914 23520
1057	0	0	Ki67+	 2921 24176
1058	0	0	Ki67+	 2922 24208
1059	0	0	Ki67+	 2926 23792
1060	0	0	Ki67+	 2947 24156
1061	0	0	Ki67+	 2948 23989
1062	0	0	Ki67+	 2960 23978
1063	0	0	Ki67+	 2970 24025
1064	0	0	Ki67+	 2995 24152
1065	0	0	Ki67+	 3029 24009
1066	0	0	Ki67+	 3033 24208
1067	0	0	Ki67+	 3051 24014
1068	0	0	Ki67+	 3055 24062
1069	0	0	Ki67+	 3059 23603
1070	0	0	Ki67+	 3061 24175
1071	0	0	Ki67+	 3075 23855
1072	0	0	Ki67+	 3082 23566
1073	0	0	Ki67+	 3084 23837
1074	0	0	Ki67+	 3088 24118
1075	0	0	Ki67+	 3091 24218
1076	0	0	Ki67+	 3128 23993
1077	0	0	Ki67+	 3130 23533
1078	0	0	Ki67+	 3132 23763
1079	0	0	Ki67+	 3138 24001
1080	0	0	Ki67+	 3139 23791
1081	0	0	Ki67+	 3141 23866
1082	0	0	Ki67+	 3143 23879
1083	0	0	Ki67+	 3149 23624
1084	0	0	Ki67+	 3155 24094
1085	0	0	Ki67+	 3157 23610
1086	0	0	Ki67+	 3167 23917
1087	0	0	Ki67+	 3184 23691
1088	0	0	Ki67+	 3201 23955
1089	0	0	Ki67+	 2419 24771
1090	0	0	Ki67+	 2429 24437
1091	0	0	Ki67+	 2431 24957
1092	0	0	Ki67+	 2438 24469
1093	0	0	Ki67+	 2441 24393
1094	0	0	Ki67+	 2447 24495
1095	0	0	Ki67+	 2455 24985
1096	0	0	Ki67+	 2457 24517
1097	0	0	Ki67+	 2457 24833
1098	0	0	Ki67+	 2466 24501
1099	0	0	Ki67+	 2470 24547
1100	0	0	Ki67+	 2481 24539
1101	0	0	Ki67+	 2484 24250
1102	0	0	Ki67+	 2495 24583
1103	0	0	Ki67+	 2510 24601
1104	0	0	Ki67+	 2511 24727
1105	0	0	Ki67+	 2526 24259
1106	0	0	Ki67+	 2552 24642
1107	0	0	Ki67+	 2555 24858
1108	0	0	Ki67+	 2559 24839
1109	0	0	Ki67+	 2565 24665
1110	0	0	Ki67+	 2576 24988
1111	0	0	Ki67+	 2585 24698
1112	0	0	Ki67+	 2585 24936
1113	0	0	Ki67+	 2589 24255
1114	0	0	Ki67+	 2592 24662
1115	0	0	Ki67+	 2596 24285
1116	0	0	Ki67+	 2596 24688
1117	0	0	Ki67+	 2607 25003
1118	0	0	Ki67+	 2611 25019
1119	0	0	Ki67+	 2615 24661
1120	0	0	Ki67+	 2618 24324
1121	0	0	Ki67+	 2625 24371
1122	0	0	Ki67+	 2626 24343
1123	0	0	Ki67+	 2628 24398
1124	0	0	Ki67+	 2630 25018
1125	0	0	Ki67+	 2640 24966
1126	0	0	Ki67+	 2642 25001
1127	0	0	Ki67+	 2643 24652
1128	0	0	Ki67+	 2644 24595
1129	0	0	Ki67+	 2682 25003
1130	0	0	Ki67+	 2716 25031
1131	0	0	Ki67+	 2717 24425
1132	0	0	Ki67+	 2739 24432
1133	0	0	Ki67+	 2758 24768
1134	0	0	Ki67+	 2767 24539
1135	0	0	Ki67+	 2795 24518
1136	0	0	Ki67+	 2813 24842
1137	0	0	Ki67+	 2827 24812
1138	0	0	Ki67+	 2829 24854
1139	0	0	Ki67+	 2831 24743
1140	0	0	Ki67+	 2832 24827
1141	0	0	Ki67+	 2848 24822
1142	0	0	Ki67+	 2857 24794
1143	0	0	Ki67+	 2871 24895
1144	0	0	Ki67+	 2880 24974
1145	0	0	Ki67+	 2886 24962
1146	0	0	Ki67+	 2891 24853
1147	0	0	Ki67+	 2898 24281
1148	0	0	Ki67+	 2902 24433
1149	0	0	Ki67+	 2908 24894
1150	0	0	Ki67+	 2922 24368
1151	0	0	Ki67+	 2953 24544
1152	0	0	Ki67+	 2958 24714
1153	0	0	Ki67+	 2963 24649
1154	0	0	Ki67+	 2970 24665
1155	0	0	Ki67+	 2974 24361
1156	0	0	Ki67+	 2976 24717
1157	0	0	Ki67+	 2982 24337
1158	0	0	Ki67+	 2982 24733
1159	0	0	Ki67+	 2992 24329
1160	0	0	Ki67+	 2994 24971
1161	0	0	Ki67+	 3001 24319
1162	0	0	Ki67+	 3005 24952
1163	0	0	Ki67+	 3015 24309
1164	0	0	Ki67+	 3017 24526
1165	0	0	Ki67+	 3017 24722
1166	0	0	Ki67+	 3031 24477
1167	0	0	Ki67+	 3043 24842
1168	0	0	Ki67+	 3049 24323
1169	0	0	Ki67+	 3061 24330
1170	0	0	Ki67+	 3063 24424
1171	0	0	Ki67+	 3066 24510
1172	0	0	Ki67+	 3070 24389
1173	0	0	Ki67+	 3079 24704
1174	0	0	Ki67+	 3123 24265
1175	0	0	Ki67+	 3126 24557
1176	0	0	Ki67+	 3156 24452
1177	0	0	Ki67+	 3160 24431
1178	0	0	Ki67+	 3173 24479
1179	0	0	Ki67+	 3180 24416
1180	0	0	Ki67+	 3182 24345
1181	0	0	Ki67+	 3191 24318
1182	0	0	Ki67+	 3197 24260
1183	0	0	Ki67+	 2417 25117
1184	0	0	Ki67+	 2430 25533
1185	0	0	Ki67+	 2448 25557
1186	0	0	Ki67+	 2464 25357
1187	0	0	Ki67+	 2469 25319
1188	0	0	Ki67+	 2480 25164
1189	0	0	Ki67+	 2484 25347
1190	0	0	Ki67+	 2491 25338
1191	0	0	Ki67+	 2503 25288
1192	0	0	Ki67+	 2521 25438
1193	0	0	Ki67+	 2527 25743
1194	0	0	Ki67+	 2548 25256
1195	0	0	Ki67+	 2549 25680
1196	0	0	Ki67+	 2553 25481
1197	0	0	Ki67+	 2560 25366
1198	0	0	Ki67+	 2561 25257
1199	0	0	Ki67+	 2580 25228
1200	0	0	Ki67+	 2597 25450
1201	0	0	Ki67+	 2599 25238
1202	0	0	Ki67+	 2600 25528
1203	0	0	Ki67+	 2606 25691
1204	0	0	Ki67+	 2621 25462
1205	0	0	Ki67+	 2626 25531
1206	0	0	Ki67+	 2630 25798
1207	0	0	Ki67+	 2633 25390
1208	0	0	Ki67+	 2647 25650
1209	0	0	Ki67+	 2656 25537
1210	0	0	Ki67+	 2673 25511
1211	0	0	Ki67+	 2679 25766
1212	0	0	Ki67+	 2687 25595
1213	0	0	Ki67+	 2694 25832
1214	0	0	Ki67+	 2700 25050
1215	0	0	Ki67+	 2706 25613
1216	0	0	Ki67+	 2727 25837
1217	0	0	Ki67+	 2728 25824
1218	0	0	Ki67+	 2743 25332
1219	0	0	Ki67+	 2750 25246
1220	0	0	Ki67+	 2753 25555
1221	0	0	Ki67+	 2765 25461
1222	0	0	Ki67+	 2779 25817
1223	0	0	Ki67+	 2780 25569
1224	0	0	Ki67+	 2792 25682
1225	0	0	Ki67+	 2802 25518
1226	0	0	Ki67+	 2803 25784
1227	0	0	Ki67+	 2840 25649
1228	0	0	Ki67+	 2845 25817
1229	0	0	Ki67+	 2852 25386
1230	0	0	Ki67+	 2854 25785
1231	0	0	Ki67+	 2858 25816
1232	0	0	Ki67+	 2868 25434
1233	0	0	Ki67+	 2877 25409
1234	0	0	Ki67+	 2883 25123
1235	0	0	Ki67+	 2883 25482
1236	0	0	Ki67+	 2884 25802
1237	0	0	Ki67+	 2888 25374
1238	0	0	Ki67+	 2891 25187
1239	0	0	Ki67+	 2901 25218
1240	0	0	Ki67+	 2902 25590
1241	0	0	Ki67+	 2903 25490
1242	0	0	Ki67+	 2912 25381
1243	0	0	Ki67+	 2916 25497
1244	0	0	Ki67+	 2941 25819
1245	0	0	Ki67+	 2944 25445
1246	0	0	Ki67+	 2951 25552
1247	0	0	Ki67+	 2966 25531
1248	0	0	Ki67+	 2968 25559
1249	0	0	Ki67+	 2970 25435
1250	0	0	Ki67+	 2971 25799
1251	0	0	Ki67+	 2980 25114
1252	0	0	Ki67+	 2981 25427
1253	0	0	Ki67+	 2983 25133
1254	0	0	Ki67+	 2985 25556
1255	0	0	Ki67+	 2997 25302
1256	0	0	Ki67+	 2999 25603
1257	0	0	Ki67+	 3002 25119
1258	0	0	Ki67+	 3004 25359
1259	0	0	Ki67+	 3007 25683
1260	0	0	Ki67+	 3009 25047
1261	0	0	Ki67+	 3013 25603
1262	0	0	Ki67+	 3027 25123
1263	0	0	Ki67+	 3028 25393
1264	0	0	Ki67+	 3033 25071
1265	0	0	Ki67+	 3044 25444
1266	0	0	Ki67+	 3046 25630
1267	0	0	Ki67+	 3047 25501
1268	0	0	Ki67+	 3061 25181
1269	0	0	Ki67+	 3071 25514
1270	0	0	Ki67+	 3092 25659
1271	0	0	Ki67+	 3094 25224
1272	0	0	Ki67+	 3098 25308
1273	0	0	Ki67+	 3103 25829
1274	0	0	Ki67+	 3127 25361
1275	0	0	Ki67+	 3136 25353
1276	0	0	Ki67+	 3144 25225
1277	0	0	Ki67+	 3157 25407
1278	0	0	Ki67+	 3187 25074
1279	0	0	Ki67+	 3199 25433
1280	0	0	Ki67+	 3211 25454
1281	0	0	Ki67+	 2473 25874
1282	0	0	Ki67+	 2478 25999
1283	0	0	Ki67+	 2481 25890
1284	0	0	Ki67+	 2486 26107
1285	0	0	Ki67+	 2513 25909
1286	0	0	Ki67+	 2513 25964
1287	0	0	Ki67+	 2514 25936
1288	0	0	Ki67+	 2529 26123
1289	0	0	Ki67+	 2531 26156
1290	0	0	Ki67+	 2537 26431
1291	0	0	Ki67+	 2541 25947
1292	0	0	Ki67+	 2542 26394
1293	0	0	Ki67+	 2543 25965
1294	0	0	Ki67+	 2547 26130
1295	0	0	Ki67+	 2553 25958
1296	0	0	Ki67+	 2556 26433
1297	0	0	Ki67+	 2557 26597
1298	0	0	Ki67+	 2569 26412
1299	0	0	Ki67+	 2595 26123
1300	0	0	Ki67+	 2596 26592
1301	0	0	Ki67+	 2604 26154
1302	0	0	Ki67+	 2605 26334
1303	0	0	Ki67+	 2616 26111
1304	0	0	Ki67+	 2616 26296
1305	0	0	Ki67+	 2617 26340
1306	0	0	Ki67+	 2621 26041
1307	0	0	Ki67+	 2624 25872
1308	0	0	Ki67+	 2638 25857
1309	0	0	Ki67+	 2667 26059
1310	0	0	Ki67+	 2676 26236
1311	0	0	Ki67+	 2684 26287
1312	0	0	Ki67+	 2690 26639
1313	0	0	Ki67+	 2698 26010
1314	0	0	Ki67+	 2699 26282
1315	0	0	Ki67+	 2726 25953
1316	0	0	Ki67+	 2727 26325
1317	0	0	Ki67+	 2728 26523
1318	0	0	Ki67+	 2739 26311
1319	0	0	Ki67+	 2750 25997
1320	0	0	Ki67+	 2751 26099
1321	0	0	Ki67+	 2759 26276
1322	0	0	Ki67+	 2789 26226
1323	0	0	Ki67+	 2814 26177
1324	0	0	Ki67+	 2818 26142
1325	0	0	Ki67+	 2837 26167
1326	0	0	Ki67+	 2842 26200
1327	0	0	Ki67+	 2846 26141
1328	0	0	Ki67+	 2851 26605
1329	0	0	Ki67+	 2854 26615
1330	0	0	Ki67+	 2863 26137
1331	0	0	Ki67+	 2864 25954
1332	0	0	Ki67+	 2870 26165
1333	0	0	Ki67+	 2875 26354
1334	0	0	Ki67+	 2885 25844
1335	0	0	Ki67+	 2885 26583
1336	0	0	Ki67+	 2889 26407
1337	0	0	Ki67+	 2898 26341
1338	0	0	Ki67+	 2910 26138
1339	0	0	Ki67+	 2916 26221
1340	0	0	Ki67+	 2917 25914
1341	0	0	Ki67+	 2928 25885
1342	0	0	Ki67+	 2943 26297
1343	0	0	Ki67+	 2966 25981
1344	0	0	Ki67+	 2966 26011
1345	0	0	Ki67+	 3003 26270
1346	0	0	Ki67+	 3019 26024
1347	0	0	Ki67+	 3025 26175
1348	0	0	Ki67+	 3068 26127
1349	0	0	Ki67+	 3088 25867
1350	0	0	Ki67+	 3094 25890
1351	0	0	Ki67+	 3113 25948
1352	0	0	Ki67+	 3123 25855
1353	0	0	Ki67+	 3131 26535
1354	0	0	Ki67+	 3153 25974
1355	0	0	Ki67+	 3162 26122
1356	0	0	Ki67+	 3193 26164
1357	0	0	Ki67+	 3194 26092
1358	0	0	Ki67+	 3205 26153
1359	0	0	Ki67+	 2424 27102
1360	0	0	Ki67+	 2430 27319
1361	0	0	Ki67+	 2436 27305
1362	0	0	Ki67+	 2437 27186
1363	0	0	Ki67+	 2441 27008
1364	0	0	Ki67+	 2448 26743
1365	0	0	Ki67+	 2455 27317
1366	0	0	Ki67+	 2457 27089
1367	0	0	Ki67+	 2462 27103
1368	0	0	Ki67+	 2466 27332
1369	0	0	Ki67+	 2469 26958
1370	0	0	Ki67+	 2470 27374
1371	0	0	Ki67+	 2474 27153
1372	0	0	Ki67+	 2476 27195
1373	0	0	Ki67+	 2488 27171
1374	0	0	Ki67+	 2490 27348
1375	0	0	Ki67+	 2504 27014
1376	0	0	Ki67+	 2513 27378
1377	0	0	Ki67+	 2529 26971
1378	0	0	Ki67+	 2554 27179
1379	0	0	Ki67+	 2556 26757
1380	0	0	Ki67+	 2564 27218
1381	0	0	Ki67+	 2573 27188
1382	0	0	Ki67+	 2573 27404
1383	0	0	Ki67+	 2576 27384
1384	0	0	Ki67+	 2589 26794
1385	0	0	Ki67+	 2597 27397
1386	0	0	Ki67+	 2602 26747
1387	0	0	Ki67+	 2627 27369
1388	0	0	Ki67+	 2642 27342
1389	0	0	Ki67+	 2649 27159
1390	0	0	Ki67+	 2660 27311
1391	0	0	Ki67+	 2678 27052
1392	0	0	Ki67+	 2682 27273
1393	0	0	Ki67+	 2684 26993
1394	0	0	Ki67+	 2687 27016
1395	0	0	Ki67+	 2689 27261
1396	0	0	Ki67+	 2690 27087
1397	0	0	Ki67+	 2717 26972
1398	0	0	Ki67+	 2726 27257
1399	0	0	Ki67+	 2730 27066
1400	0	0	Ki67+	 2755 26786
1401	0	0	Ki67+	 2757 26763
1402	0	0	Ki67+	 2760 27306
1403	0	0	Ki67+	 2765 26743
1404	0	0	Ki67+	 2765 27295
1405	0	0	Ki67+	 2770 27361
1406	0	0	Ki67+	 2773 27139
1407	0	0	Ki67+	 2774 26690
1408	0	0	Ki67+	 2775 26936
1409	0	0	Ki67+	 2777 26750
1410	0	0	Ki67+	 2777 26850
1411	0	0	Ki67+	 2780 26721
1412	0	0	Ki67+	 2785 27226
1413	0	0	Ki67+	 2787 27211
1414	0	0	Ki67+	 2795 26907
1415	0	0	Ki67+	 2801 26860
1416	0	0	Ki67+	 2822 27228
1417	0	0	Ki67+	 2829 26835
1418	0	0	Ki67+	 2831 26818
1419	0	0	Ki67+	 2850 27309
1420	0	0	Ki67+	 2862 26669
1421	0	0	Ki67+	 2879 27369
1422	0	0	Ki67+	 2882 27126
1423	0	0	Ki67+	 2885 27254
1424	0	0	Ki67+	 2888 26690
1425	0	0	Ki67+	 2894 27078
1426	0	0	Ki67+	 2903 26684
1427	0	0	Ki67+	 2904 27207
1428	0	0	Ki67+	 2910 27078
1429	0	0	Ki67+	 2910 27176
1430	0	0	Ki67+	 2916 26985
1431	0	0	Ki67+	 2918 27313
1432	0	0	Ki67+	 2922 27156
1433	0	0	Ki67+	 2927 27324
1434	0	0	Ki67+	 2954 27333
1435	0	0	Ki67+	 2957 26943
1436	0	0	Ki67+	 2963 26803
1437	0	0	Ki67+	 2971 27134
1438	0	0	Ki67+	 2980 26842
1439	0	0	Ki67+	 2981 26715
1440	0	0	Ki67+	 2985 26956
1441	0	0	Ki67+	 2985 27316
1442	0	0	Ki67+	 2991 26984
1443	0	0	Ki67+	 2991 27121
1444	0	0	Ki67+	 2999 27064
1445	0	0	Ki67+	 3001 27176
1446	0	0	Ki67+	 3008 27092
1447	0	0	Ki67+	 3013 27136
1448	0	0	Ki67+	 3014 26845
1449	0	0	Ki67+	 3020 26871
1450	0	0	Ki67+	 3021 26979
1451	0	0	Ki67+	 3023 27139
1452	0	0	Ki67+	 3031 26918
1453	0	0	Ki67+	 3032 26882
1454	0	0	Ki67+	 3043 26931
1455	0	0	Ki67+	 3044 26737
1456	0	0	Ki67+	 3045 27075
1457	0	0	Ki67+	 3046 26954
1458	0	0	Ki67+	 3050 27005
1459	0	0	Ki67+	 3081 27295
1460	0	0	Ki67+	 3106 27199
1461	0	0	Ki67+	 3107 26818
1462	0	0	Ki67+	 3108 27046
1463	0	0	Ki67+	 3108 27149
1464	0	0	Ki67+	 3109 27076
1465	0	0	Ki67+	 3112 26843
1466	0	0	Ki67+	 3114 27185
1467	0	0	Ki67+	 3116 26646
1468	0	0	Ki67+	 3138 26694
1469	0	0	Ki67+	 3153 27320
1470	0	0	Ki67+	 3154 27040
1471	0	0	Ki67+	 3155 27065
1472	0	0	Ki67+	 3155 27396
1473	0	0	Ki67+	 3157 27197
1474	0	0	Ki67+	 3160 26774
1475	0	0	Ki67+	 3166 27298
1476	0	0	Ki67+	 3169 26830
1477	0	0	Ki67+	 3177 27163
1478	0	0	Ki67+	 3184 26782
1479	0	0	Ki67+	 3185 26829
1480	0	0	Ki67+	 3189 27031
1481	0	0	Ki67+	 3203 26808
1482	0	0	Ki67+	 3208 26752
1483	0	0	Ki67+	 3215 27022
1484	0	0	Ki67+	 2421 27576
1485	0	0	Ki67+	 2429 27937
1486	0	0	Ki67+	 2434 27959
1487	0	0	Ki67+	 2438 28141
1488	0	0	Ki67+	 2444 28206
1489	0	0	Ki67+	 2450 27678
1490	0	0	Ki67+	 2450 28067
1491	0	0	Ki67+	 2453 27956
1492	0	0	Ki67+	 2457 28117
1493	0	0	Ki67+	 2460 28130
1494	0	0	Ki67+	 2473 28156
1495	0	0	Ki67+	 2473 28177
1496	0	0	Ki67+	 2477 28114
1497	0	0	Ki67+	 2479 27946
1498	0	0	Ki67+	 2490 27916
1499	0	0	Ki67+	 2505 27944
1500	0	0	Ki67+	 2505 28149
1501	0	0	Ki67+	 2508 27900
1502	0	0	Ki67+	 2510 28008
1503	0	0	Ki67+	 2514 27913
1504	0	0	Ki67+	 2515 27854
1505	0	0	Ki67+	 2518 28058
1506	0	0	Ki67+	 2522 27580
1507	0	0	Ki67+	 2523 27557
1508	0	0	Ki67+	 2523 28069
1509	0	0	Ki67+	 2527 27895
1510	0	0	Ki67+	 2529 27701
1511	0	0	Ki67+	 2536 28029
1512	0	0	Ki67+	 2544 27567
1513	0	0	Ki67+	 2550 27898
1514	0	0	Ki67+	 2553 27817
1515	0	0	Ki67+	 2553 28104
1516	0	0	Ki67+	 2555 27947
1517	0	0	Ki67+	 2556 27999
1518	0	0	Ki67+	 2558 28211
1519	0	0	Ki67+	 2562 27793
1520	0	0	Ki67+	 2576 27914
1521	0	0	Ki67+	 2578 27780
1522	0	0	Ki67+	 2581 28035
1523	0	0	Ki67+	 2591 27942
1524	0	0	Ki67+	 2602 28004
1525	0	0	Ki67+	 2602 28072
1526	0	0	Ki67+	 2604 27967
1527	0	0	Ki67+	 2622 28050
1528	0	0	Ki67+	 2632 28073
1529	0	0	Ki67+	 2650 28057
1530	0	0	Ki67+	 2656 28025
1531	0	0	Ki67+	 2667 28075
1532	0	0	Ki67+	 2672 27730
1533	0	0	Ki67+	 2672 28022
1534	0	0	Ki67+	 2677 27766
1535	0	0	Ki67+	 2679 28068
1536	0	0	Ki67+	 2683 28022
1537	0	0	Ki67+	 2685 27751
1538	0	0	Ki67+	 2701 28007
1539	0	0	Ki67+	 2706 27753
1540	0	0	Ki67+	 2722 27958
1541	0	0	Ki67+	 2723 28051
1542	0	0	Ki67+	 2725 28081
1543	0	0	Ki67+	 2735 27608
1544	0	0	Ki67+	 2740 27981
1545	0	0	Ki67+	 2748 28040
1546	0	0	Ki67+	 2750 27574
1547	0	0	Ki67+	 2750 28060
1548	0	0	Ki67+	 2758 27814
1549	0	0	Ki67+	 2760 27743
1550	0	0	Ki67+	 2761 27926
1551	0	0	Ki67+	 2782 28060
1552	0	0	Ki67+	 2786 27903
1553	0	0	Ki67+	 2793 28082
1554	0	0	Ki67+	 2856 27818
1555	0	0	Ki67+	 2858 27840
1556	0	0	Ki67+	 2858 27954
1557	0	0	Ki67+	 2866 27719
1558	0	0	Ki67+	 2876 27904
1559	0	0	Ki67+	 2881 27853
1560	0	0	Ki67+	 2884 27928
1561	0	0	Ki67+	 2899 27923
1562	0	0	Ki67+	 2913 28233
1563	0	0	Ki67+	 2914 27787
1564	0	0	Ki67+	 2932 27925
1565	0	0	Ki67+	 2940 28050
1566	0	0	Ki67+	 2944 27945
1567	0	0	Ki67+	 2952 27963
1568	0	0	Ki67+	 3013 28097
1569	0	0	Ki67+	 3035 28049
1570	0	0	Ki67+	 3040 28029
1571	0	0	Ki67+	 3066 27851
1572	0	0	Ki67+	 3079 28123
1573	0	0	Ki67+	 3080 27683
1574	0	0	Ki67+	 3105 28091
1575	0	0	Ki67+	 3110 28068
1576	0	0	Ki67+	 3160 27618
1577	0	0	Ki67+	 3170 27872
1578	0	0	Ki67+	 3188 27443
1579	0	0	Ki67+	 3189 27532
1580	0	0	Ki67+	 3190 27903
1581	0	0	Ki67+	 3207 27516
1582	0	0	Ki67+	 2424 28892
1583	0	0	Ki67+	 2434 28900
1584	0	0	Ki67+	 2441 28886
1585	0	0	Ki67+	 2442 28415
1586	0	0	Ki67+	 2442 28425
1587	0	0	Ki67+	 2442 28956
1588	0	0	Ki67+	 2455 28797
1589	0	0	Ki67+	 2458 28986
1590	0	0	Ki67+	 2482 28904
1591	0	0	Ki67+	 2482 28978
1592	0	0	Ki67+	 2487 28931
1593	0	0	Ki67+	 2489 29031
1594	0	0	Ki67+	 2492 28910
1595	0	0	Ki67+	 2495 28995
1596	0	0	Ki67+	 2514 28926
1597	0	0	Ki67+	 2524 28513
1598	0	0	Ki67+	 2527 28310
1599	0	0	Ki67+	 2528 28381
1600	0	0	Ki67+	 2532 28998
1601	0	0	Ki67+	 2540 28545
1602	0	0	Ki67+	 2544 28450
1603	0	0	Ki67+	 2544 28923
1604	0	0	Ki67+	 2553 28893
1605	0	0	Ki67+	 2564 28430
1606	0	0	Ki67+	 2571 29003
1607	0	0	Ki67+	 2577 28473
1608	0	0	Ki67+	 2581 28852
1609	0	0	Ki67+	 2585 28444
1610	0	0	Ki67+	 2587 28418
1611	0	0	Ki67+	 2594 28390
1612	0	0	Ki67+	 2597 28809
1613	0	0	Ki67+	 2598 28439
1614	0	0	Ki67+	 2604 29023
1615	0	0	Ki67+	 2611 28960
1616	0	0	Ki67+	 2615 29025
1617	0	0	Ki67+	 2625 28735
1618	0	0	Ki67+	 2633 28766
1619	0	0	Ki67+	 2644 29018
1620	0	0	Ki67+	 2648 28492
1621	0	0	Ki67+	 2656 28373
1622	0	0	Ki67+	 2662 28783
1623	0	0	Ki67+	 2676 28957
1624	0	0	Ki67+	 2679 29028
1625	0	0	Ki67+	 2680 28341
1626	0	0	Ki67+	 2680 28924
1627	0	0	Ki67+	 2700 28341
1628	0	0	Ki67+	 2701 28494
1629	0	0	Ki67+	 2702 28480
1630	0	0	Ki67+	 2717 28901
1631	0	0	Ki67+	 2721 29024
1632	0	0	Ki67+	 2729 28559
1633	0	0	Ki67+	 2732 28956
1634	0	0	Ki67+	 2746 28943
1635	0	0	Ki67+	 2746 29023
1636	0	0	Ki67+	 2751 28543
1637	0	0	Ki67+	 2758 28457
1638	0	0	Ki67+	 2766 29001
1639	0	0	Ki67+	 2767 28442
1640	0	0	Ki67+	 2769 28410
1641	0	0	Ki67+	 2776 28529
1642	0	0	Ki67+	 2780 28431
1643	0	0	Ki67+	 2792 28780
1644	0	0	Ki67+	 2792 28820
1645	0	0	Ki67+	 2794 28365
1646	0	0	Ki67+	 2796 28406
1647	0	0	Ki67+	 2813 28384
1648	0	0	Ki67+	 2819 28976
1649	0	0	Ki67+	 2822 28562
1650	0	0	Ki67+	 2825 28945
1651	0	0	Ki67+	 2838 28829
1652	0	0	Ki67+	 2847 29014
1653	0	0	Ki67+	 2850 28563
1654	0	0	Ki67+	 2853 28390
1655	0	0	Ki67+	 2858 28940
1656	0	0	Ki67+	 2864 29005
1657	0	0	Ki67+	 2871 28378
1658	0	0	Ki67+	 2872 28875
1659	0	0	Ki67+	 2884 28973
1660	0	0	Ki67+	 2887 29000
1661	0	0	Ki67+	 2902 28361
1662	0	0	Ki67+	 2905 28528
1663	0	0	Ki67+	 2907 28764
1664	0	0	Ki67+	 2915 28957
1665	0	0	Ki67+	 2919 28426
1666	0	0	Ki67+	 2922 28700
1667	0	0	Ki67+	 2937 28372
1668	0	0	Ki67+	 2947 29030
1669	0	0	Ki67+	 2948 28465
1670	0	0	Ki67+	 2956 28966
1671	0	0	Ki67+	 2959 28388
1672	0	0	Ki67+	 2970 28985
1673	0	0	Ki67+	 2975 28299
1674	0	0	Ki67+	 2976 28674
1675	0	0	Ki67+	 2979 28549
1676	0	0	Ki67+	 2979 29021
1677	0	0	Ki67+	 2987 28590
1678	0	0	Ki67+	 2990 29016
1679	0	0	Ki67+	 2995 28509
1680	0	0	Ki67+	 2999 28700
1681	0	0	Ki67+	 3011 28999
1682	0	0	Ki67+	 3036 28517
1683	0	0	Ki67+	 3039 28810
1684	0	0	Ki67+	 3039 28947
1685	0	0	Ki67+	 3042 28997
1686	0	0	Ki67+	 3065 28800
1687	0	0	Ki67+	 3065 28967
1688	0	0	Ki67+	 3086 28831
1689	0	0	Ki67+	 3089 28753
1690	0	0	Ki67+	 3092 28537
1691	0	0	Ki67+	 3099 28885
1692	0	0	Ki67+	 3102 28788
1693	0	0	Ki67+	 3102 28934
1694	0	0	Ki67+	 3102 29001
1695	0	0	Ki67+	 3115 28859
1696	0	0	Ki67+	 3125 28320
1697	0	0	Ki67+	 3127 28779
1698	0	0	Ki67+	 3152 28889
1699	0	0	Ki67+	 3155 28765
1700	0	0	Ki67+	 3168 28417
1701	0	0	Ki67+	 3175 28859
1702	0	0	Ki67+	 3189 28385
1703	0	0	Ki67+	 3189 28536
1704	0	0	Ki67+	 3192 28810
1705	0	0	Ki67+	 3193 28895
1706	0	0	Ki67+	 3197 28602
1707	0	0	Ki67+	 3200 28836
1708	0	0	Ki67+	 3205 28622
1709	0	0	Ki67+	 2417 29681
1710	0	0	Ki67+	 2427 29639
1711	0	0	Ki67+	 2446 29593
1712	0	0	Ki67+	 2450 29649
1713	0	0	Ki67+	 2454 29046
1714	0	0	Ki67+	 2456 29092
1715	0	0	Ki67+	 2459 29516
1716	0	0	Ki67+	 2463 29103
1717	0	0	Ki67+	 2471 29123
1718	0	0	Ki67+	 2475 29223
1719	0	0	Ki67+	 2475 29263
1720	0	0	Ki67+	 2484 29128
1721	0	0	Ki67+	 2484 29175
1722	0	0	Ki67+	 2493 29260
1723	0	0	Ki67+	 2500 29208
1724	0	0	Ki67+	 2505 29149
1725	0	0	Ki67+	 2507 29837
1726	0	0	Ki67+	 2525 29213
1727	0	0	Ki67+	 2525 29609
1728	0	0	Ki67+	 2530 29177
1729	0	0	Ki67+	 2533 29060
1730	0	0	Ki67+	 2539 29637
1731	0	0	Ki67+	 2540 29263
1732	0	0	Ki67+	 2540 29530
1733	0	0	Ki67+	 2547 29355
1734	0	0	Ki67+	 2556 29235
1735	0	0	Ki67+	 2570 29579
1736	0	0	Ki67+	 2580 29254
1737	0	0	Ki67+	 2584 29042
1738	0	0	Ki67+	 2585 29695
1739	0	0	Ki67+	 2590 29599
1740	0	0	Ki67+	 2594 29181
1741	0	0	Ki67+	 2601 29679
1742	0	0	Ki67+	 2610 29172
1743	0	0	Ki67+	 2610 29775
1744	0	0	Ki67+	 2621 29053
1745	0	0	Ki67+	 2621 29081
1746	0	0	Ki67+	 2624 29366
1747	0	0	Ki67+	 2625 29214
1748	0	0	Ki67+	 2634 29411
1749	0	0	Ki67+	 2662 29246
1750	0	0	Ki67+	 2671 29472
1751	0	0	Ki67+	 2685 29100
1752	0	0	Ki67+	 2696 29382
1753	0	0	Ki67+	 2698 29411
1754	0	0	Ki67+	 2704 29299
1755	0	0	Ki67+	 2706 29448
1756	0	0	Ki67+	 2715 29201
1757	0	0	Ki67+	 2717 29047
1758	0	0	Ki67+	 2730 29164
1759	0	0	Ki67+	 2731 29261
1760	0	0	Ki67+	 2732 29548
1761	0	0	Ki67+	 2737 29289
1762	0	0	Ki67+	 2744 29140
1763	0	0	Ki67+	 2745 29092
1764	0	0	Ki67+	 2754 29227
1765	0	0	Ki67+	 2756 29565
1766	0	0	Ki67+	 2758 29313
1767	0	0	Ki67+	 2758 29465
1768	0	0	Ki67+	 2759 29107
1769	0	0	Ki67+	 2764 29211
1770	0	0	Ki67+	 2767 29186
1771	0	0	Ki67+	 2768 29755
1772	0	0	Ki67+	 2778 29219
1773	0	0	Ki67+	 2791 29342
1774	0	0	Ki67+	 2793 29218
1775	0	0	Ki67+	 2799 29400
1776	0	0	Ki67+	 2804 29071
1777	0	0	Ki67+	 2804 29371
1778	0	0	Ki67+	 2805 29509
1779	0	0	Ki67+	 2812 29422
1780	0	0	Ki67+	 2817 29551
1781	0	0	Ki67+	 2821 29472
1782	0	0	Ki67+	 2821 29711
1783	0	0	Ki67+	 2823 29232
1784	0	0	Ki67+	 2833 29110
1785	0	0	Ki67+	 2837 29406
1786	0	0	Ki67+	 2838 29693
1787	0	0	Ki67+	 2839 29145
1788	0	0	Ki67+	 2841 29476
1789	0	0	Ki67+	 2844 29490
1790	0	0	Ki67+	 2850 29395
1791	0	0	Ki67+	 2856 29373
1792	0	0	Ki67+	 2857 29568
1793	0	0	Ki67+	 2859 29710
1794	0	0	Ki67+	 2865 29525
1795	0	0	Ki67+	 2866 29128
1796	0	0	Ki67+	 2875 29216
1797	0	0	Ki67+	 2875 29423
1798	0	0	Ki67+	 2875 29544
1799	0	0	Ki67+	 2890 29064
1800	0	0	Ki67+	 2895 29250
1801	0	0	Ki67+	 2897 29275
1802	0	0	Ki67+	 2898 29304
1803	0	0	Ki67+	 2902 29650
1804	0	0	Ki67+	 2903 29316
1805	0	0	Ki67+	 2904 29351
1806	0	0	Ki67+	 2905 29692
1807	0	0	Ki67+	 2909 29474
1808	0	0	Ki67+	 2912 29427
1809	0	0	Ki67+	 2914 29619
1810	0	0	Ki67+	 2917 29080
1811	0	0	Ki67+	 2917 29391
1812	0	0	Ki67+	 2928 29396
1813	0	0	Ki67+	 2933 29676
1814	0	0	Ki67+	 2934 29173
1815	0	0	Ki67+	 2934 29281
1816	0	0	Ki67+	 2938 29195
1817	0	0	Ki67+	 2939 29580
1818	0	0	Ki67+	 2942 29079
1819	0	0	Ki67+	 2947 29363
1820	0	0	Ki67+	 2951 29212
1821	0	0	Ki67+	 2957 29053
1822	0	0	Ki67+	 2964 29211
1823	0	0	Ki67+	 2967 29090
1824	0	0	Ki67+	 2971 29197
1825	0	0	Ki67+	 2974 29501
1826	0	0	Ki67+	 2977 29515
1827	0	0	Ki67+	 2984 29387
1828	0	0	Ki67+	 2985 29544
1829	0	0	Ki67+	 2991 29078
1830	0	0	Ki67+	 3002 29586
1831	0	0	Ki67+	 3004 29061
1832	0	0	Ki67+	 3018 29282
1833	0	0	Ki67+	 3036 29172
1834	0	0	Ki67+	 3043 29591
1835	0	0	Ki67+	 3045 29086
1836	0	0	Ki67+	 3054 29193
1837	0	0	Ki67+	 3069 29423
1838	0	0	Ki67+	 3075 29066
1839	0	0	Ki67+	 3078 29521
1840	0	0	Ki67+	 3078 29557
1841	0	0	Ki67+	 3080 29399
1842	0	0	Ki67+	 3097 29486
1843	0	0	Ki67+	 3101 29305
1844	0	0	Ki67+	 3102 29173
1845	0	0	Ki67+	 3111 29391
1846	0	0	Ki67+	 3117 29817
1847	0	0	Ki67+	 3118 29770
1848	0	0	Ki67+	 3121 29413
1849	0	0	Ki67+	 3121 29480
1850	0	0	Ki67+	 3126 29720
1851	0	0	Ki67+	 3127 29126
1852	0	0	Ki67+	 3127 29298
1853	0	0	Ki67+	 3135 29751
1854	0	0	Ki67+	 3139 29474
1855	0	0	Ki67+	 3140 29095
1856	0	0	Ki67+	 3151 29765
1857	0	0	Ki67+	 3155 29447
1858	0	0	Ki67+	 3155 29729
1859	0	0	Ki67+	 3168 29297
1860	0	0	Ki67+	 3171 29106
1861	0	0	Ki67+	 3204 29356
1862	0	0	Ki67+	 3206 29664
1863	0	0	Ki67+	 3211 29744
1864	0	0	Ki67+	 2446 30077
1865	0	0	Ki67+	 2448 30089
1866	0	0	Ki67+	 2454 30547
1867	0	0	Ki67+	 2456 30300
1868	0	0	Ki67+	 2471 29889
1869	0	0	Ki67+	 2476 30584
1870	0	0	Ki67+	 2478 30008
1871	0	0	Ki67+	 2478 30226
1872	0	0	Ki67+	 2487 30060
1873	0	0	Ki67+	 2493 30046
1874	0	0	Ki67+	 2507 30301
1875	0	0	Ki67+	 2510 30001
1876	0	0	Ki67+	 2519 30320
1877	0	0	Ki67+	 2524 29900
1878	0	0	Ki67+	 2529 29865
1879	0	0	Ki67+	 2537 30294
1880	0	0	Ki67+	 2539 30229
1881	0	0	Ki67+	 2540 29935
1882	0	0	Ki67+	 2545 30283
1883	0	0	Ki67+	 2546 30317
1884	0	0	Ki67+	 2551 29931
1885	0	0	Ki67+	 2602 29980
1886	0	0	Ki67+	 2609 30201
1887	0	0	Ki67+	 2617 30232
1888	0	0	Ki67+	 2623 30255
1889	0	0	Ki67+	 2638 30273
1890	0	0	Ki67+	 2652 30563
1891	0	0	Ki67+	 2653 30255
1892	0	0	Ki67+	 2655 30600
1893	0	0	Ki67+	 2666 30586
1894	0	0	Ki67+	 2678 30316
1895	0	0	Ki67+	 2684 29865
1896	0	0	Ki67+	 2688 30041
1897	0	0	Ki67+	 2689 30618
1898	0	0	Ki67+	 2691 30502
1899	0	0	Ki67+	 2709 30575
1900	0	0	Ki67+	 2713 30021
1901	0	0	Ki67+	 2721 30539
1902	0	0	Ki67+	 2726 30049
1903	0	0	Ki67+	 2727 30610
1904	0	0	Ki67+	 2738 30557
1905	0	0	Ki67+	 2753 30236
1906	0	0	Ki67+	 2753 30628
1907	0	0	Ki67+	 2761 30275
1908	0	0	Ki67+	 2771 30569
1909	0	0	Ki67+	 2777 30605
1910	0	0	Ki67+	 2780 30223
1911	0	0	Ki67+	 2786 30013
1912	0	0	Ki67+	 2797 30577
1913	0	0	Ki67+	 2802 30592
1914	0	0	Ki67+	 2826 30597
1915	0	0	Ki67+	 2836 30619
1916	0	0	Ki67+	 2845 30264
1917	0	0	Ki67+	 2851 30185
1918	0	0	Ki67+	 2870 30081
1919	0	0	Ki67+	 2875 30206
1920	0	0	Ki67+	 2924 30624
1921	0	0	Ki67+	 2936 30635
1922	0	0	Ki67+	 2950 30276
1923	0	0	Ki67+	 2966 30250
1924	0	0	Ki67+	 2969 30620
1925	0	0	Ki67+	 2985 30270
1926	0	0	Ki67+	 2994 30593
1927	0	0	Ki67+	 3004 30226
1928	0	0	Ki67+	 3018 30242
1929	0	0	Ki67+	 3023 30583
1930	0	0	Ki67+	 3046 30267
1931	0	0	Ki67+	 3049 30588
1932	0	0	Ki67+	 3061 30537
1933	0	0	Ki67+	 3081 30386
1934	0	0	Ki67+	 3107 30201
1935	0	0	Ki67+	 3120 30207
1936	0	0	Ki67+	 3123 30530
1937	0	0	Ki67+	 3126 30453
1938	0	0	Ki67+	 3126 30478
1939	0	0	Ki67+	 3130 29862
1940	0	0	Ki67+	 3137 29897
1941	0	0	Ki67+	 3137 29921
1942	0	0	Ki67+	 3146 30504
1943	0	0	Ki67+	 3147 29950
1944	0	0	Ki67+	 3149 29897
1945	0	0	Ki67+	 3151 30476
1946	0	0	Ki67+	 3158 30455
1947	0	0	Ki67+	 3163 29988
1948	0	0	Ki67+	 3163 30428
1949	0	0	Ki67+	 3165 30052
1950	0	0	Ki67+	 3169 30493
1951	0	0	Ki67+	 3170 30107
1952	0	0	Ki67+	 3172 30071
1953	0	0	Ki67+	 3172 30460
1954	0	0	Ki67+	 3183 29966
1955	0	0	Ki67+	 3185 30422
1956	0	0	Ki67+	 3188 30518
1957	0	0	Ki67+	 3189 30473
1958	0	0	Ki67+	 3197 29917
1959	0	0	Ki67+	 3208 29944
1960	0	0	Ki67+	 3209 30148
1961	0	0	Ki67+	 3210 30492
1962	0	0	Ki67+	 3214 29900
1963	0	0	Ki67+	 2423 31271
1964	0	0	Ki67+	 2442 30908
1965	0	0	Ki67+	 2454 31259
1966	0	0	Ki67+	 2454 31289
1967	0	0	Ki67+	 2457 31324
1968	0	0	Ki67+	 2471 30691
1969	0	0	Ki67+	 2471 31392
1970	0	0	Ki67+	 2471 31435
1971	0	0	Ki67+	 2473 31375
1972	0	0	Ki67+	 2490 31421
1973	0	0	Ki67+	 2491 31335
1974	0	0	Ki67+	 2492 31358
1975	0	0	Ki67+	 2496 31397
1976	0	0	Ki67+	 2501 31172
1977	0	0	Ki67+	 2515 31328
1978	0	0	Ki67+	 2518 31300
1979	0	0	Ki67+	 2534 31017
1980	0	0	Ki67+	 2552 31379
1981	0	0	Ki67+	 2559 31314
1982	0	0	Ki67+	 2568 31230
1983	0	0	Ki67+	 2573 30857
1984	0	0	Ki67+	 2600 31356
1985	0	0	Ki67+	 2634 31404
1986	0	0	Ki67+	 2646 31427
1987	0	0	Ki67+	 2655 30753
1988	0	0	Ki67+	 2667 30672
1989	0	0	Ki67+	 2682 30802
1990	0	0	Ki67+	 2687 30713
1991	0	0	Ki67+	 2696 30663
1992	0	0	Ki67+	 2697 30686
1993	0	0	Ki67+	 2699 31126
1994	0	0	Ki67+	 2699 31163
1995	0	0	Ki67+	 2700 30647
1996	0	0	Ki67+	 2705 31287
1997	0	0	Ki67+	 2711 30764
1998	0	0	Ki67+	 2712 31260
1999	0	0	Ki67+	 2714 31139
2000	0	0	Ki67+	 2714 31303
2001	0	0	Ki67+	 2717 30735
2002	0	0	Ki67+	 2719 30911
2003	0	0	Ki67+	 2720 30677
2004	0	0	Ki67+	 2720 31195
2005	0	0	Ki67+	 2720 31338
2006	0	0	Ki67+	 2721 30703
2007	0	0	Ki67+	 2730 31120
2008	0	0	Ki67+	 2735 31328
2009	0	0	Ki67+	 2736 31293
2010	0	0	Ki67+	 2740 31263
2011	0	0	Ki67+	 2741 31313
2012	0	0	Ki67+	 2742 31151
2013	0	0	Ki67+	 2742 31363
2014	0	0	Ki67+	 2745 30716
2015	0	0	Ki67+	 2745 31346
2016	0	0	Ki67+	 2749 31393
2017	0	0	Ki67+	 2751 31204
2018	0	0	Ki67+	 2752 30661
2019	0	0	Ki67+	 2753 31295
2020	0	0	Ki67+	 2755 30737
2021	0	0	Ki67+	 2755 31327
2022	0	0	Ki67+	 2761 31035
2023	0	0	Ki67+	 2768 31380
2024	0	0	Ki67+	 2769 31117
2025	0	0	Ki67+	 2769 31139
2026	0	0	Ki67+	 2770 30758
2027	0	0	Ki67+	 2772 30643
2028	0	0	Ki67+	 2773 30682
2029	0	0	Ki67+	 2775 31203
2030	0	0	Ki67+	 2780 30808
2031	0	0	Ki67+	 2787 31137
2032	0	0	Ki67+	 2787 31407
2033	0	0	Ki67+	 2790 31428
2034	0	0	Ki67+	 2792 31211
2035	0	0	Ki67+	 2795 30712
2036	0	0	Ki67+	 2797 31379
2037	0	0	Ki67+	 2802 30775
2038	0	0	Ki67+	 2802 31232
2039	0	0	Ki67+	 2804 30676
2040	0	0	Ki67+	 2814 31161
2041	0	0	Ki67+	 2816 30741
2042	0	0	Ki67+	 2817 30644
2043	0	0	Ki67+	 2817 31177
2044	0	0	Ki67+	 2821 31414
2045	0	0	Ki67+	 2828 30711
2046	0	0	Ki67+	 2832 31163
2047	0	0	Ki67+	 2834 30672
2048	0	0	Ki67+	 2839 31204
2049	0	0	Ki67+	 2840 30706
2050	0	0	Ki67+	 2844 31404
2051	0	0	Ki67+	 2845 31254
2052	0	0	Ki67+	 2850 30650
2053	0	0	Ki67+	 2857 31152
2054	0	0	Ki67+	 2863 30743
2055	0	0	Ki67+	 2863 31310
2056	0	0	Ki67+	 2865 31376
2057	0	0	Ki67+	 2874 31353
2058	0	0	Ki67+	 2877 31316
2059	0	0	Ki67+	 2883 31398
2060	0	0	Ki67+	 2894 30706
2061	0	0	Ki67+	 2902 30717
2062	0	0	Ki67+	 2907 31384
2063	0	0	Ki67+	 2909 31417
2064	0	0	Ki67+	 2931 31423
2065	0	0	Ki67+	 2975 31030
2066	0	0	Ki67+	 2989 30659
2067	0	0	Ki67+	 3016 31140
2068	0	0	Ki67+	 3022 31225
2069	0	0	Ki67+	 3050 31175
2070	0	0	Ki67+	 3051 31237
2071	0	0	Ki67+	 3051 31288
2072	0	0	Ki67+	 3053 31206
2073	0	0	Ki67+	 3059 30727
2074	0	0	Ki67+	 3067 31226
2075	0	0	Ki67+	 3068 31264
2076	0	0	Ki67+	 3074 31308
2077	0	0	Ki67+	 3083 31352
2078	0	0	Ki67+	 3092 31245
2079	0	0	Ki67+	 3092 31318
2080	0	0	Ki67+	 3095 31274
2081	0	0	Ki67+	 3097 31347
2082	0	0	Ki67+	 3122 30645
2083	0	0	Ki67+	 3124 30743
2084	0	0	Ki67+	 3125 31273
2085	0	0	Ki67+	 3133 31292
2086	0	0	Ki67+	 3139 31363
2087	0	0	Ki67+	 3141 31421
2088	0	0	Ki67+	 3142 31382
2089	0	0	Ki67+	 3156 31319
2090	0	0	Ki67+	 3157 31383
2091	0	0	Ki67+	 3161 30787
2092	0	0	Ki67+	 3162 31348
2093	0	0	Ki67+	 3162 31407
2094	0	0	Ki67+	 3164 31428
2095	0	0	Ki67+	 3171 30971
2096	0	0	Ki67+	 3172 30948
2097	0	0	Ki67+	 3173 30929
2098	0	0	Ki67+	 3174 31384
2099	0	0	Ki67+	 3178 31404
2100	0	0	Ki67+	 3180 31311
2101	0	0	Ki67+	 3183 31348
2102	0	0	Ki67+	 3185 30900
2103	0	0	Ki67+	 3193 30866
2104	0	0	Ki67+	 3194 31382
2105	0	0	Ki67+	 3199 31355
2106	0	0	Ki67+	 3203 30998
2107	0	0	Ki67+	 3210 31393
2108	0	0	Ki67+	 3211 31250
2109	0	0	Ki67+	 3211 31266
2110	0	0	Ki67+	 2420 31526
2111	0	0	Ki67+	 2424 31892
2112	0	0	Ki67+	 2425 31853
2113	0	0	Ki67+	 2431 31947
2114	0	0	Ki67+	 2450 32040
2115	0	0	Ki67+	 2450 32171
2116	0	0	Ki67+	 2457 31770
2117	0	0	Ki67+	 2462 31935
2118	0	0	Ki67+	 2463 31459
2119	0	0	Ki67+	 2465 31470
2120	0	0	Ki67+	 2468 32130
2121	0	0	Ki67+	 2469 31516
2122	0	0	Ki67+	 2475 31796
2123	0	0	Ki67+	 2478 31873
2124	0	0	Ki67+	 2480 31550
2125	0	0	Ki67+	 2485 31459
2126	0	0	Ki67+	 2489 31933
2127	0	0	Ki67+	 2490 31914
2128	0	0	Ki67+	 2496 31974
2129	0	0	Ki67+	 2501 31570
2130	0	0	Ki67+	 2507 31800
2131	0	0	Ki67+	 2511 31966
2132	0	0	Ki67+	 2512 31778
2133	0	0	Ki67+	 2513 31634
2134	0	0	Ki67+	 2514 31920
2135	0	0	Ki67+	 2523 31583
2136	0	0	Ki67+	 2526 31810
2137	0	0	Ki67+	 2527 31744
2138	0	0	Ki67+	 2528 31701
2139	0	0	Ki67+	 2531 31992
2140	0	0	Ki67+	 2535 32010
2141	0	0	Ki67+	 2540 31831
2142	0	0	Ki67+	 2550 31728
2143	0	0	Ki67+	 2550 31926
2144	0	0	Ki67+	 2551 32035
2145	0	0	Ki67+	 2553 31747
2146	0	0	Ki67+	 2554 31606
2147	0	0	Ki67+	 2557 31905
2148	0	0	Ki67+	 2562 31984
2149	0	0	Ki67+	 2575 31943
2150	0	0	Ki67+	 2577 32039
2151	0	0	Ki67+	 2579 31757
2152	0	0	Ki67+	 2584 31973
2153	0	0	Ki67+	 2586 31926
2154	0	0	Ki67+	 2595 31653
2155	0	0	Ki67+	 2595 31996
2156	0	0	Ki67+	 2599 32217
2157	0	0	Ki67+	 2603 31730
2158	0	0	Ki67+	 2606 32126
2159	0	0	Ki67+	 2611 31583
2160	0	0	Ki67+	 2616 32173
2161	0	0	Ki67+	 2618 31602
2162	0	0	Ki67+	 2623 32134
2163	0	0	Ki67+	 2627 31445
2164	0	0	Ki67+	 2637 31767
2165	0	0	Ki67+	 2641 31502
2166	0	0	Ki67+	 2641 31619
2167	0	0	Ki67+	 2642 31731
2168	0	0	Ki67+	 2642 31996
2169	0	0	Ki67+	 2651 31675
2170	0	0	Ki67+	 2655 31640
2171	0	0	Ki67+	 2664 31769
2172	0	0	Ki67+	 2666 31480
2173	0	0	Ki67+	 2668 32011
2174	0	0	Ki67+	 2676 32190
2175	0	0	Ki67+	 2684 31576
2176	0	0	Ki67+	 2688 31987
2177	0	0	Ki67+	 2689 32179
2178	0	0	Ki67+	 2692 31738
2179	0	0	Ki67+	 2692 31797
2180	0	0	Ki67+	 2706 31895
2181	0	0	Ki67+	 2713 32159
2182	0	0	Ki67+	 2716 31743
2183	0	0	Ki67+	 2717 31923
2184	0	0	Ki67+	 2718 31781
2185	0	0	Ki67+	 2720 32192
2186	0	0	Ki67+	 2727 31805
2187	0	0	Ki67+	 2729 31532
2188	0	0	Ki67+	 2733 32014
2189	0	0	Ki67+	 2742 32211
2190	0	0	Ki67+	 2749 31511
2191	0	0	Ki67+	 2750 31943
2192	0	0	Ki67+	 2753 32056
2193	0	0	Ki67+	 2760 31969
2194	0	0	Ki67+	 2761 31564
2195	0	0	Ki67+	 2762 32214
2196	0	0	Ki67+	 2768 31463
2197	0	0	Ki67+	 2781 32078
2198	0	0	Ki67+	 2783 32232
2199	0	0	Ki67+	 2785 31510
2200	0	0	Ki67+	 2785 31717
2201	0	0	Ki67+	 2785 31978
2202	0	0	Ki67+	 2786 31580
2203	0	0	Ki67+	 2790 31597
2204	0	0	Ki67+	 2802 31481
2205	0	0	Ki67+	 2812 32089
2206	0	0	Ki67+	 2814 31561
2207	0	0	Ki67+	 2818 31842
2208	0	0	Ki67+	 2819 31813
2209	0	0	Ki67+	 2823 31965
2210	0	0	Ki67+	 2824 31519
2211	0	0	Ki67+	 2827 31495
2212	0	0	Ki67+	 2828 31628
2213	0	0	Ki67+	 2830 31537
2214	0	0	Ki67+	 2831 31830
2215	0	0	Ki67+	 2841 31910
2216	0	0	Ki67+	 2841 31927
2217	0	0	Ki67+	 2848 32022
2218	0	0	Ki67+	 2857 31873
2219	0	0	Ki67+	 2858 31842
2220	0	0	Ki67+	 2861 31827
2221	0	0	Ki67+	 2865 31544
2222	0	0	Ki67+	 2865 31891
2223	0	0	Ki67+	 2867 31859
2224	0	0	Ki67+	 2870 31504
2225	0	0	Ki67+	 2870 31666
2226	0	0	Ki67+	 2870 32064
2227	0	0	Ki67+	 2879 31681
2228	0	0	Ki67+	 2885 31647
2229	0	0	Ki67+	 2890 31835
2230	0	0	Ki67+	 2891 31803
2231	0	0	Ki67+	 2892 31522
2232	0	0	Ki67+	 2892 31551
2233	0	0	Ki67+	 2898 31909
2234	0	0	Ki67+	 2899 31450
2235	0	0	Ki67+	 2905 32005
2236	0	0	Ki67+	 2907 31854
2237	0	0	Ki67+	 2908 31970
2238	0	0	Ki67+	 2911 31468
2239	0	0	Ki67+	 2918 31563
2240	0	0	Ki67+	 2922 31943
2241	0	0	Ki67+	 2924 31531
2242	0	0	Ki67+	 2933 31933
2243	0	0	Ki67+	 2941 31581
2244	0	0	Ki67+	 2944 31610
2245	0	0	Ki67+	 2946 31796
2246	0	0	Ki67+	 2952 31922
2247	0	0	Ki67+	 2961 31721
2248	0	0	Ki67+	 2962 31961
2249	0	0	Ki67+	 2967 31907
2250	0	0	Ki67+	 2970 31864
2251	0	0	Ki67+	 2979 31630
2252	0	0	Ki67+	 2980 31709
2253	0	0	Ki67+	 2982 31888
2254	0	0	Ki67+	 2983 31868
2255	0	0	Ki67+	 2984 31675
2256	0	0	Ki67+	 2986 31847
2257	0	0	Ki67+	 2998 31544
2258	0	0	Ki67+	 3002 31645
2259	0	0	Ki67+	 3011 31628
2260	0	0	Ki67+	 3013 32177
2261	0	0	Ki67+	 3029 31736
2262	0	0	Ki67+	 3029 32158
2263	0	0	Ki67+	 3042 31728
2264	0	0	Ki67+	 3043 31780
2265	0	0	Ki67+	 3045 31801
2266	0	0	Ki67+	 3058 31487
2267	0	0	Ki67+	 3069 31699
2268	0	0	Ki67+	 3076 31833
2269	0	0	Ki67+	 3083 32005
2270	0	0	Ki67+	 3100 32065
2271	0	0	Ki67+	 3103 32237
2272	0	0	Ki67+	 3104 32053
2273	0	0	Ki67+	 3149 31456
2274	0	0	Ki67+	 3160 31482
2275	0	0	Ki67+	 3164 31585
2276	0	0	Ki67+	 3175 31460
2277	0	0	Ki67+	 3177 31502
2278	0	0	Ki67+	 3194 31527
2279	0	0	Ki67+	 3205 31543
2280	0	0	Ki67+	 2417 32844
2281	0	0	Ki67+	 2426 32664
2282	0	0	Ki67+	 2427 32539
2283	0	0	Ki67+	 2428 32867
2284	0	0	Ki67+	 2429 32448
2285	0	0	Ki67+	 2434 32621
2286	0	0	Ki67+	 2438 33021
2287	0	0	Ki67+	 2442 32282
2288	0	0	Ki67+	 2455 32519
2289	0	0	Ki67+	 2458 32662
2290	0	0	Ki67+	 2469 32619
2291	0	0	Ki67+	 2470 32436
2292	0	0	Ki67+	 2474 32315
2293	0	0	Ki67+	 2484 32446
2294	0	0	Ki67+	 2484 32479
2295	0	0	Ki67+	 2484 32508
2296	0	0	Ki67+	 2487 33033
2297	0	0	Ki67+	 2505 32299
2298	0	0	Ki67+	 2505 32674
2299	0	0	Ki67+	 2509 32444
2300	0	0	Ki67+	 2538 32637
2301	0	0	Ki67+	 2542 32438
2302	0	0	Ki67+	 2544 32681
2303	0	0	Ki67+	 2545 32762
2304	0	0	Ki67+	 2549 32486
2305	0	0	Ki67+	 2565 32433
2306	0	0	Ki67+	 2571 32675
2307	0	0	Ki67+	 2578 32242
2308	0	0	Ki67+	 2589 32665
2309	0	0	Ki67+	 2592 32267
2310	0	0	Ki67+	 2607 32275
2311	0	0	Ki67+	 2612 32519
2312	0	0	Ki67+	 2614 32425
2313	0	0	Ki67+	 2629 32692
2314	0	0	Ki67+	 2637 32710
2315	0	0	Ki67+	 2658 32496
2316	0	0	Ki67+	 2674 32410
2317	0	0	Ki67+	 2680 32261
2318	0	0	Ki67+	 2692 32282
2319	0	0	Ki67+	 2693 32541
2320	0	0	Ki67+	 2695 32414
2321	0	0	Ki67+	 2695 32513
2322	0	0	Ki67+	 2696 32483
2323	0	0	Ki67+	 2698 32438
2324	0	0	Ki67+	 2702 32265
2325	0	0	Ki67+	 2709 32498
2326	0	0	Ki67+	 2720 32412
2327	0	0	Ki67+	 2725 32263
2328	0	0	Ki67+	 2725 32512
2329	0	0	Ki67+	 2741 32638
2330	0	0	Ki67+	 2742 32271
2331	0	0	Ki67+	 2750 32407
2332	0	0	Ki67+	 2753 32315
2333	0	0	Ki67+	 2764 32255
2334	0	0	Ki67+	 2774 32266
2335	0	0	Ki67+	 2780 32393
2336	0	0	Ki67+	 2800 32248
2337	0	0	Ki67+	 2864 32381
2338	0	0	Ki67+	 2866 32458
2339	0	0	Ki67+	 2873 32365
2340	0	0	Ki67+	 2878 32631
2341	0	0	Ki67+	 2879 33017
2342	0	0	Ki67+	 2902 32965
2343	0	0	Ki67+	 2905 32469
2344	0	0	Ki67+	 2908 32378
2345	0	0	Ki67+	 2910 32499
2346	0	0	Ki67+	 2917 32347
2347	0	0	Ki67+	 2932 32372
2348	0	0	Ki67+	 2951 32987
2349	0	0	Ki67+	 2956 33037
2350	0	0	Ki67+	 2969 33003
2351	0	0	Ki67+	 2977 32895
2352	0	0	Ki67+	 2977 32986
2353	0	0	Ki67+	 2995 32248
2354	0	0	Ki67+	 2996 32888
2355	0	0	Ki67+	 3001 32282
2356	0	0	Ki67+	 3018 32413
2357	0	0	Ki67+	 3018 32869
2358	0	0	Ki67+	 3022 32360
2359	0	0	Ki67+	 3027 32396
2360	0	0	Ki67+	 3029 32899
2361	0	0	Ki67+	 3062 32923
2362	0	0	Ki67+	 3065 32950
2363	0	0	Ki67+	 3068 32265
2364	0	0	Ki67+	 3069 32801
2365	0	0	Ki67+	 3075 32816
2366	0	0	Ki67+	 3075 32838
2367	0	0	Ki67+	 3082 32893
2368	0	0	Ki67+	 3091 32840
2369	0	0	Ki67+	 3094 33019
2370	0	0	Ki67+	 3095 32809
2371	0	0	Ki67+	 3101 32870
2372	0	0	Ki67+	 3112 32965
2373	0	0	Ki67+	 3113 33000
2374	0	0	Ki67+	 3121 32847
2375	0	0	Ki67+	 3121 32985
2376	0	0	Ki67+	 3125 32751
2377	0	0	Ki67+	 3130 32797
2378	0	0	Ki67+	 3132 32727
2379	0	0	Ki67+	 3135 32761
2380	0	0	Ki67+	 3151 32743
2381	0	0	Ki67+	 3153 32793
2382	0	0	Ki67+	 3164 32710
2383	0	0	Ki67+	 3171 32693
2384	0	0	Ki67+	 3178 32744
2385	0	0	Ki67+	 3184 32953
2386	0	0	Ki67+	 3201 32711
2387	0	0	Ki67+	 3203 32984
2388	0	0	Ki67+	 3205 32736
2389	0	0	Ki67+	 3206 32970
2390	0	0	Ki67+	 3208 32857
2391	0	0	Ki67+	 3209 32869
2392	0	0	Ki67+	 3210 32765
2393	0	0	Ki67+	 3211 32917
2394	0	0	Ki67+	 3213 32799
2395	0	0	Ki67+	 2435 33091
2396	0	0	Ki67+	 2438 33140
2397	0	0	Ki67+	 2451 33470
2398	0	0	Ki67+	 2494 33476
2399	0	0	Ki67+	 2501 33516
2400	0	0	Ki67+	 2532 33486
2401	0	0	Ki67+	 2540 33461
2402	0	0	Ki67+	 2555 33611
2403	0	0	Ki67+	 2572 33465
2404	0	0	Ki67+	 2577 33501
2405	0	0	Ki67+	 2585 33653
2406	0	0	Ki67+	 2596 33659
2407	0	0	Ki67+	 2604 33680
2408	0	0	Ki67+	 2613 33588
2409	0	0	Ki67+	 2617 33445
2410	0	0	Ki67+	 2619 33631
2411	0	0	Ki67+	 2619 33759
2412	0	0	Ki67+	 2638 33585
2413	0	0	Ki67+	 2642 33448
2414	0	0	Ki67+	 2643 33603
2415	0	0	Ki67+	 2646 33578
2416	0	0	Ki67+	 2646 33634
2417	0	0	Ki67+	 2655 33462
2418	0	0	Ki67+	 2658 33404
2419	0	0	Ki67+	 2672 33641
2420	0	0	Ki67+	 2676 33760
2421	0	0	Ki67+	 2679 33417
2422	0	0	Ki67+	 2701 33428
2423	0	0	Ki67+	 2709 33743
2424	0	0	Ki67+	 2714 33401
2425	0	0	Ki67+	 2722 33709
2426	0	0	Ki67+	 2741 33709
2427	0	0	Ki67+	 2759 33413
2428	0	0	Ki67+	 2772 33450
2429	0	0	Ki67+	 2781 33117
2430	0	0	Ki67+	 2795 33409
2431	0	0	Ki67+	 2804 33166
2432	0	0	Ki67+	 2827 33471
2433	0	0	Ki67+	 2842 33398
2434	0	0	Ki67+	 2843 33538
2435	0	0	Ki67+	 2871 33389
2436	0	0	Ki67+	 2879 33066
2437	0	0	Ki67+	 2883 33491
2438	0	0	Ki67+	 2886 33516
2439	0	0	Ki67+	 2889 33621
2440	0	0	Ki67+	 2894 33101
2441	0	0	Ki67+	 2898 33418
2442	0	0	Ki67+	 2898 33633
2443	0	0	Ki67+	 2902 33118
2444	0	0	Ki67+	 2903 33082
2445	0	0	Ki67+	 2903 33676
2446	0	0	Ki67+	 2918 33403
2447	0	0	Ki67+	 2921 33482
2448	0	0	Ki67+	 2924 33448
2449	0	0	Ki67+	 2926 33493
2450	0	0	Ki67+	 2928 33099
2451	0	0	Ki67+	 2956 33050
2452	0	0	Ki67+	 2963 33349
2453	0	0	Ki67+	 2968 33377
2454	0	0	Ki67+	 2969 33320
2455	0	0	Ki67+	 2973 33293
2456	0	0	Ki67+	 2983 33280
2457	0	0	Ki67+	 2987 33735
2458	0	0	Ki67+	 2990 33205
2459	0	0	Ki67+	 2990 33240
2460	0	0	Ki67+	 2992 33289
2461	0	0	Ki67+	 2993 33108
2462	0	0	Ki67+	 3012 33561
2463	0	0	Ki67+	 3016 33439
2464	0	0	Ki67+	 3017 33213
2465	0	0	Ki67+	 3027 33629
2466	0	0	Ki67+	 3039 33571
2467	0	0	Ki67+	 3042 33419
2468	0	0	Ki67+	 3046 33355
2469	0	0	Ki67+	 3052 33315
2470	0	0	Ki67+	 3058 33264
2471	0	0	Ki67+	 3062 33229
2472	0	0	Ki67+	 3094 33212
2473	0	0	Ki67+	 3096 33267
2474	0	0	Ki67+	 3100 33179
2475	0	0	Ki67+	 3101 33055
2476	0	0	Ki67+	 3105 33239
2477	0	0	Ki67+	 3111 33067
2478	0	0	Ki67+	 3120 33104
2479	0	0	Ki67+	 3126 33311
2480	0	0	Ki67+	 3127 33592
2481	0	0	Ki67+	 3129 33346
2482	0	0	Ki67+	 3206 33444
2483	0	0	Ki67+	 3206 33773
2484	0	0	Ki67+	 3212 33459
2485	0	0	Ki67+	 2601 33981
2486	0	0	Ki67+	 2607 34114
2487	0	0	Ki67+	 2654 33973
2488	0	0	Ki67+	 2674 34326
2489	0	0	Ki67+	 2687 34354
2490	0	0	Ki67+	 2715 34195
2491	0	0	Ki67+	 2723 34398
2492	0	0	Ki67+	 2750 33956
2493	0	0	Ki67+	 2774 34601
2494	0	0	Ki67+	 2776 34179
2495	0	0	Ki67+	 2778 33927
2496	0	0	Ki67+	 2786 34123
2497	0	0	Ki67+	 2801 34159
2498	0	0	Ki67+	 2812 34338
2499	0	0	Ki67+	 2814 34549
2500	0	0	Ki67+	 2828 34092
2501	0	0	Ki67+	 2859 34096
2502	0	0	Ki67+	 2869 34170
2503	0	0	Ki67+	 2874 33886
2504	0	0	Ki67+	 2881 34181
2505	0	0	Ki67+	 2883 34086
2506	0	0	Ki67+	 2897 34113
2507	0	0	Ki67+	 2898 34638
2508	0	0	Ki67+	 2917 34072
2509	0	0	Ki67+	 2919 33954
2510	0	0	Ki67+	 2929 34155
2511	0	0	Ki67+	 2944 34178
2512	0	0	Ki67+	 2981 33882
2513	0	0	Ki67+	 2989 34065
2514	0	0	Ki67+	 3063 34635
2515	0	0	Ki67+	 3089 34225
2516	0	0	Ki67+	 3093 34464
2517	0	0	Ki67+	 3127 34546
2518	0	0	Ki67+	 3147 34195
2519	0	0	Ki67+	 3157 34614
2520	0	0	Ki67+	 3158 34163
2521	0	0	Ki67+	 3158 34629
2522	0	0	Ki67+	 3194 34033
2523	0	0	Ki67+	 2540 34752
2524	0	0	Ki67+	 2665 34670
2525	0	0	Ki67+	 2677 34676
2526	0	0	Ki67+	 2768 35219
2527	0	0	Ki67+	 2806 35082
2528	0	0	Ki67+	 2807 35050
2529	0	0	Ki67+	 2810 35132
2530	0	0	Ki67+	 2829 35134
2531	0	0	Ki67+	 2829 35161
2532	0	0	Ki67+	 2833 35113
2533	0	0	Ki67+	 2835 35191
2534	0	0	Ki67+	 2849 35042
2535	0	0	Ki67+	 2851 35137
2536	0	0	Ki67+	 2851 35230
2537	0	0	Ki67+	 2860 35392
2538	0	0	Ki67+	 2861 35381
2539	0	0	Ki67+	 2864 35060
2540	0	0	Ki67+	 2866 35136
2541	0	0	Ki67+	 2866 35244
2542	0	0	Ki67+	 2885 35114
2543	0	0	Ki67+	 2909 34671
2544	0	0	Ki67+	 2910 35051
2545	0	0	Ki67+	 2924 35112
2546	0	0	Ki67+	 2955 35419
2547	0	0	Ki67+	 2969 35308
2548	0	0	Ki67+	 2978 35231
2549	0	0	Ki67+	 2980 35293
2550	0	0	Ki67+	 2991 35103
2551	0	0	Ki67+	 2995 34750
2552	0	0	Ki67+	 3034 35437
2553	0	0	Ki67+	 3036 34827
2554	0	0	Ki67+	 3041 35108
2555	0	0	Ki67+	 3045 34987
2556	0	0	Ki67+	 3065 35120
2557	0	0	Ki67+	 3082 35265
2558	0	0	Ki67+	 3096 35215
2559	0	0	Ki67+	 3097 35252
2560	0	0	Ki67+	 3104 34974
2561	0	0	Ki67+	 3112 34745
2562	0	0	Ki67+	 3147 34748
2563	0	0	Ki67+	 3164 34746
2564	0	0	Ki67+	 3167 35046
2565	0	0	Ki67+	 3173 35015
2566	0	0	Ki67+	 3175 34701
2567	0	0	Ki67+	 3176 35230
2568	0	0	Ki67+	 3185 35108
2569	0	0	Ki67+	 3192 35377
2570	0	0	Ki67+	 3200 35361
2571	0	0	Ki67+	 3212 35228
2572	0	0	Ki67+	 3215 35094
2573	0	0	Ki67+	 2726 35702
2574	0	0	Ki67+	 2740 35531
2575	0	0	Ki67+	 2755 35764
2576	0	0	Ki67+	 2782 35797
2577	0	0	Ki67+	 2790 35772
2578	0	0	Ki67+	 2791 35739
2579	0	0	Ki67+	 2800 35469
2580	0	0	Ki67+	 2801 35686
2581	0	0	Ki67+	 2817 35755
2582	0	0	Ki67+	 2820 35728
2583	0	0	Ki67+	 2853 35913
2584	0	0	Ki67+	 2921 35624
2585	0	0	Ki67+	 2945 35764
2586	0	0	Ki67+	 2947 35604
2587	0	0	Ki67+	 2952 35575
2588	0	0	Ki67+	 2969 35567
2589	0	0	Ki67+	 2971 35518
2590	0	0	Ki67+	 2974 35619
2591	0	0	Ki67+	 2978 35556
2592	0	0	Ki67+	 2986 35618
2593	0	0	Ki67+	 2987 35477
2594	0	0	Ki67+	 3003 35605
2595	0	0	Ki67+	 3009 35627
2596	0	0	Ki67+	 3022 35624
2597	0	0	Ki67+	 3026 35556
2598	0	0	Ki67+	 3029 35583
2599	0	0	Ki67+	 3046 35834
2600	0	0	Ki67+	 3055 35639
2601	0	0	Ki67+	 3063 35554
2602	0	0	Ki67+	 3065 36048
2603	0	0	Ki67+	 3066 35501
2604	0	0	Ki67+	 3069 35624
2605	0	0	Ki67+	 3069 35640
2606	0	0	Ki67+	 3081 35584
2607	0	0	Ki67+	 3083 36034
2608	0	0	Ki67+	 3087 35498
2609	0	0	Ki67+	 3100 35939
2610	0	0	Ki67+	 3102 35577
2611	0	0	Ki67+	 3103 35558
2612	0	0	Ki67+	 3104 35979
2613	0	0	Ki67+	 3106 35767
2614	0	0	Ki67+	 3108 35610
2615	0	0	Ki67+	 3110 35477
2616	0	0	Ki67+	 3110 36053
2617	0	0	Ki67+	 3124 35513
2618	0	0	Ki67+	 3130 35547
2619	0	0	Ki67+	 3138 35912
2620	0	0	Ki67+	 3140 36234
2621	0	0	Ki67+	 3155 35776
2622	0	0	Ki67+	 3163 35764
2623	0	0	Ki67+	 3171 36000
2624	0	0	Ki67+	 3183 35905
2625	0	0	Ki67+	 3187 36034
2626	0	0	Ki67+	 2918 36493
2627	0	0	Ki67+	 2992 36292
2628	0	0	Ki67+	 3018 36642
2629	0	0	Ki67+	 3032 36296
2630	0	0	Ki67+	 3040 36779
2631	0	0	Ki67+	 3053 36631
2632	0	0	Ki67+	 3055 36745
2633	0	0	Ki67+	 3056 36349
2634	0	0	Ki67+	 3066 36286
2635	0	0	Ki67+	 3074 36709
2636	0	0	Ki67+	 3093 36285
2637	0	0	Ki67+	 3113 36253
2638	0	0	Ki67+	 3119 36614
2639	0	0	Ki67+	 3138 36670
2640	0	0	Ki67+	 3142 36291
2641	0	0	Ki67+	 3146 36621
2642	0	0	Ki67+	 3156 36663
2643	0	0	Ki67+	 3160 36299
2644	0	0	Ki67+	 3160 36933
2645	0	0	Ki67+	 3169 36719
2646	0	0	Ki67+	 3176 36862
2647	0	0	Ki67+	 3188 36927
2648	0	0	Ki67+	 3189 36294
2649	0	0	Ki67+	 3195 36538
2650	0	0	Ki67+	 3205 36947
2651	0	0	Ki67+	 3206 36286
2652	0	0	Ki67+	 3170 37057
2653	0	0	Ki67+	 3195 37278
2654	0	0	Ki67+	 3199 37486
2655	0	0	Ki67+	 3988 9658
2656	0	0	Ki67+	 3988 9846
2657	0	0	Ki67+	 3483 14461
2658	0	0	Ki67+	 3260 15503
2659	0	0	Ki67+	 3314 15561
2660	0	0	Ki67+	 3420 15287
2661	0	0	Ki67+	 3451 15280
2662	0	0	Ki67+	 3476 15276
2663	0	0	Ki67+	 3496 15568
2664	0	0	Ki67+	 3546 15399
2665	0	0	Ki67+	 3641 15606
2666	0	0	Ki67+	 3642 15658
2667	0	0	Ki67+	 3709 15394
2668	0	0	Ki67+	 3725 15751
2669	0	0	Ki67+	 3755 15778
2670	0	0	Ki67+	 3780 15803
2671	0	0	Ki67+	 3792 15792
2672	0	0	Ki67+	 3808 15799
2673	0	0	Ki67+	 3830 15735
2674	0	0	Ki67+	 3844 15760
2675	0	0	Ki67+	 3915 15089
2676	0	0	Ki67+	 3928 15018
2677	0	0	Ki67+	 3934 15448
2678	0	0	Ki67+	 3965 15742
2679	0	0	Ki67+	 3984 15067
2680	0	0	Ki67+	 4001 15090
2681	0	0	Ki67+	 4001 15621
2682	0	0	Ki67+	 3285 15860
2683	0	0	Ki67+	 3319 15859
2684	0	0	Ki67+	 3329 15933
2685	0	0	Ki67+	 3340 15882
2686	0	0	Ki67+	 3344 15901
2687	0	0	Ki67+	 3355 15929
2688	0	0	Ki67+	 3355 15969
2689	0	0	Ki67+	 3374 15964
2690	0	0	Ki67+	 3431 16477
2691	0	0	Ki67+	 3432 16006
2692	0	0	Ki67+	 3440 16560
2693	0	0	Ki67+	 3451 16434
2694	0	0	Ki67+	 3472 16585
2695	0	0	Ki67+	 3490 16112
2696	0	0	Ki67+	 3493 16034
2697	0	0	Ki67+	 3555 16536
2698	0	0	Ki67+	 3615 16585
2699	0	0	Ki67+	 3640 16203
2700	0	0	Ki67+	 3641 16455
2701	0	0	Ki67+	 3647 16080
2702	0	0	Ki67+	 3658 16240
2703	0	0	Ki67+	 3665 16395
2704	0	0	Ki67+	 3674 16402
2705	0	0	Ki67+	 3676 16095
2706	0	0	Ki67+	 3677 16261
2707	0	0	Ki67+	 3693 16135
2708	0	0	Ki67+	 3695 16117
2709	0	0	Ki67+	 3696 16416
2710	0	0	Ki67+	 3703 16342
2711	0	0	Ki67+	 3708 16386
2712	0	0	Ki67+	 3722 16594
2713	0	0	Ki67+	 3723 16147
2714	0	0	Ki67+	 3736 16511
2715	0	0	Ki67+	 3759 16518
2716	0	0	Ki67+	 3773 16503
2717	0	0	Ki67+	 3791 16533
2718	0	0	Ki67+	 3800 15814
2719	0	0	Ki67+	 3826 16371
2720	0	0	Ki67+	 3838 16352
2721	0	0	Ki67+	 3871 16418
2722	0	0	Ki67+	 3882 15918
2723	0	0	Ki67+	 3885 15938
2724	0	0	Ki67+	 3911 15992
2725	0	0	Ki67+	 3912 16201
2726	0	0	Ki67+	 3925 15817
2727	0	0	Ki67+	 3931 15938
2728	0	0	Ki67+	 3938 15832
2729	0	0	Ki67+	 3942 15897
2730	0	0	Ki67+	 3972 15973
2731	0	0	Ki67+	 3979 16126
2732	0	0	Ki67+	 3993 15824
2733	0	0	Ki67+	 3998 16154
2734	0	0	Ki67+	 4000 15879
2735	0	0	Ki67+	 4001 15959
2736	0	0	Ki67+	 4002 15900
2737	0	0	Ki67+	 3220 17220
2738	0	0	Ki67+	 3274 16612
2739	0	0	Ki67+	 3292 16636
2740	0	0	Ki67+	 3298 16671
2741	0	0	Ki67+	 3348 16866
2742	0	0	Ki67+	 3349 16839
2743	0	0	Ki67+	 3372 16950
2744	0	0	Ki67+	 3390 16904
2745	0	0	Ki67+	 3397 16977
2746	0	0	Ki67+	 3451 17101
2747	0	0	Ki67+	 3469 16856
2748	0	0	Ki67+	 3481 17260
2749	0	0	Ki67+	 3488 16665
2750	0	0	Ki67+	 3496 16697
2751	0	0	Ki67+	 3496 17091
2752	0	0	Ki67+	 3499 17185
2753	0	0	Ki67+	 3502 17108
2754	0	0	Ki67+	 3519 17203
2755	0	0	Ki67+	 3527 17187
2756	0	0	Ki67+	 3528 16786
2757	0	0	Ki67+	 3529 17164
2758	0	0	Ki67+	 3599 17354
2759	0	0	Ki67+	 3610 17404
2760	0	0	Ki67+	 3622 16837
2761	0	0	Ki67+	 3626 17091
2762	0	0	Ki67+	 3627 16651
2763	0	0	Ki67+	 3642 16843
2764	0	0	Ki67+	 3665 16865
2765	0	0	Ki67+	 3666 16655
2766	0	0	Ki67+	 3671 16772
2767	0	0	Ki67+	 3689 17315
2768	0	0	Ki67+	 3702 17393
2769	0	0	Ki67+	 3723 17067
2770	0	0	Ki67+	 3728 17398
2771	0	0	Ki67+	 3756 17166
2772	0	0	Ki67+	 3759 17123
2773	0	0	Ki67+	 3761 17015
2774	0	0	Ki67+	 3763 17190
2775	0	0	Ki67+	 3770 16725
2776	0	0	Ki67+	 3773 17327
2777	0	0	Ki67+	 3774 17202
2778	0	0	Ki67+	 3775 17387
2779	0	0	Ki67+	 3780 16803
2780	0	0	Ki67+	 3799 16662
2781	0	0	Ki67+	 3801 17016
2782	0	0	Ki67+	 3801 17173
2783	0	0	Ki67+	 3801 17207
2784	0	0	Ki67+	 3804 16743
2785	0	0	Ki67+	 3814 16717
2786	0	0	Ki67+	 3830 17180
2787	0	0	Ki67+	 3832 17071
2788	0	0	Ki67+	 3832 17091
2789	0	0	Ki67+	 3834 17205
2790	0	0	Ki67+	 3834 17376
2791	0	0	Ki67+	 3851 17189
2792	0	0	Ki67+	 3857 17172
2793	0	0	Ki67+	 3864 16865
2794	0	0	Ki67+	 3874 17049
2795	0	0	Ki67+	 3876 16740
2796	0	0	Ki67+	 3876 16766
2797	0	0	Ki67+	 3891 16769
2798	0	0	Ki67+	 3908 17060
2799	0	0	Ki67+	 3919 16775
2800	0	0	Ki67+	 3925 17315
2801	0	0	Ki67+	 3932 17335
2802	0	0	Ki67+	 3957 16933
2803	0	0	Ki67+	 3958 17404
2804	0	0	Ki67+	 3973 16949
2805	0	0	Ki67+	 3982 17043
2806	0	0	Ki67+	 3986 16936
2807	0	0	Ki67+	 3990 16904
2808	0	0	Ki67+	 4004 16959
2809	0	0	Ki67+	 4009 16729
2810	0	0	Ki67+	 4011 16747
2811	0	0	Ki67+	 3251 17625
2812	0	0	Ki67+	 3260 17668
2813	0	0	Ki67+	 3262 17875
2814	0	0	Ki67+	 3272 18028
2815	0	0	Ki67+	 3285 17896
2816	0	0	Ki67+	 3293 17473
2817	0	0	Ki67+	 3295 17865
2818	0	0	Ki67+	 3314 17511
2819	0	0	Ki67+	 3340 18072
2820	0	0	Ki67+	 3345 17815
2821	0	0	Ki67+	 3354 17830
2822	0	0	Ki67+	 3355 17578
2823	0	0	Ki67+	 3364 17474
2824	0	0	Ki67+	 3367 17937
2825	0	0	Ki67+	 3368 17488
2826	0	0	Ki67+	 3383 17909
2827	0	0	Ki67+	 3400 17898
2828	0	0	Ki67+	 3401 17942
2829	0	0	Ki67+	 3401 17967
2830	0	0	Ki67+	 3411 17956
2831	0	0	Ki67+	 3415 18035
2832	0	0	Ki67+	 3418 17909
2833	0	0	Ki67+	 3451 17948
2834	0	0	Ki67+	 3453 18049
2835	0	0	Ki67+	 3568 17418
2836	0	0	Ki67+	 3569 18087
2837	0	0	Ki67+	 3574 17440
2838	0	0	Ki67+	 3593 18073
2839	0	0	Ki67+	 3594 17452
2840	0	0	Ki67+	 3610 18065
2841	0	0	Ki67+	 3613 17604
2842	0	0	Ki67+	 3617 17456
2843	0	0	Ki67+	 3637 18058
2844	0	0	Ki67+	 3664 17762
2845	0	0	Ki67+	 3666 17883
2846	0	0	Ki67+	 3670 18061
2847	0	0	Ki67+	 3688 17802
2848	0	0	Ki67+	 3696 17719
2849	0	0	Ki67+	 3696 18067
2850	0	0	Ki67+	 3716 17412
2851	0	0	Ki67+	 3720 17730
2852	0	0	Ki67+	 3730 17484
2853	0	0	Ki67+	 3732 17452
2854	0	0	Ki67+	 3750 17522
2855	0	0	Ki67+	 3751 17497
2856	0	0	Ki67+	 3751 17622
2857	0	0	Ki67+	 3755 17599
2858	0	0	Ki67+	 3775 18190
2859	0	0	Ki67+	 3788 17781
2860	0	0	Ki67+	 3789 17971
2861	0	0	Ki67+	 3793 17715
2862	0	0	Ki67+	 3793 17815
2863	0	0	Ki67+	 3793 18198
2864	0	0	Ki67+	 3796 17996
2865	0	0	Ki67+	 3810 18009
2866	0	0	Ki67+	 3816 17991
2867	0	0	Ki67+	 3824 18016
2868	0	0	Ki67+	 3828 17814
2869	0	0	Ki67+	 3834 18150
2870	0	0	Ki67+	 3843 17410
2871	0	0	Ki67+	 3844 17583
2872	0	0	Ki67+	 3847 17745
2873	0	0	Ki67+	 3850 17944
2874	0	0	Ki67+	 3854 18098
2875	0	0	Ki67+	 3858 18075
2876	0	0	Ki67+	 3869 17742
2877	0	0	Ki67+	 3869 17937
2878	0	0	Ki67+	 3874 18096
2879	0	0	Ki67+	 3876 17444
2880	0	0	Ki67+	 3879 17994
2881	0	0	Ki67+	 3885 17689
2882	0	0	Ki67+	 3888 17845
2883	0	0	Ki67+	 3889 17472
2884	0	0	Ki67+	 3895 17822
2885	0	0	Ki67+	 3903 17703
2886	0	0	Ki67+	 3909 17455
2887	0	0	Ki67+	 3909 17805
2888	0	0	Ki67+	 3910 17683
2889	0	0	Ki67+	 3919 17643
2890	0	0	Ki67+	 3921 17669
2891	0	0	Ki67+	 3923 17484
2892	0	0	Ki67+	 3925 17433
2893	0	0	Ki67+	 3929 17530
2894	0	0	Ki67+	 3930 17657
2895	0	0	Ki67+	 3931 17459
2896	0	0	Ki67+	 3932 17790
2897	0	0	Ki67+	 3944 17618
2898	0	0	Ki67+	 3944 17653
2899	0	0	Ki67+	 3946 17900
2900	0	0	Ki67+	 3952 17601
2901	0	0	Ki67+	 3962 17965
2902	0	0	Ki67+	 3963 17610
2903	0	0	Ki67+	 3974 17582
2904	0	0	Ki67+	 3981 17949
2905	0	0	Ki67+	 3985 18188
2906	0	0	Ki67+	 3986 17761
2907	0	0	Ki67+	 3987 17551
2908	0	0	Ki67+	 3989 17891
2909	0	0	Ki67+	 3994 17429
2910	0	0	Ki67+	 3997 17907
2911	0	0	Ki67+	 4000 17572
2912	0	0	Ki67+	 4001 17749
2913	0	0	Ki67+	 4014 18110
2914	0	0	Ki67+	 3233 18443
2915	0	0	Ki67+	 3277 18520
2916	0	0	Ki67+	 3288 18422
2917	0	0	Ki67+	 3310 18558
2918	0	0	Ki67+	 3314 18661
2919	0	0	Ki67+	 3330 18759
2920	0	0	Ki67+	 3364 18576
2921	0	0	Ki67+	 3369 18641
2922	0	0	Ki67+	 3372 18659
2923	0	0	Ki67+	 3382 18877
2924	0	0	Ki67+	 3386 18896
2925	0	0	Ki67+	 3392 18792
2926	0	0	Ki67+	 3395 18259
2927	0	0	Ki67+	 3398 18653
2928	0	0	Ki67+	 3402 18612
2929	0	0	Ki67+	 3404 18844
2930	0	0	Ki67+	 3411 18937
2931	0	0	Ki67+	 3413 18915
2932	0	0	Ki67+	 3421 18738
2933	0	0	Ki67+	 3434 18631
2934	0	0	Ki67+	 3438 18746
2935	0	0	Ki67+	 3449 18795
2936	0	0	Ki67+	 3453 18654
2937	0	0	Ki67+	 3466 18966
2938	0	0	Ki67+	 3468 18917
2939	0	0	Ki67+	 3475 18801
2940	0	0	Ki67+	 3478 18746
2941	0	0	Ki67+	 3484 18763
2942	0	0	Ki67+	 3489 18791
2943	0	0	Ki67+	 3491 18716
2944	0	0	Ki67+	 3508 18880
2945	0	0	Ki67+	 3509 18763
2946	0	0	Ki67+	 3512 18682
2947	0	0	Ki67+	 3516 18817
2948	0	0	Ki67+	 3526 18943
2949	0	0	Ki67+	 3530 18832
2950	0	0	Ki67+	 3532 18773
2951	0	0	Ki67+	 3537 18710
2952	0	0	Ki67+	 3540 18428
2953	0	0	Ki67+	 3544 18958
2954	0	0	Ki67+	 3546 18210
2955	0	0	Ki67+	 3547 18970
2956	0	0	Ki67+	 3548 18803
2957	0	0	Ki67+	 3548 18917
2958	0	0	Ki67+	 3555 18767
2959	0	0	Ki67+	 3555 18989
2960	0	0	Ki67+	 3559 18514
2961	0	0	Ki67+	 3561 18999
2962	0	0	Ki67+	 3599 18276
2963	0	0	Ki67+	 3608 18338
2964	0	0	Ki67+	 3710 18644
2965	0	0	Ki67+	 3741 18728
2966	0	0	Ki67+	 3745 18601
2967	0	0	Ki67+	 3751 18211
2968	0	0	Ki67+	 3779 18973
2969	0	0	Ki67+	 3811 18688
2970	0	0	Ki67+	 3819 18983
2971	0	0	Ki67+	 3861 18298
2972	0	0	Ki67+	 3889 18249
2973	0	0	Ki67+	 3902 18314
2974	0	0	Ki67+	 3905 18280
2975	0	0	Ki67+	 3928 18730
2976	0	0	Ki67+	 3932 18278
2977	0	0	Ki67+	 3937 18397
2978	0	0	Ki67+	 3964 18292
2979	0	0	Ki67+	 3980 18401
2980	0	0	Ki67+	 3984 18421
2981	0	0	Ki67+	 3992 18299
2982	0	0	Ki67+	 3993 18595
2983	0	0	Ki67+	 4004 18341
2984	0	0	Ki67+	 4008 18298
2985	0	0	Ki67+	 4013 18860
2986	0	0	Ki67+	 3238 19083
2987	0	0	Ki67+	 3238 19709
2988	0	0	Ki67+	 3239 19196
2989	0	0	Ki67+	 3241 19333
2990	0	0	Ki67+	 3241 19788
2991	0	0	Ki67+	 3253 19041
2992	0	0	Ki67+	 3257 19177
2993	0	0	Ki67+	 3266 19054
2994	0	0	Ki67+	 3266 19283
2995	0	0	Ki67+	 3267 19764
2996	0	0	Ki67+	 3280 19180
2997	0	0	Ki67+	 3283 19737
2998	0	0	Ki67+	 3286 19086
2999	0	0	Ki67+	 3287 19167
3000	0	0	Ki67+	 3294 19292
3001	0	0	Ki67+	 3296 19175
3002	0	0	Ki67+	 3299 19304
3003	0	0	Ki67+	 3307 19781
3004	0	0	Ki67+	 3313 19366
3005	0	0	Ki67+	 3322 19737
3006	0	0	Ki67+	 3334 19276
3007	0	0	Ki67+	 3334 19378
3008	0	0	Ki67+	 3338 19766
3009	0	0	Ki67+	 3356 19265
3010	0	0	Ki67+	 3358 19767
3011	0	0	Ki67+	 3360 19309
3012	0	0	Ki67+	 3360 19678
3013	0	0	Ki67+	 3362 19733
3014	0	0	Ki67+	 3363 19361
3015	0	0	Ki67+	 3368 19709
3016	0	0	Ki67+	 3369 19780
3017	0	0	Ki67+	 3377 19333
3018	0	0	Ki67+	 3380 19143
3019	0	0	Ki67+	 3382 19368
3020	0	0	Ki67+	 3384 19178
3021	0	0	Ki67+	 3391 19308
3022	0	0	Ki67+	 3393 19091
3023	0	0	Ki67+	 3393 19660
3024	0	0	Ki67+	 3393 19690
3025	0	0	Ki67+	 3402 19332
3026	0	0	Ki67+	 3411 19303
3027	0	0	Ki67+	 3414 19603
3028	0	0	Ki67+	 3422 19355
3029	0	0	Ki67+	 3432 19779
3030	0	0	Ki67+	 3435 19234
3031	0	0	Ki67+	 3439 19092
3032	0	0	Ki67+	 3454 19358
3033	0	0	Ki67+	 3466 19283
3034	0	0	Ki67+	 3472 19345
3035	0	0	Ki67+	 3491 19010
3036	0	0	Ki67+	 3495 19369
3037	0	0	Ki67+	 3509 19147
3038	0	0	Ki67+	 3551 19104
3039	0	0	Ki67+	 3569 19021
3040	0	0	Ki67+	 3646 19380
3041	0	0	Ki67+	 3743 19116
3042	0	0	Ki67+	 3749 19064
3043	0	0	Ki67+	 3754 19154
3044	0	0	Ki67+	 3783 19143
3045	0	0	Ki67+	 3820 19084
3046	0	0	Ki67+	 3826 19057
3047	0	0	Ki67+	 3865 19149
3048	0	0	Ki67+	 3881 19136
3049	0	0	Ki67+	 3893 19023
3050	0	0	Ki67+	 3908 19414
3051	0	0	Ki67+	 3910 19039
3052	0	0	Ki67+	 3924 19426
3053	0	0	Ki67+	 3935 19430
3054	0	0	Ki67+	 3955 19279
3055	0	0	Ki67+	 3976 19128
3056	0	0	Ki67+	 3981 19386
3057	0	0	Ki67+	 3997 19413
3058	0	0	Ki67+	 4008 19360
3059	0	0	Ki67+	 3217 19926
3060	0	0	Ki67+	 3220 19974
3061	0	0	Ki67+	 3264 19825
3062	0	0	Ki67+	 3267 19898
3063	0	0	Ki67+	 3285 19914
3064	0	0	Ki67+	 3335 20017
3065	0	0	Ki67+	 3357 20031
3066	0	0	Ki67+	 3362 19978
3067	0	0	Ki67+	 3370 19969
3068	0	0	Ki67+	 3374 19850
3069	0	0	Ki67+	 3398 19815
3070	0	0	Ki67+	 3476 20177
3071	0	0	Ki67+	 3700 20255
3072	0	0	Ki67+	 3760 20307
3073	0	0	Ki67+	 3771 20246
3074	0	0	Ki67+	 3785 20159
3075	0	0	Ki67+	 3789 20176
3076	0	0	Ki67+	 3837 20298
3077	0	0	Ki67+	 3847 20405
3078	0	0	Ki67+	 3982 20389
3079	0	0	Ki67+	 4011 20519
3080	0	0	Ki67+	 3220 21310
3081	0	0	Ki67+	 3228 21030
3082	0	0	Ki67+	 3250 21030
3083	0	0	Ki67+	 3251 21333
3084	0	0	Ki67+	 3255 21315
3085	0	0	Ki67+	 3259 20651
3086	0	0	Ki67+	 3276 21025
3087	0	0	Ki67+	 3291 21016
3088	0	0	Ki67+	 3324 20673
3089	0	0	Ki67+	 3356 21317
3090	0	0	Ki67+	 3367 20732
3091	0	0	Ki67+	 3368 21295
3092	0	0	Ki67+	 3376 21029
3093	0	0	Ki67+	 3381 21355
3094	0	0	Ki67+	 3397 21310
3095	0	0	Ki67+	 3414 21128
3096	0	0	Ki67+	 3435 21319
3097	0	0	Ki67+	 3453 21274
3098	0	0	Ki67+	 3454 21072
3099	0	0	Ki67+	 3459 21031
3100	0	0	Ki67+	 3459 21392
3101	0	0	Ki67+	 3473 21056
3102	0	0	Ki67+	 3478 21090
3103	0	0	Ki67+	 3484 21237
3104	0	0	Ki67+	 3489 21060
3105	0	0	Ki67+	 3489 21287
3106	0	0	Ki67+	 3495 21229
3107	0	0	Ki67+	 3496 21299
3108	0	0	Ki67+	 3497 21396
3109	0	0	Ki67+	 3516 21018
3110	0	0	Ki67+	 3517 21291
3111	0	0	Ki67+	 3520 21366
3112	0	0	Ki67+	 3521 21266
3113	0	0	Ki67+	 3527 20885
3114	0	0	Ki67+	 3530 21079
3115	0	0	Ki67+	 3533 21122
3116	0	0	Ki67+	 3534 21277
3117	0	0	Ki67+	 3547 21360
3118	0	0	Ki67+	 3575 21028
3119	0	0	Ki67+	 3576 21257
3120	0	0	Ki67+	 3577 21339
3121	0	0	Ki67+	 3586 21347
3122	0	0	Ki67+	 3592 21332
3123	0	0	Ki67+	 3602 21237
3124	0	0	Ki67+	 3602 21358
3125	0	0	Ki67+	 3606 21111
3126	0	0	Ki67+	 3607 21337
3127	0	0	Ki67+	 3612 21267
3128	0	0	Ki67+	 3617 20854
3129	0	0	Ki67+	 3619 21348
3130	0	0	Ki67+	 3621 20884
3131	0	0	Ki67+	 3625 21333
3132	0	0	Ki67+	 3631 21037
3133	0	0	Ki67+	 3634 20882
3134	0	0	Ki67+	 3636 21273
3135	0	0	Ki67+	 3641 21362
3136	0	0	Ki67+	 3648 21032
3137	0	0	Ki67+	 3648 21215
3138	0	0	Ki67+	 3652 21137
3139	0	0	Ki67+	 3655 21376
3140	0	0	Ki67+	 3658 20887
3141	0	0	Ki67+	 3659 21354
3142	0	0	Ki67+	 3669 21211
3143	0	0	Ki67+	 3673 21161
3144	0	0	Ki67+	 3687 21197
3145	0	0	Ki67+	 3694 21367
3146	0	0	Ki67+	 3704 20898
3147	0	0	Ki67+	 3719 21106
3148	0	0	Ki67+	 3723 21363
3149	0	0	Ki67+	 3724 20915
3150	0	0	Ki67+	 3726 21322
3151	0	0	Ki67+	 3728 21375
3152	0	0	Ki67+	 3737 21050
3153	0	0	Ki67+	 3743 21066
3154	0	0	Ki67+	 3746 21200
3155	0	0	Ki67+	 3751 21108
3156	0	0	Ki67+	 3754 20782
3157	0	0	Ki67+	 3754 21332
3158	0	0	Ki67+	 3757 20795
3159	0	0	Ki67+	 3759 21146
3160	0	0	Ki67+	 3761 20999
3161	0	0	Ki67+	 3765 21193
3162	0	0	Ki67+	 3770 21318
3163	0	0	Ki67+	 3775 21182
3164	0	0	Ki67+	 3776 21102
3165	0	0	Ki67+	 3779 21203
3166	0	0	Ki67+	 3782 20811
3167	0	0	Ki67+	 3791 21297
3168	0	0	Ki67+	 3796 21337
3169	0	0	Ki67+	 3800 20934
3170	0	0	Ki67+	 3800 21012
3171	0	0	Ki67+	 3803 21083
3172	0	0	Ki67+	 3810 20996
3173	0	0	Ki67+	 3817 21201
3174	0	0	Ki67+	 3821 21058
3175	0	0	Ki67+	 3826 21314
3176	0	0	Ki67+	 3827 21094
3177	0	0	Ki67+	 3835 20980
3178	0	0	Ki67+	 3841 21202
3179	0	0	Ki67+	 3846 20710
3180	0	0	Ki67+	 3850 21304
3181	0	0	Ki67+	 3855 21072
3182	0	0	Ki67+	 3862 20742
3183	0	0	Ki67+	 3862 21305
3184	0	0	Ki67+	 3863 21186
3185	0	0	Ki67+	 3871 21071
3186	0	0	Ki67+	 3873 20740
3187	0	0	Ki67+	 3886 20723
3188	0	0	Ki67+	 3891 20827
3189	0	0	Ki67+	 3909 21202
3190	0	0	Ki67+	 3914 20752
3191	0	0	Ki67+	 3914 21029
3192	0	0	Ki67+	 3930 21291
3193	0	0	Ki67+	 3939 20934
3194	0	0	Ki67+	 3946 21038
3195	0	0	Ki67+	 3951 20989
3196	0	0	Ki67+	 3952 21020
3197	0	0	Ki67+	 3969 20936
3198	0	0	Ki67+	 3975 21026
3199	0	0	Ki67+	 3980 20927
3200	0	0	Ki67+	 3980 21262
3201	0	0	Ki67+	 3986 20742
3202	0	0	Ki67+	 3994 21190
3203	0	0	Ki67+	 3999 20685
3204	0	0	Ki67+	 4005 21274
3205	0	0	Ki67+	 4008 20658
3206	0	0	Ki67+	 4015 20670
3207	0	0	Ki67+	 3228 21542
3208	0	0	Ki67+	 3250 21627
3209	0	0	Ki67+	 3260 21549
3210	0	0	Ki67+	 3278 21662
3211	0	0	Ki67+	 3280 21552
3212	0	0	Ki67+	 3281 21950
3213	0	0	Ki67+	 3296 21479
3214	0	0	Ki67+	 3302 21692
3215	0	0	Ki67+	 3311 21928
3216	0	0	Ki67+	 3337 21592
3217	0	0	Ki67+	 3342 21615
3218	0	0	Ki67+	 3417 21438
3219	0	0	Ki67+	 3426 21665
3220	0	0	Ki67+	 3431 21623
3221	0	0	Ki67+	 3439 21425
3222	0	0	Ki67+	 3468 21733
3223	0	0	Ki67+	 3469 21894
3224	0	0	Ki67+	 3479 21911
3225	0	0	Ki67+	 3502 22149
3226	0	0	Ki67+	 3523 21867
3227	0	0	Ki67+	 3523 21907
3228	0	0	Ki67+	 3536 21711
3229	0	0	Ki67+	 3541 21875
3230	0	0	Ki67+	 3550 21936
3231	0	0	Ki67+	 3555 21980
3232	0	0	Ki67+	 3577 22122
3233	0	0	Ki67+	 3585 22136
3234	0	0	Ki67+	 3616 22013
3235	0	0	Ki67+	 3618 22128
3236	0	0	Ki67+	 3621 21920
3237	0	0	Ki67+	 3628 21797
3238	0	0	Ki67+	 3628 22059
3239	0	0	Ki67+	 3637 21736
3240	0	0	Ki67+	 3644 21724
3241	0	0	Ki67+	 3647 22144
3242	0	0	Ki67+	 3652 21935
3243	0	0	Ki67+	 3652 21955
3244	0	0	Ki67+	 3665 22129
3245	0	0	Ki67+	 3666 21817
3246	0	0	Ki67+	 3668 21857
3247	0	0	Ki67+	 3669 21987
3248	0	0	Ki67+	 3672 22150
3249	0	0	Ki67+	 3678 21737
3250	0	0	Ki67+	 3678 21954
3251	0	0	Ki67+	 3678 22042
3252	0	0	Ki67+	 3683 21712
3253	0	0	Ki67+	 3689 22060
3254	0	0	Ki67+	 3700 21871
3255	0	0	Ki67+	 3708 21826
3256	0	0	Ki67+	 3708 22160
3257	0	0	Ki67+	 3710 21701
3258	0	0	Ki67+	 3710 21720
3259	0	0	Ki67+	 3711 21855
3260	0	0	Ki67+	 3711 22000
3261	0	0	Ki67+	 3713 22128
3262	0	0	Ki67+	 3721 22148
3263	0	0	Ki67+	 3724 22049
3264	0	0	Ki67+	 3731 21881
3265	0	0	Ki67+	 3739 21857
3266	0	0	Ki67+	 3746 21742
3267	0	0	Ki67+	 3747 21758
3268	0	0	Ki67+	 3756 22141
3269	0	0	Ki67+	 3762 21866
3270	0	0	Ki67+	 3763 21757
3271	0	0	Ki67+	 3763 21851
3272	0	0	Ki67+	 3765 22194
3273	0	0	Ki67+	 3770 21773
3274	0	0	Ki67+	 3773 22157
3275	0	0	Ki67+	 3783 22152
3276	0	0	Ki67+	 3784 21768
3277	0	0	Ki67+	 3786 21854
3278	0	0	Ki67+	 3788 21885
3279	0	0	Ki67+	 3799 21859
3280	0	0	Ki67+	 3800 21920
3281	0	0	Ki67+	 3800 22169
3282	0	0	Ki67+	 3808 22037
3283	0	0	Ki67+	 3809 21768
3284	0	0	Ki67+	 3810 22153
3285	0	0	Ki67+	 3812 21877
3286	0	0	Ki67+	 3813 21786
3287	0	0	Ki67+	 3816 22100
3288	0	0	Ki67+	 3827 22071
3289	0	0	Ki67+	 3837 21757
3290	0	0	Ki67+	 3837 22151
3291	0	0	Ki67+	 3838 21775
3292	0	0	Ki67+	 3848 21907
3293	0	0	Ki67+	 3856 22152
3294	0	0	Ki67+	 3861 21905
3295	0	0	Ki67+	 3862 22090
3296	0	0	Ki67+	 3867 22047
3297	0	0	Ki67+	 3871 21928
3298	0	0	Ki67+	 3880 21912
3299	0	0	Ki67+	 3893 21931
3300	0	0	Ki67+	 3895 22133
3301	0	0	Ki67+	 3900 22037
3302	0	0	Ki67+	 3906 22022
3303	0	0	Ki67+	 3909 21941
3304	0	0	Ki67+	 3910 22123
3305	0	0	Ki67+	 3913 22079
3306	0	0	Ki67+	 3922 22130
3307	0	0	Ki67+	 3936 22058
3308	0	0	Ki67+	 3944 21488
3309	0	0	Ki67+	 3944 22083
3310	0	0	Ki67+	 3962 21416
3311	0	0	Ki67+	 3976 22047
3312	0	0	Ki67+	 3999 21525
3313	0	0	Ki67+	 4001 22076
3314	0	0	Ki67+	 4006 21533
3315	0	0	Ki67+	 4009 21478
3316	0	0	Ki67+	 4011 22059
3317	0	0	Ki67+	 4012 22072
3318	0	0	Ki67+	 3219 22663
3319	0	0	Ki67+	 3251 22540
3320	0	0	Ki67+	 3257 22438
3321	0	0	Ki67+	 3294 22506
3322	0	0	Ki67+	 3304 22632
3323	0	0	Ki67+	 3306 22617
3324	0	0	Ki67+	 3307 22502
3325	0	0	Ki67+	 3329 22442
3326	0	0	Ki67+	 3381 22322
3327	0	0	Ki67+	 3386 22428
3328	0	0	Ki67+	 3389 22515
3329	0	0	Ki67+	 3404 22479
3330	0	0	Ki67+	 3410 22528
3331	0	0	Ki67+	 3413 22486
3332	0	0	Ki67+	 3429 22311
3333	0	0	Ki67+	 3437 22273
3334	0	0	Ki67+	 3443 22468
3335	0	0	Ki67+	 3462 22296
3336	0	0	Ki67+	 3467 22986
3337	0	0	Ki67+	 3472 22335
3338	0	0	Ki67+	 3494 22496
3339	0	0	Ki67+	 3497 22748
3340	0	0	Ki67+	 3500 22439
3341	0	0	Ki67+	 3505 22409
3342	0	0	Ki67+	 3510 22474
3343	0	0	Ki67+	 3522 22813
3344	0	0	Ki67+	 3525 22784
3345	0	0	Ki67+	 3525 22892
3346	0	0	Ki67+	 3527 22562
3347	0	0	Ki67+	 3528 22547
3348	0	0	Ki67+	 3528 22572
3349	0	0	Ki67+	 3530 22451
3350	0	0	Ki67+	 3532 22608
3351	0	0	Ki67+	 3532 22831
3352	0	0	Ki67+	 3533 22755
3353	0	0	Ki67+	 3539 22725
3354	0	0	Ki67+	 3540 22550
3355	0	0	Ki67+	 3540 22861
3356	0	0	Ki67+	 3545 22516
3357	0	0	Ki67+	 3546 22370
3358	0	0	Ki67+	 3546 22873
3359	0	0	Ki67+	 3548 22698
3360	0	0	Ki67+	 3549 22612
3361	0	0	Ki67+	 3554 22297
3362	0	0	Ki67+	 3555 22599
3363	0	0	Ki67+	 3557 22797
3364	0	0	Ki67+	 3559 22683
3365	0	0	Ki67+	 3562 22745
3366	0	0	Ki67+	 3562 22878
3367	0	0	Ki67+	 3563 22665
3368	0	0	Ki67+	 3567 22582
3369	0	0	Ki67+	 3567 22830
3370	0	0	Ki67+	 3571 22492
3371	0	0	Ki67+	 3573 22357
3372	0	0	Ki67+	 3581 22832
3373	0	0	Ki67+	 3583 22799
3374	0	0	Ki67+	 3590 22255
3375	0	0	Ki67+	 3592 22274
3376	0	0	Ki67+	 3597 22475
3377	0	0	Ki67+	 3601 22445
3378	0	0	Ki67+	 3608 22356
3379	0	0	Ki67+	 3609 22618
3380	0	0	Ki67+	 3614 22300
3381	0	0	Ki67+	 3615 22323
3382	0	0	Ki67+	 3626 22558
3383	0	0	Ki67+	 3627 22302
3384	0	0	Ki67+	 3641 22448
3385	0	0	Ki67+	 3641 22592
3386	0	0	Ki67+	 3650 22538
3387	0	0	Ki67+	 3657 22990
3388	0	0	Ki67+	 3659 22691
3389	0	0	Ki67+	 3664 22222
3390	0	0	Ki67+	 3665 22394
3391	0	0	Ki67+	 3666 22671
3392	0	0	Ki67+	 3671 22486
3393	0	0	Ki67+	 3682 22410
3394	0	0	Ki67+	 3683 22274
3395	0	0	Ki67+	 3683 22319
3396	0	0	Ki67+	 3692 22599
3397	0	0	Ki67+	 3696 22332
3398	0	0	Ki67+	 3703 22448
3399	0	0	Ki67+	 3704 22504
3400	0	0	Ki67+	 3712 22382
3401	0	0	Ki67+	 3716 22332
3402	0	0	Ki67+	 3720 22209
3403	0	0	Ki67+	 3724 22652
3404	0	0	Ki67+	 3730 22555
3405	0	0	Ki67+	 3731 22295
3406	0	0	Ki67+	 3736 22384
3407	0	0	Ki67+	 3743 22616
3408	0	0	Ki67+	 3760 22708
3409	0	0	Ki67+	 3764 22735
3410	0	0	Ki67+	 3768 22406
3411	0	0	Ki67+	 3770 22295
3412	0	0	Ki67+	 3771 22370
3413	0	0	Ki67+	 3771 22389
3414	0	0	Ki67+	 3778 22591
3415	0	0	Ki67+	 3779 22690
3416	0	0	Ki67+	 3782 22950
3417	0	0	Ki67+	 3786 22290
3418	0	0	Ki67+	 3787 22473
3419	0	0	Ki67+	 3789 22635
3420	0	0	Ki67+	 3789 22984
3421	0	0	Ki67+	 3801 22365
3422	0	0	Ki67+	 3806 22300
3423	0	0	Ki67+	 3807 22452
3424	0	0	Ki67+	 3813 22603
3425	0	0	Ki67+	 3813 22668
3426	0	0	Ki67+	 3818 22571
3427	0	0	Ki67+	 3822 22418
3428	0	0	Ki67+	 3826 22634
3429	0	0	Ki67+	 3833 22992
3430	0	0	Ki67+	 3835 22299
3431	0	0	Ki67+	 3836 22361
3432	0	0	Ki67+	 3836 22519
3433	0	0	Ki67+	 3851 22402
3434	0	0	Ki67+	 3853 22618
3435	0	0	Ki67+	 3864 22295
3436	0	0	Ki67+	 3867 22227
3437	0	0	Ki67+	 3886 22521
3438	0	0	Ki67+	 3894 22319
3439	0	0	Ki67+	 3895 22234
3440	0	0	Ki67+	 3909 22404
3441	0	0	Ki67+	 3913 22258
3442	0	0	Ki67+	 3914 22554
3443	0	0	Ki67+	 3918 22317
3444	0	0	Ki67+	 3931 22581
3445	0	0	Ki67+	 3946 22209
3446	0	0	Ki67+	 3951 22283
3447	0	0	Ki67+	 3976 22323
3448	0	0	Ki67+	 3979 22214
3449	0	0	Ki67+	 3983 22313
3450	0	0	Ki67+	 3997 22334
3451	0	0	Ki67+	 3998 22417
3452	0	0	Ki67+	 4002 22272
3453	0	0	Ki67+	 4009 22214
3454	0	0	Ki67+	 4012 22435
3455	0	0	Ki67+	 3228 23037
3456	0	0	Ki67+	 3252 23530
3457	0	0	Ki67+	 3262 23711
3458	0	0	Ki67+	 3263 23680
3459	0	0	Ki67+	 3270 23214
3460	0	0	Ki67+	 3290 23145
3461	0	0	Ki67+	 3295 23689
3462	0	0	Ki67+	 3308 23047
3463	0	0	Ki67+	 3318 23237
3464	0	0	Ki67+	 3320 23767
3465	0	0	Ki67+	 3333 23196
3466	0	0	Ki67+	 3335 23677
3467	0	0	Ki67+	 3354 23181
3468	0	0	Ki67+	 3378 23159
3469	0	0	Ki67+	 3391 23692
3470	0	0	Ki67+	 3396 23759
3471	0	0	Ki67+	 3418 23749
3472	0	0	Ki67+	 3423 23629
3473	0	0	Ki67+	 3452 23786
3474	0	0	Ki67+	 3455 23055
3475	0	0	Ki67+	 3456 23248
3476	0	0	Ki67+	 3471 23086
3477	0	0	Ki67+	 3472 23549
3478	0	0	Ki67+	 3473 23722
3479	0	0	Ki67+	 3478 23108
3480	0	0	Ki67+	 3482 23655
3481	0	0	Ki67+	 3492 23744
3482	0	0	Ki67+	 3495 23236
3483	0	0	Ki67+	 3502 23309
3484	0	0	Ki67+	 3503 23748
3485	0	0	Ki67+	 3506 23236
3486	0	0	Ki67+	 3524 23371
3487	0	0	Ki67+	 3525 23079
3488	0	0	Ki67+	 3548 23067
3489	0	0	Ki67+	 3550 23247
3490	0	0	Ki67+	 3550 23579
3491	0	0	Ki67+	 3566 23115
3492	0	0	Ki67+	 3569 23071
3493	0	0	Ki67+	 3580 23101
3494	0	0	Ki67+	 3584 23206
3495	0	0	Ki67+	 3598 23242
3496	0	0	Ki67+	 3612 23099
3497	0	0	Ki67+	 3617 23223
3498	0	0	Ki67+	 3629 23100
3499	0	0	Ki67+	 3629 23206
3500	0	0	Ki67+	 3654 23347
3501	0	0	Ki67+	 3659 23198
3502	0	0	Ki67+	 3671 23183
3503	0	0	Ki67+	 3677 23160
3504	0	0	Ki67+	 3679 23273
3505	0	0	Ki67+	 3679 23364
3506	0	0	Ki67+	 3691 23254
3507	0	0	Ki67+	 3693 23178
3508	0	0	Ki67+	 3695 23313
3509	0	0	Ki67+	 3711 23147
3510	0	0	Ki67+	 3717 23326
3511	0	0	Ki67+	 3723 23315
3512	0	0	Ki67+	 3723 23677
3513	0	0	Ki67+	 3740 23361
3514	0	0	Ki67+	 3754 23253
3515	0	0	Ki67+	 3756 23358
3516	0	0	Ki67+	 3780 23352
3517	0	0	Ki67+	 3784 23703
3518	0	0	Ki67+	 3785 23680
3519	0	0	Ki67+	 3787 23305
3520	0	0	Ki67+	 3793 23077
3521	0	0	Ki67+	 3793 23278
3522	0	0	Ki67+	 3796 23702
3523	0	0	Ki67+	 3799 23683
3524	0	0	Ki67+	 3803 23102
3525	0	0	Ki67+	 3803 23315
3526	0	0	Ki67+	 3808 23710
3527	0	0	Ki67+	 3810 23278
3528	0	0	Ki67+	 3812 23095
3529	0	0	Ki67+	 3829 23149
3530	0	0	Ki67+	 3835 23580
3531	0	0	Ki67+	 3844 23500
3532	0	0	Ki67+	 3855 23795
3533	0	0	Ki67+	 3857 23190
3534	0	0	Ki67+	 3879 23802
3535	0	0	Ki67+	 3880 23027
3536	0	0	Ki67+	 3889 23747
3537	0	0	Ki67+	 3925 23362
3538	0	0	Ki67+	 3964 23570
3539	0	0	Ki67+	 3974 23762
3540	0	0	Ki67+	 3238 24271
3541	0	0	Ki67+	 3243 24434
3542	0	0	Ki67+	 3243 24516
3543	0	0	Ki67+	 3246 23957
3544	0	0	Ki67+	 3268 24297
3545	0	0	Ki67+	 3270 24023
3546	0	0	Ki67+	 3277 24529
3547	0	0	Ki67+	 3299 24262
3548	0	0	Ki67+	 3312 24197
3549	0	0	Ki67+	 3313 24048
3550	0	0	Ki67+	 3324 23951
3551	0	0	Ki67+	 3325 24039
3552	0	0	Ki67+	 3331 24213
3553	0	0	Ki67+	 3331 24550
3554	0	0	Ki67+	 3333 23959
3555	0	0	Ki67+	 3341 24502
3556	0	0	Ki67+	 3342 24423
3557	0	0	Ki67+	 3348 24311
3558	0	0	Ki67+	 3367 24435
3559	0	0	Ki67+	 3384 24507
3560	0	0	Ki67+	 3391 24191
3561	0	0	Ki67+	 3398 24202
3562	0	0	Ki67+	 3399 24502
3563	0	0	Ki67+	 3431 24604
3564	0	0	Ki67+	 3432 24275
3565	0	0	Ki67+	 3440 24365
3566	0	0	Ki67+	 3476 23827
3567	0	0	Ki67+	 3499 24130
3568	0	0	Ki67+	 3507 23900
3569	0	0	Ki67+	 3517 23920
3570	0	0	Ki67+	 3523 23851
3571	0	0	Ki67+	 3523 23888
3572	0	0	Ki67+	 3533 24026
3573	0	0	Ki67+	 3546 24013
3574	0	0	Ki67+	 3560 23981
3575	0	0	Ki67+	 3569 24111
3576	0	0	Ki67+	 3597 23988
3577	0	0	Ki67+	 3617 24407
3578	0	0	Ki67+	 3619 23931
3579	0	0	Ki67+	 3638 23946
3580	0	0	Ki67+	 3641 24349
3581	0	0	Ki67+	 3645 24070
3582	0	0	Ki67+	 3646 23810
3583	0	0	Ki67+	 3646 24251
3584	0	0	Ki67+	 3646 24263
3585	0	0	Ki67+	 3649 24055
3586	0	0	Ki67+	 3651 23916
3587	0	0	Ki67+	 3662 24366
3588	0	0	Ki67+	 3682 24024
3589	0	0	Ki67+	 3693 24015
3590	0	0	Ki67+	 3694 23975
3591	0	0	Ki67+	 3703 24324
3592	0	0	Ki67+	 3726 24166
3593	0	0	Ki67+	 3729 23923
3594	0	0	Ki67+	 3740 24184
3595	0	0	Ki67+	 3747 24205
3596	0	0	Ki67+	 3748 24098
3597	0	0	Ki67+	 3757 23827
3598	0	0	Ki67+	 3757 24180
3599	0	0	Ki67+	 3761 24145
3600	0	0	Ki67+	 3761 24342
3601	0	0	Ki67+	 3773 24113
3602	0	0	Ki67+	 3789 24342
3603	0	0	Ki67+	 3793 24188
3604	0	0	Ki67+	 3797 24428
3605	0	0	Ki67+	 3808 24253
3606	0	0	Ki67+	 3810 24384
3607	0	0	Ki67+	 3813 24190
3608	0	0	Ki67+	 3815 23844
3609	0	0	Ki67+	 3825 24535
3610	0	0	Ki67+	 3840 24565
3611	0	0	Ki67+	 3849 24256
3612	0	0	Ki67+	 3851 24413
3613	0	0	Ki67+	 3854 24591
3614	0	0	Ki67+	 3856 24560
3615	0	0	Ki67+	 3865 24074
3616	0	0	Ki67+	 3869 24017
3617	0	0	Ki67+	 3870 24051
3618	0	0	Ki67+	 3877 24151
3619	0	0	Ki67+	 3890 24328
3620	0	0	Ki67+	 3900 24083
3621	0	0	Ki67+	 3913 23893
3622	0	0	Ki67+	 3914 23933
3623	0	0	Ki67+	 3914 24454
3624	0	0	Ki67+	 3916 23855
3625	0	0	Ki67+	 3930 23967
3626	0	0	Ki67+	 3937 23871
3627	0	0	Ki67+	 3952 23946
3628	0	0	Ki67+	 3966 23874
3629	0	0	Ki67+	 3973 24085
3630	0	0	Ki67+	 3978 24031
3631	0	0	Ki67+	 3979 24463
3632	0	0	Ki67+	 3984 23898
3633	0	0	Ki67+	 3986 24156
3634	0	0	Ki67+	 3989 23848
3635	0	0	Ki67+	 3221 25320
3636	0	0	Ki67+	 3247 24654
3637	0	0	Ki67+	 3276 24616
3638	0	0	Ki67+	 3313 25393
3639	0	0	Ki67+	 3314 25116
3640	0	0	Ki67+	 3323 24901
3641	0	0	Ki67+	 3328 25229
3642	0	0	Ki67+	 3335 25239
3643	0	0	Ki67+	 3346 24684
3644	0	0	Ki67+	 3353 25015
3645	0	0	Ki67+	 3390 25076
3646	0	0	Ki67+	 3405 25359
3647	0	0	Ki67+	 3420 25227
3648	0	0	Ki67+	 3423 25278
3649	0	0	Ki67+	 3427 25162
3650	0	0	Ki67+	 3444 25379
3651	0	0	Ki67+	 3455 25070
3652	0	0	Ki67+	 3474 24724
3653	0	0	Ki67+	 3489 24684
3654	0	0	Ki67+	 3489 25336
3655	0	0	Ki67+	 3494 24639
3656	0	0	Ki67+	 3503 24864
3657	0	0	Ki67+	 3530 24693
3658	0	0	Ki67+	 3538 24679
3659	0	0	Ki67+	 3548 25014
3660	0	0	Ki67+	 3559 24840
3661	0	0	Ki67+	 3568 24834
3662	0	0	Ki67+	 3569 25338
3663	0	0	Ki67+	 3585 24851
3664	0	0	Ki67+	 3595 25380
3665	0	0	Ki67+	 3604 24688
3666	0	0	Ki67+	 3607 24769
3667	0	0	Ki67+	 3614 25377
3668	0	0	Ki67+	 3624 25013
3669	0	0	Ki67+	 3642 24986
3670	0	0	Ki67+	 3681 24990
3671	0	0	Ki67+	 3694 25166
3672	0	0	Ki67+	 3706 25133
3673	0	0	Ki67+	 3715 24896
3674	0	0	Ki67+	 3725 25405
3675	0	0	Ki67+	 3739 24868
3676	0	0	Ki67+	 3745 25058
3677	0	0	Ki67+	 3746 25042
3678	0	0	Ki67+	 3753 24841
3679	0	0	Ki67+	 3756 25258
3680	0	0	Ki67+	 3777 24885
3681	0	0	Ki67+	 3787 24815
3682	0	0	Ki67+	 3789 24638
3683	0	0	Ki67+	 3800 25151
3684	0	0	Ki67+	 3809 25095
3685	0	0	Ki67+	 3811 24933
3686	0	0	Ki67+	 3812 25172
3687	0	0	Ki67+	 3814 24825
3688	0	0	Ki67+	 3824 24635
3689	0	0	Ki67+	 3828 24904
3690	0	0	Ki67+	 3836 24654
3691	0	0	Ki67+	 3843 24618
3692	0	0	Ki67+	 3850 25383
3693	0	0	Ki67+	 3851 24899
3694	0	0	Ki67+	 3855 24647
3695	0	0	Ki67+	 3862 24679
3696	0	0	Ki67+	 3873 24645
3697	0	0	Ki67+	 3883 24682
3698	0	0	Ki67+	 3892 24669
3699	0	0	Ki67+	 3901 24918
3700	0	0	Ki67+	 3906 24859
3701	0	0	Ki67+	 3917 25026
3702	0	0	Ki67+	 3929 24774
3703	0	0	Ki67+	 3932 24942
3704	0	0	Ki67+	 3933 24659
3705	0	0	Ki67+	 3957 24886
3706	0	0	Ki67+	 3984 25029
3707	0	0	Ki67+	 4008 24640
3708	0	0	Ki67+	 4011 25056
3709	0	0	Ki67+	 3253 25617
3710	0	0	Ki67+	 3259 25466
3711	0	0	Ki67+	 3269 25688
3712	0	0	Ki67+	 3270 25566
3713	0	0	Ki67+	 3284 26147
3714	0	0	Ki67+	 3285 25616
3715	0	0	Ki67+	 3301 25563
3716	0	0	Ki67+	 3301 26147
3717	0	0	Ki67+	 3303 25685
3718	0	0	Ki67+	 3307 25651
3719	0	0	Ki67+	 3314 25583
3720	0	0	Ki67+	 3317 25622
3721	0	0	Ki67+	 3320 25607
3722	0	0	Ki67+	 3325 25689
3723	0	0	Ki67+	 3327 25579
3724	0	0	Ki67+	 3333 25699
3725	0	0	Ki67+	 3334 25637
3726	0	0	Ki67+	 3335 25592
3727	0	0	Ki67+	 3344 25601
3728	0	0	Ki67+	 3346 25620
3729	0	0	Ki67+	 3350 25444
3730	0	0	Ki67+	 3353 25837
3731	0	0	Ki67+	 3370 25769
3732	0	0	Ki67+	 3383 25741
3733	0	0	Ki67+	 3384 25915
3734	0	0	Ki67+	 3398 25778
3735	0	0	Ki67+	 3399 25854
3736	0	0	Ki67+	 3412 25944
3737	0	0	Ki67+	 3428 25495
3738	0	0	Ki67+	 3449 25411
3739	0	0	Ki67+	 3470 25748
3740	0	0	Ki67+	 3474 25423
3741	0	0	Ki67+	 3477 25581
3742	0	0	Ki67+	 3557 26133
3743	0	0	Ki67+	 3573 26039
3744	0	0	Ki67+	 3615 25804
3745	0	0	Ki67+	 3632 25570
3746	0	0	Ki67+	 3632 25712
3747	0	0	Ki67+	 3636 25590
3748	0	0	Ki67+	 3647 26103
3749	0	0	Ki67+	 3656 25901
3750	0	0	Ki67+	 3658 26096
3751	0	0	Ki67+	 3660 25680
3752	0	0	Ki67+	 3671 25650
3753	0	0	Ki67+	 3690 25686
3754	0	0	Ki67+	 3709 25480
3755	0	0	Ki67+	 3711 25457
3756	0	0	Ki67+	 3743 25420
3757	0	0	Ki67+	 3743 25443
3758	0	0	Ki67+	 3774 25774
3759	0	0	Ki67+	 3801 25842
3760	0	0	Ki67+	 3819 25872
3761	0	0	Ki67+	 3830 26072
3762	0	0	Ki67+	 3831 25434
3763	0	0	Ki67+	 3881 25551
3764	0	0	Ki67+	 3882 25978
3765	0	0	Ki67+	 3882 26101
3766	0	0	Ki67+	 3890 25929
3767	0	0	Ki67+	 3916 26035
3768	0	0	Ki67+	 3929 25540
3769	0	0	Ki67+	 3938 25653
3770	0	0	Ki67+	 3968 25976
3771	0	0	Ki67+	 3972 25959
3772	0	0	Ki67+	 4014 25589
3773	0	0	Ki67+	 3220 26758
3774	0	0	Ki67+	 3242 27003
3775	0	0	Ki67+	 3251 26947
3776	0	0	Ki67+	 3266 26715
3777	0	0	Ki67+	 3270 26354
3778	0	0	Ki67+	 3276 26698
3779	0	0	Ki67+	 3279 26993
3780	0	0	Ki67+	 3280 26896
3781	0	0	Ki67+	 3289 26879
3782	0	0	Ki67+	 3299 26867
3783	0	0	Ki67+	 3305 26707
3784	0	0	Ki67+	 3317 26673
3785	0	0	Ki67+	 3327 26888
3786	0	0	Ki67+	 3332 26698
3787	0	0	Ki67+	 3360 26315
3788	0	0	Ki67+	 3366 26677
3789	0	0	Ki67+	 3375 26324
3790	0	0	Ki67+	 3378 26931
3791	0	0	Ki67+	 3384 26296
3792	0	0	Ki67+	 3386 26907
3793	0	0	Ki67+	 3409 26262
3794	0	0	Ki67+	 3428 26295
3795	0	0	Ki67+	 3437 26735
3796	0	0	Ki67+	 3448 26754
3797	0	0	Ki67+	 3497 26748
3798	0	0	Ki67+	 3503 26802
3799	0	0	Ki67+	 3539 26601
3800	0	0	Ki67+	 3555 26314
3801	0	0	Ki67+	 3561 26333
3802	0	0	Ki67+	 3562 26871
3803	0	0	Ki67+	 3614 26214
3804	0	0	Ki67+	 3617 26766
3805	0	0	Ki67+	 3627 26900
3806	0	0	Ki67+	 3633 26965
3807	0	0	Ki67+	 3634 26943
3808	0	0	Ki67+	 3643 26991
3809	0	0	Ki67+	 3711 26763
3810	0	0	Ki67+	 3785 26498
3811	0	0	Ki67+	 3822 26502
3812	0	0	Ki67+	 3838 26708
3813	0	0	Ki67+	 3859 26789
3814	0	0	Ki67+	 3886 26556
3815	0	0	Ki67+	 3891 26585
3816	0	0	Ki67+	 3906 26928
3817	0	0	Ki67+	 3910 26574
3818	0	0	Ki67+	 3929 26927
3819	0	0	Ki67+	 3952 26638
3820	0	0	Ki67+	 3972 26642
3821	0	0	Ki67+	 3220 27392
3822	0	0	Ki67+	 3228 27013
3823	0	0	Ki67+	 3232 27427
3824	0	0	Ki67+	 3233 27308
3825	0	0	Ki67+	 3245 27414
3826	0	0	Ki67+	 3247 27111
3827	0	0	Ki67+	 3251 27386
3828	0	0	Ki67+	 3258 27601
3829	0	0	Ki67+	 3259 27308
3830	0	0	Ki67+	 3260 27614
3831	0	0	Ki67+	 3304 27586
3832	0	0	Ki67+	 3315 27317
3833	0	0	Ki67+	 3317 27562
3834	0	0	Ki67+	 3333 27161
3835	0	0	Ki67+	 3342 27573
3836	0	0	Ki67+	 3350 27162
3837	0	0	Ki67+	 3364 27118
3838	0	0	Ki67+	 3372 27764
3839	0	0	Ki67+	 3381 27714
3840	0	0	Ki67+	 3388 27755
3841	0	0	Ki67+	 3400 27676
3842	0	0	Ki67+	 3406 27100
3843	0	0	Ki67+	 3414 27667
3844	0	0	Ki67+	 3431 27680
3845	0	0	Ki67+	 3438 27731
3846	0	0	Ki67+	 3453 27084
3847	0	0	Ki67+	 3459 27071
3848	0	0	Ki67+	 3459 27693
3849	0	0	Ki67+	 3464 27484
3850	0	0	Ki67+	 3500 27475
3851	0	0	Ki67+	 3503 27715
3852	0	0	Ki67+	 3524 27632
3853	0	0	Ki67+	 3539 27054
3854	0	0	Ki67+	 3579 27386
3855	0	0	Ki67+	 3579 27418
3856	0	0	Ki67+	 3595 27111
3857	0	0	Ki67+	 3603 27387
3858	0	0	Ki67+	 3609 27448
3859	0	0	Ki67+	 3612 27638
3860	0	0	Ki67+	 3627 27395
3861	0	0	Ki67+	 3627 27574
3862	0	0	Ki67+	 3628 27718
3863	0	0	Ki67+	 3638 27028
3864	0	0	Ki67+	 3645 27711
3865	0	0	Ki67+	 3649 27391
3866	0	0	Ki67+	 3657 27419
3867	0	0	Ki67+	 3665 27718
3868	0	0	Ki67+	 3666 27488
3869	0	0	Ki67+	 3677 27410
3870	0	0	Ki67+	 3681 27540
3871	0	0	Ki67+	 3698 27521
3872	0	0	Ki67+	 3707 27360
3873	0	0	Ki67+	 3739 27381
3874	0	0	Ki67+	 3742 27462
3875	0	0	Ki67+	 3755 27380
3876	0	0	Ki67+	 3764 27741
3877	0	0	Ki67+	 3766 27761
3878	0	0	Ki67+	 3786 27384
3879	0	0	Ki67+	 3788 27649
3880	0	0	Ki67+	 3842 27704
3881	0	0	Ki67+	 3853 27715
3882	0	0	Ki67+	 3855 27742
3883	0	0	Ki67+	 3870 27716
3884	0	0	Ki67+	 3874 27573
3885	0	0	Ki67+	 3884 27766
3886	0	0	Ki67+	 3898 27698
3887	0	0	Ki67+	 3903 27639
3888	0	0	Ki67+	 3914 27584
3889	0	0	Ki67+	 3921 27711
3890	0	0	Ki67+	 3939 27639
3891	0	0	Ki67+	 3957 27644
3892	0	0	Ki67+	 3964 27772
3893	0	0	Ki67+	 3973 27346
3894	0	0	Ki67+	 3974 27536
3895	0	0	Ki67+	 3975 27629
3896	0	0	Ki67+	 3979 27730
3897	0	0	Ki67+	 3980 27567
3898	0	0	Ki67+	 4001 27801
3899	0	0	Ki67+	 3221 28239
3900	0	0	Ki67+	 3250 27921
3901	0	0	Ki67+	 3260 27890
3902	0	0	Ki67+	 3302 28050
3903	0	0	Ki67+	 3342 28194
3904	0	0	Ki67+	 3346 28213
3905	0	0	Ki67+	 3355 28249
3906	0	0	Ki67+	 3400 28226
3907	0	0	Ki67+	 3405 28345
3908	0	0	Ki67+	 3407 28311
3909	0	0	Ki67+	 3433 27876
3910	0	0	Ki67+	 3462 28231
3911	0	0	Ki67+	 3467 28002
3912	0	0	Ki67+	 3471 27878
3913	0	0	Ki67+	 3480 28230
3914	0	0	Ki67+	 3505 28042
3915	0	0	Ki67+	 3555 28241
3916	0	0	Ki67+	 3587 27855
3917	0	0	Ki67+	 3587 28539
3918	0	0	Ki67+	 3590 28491
3919	0	0	Ki67+	 3592 28565
3920	0	0	Ki67+	 3597 28599
3921	0	0	Ki67+	 3603 28237
3922	0	0	Ki67+	 3610 28099
3923	0	0	Ki67+	 3615 28501
3924	0	0	Ki67+	 3630 28493
3925	0	0	Ki67+	 3635 28055
3926	0	0	Ki67+	 3637 28087
3927	0	0	Ki67+	 3637 28100
3928	0	0	Ki67+	 3641 28589
3929	0	0	Ki67+	 3651 28508
3930	0	0	Ki67+	 3669 28054
3931	0	0	Ki67+	 3685 27931
3932	0	0	Ki67+	 3686 27895
3933	0	0	Ki67+	 3691 28052
3934	0	0	Ki67+	 3700 27950
3935	0	0	Ki67+	 3705 28064
3936	0	0	Ki67+	 3712 28392
3937	0	0	Ki67+	 3713 28281
3938	0	0	Ki67+	 3720 28474
3939	0	0	Ki67+	 3727 27960
3940	0	0	Ki67+	 3731 28448
3941	0	0	Ki67+	 3732 28201
3942	0	0	Ki67+	 3738 28358
3943	0	0	Ki67+	 3747 28351
3944	0	0	Ki67+	 3759 28469
3945	0	0	Ki67+	 3767 28555
3946	0	0	Ki67+	 3770 28109
3947	0	0	Ki67+	 3773 28031
3948	0	0	Ki67+	 3785 28150
3949	0	0	Ki67+	 3795 28582
3950	0	0	Ki67+	 3797 28353
3951	0	0	Ki67+	 3814 28459
3952	0	0	Ki67+	 3824 28187
3953	0	0	Ki67+	 3825 28350
3954	0	0	Ki67+	 3840 27995
3955	0	0	Ki67+	 3841 28015
3956	0	0	Ki67+	 3850 27908
3957	0	0	Ki67+	 3852 28040
3958	0	0	Ki67+	 3855 28003
3959	0	0	Ki67+	 3863 28068
3960	0	0	Ki67+	 3869 27856
3961	0	0	Ki67+	 3873 28091
3962	0	0	Ki67+	 3880 27867
3963	0	0	Ki67+	 3886 28105
3964	0	0	Ki67+	 3888 28414
3965	0	0	Ki67+	 3897 27868
3966	0	0	Ki67+	 3953 27809
3967	0	0	Ki67+	 3956 28008
3968	0	0	Ki67+	 3961 27831
3969	0	0	Ki67+	 3971 28266
3970	0	0	Ki67+	 3973 28155
3971	0	0	Ki67+	 3974 28202
3972	0	0	Ki67+	 3977 27833
3973	0	0	Ki67+	 3988 28276
3974	0	0	Ki67+	 3996 28114
3975	0	0	Ki67+	 4006 28090
3976	0	0	Ki67+	 3221 29356
3977	0	0	Ki67+	 3238 28725
3978	0	0	Ki67+	 3242 29326
3979	0	0	Ki67+	 3252 28625
3980	0	0	Ki67+	 3255 29275
3981	0	0	Ki67+	 3257 28833
3982	0	0	Ki67+	 3257 29301
3983	0	0	Ki67+	 3269 29261
3984	0	0	Ki67+	 3287 28627
3985	0	0	Ki67+	 3300 28637
3986	0	0	Ki67+	 3331 29340
3987	0	0	Ki67+	 3429 28905
3988	0	0	Ki67+	 3433 28761
3989	0	0	Ki67+	 3436 28947
3990	0	0	Ki67+	 3449 28683
3991	0	0	Ki67+	 3454 29347
3992	0	0	Ki67+	 3491 29346
3993	0	0	Ki67+	 3500 28934
3994	0	0	Ki67+	 3518 29338
3995	0	0	Ki67+	 3536 28929
3996	0	0	Ki67+	 3536 29062
3997	0	0	Ki67+	 3568 28880
3998	0	0	Ki67+	 3577 29148
3999	0	0	Ki67+	 3579 28716
4000	0	0	Ki67+	 3586 28810
4001	0	0	Ki67+	 3587 28611
4002	0	0	Ki67+	 3598 28817
4003	0	0	Ki67+	 3599 28802
4004	0	0	Ki67+	 3607 28640
4005	0	0	Ki67+	 3612 29121
4006	0	0	Ki67+	 3613 29045
4007	0	0	Ki67+	 3617 29111
4008	0	0	Ki67+	 3631 28812
4009	0	0	Ki67+	 3666 29365
4010	0	0	Ki67+	 3677 28888
4011	0	0	Ki67+	 3679 29146
4012	0	0	Ki67+	 3703 28831
4013	0	0	Ki67+	 3756 28862
4014	0	0	Ki67+	 3766 28850
4015	0	0	Ki67+	 3789 28624
4016	0	0	Ki67+	 3792 28926
4017	0	0	Ki67+	 3798 29291
4018	0	0	Ki67+	 3803 29251
4019	0	0	Ki67+	 3805 28960
4020	0	0	Ki67+	 3818 29283
4021	0	0	Ki67+	 3820 28817
4022	0	0	Ki67+	 3823 29363
4023	0	0	Ki67+	 3845 29339
4024	0	0	Ki67+	 3848 29406
4025	0	0	Ki67+	 3851 28933
4026	0	0	Ki67+	 3854 29000
4027	0	0	Ki67+	 3866 29343
4028	0	0	Ki67+	 3873 28805
4029	0	0	Ki67+	 3875 29376
4030	0	0	Ki67+	 3880 28928
4031	0	0	Ki67+	 3924 29368
4032	0	0	Ki67+	 3929 28953
4033	0	0	Ki67+	 3934 29384
4034	0	0	Ki67+	 3941 29368
4035	0	0	Ki67+	 3951 29340
4036	0	0	Ki67+	 3955 29373
4037	0	0	Ki67+	 3975 29338
4038	0	0	Ki67+	 3998 28749
4039	0	0	Ki67+	 4010 29349
4040	0	0	Ki67+	 3218 29921
4041	0	0	Ki67+	 3226 29686
4042	0	0	Ki67+	 3235 30085
4043	0	0	Ki67+	 3256 29632
4044	0	0	Ki67+	 3268 29644
4045	0	0	Ki67+	 3269 30202
4046	0	0	Ki67+	 3276 29570
4047	0	0	Ki67+	 3276 29989
4048	0	0	Ki67+	 3281 29588
4049	0	0	Ki67+	 3296 29870
4050	0	0	Ki67+	 3304 29687
4051	0	0	Ki67+	 3310 29555
4052	0	0	Ki67+	 3320 29905
4053	0	0	Ki67+	 3345 29880
4054	0	0	Ki67+	 3345 29897
4055	0	0	Ki67+	 3349 29962
4056	0	0	Ki67+	 3372 29573
4057	0	0	Ki67+	 3386 29610
4058	0	0	Ki67+	 3396 29650
4059	0	0	Ki67+	 3400 29582
4060	0	0	Ki67+	 3400 29719
4061	0	0	Ki67+	 3404 29918
4062	0	0	Ki67+	 3405 29660
4063	0	0	Ki67+	 3416 29796
4064	0	0	Ki67+	 3423 29498
4065	0	0	Ki67+	 3426 29896
4066	0	0	Ki67+	 3428 29666
4067	0	0	Ki67+	 3439 29879
4068	0	0	Ki67+	 3443 29991
4069	0	0	Ki67+	 3457 29601
4070	0	0	Ki67+	 3458 29867
4071	0	0	Ki67+	 3467 29573
4072	0	0	Ki67+	 3468 29900
4073	0	0	Ki67+	 3477 29661
4074	0	0	Ki67+	 3483 29717
4075	0	0	Ki67+	 3489 29933
4076	0	0	Ki67+	 3498 29569
4077	0	0	Ki67+	 3498 29584
4078	0	0	Ki67+	 3501 29778
4079	0	0	Ki67+	 3517 29862
4080	0	0	Ki67+	 3519 29618
4081	0	0	Ki67+	 3523 29910
4082	0	0	Ki67+	 3524 29817
4083	0	0	Ki67+	 3525 29560
4084	0	0	Ki67+	 3527 29649
4085	0	0	Ki67+	 3538 29606
4086	0	0	Ki67+	 3545 29529
4087	0	0	Ki67+	 3546 29566
4088	0	0	Ki67+	 3567 29779
4089	0	0	Ki67+	 3572 29745
4090	0	0	Ki67+	 3591 29874
4091	0	0	Ki67+	 3592 29771
4092	0	0	Ki67+	 3598 29862
4093	0	0	Ki67+	 3608 29809
4094	0	0	Ki67+	 3620 29710
4095	0	0	Ki67+	 3624 29956
4096	0	0	Ki67+	 3636 29791
4097	0	0	Ki67+	 3667 29952
4098	0	0	Ki67+	 3681 29970
4099	0	0	Ki67+	 3693 29695
4100	0	0	Ki67+	 3722 29736
4101	0	0	Ki67+	 3742 29732
4102	0	0	Ki67+	 3758 29759
4103	0	0	Ki67+	 3762 30158
4104	0	0	Ki67+	 3774 29786
4105	0	0	Ki67+	 3793 29967
4106	0	0	Ki67+	 3804 29919
4107	0	0	Ki67+	 3808 29808
4108	0	0	Ki67+	 3812 29866
4109	0	0	Ki67+	 3820 29873
4110	0	0	Ki67+	 3821 29884
4111	0	0	Ki67+	 3834 29952
4112	0	0	Ki67+	 3839 29439
4113	0	0	Ki67+	 3844 29917
4114	0	0	Ki67+	 3859 29980
4115	0	0	Ki67+	 3873 29861
4116	0	0	Ki67+	 3882 29427
4117	0	0	Ki67+	 3890 29654
4118	0	0	Ki67+	 3899 29893
4119	0	0	Ki67+	 3899 29914
4120	0	0	Ki67+	 3900 29804
4121	0	0	Ki67+	 3903 30120
4122	0	0	Ki67+	 3905 29861
4123	0	0	Ki67+	 3909 29837
4124	0	0	Ki67+	 3933 29922
4125	0	0	Ki67+	 3938 29629
4126	0	0	Ki67+	 3946 29845
4127	0	0	Ki67+	 3946 29906
4128	0	0	Ki67+	 3959 29915
4129	0	0	Ki67+	 3970 29571
4130	0	0	Ki67+	 3970 29917
4131	0	0	Ki67+	 3971 29934
4132	0	0	Ki67+	 3998 29524
4133	0	0	Ki67+	 4004 29955
4134	0	0	Ki67+	 3218 30995
4135	0	0	Ki67+	 3221 30679
4136	0	0	Ki67+	 3228 30479
4137	0	0	Ki67+	 3229 30511
4138	0	0	Ki67+	 3248 30787
4139	0	0	Ki67+	 3250 30519
4140	0	0	Ki67+	 3252 30659
4141	0	0	Ki67+	 3253 30746
4142	0	0	Ki67+	 3260 30760
4143	0	0	Ki67+	 3267 30405
4144	0	0	Ki67+	 3274 30427
4145	0	0	Ki67+	 3277 30450
4146	0	0	Ki67+	 3280 30234
4147	0	0	Ki67+	 3281 30566
4148	0	0	Ki67+	 3296 30391
4149	0	0	Ki67+	 3296 30455
4150	0	0	Ki67+	 3305 30333
4151	0	0	Ki67+	 3311 30488
4152	0	0	Ki67+	 3312 30674
4153	0	0	Ki67+	 3319 30460
4154	0	0	Ki67+	 3320 30248
4155	0	0	Ki67+	 3329 30403
4156	0	0	Ki67+	 3331 30276
4157	0	0	Ki67+	 3357 30602
4158	0	0	Ki67+	 3366 30297
4159	0	0	Ki67+	 3369 30576
4160	0	0	Ki67+	 3376 30295
4161	0	0	Ki67+	 3385 30602
4162	0	0	Ki67+	 3393 30575
4163	0	0	Ki67+	 3395 30319
4164	0	0	Ki67+	 3421 30603
4165	0	0	Ki67+	 3446 30603
4166	0	0	Ki67+	 3451 30617
4167	0	0	Ki67+	 3482 30702
4168	0	0	Ki67+	 3499 30239
4169	0	0	Ki67+	 3540 30621
4170	0	0	Ki67+	 3723 30453
4171	0	0	Ki67+	 3728 30424
4172	0	0	Ki67+	 3840 30253
4173	0	0	Ki67+	 3875 30597
4174	0	0	Ki67+	 3894 30670
4175	0	0	Ki67+	 3901 30584
4176	0	0	Ki67+	 3928 30253
4177	0	0	Ki67+	 3976 30297
4178	0	0	Ki67+	 3977 30802
4179	0	0	Ki67+	 3223 31422
4180	0	0	Ki67+	 3225 31278
4181	0	0	Ki67+	 3226 31560
4182	0	0	Ki67+	 3231 31516
4183	0	0	Ki67+	 3236 31378
4184	0	0	Ki67+	 3243 31394
4185	0	0	Ki67+	 3243 31516
4186	0	0	Ki67+	 3247 31444
4187	0	0	Ki67+	 3259 31469
4188	0	0	Ki67+	 3261 31485
4189	0	0	Ki67+	 3271 31136
4190	0	0	Ki67+	 3275 31354
4191	0	0	Ki67+	 3283 31408
4192	0	0	Ki67+	 3286 31453
4193	0	0	Ki67+	 3290 31346
4194	0	0	Ki67+	 3292 31145
4195	0	0	Ki67+	 3296 31717
4196	0	0	Ki67+	 3299 31365
4197	0	0	Ki67+	 3303 31426
4198	0	0	Ki67+	 3304 31502
4199	0	0	Ki67+	 3309 31631
4200	0	0	Ki67+	 3315 31344
4201	0	0	Ki67+	 3316 31444
4202	0	0	Ki67+	 3317 31539
4203	0	0	Ki67+	 3317 31613
4204	0	0	Ki67+	 3321 31400
4205	0	0	Ki67+	 3325 31593
4206	0	0	Ki67+	 3331 31360
4207	0	0	Ki67+	 3331 31507
4208	0	0	Ki67+	 3334 31394
4209	0	0	Ki67+	 3340 31525
4210	0	0	Ki67+	 3342 31648
4211	0	0	Ki67+	 3345 31406
4212	0	0	Ki67+	 3348 31518
4213	0	0	Ki67+	 3358 31166
4214	0	0	Ki67+	 3358 31606
4215	0	0	Ki67+	 3359 31365
4216	0	0	Ki67+	 3359 31738
4217	0	0	Ki67+	 3363 31664
4218	0	0	Ki67+	 3365 31379
4219	0	0	Ki67+	 3366 31711
4220	0	0	Ki67+	 3368 31730
4221	0	0	Ki67+	 3386 31661
4222	0	0	Ki67+	 3394 31411
4223	0	0	Ki67+	 3416 31644
4224	0	0	Ki67+	 3421 31410
4225	0	0	Ki67+	 3424 31385
4226	0	0	Ki67+	 3445 31621
4227	0	0	Ki67+	 3457 31554
4228	0	0	Ki67+	 3458 31776
4229	0	0	Ki67+	 3465 31525
4230	0	0	Ki67+	 3470 31598
4231	0	0	Ki67+	 3480 31540
4232	0	0	Ki67+	 3490 31403
4233	0	0	Ki67+	 3499 31734
4234	0	0	Ki67+	 3504 31563
4235	0	0	Ki67+	 3504 31746
4236	0	0	Ki67+	 3511 31547
4237	0	0	Ki67+	 3514 31391
4238	0	0	Ki67+	 3515 31139
4239	0	0	Ki67+	 3520 31450
4240	0	0	Ki67+	 3522 31147
4241	0	0	Ki67+	 3523 31507
4242	0	0	Ki67+	 3526 31578
4243	0	0	Ki67+	 3527 31351
4244	0	0	Ki67+	 3527 31476
4245	0	0	Ki67+	 3534 31361
4246	0	0	Ki67+	 3536 31704
4247	0	0	Ki67+	 3549 31555
4248	0	0	Ki67+	 3556 31359
4249	0	0	Ki67+	 3564 31314
4250	0	0	Ki67+	 3600 31572
4251	0	0	Ki67+	 3603 31314
4252	0	0	Ki67+	 3607 31520
4253	0	0	Ki67+	 3621 31666
4254	0	0	Ki67+	 3636 31501
4255	0	0	Ki67+	 3636 31806
4256	0	0	Ki67+	 3637 31619
4257	0	0	Ki67+	 3639 31558
4258	0	0	Ki67+	 3647 31612
4259	0	0	Ki67+	 3648 31111
4260	0	0	Ki67+	 3652 31744
4261	0	0	Ki67+	 3655 31270
4262	0	0	Ki67+	 3657 31787
4263	0	0	Ki67+	 3665 31755
4264	0	0	Ki67+	 3670 31474
4265	0	0	Ki67+	 3672 31174
4266	0	0	Ki67+	 3672 31578
4267	0	0	Ki67+	 3676 31781
4268	0	0	Ki67+	 3678 31802
4269	0	0	Ki67+	 3681 31282
4270	0	0	Ki67+	 3686 31755
4271	0	0	Ki67+	 3695 31733
4272	0	0	Ki67+	 3699 31421
4273	0	0	Ki67+	 3720 31743
4274	0	0	Ki67+	 3725 31713
4275	0	0	Ki67+	 3736 31706
4276	0	0	Ki67+	 3737 31401
4277	0	0	Ki67+	 3751 31353
4278	0	0	Ki67+	 3754 31646
4279	0	0	Ki67+	 3755 31494
4280	0	0	Ki67+	 3756 31252
4281	0	0	Ki67+	 3757 31686
4282	0	0	Ki67+	 3766 31248
4283	0	0	Ki67+	 3772 31350
4284	0	0	Ki67+	 3781 31313
4285	0	0	Ki67+	 3786 31645
4286	0	0	Ki67+	 3806 31300
4287	0	0	Ki67+	 3826 31258
4288	0	0	Ki67+	 3846 31414
4289	0	0	Ki67+	 3862 31487
4290	0	0	Ki67+	 3874 31396
4291	0	0	Ki67+	 3875 31213
4292	0	0	Ki67+	 3876 31241
4293	0	0	Ki67+	 3909 31707
4294	0	0	Ki67+	 3928 31415
4295	0	0	Ki67+	 3931 31652
4296	0	0	Ki67+	 3946 31264
4297	0	0	Ki67+	 3947 31509
4298	0	0	Ki67+	 3948 31177
4299	0	0	Ki67+	 3953 31126
4300	0	0	Ki67+	 3959 31156
4301	0	0	Ki67+	 4005 31368
4302	0	0	Ki67+	 4014 31435
4303	0	0	Ki67+	 3305 32034
4304	0	0	Ki67+	 3327 32525
4305	0	0	Ki67+	 3342 32579
4306	0	0	Ki67+	 3400 31936
4307	0	0	Ki67+	 3410 32567
4308	0	0	Ki67+	 3412 32399
4309	0	0	Ki67+	 3417 32557
4310	0	0	Ki67+	 3425 32386
4311	0	0	Ki67+	 3431 31950
4312	0	0	Ki67+	 3450 32469
4313	0	0	Ki67+	 3455 32504
4314	0	0	Ki67+	 3475 31934
4315	0	0	Ki67+	 3485 32586
4316	0	0	Ki67+	 3488 32556
4317	0	0	Ki67+	 3491 31859
4318	0	0	Ki67+	 3492 32285
4319	0	0	Ki67+	 3515 32552
4320	0	0	Ki67+	 3532 32086
4321	0	0	Ki67+	 3540 32518
4322	0	0	Ki67+	 3555 31844
4323	0	0	Ki67+	 3559 32508
4324	0	0	Ki67+	 3560 32492
4325	0	0	Ki67+	 3566 31979
4326	0	0	Ki67+	 3580 31825
4327	0	0	Ki67+	 3592 32117
4328	0	0	Ki67+	 3626 32310
4329	0	0	Ki67+	 3631 32085
4330	0	0	Ki67+	 3640 32396
4331	0	0	Ki67+	 3640 32452
4332	0	0	Ki67+	 3642 32466
4333	0	0	Ki67+	 3668 32051
4334	0	0	Ki67+	 3694 32369
4335	0	0	Ki67+	 3699 32011
4336	0	0	Ki67+	 3726 31960
4337	0	0	Ki67+	 3735 32407
4338	0	0	Ki67+	 3737 32426
4339	0	0	Ki67+	 3748 32607
4340	0	0	Ki67+	 3762 32543
4341	0	0	Ki67+	 3763 32294
4342	0	0	Ki67+	 3766 31923
4343	0	0	Ki67+	 3788 32524
4344	0	0	Ki67+	 3792 32571
4345	0	0	Ki67+	 3797 32537
4346	0	0	Ki67+	 3809 32528
4347	0	0	Ki67+	 3811 32472
4348	0	0	Ki67+	 3818 32607
4349	0	0	Ki67+	 3822 32185
4350	0	0	Ki67+	 3823 31837
4351	0	0	Ki67+	 3823 31859
4352	0	0	Ki67+	 3825 32447
4353	0	0	Ki67+	 3828 32392
4354	0	0	Ki67+	 3835 31855
4355	0	0	Ki67+	 3835 32480
4356	0	0	Ki67+	 3836 32030
4357	0	0	Ki67+	 3849 32510
4358	0	0	Ki67+	 3852 32569
4359	0	0	Ki67+	 3860 32101
4360	0	0	Ki67+	 3860 32414
4361	0	0	Ki67+	 3876 32437
4362	0	0	Ki67+	 3879 32498
4363	0	0	Ki67+	 3882 32483
4364	0	0	Ki67+	 3887 32185
4365	0	0	Ki67+	 3889 32386
4366	0	0	Ki67+	 3894 32009
4367	0	0	Ki67+	 3896 32366
4368	0	0	Ki67+	 3901 32127
4369	0	0	Ki67+	 3908 32004
4370	0	0	Ki67+	 3908 32360
4371	0	0	Ki67+	 3911 32463
4372	0	0	Ki67+	 3913 32504
4373	0	0	Ki67+	 3916 32345
4374	0	0	Ki67+	 3923 32325
4375	0	0	Ki67+	 3925 32446
4376	0	0	Ki67+	 3928 32308
4377	0	0	Ki67+	 3931 32477
4378	0	0	Ki67+	 3936 32487
4379	0	0	Ki67+	 3942 32579
4380	0	0	Ki67+	 3943 32274
4381	0	0	Ki67+	 3948 32158
4382	0	0	Ki67+	 3952 32604
4383	0	0	Ki67+	 3954 32466
4384	0	0	Ki67+	 3959 32174
4385	0	0	Ki67+	 3961 32209
4386	0	0	Ki67+	 3964 32447
4387	0	0	Ki67+	 3964 32537
4388	0	0	Ki67+	 3970 32572
4389	0	0	Ki67+	 3972 32081
4390	0	0	Ki67+	 3972 32119
4391	0	0	Ki67+	 3972 32471
4392	0	0	Ki67+	 3973 32150
4393	0	0	Ki67+	 3981 32427
4394	0	0	Ki67+	 3983 32092
4395	0	0	Ki67+	 3989 32569
4396	0	0	Ki67+	 3992 32603
4397	0	0	Ki67+	 3993 32207
4398	0	0	Ki67+	 3994 32458
4399	0	0	Ki67+	 3997 32122
4400	0	0	Ki67+	 3997 32430
4401	0	0	Ki67+	 4007 32401
4402	0	0	Ki67+	 4011 32382
4403	0	0	Ki67+	 4013 32441
4404	0	0	Ki67+	 3218 33288
4405	0	0	Ki67+	 3219 32890
4406	0	0	Ki67+	 3236 33395
4407	0	0	Ki67+	 3242 33371
4408	0	0	Ki67+	 3245 32729
4409	0	0	Ki67+	 3254 33302
4410	0	0	Ki67+	 3255 33339
4411	0	0	Ki67+	 3257 33010
4412	0	0	Ki67+	 3258 33382
4413	0	0	Ki67+	 3262 32972
4414	0	0	Ki67+	 3264 32752
4415	0	0	Ki67+	 3265 33038
4416	0	0	Ki67+	 3268 33300
4417	0	0	Ki67+	 3269 33254
4418	0	0	Ki67+	 3275 32772
4419	0	0	Ki67+	 3279 33220
4420	0	0	Ki67+	 3284 33310
4421	0	0	Ki67+	 3303 33233
4422	0	0	Ki67+	 3310 32781
4423	0	0	Ki67+	 3321 32693
4424	0	0	Ki67+	 3324 33250
4425	0	0	Ki67+	 3327 33214
4426	0	0	Ki67+	 3332 32681
4427	0	0	Ki67+	 3338 33226
4428	0	0	Ki67+	 3343 32661
4429	0	0	Ki67+	 3344 32968
4430	0	0	Ki67+	 3346 32686
4431	0	0	Ki67+	 3357 33243
4432	0	0	Ki67+	 3364 32950
4433	0	0	Ki67+	 3373 33216
4434	0	0	Ki67+	 3377 33177
4435	0	0	Ki67+	 3378 32659
4436	0	0	Ki67+	 3378 33245
4437	0	0	Ki67+	 3380 33230
4438	0	0	Ki67+	 3383 32692
4439	0	0	Ki67+	 3386 32939
4440	0	0	Ki67+	 3396 32800
4441	0	0	Ki67+	 3397 32680
4442	0	0	Ki67+	 3399 33233
4443	0	0	Ki67+	 3404 32724
4444	0	0	Ki67+	 3408 32805
4445	0	0	Ki67+	 3410 32782
4446	0	0	Ki67+	 3414 33164
4447	0	0	Ki67+	 3415 32629
4448	0	0	Ki67+	 3422 32979
4449	0	0	Ki67+	 3423 32845
4450	0	0	Ki67+	 3423 33204
4451	0	0	Ki67+	 3424 33170
4452	0	0	Ki67+	 3434 33178
4453	0	0	Ki67+	 3439 32708
4454	0	0	Ki67+	 3440 32653
4455	0	0	Ki67+	 3443 32905
4456	0	0	Ki67+	 3444 32640
4457	0	0	Ki67+	 3450 33172
4458	0	0	Ki67+	 3460 32945
4459	0	0	Ki67+	 3463 32680
4460	0	0	Ki67+	 3465 33398
4461	0	0	Ki67+	 3467 32853
4462	0	0	Ki67+	 3472 32666
4463	0	0	Ki67+	 3474 33129
4464	0	0	Ki67+	 3482 32922
4465	0	0	Ki67+	 3485 32845
4466	0	0	Ki67+	 3487 32817
4467	0	0	Ki67+	 3490 32705
4468	0	0	Ki67+	 3491 33126
4469	0	0	Ki67+	 3493 33383
4470	0	0	Ki67+	 3496 32903
4471	0	0	Ki67+	 3496 33350
4472	0	0	Ki67+	 3497 32692
4473	0	0	Ki67+	 3498 32762
4474	0	0	Ki67+	 3512 32811
4475	0	0	Ki67+	 3514 32660
4476	0	0	Ki67+	 3514 33402
4477	0	0	Ki67+	 3515 33371
4478	0	0	Ki67+	 3516 32967
4479	0	0	Ki67+	 3519 32845
4480	0	0	Ki67+	 3520 33081
4481	0	0	Ki67+	 3525 32888
4482	0	0	Ki67+	 3526 33032
4483	0	0	Ki67+	 3528 32677
4484	0	0	Ki67+	 3533 33083
4485	0	0	Ki67+	 3535 33255
4486	0	0	Ki67+	 3539 33370
4487	0	0	Ki67+	 3545 32825
4488	0	0	Ki67+	 3555 33068
4489	0	0	Ki67+	 3556 32871
4490	0	0	Ki67+	 3561 33056
4491	0	0	Ki67+	 3561 33288
4492	0	0	Ki67+	 3567 33130
4493	0	0	Ki67+	 3569 32638
4494	0	0	Ki67+	 3570 32928
4495	0	0	Ki67+	 3571 32652
4496	0	0	Ki67+	 3574 32899
4497	0	0	Ki67+	 3578 32663
4498	0	0	Ki67+	 3582 33262
4499	0	0	Ki67+	 3587 32958
4500	0	0	Ki67+	 3591 33245
4501	0	0	Ki67+	 3601 32941
4502	0	0	Ki67+	 3611 32649
4503	0	0	Ki67+	 3611 32756
4504	0	0	Ki67+	 3612 32769
4505	0	0	Ki67+	 3615 32845
4506	0	0	Ki67+	 3615 33399
4507	0	0	Ki67+	 3617 33039
4508	0	0	Ki67+	 3621 32679
4509	0	0	Ki67+	 3623 33118
4510	0	0	Ki67+	 3624 33107
4511	0	0	Ki67+	 3633 33020
4512	0	0	Ki67+	 3636 33043
4513	0	0	Ki67+	 3639 32730
4514	0	0	Ki67+	 3647 32717
4515	0	0	Ki67+	 3649 33008
4516	0	0	Ki67+	 3660 33301
4517	0	0	Ki67+	 3674 32744
4518	0	0	Ki67+	 3678 32820
4519	0	0	Ki67+	 3681 33406
4520	0	0	Ki67+	 3692 32841
4521	0	0	Ki67+	 3709 33385
4522	0	0	Ki67+	 3714 32626
4523	0	0	Ki67+	 3720 32690
4524	0	0	Ki67+	 3728 32632
4525	0	0	Ki67+	 3728 32849
4526	0	0	Ki67+	 3730 32666
4527	0	0	Ki67+	 3734 32682
4528	0	0	Ki67+	 3745 33310
4529	0	0	Ki67+	 3753 32863
4530	0	0	Ki67+	 3773 33292
4531	0	0	Ki67+	 3780 33382
4532	0	0	Ki67+	 3789 33285
4533	0	0	Ki67+	 3801 32815
4534	0	0	Ki67+	 3805 32826
4535	0	0	Ki67+	 3805 33241
4536	0	0	Ki67+	 3809 33230
4537	0	0	Ki67+	 3812 32666
4538	0	0	Ki67+	 3812 32691
4539	0	0	Ki67+	 3818 32776
4540	0	0	Ki67+	 3822 32832
4541	0	0	Ki67+	 3822 32877
4542	0	0	Ki67+	 3823 33278
4543	0	0	Ki67+	 3824 33234
4544	0	0	Ki67+	 3836 32890
4545	0	0	Ki67+	 3837 32735
4546	0	0	Ki67+	 3837 32807
4547	0	0	Ki67+	 3837 32923
4548	0	0	Ki67+	 3837 33201
4549	0	0	Ki67+	 3848 32771
4550	0	0	Ki67+	 3849 33269
4551	0	0	Ki67+	 3850 32927
4552	0	0	Ki67+	 3856 32981
4553	0	0	Ki67+	 3856 33185
4554	0	0	Ki67+	 3862 32787
4555	0	0	Ki67+	 3863 32825
4556	0	0	Ki67+	 3866 33162
4557	0	0	Ki67+	 3867 33004
4558	0	0	Ki67+	 3868 32887
4559	0	0	Ki67+	 3869 32909
4560	0	0	Ki67+	 3878 32810
4561	0	0	Ki67+	 3878 32895
4562	0	0	Ki67+	 3878 32927
4563	0	0	Ki67+	 3881 33210
4564	0	0	Ki67+	 3885 32974
4565	0	0	Ki67+	 3888 32869
4566	0	0	Ki67+	 3888 33143
4567	0	0	Ki67+	 3895 32952
4568	0	0	Ki67+	 3901 32921
4569	0	0	Ki67+	 3908 33185
4570	0	0	Ki67+	 3918 33086
4571	0	0	Ki67+	 3919 32906
4572	0	0	Ki67+	 3922 33131
4573	0	0	Ki67+	 3924 32815
4574	0	0	Ki67+	 3926 33210
4575	0	0	Ki67+	 3930 33173
4576	0	0	Ki67+	 3939 33117
4577	0	0	Ki67+	 3942 33068
4578	0	0	Ki67+	 3946 32639
4579	0	0	Ki67+	 3952 33241
4580	0	0	Ki67+	 3953 33140
4581	0	0	Ki67+	 3954 33092
4582	0	0	Ki67+	 3964 33079
4583	0	0	Ki67+	 3968 32704
4584	0	0	Ki67+	 3968 32853
4585	0	0	Ki67+	 3969 32651
4586	0	0	Ki67+	 3971 33063
4587	0	0	Ki67+	 3972 33228
4588	0	0	Ki67+	 3979 32675
4589	0	0	Ki67+	 3983 33198
4590	0	0	Ki67+	 3984 33109
4591	0	0	Ki67+	 3993 32855
4592	0	0	Ki67+	 3995 32673
4593	0	0	Ki67+	 3996 33182
4594	0	0	Ki67+	 4001 32707
4595	0	0	Ki67+	 4002 32663
4596	0	0	Ki67+	 4007 33101
4597	0	0	Ki67+	 4011 32615
4598	0	0	Ki67+	 3217 33664
4599	0	0	Ki67+	 3217 33794
4600	0	0	Ki67+	 3217 33936
4601	0	0	Ki67+	 3217 34163
4602	0	0	Ki67+	 3225 33590
4603	0	0	Ki67+	 3243 33556
4604	0	0	Ki67+	 3245 33964
4605	0	0	Ki67+	 3249 34136
4606	0	0	Ki67+	 3261 33417
4607	0	0	Ki67+	 3263 34076
4608	0	0	Ki67+	 3265 33526
4609	0	0	Ki67+	 3268 33545
4610	0	0	Ki67+	 3270 33951
4611	0	0	Ki67+	 3289 34091
4612	0	0	Ki67+	 3301 34100
4613	0	0	Ki67+	 3313 33790
4614	0	0	Ki67+	 3313 34076
4615	0	0	Ki67+	 3318 33881
4616	0	0	Ki67+	 3319 33799
4617	0	0	Ki67+	 3332 33979
4618	0	0	Ki67+	 3333 33836
4619	0	0	Ki67+	 3335 33962
4620	0	0	Ki67+	 3337 33450
4621	0	0	Ki67+	 3339 33470
4622	0	0	Ki67+	 3341 33680
4623	0	0	Ki67+	 3341 33744
4624	0	0	Ki67+	 3357 33785
4625	0	0	Ki67+	 3359 33449
4626	0	0	Ki67+	 3364 33742
4627	0	0	Ki67+	 3374 33773
4628	0	0	Ki67+	 3375 33787
4629	0	0	Ki67+	 3380 33639
4630	0	0	Ki67+	 3381 33459
4631	0	0	Ki67+	 3385 33748
4632	0	0	Ki67+	 3390 34009
4633	0	0	Ki67+	 3391 33686
4634	0	0	Ki67+	 3393 33573
4635	0	0	Ki67+	 3395 33653
4636	0	0	Ki67+	 3397 33718
4637	0	0	Ki67+	 3401 33633
4638	0	0	Ki67+	 3402 34053
4639	0	0	Ki67+	 3406 33734
4640	0	0	Ki67+	 3408 33534
4641	0	0	Ki67+	 3412 33721
4642	0	0	Ki67+	 3413 33486
4643	0	0	Ki67+	 3414 33685
4644	0	0	Ki67+	 3418 33584
4645	0	0	Ki67+	 3419 33509
4646	0	0	Ki67+	 3419 33974
4647	0	0	Ki67+	 3424 33887
4648	0	0	Ki67+	 3425 33548
4649	0	0	Ki67+	 3426 33617
4650	0	0	Ki67+	 3428 33637
4651	0	0	Ki67+	 3430 33459
4652	0	0	Ki67+	 3434 33444
4653	0	0	Ki67+	 3436 33836
4654	0	0	Ki67+	 3451 33598
4655	0	0	Ki67+	 3452 33522
4656	0	0	Ki67+	 3452 33560
4657	0	0	Ki67+	 3456 33619
4658	0	0	Ki67+	 3456 33816
4659	0	0	Ki67+	 3457 34189
4660	0	0	Ki67+	 3463 33563
4661	0	0	Ki67+	 3465 33579
4662	0	0	Ki67+	 3466 33429
4663	0	0	Ki67+	 3482 33959
4664	0	0	Ki67+	 3489 33426
4665	0	0	Ki67+	 3495 34133
4666	0	0	Ki67+	 3499 33686
4667	0	0	Ki67+	 3516 34105
4668	0	0	Ki67+	 3517 34078
4669	0	0	Ki67+	 3518 33742
4670	0	0	Ki67+	 3521 33714
4671	0	0	Ki67+	 3526 34049
4672	0	0	Ki67+	 3529 33636
4673	0	0	Ki67+	 3529 33665
4674	0	0	Ki67+	 3529 33689
4675	0	0	Ki67+	 3534 33714
4676	0	0	Ki67+	 3536 33859
4677	0	0	Ki67+	 3545 33604
4678	0	0	Ki67+	 3551 34042
4679	0	0	Ki67+	 3555 33570
4680	0	0	Ki67+	 3567 33536
4681	0	0	Ki67+	 3571 33672
4682	0	0	Ki67+	 3572 33979
4683	0	0	Ki67+	 3583 33697
4684	0	0	Ki67+	 3590 33955
4685	0	0	Ki67+	 3599 33492
4686	0	0	Ki67+	 3599 33986
4687	0	0	Ki67+	 3602 33526
4688	0	0	Ki67+	 3605 34122
4689	0	0	Ki67+	 3608 33962
4690	0	0	Ki67+	 3616 33729
4691	0	0	Ki67+	 3624 33471
4692	0	0	Ki67+	 3625 33495
4693	0	0	Ki67+	 3640 33604
4694	0	0	Ki67+	 3640 34170
4695	0	0	Ki67+	 3641 33463
4696	0	0	Ki67+	 3650 33474
4697	0	0	Ki67+	 3657 33916
4698	0	0	Ki67+	 3660 33435
4699	0	0	Ki67+	 3661 33579
4700	0	0	Ki67+	 3673 33487
4701	0	0	Ki67+	 3680 33469
4702	0	0	Ki67+	 3682 33448
4703	0	0	Ki67+	 3689 33561
4704	0	0	Ki67+	 3703 33657
4705	0	0	Ki67+	 3706 33418
4706	0	0	Ki67+	 3715 33665
4707	0	0	Ki67+	 3718 33630
4708	0	0	Ki67+	 3744 33616
4709	0	0	Ki67+	 3747 33445
4710	0	0	Ki67+	 3769 33464
4711	0	0	Ki67+	 3783 33571
4712	0	0	Ki67+	 3785 33874
4713	0	0	Ki67+	 3810 33862
4714	0	0	Ki67+	 3819 33833
4715	0	0	Ki67+	 3822 34030
4716	0	0	Ki67+	 3828 33554
4717	0	0	Ki67+	 3843 33810
4718	0	0	Ki67+	 3848 33834
4719	0	0	Ki67+	 3862 33801
4720	0	0	Ki67+	 3957 33594
4721	0	0	Ki67+	 3963 33733
4722	0	0	Ki67+	 3971 33487
4723	0	0	Ki67+	 3981 33502
4724	0	0	Ki67+	 3995 33737
4725	0	0	Ki67+	 3255 34364
4726	0	0	Ki67+	 3289 34357
4727	0	0	Ki67+	 3294 34503
4728	0	0	Ki67+	 3297 34372
4729	0	0	Ki67+	 3308 34511
4730	0	0	Ki67+	 3326 34264
4731	0	0	Ki67+	 3359 34893
4732	0	0	Ki67+	 3453 34381
4733	0	0	Ki67+	 3457 34830
4734	0	0	Ki67+	 3478 34964
4735	0	0	Ki67+	 3479 34339
4736	0	0	Ki67+	 3508 34448
4737	0	0	Ki67+	 3511 34980
4738	0	0	Ki67+	 3549 34376
4739	0	0	Ki67+	 3554 34986
4740	0	0	Ki67+	 3561 34831
4741	0	0	Ki67+	 3570 34955
4742	0	0	Ki67+	 3575 34972
4743	0	0	Ki67+	 3589 34299
4744	0	0	Ki67+	 3608 34989
4745	0	0	Ki67+	 3618 34837
4746	0	0	Ki67+	 3632 34916
4747	0	0	Ki67+	 3698 34509
4748	0	0	Ki67+	 3708 34900
4749	0	0	Ki67+	 3717 34834
4750	0	0	Ki67+	 3725 34520
4751	0	0	Ki67+	 3746 34324
4752	0	0	Ki67+	 3751 34881
4753	0	0	Ki67+	 3752 34268
4754	0	0	Ki67+	 3775 34886
4755	0	0	Ki67+	 3777 34652
4756	0	0	Ki67+	 3784 34682
4757	0	0	Ki67+	 3800 34737
4758	0	0	Ki67+	 3808 34542
4759	0	0	Ki67+	 3809 34644
4760	0	0	Ki67+	 3812 34751
4761	0	0	Ki67+	 3840 34330
4762	0	0	Ki67+	 3852 34622
4763	0	0	Ki67+	 3871 34697
4764	0	0	Ki67+	 3908 34998
4765	0	0	Ki67+	 3919 34814
4766	0	0	Ki67+	 3937 34689
4767	0	0	Ki67+	 3953 34994
4768	0	0	Ki67+	 3954 34447
4769	0	0	Ki67+	 3970 34609
4770	0	0	Ki67+	 3996 34554
4771	0	0	Ki67+	 4009 34510
4772	0	0	Ki67+	 4011 34393
4773	0	0	Ki67+	 4014 34445
4774	0	0	Ki67+	 3243 35135
4775	0	0	Ki67+	 3257 35359
4776	0	0	Ki67+	 3267 35168
4777	0	0	Ki67+	 3308 35249
4778	0	0	Ki67+	 3309 35043
4779	0	0	Ki67+	 3310 35608
4780	0	0	Ki67+	 3313 35294
4781	0	0	Ki67+	 3314 35134
4782	0	0	Ki67+	 3318 35282
4783	0	0	Ki67+	 3333 35048
4784	0	0	Ki67+	 3341 35348
4785	0	0	Ki67+	 3361 35180
4786	0	0	Ki67+	 3385 35182
4787	0	0	Ki67+	 3386 35083
4788	0	0	Ki67+	 3399 35259
4789	0	0	Ki67+	 3402 35573
4790	0	0	Ki67+	 3413 35170
4791	0	0	Ki67+	 3438 35153
4792	0	0	Ki67+	 3445 35454
4793	0	0	Ki67+	 3466 35250
4794	0	0	Ki67+	 3478 35147
4795	0	0	Ki67+	 3513 35269
4796	0	0	Ki67+	 3519 35152
4797	0	0	Ki67+	 3547 35269
4798	0	0	Ki67+	 3555 35145
4799	0	0	Ki67+	 3572 35263
4800	0	0	Ki67+	 3575 35088
4801	0	0	Ki67+	 3579 35141
4802	0	0	Ki67+	 3586 35237
4803	0	0	Ki67+	 3608 35228
4804	0	0	Ki67+	 3616 35147
4805	0	0	Ki67+	 3622 35164
4806	0	0	Ki67+	 3623 35073
4807	0	0	Ki67+	 3625 35201
4808	0	0	Ki67+	 3660 35051
4809	0	0	Ki67+	 3702 35737
4810	0	0	Ki67+	 3703 35655
4811	0	0	Ki67+	 3725 35478
4812	0	0	Ki67+	 3731 35466
4813	0	0	Ki67+	 3734 35556
4814	0	0	Ki67+	 3735 35636
4815	0	0	Ki67+	 3738 35733
4816	0	0	Ki67+	 3755 35618
4817	0	0	Ki67+	 3765 35087
4818	0	0	Ki67+	 3767 35719
4819	0	0	Ki67+	 3870 35759
4820	0	0	Ki67+	 3886 35146
4821	0	0	Ki67+	 3907 35486
4822	0	0	Ki67+	 3914 35741
4823	0	0	Ki67+	 3923 35766
4824	0	0	Ki67+	 3929 35015
4825	0	0	Ki67+	 3933 35647
4826	0	0	Ki67+	 3950 35146
4827	0	0	Ki67+	 3990 35125
4828	0	0	Ki67+	 3995 35270
4829	0	0	Ki67+	 4001 35616
4830	0	0	Ki67+	 4001 35749
4831	0	0	Ki67+	 4004 35134
4832	0	0	Ki67+	 3240 35891
4833	0	0	Ki67+	 3257 35887
4834	0	0	Ki67+	 3266 36166
4835	0	0	Ki67+	 3268 35957
4836	0	0	Ki67+	 3282 35833
4837	0	0	Ki67+	 3292 36130
4838	0	0	Ki67+	 3295 36144
4839	0	0	Ki67+	 3297 36277
4840	0	0	Ki67+	 3298 36033
4841	0	0	Ki67+	 3308 35947
4842	0	0	Ki67+	 3313 36230
4843	0	0	Ki67+	 3322 35969
4844	0	0	Ki67+	 3324 36242
4845	0	0	Ki67+	 3359 35906
4846	0	0	Ki67+	 3363 36196
4847	0	0	Ki67+	 3366 35986
4848	0	0	Ki67+	 3373 36178
4849	0	0	Ki67+	 3380 36162
4850	0	0	Ki67+	 3381 35919
4851	0	0	Ki67+	 3386 35966
4852	0	0	Ki67+	 3391 36155
4853	0	0	Ki67+	 3394 36107
4854	0	0	Ki67+	 3398 35928
4855	0	0	Ki67+	 3418 36498
4856	0	0	Ki67+	 3419 36134
4857	0	0	Ki67+	 3429 36069
4858	0	0	Ki67+	 3449 36118
4859	0	0	Ki67+	 3457 36110
4860	0	0	Ki67+	 3460 36039
4861	0	0	Ki67+	 3462 36025
4862	0	0	Ki67+	 3467 35896
4863	0	0	Ki67+	 3473 36062
4864	0	0	Ki67+	 3493 36073
4865	0	0	Ki67+	 3493 36101
4866	0	0	Ki67+	 3495 36577
4867	0	0	Ki67+	 3514 36197
4868	0	0	Ki67+	 3515 36123
4869	0	0	Ki67+	 3524 36536
4870	0	0	Ki67+	 3531 36204
4871	0	0	Ki67+	 3532 36153
4872	0	0	Ki67+	 3538 36132
4873	0	0	Ki67+	 3539 35958
4874	0	0	Ki67+	 3546 36528
4875	0	0	Ki67+	 3557 36024
4876	0	0	Ki67+	 3571 36065
4877	0	0	Ki67+	 3577 36036
4878	0	0	Ki67+	 3580 36171
4879	0	0	Ki67+	 3589 36596
4880	0	0	Ki67+	 3601 36017
4881	0	0	Ki67+	 3605 36455
4882	0	0	Ki67+	 3614 36109
4883	0	0	Ki67+	 3620 36155
4884	0	0	Ki67+	 3632 35989
4885	0	0	Ki67+	 3654 36350
4886	0	0	Ki67+	 3659 35977
4887	0	0	Ki67+	 3664 36502
4888	0	0	Ki67+	 3667 36565
4889	0	0	Ki67+	 3682 36593
4890	0	0	Ki67+	 3693 36508
4891	0	0	Ki67+	 3701 36468
4892	0	0	Ki67+	 3718 36488
4893	0	0	Ki67+	 3763 35897
4894	0	0	Ki67+	 3784 35966
4895	0	0	Ki67+	 3796 35962
4896	0	0	Ki67+	 3812 35965
4897	0	0	Ki67+	 3825 36372
4898	0	0	Ki67+	 3829 36406
4899	0	0	Ki67+	 3835 36222
4900	0	0	Ki67+	 3845 36000
4901	0	0	Ki67+	 3854 36391
4902	0	0	Ki67+	 3857 36335
4903	0	0	Ki67+	 3869 36221
4904	0	0	Ki67+	 3879 36395
4905	0	0	Ki67+	 3882 36543
4906	0	0	Ki67+	 3887 36381
4907	0	0	Ki67+	 3908 36271
4908	0	0	Ki67+	 3928 36397
4909	0	0	Ki67+	 3928 36449
4910	0	0	Ki67+	 3934 36190
4911	0	0	Ki67+	 3949 36281
4912	0	0	Ki67+	 3959 36435
4913	0	0	Ki67+	 3963 36515
4914	0	0	Ki67+	 3964 36379
4915	0	0	Ki67+	 3970 36399
4916	0	0	Ki67+	 3977 36469
4917	0	0	Ki67+	 3977 36524
4918	0	0	Ki67+	 3979 36434
4919	0	0	Ki67+	 3989 36095
4920	0	0	Ki67+	 4003 36464
4921	0	0	Ki67+	 4009 35949
4922	0	0	Ki67+	 3218 37267
4923	0	0	Ki67+	 3238 36945
4924	0	0	Ki67+	 3238 37253
4925	0	0	Ki67+	 3258 37185
4926	0	0	Ki67+	 3261 37229
4927	0	0	Ki67+	 3269 37317
4928	0	0	Ki67+	 3271 37211
4929	0	0	Ki67+	 3334 37317
4930	0	0	Ki67+	 3361 36610
4931	0	0	Ki67+	 3370 37242
4932	0	0	Ki67+	 3373 36901
4933	0	0	Ki67+	 3448 37173
4934	0	0	Ki67+	 3459 36894
4935	0	0	Ki67+	 3469 37022
4936	0	0	Ki67+	 3474 37047
4937	0	0	Ki67+	 3483 36911
4938	0	0	Ki67+	 3487 36887
4939	0	0	Ki67+	 3496 36917
4940	0	0	Ki67+	 3498 37375
4941	0	0	Ki67+	 3508 36655
4942	0	0	Ki67+	 3517 37155
4943	0	0	Ki67+	 3542 36915
4944	0	0	Ki67+	 3556 37066
4945	0	0	Ki67+	 3574 37057
4946	0	0	Ki67+	 3575 36894
4947	0	0	Ki67+	 3583 37066
4948	0	0	Ki67+	 3586 37386
4949	0	0	Ki67+	 3596 37332
4950	0	0	Ki67+	 3597 36914
4951	0	0	Ki67+	 3603 36900
4952	0	0	Ki67+	 3624 36899
4953	0	0	Ki67+	 3644 37039
4954	0	0	Ki67+	 3649 36911
4955	0	0	Ki67+	 3659 36824
4956	0	0	Ki67+	 3672 36915
4957	0	0	Ki67+	 3676 37176
4958	0	0	Ki67+	 3694 36774
4959	0	0	Ki67+	 3708 37028
4960	0	0	Ki67+	 3708 37309
4961	0	0	Ki67+	 3711 36914
4962	0	0	Ki67+	 3728 36948
4963	0	0	Ki67+	 3749 36911
4964	0	0	Ki67+	 3772 36901
4965	0	0	Ki67+	 3784 37268
4966	0	0	Ki67+	 3812 36962
4967	0	0	Ki67+	 3815 36693
4968	0	0	Ki67+	 3825 37273
4969	0	0	Ki67+	 3831 36910
4970	0	0	Ki67+	 3837 36935
4971	0	0	Ki67+	 3851 36902
4972	0	0	Ki67+	 3869 37082
4973	0	0	Ki67+	 3917 37064
4974	0	0	Ki67+	 3920 36670
4975	0	0	Ki67+	 3947 36623
4976	0	0	Ki67+	 3959 36767
4977	0	0	Ki67+	 3984 37099
4978	0	0	Ki67+	 4001 36727
4979	0	0	Ki67+	 4005 36758
4980	0	0	Ki67+	 3234 37564
4981	0	0	Ki67+	 3270 37511
4982	0	0	Ki67+	 3324 37770
4983	0	0	Ki67+	 3334 37803
4984	0	0	Ki67+	 3335 37754
4985	0	0	Ki67+	 3345 37598
4986	0	0	Ki67+	 3355 37776
4987	0	0	Ki67+	 3362 37768
4988	0	0	Ki67+	 3370 37605
4989	0	0	Ki67+	 3408 37746
4990	0	0	Ki67+	 3414 37926
4991	0	0	Ki67+	 3429 37766
4992	0	0	Ki67+	 3474 37527
4993	0	0	Ki67+	 3490 37739
4994	0	0	Ki67+	 3498 37804
4995	0	0	Ki67+	 3513 37419
4996	0	0	Ki67+	 3542 37502
4997	0	0	Ki67+	 3544 37754
4998	0	0	Ki67+	 3547 37419
4999	0	0	Ki67+	 3548 37798
5000	0	0	Ki67+	 3552 37884
5001	0	0	Ki67+	 3565 37554
5002	0	0	Ki67+	 3569 37439
5003	0	0	Ki67+	 3571 37898
5004	0	0	Ki67+	 3572 37417
5005	0	0	Ki67+	 3573 37692
5006	0	0	Ki67+	 3595 37553
5007	0	0	Ki67+	 3605 37728
5008	0	0	Ki67+	 3612 37541
5009	0	0	Ki67+	 3633 38018
5010	0	0	Ki67+	 3636 37483
5011	0	0	Ki67+	 3636 37527
5012	0	0	Ki67+	 3638 37459
5013	0	0	Ki67+	 3658 37788
5014	0	0	Ki67+	 3669 37876
5015	0	0	Ki67+	 3710 37821
5016	0	0	Ki67+	 3712 37428
5017	0	0	Ki67+	 3740 37455
5018	0	0	Ki67+	 3758 37441
5019	0	0	Ki67+	 3774 37450
5020	0	0	Ki67+	 3813 37843
5021	0	0	Ki67+	 3885 37630
5022	0	0	Ki67+	 3937 38184
5023	0	0	Ki67+	 3952 38153
5024	0	0	Ki67+	 3960 37463
5025	0	0	Ki67+	 3964 38120
5026	0	0	Ki67+	 3971 38088
5027	0	0	Ki67+	 3975 38192
5028	0	0	Ki67+	 4000 38090
5029	0	0	Ki67+	 4013 38059
5030	0	0	Ki67+	 3448 38222
5031	0	0	Ki67+	 3474 38425
5032	0	0	Ki67+	 3479 38496
5033	0	0	Ki67+	 3502 38472
5034	0	0	Ki67+	 3521 38469
5035	0	0	Ki67+	 3529 38414
5036	0	0	Ki67+	 3534 38260
5037	0	0	Ki67+	 3542 38458
5038	0	0	Ki67+	 3546 38282
5039	0	0	Ki67+	 3565 38276
5040	0	0	Ki67+	 3567 38438
5041	0	0	Ki67+	 3584 38794
5042	0	0	Ki67+	 3593 38763
5043	0	0	Ki67+	 3623 38465
5044	0	0	Ki67+	 3631 38267
5045	0	0	Ki67+	 3632 38251
5046	0	0	Ki67+	 3647 38735
5047	0	0	Ki67+	 3649 38423
5048	0	0	Ki67+	 3655 38287
5049	0	0	Ki67+	 3680 38423
5050	0	0	Ki67+	 3714 38246
5051	0	0	Ki67+	 3721 38461
5052	0	0	Ki67+	 3741 38702
5053	0	0	Ki67+	 3764 38984
5054	0	0	Ki67+	 3768 38667
5055	0	0	Ki67+	 3774 38885
5056	0	0	Ki67+	 3778 38428
5057	0	0	Ki67+	 3778 38927
5058	0	0	Ki67+	 3784 38940
5059	0	0	Ki67+	 3794 38896
5060	0	0	Ki67+	 3810 38359
5061	0	0	Ki67+	 3810 38866
5062	0	0	Ki67+	 3818 38333
5063	0	0	Ki67+	 3831 38353
5064	0	0	Ki67+	 3831 38561
5065	0	0	Ki67+	 3841 38848
5066	0	0	Ki67+	 3851 38218
5067	0	0	Ki67+	 3856 38352
5068	0	0	Ki67+	 3864 38241
5069	0	0	Ki67+	 3865 38847
5070	0	0	Ki67+	 3876 38505
5071	0	0	Ki67+	 3878 38406
5072	0	0	Ki67+	 3879 38895
5073	0	0	Ki67+	 3901 38357
5074	0	0	Ki67+	 3903 38387
5075	0	0	Ki67+	 3930 38216
5076	0	0	Ki67+	 3936 38765
5077	0	0	Ki67+	 3939 39006
5078	0	0	Ki67+	 3948 38340
5079	0	0	Ki67+	 3954 38787
5080	0	0	Ki67+	 3956 38273
5081	0	0	Ki67+	 3958 38243
5082	0	0	Ki67+	 3971 38772
5083	0	0	Ki67+	 3972 38865
5084	0	0	Ki67+	 3975 38295
5085	0	0	Ki67+	 3977 39007
5086	0	0	Ki67+	 3978 38250
5087	0	0	Ki67+	 3989 38339
5088	0	0	Ki67+	 3990 38771
5089	0	0	Ki67+	 4010 38211
5090	0	0	Ki67+	 4012 38819
5091	0	0	Ki67+	 3647 39087
5092	0	0	Ki67+	 3657 39056
5093	0	0	Ki67+	 3673 39034
5094	0	0	Ki67+	 3697 39020
5095	0	0	Ki67+	 3703 39399
5096	0	0	Ki67+	 3724 39387
5097	0	0	Ki67+	 3775 39237
5098	0	0	Ki67+	 3782 39050
5099	0	0	Ki67+	 3797 39802
5100	0	0	Ki67+	 3798 39734
5101	0	0	Ki67+	 3800 39675
5102	0	0	Ki67+	 3822 39755
5103	0	0	Ki67+	 3838 39791
5104	0	0	Ki67+	 3841 39504
5105	0	0	Ki67+	 3860 39760
5106	0	0	Ki67+	 3864 39733
5107	0	0	Ki67+	 3869 39291
5108	0	0	Ki67+	 3874 39695
5109	0	0	Ki67+	 3882 39285
5110	0	0	Ki67+	 3887 39755
5111	0	0	Ki67+	 3898 39737
5112	0	0	Ki67+	 3900 39125
5113	0	0	Ki67+	 3908 39801
5114	0	0	Ki67+	 3916 39464
5115	0	0	Ki67+	 3927 39388
5116	0	0	Ki67+	 3940 39019
5117	0	0	Ki67+	 3951 39676
5118	0	0	Ki67+	 3954 39648
5119	0	0	Ki67+	 3958 39769
5120	0	0	Ki67+	 3959 39696
5121	0	0	Ki67+	 3959 39752
5122	0	0	Ki67+	 3974 39500
5123	0	0	Ki67+	 3977 39727
5124	0	0	Ki67+	 3978 39486
5125	0	0	Ki67+	 3998 39748
5126	0	0	Ki67+	 3841 39814
5127	0	0	Ki67+	 3903 40228
5128	0	0	Ki67+	 3905 39862
5129	0	0	Ki67+	 3934 39825
5130	0	0	Ki67+	 3937 40286
5131	0	0	Ki67+	 3944 39934
5132	0	0	Ki67+	 3958 40522
5133	0	0	Ki67+	 3969 40248
5134	0	0	Ki67+	 3984 40515
5135	0	0	Ki67+	 4003 40457
5136	0	0	Ki67+	 4004 40162
5137	0	0	Ki67+	 4018 9655
5138	0	0	Ki67+	 4071 9776
5139	0	0	Ki67+	 4394 9236
5140	0	0	Ki67+	 4444 9194
5141	0	0	Ki67+	 4521 9149
5142	0	0	Ki67+	 4509 11186
5143	0	0	Ki67+	 4742 11120
5144	0	0	Ki67+	 4794 10979
5145	0	0	Ki67+	 4451 11696
5146	0	0	Ki67+	 4536 11573
5147	0	0	Ki67+	 4537 11556
5148	0	0	Ki67+	 4694 11889
5149	0	0	Ki67+	 4743 11523
5150	0	0	Ki67+	 4283 12579
5151	0	0	Ki67+	 4389 13019
5152	0	0	Ki67+	 4413 13044
5153	0	0	Ki67+	 4444 12381
5154	0	0	Ki67+	 4488 12883
5155	0	0	Ki67+	 4516 12568
5156	0	0	Ki67+	 4645 12695
5157	0	0	Ki67+	 4712 12494
5158	0	0	Ki67+	 4735 12514
5159	0	0	Ki67+	 4251 13502
5160	0	0	Ki67+	 4278 13577
5161	0	0	Ki67+	 4409 13583
5162	0	0	Ki67+	 4409 13657
5163	0	0	Ki67+	 4106 14524
5164	0	0	Ki67+	 4124 14536
5165	0	0	Ki67+	 4190 14487
5166	0	0	Ki67+	 4222 14189
5167	0	0	Ki67+	 4224 14481
5168	0	0	Ki67+	 4290 14491
5169	0	0	Ki67+	 4348 14577
5170	0	0	Ki67+	 4355 14450
5171	0	0	Ki67+	 4359 14543
5172	0	0	Ki67+	 4494 14499
5173	0	0	Ki67+	 4555 14475
5174	0	0	Ki67+	 4575 14403
5175	0	0	Ki67+	 4740 14025
5176	0	0	Ki67+	 4040 15213
5177	0	0	Ki67+	 4064 15247
5178	0	0	Ki67+	 4066 14737
5179	0	0	Ki67+	 4080 15391
5180	0	0	Ki67+	 4102 14677
5181	0	0	Ki67+	 4125 14696
5182	0	0	Ki67+	 4143 14725
5183	0	0	Ki67+	 4145 14757
5184	0	0	Ki67+	 4157 14911
5185	0	0	Ki67+	 4161 15150
5186	0	0	Ki67+	 4163 14887
5187	0	0	Ki67+	 4163 15336
5188	0	0	Ki67+	 4164 15275
5189	0	0	Ki67+	 4169 14926
5190	0	0	Ki67+	 4171 15313
5191	0	0	Ki67+	 4178 15210
5192	0	0	Ki67+	 4189 15354
5193	0	0	Ki67+	 4190 15447
5194	0	0	Ki67+	 4194 14955
5195	0	0	Ki67+	 4196 14938
5196	0	0	Ki67+	 4203 15181
5197	0	0	Ki67+	 4208 15455
5198	0	0	Ki67+	 4217 14812
5199	0	0	Ki67+	 4219 14857
5200	0	0	Ki67+	 4221 14833
5201	0	0	Ki67+	 4234 15291
5202	0	0	Ki67+	 4235 15212
5203	0	0	Ki67+	 4237 15000
5204	0	0	Ki67+	 4244 14873
5205	0	0	Ki67+	 4263 15063
5206	0	0	Ki67+	 4263 15254
5207	0	0	Ki67+	 4265 14677
5208	0	0	Ki67+	 4268 15222
5209	0	0	Ki67+	 4272 15162
5210	0	0	Ki67+	 4280 15395
5211	0	0	Ki67+	 4283 15452
5212	0	0	Ki67+	 4284 14706
5213	0	0	Ki67+	 4286 15357
5214	0	0	Ki67+	 4291 15247
5215	0	0	Ki67+	 4296 15378
5216	0	0	Ki67+	 4310 15274
5217	0	0	Ki67+	 4315 14900
5218	0	0	Ki67+	 4340 14855
5219	0	0	Ki67+	 4405 15059
5220	0	0	Ki67+	 4405 15097
5221	0	0	Ki67+	 4414 14731
5222	0	0	Ki67+	 4424 14946
5223	0	0	Ki67+	 4433 15175
5224	0	0	Ki67+	 4437 15268
5225	0	0	Ki67+	 4448 15060
5226	0	0	Ki67+	 4449 14780
5227	0	0	Ki67+	 4450 15312
5228	0	0	Ki67+	 4455 14893
5229	0	0	Ki67+	 4462 15082
5230	0	0	Ki67+	 4463 14933
5231	0	0	Ki67+	 4464 15339
5232	0	0	Ki67+	 4482 14991
5233	0	0	Ki67+	 4489 15079
5234	0	0	Ki67+	 4498 15199
5235	0	0	Ki67+	 4499 15384
5236	0	0	Ki67+	 4513 14844
5237	0	0	Ki67+	 4516 14678
5238	0	0	Ki67+	 4516 15256
5239	0	0	Ki67+	 4519 15113
5240	0	0	Ki67+	 4527 15370
5241	0	0	Ki67+	 4528 15269
5242	0	0	Ki67+	 4530 15179
5243	0	0	Ki67+	 4531 15327
5244	0	0	Ki67+	 4539 15112
5245	0	0	Ki67+	 4541 15358
5246	0	0	Ki67+	 4545 14942
5247	0	0	Ki67+	 4547 15202
5248	0	0	Ki67+	 4551 15322
5249	0	0	Ki67+	 4554 15128
5250	0	0	Ki67+	 4556 14956
5251	0	0	Ki67+	 4557 14913
5252	0	0	Ki67+	 4560 14658
5253	0	0	Ki67+	 4562 15424
5254	0	0	Ki67+	 4574 14954
5255	0	0	Ki67+	 4577 14984
5256	0	0	Ki67+	 4585 15414
5257	0	0	Ki67+	 4594 15270
5258	0	0	Ki67+	 4599 15293
5259	0	0	Ki67+	 4602 15173
5260	0	0	Ki67+	 4605 15153
5261	0	0	Ki67+	 4621 15101
5262	0	0	Ki67+	 4621 15113
5263	0	0	Ki67+	 4622 14796
5264	0	0	Ki67+	 4622 14812
5265	0	0	Ki67+	 4627 15317
5266	0	0	Ki67+	 4630 15172
5267	0	0	Ki67+	 4639 15106
5268	0	0	Ki67+	 4639 15257
5269	0	0	Ki67+	 4642 14824
5270	0	0	Ki67+	 4642 15243
5271	0	0	Ki67+	 4644 15010
5272	0	0	Ki67+	 4651 15218
5273	0	0	Ki67+	 4659 15316
5274	0	0	Ki67+	 4662 15090
5275	0	0	Ki67+	 4669 15184
5276	0	0	Ki67+	 4670 15328
5277	0	0	Ki67+	 4676 15032
5278	0	0	Ki67+	 4679 14975
5279	0	0	Ki67+	 4681 14956
5280	0	0	Ki67+	 4682 15188
5281	0	0	Ki67+	 4685 15258
5282	0	0	Ki67+	 4693 14965
5283	0	0	Ki67+	 4698 14814
5284	0	0	Ki67+	 4698 15263
5285	0	0	Ki67+	 4699 15183
5286	0	0	Ki67+	 4701 14859
5287	0	0	Ki67+	 4704 14991
5288	0	0	Ki67+	 4706 15300
5289	0	0	Ki67+	 4713 14861
5290	0	0	Ki67+	 4728 14845
5291	0	0	Ki67+	 4786 14925
5292	0	0	Ki67+	 4794 14733
5293	0	0	Ki67+	 4019 15951
5294	0	0	Ki67+	 4019 16171
5295	0	0	Ki67+	 4021 15608
5296	0	0	Ki67+	 4022 15884
5297	0	0	Ki67+	 4037 16016
5298	0	0	Ki67+	 4043 15863
5299	0	0	Ki67+	 4051 15891
5300	0	0	Ki67+	 4054 15831
5301	0	0	Ki67+	 4086 15879
5302	0	0	Ki67+	 4093 16103
5303	0	0	Ki67+	 4126 16117
5304	0	0	Ki67+	 4155 15975
5305	0	0	Ki67+	 4160 15986
5306	0	0	Ki67+	 4174 15740
5307	0	0	Ki67+	 4179 15874
5308	0	0	Ki67+	 4196 15658
5309	0	0	Ki67+	 4197 16248
5310	0	0	Ki67+	 4198 15585
5311	0	0	Ki67+	 4208 15686
5312	0	0	Ki67+	 4218 15838
5313	0	0	Ki67+	 4220 15722
5314	0	0	Ki67+	 4227 15502
5315	0	0	Ki67+	 4232 15883
5316	0	0	Ki67+	 4242 15650
5317	0	0	Ki67+	 4244 16253
5318	0	0	Ki67+	 4250 16107
5319	0	0	Ki67+	 4252 15714
5320	0	0	Ki67+	 4255 15831
5321	0	0	Ki67+	 4260 15757
5322	0	0	Ki67+	 4268 15658
5323	0	0	Ki67+	 4279 15476
5324	0	0	Ki67+	 4295 15817
5325	0	0	Ki67+	 4296 15558
5326	0	0	Ki67+	 4296 15622
5327	0	0	Ki67+	 4303 16205
5328	0	0	Ki67+	 4309 16161
5329	0	0	Ki67+	 4321 15596
5330	0	0	Ki67+	 4324 15505
5331	0	0	Ki67+	 4328 15853
5332	0	0	Ki67+	 4333 15642
5333	0	0	Ki67+	 4338 16187
5334	0	0	Ki67+	 4344 15500
5335	0	0	Ki67+	 4347 15606
5336	0	0	Ki67+	 4355 15787
5337	0	0	Ki67+	 4360 15649
5338	0	0	Ki67+	 4366 16211
5339	0	0	Ki67+	 4368 15678
5340	0	0	Ki67+	 4368 15759
5341	0	0	Ki67+	 4376 15652
5342	0	0	Ki67+	 4377 15803
5343	0	0	Ki67+	 4385 16216
5344	0	0	Ki67+	 4389 15847
5345	0	0	Ki67+	 4390 15515
5346	0	0	Ki67+	 4391 15498
5347	0	0	Ki67+	 4392 15782
5348	0	0	Ki67+	 4400 15750
5349	0	0	Ki67+	 4404 15565
5350	0	0	Ki67+	 4405 15581
5351	0	0	Ki67+	 4414 15536
5352	0	0	Ki67+	 4417 16132
5353	0	0	Ki67+	 4418 16169
5354	0	0	Ki67+	 4421 16182
5355	0	0	Ki67+	 4424 15577
5356	0	0	Ki67+	 4430 15615
5357	0	0	Ki67+	 4432 15533
5358	0	0	Ki67+	 4439 15584
5359	0	0	Ki67+	 4442 16082
5360	0	0	Ki67+	 4443 15641
5361	0	0	Ki67+	 4450 15539
5362	0	0	Ki67+	 4451 15672
5363	0	0	Ki67+	 4453 15617
5364	0	0	Ki67+	 4456 15507
5365	0	0	Ki67+	 4461 15583
5366	0	0	Ki67+	 4463 15638
5367	0	0	Ki67+	 4465 16049
5368	0	0	Ki67+	 4466 15757
5369	0	0	Ki67+	 4468 16132
5370	0	0	Ki67+	 4472 16083
5371	0	0	Ki67+	 4473 15558
5372	0	0	Ki67+	 4480 16124
5373	0	0	Ki67+	 4486 15629
5374	0	0	Ki67+	 4490 15483
5375	0	0	Ki67+	 4495 15845
5376	0	0	Ki67+	 4500 16003
5377	0	0	Ki67+	 4502 16049
5378	0	0	Ki67+	 4502 16092
5379	0	0	Ki67+	 4512 15475
5380	0	0	Ki67+	 4521 16063
5381	0	0	Ki67+	 4526 15515
5382	0	0	Ki67+	 4532 16008
5383	0	0	Ki67+	 4533 16081
5384	0	0	Ki67+	 4537 15562
5385	0	0	Ki67+	 4538 15501
5386	0	0	Ki67+	 4538 16027
5387	0	0	Ki67+	 4541 15787
5388	0	0	Ki67+	 4545 16063
5389	0	0	Ki67+	 4547 16045
5390	0	0	Ki67+	 4549 16092
5391	0	0	Ki67+	 4553 15466
5392	0	0	Ki67+	 4553 15601
5393	0	0	Ki67+	 4555 15503
5394	0	0	Ki67+	 4561 15814
5395	0	0	Ki67+	 4571 15483
5396	0	0	Ki67+	 4581 15595
5397	0	0	Ki67+	 4582 15516
5398	0	0	Ki67+	 4584 15691
5399	0	0	Ki67+	 4591 15574
5400	0	0	Ki67+	 4592 15804
5401	0	0	Ki67+	 4596 15931
5402	0	0	Ki67+	 4602 15462
5403	0	0	Ki67+	 4608 16238
5404	0	0	Ki67+	 4610 15596
5405	0	0	Ki67+	 4613 15758
5406	0	0	Ki67+	 4616 15710
5407	0	0	Ki67+	 4620 15685
5408	0	0	Ki67+	 4624 15479
5409	0	0	Ki67+	 4627 15871
5410	0	0	Ki67+	 4634 15882
5411	0	0	Ki67+	 4641 15930
5412	0	0	Ki67+	 4658 16188
5413	0	0	Ki67+	 4663 16254
5414	0	0	Ki67+	 4665 15951
5415	0	0	Ki67+	 4683 16154
5416	0	0	Ki67+	 4687 15992
5417	0	0	Ki67+	 4755 16034
5418	0	0	Ki67+	 4759 16061
5419	0	0	Ki67+	 4780 16075
5420	0	0	Ki67+	 4781 15690
5421	0	0	Ki67+	 4798 16103
5422	0	0	Ki67+	 4048 16411
5423	0	0	Ki67+	 4122 16703
5424	0	0	Ki67+	 4140 16433
5425	0	0	Ki67+	 4148 16483
5426	0	0	Ki67+	 4150 16457
5427	0	0	Ki67+	 4158 16496
5428	0	0	Ki67+	 4160 16407
5429	0	0	Ki67+	 4161 16473
5430	0	0	Ki67+	 4166 16314
5431	0	0	Ki67+	 4173 16366
5432	0	0	Ki67+	 4178 16560
5433	0	0	Ki67+	 4181 16316
5434	0	0	Ki67+	 4189 16295
5435	0	0	Ki67+	 4189 16332
5436	0	0	Ki67+	 4202 16399
5437	0	0	Ki67+	 4205 16288
5438	0	0	Ki67+	 4207 16959
5439	0	0	Ki67+	 4208 16418
5440	0	0	Ki67+	 4208 16641
5441	0	0	Ki67+	 4210 16305
5442	0	0	Ki67+	 4227 16406
5443	0	0	Ki67+	 4259 16686
5444	0	0	Ki67+	 4261 16501
5445	0	0	Ki67+	 4262 16409
5446	0	0	Ki67+	 4267 16838
5447	0	0	Ki67+	 4271 16275
5448	0	0	Ki67+	 4271 16308
5449	0	0	Ki67+	 4282 16441
5450	0	0	Ki67+	 4283 16943
5451	0	0	Ki67+	 4318 16319
5452	0	0	Ki67+	 4326 16350
5453	0	0	Ki67+	 4343 16897
5454	0	0	Ki67+	 4348 16314
5455	0	0	Ki67+	 4350 16349
5456	0	0	Ki67+	 4354 16558
5457	0	0	Ki67+	 4365 16806
5458	0	0	Ki67+	 4367 16332
5459	0	0	Ki67+	 4382 16311
5460	0	0	Ki67+	 4413 16653
5461	0	0	Ki67+	 4432 16830
5462	0	0	Ki67+	 4432 17013
5463	0	0	Ki67+	 4447 16960
5464	0	0	Ki67+	 4454 16993
5465	0	0	Ki67+	 4456 16413
5466	0	0	Ki67+	 4461 16428
5467	0	0	Ki67+	 4461 16481
5468	0	0	Ki67+	 4464 16625
5469	0	0	Ki67+	 4470 16544
5470	0	0	Ki67+	 4478 16477
5471	0	0	Ki67+	 4479 16614
5472	0	0	Ki67+	 4481 16400
5473	0	0	Ki67+	 4486 16525
5474	0	0	Ki67+	 4486 16568
5475	0	0	Ki67+	 4492 16641
5476	0	0	Ki67+	 4494 16548
5477	0	0	Ki67+	 4498 16385
5478	0	0	Ki67+	 4513 16687
5479	0	0	Ki67+	 4518 16387
5480	0	0	Ki67+	 4527 16492
5481	0	0	Ki67+	 4527 16916
5482	0	0	Ki67+	 4529 16685
5483	0	0	Ki67+	 4532 16723
5484	0	0	Ki67+	 4533 16472
5485	0	0	Ki67+	 4534 17030
5486	0	0	Ki67+	 4535 16351
5487	0	0	Ki67+	 4537 16439
5488	0	0	Ki67+	 4540 16548
5489	0	0	Ki67+	 4541 16407
5490	0	0	Ki67+	 4541 16507
5491	0	0	Ki67+	 4551 16502
5492	0	0	Ki67+	 4551 16554
5493	0	0	Ki67+	 4553 16359
5494	0	0	Ki67+	 4556 16764
5495	0	0	Ki67+	 4558 16476
5496	0	0	Ki67+	 4562 16315
5497	0	0	Ki67+	 4565 16520
5498	0	0	Ki67+	 4566 16414
5499	0	0	Ki67+	 4567 16622
5500	0	0	Ki67+	 4572 16311
5501	0	0	Ki67+	 4572 16334
5502	0	0	Ki67+	 4572 16393
5503	0	0	Ki67+	 4572 16611
5504	0	0	Ki67+	 4577 16369
5505	0	0	Ki67+	 4580 16958
5506	0	0	Ki67+	 4587 16458
5507	0	0	Ki67+	 4589 16794
5508	0	0	Ki67+	 4596 16471
5509	0	0	Ki67+	 4598 16356
5510	0	0	Ki67+	 4600 16933
5511	0	0	Ki67+	 4602 16430
5512	0	0	Ki67+	 4607 16484
5513	0	0	Ki67+	 4610 16261
5514	0	0	Ki67+	 4611 16289
5515	0	0	Ki67+	 4617 16368
5516	0	0	Ki67+	 4618 16940
5517	0	0	Ki67+	 4624 16630
5518	0	0	Ki67+	 4626 16389
5519	0	0	Ki67+	 4631 16267
5520	0	0	Ki67+	 4631 16708
5521	0	0	Ki67+	 4632 16939
5522	0	0	Ki67+	 4633 16314
5523	0	0	Ki67+	 4634 16640
5524	0	0	Ki67+	 4642 16390
5525	0	0	Ki67+	 4644 16356
5526	0	0	Ki67+	 4652 16616
5527	0	0	Ki67+	 4661 16334
5528	0	0	Ki67+	 4665 16293
5529	0	0	Ki67+	 4665 16558
5530	0	0	Ki67+	 4666 16530
5531	0	0	Ki67+	 4667 16682
5532	0	0	Ki67+	 4669 16373
5533	0	0	Ki67+	 4670 16665
5534	0	0	Ki67+	 4678 16714
5535	0	0	Ki67+	 4683 16506
5536	0	0	Ki67+	 4696 16682
5537	0	0	Ki67+	 4704 16289
5538	0	0	Ki67+	 4704 16537
5539	0	0	Ki67+	 4713 16436
5540	0	0	Ki67+	 4721 16881
5541	0	0	Ki67+	 4737 16582
5542	0	0	Ki67+	 4747 16432
5543	0	0	Ki67+	 4758 16327
5544	0	0	Ki67+	 4795 16354
5545	0	0	Ki67+	 4799 16341
5546	0	0	Ki67+	 4804 16543
5547	0	0	Ki67+	 4815 16759
5548	0	0	Ki67+	 4019 17204
5549	0	0	Ki67+	 4019 17556
5550	0	0	Ki67+	 4020 17323
5551	0	0	Ki67+	 4024 17237
5552	0	0	Ki67+	 4028 17447
5553	0	0	Ki67+	 4029 17138
5554	0	0	Ki67+	 4029 17200
5555	0	0	Ki67+	 4030 17708
5556	0	0	Ki67+	 4033 17336
5557	0	0	Ki67+	 4033 17467
5558	0	0	Ki67+	 4038 17165
5559	0	0	Ki67+	 4040 17841
5560	0	0	Ki67+	 4050 17818
5561	0	0	Ki67+	 4061 17791
5562	0	0	Ki67+	 4081 17584
5563	0	0	Ki67+	 4087 17104
5564	0	0	Ki67+	 4100 17720
5565	0	0	Ki67+	 4114 17126
5566	0	0	Ki67+	 4140 17637
5567	0	0	Ki67+	 4142 17454
5568	0	0	Ki67+	 4143 17699
5569	0	0	Ki67+	 4152 17812
5570	0	0	Ki67+	 4156 17565
5571	0	0	Ki67+	 4158 17598
5572	0	0	Ki67+	 4183 17357
5573	0	0	Ki67+	 4217 17259
5574	0	0	Ki67+	 4268 17297
5575	0	0	Ki67+	 4285 17819
5576	0	0	Ki67+	 4291 17223
5577	0	0	Ki67+	 4299 17489
5578	0	0	Ki67+	 4308 17324
5579	0	0	Ki67+	 4322 17463
5580	0	0	Ki67+	 4340 17303
5581	0	0	Ki67+	 4341 17588
5582	0	0	Ki67+	 4344 17822
5583	0	0	Ki67+	 4356 17252
5584	0	0	Ki67+	 4372 17835
5585	0	0	Ki67+	 4393 17709
5586	0	0	Ki67+	 4398 17723
5587	0	0	Ki67+	 4421 17098
5588	0	0	Ki67+	 4463 17706
5589	0	0	Ki67+	 4485 17226
5590	0	0	Ki67+	 4490 17618
5591	0	0	Ki67+	 4511 17720
5592	0	0	Ki67+	 4538 17265
5593	0	0	Ki67+	 4557 17084
5594	0	0	Ki67+	 4558 17105
5595	0	0	Ki67+	 4572 17122
5596	0	0	Ki67+	 4616 17074
5597	0	0	Ki67+	 4632 17731
5598	0	0	Ki67+	 4635 17333
5599	0	0	Ki67+	 4637 17386
5600	0	0	Ki67+	 4638 17442
5601	0	0	Ki67+	 4649 17338
5602	0	0	Ki67+	 4650 17450
5603	0	0	Ki67+	 4653 17407
5604	0	0	Ki67+	 4653 17417
5605	0	0	Ki67+	 4670 17405
5606	0	0	Ki67+	 4671 17259
5607	0	0	Ki67+	 4713 17276
5608	0	0	Ki67+	 4748 17465
5609	0	0	Ki67+	 4762 17431
5610	0	0	Ki67+	 4785 17740
5611	0	0	Ki67+	 4814 17559
5612	0	0	Ki67+	 4017 18436
5613	0	0	Ki67+	 4020 18347
5614	0	0	Ki67+	 4022 18456
5615	0	0	Ki67+	 4024 18306
5616	0	0	Ki67+	 4028 18056
5617	0	0	Ki67+	 4034 18324
5618	0	0	Ki67+	 4035 18313
5619	0	0	Ki67+	 4038 18196
5620	0	0	Ki67+	 4060 18453
5621	0	0	Ki67+	 4063 18144
5622	0	0	Ki67+	 4069 18187
5623	0	0	Ki67+	 4070 18355
5624	0	0	Ki67+	 4082 18125
5625	0	0	Ki67+	 4084 18061
5626	0	0	Ki67+	 4101 18339
5627	0	0	Ki67+	 4104 18396
5628	0	0	Ki67+	 4108 18119
5629	0	0	Ki67+	 4113 17897
5630	0	0	Ki67+	 4116 18351
5631	0	0	Ki67+	 4117 17864
5632	0	0	Ki67+	 4117 18391
5633	0	0	Ki67+	 4119 18431
5634	0	0	Ki67+	 4121 18069
5635	0	0	Ki67+	 4121 18079
5636	0	0	Ki67+	 4121 18371
5637	0	0	Ki67+	 4129 18319
5638	0	0	Ki67+	 4168 18309
5639	0	0	Ki67+	 4169 17991
5640	0	0	Ki67+	 4169 18205
5641	0	0	Ki67+	 4188 18102
5642	0	0	Ki67+	 4190 18022
5643	0	0	Ki67+	 4194 18124
5644	0	0	Ki67+	 4195 17873
5645	0	0	Ki67+	 4201 17976
5646	0	0	Ki67+	 4201 18646
5647	0	0	Ki67+	 4213 18264
5648	0	0	Ki67+	 4216 18007
5649	0	0	Ki67+	 4226 18384
5650	0	0	Ki67+	 4227 17874
5651	0	0	Ki67+	 4231 18395
5652	0	0	Ki67+	 4253 18324
5653	0	0	Ki67+	 4253 18389
5654	0	0	Ki67+	 4274 18215
5655	0	0	Ki67+	 4286 18096
5656	0	0	Ki67+	 4294 18296
5657	0	0	Ki67+	 4296 18059
5658	0	0	Ki67+	 4301 18079
5659	0	0	Ki67+	 4304 18105
5660	0	0	Ki67+	 4309 18245
5661	0	0	Ki67+	 4336 17947
5662	0	0	Ki67+	 4336 18267
5663	0	0	Ki67+	 4342 18045
5664	0	0	Ki67+	 4344 17932
5665	0	0	Ki67+	 4347 17911
5666	0	0	Ki67+	 4349 18504
5667	0	0	Ki67+	 4351 17893
5668	0	0	Ki67+	 4373 18262
5669	0	0	Ki67+	 4375 17945
5670	0	0	Ki67+	 4401 18051
5671	0	0	Ki67+	 4414 18375
5672	0	0	Ki67+	 4414 18449
5673	0	0	Ki67+	 4416 18011
5674	0	0	Ki67+	 4419 18425
5675	0	0	Ki67+	 4429 18362
5676	0	0	Ki67+	 4435 18330
5677	0	0	Ki67+	 4435 18547
5678	0	0	Ki67+	 4442 18091
5679	0	0	Ki67+	 4458 18384
5680	0	0	Ki67+	 4463 18613
5681	0	0	Ki67+	 4476 18641
5682	0	0	Ki67+	 4499 18358
5683	0	0	Ki67+	 4504 17949
5684	0	0	Ki67+	 4504 18606
5685	0	0	Ki67+	 4509 17964
5686	0	0	Ki67+	 4513 18375
5687	0	0	Ki67+	 4514 18420
5688	0	0	Ki67+	 4535 18115
5689	0	0	Ki67+	 4544 18094
5690	0	0	Ki67+	 4544 18148
5691	0	0	Ki67+	 4546 18125
5692	0	0	Ki67+	 4547 18481
5693	0	0	Ki67+	 4549 17939
5694	0	0	Ki67+	 4559 18653
5695	0	0	Ki67+	 4560 18385
5696	0	0	Ki67+	 4568 18207
5697	0	0	Ki67+	 4571 18115
5698	0	0	Ki67+	 4584 18578
5699	0	0	Ki67+	 4591 18220
5700	0	0	Ki67+	 4593 18342
5701	0	0	Ki67+	 4594 18542
5702	0	0	Ki67+	 4595 18126
5703	0	0	Ki67+	 4597 18022
5704	0	0	Ki67+	 4599 18327
5705	0	0	Ki67+	 4601 18238
5706	0	0	Ki67+	 4601 18255
5707	0	0	Ki67+	 4610 18346
5708	0	0	Ki67+	 4614 18258
5709	0	0	Ki67+	 4615 17906
5710	0	0	Ki67+	 4615 18566
5711	0	0	Ki67+	 4620 18230
5712	0	0	Ki67+	 4622 18308
5713	0	0	Ki67+	 4622 18534
5714	0	0	Ki67+	 4622 18577
5715	0	0	Ki67+	 4623 18005
5716	0	0	Ki67+	 4628 18633
5717	0	0	Ki67+	 4631 18292
5718	0	0	Ki67+	 4634 18621
5719	0	0	Ki67+	 4638 17996
5720	0	0	Ki67+	 4639 18647
5721	0	0	Ki67+	 4641 18446
5722	0	0	Ki67+	 4664 18010
5723	0	0	Ki67+	 4665 18141
5724	0	0	Ki67+	 4674 18059
5725	0	0	Ki67+	 4676 18125
5726	0	0	Ki67+	 4683 18458
5727	0	0	Ki67+	 4717 18028
5728	0	0	Ki67+	 4721 17885
5729	0	0	Ki67+	 4729 18269
5730	0	0	Ki67+	 4735 18485
5731	0	0	Ki67+	 4745 18058
5732	0	0	Ki67+	 4745 18181
5733	0	0	Ki67+	 4747 18142
5734	0	0	Ki67+	 4747 18158
5735	0	0	Ki67+	 4749 18370
5736	0	0	Ki67+	 4755 18075
5737	0	0	Ki67+	 4755 18383
5738	0	0	Ki67+	 4760 18497
5739	0	0	Ki67+	 4763 18157
5740	0	0	Ki67+	 4769 18218
5741	0	0	Ki67+	 4771 18279
5742	0	0	Ki67+	 4772 18329
5743	0	0	Ki67+	 4781 18217
5744	0	0	Ki67+	 4781 18252
5745	0	0	Ki67+	 4784 18405
5746	0	0	Ki67+	 4788 18421
5747	0	0	Ki67+	 4794 18241
5748	0	0	Ki67+	 4801 18225
5749	0	0	Ki67+	 4802 18428
5750	0	0	Ki67+	 4809 18479
5751	0	0	Ki67+	 4811 18620
5752	0	0	Ki67+	 4021 19110
5753	0	0	Ki67+	 4033 19220
5754	0	0	Ki67+	 4037 19356
5755	0	0	Ki67+	 4039 19110
5756	0	0	Ki67+	 4044 19200
5757	0	0	Ki67+	 4046 19332
5758	0	0	Ki67+	 4069 19351
5759	0	0	Ki67+	 4103 19416
5760	0	0	Ki67+	 4147 19282
5761	0	0	Ki67+	 4159 19263
5762	0	0	Ki67+	 4160 19193
5763	0	0	Ki67+	 4176 19133
5764	0	0	Ki67+	 4189 19147
5765	0	0	Ki67+	 4198 19263
5766	0	0	Ki67+	 4222 19333
5767	0	0	Ki67+	 4253 18930
5768	0	0	Ki67+	 4258 19153
5769	0	0	Ki67+	 4288 19365
5770	0	0	Ki67+	 4299 19278
5771	0	0	Ki67+	 4311 19205
5772	0	0	Ki67+	 4315 19374
5773	0	0	Ki67+	 4321 19428
5774	0	0	Ki67+	 4323 19439
5775	0	0	Ki67+	 4324 19348
5776	0	0	Ki67+	 4340 19105
5777	0	0	Ki67+	 4346 18953
5778	0	0	Ki67+	 4348 18988
5779	0	0	Ki67+	 4353 19281
5780	0	0	Ki67+	 4374 19216
5781	0	0	Ki67+	 4379 18662
5782	0	0	Ki67+	 4384 18818
5783	0	0	Ki67+	 4385 18680
5784	0	0	Ki67+	 4390 18881
5785	0	0	Ki67+	 4399 18934
5786	0	0	Ki67+	 4404 19241
5787	0	0	Ki67+	 4408 18873
5788	0	0	Ki67+	 4421 18771
5789	0	0	Ki67+	 4424 19454
5790	0	0	Ki67+	 4425 18711
5791	0	0	Ki67+	 4428 18859
5792	0	0	Ki67+	 4430 18663
5793	0	0	Ki67+	 4430 18825
5794	0	0	Ki67+	 4446 19380
5795	0	0	Ki67+	 4449 18978
5796	0	0	Ki67+	 4451 19446
5797	0	0	Ki67+	 4454 19411
5798	0	0	Ki67+	 4456 18997
5799	0	0	Ki67+	 4458 18676
5800	0	0	Ki67+	 4458 18933
5801	0	0	Ki67+	 4460 18954
5802	0	0	Ki67+	 4461 18876
5803	0	0	Ki67+	 4462 18798
5804	0	0	Ki67+	 4467 18771
5805	0	0	Ki67+	 4468 18686
5806	0	0	Ki67+	 4469 18842
5807	0	0	Ki67+	 4494 18670
5808	0	0	Ki67+	 4523 18791
5809	0	0	Ki67+	 4528 19143
5810	0	0	Ki67+	 4533 19127
5811	0	0	Ki67+	 4535 19022
5812	0	0	Ki67+	 4535 19230
5813	0	0	Ki67+	 4536 18881
5814	0	0	Ki67+	 4542 19360
5815	0	0	Ki67+	 4552 19348
5816	0	0	Ki67+	 4554 19384
5817	0	0	Ki67+	 4566 18983
5818	0	0	Ki67+	 4573 18762
5819	0	0	Ki67+	 4576 18814
5820	0	0	Ki67+	 4576 19374
5821	0	0	Ki67+	 4577 19040
5822	0	0	Ki67+	 4577 19226
5823	0	0	Ki67+	 4579 19006
5824	0	0	Ki67+	 4593 18782
5825	0	0	Ki67+	 4593 19400
5826	0	0	Ki67+	 4599 18818
5827	0	0	Ki67+	 4599 19422
5828	0	0	Ki67+	 4600 18834
5829	0	0	Ki67+	 4601 18846
5830	0	0	Ki67+	 4602 19078
5831	0	0	Ki67+	 4617 18821
5832	0	0	Ki67+	 4632 18688
5833	0	0	Ki67+	 4634 19320
5834	0	0	Ki67+	 4639 19359
5835	0	0	Ki67+	 4653 18722
5836	0	0	Ki67+	 4657 18667
5837	0	0	Ki67+	 4665 19434
5838	0	0	Ki67+	 4670 19123
5839	0	0	Ki67+	 4681 19450
5840	0	0	Ki67+	 4686 18895
5841	0	0	Ki67+	 4693 18974
5842	0	0	Ki67+	 4696 19212
5843	0	0	Ki67+	 4697 19242
5844	0	0	Ki67+	 4698 19002
5845	0	0	Ki67+	 4699 19177
5846	0	0	Ki67+	 4700 19139
5847	0	0	Ki67+	 4704 19311
5848	0	0	Ki67+	 4704 19345
5849	0	0	Ki67+	 4707 19321
5850	0	0	Ki67+	 4708 19289
5851	0	0	Ki67+	 4711 19157
5852	0	0	Ki67+	 4724 19360
5853	0	0	Ki67+	 4727 19328
5854	0	0	Ki67+	 4738 19345
5855	0	0	Ki67+	 4744 19319
5856	0	0	Ki67+	 4745 18854
5857	0	0	Ki67+	 4746 19262
5858	0	0	Ki67+	 4749 18759
5859	0	0	Ki67+	 4759 19030
5860	0	0	Ki67+	 4759 19208
5861	0	0	Ki67+	 4761 19172
5862	0	0	Ki67+	 4767 18882
5863	0	0	Ki67+	 4770 19051
5864	0	0	Ki67+	 4797 19275
5865	0	0	Ki67+	 4800 19419
5866	0	0	Ki67+	 4032 19475
5867	0	0	Ki67+	 4055 19836
5868	0	0	Ki67+	 4081 19869
5869	0	0	Ki67+	 4096 19891
5870	0	0	Ki67+	 4116 19577
5871	0	0	Ki67+	 4127 19533
5872	0	0	Ki67+	 4162 19877
5873	0	0	Ki67+	 4168 19863
5874	0	0	Ki67+	 4181 19880
5875	0	0	Ki67+	 4181 19892
5876	0	0	Ki67+	 4205 19887
5877	0	0	Ki67+	 4215 19911
5878	0	0	Ki67+	 4229 19560
5879	0	0	Ki67+	 4252 19893
5880	0	0	Ki67+	 4279 19955
5881	0	0	Ki67+	 4296 19968
5882	0	0	Ki67+	 4305 20122
5883	0	0	Ki67+	 4306 19815
5884	0	0	Ki67+	 4306 19964
5885	0	0	Ki67+	 4317 19503
5886	0	0	Ki67+	 4321 19580
5887	0	0	Ki67+	 4325 19515
5888	0	0	Ki67+	 4343 19958
5889	0	0	Ki67+	 4362 19558
5890	0	0	Ki67+	 4362 19832
5891	0	0	Ki67+	 4367 19942
5892	0	0	Ki67+	 4373 19547
5893	0	0	Ki67+	 4378 19601
5894	0	0	Ki67+	 4382 19924
5895	0	0	Ki67+	 4383 19953
5896	0	0	Ki67+	 4390 19804
5897	0	0	Ki67+	 4395 19705
5898	0	0	Ki67+	 4401 19908
5899	0	0	Ki67+	 4403 19536
5900	0	0	Ki67+	 4408 19622
5901	0	0	Ki67+	 4409 19921
5902	0	0	Ki67+	 4412 19786
5903	0	0	Ki67+	 4417 19644
5904	0	0	Ki67+	 4419 19807
5905	0	0	Ki67+	 4420 20216
5906	0	0	Ki67+	 4421 19685
5907	0	0	Ki67+	 4422 19468
5908	0	0	Ki67+	 4423 19870
5909	0	0	Ki67+	 4430 19887
5910	0	0	Ki67+	 4430 19915
5911	0	0	Ki67+	 4432 19672
5912	0	0	Ki67+	 4434 19839
5913	0	0	Ki67+	 4437 19806
5914	0	0	Ki67+	 4444 19823
5915	0	0	Ki67+	 4445 19470
5916	0	0	Ki67+	 4447 19896
5917	0	0	Ki67+	 4450 19575
5918	0	0	Ki67+	 4461 19476
5919	0	0	Ki67+	 4464 20201
5920	0	0	Ki67+	 4465 19604
5921	0	0	Ki67+	 4469 19539
5922	0	0	Ki67+	 4478 19491
5923	0	0	Ki67+	 4484 19885
5924	0	0	Ki67+	 4496 19797
5925	0	0	Ki67+	 4506 19902
5926	0	0	Ki67+	 4509 19570
5927	0	0	Ki67+	 4513 19771
5928	0	0	Ki67+	 4515 19549
5929	0	0	Ki67+	 4518 19817
5930	0	0	Ki67+	 4525 19621
5931	0	0	Ki67+	 4527 19581
5932	0	0	Ki67+	 4540 19831
5933	0	0	Ki67+	 4556 19852
5934	0	0	Ki67+	 4568 19606
5935	0	0	Ki67+	 4588 19483
5936	0	0	Ki67+	 4592 19581
5937	0	0	Ki67+	 4620 19566
5938	0	0	Ki67+	 4630 19796
5939	0	0	Ki67+	 4636 19726
5940	0	0	Ki67+	 4637 19741
5941	0	0	Ki67+	 4645 19544
5942	0	0	Ki67+	 4654 19741
5943	0	0	Ki67+	 4659 19786
5944	0	0	Ki67+	 4662 19517
5945	0	0	Ki67+	 4668 19469
5946	0	0	Ki67+	 4672 19489
5947	0	0	Ki67+	 4683 19766
5948	0	0	Ki67+	 4719 19638
5949	0	0	Ki67+	 4735 19627
5950	0	0	Ki67+	 4742 19569
5951	0	0	Ki67+	 4746 19706
5952	0	0	Ki67+	 4749 19594
5953	0	0	Ki67+	 4767 19548
5954	0	0	Ki67+	 4768 19588
5955	0	0	Ki67+	 4782 19631
5956	0	0	Ki67+	 4790 19654
5957	0	0	Ki67+	 4799 19587
5958	0	0	Ki67+	 4805 19558
5959	0	0	Ki67+	 4806 19542
5960	0	0	Ki67+	 4812 19703
5961	0	0	Ki67+	 4813 19681
5962	0	0	Ki67+	 4814 19566
5963	0	0	Ki67+	 4029 20691
5964	0	0	Ki67+	 4034 20805
5965	0	0	Ki67+	 4035 20768
5966	0	0	Ki67+	 4040 20817
5967	0	0	Ki67+	 4043 20552
5968	0	0	Ki67+	 4044 20666
5969	0	0	Ki67+	 4049 20644
5970	0	0	Ki67+	 4069 20929
5971	0	0	Ki67+	 4070 20656
5972	0	0	Ki67+	 4071 20822
5973	0	0	Ki67+	 4082 20839
5974	0	0	Ki67+	 4083 20870
5975	0	0	Ki67+	 4084 20984
5976	0	0	Ki67+	 4098 20923
5977	0	0	Ki67+	 4103 20937
5978	0	0	Ki67+	 4114 20693
5979	0	0	Ki67+	 4116 20762
5980	0	0	Ki67+	 4120 20717
5981	0	0	Ki67+	 4122 20385
5982	0	0	Ki67+	 4126 20682
5983	0	0	Ki67+	 4126 20792
5984	0	0	Ki67+	 4138 20731
5985	0	0	Ki67+	 4141 20768
5986	0	0	Ki67+	 4153 20839
5987	0	0	Ki67+	 4154 20485
5988	0	0	Ki67+	 4156 20791
5989	0	0	Ki67+	 4161 21049
5990	0	0	Ki67+	 4167 20766
5991	0	0	Ki67+	 4173 20921
5992	0	0	Ki67+	 4174 20464
5993	0	0	Ki67+	 4175 20783
5994	0	0	Ki67+	 4175 20962
5995	0	0	Ki67+	 4178 20862
5996	0	0	Ki67+	 4180 20807
5997	0	0	Ki67+	 4191 20852
5998	0	0	Ki67+	 4206 20925
5999	0	0	Ki67+	 4208 20788
6000	0	0	Ki67+	 4208 21015
6001	0	0	Ki67+	 4221 20826
6002	0	0	Ki67+	 4227 20758
6003	0	0	Ki67+	 4227 20813
6004	0	0	Ki67+	 4237 20807
6005	0	0	Ki67+	 4241 20792
6006	0	0	Ki67+	 4243 20943
6007	0	0	Ki67+	 4250 20995
6008	0	0	Ki67+	 4251 20823
6009	0	0	Ki67+	 4261 21029
6010	0	0	Ki67+	 4268 20771
6011	0	0	Ki67+	 4272 20798
6012	0	0	Ki67+	 4295 20801
6013	0	0	Ki67+	 4300 20746
6014	0	0	Ki67+	 4301 20724
6015	0	0	Ki67+	 4310 20776
6016	0	0	Ki67+	 4320 20906
6017	0	0	Ki67+	 4327 21042
6018	0	0	Ki67+	 4331 20761
6019	0	0	Ki67+	 4341 20743
6020	0	0	Ki67+	 4343 20956
6021	0	0	Ki67+	 4345 20721
6022	0	0	Ki67+	 4346 20453
6023	0	0	Ki67+	 4346 20983
6024	0	0	Ki67+	 4355 21035
6025	0	0	Ki67+	 4357 20421
6026	0	0	Ki67+	 4357 20465
6027	0	0	Ki67+	 4360 20503
6028	0	0	Ki67+	 4365 20765
6029	0	0	Ki67+	 4371 20734
6030	0	0	Ki67+	 4379 20994
6031	0	0	Ki67+	 4381 20940
6032	0	0	Ki67+	 4383 20742
6033	0	0	Ki67+	 4385 20404
6034	0	0	Ki67+	 4390 20786
6035	0	0	Ki67+	 4392 20544
6036	0	0	Ki67+	 4396 20512
6037	0	0	Ki67+	 4397 20899
6038	0	0	Ki67+	 4405 20522
6039	0	0	Ki67+	 4408 20738
6040	0	0	Ki67+	 4409 20758
6041	0	0	Ki67+	 4420 20543
6042	0	0	Ki67+	 4425 20372
6043	0	0	Ki67+	 4427 20779
6044	0	0	Ki67+	 4447 20745
6045	0	0	Ki67+	 4465 20466
6046	0	0	Ki67+	 4473 20751
6047	0	0	Ki67+	 4478 21055
6048	0	0	Ki67+	 4479 20646
6049	0	0	Ki67+	 4483 20389
6050	0	0	Ki67+	 4485 20870
6051	0	0	Ki67+	 4487 20706
6052	0	0	Ki67+	 4488 20610
6053	0	0	Ki67+	 4491 20727
6054	0	0	Ki67+	 4494 20535
6055	0	0	Ki67+	 4496 20909
6056	0	0	Ki67+	 4505 20518
6057	0	0	Ki67+	 4505 20989
6058	0	0	Ki67+	 4506 20565
6059	0	0	Ki67+	 4508 20608
6060	0	0	Ki67+	 4513 20508
6061	0	0	Ki67+	 4513 20648
6062	0	0	Ki67+	 4513 20703
6063	0	0	Ki67+	 4513 20882
6064	0	0	Ki67+	 4514 20860
6065	0	0	Ki67+	 4515 20925
6066	0	0	Ki67+	 4515 21002
6067	0	0	Ki67+	 4521 20306
6068	0	0	Ki67+	 4521 20571
6069	0	0	Ki67+	 4524 20878
6070	0	0	Ki67+	 4532 20654
6071	0	0	Ki67+	 4535 20557
6072	0	0	Ki67+	 4541 20371
6073	0	0	Ki67+	 4554 20293
6074	0	0	Ki67+	 4554 20518
6075	0	0	Ki67+	 4559 20816
6076	0	0	Ki67+	 4559 20848
6077	0	0	Ki67+	 4563 20868
6078	0	0	Ki67+	 4565 20767
6079	0	0	Ki67+	 4571 20657
6080	0	0	Ki67+	 4574 20747
6081	0	0	Ki67+	 4577 20793
6082	0	0	Ki67+	 4579 20601
6083	0	0	Ki67+	 4582 20843
6084	0	0	Ki67+	 4583 20628
6085	0	0	Ki67+	 4584 20824
6086	0	0	Ki67+	 4587 20793
6087	0	0	Ki67+	 4588 20616
6088	0	0	Ki67+	 4589 20686
6089	0	0	Ki67+	 4595 20773
6090	0	0	Ki67+	 4600 20519
6091	0	0	Ki67+	 4601 20974
6092	0	0	Ki67+	 4604 20606
6093	0	0	Ki67+	 4606 20626
6094	0	0	Ki67+	 4610 20460
6095	0	0	Ki67+	 4610 20817
6096	0	0	Ki67+	 4611 20748
6097	0	0	Ki67+	 4615 20790
6098	0	0	Ki67+	 4618 20594
6099	0	0	Ki67+	 4621 20663
6100	0	0	Ki67+	 4624 20535
6101	0	0	Ki67+	 4626 20639
6102	0	0	Ki67+	 4628 20980
6103	0	0	Ki67+	 4649 20599
6104	0	0	Ki67+	 4665 20593
6105	0	0	Ki67+	 4667 20919
6106	0	0	Ki67+	 4669 21017
6107	0	0	Ki67+	 4671 20614
6108	0	0	Ki67+	 4672 20906
6109	0	0	Ki67+	 4684 20607
6110	0	0	Ki67+	 4690 21004
6111	0	0	Ki67+	 4695 20616
6112	0	0	Ki67+	 4718 20552
6113	0	0	Ki67+	 4718 21007
6114	0	0	Ki67+	 4722 20917
6115	0	0	Ki67+	 4724 20442
6116	0	0	Ki67+	 4729 20640
6117	0	0	Ki67+	 4737 20909
6118	0	0	Ki67+	 4738 20457
6119	0	0	Ki67+	 4743 20537
6120	0	0	Ki67+	 4748 21030
6121	0	0	Ki67+	 4760 20657
6122	0	0	Ki67+	 4771 20969
6123	0	0	Ki67+	 4793 20502
6124	0	0	Ki67+	 4799 20629
6125	0	0	Ki67+	 4808 20524
6126	0	0	Ki67+	 4027 21200
6127	0	0	Ki67+	 4036 21534
6128	0	0	Ki67+	 4039 21503
6129	0	0	Ki67+	 4054 21525
6130	0	0	Ki67+	 4057 21590
6131	0	0	Ki67+	 4080 21527
6132	0	0	Ki67+	 4084 21563
6133	0	0	Ki67+	 4085 21584
6134	0	0	Ki67+	 4100 21251
6135	0	0	Ki67+	 4102 21482
6136	0	0	Ki67+	 4108 21547
6137	0	0	Ki67+	 4114 21622
6138	0	0	Ki67+	 4115 21561
6139	0	0	Ki67+	 4123 21251
6140	0	0	Ki67+	 4129 21548
6141	0	0	Ki67+	 4134 21205
6142	0	0	Ki67+	 4136 21254
6143	0	0	Ki67+	 4140 21593
6144	0	0	Ki67+	 4151 21247
6145	0	0	Ki67+	 4158 21579
6146	0	0	Ki67+	 4160 21316
6147	0	0	Ki67+	 4163 21202
6148	0	0	Ki67+	 4168 21277
6149	0	0	Ki67+	 4181 21203
6150	0	0	Ki67+	 4182 21626
6151	0	0	Ki67+	 4186 21315
6152	0	0	Ki67+	 4189 21611
6153	0	0	Ki67+	 4206 21197
6154	0	0	Ki67+	 4215 21604
6155	0	0	Ki67+	 4233 21254
6156	0	0	Ki67+	 4251 21197
6157	0	0	Ki67+	 4263 21186
6158	0	0	Ki67+	 4264 21099
6159	0	0	Ki67+	 4266 21275
6160	0	0	Ki67+	 4274 21160
6161	0	0	Ki67+	 4282 21305
6162	0	0	Ki67+	 4294 21523
6163	0	0	Ki67+	 4302 21062
6164	0	0	Ki67+	 4303 21358
6165	0	0	Ki67+	 4305 21173
6166	0	0	Ki67+	 4305 21614
6167	0	0	Ki67+	 4309 21109
6168	0	0	Ki67+	 4319 21373
6169	0	0	Ki67+	 4330 21274
6170	0	0	Ki67+	 4337 21605
6171	0	0	Ki67+	 4346 21176
6172	0	0	Ki67+	 4348 21060
6173	0	0	Ki67+	 4349 21143
6174	0	0	Ki67+	 4357 21157
6175	0	0	Ki67+	 4363 21283
6176	0	0	Ki67+	 4363 21543
6177	0	0	Ki67+	 4371 21119
6178	0	0	Ki67+	 4379 21295
6179	0	0	Ki67+	 4381 21613
6180	0	0	Ki67+	 4389 21413
6181	0	0	Ki67+	 4392 21316
6182	0	0	Ki67+	 4399 21416
6183	0	0	Ki67+	 4402 21239
6184	0	0	Ki67+	 4404 21226
6185	0	0	Ki67+	 4406 21313
6186	0	0	Ki67+	 4410 21327
6187	0	0	Ki67+	 4419 21164
6188	0	0	Ki67+	 4430 21429
6189	0	0	Ki67+	 4433 21397
6190	0	0	Ki67+	 4438 21243
6191	0	0	Ki67+	 4440 21615
6192	0	0	Ki67+	 4445 21187
6193	0	0	Ki67+	 4449 21775
6194	0	0	Ki67+	 4450 21552
6195	0	0	Ki67+	 4452 21604
6196	0	0	Ki67+	 4465 21377
6197	0	0	Ki67+	 4466 21256
6198	0	0	Ki67+	 4467 21172
6199	0	0	Ki67+	 4468 21062
6200	0	0	Ki67+	 4470 21427
6201	0	0	Ki67+	 4472 21278
6202	0	0	Ki67+	 4474 21608
6203	0	0	Ki67+	 4474 21622
6204	0	0	Ki67+	 4475 21393
6205	0	0	Ki67+	 4476 21448
6206	0	0	Ki67+	 4478 21769
6207	0	0	Ki67+	 4485 21194
6208	0	0	Ki67+	 4487 21745
6209	0	0	Ki67+	 4496 21160
6210	0	0	Ki67+	 4497 21193
6211	0	0	Ki67+	 4499 21827
6212	0	0	Ki67+	 4502 21388
6213	0	0	Ki67+	 4503 21614
6214	0	0	Ki67+	 4505 21170
6215	0	0	Ki67+	 4507 21484
6216	0	0	Ki67+	 4511 21309
6217	0	0	Ki67+	 4513 21280
6218	0	0	Ki67+	 4524 21568
6219	0	0	Ki67+	 4526 21249
6220	0	0	Ki67+	 4529 21556
6221	0	0	Ki67+	 4530 21413
6222	0	0	Ki67+	 4530 21841
6223	0	0	Ki67+	 4532 21748
6224	0	0	Ki67+	 4534 21168
6225	0	0	Ki67+	 4535 21344
6226	0	0	Ki67+	 4540 21432
6227	0	0	Ki67+	 4544 21303
6228	0	0	Ki67+	 4545 21260
6229	0	0	Ki67+	 4545 21845
6230	0	0	Ki67+	 4549 21583
6231	0	0	Ki67+	 4551 21509
6232	0	0	Ki67+	 4554 21196
6233	0	0	Ki67+	 4561 21530
6234	0	0	Ki67+	 4567 21336
6235	0	0	Ki67+	 4576 21232
6236	0	0	Ki67+	 4584 21285
6237	0	0	Ki67+	 4587 21223
6238	0	0	Ki67+	 4599 21084
6239	0	0	Ki67+	 4599 21136
6240	0	0	Ki67+	 4599 21258
6241	0	0	Ki67+	 4610 21099
6242	0	0	Ki67+	 4613 21086
6243	0	0	Ki67+	 4614 21245
6244	0	0	Ki67+	 4615 21142
6245	0	0	Ki67+	 4615 21161
6246	0	0	Ki67+	 4629 21833
6247	0	0	Ki67+	 4630 21849
6248	0	0	Ki67+	 4631 21176
6249	0	0	Ki67+	 4633 21107
6250	0	0	Ki67+	 4634 21241
6251	0	0	Ki67+	 4635 21305
6252	0	0	Ki67+	 4635 21381
6253	0	0	Ki67+	 4637 21747
6254	0	0	Ki67+	 4638 21092
6255	0	0	Ki67+	 4641 21249
6256	0	0	Ki67+	 4644 21467
6257	0	0	Ki67+	 4654 21201
6258	0	0	Ki67+	 4654 21577
6259	0	0	Ki67+	 4654 21787
6260	0	0	Ki67+	 4658 21264
6261	0	0	Ki67+	 4667 21653
6262	0	0	Ki67+	 4670 21217
6263	0	0	Ki67+	 4673 21204
6264	0	0	Ki67+	 4673 21283
6265	0	0	Ki67+	 4675 21351
6266	0	0	Ki67+	 4680 21818
6267	0	0	Ki67+	 4684 21477
6268	0	0	Ki67+	 4688 21245
6269	0	0	Ki67+	 4688 21353
6270	0	0	Ki67+	 4698 21322
6271	0	0	Ki67+	 4700 21619
6272	0	0	Ki67+	 4706 21835
6273	0	0	Ki67+	 4712 21253
6274	0	0	Ki67+	 4714 21618
6275	0	0	Ki67+	 4719 21741
6276	0	0	Ki67+	 4723 21458
6277	0	0	Ki67+	 4726 21285
6278	0	0	Ki67+	 4736 21389
6279	0	0	Ki67+	 4740 21682
6280	0	0	Ki67+	 4740 21831
6281	0	0	Ki67+	 4746 21310
6282	0	0	Ki67+	 4746 21623
6283	0	0	Ki67+	 4761 21837
6284	0	0	Ki67+	 4763 21326
6285	0	0	Ki67+	 4765 21381
6286	0	0	Ki67+	 4771 21697
6287	0	0	Ki67+	 4790 21706
6288	0	0	Ki67+	 4800 21390
6289	0	0	Ki67+	 4805 21616
6290	0	0	Ki67+	 4806 21420
6291	0	0	Ki67+	 4815 21610
6292	0	0	Ki67+	 4018 22039
6293	0	0	Ki67+	 4020 22228
6294	0	0	Ki67+	 4022 22210
6295	0	0	Ki67+	 4022 22309
6296	0	0	Ki67+	 4037 22123
6297	0	0	Ki67+	 4043 22066
6298	0	0	Ki67+	 4045 22088
6299	0	0	Ki67+	 4050 22293
6300	0	0	Ki67+	 4054 22047
6301	0	0	Ki67+	 4055 22472
6302	0	0	Ki67+	 4064 22065
6303	0	0	Ki67+	 4067 22389
6304	0	0	Ki67+	 4078 22259
6305	0	0	Ki67+	 4080 21999
6306	0	0	Ki67+	 4085 22072
6307	0	0	Ki67+	 4087 22030
6308	0	0	Ki67+	 4094 22303
6309	0	0	Ki67+	 4114 22536
6310	0	0	Ki67+	 4118 22048
6311	0	0	Ki67+	 4120 22577
6312	0	0	Ki67+	 4124 22206
6313	0	0	Ki67+	 4131 22240
6314	0	0	Ki67+	 4133 22085
6315	0	0	Ki67+	 4136 22230
6316	0	0	Ki67+	 4139 22613
6317	0	0	Ki67+	 4140 22339
6318	0	0	Ki67+	 4141 22386
6319	0	0	Ki67+	 4147 22499
6320	0	0	Ki67+	 4149 22030
6321	0	0	Ki67+	 4154 22611
6322	0	0	Ki67+	 4156 22592
6323	0	0	Ki67+	 4159 22070
6324	0	0	Ki67+	 4169 22337
6325	0	0	Ki67+	 4180 22287
6326	0	0	Ki67+	 4182 22062
6327	0	0	Ki67+	 4191 22620
6328	0	0	Ki67+	 4206 22535
6329	0	0	Ki67+	 4206 22546
6330	0	0	Ki67+	 4207 22493
6331	0	0	Ki67+	 4209 22047
6332	0	0	Ki67+	 4225 22623
6333	0	0	Ki67+	 4226 22035
6334	0	0	Ki67+	 4228 22172
6335	0	0	Ki67+	 4230 22523
6336	0	0	Ki67+	 4231 22539
6337	0	0	Ki67+	 4243 22402
6338	0	0	Ki67+	 4250 22026
6339	0	0	Ki67+	 4256 22532
6340	0	0	Ki67+	 4268 22551
6341	0	0	Ki67+	 4271 22313
6342	0	0	Ki67+	 4272 22051
6343	0	0	Ki67+	 4272 22406
6344	0	0	Ki67+	 4273 22512
6345	0	0	Ki67+	 4277 22625
6346	0	0	Ki67+	 4278 22222
6347	0	0	Ki67+	 4283 22026
6348	0	0	Ki67+	 4285 22315
6349	0	0	Ki67+	 4288 22265
6350	0	0	Ki67+	 4294 22041
6351	0	0	Ki67+	 4294 22523
6352	0	0	Ki67+	 4301 22069
6353	0	0	Ki67+	 4307 22627
6354	0	0	Ki67+	 4310 22076
6355	0	0	Ki67+	 4310 22285
6356	0	0	Ki67+	 4311 22044
6357	0	0	Ki67+	 4319 22306
6358	0	0	Ki67+	 4333 22506
6359	0	0	Ki67+	 4336 22266
6360	0	0	Ki67+	 4341 21944
6361	0	0	Ki67+	 4346 22272
6362	0	0	Ki67+	 4349 22296
6363	0	0	Ki67+	 4350 22508
6364	0	0	Ki67+	 4355 22323
6365	0	0	Ki67+	 4362 21980
6366	0	0	Ki67+	 4362 22379
6367	0	0	Ki67+	 4363 22097
6368	0	0	Ki67+	 4376 22631
6369	0	0	Ki67+	 4380 22559
6370	0	0	Ki67+	 4389 22314
6371	0	0	Ki67+	 4390 22503
6372	0	0	Ki67+	 4393 21946
6373	0	0	Ki67+	 4398 22219
6374	0	0	Ki67+	 4398 22382
6375	0	0	Ki67+	 4399 21928
6376	0	0	Ki67+	 4410 22535
6377	0	0	Ki67+	 4411 22313
6378	0	0	Ki67+	 4419 22395
6379	0	0	Ki67+	 4420 21983
6380	0	0	Ki67+	 4420 22232
6381	0	0	Ki67+	 4421 22503
6382	0	0	Ki67+	 4422 22522
6383	0	0	Ki67+	 4428 22125
6384	0	0	Ki67+	 4428 22458
6385	0	0	Ki67+	 4431 22278
6386	0	0	Ki67+	 4439 22419
6387	0	0	Ki67+	 4439 22516
6388	0	0	Ki67+	 4440 22552
6389	0	0	Ki67+	 4448 22498
6390	0	0	Ki67+	 4453 21955
6391	0	0	Ki67+	 4453 22394
6392	0	0	Ki67+	 4455 22292
6393	0	0	Ki67+	 4456 22411
6394	0	0	Ki67+	 4457 22131
6395	0	0	Ki67+	 4463 22555
6396	0	0	Ki67+	 4464 22519
6397	0	0	Ki67+	 4470 21961
6398	0	0	Ki67+	 4476 22518
6399	0	0	Ki67+	 4479 22561
6400	0	0	Ki67+	 4484 22161
6401	0	0	Ki67+	 4486 22475
6402	0	0	Ki67+	 4490 22533
6403	0	0	Ki67+	 4492 22208
6404	0	0	Ki67+	 4496 22477
6405	0	0	Ki67+	 4500 22557
6406	0	0	Ki67+	 4501 22524
6407	0	0	Ki67+	 4502 22044
6408	0	0	Ki67+	 4503 22444
6409	0	0	Ki67+	 4509 22388
6410	0	0	Ki67+	 4510 21975
6411	0	0	Ki67+	 4516 22514
6412	0	0	Ki67+	 4519 22441
6413	0	0	Ki67+	 4520 22552
6414	0	0	Ki67+	 4530 22387
6415	0	0	Ki67+	 4539 22527
6416	0	0	Ki67+	 4540 21882
6417	0	0	Ki67+	 4547 22046
6418	0	0	Ki67+	 4551 22516
6419	0	0	Ki67+	 4553 22318
6420	0	0	Ki67+	 4571 21899
6421	0	0	Ki67+	 4591 21874
6422	0	0	Ki67+	 4592 22650
6423	0	0	Ki67+	 4595 21918
6424	0	0	Ki67+	 4598 22045
6425	0	0	Ki67+	 4598 22639
6426	0	0	Ki67+	 4602 22465
6427	0	0	Ki67+	 4603 22025
6428	0	0	Ki67+	 4606 22545
6429	0	0	Ki67+	 4607 22654
6430	0	0	Ki67+	 4612 22177
6431	0	0	Ki67+	 4613 22439
6432	0	0	Ki67+	 4615 22054
6433	0	0	Ki67+	 4621 22029
6434	0	0	Ki67+	 4624 21914
6435	0	0	Ki67+	 4625 22135
6436	0	0	Ki67+	 4629 22647
6437	0	0	Ki67+	 4633 22169
6438	0	0	Ki67+	 4635 21882
6439	0	0	Ki67+	 4636 22438
6440	0	0	Ki67+	 4657 22636
6441	0	0	Ki67+	 4661 22455
6442	0	0	Ki67+	 4664 22268
6443	0	0	Ki67+	 4666 21869
6444	0	0	Ki67+	 4674 22066
6445	0	0	Ki67+	 4677 22624
6446	0	0	Ki67+	 4680 22635
6447	0	0	Ki67+	 4684 22067
6448	0	0	Ki67+	 4689 22086
6449	0	0	Ki67+	 4705 22088
6450	0	0	Ki67+	 4705 22258
6451	0	0	Ki67+	 4707 22180
6452	0	0	Ki67+	 4707 22630
6453	0	0	Ki67+	 4711 21862
6454	0	0	Ki67+	 4713 22466
6455	0	0	Ki67+	 4716 22610
6456	0	0	Ki67+	 4721 22624
6457	0	0	Ki67+	 4724 22044
6458	0	0	Ki67+	 4727 22296
6459	0	0	Ki67+	 4733 22119
6460	0	0	Ki67+	 4734 22654
6461	0	0	Ki67+	 4735 22050
6462	0	0	Ki67+	 4742 22175
6463	0	0	Ki67+	 4752 22180
6464	0	0	Ki67+	 4755 22268
6465	0	0	Ki67+	 4759 22127
6466	0	0	Ki67+	 4771 22118
6467	0	0	Ki67+	 4773 22191
6468	0	0	Ki67+	 4777 22051
6469	0	0	Ki67+	 4786 22061
6470	0	0	Ki67+	 4789 22263
6471	0	0	Ki67+	 4794 22139
6472	0	0	Ki67+	 4801 22117
6473	0	0	Ki67+	 4803 22127
6474	0	0	Ki67+	 4806 21865
6475	0	0	Ki67+	 4808 22199
6476	0	0	Ki67+	 4814 22557
6477	0	0	Ki67+	 4037 23010
6478	0	0	Ki67+	 4081 23449
6479	0	0	Ki67+	 4089 23187
6480	0	0	Ki67+	 4163 23437
6481	0	0	Ki67+	 4165 23412
6482	0	0	Ki67+	 4181 23250
6483	0	0	Ki67+	 4183 23048
6484	0	0	Ki67+	 4193 23220
6485	0	0	Ki67+	 4197 23186
6486	0	0	Ki67+	 4219 23297
6487	0	0	Ki67+	 4239 23418
6488	0	0	Ki67+	 4258 23425
6489	0	0	Ki67+	 4276 23094
6490	0	0	Ki67+	 4287 23181
6491	0	0	Ki67+	 4289 23047
6492	0	0	Ki67+	 4290 23407
6493	0	0	Ki67+	 4297 23396
6494	0	0	Ki67+	 4298 23356
6495	0	0	Ki67+	 4299 23072
6496	0	0	Ki67+	 4305 23113
6497	0	0	Ki67+	 4306 23029
6498	0	0	Ki67+	 4312 23139
6499	0	0	Ki67+	 4317 23172
6500	0	0	Ki67+	 4322 23356
6501	0	0	Ki67+	 4324 23145
6502	0	0	Ki67+	 4339 23115
6503	0	0	Ki67+	 4344 23039
6504	0	0	Ki67+	 4351 23145
6505	0	0	Ki67+	 4356 23221
6506	0	0	Ki67+	 4357 23249
6507	0	0	Ki67+	 4363 23232
6508	0	0	Ki67+	 4376 23158
6509	0	0	Ki67+	 4380 23097
6510	0	0	Ki67+	 4382 23365
6511	0	0	Ki67+	 4389 23416
6512	0	0	Ki67+	 4391 23258
6513	0	0	Ki67+	 4391 23341
6514	0	0	Ki67+	 4392 23389
6515	0	0	Ki67+	 4400 23108
6516	0	0	Ki67+	 4402 22773
6517	0	0	Ki67+	 4403 23041
6518	0	0	Ki67+	 4412 23079
6519	0	0	Ki67+	 4413 23304
6520	0	0	Ki67+	 4415 23291
6521	0	0	Ki67+	 4417 23048
6522	0	0	Ki67+	 4418 23406
6523	0	0	Ki67+	 4419 23355
6524	0	0	Ki67+	 4427 23412
6525	0	0	Ki67+	 4429 22767
6526	0	0	Ki67+	 4429 23391
6527	0	0	Ki67+	 4433 23364
6528	0	0	Ki67+	 4442 23144
6529	0	0	Ki67+	 4449 23313
6530	0	0	Ki67+	 4451 23034
6531	0	0	Ki67+	 4454 23363
6532	0	0	Ki67+	 4455 23065
6533	0	0	Ki67+	 4457 23281
6534	0	0	Ki67+	 4457 23396
6535	0	0	Ki67+	 4464 23384
6536	0	0	Ki67+	 4471 22701
6537	0	0	Ki67+	 4475 22741
6538	0	0	Ki67+	 4475 23223
6539	0	0	Ki67+	 4477 23262
6540	0	0	Ki67+	 4484 23308
6541	0	0	Ki67+	 4486 23133
6542	0	0	Ki67+	 4487 22733
6543	0	0	Ki67+	 4492 23110
6544	0	0	Ki67+	 4496 23264
6545	0	0	Ki67+	 4500 23159
6546	0	0	Ki67+	 4506 23206
6547	0	0	Ki67+	 4512 23107
6548	0	0	Ki67+	 4512 23368
6549	0	0	Ki67+	 4515 23232
6550	0	0	Ki67+	 4519 23153
6551	0	0	Ki67+	 4523 23358
6552	0	0	Ki67+	 4524 23093
6553	0	0	Ki67+	 4527 23266
6554	0	0	Ki67+	 4529 23244
6555	0	0	Ki67+	 4530 23148
6556	0	0	Ki67+	 4547 23371
6557	0	0	Ki67+	 4552 23266
6558	0	0	Ki67+	 4565 23164
6559	0	0	Ki67+	 4568 22764
6560	0	0	Ki67+	 4569 22689
6561	0	0	Ki67+	 4573 23367
6562	0	0	Ki67+	 4579 23246
6563	0	0	Ki67+	 4580 23161
6564	0	0	Ki67+	 4580 23376
6565	0	0	Ki67+	 4584 23228
6566	0	0	Ki67+	 4585 22755
6567	0	0	Ki67+	 4587 22673
6568	0	0	Ki67+	 4594 23153
6569	0	0	Ki67+	 4595 22702
6570	0	0	Ki67+	 4599 22759
6571	0	0	Ki67+	 4601 23375
6572	0	0	Ki67+	 4610 22735
6573	0	0	Ki67+	 4610 23231
6574	0	0	Ki67+	 4616 22678
6575	0	0	Ki67+	 4618 23201
6576	0	0	Ki67+	 4623 22770
6577	0	0	Ki67+	 4624 22733
6578	0	0	Ki67+	 4626 23364
6579	0	0	Ki67+	 4627 23245
6580	0	0	Ki67+	 4628 23039
6581	0	0	Ki67+	 4631 22819
6582	0	0	Ki67+	 4633 23204
6583	0	0	Ki67+	 4644 23167
6584	0	0	Ki67+	 4644 23251
6585	0	0	Ki67+	 4646 23354
6586	0	0	Ki67+	 4652 22784
6587	0	0	Ki67+	 4656 23031
6588	0	0	Ki67+	 4657 23342
6589	0	0	Ki67+	 4665 23048
6590	0	0	Ki67+	 4667 22880
6591	0	0	Ki67+	 4668 22680
6592	0	0	Ki67+	 4669 23161
6593	0	0	Ki67+	 4682 23354
6594	0	0	Ki67+	 4683 23274
6595	0	0	Ki67+	 4686 23299
6596	0	0	Ki67+	 4691 23285
6597	0	0	Ki67+	 4692 22753
6598	0	0	Ki67+	 4693 22985
6599	0	0	Ki67+	 4693 23369
6600	0	0	Ki67+	 4694 23190
6601	0	0	Ki67+	 4694 23327
6602	0	0	Ki67+	 4695 22696
6603	0	0	Ki67+	 4695 22764
6604	0	0	Ki67+	 4695 23265
6605	0	0	Ki67+	 4699 22822
6606	0	0	Ki67+	 4703 22856
6607	0	0	Ki67+	 4704 23296
6608	0	0	Ki67+	 4705 23080
6609	0	0	Ki67+	 4706 22894
6610	0	0	Ki67+	 4710 22701
6611	0	0	Ki67+	 4714 23174
6612	0	0	Ki67+	 4716 23325
6613	0	0	Ki67+	 4720 23299
6614	0	0	Ki67+	 4724 23047
6615	0	0	Ki67+	 4727 22687
6616	0	0	Ki67+	 4727 22703
6617	0	0	Ki67+	 4727 22759
6618	0	0	Ki67+	 4727 23354
6619	0	0	Ki67+	 4734 22898
6620	0	0	Ki67+	 4737 23292
6621	0	0	Ki67+	 4740 23325
6622	0	0	Ki67+	 4740 23359
6623	0	0	Ki67+	 4742 22683
6624	0	0	Ki67+	 4745 22670
6625	0	0	Ki67+	 4751 22938
6626	0	0	Ki67+	 4752 22746
6627	0	0	Ki67+	 4767 22676
6628	0	0	Ki67+	 4769 22725
6629	0	0	Ki67+	 4781 22688
6630	0	0	Ki67+	 4785 22673
6631	0	0	Ki67+	 4786 23236
6632	0	0	Ki67+	 4793 22709
6633	0	0	Ki67+	 4794 23217
6634	0	0	Ki67+	 4798 23197
6635	0	0	Ki67+	 4810 22706
6636	0	0	Ki67+	 4021 23813
6637	0	0	Ki67+	 4035 23871
6638	0	0	Ki67+	 4038 23909
6639	0	0	Ki67+	 4048 23816
6640	0	0	Ki67+	 4057 24000
6641	0	0	Ki67+	 4061 24112
6642	0	0	Ki67+	 4063 23459
6643	0	0	Ki67+	 4066 24131
6644	0	0	Ki67+	 4073 23480
6645	0	0	Ki67+	 4076 23906
6646	0	0	Ki67+	 4076 24153
6647	0	0	Ki67+	 4078 23821
6648	0	0	Ki67+	 4079 23848
6649	0	0	Ki67+	 4081 23870
6650	0	0	Ki67+	 4082 23515
6651	0	0	Ki67+	 4096 24014
6652	0	0	Ki67+	 4104 23811
6653	0	0	Ki67+	 4118 23713
6654	0	0	Ki67+	 4120 23515
6655	0	0	Ki67+	 4125 24005
6656	0	0	Ki67+	 4129 23500
6657	0	0	Ki67+	 4135 23658
6658	0	0	Ki67+	 4141 23733
6659	0	0	Ki67+	 4143 23817
6660	0	0	Ki67+	 4145 23890
6661	0	0	Ki67+	 4145 23941
6662	0	0	Ki67+	 4149 24128
6663	0	0	Ki67+	 4151 23512
6664	0	0	Ki67+	 4153 23988
6665	0	0	Ki67+	 4158 23821
6666	0	0	Ki67+	 4159 23545
6667	0	0	Ki67+	 4163 23581
6668	0	0	Ki67+	 4166 23703
6669	0	0	Ki67+	 4172 23552
6670	0	0	Ki67+	 4172 23967
6671	0	0	Ki67+	 4174 24101
6672	0	0	Ki67+	 4176 24091
6673	0	0	Ki67+	 4180 23988
6674	0	0	Ki67+	 4184 23670
6675	0	0	Ki67+	 4202 23748
6676	0	0	Ki67+	 4203 23458
6677	0	0	Ki67+	 4211 23708
6678	0	0	Ki67+	 4211 23898
6679	0	0	Ki67+	 4214 23577
6680	0	0	Ki67+	 4214 23663
6681	0	0	Ki67+	 4222 23591
6682	0	0	Ki67+	 4226 23928
6683	0	0	Ki67+	 4231 23888
6684	0	0	Ki67+	 4234 24133
6685	0	0	Ki67+	 4235 23778
6686	0	0	Ki67+	 4244 23623
6687	0	0	Ki67+	 4250 23901
6688	0	0	Ki67+	 4253 24130
6689	0	0	Ki67+	 4254 23634
6690	0	0	Ki67+	 4256 23968
6691	0	0	Ki67+	 4260 23932
6692	0	0	Ki67+	 4270 23749
6693	0	0	Ki67+	 4283 23544
6694	0	0	Ki67+	 4284 24112
6695	0	0	Ki67+	 4295 24137
6696	0	0	Ki67+	 4295 24162
6697	0	0	Ki67+	 4300 23988
6698	0	0	Ki67+	 4309 23747
6699	0	0	Ki67+	 4311 24083
6700	0	0	Ki67+	 4313 23975
6701	0	0	Ki67+	 4314 23950
6702	0	0	Ki67+	 4317 23731
6703	0	0	Ki67+	 4320 24115
6704	0	0	Ki67+	 4324 23521
6705	0	0	Ki67+	 4325 23942
6706	0	0	Ki67+	 4327 24076
6707	0	0	Ki67+	 4347 23506
6708	0	0	Ki67+	 4349 23927
6709	0	0	Ki67+	 4356 23718
6710	0	0	Ki67+	 4362 23737
6711	0	0	Ki67+	 4367 23506
6712	0	0	Ki67+	 4369 23906
6713	0	0	Ki67+	 4374 23885
6714	0	0	Ki67+	 4381 23729
6715	0	0	Ki67+	 4381 24010
6716	0	0	Ki67+	 4382 23872
6717	0	0	Ki67+	 4384 23625
6718	0	0	Ki67+	 4387 24020
6719	0	0	Ki67+	 4398 23559
6720	0	0	Ki67+	 4407 23970
6721	0	0	Ki67+	 4411 23592
6722	0	0	Ki67+	 4414 23829
6723	0	0	Ki67+	 4415 23723
6724	0	0	Ki67+	 4422 23927
6725	0	0	Ki67+	 4426 23543
6726	0	0	Ki67+	 4426 23774
6727	0	0	Ki67+	 4432 23946
6728	0	0	Ki67+	 4439 23718
6729	0	0	Ki67+	 4446 23820
6730	0	0	Ki67+	 4469 23575
6731	0	0	Ki67+	 4472 23871
6732	0	0	Ki67+	 4476 23698
6733	0	0	Ki67+	 4478 23743
6734	0	0	Ki67+	 4480 23484
6735	0	0	Ki67+	 4481 23626
6736	0	0	Ki67+	 4484 23766
6737	0	0	Ki67+	 4487 23792
6738	0	0	Ki67+	 4487 23811
6739	0	0	Ki67+	 4498 23481
6740	0	0	Ki67+	 4524 23618
6741	0	0	Ki67+	 4528 23784
6742	0	0	Ki67+	 4528 23795
6743	0	0	Ki67+	 4531 23771
6744	0	0	Ki67+	 4532 23717
6745	0	0	Ki67+	 4540 23482
6746	0	0	Ki67+	 4542 23601
6747	0	0	Ki67+	 4542 23776
6748	0	0	Ki67+	 4547 23619
6749	0	0	Ki67+	 4550 23846
6750	0	0	Ki67+	 4555 23546
6751	0	0	Ki67+	 4559 23954
6752	0	0	Ki67+	 4560 23570
6753	0	0	Ki67+	 4562 23637
6754	0	0	Ki67+	 4565 23990
6755	0	0	Ki67+	 4566 23473
6756	0	0	Ki67+	 4568 23691
6757	0	0	Ki67+	 4573 23530
6758	0	0	Ki67+	 4574 23582
6759	0	0	Ki67+	 4581 23700
6760	0	0	Ki67+	 4584 24048
6761	0	0	Ki67+	 4587 23718
6762	0	0	Ki67+	 4592 23704
6763	0	0	Ki67+	 4595 23622
6764	0	0	Ki67+	 4597 23641
6765	0	0	Ki67+	 4598 24090
6766	0	0	Ki67+	 4602 23744
6767	0	0	Ki67+	 4609 23712
6768	0	0	Ki67+	 4609 23723
6769	0	0	Ki67+	 4615 23595
6770	0	0	Ki67+	 4619 24115
6771	0	0	Ki67+	 4620 23480
6772	0	0	Ki67+	 4621 23703
6773	0	0	Ki67+	 4622 23825
6774	0	0	Ki67+	 4627 23752
6775	0	0	Ki67+	 4631 23632
6776	0	0	Ki67+	 4634 23482
6777	0	0	Ki67+	 4635 23596
6778	0	0	Ki67+	 4635 23820
6779	0	0	Ki67+	 4636 23616
6780	0	0	Ki67+	 4638 23502
6781	0	0	Ki67+	 4643 23589
6782	0	0	Ki67+	 4649 23569
6783	0	0	Ki67+	 4651 23509
6784	0	0	Ki67+	 4653 23606
6785	0	0	Ki67+	 4658 24247
6786	0	0	Ki67+	 4664 23572
6787	0	0	Ki67+	 4664 24169
6788	0	0	Ki67+	 4668 23534
6789	0	0	Ki67+	 4668 23601
6790	0	0	Ki67+	 4671 24223
6791	0	0	Ki67+	 4688 24241
6792	0	0	Ki67+	 4704 23598
6793	0	0	Ki67+	 4712 23695
6794	0	0	Ki67+	 4713 23940
6795	0	0	Ki67+	 4715 23632
6796	0	0	Ki67+	 4720 23578
6797	0	0	Ki67+	 4720 23846
6798	0	0	Ki67+	 4725 23511
6799	0	0	Ki67+	 4728 23674
6800	0	0	Ki67+	 4730 24159
6801	0	0	Ki67+	 4736 23712
6802	0	0	Ki67+	 4743 23500
6803	0	0	Ki67+	 4743 23724
6804	0	0	Ki67+	 4755 23826
6805	0	0	Ki67+	 4766 23484
6806	0	0	Ki67+	 4771 23905
6807	0	0	Ki67+	 4775 23730
6808	0	0	Ki67+	 4779 23684
6809	0	0	Ki67+	 4782 23668
6810	0	0	Ki67+	 4797 23472
6811	0	0	Ki67+	 4802 23539
6812	0	0	Ki67+	 4803 24025
6813	0	0	Ki67+	 4811 24145
6814	0	0	Ki67+	 4813 24026
6815	0	0	Ki67+	 4026 24960
6816	0	0	Ki67+	 4039 24446
6817	0	0	Ki67+	 4044 24294
6818	0	0	Ki67+	 4050 24415
6819	0	0	Ki67+	 4059 24537
6820	0	0	Ki67+	 4059 24730
6821	0	0	Ki67+	 4061 24444
6822	0	0	Ki67+	 4064 24523
6823	0	0	Ki67+	 4073 24426
6824	0	0	Ki67+	 4076 24595
6825	0	0	Ki67+	 4078 24347
6826	0	0	Ki67+	 4079 24506
6827	0	0	Ki67+	 4083 24289
6828	0	0	Ki67+	 4086 24531
6829	0	0	Ki67+	 4088 24763
6830	0	0	Ki67+	 4089 24460
6831	0	0	Ki67+	 4099 24648
6832	0	0	Ki67+	 4103 24495
6833	0	0	Ki67+	 4119 24597
6834	0	0	Ki67+	 4136 24388
6835	0	0	Ki67+	 4147 24365
6836	0	0	Ki67+	 4152 24455
6837	0	0	Ki67+	 4154 24613
6838	0	0	Ki67+	 4155 24566
6839	0	0	Ki67+	 4169 24544
6840	0	0	Ki67+	 4173 24518
6841	0	0	Ki67+	 4174 24467
6842	0	0	Ki67+	 4177 24878
6843	0	0	Ki67+	 4180 24623
6844	0	0	Ki67+	 4189 24648
6845	0	0	Ki67+	 4220 24722
6846	0	0	Ki67+	 4258 24761
6847	0	0	Ki67+	 4278 24764
6848	0	0	Ki67+	 4283 24778
6849	0	0	Ki67+	 4309 24781
6850	0	0	Ki67+	 4316 24797
6851	0	0	Ki67+	 4323 24785
6852	0	0	Ki67+	 4337 24823
6853	0	0	Ki67+	 4350 24808
6854	0	0	Ki67+	 4361 24781
6855	0	0	Ki67+	 4374 24787
6856	0	0	Ki67+	 4407 24806
6857	0	0	Ki67+	 4421 24827
6858	0	0	Ki67+	 4441 24849
6859	0	0	Ki67+	 4442 24832
6860	0	0	Ki67+	 4442 24861
6861	0	0	Ki67+	 4478 24839
6862	0	0	Ki67+	 4493 24929
6863	0	0	Ki67+	 4497 25048
6864	0	0	Ki67+	 4502 24990
6865	0	0	Ki67+	 4544 24956
6866	0	0	Ki67+	 4575 24932
6867	0	0	Ki67+	 4581 24400
6868	0	0	Ki67+	 4586 24367
6869	0	0	Ki67+	 4602 24403
6870	0	0	Ki67+	 4605 24302
6871	0	0	Ki67+	 4633 24287
6872	0	0	Ki67+	 4640 24944
6873	0	0	Ki67+	 4647 24300
6874	0	0	Ki67+	 4647 24975
6875	0	0	Ki67+	 4660 24932
6876	0	0	Ki67+	 4671 24908
6877	0	0	Ki67+	 4678 24443
6878	0	0	Ki67+	 4687 24918
6879	0	0	Ki67+	 4720 24442
6880	0	0	Ki67+	 4728 24891
6881	0	0	Ki67+	 4756 24867
6882	0	0	Ki67+	 4758 24450
6883	0	0	Ki67+	 4778 24549
6884	0	0	Ki67+	 4782 24529
6885	0	0	Ki67+	 4783 24854
6886	0	0	Ki67+	 4789 24425
6887	0	0	Ki67+	 4796 24464
6888	0	0	Ki67+	 4799 24356
6889	0	0	Ki67+	 4800 24872
6890	0	0	Ki67+	 4803 24519
6891	0	0	Ki67+	 4805 24375
6892	0	0	Ki67+	 4805 24480
6893	0	0	Ki67+	 4815 24862
6894	0	0	Ki67+	 4017 25345
6895	0	0	Ki67+	 4021 25575
6896	0	0	Ki67+	 4060 25641
6897	0	0	Ki67+	 4070 25341
6898	0	0	Ki67+	 4074 25329
6899	0	0	Ki67+	 4092 25675
6900	0	0	Ki67+	 4114 25503
6901	0	0	Ki67+	 4126 25554
6902	0	0	Ki67+	 4148 25520
6903	0	0	Ki67+	 4181 25437
6904	0	0	Ki67+	 4208 25264
6905	0	0	Ki67+	 4302 25534
6906	0	0	Ki67+	 4310 25152
6907	0	0	Ki67+	 4371 25163
6908	0	0	Ki67+	 4373 25144
6909	0	0	Ki67+	 4461 25412
6910	0	0	Ki67+	 4475 25763
6911	0	0	Ki67+	 4504 25769
6912	0	0	Ki67+	 4557 25202
6913	0	0	Ki67+	 4570 25807
6914	0	0	Ki67+	 4579 25160
6915	0	0	Ki67+	 4585 25346
6916	0	0	Ki67+	 4607 25406
6917	0	0	Ki67+	 4616 25496
6918	0	0	Ki67+	 4622 25400
6919	0	0	Ki67+	 4627 25174
6920	0	0	Ki67+	 4630 25475
6921	0	0	Ki67+	 4642 25264
6922	0	0	Ki67+	 4643 25328
6923	0	0	Ki67+	 4673 25484
6924	0	0	Ki67+	 4693 25098
6925	0	0	Ki67+	 4699 25130
6926	0	0	Ki67+	 4712 25256
6927	0	0	Ki67+	 4712 25574
6928	0	0	Ki67+	 4722 25353
6929	0	0	Ki67+	 4729 25164
6930	0	0	Ki67+	 4732 25262
6931	0	0	Ki67+	 4732 25720
6932	0	0	Ki67+	 4734 25543
6933	0	0	Ki67+	 4746 25079
6934	0	0	Ki67+	 4746 25286
6935	0	0	Ki67+	 4767 25121
6936	0	0	Ki67+	 4768 25066
6937	0	0	Ki67+	 4770 25332
6938	0	0	Ki67+	 4023 26275
6939	0	0	Ki67+	 4031 26165
6940	0	0	Ki67+	 4053 26159
6941	0	0	Ki67+	 4068 26299
6942	0	0	Ki67+	 4078 26250
6943	0	0	Ki67+	 4087 26228
6944	0	0	Ki67+	 4092 26605
6945	0	0	Ki67+	 4183 26214
6946	0	0	Ki67+	 4248 26273
6947	0	0	Ki67+	 4251 26033
6948	0	0	Ki67+	 4256 26066
6949	0	0	Ki67+	 4256 26233
6950	0	0	Ki67+	 4264 26203
6951	0	0	Ki67+	 4265 26287
6952	0	0	Ki67+	 4279 26153
6953	0	0	Ki67+	 4283 26171
6954	0	0	Ki67+	 4303 26460
6955	0	0	Ki67+	 4369 26632
6956	0	0	Ki67+	 4373 26551
6957	0	0	Ki67+	 4392 26470
6958	0	0	Ki67+	 4403 26002
6959	0	0	Ki67+	 4423 25982
6960	0	0	Ki67+	 4447 26370
6961	0	0	Ki67+	 4449 26526
6962	0	0	Ki67+	 4484 25926
6963	0	0	Ki67+	 4498 26564
6964	0	0	Ki67+	 4512 26302
6965	0	0	Ki67+	 4585 26595
6966	0	0	Ki67+	 4627 25887
6967	0	0	Ki67+	 4634 25998
6968	0	0	Ki67+	 4648 26617
6969	0	0	Ki67+	 4689 25882
6970	0	0	Ki67+	 4724 25977
6971	0	0	Ki67+	 4727 26200
6972	0	0	Ki67+	 4728 26188
6973	0	0	Ki67+	 4732 26232
6974	0	0	Ki67+	 4738 25976
6975	0	0	Ki67+	 4746 26271
6976	0	0	Ki67+	 4806 26138
6977	0	0	Ki67+	 4814 26159
6978	0	0	Ki67+	 4017 27247
6979	0	0	Ki67+	 4069 27391
6980	0	0	Ki67+	 4102 26885
6981	0	0	Ki67+	 4104 27413
6982	0	0	Ki67+	 4108 27174
6983	0	0	Ki67+	 4126 27192
6984	0	0	Ki67+	 4145 27160
6985	0	0	Ki67+	 4146 27036
6986	0	0	Ki67+	 4174 27437
6987	0	0	Ki67+	 4183 27200
6988	0	0	Ki67+	 4191 27439
6989	0	0	Ki67+	 4205 27203
6990	0	0	Ki67+	 4227 27180
6991	0	0	Ki67+	 4230 26948
6992	0	0	Ki67+	 4236 27051
6993	0	0	Ki67+	 4240 27122
6994	0	0	Ki67+	 4251 27268
6995	0	0	Ki67+	 4257 27429
6996	0	0	Ki67+	 4262 27244
6997	0	0	Ki67+	 4268 26890
6998	0	0	Ki67+	 4274 26692
6999	0	0	Ki67+	 4291 27092
7000	0	0	Ki67+	 4301 26926
7001	0	0	Ki67+	 4310 26896
7002	0	0	Ki67+	 4310 27013
7003	0	0	Ki67+	 4317 27147
7004	0	0	Ki67+	 4324 27088
7005	0	0	Ki67+	 4342 27088
7006	0	0	Ki67+	 4345 26782
7007	0	0	Ki67+	 4346 27439
7008	0	0	Ki67+	 4369 27217
7009	0	0	Ki67+	 4370 27169
7010	0	0	Ki67+	 4385 27269
7011	0	0	Ki67+	 4407 26809
7012	0	0	Ki67+	 4412 27225
7013	0	0	Ki67+	 4420 27160
7014	0	0	Ki67+	 4428 27198
7015	0	0	Ki67+	 4509 26865
7016	0	0	Ki67+	 4580 26877
7017	0	0	Ki67+	 4587 27327
7018	0	0	Ki67+	 4606 27311
7019	0	0	Ki67+	 4634 26689
7020	0	0	Ki67+	 4644 27418
7021	0	0	Ki67+	 4663 27392
7022	0	0	Ki67+	 4670 27295
7023	0	0	Ki67+	 4673 27455
7024	0	0	Ki67+	 4675 27412
7025	0	0	Ki67+	 4681 27160
7026	0	0	Ki67+	 4681 27367
7027	0	0	Ki67+	 4688 27343
7028	0	0	Ki67+	 4691 27172
7029	0	0	Ki67+	 4699 27193
7030	0	0	Ki67+	 4710 27163
7031	0	0	Ki67+	 4718 27184
7032	0	0	Ki67+	 4722 27248
7033	0	0	Ki67+	 4750 26744
7034	0	0	Ki67+	 4750 27220
7035	0	0	Ki67+	 4755 27367
7036	0	0	Ki67+	 4761 27352
7037	0	0	Ki67+	 4768 27391
7038	0	0	Ki67+	 4787 27116
7039	0	0	Ki67+	 4803 27316
7040	0	0	Ki67+	 4018 28008
7041	0	0	Ki67+	 4022 28060
7042	0	0	Ki67+	 4026 28124
7043	0	0	Ki67+	 4028 27675
7044	0	0	Ki67+	 4031 27592
7045	0	0	Ki67+	 4039 27583
7046	0	0	Ki67+	 4039 28193
7047	0	0	Ki67+	 4041 28210
7048	0	0	Ki67+	 4046 27565
7049	0	0	Ki67+	 4047 28162
7050	0	0	Ki67+	 4049 27475
7051	0	0	Ki67+	 4057 27606
7052	0	0	Ki67+	 4058 27576
7053	0	0	Ki67+	 4060 27642
7054	0	0	Ki67+	 4060 28254
7055	0	0	Ki67+	 4066 27657
7056	0	0	Ki67+	 4066 27874
7057	0	0	Ki67+	 4075 27685
7058	0	0	Ki67+	 4078 27474
7059	0	0	Ki67+	 4085 27593
7060	0	0	Ki67+	 4088 27947
7061	0	0	Ki67+	 4109 27983
7062	0	0	Ki67+	 4109 28050
7063	0	0	Ki67+	 4111 28000
7064	0	0	Ki67+	 4124 27508
7065	0	0	Ki67+	 4127 27467
7066	0	0	Ki67+	 4128 27849
7067	0	0	Ki67+	 4136 27811
7068	0	0	Ki67+	 4138 28121
7069	0	0	Ki67+	 4150 27762
7070	0	0	Ki67+	 4184 28007
7071	0	0	Ki67+	 4187 27830
7072	0	0	Ki67+	 4194 28212
7073	0	0	Ki67+	 4195 27773
7074	0	0	Ki67+	 4197 27563
7075	0	0	Ki67+	 4205 28219
7076	0	0	Ki67+	 4212 27549
7077	0	0	Ki67+	 4218 27796
7078	0	0	Ki67+	 4238 28246
7079	0	0	Ki67+	 4241 28025
7080	0	0	Ki67+	 4244 27542
7081	0	0	Ki67+	 4256 28194
7082	0	0	Ki67+	 4264 27571
7083	0	0	Ki67+	 4269 27535
7084	0	0	Ki67+	 4272 27732
7085	0	0	Ki67+	 4272 28025
7086	0	0	Ki67+	 4275 28015
7087	0	0	Ki67+	 4280 27896
7088	0	0	Ki67+	 4286 27611
7089	0	0	Ki67+	 4288 27740
7090	0	0	Ki67+	 4292 28035
7091	0	0	Ki67+	 4293 27578
7092	0	0	Ki67+	 4299 27537
7093	0	0	Ki67+	 4299 27555
7094	0	0	Ki67+	 4301 27800
7095	0	0	Ki67+	 4313 27563
7096	0	0	Ki67+	 4323 27743
7097	0	0	Ki67+	 4328 27616
7098	0	0	Ki67+	 4328 27713
7099	0	0	Ki67+	 4334 27556
7100	0	0	Ki67+	 4338 28240
7101	0	0	Ki67+	 4344 27593
7102	0	0	Ki67+	 4345 28070
7103	0	0	Ki67+	 4347 27810
7104	0	0	Ki67+	 4359 27604
7105	0	0	Ki67+	 4364 28073
7106	0	0	Ki67+	 4367 27970
7107	0	0	Ki67+	 4370 27586
7108	0	0	Ki67+	 4374 27821
7109	0	0	Ki67+	 4379 28007
7110	0	0	Ki67+	 4382 27968
7111	0	0	Ki67+	 4386 27559
7112	0	0	Ki67+	 4387 28125
7113	0	0	Ki67+	 4393 28247
7114	0	0	Ki67+	 4403 28130
7115	0	0	Ki67+	 4404 28100
7116	0	0	Ki67+	 4413 27703
7117	0	0	Ki67+	 4418 28148
7118	0	0	Ki67+	 4421 27738
7119	0	0	Ki67+	 4422 27796
7120	0	0	Ki67+	 4429 27565
7121	0	0	Ki67+	 4434 27969
7122	0	0	Ki67+	 4435 27696
7123	0	0	Ki67+	 4436 27752
7124	0	0	Ki67+	 4446 28158
7125	0	0	Ki67+	 4452 27960
7126	0	0	Ki67+	 4453 27508
7127	0	0	Ki67+	 4469 27696
7128	0	0	Ki67+	 4470 27579
7129	0	0	Ki67+	 4470 27885
7130	0	0	Ki67+	 4479 28089
7131	0	0	Ki67+	 4483 28128
7132	0	0	Ki67+	 4485 27904
7133	0	0	Ki67+	 4485 28069
7134	0	0	Ki67+	 4487 27916
7135	0	0	Ki67+	 4488 27559
7136	0	0	Ki67+	 4513 27832
7137	0	0	Ki67+	 4514 28112
7138	0	0	Ki67+	 4515 27502
7139	0	0	Ki67+	 4515 28050
7140	0	0	Ki67+	 4522 27814
7141	0	0	Ki67+	 4524 27668
7142	0	0	Ki67+	 4533 27862
7143	0	0	Ki67+	 4533 28048
7144	0	0	Ki67+	 4536 27804
7145	0	0	Ki67+	 4544 27667
7146	0	0	Ki67+	 4545 28210
7147	0	0	Ki67+	 4546 28228
7148	0	0	Ki67+	 4561 28244
7149	0	0	Ki67+	 4563 27558
7150	0	0	Ki67+	 4563 28112
7151	0	0	Ki67+	 4564 27801
7152	0	0	Ki67+	 4564 28036
7153	0	0	Ki67+	 4568 27642
7154	0	0	Ki67+	 4575 27626
7155	0	0	Ki67+	 4593 28059
7156	0	0	Ki67+	 4600 27551
7157	0	0	Ki67+	 4608 28255
7158	0	0	Ki67+	 4610 28128
7159	0	0	Ki67+	 4618 28232
7160	0	0	Ki67+	 4634 28145
7161	0	0	Ki67+	 4642 28254
7162	0	0	Ki67+	 4646 27899
7163	0	0	Ki67+	 4664 27831
7164	0	0	Ki67+	 4675 27814
7165	0	0	Ki67+	 4684 27922
7166	0	0	Ki67+	 4691 27812
7167	0	0	Ki67+	 4692 28235
7168	0	0	Ki67+	 4698 28246
7169	0	0	Ki67+	 4700 27954
7170	0	0	Ki67+	 4701 27598
7171	0	0	Ki67+	 4715 27956
7172	0	0	Ki67+	 4732 28101
7173	0	0	Ki67+	 4735 28196
7174	0	0	Ki67+	 4746 28104
7175	0	0	Ki67+	 4746 28219
7176	0	0	Ki67+	 4751 27774
7177	0	0	Ki67+	 4756 28249
7178	0	0	Ki67+	 4767 27760
7179	0	0	Ki67+	 4769 27743
7180	0	0	Ki67+	 4776 27859
7181	0	0	Ki67+	 4788 28154
7182	0	0	Ki67+	 4797 27828
7183	0	0	Ki67+	 4803 27590
7184	0	0	Ki67+	 4810 27632
7185	0	0	Ki67+	 4811 28181
7186	0	0	Ki67+	 4018 28782
7187	0	0	Ki67+	 4029 28787
7188	0	0	Ki67+	 4041 28541
7189	0	0	Ki67+	 4046 28473
7190	0	0	Ki67+	 4060 28788
7191	0	0	Ki67+	 4063 28834
7192	0	0	Ki67+	 4069 28493
7193	0	0	Ki67+	 4077 28482
7194	0	0	Ki67+	 4081 28797
7195	0	0	Ki67+	 4083 28772
7196	0	0	Ki67+	 4117 28550
7197	0	0	Ki67+	 4129 28514
7198	0	0	Ki67+	 4131 28411
7199	0	0	Ki67+	 4141 28476
7200	0	0	Ki67+	 4146 28575
7201	0	0	Ki67+	 4164 28283
7202	0	0	Ki67+	 4182 28693
7203	0	0	Ki67+	 4196 28730
7204	0	0	Ki67+	 4197 28916
7205	0	0	Ki67+	 4201 28693
7206	0	0	Ki67+	 4205 28314
7207	0	0	Ki67+	 4214 28521
7208	0	0	Ki67+	 4224 28402
7209	0	0	Ki67+	 4230 28327
7210	0	0	Ki67+	 4236 28940
7211	0	0	Ki67+	 4239 28606
7212	0	0	Ki67+	 4250 28724
7213	0	0	Ki67+	 4259 28954
7214	0	0	Ki67+	 4261 28616
7215	0	0	Ki67+	 4263 28891
7216	0	0	Ki67+	 4265 28528
7217	0	0	Ki67+	 4266 29054
7218	0	0	Ki67+	 4268 28466
7219	0	0	Ki67+	 4274 28331
7220	0	0	Ki67+	 4278 28359
7221	0	0	Ki67+	 4284 28376
7222	0	0	Ki67+	 4285 28434
7223	0	0	Ki67+	 4285 28533
7224	0	0	Ki67+	 4290 28347
7225	0	0	Ki67+	 4306 28634
7226	0	0	Ki67+	 4308 28386
7227	0	0	Ki67+	 4316 28328
7228	0	0	Ki67+	 4323 28492
7229	0	0	Ki67+	 4339 28628
7230	0	0	Ki67+	 4340 28956
7231	0	0	Ki67+	 4354 28632
7232	0	0	Ki67+	 4354 28934
7233	0	0	Ki67+	 4374 28322
7234	0	0	Ki67+	 4397 28463
7235	0	0	Ki67+	 4410 28269
7236	0	0	Ki67+	 4429 28552
7237	0	0	Ki67+	 4433 28869
7238	0	0	Ki67+	 4435 28336
7239	0	0	Ki67+	 4451 28455
7240	0	0	Ki67+	 4463 28300
7241	0	0	Ki67+	 4464 28486
7242	0	0	Ki67+	 4473 28372
7243	0	0	Ki67+	 4484 28345
7244	0	0	Ki67+	 4484 28485
7245	0	0	Ki67+	 4486 28272
7246	0	0	Ki67+	 4486 28357
7247	0	0	Ki67+	 4487 28937
7248	0	0	Ki67+	 4490 28310
7249	0	0	Ki67+	 4496 28411
7250	0	0	Ki67+	 4506 28314
7251	0	0	Ki67+	 4516 28358
7252	0	0	Ki67+	 4520 28977
7253	0	0	Ki67+	 4525 28630
7254	0	0	Ki67+	 4525 28998
7255	0	0	Ki67+	 4526 28468
7256	0	0	Ki67+	 4531 28942
7257	0	0	Ki67+	 4539 28919
7258	0	0	Ki67+	 4544 28748
7259	0	0	Ki67+	 4546 28705
7260	0	0	Ki67+	 4549 28495
7261	0	0	Ki67+	 4555 28928
7262	0	0	Ki67+	 4563 28469
7263	0	0	Ki67+	 4569 28433
7264	0	0	Ki67+	 4572 28259
7265	0	0	Ki67+	 4574 28454
7266	0	0	Ki67+	 4574 28667
7267	0	0	Ki67+	 4575 28897
7268	0	0	Ki67+	 4582 28521
7269	0	0	Ki67+	 4589 28893
7270	0	0	Ki67+	 4592 28300
7271	0	0	Ki67+	 4592 28617
7272	0	0	Ki67+	 4608 28467
7273	0	0	Ki67+	 4610 28310
7274	0	0	Ki67+	 4617 28297
7275	0	0	Ki67+	 4618 28503
7276	0	0	Ki67+	 4623 28269
7277	0	0	Ki67+	 4623 28899
7278	0	0	Ki67+	 4625 28571
7279	0	0	Ki67+	 4627 28561
7280	0	0	Ki67+	 4642 28349
7281	0	0	Ki67+	 4655 28641
7282	0	0	Ki67+	 4657 28938
7283	0	0	Ki67+	 4659 28352
7284	0	0	Ki67+	 4664 28503
7285	0	0	Ki67+	 4670 28514
7286	0	0	Ki67+	 4681 28734
7287	0	0	Ki67+	 4682 28277
7288	0	0	Ki67+	 4682 28755
7289	0	0	Ki67+	 4686 28350
7290	0	0	Ki67+	 4694 28264
7291	0	0	Ki67+	 4702 28406
7292	0	0	Ki67+	 4702 28767
7293	0	0	Ki67+	 4706 28367
7294	0	0	Ki67+	 4719 28432
7295	0	0	Ki67+	 4723 28937
7296	0	0	Ki67+	 4737 28339
7297	0	0	Ki67+	 4741 28764
7298	0	0	Ki67+	 4742 28517
7299	0	0	Ki67+	 4743 28582
7300	0	0	Ki67+	 4750 28567
7301	0	0	Ki67+	 4759 28530
7302	0	0	Ki67+	 4772 28595
7303	0	0	Ki67+	 4777 28268
7304	0	0	Ki67+	 4782 28484
7305	0	0	Ki67+	 4782 28775
7306	0	0	Ki67+	 4783 28361
7307	0	0	Ki67+	 4794 28368
7308	0	0	Ki67+	 4813 28411
7309	0	0	Ki67+	 4019 29368
7310	0	0	Ki67+	 4036 29394
7311	0	0	Ki67+	 4051 29815
7312	0	0	Ki67+	 4056 29339
7313	0	0	Ki67+	 4066 29350
7314	0	0	Ki67+	 4067 29683
7315	0	0	Ki67+	 4074 29193
7316	0	0	Ki67+	 4081 29719
7317	0	0	Ki67+	 4084 29610
7318	0	0	Ki67+	 4098 29640
7319	0	0	Ki67+	 4109 29072
7320	0	0	Ki67+	 4150 29549
7321	0	0	Ki67+	 4151 29655
7322	0	0	Ki67+	 4165 29524
7323	0	0	Ki67+	 4179 29515
7324	0	0	Ki67+	 4189 29371
7325	0	0	Ki67+	 4194 29453
7326	0	0	Ki67+	 4202 29486
7327	0	0	Ki67+	 4204 29412
7328	0	0	Ki67+	 4227 29061
7329	0	0	Ki67+	 4235 29225
7330	0	0	Ki67+	 4240 29464
7331	0	0	Ki67+	 4252 29716
7332	0	0	Ki67+	 4269 29665
7333	0	0	Ki67+	 4272 29624
7334	0	0	Ki67+	 4278 29254
7335	0	0	Ki67+	 4278 29750
7336	0	0	Ki67+	 4282 29804
7337	0	0	Ki67+	 4284 29223
7338	0	0	Ki67+	 4290 29405
7339	0	0	Ki67+	 4293 29177
7340	0	0	Ki67+	 4302 29673
7341	0	0	Ki67+	 4317 29169
7342	0	0	Ki67+	 4322 29276
7343	0	0	Ki67+	 4322 29631
7344	0	0	Ki67+	 4325 29305
7345	0	0	Ki67+	 4326 29841
7346	0	0	Ki67+	 4330 29556
7347	0	0	Ki67+	 4343 29634
7348	0	0	Ki67+	 4349 29744
7349	0	0	Ki67+	 4362 29321
7350	0	0	Ki67+	 4363 29781
7351	0	0	Ki67+	 4376 29624
7352	0	0	Ki67+	 4382 29305
7353	0	0	Ki67+	 4402 29440
7354	0	0	Ki67+	 4407 29774
7355	0	0	Ki67+	 4418 29755
7356	0	0	Ki67+	 4429 29450
7357	0	0	Ki67+	 4431 29755
7358	0	0	Ki67+	 4451 29759
7359	0	0	Ki67+	 4452 29552
7360	0	0	Ki67+	 4463 29765
7361	0	0	Ki67+	 4476 29256
7362	0	0	Ki67+	 4491 29235
7363	0	0	Ki67+	 4495 29775
7364	0	0	Ki67+	 4497 29462
7365	0	0	Ki67+	 4498 29837
7366	0	0	Ki67+	 4507 29807
7367	0	0	Ki67+	 4512 29838
7368	0	0	Ki67+	 4514 29654
7369	0	0	Ki67+	 4541 29611
7370	0	0	Ki67+	 4571 29588
7371	0	0	Ki67+	 4576 29568
7372	0	0	Ki67+	 4579 29820
7373	0	0	Ki67+	 4583 29783
7374	0	0	Ki67+	 4589 29569
7375	0	0	Ki67+	 4593 29759
7376	0	0	Ki67+	 4613 29819
7377	0	0	Ki67+	 4629 29697
7378	0	0	Ki67+	 4652 29115
7379	0	0	Ki67+	 4654 29826
7380	0	0	Ki67+	 4662 29762
7381	0	0	Ki67+	 4674 29130
7382	0	0	Ki67+	 4695 29425
7383	0	0	Ki67+	 4695 29641
7384	0	0	Ki67+	 4695 29654
7385	0	0	Ki67+	 4698 29607
7386	0	0	Ki67+	 4705 29115
7387	0	0	Ki67+	 4705 29753
7388	0	0	Ki67+	 4707 29667
7389	0	0	Ki67+	 4712 29422
7390	0	0	Ki67+	 4715 29442
7391	0	0	Ki67+	 4723 29740
7392	0	0	Ki67+	 4726 29605
7393	0	0	Ki67+	 4728 29796
7394	0	0	Ki67+	 4736 29672
7395	0	0	Ki67+	 4739 29614
7396	0	0	Ki67+	 4743 29310
7397	0	0	Ki67+	 4746 29451
7398	0	0	Ki67+	 4749 29704
7399	0	0	Ki67+	 4751 29592
7400	0	0	Ki67+	 4758 29092
7401	0	0	Ki67+	 4761 29689
7402	0	0	Ki67+	 4770 29469
7403	0	0	Ki67+	 4789 29381
7404	0	0	Ki67+	 4791 29696
7405	0	0	Ki67+	 4792 29086
7406	0	0	Ki67+	 4793 29198
7407	0	0	Ki67+	 4793 29534
7408	0	0	Ki67+	 4807 29184
7409	0	0	Ki67+	 4813 29635
7410	0	0	Ki67+	 4058 29869
7411	0	0	Ki67+	 4063 30081
7412	0	0	Ki67+	 4092 30013
7413	0	0	Ki67+	 4105 29964
7414	0	0	Ki67+	 4105 30224
7415	0	0	Ki67+	 4107 30008
7416	0	0	Ki67+	 4118 30337
7417	0	0	Ki67+	 4152 30383
7418	0	0	Ki67+	 4153 30065
7419	0	0	Ki67+	 4166 30043
7420	0	0	Ki67+	 4169 30395
7421	0	0	Ki67+	 4181 30448
7422	0	0	Ki67+	 4192 30060
7423	0	0	Ki67+	 4195 30472
7424	0	0	Ki67+	 4199 30331
7425	0	0	Ki67+	 4229 30472
7426	0	0	Ki67+	 4237 30459
7427	0	0	Ki67+	 4241 30030
7428	0	0	Ki67+	 4241 30274
7429	0	0	Ki67+	 4243 30045
7430	0	0	Ki67+	 4251 30013
7431	0	0	Ki67+	 4255 29907
7432	0	0	Ki67+	 4268 30178
7433	0	0	Ki67+	 4281 30122
7434	0	0	Ki67+	 4302 29991
7435	0	0	Ki67+	 4305 29899
7436	0	0	Ki67+	 4306 30390
7437	0	0	Ki67+	 4310 30282
7438	0	0	Ki67+	 4315 30354
7439	0	0	Ki67+	 4320 29876
7440	0	0	Ki67+	 4323 30109
7441	0	0	Ki67+	 4324 30388
7442	0	0	Ki67+	 4327 30355
7443	0	0	Ki67+	 4345 30373
7444	0	0	Ki67+	 4351 30337
7445	0	0	Ki67+	 4357 29970
7446	0	0	Ki67+	 4361 30363
7447	0	0	Ki67+	 4365 29897
7448	0	0	Ki67+	 4366 29881
7449	0	0	Ki67+	 4374 30194
7450	0	0	Ki67+	 4396 30191
7451	0	0	Ki67+	 4407 30388
7452	0	0	Ki67+	 4411 30271
7453	0	0	Ki67+	 4432 30119
7454	0	0	Ki67+	 4436 30374
7455	0	0	Ki67+	 4442 29882
7456	0	0	Ki67+	 4453 30392
7457	0	0	Ki67+	 4470 29917
7458	0	0	Ki67+	 4471 30348
7459	0	0	Ki67+	 4484 29874
7460	0	0	Ki67+	 4486 29903
7461	0	0	Ki67+	 4497 30246
7462	0	0	Ki67+	 4503 30377
7463	0	0	Ki67+	 4506 30267
7464	0	0	Ki67+	 4527 30369
7465	0	0	Ki67+	 4531 30268
7466	0	0	Ki67+	 4551 30221
7467	0	0	Ki67+	 4559 30358
7468	0	0	Ki67+	 4577 30346
7469	0	0	Ki67+	 4604 29995
7470	0	0	Ki67+	 4618 30542
7471	0	0	Ki67+	 4628 30543
7472	0	0	Ki67+	 4635 30025
7473	0	0	Ki67+	 4643 30005
7474	0	0	Ki67+	 4653 30045
7475	0	0	Ki67+	 4671 30003
7476	0	0	Ki67+	 4673 30065
7477	0	0	Ki67+	 4689 30037
7478	0	0	Ki67+	 4690 30086
7479	0	0	Ki67+	 4691 30245
7480	0	0	Ki67+	 4698 30063
7481	0	0	Ki67+	 4699 30215
7482	0	0	Ki67+	 4704 30170
7483	0	0	Ki67+	 4779 29894
7484	0	0	Ki67+	 4791 30369
7485	0	0	Ki67+	 4062 30695
7486	0	0	Ki67+	 4163 31068
7487	0	0	Ki67+	 4182 31230
7488	0	0	Ki67+	 4245 30780
7489	0	0	Ki67+	 4259 31217
7490	0	0	Ki67+	 4261 30798
7491	0	0	Ki67+	 4262 31038
7492	0	0	Ki67+	 4278 31450
7493	0	0	Ki67+	 4282 31207
7494	0	0	Ki67+	 4285 30971
7495	0	0	Ki67+	 4306 30709
7496	0	0	Ki67+	 4314 31024
7497	0	0	Ki67+	 4335 31209
7498	0	0	Ki67+	 4369 31404
7499	0	0	Ki67+	 4381 31372
7500	0	0	Ki67+	 4385 31360
7501	0	0	Ki67+	 4400 31027
7502	0	0	Ki67+	 4401 31198
7503	0	0	Ki67+	 4411 31181
7504	0	0	Ki67+	 4411 31413
7505	0	0	Ki67+	 4441 30749
7506	0	0	Ki67+	 4478 30756
7507	0	0	Ki67+	 4512 30774
7508	0	0	Ki67+	 4526 31089
7509	0	0	Ki67+	 4550 31113
7510	0	0	Ki67+	 4563 31417
7511	0	0	Ki67+	 4575 31430
7512	0	0	Ki67+	 4594 30947
7513	0	0	Ki67+	 4598 31331
7514	0	0	Ki67+	 4629 31354
7515	0	0	Ki67+	 4650 31359
7516	0	0	Ki67+	 4650 31413
7517	0	0	Ki67+	 4651 31095
7518	0	0	Ki67+	 4677 30777
7519	0	0	Ki67+	 4689 31376
7520	0	0	Ki67+	 4717 30840
7521	0	0	Ki67+	 4718 31136
7522	0	0	Ki67+	 4726 30853
7523	0	0	Ki67+	 4727 31410
7524	0	0	Ki67+	 4743 31338
7525	0	0	Ki67+	 4746 31297
7526	0	0	Ki67+	 4784 31321
7527	0	0	Ki67+	 4799 31317
7528	0	0	Ki67+	 4807 31261
7529	0	0	Ki67+	 4814 31158
7530	0	0	Ki67+	 4022 31646
7531	0	0	Ki67+	 4034 31698
7532	0	0	Ki67+	 4041 31681
7533	0	0	Ki67+	 4046 32016
7534	0	0	Ki67+	 4048 32047
7535	0	0	Ki67+	 4050 31658
7536	0	0	Ki67+	 4056 32061
7537	0	0	Ki67+	 4061 32091
7538	0	0	Ki67+	 4081 32231
7539	0	0	Ki67+	 4086 31666
7540	0	0	Ki67+	 4095 31696
7541	0	0	Ki67+	 4100 32185
7542	0	0	Ki67+	 4102 32054
7543	0	0	Ki67+	 4125 31700
7544	0	0	Ki67+	 4126 31649
7545	0	0	Ki67+	 4126 32162
7546	0	0	Ki67+	 4128 32235
7547	0	0	Ki67+	 4145 31679
7548	0	0	Ki67+	 4146 32183
7549	0	0	Ki67+	 4148 31889
7550	0	0	Ki67+	 4149 32084
7551	0	0	Ki67+	 4156 31687
7552	0	0	Ki67+	 4168 31687
7553	0	0	Ki67+	 4169 31670
7554	0	0	Ki67+	 4179 32137
7555	0	0	Ki67+	 4203 32132
7556	0	0	Ki67+	 4206 32105
7557	0	0	Ki67+	 4221 31676
7558	0	0	Ki67+	 4224 32152
7559	0	0	Ki67+	 4233 32129
7560	0	0	Ki67+	 4238 31785
7561	0	0	Ki67+	 4243 31704
7562	0	0	Ki67+	 4243 31985
7563	0	0	Ki67+	 4245 32128
7564	0	0	Ki67+	 4251 31768
7565	0	0	Ki67+	 4260 32117
7566	0	0	Ki67+	 4261 31649
7567	0	0	Ki67+	 4267 32134
7568	0	0	Ki67+	 4270 32000
7569	0	0	Ki67+	 4274 31877
7570	0	0	Ki67+	 4278 31654
7571	0	0	Ki67+	 4281 31792
7572	0	0	Ki67+	 4286 31782
7573	0	0	Ki67+	 4296 32010
7574	0	0	Ki67+	 4296 32069
7575	0	0	Ki67+	 4297 31665
7576	0	0	Ki67+	 4299 32056
7577	0	0	Ki67+	 4310 31599
7578	0	0	Ki67+	 4310 31646
7579	0	0	Ki67+	 4318 32234
7580	0	0	Ki67+	 4332 31596
7581	0	0	Ki67+	 4334 32054
7582	0	0	Ki67+	 4336 31633
7583	0	0	Ki67+	 4340 32090
7584	0	0	Ki67+	 4343 31695
7585	0	0	Ki67+	 4345 31746
7586	0	0	Ki67+	 4351 32132
7587	0	0	Ki67+	 4356 32214
7588	0	0	Ki67+	 4358 32254
7589	0	0	Ki67+	 4360 31761
7590	0	0	Ki67+	 4363 32158
7591	0	0	Ki67+	 4368 31751
7592	0	0	Ki67+	 4370 32196
7593	0	0	Ki67+	 4381 31741
7594	0	0	Ki67+	 4382 31724
7595	0	0	Ki67+	 4383 32204
7596	0	0	Ki67+	 4384 32229
7597	0	0	Ki67+	 4385 31691
7598	0	0	Ki67+	 4385 32187
7599	0	0	Ki67+	 4395 32187
7600	0	0	Ki67+	 4397 32163
7601	0	0	Ki67+	 4398 31635
7602	0	0	Ki67+	 4400 31713
7603	0	0	Ki67+	 4402 31579
7604	0	0	Ki67+	 4414 31580
7605	0	0	Ki67+	 4414 31732
7606	0	0	Ki67+	 4415 32048
7607	0	0	Ki67+	 4416 32202
7608	0	0	Ki67+	 4422 31686
7609	0	0	Ki67+	 4422 31850
7610	0	0	Ki67+	 4424 31619
7611	0	0	Ki67+	 4427 31863
7612	0	0	Ki67+	 4428 32216
7613	0	0	Ki67+	 4429 31647
7614	0	0	Ki67+	 4431 32193
7615	0	0	Ki67+	 4445 32093
7616	0	0	Ki67+	 4449 31661
7617	0	0	Ki67+	 4450 32108
7618	0	0	Ki67+	 4458 32065
7619	0	0	Ki67+	 4461 32161
7620	0	0	Ki67+	 4485 31678
7621	0	0	Ki67+	 4487 32076
7622	0	0	Ki67+	 4520 31908
7623	0	0	Ki67+	 4522 31615
7624	0	0	Ki67+	 4528 31579
7625	0	0	Ki67+	 4545 31604
7626	0	0	Ki67+	 4547 31624
7627	0	0	Ki67+	 4550 31810
7628	0	0	Ki67+	 4560 32130
7629	0	0	Ki67+	 4569 31770
7630	0	0	Ki67+	 4572 32099
7631	0	0	Ki67+	 4573 31822
7632	0	0	Ki67+	 4574 31976
7633	0	0	Ki67+	 4577 32150
7634	0	0	Ki67+	 4579 31964
7635	0	0	Ki67+	 4583 31988
7636	0	0	Ki67+	 4591 31819
7637	0	0	Ki67+	 4593 31763
7638	0	0	Ki67+	 4604 31610
7639	0	0	Ki67+	 4604 31824
7640	0	0	Ki67+	 4609 31808
7641	0	0	Ki67+	 4610 32116
7642	0	0	Ki67+	 4611 32164
7643	0	0	Ki67+	 4621 32014
7644	0	0	Ki67+	 4622 31903
7645	0	0	Ki67+	 4625 32112
7646	0	0	Ki67+	 4634 31805
7647	0	0	Ki67+	 4635 31877
7648	0	0	Ki67+	 4646 31820
7649	0	0	Ki67+	 4649 32001
7650	0	0	Ki67+	 4652 32116
7651	0	0	Ki67+	 4659 32127
7652	0	0	Ki67+	 4660 31781
7653	0	0	Ki67+	 4660 31815
7654	0	0	Ki67+	 4663 32032
7655	0	0	Ki67+	 4675 31952
7656	0	0	Ki67+	 4677 31786
7657	0	0	Ki67+	 4681 31695
7658	0	0	Ki67+	 4682 31797
7659	0	0	Ki67+	 4690 32130
7660	0	0	Ki67+	 4698 31577
7661	0	0	Ki67+	 4701 31557
7662	0	0	Ki67+	 4708 31695
7663	0	0	Ki67+	 4716 32152
7664	0	0	Ki67+	 4717 31572
7665	0	0	Ki67+	 4725 32053
7666	0	0	Ki67+	 4732 31800
7667	0	0	Ki67+	 4742 32165
7668	0	0	Ki67+	 4748 32074
7669	0	0	Ki67+	 4762 32210
7670	0	0	Ki67+	 4775 32162
7671	0	0	Ki67+	 4776 31980
7672	0	0	Ki67+	 4780 31851
7673	0	0	Ki67+	 4802 32161
7674	0	0	Ki67+	 4808 31951
7675	0	0	Ki67+	 4811 31840
7676	0	0	Ki67+	 4018 32421
7677	0	0	Ki67+	 4020 32851
7678	0	0	Ki67+	 4023 32373
7679	0	0	Ki67+	 4025 32802
7680	0	0	Ki67+	 4029 32687
7681	0	0	Ki67+	 4030 32593
7682	0	0	Ki67+	 4031 32419
7683	0	0	Ki67+	 4036 32340
7684	0	0	Ki67+	 4045 32673
7685	0	0	Ki67+	 4048 32314
7686	0	0	Ki67+	 4050 32359
7687	0	0	Ki67+	 4050 32405
7688	0	0	Ki67+	 4054 32348
7689	0	0	Ki67+	 4061 32386
7690	0	0	Ki67+	 4062 32284
7691	0	0	Ki67+	 4066 32783
7692	0	0	Ki67+	 4073 32293
7693	0	0	Ki67+	 4073 32811
7694	0	0	Ki67+	 4078 32331
7695	0	0	Ki67+	 4078 32490
7696	0	0	Ki67+	 4081 32599
7697	0	0	Ki67+	 4092 32792
7698	0	0	Ki67+	 4094 32334
7699	0	0	Ki67+	 4117 32257
7700	0	0	Ki67+	 4149 32366
7701	0	0	Ki67+	 4152 32597
7702	0	0	Ki67+	 4163 32595
7703	0	0	Ki67+	 4175 32379
7704	0	0	Ki67+	 4199 32661
7705	0	0	Ki67+	 4220 32534
7706	0	0	Ki67+	 4220 33053
7707	0	0	Ki67+	 4227 32677
7708	0	0	Ki67+	 4230 32413
7709	0	0	Ki67+	 4230 32451
7710	0	0	Ki67+	 4230 32560
7711	0	0	Ki67+	 4233 32392
7712	0	0	Ki67+	 4234 32644
7713	0	0	Ki67+	 4235 32590
7714	0	0	Ki67+	 4242 32440
7715	0	0	Ki67+	 4253 32452
7716	0	0	Ki67+	 4253 32640
7717	0	0	Ki67+	 4260 32386
7718	0	0	Ki67+	 4274 32742
7719	0	0	Ki67+	 4274 32797
7720	0	0	Ki67+	 4284 32841
7721	0	0	Ki67+	 4293 33043
7722	0	0	Ki67+	 4296 32288
7723	0	0	Ki67+	 4301 32719
7724	0	0	Ki67+	 4317 32385
7725	0	0	Ki67+	 4317 32778
7726	0	0	Ki67+	 4321 32703
7727	0	0	Ki67+	 4324 32287
7728	0	0	Ki67+	 4332 32386
7729	0	0	Ki67+	 4337 32347
7730	0	0	Ki67+	 4340 32777
7731	0	0	Ki67+	 4353 32793
7732	0	0	Ki67+	 4355 32686
7733	0	0	Ki67+	 4374 32335
7734	0	0	Ki67+	 4391 32597
7735	0	0	Ki67+	 4397 32571
7736	0	0	Ki67+	 4397 32742
7737	0	0	Ki67+	 4403 32596
7738	0	0	Ki67+	 4406 32334
7739	0	0	Ki67+	 4410 32652
7740	0	0	Ki67+	 4414 32827
7741	0	0	Ki67+	 4429 32641
7742	0	0	Ki67+	 4430 32768
7743	0	0	Ki67+	 4439 32849
7744	0	0	Ki67+	 4455 32549
7745	0	0	Ki67+	 4460 32637
7746	0	0	Ki67+	 4476 32723
7747	0	0	Ki67+	 4477 32340
7748	0	0	Ki67+	 4477 32855
7749	0	0	Ki67+	 4483 32548
7750	0	0	Ki67+	 4493 32555
7751	0	0	Ki67+	 4502 32294
7752	0	0	Ki67+	 4512 32519
7753	0	0	Ki67+	 4515 32636
7754	0	0	Ki67+	 4518 32690
7755	0	0	Ki67+	 4520 32714
7756	0	0	Ki67+	 4527 32533
7757	0	0	Ki67+	 4539 32594
7758	0	0	Ki67+	 4545 32523
7759	0	0	Ki67+	 4547 33022
7760	0	0	Ki67+	 4556 32619
7761	0	0	Ki67+	 4559 32580
7762	0	0	Ki67+	 4564 32690
7763	0	0	Ki67+	 4567 32530
7764	0	0	Ki67+	 4572 32815
7765	0	0	Ki67+	 4573 32578
7766	0	0	Ki67+	 4578 32806
7767	0	0	Ki67+	 4580 32273
7768	0	0	Ki67+	 4581 32589
7769	0	0	Ki67+	 4589 32529
7770	0	0	Ki67+	 4589 32986
7771	0	0	Ki67+	 4592 32675
7772	0	0	Ki67+	 4595 32730
7773	0	0	Ki67+	 4596 32620
7774	0	0	Ki67+	 4598 32695
7775	0	0	Ki67+	 4601 32274
7776	0	0	Ki67+	 4604 32642
7777	0	0	Ki67+	 4608 32259
7778	0	0	Ki67+	 4611 32784
7779	0	0	Ki67+	 4613 32962
7780	0	0	Ki67+	 4619 32513
7781	0	0	Ki67+	 4623 32320
7782	0	0	Ki67+	 4626 32665
7783	0	0	Ki67+	 4632 32750
7784	0	0	Ki67+	 4634 32518
7785	0	0	Ki67+	 4640 32937
7786	0	0	Ki67+	 4644 32674
7787	0	0	Ki67+	 4644 32732
7788	0	0	Ki67+	 4647 32297
7789	0	0	Ki67+	 4647 32644
7790	0	0	Ki67+	 4649 32511
7791	0	0	Ki67+	 4664 32529
7792	0	0	Ki67+	 4684 32608
7793	0	0	Ki67+	 4688 32309
7794	0	0	Ki67+	 4701 32367
7795	0	0	Ki67+	 4701 32524
7796	0	0	Ki67+	 4702 32299
7797	0	0	Ki67+	 4703 32335
7798	0	0	Ki67+	 4711 32533
7799	0	0	Ki67+	 4723 32842
7800	0	0	Ki67+	 4727 32297
7801	0	0	Ki67+	 4729 32958
7802	0	0	Ki67+	 4730 32353
7803	0	0	Ki67+	 4731 32540
7804	0	0	Ki67+	 4735 32327
7805	0	0	Ki67+	 4747 32398
7806	0	0	Ki67+	 4751 32967
7807	0	0	Ki67+	 4755 32552
7808	0	0	Ki67+	 4757 32344
7809	0	0	Ki67+	 4764 32919
7810	0	0	Ki67+	 4770 32553
7811	0	0	Ki67+	 4770 32752
7812	0	0	Ki67+	 4771 32512
7813	0	0	Ki67+	 4772 32947
7814	0	0	Ki67+	 4777 32717
7815	0	0	Ki67+	 4782 32484
7816	0	0	Ki67+	 4783 32369
7817	0	0	Ki67+	 4787 32710
7818	0	0	Ki67+	 4789 32524
7819	0	0	Ki67+	 4794 32504
7820	0	0	Ki67+	 4799 32916
7821	0	0	Ki67+	 4807 32327
7822	0	0	Ki67+	 4812 32487
7823	0	0	Ki67+	 4812 32625
7824	0	0	Ki67+	 4815 32856
7825	0	0	Ki67+	 4017 33684
7826	0	0	Ki67+	 4048 33378
7827	0	0	Ki67+	 4079 33747
7828	0	0	Ki67+	 4093 33429
7829	0	0	Ki67+	 4122 33706
7830	0	0	Ki67+	 4125 33422
7831	0	0	Ki67+	 4131 33409
7832	0	0	Ki67+	 4132 33390
7833	0	0	Ki67+	 4157 33212
7834	0	0	Ki67+	 4186 33219
7835	0	0	Ki67+	 4200 33446
7836	0	0	Ki67+	 4204 33533
7837	0	0	Ki67+	 4205 33724
7838	0	0	Ki67+	 4220 33312
7839	0	0	Ki67+	 4228 33427
7840	0	0	Ki67+	 4232 33502
7841	0	0	Ki67+	 4258 33474
7842	0	0	Ki67+	 4273 33479
7843	0	0	Ki67+	 4287 33800
7844	0	0	Ki67+	 4306 33807
7845	0	0	Ki67+	 4323 33842
7846	0	0	Ki67+	 4348 33181
7847	0	0	Ki67+	 4348 33833
7848	0	0	Ki67+	 4352 33168
7849	0	0	Ki67+	 4389 33380
7850	0	0	Ki67+	 4397 33357
7851	0	0	Ki67+	 4398 33067
7852	0	0	Ki67+	 4417 33343
7853	0	0	Ki67+	 4425 33542
7854	0	0	Ki67+	 4430 33161
7855	0	0	Ki67+	 4448 33339
7856	0	0	Ki67+	 4491 33600
7857	0	0	Ki67+	 4497 33303
7858	0	0	Ki67+	 4500 33072
7859	0	0	Ki67+	 4536 33584
7860	0	0	Ki67+	 4547 33367
7861	0	0	Ki67+	 4559 33536
7862	0	0	Ki67+	 4562 33494
7863	0	0	Ki67+	 4565 33344
7864	0	0	Ki67+	 4570 33123
7865	0	0	Ki67+	 4584 33310
7866	0	0	Ki67+	 4605 33524
7867	0	0	Ki67+	 4613 33580
7868	0	0	Ki67+	 4615 33829
7869	0	0	Ki67+	 4626 33242
7870	0	0	Ki67+	 4629 33648
7871	0	0	Ki67+	 4631 33835
7872	0	0	Ki67+	 4641 33243
7873	0	0	Ki67+	 4644 33658
7874	0	0	Ki67+	 4656 33801
7875	0	0	Ki67+	 4659 33591
7876	0	0	Ki67+	 4673 33435
7877	0	0	Ki67+	 4674 33776
7878	0	0	Ki67+	 4675 33631
7879	0	0	Ki67+	 4678 33473
7880	0	0	Ki67+	 4687 33801
7881	0	0	Ki67+	 4690 33739
7882	0	0	Ki67+	 4716 33436
7883	0	0	Ki67+	 4730 33444
7884	0	0	Ki67+	 4741 33750
7885	0	0	Ki67+	 4745 33636
7886	0	0	Ki67+	 4754 33414
7887	0	0	Ki67+	 4757 33102
7888	0	0	Ki67+	 4760 33156
7889	0	0	Ki67+	 4762 33174
7890	0	0	Ki67+	 4771 33738
7891	0	0	Ki67+	 4780 33432
7892	0	0	Ki67+	 4793 33197
7893	0	0	Ki67+	 4811 33538
7894	0	0	Ki67+	 4812 33078
7895	0	0	Ki67+	 4026 34524
7896	0	0	Ki67+	 4036 34409
7897	0	0	Ki67+	 4038 34461
7898	0	0	Ki67+	 4044 34539
7899	0	0	Ki67+	 4067 34452
7900	0	0	Ki67+	 4101 33899
7901	0	0	Ki67+	 4109 34486
7902	0	0	Ki67+	 4131 33858
7903	0	0	Ki67+	 4166 34213
7904	0	0	Ki67+	 4169 34525
7905	0	0	Ki67+	 4175 34365
7906	0	0	Ki67+	 4176 34168
7907	0	0	Ki67+	 4196 34169
7908	0	0	Ki67+	 4205 34520
7909	0	0	Ki67+	 4220 34367
7910	0	0	Ki67+	 4238 34028
7911	0	0	Ki67+	 4243 34375
7912	0	0	Ki67+	 4251 34093
7913	0	0	Ki67+	 4265 34402
7914	0	0	Ki67+	 4290 33981
7915	0	0	Ki67+	 4293 33995
7916	0	0	Ki67+	 4294 34259
7917	0	0	Ki67+	 4296 34423
7918	0	0	Ki67+	 4301 34392
7919	0	0	Ki67+	 4308 34262
7920	0	0	Ki67+	 4319 34263
7921	0	0	Ki67+	 4336 34372
7922	0	0	Ki67+	 4359 34352
7923	0	0	Ki67+	 4379 34075
7924	0	0	Ki67+	 4397 34405
7925	0	0	Ki67+	 4427 34402
7926	0	0	Ki67+	 4438 34208
7927	0	0	Ki67+	 4453 33952
7928	0	0	Ki67+	 4481 34226
7929	0	0	Ki67+	 4487 33896
7930	0	0	Ki67+	 4494 34236
7931	0	0	Ki67+	 4500 34623
7932	0	0	Ki67+	 4524 33900
7933	0	0	Ki67+	 4530 34580
7934	0	0	Ki67+	 4579 34559
7935	0	0	Ki67+	 4598 34241
7936	0	0	Ki67+	 4615 33890
7937	0	0	Ki67+	 4617 34524
7938	0	0	Ki67+	 4623 34023
7939	0	0	Ki67+	 4646 34068
7940	0	0	Ki67+	 4647 33872
7941	0	0	Ki67+	 4671 34011
7942	0	0	Ki67+	 4679 33924
7943	0	0	Ki67+	 4691 34207
7944	0	0	Ki67+	 4723 34277
7945	0	0	Ki67+	 4731 34462
7946	0	0	Ki67+	 4771 34221
7947	0	0	Ki67+	 4785 34112
7948	0	0	Ki67+	 4793 34422
7949	0	0	Ki67+	 4797 34462
7950	0	0	Ki67+	 4804 34099
7951	0	0	Ki67+	 4804 34114
7952	0	0	Ki67+	 4018 34881
7953	0	0	Ki67+	 4030 34870
7954	0	0	Ki67+	 4046 34916
7955	0	0	Ki67+	 4056 34959
7956	0	0	Ki67+	 4058 35053
7957	0	0	Ki67+	 4108 35050
7958	0	0	Ki67+	 4112 34743
7959	0	0	Ki67+	 4123 34890
7960	0	0	Ki67+	 4205 35246
7961	0	0	Ki67+	 4225 35233
7962	0	0	Ki67+	 4227 34669
7963	0	0	Ki67+	 4227 34951
7964	0	0	Ki67+	 4271 34851
7965	0	0	Ki67+	 4276 35419
7966	0	0	Ki67+	 4337 35298
7967	0	0	Ki67+	 4365 35402
7968	0	0	Ki67+	 4380 35385
7969	0	0	Ki67+	 4398 35363
7970	0	0	Ki67+	 4419 35379
7971	0	0	Ki67+	 4420 35332
7972	0	0	Ki67+	 4421 35300
7973	0	0	Ki67+	 4440 34721
7974	0	0	Ki67+	 4441 35277
7975	0	0	Ki67+	 4447 35355
7976	0	0	Ki67+	 4450 35261
7977	0	0	Ki67+	 4463 35353
7978	0	0	Ki67+	 4476 35264
7979	0	0	Ki67+	 4481 35248
7980	0	0	Ki67+	 4512 34821
7981	0	0	Ki67+	 4520 35296
7982	0	0	Ki67+	 4522 34851
7983	0	0	Ki67+	 4535 35191
7984	0	0	Ki67+	 4570 35416
7985	0	0	Ki67+	 4575 34745
7986	0	0	Ki67+	 4589 35423
7987	0	0	Ki67+	 4594 34687
7988	0	0	Ki67+	 4597 35391
7989	0	0	Ki67+	 4603 35355
7990	0	0	Ki67+	 4632 35177
7991	0	0	Ki67+	 4650 35167
7992	0	0	Ki67+	 4653 35207
7993	0	0	Ki67+	 4671 34744
7994	0	0	Ki67+	 4673 35153
7995	0	0	Ki67+	 4709 34968
7996	0	0	Ki67+	 4717 35326
7997	0	0	Ki67+	 4717 35396
7998	0	0	Ki67+	 4723 35228
7999	0	0	Ki67+	 4756 35329
8000	0	0	Ki67+	 4769 35202
8001	0	0	Ki67+	 4803 35275
8002	0	0	Ki67+	 4804 35394
8003	0	0	Ki67+	 4017 35608
8004	0	0	Ki67+	 4018 35937
8005	0	0	Ki67+	 4027 35536
8006	0	0	Ki67+	 4034 35458
8007	0	0	Ki67+	 4051 36015
8008	0	0	Ki67+	 4067 35992
8009	0	0	Ki67+	 4072 35710
8010	0	0	Ki67+	 4076 35936
8011	0	0	Ki67+	 4077 36023
8012	0	0	Ki67+	 4081 35606
8013	0	0	Ki67+	 4086 35657
8014	0	0	Ki67+	 4090 35959
8015	0	0	Ki67+	 4098 35996
8016	0	0	Ki67+	 4100 35918
8017	0	0	Ki67+	 4114 35628
8018	0	0	Ki67+	 4117 35855
8019	0	0	Ki67+	 4120 35729
8020	0	0	Ki67+	 4121 35832
8021	0	0	Ki67+	 4125 35902
8022	0	0	Ki67+	 4126 35698
8023	0	0	Ki67+	 4138 35808
8024	0	0	Ki67+	 4140 36163
8025	0	0	Ki67+	 4153 35551
8026	0	0	Ki67+	 4154 35951
8027	0	0	Ki67+	 4156 35794
8028	0	0	Ki67+	 4160 35893
8029	0	0	Ki67+	 4168 35748
8030	0	0	Ki67+	 4181 35861
8031	0	0	Ki67+	 4189 35696
8032	0	0	Ki67+	 4192 35531
8033	0	0	Ki67+	 4197 35932
8034	0	0	Ki67+	 4200 36151
8035	0	0	Ki67+	 4219 35636
8036	0	0	Ki67+	 4227 35555
8037	0	0	Ki67+	 4231 35799
8038	0	0	Ki67+	 4233 36239
8039	0	0	Ki67+	 4239 36124
8040	0	0	Ki67+	 4258 35537
8041	0	0	Ki67+	 4263 35586
8042	0	0	Ki67+	 4264 35780
8043	0	0	Ki67+	 4273 36215
8044	0	0	Ki67+	 4275 35597
8045	0	0	Ki67+	 4280 35509
8046	0	0	Ki67+	 4284 35545
8047	0	0	Ki67+	 4290 35636
8048	0	0	Ki67+	 4294 35491
8049	0	0	Ki67+	 4308 35474
8050	0	0	Ki67+	 4313 35777
8051	0	0	Ki67+	 4329 35790
8052	0	0	Ki67+	 4351 35799
8053	0	0	Ki67+	 4373 35797
8054	0	0	Ki67+	 4392 35760
8055	0	0	Ki67+	 4397 36090
8056	0	0	Ki67+	 4398 35793
8057	0	0	Ki67+	 4418 35467
8058	0	0	Ki67+	 4450 35468
8059	0	0	Ki67+	 4456 36128
8060	0	0	Ki67+	 4472 35496
8061	0	0	Ki67+	 4475 35759
8062	0	0	Ki67+	 4478 35564
8063	0	0	Ki67+	 4486 35627
8064	0	0	Ki67+	 4487 35515
8065	0	0	Ki67+	 4487 35651
8066	0	0	Ki67+	 4497 35577
8067	0	0	Ki67+	 4502 35510
8068	0	0	Ki67+	 4509 35539
8069	0	0	Ki67+	 4514 36081
8070	0	0	Ki67+	 4521 35908
8071	0	0	Ki67+	 4525 35625
8072	0	0	Ki67+	 4534 35754
8073	0	0	Ki67+	 4536 35876
8074	0	0	Ki67+	 4542 35707
8075	0	0	Ki67+	 4548 35867
8076	0	0	Ki67+	 4553 35740
8077	0	0	Ki67+	 4559 35461
8078	0	0	Ki67+	 4568 35949
8079	0	0	Ki67+	 4578 35730
8080	0	0	Ki67+	 4590 35700
8081	0	0	Ki67+	 4600 35659
8082	0	0	Ki67+	 4605 35728
8083	0	0	Ki67+	 4607 35806
8084	0	0	Ki67+	 4620 35875
8085	0	0	Ki67+	 4632 35716
8086	0	0	Ki67+	 4642 35645
8087	0	0	Ki67+	 4662 35773
8088	0	0	Ki67+	 4669 35799
8089	0	0	Ki67+	 4687 35736
8090	0	0	Ki67+	 4701 35760
8091	0	0	Ki67+	 4723 35630
8092	0	0	Ki67+	 4730 35756
8093	0	0	Ki67+	 4751 35521
8094	0	0	Ki67+	 4756 36130
8095	0	0	Ki67+	 4758 35734
8096	0	0	Ki67+	 4779 36097
8097	0	0	Ki67+	 4785 36120
8098	0	0	Ki67+	 4813 36019
8099	0	0	Ki67+	 4020 36443
8100	0	0	Ki67+	 4020 36854
8101	0	0	Ki67+	 4021 36416
8102	0	0	Ki67+	 4024 36569
8103	0	0	Ki67+	 4030 36738
8104	0	0	Ki67+	 4039 36510
8105	0	0	Ki67+	 4049 36427
8106	0	0	Ki67+	 4064 36823
8107	0	0	Ki67+	 4078 36810
8108	0	0	Ki67+	 4088 36490
8109	0	0	Ki67+	 4096 36542
8110	0	0	Ki67+	 4113 36632
8111	0	0	Ki67+	 4115 36522
8112	0	0	Ki67+	 4171 36437
8113	0	0	Ki67+	 4214 36429
8114	0	0	Ki67+	 4233 36474
8115	0	0	Ki67+	 4288 36395
8116	0	0	Ki67+	 4347 36594
8117	0	0	Ki67+	 4483 36403
8118	0	0	Ki67+	 4485 37020
8119	0	0	Ki67+	 4582 36779
8120	0	0	Ki67+	 4610 36582
8121	0	0	Ki67+	 4629 36260
8122	0	0	Ki67+	 4735 36950
8123	0	0	Ki67+	 4757 36567
8124	0	0	Ki67+	 4768 36556
8125	0	0	Ki67+	 4778 36628
8126	0	0	Ki67+	 4787 36342
8127	0	0	Ki67+	 4804 36624
8128	0	0	Ki67+	 4808 36715
8129	0	0	Ki67+	 4021 37451
8130	0	0	Ki67+	 4036 37214
8131	0	0	Ki67+	 4066 37307
8132	0	0	Ki67+	 4093 37318
8133	0	0	Ki67+	 4137 37527
8134	0	0	Ki67+	 4139 37825
8135	0	0	Ki67+	 4158 37398
8136	0	0	Ki67+	 4195 37692
8137	0	0	Ki67+	 4202 37272
8138	0	0	Ki67+	 4230 37517
8139	0	0	Ki67+	 4243 37377
8140	0	0	Ki67+	 4247 37148
8141	0	0	Ki67+	 4336 37503
8142	0	0	Ki67+	 4361 37389
8143	0	0	Ki67+	 4365 37601
8144	0	0	Ki67+	 4365 37621
8145	0	0	Ki67+	 4401 37434
8146	0	0	Ki67+	 4407 37335
8147	0	0	Ki67+	 4416 37328
8148	0	0	Ki67+	 4429 37306
8149	0	0	Ki67+	 4448 37829
8150	0	0	Ki67+	 4461 37272
8151	0	0	Ki67+	 4464 37854
8152	0	0	Ki67+	 4465 37067
8153	0	0	Ki67+	 4484 37598
8154	0	0	Ki67+	 4493 37811
8155	0	0	Ki67+	 4520 37366
8156	0	0	Ki67+	 4531 37770
8157	0	0	Ki67+	 4534 37091
8158	0	0	Ki67+	 4550 37580
8159	0	0	Ki67+	 4593 37698
8160	0	0	Ki67+	 4602 37649
8161	0	0	Ki67+	 4618 37636
8162	0	0	Ki67+	 4623 37574
8163	0	0	Ki67+	 4631 37270
8164	0	0	Ki67+	 4634 37249
8165	0	0	Ki67+	 4639 37780
8166	0	0	Ki67+	 4648 37277
8167	0	0	Ki67+	 4680 37628
8168	0	0	Ki67+	 4712 37312
8169	0	0	Ki67+	 4739 37513
8170	0	0	Ki67+	 4753 37225
8171	0	0	Ki67+	 4757 37478
8172	0	0	Ki67+	 4763 37136
8173	0	0	Ki67+	 4778 37504
8174	0	0	Ki67+	 4792 37183
8175	0	0	Ki67+	 4017 37938
8176	0	0	Ki67+	 4023 38295
8177	0	0	Ki67+	 4037 38095
8178	0	0	Ki67+	 4038 38556
8179	0	0	Ki67+	 4040 38067
8180	0	0	Ki67+	 4044 38152
8181	0	0	Ki67+	 4045 38078
8182	0	0	Ki67+	 4051 38035
8183	0	0	Ki67+	 4055 38098
8184	0	0	Ki67+	 4065 38125
8185	0	0	Ki67+	 4077 38127
8186	0	0	Ki67+	 4079 38366
8187	0	0	Ki67+	 4108 38245
8188	0	0	Ki67+	 4133 38069
8189	0	0	Ki67+	 4146 38088
8190	0	0	Ki67+	 4154 38152
8191	0	0	Ki67+	 4175 38598
8192	0	0	Ki67+	 4199 38389
8193	0	0	Ki67+	 4207 38200
8194	0	0	Ki67+	 4218 38000
8195	0	0	Ki67+	 4234 38318
8196	0	0	Ki67+	 4272 38310
8197	0	0	Ki67+	 4296 38304
8198	0	0	Ki67+	 4317 38253
8199	0	0	Ki67+	 4329 38341
8200	0	0	Ki67+	 4332 38240
8201	0	0	Ki67+	 4363 38312
8202	0	0	Ki67+	 4386 38330
8203	0	0	Ki67+	 4397 38319
8204	0	0	Ki67+	 4401 38302
8205	0	0	Ki67+	 4428 38263
8206	0	0	Ki67+	 4435 38170
8207	0	0	Ki67+	 4440 38449
8208	0	0	Ki67+	 4448 38288
8209	0	0	Ki67+	 4481 38557
8210	0	0	Ki67+	 4488 38485
8211	0	0	Ki67+	 4491 38633
8212	0	0	Ki67+	 4500 38551
8213	0	0	Ki67+	 4502 38616
8214	0	0	Ki67+	 4505 38249
8215	0	0	Ki67+	 4511 38560
8216	0	0	Ki67+	 4516 38642
8217	0	0	Ki67+	 4520 38601
8218	0	0	Ki67+	 4529 38524
8219	0	0	Ki67+	 4537 38462
8220	0	0	Ki67+	 4538 38579
8221	0	0	Ki67+	 4552 38575
8222	0	0	Ki67+	 4565 38512
8223	0	0	Ki67+	 4570 38197
8224	0	0	Ki67+	 4572 37861
8225	0	0	Ki67+	 4572 38415
8226	0	0	Ki67+	 4584 38486
8227	0	0	Ki67+	 4596 38477
8228	0	0	Ki67+	 4605 38380
8229	0	0	Ki67+	 4634 38131
8230	0	0	Ki67+	 4656 38109
8231	0	0	Ki67+	 4656 38155
8232	0	0	Ki67+	 4668 38119
8233	0	0	Ki67+	 4688 38107
8234	0	0	Ki67+	 4689 38346
8235	0	0	Ki67+	 4692 38528
8236	0	0	Ki67+	 4694 38453
8237	0	0	Ki67+	 4706 38127
8238	0	0	Ki67+	 4707 38429
8239	0	0	Ki67+	 4711 38545
8240	0	0	Ki67+	 4722 38574
8241	0	0	Ki67+	 4724 38521
8242	0	0	Ki67+	 4726 38560
8243	0	0	Ki67+	 4752 38489
8244	0	0	Ki67+	 4753 38056
8245	0	0	Ki67+	 4760 37921
8246	0	0	Ki67+	 4760 38094
8247	0	0	Ki67+	 4761 38581
8248	0	0	Ki67+	 4765 38064
8249	0	0	Ki67+	 4765 38532
8250	0	0	Ki67+	 4772 38573
8251	0	0	Ki67+	 4777 38051
8252	0	0	Ki67+	 4781 38637
8253	0	0	Ki67+	 4786 38506
8254	0	0	Ki67+	 4788 38443
8255	0	0	Ki67+	 4792 38067
8256	0	0	Ki67+	 4798 38560
8257	0	0	Ki67+	 4800 38229
8258	0	0	Ki67+	 4800 38573
8259	0	0	Ki67+	 4806 38630
8260	0	0	Ki67+	 4813 38038
8261	0	0	Ki67+	 4815 38417
8262	0	0	Ki67+	 4019 38978
8263	0	0	Ki67+	 4029 39373
8264	0	0	Ki67+	 4030 38988
8265	0	0	Ki67+	 4034 39232
8266	0	0	Ki67+	 4048 38969
8267	0	0	Ki67+	 4059 38933
8268	0	0	Ki67+	 4059 38987
8269	0	0	Ki67+	 4072 38978
8270	0	0	Ki67+	 4076 38951
8271	0	0	Ki67+	 4083 38886
8272	0	0	Ki67+	 4084 39360
8273	0	0	Ki67+	 4085 39199
8274	0	0	Ki67+	 4086 39293
8275	0	0	Ki67+	 4086 39432
8276	0	0	Ki67+	 4087 39254
8277	0	0	Ki67+	 4104 39367
8278	0	0	Ki67+	 4116 39414
8279	0	0	Ki67+	 4120 38947
8280	0	0	Ki67+	 4122 39168
8281	0	0	Ki67+	 4124 38926
8282	0	0	Ki67+	 4125 38907
8283	0	0	Ki67+	 4125 39231
8284	0	0	Ki67+	 4133 39012
8285	0	0	Ki67+	 4143 38917
8286	0	0	Ki67+	 4143 39432
8287	0	0	Ki67+	 4145 38886
8288	0	0	Ki67+	 4150 38696
8289	0	0	Ki67+	 4150 39170
8290	0	0	Ki67+	 4157 39143
8291	0	0	Ki67+	 4166 39394
8292	0	0	Ki67+	 4167 38931
8293	0	0	Ki67+	 4167 39055
8294	0	0	Ki67+	 4167 39185
8295	0	0	Ki67+	 4181 38854
8296	0	0	Ki67+	 4187 39112
8297	0	0	Ki67+	 4192 38843
8298	0	0	Ki67+	 4194 38665
8299	0	0	Ki67+	 4198 38931
8300	0	0	Ki67+	 4200 38913
8301	0	0	Ki67+	 4202 39083
8302	0	0	Ki67+	 4203 39055
8303	0	0	Ki67+	 4207 38892
8304	0	0	Ki67+	 4207 39136
8305	0	0	Ki67+	 4209 39067
8306	0	0	Ki67+	 4211 39100
8307	0	0	Ki67+	 4212 38855
8308	0	0	Ki67+	 4225 39133
8309	0	0	Ki67+	 4229 38933
8310	0	0	Ki67+	 4231 39067
8311	0	0	Ki67+	 4235 38852
8312	0	0	Ki67+	 4248 39452
8313	0	0	Ki67+	 4250 38898
8314	0	0	Ki67+	 4259 39417
8315	0	0	Ki67+	 4282 38896
8316	0	0	Ki67+	 4282 38948
8317	0	0	Ki67+	 4285 39425
8318	0	0	Ki67+	 4293 38818
8319	0	0	Ki67+	 4295 38927
8320	0	0	Ki67+	 4295 38959
8321	0	0	Ki67+	 4308 38843
8322	0	0	Ki67+	 4309 39445
8323	0	0	Ki67+	 4310 38904
8324	0	0	Ki67+	 4315 38815
8325	0	0	Ki67+	 4317 38921
8326	0	0	Ki67+	 4334 39083
8327	0	0	Ki67+	 4342 38857
8328	0	0	Ki67+	 4374 39017
8329	0	0	Ki67+	 4377 38750
8330	0	0	Ki67+	 4410 38722
8331	0	0	Ki67+	 4432 38723
8332	0	0	Ki67+	 4449 39397
8333	0	0	Ki67+	 4455 39278
8334	0	0	Ki67+	 4470 39435
8335	0	0	Ki67+	 4471 38897
8336	0	0	Ki67+	 4474 39254
8337	0	0	Ki67+	 4480 39379
8338	0	0	Ki67+	 4482 38658
8339	0	0	Ki67+	 4487 39269
8340	0	0	Ki67+	 4492 38989
8341	0	0	Ki67+	 4496 38968
8342	0	0	Ki67+	 4502 39422
8343	0	0	Ki67+	 4513 39331
8344	0	0	Ki67+	 4514 39424
8345	0	0	Ki67+	 4518 39450
8346	0	0	Ki67+	 4527 39387
8347	0	0	Ki67+	 4528 38916
8348	0	0	Ki67+	 4528 39448
8349	0	0	Ki67+	 4529 39215
8350	0	0	Ki67+	 4539 39252
8351	0	0	Ki67+	 4542 39403
8352	0	0	Ki67+	 4543 39214
8353	0	0	Ki67+	 4548 38790
8354	0	0	Ki67+	 4548 39337
8355	0	0	Ki67+	 4550 38821
8356	0	0	Ki67+	 4551 39247
8357	0	0	Ki67+	 4553 39449
8358	0	0	Ki67+	 4563 38753
8359	0	0	Ki67+	 4563 39147
8360	0	0	Ki67+	 4563 39277
8361	0	0	Ki67+	 4571 39394
8362	0	0	Ki67+	 4571 39434
8363	0	0	Ki67+	 4572 39212
8364	0	0	Ki67+	 4576 38841
8365	0	0	Ki67+	 4577 38854
8366	0	0	Ki67+	 4583 38717
8367	0	0	Ki67+	 4590 39375
8368	0	0	Ki67+	 4591 38888
8369	0	0	Ki67+	 4597 39440
8370	0	0	Ki67+	 4599 39220
8371	0	0	Ki67+	 4602 39358
8372	0	0	Ki67+	 4606 38825
8373	0	0	Ki67+	 4615 38698
8374	0	0	Ki67+	 4615 39402
8375	0	0	Ki67+	 4618 38797
8376	0	0	Ki67+	 4618 38875
8377	0	0	Ki67+	 4631 39230
8378	0	0	Ki67+	 4634 38839
8379	0	0	Ki67+	 4644 39045
8380	0	0	Ki67+	 4650 38820
8381	0	0	Ki67+	 4658 39070
8382	0	0	Ki67+	 4661 38784
8383	0	0	Ki67+	 4663 39287
8384	0	0	Ki67+	 4666 38703
8385	0	0	Ki67+	 4668 38937
8386	0	0	Ki67+	 4674 39000
8387	0	0	Ki67+	 4675 38821
8388	0	0	Ki67+	 4676 38759
8389	0	0	Ki67+	 4682 38921
8390	0	0	Ki67+	 4684 38700
8391	0	0	Ki67+	 4689 38729
8392	0	0	Ki67+	 4691 38755
8393	0	0	Ki67+	 4698 38928
8394	0	0	Ki67+	 4703 38940
8395	0	0	Ki67+	 4704 38779
8396	0	0	Ki67+	 4706 39022
8397	0	0	Ki67+	 4712 38738
8398	0	0	Ki67+	 4720 39415
8399	0	0	Ki67+	 4737 38888
8400	0	0	Ki67+	 4739 38919
8401	0	0	Ki67+	 4747 39109
8402	0	0	Ki67+	 4748 38883
8403	0	0	Ki67+	 4749 39225
8404	0	0	Ki67+	 4754 38989
8405	0	0	Ki67+	 4760 38738
8406	0	0	Ki67+	 4774 39021
8407	0	0	Ki67+	 4780 39118
8408	0	0	Ki67+	 4784 38984
8409	0	0	Ki67+	 4802 38994
8410	0	0	Ki67+	 4803 38960
8411	0	0	Ki67+	 4017 39520
8412	0	0	Ki67+	 4019 40222
8413	0	0	Ki67+	 4021 39995
8414	0	0	Ki67+	 4021 40123
8415	0	0	Ki67+	 4025 40205
8416	0	0	Ki67+	 4032 39645
8417	0	0	Ki67+	 4034 39920
8418	0	0	Ki67+	 4037 39678
8419	0	0	Ki67+	 4041 39716
8420	0	0	Ki67+	 4050 39468
8421	0	0	Ki67+	 4050 39650
8422	0	0	Ki67+	 4050 39664
8423	0	0	Ki67+	 4058 39703
8424	0	0	Ki67+	 4066 39958
8425	0	0	Ki67+	 4068 40069
8426	0	0	Ki67+	 4068 40107
8427	0	0	Ki67+	 4073 39463
8428	0	0	Ki67+	 4087 39919
8429	0	0	Ki67+	 4089 40162
8430	0	0	Ki67+	 4090 40066
8431	0	0	Ki67+	 4092 39939
8432	0	0	Ki67+	 4095 40185
8433	0	0	Ki67+	 4098 39879
8434	0	0	Ki67+	 4098 40093
8435	0	0	Ki67+	 4099 40213
8436	0	0	Ki67+	 4100 40148
8437	0	0	Ki67+	 4101 40135
8438	0	0	Ki67+	 4107 39997
8439	0	0	Ki67+	 4112 40229
8440	0	0	Ki67+	 4113 39671
8441	0	0	Ki67+	 4115 40150
8442	0	0	Ki67+	 4122 39493
8443	0	0	Ki67+	 4124 39563
8444	0	0	Ki67+	 4130 39468
8445	0	0	Ki67+	 4141 39919
8446	0	0	Ki67+	 4141 40197
8447	0	0	Ki67+	 4142 39873
8448	0	0	Ki67+	 4143 39543
8449	0	0	Ki67+	 4144 40055
8450	0	0	Ki67+	 4145 39657
8451	0	0	Ki67+	 4154 39582
8452	0	0	Ki67+	 4157 40068
8453	0	0	Ki67+	 4165 39545
8454	0	0	Ki67+	 4171 39893
8455	0	0	Ki67+	 4174 39825
8456	0	0	Ki67+	 4175 39730
8457	0	0	Ki67+	 4175 40222
8458	0	0	Ki67+	 4179 40072
8459	0	0	Ki67+	 4179 40186
8460	0	0	Ki67+	 4181 40203
8461	0	0	Ki67+	 4183 40164
8462	0	0	Ki67+	 4186 40040
8463	0	0	Ki67+	 4188 39779
8464	0	0	Ki67+	 4189 39856
8465	0	0	Ki67+	 4189 40090
8466	0	0	Ki67+	 4190 39662
8467	0	0	Ki67+	 4197 39648
8468	0	0	Ki67+	 4198 40202
8469	0	0	Ki67+	 4201 39796
8470	0	0	Ki67+	 4205 39567
8471	0	0	Ki67+	 4205 39897
8472	0	0	Ki67+	 4212 39729
8473	0	0	Ki67+	 4214 39775
8474	0	0	Ki67+	 4227 39640
8475	0	0	Ki67+	 4236 39773
8476	0	0	Ki67+	 4238 39542
8477	0	0	Ki67+	 4241 40152
8478	0	0	Ki67+	 4244 40064
8479	0	0	Ki67+	 4247 39857
8480	0	0	Ki67+	 4254 39529
8481	0	0	Ki67+	 4254 40107
8482	0	0	Ki67+	 4255 39628
8483	0	0	Ki67+	 4256 39837
8484	0	0	Ki67+	 4264 40046
8485	0	0	Ki67+	 4271 39530
8486	0	0	Ki67+	 4299 39497
8487	0	0	Ki67+	 4303 39853
8488	0	0	Ki67+	 4323 39893
8489	0	0	Ki67+	 4325 39838
8490	0	0	Ki67+	 4325 39875
8491	0	0	Ki67+	 4334 39862
8492	0	0	Ki67+	 4335 39707
8493	0	0	Ki67+	 4339 39902
8494	0	0	Ki67+	 4344 39740
8495	0	0	Ki67+	 4347 39712
8496	0	0	Ki67+	 4352 39676
8497	0	0	Ki67+	 4353 39786
8498	0	0	Ki67+	 4359 39730
8499	0	0	Ki67+	 4365 39756
8500	0	0	Ki67+	 4367 39786
8501	0	0	Ki67+	 4372 39684
8502	0	0	Ki67+	 4379 40255
8503	0	0	Ki67+	 4384 39664
8504	0	0	Ki67+	 4385 39830
8505	0	0	Ki67+	 4387 39678
8506	0	0	Ki67+	 4387 39849
8507	0	0	Ki67+	 4400 39659
8508	0	0	Ki67+	 4400 39712
8509	0	0	Ki67+	 4401 39612
8510	0	0	Ki67+	 4403 39781
8511	0	0	Ki67+	 4406 39735
8512	0	0	Ki67+	 4414 39663
8513	0	0	Ki67+	 4415 39638
8514	0	0	Ki67+	 4417 39776
8515	0	0	Ki67+	 4421 39497
8516	0	0	Ki67+	 4421 39859
8517	0	0	Ki67+	 4423 39700
8518	0	0	Ki67+	 4423 40189
8519	0	0	Ki67+	 4425 39671
8520	0	0	Ki67+	 4426 39740
8521	0	0	Ki67+	 4431 39791
8522	0	0	Ki67+	 4433 39686
8523	0	0	Ki67+	 4435 39720
8524	0	0	Ki67+	 4436 39675
8525	0	0	Ki67+	 4438 39594
8526	0	0	Ki67+	 4438 39624
8527	0	0	Ki67+	 4439 39555
8528	0	0	Ki67+	 4452 39678
8529	0	0	Ki67+	 4453 39655
8530	0	0	Ki67+	 4457 39601
8531	0	0	Ki67+	 4457 39693
8532	0	0	Ki67+	 4459 39752
8533	0	0	Ki67+	 4462 39535
8534	0	0	Ki67+	 4462 39785
8535	0	0	Ki67+	 4466 39719
8536	0	0	Ki67+	 4470 39513
8537	0	0	Ki67+	 4470 39641
8538	0	0	Ki67+	 4471 39626
8539	0	0	Ki67+	 4471 39687
8540	0	0	Ki67+	 4472 39537
8541	0	0	Ki67+	 4489 39688
8542	0	0	Ki67+	 4490 39828
8543	0	0	Ki67+	 4492 39766
8544	0	0	Ki67+	 4493 39505
8545	0	0	Ki67+	 4493 39534
8546	0	0	Ki67+	 4493 39747
8547	0	0	Ki67+	 4498 39732
8548	0	0	Ki67+	 4501 39625
8549	0	0	Ki67+	 4503 39601
8550	0	0	Ki67+	 4505 39717
8551	0	0	Ki67+	 4506 39648
8552	0	0	Ki67+	 4514 39521
8553	0	0	Ki67+	 4518 39628
8554	0	0	Ki67+	 4518 39707
8555	0	0	Ki67+	 4521 39680
8556	0	0	Ki67+	 4525 39521
8557	0	0	Ki67+	 4531 39557
8558	0	0	Ki67+	 4531 39572
8559	0	0	Ki67+	 4535 39772
8560	0	0	Ki67+	 4537 39675
8561	0	0	Ki67+	 4539 39467
8562	0	0	Ki67+	 4539 39829
8563	0	0	Ki67+	 4539 39857
8564	0	0	Ki67+	 4543 39653
8565	0	0	Ki67+	 4548 39754
8566	0	0	Ki67+	 4552 39715
8567	0	0	Ki67+	 4553 39826
8568	0	0	Ki67+	 4557 39646
8569	0	0	Ki67+	 4559 39546
8570	0	0	Ki67+	 4560 39495
8571	0	0	Ki67+	 4566 39609
8572	0	0	Ki67+	 4567 39710
8573	0	0	Ki67+	 4575 39515
8574	0	0	Ki67+	 4577 39568
8575	0	0	Ki67+	 4585 40206
8576	0	0	Ki67+	 4591 39711
8577	0	0	Ki67+	 4592 39507
8578	0	0	Ki67+	 4594 39632
8579	0	0	Ki67+	 4595 39685
8580	0	0	Ki67+	 4597 39584
8581	0	0	Ki67+	 4597 39739
8582	0	0	Ki67+	 4598 40163
8583	0	0	Ki67+	 4599 39595
8584	0	0	Ki67+	 4601 40232
8585	0	0	Ki67+	 4603 40137
8586	0	0	Ki67+	 4605 40181
8587	0	0	Ki67+	 4610 39703
8588	0	0	Ki67+	 4610 40243
8589	0	0	Ki67+	 4620 40183
8590	0	0	Ki67+	 4624 40128
8591	0	0	Ki67+	 4624 40143
8592	0	0	Ki67+	 4629 39685
8593	0	0	Ki67+	 4635 39736
8594	0	0	Ki67+	 4641 39705
8595	0	0	Ki67+	 4642 40137
8596	0	0	Ki67+	 4645 39761
8597	0	0	Ki67+	 4658 40110
8598	0	0	Ki67+	 4662 39611
8599	0	0	Ki67+	 4663 39519
8600	0	0	Ki67+	 4670 40064
8601	0	0	Ki67+	 4673 40087
8602	0	0	Ki67+	 4685 40151
8603	0	0	Ki67+	 4686 39606
8604	0	0	Ki67+	 4701 39634
8605	0	0	Ki67+	 4724 39465
8606	0	0	Ki67+	 4741 39533
8607	0	0	Ki67+	 4753 39547
8608	0	0	Ki67+	 4024 40465
8609	0	0	Ki67+	 4028 40561
8610	0	0	Ki67+	 4039 40419
8611	0	0	Ki67+	 4050 40470
8612	0	0	Ki67+	 4072 40426
8613	0	0	Ki67+	 4084 40612
8614	0	0	Ki67+	 4084 40680
8615	0	0	Ki67+	 4095 40429
8616	0	0	Ki67+	 4099 40403
8617	0	0	Ki67+	 4135 40542
8618	0	0	Ki67+	 4136 40615
8619	0	0	Ki67+	 4143 40716
8620	0	0	Ki67+	 4145 40492
8621	0	0	Ki67+	 4148 40391
8622	0	0	Ki67+	 4155 40528
8623	0	0	Ki67+	 4156 40643
8624	0	0	Ki67+	 4171 40882
8625	0	0	Ki67+	 4185 40392
8626	0	0	Ki67+	 4188 40405
8627	0	0	Ki67+	 4190 40500
8628	0	0	Ki67+	 4193 40659
8629	0	0	Ki67+	 4198 40739
8630	0	0	Ki67+	 4201 40859
8631	0	0	Ki67+	 4204 40895
8632	0	0	Ki67+	 4220 40847
8633	0	0	Ki67+	 4228 40528
8634	0	0	Ki67+	 4233 40444
8635	0	0	Ki67+	 4251 40505
8636	0	0	Ki67+	 4252 40897
8637	0	0	Ki67+	 4258 40737
8638	0	0	Ki67+	 4287 40734
8639	0	0	Ki67+	 4289 40681
8640	0	0	Ki67+	 4292 40875
8641	0	0	Ki67+	 4294 40398
8642	0	0	Ki67+	 4295 40915
8643	0	0	Ki67+	 4297 40425
8644	0	0	Ki67+	 4300 40441
8645	0	0	Ki67+	 4301 40847
8646	0	0	Ki67+	 4305 40708
8647	0	0	Ki67+	 4313 40996
8648	0	0	Ki67+	 4320 40407
8649	0	0	Ki67+	 4323 40284
8650	0	0	Ki67+	 4324 40439
8651	0	0	Ki67+	 4329 40457
8652	0	0	Ki67+	 4331 40301
8653	0	0	Ki67+	 4333 40372
8654	0	0	Ki67+	 4340 40886
8655	0	0	Ki67+	 4349 40286
8656	0	0	Ki67+	 4353 40437
8657	0	0	Ki67+	 4356 40500
8658	0	0	Ki67+	 4358 40414
8659	0	0	Ki67+	 4362 40392
8660	0	0	Ki67+	 4362 41014
8661	0	0	Ki67+	 4369 40558
8662	0	0	Ki67+	 4369 40648
8663	0	0	Ki67+	 4370 40316
8664	0	0	Ki67+	 4375 40411
8665	0	0	Ki67+	 4377 41027
8666	0	0	Ki67+	 4378 40581
8667	0	0	Ki67+	 4378 40762
8668	0	0	Ki67+	 4380 40674
8669	0	0	Ki67+	 4382 40372
8670	0	0	Ki67+	 4388 40445
8671	0	0	Ki67+	 4389 40685
8672	0	0	Ki67+	 4398 40427
8673	0	0	Ki67+	 4405 40401
8674	0	0	Ki67+	 4415 40887
8675	0	0	Ki67+	 4417 40825
8676	0	0	Ki67+	 4423 40844
8677	0	0	Ki67+	 4430 40977
8678	0	0	Ki67+	 4432 40683
8679	0	0	Ki67+	 4444 40400
8680	0	0	Ki67+	 4447 40924
8681	0	0	Ki67+	 4461 40835
8682	0	0	Ki67+	 4466 40758
8683	0	0	Ki67+	 4471 40926
8684	0	0	Ki67+	 4472 40448
8685	0	0	Ki67+	 4472 40858
8686	0	0	Ki67+	 4476 40435
8687	0	0	Ki67+	 4478 40396
8688	0	0	Ki67+	 4480 40365
8689	0	0	Ki67+	 4487 40425
8690	0	0	Ki67+	 4496 40947
8691	0	0	Ki67+	 4501 40359
8692	0	0	Ki67+	 4514 40931
8693	0	0	Ki67+	 4516 40715
8694	0	0	Ki67+	 4518 41043
8695	0	0	Ki67+	 4519 40441
8696	0	0	Ki67+	 4519 40957
8697	0	0	Ki67+	 4520 40994
8698	0	0	Ki67+	 4531 40464
8699	0	0	Ki67+	 4536 40326
8700	0	0	Ki67+	 4536 40504
8701	0	0	Ki67+	 4538 40723
8702	0	0	Ki67+	 4540 40875
8703	0	0	Ki67+	 4541 40969
8704	0	0	Ki67+	 4546 40953
8705	0	0	Ki67+	 4547 40396
8706	0	0	Ki67+	 4550 40940
8707	0	0	Ki67+	 4553 40539
8708	0	0	Ki67+	 4564 40850
8709	0	0	Ki67+	 4571 40537
8710	0	0	Ki67+	 4572 40428
8711	0	0	Ki67+	 4572 40494
8712	0	0	Ki67+	 4578 40554
8713	0	0	Ki67+	 4589 40780
8714	0	0	Ki67+	 4596 40298
8715	0	0	Ki67+	 4596 40337
8716	0	0	Ki67+	 4599 40562
8717	0	0	Ki67+	 4603 40432
8718	0	0	Ki67+	 4609 40764
8719	0	0	Ki67+	 4612 40293
8720	0	0	Ki67+	 4617 40319
8721	0	0	Ki67+	 4622 40257
8722	0	0	Ki67+	 4627 40560
8723	0	0	Ki67+	 4627 41043
8724	0	0	Ki67+	 4630 40778
8725	0	0	Ki67+	 4636 40443
8726	0	0	Ki67+	 4639 40559
8727	0	0	Ki67+	 4641 40466
8728	0	0	Ki67+	 4642 40747
8729	0	0	Ki67+	 4648 40492
8730	0	0	Ki67+	 4656 40759
8731	0	0	Ki67+	 4666 40930
8732	0	0	Ki67+	 4673 40529
8733	0	0	Ki67+	 4673 40944
8734	0	0	Ki67+	 4679 40927
8735	0	0	Ki67+	 4684 40949
8736	0	0	Ki67+	 4685 40772
8737	0	0	Ki67+	 4691 40723
8738	0	0	Ki67+	 4692 40754
8739	0	0	Ki67+	 4693 40884
8740	0	0	Ki67+	 4707 40697
8741	0	0	Ki67+	 4710 40466
8742	0	0	Ki67+	 4720 40747
8743	0	0	Ki67+	 4722 40714
8744	0	0	Ki67+	 4729 40864
8745	0	0	Ki67+	 4731 40638
8746	0	0	Ki67+	 4731 40703
8747	0	0	Ki67+	 4733 40661
8748	0	0	Ki67+	 4742 41033
8749	0	0	Ki67+	 4743 40617
8750	0	0	Ki67+	 4744 40429
8751	0	0	Ki67+	 4746 40904
8752	0	0	Ki67+	 4750 40770
8753	0	0	Ki67+	 4750 41024
8754	0	0	Ki67+	 4752 40727
8755	0	0	Ki67+	 4760 40386
8756	0	0	Ki67+	 4760 40614
8757	0	0	Ki67+	 4769 40732
8758	0	0	Ki67+	 4770 41026
8759	0	0	Ki67+	 4776 40710
8760	0	0	Ki67+	 4780 40912
8761	0	0	Ki67+	 4789 40997
8762	0	0	Ki67+	 4790 40985
8763	0	0	Ki67+	 4792 40722
8764	0	0	Ki67+	 4793 40738
8765	0	0	Ki67+	 4797 40709
8766	0	0	Ki67+	 4800 40567
8767	0	0	Ki67+	 4811 40841
8768	0	0	Ki67+	 4164 41167
8769	0	0	Ki67+	 4197 41118
8770	0	0	Ki67+	 4204 41103
8771	0	0	Ki67+	 4248 41090
8772	0	0	Ki67+	 4269 41060
8773	0	0	Ki67+	 4328 41063
8774	0	0	Ki67+	 4411 41511
8775	0	0	Ki67+	 4439 41409
8776	0	0	Ki67+	 4441 41164
8777	0	0	Ki67+	 4487 41464
8778	0	0	Ki67+	 4496 41448
8779	0	0	Ki67+	 4511 41104
8780	0	0	Ki67+	 4533 41488
8781	0	0	Ki67+	 4539 41215
8782	0	0	Ki67+	 4554 41218
8783	0	0	Ki67+	 4575 41067
8784	0	0	Ki67+	 4586 41126
8785	0	0	Ki67+	 4601 41619
8786	0	0	Ki67+	 4614 41216
8787	0	0	Ki67+	 4630 41653
8788	0	0	Ki67+	 4653 41726
8789	0	0	Ki67+	 4654 41699
8790	0	0	Ki67+	 4676 41586
8791	0	0	Ki67+	 4677 41227
8792	0	0	Ki67+	 4680 41440
8793	0	0	Ki67+	 4684 41689
8794	0	0	Ki67+	 4685 41426
8795	0	0	Ki67+	 4688 41245
8796	0	0	Ki67+	 4689 41709
8797	0	0	Ki67+	 4695 41748
8798	0	0	Ki67+	 4700 41580
8799	0	0	Ki67+	 4709 41294
8800	0	0	Ki67+	 4717 41749
8801	0	0	Ki67+	 4725 41717
8802	0	0	Ki67+	 4728 41623
8803	0	0	Ki67+	 4733 41568
8804	0	0	Ki67+	 4735 41767
8805	0	0	Ki67+	 4739 41402
8806	0	0	Ki67+	 4741 41430
8807	0	0	Ki67+	 4748 41180
8808	0	0	Ki67+	 4748 41359
8809	0	0	Ki67+	 4753 41227
8810	0	0	Ki67+	 4753 41731
8811	0	0	Ki67+	 4787 41852
8812	0	0	Ki67+	 4794 41494
8813	0	0	Ki67+	 4800 41542
8814	0	0	Ki67+	 4804 41719
8815	0	0	Ki67+	 4811 41524
8816	0	0	Ki67+	 4813 41541
8817	0	0	Ki67+	 4814 41584
8818	0	0	Ki67+	 4815 41867
8819	0	0	Ki67+	 5364 9927
8820	0	0	Ki67+	 5506 9515
8821	0	0	Ki67+	 5144 10308
8822	0	0	Ki67+	 5480 10515
8823	0	0	Ki67+	 5481 10180
8824	0	0	Ki67+	 5482 10486
8825	0	0	Ki67+	 5488 10467
8826	0	0	Ki67+	 5556 10491
8827	0	0	Ki67+	 5066 11089
8828	0	0	Ki67+	 5138 11074
8829	0	0	Ki67+	 5175 11453
8830	0	0	Ki67+	 5195 11353
8831	0	0	Ki67+	 5216 11491
8832	0	0	Ki67+	 5234 11416
8833	0	0	Ki67+	 5235 11091
8834	0	0	Ki67+	 5248 11213
8835	0	0	Ki67+	 5296 11238
8836	0	0	Ki67+	 5310 11063
8837	0	0	Ki67+	 5329 11072
8838	0	0	Ki67+	 5329 11122
8839	0	0	Ki67+	 5331 11041
8840	0	0	Ki67+	 5333 10983
8841	0	0	Ki67+	 5357 10949
8842	0	0	Ki67+	 5379 11154
8843	0	0	Ki67+	 5410 11061
8844	0	0	Ki67+	 5414 10963
8845	0	0	Ki67+	 5424 11120
8846	0	0	Ki67+	 5430 11099
8847	0	0	Ki67+	 5444 10991
8848	0	0	Ki67+	 5593 10903
8849	0	0	Ki67+	 4836 12209
8850	0	0	Ki67+	 4878 12238
8851	0	0	Ki67+	 4890 11973
8852	0	0	Ki67+	 4923 12121
8853	0	0	Ki67+	 4943 12063
8854	0	0	Ki67+	 5008 11767
8855	0	0	Ki67+	 5033 12040
8856	0	0	Ki67+	 5036 12090
8857	0	0	Ki67+	 5047 11772
8858	0	0	Ki67+	 5172 11581
8859	0	0	Ki67+	 5212 11589
8860	0	0	Ki67+	 5219 12327
8861	0	0	Ki67+	 5235 12036
8862	0	0	Ki67+	 5249 12022
8863	0	0	Ki67+	 5281 11627
8864	0	0	Ki67+	 5349 11864
8865	0	0	Ki67+	 5351 11649
8866	0	0	Ki67+	 5362 11600
8867	0	0	Ki67+	 5506 12026
8868	0	0	Ki67+	 5515 11635
8869	0	0	Ki67+	 5533 11587
8870	0	0	Ki67+	 5551 11588
8871	0	0	Ki67+	 4951 12631
8872	0	0	Ki67+	 5009 12759
8873	0	0	Ki67+	 5024 12807
8874	0	0	Ki67+	 5047 12845
8875	0	0	Ki67+	 5049 12575
8876	0	0	Ki67+	 5065 12656
8877	0	0	Ki67+	 5084 12971
8878	0	0	Ki67+	 5142 12599
8879	0	0	Ki67+	 5148 12615
8880	0	0	Ki67+	 5153 12594
8881	0	0	Ki67+	 5154 12983
8882	0	0	Ki67+	 5186 12856
8883	0	0	Ki67+	 5219 12802
8884	0	0	Ki67+	 5244 12934
8885	0	0	Ki67+	 5264 12525
8886	0	0	Ki67+	 5270 12693
8887	0	0	Ki67+	 5307 12718
8888	0	0	Ki67+	 5386 12842
8889	0	0	Ki67+	 5397 12728
8890	0	0	Ki67+	 5403 12829
8891	0	0	Ki67+	 5436 12677
8892	0	0	Ki67+	 5498 13060
8893	0	0	Ki67+	 5528 12826
8894	0	0	Ki67+	 5538 12726
8895	0	0	Ki67+	 5540 12871
8896	0	0	Ki67+	 5541 13091
8897	0	0	Ki67+	 5543 12847
8898	0	0	Ki67+	 5549 13108
8899	0	0	Ki67+	 5557 12825
8900	0	0	Ki67+	 5604 13131
8901	0	0	Ki67+	 5611 13069
8902	0	0	Ki67+	 5614 13018
8903	0	0	Ki67+	 5615 12991
8904	0	0	Ki67+	 4976 13489
8905	0	0	Ki67+	 5027 13830
8906	0	0	Ki67+	 5037 13441
8907	0	0	Ki67+	 5057 13197
8908	0	0	Ki67+	 5133 13544
8909	0	0	Ki67+	 5134 13487
8910	0	0	Ki67+	 5142 13150
8911	0	0	Ki67+	 5142 13320
8912	0	0	Ki67+	 5148 13506
8913	0	0	Ki67+	 5161 13564
8914	0	0	Ki67+	 5165 13531
8915	0	0	Ki67+	 5175 13874
8916	0	0	Ki67+	 5176 13807
8917	0	0	Ki67+	 5179 13587
8918	0	0	Ki67+	 5181 13828
8919	0	0	Ki67+	 5194 13845
8920	0	0	Ki67+	 5202 13872
8921	0	0	Ki67+	 5219 13232
8922	0	0	Ki67+	 5234 13908
8923	0	0	Ki67+	 5257 13399
8924	0	0	Ki67+	 5329 13406
8925	0	0	Ki67+	 5329 13771
8926	0	0	Ki67+	 5330 13377
8927	0	0	Ki67+	 5334 13458
8928	0	0	Ki67+	 5373 13886
8929	0	0	Ki67+	 5374 13852
8930	0	0	Ki67+	 5380 13576
8931	0	0	Ki67+	 5402 13598
8932	0	0	Ki67+	 5403 13896
8933	0	0	Ki67+	 5413 13916
8934	0	0	Ki67+	 5426 13839
8935	0	0	Ki67+	 5430 13874
8936	0	0	Ki67+	 5438 13507
8937	0	0	Ki67+	 5487 13571
8938	0	0	Ki67+	 5504 13607
8939	0	0	Ki67+	 5514 13421
8940	0	0	Ki67+	 5514 13773
8941	0	0	Ki67+	 5516 13844
8942	0	0	Ki67+	 5531 13611
8943	0	0	Ki67+	 5531 13859
8944	0	0	Ki67+	 5537 13141
8945	0	0	Ki67+	 5541 13432
8946	0	0	Ki67+	 5548 13913
8947	0	0	Ki67+	 5550 13552
8948	0	0	Ki67+	 5561 13543
8949	0	0	Ki67+	 5605 13188
8950	0	0	Ki67+	 5614 13327
8951	0	0	Ki67+	 4846 14229
8952	0	0	Ki67+	 4862 14192
8953	0	0	Ki67+	 4864 14310
8954	0	0	Ki67+	 4888 14003
8955	0	0	Ki67+	 4900 14015
8956	0	0	Ki67+	 4900 14045
8957	0	0	Ki67+	 4922 13990
8958	0	0	Ki67+	 4938 14599
8959	0	0	Ki67+	 4955 14571
8960	0	0	Ki67+	 4968 14160
8961	0	0	Ki67+	 4990 14095
8962	0	0	Ki67+	 5003 13964
8963	0	0	Ki67+	 5004 14098
8964	0	0	Ki67+	 5024 14071
8965	0	0	Ki67+	 5033 14206
8966	0	0	Ki67+	 5067 14234
8967	0	0	Ki67+	 5086 14610
8968	0	0	Ki67+	 5280 14446
8969	0	0	Ki67+	 5310 14128
8970	0	0	Ki67+	 5312 13946
8971	0	0	Ki67+	 5315 14191
8972	0	0	Ki67+	 5342 14197
8973	0	0	Ki67+	 5412 14307
8974	0	0	Ki67+	 5416 14297
8975	0	0	Ki67+	 5455 14156
8976	0	0	Ki67+	 5460 14382
8977	0	0	Ki67+	 5470 14202
8978	0	0	Ki67+	 5507 14025
8979	0	0	Ki67+	 5515 14214
8980	0	0	Ki67+	 5519 13944
8981	0	0	Ki67+	 5547 14138
8982	0	0	Ki67+	 5553 14582
8983	0	0	Ki67+	 5574 14122
8984	0	0	Ki67+	 5578 14045
8985	0	0	Ki67+	 5596 14183
8986	0	0	Ki67+	 5602 14129
8987	0	0	Ki67+	 4844 15053
8988	0	0	Ki67+	 4847 14740
8989	0	0	Ki67+	 4855 15040
8990	0	0	Ki67+	 4912 14967
8991	0	0	Ki67+	 4992 15316
8992	0	0	Ki67+	 5003 14873
8993	0	0	Ki67+	 5014 15323
8994	0	0	Ki67+	 5079 14972
8995	0	0	Ki67+	 5105 14972
8996	0	0	Ki67+	 5108 14819
8997	0	0	Ki67+	 5147 14970
8998	0	0	Ki67+	 5173 15309
8999	0	0	Ki67+	 5179 14789
9000	0	0	Ki67+	 5209 15059
9001	0	0	Ki67+	 5228 14956
9002	0	0	Ki67+	 5231 15033
9003	0	0	Ki67+	 5231 15315
9004	0	0	Ki67+	 5254 15021
9005	0	0	Ki67+	 5255 15303
9006	0	0	Ki67+	 5260 15149
9007	0	0	Ki67+	 5266 15050
9008	0	0	Ki67+	 5290 15162
9009	0	0	Ki67+	 5294 15097
9010	0	0	Ki67+	 5316 15476
9011	0	0	Ki67+	 5319 15394
9012	0	0	Ki67+	 5328 14806
9013	0	0	Ki67+	 5330 14941
9014	0	0	Ki67+	 5341 14907
9015	0	0	Ki67+	 5344 15024
9016	0	0	Ki67+	 5384 15051
9017	0	0	Ki67+	 5404 15367
9018	0	0	Ki67+	 5406 15090
9019	0	0	Ki67+	 5415 15530
9020	0	0	Ki67+	 5454 14931
9021	0	0	Ki67+	 5464 15407
9022	0	0	Ki67+	 5477 15388
9023	0	0	Ki67+	 5480 15048
9024	0	0	Ki67+	 5492 14870
9025	0	0	Ki67+	 5492 15254
9026	0	0	Ki67+	 5539 15529
9027	0	0	Ki67+	 5546 15293
9028	0	0	Ki67+	 5549 14882
9029	0	0	Ki67+	 5568 14881
9030	0	0	Ki67+	 5579 15333
9031	0	0	Ki67+	 4819 16144
9032	0	0	Ki67+	 4832 15862
9033	0	0	Ki67+	 4838 16184
9034	0	0	Ki67+	 4840 16224
9035	0	0	Ki67+	 4841 15735
9036	0	0	Ki67+	 4856 16174
9037	0	0	Ki67+	 4873 16188
9038	0	0	Ki67+	 4881 16233
9039	0	0	Ki67+	 4909 16279
9040	0	0	Ki67+	 4912 15975
9041	0	0	Ki67+	 4920 16302
9042	0	0	Ki67+	 4927 15624
9043	0	0	Ki67+	 4927 16285
9044	0	0	Ki67+	 4931 15851
9045	0	0	Ki67+	 4978 16026
9046	0	0	Ki67+	 4995 15960
9047	0	0	Ki67+	 4999 16033
9048	0	0	Ki67+	 5001 15985
9049	0	0	Ki67+	 5015 15972
9050	0	0	Ki67+	 5022 15799
9051	0	0	Ki67+	 5023 16326
9052	0	0	Ki67+	 5026 15983
9053	0	0	Ki67+	 5026 16004
9054	0	0	Ki67+	 5044 15991
9055	0	0	Ki67+	 5054 16063
9056	0	0	Ki67+	 5066 15926
9057	0	0	Ki67+	 5070 15746
9058	0	0	Ki67+	 5083 15875
9059	0	0	Ki67+	 5086 15816
9060	0	0	Ki67+	 5099 15889
9061	0	0	Ki67+	 5112 16014
9062	0	0	Ki67+	 5118 15923
9063	0	0	Ki67+	 5137 15553
9064	0	0	Ki67+	 5148 16167
9065	0	0	Ki67+	 5151 15695
9066	0	0	Ki67+	 5155 16245
9067	0	0	Ki67+	 5160 15668
9068	0	0	Ki67+	 5162 16167
9069	0	0	Ki67+	 5170 15966
9070	0	0	Ki67+	 5170 16239
9071	0	0	Ki67+	 5174 16010
9072	0	0	Ki67+	 5176 15570
9073	0	0	Ki67+	 5179 16028
9074	0	0	Ki67+	 5180 16303
9075	0	0	Ki67+	 5183 15685
9076	0	0	Ki67+	 5187 15655
9077	0	0	Ki67+	 5194 16268
9078	0	0	Ki67+	 5199 15666
9079	0	0	Ki67+	 5209 16042
9080	0	0	Ki67+	 5212 15823
9081	0	0	Ki67+	 5212 16128
9082	0	0	Ki67+	 5217 15711
9083	0	0	Ki67+	 5218 16155
9084	0	0	Ki67+	 5225 16209
9085	0	0	Ki67+	 5231 16157
9086	0	0	Ki67+	 5235 15690
9087	0	0	Ki67+	 5236 16037
9088	0	0	Ki67+	 5242 16167
9089	0	0	Ki67+	 5256 16253
9090	0	0	Ki67+	 5266 15845
9091	0	0	Ki67+	 5269 16227
9092	0	0	Ki67+	 5270 16287
9093	0	0	Ki67+	 5279 16324
9094	0	0	Ki67+	 5288 15885
9095	0	0	Ki67+	 5288 16201
9096	0	0	Ki67+	 5306 15834
9097	0	0	Ki67+	 5309 16209
9098	0	0	Ki67+	 5312 15700
9099	0	0	Ki67+	 5320 16324
9100	0	0	Ki67+	 5341 15603
9101	0	0	Ki67+	 5344 15572
9102	0	0	Ki67+	 5346 15632
9103	0	0	Ki67+	 5356 15848
9104	0	0	Ki67+	 5363 16121
9105	0	0	Ki67+	 5386 15973
9106	0	0	Ki67+	 5391 15856
9107	0	0	Ki67+	 5396 15659
9108	0	0	Ki67+	 5397 15941
9109	0	0	Ki67+	 5398 16077
9110	0	0	Ki67+	 5401 15899
9111	0	0	Ki67+	 5405 16115
9112	0	0	Ki67+	 5407 15858
9113	0	0	Ki67+	 5419 16071
9114	0	0	Ki67+	 5420 16242
9115	0	0	Ki67+	 5430 15969
9116	0	0	Ki67+	 5440 15936
9117	0	0	Ki67+	 5443 15890
9118	0	0	Ki67+	 5449 15858
9119	0	0	Ki67+	 5481 15990
9120	0	0	Ki67+	 5484 15846
9121	0	0	Ki67+	 5487 16305
9122	0	0	Ki67+	 5504 16062
9123	0	0	Ki67+	 5508 16096
9124	0	0	Ki67+	 5519 16100
9125	0	0	Ki67+	 5522 16066
9126	0	0	Ki67+	 5524 16041
9127	0	0	Ki67+	 5524 16178
9128	0	0	Ki67+	 5529 16155
9129	0	0	Ki67+	 5534 16123
9130	0	0	Ki67+	 5541 16169
9131	0	0	Ki67+	 5544 16293
9132	0	0	Ki67+	 5550 15558
9133	0	0	Ki67+	 5568 16253
9134	0	0	Ki67+	 5611 15812
9135	0	0	Ki67+	 5613 15897
9136	0	0	Ki67+	 4817 17057
9137	0	0	Ki67+	 4832 16338
9138	0	0	Ki67+	 4834 16782
9139	0	0	Ki67+	 4848 17065
9140	0	0	Ki67+	 4857 16356
9141	0	0	Ki67+	 4858 16748
9142	0	0	Ki67+	 4873 16749
9143	0	0	Ki67+	 4881 16808
9144	0	0	Ki67+	 4892 16424
9145	0	0	Ki67+	 4893 16650
9146	0	0	Ki67+	 4907 16831
9147	0	0	Ki67+	 4908 16646
9148	0	0	Ki67+	 4918 16543
9149	0	0	Ki67+	 4927 16840
9150	0	0	Ki67+	 4936 16890
9151	0	0	Ki67+	 4943 16737
9152	0	0	Ki67+	 4944 16356
9153	0	0	Ki67+	 4946 16601
9154	0	0	Ki67+	 4949 17046
9155	0	0	Ki67+	 4958 16921
9156	0	0	Ki67+	 4959 16891
9157	0	0	Ki67+	 4971 16962
9158	0	0	Ki67+	 4971 17131
9159	0	0	Ki67+	 4984 16929
9160	0	0	Ki67+	 4984 17101
9161	0	0	Ki67+	 4985 16705
9162	0	0	Ki67+	 4993 16719
9163	0	0	Ki67+	 4997 16677
9164	0	0	Ki67+	 4999 16747
9165	0	0	Ki67+	 5009 16787
9166	0	0	Ki67+	 5011 16824
9167	0	0	Ki67+	 5016 16800
9168	0	0	Ki67+	 5017 16778
9169	0	0	Ki67+	 5022 16857
9170	0	0	Ki67+	 5057 16427
9171	0	0	Ki67+	 5121 16860
9172	0	0	Ki67+	 5129 17066
9173	0	0	Ki67+	 5131 17091
9174	0	0	Ki67+	 5133 16718
9175	0	0	Ki67+	 5133 16973
9176	0	0	Ki67+	 5138 17105
9177	0	0	Ki67+	 5147 16730
9178	0	0	Ki67+	 5153 16987
9179	0	0	Ki67+	 5154 17131
9180	0	0	Ki67+	 5158 16798
9181	0	0	Ki67+	 5158 16860
9182	0	0	Ki67+	 5169 16735
9183	0	0	Ki67+	 5170 17101
9184	0	0	Ki67+	 5171 16907
9185	0	0	Ki67+	 5174 16676
9186	0	0	Ki67+	 5174 16705
9187	0	0	Ki67+	 5176 16931
9188	0	0	Ki67+	 5180 16642
9189	0	0	Ki67+	 5186 16852
9190	0	0	Ki67+	 5186 17097
9191	0	0	Ki67+	 5194 16555
9192	0	0	Ki67+	 5214 17004
9193	0	0	Ki67+	 5215 16591
9194	0	0	Ki67+	 5215 16890
9195	0	0	Ki67+	 5218 16870
9196	0	0	Ki67+	 5224 16615
9197	0	0	Ki67+	 5226 17110
9198	0	0	Ki67+	 5227 17027
9199	0	0	Ki67+	 5228 16989
9200	0	0	Ki67+	 5232 17119
9201	0	0	Ki67+	 5246 16633
9202	0	0	Ki67+	 5259 16389
9203	0	0	Ki67+	 5336 17002
9204	0	0	Ki67+	 5360 17058
9205	0	0	Ki67+	 5362 17068
9206	0	0	Ki67+	 5363 16972
9207	0	0	Ki67+	 5380 17039
9208	0	0	Ki67+	 5419 16914
9209	0	0	Ki67+	 5429 16446
9210	0	0	Ki67+	 5434 16887
9211	0	0	Ki67+	 5491 16350
9212	0	0	Ki67+	 5507 16414
9213	0	0	Ki67+	 5530 16460
9214	0	0	Ki67+	 5562 16718
9215	0	0	Ki67+	 4835 17916
9216	0	0	Ki67+	 4836 17531
9217	0	0	Ki67+	 4844 17306
9218	0	0	Ki67+	 4852 17299
9219	0	0	Ki67+	 4863 17249
9220	0	0	Ki67+	 4883 17137
9221	0	0	Ki67+	 4893 17419
9222	0	0	Ki67+	 4926 17638
9223	0	0	Ki67+	 4932 17572
9224	0	0	Ki67+	 4936 17667
9225	0	0	Ki67+	 4976 17734
9226	0	0	Ki67+	 5004 17781
9227	0	0	Ki67+	 5010 17804
9228	0	0	Ki67+	 5019 17842
9229	0	0	Ki67+	 5040 17570
9230	0	0	Ki67+	 5182 17516
9231	0	0	Ki67+	 5185 17678
9232	0	0	Ki67+	 5205 17578
9233	0	0	Ki67+	 5207 17699
9234	0	0	Ki67+	 5228 17561
9235	0	0	Ki67+	 5230 17715
9236	0	0	Ki67+	 5238 17598
9237	0	0	Ki67+	 5246 17636
9238	0	0	Ki67+	 5248 17279
9239	0	0	Ki67+	 5254 17203
9240	0	0	Ki67+	 5254 17695
9241	0	0	Ki67+	 5257 17293
9242	0	0	Ki67+	 5262 17481
9243	0	0	Ki67+	 5262 17720
9244	0	0	Ki67+	 5265 17265
9245	0	0	Ki67+	 5270 17381
9246	0	0	Ki67+	 5273 17203
9247	0	0	Ki67+	 5278 17294
9248	0	0	Ki67+	 5279 17643
9249	0	0	Ki67+	 5290 17420
9250	0	0	Ki67+	 5294 17356
9251	0	0	Ki67+	 5304 17742
9252	0	0	Ki67+	 5307 17342
9253	0	0	Ki67+	 5309 17730
9254	0	0	Ki67+	 5311 17474
9255	0	0	Ki67+	 5316 17273
9256	0	0	Ki67+	 5316 17348
9257	0	0	Ki67+	 5325 17459
9258	0	0	Ki67+	 5328 17500
9259	0	0	Ki67+	 5329 17908
9260	0	0	Ki67+	 5339 17746
9261	0	0	Ki67+	 5344 17507
9262	0	0	Ki67+	 5363 17503
9263	0	0	Ki67+	 5367 17847
9264	0	0	Ki67+	 5391 17194
9265	0	0	Ki67+	 5398 17186
9266	0	0	Ki67+	 5402 17511
9267	0	0	Ki67+	 5408 17817
9268	0	0	Ki67+	 5410 17581
9269	0	0	Ki67+	 5414 17487
9270	0	0	Ki67+	 5421 17647
9271	0	0	Ki67+	 5433 17484
9272	0	0	Ki67+	 5454 17337
9273	0	0	Ki67+	 5456 17382
9274	0	0	Ki67+	 5467 17339
9275	0	0	Ki67+	 5478 17378
9276	0	0	Ki67+	 5481 17429
9277	0	0	Ki67+	 5485 17562
9278	0	0	Ki67+	 5491 17619
9279	0	0	Ki67+	 5492 17322
9280	0	0	Ki67+	 5499 17536
9281	0	0	Ki67+	 5500 17405
9282	0	0	Ki67+	 5502 17499
9283	0	0	Ki67+	 5514 17372
9284	0	0	Ki67+	 5518 17297
9285	0	0	Ki67+	 5526 17325
9286	0	0	Ki67+	 5543 17491
9287	0	0	Ki67+	 5545 17674
9288	0	0	Ki67+	 5546 17435
9289	0	0	Ki67+	 5546 17596
9290	0	0	Ki67+	 5547 17642
9291	0	0	Ki67+	 5550 17359
9292	0	0	Ki67+	 5553 17455
9293	0	0	Ki67+	 5563 17724
9294	0	0	Ki67+	 5568 17404
9295	0	0	Ki67+	 5590 17297
9296	0	0	Ki67+	 5594 17698
9297	0	0	Ki67+	 5595 17381
9298	0	0	Ki67+	 5595 17627
9299	0	0	Ki67+	 5598 17639
9300	0	0	Ki67+	 5598 17716
9301	0	0	Ki67+	 5610 17415
9302	0	0	Ki67+	 4821 18567
9303	0	0	Ki67+	 4824 18537
9304	0	0	Ki67+	 4828 18710
9305	0	0	Ki67+	 4830 18382
9306	0	0	Ki67+	 4835 18317
9307	0	0	Ki67+	 4837 18579
9308	0	0	Ki67+	 4840 18264
9309	0	0	Ki67+	 4842 17937
9310	0	0	Ki67+	 4848 18724
9311	0	0	Ki67+	 4851 18713
9312	0	0	Ki67+	 4855 18566
9313	0	0	Ki67+	 4857 18540
9314	0	0	Ki67+	 4863 17988
9315	0	0	Ki67+	 4871 18129
9316	0	0	Ki67+	 4880 18097
9317	0	0	Ki67+	 4881 18117
9318	0	0	Ki67+	 4882 18380
9319	0	0	Ki67+	 4883 18224
9320	0	0	Ki67+	 4884 18251
9321	0	0	Ki67+	 4895 18382
9322	0	0	Ki67+	 4904 18281
9323	0	0	Ki67+	 4907 18214
9324	0	0	Ki67+	 4908 18242
9325	0	0	Ki67+	 4912 18429
9326	0	0	Ki67+	 4912 18719
9327	0	0	Ki67+	 4917 18284
9328	0	0	Ki67+	 4918 18404
9329	0	0	Ki67+	 4920 18563
9330	0	0	Ki67+	 4925 18708
9331	0	0	Ki67+	 4927 18343
9332	0	0	Ki67+	 4928 18543
9333	0	0	Ki67+	 4931 17959
9334	0	0	Ki67+	 4932 18103
9335	0	0	Ki67+	 4937 18655
9336	0	0	Ki67+	 4977 18417
9337	0	0	Ki67+	 4978 18404
9338	0	0	Ki67+	 4984 18345
9339	0	0	Ki67+	 4990 17989
9340	0	0	Ki67+	 4991 18462
9341	0	0	Ki67+	 4992 18449
9342	0	0	Ki67+	 4996 18357
9343	0	0	Ki67+	 5029 18419
9344	0	0	Ki67+	 5030 18262
9345	0	0	Ki67+	 5042 18472
9346	0	0	Ki67+	 5056 18184
9347	0	0	Ki67+	 5070 18452
9348	0	0	Ki67+	 5072 18200
9349	0	0	Ki67+	 5072 18212
9350	0	0	Ki67+	 5088 18321
9351	0	0	Ki67+	 5092 18426
9352	0	0	Ki67+	 5096 18390
9353	0	0	Ki67+	 5099 18226
9354	0	0	Ki67+	 5100 18352
9355	0	0	Ki67+	 5107 18276
9356	0	0	Ki67+	 5110 18640
9357	0	0	Ki67+	 5139 18148
9358	0	0	Ki67+	 5201 18695
9359	0	0	Ki67+	 5263 18420
9360	0	0	Ki67+	 5263 18692
9361	0	0	Ki67+	 5265 18710
9362	0	0	Ki67+	 5276 18316
9363	0	0	Ki67+	 5290 18673
9364	0	0	Ki67+	 5304 18088
9365	0	0	Ki67+	 5306 18676
9366	0	0	Ki67+	 5307 18697
9367	0	0	Ki67+	 5316 18417
9368	0	0	Ki67+	 5346 18311
9369	0	0	Ki67+	 5354 18592
9370	0	0	Ki67+	 5367 18698
9371	0	0	Ki67+	 5387 17969
9372	0	0	Ki67+	 5390 18726
9373	0	0	Ki67+	 5402 18480
9374	0	0	Ki67+	 5404 18420
9375	0	0	Ki67+	 5407 18451
9376	0	0	Ki67+	 5421 18483
9377	0	0	Ki67+	 5431 18503
9378	0	0	Ki67+	 5446 18038
9379	0	0	Ki67+	 5499 18687
9380	0	0	Ki67+	 5544 18495
9381	0	0	Ki67+	 5564 18486
9382	0	0	Ki67+	 5569 18307
9383	0	0	Ki67+	 5596 18547
9384	0	0	Ki67+	 5597 18094
9385	0	0	Ki67+	 5605 18512
9386	0	0	Ki67+	 4836 19468
9387	0	0	Ki67+	 4845 19533
9388	0	0	Ki67+	 4850 19513
9389	0	0	Ki67+	 4851 19440
9390	0	0	Ki67+	 4855 19184
9391	0	0	Ki67+	 4857 19412
9392	0	0	Ki67+	 4862 18757
9393	0	0	Ki67+	 4863 19305
9394	0	0	Ki67+	 4864 19224
9395	0	0	Ki67+	 4866 19528
9396	0	0	Ki67+	 4868 19350
9397	0	0	Ki67+	 4871 19246
9398	0	0	Ki67+	 4874 19195
9399	0	0	Ki67+	 4874 19318
9400	0	0	Ki67+	 4874 19471
9401	0	0	Ki67+	 4875 19059
9402	0	0	Ki67+	 4878 19394
9403	0	0	Ki67+	 4882 19501
9404	0	0	Ki67+	 4883 19029
9405	0	0	Ki67+	 4885 19532
9406	0	0	Ki67+	 4887 18897
9407	0	0	Ki67+	 4887 19444
9408	0	0	Ki67+	 4893 19424
9409	0	0	Ki67+	 4894 19128
9410	0	0	Ki67+	 4898 19516
9411	0	0	Ki67+	 4908 19228
9412	0	0	Ki67+	 4911 19205
9413	0	0	Ki67+	 4911 19455
9414	0	0	Ki67+	 4913 19148
9415	0	0	Ki67+	 4930 18791
9416	0	0	Ki67+	 4936 19134
9417	0	0	Ki67+	 4938 19452
9418	0	0	Ki67+	 4942 19148
9419	0	0	Ki67+	 4944 19430
9420	0	0	Ki67+	 4953 19382
9421	0	0	Ki67+	 4960 19496
9422	0	0	Ki67+	 4961 19303
9423	0	0	Ki67+	 4984 19017
9424	0	0	Ki67+	 5002 18901
9425	0	0	Ki67+	 5013 18757
9426	0	0	Ki67+	 5015 19456
9427	0	0	Ki67+	 5020 18800
9428	0	0	Ki67+	 5021 19016
9429	0	0	Ki67+	 5021 19431
9430	0	0	Ki67+	 5030 19526
9431	0	0	Ki67+	 5032 18941
9432	0	0	Ki67+	 5033 18963
9433	0	0	Ki67+	 5033 18995
9434	0	0	Ki67+	 5058 19421
9435	0	0	Ki67+	 5098 19383
9436	0	0	Ki67+	 5103 18892
9437	0	0	Ki67+	 5109 19105
9438	0	0	Ki67+	 5122 19112
9439	0	0	Ki67+	 5124 19148
9440	0	0	Ki67+	 5134 19492
9441	0	0	Ki67+	 5141 19148
9442	0	0	Ki67+	 5148 19269
9443	0	0	Ki67+	 5149 19093
9444	0	0	Ki67+	 5157 19105
9445	0	0	Ki67+	 5160 19084
9446	0	0	Ki67+	 5162 19228
9447	0	0	Ki67+	 5164 19302
9448	0	0	Ki67+	 5165 18812
9449	0	0	Ki67+	 5169 18776
9450	0	0	Ki67+	 5175 18989
9451	0	0	Ki67+	 5177 19028
9452	0	0	Ki67+	 5184 19273
9453	0	0	Ki67+	 5185 19056
9454	0	0	Ki67+	 5192 19036
9455	0	0	Ki67+	 5192 19077
9456	0	0	Ki67+	 5192 19263
9457	0	0	Ki67+	 5194 19156
9458	0	0	Ki67+	 5218 19065
9459	0	0	Ki67+	 5219 19436
9460	0	0	Ki67+	 5222 19022
9461	0	0	Ki67+	 5240 19023
9462	0	0	Ki67+	 5245 19042
9463	0	0	Ki67+	 5266 19318
9464	0	0	Ki67+	 5279 19350
9465	0	0	Ki67+	 5282 19303
9466	0	0	Ki67+	 5283 19498
9467	0	0	Ki67+	 5292 18914
9468	0	0	Ki67+	 5305 18922
9469	0	0	Ki67+	 5310 19355
9470	0	0	Ki67+	 5321 19338
9471	0	0	Ki67+	 5341 19429
9472	0	0	Ki67+	 5379 19438
9473	0	0	Ki67+	 5379 19458
9474	0	0	Ki67+	 5381 19506
9475	0	0	Ki67+	 5389 19404
9476	0	0	Ki67+	 5399 19423
9477	0	0	Ki67+	 5409 19370
9478	0	0	Ki67+	 5415 19413
9479	0	0	Ki67+	 5428 19519
9480	0	0	Ki67+	 5435 18876
9481	0	0	Ki67+	 5441 19390
9482	0	0	Ki67+	 5447 19356
9483	0	0	Ki67+	 5451 19471
9484	0	0	Ki67+	 5453 19519
9485	0	0	Ki67+	 5458 19501
9486	0	0	Ki67+	 5460 19348
9487	0	0	Ki67+	 5468 19310
9488	0	0	Ki67+	 5473 18923
9489	0	0	Ki67+	 5485 19481
9490	0	0	Ki67+	 5493 19323
9491	0	0	Ki67+	 5493 19365
9492	0	0	Ki67+	 5494 19519
9493	0	0	Ki67+	 5507 19186
9494	0	0	Ki67+	 5507 19461
9495	0	0	Ki67+	 5508 19496
9496	0	0	Ki67+	 5510 18867
9497	0	0	Ki67+	 5520 19166
9498	0	0	Ki67+	 5527 19453
9499	0	0	Ki67+	 5540 19157
9500	0	0	Ki67+	 5543 19346
9501	0	0	Ki67+	 5551 19359
9502	0	0	Ki67+	 5559 19167
9503	0	0	Ki67+	 5562 18929
9504	0	0	Ki67+	 5568 19370
9505	0	0	Ki67+	 5575 19348
9506	0	0	Ki67+	 5579 19190
9507	0	0	Ki67+	 5579 19239
9508	0	0	Ki67+	 5582 19470
9509	0	0	Ki67+	 5585 19490
9510	0	0	Ki67+	 5588 18887
9511	0	0	Ki67+	 5592 19015
9512	0	0	Ki67+	 5594 19343
9513	0	0	Ki67+	 5599 18823
9514	0	0	Ki67+	 5600 18862
9515	0	0	Ki67+	 5602 19463
9516	0	0	Ki67+	 5605 19361
9517	0	0	Ki67+	 5608 19246
9518	0	0	Ki67+	 5615 19321
9519	0	0	Ki67+	 4821 19601
9520	0	0	Ki67+	 4822 19550
9521	0	0	Ki67+	 4822 19628
9522	0	0	Ki67+	 4850 19554
9523	0	0	Ki67+	 4850 19572
9524	0	0	Ki67+	 4850 19599
9525	0	0	Ki67+	 4861 19671
9526	0	0	Ki67+	 4889 19562
9527	0	0	Ki67+	 4957 19598
9528	0	0	Ki67+	 4987 20277
9529	0	0	Ki67+	 4994 20287
9530	0	0	Ki67+	 5016 20324
9531	0	0	Ki67+	 5024 20214
9532	0	0	Ki67+	 5066 20334
9533	0	0	Ki67+	 5088 19691
9534	0	0	Ki67+	 5088 20318
9535	0	0	Ki67+	 5126 19689
9536	0	0	Ki67+	 5130 19679
9537	0	0	Ki67+	 5150 19694
9538	0	0	Ki67+	 5152 19661
9539	0	0	Ki67+	 5157 20303
9540	0	0	Ki67+	 5164 19666
9541	0	0	Ki67+	 5166 19629
9542	0	0	Ki67+	 5185 20315
9543	0	0	Ki67+	 5190 19563
9544	0	0	Ki67+	 5211 19611
9545	0	0	Ki67+	 5216 19543
9546	0	0	Ki67+	 5232 19632
9547	0	0	Ki67+	 5238 20322
9548	0	0	Ki67+	 5241 19582
9549	0	0	Ki67+	 5249 19928
9550	0	0	Ki67+	 5256 20026
9551	0	0	Ki67+	 5260 19636
9552	0	0	Ki67+	 5264 19941
9553	0	0	Ki67+	 5265 19604
9554	0	0	Ki67+	 5275 19919
9555	0	0	Ki67+	 5284 19740
9556	0	0	Ki67+	 5284 20047
9557	0	0	Ki67+	 5289 19624
9558	0	0	Ki67+	 5291 19888
9559	0	0	Ki67+	 5293 19926
9560	0	0	Ki67+	 5295 20137
9561	0	0	Ki67+	 5309 20054
9562	0	0	Ki67+	 5310 20066
9563	0	0	Ki67+	 5311 19937
9564	0	0	Ki67+	 5312 19760
9565	0	0	Ki67+	 5313 20077
9566	0	0	Ki67+	 5314 20004
9567	0	0	Ki67+	 5315 20138
9568	0	0	Ki67+	 5317 19689
9569	0	0	Ki67+	 5318 19925
9570	0	0	Ki67+	 5323 20169
9571	0	0	Ki67+	 5340 19688
9572	0	0	Ki67+	 5343 19960
9573	0	0	Ki67+	 5347 19943
9574	0	0	Ki67+	 5347 20087
9575	0	0	Ki67+	 5352 19903
9576	0	0	Ki67+	 5358 19716
9577	0	0	Ki67+	 5358 19752
9578	0	0	Ki67+	 5365 19682
9579	0	0	Ki67+	 5368 19780
9580	0	0	Ki67+	 5369 20003
9581	0	0	Ki67+	 5381 19899
9582	0	0	Ki67+	 5382 19573
9583	0	0	Ki67+	 5383 19860
9584	0	0	Ki67+	 5383 19927
9585	0	0	Ki67+	 5384 19671
9586	0	0	Ki67+	 5384 20097
9587	0	0	Ki67+	 5385 20239
9588	0	0	Ki67+	 5386 19656
9589	0	0	Ki67+	 5386 20153
9590	0	0	Ki67+	 5395 19882
9591	0	0	Ki67+	 5398 20188
9592	0	0	Ki67+	 5400 19683
9593	0	0	Ki67+	 5400 19709
9594	0	0	Ki67+	 5401 19735
9595	0	0	Ki67+	 5405 19564
9596	0	0	Ki67+	 5409 19858
9597	0	0	Ki67+	 5411 19904
9598	0	0	Ki67+	 5415 19650
9599	0	0	Ki67+	 5417 19735
9600	0	0	Ki67+	 5423 19604
9601	0	0	Ki67+	 5423 20264
9602	0	0	Ki67+	 5424 20174
9603	0	0	Ki67+	 5425 20207
9604	0	0	Ki67+	 5435 20190
9605	0	0	Ki67+	 5435 20241
9606	0	0	Ki67+	 5440 19577
9607	0	0	Ki67+	 5456 19581
9608	0	0	Ki67+	 5458 20229
9609	0	0	Ki67+	 5465 19682
9610	0	0	Ki67+	 5465 19899
9611	0	0	Ki67+	 5468 20266
9612	0	0	Ki67+	 5478 19649
9613	0	0	Ki67+	 5491 20230
9614	0	0	Ki67+	 5494 20090
9615	0	0	Ki67+	 5495 20291
9616	0	0	Ki67+	 5496 19935
9617	0	0	Ki67+	 5499 20241
9618	0	0	Ki67+	 5502 20215
9619	0	0	Ki67+	 5510 19878
9620	0	0	Ki67+	 5511 19860
9621	0	0	Ki67+	 5511 19965
9622	0	0	Ki67+	 5517 19537
9623	0	0	Ki67+	 5519 20285
9624	0	0	Ki67+	 5522 19874
9625	0	0	Ki67+	 5522 20164
9626	0	0	Ki67+	 5527 19835
9627	0	0	Ki67+	 5528 20251
9628	0	0	Ki67+	 5536 19936
9629	0	0	Ki67+	 5537 19979
9630	0	0	Ki67+	 5538 19874
9631	0	0	Ki67+	 5541 20313
9632	0	0	Ki67+	 5549 19792
9633	0	0	Ki67+	 5549 20155
9634	0	0	Ki67+	 5549 20269
9635	0	0	Ki67+	 5549 20295
9636	0	0	Ki67+	 5552 20323
9637	0	0	Ki67+	 5553 19765
9638	0	0	Ki67+	 5558 19812
9639	0	0	Ki67+	 5561 19983
9640	0	0	Ki67+	 5562 19937
9641	0	0	Ki67+	 5568 19955
9642	0	0	Ki67+	 5576 19787
9643	0	0	Ki67+	 5587 19802
9644	0	0	Ki67+	 5591 19912
9645	0	0	Ki67+	 5593 20007
9646	0	0	Ki67+	 5593 20308
9647	0	0	Ki67+	 5602 19807
9648	0	0	Ki67+	 5614 20326
9649	0	0	Ki67+	 4821 20526
9650	0	0	Ki67+	 4827 20510
9651	0	0	Ki67+	 4845 20532
9652	0	0	Ki67+	 4846 20635
9653	0	0	Ki67+	 4860 20521
9654	0	0	Ki67+	 4866 20640
9655	0	0	Ki67+	 4883 20602
9656	0	0	Ki67+	 4885 20489
9657	0	0	Ki67+	 4890 20535
9658	0	0	Ki67+	 4890 20568
9659	0	0	Ki67+	 4902 20650
9660	0	0	Ki67+	 4903 20558
9661	0	0	Ki67+	 4908 20634
9662	0	0	Ki67+	 4910 20609
9663	0	0	Ki67+	 4917 20585
9664	0	0	Ki67+	 4920 20494
9665	0	0	Ki67+	 4924 20608
9666	0	0	Ki67+	 4930 20655
9667	0	0	Ki67+	 4944 20636
9668	0	0	Ki67+	 4950 20557
9669	0	0	Ki67+	 4951 20594
9670	0	0	Ki67+	 4957 20641
9671	0	0	Ki67+	 4963 20608
9672	0	0	Ki67+	 4964 20997
9673	0	0	Ki67+	 4985 20519
9674	0	0	Ki67+	 4985 21001
9675	0	0	Ki67+	 4999 20583
9676	0	0	Ki67+	 5002 20564
9677	0	0	Ki67+	 5015 20537
9678	0	0	Ki67+	 5025 21102
9679	0	0	Ki67+	 5026 20689
9680	0	0	Ki67+	 5029 20587
9681	0	0	Ki67+	 5031 20781
9682	0	0	Ki67+	 5038 20721
9683	0	0	Ki67+	 5040 20704
9684	0	0	Ki67+	 5043 20641
9685	0	0	Ki67+	 5043 20666
9686	0	0	Ki67+	 5045 20550
9687	0	0	Ki67+	 5048 20802
9688	0	0	Ki67+	 5069 20550
9689	0	0	Ki67+	 5073 20591
9690	0	0	Ki67+	 5074 20618
9691	0	0	Ki67+	 5076 20558
9692	0	0	Ki67+	 5089 20741
9693	0	0	Ki67+	 5093 20650
9694	0	0	Ki67+	 5094 20787
9695	0	0	Ki67+	 5097 20610
9696	0	0	Ki67+	 5100 20483
9697	0	0	Ki67+	 5108 20580
9698	0	0	Ki67+	 5108 20725
9699	0	0	Ki67+	 5111 20609
9700	0	0	Ki67+	 5114 20487
9701	0	0	Ki67+	 5116 20621
9702	0	0	Ki67+	 5118 20547
9703	0	0	Ki67+	 5122 20598
9704	0	0	Ki67+	 5136 20480
9705	0	0	Ki67+	 5142 20537
9706	0	0	Ki67+	 5143 20787
9707	0	0	Ki67+	 5144 20575
9708	0	0	Ki67+	 5147 20488
9709	0	0	Ki67+	 5152 20622
9710	0	0	Ki67+	 5158 20530
9711	0	0	Ki67+	 5159 20651
9712	0	0	Ki67+	 5163 20636
9713	0	0	Ki67+	 5164 20433
9714	0	0	Ki67+	 5166 20580
9715	0	0	Ki67+	 5166 20621
9716	0	0	Ki67+	 5171 20503
9717	0	0	Ki67+	 5177 20552
9718	0	0	Ki67+	 5184 20412
9719	0	0	Ki67+	 5187 20619
9720	0	0	Ki67+	 5196 20658
9721	0	0	Ki67+	 5212 20624
9722	0	0	Ki67+	 5225 20386
9723	0	0	Ki67+	 5229 20660
9724	0	0	Ki67+	 5242 20418
9725	0	0	Ki67+	 5242 20630
9726	0	0	Ki67+	 5254 20621
9727	0	0	Ki67+	 5264 20465
9728	0	0	Ki67+	 5271 20593
9729	0	0	Ki67+	 5271 20628
9730	0	0	Ki67+	 5290 20614
9731	0	0	Ki67+	 5294 20480
9732	0	0	Ki67+	 5300 20626
9733	0	0	Ki67+	 5308 20612
9734	0	0	Ki67+	 5311 20596
9735	0	0	Ki67+	 5312 20456
9736	0	0	Ki67+	 5313 20417
9737	0	0	Ki67+	 5315 20510
9738	0	0	Ki67+	 5320 20395
9739	0	0	Ki67+	 5320 21046
9740	0	0	Ki67+	 5333 20526
9741	0	0	Ki67+	 5338 20342
9742	0	0	Ki67+	 5342 20607
9743	0	0	Ki67+	 5343 20513
9744	0	0	Ki67+	 5353 20616
9745	0	0	Ki67+	 5356 20406
9746	0	0	Ki67+	 5357 20528
9747	0	0	Ki67+	 5378 20623
9748	0	0	Ki67+	 5390 20533
9749	0	0	Ki67+	 5398 20599
9750	0	0	Ki67+	 5401 20923
9751	0	0	Ki67+	 5413 20531
9752	0	0	Ki67+	 5415 20649
9753	0	0	Ki67+	 5426 20630
9754	0	0	Ki67+	 5427 20440
9755	0	0	Ki67+	 5431 21102
9756	0	0	Ki67+	 5435 21134
9757	0	0	Ki67+	 5438 20521
9758	0	0	Ki67+	 5442 20507
9759	0	0	Ki67+	 5444 20456
9760	0	0	Ki67+	 5450 21123
9761	0	0	Ki67+	 5460 20521
9762	0	0	Ki67+	 5474 21111
9763	0	0	Ki67+	 5487 20667
9764	0	0	Ki67+	 5492 20646
9765	0	0	Ki67+	 5510 21060
9766	0	0	Ki67+	 5515 20515
9767	0	0	Ki67+	 5523 21030
9768	0	0	Ki67+	 5525 20989
9769	0	0	Ki67+	 5526 20619
9770	0	0	Ki67+	 5539 20657
9771	0	0	Ki67+	 5550 20450
9772	0	0	Ki67+	 5551 20985
9773	0	0	Ki67+	 5551 21030
9774	0	0	Ki67+	 5553 20647
9775	0	0	Ki67+	 5559 20711
9776	0	0	Ki67+	 5560 21009
9777	0	0	Ki67+	 5562 20609
9778	0	0	Ki67+	 5564 20348
9779	0	0	Ki67+	 5571 20586
9780	0	0	Ki67+	 5573 20790
9781	0	0	Ki67+	 5574 20704
9782	0	0	Ki67+	 5575 20669
9783	0	0	Ki67+	 5579 20732
9784	0	0	Ki67+	 5580 20761
9785	0	0	Ki67+	 5584 20816
9786	0	0	Ki67+	 5590 20771
9787	0	0	Ki67+	 5596 20618
9788	0	0	Ki67+	 5599 20579
9789	0	0	Ki67+	 5603 21120
9790	0	0	Ki67+	 5606 20961
9791	0	0	Ki67+	 5608 20805
9792	0	0	Ki67+	 5610 20479
9793	0	0	Ki67+	 5610 20846
9794	0	0	Ki67+	 5612 20675
9795	0	0	Ki67+	 5614 20497
9796	0	0	Ki67+	 4868 21829
9797	0	0	Ki67+	 4883 21659
9798	0	0	Ki67+	 4890 21436
9799	0	0	Ki67+	 4906 21172
9800	0	0	Ki67+	 4921 21427
9801	0	0	Ki67+	 4927 21199
9802	0	0	Ki67+	 4933 21217
9803	0	0	Ki67+	 4943 21456
9804	0	0	Ki67+	 4944 21664
9805	0	0	Ki67+	 4950 21226
9806	0	0	Ki67+	 4962 21373
9807	0	0	Ki67+	 4966 21234
9808	0	0	Ki67+	 4976 21643
9809	0	0	Ki67+	 4986 21348
9810	0	0	Ki67+	 4986 21656
9811	0	0	Ki67+	 4987 21481
9812	0	0	Ki67+	 4987 21736
9813	0	0	Ki67+	 4989 21639
9814	0	0	Ki67+	 4993 21509
9815	0	0	Ki67+	 4998 21688
9816	0	0	Ki67+	 5005 21257
9817	0	0	Ki67+	 5006 21162
9818	0	0	Ki67+	 5013 21520
9819	0	0	Ki67+	 5017 21631
9820	0	0	Ki67+	 5022 21156
9821	0	0	Ki67+	 5033 21279
9822	0	0	Ki67+	 5043 21316
9823	0	0	Ki67+	 5062 21341
9824	0	0	Ki67+	 5084 21369
9825	0	0	Ki67+	 5089 21640
9826	0	0	Ki67+	 5093 21413
9827	0	0	Ki67+	 5118 21365
9828	0	0	Ki67+	 5119 21781
9829	0	0	Ki67+	 5120 21630
9830	0	0	Ki67+	 5123 21378
9831	0	0	Ki67+	 5127 21545
9832	0	0	Ki67+	 5129 21420
9833	0	0	Ki67+	 5129 21856
9834	0	0	Ki67+	 5140 21384
9835	0	0	Ki67+	 5141 21832
9836	0	0	Ki67+	 5142 21813
9837	0	0	Ki67+	 5145 21778
9838	0	0	Ki67+	 5150 21641
9839	0	0	Ki67+	 5158 21536
9840	0	0	Ki67+	 5161 21882
9841	0	0	Ki67+	 5168 21929
9842	0	0	Ki67+	 5175 21870
9843	0	0	Ki67+	 5177 21363
9844	0	0	Ki67+	 5179 21741
9845	0	0	Ki67+	 5181 21348
9846	0	0	Ki67+	 5183 21665
9847	0	0	Ki67+	 5186 21685
9848	0	0	Ki67+	 5188 21833
9849	0	0	Ki67+	 5192 21706
9850	0	0	Ki67+	 5192 21920
9851	0	0	Ki67+	 5193 21384
9852	0	0	Ki67+	 5203 21896
9853	0	0	Ki67+	 5223 21934
9854	0	0	Ki67+	 5229 21703
9855	0	0	Ki67+	 5231 21401
9856	0	0	Ki67+	 5235 21362
9857	0	0	Ki67+	 5251 21342
9858	0	0	Ki67+	 5258 21257
9859	0	0	Ki67+	 5263 21329
9860	0	0	Ki67+	 5266 21857
9861	0	0	Ki67+	 5294 21311
9862	0	0	Ki67+	 5298 21296
9863	0	0	Ki67+	 5310 21624
9864	0	0	Ki67+	 5318 21321
9865	0	0	Ki67+	 5319 21667
9866	0	0	Ki67+	 5320 21719
9867	0	0	Ki67+	 5326 21395
9868	0	0	Ki67+	 5327 21732
9869	0	0	Ki67+	 5334 21834
9870	0	0	Ki67+	 5339 21372
9871	0	0	Ki67+	 5346 21851
9872	0	0	Ki67+	 5353 21384
9873	0	0	Ki67+	 5360 21354
9874	0	0	Ki67+	 5366 21722
9875	0	0	Ki67+	 5368 21370
9876	0	0	Ki67+	 5377 21634
9877	0	0	Ki67+	 5378 21807
9878	0	0	Ki67+	 5383 21692
9879	0	0	Ki67+	 5390 21825
9880	0	0	Ki67+	 5392 21664
9881	0	0	Ki67+	 5393 21366
9882	0	0	Ki67+	 5394 21386
9883	0	0	Ki67+	 5398 21726
9884	0	0	Ki67+	 5400 21692
9885	0	0	Ki67+	 5410 21796
9886	0	0	Ki67+	 5416 21173
9887	0	0	Ki67+	 5418 21665
9888	0	0	Ki67+	 5418 21748
9889	0	0	Ki67+	 5420 21632
9890	0	0	Ki67+	 5430 21367
9891	0	0	Ki67+	 5432 21643
9892	0	0	Ki67+	 5441 21775
9893	0	0	Ki67+	 5442 21235
9894	0	0	Ki67+	 5451 21367
9895	0	0	Ki67+	 5453 21482
9896	0	0	Ki67+	 5459 21498
9897	0	0	Ki67+	 5465 21756
9898	0	0	Ki67+	 5466 21345
9899	0	0	Ki67+	 5469 21528
9900	0	0	Ki67+	 5470 21772
9901	0	0	Ki67+	 5472 21824
9902	0	0	Ki67+	 5492 21848
9903	0	0	Ki67+	 5496 21542
9904	0	0	Ki67+	 5498 21307
9905	0	0	Ki67+	 5499 21230
9906	0	0	Ki67+	 5500 21650
9907	0	0	Ki67+	 5503 21591
9908	0	0	Ki67+	 5506 21296
9909	0	0	Ki67+	 5510 21838
9910	0	0	Ki67+	 5513 21442
9911	0	0	Ki67+	 5522 21232
9912	0	0	Ki67+	 5523 21276
9913	0	0	Ki67+	 5526 21248
9914	0	0	Ki67+	 5531 21519
9915	0	0	Ki67+	 5542 21531
9916	0	0	Ki67+	 5560 21872
9917	0	0	Ki67+	 5563 21571
9918	0	0	Ki67+	 5577 21757
9919	0	0	Ki67+	 5615 21508
9920	0	0	Ki67+	 4821 22050
9921	0	0	Ki67+	 4821 22134
9922	0	0	Ki67+	 4822 22539
9923	0	0	Ki67+	 4826 22703
9924	0	0	Ki67+	 4829 22355
9925	0	0	Ki67+	 4833 22297
9926	0	0	Ki67+	 4835 22057
9927	0	0	Ki67+	 4835 22678
9928	0	0	Ki67+	 4846 22284
9929	0	0	Ki67+	 4849 22701
9930	0	0	Ki67+	 4861 22209
9931	0	0	Ki67+	 4862 22285
9932	0	0	Ki67+	 4864 22052
9933	0	0	Ki67+	 4864 22248
9934	0	0	Ki67+	 4873 22360
9935	0	0	Ki67+	 4875 22077
9936	0	0	Ki67+	 4876 22698
9937	0	0	Ki67+	 4881 22056
9938	0	0	Ki67+	 4885 22668
9939	0	0	Ki67+	 4887 22290
9940	0	0	Ki67+	 4900 22586
9941	0	0	Ki67+	 4903 22099
9942	0	0	Ki67+	 4913 22703
9943	0	0	Ki67+	 4914 22031
9944	0	0	Ki67+	 4920 22314
9945	0	0	Ki67+	 4922 22346
9946	0	0	Ki67+	 4935 22068
9947	0	0	Ki67+	 4936 22325
9948	0	0	Ki67+	 4942 22095
9949	0	0	Ki67+	 4944 22020
9950	0	0	Ki67+	 4947 22140
9951	0	0	Ki67+	 4961 22338
9952	0	0	Ki67+	 4974 22016
9953	0	0	Ki67+	 4983 22155
9954	0	0	Ki67+	 4983 22275
9955	0	0	Ki67+	 4992 22002
9956	0	0	Ki67+	 4999 22155
9957	0	0	Ki67+	 5005 21972
9958	0	0	Ki67+	 5031 22157
9959	0	0	Ki67+	 5034 22044
9960	0	0	Ki67+	 5040 21977
9961	0	0	Ki67+	 5048 22160
9962	0	0	Ki67+	 5049 21957
9963	0	0	Ki67+	 5058 22012
9964	0	0	Ki67+	 5058 22041
9965	0	0	Ki67+	 5064 22213
9966	0	0	Ki67+	 5066 22599
9967	0	0	Ki67+	 5069 21974
9968	0	0	Ki67+	 5069 22166
9969	0	0	Ki67+	 5073 22227
9970	0	0	Ki67+	 5074 22246
9971	0	0	Ki67+	 5085 21949
9972	0	0	Ki67+	 5089 22036
9973	0	0	Ki67+	 5101 22038
9974	0	0	Ki67+	 5131 22224
9975	0	0	Ki67+	 5132 22242
9976	0	0	Ki67+	 5136 22047
9977	0	0	Ki67+	 5143 22192
9978	0	0	Ki67+	 5168 22206
9979	0	0	Ki67+	 5177 22233
9980	0	0	Ki67+	 5190 21963
9981	0	0	Ki67+	 5256 21939
9982	0	0	Ki67+	 5264 22172
9983	0	0	Ki67+	 5268 22509
9984	0	0	Ki67+	 5304 22140
9985	0	0	Ki67+	 5430 22180
9986	0	0	Ki67+	 5477 22003
9987	0	0	Ki67+	 5574 22428
9988	0	0	Ki67+	 5579 22263
9989	0	0	Ki67+	 5586 22146
9990	0	0	Ki67+	 5600 22319
9991	0	0	Ki67+	 5614 22147
9992	0	0	Ki67+	 4822 23267
9993	0	0	Ki67+	 4827 23486
9994	0	0	Ki67+	 4828 23142
9995	0	0	Ki67+	 4840 23292
9996	0	0	Ki67+	 4842 23511
9997	0	0	Ki67+	 4845 22988
9998	0	0	Ki67+	 4845 23027
9999	0	0	Ki67+	 4848 23143
10000	0	0	Ki67+	 4851 23118
10001	0	0	Ki67+	 4853 22980
10002	0	0	Ki67+	 4862 23046
10003	0	0	Ki67+	 4870 23298
10004	0	0	Ki67+	 4878 23305
10005	0	0	Ki67+	 4879 23020
10006	0	0	Ki67+	 4881 23285
10007	0	0	Ki67+	 4883 23245
10008	0	0	Ki67+	 4889 23072
10009	0	0	Ki67+	 4897 22949
10010	0	0	Ki67+	 4901 23092
10011	0	0	Ki67+	 4903 23217
10012	0	0	Ki67+	 4913 23071
10013	0	0	Ki67+	 4921 23298
10014	0	0	Ki67+	 4923 23204
10015	0	0	Ki67+	 4933 22922
10016	0	0	Ki67+	 4934 23116
10017	0	0	Ki67+	 4937 23224
10018	0	0	Ki67+	 4937 23297
10019	0	0	Ki67+	 4943 23195
10020	0	0	Ki67+	 4949 23089
10021	0	0	Ki67+	 4950 23129
10022	0	0	Ki67+	 4951 23530
10023	0	0	Ki67+	 4956 23057
10024	0	0	Ki67+	 4956 23238
10025	0	0	Ki67+	 4957 23217
10026	0	0	Ki67+	 4963 23191
10027	0	0	Ki67+	 4966 23172
10028	0	0	Ki67+	 4968 23333
10029	0	0	Ki67+	 4975 22904
10030	0	0	Ki67+	 4979 23231
10031	0	0	Ki67+	 4979 23278
10032	0	0	Ki67+	 4981 23305
10033	0	0	Ki67+	 4982 22940
10034	0	0	Ki67+	 4982 23315
10035	0	0	Ki67+	 4984 23146
10036	0	0	Ki67+	 4984 23512
10037	0	0	Ki67+	 4986 23429
10038	0	0	Ki67+	 4987 23167
10039	0	0	Ki67+	 4993 23186
10040	0	0	Ki67+	 5006 22767
10041	0	0	Ki67+	 5010 23181
10042	0	0	Ki67+	 5014 23237
10043	0	0	Ki67+	 5019 22950
10044	0	0	Ki67+	 5020 22886
10045	0	0	Ki67+	 5022 23338
10046	0	0	Ki67+	 5024 23145
10047	0	0	Ki67+	 5025 22916
10048	0	0	Ki67+	 5027 23506
10049	0	0	Ki67+	 5032 23029
10050	0	0	Ki67+	 5044 22877
10051	0	0	Ki67+	 5046 22951
10052	0	0	Ki67+	 5048 23507
10053	0	0	Ki67+	 5049 22887
10054	0	0	Ki67+	 5052 23222
10055	0	0	Ki67+	 5053 23239
10056	0	0	Ki67+	 5054 22910
10057	0	0	Ki67+	 5057 23166
10058	0	0	Ki67+	 5058 23031
10059	0	0	Ki67+	 5058 23296
10060	0	0	Ki67+	 5068 23145
10061	0	0	Ki67+	 5071 22963
10062	0	0	Ki67+	 5071 23218
10063	0	0	Ki67+	 5075 22892
10064	0	0	Ki67+	 5076 22992
10065	0	0	Ki67+	 5078 23190
10066	0	0	Ki67+	 5086 22958
10067	0	0	Ki67+	 5087 23493
10068	0	0	Ki67+	 5097 23165
10069	0	0	Ki67+	 5098 23089
10070	0	0	Ki67+	 5104 23013
10071	0	0	Ki67+	 5108 22904
10072	0	0	Ki67+	 5110 23157
10073	0	0	Ki67+	 5112 23177
10074	0	0	Ki67+	 5120 23297
10075	0	0	Ki67+	 5122 23070
10076	0	0	Ki67+	 5127 23496
10077	0	0	Ki67+	 5128 22962
10078	0	0	Ki67+	 5129 22899
10079	0	0	Ki67+	 5129 23508
10080	0	0	Ki67+	 5130 22870
10081	0	0	Ki67+	 5137 23012
10082	0	0	Ki67+	 5137 23302
10083	0	0	Ki67+	 5138 23278
10084	0	0	Ki67+	 5141 23166
10085	0	0	Ki67+	 5142 23312
10086	0	0	Ki67+	 5145 22863
10087	0	0	Ki67+	 5150 23076
10088	0	0	Ki67+	 5155 22987
10089	0	0	Ki67+	 5161 22896
10090	0	0	Ki67+	 5171 22864
10091	0	0	Ki67+	 5171 22988
10092	0	0	Ki67+	 5182 23040
10093	0	0	Ki67+	 5183 23313
10094	0	0	Ki67+	 5185 22998
10095	0	0	Ki67+	 5188 22887
10096	0	0	Ki67+	 5192 23163
10097	0	0	Ki67+	 5196 23011
10098	0	0	Ki67+	 5197 23094
10099	0	0	Ki67+	 5202 23325
10100	0	0	Ki67+	 5217 23073
10101	0	0	Ki67+	 5218 23316
10102	0	0	Ki67+	 5219 23527
10103	0	0	Ki67+	 5230 23179
10104	0	0	Ki67+	 5230 23511
10105	0	0	Ki67+	 5234 23052
10106	0	0	Ki67+	 5236 23409
10107	0	0	Ki67+	 5241 23170
10108	0	0	Ki67+	 5242 23108
10109	0	0	Ki67+	 5247 23513
10110	0	0	Ki67+	 5252 23033
10111	0	0	Ki67+	 5253 23303
10112	0	0	Ki67+	 5256 23319
10113	0	0	Ki67+	 5261 23097
10114	0	0	Ki67+	 5263 22951
10115	0	0	Ki67+	 5268 23063
10116	0	0	Ki67+	 5269 23277
10117	0	0	Ki67+	 5272 23118
10118	0	0	Ki67+	 5285 22929
10119	0	0	Ki67+	 5287 23174
10120	0	0	Ki67+	 5292 22979
10121	0	0	Ki67+	 5293 23420
10122	0	0	Ki67+	 5294 23022
10123	0	0	Ki67+	 5295 22949
10124	0	0	Ki67+	 5296 23154
10125	0	0	Ki67+	 5307 23020
10126	0	0	Ki67+	 5309 23411
10127	0	0	Ki67+	 5313 22872
10128	0	0	Ki67+	 5313 22885
10129	0	0	Ki67+	 5316 23290
10130	0	0	Ki67+	 5318 22930
10131	0	0	Ki67+	 5318 23152
10132	0	0	Ki67+	 5322 23457
10133	0	0	Ki67+	 5323 23116
10134	0	0	Ki67+	 5323 23273
10135	0	0	Ki67+	 5329 22883
10136	0	0	Ki67+	 5331 23428
10137	0	0	Ki67+	 5336 23176
10138	0	0	Ki67+	 5341 22921
10139	0	0	Ki67+	 5343 23220
10140	0	0	Ki67+	 5347 23074
10141	0	0	Ki67+	 5354 22913
10142	0	0	Ki67+	 5361 23409
10143	0	0	Ki67+	 5363 22869
10144	0	0	Ki67+	 5363 22900
10145	0	0	Ki67+	 5369 23207
10146	0	0	Ki67+	 5370 23445
10147	0	0	Ki67+	 5373 23182
10148	0	0	Ki67+	 5378 23488
10149	0	0	Ki67+	 5378 23513
10150	0	0	Ki67+	 5379 22931
10151	0	0	Ki67+	 5385 23289
10152	0	0	Ki67+	 5393 23167
10153	0	0	Ki67+	 5399 23204
10154	0	0	Ki67+	 5403 23521
10155	0	0	Ki67+	 5406 23266
10156	0	0	Ki67+	 5411 22897
10157	0	0	Ki67+	 5412 23235
10158	0	0	Ki67+	 5412 23430
10159	0	0	Ki67+	 5416 23064
10160	0	0	Ki67+	 5419 23508
10161	0	0	Ki67+	 5425 23191
10162	0	0	Ki67+	 5429 23038
10163	0	0	Ki67+	 5433 22840
10164	0	0	Ki67+	 5437 22859
10165	0	0	Ki67+	 5440 23233
10166	0	0	Ki67+	 5446 23180
10167	0	0	Ki67+	 5448 22880
10168	0	0	Ki67+	 5448 23053
10169	0	0	Ki67+	 5450 22915
10170	0	0	Ki67+	 5451 22863
10171	0	0	Ki67+	 5452 23213
10172	0	0	Ki67+	 5460 22882
10173	0	0	Ki67+	 5460 23161
10174	0	0	Ki67+	 5462 23231
10175	0	0	Ki67+	 5463 23080
10176	0	0	Ki67+	 5463 23300
10177	0	0	Ki67+	 5465 22898
10178	0	0	Ki67+	 5467 23251
10179	0	0	Ki67+	 5469 23052
10180	0	0	Ki67+	 5470 22860
10181	0	0	Ki67+	 5470 23481
10182	0	0	Ki67+	 5478 22914
10183	0	0	Ki67+	 5482 22876
10184	0	0	Ki67+	 5482 23187
10185	0	0	Ki67+	 5483 23199
10186	0	0	Ki67+	 5485 23364
10187	0	0	Ki67+	 5494 23172
10188	0	0	Ki67+	 5501 23058
10189	0	0	Ki67+	 5511 22890
10190	0	0	Ki67+	 5518 22880
10191	0	0	Ki67+	 5523 23425
10192	0	0	Ki67+	 5526 23440
10193	0	0	Ki67+	 5532 23086
10194	0	0	Ki67+	 5542 23436
10195	0	0	Ki67+	 5547 23532
10196	0	0	Ki67+	 5549 22929
10197	0	0	Ki67+	 5553 22888
10198	0	0	Ki67+	 5556 23058
10199	0	0	Ki67+	 5561 22906
10200	0	0	Ki67+	 5562 22998
10201	0	0	Ki67+	 5565 23402
10202	0	0	Ki67+	 5565 23441
10203	0	0	Ki67+	 5566 22970
10204	0	0	Ki67+	 5566 23049
10205	0	0	Ki67+	 5569 22890
10206	0	0	Ki67+	 5569 23031
10207	0	0	Ki67+	 5572 23375
10208	0	0	Ki67+	 5572 23460
10209	0	0	Ki67+	 5576 23211
10210	0	0	Ki67+	 5580 23523
10211	0	0	Ki67+	 5585 23430
10212	0	0	Ki67+	 5586 22934
10213	0	0	Ki67+	 5586 23369
10214	0	0	Ki67+	 5591 22898
10215	0	0	Ki67+	 5608 22838
10216	0	0	Ki67+	 5608 22983
10217	0	0	Ki67+	 5609 23440
10218	0	0	Ki67+	 5611 23019
10219	0	0	Ki67+	 4817 24170
10220	0	0	Ki67+	 4826 23559
10221	0	0	Ki67+	 4827 23685
10222	0	0	Ki67+	 4827 24024
10223	0	0	Ki67+	 4828 24129
10224	0	0	Ki67+	 4832 23816
10225	0	0	Ki67+	 4839 23902
10226	0	0	Ki67+	 4842 23572
10227	0	0	Ki67+	 4842 23638
10228	0	0	Ki67+	 4842 23660
10229	0	0	Ki67+	 4846 23849
10230	0	0	Ki67+	 4846 24115
10231	0	0	Ki67+	 4848 23803
10232	0	0	Ki67+	 4853 23791
10233	0	0	Ki67+	 4856 23623
10234	0	0	Ki67+	 4858 24013
10235	0	0	Ki67+	 4865 23822
10236	0	0	Ki67+	 4869 23751
10237	0	0	Ki67+	 4871 23720
10238	0	0	Ki67+	 4872 23700
10239	0	0	Ki67+	 4873 23735
10240	0	0	Ki67+	 4873 23786
10241	0	0	Ki67+	 4873 23912
10242	0	0	Ki67+	 4876 23681
10243	0	0	Ki67+	 4876 23806
10244	0	0	Ki67+	 4884 24221
10245	0	0	Ki67+	 4890 24119
10246	0	0	Ki67+	 4895 23749
10247	0	0	Ki67+	 4896 23781
10248	0	0	Ki67+	 4899 24204
10249	0	0	Ki67+	 4900 23927
10250	0	0	Ki67+	 4902 23831
10251	0	0	Ki67+	 4903 23972
10252	0	0	Ki67+	 4903 24058
10253	0	0	Ki67+	 4903 24225
10254	0	0	Ki67+	 4906 23948
10255	0	0	Ki67+	 4909 23723
10256	0	0	Ki67+	 4912 24046
10257	0	0	Ki67+	 4922 23760
10258	0	0	Ki67+	 4923 24015
10259	0	0	Ki67+	 4923 24209
10260	0	0	Ki67+	 4924 23545
10261	0	0	Ki67+	 4927 23596
10262	0	0	Ki67+	 4938 23613
10263	0	0	Ki67+	 4938 23730
10264	0	0	Ki67+	 4942 23591
10265	0	0	Ki67+	 4944 23541
10266	0	0	Ki67+	 4947 24210
10267	0	0	Ki67+	 4951 23751
10268	0	0	Ki67+	 4951 24135
10269	0	0	Ki67+	 4952 24081
10270	0	0	Ki67+	 4953 23699
10271	0	0	Ki67+	 4960 23736
10272	0	0	Ki67+	 4963 23567
10273	0	0	Ki67+	 4963 24203
10274	0	0	Ki67+	 4966 23909
10275	0	0	Ki67+	 4966 24264
10276	0	0	Ki67+	 4967 24015
10277	0	0	Ki67+	 4972 23770
10278	0	0	Ki67+	 4981 24264
10279	0	0	Ki67+	 4984 24205
10280	0	0	Ki67+	 4988 23987
10281	0	0	Ki67+	 4991 23592
10282	0	0	Ki67+	 4995 23810
10283	0	0	Ki67+	 4995 24137
10284	0	0	Ki67+	 5000 24015
10285	0	0	Ki67+	 5001 23750
10286	0	0	Ki67+	 5006 24321
10287	0	0	Ki67+	 5010 23734
10288	0	0	Ki67+	 5010 24252
10289	0	0	Ki67+	 5015 23770
10290	0	0	Ki67+	 5018 23809
10291	0	0	Ki67+	 5020 23713
10292	0	0	Ki67+	 5023 23883
10293	0	0	Ki67+	 5023 24191
10294	0	0	Ki67+	 5029 24150
10295	0	0	Ki67+	 5033 24024
10296	0	0	Ki67+	 5034 23749
10297	0	0	Ki67+	 5037 24052
10298	0	0	Ki67+	 5038 23761
10299	0	0	Ki67+	 5040 23995
10300	0	0	Ki67+	 5045 24157
10301	0	0	Ki67+	 5047 23979
10302	0	0	Ki67+	 5047 24191
10303	0	0	Ki67+	 5050 24321
10304	0	0	Ki67+	 5053 23965
10305	0	0	Ki67+	 5054 24023
10306	0	0	Ki67+	 5054 24073
10307	0	0	Ki67+	 5055 24138
10308	0	0	Ki67+	 5059 23737
10309	0	0	Ki67+	 5061 23853
10310	0	0	Ki67+	 5062 23819
10311	0	0	Ki67+	 5063 24261
10312	0	0	Ki67+	 5064 24085
10313	0	0	Ki67+	 5071 24268
10314	0	0	Ki67+	 5074 24019
10315	0	0	Ki67+	 5075 23807
10316	0	0	Ki67+	 5078 24069
10317	0	0	Ki67+	 5079 24242
10318	0	0	Ki67+	 5081 23997
10319	0	0	Ki67+	 5081 24318
10320	0	0	Ki67+	 5089 24028
10321	0	0	Ki67+	 5092 24313
10322	0	0	Ki67+	 5093 24169
10323	0	0	Ki67+	 5100 24000
10324	0	0	Ki67+	 5102 23840
10325	0	0	Ki67+	 5107 24078
10326	0	0	Ki67+	 5110 24053
10327	0	0	Ki67+	 5113 23987
10328	0	0	Ki67+	 5114 24329
10329	0	0	Ki67+	 5115 23825
10330	0	0	Ki67+	 5115 24012
10331	0	0	Ki67+	 5119 24238
10332	0	0	Ki67+	 5121 23929
10333	0	0	Ki67+	 5121 24131
10334	0	0	Ki67+	 5122 24025
10335	0	0	Ki67+	 5123 24156
10336	0	0	Ki67+	 5137 24068
10337	0	0	Ki67+	 5140 23593
10338	0	0	Ki67+	 5143 24021
10339	0	0	Ki67+	 5144 24037
10340	0	0	Ki67+	 5145 24263
10341	0	0	Ki67+	 5153 23994
10342	0	0	Ki67+	 5156 24108
10343	0	0	Ki67+	 5160 24241
10344	0	0	Ki67+	 5163 24276
10345	0	0	Ki67+	 5166 23843
10346	0	0	Ki67+	 5170 23818
10347	0	0	Ki67+	 5170 24042
10348	0	0	Ki67+	 5171 23983
10349	0	0	Ki67+	 5172 24065
10350	0	0	Ki67+	 5176 24006
10351	0	0	Ki67+	 5186 23937
10352	0	0	Ki67+	 5194 24017
10353	0	0	Ki67+	 5195 24222
10354	0	0	Ki67+	 5201 23772
10355	0	0	Ki67+	 5202 23983
10356	0	0	Ki67+	 5210 23834
10357	0	0	Ki67+	 5212 24058
10358	0	0	Ki67+	 5212 24279
10359	0	0	Ki67+	 5213 24224
10360	0	0	Ki67+	 5222 24019
10361	0	0	Ki67+	 5223 23955
10362	0	0	Ki67+	 5228 24307
10363	0	0	Ki67+	 5235 23832
10364	0	0	Ki67+	 5237 23871
10365	0	0	Ki67+	 5238 24298
10366	0	0	Ki67+	 5246 23641
10367	0	0	Ki67+	 5250 24238
10368	0	0	Ki67+	 5256 24084
10369	0	0	Ki67+	 5259 23563
10370	0	0	Ki67+	 5261 24267
10371	0	0	Ki67+	 5267 24316
10372	0	0	Ki67+	 5277 23864
10373	0	0	Ki67+	 5281 24331
10374	0	0	Ki67+	 5300 24327
10375	0	0	Ki67+	 5310 24315
10376	0	0	Ki67+	 5317 23864
10377	0	0	Ki67+	 5318 24300
10378	0	0	Ki67+	 5322 23852
10379	0	0	Ki67+	 5326 24291
10380	0	0	Ki67+	 5328 24320
10381	0	0	Ki67+	 5336 23715
10382	0	0	Ki67+	 5339 23671
10383	0	0	Ki67+	 5345 24180
10384	0	0	Ki67+	 5346 24056
10385	0	0	Ki67+	 5350 23872
10386	0	0	Ki67+	 5353 23936
10387	0	0	Ki67+	 5359 23654
10388	0	0	Ki67+	 5359 24160
10389	0	0	Ki67+	 5360 23704
10390	0	0	Ki67+	 5370 23723
10391	0	0	Ki67+	 5377 23692
10392	0	0	Ki67+	 5385 24016
10393	0	0	Ki67+	 5391 23678
10394	0	0	Ki67+	 5397 23642
10395	0	0	Ki67+	 5399 24043
10396	0	0	Ki67+	 5402 24257
10397	0	0	Ki67+	 5417 23685
10398	0	0	Ki67+	 5420 24163
10399	0	0	Ki67+	 5421 23633
10400	0	0	Ki67+	 5427 24124
10401	0	0	Ki67+	 5429 24292
10402	0	0	Ki67+	 5436 23543
10403	0	0	Ki67+	 5438 23622
10404	0	0	Ki67+	 5439 23596
10405	0	0	Ki67+	 5443 23567
10406	0	0	Ki67+	 5443 24244
10407	0	0	Ki67+	 5444 24145
10408	0	0	Ki67+	 5452 23583
10409	0	0	Ki67+	 5455 23712
10410	0	0	Ki67+	 5458 23673
10411	0	0	Ki67+	 5458 24117
10412	0	0	Ki67+	 5461 23604
10413	0	0	Ki67+	 5469 24136
10414	0	0	Ki67+	 5471 23687
10415	0	0	Ki67+	 5477 23602
10416	0	0	Ki67+	 5477 24160
10417	0	0	Ki67+	 5493 24109
10418	0	0	Ki67+	 5505 23606
10419	0	0	Ki67+	 5505 23651
10420	0	0	Ki67+	 5506 24085
10421	0	0	Ki67+	 5511 23591
10422	0	0	Ki67+	 5554 23577
10423	0	0	Ki67+	 5610 23564
10424	0	0	Ki67+	 5613 23681
10425	0	0	Ki67+	 4828 24467
10426	0	0	Ki67+	 4836 24374
10427	0	0	Ki67+	 4839 25065
10428	0	0	Ki67+	 4844 25089
10429	0	0	Ki67+	 4847 25127
10430	0	0	Ki67+	 4848 24364
10431	0	0	Ki67+	 4851 24787
10432	0	0	Ki67+	 4855 25116
10433	0	0	Ki67+	 4859 24833
10434	0	0	Ki67+	 4860 24373
10435	0	0	Ki67+	 4866 25048
10436	0	0	Ki67+	 4870 25115
10437	0	0	Ki67+	 4871 24986
10438	0	0	Ki67+	 4880 25071
10439	0	0	Ki67+	 4885 24406
10440	0	0	Ki67+	 4886 25089
10441	0	0	Ki67+	 4890 24792
10442	0	0	Ki67+	 4891 24396
10443	0	0	Ki67+	 4894 24817
10444	0	0	Ki67+	 4897 25116
10445	0	0	Ki67+	 4902 25087
10446	0	0	Ki67+	 4910 25059
10447	0	0	Ki67+	 4917 24841
10448	0	0	Ki67+	 4923 25116
10449	0	0	Ki67+	 4927 25073
10450	0	0	Ki67+	 4928 24427
10451	0	0	Ki67+	 4928 25096
10452	0	0	Ki67+	 4933 24808
10453	0	0	Ki67+	 4948 25118
10454	0	0	Ki67+	 4955 24884
10455	0	0	Ki67+	 4955 24910
10456	0	0	Ki67+	 4955 24947
10457	0	0	Ki67+	 4971 24445
10458	0	0	Ki67+	 4984 24491
10459	0	0	Ki67+	 4988 24928
10460	0	0	Ki67+	 4991 24722
10461	0	0	Ki67+	 4995 24385
10462	0	0	Ki67+	 5008 24433
10463	0	0	Ki67+	 5024 24440
10464	0	0	Ki67+	 5024 24817
10465	0	0	Ki67+	 5027 24410
10466	0	0	Ki67+	 5034 24536
10467	0	0	Ki67+	 5039 24700
10468	0	0	Ki67+	 5045 24689
10469	0	0	Ki67+	 5056 24657
10470	0	0	Ki67+	 5059 24563
10471	0	0	Ki67+	 5069 24354
10472	0	0	Ki67+	 5074 24592
10473	0	0	Ki67+	 5074 25132
10474	0	0	Ki67+	 5083 24619
10475	0	0	Ki67+	 5089 24648
10476	0	0	Ki67+	 5108 25075
10477	0	0	Ki67+	 5113 24849
10478	0	0	Ki67+	 5173 24521
10479	0	0	Ki67+	 5178 24534
10480	0	0	Ki67+	 5221 24516
10481	0	0	Ki67+	 5221 24652
10482	0	0	Ki67+	 5228 24494
10483	0	0	Ki67+	 5232 24600
10484	0	0	Ki67+	 5237 24527
10485	0	0	Ki67+	 5253 24632
10486	0	0	Ki67+	 5264 24511
10487	0	0	Ki67+	 5265 24476
10488	0	0	Ki67+	 5267 24490
10489	0	0	Ki67+	 5292 24345
10490	0	0	Ki67+	 5295 24485
10491	0	0	Ki67+	 5303 24555
10492	0	0	Ki67+	 5305 24458
10493	0	0	Ki67+	 5309 24526
10494	0	0	Ki67+	 5323 25064
10495	0	0	Ki67+	 5331 25024
10496	0	0	Ki67+	 5333 24958
10497	0	0	Ki67+	 5339 24885
10498	0	0	Ki67+	 5341 24905
10499	0	0	Ki67+	 5348 24929
10500	0	0	Ki67+	 5350 24916
10501	0	0	Ki67+	 5351 24963
10502	0	0	Ki67+	 5374 24838
10503	0	0	Ki67+	 5377 24772
10504	0	0	Ki67+	 5377 24865
10505	0	0	Ki67+	 5387 24387
10506	0	0	Ki67+	 5391 24755
10507	0	0	Ki67+	 5394 24541
10508	0	0	Ki67+	 5413 24528
10509	0	0	Ki67+	 5432 25011
10510	0	0	Ki67+	 5433 24699
10511	0	0	Ki67+	 5435 24803
10512	0	0	Ki67+	 5445 24508
10513	0	0	Ki67+	 5451 24918
10514	0	0	Ki67+	 5462 24537
10515	0	0	Ki67+	 5476 25077
10516	0	0	Ki67+	 5488 24709
10517	0	0	Ki67+	 5496 25074
10518	0	0	Ki67+	 5499 25100
10519	0	0	Ki67+	 5503 24734
10520	0	0	Ki67+	 5511 24704
10521	0	0	Ki67+	 5521 24946
10522	0	0	Ki67+	 5529 24772
10523	0	0	Ki67+	 5538 24511
10524	0	0	Ki67+	 5539 25072
10525	0	0	Ki67+	 5542 25104
10526	0	0	Ki67+	 5553 25082
10527	0	0	Ki67+	 5559 25033
10528	0	0	Ki67+	 5578 25045
10529	0	0	Ki67+	 5583 24886
10530	0	0	Ki67+	 5586 24811
10531	0	0	Ki67+	 5593 24614
10532	0	0	Ki67+	 5596 24713
10533	0	0	Ki67+	 5607 24722
10534	0	0	Ki67+	 5610 24783
10535	0	0	Ki67+	 5612 24706
10536	0	0	Ki67+	 4826 25273
10537	0	0	Ki67+	 4845 25887
10538	0	0	Ki67+	 4850 25237
10539	0	0	Ki67+	 4854 25151
10540	0	0	Ki67+	 4866 25208
10541	0	0	Ki67+	 4876 25366
10542	0	0	Ki67+	 4892 25388
10543	0	0	Ki67+	 4909 25229
10544	0	0	Ki67+	 4912 25246
10545	0	0	Ki67+	 4918 25140
10546	0	0	Ki67+	 4919 25413
10547	0	0	Ki67+	 4940 25250
10548	0	0	Ki67+	 4949 25395
10549	0	0	Ki67+	 4952 25270
10550	0	0	Ki67+	 4957 25412
10551	0	0	Ki67+	 4960 25315
10552	0	0	Ki67+	 4978 25303
10553	0	0	Ki67+	 4981 25272
10554	0	0	Ki67+	 4982 25382
10555	0	0	Ki67+	 4989 25408
10556	0	0	Ki67+	 4998 25288
10557	0	0	Ki67+	 5014 25286
10558	0	0	Ki67+	 5044 25146
10559	0	0	Ki67+	 5046 25342
10560	0	0	Ki67+	 5052 25536
10561	0	0	Ki67+	 5060 25414
10562	0	0	Ki67+	 5061 25357
10563	0	0	Ki67+	 5092 25623
10564	0	0	Ki67+	 5097 25691
10565	0	0	Ki67+	 5100 25233
10566	0	0	Ki67+	 5102 25486
10567	0	0	Ki67+	 5106 25520
10568	0	0	Ki67+	 5112 25355
10569	0	0	Ki67+	 5113 25665
10570	0	0	Ki67+	 5117 25488
10571	0	0	Ki67+	 5127 25606
10572	0	0	Ki67+	 5130 25298
10573	0	0	Ki67+	 5130 25326
10574	0	0	Ki67+	 5131 25503
10575	0	0	Ki67+	 5131 25675
10576	0	0	Ki67+	 5132 25398
10577	0	0	Ki67+	 5135 25736
10578	0	0	Ki67+	 5138 25257
10579	0	0	Ki67+	 5142 25241
10580	0	0	Ki67+	 5142 25476
10581	0	0	Ki67+	 5145 25441
10582	0	0	Ki67+	 5145 25647
10583	0	0	Ki67+	 5150 25489
10584	0	0	Ki67+	 5153 25230
10585	0	0	Ki67+	 5161 25219
10586	0	0	Ki67+	 5161 25347
10587	0	0	Ki67+	 5164 25278
10588	0	0	Ki67+	 5167 25442
10589	0	0	Ki67+	 5174 25299
10590	0	0	Ki67+	 5185 25540
10591	0	0	Ki67+	 5191 25158
10592	0	0	Ki67+	 5193 25184
10593	0	0	Ki67+	 5201 25568
10594	0	0	Ki67+	 5204 25239
10595	0	0	Ki67+	 5205 25142
10596	0	0	Ki67+	 5212 25216
10597	0	0	Ki67+	 5215 25680
10598	0	0	Ki67+	 5222 25575
10599	0	0	Ki67+	 5225 25693
10600	0	0	Ki67+	 5242 25693
10601	0	0	Ki67+	 5252 25897
10602	0	0	Ki67+	 5260 25827
10603	0	0	Ki67+	 5272 25900
10604	0	0	Ki67+	 5286 25909
10605	0	0	Ki67+	 5288 25397
10606	0	0	Ki67+	 5288 25439
10607	0	0	Ki67+	 5291 25700
10608	0	0	Ki67+	 5294 25424
10609	0	0	Ki67+	 5296 25189
10610	0	0	Ki67+	 5297 25600
10611	0	0	Ki67+	 5298 25278
10612	0	0	Ki67+	 5301 25260
10613	0	0	Ki67+	 5301 25453
10614	0	0	Ki67+	 5302 25443
10615	0	0	Ki67+	 5305 25385
10616	0	0	Ki67+	 5307 25838
10617	0	0	Ki67+	 5308 25240
10618	0	0	Ki67+	 5317 25284
10619	0	0	Ki67+	 5318 25299
10620	0	0	Ki67+	 5325 25340
10621	0	0	Ki67+	 5331 25200
10622	0	0	Ki67+	 5331 25288
10623	0	0	Ki67+	 5337 25855
10624	0	0	Ki67+	 5338 25437
10625	0	0	Ki67+	 5347 25586
10626	0	0	Ki67+	 5355 25934
10627	0	0	Ki67+	 5357 25450
10628	0	0	Ki67+	 5372 25431
10629	0	0	Ki67+	 5374 25923
10630	0	0	Ki67+	 5404 25828
10631	0	0	Ki67+	 5410 25610
10632	0	0	Ki67+	 5411 25552
10633	0	0	Ki67+	 5416 25289
10634	0	0	Ki67+	 5427 25321
10635	0	0	Ki67+	 5436 25818
10636	0	0	Ki67+	 5437 25539
10637	0	0	Ki67+	 5441 25932
10638	0	0	Ki67+	 5459 25931
10639	0	0	Ki67+	 5460 25321
10640	0	0	Ki67+	 5461 25841
10641	0	0	Ki67+	 5469 25824
10642	0	0	Ki67+	 5470 25310
10643	0	0	Ki67+	 5473 25873
10644	0	0	Ki67+	 5475 25527
10645	0	0	Ki67+	 5480 25634
10646	0	0	Ki67+	 5484 25368
10647	0	0	Ki67+	 5490 25501
10648	0	0	Ki67+	 5494 25361
10649	0	0	Ki67+	 5504 25823
10650	0	0	Ki67+	 5519 25385
10651	0	0	Ki67+	 5530 25419
10652	0	0	Ki67+	 5535 25371
10653	0	0	Ki67+	 5543 25600
10654	0	0	Ki67+	 5544 25416
10655	0	0	Ki67+	 5546 25467
10656	0	0	Ki67+	 5548 25638
10657	0	0	Ki67+	 5555 25393
10658	0	0	Ki67+	 5555 25508
10659	0	0	Ki67+	 5562 25465
10660	0	0	Ki67+	 5564 25522
10661	0	0	Ki67+	 5575 25461
10662	0	0	Ki67+	 5576 25544
10663	0	0	Ki67+	 5577 25791
10664	0	0	Ki67+	 5579 25510
10665	0	0	Ki67+	 5580 25527
10666	0	0	Ki67+	 5581 25643
10667	0	0	Ki67+	 4822 26088
10668	0	0	Ki67+	 4836 26150
10669	0	0	Ki67+	 4872 26071
10670	0	0	Ki67+	 4922 26115
10671	0	0	Ki67+	 4966 26008
10672	0	0	Ki67+	 4970 26039
10673	0	0	Ki67+	 4972 26632
10674	0	0	Ki67+	 4972 26666
10675	0	0	Ki67+	 5002 26243
10676	0	0	Ki67+	 5003 26009
10677	0	0	Ki67+	 5091 26479
10678	0	0	Ki67+	 5106 25991
10679	0	0	Ki67+	 5137 25987
10680	0	0	Ki67+	 5159 26413
10681	0	0	Ki67+	 5167 25986
10682	0	0	Ki67+	 5170 25975
10683	0	0	Ki67+	 5196 25979
10684	0	0	Ki67+	 5231 26354
10685	0	0	Ki67+	 5273 25989
10686	0	0	Ki67+	 5276 26002
10687	0	0	Ki67+	 5298 26400
10688	0	0	Ki67+	 5302 26004
10689	0	0	Ki67+	 5308 26687
10690	0	0	Ki67+	 5321 26414
10691	0	0	Ki67+	 5321 26611
10692	0	0	Ki67+	 5336 26659
10693	0	0	Ki67+	 5340 26649
10694	0	0	Ki67+	 5352 26014
10695	0	0	Ki67+	 5364 26603
10696	0	0	Ki67+	 5366 26647
10697	0	0	Ki67+	 5367 26319
10698	0	0	Ki67+	 5375 25937
10699	0	0	Ki67+	 5375 26251
10700	0	0	Ki67+	 5380 26055
10701	0	0	Ki67+	 5406 26039
10702	0	0	Ki67+	 5412 26240
10703	0	0	Ki67+	 5453 26183
10704	0	0	Ki67+	 5454 26107
10705	0	0	Ki67+	 5456 26077
10706	0	0	Ki67+	 5468 26090
10707	0	0	Ki67+	 5473 25960
10708	0	0	Ki67+	 5492 25978
10709	0	0	Ki67+	 5506 26625
10710	0	0	Ki67+	 5522 26138
10711	0	0	Ki67+	 5523 26599
10712	0	0	Ki67+	 5530 25989
10713	0	0	Ki67+	 5530 26243
10714	0	0	Ki67+	 5533 26540
10715	0	0	Ki67+	 5552 26643
10716	0	0	Ki67+	 5565 25994
10717	0	0	Ki67+	 5566 26728
10718	0	0	Ki67+	 5577 26005
10719	0	0	Ki67+	 5596 26225
10720	0	0	Ki67+	 5604 26665
10721	0	0	Ki67+	 5607 26711
10722	0	0	Ki67+	 5612 26237
10723	0	0	Ki67+	 4828 27175
10724	0	0	Ki67+	 4867 27106
10725	0	0	Ki67+	 4886 27130
10726	0	0	Ki67+	 4891 27183
10727	0	0	Ki67+	 4902 27210
10728	0	0	Ki67+	 4904 27142
10729	0	0	Ki67+	 4908 27534
10730	0	0	Ki67+	 4914 27140
10731	0	0	Ki67+	 4919 27176
10732	0	0	Ki67+	 4951 27115
10733	0	0	Ki67+	 4953 27481
10734	0	0	Ki67+	 4959 26989
10735	0	0	Ki67+	 4976 27471
10736	0	0	Ki67+	 4978 26991
10737	0	0	Ki67+	 4989 27097
10738	0	0	Ki67+	 4993 26927
10739	0	0	Ki67+	 5000 27504
10740	0	0	Ki67+	 5014 27409
10741	0	0	Ki67+	 5025 27440
10742	0	0	Ki67+	 5037 26822
10743	0	0	Ki67+	 5042 27495
10744	0	0	Ki67+	 5061 27432
10745	0	0	Ki67+	 5087 27475
10746	0	0	Ki67+	 5098 27117
10747	0	0	Ki67+	 5113 26962
10748	0	0	Ki67+	 5116 26941
10749	0	0	Ki67+	 5136 27149
10750	0	0	Ki67+	 5145 26927
10751	0	0	Ki67+	 5148 27016
10752	0	0	Ki67+	 5159 27248
10753	0	0	Ki67+	 5169 26756
10754	0	0	Ki67+	 5177 27454
10755	0	0	Ki67+	 5178 26980
10756	0	0	Ki67+	 5179 27004
10757	0	0	Ki67+	 5181 26940
10758	0	0	Ki67+	 5185 27377
10759	0	0	Ki67+	 5186 26917
10760	0	0	Ki67+	 5195 27476
10761	0	0	Ki67+	 5198 26769
10762	0	0	Ki67+	 5202 26934
10763	0	0	Ki67+	 5210 26906
10764	0	0	Ki67+	 5213 27135
10765	0	0	Ki67+	 5217 26960
10766	0	0	Ki67+	 5222 27078
10767	0	0	Ki67+	 5227 26931
10768	0	0	Ki67+	 5227 27098
10769	0	0	Ki67+	 5235 26969
10770	0	0	Ki67+	 5265 26958
10771	0	0	Ki67+	 5292 27492
10772	0	0	Ki67+	 5302 26975
10773	0	0	Ki67+	 5305 27528
10774	0	0	Ki67+	 5310 26964
10775	0	0	Ki67+	 5314 27208
10776	0	0	Ki67+	 5325 26939
10777	0	0	Ki67+	 5340 26964
10778	0	0	Ki67+	 5355 26812
10779	0	0	Ki67+	 5361 27227
10780	0	0	Ki67+	 5363 26774
10781	0	0	Ki67+	 5368 27219
10782	0	0	Ki67+	 5372 27274
10783	0	0	Ki67+	 5373 26800
10784	0	0	Ki67+	 5384 26961
10785	0	0	Ki67+	 5390 26768
10786	0	0	Ki67+	 5390 27396
10787	0	0	Ki67+	 5401 27276
10788	0	0	Ki67+	 5406 26780
10789	0	0	Ki67+	 5406 26947
10790	0	0	Ki67+	 5416 27078
10791	0	0	Ki67+	 5422 26942
10792	0	0	Ki67+	 5426 27106
10793	0	0	Ki67+	 5429 27404
10794	0	0	Ki67+	 5432 27284
10795	0	0	Ki67+	 5438 27275
10796	0	0	Ki67+	 5455 27248
10797	0	0	Ki67+	 5466 26769
10798	0	0	Ki67+	 5469 26783
10799	0	0	Ki67+	 5472 27249
10800	0	0	Ki67+	 5481 26918
10801	0	0	Ki67+	 5482 26741
10802	0	0	Ki67+	 5483 27510
10803	0	0	Ki67+	 5490 26790
10804	0	0	Ki67+	 5494 26928
10805	0	0	Ki67+	 5503 26799
10806	0	0	Ki67+	 5504 26742
10807	0	0	Ki67+	 5513 26762
10808	0	0	Ki67+	 5515 26831
10809	0	0	Ki67+	 5517 27211
10810	0	0	Ki67+	 5520 26750
10811	0	0	Ki67+	 5527 27220
10812	0	0	Ki67+	 5534 26747
10813	0	0	Ki67+	 5543 26768
10814	0	0	Ki67+	 5572 26950
10815	0	0	Ki67+	 5581 27011
10816	0	0	Ki67+	 5585 27463
10817	0	0	Ki67+	 5589 26748
10818	0	0	Ki67+	 5600 26944
10819	0	0	Ki67+	 5608 26926
10820	0	0	Ki67+	 5610 27158
10821	0	0	Ki67+	 5614 27479
10822	0	0	Ki67+	 4818 28259
10823	0	0	Ki67+	 4823 27622
10824	0	0	Ki67+	 4834 27717
10825	0	0	Ki67+	 4834 27857
10826	0	0	Ki67+	 4839 28071
10827	0	0	Ki67+	 4841 28090
10828	0	0	Ki67+	 4842 27974
10829	0	0	Ki67+	 4851 28197
10830	0	0	Ki67+	 4867 27952
10831	0	0	Ki67+	 4871 27914
10832	0	0	Ki67+	 4891 27577
10833	0	0	Ki67+	 4921 27861
10834	0	0	Ki67+	 4929 27609
10835	0	0	Ki67+	 4948 27774
10836	0	0	Ki67+	 4949 27939
10837	0	0	Ki67+	 4953 27892
10838	0	0	Ki67+	 4956 27908
10839	0	0	Ki67+	 4957 27575
10840	0	0	Ki67+	 4959 28066
10841	0	0	Ki67+	 4962 27963
10842	0	0	Ki67+	 4968 28127
10843	0	0	Ki67+	 4970 27996
10844	0	0	Ki67+	 4970 28091
10845	0	0	Ki67+	 4981 27607
10846	0	0	Ki67+	 4988 27997
10847	0	0	Ki67+	 4988 28032
10848	0	0	Ki67+	 4990 27562
10849	0	0	Ki67+	 4992 28077
10850	0	0	Ki67+	 4992 28168
10851	0	0	Ki67+	 4994 28111
10852	0	0	Ki67+	 4997 27794
10853	0	0	Ki67+	 5003 28033
10854	0	0	Ki67+	 5006 28065
10855	0	0	Ki67+	 5008 28171
10856	0	0	Ki67+	 5014 28106
10857	0	0	Ki67+	 5016 28193
10858	0	0	Ki67+	 5019 28139
10859	0	0	Ki67+	 5021 27744
10860	0	0	Ki67+	 5038 27766
10861	0	0	Ki67+	 5039 28176
10862	0	0	Ki67+	 5046 28196
10863	0	0	Ki67+	 5054 27560
10864	0	0	Ki67+	 5059 27737
10865	0	0	Ki67+	 5062 27542
10866	0	0	Ki67+	 5065 28043
10867	0	0	Ki67+	 5072 27655
10868	0	0	Ki67+	 5081 27590
10869	0	0	Ki67+	 5082 27768
10870	0	0	Ki67+	 5090 28137
10871	0	0	Ki67+	 5092 28160
10872	0	0	Ki67+	 5097 28041
10873	0	0	Ki67+	 5101 28145
10874	0	0	Ki67+	 5105 28062
10875	0	0	Ki67+	 5105 28129
10876	0	0	Ki67+	 5114 27730
10877	0	0	Ki67+	 5127 28241
10878	0	0	Ki67+	 5136 28039
10879	0	0	Ki67+	 5142 28219
10880	0	0	Ki67+	 5143 27751
10881	0	0	Ki67+	 5145 27715
10882	0	0	Ki67+	 5148 27942
10883	0	0	Ki67+	 5153 28041
10884	0	0	Ki67+	 5155 28302
10885	0	0	Ki67+	 5156 28259
10886	0	0	Ki67+	 5157 27779
10887	0	0	Ki67+	 5158 27640
10888	0	0	Ki67+	 5163 27682
10889	0	0	Ki67+	 5165 27947
10890	0	0	Ki67+	 5176 28256
10891	0	0	Ki67+	 5199 27808
10892	0	0	Ki67+	 5214 27874
10893	0	0	Ki67+	 5215 27642
10894	0	0	Ki67+	 5222 28062
10895	0	0	Ki67+	 5224 27920
10896	0	0	Ki67+	 5225 27769
10897	0	0	Ki67+	 5241 27767
10898	0	0	Ki67+	 5249 27956
10899	0	0	Ki67+	 5260 27887
10900	0	0	Ki67+	 5267 27636
10901	0	0	Ki67+	 5298 27684
10902	0	0	Ki67+	 5311 28143
10903	0	0	Ki67+	 5319 28088
10904	0	0	Ki67+	 5322 28048
10905	0	0	Ki67+	 5327 27548
10906	0	0	Ki67+	 5342 28008
10907	0	0	Ki67+	 5350 27683
10908	0	0	Ki67+	 5353 28312
10909	0	0	Ki67+	 5354 27557
10910	0	0	Ki67+	 5361 27927
10911	0	0	Ki67+	 5364 28073
10912	0	0	Ki67+	 5379 28321
10913	0	0	Ki67+	 5381 27884
10914	0	0	Ki67+	 5387 28054
10915	0	0	Ki67+	 5394 28291
10916	0	0	Ki67+	 5409 27862
10917	0	0	Ki67+	 5422 27577
10918	0	0	Ki67+	 5425 28141
10919	0	0	Ki67+	 5442 27579
10920	0	0	Ki67+	 5442 27954
10921	0	0	Ki67+	 5450 28173
10922	0	0	Ki67+	 5453 27995
10923	0	0	Ki67+	 5456 27579
10924	0	0	Ki67+	 5469 27936
10925	0	0	Ki67+	 5473 28108
10926	0	0	Ki67+	 5486 27844
10927	0	0	Ki67+	 5488 27711
10928	0	0	Ki67+	 5500 28110
10929	0	0	Ki67+	 5505 27943
10930	0	0	Ki67+	 5517 27589
10931	0	0	Ki67+	 5523 27840
10932	0	0	Ki67+	 5523 28101
10933	0	0	Ki67+	 5524 27874
10934	0	0	Ki67+	 5531 27659
10935	0	0	Ki67+	 5532 27768
10936	0	0	Ki67+	 5541 27579
10937	0	0	Ki67+	 5561 27651
10938	0	0	Ki67+	 5561 28072
10939	0	0	Ki67+	 5562 27668
10940	0	0	Ki67+	 5563 27820
10941	0	0	Ki67+	 5571 27643
10942	0	0	Ki67+	 5571 27839
10943	0	0	Ki67+	 5573 28037
10944	0	0	Ki67+	 5585 27661
10945	0	0	Ki67+	 5587 27974
10946	0	0	Ki67+	 5590 28053
10947	0	0	Ki67+	 5593 27848
10948	0	0	Ki67+	 5595 28207
10949	0	0	Ki67+	 5596 27689
10950	0	0	Ki67+	 5604 27639
10951	0	0	Ki67+	 5604 27860
10952	0	0	Ki67+	 5608 27884
10953	0	0	Ki67+	 5611 27678
10954	0	0	Ki67+	 5614 27566
10955	0	0	Ki67+	 4819 28375
10956	0	0	Ki67+	 4821 29074
10957	0	0	Ki67+	 4828 28423
10958	0	0	Ki67+	 4832 28386
10959	0	0	Ki67+	 4857 29066
10960	0	0	Ki67+	 4863 28595
10961	0	0	Ki67+	 4866 28394
10962	0	0	Ki67+	 4878 28582
10963	0	0	Ki67+	 4880 28603
10964	0	0	Ki67+	 4887 29055
10965	0	0	Ki67+	 4894 28378
10966	0	0	Ki67+	 4894 28403
10967	0	0	Ki67+	 4900 29055
10968	0	0	Ki67+	 4905 28528
10969	0	0	Ki67+	 4911 28570
10970	0	0	Ki67+	 4918 28552
10971	0	0	Ki67+	 4919 28396
10972	0	0	Ki67+	 4932 29130
10973	0	0	Ki67+	 4933 28979
10974	0	0	Ki67+	 4935 29003
10975	0	0	Ki67+	 4943 28817
10976	0	0	Ki67+	 4950 28394
10977	0	0	Ki67+	 4953 29037
10978	0	0	Ki67+	 4962 28991
10979	0	0	Ki67+	 4976 28616
10980	0	0	Ki67+	 4976 29040
10981	0	0	Ki67+	 4982 29021
10982	0	0	Ki67+	 4994 29020
10983	0	0	Ki67+	 4994 29097
10984	0	0	Ki67+	 4995 28574
10985	0	0	Ki67+	 4998 28630
10986	0	0	Ki67+	 5003 28689
10987	0	0	Ki67+	 5005 28652
10988	0	0	Ki67+	 5066 28620
10989	0	0	Ki67+	 5067 29086
10990	0	0	Ki67+	 5072 28724
10991	0	0	Ki67+	 5093 28726
10992	0	0	Ki67+	 5104 29117
10993	0	0	Ki67+	 5111 28503
10994	0	0	Ki67+	 5112 28482
10995	0	0	Ki67+	 5116 29112
10996	0	0	Ki67+	 5129 28508
10997	0	0	Ki67+	 5139 28477
10998	0	0	Ki67+	 5140 28467
10999	0	0	Ki67+	 5144 28635
11000	0	0	Ki67+	 5150 28815
11001	0	0	Ki67+	 5152 28462
11002	0	0	Ki67+	 5156 28679
11003	0	0	Ki67+	 5157 28510
11004	0	0	Ki67+	 5173 28475
11005	0	0	Ki67+	 5180 28642
11006	0	0	Ki67+	 5216 28801
11007	0	0	Ki67+	 5229 28660
11008	0	0	Ki67+	 5235 28700
11009	0	0	Ki67+	 5239 28666
11010	0	0	Ki67+	 5241 28759
11011	0	0	Ki67+	 5242 28514
11012	0	0	Ki67+	 5244 28722
11013	0	0	Ki67+	 5249 28529
11014	0	0	Ki67+	 5255 29066
11015	0	0	Ki67+	 5258 28683
11016	0	0	Ki67+	 5260 28761
11017	0	0	Ki67+	 5265 28516
11018	0	0	Ki67+	 5269 28780
11019	0	0	Ki67+	 5270 28547
11020	0	0	Ki67+	 5272 28739
11021	0	0	Ki67+	 5288 28629
11022	0	0	Ki67+	 5291 28543
11023	0	0	Ki67+	 5301 28534
11024	0	0	Ki67+	 5317 28759
11025	0	0	Ki67+	 5337 28795
11026	0	0	Ki67+	 5339 28729
11027	0	0	Ki67+	 5358 28617
11028	0	0	Ki67+	 5372 28624
11029	0	0	Ki67+	 5378 28535
11030	0	0	Ki67+	 5382 28715
11031	0	0	Ki67+	 5389 28612
11032	0	0	Ki67+	 5402 28376
11033	0	0	Ki67+	 5405 28706
11034	0	0	Ki67+	 5409 28656
11035	0	0	Ki67+	 5415 28609
11036	0	0	Ki67+	 5418 28717
11037	0	0	Ki67+	 5421 28341
11038	0	0	Ki67+	 5434 28729
11039	0	0	Ki67+	 5441 28738
11040	0	0	Ki67+	 5448 28609
11041	0	0	Ki67+	 5454 28848
11042	0	0	Ki67+	 5477 28565
11043	0	0	Ki67+	 5481 28594
11044	0	0	Ki67+	 5487 28820
11045	0	0	Ki67+	 5493 28830
11046	0	0	Ki67+	 5496 28732
11047	0	0	Ki67+	 5497 28360
11048	0	0	Ki67+	 5497 28601
11049	0	0	Ki67+	 5509 28816
11050	0	0	Ki67+	 5513 28711
11051	0	0	Ki67+	 5516 28629
11052	0	0	Ki67+	 5522 29114
11053	0	0	Ki67+	 5524 28599
11054	0	0	Ki67+	 5527 28560
11055	0	0	Ki67+	 5540 29111
11056	0	0	Ki67+	 5543 28902
11057	0	0	Ki67+	 5547 28455
11058	0	0	Ki67+	 5554 28792
11059	0	0	Ki67+	 5557 28576
11060	0	0	Ki67+	 5560 28736
11061	0	0	Ki67+	 5561 29086
11062	0	0	Ki67+	 5566 28619
11063	0	0	Ki67+	 5573 28574
11064	0	0	Ki67+	 5575 28802
11065	0	0	Ki67+	 5585 28587
11066	0	0	Ki67+	 5585 28889
11067	0	0	Ki67+	 5590 28610
11068	0	0	Ki67+	 5598 28809
11069	0	0	Ki67+	 5601 28836
11070	0	0	Ki67+	 5609 28701
11071	0	0	Ki67+	 5612 28595
11072	0	0	Ki67+	 5612 28744
11073	0	0	Ki67+	 4829 29198
11074	0	0	Ki67+	 4834 29691
11075	0	0	Ki67+	 4835 29754
11076	0	0	Ki67+	 4839 29802
11077	0	0	Ki67+	 4854 29345
11078	0	0	Ki67+	 4856 29621
11079	0	0	Ki67+	 4859 29643
11080	0	0	Ki67+	 4866 29343
11081	0	0	Ki67+	 4866 29603
11082	0	0	Ki67+	 4867 29884
11083	0	0	Ki67+	 4888 29448
11084	0	0	Ki67+	 4892 29152
11085	0	0	Ki67+	 4894 29610
11086	0	0	Ki67+	 4905 29150
11087	0	0	Ki67+	 4907 29767
11088	0	0	Ki67+	 4910 29569
11089	0	0	Ki67+	 4912 29744
11090	0	0	Ki67+	 4922 29863
11091	0	0	Ki67+	 4926 29432
11092	0	0	Ki67+	 4927 29192
11093	0	0	Ki67+	 4930 29344
11094	0	0	Ki67+	 4933 29570
11095	0	0	Ki67+	 4933 29716
11096	0	0	Ki67+	 4935 29738
11097	0	0	Ki67+	 4946 29149
11098	0	0	Ki67+	 4948 29605
11099	0	0	Ki67+	 4948 29712
11100	0	0	Ki67+	 4950 29593
11101	0	0	Ki67+	 4959 29464
11102	0	0	Ki67+	 4961 29574
11103	0	0	Ki67+	 4961 29675
11104	0	0	Ki67+	 4967 29696
11105	0	0	Ki67+	 4970 29317
11106	0	0	Ki67+	 4972 29273
11107	0	0	Ki67+	 4982 29639
11108	0	0	Ki67+	 4987 29570
11109	0	0	Ki67+	 4992 29216
11110	0	0	Ki67+	 5015 29860
11111	0	0	Ki67+	 5036 29765
11112	0	0	Ki67+	 5049 29730
11113	0	0	Ki67+	 5053 29696
11114	0	0	Ki67+	 5067 29699
11115	0	0	Ki67+	 5091 29452
11116	0	0	Ki67+	 5100 29473
11117	0	0	Ki67+	 5105 29455
11118	0	0	Ki67+	 5113 29744
11119	0	0	Ki67+	 5115 29714
11120	0	0	Ki67+	 5122 29606
11121	0	0	Ki67+	 5126 29635
11122	0	0	Ki67+	 5129 29422
11123	0	0	Ki67+	 5134 29405
11124	0	0	Ki67+	 5145 29665
11125	0	0	Ki67+	 5150 29647
11126	0	0	Ki67+	 5173 29480
11127	0	0	Ki67+	 5206 29830
11128	0	0	Ki67+	 5210 29774
11129	0	0	Ki67+	 5211 29476
11130	0	0	Ki67+	 5217 29450
11131	0	0	Ki67+	 5220 29489
11132	0	0	Ki67+	 5221 29762
11133	0	0	Ki67+	 5234 29828
11134	0	0	Ki67+	 5247 29466
11135	0	0	Ki67+	 5254 29438
11136	0	0	Ki67+	 5254 29815
11137	0	0	Ki67+	 5288 29744
11138	0	0	Ki67+	 5314 29929
11139	0	0	Ki67+	 5325 29223
11140	0	0	Ki67+	 5325 29443
11141	0	0	Ki67+	 5326 29910
11142	0	0	Ki67+	 5339 29534
11143	0	0	Ki67+	 5340 29511
11144	0	0	Ki67+	 5345 29626
11145	0	0	Ki67+	 5360 29204
11146	0	0	Ki67+	 5382 29260
11147	0	0	Ki67+	 5397 29209
11148	0	0	Ki67+	 5407 29580
11149	0	0	Ki67+	 5411 29506
11150	0	0	Ki67+	 5422 29675
11151	0	0	Ki67+	 5433 29420
11152	0	0	Ki67+	 5449 29167
11153	0	0	Ki67+	 5452 29694
11154	0	0	Ki67+	 5469 29423
11155	0	0	Ki67+	 5484 29184
11156	0	0	Ki67+	 5490 29652
11157	0	0	Ki67+	 5492 29593
11158	0	0	Ki67+	 5497 29542
11159	0	0	Ki67+	 5503 29392
11160	0	0	Ki67+	 5508 29926
11161	0	0	Ki67+	 5531 29399
11162	0	0	Ki67+	 5555 29163
11163	0	0	Ki67+	 5564 29624
11164	0	0	Ki67+	 5576 29240
11165	0	0	Ki67+	 5577 29477
11166	0	0	Ki67+	 5597 29202
11167	0	0	Ki67+	 5610 29802
11168	0	0	Ki67+	 4948 30021
11169	0	0	Ki67+	 4949 30040
11170	0	0	Ki67+	 4968 30224
11171	0	0	Ki67+	 4983 30267
11172	0	0	Ki67+	 5050 30191
11173	0	0	Ki67+	 5051 30280
11174	0	0	Ki67+	 5059 30529
11175	0	0	Ki67+	 5078 30289
11176	0	0	Ki67+	 5107 30318
11177	0	0	Ki67+	 5111 30138
11178	0	0	Ki67+	 5119 30078
11179	0	0	Ki67+	 5139 30109
11180	0	0	Ki67+	 5144 30285
11181	0	0	Ki67+	 5162 30695
11182	0	0	Ki67+	 5163 30003
11183	0	0	Ki67+	 5181 30723
11184	0	0	Ki67+	 5185 30531
11185	0	0	Ki67+	 5193 30236
11186	0	0	Ki67+	 5207 30468
11187	0	0	Ki67+	 5209 30725
11188	0	0	Ki67+	 5231 30238
11189	0	0	Ki67+	 5235 30445
11190	0	0	Ki67+	 5259 30154
11191	0	0	Ki67+	 5262 30007
11192	0	0	Ki67+	 5270 30110
11193	0	0	Ki67+	 5278 30041
11194	0	0	Ki67+	 5278 30147
11195	0	0	Ki67+	 5284 30056
11196	0	0	Ki67+	 5284 30129
11197	0	0	Ki67+	 5286 30507
11198	0	0	Ki67+	 5292 30017
11199	0	0	Ki67+	 5316 30190
11200	0	0	Ki67+	 5327 29999
11201	0	0	Ki67+	 5330 30094
11202	0	0	Ki67+	 5348 30087
11203	0	0	Ki67+	 5357 30560
11204	0	0	Ki67+	 5361 29975
11205	0	0	Ki67+	 5371 30051
11206	0	0	Ki67+	 5375 29963
11207	0	0	Ki67+	 5375 30234
11208	0	0	Ki67+	 5381 30037
11209	0	0	Ki67+	 5383 30058
11210	0	0	Ki67+	 5383 30178
11211	0	0	Ki67+	 5390 30734
11212	0	0	Ki67+	 5400 30107
11213	0	0	Ki67+	 5401 30582
11214	0	0	Ki67+	 5403 30707
11215	0	0	Ki67+	 5419 30026
11216	0	0	Ki67+	 5419 30716
11217	0	0	Ki67+	 5429 30567
11218	0	0	Ki67+	 5429 30617
11219	0	0	Ki67+	 5432 29954
11220	0	0	Ki67+	 5442 30598
11221	0	0	Ki67+	 5449 30728
11222	0	0	Ki67+	 5451 29966
11223	0	0	Ki67+	 5453 30457
11224	0	0	Ki67+	 5457 30534
11225	0	0	Ki67+	 5459 30467
11226	0	0	Ki67+	 5470 30019
11227	0	0	Ki67+	 5470 30311
11228	0	0	Ki67+	 5471 30546
11229	0	0	Ki67+	 5478 30446
11230	0	0	Ki67+	 5478 30618
11231	0	0	Ki67+	 5496 30439
11232	0	0	Ki67+	 5502 30449
11233	0	0	Ki67+	 5503 30298
11234	0	0	Ki67+	 5520 30003
11235	0	0	Ki67+	 5534 30156
11236	0	0	Ki67+	 5541 30144
11237	0	0	Ki67+	 5552 29990
11238	0	0	Ki67+	 5568 30421
11239	0	0	Ki67+	 5578 30173
11240	0	0	Ki67+	 5595 30509
11241	0	0	Ki67+	 4824 31458
11242	0	0	Ki67+	 4827 31142
11243	0	0	Ki67+	 4827 31317
11244	0	0	Ki67+	 4849 31202
11245	0	0	Ki67+	 4874 31206
11246	0	0	Ki67+	 4881 31197
11247	0	0	Ki67+	 4902 31251
11248	0	0	Ki67+	 4911 31195
11249	0	0	Ki67+	 4917 31306
11250	0	0	Ki67+	 4935 30982
11251	0	0	Ki67+	 4939 31292
11252	0	0	Ki67+	 4987 31251
11253	0	0	Ki67+	 4993 31196
11254	0	0	Ki67+	 5000 31207
11255	0	0	Ki67+	 5002 30991
11256	0	0	Ki67+	 5012 30948
11257	0	0	Ki67+	 5014 31159
11258	0	0	Ki67+	 5018 31213
11259	0	0	Ki67+	 5021 30819
11260	0	0	Ki67+	 5026 30976
11261	0	0	Ki67+	 5031 30987
11262	0	0	Ki67+	 5056 31140
11263	0	0	Ki67+	 5069 31462
11264	0	0	Ki67+	 5079 31183
11265	0	0	Ki67+	 5107 31162
11266	0	0	Ki67+	 5121 31315
11267	0	0	Ki67+	 5126 31163
11268	0	0	Ki67+	 5152 31350
11269	0	0	Ki67+	 5165 31063
11270	0	0	Ki67+	 5185 30908
11271	0	0	Ki67+	 5188 30987
11272	0	0	Ki67+	 5207 30993
11273	0	0	Ki67+	 5211 31008
11274	0	0	Ki67+	 5215 30920
11275	0	0	Ki67+	 5218 31494
11276	0	0	Ki67+	 5314 30741
11277	0	0	Ki67+	 5328 31455
11278	0	0	Ki67+	 5330 31403
11279	0	0	Ki67+	 5346 31332
11280	0	0	Ki67+	 5348 30744
11281	0	0	Ki67+	 5349 31352
11282	0	0	Ki67+	 5350 31305
11283	0	0	Ki67+	 5351 30907
11284	0	0	Ki67+	 5362 30841
11285	0	0	Ki67+	 5365 31275
11286	0	0	Ki67+	 5369 30804
11287	0	0	Ki67+	 5379 30842
11288	0	0	Ki67+	 5411 30761
11289	0	0	Ki67+	 5419 31231
11290	0	0	Ki67+	 5425 31327
11291	0	0	Ki67+	 5438 30754
11292	0	0	Ki67+	 5451 31143
11293	0	0	Ki67+	 5457 30745
11294	0	0	Ki67+	 5487 30878
11295	0	0	Ki67+	 5489 30863
11296	0	0	Ki67+	 5542 31315
11297	0	0	Ki67+	 5552 31308
11298	0	0	Ki67+	 5563 30918
11299	0	0	Ki67+	 5566 31317
11300	0	0	Ki67+	 5574 30887
11301	0	0	Ki67+	 5579 30818
11302	0	0	Ki67+	 5584 31304
11303	0	0	Ki67+	 5599 31274
11304	0	0	Ki67+	 5608 30986
11305	0	0	Ki67+	 5612 31248
11306	0	0	Ki67+	 5612 31535
11307	0	0	Ki67+	 4819 31945
11308	0	0	Ki67+	 4829 32328
11309	0	0	Ki67+	 4838 31848
11310	0	0	Ki67+	 4842 32261
11311	0	0	Ki67+	 4866 32128
11312	0	0	Ki67+	 4867 32012
11313	0	0	Ki67+	 4871 32242
11314	0	0	Ki67+	 4873 32091
11315	0	0	Ki67+	 4885 31791
11316	0	0	Ki67+	 4891 32114
11317	0	0	Ki67+	 4893 31779
11318	0	0	Ki67+	 4896 32286
11319	0	0	Ki67+	 4899 32133
11320	0	0	Ki67+	 4903 32302
11321	0	0	Ki67+	 4914 31607
11322	0	0	Ki67+	 4914 32100
11323	0	0	Ki67+	 4916 32023
11324	0	0	Ki67+	 4920 32167
11325	0	0	Ki67+	 4923 31868
11326	0	0	Ki67+	 4923 31927
11327	0	0	Ki67+	 4924 32312
11328	0	0	Ki67+	 4925 32130
11329	0	0	Ki67+	 4933 31943
11330	0	0	Ki67+	 4935 31862
11331	0	0	Ki67+	 4943 31962
11332	0	0	Ki67+	 4945 32104
11333	0	0	Ki67+	 4949 32223
11334	0	0	Ki67+	 4949 32326
11335	0	0	Ki67+	 4958 32154
11336	0	0	Ki67+	 4959 32167
11337	0	0	Ki67+	 4972 32063
11338	0	0	Ki67+	 4982 31793
11339	0	0	Ki67+	 4985 32168
11340	0	0	Ki67+	 5019 32069
11341	0	0	Ki67+	 5043 32246
11342	0	0	Ki67+	 5046 31978
11343	0	0	Ki67+	 5062 31888
11344	0	0	Ki67+	 5064 32293
11345	0	0	Ki67+	 5065 32257
11346	0	0	Ki67+	 5066 31961
11347	0	0	Ki67+	 5068 32009
11348	0	0	Ki67+	 5077 32189
11349	0	0	Ki67+	 5079 32078
11350	0	0	Ki67+	 5082 31691
11351	0	0	Ki67+	 5097 31668
11352	0	0	Ki67+	 5101 31685
11353	0	0	Ki67+	 5102 32176
11354	0	0	Ki67+	 5104 31830
11355	0	0	Ki67+	 5119 32007
11356	0	0	Ki67+	 5121 31933
11357	0	0	Ki67+	 5122 31886
11358	0	0	Ki67+	 5136 31692
11359	0	0	Ki67+	 5137 31674
11360	0	0	Ki67+	 5140 32183
11361	0	0	Ki67+	 5152 31541
11362	0	0	Ki67+	 5152 31723
11363	0	0	Ki67+	 5162 31793
11364	0	0	Ki67+	 5162 32145
11365	0	0	Ki67+	 5168 31694
11366	0	0	Ki67+	 5172 31801
11367	0	0	Ki67+	 5183 31702
11368	0	0	Ki67+	 5184 32137
11369	0	0	Ki67+	 5185 31786
11370	0	0	Ki67+	 5201 31668
11371	0	0	Ki67+	 5206 31764
11372	0	0	Ki67+	 5214 32135
11373	0	0	Ki67+	 5232 32117
11374	0	0	Ki67+	 5244 32071
11375	0	0	Ki67+	 5250 31736
11376	0	0	Ki67+	 5261 32080
11377	0	0	Ki67+	 5288 31977
11378	0	0	Ki67+	 5288 32325
11379	0	0	Ki67+	 5329 31546
11380	0	0	Ki67+	 5329 31971
11381	0	0	Ki67+	 5337 32201
11382	0	0	Ki67+	 5339 32167
11383	0	0	Ki67+	 5341 31569
11384	0	0	Ki67+	 5350 32174
11385	0	0	Ki67+	 5351 32202
11386	0	0	Ki67+	 5357 31744
11387	0	0	Ki67+	 5357 32221
11388	0	0	Ki67+	 5364 32152
11389	0	0	Ki67+	 5369 31756
11390	0	0	Ki67+	 5373 32214
11391	0	0	Ki67+	 5374 32132
11392	0	0	Ki67+	 5375 32187
11393	0	0	Ki67+	 5376 31816
11394	0	0	Ki67+	 5387 31844
11395	0	0	Ki67+	 5398 32124
11396	0	0	Ki67+	 5405 31972
11397	0	0	Ki67+	 5415 32226
11398	0	0	Ki67+	 5416 31958
11399	0	0	Ki67+	 5419 32210
11400	0	0	Ki67+	 5425 32145
11401	0	0	Ki67+	 5433 32106
11402	0	0	Ki67+	 5437 32053
11403	0	0	Ki67+	 5439 32008
11404	0	0	Ki67+	 5441 32208
11405	0	0	Ki67+	 5450 31845
11406	0	0	Ki67+	 5450 32055
11407	0	0	Ki67+	 5471 31577
11408	0	0	Ki67+	 5499 32044
11409	0	0	Ki67+	 5514 32117
11410	0	0	Ki67+	 5517 31800
11411	0	0	Ki67+	 5525 31885
11412	0	0	Ki67+	 5532 31649
11413	0	0	Ki67+	 5538 31754
11414	0	0	Ki67+	 5567 32033
11415	0	0	Ki67+	 5583 32172
11416	0	0	Ki67+	 5590 31606
11417	0	0	Ki67+	 5594 31748
11418	0	0	Ki67+	 5601 31618
11419	0	0	Ki67+	 5601 32215
11420	0	0	Ki67+	 5611 31716
11421	0	0	Ki67+	 4818 32352
11422	0	0	Ki67+	 4825 32509
11423	0	0	Ki67+	 4826 32975
11424	0	0	Ki67+	 4837 32860
11425	0	0	Ki67+	 4841 32511
11426	0	0	Ki67+	 4841 32595
11427	0	0	Ki67+	 4847 33092
11428	0	0	Ki67+	 4850 33063
11429	0	0	Ki67+	 4851 32340
11430	0	0	Ki67+	 4852 32497
11431	0	0	Ki67+	 4854 32513
11432	0	0	Ki67+	 4856 33106
11433	0	0	Ki67+	 4858 33036
11434	0	0	Ki67+	 4868 33055
11435	0	0	Ki67+	 4870 32367
11436	0	0	Ki67+	 4873 32347
11437	0	0	Ki67+	 4876 32791
11438	0	0	Ki67+	 4882 33103
11439	0	0	Ki67+	 4882 33132
11440	0	0	Ki67+	 4883 32563
11441	0	0	Ki67+	 4885 33035
11442	0	0	Ki67+	 4890 32632
11443	0	0	Ki67+	 4892 32668
11444	0	0	Ki67+	 4893 32564
11445	0	0	Ki67+	 4902 32758
11446	0	0	Ki67+	 4910 32530
11447	0	0	Ki67+	 4916 32617
11448	0	0	Ki67+	 4920 32577
11449	0	0	Ki67+	 4923 32776
11450	0	0	Ki67+	 4928 32740
11451	0	0	Ki67+	 4929 32557
11452	0	0	Ki67+	 4932 33007
11453	0	0	Ki67+	 4937 32533
11454	0	0	Ki67+	 4948 32396
11455	0	0	Ki67+	 4952 32739
11456	0	0	Ki67+	 4961 32702
11457	0	0	Ki67+	 4968 32642
11458	0	0	Ki67+	 4975 32664
11459	0	0	Ki67+	 4980 32969
11460	0	0	Ki67+	 4981 32455
11461	0	0	Ki67+	 4986 32400
11462	0	0	Ki67+	 4995 33123
11463	0	0	Ki67+	 4998 32368
11464	0	0	Ki67+	 4999 33007
11465	0	0	Ki67+	 5002 32984
11466	0	0	Ki67+	 5009 32502
11467	0	0	Ki67+	 5014 32927
11468	0	0	Ki67+	 5015 33116
11469	0	0	Ki67+	 5019 32965
11470	0	0	Ki67+	 5026 32536
11471	0	0	Ki67+	 5029 32600
11472	0	0	Ki67+	 5029 33128
11473	0	0	Ki67+	 5030 32732
11474	0	0	Ki67+	 5032 32935
11475	0	0	Ki67+	 5040 32911
11476	0	0	Ki67+	 5049 32517
11477	0	0	Ki67+	 5050 32538
11478	0	0	Ki67+	 5050 32931
11479	0	0	Ki67+	 5068 32512
11480	0	0	Ki67+	 5073 32883
11481	0	0	Ki67+	 5075 33103
11482	0	0	Ki67+	 5088 32489
11483	0	0	Ki67+	 5089 33094
11484	0	0	Ki67+	 5091 32890
11485	0	0	Ki67+	 5092 32404
11486	0	0	Ki67+	 5092 32863
11487	0	0	Ki67+	 5096 32669
11488	0	0	Ki67+	 5103 32556
11489	0	0	Ki67+	 5116 33039
11490	0	0	Ki67+	 5121 32897
11491	0	0	Ki67+	 5122 32433
11492	0	0	Ki67+	 5129 32827
11493	0	0	Ki67+	 5129 33010
11494	0	0	Ki67+	 5141 33018
11495	0	0	Ki67+	 5146 32930
11496	0	0	Ki67+	 5148 32962
11497	0	0	Ki67+	 5149 32992
11498	0	0	Ki67+	 5152 32800
11499	0	0	Ki67+	 5157 32849
11500	0	0	Ki67+	 5159 32459
11501	0	0	Ki67+	 5161 32951
11502	0	0	Ki67+	 5162 32875
11503	0	0	Ki67+	 5165 32922
11504	0	0	Ki67+	 5170 32841
11505	0	0	Ki67+	 5171 32809
11506	0	0	Ki67+	 5183 32879
11507	0	0	Ki67+	 5186 32511
11508	0	0	Ki67+	 5187 32680
11509	0	0	Ki67+	 5188 32343
11510	0	0	Ki67+	 5189 32774
11511	0	0	Ki67+	 5191 32855
11512	0	0	Ki67+	 5191 33095
11513	0	0	Ki67+	 5197 32888
11514	0	0	Ki67+	 5201 32654
11515	0	0	Ki67+	 5209 32549
11516	0	0	Ki67+	 5211 32388
11517	0	0	Ki67+	 5211 32440
11518	0	0	Ki67+	 5212 32755
11519	0	0	Ki67+	 5213 32451
11520	0	0	Ki67+	 5217 33028
11521	0	0	Ki67+	 5223 32868
11522	0	0	Ki67+	 5225 32891
11523	0	0	Ki67+	 5228 32750
11524	0	0	Ki67+	 5229 32530
11525	0	0	Ki67+	 5240 32555
11526	0	0	Ki67+	 5241 32758
11527	0	0	Ki67+	 5244 32347
11528	0	0	Ki67+	 5246 32900
11529	0	0	Ki67+	 5248 32635
11530	0	0	Ki67+	 5254 32363
11531	0	0	Ki67+	 5257 32584
11532	0	0	Ki67+	 5267 32952
11533	0	0	Ki67+	 5272 32475
11534	0	0	Ki67+	 5283 32348
11535	0	0	Ki67+	 5286 32470
11536	0	0	Ki67+	 5286 32549
11537	0	0	Ki67+	 5291 32741
11538	0	0	Ki67+	 5300 32844
11539	0	0	Ki67+	 5313 32597
11540	0	0	Ki67+	 5347 32694
11541	0	0	Ki67+	 5350 32597
11542	0	0	Ki67+	 5368 32705
11543	0	0	Ki67+	 5373 32559
11544	0	0	Ki67+	 5386 33063
11545	0	0	Ki67+	 5392 33039
11546	0	0	Ki67+	 5401 32984
11547	0	0	Ki67+	 5406 32607
11548	0	0	Ki67+	 5435 32890
11549	0	0	Ki67+	 5438 32977
11550	0	0	Ki67+	 5460 33071
11551	0	0	Ki67+	 5474 32660
11552	0	0	Ki67+	 5576 32993
11553	0	0	Ki67+	 4823 33428
11554	0	0	Ki67+	 4835 33240
11555	0	0	Ki67+	 4841 33540
11556	0	0	Ki67+	 4852 33137
11557	0	0	Ki67+	 4861 33787
11558	0	0	Ki67+	 4869 33288
11559	0	0	Ki67+	 4875 33494
11560	0	0	Ki67+	 4876 33169
11561	0	0	Ki67+	 4882 33576
11562	0	0	Ki67+	 4913 33173
11563	0	0	Ki67+	 4928 33419
11564	0	0	Ki67+	 4931 33346
11565	0	0	Ki67+	 4932 33592
11566	0	0	Ki67+	 4936 33171
11567	0	0	Ki67+	 4937 33411
11568	0	0	Ki67+	 4960 33306
11569	0	0	Ki67+	 4960 33611
11570	0	0	Ki67+	 4976 33138
11571	0	0	Ki67+	 4985 33283
11572	0	0	Ki67+	 5041 33187
11573	0	0	Ki67+	 5057 33344
11574	0	0	Ki67+	 5084 33290
11575	0	0	Ki67+	 5095 33253
11576	0	0	Ki67+	 5132 33850
11577	0	0	Ki67+	 5157 33626
11578	0	0	Ki67+	 5177 33644
11579	0	0	Ki67+	 5180 33601
11580	0	0	Ki67+	 5181 33614
11581	0	0	Ki67+	 5186 33277
11582	0	0	Ki67+	 5207 33261
11583	0	0	Ki67+	 5212 33756
11584	0	0	Ki67+	 5239 33699
11585	0	0	Ki67+	 5252 33490
11586	0	0	Ki67+	 5259 33366
11587	0	0	Ki67+	 5266 33491
11588	0	0	Ki67+	 5272 33801
11589	0	0	Ki67+	 5289 33928
11590	0	0	Ki67+	 5324 33382
11591	0	0	Ki67+	 5327 33803
11592	0	0	Ki67+	 5383 33894
11593	0	0	Ki67+	 5389 33357
11594	0	0	Ki67+	 5394 33883
11595	0	0	Ki67+	 5419 33779
11596	0	0	Ki67+	 5438 33905
11597	0	0	Ki67+	 5462 33825
11598	0	0	Ki67+	 5506 33656
11599	0	0	Ki67+	 5514 33407
11600	0	0	Ki67+	 5536 33322
11601	0	0	Ki67+	 5578 33293
11602	0	0	Ki67+	 5588 33408
11603	0	0	Ki67+	 5603 33669
11604	0	0	Ki67+	 4823 34106
11605	0	0	Ki67+	 4832 34094
11606	0	0	Ki67+	 4835 34547
11607	0	0	Ki67+	 4839 34136
11608	0	0	Ki67+	 4845 34104
11609	0	0	Ki67+	 4875 34202
11610	0	0	Ki67+	 4896 34279
11611	0	0	Ki67+	 4913 34160
11612	0	0	Ki67+	 4922 34230
11613	0	0	Ki67+	 4935 34239
11614	0	0	Ki67+	 4939 34161
11615	0	0	Ki67+	 4939 34685
11616	0	0	Ki67+	 4945 34707
11617	0	0	Ki67+	 4965 34042
11618	0	0	Ki67+	 4971 34656
11619	0	0	Ki67+	 4982 34190
11620	0	0	Ki67+	 4983 34204
11621	0	0	Ki67+	 4988 34041
11622	0	0	Ki67+	 4998 34622
11623	0	0	Ki67+	 5003 34642
11624	0	0	Ki67+	 5011 34601
11625	0	0	Ki67+	 5015 34615
11626	0	0	Ki67+	 5037 34598
11627	0	0	Ki67+	 5052 34182
11628	0	0	Ki67+	 5054 34533
11629	0	0	Ki67+	 5071 34505
11630	0	0	Ki67+	 5083 34126
11631	0	0	Ki67+	 5084 34515
11632	0	0	Ki67+	 5095 34014
11633	0	0	Ki67+	 5095 34487
11634	0	0	Ki67+	 5099 34715
11635	0	0	Ki67+	 5101 34473
11636	0	0	Ki67+	 5110 34111
11637	0	0	Ki67+	 5119 34020
11638	0	0	Ki67+	 5128 34421
11639	0	0	Ki67+	 5131 34361
11640	0	0	Ki67+	 5132 34239
11641	0	0	Ki67+	 5144 34114
11642	0	0	Ki67+	 5148 34721
11643	0	0	Ki67+	 5152 34303
11644	0	0	Ki67+	 5152 34383
11645	0	0	Ki67+	 5158 34350
11646	0	0	Ki67+	 5161 34708
11647	0	0	Ki67+	 5169 34102
11648	0	0	Ki67+	 5170 34295
11649	0	0	Ki67+	 5178 34418
11650	0	0	Ki67+	 5185 34114
11651	0	0	Ki67+	 5192 34291
11652	0	0	Ki67+	 5201 34669
11653	0	0	Ki67+	 5202 34105
11654	0	0	Ki67+	 5202 34362
11655	0	0	Ki67+	 5238 34069
11656	0	0	Ki67+	 5238 34723
11657	0	0	Ki67+	 5245 34650
11658	0	0	Ki67+	 5247 34206
11659	0	0	Ki67+	 5257 34189
11660	0	0	Ki67+	 5258 34010
11661	0	0	Ki67+	 5259 34036
11662	0	0	Ki67+	 5261 34515
11663	0	0	Ki67+	 5261 34615
11664	0	0	Ki67+	 5270 34589
11665	0	0	Ki67+	 5270 34649
11666	0	0	Ki67+	 5280 34091
11667	0	0	Ki67+	 5280 34608
11668	0	0	Ki67+	 5282 34274
11669	0	0	Ki67+	 5291 34693
11670	0	0	Ki67+	 5292 33966
11671	0	0	Ki67+	 5292 34594
11672	0	0	Ki67+	 5294 34076
11673	0	0	Ki67+	 5320 34089
11674	0	0	Ki67+	 5329 34504
11675	0	0	Ki67+	 5329 34553
11676	0	0	Ki67+	 5331 34478
11677	0	0	Ki67+	 5334 34013
11678	0	0	Ki67+	 5340 34630
11679	0	0	Ki67+	 5352 33979
11680	0	0	Ki67+	 5356 34303
11681	0	0	Ki67+	 5374 34438
11682	0	0	Ki67+	 5400 34310
11683	0	0	Ki67+	 5402 34019
11684	0	0	Ki67+	 5419 34029
11685	0	0	Ki67+	 5429 34119
11686	0	0	Ki67+	 5438 33948
11687	0	0	Ki67+	 5442 34000
11688	0	0	Ki67+	 5447 33938
11689	0	0	Ki67+	 5448 34103
11690	0	0	Ki67+	 5463 34275
11691	0	0	Ki67+	 5480 34441
11692	0	0	Ki67+	 5491 34396
11693	0	0	Ki67+	 5497 34418
11694	0	0	Ki67+	 5499 34308
11695	0	0	Ki67+	 5524 34111
11696	0	0	Ki67+	 5548 34064
11697	0	0	Ki67+	 5552 34076
11698	0	0	Ki67+	 5561 34336
11699	0	0	Ki67+	 5577 34328
11700	0	0	Ki67+	 5606 34245
11701	0	0	Ki67+	 5614 34661
11702	0	0	Ki67+	 4826 35346
11703	0	0	Ki67+	 4841 34895
11704	0	0	Ki67+	 4854 35196
11705	0	0	Ki67+	 4858 35453
11706	0	0	Ki67+	 4887 35464
11707	0	0	Ki67+	 4894 35221
11708	0	0	Ki67+	 4901 35422
11709	0	0	Ki67+	 4905 35359
11710	0	0	Ki67+	 4906 35278
11711	0	0	Ki67+	 4930 34999
11712	0	0	Ki67+	 4974 35219
11713	0	0	Ki67+	 4977 34895
11714	0	0	Ki67+	 4996 35183
11715	0	0	Ki67+	 5005 34939
11716	0	0	Ki67+	 5015 34932
11717	0	0	Ki67+	 5015 35447
11718	0	0	Ki67+	 5023 35220
11719	0	0	Ki67+	 5042 35169
11720	0	0	Ki67+	 5058 34950
11721	0	0	Ki67+	 5058 35448
11722	0	0	Ki67+	 5066 35343
11723	0	0	Ki67+	 5076 34841
11724	0	0	Ki67+	 5081 35447
11725	0	0	Ki67+	 5088 35316
11726	0	0	Ki67+	 5089 34800
11727	0	0	Ki67+	 5091 35095
11728	0	0	Ki67+	 5091 35342
11729	0	0	Ki67+	 5094 35109
11730	0	0	Ki67+	 5099 35442
11731	0	0	Ki67+	 5101 34916
11732	0	0	Ki67+	 5115 34784
11733	0	0	Ki67+	 5115 34919
11734	0	0	Ki67+	 5121 34837
11735	0	0	Ki67+	 5126 34768
11736	0	0	Ki67+	 5135 34759
11737	0	0	Ki67+	 5135 35069
11738	0	0	Ki67+	 5148 34764
11739	0	0	Ki67+	 5149 34834
11740	0	0	Ki67+	 5163 34887
11741	0	0	Ki67+	 5167 35398
11742	0	0	Ki67+	 5168 34752
11743	0	0	Ki67+	 5174 34837
11744	0	0	Ki67+	 5180 35489
11745	0	0	Ki67+	 5190 34815
11746	0	0	Ki67+	 5199 34875
11747	0	0	Ki67+	 5205 35213
11748	0	0	Ki67+	 5208 34788
11749	0	0	Ki67+	 5210 34760
11750	0	0	Ki67+	 5214 34843
11751	0	0	Ki67+	 5231 34849
11752	0	0	Ki67+	 5247 35283
11753	0	0	Ki67+	 5260 34902
11754	0	0	Ki67+	 5262 34841
11755	0	0	Ki67+	 5276 34828
11756	0	0	Ki67+	 5277 35165
11757	0	0	Ki67+	 5293 35216
11758	0	0	Ki67+	 5300 34811
11759	0	0	Ki67+	 5322 35443
11760	0	0	Ki67+	 5346 35338
11761	0	0	Ki67+	 5348 35078
11762	0	0	Ki67+	 5363 35079
11763	0	0	Ki67+	 5372 35267
11764	0	0	Ki67+	 5373 34998
11765	0	0	Ki67+	 5374 35508
11766	0	0	Ki67+	 5377 35218
11767	0	0	Ki67+	 5386 35496
11768	0	0	Ki67+	 5404 35495
11769	0	0	Ki67+	 5449 34899
11770	0	0	Ki67+	 5472 34953
11771	0	0	Ki67+	 5489 34960
11772	0	0	Ki67+	 5492 34976
11773	0	0	Ki67+	 5513 34913
11774	0	0	Ki67+	 5514 34896
11775	0	0	Ki67+	 5515 35025
11776	0	0	Ki67+	 5525 34947
11777	0	0	Ki67+	 5540 35048
11778	0	0	Ki67+	 5598 34740
11779	0	0	Ki67+	 4849 35583
11780	0	0	Ki67+	 4872 35572
11781	0	0	Ki67+	 4920 35936
11782	0	0	Ki67+	 4931 35633
11783	0	0	Ki67+	 4939 35566
11784	0	0	Ki67+	 4958 35559
11785	0	0	Ki67+	 4999 36292
11786	0	0	Ki67+	 5011 36023
11787	0	0	Ki67+	 5030 35703
11788	0	0	Ki67+	 5123 35554
11789	0	0	Ki67+	 5170 36198
11790	0	0	Ki67+	 5305 36184
11791	0	0	Ki67+	 5313 36210
11792	0	0	Ki67+	 5346 36277
11793	0	0	Ki67+	 5351 35726
11794	0	0	Ki67+	 5369 35595
11795	0	0	Ki67+	 5370 36112
11796	0	0	Ki67+	 5371 35739
11797	0	0	Ki67+	 5385 35559
11798	0	0	Ki67+	 5390 36149
11799	0	0	Ki67+	 5395 36284
11800	0	0	Ki67+	 5398 36335
11801	0	0	Ki67+	 5404 35934
11802	0	0	Ki67+	 5412 36333
11803	0	0	Ki67+	 5471 36250
11804	0	0	Ki67+	 4827 36859
11805	0	0	Ki67+	 4838 36663
11806	0	0	Ki67+	 4848 37121
11807	0	0	Ki67+	 4856 36500
11808	0	0	Ki67+	 4859 37081
11809	0	0	Ki67+	 4877 36495
11810	0	0	Ki67+	 4883 36598
11811	0	0	Ki67+	 4885 36645
11812	0	0	Ki67+	 4890 36607
11813	0	0	Ki67+	 4898 36902
11814	0	0	Ki67+	 4902 36614
11815	0	0	Ki67+	 4918 36469
11816	0	0	Ki67+	 4930 36794
11817	0	0	Ki67+	 4934 36601
11818	0	0	Ki67+	 4935 36382
11819	0	0	Ki67+	 4936 37089
11820	0	0	Ki67+	 4937 36773
11821	0	0	Ki67+	 4957 36488
11822	0	0	Ki67+	 4979 36650
11823	0	0	Ki67+	 4985 36625
11824	0	0	Ki67+	 4986 36638
11825	0	0	Ki67+	 4999 36619
11826	0	0	Ki67+	 5008 37000
11827	0	0	Ki67+	 5012 37118
11828	0	0	Ki67+	 5013 37129
11829	0	0	Ki67+	 5014 37034
11830	0	0	Ki67+	 5019 36592
11831	0	0	Ki67+	 5023 37122
11832	0	0	Ki67+	 5035 37073
11833	0	0	Ki67+	 5037 37023
11834	0	0	Ki67+	 5037 37098
11835	0	0	Ki67+	 5038 36557
11836	0	0	Ki67+	 5040 36577
11837	0	0	Ki67+	 5069 36977
11838	0	0	Ki67+	 5094 36632
11839	0	0	Ki67+	 5115 36882
11840	0	0	Ki67+	 5126 36538
11841	0	0	Ki67+	 5128 36877
11842	0	0	Ki67+	 5137 36554
11843	0	0	Ki67+	 5142 36837
11844	0	0	Ki67+	 5154 37007
11845	0	0	Ki67+	 5156 36830
11846	0	0	Ki67+	 5183 36402
11847	0	0	Ki67+	 5189 36801
11848	0	0	Ki67+	 5202 36798
11849	0	0	Ki67+	 5204 37084
11850	0	0	Ki67+	 5237 36773
11851	0	0	Ki67+	 5265 36748
11852	0	0	Ki67+	 5292 36706
11853	0	0	Ki67+	 5344 36835
11854	0	0	Ki67+	 5351 36733
11855	0	0	Ki67+	 5366 36501
11856	0	0	Ki67+	 5370 36731
11857	0	0	Ki67+	 5377 36712
11858	0	0	Ki67+	 5379 36454
11859	0	0	Ki67+	 5390 36707
11860	0	0	Ki67+	 5397 36729
11861	0	0	Ki67+	 5413 36939
11862	0	0	Ki67+	 5426 36946
11863	0	0	Ki67+	 5427 37022
11864	0	0	Ki67+	 5493 36984
11865	0	0	Ki67+	 5592 37100
11866	0	0	Ki67+	 4831 37184
11867	0	0	Ki67+	 4840 37484
11868	0	0	Ki67+	 4856 37334
11869	0	0	Ki67+	 4859 37458
11870	0	0	Ki67+	 4862 37447
11871	0	0	Ki67+	 4877 37306
11872	0	0	Ki67+	 4889 37418
11873	0	0	Ki67+	 4892 37283
11874	0	0	Ki67+	 4913 37187
11875	0	0	Ki67+	 4928 37193
11876	0	0	Ki67+	 4965 37198
11877	0	0	Ki67+	 4965 37344
11878	0	0	Ki67+	 5048 37154
11879	0	0	Ki67+	 5057 37628
11880	0	0	Ki67+	 5100 37585
11881	0	0	Ki67+	 5110 37575
11882	0	0	Ki67+	 5127 37560
11883	0	0	Ki67+	 5127 37717
11884	0	0	Ki67+	 5186 37533
11885	0	0	Ki67+	 5252 37187
11886	0	0	Ki67+	 5267 37191
11887	0	0	Ki67+	 5314 37466
11888	0	0	Ki67+	 5328 37463
11889	0	0	Ki67+	 5369 37488
11890	0	0	Ki67+	 5370 37856
11891	0	0	Ki67+	 5375 37289
11892	0	0	Ki67+	 5388 37573
11893	0	0	Ki67+	 5396 37842
11894	0	0	Ki67+	 5404 37833
11895	0	0	Ki67+	 5408 37672
11896	0	0	Ki67+	 5408 37819
11897	0	0	Ki67+	 5428 37729
11898	0	0	Ki67+	 5430 37830
11899	0	0	Ki67+	 5431 37912
11900	0	0	Ki67+	 5452 37932
11901	0	0	Ki67+	 5454 37822
11902	0	0	Ki67+	 5464 37419
11903	0	0	Ki67+	 5475 37935
11904	0	0	Ki67+	 5509 37788
11905	0	0	Ki67+	 5517 37202
11906	0	0	Ki67+	 5531 37620
11907	0	0	Ki67+	 5551 37570
11908	0	0	Ki67+	 5558 37827
11909	0	0	Ki67+	 5560 37407
11910	0	0	Ki67+	 5563 37548
11911	0	0	Ki67+	 5567 37457
11912	0	0	Ki67+	 5573 37422
11913	0	0	Ki67+	 5578 37458
11914	0	0	Ki67+	 5597 37923
11915	0	0	Ki67+	 5598 37566
11916	0	0	Ki67+	 5599 37576
11917	0	0	Ki67+	 5599 37933
11918	0	0	Ki67+	 5606 37501
11919	0	0	Ki67+	 5611 37865
11920	0	0	Ki67+	 5613 37461
11921	0	0	Ki67+	 4817 37990
11922	0	0	Ki67+	 4820 38067
11923	0	0	Ki67+	 4821 38585
11924	0	0	Ki67+	 4822 38551
11925	0	0	Ki67+	 4823 38317
11926	0	0	Ki67+	 4837 37972
11927	0	0	Ki67+	 4844 38031
11928	0	0	Ki67+	 4847 38046
11929	0	0	Ki67+	 4856 38320
11930	0	0	Ki67+	 4860 38726
11931	0	0	Ki67+	 4867 38364
11932	0	0	Ki67+	 4871 38671
11933	0	0	Ki67+	 4879 38316
11934	0	0	Ki67+	 4879 38528
11935	0	0	Ki67+	 4881 38706
11936	0	0	Ki67+	 4885 38278
11937	0	0	Ki67+	 4885 38517
11938	0	0	Ki67+	 4887 38489
11939	0	0	Ki67+	 4891 38347
11940	0	0	Ki67+	 4906 38484
11941	0	0	Ki67+	 4908 37998
11942	0	0	Ki67+	 4911 37986
11943	0	0	Ki67+	 4913 38697
11944	0	0	Ki67+	 4920 37967
11945	0	0	Ki67+	 4935 38319
11946	0	0	Ki67+	 4937 38331
11947	0	0	Ki67+	 4938 38266
11948	0	0	Ki67+	 4940 38658
11949	0	0	Ki67+	 4946 38679
11950	0	0	Ki67+	 4949 38558
11951	0	0	Ki67+	 4954 38717
11952	0	0	Ki67+	 4955 38516
11953	0	0	Ki67+	 4958 38156
11954	0	0	Ki67+	 4960 38539
11955	0	0	Ki67+	 4966 38169
11956	0	0	Ki67+	 4966 38718
11957	0	0	Ki67+	 4970 38325
11958	0	0	Ki67+	 4975 38625
11959	0	0	Ki67+	 4982 38510
11960	0	0	Ki67+	 4986 38253
11961	0	0	Ki67+	 4987 38482
11962	0	0	Ki67+	 5000 38384
11963	0	0	Ki67+	 5005 38233
11964	0	0	Ki67+	 5011 38319
11965	0	0	Ki67+	 5012 38413
11966	0	0	Ki67+	 5015 38733
11967	0	0	Ki67+	 5018 38377
11968	0	0	Ki67+	 5021 38332
11969	0	0	Ki67+	 5025 38432
11970	0	0	Ki67+	 5032 38167
11971	0	0	Ki67+	 5033 38181
11972	0	0	Ki67+	 5033 38699
11973	0	0	Ki67+	 5038 38413
11974	0	0	Ki67+	 5041 38722
11975	0	0	Ki67+	 5042 38383
11976	0	0	Ki67+	 5043 38566
11977	0	0	Ki67+	 5045 38336
11978	0	0	Ki67+	 5051 38437
11979	0	0	Ki67+	 5059 38201
11980	0	0	Ki67+	 5062 38238
11981	0	0	Ki67+	 5070 38250
11982	0	0	Ki67+	 5070 38688
11983	0	0	Ki67+	 5081 38176
11984	0	0	Ki67+	 5081 38700
11985	0	0	Ki67+	 5085 38150
11986	0	0	Ki67+	 5086 38161
11987	0	0	Ki67+	 5087 38225
11988	0	0	Ki67+	 5092 38283
11989	0	0	Ki67+	 5092 38649
11990	0	0	Ki67+	 5094 38673
11991	0	0	Ki67+	 5109 38620
11992	0	0	Ki67+	 5111 38190
11993	0	0	Ki67+	 5119 38574
11994	0	0	Ki67+	 5131 38564
11995	0	0	Ki67+	 5134 38252
11996	0	0	Ki67+	 5134 38334
11997	0	0	Ki67+	 5135 38266
11998	0	0	Ki67+	 5140 38218
11999	0	0	Ki67+	 5143 38596
12000	0	0	Ki67+	 5148 38631
12001	0	0	Ki67+	 5149 38236
12002	0	0	Ki67+	 5157 38573
12003	0	0	Ki67+	 5165 38183
12004	0	0	Ki67+	 5172 38535
12005	0	0	Ki67+	 5182 38255
12006	0	0	Ki67+	 5186 38511
12007	0	0	Ki67+	 5187 38235
12008	0	0	Ki67+	 5196 38186
12009	0	0	Ki67+	 5198 38559
12010	0	0	Ki67+	 5199 38270
12011	0	0	Ki67+	 5200 38576
12012	0	0	Ki67+	 5204 38535
12013	0	0	Ki67+	 5211 38303
12014	0	0	Ki67+	 5230 38569
12015	0	0	Ki67+	 5231 38326
12016	0	0	Ki67+	 5244 38517
12017	0	0	Ki67+	 5245 38585
12018	0	0	Ki67+	 5252 38263
12019	0	0	Ki67+	 5253 38569
12020	0	0	Ki67+	 5254 38326
12021	0	0	Ki67+	 5258 38525
12022	0	0	Ki67+	 5260 38729
12023	0	0	Ki67+	 5268 38264
12024	0	0	Ki67+	 5270 38555
12025	0	0	Ki67+	 5271 38579
12026	0	0	Ki67+	 5276 38703
12027	0	0	Ki67+	 5277 38672
12028	0	0	Ki67+	 5277 38720
12029	0	0	Ki67+	 5279 38639
12030	0	0	Ki67+	 5282 38339
12031	0	0	Ki67+	 5290 38329
12032	0	0	Ki67+	 5307 38328
12033	0	0	Ki67+	 5315 38376
12034	0	0	Ki67+	 5319 38332
12035	0	0	Ki67+	 5320 38579
12036	0	0	Ki67+	 5322 38656
12037	0	0	Ki67+	 5327 38305
12038	0	0	Ki67+	 5334 38618
12039	0	0	Ki67+	 5335 38273
12040	0	0	Ki67+	 5337 38251
12041	0	0	Ki67+	 5337 38465
12042	0	0	Ki67+	 5338 38323
12043	0	0	Ki67+	 5338 38549
12044	0	0	Ki67+	 5340 38699
12045	0	0	Ki67+	 5341 38573
12046	0	0	Ki67+	 5342 38360
12047	0	0	Ki67+	 5343 38484
12048	0	0	Ki67+	 5344 38507
12049	0	0	Ki67+	 5355 38619
12050	0	0	Ki67+	 5358 38509
12051	0	0	Ki67+	 5362 38583
12052	0	0	Ki67+	 5367 38543
12053	0	0	Ki67+	 5369 38561
12054	0	0	Ki67+	 5371 38655
12055	0	0	Ki67+	 5375 38506
12056	0	0	Ki67+	 5381 38341
12057	0	0	Ki67+	 5383 38399
12058	0	0	Ki67+	 5386 38618
12059	0	0	Ki67+	 5402 38312
12060	0	0	Ki67+	 5405 38585
12061	0	0	Ki67+	 5412 38435
12062	0	0	Ki67+	 5415 38397
12063	0	0	Ki67+	 5419 38058
12064	0	0	Ki67+	 5421 37980
12065	0	0	Ki67+	 5422 38316
12066	0	0	Ki67+	 5424 38261
12067	0	0	Ki67+	 5431 38291
12068	0	0	Ki67+	 5431 38340
12069	0	0	Ki67+	 5432 37957
12070	0	0	Ki67+	 5435 38010
12071	0	0	Ki67+	 5435 38417
12072	0	0	Ki67+	 5439 38237
12073	0	0	Ki67+	 5446 38184
12074	0	0	Ki67+	 5451 38172
12075	0	0	Ki67+	 5453 37953
12076	0	0	Ki67+	 5458 38073
12077	0	0	Ki67+	 5460 38589
12078	0	0	Ki67+	 5467 38216
12079	0	0	Ki67+	 5476 38081
12080	0	0	Ki67+	 5479 38007
12081	0	0	Ki67+	 5499 38214
12082	0	0	Ki67+	 5501 38046
12083	0	0	Ki67+	 5501 38094
12084	0	0	Ki67+	 5509 38083
12085	0	0	Ki67+	 5520 38297
12086	0	0	Ki67+	 5528 38339
12087	0	0	Ki67+	 5530 38025
12088	0	0	Ki67+	 5534 38571
12089	0	0	Ki67+	 5543 38160
12090	0	0	Ki67+	 5551 38129
12091	0	0	Ki67+	 5553 38339
12092	0	0	Ki67+	 5555 38139
12093	0	0	Ki67+	 5555 38300
12094	0	0	Ki67+	 5556 38091
12095	0	0	Ki67+	 5559 38066
12096	0	0	Ki67+	 5563 38041
12097	0	0	Ki67+	 5575 38006
12098	0	0	Ki67+	 5590 38097
12099	0	0	Ki67+	 5596 37988
12100	0	0	Ki67+	 5608 37957
12101	0	0	Ki67+	 5612 37938
12102	0	0	Ki67+	 5612 37999
12103	0	0	Ki67+	 5615 38116
12104	0	0	Ki67+	 4832 38796
12105	0	0	Ki67+	 4841 38963
12106	0	0	Ki67+	 4847 38777
12107	0	0	Ki67+	 4847 38879
12108	0	0	Ki67+	 4849 38749
12109	0	0	Ki67+	 4860 38867
12110	0	0	Ki67+	 4876 39145
12111	0	0	Ki67+	 4883 38917
12112	0	0	Ki67+	 4901 39144
12113	0	0	Ki67+	 4902 38901
12114	0	0	Ki67+	 4904 38838
12115	0	0	Ki67+	 4914 38879
12116	0	0	Ki67+	 4919 38814
12117	0	0	Ki67+	 4924 39475
12118	0	0	Ki67+	 4931 39136
12119	0	0	Ki67+	 4935 38843
12120	0	0	Ki67+	 4937 38788
12121	0	0	Ki67+	 4943 38922
12122	0	0	Ki67+	 4945 38781
12123	0	0	Ki67+	 4954 38838
12124	0	0	Ki67+	 4956 38883
12125	0	0	Ki67+	 4965 38737
12126	0	0	Ki67+	 4968 38827
12127	0	0	Ki67+	 4972 39078
12128	0	0	Ki67+	 4980 38864
12129	0	0	Ki67+	 5003 38795
12130	0	0	Ki67+	 5005 39086
12131	0	0	Ki67+	 5012 39222
12132	0	0	Ki67+	 5017 39107
12133	0	0	Ki67+	 5025 39099
12134	0	0	Ki67+	 5027 38789
12135	0	0	Ki67+	 5032 39127
12136	0	0	Ki67+	 5034 38825
12137	0	0	Ki67+	 5038 38964
12138	0	0	Ki67+	 5040 38750
12139	0	0	Ki67+	 5046 39056
12140	0	0	Ki67+	 5048 39103
12141	0	0	Ki67+	 5051 38938
12142	0	0	Ki67+	 5057 38958
12143	0	0	Ki67+	 5076 38759
12144	0	0	Ki67+	 5126 39029
12145	0	0	Ki67+	 5133 38877
12146	0	0	Ki67+	 5142 38892
12147	0	0	Ki67+	 5153 38853
12148	0	0	Ki67+	 5164 38834
12149	0	0	Ki67+	 5197 38762
12150	0	0	Ki67+	 5211 38776
12151	0	0	Ki67+	 5213 38883
12152	0	0	Ki67+	 5250 38886
12153	0	0	Ki67+	 5267 38740
12154	0	0	Ki67+	 5289 38835
12155	0	0	Ki67+	 5294 38795
12156	0	0	Ki67+	 5318 38766
12157	0	0	Ki67+	 5357 38918
12158	0	0	Ki67+	 5393 38954
12159	0	0	Ki67+	 5402 38989
12160	0	0	Ki67+	 5434 38961
12161	0	0	Ki67+	 5438 39001
12162	0	0	Ki67+	 4836 40081
12163	0	0	Ki67+	 4905 40168
12164	0	0	Ki67+	 4948 40322
12165	0	0	Ki67+	 4979 40324
12166	0	0	Ki67+	 5084 40270
12167	0	0	Ki67+	 5118 40290
12168	0	0	Ki67+	 5154 40308
12169	0	0	Ki67+	 5177 40312
12170	0	0	Ki67+	 5240 40327
12171	0	0	Ki67+	 5250 39949
12172	0	0	Ki67+	 5268 39939
12173	0	0	Ki67+	 5343 40087
12174	0	0	Ki67+	 5346 40291
12175	0	0	Ki67+	 5350 40058
12176	0	0	Ki67+	 5451 40014
12177	0	0	Ki67+	 5478 40059
12178	0	0	Ki67+	 5488 40234
12179	0	0	Ki67+	 5511 40282
12180	0	0	Ki67+	 5524 40075
12181	0	0	Ki67+	 5534 40210
12182	0	0	Ki67+	 5554 40045
12183	0	0	Ki67+	 5559 40221
12184	0	0	Ki67+	 5565 40200
12185	0	0	Ki67+	 5611 40328
12186	0	0	Ki67+	 4829 40739
12187	0	0	Ki67+	 4834 40715
12188	0	0	Ki67+	 4835 40607
12189	0	0	Ki67+	 4835 40934
12190	0	0	Ki67+	 4837 40835
12191	0	0	Ki67+	 4838 40669
12192	0	0	Ki67+	 4845 40826
12193	0	0	Ki67+	 4850 40747
12194	0	0	Ki67+	 4852 40345
12195	0	0	Ki67+	 4854 41049
12196	0	0	Ki67+	 4856 40631
12197	0	0	Ki67+	 4859 40722
12198	0	0	Ki67+	 4868 40901
12199	0	0	Ki67+	 4870 40688
12200	0	0	Ki67+	 4877 40792
12201	0	0	Ki67+	 4880 40663
12202	0	0	Ki67+	 4881 40353
12203	0	0	Ki67+	 4883 40719
12204	0	0	Ki67+	 4888 40647
12205	0	0	Ki67+	 4892 40754
12206	0	0	Ki67+	 4893 40705
12207	0	0	Ki67+	 4895 40882
12208	0	0	Ki67+	 4903 40704
12209	0	0	Ki67+	 4909 40657
12210	0	0	Ki67+	 4912 40674
12211	0	0	Ki67+	 4916 40780
12212	0	0	Ki67+	 4922 40645
12213	0	0	Ki67+	 4922 40877
12214	0	0	Ki67+	 4926 40724
12215	0	0	Ki67+	 4932 41121
12216	0	0	Ki67+	 4938 40700
12217	0	0	Ki67+	 4942 40662
12218	0	0	Ki67+	 4943 40383
12219	0	0	Ki67+	 4947 40711
12220	0	0	Ki67+	 4951 40690
12221	0	0	Ki67+	 4953 40635
12222	0	0	Ki67+	 4956 40865
12223	0	0	Ki67+	 4958 40611
12224	0	0	Ki67+	 4967 40626
12225	0	0	Ki67+	 4967 40696
12226	0	0	Ki67+	 4973 40597
12227	0	0	Ki67+	 4977 40609
12228	0	0	Ki67+	 4987 40677
12229	0	0	Ki67+	 4988 40587
12230	0	0	Ki67+	 4992 41120
12231	0	0	Ki67+	 4993 40835
12232	0	0	Ki67+	 4995 40628
12233	0	0	Ki67+	 5000 40615
12234	0	0	Ki67+	 5003 41044
12235	0	0	Ki67+	 5005 40726
12236	0	0	Ki67+	 5013 40807
12237	0	0	Ki67+	 5014 40704
12238	0	0	Ki67+	 5016 40590
12239	0	0	Ki67+	 5017 40913
12240	0	0	Ki67+	 5028 40682
12241	0	0	Ki67+	 5040 40561
12242	0	0	Ki67+	 5040 40668
12243	0	0	Ki67+	 5049 40657
12244	0	0	Ki67+	 5058 40666
12245	0	0	Ki67+	 5059 41060
12246	0	0	Ki67+	 5060 40537
12247	0	0	Ki67+	 5067 41044
12248	0	0	Ki67+	 5071 40452
12249	0	0	Ki67+	 5075 40784
12250	0	0	Ki67+	 5079 40639
12251	0	0	Ki67+	 5080 40651
12252	0	0	Ki67+	 5083 40730
12253	0	0	Ki67+	 5085 41133
12254	0	0	Ki67+	 5087 40529
12255	0	0	Ki67+	 5088 40503
12256	0	0	Ki67+	 5089 40391
12257	0	0	Ki67+	 5094 40713
12258	0	0	Ki67+	 5096 41019
12259	0	0	Ki67+	 5097 40599
12260	0	0	Ki67+	 5104 40536
12261	0	0	Ki67+	 5111 40856
12262	0	0	Ki67+	 5111 41068
12263	0	0	Ki67+	 5112 40885
12264	0	0	Ki67+	 5113 40525
12265	0	0	Ki67+	 5114 40690
12266	0	0	Ki67+	 5115 40582
12267	0	0	Ki67+	 5116 40919
12268	0	0	Ki67+	 5125 40656
12269	0	0	Ki67+	 5125 41024
12270	0	0	Ki67+	 5130 40643
12271	0	0	Ki67+	 5133 40622
12272	0	0	Ki67+	 5135 40945
12273	0	0	Ki67+	 5143 40579
12274	0	0	Ki67+	 5145 40679
12275	0	0	Ki67+	 5148 40497
12276	0	0	Ki67+	 5152 40608
12277	0	0	Ki67+	 5154 41013
12278	0	0	Ki67+	 5172 41067
12279	0	0	Ki67+	 5180 40585
12280	0	0	Ki67+	 5180 40776
12281	0	0	Ki67+	 5203 40593
12282	0	0	Ki67+	 5207 40642
12283	0	0	Ki67+	 5211 40824
12284	0	0	Ki67+	 5211 40922
12285	0	0	Ki67+	 5215 40620
12286	0	0	Ki67+	 5215 41042
12287	0	0	Ki67+	 5228 40378
12288	0	0	Ki67+	 5229 40597
12289	0	0	Ki67+	 5235 40647
12290	0	0	Ki67+	 5256 40605
12291	0	0	Ki67+	 5268 40654
12292	0	0	Ki67+	 5268 41130
12293	0	0	Ki67+	 5272 40619
12294	0	0	Ki67+	 5276 40641
12295	0	0	Ki67+	 5278 40662
12296	0	0	Ki67+	 5281 40995
12297	0	0	Ki67+	 5284 40846
12298	0	0	Ki67+	 5293 40653
12299	0	0	Ki67+	 5294 41096
12300	0	0	Ki67+	 5310 40387
12301	0	0	Ki67+	 5315 40375
12302	0	0	Ki67+	 5321 40674
12303	0	0	Ki67+	 5321 41069
12304	0	0	Ki67+	 5325 40838
12305	0	0	Ki67+	 5328 40816
12306	0	0	Ki67+	 5333 40648
12307	0	0	Ki67+	 5333 41051
12308	0	0	Ki67+	 5350 40628
12309	0	0	Ki67+	 5352 40965
12310	0	0	Ki67+	 5353 40678
12311	0	0	Ki67+	 5354 41025
12312	0	0	Ki67+	 5356 40406
12313	0	0	Ki67+	 5356 40733
12314	0	0	Ki67+	 5361 40361
12315	0	0	Ki67+	 5365 40640
12316	0	0	Ki67+	 5365 40674
12317	0	0	Ki67+	 5373 40935
12318	0	0	Ki67+	 5374 40382
12319	0	0	Ki67+	 5374 40822
12320	0	0	Ki67+	 5384 40973
12321	0	0	Ki67+	 5388 40657
12322	0	0	Ki67+	 5399 40363
12323	0	0	Ki67+	 5400 40847
12324	0	0	Ki67+	 5411 41104
12325	0	0	Ki67+	 5414 41074
12326	0	0	Ki67+	 5416 40942
12327	0	0	Ki67+	 5421 40358
12328	0	0	Ki67+	 5423 40956
12329	0	0	Ki67+	 5446 40347
12330	0	0	Ki67+	 5446 40689
12331	0	0	Ki67+	 5446 40947
12332	0	0	Ki67+	 5452 41080
12333	0	0	Ki67+	 5456 40631
12334	0	0	Ki67+	 5461 40953
12335	0	0	Ki67+	 5468 40340
12336	0	0	Ki67+	 5472 40839
12337	0	0	Ki67+	 5476 40764
12338	0	0	Ki67+	 5480 40583
12339	0	0	Ki67+	 5487 40941
12340	0	0	Ki67+	 5487 41054
12341	0	0	Ki67+	 5490 40673
12342	0	0	Ki67+	 5496 40618
12343	0	0	Ki67+	 5509 40809
12344	0	0	Ki67+	 5517 40882
12345	0	0	Ki67+	 5519 40669
12346	0	0	Ki67+	 5520 41022
12347	0	0	Ki67+	 5531 41131
12348	0	0	Ki67+	 5538 40884
12349	0	0	Ki67+	 5541 40861
12350	0	0	Ki67+	 5548 41031
12351	0	0	Ki67+	 5555 40674
12352	0	0	Ki67+	 5556 41061
12353	0	0	Ki67+	 5556 41097
12354	0	0	Ki67+	 5559 40834
12355	0	0	Ki67+	 5564 40472
12356	0	0	Ki67+	 5585 40599
12357	0	0	Ki67+	 4825 41487
12358	0	0	Ki67+	 4825 41603
12359	0	0	Ki67+	 4829 41583
12360	0	0	Ki67+	 4847 41662
12361	0	0	Ki67+	 4850 41799
12362	0	0	Ki67+	 4868 41153
12363	0	0	Ki67+	 4881 41885
12364	0	0	Ki67+	 4884 41703
12365	0	0	Ki67+	 4885 41813
12366	0	0	Ki67+	 4893 41758
12367	0	0	Ki67+	 4895 41656
12368	0	0	Ki67+	 4903 41548
12369	0	0	Ki67+	 4904 41682
12370	0	0	Ki67+	 4906 41718
12371	0	0	Ki67+	 4908 41518
12372	0	0	Ki67+	 4914 41749
12373	0	0	Ki67+	 4916 41630
12374	0	0	Ki67+	 4916 41764
12375	0	0	Ki67+	 4917 41236
12376	0	0	Ki67+	 4918 41572
12377	0	0	Ki67+	 4919 41690
12378	0	0	Ki67+	 4947 41786
12379	0	0	Ki67+	 4957 41658
12380	0	0	Ki67+	 4966 41652
12381	0	0	Ki67+	 4975 41580
12382	0	0	Ki67+	 4983 41378
12383	0	0	Ki67+	 4983 41835
12384	0	0	Ki67+	 4992 41248
12385	0	0	Ki67+	 4993 41720
12386	0	0	Ki67+	 4999 41233
12387	0	0	Ki67+	 5006 41383
12388	0	0	Ki67+	 5009 41755
12389	0	0	Ki67+	 5014 41213
12390	0	0	Ki67+	 5018 41314
12391	0	0	Ki67+	 5052 41716
12392	0	0	Ki67+	 5056 41177
12393	0	0	Ki67+	 5068 41305
12394	0	0	Ki67+	 5076 41582
12395	0	0	Ki67+	 5081 41375
12396	0	0	Ki67+	 5090 41756
12397	0	0	Ki67+	 5093 41180
12398	0	0	Ki67+	 5095 41628
12399	0	0	Ki67+	 5098 41601
12400	0	0	Ki67+	 5099 41254
12401	0	0	Ki67+	 5112 41853
12402	0	0	Ki67+	 5113 41562
12403	0	0	Ki67+	 5115 41538
12404	0	0	Ki67+	 5128 41149
12405	0	0	Ki67+	 5138 41624
12406	0	0	Ki67+	 5144 41545
12407	0	0	Ki67+	 5144 41851
12408	0	0	Ki67+	 5146 41883
12409	0	0	Ki67+	 5152 41900
12410	0	0	Ki67+	 5165 41543
12411	0	0	Ki67+	 5170 41575
12412	0	0	Ki67+	 5179 41633
12413	0	0	Ki67+	 5180 41250
12414	0	0	Ki67+	 5185 41597
12415	0	0	Ki67+	 5194 41800
12416	0	0	Ki67+	 5195 41363
12417	0	0	Ki67+	 5195 41627
12418	0	0	Ki67+	 5198 41552
12419	0	0	Ki67+	 5201 41849
12420	0	0	Ki67+	 5204 41815
12421	0	0	Ki67+	 5207 41908
12422	0	0	Ki67+	 5210 41694
12423	0	0	Ki67+	 5219 41613
12424	0	0	Ki67+	 5223 41392
12425	0	0	Ki67+	 5227 41318
12426	0	0	Ki67+	 5233 41821
12427	0	0	Ki67+	 5233 41890
12428	0	0	Ki67+	 5237 41403
12429	0	0	Ki67+	 5237 41583
12430	0	0	Ki67+	 5248 41429
12431	0	0	Ki67+	 5252 41295
12432	0	0	Ki67+	 5259 41901
12433	0	0	Ki67+	 5265 41330
12434	0	0	Ki67+	 5278 41380
12435	0	0	Ki67+	 5292 41393
12436	0	0	Ki67+	 5295 41573
12437	0	0	Ki67+	 5296 41232
12438	0	0	Ki67+	 5300 41507
12439	0	0	Ki67+	 5303 41161
12440	0	0	Ki67+	 5304 41311
12441	0	0	Ki67+	 5304 41412
12442	0	0	Ki67+	 5307 41378
12443	0	0	Ki67+	 5309 41619
12444	0	0	Ki67+	 5311 41188
12445	0	0	Ki67+	 5312 41212
12446	0	0	Ki67+	 5317 41288
12447	0	0	Ki67+	 5323 41477
12448	0	0	Ki67+	 5324 41745
12449	0	0	Ki67+	 5326 41606
12450	0	0	Ki67+	 5338 41457
12451	0	0	Ki67+	 5338 41718
12452	0	0	Ki67+	 5345 41390
12453	0	0	Ki67+	 5345 41560
12454	0	0	Ki67+	 5352 41354
12455	0	0	Ki67+	 5353 41481
12456	0	0	Ki67+	 5359 41463
12457	0	0	Ki67+	 5364 41725
12458	0	0	Ki67+	 5382 41152
12459	0	0	Ki67+	 5382 41746
12460	0	0	Ki67+	 5386 41694
12461	0	0	Ki67+	 5389 41139
12462	0	0	Ki67+	 5389 41452
12463	0	0	Ki67+	 5395 41303
12464	0	0	Ki67+	 5407 41322
12465	0	0	Ki67+	 5418 41730
12466	0	0	Ki67+	 5429 41180
12467	0	0	Ki67+	 5432 41388
12468	0	0	Ki67+	 5436 41789
12469	0	0	Ki67+	 5437 41188
12470	0	0	Ki67+	 5440 41326
12471	0	0	Ki67+	 5444 41424
12472	0	0	Ki67+	 5450 41903
12473	0	0	Ki67+	 5451 41454
12474	0	0	Ki67+	 5452 41142
12475	0	0	Ki67+	 5455 41338
12476	0	0	Ki67+	 5455 41925
12477	0	0	Ki67+	 5459 41647
12478	0	0	Ki67+	 5461 41256
12479	0	0	Ki67+	 5461 41269
12480	0	0	Ki67+	 5463 41376
12481	0	0	Ki67+	 5468 41490
12482	0	0	Ki67+	 5469 41176
12483	0	0	Ki67+	 5469 41563
12484	0	0	Ki67+	 5470 41402
12485	0	0	Ki67+	 5471 41727
12486	0	0	Ki67+	 5473 41506
12487	0	0	Ki67+	 5476 41657
12488	0	0	Ki67+	 5488 41348
12489	0	0	Ki67+	 5488 41683
12490	0	0	Ki67+	 5488 41920
12491	0	0	Ki67+	 5499 41734
12492	0	0	Ki67+	 5499 41899
12493	0	0	Ki67+	 5500 41341
12494	0	0	Ki67+	 5501 41166
12495	0	0	Ki67+	 5504 41719
12496	0	0	Ki67+	 5520 41800
12497	0	0	Ki67+	 5527 41157
12498	0	0	Ki67+	 5527 41820
12499	0	0	Ki67+	 5528 41344
12500	0	0	Ki67+	 5534 41427
12501	0	0	Ki67+	 5537 41755
12502	0	0	Ki67+	 5538 41724
12503	0	0	Ki67+	 5550 41562
12504	0	0	Ki67+	 5552 41424
12505	0	0	Ki67+	 5557 41138
12506	0	0	Ki67+	 5562 41346
12507	0	0	Ki67+	 5565 41367
12508	0	0	Ki67+	 5568 41737
12509	0	0	Ki67+	 5573 41646
12510	0	0	Ki67+	 5575 41406
12511	0	0	Ki67+	 5575 41797
12512	0	0	Ki67+	 5578 41379
12513	0	0	Ki67+	 5578 41594
12514	0	0	Ki67+	 5578 41681
12515	0	0	Ki67+	 5586 41551
12516	0	0	Ki67+	 5592 41827
12517	0	0	Ki67+	 5598 41359
12518	0	0	Ki67+	 5603 41158
12519	0	0	Ki67+	 5607 41687
12520	0	0	Ki67+	 5609 41845
12521	0	0	Ki67+	 5138 41956
12522	0	0	Ki67+	 5155 41964
12523	0	0	Ki67+	 5176 41943
12524	0	0	Ki67+	 5204 41966
12525	0	0	Ki67+	 5277 41986
12526	0	0	Ki67+	 5293 42013
12527	0	0	Ki67+	 5294 41945
12528	0	0	Ki67+	 5297 42039
12529	0	0	Ki67+	 5320 42017
12530	0	0	Ki67+	 5343 41949
12531	0	0	Ki67+	 5353 42010
12532	0	0	Ki67+	 5357 42703
12533	0	0	Ki67+	 5360 42417
12534	0	0	Ki67+	 5362 42689
12535	0	0	Ki67+	 5375 41989
12536	0	0	Ki67+	 5390 42537
12537	0	0	Ki67+	 5404 42443
12538	0	0	Ki67+	 5409 42068
12539	0	0	Ki67+	 5409 42365
12540	0	0	Ki67+	 5416 42046
12541	0	0	Ki67+	 5430 41940
12542	0	0	Ki67+	 5438 42727
12543	0	0	Ki67+	 5455 42361
12544	0	0	Ki67+	 5463 42561
12545	0	0	Ki67+	 5474 42550
12546	0	0	Ki67+	 5482 42719
12547	0	0	Ki67+	 5485 42682
12548	0	0	Ki67+	 5497 41972
12549	0	0	Ki67+	 5506 42630
12550	0	0	Ki67+	 5509 42707
12551	0	0	Ki67+	 5518 41945
12552	0	0	Ki67+	 5518 41993
12553	0	0	Ki67+	 5522 42412
12554	0	0	Ki67+	 5525 42616
12555	0	0	Ki67+	 5542 41951
12556	0	0	Ki67+	 5552 42724
12557	0	0	Ki67+	 5555 42601
12558	0	0	Ki67+	 5557 42432
12559	0	0	Ki67+	 5564 42397
12560	0	0	Ki67+	 5571 42721
12561	0	0	Ki67+	 5574 42590
12562	0	0	Ki67+	 5598 42598
12563	0	0	Ki67+	 5602 41939
12564	0	0	Ki67+	 5606 42016
12565	0	0	Ki67+	 5607 42642
12566	0	0	Ki67+	 5613 41981
12567	0	0	Ki67+	 5614 42477
12568	0	0	Ki67+	 5343 42830
12569	0	0	Ki67+	 5374 42841
12570	0	0	Ki67+	 5409 42831
12571	0	0	Ki67+	 5448 42751
12572	0	0	Ki67+	 5467 42993
12573	0	0	Ki67+	 5485 43181
12574	0	0	Ki67+	 5490 42744
12575	0	0	Ki67+	 5494 42954
12576	0	0	Ki67+	 5517 42947
12577	0	0	Ki67+	 5518 42964
12578	0	0	Ki67+	 5537 42742
12579	0	0	Ki67+	 5566 42751
12580	0	0	Ki67+	 5574 43081
12581	0	0	Ki67+	 5577 42746
12582	0	0	Ki67+	 5587 43259
12583	0	0	Ki67+	 5590 42986
12584	0	0	Ki67+	 5594 43191
12585	0	0	Ki67+	 6071 7499
12586	0	0	Ki67+	 6117 7805
12587	0	0	Ki67+	 6107 8748
12588	0	0	Ki67+	 6259 9309
12589	0	0	Ki67+	 6325 8958
12590	0	0	Ki67+	 5629 9625
12591	0	0	Ki67+	 5894 9511
12592	0	0	Ki67+	 6245 9866
12593	0	0	Ki67+	 6247 9903
12594	0	0	Ki67+	 6267 9595
12595	0	0	Ki67+	 6302 9314
12596	0	0	Ki67+	 6334 9636
12597	0	0	Ki67+	 6339 9609
12598	0	0	Ki67+	 6357 9603
12599	0	0	Ki67+	 6365 9641
12600	0	0	Ki67+	 5626 10464
12601	0	0	Ki67+	 5700 10357
12602	0	0	Ki67+	 5713 10325
12603	0	0	Ki67+	 5741 10257
12604	0	0	Ki67+	 5748 10775
12605	0	0	Ki67+	 5755 10243
12606	0	0	Ki67+	 5756 10816
12607	0	0	Ki67+	 5775 10792
12608	0	0	Ki67+	 5787 10196
12609	0	0	Ki67+	 5792 10871
12610	0	0	Ki67+	 5804 10813
12611	0	0	Ki67+	 5808 10268
12612	0	0	Ki67+	 5810 10829
12613	0	0	Ki67+	 5846 10315
12614	0	0	Ki67+	 5916 10894
12615	0	0	Ki67+	 5923 10739
12616	0	0	Ki67+	 5945 10480
12617	0	0	Ki67+	 5967 10830
12618	0	0	Ki67+	 5969 10811
12619	0	0	Ki67+	 5984 10805
12620	0	0	Ki67+	 6008 10757
12621	0	0	Ki67+	 6021 10573
12622	0	0	Ki67+	 6021 10788
12623	0	0	Ki67+	 6303 10618
12624	0	0	Ki67+	 6319 10651
12625	0	0	Ki67+	 5730 11677
12626	0	0	Ki67+	 5768 10950
12627	0	0	Ki67+	 5867 11594
12628	0	0	Ki67+	 6000 10949
12629	0	0	Ki67+	 6220 11543
12630	0	0	Ki67+	 6280 11108
12631	0	0	Ki67+	 6296 11410
12632	0	0	Ki67+	 6308 10988
12633	0	0	Ki67+	 6308 11509
12634	0	0	Ki67+	 6381 11256
12635	0	0	Ki67+	 5620 12016
12636	0	0	Ki67+	 5686 12423
12637	0	0	Ki67+	 5697 11972
12638	0	0	Ki67+	 5706 12022
12639	0	0	Ki67+	 5717 12196
12640	0	0	Ki67+	 5722 12303
12641	0	0	Ki67+	 5725 11931
12642	0	0	Ki67+	 5725 11953
12643	0	0	Ki67+	 5789 11967
12644	0	0	Ki67+	 5795 11936
12645	0	0	Ki67+	 5833 11734
12646	0	0	Ki67+	 5838 11956
12647	0	0	Ki67+	 5921 11763
12648	0	0	Ki67+	 5929 11805
12649	0	0	Ki67+	 5941 11828
12650	0	0	Ki67+	 6002 11972
12651	0	0	Ki67+	 6023 11813
12652	0	0	Ki67+	 6059 12083
12653	0	0	Ki67+	 6062 12316
12654	0	0	Ki67+	 6105 12080
12655	0	0	Ki67+	 6112 12142
12656	0	0	Ki67+	 6121 11837
12657	0	0	Ki67+	 6134 12172
12658	0	0	Ki67+	 6138 12304
12659	0	0	Ki67+	 6174 12247
12660	0	0	Ki67+	 6214 11928
12661	0	0	Ki67+	 6215 11789
12662	0	0	Ki67+	 6284 11789
12663	0	0	Ki67+	 6306 12368
12664	0	0	Ki67+	 6327 12392
12665	0	0	Ki67+	 6374 11958
12666	0	0	Ki67+	 6391 11847
12667	0	0	Ki67+	 5618 12971
12668	0	0	Ki67+	 5631 12603
12669	0	0	Ki67+	 5633 13022
12670	0	0	Ki67+	 5633 13155
12671	0	0	Ki67+	 5634 13049
12672	0	0	Ki67+	 5665 13289
12673	0	0	Ki67+	 5666 13006
12674	0	0	Ki67+	 5722 12927
12675	0	0	Ki67+	 5754 12574
12676	0	0	Ki67+	 5798 12731
12677	0	0	Ki67+	 5819 12857
12678	0	0	Ki67+	 5831 12711
12679	0	0	Ki67+	 5843 13107
12680	0	0	Ki67+	 5852 12671
12681	0	0	Ki67+	 5894 13101
12682	0	0	Ki67+	 5895 13194
12683	0	0	Ki67+	 5895 13214
12684	0	0	Ki67+	 5899 13170
12685	0	0	Ki67+	 5902 13233
12686	0	0	Ki67+	 5904 13155
12687	0	0	Ki67+	 5906 13302
12688	0	0	Ki67+	 5907 13082
12689	0	0	Ki67+	 5921 13309
12690	0	0	Ki67+	 5935 13305
12691	0	0	Ki67+	 5943 13081
12692	0	0	Ki67+	 5949 13099
12693	0	0	Ki67+	 5963 13124
12694	0	0	Ki67+	 5977 13150
12695	0	0	Ki67+	 5987 13188
12696	0	0	Ki67+	 6004 13283
12697	0	0	Ki67+	 6083 12978
12698	0	0	Ki67+	 6086 12531
12699	0	0	Ki67+	 6117 12602
12700	0	0	Ki67+	 6129 12703
12701	0	0	Ki67+	 6130 12618
12702	0	0	Ki67+	 6151 12573
12703	0	0	Ki67+	 6176 12630
12704	0	0	Ki67+	 6203 13019
12705	0	0	Ki67+	 6216 12845
12706	0	0	Ki67+	 6237 13115
12707	0	0	Ki67+	 6251 12573
12708	0	0	Ki67+	 6272 13221
12709	0	0	Ki67+	 6277 13236
12710	0	0	Ki67+	 6283 12591
12711	0	0	Ki67+	 6290 12615
12712	0	0	Ki67+	 6292 13149
12713	0	0	Ki67+	 6312 13200
12714	0	0	Ki67+	 6313 12601
12715	0	0	Ki67+	 6317 12650
12716	0	0	Ki67+	 6333 13244
12717	0	0	Ki67+	 6363 12719
12718	0	0	Ki67+	 6380 12596
12719	0	0	Ki67+	 6388 13184
12720	0	0	Ki67+	 6389 13243
12721	0	0	Ki67+	 5633 13374
12722	0	0	Ki67+	 5667 13642
12723	0	0	Ki67+	 5676 13686
12724	0	0	Ki67+	 5687 13346
12725	0	0	Ki67+	 5689 13931
12726	0	0	Ki67+	 5700 13710
12727	0	0	Ki67+	 5701 13911
12728	0	0	Ki67+	 5721 13588
12729	0	0	Ki67+	 5721 13690
12730	0	0	Ki67+	 5721 13950
12731	0	0	Ki67+	 5732 13722
12732	0	0	Ki67+	 5735 13634
12733	0	0	Ki67+	 5758 13586
12734	0	0	Ki67+	 5820 13581
12735	0	0	Ki67+	 5821 13602
12736	0	0	Ki67+	 5821 13976
12737	0	0	Ki67+	 5830 13668
12738	0	0	Ki67+	 5868 13991
12739	0	0	Ki67+	 5888 13623
12740	0	0	Ki67+	 5904 13717
12741	0	0	Ki67+	 5915 13331
12742	0	0	Ki67+	 5946 13367
12743	0	0	Ki67+	 5947 13471
12744	0	0	Ki67+	 5956 14105
12745	0	0	Ki67+	 5958 13985
12746	0	0	Ki67+	 5959 13399
12747	0	0	Ki67+	 5959 13702
12748	0	0	Ki67+	 5970 14076
12749	0	0	Ki67+	 5971 13552
12750	0	0	Ki67+	 5971 14097
12751	0	0	Ki67+	 5983 13908
12752	0	0	Ki67+	 5990 13974
12753	0	0	Ki67+	 5991 13939
12754	0	0	Ki67+	 5993 13627
12755	0	0	Ki67+	 6001 13423
12756	0	0	Ki67+	 6017 13642
12757	0	0	Ki67+	 6020 13411
12758	0	0	Ki67+	 6029 13689
12759	0	0	Ki67+	 6055 13697
12760	0	0	Ki67+	 6084 13919
12761	0	0	Ki67+	 6101 13927
12762	0	0	Ki67+	 6106 13868
12763	0	0	Ki67+	 6114 14109
12764	0	0	Ki67+	 6156 13901
12765	0	0	Ki67+	 6229 13465
12766	0	0	Ki67+	 6231 13680
12767	0	0	Ki67+	 6232 13477
12768	0	0	Ki67+	 6249 14029
12769	0	0	Ki67+	 6263 13337
12770	0	0	Ki67+	 6312 13695
12771	0	0	Ki67+	 6315 13522
12772	0	0	Ki67+	 6324 13721
12773	0	0	Ki67+	 6330 13553
12774	0	0	Ki67+	 6342 13508
12775	0	0	Ki67+	 6345 13317
12776	0	0	Ki67+	 6375 13382
12777	0	0	Ki67+	 6381 13557
12778	0	0	Ki67+	 6392 13931
12779	0	0	Ki67+	 6394 13941
12780	0	0	Ki67+	 6398 13419
12781	0	0	Ki67+	 6410 13553
12782	0	0	Ki67+	 5621 14730
12783	0	0	Ki67+	 5636 14388
12784	0	0	Ki67+	 5651 14492
12785	0	0	Ki67+	 5740 14550
12786	0	0	Ki67+	 5751 14784
12787	0	0	Ki67+	 5771 14688
12788	0	0	Ki67+	 5799 14809
12789	0	0	Ki67+	 5805 14790
12790	0	0	Ki67+	 5851 14420
12791	0	0	Ki67+	 5873 14796
12792	0	0	Ki67+	 5951 14868
12793	0	0	Ki67+	 5964 14469
12794	0	0	Ki67+	 5966 14871
12795	0	0	Ki67+	 5980 14191
12796	0	0	Ki67+	 6000 14660
12797	0	0	Ki67+	 6000 14733
12798	0	0	Ki67+	 6005 14508
12799	0	0	Ki67+	 6010 14188
12800	0	0	Ki67+	 6013 14453
12801	0	0	Ki67+	 6034 14709
12802	0	0	Ki67+	 6039 14510
12803	0	0	Ki67+	 6041 14536
12804	0	0	Ki67+	 6052 14699
12805	0	0	Ki67+	 6057 14518
12806	0	0	Ki67+	 6075 14831
12807	0	0	Ki67+	 6115 14155
12808	0	0	Ki67+	 6120 14443
12809	0	0	Ki67+	 6125 14211
12810	0	0	Ki67+	 6128 14609
12811	0	0	Ki67+	 6130 14318
12812	0	0	Ki67+	 6147 14470
12813	0	0	Ki67+	 6150 14445
12814	0	0	Ki67+	 6164 14479
12815	0	0	Ki67+	 6171 14470
12816	0	0	Ki67+	 6175 14339
12817	0	0	Ki67+	 6177 14520
12818	0	0	Ki67+	 6178 14419
12819	0	0	Ki67+	 6195 14850
12820	0	0	Ki67+	 6221 14545
12821	0	0	Ki67+	 6228 14578
12822	0	0	Ki67+	 6266 14610
12823	0	0	Ki67+	 6274 14812
12824	0	0	Ki67+	 6276 14616
12825	0	0	Ki67+	 6284 14625
12826	0	0	Ki67+	 6360 14219
12827	0	0	Ki67+	 6366 14641
12828	0	0	Ki67+	 6376 14263
12829	0	0	Ki67+	 6391 14675
12830	0	0	Ki67+	 6405 14610
12831	0	0	Ki67+	 6407 14680
12832	0	0	Ki67+	 5619 15118
12833	0	0	Ki67+	 5646 15319
12834	0	0	Ki67+	 5666 15340
12835	0	0	Ki67+	 5669 15313
12836	0	0	Ki67+	 5680 15465
12837	0	0	Ki67+	 5692 15418
12838	0	0	Ki67+	 5721 15338
12839	0	0	Ki67+	 5759 15441
12840	0	0	Ki67+	 5810 15009
12841	0	0	Ki67+	 5811 15046
12842	0	0	Ki67+	 5815 15234
12843	0	0	Ki67+	 5831 14934
12844	0	0	Ki67+	 5839 15166
12845	0	0	Ki67+	 5849 14948
12846	0	0	Ki67+	 5889 15421
12847	0	0	Ki67+	 5898 15251
12848	0	0	Ki67+	 5903 14927
12849	0	0	Ki67+	 5903 15493
12850	0	0	Ki67+	 5905 15217
12851	0	0	Ki67+	 5911 15472
12852	0	0	Ki67+	 5921 15423
12853	0	0	Ki67+	 5959 15448
12854	0	0	Ki67+	 5981 14963
12855	0	0	Ki67+	 5993 14958
12856	0	0	Ki67+	 5997 14943
12857	0	0	Ki67+	 6000 15355
12858	0	0	Ki67+	 6007 15566
12859	0	0	Ki67+	 6013 15347
12860	0	0	Ki67+	 6018 15465
12861	0	0	Ki67+	 6029 15245
12862	0	0	Ki67+	 6031 15561
12863	0	0	Ki67+	 6095 15054
12864	0	0	Ki67+	 6160 15223
12865	0	0	Ki67+	 6215 15233
12866	0	0	Ki67+	 6221 15197
12867	0	0	Ki67+	 6221 15520
12868	0	0	Ki67+	 6232 15207
12869	0	0	Ki67+	 6274 15168
12870	0	0	Ki67+	 6306 15115
12871	0	0	Ki67+	 6314 15187
12872	0	0	Ki67+	 6319 15391
12873	0	0	Ki67+	 6322 15166
12874	0	0	Ki67+	 6323 15364
12875	0	0	Ki67+	 6352 15183
12876	0	0	Ki67+	 6358 15013
12877	0	0	Ki67+	 6373 14987
12878	0	0	Ki67+	 5622 15847
12879	0	0	Ki67+	 5636 16361
12880	0	0	Ki67+	 5641 16476
12881	0	0	Ki67+	 5646 16404
12882	0	0	Ki67+	 5647 15927
12883	0	0	Ki67+	 5648 16131
12884	0	0	Ki67+	 5655 16429
12885	0	0	Ki67+	 5691 15791
12886	0	0	Ki67+	 5717 16016
12887	0	0	Ki67+	 5718 15786
12888	0	0	Ki67+	 5724 15902
12889	0	0	Ki67+	 5736 15894
12890	0	0	Ki67+	 5761 16059
12891	0	0	Ki67+	 5766 15897
12892	0	0	Ki67+	 5790 16242
12893	0	0	Ki67+	 5792 15803
12894	0	0	Ki67+	 5793 15938
12895	0	0	Ki67+	 5857 15741
12896	0	0	Ki67+	 5873 16417
12897	0	0	Ki67+	 5881 16318
12898	0	0	Ki67+	 5890 16098
12899	0	0	Ki67+	 5906 15844
12900	0	0	Ki67+	 5947 16302
12901	0	0	Ki67+	 5965 15849
12902	0	0	Ki67+	 6008 15959
12903	0	0	Ki67+	 6027 15951
12904	0	0	Ki67+	 6048 16470
12905	0	0	Ki67+	 6055 15786
12906	0	0	Ki67+	 6117 16294
12907	0	0	Ki67+	 6214 16486
12908	0	0	Ki67+	 6231 15860
12909	0	0	Ki67+	 6233 15967
12910	0	0	Ki67+	 6251 15970
12911	0	0	Ki67+	 6274 16256
12912	0	0	Ki67+	 6298 15957
12913	0	0	Ki67+	 6308 15847
12914	0	0	Ki67+	 6347 16443
12915	0	0	Ki67+	 6354 16454
12916	0	0	Ki67+	 6356 15758
12917	0	0	Ki67+	 6396 16110
12918	0	0	Ki67+	 6399 15780
12919	0	0	Ki67+	 6412 16345
12920	0	0	Ki67+	 5619 17130
12921	0	0	Ki67+	 5623 17167
12922	0	0	Ki67+	 5632 17158
12923	0	0	Ki67+	 5634 17138
12924	0	0	Ki67+	 5643 17301
12925	0	0	Ki67+	 5644 17099
12926	0	0	Ki67+	 5645 17007
12927	0	0	Ki67+	 5648 17077
12928	0	0	Ki67+	 5651 16949
12929	0	0	Ki67+	 5656 16982
12930	0	0	Ki67+	 5662 17281
12931	0	0	Ki67+	 5666 17178
12932	0	0	Ki67+	 5673 17165
12933	0	0	Ki67+	 5679 17274
12934	0	0	Ki67+	 5680 17083
12935	0	0	Ki67+	 5689 17246
12936	0	0	Ki67+	 5696 17140
12937	0	0	Ki67+	 5706 17182
12938	0	0	Ki67+	 5752 16707
12939	0	0	Ki67+	 5791 16773
12940	0	0	Ki67+	 5794 16805
12941	0	0	Ki67+	 5798 16765
12942	0	0	Ki67+	 5806 16758
12943	0	0	Ki67+	 5813 17139
12944	0	0	Ki67+	 5827 16826
12945	0	0	Ki67+	 5828 16990
12946	0	0	Ki67+	 5837 16822
12947	0	0	Ki67+	 5841 16552
12948	0	0	Ki67+	 5846 17027
12949	0	0	Ki67+	 5941 16817
12950	0	0	Ki67+	 5960 16520
12951	0	0	Ki67+	 5961 17098
12952	0	0	Ki67+	 5987 17146
12953	0	0	Ki67+	 5996 16973
12954	0	0	Ki67+	 6000 16723
12955	0	0	Ki67+	 6000 17150
12956	0	0	Ki67+	 6009 16920
12957	0	0	Ki67+	 6020 16519
12958	0	0	Ki67+	 6027 17170
12959	0	0	Ki67+	 6031 16871
12960	0	0	Ki67+	 6044 17138
12961	0	0	Ki67+	 6054 17115
12962	0	0	Ki67+	 6062 16567
12963	0	0	Ki67+	 6077 16678
12964	0	0	Ki67+	 6179 16553
12965	0	0	Ki67+	 6412 17142
12966	0	0	Ki67+	 5626 17583
12967	0	0	Ki67+	 5656 17493
12968	0	0	Ki67+	 5658 17472
12969	0	0	Ki67+	 5662 17437
12970	0	0	Ki67+	 5669 17495
12971	0	0	Ki67+	 5675 17322
12972	0	0	Ki67+	 5722 17497
12973	0	0	Ki67+	 5748 17313
12974	0	0	Ki67+	 5764 17651
12975	0	0	Ki67+	 5764 17915
12976	0	0	Ki67+	 5779 17921
12977	0	0	Ki67+	 5780 17702
12978	0	0	Ki67+	 5781 17907
12979	0	0	Ki67+	 5792 17676
12980	0	0	Ki67+	 5805 17828
12981	0	0	Ki67+	 5806 17804
12982	0	0	Ki67+	 5863 17715
12983	0	0	Ki67+	 5864 17733
12984	0	0	Ki67+	 5870 17689
12985	0	0	Ki67+	 5888 17655
12986	0	0	Ki67+	 5897 17701
12987	0	0	Ki67+	 5922 17651
12988	0	0	Ki67+	 5927 17689
12989	0	0	Ki67+	 5930 17921
12990	0	0	Ki67+	 5940 17688
12991	0	0	Ki67+	 5962 17374
12992	0	0	Ki67+	 5976 17689
12993	0	0	Ki67+	 5977 17483
12994	0	0	Ki67+	 5998 17659
12995	0	0	Ki67+	 6019 17616
12996	0	0	Ki67+	 6039 18008
12997	0	0	Ki67+	 6047 17992
12998	0	0	Ki67+	 6053 18053
12999	0	0	Ki67+	 6078 17986
13000	0	0	Ki67+	 6119 17862
13001	0	0	Ki67+	 6142 17858
13002	0	0	Ki67+	 6142 17868
13003	0	0	Ki67+	 6168 17847
13004	0	0	Ki67+	 6172 17807
13005	0	0	Ki67+	 6196 17809
13006	0	0	Ki67+	 6202 17782
13007	0	0	Ki67+	 6207 17823
13008	0	0	Ki67+	 6215 17841
13009	0	0	Ki67+	 6217 17802
13010	0	0	Ki67+	 6223 17758
13011	0	0	Ki67+	 6247 17825
13012	0	0	Ki67+	 6249 18108
13013	0	0	Ki67+	 6254 17985
13014	0	0	Ki67+	 6269 18111
13015	0	0	Ki67+	 6273 17988
13016	0	0	Ki67+	 6292 17414
13017	0	0	Ki67+	 6324 17450
13018	0	0	Ki67+	 6349 17420
13019	0	0	Ki67+	 6362 17418
13020	0	0	Ki67+	 6363 18092
13021	0	0	Ki67+	 6369 18105
13022	0	0	Ki67+	 5673 18499
13023	0	0	Ki67+	 5707 18346
13024	0	0	Ki67+	 5718 18179
13025	0	0	Ki67+	 5724 18508
13026	0	0	Ki67+	 5727 18196
13027	0	0	Ki67+	 5732 18475
13028	0	0	Ki67+	 5754 18207
13029	0	0	Ki67+	 5784 18199
13030	0	0	Ki67+	 5810 18694
13031	0	0	Ki67+	 5819 18400
13032	0	0	Ki67+	 5936 18448
13033	0	0	Ki67+	 5989 18352
13034	0	0	Ki67+	 6075 18135
13035	0	0	Ki67+	 6131 18826
13036	0	0	Ki67+	 6147 18276
13037	0	0	Ki67+	 6156 18249
13038	0	0	Ki67+	 6163 18841
13039	0	0	Ki67+	 6189 18307
13040	0	0	Ki67+	 6190 18873
13041	0	0	Ki67+	 6204 18546
13042	0	0	Ki67+	 6214 18309
13043	0	0	Ki67+	 6216 18861
13044	0	0	Ki67+	 6222 18322
13045	0	0	Ki67+	 6227 18158
13046	0	0	Ki67+	 6234 18855
13047	0	0	Ki67+	 6245 18119
13048	0	0	Ki67+	 6248 18287
13049	0	0	Ki67+	 6252 18550
13050	0	0	Ki67+	 6255 18783
13051	0	0	Ki67+	 6264 18816
13052	0	0	Ki67+	 6273 18296
13053	0	0	Ki67+	 6275 18887
13054	0	0	Ki67+	 6279 18271
13055	0	0	Ki67+	 6294 18318
13056	0	0	Ki67+	 6294 18545
13057	0	0	Ki67+	 6301 18299
13058	0	0	Ki67+	 6304 18554
13059	0	0	Ki67+	 6312 18906
13060	0	0	Ki67+	 6317 18261
13061	0	0	Ki67+	 6328 18278
13062	0	0	Ki67+	 6341 18846
13063	0	0	Ki67+	 6349 18249
13064	0	0	Ki67+	 6357 18626
13065	0	0	Ki67+	 6375 18492
13066	0	0	Ki67+	 6376 18116
13067	0	0	Ki67+	 6381 18253
13068	0	0	Ki67+	 6394 18231
13069	0	0	Ki67+	 6395 18134
13070	0	0	Ki67+	 6395 18510
13071	0	0	Ki67+	 6408 18242
13072	0	0	Ki67+	 5617 19068
13073	0	0	Ki67+	 5618 19342
13074	0	0	Ki67+	 5620 19512
13075	0	0	Ki67+	 5621 19529
13076	0	0	Ki67+	 5624 19421
13077	0	0	Ki67+	 5627 19387
13078	0	0	Ki67+	 5629 19326
13079	0	0	Ki67+	 5630 19265
13080	0	0	Ki67+	 5634 18974
13081	0	0	Ki67+	 5640 19010
13082	0	0	Ki67+	 5644 19337
13083	0	0	Ki67+	 5648 19564
13084	0	0	Ki67+	 5654 19076
13085	0	0	Ki67+	 5658 19303
13086	0	0	Ki67+	 5679 19669
13087	0	0	Ki67+	 5682 19598
13088	0	0	Ki67+	 5684 19702
13089	0	0	Ki67+	 5685 19631
13090	0	0	Ki67+	 5706 19105
13091	0	0	Ki67+	 5713 19005
13092	0	0	Ki67+	 5713 19314
13093	0	0	Ki67+	 5715 19341
13094	0	0	Ki67+	 5743 19185
13095	0	0	Ki67+	 5747 19261
13096	0	0	Ki67+	 5752 19300
13097	0	0	Ki67+	 5754 19362
13098	0	0	Ki67+	 5783 19653
13099	0	0	Ki67+	 5788 19027
13100	0	0	Ki67+	 5804 19104
13101	0	0	Ki67+	 5848 19256
13102	0	0	Ki67+	 5852 19226
13103	0	0	Ki67+	 5874 19621
13104	0	0	Ki67+	 5879 19283
13105	0	0	Ki67+	 5883 19598
13106	0	0	Ki67+	 5899 19568
13107	0	0	Ki67+	 5905 19258
13108	0	0	Ki67+	 5908 19419
13109	0	0	Ki67+	 5926 19612
13110	0	0	Ki67+	 5964 19188
13111	0	0	Ki67+	 5973 19201
13112	0	0	Ki67+	 6004 19235
13113	0	0	Ki67+	 6027 19603
13114	0	0	Ki67+	 6054 19435
13115	0	0	Ki67+	 6063 19265
13116	0	0	Ki67+	 6068 19472
13117	0	0	Ki67+	 6071 19642
13118	0	0	Ki67+	 6074 19374
13119	0	0	Ki67+	 6076 19679
13120	0	0	Ki67+	 6079 19456
13121	0	0	Ki67+	 6082 19480
13122	0	0	Ki67+	 6086 19297
13123	0	0	Ki67+	 6100 18960
13124	0	0	Ki67+	 6105 19453
13125	0	0	Ki67+	 6120 19050
13126	0	0	Ki67+	 6128 19093
13127	0	0	Ki67+	 6130 19577
13128	0	0	Ki67+	 6132 19134
13129	0	0	Ki67+	 6139 19711
13130	0	0	Ki67+	 6155 19578
13131	0	0	Ki67+	 6176 19253
13132	0	0	Ki67+	 6184 19563
13133	0	0	Ki67+	 6191 19387
13134	0	0	Ki67+	 6193 19204
13135	0	0	Ki67+	 6273 19442
13136	0	0	Ki67+	 6283 18993
13137	0	0	Ki67+	 6289 19692
13138	0	0	Ki67+	 6293 19620
13139	0	0	Ki67+	 6301 18918
13140	0	0	Ki67+	 6346 19178
13141	0	0	Ki67+	 6356 19552
13142	0	0	Ki67+	 6362 19679
13143	0	0	Ki67+	 6364 19537
13144	0	0	Ki67+	 6371 19521
13145	0	0	Ki67+	 6380 19433
13146	0	0	Ki67+	 6390 19273
13147	0	0	Ki67+	 6390 19461
13148	0	0	Ki67+	 6391 19530
13149	0	0	Ki67+	 6397 19680
13150	0	0	Ki67+	 6405 19534
13151	0	0	Ki67+	 6408 19504
13152	0	0	Ki67+	 5632 20460
13153	0	0	Ki67+	 5637 20062
13154	0	0	Ki67+	 5642 20293
13155	0	0	Ki67+	 5643 20427
13156	0	0	Ki67+	 5644 20442
13157	0	0	Ki67+	 5645 20244
13158	0	0	Ki67+	 5649 20263
13159	0	0	Ki67+	 5650 20121
13160	0	0	Ki67+	 5655 20054
13161	0	0	Ki67+	 5660 20329
13162	0	0	Ki67+	 5665 20488
13163	0	0	Ki67+	 5669 20384
13164	0	0	Ki67+	 5670 20044
13165	0	0	Ki67+	 5670 20082
13166	0	0	Ki67+	 5674 20352
13167	0	0	Ki67+	 5681 20110
13168	0	0	Ki67+	 5682 20297
13169	0	0	Ki67+	 5696 20093
13170	0	0	Ki67+	 5699 20126
13171	0	0	Ki67+	 5709 20344
13172	0	0	Ki67+	 5713 20459
13173	0	0	Ki67+	 5714 20249
13174	0	0	Ki67+	 5716 20410
13175	0	0	Ki67+	 5721 20436
13176	0	0	Ki67+	 5729 20219
13177	0	0	Ki67+	 5730 20311
13178	0	0	Ki67+	 5732 20468
13179	0	0	Ki67+	 5737 20393
13180	0	0	Ki67+	 5743 20404
13181	0	0	Ki67+	 5745 20258
13182	0	0	Ki67+	 5759 20270
13183	0	0	Ki67+	 5779 19958
13184	0	0	Ki67+	 5790 19953
13185	0	0	Ki67+	 5794 20258
13186	0	0	Ki67+	 5798 19836
13187	0	0	Ki67+	 5798 20492
13188	0	0	Ki67+	 5801 19823
13189	0	0	Ki67+	 5802 19919
13190	0	0	Ki67+	 5805 20237
13191	0	0	Ki67+	 5811 19825
13192	0	0	Ki67+	 5813 20169
13193	0	0	Ki67+	 5813 20206
13194	0	0	Ki67+	 5818 20235
13195	0	0	Ki67+	 5830 19842
13196	0	0	Ki67+	 5836 20074
13197	0	0	Ki67+	 5836 20217
13198	0	0	Ki67+	 5838 19961
13199	0	0	Ki67+	 5848 20177
13200	0	0	Ki67+	 5857 20350
13201	0	0	Ki67+	 5859 20163
13202	0	0	Ki67+	 5863 20174
13203	0	0	Ki67+	 5863 20230
13204	0	0	Ki67+	 5867 19882
13205	0	0	Ki67+	 5868 20042
13206	0	0	Ki67+	 5869 20156
13207	0	0	Ki67+	 5873 20405
13208	0	0	Ki67+	 5877 20511
13209	0	0	Ki67+	 5878 20168
13210	0	0	Ki67+	 5884 20152
13211	0	0	Ki67+	 5901 19960
13212	0	0	Ki67+	 5907 19817
13213	0	0	Ki67+	 5907 19995
13214	0	0	Ki67+	 5907 20131
13215	0	0	Ki67+	 5910 20269
13216	0	0	Ki67+	 5911 20086
13217	0	0	Ki67+	 5916 19771
13218	0	0	Ki67+	 5916 20181
13219	0	0	Ki67+	 5926 19853
13220	0	0	Ki67+	 5939 20501
13221	0	0	Ki67+	 5948 20288
13222	0	0	Ki67+	 5949 20002
13223	0	0	Ki67+	 5951 20177
13224	0	0	Ki67+	 5954 19804
13225	0	0	Ki67+	 5977 19808
13226	0	0	Ki67+	 5978 20204
13227	0	0	Ki67+	 5983 20084
13228	0	0	Ki67+	 6005 20176
13229	0	0	Ki67+	 6029 20409
13230	0	0	Ki67+	 6033 19967
13231	0	0	Ki67+	 6035 19805
13232	0	0	Ki67+	 6051 19950
13233	0	0	Ki67+	 6063 20507
13234	0	0	Ki67+	 6080 19942
13235	0	0	Ki67+	 6087 20296
13236	0	0	Ki67+	 6103 20258
13237	0	0	Ki67+	 6109 19751
13238	0	0	Ki67+	 6117 19929
13239	0	0	Ki67+	 6129 19821
13240	0	0	Ki67+	 6146 19836
13241	0	0	Ki67+	 6146 20322
13242	0	0	Ki67+	 6148 19848
13243	0	0	Ki67+	 6159 20491
13244	0	0	Ki67+	 6161 19810
13245	0	0	Ki67+	 6167 19794
13246	0	0	Ki67+	 6180 19905
13247	0	0	Ki67+	 6187 19760
13248	0	0	Ki67+	 6188 20383
13249	0	0	Ki67+	 6191 19845
13250	0	0	Ki67+	 6195 19830
13251	0	0	Ki67+	 6205 19867
13252	0	0	Ki67+	 6209 19902
13253	0	0	Ki67+	 6217 19833
13254	0	0	Ki67+	 6225 20390
13255	0	0	Ki67+	 6227 19914
13256	0	0	Ki67+	 6240 19762
13257	0	0	Ki67+	 6252 20390
13258	0	0	Ki67+	 6265 19897
13259	0	0	Ki67+	 6268 20390
13260	0	0	Ki67+	 6278 20475
13261	0	0	Ki67+	 6282 19902
13262	0	0	Ki67+	 6293 19717
13263	0	0	Ki67+	 6308 20375
13264	0	0	Ki67+	 6338 20365
13265	0	0	Ki67+	 6343 20355
13266	0	0	Ki67+	 6352 20465
13267	0	0	Ki67+	 6375 20125
13268	0	0	Ki67+	 6378 19758
13269	0	0	Ki67+	 6378 20386
13270	0	0	Ki67+	 6381 20171
13271	0	0	Ki67+	 6386 20247
13272	0	0	Ki67+	 6395 20425
13273	0	0	Ki67+	 6408 19793
13274	0	0	Ki67+	 6409 20223
13275	0	0	Ki67+	 6409 20368
13276	0	0	Ki67+	 6410 19820
13277	0	0	Ki67+	 6412 20204
13278	0	0	Ki67+	 6413 19725
13279	0	0	Ki67+	 6413 19972
13280	0	0	Ki67+	 5617 20939
13281	0	0	Ki67+	 5620 20919
13282	0	0	Ki67+	 5624 21166
13283	0	0	Ki67+	 5634 20767
13284	0	0	Ki67+	 5638 20878
13285	0	0	Ki67+	 5645 20554
13286	0	0	Ki67+	 5645 20732
13287	0	0	Ki67+	 5645 21304
13288	0	0	Ki67+	 5647 20522
13289	0	0	Ki67+	 5651 20614
13290	0	0	Ki67+	 5652 20714
13291	0	0	Ki67+	 5653 20913
13292	0	0	Ki67+	 5657 20645
13293	0	0	Ki67+	 5657 20942
13294	0	0	Ki67+	 5660 20728
13295	0	0	Ki67+	 5667 20665
13296	0	0	Ki67+	 5674 20683
13297	0	0	Ki67+	 5676 20543
13298	0	0	Ki67+	 5678 20815
13299	0	0	Ki67+	 5691 20701
13300	0	0	Ki67+	 5699 20556
13301	0	0	Ki67+	 5700 20722
13302	0	0	Ki67+	 5702 20829
13303	0	0	Ki67+	 5706 20520
13304	0	0	Ki67+	 5718 20832
13305	0	0	Ki67+	 5721 20996
13306	0	0	Ki67+	 5731 20832
13307	0	0	Ki67+	 5733 21104
13308	0	0	Ki67+	 5734 20560
13309	0	0	Ki67+	 5749 20711
13310	0	0	Ki67+	 5752 20730
13311	0	0	Ki67+	 5760 20742
13312	0	0	Ki67+	 5761 20715
13313	0	0	Ki67+	 5763 21112
13314	0	0	Ki67+	 5783 21133
13315	0	0	Ki67+	 5784 20659
13316	0	0	Ki67+	 5789 20631
13317	0	0	Ki67+	 5791 20795
13318	0	0	Ki67+	 5802 20881
13319	0	0	Ki67+	 5814 20567
13320	0	0	Ki67+	 5826 20736
13321	0	0	Ki67+	 5826 20819
13322	0	0	Ki67+	 5834 20529
13323	0	0	Ki67+	 5840 20868
13324	0	0	Ki67+	 5843 20814
13325	0	0	Ki67+	 5853 20638
13326	0	0	Ki67+	 5854 21135
13327	0	0	Ki67+	 5855 20893
13328	0	0	Ki67+	 5855 20923
13329	0	0	Ki67+	 5866 20640
13330	0	0	Ki67+	 5877 20549
13331	0	0	Ki67+	 5879 20874
13332	0	0	Ki67+	 5884 21187
13333	0	0	Ki67+	 5886 20518
13334	0	0	Ki67+	 5886 21264
13335	0	0	Ki67+	 5893 21274
13336	0	0	Ki67+	 5905 20872
13337	0	0	Ki67+	 5910 20528
13338	0	0	Ki67+	 5944 20539
13339	0	0	Ki67+	 5959 20577
13340	0	0	Ki67+	 5963 20880
13341	0	0	Ki67+	 5964 20605
13342	0	0	Ki67+	 5973 20532
13343	0	0	Ki67+	 5985 21302
13344	0	0	Ki67+	 5990 20904
13345	0	0	Ki67+	 6003 20562
13346	0	0	Ki67+	 6006 20971
13347	0	0	Ki67+	 6021 20569
13348	0	0	Ki67+	 6027 20896
13349	0	0	Ki67+	 6028 20909
13350	0	0	Ki67+	 6029 20931
13351	0	0	Ki67+	 6036 20866
13352	0	0	Ki67+	 6045 20585
13353	0	0	Ki67+	 6052 20569
13354	0	0	Ki67+	 6072 21185
13355	0	0	Ki67+	 6079 20838
13356	0	0	Ki67+	 6088 21134
13357	0	0	Ki67+	 6093 21053
13358	0	0	Ki67+	 6096 20817
13359	0	0	Ki67+	 6101 20748
13360	0	0	Ki67+	 6102 20593
13361	0	0	Ki67+	 6108 21183
13362	0	0	Ki67+	 6119 21098
13363	0	0	Ki67+	 6128 20763
13364	0	0	Ki67+	 6133 20595
13365	0	0	Ki67+	 6145 20972
13366	0	0	Ki67+	 6155 20631
13367	0	0	Ki67+	 6160 20687
13368	0	0	Ki67+	 6165 20778
13369	0	0	Ki67+	 6181 20673
13370	0	0	Ki67+	 6187 21167
13371	0	0	Ki67+	 6200 20697
13372	0	0	Ki67+	 6205 20748
13373	0	0	Ki67+	 6210 20763
13374	0	0	Ki67+	 6218 20679
13375	0	0	Ki67+	 6229 20599
13376	0	0	Ki67+	 6247 20994
13377	0	0	Ki67+	 6258 20604
13378	0	0	Ki67+	 6262 21097
13379	0	0	Ki67+	 6266 21126
13380	0	0	Ki67+	 6273 21136
13381	0	0	Ki67+	 6280 20534
13382	0	0	Ki67+	 6282 21209
13383	0	0	Ki67+	 6286 20636
13384	0	0	Ki67+	 6338 21117
13385	0	0	Ki67+	 6356 20970
13386	0	0	Ki67+	 6356 21060
13387	0	0	Ki67+	 6359 21224
13388	0	0	Ki67+	 6369 21175
13389	0	0	Ki67+	 6395 21013
13390	0	0	Ki67+	 5622 21740
13391	0	0	Ki67+	 5629 21753
13392	0	0	Ki67+	 5643 21751
13393	0	0	Ki67+	 5644 21527
13394	0	0	Ki67+	 5658 21604
13395	0	0	Ki67+	 5666 21313
13396	0	0	Ki67+	 5666 21563
13397	0	0	Ki67+	 5674 21751
13398	0	0	Ki67+	 5677 22110
13399	0	0	Ki67+	 5686 21526
13400	0	0	Ki67+	 5700 21339
13401	0	0	Ki67+	 5712 21546
13402	0	0	Ki67+	 5722 21557
13403	0	0	Ki67+	 5733 21365
13404	0	0	Ki67+	 5736 21355
13405	0	0	Ki67+	 5747 21364
13406	0	0	Ki67+	 5753 21815
13407	0	0	Ki67+	 5754 21376
13408	0	0	Ki67+	 5757 21391
13409	0	0	Ki67+	 5762 21428
13410	0	0	Ki67+	 5763 21480
13411	0	0	Ki67+	 5793 21374
13412	0	0	Ki67+	 5802 21656
13413	0	0	Ki67+	 5804 21511
13414	0	0	Ki67+	 5809 21365
13415	0	0	Ki67+	 5812 21828
13416	0	0	Ki67+	 5815 22018
13417	0	0	Ki67+	 5821 21393
13418	0	0	Ki67+	 5833 21830
13419	0	0	Ki67+	 5840 21423
13420	0	0	Ki67+	 5842 21603
13421	0	0	Ki67+	 5852 21462
13422	0	0	Ki67+	 5892 21490
13423	0	0	Ki67+	 5931 21861
13424	0	0	Ki67+	 5936 21757
13425	0	0	Ki67+	 5941 21635
13426	0	0	Ki67+	 5946 21937
13427	0	0	Ki67+	 5951 21757
13428	0	0	Ki67+	 5956 22022
13429	0	0	Ki67+	 5959 21741
13430	0	0	Ki67+	 5964 22034
13431	0	0	Ki67+	 5965 21977
13432	0	0	Ki67+	 5996 21852
13433	0	0	Ki67+	 6006 21653
13434	0	0	Ki67+	 6010 21617
13435	0	0	Ki67+	 6037 21510
13436	0	0	Ki67+	 6046 21413
13437	0	0	Ki67+	 6077 21497
13438	0	0	Ki67+	 6078 22071
13439	0	0	Ki67+	 6079 21845
13440	0	0	Ki67+	 6104 22018
13441	0	0	Ki67+	 6116 21840
13442	0	0	Ki67+	 6119 21701
13443	0	0	Ki67+	 6121 21817
13444	0	0	Ki67+	 6125 21876
13445	0	0	Ki67+	 6131 22075
13446	0	0	Ki67+	 6132 21780
13447	0	0	Ki67+	 6133 21790
13448	0	0	Ki67+	 6139 21918
13449	0	0	Ki67+	 6148 21808
13450	0	0	Ki67+	 6188 21950
13451	0	0	Ki67+	 6198 21434
13452	0	0	Ki67+	 6223 21842
13453	0	0	Ki67+	 6227 21718
13454	0	0	Ki67+	 6229 21539
13455	0	0	Ki67+	 6281 21663
13456	0	0	Ki67+	 6310 21637
13457	0	0	Ki67+	 6335 21961
13458	0	0	Ki67+	 6347 21950
13459	0	0	Ki67+	 6351 21554
13460	0	0	Ki67+	 6354 21529
13461	0	0	Ki67+	 6360 21378
13462	0	0	Ki67+	 6379 21485
13463	0	0	Ki67+	 6380 21632
13464	0	0	Ki67+	 6387 21683
13465	0	0	Ki67+	 6392 21740
13466	0	0	Ki67+	 6392 21750
13467	0	0	Ki67+	 5624 22434
13468	0	0	Ki67+	 5624 22722
13469	0	0	Ki67+	 5629 22348
13470	0	0	Ki67+	 5632 22398
13471	0	0	Ki67+	 5637 22439
13472	0	0	Ki67+	 5643 22458
13473	0	0	Ki67+	 5646 22153
13474	0	0	Ki67+	 5664 22156
13475	0	0	Ki67+	 5670 22479
13476	0	0	Ki67+	 5683 22172
13477	0	0	Ki67+	 5685 22219
13478	0	0	Ki67+	 5691 22160
13479	0	0	Ki67+	 5700 22433
13480	0	0	Ki67+	 5704 22214
13481	0	0	Ki67+	 5704 22500
13482	0	0	Ki67+	 5706 22147
13483	0	0	Ki67+	 5709 22896
13484	0	0	Ki67+	 5711 22135
13485	0	0	Ki67+	 5719 22143
13486	0	0	Ki67+	 5719 22180
13487	0	0	Ki67+	 5725 22418
13488	0	0	Ki67+	 5734 22246
13489	0	0	Ki67+	 5747 22180
13490	0	0	Ki67+	 5748 22152
13491	0	0	Ki67+	 5748 22484
13492	0	0	Ki67+	 5750 22164
13493	0	0	Ki67+	 5756 22225
13494	0	0	Ki67+	 5767 22175
13495	0	0	Ki67+	 5774 22618
13496	0	0	Ki67+	 5780 22277
13497	0	0	Ki67+	 5783 22245
13498	0	0	Ki67+	 5784 22627
13499	0	0	Ki67+	 5812 22581
13500	0	0	Ki67+	 5814 22384
13501	0	0	Ki67+	 5834 22454
13502	0	0	Ki67+	 5847 22448
13503	0	0	Ki67+	 5859 22811
13504	0	0	Ki67+	 5890 22621
13505	0	0	Ki67+	 5896 22838
13506	0	0	Ki67+	 5902 22732
13507	0	0	Ki67+	 5909 22695
13508	0	0	Ki67+	 5912 22420
13509	0	0	Ki67+	 5967 22654
13510	0	0	Ki67+	 6051 22494
13511	0	0	Ki67+	 6053 22692
13512	0	0	Ki67+	 6117 22506
13513	0	0	Ki67+	 6121 22223
13514	0	0	Ki67+	 6123 22465
13515	0	0	Ki67+	 6150 22138
13516	0	0	Ki67+	 6162 22472
13517	0	0	Ki67+	 6172 22511
13518	0	0	Ki67+	 6194 22511
13519	0	0	Ki67+	 6224 22731
13520	0	0	Ki67+	 6244 22774
13521	0	0	Ki67+	 6256 22584
13522	0	0	Ki67+	 6280 22665
13523	0	0	Ki67+	 6282 22682
13524	0	0	Ki67+	 6329 22398
13525	0	0	Ki67+	 6342 22401
13526	0	0	Ki67+	 6347 22429
13527	0	0	Ki67+	 6351 22375
13528	0	0	Ki67+	 6355 22410
13529	0	0	Ki67+	 6360 22758
13530	0	0	Ki67+	 6363 22437
13531	0	0	Ki67+	 6382 22756
13532	0	0	Ki67+	 5618 23363
13533	0	0	Ki67+	 5619 22983
13534	0	0	Ki67+	 5625 22996
13535	0	0	Ki67+	 5626 23028
13536	0	0	Ki67+	 5628 23384
13537	0	0	Ki67+	 5628 23519
13538	0	0	Ki67+	 5631 22963
13539	0	0	Ki67+	 5633 23500
13540	0	0	Ki67+	 5633 23635
13541	0	0	Ki67+	 5633 23687
13542	0	0	Ki67+	 5635 23008
13543	0	0	Ki67+	 5637 23433
13544	0	0	Ki67+	 5637 23651
13545	0	0	Ki67+	 5643 23542
13546	0	0	Ki67+	 5645 23699
13547	0	0	Ki67+	 5647 23662
13548	0	0	Ki67+	 5650 23042
13549	0	0	Ki67+	 5650 23498
13550	0	0	Ki67+	 5653 23459
13551	0	0	Ki67+	 5654 23524
13552	0	0	Ki67+	 5662 23420
13553	0	0	Ki67+	 5662 23492
13554	0	0	Ki67+	 5663 22950
13555	0	0	Ki67+	 5664 23529
13556	0	0	Ki67+	 5664 23562
13557	0	0	Ki67+	 5665 23219
13558	0	0	Ki67+	 5665 23645
13559	0	0	Ki67+	 5668 23681
13560	0	0	Ki67+	 5671 23453
13561	0	0	Ki67+	 5673 22946
13562	0	0	Ki67+	 5674 23700
13563	0	0	Ki67+	 5683 23065
13564	0	0	Ki67+	 5685 23701
13565	0	0	Ki67+	 5692 23491
13566	0	0	Ki67+	 5694 23513
13567	0	0	Ki67+	 5695 23435
13568	0	0	Ki67+	 5696 23032
13569	0	0	Ki67+	 5697 23466
13570	0	0	Ki67+	 5706 22983
13571	0	0	Ki67+	 5714 22995
13572	0	0	Ki67+	 5716 23491
13573	0	0	Ki67+	 5718 23426
13574	0	0	Ki67+	 5723 23462
13575	0	0	Ki67+	 5733 23588
13576	0	0	Ki67+	 5734 23705
13577	0	0	Ki67+	 5754 23097
13578	0	0	Ki67+	 5760 23157
13579	0	0	Ki67+	 5762 23063
13580	0	0	Ki67+	 5767 23189
13581	0	0	Ki67+	 5771 23024
13582	0	0	Ki67+	 5772 23134
13583	0	0	Ki67+	 5774 23097
13584	0	0	Ki67+	 5779 23178
13585	0	0	Ki67+	 5781 23075
13586	0	0	Ki67+	 5791 23071
13587	0	0	Ki67+	 5794 23112
13588	0	0	Ki67+	 5796 23184
13589	0	0	Ki67+	 5797 22985
13590	0	0	Ki67+	 5804 23044
13591	0	0	Ki67+	 5804 23154
13592	0	0	Ki67+	 5806 23081
13593	0	0	Ki67+	 5811 23111
13594	0	0	Ki67+	 5816 23162
13595	0	0	Ki67+	 5817 23197
13596	0	0	Ki67+	 5821 23003
13597	0	0	Ki67+	 5822 23086
13598	0	0	Ki67+	 5828 23159
13599	0	0	Ki67+	 5829 22992
13600	0	0	Ki67+	 5835 23180
13601	0	0	Ki67+	 5846 23226
13602	0	0	Ki67+	 5864 23145
13603	0	0	Ki67+	 5869 23020
13604	0	0	Ki67+	 5874 23230
13605	0	0	Ki67+	 5894 23041
13606	0	0	Ki67+	 5900 23179
13607	0	0	Ki67+	 5909 23149
13608	0	0	Ki67+	 5918 23501
13609	0	0	Ki67+	 5933 23519
13610	0	0	Ki67+	 5934 23188
13611	0	0	Ki67+	 5952 23190
13612	0	0	Ki67+	 5954 23548
13613	0	0	Ki67+	 5955 23531
13614	0	0	Ki67+	 5963 23242
13615	0	0	Ki67+	 5963 23506
13616	0	0	Ki67+	 5968 23118
13617	0	0	Ki67+	 5969 23444
13618	0	0	Ki67+	 5972 23555
13619	0	0	Ki67+	 5974 23097
13620	0	0	Ki67+	 5976 23510
13621	0	0	Ki67+	 5978 23464
13622	0	0	Ki67+	 5983 23130
13623	0	0	Ki67+	 5988 23197
13624	0	0	Ki67+	 5991 23106
13625	0	0	Ki67+	 5995 23158
13626	0	0	Ki67+	 5998 23707
13627	0	0	Ki67+	 6001 23444
13628	0	0	Ki67+	 6006 23120
13629	0	0	Ki67+	 6038 23552
13630	0	0	Ki67+	 6051 23555
13631	0	0	Ki67+	 6065 23287
13632	0	0	Ki67+	 6104 23572
13633	0	0	Ki67+	 6116 23663
13634	0	0	Ki67+	 6118 23276
13635	0	0	Ki67+	 6126 23710
13636	0	0	Ki67+	 6132 23395
13637	0	0	Ki67+	 6136 23434
13638	0	0	Ki67+	 6140 23422
13639	0	0	Ki67+	 6156 23383
13640	0	0	Ki67+	 6157 23513
13641	0	0	Ki67+	 6162 23464
13642	0	0	Ki67+	 6169 23285
13643	0	0	Ki67+	 6180 23582
13644	0	0	Ki67+	 6183 23452
13645	0	0	Ki67+	 6214 23585
13646	0	0	Ki67+	 6221 23440
13647	0	0	Ki67+	 6225 23513
13648	0	0	Ki67+	 6233 23470
13649	0	0	Ki67+	 6247 23484
13650	0	0	Ki67+	 6259 23493
13651	0	0	Ki67+	 6260 23681
13652	0	0	Ki67+	 6298 23551
13653	0	0	Ki67+	 6325 23544
13654	0	0	Ki67+	 6346 23543
13655	0	0	Ki67+	 6360 23139
13656	0	0	Ki67+	 6377 23028
13657	0	0	Ki67+	 5618 24216
13658	0	0	Ki67+	 5668 24497
13659	0	0	Ki67+	 5670 23713
13660	0	0	Ki67+	 5686 24442
13661	0	0	Ki67+	 5697 24383
13662	0	0	Ki67+	 5709 23717
13663	0	0	Ki67+	 5710 24297
13664	0	0	Ki67+	 5711 24461
13665	0	0	Ki67+	 5714 24479
13666	0	0	Ki67+	 5724 23732
13667	0	0	Ki67+	 5726 24319
13668	0	0	Ki67+	 5727 24335
13669	0	0	Ki67+	 5728 24399
13670	0	0	Ki67+	 5731 24285
13671	0	0	Ki67+	 5733 24254
13672	0	0	Ki67+	 5739 24411
13673	0	0	Ki67+	 5742 23759
13674	0	0	Ki67+	 5745 23748
13675	0	0	Ki67+	 5751 23776
13676	0	0	Ki67+	 5765 23741
13677	0	0	Ki67+	 5765 23802
13678	0	0	Ki67+	 5765 24242
13679	0	0	Ki67+	 5783 23793
13680	0	0	Ki67+	 5789 23753
13681	0	0	Ki67+	 5806 24432
13682	0	0	Ki67+	 5825 24353
13683	0	0	Ki67+	 5830 24471
13684	0	0	Ki67+	 5841 24282
13685	0	0	Ki67+	 5843 24262
13686	0	0	Ki67+	 5843 24358
13687	0	0	Ki67+	 5869 23779
13688	0	0	Ki67+	 5875 23790
13689	0	0	Ki67+	 5889 23724
13690	0	0	Ki67+	 5908 23743
13691	0	0	Ki67+	 5936 24318
13692	0	0	Ki67+	 5999 23748
13693	0	0	Ki67+	 6000 23731
13694	0	0	Ki67+	 6005 24343
13695	0	0	Ki67+	 6046 24397
13696	0	0	Ki67+	 6055 24246
13697	0	0	Ki67+	 6063 24318
13698	0	0	Ki67+	 6067 24300
13699	0	0	Ki67+	 6075 24283
13700	0	0	Ki67+	 6079 24250
13701	0	0	Ki67+	 6080 24264
13702	0	0	Ki67+	 6098 24479
13703	0	0	Ki67+	 6108 24356
13704	0	0	Ki67+	 6112 23715
13705	0	0	Ki67+	 6112 24309
13706	0	0	Ki67+	 6131 24323
13707	0	0	Ki67+	 6174 24292
13708	0	0	Ki67+	 6187 24299
13709	0	0	Ki67+	 6195 23719
13710	0	0	Ki67+	 6231 24509
13711	0	0	Ki67+	 6247 23920
13712	0	0	Ki67+	 6266 24504
13713	0	0	Ki67+	 6274 24469
13714	0	0	Ki67+	 6288 23723
13715	0	0	Ki67+	 6300 23744
13716	0	0	Ki67+	 6301 23909
13717	0	0	Ki67+	 6332 23824
13718	0	0	Ki67+	 6349 23754
13719	0	0	Ki67+	 6365 23760
13720	0	0	Ki67+	 6378 23745
13721	0	0	Ki67+	 6409 23848
13722	0	0	Ki67+	 5620 24597
13723	0	0	Ki67+	 5634 24563
13724	0	0	Ki67+	 5643 24746
13725	0	0	Ki67+	 5652 24577
13726	0	0	Ki67+	 5667 24585
13727	0	0	Ki67+	 5671 24649
13728	0	0	Ki67+	 5673 24618
13729	0	0	Ki67+	 5674 24534
13730	0	0	Ki67+	 5674 24570
13731	0	0	Ki67+	 5704 24542
13732	0	0	Ki67+	 5717 24533
13733	0	0	Ki67+	 5724 24549
13734	0	0	Ki67+	 5729 24620
13735	0	0	Ki67+	 5733 24762
13736	0	0	Ki67+	 5747 24639
13737	0	0	Ki67+	 5759 24763
13738	0	0	Ki67+	 5760 24716
13739	0	0	Ki67+	 5764 24823
13740	0	0	Ki67+	 5767 24958
13741	0	0	Ki67+	 5768 24886
13742	0	0	Ki67+	 5776 24645
13743	0	0	Ki67+	 5780 24915
13744	0	0	Ki67+	 5785 24826
13745	0	0	Ki67+	 5795 24584
13746	0	0	Ki67+	 5796 25179
13747	0	0	Ki67+	 5799 24549
13748	0	0	Ki67+	 5824 24808
13749	0	0	Ki67+	 5830 24586
13750	0	0	Ki67+	 5831 24938
13751	0	0	Ki67+	 5835 24800
13752	0	0	Ki67+	 5850 24905
13753	0	0	Ki67+	 5864 24732
13754	0	0	Ki67+	 5866 24628
13755	0	0	Ki67+	 5866 24815
13756	0	0	Ki67+	 5878 24729
13757	0	0	Ki67+	 5896 24748
13758	0	0	Ki67+	 5904 25019
13759	0	0	Ki67+	 5914 24769
13760	0	0	Ki67+	 5916 24805
13761	0	0	Ki67+	 5917 24729
13762	0	0	Ki67+	 5921 24828
13763	0	0	Ki67+	 5934 24668
13764	0	0	Ki67+	 5948 24873
13765	0	0	Ki67+	 5952 24666
13766	0	0	Ki67+	 5964 24888
13767	0	0	Ki67+	 5977 25012
13768	0	0	Ki67+	 5982 24879
13769	0	0	Ki67+	 5995 25013
13770	0	0	Ki67+	 6011 24712
13771	0	0	Ki67+	 6033 24883
13772	0	0	Ki67+	 6034 24722
13773	0	0	Ki67+	 6055 24731
13774	0	0	Ki67+	 6066 24807
13775	0	0	Ki67+	 6080 24643
13776	0	0	Ki67+	 6087 24803
13777	0	0	Ki67+	 6093 24630
13778	0	0	Ki67+	 6094 24662
13779	0	0	Ki67+	 6097 24737
13780	0	0	Ki67+	 6100 24818
13781	0	0	Ki67+	 6106 24710
13782	0	0	Ki67+	 6107 24690
13783	0	0	Ki67+	 6116 24544
13784	0	0	Ki67+	 6123 24660
13785	0	0	Ki67+	 6124 24607
13786	0	0	Ki67+	 6128 24766
13787	0	0	Ki67+	 6134 24712
13788	0	0	Ki67+	 6148 24556
13789	0	0	Ki67+	 6148 24759
13790	0	0	Ki67+	 6155 24790
13791	0	0	Ki67+	 6165 24763
13792	0	0	Ki67+	 6166 24644
13793	0	0	Ki67+	 6169 24718
13794	0	0	Ki67+	 6184 24796
13795	0	0	Ki67+	 6190 24767
13796	0	0	Ki67+	 6208 24581
13797	0	0	Ki67+	 6240 24741
13798	0	0	Ki67+	 6259 24813
13799	0	0	Ki67+	 6261 24763
13800	0	0	Ki67+	 6262 24733
13801	0	0	Ki67+	 6303 24750
13802	0	0	Ki67+	 6304 24707
13803	0	0	Ki67+	 6308 24553
13804	0	0	Ki67+	 6329 24910
13805	0	0	Ki67+	 6348 24759
13806	0	0	Ki67+	 6351 24699
13807	0	0	Ki67+	 6353 24899
13808	0	0	Ki67+	 6355 24750
13809	0	0	Ki67+	 6367 24554
13810	0	0	Ki67+	 6371 24768
13811	0	0	Ki67+	 6371 24825
13812	0	0	Ki67+	 6385 24843
13813	0	0	Ki67+	 6403 24787
13814	0	0	Ki67+	 5617 25814
13815	0	0	Ki67+	 5625 25548
13816	0	0	Ki67+	 5626 25530
13817	0	0	Ki67+	 5647 25798
13818	0	0	Ki67+	 5653 25537
13819	0	0	Ki67+	 5657 25517
13820	0	0	Ki67+	 5674 25797
13821	0	0	Ki67+	 5715 26064
13822	0	0	Ki67+	 5722 25545
13823	0	0	Ki67+	 5734 25705
13824	0	0	Ki67+	 5759 25596
13825	0	0	Ki67+	 5760 26070
13826	0	0	Ki67+	 5775 25585
13827	0	0	Ki67+	 5782 26111
13828	0	0	Ki67+	 5791 25614
13829	0	0	Ki67+	 5798 25787
13830	0	0	Ki67+	 5800 26086
13831	0	0	Ki67+	 5815 25764
13832	0	0	Ki67+	 5816 25630
13833	0	0	Ki67+	 5834 26094
13834	0	0	Ki67+	 5836 25614
13835	0	0	Ki67+	 5845 25713
13836	0	0	Ki67+	 5849 25770
13837	0	0	Ki67+	 5854 25811
13838	0	0	Ki67+	 5857 25630
13839	0	0	Ki67+	 5868 25737
13840	0	0	Ki67+	 5880 25777
13841	0	0	Ki67+	 5880 25841
13842	0	0	Ki67+	 5895 25807
13843	0	0	Ki67+	 5897 25652
13844	0	0	Ki67+	 5897 25741
13845	0	0	Ki67+	 5899 25863
13846	0	0	Ki67+	 5906 25767
13847	0	0	Ki67+	 5911 25785
13848	0	0	Ki67+	 5924 26108
13849	0	0	Ki67+	 5935 25719
13850	0	0	Ki67+	 5957 25935
13851	0	0	Ki67+	 5961 25819
13852	0	0	Ki67+	 5967 25960
13853	0	0	Ki67+	 5975 25860
13854	0	0	Ki67+	 5978 26043
13855	0	0	Ki67+	 6015 25719
13856	0	0	Ki67+	 6025 25896
13857	0	0	Ki67+	 6057 25680
13858	0	0	Ki67+	 6064 25916
13859	0	0	Ki67+	 6084 25928
13860	0	0	Ki67+	 6116 25929
13861	0	0	Ki67+	 6147 26025
13862	0	0	Ki67+	 6157 25933
13863	0	0	Ki67+	 6174 25940
13864	0	0	Ki67+	 6234 25598
13865	0	0	Ki67+	 6264 25623
13866	0	0	Ki67+	 6266 25642
13867	0	0	Ki67+	 6285 25614
13868	0	0	Ki67+	 6287 25713
13869	0	0	Ki67+	 6288 25583
13870	0	0	Ki67+	 6304 25615
13871	0	0	Ki67+	 6304 25684
13872	0	0	Ki67+	 6307 26068
13873	0	0	Ki67+	 6316 25546
13874	0	0	Ki67+	 6325 25662
13875	0	0	Ki67+	 6355 25591
13876	0	0	Ki67+	 6364 25561
13877	0	0	Ki67+	 6367 25512
13878	0	0	Ki67+	 6367 25536
13879	0	0	Ki67+	 6374 26093
13880	0	0	Ki67+	 6394 25497
13881	0	0	Ki67+	 6398 25577
13882	0	0	Ki67+	 6414 25509
13883	0	0	Ki67+	 6414 25590
13884	0	0	Ki67+	 6415 26094
13885	0	0	Ki67+	 5619 26733
13886	0	0	Ki67+	 5627 26646
13887	0	0	Ki67+	 5634 26753
13888	0	0	Ki67+	 5642 26487
13889	0	0	Ki67+	 5642 26621
13890	0	0	Ki67+	 5656 26493
13891	0	0	Ki67+	 5688 26306
13892	0	0	Ki67+	 5690 26598
13893	0	0	Ki67+	 5704 26625
13894	0	0	Ki67+	 5721 26599
13895	0	0	Ki67+	 5722 26630
13896	0	0	Ki67+	 5740 26680
13897	0	0	Ki67+	 5743 26644
13898	0	0	Ki67+	 5745 26905
13899	0	0	Ki67+	 5749 26835
13900	0	0	Ki67+	 5752 26556
13901	0	0	Ki67+	 5759 26474
13902	0	0	Ki67+	 5766 26709
13903	0	0	Ki67+	 5771 26662
13904	0	0	Ki67+	 5773 26885
13905	0	0	Ki67+	 5787 26830
13906	0	0	Ki67+	 5793 26866
13907	0	0	Ki67+	 5803 26522
13908	0	0	Ki67+	 5816 26594
13909	0	0	Ki67+	 5818 26904
13910	0	0	Ki67+	 5824 26489
13911	0	0	Ki67+	 5828 26846
13912	0	0	Ki67+	 5835 26478
13913	0	0	Ki67+	 5844 26599
13914	0	0	Ki67+	 5854 26472
13915	0	0	Ki67+	 5860 26543
13916	0	0	Ki67+	 5861 26824
13917	0	0	Ki67+	 5882 26488
13918	0	0	Ki67+	 5892 26522
13919	0	0	Ki67+	 5899 26802
13920	0	0	Ki67+	 5900 26786
13921	0	0	Ki67+	 5903 26509
13922	0	0	Ki67+	 5923 26664
13923	0	0	Ki67+	 5923 26831
13924	0	0	Ki67+	 5932 26474
13925	0	0	Ki67+	 5940 26500
13926	0	0	Ki67+	 5951 26689
13927	0	0	Ki67+	 5957 26353
13928	0	0	Ki67+	 5962 26723
13929	0	0	Ki67+	 5972 26154
13930	0	0	Ki67+	 5980 26569
13931	0	0	Ki67+	 5983 26895
13932	0	0	Ki67+	 5985 26847
13933	0	0	Ki67+	 5991 26494
13934	0	0	Ki67+	 6017 26512
13935	0	0	Ki67+	 6019 26555
13936	0	0	Ki67+	 6021 26204
13937	0	0	Ki67+	 6044 26521
13938	0	0	Ki67+	 6053 26329
13939	0	0	Ki67+	 6056 26543
13940	0	0	Ki67+	 6062 26530
13941	0	0	Ki67+	 6104 26526
13942	0	0	Ki67+	 6155 26173
13943	0	0	Ki67+	 6192 26673
13944	0	0	Ki67+	 6246 26671
13945	0	0	Ki67+	 6249 26878
13946	0	0	Ki67+	 6267 26169
13947	0	0	Ki67+	 6272 26497
13948	0	0	Ki67+	 6299 26768
13949	0	0	Ki67+	 6300 26727
13950	0	0	Ki67+	 6302 26804
13951	0	0	Ki67+	 6305 26853
13952	0	0	Ki67+	 6306 26822
13953	0	0	Ki67+	 6314 26879
13954	0	0	Ki67+	 6315 26756
13955	0	0	Ki67+	 6318 26807
13956	0	0	Ki67+	 6323 26900
13957	0	0	Ki67+	 6328 26771
13958	0	0	Ki67+	 6328 26877
13959	0	0	Ki67+	 6335 26800
13960	0	0	Ki67+	 6338 26854
13961	0	0	Ki67+	 6350 26760
13962	0	0	Ki67+	 6353 26740
13963	0	0	Ki67+	 6359 26816
13964	0	0	Ki67+	 6366 26800
13965	0	0	Ki67+	 6371 26903
13966	0	0	Ki67+	 6374 26858
13967	0	0	Ki67+	 6374 26890
13968	0	0	Ki67+	 6376 26736
13969	0	0	Ki67+	 6378 26239
13970	0	0	Ki67+	 6380 26304
13971	0	0	Ki67+	 6383 26678
13972	0	0	Ki67+	 6387 26804
13973	0	0	Ki67+	 6388 26835
13974	0	0	Ki67+	 6396 26905
13975	0	0	Ki67+	 6403 26693
13976	0	0	Ki67+	 6406 26791
13977	0	0	Ki67+	 6410 26775
13978	0	0	Ki67+	 6411 26883
13979	0	0	Ki67+	 5619 27642
13980	0	0	Ki67+	 5632 27467
13981	0	0	Ki67+	 5638 27426
13982	0	0	Ki67+	 5658 27635
13983	0	0	Ki67+	 5660 27476
13984	0	0	Ki67+	 5664 26982
13985	0	0	Ki67+	 5667 27414
13986	0	0	Ki67+	 5679 26922
13987	0	0	Ki67+	 5690 27437
13988	0	0	Ki67+	 5708 27627
13989	0	0	Ki67+	 5711 26985
13990	0	0	Ki67+	 5714 27137
13991	0	0	Ki67+	 5716 27453
13992	0	0	Ki67+	 5719 27642
13993	0	0	Ki67+	 5723 27490
13994	0	0	Ki67+	 5764 27680
13995	0	0	Ki67+	 5766 27292
13996	0	0	Ki67+	 5772 27016
13997	0	0	Ki67+	 5786 27141
13998	0	0	Ki67+	 5789 27708
13999	0	0	Ki67+	 5796 27517
14000	0	0	Ki67+	 5801 27131
14001	0	0	Ki67+	 5801 27493
14002	0	0	Ki67+	 5819 27164
14003	0	0	Ki67+	 5824 26992
14004	0	0	Ki67+	 5844 26989
14005	0	0	Ki67+	 5854 27560
14006	0	0	Ki67+	 5862 27322
14007	0	0	Ki67+	 5876 27101
14008	0	0	Ki67+	 5881 27364
14009	0	0	Ki67+	 5884 27395
14010	0	0	Ki67+	 5892 27337
14011	0	0	Ki67+	 5896 27314
14012	0	0	Ki67+	 5901 27543
14013	0	0	Ki67+	 5919 27353
14014	0	0	Ki67+	 5939 27596
14015	0	0	Ki67+	 5950 27299
14016	0	0	Ki67+	 5960 27101
14017	0	0	Ki67+	 5961 27083
14018	0	0	Ki67+	 5991 27653
14019	0	0	Ki67+	 5999 27617
14020	0	0	Ki67+	 6017 27546
14021	0	0	Ki67+	 6018 26928
14022	0	0	Ki67+	 6021 27462
14023	0	0	Ki67+	 6024 27256
14024	0	0	Ki67+	 6029 27299
14025	0	0	Ki67+	 6029 27313
14026	0	0	Ki67+	 6042 27097
14027	0	0	Ki67+	 6056 27469
14028	0	0	Ki67+	 6056 27561
14029	0	0	Ki67+	 6058 27577
14030	0	0	Ki67+	 6062 27103
14031	0	0	Ki67+	 6063 27496
14032	0	0	Ki67+	 6072 26961
14033	0	0	Ki67+	 6087 26951
14034	0	0	Ki67+	 6100 26950
14035	0	0	Ki67+	 6118 27283
14036	0	0	Ki67+	 6128 27596
14037	0	0	Ki67+	 6140 27078
14038	0	0	Ki67+	 6186 27502
14039	0	0	Ki67+	 6187 27115
14040	0	0	Ki67+	 6188 27518
14041	0	0	Ki67+	 6196 27561
14042	0	0	Ki67+	 6210 27488
14043	0	0	Ki67+	 6212 27541
14044	0	0	Ki67+	 6216 27530
14045	0	0	Ki67+	 6224 27035
14046	0	0	Ki67+	 6233 27491
14047	0	0	Ki67+	 6233 27501
14048	0	0	Ki67+	 6238 27512
14049	0	0	Ki67+	 6258 27526
14050	0	0	Ki67+	 6264 27659
14051	0	0	Ki67+	 6270 27541
14052	0	0	Ki67+	 6283 27602
14053	0	0	Ki67+	 6285 27586
14054	0	0	Ki67+	 6308 27608
14055	0	0	Ki67+	 6308 27692
14056	0	0	Ki67+	 6318 27593
14057	0	0	Ki67+	 6319 27668
14058	0	0	Ki67+	 6331 27554
14059	0	0	Ki67+	 6332 27617
14060	0	0	Ki67+	 6342 26954
14061	0	0	Ki67+	 6344 27498
14062	0	0	Ki67+	 6345 26924
14063	0	0	Ki67+	 6356 26962
14064	0	0	Ki67+	 6356 27530
14065	0	0	Ki67+	 6357 27304
14066	0	0	Ki67+	 6360 27586
14067	0	0	Ki67+	 6371 27501
14068	0	0	Ki67+	 6380 27592
14069	0	0	Ki67+	 6384 26968
14070	0	0	Ki67+	 6392 26960
14071	0	0	Ki67+	 6392 27632
14072	0	0	Ki67+	 6397 27704
14073	0	0	Ki67+	 6406 27584
14074	0	0	Ki67+	 6406 27677
14075	0	0	Ki67+	 6411 27606
14076	0	0	Ki67+	 5635 27903
14077	0	0	Ki67+	 5636 27956
14078	0	0	Ki67+	 5645 27844
14079	0	0	Ki67+	 5651 27728
14080	0	0	Ki67+	 5661 27870
14081	0	0	Ki67+	 5667 28000
14082	0	0	Ki67+	 5690 27904
14083	0	0	Ki67+	 5696 27724
14084	0	0	Ki67+	 5709 27729
14085	0	0	Ki67+	 5722 28038
14086	0	0	Ki67+	 5732 28072
14087	0	0	Ki67+	 5738 27754
14088	0	0	Ki67+	 5748 28097
14089	0	0	Ki67+	 5757 28153
14090	0	0	Ki67+	 5782 27788
14091	0	0	Ki67+	 5793 27885
14092	0	0	Ki67+	 5793 28149
14093	0	0	Ki67+	 5795 27727
14094	0	0	Ki67+	 5802 28020
14095	0	0	Ki67+	 5823 28035
14096	0	0	Ki67+	 5831 27783
14097	0	0	Ki67+	 5839 27714
14098	0	0	Ki67+	 5839 28109
14099	0	0	Ki67+	 5844 28025
14100	0	0	Ki67+	 5858 28048
14101	0	0	Ki67+	 5869 28110
14102	0	0	Ki67+	 5884 28070
14103	0	0	Ki67+	 5885 28023
14104	0	0	Ki67+	 5900 27939
14105	0	0	Ki67+	 5901 27867
14106	0	0	Ki67+	 5908 27956
14107	0	0	Ki67+	 5911 28044
14108	0	0	Ki67+	 5917 27896
14109	0	0	Ki67+	 5946 28054
14110	0	0	Ki67+	 5958 28020
14111	0	0	Ki67+	 5966 27728
14112	0	0	Ki67+	 6003 27734
14113	0	0	Ki67+	 6006 28330
14114	0	0	Ki67+	 6013 28343
14115	0	0	Ki67+	 6015 27942
14116	0	0	Ki67+	 6023 27893
14117	0	0	Ki67+	 6046 28111
14118	0	0	Ki67+	 6072 28493
14119	0	0	Ki67+	 6081 27857
14120	0	0	Ki67+	 6082 27839
14121	0	0	Ki67+	 6089 28112
14122	0	0	Ki67+	 6095 27935
14123	0	0	Ki67+	 6096 27890
14124	0	0	Ki67+	 6103 28091
14125	0	0	Ki67+	 6115 28317
14126	0	0	Ki67+	 6118 27897
14127	0	0	Ki67+	 6122 27744
14128	0	0	Ki67+	 6142 27805
14129	0	0	Ki67+	 6150 27966
14130	0	0	Ki67+	 6161 27914
14131	0	0	Ki67+	 6163 27954
14132	0	0	Ki67+	 6171 27890
14133	0	0	Ki67+	 6180 28308
14134	0	0	Ki67+	 6189 28324
14135	0	0	Ki67+	 6189 28345
14136	0	0	Ki67+	 6190 28304
14137	0	0	Ki67+	 6202 27918
14138	0	0	Ki67+	 6205 27880
14139	0	0	Ki67+	 6221 27888
14140	0	0	Ki67+	 6226 27863
14141	0	0	Ki67+	 6233 28078
14142	0	0	Ki67+	 6236 28100
14143	0	0	Ki67+	 6262 27901
14144	0	0	Ki67+	 6304 27787
14145	0	0	Ki67+	 6346 27900
14146	0	0	Ki67+	 6399 28060
14147	0	0	Ki67+	 6399 28073
14148	0	0	Ki67+	 6404 27912
14149	0	0	Ki67+	 6407 27886
14150	0	0	Ki67+	 5619 28620
14151	0	0	Ki67+	 5625 29170
14152	0	0	Ki67+	 5633 29142
14153	0	0	Ki67+	 5635 28684
14154	0	0	Ki67+	 5642 28804
14155	0	0	Ki67+	 5646 29053
14156	0	0	Ki67+	 5652 28609
14157	0	0	Ki67+	 5656 28787
14158	0	0	Ki67+	 5667 28603
14159	0	0	Ki67+	 5668 29271
14160	0	0	Ki67+	 5679 28707
14161	0	0	Ki67+	 5683 29309
14162	0	0	Ki67+	 5684 29198
14163	0	0	Ki67+	 5693 28889
14164	0	0	Ki67+	 5708 28713
14165	0	0	Ki67+	 5712 29184
14166	0	0	Ki67+	 5720 28704
14167	0	0	Ki67+	 5722 29224
14168	0	0	Ki67+	 5733 28882
14169	0	0	Ki67+	 5739 29061
14170	0	0	Ki67+	 5749 28676
14171	0	0	Ki67+	 5760 28887
14172	0	0	Ki67+	 5762 28934
14173	0	0	Ki67+	 5771 28699
14174	0	0	Ki67+	 5773 29224
14175	0	0	Ki67+	 5782 28682
14176	0	0	Ki67+	 5786 28662
14177	0	0	Ki67+	 5787 29019
14178	0	0	Ki67+	 5811 28887
14179	0	0	Ki67+	 5818 28649
14180	0	0	Ki67+	 5821 28685
14181	0	0	Ki67+	 5835 28883
14182	0	0	Ki67+	 5840 28672
14183	0	0	Ki67+	 5841 28695
14184	0	0	Ki67+	 5849 29079
14185	0	0	Ki67+	 5851 28633
14186	0	0	Ki67+	 5856 29016
14187	0	0	Ki67+	 5872 29084
14188	0	0	Ki67+	 5917 29218
14189	0	0	Ki67+	 5919 29231
14190	0	0	Ki67+	 5926 28854
14191	0	0	Ki67+	 5951 29265
14192	0	0	Ki67+	 5957 29242
14193	0	0	Ki67+	 5961 28846
14194	0	0	Ki67+	 5975 28800
14195	0	0	Ki67+	 5975 29269
14196	0	0	Ki67+	 5976 28818
14197	0	0	Ki67+	 5980 28660
14198	0	0	Ki67+	 5987 29247
14199	0	0	Ki67+	 6002 28660
14200	0	0	Ki67+	 6003 28640
14201	0	0	Ki67+	 6004 29208
14202	0	0	Ki67+	 6005 28815
14203	0	0	Ki67+	 6006 29161
14204	0	0	Ki67+	 6009 29270
14205	0	0	Ki67+	 6026 28805
14206	0	0	Ki67+	 6042 29298
14207	0	0	Ki67+	 6044 28859
14208	0	0	Ki67+	 6044 28891
14209	0	0	Ki67+	 6062 28770
14210	0	0	Ki67+	 6065 29257
14211	0	0	Ki67+	 6079 28690
14212	0	0	Ki67+	 6081 28709
14213	0	0	Ki67+	 6100 29211
14214	0	0	Ki67+	 6121 28947
14215	0	0	Ki67+	 6128 28890
14216	0	0	Ki67+	 6162 28969
14217	0	0	Ki67+	 6166 28792
14218	0	0	Ki67+	 6199 28775
14219	0	0	Ki67+	 6214 29291
14220	0	0	Ki67+	 6233 28754
14221	0	0	Ki67+	 6267 28815
14222	0	0	Ki67+	 6285 28722
14223	0	0	Ki67+	 6290 28775
14224	0	0	Ki67+	 6314 28774
14225	0	0	Ki67+	 6320 28763
14226	0	0	Ki67+	 6322 28911
14227	0	0	Ki67+	 6346 28982
14228	0	0	Ki67+	 6362 28803
14229	0	0	Ki67+	 6366 28603
14230	0	0	Ki67+	 6380 28900
14231	0	0	Ki67+	 6391 28780
14232	0	0	Ki67+	 6395 28869
14233	0	0	Ki67+	 6402 29007
14234	0	0	Ki67+	 5661 29751
14235	0	0	Ki67+	 5662 29631
14236	0	0	Ki67+	 5670 29480
14237	0	0	Ki67+	 5671 29330
14238	0	0	Ki67+	 5738 29758
14239	0	0	Ki67+	 5745 29736
14240	0	0	Ki67+	 5786 29745
14241	0	0	Ki67+	 5796 30057
14242	0	0	Ki67+	 5797 29624
14243	0	0	Ki67+	 5808 30077
14244	0	0	Ki67+	 5818 30041
14245	0	0	Ki67+	 5821 29639
14246	0	0	Ki67+	 5825 29655
14247	0	0	Ki67+	 5852 29661
14248	0	0	Ki67+	 5872 29889
14249	0	0	Ki67+	 5880 29435
14250	0	0	Ki67+	 5924 29700
14251	0	0	Ki67+	 5937 29519
14252	0	0	Ki67+	 5947 29456
14253	0	0	Ki67+	 5965 29494
14254	0	0	Ki67+	 5976 29338
14255	0	0	Ki67+	 5977 30026
14256	0	0	Ki67+	 5979 30043
14257	0	0	Ki67+	 5984 29828
14258	0	0	Ki67+	 5990 29930
14259	0	0	Ki67+	 6011 29931
14260	0	0	Ki67+	 6048 29860
14261	0	0	Ki67+	 6048 29883
14262	0	0	Ki67+	 6056 29449
14263	0	0	Ki67+	 6073 29970
14264	0	0	Ki67+	 6082 29805
14265	0	0	Ki67+	 6105 29586
14266	0	0	Ki67+	 6110 29512
14267	0	0	Ki67+	 6126 29644
14268	0	0	Ki67+	 6129 30110
14269	0	0	Ki67+	 6155 30004
14270	0	0	Ki67+	 6156 29796
14271	0	0	Ki67+	 6156 29893
14272	0	0	Ki67+	 6161 29822
14273	0	0	Ki67+	 6168 29533
14274	0	0	Ki67+	 6181 29914
14275	0	0	Ki67+	 6186 29931
14276	0	0	Ki67+	 6188 29456
14277	0	0	Ki67+	 6206 29902
14278	0	0	Ki67+	 6217 29485
14279	0	0	Ki67+	 6239 29461
14280	0	0	Ki67+	 6261 29808
14281	0	0	Ki67+	 6275 29777
14282	0	0	Ki67+	 6285 30092
14283	0	0	Ki67+	 6308 29580
14284	0	0	Ki67+	 6328 29758
14285	0	0	Ki67+	 5617 30689
14286	0	0	Ki67+	 5641 30672
14287	0	0	Ki67+	 5658 30388
14288	0	0	Ki67+	 5664 30360
14289	0	0	Ki67+	 5665 30402
14290	0	0	Ki67+	 5678 30481
14291	0	0	Ki67+	 5682 30158
14292	0	0	Ki67+	 5690 30903
14293	0	0	Ki67+	 5699 30596
14294	0	0	Ki67+	 5700 30295
14295	0	0	Ki67+	 5701 30513
14296	0	0	Ki67+	 5704 30839
14297	0	0	Ki67+	 5710 30493
14298	0	0	Ki67+	 5720 30518
14299	0	0	Ki67+	 5736 30731
14300	0	0	Ki67+	 5737 30257
14301	0	0	Ki67+	 5748 30663
14302	0	0	Ki67+	 5750 30231
14303	0	0	Ki67+	 5756 30466
14304	0	0	Ki67+	 5766 30421
14305	0	0	Ki67+	 5776 30196
14306	0	0	Ki67+	 5778 30438
14307	0	0	Ki67+	 5783 30397
14308	0	0	Ki67+	 5787 30416
14309	0	0	Ki67+	 5816 30152
14310	0	0	Ki67+	 5825 30358
14311	0	0	Ki67+	 5826 30553
14312	0	0	Ki67+	 5837 30256
14313	0	0	Ki67+	 5841 30169
14314	0	0	Ki67+	 5845 30136
14315	0	0	Ki67+	 5845 30334
14316	0	0	Ki67+	 5883 30271
14317	0	0	Ki67+	 5883 30583
14318	0	0	Ki67+	 5891 30573
14319	0	0	Ki67+	 5902 30755
14320	0	0	Ki67+	 5913 30801
14321	0	0	Ki67+	 5922 30910
14322	0	0	Ki67+	 5923 30852
14323	0	0	Ki67+	 5923 30898
14324	0	0	Ki67+	 5939 30893
14325	0	0	Ki67+	 5964 30789
14326	0	0	Ki67+	 5970 30891
14327	0	0	Ki67+	 5973 30815
14328	0	0	Ki67+	 6000 30158
14329	0	0	Ki67+	 6001 30891
14330	0	0	Ki67+	 6007 30364
14331	0	0	Ki67+	 6010 30647
14332	0	0	Ki67+	 6028 30380
14333	0	0	Ki67+	 6034 30226
14334	0	0	Ki67+	 6038 30887
14335	0	0	Ki67+	 6040 30239
14336	0	0	Ki67+	 6052 30429
14337	0	0	Ki67+	 6064 30426
14338	0	0	Ki67+	 6068 30784
14339	0	0	Ki67+	 6088 30882
14340	0	0	Ki67+	 6093 30769
14341	0	0	Ki67+	 6117 30741
14342	0	0	Ki67+	 6121 30659
14343	0	0	Ki67+	 6126 30143
14344	0	0	Ki67+	 6130 30555
14345	0	0	Ki67+	 6134 30434
14346	0	0	Ki67+	 6165 30886
14347	0	0	Ki67+	 6217 30688
14348	0	0	Ki67+	 6233 30338
14349	0	0	Ki67+	 6234 30424
14350	0	0	Ki67+	 6244 30366
14351	0	0	Ki67+	 6244 30622
14352	0	0	Ki67+	 6281 30565
14353	0	0	Ki67+	 6281 30643
14354	0	0	Ki67+	 6299 30742
14355	0	0	Ki67+	 6306 30558
14356	0	0	Ki67+	 6318 30639
14357	0	0	Ki67+	 6327 30460
14358	0	0	Ki67+	 6360 30293
14359	0	0	Ki67+	 6385 30426
14360	0	0	Ki67+	 6396 30437
14361	0	0	Ki67+	 6397 30623
14362	0	0	Ki67+	 5636 31255
14363	0	0	Ki67+	 5641 31356
14364	0	0	Ki67+	 5641 31537
14365	0	0	Ki67+	 5650 31244
14366	0	0	Ki67+	 5659 31345
14367	0	0	Ki67+	 5670 31502
14368	0	0	Ki67+	 5674 31559
14369	0	0	Ki67+	 5674 31626
14370	0	0	Ki67+	 5681 31357
14371	0	0	Ki67+	 5696 31350
14372	0	0	Ki67+	 5698 30982
14373	0	0	Ki67+	 5701 31227
14374	0	0	Ki67+	 5705 31302
14375	0	0	Ki67+	 5706 31252
14376	0	0	Ki67+	 5710 31086
14377	0	0	Ki67+	 5710 31364
14378	0	0	Ki67+	 5713 31281
14379	0	0	Ki67+	 5713 31329
14380	0	0	Ki67+	 5719 31121
14381	0	0	Ki67+	 5732 31337
14382	0	0	Ki67+	 5735 31298
14383	0	0	Ki67+	 5737 31676
14384	0	0	Ki67+	 5738 31250
14385	0	0	Ki67+	 5746 31310
14386	0	0	Ki67+	 5748 31682
14387	0	0	Ki67+	 5751 31644
14388	0	0	Ki67+	 5754 30976
14389	0	0	Ki67+	 5755 30947
14390	0	0	Ki67+	 5758 31329
14391	0	0	Ki67+	 5764 31311
14392	0	0	Ki67+	 5771 31176
14393	0	0	Ki67+	 5772 31224
14394	0	0	Ki67+	 5774 31187
14395	0	0	Ki67+	 5782 31372
14396	0	0	Ki67+	 5785 31342
14397	0	0	Ki67+	 5798 31311
14398	0	0	Ki67+	 5803 31625
14399	0	0	Ki67+	 5808 31240
14400	0	0	Ki67+	 5809 31640
14401	0	0	Ki67+	 5811 31156
14402	0	0	Ki67+	 5813 31371
14403	0	0	Ki67+	 5819 31335
14404	0	0	Ki67+	 5826 31205
14405	0	0	Ki67+	 5835 31146
14406	0	0	Ki67+	 5835 31342
14407	0	0	Ki67+	 5836 31377
14408	0	0	Ki67+	 5839 31647
14409	0	0	Ki67+	 5843 31636
14410	0	0	Ki67+	 5847 31219
14411	0	0	Ki67+	 5870 31130
14412	0	0	Ki67+	 5871 31248
14413	0	0	Ki67+	 5871 31566
14414	0	0	Ki67+	 5880 31409
14415	0	0	Ki67+	 5886 31244
14416	0	0	Ki67+	 5898 31439
14417	0	0	Ki67+	 5902 31415
14418	0	0	Ki67+	 5913 31129
14419	0	0	Ki67+	 5915 31452
14420	0	0	Ki67+	 5924 31492
14421	0	0	Ki67+	 5926 31330
14422	0	0	Ki67+	 5939 31208
14423	0	0	Ki67+	 5940 31278
14424	0	0	Ki67+	 5941 30931
14425	0	0	Ki67+	 5947 30967
14426	0	0	Ki67+	 5951 31397
14427	0	0	Ki67+	 5956 31409
14428	0	0	Ki67+	 5957 31289
14429	0	0	Ki67+	 5959 31371
14430	0	0	Ki67+	 5959 31454
14431	0	0	Ki67+	 5968 31284
14432	0	0	Ki67+	 5971 31405
14433	0	0	Ki67+	 5973 31423
14434	0	0	Ki67+	 5977 30975
14435	0	0	Ki67+	 5985 31398
14436	0	0	Ki67+	 5986 31260
14437	0	0	Ki67+	 5989 31089
14438	0	0	Ki67+	 5992 31408
14439	0	0	Ki67+	 5998 31609
14440	0	0	Ki67+	 6000 31443
14441	0	0	Ki67+	 6011 31590
14442	0	0	Ki67+	 6026 31181
14443	0	0	Ki67+	 6056 31215
14444	0	0	Ki67+	 6064 31499
14445	0	0	Ki67+	 6068 31534
14446	0	0	Ki67+	 6084 31175
14447	0	0	Ki67+	 6117 31124
14448	0	0	Ki67+	 6118 31288
14449	0	0	Ki67+	 6123 31344
14450	0	0	Ki67+	 6131 31323
14451	0	0	Ki67+	 6150 31231
14452	0	0	Ki67+	 6173 31210
14453	0	0	Ki67+	 6179 31599
14454	0	0	Ki67+	 6186 31103
14455	0	0	Ki67+	 6199 31358
14456	0	0	Ki67+	 6204 31245
14457	0	0	Ki67+	 6208 31259
14458	0	0	Ki67+	 6220 31250
14459	0	0	Ki67+	 6241 31530
14460	0	0	Ki67+	 6253 31076
14461	0	0	Ki67+	 6259 31066
14462	0	0	Ki67+	 6262 31509
14463	0	0	Ki67+	 6323 31081
14464	0	0	Ki67+	 6329 30924
14465	0	0	Ki67+	 6339 31076
14466	0	0	Ki67+	 6366 31063
14467	0	0	Ki67+	 5664 32024
14468	0	0	Ki67+	 5671 31714
14469	0	0	Ki67+	 5685 31825
14470	0	0	Ki67+	 5685 32231
14471	0	0	Ki67+	 5693 31994
14472	0	0	Ki67+	 5698 31744
14473	0	0	Ki67+	 5709 31967
14474	0	0	Ki67+	 5719 32110
14475	0	0	Ki67+	 5719 32222
14476	0	0	Ki67+	 5735 32273
14477	0	0	Ki67+	 5744 31901
14478	0	0	Ki67+	 5760 31883
14479	0	0	Ki67+	 5780 32287
14480	0	0	Ki67+	 5782 31826
14481	0	0	Ki67+	 5784 31815
14482	0	0	Ki67+	 5793 31875
14483	0	0	Ki67+	 5793 32209
14484	0	0	Ki67+	 5797 31741
14485	0	0	Ki67+	 5801 32103
14486	0	0	Ki67+	 5813 32111
14487	0	0	Ki67+	 5817 32233
14488	0	0	Ki67+	 5853 31757
14489	0	0	Ki67+	 5870 32014
14490	0	0	Ki67+	 5900 31846
14491	0	0	Ki67+	 5909 31974
14492	0	0	Ki67+	 5912 31824
14493	0	0	Ki67+	 5918 32015
14494	0	0	Ki67+	 5918 32238
14495	0	0	Ki67+	 5932 32324
14496	0	0	Ki67+	 5944 31850
14497	0	0	Ki67+	 5951 32283
14498	0	0	Ki67+	 5953 32456
14499	0	0	Ki67+	 5954 31809
14500	0	0	Ki67+	 5959 31943
14501	0	0	Ki67+	 5961 31851
14502	0	0	Ki67+	 5970 32423
14503	0	0	Ki67+	 5979 32247
14504	0	0	Ki67+	 5993 31799
14505	0	0	Ki67+	 6037 31810
14506	0	0	Ki67+	 6041 32276
14507	0	0	Ki67+	 6043 31790
14508	0	0	Ki67+	 6049 31958
14509	0	0	Ki67+	 6054 32507
14510	0	0	Ki67+	 6072 31752
14511	0	0	Ki67+	 6085 31926
14512	0	0	Ki67+	 6086 31727
14513	0	0	Ki67+	 6095 31752
14514	0	0	Ki67+	 6105 31882
14515	0	0	Ki67+	 6106 32008
14516	0	0	Ki67+	 6111 31718
14517	0	0	Ki67+	 6112 31863
14518	0	0	Ki67+	 6114 31934
14519	0	0	Ki67+	 6119 32035
14520	0	0	Ki67+	 6127 31737
14521	0	0	Ki67+	 6132 32302
14522	0	0	Ki67+	 6137 31891
14523	0	0	Ki67+	 6139 32189
14524	0	0	Ki67+	 6155 31724
14525	0	0	Ki67+	 6180 32173
14526	0	0	Ki67+	 6191 32360
14527	0	0	Ki67+	 6224 32386
14528	0	0	Ki67+	 6272 31958
14529	0	0	Ki67+	 6289 31938
14530	0	0	Ki67+	 6335 32214
14531	0	0	Ki67+	 6346 32170
14532	0	0	Ki67+	 6369 31880
14533	0	0	Ki67+	 6370 32156
14534	0	0	Ki67+	 6396 32474
14535	0	0	Ki67+	 6402 32146
14536	0	0	Ki67+	 6409 31758
14537	0	0	Ki67+	 6414 32434
14538	0	0	Ki67+	 5659 33028
14539	0	0	Ki67+	 5710 32524
14540	0	0	Ki67+	 5733 32651
14541	0	0	Ki67+	 5846 32822
14542	0	0	Ki67+	 5887 32668
14543	0	0	Ki67+	 5947 32537
14544	0	0	Ki67+	 5980 33270
14545	0	0	Ki67+	 5989 32608
14546	0	0	Ki67+	 6017 32627
14547	0	0	Ki67+	 6033 33299
14548	0	0	Ki67+	 6078 32573
14549	0	0	Ki67+	 6124 32576
14550	0	0	Ki67+	 6141 32573
14551	0	0	Ki67+	 6144 32906
14552	0	0	Ki67+	 6159 32840
14553	0	0	Ki67+	 6162 33214
14554	0	0	Ki67+	 6174 33235
14555	0	0	Ki67+	 6176 32890
14556	0	0	Ki67+	 6187 32574
14557	0	0	Ki67+	 6193 33004
14558	0	0	Ki67+	 6203 32807
14559	0	0	Ki67+	 6207 32988
14560	0	0	Ki67+	 6218 32590
14561	0	0	Ki67+	 6245 32804
14562	0	0	Ki67+	 6263 32880
14563	0	0	Ki67+	 6265 32593
14564	0	0	Ki67+	 6297 32601
14565	0	0	Ki67+	 6298 32838
14566	0	0	Ki67+	 6301 32611
14567	0	0	Ki67+	 6310 32856
14568	0	0	Ki67+	 6312 32834
14569	0	0	Ki67+	 6343 32745
14570	0	0	Ki67+	 6355 32695
14571	0	0	Ki67+	 6363 33048
14572	0	0	Ki67+	 6370 32743
14573	0	0	Ki67+	 6372 32542
14574	0	0	Ki67+	 6398 32665
14575	0	0	Ki67+	 6401 33207
14576	0	0	Ki67+	 6414 33038
14577	0	0	Ki67+	 6415 32991
14578	0	0	Ki67+	 5655 33814
14579	0	0	Ki67+	 5698 33906
14580	0	0	Ki67+	 5751 33424
14581	0	0	Ki67+	 5755 34085
14582	0	0	Ki67+	 5776 33852
14583	0	0	Ki67+	 5794 33811
14584	0	0	Ki67+	 5799 33736
14585	0	0	Ki67+	 5802 33562
14586	0	0	Ki67+	 5822 33569
14587	0	0	Ki67+	 5824 33790
14588	0	0	Ki67+	 5878 33808
14589	0	0	Ki67+	 5924 34101
14590	0	0	Ki67+	 5940 34033
14591	0	0	Ki67+	 5989 33798
14592	0	0	Ki67+	 5995 33575
14593	0	0	Ki67+	 6013 33931
14594	0	0	Ki67+	 6040 34021
14595	0	0	Ki67+	 6046 33856
14596	0	0	Ki67+	 6048 33881
14597	0	0	Ki67+	 6057 33613
14598	0	0	Ki67+	 6066 33544
14599	0	0	Ki67+	 6079 33653
14600	0	0	Ki67+	 6086 34068
14601	0	0	Ki67+	 6105 33625
14602	0	0	Ki67+	 6121 33768
14603	0	0	Ki67+	 6133 33635
14604	0	0	Ki67+	 6136 33527
14605	0	0	Ki67+	 6175 33507
14606	0	0	Ki67+	 6179 33537
14607	0	0	Ki67+	 6204 33490
14608	0	0	Ki67+	 6220 33600
14609	0	0	Ki67+	 6225 33715
14610	0	0	Ki67+	 6236 33724
14611	0	0	Ki67+	 6244 33597
14612	0	0	Ki67+	 6268 33702
14613	0	0	Ki67+	 6300 33563
14614	0	0	Ki67+	 6330 34085
14615	0	0	Ki67+	 5626 34290
14616	0	0	Ki67+	 5663 34605
14617	0	0	Ki67+	 5684 34299
14618	0	0	Ki67+	 5686 34712
14619	0	0	Ki67+	 5687 34486
14620	0	0	Ki67+	 5690 34235
14621	0	0	Ki67+	 5690 34260
14622	0	0	Ki67+	 5708 34182
14623	0	0	Ki67+	 5712 34788
14624	0	0	Ki67+	 5721 34165
14625	0	0	Ki67+	 5724 34113
14626	0	0	Ki67+	 5725 34795
14627	0	0	Ki67+	 5728 34208
14628	0	0	Ki67+	 5730 34666
14629	0	0	Ki67+	 5735 34475
14630	0	0	Ki67+	 5736 34309
14631	0	0	Ki67+	 5750 34692
14632	0	0	Ki67+	 5766 34263
14633	0	0	Ki67+	 5772 34437
14634	0	0	Ki67+	 5774 34727
14635	0	0	Ki67+	 5777 34180
14636	0	0	Ki67+	 5795 34816
14637	0	0	Ki67+	 5802 34630
14638	0	0	Ki67+	 5814 34518
14639	0	0	Ki67+	 5814 34604
14640	0	0	Ki67+	 5818 34804
14641	0	0	Ki67+	 5821 34542
14642	0	0	Ki67+	 5822 34572
14643	0	0	Ki67+	 5828 34394
14644	0	0	Ki67+	 5830 34188
14645	0	0	Ki67+	 5898 34641
14646	0	0	Ki67+	 5906 34180
14647	0	0	Ki67+	 5907 34675
14648	0	0	Ki67+	 5919 34620
14649	0	0	Ki67+	 5924 34576
14650	0	0	Ki67+	 5931 34380
14651	0	0	Ki67+	 5932 34452
14652	0	0	Ki67+	 5934 34591
14653	0	0	Ki67+	 5939 34484
14654	0	0	Ki67+	 5954 34560
14655	0	0	Ki67+	 5964 34481
14656	0	0	Ki67+	 5971 34370
14657	0	0	Ki67+	 5976 34397
14658	0	0	Ki67+	 5979 34482
14659	0	0	Ki67+	 5984 34741
14660	0	0	Ki67+	 6002 34327
14661	0	0	Ki67+	 6007 34418
14662	0	0	Ki67+	 6009 34463
14663	0	0	Ki67+	 6009 34592
14664	0	0	Ki67+	 6014 34525
14665	0	0	Ki67+	 6046 34232
14666	0	0	Ki67+	 6074 34380
14667	0	0	Ki67+	 6082 34441
14668	0	0	Ki67+	 6090 34259
14669	0	0	Ki67+	 6091 34422
14670	0	0	Ki67+	 6102 34482
[truncated: 3,088,610 more chars]
