# Supplementary material for: Data-Driven Discovery of Immune Contexture Biomarkers
Source: Front Oncol. 2018 Dec 18;8:627. doi: 10.3389/fonc.2018.00627 (PMC6305402; doi:10.3389/fonc.2018.00627)
Supplement: Data Sheet 3.zip — The MSI/MSS dataset used for the identification and assessment of discriminatory features (sections 3.2, 3.3, and 3.4) is provided as a collection of text files describing regions, markers, and metadata (part 1/3). [file Data_Sheet_3.zip › MSIMSSDataset/89863_ImageObjects.txt]

barcode_target	16-006462_P1_12103_MSS-MSI_1810 [5 channels]
barcode_origin	0
workflow_target	CD8-CD3-CD4-Ki67-DAPI_generic.wsa 
workflow_target_version	 build f14999727a346af05f524693b44526002539cc76, workflows f149997 2016-05-23 with local changes
workflow_origin	0
workflow_origin_version	0
iH	51584
iW	59088
user	txdsapps
hostname	RPZMB000021

1	0	0	Ki67+	 1499 34836
2	0	0	Ki67+	 1524 34580
3	0	0	Ki67+	 1565 34564
4	0	0	Ki67+	 1580 34542
5	0	0	Ki67+	 1616 34516
6	0	0	Ki67+	 1648 34666
7	0	0	Ki67+	 1091 35174
8	0	0	Ki67+	 1251 35671
9	0	0	Ki67+	 1263 35039
10	0	0	Ki67+	 1278 35659
11	0	0	Ki67+	 1292 35675
12	0	0	Ki67+	 1299 34951
13	0	0	Ki67+	 1306 35669
14	0	0	Ki67+	 1334 35622
15	0	0	Ki67+	 1342 35652
16	0	0	Ki67+	 1349 35641
17	0	0	Ki67+	 1354 35625
18	0	0	Ki67+	 1363 35616
19	0	0	Ki67+	 1368 35599
20	0	0	Ki67+	 1375 35677
21	0	0	Ki67+	 1385 35597
22	0	0	Ki67+	 1390 35627
23	0	0	Ki67+	 1417 35598
24	0	0	Ki67+	 1421 35505
25	0	0	Ki67+	 1431 35654
26	0	0	Ki67+	 1437 35479
27	0	0	Ki67+	 1438 35612
28	0	0	Ki67+	 1439 34926
29	0	0	Ki67+	 1450 35505
30	0	0	Ki67+	 1455 35655
31	0	0	Ki67+	 1462 35465
32	0	0	Ki67+	 1479 35628
33	0	0	Ki67+	 1483 35502
34	0	0	Ki67+	 1485 35440
35	0	0	Ki67+	 1489 35671
36	0	0	Ki67+	 1495 35653
37	0	0	Ki67+	 1498 35476
38	0	0	Ki67+	 1505 35500
39	0	0	Ki67+	 1506 35677
40	0	0	Ki67+	 1514 35533
41	0	0	Ki67+	 1514 35629
42	0	0	Ki67+	 1531 35493
43	0	0	Ki67+	 1532 35450
44	0	0	Ki67+	 1534 35404
45	0	0	Ki67+	 1541 35458
46	0	0	Ki67+	 1548 35556
47	0	0	Ki67+	 1555 35515
48	0	0	Ki67+	 1558 35391
49	0	0	Ki67+	 1558 35425
50	0	0	Ki67+	 1561 35582
51	0	0	Ki67+	 1568 35405
52	0	0	Ki67+	 1568 35476
53	0	0	Ki67+	 1580 35551
54	0	0	Ki67+	 1583 35378
55	0	0	Ki67+	 1586 35441
56	0	0	Ki67+	 1588 35519
57	0	0	Ki67+	 1590 35463
58	0	0	Ki67+	 1595 35594
59	0	0	Ki67+	 1603 35416
60	0	0	Ki67+	 1606 35456
61	0	0	Ki67+	 1608 35510
62	0	0	Ki67+	 1608 35545
63	0	0	Ki67+	 1611 35485
64	0	0	Ki67+	 1612 35579
65	0	0	Ki67+	 1624 35386
66	0	0	Ki67+	 1633 35548
67	0	0	Ki67+	 1633 35574
68	0	0	Ki67+	 1634 35528
69	0	0	Ki67+	 1635 35651
70	0	0	Ki67+	 1640 35442
71	0	0	Ki67+	 1644 35465
72	0	0	Ki67+	 1645 35606
73	0	0	Ki67+	 1648 35406
74	0	0	Ki67+	 1650 35595
75	0	0	Ki67+	 1653 35334
76	0	0	Ki67+	 1654 35361
77	0	0	Ki67+	 1656 35496
78	0	0	Ki67+	 1665 35641
79	0	0	Ki67+	 1672 35668
80	0	0	Ki67+	 1676 35377
81	0	0	Ki67+	 1677 35433
82	0	0	Ki67+	 1679 35609
83	0	0	Ki67+	 1682 35491
84	0	0	Ki67+	 1687 35621
85	0	0	Ki67+	 1688 35349
86	0	0	Ki67+	 1691 35337
87	0	0	Ki67+	 1691 35655
88	0	0	Ki67+	 1693 35406
89	0	0	Ki67+	 1694 35502
90	0	0	Ki67+	 1699 35537
91	0	0	Ki67+	 1700 35489
92	0	0	Ki67+	 1701 35450
93	0	0	Ki67+	 1706 35309
94	0	0	Ki67+	 1709 35530
95	0	0	Ki67+	 1714 35344
96	0	0	Ki67+	 1715 35626
97	0	0	Ki67+	 1719 35593
98	0	0	Ki67+	 1722 35645
99	0	0	Ki67+	 1723 35375
100	0	0	Ki67+	 1724 35549
101	0	0	Ki67+	 1727 35486
102	0	0	Ki67+	 1728 35429
103	0	0	Ki67+	 1728 35452
104	0	0	Ki67+	 1731 35537
105	0	0	Ki67+	 1732 35307
106	0	0	Ki67+	 1734 35317
107	0	0	Ki67+	 1735 35508
108	0	0	Ki67+	 1738 35575
109	0	0	Ki67+	 1739 35623
110	0	0	Ki67+	 1741 35485
111	0	0	Ki67+	 956 35978
112	0	0	Ki67+	 960 35997
113	0	0	Ki67+	 977 36021
114	0	0	Ki67+	 986 35974
115	0	0	Ki67+	 1008 35930
116	0	0	Ki67+	 1016 35945
117	0	0	Ki67+	 1030 35945
118	0	0	Ki67+	 1032 36084
119	0	0	Ki67+	 1034 35983
120	0	0	Ki67+	 1035 36129
121	0	0	Ki67+	 1037 36095
122	0	0	Ki67+	 1043 35963
123	0	0	Ki67+	 1049 35991
124	0	0	Ki67+	 1050 35922
125	0	0	Ki67+	 1053 36091
126	0	0	Ki67+	 1063 35986
127	0	0	Ki67+	 1066 36082
128	0	0	Ki67+	 1075 35894
129	0	0	Ki67+	 1077 35950
130	0	0	Ki67+	 1084 35879
131	0	0	Ki67+	 1089 35936
132	0	0	Ki67+	 1089 36167
133	0	0	Ki67+	 1092 36128
134	0	0	Ki67+	 1097 35789
135	0	0	Ki67+	 1098 36077
136	0	0	Ki67+	 1102 35925
137	0	0	Ki67+	 1106 35825
138	0	0	Ki67+	 1106 36169
139	0	0	Ki67+	 1110 35960
140	0	0	Ki67+	 1111 35915
141	0	0	Ki67+	 1111 36072
142	0	0	Ki67+	 1113 35859
143	0	0	Ki67+	 1116 35769
144	0	0	Ki67+	 1117 35892
145	0	0	Ki67+	 1123 35792
146	0	0	Ki67+	 1127 36128
147	0	0	Ki67+	 1129 36143
148	0	0	Ki67+	 1133 36102
149	0	0	Ki67+	 1137 36183
150	0	0	Ki67+	 1140 35746
151	0	0	Ki67+	 1146 35773
152	0	0	Ki67+	 1147 36147
153	0	0	Ki67+	 1150 35958
154	0	0	Ki67+	 1153 35913
155	0	0	Ki67+	 1155 35899
156	0	0	Ki67+	 1157 35835
157	0	0	Ki67+	 1161 35810
158	0	0	Ki67+	 1162 36131
159	0	0	Ki67+	 1166 35732
160	0	0	Ki67+	 1166 35870
161	0	0	Ki67+	 1167 36107
162	0	0	Ki67+	 1168 36189
163	0	0	Ki67+	 1176 35935
164	0	0	Ki67+	 1182 35798
165	0	0	Ki67+	 1182 35903
166	0	0	Ki67+	 1182 36152
167	0	0	Ki67+	 1185 35710
168	0	0	Ki67+	 1189 36214
169	0	0	Ki67+	 1194 35850
170	0	0	Ki67+	 1194 36178
171	0	0	Ki67+	 1195 35764
172	0	0	Ki67+	 1196 35739
173	0	0	Ki67+	 1210 36141
174	0	0	Ki67+	 1214 35707
175	0	0	Ki67+	 1216 35797
176	0	0	Ki67+	 1216 35937
177	0	0	Ki67+	 1220 36247
178	0	0	Ki67+	 1221 35720
179	0	0	Ki67+	 1228 36199
180	0	0	Ki67+	 1229 36231
181	0	0	Ki67+	 1230 35835
182	0	0	Ki67+	 1232 36109
183	0	0	Ki67+	 1237 36172
184	0	0	Ki67+	 1239 36157
185	0	0	Ki67+	 1242 35774
186	0	0	Ki67+	 1244 35705
187	0	0	Ki67+	 1246 35746
188	0	0	Ki67+	 1252 36143
189	0	0	Ki67+	 1255 35813
190	0	0	Ki67+	 1260 36183
191	0	0	Ki67+	 1263 36118
192	0	0	Ki67+	 1267 36220
193	0	0	Ki67+	 1271 36198
194	0	0	Ki67+	 1272 35705
195	0	0	Ki67+	 1279 35747
196	0	0	Ki67+	 1279 36146
197	0	0	Ki67+	 1280 36178
198	0	0	Ki67+	 1283 35798
199	0	0	Ki67+	 1285 35766
200	0	0	Ki67+	 1289 35686
201	0	0	Ki67+	 1293 36258
202	0	0	Ki67+	 1302 36142
203	0	0	Ki67+	 1303 35690
204	0	0	Ki67+	 1306 36171
205	0	0	Ki67+	 1308 35703
206	0	0	Ki67+	 1309 35733
207	0	0	Ki67+	 1310 35752
208	0	0	Ki67+	 1310 35774
209	0	0	Ki67+	 1312 36219
210	0	0	Ki67+	 1313 35851
211	0	0	Ki67+	 1325 36269
212	0	0	Ki67+	 1326 35748
213	0	0	Ki67+	 1326 36203
214	0	0	Ki67+	 1329 35705
215	0	0	Ki67+	 1333 35695
216	0	0	Ki67+	 1335 36278
217	0	0	Ki67+	 1336 35720
218	0	0	Ki67+	 1337 35747
219	0	0	Ki67+	 1342 36244
220	0	0	Ki67+	 1342 36269
221	0	0	Ki67+	 1354 35824
222	0	0	Ki67+	 1354 36211
223	0	0	Ki67+	 1355 35939
224	0	0	Ki67+	 1361 35928
225	0	0	Ki67+	 1369 35789
226	0	0	Ki67+	 1370 35690
227	0	0	Ki67+	 1372 35719
228	0	0	Ki67+	 1373 35740
229	0	0	Ki67+	 1375 35894
230	0	0	Ki67+	 1375 36293
231	0	0	Ki67+	 1385 36230
232	0	0	Ki67+	 1389 36210
233	0	0	Ki67+	 1392 35877
234	0	0	Ki67+	 1392 36185
235	0	0	Ki67+	 1394 35715
236	0	0	Ki67+	 1396 35788
237	0	0	Ki67+	 1396 36284
238	0	0	Ki67+	 1397 35687
239	0	0	Ki67+	 1407 35758
240	0	0	Ki67+	 1410 35683
241	0	0	Ki67+	 1411 35714
242	0	0	Ki67+	 1414 36214
243	0	0	Ki67+	 1420 36283
244	0	0	Ki67+	 1428 36213
245	0	0	Ki67+	 1429 35689
246	0	0	Ki67+	 1429 35751
247	0	0	Ki67+	 1434 36186
248	0	0	Ki67+	 1434 36246
249	0	0	Ki67+	 1436 35770
250	0	0	Ki67+	 1442 35707
251	0	0	Ki67+	 1442 36300
252	0	0	Ki67+	 1447 36028
253	0	0	Ki67+	 1448 36210
254	0	0	Ki67+	 1456 35735
255	0	0	Ki67+	 1463 36123
256	0	0	Ki67+	 1464 36234
257	0	0	Ki67+	 1465 35764
258	0	0	Ki67+	 1466 36271
259	0	0	Ki67+	 1474 35694
260	0	0	Ki67+	 1475 36223
261	0	0	Ki67+	 1477 35936
262	0	0	Ki67+	 1478 35728
263	0	0	Ki67+	 1481 35747
264	0	0	Ki67+	 1490 36189
265	0	0	Ki67+	 1490 36235
266	0	0	Ki67+	 1497 35704
267	0	0	Ki67+	 1497 35939
268	0	0	Ki67+	 1497 36274
269	0	0	Ki67+	 1501 35967
270	0	0	Ki67+	 1501 36295
271	0	0	Ki67+	 1505 36178
272	0	0	Ki67+	 1509 36240
273	0	0	Ki67+	 1511 35910
274	0	0	Ki67+	 1513 36321
275	0	0	Ki67+	 1514 35755
276	0	0	Ki67+	 1514 35772
277	0	0	Ki67+	 1523 35798
278	0	0	Ki67+	 1524 35878
279	0	0	Ki67+	 1529 35986
280	0	0	Ki67+	 1529 36086
281	0	0	Ki67+	 1531 35742
282	0	0	Ki67+	 1538 36165
283	0	0	Ki67+	 1539 35919
284	0	0	Ki67+	 1541 36284
285	0	0	Ki67+	 1543 35800
286	0	0	Ki67+	 1543 36204
287	0	0	Ki67+	 1550 36319
288	0	0	Ki67+	 1551 35960
289	0	0	Ki67+	 1554 36064
290	0	0	Ki67+	 1557 35948
291	0	0	Ki67+	 1558 35845
292	0	0	Ki67+	 1558 36245
293	0	0	Ki67+	 1559 35862
294	0	0	Ki67+	 1561 35696
295	0	0	Ki67+	 1562 35757
296	0	0	Ki67+	 1566 35791
297	0	0	Ki67+	 1566 35823
298	0	0	Ki67+	 1566 36116
299	0	0	Ki67+	 1571 35923
300	0	0	Ki67+	 1573 35981
301	0	0	Ki67+	 1573 36165
302	0	0	Ki67+	 1577 36207
303	0	0	Ki67+	 1580 36193
304	0	0	Ki67+	 1581 35896
305	0	0	Ki67+	 1581 35961
306	0	0	Ki67+	 1583 35929
307	0	0	Ki67+	 1584 36298
308	0	0	Ki67+	 1590 35944
309	0	0	Ki67+	 1591 35796
310	0	0	Ki67+	 1592 35741
311	0	0	Ki67+	 1598 36257
312	0	0	Ki67+	 1600 35711
313	0	0	Ki67+	 1601 36144
314	0	0	Ki67+	 1603 35779
315	0	0	Ki67+	 1603 35968
316	0	0	Ki67+	 1604 36072
317	0	0	Ki67+	 1605 36229
318	0	0	Ki67+	 1607 36285
319	0	0	Ki67+	 1608 36127
320	0	0	Ki67+	 1611 36316
321	0	0	Ki67+	 1613 36150
322	0	0	Ki67+	 1619 35916
323	0	0	Ki67+	 1620 36198
324	0	0	Ki67+	 1620 36245
325	0	0	Ki67+	 1621 35697
326	0	0	Ki67+	 1621 35949
327	0	0	Ki67+	 1625 36310
328	0	0	Ki67+	 1626 35731
329	0	0	Ki67+	 1629 35818
330	0	0	Ki67+	 1630 35969
331	0	0	Ki67+	 1635 35690
332	0	0	Ki67+	 1637 36121
333	0	0	Ki67+	 1639 35791
334	0	0	Ki67+	 1639 35924
335	0	0	Ki67+	 1641 35893
336	0	0	Ki67+	 1645 36223
337	0	0	Ki67+	 1647 35829
338	0	0	Ki67+	 1649 35730
339	0	0	Ki67+	 1649 36011
340	0	0	Ki67+	 1650 35944
341	0	0	Ki67+	 1651 36185
342	0	0	Ki67+	 1652 35747
343	0	0	Ki67+	 1653 36132
344	0	0	Ki67+	 1657 35797
345	0	0	Ki67+	 1660 35908
346	0	0	Ki67+	 1660 36273
347	0	0	Ki67+	 1663 36178
348	0	0	Ki67+	 1664 35777
349	0	0	Ki67+	 1665 36216
350	0	0	Ki67+	 1668 35767
351	0	0	Ki67+	 1669 36111
352	0	0	Ki67+	 1670 35837
353	0	0	Ki67+	 1674 35932
354	0	0	Ki67+	 1674 36322
355	0	0	Ki67+	 1682 35787
356	0	0	Ki67+	 1684 36241
357	0	0	Ki67+	 1685 36194
358	0	0	Ki67+	 1689 36058
359	0	0	Ki67+	 1690 35808
360	0	0	Ki67+	 1692 35841
361	0	0	Ki67+	 1692 35930
362	0	0	Ki67+	 1693 35756
363	0	0	Ki67+	 1693 36204
364	0	0	Ki67+	 1694 36288
365	0	0	Ki67+	 1696 36264
366	0	0	Ki67+	 1699 36144
367	0	0	Ki67+	 1700 36175
368	0	0	Ki67+	 1701 35806
369	0	0	Ki67+	 1702 36237
370	0	0	Ki67+	 1706 36121
371	0	0	Ki67+	 1709 35795
372	0	0	Ki67+	 1711 35842
373	0	0	Ki67+	 1712 35829
374	0	0	Ki67+	 1712 36148
375	0	0	Ki67+	 1713 35745
376	0	0	Ki67+	 1716 36242
377	0	0	Ki67+	 1717 35769
378	0	0	Ki67+	 1717 36097
379	0	0	Ki67+	 1723 36180
380	0	0	Ki67+	 1725 35695
381	0	0	Ki67+	 1726 35920
382	0	0	Ki67+	 1727 35803
383	0	0	Ki67+	 1729 36287
384	0	0	Ki67+	 1740 35825
385	0	0	Ki67+	 946 36786
386	0	0	Ki67+	 1003 36611
387	0	0	Ki67+	 1010 36582
388	0	0	Ki67+	 1107 36676
389	0	0	Ki67+	 1464 36985
390	0	0	Ki67+	 1476 37009
391	0	0	Ki67+	 1462 37818
392	0	0	Ki67+	 1502 37559
393	0	0	Ki67+	 1547 37762
394	0	0	Ki67+	 1562 37849
395	0	0	Ki67+	 1572 37828
396	0	0	Ki67+	 1576 37859
397	0	0	Ki67+	 1580 37835
398	0	0	Ki67+	 1585 37708
399	0	0	Ki67+	 1591 37785
400	0	0	Ki67+	 1591 37813
401	0	0	Ki67+	 1594 37726
402	0	0	Ki67+	 1598 37846
403	0	0	Ki67+	 1612 37696
404	0	0	Ki67+	 1614 37775
405	0	0	Ki67+	 1617 37809
406	0	0	Ki67+	 1628 37730
407	0	0	Ki67+	 1635 37806
408	0	0	Ki67+	 1646 37768
409	0	0	Ki67+	 1648 37753
410	0	0	Ki67+	 1651 37781
411	0	0	Ki67+	 1664 37719
412	0	0	Ki67+	 1666 37753
413	0	0	Ki67+	 1667 37803
414	0	0	Ki67+	 1667 37880
415	0	0	Ki67+	 1684 37845
416	0	0	Ki67+	 1686 37797
417	0	0	Ki67+	 1693 37761
418	0	0	Ki67+	 1697 37881
419	0	0	Ki67+	 1704 37782
420	0	0	Ki67+	 1724 37879
421	0	0	Ki67+	 1683 38211
422	0	0	Ki67+	 1689 38236
423	0	0	Ki67+	 1742 38208
424	0	0	Ki67+	 1743 39469
425	0	0	Ki67+	 2030 33989
426	0	0	Ki67+	 2453 33650
427	0	0	Ki67+	 2157 35229
428	0	0	Ki67+	 2394 35170
429	0	0	Ki67+	 2404 34808
430	0	0	Ki67+	 2429 35163
431	0	0	Ki67+	 2437 34825
432	0	0	Ki67+	 2440 34872
433	0	0	Ki67+	 2446 34761
434	0	0	Ki67+	 2446 34793
435	0	0	Ki67+	 2449 34849
436	0	0	Ki67+	 2452 35141
437	0	0	Ki67+	 2455 34778
438	0	0	Ki67+	 2459 34735
439	0	0	Ki67+	 2459 34896
440	0	0	Ki67+	 2459 34942
441	0	0	Ki67+	 2463 35188
442	0	0	Ki67+	 2466 34918
443	0	0	Ki67+	 2469 34881
444	0	0	Ki67+	 2471 34752
445	0	0	Ki67+	 2475 34974
446	0	0	Ki67+	 2476 34817
447	0	0	Ki67+	 2482 34941
448	0	0	Ki67+	 2483 34681
449	0	0	Ki67+	 2483 35016
450	0	0	Ki67+	 2485 34800
451	0	0	Ki67+	 2487 35132
452	0	0	Ki67+	 2488 34847
453	0	0	Ki67+	 2493 35157
454	0	0	Ki67+	 2494 34675
455	0	0	Ki67+	 2494 34887
456	0	0	Ki67+	 2496 34704
457	0	0	Ki67+	 2498 34749
458	0	0	Ki67+	 2502 35202
459	0	0	Ki67+	 2503 34805
460	0	0	Ki67+	 2503 35086
461	0	0	Ki67+	 2505 34771
462	0	0	Ki67+	 2505 34857
463	0	0	Ki67+	 2505 34902
464	0	0	Ki67+	 2507 34953
465	0	0	Ki67+	 2508 34981
466	0	0	Ki67+	 2508 35052
467	0	0	Ki67+	 2510 34722
468	0	0	Ki67+	 2515 35028
469	0	0	Ki67+	 2518 34645
470	0	0	Ki67+	 2518 34767
471	0	0	Ki67+	 2520 34695
472	0	0	Ki67+	 2520 34827
473	0	0	Ki67+	 2522 34945
474	0	0	Ki67+	 2523 35123
475	0	0	Ki67+	 2524 34753
476	0	0	Ki67+	 2525 34997
477	0	0	Ki67+	 2526 35025
478	0	0	Ki67+	 2532 34803
479	0	0	Ki67+	 2533 35103
480	0	0	Ki67+	 2533 35186
481	0	0	Ki67+	 2534 34776
482	0	0	Ki67+	 2534 34947
483	0	0	Ki67+	 2534 35058
484	0	0	Ki67+	 2539 34857
485	0	0	Ki67+	 2541 34685
486	0	0	Ki67+	 1745 35783
487	0	0	Ki67+	 1746 35763
488	0	0	Ki67+	 1747 35409
489	0	0	Ki67+	 1750 35378
490	0	0	Ki67+	 1755 35345
491	0	0	Ki67+	 1755 35547
492	0	0	Ki67+	 1756 35522
493	0	0	Ki67+	 1758 35797
494	0	0	Ki67+	 1759 35327
495	0	0	Ki67+	 1759 35594
496	0	0	Ki67+	 1763 35632
497	0	0	Ki67+	 1763 35660
498	0	0	Ki67+	 1767 35760
499	0	0	Ki67+	 1768 35439
500	0	0	Ki67+	 1768 35683
501	0	0	Ki67+	 1768 35896
502	0	0	Ki67+	 1772 35392
503	0	0	Ki67+	 1773 35501
504	0	0	Ki67+	 1776 35705
505	0	0	Ki67+	 1779 35473
506	0	0	Ki67+	 1780 35643
507	0	0	Ki67+	 1782 35545
508	0	0	Ki67+	 1784 35734
509	0	0	Ki67+	 1787 35690
510	0	0	Ki67+	 1789 35604
511	0	0	Ki67+	 1794 35403
512	0	0	Ki67+	 1796 35340
513	0	0	Ki67+	 1798 35517
514	0	0	Ki67+	 1798 35739
515	0	0	Ki67+	 1799 35351
516	0	0	Ki67+	 1801 35760
517	0	0	Ki67+	 1809 35455
518	0	0	Ki67+	 1809 35721
519	0	0	Ki67+	 1813 35703
520	0	0	Ki67+	 1820 35381
521	0	0	Ki67+	 1821 35994
522	0	0	Ki67+	 1822 35420
523	0	0	Ki67+	 1829 35519
524	0	0	Ki67+	 1830 35505
525	0	0	Ki67+	 1832 35484
526	0	0	Ki67+	 1846 35947
527	0	0	Ki67+	 1851 35402
528	0	0	Ki67+	 1852 35532
529	0	0	Ki67+	 1855 35472
530	0	0	Ki67+	 1857 35440
531	0	0	Ki67+	 1860 36012
532	0	0	Ki67+	 1868 35508
533	0	0	Ki67+	 1868 35529
534	0	0	Ki67+	 1872 35479
535	0	0	Ki67+	 1873 35398
536	0	0	Ki67+	 1885 35369
537	0	0	Ki67+	 1885 35471
538	0	0	Ki67+	 1890 35426
539	0	0	Ki67+	 1892 35335
540	0	0	Ki67+	 1893 35508
541	0	0	Ki67+	 1894 35530
542	0	0	Ki67+	 1895 36006
543	0	0	Ki67+	 1896 35892
544	0	0	Ki67+	 1901 35348
545	0	0	Ki67+	 1903 35402
546	0	0	Ki67+	 1918 35293
547	0	0	Ki67+	 1918 36009
548	0	0	Ki67+	 1921 35324
549	0	0	Ki67+	 1923 35790
550	0	0	Ki67+	 1924 35493
551	0	0	Ki67+	 1924 35532
552	0	0	Ki67+	 1928 35521
553	0	0	Ki67+	 1929 35365
554	0	0	Ki67+	 1932 36004
555	0	0	Ki67+	 1933 36027
556	0	0	Ki67+	 1935 35566
557	0	0	Ki67+	 1937 35381
558	0	0	Ki67+	 1937 35452
559	0	0	Ki67+	 1941 35400
560	0	0	Ki67+	 1945 35479
561	0	0	Ki67+	 1953 35515
562	0	0	Ki67+	 1956 35573
563	0	0	Ki67+	 1960 35417
564	0	0	Ki67+	 1963 35310
565	0	0	Ki67+	 1963 35547
566	0	0	Ki67+	 1964 35333
567	0	0	Ki67+	 1965 35486
568	0	0	Ki67+	 1967 35606
569	0	0	Ki67+	 1969 35442
570	0	0	Ki67+	 1969 35655
571	0	0	Ki67+	 1972 35583
572	0	0	Ki67+	 1973 35360
573	0	0	Ki67+	 1985 35511
574	0	0	Ki67+	 1986 35385
575	0	0	Ki67+	 1991 35468
576	0	0	Ki67+	 1993 35998
577	0	0	Ki67+	 1995 35564
578	0	0	Ki67+	 1997 35447
579	0	0	Ki67+	 2000 35619
580	0	0	Ki67+	 2001 35403
581	0	0	Ki67+	 2002 35515
582	0	0	Ki67+	 2011 35544
583	0	0	Ki67+	 2014 35378
584	0	0	Ki67+	 2017 35594
585	0	0	Ki67+	 2020 35475
586	0	0	Ki67+	 2021 35429
587	0	0	Ki67+	 2040 35557
588	0	0	Ki67+	 2040 35572
589	0	0	Ki67+	 2042 35623
590	0	0	Ki67+	 2043 35497
591	0	0	Ki67+	 2043 35654
592	0	0	Ki67+	 2052 35682
593	0	0	Ki67+	 2052 35961
594	0	0	Ki67+	 2053 35456
595	0	0	Ki67+	 2056 35787
596	0	0	Ki67+	 2057 35672
597	0	0	Ki67+	 2059 35518
598	0	0	Ki67+	 2064 35600
599	0	0	Ki67+	 2070 35763
600	0	0	Ki67+	 2074 35500
601	0	0	Ki67+	 2078 35683
602	0	0	Ki67+	 2078 35844
603	0	0	Ki67+	 2079 35572
604	0	0	Ki67+	 2090 35505
605	0	0	Ki67+	 2090 35655
606	0	0	Ki67+	 2091 35283
607	0	0	Ki67+	 2095 35712
608	0	0	Ki67+	 2097 35546
609	0	0	Ki67+	 2098 35699
610	0	0	Ki67+	 2098 35893
611	0	0	Ki67+	 2102 35250
612	0	0	Ki67+	 2109 35296
613	0	0	Ki67+	 2111 35323
614	0	0	Ki67+	 2112 35734
615	0	0	Ki67+	 2112 35997
616	0	0	Ki67+	 2113 35642
617	0	0	Ki67+	 2122 35291
618	0	0	Ki67+	 2125 35510
619	0	0	Ki67+	 2126 35548
620	0	0	Ki67+	 2127 35331
621	0	0	Ki67+	 2132 35594
622	0	0	Ki67+	 2137 35523
623	0	0	Ki67+	 2137 35745
624	0	0	Ki67+	 2142 35323
625	0	0	Ki67+	 2142 35807
626	0	0	Ki67+	 2145 35358
627	0	0	Ki67+	 2145 35546
628	0	0	Ki67+	 2145 35668
629	0	0	Ki67+	 2147 35646
630	0	0	Ki67+	 2149 35993
631	0	0	Ki67+	 2150 35579
632	0	0	Ki67+	 2150 35691
633	0	0	Ki67+	 2151 36029
634	0	0	Ki67+	 2152 35871
635	0	0	Ki67+	 2156 35282
636	0	0	Ki67+	 2156 35358
637	0	0	Ki67+	 2156 35636
638	0	0	Ki67+	 2158 35754
639	0	0	Ki67+	 2159 35785
640	0	0	Ki67+	 2160 35313
641	0	0	Ki67+	 2161 35738
642	0	0	Ki67+	 2166 35600
643	0	0	Ki67+	 2171 35250
644	0	0	Ki67+	 2171 35534
645	0	0	Ki67+	 2172 35976
646	0	0	Ki67+	 2173 35869
647	0	0	Ki67+	 2176 35657
648	0	0	Ki67+	 2179 36004
649	0	0	Ki67+	 2180 35334
650	0	0	Ki67+	 2182 35388
651	0	0	Ki67+	 2186 35887
652	0	0	Ki67+	 2187 35671
653	0	0	Ki67+	 2191 35361
654	0	0	Ki67+	 2194 35747
655	0	0	Ki67+	 2196 35657
656	0	0	Ki67+	 2203 35253
657	0	0	Ki67+	 2205 35978
658	0	0	Ki67+	 2209 35807
659	0	0	Ki67+	 2211 36016
660	0	0	Ki67+	 2213 35782
661	0	0	Ki67+	 2213 35943
662	0	0	Ki67+	 2218 35344
663	0	0	Ki67+	 2220 35263
664	0	0	Ki67+	 2221 35287
665	0	0	Ki67+	 2222 35763
666	0	0	Ki67+	 2224 36030
667	0	0	Ki67+	 2225 35421
668	0	0	Ki67+	 2227 35323
669	0	0	Ki67+	 2227 35738
670	0	0	Ki67+	 2228 35376
671	0	0	Ki67+	 2228 35998
672	0	0	Ki67+	 2230 35953
673	0	0	Ki67+	 2233 35761
674	0	0	Ki67+	 2236 35415
675	0	0	Ki67+	 2237 35921
676	0	0	Ki67+	 2239 35975
677	0	0	Ki67+	 2239 36031
678	0	0	Ki67+	 2240 35574
679	0	0	Ki67+	 2242 35255
680	0	0	Ki67+	 2243 35432
681	0	0	Ki67+	 2244 35366
682	0	0	Ki67+	 2247 36004
683	0	0	Ki67+	 2248 35655
684	0	0	Ki67+	 2253 35495
685	0	0	Ki67+	 2254 35748
686	0	0	Ki67+	 2255 35522
687	0	0	Ki67+	 2259 35373
688	0	0	Ki67+	 2261 35248
689	0	0	Ki67+	 2261 35682
690	0	0	Ki67+	 2261 35759
691	0	0	Ki67+	 2264 35286
692	0	0	Ki67+	 2264 35918
693	0	0	Ki67+	 2267 35236
694	0	0	Ki67+	 2267 35418
695	0	0	Ki67+	 2267 35820
696	0	0	Ki67+	 2267 35991
697	0	0	Ki67+	 2268 35610
698	0	0	Ki67+	 2268 35868
699	0	0	Ki67+	 2270 35720
700	0	0	Ki67+	 2270 35774
701	0	0	Ki67+	 2271 35939
702	0	0	Ki67+	 2273 35553
703	0	0	Ki67+	 2273 35953
704	0	0	Ki67+	 2274 35320
705	0	0	Ki67+	 2278 35375
706	0	0	Ki67+	 2285 35755
707	0	0	Ki67+	 2286 35579
708	0	0	Ki67+	 2286 36014
709	0	0	Ki67+	 2289 35522
710	0	0	Ki67+	 2289 35645
711	0	0	Ki67+	 2290 35416
712	0	0	Ki67+	 2293 35921
713	0	0	Ki67+	 2294 35470
714	0	0	Ki67+	 2296 35536
715	0	0	Ki67+	 2296 36029
716	0	0	Ki67+	 2297 35279
717	0	0	Ki67+	 2299 35780
718	0	0	Ki67+	 2299 35809
719	0	0	Ki67+	 2300 35350
720	0	0	Ki67+	 2301 35987
721	0	0	Ki67+	 2309 35550
722	0	0	Ki67+	 2310 35737
723	0	0	Ki67+	 2311 35315
724	0	0	Ki67+	 2311 35565
725	0	0	Ki67+	 2314 35925
726	0	0	Ki67+	 2315 35343
727	0	0	Ki67+	 2318 35998
728	0	0	Ki67+	 2319 35764
729	0	0	Ki67+	 2322 35629
730	0	0	Ki67+	 2322 35781
731	0	0	Ki67+	 2323 35542
732	0	0	Ki67+	 2324 35388
733	0	0	Ki67+	 2324 35966
734	0	0	Ki67+	 2330 35522
735	0	0	Ki67+	 2330 35680
736	0	0	Ki67+	 2332 35646
737	0	0	Ki67+	 2336 35731
738	0	0	Ki67+	 2336 35933
739	0	0	Ki67+	 2338 35711
740	0	0	Ki67+	 2340 35299
741	0	0	Ki67+	 2343 36031
742	0	0	Ki67+	 2344 35996
743	0	0	Ki67+	 2347 35702
744	0	0	Ki67+	 2348 35345
745	0	0	Ki67+	 2349 35326
746	0	0	Ki67+	 2349 35419
747	0	0	Ki67+	 2349 35458
748	0	0	Ki67+	 2349 35622
749	0	0	Ki67+	 2349 35756
750	0	0	Ki67+	 2351 35895
751	0	0	Ki67+	 2353 35399
752	0	0	Ki67+	 2353 35488
753	0	0	Ki67+	 2354 35549
754	0	0	Ki67+	 2354 35948
755	0	0	Ki67+	 2356 35805
756	0	0	Ki67+	 2357 35362
757	0	0	Ki67+	 2360 35647
758	0	0	Ki67+	 2363 35471
759	0	0	Ki67+	 2366 35967
760	0	0	Ki67+	 2370 35613
761	0	0	Ki67+	 2370 35717
762	0	0	Ki67+	 2371 35398
763	0	0	Ki67+	 2373 35422
764	0	0	Ki67+	 2377 35942
765	0	0	Ki67+	 2378 35587
766	0	0	Ki67+	 2378 35982
767	0	0	Ki67+	 2379 35339
768	0	0	Ki67+	 2380 35368
769	0	0	Ki67+	 2381 36021
770	0	0	Ki67+	 2384 35664
771	0	0	Ki67+	 2384 35734
772	0	0	Ki67+	 2386 35696
773	0	0	Ki67+	 2387 35624
774	0	0	Ki67+	 2392 35903
775	0	0	Ki67+	 2395 35680
776	0	0	Ki67+	 2397 35408
777	0	0	Ki67+	 2397 35571
778	0	0	Ki67+	 2400 35978
779	0	0	Ki67+	 2401 35587
780	0	0	Ki67+	 2404 35476
781	0	0	Ki67+	 2404 35705
782	0	0	Ki67+	 2408 35376
783	0	0	Ki67+	 2411 35962
784	0	0	Ki67+	 2413 36012
785	0	0	Ki67+	 2414 35662
786	0	0	Ki67+	 2418 35417
787	0	0	Ki67+	 2424 35987
788	0	0	Ki67+	 2425 35894
789	0	0	Ki67+	 2426 35456
790	0	0	Ki67+	 2428 35476
791	0	0	Ki67+	 2428 35622
792	0	0	Ki67+	 2428 35850
793	0	0	Ki67+	 2430 35402
794	0	0	Ki67+	 2433 35683
795	0	0	Ki67+	 2434 36024
796	0	0	Ki67+	 2436 35527
797	0	0	Ki67+	 2441 35370
798	0	0	Ki67+	 2442 35965
799	0	0	Ki67+	 2448 35710
800	0	0	Ki67+	 2449 35330
801	0	0	Ki67+	 2449 35350
802	0	0	Ki67+	 2449 35639
803	0	0	Ki67+	 2453 35557
804	0	0	Ki67+	 2454 35509
805	0	0	Ki67+	 2454 35572
806	0	0	Ki67+	 2454 35970
807	0	0	Ki67+	 2460 35677
808	0	0	Ki67+	 2460 35995
809	0	0	Ki67+	 2467 35703
810	0	0	Ki67+	 2468 35643
811	0	0	Ki67+	 2469 35420
812	0	0	Ki67+	 2469 35807
813	0	0	Ki67+	 2472 35323
814	0	0	Ki67+	 2472 35385
815	0	0	Ki67+	 2473 35475
816	0	0	Ki67+	 2476 35597
817	0	0	Ki67+	 2477 35363
818	0	0	Ki67+	 2485 35670
819	0	0	Ki67+	 2486 35698
820	0	0	Ki67+	 2488 35721
821	0	0	Ki67+	 2490 35838
822	0	0	Ki67+	 2494 35530
823	0	0	Ki67+	 2499 35345
824	0	0	Ki67+	 2499 35587
825	0	0	Ki67+	 2500 35567
826	0	0	Ki67+	 2504 35387
827	0	0	Ki67+	 2504 35726
828	0	0	Ki67+	 2513 35674
829	0	0	Ki67+	 2519 35413
830	0	0	Ki67+	 2522 35513
831	0	0	Ki67+	 2524 35360
832	0	0	Ki67+	 2529 35596
833	0	0	Ki67+	 2532 35542
834	0	0	Ki67+	 2533 35316
835	0	0	Ki67+	 2533 35377
836	0	0	Ki67+	 2534 36026
837	0	0	Ki67+	 2535 35921
838	0	0	Ki67+	 2538 35526
839	0	0	Ki67+	 1749 36225
840	0	0	Ki67+	 1751 36106
841	0	0	Ki67+	 1754 36071
842	0	0	Ki67+	 1754 36301
843	0	0	Ki67+	 1755 36138
844	0	0	Ki67+	 1757 36033
845	0	0	Ki67+	 1757 36217
846	0	0	Ki67+	 1765 36176
847	0	0	Ki67+	 1768 36257
848	0	0	Ki67+	 1771 36309
849	0	0	Ki67+	 1781 36057
850	0	0	Ki67+	 1781 36095
851	0	0	Ki67+	 1785 36148
852	0	0	Ki67+	 1788 36112
853	0	0	Ki67+	 1789 36257
854	0	0	Ki67+	 1793 36212
855	0	0	Ki67+	 1796 36047
856	0	0	Ki67+	 1805 36249
857	0	0	Ki67+	 1809 36159
858	0	0	Ki67+	 1810 36272
859	0	0	Ki67+	 1810 36342
860	0	0	Ki67+	 1817 36034
861	0	0	Ki67+	 1818 36385
862	0	0	Ki67+	 1819 36312
863	0	0	Ki67+	 1820 36134
864	0	0	Ki67+	 1821 36081
865	0	0	Ki67+	 1832 36125
866	0	0	Ki67+	 1836 36142
867	0	0	Ki67+	 1843 36345
868	0	0	Ki67+	 1854 36250
869	0	0	Ki67+	 1854 36408
870	0	0	Ki67+	 1856 36287
871	0	0	Ki67+	 1859 36053
872	0	0	Ki67+	 1859 36100
873	0	0	Ki67+	 1865 36089
874	0	0	Ki67+	 1872 36201
875	0	0	Ki67+	 1874 36048
876	0	0	Ki67+	 1878 36332
877	0	0	Ki67+	 1883 36383
878	0	0	Ki67+	 1885 36080
879	0	0	Ki67+	 1885 36268
880	0	0	Ki67+	 1886 36039
881	0	0	Ki67+	 1892 36194
882	0	0	Ki67+	 1892 36307
883	0	0	Ki67+	 1896 36238
884	0	0	Ki67+	 1896 36398
885	0	0	Ki67+	 1900 36223
886	0	0	Ki67+	 1901 36100
887	0	0	Ki67+	 1901 36434
888	0	0	Ki67+	 1902 36381
889	0	0	Ki67+	 1903 36089
890	0	0	Ki67+	 1903 36138
891	0	0	Ki67+	 1908 36160
892	0	0	Ki67+	 1910 36192
893	0	0	Ki67+	 1914 36240
894	0	0	Ki67+	 1918 36339
895	0	0	Ki67+	 1921 36034
896	0	0	Ki67+	 1923 36052
897	0	0	Ki67+	 1927 36219
898	0	0	Ki67+	 1930 36418
899	0	0	Ki67+	 1931 36305
900	0	0	Ki67+	 1932 36236
901	0	0	Ki67+	 1935 36334
902	0	0	Ki67+	 1936 36280
903	0	0	Ki67+	 1937 36128
904	0	0	Ki67+	 1940 36073
905	0	0	Ki67+	 1940 36156
906	0	0	Ki67+	 1942 36094
907	0	0	Ki67+	 1943 36199
908	0	0	Ki67+	 1946 36253
909	0	0	Ki67+	 1958 36379
910	0	0	Ki67+	 1965 36215
911	0	0	Ki67+	 1966 36036
912	0	0	Ki67+	 1966 36138
913	0	0	Ki67+	 1968 36429
914	0	0	Ki67+	 1969 36184
915	0	0	Ki67+	 1972 36312
916	0	0	Ki67+	 1975 36244
917	0	0	Ki67+	 1979 36328
918	0	0	Ki67+	 1980 36285
919	0	0	Ki67+	 1986 36363
920	0	0	Ki67+	 1988 36126
921	0	0	Ki67+	 1991 36058
922	0	0	Ki67+	 1991 36382
923	0	0	Ki67+	 1993 36186
924	0	0	Ki67+	 2004 36224
925	0	0	Ki67+	 2005 36153
926	0	0	Ki67+	 2009 36339
927	0	0	Ki67+	 2013 36297
928	0	0	Ki67+	 2015 36186
929	0	0	Ki67+	 2018 36260
930	0	0	Ki67+	 2021 36060
931	0	0	Ki67+	 2026 36074
932	0	0	Ki67+	 2028 36165
933	0	0	Ki67+	 2031 36448
934	0	0	Ki67+	 2032 36101
935	0	0	Ki67+	 2032 36201
936	0	0	Ki67+	 2033 36135
937	0	0	Ki67+	 2034 36230
938	0	0	Ki67+	 2041 36067
939	0	0	Ki67+	 2042 36302
940	0	0	Ki67+	 2042 36313
941	0	0	Ki67+	 2054 36268
942	0	0	Ki67+	 2056 36253
943	0	0	Ki67+	 2061 36374
944	0	0	Ki67+	 2063 36187
945	0	0	Ki67+	 2063 36421
946	0	0	Ki67+	 2069 36208
947	0	0	Ki67+	 2070 36397
948	0	0	Ki67+	 2075 36235
949	0	0	Ki67+	 2079 36472
950	0	0	Ki67+	 2083 36457
951	0	0	Ki67+	 2086 36364
952	0	0	Ki67+	 2094 36177
953	0	0	Ki67+	 2095 36228
954	0	0	Ki67+	 2096 36326
955	0	0	Ki67+	 2097 36189
956	0	0	Ki67+	 2103 36314
957	0	0	Ki67+	 2104 36374
958	0	0	Ki67+	 2108 36421
959	0	0	Ki67+	 2117 36270
960	0	0	Ki67+	 2117 36353
961	0	0	Ki67+	 2118 36462
962	0	0	Ki67+	 2119 36238
963	0	0	Ki67+	 2122 36041
964	0	0	Ki67+	 2128 36177
965	0	0	Ki67+	 2137 36204
966	0	0	Ki67+	 2140 36249
967	0	0	Ki67+	 2150 36291
968	0	0	Ki67+	 2151 36406
969	0	0	Ki67+	 2157 36462
970	0	0	Ki67+	 2158 36493
971	0	0	Ki67+	 2162 36356
972	0	0	Ki67+	 2163 36441
973	0	0	Ki67+	 2171 36035
974	0	0	Ki67+	 2173 36431
975	0	0	Ki67+	 2176 36096
976	0	0	Ki67+	 2180 36222
977	0	0	Ki67+	 2187 36107
978	0	0	Ki67+	 2194 36426
979	0	0	Ki67+	 2197 36416
980	0	0	Ki67+	 2200 36475
981	0	0	Ki67+	 2201 36060
982	0	0	Ki67+	 2201 36129
983	0	0	Ki67+	 2202 36073
984	0	0	Ki67+	 2209 36148
985	0	0	Ki67+	 2218 36100
986	0	0	Ki67+	 2219 36492
987	0	0	Ki67+	 2225 36057
988	0	0	Ki67+	 2236 36448
989	0	0	Ki67+	 2237 36159
990	0	0	Ki67+	 2237 36503
991	0	0	Ki67+	 2238 36052
992	0	0	Ki67+	 2239 36176
993	0	0	Ki67+	 2243 36080
994	0	0	Ki67+	 2244 36480
995	0	0	Ki67+	 2246 36434
996	0	0	Ki67+	 2252 36489
997	0	0	Ki67+	 2255 36135
998	0	0	Ki67+	 2257 36458
999	0	0	Ki67+	 2261 36158
1000	0	0	Ki67+	 2261 36515
1001	0	0	Ki67+	 2262 36388
1002	0	0	Ki67+	 2264 36430
1003	0	0	Ki67+	 2265 36100
1004	0	0	Ki67+	 2275 36197
1005	0	0	Ki67+	 2275 36222
1006	0	0	Ki67+	 2275 36499
1007	0	0	Ki67+	 2276 36136
1008	0	0	Ki67+	 2276 36447
1009	0	0	Ki67+	 2282 36044
1010	0	0	Ki67+	 2285 36166
1011	0	0	Ki67+	 2286 36107
1012	0	0	Ki67+	 2292 36407
1013	0	0	Ki67+	 2297 36086
1014	0	0	Ki67+	 2298 36217
1015	0	0	Ki67+	 2303 36265
1016	0	0	Ki67+	 2306 36105
1017	0	0	Ki67+	 2306 36193
1018	0	0	Ki67+	 2308 36527
1019	0	0	Ki67+	 2310 36450
1020	0	0	Ki67+	 2311 36508
1021	0	0	Ki67+	 2313 36245
1022	0	0	Ki67+	 2314 36379
1023	0	0	Ki67+	 2316 36144
1024	0	0	Ki67+	 2318 36489
1025	0	0	Ki67+	 2321 36197
1026	0	0	Ki67+	 2322 36478
1027	0	0	Ki67+	 2329 36431
1028	0	0	Ki67+	 2333 36335
1029	0	0	Ki67+	 2343 36255
1030	0	0	Ki67+	 2343 36276
1031	0	0	Ki67+	 2345 36390
1032	0	0	Ki67+	 2346 36183
1033	0	0	Ki67+	 2347 36215
1034	0	0	Ki67+	 2348 36332
1035	0	0	Ki67+	 2348 36510
1036	0	0	Ki67+	 2349 36493
1037	0	0	Ki67+	 2359 36366
1038	0	0	Ki67+	 2363 36125
1039	0	0	Ki67+	 2364 36107
1040	0	0	Ki67+	 2364 36304
1041	0	0	Ki67+	 2367 36430
1042	0	0	Ki67+	 2372 36268
1043	0	0	Ki67+	 2375 36525
1044	0	0	Ki67+	 2377 36078
1045	0	0	Ki67+	 2378 36489
1046	0	0	Ki67+	 2379 36206
1047	0	0	Ki67+	 2379 36249
1048	0	0	Ki67+	 2379 36443
1049	0	0	Ki67+	 2380 36129
1050	0	0	Ki67+	 2380 36302
1051	0	0	Ki67+	 2380 36318
1052	0	0	Ki67+	 2382 36409
1053	0	0	Ki67+	 2385 36168
1054	0	0	Ki67+	 2389 36457
1055	0	0	Ki67+	 2390 36093
1056	0	0	Ki67+	 2391 36383
1057	0	0	Ki67+	 2392 36218
1058	0	0	Ki67+	 2399 36348
1059	0	0	Ki67+	 2401 36331
1060	0	0	Ki67+	 2402 36065
1061	0	0	Ki67+	 2405 36103
1062	0	0	Ki67+	 2408 36363
1063	0	0	Ki67+	 2409 36245
1064	0	0	Ki67+	 2410 36044
1065	0	0	Ki67+	 2410 36278
1066	0	0	Ki67+	 2412 36092
1067	0	0	Ki67+	 2412 36479
1068	0	0	Ki67+	 2414 36511
1069	0	0	Ki67+	 2418 36419
1070	0	0	Ki67+	 2418 36441
1071	0	0	Ki67+	 2421 36268
1072	0	0	Ki67+	 2424 36062
1073	0	0	Ki67+	 2425 36325
1074	0	0	Ki67+	 2426 36188
1075	0	0	Ki67+	 2428 36302
1076	0	0	Ki67+	 2428 36513
1077	0	0	Ki67+	 2429 36456
1078	0	0	Ki67+	 2432 36544
1079	0	0	Ki67+	 2433 36416
1080	0	0	Ki67+	 2434 36350
1081	0	0	Ki67+	 2438 36482
1082	0	0	Ki67+	 2442 36397
1083	0	0	Ki67+	 2447 36444
1084	0	0	Ki67+	 2449 36534
1085	0	0	Ki67+	 2450 36090
1086	0	0	Ki67+	 2450 36496
1087	0	0	Ki67+	 2452 36142
1088	0	0	Ki67+	 2457 36077
1089	0	0	Ki67+	 2461 36523
1090	0	0	Ki67+	 2462 36126
1091	0	0	Ki67+	 2463 36162
1092	0	0	Ki67+	 2464 36269
1093	0	0	Ki67+	 2466 36239
1094	0	0	Ki67+	 2466 36549
1095	0	0	Ki67+	 2472 36213
1096	0	0	Ki67+	 2472 36344
1097	0	0	Ki67+	 2474 36437
1098	0	0	Ki67+	 2481 36505
1099	0	0	Ki67+	 2483 36477
1100	0	0	Ki67+	 2486 36230
1101	0	0	Ki67+	 2487 36094
1102	0	0	Ki67+	 2488 36136
1103	0	0	Ki67+	 2490 36388
1104	0	0	Ki67+	 2493 36168
1105	0	0	Ki67+	 2494 36422
1106	0	0	Ki67+	 2505 36374
1107	0	0	Ki67+	 2507 36349
1108	0	0	Ki67+	 2509 36323
1109	0	0	Ki67+	 2513 36440
1110	0	0	Ki67+	 2522 36037
1111	0	0	Ki67+	 2523 36119
1112	0	0	Ki67+	 2523 36403
1113	0	0	Ki67+	 2534 36117
1114	0	0	Ki67+	 2534 36589
1115	0	0	Ki67+	 2536 36183
1116	0	0	Ki67+	 2539 36539
1117	0	0	Ki67+	 2540 36377
1118	0	0	Ki67+	 2543 36139
1119	0	0	Ki67+	 1750 37170
1120	0	0	Ki67+	 2093 37532
1121	0	0	Ki67+	 2133 37522
1122	0	0	Ki67+	 2411 37594
1123	0	0	Ki67+	 2423 37593
1124	0	0	Ki67+	 2441 37594
1125	0	0	Ki67+	 2451 37611
1126	0	0	Ki67+	 2471 37623
1127	0	0	Ki67+	 2475 37601
1128	0	0	Ki67+	 2496 37582
1129	0	0	Ki67+	 2502 37617
1130	0	0	Ki67+	 2516 37596
1131	0	0	Ki67+	 2532 37595
1132	0	0	Ki67+	 1752 38148
1133	0	0	Ki67+	 1755 37842
1134	0	0	Ki67+	 1768 38209
1135	0	0	Ki67+	 1796 38169
1136	0	0	Ki67+	 1819 38259
1137	0	0	Ki67+	 1826 38114
1138	0	0	Ki67+	 1828 38145
1139	0	0	Ki67+	 1828 38245
1140	0	0	Ki67+	 1838 38132
1141	0	0	Ki67+	 1841 38221
1142	0	0	Ki67+	 1846 38152
1143	0	0	Ki67+	 1865 37703
1144	0	0	Ki67+	 1865 38249
1145	0	0	Ki67+	 1865 38291
1146	0	0	Ki67+	 1869 37733
1147	0	0	Ki67+	 1874 38141
1148	0	0	Ki67+	 1875 38053
1149	0	0	Ki67+	 1878 38085
1150	0	0	Ki67+	 1881 38126
1151	0	0	Ki67+	 1884 38252
1152	0	0	Ki67+	 1892 38096
1153	0	0	Ki67+	 1893 38215
1154	0	0	Ki67+	 1896 38166
1155	0	0	Ki67+	 1902 38288
1156	0	0	Ki67+	 1903 38130
1157	0	0	Ki67+	 1906 38030
1158	0	0	Ki67+	 1906 38073
1159	0	0	Ki67+	 1908 38210
1160	0	0	Ki67+	 1911 38175
1161	0	0	Ki67+	 1920 38252
1162	0	0	Ki67+	 1922 37723
1163	0	0	Ki67+	 1924 38269
1164	0	0	Ki67+	 1932 38007
1165	0	0	Ki67+	 1934 38151
1166	0	0	Ki67+	 1935 38168
1167	0	0	Ki67+	 1938 38019
1168	0	0	Ki67+	 1939 38302
1169	0	0	Ki67+	 1948 38087
1170	0	0	Ki67+	 1948 38160
1171	0	0	Ki67+	 1951 38248
1172	0	0	Ki67+	 1953 38274
1173	0	0	Ki67+	 1957 38048
1174	0	0	Ki67+	 1961 38124
1175	0	0	Ki67+	 1967 38167
1176	0	0	Ki67+	 1968 37981
1177	0	0	Ki67+	 1971 38326
1178	0	0	Ki67+	 1972 38103
1179	0	0	Ki67+	 1975 38154
1180	0	0	Ki67+	 1981 38298
1181	0	0	Ki67+	 1983 38024
1182	0	0	Ki67+	 1986 38076
1183	0	0	Ki67+	 1986 38252
1184	0	0	Ki67+	 1995 38133
1185	0	0	Ki67+	 1995 38353
1186	0	0	Ki67+	 1998 38265
1187	0	0	Ki67+	 2000 38099
1188	0	0	Ki67+	 2008 38295
1189	0	0	Ki67+	 2010 37966
1190	0	0	Ki67+	 2010 38001
1191	0	0	Ki67+	 2010 38333
1192	0	0	Ki67+	 2014 37917
1193	0	0	Ki67+	 2016 38070
1194	0	0	Ki67+	 2016 38245
1195	0	0	Ki67+	 2018 38089
1196	0	0	Ki67+	 2019 38040
1197	0	0	Ki67+	 2023 37929
1198	0	0	Ki67+	 2023 38147
1199	0	0	Ki67+	 2027 38186
1200	0	0	Ki67+	 2032 38270
1201	0	0	Ki67+	 2037 38075
1202	0	0	Ki67+	 2038 38307
1203	0	0	Ki67+	 2040 37993
1204	0	0	Ki67+	 2040 38112
1205	0	0	Ki67+	 2042 38019
1206	0	0	Ki67+	 2044 37943
1207	0	0	Ki67+	 2046 38336
1208	0	0	Ki67+	 2047 38091
1209	0	0	Ki67+	 2050 38365
1210	0	0	Ki67+	 2051 37903
1211	0	0	Ki67+	 2055 37975
1212	0	0	Ki67+	 2057 38044
1213	0	0	Ki67+	 2057 38108
1214	0	0	Ki67+	 2060 38167
1215	0	0	Ki67+	 2064 37967
1216	0	0	Ki67+	 2067 38391
1217	0	0	Ki67+	 2068 38260
1218	0	0	Ki67+	 2069 38074
1219	0	0	Ki67+	 2070 38005
1220	0	0	Ki67+	 2073 37884
1221	0	0	Ki67+	 2075 38107
1222	0	0	Ki67+	 2077 37874
1223	0	0	Ki67+	 2077 37933
1224	0	0	Ki67+	 2078 37970
1225	0	0	Ki67+	 2078 38138
1226	0	0	Ki67+	 2081 37944
1227	0	0	Ki67+	 2081 38058
1228	0	0	Ki67+	 2082 38297
1229	0	0	Ki67+	 2083 38328
1230	0	0	Ki67+	 2095 37987
1231	0	0	Ki67+	 2096 38096
1232	0	0	Ki67+	 2097 37911
1233	0	0	Ki67+	 2100 37876
1234	0	0	Ki67+	 2104 38041
1235	0	0	Ki67+	 2104 38350
1236	0	0	Ki67+	 2106 37926
1237	0	0	Ki67+	 2110 38333
1238	0	0	Ki67+	 2113 37889
1239	0	0	Ki67+	 2114 38029
1240	0	0	Ki67+	 2114 38235
1241	0	0	Ki67+	 2114 38392
1242	0	0	Ki67+	 2115 37949
1243	0	0	Ki67+	 2115 38066
1244	0	0	Ki67+	 2118 38114
1245	0	0	Ki67+	 2118 38253
1246	0	0	Ki67+	 2122 37982
1247	0	0	Ki67+	 2126 37959
1248	0	0	Ki67+	 2126 38072
1249	0	0	Ki67+	 2126 38291
1250	0	0	Ki67+	 2127 37929
1251	0	0	Ki67+	 2129 38149
1252	0	0	Ki67+	 2130 38368
1253	0	0	Ki67+	 2132 38211
1254	0	0	Ki67+	 2133 38270
1255	0	0	Ki67+	 2136 38057
1256	0	0	Ki67+	 2138 38006
1257	0	0	Ki67+	 2143 37949
1258	0	0	Ki67+	 2143 38363
1259	0	0	Ki67+	 2144 38405
1260	0	0	Ki67+	 2147 38083
1261	0	0	Ki67+	 2150 38211
1262	0	0	Ki67+	 2152 38313
1263	0	0	Ki67+	 2153 38375
1264	0	0	Ki67+	 2154 38234
1265	0	0	Ki67+	 2157 37918
1266	0	0	Ki67+	 2160 37964
1267	0	0	Ki67+	 2160 38133
1268	0	0	Ki67+	 2167 38181
1269	0	0	Ki67+	 2168 38295
1270	0	0	Ki67+	 2170 38403
1271	0	0	Ki67+	 2171 38097
1272	0	0	Ki67+	 2173 38340
1273	0	0	Ki67+	 2175 38262
1274	0	0	Ki67+	 2177 38043
1275	0	0	Ki67+	 2178 37993
1276	0	0	Ki67+	 2179 38374
1277	0	0	Ki67+	 2182 38003
1278	0	0	Ki67+	 2184 37933
1279	0	0	Ki67+	 2184 38182
1280	0	0	Ki67+	 2189 38318
1281	0	0	Ki67+	 2191 38078
1282	0	0	Ki67+	 2199 38392
1283	0	0	Ki67+	 2200 37993
1284	0	0	Ki67+	 2201 38115
1285	0	0	Ki67+	 2201 38232
1286	0	0	Ki67+	 2207 37961
1287	0	0	Ki67+	 2207 38056
1288	0	0	Ki67+	 2209 38256
1289	0	0	Ki67+	 2210 37932
1290	0	0	Ki67+	 2210 38141
1291	0	0	Ki67+	 2211 38339
1292	0	0	Ki67+	 2212 38103
1293	0	0	Ki67+	 2213 38315
1294	0	0	Ki67+	 2215 38042
1295	0	0	Ki67+	 2217 38004
1296	0	0	Ki67+	 2219 38075
1297	0	0	Ki67+	 2220 38271
1298	0	0	Ki67+	 2223 38028
1299	0	0	Ki67+	 2224 38327
1300	0	0	Ki67+	 2228 38299
1301	0	0	Ki67+	 2234 38253
1302	0	0	Ki67+	 2234 38388
1303	0	0	Ki67+	 2237 37953
1304	0	0	Ki67+	 2240 38067
1305	0	0	Ki67+	 2241 38043
1306	0	0	Ki67+	 2243 38100
1307	0	0	Ki67+	 2248 38168
1308	0	0	Ki67+	 2249 38006
1309	0	0	Ki67+	 2249 38178
1310	0	0	Ki67+	 2250 38391
1311	0	0	Ki67+	 2251 38406
1312	0	0	Ki67+	 2253 37968
1313	0	0	Ki67+	 2253 38320
1314	0	0	Ki67+	 2254 37987
1315	0	0	Ki67+	 2261 38273
1316	0	0	Ki67+	 2261 38341
1317	0	0	Ki67+	 2264 37940
1318	0	0	Ki67+	 2265 38075
1319	0	0	Ki67+	 2268 38108
1320	0	0	Ki67+	 2270 38150
1321	0	0	Ki67+	 2271 38419
1322	0	0	Ki67+	 2273 38369
1323	0	0	Ki67+	 2274 38019
1324	0	0	Ki67+	 2279 38284
1325	0	0	Ki67+	 2282 38037
1326	0	0	Ki67+	 2282 38166
1327	0	0	Ki67+	 2284 37984
1328	0	0	Ki67+	 2288 37946
1329	0	0	Ki67+	 2288 38007
1330	0	0	Ki67+	 2290 38397
1331	0	0	Ki67+	 2293 38332
1332	0	0	Ki67+	 2303 38354
1333	0	0	Ki67+	 2304 38303
1334	0	0	Ki67+	 2304 38413
1335	0	0	Ki67+	 2305 38158
1336	0	0	Ki67+	 2306 38089
1337	0	0	Ki67+	 2314 37979
1338	0	0	Ki67+	 2314 38402
1339	0	0	Ki67+	 2315 38003
1340	0	0	Ki67+	 2318 38046
1341	0	0	Ki67+	 2321 38070
1342	0	0	Ki67+	 2322 38129
1343	0	0	Ki67+	 2330 38020
1344	0	0	Ki67+	 2331 38370
1345	0	0	Ki67+	 2333 38310
1346	0	0	Ki67+	 2337 37983
1347	0	0	Ki67+	 2341 38125
1348	0	0	Ki67+	 2341 38159
1349	0	0	Ki67+	 2345 38362
1350	0	0	Ki67+	 2346 38204
1351	0	0	Ki67+	 2346 38334
1352	0	0	Ki67+	 2348 38272
1353	0	0	Ki67+	 2350 38114
1354	0	0	Ki67+	 2350 38403
1355	0	0	Ki67+	 2352 38033
1356	0	0	Ki67+	 2358 38291
1357	0	0	Ki67+	 2359 38165
1358	0	0	Ki67+	 2360 38056
1359	0	0	Ki67+	 2361 38240
1360	0	0	Ki67+	 2362 38197
1361	0	0	Ki67+	 2363 38104
1362	0	0	Ki67+	 2364 38354
1363	0	0	Ki67+	 2369 37976
1364	0	0	Ki67+	 2371 38005
1365	0	0	Ki67+	 2374 38386
1366	0	0	Ki67+	 2376 38025
1367	0	0	Ki67+	 2380 38038
1368	0	0	Ki67+	 2380 38134
1369	0	0	Ki67+	 2382 38240
1370	0	0	Ki67+	 2383 38310
1371	0	0	Ki67+	 2386 38153
1372	0	0	Ki67+	 2392 38186
1373	0	0	Ki67+	 2392 38208
1374	0	0	Ki67+	 2393 38339
1375	0	0	Ki67+	 2395 38109
1376	0	0	Ki67+	 2396 38085
1377	0	0	Ki67+	 2398 38268
1378	0	0	Ki67+	 2402 38390
1379	0	0	Ki67+	 2403 38285
1380	0	0	Ki67+	 2404 38413
1381	0	0	Ki67+	 2408 38025
1382	0	0	Ki67+	 2414 37976
1383	0	0	Ki67+	 2417 38087
1384	0	0	Ki67+	 2418 38050
1385	0	0	Ki67+	 2421 38351
1386	0	0	Ki67+	 2422 38420
1387	0	0	Ki67+	 2423 38299
1388	0	0	Ki67+	 2423 38399
1389	0	0	Ki67+	 2428 38010
1390	0	0	Ki67+	 2430 38337
1391	0	0	Ki67+	 2433 38414
1392	0	0	Ki67+	 2437 38153
1393	0	0	Ki67+	 2439 38372
1394	0	0	Ki67+	 2443 38110
1395	0	0	Ki67+	 2443 38351
1396	0	0	Ki67+	 2452 38310
1397	0	0	Ki67+	 2453 38228
1398	0	0	Ki67+	 2454 38038
1399	0	0	Ki67+	 2455 38111
1400	0	0	Ki67+	 2456 38176
1401	0	0	Ki67+	 2458 38064
1402	0	0	Ki67+	 2462 38385
1403	0	0	Ki67+	 2463 38330
1404	0	0	Ki67+	 2468 37637
1405	0	0	Ki67+	 2473 37700
1406	0	0	Ki67+	 2473 38402
1407	0	0	Ki67+	 2475 38027
1408	0	0	Ki67+	 2478 38300
1409	0	0	Ki67+	 2481 38315
1410	0	0	Ki67+	 2483 38345
1411	0	0	Ki67+	 2485 38428
1412	0	0	Ki67+	 2489 37671
1413	0	0	Ki67+	 2498 38103
1414	0	0	Ki67+	 2499 38384
1415	0	0	Ki67+	 2501 37701
1416	0	0	Ki67+	 2501 38204
1417	0	0	Ki67+	 2503 37999
1418	0	0	Ki67+	 2506 38331
1419	0	0	Ki67+	 2511 38099
1420	0	0	Ki67+	 2513 38060
1421	0	0	Ki67+	 2514 38170
1422	0	0	Ki67+	 2516 37746
1423	0	0	Ki67+	 2518 38223
1424	0	0	Ki67+	 2521 38321
1425	0	0	Ki67+	 2522 37634
1426	0	0	Ki67+	 2522 38025
1427	0	0	Ki67+	 2522 38187
1428	0	0	Ki67+	 2527 38387
1429	0	0	Ki67+	 2530 38305
1430	0	0	Ki67+	 2535 37765
1431	0	0	Ki67+	 2536 38096
1432	0	0	Ki67+	 2539 38398
1433	0	0	Ki67+	 2540 37779
1434	0	0	Ki67+	 2541 37804
1435	0	0	Ki67+	 2542 38183
1436	0	0	Ki67+	 1863 38989
1437	0	0	Ki67+	 1917 39212
1438	0	0	Ki67+	 1951 39146
1439	0	0	Ki67+	 1962 39182
1440	0	0	Ki67+	 2017 39207
1441	0	0	Ki67+	 2029 39100
1442	0	0	Ki67+	 2038 39168
1443	0	0	Ki67+	 2045 39050
1444	0	0	Ki67+	 2052 39155
1445	0	0	Ki67+	 2055 39055
1446	0	0	Ki67+	 2062 39196
1447	0	0	Ki67+	 2071 39123
1448	0	0	Ki67+	 2073 39106
1449	0	0	Ki67+	 2074 39195
1450	0	0	Ki67+	 2084 39167
1451	0	0	Ki67+	 2088 39053
1452	0	0	Ki67+	 2095 39074
1453	0	0	Ki67+	 2097 39130
1454	0	0	Ki67+	 2101 39020
1455	0	0	Ki67+	 2110 39075
1456	0	0	Ki67+	 2114 39109
1457	0	0	Ki67+	 2115 39090
1458	0	0	Ki67+	 2124 39231
1459	0	0	Ki67+	 2127 39061
1460	0	0	Ki67+	 2131 39089
1461	0	0	Ki67+	 2132 39072
1462	0	0	Ki67+	 2132 39150
1463	0	0	Ki67+	 2138 39160
1464	0	0	Ki67+	 2152 39115
1465	0	0	Ki67+	 2153 39201
1466	0	0	Ki67+	 2158 39088
1467	0	0	Ki67+	 2162 39163
1468	0	0	Ki67+	 2167 39037
1469	0	0	Ki67+	 2168 39136
1470	0	0	Ki67+	 2178 39099
1471	0	0	Ki67+	 2180 38987
1472	0	0	Ki67+	 2182 39155
1473	0	0	Ki67+	 2184 39109
1474	0	0	Ki67+	 2187 39180
1475	0	0	Ki67+	 2193 39163
1476	0	0	Ki67+	 2197 39211
1477	0	0	Ki67+	 2199 39042
1478	0	0	Ki67+	 2205 39087
1479	0	0	Ki67+	 2205 39140
1480	0	0	Ki67+	 2216 39004
1481	0	0	Ki67+	 2219 39039
1482	0	0	Ki67+	 2219 39067
1483	0	0	Ki67+	 2225 39209
1484	0	0	Ki67+	 2230 39122
1485	0	0	Ki67+	 2230 39157
1486	0	0	Ki67+	 2232 39171
1487	0	0	Ki67+	 2241 39221
1488	0	0	Ki67+	 2248 38981
1489	0	0	Ki67+	 2253 39016
1490	0	0	Ki67+	 2258 39148
1491	0	0	Ki67+	 2258 39213
1492	0	0	Ki67+	 2259 39075
1493	0	0	Ki67+	 2261 39123
1494	0	0	Ki67+	 2262 38434
1495	0	0	Ki67+	 2268 39001
1496	0	0	Ki67+	 2268 39224
1497	0	0	Ki67+	 2269 39179
1498	0	0	Ki67+	 2270 39013
1499	0	0	Ki67+	 2274 39037
1500	0	0	Ki67+	 2277 39081
1501	0	0	Ki67+	 2279 39145
1502	0	0	Ki67+	 2290 39085
1503	0	0	Ki67+	 2297 39230
1504	0	0	Ki67+	 2300 39045
1505	0	0	Ki67+	 2301 39106
1506	0	0	Ki67+	 2303 39192
1507	0	0	Ki67+	 2311 38557
1508	0	0	Ki67+	 2314 39144
1509	0	0	Ki67+	 2323 39092
1510	0	0	Ki67+	 2327 38441
1511	0	0	Ki67+	 2334 39015
1512	0	0	Ki67+	 2335 39211
1513	0	0	Ki67+	 2339 39144
1514	0	0	Ki67+	 2344 39120
1515	0	0	Ki67+	 2350 39166
1516	0	0	Ki67+	 2352 39192
1517	0	0	Ki67+	 2356 38458
1518	0	0	Ki67+	 2356 39202
1519	0	0	Ki67+	 2358 39130
1520	0	0	Ki67+	 2368 39158
1521	0	0	Ki67+	 2373 39087
1522	0	0	Ki67+	 2376 39196
1523	0	0	Ki67+	 2387 39227
1524	0	0	Ki67+	 2393 38449
1525	0	0	Ki67+	 2393 39014
1526	0	0	Ki67+	 2397 39121
1527	0	0	Ki67+	 2401 39179
1528	0	0	Ki67+	 2404 39068
1529	0	0	Ki67+	 2404 39141
1530	0	0	Ki67+	 2416 38988
1531	0	0	Ki67+	 2418 38463
1532	0	0	Ki67+	 2419 39023
1533	0	0	Ki67+	 2423 38595
1534	0	0	Ki67+	 2426 39162
1535	0	0	Ki67+	 2426 39216
1536	0	0	Ki67+	 2427 39079
1537	0	0	Ki67+	 2431 38438
1538	0	0	Ki67+	 2431 39097
1539	0	0	Ki67+	 2443 39112
1540	0	0	Ki67+	 2444 39225
1541	0	0	Ki67+	 2446 38476
1542	0	0	Ki67+	 2448 38500
1543	0	0	Ki67+	 2454 39197
1544	0	0	Ki67+	 2455 39025
1545	0	0	Ki67+	 2455 39168
1546	0	0	Ki67+	 2458 38447
1547	0	0	Ki67+	 2467 39084
1548	0	0	Ki67+	 2469 38629
1549	0	0	Ki67+	 2470 38485
1550	0	0	Ki67+	 2478 38991
1551	0	0	Ki67+	 2478 39189
1552	0	0	Ki67+	 2479 38506
1553	0	0	Ki67+	 2487 39028
1554	0	0	Ki67+	 2490 38469
1555	0	0	Ki67+	 2496 39216
1556	0	0	Ki67+	 2497 38441
1557	0	0	Ki67+	 2503 38998
1558	0	0	Ki67+	 2504 39068
1559	0	0	Ki67+	 2507 38929
1560	0	0	Ki67+	 2515 39041
1561	0	0	Ki67+	 2519 38442
1562	0	0	Ki67+	 2522 39057
1563	0	0	Ki67+	 2522 39197
1564	0	0	Ki67+	 2528 38991
1565	0	0	Ki67+	 2535 38498
1566	0	0	Ki67+	 2535 39013
1567	0	0	Ki67+	 2541 38463
1568	0	0	Ki67+	 2542 39073
1569	0	0	Ki67+	 1763 39613
1570	0	0	Ki67+	 1769 39461
1571	0	0	Ki67+	 1770 39492
1572	0	0	Ki67+	 1777 39718
1573	0	0	Ki67+	 1782 39417
1574	0	0	Ki67+	 1788 39513
1575	0	0	Ki67+	 1796 39401
1576	0	0	Ki67+	 1804 39664
1577	0	0	Ki67+	 1810 39498
1578	0	0	Ki67+	 1813 39605
1579	0	0	Ki67+	 1819 39713
1580	0	0	Ki67+	 1831 39431
1581	0	0	Ki67+	 1835 39638
1582	0	0	Ki67+	 1841 39657
1583	0	0	Ki67+	 1842 39529
1584	0	0	Ki67+	 1844 39488
1585	0	0	Ki67+	 1847 39391
1586	0	0	Ki67+	 1847 39581
1587	0	0	Ki67+	 1851 39441
1588	0	0	Ki67+	 1852 39699
1589	0	0	Ki67+	 1855 39720
1590	0	0	Ki67+	 1861 39419
1591	0	0	Ki67+	 1867 39483
1592	0	0	Ki67+	 1870 39500
1593	0	0	Ki67+	 1873 39310
1594	0	0	Ki67+	 1873 39654
1595	0	0	Ki67+	 1873 39724
1596	0	0	Ki67+	 1877 39606
1597	0	0	Ki67+	 1882 39623
1598	0	0	Ki67+	 1887 39675
1599	0	0	Ki67+	 1889 39398
1600	0	0	Ki67+	 1890 39902
1601	0	0	Ki67+	 1892 39602
1602	0	0	Ki67+	 1896 39949
1603	0	0	Ki67+	 1898 39702
1604	0	0	Ki67+	 1903 39267
1605	0	0	Ki67+	 1903 39501
1606	0	0	Ki67+	 1909 39437
1607	0	0	Ki67+	 1909 39606
1608	0	0	Ki67+	 1913 39454
1609	0	0	Ki67+	 1913 39949
1610	0	0	Ki67+	 1914 39555
1611	0	0	Ki67+	 1919 39641
1612	0	0	Ki67+	 1919 39675
1613	0	0	Ki67+	 1921 39320
1614	0	0	Ki67+	 1925 39972
1615	0	0	Ki67+	 1926 39902
1616	0	0	Ki67+	 1930 39444
1617	0	0	Ki67+	 1932 39523
1618	0	0	Ki67+	 1933 39874
1619	0	0	Ki67+	 1935 39743
1620	0	0	Ki67+	 1937 39315
1621	0	0	Ki67+	 1938 39428
1622	0	0	Ki67+	 1942 39526
1623	0	0	Ki67+	 1942 39697
1624	0	0	Ki67+	 1946 39467
1625	0	0	Ki67+	 1950 39844
1626	0	0	Ki67+	 1951 39321
1627	0	0	Ki67+	 1951 39488
1628	0	0	Ki67+	 1952 39992
1629	0	0	Ki67+	 1954 39247
1630	0	0	Ki67+	 1956 39916
1631	0	0	Ki67+	 1956 39943
1632	0	0	Ki67+	 1958 39272
1633	0	0	Ki67+	 1958 39658
1634	0	0	Ki67+	 1961 39360
1635	0	0	Ki67+	 1961 39407
1636	0	0	Ki67+	 1962 39440
1637	0	0	Ki67+	 1964 39595
1638	0	0	Ki67+	 1965 39684
1639	0	0	Ki67+	 1965 39888
1640	0	0	Ki67+	 1967 39387
1641	0	0	Ki67+	 1968 39714
1642	0	0	Ki67+	 1970 39980
1643	0	0	Ki67+	 1971 39350
1644	0	0	Ki67+	 1972 39934
1645	0	0	Ki67+	 1975 39957
1646	0	0	Ki67+	 1981 39408
1647	0	0	Ki67+	 1982 39855
1648	0	0	Ki67+	 1984 39740
1649	0	0	Ki67+	 1987 39238
1650	0	0	Ki67+	 1987 39782
1651	0	0	Ki67+	 1988 39813
1652	0	0	Ki67+	 1990 39286
1653	0	0	Ki67+	 1990 39925
1654	0	0	Ki67+	 1992 39707
1655	0	0	Ki67+	 1997 39247
1656	0	0	Ki67+	 2005 39970
1657	0	0	Ki67+	 2007 39794
1658	0	0	Ki67+	 2010 39937
1659	0	0	Ki67+	 2012 40016
1660	0	0	Ki67+	 2016 39897
1661	0	0	Ki67+	 2018 39277
1662	0	0	Ki67+	 2018 39852
1663	0	0	Ki67+	 2019 39312
1664	0	0	Ki67+	 2019 39768
1665	0	0	Ki67+	 2021 39428
1666	0	0	Ki67+	 2023 39713
1667	0	0	Ki67+	 2024 39240
1668	0	0	Ki67+	 2025 39300
1669	0	0	Ki67+	 2028 39926
1670	0	0	Ki67+	 2040 39956
1671	0	0	Ki67+	 2042 39852
1672	0	0	Ki67+	 2043 39887
1673	0	0	Ki67+	 2045 39614
1674	0	0	Ki67+	 2046 39337
1675	0	0	Ki67+	 2048 39271
1676	0	0	Ki67+	 2048 39923
1677	0	0	Ki67+	 2049 39993
1678	0	0	Ki67+	 2051 39312
1679	0	0	Ki67+	 2051 39721
1680	0	0	Ki67+	 2051 39749
1681	0	0	Ki67+	 2057 39866
1682	0	0	Ki67+	 2061 40022
1683	0	0	Ki67+	 2063 39252
1684	0	0	Ki67+	 2066 39826
1685	0	0	Ki67+	 2070 39900
1686	0	0	Ki67+	 2070 39960
1687	0	0	Ki67+	 2075 39859
1688	0	0	Ki67+	 2077 39999
1689	0	0	Ki67+	 2079 39241
1690	0	0	Ki67+	 2080 39916
1691	0	0	Ki67+	 2081 39579
1692	0	0	Ki67+	 2081 39735
1693	0	0	Ki67+	 2084 39759
1694	0	0	Ki67+	 2087 39271
1695	0	0	Ki67+	 2093 39948
1696	0	0	Ki67+	 2095 39821
1697	0	0	Ki67+	 2100 39887
1698	0	0	Ki67+	 2106 39902
1699	0	0	Ki67+	 2107 39735
1700	0	0	Ki67+	 2110 39857
1701	0	0	Ki67+	 2111 39274
1702	0	0	Ki67+	 2111 39769
1703	0	0	Ki67+	 2120 39261
1704	0	0	Ki67+	 2124 39820
1705	0	0	Ki67+	 2129 39768
1706	0	0	Ki67+	 2130 39286
1707	0	0	Ki67+	 2130 39405
1708	0	0	Ki67+	 2133 39421
1709	0	0	Ki67+	 2137 39328
1710	0	0	Ki67+	 2139 40024
1711	0	0	Ki67+	 2147 39593
1712	0	0	Ki67+	 2148 39345
1713	0	0	Ki67+	 2149 39827
1714	0	0	Ki67+	 2153 39740
1715	0	0	Ki67+	 2154 39796
1716	0	0	Ki67+	 2155 39473
1717	0	0	Ki67+	 2155 39979
1718	0	0	Ki67+	 2155 40002
1719	0	0	Ki67+	 2156 39268
1720	0	0	Ki67+	 2161 39915
1721	0	0	Ki67+	 2165 39419
1722	0	0	Ki67+	 2172 39303
1723	0	0	Ki67+	 2172 39949
1724	0	0	Ki67+	 2173 39788
1725	0	0	Ki67+	 2175 39240
1726	0	0	Ki67+	 2177 39776
1727	0	0	Ki67+	 2179 39970
1728	0	0	Ki67+	 2180 39812
1729	0	0	Ki67+	 2183 39890
1730	0	0	Ki67+	 2184 39746
1731	0	0	Ki67+	 2186 39269
1732	0	0	Ki67+	 2189 39356
1733	0	0	Ki67+	 2190 39250
1734	0	0	Ki67+	 2194 39782
1735	0	0	Ki67+	 2196 39439
1736	0	0	Ki67+	 2198 40015
1737	0	0	Ki67+	 2200 39304
1738	0	0	Ki67+	 2201 39417
1739	0	0	Ki67+	 2201 39801
1740	0	0	Ki67+	 2203 39859
1741	0	0	Ki67+	 2204 39665
1742	0	0	Ki67+	 2205 39956
1743	0	0	Ki67+	 2206 39926
1744	0	0	Ki67+	 2207 39617
1745	0	0	Ki67+	 2211 39236
1746	0	0	Ki67+	 2214 39553
1747	0	0	Ki67+	 2214 39632
1748	0	0	Ki67+	 2215 39281
1749	0	0	Ki67+	 2226 39905
1750	0	0	Ki67+	 2226 40005
1751	0	0	Ki67+	 2228 39609
1752	0	0	Ki67+	 2230 39551
1753	0	0	Ki67+	 2231 39838
1754	0	0	Ki67+	 2235 39798
1755	0	0	Ki67+	 2235 39810
1756	0	0	Ki67+	 2237 39321
1757	0	0	Ki67+	 2243 39921
1758	0	0	Ki67+	 2244 39977
1759	0	0	Ki67+	 2247 39606
1760	0	0	Ki67+	 2249 39578
1761	0	0	Ki67+	 2250 39242
1762	0	0	Ki67+	 2251 39635
1763	0	0	Ki67+	 2252 39285
1764	0	0	Ki67+	 2257 39270
1765	0	0	Ki67+	 2260 39833
1766	0	0	Ki67+	 2262 39942
1767	0	0	Ki67+	 2263 39897
1768	0	0	Ki67+	 2266 39314
1769	0	0	Ki67+	 2267 39810
1770	0	0	Ki67+	 2270 39582
1771	0	0	Ki67+	 2272 39628
1772	0	0	Ki67+	 2272 39857
1773	0	0	Ki67+	 2273 39903
1774	0	0	Ki67+	 2277 40025
1775	0	0	Ki67+	 2281 39804
1776	0	0	Ki67+	 2282 39984
1777	0	0	Ki67+	 2287 39869
1778	0	0	Ki67+	 2291 39961
1779	0	0	Ki67+	 2292 40015
1780	0	0	Ki67+	 2294 39933
1781	0	0	Ki67+	 2298 39609
1782	0	0	Ki67+	 2302 39353
1783	0	0	Ki67+	 2306 39746
1784	0	0	Ki67+	 2308 39987
1785	0	0	Ki67+	 2311 39836
1786	0	0	Ki67+	 2313 39634
1787	0	0	Ki67+	 2313 39692
1788	0	0	Ki67+	 2314 39599
1789	0	0	Ki67+	 2314 39909
1790	0	0	Ki67+	 2317 39819
1791	0	0	Ki67+	 2321 39849
1792	0	0	Ki67+	 2321 39880
1793	0	0	Ki67+	 2328 39624
1794	0	0	Ki67+	 2328 39929
1795	0	0	Ki67+	 2331 39899
1796	0	0	Ki67+	 2332 39977
1797	0	0	Ki67+	 2334 39997
1798	0	0	Ki67+	 2336 39770
1799	0	0	Ki67+	 2341 39632
1800	0	0	Ki67+	 2350 39242
1801	0	0	Ki67+	 2354 39505
1802	0	0	Ki67+	 2356 39878
1803	0	0	Ki67+	 2357 39863
1804	0	0	Ki67+	 2363 39935
1805	0	0	Ki67+	 2366 39326
1806	0	0	Ki67+	 2368 40022
1807	0	0	Ki67+	 2369 39235
1808	0	0	Ki67+	 2369 39920
1809	0	0	Ki67+	 2372 39980
1810	0	0	Ki67+	 2373 39277
1811	0	0	Ki67+	 2374 39754
1812	0	0	Ki67+	 2376 39786
1813	0	0	Ki67+	 2378 39770
1814	0	0	Ki67+	 2381 39796
1815	0	0	Ki67+	 2387 39502
1816	0	0	Ki67+	 2387 39888
1817	0	0	Ki67+	 2396 39938
1818	0	0	Ki67+	 2405 39760
1819	0	0	Ki67+	 2406 39259
1820	0	0	Ki67+	 2406 39968
1821	0	0	Ki67+	 2408 39801
1822	0	0	Ki67+	 2408 39999
1823	0	0	Ki67+	 2411 39736
1824	0	0	Ki67+	 2416 39620
1825	0	0	Ki67+	 2417 39915
1826	0	0	Ki67+	 2419 39252
1827	0	0	Ki67+	 2421 39894
1828	0	0	Ki67+	 2421 39979
1829	0	0	Ki67+	 2427 39445
1830	0	0	Ki67+	 2430 39783
1831	0	0	Ki67+	 2431 39744
1832	0	0	Ki67+	 2432 39944
1833	0	0	Ki67+	 2438 39439
1834	0	0	Ki67+	 2439 39255
1835	0	0	Ki67+	 2441 39278
1836	0	0	Ki67+	 2441 40021
1837	0	0	Ki67+	 2443 39825
1838	0	0	Ki67+	 2446 39265
1839	0	0	Ki67+	 2448 39714
1840	0	0	Ki67+	 2449 40031
1841	0	0	Ki67+	 2450 39915
1842	0	0	Ki67+	 2450 39925
1843	0	0	Ki67+	 2451 39954
1844	0	0	Ki67+	 2452 39524
1845	0	0	Ki67+	 2454 39557
1846	0	0	Ki67+	 2455 39698
1847	0	0	Ki67+	 2459 39767
1848	0	0	Ki67+	 2462 39785
1849	0	0	Ki67+	 2467 39687
1850	0	0	Ki67+	 2472 39894
1851	0	0	Ki67+	 2473 39977
1852	0	0	Ki67+	 2476 40024
1853	0	0	Ki67+	 2480 39729
1854	0	0	Ki67+	 2482 39943
1855	0	0	Ki67+	 2484 39759
1856	0	0	Ki67+	 2486 39690
1857	0	0	Ki67+	 2487 39849
1858	0	0	Ki67+	 2488 39934
1859	0	0	Ki67+	 2491 39723
1860	0	0	Ki67+	 2492 39617
1861	0	0	Ki67+	 2496 39285
1862	0	0	Ki67+	 2498 39863
1863	0	0	Ki67+	 2500 39732
1864	0	0	Ki67+	 2500 39988
1865	0	0	Ki67+	 2505 39813
1866	0	0	Ki67+	 2509 39895
1867	0	0	Ki67+	 2510 39452
1868	0	0	Ki67+	 2511 39667
1869	0	0	Ki67+	 2514 39872
1870	0	0	Ki67+	 2517 39291
1871	0	0	Ki67+	 2517 39312
1872	0	0	Ki67+	 2517 39713
1873	0	0	Ki67+	 2517 40031
1874	0	0	Ki67+	 2518 39804
1875	0	0	Ki67+	 2518 40018
1876	0	0	Ki67+	 2519 39324
1877	0	0	Ki67+	 2524 39643
1878	0	0	Ki67+	 2524 39841
1879	0	0	Ki67+	 2526 39693
1880	0	0	Ki67+	 2527 39344
1881	0	0	Ki67+	 2533 39987
1882	0	0	Ki67+	 2542 39782
1883	0	0	Ki67+	 2543 39325
1884	0	0	Ki67+	 2035 40468
1885	0	0	Ki67+	 2040 40365
1886	0	0	Ki67+	 2041 40355
1887	0	0	Ki67+	 2049 40636
1888	0	0	Ki67+	 2049 40651
1889	0	0	Ki67+	 2053 40689
1890	0	0	Ki67+	 2065 40320
1891	0	0	Ki67+	 2065 40441
1892	0	0	Ki67+	 2065 40502
1893	0	0	Ki67+	 2066 40407
1894	0	0	Ki67+	 2068 40746
1895	0	0	Ki67+	 2079 40539
1896	0	0	Ki67+	 2080 40779
1897	0	0	Ki67+	 2081 40701
1898	0	0	Ki67+	 2082 40361
1899	0	0	Ki67+	 2084 40300
1900	0	0	Ki67+	 2091 40387
1901	0	0	Ki67+	 2096 40351
1902	0	0	Ki67+	 2097 40656
1903	0	0	Ki67+	 2098 40784
1904	0	0	Ki67+	 2099 40438
1905	0	0	Ki67+	 2101 40478
1906	0	0	Ki67+	 2104 40536
1907	0	0	Ki67+	 2108 40719
1908	0	0	Ki67+	 2111 40426
1909	0	0	Ki67+	 2113 40496
1910	0	0	Ki67+	 2117 40279
1911	0	0	Ki67+	 2118 40760
1912	0	0	Ki67+	 2121 40565
1913	0	0	Ki67+	 2123 40044
1914	0	0	Ki67+	 2125 40771
1915	0	0	Ki67+	 2126 40360
1916	0	0	Ki67+	 2135 40477
1917	0	0	Ki67+	 2135 40617
1918	0	0	Ki67+	 2136 40445
1919	0	0	Ki67+	 2137 40728
1920	0	0	Ki67+	 2142 40349
1921	0	0	Ki67+	 2145 40669
1922	0	0	Ki67+	 2146 40391
1923	0	0	Ki67+	 2152 40329
1924	0	0	Ki67+	 2157 40425
1925	0	0	Ki67+	 2158 40688
1926	0	0	Ki67+	 2158 40805
1927	0	0	Ki67+	 2164 40391
1928	0	0	Ki67+	 2165 40047
1929	0	0	Ki67+	 2169 40660
1930	0	0	Ki67+	 2171 40255
1931	0	0	Ki67+	 2171 40294
1932	0	0	Ki67+	 2171 40361
1933	0	0	Ki67+	 2172 40238
1934	0	0	Ki67+	 2175 40734
1935	0	0	Ki67+	 2179 40695
1936	0	0	Ki67+	 2179 40708
1937	0	0	Ki67+	 2180 40630
1938	0	0	Ki67+	 2185 40288
1939	0	0	Ki67+	 2186 40757
1940	0	0	Ki67+	 2194 40726
1941	0	0	Ki67+	 2197 40320
1942	0	0	Ki67+	 2197 40407
1943	0	0	Ki67+	 2201 40675
1944	0	0	Ki67+	 2204 40445
1945	0	0	Ki67+	 2211 40372
1946	0	0	Ki67+	 2215 40749
1947	0	0	Ki67+	 2219 40690
1948	0	0	Ki67+	 2222 40438
1949	0	0	Ki67+	 2228 40415
1950	0	0	Ki67+	 2230 40620
1951	0	0	Ki67+	 2233 40312
1952	0	0	Ki67+	 2235 40126
1953	0	0	Ki67+	 2235 40148
1954	0	0	Ki67+	 2245 40624
1955	0	0	Ki67+	 2246 40365
1956	0	0	Ki67+	 2247 40699
1957	0	0	Ki67+	 2248 40676
1958	0	0	Ki67+	 2251 40605
1959	0	0	Ki67+	 2255 40646
1960	0	0	Ki67+	 2256 40174
1961	0	0	Ki67+	 2256 40619
1962	0	0	Ki67+	 2265 40130
1963	0	0	Ki67+	 2268 40296
1964	0	0	Ki67+	 2276 40163
1965	0	0	Ki67+	 2276 40563
1966	0	0	Ki67+	 2279 40062
1967	0	0	Ki67+	 2281 40091
1968	0	0	Ki67+	 2281 40712
1969	0	0	Ki67+	 2285 40541
1970	0	0	Ki67+	 2287 40337
1971	0	0	Ki67+	 2290 40374
1972	0	0	Ki67+	 2291 40311
1973	0	0	Ki67+	 2292 40743
1974	0	0	Ki67+	 2294 40604
1975	0	0	Ki67+	 2298 40128
1976	0	0	Ki67+	 2301 40419
1977	0	0	Ki67+	 2304 40649
1978	0	0	Ki67+	 2305 40160
1979	0	0	Ki67+	 2307 40041
1980	0	0	Ki67+	 2315 40584
1981	0	0	Ki67+	 2317 40317
1982	0	0	Ki67+	 2319 40766
1983	0	0	Ki67+	 2321 40128
1984	0	0	Ki67+	 2321 40689
1985	0	0	Ki67+	 2322 40737
1986	0	0	Ki67+	 2326 40080
1987	0	0	Ki67+	 2326 40605
1988	0	0	Ki67+	 2327 40755
1989	0	0	Ki67+	 2330 40725
1990	0	0	Ki67+	 2331 40109
1991	0	0	Ki67+	 2334 40047
1992	0	0	Ki67+	 2335 40684
1993	0	0	Ki67+	 2338 40279
1994	0	0	Ki67+	 2339 40083
1995	0	0	Ki67+	 2339 40774
1996	0	0	Ki67+	 2342 40036
1997	0	0	Ki67+	 2342 40756
1998	0	0	Ki67+	 2345 40597
1999	0	0	Ki67+	 2348 40056
2000	0	0	Ki67+	 2352 40373
2001	0	0	Ki67+	 2353 40305
2002	0	0	Ki67+	 2357 40770
2003	0	0	Ki67+	 2358 40146
2004	0	0	Ki67+	 2360 40061
2005	0	0	Ki67+	 2361 40711
2006	0	0	Ki67+	 2363 40330
2007	0	0	Ki67+	 2374 40095
2008	0	0	Ki67+	 2378 40782
2009	0	0	Ki67+	 2384 40624
2010	0	0	Ki67+	 2387 40163
2011	0	0	Ki67+	 2387 40438
2012	0	0	Ki67+	 2388 40752
2013	0	0	Ki67+	 2389 40468
2014	0	0	Ki67+	 2390 40180
2015	0	0	Ki67+	 2391 40288
2016	0	0	Ki67+	 2391 40345
2017	0	0	Ki67+	 2392 40089
2018	0	0	Ki67+	 2394 40391
2019	0	0	Ki67+	 2394 40674
2020	0	0	Ki67+	 2395 40108
2021	0	0	Ki67+	 2397 40690
2022	0	0	Ki67+	 2398 40300
2023	0	0	Ki67+	 2401 40419
2024	0	0	Ki67+	 2402 40713
2025	0	0	Ki67+	 2407 40464
2026	0	0	Ki67+	 2410 40616
2027	0	0	Ki67+	 2410 40694
2028	0	0	Ki67+	 2411 40329
2029	0	0	Ki67+	 2412 40151
2030	0	0	Ki67+	 2418 40254
2031	0	0	Ki67+	 2418 40349
2032	0	0	Ki67+	 2419 40743
2033	0	0	Ki67+	 2420 40033
2034	0	0	Ki67+	 2420 40105
2035	0	0	Ki67+	 2424 40268
2036	0	0	Ki67+	 2425 40672
2037	0	0	Ki67+	 2426 40622
2038	0	0	Ki67+	 2432 40300
2039	0	0	Ki67+	 2432 40344
2040	0	0	Ki67+	 2435 40072
2041	0	0	Ki67+	 2435 40161
2042	0	0	Ki67+	 2435 40656
2043	0	0	Ki67+	 2439 40435
2044	0	0	Ki67+	 2439 40539
2045	0	0	Ki67+	 2442 40584
2046	0	0	Ki67+	 2443 40153
2047	0	0	Ki67+	 2446 40330
2048	0	0	Ki67+	 2446 40558
2049	0	0	Ki67+	 2448 40047
2050	0	0	Ki67+	 2448 40267
2051	0	0	Ki67+	 2448 40413
2052	0	0	Ki67+	 2451 40499
2053	0	0	Ki67+	 2453 40077
2054	0	0	Ki67+	 2454 40384
2055	0	0	Ki67+	 2454 40678
2056	0	0	Ki67+	 2462 40638
2057	0	0	Ki67+	 2463 40124
2058	0	0	Ki67+	 2467 40080
2059	0	0	Ki67+	 2470 40525
2060	0	0	Ki67+	 2473 40695
2061	0	0	Ki67+	 2475 40297
2062	0	0	Ki67+	 2477 40437
2063	0	0	Ki67+	 2481 40651
2064	0	0	Ki67+	 2484 40409
2065	0	0	Ki67+	 2487 40056
2066	0	0	Ki67+	 2488 40344
2067	0	0	Ki67+	 2489 40119
2068	0	0	Ki67+	 2494 40680
2069	0	0	Ki67+	 2501 40620
2070	0	0	Ki67+	 2502 40430
2071	0	0	Ki67+	 2503 40377
2072	0	0	Ki67+	 2503 40397
2073	0	0	Ki67+	 2509 40658
2074	0	0	Ki67+	 2513 40478
2075	0	0	Ki67+	 2514 40071
2076	0	0	Ki67+	 2517 40404
2077	0	0	Ki67+	 2517 40593
2078	0	0	Ki67+	 2519 40363
2079	0	0	Ki67+	 2519 40681
2080	0	0	Ki67+	 2527 40701
2081	0	0	Ki67+	 2529 40437
2082	0	0	Ki67+	 2537 40509
2083	0	0	Ki67+	 2537 40640
2084	0	0	Ki67+	 2539 40653
2085	0	0	Ki67+	 2540 40360
2086	0	0	Ki67+	 2542 40095
2087	0	0	Ki67+	 2543 40459
2088	0	0	Ki67+	 2279 41014
2089	0	0	Ki67+	 2286 41024
2090	0	0	Ki67+	 2305 41124
2091	0	0	Ki67+	 2307 41022
2092	0	0	Ki67+	 2308 40987
2093	0	0	Ki67+	 2317 41160
2094	0	0	Ki67+	 2322 40963
2095	0	0	Ki67+	 2325 41096
2096	0	0	Ki67+	 2331 41042
2097	0	0	Ki67+	 2334 41064
2098	0	0	Ki67+	 2347 41103
2099	0	0	Ki67+	 2347 41131
2100	0	0	Ki67+	 2354 41000
2101	0	0	Ki67+	 2355 40945
2102	0	0	Ki67+	 2355 41070
2103	0	0	Ki67+	 2362 41104
2104	0	0	Ki67+	 2368 41028
2105	0	0	Ki67+	 2375 41044
2106	0	0	Ki67+	 2377 41006
2107	0	0	Ki67+	 2377 41314
2108	0	0	Ki67+	 2387 41273
2109	0	0	Ki67+	 2390 41337
2110	0	0	Ki67+	 2393 41053
2111	0	0	Ki67+	 2394 41176
2112	0	0	Ki67+	 2397 40949
2113	0	0	Ki67+	 2397 41079
2114	0	0	Ki67+	 2402 40984
2115	0	0	Ki67+	 2402 41250
2116	0	0	Ki67+	 2403 41313
2117	0	0	Ki67+	 2409 40995
2118	0	0	Ki67+	 2411 41166
2119	0	0	Ki67+	 2413 41294
2120	0	0	Ki67+	 2418 41143
2121	0	0	Ki67+	 2426 40952
2122	0	0	Ki67+	 2428 41243
2123	0	0	Ki67+	 2429 41168
2124	0	0	Ki67+	 2433 41297
2125	0	0	Ki67+	 2437 41138
2126	0	0	Ki67+	 2438 41152
2127	0	0	Ki67+	 2439 40928
2128	0	0	Ki67+	 2439 40981
2129	0	0	Ki67+	 2439 41421
2130	0	0	Ki67+	 2444 41101
2131	0	0	Ki67+	 2445 41221
2132	0	0	Ki67+	 2445 41362
2133	0	0	Ki67+	 2447 41015
2134	0	0	Ki67+	 2447 41193
2135	0	0	Ki67+	 2450 41136
2136	0	0	Ki67+	 2453 41253
2137	0	0	Ki67+	 2453 41460
2138	0	0	Ki67+	 2456 40948
2139	0	0	Ki67+	 2463 41288
2140	0	0	Ki67+	 2469 41434
2141	0	0	Ki67+	 2470 41018
2142	0	0	Ki67+	 2471 41231
2143	0	0	Ki67+	 2472 41158
2144	0	0	Ki67+	 2473 40986
2145	0	0	Ki67+	 2473 41397
2146	0	0	Ki67+	 2480 41264
2147	0	0	Ki67+	 2483 40933
2148	0	0	Ki67+	 2484 41453
2149	0	0	Ki67+	 2487 40946
2150	0	0	Ki67+	 2495 40995
2151	0	0	Ki67+	 2498 41020
2152	0	0	Ki67+	 2500 41163
2153	0	0	Ki67+	 2502 41192
2154	0	0	Ki67+	 2503 41088
2155	0	0	Ki67+	 2503 41407
2156	0	0	Ki67+	 2506 40945
2157	0	0	Ki67+	 2509 41466
2158	0	0	Ki67+	 2512 41073
2159	0	0	Ki67+	 2513 40924
2160	0	0	Ki67+	 2514 40961
2161	0	0	Ki67+	 2515 41183
2162	0	0	Ki67+	 2517 41085
2163	0	0	Ki67+	 2520 41338
2164	0	0	Ki67+	 2522 41214
2165	0	0	Ki67+	 2534 41004
2166	0	0	Ki67+	 2536 40929
2167	0	0	Ki67+	 3045 32396
2168	0	0	Ki67+	 3257 32379
2169	0	0	Ki67+	 3177 32607
2170	0	0	Ki67+	 3151 34043
2171	0	0	Ki67+	 2545 34825
2172	0	0	Ki67+	 2547 34613
2173	0	0	Ki67+	 2551 34709
2174	0	0	Ki67+	 2552 34742
2175	0	0	Ki67+	 2556 34655
2176	0	0	Ki67+	 2560 34693
2177	0	0	Ki67+	 2560 34799
2178	0	0	Ki67+	 2561 34931
2179	0	0	Ki67+	 2564 34743
2180	0	0	Ki67+	 2568 34766
2181	0	0	Ki67+	 2569 34871
2182	0	0	Ki67+	 2573 34596
2183	0	0	Ki67+	 2582 34815
2184	0	0	Ki67+	 2582 34944
2185	0	0	Ki67+	 2583 34643
2186	0	0	Ki67+	 2584 34687
2187	0	0	Ki67+	 2585 34874
2188	0	0	Ki67+	 2587 34785
2189	0	0	Ki67+	 2588 34710
2190	0	0	Ki67+	 2588 34903
2191	0	0	Ki67+	 2590 34731
2192	0	0	Ki67+	 2592 34624
2193	0	0	Ki67+	 2594 34769
2194	0	0	Ki67+	 2599 34817
2195	0	0	Ki67+	 2601 34577
2196	0	0	Ki67+	 2603 34666
2197	0	0	Ki67+	 2607 34853
2198	0	0	Ki67+	 2608 34627
2199	0	0	Ki67+	 2611 34746
2200	0	0	Ki67+	 2613 34799
2201	0	0	Ki67+	 2617 34830
2202	0	0	Ki67+	 2617 34918
2203	0	0	Ki67+	 2624 34684
2204	0	0	Ki67+	 2628 34709
2205	0	0	Ki67+	 2632 34607
2206	0	0	Ki67+	 2632 34816
2207	0	0	Ki67+	 2632 34883
2208	0	0	Ki67+	 2634 34641
2209	0	0	Ki67+	 2637 34768
2210	0	0	Ki67+	 2640 34796
2211	0	0	Ki67+	 2641 34563
2212	0	0	Ki67+	 2641 34952
2213	0	0	Ki67+	 2646 34736
2214	0	0	Ki67+	 2652 34675
2215	0	0	Ki67+	 2655 34579
2216	0	0	Ki67+	 2662 34653
2217	0	0	Ki67+	 2664 34916
2218	0	0	Ki67+	 2665 34614
2219	0	0	Ki67+	 2666 34532
2220	0	0	Ki67+	 2666 34791
2221	0	0	Ki67+	 2670 34713
2222	0	0	Ki67+	 2672 34548
2223	0	0	Ki67+	 2672 34933
2224	0	0	Ki67+	 2674 34852
2225	0	0	Ki67+	 2679 34506
2226	0	0	Ki67+	 2683 34577
2227	0	0	Ki67+	 2684 34688
2228	0	0	Ki67+	 2686 34634
2229	0	0	Ki67+	 2688 34736
2230	0	0	Ki67+	 2688 34920
2231	0	0	Ki67+	 2691 34663
2232	0	0	Ki67+	 2696 34553
2233	0	0	Ki67+	 2696 34788
2234	0	0	Ki67+	 2697 34807
2235	0	0	Ki67+	 2699 34580
2236	0	0	Ki67+	 2700 34683
2237	0	0	Ki67+	 2702 34879
2238	0	0	Ki67+	 2703 34726
2239	0	0	Ki67+	 2710 34959
2240	0	0	Ki67+	 2711 34772
2241	0	0	Ki67+	 2712 34911
2242	0	0	Ki67+	 2714 34629
2243	0	0	Ki67+	 2714 34738
2244	0	0	Ki67+	 2716 34570
2245	0	0	Ki67+	 2718 34794
2246	0	0	Ki67+	 2722 34655
2247	0	0	Ki67+	 2723 34714
2248	0	0	Ki67+	 2723 34926
2249	0	0	Ki67+	 2731 34829
2250	0	0	Ki67+	 2733 34809
2251	0	0	Ki67+	 2734 34881
2252	0	0	Ki67+	 2739 34497
2253	0	0	Ki67+	 2740 34904
2254	0	0	Ki67+	 2741 34649
2255	0	0	Ki67+	 2745 34594
2256	0	0	Ki67+	 2745 34747
2257	0	0	Ki67+	 2746 34728
2258	0	0	Ki67+	 2749 34537
2259	0	0	Ki67+	 2749 34612
2260	0	0	Ki67+	 2749 34705
2261	0	0	Ki67+	 2755 34894
2262	0	0	Ki67+	 2758 34846
2263	0	0	Ki67+	 2759 34456
2264	0	0	Ki67+	 2760 34493
2265	0	0	Ki67+	 2760 34790
2266	0	0	Ki67+	 2764 34772
2267	0	0	Ki67+	 2765 34709
2268	0	0	Ki67+	 2766 34549
2269	0	0	Ki67+	 2770 34637
2270	0	0	Ki67+	 2770 34730
2271	0	0	Ki67+	 2775 34446
2272	0	0	Ki67+	 2776 34778
2273	0	0	Ki67+	 2776 34881
2274	0	0	Ki67+	 2779 34585
2275	0	0	Ki67+	 2782 34917
2276	0	0	Ki67+	 2783 34690
2277	0	0	Ki67+	 2785 34609
2278	0	0	Ki67+	 2789 34479
2279	0	0	Ki67+	 2789 34665
2280	0	0	Ki67+	 2798 34524
2281	0	0	Ki67+	 2802 34911
2282	0	0	Ki67+	 2803 34560
2283	0	0	Ki67+	 2804 34739
2284	0	0	Ki67+	 2806 34443
2285	0	0	Ki67+	 2808 34463
2286	0	0	Ki67+	 2809 34522
2287	0	0	Ki67+	 2810 34780
2288	0	0	Ki67+	 2810 34958
2289	0	0	Ki67+	 2812 34625
2290	0	0	Ki67+	 2812 34791
2291	0	0	Ki67+	 2817 34595
2292	0	0	Ki67+	 2819 34855
2293	0	0	Ki67+	 2820 34664
2294	0	0	Ki67+	 2823 34488
2295	0	0	Ki67+	 2823 34508
2296	0	0	Ki67+	 2823 34883
2297	0	0	Ki67+	 2824 34781
2298	0	0	Ki67+	 2828 34894
2299	0	0	Ki67+	 2829 34934
2300	0	0	Ki67+	 2830 34554
2301	0	0	Ki67+	 2831 34696
2302	0	0	Ki67+	 2832 34591
2303	0	0	Ki67+	 2834 34747
2304	0	0	Ki67+	 2837 34444
2305	0	0	Ki67+	 2837 34846
2306	0	0	Ki67+	 2844 34571
2307	0	0	Ki67+	 2847 34425
2308	0	0	Ki67+	 2849 34649
2309	0	0	Ki67+	 2851 34490
2310	0	0	Ki67+	 2854 34523
2311	0	0	Ki67+	 2859 34791
2312	0	0	Ki67+	 2860 34690
2313	0	0	Ki67+	 2860 34944
2314	0	0	Ki67+	 2863 34705
2315	0	0	Ki67+	 2867 34453
2316	0	0	Ki67+	 2872 34910
2317	0	0	Ki67+	 2873 34722
2318	0	0	Ki67+	 2876 34478
2319	0	0	Ki67+	 2877 34554
2320	0	0	Ki67+	 2877 34582
2321	0	0	Ki67+	 2882 34392
2322	0	0	Ki67+	 2882 34735
2323	0	0	Ki67+	 2882 34955
2324	0	0	Ki67+	 2883 34497
2325	0	0	Ki67+	 2885 34432
2326	0	0	Ki67+	 2887 34665
2327	0	0	Ki67+	 2887 34699
2328	0	0	Ki67+	 2891 34456
2329	0	0	Ki67+	 2891 34631
2330	0	0	Ki67+	 2896 34932
2331	0	0	Ki67+	 2898 34506
2332	0	0	Ki67+	 2901 34577
2333	0	0	Ki67+	 2906 34694
2334	0	0	Ki67+	 2908 34600
2335	0	0	Ki67+	 2910 34552
2336	0	0	Ki67+	 2911 34399
2337	0	0	Ki67+	 2913 34708
2338	0	0	Ki67+	 2916 34350
2339	0	0	Ki67+	 2916 34378
2340	0	0	Ki67+	 2918 34604
2341	0	0	Ki67+	 2919 34765
2342	0	0	Ki67+	 2920 34574
2343	0	0	Ki67+	 2922 34428
2344	0	0	Ki67+	 2924 34454
2345	0	0	Ki67+	 2925 34625
2346	0	0	Ki67+	 2927 34544
2347	0	0	Ki67+	 2927 34661
2348	0	0	Ki67+	 2936 34493
2349	0	0	Ki67+	 2937 34510
2350	0	0	Ki67+	 2939 34549
2351	0	0	Ki67+	 2941 34445
2352	0	0	Ki67+	 2943 34433
2353	0	0	Ki67+	 2945 34380
2354	0	0	Ki67+	 2951 34586
2355	0	0	Ki67+	 2956 34634
2356	0	0	Ki67+	 2957 34661
2357	0	0	Ki67+	 2966 34478
2358	0	0	Ki67+	 2967 34430
2359	0	0	Ki67+	 2968 34441
2360	0	0	Ki67+	 2969 34637
2361	0	0	Ki67+	 2971 34848
2362	0	0	Ki67+	 2977 34349
2363	0	0	Ki67+	 2979 34374
2364	0	0	Ki67+	 2982 34405
2365	0	0	Ki67+	 2994 34497
2366	0	0	Ki67+	 2994 34531
2367	0	0	Ki67+	 2998 34434
2368	0	0	Ki67+	 3000 34469
2369	0	0	Ki67+	 3000 34486
2370	0	0	Ki67+	 3000 34578
2371	0	0	Ki67+	 3001 34360
2372	0	0	Ki67+	 3001 34595
2373	0	0	Ki67+	 3003 34553
2374	0	0	Ki67+	 3006 34387
2375	0	0	Ki67+	 3010 34574
2376	0	0	Ki67+	 3012 34832
2377	0	0	Ki67+	 3013 34427
2378	0	0	Ki67+	 3020 34447
2379	0	0	Ki67+	 3025 34502
2380	0	0	Ki67+	 3029 34328
2381	0	0	Ki67+	 3034 34363
2382	0	0	Ki67+	 3035 34540
2383	0	0	Ki67+	 3037 34604
2384	0	0	Ki67+	 3041 34632
2385	0	0	Ki67+	 3045 34650
2386	0	0	Ki67+	 3051 34874
2387	0	0	Ki67+	 3056 34395
2388	0	0	Ki67+	 3061 34291
2389	0	0	Ki67+	 3064 34582
2390	0	0	Ki67+	 3065 34731
2391	0	0	Ki67+	 3066 34630
2392	0	0	Ki67+	 3068 34528
2393	0	0	Ki67+	 3068 34544
2394	0	0	Ki67+	 3071 34652
2395	0	0	Ki67+	 3080 34391
2396	0	0	Ki67+	 3083 34599
2397	0	0	Ki67+	 3085 34481
2398	0	0	Ki67+	 3086 34327
2399	0	0	Ki67+	 3087 34526
2400	0	0	Ki67+	 3088 34587
2401	0	0	Ki67+	 3092 34660
2402	0	0	Ki67+	 3093 34292
2403	0	0	Ki67+	 3096 34417
2404	0	0	Ki67+	 3098 34544
2405	0	0	Ki67+	 3100 34357
2406	0	0	Ki67+	 3100 34433
2407	0	0	Ki67+	 3102 34301
2408	0	0	Ki67+	 3104 34633
2409	0	0	Ki67+	 3107 34470
2410	0	0	Ki67+	 3109 34320
2411	0	0	Ki67+	 3114 34393
2412	0	0	Ki67+	 3114 34421
2413	0	0	Ki67+	 3117 34351
2414	0	0	Ki67+	 3117 34568
2415	0	0	Ki67+	 3127 34586
2416	0	0	Ki67+	 3128 34418
2417	0	0	Ki67+	 3130 34495
2418	0	0	Ki67+	 3131 34615
2419	0	0	Ki67+	 3133 34533
2420	0	0	Ki67+	 3134 34352
2421	0	0	Ki67+	 3136 34388
2422	0	0	Ki67+	 3140 34836
2423	0	0	Ki67+	 3143 34279
2424	0	0	Ki67+	 3145 34316
2425	0	0	Ki67+	 3145 34355
2426	0	0	Ki67+	 3155 34417
2427	0	0	Ki67+	 3155 34548
2428	0	0	Ki67+	 3156 34330
2429	0	0	Ki67+	 3162 34625
2430	0	0	Ki67+	 3163 34432
2431	0	0	Ki67+	 3164 34464
2432	0	0	Ki67+	 3164 34500
2433	0	0	Ki67+	 3168 34516
2434	0	0	Ki67+	 3168 34587
2435	0	0	Ki67+	 3170 34391
2436	0	0	Ki67+	 3174 34350
2437	0	0	Ki67+	 3177 34485
2438	0	0	Ki67+	 3180 34337
2439	0	0	Ki67+	 3184 34499
2440	0	0	Ki67+	 3187 34825
2441	0	0	Ki67+	 3195 34288
2442	0	0	Ki67+	 3196 34321
2443	0	0	Ki67+	 3196 34493
2444	0	0	Ki67+	 3199 34393
2445	0	0	Ki67+	 3201 34553
2446	0	0	Ki67+	 3204 34417
2447	0	0	Ki67+	 3206 34448
2448	0	0	Ki67+	 3214 34361
2449	0	0	Ki67+	 3218 34501
2450	0	0	Ki67+	 3225 34285
2451	0	0	Ki67+	 3225 34485
2452	0	0	Ki67+	 3231 34812
2453	0	0	Ki67+	 3234 34499
2454	0	0	Ki67+	 3235 34402
2455	0	0	Ki67+	 3242 34429
2456	0	0	Ki67+	 3245 34318
2457	0	0	Ki67+	 3246 34347
2458	0	0	Ki67+	 3246 34810
2459	0	0	Ki67+	 3247 34575
2460	0	0	Ki67+	 3249 34329
2461	0	0	Ki67+	 3258 34375
2462	0	0	Ki67+	 3262 34275
2463	0	0	Ki67+	 3265 34483
2464	0	0	Ki67+	 3268 34307
2465	0	0	Ki67+	 3270 34458
2466	0	0	Ki67+	 3281 34434
2467	0	0	Ki67+	 3286 34859
2468	0	0	Ki67+	 3287 34397
2469	0	0	Ki67+	 3288 34346
2470	0	0	Ki67+	 3291 34251
2471	0	0	Ki67+	 3291 34379
2472	0	0	Ki67+	 3292 34295
2473	0	0	Ki67+	 3295 34331
2474	0	0	Ki67+	 3300 34850
2475	0	0	Ki67+	 3303 34411
2476	0	0	Ki67+	 3304 34385
2477	0	0	Ki67+	 3305 34743
2478	0	0	Ki67+	 3312 34822
2479	0	0	Ki67+	 3314 34346
2480	0	0	Ki67+	 3315 34245
2481	0	0	Ki67+	 3315 34634
2482	0	0	Ki67+	 3316 34411
2483	0	0	Ki67+	 3323 34441
2484	0	0	Ki67+	 3330 34833
2485	0	0	Ki67+	 3332 34278
2486	0	0	Ki67+	 3334 34387
2487	0	0	Ki67+	 3337 34806
2488	0	0	Ki67+	 3340 34326
2489	0	0	Ki67+	 3340 34780
2490	0	0	Ki67+	 3343 34856
2491	0	0	Ki67+	 2545 35025
2492	0	0	Ki67+	 2545 35137
2493	0	0	Ki67+	 2545 35404
2494	0	0	Ki67+	 2545 35747
2495	0	0	Ki67+	 2546 35083
2496	0	0	Ki67+	 2546 35350
2497	0	0	Ki67+	 2549 34994
2498	0	0	Ki67+	 2550 35070
2499	0	0	Ki67+	 2550 35639
2500	0	0	Ki67+	 2552 35552
2501	0	0	Ki67+	 2553 35510
2502	0	0	Ki67+	 2559 35431
2503	0	0	Ki67+	 2559 35653
2504	0	0	Ki67+	 2561 35715
2505	0	0	Ki67+	 2562 35186
2506	0	0	Ki67+	 2562 35378
2507	0	0	Ki67+	 2562 35728
2508	0	0	Ki67+	 2563 35629
2509	0	0	Ki67+	 2566 35051
2510	0	0	Ki67+	 2567 35530
2511	0	0	Ki67+	 2570 35330
2512	0	0	Ki67+	 2571 34996
2513	0	0	Ki67+	 2572 35651
2514	0	0	Ki67+	 2574 35590
2515	0	0	Ki67+	 2576 35124
2516	0	0	Ki67+	 2576 35639
2517	0	0	Ki67+	 2577 35409
2518	0	0	Ki67+	 2579 35684
2519	0	0	Ki67+	 2580 35149
2520	0	0	Ki67+	 2582 35086
2521	0	0	Ki67+	 2587 35378
2522	0	0	Ki67+	 2587 35491
2523	0	0	Ki67+	 2588 35031
2524	0	0	Ki67+	 2589 35704
2525	0	0	Ki67+	 2593 35334
2526	0	0	Ki67+	 2596 35753
2527	0	0	Ki67+	 2602 35532
2528	0	0	Ki67+	 2603 35031
2529	0	0	Ki67+	 2603 35365
2530	0	0	Ki67+	 2606 35183
2531	0	0	Ki67+	 2606 35685
2532	0	0	Ki67+	 2610 35093
2533	0	0	Ki67+	 2611 35048
2534	0	0	Ki67+	 2614 35401
2535	0	0	Ki67+	 2615 35155
2536	0	0	Ki67+	 2617 35616
2537	0	0	Ki67+	 2618 35416
2538	0	0	Ki67+	 2619 35589
2539	0	0	Ki67+	 2620 35115
2540	0	0	Ki67+	 2622 35139
2541	0	0	Ki67+	 2623 35315
2542	0	0	Ki67+	 2623 35469
2543	0	0	Ki67+	 2624 35213
2544	0	0	Ki67+	 2628 35159
2545	0	0	Ki67+	 2632 35065
2546	0	0	Ki67+	 2634 35200
2547	0	0	Ki67+	 2634 35571
2548	0	0	Ki67+	 2634 35640
2549	0	0	Ki67+	 2637 35506
2550	0	0	Ki67+	 2638 35103
2551	0	0	Ki67+	 2639 35437
2552	0	0	Ki67+	 2639 35613
2553	0	0	Ki67+	 2641 35601
2554	0	0	Ki67+	 2642 35665
2555	0	0	Ki67+	 2645 35202
2556	0	0	Ki67+	 2646 35375
2557	0	0	Ki67+	 2647 35320
2558	0	0	Ki67+	 2649 35104
2559	0	0	Ki67+	 2650 35135
2560	0	0	Ki67+	 2651 35029
2561	0	0	Ki67+	 2653 35048
2562	0	0	Ki67+	 2655 35409
2563	0	0	Ki67+	 2658 35468
2564	0	0	Ki67+	 2659 35185
2565	0	0	Ki67+	 2659 35712
2566	0	0	Ki67+	 2661 35529
2567	0	0	Ki67+	 2662 35082
2568	0	0	Ki67+	 2662 35099
2569	0	0	Ki67+	 2662 35245
2570	0	0	Ki67+	 2662 35512
2571	0	0	Ki67+	 2667 35450
2572	0	0	Ki67+	 2669 35206
2573	0	0	Ki67+	 2671 35471
2574	0	0	Ki67+	 2671 35747
2575	0	0	Ki67+	 2673 35663
2576	0	0	Ki67+	 2674 35020
2577	0	0	Ki67+	 2677 35681
2578	0	0	Ki67+	 2678 35061
2579	0	0	Ki67+	 2678 35374
2580	0	0	Ki67+	 2680 35079
2581	0	0	Ki67+	 2681 35339
2582	0	0	Ki67+	 2684 35585
2583	0	0	Ki67+	 2687 35427
2584	0	0	Ki67+	 2688 35131
2585	0	0	Ki67+	 2688 35231
2586	0	0	Ki67+	 2690 35171
2587	0	0	Ki67+	 2692 35003
2588	0	0	Ki67+	 2692 35714
2589	0	0	Ki67+	 2694 35072
2590	0	0	Ki67+	 2695 35541
2591	0	0	Ki67+	 2696 35218
2592	0	0	Ki67+	 2698 35421
2593	0	0	Ki67+	 2699 34966
2594	0	0	Ki67+	 2700 35685
2595	0	0	Ki67+	 2701 35463
2596	0	0	Ki67+	 2701 35498
2597	0	0	Ki67+	 2704 35398
2598	0	0	Ki67+	 2705 35513
2599	0	0	Ki67+	 2707 35171
2600	0	0	Ki67+	 2707 35648
2601	0	0	Ki67+	 2709 35366
2602	0	0	Ki67+	 2709 35604
2603	0	0	Ki67+	 2712 35091
2604	0	0	Ki67+	 2712 35562
2605	0	0	Ki67+	 2717 35462
2606	0	0	Ki67+	 2718 34990
2607	0	0	Ki67+	 2718 35147
2608	0	0	Ki67+	 2723 35614
2609	0	0	Ki67+	 2727 35356
2610	0	0	Ki67+	 2727 35707
2611	0	0	Ki67+	 2729 35206
2612	0	0	Ki67+	 2729 35415
2613	0	0	Ki67+	 2731 35433
2614	0	0	Ki67+	 2733 35398
2615	0	0	Ki67+	 2733 35738
2616	0	0	Ki67+	 2734 35052
2617	0	0	Ki67+	 2738 35489
2618	0	0	Ki67+	 2739 35126
2619	0	0	Ki67+	 2740 35525
2620	0	0	Ki67+	 2740 35600
2621	0	0	Ki67+	 2743 35260
2622	0	0	Ki67+	 2744 34985
2623	0	0	Ki67+	 2746 35419
2624	0	0	Ki67+	 2747 35567
2625	0	0	Ki67+	 2748 35446
2626	0	0	Ki67+	 2749 35117
2627	0	0	Ki67+	 2749 35374
2628	0	0	Ki67+	 2751 35279
2629	0	0	Ki67+	 2752 35471
2630	0	0	Ki67+	 2754 35170
2631	0	0	Ki67+	 2754 35610
2632	0	0	Ki67+	 2757 35089
2633	0	0	Ki67+	 2760 35350
2634	0	0	Ki67+	 2762 35637
2635	0	0	Ki67+	 2764 35755
2636	0	0	Ki67+	 2765 35214
2637	0	0	Ki67+	 2765 35461
2638	0	0	Ki67+	 2766 35678
2639	0	0	Ki67+	 2768 35162
2640	0	0	Ki67+	 2770 35445
2641	0	0	Ki67+	 2773 35721
2642	0	0	Ki67+	 2775 35534
2643	0	0	Ki67+	 2776 35001
2644	0	0	Ki67+	 2776 35412
2645	0	0	Ki67+	 2776 35493
2646	0	0	Ki67+	 2778 35483
2647	0	0	Ki67+	 2779 35468
2648	0	0	Ki67+	 2779 35644
2649	0	0	Ki67+	 2782 35583
2650	0	0	Ki67+	 2783 35145
2651	0	0	Ki67+	 2784 35089
2652	0	0	Ki67+	 2784 35715
2653	0	0	Ki67+	 2786 34978
2654	0	0	Ki67+	 2786 35376
2655	0	0	Ki67+	 2789 35753
2656	0	0	Ki67+	 2790 35173
2657	0	0	Ki67+	 2799 35446
2658	0	0	Ki67+	 2801 35254
2659	0	0	Ki67+	 2805 35026
2660	0	0	Ki67+	 2807 35194
2661	0	0	Ki67+	 2807 35586
2662	0	0	Ki67+	 2808 35727
2663	0	0	Ki67+	 2812 35494
2664	0	0	Ki67+	 2813 35085
2665	0	0	Ki67+	 2817 34991
2666	0	0	Ki67+	 2818 35123
2667	0	0	Ki67+	 2819 35743
2668	0	0	Ki67+	 2820 35633
2669	0	0	Ki67+	 2826 35541
2670	0	0	Ki67+	 2827 35226
2671	0	0	Ki67+	 2827 35568
2672	0	0	Ki67+	 2829 35383
2673	0	0	Ki67+	 2831 35001
2674	0	0	Ki67+	 2832 35214
2675	0	0	Ki67+	 2833 35163
2676	0	0	Ki67+	 2833 35340
2677	0	0	Ki67+	 2834 35751
2678	0	0	Ki67+	 2837 34963
2679	0	0	Ki67+	 2837 35151
2680	0	0	Ki67+	 2838 35672
2681	0	0	Ki67+	 2839 35025
2682	0	0	Ki67+	 2843 35174
2683	0	0	Ki67+	 2843 35313
2684	0	0	Ki67+	 2847 35093
2685	0	0	Ki67+	 2848 35692
2686	0	0	Ki67+	 2849 35017
2687	0	0	Ki67+	 2849 35216
2688	0	0	Ki67+	 2852 34961
2689	0	0	Ki67+	 2854 35545
2690	0	0	Ki67+	 2857 35403
2691	0	0	Ki67+	 2858 35324
2692	0	0	Ki67+	 2859 34982
2693	0	0	Ki67+	 2859 35564
2694	0	0	Ki67+	 2860 35199
2695	0	0	Ki67+	 2861 35580
2696	0	0	Ki67+	 2863 35620
2697	0	0	Ki67+	 2873 35162
2698	0	0	Ki67+	 2874 35090
2699	0	0	Ki67+	 2875 35350
2700	0	0	Ki67+	 2876 35211
2701	0	0	Ki67+	 2876 35294
2702	0	0	Ki67+	 2877 35137
2703	0	0	Ki67+	 2877 35375
2704	0	0	Ki67+	 2881 35427
2705	0	0	Ki67+	 2881 35555
2706	0	0	Ki67+	 2886 35645
2707	0	0	Ki67+	 2887 35117
2708	0	0	Ki67+	 2888 35612
2709	0	0	Ki67+	 2889 34972
2710	0	0	Ki67+	 2889 35010
2711	0	0	Ki67+	 2889 35572
2712	0	0	Ki67+	 2893 35395
2713	0	0	Ki67+	 2898 35353
2714	0	0	Ki67+	 2898 35684
2715	0	0	Ki67+	 2899 35317
2716	0	0	Ki67+	 2899 35752
2717	0	0	Ki67+	 2900 35464
2718	0	0	Ki67+	 2907 35699
2719	0	0	Ki67+	 2908 35566
2720	0	0	Ki67+	 2908 35584
2721	0	0	Ki67+	 2909 35367
2722	0	0	Ki67+	 2909 35547
2723	0	0	Ki67+	 2911 35325
2724	0	0	Ki67+	 2914 35343
2725	0	0	Ki67+	 2915 35413
2726	0	0	Ki67+	 2915 35675
2727	0	0	Ki67+	 2917 35179
2728	0	0	Ki67+	 2920 35434
2729	0	0	Ki67+	 2925 35268
2730	0	0	Ki67+	 2926 35714
2731	0	0	Ki67+	 2929 35388
2732	0	0	Ki67+	 2933 35635
2733	0	0	Ki67+	 2934 35728
2734	0	0	Ki67+	 2935 35665
2735	0	0	Ki67+	 2938 35581
2736	0	0	Ki67+	 2939 35317
2737	0	0	Ki67+	 2941 35656
2738	0	0	Ki67+	 2944 35753
2739	0	0	Ki67+	 2948 35616
2740	0	0	Ki67+	 2949 35190
2741	0	0	Ki67+	 2949 35445
2742	0	0	Ki67+	 2952 35370
2743	0	0	Ki67+	 2954 35543
2744	0	0	Ki67+	 2955 35260
2745	0	0	Ki67+	 2957 35355
2746	0	0	Ki67+	 2960 35385
2747	0	0	Ki67+	 2966 35142
2748	0	0	Ki67+	 2966 35680
2749	0	0	Ki67+	 2967 35416
2750	0	0	Ki67+	 2968 35081
2751	0	0	Ki67+	 2969 35243
2752	0	0	Ki67+	 2972 35349
2753	0	0	Ki67+	 2981 35583
2754	0	0	Ki67+	 2983 35759
2755	0	0	Ki67+	 2985 35245
2756	0	0	Ki67+	 2987 35382
2757	0	0	Ki67+	 2988 35282
2758	0	0	Ki67+	 2990 35120
2759	0	0	Ki67+	 2998 35343
2760	0	0	Ki67+	 2998 35540
2761	0	0	Ki67+	 2999 35569
2762	0	0	Ki67+	 3000 35301
2763	0	0	Ki67+	 3001 35354
2764	0	0	Ki67+	 3008 35254
2765	0	0	Ki67+	 3012 35380
2766	0	0	Ki67+	 3021 35321
2767	0	0	Ki67+	 3022 35112
2768	0	0	Ki67+	 3023 35170
2769	0	0	Ki67+	 3026 35397
2770	0	0	Ki67+	 3028 35140
2771	0	0	Ki67+	 3029 35281
2772	0	0	Ki67+	 3029 35355
2773	0	0	Ki67+	 3034 35131
2774	0	0	Ki67+	 3040 35090
2775	0	0	Ki67+	 3040 35603
2776	0	0	Ki67+	 3046 35308
2777	0	0	Ki67+	 3049 35552
2778	0	0	Ki67+	 3053 35146
2779	0	0	Ki67+	 3053 35383
2780	0	0	Ki67+	 3059 35339
2781	0	0	Ki67+	 3060 35253
2782	0	0	Ki67+	 3061 35545
2783	0	0	Ki67+	 3062 35137
2784	0	0	Ki67+	 3069 35609
2785	0	0	Ki67+	 3071 35748
2786	0	0	Ki67+	 3076 35226
2787	0	0	Ki67+	 3076 35691
2788	0	0	Ki67+	 3079 35390
2789	0	0	Ki67+	 3086 35639
2790	0	0	Ki67+	 3088 35221
2791	0	0	Ki67+	 3092 35604
2792	0	0	Ki67+	 3093 35720
2793	0	0	Ki67+	 3094 35651
2794	0	0	Ki67+	 3098 35376
2795	0	0	Ki67+	 3100 35550
2796	0	0	Ki67+	 3102 35482
2797	0	0	Ki67+	 3103 35294
2798	0	0	Ki67+	 3104 35052
2799	0	0	Ki67+	 3104 35336
2800	0	0	Ki67+	 3104 35568
2801	0	0	Ki67+	 3107 35460
2802	0	0	Ki67+	 3112 35518
2803	0	0	Ki67+	 3112 35699
2804	0	0	Ki67+	 3114 35651
2805	0	0	Ki67+	 3115 35214
2806	0	0	Ki67+	 3115 35638
2807	0	0	Ki67+	 3118 35325
2808	0	0	Ki67+	 3120 35248
2809	0	0	Ki67+	 3121 35166
2810	0	0	Ki67+	 3123 35129
2811	0	0	Ki67+	 3123 35536
2812	0	0	Ki67+	 3124 35759
2813	0	0	Ki67+	 3126 35099
2814	0	0	Ki67+	 3127 35633
2815	0	0	Ki67+	 3128 35179
2816	0	0	Ki67+	 3134 35359
2817	0	0	Ki67+	 3136 35470
2818	0	0	Ki67+	 3138 35214
2819	0	0	Ki67+	 3139 35246
2820	0	0	Ki67+	 3140 35164
2821	0	0	Ki67+	 3147 35573
2822	0	0	Ki67+	 3149 35119
2823	0	0	Ki67+	 3149 35322
2824	0	0	Ki67+	 3151 35277
2825	0	0	Ki67+	 3151 35480
2826	0	0	Ki67+	 3155 35087
2827	0	0	Ki67+	 3157 35679
2828	0	0	Ki67+	 3158 35537
2829	0	0	Ki67+	 3161 35339
2830	0	0	Ki67+	 3166 35510
2831	0	0	Ki67+	 3167 35111
2832	0	0	Ki67+	 3169 35167
2833	0	0	Ki67+	 3170 35215
2834	0	0	Ki67+	 3171 35301
2835	0	0	Ki67+	 3173 35643
2836	0	0	Ki67+	 3177 35332
2837	0	0	Ki67+	 3178 35154
2838	0	0	Ki67+	 3181 35075
2839	0	0	Ki67+	 3181 35613
2840	0	0	Ki67+	 3181 35652
2841	0	0	Ki67+	 3182 35532
2842	0	0	Ki67+	 3184 35119
2843	0	0	Ki67+	 3184 35739
2844	0	0	Ki67+	 3185 35214
2845	0	0	Ki67+	 3188 35192
2846	0	0	Ki67+	 3188 35477
2847	0	0	Ki67+	 3191 35526
2848	0	0	Ki67+	 3191 35720
2849	0	0	Ki67+	 3194 35316
2850	0	0	Ki67+	 3195 35284
2851	0	0	Ki67+	 3199 35449
2852	0	0	Ki67+	 3203 35037
2853	0	0	Ki67+	 3206 35697
2854	0	0	Ki67+	 3208 35154
2855	0	0	Ki67+	 3208 35194
2856	0	0	Ki67+	 3212 35312
2857	0	0	Ki67+	 3213 35142
2858	0	0	Ki67+	 3213 35500
2859	0	0	Ki67+	 3214 35538
2860	0	0	Ki67+	 3215 35098
2861	0	0	Ki67+	 3215 35515
2862	0	0	Ki67+	 3216 35280
2863	0	0	Ki67+	 3217 35727
2864	0	0	Ki67+	 3225 35530
2865	0	0	Ki67+	 3227 35548
2866	0	0	Ki67+	 3229 35481
2867	0	0	Ki67+	 3233 35461
2868	0	0	Ki67+	 3234 35079
2869	0	0	Ki67+	 3234 35291
2870	0	0	Ki67+	 3236 35244
2871	0	0	Ki67+	 3239 35144
2872	0	0	Ki67+	 3241 35684
2873	0	0	Ki67+	 3244 35057
2874	0	0	Ki67+	 3245 35520
2875	0	0	Ki67+	 3245 35652
2876	0	0	Ki67+	 3249 35100
2877	0	0	Ki67+	 3249 35214
2878	0	0	Ki67+	 3250 35152
2879	0	0	Ki67+	 3250 35273
2880	0	0	Ki67+	 3250 35341
2881	0	0	Ki67+	 3253 35569
2882	0	0	Ki67+	 3256 35176
2883	0	0	Ki67+	 3261 35719
2884	0	0	Ki67+	 3262 35117
2885	0	0	Ki67+	 3262 35454
2886	0	0	Ki67+	 3265 34999
2887	0	0	Ki67+	 3267 35632
2888	0	0	Ki67+	 3270 35711
2889	0	0	Ki67+	 3272 35292
2890	0	0	Ki67+	 3273 35156
2891	0	0	Ki67+	 3273 35591
2892	0	0	Ki67+	 3274 35376
2893	0	0	Ki67+	 3274 35514
2894	0	0	Ki67+	 3274 35649
2895	0	0	Ki67+	 3275 35308
2896	0	0	Ki67+	 3279 35333
2897	0	0	Ki67+	 3279 35753
2898	0	0	Ki67+	 3280 35493
2899	0	0	Ki67+	 3282 35546
2900	0	0	Ki67+	 3284 35004
2901	0	0	Ki67+	 3289 35251
2902	0	0	Ki67+	 3290 35564
2903	0	0	Ki67+	 3297 35120
2904	0	0	Ki67+	 3297 35739
2905	0	0	Ki67+	 3298 35677
2906	0	0	Ki67+	 3299 35214
2907	0	0	Ki67+	 3299 35752
2908	0	0	Ki67+	 3300 35166
2909	0	0	Ki67+	 3300 35305
2910	0	0	Ki67+	 3303 35266
2911	0	0	Ki67+	 3303 35510
2912	0	0	Ki67+	 3310 35192
2913	0	0	Ki67+	 3318 35575
2914	0	0	Ki67+	 3319 35295
2915	0	0	Ki67+	 3321 35486
2916	0	0	Ki67+	 3321 35513
2917	0	0	Ki67+	 3322 35141
2918	0	0	Ki67+	 3322 35545
2919	0	0	Ki67+	 3326 35232
2920	0	0	Ki67+	 3327 35695
2921	0	0	Ki67+	 3328 35600
2922	0	0	Ki67+	 3332 35344
2923	0	0	Ki67+	 3332 35611
2924	0	0	Ki67+	 3337 35071
2925	0	0	Ki67+	 2546 36345
2926	0	0	Ki67+	 2547 36447
2927	0	0	Ki67+	 2551 36512
2928	0	0	Ki67+	 2556 36413
2929	0	0	Ki67+	 2560 36073
2930	0	0	Ki67+	 2560 36104
2931	0	0	Ki67+	 2564 36316
2932	0	0	Ki67+	 2566 36159
2933	0	0	Ki67+	 2566 36250
2934	0	0	Ki67+	 2569 36345
2935	0	0	Ki67+	 2570 36387
2936	0	0	Ki67+	 2571 36372
2937	0	0	Ki67+	 2574 36093
2938	0	0	Ki67+	 2575 36202
2939	0	0	Ki67+	 2575 36493
2940	0	0	Ki67+	 2576 36043
2941	0	0	Ki67+	 2579 36462
2942	0	0	Ki67+	 2580 35920
2943	0	0	Ki67+	 2580 36280
2944	0	0	Ki67+	 2581 36019
2945	0	0	Ki67+	 2581 36423
2946	0	0	Ki67+	 2583 36132
2947	0	0	Ki67+	 2585 36057
2948	0	0	Ki67+	 2585 36339
2949	0	0	Ki67+	 2586 36498
2950	0	0	Ki67+	 2588 36523
2951	0	0	Ki67+	 2589 36542
2952	0	0	Ki67+	 2590 36166
2953	0	0	Ki67+	 2590 36235
2954	0	0	Ki67+	 2593 36096
2955	0	0	Ki67+	 2593 36151
2956	0	0	Ki67+	 2595 36183
2957	0	0	Ki67+	 2596 36440
2958	0	0	Ki67+	 2597 36294
2959	0	0	Ki67+	 2600 36070
2960	0	0	Ki67+	 2605 36272
2961	0	0	Ki67+	 2606 36086
2962	0	0	Ki67+	 2606 36142
2963	0	0	Ki67+	 2606 36189
2964	0	0	Ki67+	 2606 36384
2965	0	0	Ki67+	 2607 36020
2966	0	0	Ki67+	 2607 36227
2967	0	0	Ki67+	 2611 36036
2968	0	0	Ki67+	 2611 36529
2969	0	0	Ki67+	 2613 36555
2970	0	0	Ki67+	 2616 36115
2971	0	0	Ki67+	 2619 35828
2972	0	0	Ki67+	 2619 36414
2973	0	0	Ki67+	 2620 36182
2974	0	0	Ki67+	 2620 36217
2975	0	0	Ki67+	 2621 35922
2976	0	0	Ki67+	 2621 36090
2977	0	0	Ki67+	 2629 36334
2978	0	0	Ki67+	 2631 36121
2979	0	0	Ki67+	 2632 36141
2980	0	0	Ki67+	 2632 36166
2981	0	0	Ki67+	 2633 36052
2982	0	0	Ki67+	 2634 36086
2983	0	0	Ki67+	 2636 36382
2984	0	0	Ki67+	 2638 35994
2985	0	0	Ki67+	 2639 36411
2986	0	0	Ki67+	 2641 36012
2987	0	0	Ki67+	 2641 36109
2988	0	0	Ki67+	 2642 35832
2989	0	0	Ki67+	 2642 36486
2990	0	0	Ki67+	 2644 35983
2991	0	0	Ki67+	 2644 36353
2992	0	0	Ki67+	 2644 36372
2993	0	0	Ki67+	 2644 36513
2994	0	0	Ki67+	 2645 36067
2995	0	0	Ki67+	 2647 36036
2996	0	0	Ki67+	 2650 35808
2997	0	0	Ki67+	 2650 36145
2998	0	0	Ki67+	 2651 36005
2999	0	0	Ki67+	 2651 36411
3000	0	0	Ki67+	 2653 35964
3001	0	0	Ki67+	 2657 36101
3002	0	0	Ki67+	 2659 36184
3003	0	0	Ki67+	 2662 35932
3004	0	0	Ki67+	 2663 36019
3005	0	0	Ki67+	 2664 36149
3006	0	0	Ki67+	 2667 35764
3007	0	0	Ki67+	 2668 36054
3008	0	0	Ki67+	 2673 36182
3009	0	0	Ki67+	 2673 36516
3010	0	0	Ki67+	 2675 36350
3011	0	0	Ki67+	 2677 36368
3012	0	0	Ki67+	 2680 36423
3013	0	0	Ki67+	 2681 35968
3014	0	0	Ki67+	 2685 35809
3015	0	0	Ki67+	 2686 36169
3016	0	0	Ki67+	 2686 36506
3017	0	0	Ki67+	 2687 36075
3018	0	0	Ki67+	 2687 36202
3019	0	0	Ki67+	 2687 36272
3020	0	0	Ki67+	 2693 35896
3021	0	0	Ki67+	 2693 36219
3022	0	0	Ki67+	 2695 35944
3023	0	0	Ki67+	 2699 36477
3024	0	0	Ki67+	 2700 35777
3025	0	0	Ki67+	 2700 36057
3026	0	0	Ki67+	 2701 36123
3027	0	0	Ki67+	 2703 36525
3028	0	0	Ki67+	 2708 35994
3029	0	0	Ki67+	 2709 36373
3030	0	0	Ki67+	 2712 36153
3031	0	0	Ki67+	 2714 36559
3032	0	0	Ki67+	 2715 36391
3033	0	0	Ki67+	 2716 36509
3034	0	0	Ki67+	 2723 36354
3035	0	0	Ki67+	 2725 35908
3036	0	0	Ki67+	 2728 35763
3037	0	0	Ki67+	 2728 36333
3038	0	0	Ki67+	 2728 36492
3039	0	0	Ki67+	 2731 35941
3040	0	0	Ki67+	 2731 36017
3041	0	0	Ki67+	 2734 35883
3042	0	0	Ki67+	 2740 36158
3043	0	0	Ki67+	 2740 36527
3044	0	0	Ki67+	 2744 36494
3045	0	0	Ki67+	 2747 35786
3046	0	0	Ki67+	 2749 35991
3047	0	0	Ki67+	 2754 36385
3048	0	0	Ki67+	 2755 36063
3049	0	0	Ki67+	 2759 36214
3050	0	0	Ki67+	 2759 36368
3051	0	0	Ki67+	 2762 35868
3052	0	0	Ki67+	 2764 36263
3053	0	0	Ki67+	 2765 36295
3054	0	0	Ki67+	 2767 35818
3055	0	0	Ki67+	 2768 36139
3056	0	0	Ki67+	 2769 36057
3057	0	0	Ki67+	 2770 36330
3058	0	0	Ki67+	 2770 36510
3059	0	0	Ki67+	 2771 36539
3060	0	0	Ki67+	 2774 35990
3061	0	0	Ki67+	 2775 36469
3062	0	0	Ki67+	 2776 35891
3063	0	0	Ki67+	 2776 35969
3064	0	0	Ki67+	 2777 36397
3065	0	0	Ki67+	 2778 35783
3066	0	0	Ki67+	 2785 36040
3067	0	0	Ki67+	 2785 36126
3068	0	0	Ki67+	 2785 36196
3069	0	0	Ki67+	 2785 36236
3070	0	0	Ki67+	 2787 35933
3071	0	0	Ki67+	 2788 35771
3072	0	0	Ki67+	 2789 36089
3073	0	0	Ki67+	 2794 36015
3074	0	0	Ki67+	 2795 35859
3075	0	0	Ki67+	 2796 36210
3076	0	0	Ki67+	 2798 36539
3077	0	0	Ki67+	 2799 36360
3078	0	0	Ki67+	 2799 36481
3079	0	0	Ki67+	 2802 36148
3080	0	0	Ki67+	 2803 36174
3081	0	0	Ki67+	 2805 35762
3082	0	0	Ki67+	 2806 36113
3083	0	0	Ki67+	 2806 36203
3084	0	0	Ki67+	 2806 36379
3085	0	0	Ki67+	 2807 36059
3086	0	0	Ki67+	 2808 35974
3087	0	0	Ki67+	 2808 36246
3088	0	0	Ki67+	 2812 35777
3089	0	0	Ki67+	 2812 35913
3090	0	0	Ki67+	 2813 36098
3091	0	0	Ki67+	 2816 36141
3092	0	0	Ki67+	 2817 36508
3093	0	0	Ki67+	 2818 36167
3094	0	0	Ki67+	 2821 36280
3095	0	0	Ki67+	 2824 36212
3096	0	0	Ki67+	 2827 35989
3097	0	0	Ki67+	 2828 35855
3098	0	0	Ki67+	 2828 36024
3099	0	0	Ki67+	 2829 36228
3100	0	0	Ki67+	 2839 35899
3101	0	0	Ki67+	 2839 36247
3102	0	0	Ki67+	 2840 36286
3103	0	0	Ki67+	 2841 36470
3104	0	0	Ki67+	 2842 36502
3105	0	0	Ki67+	 2845 36130
3106	0	0	Ki67+	 2847 36388
3107	0	0	Ki67+	 2847 36516
3108	0	0	Ki67+	 2849 35921
3109	0	0	Ki67+	 2852 36220
3110	0	0	Ki67+	 2856 36312
3111	0	0	Ki67+	 2857 35902
3112	0	0	Ki67+	 2857 36066
3113	0	0	Ki67+	 2857 36159
3114	0	0	Ki67+	 2859 35858
3115	0	0	Ki67+	 2860 36256
3116	0	0	Ki67+	 2861 36492
3117	0	0	Ki67+	 2864 36044
3118	0	0	Ki67+	 2865 36427
3119	0	0	Ki67+	 2869 36000
3120	0	0	Ki67+	 2870 36190
3121	0	0	Ki67+	 2871 35762
3122	0	0	Ki67+	 2872 36477
3123	0	0	Ki67+	 2875 35956
3124	0	0	Ki67+	 2879 35873
3125	0	0	Ki67+	 2885 36214
3126	0	0	Ki67+	 2886 35940
3127	0	0	Ki67+	 2888 36340
3128	0	0	Ki67+	 2889 35768
3129	0	0	Ki67+	 2891 35889
3130	0	0	Ki67+	 2892 36491
3131	0	0	Ki67+	 2893 36383
3132	0	0	Ki67+	 2894 36439
3133	0	0	Ki67+	 2896 36050
3134	0	0	Ki67+	 2897 36512
3135	0	0	Ki67+	 2899 36063
3136	0	0	Ki67+	 2900 35853
3137	0	0	Ki67+	 2902 36231
3138	0	0	Ki67+	 2902 36289
3139	0	0	Ki67+	 2902 36416
3140	0	0	Ki67+	 2904 35898
3141	0	0	Ki67+	 2906 35762
3142	0	0	Ki67+	 2907 36096
3143	0	0	Ki67+	 2907 36345
3144	0	0	Ki67+	 2907 36464
3145	0	0	Ki67+	 2909 36028
3146	0	0	Ki67+	 2912 35875
3147	0	0	Ki67+	 2914 36147
3148	0	0	Ki67+	 2915 36163
3149	0	0	Ki67+	 2915 36294
3150	0	0	Ki67+	 2916 36222
3151	0	0	Ki67+	 2919 36307
3152	0	0	Ki67+	 2919 36479
3153	0	0	Ki67+	 2924 35941
3154	0	0	Ki67+	 2926 36063
3155	0	0	Ki67+	 2929 36433
3156	0	0	Ki67+	 2930 35915
3157	0	0	Ki67+	 2930 36277
3158	0	0	Ki67+	 2931 36180
3159	0	0	Ki67+	 2932 35960
3160	0	0	Ki67+	 2933 36359
3161	0	0	Ki67+	 2938 35986
3162	0	0	Ki67+	 2939 36013
3163	0	0	Ki67+	 2940 36409
3164	0	0	Ki67+	 2941 35860
3165	0	0	Ki67+	 2942 36216
3166	0	0	Ki67+	 2947 36108
3167	0	0	Ki67+	 2949 35899
3168	0	0	Ki67+	 2950 35939
3169	0	0	Ki67+	 2953 36449
3170	0	0	Ki67+	 2953 36480
3171	0	0	Ki67+	 2954 36135
3172	0	0	Ki67+	 2956 36180
3173	0	0	Ki67+	 2957 36354
3174	0	0	Ki67+	 2959 36273
3175	0	0	Ki67+	 2960 35813
3176	0	0	Ki67+	 2960 36050
3177	0	0	Ki67+	 2961 35993
3178	0	0	Ki67+	 2962 36530
3179	0	0	Ki67+	 2963 35957
3180	0	0	Ki67+	 2966 36311
3181	0	0	Ki67+	 2968 36089
3182	0	0	Ki67+	 2968 36171
3183	0	0	Ki67+	 2968 36225
3184	0	0	Ki67+	 2971 36019
3185	0	0	Ki67+	 2973 36418
3186	0	0	Ki67+	 2976 35872
3187	0	0	Ki67+	 2976 36331
3188	0	0	Ki67+	 2977 36204
3189	0	0	Ki67+	 2980 36164
3190	0	0	Ki67+	 2983 35773
3191	0	0	Ki67+	 2985 35923
3192	0	0	Ki67+	 2985 36510
3193	0	0	Ki67+	 2991 35981
3194	0	0	Ki67+	 2992 36258
3195	0	0	Ki67+	 2993 36456
3196	0	0	Ki67+	 3002 35874
3197	0	0	Ki67+	 3003 36368
3198	0	0	Ki67+	 3004 35795
3199	0	0	Ki67+	 3006 36538
3200	0	0	Ki67+	 3008 36344
3201	0	0	Ki67+	 3010 36032
3202	0	0	Ki67+	 3012 36113
3203	0	0	Ki67+	 3013 35933
3204	0	0	Ki67+	 3013 35961
3205	0	0	Ki67+	 3013 36139
3206	0	0	Ki67+	 3014 36309
3207	0	0	Ki67+	 3015 36269
3208	0	0	Ki67+	 3018 35838
3209	0	0	Ki67+	 3021 35793
3210	0	0	Ki67+	 3022 36406
3211	0	0	Ki67+	 3024 35903
3212	0	0	Ki67+	 3026 36010
3213	0	0	Ki67+	 3027 36330
3214	0	0	Ki67+	 3028 36462
3215	0	0	Ki67+	 3029 35876
3216	0	0	Ki67+	 3031 36186
3217	0	0	Ki67+	 3031 36239
3218	0	0	Ki67+	 3032 36144
3219	0	0	Ki67+	 3033 36064
3220	0	0	Ki67+	 3037 36262
3221	0	0	Ki67+	 3038 36453
3222	0	0	Ki67+	 3038 36551
3223	0	0	Ki67+	 3039 36300
3224	0	0	Ki67+	 3040 36330
3225	0	0	Ki67+	 3040 36502
3226	0	0	Ki67+	 3045 35784
3227	0	0	Ki67+	 3050 36405
3228	0	0	Ki67+	 3051 36356
3229	0	0	Ki67+	 3053 35950
3230	0	0	Ki67+	 3056 35919
3231	0	0	Ki67+	 3057 36071
3232	0	0	Ki67+	 3058 35806
3233	0	0	Ki67+	 3063 36221
3234	0	0	Ki67+	 3063 36450
3235	0	0	Ki67+	 3063 36539
3236	0	0	Ki67+	 3065 36487
3237	0	0	Ki67+	 3068 36262
3238	0	0	Ki67+	 3069 36101
3239	0	0	Ki67+	 3069 36367
3240	0	0	Ki67+	 3070 36436
3241	0	0	Ki67+	 3073 35994
3242	0	0	Ki67+	 3073 36008
3243	0	0	Ki67+	 3074 35943
3244	0	0	Ki67+	 3080 36387
3245	0	0	Ki67+	 3080 36429
3246	0	0	Ki67+	 3081 36317
3247	0	0	Ki67+	 3082 36119
3248	0	0	Ki67+	 3083 35773
3249	0	0	Ki67+	 3085 35878
3250	0	0	Ki67+	 3086 36049
3251	0	0	Ki67+	 3087 36505
3252	0	0	Ki67+	 3088 36466
3253	0	0	Ki67+	 3089 35806
3254	0	0	Ki67+	 3089 35916
3255	0	0	Ki67+	 3091 35820
3256	0	0	Ki67+	 3095 36481
3257	0	0	Ki67+	 3096 35956
3258	0	0	Ki67+	 3096 35992
3259	0	0	Ki67+	 3096 36028
3260	0	0	Ki67+	 3102 36375
3261	0	0	Ki67+	 3103 35922
3262	0	0	Ki67+	 3103 36181
3263	0	0	Ki67+	 3106 36526
3264	0	0	Ki67+	 3107 36267
3265	0	0	Ki67+	 3108 36363
3266	0	0	Ki67+	 3109 36099
3267	0	0	Ki67+	 3109 36543
3268	0	0	Ki67+	 3113 35878
3269	0	0	Ki67+	 3113 36067
3270	0	0	Ki67+	 3113 36498
3271	0	0	Ki67+	 3120 35950
3272	0	0	Ki67+	 3120 36426
3273	0	0	Ki67+	 3123 35826
3274	0	0	Ki67+	 3127 36148
3275	0	0	Ki67+	 3128 36494
3276	0	0	Ki67+	 3130 36369
3277	0	0	Ki67+	 3130 36534
3278	0	0	Ki67+	 3131 36245
3279	0	0	Ki67+	 3132 35837
3280	0	0	Ki67+	 3133 35887
3281	0	0	Ki67+	 3134 36197
3282	0	0	Ki67+	 3135 36315
3283	0	0	Ki67+	 3136 35981
3284	0	0	Ki67+	 3136 36171
3285	0	0	Ki67+	 3137 36210
3286	0	0	Ki67+	 3139 36296
3287	0	0	Ki67+	 3141 35921
3288	0	0	Ki67+	 3143 36340
3289	0	0	Ki67+	 3145 36482
3290	0	0	Ki67+	 3147 36467
3291	0	0	Ki67+	 3150 36169
3292	0	0	Ki67+	 3150 36556
3293	0	0	Ki67+	 3151 36228
3294	0	0	Ki67+	 3151 36270
3295	0	0	Ki67+	 3155 35916
3296	0	0	Ki67+	 3156 36145
3297	0	0	Ki67+	 3158 35812
3298	0	0	Ki67+	 3160 36127
3299	0	0	Ki67+	 3162 35829
3300	0	0	Ki67+	 3162 36226
3301	0	0	Ki67+	 3163 36413
3302	0	0	Ki67+	 3164 36205
3303	0	0	Ki67+	 3166 36257
3304	0	0	Ki67+	 3167 36033
3305	0	0	Ki67+	 3168 36179
3306	0	0	Ki67+	 3173 35910
3307	0	0	Ki67+	 3173 36368
3308	0	0	Ki67+	 3175 36005
3309	0	0	Ki67+	 3179 36315
3310	0	0	Ki67+	 3180 35938
3311	0	0	Ki67+	 3181 36342
3312	0	0	Ki67+	 3182 36488
3313	0	0	Ki67+	 3183 35851
3314	0	0	Ki67+	 3183 36396
3315	0	0	Ki67+	 3186 36172
3316	0	0	Ki67+	 3187 35922
3317	0	0	Ki67+	 3187 35995
3318	0	0	Ki67+	 3187 36292
3319	0	0	Ki67+	 3187 36538
3320	0	0	Ki67+	 3189 36092
3321	0	0	Ki67+	 3189 36451
3322	0	0	Ki67+	 3194 36209
3323	0	0	Ki67+	 3195 35789
3324	0	0	Ki67+	 3196 35836
3325	0	0	Ki67+	 3198 35764
3326	0	0	Ki67+	 3198 35905
3327	0	0	Ki67+	 3198 36275
3328	0	0	Ki67+	 3199 36444
3329	0	0	Ki67+	 3200 36130
3330	0	0	Ki67+	 3202 36076
3331	0	0	Ki67+	 3205 36019
3332	0	0	Ki67+	 3207 36493
3333	0	0	Ki67+	 3209 35967
3334	0	0	Ki67+	 3209 36321
3335	0	0	Ki67+	 3211 35827
3336	0	0	Ki67+	 3212 36278
3337	0	0	Ki67+	 3212 36515
3338	0	0	Ki67+	 3218 35819
3339	0	0	Ki67+	 3223 36264
3340	0	0	Ki67+	 3224 36377
3341	0	0	Ki67+	 3226 36347
3342	0	0	Ki67+	 3227 36423
3343	0	0	Ki67+	 3228 35907
3344	0	0	Ki67+	 3229 36315
3345	0	0	Ki67+	 3230 35848
3346	0	0	Ki67+	 3231 36468
3347	0	0	Ki67+	 3232 35922
3348	0	0	Ki67+	 3235 35945
3349	0	0	Ki67+	 3239 36493
3350	0	0	Ki67+	 3241 35790
3351	0	0	Ki67+	 3243 36300
3352	0	0	Ki67+	 3246 36535
3353	0	0	Ki67+	 3246 36555
3354	0	0	Ki67+	 3249 36511
3355	0	0	Ki67+	 3252 36210
3356	0	0	Ki67+	 3253 36361
3357	0	0	Ki67+	 3254 35903
3358	0	0	Ki67+	 3255 35861
3359	0	0	Ki67+	 3256 35820
3360	0	0	Ki67+	 3256 36416
3361	0	0	Ki67+	 3262 36287
3362	0	0	Ki67+	 3263 35932
3363	0	0	Ki67+	 3264 36476
3364	0	0	Ki67+	 3270 36541
3365	0	0	Ki67+	 3272 36437
3366	0	0	Ki67+	 3276 36251
3367	0	0	Ki67+	 3278 35860
3368	0	0	Ki67+	 3281 36508
3369	0	0	Ki67+	 3282 35776
3370	0	0	Ki67+	 3284 35930
3371	0	0	Ki67+	 3286 36547
3372	0	0	Ki67+	 3288 35971
3373	0	0	Ki67+	 3291 36064
3374	0	0	Ki67+	 3292 36297
3375	0	0	Ki67+	 3294 35835
3376	0	0	Ki67+	 3297 36241
3377	0	0	Ki67+	 3297 36509
3378	0	0	Ki67+	 3298 36528
3379	0	0	Ki67+	 3299 36028
3380	0	0	Ki67+	 3300 35903
3381	0	0	Ki67+	 3301 36445
3382	0	0	Ki67+	 3302 35819
3383	0	0	Ki67+	 3307 36410
3384	0	0	Ki67+	 3310 35784
3385	0	0	Ki67+	 3310 35927
3386	0	0	Ki67+	 3314 36447
3387	0	0	Ki67+	 3315 36066
3388	0	0	Ki67+	 3315 36355
3389	0	0	Ki67+	 3316 36009
3390	0	0	Ki67+	 3316 36334
3391	0	0	Ki67+	 3320 36493
3392	0	0	Ki67+	 3322 35942
3393	0	0	Ki67+	 3322 36377
3394	0	0	Ki67+	 3324 35975
3395	0	0	Ki67+	 3325 35908
3396	0	0	Ki67+	 3327 36439
3397	0	0	Ki67+	 3329 35996
3398	0	0	Ki67+	 3334 36551
3399	0	0	Ki67+	 3335 36246
3400	0	0	Ki67+	 3336 36492
3401	0	0	Ki67+	 3337 35804
3402	0	0	Ki67+	 3339 35862
3403	0	0	Ki67+	 3340 35821
3404	0	0	Ki67+	 2573 36589
3405	0	0	Ki67+	 2607 36593
3406	0	0	Ki67+	 2628 36606
3407	0	0	Ki67+	 2647 36581
3408	0	0	Ki67+	 2674 36617
3409	0	0	Ki67+	 2708 36626
3410	0	0	Ki67+	 2713 36586
3411	0	0	Ki67+	 2736 36625
3412	0	0	Ki67+	 2755 36616
3413	0	0	Ki67+	 2768 36655
3414	0	0	Ki67+	 2773 36623
3415	0	0	Ki67+	 2791 36619
3416	0	0	Ki67+	 2800 36582
3417	0	0	Ki67+	 2808 36654
3418	0	0	Ki67+	 2826 36575
3419	0	0	Ki67+	 2827 36607
3420	0	0	Ki67+	 2834 36594
3421	0	0	Ki67+	 2846 36671
3422	0	0	Ki67+	 2865 36630
3423	0	0	Ki67+	 2879 36678
3424	0	0	Ki67+	 2896 36589
3425	0	0	Ki67+	 2903 36632
3426	0	0	Ki67+	 2905 36572
3427	0	0	Ki67+	 2918 36663
3428	0	0	Ki67+	 2927 36577
3429	0	0	Ki67+	 2927 36653
3430	0	0	Ki67+	 2928 36593
3431	0	0	Ki67+	 2935 36690
3432	0	0	Ki67+	 2936 36635
3433	0	0	Ki67+	 2962 36610
3434	0	0	Ki67+	 2967 36671
3435	0	0	Ki67+	 2974 36615
3436	0	0	Ki67+	 2996 36687
3437	0	0	Ki67+	 3001 36641
3438	0	0	Ki67+	 3003 36612
3439	0	0	Ki67+	 3014 36588
3440	0	0	Ki67+	 3021 36691
3441	0	0	Ki67+	 3024 36671
3442	0	0	Ki67+	 3031 36595
3443	0	0	Ki67+	 3039 36612
3444	0	0	Ki67+	 3047 36576
3445	0	0	Ki67+	 3047 36672
3446	0	0	Ki67+	 3048 36654
3447	0	0	Ki67+	 3056 36604
3448	0	0	Ki67+	 3067 36700
3449	0	0	Ki67+	 3082 36670
3450	0	0	Ki67+	 3085 36586
3451	0	0	Ki67+	 3095 36565
3452	0	0	Ki67+	 3102 36628
3453	0	0	Ki67+	 3105 36699
3454	0	0	Ki67+	 3118 36671
3455	0	0	Ki67+	 3129 36685
3456	0	0	Ki67+	 3130 36589
3457	0	0	Ki67+	 3144 36634
3458	0	0	Ki67+	 3145 36671
3459	0	0	Ki67+	 3146 36714
3460	0	0	Ki67+	 3148 36735
3461	0	0	Ki67+	 3163 36613
3462	0	0	Ki67+	 3164 36722
3463	0	0	Ki67+	 3170 36694
3464	0	0	Ki67+	 3173 36671
3465	0	0	Ki67+	 3199 36583
3466	0	0	Ki67+	 3199 36749
3467	0	0	Ki67+	 3208 36705
3468	0	0	Ki67+	 3213 36644
3469	0	0	Ki67+	 3213 36718
3470	0	0	Ki67+	 3216 36670
3471	0	0	Ki67+	 3222 36603
3472	0	0	Ki67+	 3237 36733
3473	0	0	Ki67+	 3248 36581
3474	0	0	Ki67+	 3248 36698
3475	0	0	Ki67+	 3251 36667
3476	0	0	Ki67+	 3254 36620
3477	0	0	Ki67+	 3256 36634
3478	0	0	Ki67+	 3268 36570
3479	0	0	Ki67+	 3269 36594
3480	0	0	Ki67+	 3271 36740
3481	0	0	Ki67+	 3275 36720
3482	0	0	Ki67+	 3283 36660
3483	0	0	Ki67+	 3286 36676
3484	0	0	Ki67+	 3293 36719
3485	0	0	Ki67+	 3301 36570
3486	0	0	Ki67+	 3301 36670
3487	0	0	Ki67+	 3307 36652
3488	0	0	Ki67+	 3307 36703
3489	0	0	Ki67+	 3318 36607
3490	0	0	Ki67+	 3323 36702
3491	0	0	Ki67+	 3328 36725
3492	0	0	Ki67+	 3328 36752
3493	0	0	Ki67+	 3332 36773
3494	0	0	Ki67+	 3335 36690
3495	0	0	Ki67+	 3339 36640
3496	0	0	Ki67+	 2549 37992
3497	0	0	Ki67+	 2550 37630
3498	0	0	Ki67+	 2550 38019
3499	0	0	Ki67+	 2551 37664
3500	0	0	Ki67+	 2553 37861
3501	0	0	Ki67+	 2559 37779
3502	0	0	Ki67+	 2562 37681
3503	0	0	Ki67+	 2564 38082
3504	0	0	Ki67+	 2564 38141
3505	0	0	Ki67+	 2566 37839
3506	0	0	Ki67+	 2567 37723
3507	0	0	Ki67+	 2567 37810
3508	0	0	Ki67+	 2569 37589
3509	0	0	Ki67+	 2572 37628
3510	0	0	Ki67+	 2572 37876
3511	0	0	Ki67+	 2573 37663
3512	0	0	Ki67+	 2573 37783
3513	0	0	Ki67+	 2575 37754
3514	0	0	Ki67+	 2576 38061
3515	0	0	Ki67+	 2578 37705
3516	0	0	Ki67+	 2584 37612
3517	0	0	Ki67+	 2585 38016
3518	0	0	Ki67+	 2586 38102
3519	0	0	Ki67+	 2591 37646
3520	0	0	Ki67+	 2594 37824
3521	0	0	Ki67+	 2598 37888
3522	0	0	Ki67+	 2599 38062
3523	0	0	Ki67+	 2601 38033
3524	0	0	Ki67+	 2602 37722
3525	0	0	Ki67+	 2610 37583
3526	0	0	Ki67+	 2610 38062
3527	0	0	Ki67+	 2611 37840
3528	0	0	Ki67+	 2613 37694
3529	0	0	Ki67+	 2614 38096
3530	0	0	Ki67+	 2616 37599
3531	0	0	Ki67+	 2617 37790
3532	0	0	Ki67+	 2619 37871
3533	0	0	Ki67+	 2626 37722
3534	0	0	Ki67+	 2628 37921
3535	0	0	Ki67+	 2630 37830
3536	0	0	Ki67+	 2630 38035
3537	0	0	Ki67+	 2631 37658
3538	0	0	Ki67+	 2632 38138
3539	0	0	Ki67+	 2634 37878
3540	0	0	Ki67+	 2638 37747
3541	0	0	Ki67+	 2640 37624
3542	0	0	Ki67+	 2640 38072
3543	0	0	Ki67+	 2643 37576
3544	0	0	Ki67+	 2643 38056
3545	0	0	Ki67+	 2645 38100
3546	0	0	Ki67+	 2647 37865
3547	0	0	Ki67+	 2649 38136
3548	0	0	Ki67+	 2656 37792
3549	0	0	Ki67+	 2658 37647
3550	0	0	Ki67+	 2659 37934
3551	0	0	Ki67+	 2663 37884
3552	0	0	Ki67+	 2665 37765
3553	0	0	Ki67+	 2665 38102
3554	0	0	Ki67+	 2667 37584
3555	0	0	Ki67+	 2667 37719
3556	0	0	Ki67+	 2669 37667
3557	0	0	Ki67+	 2674 37890
3558	0	0	Ki67+	 2675 37650
3559	0	0	Ki67+	 2677 37870
3560	0	0	Ki67+	 2678 37937
3561	0	0	Ki67+	 2682 37609
3562	0	0	Ki67+	 2688 38094
3563	0	0	Ki67+	 2692 37857
3564	0	0	Ki67+	 2695 38121
3565	0	0	Ki67+	 2699 37634
3566	0	0	Ki67+	 2708 37961
3567	0	0	Ki67+	 2709 37671
3568	0	0	Ki67+	 2710 37917
3569	0	0	Ki67+	 2713 38140
3570	0	0	Ki67+	 2714 37581
3571	0	0	Ki67+	 2717 37619
3572	0	0	Ki67+	 2725 37877
3573	0	0	Ki67+	 2726 37595
3574	0	0	Ki67+	 2727 37858
3575	0	0	Ki67+	 2727 37969
3576	0	0	Ki67+	 2728 37948
3577	0	0	Ki67+	 2731 37667
3578	0	0	Ki67+	 2735 37657
3579	0	0	Ki67+	 2740 37710
3580	0	0	Ki67+	 2740 37958
3581	0	0	Ki67+	 2741 37604
3582	0	0	Ki67+	 2741 37909
3583	0	0	Ki67+	 2744 37548
3584	0	0	Ki67+	 2751 37972
3585	0	0	Ki67+	 2756 37902
3586	0	0	Ki67+	 2757 37651
3587	0	0	Ki67+	 2758 37610
3588	0	0	Ki67+	 2761 37584
3589	0	0	Ki67+	 2764 37961
3590	0	0	Ki67+	 2767 37618
3591	0	0	Ki67+	 2767 37930
3592	0	0	Ki67+	 2768 37883
3593	0	0	Ki67+	 2777 37639
3594	0	0	Ki67+	 2780 38001
3595	0	0	Ki67+	 2782 37688
3596	0	0	Ki67+	 2782 38022
3597	0	0	Ki67+	 2783 37979
3598	0	0	Ki67+	 2785 37609
3599	0	0	Ki67+	 2785 37844
3600	0	0	Ki67+	 2786 37597
3601	0	0	Ki67+	 2791 37942
3602	0	0	Ki67+	 2794 37659
3603	0	0	Ki67+	 2794 37982
3604	0	0	Ki67+	 2798 37954
3605	0	0	Ki67+	 2800 37863
3606	0	0	Ki67+	 2800 37899
3607	0	0	Ki67+	 2806 37615
3608	0	0	Ki67+	 2806 37676
3609	0	0	Ki67+	 2808 37940
3610	0	0	Ki67+	 2809 37814
3611	0	0	Ki67+	 2811 37661
3612	0	0	Ki67+	 2815 37712
3613	0	0	Ki67+	 2816 37838
3614	0	0	Ki67+	 2822 37582
3615	0	0	Ki67+	 2825 37877
3616	0	0	Ki67+	 2828 38000
3617	0	0	Ki67+	 2830 37810
3618	0	0	Ki67+	 2832 37557
3619	0	0	Ki67+	 2834 37611
3620	0	0	Ki67+	 2835 37857
3621	0	0	Ki67+	 2837 37736
3622	0	0	Ki67+	 2839 37636
3623	0	0	Ki67+	 2841 37684
3624	0	0	Ki67+	 2841 37908
3625	0	0	Ki67+	 2844 38027
3626	0	0	Ki67+	 2849 37662
3627	0	0	Ki67+	 2849 37875
3628	0	0	Ki67+	 2850 38057
3629	0	0	Ki67+	 2856 37646
3630	0	0	Ki67+	 2856 37711
3631	0	0	Ki67+	 2857 37936
3632	0	0	Ki67+	 2859 37834
3633	0	0	Ki67+	 2860 37810
3634	0	0	Ki67+	 2860 37997
3635	0	0	Ki67+	 2862 37588
3636	0	0	Ki67+	 2862 38023
3637	0	0	Ki67+	 2866 37616
3638	0	0	Ki67+	 2870 37704
3639	0	0	Ki67+	 2870 37744
3640	0	0	Ki67+	 2870 38031
3641	0	0	Ki67+	 2873 37886
3642	0	0	Ki67+	 2874 37821
3643	0	0	Ki67+	 2874 37995
3644	0	0	Ki67+	 2874 38060
3645	0	0	Ki67+	 2882 37676
3646	0	0	Ki67+	 2883 37635
3647	0	0	Ki67+	 2883 37757
3648	0	0	Ki67+	 2883 37851
3649	0	0	Ki67+	 2884 38046
3650	0	0	Ki67+	 2888 37552
3651	0	0	Ki67+	 2891 37968
3652	0	0	Ki67+	 2892 37726
3653	0	0	Ki67+	 2897 38082
3654	0	0	Ki67+	 2897 38105
3655	0	0	Ki67+	 2898 37791
3656	0	0	Ki67+	 2899 37828
3657	0	0	Ki67+	 2903 37770
3658	0	0	Ki67+	 2904 37565
3659	0	0	Ki67+	 2907 37849
3660	0	0	Ki67+	 2911 37883
3661	0	0	Ki67+	 2911 38036
3662	0	0	Ki67+	 2912 37940
3663	0	0	Ki67+	 2913 37602
3664	0	0	Ki67+	 2913 37689
3665	0	0	Ki67+	 2921 37681
3666	0	0	Ki67+	 2922 37651
3667	0	0	Ki67+	 2930 37696
3668	0	0	Ki67+	 2932 37612
3669	0	0	Ki67+	 2933 37761
3670	0	0	Ki67+	 2934 37790
3671	0	0	Ki67+	 2935 37831
3672	0	0	Ki67+	 2939 37740
3673	0	0	Ki67+	 2939 38093
3674	0	0	Ki67+	 2942 37564
3675	0	0	Ki67+	 2943 37643
3676	0	0	Ki67+	 2943 37850
3677	0	0	Ki67+	 2943 38038
3678	0	0	Ki67+	 2944 37892
3679	0	0	Ki67+	 2949 37756
3680	0	0	Ki67+	 2954 38062
3681	0	0	Ki67+	 2955 37686
3682	0	0	Ki67+	 2956 38126
3683	0	0	Ki67+	 2957 37889
3684	0	0	Ki67+	 2958 37806
3685	0	0	Ki67+	 2959 37984
3686	0	0	Ki67+	 2960 37594
3687	0	0	Ki67+	 2964 38096
3688	0	0	Ki67+	 2965 37858
3689	0	0	Ki67+	 2966 38068
3690	0	0	Ki67+	 2971 37827
3691	0	0	Ki67+	 2973 37658
3692	0	0	Ki67+	 2974 37560
3693	0	0	Ki67+	 2974 37925
3694	0	0	Ki67+	 2976 38141
3695	0	0	Ki67+	 2977 37627
3696	0	0	Ki67+	 2977 38095
3697	0	0	Ki67+	 2980 37688
3698	0	0	Ki67+	 2983 38080
3699	0	0	Ki67+	 2985 37750
3700	0	0	Ki67+	 2987 37793
3701	0	0	Ki67+	 2990 37672
3702	0	0	Ki67+	 2990 37760
3703	0	0	Ki67+	 2991 37708
3704	0	0	Ki67+	 2994 37604
3705	0	0	Ki67+	 2994 37971
3706	0	0	Ki67+	 2995 37852
3707	0	0	Ki67+	 2997 37895
3708	0	0	Ki67+	 2998 37723
3709	0	0	Ki67+	 2998 38024
3710	0	0	Ki67+	 3000 37577
3711	0	0	Ki67+	 3001 37994
3712	0	0	Ki67+	 3002 38158
3713	0	0	Ki67+	 3006 38131
3714	0	0	Ki67+	 3011 37648
3715	0	0	Ki67+	 3011 38107
3716	0	0	Ki67+	 3017 37735
3717	0	0	Ki67+	 3019 37548
3718	0	0	Ki67+	 3019 38018
3719	0	0	Ki67+	 3020 37881
3720	0	0	Ki67+	 3022 37825
3721	0	0	Ki67+	 3024 37577
3722	0	0	Ki67+	 3024 37684
3723	0	0	Ki67+	 3026 37776
3724	0	0	Ki67+	 3027 37902
3725	0	0	Ki67+	 3030 37957
3726	0	0	Ki67+	 3031 37624
3727	0	0	Ki67+	 3032 37566
3728	0	0	Ki67+	 3033 38063
3729	0	0	Ki67+	 3035 37857
3730	0	0	Ki67+	 3037 37734
3731	0	0	Ki67+	 3040 37667
3732	0	0	Ki67+	 3041 37645
3733	0	0	Ki67+	 3041 37696
3734	0	0	Ki67+	 3042 37826
3735	0	0	Ki67+	 3045 38109
3736	0	0	Ki67+	 3047 37902
3737	0	0	Ki67+	 3048 37604
3738	0	0	Ki67+	 3055 37842
3739	0	0	Ki67+	 3057 37795
3740	0	0	Ki67+	 3058 37641
3741	0	0	Ki67+	 3058 37726
3742	0	0	Ki67+	 3060 37931
3743	0	0	Ki67+	 3069 37757
3744	0	0	Ki67+	 3069 37872
3745	0	0	Ki67+	 3069 37954
3746	0	0	Ki67+	 3070 37564
3747	0	0	Ki67+	 3071 37689
3748	0	0	Ki67+	 3071 37976
3749	0	0	Ki67+	 3072 37609
3750	0	0	Ki67+	 3077 37924
3751	0	0	Ki67+	 3078 37661
3752	0	0	Ki67+	 3079 37821
3753	0	0	Ki67+	 3079 38126
3754	0	0	Ki67+	 3083 37719
3755	0	0	Ki67+	 3085 37531
3756	0	0	Ki67+	 3087 37989
3757	0	0	Ki67+	 3094 37621
3758	0	0	Ki67+	 3094 37715
3759	0	0	Ki67+	 3094 37780
3760	0	0	Ki67+	 3094 37823
3761	0	0	Ki67+	 3096 37739
3762	0	0	Ki67+	 3099 37901
3763	0	0	Ki67+	 3103 37859
3764	0	0	Ki67+	 3103 37884
3765	0	0	Ki67+	 3106 37566
3766	0	0	Ki67+	 3106 37748
3767	0	0	Ki67+	 3106 37831
3768	0	0	Ki67+	 3108 37609
3769	0	0	Ki67+	 3108 37690
3770	0	0	Ki67+	 3110 37665
3771	0	0	Ki67+	 3111 38069
3772	0	0	Ki67+	 3115 38146
3773	0	0	Ki67+	 3117 37886
3774	0	0	Ki67+	 3119 37612
3775	0	0	Ki67+	 3121 37914
3776	0	0	Ki67+	 3124 37632
3777	0	0	Ki67+	 3128 37858
3778	0	0	Ki67+	 3129 37652
3779	0	0	Ki67+	 3131 37730
3780	0	0	Ki67+	 3132 37841
3781	0	0	Ki67+	 3132 38139
3782	0	0	Ki67+	 3133 37592
3783	0	0	Ki67+	 3133 38024
3784	0	0	Ki67+	 3139 37693
3785	0	0	Ki67+	 3139 37810
3786	0	0	Ki67+	 3139 37850
3787	0	0	Ki67+	 3143 37951
3788	0	0	Ki67+	 3144 37771
3789	0	0	Ki67+	 3147 37630
3790	0	0	Ki67+	 3148 37921
3791	0	0	Ki67+	 3149 37655
3792	0	0	Ki67+	 3150 37563
3793	0	0	Ki67+	 3152 38127
3794	0	0	Ki67+	 3153 37985
3795	0	0	Ki67+	 3154 37731
3796	0	0	Ki67+	 3154 37878
3797	0	0	Ki67+	 3159 37837
3798	0	0	Ki67+	 3160 37580
3799	0	0	Ki67+	 3161 37608
3800	0	0	Ki67+	 3163 37743
3801	0	0	Ki67+	 3164 37789
3802	0	0	Ki67+	 3166 37891
3803	0	0	Ki67+	 3167 37721
3804	0	0	Ki67+	 3168 37964
3805	0	0	Ki67+	 3168 38096
3806	0	0	Ki67+	 3175 37676
3807	0	0	Ki67+	 3176 37558
3808	0	0	Ki67+	 3176 37805
3809	0	0	Ki67+	 3176 37842
3810	0	0	Ki67+	 3176 37991
3811	0	0	Ki67+	 3179 38119
3812	0	0	Ki67+	 3182 37651
3813	0	0	Ki67+	 3183 37601
3814	0	0	Ki67+	 3184 37910
3815	0	0	Ki67+	 3187 37732
3816	0	0	Ki67+	 3187 37778
3817	0	0	Ki67+	 3191 37616
3818	0	0	Ki67+	 3192 37686
3819	0	0	Ki67+	 3195 37703
3820	0	0	Ki67+	 3198 37999
3821	0	0	Ki67+	 3199 37667
3822	0	0	Ki67+	 3200 38034
3823	0	0	Ki67+	 3200 38147
3824	0	0	Ki67+	 3202 37679
3825	0	0	Ki67+	 3202 37945
3826	0	0	Ki67+	 3203 38058
3827	0	0	Ki67+	 3203 38076
3828	0	0	Ki67+	 3204 37990
3829	0	0	Ki67+	 3204 38123
3830	0	0	Ki67+	 3205 37549
3831	0	0	Ki67+	 3209 37896
3832	0	0	Ki67+	 3210 38135
3833	0	0	Ki67+	 3214 37918
3834	0	0	Ki67+	 3216 37585
3835	0	0	Ki67+	 3217 38042
3836	0	0	Ki67+	 3219 38031
3837	0	0	Ki67+	 3220 37622
3838	0	0	Ki67+	 3222 37985
3839	0	0	Ki67+	 3223 37657
3840	0	0	Ki67+	 3223 37772
3841	0	0	Ki67+	 3223 37891
3842	0	0	Ki67+	 3224 37755
3843	0	0	Ki67+	 3225 38056
3844	0	0	Ki67+	 3226 37632
3845	0	0	Ki67+	 3226 37710
3846	0	0	Ki67+	 3226 37948
3847	0	0	Ki67+	 3227 38102
3848	0	0	Ki67+	 3236 37925
3849	0	0	Ki67+	 3239 37643
3850	0	0	Ki67+	 3240 37812
3851	0	0	Ki67+	 3240 38021
3852	0	0	Ki67+	 3242 37681
3853	0	0	Ki67+	 3242 38089
3854	0	0	Ki67+	 3245 37744
3855	0	0	Ki67+	 3251 37947
3856	0	0	Ki67+	 3252 37616
3857	0	0	Ki67+	 3252 37783
3858	0	0	Ki67+	 3256 37898
3859	0	0	Ki67+	 3258 37587
3860	0	0	Ki67+	 3264 37865
3861	0	0	Ki67+	 3264 38095
3862	0	0	Ki67+	 3264 38112
3863	0	0	Ki67+	 3268 37636
3864	0	0	Ki67+	 3274 37670
3865	0	0	Ki67+	 3278 37765
3866	0	0	Ki67+	 3278 37815
3867	0	0	Ki67+	 3278 37951
3868	0	0	Ki67+	 3284 37600
3869	0	0	Ki67+	 3284 38123
3870	0	0	Ki67+	 3285 37802
3871	0	0	Ki67+	 3285 37992
3872	0	0	Ki67+	 3286 37919
3873	0	0	Ki67+	 3287 37853
3874	0	0	Ki67+	 3291 37588
3875	0	0	Ki67+	 3296 37815
3876	0	0	Ki67+	 3302 37640
3877	0	0	Ki67+	 3303 37678
3878	0	0	Ki67+	 3303 38135
3879	0	0	Ki67+	 3307 37815
3880	0	0	Ki67+	 3307 38118
3881	0	0	Ki67+	 3311 37902
3882	0	0	Ki67+	 3312 37584
3883	0	0	Ki67+	 3312 38142
3884	0	0	Ki67+	 3314 37939
3885	0	0	Ki67+	 3323 37619
3886	0	0	Ki67+	 3323 37850
3887	0	0	Ki67+	 3324 37674
3888	0	0	Ki67+	 3325 37810
3889	0	0	Ki67+	 3325 37894
3890	0	0	Ki67+	 3326 37860
3891	0	0	Ki67+	 3327 37551
3892	0	0	Ki67+	 3330 37687
3893	0	0	Ki67+	 3330 38084
3894	0	0	Ki67+	 3331 38121
3895	0	0	Ki67+	 3333 37785
3896	0	0	Ki67+	 3334 37965
3897	0	0	Ki67+	 3335 37796
3898	0	0	Ki67+	 3337 38149
3899	0	0	Ki67+	 3342 37577
3900	0	0	Ki67+	 3342 37610
3901	0	0	Ki67+	 2550 38409
3902	0	0	Ki67+	 2551 38213
3903	0	0	Ki67+	 2552 38470
3904	0	0	Ki67+	 2554 38317
3905	0	0	Ki67+	 2559 38508
3906	0	0	Ki67+	 2567 38349
3907	0	0	Ki67+	 2567 38442
3908	0	0	Ki67+	 2571 38166
3909	0	0	Ki67+	 2573 38291
3910	0	0	Ki67+	 2575 38226
3911	0	0	Ki67+	 2584 38468
3912	0	0	Ki67+	 2584 38507
3913	0	0	Ki67+	 2585 38266
3914	0	0	Ki67+	 2586 38321
3915	0	0	Ki67+	 2588 38358
3916	0	0	Ki67+	 2591 38547
3917	0	0	Ki67+	 2593 38388
3918	0	0	Ki67+	 2596 38178
3919	0	0	Ki67+	 2599 38443
3920	0	0	Ki67+	 2600 38342
3921	0	0	Ki67+	 2602 38308
3922	0	0	Ki67+	 2606 38203
3923	0	0	Ki67+	 2612 38344
3924	0	0	Ki67+	 2612 38540
3925	0	0	Ki67+	 2616 38376
3926	0	0	Ki67+	 2616 38472
3927	0	0	Ki67+	 2620 38402
3928	0	0	Ki67+	 2622 38953
3929	0	0	Ki67+	 2625 38321
3930	0	0	Ki67+	 2627 38331
3931	0	0	Ki67+	 2628 38187
3932	0	0	Ki67+	 2628 38283
3933	0	0	Ki67+	 2628 38391
3934	0	0	Ki67+	 2636 38221
3935	0	0	Ki67+	 2638 38478
3936	0	0	Ki67+	 2640 38420
3937	0	0	Ki67+	 2645 38357
3938	0	0	Ki67+	 2647 38170
3939	0	0	Ki67+	 2647 38305
3940	0	0	Ki67+	 2651 38548
3941	0	0	Ki67+	 2652 38397
3942	0	0	Ki67+	 2653 38183
3943	0	0	Ki67+	 2654 38231
3944	0	0	Ki67+	 2656 38263
3945	0	0	Ki67+	 2657 38448
3946	0	0	Ki67+	 2658 38363
3947	0	0	Ki67+	 2660 38320
3948	0	0	Ki67+	 2664 38351
3949	0	0	Ki67+	 2668 38482
3950	0	0	Ki67+	 2669 38419
3951	0	0	Ki67+	 2671 38162
3952	0	0	Ki67+	 2672 38531
3953	0	0	Ki67+	 2678 38444
3954	0	0	Ki67+	 2683 38242
3955	0	0	Ki67+	 2684 38383
3956	0	0	Ki67+	 2689 38322
3957	0	0	Ki67+	 2691 38408
3958	0	0	Ki67+	 2691 38449
3959	0	0	Ki67+	 2694 38944
3960	0	0	Ki67+	 2698 38201
3961	0	0	Ki67+	 2700 38284
3962	0	0	Ki67+	 2700 38359
3963	0	0	Ki67+	 2700 38483
3964	0	0	Ki67+	 2704 38508
3965	0	0	Ki67+	 2706 38547
3966	0	0	Ki67+	 2709 38472
3967	0	0	Ki67+	 2710 38231
3968	0	0	Ki67+	 2714 38205
3969	0	0	Ki67+	 2715 38333
3970	0	0	Ki67+	 2717 38403
3971	0	0	Ki67+	 2717 38440
3972	0	0	Ki67+	 2719 38922
3973	0	0	Ki67+	 2721 38196
3974	0	0	Ki67+	 2728 38541
3975	0	0	Ki67+	 2733 38364
3976	0	0	Ki67+	 2734 38283
3977	0	0	Ki67+	 2734 38308
3978	0	0	Ki67+	 2736 38469
3979	0	0	Ki67+	 2738 38912
3980	0	0	Ki67+	 2740 38253
3981	0	0	Ki67+	 2743 38511
3982	0	0	Ki67+	 2743 38927
3983	0	0	Ki67+	 2744 38182
3984	0	0	Ki67+	 2748 38336
3985	0	0	Ki67+	 2749 38427
3986	0	0	Ki67+	 2750 38456
3987	0	0	Ki67+	 2751 38210
3988	0	0	Ki67+	 2752 38553
3989	0	0	Ki67+	 2753 38495
3990	0	0	Ki67+	 2760 38950
3991	0	0	Ki67+	 2763 38331
3992	0	0	Ki67+	 2764 38462
3993	0	0	Ki67+	 2765 38367
3994	0	0	Ki67+	 2766 38903
3995	0	0	Ki67+	 2769 38232
3996	0	0	Ki67+	 2770 38286
3997	0	0	Ki67+	 2771 38391
3998	0	0	Ki67+	 2774 38482
3999	0	0	Ki67+	 2775 38264
4000	0	0	Ki67+	 2781 38409
4001	0	0	Ki67+	 2786 38206
4002	0	0	Ki67+	 2788 38452
4003	0	0	Ki67+	 2788 38516
4004	0	0	Ki67+	 2788 38548
4005	0	0	Ki67+	 2789 38321
4006	0	0	Ki67+	 2791 38429
4007	0	0	Ki67+	 2795 38478
4008	0	0	Ki67+	 2798 38279
4009	0	0	Ki67+	 2801 38410
4010	0	0	Ki67+	 2802 38252
4011	0	0	Ki67+	 2803 38562
4012	0	0	Ki67+	 2804 38229
4013	0	0	Ki67+	 2804 38469
4014	0	0	Ki67+	 2806 38300
4015	0	0	Ki67+	 2807 38351
4016	0	0	Ki67+	 2807 38801
4017	0	0	Ki67+	 2810 38495
4018	0	0	Ki67+	 2811 38534
4019	0	0	Ki67+	 2817 38262
4020	0	0	Ki67+	 2821 38457
4021	0	0	Ki67+	 2824 38245
4022	0	0	Ki67+	 2824 38421
4023	0	0	Ki67+	 2824 38538
4024	0	0	Ki67+	 2825 38381
4025	0	0	Ki67+	 2833 38408
4026	0	0	Ki67+	 2835 38939
4027	0	0	Ki67+	 2838 38502
4028	0	0	Ki67+	 2843 38299
4029	0	0	Ki67+	 2845 38476
4030	0	0	Ki67+	 2846 38351
4031	0	0	Ki67+	 2846 38364
4032	0	0	Ki67+	 2848 38241
4033	0	0	Ki67+	 2849 38277
4034	0	0	Ki67+	 2850 38562
4035	0	0	Ki67+	 2853 38548
4036	0	0	Ki67+	 2856 38430
4037	0	0	Ki67+	 2858 38446
4038	0	0	Ki67+	 2860 38273
4039	0	0	Ki67+	 2867 38383
4040	0	0	Ki67+	 2870 38309
4041	0	0	Ki67+	 2871 38345
4042	0	0	Ki67+	 2871 38941
4043	0	0	Ki67+	 2877 38488
4044	0	0	Ki67+	 2877 38499
4045	0	0	Ki67+	 2879 38454
4046	0	0	Ki67+	 2881 38954
4047	0	0	Ki67+	 2883 38925
4048	0	0	Ki67+	 2884 38535
4049	0	0	Ki67+	 2892 38289
4050	0	0	Ki67+	 2892 38430
4051	0	0	Ki67+	 2893 38337
4052	0	0	Ki67+	 2896 38368
4053	0	0	Ki67+	 2898 38274
4054	0	0	Ki67+	 2902 38516
4055	0	0	Ki67+	 2902 38934
4056	0	0	Ki67+	 2906 38394
4057	0	0	Ki67+	 2907 38325
4058	0	0	Ki67+	 2911 38491
4059	0	0	Ki67+	 2913 38453
4060	0	0	Ki67+	 2915 38542
4061	0	0	Ki67+	 2920 38409
4062	0	0	Ki67+	 2922 38346
4063	0	0	Ki67+	 2932 38481
4064	0	0	Ki67+	 2935 38462
4065	0	0	Ki67+	 2936 38573
4066	0	0	Ki67+	 2937 38317
4067	0	0	Ki67+	 2942 38420
4068	0	0	Ki67+	 2942 38518
4069	0	0	Ki67+	 2944 38599
4070	0	0	Ki67+	 2949 38488
4071	0	0	Ki67+	 2949 38547
4072	0	0	Ki67+	 2951 38442
4073	0	0	Ki67+	 2952 38956
4074	0	0	Ki67+	 2954 38500
4075	0	0	Ki67+	 2955 38475
4076	0	0	Ki67+	 2963 38345
4077	0	0	Ki67+	 2964 38396
4078	0	0	Ki67+	 2970 38944
4079	0	0	Ki67+	 2972 38323
4080	0	0	Ki67+	 2972 38453
4081	0	0	Ki67+	 2973 38555
4082	0	0	Ki67+	 2975 38165
4083	0	0	Ki67+	 2977 38426
4084	0	0	Ki67+	 2978 38364
4085	0	0	Ki67+	 2982 38280
4086	0	0	Ki67+	 2985 38441
4087	0	0	Ki67+	 2985 38516
4088	0	0	Ki67+	 2987 38485
4089	0	0	Ki67+	 2993 38472
4090	0	0	Ki67+	 2993 38500
4091	0	0	Ki67+	 2994 38348
4092	0	0	Ki67+	 2994 38394
4093	0	0	Ki67+	 2998 38586
4094	0	0	Ki67+	 3008 38463
4095	0	0	Ki67+	 3009 38524
4096	0	0	Ki67+	 3014 38379
4097	0	0	Ki67+	 3018 38406
4098	0	0	Ki67+	 3018 38446
4099	0	0	Ki67+	 3018 38561
4100	0	0	Ki67+	 3019 38503
4101	0	0	Ki67+	 3021 38328
4102	0	0	Ki67+	 3024 38467
4103	0	0	Ki67+	 3034 38434
4104	0	0	Ki67+	 3036 38499
4105	0	0	Ki67+	 3040 38346
4106	0	0	Ki67+	 3040 38590
4107	0	0	Ki67+	 3044 38172
4108	0	0	Ki67+	 3046 38554
4109	0	0	Ki67+	 3047 38434
4110	0	0	Ki67+	 3050 38377
4111	0	0	Ki67+	 3052 38459
4112	0	0	Ki67+	 3052 38478
4113	0	0	Ki67+	 3059 38589
4114	0	0	Ki67+	 3062 38324
4115	0	0	Ki67+	 3065 38531
4116	0	0	Ki67+	 3066 38175
4117	0	0	Ki67+	 3070 38411
4118	0	0	Ki67+	 3079 38422
4119	0	0	Ki67+	 3090 38506
4120	0	0	Ki67+	 3091 38553
4121	0	0	Ki67+	 3093 38577
4122	0	0	Ki67+	 3096 38396
4123	0	0	Ki67+	 3102 38481
4124	0	0	Ki67+	 3103 38350
4125	0	0	Ki67+	 3112 38169
4126	0	0	Ki67+	 3115 38527
4127	0	0	Ki67+	 3124 38472
4128	0	0	Ki67+	 3125 38357
4129	0	0	Ki67+	 3126 38320
4130	0	0	Ki67+	 3129 38162
4131	0	0	Ki67+	 3130 38398
4132	0	0	Ki67+	 3139 38434
4133	0	0	Ki67+	 3143 38569
4134	0	0	Ki67+	 3144 38526
4135	0	0	Ki67+	 3152 38376
4136	0	0	Ki67+	 3154 38498
4137	0	0	Ki67+	 3155 38447
4138	0	0	Ki67+	 3156 38327
4139	0	0	Ki67+	 3157 38526
4140	0	0	Ki67+	 3161 38407
4141	0	0	Ki67+	 3166 38184
4142	0	0	Ki67+	 3167 38313
4143	0	0	Ki67+	 3168 38349
4144	0	0	Ki67+	 3173 38163
4145	0	0	Ki67+	 3175 38419
4146	0	0	Ki67+	 3181 38377
4147	0	0	Ki67+	 3182 38533
4148	0	0	Ki67+	 3186 38482
4149	0	0	Ki67+	 3188 38193
4150	0	0	Ki67+	 3195 38370
4151	0	0	Ki67+	 3198 38319
4152	0	0	Ki67+	 3207 38508
4153	0	0	Ki67+	 3209 38416
4154	0	0	Ki67+	 3212 38456
4155	0	0	Ki67+	 3213 38189
4156	0	0	Ki67+	 3217 38350
4157	0	0	Ki67+	 3223 38710
4158	0	0	Ki67+	 3229 38352
4159	0	0	Ki67+	 3232 38296
4160	0	0	Ki67+	 3263 38476
4161	0	0	Ki67+	 3266 38425
4162	0	0	Ki67+	 3269 38175
4163	0	0	Ki67+	 3271 38380
4164	0	0	Ki67+	 3275 38348
4165	0	0	Ki67+	 3279 38394
4166	0	0	Ki67+	 3282 38452
4167	0	0	Ki67+	 3286 38291
4168	0	0	Ki67+	 3292 38161
4169	0	0	Ki67+	 3293 38952
4170	0	0	Ki67+	 3295 38437
4171	0	0	Ki67+	 3298 38384
4172	0	0	Ki67+	 3304 38349
4173	0	0	Ki67+	 3313 38930
4174	0	0	Ki67+	 3317 38389
4175	0	0	Ki67+	 3328 38191
4176	0	0	Ki67+	 3328 38940
4177	0	0	Ki67+	 3329 38418
4178	0	0	Ki67+	 3332 38916
4179	0	0	Ki67+	 3333 38325
4180	0	0	Ki67+	 3340 38872
4181	0	0	Ki67+	 3341 38356
4182	0	0	Ki67+	 2550 39294
4183	0	0	Ki67+	 2551 39160
4184	0	0	Ki67+	 2552 39103
4185	0	0	Ki67+	 2552 39665
4186	0	0	Ki67+	 2553 39372
4187	0	0	Ki67+	 2559 39636
4188	0	0	Ki67+	 2561 39133
4189	0	0	Ki67+	 2561 39481
4190	0	0	Ki67+	 2562 39404
4191	0	0	Ki67+	 2562 39752
4192	0	0	Ki67+	 2570 39381
4193	0	0	Ki67+	 2573 39326
4194	0	0	Ki67+	 2573 39346
4195	0	0	Ki67+	 2577 39088
4196	0	0	Ki67+	 2577 39657
4197	0	0	Ki67+	 2577 39674
4198	0	0	Ki67+	 2579 39214
4199	0	0	Ki67+	 2583 39471
4200	0	0	Ki67+	 2588 39237
4201	0	0	Ki67+	 2590 39330
4202	0	0	Ki67+	 2592 39098
4203	0	0	Ki67+	 2592 39138
4204	0	0	Ki67+	 2592 39187
4205	0	0	Ki67+	 2597 39359
4206	0	0	Ki67+	 2600 39111
4207	0	0	Ki67+	 2604 39728
4208	0	0	Ki67+	 2605 39069
4209	0	0	Ki67+	 2606 39058
4210	0	0	Ki67+	 2607 39020
4211	0	0	Ki67+	 2607 39628
4212	0	0	Ki67+	 2607 39650
4213	0	0	Ki67+	 2608 39151
4214	0	0	Ki67+	 2608 39390
4215	0	0	Ki67+	 2611 38992
4216	0	0	Ki67+	 2612 39241
4217	0	0	Ki67+	 2613 39671
4218	0	0	Ki67+	 2618 39619
4219	0	0	Ki67+	 2619 39107
4220	0	0	Ki67+	 2620 39200
4221	0	0	Ki67+	 2620 39649
4222	0	0	Ki67+	 2623 39164
4223	0	0	Ki67+	 2625 39362
4224	0	0	Ki67+	 2631 38990
4225	0	0	Ki67+	 2631 39749
4226	0	0	Ki67+	 2634 39217
4227	0	0	Ki67+	 2638 39265
4228	0	0	Ki67+	 2638 39592
4229	0	0	Ki67+	 2640 39200
4230	0	0	Ki67+	 2642 39303
4231	0	0	Ki67+	 2643 39646
4232	0	0	Ki67+	 2643 39714
4233	0	0	Ki67+	 2646 39397
4234	0	0	Ki67+	 2648 39276
4235	0	0	Ki67+	 2648 39626
4236	0	0	Ki67+	 2651 39696
4237	0	0	Ki67+	 2654 38982
4238	0	0	Ki67+	 2654 39637
4239	0	0	Ki67+	 2658 39711
4240	0	0	Ki67+	 2660 39421
4241	0	0	Ki67+	 2660 39683
4242	0	0	Ki67+	 2661 39139
4243	0	0	Ki67+	 2668 39098
4244	0	0	Ki67+	 2669 39229
4245	0	0	Ki67+	 2670 39183
4246	0	0	Ki67+	 2671 39293
4247	0	0	Ki67+	 2673 39573
4248	0	0	Ki67+	 2674 39384
4249	0	0	Ki67+	 2675 39661
4250	0	0	Ki67+	 2677 39610
4251	0	0	Ki67+	 2680 39257
4252	0	0	Ki67+	 2681 39308
4253	0	0	Ki67+	 2684 39402
4254	0	0	Ki67+	 2686 39655
4255	0	0	Ki67+	 2687 39572
4256	0	0	Ki67+	 2687 39614
4257	0	0	Ki67+	 2687 39672
4258	0	0	Ki67+	 2688 39754
4259	0	0	Ki67+	 2691 39112
4260	0	0	Ki67+	 2691 39739
4261	0	0	Ki67+	 2692 39210
4262	0	0	Ki67+	 2693 39419
4263	0	0	Ki67+	 2697 39180
4264	0	0	Ki67+	 2697 39342
4265	0	0	Ki67+	 2697 39576
4266	0	0	Ki67+	 2699 39146
4267	0	0	Ki67+	 2699 39712
4268	0	0	Ki67+	 2702 39209
4269	0	0	Ki67+	 2703 38987
4270	0	0	Ki67+	 2703 39389
4271	0	0	Ki67+	 2704 39470
4272	0	0	Ki67+	 2707 39658
4273	0	0	Ki67+	 2708 39282
4274	0	0	Ki67+	 2709 39059
4275	0	0	Ki67+	 2710 39613
4276	0	0	Ki67+	 2714 39116
4277	0	0	Ki67+	 2714 39175
4278	0	0	Ki67+	 2714 39369
4279	0	0	Ki67+	 2715 39668
4280	0	0	Ki67+	 2716 39412
4281	0	0	Ki67+	 2716 39749
4282	0	0	Ki67+	 2717 39314
4283	0	0	Ki67+	 2717 39569
4284	0	0	Ki67+	 2718 39219
4285	0	0	Ki67+	 2719 39191
4286	0	0	Ki67+	 2728 39313
4287	0	0	Ki67+	 2729 39461
4288	0	0	Ki67+	 2730 39730
4289	0	0	Ki67+	 2731 39147
4290	0	0	Ki67+	 2732 39038
4291	0	0	Ki67+	 2732 39133
4292	0	0	Ki67+	 2733 39235
4293	0	0	Ki67+	 2734 39597
4294	0	0	Ki67+	 2736 39200
4295	0	0	Ki67+	 2738 39086
4296	0	0	Ki67+	 2739 39634
4297	0	0	Ki67+	 2741 39161
4298	0	0	Ki67+	 2743 39314
4299	0	0	Ki67+	 2744 39219
4300	0	0	Ki67+	 2750 39696
4301	0	0	Ki67+	 2751 39521
4302	0	0	Ki67+	 2753 39141
4303	0	0	Ki67+	 2754 39650
4304	0	0	Ki67+	 2755 39736
4305	0	0	Ki67+	 2757 39185
4306	0	0	Ki67+	 2757 39267
4307	0	0	Ki67+	 2758 39363
4308	0	0	Ki67+	 2760 39017
4309	0	0	Ki67+	 2762 39248
4310	0	0	Ki67+	 2766 39003
4311	0	0	Ki67+	 2770 39529
4312	0	0	Ki67+	 2771 39391
4313	0	0	Ki67+	 2774 39653
4314	0	0	Ki67+	 2779 39117
4315	0	0	Ki67+	 2782 39340
4316	0	0	Ki67+	 2784 39139
4317	0	0	Ki67+	 2785 39300
4318	0	0	Ki67+	 2786 39227
4319	0	0	Ki67+	 2790 39071
4320	0	0	Ki67+	 2792 39189
4321	0	0	Ki67+	 2792 39673
4322	0	0	Ki67+	 2796 39023
4323	0	0	Ki67+	 2799 39381
4324	0	0	Ki67+	 2802 39365
4325	0	0	Ki67+	 2803 39201
4326	0	0	Ki67+	 2806 39058
4327	0	0	Ki67+	 2806 39171
4328	0	0	Ki67+	 2806 39247
4329	0	0	Ki67+	 2806 39329
4330	0	0	Ki67+	 2807 39033
4331	0	0	Ki67+	 2821 39014
4332	0	0	Ki67+	 2827 39731
4333	0	0	Ki67+	 2829 39239
4334	0	0	Ki67+	 2829 39295
4335	0	0	Ki67+	 2829 39372
4336	0	0	Ki67+	 2838 39071
4337	0	0	Ki67+	 2841 39683
4338	0	0	Ki67+	 2845 39130
4339	0	0	Ki67+	 2849 39267
4340	0	0	Ki67+	 2850 39108
4341	0	0	Ki67+	 2850 39304
4342	0	0	Ki67+	 2852 39389
4343	0	0	Ki67+	 2855 39330
4344	0	0	Ki67+	 2860 39035
4345	0	0	Ki67+	 2864 39291
4346	0	0	Ki67+	 2866 39075
4347	0	0	Ki67+	 2868 38993
4348	0	0	Ki67+	 2868 39535
4349	0	0	Ki67+	 2869 39405
4350	0	0	Ki67+	 2869 39669
4351	0	0	Ki67+	 2870 39506
4352	0	0	Ki67+	 2872 39685
4353	0	0	Ki67+	 2878 39636
4354	0	0	Ki67+	 2880 39314
4355	0	0	Ki67+	 2884 39393
4356	0	0	Ki67+	 2886 39359
4357	0	0	Ki67+	 2887 39408
4358	0	0	Ki67+	 2887 39684
4359	0	0	Ki67+	 2888 39448
4360	0	0	Ki67+	 2888 39657
4361	0	0	Ki67+	 2893 39161
4362	0	0	Ki67+	 2894 39080
4363	0	0	Ki67+	 2895 39194
4364	0	0	Ki67+	 2895 39373
4365	0	0	Ki67+	 2906 39146
4366	0	0	Ki67+	 2907 39441
4367	0	0	Ki67+	 2908 39180
4368	0	0	Ki67+	 2910 39212
4369	0	0	Ki67+	 2912 39354
4370	0	0	Ki67+	 2914 39412
4371	0	0	Ki67+	 2915 39752
4372	0	0	Ki67+	 2916 39736
4373	0	0	Ki67+	 2920 39525
4374	0	0	Ki67+	 2921 39205
4375	0	0	Ki67+	 2924 39399
4376	0	0	Ki67+	 2932 38986
4377	0	0	Ki67+	 2932 39057
4378	0	0	Ki67+	 2932 39678
4379	0	0	Ki67+	 2938 39152
4380	0	0	Ki67+	 2943 39107
4381	0	0	Ki67+	 2944 39029
4382	0	0	Ki67+	 2945 39645
4383	0	0	Ki67+	 2948 38983
4384	0	0	Ki67+	 2952 39399
4385	0	0	Ki67+	 2954 39199
4386	0	0	Ki67+	 2959 39614
4387	0	0	Ki67+	 2960 39320
4388	0	0	Ki67+	 2962 39696
4389	0	0	Ki67+	 2963 39162
4390	0	0	Ki67+	 2967 39738
4391	0	0	Ki67+	 2969 39581
4392	0	0	Ki67+	 2972 39475
4393	0	0	Ki67+	 2974 39274
4394	0	0	Ki67+	 2976 39118
4395	0	0	Ki67+	 2977 39031
4396	0	0	Ki67+	 2977 39073
4397	0	0	Ki67+	 2977 39244
4398	0	0	Ki67+	 2978 39209
4399	0	0	Ki67+	 2982 39650
4400	0	0	Ki67+	 2984 39440
4401	0	0	Ki67+	 2984 39522
4402	0	0	Ki67+	 2989 39635
4403	0	0	Ki67+	 2990 39156
4404	0	0	Ki67+	 2992 39452
4405	0	0	Ki67+	 2998 39246
4406	0	0	Ki67+	 3004 39431
4407	0	0	Ki67+	 3004 39463
4408	0	0	Ki67+	 3005 39602
4409	0	0	Ki67+	 3013 39051
4410	0	0	Ki67+	 3013 39138
4411	0	0	Ki67+	 3015 39526
4412	0	0	Ki67+	 3021 39190
4413	0	0	Ki67+	 3021 39268
4414	0	0	Ki67+	 3024 39146
4415	0	0	Ki67+	 3027 39088
4416	0	0	Ki67+	 3029 39001
4417	0	0	Ki67+	 3032 39049
4418	0	0	Ki67+	 3033 39280
4419	0	0	Ki67+	 3035 39322
4420	0	0	Ki67+	 3041 39125
4421	0	0	Ki67+	 3044 39213
4422	0	0	Ki67+	 3048 39534
4423	0	0	Ki67+	 3060 38971
4424	0	0	Ki67+	 3060 39013
4425	0	0	Ki67+	 3060 39319
4426	0	0	Ki67+	 3061 39595
4427	0	0	Ki67+	 3064 39086
4428	0	0	Ki67+	 3064 39611
4429	0	0	Ki67+	 3066 38980
4430	0	0	Ki67+	 3066 39135
4431	0	0	Ki67+	 3067 39353
4432	0	0	Ki67+	 3068 39261
4433	0	0	Ki67+	 3070 39527
4434	0	0	Ki67+	 3073 39176
4435	0	0	Ki67+	 3076 39058
4436	0	0	Ki67+	 3077 39477
4437	0	0	Ki67+	 3080 38978
4438	0	0	Ki67+	 3082 39327
4439	0	0	Ki67+	 3084 39088
4440	0	0	Ki67+	 3085 39734
4441	0	0	Ki67+	 3087 39592
4442	0	0	Ki67+	 3088 39172
4443	0	0	Ki67+	 3094 39107
4444	0	0	Ki67+	 3095 38995
4445	0	0	Ki67+	 3095 39637
4446	0	0	Ki67+	 3100 39061
4447	0	0	Ki67+	 3100 39366
4448	0	0	Ki67+	 3104 39390
4449	0	0	Ki67+	 3105 39706
4450	0	0	Ki67+	 3107 39237
4451	0	0	Ki67+	 3108 39186
4452	0	0	Ki67+	 3110 38984
4453	0	0	Ki67+	 3110 39076
4454	0	0	Ki67+	 3111 39453
4455	0	0	Ki67+	 3111 39617
4456	0	0	Ki67+	 3112 39199
4457	0	0	Ki67+	 3114 39113
4458	0	0	Ki67+	 3121 39213
4459	0	0	Ki67+	 3121 39672
4460	0	0	Ki67+	 3122 39091
4461	0	0	Ki67+	 3122 39177
4462	0	0	Ki67+	 3122 39258
4463	0	0	Ki67+	 3126 39693
4464	0	0	Ki67+	 3127 39628
4465	0	0	Ki67+	 3132 39448
4466	0	0	Ki67+	 3133 39550
4467	0	0	Ki67+	 3134 39460
4468	0	0	Ki67+	 3135 39129
4469	0	0	Ki67+	 3137 39147
4470	0	0	Ki67+	 3138 39069
4471	0	0	Ki67+	 3139 39231
4472	0	0	Ki67+	 3141 39301
4473	0	0	Ki67+	 3141 39405
4474	0	0	Ki67+	 3145 38980
4475	0	0	Ki67+	 3149 39110
4476	0	0	Ki67+	 3149 39198
4477	0	0	Ki67+	 3149 39359
4478	0	0	Ki67+	 3151 39096
4479	0	0	Ki67+	 3151 39147
4480	0	0	Ki67+	 3151 39468
4481	0	0	Ki67+	 3152 39243
4482	0	0	Ki67+	 3153 39163
4483	0	0	Ki67+	 3154 39623
4484	0	0	Ki67+	 3156 39008
4485	0	0	Ki67+	 3156 39708
4486	0	0	Ki67+	 3157 39377
4487	0	0	Ki67+	 3159 39282
4488	0	0	Ki67+	 3160 39261
4489	0	0	Ki67+	 3161 39436
4490	0	0	Ki67+	 3162 39530
4491	0	0	Ki67+	 3165 39460
4492	0	0	Ki67+	 3166 39751
4493	0	0	Ki67+	 3169 39098
4494	0	0	Ki67+	 3169 39297
4495	0	0	Ki67+	 3169 39322
4496	0	0	Ki67+	 3172 39604
4497	0	0	Ki67+	 3173 39207
4498	0	0	Ki67+	 3177 39245
4499	0	0	Ki67+	 3177 39406
4500	0	0	Ki67+	 3180 38978
4501	0	0	Ki67+	 3181 39106
4502	0	0	Ki67+	 3181 39198
4503	0	0	Ki67+	 3181 39218
4504	0	0	Ki67+	 3182 39123
4505	0	0	Ki67+	 3182 39291
4506	0	0	Ki67+	 3184 39531
4507	0	0	Ki67+	 3184 39581
4508	0	0	Ki67+	 3185 39263
4509	0	0	Ki67+	 3191 39005
4510	0	0	Ki67+	 3192 39361
4511	0	0	Ki67+	 3201 39374
4512	0	0	Ki67+	 3202 39222
4513	0	0	Ki67+	 3202 39326
4514	0	0	Ki67+	 3204 38990
4515	0	0	Ki67+	 3205 39604
4516	0	0	Ki67+	 3209 39133
4517	0	0	Ki67+	 3209 39151
4518	0	0	Ki67+	 3213 39046
4519	0	0	Ki67+	 3214 39351
4520	0	0	Ki67+	 3220 39090
4521	0	0	Ki67+	 3223 39193
4522	0	0	Ki67+	 3224 39552
4523	0	0	Ki67+	 3224 39625
4524	0	0	Ki67+	 3225 39136
4525	0	0	Ki67+	 3225 39154
4526	0	0	Ki67+	 3226 39209
4527	0	0	Ki67+	 3227 39437
4528	0	0	Ki67+	 3230 39535
4529	0	0	Ki67+	 3239 39384
4530	0	0	Ki67+	 3240 39335
4531	0	0	Ki67+	 3245 39753
4532	0	0	Ki67+	 3249 39351
4533	0	0	Ki67+	 3253 38988
4534	0	0	Ki67+	 3254 39042
4535	0	0	Ki67+	 3255 39277
4536	0	0	Ki67+	 3255 39558
4537	0	0	Ki67+	 3257 39257
4538	0	0	Ki67+	 3264 39368
4539	0	0	Ki67+	 3267 39611
4540	0	0	Ki67+	 3268 39158
4541	0	0	Ki67+	 3274 39414
4542	0	0	Ki67+	 3275 39594
4543	0	0	Ki67+	 3276 39746
4544	0	0	Ki67+	 3278 39023
4545	0	0	Ki67+	 3284 39133
4546	0	0	Ki67+	 3284 39387
4547	0	0	Ki67+	 3285 39068
4548	0	0	Ki67+	 3288 39110
4549	0	0	Ki67+	 3291 39201
4550	0	0	Ki67+	 3293 39167
4551	0	0	Ki67+	 3295 39297
4552	0	0	Ki67+	 3297 38987
4553	0	0	Ki67+	 3300 39357
4554	0	0	Ki67+	 3300 39609
4555	0	0	Ki67+	 3303 39010
4556	0	0	Ki67+	 3303 39714
4557	0	0	Ki67+	 3305 39142
4558	0	0	Ki67+	 3308 38969
4559	0	0	Ki67+	 3311 39032
4560	0	0	Ki67+	 3311 39310
4561	0	0	Ki67+	 3313 39201
4562	0	0	Ki67+	 3313 39342
4563	0	0	Ki67+	 3315 39260
4564	0	0	Ki67+	 3315 39396
4565	0	0	Ki67+	 3318 39480
4566	0	0	Ki67+	 3320 38994
4567	0	0	Ki67+	 3321 39034
4568	0	0	Ki67+	 3321 39223
4569	0	0	Ki67+	 3323 39376
4570	0	0	Ki67+	 3327 39133
4571	0	0	Ki67+	 3327 39755
4572	0	0	Ki67+	 3330 38999
4573	0	0	Ki67+	 3330 39268
4574	0	0	Ki67+	 3331 39332
4575	0	0	Ki67+	 3331 39621
4576	0	0	Ki67+	 3331 39724
4577	0	0	Ki67+	 3340 39141
4578	0	0	Ki67+	 3340 39691
4579	0	0	Ki67+	 3341 39598
4580	0	0	Ki67+	 2545 39887
4581	0	0	Ki67+	 2554 40334
4582	0	0	Ki67+	 2559 39839
4583	0	0	Ki67+	 2561 39864
4584	0	0	Ki67+	 2561 40386
4585	0	0	Ki67+	 2564 40554
4586	0	0	Ki67+	 2568 40418
4587	0	0	Ki67+	 2569 40301
4588	0	0	Ki67+	 2571 40528
4589	0	0	Ki67+	 2574 39806
4590	0	0	Ki67+	 2574 39927
4591	0	0	Ki67+	 2576 40009
4592	0	0	Ki67+	 2578 40051
4593	0	0	Ki67+	 2579 39876
4594	0	0	Ki67+	 2582 39843
4595	0	0	Ki67+	 2582 39894
4596	0	0	Ki67+	 2582 40547
4597	0	0	Ki67+	 2583 39785
4598	0	0	Ki67+	 2584 39771
4599	0	0	Ki67+	 2588 40273
4600	0	0	Ki67+	 2588 40333
4601	0	0	Ki67+	 2588 40375
4602	0	0	Ki67+	 2590 39968
4603	0	0	Ki67+	 2591 40363
4604	0	0	Ki67+	 2600 40307
4605	0	0	Ki67+	 2601 39898
4606	0	0	Ki67+	 2601 40497
4607	0	0	Ki67+	 2607 39869
4608	0	0	Ki67+	 2609 39925
4609	0	0	Ki67+	 2609 40391
4610	0	0	Ki67+	 2610 40442
4611	0	0	Ki67+	 2611 40009
4612	0	0	Ki67+	 2613 39843
4613	0	0	Ki67+	 2613 40050
4614	0	0	Ki67+	 2613 40145
4615	0	0	Ki67+	 2619 39957
4616	0	0	Ki67+	 2620 40364
4617	0	0	Ki67+	 2620 40535
4618	0	0	Ki67+	 2621 40483
4619	0	0	Ki67+	 2622 40164
4620	0	0	Ki67+	 2624 39928
4621	0	0	Ki67+	 2624 40403
4622	0	0	Ki67+	 2626 39871
4623	0	0	Ki67+	 2626 40017
4624	0	0	Ki67+	 2628 39901
4625	0	0	Ki67+	 2633 40417
4626	0	0	Ki67+	 2634 40435
4627	0	0	Ki67+	 2636 40329
4628	0	0	Ki67+	 2637 39965
4629	0	0	Ki67+	 2637 40306
4630	0	0	Ki67+	 2638 40267
4631	0	0	Ki67+	 2638 40535
4632	0	0	Ki67+	 2642 40155
4633	0	0	Ki67+	 2644 40515
4634	0	0	Ki67+	 2646 40142
4635	0	0	Ki67+	 2647 40479
4636	0	0	Ki67+	 2647 40493
4637	0	0	Ki67+	 2647 40558
4638	0	0	Ki67+	 2648 39783
4639	0	0	Ki67+	 2648 39995
4640	0	0	Ki67+	 2649 39951
4641	0	0	Ki67+	 2651 40278
4642	0	0	Ki67+	 2651 40420
4643	0	0	Ki67+	 2655 39920
4644	0	0	Ki67+	 2655 40322
4645	0	0	Ki67+	 2658 39791
4646	0	0	Ki67+	 2658 39897
4647	0	0	Ki67+	 2660 39761
4648	0	0	Ki67+	 2660 40554
4649	0	0	Ki67+	 2664 40431
4650	0	0	Ki67+	 2666 40382
4651	0	0	Ki67+	 2671 40467
4652	0	0	Ki67+	 2672 40368
4653	0	0	Ki67+	 2673 40525
4654	0	0	Ki67+	 2683 40294
4655	0	0	Ki67+	 2687 40496
4656	0	0	Ki67+	 2690 39792
4657	0	0	Ki67+	 2695 40324
4658	0	0	Ki67+	 2696 40169
4659	0	0	Ki67+	 2696 40418
4660	0	0	Ki67+	 2697 40190
4661	0	0	Ki67+	 2698 40391
4662	0	0	Ki67+	 2698 40448
4663	0	0	Ki67+	 2702 40027
4664	0	0	Ki67+	 2703 40536
4665	0	0	Ki67+	 2704 39782
4666	0	0	Ki67+	 2704 40111
4667	0	0	Ki67+	 2704 40312
4668	0	0	Ki67+	 2705 39849
4669	0	0	Ki67+	 2708 39825
4670	0	0	Ki67+	 2710 39869
4671	0	0	Ki67+	 2711 40056
4672	0	0	Ki67+	 2712 39923
4673	0	0	Ki67+	 2713 40081
4674	0	0	Ki67+	 2715 40262
4675	0	0	Ki67+	 2718 40537
4676	0	0	Ki67+	 2720 40482
4677	0	0	Ki67+	 2722 39812
4678	0	0	Ki67+	 2722 40499
4679	0	0	Ki67+	 2724 39830
4680	0	0	Ki67+	 2725 40132
4681	0	0	Ki67+	 2729 40180
4682	0	0	Ki67+	 2730 40064
4683	0	0	Ki67+	 2737 39768
4684	0	0	Ki67+	 2737 39935
4685	0	0	Ki67+	 2738 40333
4686	0	0	Ki67+	 2742 40378
4687	0	0	Ki67+	 2743 40061
4688	0	0	Ki67+	 2743 40472
4689	0	0	Ki67+	 2743 40518
4690	0	0	Ki67+	 2744 39851
4691	0	0	Ki67+	 2744 40441
4692	0	0	Ki67+	 2745 40531
4693	0	0	Ki67+	 2746 40492
4694	0	0	Ki67+	 2749 40012
4695	0	0	Ki67+	 2749 40363
4696	0	0	Ki67+	 2754 40114
4697	0	0	Ki67+	 2756 40057
4698	0	0	Ki67+	 2757 39775
4699	0	0	Ki67+	 2760 40293
4700	0	0	Ki67+	 2761 39831
4701	0	0	Ki67+	 2761 39887
4702	0	0	Ki67+	 2766 40420
4703	0	0	Ki67+	 2768 40124
4704	0	0	Ki67+	 2769 40031
4705	0	0	Ki67+	 2771 40350
4706	0	0	Ki67+	 2771 40510
4707	0	0	Ki67+	 2772 40473
4708	0	0	Ki67+	 2776 40310
4709	0	0	Ki67+	 2777 40155
4710	0	0	Ki67+	 2778 40270
4711	0	0	Ki67+	 2783 40490
4712	0	0	Ki67+	 2785 40198
4713	0	0	Ki67+	 2787 40341
4714	0	0	Ki67+	 2788 40451
4715	0	0	Ki67+	 2789 39874
4716	0	0	Ki67+	 2789 40168
4717	0	0	Ki67+	 2792 39801
4718	0	0	Ki67+	 2792 40364
4719	0	0	Ki67+	 2794 40505
4720	0	0	Ki67+	 2795 40548
4721	0	0	Ki67+	 2799 40328
4722	0	0	Ki67+	 2801 40461
4723	0	0	Ki67+	 2803 40480
4724	0	0	Ki67+	 2804 40415
4725	0	0	Ki67+	 2804 40525
4726	0	0	Ki67+	 2808 40009
4727	0	0	Ki67+	 2808 40290
4728	0	0	Ki67+	 2811 40073
4729	0	0	Ki67+	 2811 40135
4730	0	0	Ki67+	 2811 40439
4731	0	0	Ki67+	 2811 40541
4732	0	0	Ki67+	 2812 40491
4733	0	0	Ki67+	 2813 40319
4734	0	0	Ki67+	 2813 40368
4735	0	0	Ki67+	 2818 39898
4736	0	0	Ki67+	 2819 40154
4737	0	0	Ki67+	 2820 40354
4738	0	0	Ki67+	 2824 40391
4739	0	0	Ki67+	 2826 40329
4740	0	0	Ki67+	 2827 40289
4741	0	0	Ki67+	 2827 40453
4742	0	0	Ki67+	 2827 40511
4743	0	0	Ki67+	 2830 40471
4744	0	0	Ki67+	 2831 40541
4745	0	0	Ki67+	 2833 39823
4746	0	0	Ki67+	 2836 40143
4747	0	0	Ki67+	 2841 40380
4748	0	0	Ki67+	 2842 39765
4749	0	0	Ki67+	 2843 39902
4750	0	0	Ki67+	 2843 40474
4751	0	0	Ki67+	 2844 40067
4752	0	0	Ki67+	 2845 39861
4753	0	0	Ki67+	 2845 40352
4754	0	0	Ki67+	 2851 39921
4755	0	0	Ki67+	 2853 40129
4756	0	0	Ki67+	 2854 39829
4757	0	0	Ki67+	 2854 40431
4758	0	0	Ki67+	 2856 40045
4759	0	0	Ki67+	 2858 39769
4760	0	0	Ki67+	 2858 39879
4761	0	0	Ki67+	 2858 39911
4762	0	0	Ki67+	 2858 40542
4763	0	0	Ki67+	 2862 40492
4764	0	0	Ki67+	 2862 40512
4765	0	0	Ki67+	 2865 39813
4766	0	0	Ki67+	 2869 40016
4767	0	0	Ki67+	 2870 40193
4768	0	0	Ki67+	 2871 40156
4769	0	0	Ki67+	 2872 40471
4770	0	0	Ki67+	 2874 39800
4771	0	0	Ki67+	 2874 40033
4772	0	0	Ki67+	 2878 39824
4773	0	0	Ki67+	 2880 39840
4774	0	0	Ki67+	 2881 40109
4775	0	0	Ki67+	 2882 40452
4776	0	0	Ki67+	 2882 40462
4777	0	0	Ki67+	 2885 40293
4778	0	0	Ki67+	 2888 39871
4779	0	0	Ki67+	 2890 40426
4780	0	0	Ki67+	 2891 40167
4781	0	0	Ki67+	 2893 40538
4782	0	0	Ki67+	 2898 40007
4783	0	0	Ki67+	 2900 40269
4784	0	0	Ki67+	 2901 40161
4785	0	0	Ki67+	 2904 40086
4786	0	0	Ki67+	 2907 39790
4787	0	0	Ki67+	 2907 39898
4788	0	0	Ki67+	 2909 40141
4789	0	0	Ki67+	 2910 40304
4790	0	0	Ki67+	 2911 39871
4791	0	0	Ki67+	 2913 40025
4792	0	0	Ki67+	 2913 40501
4793	0	0	Ki67+	 2916 40401
4794	0	0	Ki67+	 2917 40351
4795	0	0	Ki67+	 2918 40375
4796	0	0	Ki67+	 2924 40116
4797	0	0	Ki67+	 2926 40453
4798	0	0	Ki67+	 2931 40318
4799	0	0	Ki67+	 2934 39993
4800	0	0	Ki67+	 2935 40145
4801	0	0	Ki67+	 2941 40078
4802	0	0	Ki67+	 2941 40387
4803	0	0	Ki67+	 2944 40168
4804	0	0	Ki67+	 2948 40010
4805	0	0	Ki67+	 2949 39761
4806	0	0	Ki67+	 2949 40435
4807	0	0	Ki67+	 2951 40277
4808	0	0	Ki67+	 2953 40250
4809	0	0	Ki67+	 2955 40029
4810	0	0	Ki67+	 2955 40337
4811	0	0	Ki67+	 2955 40495
4812	0	0	Ki67+	 2959 39779
4813	0	0	Ki67+	 2959 40293
4814	0	0	Ki67+	 2961 39961
4815	0	0	Ki67+	 2961 40448
4816	0	0	Ki67+	 2968 40127
4817	0	0	Ki67+	 2969 40255
4818	0	0	Ki67+	 2971 40068
4819	0	0	Ki67+	 2971 40376
4820	0	0	Ki67+	 2972 39914
4821	0	0	Ki67+	 2973 40472
4822	0	0	Ki67+	 2974 39763
4823	0	0	Ki67+	 2980 39783
4824	0	0	Ki67+	 2981 40414
4825	0	0	Ki67+	 2983 40010
4826	0	0	Ki67+	 2989 40355
4827	0	0	Ki67+	 2991 40099
4828	0	0	Ki67+	 2991 40326
4829	0	0	Ki67+	 2993 40393
4830	0	0	Ki67+	 2993 40491
4831	0	0	Ki67+	 2997 40294
4832	0	0	Ki67+	 2997 40449
4833	0	0	Ki67+	 3001 40439
4834	0	0	Ki67+	 3002 39949
4835	0	0	Ki67+	 3005 40280
4836	0	0	Ki67+	 3006 39850
4837	0	0	Ki67+	 3011 40072
4838	0	0	Ki67+	 3014 39767
4839	0	0	Ki67+	 3014 39966
4840	0	0	Ki67+	 3016 40385
4841	0	0	Ki67+	 3017 40253
4842	0	0	Ki67+	 3017 40468
4843	0	0	Ki67+	 3019 40123
4844	0	0	Ki67+	 3019 40350
4845	0	0	Ki67+	 3020 39877
4846	0	0	Ki67+	 3020 39940
4847	0	0	Ki67+	 3023 40006
4848	0	0	Ki67+	 3027 39790
4849	0	0	Ki67+	 3028 40324
4850	0	0	Ki67+	 3030 40143
4851	0	0	Ki67+	 3030 40291
4852	0	0	Ki67+	 3030 40401
4853	0	0	Ki67+	 3031 40429
4854	0	0	Ki67+	 3032 40470
4855	0	0	Ki67+	 3034 39849
4856	0	0	Ki67+	 3040 39822
4857	0	0	Ki67+	 3041 39957
4858	0	0	Ki67+	 3041 40071
4859	0	0	Ki67+	 3042 39894
4860	0	0	Ki67+	 3045 39979
4861	0	0	Ki67+	 3045 40244
4862	0	0	Ki67+	 3046 39794
4863	0	0	Ki67+	 3048 39917
4864	0	0	Ki67+	 3049 40273
4865	0	0	Ki67+	 3050 40343
4866	0	0	Ki67+	 3051 40118
4867	0	0	Ki67+	 3051 40380
4868	0	0	Ki67+	 3052 40308
4869	0	0	Ki67+	 3053 40422
4870	0	0	Ki67+	 3057 40329
4871	0	0	Ki67+	 3057 40368
4872	0	0	Ki67+	 3058 40462
4873	0	0	Ki67+	 3059 39767
4874	0	0	Ki67+	 3059 39925
4875	0	0	Ki67+	 3067 39846
4876	0	0	Ki67+	 3067 40118
4877	0	0	Ki67+	 3068 40268
4878	0	0	Ki67+	 3069 39878
4879	0	0	Ki67+	 3070 39982
4880	0	0	Ki67+	 3074 40335
4881	0	0	Ki67+	 3075 40397
4882	0	0	Ki67+	 3078 39816
4883	0	0	Ki67+	 3078 40290
4884	0	0	Ki67+	 3079 39955
4885	0	0	Ki67+	 3079 40449
4886	0	0	Ki67+	 3084 40091
4887	0	0	Ki67+	 3086 39782
4888	0	0	Ki67+	 3086 40121
4889	0	0	Ki67+	 3087 40374
4890	0	0	Ki67+	 3088 39836
4891	0	0	Ki67+	 3091 39873
4892	0	0	Ki67+	 3092 40308
4893	0	0	Ki67+	 3093 40428
4894	0	0	Ki67+	 3095 40389
4895	0	0	Ki67+	 3099 39946
4896	0	0	Ki67+	 3099 40113
4897	0	0	Ki67+	 3099 40136
4898	0	0	Ki67+	 3100 39761
4899	0	0	Ki67+	 3101 40357
4900	0	0	Ki67+	 3102 39921
4901	0	0	Ki67+	 3103 40296
4902	0	0	Ki67+	 3103 40336
4903	0	0	Ki67+	 3105 39877
4904	0	0	Ki67+	 3105 40255
4905	0	0	Ki67+	 3106 39896
4906	0	0	Ki67+	 3111 39867
4907	0	0	Ki67+	 3111 40367
4908	0	0	Ki67+	 3114 40274
4909	0	0	Ki67+	 3122 39838
4910	0	0	Ki67+	 3124 40282
4911	0	0	Ki67+	 3124 40400
4912	0	0	Ki67+	 3125 40337
4913	0	0	Ki67+	 3127 40242
4914	0	0	Ki67+	 3127 40350
4915	0	0	Ki67+	 3130 39874
4916	0	0	Ki67+	 3133 40386
4917	0	0	Ki67+	 3139 39908
4918	0	0	Ki67+	 3144 39944
4919	0	0	Ki67+	 3144 40327
4920	0	0	Ki67+	 3145 39773
4921	0	0	Ki67+	 3147 39857
4922	0	0	Ki67+	 3148 39814
4923	0	0	Ki67+	 3148 40297
4924	0	0	Ki67+	 3152 40272
4925	0	0	Ki67+	 3156 40309
4926	0	0	Ki67+	 3158 40286
4927	0	0	Ki67+	 3159 40235
4928	0	0	Ki67+	 3161 39893
4929	0	0	Ki67+	 3168 40255
4930	0	0	Ki67+	 3169 40346
4931	0	0	Ki67+	 3171 40013
4932	0	0	Ki67+	 3179 39830
4933	0	0	Ki67+	 3181 40316
4934	0	0	Ki67+	 3182 39995
4935	0	0	Ki67+	 3183 39974
4936	0	0	Ki67+	 3185 39907
4937	0	0	Ki67+	 3185 40130
4938	0	0	Ki67+	 3185 40373
4939	0	0	Ki67+	 3189 39819
4940	0	0	Ki67+	 3189 40256
4941	0	0	Ki67+	 3192 40281
4942	0	0	Ki67+	 3195 40114
4943	0	0	Ki67+	 3195 40344
4944	0	0	Ki67+	 3199 39993
4945	0	0	Ki67+	 3203 39909
4946	0	0	Ki67+	 3204 40241
4947	0	0	Ki67+	 3204 40363
4948	0	0	Ki67+	 3206 40322
4949	0	0	Ki67+	 3207 40559
4950	0	0	Ki67+	 3208 40308
4951	0	0	Ki67+	 3209 40076
4952	0	0	Ki67+	 3210 39887
4953	0	0	Ki67+	 3210 40018
4954	0	0	Ki67+	 3210 40270
4955	0	0	Ki67+	 3217 39968
4956	0	0	Ki67+	 3223 40074
4957	0	0	Ki67+	 3223 40282
4958	0	0	Ki67+	 3225 40523
4959	0	0	Ki67+	 3226 40105
4960	0	0	Ki67+	 3227 40126
4961	0	0	Ki67+	 3229 40015
4962	0	0	Ki67+	 3229 40320
4963	0	0	Ki67+	 3230 40036
4964	0	0	Ki67+	 3235 39967
4965	0	0	Ki67+	 3236 40160
4966	0	0	Ki67+	 3237 39767
4967	0	0	Ki67+	 3241 39990
4968	0	0	Ki67+	 3243 39935
4969	0	0	Ki67+	 3246 40251
4970	0	0	Ki67+	 3247 40339
4971	0	0	Ki67+	 3251 40521
4972	0	0	Ki67+	 3253 39807
4973	0	0	Ki67+	 3261 40090
4974	0	0	Ki67+	 3262 40126
4975	0	0	Ki67+	 3263 39778
4976	0	0	Ki67+	 3265 40300
4977	0	0	Ki67+	 3266 39913
4978	0	0	Ki67+	 3266 40017
4979	0	0	Ki67+	 3267 40484
4980	0	0	Ki67+	 3268 40135
4981	0	0	Ki67+	 3268 40251
4982	0	0	Ki67+	 3271 39993
4983	0	0	Ki67+	 3272 40553
4984	0	0	Ki67+	 3273 39784
4985	0	0	Ki67+	 3275 40110
4986	0	0	Ki67+	 3277 39915
4987	0	0	Ki67+	 3280 39880
4988	0	0	Ki67+	 3284 40095
4989	0	0	Ki67+	 3285 40462
4990	0	0	Ki67+	 3286 40047
4991	0	0	Ki67+	 3290 40515
4992	0	0	Ki67+	 3292 40004
4993	0	0	Ki67+	 3292 40084
4994	0	0	Ki67+	 3292 40558
4995	0	0	Ki67+	 3293 39867
4996	0	0	Ki67+	 3300 40456
4997	0	0	Ki67+	 3308 40524
4998	0	0	Ki67+	 3309 39780
4999	0	0	Ki67+	 3311 40152
5000	0	0	Ki67+	 3313 40082
5001	0	0	Ki67+	 3315 40411
5002	0	0	Ki67+	 3316 39870
5003	0	0	Ki67+	 3316 40509
5004	0	0	Ki67+	 3319 40475
5005	0	0	Ki67+	 3324 40543
5006	0	0	Ki67+	 3325 39988
5007	0	0	Ki67+	 3327 39777
5008	0	0	Ki67+	 3329 40439
5009	0	0	Ki67+	 3331 40526
5010	0	0	Ki67+	 3334 39999
5011	0	0	Ki67+	 3335 40100
5012	0	0	Ki67+	 3336 39936
5013	0	0	Ki67+	 3336 40051
5014	0	0	Ki67+	 3337 40121
5015	0	0	Ki67+	 3338 39876
5016	0	0	Ki67+	 3341 39906
5017	0	0	Ki67+	 2545 40592
5018	0	0	Ki67+	 2549 40675
5019	0	0	Ki67+	 2551 40609
5020	0	0	Ki67+	 2552 41064
5021	0	0	Ki67+	 2553 40981
5022	0	0	Ki67+	 2557 40581
5023	0	0	Ki67+	 2557 40961
5024	0	0	Ki67+	 2558 41025
5025	0	0	Ki67+	 2567 40672
5026	0	0	Ki67+	 2567 40896
5027	0	0	Ki67+	 2576 40615
5028	0	0	Ki67+	 2576 41168
5029	0	0	Ki67+	 2577 40643
5030	0	0	Ki67+	 2581 40919
5031	0	0	Ki67+	 2581 40999
5032	0	0	Ki67+	 2589 40968
5033	0	0	Ki67+	 2591 40647
5034	0	0	Ki67+	 2593 40569
5035	0	0	Ki67+	 2595 40679
5036	0	0	Ki67+	 2596 40886
5037	0	0	Ki67+	 2597 40948
5038	0	0	Ki67+	 2598 40591
5039	0	0	Ki67+	 2599 41017
5040	0	0	Ki67+	 2600 40870
5041	0	0	Ki67+	 2609 40622
5042	0	0	Ki67+	 2611 40847
5043	0	0	Ki67+	 2611 40938
5044	0	0	Ki67+	 2615 40912
5045	0	0	Ki67+	 2616 40590
5046	0	0	Ki67+	 2616 40680
5047	0	0	Ki67+	 2619 40872
5048	0	0	Ki67+	 2619 40986
5049	0	0	Ki67+	 2621 41027
5050	0	0	Ki67+	 2626 40639
5051	0	0	Ki67+	 2634 40907
5052	0	0	Ki67+	 2634 40969
5053	0	0	Ki67+	 2638 40572
5054	0	0	Ki67+	 2639 40601
5055	0	0	Ki67+	 2640 41280
5056	0	0	Ki67+	 2646 41024
5057	0	0	Ki67+	 2647 41337
5058	0	0	Ki67+	 2648 40945
5059	0	0	Ki67+	 2651 40924
5060	0	0	Ki67+	 2651 40990
5061	0	0	Ki67+	 2653 40862
5062	0	0	Ki67+	 2653 41036
5063	0	0	Ki67+	 2653 41116
5064	0	0	Ki67+	 2654 40642
5065	0	0	Ki67+	 2658 40575
5066	0	0	Ki67+	 2666 40885
5067	0	0	Ki67+	 2668 40841
5068	0	0	Ki67+	 2668 40949
5069	0	0	Ki67+	 2673 41274
5070	0	0	Ki67+	 2674 41260
5071	0	0	Ki67+	 2677 40912
5072	0	0	Ki67+	 2681 40857
5073	0	0	Ki67+	 2684 40608
5074	0	0	Ki67+	 2685 41040
5075	0	0	Ki67+	 2690 41007
5076	0	0	Ki67+	 2691 40576
5077	0	0	Ki67+	 2693 40969
5078	0	0	Ki67+	 2696 40879
5079	0	0	Ki67+	 2701 40944
5080	0	0	Ki67+	 2708 40861
5081	0	0	Ki67+	 2712 41028
5082	0	0	Ki67+	 2714 40616
5083	0	0	Ki67+	 2717 40577
5084	0	0	Ki67+	 2717 40875
5085	0	0	Ki67+	 2723 40840
5086	0	0	Ki67+	 2731 40905
5087	0	0	Ki67+	 2737 40947
5088	0	0	Ki67+	 2737 40986
5089	0	0	Ki67+	 2737 41218
5090	0	0	Ki67+	 2738 41024
5091	0	0	Ki67+	 2740 40857
5092	0	0	Ki67+	 2741 40585
5093	0	0	Ki67+	 2742 41059
5094	0	0	Ki67+	 2748 40835
5095	0	0	Ki67+	 2750 40875
5096	0	0	Ki67+	 2750 41217
5097	0	0	Ki67+	 2755 40566
5098	0	0	Ki67+	 2759 41000
5099	0	0	Ki67+	 2765 40614
5100	0	0	Ki67+	 2767 40930
5101	0	0	Ki67+	 2768 40910
5102	0	0	Ki67+	 2771 40999
5103	0	0	Ki67+	 2771 41022
5104	0	0	Ki67+	 2778 40562
5105	0	0	Ki67+	 2779 40936
5106	0	0	Ki67+	 2780 41248
5107	0	0	Ki67+	 2783 40872
5108	0	0	Ki67+	 2786 40851
5109	0	0	Ki67+	 2795 40904
5110	0	0	Ki67+	 2805 40597
5111	0	0	Ki67+	 2805 40921
5112	0	0	Ki67+	 2810 40873
5113	0	0	Ki67+	 2815 40788
5114	0	0	Ki67+	 2815 40842
5115	0	0	Ki67+	 2818 40816
5116	0	0	Ki67+	 2820 40975
5117	0	0	Ki67+	 2823 41353
5118	0	0	Ki67+	 2825 40570
5119	0	0	Ki67+	 2834 40985
5120	0	0	Ki67+	 2841 41263
5121	0	0	Ki67+	 2843 41289
5122	0	0	Ki67+	 2844 40877
5123	0	0	Ki67+	 2853 41339
5124	0	0	Ki67+	 2855 40932
5125	0	0	Ki67+	 2857 41311
5126	0	0	Ki67+	 2858 40989
5127	0	0	Ki67+	 2859 41241
5128	0	0	Ki67+	 2860 40808
5129	0	0	Ki67+	 2862 41295
5130	0	0	Ki67+	 2863 40900
5131	0	0	Ki67+	 2865 41257
5132	0	0	Ki67+	 2870 40849
5133	0	0	Ki67+	 2870 41115
5134	0	0	Ki67+	 2876 41263
5135	0	0	Ki67+	 2880 40800
5136	0	0	Ki67+	 2880 40934
5137	0	0	Ki67+	 2881 41233
5138	0	0	Ki67+	 2882 40917
5139	0	0	Ki67+	 2882 40955
5140	0	0	Ki67+	 2886 40752
5141	0	0	Ki67+	 2887 41194
5142	0	0	Ki67+	 2890 40876
5143	0	0	Ki67+	 2891 41089
5144	0	0	Ki67+	 2894 40774
5145	0	0	Ki67+	 2896 40814
5146	0	0	Ki67+	 2904 40829
5147	0	0	Ki67+	 2904 40883
5148	0	0	Ki67+	 2905 41224
5149	0	0	Ki67+	 2906 41195
5150	0	0	Ki67+	 2907 40992
5151	0	0	Ki67+	 2908 40915
5152	0	0	Ki67+	 2913 40791
5153	0	0	Ki67+	 2916 40821
5154	0	0	Ki67+	 2929 40993
5155	0	0	Ki67+	 2931 40799
5156	0	0	Ki67+	 2932 40856
5157	0	0	Ki67+	 2932 40932
5158	0	0	Ki67+	 2934 40843
5159	0	0	Ki67+	 2938 41172
5160	0	0	Ki67+	 2939 41259
5161	0	0	Ki67+	 2941 41248
5162	0	0	Ki67+	 2941 41341
5163	0	0	Ki67+	 2945 40898
5164	0	0	Ki67+	 2945 41291
5165	0	0	Ki67+	 2946 40869
5166	0	0	Ki67+	 2948 40749
5167	0	0	Ki67+	 2950 40917
5168	0	0	Ki67+	 2955 41159
5169	0	0	Ki67+	 2955 41258
5170	0	0	Ki67+	 2957 40712
5171	0	0	Ki67+	 2959 41175
5172	0	0	Ki67+	 2963 41207
5173	0	0	Ki67+	 2965 40828
5174	0	0	Ki67+	 2966 41292
5175	0	0	Ki67+	 2968 41322
5176	0	0	Ki67+	 2971 40725
5177	0	0	Ki67+	 2972 40768
5178	0	0	Ki67+	 2975 41124
5179	0	0	Ki67+	 2976 40855
5180	0	0	Ki67+	 2978 41278
5181	0	0	Ki67+	 2980 40909
5182	0	0	Ki67+	 2983 41202
5183	0	0	Ki67+	 2986 40685
5184	0	0	Ki67+	 2986 41267
5185	0	0	Ki67+	 2986 41350
5186	0	0	Ki67+	 2988 41315
5187	0	0	Ki67+	 2989 41245
5188	0	0	Ki67+	 2991 41223
5189	0	0	Ki67+	 2996 40703
5190	0	0	Ki67+	 2996 40936
5191	0	0	Ki67+	 2999 41341
5192	0	0	Ki67+	 3009 41281
5193	0	0	Ki67+	 3010 41113
5194	0	0	Ki67+	 3011 40831
5195	0	0	Ki67+	 3015 40679
5196	0	0	Ki67+	 3016 41101
5197	0	0	Ki67+	 3017 40772
5198	0	0	Ki67+	 3019 40808
5199	0	0	Ki67+	 3019 41228
5200	0	0	Ki67+	 3023 41315
5201	0	0	Ki67+	 3025 40795
5202	0	0	Ki67+	 3025 41275
5203	0	0	Ki67+	 3028 41338
5204	0	0	Ki67+	 3029 40695
5205	0	0	Ki67+	 3034 40766
5206	0	0	Ki67+	 3035 40780
5207	0	0	Ki67+	 3037 41210
5208	0	0	Ki67+	 3037 41289
5209	0	0	Ki67+	 3039 40739
5210	0	0	Ki67+	 3039 40830
5211	0	0	Ki67+	 3045 41265
5212	0	0	Ki67+	 3046 40906
5213	0	0	Ki67+	 3049 40820
5214	0	0	Ki67+	 3049 40858
5215	0	0	Ki67+	 3049 41061
5216	0	0	Ki67+	 3050 41128
5217	0	0	Ki67+	 3052 41338
5218	0	0	Ki67+	 3053 40809
5219	0	0	Ki67+	 3057 41077
5220	0	0	Ki67+	 3059 41289
5221	0	0	Ki67+	 3070 41321
5222	0	0	Ki67+	 3075 40680
5223	0	0	Ki67+	 3076 40771
5224	0	0	Ki67+	 3077 40751
5225	0	0	Ki67+	 3079 41225
5226	0	0	Ki67+	 3080 40788
5227	0	0	Ki67+	 3081 40860
5228	0	0	Ki67+	 3081 41268
5229	0	0	Ki67+	 3082 41168
5230	0	0	Ki67+	 3083 40701
5231	0	0	Ki67+	 3084 40814
5232	0	0	Ki67+	 3089 40768
5233	0	0	Ki67+	 3089 41350
5234	0	0	Ki67+	 3093 40687
5235	0	0	Ki67+	 3097 41267
5236	0	0	Ki67+	 3098 41296
5237	0	0	Ki67+	 3100 41245
5238	0	0	Ki67+	 3103 41327
5239	0	0	Ki67+	 3104 40646
5240	0	0	Ki67+	 3104 40795
5241	0	0	Ki67+	 3104 41196
5242	0	0	Ki67+	 3107 41157
5243	0	0	Ki67+	 3110 41359
5244	0	0	Ki67+	 3112 41104
5245	0	0	Ki67+	 3113 40780
5246	0	0	Ki67+	 3116 41249
5247	0	0	Ki67+	 3118 40809
5248	0	0	Ki67+	 3119 40665
5249	0	0	Ki67+	 3120 40690
5250	0	0	Ki67+	 3121 40751
5251	0	0	Ki67+	 3124 41186
5252	0	0	Ki67+	 3125 41286
5253	0	0	Ki67+	 3129 41329
5254	0	0	Ki67+	 3135 41312
5255	0	0	Ki67+	 3139 40631
5256	0	0	Ki67+	 3141 40699
5257	0	0	Ki67+	 3141 41244
5258	0	0	Ki67+	 3143 41162
5259	0	0	Ki67+	 3144 40783
5260	0	0	Ki67+	 3149 40648
5261	0	0	Ki67+	 3151 40679
5262	0	0	Ki67+	 3152 41249
5263	0	0	Ki67+	 3155 40749
5264	0	0	Ki67+	 3156 41342
5265	0	0	Ki67+	 3157 40783
5266	0	0	Ki67+	 3157 41261
5267	0	0	Ki67+	 3158 40738
5268	0	0	Ki67+	 3158 40830
5269	0	0	Ki67+	 3158 41109
5270	0	0	Ki67+	 3167 41207
5271	0	0	Ki67+	 3177 40712
5272	0	0	Ki67+	 3179 41164
5273	0	0	Ki67+	 3182 40691
5274	0	0	Ki67+	 3185 41238
5275	0	0	Ki67+	 3186 40739
5276	0	0	Ki67+	 3188 41188
5277	0	0	Ki67+	 3190 40984
5278	0	0	Ki67+	 3192 40618
5279	0	0	Ki67+	 3192 41324
5280	0	0	Ki67+	 3196 40594
5281	0	0	Ki67+	 3196 41059
5282	0	0	Ki67+	 3196 41148
5283	0	0	Ki67+	 3197 40716
5284	0	0	Ki67+	 3198 41026
5285	0	0	Ki67+	 3201 41016
5286	0	0	Ki67+	 3203 41197
5287	0	0	Ki67+	 3205 41207
5288	0	0	Ki67+	 3207 40761
5289	0	0	Ki67+	 3208 40615
5290	0	0	Ki67+	 3209 40632
5291	0	0	Ki67+	 3209 40967
5292	0	0	Ki67+	 3210 40702
5293	0	0	Ki67+	 3210 41173
5294	0	0	Ki67+	 3211 41134
5295	0	0	Ki67+	 3212 41261
5296	0	0	Ki67+	 3214 40657
5297	0	0	Ki67+	 3216 40681
5298	0	0	Ki67+	 3216 41356
5299	0	0	Ki67+	 3217 41245
5300	0	0	Ki67+	 3222 40744
5301	0	0	Ki67+	 3227 40657
5302	0	0	Ki67+	 3227 41217
5303	0	0	Ki67+	 3233 40577
5304	0	0	Ki67+	 3235 40956
5305	0	0	Ki67+	 3238 40974
5306	0	0	Ki67+	 3241 41030
5307	0	0	Ki67+	 3243 41014
5308	0	0	Ki67+	 3245 40624
5309	0	0	Ki67+	 3245 40700
5310	0	0	Ki67+	 3245 41186
5311	0	0	Ki67+	 3246 41246
5312	0	0	Ki67+	 3249 40684
5313	0	0	Ki67+	 3250 41277
5314	0	0	Ki67+	 3255 40940
5315	0	0	Ki67+	 3257 40619
5316	0	0	Ki67+	 3259 41175
5317	0	0	Ki67+	 3262 40737
5318	0	0	Ki67+	 3264 40974
5319	0	0	Ki67+	 3265 40626
5320	0	0	Ki67+	 3266 40685
5321	0	0	Ki67+	 3267 41207
5322	0	0	Ki67+	 3268 40583
5323	0	0	Ki67+	 3269 40940
5324	0	0	Ki67+	 3273 41219
5325	0	0	Ki67+	 3275 40655
5326	0	0	Ki67+	 3275 40706
5327	0	0	Ki67+	 3278 41036
5328	0	0	Ki67+	 3291 41228
5329	0	0	Ki67+	 3292 40709
5330	0	0	Ki67+	 3293 41324
5331	0	0	Ki67+	 3295 40943
5332	0	0	Ki67+	 3298 40991
5333	0	0	Ki67+	 3298 41261
5334	0	0	Ki67+	 3298 41293
5335	0	0	Ki67+	 3301 40583
5336	0	0	Ki67+	 3301 40968
5337	0	0	Ki67+	 3303 40656
5338	0	0	Ki67+	 3304 41196
5339	0	0	Ki67+	 3306 40863
5340	0	0	Ki67+	 3311 41010
5341	0	0	Ki67+	 3313 41044
5342	0	0	Ki67+	 3317 41218
5343	0	0	Ki67+	 3323 41278
5344	0	0	Ki67+	 3324 40689
5345	0	0	Ki67+	 3326 41002
5346	0	0	Ki67+	 3330 40948
5347	0	0	Ki67+	 3330 41226
5348	0	0	Ki67+	 3331 40917
5349	0	0	Ki67+	 3331 41031
5350	0	0	Ki67+	 3332 41190
5351	0	0	Ki67+	 3333 40582
5352	0	0	Ki67+	 3336 40975
5353	0	0	Ki67+	 3342 40990
5354	0	0	Ki67+	 3342 41342
5355	0	0	Ki67+	 2575 41527
5356	0	0	Ki67+	 2580 41490
5357	0	0	Ki67+	 2599 41421
5358	0	0	Ki67+	 2636 41424
5359	0	0	Ki67+	 2648 41444
5360	0	0	Ki67+	 2650 41417
5361	0	0	Ki67+	 2666 41438
5362	0	0	Ki67+	 2667 41386
5363	0	0	Ki67+	 2672 41458
5364	0	0	Ki67+	 2674 41540
5365	0	0	Ki67+	 2675 41503
5366	0	0	Ki67+	 2683 41413
5367	0	0	Ki67+	 2690 41476
5368	0	0	Ki67+	 2702 41452
5369	0	0	Ki67+	 2708 41543
5370	0	0	Ki67+	 2710 41493
5371	0	0	Ki67+	 2711 41392
5372	0	0	Ki67+	 2716 41406
5373	0	0	Ki67+	 2724 41496
5374	0	0	Ki67+	 2730 41597
5375	0	0	Ki67+	 2731 41393
5376	0	0	Ki67+	 2735 41444
5377	0	0	Ki67+	 2736 41532
5378	0	0	Ki67+	 2741 41604
5379	0	0	Ki67+	 2748 41479
5380	0	0	Ki67+	 2751 41416
5381	0	0	Ki67+	 2755 41639
5382	0	0	Ki67+	 2765 41512
5383	0	0	Ki67+	 2771 41455
5384	0	0	Ki67+	 2775 41398
5385	0	0	Ki67+	 2784 41430
5386	0	0	Ki67+	 2786 41589
5387	0	0	Ki67+	 2788 41624
5388	0	0	Ki67+	 2794 41440
5389	0	0	Ki67+	 2796 41468
5390	0	0	Ki67+	 2796 41498
5391	0	0	Ki67+	 2804 41518
5392	0	0	Ki67+	 2806 41677
5393	0	0	Ki67+	 2809 41422
5394	0	0	Ki67+	 2810 41548
5395	0	0	Ki67+	 2816 41371
5396	0	0	Ki67+	 2819 41387
5397	0	0	Ki67+	 2824 41581
5398	0	0	Ki67+	 2827 41483
5399	0	0	Ki67+	 2828 41623
5400	0	0	Ki67+	 2831 41361
5401	0	0	Ki67+	 2836 41490
5402	0	0	Ki67+	 2840 41514
5403	0	0	Ki67+	 2850 41588
5404	0	0	Ki67+	 2852 41419
5405	0	0	Ki67+	 2861 41490
5406	0	0	Ki67+	 2862 41401
5407	0	0	Ki67+	 2866 41447
5408	0	0	Ki67+	 2867 41460
5409	0	0	Ki67+	 2867 41686
5410	0	0	Ki67+	 2871 41540
5411	0	0	Ki67+	 2878 41627
5412	0	0	Ki67+	 2881 41466
5413	0	0	Ki67+	 2885 41384
5414	0	0	Ki67+	 2886 41412
5415	0	0	Ki67+	 2892 41612
5416	0	0	Ki67+	 2896 41662
5417	0	0	Ki67+	 2899 41696
5418	0	0	Ki67+	 2903 41442
5419	0	0	Ki67+	 2913 41415
5420	0	0	Ki67+	 2920 41397
5421	0	0	Ki67+	 2921 41511
5422	0	0	Ki67+	 2922 41542
5423	0	0	Ki67+	 2926 41374
5424	0	0	Ki67+	 2927 41439
5425	0	0	Ki67+	 2927 41678
5426	0	0	Ki67+	 2928 41666
5427	0	0	Ki67+	 2941 41418
5428	0	0	Ki67+	 2950 41624
5429	0	0	Ki67+	 2951 41703
5430	0	0	Ki67+	 2955 41414
5431	0	0	Ki67+	 2955 41549
5432	0	0	Ki67+	 2956 41371
5433	0	0	Ki67+	 2965 41472
5434	0	0	Ki67+	 2971 41395
5435	0	0	Ki67+	 2972 41621
5436	0	0	Ki67+	 2987 41728
5437	0	0	Ki67+	 2988 41701
5438	0	0	Ki67+	 2991 41372
5439	0	0	Ki67+	 2996 41412
5440	0	0	Ki67+	 2998 41686
5441	0	0	Ki67+	 3001 41530
5442	0	0	Ki67+	 3007 41612
5443	0	0	Ki67+	 3010 41381
5444	0	0	Ki67+	 3018 41626
5445	0	0	Ki67+	 3018 41662
5446	0	0	Ki67+	 3026 41738
5447	0	0	Ki67+	 3030 41425
5448	0	0	Ki67+	 3036 41700
5449	0	0	Ki67+	 3038 41367
5450	0	0	Ki67+	 3050 41643
5451	0	0	Ki67+	 3055 41399
5452	0	0	Ki67+	 3055 41672
5453	0	0	Ki67+	 3062 41370
5454	0	0	Ki67+	 3066 41428
5455	0	0	Ki67+	 3067 41723
5456	0	0	Ki67+	 3077 41548
5457	0	0	Ki67+	 3077 41678
5458	0	0	Ki67+	 3085 41652
5459	0	0	Ki67+	 3087 41582
5460	0	0	Ki67+	 3087 41695
5461	0	0	Ki67+	 3098 41392
5462	0	0	Ki67+	 3099 41623
5463	0	0	Ki67+	 3120 41654
5464	0	0	Ki67+	 3121 41604
5465	0	0	Ki67+	 3124 41692
5466	0	0	Ki67+	 3133 41394
5467	0	0	Ki67+	 3141 41636
5468	0	0	Ki67+	 3144 41524
5469	0	0	Ki67+	 3146 41366
5470	0	0	Ki67+	 3147 41420
5471	0	0	Ki67+	 3149 41611
5472	0	0	Ki67+	 3161 41384
5473	0	0	Ki67+	 3173 41667
5474	0	0	Ki67+	 3176 41423
5475	0	0	Ki67+	 3182 41363
5476	0	0	Ki67+	 3185 41646
5477	0	0	Ki67+	 3191 41468
5478	0	0	Ki67+	 3193 41636
5479	0	0	Ki67+	 3198 41389
5480	0	0	Ki67+	 3210 41424
5481	0	0	Ki67+	 3211 41489
5482	0	0	Ki67+	 3213 41581
5483	0	0	Ki67+	 3215 41567
5484	0	0	Ki67+	 3220 41608
5485	0	0	Ki67+	 3223 41385
5486	0	0	Ki67+	 3226 41639
5487	0	0	Ki67+	 3229 41561
5488	0	0	Ki67+	 3231 41476
5489	0	0	Ki67+	 3231 41590
5490	0	0	Ki67+	 3233 41401
5491	0	0	Ki67+	 3237 41507
5492	0	0	Ki67+	 3237 41675
5493	0	0	Ki67+	 3246 41538
5494	0	0	Ki67+	 3247 41369
5495	0	0	Ki67+	 3247 41615
5496	0	0	Ki67+	 3261 41572
5497	0	0	Ki67+	 3267 41456
5498	0	0	Ki67+	 3268 41620
5499	0	0	Ki67+	 3270 41513
5500	0	0	Ki67+	 3273 41495
5501	0	0	Ki67+	 3275 41590
5502	0	0	Ki67+	 3281 41610
5503	0	0	Ki67+	 3287 41393
5504	0	0	Ki67+	 3288 41568
5505	0	0	Ki67+	 3292 41539
5506	0	0	Ki67+	 3293 41472
5507	0	0	Ki67+	 3298 41452
5508	0	0	Ki67+	 3301 41421
5509	0	0	Ki67+	 3306 41490
5510	0	0	Ki67+	 3307 41618
5511	0	0	Ki67+	 3316 41579
5512	0	0	Ki67+	 3318 41389
5513	0	0	Ki67+	 3325 41443
5514	0	0	Ki67+	 3335 41415
5515	0	0	Ki67+	 3336 41430
5516	0	0	Ki67+	 3336 41481
5517	0	0	Ki67+	 3338 41493
5518	0	0	Ki67+	 3340 41361
5519	0	0	Ki67+	 4017 30965
5520	0	0	Ki67+	 4031 31076
5521	0	0	Ki67+	 4040 31022
5522	0	0	Ki67+	 4043 31093
5523	0	0	Ki67+	 4045 30887
5524	0	0	Ki67+	 4046 31052
5525	0	0	Ki67+	 4054 30983
5526	0	0	Ki67+	 4056 30858
5527	0	0	Ki67+	 4058 30964
5528	0	0	Ki67+	 4061 31082
5529	0	0	Ki67+	 4071 30965
5530	0	0	Ki67+	 4072 31161
5531	0	0	Ki67+	 4077 30946
5532	0	0	Ki67+	 4078 30797
5533	0	0	Ki67+	 4079 31066
5534	0	0	Ki67+	 4080 31123
5535	0	0	Ki67+	 4083 31033
5536	0	0	Ki67+	 4086 30828
5537	0	0	Ki67+	 4098 31094
5538	0	0	Ki67+	 4100 30849
5539	0	0	Ki67+	 4101 30817
5540	0	0	Ki67+	 4102 31144
5541	0	0	Ki67+	 4103 30785
5542	0	0	Ki67+	 4106 31038
5543	0	0	Ki67+	 4108 31068
5544	0	0	Ki67+	 4109 30930
5545	0	0	Ki67+	 4114 31121
5546	0	0	Ki67+	 4120 30831
5547	0	0	Ki67+	 4122 31161
5548	0	0	Ki67+	 4124 30945
5549	0	0	Ki67+	 4129 30777
5550	0	0	Ki67+	 4133 30980
5551	0	0	Ki67+	 4136 31091
5552	0	0	Ki67+	 4136 31238
5553	0	0	Ki67+	 4138 30909
5554	0	0	Ki67+	 4139 31022
5555	0	0	Ki67+	 3899 31660
5556	0	0	Ki67+	 3376 32616
5557	0	0	Ki67+	 3678 33488
5558	0	0	Ki67+	 3826 33179
5559	0	0	Ki67+	 3905 33834
5560	0	0	Ki67+	 3345 34509
5561	0	0	Ki67+	 3346 34357
5562	0	0	Ki67+	 3346 34460
5563	0	0	Ki67+	 3349 34428
5564	0	0	Ki67+	 3350 34374
5565	0	0	Ki67+	 3354 34518
5566	0	0	Ki67+	 3360 34273
5567	0	0	Ki67+	 3367 34402
5568	0	0	Ki67+	 3368 34482
5569	0	0	Ki67+	 3373 34337
5570	0	0	Ki67+	 3381 34291
5571	0	0	Ki67+	 3381 34323
5572	0	0	Ki67+	 3383 34515
5573	0	0	Ki67+	 3389 34381
5574	0	0	Ki67+	 3393 34557
5575	0	0	Ki67+	 3394 34394
5576	0	0	Ki67+	 3401 34460
5577	0	0	Ki67+	 3401 34487
5578	0	0	Ki67+	 3408 34291
5579	0	0	Ki67+	 3412 34373
5580	0	0	Ki67+	 3414 34351
5581	0	0	Ki67+	 3419 34330
5582	0	0	Ki67+	 3423 34472
5583	0	0	Ki67+	 3435 34295
5584	0	0	Ki67+	 3435 34396
5585	0	0	Ki67+	 3442 34340
5586	0	0	Ki67+	 3443 34261
5587	0	0	Ki67+	 3444 34430
5588	0	0	Ki67+	 3449 34465
5589	0	0	Ki67+	 3457 34454
5590	0	0	Ki67+	 3459 34586
5591	0	0	Ki67+	 3459 34675
5592	0	0	Ki67+	 3464 34498
5593	0	0	Ki67+	 3466 34476
5594	0	0	Ki67+	 3468 34238
5595	0	0	Ki67+	 3471 34269
5596	0	0	Ki67+	 3477 34341
5597	0	0	Ki67+	 3478 34407
5598	0	0	Ki67+	 3479 34391
5599	0	0	Ki67+	 3492 34305
5600	0	0	Ki67+	 3498 34498
5601	0	0	Ki67+	 3499 34487
5602	0	0	Ki67+	 3501 34510
5603	0	0	Ki67+	 3506 34287
5604	0	0	Ki67+	 3509 34433
5605	0	0	Ki67+	 3510 34356
5606	0	0	Ki67+	 3511 34261
5607	0	0	Ki67+	 3511 34457
5608	0	0	Ki67+	 3514 34392
5609	0	0	Ki67+	 3517 34324
5610	0	0	Ki67+	 3517 34380
5611	0	0	Ki67+	 3525 34310
5612	0	0	Ki67+	 3528 34284
5613	0	0	Ki67+	 3528 34477
5614	0	0	Ki67+	 3530 34320
5615	0	0	Ki67+	 3531 34258
5616	0	0	Ki67+	 3531 34641
5617	0	0	Ki67+	 3534 34435
5618	0	0	Ki67+	 3540 34444
5619	0	0	Ki67+	 3547 34350
5620	0	0	Ki67+	 3547 34379
5621	0	0	Ki67+	 3552 34237
5622	0	0	Ki67+	 3555 34254
5623	0	0	Ki67+	 3560 34425
5624	0	0	Ki67+	 3563 34296
5625	0	0	Ki67+	 3565 34482
5626	0	0	Ki67+	 3566 34373
5627	0	0	Ki67+	 3572 34507
5628	0	0	Ki67+	 3575 34385
5629	0	0	Ki67+	 3577 34317
5630	0	0	Ki67+	 3577 34359
5631	0	0	Ki67+	 3577 34544
5632	0	0	Ki67+	 3581 34208
5633	0	0	Ki67+	 3582 34407
5634	0	0	Ki67+	 3585 34280
5635	0	0	Ki67+	 3591 34296
5636	0	0	Ki67+	 3591 34393
5637	0	0	Ki67+	 3599 34381
5638	0	0	Ki67+	 3600 34361
5639	0	0	Ki67+	 3603 34645
5640	0	0	Ki67+	 3605 34420
5641	0	0	Ki67+	 3608 34268
5642	0	0	Ki67+	 3608 34400
5643	0	0	Ki67+	 3616 34445
5644	0	0	Ki67+	 3618 34361
5645	0	0	Ki67+	 3619 34312
5646	0	0	Ki67+	 3620 34410
5647	0	0	Ki67+	 3627 34220
5648	0	0	Ki67+	 3628 34437
5649	0	0	Ki67+	 3631 34561
5650	0	0	Ki67+	 3632 34293
5651	0	0	Ki67+	 3634 34240
5652	0	0	Ki67+	 3637 34456
5653	0	0	Ki67+	 3642 34593
5654	0	0	Ki67+	 3644 34236
5655	0	0	Ki67+	 3646 34329
5656	0	0	Ki67+	 3649 34429
5657	0	0	Ki67+	 3662 34225
5658	0	0	Ki67+	 3666 34299
5659	0	0	Ki67+	 3666 34416
5660	0	0	Ki67+	 3667 34267
5661	0	0	Ki67+	 3668 34390
5662	0	0	Ki67+	 3668 34579
5663	0	0	Ki67+	 3676 34241
5664	0	0	Ki67+	 3676 34635
5665	0	0	Ki67+	 3676 34668
5666	0	0	Ki67+	 3681 34703
5667	0	0	Ki67+	 3683 34290
5668	0	0	Ki67+	 3683 34390
5669	0	0	Ki67+	 3683 34727
5670	0	0	Ki67+	 3685 34366
5671	0	0	Ki67+	 3686 34339
5672	0	0	Ki67+	 3698 34718
5673	0	0	Ki67+	 3700 34692
5674	0	0	Ki67+	 3701 34636
5675	0	0	Ki67+	 3704 34400
5676	0	0	Ki67+	 3706 34314
5677	0	0	Ki67+	 3708 34369
5678	0	0	Ki67+	 3712 34642
5679	0	0	Ki67+	 3715 34245
5680	0	0	Ki67+	 3717 34305
5681	0	0	Ki67+	 3718 34428
5682	0	0	Ki67+	 3719 34334
5683	0	0	Ki67+	 3721 34233
5684	0	0	Ki67+	 3722 34294
5685	0	0	Ki67+	 3722 34728
5686	0	0	Ki67+	 3726 34619
5687	0	0	Ki67+	 3730 34336
5688	0	0	Ki67+	 3737 34375
5689	0	0	Ki67+	 3739 34671
5690	0	0	Ki67+	 3740 34709
5691	0	0	Ki67+	 3744 34348
5692	0	0	Ki67+	 3749 34302
5693	0	0	Ki67+	 3751 34266
5694	0	0	Ki67+	 3751 34409
5695	0	0	Ki67+	 3752 34608
5696	0	0	Ki67+	 3757 34318
5697	0	0	Ki67+	 3762 34219
5698	0	0	Ki67+	 3762 34663
5699	0	0	Ki67+	 3764 34647
5700	0	0	Ki67+	 3764 34683
5701	0	0	Ki67+	 3767 34389
5702	0	0	Ki67+	 3767 34720
5703	0	0	Ki67+	 3778 34221
5704	0	0	Ki67+	 3779 34621
5705	0	0	Ki67+	 3779 34730
5706	0	0	Ki67+	 3780 34263
5707	0	0	Ki67+	 3784 34248
5708	0	0	Ki67+	 3786 34674
5709	0	0	Ki67+	 3788 34297
5710	0	0	Ki67+	 3790 34693
5711	0	0	Ki67+	 3793 34334
5712	0	0	Ki67+	 3793 34365
5713	0	0	Ki67+	 3798 34252
5714	0	0	Ki67+	 3799 34724
5715	0	0	Ki67+	 3800 34320
5716	0	0	Ki67+	 3805 34290
5717	0	0	Ki67+	 3806 34304
5718	0	0	Ki67+	 3807 34411
5719	0	0	Ki67+	 3808 34236
5720	0	0	Ki67+	 3808 34687
5721	0	0	Ki67+	 3815 34313
5722	0	0	Ki67+	 3816 34630
5723	0	0	Ki67+	 3822 34382
5724	0	0	Ki67+	 3826 34350
5725	0	0	Ki67+	 3829 34712
5726	0	0	Ki67+	 3831 34263
5727	0	0	Ki67+	 3831 34660
5728	0	0	Ki67+	 3834 34302
5729	0	0	Ki67+	 3834 34618
5730	0	0	Ki67+	 3849 34674
5731	0	0	Ki67+	 3853 34324
5732	0	0	Ki67+	 3854 34301
5733	0	0	Ki67+	 3855 34268
5734	0	0	Ki67+	 3862 34367
5735	0	0	Ki67+	 3862 34695
5736	0	0	Ki67+	 3863 34659
5737	0	0	Ki67+	 3864 34621
5738	0	0	Ki67+	 3868 34726
5739	0	0	Ki67+	 3869 34331
5740	0	0	Ki67+	 3870 34220
5741	0	0	Ki67+	 3875 34639
5742	0	0	Ki67+	 3876 34603
5743	0	0	Ki67+	 3877 34255
5744	0	0	Ki67+	 3878 34695
5745	0	0	Ki67+	 3886 34268
5746	0	0	Ki67+	 3889 34226
5747	0	0	Ki67+	 3893 34288
5748	0	0	Ki67+	 3893 34307
5749	0	0	Ki67+	 3899 34647
5750	0	0	Ki67+	 3900 34383
5751	0	0	Ki67+	 3904 34628
5752	0	0	Ki67+	 3904 34681
5753	0	0	Ki67+	 3906 34243
5754	0	0	Ki67+	 3907 34319
5755	0	0	Ki67+	 3908 34353
5756	0	0	Ki67+	 3912 34707
5757	0	0	Ki67+	 3914 34489
5758	0	0	Ki67+	 3915 34288
5759	0	0	Ki67+	 3917 34305
5760	0	0	Ki67+	 3925 34267
5761	0	0	Ki67+	 3928 34735
5762	0	0	Ki67+	 3933 34655
5763	0	0	Ki67+	 3934 34552
5764	0	0	Ki67+	 3936 34349
5765	0	0	Ki67+	 3946 34343
5766	0	0	Ki67+	 3947 34308
5767	0	0	Ki67+	 3948 34394
5768	0	0	Ki67+	 3950 34232
5769	0	0	Ki67+	 3950 34374
5770	0	0	Ki67+	 3952 34272
5771	0	0	Ki67+	 3952 34574
5772	0	0	Ki67+	 3959 34705
5773	0	0	Ki67+	 3966 34352
5774	0	0	Ki67+	 3968 34651
5775	0	0	Ki67+	 3969 34574
5776	0	0	Ki67+	 3971 34513
5777	0	0	Ki67+	 3972 34334
5778	0	0	Ki67+	 3977 34313
5779	0	0	Ki67+	 3984 34242
5780	0	0	Ki67+	 3985 34689
5781	0	0	Ki67+	 3986 34371
5782	0	0	Ki67+	 3986 34512
5783	0	0	Ki67+	 3987 34662
5784	0	0	Ki67+	 3989 34728
5785	0	0	Ki67+	 3993 34395
5786	0	0	Ki67+	 3996 34587
5787	0	0	Ki67+	 3999 34275
5788	0	0	Ki67+	 3999 34466
5789	0	0	Ki67+	 4002 34646
5790	0	0	Ki67+	 4005 34312
5791	0	0	Ki67+	 4007 34680
5792	0	0	Ki67+	 4008 34411
5793	0	0	Ki67+	 4012 34544
5794	0	0	Ki67+	 4012 34565
5795	0	0	Ki67+	 4017 34499
5796	0	0	Ki67+	 4018 34735
5797	0	0	Ki67+	 4019 34294
5798	0	0	Ki67+	 4019 34428
5799	0	0	Ki67+	 4019 34713
5800	0	0	Ki67+	 4020 34608
5801	0	0	Ki67+	 4021 34389
5802	0	0	Ki67+	 4023 34256
5803	0	0	Ki67+	 4023 34654
5804	0	0	Ki67+	 4024 34364
5805	0	0	Ki67+	 4026 34350
5806	0	0	Ki67+	 4031 34460
5807	0	0	Ki67+	 4035 34220
5808	0	0	Ki67+	 4038 34629
5809	0	0	Ki67+	 4041 34680
5810	0	0	Ki67+	 4043 34726
5811	0	0	Ki67+	 4045 34571
5812	0	0	Ki67+	 4047 34539
5813	0	0	Ki67+	 4047 34598
5814	0	0	Ki67+	 4052 34636
5815	0	0	Ki67+	 4053 34325
5816	0	0	Ki67+	 4056 34281
5817	0	0	Ki67+	 4060 34477
5818	0	0	Ki67+	 4061 34734
5819	0	0	Ki67+	 4062 34609
5820	0	0	Ki67+	 4064 34517
5821	0	0	Ki67+	 4065 34464
5822	0	0	Ki67+	 4071 34262
5823	0	0	Ki67+	 4071 34369
5824	0	0	Ki67+	 4072 34677
5825	0	0	Ki67+	 4073 34717
5826	0	0	Ki67+	 4075 34567
5827	0	0	Ki67+	 4080 34645
5828	0	0	Ki67+	 4082 34244
5829	0	0	Ki67+	 4084 34632
5830	0	0	Ki67+	 4085 34304
5831	0	0	Ki67+	 4087 34349
5832	0	0	Ki67+	 4090 34525
5833	0	0	Ki67+	 4092 34227
5834	0	0	Ki67+	 4092 34397
5835	0	0	Ki67+	 4093 34332
5836	0	0	Ki67+	 4093 34558
5837	0	0	Ki67+	 4094 34496
5838	0	0	Ki67+	 4095 34466
5839	0	0	Ki67+	 4097 34315
5840	0	0	Ki67+	 4097 34426
5841	0	0	Ki67+	 4099 34596
5842	0	0	Ki67+	 4101 34257
5843	0	0	Ki67+	 4102 34299
5844	0	0	Ki67+	 4102 34706
5845	0	0	Ki67+	 4104 34679
5846	0	0	Ki67+	 4105 34239
5847	0	0	Ki67+	 4108 34288
5848	0	0	Ki67+	 4120 34494
5849	0	0	Ki67+	 4120 34563
5850	0	0	Ki67+	 4123 34615
5851	0	0	Ki67+	 4125 34381
5852	0	0	Ki67+	 4127 34727
5853	0	0	Ki67+	 4129 34683
5854	0	0	Ki67+	 4130 34346
5855	0	0	Ki67+	 4130 34468
5856	0	0	Ki67+	 4130 34528
5857	0	0	Ki67+	 4132 34429
5858	0	0	Ki67+	 4133 34303
5859	0	0	Ki67+	 4135 34223
5860	0	0	Ki67+	 4139 34250
5861	0	0	Ki67+	 4139 34354
5862	0	0	Ki67+	 4140 34703
5863	0	0	Ki67+	 4140 34733
5864	0	0	Ki67+	 3348 34887
5865	0	0	Ki67+	 3348 35170
5866	0	0	Ki67+	 3356 35138
5867	0	0	Ki67+	 3357 35346
5868	0	0	Ki67+	 3358 35390
5869	0	0	Ki67+	 3359 34840
5870	0	0	Ki67+	 3359 35307
5871	0	0	Ki67+	 3361 34916
5872	0	0	Ki67+	 3365 34811
5873	0	0	Ki67+	 3366 34784
5874	0	0	Ki67+	 3367 35244
5875	0	0	Ki67+	 3374 35215
5876	0	0	Ki67+	 3376 34888
5877	0	0	Ki67+	 3378 34871
5878	0	0	Ki67+	 3378 34991
5879	0	0	Ki67+	 3379 34830
5880	0	0	Ki67+	 3379 35166
5881	0	0	Ki67+	 3381 34774
5882	0	0	Ki67+	 3382 35513
5883	0	0	Ki67+	 3389 35294
5884	0	0	Ki67+	 3390 35361
5885	0	0	Ki67+	 3392 35152
5886	0	0	Ki67+	 3397 34854
5887	0	0	Ki67+	 3398 34866
5888	0	0	Ki67+	 3398 34925
5889	0	0	Ki67+	 3398 35264
5890	0	0	Ki67+	 3401 34902
5891	0	0	Ki67+	 3401 35325
5892	0	0	Ki67+	 3404 34797
5893	0	0	Ki67+	 3408 34877
5894	0	0	Ki67+	 3410 35533
5895	0	0	Ki67+	 3414 34937
5896	0	0	Ki67+	 3414 34969
5897	0	0	Ki67+	 3414 35210
5898	0	0	Ki67+	 3418 34818
5899	0	0	Ki67+	 3422 35366
5900	0	0	Ki67+	 3423 34873
5901	0	0	Ki67+	 3426 35306
5902	0	0	Ki67+	 3429 34856
5903	0	0	Ki67+	 3431 35145
5904	0	0	Ki67+	 3432 34910
5905	0	0	Ki67+	 3435 34923
5906	0	0	Ki67+	 3436 35172
5907	0	0	Ki67+	 3440 35277
5908	0	0	Ki67+	 3441 34831
5909	0	0	Ki67+	 3443 35061
5910	0	0	Ki67+	 3445 34950
5911	0	0	Ki67+	 3448 34805
5912	0	0	Ki67+	 3453 35145
5913	0	0	Ki67+	 3454 34857
5914	0	0	Ki67+	 3456 35309
5915	0	0	Ki67+	 3457 35529
5916	0	0	Ki67+	 3461 34907
5917	0	0	Ki67+	 3463 35137
5918	0	0	Ki67+	 3463 35191
5919	0	0	Ki67+	 3463 35487
5920	0	0	Ki67+	 3465 34890
5921	0	0	Ki67+	 3470 34834
5922	0	0	Ki67+	 3470 34953
5923	0	0	Ki67+	 3470 35157
5924	0	0	Ki67+	 3471 34788
5925	0	0	Ki67+	 3480 35244
5926	0	0	Ki67+	 3482 34859
5927	0	0	Ki67+	 3484 35521
5928	0	0	Ki67+	 3485 35216
5929	0	0	Ki67+	 3489 34881
5930	0	0	Ki67+	 3490 34930
5931	0	0	Ki67+	 3493 34966
5932	0	0	Ki67+	 3494 35325
5933	0	0	Ki67+	 3495 34830
5934	0	0	Ki67+	 3495 35312
5935	0	0	Ki67+	 3496 35175
5936	0	0	Ki67+	 3496 35228
5937	0	0	Ki67+	 3498 35489
5938	0	0	Ki67+	 3502 34804
5939	0	0	Ki67+	 3502 34953
5940	0	0	Ki67+	 3505 35164
5941	0	0	Ki67+	 3506 34990
5942	0	0	Ki67+	 3513 34911
5943	0	0	Ki67+	 3516 34857
5944	0	0	Ki67+	 3516 35507
5945	0	0	Ki67+	 3521 35002
5946	0	0	Ki67+	 3521 35473
5947	0	0	Ki67+	 3524 35193
5948	0	0	Ki67+	 3524 35334
5949	0	0	Ki67+	 3526 35283
5950	0	0	Ki67+	 3526 35373
5951	0	0	Ki67+	 3526 35499
5952	0	0	Ki67+	 3528 34900
5953	0	0	Ki67+	 3529 34974
5954	0	0	Ki67+	 3530 34867
5955	0	0	Ki67+	 3533 34834
5956	0	0	Ki67+	 3536 35176
5957	0	0	Ki67+	 3536 35309
5958	0	0	Ki67+	 3537 34803
5959	0	0	Ki67+	 3537 34930
5960	0	0	Ki67+	 3537 35358
5961	0	0	Ki67+	 3543 35290
5962	0	0	Ki67+	 3547 34889
5963	0	0	Ki67+	 3548 34910
5964	0	0	Ki67+	 3550 34766
5965	0	0	Ki67+	 3553 35180
5966	0	0	Ki67+	 3554 35148
5967	0	0	Ki67+	 3554 35489
5968	0	0	Ki67+	 3559 34862
5969	0	0	Ki67+	 3559 35256
5970	0	0	Ki67+	 3560 34962
5971	0	0	Ki67+	 3562 35001
5972	0	0	Ki67+	 3563 34941
5973	0	0	Ki67+	 3565 35033
5974	0	0	Ki67+	 3569 34810
5975	0	0	Ki67+	 3576 34791
5976	0	0	Ki67+	 3580 35332
5977	0	0	Ki67+	 3580 35347
5978	0	0	Ki67+	 3581 35050
5979	0	0	Ki67+	 3582 35293
5980	0	0	Ki67+	 3583 34989
5981	0	0	Ki67+	 3583 35205
5982	0	0	Ki67+	 3586 34952
5983	0	0	Ki67+	 3594 35256
5984	0	0	Ki67+	 3595 35387
5985	0	0	Ki67+	 3598 35333
5986	0	0	Ki67+	 3600 34924
5987	0	0	Ki67+	 3600 35033
5988	0	0	Ki67+	 3602 34849
5989	0	0	Ki67+	 3603 34941
5990	0	0	Ki67+	 3603 34982
5991	0	0	Ki67+	 3604 34802
5992	0	0	Ki67+	 3604 34998
5993	0	0	Ki67+	 3608 35360
5994	0	0	Ki67+	 3610 35349
5995	0	0	Ki67+	 3611 35319
5996	0	0	Ki67+	 3613 35199
5997	0	0	Ki67+	 3616 35512
5998	0	0	Ki67+	 3618 35174
5999	0	0	Ki67+	 3622 35270
6000	0	0	Ki67+	 3623 35027
6001	0	0	Ki67+	 3623 35041
6002	0	0	Ki67+	 3623 35228
6003	0	0	Ki67+	 3624 35064
6004	0	0	Ki67+	 3628 34874
6005	0	0	Ki67+	 3628 35287
6006	0	0	Ki67+	 3631 34809
6007	0	0	Ki67+	 3633 34996
6008	0	0	Ki67+	 3633 35208
6009	0	0	Ki67+	 3638 35068
6010	0	0	Ki67+	 3638 35190
6011	0	0	Ki67+	 3639 35257
6012	0	0	Ki67+	 3640 35404
6013	0	0	Ki67+	 3641 35368
6014	0	0	Ki67+	 3643 35216
6015	0	0	Ki67+	 3645 34913
6016	0	0	Ki67+	 3648 35039
6017	0	0	Ki67+	 3651 34947
6018	0	0	Ki67+	 3651 35397
6019	0	0	Ki67+	 3652 35533
6020	0	0	Ki67+	 3657 35522
6021	0	0	Ki67+	 3658 34922
6022	0	0	Ki67+	 3658 35248
6023	0	0	Ki67+	 3660 34811
6024	0	0	Ki67+	 3662 35020
6025	0	0	Ki67+	 3663 34882
6026	0	0	Ki67+	 3664 35188
6027	0	0	Ki67+	 3664 35210
6028	0	0	Ki67+	 3665 35120
6029	0	0	Ki67+	 3668 35271
6030	0	0	Ki67+	 3668 35337
6031	0	0	Ki67+	 3671 34990
6032	0	0	Ki67+	 3676 35366
6033	0	0	Ki67+	 3677 34892
6034	0	0	Ki67+	 3677 34953
6035	0	0	Ki67+	 3678 35010
6036	0	0	Ki67+	 3679 35387
6037	0	0	Ki67+	 3682 35260
6038	0	0	Ki67+	 3683 35041
6039	0	0	Ki67+	 3685 34823
6040	0	0	Ki67+	 3687 35055
6041	0	0	Ki67+	 3691 35231
6042	0	0	Ki67+	 3696 34883
6043	0	0	Ki67+	 3696 35284
6044	0	0	Ki67+	 3696 35383
6045	0	0	Ki67+	 3697 35073
6046	0	0	Ki67+	 3702 34969
6047	0	0	Ki67+	 3704 34843
6048	0	0	Ki67+	 3707 35039
6049	0	0	Ki67+	 3707 35529
6050	0	0	Ki67+	 3708 34833
6051	0	0	Ki67+	 3716 35223
6052	0	0	Ki67+	 3718 35412
6053	0	0	Ki67+	 3719 34761
6054	0	0	Ki67+	 3722 35299
6055	0	0	Ki67+	 3727 35039
6056	0	0	Ki67+	 3728 35359
6057	0	0	Ki67+	 3730 35066
6058	0	0	Ki67+	 3730 35100
6059	0	0	Ki67+	 3731 35236
6060	0	0	Ki67+	 3733 34839
6061	0	0	Ki67+	 3735 34903
6062	0	0	Ki67+	 3735 35025
6063	0	0	Ki67+	 3736 34987
6064	0	0	Ki67+	 3744 34769
6065	0	0	Ki67+	 3746 34746
6066	0	0	Ki67+	 3746 35334
6067	0	0	Ki67+	 3748 34944
6068	0	0	Ki67+	 3749 35041
6069	0	0	Ki67+	 3750 34897
6070	0	0	Ki67+	 3750 35258
6071	0	0	Ki67+	 3752 35217
6072	0	0	Ki67+	 3754 35302
6073	0	0	Ki67+	 3757 34854
6074	0	0	Ki67+	 3759 34958
6075	0	0	Ki67+	 3759 34991
6076	0	0	Ki67+	 3762 35077
6077	0	0	Ki67+	 3763 35097
6078	0	0	Ki67+	 3766 34941
6079	0	0	Ki67+	 3769 35014
6080	0	0	Ki67+	 3771 34757
6081	0	0	Ki67+	 3773 35111
6082	0	0	Ki67+	 3774 35044
6083	0	0	Ki67+	 3775 34992
6084	0	0	Ki67+	 3780 34919
6085	0	0	Ki67+	 3784 35267
6086	0	0	Ki67+	 3786 35022
6087	0	0	Ki67+	 3788 35085
6088	0	0	Ki67+	 3790 34861
6089	0	0	Ki67+	 3790 35317
6090	0	0	Ki67+	 3791 35293
6091	0	0	Ki67+	 3792 34751
6092	0	0	Ki67+	 3793 35241
6093	0	0	Ki67+	 3794 35063
6094	0	0	Ki67+	 3798 34973
6095	0	0	Ki67+	 3799 34875
6096	0	0	Ki67+	 3799 35394
6097	0	0	Ki67+	 3803 34766
6098	0	0	Ki67+	 3803 35001
6099	0	0	Ki67+	 3805 35122
6100	0	0	Ki67+	 3807 35041
6101	0	0	Ki67+	 3812 35379
6102	0	0	Ki67+	 3814 34867
6103	0	0	Ki67+	 3816 34965
6104	0	0	Ki67+	 3816 35094
6105	0	0	Ki67+	 3817 35402
6106	0	0	Ki67+	 3819 35306
6107	0	0	Ki67+	 3820 35065
6108	0	0	Ki67+	 3821 34786
6109	0	0	Ki67+	 3825 34750
6110	0	0	Ki67+	 3825 35109
6111	0	0	Ki67+	 3825 35386
6112	0	0	Ki67+	 3828 34917
6113	0	0	Ki67+	 3828 35270
6114	0	0	Ki67+	 3834 35010
6115	0	0	Ki67+	 3836 34833
6116	0	0	Ki67+	 3838 35087
6117	0	0	Ki67+	 3838 35135
6118	0	0	Ki67+	 3839 34843
6119	0	0	Ki67+	 3839 34970
6120	0	0	Ki67+	 3840 35303
6121	0	0	Ki67+	 3840 35443
6122	0	0	Ki67+	 3841 35362
6123	0	0	Ki67+	 3843 34746
6124	0	0	Ki67+	 3845 35076
6125	0	0	Ki67+	 3846 34756
6126	0	0	Ki67+	 3846 35350
6127	0	0	Ki67+	 3849 34830
6128	0	0	Ki67+	 3849 35116
6129	0	0	Ki67+	 3851 35037
6130	0	0	Ki67+	 3852 35059
6131	0	0	Ki67+	 3854 34781
6132	0	0	Ki67+	 3855 35101
6133	0	0	Ki67+	 3857 34849
6134	0	0	Ki67+	 3858 34921
6135	0	0	Ki67+	 3860 34934
6136	0	0	Ki67+	 3862 35465
6137	0	0	Ki67+	 3864 35325
6138	0	0	Ki67+	 3865 35101
6139	0	0	Ki67+	 3865 35144
6140	0	0	Ki67+	 3866 35284
6141	0	0	Ki67+	 3866 35387
6142	0	0	Ki67+	 3867 35402
6143	0	0	Ki67+	 3868 34863
6144	0	0	Ki67+	 3870 35334
6145	0	0	Ki67+	 3874 35030
6146	0	0	Ki67+	 3875 35004
6147	0	0	Ki67+	 3879 35067
6148	0	0	Ki67+	 3886 35307
6149	0	0	Ki67+	 3888 35398
6150	0	0	Ki67+	 3889 35082
6151	0	0	Ki67+	 3890 35016
6152	0	0	Ki67+	 3890 35122
6153	0	0	Ki67+	 3890 35132
6154	0	0	Ki67+	 3892 35487
6155	0	0	Ki67+	 3899 35047
6156	0	0	Ki67+	 3900 35433
6157	0	0	Ki67+	 3901 34934
6158	0	0	Ki67+	 3906 35078
6159	0	0	Ki67+	 3913 35134
6160	0	0	Ki67+	 3914 34978
6161	0	0	Ki67+	 3914 35415
6162	0	0	Ki67+	 3917 35311
6163	0	0	Ki67+	 3919 34877
6164	0	0	Ki67+	 3919 35105
6165	0	0	Ki67+	 3921 34955
6166	0	0	Ki67+	 3923 35479
6167	0	0	Ki67+	 3926 35355
6168	0	0	Ki67+	 3927 34764
6169	0	0	Ki67+	 3927 35461
6170	0	0	Ki67+	 3936 34780
6171	0	0	Ki67+	 3936 34921
6172	0	0	Ki67+	 3936 35391
6173	0	0	Ki67+	 3939 35067
6174	0	0	Ki67+	 3940 35489
6175	0	0	Ki67+	 3943 35353
6176	0	0	Ki67+	 3946 34974
6177	0	0	Ki67+	 3947 35382
6178	0	0	Ki67+	 3948 35052
6179	0	0	Ki67+	 3949 34999
6180	0	0	Ki67+	 3953 34939
6181	0	0	Ki67+	 3954 35303
6182	0	0	Ki67+	 3954 35437
6183	0	0	Ki67+	 3955 35101
6184	0	0	Ki67+	 3958 34821
6185	0	0	Ki67+	 3958 35372
6186	0	0	Ki67+	 3959 34994
6187	0	0	Ki67+	 3959 35078
6188	0	0	Ki67+	 3959 35175
6189	0	0	Ki67+	 3960 34743
6190	0	0	Ki67+	 3962 35337
6191	0	0	Ki67+	 3964 35020
6192	0	0	Ki67+	 3964 35293
6193	0	0	Ki67+	 3965 35504
6194	0	0	Ki67+	 3966 34771
6195	0	0	Ki67+	 3967 34789
6196	0	0	Ki67+	 3970 34862
6197	0	0	Ki67+	 3973 35049
6198	0	0	Ki67+	 3977 34825
6199	0	0	Ki67+	 3978 35482
6200	0	0	Ki67+	 3980 34855
6201	0	0	Ki67+	 3980 35399
6202	0	0	Ki67+	 3982 34878
6203	0	0	Ki67+	 3985 34764
6204	0	0	Ki67+	 3985 35129
6205	0	0	Ki67+	 3986 34996
6206	0	0	Ki67+	 3987 34791
6207	0	0	Ki67+	 3989 35223
6208	0	0	Ki67+	 3991 34746
6209	0	0	Ki67+	 3991 35084
6210	0	0	Ki67+	 3991 35326
6211	0	0	Ki67+	 3993 35455
6212	0	0	Ki67+	 3993 35534
6213	0	0	Ki67+	 3994 34952
6214	0	0	Ki67+	 3994 35116
6215	0	0	Ki67+	 3995 35040
6216	0	0	Ki67+	 3996 34985
6217	0	0	Ki67+	 3996 35507
6218	0	0	Ki67+	 3999 35425
6219	0	0	Ki67+	 4000 35287
6220	0	0	Ki67+	 4003 34807
6221	0	0	Ki67+	 4003 34849
6222	0	0	Ki67+	 4003 35381
6223	0	0	Ki67+	 4004 35091
6224	0	0	Ki67+	 4005 34750
6225	0	0	Ki67+	 4007 35229
6226	0	0	Ki67+	 4008 35348
6227	0	0	Ki67+	 4010 34964
6228	0	0	Ki67+	 4010 35128
6229	0	0	Ki67+	 4011 34887
6230	0	0	Ki67+	 4011 35465
6231	0	0	Ki67+	 4012 35435
6232	0	0	Ki67+	 4015 34793
6233	0	0	Ki67+	 4015 34994
6234	0	0	Ki67+	 4017 34770
6235	0	0	Ki67+	 4017 35324
6236	0	0	Ki67+	 4018 35277
6237	0	0	Ki67+	 4020 35532
6238	0	0	Ki67+	 4021 35308
6239	0	0	Ki67+	 4024 35085
6240	0	0	Ki67+	 4028 34854
6241	0	0	Ki67+	 4028 35511
6242	0	0	Ki67+	 4029 34901
6243	0	0	Ki67+	 4031 35023
6244	0	0	Ki67+	 4032 35064
6245	0	0	Ki67+	 4036 35080
6246	0	0	Ki67+	 4038 35347
6247	0	0	Ki67+	 4039 34977
6248	0	0	Ki67+	 4039 35474
6249	0	0	Ki67+	 4041 35128
6250	0	0	Ki67+	 4042 34874
6251	0	0	Ki67+	 4042 35316
6252	0	0	Ki67+	 4043 35289
6253	0	0	Ki67+	 4045 34783
6254	0	0	Ki67+	 4045 35371
6255	0	0	Ki67+	 4050 35329
6256	0	0	Ki67+	 4051 35453
6257	0	0	Ki67+	 4052 35427
6258	0	0	Ki67+	 4053 34916
6259	0	0	Ki67+	 4055 34745
6260	0	0	Ki67+	 4056 34832
6261	0	0	Ki67+	 4056 35072
6262	0	0	Ki67+	 4057 34866
6263	0	0	Ki67+	 4058 35487
6264	0	0	Ki67+	 4059 34883
6265	0	0	Ki67+	 4065 35369
6266	0	0	Ki67+	 4066 35114
6267	0	0	Ki67+	 4067 34772
6268	0	0	Ki67+	 4068 35021
6269	0	0	Ki67+	 4070 35315
6270	0	0	Ki67+	 4070 35325
6271	0	0	Ki67+	 4072 34909
6272	0	0	Ki67+	 4077 35357
6273	0	0	Ki67+	 4079 35084
6274	0	0	Ki67+	 4079 35420
6275	0	0	Ki67+	 4080 35461
6276	0	0	Ki67+	 4081 34820
6277	0	0	Ki67+	 4082 35055
6278	0	0	Ki67+	 4082 35386
6279	0	0	Ki67+	 4083 35481
6280	0	0	Ki67+	 4090 35396
6281	0	0	Ki67+	 4092 34795
6282	0	0	Ki67+	 4093 35220
6283	0	0	Ki67+	 4093 35533
6284	0	0	Ki67+	 4094 35081
6285	0	0	Ki67+	 4094 35102
6286	0	0	Ki67+	 4096 34872
6287	0	0	Ki67+	 4096 34922
6288	0	0	Ki67+	 4101 34784
6289	0	0	Ki67+	 4104 34821
6290	0	0	Ki67+	 4105 34749
6291	0	0	Ki67+	 4107 34882
6292	0	0	Ki67+	 4107 35395
6293	0	0	Ki67+	 4109 34840
6294	0	0	Ki67+	 4111 35306
6295	0	0	Ki67+	 4111 35358
6296	0	0	Ki67+	 4114 35462
6297	0	0	Ki67+	 4117 35520
6298	0	0	Ki67+	 4118 35439
6299	0	0	Ki67+	 4123 34797
6300	0	0	Ki67+	 4123 35114
6301	0	0	Ki67+	 4125 34906
6302	0	0	Ki67+	 4129 35364
6303	0	0	Ki67+	 4133 34756
6304	0	0	Ki67+	 4133 34937
6305	0	0	Ki67+	 4133 35088
6306	0	0	Ki67+	 4135 35379
6307	0	0	Ki67+	 4136 34787
6308	0	0	Ki67+	 4140 34832
6309	0	0	Ki67+	 4141 34997
6310	0	0	Ki67+	 3346 35935
6311	0	0	Ki67+	 3347 35540
6312	0	0	Ki67+	 3347 35560
6313	0	0	Ki67+	 3357 35845
6314	0	0	Ki67+	 3358 35947
6315	0	0	Ki67+	 3359 35737
6316	0	0	Ki67+	 3365 35595
6317	0	0	Ki67+	 3365 36290
6318	0	0	Ki67+	 3366 35762
6319	0	0	Ki67+	 3369 35789
6320	0	0	Ki67+	 3371 35618
6321	0	0	Ki67+	 3372 36266
6322	0	0	Ki67+	 3373 35945
6323	0	0	Ki67+	 3374 35815
6324	0	0	Ki67+	 3375 35776
6325	0	0	Ki67+	 3376 35551
6326	0	0	Ki67+	 3377 35688
6327	0	0	Ki67+	 3377 35908
6328	0	0	Ki67+	 3377 36006
6329	0	0	Ki67+	 3381 35582
6330	0	0	Ki67+	 3385 35719
6331	0	0	Ki67+	 3385 35851
6332	0	0	Ki67+	 3385 36284
6333	0	0	Ki67+	 3387 36310
6334	0	0	Ki67+	 3388 35811
6335	0	0	Ki67+	 3388 35986
6336	0	0	Ki67+	 3389 35623
6337	0	0	Ki67+	 3396 36027
6338	0	0	Ki67+	 3399 35948
6339	0	0	Ki67+	 3406 35770
6340	0	0	Ki67+	 3410 35899
6341	0	0	Ki67+	 3411 35930
6342	0	0	Ki67+	 3411 36010
6343	0	0	Ki67+	 3411 36320
6344	0	0	Ki67+	 3413 35667
6345	0	0	Ki67+	 3414 35837
6346	0	0	Ki67+	 3415 35582
6347	0	0	Ki67+	 3415 35624
6348	0	0	Ki67+	 3415 35889
6349	0	0	Ki67+	 3416 35550
6350	0	0	Ki67+	 3417 35862
6351	0	0	Ki67+	 3425 35990
6352	0	0	Ki67+	 3427 35600
6353	0	0	Ki67+	 3430 35549
6354	0	0	Ki67+	 3430 36068
6355	0	0	Ki67+	 3434 36119
6356	0	0	Ki67+	 3440 35571
6357	0	0	Ki67+	 3441 35952
6358	0	0	Ki67+	 3441 36102
6359	0	0	Ki67+	 3442 36028
6360	0	0	Ki67+	 3445 35808
6361	0	0	Ki67+	 3445 35922
6362	0	0	Ki67+	 3446 35659
6363	0	0	Ki67+	 3447 35734
6364	0	0	Ki67+	 3452 36084
6365	0	0	Ki67+	 3453 35563
6366	0	0	Ki67+	 3454 35764
6367	0	0	Ki67+	 3456 35866
6368	0	0	Ki67+	 3457 35636
6369	0	0	Ki67+	 3458 36149
6370	0	0	Ki67+	 3459 35579
6371	0	0	Ki67+	 3460 35994
6372	0	0	Ki67+	 3463 35789
6373	0	0	Ki67+	 3463 35955
6374	0	0	Ki67+	 3463 36014
6375	0	0	Ki67+	 3464 36299
6376	0	0	Ki67+	 3467 36030
6377	0	0	Ki67+	 3467 36330
6378	0	0	Ki67+	 3473 35768
6379	0	0	Ki67+	 3475 36127
6380	0	0	Ki67+	 3478 35619
6381	0	0	Ki67+	 3479 35553
6382	0	0	Ki67+	 3481 35601
6383	0	0	Ki67+	 3481 35657
6384	0	0	Ki67+	 3481 35822
6385	0	0	Ki67+	 3481 35958
6386	0	0	Ki67+	 3482 35671
6387	0	0	Ki67+	 3486 35687
6388	0	0	Ki67+	 3488 35848
6389	0	0	Ki67+	 3488 36105
6390	0	0	Ki67+	 3497 36012
6391	0	0	Ki67+	 3499 35698
6392	0	0	Ki67+	 3501 35814
6393	0	0	Ki67+	 3503 36061
6394	0	0	Ki67+	 3503 36155
6395	0	0	Ki67+	 3508 35684
6396	0	0	Ki67+	 3508 36305
6397	0	0	Ki67+	 3510 35557
6398	0	0	Ki67+	 3511 35956
6399	0	0	Ki67+	 3513 35652
6400	0	0	Ki67+	 3513 36000
6401	0	0	Ki67+	 3517 35539
6402	0	0	Ki67+	 3518 35606
6403	0	0	Ki67+	 3522 35926
6404	0	0	Ki67+	 3524 35584
6405	0	0	Ki67+	 3528 35564
6406	0	0	Ki67+	 3529 35979
6407	0	0	Ki67+	 3532 36170
6408	0	0	Ki67+	 3533 35807
6409	0	0	Ki67+	 3533 35839
6410	0	0	Ki67+	 3539 36304
6411	0	0	Ki67+	 3541 35604
6412	0	0	Ki67+	 3549 35770
6413	0	0	Ki67+	 3551 35716
6414	0	0	Ki67+	 3551 36136
6415	0	0	Ki67+	 3552 35783
6416	0	0	Ki67+	 3555 35587
6417	0	0	Ki67+	 3555 36293
6418	0	0	Ki67+	 3558 35834
6419	0	0	Ki67+	 3558 35984
6420	0	0	Ki67+	 3558 36031
6421	0	0	Ki67+	 3559 35819
6422	0	0	Ki67+	 3560 35747
6423	0	0	Ki67+	 3564 35798
6424	0	0	Ki67+	 3564 35958
6425	0	0	Ki67+	 3569 36057
6426	0	0	Ki67+	 3572 36098
6427	0	0	Ki67+	 3573 36008
6428	0	0	Ki67+	 3573 36270
6429	0	0	Ki67+	 3574 35936
6430	0	0	Ki67+	 3575 35755
6431	0	0	Ki67+	 3577 35670
6432	0	0	Ki67+	 3580 35783
6433	0	0	Ki67+	 3583 35869
6434	0	0	Ki67+	 3585 35896
6435	0	0	Ki67+	 3585 35967
6436	0	0	Ki67+	 3586 36033
6437	0	0	Ki67+	 3592 36056
6438	0	0	Ki67+	 3592 36323
6439	0	0	Ki67+	 3593 35840
6440	0	0	Ki67+	 3597 35960
6441	0	0	Ki67+	 3599 36157
6442	0	0	Ki67+	 3605 36102
6443	0	0	Ki67+	 3605 36174
6444	0	0	Ki67+	 3606 35612
6445	0	0	Ki67+	 3609 36267
6446	0	0	Ki67+	 3610 35790
6447	0	0	Ki67+	 3614 35992
6448	0	0	Ki67+	 3615 35537
6449	0	0	Ki67+	 3615 35572
6450	0	0	Ki67+	 3616 35741
6451	0	0	Ki67+	 3617 35810
6452	0	0	Ki67+	 3618 36030
6453	0	0	Ki67+	 3619 35662
6454	0	0	Ki67+	 3620 35679
6455	0	0	Ki67+	 3620 35843
6456	0	0	Ki67+	 3626 35757
6457	0	0	Ki67+	 3626 35980
6458	0	0	Ki67+	 3626 36004
6459	0	0	Ki67+	 3627 35597
6460	0	0	Ki67+	 3627 35881
6461	0	0	Ki67+	 3630 36180
6462	0	0	Ki67+	 3630 36321
6463	0	0	Ki67+	 3637 36067
6464	0	0	Ki67+	 3638 36312
6465	0	0	Ki67+	 3639 35841
6466	0	0	Ki67+	 3642 35714
6467	0	0	Ki67+	 3644 35558
6468	0	0	Ki67+	 3644 35618
6469	0	0	Ki67+	 3644 36050
6470	0	0	Ki67+	 3645 35649
6471	0	0	Ki67+	 3646 36107
6472	0	0	Ki67+	 3647 35853
6473	0	0	Ki67+	 3649 35579
6474	0	0	Ki67+	 3649 35667
6475	0	0	Ki67+	 3651 35817
6476	0	0	Ki67+	 3655 35980
6477	0	0	Ki67+	 3656 36145
6478	0	0	Ki67+	 3658 35659
6479	0	0	Ki67+	 3658 35716
6480	0	0	Ki67+	 3658 35763
6481	0	0	Ki67+	 3660 35637
6482	0	0	Ki67+	 3662 36126
6483	0	0	Ki67+	 3667 35836
6484	0	0	Ki67+	 3668 35960
6485	0	0	Ki67+	 3668 35993
6486	0	0	Ki67+	 3672 35739
6487	0	0	Ki67+	 3672 36208
6488	0	0	Ki67+	 3673 35569
6489	0	0	Ki67+	 3674 35549
6490	0	0	Ki67+	 3677 36331
6491	0	0	Ki67+	 3681 35603
6492	0	0	Ki67+	 3682 35694
6493	0	0	Ki67+	 3684 35679
6494	0	0	Ki67+	 3685 35977
6495	0	0	Ki67+	 3688 35804
6496	0	0	Ki67+	 3688 35867
6497	0	0	Ki67+	 3689 36106
6498	0	0	Ki67+	 3690 36292
6499	0	0	Ki67+	 3695 36151
6500	0	0	Ki67+	 3699 35844
6501	0	0	Ki67+	 3700 35707
6502	0	0	Ki67+	 3700 35754
6503	0	0	Ki67+	 3700 36082
6504	0	0	Ki67+	 3701 35822
6505	0	0	Ki67+	 3701 36175
6506	0	0	Ki67+	 3702 36193
6507	0	0	Ki67+	 3708 35631
6508	0	0	Ki67+	 3708 35999
6509	0	0	Ki67+	 3714 35550
6510	0	0	Ki67+	 3716 36232
6511	0	0	Ki67+	 3718 35598
6512	0	0	Ki67+	 3719 35794
6513	0	0	Ki67+	 3720 36098
6514	0	0	Ki67+	 3721 35985
6515	0	0	Ki67+	 3722 35586
6516	0	0	Ki67+	 3722 36132
6517	0	0	Ki67+	 3727 35852
6518	0	0	Ki67+	 3728 35831
6519	0	0	Ki67+	 3729 36056
6520	0	0	Ki67+	 3732 36015
6521	0	0	Ki67+	 3738 36094
6522	0	0	Ki67+	 3739 35998
6523	0	0	Ki67+	 3745 35670
6524	0	0	Ki67+	 3746 35757
6525	0	0	Ki67+	 3747 36038
6526	0	0	Ki67+	 3753 36210
6527	0	0	Ki67+	 3753 36226
6528	0	0	Ki67+	 3754 35858
6529	0	0	Ki67+	 3754 36143
6530	0	0	Ki67+	 3755 35770
6531	0	0	Ki67+	 3755 36111
6532	0	0	Ki67+	 3759 36301
6533	0	0	Ki67+	 3762 35799
6534	0	0	Ki67+	 3763 35569
6535	0	0	Ki67+	 3764 36266
6536	0	0	Ki67+	 3766 35826
6537	0	0	Ki67+	 3767 36198
6538	0	0	Ki67+	 3768 36213
6539	0	0	Ki67+	 3769 36000
6540	0	0	Ki67+	 3770 36168
6541	0	0	Ki67+	 3773 36037
6542	0	0	Ki67+	 3774 35742
6543	0	0	Ki67+	 3774 36081
6544	0	0	Ki67+	 3777 36181
6545	0	0	Ki67+	 3780 35643
6546	0	0	Ki67+	 3782 35701
6547	0	0	Ki67+	 3782 35837
6548	0	0	Ki67+	 3782 35858
6549	0	0	Ki67+	 3783 35663
6550	0	0	Ki67+	 3788 35720
6551	0	0	Ki67+	 3793 36272
6552	0	0	Ki67+	 3794 36320
6553	0	0	Ki67+	 3795 36038
6554	0	0	Ki67+	 3796 35803
6555	0	0	Ki67+	 3796 35847
6556	0	0	Ki67+	 3796 35893
6557	0	0	Ki67+	 3796 35999
6558	0	0	Ki67+	 3798 35564
6559	0	0	Ki67+	 3798 35602
6560	0	0	Ki67+	 3799 35590
6561	0	0	Ki67+	 3800 36260
6562	0	0	Ki67+	 3802 36308
6563	0	0	Ki67+	 3806 36027
6564	0	0	Ki67+	 3807 36108
6565	0	0	Ki67+	 3810 35997
6566	0	0	Ki67+	 3813 35867
6567	0	0	Ki67+	 3815 35639
6568	0	0	Ki67+	 3816 35653
6569	0	0	Ki67+	 3816 36084
6570	0	0	Ki67+	 3817 35757
6571	0	0	Ki67+	 3818 35953
6572	0	0	Ki67+	 3819 35572
6573	0	0	Ki67+	 3819 35690
6574	0	0	Ki67+	 3819 35806
6575	0	0	Ki67+	 3819 35902
6576	0	0	Ki67+	 3822 36030
6577	0	0	Ki67+	 3823 35713
6578	0	0	Ki67+	 3826 36292
6579	0	0	Ki67+	 3829 35659
6580	0	0	Ki67+	 3829 35831
6581	0	0	Ki67+	 3831 36054
6582	0	0	Ki67+	 3834 36143
6583	0	0	Ki67+	 3835 36158
6584	0	0	Ki67+	 3839 35876
6585	0	0	Ki67+	 3842 35995
6586	0	0	Ki67+	 3843 35735
6587	0	0	Ki67+	 3846 35791
6588	0	0	Ki67+	 3848 35642
6589	0	0	Ki67+	 3848 35685
6590	0	0	Ki67+	 3848 35716
6591	0	0	Ki67+	 3849 35587
6592	0	0	Ki67+	 3850 35757
6593	0	0	Ki67+	 3852 35616
6594	0	0	Ki67+	 3853 35895
6595	0	0	Ki67+	 3854 35806
6596	0	0	Ki67+	 3856 35732
6597	0	0	Ki67+	 3856 36233
6598	0	0	Ki67+	 3858 36117
6599	0	0	Ki67+	 3860 35863
6600	0	0	Ki67+	 3860 36204
6601	0	0	Ki67+	 3861 35749
6602	0	0	Ki67+	 3862 36055
6603	0	0	Ki67+	 3862 36333
6604	0	0	Ki67+	 3866 36001
6605	0	0	Ki67+	 3866 36313
6606	0	0	Ki67+	 3867 36291
6607	0	0	Ki67+	 3868 36038
6608	0	0	Ki67+	 3871 36025
6609	0	0	Ki67+	 3872 35639
6610	0	0	Ki67+	 3872 36115
6611	0	0	Ki67+	 3873 36175
6612	0	0	Ki67+	 3877 35609
6613	0	0	Ki67+	 3877 35877
6614	0	0	Ki67+	 3877 36217
6615	0	0	Ki67+	 3879 35594
6616	0	0	Ki67+	 3881 35672
6617	0	0	Ki67+	 3887 36127
6618	0	0	Ki67+	 3888 35851
6619	0	0	Ki67+	 3892 36163
6620	0	0	Ki67+	 3896 35714
6621	0	0	Ki67+	 3896 36265
6622	0	0	Ki67+	 3897 36020
6623	0	0	Ki67+	 3902 36203
6624	0	0	Ki67+	 3904 36085
6625	0	0	Ki67+	 3905 35824
6626	0	0	Ki67+	 3905 36050
6627	0	0	Ki67+	 3907 36301
6628	0	0	Ki67+	 3909 35739
6629	0	0	Ki67+	 3909 36106
6630	0	0	Ki67+	 3910 35783
6631	0	0	Ki67+	 3913 35883
6632	0	0	Ki67+	 3916 35723
6633	0	0	Ki67+	 3918 35625
6634	0	0	Ki67+	 3918 35812
6635	0	0	Ki67+	 3919 35700
6636	0	0	Ki67+	 3921 36041
6637	0	0	Ki67+	 3921 36113
6638	0	0	Ki67+	 3923 35900
6639	0	0	Ki67+	 3923 36076
6640	0	0	Ki67+	 3924 35853
6641	0	0	Ki67+	 3924 36215
6642	0	0	Ki67+	 3924 36288
6643	0	0	Ki67+	 3927 35676
6644	0	0	Ki67+	 3927 35869
6645	0	0	Ki67+	 3929 36016
6646	0	0	Ki67+	 3933 36119
6647	0	0	Ki67+	 3935 35888
6648	0	0	Ki67+	 3935 35981
6649	0	0	Ki67+	 3937 35763
6650	0	0	Ki67+	 3938 35671
6651	0	0	Ki67+	 3938 36232
6652	0	0	Ki67+	 3939 35833
6653	0	0	Ki67+	 3940 35792
6654	0	0	Ki67+	 3942 36113
6655	0	0	Ki67+	 3942 36286
6656	0	0	Ki67+	 3943 36143
6657	0	0	Ki67+	 3944 36066
6658	0	0	Ki67+	 3949 35951
6659	0	0	Ki67+	 3950 36184
6660	0	0	Ki67+	 3951 35829
6661	0	0	Ki67+	 3953 36251
6662	0	0	Ki67+	 3955 35612
6663	0	0	Ki67+	 3956 35696
6664	0	0	Ki67+	 3956 36022
6665	0	0	Ki67+	 3957 36215
6666	0	0	Ki67+	 3958 35736
6667	0	0	Ki67+	 3960 35626
6668	0	0	Ki67+	 3960 35711
6669	0	0	Ki67+	 3960 36158
6670	0	0	Ki67+	 3960 36196
6671	0	0	Ki67+	 3960 36319
6672	0	0	Ki67+	 3969 35885
6673	0	0	Ki67+	 3970 35671
6674	0	0	Ki67+	 3971 35786
6675	0	0	Ki67+	 3971 36243
6676	0	0	Ki67+	 3972 35647
6677	0	0	Ki67+	 3976 36139
6678	0	0	Ki67+	 3976 36277
6679	0	0	Ki67+	 3977 35691
6680	0	0	Ki67+	 3977 36023
6681	0	0	Ki67+	 3978 35989
6682	0	0	Ki67+	 3982 35815
6683	0	0	Ki67+	 3986 35840
6684	0	0	Ki67+	 3986 35917
6685	0	0	Ki67+	 3989 36176
6686	0	0	Ki67+	 3990 36214
6687	0	0	Ki67+	 3994 35694
6688	0	0	Ki67+	 3994 35765
6689	0	0	Ki67+	 3994 36042
6690	0	0	Ki67+	 4000 35875
6691	0	0	Ki67+	 4002 35736
6692	0	0	Ki67+	 4002 36201
6693	0	0	Ki67+	 4002 36318
6694	0	0	Ki67+	 4004 35680
6695	0	0	Ki67+	 4004 36242
6696	0	0	Ki67+	 4006 36121
6697	0	0	Ki67+	 4006 36278
6698	0	0	Ki67+	 4007 35816
6699	0	0	Ki67+	 4007 35991
6700	0	0	Ki67+	 4007 36153
6701	0	0	Ki67+	 4010 36040
6702	0	0	Ki67+	 4010 36188
6703	0	0	Ki67+	 4013 35791
6704	0	0	Ki67+	 4019 35846
6705	0	0	Ki67+	 4020 36245
6706	0	0	Ki67+	 4024 36201
6707	0	0	Ki67+	 4024 36295
6708	0	0	Ki67+	 4025 36161
6709	0	0	Ki67+	 4030 36127
6710	0	0	Ki67+	 4031 35802
6711	0	0	Ki67+	 4032 35782
6712	0	0	Ki67+	 4033 36220
6713	0	0	Ki67+	 4035 35887
6714	0	0	Ki67+	 4037 35764
6715	0	0	Ki67+	 4039 36095
6716	0	0	Ki67+	 4039 36271
6717	0	0	Ki67+	 4039 36329
6718	0	0	Ki67+	 4040 35848
6719	0	0	Ki67+	 4044 35661
6720	0	0	Ki67+	 4045 35832
6721	0	0	Ki67+	 4045 36244
6722	0	0	Ki67+	 4047 35683
6723	0	0	Ki67+	 4049 35747
6724	0	0	Ki67+	 4053 36173
6725	0	0	Ki67+	 4054 36146
6726	0	0	Ki67+	 4059 35874
6727	0	0	Ki67+	 4059 36281
6728	0	0	Ki67+	 4060 35723
6729	0	0	Ki67+	 4061 36263
6730	0	0	Ki67+	 4061 36313
6731	0	0	Ki67+	 4064 36158
6732	0	0	Ki67+	 4065 36217
6733	0	0	Ki67+	 4066 36066
6734	0	0	Ki67+	 4066 36196
6735	0	0	Ki67+	 4069 35803
6736	0	0	Ki67+	 4074 36104
6737	0	0	Ki67+	 4075 35778
6738	0	0	Ki67+	 4075 35841
6739	0	0	Ki67+	 4081 35709
6740	0	0	Ki67+	 4082 36094
6741	0	0	Ki67+	 4085 35821
6742	0	0	Ki67+	 4086 35575
6743	0	0	Ki67+	 4086 36243
6744	0	0	Ki67+	 4087 36208
6745	0	0	Ki67+	 4088 36183
6746	0	0	Ki67+	 4088 36272
6747	0	0	Ki67+	 4092 35729
6748	0	0	Ki67+	 4092 35880
6749	0	0	Ki67+	 4094 36053
6750	0	0	Ki67+	 4095 36321
6751	0	0	Ki67+	 4098 35811
6752	0	0	Ki67+	 4098 36294
6753	0	0	Ki67+	 4104 35864
6754	0	0	Ki67+	 4104 36212
6755	0	0	Ki67+	 4106 35561
6756	0	0	Ki67+	 4110 36160
6757	0	0	Ki67+	 4111 35999
6758	0	0	Ki67+	 4113 35890
6759	0	0	Ki67+	 4115 36252
6760	0	0	Ki67+	 4116 35543
6761	0	0	Ki67+	 4117 36129
6762	0	0	Ki67+	 4120 35912
6763	0	0	Ki67+	 4121 36319
6764	0	0	Ki67+	 4126 35781
6765	0	0	Ki67+	 4127 36074
6766	0	0	Ki67+	 4127 36184
6767	0	0	Ki67+	 4127 36310
6768	0	0	Ki67+	 4128 35724
6769	0	0	Ki67+	 4128 36109
6770	0	0	Ki67+	 4132 36288
6771	0	0	Ki67+	 4134 35571
6772	0	0	Ki67+	 4136 35552
6773	0	0	Ki67+	 4136 35855
6774	0	0	Ki67+	 4137 35815
6775	0	0	Ki67+	 4138 36273
6776	0	0	Ki67+	 4139 36150
6777	0	0	Ki67+	 4140 36007
6778	0	0	Ki67+	 3346 36608
6779	0	0	Ki67+	 3352 36538
6780	0	0	Ki67+	 3352 36576
6781	0	0	Ki67+	 3353 36714
6782	0	0	Ki67+	 3355 36747
6783	0	0	Ki67+	 3362 36694
6784	0	0	Ki67+	 3366 36520
6785	0	0	Ki67+	 3369 36353
6786	0	0	Ki67+	 3373 36763
6787	0	0	Ki67+	 3375 36569
6788	0	0	Ki67+	 3379 36397
6789	0	0	Ki67+	 3380 36734
6790	0	0	Ki67+	 3381 36720
6791	0	0	Ki67+	 3384 36442
6792	0	0	Ki67+	 3385 36601
6793	0	0	Ki67+	 3387 36668
6794	0	0	Ki67+	 3389 36769
6795	0	0	Ki67+	 3390 36579
6796	0	0	Ki67+	 3390 36620
6797	0	0	Ki67+	 3396 36536
6798	0	0	Ki67+	 3401 36356
6799	0	0	Ki67+	 3403 36653
6800	0	0	Ki67+	 3404 36736
6801	0	0	Ki67+	 3408 36428
6802	0	0	Ki67+	 3411 36575
6803	0	0	Ki67+	 3411 36692
6804	0	0	Ki67+	 3414 36437
6805	0	0	Ki67+	 3420 36664
6806	0	0	Ki67+	 3425 36467
6807	0	0	Ki67+	 3425 36557
6808	0	0	Ki67+	 3425 36684
6809	0	0	Ki67+	 3427 36498
6810	0	0	Ki67+	 3429 36359
6811	0	0	Ki67+	 3430 36530
6812	0	0	Ki67+	 3432 36731
6813	0	0	Ki67+	 3433 36662
6814	0	0	Ki67+	 3434 36751
6815	0	0	Ki67+	 3436 36702
6816	0	0	Ki67+	 3446 36443
6817	0	0	Ki67+	 3449 36534
6818	0	0	Ki67+	 3450 36650
6819	0	0	Ki67+	 3459 36737
6820	0	0	Ki67+	 3460 36391
6821	0	0	Ki67+	 3460 36431
6822	0	0	Ki67+	 3460 36495
6823	0	0	Ki67+	 3460 36685
6824	0	0	Ki67+	 3462 36749
6825	0	0	Ki67+	 3465 36545
6826	0	0	Ki67+	 3479 36391
6827	0	0	Ki67+	 3479 36521
6828	0	0	Ki67+	 3479 36714
6829	0	0	Ki67+	 3481 36638
6830	0	0	Ki67+	 3482 36499
6831	0	0	Ki67+	 3483 36678
6832	0	0	Ki67+	 3489 36695
6833	0	0	Ki67+	 3492 36468
6834	0	0	Ki67+	 3493 36515
6835	0	0	Ki67+	 3508 36337
6836	0	0	Ki67+	 3508 36497
6837	0	0	Ki67+	 3509 36656
6838	0	0	Ki67+	 3510 36449
6839	0	0	Ki67+	 3510 36726
6840	0	0	Ki67+	 3510 36751
6841	0	0	Ki67+	 3513 36414
6842	0	0	Ki67+	 3517 36359
6843	0	0	Ki67+	 3522 36492
6844	0	0	Ki67+	 3522 36760
6845	0	0	Ki67+	 3524 36700
6846	0	0	Ki67+	 3526 36390
6847	0	0	Ki67+	 3526 36523
6848	0	0	Ki67+	 3532 36493
6849	0	0	Ki67+	 3533 36709
6850	0	0	Ki67+	 3534 36446
6851	0	0	Ki67+	 3548 36483
6852	0	0	Ki67+	 3549 36456
6853	0	0	Ki67+	 3549 36672
6854	0	0	Ki67+	 3550 36526
6855	0	0	Ki67+	 3551 36358
6856	0	0	Ki67+	 3551 36685
6857	0	0	Ki67+	 3554 36737
6858	0	0	Ki67+	 3556 36401
6859	0	0	Ki67+	 3558 36757
6860	0	0	Ki67+	 3564 36449
6861	0	0	Ki67+	 3564 36785
6862	0	0	Ki67+	 3565 36423
6863	0	0	Ki67+	 3569 36554
6864	0	0	Ki67+	 3571 36526
6865	0	0	Ki67+	 3571 36741
6866	0	0	Ki67+	 3572 36368
6867	0	0	Ki67+	 3579 36730
6868	0	0	Ki67+	 3580 36405
6869	0	0	Ki67+	 3580 36750
6870	0	0	Ki67+	 3585 36489
6871	0	0	Ki67+	 3588 36450
6872	0	0	Ki67+	 3593 36509
6873	0	0	Ki67+	 3593 36706
6874	0	0	Ki67+	 3595 36356
6875	0	0	Ki67+	 3602 36478
6876	0	0	Ki67+	 3603 36365
6877	0	0	Ki67+	 3607 36734
6878	0	0	Ki67+	 3610 36653
6879	0	0	Ki67+	 3612 36532
6880	0	0	Ki67+	 3613 36421
6881	0	0	Ki67+	 3614 36471
6882	0	0	Ki67+	 3616 36448
6883	0	0	Ki67+	 3620 36496
6884	0	0	Ki67+	 3622 36400
6885	0	0	Ki67+	 3623 36364
6886	0	0	Ki67+	 3628 36516
6887	0	0	Ki67+	 3628 36674
6888	0	0	Ki67+	 3629 36757
6889	0	0	Ki67+	 3634 36704
6890	0	0	Ki67+	 3635 36348
6891	0	0	Ki67+	 3635 36584
6892	0	0	Ki67+	 3636 36554
6893	0	0	Ki67+	 3642 36627
6894	0	0	Ki67+	 3644 36470
6895	0	0	Ki67+	 3645 36726
6896	0	0	Ki67+	 3649 36672
6897	0	0	Ki67+	 3650 36380
6898	0	0	Ki67+	 3653 36597
6899	0	0	Ki67+	 3656 36521
6900	0	0	Ki67+	 3656 36764
6901	0	0	Ki67+	 3657 36427
6902	0	0	Ki67+	 3662 36704
6903	0	0	Ki67+	 3663 36485
6904	0	0	Ki67+	 3666 36450
6905	0	0	Ki67+	 3667 36540
6906	0	0	Ki67+	 3675 36727
6907	0	0	Ki67+	 3677 36394
6908	0	0	Ki67+	 3681 36407
6909	0	0	Ki67+	 3681 36585
6910	0	0	Ki67+	 3681 36670
6911	0	0	Ki67+	 3684 36696
6912	0	0	Ki67+	 3685 36485
6913	0	0	Ki67+	 3687 36572
6914	0	0	Ki67+	 3689 36638
6915	0	0	Ki67+	 3689 36760
6916	0	0	Ki67+	 3696 36366
6917	0	0	Ki67+	 3697 36613
6918	0	0	Ki67+	 3697 36691
6919	0	0	Ki67+	 3698 36528
6920	0	0	Ki67+	 3699 36556
6921	0	0	Ki67+	 3700 36728
6922	0	0	Ki67+	 3702 36576
6923	0	0	Ki67+	 3705 36414
6924	0	0	Ki67+	 3707 36361
6925	0	0	Ki67+	 3713 36489
6926	0	0	Ki67+	 3714 36442
6927	0	0	Ki67+	 3715 36545
6928	0	0	Ki67+	 3718 36775
6929	0	0	Ki67+	 3721 36570
6930	0	0	Ki67+	 3722 36618
6931	0	0	Ki67+	 3727 36693
6932	0	0	Ki67+	 3729 36552
6933	0	0	Ki67+	 3735 36413
6934	0	0	Ki67+	 3736 36585
6935	0	0	Ki67+	 3736 36701
6936	0	0	Ki67+	 3736 36742
6937	0	0	Ki67+	 3737 36349
6938	0	0	Ki67+	 3740 36454
6939	0	0	Ki67+	 3743 36499
6940	0	0	Ki67+	 3743 36597
6941	0	0	Ki67+	 3748 36479
6942	0	0	Ki67+	 3749 36761
6943	0	0	Ki67+	 3752 36676
6944	0	0	Ki67+	 3752 36705
6945	0	0	Ki67+	 3754 36362
6946	0	0	Ki67+	 3754 36610
6947	0	0	Ki67+	 3755 36432
6948	0	0	Ki67+	 3760 36337
6949	0	0	Ki67+	 3761 36527
6950	0	0	Ki67+	 3761 36569
6951	0	0	Ki67+	 3762 36498
6952	0	0	Ki67+	 3763 36379
6953	0	0	Ki67+	 3763 36461
6954	0	0	Ki67+	 3765 36720
6955	0	0	Ki67+	 3767 36357
6956	0	0	Ki67+	 3767 36647
6957	0	0	Ki67+	 3773 36734
6958	0	0	Ki67+	 3774 36402
6959	0	0	Ki67+	 3780 36552
6960	0	0	Ki67+	 3780 36582
6961	0	0	Ki67+	 3782 36422
6962	0	0	Ki67+	 3782 36472
6963	0	0	Ki67+	 3785 36732
6964	0	0	Ki67+	 3788 36506
6965	0	0	Ki67+	 3790 36401
6966	0	0	Ki67+	 3791 36756
6967	0	0	Ki67+	 3796 36622
6968	0	0	Ki67+	 3802 36653
6969	0	0	Ki67+	 3803 36672
6970	0	0	Ki67+	 3804 36339
6971	0	0	Ki67+	 3804 36382
6972	0	0	Ki67+	 3808 36530
6973	0	0	Ki67+	 3809 36697
6974	0	0	Ki67+	 3811 36588
6975	0	0	Ki67+	 3811 36753
6976	0	0	Ki67+	 3812 36500
6977	0	0	Ki67+	 3815 36424
6978	0	0	Ki67+	 3816 36571
6979	0	0	Ki67+	 3820 36445
6980	0	0	Ki67+	 3821 36338
6981	0	0	Ki67+	 3823 36710
6982	0	0	Ki67+	 3825 36669
6983	0	0	Ki67+	 3828 36482
6984	0	0	Ki67+	 3831 36619
6985	0	0	Ki67+	 3836 36528
6986	0	0	Ki67+	 3836 36555
6987	0	0	Ki67+	 3836 36749
6988	0	0	Ki67+	 3841 36401
6989	0	0	Ki67+	 3841 36463
6990	0	0	Ki67+	 3843 36371
6991	0	0	Ki67+	 3848 36667
6992	0	0	Ki67+	 3850 36634
6993	0	0	Ki67+	 3852 36699
6994	0	0	Ki67+	 3855 36551
6995	0	0	Ki67+	 3858 36488
6996	0	0	Ki67+	 3860 36593
6997	0	0	Ki67+	 3861 36446
6998	0	0	Ki67+	 3869 36685
6999	0	0	Ki67+	 3873 36391
7000	0	0	Ki67+	 3880 36731
7001	0	0	Ki67+	 3882 36477
7002	0	0	Ki67+	 3891 36370
7003	0	0	Ki67+	 3921 36346
7004	0	0	Ki67+	 3929 36590
7005	0	0	Ki67+	 3935 36529
7006	0	0	Ki67+	 3938 36639
7007	0	0	Ki67+	 3941 36460
7008	0	0	Ki67+	 3943 36573
7009	0	0	Ki67+	 3946 36679
7010	0	0	Ki67+	 3947 36733
7011	0	0	Ki67+	 3948 36489
7012	0	0	Ki67+	 3953 36397
7013	0	0	Ki67+	 3953 36424
7014	0	0	Ki67+	 3953 36592
7015	0	0	Ki67+	 3959 36352
7016	0	0	Ki67+	 3961 36549
7017	0	0	Ki67+	 3970 36503
7018	0	0	Ki67+	 3970 36592
7019	0	0	Ki67+	 3971 36467
7020	0	0	Ki67+	 3974 36694
7021	0	0	Ki67+	 3974 36717
7022	0	0	Ki67+	 3975 36572
7023	0	0	Ki67+	 3978 36653
7024	0	0	Ki67+	 3979 36543
7025	0	0	Ki67+	 3982 36366
7026	0	0	Ki67+	 3982 36625
7027	0	0	Ki67+	 3988 36550
7028	0	0	Ki67+	 3990 36727
7029	0	0	Ki67+	 3993 36508
7030	0	0	Ki67+	 3994 36485
7031	0	0	Ki67+	 4000 36422
7032	0	0	Ki67+	 4001 36393
7033	0	0	Ki67+	 4003 36519
7034	0	0	Ki67+	 4004 36460
7035	0	0	Ki67+	 4006 36684
7036	0	0	Ki67+	 4012 36339
7037	0	0	Ki67+	 4012 36373
7038	0	0	Ki67+	 4013 36472
7039	0	0	Ki67+	 4016 36533
7040	0	0	Ki67+	 4020 36417
7041	0	0	Ki67+	 4023 36342
7042	0	0	Ki67+	 4026 36578
7043	0	0	Ki67+	 4029 36392
7044	0	0	Ki67+	 4029 36606
7045	0	0	Ki67+	 4030 36507
7046	0	0	Ki67+	 4030 36622
7047	0	0	Ki67+	 4033 36657
7048	0	0	Ki67+	 4037 36358
7049	0	0	Ki67+	 4037 36687
7050	0	0	Ki67+	 4040 36462
7051	0	0	Ki67+	 4048 36622
7052	0	0	Ki67+	 4050 36537
7053	0	0	Ki67+	 4054 36437
7054	0	0	Ki67+	 4054 36570
7055	0	0	Ki67+	 4061 36407
7056	0	0	Ki67+	 4061 36609
7057	0	0	Ki67+	 4062 36376
7058	0	0	Ki67+	 4063 36486
7059	0	0	Ki67+	 4063 36585
7060	0	0	Ki67+	 4066 36520
7061	0	0	Ki67+	 4067 36348
7062	0	0	Ki67+	 4084 36657
7063	0	0	Ki67+	 4085 36675
7064	0	0	Ki67+	 4089 36365
7065	0	0	Ki67+	 4090 36577
7066	0	0	Ki67+	 4091 36556
7067	0	0	Ki67+	 4092 36393
7068	0	0	Ki67+	 4094 36539
7069	0	0	Ki67+	 4101 36606
7070	0	0	Ki67+	 4103 36360
7071	0	0	Ki67+	 4104 36645
7072	0	0	Ki67+	 4107 36581
7073	0	0	Ki67+	 4117 36588
7074	0	0	Ki67+	 4122 36460
7075	0	0	Ki67+	 4124 36371
7076	0	0	Ki67+	 4125 36607
7077	0	0	Ki67+	 4131 36405
7078	0	0	Ki67+	 4131 36442
7079	0	0	Ki67+	 4137 36517
7080	0	0	Ki67+	 4137 36548
7081	0	0	Ki67+	 3347 37747
7082	0	0	Ki67+	 3351 37829
7083	0	0	Ki67+	 3356 37867
7084	0	0	Ki67+	 3358 37774
7085	0	0	Ki67+	 3362 37653
7086	0	0	Ki67+	 3364 37915
7087	0	0	Ki67+	 3366 37531
7088	0	0	Ki67+	 3366 37595
7089	0	0	Ki67+	 3366 37794
7090	0	0	Ki67+	 3366 37832
7091	0	0	Ki67+	 3372 37775
7092	0	0	Ki67+	 3374 37880
7093	0	0	Ki67+	 3375 37626
7094	0	0	Ki67+	 3383 37790
7095	0	0	Ki67+	 3383 37824
7096	0	0	Ki67+	 3384 37636
7097	0	0	Ki67+	 3386 37604
7098	0	0	Ki67+	 3387 37561
7099	0	0	Ki67+	 3392 37589
7100	0	0	Ki67+	 3396 37674
7101	0	0	Ki67+	 3397 37854
7102	0	0	Ki67+	 3398 37762
7103	0	0	Ki67+	 3400 37804
7104	0	0	Ki67+	 3403 37924
7105	0	0	Ki67+	 3405 37572
7106	0	0	Ki67+	 3412 37618
7107	0	0	Ki67+	 3412 37821
7108	0	0	Ki67+	 3414 37714
7109	0	0	Ki67+	 3414 37917
7110	0	0	Ki67+	 3418 37647
7111	0	0	Ki67+	 3419 37777
7112	0	0	Ki67+	 3428 37915
7113	0	0	Ki67+	 3430 37564
7114	0	0	Ki67+	 3430 37717
7115	0	0	Ki67+	 3431 37668
7116	0	0	Ki67+	 3431 37799
7117	0	0	Ki67+	 3433 37554
7118	0	0	Ki67+	 3436 37589
7119	0	0	Ki67+	 3449 37774
7120	0	0	Ki67+	 3449 37890
7121	0	0	Ki67+	 3451 37792
7122	0	0	Ki67+	 3451 37807
7123	0	0	Ki67+	 3453 37579
7124	0	0	Ki67+	 3455 37713
7125	0	0	Ki67+	 3456 37631
7126	0	0	Ki67+	 3459 37746
7127	0	0	Ki67+	 3461 37696
7128	0	0	Ki67+	 3464 37926
7129	0	0	Ki67+	 3466 37867
7130	0	0	Ki67+	 3469 37664
7131	0	0	Ki67+	 3472 37738
7132	0	0	Ki67+	 3475 37885
7133	0	0	Ki67+	 3479 37650
7134	0	0	Ki67+	 3479 37840
7135	0	0	Ki67+	 3480 37592
7136	0	0	Ki67+	 3480 37690
7137	0	0	Ki67+	 3483 37935
7138	0	0	Ki67+	 3484 37770
7139	0	0	Ki67+	 3486 37607
7140	0	0	Ki67+	 3492 37717
7141	0	0	Ki67+	 3495 37569
7142	0	0	Ki67+	 3496 37533
7143	0	0	Ki67+	 3496 37636
7144	0	0	Ki67+	 3499 37891
7145	0	0	Ki67+	 3504 37734
7146	0	0	Ki67+	 3505 37596
7147	0	0	Ki67+	 3506 37836
7148	0	0	Ki67+	 3507 37856
7149	0	0	Ki67+	 3509 37764
7150	0	0	Ki67+	 3519 37918
7151	0	0	Ki67+	 3523 37579
7152	0	0	Ki67+	 3525 37725
7153	0	0	Ki67+	 3526 37666
7154	0	0	Ki67+	 3526 37874
7155	0	0	Ki67+	 3527 37546
7156	0	0	Ki67+	 3528 37619
7157	0	0	Ki67+	 3535 37709
7158	0	0	Ki67+	 3535 37838
7159	0	0	Ki67+	 3539 37603
7160	0	0	Ki67+	 3539 37685
7161	0	0	Ki67+	 3541 37727
7162	0	0	Ki67+	 3541 37742
7163	0	0	Ki67+	 3545 37582
7164	0	0	Ki67+	 3549 37613
7165	0	0	Ki67+	 3552 37902
7166	0	0	Ki67+	 3553 37875
7167	0	0	Ki67+	 3555 37700
7168	0	0	Ki67+	 3560 37863
7169	0	0	Ki67+	 3561 37647
7170	0	0	Ki67+	 3568 37661
7171	0	0	Ki67+	 3571 37806
7172	0	0	Ki67+	 3572 37589
7173	0	0	Ki67+	 3575 37736
7174	0	0	Ki67+	 3577 37823
7175	0	0	Ki67+	 3580 37689
7176	0	0	Ki67+	 3582 37871
7177	0	0	Ki67+	 3583 37618
7178	0	0	Ki67+	 3585 37729
7179	0	0	Ki67+	 3588 37771
7180	0	0	Ki67+	 3590 37839
7181	0	0	Ki67+	 3598 37664
7182	0	0	Ki67+	 3601 37557
7183	0	0	Ki67+	 3604 37708
7184	0	0	Ki67+	 3606 37759
7185	0	0	Ki67+	 3611 37632
7186	0	0	Ki67+	 3611 37800
7187	0	0	Ki67+	 3614 37651
7188	0	0	Ki67+	 3622 37734
7189	0	0	Ki67+	 3628 37680
7190	0	0	Ki67+	 3664 37609
7191	0	0	Ki67+	 3668 37655
7192	0	0	Ki67+	 3674 37620
7193	0	0	Ki67+	 3680 37778
7194	0	0	Ki67+	 3688 37605
7195	0	0	Ki67+	 3689 37587
7196	0	0	Ki67+	 3691 37704
7197	0	0	Ki67+	 3692 37664
7198	0	0	Ki67+	 3696 37837
7199	0	0	Ki67+	 3699 37789
7200	0	0	Ki67+	 3700 37359
7201	0	0	Ki67+	 3701 37595
7202	0	0	Ki67+	 3701 37733
7203	0	0	Ki67+	 3701 37761
7204	0	0	Ki67+	 3701 37908
7205	0	0	Ki67+	 3704 37677
7206	0	0	Ki67+	 3708 37821
7207	0	0	Ki67+	 3709 37808
7208	0	0	Ki67+	 3712 37647
7209	0	0	Ki67+	 3713 37884
7210	0	0	Ki67+	 3716 37904
7211	0	0	Ki67+	 3717 37851
7212	0	0	Ki67+	 3718 37772
7213	0	0	Ki67+	 3725 37715
7214	0	0	Ki67+	 3730 37616
7215	0	0	Ki67+	 3732 37668
7216	0	0	Ki67+	 3736 37775
7217	0	0	Ki67+	 3738 37738
7218	0	0	Ki67+	 3739 37629
7219	0	0	Ki67+	 3742 37335
7220	0	0	Ki67+	 3743 37922
7221	0	0	Ki67+	 3745 37808
7222	0	0	Ki67+	 3747 37401
7223	0	0	Ki67+	 3747 37881
7224	0	0	Ki67+	 3749 37844
7225	0	0	Ki67+	 3756 37698
7226	0	0	Ki67+	 3760 37919
7227	0	0	Ki67+	 3766 37898
7228	0	0	Ki67+	 3767 37818
7229	0	0	Ki67+	 3770 37447
7230	0	0	Ki67+	 3770 37698
7231	0	0	Ki67+	 3771 37740
7232	0	0	Ki67+	 3779 37856
7233	0	0	Ki67+	 3780 37815
7234	0	0	Ki67+	 3781 37347
7235	0	0	Ki67+	 3781 37887
7236	0	0	Ki67+	 3782 37363
7237	0	0	Ki67+	 3786 37792
7238	0	0	Ki67+	 3789 37766
7239	0	0	Ki67+	 3790 37935
7240	0	0	Ki67+	 3795 37391
7241	0	0	Ki67+	 3797 37830
7242	0	0	Ki67+	 3804 37930
7243	0	0	Ki67+	 3806 37866
7244	0	0	Ki67+	 3808 37360
7245	0	0	Ki67+	 3809 37431
7246	0	0	Ki67+	 3813 37740
7247	0	0	Ki67+	 3813 37832
7248	0	0	Ki67+	 3818 37808
7249	0	0	Ki67+	 3819 37379
7250	0	0	Ki67+	 3820 37467
7251	0	0	Ki67+	 3821 37775
7252	0	0	Ki67+	 3822 37336
7253	0	0	Ki67+	 3824 37898
7254	0	0	Ki67+	 3825 37448
7255	0	0	Ki67+	 3835 37418
7256	0	0	Ki67+	 3837 37535
7257	0	0	Ki67+	 3841 37494
7258	0	0	Ki67+	 3845 37443
7259	0	0	Ki67+	 3850 37859
7260	0	0	Ki67+	 3852 37934
7261	0	0	Ki67+	 3855 37390
7262	0	0	Ki67+	 3857 37454
7263	0	0	Ki67+	 3858 37373
7264	0	0	Ki67+	 3865 37525
7265	0	0	Ki67+	 3870 37439
7266	0	0	Ki67+	 3872 37361
7267	0	0	Ki67+	 3876 37897
7268	0	0	Ki67+	 3885 37380
7269	0	0	Ki67+	 3888 37451
7270	0	0	Ki67+	 3888 37511
7271	0	0	Ki67+	 3889 37414
7272	0	0	Ki67+	 3889 37475
7273	0	0	Ki67+	 3890 37563
7274	0	0	Ki67+	 3890 37863
7275	0	0	Ki67+	 3894 37589
7276	0	0	Ki67+	 3895 37821
7277	0	0	Ki67+	 3901 37437
7278	0	0	Ki67+	 3901 37522
7279	0	0	Ki67+	 3901 37554
7280	0	0	Ki67+	 3907 37410
7281	0	0	Ki67+	 3910 37880
7282	0	0	Ki67+	 3913 37853
7283	0	0	Ki67+	 3915 37355
7284	0	0	Ki67+	 3915 37831
7285	0	0	Ki67+	 3918 37489
7286	0	0	Ki67+	 3919 37446
7287	0	0	Ki67+	 3922 37580
7288	0	0	Ki67+	 3923 37508
7289	0	0	Ki67+	 3923 37891
7290	0	0	Ki67+	 3925 37914
7291	0	0	Ki67+	 3927 37555
7292	0	0	Ki67+	 3931 37386
7293	0	0	Ki67+	 3935 37436
7294	0	0	Ki67+	 3938 37569
7295	0	0	Ki67+	 3939 37345
7296	0	0	Ki67+	 3939 37462
7297	0	0	Ki67+	 3939 37480
7298	0	0	Ki67+	 3939 37535
7299	0	0	Ki67+	 3943 37650
7300	0	0	Ki67+	 3947 37443
7301	0	0	Ki67+	 3949 37669
7302	0	0	Ki67+	 3949 37856
7303	0	0	Ki67+	 3954 37894
7304	0	0	Ki67+	 3955 37876
7305	0	0	Ki67+	 3957 37432
7306	0	0	Ki67+	 3957 37921
7307	0	0	Ki67+	 3960 37357
7308	0	0	Ki67+	 3965 37511
7309	0	0	Ki67+	 3966 37542
7310	0	0	Ki67+	 3967 37459
7311	0	0	Ki67+	 3968 37588
7312	0	0	Ki67+	 3969 37617
7313	0	0	Ki67+	 3971 37568
7314	0	0	Ki67+	 3976 37385
7315	0	0	Ki67+	 3976 37467
7316	0	0	Ki67+	 3978 37496
7317	0	0	Ki67+	 3981 37482
7318	0	0	Ki67+	 3981 37626
7319	0	0	Ki67+	 3982 37404
7320	0	0	Ki67+	 3985 37913
7321	0	0	Ki67+	 3987 37650
7322	0	0	Ki67+	 3988 37360
7323	0	0	Ki67+	 3989 37468
7324	0	0	Ki67+	 3991 37376
7325	0	0	Ki67+	 3993 37424
7326	0	0	Ki67+	 3993 37607
7327	0	0	Ki67+	 3996 37877
7328	0	0	Ki67+	 4001 37510
7329	0	0	Ki67+	 4004 37560
7330	0	0	Ki67+	 4009 37458
7331	0	0	Ki67+	 4011 37339
7332	0	0	Ki67+	 4013 37382
7333	0	0	Ki67+	 4013 37680
7334	0	0	Ki67+	 4014 37705
7335	0	0	Ki67+	 4016 37587
7336	0	0	Ki67+	 4020 37641
7337	0	0	Ki67+	 4022 37562
7338	0	0	Ki67+	 4023 37611
7339	0	0	Ki67+	 4025 37903
7340	0	0	Ki67+	 4025 37923
7341	0	0	Ki67+	 4026 37733
7342	0	0	Ki67+	 4027 37448
7343	0	0	Ki67+	 4037 37341
7344	0	0	Ki67+	 4038 37361
7345	0	0	Ki67+	 4045 37460
7346	0	0	Ki67+	 4047 37392
7347	0	0	Ki67+	 4047 37565
7348	0	0	Ki67+	 4050 37422
7349	0	0	Ki67+	 4053 37436
7350	0	0	Ki67+	 4053 37580
7351	0	0	Ki67+	 4054 37637
7352	0	0	Ki67+	 4059 37592
7353	0	0	Ki67+	 4060 37660
7354	0	0	Ki67+	 4060 37704
7355	0	0	Ki67+	 4066 37766
7356	0	0	Ki67+	 4069 37348
7357	0	0	Ki67+	 4069 37444
7358	0	0	Ki67+	 4074 37329
7359	0	0	Ki67+	 4079 37662
7360	0	0	Ki67+	 4086 37414
7361	0	0	Ki67+	 4088 37735
7362	0	0	Ki67+	 4096 37360
7363	0	0	Ki67+	 4096 37724
7364	0	0	Ki67+	 4098 37621
7365	0	0	Ki67+	 4102 37447
7366	0	0	Ki67+	 4107 37395
7367	0	0	Ki67+	 4108 37691
7368	0	0	Ki67+	 4112 37650
7369	0	0	Ki67+	 4114 37332
7370	0	0	Ki67+	 4114 37746
7371	0	0	Ki67+	 4116 37556
7372	0	0	Ki67+	 4116 37734
7373	0	0	Ki67+	 4117 37358
7374	0	0	Ki67+	 4118 37619
7375	0	0	Ki67+	 4128 37414
7376	0	0	Ki67+	 4128 37784
7377	0	0	Ki67+	 4129 37388
7378	0	0	Ki67+	 4131 37359
7379	0	0	Ki67+	 4131 37749
7380	0	0	Ki67+	 4132 37663
7381	0	0	Ki67+	 4132 37680
7382	0	0	Ki67+	 4135 37322
7383	0	0	Ki67+	 4138 37430
7384	0	0	Ki67+	 4139 37786
7385	0	0	Ki67+	 4143 37742
7386	0	0	Ki67+	 3347 38065
7387	0	0	Ki67+	 3351 37986
7388	0	0	Ki67+	 3353 37938
7389	0	0	Ki67+	 3354 38347
7390	0	0	Ki67+	 3364 38076
7391	0	0	Ki67+	 3366 38108
7392	0	0	Ki67+	 3370 38423
7393	0	0	Ki67+	 3374 37954
7394	0	0	Ki67+	 3374 38388
7395	0	0	Ki67+	 3376 37942
7396	0	0	Ki67+	 3378 38049
7397	0	0	Ki67+	 3383 38345
7398	0	0	Ki67+	 3383 38395
7399	0	0	Ki67+	 3384 38003
7400	0	0	Ki67+	 3393 37948
7401	0	0	Ki67+	 3398 38127
7402	0	0	Ki67+	 3400 38093
7403	0	0	Ki67+	 3400 38419
7404	0	0	Ki67+	 3403 38293
7405	0	0	Ki67+	 3404 38046
7406	0	0	Ki67+	 3407 37990
7407	0	0	Ki67+	 3409 38013
7408	0	0	Ki67+	 3412 38391
7409	0	0	Ki67+	 3425 37957
7410	0	0	Ki67+	 3429 38270
7411	0	0	Ki67+	 3431 38077
7412	0	0	Ki67+	 3437 37989
7413	0	0	Ki67+	 3438 38354
7414	0	0	Ki67+	 3443 38267
7415	0	0	Ki67+	 3450 38046
7416	0	0	Ki67+	 3456 38411
7417	0	0	Ki67+	 3457 38034
7418	0	0	Ki67+	 3461 37977
7419	0	0	Ki67+	 3462 38346
7420	0	0	Ki67+	 3463 38305
7421	0	0	Ki67+	 3467 37966
7422	0	0	Ki67+	 3469 38384
7423	0	0	Ki67+	 3470 38481
7424	0	0	Ki67+	 3471 38245
7425	0	0	Ki67+	 3478 38010
7426	0	0	Ki67+	 3480 38237
7427	0	0	Ki67+	 3481 38350
7428	0	0	Ki67+	 3483 38218
7429	0	0	Ki67+	 3488 38188
7430	0	0	Ki67+	 3491 38487
7431	0	0	Ki67+	 3494 38472
7432	0	0	Ki67+	 3500 38301
7433	0	0	Ki67+	 3504 38165
7434	0	0	Ki67+	 3508 38247
7435	0	0	Ki67+	 3510 38373
7436	0	0	Ki67+	 3511 38346
7437	0	0	Ki67+	 3514 38390
7438	0	0	Ki67+	 3521 38185
7439	0	0	Ki67+	 3521 38423
7440	0	0	Ki67+	 3525 38273
7441	0	0	Ki67+	 3532 38131
7442	0	0	Ki67+	 3532 38335
7443	0	0	Ki67+	 3539 38242
7444	0	0	Ki67+	 3539 38485
7445	0	0	Ki67+	 3540 38397
7446	0	0	Ki67+	 3546 38165
7447	0	0	Ki67+	 3547 38359
7448	0	0	Ki67+	 3548 38436
7449	0	0	Ki67+	 3550 38114
7450	0	0	Ki67+	 3550 38254
7451	0	0	Ki67+	 3555 38316
7452	0	0	Ki67+	 3555 38645
7453	0	0	Ki67+	 3561 38087
7454	0	0	Ki67+	 3562 38694
7455	0	0	Ki67+	 3564 38232
7456	0	0	Ki67+	 3570 38399
7457	0	0	Ki67+	 3573 38266
7458	0	0	Ki67+	 3574 38053
7459	0	0	Ki67+	 3575 38369
7460	0	0	Ki67+	 3579 38209
7461	0	0	Ki67+	 3579 38693
7462	0	0	Ki67+	 3580 38126
7463	0	0	Ki67+	 3580 38187
7464	0	0	Ki67+	 3582 38107
7465	0	0	Ki67+	 3584 38153
7466	0	0	Ki67+	 3585 38431
7467	0	0	Ki67+	 3586 37999
7468	0	0	Ki67+	 3587 38353
7469	0	0	Ki67+	 3588 38231
7470	0	0	Ki67+	 3588 38267
7471	0	0	Ki67+	 3591 38076
7472	0	0	Ki67+	 3593 38336
7473	0	0	Ki67+	 3600 38030
7474	0	0	Ki67+	 3602 38192
7475	0	0	Ki67+	 3603 37983
7476	0	0	Ki67+	 3606 38378
7477	0	0	Ki67+	 3610 38291
7478	0	0	Ki67+	 3610 38308
7479	0	0	Ki67+	 3611 38082
7480	0	0	Ki67+	 3612 38262
7481	0	0	Ki67+	 3612 38339
7482	0	0	Ki67+	 3614 38056
7483	0	0	Ki67+	 3615 38099
7484	0	0	Ki67+	 3615 38126
7485	0	0	Ki67+	 3615 38695
7486	0	0	Ki67+	 3617 38179
7487	0	0	Ki67+	 3617 38416
7488	0	0	Ki67+	 3621 37941
7489	0	0	Ki67+	 3623 38237
7490	0	0	Ki67+	 3623 38652
7491	0	0	Ki67+	 3625 38012
7492	0	0	Ki67+	 3625 38705
7493	0	0	Ki67+	 3626 38668
7494	0	0	Ki67+	 3628 38269
7495	0	0	Ki67+	 3629 38363
7496	0	0	Ki67+	 3631 38434
7497	0	0	Ki67+	 3633 38159
7498	0	0	Ki67+	 3636 38278
7499	0	0	Ki67+	 3638 38394
7500	0	0	Ki67+	 3643 38217
7501	0	0	Ki67+	 3644 38239
7502	0	0	Ki67+	 3648 38198
7503	0	0	Ki67+	 3648 38662
7504	0	0	Ki67+	 3649 38100
7505	0	0	Ki67+	 3650 38002
7506	0	0	Ki67+	 3651 37982
7507	0	0	Ki67+	 3651 38054
7508	0	0	Ki67+	 3652 38017
7509	0	0	Ki67+	 3655 38077
7510	0	0	Ki67+	 3655 38385
7511	0	0	Ki67+	 3658 38342
7512	0	0	Ki67+	 3659 38704
7513	0	0	Ki67+	 3661 38159
7514	0	0	Ki67+	 3662 37955
7515	0	0	Ki67+	 3663 38109
7516	0	0	Ki67+	 3665 38228
7517	0	0	Ki67+	 3665 38668
7518	0	0	Ki67+	 3667 38271
7519	0	0	Ki67+	 3668 38197
7520	0	0	Ki67+	 3668 38307
7521	0	0	Ki67+	 3674 38043
7522	0	0	Ki67+	 3677 38160
7523	0	0	Ki67+	 3677 38589
7524	0	0	Ki67+	 3678 38234
7525	0	0	Ki67+	 3682 37944
7526	0	0	Ki67+	 3684 38354
7527	0	0	Ki67+	 3686 38274
7528	0	0	Ki67+	 3686 38683
7529	0	0	Ki67+	 3686 38721
7530	0	0	Ki67+	 3687 37975
7531	0	0	Ki67+	 3687 38336
7532	0	0	Ki67+	 3691 38645
7533	0	0	Ki67+	 3693 38147
7534	0	0	Ki67+	 3695 37947
7535	0	0	Ki67+	 3695 37990
7536	0	0	Ki67+	 3695 38127
7537	0	0	Ki67+	 3696 38098
7538	0	0	Ki67+	 3701 38205
7539	0	0	Ki67+	 3704 37972
7540	0	0	Ki67+	 3705 38194
7541	0	0	Ki67+	 3706 38074
7542	0	0	Ki67+	 3708 38377
7543	0	0	Ki67+	 3709 38248
7544	0	0	Ki67+	 3714 38354
7545	0	0	Ki67+	 3715 38043
7546	0	0	Ki67+	 3716 38628
7547	0	0	Ki67+	 3719 38274
7548	0	0	Ki67+	 3720 38294
7549	0	0	Ki67+	 3721 37995
7550	0	0	Ki67+	 3723 38328
7551	0	0	Ki67+	 3726 38585
7552	0	0	Ki67+	 3728 38138
7553	0	0	Ki67+	 3728 38218
7554	0	0	Ki67+	 3734 38025
7555	0	0	Ki67+	 3738 38103
7556	0	0	Ki67+	 3738 38246
7557	0	0	Ki67+	 3738 38329
7558	0	0	Ki67+	 3739 37948
7559	0	0	Ki67+	 3739 37977
7560	0	0	Ki67+	 3739 38665
7561	0	0	Ki67+	 3740 38152
7562	0	0	Ki67+	 3744 38075
7563	0	0	Ki67+	 3744 38216
7564	0	0	Ki67+	 3747 38174
7565	0	0	Ki67+	 3747 38729
7566	0	0	Ki67+	 3750 38115
7567	0	0	Ki67+	 3750 38673
7568	0	0	Ki67+	 3752 38262
7569	0	0	Ki67+	 3754 38030
7570	0	0	Ki67+	 3755 38349
7571	0	0	Ki67+	 3755 38650
7572	0	0	Ki67+	 3759 38279
7573	0	0	Ki67+	 3761 38580
7574	0	0	Ki67+	 3762 37941
7575	0	0	Ki67+	 3763 38613
7576	0	0	Ki67+	 3765 38653
7577	0	0	Ki67+	 3766 38031
7578	0	0	Ki67+	 3769 38092
7579	0	0	Ki67+	 3769 38212
7580	0	0	Ki67+	 3771 38176
7581	0	0	Ki67+	 3773 38001
7582	0	0	Ki67+	 3773 38146
7583	0	0	Ki67+	 3774 38059
7584	0	0	Ki67+	 3775 37937
7585	0	0	Ki67+	 3777 38239
7586	0	0	Ki67+	 3778 38103
7587	0	0	Ki67+	 3780 38164
7588	0	0	Ki67+	 3781 37977
7589	0	0	Ki67+	 3784 38614
7590	0	0	Ki67+	 3787 38054
7591	0	0	Ki67+	 3788 38035
7592	0	0	Ki67+	 3788 38301
7593	0	0	Ki67+	 3791 38085
7594	0	0	Ki67+	 3791 38598
7595	0	0	Ki67+	 3796 38002
7596	0	0	Ki67+	 3800 37984
7597	0	0	Ki67+	 3800 38206
7598	0	0	Ki67+	 3800 38528
7599	0	0	Ki67+	 3801 38543
7600	0	0	Ki67+	 3801 38595
7601	0	0	Ki67+	 3802 38087
7602	0	0	Ki67+	 3805 38182
7603	0	0	Ki67+	 3805 38258
7604	0	0	Ki67+	 3805 38328
7605	0	0	Ki67+	 3805 38627
7606	0	0	Ki67+	 3807 37946
7607	0	0	Ki67+	 3807 38612
7608	0	0	Ki67+	 3809 38158
7609	0	0	Ki67+	 3814 38097
7610	0	0	Ki67+	 3814 38667
7611	0	0	Ki67+	 3817 37983
7612	0	0	Ki67+	 3817 38362
7613	0	0	Ki67+	 3818 38066
7614	0	0	Ki67+	 3822 38733
7615	0	0	Ki67+	 3824 38015
7616	0	0	Ki67+	 3825 38229
7617	0	0	Ki67+	 3825 38350
7618	0	0	Ki67+	 3825 38566
7619	0	0	Ki67+	 3829 37960
7620	0	0	Ki67+	 3831 38134
7621	0	0	Ki67+	 3831 38683
7622	0	0	Ki67+	 3833 38284
7623	0	0	Ki67+	 3833 38311
7624	0	0	Ki67+	 3838 38176
7625	0	0	Ki67+	 3838 38294
7626	0	0	Ki67+	 3845 38011
7627	0	0	Ki67+	 3847 37993
7628	0	0	Ki67+	 3847 38119
7629	0	0	Ki67+	 3847 38340
7630	0	0	Ki67+	 3848 38039
7631	0	0	Ki67+	 3849 38631
7632	0	0	Ki67+	 3850 38305
7633	0	0	Ki67+	 3850 38591
7634	0	0	Ki67+	 3854 38159
7635	0	0	Ki67+	 3854 38705
7636	0	0	Ki67+	 3855 38067
7637	0	0	Ki67+	 3855 38286
7638	0	0	Ki67+	 3857 38550
7639	0	0	Ki67+	 3858 38241
7640	0	0	Ki67+	 3859 38211
7641	0	0	Ki67+	 3859 38654
7642	0	0	Ki67+	 3862 38327
7643	0	0	Ki67+	 3865 38360
7644	0	0	Ki67+	 3865 38718
7645	0	0	Ki67+	 3867 38130
7646	0	0	Ki67+	 3867 38591
7647	0	0	Ki67+	 3870 37984
7648	0	0	Ki67+	 3870 38626
7649	0	0	Ki67+	 3870 38698
7650	0	0	Ki67+	 3871 38342
7651	0	0	Ki67+	 3872 38612
7652	0	0	Ki67+	 3873 38297
7653	0	0	Ki67+	 3874 38003
7654	0	0	Ki67+	 3875 38045
7655	0	0	Ki67+	 3875 38264
7656	0	0	Ki67+	 3878 38714
7657	0	0	Ki67+	 3879 38090
7658	0	0	Ki67+	 3879 38172
7659	0	0	Ki67+	 3882 38530
7660	0	0	Ki67+	 3883 38238
7661	0	0	Ki67+	 3884 38030
7662	0	0	Ki67+	 3887 38375
7663	0	0	Ki67+	 3889 38568
7664	0	0	Ki67+	 3892 38669
7665	0	0	Ki67+	 3894 37947
7666	0	0	Ki67+	 3894 38199
7667	0	0	Ki67+	 3896 38650
7668	0	0	Ki67+	 3897 38029
7669	0	0	Ki67+	 3897 38338
7670	0	0	Ki67+	 3899 38004
7671	0	0	Ki67+	 3900 38314
7672	0	0	Ki67+	 3900 38593
7673	0	0	Ki67+	 3901 38121
7674	0	0	Ki67+	 3907 38275
7675	0	0	Ki67+	 3909 38574
7676	0	0	Ki67+	 3910 38214
7677	0	0	Ki67+	 3911 38692
7678	0	0	Ki67+	 3915 38630
7679	0	0	Ki67+	 3918 38154
7680	0	0	Ki67+	 3919 38182
7681	0	0	Ki67+	 3921 38236
7682	0	0	Ki67+	 3922 38128
7683	0	0	Ki67+	 3924 38077
7684	0	0	Ki67+	 3924 38401
7685	0	0	Ki67+	 3925 37989
7686	0	0	Ki67+	 3926 38037
7687	0	0	Ki67+	 3926 38339
7688	0	0	Ki67+	 3927 38272
7689	0	0	Ki67+	 3929 38726
7690	0	0	Ki67+	 3931 38701
7691	0	0	Ki67+	 3933 38197
7692	0	0	Ki67+	 3933 38616
7693	0	0	Ki67+	 3938 38093
7694	0	0	Ki67+	 3938 38664
7695	0	0	Ki67+	 3942 38246
7696	0	0	Ki67+	 3943 38104
7697	0	0	Ki67+	 3945 38278
7698	0	0	Ki67+	 3947 37964
7699	0	0	Ki67+	 3949 38063
7700	0	0	Ki67+	 3949 38310
7701	0	0	Ki67+	 3951 38655
7702	0	0	Ki67+	 3952 38592
7703	0	0	Ki67+	 3954 38141
7704	0	0	Ki67+	 3954 38174
7705	0	0	Ki67+	 3954 38608
7706	0	0	Ki67+	 3955 38679
7707	0	0	Ki67+	 3956 38721
7708	0	0	Ki67+	 3958 38185
7709	0	0	Ki67+	 3960 38358
7710	0	0	Ki67+	 3960 38416
7711	0	0	Ki67+	 3961 38127
7712	0	0	Ki67+	 3961 38214
7713	0	0	Ki67+	 3965 38068
7714	0	0	Ki67+	 3971 38295
7715	0	0	Ki67+	 3972 38333
7716	0	0	Ki67+	 3973 38271
7717	0	0	Ki67+	 3974 38188
7718	0	0	Ki67+	 3977 38125
7719	0	0	Ki67+	 3977 38626
7720	0	0	Ki67+	 3978 37937
7721	0	0	Ki67+	 3979 38584
7722	0	0	Ki67+	 3982 38228
7723	0	0	Ki67+	 3983 38073
7724	0	0	Ki67+	 3986 38156
7725	0	0	Ki67+	 3986 38394
7726	0	0	Ki67+	 3986 38430
7727	0	0	Ki67+	 3987 37972
7728	0	0	Ki67+	 3992 38098
7729	0	0	Ki67+	 3993 38568
7730	0	0	Ki67+	 3995 38217
7731	0	0	Ki67+	 3995 38330
7732	0	0	Ki67+	 3995 38664
7733	0	0	Ki67+	 3996 38147
7734	0	0	Ki67+	 3997 38119
7735	0	0	Ki67+	 4000 38603
7736	0	0	Ki67+	 4002 38249
7737	0	0	Ki67+	 4002 38268
7738	0	0	Ki67+	 4003 38039
7739	0	0	Ki67+	 4006 38238
7740	0	0	Ki67+	 4008 38053
7741	0	0	Ki67+	 4009 38020
7742	0	0	Ki67+	 4010 38084
7743	0	0	Ki67+	 4010 38733
7744	0	0	Ki67+	 4014 38228
7745	0	0	Ki67+	 4014 38361
7746	0	0	Ki67+	 4015 38177
7747	0	0	Ki67+	 4015 38384
7748	0	0	Ki67+	 4015 38702
7749	0	0	Ki67+	 4022 38135
7750	0	0	Ki67+	 4023 38249
7751	0	0	Ki67+	 4023 38271
7752	0	0	Ki67+	 4024 38576
7753	0	0	Ki67+	 4026 38313
7754	0	0	Ki67+	 4028 38334
7755	0	0	Ki67+	 4028 38360
7756	0	0	Ki67+	 4030 38405
7757	0	0	Ki67+	 4030 38620
7758	0	0	Ki67+	 4038 38177
7759	0	0	Ki67+	 4041 38071
7760	0	0	Ki67+	 4041 38437
7761	0	0	Ki67+	 4041 38704
7762	0	0	Ki67+	 4042 38092
7763	0	0	Ki67+	 4044 38036
7764	0	0	Ki67+	 4045 38019
7765	0	0	Ki67+	 4045 38383
7766	0	0	Ki67+	 4045 38719
7767	0	0	Ki67+	 4049 38667
7768	0	0	Ki67+	 4052 38047
7769	0	0	Ki67+	 4052 38416
7770	0	0	Ki67+	 4055 38601
7771	0	0	Ki67+	 4055 38653
7772	0	0	Ki67+	 4056 38629
7773	0	0	Ki67+	 4058 38081
7774	0	0	Ki67+	 4062 38064
7775	0	0	Ki67+	 4062 38299
7776	0	0	Ki67+	 4062 38333
7777	0	0	Ki67+	 4067 38359
7778	0	0	Ki67+	 4067 38467
7779	0	0	Ki67+	 4069 38254
7780	0	0	Ki67+	 4074 38673
7781	0	0	Ki67+	 4077 38298
7782	0	0	Ki67+	 4077 38616
7783	0	0	Ki67+	 4078 38283
7784	0	0	Ki67+	 4083 38713
7785	0	0	Ki67+	 4084 38232
7786	0	0	Ki67+	 4084 38384
7787	0	0	Ki67+	 4090 38446
7788	0	0	Ki67+	 4090 38687
7789	0	0	Ki67+	 4093 38733
7790	0	0	Ki67+	 4094 38339
7791	0	0	Ki67+	 4095 38482
7792	0	0	Ki67+	 4095 38675
7793	0	0	Ki67+	 4100 38409
7794	0	0	Ki67+	 4100 38708
7795	0	0	Ki67+	 4104 38320
7796	0	0	Ki67+	 4105 38117
7797	0	0	Ki67+	 4106 38443
7798	0	0	Ki67+	 4108 38370
7799	0	0	Ki67+	 4109 38402
7800	0	0	Ki67+	 4112 38562
7801	0	0	Ki67+	 4115 38640
7802	0	0	Ki67+	 4116 38194
7803	0	0	Ki67+	 4117 38016
7804	0	0	Ki67+	 4120 38296
7805	0	0	Ki67+	 4121 37982
7806	0	0	Ki67+	 4121 38351
7807	0	0	Ki67+	 4121 38702
7808	0	0	Ki67+	 4126 38263
7809	0	0	Ki67+	 4127 38050
7810	0	0	Ki67+	 4128 38384
7811	0	0	Ki67+	 4131 38495
7812	0	0	Ki67+	 4133 38297
7813	0	0	Ki67+	 4135 38422
7814	0	0	Ki67+	 4137 38169
7815	0	0	Ki67+	 4137 38366
7816	0	0	Ki67+	 4137 38669
7817	0	0	Ki67+	 4138 38474
7818	0	0	Ki67+	 4139 38341
7819	0	0	Ki67+	 4139 38724
7820	0	0	Ki67+	 4143 38017
7821	0	0	Ki67+	 3346 39272
7822	0	0	Ki67+	 3351 39210
7823	0	0	Ki67+	 3351 39304
7824	0	0	Ki67+	 3362 38900
7825	0	0	Ki67+	 3362 39350
7826	0	0	Ki67+	 3365 38991
7827	0	0	Ki67+	 3367 38943
7828	0	0	Ki67+	 3370 39253
7829	0	0	Ki67+	 3371 39378
7830	0	0	Ki67+	 3372 39227
7831	0	0	Ki67+	 3373 38839
7832	0	0	Ki67+	 3374 39188
7833	0	0	Ki67+	 3376 39315
7834	0	0	Ki67+	 3378 39341
7835	0	0	Ki67+	 3379 38900
7836	0	0	Ki67+	 3381 38817
7837	0	0	Ki67+	 3385 38872
7838	0	0	Ki67+	 3390 39200
7839	0	0	Ki67+	 3392 39235
7840	0	0	Ki67+	 3392 39262
7841	0	0	Ki67+	 3395 39380
7842	0	0	Ki67+	 3398 39016
7843	0	0	Ki67+	 3401 38830
7844	0	0	Ki67+	 3402 38847
7845	0	0	Ki67+	 3404 38992
7846	0	0	Ki67+	 3411 38856
7847	0	0	Ki67+	 3415 39345
7848	0	0	Ki67+	 3425 38805
7849	0	0	Ki67+	 3427 39290
7850	0	0	Ki67+	 3435 38842
7851	0	0	Ki67+	 3439 39003
7852	0	0	Ki67+	 3440 38962
7853	0	0	Ki67+	 3446 38815
7854	0	0	Ki67+	 3446 39016
7855	0	0	Ki67+	 3453 38843
7856	0	0	Ki67+	 3454 38983
7857	0	0	Ki67+	 3454 39153
7858	0	0	Ki67+	 3463 38867
7859	0	0	Ki67+	 3468 38825
7860	0	0	Ki67+	 3469 38844
7861	0	0	Ki67+	 3469 38920
7862	0	0	Ki67+	 3471 38891
7863	0	0	Ki67+	 3471 39425
7864	0	0	Ki67+	 3472 38942
7865	0	0	Ki67+	 3474 39229
7866	0	0	Ki67+	 3480 39504
7867	0	0	Ki67+	 3481 38967
7868	0	0	Ki67+	 3483 38837
7869	0	0	Ki67+	 3487 38855
7870	0	0	Ki67+	 3488 38797
7871	0	0	Ki67+	 3490 39502
7872	0	0	Ki67+	 3496 38827
7873	0	0	Ki67+	 3504 38956
7874	0	0	Ki67+	 3505 38787
7875	0	0	Ki67+	 3507 38879
7876	0	0	Ki67+	 3512 38982
7877	0	0	Ki67+	 3512 39303
7878	0	0	Ki67+	 3518 38813
7879	0	0	Ki67+	 3520 38833
7880	0	0	Ki67+	 3522 38891
7881	0	0	Ki67+	 3526 38913
7882	0	0	Ki67+	 3533 39361
7883	0	0	Ki67+	 3539 39008
7884	0	0	Ki67+	 3540 38982
7885	0	0	Ki67+	 3541 38772
7886	0	0	Ki67+	 3541 39255
7887	0	0	Ki67+	 3547 39025
7888	0	0	Ki67+	 3569 39022
7889	0	0	Ki67+	 3576 39184
7890	0	0	Ki67+	 3578 39364
7891	0	0	Ki67+	 3601 38759
7892	0	0	Ki67+	 3607 39233
7893	0	0	Ki67+	 3612 38881
7894	0	0	Ki67+	 3613 38827
7895	0	0	Ki67+	 3615 38849
7896	0	0	Ki67+	 3620 39243
7897	0	0	Ki67+	 3631 39372
7898	0	0	Ki67+	 3634 39286
7899	0	0	Ki67+	 3635 38899
7900	0	0	Ki67+	 3640 39500
7901	0	0	Ki67+	 3641 38934
7902	0	0	Ki67+	 3643 38856
7903	0	0	Ki67+	 3643 38874
7904	0	0	Ki67+	 3644 39462
7905	0	0	Ki67+	 3648 38948
7906	0	0	Ki67+	 3650 39074
7907	0	0	Ki67+	 3657 39238
7908	0	0	Ki67+	 3665 38941
7909	0	0	Ki67+	 3667 39130
7910	0	0	Ki67+	 3669 38971
7911	0	0	Ki67+	 3670 39260
7912	0	0	Ki67+	 3673 38898
7913	0	0	Ki67+	 3673 39050
7914	0	0	Ki67+	 3674 39092
7915	0	0	Ki67+	 3679 39019
7916	0	0	Ki67+	 3680 38747
7917	0	0	Ki67+	 3683 39463
7918	0	0	Ki67+	 3684 39276
7919	0	0	Ki67+	 3685 38871
7920	0	0	Ki67+	 3687 38940
7921	0	0	Ki67+	 3689 38899
7922	0	0	Ki67+	 3694 38920
7923	0	0	Ki67+	 3698 39112
7924	0	0	Ki67+	 3702 38935
7925	0	0	Ki67+	 3705 38766
7926	0	0	Ki67+	 3708 39069
7927	0	0	Ki67+	 3710 38991
7928	0	0	Ki67+	 3710 39136
7929	0	0	Ki67+	 3711 38969
7930	0	0	Ki67+	 3715 39034
7931	0	0	Ki67+	 3718 38901
7932	0	0	Ki67+	 3720 39087
7933	0	0	Ki67+	 3731 39490
7934	0	0	Ki67+	 3732 38743
7935	0	0	Ki67+	 3733 38923
7936	0	0	Ki67+	 3734 38887
7937	0	0	Ki67+	 3737 38937
7938	0	0	Ki67+	 3738 38789
7939	0	0	Ki67+	 3741 39167
7940	0	0	Ki67+	 3742 39127
7941	0	0	Ki67+	 3751 39015
7942	0	0	Ki67+	 3751 39095
7943	0	0	Ki67+	 3752 38960
7944	0	0	Ki67+	 3752 39493
7945	0	0	Ki67+	 3755 39037
7946	0	0	Ki67+	 3758 38826
7947	0	0	Ki67+	 3759 38781
7948	0	0	Ki67+	 3762 38793
7949	0	0	Ki67+	 3762 39057
7950	0	0	Ki67+	 3764 38987
7951	0	0	Ki67+	 3767 39189
7952	0	0	Ki67+	 3771 38752
7953	0	0	Ki67+	 3772 39170
7954	0	0	Ki67+	 3779 39029
7955	0	0	Ki67+	 3781 39534
7956	0	0	Ki67+	 3786 38793
7957	0	0	Ki67+	 3786 38858
7958	0	0	Ki67+	 3786 39453
7959	0	0	Ki67+	 3790 38809
7960	0	0	Ki67+	 3791 38831
7961	0	0	Ki67+	 3792 38760
7962	0	0	Ki67+	 3797 38999
7963	0	0	Ki67+	 3798 38972
7964	0	0	Ki67+	 3803 38873
7965	0	0	Ki67+	 3807 39149
7966	0	0	Ki67+	 3807 39213
7967	0	0	Ki67+	 3807 39443
7968	0	0	Ki67+	 3812 39167
7969	0	0	Ki67+	 3821 38763
7970	0	0	Ki67+	 3822 39056
7971	0	0	Ki67+	 3822 39227
7972	0	0	Ki67+	 3825 38853
7973	0	0	Ki67+	 3825 39176
7974	0	0	Ki67+	 3830 38774
7975	0	0	Ki67+	 3833 38839
7976	0	0	Ki67+	 3837 39048
7977	0	0	Ki67+	 3837 39198
7978	0	0	Ki67+	 3839 39525
7979	0	0	Ki67+	 3841 38743
7980	0	0	Ki67+	 3841 39087
7981	0	0	Ki67+	 3845 38885
7982	0	0	Ki67+	 3848 38924
7983	0	0	Ki67+	 3857 38780
7984	0	0	Ki67+	 3858 38749
7985	0	0	Ki67+	 3860 38866
7986	0	0	Ki67+	 3860 39220
7987	0	0	Ki67+	 3861 38898
7988	0	0	Ki67+	 3862 38804
7989	0	0	Ki67+	 3862 39451
7990	0	0	Ki67+	 3863 39034
7991	0	0	Ki67+	 3865 39068
7992	0	0	Ki67+	 3866 38954
7993	0	0	Ki67+	 3870 39154
7994	0	0	Ki67+	 3873 38921
7995	0	0	Ki67+	 3874 38908
7996	0	0	Ki67+	 3874 39190
7997	0	0	Ki67+	 3883 38817
7998	0	0	Ki67+	 3884 39228
7999	0	0	Ki67+	 3886 39128
8000	0	0	Ki67+	 3890 39519
8001	0	0	Ki67+	 3893 38937
8002	0	0	Ki67+	 3895 38975
8003	0	0	Ki67+	 3895 39187
8004	0	0	Ki67+	 3900 38767
8005	0	0	Ki67+	 3901 38888
8006	0	0	Ki67+	 3902 38799
8007	0	0	Ki67+	 3902 39523
8008	0	0	Ki67+	 3904 39193
8009	0	0	Ki67+	 3907 38906
8010	0	0	Ki67+	 3907 39099
8011	0	0	Ki67+	 3908 39078
8012	0	0	Ki67+	 3909 38872
8013	0	0	Ki67+	 3910 38744
8014	0	0	Ki67+	 3911 39328
8015	0	0	Ki67+	 3912 39214
8016	0	0	Ki67+	 3918 38987
8017	0	0	Ki67+	 3923 38940
8018	0	0	Ki67+	 3923 39126
8019	0	0	Ki67+	 3924 39151
8020	0	0	Ki67+	 3925 38823
8021	0	0	Ki67+	 3928 38854
8022	0	0	Ki67+	 3929 38769
8023	0	0	Ki67+	 3929 38788
8024	0	0	Ki67+	 3930 39499
8025	0	0	Ki67+	 3934 38922
8026	0	0	Ki67+	 3934 39012
8027	0	0	Ki67+	 3937 38966
8028	0	0	Ki67+	 3938 38749
8029	0	0	Ki67+	 3940 39117
8030	0	0	Ki67+	 3942 38772
8031	0	0	Ki67+	 3942 39102
8032	0	0	Ki67+	 3943 39227
8033	0	0	Ki67+	 3944 39535
8034	0	0	Ki67+	 3947 38802
8035	0	0	Ki67+	 3950 39033
8036	0	0	Ki67+	 3950 39185
8037	0	0	Ki67+	 3953 38831
8038	0	0	Ki67+	 3956 38986
8039	0	0	Ki67+	 3956 39216
8040	0	0	Ki67+	 3957 38903
8041	0	0	Ki67+	 3959 38809
8042	0	0	Ki67+	 3960 38779
8043	0	0	Ki67+	 3960 39226
8044	0	0	Ki67+	 3962 38753
8045	0	0	Ki67+	 3962 39158
8046	0	0	Ki67+	 3963 38940
8047	0	0	Ki67+	 3964 38976
8048	0	0	Ki67+	 3965 38856
8049	0	0	Ki67+	 3966 39178
8050	0	0	Ki67+	 3970 38775
8051	0	0	Ki67+	 3971 39028
8052	0	0	Ki67+	 3971 39507
8053	0	0	Ki67+	 3972 39119
8054	0	0	Ki67+	 3974 38753
8055	0	0	Ki67+	 3979 39248
8056	0	0	Ki67+	 3980 39497
8057	0	0	Ki67+	 3981 38956
8058	0	0	Ki67+	 3985 38879
8059	0	0	Ki67+	 3986 38815
8060	0	0	Ki67+	 3987 39274
8061	0	0	Ki67+	 3989 38988
8062	0	0	Ki67+	 3991 38772
8063	0	0	Ki67+	 3995 38928
8064	0	0	Ki67+	 3996 39212
8065	0	0	Ki67+	 3997 38897
8066	0	0	Ki67+	 3998 38860
8067	0	0	Ki67+	 3998 38957
8068	0	0	Ki67+	 3999 39383
8069	0	0	Ki67+	 4001 39125
8070	0	0	Ki67+	 4002 38829
8071	0	0	Ki67+	 4002 39156
8072	0	0	Ki67+	 4005 39040
8073	0	0	Ki67+	 4008 38923
8074	0	0	Ki67+	 4011 38998
8075	0	0	Ki67+	 4012 39238
8076	0	0	Ki67+	 4014 38767
8077	0	0	Ki67+	 4016 38908
8078	0	0	Ki67+	 4018 39186
8079	0	0	Ki67+	 4020 38854
8080	0	0	Ki67+	 4022 38801
8081	0	0	Ki67+	 4022 39248
8082	0	0	Ki67+	 4023 39484
8083	0	0	Ki67+	 4025 38836
8084	0	0	Ki67+	 4025 39140
8085	0	0	Ki67+	 4026 39518
8086	0	0	Ki67+	 4027 38968
8087	0	0	Ki67+	 4029 39162
8088	0	0	Ki67+	 4032 38947
8089	0	0	Ki67+	 4032 39185
8090	0	0	Ki67+	 4033 39045
8091	0	0	Ki67+	 4034 39434
8092	0	0	Ki67+	 4035 38869
8093	0	0	Ki67+	 4035 38992
8094	0	0	Ki67+	 4035 39008
8095	0	0	Ki67+	 4035 39480
8096	0	0	Ki67+	 4036 39211
8097	0	0	Ki67+	 4036 39239
8098	0	0	Ki67+	 4037 39264
8099	0	0	Ki67+	 4038 38743
8100	0	0	Ki67+	 4049 38759
8101	0	0	Ki67+	 4049 38814
8102	0	0	Ki67+	 4050 38899
8103	0	0	Ki67+	 4050 38969
8104	0	0	Ki67+	 4051 39183
8105	0	0	Ki67+	 4053 38912
8106	0	0	Ki67+	 4054 38789
8107	0	0	Ki67+	 4054 39425
8108	0	0	Ki67+	 4055 38998
8109	0	0	Ki67+	 4055 39533
8110	0	0	Ki67+	 4058 38849
8111	0	0	Ki67+	 4060 39200
8112	0	0	Ki67+	 4060 39255
8113	0	0	Ki67+	 4061 39493
8114	0	0	Ki67+	 4063 39026
8115	0	0	Ki67+	 4065 38884
8116	0	0	Ki67+	 4068 38866
8117	0	0	Ki67+	 4069 39247
8118	0	0	Ki67+	 4071 38833
8119	0	0	Ki67+	 4072 39046
8120	0	0	Ki67+	 4072 39158
8121	0	0	Ki67+	 4075 39065
8122	0	0	Ki67+	 4075 39516
8123	0	0	Ki67+	 4076 39482
8124	0	0	Ki67+	 4077 39268
8125	0	0	Ki67+	 4079 38811
8126	0	0	Ki67+	 4079 39093
8127	0	0	Ki67+	 4085 38766
8128	0	0	Ki67+	 4088 39183
8129	0	0	Ki67+	 4091 38882
8130	0	0	Ki67+	 4092 39480
8131	0	0	Ki67+	 4093 39309
8132	0	0	Ki67+	 4095 39008
8133	0	0	Ki67+	 4095 39049
8134	0	0	Ki67+	 4096 38902
8135	0	0	Ki67+	 4097 38853
8136	0	0	Ki67+	 4097 39505
8137	0	0	Ki67+	 4097 39535
8138	0	0	Ki67+	 4100 38770
8139	0	0	Ki67+	 4100 39027
8140	0	0	Ki67+	 4101 38788
8141	0	0	Ki67+	 4101 38975
8142	0	0	Ki67+	 4101 39211
8143	0	0	Ki67+	 4103 38750
8144	0	0	Ki67+	 4103 39270
8145	0	0	Ki67+	 4107 39017
8146	0	0	Ki67+	 4109 39157
8147	0	0	Ki67+	 4110 38839
8148	0	0	Ki67+	 4121 39183
8149	0	0	Ki67+	 4123 39234
8150	0	0	Ki67+	 4124 38933
8151	0	0	Ki67+	 4124 38983
8152	0	0	Ki67+	 4124 39482
8153	0	0	Ki67+	 4125 38894
8154	0	0	Ki67+	 4125 38955
8155	0	0	Ki67+	 4126 38801
8156	0	0	Ki67+	 4127 39097
8157	0	0	Ki67+	 4127 39534
8158	0	0	Ki67+	 4129 38745
8159	0	0	Ki67+	 4129 39514
8160	0	0	Ki67+	 4130 39065
8161	0	0	Ki67+	 4132 38825
8162	0	0	Ki67+	 4132 38857
8163	0	0	Ki67+	 4133 39246
8164	0	0	Ki67+	 4141 39008
8165	0	0	Ki67+	 4141 39178
8166	0	0	Ki67+	 4142 39286
8167	0	0	Ki67+	 3345 40032
8168	0	0	Ki67+	 3347 39662
8169	0	0	Ki67+	 3348 39957
8170	0	0	Ki67+	 3352 39947
8171	0	0	Ki67+	 3353 39683
8172	0	0	Ki67+	 3353 39755
8173	0	0	Ki67+	 3355 40086
8174	0	0	Ki67+	 3359 39745
8175	0	0	Ki67+	 3361 39874
8176	0	0	Ki67+	 3362 39734
8177	0	0	Ki67+	 3364 39898
8178	0	0	Ki67+	 3370 39619
8179	0	0	Ki67+	 3374 39831
8180	0	0	Ki67+	 3374 39970
8181	0	0	Ki67+	 3375 39631
8182	0	0	Ki67+	 3375 39676
8183	0	0	Ki67+	 3375 39813
8184	0	0	Ki67+	 3380 39882
8185	0	0	Ki67+	 3381 39655
8186	0	0	Ki67+	 3382 40048
8187	0	0	Ki67+	 3383 39700
8188	0	0	Ki67+	 3383 40245
8189	0	0	Ki67+	 3384 39623
8190	0	0	Ki67+	 3387 40026
8191	0	0	Ki67+	 3388 39856
8192	0	0	Ki67+	 3391 39725
8193	0	0	Ki67+	 3395 39773
8194	0	0	Ki67+	 3395 39952
8195	0	0	Ki67+	 3396 39713
8196	0	0	Ki67+	 3398 39827
8197	0	0	Ki67+	 3400 39795
8198	0	0	Ki67+	 3402 39996
8199	0	0	Ki67+	 3402 40024
8200	0	0	Ki67+	 3406 40095
8201	0	0	Ki67+	 3407 40228
8202	0	0	Ki67+	 3410 39784
8203	0	0	Ki67+	 3410 40263
8204	0	0	Ki67+	 3412 39681
8205	0	0	Ki67+	 3415 39663
8206	0	0	Ki67+	 3415 40300
8207	0	0	Ki67+	 3420 40084
8208	0	0	Ki67+	 3421 40314
8209	0	0	Ki67+	 3422 39687
8210	0	0	Ki67+	 3424 39561
8211	0	0	Ki67+	 3425 39638
8212	0	0	Ki67+	 3425 39730
8213	0	0	Ki67+	 3427 40197
8214	0	0	Ki67+	 3428 39940
8215	0	0	Ki67+	 3432 39758
8216	0	0	Ki67+	 3432 40218
8217	0	0	Ki67+	 3436 39721
8218	0	0	Ki67+	 3437 39615
8219	0	0	Ki67+	 3438 40248
8220	0	0	Ki67+	 3440 39920
8221	0	0	Ki67+	 3441 40086
8222	0	0	Ki67+	 3444 39849
8223	0	0	Ki67+	 3444 40015
8224	0	0	Ki67+	 3445 40037
8225	0	0	Ki67+	 3445 40331
8226	0	0	Ki67+	 3446 39659
8227	0	0	Ki67+	 3447 39800
8228	0	0	Ki67+	 3449 39874
8229	0	0	Ki67+	 3452 39734
8230	0	0	Ki67+	 3452 39841
8231	0	0	Ki67+	 3452 39976
8232	0	0	Ki67+	 3455 39699
8233	0	0	Ki67+	 3456 39614
8234	0	0	Ki67+	 3461 40281
8235	0	0	Ki67+	 3462 39739
8236	0	0	Ki67+	 3463 39770
8237	0	0	Ki67+	 3463 39853
8238	0	0	Ki67+	 3463 40193
8239	0	0	Ki67+	 3469 39927
8240	0	0	Ki67+	 3469 40220
8241	0	0	Ki67+	 3471 40305
8242	0	0	Ki67+	 3472 39653
8243	0	0	Ki67+	 3474 39732
8244	0	0	Ki67+	 3474 40071
8245	0	0	Ki67+	 3474 40241
8246	0	0	Ki67+	 3479 39849
8247	0	0	Ki67+	 3480 40224
8248	0	0	Ki67+	 3481 39945
8249	0	0	Ki67+	 3482 40031
8250	0	0	Ki67+	 3482 40155
8251	0	0	Ki67+	 3488 39637
8252	0	0	Ki67+	 3488 39699
8253	0	0	Ki67+	 3488 40289
8254	0	0	Ki67+	 3489 39934
8255	0	0	Ki67+	 3490 39607
8256	0	0	Ki67+	 3491 39685
8257	0	0	Ki67+	 3491 40335
8258	0	0	Ki67+	 3492 39798
8259	0	0	Ki67+	 3492 39828
8260	0	0	Ki67+	 3497 39899
8261	0	0	Ki67+	 3499 40176
8262	0	0	Ki67+	 3500 39771
8263	0	0	Ki67+	 3501 40053
8264	0	0	Ki67+	 3502 39554
8265	0	0	Ki67+	 3504 39678
8266	0	0	Ki67+	 3504 40304
8267	0	0	Ki67+	 3505 40232
8268	0	0	Ki67+	 3510 39750
8269	0	0	Ki67+	 3512 40218
8270	0	0	Ki67+	 3514 39948
8271	0	0	Ki67+	 3515 39638
8272	0	0	Ki67+	 3519 40261
8273	0	0	Ki67+	 3522 39807
8274	0	0	Ki67+	 3524 40190
8275	0	0	Ki67+	 3525 40177
8276	0	0	Ki67+	 3526 39795
8277	0	0	Ki67+	 3531 39693
8278	0	0	Ki67+	 3531 39757
8279	0	0	Ki67+	 3534 39922
8280	0	0	Ki67+	 3534 40270
8281	0	0	Ki67+	 3536 39968
8282	0	0	Ki67+	 3538 39684
8283	0	0	Ki67+	 3538 39738
8284	0	0	Ki67+	 3540 40133
8285	0	0	Ki67+	 3540 40258
8286	0	0	Ki67+	 3543 40203
8287	0	0	Ki67+	 3544 39716
8288	0	0	Ki67+	 3547 40221
8289	0	0	Ki67+	 3548 39947
8290	0	0	Ki67+	 3549 39750
8291	0	0	Ki67+	 3553 40015
8292	0	0	Ki67+	 3556 39622
8293	0	0	Ki67+	 3559 39937
8294	0	0	Ki67+	 3561 39659
8295	0	0	Ki67+	 3561 39999
8296	0	0	Ki67+	 3562 39585
8297	0	0	Ki67+	 3562 39898
8298	0	0	Ki67+	 3563 40111
8299	0	0	Ki67+	 3564 39719
8300	0	0	Ki67+	 3567 39770
8301	0	0	Ki67+	 3570 40186
8302	0	0	Ki67+	 3571 40245
8303	0	0	Ki67+	 3574 39706
8304	0	0	Ki67+	 3576 39907
8305	0	0	Ki67+	 3581 39747
8306	0	0	Ki67+	 3584 39960
8307	0	0	Ki67+	 3584 40246
8308	0	0	Ki67+	 3585 39611
8309	0	0	Ki67+	 3585 40221
8310	0	0	Ki67+	 3586 40143
8311	0	0	Ki67+	 3586 40306
8312	0	0	Ki67+	 3587 39928
8313	0	0	Ki67+	 3588 39781
8314	0	0	Ki67+	 3591 39675
8315	0	0	Ki67+	 3594 39993
8316	0	0	Ki67+	 3598 40275
8317	0	0	Ki67+	 3601 39714
8318	0	0	Ki67+	 3601 39906
8319	0	0	Ki67+	 3601 40157
8320	0	0	Ki67+	 3601 40193
8321	0	0	Ki67+	 3602 39976
8322	0	0	Ki67+	 3607 39630
8323	0	0	Ki67+	 3607 39847
8324	0	0	Ki67+	 3609 39986
8325	0	0	Ki67+	 3610 39745
8326	0	0	Ki67+	 3613 39942
8327	0	0	Ki67+	 3614 40138
8328	0	0	Ki67+	 3615 40218
8329	0	0	Ki67+	 3616 39607
8330	0	0	Ki67+	 3616 39686
8331	0	0	Ki67+	 3617 39784
8332	0	0	Ki67+	 3618 39856
8333	0	0	Ki67+	 3618 40014
8334	0	0	Ki67+	 3620 40266
8335	0	0	Ki67+	 3623 40299
8336	0	0	Ki67+	 3625 39891
8337	0	0	Ki67+	 3625 39952
8338	0	0	Ki67+	 3628 39586
8339	0	0	Ki67+	 3629 39724
8340	0	0	Ki67+	 3634 40114
8341	0	0	Ki67+	 3636 39661
8342	0	0	Ki67+	 3636 40194
8343	0	0	Ki67+	 3637 39702
8344	0	0	Ki67+	 3637 40170
8345	0	0	Ki67+	 3637 40247
8346	0	0	Ki67+	 3638 39950
8347	0	0	Ki67+	 3640 39744
8348	0	0	Ki67+	 3641 39577
8349	0	0	Ki67+	 3642 39783
8350	0	0	Ki67+	 3642 39901
8351	0	0	Ki67+	 3644 39817
8352	0	0	Ki67+	 3644 39981
8353	0	0	Ki67+	 3648 40003
8354	0	0	Ki67+	 3649 39879
8355	0	0	Ki67+	 3650 39771
8356	0	0	Ki67+	 3650 40295
8357	0	0	Ki67+	 3651 40223
8358	0	0	Ki67+	 3652 39700
8359	0	0	Ki67+	 3655 39787
8360	0	0	Ki67+	 3656 39891
8361	0	0	Ki67+	 3657 39685
8362	0	0	Ki67+	 3657 39845
8363	0	0	Ki67+	 3659 39756
8364	0	0	Ki67+	 3661 40255
8365	0	0	Ki67+	 3662 39580
8366	0	0	Ki67+	 3662 39954
8367	0	0	Ki67+	 3664 40115
8368	0	0	Ki67+	 3668 39617
8369	0	0	Ki67+	 3669 39774
8370	0	0	Ki67+	 3672 39564
8371	0	0	Ki67+	 3672 39810
8372	0	0	Ki67+	 3673 40288
8373	0	0	Ki67+	 3674 40213
8374	0	0	Ki67+	 3679 39842
8375	0	0	Ki67+	 3679 40096
8376	0	0	Ki67+	 3681 39912
8377	0	0	Ki67+	 3682 39656
8378	0	0	Ki67+	 3683 40229
8379	0	0	Ki67+	 3685 39779
8380	0	0	Ki67+	 3685 40315
8381	0	0	Ki67+	 3686 39875
8382	0	0	Ki67+	 3686 40130
8383	0	0	Ki67+	 3689 39602
8384	0	0	Ki67+	 3690 39688
8385	0	0	Ki67+	 3691 40301
8386	0	0	Ki67+	 3692 39793
8387	0	0	Ki67+	 3692 39974
8388	0	0	Ki67+	 3693 40190
8389	0	0	Ki67+	 3695 39890
8390	0	0	Ki67+	 3696 39931
8391	0	0	Ki67+	 3696 40273
8392	0	0	Ki67+	 3697 39568
8393	0	0	Ki67+	 3698 40009
8394	0	0	Ki67+	 3698 40081
8395	0	0	Ki67+	 3699 39653
8396	0	0	Ki67+	 3699 40328
8397	0	0	Ki67+	 3702 40215
8398	0	0	Ki67+	 3702 40258
8399	0	0	Ki67+	 3704 39693
8400	0	0	Ki67+	 3704 39836
8401	0	0	Ki67+	 3705 39967
8402	0	0	Ki67+	 3707 40195
8403	0	0	Ki67+	 3708 40095
8404	0	0	Ki67+	 3710 39636
8405	0	0	Ki67+	 3713 40146
8406	0	0	Ki67+	 3717 39545
8407	0	0	Ki67+	 3718 40303
8408	0	0	Ki67+	 3719 39738
8409	0	0	Ki67+	 3720 39646
8410	0	0	Ki67+	 3720 40233
8411	0	0	Ki67+	 3722 39761
8412	0	0	Ki67+	 3723 39599
8413	0	0	Ki67+	 3723 39847
8414	0	0	Ki67+	 3725 40111
8415	0	0	Ki67+	 3725 40269
8416	0	0	Ki67+	 3727 39801
8417	0	0	Ki67+	 3728 39674
8418	0	0	Ki67+	 3728 40327
8419	0	0	Ki67+	 3729 40179
8420	0	0	Ki67+	 3732 40131
8421	0	0	Ki67+	 3733 39580
8422	0	0	Ki67+	 3733 39628
8423	0	0	Ki67+	 3734 40237
8424	0	0	Ki67+	 3735 39552
8425	0	0	Ki67+	 3736 39939
8426	0	0	Ki67+	 3738 39964
8427	0	0	Ki67+	 3743 39787
8428	0	0	Ki67+	 3743 40247
8429	0	0	Ki67+	 3745 39732
8430	0	0	Ki67+	 3746 39813
8431	0	0	Ki67+	 3747 39881
8432	0	0	Ki67+	 3747 40203
8433	0	0	Ki67+	 3748 39569
8434	0	0	Ki67+	 3748 40060
8435	0	0	Ki67+	 3748 40188
8436	0	0	Ki67+	 3750 39954
8437	0	0	Ki67+	 3755 39909
8438	0	0	Ki67+	 3756 40252
8439	0	0	Ki67+	 3758 40103
8440	0	0	Ki67+	 3759 39766
8441	0	0	Ki67+	 3763 39614
8442	0	0	Ki67+	 3767 39588
8443	0	0	Ki67+	 3769 39651
8444	0	0	Ki67+	 3769 40205
8445	0	0	Ki67+	 3770 40065
8446	0	0	Ki67+	 3772 39704
8447	0	0	Ki67+	 3772 40039
8448	0	0	Ki67+	 3772 40164
8449	0	0	Ki67+	 3773 40132
8450	0	0	Ki67+	 3775 39600
8451	0	0	Ki67+	 3777 39823
8452	0	0	Ki67+	 3781 39800
8453	0	0	Ki67+	 3782 39917
8454	0	0	Ki67+	 3785 39786
8455	0	0	Ki67+	 3787 39589
8456	0	0	Ki67+	 3796 39670
8457	0	0	Ki67+	 3798 39735
8458	0	0	Ki67+	 3801 39887
8459	0	0	Ki67+	 3801 39929
8460	0	0	Ki67+	 3802 39658
8461	0	0	Ki67+	 3804 40165
8462	0	0	Ki67+	 3811 39794
8463	0	0	Ki67+	 3811 39826
8464	0	0	Ki67+	 3812 40125
8465	0	0	Ki67+	 3813 39570
8466	0	0	Ki67+	 3817 39749
8467	0	0	Ki67+	 3818 40097
8468	0	0	Ki67+	 3822 39544
8469	0	0	Ki67+	 3823 39838
8470	0	0	Ki67+	 3825 40218
8471	0	0	Ki67+	 3825 40286
8472	0	0	Ki67+	 3831 39799
8473	0	0	Ki67+	 3831 39907
8474	0	0	Ki67+	 3833 39775
8475	0	0	Ki67+	 3834 39648
8476	0	0	Ki67+	 3835 39599
8477	0	0	Ki67+	 3837 39690
8478	0	0	Ki67+	 3837 40024
8479	0	0	Ki67+	 3841 39623
8480	0	0	Ki67+	 3841 40095
8481	0	0	Ki67+	 3842 39929
8482	0	0	Ki67+	 3844 39876
8483	0	0	Ki67+	 3846 39575
8484	0	0	Ki67+	 3851 40158
8485	0	0	Ki67+	 3857 39607
8486	0	0	Ki67+	 3858 39801
8487	0	0	Ki67+	 3860 40068
8488	0	0	Ki67+	 3860 40190
8489	0	0	Ki67+	 3862 39782
8490	0	0	Ki67+	 3863 40122
8491	0	0	Ki67+	 3864 39558
8492	0	0	Ki67+	 3866 40155
8493	0	0	Ki67+	 3869 40083
8494	0	0	Ki67+	 3872 39656
8495	0	0	Ki67+	 3874 39597
8496	0	0	Ki67+	 3874 40030
8497	0	0	Ki67+	 3875 39881
8498	0	0	Ki67+	 3876 39823
8499	0	0	Ki67+	 3876 39976
8500	0	0	Ki67+	 3878 39915
8501	0	0	Ki67+	 3879 39564
8502	0	0	Ki67+	 3879 39998
8503	0	0	Ki67+	 3879 40301
8504	0	0	Ki67+	 3880 39853
8505	0	0	Ki67+	 3881 40039
8506	0	0	Ki67+	 3885 39539
8507	0	0	Ki67+	 3885 39613
8508	0	0	Ki67+	 3885 39774
8509	0	0	Ki67+	 3885 40188
8510	0	0	Ki67+	 3888 39691
8511	0	0	Ki67+	 3892 39836
8512	0	0	Ki67+	 3892 40140
8513	0	0	Ki67+	 3893 39901
8514	0	0	Ki67+	 3895 40081
8515	0	0	Ki67+	 3904 39783
8516	0	0	Ki67+	 3904 40134
8517	0	0	Ki67+	 3906 39997
8518	0	0	Ki67+	 3907 40018
8519	0	0	Ki67+	 3907 40321
8520	0	0	Ki67+	 3908 39576
8521	0	0	Ki67+	 3909 39653
8522	0	0	Ki67+	 3909 39803
8523	0	0	Ki67+	 3912 39547
8524	0	0	Ki67+	 3912 40306
8525	0	0	Ki67+	 3916 39633
8526	0	0	Ki67+	 3918 39692
8527	0	0	Ki67+	 3920 39668
8528	0	0	Ki67+	 3920 40123
8529	0	0	Ki67+	 3921 39604
8530	0	0	Ki67+	 3921 39872
8531	0	0	Ki67+	 3921 40093
8532	0	0	Ki67+	 3923 40103
8533	0	0	Ki67+	 3924 39838
8534	0	0	Ki67+	 3928 40274
8535	0	0	Ki67+	 3929 39959
8536	0	0	Ki67+	 3929 40261
8537	0	0	Ki67+	 3931 39783
8538	0	0	Ki67+	 3932 40317
8539	0	0	Ki67+	 3935 39744
8540	0	0	Ki67+	 3935 39795
8541	0	0	Ki67+	 3937 40021
8542	0	0	Ki67+	 3938 40052
8543	0	0	Ki67+	 3943 39587
8544	0	0	Ki67+	 3944 39617
8545	0	0	Ki67+	 3944 39825
8546	0	0	Ki67+	 3945 39560
8547	0	0	Ki67+	 3947 39605
8548	0	0	Ki67+	 3948 40091
8549	0	0	Ki67+	 3950 40234
8550	0	0	Ki67+	 3953 39786
8551	0	0	Ki67+	 3953 39816
8552	0	0	Ki67+	 3954 39581
8553	0	0	Ki67+	 3955 39737
8554	0	0	Ki67+	 3955 39859
8555	0	0	Ki67+	 3960 39639
8556	0	0	Ki67+	 3962 40310
8557	0	0	Ki67+	 3963 40249
8558	0	0	Ki67+	 3965 40270
8559	0	0	Ki67+	 3966 40071
8560	0	0	Ki67+	 3967 39762
8561	0	0	Ki67+	 3969 40200
8562	0	0	Ki67+	 3976 39541
8563	0	0	Ki67+	 3978 40054
8564	0	0	Ki67+	 3980 39761
8565	0	0	Ki67+	 3982 39797
8566	0	0	Ki67+	 3983 39553
8567	0	0	Ki67+	 3984 39588
8568	0	0	Ki67+	 3986 39872
8569	0	0	Ki67+	 3986 40157
8570	0	0	Ki67+	 3987 39719
8571	0	0	Ki67+	 3990 40016
8572	0	0	Ki67+	 3992 39924
8573	0	0	Ki67+	 3994 40171
8574	0	0	Ki67+	 3996 40306
8575	0	0	Ki67+	 3997 39754
8576	0	0	Ki67+	 3998 39591
8577	0	0	Ki67+	 3998 39671
8578	0	0	Ki67+	 4001 39688
8579	0	0	Ki67+	 4003 39795
8580	0	0	Ki67+	 4003 40032
8581	0	0	Ki67+	 4004 39854
8582	0	0	Ki67+	 4005 40227
8583	0	0	Ki67+	 4005 40319
8584	0	0	Ki67+	 4011 39537
8585	0	0	Ki67+	 4011 40016
8586	0	0	Ki67+	 4013 39576
8587	0	0	Ki67+	 4015 39650
8588	0	0	Ki67+	 4016 39718
8589	0	0	Ki67+	 4016 40190
8590	0	0	Ki67+	 4017 39989
8591	0	0	Ki67+	 4019 39625
8592	0	0	Ki67+	 4022 39848
8593	0	0	Ki67+	 4022 40318
8594	0	0	Ki67+	 4024 40023
8595	0	0	Ki67+	 4024 40142
8596	0	0	Ki67+	 4025 40121
8597	0	0	Ki67+	 4025 40281
8598	0	0	Ki67+	 4029 39783
8599	0	0	Ki67+	 4029 40264
8600	0	0	Ki67+	 4031 39814
8601	0	0	Ki67+	 4031 39945
8602	0	0	Ki67+	 4032 40209
8603	0	0	Ki67+	 4035 39686
8604	0	0	Ki67+	 4038 39723
8605	0	0	Ki67+	 4041 39985
8606	0	0	Ki67+	 4041 40325
8607	0	0	Ki67+	 4042 40104
8608	0	0	Ki67+	 4043 39875
8609	0	0	Ki67+	 4045 40246
8610	0	0	Ki67+	 4048 39654
8611	0	0	Ki67+	 4049 40170
8612	0	0	Ki67+	 4050 39568
8613	0	0	Ki67+	 4050 39944
8614	0	0	Ki67+	 4051 40082
8615	0	0	Ki67+	 4053 40098
8616	0	0	Ki67+	 4053 40117
8617	0	0	Ki67+	 4054 39712
8618	0	0	Ki67+	 4054 39908
8619	0	0	Ki67+	 4055 40067
8620	0	0	Ki67+	 4060 40056
8621	0	0	Ki67+	 4061 40219
8622	0	0	Ki67+	 4065 39801
8623	0	0	Ki67+	 4066 39691
8624	0	0	Ki67+	 4067 39596
8625	0	0	Ki67+	 4067 39618
8626	0	0	Ki67+	 4068 39884
8627	0	0	Ki67+	 4069 39543
8628	0	0	Ki67+	 4069 39720
8629	0	0	Ki67+	 4072 39739
8630	0	0	Ki67+	 4076 39847
8631	0	0	Ki67+	 4079 39925
8632	0	0	Ki67+	 4079 40014
8633	0	0	Ki67+	 4080 40179
8634	0	0	Ki67+	 4081 39780
8635	0	0	Ki67+	 4083 39804
8636	0	0	Ki67+	 4085 39653
8637	0	0	Ki67+	 4085 40049
8638	0	0	Ki67+	 4087 39577
8639	0	0	Ki67+	 4089 39847
8640	0	0	Ki67+	 4090 40200
8641	0	0	Ki67+	 4091 40118
8642	0	0	Ki67+	 4092 39993
8643	0	0	Ki67+	 4093 39895
8644	0	0	Ki67+	 4095 39564
8645	0	0	Ki67+	 4099 40069
8646	0	0	Ki67+	 4103 40033
8647	0	0	Ki67+	 4105 39607
8648	0	0	Ki67+	 4105 39880
8649	0	0	Ki67+	 4105 40285
8650	0	0	Ki67+	 4107 39718
8651	0	0	Ki67+	 4107 40004
8652	0	0	Ki67+	 4109 39655
8653	0	0	Ki67+	 4109 39765
8654	0	0	Ki67+	 4109 39967
8655	0	0	Ki67+	 4109 40189
8656	0	0	Ki67+	 4110 40017
8657	0	0	Ki67+	 4113 39671
8658	0	0	Ki67+	 4114 39642
8659	0	0	Ki67+	 4114 40114
8660	0	0	Ki67+	 4115 39837
8661	0	0	Ki67+	 4116 40027
8662	0	0	Ki67+	 4119 39961
8663	0	0	Ki67+	 4122 40001
8664	0	0	Ki67+	 4122 40225
8665	0	0	Ki67+	 4123 39951
8666	0	0	Ki67+	 4123 39987
8667	0	0	Ki67+	 4124 39575
8668	0	0	Ki67+	 4126 39653
8669	0	0	Ki67+	 4129 39629
8670	0	0	Ki67+	 4129 39826
8671	0	0	Ki67+	 4130 39799
8672	0	0	Ki67+	 4131 39773
8673	0	0	Ki67+	 4131 40015
8674	0	0	Ki67+	 4132 40171
8675	0	0	Ki67+	 4133 39741
8676	0	0	Ki67+	 4135 39610
8677	0	0	Ki67+	 4135 39972
8678	0	0	Ki67+	 4136 40199
8679	0	0	Ki67+	 4141 40320
8680	0	0	Ki67+	 3348 40427
8681	0	0	Ki67+	 3353 40548
8682	0	0	Ki67+	 3353 40933
8683	0	0	Ki67+	 3357 40526
8684	0	0	Ki67+	 3357 40889
8685	0	0	Ki67+	 3358 40968
8686	0	0	Ki67+	 3360 40665
8687	0	0	Ki67+	 3364 40497
8688	0	0	Ki67+	 3364 40633
8689	0	0	Ki67+	 3365 40473
8690	0	0	Ki67+	 3366 40909
8691	0	0	Ki67+	 3370 40394
8692	0	0	Ki67+	 3370 41026
8693	0	0	Ki67+	 3371 40610
8694	0	0	Ki67+	 3381 40418
8695	0	0	Ki67+	 3381 41059
8696	0	0	Ki67+	 3382 40651
8697	0	0	Ki67+	 3385 40547
8698	0	0	Ki67+	 3385 40799
8699	0	0	Ki67+	 3386 41039
8700	0	0	Ki67+	 3387 40875
8701	0	0	Ki67+	 3389 40445
8702	0	0	Ki67+	 3391 41021
8703	0	0	Ki67+	 3394 40512
8704	0	0	Ki67+	 3397 40815
8705	0	0	Ki67+	 3399 40780
8706	0	0	Ki67+	 3400 40629
8707	0	0	Ki67+	 3400 40645
8708	0	0	Ki67+	 3401 40604
8709	0	0	Ki67+	 3403 40841
8710	0	0	Ki67+	 3408 41080
8711	0	0	Ki67+	 3409 40565
8712	0	0	Ki67+	 3410 40339
8713	0	0	Ki67+	 3410 40762
8714	0	0	Ki67+	 3410 41064
8715	0	0	Ki67+	 3411 40400
8716	0	0	Ki67+	 3412 40597
8717	0	0	Ki67+	 3413 40838
8718	0	0	Ki67+	 3415 40421
8719	0	0	Ki67+	 3419 40482
8720	0	0	Ki67+	 3420 40520
8721	0	0	Ki67+	 3422 40906
8722	0	0	Ki67+	 3426 41118
8723	0	0	Ki67+	 3430 40396
8724	0	0	Ki67+	 3430 40437
8725	0	0	Ki67+	 3431 40536
8726	0	0	Ki67+	 3440 40488
8727	0	0	Ki67+	 3440 40595
8728	0	0	Ki67+	 3440 41065
8729	0	0	Ki67+	 3441 41108
8730	0	0	Ki67+	 3442 40413
8731	0	0	Ki67+	 3443 40801
8732	0	0	Ki67+	 3445 40941
8733	0	0	Ki67+	 3446 40573
8734	0	0	Ki67+	 3446 40911
8735	0	0	Ki67+	 3451 40960
8736	0	0	Ki67+	 3453 40503
8737	0	0	Ki67+	 3453 40517
8738	0	0	Ki67+	 3455 40457
8739	0	0	Ki67+	 3456 40437
8740	0	0	Ki67+	 3456 40560
8741	0	0	Ki67+	 3461 40393
8742	0	0	Ki67+	 3461 40576
8743	0	0	Ki67+	 3465 40748
8744	0	0	Ki67+	 3466 40545
8745	0	0	Ki67+	 3467 41121
8746	0	0	Ki67+	 3468 40945
8747	0	0	Ki67+	 3470 40698
8748	0	0	Ki67+	 3472 40340
8749	0	0	Ki67+	 3472 40835
8750	0	0	Ki67+	 3474 40458
8751	0	0	Ki67+	 3483 40478
8752	0	0	Ki67+	 3483 40543
8753	0	0	Ki67+	 3487 40770
8754	0	0	Ki67+	 3487 40830
8755	0	0	Ki67+	 3488 40807
8756	0	0	Ki67+	 3489 41013
8757	0	0	Ki67+	 3495 40680
8758	0	0	Ki67+	 3499 40410
8759	0	0	Ki67+	 3504 40450
8760	0	0	Ki67+	 3504 40748
8761	0	0	Ki67+	 3509 40824
8762	0	0	Ki67+	 3513 40706
8763	0	0	Ki67+	 3513 41015
8764	0	0	Ki67+	 3514 41092
8765	0	0	Ki67+	 3515 41004
8766	0	0	Ki67+	 3516 40479
8767	0	0	Ki67+	 3516 40808
8768	0	0	Ki67+	 3523 40659
8769	0	0	Ki67+	 3528 40451
8770	0	0	Ki67+	 3529 40337
8771	0	0	Ki67+	 3535 40829
8772	0	0	Ki67+	 3538 40476
8773	0	0	Ki67+	 3539 40740
8774	0	0	Ki67+	 3542 40666
8775	0	0	Ki67+	 3545 40645
8776	0	0	Ki67+	 3549 40718
8777	0	0	Ki67+	 3552 40421
8778	0	0	Ki67+	 3554 41093
8779	0	0	Ki67+	 3556 40377
8780	0	0	Ki67+	 3560 40983
8781	0	0	Ki67+	 3561 40439
8782	0	0	Ki67+	 3562 40346
8783	0	0	Ki67+	 3566 40888
8784	0	0	Ki67+	 3566 41032
8785	0	0	Ki67+	 3567 40699
8786	0	0	Ki67+	 3573 40680
8787	0	0	Ki67+	 3583 40939
8788	0	0	Ki67+	 3586 40430
8789	0	0	Ki67+	 3587 41017
8790	0	0	Ki67+	 3587 41109
8791	0	0	Ki67+	 3588 40971
8792	0	0	Ki67+	 3588 41058
8793	0	0	Ki67+	 3590 40908
8794	0	0	Ki67+	 3595 40361
8795	0	0	Ki67+	 3598 40388
8796	0	0	Ki67+	 3601 41019
8797	0	0	Ki67+	 3603 40446
8798	0	0	Ki67+	 3603 40607
8799	0	0	Ki67+	 3605 40420
8800	0	0	Ki67+	 3606 40630
8801	0	0	Ki67+	 3606 41095
8802	0	0	Ki67+	 3607 40647
8803	0	0	Ki67+	 3610 40927
8804	0	0	Ki67+	 3617 40908
8805	0	0	Ki67+	 3622 40969
8806	0	0	Ki67+	 3627 40580
8807	0	0	Ki67+	 3627 40605
8808	0	0	Ki67+	 3631 40364
8809	0	0	Ki67+	 3631 41065
8810	0	0	Ki67+	 3633 40954
8811	0	0	Ki67+	 3633 41043
8812	0	0	Ki67+	 3641 40403
8813	0	0	Ki67+	 3641 40589
8814	0	0	Ki67+	 3641 40874
8815	0	0	Ki67+	 3641 40938
8816	0	0	Ki67+	 3644 40625
8817	0	0	Ki67+	 3644 40991
8818	0	0	Ki67+	 3651 40672
8819	0	0	Ki67+	 3651 40753
8820	0	0	Ki67+	 3653 40591
8821	0	0	Ki67+	 3653 40780
8822	0	0	Ki67+	 3653 40886
8823	0	0	Ki67+	 3655 40365
8824	0	0	Ki67+	 3655 40799
8825	0	0	Ki67+	 3655 40923
8826	0	0	Ki67+	 3656 40399
8827	0	0	Ki67+	 3656 40687
8828	0	0	Ki67+	 3656 41029
8829	0	0	Ki67+	 3658 40656
8830	0	0	Ki67+	 3658 41067
8831	0	0	Ki67+	 3659 40845
8832	0	0	Ki67+	 3664 41127
8833	0	0	Ki67+	 3668 40483
8834	0	0	Ki67+	 3669 40337
8835	0	0	Ki67+	 3669 40617
8836	0	0	Ki67+	 3670 40707
8837	0	0	Ki67+	 3673 41027
8838	0	0	Ki67+	 3673 41105
8839	0	0	Ki67+	 3674 40863
8840	0	0	Ki67+	 3677 40805
8841	0	0	Ki67+	 3678 40754
8842	0	0	Ki67+	 3679 40698
8843	0	0	Ki67+	 3679 40946
8844	0	0	Ki67+	 3681 40384
8845	0	0	Ki67+	 3681 41122
8846	0	0	Ki67+	 3683 40893
8847	0	0	Ki67+	 3684 40769
8848	0	0	Ki67+	 3689 40907
8849	0	0	Ki67+	 3691 40355
8850	0	0	Ki67+	 3691 41091
8851	0	0	Ki67+	 3693 40975
8852	0	0	Ki67+	 3694 41025
8853	0	0	Ki67+	 3697 41064
8854	0	0	Ki67+	 3699 40724
8855	0	0	Ki67+	 3700 40641
8856	0	0	Ki67+	 3700 40945
8857	0	0	Ki67+	 3706 40365
8858	0	0	Ki67+	 3710 41047
8859	0	0	Ki67+	 3711 40912
8860	0	0	Ki67+	 3712 40803
8861	0	0	Ki67+	 3712 41006
8862	0	0	Ki67+	 3714 40747
8863	0	0	Ki67+	 3715 41074
8864	0	0	Ki67+	 3716 41120
8865	0	0	Ki67+	 3731 40742
8866	0	0	Ki67+	 3732 41053
8867	0	0	Ki67+	 3737 40957
8868	0	0	Ki67+	 3738 40982
8869	0	0	Ki67+	 3740 41033
8870	0	0	Ki67+	 3743 41016
8871	0	0	Ki67+	 3744 40770
8872	0	0	Ki67+	 3752 40981
8873	0	0	Ki67+	 3755 40672
8874	0	0	Ki67+	 3755 40833
8875	0	0	Ki67+	 3757 40589
8876	0	0	Ki67+	 3757 40876
8877	0	0	Ki67+	 3762 40813
8878	0	0	Ki67+	 3763 40696
8879	0	0	Ki67+	 3763 40843
8880	0	0	Ki67+	 3772 40824
8881	0	0	Ki67+	 3780 40642
8882	0	0	Ki67+	 3783 40503
8883	0	0	Ki67+	 3792 40520
8884	0	0	Ki67+	 3792 40593
8885	0	0	Ki67+	 3796 40855
8886	0	0	Ki67+	 3797 40473
8887	0	0	Ki67+	 3798 40879
8888	0	0	Ki67+	 3799 40802
8889	0	0	Ki67+	 3800 40487
8890	0	0	Ki67+	 3801 40747
8891	0	0	Ki67+	 3802 40548
8892	0	0	Ki67+	 3809 40818
8893	0	0	Ki67+	 3813 40549
8894	0	0	Ki67+	 3815 40339
8895	0	0	Ki67+	 3815 40508
8896	0	0	Ki67+	 3819 40583
8897	0	0	Ki67+	 3822 40769
8898	0	0	Ki67+	 3823 40891
8899	0	0	Ki67+	 3828 40542
8900	0	0	Ki67+	 3833 40821
8901	0	0	Ki67+	 3837 40408
8902	0	0	Ki67+	 3837 40443
8903	0	0	Ki67+	 3841 40790
8904	0	0	Ki67+	 3843 40759
8905	0	0	Ki67+	 3847 40508
8906	0	0	Ki67+	 3847 40523
8907	0	0	Ki67+	 3850 40460
8908	0	0	Ki67+	 3853 40477
8909	0	0	Ki67+	 3853 40858
8910	0	0	Ki67+	 3855 40381
8911	0	0	Ki67+	 3858 40488
8912	0	0	Ki67+	 3858 40730
8913	0	0	Ki67+	 3864 40796
8914	0	0	Ki67+	 3865 40666
8915	0	0	Ki67+	 3865 40840
8916	0	0	Ki67+	 3866 40528
8917	0	0	Ki67+	 3866 40632
8918	0	0	Ki67+	 3873 40374
8919	0	0	Ki67+	 3873 40391
8920	0	0	Ki67+	 3874 40696
8921	0	0	Ki67+	 3876 40438
8922	0	0	Ki67+	 3882 40339
8923	0	0	Ki67+	 3883 40546
8924	0	0	Ki67+	 3887 40570
8925	0	0	Ki67+	 3890 41121
8926	0	0	Ki67+	 3891 40636
8927	0	0	Ki67+	 3891 40726
8928	0	0	Ki67+	 3895 40688
8929	0	0	Ki67+	 3898 40369
8930	0	0	Ki67+	 3900 40589
8931	0	0	Ki67+	 3902 40407
8932	0	0	Ki67+	 3902 40717
8933	0	0	Ki67+	 3913 40346
8934	0	0	Ki67+	 3913 40545
8935	0	0	Ki67+	 3915 40561
8936	0	0	Ki67+	 3916 40747
8937	0	0	Ki67+	 3916 41097
8938	0	0	Ki67+	 3919 40731
8939	0	0	Ki67+	 3924 40680
8940	0	0	Ki67+	 3926 40720
8941	0	0	Ki67+	 3926 40769
8942	0	0	Ki67+	 3929 40381
8943	0	0	Ki67+	 3929 41037
8944	0	0	Ki67+	 3932 40659
8945	0	0	Ki67+	 3933 40346
8946	0	0	Ki67+	 3933 40470
8947	0	0	Ki67+	 3936 40583
8948	0	0	Ki67+	 3936 40744
8949	0	0	Ki67+	 3937 41101
8950	0	0	Ki67+	 3938 41061
8951	0	0	Ki67+	 3940 40625
8952	0	0	Ki67+	 3943 40671
8953	0	0	Ki67+	 3945 41083
8954	0	0	Ki67+	 3947 40972
8955	0	0	Ki67+	 3949 40343
8956	0	0	Ki67+	 3949 40507
8957	0	0	Ki67+	 3950 41049
8958	0	0	Ki67+	 3953 40544
8959	0	0	Ki67+	 3954 41129
8960	0	0	Ki67+	 3956 40734
8961	0	0	Ki67+	 3958 40489
8962	0	0	Ki67+	 3959 40588
8963	0	0	Ki67+	 3960 41013
8964	0	0	Ki67+	 3962 40644
8965	0	0	Ki67+	 3963 41085
8966	0	0	Ki67+	 3964 40363
8967	0	0	Ki67+	 3970 40524
8968	0	0	Ki67+	 3975 40454
8969	0	0	Ki67+	 3975 41121
8970	0	0	Ki67+	 3976 40929
8971	0	0	Ki67+	 3978 40383
8972	0	0	Ki67+	 3980 40340
8973	0	0	Ki67+	 3980 40616
8974	0	0	Ki67+	 3981 40568
8975	0	0	Ki67+	 3982 41032
8976	0	0	Ki67+	 3983 40995
8977	0	0	Ki67+	 3983 41095
8978	0	0	Ki67+	 3984 41078
8979	0	0	Ki67+	 3985 40464
8980	0	0	Ki67+	 3987 40518
8981	0	0	Ki67+	 3989 40358
8982	0	0	Ki67+	 3989 41007
8983	0	0	Ki67+	 3990 40664
8984	0	0	Ki67+	 3991 40492
8985	0	0	Ki67+	 3991 40972
8986	0	0	Ki67+	 3995 40550
8987	0	0	Ki67+	 3997 40894
8988	0	0	Ki67+	 3998 40955
8989	0	0	Ki67+	 4000 41060
8990	0	0	Ki67+	 4006 40618
8991	0	0	Ki67+	 4013 40932
8992	0	0	Ki67+	 4014 40992
8993	0	0	Ki67+	 4016 41024
8994	0	0	Ki67+	 4016 41117
8995	0	0	Ki67+	 4020 40875
8996	0	0	Ki67+	 4021 40968
8997	0	0	Ki67+	 4024 41010
8998	0	0	Ki67+	 4027 40470
8999	0	0	Ki67+	 4027 40545
9000	0	0	Ki67+	 4029 40887
9001	0	0	Ki67+	 4029 40923
9002	0	0	Ki67+	 4033 40513
9003	0	0	Ki67+	 4033 41092
9004	0	0	Ki67+	 4035 41041
9005	0	0	Ki67+	 4040 40551
9006	0	0	Ki67+	 4041 40581
9007	0	0	Ki67+	 4044 40493
9008	0	0	Ki67+	 4052 40783
9009	0	0	Ki67+	 4055 40930
9010	0	0	Ki67+	 4060 40954
9011	0	0	Ki67+	 4061 41010
9012	0	0	Ki67+	 4068 40376
9013	0	0	Ki67+	 4069 40971
9014	0	0	Ki67+	 4069 41133
9015	0	0	Ki67+	 4077 40762
9016	0	0	Ki67+	 4078 40358
9017	0	0	Ki67+	 4079 40475
9018	0	0	Ki67+	 4084 41056
9019	0	0	Ki67+	 4087 41102
9020	0	0	Ki67+	 4088 41088
9021	0	0	Ki67+	 4093 40940
9022	0	0	Ki67+	 4094 40812
9023	0	0	Ki67+	 4100 41110
9024	0	0	Ki67+	 4104 40733
9025	0	0	Ki67+	 4109 40997
9026	0	0	Ki67+	 4111 40811
9027	0	0	Ki67+	 4111 40967
9028	0	0	Ki67+	 4111 41071
9029	0	0	Ki67+	 4113 40499
9030	0	0	Ki67+	 4118 40399
9031	0	0	Ki67+	 4118 40855
9032	0	0	Ki67+	 4121 40774
9033	0	0	Ki67+	 4122 41040
9034	0	0	Ki67+	 4123 40354
9035	0	0	Ki67+	 4124 41024
9036	0	0	Ki67+	 4124 41089
9037	0	0	Ki67+	 4125 40748
9038	0	0	Ki67+	 4130 41119
9039	0	0	Ki67+	 4135 40981
9040	0	0	Ki67+	 4137 41058
9041	0	0	Ki67+	 4138 40732
9042	0	0	Ki67+	 4139 40427
9043	0	0	Ki67+	 3349 41219
9044	0	0	Ki67+	 3363 41435
9045	0	0	Ki67+	 3372 41248
9046	0	0	Ki67+	 3378 41384
9047	0	0	Ki67+	 3383 41464
9048	0	0	Ki67+	 3385 41263
9049	0	0	Ki67+	 3393 41166
9050	0	0	Ki67+	 3396 41277
9051	0	0	Ki67+	 3396 41318
9052	0	0	Ki67+	 3397 41238
9053	0	0	Ki67+	 3397 41419
9054	0	0	Ki67+	 3399 41368
9055	0	0	Ki67+	 3405 41149
9056	0	0	Ki67+	 3406 41478
9057	0	0	Ki67+	 3412 41384
9058	0	0	Ki67+	 3420 41235
9059	0	0	Ki67+	 3420 41302
9060	0	0	Ki67+	 3422 41449
9061	0	0	Ki67+	 3424 41202
9062	0	0	Ki67+	 3426 41416
9063	0	0	Ki67+	 3427 41316
9064	0	0	Ki67+	 3428 41259
9065	0	0	Ki67+	 3430 41176
9066	0	0	Ki67+	 3438 41387
9067	0	0	Ki67+	 3440 41154
9068	0	0	Ki67+	 3445 41287
9069	0	0	Ki67+	 3447 41185
9070	0	0	Ki67+	 3458 41300
9071	0	0	Ki67+	 3458 41440
9072	0	0	Ki67+	 3464 41147
9073	0	0	Ki67+	 3469 41282
9074	0	0	Ki67+	 3470 41240
9075	0	0	Ki67+	 3471 41389
9076	0	0	Ki67+	 3473 41205
9077	0	0	Ki67+	 3477 41250
9078	0	0	Ki67+	 3485 41409
9079	0	0	Ki67+	 3486 41178
9080	0	0	Ki67+	 3489 41388
9081	0	0	Ki67+	 3490 41283
9082	0	0	Ki67+	 3499 41331
9083	0	0	Ki67+	 3505 41906
9084	0	0	Ki67+	 3516 41927
9085	0	0	Ki67+	 3517 41155
9086	0	0	Ki67+	 3519 41188
9087	0	0	Ki67+	 3519 41341
9088	0	0	Ki67+	 3529 41862
9089	0	0	Ki67+	 3532 41893
9090	0	0	Ki67+	 3535 41251
9091	0	0	Ki67+	 3538 41142
9092	0	0	Ki67+	 3544 41215
9093	0	0	Ki67+	 3550 41167
9094	0	0	Ki67+	 3554 41308
9095	0	0	Ki67+	 3560 41914
9096	0	0	Ki67+	 3562 41185
9097	0	0	Ki67+	 3563 41878
9098	0	0	Ki67+	 3566 41814
9099	0	0	Ki67+	 3572 41847
9100	0	0	Ki67+	 3573 41924
9101	0	0	Ki67+	 3577 41739
9102	0	0	Ki67+	 3579 41780
9103	0	0	Ki67+	 3583 41200
9104	0	0	Ki67+	 3584 41806
9105	0	0	Ki67+	 3588 41874
9106	0	0	Ki67+	 3594 41159
9107	0	0	Ki67+	 3598 41902
9108	0	0	Ki67+	 3600 41808
9109	0	0	Ki67+	 3605 41750
9110	0	0	Ki67+	 3606 41224
9111	0	0	Ki67+	 3606 41917
9112	0	0	Ki67+	 3608 41789
9113	0	0	Ki67+	 3611 41726
9114	0	0	Ki67+	 3618 41243
9115	0	0	Ki67+	 3619 41874
9116	0	0	Ki67+	 3627 41264
9117	0	0	Ki67+	 3629 41920
9118	0	0	Ki67+	 3633 41878
9119	0	0	Ki67+	 3634 41808
9120	0	0	Ki67+	 3636 41742
9121	0	0	Ki67+	 3639 41241
9122	0	0	Ki67+	 3649 41759
9123	0	0	Ki67+	 3651 41721
9124	0	0	Ki67+	 3655 41863
9125	0	0	Ki67+	 3657 41921
9126	0	0	Ki67+	 3666 41202
9127	0	0	Ki67+	 3669 41750
9128	0	0	Ki67+	 3673 41702
9129	0	0	Ki67+	 3681 41139
9130	0	0	Ki67+	 3685 41676
9131	0	0	Ki67+	 3686 41782
9132	0	0	Ki67+	 3688 41718
9133	0	0	Ki67+	 3689 41511
9134	0	0	Ki67+	 3690 41168
9135	0	0	Ki67+	 3693 41467
9136	0	0	Ki67+	 3701 41672
9137	0	0	Ki67+	 3708 41688
9138	0	0	Ki67+	 3713 41831
9139	0	0	Ki67+	 3718 41755
9140	0	0	Ki67+	 3720 41502
9141	0	0	Ki67+	 3720 41796
9142	0	0	Ki67+	 3725 41711
9143	0	0	Ki67+	 3731 41436
9144	0	0	Ki67+	 3731 41834
9145	0	0	Ki67+	 3734 41463
9146	0	0	Ki67+	 3734 41496
9147	0	0	Ki67+	 3745 41666
9148	0	0	Ki67+	 3745 41790
9149	0	0	Ki67+	 3748 41764
9150	0	0	Ki67+	 3751 41636
9151	0	0	Ki67+	 3752 41706
9152	0	0	Ki67+	 3758 41408
9153	0	0	Ki67+	 3759 41339
9154	0	0	Ki67+	 3762 41737
9155	0	0	Ki67+	 3765 41645
9156	0	0	Ki67+	 3768 41676
9157	0	0	Ki67+	 3771 41489
9158	0	0	Ki67+	 3772 41430
9159	0	0	Ki67+	 3775 41768
9160	0	0	Ki67+	 3786 41385
9161	0	0	Ki67+	 3786 41525
9162	0	0	Ki67+	 3787 41700
9163	0	0	Ki67+	 3791 41281
9164	0	0	Ki67+	 3791 41448
9165	0	0	Ki67+	 3792 41804
9166	0	0	Ki67+	 3797 41611
9167	0	0	Ki67+	 3799 41649
9168	0	0	Ki67+	 3800 41741
9169	0	0	Ki67+	 3802 41460
9170	0	0	Ki67+	 3803 41526
9171	0	0	Ki67+	 3804 41553
9172	0	0	Ki67+	 3806 41496
9173	0	0	Ki67+	 3806 41776
9174	0	0	Ki67+	 3814 41833
9175	0	0	Ki67+	 3817 41602
9176	0	0	Ki67+	 3819 41295
9177	0	0	Ki67+	 3821 41308
9178	0	0	Ki67+	 3821 41411
9179	0	0	Ki67+	 3823 41782
9180	0	0	Ki67+	 3826 41682
9181	0	0	Ki67+	 3828 41358
9182	0	0	Ki67+	 3831 41717
9183	0	0	Ki67+	 3832 41512
9184	0	0	Ki67+	 3833 41539
9185	0	0	Ki67+	 3837 41806
9186	0	0	Ki67+	 3840 41473
9187	0	0	Ki67+	 3841 41334
9188	0	0	Ki67+	 3842 41576
9189	0	0	Ki67+	 3845 41262
9190	0	0	Ki67+	 3846 41296
9191	0	0	Ki67+	 3847 41444
9192	0	0	Ki67+	 3848 41756
9193	0	0	Ki67+	 3849 41731
9194	0	0	Ki67+	 3851 41226
9195	0	0	Ki67+	 3851 41404
9196	0	0	Ki67+	 3852 41325
9197	0	0	Ki67+	 3852 41459
9198	0	0	Ki67+	 3854 41196
9199	0	0	Ki67+	 3856 41361
9200	0	0	Ki67+	 3856 41537
9201	0	0	Ki67+	 3858 41617
9202	0	0	Ki67+	 3860 41278
9203	0	0	Ki67+	 3867 41349
9204	0	0	Ki67+	 3871 41552
9205	0	0	Ki67+	 3873 41456
9206	0	0	Ki67+	 3875 41418
9207	0	0	Ki67+	 3875 41741
9208	0	0	Ki67+	 3877 41311
9209	0	0	Ki67+	 3878 41206
9210	0	0	Ki67+	 3878 41441
9211	0	0	Ki67+	 3879 41494
9212	0	0	Ki67+	 3879 41812
9213	0	0	Ki67+	 3885 41579
9214	0	0	Ki67+	 3887 41615
9215	0	0	Ki67+	 3888 41363
9216	0	0	Ki67+	 3890 41178
9217	0	0	Ki67+	 3891 41655
9218	0	0	Ki67+	 3892 41710
9219	0	0	Ki67+	 3893 41250
9220	0	0	Ki67+	 3899 41213
9221	0	0	Ki67+	 3901 41437
9222	0	0	Ki67+	 3903 41149
9223	0	0	Ki67+	 3904 41284
9224	0	0	Ki67+	 3905 41352
9225	0	0	Ki67+	 3905 41687
9226	0	0	Ki67+	 3906 41309
9227	0	0	Ki67+	 3906 41392
9228	0	0	Ki67+	 3907 41606
9229	0	0	Ki67+	 3908 41465
9230	0	0	Ki67+	 3908 41528
9231	0	0	Ki67+	 3910 41424
9232	0	0	Ki67+	 3911 41907
9233	0	0	Ki67+	 3915 41552
9234	0	0	Ki67+	 3917 41386
9235	0	0	Ki67+	 3918 41481
9236	0	0	Ki67+	 3926 41205
9237	0	0	Ki67+	 3926 41259
9238	0	0	Ki67+	 3928 41234
9239	0	0	Ki67+	 3928 41304
9240	0	0	Ki67+	 3930 41437
9241	0	0	Ki67+	 3934 41394
9242	0	0	Ki67+	 3935 41336
9243	0	0	Ki67+	 3937 41606
9244	0	0	Ki67+	 3940 41376
9245	0	0	Ki67+	 3943 41456
9246	0	0	Ki67+	 3943 41926
9247	0	0	Ki67+	 3944 41477
9248	0	0	Ki67+	 3946 41142
9249	0	0	Ki67+	 3947 41502
9250	0	0	Ki67+	 3950 41392
9251	0	0	Ki67+	 3951 41170
9252	0	0	Ki67+	 3952 41237
9253	0	0	Ki67+	 3953 41900
9254	0	0	Ki67+	 3957 41556
9255	0	0	Ki67+	 3958 41810
9256	0	0	Ki67+	 3959 41222
9257	0	0	Ki67+	 3960 41627
9258	0	0	Ki67+	 3960 41886
9259	0	0	Ki67+	 3964 41774
9260	0	0	Ki67+	 3964 41830
9261	0	0	Ki67+	 3965 41370
9262	0	0	Ki67+	 3966 41863
9263	0	0	Ki67+	 3967 41431
9264	0	0	Ki67+	 3972 41451
9265	0	0	Ki67+	 3972 41637
9266	0	0	Ki67+	 3973 41166
9267	0	0	Ki67+	 3973 41512
9268	0	0	Ki67+	 3973 41714
9269	0	0	Ki67+	 3975 41324
9270	0	0	Ki67+	 3978 41377
9271	0	0	Ki67+	 3979 41404
9272	0	0	Ki67+	 3980 41347
9273	0	0	Ki67+	 3981 41611
9274	0	0	Ki67+	 3981 41931
9275	0	0	Ki67+	 3982 41482
9276	0	0	Ki67+	 3983 41581
9277	0	0	Ki67+	 3986 41748
9278	0	0	Ki67+	 3987 41191
9279	0	0	Ki67+	 3988 41281
9280	0	0	Ki67+	 3992 41685
9281	0	0	Ki67+	 3992 41796
9282	0	0	Ki67+	 3993 41328
9283	0	0	Ki67+	 3994 41373
9284	0	0	Ki67+	 3994 41863
9285	0	0	Ki67+	 3994 41890
9286	0	0	Ki67+	 3995 41904
9287	0	0	Ki67+	 3997 41513
9288	0	0	Ki67+	 3997 41850
9289	0	0	Ki67+	 3998 41648
9290	0	0	Ki67+	 4000 41398
9291	0	0	Ki67+	 4002 41448
9292	0	0	Ki67+	 4006 41242
9293	0	0	Ki67+	 4006 41575
9294	0	0	Ki67+	 4009 41530
9295	0	0	Ki67+	 4013 41739
9296	0	0	Ki67+	 4014 41715
9297	0	0	Ki67+	 4014 41873
9298	0	0	Ki67+	 4015 41919
9299	0	0	Ki67+	 4016 41203
9300	0	0	Ki67+	 4016 41772
9301	0	0	Ki67+	 4019 41352
9302	0	0	Ki67+	 4020 41538
9303	0	0	Ki67+	 4022 41832
9304	0	0	Ki67+	 4023 41669
9305	0	0	Ki67+	 4024 41471
9306	0	0	Ki67+	 4025 41253
9307	0	0	Ki67+	 4028 41137
9308	0	0	Ki67+	 4028 41896
9309	0	0	Ki67+	 4029 41638
9310	0	0	Ki67+	 4031 41421
9311	0	0	Ki67+	 4031 41794
9312	0	0	Ki67+	 4031 41810
9313	0	0	Ki67+	 4032 41560
9314	0	0	Ki67+	 4033 41746
9315	0	0	Ki67+	 4034 41301
9316	0	0	Ki67+	 4035 41537
9317	0	0	Ki67+	 4036 41767
9318	0	0	Ki67+	 4037 41244
9319	0	0	Ki67+	 4037 41933
9320	0	0	Ki67+	 4041 41171
9321	0	0	Ki67+	 4041 41708
9322	0	0	Ki67+	 4041 41859
9323	0	0	Ki67+	 4043 41272
9324	0	0	Ki67+	 4043 41490
9325	0	0	Ki67+	 4047 41388
9326	0	0	Ki67+	 4048 41219
9327	0	0	Ki67+	 4051 41639
9328	0	0	Ki67+	 4051 41886
9329	0	0	Ki67+	 4054 41761
9330	0	0	Ki67+	 4055 41831
9331	0	0	Ki67+	 4056 41153
9332	0	0	Ki67+	 4058 41509
9333	0	0	Ki67+	 4060 41910
9334	0	0	Ki67+	 4062 41733
9335	0	0	Ki67+	 4063 41802
9336	0	0	Ki67+	 4066 41330
9337	0	0	Ki67+	 4067 41591
9338	0	0	Ki67+	 4070 41183
9339	0	0	Ki67+	 4071 41769
9340	0	0	Ki67+	 4071 41896
9341	0	0	Ki67+	 4073 41304
9342	0	0	Ki67+	 4073 41392
9343	0	0	Ki67+	 4073 41552
9344	0	0	Ki67+	 4074 41715
9345	0	0	Ki67+	 4075 41264
9346	0	0	Ki67+	 4081 41254
9347	0	0	Ki67+	 4081 41504
9348	0	0	Ki67+	 4082 41525
9349	0	0	Ki67+	 4082 41637
9350	0	0	Ki67+	 4082 41696
9351	0	0	Ki67+	 4083 41557
9352	0	0	Ki67+	 4088 41616
9353	0	0	Ki67+	 4089 41348
9354	0	0	Ki67+	 4089 41445
9355	0	0	Ki67+	 4092 41667
9356	0	0	Ki67+	 4094 41403
9357	0	0	Ki67+	 4096 41170
9358	0	0	Ki67+	 4096 41196
9359	0	0	Ki67+	 4101 41880
9360	0	0	Ki67+	 4104 41499
9361	0	0	Ki67+	 4104 41583
9362	0	0	Ki67+	 4106 41274
9363	0	0	Ki67+	 4108 41469
9364	0	0	Ki67+	 4110 41314
9365	0	0	Ki67+	 4112 41164
9366	0	0	Ki67+	 4113 41259
9367	0	0	Ki67+	 4114 41529
9368	0	0	Ki67+	 4114 41897
9369	0	0	Ki67+	 4115 41407
9370	0	0	Ki67+	 4117 41338
9371	0	0	Ki67+	 4118 41570
9372	0	0	Ki67+	 4119 41649
9373	0	0	Ki67+	 4122 41206
9374	0	0	Ki67+	 4124 41289
9375	0	0	Ki67+	 4125 41597
9376	0	0	Ki67+	 4127 41451
9377	0	0	Ki67+	 4129 41261
9378	0	0	Ki67+	 4129 41555
9379	0	0	Ki67+	 4131 41195
9380	0	0	Ki67+	 4133 41506
9381	0	0	Ki67+	 4138 41391
9382	0	0	Ki67+	 4142 41479
9383	0	0	Ki67+	 4143 41526
9384	0	0	Ki67+	 3548 41970
9385	0	0	Ki67+	 3570 41981
9386	0	0	Ki67+	 3572 41952
9387	0	0	Ki67+	 3590 41992
9388	0	0	Ki67+	 3593 42018
9389	0	0	Ki67+	 3600 41958
9390	0	0	Ki67+	 3611 41941
9391	0	0	Ki67+	 3615 42007
9392	0	0	Ki67+	 3643 42026
9393	0	0	Ki67+	 3645 41978
9394	0	0	Ki67+	 3646 41950
9395	0	0	Ki67+	 3661 41956
9396	0	0	Ki67+	 3672 42014
9397	0	0	Ki67+	 3691 42038
9398	0	0	Ki67+	 3694 41987
9399	0	0	Ki67+	 3725 42017
9400	0	0	Ki67+	 3727 42042
9401	0	0	Ki67+	 3747 42007
9402	0	0	Ki67+	 3754 41991
9403	0	0	Ki67+	 3762 42044
9404	0	0	Ki67+	 3767 42061
9405	0	0	Ki67+	 3788 42010
9406	0	0	Ki67+	 3800 41979
9407	0	0	Ki67+	 3810 42169
9408	0	0	Ki67+	 3812 42023
9409	0	0	Ki67+	 3848 42036
9410	0	0	Ki67+	 3851 42026
9411	0	0	Ki67+	 3863 42050
9412	0	0	Ki67+	 3868 42037
9413	0	0	Ki67+	 3872 41942
9414	0	0	Ki67+	 3873 41988
9415	0	0	Ki67+	 3885 42176
9416	0	0	Ki67+	 3887 42017
9417	0	0	Ki67+	 3899 42049
9418	0	0	Ki67+	 3902 41987
9419	0	0	Ki67+	 3919 42101
9420	0	0	Ki67+	 3924 42177
9421	0	0	Ki67+	 3927 42065
9422	0	0	Ki67+	 3928 42024
9423	0	0	Ki67+	 3930 42164
9424	0	0	Ki67+	 3941 42126
9425	0	0	Ki67+	 3943 41952
9426	0	0	Ki67+	 3946 42096
9427	0	0	Ki67+	 3957 42144
9428	0	0	Ki67+	 3964 42061
9429	0	0	Ki67+	 3968 42113
9430	0	0	Ki67+	 3970 42125
9431	0	0	Ki67+	 3973 41986
9432	0	0	Ki67+	 3977 42003
9433	0	0	Ki67+	 3979 41949
9434	0	0	Ki67+	 3990 42036
9435	0	0	Ki67+	 3992 42066
9436	0	0	Ki67+	 3999 42096
9437	0	0	Ki67+	 4000 41948
9438	0	0	Ki67+	 4000 41991
9439	0	0	Ki67+	 4007 42032
9440	0	0	Ki67+	 4012 42002
9441	0	0	Ki67+	 4016 41941
9442	0	0	Ki67+	 4019 42045
9443	0	0	Ki67+	 4023 42069
9444	0	0	Ki67+	 4027 41993
9445	0	0	Ki67+	 4032 41965
9446	0	0	Ki67+	 4044 41972
9447	0	0	Ki67+	 4060 41994
9448	0	0	Ki67+	 4067 41941
9449	0	0	Ki67+	 4113 42281
9450	0	0	Ki67+	 4225 30681
9451	0	0	Ki67+	 4247 30640
9452	0	0	Ki67+	 4254 30678
9453	0	0	Ki67+	 4265 30656
9454	0	0	Ki67+	 4281 30632
9455	0	0	Ki67+	 4288 30618
9456	0	0	Ki67+	 4298 30574
9457	0	0	Ki67+	 4304 30614
9458	0	0	Ki67+	 4320 30603
9459	0	0	Ki67+	 4323 30648
9460	0	0	Ki67+	 4334 30595
9461	0	0	Ki67+	 4341 30577
9462	0	0	Ki67+	 4350 30593
9463	0	0	Ki67+	 4356 30527
9464	0	0	Ki67+	 4358 30561
9465	0	0	Ki67+	 4359 30628
9466	0	0	Ki67+	 4366 30513
9467	0	0	Ki67+	 4380 30549
9468	0	0	Ki67+	 4380 30678
9469	0	0	Ki67+	 4386 30584
9470	0	0	Ki67+	 4388 30536
9471	0	0	Ki67+	 4397 30687
9472	0	0	Ki67+	 4398 30506
9473	0	0	Ki67+	 4410 30635
9474	0	0	Ki67+	 4419 30657
9475	0	0	Ki67+	 4438 30702
9476	0	0	Ki67+	 4454 30676
9477	0	0	Ki67+	 4455 30592
9478	0	0	Ki67+	 4456 30507
9479	0	0	Ki67+	 4469 30459
9480	0	0	Ki67+	 4469 30626
9481	0	0	Ki67+	 4470 30437
9482	0	0	Ki67+	 4470 30551
9483	0	0	Ki67+	 4480 30619
9484	0	0	Ki67+	 4485 30435
9485	0	0	Ki67+	 4490 30449
9486	0	0	Ki67+	 4492 30705
9487	0	0	Ki67+	 4494 30688
9488	0	0	Ki67+	 4494 30716
9489	0	0	Ki67+	 4495 30381
9490	0	0	Ki67+	 4496 30545
9491	0	0	Ki67+	 4506 30619
9492	0	0	Ki67+	 4508 30630
9493	0	0	Ki67+	 4510 30532
9494	0	0	Ki67+	 4511 30692
9495	0	0	Ki67+	 4519 30359
9496	0	0	Ki67+	 4522 30652
9497	0	0	Ki67+	 4525 30678
9498	0	0	Ki67+	 4528 30490
9499	0	0	Ki67+	 4533 30685
9500	0	0	Ki67+	 4539 30623
9501	0	0	Ki67+	 4548 30363
9502	0	0	Ki67+	 4554 30467
9503	0	0	Ki67+	 4555 30671
9504	0	0	Ki67+	 4567 30649
9505	0	0	Ki67+	 4575 30335
9506	0	0	Ki67+	 4575 30444
9507	0	0	Ki67+	 4579 30378
9508	0	0	Ki67+	 4579 30400
9509	0	0	Ki67+	 4589 30651
9510	0	0	Ki67+	 4592 30428
9511	0	0	Ki67+	 4592 30521
9512	0	0	Ki67+	 4596 30297
9513	0	0	Ki67+	 4602 30492
9514	0	0	Ki67+	 4607 30333
9515	0	0	Ki67+	 4607 30548
9516	0	0	Ki67+	 4616 30309
9517	0	0	Ki67+	 4617 30637
9518	0	0	Ki67+	 4617 30668
9519	0	0	Ki67+	 4623 30553
9520	0	0	Ki67+	 4625 30445
9521	0	0	Ki67+	 4631 30367
9522	0	0	Ki67+	 4636 30538
9523	0	0	Ki67+	 4636 30672
9524	0	0	Ki67+	 4638 30654
9525	0	0	Ki67+	 4639 30593
9526	0	0	Ki67+	 4640 30268
9527	0	0	Ki67+	 4640 30322
9528	0	0	Ki67+	 4641 30291
9529	0	0	Ki67+	 4642 30345
9530	0	0	Ki67+	 4644 30415
9531	0	0	Ki67+	 4645 30219
9532	0	0	Ki67+	 4658 30243
9533	0	0	Ki67+	 4663 30421
9534	0	0	Ki67+	 4665 30633
9535	0	0	Ki67+	 4667 30366
9536	0	0	Ki67+	 4668 30385
9537	0	0	Ki67+	 4674 30336
9538	0	0	Ki67+	 4674 30676
9539	0	0	Ki67+	 4678 30223
9540	0	0	Ki67+	 4679 30207
9541	0	0	Ki67+	 4681 30371
9542	0	0	Ki67+	 4684 30615
9543	0	0	Ki67+	 4688 30399
9544	0	0	Ki67+	 4694 30371
9545	0	0	Ki67+	 4696 30645
9546	0	0	Ki67+	 4698 30148
9547	0	0	Ki67+	 4698 30522
9548	0	0	Ki67+	 4707 30283
9549	0	0	Ki67+	 4708 30324
9550	0	0	Ki67+	 4716 30506
9551	0	0	Ki67+	 4719 30276
9552	0	0	Ki67+	 4720 30424
9553	0	0	Ki67+	 4722 30342
9554	0	0	Ki67+	 4727 30660
9555	0	0	Ki67+	 4729 30283
9556	0	0	Ki67+	 4729 30383
9557	0	0	Ki67+	 4731 30185
9558	0	0	Ki67+	 4732 30712
9559	0	0	Ki67+	 4734 30330
9560	0	0	Ki67+	 4734 30608
9561	0	0	Ki67+	 4737 30419
9562	0	0	Ki67+	 4742 30291
9563	0	0	Ki67+	 4743 30225
9564	0	0	Ki67+	 4743 30432
9565	0	0	Ki67+	 4744 30368
9566	0	0	Ki67+	 4747 30172
9567	0	0	Ki67+	 4755 30257
9568	0	0	Ki67+	 4755 30353
9569	0	0	Ki67+	 4758 30508
9570	0	0	Ki67+	 4759 30277
9571	0	0	Ki67+	 4760 30387
9572	0	0	Ki67+	 4762 30498
9573	0	0	Ki67+	 4765 30200
9574	0	0	Ki67+	 4767 30371
9575	0	0	Ki67+	 4769 30406
9576	0	0	Ki67+	 4770 30263
9577	0	0	Ki67+	 4780 30353
9578	0	0	Ki67+	 4783 30237
9579	0	0	Ki67+	 4784 30176
9580	0	0	Ki67+	 4787 30424
9581	0	0	Ki67+	 4789 30469
9582	0	0	Ki67+	 4792 30200
9583	0	0	Ki67+	 4795 30459
9584	0	0	Ki67+	 4795 30487
9585	0	0	Ki67+	 4798 30507
9586	0	0	Ki67+	 4800 30183
9587	0	0	Ki67+	 4801 30270
9588	0	0	Ki67+	 4802 30389
9589	0	0	Ki67+	 4802 30576
9590	0	0	Ki67+	 4802 30622
9591	0	0	Ki67+	 4804 30561
9592	0	0	Ki67+	 4805 30536
9593	0	0	Ki67+	 4807 30444
9594	0	0	Ki67+	 4807 30612
9595	0	0	Ki67+	 4811 30168
9596	0	0	Ki67+	 4813 30363
9597	0	0	Ki67+	 4816 30476
9598	0	0	Ki67+	 4824 30636
9599	0	0	Ki67+	 4825 30174
9600	0	0	Ki67+	 4830 30500
9601	0	0	Ki67+	 4831 30192
9602	0	0	Ki67+	 4832 30438
9603	0	0	Ki67+	 4833 30668
9604	0	0	Ki67+	 4835 30233
9605	0	0	Ki67+	 4835 30593
9606	0	0	Ki67+	 4836 30395
9607	0	0	Ki67+	 4836 30700
9608	0	0	Ki67+	 4839 30025
9609	0	0	Ki67+	 4840 30645
9610	0	0	Ki67+	 4841 30327
9611	0	0	Ki67+	 4841 30609
9612	0	0	Ki67+	 4842 30467
9613	0	0	Ki67+	 4846 29983
9614	0	0	Ki67+	 4849 30527
9615	0	0	Ki67+	 4849 30678
9616	0	0	Ki67+	 4852 30193
9617	0	0	Ki67+	 4854 30705
9618	0	0	Ki67+	 4857 30662
9619	0	0	Ki67+	 4865 30618
9620	0	0	Ki67+	 4866 30205
9621	0	0	Ki67+	 4869 30501
9622	0	0	Ki67+	 4870 30422
9623	0	0	Ki67+	 4873 30408
9624	0	0	Ki67+	 4873 30534
9625	0	0	Ki67+	 4874 30481
9626	0	0	Ki67+	 4874 30654
9627	0	0	Ki67+	 4875 29971
9628	0	0	Ki67+	 4881 29990
9629	0	0	Ki67+	 4883 30352
9630	0	0	Ki67+	 4883 30676
9631	0	0	Ki67+	 4885 30644
9632	0	0	Ki67+	 4887 30271
9633	0	0	Ki67+	 4888 30564
9634	0	0	Ki67+	 4893 30005
9635	0	0	Ki67+	 4894 30214
9636	0	0	Ki67+	 4898 30593
9637	0	0	Ki67+	 4900 30690
9638	0	0	Ki67+	 4901 30324
9639	0	0	Ki67+	 4902 30230
9640	0	0	Ki67+	 4902 30609
9641	0	0	Ki67+	 4904 30287
9642	0	0	Ki67+	 4905 29974
9643	0	0	Ki67+	 4906 29986
9644	0	0	Ki67+	 4914 30702
9645	0	0	Ki67+	 4916 30323
9646	0	0	Ki67+	 4917 30634
9647	0	0	Ki67+	 4918 30361
9648	0	0	Ki67+	 4921 30657
9649	0	0	Ki67+	 4925 30589
9650	0	0	Ki67+	 4926 30383
9651	0	0	Ki67+	 4926 30705
9652	0	0	Ki67+	 4930 29961
9653	0	0	Ki67+	 4931 30355
9654	0	0	Ki67+	 4932 30673
9655	0	0	Ki67+	 4934 30281
9656	0	0	Ki67+	 4937 30608
9657	0	0	Ki67+	 4938 29933
9658	0	0	Ki67+	 4939 30515
9659	0	0	Ki67+	 4940 30648
9660	0	0	Ki67+	 4942 30226
9661	0	0	Ki67+	 4146 31068
9662	0	0	Ki67+	 4147 30813
9663	0	0	Ki67+	 4150 30967
9664	0	0	Ki67+	 4150 31187
9665	0	0	Ki67+	 4153 31121
9666	0	0	Ki67+	 4154 31148
9667	0	0	Ki67+	 4155 30979
9668	0	0	Ki67+	 4157 31051
9669	0	0	Ki67+	 4162 30838
9670	0	0	Ki67+	 4164 30926
9671	0	0	Ki67+	 4165 31233
9672	0	0	Ki67+	 4168 31023
9673	0	0	Ki67+	 4170 30873
9674	0	0	Ki67+	 4177 31111
9675	0	0	Ki67+	 4177 31135
9676	0	0	Ki67+	 4180 30999
9677	0	0	Ki67+	 4181 31063
9678	0	0	Ki67+	 4182 31214
9679	0	0	Ki67+	 4184 30918
9680	0	0	Ki67+	 4186 31257
9681	0	0	Ki67+	 4192 30940
9682	0	0	Ki67+	 4193 31222
9683	0	0	Ki67+	 4194 30967
9684	0	0	Ki67+	 4197 31190
9685	0	0	Ki67+	 4199 31162
9686	0	0	Ki67+	 4204 31003
9687	0	0	Ki67+	 4205 31055
9688	0	0	Ki67+	 4207 30960
9689	0	0	Ki67+	 4210 31176
9690	0	0	Ki67+	 4212 31123
9691	0	0	Ki67+	 4214 31030
9692	0	0	Ki67+	 4215 31322
9693	0	0	Ki67+	 4216 30802
9694	0	0	Ki67+	 4222 31237
9695	0	0	Ki67+	 4222 31290
9696	0	0	Ki67+	 4225 31161
9697	0	0	Ki67+	 4232 30821
9698	0	0	Ki67+	 4234 31058
9699	0	0	Ki67+	 4237 31302
9700	0	0	Ki67+	 4238 30851
9701	0	0	Ki67+	 4238 30935
9702	0	0	Ki67+	 4245 31088
9703	0	0	Ki67+	 4248 30823
9704	0	0	Ki67+	 4248 31323
9705	0	0	Ki67+	 4251 31051
9706	0	0	Ki67+	 4253 31168
9707	0	0	Ki67+	 4254 30938
9708	0	0	Ki67+	 4255 30913
9709	0	0	Ki67+	 4255 31238
9710	0	0	Ki67+	 4257 30957
9711	0	0	Ki67+	 4258 30871
9712	0	0	Ki67+	 4258 31022
9713	0	0	Ki67+	 4265 31396
9714	0	0	Ki67+	 4268 30980
9715	0	0	Ki67+	 4268 31206
9716	0	0	Ki67+	 4269 31353
9717	0	0	Ki67+	 4274 31325
9718	0	0	Ki67+	 4275 31284
9719	0	0	Ki67+	 4276 31126
9720	0	0	Ki67+	 4277 30915
9721	0	0	Ki67+	 4277 30997
9722	0	0	Ki67+	 4277 31245
9723	0	0	Ki67+	 4279 30879
9724	0	0	Ki67+	 4279 31086
9725	0	0	Ki67+	 4283 30956
9726	0	0	Ki67+	 4287 31422
9727	0	0	Ki67+	 4288 31238
9728	0	0	Ki67+	 4291 31083
9729	0	0	Ki67+	 4292 31000
9730	0	0	Ki67+	 4294 31452
9731	0	0	Ki67+	 4300 31189
9732	0	0	Ki67+	 4300 31321
9733	0	0	Ki67+	 4301 30944
9734	0	0	Ki67+	 4302 31216
9735	0	0	Ki67+	 4303 31005
9736	0	0	Ki67+	 4304 31260
9737	0	0	Ki67+	 4306 30927
9738	0	0	Ki67+	 4306 30972
9739	0	0	Ki67+	 4308 30894
9740	0	0	Ki67+	 4310 31470
9741	0	0	Ki67+	 4311 31353
9742	0	0	Ki67+	 4312 31097
9743	0	0	Ki67+	 4319 31265
9744	0	0	Ki67+	 4322 31399
9745	0	0	Ki67+	 4322 31493
9746	0	0	Ki67+	 4326 30724
9747	0	0	Ki67+	 4327 31197
9748	0	0	Ki67+	 4329 31140
9749	0	0	Ki67+	 4330 31447
9750	0	0	Ki67+	 4333 31424
9751	0	0	Ki67+	 4334 31226
9752	0	0	Ki67+	 4337 31300
9753	0	0	Ki67+	 4343 30935
9754	0	0	Ki67+	 4343 31089
9755	0	0	Ki67+	 4344 31054
9756	0	0	Ki67+	 4347 30894
9757	0	0	Ki67+	 4347 31369
9758	0	0	Ki67+	 4348 31314
9759	0	0	Ki67+	 4354 31111
9760	0	0	Ki67+	 4355 31481
9761	0	0	Ki67+	 4355 31498
9762	0	0	Ki67+	 4356 30946
9763	0	0	Ki67+	 4359 31138
9764	0	0	Ki67+	 4359 31256
9765	0	0	Ki67+	 4362 31429
9766	0	0	Ki67+	 4365 31182
9767	0	0	Ki67+	 4370 31284
9768	0	0	Ki67+	 4373 30729
9769	0	0	Ki67+	 4374 31335
9770	0	0	Ki67+	 4377 31211
9771	0	0	Ki67+	 4378 31110
9772	0	0	Ki67+	 4378 31243
9773	0	0	Ki67+	 4383 31297
9774	0	0	Ki67+	 4389 31497
9775	0	0	Ki67+	 4390 31166
9776	0	0	Ki67+	 4390 31473
9777	0	0	Ki67+	 4392 31058
9778	0	0	Ki67+	 4393 30905
9779	0	0	Ki67+	 4397 30794
9780	0	0	Ki67+	 4397 31091
9781	0	0	Ki67+	 4401 31204
9782	0	0	Ki67+	 4403 31048
9783	0	0	Ki67+	 4406 31419
9784	0	0	Ki67+	 4406 31453
9785	0	0	Ki67+	 4407 31115
9786	0	0	Ki67+	 4409 31241
9787	0	0	Ki67+	 4413 31513
9788	0	0	Ki67+	 4416 31167
9789	0	0	Ki67+	 4418 31192
9790	0	0	Ki67+	 4432 31124
9791	0	0	Ki67+	 4432 31334
9792	0	0	Ki67+	 4434 31212
9793	0	0	Ki67+	 4437 31177
9794	0	0	Ki67+	 4439 31232
9795	0	0	Ki67+	 4440 31259
9796	0	0	Ki67+	 4444 31045
9797	0	0	Ki67+	 4444 31390
9798	0	0	Ki67+	 4445 31290
9799	0	0	Ki67+	 4453 31202
9800	0	0	Ki67+	 4460 31049
9801	0	0	Ki67+	 4461 31080
9802	0	0	Ki67+	 4462 31484
9803	0	0	Ki67+	 4467 31257
9804	0	0	Ki67+	 4474 30769
9805	0	0	Ki67+	 4474 31003
9806	0	0	Ki67+	 4476 31130
9807	0	0	Ki67+	 4477 31385
9808	0	0	Ki67+	 4483 31401
9809	0	0	Ki67+	 4487 31111
9810	0	0	Ki67+	 4489 31077
9811	0	0	Ki67+	 4494 31276
9812	0	0	Ki67+	 4499 31486
9813	0	0	Ki67+	 4502 31166
9814	0	0	Ki67+	 4511 31208
9815	0	0	Ki67+	 4522 30861
9816	0	0	Ki67+	 4522 31418
9817	0	0	Ki67+	 4523 30909
9818	0	0	Ki67+	 4523 31514
9819	0	0	Ki67+	 4525 31229
9820	0	0	Ki67+	 4533 31120
9821	0	0	Ki67+	 4536 31402
9822	0	0	Ki67+	 4537 31311
9823	0	0	Ki67+	 4543 31154
9824	0	0	Ki67+	 4546 31348
9825	0	0	Ki67+	 4548 31326
9826	0	0	Ki67+	 4551 31490
9827	0	0	Ki67+	 4558 31076
9828	0	0	Ki67+	 4563 31519
9829	0	0	Ki67+	 4564 31121
9830	0	0	Ki67+	 4572 31174
9831	0	0	Ki67+	 4572 31360
9832	0	0	Ki67+	 4574 31445
9833	0	0	Ki67+	 4578 31088
9834	0	0	Ki67+	 4579 31403
9835	0	0	Ki67+	 4579 31460
9836	0	0	Ki67+	 4583 31150
9837	0	0	Ki67+	 4586 31383
9838	0	0	Ki67+	 4593 30905
9839	0	0	Ki67+	 4594 31120
9840	0	0	Ki67+	 4594 31369
9841	0	0	Ki67+	 4597 31354
9842	0	0	Ki67+	 4599 31013
9843	0	0	Ki67+	 4604 31212
9844	0	0	Ki67+	 4607 31410
9845	0	0	Ki67+	 4608 31518
9846	0	0	Ki67+	 4609 31472
9847	0	0	Ki67+	 4609 31492
9848	0	0	Ki67+	 4610 31090
9849	0	0	Ki67+	 4622 30924
9850	0	0	Ki67+	 4623 31210
9851	0	0	Ki67+	 4624 31457
9852	0	0	Ki67+	 4626 30965
9853	0	0	Ki67+	 4629 31067
9854	0	0	Ki67+	 4630 31389
9855	0	0	Ki67+	 4633 31180
9856	0	0	Ki67+	 4636 30960
9857	0	0	Ki67+	 4637 31136
9858	0	0	Ki67+	 4638 31339
9859	0	0	Ki67+	 4640 31046
9860	0	0	Ki67+	 4645 31473
9861	0	0	Ki67+	 4648 31459
9862	0	0	Ki67+	 4649 31423
9863	0	0	Ki67+	 4653 31180
9864	0	0	Ki67+	 4653 31386
9865	0	0	Ki67+	 4653 31505
9866	0	0	Ki67+	 4655 30747
9867	0	0	Ki67+	 4656 31333
9868	0	0	Ki67+	 4661 31091
9869	0	0	Ki67+	 4661 31194
9870	0	0	Ki67+	 4665 31127
9871	0	0	Ki67+	 4674 31377
9872	0	0	Ki67+	 4676 31044
9873	0	0	Ki67+	 4676 31185
9874	0	0	Ki67+	 4678 31319
9875	0	0	Ki67+	 4679 31158
9876	0	0	Ki67+	 4682 30766
9877	0	0	Ki67+	 4684 31449
9878	0	0	Ki67+	 4689 31065
9879	0	0	Ki67+	 4690 31339
9880	0	0	Ki67+	 4690 31399
9881	0	0	Ki67+	 4692 31080
9882	0	0	Ki67+	 4698 31472
9883	0	0	Ki67+	 4698 31503
9884	0	0	Ki67+	 4700 31109
9885	0	0	Ki67+	 4700 31213
9886	0	0	Ki67+	 4706 31447
9887	0	0	Ki67+	 4707 30965
9888	0	0	Ki67+	 4708 30788
9889	0	0	Ki67+	 4708 31390
9890	0	0	Ki67+	 4708 31418
9891	0	0	Ki67+	 4709 31049
9892	0	0	Ki67+	 4711 30735
9893	0	0	Ki67+	 4715 31369
9894	0	0	Ki67+	 4717 31515
9895	0	0	Ki67+	 4719 31143
9896	0	0	Ki67+	 4720 31069
9897	0	0	Ki67+	 4728 31097
9898	0	0	Ki67+	 4731 31474
9899	0	0	Ki67+	 4737 31389
9900	0	0	Ki67+	 4738 30754
9901	0	0	Ki67+	 4738 31366
9902	0	0	Ki67+	 4740 31330
9903	0	0	Ki67+	 4741 31064
9904	0	0	Ki67+	 4742 31105
9905	0	0	Ki67+	 4743 31245
9906	0	0	Ki67+	 4744 31133
9907	0	0	Ki67+	 4746 31419
9908	0	0	Ki67+	 4747 31437
9909	0	0	Ki67+	 4748 31223
9910	0	0	Ki67+	 4752 30978
9911	0	0	Ki67+	 4760 31055
9912	0	0	Ki67+	 4762 31402
9913	0	0	Ki67+	 4767 31075
9914	0	0	Ki67+	 4768 31365
9915	0	0	Ki67+	 4768 31471
9916	0	0	Ki67+	 4769 31489
9917	0	0	Ki67+	 4775 31207
9918	0	0	Ki67+	 4776 31112
9919	0	0	Ki67+	 4776 31435
9920	0	0	Ki67+	 4777 31193
9921	0	0	Ki67+	 4778 31324
9922	0	0	Ki67+	 4779 31245
9923	0	0	Ki67+	 4782 31297
9924	0	0	Ki67+	 4783 31458
9925	0	0	Ki67+	 4788 31075
9926	0	0	Ki67+	 4792 30978
9927	0	0	Ki67+	 4795 31164
9928	0	0	Ki67+	 4795 31284
9929	0	0	Ki67+	 4799 30785
9930	0	0	Ki67+	 4801 31514
9931	0	0	Ki67+	 4809 31179
9932	0	0	Ki67+	 4814 31491
9933	0	0	Ki67+	 4816 31165
9934	0	0	Ki67+	 4817 31478
9935	0	0	Ki67+	 4826 31276
9936	0	0	Ki67+	 4828 31172
9937	0	0	Ki67+	 4833 31472
9938	0	0	Ki67+	 4841 31315
9939	0	0	Ki67+	 4841 31451
9940	0	0	Ki67+	 4843 31151
9941	0	0	Ki67+	 4846 31236
9942	0	0	Ki67+	 4847 31256
9943	0	0	Ki67+	 4849 31295
9944	0	0	Ki67+	 4855 31513
9945	0	0	Ki67+	 4861 31229
9946	0	0	Ki67+	 4862 31251
9947	0	0	Ki67+	 4863 31050
9948	0	0	Ki67+	 4866 31486
9949	0	0	Ki67+	 4868 30798
9950	0	0	Ki67+	 4869 31267
9951	0	0	Ki67+	 4870 31467
9952	0	0	Ki67+	 4878 31220
9953	0	0	Ki67+	 4880 31450
9954	0	0	Ki67+	 4882 31436
9955	0	0	Ki67+	 4887 31415
9956	0	0	Ki67+	 4889 30837
9957	0	0	Ki67+	 4890 31290
9958	0	0	Ki67+	 4892 31496
9959	0	0	Ki67+	 4893 30727
9960	0	0	Ki67+	 4900 30736
9961	0	0	Ki67+	 4900 31449
9962	0	0	Ki67+	 4902 31400
9963	0	0	Ki67+	 4903 31241
9964	0	0	Ki67+	 4905 31412
9965	0	0	Ki67+	 4905 31470
9966	0	0	Ki67+	 4913 31278
9967	0	0	Ki67+	 4913 31297
9968	0	0	Ki67+	 4919 31322
9969	0	0	Ki67+	 4922 30826
9970	0	0	Ki67+	 4923 31379
9971	0	0	Ki67+	 4924 31419
9972	0	0	Ki67+	 4927 31207
9973	0	0	Ki67+	 4927 31504
9974	0	0	Ki67+	 4929 30750
9975	0	0	Ki67+	 4931 31160
9976	0	0	Ki67+	 4931 31347
9977	0	0	Ki67+	 4938 31246
9978	0	0	Ki67+	 4939 31204
9979	0	0	Ki67+	 4185 31801
9980	0	0	Ki67+	 4244 31819
9981	0	0	Ki67+	 4311 31947
9982	0	0	Ki67+	 4398 31539
9983	0	0	Ki67+	 4410 31587
9984	0	0	Ki67+	 4444 31574
9985	0	0	Ki67+	 4447 31545
9986	0	0	Ki67+	 4481 31531
9987	0	0	Ki67+	 4486 31570
9988	0	0	Ki67+	 4486 31610
9989	0	0	Ki67+	 4495 31731
9990	0	0	Ki67+	 4502 31674
9991	0	0	Ki67+	 4504 31632
9992	0	0	Ki67+	 4512 31620
9993	0	0	Ki67+	 4520 31753
9994	0	0	Ki67+	 4526 31681
9995	0	0	Ki67+	 4526 31702
9996	0	0	Ki67+	 4530 31646
9997	0	0	Ki67+	 4532 31767
9998	0	0	Ki67+	 4533 31564
9999	0	0	Ki67+	 4534 31743
10000	0	0	Ki67+	 4536 31527
10001	0	0	Ki67+	 4537 31793
10002	0	0	Ki67+	 4538 31581
10003	0	0	Ki67+	 4540 31546
10004	0	0	Ki67+	 4541 31626
10005	0	0	Ki67+	 4543 31708
10006	0	0	Ki67+	 4549 31775
10007	0	0	Ki67+	 4557 31656
10008	0	0	Ki67+	 4557 31817
10009	0	0	Ki67+	 4560 31767
10010	0	0	Ki67+	 4563 31633
10011	0	0	Ki67+	 4568 31566
10012	0	0	Ki67+	 4569 31779
10013	0	0	Ki67+	 4570 31668
10014	0	0	Ki67+	 4573 31818
10015	0	0	Ki67+	 4574 31540
10016	0	0	Ki67+	 4585 31703
10017	0	0	Ki67+	 4586 31757
10018	0	0	Ki67+	 4588 31806
10019	0	0	Ki67+	 4592 31567
10020	0	0	Ki67+	 4592 31864
10021	0	0	Ki67+	 4595 31829
10022	0	0	Ki67+	 4602 31532
10023	0	0	Ki67+	 4602 31603
10024	0	0	Ki67+	 4608 31864
10025	0	0	Ki67+	 4610 31731
10026	0	0	Ki67+	 4613 31610
10027	0	0	Ki67+	 4616 31772
10028	0	0	Ki67+	 4620 31643
10029	0	0	Ki67+	 4622 31803
10030	0	0	Ki67+	 4623 31582
10031	0	0	Ki67+	 4624 31710
10032	0	0	Ki67+	 4629 31676
10033	0	0	Ki67+	 4630 31835
10034	0	0	Ki67+	 4636 31817
10035	0	0	Ki67+	 4644 31597
10036	0	0	Ki67+	 4648 31630
10037	0	0	Ki67+	 4649 31758
10038	0	0	Ki67+	 4653 31702
10039	0	0	Ki67+	 4655 31800
10040	0	0	Ki67+	 4676 31892
10041	0	0	Ki67+	 4680 31665
10042	0	0	Ki67+	 4683 31709
10043	0	0	Ki67+	 4684 31538
10044	0	0	Ki67+	 4684 31596
10045	0	0	Ki67+	 4684 31836
10046	0	0	Ki67+	 4687 31876
10047	0	0	Ki67+	 4690 31893
10048	0	0	Ki67+	 4692 31640
10049	0	0	Ki67+	 4693 31572
10050	0	0	Ki67+	 4695 31847
10051	0	0	Ki67+	 4702 31551
10052	0	0	Ki67+	 4702 31925
10053	0	0	Ki67+	 4703 31608
10054	0	0	Ki67+	 4711 31639
10055	0	0	Ki67+	 4712 31849
10056	0	0	Ki67+	 4716 31865
10057	0	0	Ki67+	 4723 31588
10058	0	0	Ki67+	 4726 31722
10059	0	0	Ki67+	 4730 31556
10060	0	0	Ki67+	 4732 31658
10061	0	0	Ki67+	 4732 31942
10062	0	0	Ki67+	 4733 31689
10063	0	0	Ki67+	 4735 31889
10064	0	0	Ki67+	 4738 31860
10065	0	0	Ki67+	 4743 31610
10066	0	0	Ki67+	 4752 31746
10067	0	0	Ki67+	 4758 31702
10068	0	0	Ki67+	 4760 31535
10069	0	0	Ki67+	 4761 31655
10070	0	0	Ki67+	 4761 31763
10071	0	0	Ki67+	 4765 31908
10072	0	0	Ki67+	 4767 31948
10073	0	0	Ki67+	 4769 31568
10074	0	0	Ki67+	 4769 31725
10075	0	0	Ki67+	 4771 31594
10076	0	0	Ki67+	 4777 31781
10077	0	0	Ki67+	 4781 31656
10078	0	0	Ki67+	 4784 31668
10079	0	0	Ki67+	 4785 31816
10080	0	0	Ki67+	 4788 31583
10081	0	0	Ki67+	 4788 31856
10082	0	0	Ki67+	 4792 31643
10083	0	0	Ki67+	 4796 31620
10084	0	0	Ki67+	 4797 31920
10085	0	0	Ki67+	 4799 31957
10086	0	0	Ki67+	 4807 31907
10087	0	0	Ki67+	 4813 31869
10088	0	0	Ki67+	 4814 31838
10089	0	0	Ki67+	 4824 31663
10090	0	0	Ki67+	 4828 31560
10091	0	0	Ki67+	 4834 31827
10092	0	0	Ki67+	 4837 31521
10093	0	0	Ki67+	 4839 31748
10094	0	0	Ki67+	 4840 31783
10095	0	0	Ki67+	 4842 31583
10096	0	0	Ki67+	 4846 31733
10097	0	0	Ki67+	 4848 31859
10098	0	0	Ki67+	 4849 31561
10099	0	0	Ki67+	 4849 31652
10100	0	0	Ki67+	 4850 31882
10101	0	0	Ki67+	 4852 31609
10102	0	0	Ki67+	 4853 31921
10103	0	0	Ki67+	 4856 31965
10104	0	0	Ki67+	 4864 31714
10105	0	0	Ki67+	 4867 31627
10106	0	0	Ki67+	 4868 31527
10107	0	0	Ki67+	 4868 31894
10108	0	0	Ki67+	 4869 31578
10109	0	0	Ki67+	 4873 32040
10110	0	0	Ki67+	 4874 31658
10111	0	0	Ki67+	 4878 31955
10112	0	0	Ki67+	 4879 32012
10113	0	0	Ki67+	 4880 31626
10114	0	0	Ki67+	 4881 31727
10115	0	0	Ki67+	 4881 31873
10116	0	0	Ki67+	 4882 31760
10117	0	0	Ki67+	 4883 31680
10118	0	0	Ki67+	 4885 31542
10119	0	0	Ki67+	 4885 31600
10120	0	0	Ki67+	 4887 31944
10121	0	0	Ki67+	 4889 32042
10122	0	0	Ki67+	 4890 31980
10123	0	0	Ki67+	 4891 31745
10124	0	0	Ki67+	 4893 31930
10125	0	0	Ki67+	 4894 31566
10126	0	0	Ki67+	 4895 31638
10127	0	0	Ki67+	 4902 31802
10128	0	0	Ki67+	 4903 31579
10129	0	0	Ki67+	 4904 31681
10130	0	0	Ki67+	 4906 31542
10131	0	0	Ki67+	 4906 31988
10132	0	0	Ki67+	 4908 32022
10133	0	0	Ki67+	 4909 31746
10134	0	0	Ki67+	 4909 31891
10135	0	0	Ki67+	 4912 31611
10136	0	0	Ki67+	 4912 31759
10137	0	0	Ki67+	 4912 31852
10138	0	0	Ki67+	 4913 31723
10139	0	0	Ki67+	 4913 32033
10140	0	0	Ki67+	 4917 31598
10141	0	0	Ki67+	 4917 31934
10142	0	0	Ki67+	 4921 32057
10143	0	0	Ki67+	 4923 31702
10144	0	0	Ki67+	 4925 31961
10145	0	0	Ki67+	 4932 31658
10146	0	0	Ki67+	 4934 31553
10147	0	0	Ki67+	 4934 31673
10148	0	0	Ki67+	 4935 31773
10149	0	0	Ki67+	 4938 31530
10150	0	0	Ki67+	 4939 31809
10151	0	0	Ki67+	 4939 32028
10152	0	0	Ki67+	 4940 31583
10153	0	0	Ki67+	 4940 31619
10154	0	0	Ki67+	 4942 32010
10155	0	0	Ki67+	 4942 32038
10156	0	0	Ki67+	 4261 32707
10157	0	0	Ki67+	 4559 32431
10158	0	0	Ki67+	 4790 32565
10159	0	0	Ki67+	 4853 32581
10160	0	0	Ki67+	 4894 32386
10161	0	0	Ki67+	 4905 32602
10162	0	0	Ki67+	 4149 34621
10163	0	0	Ki67+	 4153 34459
10164	0	0	Ki67+	 4153 34547
10165	0	0	Ki67+	 4156 34325
10166	0	0	Ki67+	 4156 34448
10167	0	0	Ki67+	 4160 34587
10168	0	0	Ki67+	 4162 34677
10169	0	0	Ki67+	 4164 34407
10170	0	0	Ki67+	 4165 34303
10171	0	0	Ki67+	 4166 34521
10172	0	0	Ki67+	 4170 34636
10173	0	0	Ki67+	 4176 34334
10174	0	0	Ki67+	 4179 34252
10175	0	0	Ki67+	 4181 34233
10176	0	0	Ki67+	 4184 34495
10177	0	0	Ki67+	 4185 34370
10178	0	0	Ki67+	 4186 34282
10179	0	0	Ki67+	 4187 34421
10180	0	0	Ki67+	 4189 34302
10181	0	0	Ki67+	 4189 34548
10182	0	0	Ki67+	 4190 34608
10183	0	0	Ki67+	 4194 34704
10184	0	0	Ki67+	 4202 34268
10185	0	0	Ki67+	 4202 34439
10186	0	0	Ki67+	 4202 34670
10187	0	0	Ki67+	 4205 34226
10188	0	0	Ki67+	 4205 34344
10189	0	0	Ki67+	 4205 34529
10190	0	0	Ki67+	 4207 34393
10191	0	0	Ki67+	 4207 34591
10192	0	0	Ki67+	 4209 34472
10193	0	0	Ki67+	 4211 34566
10194	0	0	Ki67+	 4213 34634
10195	0	0	Ki67+	 4214 34336
10196	0	0	Ki67+	 4215 34255
10197	0	0	Ki67+	 4216 34309
10198	0	0	Ki67+	 4216 34358
10199	0	0	Ki67+	 4217 34384
10200	0	0	Ki67+	 4217 34623
10201	0	0	Ki67+	 4218 34273
10202	0	0	Ki67+	 4220 34536
10203	0	0	Ki67+	 4222 34684
10204	0	0	Ki67+	 4223 34494
10205	0	0	Ki67+	 4224 34297
10206	0	0	Ki67+	 4229 34419
10207	0	0	Ki67+	 4230 34713
10208	0	0	Ki67+	 4232 34450
10209	0	0	Ki67+	 4232 34660
10210	0	0	Ki67+	 4234 34577
10211	0	0	Ki67+	 4237 34228
10212	0	0	Ki67+	 4238 34382
10213	0	0	Ki67+	 4240 34459
10214	0	0	Ki67+	 4241 34483
10215	0	0	Ki67+	 4243 34698
10216	0	0	Ki67+	 4246 34607
10217	0	0	Ki67+	 4246 34648
10218	0	0	Ki67+	 4248 34346
10219	0	0	Ki67+	 4248 34396
10220	0	0	Ki67+	 4248 34512
10221	0	0	Ki67+	 4252 34311
10222	0	0	Ki67+	 4258 34294
10223	0	0	Ki67+	 4261 34252
10224	0	0	Ki67+	 4261 34709
10225	0	0	Ki67+	 4263 34396
10226	0	0	Ki67+	 4263 34576
10227	0	0	Ki67+	 4265 34276
10228	0	0	Ki67+	 4266 34675
10229	0	0	Ki67+	 4268 34438
10230	0	0	Ki67+	 4269 34538
10231	0	0	Ki67+	 4269 34636
10232	0	0	Ki67+	 4271 34363
10233	0	0	Ki67+	 4271 34568
10234	0	0	Ki67+	 4276 34619
10235	0	0	Ki67+	 4284 34684
10236	0	0	Ki67+	 4285 34515
10237	0	0	Ki67+	 4285 34597
10238	0	0	Ki67+	 4288 34426
10239	0	0	Ki67+	 4295 34645
10240	0	0	Ki67+	 4299 34453
10241	0	0	Ki67+	 4304 34575
10242	0	0	Ki67+	 4305 34428
10243	0	0	Ki67+	 4305 34710
10244	0	0	Ki67+	 4307 34486
10245	0	0	Ki67+	 4321 34527
10246	0	0	Ki67+	 4326 34672
10247	0	0	Ki67+	 4328 34632
10248	0	0	Ki67+	 4329 34540
10249	0	0	Ki67+	 4332 34514
10250	0	0	Ki67+	 4332 34715
10251	0	0	Ki67+	 4335 34654
10252	0	0	Ki67+	 4336 34562
10253	0	0	Ki67+	 4348 34520
10254	0	0	Ki67+	 4357 34582
10255	0	0	Ki67+	 4365 34602
10256	0	0	Ki67+	 4367 34638
10257	0	0	Ki67+	 4380 34319
10258	0	0	Ki67+	 4380 34710
10259	0	0	Ki67+	 4385 34648
10260	0	0	Ki67+	 4387 34354
10261	0	0	Ki67+	 4387 34558
10262	0	0	Ki67+	 4396 34599
10263	0	0	Ki67+	 4399 34277
10264	0	0	Ki67+	 4401 34393
10265	0	0	Ki67+	 4405 34331
10266	0	0	Ki67+	 4414 34699
10267	0	0	Ki67+	 4415 34559
10268	0	0	Ki67+	 4418 34715
10269	0	0	Ki67+	 4419 34325
10270	0	0	Ki67+	 4423 34673
10271	0	0	Ki67+	 4426 34403
10272	0	0	Ki67+	 4429 34625
10273	0	0	Ki67+	 4430 34371
10274	0	0	Ki67+	 4437 34670
10275	0	0	Ki67+	 4445 34678
10276	0	0	Ki67+	 4451 34324
10277	0	0	Ki67+	 4451 34358
10278	0	0	Ki67+	 4452 34436
10279	0	0	Ki67+	 4455 34704
10280	0	0	Ki67+	 4457 34398
10281	0	0	Ki67+	 4471 34498
10282	0	0	Ki67+	 4472 34314
10283	0	0	Ki67+	 4473 34444
10284	0	0	Ki67+	 4479 34413
10285	0	0	Ki67+	 4480 34339
10286	0	0	Ki67+	 4490 34279
10287	0	0	Ki67+	 4491 34377
10288	0	0	Ki67+	 4493 34477
10289	0	0	Ki67+	 4495 34443
10290	0	0	Ki67+	 4501 34503
10291	0	0	Ki67+	 4505 34364
10292	0	0	Ki67+	 4510 34316
10293	0	0	Ki67+	 4511 34466
10294	0	0	Ki67+	 4517 34377
10295	0	0	Ki67+	 4519 34417
10296	0	0	Ki67+	 4527 34396
10297	0	0	Ki67+	 4530 34538
10298	0	0	Ki67+	 4539 34357
10299	0	0	Ki67+	 4544 34464
10300	0	0	Ki67+	 4545 34383
10301	0	0	Ki67+	 4548 34519
10302	0	0	Ki67+	 4551 34336
10303	0	0	Ki67+	 4556 34320
10304	0	0	Ki67+	 4567 34404
10305	0	0	Ki67+	 4572 34487
10306	0	0	Ki67+	 4575 34343
10307	0	0	Ki67+	 4576 34365
10308	0	0	Ki67+	 4582 34708
10309	0	0	Ki67+	 4583 34318
10310	0	0	Ki67+	 4587 34427
10311	0	0	Ki67+	 4589 34365
10312	0	0	Ki67+	 4590 34496
10313	0	0	Ki67+	 4596 34331
10314	0	0	Ki67+	 4600 34540
10315	0	0	Ki67+	 4612 34407
10316	0	0	Ki67+	 4613 34446
10317	0	0	Ki67+	 4618 34514
10318	0	0	Ki67+	 4624 34428
10319	0	0	Ki67+	 4630 34399
10320	0	0	Ki67+	 4634 34475
10321	0	0	Ki67+	 4634 34546
10322	0	0	Ki67+	 4636 34564
10323	0	0	Ki67+	 4639 34363
10324	0	0	Ki67+	 4640 34346
10325	0	0	Ki67+	 4640 34511
10326	0	0	Ki67+	 4644 34423
10327	0	0	Ki67+	 4653 34472
10328	0	0	Ki67+	 4655 34458
10329	0	0	Ki67+	 4664 34512
10330	0	0	Ki67+	 4667 34426
10331	0	0	Ki67+	 4668 34490
10332	0	0	Ki67+	 4669 34360
10333	0	0	Ki67+	 4672 34542
10334	0	0	Ki67+	 4672 34561
10335	0	0	Ki67+	 4675 34401
10336	0	0	Ki67+	 4682 34457
10337	0	0	Ki67+	 4690 34365
10338	0	0	Ki67+	 4693 34390
10339	0	0	Ki67+	 4695 34464
10340	0	0	Ki67+	 4695 34517
10341	0	0	Ki67+	 4696 34566
10342	0	0	Ki67+	 4700 34498
10343	0	0	Ki67+	 4701 34334
10344	0	0	Ki67+	 4704 34416
10345	0	0	Ki67+	 4708 34601
10346	0	0	Ki67+	 4713 34379
10347	0	0	Ki67+	 4717 34499
10348	0	0	Ki67+	 4718 34366
10349	0	0	Ki67+	 4718 34441
10350	0	0	Ki67+	 4718 34479
10351	0	0	Ki67+	 4720 34567
10352	0	0	Ki67+	 4723 34353
10353	0	0	Ki67+	 4727 34426
10354	0	0	Ki67+	 4728 34525
10355	0	0	Ki67+	 4738 34392
10356	0	0	Ki67+	 4739 34410
10357	0	0	Ki67+	 4742 34484
10358	0	0	Ki67+	 4742 34589
10359	0	0	Ki67+	 4748 34367
10360	0	0	Ki67+	 4748 34547
10361	0	0	Ki67+	 4754 34477
10362	0	0	Ki67+	 4755 34574
10363	0	0	Ki67+	 4763 34458
10364	0	0	Ki67+	 4766 34357
10365	0	0	Ki67+	 4769 34549
10366	0	0	Ki67+	 4770 34395
10367	0	0	Ki67+	 4771 34435
10368	0	0	Ki67+	 4771 34614
10369	0	0	Ki67+	 4773 34532
10370	0	0	Ki67+	 4775 34505
10371	0	0	Ki67+	 4781 34397
10372	0	0	Ki67+	 4786 34351
10373	0	0	Ki67+	 4789 34471
10374	0	0	Ki67+	 4792 34440
10375	0	0	Ki67+	 4792 34564
10376	0	0	Ki67+	 4794 34652
10377	0	0	Ki67+	 4795 34590
10378	0	0	Ki67+	 4796 34385
10379	0	0	Ki67+	 4801 34500
10380	0	0	Ki67+	 4806 34374
10381	0	0	Ki67+	 4810 34420
10382	0	0	Ki67+	 4815 34356
10383	0	0	Ki67+	 4816 34559
10384	0	0	Ki67+	 4822 34443
10385	0	0	Ki67+	 4824 34525
10386	0	0	Ki67+	 4825 34466
10387	0	0	Ki67+	 4830 34665
10388	0	0	Ki67+	 4837 34616
10389	0	0	Ki67+	 4842 34563
10390	0	0	Ki67+	 4843 34524
10391	0	0	Ki67+	 4844 34496
10392	0	0	Ki67+	 4846 34417
10393	0	0	Ki67+	 4847 34541
10394	0	0	Ki67+	 4848 34586
10395	0	0	Ki67+	 4850 34371
10396	0	0	Ki67+	 4862 34443
10397	0	0	Ki67+	 4870 34403
10398	0	0	Ki67+	 4872 34612
10399	0	0	Ki67+	 4873 34662
10400	0	0	Ki67+	 4877 34530
10401	0	0	Ki67+	 4880 34476
10402	0	0	Ki67+	 4882 34414
10403	0	0	Ki67+	 4883 34547
10404	0	0	Ki67+	 4886 34451
10405	0	0	Ki67+	 4888 34375
10406	0	0	Ki67+	 4894 34640
10407	0	0	Ki67+	 4897 34461
10408	0	0	Ki67+	 4897 34572
10409	0	0	Ki67+	 4898 34672
10410	0	0	Ki67+	 4900 34522
10411	0	0	Ki67+	 4902 34437
10412	0	0	Ki67+	 4906 34488
10413	0	0	Ki67+	 4906 34600
10414	0	0	Ki67+	 4910 34646
10415	0	0	Ki67+	 4914 34549
10416	0	0	Ki67+	 4917 34618
10417	0	0	Ki67+	 4920 34637
10418	0	0	Ki67+	 4922 34481
10419	0	0	Ki67+	 4922 34591
10420	0	0	Ki67+	 4922 34691
10421	0	0	Ki67+	 4927 34419
10422	0	0	Ki67+	 4927 34440
10423	0	0	Ki67+	 4932 34389
10424	0	0	Ki67+	 4934 34667
10425	0	0	Ki67+	 4938 34652
10426	0	0	Ki67+	 4939 34503
10427	0	0	Ki67+	 4940 34458
10428	0	0	Ki67+	 4943 34583
10429	0	0	Ki67+	 4145 35037
10430	0	0	Ki67+	 4148 34880
10431	0	0	Ki67+	 4149 35352
10432	0	0	Ki67+	 4150 34967
10433	0	0	Ki67+	 4150 35109
10434	0	0	Ki67+	 4150 35450
10435	0	0	Ki67+	 4154 35055
10436	0	0	Ki67+	 4156 35405
10437	0	0	Ki67+	 4160 35032
10438	0	0	Ki67+	 4163 34782
10439	0	0	Ki67+	 4165 34839
10440	0	0	Ki67+	 4166 34961
10441	0	0	Ki67+	 4166 34996
10442	0	0	Ki67+	 4170 35420
10443	0	0	Ki67+	 4171 35503
10444	0	0	Ki67+	 4172 34982
10445	0	0	Ki67+	 4172 35054
10446	0	0	Ki67+	 4174 34941
10447	0	0	Ki67+	 4174 35320
10448	0	0	Ki67+	 4175 35480
10449	0	0	Ki67+	 4179 35383
10450	0	0	Ki67+	 4180 35006
10451	0	0	Ki67+	 4182 34899
10452	0	0	Ki67+	 4183 34862
10453	0	0	Ki67+	 4183 35131
10454	0	0	Ki67+	 4187 34835
10455	0	0	Ki67+	 4188 34739
10456	0	0	Ki67+	 4188 34953
10457	0	0	Ki67+	 4188 35395
10458	0	0	Ki67+	 4188 35461
10459	0	0	Ki67+	 4189 35426
10460	0	0	Ki67+	 4190 34783
10461	0	0	Ki67+	 4191 35098
10462	0	0	Ki67+	 4192 34883
10463	0	0	Ki67+	 4196 35372
10464	0	0	Ki67+	 4199 35400
10465	0	0	Ki67+	 4206 34924
10466	0	0	Ki67+	 4207 34733
10467	0	0	Ki67+	 4207 34765
10468	0	0	Ki67+	 4208 35451
10469	0	0	Ki67+	 4212 34833
10470	0	0	Ki67+	 4213 35090
10471	0	0	Ki67+	 4215 34802
10472	0	0	Ki67+	 4216 34930
10473	0	0	Ki67+	 4216 35492
10474	0	0	Ki67+	 4217 35412
10475	0	0	Ki67+	 4218 35440
10476	0	0	Ki67+	 4219 34983
10477	0	0	Ki67+	 4222 35079
10478	0	0	Ki67+	 4223 35031
10479	0	0	Ki67+	 4224 35003
10480	0	0	Ki67+	 4226 34920
10481	0	0	Ki67+	 4228 35402
10482	0	0	Ki67+	 4229 34961
10483	0	0	Ki67+	 4230 35246
10484	0	0	Ki67+	 4231 35020
10485	0	0	Ki67+	 4233 35510
10486	0	0	Ki67+	 4234 34787
10487	0	0	Ki67+	 4234 34881
10488	0	0	Ki67+	 4237 35458
10489	0	0	Ki67+	 4238 34823
10490	0	0	Ki67+	 4240 35055
10491	0	0	Ki67+	 4242 34888
10492	0	0	Ki67+	 4243 35444
10493	0	0	Ki67+	 4244 34951
10494	0	0	Ki67+	 4244 34978
10495	0	0	Ki67+	 4245 34852
10496	0	0	Ki67+	 4245 35240
10497	0	0	Ki67+	 4245 35517
10498	0	0	Ki67+	 4247 34744
10499	0	0	Ki67+	 4247 34805
10500	0	0	Ki67+	 4247 34903
10501	0	0	Ki67+	 4247 35113
10502	0	0	Ki67+	 4249 35389
10503	0	0	Ki67+	 4249 35461
10504	0	0	Ki67+	 4254 35418
10505	0	0	Ki67+	 4255 35042
10506	0	0	Ki67+	 4256 35012
10507	0	0	Ki67+	 4260 34820
10508	0	0	Ki67+	 4262 34782
10509	0	0	Ki67+	 4262 35505
10510	0	0	Ki67+	 4268 34751
10511	0	0	Ki67+	 4271 35068
10512	0	0	Ki67+	 4272 35003
10513	0	0	Ki67+	 4273 35114
10514	0	0	Ki67+	 4275 34816
10515	0	0	Ki67+	 4275 35486
10516	0	0	Ki67+	 4276 35033
10517	0	0	Ki67+	 4276 35440
10518	0	0	Ki67+	 4276 35515
10519	0	0	Ki67+	 4278 34895
10520	0	0	Ki67+	 4279 35167
10521	0	0	Ki67+	 4280 34733
10522	0	0	Ki67+	 4281 35405
10523	0	0	Ki67+	 4284 35498
10524	0	0	Ki67+	 4285 34768
10525	0	0	Ki67+	 4285 35069
10526	0	0	Ki67+	 4286 35479
10527	0	0	Ki67+	 4287 35198
10528	0	0	Ki67+	 4289 34928
10529	0	0	Ki67+	 4297 34735
10530	0	0	Ki67+	 4298 35176
10531	0	0	Ki67+	 4298 35203
10532	0	0	Ki67+	 4300 34911
10533	0	0	Ki67+	 4301 35371
10534	0	0	Ki67+	 4301 35417
10535	0	0	Ki67+	 4303 34830
10536	0	0	Ki67+	 4304 35395
10537	0	0	Ki67+	 4306 34869
10538	0	0	Ki67+	 4308 35011
10539	0	0	Ki67+	 4312 35445
10540	0	0	Ki67+	 4313 35254
10541	0	0	Ki67+	 4316 34778
10542	0	0	Ki67+	 4317 34821
10543	0	0	Ki67+	 4319 34992
10544	0	0	Ki67+	 4320 35511
10545	0	0	Ki67+	 4322 34725
10546	0	0	Ki67+	 4322 35081
10547	0	0	Ki67+	 4323 34886
10548	0	0	Ki67+	 4325 34803
10549	0	0	Ki67+	 4326 34740
10550	0	0	Ki67+	 4327 35403
10551	0	0	Ki67+	 4328 34757
10552	0	0	Ki67+	 4328 34941
10553	0	0	Ki67+	 4329 35452
10554	0	0	Ki67+	 4330 35390
10555	0	0	Ki67+	 4336 34978
10556	0	0	Ki67+	 4339 34753
10557	0	0	Ki67+	 4340 35126
10558	0	0	Ki67+	 4341 35012
10559	0	0	Ki67+	 4342 34884
10560	0	0	Ki67+	 4345 34795
10561	0	0	Ki67+	 4345 34901
10562	0	0	Ki67+	 4345 35433
10563	0	0	Ki67+	 4346 35103
10564	0	0	Ki67+	 4346 35506
10565	0	0	Ki67+	 4347 34738
10566	0	0	Ki67+	 4348 35405
10567	0	0	Ki67+	 4348 35487
10568	0	0	Ki67+	 4354 34777
10569	0	0	Ki67+	 4354 34959
10570	0	0	Ki67+	 4356 35451
10571	0	0	Ki67+	 4358 35027
10572	0	0	Ki67+	 4359 34729
10573	0	0	Ki67+	 4360 35095
10574	0	0	Ki67+	 4362 34992
10575	0	0	Ki67+	 4363 35473
10576	0	0	Ki67+	 4363 35500
10577	0	0	Ki67+	 4365 34936
10578	0	0	Ki67+	 4368 34738
10579	0	0	Ki67+	 4368 35298
10580	0	0	Ki67+	 4369 34926
10581	0	0	Ki67+	 4371 35182
10582	0	0	Ki67+	 4372 35233
10583	0	0	Ki67+	 4373 34976
10584	0	0	Ki67+	 4376 34990
10585	0	0	Ki67+	 4381 35241
10586	0	0	Ki67+	 4388 35152
10587	0	0	Ki67+	 4389 35268
10588	0	0	Ki67+	 4390 34773
10589	0	0	Ki67+	 4391 35118
10590	0	0	Ki67+	 4394 34929
10591	0	0	Ki67+	 4400 34909
10592	0	0	Ki67+	 4400 35423
10593	0	0	Ki67+	 4400 35473
10594	0	0	Ki67+	 4402 35295
10595	0	0	Ki67+	 4403 34893
10596	0	0	Ki67+	 4403 35197
10597	0	0	Ki67+	 4404 34957
10598	0	0	Ki67+	 4407 35095
10599	0	0	Ki67+	 4410 34992
10600	0	0	Ki67+	 4414 34944
10601	0	0	Ki67+	 4423 34967
10602	0	0	Ki67+	 4423 35176
10603	0	0	Ki67+	 4425 35255
10604	0	0	Ki67+	 4425 35404
10605	0	0	Ki67+	 4426 34890
10606	0	0	Ki67+	 4426 35427
10607	0	0	Ki67+	 4428 35135
10608	0	0	Ki67+	 4431 35462
10609	0	0	Ki67+	 4434 35018
10610	0	0	Ki67+	 4435 35029
10611	0	0	Ki67+	 4435 35170
10612	0	0	Ki67+	 4438 34826
10613	0	0	Ki67+	 4438 34866
10614	0	0	Ki67+	 4440 35199
10615	0	0	Ki67+	 4441 35005
10616	0	0	Ki67+	 4442 34847
10617	0	0	Ki67+	 4444 34924
10618	0	0	Ki67+	 4447 35295
10619	0	0	Ki67+	 4447 35516
10620	0	0	Ki67+	 4448 34732
10621	0	0	Ki67+	 4448 35491
10622	0	0	Ki67+	 4449 35154
10623	0	0	Ki67+	 4455 34760
10624	0	0	Ki67+	 4456 34796
10625	0	0	Ki67+	 4456 34991
10626	0	0	Ki67+	 4457 35416
10627	0	0	Ki67+	 4457 35436
10628	0	0	Ki67+	 4459 35012
10629	0	0	Ki67+	 4459 35462
10630	0	0	Ki67+	 4461 35054
10631	0	0	Ki67+	 4462 34806
10632	0	0	Ki67+	 4464 34974
10633	0	0	Ki67+	 4465 34839
10634	0	0	Ki67+	 4466 35231
10635	0	0	Ki67+	 4468 34902
10636	0	0	Ki67+	 4472 35193
10637	0	0	Ki67+	 4480 34928
10638	0	0	Ki67+	 4481 34763
10639	0	0	Ki67+	 4484 35452
10640	0	0	Ki67+	 4487 35426
10641	0	0	Ki67+	 4488 35026
10642	0	0	Ki67+	 4488 35211
10643	0	0	Ki67+	 4488 35491
10644	0	0	Ki67+	 4493 34935
10645	0	0	Ki67+	 4493 34999
10646	0	0	Ki67+	 4494 35065
10647	0	0	Ki67+	 4499 35460
10648	0	0	Ki67+	 4502 34845
10649	0	0	Ki67+	 4502 34974
10650	0	0	Ki67+	 4503 34921
10651	0	0	Ki67+	 4504 35081
10652	0	0	Ki67+	 4506 34872
10653	0	0	Ki67+	 4511 35206
10654	0	0	Ki67+	 4513 34767
10655	0	0	Ki67+	 4515 35238
10656	0	0	Ki67+	 4518 34750
10657	0	0	Ki67+	 4519 35497
10658	0	0	Ki67+	 4520 35046
10659	0	0	Ki67+	 4520 35466
10660	0	0	Ki67+	 4521 34938
10661	0	0	Ki67+	 4521 35027
10662	0	0	Ki67+	 4522 34994
10663	0	0	Ki67+	 4534 35217
10664	0	0	Ki67+	 4535 34838
10665	0	0	Ki67+	 4536 35470
10666	0	0	Ki67+	 4540 34881
10667	0	0	Ki67+	 4540 34978
10668	0	0	Ki67+	 4543 35088
10669	0	0	Ki67+	 4547 35511
10670	0	0	Ki67+	 4552 34930
10671	0	0	Ki67+	 4553 35341
10672	0	0	Ki67+	 4554 35007
10673	0	0	Ki67+	 4554 35050
10674	0	0	Ki67+	 4554 35221
10675	0	0	Ki67+	 4555 35126
10676	0	0	Ki67+	 4556 34856
10677	0	0	Ki67+	 4556 35470
10678	0	0	Ki67+	 4557 34826
10679	0	0	Ki67+	 4565 34938
10680	0	0	Ki67+	 4566 35470
10681	0	0	Ki67+	 4568 34968
10682	0	0	Ki67+	 4568 35502
10683	0	0	Ki67+	 4569 34830
10684	0	0	Ki67+	 4573 35349
10685	0	0	Ki67+	 4574 35022
10686	0	0	Ki67+	 4574 35111
10687	0	0	Ki67+	 4575 35093
10688	0	0	Ki67+	 4577 34795
10689	0	0	Ki67+	 4581 34781
10690	0	0	Ki67+	 4581 34871
10691	0	0	Ki67+	 4581 34907
10692	0	0	Ki67+	 4581 35510
10693	0	0	Ki67+	 4584 34990
10694	0	0	Ki67+	 4584 35031
10695	0	0	Ki67+	 4588 35079
10696	0	0	Ki67+	 4588 35158
10697	0	0	Ki67+	 4590 34839
10698	0	0	Ki67+	 4590 34979
10699	0	0	Ki67+	 4594 34949
10700	0	0	Ki67+	 4595 34876
10701	0	0	Ki67+	 4599 34756
10702	0	0	Ki67+	 4600 35218
10703	0	0	Ki67+	 4602 35137
10704	0	0	Ki67+	 4606 35067
10705	0	0	Ki67+	 4613 34922
10706	0	0	Ki67+	 4613 35511
10707	0	0	Ki67+	 4614 34738
10708	0	0	Ki67+	 4614 34865
10709	0	0	Ki67+	 4614 35006
10710	0	0	Ki67+	 4617 34796
10711	0	0	Ki67+	 4618 34773
10712	0	0	Ki67+	 4619 35162
10713	0	0	Ki67+	 4620 34846
10714	0	0	Ki67+	 4620 35366
10715	0	0	Ki67+	 4622 35096
10716	0	0	Ki67+	 4623 34935
10717	0	0	Ki67+	 4626 35044
10718	0	0	Ki67+	 4628 34830
10719	0	0	Ki67+	 4634 35178
10720	0	0	Ki67+	 4636 35130
10721	0	0	Ki67+	 4637 35089
10722	0	0	Ki67+	 4644 34879
10723	0	0	Ki67+	 4647 34814
10724	0	0	Ki67+	 4650 35042
10725	0	0	Ki67+	 4652 35514
10726	0	0	Ki67+	 4653 35057
10727	0	0	Ki67+	 4656 34938
10728	0	0	Ki67+	 4659 35410
10729	0	0	Ki67+	 4660 35103
10730	0	0	Ki67+	 4660 35440
10731	0	0	Ki67+	 4661 34849
10732	0	0	Ki67+	 4661 35392
10733	0	0	Ki67+	 4669 34782
10734	0	0	Ki67+	 4672 35124
10735	0	0	Ki67+	 4675 35474
10736	0	0	Ki67+	 4680 34884
10737	0	0	Ki67+	 4681 35150
10738	0	0	Ki67+	 4683 34819
10739	0	0	Ki67+	 4685 34846
10740	0	0	Ki67+	 4685 35372
10741	0	0	Ki67+	 4685 35408
10742	0	0	Ki67+	 4685 35432
10743	0	0	Ki67+	 4689 34949
10744	0	0	Ki67+	 4689 35082
10745	0	0	Ki67+	 4693 34897
10746	0	0	Ki67+	 4699 34833
10747	0	0	Ki67+	 4701 35111
10748	0	0	Ki67+	 4701 35437
10749	0	0	Ki67+	 4704 35032
10750	0	0	Ki67+	 4704 35180
10751	0	0	Ki67+	 4705 34792
10752	0	0	Ki67+	 4709 34873
10753	0	0	Ki67+	 4714 34927
10754	0	0	Ki67+	 4716 35007
10755	0	0	Ki67+	 4718 35056
10756	0	0	Ki67+	 4718 35086
10757	0	0	Ki67+	 4718 35465
10758	0	0	Ki67+	 4719 34943
10759	0	0	Ki67+	 4719 35155
10760	0	0	Ki67+	 4721 35416
10761	0	0	Ki67+	 4722 34846
10762	0	0	Ki67+	 4722 35349
10763	0	0	Ki67+	 4723 35213
10764	0	0	Ki67+	 4724 34808
10765	0	0	Ki67+	 4725 34975
10766	0	0	Ki67+	 4728 34953
10767	0	0	Ki67+	 4732 35248
10768	0	0	Ki67+	 4735 35454
10769	0	0	Ki67+	 4737 34861
10770	0	0	Ki67+	 4744 35123
10771	0	0	Ki67+	 4746 35191
10772	0	0	Ki67+	 4749 34784
10773	0	0	Ki67+	 4749 35060
10774	0	0	Ki67+	 4749 35088
10775	0	0	Ki67+	 4751 35396
10776	0	0	Ki67+	 4752 34992
10777	0	0	Ki67+	 4753 34954
10778	0	0	Ki67+	 4754 35164
10779	0	0	Ki67+	 4755 35019
10780	0	0	Ki67+	 4757 34932
10781	0	0	Ki67+	 4758 34796
10782	0	0	Ki67+	 4763 35203
10783	0	0	Ki67+	 4767 35053
10784	0	0	Ki67+	 4769 35233
10785	0	0	Ki67+	 4770 35490
10786	0	0	Ki67+	 4771 35252
10787	0	0	Ki67+	 4773 35111
10788	0	0	Ki67+	 4773 35452
10789	0	0	Ki67+	 4776 34917
10790	0	0	Ki67+	 4776 34961
10791	0	0	Ki67+	 4777 34901
10792	0	0	Ki67+	 4778 35411
10793	0	0	Ki67+	 4779 34995
10794	0	0	Ki67+	 4780 35041
10795	0	0	Ki67+	 4780 35095
10796	0	0	Ki67+	 4781 35139
10797	0	0	Ki67+	 4789 35170
10798	0	0	Ki67+	 4790 35255
10799	0	0	Ki67+	 4792 35064
10800	0	0	Ki67+	 4795 35430
10801	0	0	Ki67+	 4796 35028
10802	0	0	Ki67+	 4798 35208
10803	0	0	Ki67+	 4800 35140
10804	0	0	Ki67+	 4803 35224
10805	0	0	Ki67+	 4805 35449
10806	0	0	Ki67+	 4805 35468
10807	0	0	Ki67+	 4810 34930
10808	0	0	Ki67+	 4812 35502
10809	0	0	Ki67+	 4813 34952
10810	0	0	Ki67+	 4814 35515
10811	0	0	Ki67+	 4818 34984
10812	0	0	Ki67+	 4819 35203
10813	0	0	Ki67+	 4819 35258
10814	0	0	Ki67+	 4827 35459
10815	0	0	Ki67+	 4828 35107
10816	0	0	Ki67+	 4831 35132
10817	0	0	Ki67+	 4831 35430
10818	0	0	Ki67+	 4833 35063
10819	0	0	Ki67+	 4835 34892
10820	0	0	Ki67+	 4838 35275
10821	0	0	Ki67+	 4840 35496
10822	0	0	Ki67+	 4842 35044
10823	0	0	Ki67+	 4844 35310
10824	0	0	Ki67+	 4847 35180
10825	0	0	Ki67+	 4849 34915
10826	0	0	Ki67+	 4850 35237
10827	0	0	Ki67+	 4852 35476
10828	0	0	Ki67+	 4853 35105
10829	0	0	Ki67+	 4853 35291
10830	0	0	Ki67+	 4854 34877
10831	0	0	Ki67+	 4855 35205
10832	0	0	Ki67+	 4856 35365
10833	0	0	Ki67+	 4860 34957
10834	0	0	Ki67+	 4860 35019
10835	0	0	Ki67+	 4860 35139
10836	0	0	Ki67+	 4860 35519
10837	0	0	Ki67+	 4861 35189
10838	0	0	Ki67+	 4863 34863
10839	0	0	Ki67+	 4864 35486
10840	0	0	Ki67+	 4865 35319
10841	0	0	Ki67+	 4866 34918
10842	0	0	Ki67+	 4869 35406
10843	0	0	Ki67+	 4871 35459
10844	0	0	Ki67+	 4872 34997
10845	0	0	Ki67+	 4873 35498
10846	0	0	Ki67+	 4875 35242
10847	0	0	Ki67+	 4877 34890
10848	0	0	Ki67+	 4878 35048
10849	0	0	Ki67+	 4880 34946
10850	0	0	Ki67+	 4883 35131
10851	0	0	Ki67+	 4884 35174
10852	0	0	Ki67+	 4884 35326
10853	0	0	Ki67+	 4893 34991
10854	0	0	Ki67+	 4893 35242
10855	0	0	Ki67+	 4895 35455
10856	0	0	Ki67+	 4896 34728
10857	0	0	Ki67+	 4896 34926
10858	0	0	Ki67+	 4899 34854
10859	0	0	Ki67+	 4900 35162
10860	0	0	Ki67+	 4902 34962
10861	0	0	Ki67+	 4904 35307
10862	0	0	Ki67+	 4908 35048
10863	0	0	Ki67+	 4908 35277
10864	0	0	Ki67+	 4910 35225
10865	0	0	Ki67+	 4911 35038
10866	0	0	Ki67+	 4913 35199
10867	0	0	Ki67+	 4913 35393
10868	0	0	Ki67+	 4913 35481
10869	0	0	Ki67+	 4914 35508
10870	0	0	Ki67+	 4915 35329
10871	0	0	Ki67+	 4916 34889
10872	0	0	Ki67+	 4916 35172
10873	0	0	Ki67+	 4917 34930
10874	0	0	Ki67+	 4918 34723
10875	0	0	Ki67+	 4919 35006
10876	0	0	Ki67+	 4922 35063
10877	0	0	Ki67+	 4924 35260
10878	0	0	Ki67+	 4928 35035
10879	0	0	Ki67+	 4929 35484
10880	0	0	Ki67+	 4930 35314
10881	0	0	Ki67+	 4931 35136
10882	0	0	Ki67+	 4936 34913
10883	0	0	Ki67+	 4937 34986
10884	0	0	Ki67+	 4937 35298
10885	0	0	Ki67+	 4940 34752
10886	0	0	Ki67+	 4940 35089
10887	0	0	Ki67+	 4940 35513
10888	0	0	Ki67+	 4941 35217
10889	0	0	Ki67+	 4147 35736
10890	0	0	Ki67+	 4149 35831
10891	0	0	Ki67+	 4152 36209
10892	0	0	Ki67+	 4153 35776
10893	0	0	Ki67+	 4154 35848
10894	0	0	Ki67+	 4154 35904
10895	0	0	Ki67+	 4155 36238
10896	0	0	Ki67+	 4158 35580
10897	0	0	Ki67+	 4159 35556
10898	0	0	Ki67+	 4160 36296
10899	0	0	Ki67+	 4168 35563
10900	0	0	Ki67+	 4168 35868
10901	0	0	Ki67+	 4170 36261
10902	0	0	Ki67+	 4174 35727
10903	0	0	Ki67+	 4174 35975
10904	0	0	Ki67+	 4176 36163
10905	0	0	Ki67+	 4179 36296
10906	0	0	Ki67+	 4181 36193
10907	0	0	Ki67+	 4182 35712
10908	0	0	Ki67+	 4182 35912
10909	0	0	Ki67+	 4182 36240
10910	0	0	Ki67+	 4182 36270
10911	0	0	Ki67+	 4187 35781
10912	0	0	Ki67+	 4189 35753
10913	0	0	Ki67+	 4190 35538
10914	0	0	Ki67+	 4190 35696
10915	0	0	Ki67+	 4194 36026
10916	0	0	Ki67+	 4195 35528
10917	0	0	Ki67+	 4195 35849
10918	0	0	Ki67+	 4195 36073
10919	0	0	Ki67+	 4196 35878
10920	0	0	Ki67+	 4198 36118
10921	0	0	Ki67+	 4201 36318
10922	0	0	Ki67+	 4202 35746
10923	0	0	Ki67+	 4203 35717
10924	0	0	Ki67+	 4204 36150
10925	0	0	Ki67+	 4208 35952
10926	0	0	Ki67+	 4212 35698
10927	0	0	Ki67+	 4213 35862
10928	0	0	Ki67+	 4213 36262
10929	0	0	Ki67+	 4217 36084
10930	0	0	Ki67+	 4219 35903
10931	0	0	Ki67+	 4219 36277
10932	0	0	Ki67+	 4221 35591
10933	0	0	Ki67+	 4223 36221
10934	0	0	Ki67+	 4225 35575
10935	0	0	Ki67+	 4226 35524
10936	0	0	Ki67+	 4227 36138
10937	0	0	Ki67+	 4229 35779
10938	0	0	Ki67+	 4229 35818
10939	0	0	Ki67+	 4230 35796
10940	0	0	Ki67+	 4231 36012
10941	0	0	Ki67+	 4235 35923
10942	0	0	Ki67+	 4245 36309
10943	0	0	Ki67+	 4248 35809
10944	0	0	Ki67+	 4249 36152
10945	0	0	Ki67+	 4252 35751
10946	0	0	Ki67+	 4252 35773
10947	0	0	Ki67+	 4252 36092
10948	0	0	Ki67+	 4253 35844
10949	0	0	Ki67+	 4254 35868
10950	0	0	Ki67+	 4257 36260
10951	0	0	Ki67+	 4258 35728
10952	0	0	Ki67+	 4259 36119
10953	0	0	Ki67+	 4261 35578
10954	0	0	Ki67+	 4261 35898
10955	0	0	Ki67+	 4264 35564
10956	0	0	Ki67+	 4265 35806
10957	0	0	Ki67+	 4265 35921
10958	0	0	Ki67+	 4268 36230
10959	0	0	Ki67+	 4269 35849
10960	0	0	Ki67+	 4275 36318
10961	0	0	Ki67+	 4278 35787
10962	0	0	Ki67+	 4283 35843
10963	0	0	Ki67+	 4283 36213
10964	0	0	Ki67+	 4284 35571
10965	0	0	Ki67+	 4284 35615
10966	0	0	Ki67+	 4288 35527
10967	0	0	Ki67+	 4288 36137
10968	0	0	Ki67+	 4288 36180
10969	0	0	Ki67+	 4289 35605
10970	0	0	Ki67+	 4290 35937
10971	0	0	Ki67+	 4290 36104
10972	0	0	Ki67+	 4291 35546
10973	0	0	Ki67+	 4291 35902
10974	0	0	Ki67+	 4291 36007
10975	0	0	Ki67+	 4294 35791
10976	0	0	Ki67+	 4295 35755
10977	0	0	Ki67+	 4296 35741
10978	0	0	Ki67+	 4298 35858
10979	0	0	Ki67+	 4299 36302
10980	0	0	Ki67+	 4301 35838
10981	0	0	Ki67+	 4301 36169
10982	0	0	Ki67+	 4306 35571
10983	0	0	Ki67+	 4306 35997
10984	0	0	Ki67+	 4319 35912
10985	0	0	Ki67+	 4322 35888
10986	0	0	Ki67+	 4323 35955
10987	0	0	Ki67+	 4328 35812
10988	0	0	Ki67+	 4329 35628
10989	0	0	Ki67+	 4329 36122
10990	0	0	Ki67+	 4331 36245
10991	0	0	Ki67+	 4333 35831
10992	0	0	Ki67+	 4333 36010
10993	0	0	Ki67+	 4334 35543
10994	0	0	Ki67+	 4337 36261
10995	0	0	Ki67+	 4338 35592
10996	0	0	Ki67+	 4341 35933
10997	0	0	Ki67+	 4342 35863
10998	0	0	Ki67+	 4342 36271
10999	0	0	Ki67+	 4350 35794
11000	0	0	Ki67+	 4351 35758
11001	0	0	Ki67+	 4352 35997
11002	0	0	Ki67+	 4353 36182
11003	0	0	Ki67+	 4357 36141
11004	0	0	Ki67+	 4358 36255
11005	0	0	Ki67+	 4364 35842
11006	0	0	Ki67+	 4366 36314
11007	0	0	Ki67+	 4370 35937
11008	0	0	Ki67+	 4371 35554
11009	0	0	Ki67+	 4373 36127
11010	0	0	Ki67+	 4375 35906
11011	0	0	Ki67+	 4380 35742
11012	0	0	Ki67+	 4381 35779
11013	0	0	Ki67+	 4382 35611
11014	0	0	Ki67+	 4382 36282
11015	0	0	Ki67+	 4383 36207
11016	0	0	Ki67+	 4384 35809
11017	0	0	Ki67+	 4388 35646
11018	0	0	Ki67+	 4393 35843
11019	0	0	Ki67+	 4393 36168
11020	0	0	Ki67+	 4395 35867
11021	0	0	Ki67+	 4396 36259
11022	0	0	Ki67+	 4398 35534
11023	0	0	Ki67+	 4400 35624
11024	0	0	Ki67+	 4400 36303
11025	0	0	Ki67+	 4404 35571
11026	0	0	Ki67+	 4406 35555
11027	0	0	Ki67+	 4407 36139
11028	0	0	Ki67+	 4408 36186
11029	0	0	Ki67+	 4409 35919
11030	0	0	Ki67+	 4412 35752
11031	0	0	Ki67+	 4415 36283
11032	0	0	Ki67+	 4416 36247
11033	0	0	Ki67+	 4419 36157
11034	0	0	Ki67+	 4422 36228
11035	0	0	Ki67+	 4426 35583
11036	0	0	Ki67+	 4427 35872
11037	0	0	Ki67+	 4429 35890
11038	0	0	Ki67+	 4432 35945
11039	0	0	Ki67+	 4437 35841
11040	0	0	Ki67+	 4437 36203
11041	0	0	Ki67+	 4439 35808
11042	0	0	Ki67+	 4439 35825
11043	0	0	Ki67+	 4441 36055
11044	0	0	Ki67+	 4442 35921
11045	0	0	Ki67+	 4445 36183
11046	0	0	Ki67+	 4447 36094
11047	0	0	Ki67+	 4450 35790
11048	0	0	Ki67+	 4451 35529
11049	0	0	Ki67+	 4452 35558
11050	0	0	Ki67+	 4455 35885
11051	0	0	Ki67+	 4457 35924
11052	0	0	Ki67+	 4461 35619
11053	0	0	Ki67+	 4461 36229
11054	0	0	Ki67+	 4464 35783
11055	0	0	Ki67+	 4464 36256
11056	0	0	Ki67+	 4465 35800
11057	0	0	Ki67+	 4465 35968
11058	0	0	Ki67+	 4469 36301
11059	0	0	Ki67+	 4470 36204
11060	0	0	Ki67+	 4473 36287
11061	0	0	Ki67+	 4476 36043
11062	0	0	Ki67+	 4484 35661
11063	0	0	Ki67+	 4487 35634
11064	0	0	Ki67+	 4488 35877
11065	0	0	Ki67+	 4488 36213
11066	0	0	Ki67+	 4493 35919
11067	0	0	Ki67+	 4494 35750
11068	0	0	Ki67+	 4494 36203
11069	0	0	Ki67+	 4498 35821
11070	0	0	Ki67+	 4501 35909
11071	0	0	Ki67+	 4501 36258
11072	0	0	Ki67+	 4504 35599
11073	0	0	Ki67+	 4504 35801
11074	0	0	Ki67+	 4505 35567
11075	0	0	Ki67+	 4512 35638
11076	0	0	Ki67+	 4514 35530
11077	0	0	Ki67+	 4516 36186
11078	0	0	Ki67+	 4517 36100
11079	0	0	Ki67+	 4517 36281
11080	0	0	Ki67+	 4518 35944
11081	0	0	Ki67+	 4522 35600
11082	0	0	Ki67+	 4522 35767
11083	0	0	Ki67+	 4522 35929
11084	0	0	Ki67+	 4522 36235
11085	0	0	Ki67+	 4524 35786
11086	0	0	Ki67+	 4525 35812
11087	0	0	Ki67+	 4527 36214
11088	0	0	Ki67+	 4529 35905
11089	0	0	Ki67+	 4533 35614
11090	0	0	Ki67+	 4535 35562
11091	0	0	Ki67+	 4537 35603
11092	0	0	Ki67+	 4547 35744
11093	0	0	Ki67+	 4547 35921
11094	0	0	Ki67+	 4549 35841
11095	0	0	Ki67+	 4549 35876
11096	0	0	Ki67+	 4549 36175
11097	0	0	Ki67+	 4554 36154
11098	0	0	Ki67+	 4555 35888
11099	0	0	Ki67+	 4556 35630
11100	0	0	Ki67+	 4559 35549
11101	0	0	Ki67+	 4560 36165
11102	0	0	Ki67+	 4564 35647
11103	0	0	Ki67+	 4564 35810
11104	0	0	Ki67+	 4565 36180
11105	0	0	Ki67+	 4566 35932
11106	0	0	Ki67+	 4566 36205
11107	0	0	Ki67+	 4567 35844
11108	0	0	Ki67+	 4567 36041
11109	0	0	Ki67+	 4568 36153
11110	0	0	Ki67+	 4571 35830
11111	0	0	Ki67+	 4574 35602
11112	0	0	Ki67+	 4577 35874
11113	0	0	Ki67+	 4580 35526
11114	0	0	Ki67+	 4581 35649
11115	0	0	Ki67+	 4581 35771
11116	0	0	Ki67+	 4582 35838
11117	0	0	Ki67+	 4585 35939
11118	0	0	Ki67+	 4586 35593
11119	0	0	Ki67+	 4587 35909
11120	0	0	Ki67+	 4588 36154
11121	0	0	Ki67+	 4591 36306
11122	0	0	Ki67+	 4592 36257
11123	0	0	Ki67+	 4594 36143
11124	0	0	Ki67+	 4596 35561
11125	0	0	Ki67+	 4599 35920
11126	0	0	Ki67+	 4601 35853
11127	0	0	Ki67+	 4602 36188
11128	0	0	Ki67+	 4604 35607
11129	0	0	Ki67+	 4606 36056
11130	0	0	Ki67+	 4607 36153
11131	0	0	Ki67+	 4608 35645
11132	0	0	Ki67+	 4611 35525
11133	0	0	Ki67+	 4612 35557
11134	0	0	Ki67+	 4614 35881
11135	0	0	Ki67+	 4615 35899
11136	0	0	Ki67+	 4616 36146
11137	0	0	Ki67+	 4619 36261
11138	0	0	Ki67+	 4620 35790
11139	0	0	Ki67+	 4622 35926
11140	0	0	Ki67+	 4622 36313
11141	0	0	Ki67+	 4627 35575
11142	0	0	Ki67+	 4629 36245
11143	0	0	Ki67+	 4630 35656
11144	0	0	Ki67+	 4630 35834
11145	0	0	Ki67+	 4630 35859
11146	0	0	Ki67+	 4633 35611
11147	0	0	Ki67+	 4634 35522
11148	0	0	Ki67+	 4635 35680
11149	0	0	Ki67+	 4636 36294
11150	0	0	Ki67+	 4637 36314
11151	0	0	Ki67+	 4638 35569
11152	0	0	Ki67+	 4638 35903
11153	0	0	Ki67+	 4638 36179
11154	0	0	Ki67+	 4640 36207
11155	0	0	Ki67+	 4641 35701
11156	0	0	Ki67+	 4641 35891
11157	0	0	Ki67+	 4642 36156
11158	0	0	Ki67+	 4647 35551
11159	0	0	Ki67+	 4647 35801
11160	0	0	Ki67+	 4647 36189
11161	0	0	Ki67+	 4648 35820
11162	0	0	Ki67+	 4648 36115
11163	0	0	Ki67+	 4651 35703
11164	0	0	Ki67+	 4651 36260
11165	0	0	Ki67+	 4657 35646
11166	0	0	Ki67+	 4657 35854
11167	0	0	Ki67+	 4659 35913
11168	0	0	Ki67+	 4662 36241
11169	0	0	Ki67+	 4665 35588
11170	0	0	Ki67+	 4665 36188
11171	0	0	Ki67+	 4667 35657
11172	0	0	Ki67+	 4669 35526
11173	0	0	Ki67+	 4669 35799
11174	0	0	Ki67+	 4669 36294
11175	0	0	Ki67+	 4670 35642
11176	0	0	Ki67+	 4672 35628
11177	0	0	Ki67+	 4673 35818
11178	0	0	Ki67+	 4676 35549
11179	0	0	Ki67+	 4678 36165
11180	0	0	Ki67+	 4679 36222
11181	0	0	Ki67+	 4680 35934
11182	0	0	Ki67+	 4682 35889
11183	0	0	Ki67+	 4684 35663
11184	0	0	Ki67+	 4686 35680
11185	0	0	Ki67+	 4686 35734
11186	0	0	Ki67+	 4690 35855
11187	0	0	Ki67+	 4691 35704
11188	0	0	Ki67+	 4691 36219
11189	0	0	Ki67+	 4693 36266
11190	0	0	Ki67+	 4694 35814
11191	0	0	Ki67+	 4694 36206
11192	0	0	Ki67+	 4698 35761
11193	0	0	Ki67+	 4700 35574
11194	0	0	Ki67+	 4701 35623
11195	0	0	Ki67+	 4702 36245
11196	0	0	Ki67+	 4703 35591
11197	0	0	Ki67+	 4704 36284
11198	0	0	Ki67+	 4704 36301
11199	0	0	Ki67+	 4705 35643
11200	0	0	Ki67+	 4708 35913
11201	0	0	Ki67+	 4711 35868
11202	0	0	Ki67+	 4715 35843
11203	0	0	Ki67+	 4716 35897
11204	0	0	Ki67+	 4716 36186
11205	0	0	Ki67+	 4717 35674
11206	0	0	Ki67+	 4718 35709
11207	0	0	Ki67+	 4720 35820
11208	0	0	Ki67+	 4722 35728
11209	0	0	Ki67+	 4722 36248
11210	0	0	Ki67+	 4724 35757
11211	0	0	Ki67+	 4725 35587
11212	0	0	Ki67+	 4726 35633
11213	0	0	Ki67+	 4728 35658
11214	0	0	Ki67+	 4731 35792
11215	0	0	Ki67+	 4732 35602
11216	0	0	Ki67+	 4732 35917
11217	0	0	Ki67+	 4732 36228
11218	0	0	Ki67+	 4734 35754
11219	0	0	Ki67+	 4734 35871
11220	0	0	Ki67+	 4737 35701
11221	0	0	Ki67+	 4738 36282
11222	0	0	Ki67+	 4742 35632
11223	0	0	Ki67+	 4742 35983
11224	0	0	Ki67+	 4743 35955
11225	0	0	Ki67+	 4745 36155
11226	0	0	Ki67+	 4746 35854
11227	0	0	Ki67+	 4748 36262
11228	0	0	Ki67+	 4749 35564
11229	0	0	Ki67+	 4750 36208
11230	0	0	Ki67+	 4751 35880
11231	0	0	Ki67+	 4755 35929
11232	0	0	Ki67+	 4756 36197
11233	0	0	Ki67+	 4759 35797
11234	0	0	Ki67+	 4760 35623
11235	0	0	Ki67+	 4761 35680
11236	0	0	Ki67+	 4763 35813
11237	0	0	Ki67+	 4763 36248
11238	0	0	Ki67+	 4764 35599
11239	0	0	Ki67+	 4764 35776
11240	0	0	Ki67+	 4764 35900
11241	0	0	Ki67+	 4766 35727
11242	0	0	Ki67+	 4769 35751
11243	0	0	Ki67+	 4770 36080
11244	0	0	Ki67+	 4772 35864
11245	0	0	Ki67+	 4774 35644
11246	0	0	Ki67+	 4776 36301
11247	0	0	Ki67+	 4777 35522
11248	0	0	Ki67+	 4777 35562
11249	0	0	Ki67+	 4778 35799
11250	0	0	Ki67+	 4779 36095
11251	0	0	Ki67+	 4779 36111
11252	0	0	Ki67+	 4785 35701
11253	0	0	Ki67+	 4785 36176
11254	0	0	Ki67+	 4786 35672
11255	0	0	Ki67+	 4788 35833
11256	0	0	Ki67+	 4790 36066
11257	0	0	Ki67+	 4790 36264
11258	0	0	Ki67+	 4791 35733
11259	0	0	Ki67+	 4792 35541
11260	0	0	Ki67+	 4793 35559
11261	0	0	Ki67+	 4793 36214
11262	0	0	Ki67+	 4794 35767
11263	0	0	Ki67+	 4794 35935
11264	0	0	Ki67+	 4797 35597
11265	0	0	Ki67+	 4799 35839
11266	0	0	Ki67+	 4801 35893
11267	0	0	Ki67+	 4802 35643
11268	0	0	Ki67+	 4803 35655
11269	0	0	Ki67+	 4805 36129
11270	0	0	Ki67+	 4805 36275
11271	0	0	Ki67+	 4807 35865
11272	0	0	Ki67+	 4807 36112
11273	0	0	Ki67+	 4810 35763
11274	0	0	Ki67+	 4810 36146
11275	0	0	Ki67+	 4812 35616
11276	0	0	Ki67+	 4812 36219
11277	0	0	Ki67+	 4813 35691
11278	0	0	Ki67+	 4815 35904
11279	0	0	Ki67+	 4815 36086
11280	0	0	Ki67+	 4818 35875
11281	0	0	Ki67+	 4820 35820
11282	0	0	Ki67+	 4820 35849
11283	0	0	Ki67+	 4821 35586
11284	0	0	Ki67+	 4821 35915
11285	0	0	Ki67+	 4824 35563
11286	0	0	Ki67+	 4824 35789
11287	0	0	Ki67+	 4829 35741
11288	0	0	Ki67+	 4832 35650
11289	0	0	Ki67+	 4832 36123
11290	0	0	Ki67+	 4836 35676
11291	0	0	Ki67+	 4836 36251
11292	0	0	Ki67+	 4837 35548
11293	0	0	Ki67+	 4837 35896
11294	0	0	Ki67+	 4838 35872
11295	0	0	Ki67+	 4840 35927
11296	0	0	Ki67+	 4840 36232
11297	0	0	Ki67+	 4841 35831
11298	0	0	Ki67+	 4841 36076
11299	0	0	Ki67+	 4843 36153
11300	0	0	Ki67+	 4843 36287
11301	0	0	Ki67+	 4844 35526
11302	0	0	Ki67+	 4845 36089
11303	0	0	Ki67+	 4846 35716
11304	0	0	Ki67+	 4847 36137
11305	0	0	Ki67+	 4849 36305
11306	0	0	Ki67+	 4850 35800
11307	0	0	Ki67+	 4851 36040
11308	0	0	Ki67+	 4852 36058
11309	0	0	Ki67+	 4853 35693
11310	0	0	Ki67+	 4854 35560
11311	0	0	Ki67+	 4854 35615
11312	0	0	Ki67+	 4855 35848
11313	0	0	Ki67+	 4855 36269
11314	0	0	Ki67+	 4856 35910
11315	0	0	Ki67+	 4860 35548
11316	0	0	Ki67+	 4860 35866
11317	0	0	Ki67+	 4862 36031
11318	0	0	Ki67+	 4863 36155
11319	0	0	Ki67+	 4864 36124
11320	0	0	Ki67+	 4865 35756
11321	0	0	Ki67+	 4868 35784
11322	0	0	Ki67+	 4868 36257
11323	0	0	Ki67+	 4869 35928
11324	0	0	Ki67+	 4870 35769
11325	0	0	Ki67+	 4871 35837
11326	0	0	Ki67+	 4872 35851
11327	0	0	Ki67+	 4872 36234
11328	0	0	Ki67+	 4874 35736
11329	0	0	Ki67+	 4876 35543
11330	0	0	Ki67+	 4881 36089
11331	0	0	Ki67+	 4881 36312
11332	0	0	Ki67+	 4882 35522
11333	0	0	Ki67+	 4883 36061
11334	0	0	Ki67+	 4887 35819
11335	0	0	Ki67+	 4887 36174
11336	0	0	Ki67+	 4889 35855
11337	0	0	Ki67+	 4890 36276
11338	0	0	Ki67+	 4894 35919
11339	0	0	Ki67+	 4897 35788
11340	0	0	Ki67+	 4897 35888
11341	0	0	Ki67+	 4897 36017
11342	0	0	Ki67+	 4899 36130
11343	0	0	Ki67+	 4900 35716
11344	0	0	Ki67+	 4901 36312
11345	0	0	Ki67+	 4902 36170
11346	0	0	Ki67+	 4903 36035
11347	0	0	Ki67+	 4905 35855
11348	0	0	Ki67+	 4907 35559
11349	0	0	Ki67+	 4909 35751
11350	0	0	Ki67+	 4910 35592
11351	0	0	Ki67+	 4910 36023
11352	0	0	Ki67+	 4910 36151
11353	0	0	Ki67+	 4911 35923
11354	0	0	Ki67+	 4911 36101
11355	0	0	Ki67+	 4912 35831
11356	0	0	Ki67+	 4912 35893
11357	0	0	Ki67+	 4913 35805
11358	0	0	Ki67+	 4913 36247
11359	0	0	Ki67+	 4915 35524
11360	0	0	Ki67+	 4916 36265
11361	0	0	Ki67+	 4917 36173
11362	0	0	Ki67+	 4918 35866
11363	0	0	Ki67+	 4918 36064
11364	0	0	Ki67+	 4921 36288
11365	0	0	Ki67+	 4923 35586
11366	0	0	Ki67+	 4927 36154
11367	0	0	Ki67+	 4928 36139
11368	0	0	Ki67+	 4929 35759
11369	0	0	Ki67+	 4929 35791
11370	0	0	Ki67+	 4930 36042
11371	0	0	Ki67+	 4932 35695
11372	0	0	Ki67+	 4932 35724
11373	0	0	Ki67+	 4932 35883
11374	0	0	Ki67+	 4932 36064
11375	0	0	Ki67+	 4933 35528
11376	0	0	Ki67+	 4933 35915
11377	0	0	Ki67+	 4933 36009
11378	0	0	Ki67+	 4938 35859
11379	0	0	Ki67+	 4938 36116
11380	0	0	Ki67+	 4940 35636
11381	0	0	Ki67+	 4940 36088
11382	0	0	Ki67+	 4942 35729
11383	0	0	Ki67+	 4145 36401
11384	0	0	Ki67+	 4145 36651
11385	0	0	Ki67+	 4147 36568
11386	0	0	Ki67+	 4149 36367
11387	0	0	Ki67+	 4151 36457
11388	0	0	Ki67+	 4155 36610
11389	0	0	Ki67+	 4157 36657
11390	0	0	Ki67+	 4159 36511
11391	0	0	Ki67+	 4161 36356
11392	0	0	Ki67+	 4162 36398
11393	0	0	Ki67+	 4162 36522
11394	0	0	Ki67+	 4164 36587
11395	0	0	Ki67+	 4168 36437
11396	0	0	Ki67+	 4170 36332
11397	0	0	Ki67+	 4175 36353
11398	0	0	Ki67+	 4179 36387
11399	0	0	Ki67+	 4179 36461
11400	0	0	Ki67+	 4181 36631
11401	0	0	Ki67+	 4182 36492
11402	0	0	Ki67+	 4185 36558
11403	0	0	Ki67+	 4186 36430
11404	0	0	Ki67+	 4189 36414
11405	0	0	Ki67+	 4189 36661
11406	0	0	Ki67+	 4190 36347
11407	0	0	Ki67+	 4193 36575
11408	0	0	Ki67+	 4200 36586
11409	0	0	Ki67+	 4202 36478
11410	0	0	Ki67+	 4204 36518
11411	0	0	Ki67+	 4207 36556
11412	0	0	Ki67+	 4209 36362
11413	0	0	Ki67+	 4212 36609
11414	0	0	Ki67+	 4215 36405
11415	0	0	Ki67+	 4222 36434
11416	0	0	Ki67+	 4227 36473
11417	0	0	Ki67+	 4228 36645
11418	0	0	Ki67+	 4230 36404
11419	0	0	Ki67+	 4231 36595
11420	0	0	Ki67+	 4233 36335
11421	0	0	Ki67+	 4234 36546
11422	0	0	Ki67+	 4235 36577
11423	0	0	Ki67+	 4241 36357
11424	0	0	Ki67+	 4243 36568
11425	0	0	Ki67+	 4249 36499
11426	0	0	Ki67+	 4249 36636
11427	0	0	Ki67+	 4258 36409
11428	0	0	Ki67+	 4259 36432
11429	0	0	Ki67+	 4262 36652
11430	0	0	Ki67+	 4269 36518
11431	0	0	Ki67+	 4272 36398
11432	0	0	Ki67+	 4273 36491
11433	0	0	Ki67+	 4275 36374
11434	0	0	Ki67+	 4279 36333
11435	0	0	Ki67+	 4279 36548
11436	0	0	Ki67+	 4287 36376
11437	0	0	Ki67+	 4290 36585
11438	0	0	Ki67+	 4297 36555
11439	0	0	Ki67+	 4307 36612
11440	0	0	Ki67+	 4312 36504
11441	0	0	Ki67+	 4319 36415
11442	0	0	Ki67+	 4328 36398
11443	0	0	Ki67+	 4329 36365
11444	0	0	Ki67+	 4336 36444
11445	0	0	Ki67+	 4360 36343
11446	0	0	Ki67+	 4372 36381
11447	0	0	Ki67+	 4374 36359
11448	0	0	Ki67+	 4383 36339
11449	0	0	Ki67+	 4384 36394
11450	0	0	Ki67+	 4394 36792
11451	0	0	Ki67+	 4395 36365
11452	0	0	Ki67+	 4422 36346
11453	0	0	Ki67+	 4427 36783
11454	0	0	Ki67+	 4439 36382
11455	0	0	Ki67+	 4439 36781
11456	0	0	Ki67+	 4470 36331
11457	0	0	Ki67+	 4472 36826
11458	0	0	Ki67+	 4473 36369
11459	0	0	Ki67+	 4474 36756
11460	0	0	Ki67+	 4483 36383
11461	0	0	Ki67+	 4489 36790
11462	0	0	Ki67+	 4490 36844
11463	0	0	Ki67+	 4492 36767
11464	0	0	Ki67+	 4502 36738
11465	0	0	Ki67+	 4506 36367
11466	0	0	Ki67+	 4507 36770
11467	0	0	Ki67+	 4509 36331
11468	0	0	Ki67+	 4510 36428
11469	0	0	Ki67+	 4522 36733
11470	0	0	Ki67+	 4524 36484
11471	0	0	Ki67+	 4524 36523
11472	0	0	Ki67+	 4528 36794
11473	0	0	Ki67+	 4531 36330
11474	0	0	Ki67+	 4532 36833
11475	0	0	Ki67+	 4538 36460
11476	0	0	Ki67+	 4538 36783
11477	0	0	Ki67+	 4541 36348
11478	0	0	Ki67+	 4546 36389
11479	0	0	Ki67+	 4547 36366
11480	0	0	Ki67+	 4548 36745
11481	0	0	Ki67+	 4552 36853
11482	0	0	Ki67+	 4557 36534
11483	0	0	Ki67+	 4558 36487
11484	0	0	Ki67+	 4561 36733
11485	0	0	Ki67+	 4563 36402
11486	0	0	Ki67+	 4569 36461
11487	0	0	Ki67+	 4570 36829
11488	0	0	Ki67+	 4575 36761
11489	0	0	Ki67+	 4576 36560
11490	0	0	Ki67+	 4582 36339
11491	0	0	Ki67+	 4582 36395
11492	0	0	Ki67+	 4582 36699
11493	0	0	Ki67+	 4582 36732
11494	0	0	Ki67+	 4588 36439
11495	0	0	Ki67+	 4589 36492
11496	0	0	Ki67+	 4603 36387
11497	0	0	Ki67+	 4605 36656
11498	0	0	Ki67+	 4606 36354
11499	0	0	Ki67+	 4606 36760
11500	0	0	Ki67+	 4607 36500
11501	0	0	Ki67+	 4608 36529
11502	0	0	Ki67+	 4609 36716
11503	0	0	Ki67+	 4610 36421
11504	0	0	Ki67+	 4610 36789
11505	0	0	Ki67+	 4614 36689
11506	0	0	Ki67+	 4615 36822
11507	0	0	Ki67+	 4617 36452
11508	0	0	Ki67+	 4618 36624
11509	0	0	Ki67+	 4634 36722
11510	0	0	Ki67+	 4634 36828
11511	0	0	Ki67+	 4636 36413
11512	0	0	Ki67+	 4636 36505
11513	0	0	Ki67+	 4636 36675
11514	0	0	Ki67+	 4640 36749
11515	0	0	Ki67+	 4641 36645
11516	0	0	Ki67+	 4643 36795
11517	0	0	Ki67+	 4644 36401
11518	0	0	Ki67+	 4647 36866
11519	0	0	Ki67+	 4653 36377
11520	0	0	Ki67+	 4654 36698
11521	0	0	Ki67+	 4654 36729
11522	0	0	Ki67+	 4655 36364
11523	0	0	Ki67+	 4655 36467
11524	0	0	Ki67+	 4660 36333
11525	0	0	Ki67+	 4660 36443
11526	0	0	Ki67+	 4664 36599
11527	0	0	Ki67+	 4670 36387
11528	0	0	Ki67+	 4674 36634
11529	0	0	Ki67+	 4675 36363
11530	0	0	Ki67+	 4675 36713
11531	0	0	Ki67+	 4675 36751
11532	0	0	Ki67+	 4676 36663
11533	0	0	Ki67+	 4677 36683
11534	0	0	Ki67+	 4686 36322
11535	0	0	Ki67+	 4687 36781
11536	0	0	Ki67+	 4691 36606
11537	0	0	Ki67+	 4692 36459
11538	0	0	Ki67+	 4692 36847
11539	0	0	Ki67+	 4693 36352
11540	0	0	Ki67+	 4694 36709
11541	0	0	Ki67+	 4699 36738
11542	0	0	Ki67+	 4699 36814
11543	0	0	Ki67+	 4706 36872
11544	0	0	Ki67+	 4707 36690
11545	0	0	Ki67+	 4712 36432
11546	0	0	Ki67+	 4713 36642
11547	0	0	Ki67+	 4716 36333
11548	0	0	Ki67+	 4716 36577
11549	0	0	Ki67+	 4717 36722
11550	0	0	Ki67+	 4718 36826
11551	0	0	Ki67+	 4719 36788
11552	0	0	Ki67+	 4724 36612
11553	0	0	Ki67+	 4725 36681
11554	0	0	Ki67+	 4727 36882
11555	0	0	Ki67+	 4730 36750
11556	0	0	Ki67+	 4733 36394
11557	0	0	Ki67+	 4735 36818
11558	0	0	Ki67+	 4737 36560
11559	0	0	Ki67+	 4739 36589
11560	0	0	Ki67+	 4740 36621
11561	0	0	Ki67+	 4741 36606
11562	0	0	Ki67+	 4746 36744
11563	0	0	Ki67+	 4747 36838
11564	0	0	Ki67+	 4749 36326
11565	0	0	Ki67+	 4750 36719
11566	0	0	Ki67+	 4751 36414
11567	0	0	Ki67+	 4751 36652
11568	0	0	Ki67+	 4753 36629
11569	0	0	Ki67+	 4754 36776
11570	0	0	Ki67+	 4758 36676
11571	0	0	Ki67+	 4763 36572
11572	0	0	Ki67+	 4764 36814
11573	0	0	Ki67+	 4765 36697
11574	0	0	Ki67+	 4768 36547
11575	0	0	Ki67+	 4769 36876
11576	0	0	Ki67+	 4770 36842
11577	0	0	Ki67+	 4772 36754
11578	0	0	Ki67+	 4776 36336
11579	0	0	Ki67+	 4776 36602
11580	0	0	Ki67+	 4779 36782
11581	0	0	Ki67+	 4780 36718
11582	0	0	Ki67+	 4781 36576
11583	0	0	Ki67+	 4781 36841
11584	0	0	Ki67+	 4785 36637
11585	0	0	Ki67+	 4787 36519
11586	0	0	Ki67+	 4793 36679
11587	0	0	Ki67+	 4793 36852
11588	0	0	Ki67+	 4795 36698
11589	0	0	Ki67+	 4795 36709
11590	0	0	Ki67+	 4802 36797
11591	0	0	Ki67+	 4804 36889
11592	0	0	Ki67+	 4807 36589
11593	0	0	Ki67+	 4807 36826
11594	0	0	Ki67+	 4808 36757
11595	0	0	Ki67+	 4812 36377
11596	0	0	Ki67+	 4816 36538
11597	0	0	Ki67+	 4824 36636
11598	0	0	Ki67+	 4827 36578
11599	0	0	Ki67+	 4828 36869
11600	0	0	Ki67+	 4829 36683
11601	0	0	Ki67+	 4830 36803
11602	0	0	Ki67+	 4832 36724
11603	0	0	Ki67+	 4834 36614
11604	0	0	Ki67+	 4834 36849
11605	0	0	Ki67+	 4836 36404
11606	0	0	Ki67+	 4840 36749
11607	0	0	Ki67+	 4844 36899
11608	0	0	Ki67+	 4848 36612
11609	0	0	Ki67+	 4853 36628
11610	0	0	Ki67+	 4853 36700
11611	0	0	Ki67+	 4854 36676
11612	0	0	Ki67+	 4855 36545
11613	0	0	Ki67+	 4856 36811
11614	0	0	Ki67+	 4857 36347
11615	0	0	Ki67+	 4857 36656
11616	0	0	Ki67+	 4860 36787
11617	0	0	Ki67+	 4862 36401
11618	0	0	Ki67+	 4866 36732
11619	0	0	Ki67+	 4866 36856
11620	0	0	Ki67+	 4871 36757
11621	0	0	Ki67+	 4875 36561
11622	0	0	Ki67+	 4876 36867
11623	0	0	Ki67+	 4879 36384
11624	0	0	Ki67+	 4879 36718
11625	0	0	Ki67+	 4881 36630
11626	0	0	Ki67+	 4882 36681
11627	0	0	Ki67+	 4883 36781
11628	0	0	Ki67+	 4884 36814
11629	0	0	Ki67+	 4886 36906
11630	0	0	Ki67+	 4888 36657
11631	0	0	Ki67+	 4890 36427
11632	0	0	Ki67+	 4890 36568
11633	0	0	Ki67+	 4891 36542
11634	0	0	Ki67+	 4892 36712
11635	0	0	Ki67+	 4898 36739
11636	0	0	Ki67+	 4903 36828
11637	0	0	Ki67+	 4908 36500
11638	0	0	Ki67+	 4909 36686
11639	0	0	Ki67+	 4911 36881
11640	0	0	Ki67+	 4912 36356
11641	0	0	Ki67+	 4912 36771
11642	0	0	Ki67+	 4914 36375
11643	0	0	Ki67+	 4914 36581
11644	0	0	Ki67+	 4914 36803
11645	0	0	Ki67+	 4915 36609
11646	0	0	Ki67+	 4916 36853
11647	0	0	Ki67+	 4919 36393
11648	0	0	Ki67+	 4922 36651
11649	0	0	Ki67+	 4924 36697
11650	0	0	Ki67+	 4925 36827
11651	0	0	Ki67+	 4928 36734
11652	0	0	Ki67+	 4929 36476
11653	0	0	Ki67+	 4930 36517
11654	0	0	Ki67+	 4931 36567
11655	0	0	Ki67+	 4933 36333
11656	0	0	Ki67+	 4933 36902
11657	0	0	Ki67+	 4934 36323
11658	0	0	Ki67+	 4937 36623
11659	0	0	Ki67+	 4939 36552
11660	0	0	Ki67+	 4940 36940
11661	0	0	Ki67+	 4145 37647
11662	0	0	Ki67+	 4147 37635
11663	0	0	Ki67+	 4149 37341
11664	0	0	Ki67+	 4154 37453
11665	0	0	Ki67+	 4154 37749
11666	0	0	Ki67+	 4156 37402
11667	0	0	Ki67+	 4163 37700
11668	0	0	Ki67+	 4164 37371
11669	0	0	Ki67+	 4166 37411
11670	0	0	Ki67+	 4166 37731
11671	0	0	Ki67+	 4168 37777
11672	0	0	Ki67+	 4171 37437
11673	0	0	Ki67+	 4172 37668
11674	0	0	Ki67+	 4174 37385
11675	0	0	Ki67+	 4177 37358
11676	0	0	Ki67+	 4179 37762
11677	0	0	Ki67+	 4181 37311
11678	0	0	Ki67+	 4182 37326
11679	0	0	Ki67+	 4182 37339
11680	0	0	Ki67+	 4192 37705
11681	0	0	Ki67+	 4194 37795
11682	0	0	Ki67+	 4196 37318
11683	0	0	Ki67+	 4197 37397
11684	0	0	Ki67+	 4198 37667
11685	0	0	Ki67+	 4198 37751
11686	0	0	Ki67+	 4199 37408
11687	0	0	Ki67+	 4200 37653
11688	0	0	Ki67+	 4203 37464
11689	0	0	Ki67+	 4206 37560
11690	0	0	Ki67+	 4207 37454
11691	0	0	Ki67+	 4213 37737
11692	0	0	Ki67+	 4219 37472
11693	0	0	Ki67+	 4221 37678
11694	0	0	Ki67+	 4222 37346
11695	0	0	Ki67+	 4224 37383
11696	0	0	Ki67+	 4224 37394
11697	0	0	Ki67+	 4225 37323
11698	0	0	Ki67+	 4226 37781
11699	0	0	Ki67+	 4229 37877
11700	0	0	Ki67+	 4233 37649
11701	0	0	Ki67+	 4233 37732
11702	0	0	Ki67+	 4235 37429
11703	0	0	Ki67+	 4236 37716
11704	0	0	Ki67+	 4242 37623
11705	0	0	Ki67+	 4245 37704
11706	0	0	Ki67+	 4249 37448
11707	0	0	Ki67+	 4251 37465
11708	0	0	Ki67+	 4253 37381
11709	0	0	Ki67+	 4255 37327
11710	0	0	Ki67+	 4256 37429
11711	0	0	Ki67+	 4257 37314
11712	0	0	Ki67+	 4257 37780
11713	0	0	Ki67+	 4262 37352
11714	0	0	Ki67+	 4272 37447
11715	0	0	Ki67+	 4272 37744
11716	0	0	Ki67+	 4273 37827
11717	0	0	Ki67+	 4277 37472
11718	0	0	Ki67+	 4282 37702
11719	0	0	Ki67+	 4285 37801
11720	0	0	Ki67+	 4287 37770
11721	0	0	Ki67+	 4289 37622
11722	0	0	Ki67+	 4292 37409
11723	0	0	Ki67+	 4292 37823
11724	0	0	Ki67+	 4293 37334
11725	0	0	Ki67+	 4294 37363
11726	0	0	Ki67+	 4295 37449
11727	0	0	Ki67+	 4295 37703
11728	0	0	Ki67+	 4298 37713
11729	0	0	Ki67+	 4299 37845
11730	0	0	Ki67+	 4303 37415
11731	0	0	Ki67+	 4305 37523
11732	0	0	Ki67+	 4306 37735
11733	0	0	Ki67+	 4310 37722
11734	0	0	Ki67+	 4312 37794
11735	0	0	Ki67+	 4316 37466
11736	0	0	Ki67+	 4319 37358
11737	0	0	Ki67+	 4321 37428
11738	0	0	Ki67+	 4322 37325
11739	0	0	Ki67+	 4323 37761
11740	0	0	Ki67+	 4324 37409
11741	0	0	Ki67+	 4327 37382
11742	0	0	Ki67+	 4327 37781
11743	0	0	Ki67+	 4333 37535
11744	0	0	Ki67+	 4337 37690
11745	0	0	Ki67+	 4337 37830
11746	0	0	Ki67+	 4339 37394
11747	0	0	Ki67+	 4339 37848
11748	0	0	Ki67+	 4340 37411
11749	0	0	Ki67+	 4342 37741
11750	0	0	Ki67+	 4345 37331
11751	0	0	Ki67+	 4347 37370
11752	0	0	Ki67+	 4355 37709
11753	0	0	Ki67+	 4355 37746
11754	0	0	Ki67+	 4355 37814
11755	0	0	Ki67+	 4357 37421
11756	0	0	Ki67+	 4357 37476
11757	0	0	Ki67+	 4360 37452
11758	0	0	Ki67+	 4361 37538
11759	0	0	Ki67+	 4361 37784
11760	0	0	Ki67+	 4363 37396
11761	0	0	Ki67+	 4367 37691
11762	0	0	Ki67+	 4369 37354
11763	0	0	Ki67+	 4371 37852
11764	0	0	Ki67+	 4373 37746
11765	0	0	Ki67+	 4374 37338
11766	0	0	Ki67+	 4381 37461
11767	0	0	Ki67+	 4381 37688
11768	0	0	Ki67+	 4388 37724
11769	0	0	Ki67+	 4389 37781
11770	0	0	Ki67+	 4391 37807
11771	0	0	Ki67+	 4392 37421
11772	0	0	Ki67+	 4392 37818
11773	0	0	Ki67+	 4393 37380
11774	0	0	Ki67+	 4393 37834
11775	0	0	Ki67+	 4394 37313
11776	0	0	Ki67+	 4394 37446
11777	0	0	Ki67+	 4405 37785
11778	0	0	Ki67+	 4407 37839
11779	0	0	Ki67+	 4407 37849
11780	0	0	Ki67+	 4412 37350
11781	0	0	Ki67+	 4412 37771
11782	0	0	Ki67+	 4415 37721
11783	0	0	Ki67+	 4416 37337
11784	0	0	Ki67+	 4419 37703
11785	0	0	Ki67+	 4423 37404
11786	0	0	Ki67+	 4424 37365
11787	0	0	Ki67+	 4431 37680
11788	0	0	Ki67+	 4431 37810
11789	0	0	Ki67+	 4432 37436
11790	0	0	Ki67+	 4432 37572
11791	0	0	Ki67+	 4433 37381
11792	0	0	Ki67+	 4435 37508
11793	0	0	Ki67+	 4436 37840
11794	0	0	Ki67+	 4437 37494
11795	0	0	Ki67+	 4437 37616
11796	0	0	Ki67+	 4438 37392
11797	0	0	Ki67+	 4438 37654
11798	0	0	Ki67+	 4439 37367
11799	0	0	Ki67+	 4439 37778
11800	0	0	Ki67+	 4446 37579
11801	0	0	Ki67+	 4448 37708
11802	0	0	Ki67+	 4449 37823
11803	0	0	Ki67+	 4452 37625
11804	0	0	Ki67+	 4453 37800
11805	0	0	Ki67+	 4454 37384
11806	0	0	Ki67+	 4457 37559
11807	0	0	Ki67+	 4458 37360
11808	0	0	Ki67+	 4461 37763
11809	0	0	Ki67+	 4468 37630
11810	0	0	Ki67+	 4469 37429
11811	0	0	Ki67+	 4469 37662
11812	0	0	Ki67+	 4471 37313
11813	0	0	Ki67+	 4472 37604
11814	0	0	Ki67+	 4474 37517
11815	0	0	Ki67+	 4474 37728
11816	0	0	Ki67+	 4474 37808
11817	0	0	Ki67+	 4475 37368
11818	0	0	Ki67+	 4478 37551
11819	0	0	Ki67+	 4478 37778
11820	0	0	Ki67+	 4480 37682
11821	0	0	Ki67+	 4484 37828
11822	0	0	Ki67+	 4486 37710
11823	0	0	Ki67+	 4488 37587
11824	0	0	Ki67+	 4490 37358
11825	0	0	Ki67+	 4500 37574
11826	0	0	Ki67+	 4502 37422
11827	0	0	Ki67+	 4502 37626
11828	0	0	Ki67+	 4503 37552
11829	0	0	Ki67+	 4507 37803
11830	0	0	Ki67+	 4511 37713
11831	0	0	Ki67+	 4512 37764
11832	0	0	Ki67+	 4513 37812
11833	0	0	Ki67+	 4515 37339
11834	0	0	Ki67+	 4516 37727
11835	0	0	Ki67+	 4522 37777
11836	0	0	Ki67+	 4525 37506
11837	0	0	Ki67+	 4528 37423
11838	0	0	Ki67+	 4529 37589
11839	0	0	Ki67+	 4536 37310
11840	0	0	Ki67+	 4536 37567
11841	0	0	Ki67+	 4540 37330
11842	0	0	Ki67+	 4543 37623
11843	0	0	Ki67+	 4544 37373
11844	0	0	Ki67+	 4547 37439
11845	0	0	Ki67+	 4548 37586
11846	0	0	Ki67+	 4549 37698
11847	0	0	Ki67+	 4554 37553
11848	0	0	Ki67+	 4556 37654
11849	0	0	Ki67+	 4560 37486
11850	0	0	Ki67+	 4561 37319
11851	0	0	Ki67+	 4563 37344
11852	0	0	Ki67+	 4564 37774
11853	0	0	Ki67+	 4567 37763
11854	0	0	Ki67+	 4570 37747
11855	0	0	Ki67+	 4574 37650
11856	0	0	Ki67+	 4576 37444
11857	0	0	Ki67+	 4577 37373
11858	0	0	Ki67+	 4579 37809
11859	0	0	Ki67+	 4582 37555
11860	0	0	Ki67+	 4582 37567
11861	0	0	Ki67+	 4582 37718
11862	0	0	Ki67+	 4587 37386
11863	0	0	Ki67+	 4587 37467
11864	0	0	Ki67+	 4589 37348
11865	0	0	Ki67+	 4593 37298
11866	0	0	Ki67+	 4593 37376
11867	0	0	Ki67+	 4596 37633
11868	0	0	Ki67+	 4598 37491
11869	0	0	Ki67+	 4599 37548
11870	0	0	Ki67+	 4599 37739
11871	0	0	Ki67+	 4599 37778
11872	0	0	Ki67+	 4601 37416
11873	0	0	Ki67+	 4601 37453
11874	0	0	Ki67+	 4602 37823
11875	0	0	Ki67+	 4605 37400
11876	0	0	Ki67+	 4609 37590
11877	0	0	Ki67+	 4609 37710
11878	0	0	Ki67+	 4614 37313
11879	0	0	Ki67+	 4617 37520
11880	0	0	Ki67+	 4619 37678
11881	0	0	Ki67+	 4619 37717
11882	0	0	Ki67+	 4621 37600
11883	0	0	Ki67+	 4622 37731
11884	0	0	Ki67+	 4623 37551
11885	0	0	Ki67+	 4625 37389
11886	0	0	Ki67+	 4627 37648
11887	0	0	Ki67+	 4628 37817
11888	0	0	Ki67+	 4630 37690
11889	0	0	Ki67+	 4630 37771
11890	0	0	Ki67+	 4631 37426
11891	0	0	Ki67+	 4632 37449
11892	0	0	Ki67+	 4634 37335
11893	0	0	Ki67+	 4634 37707
11894	0	0	Ki67+	 4636 37472
11895	0	0	Ki67+	 4636 37626
11896	0	0	Ki67+	 4636 37733
11897	0	0	Ki67+	 4643 37410
11898	0	0	Ki67+	 4643 37636
11899	0	0	Ki67+	 4646 37528
11900	0	0	Ki67+	 4646 37720
11901	0	0	Ki67+	 4647 37603
11902	0	0	Ki67+	 4649 37510
11903	0	0	Ki67+	 4652 37663
11904	0	0	Ki67+	 4654 37785
11905	0	0	Ki67+	 4656 37745
11906	0	0	Ki67+	 4658 37410
11907	0	0	Ki67+	 4659 37378
11908	0	0	Ki67+	 4660 37438
11909	0	0	Ki67+	 4660 37521
11910	0	0	Ki67+	 4669 37473
11911	0	0	Ki67+	 4669 37709
11912	0	0	Ki67+	 4670 37854
11913	0	0	Ki67+	 4673 37535
11914	0	0	Ki67+	 4674 37802
11915	0	0	Ki67+	 4677 37665
11916	0	0	Ki67+	 4678 37597
11917	0	0	Ki67+	 4686 37757
11918	0	0	Ki67+	 4686 37780
11919	0	0	Ki67+	 4689 37737
11920	0	0	Ki67+	 4689 37818
11921	0	0	Ki67+	 4695 37355
11922	0	0	Ki67+	 4696 37334
11923	0	0	Ki67+	 4699 37724
11924	0	0	Ki67+	 4711 37383
11925	0	0	Ki67+	 4711 37791
11926	0	0	Ki67+	 4713 37678
11927	0	0	Ki67+	 4714 37473
11928	0	0	Ki67+	 4716 37861
11929	0	0	Ki67+	 4720 37761
11930	0	0	Ki67+	 4720 37840
11931	0	0	Ki67+	 4722 37419
11932	0	0	Ki67+	 4722 37728
11933	0	0	Ki67+	 4724 37382
11934	0	0	Ki67+	 4725 37482
11935	0	0	Ki67+	 4733 37639
11936	0	0	Ki67+	 4739 37335
11937	0	0	Ki67+	 4742 37798
11938	0	0	Ki67+	 4744 37881
11939	0	0	Ki67+	 4746 37359
11940	0	0	Ki67+	 4746 37742
11941	0	0	Ki67+	 4747 37776
11942	0	0	Ki67+	 4750 37658
11943	0	0	Ki67+	 4752 37680
11944	0	0	Ki67+	 4753 37451
11945	0	0	Ki67+	 4755 37824
11946	0	0	Ki67+	 4756 37695
11947	0	0	Ki67+	 4758 37406
11948	0	0	Ki67+	 4762 37717
11949	0	0	Ki67+	 4764 37801
11950	0	0	Ki67+	 4767 37466
11951	0	0	Ki67+	 4770 37417
11952	0	0	Ki67+	 4772 37372
11953	0	0	Ki67+	 4772 37662
11954	0	0	Ki67+	 4773 37777
11955	0	0	Ki67+	 4773 37866
11956	0	0	Ki67+	 4774 37888
11957	0	0	Ki67+	 4775 37836
11958	0	0	Ki67+	 4778 37906
11959	0	0	Ki67+	 4779 37602
11960	0	0	Ki67+	 4784 37612
11961	0	0	Ki67+	 4787 37394
11962	0	0	Ki67+	 4791 37744
11963	0	0	Ki67+	 4791 37853
11964	0	0	Ki67+	 4793 37640
11965	0	0	Ki67+	 4794 37783
11966	0	0	Ki67+	 4795 37447
11967	0	0	Ki67+	 4795 37667
11968	0	0	Ki67+	 4799 37715
11969	0	0	Ki67+	 4800 37571
11970	0	0	Ki67+	 4803 37381
11971	0	0	Ki67+	 4803 37882
11972	0	0	Ki67+	 4804 37815
11973	0	0	Ki67+	 4805 37367
11974	0	0	Ki67+	 4808 37422
11975	0	0	Ki67+	 4808 37776
11976	0	0	Ki67+	 4810 37471
11977	0	0	Ki67+	 4814 37885
11978	0	0	Ki67+	 4816 37403
11979	0	0	Ki67+	 4816 37596
11980	0	0	Ki67+	 4818 37830
11981	0	0	Ki67+	 4823 37744
11982	0	0	Ki67+	 4830 37859
11983	0	0	Ki67+	 4832 37892
11984	0	0	Ki67+	 4834 37358
11985	0	0	Ki67+	 4835 37371
11986	0	0	Ki67+	 4835 37788
11987	0	0	Ki67+	 4836 37637
11988	0	0	Ki67+	 4843 37814
11989	0	0	Ki67+	 4843 37903
11990	0	0	Ki67+	 4845 37804
11991	0	0	Ki67+	 4846 37854
11992	0	0	Ki67+	 4847 37462
11993	0	0	Ki67+	 4848 37412
11994	0	0	Ki67+	 4854 37482
11995	0	0	Ki67+	 4855 37769
11996	0	0	Ki67+	 4855 37916
11997	0	0	Ki67+	 4866 37489
11998	0	0	Ki67+	 4870 37359
11999	0	0	Ki67+	 4873 37815
12000	0	0	Ki67+	 4876 37883
12001	0	0	Ki67+	 4878 37419
12002	0	0	Ki67+	 4878 37514
12003	0	0	Ki67+	 4879 37647
12004	0	0	Ki67+	 4880 37484
12005	0	0	Ki67+	 4880 37852
12006	0	0	Ki67+	 4883 37469
12007	0	0	Ki67+	 4884 37399
12008	0	0	Ki67+	 4885 37804
12009	0	0	Ki67+	 4889 37600
12010	0	0	Ki67+	 4891 37511
12011	0	0	Ki67+	 4892 37622
12012	0	0	Ki67+	 4892 37901
12013	0	0	Ki67+	 4895 37651
12014	0	0	Ki67+	 4896 37570
12015	0	0	Ki67+	 4898 37526
12016	0	0	Ki67+	 4898 37678
12017	0	0	Ki67+	 4904 37386
12018	0	0	Ki67+	 4904 37428
12019	0	0	Ki67+	 4907 37645
12020	0	0	Ki67+	 4910 37630
12021	0	0	Ki67+	 4911 37843
12022	0	0	Ki67+	 4913 37478
12023	0	0	Ki67+	 4920 37570
12024	0	0	Ki67+	 4922 37908
12025	0	0	Ki67+	 4924 37528
12026	0	0	Ki67+	 4927 37435
12027	0	0	Ki67+	 4929 37595
12028	0	0	Ki67+	 4931 37636
12029	0	0	Ki67+	 4933 37450
12030	0	0	Ki67+	 4935 37813
12031	0	0	Ki67+	 4936 37387
12032	0	0	Ki67+	 4937 37486
12033	0	0	Ki67+	 4941 37606
12034	0	0	Ki67+	 4942 37510
12035	0	0	Ki67+	 4942 37678
12036	0	0	Ki67+	 4146 37997
12037	0	0	Ki67+	 4146 38630
12038	0	0	Ki67+	 4147 37978
12039	0	0	Ki67+	 4147 38462
12040	0	0	Ki67+	 4149 38036
12041	0	0	Ki67+	 4156 37997
12042	0	0	Ki67+	 4157 38696
12043	0	0	Ki67+	 4158 38434
12044	0	0	Ki67+	 4161 38366
12045	0	0	Ki67+	 4164 38053
12046	0	0	Ki67+	 4164 38265
12047	0	0	Ki67+	 4168 37967
12048	0	0	Ki67+	 4168 38334
12049	0	0	Ki67+	 4171 38208
12050	0	0	Ki67+	 4173 37995
12051	0	0	Ki67+	 4173 38640
12052	0	0	Ki67+	 4174 38373
12053	0	0	Ki67+	 4175 38033
12054	0	0	Ki67+	 4176 38318
12055	0	0	Ki67+	 4176 38522
12056	0	0	Ki67+	 4180 38481
12057	0	0	Ki67+	 4180 38671
12058	0	0	Ki67+	 4182 38716
12059	0	0	Ki67+	 4185 38395
12060	0	0	Ki67+	 4185 38612
12061	0	0	Ki67+	 4186 38238
12062	0	0	Ki67+	 4186 38438
12063	0	0	Ki67+	 4187 38179
12064	0	0	Ki67+	 4188 38277
12065	0	0	Ki67+	 4190 37983
12066	0	0	Ki67+	 4190 38513
12067	0	0	Ki67+	 4195 38215
12068	0	0	Ki67+	 4196 38191
12069	0	0	Ki67+	 4201 38023
12070	0	0	Ki67+	 4202 38348
12071	0	0	Ki67+	 4203 38375
12072	0	0	Ki67+	 4206 38076
12073	0	0	Ki67+	 4207 38049
12074	0	0	Ki67+	 4209 38092
12075	0	0	Ki67+	 4211 38667
12076	0	0	Ki67+	 4214 38315
12077	0	0	Ki67+	 4215 38390
12078	0	0	Ki67+	 4217 38103
12079	0	0	Ki67+	 4217 38696
12080	0	0	Ki67+	 4221 38230
12081	0	0	Ki67+	 4222 38209
12082	0	0	Ki67+	 4226 38512
12083	0	0	Ki67+	 4228 38442
12084	0	0	Ki67+	 4230 38671
12085	0	0	Ki67+	 4232 38178
12086	0	0	Ki67+	 4233 38088
12087	0	0	Ki67+	 4234 37984
12088	0	0	Ki67+	 4234 38034
12089	0	0	Ki67+	 4234 38338
12090	0	0	Ki67+	 4234 38406
12091	0	0	Ki67+	 4234 38612
12092	0	0	Ki67+	 4235 38298
12093	0	0	Ki67+	 4236 38481
12094	0	0	Ki67+	 4239 38702
12095	0	0	Ki67+	 4241 38131
12096	0	0	Ki67+	 4242 38234
12097	0	0	Ki67+	 4242 38269
12098	0	0	Ki67+	 4245 38362
12099	0	0	Ki67+	 4246 38142
12100	0	0	Ki67+	 4246 38667
12101	0	0	Ki67+	 4255 38129
12102	0	0	Ki67+	 4255 38511
12103	0	0	Ki67+	 4256 38220
12104	0	0	Ki67+	 4257 38324
12105	0	0	Ki67+	 4258 38522
12106	0	0	Ki67+	 4260 38643
12107	0	0	Ki67+	 4262 38391
12108	0	0	Ki67+	 4263 38085
12109	0	0	Ki67+	 4263 38299
12110	0	0	Ki67+	 4265 38427
12111	0	0	Ki67+	 4267 38189
12112	0	0	Ki67+	 4267 38439
12113	0	0	Ki67+	 4268 38712
12114	0	0	Ki67+	 4274 38269
12115	0	0	Ki67+	 4274 38636
12116	0	0	Ki67+	 4278 38243
12117	0	0	Ki67+	 4280 38084
12118	0	0	Ki67+	 4281 38473
12119	0	0	Ki67+	 4282 38360
12120	0	0	Ki67+	 4284 38192
12121	0	0	Ki67+	 4285 38226
12122	0	0	Ki67+	 4287 38159
12123	0	0	Ki67+	 4289 38029
12124	0	0	Ki67+	 4290 38120
12125	0	0	Ki67+	 4295 38313
12126	0	0	Ki67+	 4295 38378
12127	0	0	Ki67+	 4295 38662
12128	0	0	Ki67+	 4297 38055
12129	0	0	Ki67+	 4297 38519
12130	0	0	Ki67+	 4298 38083
12131	0	0	Ki67+	 4298 38549
12132	0	0	Ki67+	 4299 38191
12133	0	0	Ki67+	 4301 38421
12134	0	0	Ki67+	 4302 38252
12135	0	0	Ki67+	 4302 38292
12136	0	0	Ki67+	 4302 38468
12137	0	0	Ki67+	 4306 38160
12138	0	0	Ki67+	 4306 38450
12139	0	0	Ki67+	 4307 38370
12140	0	0	Ki67+	 4310 38338
12141	0	0	Ki67+	 4311 38634
12142	0	0	Ki67+	 4314 38394
12143	0	0	Ki67+	 4314 38714
12144	0	0	Ki67+	 4317 38476
12145	0	0	Ki67+	 4318 38211
12146	0	0	Ki67+	 4319 38247
12147	0	0	Ki67+	 4320 38115
12148	0	0	Ki67+	 4321 38451
12149	0	0	Ki67+	 4322 38287
12150	0	0	Ki67+	 4322 38507
12151	0	0	Ki67+	 4323 38680
12152	0	0	Ki67+	 4327 38102
12153	0	0	Ki67+	 4331 38117
12154	0	0	Ki67+	 4331 38151
12155	0	0	Ki67+	 4332 38668
12156	0	0	Ki67+	 4333 38327
12157	0	0	Ki67+	 4334 38346
12158	0	0	Ki67+	 4335 38418
12159	0	0	Ki67+	 4335 38639
12160	0	0	Ki67+	 4336 38049
12161	0	0	Ki67+	 4342 38286
12162	0	0	Ki67+	 4343 38370
12163	0	0	Ki67+	 4343 38654
12164	0	0	Ki67+	 4345 38472
12165	0	0	Ki67+	 4346 38195
12166	0	0	Ki67+	 4346 38261
12167	0	0	Ki67+	 4348 38216
12168	0	0	Ki67+	 4348 38248
12169	0	0	Ki67+	 4348 38546
12170	0	0	Ki67+	 4349 38426
12171	0	0	Ki67+	 4352 38305
12172	0	0	Ki67+	 4353 38343
12173	0	0	Ki67+	 4354 38098
12174	0	0	Ki67+	 4354 38124
12175	0	0	Ki67+	 4359 38401
12176	0	0	Ki67+	 4360 38162
12177	0	0	Ki67+	 4361 38493
12178	0	0	Ki67+	 4363 38077
12179	0	0	Ki67+	 4365 38459
12180	0	0	Ki67+	 4366 38707
12181	0	0	Ki67+	 4367 38181
12182	0	0	Ki67+	 4370 38269
12183	0	0	Ki67+	 4372 38228
12184	0	0	Ki67+	 4374 38299
12185	0	0	Ki67+	 4376 38531
12186	0	0	Ki67+	 4377 38602
12187	0	0	Ki67+	 4378 38098
12188	0	0	Ki67+	 4380 38320
12189	0	0	Ki67+	 4380 38395
12190	0	0	Ki67+	 4381 38182
12191	0	0	Ki67+	 4383 38365
12192	0	0	Ki67+	 4385 38664
12193	0	0	Ki67+	 4389 38248
12194	0	0	Ki67+	 4389 38419
12195	0	0	Ki67+	 4390 38199
12196	0	0	Ki67+	 4390 38473
12197	0	0	Ki67+	 4392 38223
12198	0	0	Ki67+	 4396 38137
12199	0	0	Ki67+	 4399 38167
12200	0	0	Ki67+	 4400 38711
12201	0	0	Ki67+	 4404 38129
12202	0	0	Ki67+	 4404 38691
12203	0	0	Ki67+	 4405 38053
12204	0	0	Ki67+	 4405 38331
12205	0	0	Ki67+	 4408 38281
12206	0	0	Ki67+	 4416 38289
12207	0	0	Ki67+	 4417 38239
12208	0	0	Ki67+	 4427 38194
12209	0	0	Ki67+	 4427 38336
12210	0	0	Ki67+	 4430 38091
12211	0	0	Ki67+	 4430 38270
12212	0	0	Ki67+	 4433 38316
12213	0	0	Ki67+	 4437 38478
12214	0	0	Ki67+	 4442 38300
12215	0	0	Ki67+	 4443 38124
12216	0	0	Ki67+	 4443 38243
12217	0	0	Ki67+	 4455 38219
12218	0	0	Ki67+	 4460 38349
12219	0	0	Ki67+	 4463 38405
12220	0	0	Ki67+	 4464 38468
12221	0	0	Ki67+	 4468 38316
12222	0	0	Ki67+	 4479 38259
12223	0	0	Ki67+	 4479 38671
12224	0	0	Ki67+	 4481 38365
12225	0	0	Ki67+	 4485 38281
12226	0	0	Ki67+	 4494 38697
12227	0	0	Ki67+	 4496 38006
12228	0	0	Ki67+	 4496 38313
12229	0	0	Ki67+	 4499 38341
12230	0	0	Ki67+	 4516 38678
12231	0	0	Ki67+	 4517 38000
12232	0	0	Ki67+	 4528 38329
12233	0	0	Ki67+	 4530 38690
12234	0	0	Ki67+	 4535 38719
12235	0	0	Ki67+	 4592 38704
12236	0	0	Ki67+	 4634 38200
12237	0	0	Ki67+	 4635 38712
12238	0	0	Ki67+	 4641 38251
12239	0	0	Ki67+	 4650 38278
12240	0	0	Ki67+	 4655 38706
12241	0	0	Ki67+	 4658 38255
12242	0	0	Ki67+	 4663 38638
12243	0	0	Ki67+	 4675 38241
12244	0	0	Ki67+	 4679 38299
12245	0	0	Ki67+	 4679 38347
12246	0	0	Ki67+	 4686 38147
12247	0	0	Ki67+	 4686 38202
12248	0	0	Ki67+	 4706 38204
12249	0	0	Ki67+	 4706 38311
12250	0	0	Ki67+	 4713 38220
12251	0	0	Ki67+	 4715 38317
12252	0	0	Ki67+	 4722 38277
12253	0	0	Ki67+	 4725 38177
12254	0	0	Ki67+	 4725 38257
12255	0	0	Ki67+	 4737 38336
12256	0	0	Ki67+	 4743 38314
12257	0	0	Ki67+	 4745 38242
12258	0	0	Ki67+	 4752 38370
12259	0	0	Ki67+	 4753 38134
12260	0	0	Ki67+	 4753 38475
12261	0	0	Ki67+	 4756 38410
12262	0	0	Ki67+	 4757 38199
12263	0	0	Ki67+	 4761 38216
12264	0	0	Ki67+	 4767 38263
12265	0	0	Ki67+	 4767 38277
12266	0	0	Ki67+	 4767 38339
12267	0	0	Ki67+	 4768 38372
12268	0	0	Ki67+	 4778 38182
12269	0	0	Ki67+	 4779 38323
12270	0	0	Ki67+	 4784 38227
12271	0	0	Ki67+	 4785 38152
12272	0	0	Ki67+	 4787 38357
12273	0	0	Ki67+	 4790 38284
12274	0	0	Ki67+	 4795 38444
12275	0	0	Ki67+	 4798 38191
12276	0	0	Ki67+	 4798 38344
12277	0	0	Ki67+	 4803 38413
12278	0	0	Ki67+	 4804 38257
12279	0	0	Ki67+	 4808 38396
12280	0	0	Ki67+	 4809 38226
12281	0	0	Ki67+	 4809 38307
12282	0	0	Ki67+	 4811 38372
12283	0	0	Ki67+	 4815 38131
12284	0	0	Ki67+	 4817 37922
12285	0	0	Ki67+	 4819 38447
12286	0	0	Ki67+	 4824 38306
12287	0	0	Ki67+	 4826 38231
12288	0	0	Ki67+	 4829 38261
12289	0	0	Ki67+	 4832 38170
12290	0	0	Ki67+	 4833 38465
12291	0	0	Ki67+	 4836 38092
12292	0	0	Ki67+	 4837 38277
12293	0	0	Ki67+	 4838 38417
12294	0	0	Ki67+	 4839 38334
12295	0	0	Ki67+	 4840 38350
12296	0	0	Ki67+	 4842 38201
12297	0	0	Ki67+	 4843 38216
12298	0	0	Ki67+	 4848 37949
12299	0	0	Ki67+	 4849 38392
12300	0	0	Ki67+	 4850 38417
12301	0	0	Ki67+	 4851 37938
12302	0	0	Ki67+	 4853 38272
12303	0	0	Ki67+	 4856 38304
12304	0	0	Ki67+	 4859 38238
12305	0	0	Ki67+	 4861 38375
12306	0	0	Ki67+	 4865 38494
12307	0	0	Ki67+	 4866 38182
12308	0	0	Ki67+	 4867 38261
12309	0	0	Ki67+	 4870 38346
12310	0	0	Ki67+	 4871 37974
12311	0	0	Ki67+	 4871 38155
12312	0	0	Ki67+	 4871 38215
12313	0	0	Ki67+	 4871 38434
12314	0	0	Ki67+	 4872 38480
12315	0	0	Ki67+	 4879 38136
12316	0	0	Ki67+	 4880 38380
12317	0	0	Ki67+	 4880 38394
12318	0	0	Ki67+	 4885 37942
12319	0	0	Ki67+	 4886 38309
12320	0	0	Ki67+	 4887 38519
12321	0	0	Ki67+	 4890 38350
12322	0	0	Ki67+	 4891 38488
12323	0	0	Ki67+	 4895 38152
12324	0	0	Ki67+	 4895 38328
12325	0	0	Ki67+	 4895 38511
12326	0	0	Ki67+	 4897 38224
12327	0	0	Ki67+	 4897 38441
12328	0	0	Ki67+	 4898 37921
12329	0	0	Ki67+	 4899 38270
12330	0	0	Ki67+	 4899 38455
12331	0	0	Ki67+	 4899 38525
12332	0	0	Ki67+	 4900 37949
12333	0	0	Ki67+	 4900 38414
12334	0	0	Ki67+	 4904 38367
12335	0	0	Ki67+	 4906 38339
12336	0	0	Ki67+	 4907 38302
12337	0	0	Ki67+	 4907 38539
12338	0	0	Ki67+	 4908 38187
12339	0	0	Ki67+	 4908 38383
12340	0	0	Ki67+	 4910 38419
12341	0	0	Ki67+	 4911 38111
12342	0	0	Ki67+	 4914 38099
12343	0	0	Ki67+	 4915 37939
12344	0	0	Ki67+	 4915 38490
12345	0	0	Ki67+	 4916 38284
12346	0	0	Ki67+	 4918 38355
12347	0	0	Ki67+	 4921 38235
12348	0	0	Ki67+	 4923 38267
12349	0	0	Ki67+	 4927 38326
12350	0	0	Ki67+	 4930 38200
12351	0	0	Ki67+	 4932 37943
12352	0	0	Ki67+	 4932 38151
12353	0	0	Ki67+	 4932 38313
12354	0	0	Ki67+	 4932 38400
12355	0	0	Ki67+	 4932 38427
12356	0	0	Ki67+	 4936 38533
12357	0	0	Ki67+	 4938 37925
12358	0	0	Ki67+	 4940 38470
12359	0	0	Ki67+	 4943 37984
12360	0	0	Ki67+	 4146 38889
12361	0	0	Ki67+	 4146 39319
12362	0	0	Ki67+	 4148 39480
12363	0	0	Ki67+	 4152 38934
12364	0	0	Ki67+	 4154 39511
12365	0	0	Ki67+	 4156 39202
12366	0	0	Ki67+	 4158 38761
12367	0	0	Ki67+	 4159 38815
12368	0	0	Ki67+	 4160 38844
12369	0	0	Ki67+	 4163 39060
12370	0	0	Ki67+	 4163 39231
12371	0	0	Ki67+	 4166 39086
12372	0	0	Ki67+	 4168 38942
12373	0	0	Ki67+	 4175 39431
12374	0	0	Ki67+	 4175 39490
12375	0	0	Ki67+	 4176 38983
12376	0	0	Ki67+	 4176 39504
12377	0	0	Ki67+	 4179 39281
12378	0	0	Ki67+	 4181 39049
12379	0	0	Ki67+	 4182 38822
12380	0	0	Ki67+	 4183 38787
12381	0	0	Ki67+	 4186 39220
12382	0	0	Ki67+	 4191 39014
12383	0	0	Ki67+	 4191 39429
12384	0	0	Ki67+	 4193 38749
12385	0	0	Ki67+	 4194 39258
12386	0	0	Ki67+	 4195 39069
12387	0	0	Ki67+	 4195 39107
12388	0	0	Ki67+	 4198 38865
12389	0	0	Ki67+	 4199 38933
12390	0	0	Ki67+	 4200 39492
12391	0	0	Ki67+	 4204 38900
12392	0	0	Ki67+	 4204 38962
12393	0	0	Ki67+	 4206 38831
12394	0	0	Ki67+	 4206 39268
12395	0	0	Ki67+	 4209 39504
12396	0	0	Ki67+	 4210 39037
12397	0	0	Ki67+	 4210 39226
12398	0	0	Ki67+	 4213 38751
12399	0	0	Ki67+	 4213 39345
12400	0	0	Ki67+	 4214 39475
12401	0	0	Ki67+	 4215 38813
12402	0	0	Ki67+	 4216 38924
12403	0	0	Ki67+	 4217 39445
12404	0	0	Ki67+	 4218 39157
12405	0	0	Ki67+	 4220 38798
12406	0	0	Ki67+	 4225 39010
12407	0	0	Ki67+	 4225 39295
12408	0	0	Ki67+	 4226 38766
12409	0	0	Ki67+	 4227 39060
12410	0	0	Ki67+	 4230 39509
12411	0	0	Ki67+	 4232 38726
12412	0	0	Ki67+	 4233 38946
12413	0	0	Ki67+	 4235 39023
12414	0	0	Ki67+	 4236 39235
12415	0	0	Ki67+	 4236 39273
12416	0	0	Ki67+	 4239 38748
12417	0	0	Ki67+	 4239 38816
12418	0	0	Ki67+	 4244 39481
12419	0	0	Ki67+	 4245 38987
12420	0	0	Ki67+	 4247 38774
12421	0	0	Ki67+	 4247 39190
12422	0	0	Ki67+	 4249 38886
12423	0	0	Ki67+	 4251 38849
12424	0	0	Ki67+	 4252 38972
12425	0	0	Ki67+	 4260 39028
12426	0	0	Ki67+	 4262 38916
12427	0	0	Ki67+	 4262 39050
12428	0	0	Ki67+	 4262 39462
12429	0	0	Ki67+	 4264 39254
12430	0	0	Ki67+	 4264 39325
12431	0	0	Ki67+	 4267 39107
12432	0	0	Ki67+	 4268 39223
12433	0	0	Ki67+	 4269 38948
12434	0	0	Ki67+	 4270 39275
12435	0	0	Ki67+	 4271 38747
12436	0	0	Ki67+	 4271 39450
12437	0	0	Ki67+	 4273 39061
12438	0	0	Ki67+	 4275 38805
12439	0	0	Ki67+	 4277 38892
12440	0	0	Ki67+	 4278 38835
12441	0	0	Ki67+	 4278 38999
12442	0	0	Ki67+	 4278 39036
12443	0	0	Ki67+	 4282 39483
12444	0	0	Ki67+	 4285 39120
12445	0	0	Ki67+	 4287 38856
12446	0	0	Ki67+	 4288 38760
12447	0	0	Ki67+	 4288 38992
12448	0	0	Ki67+	 4289 38911
12449	0	0	Ki67+	 4290 38933
12450	0	0	Ki67+	 4295 38729
12451	0	0	Ki67+	 4295 39150
12452	0	0	Ki67+	 4296 39070
12453	0	0	Ki67+	 4296 39238
12454	0	0	Ki67+	 4296 39465
12455	0	0	Ki67+	 4297 38836
12456	0	0	Ki67+	 4297 39295
12457	0	0	Ki67+	 4297 39517
12458	0	0	Ki67+	 4298 38854
12459	0	0	Ki67+	 4299 38885
12460	0	0	Ki67+	 4300 39085
12461	0	0	Ki67+	 4300 39430
12462	0	0	Ki67+	 4307 38776
12463	0	0	Ki67+	 4307 38945
12464	0	0	Ki67+	 4310 39263
12465	0	0	Ki67+	 4310 39294
12466	0	0	Ki67+	 4312 38744
12467	0	0	Ki67+	 4313 39072
12468	0	0	Ki67+	 4314 38961
12469	0	0	Ki67+	 4315 39044
12470	0	0	Ki67+	 4315 39182
12471	0	0	Ki67+	 4318 38995
12472	0	0	Ki67+	 4319 38789
12473	0	0	Ki67+	 4320 39132
12474	0	0	Ki67+	 4321 38731
12475	0	0	Ki67+	 4321 38863
12476	0	0	Ki67+	 4321 39211
12477	0	0	Ki67+	 4322 39028
12478	0	0	Ki67+	 4324 39506
12479	0	0	Ki67+	 4325 39477
12480	0	0	Ki67+	 4327 39301
12481	0	0	Ki67+	 4330 39198
12482	0	0	Ki67+	 4331 39067
12483	0	0	Ki67+	 4332 39009
12484	0	0	Ki67+	 4334 38898
12485	0	0	Ki67+	 4335 38758
12486	0	0	Ki67+	 4336 38944
12487	0	0	Ki67+	 4340 39311
12488	0	0	Ki67+	 4341 39284
12489	0	0	Ki67+	 4342 39240
12490	0	0	Ki67+	 4344 39022
12491	0	0	Ki67+	 4346 38984
12492	0	0	Ki67+	 4347 38781
12493	0	0	Ki67+	 4353 39254
12494	0	0	Ki67+	 4354 38748
12495	0	0	Ki67+	 4354 38854
12496	0	0	Ki67+	 4360 39203
12497	0	0	Ki67+	 4361 39035
12498	0	0	Ki67+	 4363 38872
12499	0	0	Ki67+	 4364 39170
12500	0	0	Ki67+	 4367 38912
12501	0	0	Ki67+	 4367 39054
12502	0	0	Ki67+	 4367 39091
12503	0	0	Ki67+	 4368 39154
12504	0	0	Ki67+	 4369 38809
12505	0	0	Ki67+	 4372 39287
12506	0	0	Ki67+	 4373 39004
12507	0	0	Ki67+	 4374 38983
12508	0	0	Ki67+	 4376 39234
12509	0	0	Ki67+	 4379 38773
12510	0	0	Ki67+	 4379 39312
12511	0	0	Ki67+	 4384 38864
12512	0	0	Ki67+	 4390 38804
12513	0	0	Ki67+	 4390 38939
12514	0	0	Ki67+	 4395 39087
12515	0	0	Ki67+	 4395 39174
12516	0	0	Ki67+	 4397 39252
12517	0	0	Ki67+	 4397 39287
12518	0	0	Ki67+	 4399 39379
12519	0	0	Ki67+	 4403 38898
12520	0	0	Ki67+	 4405 39048
12521	0	0	Ki67+	 4411 39172
12522	0	0	Ki67+	 4412 38773
12523	0	0	Ki67+	 4412 39128
12524	0	0	Ki67+	 4412 39442
12525	0	0	Ki67+	 4413 38803
12526	0	0	Ki67+	 4414 38926
12527	0	0	Ki67+	 4415 38959
12528	0	0	Ki67+	 4416 38739
12529	0	0	Ki67+	 4416 39093
12530	0	0	Ki67+	 4417 38976
12531	0	0	Ki67+	 4418 39383
12532	0	0	Ki67+	 4420 39278
12533	0	0	Ki67+	 4420 39449
12534	0	0	Ki67+	 4425 38905
12535	0	0	Ki67+	 4426 38866
12536	0	0	Ki67+	 4428 39313
12537	0	0	Ki67+	 4433 38834
12538	0	0	Ki67+	 4434 39079
12539	0	0	Ki67+	 4434 39219
12540	0	0	Ki67+	 4435 39367
12541	0	0	Ki67+	 4438 39259
12542	0	0	Ki67+	 4438 39293
12543	0	0	Ki67+	 4439 39110
12544	0	0	Ki67+	 4442 38947
12545	0	0	Ki67+	 4443 38876
12546	0	0	Ki67+	 4445 39279
12547	0	0	Ki67+	 4446 39005
12548	0	0	Ki67+	 4449 39207
12549	0	0	Ki67+	 4456 39107
12550	0	0	Ki67+	 4457 39265
12551	0	0	Ki67+	 4461 38763
12552	0	0	Ki67+	 4461 39090
12553	0	0	Ki67+	 4462 38922
12554	0	0	Ki67+	 4462 39376
12555	0	0	Ki67+	 4464 38980
12556	0	0	Ki67+	 4466 39254
12557	0	0	Ki67+	 4467 39047
12558	0	0	Ki67+	 4468 38849
12559	0	0	Ki67+	 4471 38956
12560	0	0	Ki67+	 4474 39306
12561	0	0	Ki67+	 4475 39377
12562	0	0	Ki67+	 4478 39205
12563	0	0	Ki67+	 4480 39103
12564	0	0	Ki67+	 4482 38879
12565	0	0	Ki67+	 4483 38789
12566	0	0	Ki67+	 4483 39013
12567	0	0	Ki67+	 4483 39228
12568	0	0	Ki67+	 4485 39079
12569	0	0	Ki67+	 4490 38901
12570	0	0	Ki67+	 4491 38994
12571	0	0	Ki67+	 4495 38742
12572	0	0	Ki67+	 4495 39267
12573	0	0	Ki67+	 4499 39055
12574	0	0	Ki67+	 4501 39162
12575	0	0	Ki67+	 4502 38962
12576	0	0	Ki67+	 4506 38727
12577	0	0	Ki67+	 4507 39293
12578	0	0	Ki67+	 4509 39278
12579	0	0	Ki67+	 4510 39131
12580	0	0	Ki67+	 4515 39236
12581	0	0	Ki67+	 4516 38769
12582	0	0	Ki67+	 4517 39390
12583	0	0	Ki67+	 4518 38819
12584	0	0	Ki67+	 4518 38955
12585	0	0	Ki67+	 4518 39171
12586	0	0	Ki67+	 4519 39094
12587	0	0	Ki67+	 4520 38798
12588	0	0	Ki67+	 4520 39024
12589	0	0	Ki67+	 4522 39187
12590	0	0	Ki67+	 4523 38915
12591	0	0	Ki67+	 4528 39251
12592	0	0	Ki67+	 4529 39003
12593	0	0	Ki67+	 4530 39322
12594	0	0	Ki67+	 4533 38984
12595	0	0	Ki67+	 4533 39127
12596	0	0	Ki67+	 4534 39034
12597	0	0	Ki67+	 4538 39183
12598	0	0	Ki67+	 4542 38757
12599	0	0	Ki67+	 4542 39286
12600	0	0	Ki67+	 4546 39165
12601	0	0	Ki67+	 4547 38814
12602	0	0	Ki67+	 4547 39207
12603	0	0	Ki67+	 4547 39327
12604	0	0	Ki67+	 4552 38940
12605	0	0	Ki67+	 4553 39133
12606	0	0	Ki67+	 4554 39310
12607	0	0	Ki67+	 4555 38781
12608	0	0	Ki67+	 4555 39287
12609	0	0	Ki67+	 4557 38855
12610	0	0	Ki67+	 4557 39073
12611	0	0	Ki67+	 4558 39098
12612	0	0	Ki67+	 4563 39357
12613	0	0	Ki67+	 4566 38804
12614	0	0	Ki67+	 4568 39038
12615	0	0	Ki67+	 4568 39317
12616	0	0	Ki67+	 4570 38977
12617	0	0	Ki67+	 4572 38868
12618	0	0	Ki67+	 4572 39008
12619	0	0	Ki67+	 4574 38735
12620	0	0	Ki67+	 4574 39076
12621	0	0	Ki67+	 4578 39101
12622	0	0	Ki67+	 4580 39000
12623	0	0	Ki67+	 4584 39120
12624	0	0	Ki67+	 4585 39044
12625	0	0	Ki67+	 4585 39256
12626	0	0	Ki67+	 4588 38751
12627	0	0	Ki67+	 4590 38906
12628	0	0	Ki67+	 4591 38829
12629	0	0	Ki67+	 4591 39193
12630	0	0	Ki67+	 4593 39303
12631	0	0	Ki67+	 4594 39172
12632	0	0	Ki67+	 4597 39290
12633	0	0	Ki67+	 4600 39211
12634	0	0	Ki67+	 4602 38815
12635	0	0	Ki67+	 4605 38772
12636	0	0	Ki67+	 4606 39054
12637	0	0	Ki67+	 4608 38878
12638	0	0	Ki67+	 4608 39099
12639	0	0	Ki67+	 4608 39204
12640	0	0	Ki67+	 4612 38727
12641	0	0	Ki67+	 4613 39258
12642	0	0	Ki67+	 4616 38749
12643	0	0	Ki67+	 4616 38820
12644	0	0	Ki67+	 4620 39151
12645	0	0	Ki67+	 4623 38916
12646	0	0	Ki67+	 4630 39091
12647	0	0	Ki67+	 4631 39108
12648	0	0	Ki67+	 4632 38745
12649	0	0	Ki67+	 4634 38794
12650	0	0	Ki67+	 4634 38950
12651	0	0	Ki67+	 4635 39310
12652	0	0	Ki67+	 4636 38766
12653	0	0	Ki67+	 4637 39168
12654	0	0	Ki67+	 4641 39245
12655	0	0	Ki67+	 4642 38855
12656	0	0	Ki67+	 4643 39212
12657	0	0	Ki67+	 4644 39283
12658	0	0	Ki67+	 4644 39341
12659	0	0	Ki67+	 4646 38922
12660	0	0	Ki67+	 4649 38893
12661	0	0	Ki67+	 4649 39179
12662	0	0	Ki67+	 4650 39296
12663	0	0	Ki67+	 4652 38973
12664	0	0	Ki67+	 4652 39144
12665	0	0	Ki67+	 4655 39220
12666	0	0	Ki67+	 4655 39270
12667	0	0	Ki67+	 4657 38781
12668	0	0	Ki67+	 4658 39309
12669	0	0	Ki67+	 4659 39093
12670	0	0	Ki67+	 4662 38834
12671	0	0	Ki67+	 4665 38747
12672	0	0	Ki67+	 4673 38882
12673	0	0	Ki67+	 4674 39110
12674	0	0	Ki67+	 4676 39334
12675	0	0	Ki67+	 4678 39033
12676	0	0	Ki67+	 4679 39298
12677	0	0	Ki67+	 4681 38943
12678	0	0	Ki67+	 4681 39241
12679	0	0	Ki67+	 4683 38912
12680	0	0	Ki67+	 4683 39002
12681	0	0	Ki67+	 4683 39194
12682	0	0	Ki67+	 4683 39277
12683	0	0	Ki67+	 4685 38800
12684	0	0	Ki67+	 4687 39307
12685	0	0	Ki67+	 4688 38869
12686	0	0	Ki67+	 4689 39232
12687	0	0	Ki67+	 4690 39105
12688	0	0	Ki67+	 4690 39255
12689	0	0	Ki67+	 4692 39478
12690	0	0	Ki67+	 4696 38757
12691	0	0	Ki67+	 4696 38933
12692	0	0	Ki67+	 4699 39167
12693	0	0	Ki67+	 4701 38963
12694	0	0	Ki67+	 4702 39063
12695	0	0	Ki67+	 4703 38835
12696	0	0	Ki67+	 4704 38775
12697	0	0	Ki67+	 4704 38926
12698	0	0	Ki67+	 4708 38996
12699	0	0	Ki67+	 4710 38729
12700	0	0	Ki67+	 4711 39085
12701	0	0	Ki67+	 4711 39204
12702	0	0	Ki67+	 4716 38879
12703	0	0	Ki67+	 4723 38832
12704	0	0	Ki67+	 4724 39099
12705	0	0	Ki67+	 4724 39222
12706	0	0	Ki67+	 4725 39031
12707	0	0	Ki67+	 4727 39066
12708	0	0	Ki67+	 4727 39287
12709	0	0	Ki67+	 4728 38918
12710	0	0	Ki67+	 4729 39155
12711	0	0	Ki67+	 4732 38792
12712	0	0	Ki67+	 4732 38970
12713	0	0	Ki67+	 4734 38813
12714	0	0	Ki67+	 4739 39012
12715	0	0	Ki67+	 4742 39044
12716	0	0	Ki67+	 4742 39167
12717	0	0	Ki67+	 4746 38933
12718	0	0	Ki67+	 4748 39246
12719	0	0	Ki67+	 4749 38996
12720	0	0	Ki67+	 4751 39228
12721	0	0	Ki67+	 4753 38862
12722	0	0	Ki67+	 4754 39264
12723	0	0	Ki67+	 4755 39066
12724	0	0	Ki67+	 4756 39135
12725	0	0	Ki67+	 4757 38903
12726	0	0	Ki67+	 4757 39117
12727	0	0	Ki67+	 4763 38962
12728	0	0	Ki67+	 4770 39223
12729	0	0	Ki67+	 4773 39145
12730	0	0	Ki67+	 4775 38984
12731	0	0	Ki67+	 4777 39241
12732	0	0	Ki67+	 4782 39093
12733	0	0	Ki67+	 4785 39124
12734	0	0	Ki67+	 4785 39183
12735	0	0	Ki67+	 4789 38770
12736	0	0	Ki67+	 4797 39064
12737	0	0	Ki67+	 4799 38939
12738	0	0	Ki67+	 4802 38809
12739	0	0	Ki67+	 4803 38917
12740	0	0	Ki67+	 4809 39255
12741	0	0	Ki67+	 4812 39122
12742	0	0	Ki67+	 4814 39228
12743	0	0	Ki67+	 4817 38818
12744	0	0	Ki67+	 4818 38911
12745	0	0	Ki67+	 4824 39012
12746	0	0	Ki67+	 4828 38769
12747	0	0	Ki67+	 4832 38942
12748	0	0	Ki67+	 4832 39182
12749	0	0	Ki67+	 4836 39205
12750	0	0	Ki67+	 4837 39044
12751	0	0	Ki67+	 4839 39084
12752	0	0	Ki67+	 4839 39245
12753	0	0	Ki67+	 4840 38972
12754	0	0	Ki67+	 4842 38737
12755	0	0	Ki67+	 4848 38808
12756	0	0	Ki67+	 4849 39123
12757	0	0	Ki67+	 4849 39218
12758	0	0	Ki67+	 4852 38887
12759	0	0	Ki67+	 4856 39238
12760	0	0	Ki67+	 4857 39112
12761	0	0	Ki67+	 4858 38779
12762	0	0	Ki67+	 4866 38869
12763	0	0	Ki67+	 4867 39142
12764	0	0	Ki67+	 4867 39247
12765	0	0	Ki67+	 4869 38989
12766	0	0	Ki67+	 4871 38815
12767	0	0	Ki67+	 4872 38892
12768	0	0	Ki67+	 4872 39104
12769	0	0	Ki67+	 4874 39059
12770	0	0	Ki67+	 4874 39191
12771	0	0	Ki67+	 4877 39517
12772	0	0	Ki67+	 4886 39205
12773	0	0	Ki67+	 4893 39187
12774	0	0	Ki67+	 4894 38743
12775	0	0	Ki67+	 4896 38917
12776	0	0	Ki67+	 4896 39507
12777	0	0	Ki67+	 4900 38890
12778	0	0	Ki67+	 4900 39224
12779	0	0	Ki67+	 4903 39132
12780	0	0	Ki67+	 4908 38829
12781	0	0	Ki67+	 4909 38942
12782	0	0	Ki67+	 4912 38794
12783	0	0	Ki67+	 4912 38870
12784	0	0	Ki67+	 4914 38743
12785	0	0	Ki67+	 4919 39519
12786	0	0	Ki67+	 4922 39176
12787	0	0	Ki67+	 4926 38917
12788	0	0	Ki67+	 4927 39143
12789	0	0	Ki67+	 4929 39054
12790	0	0	Ki67+	 4930 39197
12791	0	0	Ki67+	 4930 39493
12792	0	0	Ki67+	 4931 39473
12793	0	0	Ki67+	 4935 38778
12794	0	0	Ki67+	 4941 38931
12795	0	0	Ki67+	 4943 39179
12796	0	0	Ki67+	 4145 40235
12797	0	0	Ki67+	 4146 39692
12798	0	0	Ki67+	 4146 40168
12799	0	0	Ki67+	 4147 39706
12800	0	0	Ki67+	 4149 39994
12801	0	0	Ki67+	 4149 40107
12802	0	0	Ki67+	 4149 40289
12803	0	0	Ki67+	 4153 39968
12804	0	0	Ki67+	 4154 39916
12805	0	0	Ki67+	 4154 40081
12806	0	0	Ki67+	 4155 39561
12807	0	0	Ki67+	 4155 39796
12808	0	0	Ki67+	 4156 39546
12809	0	0	Ki67+	 4157 39623
12810	0	0	Ki67+	 4163 39528
12811	0	0	Ki67+	 4163 39675
12812	0	0	Ki67+	 4163 40020
12813	0	0	Ki67+	 4164 39661
12814	0	0	Ki67+	 4167 39960
12815	0	0	Ki67+	 4167 40272
12816	0	0	Ki67+	 4168 40316
12817	0	0	Ki67+	 4170 40188
12818	0	0	Ki67+	 4173 39586
12819	0	0	Ki67+	 4176 39531
12820	0	0	Ki67+	 4176 39926
12821	0	0	Ki67+	 4177 39765
12822	0	0	Ki67+	 4178 39735
12823	0	0	Ki67+	 4179 40140
12824	0	0	Ki67+	 4180 40217
12825	0	0	Ki67+	 4181 40267
12826	0	0	Ki67+	 4181 40286
12827	0	0	Ki67+	 4182 39953
12828	0	0	Ki67+	 4183 40107
12829	0	0	Ki67+	 4184 39702
12830	0	0	Ki67+	 4184 39718
12831	0	0	Ki67+	 4188 39997
12832	0	0	Ki67+	 4189 39613
12833	0	0	Ki67+	 4190 39891
12834	0	0	Ki67+	 4192 39525
12835	0	0	Ki67+	 4193 39654
12836	0	0	Ki67+	 4193 40238
12837	0	0	Ki67+	 4195 39742
12838	0	0	Ki67+	 4198 40190
12839	0	0	Ki67+	 4199 39906
12840	0	0	Ki67+	 4202 39728
12841	0	0	Ki67+	 4202 40093
12842	0	0	Ki67+	 4204 39624
12843	0	0	Ki67+	 4205 40155
12844	0	0	Ki67+	 4207 39578
12845	0	0	Ki67+	 4208 39546
12846	0	0	Ki67+	 4208 40055
12847	0	0	Ki67+	 4212 39594
12848	0	0	Ki67+	 4214 39915
12849	0	0	Ki67+	 4215 39522
12850	0	0	Ki67+	 4216 40272
12851	0	0	Ki67+	 4217 39705
12852	0	0	Ki67+	 4217 40260
12853	0	0	Ki67+	 4218 39861
12854	0	0	Ki67+	 4218 40058
12855	0	0	Ki67+	 4219 39873
12856	0	0	Ki67+	 4219 40123
12857	0	0	Ki67+	 4223 40214
12858	0	0	Ki67+	 4224 39886
12859	0	0	Ki67+	 4224 40005
12860	0	0	Ki67+	 4226 39653
12861	0	0	Ki67+	 4231 40315
12862	0	0	Ki67+	 4232 39601
12863	0	0	Ki67+	 4232 40118
12864	0	0	Ki67+	 4233 39668
12865	0	0	Ki67+	 4233 39699
12866	0	0	Ki67+	 4233 40161
12867	0	0	Ki67+	 4236 40230
12868	0	0	Ki67+	 4240 39906
12869	0	0	Ki67+	 4242 39935
12870	0	0	Ki67+	 4246 39598
12871	0	0	Ki67+	 4248 39958
12872	0	0	Ki67+	 4249 39843
12873	0	0	Ki67+	 4251 40024
12874	0	0	Ki67+	 4251 40272
12875	0	0	Ki67+	 4253 40190
12876	0	0	Ki67+	 4254 39870
12877	0	0	Ki67+	 4255 40090
12878	0	0	Ki67+	 4256 40296
12879	0	0	Ki67+	 4257 40226
12880	0	0	Ki67+	 4258 39665
12881	0	0	Ki67+	 4260 40266
12882	0	0	Ki67+	 4265 39626
12883	0	0	Ki67+	 4266 40067
12884	0	0	Ki67+	 4270 40116
12885	0	0	Ki67+	 4273 40138
12886	0	0	Ki67+	 4275 39884
12887	0	0	Ki67+	 4276 39854
12888	0	0	Ki67+	 4279 39828
12889	0	0	Ki67+	 4279 40028
12890	0	0	Ki67+	 4280 40209
12891	0	0	Ki67+	 4282 40177
12892	0	0	Ki67+	 4283 39975
12893	0	0	Ki67+	 4291 39927
12894	0	0	Ki67+	 4292 39631
12895	0	0	Ki67+	 4296 40275
12896	0	0	Ki67+	 4297 39828
12897	0	0	Ki67+	 4298 39809
12898	0	0	Ki67+	 4299 40062
12899	0	0	Ki67+	 4299 40088
12900	0	0	Ki67+	 4303 40303
12901	0	0	Ki67+	 4304 40261
12902	0	0	Ki67+	 4305 40030
12903	0	0	Ki67+	 4307 39909
12904	0	0	Ki67+	 4307 39946
12905	0	0	Ki67+	 4314 39957
12906	0	0	Ki67+	 4320 40249
12907	0	0	Ki67+	 4321 40060
12908	0	0	Ki67+	 4322 39889
12909	0	0	Ki67+	 4322 40014
12910	0	0	Ki67+	 4324 40166
12911	0	0	Ki67+	 4324 40295
12912	0	0	Ki67+	 4328 39640
12913	0	0	Ki67+	 4329 39771
12914	0	0	Ki67+	 4332 39838
12915	0	0	Ki67+	 4333 39818
12916	0	0	Ki67+	 4334 40205
12917	0	0	Ki67+	 4335 39949
12918	0	0	Ki67+	 4335 40092
12919	0	0	Ki67+	 4338 39907
12920	0	0	Ki67+	 4339 40274
12921	0	0	Ki67+	 4342 39630
12922	0	0	Ki67+	 4344 39870
12923	0	0	Ki67+	 4344 39978
12924	0	0	Ki67+	 4344 40121
12925	0	0	Ki67+	 4346 40140
12926	0	0	Ki67+	 4348 40042
12927	0	0	Ki67+	 4353 39819
12928	0	0	Ki67+	 4354 39564
12929	0	0	Ki67+	 4354 40224
12930	0	0	Ki67+	 4355 40235
12931	0	0	Ki67+	 4356 39953
12932	0	0	Ki67+	 4356 40021
12933	0	0	Ki67+	 4356 40149
12934	0	0	Ki67+	 4361 40171
12935	0	0	Ki67+	 4364 40074
12936	0	0	Ki67+	 4365 40047
12937	0	0	Ki67+	 4368 39792
12938	0	0	Ki67+	 4369 39853
12939	0	0	Ki67+	 4369 40140
12940	0	0	Ki67+	 4372 39927
12941	0	0	Ki67+	 4375 39892
12942	0	0	Ki67+	 4379 40001
12943	0	0	Ki67+	 4385 40030
12944	0	0	Ki67+	 4386 40047
12945	0	0	Ki67+	 4387 39566
12946	0	0	Ki67+	 4387 40057
12947	0	0	Ki67+	 4388 39953
12948	0	0	Ki67+	 4392 39809
12949	0	0	Ki67+	 4395 39787
12950	0	0	Ki67+	 4396 39856
12951	0	0	Ki67+	 4397 40117
12952	0	0	Ki67+	 4401 40142
12953	0	0	Ki67+	 4405 40005
12954	0	0	Ki67+	 4410 39899
12955	0	0	Ki67+	 4412 39816
12956	0	0	Ki67+	 4412 39927
12957	0	0	Ki67+	 4413 40018
12958	0	0	Ki67+	 4414 40279
12959	0	0	Ki67+	 4415 39779
12960	0	0	Ki67+	 4416 39835
12961	0	0	Ki67+	 4417 39946
12962	0	0	Ki67+	 4419 39538
12963	0	0	Ki67+	 4420 40098
12964	0	0	Ki67+	 4422 39997
12965	0	0	Ki67+	 4426 39865
12966	0	0	Ki67+	 4428 39943
12967	0	0	Ki67+	 4435 40257
12968	0	0	Ki67+	 4436 40221
12969	0	0	Ki67+	 4437 39793
12970	0	0	Ki67+	 4437 39922
12971	0	0	Ki67+	 4437 40010
12972	0	0	Ki67+	 4438 39808
12973	0	0	Ki67+	 4438 39887
12974	0	0	Ki67+	 4439 39997
12975	0	0	Ki67+	 4441 40049
12976	0	0	Ki67+	 4443 39572
12977	0	0	Ki67+	 4443 39942
12978	0	0	Ki67+	 4445 40211
12979	0	0	Ki67+	 4446 39865
12980	0	0	Ki67+	 4448 39777
12981	0	0	Ki67+	 4448 40289
12982	0	0	Ki67+	 4450 40017
12983	0	0	Ki67+	 4454 39969
12984	0	0	Ki67+	 4455 39812
12985	0	0	Ki67+	 4455 39829
12986	0	0	Ki67+	 4455 40182
12987	0	0	Ki67+	 4461 40249
12988	0	0	Ki67+	 4462 39943
12989	0	0	Ki67+	 4462 39996
12990	0	0	Ki67+	 4464 39796
12991	0	0	Ki67+	 4472 40168
12992	0	0	Ki67+	 4475 39844
12993	0	0	Ki67+	 4476 39868
12994	0	0	Ki67+	 4479 39748
12995	0	0	Ki67+	 4479 40102
12996	0	0	Ki67+	 4484 39819
12997	0	0	Ki67+	 4485 40196
12998	0	0	Ki67+	 4486 40231
12999	0	0	Ki67+	 4489 40179
13000	0	0	Ki67+	 4491 40146
13001	0	0	Ki67+	 4493 40099
13002	0	0	Ki67+	 4494 39786
13003	0	0	Ki67+	 4501 40036
13004	0	0	Ki67+	 4501 40261
13005	0	0	Ki67+	 4502 39882
13006	0	0	Ki67+	 4506 40066
13007	0	0	Ki67+	 4507 39949
13008	0	0	Ki67+	 4512 40130
13009	0	0	Ki67+	 4513 39750
13010	0	0	Ki67+	 4514 39824
13011	0	0	Ki67+	 4518 40230
13012	0	0	Ki67+	 4519 39789
13013	0	0	Ki67+	 4519 40181
13014	0	0	Ki67+	 4522 39629
13015	0	0	Ki67+	 4523 39913
13016	0	0	Ki67+	 4525 40010
13017	0	0	Ki67+	 4528 40030
13018	0	0	Ki67+	 4530 40097
13019	0	0	Ki67+	 4531 39712
13020	0	0	Ki67+	 4531 40149
13021	0	0	Ki67+	 4532 39810
13022	0	0	Ki67+	 4532 39881
13023	0	0	Ki67+	 4533 39938
13024	0	0	Ki67+	 4535 39735
13025	0	0	Ki67+	 4538 40052
13026	0	0	Ki67+	 4541 40186
13027	0	0	Ki67+	 4541 40291
13028	0	0	Ki67+	 4543 39766
13029	0	0	Ki67+	 4545 39839
13030	0	0	Ki67+	 4549 40278
13031	0	0	Ki67+	 4550 39908
13032	0	0	Ki67+	 4550 40129
13033	0	0	Ki67+	 4552 40231
13034	0	0	Ki67+	 4553 39798
13035	0	0	Ki67+	 4553 40202
13036	0	0	Ki67+	 4555 40067
13037	0	0	Ki67+	 4557 39738
13038	0	0	Ki67+	 4559 39757
13039	0	0	Ki67+	 4559 39872
13040	0	0	Ki67+	 4559 39986
13041	0	0	Ki67+	 4561 39702
13042	0	0	Ki67+	 4563 39638
13043	0	0	Ki67+	 4563 39836
13044	0	0	Ki67+	 4563 40114
13045	0	0	Ki67+	 4564 40027
13046	0	0	Ki67+	 4569 39854
13047	0	0	Ki67+	 4570 40257
13048	0	0	Ki67+	 4571 40189
13049	0	0	Ki67+	 4571 40310
13050	0	0	Ki67+	 4574 39972
13051	0	0	Ki67+	 4578 40091
13052	0	0	Ki67+	 4579 40161
13053	0	0	Ki67+	 4581 39800
13054	0	0	Ki67+	 4584 40061
13055	0	0	Ki67+	 4586 40129
13056	0	0	Ki67+	 4587 40223
13057	0	0	Ki67+	 4589 39757
13058	0	0	Ki67+	 4593 40096
13059	0	0	Ki67+	 4593 40311
13060	0	0	Ki67+	 4594 39826
13061	0	0	Ki67+	 4599 40279
13062	0	0	Ki67+	 4600 40006
13063	0	0	Ki67+	 4601 39774
13064	0	0	Ki67+	 4603 39750
13065	0	0	Ki67+	 4604 40252
13066	0	0	Ki67+	 4608 40049
13067	0	0	Ki67+	 4610 39878
13068	0	0	Ki67+	 4612 39792
13069	0	0	Ki67+	 4613 40076
13070	0	0	Ki67+	 4615 40120
13071	0	0	Ki67+	 4615 40196
13072	0	0	Ki67+	 4616 39769
13073	0	0	Ki67+	 4616 40132
13074	0	0	Ki67+	 4616 40248
13075	0	0	Ki67+	 4617 39959
13076	0	0	Ki67+	 4620 39724
13077	0	0	Ki67+	 4621 40282
13078	0	0	Ki67+	 4622 39780
13079	0	0	Ki67+	 4622 40217
13080	0	0	Ki67+	 4627 40178
13081	0	0	Ki67+	 4628 40007
13082	0	0	Ki67+	 4631 40202
13083	0	0	Ki67+	 4635 40310
13084	0	0	Ki67+	 4636 39721
13085	0	0	Ki67+	 4636 39961
13086	0	0	Ki67+	 4636 40037
13087	0	0	Ki67+	 4636 40123
13088	0	0	Ki67+	 4641 40047
13089	0	0	Ki67+	 4642 40182
13090	0	0	Ki67+	 4643 39755
13091	0	0	Ki67+	 4646 40262
13092	0	0	Ki67+	 4647 40094
13093	0	0	Ki67+	 4649 39814
13094	0	0	Ki67+	 4649 40295
13095	0	0	Ki67+	 4653 40232
13096	0	0	Ki67+	 4655 40154
13097	0	0	Ki67+	 4657 39997
13098	0	0	Ki67+	 4660 40215
13099	0	0	Ki67+	 4663 40312
13100	0	0	Ki67+	 4664 39798
13101	0	0	Ki67+	 4665 39716
13102	0	0	Ki67+	 4666 40025
13103	0	0	Ki67+	 4668 40124
13104	0	0	Ki67+	 4668 40268
13105	0	0	Ki67+	 4669 39891
13106	0	0	Ki67+	 4670 40293
13107	0	0	Ki67+	 4672 40105
13108	0	0	Ki67+	 4673 39767
13109	0	0	Ki67+	 4674 39728
13110	0	0	Ki67+	 4674 40246
13111	0	0	Ki67+	 4675 40075
13112	0	0	Ki67+	 4676 39982
13113	0	0	Ki67+	 4678 39676
13114	0	0	Ki67+	 4682 40138
13115	0	0	Ki67+	 4682 40191
13116	0	0	Ki67+	 4687 39840
13117	0	0	Ki67+	 4688 39925
13118	0	0	Ki67+	 4689 39826
13119	0	0	Ki67+	 4690 39692
13120	0	0	Ki67+	 4691 40109
13121	0	0	Ki67+	 4691 40275
13122	0	0	Ki67+	 4692 40014
13123	0	0	Ki67+	 4692 40302
13124	0	0	Ki67+	 4693 40218
13125	0	0	Ki67+	 4694 39749
13126	0	0	Ki67+	 4695 40081
13127	0	0	Ki67+	 4696 40039
13128	0	0	Ki67+	 4697 39897
13129	0	0	Ki67+	 4697 39953
13130	0	0	Ki67+	 4699 40294
13131	0	0	Ki67+	 4701 39783
13132	0	0	Ki67+	 4701 40161
13133	0	0	Ki67+	 4701 40244
13134	0	0	Ki67+	 4709 40237
13135	0	0	Ki67+	 4714 40188
13136	0	0	Ki67+	 4718 39865
13137	0	0	Ki67+	 4718 40206
13138	0	0	Ki67+	 4720 39828
13139	0	0	Ki67+	 4720 40003
13140	0	0	Ki67+	 4721 39798
13141	0	0	Ki67+	 4721 39892
13142	0	0	Ki67+	 4722 39974
13143	0	0	Ki67+	 4723 39727
13144	0	0	Ki67+	 4723 40047
13145	0	0	Ki67+	 4724 39936
13146	0	0	Ki67+	 4727 40299
13147	0	0	Ki67+	 4729 39616
13148	0	0	Ki67+	 4729 40279
13149	0	0	Ki67+	 4730 40129
13150	0	0	Ki67+	 4731 39914
13151	0	0	Ki67+	 4732 40103
13152	0	0	Ki67+	 4735 40223
13153	0	0	Ki67+	 4735 40309
13154	0	0	Ki67+	 4737 39780
13155	0	0	Ki67+	 4738 40009
13156	0	0	Ki67+	 4739 39869
13157	0	0	Ki67+	 4741 39984
13158	0	0	Ki67+	 4747 40195
13159	0	0	Ki67+	 4751 39535
13160	0	0	Ki67+	 4753 40235
13161	0	0	Ki67+	 4756 39829
13162	0	0	Ki67+	 4756 40281
13163	0	0	Ki67+	 4757 39967
13164	0	0	Ki67+	 4759 39667
13165	0	0	Ki67+	 4759 39892
13166	0	0	Ki67+	 4759 40170
13167	0	0	Ki67+	 4761 40263
13168	0	0	Ki67+	 4764 40030
13169	0	0	Ki67+	 4765 40078
13170	0	0	Ki67+	 4765 40135
13171	0	0	Ki67+	 4766 40040
13172	0	0	Ki67+	 4769 39929
13173	0	0	Ki67+	 4770 40221
13174	0	0	Ki67+	 4770 40305
13175	0	0	Ki67+	 4773 40070
13176	0	0	Ki67+	 4777 39575
13177	0	0	Ki67+	 4777 40113
13178	0	0	Ki67+	 4780 40195
13179	0	0	Ki67+	 4782 39602
13180	0	0	Ki67+	 4782 39671
13181	0	0	Ki67+	 4782 39995
13182	0	0	Ki67+	 4782 40236
13183	0	0	Ki67+	 4787 39696
13184	0	0	Ki67+	 4787 39956
13185	0	0	Ki67+	 4790 39888
13186	0	0	Ki67+	 4791 40154
13187	0	0	Ki67+	 4792 40022
13188	0	0	Ki67+	 4792 40216
13189	0	0	Ki67+	 4795 39627
13190	0	0	Ki67+	 4795 39707
13191	0	0	Ki67+	 4800 39638
13192	0	0	Ki67+	 4800 40080
13193	0	0	Ki67+	 4804 39975
13194	0	0	Ki67+	 4804 40311
13195	0	0	Ki67+	 4805 39915
13196	0	0	Ki67+	 4810 39846
13197	0	0	Ki67+	 4811 39566
13198	0	0	Ki67+	 4811 39741
13199	0	0	Ki67+	 4811 39949
13200	0	0	Ki67+	 4812 39728
13201	0	0	Ki67+	 4812 39866
13202	0	0	Ki67+	 4814 40254
13203	0	0	Ki67+	 4815 40175
13204	0	0	Ki67+	 4817 39691
13205	0	0	Ki67+	 4817 40065
13206	0	0	Ki67+	 4818 40203
13207	0	0	Ki67+	 4821 39987
13208	0	0	Ki67+	 4824 39669
13209	0	0	Ki67+	 4827 40133
13210	0	0	Ki67+	 4828 40169
13211	0	0	Ki67+	 4829 39775
13212	0	0	Ki67+	 4831 40034
13213	0	0	Ki67+	 4833 39661
13214	0	0	Ki67+	 4833 40100
13215	0	0	Ki67+	 4835 39725
13216	0	0	Ki67+	 4835 40263
13217	0	0	Ki67+	 4837 39529
13218	0	0	Ki67+	 4838 39901
13219	0	0	Ki67+	 4838 39937
13220	0	0	Ki67+	 4839 40019
13221	0	0	Ki67+	 4839 40066
13222	0	0	Ki67+	 4840 40162
13223	0	0	Ki67+	 4841 39816
13224	0	0	Ki67+	 4847 39950
13225	0	0	Ki67+	 4851 40245
13226	0	0	Ki67+	 4853 39677
13227	0	0	Ki67+	 4853 40205
13228	0	0	Ki67+	 4854 39548
13229	0	0	Ki67+	 4857 39995
13230	0	0	Ki67+	 4857 40153
13231	0	0	Ki67+	 4858 40289
13232	0	0	Ki67+	 4859 39760
13233	0	0	Ki67+	 4860 40221
13234	0	0	Ki67+	 4861 40120
13235	0	0	Ki67+	 4863 39815
13236	0	0	Ki67+	 4865 39853
13237	0	0	Ki67+	 4865 40076
13238	0	0	Ki67+	 4868 40181
13239	0	0	Ki67+	 4869 40048
13240	0	0	Ki67+	 4870 39968
13241	0	0	Ki67+	 4870 40274
13242	0	0	Ki67+	 4871 39559
13243	0	0	Ki67+	 4871 39864
13244	0	0	Ki67+	 4875 40009
13245	0	0	Ki67+	 4878 40141
13246	0	0	Ki67+	 4880 39884
13247	0	0	Ki67+	 4880 39999
13248	0	0	Ki67+	 4883 39794
13249	0	0	Ki67+	 4884 39526
13250	0	0	Ki67+	 4885 39709
13251	0	0	Ki67+	 4885 40101
13252	0	0	Ki67+	 4885 40203
13253	0	0	Ki67+	 4888 39840
13254	0	0	Ki67+	 4888 40045
13255	0	0	Ki67+	 4892 40022
13256	0	0	Ki67+	 4892 40059
13257	0	0	Ki67+	 4894 39596
13258	0	0	Ki67+	 4896 40234
13259	0	0	Ki67+	 4898 40267
13260	0	0	Ki67+	 4902 39533
13261	0	0	Ki67+	 4902 39634
13262	0	0	Ki67+	 4903 40045
13263	0	0	Ki67+	 4903 40295
13264	0	0	Ki67+	 4905 39907
13265	0	0	Ki67+	 4908 40130
13266	0	0	Ki67+	 4910 39821
13267	0	0	Ki67+	 4912 39655
13268	0	0	Ki67+	 4912 40090
13269	0	0	Ki67+	 4914 39730
13270	0	0	Ki67+	 4915 39559
13271	0	0	Ki67+	 4915 39932
13272	0	0	Ki67+	 4916 40142
13273	0	0	Ki67+	 4919 40193
13274	0	0	Ki67+	 4920 39577
13275	0	0	Ki67+	 4924 40044
13276	0	0	Ki67+	 4926 39955
13277	0	0	Ki67+	 4927 40264
13278	0	0	Ki67+	 4929 40143
13279	0	0	Ki67+	 4931 40312
13280	0	0	Ki67+	 4933 40079
13281	0	0	Ki67+	 4935 39534
13282	0	0	Ki67+	 4938 39655
13283	0	0	Ki67+	 4938 39915
13284	0	0	Ki67+	 4938 40167
13285	0	0	Ki67+	 4939 39766
13286	0	0	Ki67+	 4943 39630
13287	0	0	Ki67+	 4145 40675
13288	0	0	Ki67+	 4145 41017
13289	0	0	Ki67+	 4148 40351
13290	0	0	Ki67+	 4149 40792
13291	0	0	Ki67+	 4150 40394
13292	0	0	Ki67+	 4153 40833
13293	0	0	Ki67+	 4154 41035
13294	0	0	Ki67+	 4159 40699
13295	0	0	Ki67+	 4162 40761
13296	0	0	Ki67+	 4163 40825
13297	0	0	Ki67+	 4164 41033
13298	0	0	Ki67+	 4169 41082
13299	0	0	Ki67+	 4170 40878
13300	0	0	Ki67+	 4175 40771
13301	0	0	Ki67+	 4178 40809
13302	0	0	Ki67+	 4180 40722
13303	0	0	Ki67+	 4181 40416
13304	0	0	Ki67+	 4183 40373
13305	0	0	Ki67+	 4184 40926
13306	0	0	Ki67+	 4189 41115
13307	0	0	Ki67+	 4190 40911
13308	0	0	Ki67+	 4191 41063
13309	0	0	Ki67+	 4192 40401
13310	0	0	Ki67+	 4194 40327
13311	0	0	Ki67+	 4194 40660
13312	0	0	Ki67+	 4196 40814
13313	0	0	Ki67+	 4198 40723
13314	0	0	Ki67+	 4201 41039
13315	0	0	Ki67+	 4203 40799
13316	0	0	Ki67+	 4205 40637
13317	0	0	Ki67+	 4208 40432
13318	0	0	Ki67+	 4208 40682
13319	0	0	Ki67+	 4212 40784
13320	0	0	Ki67+	 4214 40384
13321	0	0	Ki67+	 4216 40889
13322	0	0	Ki67+	 4217 41106
13323	0	0	Ki67+	 4220 40836
13324	0	0	Ki67+	 4221 40741
13325	0	0	Ki67+	 4221 41005
13326	0	0	Ki67+	 4222 40871
13327	0	0	Ki67+	 4224 41074
13328	0	0	Ki67+	 4225 40379
13329	0	0	Ki67+	 4226 40345
13330	0	0	Ki67+	 4226 40938
13331	0	0	Ki67+	 4231 40776
13332	0	0	Ki67+	 4232 40699
13333	0	0	Ki67+	 4232 40721
13334	0	0	Ki67+	 4233 40416
13335	0	0	Ki67+	 4235 40982
13336	0	0	Ki67+	 4238 41114
13337	0	0	Ki67+	 4239 40820
13338	0	0	Ki67+	 4240 40685
13339	0	0	Ki67+	 4242 40797
13340	0	0	Ki67+	 4242 41036
13341	0	0	Ki67+	 4243 40660
13342	0	0	Ki67+	 4243 40781
13343	0	0	Ki67+	 4244 40742
13344	0	0	Ki67+	 4245 40950
13345	0	0	Ki67+	 4245 40988
13346	0	0	Ki67+	 4248 41060
13347	0	0	Ki67+	 4256 40652
13348	0	0	Ki67+	 4256 40674
13349	0	0	Ki67+	 4261 40573
13350	0	0	Ki67+	 4262 40377
13351	0	0	Ki67+	 4262 40700
13352	0	0	Ki67+	 4262 41105
13353	0	0	Ki67+	 4265 41080
13354	0	0	Ki67+	 4266 40804
13355	0	0	Ki67+	 4267 40339
13356	0	0	Ki67+	 4267 40721
13357	0	0	Ki67+	 4267 40785
13358	0	0	Ki67+	 4270 40837
13359	0	0	Ki67+	 4270 41008
13360	0	0	Ki67+	 4272 40757
13361	0	0	Ki67+	 4273 40604
13362	0	0	Ki67+	 4273 40964
13363	0	0	Ki67+	 4275 40391
13364	0	0	Ki67+	 4279 40325
13365	0	0	Ki67+	 4279 40634
13366	0	0	Ki67+	 4280 40848
13367	0	0	Ki67+	 4283 40978
13368	0	0	Ki67+	 4285 40727
13369	0	0	Ki67+	 4289 40705
13370	0	0	Ki67+	 4293 40353
13371	0	0	Ki67+	 4293 40379
13372	0	0	Ki67+	 4294 40812
13373	0	0	Ki67+	 4294 40858
13374	0	0	Ki67+	 4298 40677
13375	0	0	Ki67+	 4299 40562
13376	0	0	Ki67+	 4302 40792
13377	0	0	Ki67+	 4303 40762
13378	0	0	Ki67+	 4303 40980
13379	0	0	Ki67+	 4304 41070
13380	0	0	Ki67+	 4304 41091
13381	0	0	Ki67+	 4306 40648
13382	0	0	Ki67+	 4308 40344
13383	0	0	Ki67+	 4308 41017
13384	0	0	Ki67+	 4308 41037
13385	0	0	Ki67+	 4309 40821
13386	0	0	Ki67+	 4310 40630
13387	0	0	Ki67+	 4311 41005
13388	0	0	Ki67+	 4311 41062
13389	0	0	Ki67+	 4314 40576
13390	0	0	Ki67+	 4317 40543
13391	0	0	Ki67+	 4317 41049
13392	0	0	Ki67+	 4319 40882
13393	0	0	Ki67+	 4320 40520
13394	0	0	Ki67+	 4321 41068
13395	0	0	Ki67+	 4322 40722
13396	0	0	Ki67+	 4330 40562
13397	0	0	Ki67+	 4331 40976
13398	0	0	Ki67+	 4332 40667
13399	0	0	Ki67+	 4334 40608
13400	0	0	Ki67+	 4334 40777
13401	0	0	Ki67+	 4340 40641
13402	0	0	Ki67+	 4343 40734
13403	0	0	Ki67+	 4343 41092
13404	0	0	Ki67+	 4344 41024
13405	0	0	Ki67+	 4345 40690
13406	0	0	Ki67+	 4348 40668
13407	0	0	Ki67+	 4349 40528
13408	0	0	Ki67+	 4354 40987
13409	0	0	Ki67+	 4359 40604
13410	0	0	Ki67+	 4362 41094
13411	0	0	Ki67+	 4363 41060
13412	0	0	Ki67+	 4365 40578
13413	0	0	Ki67+	 4368 40849
13414	0	0	Ki67+	 4369 40687
13415	0	0	Ki67+	 4370 41020
13416	0	0	Ki67+	 4371 40477
13417	0	0	Ki67+	 4372 40715
13418	0	0	Ki67+	 4372 40878
13419	0	0	Ki67+	 4373 40644
13420	0	0	Ki67+	 4373 40673
13421	0	0	Ki67+	 4377 40822
13422	0	0	Ki67+	 4378 40611
13423	0	0	Ki67+	 4378 40786
13424	0	0	Ki67+	 4378 40972
13425	0	0	Ki67+	 4378 41116
13426	0	0	Ki67+	 4382 40543
13427	0	0	Ki67+	 4390 40793
13428	0	0	Ki67+	 4391 40473
13429	0	0	Ki67+	 4392 40827
13430	0	0	Ki67+	 4394 40523
13431	0	0	Ki67+	 4397 40643
13432	0	0	Ki67+	 4398 40776
13433	0	0	Ki67+	 4398 41080
13434	0	0	Ki67+	 4399 41045
13435	0	0	Ki67+	 4400 41116
13436	0	0	Ki67+	 4401 40891
13437	0	0	Ki67+	 4402 40596
13438	0	0	Ki67+	 4402 40853
13439	0	0	Ki67+	 4405 40965
13440	0	0	Ki67+	 4406 40736
13441	0	0	Ki67+	 4410 40516
13442	0	0	Ki67+	 4411 40550
13443	0	0	Ki67+	 4411 41014
13444	0	0	Ki67+	 4413 40753
13445	0	0	Ki67+	 4414 40604
13446	0	0	Ki67+	 4417 40783
13447	0	0	Ki67+	 4418 40714
13448	0	0	Ki67+	 4424 40670
13449	0	0	Ki67+	 4424 40819
13450	0	0	Ki67+	 4425 40646
13451	0	0	Ki67+	 4425 41033
13452	0	0	Ki67+	 4427 40475
13453	0	0	Ki67+	 4430 40576
13454	0	0	Ki67+	 4430 40989
13455	0	0	Ki67+	 4431 40807
13456	0	0	Ki67+	 4435 40609
13457	0	0	Ki67+	 4436 40529
13458	0	0	Ki67+	 4438 40853
13459	0	0	Ki67+	 4439 40489
13460	0	0	Ki67+	 4440 40772
13461	0	0	Ki67+	 4442 40739
13462	0	0	Ki67+	 4442 40864
13463	0	0	Ki67+	 4442 40951
13464	0	0	Ki67+	 4443 41001
13465	0	0	Ki67+	 4444 40632
13466	0	0	Ki67+	 4444 40667
13467	0	0	Ki67+	 4444 40712
13468	0	0	Ki67+	 4448 40686
13469	0	0	Ki67+	 4451 40879
13470	0	0	Ki67+	 4454 40656
13471	0	0	Ki67+	 4454 40917
13472	0	0	Ki67+	 4457 40957
13473	0	0	Ki67+	 4458 40826
13474	0	0	Ki67+	 4461 41112
13475	0	0	Ki67+	 4462 40471
13476	0	0	Ki67+	 4464 40714
13477	0	0	Ki67+	 4467 40742
13478	0	0	Ki67+	 4468 40526
13479	0	0	Ki67+	 4469 40670
13480	0	0	Ki67+	 4470 41098
13481	0	0	Ki67+	 4472 40575
13482	0	0	Ki67+	 4473 41032
13483	0	0	Ki67+	 4477 40697
13484	0	0	Ki67+	 4477 40993
13485	0	0	Ki67+	 4483 41111
13486	0	0	Ki67+	 4484 40830
13487	0	0	Ki67+	 4487 40713
13488	0	0	Ki67+	 4490 40899
13489	0	0	Ki67+	 4491 40910
13490	0	0	Ki67+	 4493 40750
13491	0	0	Ki67+	 4494 41057
13492	0	0	Ki67+	 4497 40590
13493	0	0	Ki67+	 4497 40983
13494	0	0	Ki67+	 4498 40799
13495	0	0	Ki67+	 4498 40839
13496	0	0	Ki67+	 4498 40946
13497	0	0	Ki67+	 4499 40867
13498	0	0	Ki67+	 4502 40725
13499	0	0	Ki67+	 4504 41045
13500	0	0	Ki67+	 4505 40689
13501	0	0	Ki67+	 4508 40643
13502	0	0	Ki67+	 4509 40770
13503	0	0	Ki67+	 4514 40870
13504	0	0	Ki67+	 4515 40367
13505	0	0	Ki67+	 4517 41085
13506	0	0	Ki67+	 4518 40712
13507	0	0	Ki67+	 4519 40901
13508	0	0	Ki67+	 4519 40931
13509	0	0	Ki67+	 4520 40652
13510	0	0	Ki67+	 4521 41048
13511	0	0	Ki67+	 4522 40610
13512	0	0	Ki67+	 4523 40594
13513	0	0	Ki67+	 4524 41019
13514	0	0	Ki67+	 4527 40980
13515	0	0	Ki67+	 4529 40439
13516	0	0	Ki67+	 4530 40755
13517	0	0	Ki67+	 4535 40675
13518	0	0	Ki67+	 4537 40735
13519	0	0	Ki67+	 4537 41092
13520	0	0	Ki67+	 4540 40781
13521	0	0	Ki67+	 4542 40323
13522	0	0	Ki67+	 4543 40643
13523	0	0	Ki67+	 4543 40699
13524	0	0	Ki67+	 4546 40747
13525	0	0	Ki67+	 4549 40802
13526	0	0	Ki67+	 4549 41030
13527	0	0	Ki67+	 4552 40869
13528	0	0	Ki67+	 4553 40648
13529	0	0	Ki67+	 4553 40969
13530	0	0	Ki67+	 4554 40895
13531	0	0	Ki67+	 4555 40922
13532	0	0	Ki67+	 4557 40460
13533	0	0	Ki67+	 4559 40813
13534	0	0	Ki67+	 4562 40370
13535	0	0	Ki67+	 4562 40991
13536	0	0	Ki67+	 4563 41049
13537	0	0	Ki67+	 4565 41080
13538	0	0	Ki67+	 4568 40410
13539	0	0	Ki67+	 4569 40347
13540	0	0	Ki67+	 4573 40904
13541	0	0	Ki67+	 4573 41066
13542	0	0	Ki67+	 4574 40729
13543	0	0	Ki67+	 4575 40951
13544	0	0	Ki67+	 4579 40671
13545	0	0	Ki67+	 4580 40489
13546	0	0	Ki67+	 4580 40878
13547	0	0	Ki67+	 4581 41007
13548	0	0	Ki67+	 4583 40988
13549	0	0	Ki67+	 4584 40768
13550	0	0	Ki67+	 4585 40436
13551	0	0	Ki67+	 4586 40458
13552	0	0	Ki67+	 4587 40500
13553	0	0	Ki67+	 4591 40381
13554	0	0	Ki67+	 4593 40345
13555	0	0	Ki67+	 4596 40711
13556	0	0	Ki67+	 4599 40735
13557	0	0	Ki67+	 4599 40808
13558	0	0	Ki67+	 4600 40415
13559	0	0	Ki67+	 4602 40484
13560	0	0	Ki67+	 4605 40623
13561	0	0	Ki67+	 4612 40588
13562	0	0	Ki67+	 4618 40352
13563	0	0	Ki67+	 4618 40409
13564	0	0	Ki67+	 4618 40463
13565	0	0	Ki67+	 4621 40800
13566	0	0	Ki67+	 4627 40381
13567	0	0	Ki67+	 4627 40536
13568	0	0	Ki67+	 4631 41107
13569	0	0	Ki67+	 4636 40612
13570	0	0	Ki67+	 4637 40438
13571	0	0	Ki67+	 4641 40473
13572	0	0	Ki67+	 4642 40581
13573	0	0	Ki67+	 4643 40648
13574	0	0	Ki67+	 4648 40547
13575	0	0	Ki67+	 4650 40330
13576	0	0	Ki67+	 4650 40353
13577	0	0	Ki67+	 4651 40516
13578	0	0	Ki67+	 4653 40399
13579	0	0	Ki67+	 4653 40610
13580	0	0	Ki67+	 4654 40495
13581	0	0	Ki67+	 4663 41086
13582	0	0	Ki67+	 4664 40466
13583	0	0	Ki67+	 4664 40642
13584	0	0	Ki67+	 4667 40382
13585	0	0	Ki67+	 4668 41112
13586	0	0	Ki67+	 4669 40447
13587	0	0	Ki67+	 4669 40483
13588	0	0	Ki67+	 4671 41097
13589	0	0	Ki67+	 4672 41042
13590	0	0	Ki67+	 4673 40552
13591	0	0	Ki67+	 4675 40510
13592	0	0	Ki67+	 4675 40578
13593	0	0	Ki67+	 4678 40362
13594	0	0	Ki67+	 4681 40474
13595	0	0	Ki67+	 4683 41081
13596	0	0	Ki67+	 4686 40534
13597	0	0	Ki67+	 4686 40607
13598	0	0	Ki67+	 4688 41027
13599	0	0	Ki67+	 4689 40408
13600	0	0	Ki67+	 4693 40462
13601	0	0	Ki67+	 4695 40441
13602	0	0	Ki67+	 4696 40324
13603	0	0	Ki67+	 4702 41085
13604	0	0	Ki67+	 4703 40531
13605	0	0	Ki67+	 4705 40568
13606	0	0	Ki67+	 4706 40509
13607	0	0	Ki67+	 4715 40586
13608	0	0	Ki67+	 4718 40410
13609	0	0	Ki67+	 4719 41102
13610	0	0	Ki67+	 4723 40456
13611	0	0	Ki67+	 4726 40567
13612	0	0	Ki67+	 4729 40354
13613	0	0	Ki67+	 4729 40495
13614	0	0	Ki67+	 4739 40383
13615	0	0	Ki67+	 4742 40421
13616	0	0	Ki67+	 4743 40541
13617	0	0	Ki67+	 4744 40454
13618	0	0	Ki67+	 4746 41110
13619	0	0	Ki67+	 4750 40549
13620	0	0	Ki67+	 4754 40475
13621	0	0	Ki67+	 4756 40326
13622	0	0	Ki67+	 4756 40510
13623	0	0	Ki67+	 4757 40410
13624	0	0	Ki67+	 4764 40366
13625	0	0	Ki67+	 4775 40577
13626	0	0	Ki67+	 4779 40376
13627	0	0	Ki67+	 4784 40424
13628	0	0	Ki67+	 4784 40441
13629	0	0	Ki67+	 4785 40335
13630	0	0	Ki67+	 4792 40495
13631	0	0	Ki67+	 4796 40482
13632	0	0	Ki67+	 4799 40615
13633	0	0	Ki67+	 4807 40448
13634	0	0	Ki67+	 4810 40347
13635	0	0	Ki67+	 4814 40408
13636	0	0	Ki67+	 4817 40378
13637	0	0	Ki67+	 4817 40461
13638	0	0	Ki67+	 4818 40566
13639	0	0	Ki67+	 4820 40328
13640	0	0	Ki67+	 4821 40368
13641	0	0	Ki67+	 4826 40436
13642	0	0	Ki67+	 4836 40350
13643	0	0	Ki67+	 4841 40535
13644	0	0	Ki67+	 4844 40389
13645	0	0	Ki67+	 4850 40527
13646	0	0	Ki67+	 4850 40578
13647	0	0	Ki67+	 4855 40333
13648	0	0	Ki67+	 4857 40547
13649	0	0	Ki67+	 4858 40928
13650	0	0	Ki67+	 4861 40368
13651	0	0	Ki67+	 4870 40421
13652	0	0	Ki67+	 4876 40567
13653	0	0	Ki67+	 4878 40924
13654	0	0	Ki67+	 4881 40359
13655	0	0	Ki67+	 4883 40328
13656	0	0	Ki67+	 4886 40391
13657	0	0	Ki67+	 4893 40481
13658	0	0	Ki67+	 4893 41096
13659	0	0	Ki67+	 4895 40898
13660	0	0	Ki67+	 4902 41084
13661	0	0	Ki67+	 4905 40591
13662	0	0	Ki67+	 4906 40564
13663	0	0	Ki67+	 4907 40468
13664	0	0	Ki67+	 4908 40376
13665	0	0	Ki67+	 4909 40330
13666	0	0	Ki67+	 4909 41103
13667	0	0	Ki67+	 4910 40613
13668	0	0	Ki67+	 4924 41019
13669	0	0	Ki67+	 4925 41096
13670	0	0	Ki67+	 4930 41051
13671	0	0	Ki67+	 4931 40517
13672	0	0	Ki67+	 4933 40595
13673	0	0	Ki67+	 4934 40360
13674	0	0	Ki67+	 4943 40584
13675	0	0	Ki67+	 4943 41059
13676	0	0	Ki67+	 4145 41359
13677	0	0	Ki67+	 4146 41168
13678	0	0	Ki67+	 4146 41327
13679	0	0	Ki67+	 4152 41450
13680	0	0	Ki67+	 4154 41279
13681	0	0	Ki67+	 4158 41238
13682	0	0	Ki67+	 4160 41207
13683	0	0	Ki67+	 4160 41474
13684	0	0	Ki67+	 4161 41501
13685	0	0	Ki67+	 4165 41311
13686	0	0	Ki67+	 4165 41555
13687	0	0	Ki67+	 4166 41540
13688	0	0	Ki67+	 4166 41608
13689	0	0	Ki67+	 4168 41861
13690	0	0	Ki67+	 4170 41389
13691	0	0	Ki67+	 4173 41151
13692	0	0	Ki67+	 4175 41289
13693	0	0	Ki67+	 4179 41264
13694	0	0	Ki67+	 4180 41341
13695	0	0	Ki67+	 4182 41439
13696	0	0	Ki67+	 4184 41206
13697	0	0	Ki67+	 4185 41468
13698	0	0	Ki67+	 4185 41507
13699	0	0	Ki67+	 4186 41528
13700	0	0	Ki67+	 4187 41379
13701	0	0	Ki67+	 4189 41280
13702	0	0	Ki67+	 4189 41356
13703	0	0	Ki67+	 4191 41152
13704	0	0	Ki67+	 4193 41241
13705	0	0	Ki67+	 4195 41130
13706	0	0	Ki67+	 4195 41409
13707	0	0	Ki67+	 4196 41270
13708	0	0	Ki67+	 4196 41329
13709	0	0	Ki67+	 4196 41494
13710	0	0	Ki67+	 4202 41556
13711	0	0	Ki67+	 4207 41280
13712	0	0	Ki67+	 4210 41513
13713	0	0	Ki67+	 4211 41443
13714	0	0	Ki67+	 4214 41526
13715	0	0	Ki67+	 4215 41392
13716	0	0	Ki67+	 4218 41153
13717	0	0	Ki67+	 4219 41223
13718	0	0	Ki67+	 4221 41374
13719	0	0	Ki67+	 4223 41239
13720	0	0	Ki67+	 4223 41264
13721	0	0	Ki67+	 4224 41494
13722	0	0	Ki67+	 4228 41312
13723	0	0	Ki67+	 4229 41460
13724	0	0	Ki67+	 4230 41345
13725	0	0	Ki67+	 4230 41406
13726	0	0	Ki67+	 4231 41211
13727	0	0	Ki67+	 4231 41432
13728	0	0	Ki67+	 4233 41357
13729	0	0	Ki67+	 4236 41145
13730	0	0	Ki67+	 4237 41196
13731	0	0	Ki67+	 4241 41235
13732	0	0	Ki67+	 4242 41534
13733	0	0	Ki67+	 4243 41379
13734	0	0	Ki67+	 4247 41203
13735	0	0	Ki67+	 4247 41366
13736	0	0	Ki67+	 4251 41170
13737	0	0	Ki67+	 4252 41403
13738	0	0	Ki67+	 4253 41258
13739	0	0	Ki67+	 4256 41487
13740	0	0	Ki67+	 4257 41431
13741	0	0	Ki67+	 4266 41157
13742	0	0	Ki67+	 4269 41131
13743	0	0	Ki67+	 4270 41493
13744	0	0	Ki67+	 4277 41360
13745	0	0	Ki67+	 4277 41409
13746	0	0	Ki67+	 4282 41453
13747	0	0	Ki67+	 4284 41184
13748	0	0	Ki67+	 4285 41134
13749	0	0	Ki67+	 4288 41478
13750	0	0	Ki67+	 4297 41424
13751	0	0	Ki67+	 4304 41510
13752	0	0	Ki67+	 4307 41362
13753	0	0	Ki67+	 4310 41197
13754	0	0	Ki67+	 4310 41226
13755	0	0	Ki67+	 4311 41484
13756	0	0	Ki67+	 4313 41449
13757	0	0	Ki67+	 4318 41346
13758	0	0	Ki67+	 4319 41147
13759	0	0	Ki67+	 4322 41269
13760	0	0	Ki67+	 4324 41167
13761	0	0	Ki67+	 4325 41225
13762	0	0	Ki67+	 4330 41147
13763	0	0	Ki67+	 4330 41442
13764	0	0	Ki67+	 4339 41380
13765	0	0	Ki67+	 4341 41474
13766	0	0	Ki67+	 4342 41411
13767	0	0	Ki67+	 4355 41273
13768	0	0	Ki67+	 4359 41437
13769	0	0	Ki67+	 4360 41230
13770	0	0	Ki67+	 4368 41384
13771	0	0	Ki67+	 4372 41444
13772	0	0	Ki67+	 4374 41281
13773	0	0	Ki67+	 4374 41459
13774	0	0	Ki67+	 4377 41233
13775	0	0	Ki67+	 4378 41409
13776	0	0	Ki67+	 4392 41234
13777	0	0	Ki67+	 4394 41248
13778	0	0	Ki67+	 4403 41338
13779	0	0	Ki67+	 4408 41288
13780	0	0	Ki67+	 4412 41160
13781	0	0	Ki67+	 4419 41172
13782	0	0	Ki67+	 4419 41217
13783	0	0	Ki67+	 4425 41227
13784	0	0	Ki67+	 4425 41301
13785	0	0	Ki67+	 4429 41331
13786	0	0	Ki67+	 4433 41382
13787	0	0	Ki67+	 4437 41257
13788	0	0	Ki67+	 4440 41158
13789	0	0	Ki67+	 4451 41218
13790	0	0	Ki67+	 4452 41287
13791	0	0	Ki67+	 4453 41252
13792	0	0	Ki67+	 4457 41318
13793	0	0	Ki67+	 4464 41178
13794	0	0	Ki67+	 4470 41356
13795	0	0	Ki67+	 4471 41142
13796	0	0	Ki67+	 4484 41156
13797	0	0	Ki67+	 4485 41278
13798	0	0	Ki67+	 4489 41290
13799	0	0	Ki67+	 4496 41149
13800	0	0	Ki67+	 4504 41894
13801	0	0	Ki67+	 4505 41127
13802	0	0	Ki67+	 4506 41180
13803	0	0	Ki67+	 4508 41244
13804	0	0	Ki67+	 4512 41200
13805	0	0	Ki67+	 4520 41812
13806	0	0	Ki67+	 4526 41156
13807	0	0	Ki67+	 4536 41203
13808	0	0	Ki67+	 4536 41825
13809	0	0	Ki67+	 4545 41750
13810	0	0	Ki67+	 4545 41913
13811	0	0	Ki67+	 4548 41121
13812	0	0	Ki67+	 4553 41891
13813	0	0	Ki67+	 4555 41695
13814	0	0	Ki67+	 4555 41786
13815	0	0	Ki67+	 4556 41146
13816	0	0	Ki67+	 4556 41723
13817	0	0	Ki67+	 4557 41915
13818	0	0	Ki67+	 4562 41849
13819	0	0	Ki67+	 4568 41832
13820	0	0	Ki67+	 4571 41795
13821	0	0	Ki67+	 4572 41589
13822	0	0	Ki67+	 4573 41665
13823	0	0	Ki67+	 4578 41248
13824	0	0	Ki67+	 4579 41707
13825	0	0	Ki67+	 4580 41636
13826	0	0	Ki67+	 4586 41739
13827	0	0	Ki67+	 4590 41844
13828	0	0	Ki67+	 4591 41551
13829	0	0	Ki67+	 4593 41515
13830	0	0	Ki67+	 4594 41603
13831	0	0	Ki67+	 4600 41125
13832	0	0	Ki67+	 4600 41757
13833	0	0	Ki67+	 4604 41872
13834	0	0	Ki67+	 4605 41662
13835	0	0	Ki67+	 4605 41691
13836	0	0	Ki67+	 4606 41473
13837	0	0	Ki67+	 4607 41632
13838	0	0	Ki67+	 4608 41152
13839	0	0	Ki67+	 4609 41804
13840	0	0	Ki67+	 4612 41554
13841	0	0	Ki67+	 4612 41707
13842	0	0	Ki67+	 4614 41582
13843	0	0	Ki67+	 4620 41519
13844	0	0	Ki67+	 4620 41616
13845	0	0	Ki67+	 4624 41755
13846	0	0	Ki67+	 4630 41887
13847	0	0	Ki67+	 4632 41830
13848	0	0	Ki67+	 4633 41668
13849	0	0	Ki67+	 4637 41638
13850	0	0	Ki67+	 4638 41423
13851	0	0	Ki67+	 4638 41586
13852	0	0	Ki67+	 4638 41691
13853	0	0	Ki67+	 4639 41560
13854	0	0	Ki67+	 4641 41711
13855	0	0	Ki67+	 4642 41534
13856	0	0	Ki67+	 4643 41504
13857	0	0	Ki67+	 4647 41644
13858	0	0	Ki67+	 4650 41799
13859	0	0	Ki67+	 4655 41905
13860	0	0	Ki67+	 4660 41847
13861	0	0	Ki67+	 4662 41467
13862	0	0	Ki67+	 4663 41888
13863	0	0	Ki67+	 4664 41680
13864	0	0	Ki67+	 4665 41599
13865	0	0	Ki67+	 4666 41526
13866	0	0	Ki67+	 4666 41553
13867	0	0	Ki67+	 4666 41728
13868	0	0	Ki67+	 4667 41570
13869	0	0	Ki67+	 4667 41906
13870	0	0	Ki67+	 4668 41399
13871	0	0	Ki67+	 4668 41432
13872	0	0	Ki67+	 4668 41444
13873	0	0	Ki67+	 4668 41754
13874	0	0	Ki67+	 4670 41783
13875	0	0	Ki67+	 4676 41381
13876	0	0	Ki67+	 4676 41810
13877	0	0	Ki67+	 4677 41463
13878	0	0	Ki67+	 4678 41625
13879	0	0	Ki67+	 4680 41858
13880	0	0	Ki67+	 4681 41723
13881	0	0	Ki67+	 4683 41497
13882	0	0	Ki67+	 4683 41825
13883	0	0	Ki67+	 4685 41350
13884	0	0	Ki67+	 4686 41142
13885	0	0	Ki67+	 4690 41129
13886	0	0	Ki67+	 4694 41440
13887	0	0	Ki67+	 4700 41182
13888	0	0	Ki67+	 4703 41398
13889	0	0	Ki67+	 4703 41798
13890	0	0	Ki67+	 4705 41858
13891	0	0	Ki67+	 4705 41893
13892	0	0	Ki67+	 4706 41574
13893	0	0	Ki67+	 4710 41520
13894	0	0	Ki67+	 4711 41817
13895	0	0	Ki67+	 4713 41454
13896	0	0	Ki67+	 4713 41498
13897	0	0	Ki67+	 4714 41550
13898	0	0	Ki67+	 4715 41362
13899	0	0	Ki67+	 4716 41841
13900	0	0	Ki67+	 4718 41156
13901	0	0	Ki67+	 4718 41736
13902	0	0	Ki67+	 4719 41142
13903	0	0	Ki67+	 4720 41622
13904	0	0	Ki67+	 4720 41683
13905	0	0	Ki67+	 4720 41698
13906	0	0	Ki67+	 4721 41408
13907	0	0	Ki67+	 4723 41663
13908	0	0	Ki67+	 4726 41589
13909	0	0	Ki67+	 4727 41200
13910	0	0	Ki67+	 4731 41782
13911	0	0	Ki67+	 4735 41615
13912	0	0	Ki67+	 4736 41514
13913	0	0	Ki67+	 4737 41876
13914	0	0	Ki67+	 4738 41484
13915	0	0	Ki67+	 4739 41900
13916	0	0	Ki67+	 4741 41214
13917	0	0	Ki67+	 4744 41794
13918	0	0	Ki67+	 4745 41429
13919	0	0	Ki67+	 4747 41846
13920	0	0	Ki67+	 4748 41398
13921	0	0	Ki67+	 4750 41713
13922	0	0	Ki67+	 4750 41833
13923	0	0	Ki67+	 4751 41468
13924	0	0	Ki67+	 4751 41725
13925	0	0	Ki67+	 4752 41529
13926	0	0	Ki67+	 4753 41875
13927	0	0	Ki67+	 4754 41681
13928	0	0	Ki67+	 4756 41562
13929	0	0	Ki67+	 4761 41321
13930	0	0	Ki67+	 4763 41405
13931	0	0	Ki67+	 4766 41632
13932	0	0	Ki67+	 4766 41786
13933	0	0	Ki67+	 4767 41338
13934	0	0	Ki67+	 4769 41485
13935	0	0	Ki67+	 4771 41886
13936	0	0	Ki67+	 4773 41176
13937	0	0	Ki67+	 4775 41747
13938	0	0	Ki67+	 4777 41823
13939	0	0	Ki67+	 4779 41757
13940	0	0	Ki67+	 4781 41515
13941	0	0	Ki67+	 4781 41856
13942	0	0	Ki67+	 4784 41661
13943	0	0	Ki67+	 4787 41462
13944	0	0	Ki67+	 4787 41568
13945	0	0	Ki67+	 4787 41637
13946	0	0	Ki67+	 4789 41705
13947	0	0	Ki67+	 4794 41782
13948	0	0	Ki67+	 4796 41319
13949	0	0	Ki67+	 4797 41821
13950	0	0	Ki67+	 4799 41484
13951	0	0	Ki67+	 4799 41529
13952	0	0	Ki67+	 4804 41373
13953	0	0	Ki67+	 4808 41475
13954	0	0	Ki67+	 4810 41500
13955	0	0	Ki67+	 4812 41739
13956	0	0	Ki67+	 4813 41618
13957	0	0	Ki67+	 4814 41209
13958	0	0	Ki67+	 4815 41662
13959	0	0	Ki67+	 4816 41240
13960	0	0	Ki67+	 4818 41589
13961	0	0	Ki67+	 4818 41893
13962	0	0	Ki67+	 4819 41639
13963	0	0	Ki67+	 4823 41796
13964	0	0	Ki67+	 4825 41757
13965	0	0	Ki67+	 4827 41309
13966	0	0	Ki67+	 4830 41359
13967	0	0	Ki67+	 4830 41448
13968	0	0	Ki67+	 4832 41691
13969	0	0	Ki67+	 4833 41860
13970	0	0	Ki67+	 4834 41533
13971	0	0	Ki67+	 4839 41287
13972	0	0	Ki67+	 4839 41487
13973	0	0	Ki67+	 4840 41216
13974	0	0	Ki67+	 4840 41809
13975	0	0	Ki67+	 4841 41604
13976	0	0	Ki67+	 4841 41637
13977	0	0	Ki67+	 4841 41905
13978	0	0	Ki67+	 4843 41831
13979	0	0	Ki67+	 4844 41201
13980	0	0	Ki67+	 4845 41327
13981	0	0	Ki67+	 4845 41428
13982	0	0	Ki67+	 4851 41507
13983	0	0	Ki67+	 4852 41878
13984	0	0	Ki67+	 4855 41370
13985	0	0	Ki67+	 4859 41406
13986	0	0	Ki67+	 4860 41205
13987	0	0	Ki67+	 4860 41848
13988	0	0	Ki67+	 4861 41473
13989	0	0	Ki67+	 4863 41799
13990	0	0	Ki67+	 4867 41628
13991	0	0	Ki67+	 4870 41185
13992	0	0	Ki67+	 4872 41154
13993	0	0	Ki67+	 4872 41278
13994	0	0	Ki67+	 4872 41321
13995	0	0	Ki67+	 4878 41531
13996	0	0	Ki67+	 4883 41895
13997	0	0	Ki67+	 4884 41601
13998	0	0	Ki67+	 4885 41224
13999	0	0	Ki67+	 4886 41194
14000	0	0	Ki67+	 4886 41399
14001	0	0	Ki67+	 4889 41283
14002	0	0	Ki67+	 4889 41789
14003	0	0	Ki67+	 4891 41521
14004	0	0	Ki67+	 4892 41339
14005	0	0	Ki67+	 4896 41511
14006	0	0	Ki67+	 4901 41303
14007	0	0	Ki67+	 4902 41162
14008	0	0	Ki67+	 4903 41127
14009	0	0	Ki67+	 4903 41864
14010	0	0	Ki67+	 4907 41583
14011	0	0	Ki67+	 4914 41182
14012	0	0	Ki67+	 4915 41478
14013	0	0	Ki67+	 4919 41352
14014	0	0	Ki67+	 4920 41196
14015	0	0	Ki67+	 4920 41259
14016	0	0	Ki67+	 4925 41441
14017	0	0	Ki67+	 4926 41842
14018	0	0	Ki67+	 4929 41886
14019	0	0	Ki67+	 4932 41195
14020	0	0	Ki67+	 4932 41602
14021	0	0	Ki67+	 4933 41621
14022	0	0	Ki67+	 4934 41383
14023	0	0	Ki67+	 4935 41518
14024	0	0	Ki67+	 4936 41209
14025	0	0	Ki67+	 4942 41424
14026	0	0	Ki67+	 4301 42220
14027	0	0	Ki67+	 4312 42148
14028	0	0	Ki67+	 4312 42192
14029	0	0	Ki67+	 4318 42112
14030	0	0	Ki67+	 4321 42270
14031	0	0	Ki67+	 4330 42152
14032	0	0	Ki67+	 4330 42237
14033	0	0	Ki67+	 4334 42196
14034	0	0	Ki67+	 4334 42262
14035	0	0	Ki67+	 4340 42131
14036	0	0	Ki67+	 4342 42084
14037	0	0	Ki67+	 4343 42290
14038	0	0	Ki67+	 4345 42175
14039	0	0	Ki67+	 4349 42234
14040	0	0	Ki67+	 4352 42303
14041	0	0	Ki67+	 4356 42116
14042	0	0	Ki67+	 4368 42329
14043	0	0	Ki67+	 4369 42266
14044	0	0	Ki67+	 4370 42147
14045	0	0	Ki67+	 4377 42086
14046	0	0	Ki67+	 4380 42046
14047	0	0	Ki67+	 4382 42254
14048	0	0	Ki67+	 4385 42356
14049	0	0	Ki67+	 4393 42346
14050	0	0	Ki67+	 4394 42292
14051	0	0	Ki67+	 4397 42112
14052	0	0	Ki67+	 4402 42027
14053	0	0	Ki67+	 4404 42312
14054	0	0	Ki67+	 4405 42276
14055	0	0	Ki67+	 4406 42200
14056	0	0	Ki67+	 4410 42263
14057	0	0	Ki67+	 4411 42081
14058	0	0	Ki67+	 4415 42304
14059	0	0	Ki67+	 4416 41983
14060	0	0	Ki67+	 4416 42353
14061	0	0	Ki67+	 4421 42087
14062	0	0	Ki67+	 4422 42057
14063	0	0	Ki67+	 4424 42107
14064	0	0	Ki67+	 4424 42334
14065	0	0	Ki67+	 4429 42070
14066	0	0	Ki67+	 4431 42021
14067	0	0	Ki67+	 4433 42310
14068	0	0	Ki67+	 4434 42370
14069	0	0	Ki67+	 4435 41976
14070	0	0	Ki67+	 4438 41954
14071	0	0	Ki67+	 4447 42324
14072	0	0	Ki67+	 4450 42050
14073	0	0	Ki67+	 4455 41929
14074	0	0	Ki67+	 4456 42309
14075	0	0	Ki67+	 4458 42097
14076	0	0	Ki67+	 4460 42200
14077	0	0	Ki67+	 4460 42332
14078	0	0	Ki67+	 4461 42066
14079	0	0	Ki67+	 4462 41983
14080	0	0	Ki67+	 4463 42083
14081	0	0	Ki67+	 4468 42354
14082	0	0	Ki67+	 4475 41964
14083	0	0	Ki67+	 4475 41994
14084	0	0	Ki67+	 4480 42047
14085	0	0	Ki67+	 4480 42373
14086	0	0	Ki67+	 4488 42194
14087	0	0	Ki67+	 4490 42424
14088	0	0	Ki67+	 4491 42321
14089	0	0	Ki67+	 4493 41960
14090	0	0	Ki67+	 4500 42130
14091	0	0	Ki67+	 4505 42361
14092	0	0	Ki67+	 4508 42180
14093	0	0	Ki67+	 4509 42390
14094	0	0	Ki67+	 4510 42023
14095	0	0	Ki67+	 4514 42470
14096	0	0	Ki67+	 4516 42220
14097	0	0	Ki67+	 4518 42421
14098	0	0	Ki67+	 4519 41981
14099	0	0	Ki67+	 4522 42380
14100	0	0	Ki67+	 4528 41925
14101	0	0	Ki67+	 4529 42012
14102	0	0	Ki67+	 4530 42214
14103	0	0	Ki67+	 4534 42444
14104	0	0	Ki67+	 4535 41968
14105	0	0	Ki67+	 4535 42346
14106	0	0	Ki67+	 4539 42140
14107	0	0	Ki67+	 4544 42196
14108	0	0	Ki67+	 4550 41991
14109	0	0	Ki67+	 4556 42144
14110	0	0	Ki67+	 4557 42392
14111	0	0	Ki67+	 4564 42030
14112	0	0	Ki67+	 4564 42463
14113	0	0	Ki67+	 4565 42017
14114	0	0	Ki67+	 4566 42188
14115	0	0	Ki67+	 4567 42053
14116	0	0	Ki67+	 4569 42360
14117	0	0	Ki67+	 4570 41962
14118	0	0	Ki67+	 4570 42504
14119	0	0	Ki67+	 4578 41985
14120	0	0	Ki67+	 4582 41952
14121	0	0	Ki67+	 4583 42087
14122	0	0	Ki67+	 4592 42449
14123	0	0	Ki67+	 4594 42485
14124	0	0	Ki67+	 4595 42020
14125	0	0	Ki67+	 4602 42115
14126	0	0	Ki67+	 4603 42065
14127	0	0	Ki67+	 4604 42510
14128	0	0	Ki67+	 4606 41990
14129	0	0	Ki67+	 4607 42420
14130	0	0	Ki67+	 4608 42044
14131	0	0	Ki67+	 4610 42468
14132	0	0	Ki67+	 4614 42103
14133	0	0	Ki67+	 4626 42152
14134	0	0	Ki67+	 4629 42098
14135	0	0	Ki67+	 4633 42040
14136	0	0	Ki67+	 4637 42082
14137	0	0	Ki67+	 4644 42120
14138	0	0	Ki67+	 4653 42442
14139	0	0	Ki67+	 4659 41934
14140	0	0	Ki67+	 4661 42199
14141	0	0	Ki67+	 4663 42239
14142	0	0	Ki67+	 4663 42530
14143	0	0	Ki67+	 4664 42093
14144	0	0	Ki67+	 4666 42407
14145	0	0	Ki67+	 4667 42126
14146	0	0	Ki67+	 4668 41982
14147	0	0	Ki67+	 4668 42056
14148	0	0	Ki67+	 4673 42442
14149	0	0	Ki67+	 4679 42503
14150	0	0	Ki67+	 4681 42140
14151	0	0	Ki67+	 4683 42450
14152	0	0	Ki67+	 4685 42536
14153	0	0	Ki67+	 4687 42177
14154	0	0	Ki67+	 4689 41977
14155	0	0	Ki67+	 4692 42218
14156	0	0	Ki67+	 4693 42569
14157	0	0	Ki67+	 4694 41945
14158	0	0	Ki67+	 4694 42081
14159	0	0	Ki67+	 4700 42127
14160	0	0	Ki67+	 4701 42421
14161	0	0	Ki67+	 4702 42108
14162	0	0	Ki67+	 4705 42265
14163	0	0	Ki67+	 4707 42034
14164	0	0	Ki67+	 4709 42161
14165	0	0	Ki67+	 4712 42520
14166	0	0	Ki67+	 4715 41921
14167	0	0	Ki67+	 4716 42176
14168	0	0	Ki67+	 4719 41986
14169	0	0	Ki67+	 4720 42088
14170	0	0	Ki67+	 4720 42259
14171	0	0	Ki67+	 4724 42023
14172	0	0	Ki67+	 4728 41965
14173	0	0	Ki67+	 4728 42291
14174	0	0	Ki67+	 4730 42529
14175	0	0	Ki67+	 4733 42487
14176	0	0	Ki67+	 4735 42518
14177	0	0	Ki67+	 4738 41937
14178	0	0	Ki67+	 4738 42141
14179	0	0	Ki67+	 4738 42404
14180	0	0	Ki67+	 4738 42537
14181	0	0	Ki67+	 4739 42215
14182	0	0	Ki67+	 4739 42430
14183	0	0	Ki67+	 4747 42032
14184	0	0	Ki67+	 4749 42096
14185	0	0	Ki67+	 4749 42254
14186	0	0	Ki67+	 4752 41983
14187	0	0	Ki67+	 4753 42170
14188	0	0	Ki67+	 4758 42398
14189	0	0	Ki67+	 4759 42283
14190	0	0	Ki67+	 4763 42188
14191	0	0	Ki67+	 4763 42537
14192	0	0	Ki67+	 4764 42295
14193	0	0	Ki67+	 4765 42161
14194	0	0	Ki67+	 4766 42522
14195	0	0	Ki67+	 4767 42092
14196	0	0	Ki67+	 4768 42462
14197	0	0	Ki67+	 4769 42204
14198	0	0	Ki67+	 4770 42499
14199	0	0	Ki67+	 4772 42123
14200	0	0	Ki67+	 4773 42251
14201	0	0	Ki67+	 4775 42073
14202	0	0	Ki67+	 4781 42236
14203	0	0	Ki67+	 4782 42430
14204	0	0	Ki67+	 4783 42012
14205	0	0	Ki67+	 4785 42049
14206	0	0	Ki67+	 4786 42409
14207	0	0	Ki67+	 4786 42489
14208	0	0	Ki67+	 4789 42272
14209	0	0	Ki67+	 4789 42469
14210	0	0	Ki67+	 4795 42520
14211	0	0	Ki67+	 4797 42369
14212	0	0	Ki67+	 4806 41922
14213	0	0	Ki67+	 4806 41977
14214	0	0	Ki67+	 4806 42110
14215	0	0	Ki67+	 4809 41948
14216	0	0	Ki67+	 4811 42001
14217	0	0	Ki67+	 4811 42153
14218	0	0	Ki67+	 4813 42435
14219	0	0	Ki67+	 4814 42419
14220	0	0	Ki67+	 4815 42240
14221	0	0	Ki67+	 4820 42406
14222	0	0	Ki67+	 4822 42491
14223	0	0	Ki67+	 4824 41986
14224	0	0	Ki67+	 4824 42382
14225	0	0	Ki67+	 4824 42464
14226	0	0	Ki67+	 4825 42033
14227	0	0	Ki67+	 4825 42346
14228	0	0	Ki67+	 4831 41949
14229	0	0	Ki67+	 4834 42081
14230	0	0	Ki67+	 4834 42223
14231	0	0	Ki67+	 4836 42053
14232	0	0	Ki67+	 4836 42308
14233	0	0	Ki67+	 4840 42140
14234	0	0	Ki67+	 4843 42002
14235	0	0	Ki67+	 4843 42116
14236	0	0	Ki67+	 4843 42377
14237	0	0	Ki67+	 4845 42281
14238	0	0	Ki67+	 4847 42403
14239	0	0	Ki67+	 4851 42013
14240	0	0	Ki67+	 4851 42251
14241	0	0	Ki67+	 4853 42125
14242	0	0	Ki67+	 4856 42448
14243	0	0	Ki67+	 4860 41955
14244	0	0	Ki67+	 4860 42341
14245	0	0	Ki67+	 4861 41930
14246	0	0	Ki67+	 4861 42028
14247	0	0	Ki67+	 4861 42172
14248	0	0	Ki67+	 4869 42003
14249	0	0	Ki67+	 4869 42329
14250	0	0	Ki67+	 4870 42079
14251	0	0	Ki67+	 4873 42035
14252	0	0	Ki67+	 4873 42424
14253	0	0	Ki67+	 4875 42226
14254	0	0	Ki67+	 4875 42344
14255	0	0	Ki67+	 4879 42292
14256	0	0	Ki67+	 4880 42102
14257	0	0	Ki67+	 4880 42377
14258	0	0	Ki67+	 4882 42184
14259	0	0	Ki67+	 4884 42267
14260	0	0	Ki67+	 4887 42135
14261	0	0	Ki67+	 4890 42025
14262	0	0	Ki67+	 4900 41997
14263	0	0	Ki67+	 4901 41957
14264	0	0	Ki67+	 4902 42102
14265	0	0	Ki67+	 4905 42170
14266	0	0	Ki67+	 4906 42223
14267	0	0	Ki67+	 4907 42092
14268	0	0	Ki67+	 4908 42133
14269	0	0	Ki67+	 4909 42050
14270	0	0	Ki67+	 4909 42245
14271	0	0	Ki67+	 4910 41992
14272	0	0	Ki67+	 4912 42357
14273	0	0	Ki67+	 4915 42074
14274	0	0	Ki67+	 4918 42026
14275	0	0	Ki67+	 4920 42148
14276	0	0	Ki67+	 4921 42279
14277	0	0	Ki67+	 4928 41941
14278	0	0	Ki67+	 4930 42306
14279	0	0	Ki67+	 4931 42099
14280	0	0	Ki67+	 4935 42046
14281	0	0	Ki67+	 4937 41997
14282	0	0	Ki67+	 4942 42152
14283	0	0	Ki67+	 4951 29964
14284	0	0	Ki67+	 4969 30000
14285	0	0	Ki67+	 4970 29971
14286	0	0	Ki67+	 4975 29947
14287	0	0	Ki67+	 4979 29928
14288	0	0	Ki67+	 4982 29897
14289	0	0	Ki67+	 4983 30029
14290	0	0	Ki67+	 4987 29954
14291	0	0	Ki67+	 4998 29923
14292	0	0	Ki67+	 5007 29884
14293	0	0	Ki67+	 5010 29928
14294	0	0	Ki67+	 5018 29872
14295	0	0	Ki67+	 5026 29920
14296	0	0	Ki67+	 5028 29989
14297	0	0	Ki67+	 5031 29960
14298	0	0	Ki67+	 5032 29904
14299	0	0	Ki67+	 5032 30012
14300	0	0	Ki67+	 5047 29958
14301	0	0	Ki67+	 5052 29881
14302	0	0	Ki67+	 5054 29932
14303	0	0	Ki67+	 5055 29891
14304	0	0	Ki67+	 5057 29847
14305	0	0	Ki67+	 5058 29826
14306	0	0	Ki67+	 5058 30008
14307	0	0	Ki67+	 5076 29970
14308	0	0	Ki67+	 5078 29902
14309	0	0	Ki67+	 5086 29866
14310	0	0	Ki67+	 5088 29941
14311	0	0	Ki67+	 5092 30013
14312	0	0	Ki67+	 5094 29973
14313	0	0	Ki67+	 5098 29826
14314	0	0	Ki67+	 5099 29953
14315	0	0	Ki67+	 5109 29917
14316	0	0	Ki67+	 5118 29990
14317	0	0	Ki67+	 5125 29890
14318	0	0	Ki67+	 5127 29810
14319	0	0	Ki67+	 5129 29857
14320	0	0	Ki67+	 5133 29826
14321	0	0	Ki67+	 5136 29775
14322	0	0	Ki67+	 5136 29877
14323	0	0	Ki67+	 5136 29961
14324	0	0	Ki67+	 5136 30020
14325	0	0	Ki67+	 5143 29747
14326	0	0	Ki67+	 5144 29822
14327	0	0	Ki67+	 5144 29919
14328	0	0	Ki67+	 5145 29810
14329	0	0	Ki67+	 5147 29939
14330	0	0	Ki67+	 5151 29987
14331	0	0	Ki67+	 5158 29932
14332	0	0	Ki67+	 5161 29749
14333	0	0	Ki67+	 5163 29770
14334	0	0	Ki67+	 5165 30019
14335	0	0	Ki67+	 5166 29899
14336	0	0	Ki67+	 5170 29980
14337	0	0	Ki67+	 5171 29867
14338	0	0	Ki67+	 5174 29811
14339	0	0	Ki67+	 5174 29931
14340	0	0	Ki67+	 5176 29842
14341	0	0	Ki67+	 5176 29948
14342	0	0	Ki67+	 5179 29852
14343	0	0	Ki67+	 5183 29776
14344	0	0	Ki67+	 5183 29960
14345	0	0	Ki67+	 5184 29760
14346	0	0	Ki67+	 5186 30003
14347	0	0	Ki67+	 5189 29878
14348	0	0	Ki67+	 5190 29790
14349	0	0	Ki67+	 5194 30041
14350	0	0	Ki67+	 5200 29905
14351	0	0	Ki67+	 5201 29798
14352	0	0	Ki67+	 5204 29891
14353	0	0	Ki67+	 5206 29829
14354	0	0	Ki67+	 5206 29933
14355	0	0	Ki67+	 5210 29751
14356	0	0	Ki67+	 5210 29876
14357	0	0	Ki67+	 5213 29949
14358	0	0	Ki67+	 5214 29989
14359	0	0	Ki67+	 5215 29733
14360	0	0	Ki67+	 5218 30021
14361	0	0	Ki67+	 5231 29712
14362	0	0	Ki67+	 5237 29745
14363	0	0	Ki67+	 5238 29917
14364	0	0	Ki67+	 5240 30015
14365	0	0	Ki67+	 5242 29967
14366	0	0	Ki67+	 5255 29981
14367	0	0	Ki67+	 5256 29938
14368	0	0	Ki67+	 5258 29953
14369	0	0	Ki67+	 5259 29721
14370	0	0	Ki67+	 5267 29828
14371	0	0	Ki67+	 5267 29865
14372	0	0	Ki67+	 5269 29764
14373	0	0	Ki67+	 5274 29706
14374	0	0	Ki67+	 5275 29905
14375	0	0	Ki67+	 5277 29960
14376	0	0	Ki67+	 5278 29862
14377	0	0	Ki67+	 5278 29942
14378	0	0	Ki67+	 5283 29809
14379	0	0	Ki67+	 5283 30003
14380	0	0	Ki67+	 5287 29736
14381	0	0	Ki67+	 5295 29827
14382	0	0	Ki67+	 5297 29765
14383	0	0	Ki67+	 5301 29968
14384	0	0	Ki67+	 5302 29923
14385	0	0	Ki67+	 5303 29708
14386	0	0	Ki67+	 5303 29862
14387	0	0	Ki67+	 5312 29841
14388	0	0	Ki67+	 5319 29949
14389	0	0	Ki67+	 5320 29896
14390	0	0	Ki67+	 5326 29847
14391	0	0	Ki67+	 5333 29732
14392	0	0	Ki67+	 5353 29935
14393	0	0	Ki67+	 5354 29911
14394	0	0	Ki67+	 5354 29968
14395	0	0	Ki67+	 5356 29897
14396	0	0	Ki67+	 5360 29870
14397	0	0	Ki67+	 5360 29949
14398	0	0	Ki67+	 5365 29833
14399	0	0	Ki67+	 5367 29721
14400	0	0	Ki67+	 5376 29861
14401	0	0	Ki67+	 5380 29701
14402	0	0	Ki67+	 5385 29960
14403	0	0	Ki67+	 5388 29887
14404	0	0	Ki67+	 5392 29716
14405	0	0	Ki67+	 5392 29905
14406	0	0	Ki67+	 5393 29691
14407	0	0	Ki67+	 5406 29951
14408	0	0	Ki67+	 5408 29736
14409	0	0	Ki67+	 5414 29912
14410	0	0	Ki67+	 5416 29793
14411	0	0	Ki67+	 5419 29705
14412	0	0	Ki67+	 5421 29676
14413	0	0	Ki67+	 5421 29770
14414	0	0	Ki67+	 5427 29885
14415	0	0	Ki67+	 5433 29806
14416	0	0	Ki67+	 5433 29857
14417	0	0	Ki67+	 5435 29835
14418	0	0	Ki67+	 5435 29975
14419	0	0	Ki67+	 5441 29893
14420	0	0	Ki67+	 5444 29752
14421	0	0	Ki67+	 5448 29664
14422	0	0	Ki67+	 5448 29944
14423	0	0	Ki67+	 5456 29716
14424	0	0	Ki67+	 5457 29928
14425	0	0	Ki67+	 5460 29829
14426	0	0	Ki67+	 5461 29679
14427	0	0	Ki67+	 5465 29802
14428	0	0	Ki67+	 5469 29982
14429	0	0	Ki67+	 5470 29727
14430	0	0	Ki67+	 5470 29893
14431	0	0	Ki67+	 5473 29865
14432	0	0	Ki67+	 5478 29666
14433	0	0	Ki67+	 5481 29947
14434	0	0	Ki67+	 5483 29676
14435	0	0	Ki67+	 5484 29921
14436	0	0	Ki67+	 5487 29907
14437	0	0	Ki67+	 5491 29959
14438	0	0	Ki67+	 5493 29817
14439	0	0	Ki67+	 5495 29652
14440	0	0	Ki67+	 5496 29705
14441	0	0	Ki67+	 5500 29635
14442	0	0	Ki67+	 5504 29678
14443	0	0	Ki67+	 5505 29883
14444	0	0	Ki67+	 5523 29852
14445	0	0	Ki67+	 5526 29625
14446	0	0	Ki67+	 5526 29659
14447	0	0	Ki67+	 5526 29914
14448	0	0	Ki67+	 5528 29795
14449	0	0	Ki67+	 5531 29837
14450	0	0	Ki67+	 5537 29668
14451	0	0	Ki67+	 5537 29814
14452	0	0	Ki67+	 5537 29931
14453	0	0	Ki67+	 5538 29894
14454	0	0	Ki67+	 5542 29770
14455	0	0	Ki67+	 5544 29955
14456	0	0	Ki67+	 5547 29637
14457	0	0	Ki67+	 5550 29969
14458	0	0	Ki67+	 5553 29617
14459	0	0	Ki67+	 5554 29861
14460	0	0	Ki67+	 5557 29666
14461	0	0	Ki67+	 5564 29912
14462	0	0	Ki67+	 5569 29951
14463	0	0	Ki67+	 5570 29599
14464	0	0	Ki67+	 5570 29713
14465	0	0	Ki67+	 5571 29827
14466	0	0	Ki67+	 5577 29852
14467	0	0	Ki67+	 5580 29656
14468	0	0	Ki67+	 5582 29957
14469	0	0	Ki67+	 5585 29786
14470	0	0	Ki67+	 5588 29934
14471	0	0	Ki67+	 5593 29885
14472	0	0	Ki67+	 5600 29830
14473	0	0	Ki67+	 5603 29917
14474	0	0	Ki67+	 5604 29814
14475	0	0	Ki67+	 5606 29613
14476	0	0	Ki67+	 5611 29582
14477	0	0	Ki67+	 5618 29670
14478	0	0	Ki67+	 5618 29844
14479	0	0	Ki67+	 5624 29897
14480	0	0	Ki67+	 5625 29880
14481	0	0	Ki67+	 5630 29650
14482	0	0	Ki67+	 5630 29948
14483	0	0	Ki67+	 5631 29830
14484	0	0	Ki67+	 5638 29962
14485	0	0	Ki67+	 5644 29617
14486	0	0	Ki67+	 5649 29798
14487	0	0	Ki67+	 5649 29832
14488	0	0	Ki67+	 5650 29867
14489	0	0	Ki67+	 5653 29556
14490	0	0	Ki67+	 5655 29769
14491	0	0	Ki67+	 5655 29896
14492	0	0	Ki67+	 5656 30007
14493	0	0	Ki67+	 5666 29926
14494	0	0	Ki67+	 5668 29590
14495	0	0	Ki67+	 5670 29622
14496	0	0	Ki67+	 5675 29834
14497	0	0	Ki67+	 5675 29873
14498	0	0	Ki67+	 5679 29729
14499	0	0	Ki67+	 5689 29655
14500	0	0	Ki67+	 5696 29549
14501	0	0	Ki67+	 5696 29701
14502	0	0	Ki67+	 5699 29828
14503	0	0	Ki67+	 5704 29914
14504	0	0	Ki67+	 5705 29865
14505	0	0	Ki67+	 5706 29627
14506	0	0	Ki67+	 5711 29590
14507	0	0	Ki67+	 5711 29796
14508	0	0	Ki67+	 5716 29514
14509	0	0	Ki67+	 5716 29671
14510	0	0	Ki67+	 5716 29896
14511	0	0	Ki67+	 5718 29745
14512	0	0	Ki67+	 5718 29863
14513	0	0	Ki67+	 5725 29681
14514	0	0	Ki67+	 5734 29705
14515	0	0	Ki67+	 5735 29689
14516	0	0	Ki67+	 5738 29746
14517	0	0	Ki67+	 5739 29662
14518	0	0	Ki67+	 4948 30726
14519	0	0	Ki67+	 4949 30320
14520	0	0	Ki67+	 4950 30836
14521	0	0	Ki67+	 4952 30305
14522	0	0	Ki67+	 4953 30220
14523	0	0	Ki67+	 4953 30578
14524	0	0	Ki67+	 4954 30333
14525	0	0	Ki67+	 4954 30699
14526	0	0	Ki67+	 4956 30279
14527	0	0	Ki67+	 4960 30375
14528	0	0	Ki67+	 4965 30548
14529	0	0	Ki67+	 4968 30714
14530	0	0	Ki67+	 4969 30209
14531	0	0	Ki67+	 4970 30272
14532	0	0	Ki67+	 4970 30593
14533	0	0	Ki67+	 4972 30226
14534	0	0	Ki67+	 4972 30673
14535	0	0	Ki67+	 4974 30299
14536	0	0	Ki67+	 4974 30640
14537	0	0	Ki67+	 4976 30759
14538	0	0	Ki67+	 4977 30350
14539	0	0	Ki67+	 4978 30239
14540	0	0	Ki67+	 4979 30389
14541	0	0	Ki67+	 4979 30533
14542	0	0	Ki67+	 4981 30733
14543	0	0	Ki67+	 4982 30612
14544	0	0	Ki67+	 4985 30174
14545	0	0	Ki67+	 4986 30275
14546	0	0	Ki67+	 4986 30314
14547	0	0	Ki67+	 4986 30839
14548	0	0	Ki67+	 4991 30693
14549	0	0	Ki67+	 4993 30303
14550	0	0	Ki67+	 4996 30161
14551	0	0	Ki67+	 4997 30710
14552	0	0	Ki67+	 4998 30232
14553	0	0	Ki67+	 5004 30398
14554	0	0	Ki67+	 5006 30368
14555	0	0	Ki67+	 5006 30550
14556	0	0	Ki67+	 5006 30591
14557	0	0	Ki67+	 5006 30633
14558	0	0	Ki67+	 5009 30206
14559	0	0	Ki67+	 5012 30615
14560	0	0	Ki67+	 5014 30390
14561	0	0	Ki67+	 5016 30266
14562	0	0	Ki67+	 5016 30664
14563	0	0	Ki67+	 5022 30279
14564	0	0	Ki67+	 5022 30344
14565	0	0	Ki67+	 5022 30710
14566	0	0	Ki67+	 5026 30240
14567	0	0	Ki67+	 5029 30325
14568	0	0	Ki67+	 5031 30201
14569	0	0	Ki67+	 5036 30453
14570	0	0	Ki67+	 5038 30295
14571	0	0	Ki67+	 5042 30591
14572	0	0	Ki67+	 5042 30682
14573	0	0	Ki67+	 5045 30274
14574	0	0	Ki67+	 5047 30347
14575	0	0	Ki67+	 5049 30665
14576	0	0	Ki67+	 5049 30703
14577	0	0	Ki67+	 5051 30169
14578	0	0	Ki67+	 5051 30622
14579	0	0	Ki67+	 5052 30237
14580	0	0	Ki67+	 5052 30471
14581	0	0	Ki67+	 5055 30335
14582	0	0	Ki67+	 5056 30715
14583	0	0	Ki67+	 5057 30250
14584	0	0	Ki67+	 5057 30268
14585	0	0	Ki67+	 5061 30220
14586	0	0	Ki67+	 5061 30358
14587	0	0	Ki67+	 5062 30193
14588	0	0	Ki67+	 5064 30329
14589	0	0	Ki67+	 5065 30813
14590	0	0	Ki67+	 5071 30314
14591	0	0	Ki67+	 5071 30482
14592	0	0	Ki67+	 5071 30638
14593	0	0	Ki67+	 5072 30369
14594	0	0	Ki67+	 5073 30290
14595	0	0	Ki67+	 5074 30246
14596	0	0	Ki67+	 5076 30718
14597	0	0	Ki67+	 5077 30128
14598	0	0	Ki67+	 5078 30597
14599	0	0	Ki67+	 5079 30166
14600	0	0	Ki67+	 5082 30448
14601	0	0	Ki67+	 5085 30217
14602	0	0	Ki67+	 5085 30274
14603	0	0	Ki67+	 5085 30740
14604	0	0	Ki67+	 5087 30397
14605	0	0	Ki67+	 5089 30470
14606	0	0	Ki67+	 5089 30552
14607	0	0	Ki67+	 5090 30198
14608	0	0	Ki67+	 5091 30523
14609	0	0	Ki67+	 5095 30249
14610	0	0	Ki67+	 5096 30344
14611	0	0	Ki67+	 5096 30365
14612	0	0	Ki67+	 5098 30594
14613	0	0	Ki67+	 5102 30298
14614	0	0	Ki67+	 5102 30557
14615	0	0	Ki67+	 5102 30682
14616	0	0	Ki67+	 5103 30612
14617	0	0	Ki67+	 5105 30159
14618	0	0	Ki67+	 5105 30220
14619	0	0	Ki67+	 5107 30143
14620	0	0	Ki67+	 5107 30661
14621	0	0	Ki67+	 5110 30640
14622	0	0	Ki67+	 5111 30590
14623	0	0	Ki67+	 5112 30324
14624	0	0	Ki67+	 5115 30541
14625	0	0	Ki67+	 5116 30698
14626	0	0	Ki67+	 5117 30485
14627	0	0	Ki67+	 5119 30183
14628	0	0	Ki67+	 5119 30255
14629	0	0	Ki67+	 5119 30349
14630	0	0	Ki67+	 5119 30712
14631	0	0	Ki67+	 5119 30759
14632	0	0	Ki67+	 5125 30726
14633	0	0	Ki67+	 5129 30242
14634	0	0	Ki67+	 5130 30304
14635	0	0	Ki67+	 5130 30604
14636	0	0	Ki67+	 5131 30231
14637	0	0	Ki67+	 5131 30446
14638	0	0	Ki67+	 5133 30267
14639	0	0	Ki67+	 5135 30664
14640	0	0	Ki67+	 5136 30370
14641	0	0	Ki67+	 5138 30766
14642	0	0	Ki67+	 5139 30198
14643	0	0	Ki67+	 5142 30160
14644	0	0	Ki67+	 5142 30579
14645	0	0	Ki67+	 5144 30329
14646	0	0	Ki67+	 5145 30506
14647	0	0	Ki67+	 5145 30546
14648	0	0	Ki67+	 5147 30634
14649	0	0	Ki67+	 5151 30368
14650	0	0	Ki67+	 5151 30763
14651	0	0	Ki67+	 5153 30726
14652	0	0	Ki67+	 5154 30216
14653	0	0	Ki67+	 5155 30428
14654	0	0	Ki67+	 5155 30478
14655	0	0	Ki67+	 5155 30702
14656	0	0	Ki67+	 5156 30337
14657	0	0	Ki67+	 5157 30246
14658	0	0	Ki67+	 5159 30288
14659	0	0	Ki67+	 5160 30685
14660	0	0	Ki67+	 5162 30642
14661	0	0	Ki67+	 5163 30488
14662	0	0	Ki67+	 5168 30170
14663	0	0	Ki67+	 5168 30229
14664	0	0	Ki67+	 5168 30463
14665	0	0	Ki67+	 5172 30216
14666	0	0	Ki67+	 5172 30261
14667	0	0	Ki67+	 5173 30590
14668	0	0	Ki67+	 5175 30703
14669	0	0	Ki67+	 5175 30762
14670	0	0	Ki67+	 5178 30423
[truncated: 11,481,928 more chars]
