# Supplementary material for: Data-Driven Discovery of Immune Contexture Biomarkers
Source: Front Oncol. 2018 Dec 18;8:627. doi: 10.3389/fonc.2018.00627 (PMC6305402; doi:10.3389/fonc.2018.00627)
Supplement: Data Sheet 4.zip — MSI/MSS dataset, part 2/3. [file Data_Sheet_4.zip]

Archive with 21 entries (21 files):
- MSIMSSDataset/89864_ImageObjects.txt
- MSIMSSDataset/89865_ImageObjects.txt
- MSIMSSDataset/89866_ImageObjects.txt
- MSIMSSDataset/89867_ImageObjects.txt
- MSIMSSDataset/89869_ImageObjects.txt
- MSIMSSDataset/89870_ImageObjects.txt
- MSIMSSDataset/89871_ImageObjects.txt
- MSIMSSDataset/89872_ImageObjects.txt
- MSIMSSDataset/89873_ImageObjects.txt
- MSIMSSDataset/89874_ImageObjects.txt
- MSIMSSDataset/89875_ImageObjects.txt
- MSIMSSDataset/89876_ImageObjects.txt
- MSIMSSDataset/89877_ImageObjects.txt
- MSIMSSDataset/89878_ImageObjects.txt
- MSIMSSDataset/89879_ImageObjects.txt
- MSIMSSDataset/89880_ImageObjects.txt
- MSIMSSDataset/89881_ImageObjects.txt
- MSIMSSDataset/89882_ImageObjects.txt
- MSIMSSDataset/89883_ImageObjects.txt
- MSIMSSDataset/89884_ImageObjects.txt
- MSIMSSDataset/89885_ImageObjects.txt
