# Supplementary material for: Data-Driven Discovery of Immune Contexture Biomarkers
Source: Front Oncol. 2018 Dec 18;8:627. doi: 10.3389/fonc.2018.00627 (PMC6305402; doi:10.3389/fonc.2018.00627)
Supplement: Data Sheet 4.zip — MSI/MSS dataset, part 2/3. [file Data_Sheet_4.zip › MSIMSSDataset/89864_ImageObjects.txt]

barcode_target	16-006463_P1_12105_MSS-MSI_1810 [5 channels]
barcode_origin	0
workflow_target	CD8-CD3-CD4-Ki67-DAPI_generic.wsa 
workflow_target_version	 build f14999727a346af05f524693b44526002539cc76, workflows f149997 2016-05-23 with local changes
workflow_origin	0
workflow_origin_version	0
iH	29760
iW	51664
user	TXDSAPPS
hostname	RPZMB000006

1	0	0	Ki67+	 2175 14282
2	0	0	Ki67+	 2572 13957
3	0	0	Ki67+	 2765 14132
4	0	0	Ki67+	 2414 15065
5	0	0	Ki67+	 2447 14530
6	0	0	Ki67+	 2466 14511
7	0	0	Ki67+	 2538 14759
8	0	0	Ki67+	 2563 14474
9	0	0	Ki67+	 2576 14650
10	0	0	Ki67+	 2615 14867
11	0	0	Ki67+	 2631 14740
12	0	0	Ki67+	 2644 15107
13	0	0	Ki67+	 2670 14600
14	0	0	Ki67+	 2678 14973
15	0	0	Ki67+	 2688 14851
16	0	0	Ki67+	 2691 14715
17	0	0	Ki67+	 2732 14710
18	0	0	Ki67+	 2757 15197
19	0	0	Ki67+	 2760 14661
20	0	0	Ki67+	 2765 15428
21	0	0	Ki67+	 2848 14071
22	0	0	Ki67+	 2857 14009
23	0	0	Ki67+	 2871 14159
24	0	0	Ki67+	 2954 14345
25	0	0	Ki67+	 3029 14099
26	0	0	Ki67+	 3088 14062
27	0	0	Ki67+	 3091 14052
28	0	0	Ki67+	 3107 14045
29	0	0	Ki67+	 3112 13896
30	0	0	Ki67+	 3150 13821
31	0	0	Ki67+	 3185 13919
32	0	0	Ki67+	 3219 13883
33	0	0	Ki67+	 3222 14017
34	0	0	Ki67+	 3265 14243
35	0	0	Ki67+	 3271 13951
36	0	0	Ki67+	 3287 14189
37	0	0	Ki67+	 3309 13834
38	0	0	Ki67+	 3324 14134
39	0	0	Ki67+	 3331 13966
40	0	0	Ki67+	 3404 13895
41	0	0	Ki67+	 3406 13879
42	0	0	Ki67+	 3414 13963
43	0	0	Ki67+	 3432 13935
44	0	0	Ki67+	 3449 13950
45	0	0	Ki67+	 3463 13959
46	0	0	Ki67+	 3468 14337
47	0	0	Ki67+	 3520 14366
48	0	0	Ki67+	 3540 13591
49	0	0	Ki67+	 3557 14239
50	0	0	Ki67+	 2805 14607
51	0	0	Ki67+	 2810 14738
52	0	0	Ki67+	 2835 14478
53	0	0	Ki67+	 2843 15163
54	0	0	Ki67+	 2844 14915
55	0	0	Ki67+	 2866 14702
56	0	0	Ki67+	 2868 14843
57	0	0	Ki67+	 2874 15139
58	0	0	Ki67+	 2905 14768
59	0	0	Ki67+	 2908 15181
60	0	0	Ki67+	 2915 14622
61	0	0	Ki67+	 2926 15010
62	0	0	Ki67+	 2929 14971
63	0	0	Ki67+	 2946 14441
64	0	0	Ki67+	 2964 15026
65	0	0	Ki67+	 2976 14764
66	0	0	Ki67+	 2985 14909
67	0	0	Ki67+	 2997 14672
68	0	0	Ki67+	 3006 14907
69	0	0	Ki67+	 3016 15174
70	0	0	Ki67+	 3041 14979
71	0	0	Ki67+	 3054 14456
72	0	0	Ki67+	 3054 15016
73	0	0	Ki67+	 3131 14972
74	0	0	Ki67+	 3180 14992
75	0	0	Ki67+	 3188 14884
76	0	0	Ki67+	 3215 15116
77	0	0	Ki67+	 3226 15174
78	0	0	Ki67+	 3242 14439
79	0	0	Ki67+	 3264 14855
80	0	0	Ki67+	 3272 14458
81	0	0	Ki67+	 3282 15122
82	0	0	Ki67+	 3300 14814
83	0	0	Ki67+	 3315 15174
84	0	0	Ki67+	 3331 15102
85	0	0	Ki67+	 3355 14445
86	0	0	Ki67+	 3378 14621
87	0	0	Ki67+	 3389 15135
88	0	0	Ki67+	 3405 14785
89	0	0	Ki67+	 3420 14873
90	0	0	Ki67+	 3423 15183
91	0	0	Ki67+	 3431 14751
92	0	0	Ki67+	 3436 14656
93	0	0	Ki67+	 3443 14460
94	0	0	Ki67+	 3448 14912
95	0	0	Ki67+	 3467 14435
96	0	0	Ki67+	 3486 14887
97	0	0	Ki67+	 3498 15014
98	0	0	Ki67+	 3501 14711
99	0	0	Ki67+	 3549 14692
100	0	0	Ki67+	 3550 15059
101	0	0	Ki67+	 3563 15055
102	0	0	Ki67+	 2773 15286
103	0	0	Ki67+	 2779 15246
104	0	0	Ki67+	 2782 15529
105	0	0	Ki67+	 2800 15255
106	0	0	Ki67+	 2809 15708
107	0	0	Ki67+	 2837 15345
108	0	0	Ki67+	 2845 15270
109	0	0	Ki67+	 2859 15796
110	0	0	Ki67+	 2885 15625
111	0	0	Ki67+	 2891 15682
112	0	0	Ki67+	 2896 15340
113	0	0	Ki67+	 2903 15361
114	0	0	Ki67+	 2924 15707
115	0	0	Ki67+	 2929 15251
116	0	0	Ki67+	 2951 15769
117	0	0	Ki67+	 2964 15747
118	0	0	Ki67+	 3021 15444
119	0	0	Ki67+	 3023 15185
120	0	0	Ki67+	 3025 15541
121	0	0	Ki67+	 3028 15760
122	0	0	Ki67+	 3030 15234
123	0	0	Ki67+	 3032 15278
124	0	0	Ki67+	 3045 15491
125	0	0	Ki67+	 3077 15655
126	0	0	Ki67+	 3084 15213
127	0	0	Ki67+	 3099 15737
128	0	0	Ki67+	 3115 15492
129	0	0	Ki67+	 3119 15244
130	0	0	Ki67+	 3121 15783
131	0	0	Ki67+	 3128 15719
132	0	0	Ki67+	 3128 15826
133	0	0	Ki67+	 3133 15641
134	0	0	Ki67+	 3140 15416
135	0	0	Ki67+	 3147 15259
136	0	0	Ki67+	 3164 15572
137	0	0	Ki67+	 3171 15533
138	0	0	Ki67+	 3188 15616
139	0	0	Ki67+	 3200 15822
140	0	0	Ki67+	 3205 15552
141	0	0	Ki67+	 3213 15504
142	0	0	Ki67+	 3216 15414
143	0	0	Ki67+	 3227 15513
144	0	0	Ki67+	 3228 15466
145	0	0	Ki67+	 3236 15267
146	0	0	Ki67+	 3236 15281
147	0	0	Ki67+	 3239 15747
148	0	0	Ki67+	 3244 15537
149	0	0	Ki67+	 3255 15695
150	0	0	Ki67+	 3288 15313
151	0	0	Ki67+	 3291 15230
152	0	0	Ki67+	 3303 15589
153	0	0	Ki67+	 3315 15688
154	0	0	Ki67+	 3316 15833
155	0	0	Ki67+	 3331 15502
156	0	0	Ki67+	 3334 15782
157	0	0	Ki67+	 3340 15569
158	0	0	Ki67+	 3370 15587
159	0	0	Ki67+	 3372 15886
160	0	0	Ki67+	 3415 15905
161	0	0	Ki67+	 3420 15763
162	0	0	Ki67+	 3426 15472
163	0	0	Ki67+	 3434 15262
164	0	0	Ki67+	 3437 15804
165	0	0	Ki67+	 3459 15932
166	0	0	Ki67+	 3467 15808
167	0	0	Ki67+	 3490 15566
168	0	0	Ki67+	 3493 15902
169	0	0	Ki67+	 3502 15639
170	0	0	Ki67+	 3530 15514
171	0	0	Ki67+	 3541 15376
172	0	0	Ki67+	 3545 15795
173	0	0	Ki67+	 3556 15708
174	0	0	Ki67+	 3558 15868
175	0	0	Ki67+	 3006 16033
176	0	0	Ki67+	 3058 16029
177	0	0	Ki67+	 3268 16008
178	0	0	Ki67+	 3322 16014
179	0	0	Ki67+	 3483 16039
180	0	0	Ki67+	 3484 16597
181	0	0	Ki67+	 3551 16136
182	0	0	Ki67+	 3554 16095
183	0	0	Ki67+	 3586 14203
184	0	0	Ki67+	 3590 13822
185	0	0	Ki67+	 3595 13851
186	0	0	Ki67+	 3618 14047
187	0	0	Ki67+	 3621 14073
188	0	0	Ki67+	 3642 14063
189	0	0	Ki67+	 3675 14303
190	0	0	Ki67+	 3676 13894
191	0	0	Ki67+	 3676 14084
192	0	0	Ki67+	 3677 14345
193	0	0	Ki67+	 3678 13862
194	0	0	Ki67+	 3688 14295
195	0	0	Ki67+	 3695 14237
196	0	0	Ki67+	 3701 14131
197	0	0	Ki67+	 3750 14342
198	0	0	Ki67+	 3771 13766
199	0	0	Ki67+	 3842 14106
200	0	0	Ki67+	 3846 14290
201	0	0	Ki67+	 3866 13789
202	0	0	Ki67+	 3873 13989
203	0	0	Ki67+	 3936 14103
204	0	0	Ki67+	 3947 14289
205	0	0	Ki67+	 3956 13765
206	0	0	Ki67+	 3962 13795
207	0	0	Ki67+	 3972 14358
208	0	0	Ki67+	 3973 14020
209	0	0	Ki67+	 3977 14258
210	0	0	Ki67+	 4007 14280
211	0	0	Ki67+	 4008 13753
212	0	0	Ki67+	 4104 13746
213	0	0	Ki67+	 4109 13876
214	0	0	Ki67+	 4122 13733
215	0	0	Ki67+	 4125 14280
216	0	0	Ki67+	 4132 13872
217	0	0	Ki67+	 4165 14175
218	0	0	Ki67+	 4166 13825
219	0	0	Ki67+	 4198 13881
220	0	0	Ki67+	 4199 14251
221	0	0	Ki67+	 4204 14355
222	0	0	Ki67+	 4261 14153
223	0	0	Ki67+	 4282 14038
224	0	0	Ki67+	 4294 14115
225	0	0	Ki67+	 4298 13919
226	0	0	Ki67+	 4322 14018
227	0	0	Ki67+	 4355 13942
228	0	0	Ki67+	 4364 14021
229	0	0	Ki67+	 4367 14050
230	0	0	Ki67+	 3571 14395
231	0	0	Ki67+	 3574 14943
232	0	0	Ki67+	 3579 15103
233	0	0	Ki67+	 3594 14595
234	0	0	Ki67+	 3639 14674
235	0	0	Ki67+	 3647 15087
236	0	0	Ki67+	 3648 14577
237	0	0	Ki67+	 3652 14882
238	0	0	Ki67+	 3671 14923
239	0	0	Ki67+	 3686 14686
240	0	0	Ki67+	 3697 14813
241	0	0	Ki67+	 3814 14724
242	0	0	Ki67+	 3817 14549
243	0	0	Ki67+	 3829 15091
244	0	0	Ki67+	 3862 14402
245	0	0	Ki67+	 3871 15029
246	0	0	Ki67+	 3905 14886
247	0	0	Ki67+	 3911 15001
248	0	0	Ki67+	 3920 15139
249	0	0	Ki67+	 3935 14598
250	0	0	Ki67+	 3943 15099
251	0	0	Ki67+	 3960 14606
252	0	0	Ki67+	 3988 14485
253	0	0	Ki67+	 4017 14558
254	0	0	Ki67+	 4031 14537
255	0	0	Ki67+	 4040 14568
256	0	0	Ki67+	 4072 14448
257	0	0	Ki67+	 4093 14432
258	0	0	Ki67+	 4098 14847
259	0	0	Ki67+	 4101 14530
260	0	0	Ki67+	 4112 14792
261	0	0	Ki67+	 4150 14658
262	0	0	Ki67+	 4155 14843
263	0	0	Ki67+	 4163 14654
264	0	0	Ki67+	 4168 14929
265	0	0	Ki67+	 4175 14835
266	0	0	Ki67+	 4178 14722
267	0	0	Ki67+	 4201 14402
268	0	0	Ki67+	 4245 15030
269	0	0	Ki67+	 4249 14969
270	0	0	Ki67+	 4298 14723
271	0	0	Ki67+	 4359 14492
272	0	0	Ki67+	 3587 15710
273	0	0	Ki67+	 3594 15539
274	0	0	Ki67+	 3596 15754
275	0	0	Ki67+	 3597 15947
276	0	0	Ki67+	 3608 15466
277	0	0	Ki67+	 3623 15972
278	0	0	Ki67+	 3634 15895
279	0	0	Ki67+	 3637 15382
280	0	0	Ki67+	 3641 15936
281	0	0	Ki67+	 3644 15900
282	0	0	Ki67+	 3651 15686
283	0	0	Ki67+	 3652 15816
284	0	0	Ki67+	 3662 15982
285	0	0	Ki67+	 3665 15660
286	0	0	Ki67+	 3671 15502
287	0	0	Ki67+	 3672 15222
288	0	0	Ki67+	 3698 15792
289	0	0	Ki67+	 3703 15668
290	0	0	Ki67+	 3703 15977
291	0	0	Ki67+	 3722 15862
292	0	0	Ki67+	 3733 15314
293	0	0	Ki67+	 3741 15884
294	0	0	Ki67+	 3744 15606
295	0	0	Ki67+	 3747 15347
296	0	0	Ki67+	 3766 15679
297	0	0	Ki67+	 3774 15260
298	0	0	Ki67+	 3789 15616
299	0	0	Ki67+	 3805 15921
300	0	0	Ki67+	 3808 15509
301	0	0	Ki67+	 3823 15951
302	0	0	Ki67+	 3827 15558
303	0	0	Ki67+	 3855 15733
304	0	0	Ki67+	 3859 15254
305	0	0	Ki67+	 3860 15495
306	0	0	Ki67+	 3860 15792
307	0	0	Ki67+	 3861 15285
308	0	0	Ki67+	 3867 15851
309	0	0	Ki67+	 3868 15633
310	0	0	Ki67+	 3873 15442
311	0	0	Ki67+	 3884 15362
312	0	0	Ki67+	 3888 15420
313	0	0	Ki67+	 3891 15658
314	0	0	Ki67+	 3902 15597
315	0	0	Ki67+	 3910 15310
316	0	0	Ki67+	 3916 15495
317	0	0	Ki67+	 3921 15580
318	0	0	Ki67+	 3933 15404
319	0	0	Ki67+	 3935 15741
320	0	0	Ki67+	 3944 15349
321	0	0	Ki67+	 3947 15980
322	0	0	Ki67+	 3964 15333
323	0	0	Ki67+	 3978 15262
324	0	0	Ki67+	 4005 15838
325	0	0	Ki67+	 4024 15354
326	0	0	Ki67+	 4035 15222
327	0	0	Ki67+	 4090 15720
328	0	0	Ki67+	 4109 15803
329	0	0	Ki67+	 4144 15488
330	0	0	Ki67+	 4152 15279
331	0	0	Ki67+	 4172 15889
332	0	0	Ki67+	 4207 15820
333	0	0	Ki67+	 4226 15415
334	0	0	Ki67+	 4230 15867
335	0	0	Ki67+	 4240 15689
336	0	0	Ki67+	 4260 15343
337	0	0	Ki67+	 4286 15783
338	0	0	Ki67+	 4307 15748
339	0	0	Ki67+	 4323 15237
340	0	0	Ki67+	 4353 15230
341	0	0	Ki67+	 4367 15888
342	0	0	Ki67+	 3589 16000
343	0	0	Ki67+	 3606 16235
344	0	0	Ki67+	 3629 16693
345	0	0	Ki67+	 3648 16125
346	0	0	Ki67+	 3704 16040
347	0	0	Ki67+	 3736 16033
348	0	0	Ki67+	 3782 16383
349	0	0	Ki67+	 3789 15987
350	0	0	Ki67+	 3805 16235
351	0	0	Ki67+	 3807 16369
352	0	0	Ki67+	 3825 16100
353	0	0	Ki67+	 3827 16445
354	0	0	Ki67+	 3845 16303
355	0	0	Ki67+	 3849 16450
356	0	0	Ki67+	 3886 16355
357	0	0	Ki67+	 3898 16425
358	0	0	Ki67+	 3901 16001
359	0	0	Ki67+	 3936 16148
360	0	0	Ki67+	 3943 16214
361	0	0	Ki67+	 3952 16565
362	0	0	Ki67+	 3954 16554
363	0	0	Ki67+	 3960 16015
364	0	0	Ki67+	 3966 16142
365	0	0	Ki67+	 3982 16228
366	0	0	Ki67+	 4000 16200
367	0	0	Ki67+	 4018 16506
368	0	0	Ki67+	 4019 16179
369	0	0	Ki67+	 4020 16624
370	0	0	Ki67+	 4030 16021
371	0	0	Ki67+	 4065 16136
372	0	0	Ki67+	 4069 16070
373	0	0	Ki67+	 4077 16270
374	0	0	Ki67+	 4077 16310
375	0	0	Ki67+	 4084 16763
376	0	0	Ki67+	 4100 16239
377	0	0	Ki67+	 4127 16161
378	0	0	Ki67+	 4136 16600
379	0	0	Ki67+	 4143 16096
380	0	0	Ki67+	 4156 16768
381	0	0	Ki67+	 4160 16351
382	0	0	Ki67+	 4165 16678
383	0	0	Ki67+	 4168 16245
384	0	0	Ki67+	 4191 16608
385	0	0	Ki67+	 4195 16108
386	0	0	Ki67+	 4206 16195
387	0	0	Ki67+	 4206 16275
388	0	0	Ki67+	 4218 16587
389	0	0	Ki67+	 4234 16538
390	0	0	Ki67+	 4255 16362
391	0	0	Ki67+	 4255 16456
392	0	0	Ki67+	 4295 16527
393	0	0	Ki67+	 4296 16595
394	0	0	Ki67+	 4302 16721
395	0	0	Ki67+	 4320 16568
396	0	0	Ki67+	 4326 16265
397	0	0	Ki67+	 4329 16580
398	0	0	Ki67+	 4337 16526
399	0	0	Ki67+	 4062 16865
400	0	0	Ki67+	 4157 16893
401	0	0	Ki67+	 4188 16809
402	0	0	Ki67+	 4236 16804
403	0	0	Ki67+	 4261 16861
404	0	0	Ki67+	 4271 16805
405	0	0	Ki67+	 4290 16929
406	0	0	Ki67+	 4296 17043
407	0	0	Ki67+	 4305 16862
408	0	0	Ki67+	 4330 16909
409	0	0	Ki67+	 4356 17152
410	0	0	Ki67+	 4383 13980
411	0	0	Ki67+	 4393 14095
412	0	0	Ki67+	 4395 14006
413	0	0	Ki67+	 4397 13866
414	0	0	Ki67+	 4405 14057
415	0	0	Ki67+	 4411 14083
416	0	0	Ki67+	 4413 14116
417	0	0	Ki67+	 4424 13890
418	0	0	Ki67+	 4444 13798
419	0	0	Ki67+	 4444 13952
420	0	0	Ki67+	 4456 13905
421	0	0	Ki67+	 4457 13796
422	0	0	Ki67+	 4465 14002
423	0	0	Ki67+	 4476 14002
424	0	0	Ki67+	 4480 14023
425	0	0	Ki67+	 4491 13826
426	0	0	Ki67+	 4494 13770
427	0	0	Ki67+	 4494 13924
428	0	0	Ki67+	 4499 13981
429	0	0	Ki67+	 4505 13888
430	0	0	Ki67+	 4512 13943
431	0	0	Ki67+	 4522 13931
432	0	0	Ki67+	 4525 13793
433	0	0	Ki67+	 4533 13978
434	0	0	Ki67+	 4539 13907
435	0	0	Ki67+	 4539 13988
436	0	0	Ki67+	 4545 13816
437	0	0	Ki67+	 4551 13954
438	0	0	Ki67+	 4557 13774
439	0	0	Ki67+	 4559 13870
440	0	0	Ki67+	 4559 13880
441	0	0	Ki67+	 4560 13809
442	0	0	Ki67+	 4569 13928
443	0	0	Ki67+	 4576 13799
444	0	0	Ki67+	 4580 13761
445	0	0	Ki67+	 4581 13835
446	0	0	Ki67+	 4585 13861
447	0	0	Ki67+	 4587 13778
448	0	0	Ki67+	 4592 13901
449	0	0	Ki67+	 4602 13768
450	0	0	Ki67+	 4604 13753
451	0	0	Ki67+	 4604 14150
452	0	0	Ki67+	 4624 13750
453	0	0	Ki67+	 4624 13847
454	0	0	Ki67+	 4625 13788
455	0	0	Ki67+	 4626 13910
456	0	0	Ki67+	 4634 14151
457	0	0	Ki67+	 4646 13765
458	0	0	Ki67+	 4647 13921
459	0	0	Ki67+	 4660 13949
460	0	0	Ki67+	 4675 13797
461	0	0	Ki67+	 4696 13819
462	0	0	Ki67+	 4705 13770
463	0	0	Ki67+	 4706 13846
464	0	0	Ki67+	 4726 14037
465	0	0	Ki67+	 4738 13757
466	0	0	Ki67+	 4760 13803
467	0	0	Ki67+	 4767 13860
468	0	0	Ki67+	 4768 13730
469	0	0	Ki67+	 4770 13774
470	0	0	Ki67+	 4771 14094
471	0	0	Ki67+	 4773 13706
472	0	0	Ki67+	 4775 13930
473	0	0	Ki67+	 4790 13720
474	0	0	Ki67+	 4817 13722
475	0	0	Ki67+	 4835 14031
476	0	0	Ki67+	 4837 13743
477	0	0	Ki67+	 4837 13842
478	0	0	Ki67+	 4851 13699
479	0	0	Ki67+	 4861 13681
480	0	0	Ki67+	 4871 13670
481	0	0	Ki67+	 4871 13737
482	0	0	Ki67+	 4880 13690
483	0	0	Ki67+	 4882 13643
484	0	0	Ki67+	 4883 13711
485	0	0	Ki67+	 4890 13771
486	0	0	Ki67+	 4902 13645
487	0	0	Ki67+	 4902 13709
488	0	0	Ki67+	 4905 13738
489	0	0	Ki67+	 4908 14149
490	0	0	Ki67+	 4915 13735
491	0	0	Ki67+	 4926 13681
492	0	0	Ki67+	 4947 14157
493	0	0	Ki67+	 4978 13755
494	0	0	Ki67+	 4984 13662
495	0	0	Ki67+	 5004 13743
496	0	0	Ki67+	 5017 13656
497	0	0	Ki67+	 5026 13667
498	0	0	Ki67+	 5031 13742
499	0	0	Ki67+	 5037 13546
500	0	0	Ki67+	 5040 13663
501	0	0	Ki67+	 5047 13697
502	0	0	Ki67+	 5056 14076
503	0	0	Ki67+	 5057 13919
504	0	0	Ki67+	 5062 13863
505	0	0	Ki67+	 5067 13935
506	0	0	Ki67+	 5075 13581
507	0	0	Ki67+	 5077 13749
508	0	0	Ki67+	 5079 13817
509	0	0	Ki67+	 5081 13638
510	0	0	Ki67+	 5088 13783
511	0	0	Ki67+	 5089 13949
512	0	0	Ki67+	 5093 13568
513	0	0	Ki67+	 5094 13815
514	0	0	Ki67+	 5095 13643
515	0	0	Ki67+	 5109 13686
516	0	0	Ki67+	 5109 13845
517	0	0	Ki67+	 5115 13593
518	0	0	Ki67+	 5118 13709
519	0	0	Ki67+	 5142 13544
520	0	0	Ki67+	 5144 13611
521	0	0	Ki67+	 5147 13594
522	0	0	Ki67+	 5163 13550
523	0	0	Ki67+	 5165 13916
524	0	0	Ki67+	 4390 14321
525	0	0	Ki67+	 4435 14873
526	0	0	Ki67+	 4449 14903
527	0	0	Ki67+	 4466 14820
528	0	0	Ki67+	 4488 15038
529	0	0	Ki67+	 4504 14855
530	0	0	Ki67+	 4508 14724
531	0	0	Ki67+	 4514 14318
532	0	0	Ki67+	 4519 14715
533	0	0	Ki67+	 4545 14715
534	0	0	Ki67+	 4551 14740
535	0	0	Ki67+	 4575 14767
536	0	0	Ki67+	 4605 14373
537	0	0	Ki67+	 4629 14381
538	0	0	Ki67+	 4645 14596
539	0	0	Ki67+	 4675 14490
540	0	0	Ki67+	 4683 14505
541	0	0	Ki67+	 4786 14635
542	0	0	Ki67+	 4796 14579
543	0	0	Ki67+	 4822 14603
544	0	0	Ki67+	 4833 14799
545	0	0	Ki67+	 4857 14305
546	0	0	Ki67+	 4858 15039
547	0	0	Ki67+	 4861 14996
548	0	0	Ki67+	 4869 14987
549	0	0	Ki67+	 4872 14670
550	0	0	Ki67+	 4906 14670
551	0	0	Ki67+	 4935 14275
552	0	0	Ki67+	 4959 14501
553	0	0	Ki67+	 4964 14447
554	0	0	Ki67+	 4991 14513
555	0	0	Ki67+	 4998 14790
556	0	0	Ki67+	 5004 14593
557	0	0	Ki67+	 5011 14666
558	0	0	Ki67+	 5012 14713
559	0	0	Ki67+	 5020 14653
560	0	0	Ki67+	 5029 14278
561	0	0	Ki67+	 5030 14938
562	0	0	Ki67+	 5045 14932
563	0	0	Ki67+	 5052 14520
564	0	0	Ki67+	 5089 14567
565	0	0	Ki67+	 5094 14259
566	0	0	Ki67+	 5096 14498
567	0	0	Ki67+	 5105 14480
568	0	0	Ki67+	 5105 14533
569	0	0	Ki67+	 5106 14550
570	0	0	Ki67+	 5110 14695
571	0	0	Ki67+	 5111 15007
572	0	0	Ki67+	 5163 14678
573	0	0	Ki67+	 4535 15264
574	0	0	Ki67+	 4575 15334
575	0	0	Ki67+	 4575 15517
576	0	0	Ki67+	 4580 15392
577	0	0	Ki67+	 4597 15249
578	0	0	Ki67+	 4626 15176
579	0	0	Ki67+	 4628 15523
580	0	0	Ki67+	 4655 15218
581	0	0	Ki67+	 4696 15220
582	0	0	Ki67+	 4750 15093
583	0	0	Ki67+	 4777 15586
584	0	0	Ki67+	 4778 15515
585	0	0	Ki67+	 4784 15824
586	0	0	Ki67+	 4798 15130
587	0	0	Ki67+	 4830 15310
588	0	0	Ki67+	 4839 15614
589	0	0	Ki67+	 4864 15609
590	0	0	Ki67+	 4873 15521
591	0	0	Ki67+	 5000 15599
592	0	0	Ki67+	 5100 15082
593	0	0	Ki67+	 5101 15260
594	0	0	Ki67+	 5106 15854
595	0	0	Ki67+	 5112 15210
596	0	0	Ki67+	 5116 15265
597	0	0	Ki67+	 5122 15143
598	0	0	Ki67+	 5147 15135
599	0	0	Ki67+	 5148 15800
600	0	0	Ki67+	 4417 16534
601	0	0	Ki67+	 4431 16196
602	0	0	Ki67+	 4439 16337
603	0	0	Ki67+	 4529 16061
604	0	0	Ki67+	 4535 16360
605	0	0	Ki67+	 4620 16379
606	0	0	Ki67+	 4628 16493
607	0	0	Ki67+	 4642 16007
608	0	0	Ki67+	 4643 16099
609	0	0	Ki67+	 4662 16520
610	0	0	Ki67+	 4671 16609
611	0	0	Ki67+	 4674 16026
612	0	0	Ki67+	 4684 15986
613	0	0	Ki67+	 4685 16574
614	0	0	Ki67+	 4698 16595
615	0	0	Ki67+	 4757 16561
616	0	0	Ki67+	 4809 16650
617	0	0	Ki67+	 4842 16588
618	0	0	Ki67+	 4863 16620
619	0	0	Ki67+	 4865 16096
620	0	0	Ki67+	 4880 16649
621	0	0	Ki67+	 4882 16630
622	0	0	Ki67+	 4891 16600
623	0	0	Ki67+	 4894 16553
624	0	0	Ki67+	 4899 16014
625	0	0	Ki67+	 4908 16185
626	0	0	Ki67+	 4920 16472
627	0	0	Ki67+	 4967 16623
628	0	0	Ki67+	 4977 16544
629	0	0	Ki67+	 4995 16046
630	0	0	Ki67+	 5075 16384
631	0	0	Ki67+	 5101 16235
632	0	0	Ki67+	 5114 16340
633	0	0	Ki67+	 5135 16497
634	0	0	Ki67+	 4370 16834
635	0	0	Ki67+	 4383 16811
636	0	0	Ki67+	 4388 16698
637	0	0	Ki67+	 4416 17055
638	0	0	Ki67+	 4420 16968
639	0	0	Ki67+	 4424 16911
640	0	0	Ki67+	 4427 16981
641	0	0	Ki67+	 4430 16825
642	0	0	Ki67+	 4452 16955
643	0	0	Ki67+	 4456 17056
644	0	0	Ki67+	 4467 16994
645	0	0	Ki67+	 4479 17027
646	0	0	Ki67+	 4482 16722
647	0	0	Ki67+	 4516 16929
648	0	0	Ki67+	 4537 16982
649	0	0	Ki67+	 4542 17265
650	0	0	Ki67+	 4557 16751
651	0	0	Ki67+	 4561 16822
652	0	0	Ki67+	 4563 16741
653	0	0	Ki67+	 4563 16796
654	0	0	Ki67+	 4576 17005
655	0	0	Ki67+	 4600 17083
656	0	0	Ki67+	 4620 17067
657	0	0	Ki67+	 4627 16972
658	0	0	Ki67+	 4629 17306
659	0	0	Ki67+	 4637 17278
660	0	0	Ki67+	 4641 16691
661	0	0	Ki67+	 4653 16670
662	0	0	Ki67+	 4678 16660
663	0	0	Ki67+	 4683 16856
664	0	0	Ki67+	 4691 17291
665	0	0	Ki67+	 4696 16716
666	0	0	Ki67+	 4703 17076
667	0	0	Ki67+	 4707 16776
668	0	0	Ki67+	 4707 17019
669	0	0	Ki67+	 4742 16662
670	0	0	Ki67+	 4755 16866
671	0	0	Ki67+	 4766 16667
672	0	0	Ki67+	 4825 16731
673	0	0	Ki67+	 4838 16951
674	0	0	Ki67+	 4867 16684
675	0	0	Ki67+	 4951 17018
676	0	0	Ki67+	 4963 16875
677	0	0	Ki67+	 4980 17239
678	0	0	Ki67+	 4988 17224
679	0	0	Ki67+	 4989 16884
680	0	0	Ki67+	 5010 17017
681	0	0	Ki67+	 5011 17298
682	0	0	Ki67+	 5016 16944
683	0	0	Ki67+	 5020 17112
684	0	0	Ki67+	 5029 16903
685	0	0	Ki67+	 5040 17206
686	0	0	Ki67+	 5044 16947
687	0	0	Ki67+	 5045 16665
688	0	0	Ki67+	 5093 17102
689	0	0	Ki67+	 5094 16942
690	0	0	Ki67+	 5096 16768
691	0	0	Ki67+	 5109 16809
692	0	0	Ki67+	 5127 17275
693	0	0	Ki67+	 5130 16997
694	0	0	Ki67+	 5154 16863
695	0	0	Ki67+	 5156 16841
696	0	0	Ki67+	 5156 16906
697	0	0	Ki67+	 5160 17049
698	0	0	Ki67+	 5161 16967
699	0	0	Ki67+	 5162 17352
700	0	0	Ki67+	 5183 13566
701	0	0	Ki67+	 5184 13527
702	0	0	Ki67+	 5202 13590
703	0	0	Ki67+	 5215 13479
704	0	0	Ki67+	 5216 13539
705	0	0	Ki67+	 5238 13552
706	0	0	Ki67+	 5262 13559
707	0	0	Ki67+	 5266 13605
708	0	0	Ki67+	 5268 13472
709	0	0	Ki67+	 5272 13640
710	0	0	Ki67+	 5288 13705
711	0	0	Ki67+	 5292 13561
712	0	0	Ki67+	 5294 13507
713	0	0	Ki67+	 5298 13532
714	0	0	Ki67+	 5305 13546
715	0	0	Ki67+	 5328 13523
716	0	0	Ki67+	 5330 13544
717	0	0	Ki67+	 5341 13651
718	0	0	Ki67+	 5346 13482
719	0	0	Ki67+	 5351 13457
720	0	0	Ki67+	 5363 13428
721	0	0	Ki67+	 5366 13446
722	0	0	Ki67+	 5369 13507
723	0	0	Ki67+	 5389 13470
724	0	0	Ki67+	 5390 13450
725	0	0	Ki67+	 5412 13478
726	0	0	Ki67+	 5414 13450
727	0	0	Ki67+	 5437 13514
728	0	0	Ki67+	 5459 13737
729	0	0	Ki67+	 5460 13475
730	0	0	Ki67+	 5478 13684
731	0	0	Ki67+	 5481 13390
732	0	0	Ki67+	 5498 13409
733	0	0	Ki67+	 5522 13718
734	0	0	Ki67+	 5524 13397
735	0	0	Ki67+	 5529 13366
736	0	0	Ki67+	 5530 13349
737	0	0	Ki67+	 5533 13412
738	0	0	Ki67+	 5542 13379
739	0	0	Ki67+	 5553 13421
740	0	0	Ki67+	 5558 13328
741	0	0	Ki67+	 5562 13536
742	0	0	Ki67+	 5571 13743
743	0	0	Ki67+	 5575 13456
744	0	0	Ki67+	 5604 13333
745	0	0	Ki67+	 5608 13701
746	0	0	Ki67+	 5616 13492
747	0	0	Ki67+	 5620 13438
748	0	0	Ki67+	 5625 13673
749	0	0	Ki67+	 5631 13345
750	0	0	Ki67+	 5658 13292
751	0	0	Ki67+	 5661 13539
752	0	0	Ki67+	 5683 13222
753	0	0	Ki67+	 5691 13461
754	0	0	Ki67+	 5694 13544
755	0	0	Ki67+	 5701 13205
756	0	0	Ki67+	 5706 13414
757	0	0	Ki67+	 5709 13231
758	0	0	Ki67+	 5709 13374
759	0	0	Ki67+	 5709 13448
760	0	0	Ki67+	 5719 13226
761	0	0	Ki67+	 5723 13469
762	0	0	Ki67+	 5742 13188
763	0	0	Ki67+	 5747 13463
764	0	0	Ki67+	 5749 13447
765	0	0	Ki67+	 5752 13232
766	0	0	Ki67+	 5767 13216
767	0	0	Ki67+	 5774 13346
768	0	0	Ki67+	 5781 13503
769	0	0	Ki67+	 5783 13480
770	0	0	Ki67+	 5784 13423
771	0	0	Ki67+	 5789 13381
772	0	0	Ki67+	 5790 13179
773	0	0	Ki67+	 5790 13464
774	0	0	Ki67+	 5791 13309
775	0	0	Ki67+	 5799 13224
776	0	0	Ki67+	 5800 13369
777	0	0	Ki67+	 5803 13204
778	0	0	Ki67+	 5807 13250
779	0	0	Ki67+	 5816 13554
780	0	0	Ki67+	 5817 13341
781	0	0	Ki67+	 5820 13211
782	0	0	Ki67+	 5823 13236
783	0	0	Ki67+	 5828 13363
784	0	0	Ki67+	 5844 13547
785	0	0	Ki67+	 5844 13719
786	0	0	Ki67+	 5846 13200
787	0	0	Ki67+	 5855 13283
788	0	0	Ki67+	 5860 13394
789	0	0	Ki67+	 5868 13302
790	0	0	Ki67+	 5876 13719
791	0	0	Ki67+	 5879 13182
792	0	0	Ki67+	 5879 13213
793	0	0	Ki67+	 5889 13172
794	0	0	Ki67+	 5894 13371
795	0	0	Ki67+	 5901 13198
796	0	0	Ki67+	 5901 13337
797	0	0	Ki67+	 5913 13223
798	0	0	Ki67+	 5916 13269
799	0	0	Ki67+	 5916 13285
800	0	0	Ki67+	 5924 13147
801	0	0	Ki67+	 5926 13639
802	0	0	Ki67+	 5930 13378
803	0	0	Ki67+	 5937 13230
804	0	0	Ki67+	 5937 13628
805	0	0	Ki67+	 5942 13262
806	0	0	Ki67+	 5942 13703
807	0	0	Ki67+	 5956 13164
808	0	0	Ki67+	 5958 13190
809	0	0	Ki67+	 5960 13600
810	0	0	Ki67+	 5171 14434
811	0	0	Ki67+	 5178 13908
812	0	0	Ki67+	 5195 14212
813	0	0	Ki67+	 5210 13864
814	0	0	Ki67+	 5214 14032
815	0	0	Ki67+	 5219 14152
816	0	0	Ki67+	 5247 14494
817	0	0	Ki67+	 5273 14012
818	0	0	Ki67+	 5276 13971
819	0	0	Ki67+	 5297 13953
820	0	0	Ki67+	 5329 13940
821	0	0	Ki67+	 5335 14271
822	0	0	Ki67+	 5352 13824
823	0	0	Ki67+	 5356 13954
824	0	0	Ki67+	 5362 14394
825	0	0	Ki67+	 5365 13943
826	0	0	Ki67+	 5376 13903
827	0	0	Ki67+	 5379 13874
828	0	0	Ki67+	 5391 14111
829	0	0	Ki67+	 5413 13924
830	0	0	Ki67+	 5419 13765
831	0	0	Ki67+	 5428 14036
832	0	0	Ki67+	 5439 14076
833	0	0	Ki67+	 5445 14147
834	0	0	Ki67+	 5475 14017
835	0	0	Ki67+	 5493 14396
836	0	0	Ki67+	 5495 14006
837	0	0	Ki67+	 5501 13815
838	0	0	Ki67+	 5512 13767
839	0	0	Ki67+	 5517 13800
840	0	0	Ki67+	 5524 13878
841	0	0	Ki67+	 5533 13758
842	0	0	Ki67+	 5542 14041
843	0	0	Ki67+	 5557 13997
844	0	0	Ki67+	 5565 14434
845	0	0	Ki67+	 5570 14348
846	0	0	Ki67+	 5582 13828
847	0	0	Ki67+	 5596 14018
848	0	0	Ki67+	 5599 13757
849	0	0	Ki67+	 5605 13783
850	0	0	Ki67+	 5619 14181
851	0	0	Ki67+	 5641 13755
852	0	0	Ki67+	 5704 14237
853	0	0	Ki67+	 5719 14210
854	0	0	Ki67+	 5721 13773
855	0	0	Ki67+	 5754 14308
856	0	0	Ki67+	 5758 14460
857	0	0	Ki67+	 5786 14336
858	0	0	Ki67+	 5793 14382
859	0	0	Ki67+	 5800 13832
860	0	0	Ki67+	 5810 14001
861	0	0	Ki67+	 5817 14450
862	0	0	Ki67+	 5827 14193
863	0	0	Ki67+	 5840 13769
864	0	0	Ki67+	 5846 13986
865	0	0	Ki67+	 5871 14270
866	0	0	Ki67+	 5886 13911
867	0	0	Ki67+	 5902 13972
868	0	0	Ki67+	 5906 14513
869	0	0	Ki67+	 5909 13779
870	0	0	Ki67+	 5920 14224
871	0	0	Ki67+	 5924 14270
872	0	0	Ki67+	 5944 14237
873	0	0	Ki67+	 5177 15071
874	0	0	Ki67+	 5186 15342
875	0	0	Ki67+	 5214 14746
876	0	0	Ki67+	 5234 15256
877	0	0	Ki67+	 5282 15070
878	0	0	Ki67+	 5299 15059
879	0	0	Ki67+	 5314 14913
880	0	0	Ki67+	 5316 15091
881	0	0	Ki67+	 5329 14998
882	0	0	Ki67+	 5335 15020
883	0	0	Ki67+	 5339 15254
884	0	0	Ki67+	 5363 15178
885	0	0	Ki67+	 5376 14742
886	0	0	Ki67+	 5376 15236
887	0	0	Ki67+	 5384 14915
888	0	0	Ki67+	 5404 14850
889	0	0	Ki67+	 5412 15055
890	0	0	Ki67+	 5418 15229
891	0	0	Ki67+	 5460 15305
892	0	0	Ki67+	 5460 15330
893	0	0	Ki67+	 5476 14801
894	0	0	Ki67+	 5483 15104
895	0	0	Ki67+	 5492 14975
896	0	0	Ki67+	 5499 15241
897	0	0	Ki67+	 5504 15132
898	0	0	Ki67+	 5516 14904
899	0	0	Ki67+	 5520 15157
900	0	0	Ki67+	 5530 15171
901	0	0	Ki67+	 5531 15219
902	0	0	Ki67+	 5534 15317
903	0	0	Ki67+	 5535 15077
904	0	0	Ki67+	 5539 14878
905	0	0	Ki67+	 5552 14973
906	0	0	Ki67+	 5552 15293
907	0	0	Ki67+	 5558 15249
908	0	0	Ki67+	 5574 15329
909	0	0	Ki67+	 5588 15191
910	0	0	Ki67+	 5594 14897
911	0	0	Ki67+	 5604 15153
912	0	0	Ki67+	 5616 15314
913	0	0	Ki67+	 5626 15143
914	0	0	Ki67+	 5633 15098
915	0	0	Ki67+	 5638 14840
916	0	0	Ki67+	 5654 15240
917	0	0	Ki67+	 5657 14736
918	0	0	Ki67+	 5658 14916
919	0	0	Ki67+	 5661 14869
920	0	0	Ki67+	 5665 15253
921	0	0	Ki67+	 5680 14569
922	0	0	Ki67+	 5685 14630
923	0	0	Ki67+	 5687 15151
924	0	0	Ki67+	 5688 14954
925	0	0	Ki67+	 5696 14884
926	0	0	Ki67+	 5699 15245
927	0	0	Ki67+	 5707 14908
928	0	0	Ki67+	 5708 14680
929	0	0	Ki67+	 5708 15285
930	0	0	Ki67+	 5713 15205
931	0	0	Ki67+	 5732 15259
932	0	0	Ki67+	 5736 15223
933	0	0	Ki67+	 5747 15070
934	0	0	Ki67+	 5749 14562
935	0	0	Ki67+	 5751 15190
936	0	0	Ki67+	 5775 14605
937	0	0	Ki67+	 5787 15324
938	0	0	Ki67+	 5792 14598
939	0	0	Ki67+	 5792 15244
940	0	0	Ki67+	 5793 15211
941	0	0	Ki67+	 5798 14661
942	0	0	Ki67+	 5808 15227
943	0	0	Ki67+	 5814 15241
944	0	0	Ki67+	 5818 15304
945	0	0	Ki67+	 5831 15110
946	0	0	Ki67+	 5841 15288
947	0	0	Ki67+	 5849 15144
948	0	0	Ki67+	 5857 15280
949	0	0	Ki67+	 5860 14986
950	0	0	Ki67+	 5862 15071
951	0	0	Ki67+	 5871 14680
952	0	0	Ki67+	 5878 15186
953	0	0	Ki67+	 5882 15212
954	0	0	Ki67+	 5888 15143
955	0	0	Ki67+	 5889 14625
956	0	0	Ki67+	 5891 15116
957	0	0	Ki67+	 5894 15248
958	0	0	Ki67+	 5901 15098
959	0	0	Ki67+	 5905 15029
960	0	0	Ki67+	 5905 15225
961	0	0	Ki67+	 5913 15150
962	0	0	Ki67+	 5917 15128
963	0	0	Ki67+	 5921 15316
964	0	0	Ki67+	 5926 14745
965	0	0	Ki67+	 5933 14998
966	0	0	Ki67+	 5943 15125
967	0	0	Ki67+	 5944 15063
968	0	0	Ki67+	 5956 14552
969	0	0	Ki67+	 5957 14593
970	0	0	Ki67+	 5961 15212
971	0	0	Ki67+	 5963 14789
972	0	0	Ki67+	 5964 15084
973	0	0	Ki67+	 5190 15955
974	0	0	Ki67+	 5201 15577
975	0	0	Ki67+	 5252 15853
976	0	0	Ki67+	 5293 15775
977	0	0	Ki67+	 5302 15910
978	0	0	Ki67+	 5304 15735
979	0	0	Ki67+	 5381 15687
980	0	0	Ki67+	 5384 15558
981	0	0	Ki67+	 5390 15506
982	0	0	Ki67+	 5393 15460
983	0	0	Ki67+	 5398 15648
984	0	0	Ki67+	 5406 15940
985	0	0	Ki67+	 5411 15481
986	0	0	Ki67+	 5423 15420
987	0	0	Ki67+	 5432 15492
988	0	0	Ki67+	 5437 15891
989	0	0	Ki67+	 5439 15584
990	0	0	Ki67+	 5443 15463
991	0	0	Ki67+	 5446 15514
992	0	0	Ki67+	 5460 15455
993	0	0	Ki67+	 5465 15603
994	0	0	Ki67+	 5474 15554
995	0	0	Ki67+	 5475 15452
996	0	0	Ki67+	 5477 15594
997	0	0	Ki67+	 5477 15622
998	0	0	Ki67+	 5478 15651
999	0	0	Ki67+	 5485 15528
1000	0	0	Ki67+	 5524 15410
1001	0	0	Ki67+	 5525 15571
1002	0	0	Ki67+	 5526 15459
1003	0	0	Ki67+	 5528 15512
1004	0	0	Ki67+	 5535 15547
1005	0	0	Ki67+	 5542 15526
1006	0	0	Ki67+	 5549 15417
1007	0	0	Ki67+	 5551 15352
1008	0	0	Ki67+	 5561 15458
1009	0	0	Ki67+	 5572 15516
1010	0	0	Ki67+	 5590 15464
1011	0	0	Ki67+	 5614 15422
1012	0	0	Ki67+	 5622 15457
1013	0	0	Ki67+	 5624 15479
1014	0	0	Ki67+	 5644 15793
1015	0	0	Ki67+	 5647 15542
1016	0	0	Ki67+	 5648 15856
1017	0	0	Ki67+	 5656 15421
1018	0	0	Ki67+	 5656 15475
1019	0	0	Ki67+	 5660 15604
1020	0	0	Ki67+	 5665 15510
1021	0	0	Ki67+	 5671 15834
1022	0	0	Ki67+	 5674 15532
1023	0	0	Ki67+	 5677 15392
1024	0	0	Ki67+	 5683 15784
1025	0	0	Ki67+	 5685 15434
1026	0	0	Ki67+	 5692 15463
1027	0	0	Ki67+	 5695 15508
1028	0	0	Ki67+	 5702 15358
1029	0	0	Ki67+	 5711 15610
1030	0	0	Ki67+	 5727 15353
1031	0	0	Ki67+	 5728 15418
1032	0	0	Ki67+	 5736 15643
1033	0	0	Ki67+	 5742 15349
1034	0	0	Ki67+	 5742 15743
1035	0	0	Ki67+	 5744 15411
1036	0	0	Ki67+	 5753 15606
1037	0	0	Ki67+	 5766 15628
1038	0	0	Ki67+	 5771 15383
1039	0	0	Ki67+	 5773 15351
1040	0	0	Ki67+	 5783 15593
1041	0	0	Ki67+	 5788 15611
1042	0	0	Ki67+	 5789 15356
1043	0	0	Ki67+	 5811 15695
1044	0	0	Ki67+	 5818 15755
1045	0	0	Ki67+	 5827 15702
1046	0	0	Ki67+	 5837 15744
1047	0	0	Ki67+	 5844 15761
1048	0	0	Ki67+	 5851 15715
1049	0	0	Ki67+	 5857 15614
1050	0	0	Ki67+	 5857 15964
1051	0	0	Ki67+	 5877 15578
1052	0	0	Ki67+	 5888 15942
1053	0	0	Ki67+	 5900 15546
1054	0	0	Ki67+	 5913 15508
1055	0	0	Ki67+	 5914 15905
1056	0	0	Ki67+	 5918 15486
1057	0	0	Ki67+	 5920 16031
1058	0	0	Ki67+	 5921 15583
1059	0	0	Ki67+	 5922 15461
1060	0	0	Ki67+	 5924 15808
1061	0	0	Ki67+	 5924 15890
1062	0	0	Ki67+	 5927 15432
1063	0	0	Ki67+	 5930 15539
1064	0	0	Ki67+	 5935 15480
1065	0	0	Ki67+	 5936 15984
1066	0	0	Ki67+	 5940 15587
1067	0	0	Ki67+	 5947 15740
1068	0	0	Ki67+	 5949 15539
1069	0	0	Ki67+	 5953 15833
1070	0	0	Ki67+	 5954 15454
1071	0	0	Ki67+	 5957 15749
1072	0	0	Ki67+	 5960 15430
1073	0	0	Ki67+	 5962 15810
1074	0	0	Ki67+	 5964 15624
1075	0	0	Ki67+	 5177 16813
1076	0	0	Ki67+	 5178 16553
1077	0	0	Ki67+	 5180 16475
1078	0	0	Ki67+	 5181 16754
1079	0	0	Ki67+	 5193 16742
1080	0	0	Ki67+	 5218 16885
1081	0	0	Ki67+	 5235 16402
1082	0	0	Ki67+	 5241 16902
1083	0	0	Ki67+	 5275 16706
1084	0	0	Ki67+	 5276 16652
1085	0	0	Ki67+	 5298 16705
1086	0	0	Ki67+	 5317 16651
1087	0	0	Ki67+	 5318 16509
1088	0	0	Ki67+	 5349 16655
1089	0	0	Ki67+	 5354 16870
1090	0	0	Ki67+	 5359 16683
1091	0	0	Ki67+	 5375 16820
1092	0	0	Ki67+	 5385 16700
1093	0	0	Ki67+	 5386 16776
1094	0	0	Ki67+	 5389 16511
1095	0	0	Ki67+	 5454 16715
1096	0	0	Ki67+	 5484 16867
1097	0	0	Ki67+	 5508 16811
1098	0	0	Ki67+	 5559 16781
1099	0	0	Ki67+	 5571 16387
1100	0	0	Ki67+	 5641 16261
1101	0	0	Ki67+	 5663 16812
1102	0	0	Ki67+	 5684 16720
1103	0	0	Ki67+	 5897 16481
1104	0	0	Ki67+	 5199 17128
1105	0	0	Ki67+	 5256 17072
1106	0	0	Ki67+	 5312 17376
1107	0	0	Ki67+	 5381 16961
1108	0	0	Ki67+	 5420 17050
1109	0	0	Ki67+	 5479 17021
1110	0	0	Ki67+	 5507 17150
1111	0	0	Ki67+	 5512 17175
1112	0	0	Ki67+	 5537 17448
1113	0	0	Ki67+	 5566 17310
1114	0	0	Ki67+	 5594 17012
1115	0	0	Ki67+	 5602 17263
1116	0	0	Ki67+	 5651 17435
1117	0	0	Ki67+	 5660 17371
1118	0	0	Ki67+	 5679 17322
1119	0	0	Ki67+	 5685 17295
1120	0	0	Ki67+	 5773 17231
1121	0	0	Ki67+	 5833 17252
1122	0	0	Ki67+	 5853 17152
1123	0	0	Ki67+	 5853 17607
1124	0	0	Ki67+	 5855 17251
1125	0	0	Ki67+	 5878 17249
1126	0	0	Ki67+	 5879 17217
1127	0	0	Ki67+	 5928 17181
1128	0	0	Ki67+	 5942 17015
1129	0	0	Ki67+	 5946 17182
1130	0	0	Ki67+	 5971 13236
1131	0	0	Ki67+	 5981 13162
1132	0	0	Ki67+	 5986 13195
1133	0	0	Ki67+	 5996 13224
1134	0	0	Ki67+	 5998 13184
1135	0	0	Ki67+	 6008 13102
1136	0	0	Ki67+	 6028 13293
1137	0	0	Ki67+	 6032 13150
1138	0	0	Ki67+	 6035 13224
1139	0	0	Ki67+	 6036 13184
1140	0	0	Ki67+	 6040 13252
1141	0	0	Ki67+	 6043 13308
1142	0	0	Ki67+	 6054 13180
1143	0	0	Ki67+	 6064 13094
1144	0	0	Ki67+	 6066 13328
1145	0	0	Ki67+	 6071 13160
1146	0	0	Ki67+	 6079 13220
1147	0	0	Ki67+	 6081 13074
1148	0	0	Ki67+	 6084 13057
1149	0	0	Ki67+	 6086 13121
1150	0	0	Ki67+	 6086 13163
1151	0	0	Ki67+	 6086 13494
1152	0	0	Ki67+	 6088 13287
1153	0	0	Ki67+	 6091 13138
1154	0	0	Ki67+	 6104 13031
1155	0	0	Ki67+	 6105 13090
1156	0	0	Ki67+	 6108 13256
1157	0	0	Ki67+	 6112 13066
1158	0	0	Ki67+	 6127 13022
1159	0	0	Ki67+	 6132 13122
1160	0	0	Ki67+	 6142 12972
1161	0	0	Ki67+	 6152 13110
1162	0	0	Ki67+	 6154 13010
1163	0	0	Ki67+	 6158 13044
1164	0	0	Ki67+	 6160 12970
1165	0	0	Ki67+	 6162 13000
1166	0	0	Ki67+	 6164 12956
1167	0	0	Ki67+	 6164 13101
1168	0	0	Ki67+	 6178 13208
1169	0	0	Ki67+	 6200 13261
1170	0	0	Ki67+	 6207 13204
1171	0	0	Ki67+	 6216 13216
1172	0	0	Ki67+	 6219 13525
1173	0	0	Ki67+	 6221 13028
1174	0	0	Ki67+	 6226 13041
1175	0	0	Ki67+	 6228 12979
1176	0	0	Ki67+	 6228 13196
1177	0	0	Ki67+	 6232 12896
1178	0	0	Ki67+	 6237 12878
1179	0	0	Ki67+	 6237 13241
1180	0	0	Ki67+	 6238 13119
1181	0	0	Ki67+	 6246 13045
1182	0	0	Ki67+	 6247 13070
1183	0	0	Ki67+	 6251 13465
1184	0	0	Ki67+	 6263 12908
1185	0	0	Ki67+	 6279 13090
1186	0	0	Ki67+	 6279 13207
1187	0	0	Ki67+	 6287 13410
1188	0	0	Ki67+	 6296 13302
1189	0	0	Ki67+	 6311 13466
1190	0	0	Ki67+	 6313 13164
1191	0	0	Ki67+	 6319 12998
1192	0	0	Ki67+	 6322 13535
1193	0	0	Ki67+	 6326 12923
1194	0	0	Ki67+	 6333 13114
1195	0	0	Ki67+	 6338 13361
1196	0	0	Ki67+	 6340 13487
1197	0	0	Ki67+	 6353 13150
1198	0	0	Ki67+	 6357 13417
1199	0	0	Ki67+	 6360 13040
1200	0	0	Ki67+	 6369 13131
1201	0	0	Ki67+	 6378 12984
1202	0	0	Ki67+	 6380 13144
1203	0	0	Ki67+	 6381 13053
1204	0	0	Ki67+	 6383 13129
1205	0	0	Ki67+	 6385 13262
1206	0	0	Ki67+	 6400 13334
1207	0	0	Ki67+	 6401 13381
1208	0	0	Ki67+	 6406 13236
1209	0	0	Ki67+	 6410 13516
1210	0	0	Ki67+	 6411 13374
1211	0	0	Ki67+	 6414 13440
1212	0	0	Ki67+	 6427 13517
1213	0	0	Ki67+	 6450 13438
1214	0	0	Ki67+	 6453 13112
1215	0	0	Ki67+	 6453 13249
1216	0	0	Ki67+	 6463 13431
1217	0	0	Ki67+	 6470 13086
1218	0	0	Ki67+	 6470 13103
1219	0	0	Ki67+	 6474 13519
1220	0	0	Ki67+	 6478 13219
1221	0	0	Ki67+	 6493 13398
1222	0	0	Ki67+	 6503 13288
1223	0	0	Ki67+	 6512 13384
1224	0	0	Ki67+	 6516 13189
1225	0	0	Ki67+	 6518 13465
1226	0	0	Ki67+	 6533 13413
1227	0	0	Ki67+	 6538 13256
1228	0	0	Ki67+	 6540 13309
1229	0	0	Ki67+	 6548 12810
1230	0	0	Ki67+	 6548 13350
1231	0	0	Ki67+	 6554 13514
1232	0	0	Ki67+	 6555 13279
1233	0	0	Ki67+	 6562 13157
1234	0	0	Ki67+	 6566 13417
1235	0	0	Ki67+	 6574 13357
1236	0	0	Ki67+	 6577 13322
1237	0	0	Ki67+	 6578 12981
1238	0	0	Ki67+	 6578 13500
1239	0	0	Ki67+	 6603 13408
1240	0	0	Ki67+	 6610 13211
1241	0	0	Ki67+	 6616 13401
1242	0	0	Ki67+	 6621 13520
1243	0	0	Ki67+	 6624 13457
1244	0	0	Ki67+	 6626 13427
1245	0	0	Ki67+	 6628 12822
1246	0	0	Ki67+	 6659 13110
1247	0	0	Ki67+	 6660 13335
1248	0	0	Ki67+	 6667 13226
1249	0	0	Ki67+	 6702 13444
1250	0	0	Ki67+	 6705 13144
1251	0	0	Ki67+	 6705 13505
1252	0	0	Ki67+	 6712 13056
1253	0	0	Ki67+	 6724 13068
1254	0	0	Ki67+	 6743 13400
1255	0	0	Ki67+	 6755 13041
1256	0	0	Ki67+	 6756 13503
1257	0	0	Ki67+	 6760 13238
1258	0	0	Ki67+	 5973 13820
1259	0	0	Ki67+	 5999 14268
1260	0	0	Ki67+	 6013 14124
1261	0	0	Ki67+	 6013 14200
1262	0	0	Ki67+	 6013 14272
1263	0	0	Ki67+	 6023 13876
1264	0	0	Ki67+	 6027 14010
1265	0	0	Ki67+	 6043 14222
1266	0	0	Ki67+	 6056 14244
1267	0	0	Ki67+	 6064 13944
1268	0	0	Ki67+	 6072 13626
1269	0	0	Ki67+	 6072 14041
1270	0	0	Ki67+	 6079 14302
1271	0	0	Ki67+	 6088 13622
1272	0	0	Ki67+	 6109 13781
1273	0	0	Ki67+	 6128 14245
1274	0	0	Ki67+	 6134 13832
1275	0	0	Ki67+	 6139 13558
1276	0	0	Ki67+	 6142 14222
1277	0	0	Ki67+	 6153 13795
1278	0	0	Ki67+	 6155 14206
1279	0	0	Ki67+	 6180 13781
1280	0	0	Ki67+	 6203 13758
1281	0	0	Ki67+	 6213 13784
1282	0	0	Ki67+	 6224 13677
1283	0	0	Ki67+	 6237 14145
1284	0	0	Ki67+	 6245 14184
1285	0	0	Ki67+	 6247 13708
1286	0	0	Ki67+	 6283 14003
1287	0	0	Ki67+	 6286 13579
1288	0	0	Ki67+	 6293 13767
1289	0	0	Ki67+	 6336 13596
1290	0	0	Ki67+	 6343 13681
1291	0	0	Ki67+	 6354 14008
1292	0	0	Ki67+	 6357 13665
1293	0	0	Ki67+	 6365 14037
1294	0	0	Ki67+	 6366 13539
1295	0	0	Ki67+	 6368 13596
1296	0	0	Ki67+	 6371 13878
1297	0	0	Ki67+	 6374 14024
1298	0	0	Ki67+	 6381 14324
1299	0	0	Ki67+	 6437 14105
1300	0	0	Ki67+	 6438 13722
1301	0	0	Ki67+	 6444 14312
1302	0	0	Ki67+	 6448 13905
1303	0	0	Ki67+	 6459 13585
1304	0	0	Ki67+	 6462 13885
1305	0	0	Ki67+	 6462 14273
1306	0	0	Ki67+	 6468 13914
1307	0	0	Ki67+	 6496 14333
1308	0	0	Ki67+	 6502 13653
1309	0	0	Ki67+	 6513 13938
1310	0	0	Ki67+	 6540 14235
1311	0	0	Ki67+	 6547 14198
1312	0	0	Ki67+	 6576 14237
1313	0	0	Ki67+	 6583 14158
1314	0	0	Ki67+	 6594 13882
1315	0	0	Ki67+	 6596 14259
1316	0	0	Ki67+	 6601 13599
1317	0	0	Ki67+	 6603 14228
1318	0	0	Ki67+	 6614 13776
1319	0	0	Ki67+	 6625 14254
1320	0	0	Ki67+	 6650 14208
1321	0	0	Ki67+	 6663 13565
1322	0	0	Ki67+	 6692 13892
1323	0	0	Ki67+	 6708 13863
1324	0	0	Ki67+	 6716 14102
1325	0	0	Ki67+	 6721 13744
1326	0	0	Ki67+	 6723 14300
1327	0	0	Ki67+	 6729 13821
1328	0	0	Ki67+	 6731 14267
1329	0	0	Ki67+	 6735 14068
1330	0	0	Ki67+	 6745 14118
1331	0	0	Ki67+	 6758 13848
1332	0	0	Ki67+	 6759 13630
1333	0	0	Ki67+	 5974 14587
1334	0	0	Ki67+	 5978 14958
1335	0	0	Ki67+	 5982 15040
1336	0	0	Ki67+	 5984 14432
1337	0	0	Ki67+	 5991 15012
1338	0	0	Ki67+	 5992 15082
1339	0	0	Ki67+	 5994 15063
1340	0	0	Ki67+	 6004 14364
1341	0	0	Ki67+	 6008 14599
1342	0	0	Ki67+	 6008 14914
1343	0	0	Ki67+	 6010 15030
1344	0	0	Ki67+	 6029 14582
1345	0	0	Ki67+	 6029 14884
1346	0	0	Ki67+	 6033 14483
1347	0	0	Ki67+	 6038 14905
1348	0	0	Ki67+	 6040 14660
1349	0	0	Ki67+	 6040 14705
1350	0	0	Ki67+	 6043 14677
1351	0	0	Ki67+	 6046 14520
1352	0	0	Ki67+	 6052 14748
1353	0	0	Ki67+	 6053 15086
1354	0	0	Ki67+	 6055 14494
1355	0	0	Ki67+	 6062 15131
1356	0	0	Ki67+	 6067 15078
1357	0	0	Ki67+	 6068 14976
1358	0	0	Ki67+	 6069 14639
1359	0	0	Ki67+	 6071 14472
1360	0	0	Ki67+	 6078 14926
1361	0	0	Ki67+	 6078 15007
1362	0	0	Ki67+	 6080 14536
1363	0	0	Ki67+	 6082 14704
1364	0	0	Ki67+	 6094 14935
1365	0	0	Ki67+	 6097 15072
1366	0	0	Ki67+	 6100 14859
1367	0	0	Ki67+	 6101 15128
1368	0	0	Ki67+	 6110 15003
1369	0	0	Ki67+	 6117 14901
1370	0	0	Ki67+	 6120 15058
1371	0	0	Ki67+	 6133 14932
1372	0	0	Ki67+	 6142 15046
1373	0	0	Ki67+	 6145 14573
1374	0	0	Ki67+	 6147 14977
1375	0	0	Ki67+	 6149 14899
1376	0	0	Ki67+	 6153 14957
1377	0	0	Ki67+	 6163 14623
1378	0	0	Ki67+	 6170 14466
1379	0	0	Ki67+	 6172 14962
1380	0	0	Ki67+	 6179 15021
1381	0	0	Ki67+	 6182 14589
1382	0	0	Ki67+	 6193 14518
1383	0	0	Ki67+	 6193 14960
1384	0	0	Ki67+	 6195 14490
1385	0	0	Ki67+	 6196 14743
1386	0	0	Ki67+	 6197 14882
1387	0	0	Ki67+	 6197 14900
1388	0	0	Ki67+	 6197 15128
1389	0	0	Ki67+	 6199 14689
1390	0	0	Ki67+	 6199 14846
1391	0	0	Ki67+	 6212 15001
1392	0	0	Ki67+	 6213 14561
1393	0	0	Ki67+	 6215 14429
1394	0	0	Ki67+	 6215 14474
1395	0	0	Ki67+	 6219 15046
1396	0	0	Ki67+	 6220 14756
1397	0	0	Ki67+	 6220 15077
1398	0	0	Ki67+	 6228 14538
1399	0	0	Ki67+	 6230 14707
1400	0	0	Ki67+	 6232 14796
1401	0	0	Ki67+	 6233 14473
1402	0	0	Ki67+	 6247 14733
1403	0	0	Ki67+	 6252 15048
1404	0	0	Ki67+	 6254 14494
1405	0	0	Ki67+	 6256 14683
1406	0	0	Ki67+	 6259 14519
1407	0	0	Ki67+	 6261 15025
1408	0	0	Ki67+	 6262 14629
1409	0	0	Ki67+	 6268 15014
1410	0	0	Ki67+	 6271 14460
1411	0	0	Ki67+	 6273 14546
1412	0	0	Ki67+	 6280 14772
1413	0	0	Ki67+	 6295 14473
1414	0	0	Ki67+	 6299 14847
1415	0	0	Ki67+	 6300 14864
1416	0	0	Ki67+	 6311 14703
1417	0	0	Ki67+	 6319 14841
1418	0	0	Ki67+	 6321 14571
1419	0	0	Ki67+	 6321 14795
1420	0	0	Ki67+	 6328 14614
1421	0	0	Ki67+	 6330 14583
1422	0	0	Ki67+	 6333 14858
1423	0	0	Ki67+	 6341 14388
1424	0	0	Ki67+	 6344 14789
1425	0	0	Ki67+	 6345 14564
1426	0	0	Ki67+	 6347 14357
1427	0	0	Ki67+	 6352 14957
1428	0	0	Ki67+	 6369 14387
1429	0	0	Ki67+	 6375 14797
1430	0	0	Ki67+	 6377 15076
1431	0	0	Ki67+	 6380 14515
1432	0	0	Ki67+	 6384 14882
1433	0	0	Ki67+	 6390 14826
1434	0	0	Ki67+	 6394 14678
1435	0	0	Ki67+	 6396 14368
1436	0	0	Ki67+	 6396 15048
1437	0	0	Ki67+	 6398 14956
1438	0	0	Ki67+	 6400 14532
1439	0	0	Ki67+	 6402 14444
1440	0	0	Ki67+	 6404 14813
1441	0	0	Ki67+	 6406 14633
1442	0	0	Ki67+	 6409 14350
1443	0	0	Ki67+	 6417 14874
1444	0	0	Ki67+	 6422 14339
1445	0	0	Ki67+	 6423 14968
1446	0	0	Ki67+	 6426 14657
1447	0	0	Ki67+	 6426 15036
1448	0	0	Ki67+	 6427 14636
1449	0	0	Ki67+	 6429 14545
1450	0	0	Ki67+	 6440 15026
1451	0	0	Ki67+	 6446 14864
1452	0	0	Ki67+	 6447 14471
1453	0	0	Ki67+	 6451 14616
1454	0	0	Ki67+	 6453 15051
1455	0	0	Ki67+	 6458 14715
1456	0	0	Ki67+	 6458 14987
1457	0	0	Ki67+	 6469 14605
1458	0	0	Ki67+	 6470 15020
1459	0	0	Ki67+	 6480 14867
1460	0	0	Ki67+	 6482 14445
1461	0	0	Ki67+	 6482 14646
1462	0	0	Ki67+	 6485 14693
1463	0	0	Ki67+	 6487 14405
1464	0	0	Ki67+	 6487 15114
1465	0	0	Ki67+	 6490 14590
1466	0	0	Ki67+	 6490 15051
1467	0	0	Ki67+	 6506 15037
1468	0	0	Ki67+	 6508 14638
1469	0	0	Ki67+	 6512 14607
1470	0	0	Ki67+	 6514 14398
1471	0	0	Ki67+	 6515 14568
1472	0	0	Ki67+	 6515 15003
1473	0	0	Ki67+	 6517 15132
1474	0	0	Ki67+	 6520 14464
1475	0	0	Ki67+	 6524 15112
1476	0	0	Ki67+	 6530 14905
1477	0	0	Ki67+	 6533 14579
1478	0	0	Ki67+	 6535 14715
1479	0	0	Ki67+	 6536 15119
1480	0	0	Ki67+	 6547 14550
1481	0	0	Ki67+	 6558 14972
1482	0	0	Ki67+	 6571 14655
1483	0	0	Ki67+	 6574 14489
1484	0	0	Ki67+	 6576 14593
1485	0	0	Ki67+	 6577 15061
1486	0	0	Ki67+	 6582 14427
1487	0	0	Ki67+	 6582 14540
1488	0	0	Ki67+	 6584 14774
1489	0	0	Ki67+	 6589 15031
1490	0	0	Ki67+	 6593 14489
1491	0	0	Ki67+	 6595 14952
1492	0	0	Ki67+	 6597 14717
1493	0	0	Ki67+	 6598 15007
1494	0	0	Ki67+	 6610 14995
1495	0	0	Ki67+	 6612 14552
1496	0	0	Ki67+	 6614 14482
1497	0	0	Ki67+	 6620 14364
1498	0	0	Ki67+	 6632 14708
1499	0	0	Ki67+	 6632 14774
1500	0	0	Ki67+	 6639 14669
1501	0	0	Ki67+	 6648 14954
1502	0	0	Ki67+	 6662 14590
1503	0	0	Ki67+	 6663 14442
1504	0	0	Ki67+	 6669 14809
1505	0	0	Ki67+	 6676 14950
1506	0	0	Ki67+	 6679 14560
1507	0	0	Ki67+	 6682 15091
1508	0	0	Ki67+	 6689 15051
1509	0	0	Ki67+	 6692 15029
1510	0	0	Ki67+	 6707 14751
1511	0	0	Ki67+	 6717 14599
1512	0	0	Ki67+	 6726 15039
1513	0	0	Ki67+	 6730 14796
1514	0	0	Ki67+	 6731 15071
1515	0	0	Ki67+	 6732 14579
1516	0	0	Ki67+	 6739 14375
1517	0	0	Ki67+	 6739 15059
1518	0	0	Ki67+	 6745 14391
1519	0	0	Ki67+	 6747 14692
1520	0	0	Ki67+	 6762 14367
1521	0	0	Ki67+	 6762 14667
1522	0	0	Ki67+	 5971 15559
1523	0	0	Ki67+	 5972 15777
1524	0	0	Ki67+	 5976 15321
1525	0	0	Ki67+	 5978 15722
1526	0	0	Ki67+	 5982 15248
1527	0	0	Ki67+	 5984 15457
1528	0	0	Ki67+	 5984 15848
1529	0	0	Ki67+	 5985 15394
1530	0	0	Ki67+	 5986 15835
1531	0	0	Ki67+	 5988 15786
1532	0	0	Ki67+	 5989 15442
1533	0	0	Ki67+	 5995 15487
1534	0	0	Ki67+	 6007 15844
1535	0	0	Ki67+	 6015 15310
1536	0	0	Ki67+	 6030 15354
1537	0	0	Ki67+	 6033 15621
1538	0	0	Ki67+	 6043 15379
1539	0	0	Ki67+	 6043 15589
1540	0	0	Ki67+	 6044 15316
1541	0	0	Ki67+	 6044 15480
1542	0	0	Ki67+	 6054 15601
1543	0	0	Ki67+	 6057 15167
1544	0	0	Ki67+	 6058 15332
1545	0	0	Ki67+	 6059 15672
1546	0	0	Ki67+	 6059 15734
1547	0	0	Ki67+	 6061 15463
1548	0	0	Ki67+	 6062 15559
1549	0	0	Ki67+	 6066 15196
1550	0	0	Ki67+	 6068 15518
1551	0	0	Ki67+	 6068 15653
1552	0	0	Ki67+	 6071 15364
1553	0	0	Ki67+	 6071 15437
1554	0	0	Ki67+	 6072 15254
1555	0	0	Ki67+	 6075 15282
1556	0	0	Ki67+	 6080 15371
1557	0	0	Ki67+	 6081 15534
1558	0	0	Ki67+	 6088 15290
1559	0	0	Ki67+	 6090 15146
1560	0	0	Ki67+	 6093 15322
1561	0	0	Ki67+	 6094 15428
1562	0	0	Ki67+	 6095 15203
1563	0	0	Ki67+	 6096 15679
1564	0	0	Ki67+	 6099 15265
1565	0	0	Ki67+	 6101 15605
1566	0	0	Ki67+	 6103 15180
1567	0	0	Ki67+	 6109 15236
1568	0	0	Ki67+	 6109 15468
1569	0	0	Ki67+	 6111 15413
1570	0	0	Ki67+	 6112 15146
1571	0	0	Ki67+	 6115 15354
1572	0	0	Ki67+	 6117 15292
1573	0	0	Ki67+	 6117 15554
1574	0	0	Ki67+	 6128 15487
1575	0	0	Ki67+	 6129 15262
1576	0	0	Ki67+	 6131 15323
1577	0	0	Ki67+	 6136 15298
1578	0	0	Ki67+	 6136 15418
1579	0	0	Ki67+	 6139 15554
1580	0	0	Ki67+	 6143 15449
1581	0	0	Ki67+	 6145 15217
1582	0	0	Ki67+	 6148 15407
1583	0	0	Ki67+	 6152 15259
1584	0	0	Ki67+	 6154 15361
1585	0	0	Ki67+	 6157 15278
1586	0	0	Ki67+	 6160 15339
1587	0	0	Ki67+	 6162 15309
1588	0	0	Ki67+	 6172 15227
1589	0	0	Ki67+	 6176 15383
1590	0	0	Ki67+	 6177 15288
1591	0	0	Ki67+	 6183 15336
1592	0	0	Ki67+	 6188 15420
1593	0	0	Ki67+	 6190 15219
1594	0	0	Ki67+	 6191 15255
1595	0	0	Ki67+	 6194 15319
1596	0	0	Ki67+	 6205 15394
1597	0	0	Ki67+	 6206 15282
1598	0	0	Ki67+	 6206 15424
1599	0	0	Ki67+	 6207 15140
1600	0	0	Ki67+	 6208 15505
1601	0	0	Ki67+	 6232 15423
1602	0	0	Ki67+	 6232 15737
1603	0	0	Ki67+	 6240 15755
1604	0	0	Ki67+	 6241 15743
1605	0	0	Ki67+	 6258 15167
1606	0	0	Ki67+	 6261 15272
1607	0	0	Ki67+	 6269 15579
1608	0	0	Ki67+	 6276 15419
1609	0	0	Ki67+	 6283 15528
1610	0	0	Ki67+	 6285 15616
1611	0	0	Ki67+	 6287 15196
1612	0	0	Ki67+	 6289 15146
1613	0	0	Ki67+	 6289 15558
1614	0	0	Ki67+	 6292 15463
1615	0	0	Ki67+	 6296 15289
1616	0	0	Ki67+	 6298 15497
1617	0	0	Ki67+	 6303 15523
1618	0	0	Ki67+	 6307 15268
1619	0	0	Ki67+	 6313 15393
1620	0	0	Ki67+	 6314 15546
1621	0	0	Ki67+	 6325 15310
1622	0	0	Ki67+	 6334 15174
1623	0	0	Ki67+	 6338 15153
1624	0	0	Ki67+	 6338 15241
1625	0	0	Ki67+	 6339 15653
1626	0	0	Ki67+	 6340 15576
1627	0	0	Ki67+	 6342 15557
1628	0	0	Ki67+	 6346 15349
1629	0	0	Ki67+	 6348 15277
1630	0	0	Ki67+	 6348 15532
1631	0	0	Ki67+	 6354 15193
1632	0	0	Ki67+	 6355 15408
1633	0	0	Ki67+	 6356 15255
1634	0	0	Ki67+	 6358 15241
1635	0	0	Ki67+	 6359 15520
1636	0	0	Ki67+	 6362 15328
1637	0	0	Ki67+	 6365 15477
1638	0	0	Ki67+	 6366 15285
1639	0	0	Ki67+	 6369 15369
1640	0	0	Ki67+	 6369 15530
1641	0	0	Ki67+	 6374 15309
1642	0	0	Ki67+	 6376 15574
1643	0	0	Ki67+	 6380 15407
1644	0	0	Ki67+	 6383 15248
1645	0	0	Ki67+	 6386 15495
1646	0	0	Ki67+	 6391 15201
1647	0	0	Ki67+	 6397 15228
1648	0	0	Ki67+	 6397 15371
1649	0	0	Ki67+	 6398 15144
1650	0	0	Ki67+	 6403 15548
1651	0	0	Ki67+	 6410 15174
1652	0	0	Ki67+	 6420 15378
1653	0	0	Ki67+	 6431 15270
1654	0	0	Ki67+	 6436 15249
1655	0	0	Ki67+	 6436 15482
1656	0	0	Ki67+	 6454 15229
1657	0	0	Ki67+	 6459 15563
1658	0	0	Ki67+	 6478 15616
1659	0	0	Ki67+	 6479 15687
1660	0	0	Ki67+	 6495 15139
1661	0	0	Ki67+	 6496 15663
1662	0	0	Ki67+	 6501 15839
1663	0	0	Ki67+	 6515 15270
1664	0	0	Ki67+	 6517 15622
1665	0	0	Ki67+	 6519 15584
1666	0	0	Ki67+	 6529 15498
1667	0	0	Ki67+	 6534 15687
1668	0	0	Ki67+	 6535 15234
1669	0	0	Ki67+	 6536 15208
1670	0	0	Ki67+	 6544 15659
1671	0	0	Ki67+	 6547 15209
1672	0	0	Ki67+	 6548 15265
1673	0	0	Ki67+	 6552 15366
1674	0	0	Ki67+	 6555 15225
1675	0	0	Ki67+	 6558 15421
1676	0	0	Ki67+	 6559 15689
1677	0	0	Ki67+	 6563 15606
1678	0	0	Ki67+	 6565 15500
1679	0	0	Ki67+	 6569 15670
1680	0	0	Ki67+	 6571 15235
1681	0	0	Ki67+	 6576 15275
1682	0	0	Ki67+	 6576 15480
1683	0	0	Ki67+	 6580 15520
1684	0	0	Ki67+	 6581 15357
1685	0	0	Ki67+	 6581 15693
1686	0	0	Ki67+	 6582 15223
1687	0	0	Ki67+	 6585 15331
1688	0	0	Ki67+	 6588 15309
1689	0	0	Ki67+	 6591 15453
1690	0	0	Ki67+	 6592 15386
1691	0	0	Ki67+	 6596 15771
1692	0	0	Ki67+	 6598 15232
1693	0	0	Ki67+	 6599 15494
1694	0	0	Ki67+	 6600 15591
1695	0	0	Ki67+	 6601 15162
1696	0	0	Ki67+	 6603 15353
1697	0	0	Ki67+	 6604 15428
1698	0	0	Ki67+	 6610 15336
1699	0	0	Ki67+	 6613 15214
1700	0	0	Ki67+	 6613 15876
1701	0	0	Ki67+	 6620 15294
1702	0	0	Ki67+	 6623 15242
1703	0	0	Ki67+	 6626 15746
1704	0	0	Ki67+	 6628 15637
1705	0	0	Ki67+	 6630 15462
1706	0	0	Ki67+	 6631 15393
1707	0	0	Ki67+	 6633 15187
1708	0	0	Ki67+	 6634 15154
1709	0	0	Ki67+	 6637 15665
1710	0	0	Ki67+	 6641 15222
1711	0	0	Ki67+	 6641 15428
1712	0	0	Ki67+	 6641 15703
1713	0	0	Ki67+	 6643 15351
1714	0	0	Ki67+	 6648 15537
1715	0	0	Ki67+	 6653 15501
1716	0	0	Ki67+	 6654 15744
1717	0	0	Ki67+	 6654 15882
1718	0	0	Ki67+	 6655 15373
1719	0	0	Ki67+	 6655 15465
1720	0	0	Ki67+	 6656 15296
1721	0	0	Ki67+	 6669 15336
1722	0	0	Ki67+	 6674 15705
1723	0	0	Ki67+	 6674 15784
1724	0	0	Ki67+	 6688 15212
1725	0	0	Ki67+	 6689 15889
1726	0	0	Ki67+	 6694 15751
1727	0	0	Ki67+	 6696 15304
1728	0	0	Ki67+	 6701 15690
1729	0	0	Ki67+	 6703 15233
1730	0	0	Ki67+	 6706 15389
1731	0	0	Ki67+	 6721 15138
1732	0	0	Ki67+	 6724 15850
1733	0	0	Ki67+	 6733 15686
1734	0	0	Ki67+	 6747 15654
1735	0	0	Ki67+	 6747 15846
1736	0	0	Ki67+	 6754 15243
1737	0	0	Ki67+	 6756 15886
1738	0	0	Ki67+	 6765 15566
1739	0	0	Ki67+	 6766 15678
1740	0	0	Ki67+	 5980 16682
1741	0	0	Ki67+	 5993 15944
1742	0	0	Ki67+	 5994 16687
1743	0	0	Ki67+	 5997 16114
1744	0	0	Ki67+	 6014 16394
1745	0	0	Ki67+	 6043 16717
1746	0	0	Ki67+	 6130 16420
1747	0	0	Ki67+	 6142 16417
1748	0	0	Ki67+	 6201 16480
1749	0	0	Ki67+	 6219 16641
1750	0	0	Ki67+	 6221 16491
1751	0	0	Ki67+	 6232 16054
1752	0	0	Ki67+	 6236 16153
1753	0	0	Ki67+	 6262 16047
1754	0	0	Ki67+	 6306 16691
1755	0	0	Ki67+	 6334 16080
1756	0	0	Ki67+	 6354 16513
1757	0	0	Ki67+	 6483 16646
1758	0	0	Ki67+	 6495 16427
1759	0	0	Ki67+	 6560 16417
1760	0	0	Ki67+	 6653 16565
1761	0	0	Ki67+	 6654 16045
1762	0	0	Ki67+	 6670 16661
1763	0	0	Ki67+	 6676 15999
1764	0	0	Ki67+	 6704 16139
1765	0	0	Ki67+	 6731 15944
1766	0	0	Ki67+	 6747 16402
1767	0	0	Ki67+	 6751 16344
1768	0	0	Ki67+	 6756 15963
1769	0	0	Ki67+	 6757 16018
1770	0	0	Ki67+	 6763 16045
1771	0	0	Ki67+	 5972 17292
1772	0	0	Ki67+	 6009 17339
1773	0	0	Ki67+	 6055 17203
1774	0	0	Ki67+	 6078 17225
1775	0	0	Ki67+	 6122 17221
1776	0	0	Ki67+	 6159 17251
1777	0	0	Ki67+	 6261 17480
1778	0	0	Ki67+	 6327 17251
1779	0	0	Ki67+	 6327 17508
1780	0	0	Ki67+	 6355 17033
1781	0	0	Ki67+	 6375 16892
1782	0	0	Ki67+	 6429 16894
1783	0	0	Ki67+	 6471 16737
1784	0	0	Ki67+	 6495 16775
1785	0	0	Ki67+	 6498 17101
1786	0	0	Ki67+	 6513 16759
1787	0	0	Ki67+	 6534 17445
1788	0	0	Ki67+	 6550 16836
1789	0	0	Ki67+	 6551 16899
1790	0	0	Ki67+	 6592 16801
1791	0	0	Ki67+	 6598 17476
1792	0	0	Ki67+	 6615 17033
1793	0	0	Ki67+	 6624 16962
1794	0	0	Ki67+	 6728 17270
1795	0	0	Ki67+	 6067 17555
1796	0	0	Ki67+	 6363 17539
1797	0	0	Ki67+	 6406 17552
1798	0	0	Ki67+	 6435 17576
1799	0	0	Ki67+	 6556 17591
1800	0	0	Ki67+	 6797 13085
1801	0	0	Ki67+	 6801 12855
1802	0	0	Ki67+	 6807 13055
1803	0	0	Ki67+	 6812 13261
1804	0	0	Ki67+	 6813 12999
1805	0	0	Ki67+	 6817 12899
1806	0	0	Ki67+	 6817 13024
1807	0	0	Ki67+	 6821 13036
1808	0	0	Ki67+	 6825 13185
1809	0	0	Ki67+	 6826 12778
1810	0	0	Ki67+	 6831 13142
1811	0	0	Ki67+	 6833 13286
1812	0	0	Ki67+	 6838 13255
1813	0	0	Ki67+	 6846 12786
1814	0	0	Ki67+	 6848 13209
1815	0	0	Ki67+	 6850 13023
1816	0	0	Ki67+	 6863 12722
1817	0	0	Ki67+	 6866 12839
1818	0	0	Ki67+	 6867 13270
1819	0	0	Ki67+	 6870 13258
1820	0	0	Ki67+	 6871 13183
1821	0	0	Ki67+	 6881 12845
1822	0	0	Ki67+	 6889 12725
1823	0	0	Ki67+	 6906 13194
1824	0	0	Ki67+	 6916 12686
1825	0	0	Ki67+	 6917 13152
1826	0	0	Ki67+	 6926 12821
1827	0	0	Ki67+	 6927 13109
1828	0	0	Ki67+	 6937 12792
1829	0	0	Ki67+	 6940 12803
1830	0	0	Ki67+	 6943 12826
1831	0	0	Ki67+	 6943 13007
1832	0	0	Ki67+	 6944 13119
1833	0	0	Ki67+	 6947 12702
1834	0	0	Ki67+	 6948 12746
1835	0	0	Ki67+	 6948 12980
1836	0	0	Ki67+	 6957 12933
1837	0	0	Ki67+	 6959 13257
1838	0	0	Ki67+	 6961 12856
1839	0	0	Ki67+	 6968 13099
1840	0	0	Ki67+	 6970 13292
1841	0	0	Ki67+	 6986 13247
1842	0	0	Ki67+	 6986 13291
1843	0	0	Ki67+	 6989 13152
1844	0	0	Ki67+	 6991 13004
1845	0	0	Ki67+	 6996 12783
1846	0	0	Ki67+	 7002 13303
1847	0	0	Ki67+	 7009 12779
1848	0	0	Ki67+	 7018 12987
1849	0	0	Ki67+	 7019 12913
1850	0	0	Ki67+	 7021 13046
1851	0	0	Ki67+	 7022 13259
1852	0	0	Ki67+	 7029 13167
1853	0	0	Ki67+	 7029 13267
1854	0	0	Ki67+	 7031 12978
1855	0	0	Ki67+	 7032 13058
1856	0	0	Ki67+	 7036 12661
1857	0	0	Ki67+	 7036 13191
1858	0	0	Ki67+	 7051 12936
1859	0	0	Ki67+	 7052 13007
1860	0	0	Ki67+	 7052 13171
1861	0	0	Ki67+	 7063 13277
1862	0	0	Ki67+	 7072 12845
1863	0	0	Ki67+	 7077 13128
1864	0	0	Ki67+	 7079 13230
1865	0	0	Ki67+	 7081 13300
1866	0	0	Ki67+	 7087 13285
1867	0	0	Ki67+	 7103 12967
1868	0	0	Ki67+	 7105 13058
1869	0	0	Ki67+	 7107 13269
1870	0	0	Ki67+	 7117 12792
1871	0	0	Ki67+	 7117 13272
1872	0	0	Ki67+	 7124 13157
1873	0	0	Ki67+	 7126 13306
1874	0	0	Ki67+	 7127 13070
1875	0	0	Ki67+	 7133 13267
1876	0	0	Ki67+	 7141 12888
1877	0	0	Ki67+	 7155 13104
1878	0	0	Ki67+	 7159 13277
1879	0	0	Ki67+	 7169 13180
1880	0	0	Ki67+	 7171 12928
1881	0	0	Ki67+	 7184 12887
1882	0	0	Ki67+	 7184 13188
1883	0	0	Ki67+	 7192 13281
1884	0	0	Ki67+	 7193 12579
1885	0	0	Ki67+	 7194 13238
1886	0	0	Ki67+	 7198 13307
1887	0	0	Ki67+	 7207 13167
1888	0	0	Ki67+	 7208 13028
1889	0	0	Ki67+	 7212 13281
1890	0	0	Ki67+	 7219 13245
1891	0	0	Ki67+	 7226 12660
1892	0	0	Ki67+	 7230 12573
1893	0	0	Ki67+	 7238 13131
1894	0	0	Ki67+	 7261 13301
1895	0	0	Ki67+	 7262 13125
1896	0	0	Ki67+	 7263 12856
1897	0	0	Ki67+	 7271 12996
1898	0	0	Ki67+	 7272 13163
1899	0	0	Ki67+	 7275 13102
1900	0	0	Ki67+	 7276 13189
1901	0	0	Ki67+	 7285 13283
1902	0	0	Ki67+	 7289 13035
1903	0	0	Ki67+	 7294 13308
1904	0	0	Ki67+	 7303 13213
1905	0	0	Ki67+	 7304 13096
1906	0	0	Ki67+	 7308 12839
1907	0	0	Ki67+	 7316 13047
1908	0	0	Ki67+	 7321 13272
1909	0	0	Ki67+	 7324 13101
1910	0	0	Ki67+	 7329 12943
1911	0	0	Ki67+	 7333 13066
1912	0	0	Ki67+	 7338 12696
1913	0	0	Ki67+	 7341 13114
1914	0	0	Ki67+	 7342 13307
1915	0	0	Ki67+	 7344 13142
1916	0	0	Ki67+	 7358 13032
1917	0	0	Ki67+	 7359 13190
1918	0	0	Ki67+	 7364 13002
1919	0	0	Ki67+	 7366 13311
1920	0	0	Ki67+	 7371 13222
1921	0	0	Ki67+	 7374 12797
1922	0	0	Ki67+	 7380 13243
1923	0	0	Ki67+	 7382 12596
1924	0	0	Ki67+	 7382 12866
1925	0	0	Ki67+	 7386 13175
1926	0	0	Ki67+	 7392 12754
1927	0	0	Ki67+	 7392 13112
1928	0	0	Ki67+	 7399 13145
1929	0	0	Ki67+	 7401 12579
1930	0	0	Ki67+	 7401 13160
1931	0	0	Ki67+	 7401 13200
1932	0	0	Ki67+	 7405 13084
1933	0	0	Ki67+	 7405 13304
1934	0	0	Ki67+	 7407 12590
1935	0	0	Ki67+	 7408 12717
1936	0	0	Ki67+	 7408 12804
1937	0	0	Ki67+	 7429 13148
1938	0	0	Ki67+	 7431 13000
1939	0	0	Ki67+	 7434 12792
1940	0	0	Ki67+	 7438 12825
1941	0	0	Ki67+	 7450 13202
1942	0	0	Ki67+	 7452 12973
1943	0	0	Ki67+	 7455 12518
1944	0	0	Ki67+	 7456 13179
1945	0	0	Ki67+	 7472 12915
1946	0	0	Ki67+	 7473 12542
1947	0	0	Ki67+	 7474 12686
1948	0	0	Ki67+	 7478 13023
1949	0	0	Ki67+	 7482 13088
1950	0	0	Ki67+	 7483 12558
1951	0	0	Ki67+	 7495 13288
1952	0	0	Ki67+	 7498 13043
1953	0	0	Ki67+	 7499 13233
1954	0	0	Ki67+	 7500 13206
1955	0	0	Ki67+	 7505 12625
1956	0	0	Ki67+	 7509 12999
1957	0	0	Ki67+	 7518 13056
1958	0	0	Ki67+	 7519 12551
1959	0	0	Ki67+	 7526 12520
1960	0	0	Ki67+	 7527 12655
1961	0	0	Ki67+	 7527 12998
1962	0	0	Ki67+	 7529 12977
1963	0	0	Ki67+	 7532 13185
1964	0	0	Ki67+	 7541 12711
1965	0	0	Ki67+	 7545 13132
1966	0	0	Ki67+	 7551 12661
1967	0	0	Ki67+	 7552 13109
1968	0	0	Ki67+	 7554 12736
1969	0	0	Ki67+	 7554 12872
1970	0	0	Ki67+	 7565 13285
1971	0	0	Ki67+	 7567 12610
1972	0	0	Ki67+	 7567 12938
1973	0	0	Ki67+	 6769 13456
1974	0	0	Ki67+	 6776 13608
1975	0	0	Ki67+	 6792 13496
1976	0	0	Ki67+	 6803 14075
1977	0	0	Ki67+	 6812 13803
1978	0	0	Ki67+	 6816 13380
1979	0	0	Ki67+	 6816 13690
1980	0	0	Ki67+	 6824 13405
1981	0	0	Ki67+	 6832 14039
1982	0	0	Ki67+	 6834 13578
1983	0	0	Ki67+	 6837 13354
1984	0	0	Ki67+	 6840 13656
1985	0	0	Ki67+	 6841 13469
1986	0	0	Ki67+	 6842 13977
1987	0	0	Ki67+	 6849 13443
1988	0	0	Ki67+	 6854 13822
1989	0	0	Ki67+	 6859 13796
1990	0	0	Ki67+	 6861 13429
1991	0	0	Ki67+	 6863 14099
1992	0	0	Ki67+	 6872 13326
1993	0	0	Ki67+	 6880 13470
1994	0	0	Ki67+	 6882 13359
1995	0	0	Ki67+	 6885 14022
1996	0	0	Ki67+	 6901 13402
1997	0	0	Ki67+	 6905 13847
1998	0	0	Ki67+	 6905 13974
1999	0	0	Ki67+	 6910 13387
2000	0	0	Ki67+	 6910 13458
2001	0	0	Ki67+	 6914 14088
2002	0	0	Ki67+	 6915 13340
2003	0	0	Ki67+	 6926 13840
2004	0	0	Ki67+	 6928 14029
2005	0	0	Ki67+	 6929 13957
2006	0	0	Ki67+	 6936 14066
2007	0	0	Ki67+	 6949 13418
2008	0	0	Ki67+	 6949 13447
2009	0	0	Ki67+	 6963 13409
2010	0	0	Ki67+	 6975 13429
2011	0	0	Ki67+	 6976 13936
2012	0	0	Ki67+	 6978 13376
2013	0	0	Ki67+	 6980 14031
2014	0	0	Ki67+	 6981 13447
2015	0	0	Ki67+	 6984 13351
2016	0	0	Ki67+	 6987 13328
2017	0	0	Ki67+	 6988 14001
2018	0	0	Ki67+	 7001 13495
2019	0	0	Ki67+	 7002 13377
2020	0	0	Ki67+	 7002 14096
2021	0	0	Ki67+	 7009 13435
2022	0	0	Ki67+	 7012 13511
2023	0	0	Ki67+	 7014 13629
2024	0	0	Ki67+	 7021 14061
2025	0	0	Ki67+	 7030 13970
2026	0	0	Ki67+	 7031 14084
2027	0	0	Ki67+	 7032 13345
2028	0	0	Ki67+	 7033 14109
2029	0	0	Ki67+	 7039 13441
2030	0	0	Ki67+	 7047 14060
2031	0	0	Ki67+	 7049 13748
2032	0	0	Ki67+	 7058 13384
2033	0	0	Ki67+	 7058 13895
2034	0	0	Ki67+	 7064 13355
2035	0	0	Ki67+	 7067 13749
2036	0	0	Ki67+	 7067 13876
2037	0	0	Ki67+	 7068 13935
2038	0	0	Ki67+	 7071 13432
2039	0	0	Ki67+	 7073 13452
2040	0	0	Ki67+	 7076 13507
2041	0	0	Ki67+	 7086 13360
2042	0	0	Ki67+	 7095 13402
2043	0	0	Ki67+	 7096 13743
2044	0	0	Ki67+	 7106 13357
2045	0	0	Ki67+	 7106 13892
2046	0	0	Ki67+	 7109 13315
2047	0	0	Ki67+	 7109 13454
2048	0	0	Ki67+	 7110 13422
2049	0	0	Ki67+	 7115 13576
2050	0	0	Ki67+	 7117 14028
2051	0	0	Ki67+	 7119 13979
2052	0	0	Ki67+	 7119 14100
2053	0	0	Ki67+	 7125 13447
2054	0	0	Ki67+	 7130 13387
2055	0	0	Ki67+	 7132 13352
2056	0	0	Ki67+	 7138 14080
2057	0	0	Ki67+	 7140 13321
2058	0	0	Ki67+	 7152 13964
2059	0	0	Ki67+	 7154 14010
2060	0	0	Ki67+	 7162 13957
2061	0	0	Ki67+	 7164 13361
2062	0	0	Ki67+	 7171 14073
2063	0	0	Ki67+	 7172 13380
2064	0	0	Ki67+	 7178 13824
2065	0	0	Ki67+	 7188 13354
2066	0	0	Ki67+	 7193 13392
2067	0	0	Ki67+	 7195 13722
2068	0	0	Ki67+	 7197 13495
2069	0	0	Ki67+	 7200 14079
2070	0	0	Ki67+	 7215 13944
2071	0	0	Ki67+	 7216 13336
2072	0	0	Ki67+	 7229 13986
2073	0	0	Ki67+	 7239 14018
2074	0	0	Ki67+	 7249 13947
2075	0	0	Ki67+	 7254 14007
2076	0	0	Ki67+	 7273 13346
2077	0	0	Ki67+	 7273 13975
2078	0	0	Ki67+	 7275 13370
2079	0	0	Ki67+	 7277 13467
2080	0	0	Ki67+	 7284 13888
2081	0	0	Ki67+	 7290 13387
2082	0	0	Ki67+	 7292 13349
2083	0	0	Ki67+	 7302 13433
2084	0	0	Ki67+	 7308 13323
2085	0	0	Ki67+	 7328 13674
2086	0	0	Ki67+	 7332 13417
2087	0	0	Ki67+	 7337 13375
2088	0	0	Ki67+	 7346 13332
2089	0	0	Ki67+	 7347 13795
2090	0	0	Ki67+	 7354 14067
2091	0	0	Ki67+	 7355 13342
2092	0	0	Ki67+	 7355 13831
2093	0	0	Ki67+	 7366 13779
2094	0	0	Ki67+	 7373 14109
2095	0	0	Ki67+	 7377 13811
2096	0	0	Ki67+	 7379 13754
2097	0	0	Ki67+	 7383 13343
2098	0	0	Ki67+	 7383 13908
2099	0	0	Ki67+	 7383 13954
2100	0	0	Ki67+	 7386 14024
2101	0	0	Ki67+	 7394 13770
2102	0	0	Ki67+	 7399 13927
2103	0	0	Ki67+	 7400 13334
2104	0	0	Ki67+	 7409 13431
2105	0	0	Ki67+	 7412 13927
2106	0	0	Ki67+	 7418 13804
2107	0	0	Ki67+	 7418 13953
2108	0	0	Ki67+	 7421 14008
2109	0	0	Ki67+	 7424 13922
2110	0	0	Ki67+	 7425 13735
2111	0	0	Ki67+	 7435 13663
2112	0	0	Ki67+	 7437 13790
2113	0	0	Ki67+	 7442 13726
2114	0	0	Ki67+	 7455 13416
2115	0	0	Ki67+	 7455 13943
2116	0	0	Ki67+	 7459 14011
2117	0	0	Ki67+	 7465 13862
2118	0	0	Ki67+	 7470 13631
2119	0	0	Ki67+	 7470 13745
2120	0	0	Ki67+	 7471 13408
2121	0	0	Ki67+	 7475 13895
2122	0	0	Ki67+	 7476 13333
2123	0	0	Ki67+	 7484 14038
2124	0	0	Ki67+	 7489 13725
2125	0	0	Ki67+	 7490 13695
2126	0	0	Ki67+	 7492 14001
2127	0	0	Ki67+	 7498 13335
2128	0	0	Ki67+	 7513 13976
2129	0	0	Ki67+	 7516 14078
2130	0	0	Ki67+	 7520 13746
2131	0	0	Ki67+	 7527 14104
2132	0	0	Ki67+	 7529 13321
2133	0	0	Ki67+	 7530 13816
2134	0	0	Ki67+	 7531 13950
2135	0	0	Ki67+	 7532 14080
2136	0	0	Ki67+	 7534 13778
2137	0	0	Ki67+	 7538 13797
2138	0	0	Ki67+	 7543 13717
2139	0	0	Ki67+	 7546 13744
2140	0	0	Ki67+	 7547 13688
2141	0	0	Ki67+	 7551 13652
2142	0	0	Ki67+	 7554 13801
2143	0	0	Ki67+	 7560 13673
2144	0	0	Ki67+	 7561 13763
2145	0	0	Ki67+	 7561 13864
2146	0	0	Ki67+	 6771 14686
2147	0	0	Ki67+	 6782 14415
2148	0	0	Ki67+	 6785 14357
2149	0	0	Ki67+	 6800 14247
2150	0	0	Ki67+	 6807 14486
2151	0	0	Ki67+	 6824 14450
2152	0	0	Ki67+	 6848 14771
2153	0	0	Ki67+	 6851 14287
2154	0	0	Ki67+	 6854 14555
2155	0	0	Ki67+	 6867 14487
2156	0	0	Ki67+	 6875 14398
2157	0	0	Ki67+	 6881 14275
2158	0	0	Ki67+	 6886 14207
2159	0	0	Ki67+	 6894 14364
2160	0	0	Ki67+	 6896 14115
2161	0	0	Ki67+	 6904 14553
2162	0	0	Ki67+	 6911 14173
2163	0	0	Ki67+	 6917 14210
2164	0	0	Ki67+	 6925 14575
2165	0	0	Ki67+	 6931 14284
2166	0	0	Ki67+	 6937 14155
2167	0	0	Ki67+	 6944 14746
2168	0	0	Ki67+	 6946 14652
2169	0	0	Ki67+	 6951 14443
2170	0	0	Ki67+	 6967 14709
2171	0	0	Ki67+	 6968 14144
2172	0	0	Ki67+	 6975 14440
2173	0	0	Ki67+	 6980 14219
2174	0	0	Ki67+	 6981 14140
2175	0	0	Ki67+	 6985 14579
2176	0	0	Ki67+	 6989 14247
2177	0	0	Ki67+	 6996 14207
2178	0	0	Ki67+	 7004 14399
2179	0	0	Ki67+	 7018 14670
2180	0	0	Ki67+	 7021 14362
2181	0	0	Ki67+	 7027 14253
2182	0	0	Ki67+	 7030 14196
2183	0	0	Ki67+	 7035 14398
2184	0	0	Ki67+	 7039 14228
2185	0	0	Ki67+	 7039 14370
2186	0	0	Ki67+	 7045 14738
2187	0	0	Ki67+	 7047 14247
2188	0	0	Ki67+	 7051 14398
2189	0	0	Ki67+	 7058 14122
2190	0	0	Ki67+	 7060 14814
2191	0	0	Ki67+	 7066 14384
2192	0	0	Ki67+	 7067 14155
2193	0	0	Ki67+	 7076 14344
2194	0	0	Ki67+	 7089 14613
2195	0	0	Ki67+	 7093 14256
2196	0	0	Ki67+	 7098 14572
2197	0	0	Ki67+	 7100 14386
2198	0	0	Ki67+	 7107 14217
2199	0	0	Ki67+	 7108 14136
2200	0	0	Ki67+	 7110 14358
2201	0	0	Ki67+	 7117 14259
2202	0	0	Ki67+	 7142 14758
2203	0	0	Ki67+	 7144 14214
2204	0	0	Ki67+	 7146 14113
2205	0	0	Ki67+	 7152 14366
2206	0	0	Ki67+	 7153 14194
2207	0	0	Ki67+	 7154 14614
2208	0	0	Ki67+	 7158 14523
2209	0	0	Ki67+	 7162 14552
2210	0	0	Ki67+	 7163 14493
2211	0	0	Ki67+	 7170 14295
2212	0	0	Ki67+	 7176 14844
2213	0	0	Ki67+	 7181 14149
2214	0	0	Ki67+	 7191 14296
2215	0	0	Ki67+	 7195 14167
2216	0	0	Ki67+	 7204 14133
2217	0	0	Ki67+	 7209 14624
2218	0	0	Ki67+	 7211 14425
2219	0	0	Ki67+	 7224 14121
2220	0	0	Ki67+	 7227 14228
2221	0	0	Ki67+	 7230 14614
2222	0	0	Ki67+	 7231 14739
2223	0	0	Ki67+	 7250 14291
2224	0	0	Ki67+	 7256 14583
2225	0	0	Ki67+	 7263 14560
2226	0	0	Ki67+	 7265 14238
2227	0	0	Ki67+	 7266 14366
2228	0	0	Ki67+	 7270 14589
2229	0	0	Ki67+	 7271 14402
2230	0	0	Ki67+	 7279 14208
2231	0	0	Ki67+	 7284 14812
2232	0	0	Ki67+	 7285 14407
2233	0	0	Ki67+	 7294 14120
2234	0	0	Ki67+	 7295 14138
2235	0	0	Ki67+	 7297 14808
2236	0	0	Ki67+	 7297 14906
2237	0	0	Ki67+	 7298 14483
2238	0	0	Ki67+	 7303 14775
2239	0	0	Ki67+	 7325 14451
2240	0	0	Ki67+	 7333 14347
2241	0	0	Ki67+	 7339 14574
2242	0	0	Ki67+	 7340 14685
2243	0	0	Ki67+	 7355 14463
2244	0	0	Ki67+	 7363 14446
2245	0	0	Ki67+	 7365 14133
2246	0	0	Ki67+	 7374 14265
2247	0	0	Ki67+	 7375 14131
2248	0	0	Ki67+	 7376 14576
2249	0	0	Ki67+	 7385 14214
2250	0	0	Ki67+	 7386 14731
2251	0	0	Ki67+	 7392 14824
2252	0	0	Ki67+	 7395 14757
2253	0	0	Ki67+	 7401 14541
2254	0	0	Ki67+	 7404 14706
2255	0	0	Ki67+	 7406 14193
2256	0	0	Ki67+	 7415 14601
2257	0	0	Ki67+	 7419 14453
2258	0	0	Ki67+	 7423 14361
2259	0	0	Ki67+	 7426 14176
2260	0	0	Ki67+	 7446 14475
2261	0	0	Ki67+	 7449 14718
2262	0	0	Ki67+	 7450 14578
2263	0	0	Ki67+	 7450 14700
2264	0	0	Ki67+	 7452 14656
2265	0	0	Ki67+	 7468 14907
2266	0	0	Ki67+	 7469 14212
2267	0	0	Ki67+	 7478 14129
2268	0	0	Ki67+	 7478 14489
2269	0	0	Ki67+	 7481 14361
2270	0	0	Ki67+	 7485 14869
2271	0	0	Ki67+	 7489 14199
2272	0	0	Ki67+	 7491 14790
2273	0	0	Ki67+	 7497 14863
2274	0	0	Ki67+	 7499 14271
2275	0	0	Ki67+	 7505 14682
2276	0	0	Ki67+	 7516 14221
2277	0	0	Ki67+	 7518 14655
2278	0	0	Ki67+	 7520 14634
2279	0	0	Ki67+	 7525 14263
2280	0	0	Ki67+	 7528 14284
2281	0	0	Ki67+	 7530 14403
2282	0	0	Ki67+	 7541 14591
2283	0	0	Ki67+	 7542 14336
2284	0	0	Ki67+	 7544 14194
2285	0	0	Ki67+	 7544 14551
2286	0	0	Ki67+	 7547 14456
2287	0	0	Ki67+	 7548 14389
2288	0	0	Ki67+	 7551 14610
2289	0	0	Ki67+	 7556 14480
2290	0	0	Ki67+	 7565 14419
2291	0	0	Ki67+	 6769 15015
2292	0	0	Ki67+	 6772 15336
2293	0	0	Ki67+	 6774 15201
2294	0	0	Ki67+	 6783 15165
2295	0	0	Ki67+	 6783 15546
2296	0	0	Ki67+	 6785 15619
2297	0	0	Ki67+	 6792 15031
2298	0	0	Ki67+	 6792 15371
2299	0	0	Ki67+	 6794 15695
2300	0	0	Ki67+	 6800 15322
2301	0	0	Ki67+	 6808 15167
2302	0	0	Ki67+	 6809 15244
2303	0	0	Ki67+	 6814 15349
2304	0	0	Ki67+	 6814 15552
2305	0	0	Ki67+	 6815 15259
2306	0	0	Ki67+	 6818 15369
2307	0	0	Ki67+	 6819 15634
2308	0	0	Ki67+	 6830 15077
2309	0	0	Ki67+	 6830 15321
2310	0	0	Ki67+	 6836 15289
2311	0	0	Ki67+	 6840 15255
2312	0	0	Ki67+	 6844 15351
2313	0	0	Ki67+	 6848 15590
2314	0	0	Ki67+	 6849 15561
2315	0	0	Ki67+	 6850 15126
2316	0	0	Ki67+	 6852 15608
2317	0	0	Ki67+	 6853 15447
2318	0	0	Ki67+	 6861 15643
2319	0	0	Ki67+	 6872 15180
2320	0	0	Ki67+	 6877 15633
2321	0	0	Ki67+	 6879 15609
2322	0	0	Ki67+	 6882 15473
2323	0	0	Ki67+	 6883 15199
2324	0	0	Ki67+	 6885 15552
2325	0	0	Ki67+	 6892 15492
2326	0	0	Ki67+	 6893 15338
2327	0	0	Ki67+	 6893 15593
2328	0	0	Ki67+	 6895 15512
2329	0	0	Ki67+	 6897 15310
2330	0	0	Ki67+	 6901 15171
2331	0	0	Ki67+	 6906 15209
2332	0	0	Ki67+	 6918 15585
2333	0	0	Ki67+	 6930 15157
2334	0	0	Ki67+	 6938 15056
2335	0	0	Ki67+	 6942 15116
2336	0	0	Ki67+	 6951 15335
2337	0	0	Ki67+	 6952 15526
2338	0	0	Ki67+	 6955 15543
2339	0	0	Ki67+	 6958 15300
2340	0	0	Ki67+	 6974 15281
2341	0	0	Ki67+	 6974 15519
2342	0	0	Ki67+	 6978 15330
2343	0	0	Ki67+	 6983 14995
2344	0	0	Ki67+	 6983 15303
2345	0	0	Ki67+	 6991 15218
2346	0	0	Ki67+	 6991 15496
2347	0	0	Ki67+	 6993 15548
2348	0	0	Ki67+	 6996 15143
2349	0	0	Ki67+	 7001 15266
2350	0	0	Ki67+	 7007 15468
2351	0	0	Ki67+	 7010 15325
2352	0	0	Ki67+	 7012 15291
2353	0	0	Ki67+	 7013 15455
2354	0	0	Ki67+	 7015 15242
2355	0	0	Ki67+	 7021 15498
2356	0	0	Ki67+	 7022 15304
2357	0	0	Ki67+	 7027 15283
2358	0	0	Ki67+	 7033 15231
2359	0	0	Ki67+	 7047 15564
2360	0	0	Ki67+	 7049 15148
2361	0	0	Ki67+	 7050 15198
2362	0	0	Ki67+	 7056 15536
2363	0	0	Ki67+	 7063 14926
2364	0	0	Ki67+	 7067 15379
2365	0	0	Ki67+	 7068 15454
2366	0	0	Ki67+	 7070 15320
2367	0	0	Ki67+	 7071 15231
2368	0	0	Ki67+	 7083 15069
2369	0	0	Ki67+	 7088 15422
2370	0	0	Ki67+	 7089 14973
2371	0	0	Ki67+	 7092 15359
2372	0	0	Ki67+	 7099 15581
2373	0	0	Ki67+	 7102 15507
2374	0	0	Ki67+	 7106 15488
2375	0	0	Ki67+	 7109 15395
2376	0	0	Ki67+	 7130 15274
2377	0	0	Ki67+	 7132 15200
2378	0	0	Ki67+	 7132 15483
2379	0	0	Ki67+	 7133 15363
2380	0	0	Ki67+	 7133 15440
2381	0	0	Ki67+	 7136 15466
2382	0	0	Ki67+	 7142 15116
2383	0	0	Ki67+	 7150 15186
2384	0	0	Ki67+	 7159 15255
2385	0	0	Ki67+	 7162 15163
2386	0	0	Ki67+	 7171 15542
2387	0	0	Ki67+	 7179 15451
2388	0	0	Ki67+	 7184 15616
2389	0	0	Ki67+	 7199 15449
2390	0	0	Ki67+	 7205 15540
2391	0	0	Ki67+	 7206 15350
2392	0	0	Ki67+	 7207 15432
2393	0	0	Ki67+	 7213 15166
2394	0	0	Ki67+	 7213 15404
2395	0	0	Ki67+	 7216 15353
2396	0	0	Ki67+	 7226 15218
2397	0	0	Ki67+	 7229 15239
2398	0	0	Ki67+	 7230 15450
2399	0	0	Ki67+	 7233 15045
2400	0	0	Ki67+	 7233 15554
2401	0	0	Ki67+	 7238 15467
2402	0	0	Ki67+	 7249 15343
2403	0	0	Ki67+	 7252 15635
2404	0	0	Ki67+	 7253 15325
2405	0	0	Ki67+	 7269 14934
2406	0	0	Ki67+	 7271 15550
2407	0	0	Ki67+	 7275 15224
2408	0	0	Ki67+	 7286 15391
2409	0	0	Ki67+	 7287 15234
2410	0	0	Ki67+	 7298 15356
2411	0	0	Ki67+	 7305 15652
2412	0	0	Ki67+	 7307 15340
2413	0	0	Ki67+	 7310 15427
2414	0	0	Ki67+	 7315 15393
2415	0	0	Ki67+	 7315 15615
2416	0	0	Ki67+	 7317 15219
2417	0	0	Ki67+	 7321 15373
2418	0	0	Ki67+	 7325 15208
2419	0	0	Ki67+	 7343 15306
2420	0	0	Ki67+	 7343 15456
2421	0	0	Ki67+	 7348 15414
2422	0	0	Ki67+	 7368 15499
2423	0	0	Ki67+	 7369 15529
2424	0	0	Ki67+	 7373 15172
2425	0	0	Ki67+	 7376 15078
2426	0	0	Ki67+	 7382 15469
2427	0	0	Ki67+	 7382 15624
2428	0	0	Ki67+	 7386 15584
2429	0	0	Ki67+	 7391 15203
2430	0	0	Ki67+	 7405 15688
2431	0	0	Ki67+	 7407 15561
2432	0	0	Ki67+	 7410 15542
2433	0	0	Ki67+	 7420 15669
2434	0	0	Ki67+	 7428 15079
2435	0	0	Ki67+	 7428 15448
2436	0	0	Ki67+	 7440 15315
2437	0	0	Ki67+	 7440 15632
2438	0	0	Ki67+	 7443 15447
2439	0	0	Ki67+	 7446 15222
2440	0	0	Ki67+	 7446 15301
2441	0	0	Ki67+	 7451 15610
2442	0	0	Ki67+	 7455 15416
2443	0	0	Ki67+	 7458 15048
2444	0	0	Ki67+	 7461 15080
2445	0	0	Ki67+	 7463 15683
2446	0	0	Ki67+	 7464 14981
2447	0	0	Ki67+	 7469 15527
2448	0	0	Ki67+	 7471 15251
2449	0	0	Ki67+	 7487 15501
2450	0	0	Ki67+	 7489 15601
2451	0	0	Ki67+	 7493 15459
2452	0	0	Ki67+	 7498 15257
2453	0	0	Ki67+	 7512 15442
2454	0	0	Ki67+	 7514 15523
2455	0	0	Ki67+	 7515 15539
2456	0	0	Ki67+	 7515 15667
2457	0	0	Ki67+	 7537 15498
2458	0	0	Ki67+	 7538 15638
2459	0	0	Ki67+	 7542 15480
2460	0	0	Ki67+	 7543 14942
2461	0	0	Ki67+	 7551 15149
2462	0	0	Ki67+	 7554 15552
2463	0	0	Ki67+	 7560 15212
2464	0	0	Ki67+	 6769 16002
2465	0	0	Ki67+	 6780 16338
2466	0	0	Ki67+	 6786 15933
2467	0	0	Ki67+	 6788 15875
2468	0	0	Ki67+	 6791 15969
2469	0	0	Ki67+	 6792 15795
2470	0	0	Ki67+	 6792 16277
2471	0	0	Ki67+	 6803 16310
2472	0	0	Ki67+	 6804 16052
2473	0	0	Ki67+	 6805 16071
2474	0	0	Ki67+	 6806 16102
2475	0	0	Ki67+	 6809 15922
2476	0	0	Ki67+	 6812 15873
2477	0	0	Ki67+	 6817 16115
2478	0	0	Ki67+	 6818 15789
2479	0	0	Ki67+	 6823 15990
2480	0	0	Ki67+	 6827 16088
2481	0	0	Ki67+	 6835 16040
2482	0	0	Ki67+	 6837 16146
2483	0	0	Ki67+	 6843 16099
2484	0	0	Ki67+	 6843 16166
2485	0	0	Ki67+	 6851 15794
2486	0	0	Ki67+	 6853 15774
2487	0	0	Ki67+	 6853 15861
2488	0	0	Ki67+	 6854 15820
2489	0	0	Ki67+	 6859 16116
2490	0	0	Ki67+	 6860 15963
2491	0	0	Ki67+	 6863 16037
2492	0	0	Ki67+	 6865 16158
2493	0	0	Ki67+	 6866 16081
2494	0	0	Ki67+	 6878 16069
2495	0	0	Ki67+	 6878 16334
2496	0	0	Ki67+	 6891 15816
2497	0	0	Ki67+	 6894 15985
2498	0	0	Ki67+	 6909 15893
2499	0	0	Ki67+	 6912 15921
2500	0	0	Ki67+	 6919 15890
2501	0	0	Ki67+	 6928 15856
2502	0	0	Ki67+	 6932 16243
2503	0	0	Ki67+	 6933 16181
2504	0	0	Ki67+	 6945 15782
2505	0	0	Ki67+	 6949 16049
2506	0	0	Ki67+	 6955 16120
2507	0	0	Ki67+	 6957 15843
2508	0	0	Ki67+	 6962 15910
2509	0	0	Ki67+	 6966 15956
2510	0	0	Ki67+	 6972 15850
2511	0	0	Ki67+	 6974 15888
2512	0	0	Ki67+	 6978 16074
2513	0	0	Ki67+	 6979 15991
2514	0	0	Ki67+	 6984 15864
2515	0	0	Ki67+	 6994 16054
2516	0	0	Ki67+	 6998 16347
2517	0	0	Ki67+	 7004 16108
2518	0	0	Ki67+	 7020 16016
2519	0	0	Ki67+	 7026 16199
2520	0	0	Ki67+	 7027 15965
2521	0	0	Ki67+	 7047 16001
2522	0	0	Ki67+	 7055 16257
2523	0	0	Ki67+	 7065 15859
2524	0	0	Ki67+	 7068 15833
2525	0	0	Ki67+	 7069 16103
2526	0	0	Ki67+	 7074 15999
2527	0	0	Ki67+	 7078 16223
2528	0	0	Ki67+	 7082 15947
2529	0	0	Ki67+	 7092 16216
2530	0	0	Ki67+	 7093 15977
2531	0	0	Ki67+	 7095 15825
2532	0	0	Ki67+	 7101 16352
2533	0	0	Ki67+	 7105 15787
2534	0	0	Ki67+	 7108 16449
2535	0	0	Ki67+	 7109 16005
2536	0	0	Ki67+	 7112 16038
2537	0	0	Ki67+	 7113 16088
2538	0	0	Ki67+	 7118 15774
2539	0	0	Ki67+	 7125 16035
2540	0	0	Ki67+	 7126 16223
2541	0	0	Ki67+	 7131 15834
2542	0	0	Ki67+	 7133 16008
2543	0	0	Ki67+	 7141 15891
2544	0	0	Ki67+	 7141 16440
2545	0	0	Ki67+	 7142 16224
2546	0	0	Ki67+	 7143 15817
2547	0	0	Ki67+	 7149 15969
2548	0	0	Ki67+	 7157 16240
2549	0	0	Ki67+	 7163 15957
2550	0	0	Ki67+	 7166 15785
2551	0	0	Ki67+	 7172 15866
2552	0	0	Ki67+	 7178 16227
2553	0	0	Ki67+	 7180 15750
2554	0	0	Ki67+	 7197 16165
2555	0	0	Ki67+	 7201 15787
2556	0	0	Ki67+	 7207 16407
2557	0	0	Ki67+	 7210 16477
2558	0	0	Ki67+	 7218 15771
2559	0	0	Ki67+	 7222 16082
2560	0	0	Ki67+	 7236 15736
2561	0	0	Ki67+	 7236 15911
2562	0	0	Ki67+	 7239 16064
2563	0	0	Ki67+	 7244 15724
2564	0	0	Ki67+	 7246 16040
2565	0	0	Ki67+	 7247 15893
2566	0	0	Ki67+	 7262 16246
2567	0	0	Ki67+	 7264 16019
2568	0	0	Ki67+	 7264 16189
2569	0	0	Ki67+	 7267 15844
2570	0	0	Ki67+	 7268 15868
2571	0	0	Ki67+	 7274 16043
2572	0	0	Ki67+	 7279 15929
2573	0	0	Ki67+	 7290 16275
2574	0	0	Ki67+	 7293 16438
2575	0	0	Ki67+	 7297 15764
2576	0	0	Ki67+	 7302 16343
2577	0	0	Ki67+	 7309 15983
2578	0	0	Ki67+	 7312 16384
2579	0	0	Ki67+	 7325 15870
2580	0	0	Ki67+	 7329 16192
2581	0	0	Ki67+	 7331 15840
2582	0	0	Ki67+	 7333 16276
2583	0	0	Ki67+	 7334 16246
2584	0	0	Ki67+	 7336 16073
2585	0	0	Ki67+	 7340 15966
2586	0	0	Ki67+	 7347 15776
2587	0	0	Ki67+	 7355 15817
2588	0	0	Ki67+	 7357 15922
2589	0	0	Ki67+	 7358 15852
2590	0	0	Ki67+	 7359 16115
2591	0	0	Ki67+	 7370 15738
2592	0	0	Ki67+	 7374 16202
2593	0	0	Ki67+	 7377 16078
2594	0	0	Ki67+	 7377 16489
2595	0	0	Ki67+	 7378 16026
2596	0	0	Ki67+	 7383 16182
2597	0	0	Ki67+	 7395 16117
2598	0	0	Ki67+	 7397 15841
2599	0	0	Ki67+	 7403 16004
2600	0	0	Ki67+	 7405 15806
2601	0	0	Ki67+	 7406 15753
2602	0	0	Ki67+	 7414 16027
2603	0	0	Ki67+	 7419 16349
2604	0	0	Ki67+	 7427 15771
2605	0	0	Ki67+	 7429 15732
2606	0	0	Ki67+	 7439 16458
2607	0	0	Ki67+	 7443 16119
2608	0	0	Ki67+	 7445 16190
2609	0	0	Ki67+	 7446 15727
2610	0	0	Ki67+	 7453 16453
2611	0	0	Ki67+	 7486 15947
2612	0	0	Ki67+	 7490 15777
2613	0	0	Ki67+	 7497 16469
2614	0	0	Ki67+	 7500 15730
2615	0	0	Ki67+	 7503 16135
2616	0	0	Ki67+	 7508 15766
2617	0	0	Ki67+	 7509 15847
2618	0	0	Ki67+	 7509 16122
2619	0	0	Ki67+	 7518 15715
2620	0	0	Ki67+	 7522 16494
2621	0	0	Ki67+	 7532 16505
2622	0	0	Ki67+	 7543 15757
2623	0	0	Ki67+	 7548 15790
2624	0	0	Ki67+	 7558 16283
2625	0	0	Ki67+	 7561 16086
2626	0	0	Ki67+	 7565 15765
2627	0	0	Ki67+	 6809 16896
2628	0	0	Ki67+	 6830 17004
2629	0	0	Ki67+	 6842 16932
2630	0	0	Ki67+	 6883 16720
2631	0	0	Ki67+	 6907 16818
2632	0	0	Ki67+	 6923 16580
2633	0	0	Ki67+	 6994 16762
2634	0	0	Ki67+	 7002 17072
2635	0	0	Ki67+	 7015 17296
2636	0	0	Ki67+	 7037 16934
2637	0	0	Ki67+	 7043 16740
2638	0	0	Ki67+	 7057 16533
2639	0	0	Ki67+	 7064 16728
2640	0	0	Ki67+	 7076 16606
2641	0	0	Ki67+	 7093 16572
2642	0	0	Ki67+	 7119 17220
2643	0	0	Ki67+	 7126 16678
2644	0	0	Ki67+	 7130 17219
2645	0	0	Ki67+	 7132 16943
2646	0	0	Ki67+	 7144 16652
2647	0	0	Ki67+	 7163 16733
2648	0	0	Ki67+	 7175 16538
2649	0	0	Ki67+	 7181 16558
2650	0	0	Ki67+	 7181 16869
2651	0	0	Ki67+	 7194 16620
2652	0	0	Ki67+	 7222 16593
2653	0	0	Ki67+	 7256 16754
2654	0	0	Ki67+	 7273 16779
2655	0	0	Ki67+	 7276 16517
2656	0	0	Ki67+	 7279 16651
2657	0	0	Ki67+	 7296 17252
2658	0	0	Ki67+	 7300 16900
2659	0	0	Ki67+	 7328 16677
2660	0	0	Ki67+	 7377 16615
2661	0	0	Ki67+	 7404 16637
2662	0	0	Ki67+	 7419 16612
2663	0	0	Ki67+	 7424 16929
2664	0	0	Ki67+	 7426 16941
2665	0	0	Ki67+	 7432 16516
2666	0	0	Ki67+	 7446 16615
2667	0	0	Ki67+	 7450 16753
2668	0	0	Ki67+	 7461 16764
2669	0	0	Ki67+	 7478 17209
2670	0	0	Ki67+	 7480 16697
2671	0	0	Ki67+	 7484 16718
2672	0	0	Ki67+	 7497 16525
2673	0	0	Ki67+	 7533 16532
2674	0	0	Ki67+	 7535 16926
2675	0	0	Ki67+	 7552 16710
2676	0	0	Ki67+	 6855 17410
2677	0	0	Ki67+	 6970 17391
2678	0	0	Ki67+	 7024 17487
2679	0	0	Ki67+	 7054 17495
2680	0	0	Ki67+	 7570 13174
2681	0	0	Ki67+	 7571 13215
2682	0	0	Ki67+	 7572 12857
2683	0	0	Ki67+	 7579 12749
2684	0	0	Ki67+	 7580 12965
2685	0	0	Ki67+	 7588 13281
2686	0	0	Ki67+	 7592 12521
2687	0	0	Ki67+	 7593 12928
2688	0	0	Ki67+	 7604 13186
2689	0	0	Ki67+	 7613 13306
2690	0	0	Ki67+	 7615 12978
2691	0	0	Ki67+	 7618 12565
2692	0	0	Ki67+	 7620 13267
2693	0	0	Ki67+	 7623 12803
2694	0	0	Ki67+	 7630 13256
2695	0	0	Ki67+	 7633 12593
2696	0	0	Ki67+	 7637 12641
2697	0	0	Ki67+	 7637 13084
2698	0	0	Ki67+	 7638 13118
2699	0	0	Ki67+	 7649 13149
2700	0	0	Ki67+	 7649 13171
2701	0	0	Ki67+	 7652 12595
2702	0	0	Ki67+	 7663 13090
2703	0	0	Ki67+	 7665 12733
2704	0	0	Ki67+	 7670 12670
2705	0	0	Ki67+	 7672 13020
2706	0	0	Ki67+	 7673 13120
2707	0	0	Ki67+	 7677 13079
2708	0	0	Ki67+	 7685 13172
2709	0	0	Ki67+	 7689 12911
2710	0	0	Ki67+	 7691 12660
2711	0	0	Ki67+	 7695 13132
2712	0	0	Ki67+	 7698 12571
2713	0	0	Ki67+	 7713 13117
2714	0	0	Ki67+	 7714 12880
2715	0	0	Ki67+	 7718 12518
2716	0	0	Ki67+	 7720 12607
2717	0	0	Ki67+	 7723 12919
2718	0	0	Ki67+	 7728 13174
2719	0	0	Ki67+	 7733 12601
2720	0	0	Ki67+	 7740 12828
2721	0	0	Ki67+	 7754 12866
2722	0	0	Ki67+	 7760 13216
2723	0	0	Ki67+	 7763 12991
2724	0	0	Ki67+	 7765 13081
2725	0	0	Ki67+	 7767 13174
2726	0	0	Ki67+	 7773 12692
2727	0	0	Ki67+	 7774 13194
2728	0	0	Ki67+	 7782 12858
2729	0	0	Ki67+	 7784 13168
2730	0	0	Ki67+	 7789 12763
2731	0	0	Ki67+	 7789 12995
2732	0	0	Ki67+	 7795 12879
2733	0	0	Ki67+	 7795 12963
2734	0	0	Ki67+	 7797 12900
2735	0	0	Ki67+	 7798 12823
2736	0	0	Ki67+	 7799 13192
2737	0	0	Ki67+	 7801 12756
2738	0	0	Ki67+	 7804 13239
2739	0	0	Ki67+	 7807 13035
2740	0	0	Ki67+	 7808 12942
2741	0	0	Ki67+	 7813 12975
2742	0	0	Ki67+	 7815 12850
2743	0	0	Ki67+	 7816 12743
2744	0	0	Ki67+	 7818 12519
2745	0	0	Ki67+	 7824 13040
2746	0	0	Ki67+	 7828 13193
2747	0	0	Ki67+	 7829 12862
2748	0	0	Ki67+	 7835 13185
2749	0	0	Ki67+	 7840 12841
2750	0	0	Ki67+	 7846 12729
2751	0	0	Ki67+	 7849 12933
2752	0	0	Ki67+	 7856 13011
2753	0	0	Ki67+	 7858 13263
2754	0	0	Ki67+	 7864 12793
2755	0	0	Ki67+	 7864 13160
2756	0	0	Ki67+	 7867 12766
2757	0	0	Ki67+	 7869 12655
2758	0	0	Ki67+	 7893 13311
2759	0	0	Ki67+	 7895 13053
2760	0	0	Ki67+	 7896 13127
2761	0	0	Ki67+	 7900 13208
2762	0	0	Ki67+	 7903 12905
2763	0	0	Ki67+	 7907 13102
2764	0	0	Ki67+	 7911 12847
2765	0	0	Ki67+	 7917 12593
2766	0	0	Ki67+	 7921 12771
2767	0	0	Ki67+	 7929 12846
2768	0	0	Ki67+	 7930 12826
2769	0	0	Ki67+	 7932 13115
2770	0	0	Ki67+	 7933 12965
2771	0	0	Ki67+	 7937 13306
2772	0	0	Ki67+	 7960 13187
2773	0	0	Ki67+	 7962 12752
2774	0	0	Ki67+	 7962 12836
2775	0	0	Ki67+	 7963 13159
2776	0	0	Ki67+	 7966 12958
2777	0	0	Ki67+	 7968 13071
2778	0	0	Ki67+	 7975 12874
2779	0	0	Ki67+	 7987 13061
2780	0	0	Ki67+	 7998 12761
2781	0	0	Ki67+	 8006 12942
2782	0	0	Ki67+	 8010 12606
2783	0	0	Ki67+	 8010 12786
2784	0	0	Ki67+	 8016 12896
2785	0	0	Ki67+	 8018 12654
2786	0	0	Ki67+	 8025 12601
2787	0	0	Ki67+	 8035 12580
2788	0	0	Ki67+	 8035 13233
2789	0	0	Ki67+	 8039 13074
2790	0	0	Ki67+	 8049 12570
2791	0	0	Ki67+	 8062 13107
2792	0	0	Ki67+	 8070 12788
2793	0	0	Ki67+	 8082 12515
2794	0	0	Ki67+	 8083 12685
2795	0	0	Ki67+	 8085 13001
2796	0	0	Ki67+	 8086 12596
2797	0	0	Ki67+	 8088 12890
2798	0	0	Ki67+	 8092 13119
2799	0	0	Ki67+	 8093 12727
2800	0	0	Ki67+	 8102 13233
2801	0	0	Ki67+	 8113 12514
2802	0	0	Ki67+	 8113 12588
2803	0	0	Ki67+	 8114 12813
2804	0	0	Ki67+	 8115 12912
2805	0	0	Ki67+	 8117 12848
2806	0	0	Ki67+	 8120 12713
2807	0	0	Ki67+	 8166 12529
2808	0	0	Ki67+	 8171 12672
2809	0	0	Ki67+	 8175 12712
2810	0	0	Ki67+	 8186 12518
2811	0	0	Ki67+	 8189 12602
2812	0	0	Ki67+	 8195 12713
2813	0	0	Ki67+	 8196 13033
2814	0	0	Ki67+	 8202 12674
2815	0	0	Ki67+	 8203 12789
2816	0	0	Ki67+	 8205 12856
2817	0	0	Ki67+	 8210 12644
2818	0	0	Ki67+	 8221 12768
2819	0	0	Ki67+	 8233 12556
2820	0	0	Ki67+	 8238 13137
2821	0	0	Ki67+	 8241 12837
2822	0	0	Ki67+	 8245 12551
2823	0	0	Ki67+	 8255 12556
2824	0	0	Ki67+	 8263 12580
2825	0	0	Ki67+	 8263 13013
2826	0	0	Ki67+	 8270 12617
2827	0	0	Ki67+	 8280 12801
2828	0	0	Ki67+	 8283 13104
2829	0	0	Ki67+	 8288 13306
2830	0	0	Ki67+	 8290 13119
2831	0	0	Ki67+	 8300 12581
2832	0	0	Ki67+	 8329 12926
2833	0	0	Ki67+	 8330 12574
2834	0	0	Ki67+	 8349 12923
2835	0	0	Ki67+	 7570 13819
2836	0	0	Ki67+	 7573 13799
2837	0	0	Ki67+	 7574 13907
2838	0	0	Ki67+	 7579 13762
2839	0	0	Ki67+	 7589 13640
2840	0	0	Ki67+	 7595 13893
2841	0	0	Ki67+	 7597 13840
2842	0	0	Ki67+	 7604 13816
2843	0	0	Ki67+	 7606 13905
2844	0	0	Ki67+	 7618 14039
2845	0	0	Ki67+	 7624 13903
2846	0	0	Ki67+	 7628 13831
2847	0	0	Ki67+	 7630 13594
2848	0	0	Ki67+	 7631 14054
2849	0	0	Ki67+	 7639 14109
2850	0	0	Ki67+	 7643 13583
2851	0	0	Ki67+	 7645 13729
2852	0	0	Ki67+	 7650 13944
2853	0	0	Ki67+	 7653 13318
2854	0	0	Ki67+	 7658 13820
2855	0	0	Ki67+	 7659 13861
2856	0	0	Ki67+	 7670 14099
2857	0	0	Ki67+	 7673 13713
2858	0	0	Ki67+	 7675 13563
2859	0	0	Ki67+	 7679 13410
2860	0	0	Ki67+	 7679 13602
2861	0	0	Ki67+	 7681 13906
2862	0	0	Ki67+	 7682 13736
2863	0	0	Ki67+	 7692 13747
2864	0	0	Ki67+	 7700 14105
2865	0	0	Ki67+	 7701 13888
2866	0	0	Ki67+	 7702 13584
2867	0	0	Ki67+	 7706 13710
2868	0	0	Ki67+	 7709 14027
2869	0	0	Ki67+	 7712 14072
2870	0	0	Ki67+	 7713 13660
2871	0	0	Ki67+	 7715 13762
2872	0	0	Ki67+	 7717 13849
2873	0	0	Ki67+	 7721 14017
2874	0	0	Ki67+	 7724 13781
2875	0	0	Ki67+	 7728 14051
2876	0	0	Ki67+	 7730 13733
2877	0	0	Ki67+	 7738 13585
2878	0	0	Ki67+	 7745 13724
2879	0	0	Ki67+	 7748 13962
2880	0	0	Ki67+	 7759 13997
2881	0	0	Ki67+	 7760 13692
2882	0	0	Ki67+	 7763 13652
2883	0	0	Ki67+	 7766 13564
2884	0	0	Ki67+	 7770 13595
2885	0	0	Ki67+	 7777 13925
2886	0	0	Ki67+	 7780 13623
2887	0	0	Ki67+	 7781 14038
2888	0	0	Ki67+	 7788 14061
2889	0	0	Ki67+	 7790 13927
2890	0	0	Ki67+	 7790 14006
2891	0	0	Ki67+	 7795 13576
2892	0	0	Ki67+	 7802 14099
2893	0	0	Ki67+	 7806 13922
2894	0	0	Ki67+	 7809 13607
2895	0	0	Ki67+	 7817 13756
2896	0	0	Ki67+	 7817 13896
2897	0	0	Ki67+	 7817 13985
2898	0	0	Ki67+	 7819 13621
2899	0	0	Ki67+	 7822 13912
2900	0	0	Ki67+	 7824 13580
2901	0	0	Ki67+	 7826 13967
2902	0	0	Ki67+	 7826 14004
2903	0	0	Ki67+	 7834 13531
2904	0	0	Ki67+	 7844 13644
2905	0	0	Ki67+	 7845 13706
2906	0	0	Ki67+	 7847 13384
2907	0	0	Ki67+	 7847 13597
2908	0	0	Ki67+	 7852 14008
2909	0	0	Ki67+	 7857 13572
2910	0	0	Ki67+	 7858 13333
2911	0	0	Ki67+	 7858 13467
2912	0	0	Ki67+	 7858 13617
2913	0	0	Ki67+	 7862 14059
2914	0	0	Ki67+	 7872 13507
2915	0	0	Ki67+	 7874 13482
2916	0	0	Ki67+	 7880 13965
2917	0	0	Ki67+	 7886 13548
2918	0	0	Ki67+	 7888 13950
2919	0	0	Ki67+	 7893 13578
2920	0	0	Ki67+	 7895 13501
2921	0	0	Ki67+	 7896 13599
2922	0	0	Ki67+	 7896 14106
2923	0	0	Ki67+	 7902 13884
2924	0	0	Ki67+	 7905 13694
2925	0	0	Ki67+	 7910 13961
2926	0	0	Ki67+	 7910 14044
2927	0	0	Ki67+	 7914 13940
2928	0	0	Ki67+	 7924 13900
2929	0	0	Ki67+	 7931 13817
2930	0	0	Ki67+	 7933 13799
2931	0	0	Ki67+	 7933 13966
2932	0	0	Ki67+	 7941 13882
2933	0	0	Ki67+	 7945 13520
2934	0	0	Ki67+	 7945 13588
2935	0	0	Ki67+	 7948 14090
2936	0	0	Ki67+	 7950 13965
2937	0	0	Ki67+	 7956 13984
2938	0	0	Ki67+	 7957 14074
2939	0	0	Ki67+	 7966 13591
2940	0	0	Ki67+	 7970 13927
2941	0	0	Ki67+	 7971 14024
2942	0	0	Ki67+	 7972 13705
2943	0	0	Ki67+	 7980 14001
2944	0	0	Ki67+	 7982 13632
2945	0	0	Ki67+	 7983 13750
2946	0	0	Ki67+	 7983 13839
2947	0	0	Ki67+	 8005 14065
2948	0	0	Ki67+	 8006 13636
2949	0	0	Ki67+	 8007 13757
2950	0	0	Ki67+	 8007 13875
2951	0	0	Ki67+	 8012 14102
2952	0	0	Ki67+	 8019 13334
2953	0	0	Ki67+	 8022 13991
2954	0	0	Ki67+	 8025 13669
2955	0	0	Ki67+	 8027 13410
2956	0	0	Ki67+	 8032 13830
2957	0	0	Ki67+	 8038 13489
2958	0	0	Ki67+	 8039 13706
2959	0	0	Ki67+	 8042 13624
2960	0	0	Ki67+	 8044 13982
2961	0	0	Ki67+	 8054 13863
2962	0	0	Ki67+	 8060 13702
2963	0	0	Ki67+	 8063 13485
2964	0	0	Ki67+	 8065 13935
2965	0	0	Ki67+	 8071 14023
2966	0	0	Ki67+	 8072 13794
2967	0	0	Ki67+	 8074 13574
2968	0	0	Ki67+	 8078 13722
2969	0	0	Ki67+	 8079 13780
2970	0	0	Ki67+	 8084 13414
2971	0	0	Ki67+	 8086 13846
2972	0	0	Ki67+	 8095 13646
2973	0	0	Ki67+	 8098 13716
2974	0	0	Ki67+	 8102 13850
2975	0	0	Ki67+	 8104 13398
2976	0	0	Ki67+	 8115 13553
2977	0	0	Ki67+	 8121 13865
2978	0	0	Ki67+	 8121 13898
2979	0	0	Ki67+	 8128 13853
2980	0	0	Ki67+	 8133 13640
2981	0	0	Ki67+	 8142 13784
2982	0	0	Ki67+	 8145 13878
2983	0	0	Ki67+	 8148 13972
2984	0	0	Ki67+	 8150 13442
2985	0	0	Ki67+	 8154 13398
2986	0	0	Ki67+	 8156 13497
2987	0	0	Ki67+	 8156 13710
2988	0	0	Ki67+	 8156 13851
2989	0	0	Ki67+	 8158 14089
2990	0	0	Ki67+	 8164 13879
2991	0	0	Ki67+	 8166 13972
2992	0	0	Ki67+	 8168 13997
2993	0	0	Ki67+	 8174 13805
2994	0	0	Ki67+	 8178 13720
2995	0	0	Ki67+	 8178 14045
2996	0	0	Ki67+	 8182 13632
2997	0	0	Ki67+	 8193 13587
2998	0	0	Ki67+	 8195 13624
2999	0	0	Ki67+	 8195 13743
3000	0	0	Ki67+	 8196 13930
3001	0	0	Ki67+	 8196 13996
3002	0	0	Ki67+	 8197 13846
3003	0	0	Ki67+	 8202 13703
3004	0	0	Ki67+	 8203 13764
3005	0	0	Ki67+	 8208 14029
3006	0	0	Ki67+	 8214 13725
3007	0	0	Ki67+	 8218 13380
3008	0	0	Ki67+	 8219 13966
3009	0	0	Ki67+	 8220 13793
3010	0	0	Ki67+	 8227 13908
3011	0	0	Ki67+	 8229 13717
3012	0	0	Ki67+	 8231 13866
3013	0	0	Ki67+	 8232 13819
3014	0	0	Ki67+	 8238 13927
3015	0	0	Ki67+	 8242 13733
3016	0	0	Ki67+	 8248 13796
3017	0	0	Ki67+	 8250 13896
3018	0	0	Ki67+	 8251 13575
3019	0	0	Ki67+	 8256 13652
3020	0	0	Ki67+	 8262 13329
3021	0	0	Ki67+	 8262 13698
3022	0	0	Ki67+	 8270 13682
3023	0	0	Ki67+	 8271 13750
3024	0	0	Ki67+	 8271 13952
3025	0	0	Ki67+	 8276 13896
3026	0	0	Ki67+	 8278 13641
3027	0	0	Ki67+	 8281 13879
3028	0	0	Ki67+	 8302 13823
3029	0	0	Ki67+	 8304 13622
3030	0	0	Ki67+	 8304 13978
3031	0	0	Ki67+	 8305 13663
3032	0	0	Ki67+	 8310 13752
3033	0	0	Ki67+	 8313 13440
3034	0	0	Ki67+	 8323 13813
3035	0	0	Ki67+	 8329 13649
3036	0	0	Ki67+	 8330 14064
3037	0	0	Ki67+	 8331 13854
3038	0	0	Ki67+	 8344 13704
3039	0	0	Ki67+	 8344 13850
3040	0	0	Ki67+	 8347 13440
3041	0	0	Ki67+	 8362 13599
3042	0	0	Ki67+	 7569 14278
3043	0	0	Ki67+	 7572 14462
3044	0	0	Ki67+	 7573 14362
3045	0	0	Ki67+	 7574 14321
3046	0	0	Ki67+	 7577 14154
3047	0	0	Ki67+	 7582 14580
3048	0	0	Ki67+	 7586 14250
3049	0	0	Ki67+	 7588 14541
3050	0	0	Ki67+	 7596 14177
3051	0	0	Ki67+	 7597 14413
3052	0	0	Ki67+	 7603 14817
3053	0	0	Ki67+	 7609 14600
3054	0	0	Ki67+	 7619 14157
3055	0	0	Ki67+	 7619 14447
3056	0	0	Ki67+	 7619 14538
3057	0	0	Ki67+	 7619 14723
3058	0	0	Ki67+	 7625 14188
3059	0	0	Ki67+	 7627 14747
3060	0	0	Ki67+	 7630 14470
3061	0	0	Ki67+	 7634 14872
3062	0	0	Ki67+	 7640 14511
3063	0	0	Ki67+	 7642 14738
3064	0	0	Ki67+	 7653 14867
3065	0	0	Ki67+	 7655 14175
3066	0	0	Ki67+	 7669 14891
3067	0	0	Ki67+	 7676 14402
3068	0	0	Ki67+	 7677 14469
3069	0	0	Ki67+	 7678 14420
3070	0	0	Ki67+	 7686 14630
3071	0	0	Ki67+	 7689 14536
3072	0	0	Ki67+	 7690 14151
3073	0	0	Ki67+	 7695 14198
3074	0	0	Ki67+	 7703 14460
3075	0	0	Ki67+	 7710 14126
3076	0	0	Ki67+	 7713 14192
3077	0	0	Ki67+	 7713 14218
3078	0	0	Ki67+	 7717 14862
3079	0	0	Ki67+	 7722 14161
3080	0	0	Ki67+	 7726 14518
3081	0	0	Ki67+	 7731 14487
3082	0	0	Ki67+	 7732 14677
3083	0	0	Ki67+	 7739 14203
3084	0	0	Ki67+	 7743 14586
3085	0	0	Ki67+	 7747 14293
3086	0	0	Ki67+	 7754 14197
3087	0	0	Ki67+	 7754 14279
3088	0	0	Ki67+	 7757 14321
3089	0	0	Ki67+	 7757 14374
3090	0	0	Ki67+	 7760 14430
3091	0	0	Ki67+	 7760 14576
3092	0	0	Ki67+	 7760 14677
3093	0	0	Ki67+	 7764 14126
3094	0	0	Ki67+	 7766 14170
3095	0	0	Ki67+	 7768 14448
3096	0	0	Ki67+	 7776 14523
3097	0	0	Ki67+	 7778 14411
3098	0	0	Ki67+	 7783 14789
3099	0	0	Ki67+	 7794 14665
3100	0	0	Ki67+	 7795 14445
3101	0	0	Ki67+	 7801 14169
3102	0	0	Ki67+	 7802 14397
3103	0	0	Ki67+	 7811 14891
3104	0	0	Ki67+	 7812 14226
3105	0	0	Ki67+	 7819 14436
3106	0	0	Ki67+	 7821 14375
3107	0	0	Ki67+	 7826 14879
3108	0	0	Ki67+	 7827 14741
3109	0	0	Ki67+	 7833 14158
3110	0	0	Ki67+	 7833 14449
3111	0	0	Ki67+	 7833 14580
3112	0	0	Ki67+	 7838 14241
3113	0	0	Ki67+	 7838 14351
3114	0	0	Ki67+	 7838 14486
3115	0	0	Ki67+	 7840 14411
3116	0	0	Ki67+	 7846 14651
3117	0	0	Ki67+	 7857 14131
3118	0	0	Ki67+	 7858 14522
3119	0	0	Ki67+	 7858 14589
3120	0	0	Ki67+	 7861 14318
3121	0	0	Ki67+	 7865 14184
3122	0	0	Ki67+	 7870 14239
3123	0	0	Ki67+	 7889 14124
3124	0	0	Ki67+	 7895 14368
3125	0	0	Ki67+	 7899 14134
3126	0	0	Ki67+	 7899 14171
3127	0	0	Ki67+	 7903 14395
3128	0	0	Ki67+	 7904 14270
3129	0	0	Ki67+	 7912 14157
3130	0	0	Ki67+	 7912 14565
3131	0	0	Ki67+	 7916 14345
3132	0	0	Ki67+	 7930 14260
3133	0	0	Ki67+	 7931 14233
3134	0	0	Ki67+	 7940 14296
3135	0	0	Ki67+	 7940 14377
3136	0	0	Ki67+	 7941 14207
3137	0	0	Ki67+	 7944 14567
3138	0	0	Ki67+	 7948 14307
3139	0	0	Ki67+	 7951 14318
3140	0	0	Ki67+	 7954 14171
3141	0	0	Ki67+	 7968 14503
3142	0	0	Ki67+	 7970 14454
3143	0	0	Ki67+	 7974 14282
3144	0	0	Ki67+	 7978 14325
3145	0	0	Ki67+	 7980 14415
3146	0	0	Ki67+	 7982 14428
3147	0	0	Ki67+	 7993 14151
3148	0	0	Ki67+	 8032 14883
3149	0	0	Ki67+	 8038 14219
3150	0	0	Ki67+	 8058 14353
3151	0	0	Ki67+	 8067 14881
3152	0	0	Ki67+	 8098 14856
3153	0	0	Ki67+	 8099 14822
3154	0	0	Ki67+	 8100 14804
3155	0	0	Ki67+	 8102 14755
3156	0	0	Ki67+	 8103 14184
3157	0	0	Ki67+	 8103 14483
3158	0	0	Ki67+	 8118 14385
3159	0	0	Ki67+	 8120 14784
3160	0	0	Ki67+	 8129 14699
3161	0	0	Ki67+	 8132 14902
3162	0	0	Ki67+	 8139 14558
3163	0	0	Ki67+	 8140 14292
3164	0	0	Ki67+	 8143 14756
3165	0	0	Ki67+	 8150 14581
3166	0	0	Ki67+	 8165 14534
3167	0	0	Ki67+	 8166 14553
3168	0	0	Ki67+	 8171 14724
3169	0	0	Ki67+	 8178 14641
3170	0	0	Ki67+	 8183 14196
3171	0	0	Ki67+	 8183 14529
3172	0	0	Ki67+	 8193 14609
3173	0	0	Ki67+	 8214 14840
3174	0	0	Ki67+	 8223 14594
3175	0	0	Ki67+	 8233 14131
3176	0	0	Ki67+	 8240 14907
3177	0	0	Ki67+	 8243 14429
3178	0	0	Ki67+	 8243 14758
3179	0	0	Ki67+	 8256 14358
3180	0	0	Ki67+	 8259 14898
3181	0	0	Ki67+	 8263 14642
3182	0	0	Ki67+	 8264 14721
3183	0	0	Ki67+	 8272 14822
3184	0	0	Ki67+	 8283 14177
3185	0	0	Ki67+	 8283 14403
3186	0	0	Ki67+	 8289 14630
3187	0	0	Ki67+	 8294 14579
3188	0	0	Ki67+	 8299 14863
3189	0	0	Ki67+	 8305 14171
3190	0	0	Ki67+	 8309 14541
3191	0	0	Ki67+	 8319 14555
3192	0	0	Ki67+	 8329 14680
3193	0	0	Ki67+	 8343 14808
3194	0	0	Ki67+	 8354 14653
3195	0	0	Ki67+	 8364 14730
3196	0	0	Ki67+	 7575 15348
3197	0	0	Ki67+	 7576 15493
3198	0	0	Ki67+	 7584 15421
3199	0	0	Ki67+	 7589 15453
3200	0	0	Ki67+	 7596 14960
3201	0	0	Ki67+	 7609 15656
3202	0	0	Ki67+	 7610 15321
3203	0	0	Ki67+	 7613 15253
3204	0	0	Ki67+	 7613 15497
3205	0	0	Ki67+	 7615 15627
3206	0	0	Ki67+	 7616 14951
3207	0	0	Ki67+	 7620 15026
3208	0	0	Ki67+	 7624 15520
3209	0	0	Ki67+	 7625 15016
3210	0	0	Ki67+	 7628 14928
3211	0	0	Ki67+	 7630 15207
3212	0	0	Ki67+	 7632 15366
3213	0	0	Ki67+	 7638 15398
3214	0	0	Ki67+	 7640 15347
3215	0	0	Ki67+	 7648 14933
3216	0	0	Ki67+	 7648 15567
3217	0	0	Ki67+	 7649 15254
3218	0	0	Ki67+	 7652 15548
3219	0	0	Ki67+	 7653 15085
3220	0	0	Ki67+	 7658 15380
3221	0	0	Ki67+	 7672 15372
3222	0	0	Ki67+	 7680 15108
3223	0	0	Ki67+	 7680 15543
3224	0	0	Ki67+	 7688 15230
3225	0	0	Ki67+	 7694 15381
3226	0	0	Ki67+	 7700 15334
3227	0	0	Ki67+	 7702 15521
3228	0	0	Ki67+	 7703 15478
3229	0	0	Ki67+	 7707 14936
3230	0	0	Ki67+	 7707 15402
3231	0	0	Ki67+	 7712 15104
3232	0	0	Ki67+	 7712 15381
3233	0	0	Ki67+	 7715 15195
3234	0	0	Ki67+	 7716 15065
3235	0	0	Ki67+	 7718 15341
3236	0	0	Ki67+	 7721 15675
3237	0	0	Ki67+	 7726 15447
3238	0	0	Ki67+	 7729 15328
3239	0	0	Ki67+	 7733 15165
3240	0	0	Ki67+	 7735 15124
3241	0	0	Ki67+	 7737 15342
3242	0	0	Ki67+	 7739 15270
3243	0	0	Ki67+	 7739 15377
3244	0	0	Ki67+	 7742 15330
3245	0	0	Ki67+	 7748 15313
3246	0	0	Ki67+	 7759 15229
3247	0	0	Ki67+	 7764 14983
3248	0	0	Ki67+	 7764 15290
3249	0	0	Ki67+	 7774 14969
3250	0	0	Ki67+	 7789 14931
3251	0	0	Ki67+	 7793 15332
3252	0	0	Ki67+	 7800 15296
3253	0	0	Ki67+	 7800 15436
3254	0	0	Ki67+	 7805 15688
3255	0	0	Ki67+	 7806 15367
3256	0	0	Ki67+	 7810 15228
3257	0	0	Ki67+	 7810 15423
3258	0	0	Ki67+	 7819 15149
3259	0	0	Ki67+	 7846 15205
3260	0	0	Ki67+	 7851 15060
3261	0	0	Ki67+	 7852 15555
3262	0	0	Ki67+	 7861 15190
3263	0	0	Ki67+	 7861 15241
3264	0	0	Ki67+	 7861 15312
3265	0	0	Ki67+	 7861 15690
3266	0	0	Ki67+	 7862 15398
3267	0	0	Ki67+	 7870 15431
3268	0	0	Ki67+	 7900 15423
3269	0	0	Ki67+	 7902 15063
3270	0	0	Ki67+	 7918 15501
3271	0	0	Ki67+	 7922 15114
3272	0	0	Ki67+	 7931 14964
3273	0	0	Ki67+	 7938 15268
3274	0	0	Ki67+	 7941 15598
3275	0	0	Ki67+	 7944 15432
3276	0	0	Ki67+	 7977 15356
3277	0	0	Ki67+	 7978 15005
3278	0	0	Ki67+	 7978 15387
3279	0	0	Ki67+	 7980 15606
3280	0	0	Ki67+	 7985 15245
3281	0	0	Ki67+	 7995 15215
3282	0	0	Ki67+	 7997 15577
3283	0	0	Ki67+	 7999 15403
3284	0	0	Ki67+	 8006 15138
3285	0	0	Ki67+	 8008 15658
3286	0	0	Ki67+	 8011 15008
3287	0	0	Ki67+	 8017 15478
3288	0	0	Ki67+	 8020 15698
3289	0	0	Ki67+	 8021 15326
3290	0	0	Ki67+	 8028 15679
3291	0	0	Ki67+	 8034 15109
3292	0	0	Ki67+	 8038 15629
3293	0	0	Ki67+	 8050 15708
3294	0	0	Ki67+	 8051 14946
3295	0	0	Ki67+	 8053 14931
3296	0	0	Ki67+	 8056 15089
3297	0	0	Ki67+	 8058 15066
3298	0	0	Ki67+	 8059 14995
3299	0	0	Ki67+	 8064 15684
3300	0	0	Ki67+	 8068 15268
3301	0	0	Ki67+	 8070 14962
3302	0	0	Ki67+	 8071 15300
3303	0	0	Ki67+	 8073 15640
3304	0	0	Ki67+	 8080 15157
3305	0	0	Ki67+	 8081 15202
3306	0	0	Ki67+	 8087 14937
3307	0	0	Ki67+	 8087 14983
3308	0	0	Ki67+	 8093 15283
3309	0	0	Ki67+	 8096 15174
3310	0	0	Ki67+	 8099 15148
3311	0	0	Ki67+	 8101 15668
3312	0	0	Ki67+	 8106 15123
3313	0	0	Ki67+	 8107 15062
3314	0	0	Ki67+	 8113 15273
3315	0	0	Ki67+	 8113 15391
3316	0	0	Ki67+	 8114 15248
3317	0	0	Ki67+	 8114 15615
3318	0	0	Ki67+	 8119 15695
3319	0	0	Ki67+	 8120 15010
3320	0	0	Ki67+	 8130 15654
3321	0	0	Ki67+	 8131 14951
3322	0	0	Ki67+	 8138 15001
3323	0	0	Ki67+	 8141 15057
3324	0	0	Ki67+	 8145 15087
3325	0	0	Ki67+	 8148 15288
3326	0	0	Ki67+	 8149 15218
3327	0	0	Ki67+	 8149 15618
3328	0	0	Ki67+	 8157 15151
3329	0	0	Ki67+	 8158 15593
3330	0	0	Ki67+	 8165 15443
3331	0	0	Ki67+	 8175 15705
3332	0	0	Ki67+	 8176 15186
3333	0	0	Ki67+	 8178 15292
3334	0	0	Ki67+	 8179 15566
3335	0	0	Ki67+	 8193 15273
3336	0	0	Ki67+	 8196 15236
3337	0	0	Ki67+	 8199 15505
3338	0	0	Ki67+	 8202 14936
3339	0	0	Ki67+	 8203 15042
3340	0	0	Ki67+	 8205 15074
3341	0	0	Ki67+	 8205 15111
3342	0	0	Ki67+	 8212 15573
3343	0	0	Ki67+	 8213 15330
3344	0	0	Ki67+	 8216 15398
3345	0	0	Ki67+	 8221 15457
3346	0	0	Ki67+	 8223 15542
3347	0	0	Ki67+	 8224 15164
3348	0	0	Ki67+	 8233 14916
3349	0	0	Ki67+	 8236 15493
3350	0	0	Ki67+	 8238 15292
3351	0	0	Ki67+	 8238 15393
3352	0	0	Ki67+	 8239 15143
3353	0	0	Ki67+	 8241 15481
3354	0	0	Ki67+	 8245 15229
3355	0	0	Ki67+	 8247 14959
3356	0	0	Ki67+	 8248 14996
3357	0	0	Ki67+	 8264 15207
3358	0	0	Ki67+	 8266 15263
3359	0	0	Ki67+	 8267 15439
3360	0	0	Ki67+	 8270 14999
3361	0	0	Ki67+	 8271 15114
3362	0	0	Ki67+	 8273 15619
3363	0	0	Ki67+	 8274 14955
3364	0	0	Ki67+	 8275 15294
3365	0	0	Ki67+	 8275 15533
3366	0	0	Ki67+	 8276 15070
3367	0	0	Ki67+	 8276 15387
3368	0	0	Ki67+	 8279 15601
3369	0	0	Ki67+	 8280 15442
3370	0	0	Ki67+	 8286 15476
3371	0	0	Ki67+	 8286 15586
3372	0	0	Ki67+	 8289 15045
3373	0	0	Ki67+	 8291 15065
3374	0	0	Ki67+	 8296 15111
3375	0	0	Ki67+	 8299 15643
3376	0	0	Ki67+	 8301 15662
3377	0	0	Ki67+	 8304 15288
3378	0	0	Ki67+	 8311 15426
3379	0	0	Ki67+	 8317 15311
3380	0	0	Ki67+	 8318 15351
3381	0	0	Ki67+	 8319 15507
3382	0	0	Ki67+	 8324 15632
3383	0	0	Ki67+	 8329 15335
3384	0	0	Ki67+	 8330 15310
3385	0	0	Ki67+	 8334 15178
3386	0	0	Ki67+	 8335 15465
3387	0	0	Ki67+	 8341 15377
3388	0	0	Ki67+	 8342 14963
3389	0	0	Ki67+	 8343 15451
3390	0	0	Ki67+	 8344 15395
3391	0	0	Ki67+	 8345 15144
3392	0	0	Ki67+	 8347 15365
3393	0	0	Ki67+	 8350 15608
3394	0	0	Ki67+	 8355 15431
3395	0	0	Ki67+	 8360 15561
3396	0	0	Ki67+	 8360 15632
3397	0	0	Ki67+	 8361 15682
3398	0	0	Ki67+	 8362 15388
3399	0	0	Ki67+	 8365 15484
3400	0	0	Ki67+	 8367 15377
3401	0	0	Ki67+	 7580 15731
3402	0	0	Ki67+	 7583 16364
3403	0	0	Ki67+	 7586 16302
3404	0	0	Ki67+	 7597 15721
3405	0	0	Ki67+	 7603 16275
3406	0	0	Ki67+	 7607 16188
3407	0	0	Ki67+	 7608 15751
3408	0	0	Ki67+	 7610 16345
3409	0	0	Ki67+	 7614 15876
3410	0	0	Ki67+	 7617 16290
3411	0	0	Ki67+	 7619 15977
3412	0	0	Ki67+	 7620 15791
3413	0	0	Ki67+	 7620 15853
3414	0	0	Ki67+	 7628 16412
3415	0	0	Ki67+	 7633 16150
3416	0	0	Ki67+	 7639 15770
3417	0	0	Ki67+	 7641 15945
3418	0	0	Ki67+	 7644 16380
3419	0	0	Ki67+	 7647 16112
3420	0	0	Ki67+	 7658 16370
3421	0	0	Ki67+	 7660 16262
3422	0	0	Ki67+	 7661 15745
3423	0	0	Ki67+	 7667 16308
3424	0	0	Ki67+	 7674 16440
3425	0	0	Ki67+	 7675 16201
3426	0	0	Ki67+	 7675 16284
3427	0	0	Ki67+	 7680 15714
3428	0	0	Ki67+	 7680 15765
3429	0	0	Ki67+	 7688 16383
3430	0	0	Ki67+	 7692 16136
3431	0	0	Ki67+	 7696 16184
3432	0	0	Ki67+	 7696 16360
3433	0	0	Ki67+	 7701 16431
3434	0	0	Ki67+	 7702 16251
3435	0	0	Ki67+	 7703 15761
3436	0	0	Ki67+	 7707 16486
3437	0	0	Ki67+	 7710 16356
3438	0	0	Ki67+	 7719 16161
3439	0	0	Ki67+	 7722 16329
3440	0	0	Ki67+	 7726 16472
3441	0	0	Ki67+	 7727 16445
3442	0	0	Ki67+	 7732 16493
3443	0	0	Ki67+	 7733 16105
3444	0	0	Ki67+	 7737 16387
3445	0	0	Ki67+	 7739 16364
3446	0	0	Ki67+	 7742 15990
3447	0	0	Ki67+	 7745 16130
3448	0	0	Ki67+	 7752 16351
3449	0	0	Ki67+	 7753 16312
3450	0	0	Ki67+	 7754 16390
3451	0	0	Ki67+	 7755 16185
3452	0	0	Ki67+	 7756 16461
3453	0	0	Ki67+	 7759 16240
3454	0	0	Ki67+	 7762 16263
3455	0	0	Ki67+	 7766 16176
3456	0	0	Ki67+	 7768 15909
3457	0	0	Ki67+	 7771 16217
3458	0	0	Ki67+	 7771 16476
3459	0	0	Ki67+	 7774 16443
3460	0	0	Ki67+	 7775 15834
3461	0	0	Ki67+	 7785 16349
3462	0	0	Ki67+	 7787 16266
3463	0	0	Ki67+	 7787 16438
3464	0	0	Ki67+	 7790 16050
3465	0	0	Ki67+	 7791 16223
3466	0	0	Ki67+	 7793 15856
3467	0	0	Ki67+	 7794 16309
3468	0	0	Ki67+	 7802 16498
3469	0	0	Ki67+	 7804 16118
3470	0	0	Ki67+	 7806 16044
3471	0	0	Ki67+	 7808 16151
3472	0	0	Ki67+	 7814 16452
3473	0	0	Ki67+	 7816 16181
3474	0	0	Ki67+	 7816 16259
3475	0	0	Ki67+	 7817 16306
3476	0	0	Ki67+	 7821 16054
3477	0	0	Ki67+	 7822 16424
3478	0	0	Ki67+	 7827 15838
3479	0	0	Ki67+	 7827 16238
3480	0	0	Ki67+	 7829 16473
3481	0	0	Ki67+	 7834 15889
3482	0	0	Ki67+	 7839 16024
3483	0	0	Ki67+	 7840 16155
3484	0	0	Ki67+	 7840 16449
3485	0	0	Ki67+	 7847 16196
3486	0	0	Ki67+	 7848 16172
3487	0	0	Ki67+	 7857 16159
3488	0	0	Ki67+	 7859 16038
3489	0	0	Ki67+	 7859 16083
3490	0	0	Ki67+	 7862 16388
3491	0	0	Ki67+	 7864 16129
3492	0	0	Ki67+	 7869 15884
3493	0	0	Ki67+	 7874 16336
3494	0	0	Ki67+	 7875 15856
3495	0	0	Ki67+	 7878 16458
3496	0	0	Ki67+	 7880 15724
3497	0	0	Ki67+	 7880 16475
3498	0	0	Ki67+	 7881 16131
3499	0	0	Ki67+	 7891 16282
3500	0	0	Ki67+	 7894 16234
3501	0	0	Ki67+	 7906 15893
3502	0	0	Ki67+	 7911 16496
3503	0	0	Ki67+	 7912 16176
3504	0	0	Ki67+	 7913 16403
3505	0	0	Ki67+	 7914 16259
3506	0	0	Ki67+	 7925 16462
3507	0	0	Ki67+	 7926 15760
3508	0	0	Ki67+	 7927 15975
3509	0	0	Ki67+	 7929 16128
3510	0	0	Ki67+	 7929 16274
3511	0	0	Ki67+	 7930 16065
3512	0	0	Ki67+	 7930 16333
3513	0	0	Ki67+	 7931 15856
3514	0	0	Ki67+	 7933 15897
3515	0	0	Ki67+	 7940 16247
3516	0	0	Ki67+	 7947 16082
3517	0	0	Ki67+	 7948 15938
3518	0	0	Ki67+	 7956 16256
3519	0	0	Ki67+	 7957 16106
3520	0	0	Ki67+	 7958 16470
3521	0	0	Ki67+	 7963 15986
3522	0	0	Ki67+	 7967 15835
3523	0	0	Ki67+	 7970 16313
3524	0	0	Ki67+	 7971 16226
3525	0	0	Ki67+	 7972 16005
3526	0	0	Ki67+	 7977 16126
3527	0	0	Ki67+	 7984 16199
3528	0	0	Ki67+	 7988 15902
3529	0	0	Ki67+	 7990 15956
3530	0	0	Ki67+	 7993 15856
3531	0	0	Ki67+	 7993 15995
3532	0	0	Ki67+	 7993 16116
3533	0	0	Ki67+	 7998 16230
3534	0	0	Ki67+	 8008 16296
3535	0	0	Ki67+	 8011 16105
3536	0	0	Ki67+	 8011 16161
3537	0	0	Ki67+	 8014 15875
3538	0	0	Ki67+	 8015 16044
3539	0	0	Ki67+	 8016 16278
3540	0	0	Ki67+	 8017 15785
3541	0	0	Ki67+	 8017 15898
3542	0	0	Ki67+	 8021 16186
3543	0	0	Ki67+	 8026 16152
3544	0	0	Ki67+	 8033 16184
3545	0	0	Ki67+	 8035 15969
3546	0	0	Ki67+	 8038 16119
3547	0	0	Ki67+	 8039 16166
3548	0	0	Ki67+	 8040 16006
3549	0	0	Ki67+	 8043 16241
3550	0	0	Ki67+	 8044 16142
3551	0	0	Ki67+	 8044 16283
3552	0	0	Ki67+	 8047 15968
3553	0	0	Ki67+	 8047 16219
3554	0	0	Ki67+	 8054 16195
3555	0	0	Ki67+	 8056 15993
3556	0	0	Ki67+	 8061 16070
3557	0	0	Ki67+	 8063 15723
3558	0	0	Ki67+	 8063 15876
3559	0	0	Ki67+	 8067 16108
3560	0	0	Ki67+	 8069 16229
3561	0	0	Ki67+	 8072 16319
3562	0	0	Ki67+	 8073 16162
3563	0	0	Ki67+	 8083 16028
3564	0	0	Ki67+	 8083 16279
3565	0	0	Ki67+	 8085 16083
3566	0	0	Ki67+	 8085 16202
3567	0	0	Ki67+	 8088 15990
3568	0	0	Ki67+	 8092 15967
3569	0	0	Ki67+	 8097 15726
3570	0	0	Ki67+	 8099 15933
3571	0	0	Ki67+	 8100 15762
3572	0	0	Ki67+	 8102 16176
3573	0	0	Ki67+	 8106 16066
3574	0	0	Ki67+	 8108 16010
3575	0	0	Ki67+	 8109 16486
3576	0	0	Ki67+	 8110 16259
3577	0	0	Ki67+	 8114 15801
3578	0	0	Ki67+	 8114 15852
3579	0	0	Ki67+	 8118 16084
3580	0	0	Ki67+	 8119 16272
3581	0	0	Ki67+	 8121 15955
3582	0	0	Ki67+	 8127 16123
3583	0	0	Ki67+	 8129 15829
3584	0	0	Ki67+	 8131 15917
3585	0	0	Ki67+	 8135 16482
3586	0	0	Ki67+	 8136 16384
3587	0	0	Ki67+	 8137 16204
3588	0	0	Ki67+	 8140 16416
3589	0	0	Ki67+	 8145 16006
3590	0	0	Ki67+	 8151 15936
3591	0	0	Ki67+	 8153 15818
3592	0	0	Ki67+	 8156 16149
3593	0	0	Ki67+	 8159 16273
3594	0	0	Ki67+	 8162 16407
3595	0	0	Ki67+	 8163 15989
3596	0	0	Ki67+	 8165 16365
3597	0	0	Ki67+	 8168 15902
3598	0	0	Ki67+	 8172 15877
3599	0	0	Ki67+	 8173 15780
3600	0	0	Ki67+	 8176 15793
3601	0	0	Ki67+	 8176 16188
3602	0	0	Ki67+	 8178 15746
3603	0	0	Ki67+	 8178 16503
3604	0	0	Ki67+	 8179 16157
3605	0	0	Ki67+	 8182 16209
3606	0	0	Ki67+	 8187 16350
3607	0	0	Ki67+	 8192 16366
3608	0	0	Ki67+	 8195 15972
3609	0	0	Ki67+	 8195 16112
3610	0	0	Ki67+	 8196 16062
3611	0	0	Ki67+	 8198 16179
3612	0	0	Ki67+	 8201 15951
3613	0	0	Ki67+	 8206 16092
3614	0	0	Ki67+	 8206 16143
3615	0	0	Ki67+	 8211 15802
3616	0	0	Ki67+	 8212 15851
3617	0	0	Ki67+	 8227 16116
3618	0	0	Ki67+	 8229 16441
3619	0	0	Ki67+	 8232 16331
3620	0	0	Ki67+	 8236 16387
3621	0	0	Ki67+	 8238 15713
3622	0	0	Ki67+	 8240 16023
3623	0	0	Ki67+	 8240 16093
3624	0	0	Ki67+	 8241 16165
3625	0	0	Ki67+	 8250 16340
3626	0	0	Ki67+	 8252 15986
3627	0	0	Ki67+	 8252 16075
3628	0	0	Ki67+	 8253 16494
3629	0	0	Ki67+	 8254 16044
3630	0	0	Ki67+	 8254 16416
3631	0	0	Ki67+	 8255 15893
3632	0	0	Ki67+	 8256 15848
3633	0	0	Ki67+	 8256 15865
3634	0	0	Ki67+	 8263 16018
3635	0	0	Ki67+	 8264 15796
3636	0	0	Ki67+	 8265 15911
3637	0	0	Ki67+	 8272 15821
3638	0	0	Ki67+	 8275 16097
3639	0	0	Ki67+	 8277 16507
3640	0	0	Ki67+	 8278 15974
3641	0	0	Ki67+	 8278 16384
3642	0	0	Ki67+	 8281 16049
3643	0	0	Ki67+	 8282 15793
3644	0	0	Ki67+	 8283 16165
3645	0	0	Ki67+	 8284 15776
3646	0	0	Ki67+	 8287 16280
3647	0	0	Ki67+	 8290 16260
3648	0	0	Ki67+	 8294 16095
3649	0	0	Ki67+	 8302 16024
3650	0	0	Ki67+	 8303 16177
3651	0	0	Ki67+	 8304 15958
3652	0	0	Ki67+	 8307 15826
3653	0	0	Ki67+	 8311 16322
3654	0	0	Ki67+	 8313 15997
3655	0	0	Ki67+	 8324 16262
3656	0	0	Ki67+	 8325 15916
3657	0	0	Ki67+	 8327 16219
3658	0	0	Ki67+	 8331 16044
3659	0	0	Ki67+	 8331 16510
3660	0	0	Ki67+	 8335 16408
3661	0	0	Ki67+	 8338 15784
3662	0	0	Ki67+	 8338 15856
3663	0	0	Ki67+	 8339 15890
3664	0	0	Ki67+	 8340 15810
3665	0	0	Ki67+	 8341 16314
3666	0	0	Ki67+	 8342 16367
3667	0	0	Ki67+	 8344 16337
3668	0	0	Ki67+	 8350 16503
3669	0	0	Ki67+	 8351 16203
3670	0	0	Ki67+	 8351 16283
3671	0	0	Ki67+	 8352 15824
3672	0	0	Ki67+	 8353 16135
3673	0	0	Ki67+	 8353 16252
3674	0	0	Ki67+	 8359 15717
3675	0	0	Ki67+	 8359 15980
3676	0	0	Ki67+	 8362 15901
3677	0	0	Ki67+	 8362 16352
3678	0	0	Ki67+	 8363 15800
3679	0	0	Ki67+	 8365 15941
3680	0	0	Ki67+	 8367 15781
3681	0	0	Ki67+	 7579 16520
3682	0	0	Ki67+	 7634 16578
3683	0	0	Ki67+	 7651 16599
3684	0	0	Ki67+	 7726 16516
3685	0	0	Ki67+	 7733 16649
3686	0	0	Ki67+	 7748 16586
3687	0	0	Ki67+	 7773 16622
3688	0	0	Ki67+	 7776 16643
3689	0	0	Ki67+	 7785 16585
3690	0	0	Ki67+	 7786 16675
3691	0	0	Ki67+	 7787 16711
3692	0	0	Ki67+	 7792 16664
3693	0	0	Ki67+	 7802 16782
3694	0	0	Ki67+	 7806 16569
3695	0	0	Ki67+	 7806 16752
3696	0	0	Ki67+	 7825 16579
3697	0	0	Ki67+	 7836 16671
3698	0	0	Ki67+	 7856 16531
3699	0	0	Ki67+	 7864 16592
3700	0	0	Ki67+	 7880 16545
3701	0	0	Ki67+	 7881 16581
3702	0	0	Ki67+	 7896 16668
3703	0	0	Ki67+	 7909 16541
3704	0	0	Ki67+	 7919 16638
3705	0	0	Ki67+	 7924 16653
3706	0	0	Ki67+	 7932 16604
3707	0	0	Ki67+	 7934 16567
3708	0	0	Ki67+	 7945 16552
3709	0	0	Ki67+	 7989 16696
3710	0	0	Ki67+	 8002 16727
3711	0	0	Ki67+	 8007 16698
3712	0	0	Ki67+	 8016 16716
3713	0	0	Ki67+	 8041 16607
3714	0	0	Ki67+	 8042 16559
3715	0	0	Ki67+	 8044 16934
3716	0	0	Ki67+	 8057 16635
3717	0	0	Ki67+	 8062 17046
3718	0	0	Ki67+	 8065 16574
3719	0	0	Ki67+	 8090 17307
3720	0	0	Ki67+	 8105 17121
3721	0	0	Ki67+	 8123 16658
3722	0	0	Ki67+	 8144 16539
3723	0	0	Ki67+	 8162 17104
3724	0	0	Ki67+	 8165 16957
3725	0	0	Ki67+	 8181 16696
3726	0	0	Ki67+	 8185 16616
3727	0	0	Ki67+	 8204 16699
3728	0	0	Ki67+	 8211 16636
3729	0	0	Ki67+	 8213 16907
3730	0	0	Ki67+	 8228 17186
3731	0	0	Ki67+	 8231 16827
3732	0	0	Ki67+	 8241 16528
3733	0	0	Ki67+	 8244 16627
3734	0	0	Ki67+	 8263 16546
3735	0	0	Ki67+	 8271 16560
3736	0	0	Ki67+	 8287 16586
3737	0	0	Ki67+	 8287 16610
3738	0	0	Ki67+	 8291 17156
3739	0	0	Ki67+	 8296 17039
3740	0	0	Ki67+	 8297 16516
3741	0	0	Ki67+	 8303 16543
3742	0	0	Ki67+	 8307 16990
3743	0	0	Ki67+	 8312 17067
3744	0	0	Ki67+	 8321 17017
3745	0	0	Ki67+	 8326 16608
3746	0	0	Ki67+	 8365 16860
3747	0	0	Ki67+	 7819 17945
3748	0	0	Ki67+	 7829 17859
3749	0	0	Ki67+	 8019 17679
3750	0	0	Ki67+	 8110 17723
3751	0	0	Ki67+	 8139 17433
3752	0	0	Ki67+	 8149 17827
3753	0	0	Ki67+	 8158 17819
3754	0	0	Ki67+	 8171 17648
3755	0	0	Ki67+	 8185 17860
3756	0	0	Ki67+	 8191 17395
3757	0	0	Ki67+	 8231 17689
3758	0	0	Ki67+	 8268 17490
3759	0	0	Ki67+	 8287 17546
3760	0	0	Ki67+	 8314 17456
3761	0	0	Ki67+	 8341 17971
3762	0	0	Ki67+	 8238 18802
3763	0	0	Ki67+	 8290 18124
3764	0	0	Ki67+	 8303 18595
3765	0	0	Ki67+	 8358 18805
3766	0	0	Ki67+	 8373 12769
3767	0	0	Ki67+	 8405 12732
3768	0	0	Ki67+	 8408 12673
3769	0	0	Ki67+	 8421 12553
3770	0	0	Ki67+	 8444 12556
3771	0	0	Ki67+	 8447 12620
3772	0	0	Ki67+	 8448 12574
3773	0	0	Ki67+	 8458 12630
3774	0	0	Ki67+	 8471 12545
3775	0	0	Ki67+	 8482 12641
3776	0	0	Ki67+	 8486 12462
3777	0	0	Ki67+	 8486 12726
3778	0	0	Ki67+	 8495 12522
3779	0	0	Ki67+	 8496 12478
3780	0	0	Ki67+	 8511 12645
3781	0	0	Ki67+	 8514 12569
3782	0	0	Ki67+	 8523 12652
3783	0	0	Ki67+	 8535 12597
3784	0	0	Ki67+	 8538 12563
3785	0	0	Ki67+	 8541 12632
3786	0	0	Ki67+	 8543 12461
3787	0	0	Ki67+	 8546 12667
3788	0	0	Ki67+	 8561 12559
3789	0	0	Ki67+	 8587 12596
3790	0	0	Ki67+	 8599 12569
3791	0	0	Ki67+	 8627 12545
3792	0	0	Ki67+	 8631 12530
3793	0	0	Ki67+	 8631 12555
3794	0	0	Ki67+	 8642 12595
3795	0	0	Ki67+	 8645 12496
3796	0	0	Ki67+	 8661 12523
3797	0	0	Ki67+	 8667 12566
3798	0	0	Ki67+	 8680 12491
3799	0	0	Ki67+	 8688 12519
3800	0	0	Ki67+	 8690 12585
3801	0	0	Ki67+	 8695 12543
3802	0	0	Ki67+	 8698 12498
3803	0	0	Ki67+	 8704 12568
3804	0	0	Ki67+	 8709 12746
3805	0	0	Ki67+	 8718 12908
3806	0	0	Ki67+	 8721 12470
3807	0	0	Ki67+	 8749 12563
3808	0	0	Ki67+	 8777 12559
3809	0	0	Ki67+	 8785 12443
3810	0	0	Ki67+	 8789 12484
3811	0	0	Ki67+	 8814 12509
3812	0	0	Ki67+	 8818 12456
3813	0	0	Ki67+	 8818 12527
3814	0	0	Ki67+	 8827 12684
3815	0	0	Ki67+	 8842 12447
3816	0	0	Ki67+	 8862 12520
3817	0	0	Ki67+	 8863 12648
3818	0	0	Ki67+	 8907 12626
3819	0	0	Ki67+	 8927 12494
3820	0	0	Ki67+	 8936 12653
3821	0	0	Ki67+	 8944 12424
3822	0	0	Ki67+	 8954 12613
3823	0	0	Ki67+	 8979 12606
3824	0	0	Ki67+	 8999 12572
3825	0	0	Ki67+	 9008 12476
3826	0	0	Ki67+	 9012 12517
3827	0	0	Ki67+	 9016 12415
3828	0	0	Ki67+	 9016 12556
3829	0	0	Ki67+	 9023 12531
3830	0	0	Ki67+	 9029 12501
3831	0	0	Ki67+	 9034 12454
3832	0	0	Ki67+	 9051 12524
3833	0	0	Ki67+	 9053 12439
3834	0	0	Ki67+	 9058 12511
3835	0	0	Ki67+	 9080 12419
3836	0	0	Ki67+	 9080 12456
3837	0	0	Ki67+	 9086 12490
3838	0	0	Ki67+	 9122 12660
3839	0	0	Ki67+	 9124 12436
3840	0	0	Ki67+	 9131 12497
3841	0	0	Ki67+	 9139 12436
3842	0	0	Ki67+	 9149 12734
3843	0	0	Ki67+	 9151 12752
3844	0	0	Ki67+	 9154 12414
3845	0	0	Ki67+	 9167 12507
3846	0	0	Ki67+	 8369 13340
3847	0	0	Ki67+	 8380 13581
3848	0	0	Ki67+	 8386 13686
3849	0	0	Ki67+	 8388 13555
3850	0	0	Ki67+	 8402 12963
3851	0	0	Ki67+	 8409 13061
3852	0	0	Ki67+	 8411 13618
3853	0	0	Ki67+	 8415 13566
3854	0	0	Ki67+	 8424 13076
3855	0	0	Ki67+	 8428 13703
3856	0	0	Ki67+	 8455 13709
3857	0	0	Ki67+	 8470 13670
3858	0	0	Ki67+	 8490 13667
3859	0	0	Ki67+	 8498 13699
3860	0	0	Ki67+	 8527 13661
3861	0	0	Ki67+	 8536 13581
3862	0	0	Ki67+	 8540 13595
3863	0	0	Ki67+	 8555 13668
3864	0	0	Ki67+	 8561 13532
3865	0	0	Ki67+	 8570 13550
3866	0	0	Ki67+	 8570 13686
3867	0	0	Ki67+	 8575 13499
3868	0	0	Ki67+	 8586 13550
3869	0	0	Ki67+	 8598 13522
3870	0	0	Ki67+	 8598 13668
3871	0	0	Ki67+	 8604 13652
3872	0	0	Ki67+	 8607 13619
3873	0	0	Ki67+	 8612 13428
3874	0	0	Ki67+	 8615 13599
3875	0	0	Ki67+	 8615 13707
3876	0	0	Ki67+	 8619 13675
3877	0	0	Ki67+	 8629 13223
3878	0	0	Ki67+	 8631 13487
3879	0	0	Ki67+	 8646 13465
3880	0	0	Ki67+	 8648 13496
3881	0	0	Ki67+	 8648 13687
3882	0	0	Ki67+	 8659 13490
3883	0	0	Ki67+	 8663 13574
3884	0	0	Ki67+	 8665 13689
3885	0	0	Ki67+	 8670 13442
3886	0	0	Ki67+	 8672 13598
3887	0	0	Ki67+	 8675 13176
3888	0	0	Ki67+	 8677 13549
3889	0	0	Ki67+	 8682 13588
3890	0	0	Ki67+	 8695 13429
3891	0	0	Ki67+	 8696 13696
3892	0	0	Ki67+	 8705 13390
3893	0	0	Ki67+	 8707 13293
3894	0	0	Ki67+	 8718 13609
3895	0	0	Ki67+	 8720 13308
3896	0	0	Ki67+	 8726 13567
3897	0	0	Ki67+	 8736 13704
3898	0	0	Ki67+	 8739 13548
3899	0	0	Ki67+	 8745 13685
3900	0	0	Ki67+	 8746 13282
3901	0	0	Ki67+	 8747 13208
3902	0	0	Ki67+	 8754 13552
3903	0	0	Ki67+	 8757 13494
3904	0	0	Ki67+	 8758 13235
3905	0	0	Ki67+	 8769 13152
3906	0	0	Ki67+	 8770 13445
3907	0	0	Ki67+	 8770 13533
3908	0	0	Ki67+	 8772 13641
3909	0	0	Ki67+	 8773 13703
3910	0	0	Ki67+	 8780 13484
3911	0	0	Ki67+	 8780 13594
3912	0	0	Ki67+	 8784 13618
3913	0	0	Ki67+	 8796 13157
3914	0	0	Ki67+	 8804 13615
3915	0	0	Ki67+	 8805 13562
3916	0	0	Ki67+	 8807 13355
3917	0	0	Ki67+	 8807 13421
3918	0	0	Ki67+	 8809 13512
3919	0	0	Ki67+	 8811 13594
3920	0	0	Ki67+	 8815 13659
3921	0	0	Ki67+	 8823 13143
3922	0	0	Ki67+	 8832 13581
3923	0	0	Ki67+	 8845 13650
3924	0	0	Ki67+	 8847 13668
3925	0	0	Ki67+	 8851 13482
3926	0	0	Ki67+	 8855 13622
3927	0	0	Ki67+	 8863 13376
3928	0	0	Ki67+	 8868 13479
3929	0	0	Ki67+	 8868 13664
3930	0	0	Ki67+	 8879 13356
3931	0	0	Ki67+	 8880 13628
3932	0	0	Ki67+	 8882 13369
3933	0	0	Ki67+	 8884 13531
3934	0	0	Ki67+	 8884 13594
3935	0	0	Ki67+	 8886 13470
3936	0	0	Ki67+	 8896 13554
3937	0	0	Ki67+	 8897 13511
3938	0	0	Ki67+	 8898 13463
3939	0	0	Ki67+	 8898 13538
3940	0	0	Ki67+	 8901 13077
3941	0	0	Ki67+	 8903 13403
3942	0	0	Ki67+	 8904 13444
3943	0	0	Ki67+	 8905 13426
3944	0	0	Ki67+	 8919 13408
3945	0	0	Ki67+	 8922 13491
3946	0	0	Ki67+	 8923 13104
3947	0	0	Ki67+	 8927 13381
3948	0	0	Ki67+	 8937 13196
3949	0	0	Ki67+	 8940 13107
3950	0	0	Ki67+	 8941 13522
3951	0	0	Ki67+	 8947 13704
3952	0	0	Ki67+	 8949 13610
3953	0	0	Ki67+	 8953 13564
3954	0	0	Ki67+	 8962 13087
3955	0	0	Ki67+	 8963 13693
3956	0	0	Ki67+	 8964 13543
3957	0	0	Ki67+	 8971 13242
3958	0	0	Ki67+	 8976 13399
3959	0	0	Ki67+	 8976 13590
3960	0	0	Ki67+	 8981 13518
3961	0	0	Ki67+	 8984 13355
3962	0	0	Ki67+	 8989 13000
3963	0	0	Ki67+	 8992 13697
3964	0	0	Ki67+	 8994 13486
3965	0	0	Ki67+	 9000 13467
3966	0	0	Ki67+	 9007 13334
3967	0	0	Ki67+	 9023 13686
3968	0	0	Ki67+	 9053 13136
3969	0	0	Ki67+	 9055 12965
3970	0	0	Ki67+	 9060 13418
3971	0	0	Ki67+	 9064 13555
3972	0	0	Ki67+	 9078 13663
3973	0	0	Ki67+	 9095 13389
3974	0	0	Ki67+	 9097 13251
3975	0	0	Ki67+	 9100 13278
3976	0	0	Ki67+	 9105 13229
3977	0	0	Ki67+	 9118 13302
3978	0	0	Ki67+	 9123 13057
3979	0	0	Ki67+	 9129 13400
3980	0	0	Ki67+	 9141 13560
3981	0	0	Ki67+	 9143 13610
3982	0	0	Ki67+	 9154 13308
3983	0	0	Ki67+	 9162 13412
3984	0	0	Ki67+	 9166 13498
3985	0	0	Ki67+	 9167 13443
3986	0	0	Ki67+	 8373 14411
3987	0	0	Ki67+	 8377 14484
3988	0	0	Ki67+	 8395 13761
3989	0	0	Ki67+	 8397 13717
3990	0	0	Ki67+	 8397 13743
3991	0	0	Ki67+	 8403 13882
3992	0	0	Ki67+	 8403 14170
3993	0	0	Ki67+	 8413 14397
3994	0	0	Ki67+	 8415 13930
3995	0	0	Ki67+	 8423 14118
3996	0	0	Ki67+	 8424 13848
3997	0	0	Ki67+	 8434 13726
3998	0	0	Ki67+	 8441 13903
3999	0	0	Ki67+	 8454 13945
4000	0	0	Ki67+	 8456 13889
4001	0	0	Ki67+	 8471 13738
4002	0	0	Ki67+	 8494 13823
4003	0	0	Ki67+	 8497 14353
4004	0	0	Ki67+	 8502 13760
4005	0	0	Ki67+	 8516 13727
4006	0	0	Ki67+	 8517 13747
4007	0	0	Ki67+	 8520 13790
4008	0	0	Ki67+	 8525 14433
4009	0	0	Ki67+	 8530 14414
4010	0	0	Ki67+	 8553 13721
4011	0	0	Ki67+	 8563 13834
4012	0	0	Ki67+	 8581 14249
4013	0	0	Ki67+	 8586 14476
4014	0	0	Ki67+	 8588 13826
4015	0	0	Ki67+	 8590 13843
4016	0	0	Ki67+	 8597 14350
4017	0	0	Ki67+	 8604 14014
4018	0	0	Ki67+	 8609 14162
4019	0	0	Ki67+	 8616 13820
4020	0	0	Ki67+	 8624 13807
4021	0	0	Ki67+	 8632 13776
4022	0	0	Ki67+	 8647 13766
4023	0	0	Ki67+	 8662 13808
4024	0	0	Ki67+	 8671 13743
4025	0	0	Ki67+	 8679 14314
4026	0	0	Ki67+	 8684 13724
4027	0	0	Ki67+	 8696 13719
4028	0	0	Ki67+	 8704 14328
4029	0	0	Ki67+	 8714 13725
4030	0	0	Ki67+	 8742 14340
4031	0	0	Ki67+	 8749 13927
4032	0	0	Ki67+	 8758 14272
4033	0	0	Ki67+	 8791 14261
4034	0	0	Ki67+	 8811 14198
4035	0	0	Ki67+	 8828 14113
4036	0	0	Ki67+	 8839 14376
4037	0	0	Ki67+	 8844 14169
4038	0	0	Ki67+	 8852 14189
4039	0	0	Ki67+	 8876 14465
4040	0	0	Ki67+	 8885 14308
4041	0	0	Ki67+	 8888 14181
4042	0	0	Ki67+	 8909 13942
4043	0	0	Ki67+	 8930 14032
4044	0	0	Ki67+	 8935 14299
4045	0	0	Ki67+	 8936 14113
4046	0	0	Ki67+	 8942 14243
4047	0	0	Ki67+	 8947 14195
4048	0	0	Ki67+	 8965 14482
4049	0	0	Ki67+	 8994 14352
4050	0	0	Ki67+	 8995 14108
4051	0	0	Ki67+	 8996 14057
4052	0	0	Ki67+	 9004 13776
4053	0	0	Ki67+	 9004 14029
4054	0	0	Ki67+	 9006 14466
4055	0	0	Ki67+	 9011 14434
4056	0	0	Ki67+	 9018 14109
4057	0	0	Ki67+	 9019 14206
4058	0	0	Ki67+	 9020 14392
4059	0	0	Ki67+	 9028 14264
4060	0	0	Ki67+	 9029 14463
4061	0	0	Ki67+	 9030 14006
4062	0	0	Ki67+	 9033 14254
4063	0	0	Ki67+	 9033 14340
4064	0	0	Ki67+	 9053 14330
4065	0	0	Ki67+	 9054 14430
4066	0	0	Ki67+	 9055 14367
4067	0	0	Ki67+	 9065 13949
4068	0	0	Ki67+	 9067 14170
4069	0	0	Ki67+	 9073 14352
4070	0	0	Ki67+	 9074 14187
4071	0	0	Ki67+	 9075 14215
4072	0	0	Ki67+	 9084 13721
4073	0	0	Ki67+	 9092 14165
4074	0	0	Ki67+	 9094 13844
4075	0	0	Ki67+	 9104 14201
4076	0	0	Ki67+	 9104 14352
4077	0	0	Ki67+	 9106 14485
4078	0	0	Ki67+	 9111 13928
4079	0	0	Ki67+	 9112 14053
4080	0	0	Ki67+	 9113 13731
4081	0	0	Ki67+	 9114 13971
4082	0	0	Ki67+	 9114 14150
4083	0	0	Ki67+	 9127 14509
4084	0	0	Ki67+	 9129 13973
4085	0	0	Ki67+	 9131 13918
4086	0	0	Ki67+	 9131 14330
4087	0	0	Ki67+	 9132 13781
4088	0	0	Ki67+	 9136 14185
4089	0	0	Ki67+	 9141 14062
4090	0	0	Ki67+	 9147 14106
4091	0	0	Ki67+	 9148 13820
4092	0	0	Ki67+	 9150 13768
4093	0	0	Ki67+	 9155 13951
4094	0	0	Ki67+	 9156 14162
4095	0	0	Ki67+	 9158 14028
4096	0	0	Ki67+	 9161 13823
4097	0	0	Ki67+	 9162 14304
4098	0	0	Ki67+	 9163 14352
4099	0	0	Ki67+	 9166 14388
4100	0	0	Ki67+	 8369 14611
4101	0	0	Ki67+	 8373 15281
4102	0	0	Ki67+	 8375 15077
4103	0	0	Ki67+	 8377 14711
4104	0	0	Ki67+	 8379 14879
4105	0	0	Ki67+	 8380 15239
4106	0	0	Ki67+	 8381 15047
4107	0	0	Ki67+	 8385 14786
4108	0	0	Ki67+	 8389 15125
4109	0	0	Ki67+	 8390 14727
4110	0	0	Ki67+	 8390 14901
4111	0	0	Ki67+	 8391 14617
4112	0	0	Ki67+	 8392 14950
4113	0	0	Ki67+	 8394 14750
4114	0	0	Ki67+	 8397 14550
4115	0	0	Ki67+	 8400 15242
4116	0	0	Ki67+	 8404 14738
4117	0	0	Ki67+	 8405 15274
4118	0	0	Ki67+	 8414 15284
4119	0	0	Ki67+	 8415 14765
4120	0	0	Ki67+	 8415 15215
4121	0	0	Ki67+	 8417 15140
4122	0	0	Ki67+	 8421 14635
4123	0	0	Ki67+	 8426 14684
4124	0	0	Ki67+	 8427 15080
4125	0	0	Ki67+	 8439 14999
4126	0	0	Ki67+	 8449 14979
4127	0	0	Ki67+	 8455 15257
4128	0	0	Ki67+	 8456 15283
4129	0	0	Ki67+	 8464 14852
4130	0	0	Ki67+	 8471 14788
4131	0	0	Ki67+	 8471 14960
4132	0	0	Ki67+	 8472 15173
4133	0	0	Ki67+	 8491 14606
4134	0	0	Ki67+	 8494 14852
4135	0	0	Ki67+	 8504 15309
4136	0	0	Ki67+	 8506 14752
4137	0	0	Ki67+	 8507 14930
4138	0	0	Ki67+	 8509 15257
4139	0	0	Ki67+	 8513 15160
4140	0	0	Ki67+	 8527 15270
4141	0	0	Ki67+	 8531 14663
4142	0	0	Ki67+	 8532 14863
4143	0	0	Ki67+	 8552 15255
4144	0	0	Ki67+	 8553 14643
4145	0	0	Ki67+	 8558 15166
4146	0	0	Ki67+	 8572 14622
4147	0	0	Ki67+	 8582 15105
4148	0	0	Ki67+	 8583 15065
4149	0	0	Ki67+	 8585 15275
4150	0	0	Ki67+	 8587 15012
4151	0	0	Ki67+	 8590 15138
4152	0	0	Ki67+	 8593 14817
4153	0	0	Ki67+	 8596 15303
4154	0	0	Ki67+	 8602 15114
4155	0	0	Ki67+	 8617 15024
4156	0	0	Ki67+	 8617 15086
4157	0	0	Ki67+	 8620 15049
4158	0	0	Ki67+	 8620 15230
4159	0	0	Ki67+	 8625 14909
4160	0	0	Ki67+	 8631 14617
4161	0	0	Ki67+	 8633 15069
4162	0	0	Ki67+	 8644 15043
4163	0	0	Ki67+	 8647 15071
4164	0	0	Ki67+	 8654 15246
4165	0	0	Ki67+	 8661 14598
4166	0	0	Ki67+	 8662 14639
4167	0	0	Ki67+	 8666 14777
4168	0	0	Ki67+	 8668 15076
4169	0	0	Ki67+	 8670 14701
4170	0	0	Ki67+	 8670 15226
4171	0	0	Ki67+	 8672 15045
4172	0	0	Ki67+	 8678 14726
4173	0	0	Ki67+	 8683 15021
4174	0	0	Ki67+	 8684 14985
4175	0	0	Ki67+	 8691 15296
4176	0	0	Ki67+	 8692 14563
4177	0	0	Ki67+	 8706 14777
4178	0	0	Ki67+	 8710 14858
4179	0	0	Ki67+	 8713 15043
4180	0	0	Ki67+	 8717 14984
4181	0	0	Ki67+	 8718 14646
4182	0	0	Ki67+	 8723 14539
4183	0	0	Ki67+	 8731 14910
4184	0	0	Ki67+	 8732 15019
4185	0	0	Ki67+	 8740 14714
4186	0	0	Ki67+	 8755 14753
4187	0	0	Ki67+	 8763 15253
4188	0	0	Ki67+	 8764 14706
4189	0	0	Ki67+	 8764 15015
4190	0	0	Ki67+	 8768 14925
4191	0	0	Ki67+	 8777 14662
4192	0	0	Ki67+	 8782 15050
4193	0	0	Ki67+	 8792 15029
4194	0	0	Ki67+	 8793 14978
4195	0	0	Ki67+	 8797 14717
4196	0	0	Ki67+	 8797 14906
4197	0	0	Ki67+	 8800 14891
4198	0	0	Ki67+	 8800 15308
4199	0	0	Ki67+	 8804 14842
4200	0	0	Ki67+	 8805 14950
4201	0	0	Ki67+	 8816 15041
4202	0	0	Ki67+	 8819 15054
4203	0	0	Ki67+	 8822 15023
4204	0	0	Ki67+	 8823 14971
4205	0	0	Ki67+	 8833 15262
4206	0	0	Ki67+	 8837 15196
4207	0	0	Ki67+	 8856 14958
4208	0	0	Ki67+	 8856 14970
4209	0	0	Ki67+	 8861 14799
4210	0	0	Ki67+	 8864 15272
4211	0	0	Ki67+	 8870 15162
4212	0	0	Ki67+	 8878 14953
4213	0	0	Ki67+	 8896 15158
4214	0	0	Ki67+	 8900 15072
4215	0	0	Ki67+	 8915 15088
4216	0	0	Ki67+	 8921 14610
4217	0	0	Ki67+	 8952 14830
4218	0	0	Ki67+	 8954 15209
4219	0	0	Ki67+	 8955 15054
4220	0	0	Ki67+	 8961 14683
4221	0	0	Ki67+	 8961 15031
4222	0	0	Ki67+	 8967 14976
4223	0	0	Ki67+	 8970 14816
4224	0	0	Ki67+	 8974 14943
4225	0	0	Ki67+	 8979 15043
4226	0	0	Ki67+	 8991 14868
4227	0	0	Ki67+	 9002 14879
4228	0	0	Ki67+	 9008 14615
4229	0	0	Ki67+	 9011 14939
4230	0	0	Ki67+	 9018 14848
4231	0	0	Ki67+	 9024 14826
4232	0	0	Ki67+	 9026 15159
4233	0	0	Ki67+	 9031 14894
4234	0	0	Ki67+	 9035 14801
4235	0	0	Ki67+	 9045 14918
4236	0	0	Ki67+	 9066 14812
4237	0	0	Ki67+	 9067 14850
4238	0	0	Ki67+	 9069 14532
4239	0	0	Ki67+	 9083 14880
4240	0	0	Ki67+	 9083 14948
4241	0	0	Ki67+	 9085 14870
4242	0	0	Ki67+	 9090 14902
4243	0	0	Ki67+	 9096 14568
4244	0	0	Ki67+	 9096 15081
4245	0	0	Ki67+	 9097 14851
4246	0	0	Ki67+	 9101 15125
4247	0	0	Ki67+	 9106 14815
4248	0	0	Ki67+	 9113 14537
4249	0	0	Ki67+	 9119 14604
4250	0	0	Ki67+	 9137 14698
4251	0	0	Ki67+	 9142 14546
4252	0	0	Ki67+	 9145 14981
4253	0	0	Ki67+	 9151 14807
4254	0	0	Ki67+	 9153 15128
4255	0	0	Ki67+	 9164 14873
4256	0	0	Ki67+	 9164 15254
4257	0	0	Ki67+	 9167 15133
4258	0	0	Ki67+	 8371 15742
4259	0	0	Ki67+	 8373 15546
4260	0	0	Ki67+	 8374 15452
4261	0	0	Ki67+	 8377 15858
4262	0	0	Ki67+	 8380 15690
4263	0	0	Ki67+	 8383 16014
4264	0	0	Ki67+	 8384 15628
4265	0	0	Ki67+	 8385 15923
4266	0	0	Ki67+	 8387 15772
4267	0	0	Ki67+	 8389 15990
4268	0	0	Ki67+	 8390 15743
4269	0	0	Ki67+	 8390 15848
4270	0	0	Ki67+	 8391 15422
4271	0	0	Ki67+	 8397 15461
4272	0	0	Ki67+	 8398 16088
4273	0	0	Ki67+	 8399 15668
4274	0	0	Ki67+	 8400 15880
4275	0	0	Ki67+	 8401 16026
4276	0	0	Ki67+	 8403 15945
4277	0	0	Ki67+	 8408 15488
4278	0	0	Ki67+	 8408 16109
4279	0	0	Ki67+	 8410 15438
4280	0	0	Ki67+	 8412 15975
4281	0	0	Ki67+	 8414 16006
4282	0	0	Ki67+	 8415 15855
4283	0	0	Ki67+	 8417 15752
4284	0	0	Ki67+	 8419 15718
4285	0	0	Ki67+	 8419 15883
4286	0	0	Ki67+	 8422 15648
4287	0	0	Ki67+	 8428 15570
4288	0	0	Ki67+	 8430 15978
4289	0	0	Ki67+	 8431 15917
4290	0	0	Ki67+	 8442 16057
4291	0	0	Ki67+	 8443 15636
4292	0	0	Ki67+	 8444 15964
4293	0	0	Ki67+	 8445 15605
4294	0	0	Ki67+	 8446 15667
4295	0	0	Ki67+	 8449 15409
4296	0	0	Ki67+	 8449 15437
4297	0	0	Ki67+	 8449 15771
4298	0	0	Ki67+	 8452 16070
4299	0	0	Ki67+	 8452 16096
4300	0	0	Ki67+	 8456 15649
4301	0	0	Ki67+	 8458 15882
4302	0	0	Ki67+	 8461 15537
4303	0	0	Ki67+	 8461 15784
4304	0	0	Ki67+	 8463 15912
4305	0	0	Ki67+	 8469 15740
4306	0	0	Ki67+	 8470 15667
4307	0	0	Ki67+	 8470 16014
4308	0	0	Ki67+	 8473 15688
4309	0	0	Ki67+	 8474 15470
4310	0	0	Ki67+	 8474 15591
4311	0	0	Ki67+	 8478 15705
4312	0	0	Ki67+	 8479 15849
4313	0	0	Ki67+	 8480 15318
4314	0	0	Ki67+	 8481 15993
4315	0	0	Ki67+	 8481 16085
4316	0	0	Ki67+	 8484 15924
4317	0	0	Ki67+	 8485 16111
4318	0	0	Ki67+	 8486 15965
4319	0	0	Ki67+	 8487 15642
4320	0	0	Ki67+	 8487 15749
4321	0	0	Ki67+	 8487 16049
4322	0	0	Ki67+	 8489 16032
4323	0	0	Ki67+	 8492 15704
4324	0	0	Ki67+	 8494 15875
4325	0	0	Ki67+	 8499 15746
4326	0	0	Ki67+	 8499 16012
4327	0	0	Ki67+	 8502 15472
4328	0	0	Ki67+	 8503 16087
4329	0	0	Ki67+	 8504 15337
4330	0	0	Ki67+	 8505 15698
4331	0	0	Ki67+	 8506 15377
4332	0	0	Ki67+	 8506 15900
4333	0	0	Ki67+	 8507 15613
4334	0	0	Ki67+	 8510 15726
4335	0	0	Ki67+	 8511 15486
4336	0	0	Ki67+	 8516 15539
4337	0	0	Ki67+	 8518 15633
4338	0	0	Ki67+	 8519 15977
4339	0	0	Ki67+	 8520 15800
4340	0	0	Ki67+	 8526 15673
4341	0	0	Ki67+	 8527 16062
4342	0	0	Ki67+	 8529 15361
4343	0	0	Ki67+	 8532 15336
4344	0	0	Ki67+	 8533 15708
4345	0	0	Ki67+	 8537 16001
4346	0	0	Ki67+	 8542 16077
4347	0	0	Ki67+	 8544 15594
4348	0	0	Ki67+	 8544 15884
4349	0	0	Ki67+	 8554 15401
4350	0	0	Ki67+	 8555 15347
4351	0	0	Ki67+	 8555 15648
4352	0	0	Ki67+	 8556 15679
4353	0	0	Ki67+	 8558 16056
4354	0	0	Ki67+	 8560 16025
4355	0	0	Ki67+	 8561 15753
4356	0	0	Ki67+	 8562 15965
4357	0	0	Ki67+	 8565 15722
4358	0	0	Ki67+	 8569 15353
4359	0	0	Ki67+	 8569 15491
4360	0	0	Ki67+	 8569 15841
4361	0	0	Ki67+	 8572 15432
4362	0	0	Ki67+	 8574 15857
4363	0	0	Ki67+	 8576 15367
4364	0	0	Ki67+	 8581 15686
4365	0	0	Ki67+	 8582 15617
4366	0	0	Ki67+	 8584 15811
4367	0	0	Ki67+	 8584 16095
4368	0	0	Ki67+	 8585 15933
4369	0	0	Ki67+	 8586 15565
4370	0	0	Ki67+	 8586 16060
4371	0	0	Ki67+	 8588 15708
4372	0	0	Ki67+	 8594 15785
4373	0	0	Ki67+	 8596 15834
4374	0	0	Ki67+	 8597 15522
4375	0	0	Ki67+	 8599 15706
4376	0	0	Ki67+	 8603 15653
4377	0	0	Ki67+	 8603 15941
4378	0	0	Ki67+	 8604 16031
4379	0	0	Ki67+	 8606 15624
4380	0	0	Ki67+	 8611 15914
4381	0	0	Ki67+	 8612 15723
4382	0	0	Ki67+	 8613 15755
4383	0	0	Ki67+	 8616 15679
4384	0	0	Ki67+	 8617 15440
4385	0	0	Ki67+	 8618 16077
4386	0	0	Ki67+	 8620 15539
4387	0	0	Ki67+	 8621 15463
4388	0	0	Ki67+	 8625 15919
4389	0	0	Ki67+	 8625 16046
4390	0	0	Ki67+	 8628 15876
4391	0	0	Ki67+	 8630 15406
4392	0	0	Ki67+	 8630 15691
4393	0	0	Ki67+	 8630 15806
4394	0	0	Ki67+	 8633 15934
4395	0	0	Ki67+	 8635 15658
4396	0	0	Ki67+	 8638 15450
4397	0	0	Ki67+	 8638 15742
4398	0	0	Ki67+	 8639 15648
4399	0	0	Ki67+	 8642 16081
4400	0	0	Ki67+	 8643 15710
4401	0	0	Ki67+	 8648 16107
4402	0	0	Ki67+	 8649 15562
4403	0	0	Ki67+	 8649 16045
4404	0	0	Ki67+	 8655 15734
4405	0	0	Ki67+	 8655 15855
4406	0	0	Ki67+	 8656 15627
4407	0	0	Ki67+	 8656 15688
4408	0	0	Ki67+	 8661 15819
4409	0	0	Ki67+	 8664 15708
4410	0	0	Ki67+	 8664 16101
4411	0	0	Ki67+	 8668 16055
4412	0	0	Ki67+	 8670 15601
4413	0	0	Ki67+	 8671 15747
4414	0	0	Ki67+	 8675 15763
4415	0	0	Ki67+	 8676 16009
4416	0	0	Ki67+	 8677 15681
4417	0	0	Ki67+	 8678 15500
4418	0	0	Ki67+	 8684 15899
4419	0	0	Ki67+	 8686 15466
4420	0	0	Ki67+	 8689 15451
4421	0	0	Ki67+	 8689 16078
4422	0	0	Ki67+	 8690 15514
4423	0	0	Ki67+	 8692 16057
4424	0	0	Ki67+	 8694 15729
4425	0	0	Ki67+	 8698 16101
4426	0	0	Ki67+	 8705 15329
4427	0	0	Ki67+	 8707 15662
4428	0	0	Ki67+	 8709 15495
4429	0	0	Ki67+	 8709 15887
4430	0	0	Ki67+	 8711 15361
4431	0	0	Ki67+	 8714 15852
4432	0	0	Ki67+	 8716 15347
4433	0	0	Ki67+	 8717 15828
4434	0	0	Ki67+	 8720 15804
4435	0	0	Ki67+	 8720 15912
4436	0	0	Ki67+	 8723 15473
4437	0	0	Ki67+	 8723 15545
4438	0	0	Ki67+	 8732 15575
4439	0	0	Ki67+	 8733 15839
4440	0	0	Ki67+	 8733 16019
4441	0	0	Ki67+	 8733 16049
4442	0	0	Ki67+	 8735 15781
4443	0	0	Ki67+	 8735 15866
4444	0	0	Ki67+	 8736 15701
4445	0	0	Ki67+	 8737 15923
4446	0	0	Ki67+	 8741 15619
4447	0	0	Ki67+	 8742 15981
4448	0	0	Ki67+	 8743 15405
4449	0	0	Ki67+	 8748 15807
4450	0	0	Ki67+	 8749 15855
4451	0	0	Ki67+	 8749 15951
4452	0	0	Ki67+	 8749 16092
4453	0	0	Ki67+	 8750 15362
4454	0	0	Ki67+	 8750 15913
4455	0	0	Ki67+	 8751 15887
4456	0	0	Ki67+	 8753 15782
4457	0	0	Ki67+	 8756 15592
4458	0	0	Ki67+	 8759 15819
4459	0	0	Ki67+	 8760 15764
4460	0	0	Ki67+	 8761 15645
4461	0	0	Ki67+	 8761 15897
4462	0	0	Ki67+	 8765 16025
4463	0	0	Ki67+	 8768 15721
4464	0	0	Ki67+	 8768 15870
4465	0	0	Ki67+	 8771 15422
4466	0	0	Ki67+	 8772 15801
4467	0	0	Ki67+	 8772 15999
4468	0	0	Ki67+	 8776 15751
4469	0	0	Ki67+	 8776 15847
4470	0	0	Ki67+	 8778 15621
4471	0	0	Ki67+	 8779 15473
4472	0	0	Ki67+	 8779 15958
4473	0	0	Ki67+	 8779 16055
4474	0	0	Ki67+	 8781 15489
4475	0	0	Ki67+	 8782 15902
4476	0	0	Ki67+	 8788 15916
4477	0	0	Ki67+	 8790 15590
4478	0	0	Ki67+	 8791 15823
4479	0	0	Ki67+	 8791 15881
4480	0	0	Ki67+	 8794 15478
4481	0	0	Ki67+	 8794 16027
4482	0	0	Ki67+	 8802 15786
4483	0	0	Ki67+	 8803 16085
4484	0	0	Ki67+	 8806 15758
4485	0	0	Ki67+	 8812 15557
4486	0	0	Ki67+	 8814 15649
4487	0	0	Ki67+	 8820 16101
4488	0	0	Ki67+	 8824 15650
4489	0	0	Ki67+	 8824 15919
4490	0	0	Ki67+	 8824 15982
4491	0	0	Ki67+	 8828 15671
4492	0	0	Ki67+	 8829 15891
4493	0	0	Ki67+	 8831 15521
4494	0	0	Ki67+	 8836 15570
4495	0	0	Ki67+	 8837 15878
4496	0	0	Ki67+	 8841 15855
4497	0	0	Ki67+	 8842 15485
4498	0	0	Ki67+	 8846 16105
4499	0	0	Ki67+	 8850 15730
4500	0	0	Ki67+	 8853 16077
4501	0	0	Ki67+	 8859 15689
4502	0	0	Ki67+	 8860 15640
4503	0	0	Ki67+	 8862 15992
4504	0	0	Ki67+	 8864 15505
4505	0	0	Ki67+	 8871 15666
4506	0	0	Ki67+	 8871 15864
4507	0	0	Ki67+	 8872 16086
4508	0	0	Ki67+	 8873 15752
4509	0	0	Ki67+	 8874 15914
4510	0	0	Ki67+	 8876 15553
4511	0	0	Ki67+	 8876 15930
4512	0	0	Ki67+	 8880 15599
4513	0	0	Ki67+	 8886 15801
4514	0	0	Ki67+	 8888 15719
4515	0	0	Ki67+	 8893 15556
4516	0	0	Ki67+	 8895 15524
4517	0	0	Ki67+	 8895 15872
4518	0	0	Ki67+	 8905 15782
4519	0	0	Ki67+	 8907 15819
4520	0	0	Ki67+	 8908 15990
4521	0	0	Ki67+	 8909 15437
4522	0	0	Ki67+	 8912 15504
4523	0	0	Ki67+	 8913 15760
4524	0	0	Ki67+	 8914 15643
4525	0	0	Ki67+	 8917 16018
4526	0	0	Ki67+	 8918 15944
4527	0	0	Ki67+	 8918 16087
4528	0	0	Ki67+	 8922 15777
4529	0	0	Ki67+	 8927 15552
4530	0	0	Ki67+	 8928 15723
4531	0	0	Ki67+	 8929 15707
4532	0	0	Ki67+	 8938 15474
4533	0	0	Ki67+	 8939 16013
4534	0	0	Ki67+	 8940 15985
4535	0	0	Ki67+	 8943 15597
4536	0	0	Ki67+	 8943 15614
4537	0	0	Ki67+	 8944 15654
4538	0	0	Ki67+	 8945 15536
4539	0	0	Ki67+	 8954 15643
4540	0	0	Ki67+	 8961 15958
4541	0	0	Ki67+	 8962 15804
4542	0	0	Ki67+	 8963 16022
4543	0	0	Ki67+	 8964 16090
4544	0	0	Ki67+	 8966 15429
4545	0	0	Ki67+	 8968 15519
4546	0	0	Ki67+	 8971 15446
4547	0	0	Ki67+	 8981 15410
4548	0	0	Ki67+	 8984 15997
4549	0	0	Ki67+	 8985 15469
4550	0	0	Ki67+	 8999 15428
4551	0	0	Ki67+	 9004 16105
4552	0	0	Ki67+	 9005 15472
4553	0	0	Ki67+	 9009 16034
4554	0	0	Ki67+	 9012 15582
4555	0	0	Ki67+	 9015 15392
4556	0	0	Ki67+	 9021 15850
4557	0	0	Ki67+	 9034 15343
4558	0	0	Ki67+	 9035 15826
4559	0	0	Ki67+	 9039 15600
4560	0	0	Ki67+	 9040 15410
4561	0	0	Ki67+	 9040 15537
4562	0	0	Ki67+	 9044 15808
4563	0	0	Ki67+	 9046 15565
4564	0	0	Ki67+	 9059 15438
4565	0	0	Ki67+	 9062 15479
4566	0	0	Ki67+	 9062 15605
4567	0	0	Ki67+	 9068 15765
4568	0	0	Ki67+	 9069 15881
4569	0	0	Ki67+	 9073 15560
4570	0	0	Ki67+	 9074 15739
4571	0	0	Ki67+	 9075 15830
4572	0	0	Ki67+	 9078 16103
4573	0	0	Ki67+	 9081 15456
4574	0	0	Ki67+	 9085 15802
4575	0	0	Ki67+	 9089 15518
4576	0	0	Ki67+	 9091 16065
4577	0	0	Ki67+	 9095 15887
4578	0	0	Ki67+	 9096 15483
4579	0	0	Ki67+	 9097 15928
4580	0	0	Ki67+	 9098 15392
4581	0	0	Ki67+	 9100 16017
4582	0	0	Ki67+	 9102 15833
4583	0	0	Ki67+	 9103 15860
4584	0	0	Ki67+	 9104 15756
4585	0	0	Ki67+	 9106 15506
4586	0	0	Ki67+	 9109 15721
4587	0	0	Ki67+	 9118 15786
4588	0	0	Ki67+	 9120 15836
4589	0	0	Ki67+	 9125 15812
4590	0	0	Ki67+	 9125 15892
4591	0	0	Ki67+	 9131 15692
4592	0	0	Ki67+	 9131 15732
4593	0	0	Ki67+	 9131 15936
4594	0	0	Ki67+	 9137 15418
4595	0	0	Ki67+	 9139 15349
4596	0	0	Ki67+	 9139 15576
4597	0	0	Ki67+	 9146 15711
4598	0	0	Ki67+	 9149 15507
4599	0	0	Ki67+	 9151 15917
4600	0	0	Ki67+	 9155 15748
4601	0	0	Ki67+	 9156 15774
4602	0	0	Ki67+	 9160 15332
4603	0	0	Ki67+	 9161 15948
4604	0	0	Ki67+	 9163 15359
4605	0	0	Ki67+	 9165 15976
4606	0	0	Ki67+	 8372 16908
4607	0	0	Ki67+	 8374 16230
4608	0	0	Ki67+	 8384 16276
4609	0	0	Ki67+	 8388 16601
4610	0	0	Ki67+	 8391 16665
4611	0	0	Ki67+	 8392 16379
4612	0	0	Ki67+	 8396 16822
4613	0	0	Ki67+	 8401 16755
4614	0	0	Ki67+	 8408 16223
4615	0	0	Ki67+	 8414 16264
4616	0	0	Ki67+	 8415 16459
4617	0	0	Ki67+	 8417 16293
4618	0	0	Ki67+	 8424 16155
4619	0	0	Ki67+	 8424 16251
4620	0	0	Ki67+	 8424 16547
4621	0	0	Ki67+	 8431 16181
4622	0	0	Ki67+	 8432 16117
4623	0	0	Ki67+	 8437 16211
4624	0	0	Ki67+	 8440 16400
4625	0	0	Ki67+	 8441 16581
4626	0	0	Ki67+	 8444 16129
4627	0	0	Ki67+	 8450 16227
4628	0	0	Ki67+	 8453 16353
4629	0	0	Ki67+	 8457 16426
4630	0	0	Ki67+	 8458 16591
4631	0	0	Ki67+	 8461 16262
4632	0	0	Ki67+	 8464 16736
4633	0	0	Ki67+	 8466 16770
4634	0	0	Ki67+	 8469 16203
4635	0	0	Ki67+	 8476 16410
4636	0	0	Ki67+	 8479 16286
4637	0	0	Ki67+	 8483 16566
4638	0	0	Ki67+	 8484 16180
4639	0	0	Ki67+	 8484 16653
4640	0	0	Ki67+	 8486 16831
4641	0	0	Ki67+	 8487 16152
4642	0	0	Ki67+	 8490 16250
4643	0	0	Ki67+	 8491 16799
4644	0	0	Ki67+	 8501 16388
4645	0	0	Ki67+	 8509 16504
4646	0	0	Ki67+	 8510 16824
4647	0	0	Ki67+	 8511 16250
4648	0	0	Ki67+	 8513 16789
4649	0	0	Ki67+	 8514 16759
4650	0	0	Ki67+	 8523 16436
4651	0	0	Ki67+	 8524 16857
4652	0	0	Ki67+	 8527 16727
4653	0	0	Ki67+	 8528 16165
4654	0	0	Ki67+	 8528 16783
4655	0	0	Ki67+	 8532 16146
4656	0	0	Ki67+	 8537 16230
4657	0	0	Ki67+	 8541 16657
4658	0	0	Ki67+	 8547 16216
4659	0	0	Ki67+	 8554 16543
4660	0	0	Ki67+	 8561 16118
4661	0	0	Ki67+	 8562 16730
4662	0	0	Ki67+	 8568 16399
4663	0	0	Ki67+	 8569 16816
4664	0	0	Ki67+	 8573 16575
4665	0	0	Ki67+	 8576 16145
4666	0	0	Ki67+	 8576 16428
4667	0	0	Ki67+	 8578 16478
4668	0	0	Ki67+	 8578 16762
4669	0	0	Ki67+	 8581 16128
4670	0	0	Ki67+	 8582 16506
4671	0	0	Ki67+	 8582 16787
4672	0	0	Ki67+	 8584 16276
4673	0	0	Ki67+	 8585 16356
4674	0	0	Ki67+	 8586 16602
4675	0	0	Ki67+	 8587 16581
4676	0	0	Ki67+	 8587 16662
4677	0	0	Ki67+	 8589 16153
4678	0	0	Ki67+	 8589 16329
4679	0	0	Ki67+	 8589 16370
4680	0	0	Ki67+	 8589 16720
4681	0	0	Ki67+	 8594 16304
4682	0	0	Ki67+	 8596 16568
4683	0	0	Ki67+	 8596 16896
4684	0	0	Ki67+	 8598 16134
4685	0	0	Ki67+	 8604 16383
4686	0	0	Ki67+	 8605 16246
4687	0	0	Ki67+	 8606 16747
4688	0	0	Ki67+	 8607 16421
4689	0	0	Ki67+	 8611 16224
4690	0	0	Ki67+	 8614 16273
4691	0	0	Ki67+	 8616 16548
4692	0	0	Ki67+	 8618 16602
4693	0	0	Ki67+	 8619 16562
4694	0	0	Ki67+	 8624 16667
4695	0	0	Ki67+	 8627 16490
4696	0	0	Ki67+	 8631 16296
4697	0	0	Ki67+	 8639 16116
4698	0	0	Ki67+	 8640 16511
4699	0	0	Ki67+	 8641 16143
4700	0	0	Ki67+	 8641 16639
4701	0	0	Ki67+	 8643 16369
4702	0	0	Ki67+	 8649 16209
4703	0	0	Ki67+	 8649 16315
4704	0	0	Ki67+	 8652 16807
4705	0	0	Ki67+	 8654 16394
4706	0	0	Ki67+	 8654 16495
4707	0	0	Ki67+	 8660 16180
4708	0	0	Ki67+	 8661 16290
4709	0	0	Ki67+	 8663 16364
4710	0	0	Ki67+	 8667 16660
4711	0	0	Ki67+	 8668 16243
4712	0	0	Ki67+	 8668 16331
4713	0	0	Ki67+	 8674 16416
4714	0	0	Ki67+	 8677 16228
4715	0	0	Ki67+	 8677 16351
4716	0	0	Ki67+	 8677 16472
4717	0	0	Ki67+	 8677 16800
4718	0	0	Ki67+	 8683 16131
4719	0	0	Ki67+	 8684 16405
4720	0	0	Ki67+	 8687 16530
4721	0	0	Ki67+	 8698 16338
4722	0	0	Ki67+	 8698 16621
4723	0	0	Ki67+	 8702 16687
4724	0	0	Ki67+	 8705 16445
4725	0	0	Ki67+	 8711 16134
4726	0	0	Ki67+	 8712 16830
4727	0	0	Ki67+	 8714 16198
4728	0	0	Ki67+	 8716 16738
4729	0	0	Ki67+	 8721 16157
4730	0	0	Ki67+	 8723 16316
4731	0	0	Ki67+	 8724 16225
4732	0	0	Ki67+	 8724 16334
4733	0	0	Ki67+	 8730 16139
4734	0	0	Ki67+	 8733 16359
4735	0	0	Ki67+	 8734 16242
4736	0	0	Ki67+	 8736 16667
4737	0	0	Ki67+	 8741 16430
4738	0	0	Ki67+	 8741 16744
4739	0	0	Ki67+	 8745 16371
4740	0	0	Ki67+	 8746 16456
4741	0	0	Ki67+	 8746 16643
4742	0	0	Ki67+	 8747 16779
4743	0	0	Ki67+	 8749 16115
4744	0	0	Ki67+	 8749 16524
4745	0	0	Ki67+	 8749 16731
4746	0	0	Ki67+	 8752 16220
4747	0	0	Ki67+	 8759 16181
4748	0	0	Ki67+	 8759 16612
4749	0	0	Ki67+	 8759 16661
4750	0	0	Ki67+	 8761 16311
4751	0	0	Ki67+	 8762 16158
4752	0	0	Ki67+	 8769 16520
4753	0	0	Ki67+	 8770 16360
4754	0	0	Ki67+	 8775 16420
4755	0	0	Ki67+	 8778 16128
4756	0	0	Ki67+	 8779 16247
4757	0	0	Ki67+	 8782 16155
4758	0	0	Ki67+	 8782 16294
4759	0	0	Ki67+	 8784 16757
4760	0	0	Ki67+	 8789 16321
4761	0	0	Ki67+	 8790 16194
4762	0	0	Ki67+	 8792 16616
4763	0	0	Ki67+	 8795 16175
4764	0	0	Ki67+	 8796 16475
4765	0	0	Ki67+	 8806 16517
4766	0	0	Ki67+	 8809 16391
4767	0	0	Ki67+	 8809 16793
4768	0	0	Ki67+	 8811 16417
4769	0	0	Ki67+	 8814 16145
4770	0	0	Ki67+	 8816 16761
4771	0	0	Ki67+	 8819 16312
4772	0	0	Ki67+	 8821 16570
4773	0	0	Ki67+	 8826 16478
4774	0	0	Ki67+	 8827 16457
4775	0	0	Ki67+	 8830 16369
4776	0	0	Ki67+	 8832 16121
4777	0	0	Ki67+	 8836 16806
4778	0	0	Ki67+	 8838 16168
4779	0	0	Ki67+	 8841 16449
4780	0	0	Ki67+	 8843 16301
4781	0	0	Ki67+	 8843 16424
4782	0	0	Ki67+	 8848 16793
4783	0	0	Ki67+	 8849 16115
4784	0	0	Ki67+	 8851 16892
4785	0	0	Ki67+	 8854 16479
4786	0	0	Ki67+	 8856 16148
4787	0	0	Ki67+	 8858 16432
4788	0	0	Ki67+	 8864 16330
4789	0	0	Ki67+	 8865 16158
4790	0	0	Ki67+	 8870 16170
4791	0	0	Ki67+	 8871 16129
4792	0	0	Ki67+	 8881 16507
4793	0	0	Ki67+	 8887 16907
4794	0	0	Ki67+	 8893 16644
4795	0	0	Ki67+	 8896 16175
4796	0	0	Ki67+	 8899 16848
4797	0	0	Ki67+	 8900 16223
4798	0	0	Ki67+	 8901 16313
4799	0	0	Ki67+	 8901 16578
4800	0	0	Ki67+	 8911 16698
4801	0	0	Ki67+	 8918 16590
4802	0	0	Ki67+	 8920 16743
4803	0	0	Ki67+	 8920 16894
4804	0	0	Ki67+	 8922 16527
4805	0	0	Ki67+	 8923 16443
4806	0	0	Ki67+	 8923 16705
4807	0	0	Ki67+	 8923 16861
4808	0	0	Ki67+	 8925 16502
4809	0	0	Ki67+	 8935 16877
4810	0	0	Ki67+	 8938 16697
4811	0	0	Ki67+	 8940 16599
4812	0	0	Ki67+	 8944 16279
4813	0	0	Ki67+	 8945 16457
4814	0	0	Ki67+	 8947 16636
4815	0	0	Ki67+	 8953 16566
4816	0	0	Ki67+	 8955 16197
4817	0	0	Ki67+	 8958 16418
4818	0	0	Ki67+	 8961 16613
4819	0	0	Ki67+	 8964 16443
4820	0	0	Ki67+	 8968 16530
4821	0	0	Ki67+	 8970 16361
4822	0	0	Ki67+	 8973 16326
4823	0	0	Ki67+	 8973 16555
4824	0	0	Ki67+	 8974 16148
4825	0	0	Ki67+	 8975 16851
4826	0	0	Ki67+	 8980 16133
4827	0	0	Ki67+	 8982 16821
4828	0	0	Ki67+	 8984 16207
4829	0	0	Ki67+	 8984 16896
4830	0	0	Ki67+	 8985 16733
4831	0	0	Ki67+	 8987 16182
4832	0	0	Ki67+	 8987 16421
4833	0	0	Ki67+	 8989 16452
4834	0	0	Ki67+	 8991 16541
4835	0	0	Ki67+	 8991 16906
4836	0	0	Ki67+	 8997 16751
4837	0	0	Ki67+	 8998 16566
4838	0	0	Ki67+	 9001 16159
4839	0	0	Ki67+	 9001 16802
4840	0	0	Ki67+	 9002 16361
4841	0	0	Ki67+	 9007 16839
4842	0	0	Ki67+	 9009 16191
4843	0	0	Ki67+	 9016 16331
4844	0	0	Ki67+	 9017 16133
4845	0	0	Ki67+	 9018 16381
4846	0	0	Ki67+	 9020 16212
4847	0	0	Ki67+	 9022 16740
4848	0	0	Ki67+	 9026 16777
4849	0	0	Ki67+	 9028 16519
4850	0	0	Ki67+	 9029 16455
4851	0	0	Ki67+	 9033 16393
4852	0	0	Ki67+	 9038 16737
4853	0	0	Ki67+	 9048 16847
4854	0	0	Ki67+	 9050 16787
4855	0	0	Ki67+	 9056 16520
4856	0	0	Ki67+	 9058 16129
4857	0	0	Ki67+	 9058 16706
4858	0	0	Ki67+	 9060 16296
4859	0	0	Ki67+	 9061 16223
4860	0	0	Ki67+	 9067 16265
4861	0	0	Ki67+	 9072 16820
4862	0	0	Ki67+	 9073 16200
4863	0	0	Ki67+	 9074 16892
4864	0	0	Ki67+	 9078 16560
4865	0	0	Ki67+	 9082 16842
4866	0	0	Ki67+	 9085 16783
4867	0	0	Ki67+	 9086 16393
4868	0	0	Ki67+	 9090 16133
4869	0	0	Ki67+	 9096 16278
4870	0	0	Ki67+	 9103 16417
4871	0	0	Ki67+	 9103 16538
4872	0	0	Ki67+	 9110 16472
4873	0	0	Ki67+	 9115 16895
4874	0	0	Ki67+	 9116 16531
4875	0	0	Ki67+	 9118 16404
4876	0	0	Ki67+	 9119 16139
4877	0	0	Ki67+	 9120 16350
4878	0	0	Ki67+	 9123 16845
4879	0	0	Ki67+	 9124 16241
4880	0	0	Ki67+	 9125 16502
4881	0	0	Ki67+	 9125 16911
4882	0	0	Ki67+	 9126 16761
4883	0	0	Ki67+	 9132 16207
4884	0	0	Ki67+	 9133 16808
4885	0	0	Ki67+	 9135 16221
4886	0	0	Ki67+	 9139 16435
4887	0	0	Ki67+	 9145 16747
4888	0	0	Ki67+	 9149 16548
4889	0	0	Ki67+	 9151 16139
4890	0	0	Ki67+	 9155 16833
4891	0	0	Ki67+	 9156 16359
4892	0	0	Ki67+	 9157 16395
4893	0	0	Ki67+	 9159 16190
4894	0	0	Ki67+	 9162 16720
4895	0	0	Ki67+	 9163 16489
4896	0	0	Ki67+	 9165 16244
4897	0	0	Ki67+	 8377 17337
4898	0	0	Ki67+	 8383 17224
4899	0	0	Ki67+	 8405 17491
4900	0	0	Ki67+	 8429 17122
4901	0	0	Ki67+	 8461 17602
4902	0	0	Ki67+	 8478 17003
4903	0	0	Ki67+	 8495 17614
4904	0	0	Ki67+	 8502 17475
4905	0	0	Ki67+	 8507 17491
4906	0	0	Ki67+	 8524 17645
4907	0	0	Ki67+	 8527 17298
4908	0	0	Ki67+	 8529 17236
4909	0	0	Ki67+	 8529 17581
4910	0	0	Ki67+	 8550 17216
4911	0	0	Ki67+	 8553 17051
4912	0	0	Ki67+	 8563 17414
4913	0	0	Ki67+	 8571 17675
4914	0	0	Ki67+	 8572 17640
4915	0	0	Ki67+	 8581 17325
4916	0	0	Ki67+	 8602 17659
4917	0	0	Ki67+	 8609 17408
4918	0	0	Ki67+	 8618 17335
4919	0	0	Ki67+	 8628 16924
4920	0	0	Ki67+	 8632 17203
4921	0	0	Ki67+	 8639 17391
4922	0	0	Ki67+	 8640 17699
4923	0	0	Ki67+	 8641 17180
4924	0	0	Ki67+	 8642 17216
4925	0	0	Ki67+	 8643 17072
4926	0	0	Ki67+	 8644 17338
4927	0	0	Ki67+	 8644 17635
4928	0	0	Ki67+	 8648 17102
4929	0	0	Ki67+	 8659 16959
4930	0	0	Ki67+	 8660 17412
4931	0	0	Ki67+	 8661 17329
4932	0	0	Ki67+	 8668 17243
4933	0	0	Ki67+	 8670 17205
4934	0	0	Ki67+	 8679 17590
4935	0	0	Ki67+	 8681 17233
4936	0	0	Ki67+	 8681 17308
4937	0	0	Ki67+	 8682 17142
4938	0	0	Ki67+	 8685 17702
4939	0	0	Ki67+	 8687 17668
4940	0	0	Ki67+	 8689 17622
4941	0	0	Ki67+	 8698 17330
4942	0	0	Ki67+	 8699 17426
4943	0	0	Ki67+	 8713 17612
4944	0	0	Ki67+	 8715 17462
4945	0	0	Ki67+	 8719 17301
4946	0	0	Ki67+	 8723 17699
4947	0	0	Ki67+	 8738 17518
4948	0	0	Ki67+	 8740 17414
4949	0	0	Ki67+	 8744 17557
4950	0	0	Ki67+	 8744 17602
4951	0	0	Ki67+	 8745 17631
4952	0	0	Ki67+	 8747 17647
4953	0	0	Ki67+	 8755 17375
4954	0	0	Ki67+	 8759 17090
4955	0	0	Ki67+	 8766 17611
4956	0	0	Ki67+	 8768 17256
4957	0	0	Ki67+	 8773 17653
4958	0	0	Ki67+	 8775 17114
4959	0	0	Ki67+	 8781 17205
4960	0	0	Ki67+	 8782 17461
4961	0	0	Ki67+	 8782 17551
4962	0	0	Ki67+	 8785 17086
4963	0	0	Ki67+	 8786 17391
4964	0	0	Ki67+	 8786 17697
4965	0	0	Ki67+	 8788 17363
4966	0	0	Ki67+	 8790 17436
4967	0	0	Ki67+	 8796 17311
4968	0	0	Ki67+	 8800 17127
4969	0	0	Ki67+	 8804 17167
4970	0	0	Ki67+	 8809 17353
4971	0	0	Ki67+	 8809 17417
4972	0	0	Ki67+	 8816 17162
4973	0	0	Ki67+	 8816 17376
4974	0	0	Ki67+	 8817 17203
4975	0	0	Ki67+	 8818 17064
4976	0	0	Ki67+	 8820 17547
4977	0	0	Ki67+	 8822 17454
4978	0	0	Ki67+	 8823 17190
4979	0	0	Ki67+	 8830 17105
4980	0	0	Ki67+	 8831 17486
4981	0	0	Ki67+	 8834 16945
4982	0	0	Ki67+	 8836 17024
4983	0	0	Ki67+	 8837 17316
4984	0	0	Ki67+	 8837 17435
4985	0	0	Ki67+	 8843 17142
4986	0	0	Ki67+	 8844 17353
4987	0	0	Ki67+	 8845 17054
4988	0	0	Ki67+	 8846 17227
4989	0	0	Ki67+	 8846 17626
4990	0	0	Ki67+	 8850 16926
4991	0	0	Ki67+	 8851 17654
4992	0	0	Ki67+	 8853 17097
4993	0	0	Ki67+	 8854 17139
4994	0	0	Ki67+	 8855 17546
4995	0	0	Ki67+	 8862 17250
4996	0	0	Ki67+	 8863 17042
4997	0	0	Ki67+	 8864 16949
4998	0	0	Ki67+	 8868 17524
4999	0	0	Ki67+	 8873 17108
5000	0	0	Ki67+	 8873 17294
5001	0	0	Ki67+	 8873 17500
5002	0	0	Ki67+	 8874 17614
5003	0	0	Ki67+	 8875 17595
5004	0	0	Ki67+	 8876 17000
5005	0	0	Ki67+	 8877 17061
5006	0	0	Ki67+	 8878 17194
5007	0	0	Ki67+	 8878 17359
5008	0	0	Ki67+	 8880 17265
5009	0	0	Ki67+	 8885 17656
5010	0	0	Ki67+	 8886 17315
5011	0	0	Ki67+	 8887 17143
5012	0	0	Ki67+	 8888 17088
5013	0	0	Ki67+	 8888 17345
5014	0	0	Ki67+	 8889 17475
5015	0	0	Ki67+	 8890 17569
5016	0	0	Ki67+	 8892 17367
5017	0	0	Ki67+	 8897 17227
5018	0	0	Ki67+	 8897 17656
5019	0	0	Ki67+	 8897 17687
5020	0	0	Ki67+	 8900 17459
5021	0	0	Ki67+	 8901 17125
5022	0	0	Ki67+	 8903 17492
5023	0	0	Ki67+	 8905 16968
5024	0	0	Ki67+	 8906 17623
5025	0	0	Ki67+	 8908 17044
5026	0	0	Ki67+	 8910 17001
5027	0	0	Ki67+	 8911 17601
5028	0	0	Ki67+	 8912 17151
5029	0	0	Ki67+	 8914 17444
5030	0	0	Ki67+	 8920 17022
5031	0	0	Ki67+	 8925 17281
5032	0	0	Ki67+	 8928 16987
5033	0	0	Ki67+	 8934 16957
5034	0	0	Ki67+	 8935 17563
5035	0	0	Ki67+	 8936 17167
5036	0	0	Ki67+	 8937 17602
5037	0	0	Ki67+	 8938 17108
5038	0	0	Ki67+	 8940 17368
5039	0	0	Ki67+	 8941 17040
5040	0	0	Ki67+	 8942 17418
5041	0	0	Ki67+	 8948 17545
5042	0	0	Ki67+	 8948 17639
5043	0	0	Ki67+	 8950 17198
5044	0	0	Ki67+	 8951 17534
5045	0	0	Ki67+	 8953 16937
5046	0	0	Ki67+	 8953 17342
5047	0	0	Ki67+	 8958 16983
5048	0	0	Ki67+	 8961 17450
5049	0	0	Ki67+	 8964 17264
5050	0	0	Ki67+	 8965 17053
5051	0	0	Ki67+	 8965 17121
5052	0	0	Ki67+	 8965 17413
5053	0	0	Ki67+	 8971 17344
5054	0	0	Ki67+	 8972 17573
5055	0	0	Ki67+	 8974 17517
5056	0	0	Ki67+	 8977 17149
5057	0	0	Ki67+	 8981 17280
5058	0	0	Ki67+	 8983 17070
5059	0	0	Ki67+	 8983 17663
5060	0	0	Ki67+	 8984 17620
5061	0	0	Ki67+	 8986 17563
5062	0	0	Ki67+	 8987 16979
5063	0	0	Ki67+	 8990 17419
5064	0	0	Ki67+	 8990 17493
5065	0	0	Ki67+	 8992 17240
5066	0	0	Ki67+	 8994 17207
5067	0	0	Ki67+	 8997 17019
5068	0	0	Ki67+	 9002 17518
5069	0	0	Ki67+	 9003 16917
5070	0	0	Ki67+	 9004 17679
5071	0	0	Ki67+	 9008 17143
5072	0	0	Ki67+	 9008 17281
5073	0	0	Ki67+	 9009 17701
5074	0	0	Ki67+	 9012 17220
5075	0	0	Ki67+	 9013 17657
5076	0	0	Ki67+	 9014 17072
5077	0	0	Ki67+	 9015 17630
5078	0	0	Ki67+	 9017 17547
5079	0	0	Ki67+	 9018 17187
5080	0	0	Ki67+	 9026 17561
5081	0	0	Ki67+	 9027 17025
5082	0	0	Ki67+	 9027 17098
5083	0	0	Ki67+	 9031 17130
5084	0	0	Ki67+	 9031 17616
5085	0	0	Ki67+	 9031 17707
5086	0	0	Ki67+	 9032 17433
5087	0	0	Ki67+	 9032 17490
5088	0	0	Ki67+	 9035 17163
5089	0	0	Ki67+	 9037 17279
5090	0	0	Ki67+	 9038 17057
5091	0	0	Ki67+	 9038 17247
5092	0	0	Ki67+	 9038 17663
5093	0	0	Ki67+	 9042 17228
5094	0	0	Ki67+	 9044 17297
5095	0	0	Ki67+	 9044 17547
5096	0	0	Ki67+	 9053 17005
5097	0	0	Ki67+	 9055 17197
5098	0	0	Ki67+	 9056 17044
5099	0	0	Ki67+	 9059 17577
5100	0	0	Ki67+	 9060 17538
5101	0	0	Ki67+	 9060 17632
5102	0	0	Ki67+	 9064 17231
5103	0	0	Ki67+	 9067 16974
5104	0	0	Ki67+	 9070 17084
5105	0	0	Ki67+	 9074 17170
5106	0	0	Ki67+	 9081 17382
5107	0	0	Ki67+	 9082 17256
5108	0	0	Ki67+	 9087 16999
5109	0	0	Ki67+	 9088 17030
5110	0	0	Ki67+	 9090 17312
5111	0	0	Ki67+	 9091 17594
5112	0	0	Ki67+	 9094 17204
5113	0	0	Ki67+	 9097 17516
5114	0	0	Ki67+	 9098 17352
5115	0	0	Ki67+	 9103 17282
5116	0	0	Ki67+	 9106 17369
5117	0	0	Ki67+	 9114 17314
5118	0	0	Ki67+	 9115 17189
5119	0	0	Ki67+	 9121 17422
5120	0	0	Ki67+	 9123 17358
5121	0	0	Ki67+	 9123 17616
5122	0	0	Ki67+	 9124 17051
5123	0	0	Ki67+	 9125 17667
5124	0	0	Ki67+	 9127 17238
5125	0	0	Ki67+	 9135 17390
5126	0	0	Ki67+	 9138 17095
5127	0	0	Ki67+	 9144 17146
5128	0	0	Ki67+	 9144 17334
5129	0	0	Ki67+	 9147 17701
5130	0	0	Ki67+	 9148 17482
5131	0	0	Ki67+	 9151 17297
5132	0	0	Ki67+	 9151 17546
5133	0	0	Ki67+	 9154 17007
5134	0	0	Ki67+	 9154 17360
5135	0	0	Ki67+	 9160 17654
5136	0	0	Ki67+	 9164 17390
5137	0	0	Ki67+	 9166 16931
5138	0	0	Ki67+	 8371 17960
5139	0	0	Ki67+	 8407 18169
5140	0	0	Ki67+	 8432 18473
5141	0	0	Ki67+	 8447 18323
5142	0	0	Ki67+	 8449 17752
5143	0	0	Ki67+	 8485 17738
5144	0	0	Ki67+	 8499 17764
5145	0	0	Ki67+	 8510 17739
5146	0	0	Ki67+	 8511 17917
5147	0	0	Ki67+	 8559 17827
5148	0	0	Ki67+	 8576 17942
5149	0	0	Ki67+	 8594 17837
5150	0	0	Ki67+	 8619 17843
5151	0	0	Ki67+	 8620 17824
5152	0	0	Ki67+	 8623 17791
5153	0	0	Ki67+	 8632 18219
5154	0	0	Ki67+	 8642 17791
5155	0	0	Ki67+	 8650 17860
5156	0	0	Ki67+	 8654 17916
5157	0	0	Ki67+	 8654 18189
5158	0	0	Ki67+	 8659 17946
5159	0	0	Ki67+	 8666 17796
5160	0	0	Ki67+	 8670 17758
5161	0	0	Ki67+	 8683 17857
5162	0	0	Ki67+	 8684 17722
5163	0	0	Ki67+	 8695 17771
5164	0	0	Ki67+	 8701 17806
5165	0	0	Ki67+	 8705 17836
5166	0	0	Ki67+	 8719 17787
5167	0	0	Ki67+	 8719 18487
5168	0	0	Ki67+	 8730 17924
5169	0	0	Ki67+	 8731 17808
5170	0	0	Ki67+	 8769 17818
5171	0	0	Ki67+	 8776 18279
5172	0	0	Ki67+	 8780 18407
5173	0	0	Ki67+	 8785 18456
5174	0	0	Ki67+	 8791 17806
5175	0	0	Ki67+	 8795 18428
5176	0	0	Ki67+	 8800 18485
5177	0	0	Ki67+	 8804 18039
5178	0	0	Ki67+	 8818 18362
5179	0	0	Ki67+	 8825 17864
5180	0	0	Ki67+	 8833 18452
5181	0	0	Ki67+	 8839 18173
5182	0	0	Ki67+	 8841 17819
5183	0	0	Ki67+	 8846 18319
5184	0	0	Ki67+	 8850 18345
5185	0	0	Ki67+	 8853 18373
5186	0	0	Ki67+	 8856 17764
5187	0	0	Ki67+	 8862 18310
5188	0	0	Ki67+	 8869 17835
5189	0	0	Ki67+	 8885 17764
5190	0	0	Ki67+	 8888 18091
5191	0	0	Ki67+	 8890 18248
5192	0	0	Ki67+	 8891 17878
5193	0	0	Ki67+	 8899 18323
5194	0	0	Ki67+	 8903 17772
5195	0	0	Ki67+	 8907 18405
5196	0	0	Ki67+	 8910 18046
5197	0	0	Ki67+	 8915 17866
5198	0	0	Ki67+	 8916 17838
5199	0	0	Ki67+	 8918 18423
5200	0	0	Ki67+	 8920 17895
5201	0	0	Ki67+	 8921 18277
5202	0	0	Ki67+	 8936 17732
5203	0	0	Ki67+	 8938 17893
5204	0	0	Ki67+	 8939 17837
5205	0	0	Ki67+	 8940 17881
5206	0	0	Ki67+	 8943 17775
5207	0	0	Ki67+	 8952 17722
5208	0	0	Ki67+	 8954 18136
5209	0	0	Ki67+	 8959 17801
5210	0	0	Ki67+	 8968 17747
5211	0	0	Ki67+	 8972 18365
5212	0	0	Ki67+	 8974 18286
5213	0	0	Ki67+	 8977 17782
5214	0	0	Ki67+	 8979 17877
5215	0	0	Ki67+	 8980 17917
5216	0	0	Ki67+	 8981 18058
5217	0	0	Ki67+	 8983 18122
5218	0	0	Ki67+	 8998 17747
5219	0	0	Ki67+	 8998 18414
5220	0	0	Ki67+	 9000 17946
5221	0	0	Ki67+	 9004 17776
5222	0	0	Ki67+	 9006 17812
5223	0	0	Ki67+	 9006 18072
5224	0	0	Ki67+	 9012 17848
5225	0	0	Ki67+	 9012 18038
5226	0	0	Ki67+	 9018 17910
5227	0	0	Ki67+	 9018 18116
5228	0	0	Ki67+	 9018 18398
5229	0	0	Ki67+	 9020 18461
5230	0	0	Ki67+	 9024 18339
5231	0	0	Ki67+	 9027 17880
5232	0	0	Ki67+	 9027 18007
5233	0	0	Ki67+	 9028 18381
5234	0	0	Ki67+	 9029 17864
5235	0	0	Ki67+	 9037 18142
5236	0	0	Ki67+	 9039 18160
5237	0	0	Ki67+	 9042 17811
5238	0	0	Ki67+	 9043 18068
5239	0	0	Ki67+	 9049 18139
5240	0	0	Ki67+	 9051 17765
5241	0	0	Ki67+	 9060 18082
5242	0	0	Ki67+	 9061 18014
5243	0	0	Ki67+	 9063 18065
5244	0	0	Ki67+	 9064 17836
5245	0	0	Ki67+	 9064 17941
5246	0	0	Ki67+	 9065 17817
5247	0	0	Ki67+	 9069 17994
5248	0	0	Ki67+	 9072 18355
5249	0	0	Ki67+	 9076 18208
5250	0	0	Ki67+	 9077 18111
5251	0	0	Ki67+	 9083 17759
5252	0	0	Ki67+	 9083 17859
5253	0	0	Ki67+	 9083 17969
5254	0	0	Ki67+	 9083 18459
5255	0	0	Ki67+	 9085 17725
5256	0	0	Ki67+	 9087 18484
5257	0	0	Ki67+	 9096 18034
5258	0	0	Ki67+	 9097 17820
5259	0	0	Ki67+	 9098 17779
5260	0	0	Ki67+	 9100 17930
5261	0	0	Ki67+	 9102 17996
5262	0	0	Ki67+	 9110 17904
5263	0	0	Ki67+	 9113 18042
5264	0	0	Ki67+	 9115 18061
5265	0	0	Ki67+	 9116 18389
5266	0	0	Ki67+	 9119 18100
5267	0	0	Ki67+	 9122 18167
5268	0	0	Ki67+	 9122 18265
5269	0	0	Ki67+	 9123 17953
5270	0	0	Ki67+	 9124 17803
5271	0	0	Ki67+	 9127 17916
5272	0	0	Ki67+	 9127 17984
5273	0	0	Ki67+	 9134 17860
5274	0	0	Ki67+	 9135 18150
5275	0	0	Ki67+	 9136 18308
5276	0	0	Ki67+	 9144 18174
5277	0	0	Ki67+	 9147 18411
5278	0	0	Ki67+	 9149 18465
5279	0	0	Ki67+	 9150 18137
5280	0	0	Ki67+	 9151 18100
5281	0	0	Ki67+	 9152 17974
5282	0	0	Ki67+	 9159 18126
5283	0	0	Ki67+	 9161 17868
5284	0	0	Ki67+	 9162 17939
5285	0	0	Ki67+	 9162 18361
5286	0	0	Ki67+	 9163 17968
5287	0	0	Ki67+	 8413 18727
5288	0	0	Ki67+	 8434 18640
5289	0	0	Ki67+	 8454 18634
5290	0	0	Ki67+	 8515 18584
5291	0	0	Ki67+	 8656 18590
5292	0	0	Ki67+	 8661 18899
5293	0	0	Ki67+	 8677 18613
5294	0	0	Ki67+	 8685 18912
5295	0	0	Ki67+	 8689 18710
5296	0	0	Ki67+	 8734 18514
5297	0	0	Ki67+	 8752 18834
5298	0	0	Ki67+	 8764 18566
5299	0	0	Ki67+	 8799 18611
5300	0	0	Ki67+	 8804 18653
5301	0	0	Ki67+	 8818 18581
5302	0	0	Ki67+	 8822 18639
5303	0	0	Ki67+	 8829 18999
5304	0	0	Ki67+	 8831 18843
5305	0	0	Ki67+	 8840 18627
5306	0	0	Ki67+	 8841 18579
5307	0	0	Ki67+	 8848 18933
5308	0	0	Ki67+	 8850 19187
5309	0	0	Ki67+	 8855 18740
5310	0	0	Ki67+	 8865 19179
5311	0	0	Ki67+	 8869 18663
5312	0	0	Ki67+	 8880 18805
5313	0	0	Ki67+	 8881 19216
5314	0	0	Ki67+	 8886 18646
5315	0	0	Ki67+	 8894 18731
5316	0	0	Ki67+	 8897 18699
5317	0	0	Ki67+	 8898 18686
5318	0	0	Ki67+	 8904 19108
5319	0	0	Ki67+	 8904 19263
5320	0	0	Ki67+	 8907 18575
5321	0	0	Ki67+	 8926 18979
5322	0	0	Ki67+	 8930 18658
5323	0	0	Ki67+	 8931 18885
5324	0	0	Ki67+	 8934 18575
5325	0	0	Ki67+	 8943 19198
5326	0	0	Ki67+	 8951 18772
5327	0	0	Ki67+	 8954 18716
5328	0	0	Ki67+	 8956 18600
5329	0	0	Ki67+	 8979 18986
5330	0	0	Ki67+	 8980 19116
5331	0	0	Ki67+	 8983 19138
5332	0	0	Ki67+	 8986 19171
5333	0	0	Ki67+	 8988 18596
5334	0	0	Ki67+	 9003 18653
5335	0	0	Ki67+	 9005 18732
5336	0	0	Ki67+	 9006 18531
5337	0	0	Ki67+	 9011 18699
5338	0	0	Ki67+	 9021 18644
5339	0	0	Ki67+	 9030 18760
5340	0	0	Ki67+	 9035 18635
5341	0	0	Ki67+	 9041 18513
5342	0	0	Ki67+	 9044 19144
5343	0	0	Ki67+	 9051 18562
5344	0	0	Ki67+	 9057 18673
5345	0	0	Ki67+	 9070 18652
5346	0	0	Ki67+	 9074 18537
5347	0	0	Ki67+	 9082 18652
5348	0	0	Ki67+	 9096 19047
5349	0	0	Ki67+	 9107 18562
5350	0	0	Ki67+	 9108 19265
5351	0	0	Ki67+	 9115 19202
5352	0	0	Ki67+	 9116 18716
5353	0	0	Ki67+	 9127 19230
5354	0	0	Ki67+	 9131 18574
5355	0	0	Ki67+	 9135 18810
5356	0	0	Ki67+	 9142 18703
5357	0	0	Ki67+	 9144 18851
5358	0	0	Ki67+	 9152 18650
5359	0	0	Ki67+	 9154 18627
5360	0	0	Ki67+	 9156 18788
5361	0	0	Ki67+	 9165 18561
5362	0	0	Ki67+	 8686 19354
5363	0	0	Ki67+	 8725 19583
5364	0	0	Ki67+	 8753 19735
5365	0	0	Ki67+	 8777 19521
5366	0	0	Ki67+	 8790 19698
5367	0	0	Ki67+	 8809 20062
5368	0	0	Ki67+	 8849 19359
5369	0	0	Ki67+	 8906 19337
5370	0	0	Ki67+	 8910 19378
5371	0	0	Ki67+	 8917 19426
5372	0	0	Ki67+	 8920 19350
5373	0	0	Ki67+	 8930 19414
5374	0	0	Ki67+	 8965 19427
5375	0	0	Ki67+	 8974 19390
5376	0	0	Ki67+	 9002 19342
5377	0	0	Ki67+	 9035 19377
5378	0	0	Ki67+	 9087 19340
5379	0	0	Ki67+	 9119 19415
5380	0	0	Ki67+	 9046 20224
5381	0	0	Ki67+	 9059 20271
5382	0	0	Ki67+	 9073 20267
5383	0	0	Ki67+	 9095 20464
5384	0	0	Ki67+	 9120 20561
5385	0	0	Ki67+	 9121 20194
5386	0	0	Ki67+	 9122 20484
5387	0	0	Ki67+	 9131 20570
5388	0	0	Ki67+	 9167 20559
5389	0	0	Ki67+	 9171 12533
5390	0	0	Ki67+	 9179 12481
5391	0	0	Ki67+	 9183 12401
5392	0	0	Ki67+	 9187 12434
5393	0	0	Ki67+	 9189 12381
5394	0	0	Ki67+	 9205 12530
5395	0	0	Ki67+	 9217 12457
5396	0	0	Ki67+	 9218 12393
5397	0	0	Ki67+	 9225 12419
5398	0	0	Ki67+	 9234 12507
5399	0	0	Ki67+	 9244 12475
5400	0	0	Ki67+	 9254 12385
5401	0	0	Ki67+	 9254 12487
5402	0	0	Ki67+	 9271 12516
5403	0	0	Ki67+	 9313 12391
5404	0	0	Ki67+	 9333 12417
5405	0	0	Ki67+	 9335 12364
5406	0	0	Ki67+	 9335 12517
5407	0	0	Ki67+	 9343 12434
5408	0	0	Ki67+	 9367 12309
5409	0	0	Ki67+	 9371 12359
5410	0	0	Ki67+	 9371 12383
5411	0	0	Ki67+	 9392 12346
5412	0	0	Ki67+	 9398 12376
5413	0	0	Ki67+	 9401 12543
5414	0	0	Ki67+	 9406 12226
5415	0	0	Ki67+	 9406 12282
5416	0	0	Ki67+	 9416 12209
5417	0	0	Ki67+	 9418 12339
5418	0	0	Ki67+	 9419 12429
5419	0	0	Ki67+	 9421 12267
5420	0	0	Ki67+	 9441 12265
5421	0	0	Ki67+	 9449 12216
5422	0	0	Ki67+	 9474 12340
5423	0	0	Ki67+	 9476 12384
5424	0	0	Ki67+	 9477 12250
5425	0	0	Ki67+	 9479 12223
5426	0	0	Ki67+	 9486 12375
5427	0	0	Ki67+	 9501 12247
5428	0	0	Ki67+	 9515 12402
5429	0	0	Ki67+	 9527 12393
5430	0	0	Ki67+	 9529 12288
5431	0	0	Ki67+	 9532 12263
5432	0	0	Ki67+	 9539 12332
5433	0	0	Ki67+	 9550 12195
5434	0	0	Ki67+	 9563 12320
5435	0	0	Ki67+	 9567 12384
5436	0	0	Ki67+	 9572 12233
5437	0	0	Ki67+	 9589 12162
5438	0	0	Ki67+	 9595 12172
5439	0	0	Ki67+	 9597 12375
5440	0	0	Ki67+	 9603 12269
5441	0	0	Ki67+	 9610 12392
5442	0	0	Ki67+	 9615 12342
5443	0	0	Ki67+	 9620 12178
5444	0	0	Ki67+	 9627 12226
5445	0	0	Ki67+	 9630 12202
5446	0	0	Ki67+	 9633 12166
5447	0	0	Ki67+	 9634 12407
5448	0	0	Ki67+	 9637 12236
5449	0	0	Ki67+	 9653 12139
5450	0	0	Ki67+	 9657 12346
5451	0	0	Ki67+	 9660 12177
5452	0	0	Ki67+	 9677 12146
5453	0	0	Ki67+	 9678 12330
5454	0	0	Ki67+	 9688 12352
5455	0	0	Ki67+	 9692 12203
5456	0	0	Ki67+	 9700 12365
5457	0	0	Ki67+	 9703 12335
5458	0	0	Ki67+	 9710 12297
5459	0	0	Ki67+	 9713 12253
5460	0	0	Ki67+	 9721 12146
5461	0	0	Ki67+	 9731 12270
5462	0	0	Ki67+	 9734 12340
5463	0	0	Ki67+	 9742 12089
5464	0	0	Ki67+	 9751 12131
5465	0	0	Ki67+	 9752 12258
5466	0	0	Ki67+	 9758 12295
5467	0	0	Ki67+	 9761 12097
5468	0	0	Ki67+	 9764 12048
5469	0	0	Ki67+	 9790 12131
5470	0	0	Ki67+	 9793 12095
5471	0	0	Ki67+	 9802 12162
5472	0	0	Ki67+	 9803 12017
5473	0	0	Ki67+	 9808 12035
5474	0	0	Ki67+	 9814 12198
5475	0	0	Ki67+	 9815 12085
5476	0	0	Ki67+	 9823 11981
5477	0	0	Ki67+	 9823 12003
5478	0	0	Ki67+	 9824 12339
5479	0	0	Ki67+	 9828 12030
5480	0	0	Ki67+	 9833 11959
5481	0	0	Ki67+	 9845 12042
5482	0	0	Ki67+	 9846 12071
5483	0	0	Ki67+	 9853 11940
5484	0	0	Ki67+	 9854 12010
5485	0	0	Ki67+	 9861 12037
5486	0	0	Ki67+	 9862 12203
5487	0	0	Ki67+	 9865 12436
5488	0	0	Ki67+	 9867 12249
5489	0	0	Ki67+	 9885 12139
5490	0	0	Ki67+	 9886 12175
5491	0	0	Ki67+	 9887 12042
5492	0	0	Ki67+	 9890 12267
5493	0	0	Ki67+	 9896 12063
5494	0	0	Ki67+	 9900 12000
5495	0	0	Ki67+	 9905 12152
5496	0	0	Ki67+	 9908 12092
5497	0	0	Ki67+	 9909 12019
5498	0	0	Ki67+	 9910 12104
5499	0	0	Ki67+	 9911 12285
5500	0	0	Ki67+	 9912 12115
5501	0	0	Ki67+	 9928 12104
5502	0	0	Ki67+	 9931 11922
5503	0	0	Ki67+	 9945 12001
5504	0	0	Ki67+	 9947 12083
5505	0	0	Ki67+	 9949 11962
5506	0	0	Ki67+	 9950 11919
5507	0	0	Ki67+	 9958 12071
5508	0	0	Ki67+	 9961 11929
5509	0	0	Ki67+	 9170 13405
5510	0	0	Ki67+	 9177 13301
5511	0	0	Ki67+	 9194 13421
5512	0	0	Ki67+	 9213 12951
5513	0	0	Ki67+	 9246 13411
5514	0	0	Ki67+	 9275 12851
5515	0	0	Ki67+	 9281 13400
5516	0	0	Ki67+	 9291 13276
5517	0	0	Ki67+	 9319 13272
5518	0	0	Ki67+	 9320 13366
5519	0	0	Ki67+	 9325 13287
5520	0	0	Ki67+	 9328 12896
5521	0	0	Ki67+	 9334 13219
5522	0	0	Ki67+	 9341 13371
5523	0	0	Ki67+	 9353 13045
5524	0	0	Ki67+	 9353 13268
5525	0	0	Ki67+	 9371 13333
5526	0	0	Ki67+	 9412 13409
5527	0	0	Ki67+	 9426 13305
5528	0	0	Ki67+	 9430 13245
5529	0	0	Ki67+	 9448 13337
5530	0	0	Ki67+	 9477 13412
5531	0	0	Ki67+	 9514 12996
5532	0	0	Ki67+	 9531 13419
5533	0	0	Ki67+	 9547 13389
5534	0	0	Ki67+	 9573 13076
5535	0	0	Ki67+	 9603 13283
5536	0	0	Ki67+	 9615 13081
5537	0	0	Ki67+	 9617 13069
5538	0	0	Ki67+	 9639 13414
5539	0	0	Ki67+	 9658 13227
5540	0	0	Ki67+	 9662 12922
5541	0	0	Ki67+	 9670 13096
5542	0	0	Ki67+	 9683 13332
5543	0	0	Ki67+	 9697 13063
5544	0	0	Ki67+	 9804 13208
5545	0	0	Ki67+	 9808 12875
5546	0	0	Ki67+	 9854 12997
5547	0	0	Ki67+	 9878 13167
5548	0	0	Ki67+	 9927 13068
5549	0	0	Ki67+	 9927 13172
5550	0	0	Ki67+	 9934 12934
5551	0	0	Ki67+	 9960 12691
5552	0	0	Ki67+	 9169 13932
5553	0	0	Ki67+	 9169 14121
5554	0	0	Ki67+	 9170 13569
5555	0	0	Ki67+	 9170 14200
5556	0	0	Ki67+	 9172 13904
5557	0	0	Ki67+	 9179 14070
5558	0	0	Ki67+	 9181 13589
5559	0	0	Ki67+	 9182 14146
5560	0	0	Ki67+	 9187 13901
5561	0	0	Ki67+	 9190 13862
5562	0	0	Ki67+	 9190 14053
5563	0	0	Ki67+	 9193 13477
5564	0	0	Ki67+	 9196 13891
5565	0	0	Ki67+	 9199 13548
5566	0	0	Ki67+	 9201 14004
5567	0	0	Ki67+	 9202 13504
5568	0	0	Ki67+	 9203 13922
5569	0	0	Ki67+	 9204 13770
5570	0	0	Ki67+	 9222 13905
5571	0	0	Ki67+	 9224 13844
5572	0	0	Ki67+	 9226 13468
5573	0	0	Ki67+	 9230 13747
5574	0	0	Ki67+	 9235 13431
5575	0	0	Ki67+	 9237 14140
5576	0	0	Ki67+	 9242 13992
5577	0	0	Ki67+	 9246 14107
5578	0	0	Ki67+	 9247 13682
5579	0	0	Ki67+	 9252 13631
5580	0	0	Ki67+	 9262 14127
5581	0	0	Ki67+	 9263 13768
5582	0	0	Ki67+	 9264 13430
5583	0	0	Ki67+	 9265 13876
5584	0	0	Ki67+	 9271 13654
5585	0	0	Ki67+	 9276 13747
5586	0	0	Ki67+	 9279 13981
5587	0	0	Ki67+	 9279 14189
5588	0	0	Ki67+	 9282 14153
5589	0	0	Ki67+	 9286 13908
5590	0	0	Ki67+	 9287 13956
5591	0	0	Ki67+	 9299 13690
5592	0	0	Ki67+	 9299 13884
5593	0	0	Ki67+	 9302 14148
5594	0	0	Ki67+	 9305 14217
5595	0	0	Ki67+	 9321 13945
5596	0	0	Ki67+	 9323 14193
5597	0	0	Ki67+	 9326 13481
5598	0	0	Ki67+	 9333 14114
5599	0	0	Ki67+	 9334 13907
5600	0	0	Ki67+	 9338 13673
5601	0	0	Ki67+	 9342 13989
5602	0	0	Ki67+	 9355 14134
5603	0	0	Ki67+	 9356 14055
5604	0	0	Ki67+	 9361 13969
5605	0	0	Ki67+	 9366 13648
5606	0	0	Ki67+	 9366 13661
5607	0	0	Ki67+	 9366 13812
5608	0	0	Ki67+	 9368 14162
5609	0	0	Ki67+	 9370 13892
5610	0	0	Ki67+	 9379 13820
5611	0	0	Ki67+	 9380 13794
5612	0	0	Ki67+	 9382 14211
5613	0	0	Ki67+	 9385 13719
5614	0	0	Ki67+	 9391 14065
5615	0	0	Ki67+	 9392 14030
5616	0	0	Ki67+	 9401 13619
5617	0	0	Ki67+	 9408 13981
5618	0	0	Ki67+	 9411 14134
5619	0	0	Ki67+	 9421 14020
5620	0	0	Ki67+	 9423 14099
5621	0	0	Ki67+	 9436 13921
5622	0	0	Ki67+	 9436 13981
5623	0	0	Ki67+	 9439 13880
5624	0	0	Ki67+	 9440 13898
5625	0	0	Ki67+	 9447 13698
5626	0	0	Ki67+	 9451 14033
5627	0	0	Ki67+	 9457 13486
5628	0	0	Ki67+	 9458 13935
5629	0	0	Ki67+	 9458 14071
5630	0	0	Ki67+	 9459 13868
5631	0	0	Ki67+	 9461 14025
5632	0	0	Ki67+	 9465 13669
5633	0	0	Ki67+	 9465 13898
5634	0	0	Ki67+	 9467 13603
5635	0	0	Ki67+	 9469 13752
5636	0	0	Ki67+	 9472 13718
5637	0	0	Ki67+	 9475 13474
5638	0	0	Ki67+	 9475 14005
5639	0	0	Ki67+	 9480 13909
5640	0	0	Ki67+	 9485 14072
5641	0	0	Ki67+	 9492 14214
5642	0	0	Ki67+	 9494 13864
5643	0	0	Ki67+	 9495 13485
5644	0	0	Ki67+	 9496 13774
5645	0	0	Ki67+	 9502 14100
5646	0	0	Ki67+	 9503 13471
5647	0	0	Ki67+	 9511 13898
5648	0	0	Ki67+	 9512 13690
5649	0	0	Ki67+	 9513 13985
5650	0	0	Ki67+	 9517 14139
5651	0	0	Ki67+	 9518 13755
5652	0	0	Ki67+	 9519 14069
5653	0	0	Ki67+	 9526 13962
5654	0	0	Ki67+	 9528 14154
5655	0	0	Ki67+	 9531 14095
5656	0	0	Ki67+	 9533 14192
5657	0	0	Ki67+	 9542 14217
5658	0	0	Ki67+	 9543 13851
5659	0	0	Ki67+	 9545 14057
5660	0	0	Ki67+	 9548 13954
5661	0	0	Ki67+	 9551 13908
5662	0	0	Ki67+	 9552 13718
5663	0	0	Ki67+	 9552 13736
5664	0	0	Ki67+	 9553 13695
5665	0	0	Ki67+	 9553 13896
5666	0	0	Ki67+	 9554 14170
5667	0	0	Ki67+	 9557 14126
5668	0	0	Ki67+	 9560 13765
5669	0	0	Ki67+	 9563 14073
5670	0	0	Ki67+	 9566 14208
5671	0	0	Ki67+	 9567 14037
5672	0	0	Ki67+	 9571 13681
5673	0	0	Ki67+	 9574 13858
5674	0	0	Ki67+	 9580 13943
5675	0	0	Ki67+	 9583 13498
5676	0	0	Ki67+	 9586 14002
5677	0	0	Ki67+	 9586 14192
5678	0	0	Ki67+	 9589 14080
5679	0	0	Ki67+	 9595 13743
5680	0	0	Ki67+	 9601 14155
5681	0	0	Ki67+	 9604 14045
5682	0	0	Ki67+	 9606 13686
5683	0	0	Ki67+	 9607 13724
5684	0	0	Ki67+	 9619 13923
5685	0	0	Ki67+	 9619 14074
5686	0	0	Ki67+	 9619 14139
5687	0	0	Ki67+	 9621 14016
5688	0	0	Ki67+	 9623 14181
5689	0	0	Ki67+	 9627 13671
5690	0	0	Ki67+	 9631 14064
5691	0	0	Ki67+	 9632 14153
5692	0	0	Ki67+	 9635 14037
5693	0	0	Ki67+	 9637 14089
5694	0	0	Ki67+	 9637 14201
5695	0	0	Ki67+	 9641 13793
5696	0	0	Ki67+	 9641 14137
5697	0	0	Ki67+	 9643 13586
5698	0	0	Ki67+	 9655 13842
5699	0	0	Ki67+	 9660 13898
5700	0	0	Ki67+	 9660 14173
5701	0	0	Ki67+	 9662 13928
5702	0	0	Ki67+	 9667 14206
5703	0	0	Ki67+	 9668 14013
5704	0	0	Ki67+	 9671 13776
5705	0	0	Ki67+	 9674 14141
5706	0	0	Ki67+	 9676 14060
5707	0	0	Ki67+	 9681 14109
5708	0	0	Ki67+	 9682 13879
5709	0	0	Ki67+	 9685 13946
5710	0	0	Ki67+	 9692 13700
5711	0	0	Ki67+	 9693 14161
5712	0	0	Ki67+	 9698 13714
5713	0	0	Ki67+	 9704 13764
5714	0	0	Ki67+	 9705 13614
5715	0	0	Ki67+	 9712 14036
5716	0	0	Ki67+	 9720 13858
5717	0	0	Ki67+	 9726 13884
5718	0	0	Ki67+	 9726 14128
5719	0	0	Ki67+	 9729 14027
5720	0	0	Ki67+	 9738 13957
5721	0	0	Ki67+	 9752 13552
5722	0	0	Ki67+	 9758 13623
5723	0	0	Ki67+	 9760 13912
5724	0	0	Ki67+	 9763 13762
5725	0	0	Ki67+	 9781 13788
5726	0	0	Ki67+	 9781 13923
5727	0	0	Ki67+	 9786 14164
5728	0	0	Ki67+	 9791 14081
5729	0	0	Ki67+	 9792 13976
5730	0	0	Ki67+	 9794 13995
5731	0	0	Ki67+	 9804 13945
5732	0	0	Ki67+	 9815 13468
5733	0	0	Ki67+	 9817 13976
5734	0	0	Ki67+	 9817 13992
5735	0	0	Ki67+	 9822 13882
5736	0	0	Ki67+	 9822 14023
5737	0	0	Ki67+	 9825 13657
5738	0	0	Ki67+	 9837 14038
5739	0	0	Ki67+	 9840 13989
5740	0	0	Ki67+	 9843 13862
5741	0	0	Ki67+	 9854 14124
5742	0	0	Ki67+	 9856 14015
5743	0	0	Ki67+	 9857 14044
5744	0	0	Ki67+	 9860 13843
5745	0	0	Ki67+	 9868 14163
5746	0	0	Ki67+	 9870 13954
5747	0	0	Ki67+	 9871 14031
5748	0	0	Ki67+	 9872 13701
5749	0	0	Ki67+	 9873 14191
5750	0	0	Ki67+	 9879 13997
5751	0	0	Ki67+	 9889 14029
5752	0	0	Ki67+	 9902 13940
5753	0	0	Ki67+	 9904 14150
5754	0	0	Ki67+	 9908 14004
5755	0	0	Ki67+	 9909 13902
5756	0	0	Ki67+	 9909 14186
5757	0	0	Ki67+	 9916 13963
5758	0	0	Ki67+	 9921 13975
5759	0	0	Ki67+	 9930 14059
5760	0	0	Ki67+	 9931 14122
5761	0	0	Ki67+	 9936 13881
5762	0	0	Ki67+	 9947 14043
5763	0	0	Ki67+	 9949 13834
5764	0	0	Ki67+	 9955 14135
5765	0	0	Ki67+	 9956 13863
5766	0	0	Ki67+	 9175 14737
5767	0	0	Ki67+	 9180 14501
5768	0	0	Ki67+	 9181 14564
5769	0	0	Ki67+	 9189 14475
5770	0	0	Ki67+	 9191 14798
5771	0	0	Ki67+	 9193 14361
5772	0	0	Ki67+	 9212 14842
5773	0	0	Ki67+	 9214 14486
5774	0	0	Ki67+	 9215 14393
5775	0	0	Ki67+	 9223 14330
5776	0	0	Ki67+	 9226 14273
5777	0	0	Ki67+	 9230 14934
5778	0	0	Ki67+	 9232 14238
5779	0	0	Ki67+	 9234 14359
5780	0	0	Ki67+	 9242 14724
5781	0	0	Ki67+	 9250 14941
5782	0	0	Ki67+	 9250 15023
5783	0	0	Ki67+	 9252 14982
5784	0	0	Ki67+	 9253 14914
5785	0	0	Ki67+	 9257 14549
5786	0	0	Ki67+	 9261 14369
5787	0	0	Ki67+	 9261 14865
5788	0	0	Ki67+	 9268 14703
5789	0	0	Ki67+	 9270 14482
5790	0	0	Ki67+	 9275 14315
5791	0	0	Ki67+	 9276 14764
5792	0	0	Ki67+	 9276 14825
5793	0	0	Ki67+	 9278 14522
5794	0	0	Ki67+	 9283 14904
5795	0	0	Ki67+	 9284 14933
5796	0	0	Ki67+	 9286 14286
5797	0	0	Ki67+	 9286 14450
5798	0	0	Ki67+	 9287 14967
5799	0	0	Ki67+	 9289 14359
5800	0	0	Ki67+	 9296 14370
5801	0	0	Ki67+	 9299 14996
5802	0	0	Ki67+	 9303 14249
5803	0	0	Ki67+	 9304 14307
5804	0	0	Ki67+	 9312 14887
5805	0	0	Ki67+	 9312 14957
5806	0	0	Ki67+	 9317 14654
5807	0	0	Ki67+	 9317 14797
5808	0	0	Ki67+	 9318 14277
5809	0	0	Ki67+	 9324 14407
5810	0	0	Ki67+	 9326 14920
5811	0	0	Ki67+	 9330 14501
5812	0	0	Ki67+	 9333 14866
5813	0	0	Ki67+	 9334 14378
5814	0	0	Ki67+	 9334 14536
5815	0	0	Ki67+	 9336 14746
5816	0	0	Ki67+	 9341 14338
5817	0	0	Ki67+	 9342 14296
5818	0	0	Ki67+	 9342 14366
5819	0	0	Ki67+	 9346 14906
5820	0	0	Ki67+	 9347 14463
5821	0	0	Ki67+	 9347 14935
5822	0	0	Ki67+	 9348 15023
5823	0	0	Ki67+	 9351 14696
5824	0	0	Ki67+	 9351 14883
5825	0	0	Ki67+	 9352 14612
5826	0	0	Ki67+	 9352 14675
5827	0	0	Ki67+	 9352 14822
5828	0	0	Ki67+	 9352 14983
5829	0	0	Ki67+	 9361 14381
5830	0	0	Ki67+	 9362 14408
5831	0	0	Ki67+	 9366 15003
5832	0	0	Ki67+	 9367 14653
5833	0	0	Ki67+	 9368 14301
5834	0	0	Ki67+	 9368 14316
5835	0	0	Ki67+	 9376 14879
5836	0	0	Ki67+	 9378 14408
5837	0	0	Ki67+	 9385 14311
5838	0	0	Ki67+	 9385 14624
5839	0	0	Ki67+	 9392 14277
5840	0	0	Ki67+	 9393 14795
5841	0	0	Ki67+	 9394 14866
5842	0	0	Ki67+	 9397 14902
5843	0	0	Ki67+	 9408 14556
5844	0	0	Ki67+	 9414 14393
5845	0	0	Ki67+	 9419 14600
5846	0	0	Ki67+	 9422 14289
5847	0	0	Ki67+	 9425 14415
5848	0	0	Ki67+	 9429 14483
5849	0	0	Ki67+	 9435 14903
5850	0	0	Ki67+	 9436 14395
5851	0	0	Ki67+	 9436 14562
5852	0	0	Ki67+	 9438 15005
5853	0	0	Ki67+	 9451 14534
5854	0	0	Ki67+	 9456 14672
5855	0	0	Ki67+	 9457 14693
5856	0	0	Ki67+	 9459 14418
5857	0	0	Ki67+	 9460 14887
5858	0	0	Ki67+	 9461 14290
5859	0	0	Ki67+	 9462 14594
5860	0	0	Ki67+	 9471 14237
5861	0	0	Ki67+	 9471 14255
5862	0	0	Ki67+	 9472 14524
5863	0	0	Ki67+	 9481 14995
5864	0	0	Ki67+	 9482 14815
5865	0	0	Ki67+	 9485 14844
5866	0	0	Ki67+	 9486 14903
5867	0	0	Ki67+	 9490 14432
5868	0	0	Ki67+	 9493 14474
5869	0	0	Ki67+	 9498 14313
5870	0	0	Ki67+	 9500 14496
5871	0	0	Ki67+	 9501 14583
5872	0	0	Ki67+	 9503 14935
5873	0	0	Ki67+	 9506 14393
5874	0	0	Ki67+	 9511 14412
5875	0	0	Ki67+	 9513 14849
5876	0	0	Ki67+	 9515 14238
5877	0	0	Ki67+	 9515 14954
5878	0	0	Ki67+	 9517 14904
5879	0	0	Ki67+	 9518 14365
5880	0	0	Ki67+	 9518 14477
5881	0	0	Ki67+	 9519 14571
5882	0	0	Ki67+	 9520 14889
5883	0	0	Ki67+	 9531 14550
5884	0	0	Ki67+	 9537 14902
5885	0	0	Ki67+	 9539 14396
5886	0	0	Ki67+	 9542 14263
5887	0	0	Ki67+	 9543 14994
5888	0	0	Ki67+	 9549 14565
5889	0	0	Ki67+	 9550 14479
5890	0	0	Ki67+	 9551 14765
5891	0	0	Ki67+	 9552 14426
5892	0	0	Ki67+	 9558 14712
5893	0	0	Ki67+	 9559 14496
5894	0	0	Ki67+	 9560 14395
5895	0	0	Ki67+	 9565 14451
5896	0	0	Ki67+	 9567 14245
5897	0	0	Ki67+	 9574 14364
5898	0	0	Ki67+	 9577 14268
5899	0	0	Ki67+	 9579 14417
5900	0	0	Ki67+	 9582 14948
5901	0	0	Ki67+	 9592 14235
5902	0	0	Ki67+	 9592 14382
5903	0	0	Ki67+	 9602 14567
5904	0	0	Ki67+	 9610 14427
5905	0	0	Ki67+	 9616 14395
5906	0	0	Ki67+	 9617 14447
5907	0	0	Ki67+	 9620 14740
5908	0	0	Ki67+	 9624 14269
5909	0	0	Ki67+	 9628 14408
5910	0	0	Ki67+	 9631 14444
5911	0	0	Ki67+	 9633 14868
5912	0	0	Ki67+	 9636 14376
5913	0	0	Ki67+	 9637 14815
5914	0	0	Ki67+	 9653 14870
5915	0	0	Ki67+	 9655 14431
5916	0	0	Ki67+	 9658 15009
5917	0	0	Ki67+	 9665 14816
5918	0	0	Ki67+	 9672 14388
5919	0	0	Ki67+	 9677 14272
5920	0	0	Ki67+	 9684 14316
5921	0	0	Ki67+	 9688 14446
5922	0	0	Ki67+	 9689 14589
5923	0	0	Ki67+	 9702 14420
5924	0	0	Ki67+	 9702 14741
5925	0	0	Ki67+	 9704 14327
5926	0	0	Ki67+	 9706 14614
5927	0	0	Ki67+	 9710 14371
5928	0	0	Ki67+	 9711 14398
5929	0	0	Ki67+	 9712 14704
5930	0	0	Ki67+	 9713 14684
5931	0	0	Ki67+	 9719 14345
5932	0	0	Ki67+	 9720 14324
5933	0	0	Ki67+	 9727 14362
5934	0	0	Ki67+	 9727 14599
5935	0	0	Ki67+	 9728 14251
5936	0	0	Ki67+	 9728 15018
5937	0	0	Ki67+	 9750 14500
5938	0	0	Ki67+	 9756 14364
5939	0	0	Ki67+	 9763 14876
5940	0	0	Ki67+	 9771 14515
5941	0	0	Ki67+	 9776 14495
5942	0	0	Ki67+	 9779 14375
5943	0	0	Ki67+	 9781 14904
5944	0	0	Ki67+	 9790 14367
5945	0	0	Ki67+	 9794 14996
5946	0	0	Ki67+	 9797 14965
5947	0	0	Ki67+	 9802 14882
5948	0	0	Ki67+	 9816 14309
5949	0	0	Ki67+	 9817 14339
5950	0	0	Ki67+	 9817 14818
5951	0	0	Ki67+	 9817 14843
5952	0	0	Ki67+	 9819 14266
5953	0	0	Ki67+	 9820 14687
5954	0	0	Ki67+	 9824 14490
5955	0	0	Ki67+	 9826 14889
5956	0	0	Ki67+	 9828 14663
5957	0	0	Ki67+	 9830 14334
5958	0	0	Ki67+	 9839 14936
5959	0	0	Ki67+	 9842 14681
5960	0	0	Ki67+	 9843 14975
5961	0	0	Ki67+	 9844 14397
5962	0	0	Ki67+	 9845 14376
5963	0	0	Ki67+	 9851 14320
5964	0	0	Ki67+	 9856 14533
5965	0	0	Ki67+	 9863 14312
5966	0	0	Ki67+	 9865 14953
5967	0	0	Ki67+	 9874 14418
5968	0	0	Ki67+	 9875 14367
5969	0	0	Ki67+	 9877 14789
5970	0	0	Ki67+	 9878 14919
5971	0	0	Ki67+	 9883 14394
5972	0	0	Ki67+	 9884 14340
5973	0	0	Ki67+	 9885 15016
5974	0	0	Ki67+	 9900 14882
5975	0	0	Ki67+	 9902 14372
5976	0	0	Ki67+	 9902 14901
5977	0	0	Ki67+	 9903 14454
5978	0	0	Ki67+	 9906 14857
5979	0	0	Ki67+	 9908 14673
5980	0	0	Ki67+	 9909 14738
5981	0	0	Ki67+	 9909 14975
5982	0	0	Ki67+	 9910 14405
5983	0	0	Ki67+	 9923 14889
5984	0	0	Ki67+	 9923 14912
5985	0	0	Ki67+	 9924 14331
5986	0	0	Ki67+	 9926 14432
5987	0	0	Ki67+	 9929 14401
5988	0	0	Ki67+	 9932 14353
5989	0	0	Ki67+	 9939 14685
5990	0	0	Ki67+	 9950 14960
5991	0	0	Ki67+	 9953 14343
5992	0	0	Ki67+	 9955 14500
5993	0	0	Ki67+	 9959 14785
5994	0	0	Ki67+	 9964 14372
5995	0	0	Ki67+	 9174 15661
5996	0	0	Ki67+	 9175 15809
5997	0	0	Ki67+	 9176 15446
5998	0	0	Ki67+	 9179 15481
5999	0	0	Ki67+	 9179 15746
6000	0	0	Ki67+	 9181 15418
6001	0	0	Ki67+	 9184 15708
6002	0	0	Ki67+	 9185 15521
6003	0	0	Ki67+	 9189 15367
6004	0	0	Ki67+	 9193 15699
6005	0	0	Ki67+	 9194 15636
6006	0	0	Ki67+	 9196 15458
6007	0	0	Ki67+	 9198 15749
6008	0	0	Ki67+	 9204 15406
6009	0	0	Ki67+	 9205 15515
6010	0	0	Ki67+	 9205 15806
6011	0	0	Ki67+	 9207 15429
6012	0	0	Ki67+	 9212 15293
6013	0	0	Ki67+	 9214 15792
6014	0	0	Ki67+	 9216 15215
6015	0	0	Ki67+	 9220 15641
6016	0	0	Ki67+	 9221 15449
6017	0	0	Ki67+	 9224 15592
6018	0	0	Ki67+	 9224 15722
6019	0	0	Ki67+	 9225 15479
6020	0	0	Ki67+	 9225 15757
6021	0	0	Ki67+	 9227 15250
6022	0	0	Ki67+	 9227 15563
6023	0	0	Ki67+	 9234 15511
6024	0	0	Ki67+	 9235 15417
6025	0	0	Ki67+	 9237 15598
6026	0	0	Ki67+	 9237 15804
6027	0	0	Ki67+	 9242 15708
6028	0	0	Ki67+	 9242 15787
6029	0	0	Ki67+	 9245 15674
6030	0	0	Ki67+	 9251 15149
6031	0	0	Ki67+	 9252 15424
6032	0	0	Ki67+	 9252 15465
6033	0	0	Ki67+	 9257 15624
6034	0	0	Ki67+	 9259 15252
6035	0	0	Ki67+	 9260 15198
6036	0	0	Ki67+	 9263 15688
6037	0	0	Ki67+	 9265 15528
6038	0	0	Ki67+	 9266 15590
6039	0	0	Ki67+	 9267 15810
6040	0	0	Ki67+	 9268 15404
6041	0	0	Ki67+	 9269 15767
6042	0	0	Ki67+	 9272 15500
6043	0	0	Ki67+	 9276 15660
6044	0	0	Ki67+	 9277 15040
6045	0	0	Ki67+	 9283 15552
6046	0	0	Ki67+	 9284 15093
6047	0	0	Ki67+	 9284 15639
6048	0	0	Ki67+	 9285 15140
6049	0	0	Ki67+	 9285 15452
6050	0	0	Ki67+	 9288 15675
6051	0	0	Ki67+	 9289 15736
6052	0	0	Ki67+	 9291 15266
6053	0	0	Ki67+	 9294 15718
6054	0	0	Ki67+	 9297 15375
6055	0	0	Ki67+	 9298 15615
6056	0	0	Ki67+	 9301 15749
6057	0	0	Ki67+	 9303 15524
6058	0	0	Ki67+	 9306 15053
6059	0	0	Ki67+	 9306 15551
6060	0	0	Ki67+	 9307 15600
6061	0	0	Ki67+	 9310 15502
6062	0	0	Ki67+	 9310 15777
6063	0	0	Ki67+	 9313 15675
6064	0	0	Ki67+	 9315 15040
6065	0	0	Ki67+	 9315 15700
6066	0	0	Ki67+	 9316 15631
6067	0	0	Ki67+	 9317 15110
6068	0	0	Ki67+	 9323 15725
6069	0	0	Ki67+	 9324 15532
6070	0	0	Ki67+	 9327 15434
6071	0	0	Ki67+	 9329 15613
6072	0	0	Ki67+	 9331 15203
6073	0	0	Ki67+	 9331 15671
6074	0	0	Ki67+	 9335 15794
6075	0	0	Ki67+	 9335 15805
6076	0	0	Ki67+	 9336 15581
6077	0	0	Ki67+	 9337 15398
6078	0	0	Ki67+	 9338 15551
6079	0	0	Ki67+	 9339 15336
6080	0	0	Ki67+	 9341 15683
6081	0	0	Ki67+	 9360 15315
6082	0	0	Ki67+	 9362 15743
6083	0	0	Ki67+	 9363 15643
6084	0	0	Ki67+	 9363 15713
6085	0	0	Ki67+	 9363 15784
6086	0	0	Ki67+	 9364 15502
6087	0	0	Ki67+	 9366 15804
6088	0	0	Ki67+	 9368 15673
6089	0	0	Ki67+	 9377 15594
6090	0	0	Ki67+	 9382 15261
6091	0	0	Ki67+	 9383 15428
6092	0	0	Ki67+	 9383 15529
6093	0	0	Ki67+	 9387 15485
6094	0	0	Ki67+	 9388 15724
6095	0	0	Ki67+	 9390 15630
6096	0	0	Ki67+	 9392 15050
6097	0	0	Ki67+	 9396 15699
6098	0	0	Ki67+	 9399 15443
6099	0	0	Ki67+	 9400 15649
6100	0	0	Ki67+	 9404 15185
6101	0	0	Ki67+	 9405 15678
6102	0	0	Ki67+	 9411 15085
6103	0	0	Ki67+	 9411 15251
6104	0	0	Ki67+	 9412 15374
6105	0	0	Ki67+	 9412 15728
6106	0	0	Ki67+	 9414 15758
6107	0	0	Ki67+	 9416 15170
6108	0	0	Ki67+	 9420 15428
6109	0	0	Ki67+	 9423 15718
6110	0	0	Ki67+	 9424 15329
6111	0	0	Ki67+	 9424 15360
6112	0	0	Ki67+	 9431 15420
6113	0	0	Ki67+	 9431 15689
6114	0	0	Ki67+	 9431 15814
6115	0	0	Ki67+	 9432 15277
6116	0	0	Ki67+	 9433 15387
6117	0	0	Ki67+	 9433 15783
6118	0	0	Ki67+	 9439 15051
6119	0	0	Ki67+	 9440 15464
6120	0	0	Ki67+	 9443 15326
6121	0	0	Ki67+	 9445 15175
6122	0	0	Ki67+	 9446 15273
6123	0	0	Ki67+	 9451 15657
6124	0	0	Ki67+	 9452 15408
6125	0	0	Ki67+	 9452 15713
6126	0	0	Ki67+	 9457 15210
6127	0	0	Ki67+	 9462 15799
6128	0	0	Ki67+	 9463 15496
6129	0	0	Ki67+	 9463 15762
6130	0	0	Ki67+	 9468 15045
6131	0	0	Ki67+	 9468 15099
6132	0	0	Ki67+	 9468 15328
6133	0	0	Ki67+	 9469 15169
6134	0	0	Ki67+	 9470 15025
6135	0	0	Ki67+	 9472 15510
6136	0	0	Ki67+	 9475 15371
6137	0	0	Ki67+	 9477 15271
6138	0	0	Ki67+	 9487 15796
6139	0	0	Ki67+	 9488 15207
6140	0	0	Ki67+	 9489 15268
6141	0	0	Ki67+	 9494 15655
6142	0	0	Ki67+	 9494 15691
6143	0	0	Ki67+	 9496 15069
6144	0	0	Ki67+	 9497 15317
6145	0	0	Ki67+	 9498 15381
6146	0	0	Ki67+	 9499 15722
6147	0	0	Ki67+	 9500 15804
6148	0	0	Ki67+	 9505 15595
6149	0	0	Ki67+	 9506 15139
6150	0	0	Ki67+	 9506 15290
6151	0	0	Ki67+	 9507 15779
6152	0	0	Ki67+	 9510 15760
6153	0	0	Ki67+	 9511 15216
6154	0	0	Ki67+	 9512 15350
6155	0	0	Ki67+	 9519 15225
6156	0	0	Ki67+	 9521 15384
6157	0	0	Ki67+	 9523 15445
6158	0	0	Ki67+	 9523 15652
6159	0	0	Ki67+	 9524 15760
6160	0	0	Ki67+	 9526 15419
6161	0	0	Ki67+	 9527 15192
6162	0	0	Ki67+	 9527 15530
6163	0	0	Ki67+	 9528 15551
6164	0	0	Ki67+	 9529 15322
6165	0	0	Ki67+	 9530 15703
6166	0	0	Ki67+	 9531 15307
6167	0	0	Ki67+	 9532 15476
6168	0	0	Ki67+	 9533 15293
6169	0	0	Ki67+	 9533 15732
6170	0	0	Ki67+	 9535 15603
6171	0	0	Ki67+	 9536 15218
6172	0	0	Ki67+	 9540 15429
6173	0	0	Ki67+	 9541 15230
6174	0	0	Ki67+	 9543 15146
6175	0	0	Ki67+	 9543 15628
6176	0	0	Ki67+	 9546 15357
6177	0	0	Ki67+	 9550 15393
6178	0	0	Ki67+	 9550 15499
6179	0	0	Ki67+	 9553 15319
6180	0	0	Ki67+	 9555 15282
6181	0	0	Ki67+	 9557 15592
6182	0	0	Ki67+	 9559 15105
6183	0	0	Ki67+	 9559 15134
6184	0	0	Ki67+	 9559 15716
6185	0	0	Ki67+	 9562 15230
6186	0	0	Ki67+	 9564 15164
6187	0	0	Ki67+	 9566 15337
6188	0	0	Ki67+	 9566 15623
6189	0	0	Ki67+	 9567 15457
6190	0	0	Ki67+	 9568 15746
6191	0	0	Ki67+	 9569 15194
6192	0	0	Ki67+	 9570 15599
6193	0	0	Ki67+	 9571 15527
6194	0	0	Ki67+	 9571 15552
6195	0	0	Ki67+	 9572 15393
6196	0	0	Ki67+	 9576 15661
6197	0	0	Ki67+	 9577 15151
6198	0	0	Ki67+	 9577 15277
6199	0	0	Ki67+	 9578 15222
6200	0	0	Ki67+	 9584 15249
6201	0	0	Ki67+	 9587 15203
6202	0	0	Ki67+	 9587 15481
6203	0	0	Ki67+	 9590 15607
6204	0	0	Ki67+	 9591 15088
6205	0	0	Ki67+	 9597 15177
6206	0	0	Ki67+	 9597 15525
6207	0	0	Ki67+	 9598 15743
6208	0	0	Ki67+	 9602 15374
6209	0	0	Ki67+	 9602 15698
6210	0	0	Ki67+	 9604 15500
6211	0	0	Ki67+	 9604 15570
6212	0	0	Ki67+	 9605 15393
6213	0	0	Ki67+	 9607 15137
6214	0	0	Ki67+	 9608 15099
6215	0	0	Ki67+	 9613 15369
6216	0	0	Ki67+	 9613 15661
6217	0	0	Ki67+	 9618 15628
6218	0	0	Ki67+	 9619 15332
6219	0	0	Ki67+	 9621 15679
6220	0	0	Ki67+	 9622 15762
6221	0	0	Ki67+	 9625 15437
6222	0	0	Ki67+	 9628 15804
6223	0	0	Ki67+	 9629 15112
6224	0	0	Ki67+	 9629 15739
6225	0	0	Ki67+	 9631 15665
6226	0	0	Ki67+	 9633 15207
6227	0	0	Ki67+	 9635 15577
6228	0	0	Ki67+	 9636 15072
6229	0	0	Ki67+	 9636 15605
6230	0	0	Ki67+	 9639 15186
6231	0	0	Ki67+	 9639 15726
6232	0	0	Ki67+	 9645 15442
6233	0	0	Ki67+	 9647 15499
6234	0	0	Ki67+	 9647 15632
6235	0	0	Ki67+	 9650 15418
6236	0	0	Ki67+	 9655 15559
6237	0	0	Ki67+	 9656 15487
6238	0	0	Ki67+	 9660 15071
6239	0	0	Ki67+	 9660 15658
6240	0	0	Ki67+	 9662 15111
6241	0	0	Ki67+	 9664 15085
6242	0	0	Ki67+	 9665 15166
6243	0	0	Ki67+	 9666 15739
6244	0	0	Ki67+	 9668 15427
6245	0	0	Ki67+	 9668 15695
6246	0	0	Ki67+	 9671 15807
6247	0	0	Ki67+	 9672 15508
6248	0	0	Ki67+	 9673 15601
6249	0	0	Ki67+	 9675 15097
6250	0	0	Ki67+	 9675 15336
6251	0	0	Ki67+	 9678 15309
6252	0	0	Ki67+	 9679 15194
6253	0	0	Ki67+	 9680 15466
6254	0	0	Ki67+	 9682 15768
6255	0	0	Ki67+	 9684 15140
6256	0	0	Ki67+	 9685 15253
6257	0	0	Ki67+	 9689 15443
6258	0	0	Ki67+	 9689 15742
6259	0	0	Ki67+	 9690 15634
6260	0	0	Ki67+	 9691 15206
6261	0	0	Ki67+	 9692 15057
6262	0	0	Ki67+	 9692 15665
6263	0	0	Ki67+	 9692 15724
6264	0	0	Ki67+	 9695 15187
6265	0	0	Ki67+	 9697 15404
6266	0	0	Ki67+	 9698 15583
6267	0	0	Ki67+	 9698 15680
6268	0	0	Ki67+	 9699 15804
6269	0	0	Ki67+	 9700 15378
6270	0	0	Ki67+	 9702 15471
6271	0	0	Ki67+	 9703 15095
6272	0	0	Ki67+	 9703 15514
6273	0	0	Ki67+	 9704 15129
6274	0	0	Ki67+	 9704 15357
6275	0	0	Ki67+	 9705 15562
6276	0	0	Ki67+	 9708 15656
6277	0	0	Ki67+	 9713 15237
6278	0	0	Ki67+	 9714 15497
6279	0	0	Ki67+	 9715 15343
6280	0	0	Ki67+	 9717 15391
6281	0	0	Ki67+	 9718 15040
6282	0	0	Ki67+	 9718 15267
6283	0	0	Ki67+	 9721 15073
6284	0	0	Ki67+	 9721 15153
6285	0	0	Ki67+	 9724 15585
6286	0	0	Ki67+	 9729 15248
6287	0	0	Ki67+	 9729 15320
6288	0	0	Ki67+	 9730 15517
6289	0	0	Ki67+	 9731 15365
6290	0	0	Ki67+	 9733 15614
6291	0	0	Ki67+	 9736 15113
6292	0	0	Ki67+	 9736 15201
6293	0	0	Ki67+	 9736 15303
6294	0	0	Ki67+	 9736 15553
6295	0	0	Ki67+	 9737 15090
6296	0	0	Ki67+	 9738 15332
6297	0	0	Ki67+	 9739 15418
6298	0	0	Ki67+	 9741 15390
6299	0	0	Ki67+	 9741 15471
6300	0	0	Ki67+	 9748 15065
6301	0	0	Ki67+	 9748 15289
6302	0	0	Ki67+	 9749 15168
6303	0	0	Ki67+	 9749 15531
6304	0	0	Ki67+	 9756 15027
6305	0	0	Ki67+	 9756 15209
6306	0	0	Ki67+	 9758 15271
6307	0	0	Ki67+	 9758 15314
6308	0	0	Ki67+	 9758 15345
6309	0	0	Ki67+	 9762 15447
6310	0	0	Ki67+	 9763 15502
6311	0	0	Ki67+	 9764 15702
6312	0	0	Ki67+	 9765 15196
6313	0	0	Ki67+	 9766 15052
6314	0	0	Ki67+	 9768 15228
6315	0	0	Ki67+	 9769 15587
6316	0	0	Ki67+	 9769 15725
6317	0	0	Ki67+	 9771 15364
6318	0	0	Ki67+	 9771 15470
6319	0	0	Ki67+	 9773 15250
6320	0	0	Ki67+	 9777 15606
6321	0	0	Ki67+	 9779 15106
6322	0	0	Ki67+	 9779 15700
6323	0	0	Ki67+	 9781 15025
6324	0	0	Ki67+	 9782 15167
6325	0	0	Ki67+	 9783 15079
6326	0	0	Ki67+	 9787 15231
6327	0	0	Ki67+	 9788 15300
6328	0	0	Ki67+	 9789 15089
6329	0	0	Ki67+	 9791 15398
6330	0	0	Ki67+	 9791 15508
6331	0	0	Ki67+	 9792 15535
6332	0	0	Ki67+	 9797 15332
6333	0	0	Ki67+	 9798 15673
6334	0	0	Ki67+	 9799 15272
6335	0	0	Ki67+	 9799 15732
6336	0	0	Ki67+	 9800 15054
6337	0	0	Ki67+	 9800 15374
6338	0	0	Ki67+	 9801 15470
6339	0	0	Ki67+	 9803 15170
6340	0	0	Ki67+	 9806 15035
6341	0	0	Ki67+	 9807 15249
6342	0	0	Ki67+	 9808 15426
6343	0	0	Ki67+	 9812 15317
6344	0	0	Ki67+	 9812 15357
6345	0	0	Ki67+	 9814 15646
6346	0	0	Ki67+	 9815 15147
6347	0	0	Ki67+	 9816 15218
6348	0	0	Ki67+	 9816 15301
6349	0	0	Ki67+	 9816 15335
6350	0	0	Ki67+	 9817 15398
6351	0	0	Ki67+	 9818 15107
6352	0	0	Ki67+	 9819 15266
6353	0	0	Ki67+	 9820 15822
6354	0	0	Ki67+	 9821 15445
6355	0	0	Ki67+	 9829 15348
6356	0	0	Ki67+	 9833 15083
6357	0	0	Ki67+	 9834 15179
6358	0	0	Ki67+	 9839 15380
6359	0	0	Ki67+	 9839 15704
6360	0	0	Ki67+	 9841 15483
6361	0	0	Ki67+	 9842 15319
6362	0	0	Ki67+	 9844 15035
6363	0	0	Ki67+	 9844 15751
6364	0	0	Ki67+	 9847 15251
6365	0	0	Ki67+	 9850 15404
6366	0	0	Ki67+	 9856 15430
6367	0	0	Ki67+	 9857 15263
6368	0	0	Ki67+	 9862 15318
6369	0	0	Ki67+	 9863 15048
6370	0	0	Ki67+	 9865 15690
6371	0	0	Ki67+	 9870 15629
6372	0	0	Ki67+	 9871 15417
6373	0	0	Ki67+	 9872 15666
6374	0	0	Ki67+	 9873 15346
6375	0	0	Ki67+	 9874 15232
6376	0	0	Ki67+	 9879 15718
6377	0	0	Ki67+	 9880 15081
6378	0	0	Ki67+	 9881 15250
6379	0	0	Ki67+	 9882 15202
6380	0	0	Ki67+	 9882 15610
6381	0	0	Ki67+	 9884 15505
6382	0	0	Ki67+	 9887 15115
6383	0	0	Ki67+	 9888 15390
6384	0	0	Ki67+	 9891 15640
6385	0	0	Ki67+	 9892 15539
6386	0	0	Ki67+	 9893 15339
6387	0	0	Ki67+	 9894 15422
6388	0	0	Ki67+	 9894 15594
6389	0	0	Ki67+	 9898 15105
6390	0	0	Ki67+	 9898 15441
6391	0	0	Ki67+	 9899 15159
6392	0	0	Ki67+	 9902 15717
6393	0	0	Ki67+	 9913 15069
6394	0	0	Ki67+	 9913 15174
6395	0	0	Ki67+	 9914 15515
6396	0	0	Ki67+	 9915 15559
6397	0	0	Ki67+	 9917 15257
6398	0	0	Ki67+	 9917 15362
6399	0	0	Ki67+	 9924 15338
6400	0	0	Ki67+	 9924 15482
6401	0	0	Ki67+	 9924 15682
6402	0	0	Ki67+	 9926 15788
6403	0	0	Ki67+	 9928 15721
6404	0	0	Ki67+	 9933 15184
6405	0	0	Ki67+	 9934 15762
6406	0	0	Ki67+	 9935 15299
6407	0	0	Ki67+	 9935 15659
6408	0	0	Ki67+	 9940 15466
6409	0	0	Ki67+	 9942 15390
6410	0	0	Ki67+	 9944 15532
6411	0	0	Ki67+	 9945 15410
6412	0	0	Ki67+	 9947 15281
6413	0	0	Ki67+	 9952 15499
6414	0	0	Ki67+	 9954 15376
6415	0	0	Ki67+	 9957 15264
6416	0	0	Ki67+	 9962 15329
6417	0	0	Ki67+	 9963 15432
6418	0	0	Ki67+	 9963 15599
6419	0	0	Ki67+	 9966 15310
6420	0	0	Ki67+	 9169 16196
6421	0	0	Ki67+	 9171 16258
6422	0	0	Ki67+	 9173 16596
6423	0	0	Ki67+	 9189 16524
6424	0	0	Ki67+	 9190 15904
6425	0	0	Ki67+	 9191 16503
6426	0	0	Ki67+	 9194 16291
6427	0	0	Ki67+	 9197 16068
6428	0	0	Ki67+	 9199 16018
6429	0	0	Ki67+	 9200 15991
6430	0	0	Ki67+	 9200 16090
6431	0	0	Ki67+	 9200 16346
6432	0	0	Ki67+	 9202 15935
6433	0	0	Ki67+	 9205 16160
6434	0	0	Ki67+	 9208 15861
6435	0	0	Ki67+	 9210 16264
6436	0	0	Ki67+	 9211 16076
6437	0	0	Ki67+	 9211 16389
6438	0	0	Ki67+	 9213 15956
6439	0	0	Ki67+	 9214 16220
6440	0	0	Ki67+	 9215 16147
6441	0	0	Ki67+	 9219 16033
6442	0	0	Ki67+	 9222 16513
6443	0	0	Ki67+	 9224 16559
6444	0	0	Ki67+	 9227 16209
6445	0	0	Ki67+	 9229 15825
6446	0	0	Ki67+	 9235 15985
6447	0	0	Ki67+	 9236 16351
6448	0	0	Ki67+	 9237 16616
6449	0	0	Ki67+	 9240 15935
6450	0	0	Ki67+	 9242 15899
6451	0	0	Ki67+	 9243 16382
6452	0	0	Ki67+	 9244 16252
6453	0	0	Ki67+	 9245 15969
6454	0	0	Ki67+	 9245 16146
6455	0	0	Ki67+	 9247 16105
6456	0	0	Ki67+	 9248 16004
6457	0	0	Ki67+	 9248 16478
6458	0	0	Ki67+	 9248 16522
6459	0	0	Ki67+	 9251 16047
6460	0	0	Ki67+	 9254 16616
6461	0	0	Ki67+	 9259 16077
6462	0	0	Ki67+	 9260 16568
6463	0	0	Ki67+	 9267 16353
6464	0	0	Ki67+	 9276 15831
6465	0	0	Ki67+	 9278 16031
6466	0	0	Ki67+	 9278 16046
6467	0	0	Ki67+	 9279 15896
6468	0	0	Ki67+	 9284 16279
6469	0	0	Ki67+	 9285 16479
6470	0	0	Ki67+	 9286 16534
6471	0	0	Ki67+	 9296 16601
6472	0	0	Ki67+	 9298 16489
6473	0	0	Ki67+	 9299 15830
6474	0	0	Ki67+	 9300 16350
6475	0	0	Ki67+	 9302 15924
6476	0	0	Ki67+	 9302 16142
6477	0	0	Ki67+	 9307 15884
6478	0	0	Ki67+	 9307 16076
6479	0	0	Ki67+	 9310 16518
6480	0	0	Ki67+	 9312 15961
6481	0	0	Ki67+	 9321 16112
6482	0	0	Ki67+	 9321 16260
6483	0	0	Ki67+	 9324 16207
6484	0	0	Ki67+	 9327 16271
6485	0	0	Ki67+	 9330 16563
6486	0	0	Ki67+	 9331 15888
6487	0	0	Ki67+	 9332 16608
6488	0	0	Ki67+	 9333 16165
6489	0	0	Ki67+	 9335 16404
6490	0	0	Ki67+	 9339 15897
6491	0	0	Ki67+	 9342 16041
6492	0	0	Ki67+	 9343 16351
6493	0	0	Ki67+	 9343 16519
6494	0	0	Ki67+	 9346 15959
6495	0	0	Ki67+	 9352 16236
6496	0	0	Ki67+	 9352 16318
6497	0	0	Ki67+	 9352 16482
6498	0	0	Ki67+	 9353 16496
6499	0	0	Ki67+	 9353 16592
6500	0	0	Ki67+	 9354 16211
6501	0	0	Ki67+	 9356 16276
6502	0	0	Ki67+	 9363 15924
6503	0	0	Ki67+	 9370 16364
6504	0	0	Ki67+	 9374 15862
6505	0	0	Ki67+	 9375 15962
6506	0	0	Ki67+	 9376 16089
6507	0	0	Ki67+	 9378 16221
6508	0	0	Ki67+	 9381 15939
6509	0	0	Ki67+	 9381 16162
6510	0	0	Ki67+	 9384 16306
6511	0	0	Ki67+	 9387 16037
6512	0	0	Ki67+	 9392 16504
6513	0	0	Ki67+	 9394 16245
6514	0	0	Ki67+	 9396 16136
6515	0	0	Ki67+	 9397 16171
6516	0	0	Ki67+	 9400 16614
6517	0	0	Ki67+	 9405 15887
6518	0	0	Ki67+	 9405 16341
6519	0	0	Ki67+	 9406 16270
6520	0	0	Ki67+	 9407 15983
6521	0	0	Ki67+	 9407 16391
6522	0	0	Ki67+	 9414 16566
6523	0	0	Ki67+	 9415 15845
6524	0	0	Ki67+	 9423 16104
6525	0	0	Ki67+	 9424 15949
6526	0	0	Ki67+	 9426 16020
6527	0	0	Ki67+	 9426 16188
6528	0	0	Ki67+	 9426 16615
6529	0	0	Ki67+	 9428 16523
6530	0	0	Ki67+	 9431 15998
6531	0	0	Ki67+	 9432 16217
6532	0	0	Ki67+	 9433 16378
6533	0	0	Ki67+	 9435 16586
6534	0	0	Ki67+	 9437 15842
6535	0	0	Ki67+	 9444 16324
6536	0	0	Ki67+	 9448 15825
6537	0	0	Ki67+	 9449 16293
6538	0	0	Ki67+	 9454 15956
6539	0	0	Ki67+	 9459 15998
6540	0	0	Ki67+	 9461 16025
6541	0	0	Ki67+	 9461 16380
6542	0	0	Ki67+	 9462 16457
6543	0	0	Ki67+	 9464 16343
6544	0	0	Ki67+	 9471 16112
6545	0	0	Ki67+	 9472 16085
6546	0	0	Ki67+	 9472 16292
6547	0	0	Ki67+	 9474 16036
6548	0	0	Ki67+	 9476 15918
6549	0	0	Ki67+	 9477 15850
6550	0	0	Ki67+	 9478 16273
6551	0	0	Ki67+	 9481 16160
6552	0	0	Ki67+	 9487 16437
6553	0	0	Ki67+	 9490 16349
6554	0	0	Ki67+	 9494 16105
6555	0	0	Ki67+	 9503 16604
6556	0	0	Ki67+	 9504 15886
6557	0	0	Ki67+	 9511 15920
6558	0	0	Ki67+	 9517 16279
6559	0	0	Ki67+	 9520 16243
6560	0	0	Ki67+	 9521 15891
6561	0	0	Ki67+	 9521 16032
6562	0	0	Ki67+	 9521 16188
6563	0	0	Ki67+	 9525 16112
6564	0	0	Ki67+	 9531 16230
6565	0	0	Ki67+	 9532 16374
6566	0	0	Ki67+	 9540 16307
6567	0	0	Ki67+	 9544 16351
6568	0	0	Ki67+	 9547 16410
6569	0	0	Ki67+	 9556 15834
6570	0	0	Ki67+	 9556 16205
6571	0	0	Ki67+	 9559 16039
6572	0	0	Ki67+	 9560 15880
6573	0	0	Ki67+	 9560 16181
6574	0	0	Ki67+	 9565 16139
6575	0	0	Ki67+	 9566 16256
6576	0	0	Ki67+	 9569 16374
6577	0	0	Ki67+	 9574 16328
6578	0	0	Ki67+	 9578 16392
6579	0	0	Ki67+	 9588 16215
6580	0	0	Ki67+	 9597 16018
6581	0	0	Ki67+	 9597 16410
6582	0	0	Ki67+	 9598 16188
6583	0	0	Ki67+	 9599 16108
6584	0	0	Ki67+	 9599 16320
6585	0	0	Ki67+	 9602 15930
6586	0	0	Ki67+	 9602 16069
6587	0	0	Ki67+	 9602 16620
6588	0	0	Ki67+	 9618 16312
6589	0	0	Ki67+	 9621 16218
6590	0	0	Ki67+	 9633 15960
6591	0	0	Ki67+	 9633 16257
6592	0	0	Ki67+	 9644 16200
6593	0	0	Ki67+	 9645 16609
6594	0	0	Ki67+	 9646 15889
6595	0	0	Ki67+	 9651 16064
6596	0	0	Ki67+	 9652 15919
6597	0	0	Ki67+	 9652 16318
6598	0	0	Ki67+	 9660 15833
6599	0	0	Ki67+	 9662 16161
6600	0	0	Ki67+	 9663 15871
6601	0	0	Ki67+	 9667 15910
6602	0	0	Ki67+	 9667 16225
6603	0	0	Ki67+	 9671 16538
6604	0	0	Ki67+	 9672 16288
6605	0	0	Ki67+	 9677 16071
6606	0	0	Ki67+	 9678 15866
6607	0	0	Ki67+	 9680 15942
6608	0	0	Ki67+	 9682 16331
6609	0	0	Ki67+	 9683 16354
6610	0	0	Ki67+	 9685 16523
6611	0	0	Ki67+	 9692 15929
6612	0	0	Ki67+	 9693 16196
6613	0	0	Ki67+	 9697 15902
6614	0	0	Ki67+	 9698 16077
6615	0	0	Ki67+	 9708 16326
6616	0	0	Ki67+	 9711 16376
6617	0	0	Ki67+	 9713 16175
6618	0	0	Ki67+	 9715 16595
6619	0	0	Ki67+	 9718 15942
6620	0	0	Ki67+	 9720 16039
6621	0	0	Ki67+	 9722 16069
6622	0	0	Ki67+	 9723 16105
6623	0	0	Ki67+	 9730 16113
6624	0	0	Ki67+	 9732 16540
6625	0	0	Ki67+	 9740 16087
6626	0	0	Ki67+	 9740 16299
6627	0	0	Ki67+	 9741 15963
6628	0	0	Ki67+	 9741 16019
6629	0	0	Ki67+	 9751 16413
6630	0	0	Ki67+	 9753 16266
6631	0	0	Ki67+	 9755 15963
6632	0	0	Ki67+	 9756 16005
6633	0	0	Ki67+	 9756 16146
6634	0	0	Ki67+	 9759 16217
6635	0	0	Ki67+	 9759 16614
6636	0	0	Ki67+	 9762 15883
6637	0	0	Ki67+	 9765 16395
6638	0	0	Ki67+	 9771 16283
6639	0	0	Ki67+	 9773 15887
6640	0	0	Ki67+	 9774 16184
6641	0	0	Ki67+	 9775 15953
6642	0	0	Ki67+	 9776 16005
6643	0	0	Ki67+	 9776 16312
6644	0	0	Ki67+	 9792 16045
6645	0	0	Ki67+	 9796 16337
6646	0	0	Ki67+	 9797 16473
6647	0	0	Ki67+	 9800 15939
6648	0	0	Ki67+	 9802 16245
6649	0	0	Ki67+	 9803 16577
6650	0	0	Ki67+	 9807 16205
6651	0	0	Ki67+	 9808 16136
6652	0	0	Ki67+	 9811 16297
6653	0	0	Ki67+	 9812 15964
6654	0	0	Ki67+	 9812 16539
6655	0	0	Ki67+	 9815 15895
6656	0	0	Ki67+	 9817 15849
6657	0	0	Ki67+	 9818 15928
6658	0	0	Ki67+	 9823 16263
6659	0	0	Ki67+	 9825 16399
6660	0	0	Ki67+	 9828 16489
6661	0	0	Ki67+	 9829 16612
6662	0	0	Ki67+	 9834 16164
6663	0	0	Ki67+	 9839 16139
6664	0	0	Ki67+	 9842 16229
6665	0	0	Ki67+	 9850 16416
6666	0	0	Ki67+	 9854 16199
6667	0	0	Ki67+	 9856 16140
6668	0	0	Ki67+	 9859 16037
6669	0	0	Ki67+	 9863 16360
6670	0	0	Ki67+	 9866 16060
6671	0	0	Ki67+	 9871 16282
6672	0	0	Ki67+	 9871 16295
6673	0	0	Ki67+	 9872 16242
6674	0	0	Ki67+	 9878 15947
6675	0	0	Ki67+	 9887 16326
6676	0	0	Ki67+	 9889 16375
6677	0	0	Ki67+	 9892 15960
6678	0	0	Ki67+	 9894 16276
6679	0	0	Ki67+	 9894 16430
6680	0	0	Ki67+	 9896 16476
6681	0	0	Ki67+	 9898 15919
6682	0	0	Ki67+	 9899 16532
6683	0	0	Ki67+	 9901 16409
6684	0	0	Ki67+	 9905 15963
6685	0	0	Ki67+	 9906 16297
6686	0	0	Ki67+	 9908 16047
6687	0	0	Ki67+	 9910 16503
6688	0	0	Ki67+	 9911 16072
6689	0	0	Ki67+	 9914 16347
6690	0	0	Ki67+	 9915 16413
6691	0	0	Ki67+	 9917 16434
6692	0	0	Ki67+	 9923 16372
6693	0	0	Ki67+	 9923 16421
6694	0	0	Ki67+	 9925 16024
6695	0	0	Ki67+	 9925 16180
6696	0	0	Ki67+	 9928 16573
6697	0	0	Ki67+	 9937 16130
6698	0	0	Ki67+	 9944 16537
6699	0	0	Ki67+	 9952 16167
6700	0	0	Ki67+	 9956 16148
6701	0	0	Ki67+	 9960 16017
6702	0	0	Ki67+	 9964 16214
6703	0	0	Ki67+	 9966 15943
6704	0	0	Ki67+	 9967 15923
6705	0	0	Ki67+	 9170 17317
6706	0	0	Ki67+	 9171 16713
6707	0	0	Ki67+	 9171 17287
6708	0	0	Ki67+	 9173 17066
6709	0	0	Ki67+	 9175 17266
6710	0	0	Ki67+	 9176 16792
6711	0	0	Ki67+	 9182 16837
6712	0	0	Ki67+	 9182 17180
6713	0	0	Ki67+	 9186 16740
6714	0	0	Ki67+	 9186 16866
6715	0	0	Ki67+	 9192 16808
6716	0	0	Ki67+	 9195 16776
6717	0	0	Ki67+	 9198 16932
6718	0	0	Ki67+	 9198 17244
6719	0	0	Ki67+	 9199 17324
6720	0	0	Ki67+	 9200 16697
6721	0	0	Ki67+	 9200 16911
6722	0	0	Ki67+	 9203 16721
6723	0	0	Ki67+	 9206 17148
6724	0	0	Ki67+	 9208 16834
6725	0	0	Ki67+	 9214 16970
6726	0	0	Ki67+	 9215 16660
6727	0	0	Ki67+	 9217 16749
6728	0	0	Ki67+	 9218 17349
6729	0	0	Ki67+	 9220 17019
6730	0	0	Ki67+	 9221 17303
6731	0	0	Ki67+	 9226 16865
6732	0	0	Ki67+	 9227 16914
6733	0	0	Ki67+	 9230 16710
6734	0	0	Ki67+	 9235 16824
6735	0	0	Ki67+	 9236 16733
6736	0	0	Ki67+	 9237 17158
6737	0	0	Ki67+	 9240 17319
6738	0	0	Ki67+	 9241 16631
6739	0	0	Ki67+	 9241 16975
6740	0	0	Ki67+	 9243 17183
6741	0	0	Ki67+	 9244 16677
6742	0	0	Ki67+	 9244 16773
6743	0	0	Ki67+	 9244 16859
6744	0	0	Ki67+	 9254 17323
6745	0	0	Ki67+	 9257 17225
6746	0	0	Ki67+	 9262 17002
6747	0	0	Ki67+	 9262 17126
6748	0	0	Ki67+	 9263 16676
6749	0	0	Ki67+	 9265 16787
6750	0	0	Ki67+	 9266 17234
6751	0	0	Ki67+	 9267 16735
6752	0	0	Ki67+	 9267 17172
6753	0	0	Ki67+	 9268 16888
6754	0	0	Ki67+	 9268 16946
6755	0	0	Ki67+	 9270 16821
6756	0	0	Ki67+	 9278 17189
6757	0	0	Ki67+	 9280 16833
6758	0	0	Ki67+	 9280 17302
6759	0	0	Ki67+	 9281 17382
6760	0	0	Ki67+	 9283 16717
6761	0	0	Ki67+	 9286 16877
6762	0	0	Ki67+	 9286 17331
6763	0	0	Ki67+	 9290 16932
6764	0	0	Ki67+	 9290 17347
6765	0	0	Ki67+	 9293 16987
6766	0	0	Ki67+	 9293 17218
6767	0	0	Ki67+	 9295 17118
6768	0	0	Ki67+	 9296 17395
6769	0	0	Ki67+	 9297 16790
6770	0	0	Ki67+	 9297 17021
6771	0	0	Ki67+	 9299 16900
6772	0	0	Ki67+	 9311 17369
6773	0	0	Ki67+	 9314 16830
6774	0	0	Ki67+	 9314 16867
6775	0	0	Ki67+	 9315 16693
6776	0	0	Ki67+	 9316 16646
6777	0	0	Ki67+	 9316 17306
6778	0	0	Ki67+	 9318 17380
6779	0	0	Ki67+	 9322 16929
6780	0	0	Ki67+	 9324 16896
6781	0	0	Ki67+	 9327 17199
6782	0	0	Ki67+	 9329 17118
6783	0	0	Ki67+	 9330 16827
6784	0	0	Ki67+	 9331 17406
6785	0	0	Ki67+	 9335 16746
6786	0	0	Ki67+	 9337 16858
6787	0	0	Ki67+	 9338 17314
6788	0	0	Ki67+	 9340 16699
6789	0	0	Ki67+	 9343 16999
6790	0	0	Ki67+	 9346 17361
6791	0	0	Ki67+	 9349 17195
6792	0	0	Ki67+	 9350 16732
6793	0	0	Ki67+	 9353 17329
6794	0	0	Ki67+	 9359 16679
6795	0	0	Ki67+	 9359 17122
6796	0	0	Ki67+	 9361 16825
6797	0	0	Ki67+	 9364 16856
6798	0	0	Ki67+	 9366 16705
6799	0	0	Ki67+	 9366 17154
6800	0	0	Ki67+	 9368 17064
6801	0	0	Ki67+	 9370 16630
6802	0	0	Ki67+	 9370 17423
6803	0	0	Ki67+	 9375 17083
6804	0	0	Ki67+	 9377 17311
6805	0	0	Ki67+	 9378 17395
6806	0	0	Ki67+	 9380 17330
6807	0	0	Ki67+	 9381 16819
6808	0	0	Ki67+	 9387 17381
6809	0	0	Ki67+	 9388 16834
6810	0	0	Ki67+	 9391 17197
6811	0	0	Ki67+	 9392 16871
6812	0	0	Ki67+	 9392 17267
6813	0	0	Ki67+	 9393 17067
6814	0	0	Ki67+	 9394 16720
6815	0	0	Ki67+	 9397 16765
6816	0	0	Ki67+	 9398 16952
6817	0	0	Ki67+	 9403 16903
6818	0	0	Ki67+	 9409 16930
6819	0	0	Ki67+	 9416 17065
6820	0	0	Ki67+	 9420 16857
6821	0	0	Ki67+	 9421 17093
6822	0	0	Ki67+	 9424 16963
6823	0	0	Ki67+	 9425 16990
6824	0	0	Ki67+	 9426 17023
6825	0	0	Ki67+	 9427 16732
6826	0	0	Ki67+	 9427 16889
6827	0	0	Ki67+	 9428 17138
6828	0	0	Ki67+	 9430 17414
6829	0	0	Ki67+	 9433 17188
6830	0	0	Ki67+	 9437 16857
6831	0	0	Ki67+	 9438 17118
6832	0	0	Ki67+	 9439 16827
6833	0	0	Ki67+	 9440 16944
6834	0	0	Ki67+	 9441 16792
6835	0	0	Ki67+	 9442 16903
6836	0	0	Ki67+	 9443 17418
6837	0	0	Ki67+	 9444 17341
6838	0	0	Ki67+	 9445 16711
6839	0	0	Ki67+	 9450 17056
6840	0	0	Ki67+	 9451 17086
6841	0	0	Ki67+	 9457 16737
6842	0	0	Ki67+	 9458 17406
6843	0	0	Ki67+	 9461 16839
6844	0	0	Ki67+	 9467 17124
6845	0	0	Ki67+	 9471 17326
6846	0	0	Ki67+	 9474 16874
6847	0	0	Ki67+	 9480 17053
6848	0	0	Ki67+	 9485 17159
6849	0	0	Ki67+	 9486 17002
6850	0	0	Ki67+	 9492 17244
6851	0	0	Ki67+	 9500 16697
6852	0	0	Ki67+	 9501 17410
6853	0	0	Ki67+	 9503 16949
6854	0	0	Ki67+	 9506 16814
6855	0	0	Ki67+	 9506 17335
6856	0	0	Ki67+	 9519 16759
6857	0	0	Ki67+	 9521 16730
6858	0	0	Ki67+	 9521 17012
6859	0	0	Ki67+	 9522 16673
6860	0	0	Ki67+	 9531 17286
6861	0	0	Ki67+	 9532 17132
6862	0	0	Ki67+	 9534 16645
6863	0	0	Ki67+	 9534 17269
6864	0	0	Ki67+	 9538 16895
6865	0	0	Ki67+	 9540 17056
6866	0	0	Ki67+	 9542 16965
6867	0	0	Ki67+	 9546 17316
6868	0	0	Ki67+	 9548 16986
6869	0	0	Ki67+	 9554 17074
6870	0	0	Ki67+	 9558 16774
6871	0	0	Ki67+	 9565 16743
6872	0	0	Ki67+	 9565 17402
6873	0	0	Ki67+	 9567 16630
6874	0	0	Ki67+	 9569 16656
6875	0	0	Ki67+	 9569 16981
6876	0	0	Ki67+	 9570 17381
6877	0	0	Ki67+	 9577 17086
6878	0	0	Ki67+	 9577 17307
6879	0	0	Ki67+	 9583 17055
6880	0	0	Ki67+	 9584 16935
6881	0	0	Ki67+	 9584 17325
6882	0	0	Ki67+	 9585 16700
6883	0	0	Ki67+	 9591 17042
6884	0	0	Ki67+	 9594 16742
6885	0	0	Ki67+	 9595 16801
6886	0	0	Ki67+	 9596 16640
6887	0	0	Ki67+	 9596 16991
6888	0	0	Ki67+	 9597 17175
6889	0	0	Ki67+	 9598 16820
6890	0	0	Ki67+	 9598 17303
6891	0	0	Ki67+	 9599 17387
6892	0	0	Ki67+	 9604 16708
6893	0	0	Ki67+	 9604 17355
6894	0	0	Ki67+	 9609 17328
6895	0	0	Ki67+	 9611 17054
6896	0	0	Ki67+	 9615 16914
6897	0	0	Ki67+	 9617 17386
6898	0	0	Ki67+	 9621 16693
6899	0	0	Ki67+	 9621 17280
6900	0	0	Ki67+	 9628 17358
6901	0	0	Ki67+	 9631 17041
6902	0	0	Ki67+	 9632 17151
6903	0	0	Ki67+	 9633 16974
6904	0	0	Ki67+	 9636 16635
6905	0	0	Ki67+	 9641 17218
6906	0	0	Ki67+	 9642 16702
6907	0	0	Ki67+	 9644 16896
6908	0	0	Ki67+	 9647 17412
6909	0	0	Ki67+	 9649 16908
6910	0	0	Ki67+	 9654 17322
6911	0	0	Ki67+	 9657 17060
6912	0	0	Ki67+	 9658 16819
6913	0	0	Ki67+	 9660 17297
6914	0	0	Ki67+	 9664 16962
6915	0	0	Ki67+	 9664 17221
6916	0	0	Ki67+	 9670 16736
6917	0	0	Ki67+	 9672 17291
6918	0	0	Ki67+	 9674 16686
6919	0	0	Ki67+	 9674 17110
6920	0	0	Ki67+	 9679 16704
6921	0	0	Ki67+	 9679 17376
6922	0	0	Ki67+	 9680 17267
6923	0	0	Ki67+	 9683 16896
6924	0	0	Ki67+	 9687 17214
6925	0	0	Ki67+	 9688 16655
6926	0	0	Ki67+	 9691 16813
6927	0	0	Ki67+	 9691 17185
6928	0	0	Ki67+	 9694 17035
6929	0	0	Ki67+	 9696 17151
6930	0	0	Ki67+	 9702 17259
6931	0	0	Ki67+	 9703 16915
6932	0	0	Ki67+	 9705 16701
6933	0	0	Ki67+	 9705 16792
6934	0	0	Ki67+	 9706 17401
6935	0	0	Ki67+	 9707 17156
6936	0	0	Ki67+	 9713 16987
6937	0	0	Ki67+	 9714 16947
6938	0	0	Ki67+	 9718 17324
6939	0	0	Ki67+	 9726 16770
6940	0	0	Ki67+	 9730 16936
6941	0	0	Ki67+	 9731 17349
6942	0	0	Ki67+	 9734 17081
6943	0	0	Ki67+	 9735 16807
6944	0	0	Ki67+	 9735 16916
6945	0	0	Ki67+	 9738 16977
6946	0	0	Ki67+	 9740 16726
6947	0	0	Ki67+	 9743 17406
6948	0	0	Ki67+	 9746 16836
6949	0	0	Ki67+	 9751 16639
6950	0	0	Ki67+	 9751 16767
6951	0	0	Ki67+	 9754 17028
6952	0	0	Ki67+	 9754 17188
6953	0	0	Ki67+	 9758 16680
6954	0	0	Ki67+	 9764 17339
6955	0	0	Ki67+	 9768 16785
6956	0	0	Ki67+	 9769 17123
6957	0	0	Ki67+	 9772 16961
6958	0	0	Ki67+	 9773 17090
6959	0	0	Ki67+	 9779 17012
6960	0	0	Ki67+	 9779 17033
6961	0	0	Ki67+	 9783 17068
6962	0	0	Ki67+	 9788 16714
6963	0	0	Ki67+	 9789 16627
6964	0	0	Ki67+	 9789 17193
6965	0	0	Ki67+	 9794 16984
6966	0	0	Ki67+	 9795 17110
6967	0	0	Ki67+	 9798 17230
6968	0	0	Ki67+	 9803 17133
6969	0	0	Ki67+	 9812 16834
6970	0	0	Ki67+	 9813 16755
6971	0	0	Ki67+	 9813 17011
6972	0	0	Ki67+	 9814 16641
6973	0	0	Ki67+	 9814 17132
6974	0	0	Ki67+	 9815 16959
6975	0	0	Ki67+	 9820 17094
6976	0	0	Ki67+	 9822 17245
6977	0	0	Ki67+	 9822 17321
6978	0	0	Ki67+	 9823 17157
6979	0	0	Ki67+	 9825 17211
6980	0	0	Ki67+	 9827 16988
6981	0	0	Ki67+	 9827 17355
6982	0	0	Ki67+	 9828 16867
6983	0	0	Ki67+	 9830 16806
6984	0	0	Ki67+	 9833 16638
6985	0	0	Ki67+	 9833 16670
6986	0	0	Ki67+	 9835 16708
6987	0	0	Ki67+	 9842 17308
6988	0	0	Ki67+	 9843 17252
6989	0	0	Ki67+	 9847 16936
6990	0	0	Ki67+	 9847 17049
6991	0	0	Ki67+	 9848 17076
6992	0	0	Ki67+	 9848 17352
6993	0	0	Ki67+	 9850 16899
6994	0	0	Ki67+	 9850 17375
6995	0	0	Ki67+	 9852 16642
6996	0	0	Ki67+	 9853 17103
6997	0	0	Ki67+	 9860 17005
6998	0	0	Ki67+	 9861 17399
6999	0	0	Ki67+	 9862 16625
7000	0	0	Ki67+	 9867 17312
7001	0	0	Ki67+	 9869 17201
7002	0	0	Ki67+	 9871 16830
7003	0	0	Ki67+	 9872 17177
7004	0	0	Ki67+	 9873 16726
7005	0	0	Ki67+	 9875 17008
7006	0	0	Ki67+	 9875 17419
7007	0	0	Ki67+	 9878 16913
7008	0	0	Ki67+	 9879 16644
7009	0	0	Ki67+	 9879 16941
7010	0	0	Ki67+	 9879 17079
7011	0	0	Ki67+	 9881 17018
7012	0	0	Ki67+	 9883 16978
7013	0	0	Ki67+	 9889 17150
7014	0	0	Ki67+	 9892 16811
7015	0	0	Ki67+	 9894 16872
7016	0	0	Ki67+	 9895 16721
7017	0	0	Ki67+	 9899 16947
7018	0	0	Ki67+	 9899 17263
7019	0	0	Ki67+	 9900 17400
7020	0	0	Ki67+	 9903 16985
7021	0	0	Ki67+	 9908 17159
7022	0	0	Ki67+	 9912 17237
7023	0	0	Ki67+	 9912 17379
7024	0	0	Ki67+	 9913 16815
7025	0	0	Ki67+	 9913 17124
7026	0	0	Ki67+	 9914 17414
7027	0	0	Ki67+	 9916 17089
7028	0	0	Ki67+	 9917 17351
7029	0	0	Ki67+	 9918 16632
7030	0	0	Ki67+	 9918 16922
7031	0	0	Ki67+	 9918 17199
7032	0	0	Ki67+	 9920 16953
7033	0	0	Ki67+	 9920 17062
7034	0	0	Ki67+	 9924 16842
7035	0	0	Ki67+	 9924 17032
7036	0	0	Ki67+	 9928 16822
7037	0	0	Ki67+	 9930 16768
7038	0	0	Ki67+	 9933 17100
7039	0	0	Ki67+	 9934 16796
7040	0	0	Ki67+	 9937 16729
7041	0	0	Ki67+	 9937 17365
7042	0	0	Ki67+	 9940 17410
7043	0	0	Ki67+	 9945 17122
7044	0	0	Ki67+	 9946 17248
7045	0	0	Ki67+	 9952 17229
7046	0	0	Ki67+	 9954 17066
7047	0	0	Ki67+	 9954 17376
7048	0	0	Ki67+	 9960 16695
7049	0	0	Ki67+	 9170 18046
7050	0	0	Ki67+	 9171 18073
7051	0	0	Ki67+	 9172 18194
7052	0	0	Ki67+	 9185 18090
7053	0	0	Ki67+	 9189 17708
7054	0	0	Ki67+	 9190 17470
7055	0	0	Ki67+	 9201 18053
7056	0	0	Ki67+	 9205 17642
7057	0	0	Ki67+	 9205 17703
7058	0	0	Ki67+	 9208 18069
7059	0	0	Ki67+	 9212 17531
7060	0	0	Ki67+	 9215 17719
7061	0	0	Ki67+	 9219 18170
7062	0	0	Ki67+	 9226 17435
7063	0	0	Ki67+	 9228 17679
7064	0	0	Ki67+	 9229 17623
7065	0	0	Ki67+	 9229 18107
7066	0	0	Ki67+	 9237 17571
7067	0	0	Ki67+	 9238 17705
7068	0	0	Ki67+	 9243 17641
7069	0	0	Ki67+	 9246 17735
7070	0	0	Ki67+	 9249 17514
7071	0	0	Ki67+	 9252 17786
7072	0	0	Ki67+	 9258 18146
7073	0	0	Ki67+	 9260 17771
7074	0	0	Ki67+	 9263 17607
7075	0	0	Ki67+	 9264 17656
7076	0	0	Ki67+	 9265 17826
7077	0	0	Ki67+	 9266 18118
7078	0	0	Ki67+	 9269 17567
7079	0	0	Ki67+	 9275 18212
7080	0	0	Ki67+	 9277 17434
7081	0	0	Ki67+	 9277 17714
7082	0	0	Ki67+	 9280 17582
7083	0	0	Ki67+	 9280 17698
7084	0	0	Ki67+	 9280 17745
7085	0	0	Ki67+	 9281 17807
7086	0	0	Ki67+	 9281 17869
7087	0	0	Ki67+	 9286 18153
7088	0	0	Ki67+	 9294 17784
7089	0	0	Ki67+	 9296 17602
7090	0	0	Ki67+	 9296 17840
7091	0	0	Ki67+	 9297 17915
7092	0	0	Ki67+	 9301 17524
7093	0	0	Ki67+	 9305 17750
7094	0	0	Ki67+	 9306 17566
7095	0	0	Ki67+	 9307 17777
7096	0	0	Ki67+	 9307 17826
7097	0	0	Ki67+	 9308 17794
7098	0	0	Ki67+	 9311 17866
7099	0	0	Ki67+	 9312 17668
7100	0	0	Ki67+	 9312 17695
7101	0	0	Ki67+	 9313 18187
7102	0	0	Ki67+	 9314 18163
7103	0	0	Ki67+	 9318 17712
7104	0	0	Ki67+	 9320 17941
7105	0	0	Ki67+	 9321 17875
7106	0	0	Ki67+	 9323 17600
7107	0	0	Ki67+	 9323 17962
7108	0	0	Ki67+	 9326 17890
7109	0	0	Ki67+	 9327 17911
7110	0	0	Ki67+	 9328 17575
7111	0	0	Ki67+	 9330 17841
7112	0	0	Ki67+	 9330 18130
7113	0	0	Ki67+	 9334 17647
7114	0	0	Ki67+	 9335 17868
7115	0	0	Ki67+	 9335 18183
7116	0	0	Ki67+	 9341 17696
7117	0	0	Ki67+	 9342 17474
7118	0	0	Ki67+	 9346 17732
7119	0	0	Ki67+	 9350 17455
7120	0	0	Ki67+	 9350 17934
7121	0	0	Ki67+	 9350 18134
7122	0	0	Ki67+	 9351 18221
7123	0	0	Ki67+	 9353 17681
7124	0	0	Ki67+	 9355 17883
7125	0	0	Ki67+	 9357 17984
7126	0	0	Ki67+	 9358 17563
7127	0	0	Ki67+	 9359 17971
7128	0	0	Ki67+	 9362 17854
7129	0	0	Ki67+	 9363 18187
7130	0	0	Ki67+	 9364 17465
7131	0	0	Ki67+	 9364 18028
7132	0	0	Ki67+	 9369 17912
7133	0	0	Ki67+	 9372 17876
7134	0	0	Ki67+	 9375 18148
7135	0	0	Ki67+	 9376 17970
7136	0	0	Ki67+	 9379 17436
7137	0	0	Ki67+	 9381 17994
7138	0	0	Ki67+	 9384 17478
7139	0	0	Ki67+	 9385 17641
7140	0	0	Ki67+	 9388 18115
7141	0	0	Ki67+	 9391 18207
7142	0	0	Ki67+	 9392 17602
7143	0	0	Ki67+	 9393 17578
7144	0	0	Ki67+	 9393 17701
7145	0	0	Ki67+	 9393 17771
7146	0	0	Ki67+	 9395 17835
7147	0	0	Ki67+	 9397 17666
7148	0	0	Ki67+	 9397 18019
7149	0	0	Ki67+	 9397 18176
7150	0	0	Ki67+	 9398 17528
7151	0	0	Ki67+	 9402 17481
7152	0	0	Ki67+	 9407 17965
7153	0	0	Ki67+	 9407 18049
7154	0	0	Ki67+	 9410 17735
7155	0	0	Ki67+	 9411 17589
7156	0	0	Ki67+	 9412 17653
7157	0	0	Ki67+	 9415 17817
7158	0	0	Ki67+	 9416 17518
7159	0	0	Ki67+	 9416 18191
7160	0	0	Ki67+	 9420 17885
7161	0	0	Ki67+	 9421 17549
7162	0	0	Ki67+	 9424 17864
7163	0	0	Ki67+	 9424 17911
7164	0	0	Ki67+	 9425 17701
7165	0	0	Ki67+	 9425 18022
7166	0	0	Ki67+	 9427 18155
7167	0	0	Ki67+	 9430 18060
7168	0	0	Ki67+	 9431 17486
7169	0	0	Ki67+	 9433 17992
7170	0	0	Ki67+	 9440 17517
7171	0	0	Ki67+	 9442 17938
7172	0	0	Ki67+	 9443 17926
7173	0	0	Ki67+	 9446 17666
7174	0	0	Ki67+	 9447 17796
7175	0	0	Ki67+	 9448 18200
7176	0	0	Ki67+	 9450 17964
7177	0	0	Ki67+	 9451 17750
7178	0	0	Ki67+	 9452 17587
7179	0	0	Ki67+	 9454 18114
7180	0	0	Ki67+	 9455 17918
7181	0	0	Ki67+	 9456 17651
7182	0	0	Ki67+	 9456 18030
7183	0	0	Ki67+	 9457 17493
7184	0	0	Ki67+	 9457 18188
7185	0	0	Ki67+	 9459 18141
7186	0	0	Ki67+	 9460 18056
7187	0	0	Ki67+	 9467 18081
7188	0	0	Ki67+	 9470 17784
7189	0	0	Ki67+	 9471 17678
7190	0	0	Ki67+	 9477 18050
7191	0	0	Ki67+	 9478 17968
7192	0	0	Ki67+	 9479 17902
7193	0	0	Ki67+	 9480 17515
7194	0	0	Ki67+	 9480 17600
7195	0	0	Ki67+	 9480 17740
7196	0	0	Ki67+	 9480 17842
7197	0	0	Ki67+	 9485 17799
7198	0	0	Ki67+	 9492 17542
7199	0	0	Ki67+	 9492 17757
7200	0	0	Ki67+	 9493 18008
7201	0	0	Ki67+	 9497 18093
7202	0	0	Ki67+	 9499 17627
7203	0	0	Ki67+	 9499 17815
7204	0	0	Ki67+	 9500 17693
7205	0	0	Ki67+	 9501 17569
7206	0	0	Ki67+	 9502 17964
7207	0	0	Ki67+	 9506 18033
7208	0	0	Ki67+	 9507 17655
7209	0	0	Ki67+	 9508 18185
7210	0	0	Ki67+	 9509 18075
7211	0	0	Ki67+	 9510 17928
7212	0	0	Ki67+	 9512 17950
7213	0	0	Ki67+	 9513 17844
7214	0	0	Ki67+	 9514 18060
7215	0	0	Ki67+	 9516 17550
7216	0	0	Ki67+	 9517 17736
7217	0	0	Ki67+	 9518 17620
7218	0	0	Ki67+	 9523 18118
7219	0	0	Ki67+	 9528 17854
7220	0	0	Ki67+	 9528 17901
7221	0	0	Ki67+	 9529 17951
7222	0	0	Ki67+	 9534 17586
7223	0	0	Ki67+	 9537 18031
7224	0	0	Ki67+	 9540 17708
7225	0	0	Ki67+	 9540 17723
7226	0	0	Ki67+	 9540 17812
7227	0	0	Ki67+	 9543 17659
7228	0	0	Ki67+	 9544 17509
7229	0	0	Ki67+	 9546 17464
7230	0	0	Ki67+	 9553 17826
7231	0	0	Ki67+	 9554 17774
7232	0	0	Ki67+	 9555 17876
7233	0	0	Ki67+	 9557 17741
7234	0	0	Ki67+	 9559 17919
7235	0	0	Ki67+	 9564 18032
7236	0	0	Ki67+	 9567 17460
7237	0	0	Ki67+	 9567 17610
7238	0	0	Ki67+	 9570 17687
7239	0	0	Ki67+	 9570 17720
7240	0	0	Ki67+	 9571 17850
7241	0	0	Ki67+	 9574 17503
7242	0	0	Ki67+	 9578 17673
7243	0	0	Ki67+	 9579 17961
7244	0	0	Ki67+	 9580 17472
7245	0	0	Ki67+	 9584 17928
7246	0	0	Ki67+	 9584 18129
7247	0	0	Ki67+	 9586 17989
7248	0	0	Ki67+	 9589 17780
7249	0	0	Ki67+	 9591 17876
7250	0	0	Ki67+	 9591 18030
7251	0	0	Ki67+	 9600 17566
7252	0	0	Ki67+	 9601 17706
7253	0	0	Ki67+	 9603 17986
7254	0	0	Ki67+	 9604 17912
7255	0	0	Ki67+	 9607 17847
7256	0	0	Ki67+	 9611 18162
7257	0	0	Ki67+	 9613 17618
7258	0	0	Ki67+	 9618 17596
7259	0	0	Ki67+	 9622 17945
7260	0	0	Ki67+	 9623 18024
7261	0	0	Ki67+	 9628 17750
7262	0	0	Ki67+	 9629 17725
7263	0	0	Ki67+	 9629 17929
7264	0	0	Ki67+	 9630 17869
7265	0	0	Ki67+	 9631 18150
7266	0	0	Ki67+	 9632 17808
7267	0	0	Ki67+	 9638 17544
7268	0	0	Ki67+	 9643 17835
7269	0	0	Ki67+	 9644 17900
7270	0	0	Ki67+	 9645 17967
7271	0	0	Ki67+	 9648 17448
7272	0	0	Ki67+	 9649 17473
7273	0	0	Ki67+	 9650 17808
7274	0	0	Ki67+	 9653 17608
7275	0	0	Ki67+	 9653 17947
7276	0	0	Ki67+	 9667 17786
7277	0	0	Ki67+	 9669 17842
7278	0	0	Ki67+	 9669 17876
7279	0	0	Ki67+	 9670 17505
7280	0	0	Ki67+	 9670 17908
7281	0	0	Ki67+	 9671 17985
7282	0	0	Ki67+	 9672 18032
7283	0	0	Ki67+	 9673 18123
7284	0	0	Ki67+	 9678 17532
7285	0	0	Ki67+	 9681 17918
7286	0	0	Ki67+	 9684 17741
7287	0	0	Ki67+	 9687 17804
7288	0	0	Ki67+	 9691 17829
7289	0	0	Ki67+	 9693 17433
7290	0	0	Ki67+	 9701 17593
7291	0	0	Ki67+	 9703 17718
7292	0	0	Ki67+	 9705 18161
7293	0	0	Ki67+	 9706 17845
7294	0	0	Ki67+	 9707 17805
7295	0	0	Ki67+	 9708 17902
7296	0	0	Ki67+	 9710 17753
7297	0	0	Ki67+	 9714 17933
7298	0	0	Ki67+	 9717 17560
7299	0	0	Ki67+	 9718 17986
7300	0	0	Ki67+	 9720 18006
7301	0	0	Ki67+	 9722 17781
7302	0	0	Ki67+	 9727 17664
7303	0	0	Ki67+	 9731 17552
7304	0	0	Ki67+	 9731 17764
7305	0	0	Ki67+	 9732 17532
7306	0	0	Ki67+	 9733 17430
7307	0	0	Ki67+	 9733 17735
7308	0	0	Ki67+	 9735 18178
7309	0	0	Ki67+	 9736 17887
7310	0	0	Ki67+	 9737 18083
7311	0	0	Ki67+	 9738 18063
7312	0	0	Ki67+	 9741 17977
7313	0	0	Ki67+	 9743 17574
7314	0	0	Ki67+	 9744 18045
7315	0	0	Ki67+	 9745 17805
7316	0	0	Ki67+	 9746 17626
7317	0	0	Ki67+	 9747 17743
7318	0	0	Ki67+	 9747 17828
7319	0	0	Ki67+	 9749 17456
7320	0	0	Ki67+	 9754 18014
7321	0	0	Ki67+	 9755 17892
7322	0	0	Ki67+	 9759 17658
7323	0	0	Ki67+	 9760 17848
7324	0	0	Ki67+	 9761 17774
7325	0	0	Ki67+	 9762 17513
7326	0	0	Ki67+	 9762 17602
7327	0	0	Ki67+	 9772 17821
7328	0	0	Ki67+	 9772 17889
7329	0	0	Ki67+	 9775 18056
7330	0	0	Ki67+	 9777 18088
7331	0	0	Ki67+	 9778 17732
7332	0	0	Ki67+	 9784 17595
7333	0	0	Ki67+	 9785 17688
7334	0	0	Ki67+	 9786 17796
7335	0	0	Ki67+	 9787 17533
7336	0	0	Ki67+	 9789 17571
7337	0	0	Ki67+	 9793 17858
7338	0	0	Ki67+	 9794 17999
7339	0	0	Ki67+	 9795 18021
7340	0	0	Ki67+	 9795 18146
7341	0	0	Ki67+	 9798 17676
7342	0	0	Ki67+	 9798 18086
7343	0	0	Ki67+	 9805 18058
7344	0	0	Ki67+	 9807 17550
7345	0	0	Ki67+	 9808 17584
7346	0	0	Ki67+	 9808 17869
7347	0	0	Ki67+	 9808 17923
7348	0	0	Ki67+	 9809 17565
7349	0	0	Ki67+	 9817 17621
7350	0	0	Ki67+	 9817 18136
7351	0	0	Ki67+	 9820 17538
7352	0	0	Ki67+	 9820 17771
7353	0	0	Ki67+	 9820 17897
7354	0	0	Ki67+	 9820 18074
7355	0	0	Ki67+	 9822 18011
7356	0	0	Ki67+	 9823 17809
7357	0	0	Ki67+	 9826 18037
7358	0	0	Ki67+	 9827 17660
7359	0	0	Ki67+	 9827 17675
7360	0	0	Ki67+	 9832 17731
7361	0	0	Ki67+	 9834 17809
7362	0	0	Ki67+	 9835 17590
7363	0	0	Ki67+	 9835 18101
7364	0	0	Ki67+	 9835 18209
7365	0	0	Ki67+	 9841 17781
7366	0	0	Ki67+	 9843 18129
7367	0	0	Ki67+	 9847 17576
7368	0	0	Ki67+	 9847 17969
7369	0	0	Ki67+	 9848 17854
7370	0	0	Ki67+	 9850 18017
7371	0	0	Ki67+	 9853 18143
7372	0	0	Ki67+	 9857 17675
7373	0	0	Ki67+	 9859 17999
7374	0	0	Ki67+	 9861 17563
7375	0	0	Ki67+	 9865 18086
7376	0	0	Ki67+	 9868 18110
7377	0	0	Ki67+	 9871 17942
7378	0	0	Ki67+	 9872 18046
7379	0	0	Ki67+	 9873 17579
7380	0	0	Ki67+	 9879 17861
7381	0	0	Ki67+	 9879 18162
7382	0	0	Ki67+	 9880 17912
7383	0	0	Ki67+	 9883 17595
7384	0	0	Ki67+	 9894 17709
7385	0	0	Ki67+	 9894 17847
7386	0	0	Ki67+	 9894 17970
7387	0	0	Ki67+	 9895 17997
7388	0	0	Ki67+	 9896 17890
7389	0	0	Ki67+	 9902 17727
7390	0	0	Ki67+	 9903 18087
7391	0	0	Ki67+	 9905 17786
7392	0	0	Ki67+	 9905 18022
7393	0	0	Ki67+	 9908 17514
7394	0	0	Ki67+	 9909 17580
7395	0	0	Ki67+	 9913 17941
7396	0	0	Ki67+	 9915 18214
7397	0	0	Ki67+	 9916 17883
7398	0	0	Ki67+	 9916 17963
7399	0	0	Ki67+	 9917 18120
7400	0	0	Ki67+	 9918 17680
7401	0	0	Ki67+	 9919 17804
7402	0	0	Ki67+	 9920 17558
7403	0	0	Ki67+	 9920 17659
7404	0	0	Ki67+	 9924 17746
7405	0	0	Ki67+	 9928 17691
7406	0	0	Ki67+	 9929 18049
7407	0	0	Ki67+	 9930 17845
7408	0	0	Ki67+	 9931 17912
7409	0	0	Ki67+	 9932 17573
7410	0	0	Ki67+	 9934 17766
7411	0	0	Ki67+	 9934 17946
7412	0	0	Ki67+	 9934 18093
7413	0	0	Ki67+	 9938 17715
7414	0	0	Ki67+	 9939 17611
7415	0	0	Ki67+	 9945 17623
7416	0	0	Ki67+	 9945 18022
7417	0	0	Ki67+	 9955 17638
7418	0	0	Ki67+	 9958 17929
7419	0	0	Ki67+	 9960 17498
7420	0	0	Ki67+	 9960 17800
7421	0	0	Ki67+	 9960 18140
7422	0	0	Ki67+	 9963 17729
7423	0	0	Ki67+	 9965 17681
7424	0	0	Ki67+	 9966 17585
7425	0	0	Ki67+	 9967 17900
7426	0	0	Ki67+	 9967 18043
7427	0	0	Ki67+	 9169 18259
7428	0	0	Ki67+	 9170 19003
7429	0	0	Ki67+	 9172 18540
7430	0	0	Ki67+	 9177 18502
7431	0	0	Ki67+	 9178 18665
7432	0	0	Ki67+	 9179 18319
7433	0	0	Ki67+	 9188 18643
7434	0	0	Ki67+	 9189 18801
7435	0	0	Ki67+	 9192 18551
7436	0	0	Ki67+	 9192 18592
7437	0	0	Ki67+	 9198 18577
7438	0	0	Ki67+	 9198 18678
7439	0	0	Ki67+	 9200 18474
7440	0	0	Ki67+	 9202 18624
7441	0	0	Ki67+	 9204 18786
7442	0	0	Ki67+	 9207 18746
7443	0	0	Ki67+	 9208 18606
7444	0	0	Ki67+	 9209 18876
7445	0	0	Ki67+	 9214 18401
7446	0	0	Ki67+	 9220 18559
7447	0	0	Ki67+	 9222 18305
7448	0	0	Ki67+	 9227 18589
7449	0	0	Ki67+	 9233 18830
7450	0	0	Ki67+	 9236 18539
7451	0	0	Ki67+	 9238 18386
7452	0	0	Ki67+	 9243 18261
7453	0	0	Ki67+	 9243 18519
7454	0	0	Ki67+	 9243 18651
7455	0	0	Ki67+	 9244 18297
7456	0	0	Ki67+	 9251 18494
7457	0	0	Ki67+	 9253 18547
7458	0	0	Ki67+	 9255 18587
7459	0	0	Ki67+	 9257 18737
7460	0	0	Ki67+	 9263 18568
7461	0	0	Ki67+	 9264 18473
7462	0	0	Ki67+	 9264 18851
7463	0	0	Ki67+	 9266 18604
7464	0	0	Ki67+	 9268 18701
7465	0	0	Ki67+	 9271 18813
7466	0	0	Ki67+	 9280 18373
7467	0	0	Ki67+	 9280 18729
7468	0	0	Ki67+	 9285 18257
7469	0	0	Ki67+	 9286 18535
7470	0	0	Ki67+	 9291 18587
7471	0	0	Ki67+	 9291 18756
7472	0	0	Ki67+	 9295 18841
7473	0	0	Ki67+	 9296 18779
7474	0	0	Ki67+	 9297 18451
7475	0	0	Ki67+	 9297 18870
7476	0	0	Ki67+	 9299 18983
7477	0	0	Ki67+	 9300 18384
7478	0	0	Ki67+	 9301 18604
7479	0	0	Ki67+	 9301 18928
7480	0	0	Ki67+	 9304 18712
7481	0	0	Ki67+	 9306 18259
7482	0	0	Ki67+	 9306 18506
7483	0	0	Ki67+	 9307 18623
7484	0	0	Ki67+	 9307 18803
7485	0	0	Ki67+	 9309 18755
7486	0	0	Ki67+	 9315 18531
7487	0	0	Ki67+	 9320 18449
7488	0	0	Ki67+	 9321 18548
7489	0	0	Ki67+	 9323 18388
7490	0	0	Ki67+	 9324 18227
7491	0	0	Ki67+	 9325 18253
7492	0	0	Ki67+	 9328 18942
7493	0	0	Ki67+	 9330 18825
7494	0	0	Ki67+	 9331 18425
7495	0	0	Ki67+	 9337 18801
7496	0	0	Ki67+	 9340 18476
7497	0	0	Ki67+	 9340 18770
7498	0	0	Ki67+	 9341 18437
7499	0	0	Ki67+	 9342 18643
7500	0	0	Ki67+	 9342 18847
7501	0	0	Ki67+	 9342 18893
7502	0	0	Ki67+	 9343 18556
7503	0	0	Ki67+	 9344 18519
7504	0	0	Ki67+	 9347 18324
7505	0	0	Ki67+	 9350 18729
7506	0	0	Ki67+	 9350 18792
7507	0	0	Ki67+	 9352 18266
7508	0	0	Ki67+	 9354 18782
7509	0	0	Ki67+	 9357 18548
7510	0	0	Ki67+	 9358 18630
7511	0	0	Ki67+	 9364 18816
7512	0	0	Ki67+	 9366 18986
7513	0	0	Ki67+	 9367 18903
7514	0	0	Ki67+	 9368 18399
7515	0	0	Ki67+	 9369 18374
7516	0	0	Ki67+	 9371 18731
7517	0	0	Ki67+	 9376 18447
7518	0	0	Ki67+	 9379 18608
7519	0	0	Ki67+	 9379 18942
7520	0	0	Ki67+	 9380 18289
7521	0	0	Ki67+	 9381 18517
7522	0	0	Ki67+	 9383 18964
7523	0	0	Ki67+	 9387 18848
7524	0	0	Ki67+	 9389 18569
7525	0	0	Ki67+	 9389 18898
7526	0	0	Ki67+	 9390 18547
7527	0	0	Ki67+	 9394 18801
7528	0	0	Ki67+	 9399 18234
7529	0	0	Ki67+	 9400 18709
7530	0	0	Ki67+	 9402 18599
7531	0	0	Ki67+	 9402 18991
7532	0	0	Ki67+	 9406 18546
7533	0	0	Ki67+	 9406 18936
7534	0	0	Ki67+	 9409 18769
7535	0	0	Ki67+	 9414 18289
7536	0	0	Ki67+	 9414 18465
7537	0	0	Ki67+	 9414 18858
7538	0	0	Ki67+	 9419 18699
7539	0	0	Ki67+	 9421 18791
7540	0	0	Ki67+	 9422 18582
7541	0	0	Ki67+	 9427 18994
7542	0	0	Ki67+	 9429 18236
7543	0	0	Ki67+	 9430 18834
7544	0	0	Ki67+	 9431 18875
7545	0	0	Ki67+	 9436 18539
7546	0	0	Ki67+	 9438 18611
7547	0	0	Ki67+	 9440 18733
7548	0	0	Ki67+	 9442 18462
7549	0	0	Ki67+	 9443 18819
7550	0	0	Ki67+	 9444 18666
7551	0	0	Ki67+	 9446 18490
7552	0	0	Ki67+	 9449 18233
7553	0	0	Ki67+	 9449 18587
7554	0	0	Ki67+	 9450 18422
7555	0	0	Ki67+	 9450 18875
7556	0	0	Ki67+	 9450 18963
7557	0	0	Ki67+	 9452 18266
7558	0	0	Ki67+	 9453 18292
7559	0	0	Ki67+	 9456 18565
7560	0	0	Ki67+	 9456 18621
7561	0	0	Ki67+	 9460 18385
7562	0	0	Ki67+	 9460 18514
7563	0	0	Ki67+	 9460 18544
7564	0	0	Ki67+	 9463 18863
7565	0	0	Ki67+	 9468 18472
7566	0	0	Ki67+	 9474 18942
7567	0	0	Ki67+	 9475 18492
7568	0	0	Ki67+	 9477 18263
7569	0	0	Ki67+	 9477 18402
7570	0	0	Ki67+	 9484 18896
7571	0	0	Ki67+	 9487 18801
7572	0	0	Ki67+	 9491 18234
7573	0	0	Ki67+	 9491 18288
7574	0	0	Ki67+	 9491 18689
7575	0	0	Ki67+	 9494 18321
7576	0	0	Ki67+	 9494 18553
7577	0	0	Ki67+	 9495 18598
7578	0	0	Ki67+	 9496 18629
7579	0	0	Ki67+	 9498 18382
7580	0	0	Ki67+	 9499 18781
7581	0	0	Ki67+	 9501 19023
7582	0	0	Ki67+	 9502 18673
7583	0	0	Ki67+	 9504 18473
7584	0	0	Ki67+	 9506 18499
7585	0	0	Ki67+	 9506 18862
7586	0	0	Ki67+	 9512 18407
7587	0	0	Ki67+	 9512 18645
7588	0	0	Ki67+	 9513 18521
7589	0	0	Ki67+	 9513 18885
7590	0	0	Ki67+	 9515 18559
7591	0	0	Ki67+	 9518 18952
7592	0	0	Ki67+	 9519 18691
7593	0	0	Ki67+	 9520 18721
7594	0	0	Ki67+	 9520 18750
7595	0	0	Ki67+	 9521 18291
7596	0	0	Ki67+	 9523 18440
7597	0	0	Ki67+	 9529 18614
7598	0	0	Ki67+	 9532 18335
7599	0	0	Ki67+	 9532 18481
7600	0	0	Ki67+	 9533 18468
7601	0	0	Ki67+	 9533 18787
7602	0	0	Ki67+	 9536 18225
7603	0	0	Ki67+	 9538 18296
7604	0	0	Ki67+	 9538 18378
7605	0	0	Ki67+	 9538 18768
7606	0	0	Ki67+	 9540 18245
7607	0	0	Ki67+	 9540 19001
7608	0	0	Ki67+	 9541 18395
7609	0	0	Ki67+	 9542 18348
7610	0	0	Ki67+	 9543 18595
7611	0	0	Ki67+	 9543 18936
7612	0	0	Ki67+	 9544 18528
7613	0	0	Ki67+	 9544 18541
7614	0	0	Ki67+	 9544 18671
7615	0	0	Ki67+	 9545 18641
7616	0	0	Ki67+	 9546 18419
7617	0	0	Ki67+	 9547 18703
7618	0	0	Ki67+	 9550 18498
7619	0	0	Ki67+	 9552 18903
7620	0	0	Ki67+	 9554 18874
7621	0	0	Ki67+	 9556 18833
7622	0	0	Ki67+	 9559 18569
7623	0	0	Ki67+	 9560 18615
7624	0	0	Ki67+	 9562 18795
7625	0	0	Ki67+	 9564 18235
7626	0	0	Ki67+	 9566 18666
7627	0	0	Ki67+	 9568 18632
7628	0	0	Ki67+	 9568 18731
7629	0	0	Ki67+	 9569 18901
7630	0	0	Ki67+	 9571 18483
7631	0	0	Ki67+	 9572 18521
7632	0	0	Ki67+	 9577 18593
7633	0	0	Ki67+	 9578 18885
7634	0	0	Ki67+	 9580 18555
7635	0	0	Ki67+	 9582 18337
7636	0	0	Ki67+	 9583 18255
7637	0	0	Ki67+	 9583 18782
7638	0	0	Ki67+	 9586 18226
7639	0	0	Ki67+	 9586 18716
7640	0	0	Ki67+	 9591 18749
7641	0	0	Ki67+	 9592 18281
7642	0	0	Ki67+	 9595 18323
7643	0	0	Ki67+	 9595 18500
7644	0	0	Ki67+	 9595 18661
7645	0	0	Ki67+	 9597 18884
7646	0	0	Ki67+	 9597 19015
7647	0	0	Ki67+	 9598 18627
7648	0	0	Ki67+	 9601 18772
7649	0	0	Ki67+	 9603 18943
7650	0	0	Ki67+	 9606 18976
7651	0	0	Ki67+	 9608 18683
7652	0	0	Ki67+	 9610 18862
7653	0	0	Ki67+	 9611 18571
7654	0	0	Ki67+	 9611 18794
7655	0	0	Ki67+	 9613 18225
7656	0	0	Ki67+	 9613 18724
7657	0	0	Ki67+	 9616 18287
7658	0	0	Ki67+	 9616 18894
7659	0	0	Ki67+	 9617 18529
7660	0	0	Ki67+	 9623 18342
7661	0	0	Ki67+	 9623 18598
7662	0	0	Ki67+	 9623 18752
7663	0	0	Ki67+	 9624 18696
7664	0	0	Ki67+	 9626 18807
7665	0	0	Ki67+	 9627 18502
7666	0	0	Ki67+	 9628 18871
7667	0	0	Ki67+	 9628 18890
7668	0	0	Ki67+	 9629 18254
7669	0	0	Ki67+	 9632 18687
7670	0	0	Ki67+	 9640 18323
7671	0	0	Ki67+	 9641 18951
7672	0	0	Ki67+	 9641 18978
7673	0	0	Ki67+	 9642 18644
7674	0	0	Ki67+	 9645 18573
7675	0	0	Ki67+	 9645 18680
7676	0	0	Ki67+	 9648 18527
7677	0	0	Ki67+	 9650 19002
7678	0	0	Ki67+	 9651 18560
7679	0	0	Ki67+	 9654 18791
7680	0	0	Ki67+	 9655 18279
7681	0	0	Ki67+	 9657 18829
7682	0	0	Ki67+	 9658 18879
7683	0	0	Ki67+	 9659 18705
7684	0	0	Ki67+	 9659 18902
7685	0	0	Ki67+	 9662 18247
7686	0	0	Ki67+	 9663 18931
7687	0	0	Ki67+	 9665 18606
7688	0	0	Ki67+	 9669 18275
7689	0	0	Ki67+	 9669 18964
7690	0	0	Ki67+	 9670 18310
7691	0	0	Ki67+	 9672 18485
7692	0	0	Ki67+	 9673 18788
7693	0	0	Ki67+	 9675 18558
7694	0	0	Ki67+	 9675 18853
7695	0	0	Ki67+	 9676 18677
7696	0	0	Ki67+	 9679 19015
7697	0	0	Ki67+	 9682 18917
7698	0	0	Ki67+	 9682 18982
7699	0	0	Ki67+	 9683 18250
7700	0	0	Ki67+	 9690 18458
7701	0	0	Ki67+	 9690 18742
7702	0	0	Ki67+	 9692 18650
7703	0	0	Ki67+	 9692 18671
7704	0	0	Ki67+	 9692 18799
7705	0	0	Ki67+	 9693 18839
7706	0	0	Ki67+	 9694 18535
7707	0	0	Ki67+	 9697 18242
7708	0	0	Ki67+	 9698 18982
7709	0	0	Ki67+	 9699 18579
7710	0	0	Ki67+	 9703 18896
7711	0	0	Ki67+	 9704 18849
7712	0	0	Ki67+	 9708 18501
7713	0	0	Ki67+	 9708 18722
7714	0	0	Ki67+	 9710 18542
7715	0	0	Ki67+	 9715 18471
7716	0	0	Ki67+	 9715 19012
7717	0	0	Ki67+	 9717 18956
7718	0	0	Ki67+	 9720 18793
7719	0	0	Ki67+	 9728 18688
7720	0	0	Ki67+	 9728 18812
7721	0	0	Ki67+	 9738 18537
7722	0	0	Ki67+	 9739 19003
7723	0	0	Ki67+	 9741 18578
7724	0	0	Ki67+	 9743 18484
7725	0	0	Ki67+	 9744 18835
7726	0	0	Ki67+	 9745 18743
7727	0	0	Ki67+	 9749 18470
7728	0	0	Ki67+	 9755 18500
7729	0	0	Ki67+	 9755 18940
7730	0	0	Ki67+	 9756 18570
7731	0	0	Ki67+	 9756 18783
7732	0	0	Ki67+	 9762 18397
7733	0	0	Ki67+	 9763 18775
7734	0	0	Ki67+	 9768 18674
7735	0	0	Ki67+	 9769 18949
7736	0	0	Ki67+	 9772 18982
7737	0	0	Ki67+	 9775 18435
7738	0	0	Ki67+	 9775 18520
7739	0	0	Ki67+	 9780 18503
7740	0	0	Ki67+	 9782 18817
7741	0	0	Ki67+	 9787 18550
7742	0	0	Ki67+	 9791 18566
7743	0	0	Ki67+	 9791 18989
7744	0	0	Ki67+	 9792 18406
7745	0	0	Ki67+	 9792 18462
7746	0	0	Ki67+	 9796 18849
7747	0	0	Ki67+	 9796 18958
7748	0	0	Ki67+	 9798 18347
7749	0	0	Ki67+	 9801 18269
7750	0	0	Ki67+	 9808 18451
7751	0	0	Ki67+	 9809 18985
7752	0	0	Ki67+	 9810 18725
7753	0	0	Ki67+	 9815 18519
7754	0	0	Ki67+	 9816 18428
7755	0	0	Ki67+	 9820 18547
7756	0	0	Ki67+	 9821 18277
7757	0	0	Ki67+	 9822 18247
7758	0	0	Ki67+	 9823 18749
7759	0	0	Ki67+	 9826 18600
7760	0	0	Ki67+	 9826 18971
7761	0	0	Ki67+	 9831 18858
7762	0	0	Ki67+	 9833 18824
7763	0	0	Ki67+	 9833 18934
7764	0	0	Ki67+	 9838 18687
7765	0	0	Ki67+	 9844 18719
7766	0	0	Ki67+	 9845 18999
7767	0	0	Ki67+	 9847 18597
7768	0	0	Ki67+	 9849 18673
7769	0	0	Ki67+	 9853 18510
7770	0	0	Ki67+	 9854 18839
7771	0	0	Ki67+	 9855 18467
7772	0	0	Ki67+	 9856 18940
7773	0	0	Ki67+	 9857 18532
7774	0	0	Ki67+	 9857 18795
7775	0	0	Ki67+	 9859 18296
7776	0	0	Ki67+	 9860 18577
7777	0	0	Ki67+	 9864 19002
7778	0	0	Ki67+	 9865 18765
7779	0	0	Ki67+	 9866 18438
7780	0	0	Ki67+	 9874 18958
7781	0	0	Ki67+	 9875 18473
7782	0	0	Ki67+	 9875 18990
7783	0	0	Ki67+	 9877 18546
7784	0	0	Ki67+	 9877 18731
7785	0	0	Ki67+	 9879 18229
7786	0	0	Ki67+	 9880 18838
7787	0	0	Ki67+	 9888 18503
7788	0	0	Ki67+	 9889 18438
7789	0	0	Ki67+	 9890 18237
7790	0	0	Ki67+	 9892 19016
7791	0	0	Ki67+	 9894 18577
7792	0	0	Ki67+	 9894 18636
7793	0	0	Ki67+	 9899 18292
7794	0	0	Ki67+	 9903 18544
7795	0	0	Ki67+	 9903 18826
7796	0	0	Ki67+	 9908 18519
7797	0	0	Ki67+	 9913 18451
7798	0	0	Ki67+	 9913 18852
7799	0	0	Ki67+	 9916 18781
7800	0	0	Ki67+	 9917 18539
7801	0	0	Ki67+	 9917 18943
7802	0	0	Ki67+	 9917 18963
7803	0	0	Ki67+	 9922 18312
7804	0	0	Ki67+	 9924 18596
7805	0	0	Ki67+	 9926 18567
7806	0	0	Ki67+	 9926 18930
7807	0	0	Ki67+	 9927 18621
7808	0	0	Ki67+	 9929 18997
7809	0	0	Ki67+	 9930 18821
7810	0	0	Ki67+	 9932 18262
7811	0	0	Ki67+	 9936 18285
7812	0	0	Ki67+	 9938 18430
7813	0	0	Ki67+	 9939 18487
7814	0	0	Ki67+	 9940 18513
7815	0	0	Ki67+	 9940 18687
7816	0	0	Ki67+	 9940 18791
7817	0	0	Ki67+	 9941 18866
7818	0	0	Ki67+	 9942 18310
7819	0	0	Ki67+	 9944 18708
7820	0	0	Ki67+	 9947 18991
7821	0	0	Ki67+	 9953 18572
7822	0	0	Ki67+	 9956 18259
7823	0	0	Ki67+	 9957 18592
7824	0	0	Ki67+	 9958 18537
7825	0	0	Ki67+	 9959 18831
7826	0	0	Ki67+	 9962 18737
7827	0	0	Ki67+	 9965 18698
7828	0	0	Ki67+	 9967 18939
7829	0	0	Ki67+	 9176 19345
7830	0	0	Ki67+	 9228 19081
7831	0	0	Ki67+	 9265 19212
7832	0	0	Ki67+	 9273 19340
7833	0	0	Ki67+	 9280 19317
7834	0	0	Ki67+	 9287 19388
7835	0	0	Ki67+	 9291 19076
7836	0	0	Ki67+	 9300 19142
7837	0	0	Ki67+	 9307 19046
7838	0	0	Ki67+	 9309 19029
7839	0	0	Ki67+	 9328 19117
7840	0	0	Ki67+	 9331 19077
7841	0	0	Ki67+	 9346 19098
7842	0	0	Ki67+	 9346 19202
7843	0	0	Ki67+	 9360 19420
7844	0	0	Ki67+	 9361 19337
7845	0	0	Ki67+	 9364 19134
7846	0	0	Ki67+	 9367 19068
7847	0	0	Ki67+	 9379 19095
7848	0	0	Ki67+	 9384 19114
7849	0	0	Ki67+	 9385 19271
7850	0	0	Ki67+	 9390 19061
7851	0	0	Ki67+	 9398 19725
7852	0	0	Ki67+	 9400 19170
7853	0	0	Ki67+	 9421 19072
7854	0	0	Ki67+	 9421 19157
7855	0	0	Ki67+	 9424 19032
7856	0	0	Ki67+	 9427 19614
7857	0	0	Ki67+	 9430 19117
7858	0	0	Ki67+	 9435 19087
7859	0	0	Ki67+	 9436 19201
7860	0	0	Ki67+	 9439 19066
7861	0	0	Ki67+	 9443 19634
7862	0	0	Ki67+	 9451 19038
7863	0	0	Ki67+	 9462 19117
7864	0	0	Ki67+	 9464 19376
7865	0	0	Ki67+	 9465 19215
7866	0	0	Ki67+	 9465 19321
7867	0	0	Ki67+	 9468 19456
7868	0	0	Ki67+	 9470 19335
7869	0	0	Ki67+	 9471 19776
7870	0	0	Ki67+	 9472 19069
7871	0	0	Ki67+	 9479 19320
7872	0	0	Ki67+	 9480 19026
7873	0	0	Ki67+	 9486 19757
7874	0	0	Ki67+	 9491 19814
7875	0	0	Ki67+	 9495 19067
7876	0	0	Ki67+	 9499 19684
7877	0	0	Ki67+	 9502 19407
7878	0	0	Ki67+	 9504 19226
7879	0	0	Ki67+	 9513 19111
7880	0	0	Ki67+	 9513 19699
7881	0	0	Ki67+	 9514 19208
7882	0	0	Ki67+	 9518 19338
7883	0	0	Ki67+	 9520 19231
7884	0	0	Ki67+	 9523 19168
7885	0	0	Ki67+	 9529 19052
7886	0	0	Ki67+	 9538 19131
7887	0	0	Ki67+	 9539 19159
7888	0	0	Ki67+	 9543 19301
7889	0	0	Ki67+	 9543 19736
7890	0	0	Ki67+	 9545 19699
7891	0	0	Ki67+	 9551 19495
7892	0	0	Ki67+	 9559 19604
7893	0	0	Ki67+	 9565 19648
7894	0	0	Ki67+	 9574 19712
7895	0	0	Ki67+	 9576 19172
7896	0	0	Ki67+	 9579 19093
7897	0	0	Ki67+	 9588 19105
7898	0	0	Ki67+	 9590 19218
7899	0	0	Ki67+	 9593 19640
7900	0	0	Ki67+	 9594 19154
7901	0	0	Ki67+	 9603 19048
7902	0	0	Ki67+	 9606 19200
7903	0	0	Ki67+	 9607 19084
7904	0	0	Ki67+	 9607 19262
7905	0	0	Ki67+	 9611 19236
7906	0	0	Ki67+	 9616 19389
7907	0	0	Ki67+	 9617 19103
7908	0	0	Ki67+	 9619 19211
7909	0	0	Ki67+	 9625 19137
7910	0	0	Ki67+	 9626 19303
7911	0	0	Ki67+	 9626 19326
7912	0	0	Ki67+	 9628 19188
7913	0	0	Ki67+	 9629 19538
7914	0	0	Ki67+	 9631 19072
7915	0	0	Ki67+	 9634 19747
7916	0	0	Ki67+	 9642 19708
7917	0	0	Ki67+	 9646 19110
7918	0	0	Ki67+	 9646 19303
7919	0	0	Ki67+	 9647 19035
7920	0	0	Ki67+	 9650 19734
7921	0	0	Ki67+	 9652 19188
7922	0	0	Ki67+	 9657 19061
7923	0	0	Ki67+	 9658 19080
7924	0	0	Ki67+	 9659 19256
7925	0	0	Ki67+	 9660 19761
7926	0	0	Ki67+	 9662 19156
7927	0	0	Ki67+	 9662 19208
7928	0	0	Ki67+	 9663 19133
7929	0	0	Ki67+	 9671 19780
7930	0	0	Ki67+	 9676 19359
7931	0	0	Ki67+	 9676 19406
7932	0	0	Ki67+	 9679 19131
7933	0	0	Ki67+	 9680 19106
7934	0	0	Ki67+	 9681 19080
7935	0	0	Ki67+	 9687 19259
7936	0	0	Ki67+	 9689 19429
7937	0	0	Ki67+	 9691 19164
7938	0	0	Ki67+	 9691 19197
7939	0	0	Ki67+	 9694 19074
7940	0	0	Ki67+	 9697 19376
7941	0	0	Ki67+	 9701 19205
7942	0	0	Ki67+	 9707 19288
7943	0	0	Ki67+	 9709 19392
7944	0	0	Ki67+	 9710 19133
7945	0	0	Ki67+	 9711 19379
7946	0	0	Ki67+	 9712 19034
7947	0	0	Ki67+	 9717 19069
7948	0	0	Ki67+	 9721 19162
7949	0	0	Ki67+	 9727 19241
7950	0	0	Ki67+	 9732 19097
7951	0	0	Ki67+	 9733 19071
7952	0	0	Ki67+	 9736 19049
7953	0	0	Ki67+	 9738 19126
7954	0	0	Ki67+	 9742 19205
7955	0	0	Ki67+	 9742 19512
7956	0	0	Ki67+	 9752 19045
7957	0	0	Ki67+	 9753 19160
7958	0	0	Ki67+	 9753 19321
7959	0	0	Ki67+	 9758 19112
7960	0	0	Ki67+	 9758 19129
7961	0	0	Ki67+	 9762 19730
7962	0	0	Ki67+	 9775 19228
7963	0	0	Ki67+	 9779 19157
7964	0	0	Ki67+	 9781 19134
7965	0	0	Ki67+	 9785 19658
7966	0	0	Ki67+	 9800 19170
7967	0	0	Ki67+	 9800 19658
7968	0	0	Ki67+	 9803 19057
7969	0	0	Ki67+	 9804 19636
7970	0	0	Ki67+	 9807 19026
7971	0	0	Ki67+	 9808 19108
7972	0	0	Ki67+	 9812 19447
7973	0	0	Ki67+	 9816 19121
7974	0	0	Ki67+	 9820 19233
7975	0	0	Ki67+	 9823 19200
7976	0	0	Ki67+	 9827 19100
7977	0	0	Ki67+	 9834 19031
7978	0	0	Ki67+	 9837 19057
7979	0	0	Ki67+	 9838 19166
7980	0	0	Ki67+	 9839 19469
7981	0	0	Ki67+	 9850 19238
7982	0	0	Ki67+	 9853 19077
7983	0	0	Ki67+	 9857 19684
7984	0	0	Ki67+	 9861 19109
7985	0	0	Ki67+	 9870 19048
7986	0	0	Ki67+	 9872 19178
7987	0	0	Ki67+	 9876 19214
7988	0	0	Ki67+	 9876 19485
7989	0	0	Ki67+	 9878 19153
7990	0	0	Ki67+	 9883 19447
7991	0	0	Ki67+	 9884 19199
7992	0	0	Ki67+	 9886 19096
7993	0	0	Ki67+	 9893 19234
7994	0	0	Ki67+	 9894 19063
7995	0	0	Ki67+	 9900 19038
7996	0	0	Ki67+	 9906 19175
7997	0	0	Ki67+	 9913 19123
7998	0	0	Ki67+	 9913 19531
7999	0	0	Ki67+	 9917 19544
8000	0	0	Ki67+	 9918 19394
8001	0	0	Ki67+	 9920 19434
8002	0	0	Ki67+	 9921 19149
8003	0	0	Ki67+	 9922 19252
8004	0	0	Ki67+	 9935 19216
8005	0	0	Ki67+	 9936 19032
8006	0	0	Ki67+	 9938 19550
8007	0	0	Ki67+	 9938 19762
8008	0	0	Ki67+	 9941 19056
8009	0	0	Ki67+	 9942 19447
8010	0	0	Ki67+	 9943 19129
8011	0	0	Ki67+	 9946 19168
8012	0	0	Ki67+	 9946 19405
8013	0	0	Ki67+	 9959 19253
8014	0	0	Ki67+	 9964 19031
8015	0	0	Ki67+	 9967 19355
8016	0	0	Ki67+	 9231 20270
8017	0	0	Ki67+	 9248 20254
8018	0	0	Ki67+	 9273 19886
8019	0	0	Ki67+	 9277 20534
8020	0	0	Ki67+	 9306 20600
8021	0	0	Ki67+	 9321 20600
8022	0	0	Ki67+	 9324 19841
8023	0	0	Ki67+	 9333 20018
8024	0	0	Ki67+	 9341 20290
8025	0	0	Ki67+	 9355 20162
8026	0	0	Ki67+	 9376 19900
8027	0	0	Ki67+	 9378 19855
8028	0	0	Ki67+	 9383 19868
8029	0	0	Ki67+	 9398 20363
8030	0	0	Ki67+	 9400 20484
8031	0	0	Ki67+	 9404 20173
8032	0	0	Ki67+	 9408 20545
8033	0	0	Ki67+	 9410 20016
8034	0	0	Ki67+	 9436 20137
8035	0	0	Ki67+	 9443 19867
8036	0	0	Ki67+	 9452 20002
8037	0	0	Ki67+	 9455 20200
8038	0	0	Ki67+	 9469 20441
8039	0	0	Ki67+	 9478 19860
8040	0	0	Ki67+	 9487 19920
8041	0	0	Ki67+	 9502 20438
8042	0	0	Ki67+	 9508 20503
8043	0	0	Ki67+	 9568 20016
8044	0	0	Ki67+	 9572 20313
8045	0	0	Ki67+	 9584 20336
8046	0	0	Ki67+	 9586 20203
8047	0	0	Ki67+	 9627 20021
8048	0	0	Ki67+	 9640 20605
8049	0	0	Ki67+	 9662 20223
8050	0	0	Ki67+	 9684 20444
8051	0	0	Ki67+	 9689 19868
8052	0	0	Ki67+	 9703 20433
8053	0	0	Ki67+	 9729 20583
8054	0	0	Ki67+	 9762 20239
8055	0	0	Ki67+	 9777 20227
8056	0	0	Ki67+	 9778 20271
8057	0	0	Ki67+	 9807 20119
8058	0	0	Ki67+	 9870 20509
8059	0	0	Ki67+	 9892 19950
8060	0	0	Ki67+	 9895 20539
8061	0	0	Ki67+	 9292 20780
8062	0	0	Ki67+	 9463 20755
8063	0	0	Ki67+	 9581 20784
8064	0	0	Ki67+	 9596 20753
8065	0	0	Ki67+	 9648 20793
8066	0	0	Ki67+	 9666 20904
8067	0	0	Ki67+	 9689 21111
8068	0	0	Ki67+	 9761 20845
8069	0	0	Ki67+	 9823 20936
8070	0	0	Ki67+	 9847 20808
8071	0	0	Ki67+	 9848 20652
8072	0	0	Ki67+	 9870 20795
8073	0	0	Ki67+	 9884 20734
8074	0	0	Ki67+	 9897 20679
8075	0	0	Ki67+	 9918 20895
8076	0	0	Ki67+	 9925 20909
8077	0	0	Ki67+	 9937 20669
8078	0	0	Ki67+	 9950 20936
8079	0	0	Ki67+	 9969 11883
8080	0	0	Ki67+	 9976 11910
8081	0	0	Ki67+	 9981 11874
8082	0	0	Ki67+	 9986 11975
8083	0	0	Ki67+	 9987 12062
8084	0	0	Ki67+	 9993 11904
8085	0	0	Ki67+	 9993 11925
8086	0	0	Ki67+	 9999 11839
8087	0	0	Ki67+	 10004 11873
8088	0	0	Ki67+	 10005 12170
8089	0	0	Ki67+	 10009 11916
8090	0	0	Ki67+	 10020 12038
8091	0	0	Ki67+	 10024 12015
8092	0	0	Ki67+	 10027 11812
8093	0	0	Ki67+	 10028 11834
8094	0	0	Ki67+	 10028 11950
8095	0	0	Ki67+	 10041 11850
8096	0	0	Ki67+	 10046 11932
8097	0	0	Ki67+	 10049 11792
8098	0	0	Ki67+	 10053 12257
8099	0	0	Ki67+	 10063 11828
8100	0	0	Ki67+	 10063 11914
8101	0	0	Ki67+	 10069 11877
8102	0	0	Ki67+	 10071 11810
8103	0	0	Ki67+	 10080 11767
8104	0	0	Ki67+	 10083 11970
8105	0	0	Ki67+	 10086 11934
8106	0	0	Ki67+	 10087 11871
8107	0	0	Ki67+	 10094 11781
8108	0	0	Ki67+	 10102 11807
8109	0	0	Ki67+	 10104 11883
8110	0	0	Ki67+	 10105 11758
8111	0	0	Ki67+	 10108 12132
8112	0	0	Ki67+	 10111 11833
8113	0	0	Ki67+	 10120 11781
8114	0	0	Ki67+	 10128 11921
8115	0	0	Ki67+	 10138 11833
8116	0	0	Ki67+	 10144 12124
8117	0	0	Ki67+	 10145 12160
8118	0	0	Ki67+	 10154 11856
8119	0	0	Ki67+	 10155 11882
8120	0	0	Ki67+	 10157 11919
8121	0	0	Ki67+	 10170 12037
8122	0	0	Ki67+	 10173 11761
8123	0	0	Ki67+	 10184 11860
8124	0	0	Ki67+	 10187 11808
8125	0	0	Ki67+	 10203 11749
8126	0	0	Ki67+	 10203 11889
8127	0	0	Ki67+	 10206 11837
8128	0	0	Ki67+	 10208 11799
8129	0	0	Ki67+	 10232 11758
8130	0	0	Ki67+	 10234 11681
8131	0	0	Ki67+	 10243 12279
8132	0	0	Ki67+	 10244 11763
8133	0	0	Ki67+	 10245 11669
8134	0	0	Ki67+	 10247 12137
8135	0	0	Ki67+	 10259 11760
8136	0	0	Ki67+	 10262 12125
8137	0	0	Ki67+	 10264 11724
8138	0	0	Ki67+	 10271 11665
8139	0	0	Ki67+	 10274 11761
8140	0	0	Ki67+	 10275 12105
8141	0	0	Ki67+	 10291 12184
8142	0	0	Ki67+	 10305 11896
8143	0	0	Ki67+	 10312 11672
8144	0	0	Ki67+	 10313 12253
8145	0	0	Ki67+	 10315 12129
8146	0	0	Ki67+	 10315 12168
8147	0	0	Ki67+	 10328 11663
8148	0	0	Ki67+	 10330 11898
8149	0	0	Ki67+	 10334 12127
8150	0	0	Ki67+	 10339 11749
8151	0	0	Ki67+	 10342 11931
8152	0	0	Ki67+	 10349 11891
8153	0	0	Ki67+	 10374 12177
8154	0	0	Ki67+	 10381 11633
8155	0	0	Ki67+	 10383 11602
8156	0	0	Ki67+	 10383 11662
8157	0	0	Ki67+	 10384 12149
8158	0	0	Ki67+	 10386 11709
8159	0	0	Ki67+	 10388 11804
8160	0	0	Ki67+	 10394 11908
8161	0	0	Ki67+	 10397 12081
8162	0	0	Ki67+	 10403 11642
8163	0	0	Ki67+	 10417 12270
8164	0	0	Ki67+	 10430 11625
8165	0	0	Ki67+	 10433 11576
8166	0	0	Ki67+	 10436 12148
8167	0	0	Ki67+	 10437 12097
8168	0	0	Ki67+	 10438 12066
8169	0	0	Ki67+	 10443 11761
8170	0	0	Ki67+	 10454 11669
8171	0	0	Ki67+	 10458 12018
8172	0	0	Ki67+	 10464 11783
8173	0	0	Ki67+	 10465 11570
8174	0	0	Ki67+	 10474 12126
8175	0	0	Ki67+	 10475 12058
8176	0	0	Ki67+	 10484 11833
8177	0	0	Ki67+	 10485 12004
8178	0	0	Ki67+	 10494 12035
8179	0	0	Ki67+	 10494 12118
8180	0	0	Ki67+	 10496 11633
8181	0	0	Ki67+	 10497 11777
8182	0	0	Ki67+	 10502 11824
8183	0	0	Ki67+	 10505 11584
8184	0	0	Ki67+	 10509 12167
8185	0	0	Ki67+	 10513 12119
8186	0	0	Ki67+	 10516 12090
8187	0	0	Ki67+	 10518 11961
8188	0	0	Ki67+	 10521 11805
8189	0	0	Ki67+	 10524 12042
8190	0	0	Ki67+	 10540 12100
8191	0	0	Ki67+	 10543 12120
8192	0	0	Ki67+	 10548 11954
8193	0	0	Ki67+	 10554 12078
8194	0	0	Ki67+	 10558 11925
8195	0	0	Ki67+	 10558 11962
8196	0	0	Ki67+	 10558 12056
8197	0	0	Ki67+	 10558 12124
8198	0	0	Ki67+	 10561 11577
8199	0	0	Ki67+	 10561 11746
8200	0	0	Ki67+	 10561 12235
8201	0	0	Ki67+	 10573 11908
8202	0	0	Ki67+	 10575 12116
8203	0	0	Ki67+	 10580 11990
8204	0	0	Ki67+	 10590 12162
8205	0	0	Ki67+	 10592 11972
8206	0	0	Ki67+	 10596 11755
8207	0	0	Ki67+	 10596 12074
8208	0	0	Ki67+	 10603 12129
8209	0	0	Ki67+	 10605 12051
8210	0	0	Ki67+	 10607 11871
8211	0	0	Ki67+	 10611 11836
8212	0	0	Ki67+	 10611 12172
8213	0	0	Ki67+	 10613 11634
8214	0	0	Ki67+	 10625 12032
8215	0	0	Ki67+	 10630 11795
8216	0	0	Ki67+	 10633 11978
8217	0	0	Ki67+	 10636 11923
8218	0	0	Ki67+	 10637 11895
8219	0	0	Ki67+	 10639 12018
8220	0	0	Ki67+	 10642 11785
8221	0	0	Ki67+	 10646 11861
8222	0	0	Ki67+	 10660 12063
8223	0	0	Ki67+	 10664 11895
8224	0	0	Ki67+	 10669 12105
8225	0	0	Ki67+	 10674 11547
8226	0	0	Ki67+	 10676 12155
8227	0	0	Ki67+	 10678 11861
8228	0	0	Ki67+	 10681 12016
8229	0	0	Ki67+	 10686 12138
8230	0	0	Ki67+	 10688 11952
8231	0	0	Ki67+	 10693 11989
8232	0	0	Ki67+	 10698 11701
8233	0	0	Ki67+	 10702 12046
8234	0	0	Ki67+	 10705 12015
8235	0	0	Ki67+	 10710 11882
8236	0	0	Ki67+	 10711 11860
8237	0	0	Ki67+	 10716 12192
8238	0	0	Ki67+	 10720 11987
8239	0	0	Ki67+	 10722 11848
8240	0	0	Ki67+	 10728 12038
8241	0	0	Ki67+	 10741 11903
8242	0	0	Ki67+	 10743 11968
8243	0	0	Ki67+	 10745 11920
8244	0	0	Ki67+	 10747 11840
8245	0	0	Ki67+	 10755 12050
8246	0	0	Ki67+	 10757 11867
8247	0	0	Ki67+	 10760 11791
8248	0	0	Ki67+	 10764 12059
8249	0	0	Ki67+	 9983 12487
8250	0	0	Ki67+	 9994 13032
8251	0	0	Ki67+	 9996 12865
8252	0	0	Ki67+	 10002 13084
8253	0	0	Ki67+	 10036 12751
8254	0	0	Ki67+	 10037 12429
8255	0	0	Ki67+	 10053 12353
8256	0	0	Ki67+	 10057 12489
8257	0	0	Ki67+	 10124 12435
8258	0	0	Ki67+	 10145 12335
8259	0	0	Ki67+	 10158 13011
8260	0	0	Ki67+	 10159 12387
8261	0	0	Ki67+	 10165 12984
8262	0	0	Ki67+	 10186 12409
8263	0	0	Ki67+	 10210 12979
8264	0	0	Ki67+	 10221 12347
8265	0	0	Ki67+	 10248 12330
8266	0	0	Ki67+	 10253 12424
8267	0	0	Ki67+	 10257 12999
8268	0	0	Ki67+	 10268 12741
8269	0	0	Ki67+	 10309 13003
8270	0	0	Ki67+	 10346 12326
8271	0	0	Ki67+	 10396 13075
8272	0	0	Ki67+	 10417 12323
8273	0	0	Ki67+	 10446 12946
8274	0	0	Ki67+	 10499 13034
8275	0	0	Ki67+	 10515 12316
8276	0	0	Ki67+	 10546 12964
8277	0	0	Ki67+	 10563 12948
8278	0	0	Ki67+	 10580 12823
8279	0	0	Ki67+	 10580 12982
8280	0	0	Ki67+	 10615 13028
8281	0	0	Ki67+	 10634 12403
8282	0	0	Ki67+	 10641 13071
8283	0	0	Ki67+	 10646 12940
8284	0	0	Ki67+	 10655 12423
8285	0	0	Ki67+	 10667 12476
8286	0	0	Ki67+	 10680 12413
8287	0	0	Ki67+	 10684 12975
8288	0	0	Ki67+	 10704 12630
8289	0	0	Ki67+	 10728 13079
8290	0	0	Ki67+	 10739 12894
8291	0	0	Ki67+	 10755 12763
8292	0	0	Ki67+	 10762 12905
8293	0	0	Ki67+	 10763 12649
8294	0	0	Ki67+	 10765 12874
8295	0	0	Ki67+	 10766 12822
8296	0	0	Ki67+	 9969 13805
8297	0	0	Ki67+	 10048 13767
8298	0	0	Ki67+	 10050 13648
8299	0	0	Ki67+	 10055 13216
8300	0	0	Ki67+	 10059 13778
8301	0	0	Ki67+	 10071 13205
8302	0	0	Ki67+	 10085 13867
8303	0	0	Ki67+	 10095 13765
8304	0	0	Ki67+	 10119 13803
8305	0	0	Ki67+	 10125 13840
8306	0	0	Ki67+	 10136 13219
8307	0	0	Ki67+	 10141 13347
8308	0	0	Ki67+	 10146 13796
8309	0	0	Ki67+	 10149 13528
8310	0	0	Ki67+	 10162 13156
8311	0	0	Ki67+	 10165 13690
8312	0	0	Ki67+	 10167 13875
8313	0	0	Ki67+	 10171 13848
8314	0	0	Ki67+	 10172 13825
8315	0	0	Ki67+	 10175 13363
8316	0	0	Ki67+	 10186 13471
8317	0	0	Ki67+	 10190 13658
8318	0	0	Ki67+	 10191 13267
8319	0	0	Ki67+	 10196 13647
8320	0	0	Ki67+	 10197 13741
8321	0	0	Ki67+	 10200 13756
8322	0	0	Ki67+	 10211 13433
8323	0	0	Ki67+	 10213 13768
8324	0	0	Ki67+	 10225 13659
8325	0	0	Ki67+	 10226 13742
8326	0	0	Ki67+	 10237 13693
8327	0	0	Ki67+	 10241 13464
8328	0	0	Ki67+	 10245 13648
8329	0	0	Ki67+	 10254 13635
8330	0	0	Ki67+	 10260 13702
8331	0	0	Ki67+	 10264 13364
8332	0	0	Ki67+	 10273 13153
8333	0	0	Ki67+	 10276 13488
8334	0	0	Ki67+	 10280 13665
8335	0	0	Ki67+	 10285 13544
8336	0	0	Ki67+	 10291 13367
8337	0	0	Ki67+	 10307 13322
8338	0	0	Ki67+	 10308 13273
8339	0	0	Ki67+	 10311 13376
8340	0	0	Ki67+	 10312 13542
8341	0	0	Ki67+	 10318 13362
8342	0	0	Ki67+	 10318 13650
8343	0	0	Ki67+	 10323 13335
8344	0	0	Ki67+	 10324 13421
8345	0	0	Ki67+	 10325 13296
8346	0	0	Ki67+	 10325 13464
8347	0	0	Ki67+	 10332 13275
8348	0	0	Ki67+	 10335 13376
8349	0	0	Ki67+	 10344 13576
8350	0	0	Ki67+	 10346 13296
8351	0	0	Ki67+	 10346 13417
8352	0	0	Ki67+	 10351 13254
8353	0	0	Ki67+	 10355 13331
8354	0	0	Ki67+	 10355 13609
8355	0	0	Ki67+	 10360 13356
8356	0	0	Ki67+	 10363 13374
8357	0	0	Ki67+	 10366 13240
8358	0	0	Ki67+	 10367 13314
8359	0	0	Ki67+	 10374 13154
8360	0	0	Ki67+	 10376 13584
8361	0	0	Ki67+	 10383 13510
8362	0	0	Ki67+	 10383 13772
8363	0	0	Ki67+	 10384 13283
8364	0	0	Ki67+	 10386 13333
8365	0	0	Ki67+	 10387 13480
8366	0	0	Ki67+	 10388 13198
8367	0	0	Ki67+	 10390 13566
8368	0	0	Ki67+	 10391 13743
8369	0	0	Ki67+	 10395 13517
8370	0	0	Ki67+	 10404 13205
8371	0	0	Ki67+	 10411 13542
8372	0	0	Ki67+	 10413 13572
8373	0	0	Ki67+	 10414 13757
8374	0	0	Ki67+	 10418 13863
8375	0	0	Ki67+	 10419 13482
8376	0	0	Ki67+	 10424 13442
8377	0	0	Ki67+	 10433 13552
8378	0	0	Ki67+	 10437 13588
8379	0	0	Ki67+	 10438 13200
8380	0	0	Ki67+	 10440 13613
8381	0	0	Ki67+	 10447 13237
8382	0	0	Ki67+	 10454 13423
8383	0	0	Ki67+	 10456 13256
8384	0	0	Ki67+	 10456 13505
8385	0	0	Ki67+	 10457 13592
8386	0	0	Ki67+	 10459 13572
8387	0	0	Ki67+	 10473 13529
8388	0	0	Ki67+	 10476 13850
8389	0	0	Ki67+	 10479 13413
8390	0	0	Ki67+	 10480 13263
8391	0	0	Ki67+	 10482 13499
8392	0	0	Ki67+	 10493 13575
8393	0	0	Ki67+	 10498 13472
8394	0	0	Ki67+	 10499 13235
8395	0	0	Ki67+	 10507 13843
8396	0	0	Ki67+	 10510 13528
8397	0	0	Ki67+	 10512 13210
8398	0	0	Ki67+	 10525 13177
8399	0	0	Ki67+	 10525 13231
8400	0	0	Ki67+	 10525 13503
8401	0	0	Ki67+	 10525 13873
8402	0	0	Ki67+	 10535 13545
8403	0	0	Ki67+	 10539 13584
8404	0	0	Ki67+	 10541 13787
8405	0	0	Ki67+	 10545 13517
8406	0	0	Ki67+	 10547 13279
8407	0	0	Ki67+	 10554 13460
8408	0	0	Ki67+	 10564 13171
8409	0	0	Ki67+	 10565 13225
8410	0	0	Ki67+	 10566 13208
8411	0	0	Ki67+	 10572 13739
8412	0	0	Ki67+	 10577 13386
8413	0	0	Ki67+	 10578 13856
8414	0	0	Ki67+	 10595 13522
8415	0	0	Ki67+	 10595 13691
8416	0	0	Ki67+	 10597 13204
8417	0	0	Ki67+	 10599 13243
8418	0	0	Ki67+	 10606 13440
8419	0	0	Ki67+	 10611 13502
8420	0	0	Ki67+	 10612 13177
8421	0	0	Ki67+	 10615 13198
8422	0	0	Ki67+	 10619 13463
8423	0	0	Ki67+	 10627 13257
8424	0	0	Ki67+	 10629 13682
8425	0	0	Ki67+	 10633 13391
8426	0	0	Ki67+	 10635 13176
8427	0	0	Ki67+	 10635 13492
8428	0	0	Ki67+	 10639 13208
8429	0	0	Ki67+	 10650 13457
8430	0	0	Ki67+	 10651 13735
8431	0	0	Ki67+	 10653 13372
8432	0	0	Ki67+	 10654 13326
8433	0	0	Ki67+	 10654 13787
8434	0	0	Ki67+	 10656 13639
8435	0	0	Ki67+	 10659 13124
8436	0	0	Ki67+	 10667 13206
8437	0	0	Ki67+	 10667 13767
8438	0	0	Ki67+	 10671 13877
8439	0	0	Ki67+	 10676 13774
8440	0	0	Ki67+	 10686 13221
8441	0	0	Ki67+	 10688 13437
8442	0	0	Ki67+	 10689 13742
8443	0	0	Ki67+	 10697 13151
8444	0	0	Ki67+	 10697 13420
8445	0	0	Ki67+	 10697 13763
8446	0	0	Ki67+	 10701 13624
8447	0	0	Ki67+	 10708 13209
8448	0	0	Ki67+	 10714 13828
8449	0	0	Ki67+	 10715 13114
8450	0	0	Ki67+	 10715 13419
8451	0	0	Ki67+	 10716 13494
8452	0	0	Ki67+	 10718 13182
8453	0	0	Ki67+	 10719 13159
8454	0	0	Ki67+	 10721 13727
8455	0	0	Ki67+	 10727 13570
8456	0	0	Ki67+	 10731 13323
8457	0	0	Ki67+	 10731 13379
8458	0	0	Ki67+	 10734 13759
8459	0	0	Ki67+	 10737 13487
8460	0	0	Ki67+	 10745 13215
8461	0	0	Ki67+	 10745 13528
8462	0	0	Ki67+	 10750 13391
8463	0	0	Ki67+	 10752 13182
8464	0	0	Ki67+	 10760 13449
8465	0	0	Ki67+	 10761 13422
8466	0	0	Ki67+	 10765 13132
8467	0	0	Ki67+	 9971 14108
8468	0	0	Ki67+	 9978 14277
8469	0	0	Ki67+	 9981 14116
8470	0	0	Ki67+	 9988 14485
8471	0	0	Ki67+	 9992 14449
8472	0	0	Ki67+	 9997 14052
8473	0	0	Ki67+	 10005 13956
8474	0	0	Ki67+	 10008 13917
8475	0	0	Ki67+	 10012 14165
8476	0	0	Ki67+	 10012 14328
8477	0	0	Ki67+	 10025 14271
8478	0	0	Ki67+	 10030 14260
8479	0	0	Ki67+	 10035 14221
8480	0	0	Ki67+	 10037 14669
8481	0	0	Ki67+	 10042 13897
8482	0	0	Ki67+	 10050 14652
8483	0	0	Ki67+	 10053 14070
8484	0	0	Ki67+	 10056 14140
8485	0	0	Ki67+	 10067 14168
8486	0	0	Ki67+	 10069 14292
8487	0	0	Ki67+	 10069 14483
8488	0	0	Ki67+	 10070 13910
8489	0	0	Ki67+	 10074 14456
8490	0	0	Ki67+	 10080 14618
8491	0	0	Ki67+	 10084 14538
8492	0	0	Ki67+	 10086 14380
8493	0	0	Ki67+	 10089 14134
8494	0	0	Ki67+	 10090 14590
8495	0	0	Ki67+	 10091 14311
8496	0	0	Ki67+	 10094 14567
8497	0	0	Ki67+	 10100 13900
8498	0	0	Ki67+	 10101 14510
8499	0	0	Ki67+	 10106 14554
8500	0	0	Ki67+	 10114 14203
8501	0	0	Ki67+	 10118 14395
8502	0	0	Ki67+	 10118 14655
8503	0	0	Ki67+	 10119 14270
8504	0	0	Ki67+	 10130 14580
8505	0	0	Ki67+	 10133 14425
8506	0	0	Ki67+	 10134 14687
8507	0	0	Ki67+	 10135 14567
8508	0	0	Ki67+	 10136 14062
8509	0	0	Ki67+	 10137 14617
8510	0	0	Ki67+	 10141 14253
8511	0	0	Ki67+	 10162 14533
8512	0	0	Ki67+	 10173 13893
8513	0	0	Ki67+	 10182 14161
8514	0	0	Ki67+	 10182 14190
8515	0	0	Ki67+	 10191 14603
8516	0	0	Ki67+	 10198 13897
8517	0	0	Ki67+	 10221 14577
8518	0	0	Ki67+	 10225 14457
8519	0	0	Ki67+	 10252 14530
8520	0	0	Ki67+	 10254 14075
8521	0	0	Ki67+	 10262 14034
8522	0	0	Ki67+	 10264 14097
8523	0	0	Ki67+	 10279 14028
8524	0	0	Ki67+	 10283 14066
8525	0	0	Ki67+	 10285 14088
8526	0	0	Ki67+	 10287 14676
8527	0	0	Ki67+	 10296 14045
8528	0	0	Ki67+	 10300 14133
8529	0	0	Ki67+	 10304 14641
8530	0	0	Ki67+	 10305 14668
8531	0	0	Ki67+	 10307 14013
8532	0	0	Ki67+	 10314 13984
8533	0	0	Ki67+	 10345 13971
8534	0	0	Ki67+	 10345 14127
8535	0	0	Ki67+	 10347 14010
8536	0	0	Ki67+	 10350 14357
8537	0	0	Ki67+	 10351 14590
8538	0	0	Ki67+	 10357 13992
8539	0	0	Ki67+	 10376 14090
8540	0	0	Ki67+	 10394 14667
8541	0	0	Ki67+	 10397 14573
8542	0	0	Ki67+	 10400 13920
8543	0	0	Ki67+	 10409 13929
8544	0	0	Ki67+	 10417 14129
8545	0	0	Ki67+	 10423 14228
8546	0	0	Ki67+	 10429 14609
8547	0	0	Ki67+	 10434 14026
8548	0	0	Ki67+	 10436 14560
8549	0	0	Ki67+	 10438 13969
8550	0	0	Ki67+	 10447 13904
8551	0	0	Ki67+	 10452 13930
8552	0	0	Ki67+	 10455 14665
8553	0	0	Ki67+	 10456 14052
8554	0	0	Ki67+	 10457 13956
8555	0	0	Ki67+	 10460 14383
8556	0	0	Ki67+	 10462 13985
8557	0	0	Ki67+	 10463 14017
8558	0	0	Ki67+	 10470 14515
8559	0	0	Ki67+	 10477 14477
8560	0	0	Ki67+	 10480 14587
8561	0	0	Ki67+	 10482 13954
8562	0	0	Ki67+	 10483 14526
8563	0	0	Ki67+	 10492 13983
8564	0	0	Ki67+	 10495 13892
8565	0	0	Ki67+	 10502 14644
8566	0	0	Ki67+	 10507 14571
8567	0	0	Ki67+	 10508 14513
8568	0	0	Ki67+	 10508 14546
8569	0	0	Ki67+	 10508 14604
8570	0	0	Ki67+	 10514 13936
8571	0	0	Ki67+	 10516 14446
8572	0	0	Ki67+	 10518 13908
8573	0	0	Ki67+	 10519 13959
8574	0	0	Ki67+	 10522 14468
8575	0	0	Ki67+	 10526 14636
8576	0	0	Ki67+	 10528 14527
8577	0	0	Ki67+	 10536 14497
8578	0	0	Ki67+	 10541 13939
8579	0	0	Ki67+	 10553 13982
8580	0	0	Ki67+	 10553 14264
8581	0	0	Ki67+	 10554 14358
8582	0	0	Ki67+	 10557 13959
8583	0	0	Ki67+	 10557 14675
8584	0	0	Ki67+	 10558 14408
8585	0	0	Ki67+	 10558 14464
8586	0	0	Ki67+	 10565 14167
8587	0	0	Ki67+	 10574 14518
8588	0	0	Ki67+	 10576 14472
8589	0	0	Ki67+	 10582 14053
8590	0	0	Ki67+	 10585 13971
8591	0	0	Ki67+	 10588 14630
8592	0	0	Ki67+	 10589 14366
8593	0	0	Ki67+	 10594 14020
8594	0	0	Ki67+	 10594 14545
8595	0	0	Ki67+	 10595 14650
8596	0	0	Ki67+	 10600 14566
8597	0	0	Ki67+	 10607 14353
8598	0	0	Ki67+	 10611 14424
8599	0	0	Ki67+	 10612 14399
8600	0	0	Ki67+	 10617 14467
8601	0	0	Ki67+	 10620 14439
8602	0	0	Ki67+	 10627 14102
8603	0	0	Ki67+	 10627 14683
8604	0	0	Ki67+	 10636 14385
8605	0	0	Ki67+	 10640 14058
8606	0	0	Ki67+	 10642 14518
8607	0	0	Ki67+	 10644 14465
8608	0	0	Ki67+	 10646 13972
8609	0	0	Ki67+	 10646 14479
8610	0	0	Ki67+	 10649 14080
8611	0	0	Ki67+	 10649 14436
8612	0	0	Ki67+	 10652 14115
8613	0	0	Ki67+	 10654 14553
8614	0	0	Ki67+	 10654 14584
8615	0	0	Ki67+	 10659 14270
8616	0	0	Ki67+	 10659 14292
8617	0	0	Ki67+	 10665 14047
8618	0	0	Ki67+	 10670 14525
8619	0	0	Ki67+	 10672 14383
8620	0	0	Ki67+	 10673 14353
8621	0	0	Ki67+	 10674 14435
8622	0	0	Ki67+	 10675 14473
8623	0	0	Ki67+	 10677 13954
8624	0	0	Ki67+	 10678 14288
8625	0	0	Ki67+	 10678 14565
8626	0	0	Ki67+	 10683 14091
8627	0	0	Ki67+	 10686 14343
8628	0	0	Ki67+	 10691 14582
8629	0	0	Ki67+	 10694 14423
8630	0	0	Ki67+	 10694 14624
8631	0	0	Ki67+	 10699 14316
8632	0	0	Ki67+	 10700 13961
8633	0	0	Ki67+	 10703 14128
8634	0	0	Ki67+	 10704 14359
8635	0	0	Ki67+	 10706 13935
8636	0	0	Ki67+	 10708 14404
8637	0	0	Ki67+	 10713 14287
8638	0	0	Ki67+	 10715 14605
8639	0	0	Ki67+	 10716 14307
8640	0	0	Ki67+	 10716 14343
8641	0	0	Ki67+	 10717 14215
8642	0	0	Ki67+	 10718 14455
8643	0	0	Ki67+	 10726 14646
8644	0	0	Ki67+	 10736 14240
8645	0	0	Ki67+	 10739 14397
8646	0	0	Ki67+	 10741 14264
8647	0	0	Ki67+	 10742 14543
8648	0	0	Ki67+	 10745 14525
8649	0	0	Ki67+	 10747 14218
8650	0	0	Ki67+	 10747 14488
8651	0	0	Ki67+	 10748 14184
8652	0	0	Ki67+	 10749 14681
8653	0	0	Ki67+	 10754 14630
8654	0	0	Ki67+	 10755 14448
8655	0	0	Ki67+	 10756 14251
8656	0	0	Ki67+	 10757 14580
8657	0	0	Ki67+	 10759 14407
8658	0	0	Ki67+	 10762 14165
8659	0	0	Ki67+	 9969 15354
8660	0	0	Ki67+	 9972 15486
8661	0	0	Ki67+	 9980 15372
8662	0	0	Ki67+	 9990 14794
8663	0	0	Ki67+	 9990 15065
8664	0	0	Ki67+	 9991 15052
8665	0	0	Ki67+	 9991 15395
8666	0	0	Ki67+	 9997 15427
8667	0	0	Ki67+	 10001 15087
8668	0	0	Ki67+	 10001 15167
8669	0	0	Ki67+	 10008 14979
8670	0	0	Ki67+	 10011 15254
8671	0	0	Ki67+	 10012 14832
8672	0	0	Ki67+	 10024 14818
8673	0	0	Ki67+	 10025 14794
8674	0	0	Ki67+	 10039 14960
8675	0	0	Ki67+	 10047 14762
8676	0	0	Ki67+	 10050 14690
8677	0	0	Ki67+	 10050 15210
8678	0	0	Ki67+	 10058 15043
8679	0	0	Ki67+	 10062 15204
8680	0	0	Ki67+	 10064 15315
8681	0	0	Ki67+	 10068 14789
8682	0	0	Ki67+	 10068 15369
8683	0	0	Ki67+	 10072 14817
8684	0	0	Ki67+	 10092 15486
8685	0	0	Ki67+	 10095 15476
8686	0	0	Ki67+	 10161 15479
8687	0	0	Ki67+	 10171 15039
8688	0	0	Ki67+	 10202 15451
8689	0	0	Ki67+	 10225 15260
8690	0	0	Ki67+	 10230 14728
8691	0	0	Ki67+	 10234 15273
8692	0	0	Ki67+	 10250 15175
8693	0	0	Ki67+	 10251 15405
8694	0	0	Ki67+	 10254 15456
8695	0	0	Ki67+	 10268 15412
8696	0	0	Ki67+	 10298 15002
8697	0	0	Ki67+	 10302 15259
8698	0	0	Ki67+	 10304 15399
8699	0	0	Ki67+	 10305 15063
8700	0	0	Ki67+	 10313 15438
8701	0	0	Ki67+	 10315 15460
8702	0	0	Ki67+	 10341 14705
8703	0	0	Ki67+	 10349 15315
8704	0	0	Ki67+	 10351 15106
8705	0	0	Ki67+	 10355 15379
8706	0	0	Ki67+	 10365 15115
8707	0	0	Ki67+	 10365 15280
8708	0	0	Ki67+	 10367 15224
8709	0	0	Ki67+	 10368 15067
8710	0	0	Ki67+	 10369 15428
8711	0	0	Ki67+	 10372 14872
8712	0	0	Ki67+	 10379 14886
8713	0	0	Ki67+	 10385 15395
8714	0	0	Ki67+	 10387 14942
8715	0	0	Ki67+	 10398 15425
8716	0	0	Ki67+	 10404 14955
8717	0	0	Ki67+	 10404 15454
8718	0	0	Ki67+	 10432 14978
8719	0	0	Ki67+	 10439 15447
8720	0	0	Ki67+	 10445 14853
8721	0	0	Ki67+	 10445 15002
8722	0	0	Ki67+	 10451 15405
8723	0	0	Ki67+	 10470 15452
8724	0	0	Ki67+	 10484 15435
8725	0	0	Ki67+	 10490 14983
8726	0	0	Ki67+	 10493 15351
8727	0	0	Ki67+	 10507 15007
8728	0	0	Ki67+	 10515 14938
8729	0	0	Ki67+	 10517 14695
8730	0	0	Ki67+	 10517 15483
8731	0	0	Ki67+	 10520 15334
8732	0	0	Ki67+	 10525 15417
8733	0	0	Ki67+	 10539 14741
8734	0	0	Ki67+	 10540 15432
8735	0	0	Ki67+	 10546 14937
8736	0	0	Ki67+	 10561 15463
8737	0	0	Ki67+	 10569 14790
8738	0	0	Ki67+	 10582 15424
8739	0	0	Ki67+	 10584 14700
8740	0	0	Ki67+	 10584 14827
8741	0	0	Ki67+	 10604 15380
8742	0	0	Ki67+	 10609 15292
8743	0	0	Ki67+	 10609 15472
8744	0	0	Ki67+	 10610 14733
8745	0	0	Ki67+	 10624 15357
8746	0	0	Ki67+	 10634 15466
8747	0	0	Ki67+	 10641 14823
8748	0	0	Ki67+	 10641 14929
8749	0	0	Ki67+	 10647 15050
8750	0	0	Ki67+	 10655 15471
8751	0	0	Ki67+	 10657 14700
8752	0	0	Ki67+	 10657 14879
8753	0	0	Ki67+	 10668 14921
8754	0	0	Ki67+	 10674 14875
8755	0	0	Ki67+	 10676 14709
8756	0	0	Ki67+	 10676 14853
8757	0	0	Ki67+	 10677 14830
8758	0	0	Ki67+	 10680 15281
8759	0	0	Ki67+	 10681 15207
8760	0	0	Ki67+	 10683 14798
8761	0	0	Ki67+	 10685 15110
8762	0	0	Ki67+	 10687 15342
8763	0	0	Ki67+	 10689 14856
8764	0	0	Ki67+	 10695 14881
8765	0	0	Ki67+	 10704 14740
8766	0	0	Ki67+	 10707 14833
8767	0	0	Ki67+	 10707 15381
8768	0	0	Ki67+	 10726 15306
8769	0	0	Ki67+	 10726 15422
8770	0	0	Ki67+	 10727 14776
8771	0	0	Ki67+	 10733 15358
8772	0	0	Ki67+	 10736 15336
8773	0	0	Ki67+	 10739 14800
8774	0	0	Ki67+	 10740 14852
8775	0	0	Ki67+	 10740 15400
8776	0	0	Ki67+	 10752 14740
8777	0	0	Ki67+	 10757 14908
8778	0	0	Ki67+	 10760 15295
8779	0	0	Ki67+	 10761 14781
8780	0	0	Ki67+	 9970 16093
8781	0	0	Ki67+	 9971 15538
8782	0	0	Ki67+	 9977 16033
8783	0	0	Ki67+	 9980 16192
8784	0	0	Ki67+	 9983 16170
8785	0	0	Ki67+	 9986 16233
8786	0	0	Ki67+	 9988 15583
8787	0	0	Ki67+	 9988 16031
8788	0	0	Ki67+	 9990 15639
8789	0	0	Ki67+	 9993 15962
8790	0	0	Ki67+	 9994 15800
8791	0	0	Ki67+	 9996 16270
8792	0	0	Ki67+	 10009 16118
8793	0	0	Ki67+	 10011 15654
8794	0	0	Ki67+	 10011 15978
8795	0	0	Ki67+	 10013 16242
8796	0	0	Ki67+	 10015 15815
8797	0	0	Ki67+	 10021 16014
8798	0	0	Ki67+	 10023 15678
8799	0	0	Ki67+	 10023 16062
8800	0	0	Ki67+	 10029 16087
8801	0	0	Ki67+	 10033 15796
8802	0	0	Ki67+	 10039 15528
8803	0	0	Ki67+	 10048 16205
8804	0	0	Ki67+	 10055 16250
8805	0	0	Ki67+	 10056 15572
8806	0	0	Ki67+	 10057 15747
8807	0	0	Ki67+	 10057 16287
8808	0	0	Ki67+	 10065 16049
8809	0	0	Ki67+	 10075 15562
8810	0	0	Ki67+	 10076 15827
8811	0	0	Ki67+	 10079 16149
8812	0	0	Ki67+	 10079 16263
8813	0	0	Ki67+	 10085 15546
8814	0	0	Ki67+	 10095 15737
8815	0	0	Ki67+	 10096 15908
8816	0	0	Ki67+	 10101 15756
8817	0	0	Ki67+	 10111 16230
8818	0	0	Ki67+	 10123 15752
8819	0	0	Ki67+	 10129 16157
8820	0	0	Ki67+	 10131 15999
8821	0	0	Ki67+	 10133 15966
8822	0	0	Ki67+	 10145 15543
8823	0	0	Ki67+	 10145 15556
8824	0	0	Ki67+	 10145 15990
8825	0	0	Ki67+	 10155 15949
8826	0	0	Ki67+	 10155 16192
8827	0	0	Ki67+	 10168 16217
8828	0	0	Ki67+	 10170 16261
8829	0	0	Ki67+	 10172 15608
8830	0	0	Ki67+	 10176 15893
8831	0	0	Ki67+	 10177 16182
8832	0	0	Ki67+	 10182 15737
8833	0	0	Ki67+	 10185 15618
8834	0	0	Ki67+	 10188 15872
8835	0	0	Ki67+	 10198 16203
8836	0	0	Ki67+	 10203 15834
8837	0	0	Ki67+	 10208 15896
8838	0	0	Ki67+	 10218 15987
8839	0	0	Ki67+	 10235 15986
8840	0	0	Ki67+	 10241 15951
8841	0	0	Ki67+	 10245 15693
8842	0	0	Ki67+	 10257 15976
8843	0	0	Ki67+	 10267 16111
8844	0	0	Ki67+	 10268 15955
8845	0	0	Ki67+	 10294 16034
8846	0	0	Ki67+	 10311 16034
8847	0	0	Ki67+	 10317 16246
8848	0	0	Ki67+	 10338 15547
8849	0	0	Ki67+	 10339 16243
8850	0	0	Ki67+	 10342 15982
8851	0	0	Ki67+	 10347 16017
8852	0	0	Ki67+	 10356 15965
8853	0	0	Ki67+	 10356 16068
8854	0	0	Ki67+	 10357 16023
8855	0	0	Ki67+	 10357 16264
8856	0	0	Ki67+	 10366 15800
8857	0	0	Ki67+	 10378 16021
8858	0	0	Ki67+	 10381 15930
8859	0	0	Ki67+	 10387 15809
8860	0	0	Ki67+	 10389 15871
8861	0	0	Ki67+	 10394 16053
8862	0	0	Ki67+	 10395 16100
8863	0	0	Ki67+	 10398 16195
8864	0	0	Ki67+	 10401 15600
8865	0	0	Ki67+	 10401 16155
8866	0	0	Ki67+	 10406 15558
8867	0	0	Ki67+	 10410 16167
8868	0	0	Ki67+	 10415 15783
8869	0	0	Ki67+	 10417 15608
8870	0	0	Ki67+	 10421 15529
8871	0	0	Ki67+	 10424 16096
8872	0	0	Ki67+	 10424 16131
8873	0	0	Ki67+	 10430 15835
8874	0	0	Ki67+	 10445 16135
8875	0	0	Ki67+	 10447 15617
8876	0	0	Ki67+	 10448 16162
8877	0	0	Ki67+	 10450 15525
8878	0	0	Ki67+	 10455 16114
8879	0	0	Ki67+	 10457 16214
8880	0	0	Ki67+	 10459 15587
8881	0	0	Ki67+	 10460 15796
8882	0	0	Ki67+	 10462 15651
8883	0	0	Ki67+	 10468 15978
8884	0	0	Ki67+	 10477 15513
8885	0	0	Ki67+	 10483 15673
8886	0	0	Ki67+	 10484 15967
8887	0	0	Ki67+	 10484 16218
8888	0	0	Ki67+	 10485 16177
8889	0	0	Ki67+	 10493 16097
8890	0	0	Ki67+	 10497 16144
8891	0	0	Ki67+	 10498 15985
8892	0	0	Ki67+	 10500 16213
8893	0	0	Ki67+	 10506 16239
8894	0	0	Ki67+	 10518 16127
8895	0	0	Ki67+	 10519 16101
8896	0	0	Ki67+	 10521 15500
8897	0	0	Ki67+	 10522 15532
8898	0	0	Ki67+	 10522 16054
8899	0	0	Ki67+	 10528 15653
8900	0	0	Ki67+	 10529 15704
8901	0	0	Ki67+	 10530 16016
8902	0	0	Ki67+	 10531 15583
8903	0	0	Ki67+	 10531 16116
8904	0	0	Ki67+	 10532 15758
8905	0	0	Ki67+	 10539 15546
8906	0	0	Ki67+	 10539 15665
8907	0	0	Ki67+	 10543 15940
8908	0	0	Ki67+	 10548 15714
8909	0	0	Ki67+	 10552 15630
8910	0	0	Ki67+	 10555 16145
8911	0	0	Ki67+	 10564 15848
8912	0	0	Ki67+	 10571 15679
8913	0	0	Ki67+	 10575 15649
8914	0	0	Ki67+	 10578 15578
8915	0	0	Ki67+	 10579 15561
8916	0	0	Ki67+	 10582 15612
8917	0	0	Ki67+	 10582 15949
8918	0	0	Ki67+	 10586 16150
8919	0	0	Ki67+	 10589 16004
8920	0	0	Ki67+	 10597 15505
8921	0	0	Ki67+	 10599 16057
8922	0	0	Ki67+	 10600 16223
8923	0	0	Ki67+	 10614 15717
8924	0	0	Ki67+	 10626 16121
8925	0	0	Ki67+	 10628 15611
8926	0	0	Ki67+	 10632 15509
8927	0	0	Ki67+	 10636 15717
8928	0	0	Ki67+	 10640 15839
8929	0	0	Ki67+	 10647 15949
8930	0	0	Ki67+	 10653 15634
8931	0	0	Ki67+	 10656 15679
8932	0	0	Ki67+	 10657 15704
8933	0	0	Ki67+	 10661 15590
8934	0	0	Ki67+	 10670 15605
8935	0	0	Ki67+	 10686 15528
8936	0	0	Ki67+	 10714 15943
8937	0	0	Ki67+	 10725 15610
8938	0	0	Ki67+	 10731 15869
8939	0	0	Ki67+	 10735 15736
8940	0	0	Ki67+	 10742 15944
8941	0	0	Ki67+	 10751 16216
8942	0	0	Ki67+	 10753 15764
8943	0	0	Ki67+	 10759 15975
8944	0	0	Ki67+	 10766 15744
8945	0	0	Ki67+	 9969 16792
8946	0	0	Ki67+	 9972 16913
8947	0	0	Ki67+	 9975 16880
8948	0	0	Ki67+	 9978 17026
8949	0	0	Ki67+	 9979 16477
8950	0	0	Ki67+	 9980 16364
8951	0	0	Ki67+	 9989 17074
8952	0	0	Ki67+	 9992 17056
8953	0	0	Ki67+	 10003 16887
8954	0	0	Ki67+	 10004 16812
8955	0	0	Ki67+	 10004 16844
8956	0	0	Ki67+	 10011 16948
8957	0	0	Ki67+	 10015 16760
8958	0	0	Ki67+	 10017 16404
8959	0	0	Ki67+	 10021 16785
8960	0	0	Ki67+	 10023 16698
8961	0	0	Ki67+	 10026 17085
8962	0	0	Ki67+	 10028 16467
8963	0	0	Ki67+	 10031 16938
8964	0	0	Ki67+	 10032 16565
8965	0	0	Ki67+	 10034 16324
8966	0	0	Ki67+	 10037 16513
8967	0	0	Ki67+	 10037 16724
8968	0	0	Ki67+	 10040 16846
8969	0	0	Ki67+	 10042 16761
8970	0	0	Ki67+	 10048 16954
8971	0	0	Ki67+	 10049 17082
8972	0	0	Ki67+	 10051 16691
8973	0	0	Ki67+	 10052 16316
8974	0	0	Ki67+	 10052 16464
8975	0	0	Ki67+	 10055 17018
8976	0	0	Ki67+	 10059 16726
8977	0	0	Ki67+	 10061 16814
8978	0	0	Ki67+	 10065 17048
8979	0	0	Ki67+	 10067 16556
8980	0	0	Ki67+	 10067 16908
8981	0	0	Ki67+	 10068 16327
8982	0	0	Ki67+	 10068 16526
8983	0	0	Ki67+	 10074 16846
8984	0	0	Ki67+	 10075 16872
8985	0	0	Ki67+	 10076 16939
8986	0	0	Ki67+	 10081 16462
8987	0	0	Ki67+	 10082 16808
8988	0	0	Ki67+	 10083 16960
8989	0	0	Ki67+	 10084 17009
8990	0	0	Ki67+	 10085 16910
8991	0	0	Ki67+	 10092 16790
8992	0	0	Ki67+	 10097 16385
8993	0	0	Ki67+	 10098 16919
8994	0	0	Ki67+	 10099 16873
8995	0	0	Ki67+	 10102 16370
8996	0	0	Ki67+	 10102 16418
8997	0	0	Ki67+	 10104 16616
8998	0	0	Ki67+	 10104 16654
8999	0	0	Ki67+	 10107 16457
9000	0	0	Ki67+	 10112 16987
9001	0	0	Ki67+	 10113 16743
9002	0	0	Ki67+	 10114 16294
9003	0	0	Ki67+	 10115 16358
9004	0	0	Ki67+	 10117 16886
9005	0	0	Ki67+	 10118 17050
9006	0	0	Ki67+	 10129 16320
9007	0	0	Ki67+	 10129 16401
9008	0	0	Ki67+	 10130 16758
9009	0	0	Ki67+	 10132 16838
9010	0	0	Ki67+	 10135 16296
9011	0	0	Ki67+	 10136 17017
9012	0	0	Ki67+	 10140 16910
9013	0	0	Ki67+	 10143 16494
9014	0	0	Ki67+	 10145 16368
9015	0	0	Ki67+	 10148 16468
9016	0	0	Ki67+	 10148 17048
9017	0	0	Ki67+	 10151 17077
9018	0	0	Ki67+	 10153 16541
9019	0	0	Ki67+	 10154 16589
9020	0	0	Ki67+	 10156 16844
9021	0	0	Ki67+	 10157 16893
9022	0	0	Ki67+	 10159 16368
9023	0	0	Ki67+	 10159 16730
9024	0	0	Ki67+	 10161 16304
9025	0	0	Ki67+	 10161 16461
9026	0	0	Ki67+	 10162 16350
9027	0	0	Ki67+	 10165 16654
9028	0	0	Ki67+	 10166 17005
9029	0	0	Ki67+	 10173 16924
9030	0	0	Ki67+	 10182 16934
9031	0	0	Ki67+	 10186 16888
9032	0	0	Ki67+	 10188 16831
9033	0	0	Ki67+	 10190 16301
9034	0	0	Ki67+	 10190 17026
9035	0	0	Ki67+	 10190 17058
9036	0	0	Ki67+	 10191 16494
9037	0	0	Ki67+	 10194 16714
9038	0	0	Ki67+	 10195 16841
9039	0	0	Ki67+	 10197 16353
9040	0	0	Ki67+	 10199 17019
9041	0	0	Ki67+	 10205 16840
9042	0	0	Ki67+	 10205 16983
9043	0	0	Ki67+	 10207 16333
9044	0	0	Ki67+	 10208 16407
9045	0	0	Ki67+	 10213 16751
9046	0	0	Ki67+	 10215 17068
9047	0	0	Ki67+	 10216 16495
9048	0	0	Ki67+	 10222 16628
9049	0	0	Ki67+	 10224 16379
9050	0	0	Ki67+	 10224 16734
9051	0	0	Ki67+	 10227 16886
9052	0	0	Ki67+	 10229 16771
9053	0	0	Ki67+	 10230 16308
9054	0	0	Ki67+	 10238 16396
9055	0	0	Ki67+	 10240 16554
9056	0	0	Ki67+	 10242 17075
9057	0	0	Ki67+	 10244 16874
9058	0	0	Ki67+	 10253 16894
9059	0	0	Ki67+	 10256 16948
9060	0	0	Ki67+	 10260 17050
9061	0	0	Ki67+	 10270 16515
9062	0	0	Ki67+	 10272 16644
9063	0	0	Ki67+	 10276 16747
9064	0	0	Ki67+	 10282 16940
9065	0	0	Ki67+	 10283 17060
9066	0	0	Ki67+	 10287 16729
9067	0	0	Ki67+	 10291 17025
9068	0	0	Ki67+	 10296 16965
9069	0	0	Ki67+	 10302 16296
9070	0	0	Ki67+	 10304 16860
9071	0	0	Ki67+	 10304 17032
9072	0	0	Ki67+	 10305 17048
9073	0	0	Ki67+	 10306 16955
9074	0	0	Ki67+	 10307 16763
9075	0	0	Ki67+	 10311 16904
9076	0	0	Ki67+	 10317 16621
9077	0	0	Ki67+	 10317 16654
9078	0	0	Ki67+	 10321 16289
9079	0	0	Ki67+	 10324 16378
9080	0	0	Ki67+	 10324 16403
9081	0	0	Ki67+	 10324 16688
9082	0	0	Ki67+	 10330 16744
9083	0	0	Ki67+	 10332 16860
9084	0	0	Ki67+	 10334 16563
9085	0	0	Ki67+	 10334 17016
9086	0	0	Ki67+	 10341 16728
9087	0	0	Ki67+	 10342 16704
9088	0	0	Ki67+	 10343 16665
9089	0	0	Ki67+	 10346 16766
9090	0	0	Ki67+	 10352 16830
9091	0	0	Ki67+	 10352 16972
9092	0	0	Ki67+	 10355 16442
9093	0	0	Ki67+	 10358 16395
9094	0	0	Ki67+	 10360 17026
9095	0	0	Ki67+	 10362 16689
9096	0	0	Ki67+	 10367 16675
9097	0	0	Ki67+	 10368 16873
9098	0	0	Ki67+	 10370 16632
9099	0	0	Ki67+	 10374 16507
9100	0	0	Ki67+	 10376 16705
9101	0	0	Ki67+	 10382 16749
9102	0	0	Ki67+	 10383 16985
9103	0	0	Ki67+	 10384 16523
9104	0	0	Ki67+	 10396 16490
9105	0	0	Ki67+	 10400 16677
9106	0	0	Ki67+	 10402 16915
9107	0	0	Ki67+	 10405 16821
9108	0	0	Ki67+	 10407 16529
9109	0	0	Ki67+	 10409 16421
9110	0	0	Ki67+	 10417 16771
9111	0	0	Ki67+	 10419 16754
9112	0	0	Ki67+	 10421 16494
9113	0	0	Ki67+	 10424 16911
9114	0	0	Ki67+	 10433 16636
9115	0	0	Ki67+	 10435 16469
9116	0	0	Ki67+	 10441 16533
9117	0	0	Ki67+	 10447 16920
9118	0	0	Ki67+	 10449 16436
9119	0	0	Ki67+	 10449 16636
9120	0	0	Ki67+	 10452 16336
9121	0	0	Ki67+	 10452 16381
9122	0	0	Ki67+	 10453 16865
9123	0	0	Ki67+	 10460 16737
9124	0	0	Ki67+	 10468 16775
9125	0	0	Ki67+	 10476 16495
9126	0	0	Ki67+	 10477 16360
9127	0	0	Ki67+	 10488 16719
9128	0	0	Ki67+	 10491 16914
9129	0	0	Ki67+	 10496 16835
9130	0	0	Ki67+	 10503 16330
9131	0	0	Ki67+	 10509 16771
9132	0	0	Ki67+	 10510 16741
9133	0	0	Ki67+	 10511 16439
9134	0	0	Ki67+	 10513 16555
9135	0	0	Ki67+	 10529 16656
9136	0	0	Ki67+	 10529 16771
9137	0	0	Ki67+	 10530 16950
9138	0	0	Ki67+	 10535 16920
9139	0	0	Ki67+	 10538 16860
9140	0	0	Ki67+	 10542 16489
9141	0	0	Ki67+	 10548 16979
9142	0	0	Ki67+	 10555 16430
9143	0	0	Ki67+	 10563 16965
9144	0	0	Ki67+	 10575 16481
9145	0	0	Ki67+	 10576 16950
9146	0	0	Ki67+	 10586 16531
9147	0	0	Ki67+	 10602 16512
9148	0	0	Ki67+	 10607 16343
9149	0	0	Ki67+	 10621 16917
9150	0	0	Ki67+	 10622 16861
9151	0	0	Ki67+	 10622 17082
9152	0	0	Ki67+	 10640 16450
9153	0	0	Ki67+	 10642 16489
9154	0	0	Ki67+	 10647 16320
9155	0	0	Ki67+	 10652 16864
9156	0	0	Ki67+	 10653 16620
9157	0	0	Ki67+	 10673 16775
9158	0	0	Ki67+	 10676 16527
9159	0	0	Ki67+	 10676 16986
9160	0	0	Ki67+	 10677 16637
9161	0	0	Ki67+	 10682 16840
9162	0	0	Ki67+	 10687 16788
9163	0	0	Ki67+	 10687 16856
9164	0	0	Ki67+	 10687 16893
9165	0	0	Ki67+	 10688 16827
9166	0	0	Ki67+	 10691 17014
9167	0	0	Ki67+	 10704 16357
9168	0	0	Ki67+	 10715 16526
9169	0	0	Ki67+	 10719 16664
9170	0	0	Ki67+	 10724 16968
9171	0	0	Ki67+	 10725 16649
9172	0	0	Ki67+	 10732 16615
9173	0	0	Ki67+	 10742 16629
9174	0	0	Ki67+	 10743 16579
9175	0	0	Ki67+	 10749 16763
9176	0	0	Ki67+	 10749 16889
9177	0	0	Ki67+	 10762 16644
9178	0	0	Ki67+	 10763 16746
9179	0	0	Ki67+	 9971 17752
9180	0	0	Ki67+	 9972 17471
9181	0	0	Ki67+	 9972 17872
9182	0	0	Ki67+	 9976 17126
9183	0	0	Ki67+	 9976 17226
9184	0	0	Ki67+	 9979 17499
9185	0	0	Ki67+	 9979 17828
9186	0	0	Ki67+	 9982 17305
9187	0	0	Ki67+	 9986 17382
9188	0	0	Ki67+	 9988 17626
9189	0	0	Ki67+	 9988 17779
9190	0	0	Ki67+	 9989 17530
9191	0	0	Ki67+	 9994 17270
9192	0	0	Ki67+	 9995 17804
9193	0	0	Ki67+	 9996 17113
9194	0	0	Ki67+	 10000 17702
9195	0	0	Ki67+	 10001 17542
9196	0	0	Ki67+	 10001 17742
9197	0	0	Ki67+	 10002 17202
9198	0	0	Ki67+	 10005 17567
9199	0	0	Ki67+	 10007 17496
9200	0	0	Ki67+	 10009 17169
9201	0	0	Ki67+	 10014 17408
9202	0	0	Ki67+	 10019 17305
9203	0	0	Ki67+	 10019 17383
9204	0	0	Ki67+	 10021 17362
9205	0	0	Ki67+	 10023 17521
9206	0	0	Ki67+	 10023 17801
9207	0	0	Ki67+	 10027 17126
9208	0	0	Ki67+	 10027 17230
9209	0	0	Ki67+	 10027 17677
9210	0	0	Ki67+	 10027 17764
9211	0	0	Ki67+	 10029 17844
9212	0	0	Ki67+	 10030 17647
9213	0	0	Ki67+	 10030 17818
9214	0	0	Ki67+	 10031 17270
9215	0	0	Ki67+	 10036 17167
9216	0	0	Ki67+	 10036 17452
9217	0	0	Ki67+	 10041 17496
9218	0	0	Ki67+	 10043 17605
9219	0	0	Ki67+	 10044 17146
9220	0	0	Ki67+	 10053 17204
9221	0	0	Ki67+	 10054 17644
9222	0	0	Ki67+	 10058 17771
9223	0	0	Ki67+	 10059 17132
9224	0	0	Ki67+	 10059 17572
9225	0	0	Ki67+	 10061 17802
9226	0	0	Ki67+	 10062 17481
9227	0	0	Ki67+	 10064 17847
9228	0	0	Ki67+	 10069 17402
9229	0	0	Ki67+	 10070 17172
9230	0	0	Ki67+	 10070 17628
9231	0	0	Ki67+	 10070 17696
9232	0	0	Ki67+	 10071 17444
9233	0	0	Ki67+	 10073 17257
9234	0	0	Ki67+	 10073 17522
9235	0	0	Ki67+	 10078 17109
9236	0	0	Ki67+	 10082 17534
9237	0	0	Ki67+	 10084 17208
9238	0	0	Ki67+	 10088 17285
9239	0	0	Ki67+	 10091 17094
9240	0	0	Ki67+	 10095 17583
9241	0	0	Ki67+	 10101 17310
9242	0	0	Ki67+	 10101 17704
9243	0	0	Ki67+	 10102 17146
9244	0	0	Ki67+	 10106 17243
9245	0	0	Ki67+	 10108 17505
9246	0	0	Ki67+	 10109 17179
9247	0	0	Ki67+	 10109 17431
9248	0	0	Ki67+	 10109 17799
9249	0	0	Ki67+	 10110 17719
9250	0	0	Ki67+	 10113 17667
9251	0	0	Ki67+	 10117 17103
9252	0	0	Ki67+	 10117 17842
9253	0	0	Ki67+	 10118 17319
9254	0	0	Ki67+	 10119 17451
9255	0	0	Ki67+	 10122 17625
9256	0	0	Ki67+	 10124 17786
9257	0	0	Ki67+	 10128 17528
9258	0	0	Ki67+	 10128 17865
9259	0	0	Ki67+	 10131 17437
9260	0	0	Ki67+	 10132 17232
9261	0	0	Ki67+	 10133 17147
9262	0	0	Ki67+	 10134 17681
9263	0	0	Ki67+	 10136 17171
9264	0	0	Ki67+	 10140 17512
9265	0	0	Ki67+	 10140 17719
9266	0	0	Ki67+	 10141 17365
9267	0	0	Ki67+	 10142 17482
9268	0	0	Ki67+	 10144 17307
9269	0	0	Ki67+	 10146 17533
9270	0	0	Ki67+	 10146 17839
9271	0	0	Ki67+	 10148 17609
9272	0	0	Ki67+	 10149 17552
9273	0	0	Ki67+	 10153 17136
9274	0	0	Ki67+	 10154 17654
9275	0	0	Ki67+	 10155 17689
9276	0	0	Ki67+	 10158 17210
9277	0	0	Ki67+	 10158 17758
9278	0	0	Ki67+	 10160 17159
9279	0	0	Ki67+	 10160 17779
9280	0	0	Ki67+	 10161 17245
9281	0	0	Ki67+	 10161 17576
9282	0	0	Ki67+	 10163 17113
9283	0	0	Ki67+	 10165 17712
9284	0	0	Ki67+	 10166 17425
9285	0	0	Ki67+	 10166 17626
9286	0	0	Ki67+	 10169 17381
9287	0	0	Ki67+	 10169 17504
9288	0	0	Ki67+	 10178 17747
9289	0	0	Ki67+	 10182 17411
9290	0	0	Ki67+	 10184 17614
9291	0	0	Ki67+	 10190 17564
9292	0	0	Ki67+	 10190 17760
9293	0	0	Ki67+	 10192 17584
9294	0	0	Ki67+	 10195 17173
9295	0	0	Ki67+	 10198 17834
9296	0	0	Ki67+	 10199 17600
9297	0	0	Ki67+	 10200 17428
9298	0	0	Ki67+	 10202 17538
9299	0	0	Ki67+	 10204 17213
9300	0	0	Ki67+	 10204 17512
9301	0	0	Ki67+	 10205 17575
9302	0	0	Ki67+	 10205 17639
9303	0	0	Ki67+	 10207 17334
9304	0	0	Ki67+	 10209 17132
9305	0	0	Ki67+	 10217 17466
9306	0	0	Ki67+	 10218 17308
9307	0	0	Ki67+	 10219 17710
9308	0	0	Ki67+	 10220 17377
9309	0	0	Ki67+	 10224 17674
9310	0	0	Ki67+	 10229 17199
9311	0	0	Ki67+	 10233 17493
9312	0	0	Ki67+	 10233 17624
9313	0	0	Ki67+	 10234 17648
9314	0	0	Ki67+	 10235 17506
9315	0	0	Ki67+	 10237 17590
9316	0	0	Ki67+	 10241 17302
9317	0	0	Ki67+	 10243 17699
9318	0	0	Ki67+	 10244 17273
9319	0	0	Ki67+	 10244 17525
9320	0	0	Ki67+	 10244 17572
9321	0	0	Ki67+	 10250 17408
9322	0	0	Ki67+	 10250 17669
9323	0	0	Ki67+	 10251 17165
9324	0	0	Ki67+	 10253 17243
9325	0	0	Ki67+	 10253 17749
9326	0	0	Ki67+	 10253 17832
9327	0	0	Ki67+	 10258 17489
9328	0	0	Ki67+	 10262 17206
9329	0	0	Ki67+	 10268 17507
9330	0	0	Ki67+	 10268 17664
9331	0	0	Ki67+	 10270 17623
9332	0	0	Ki67+	 10276 17226
9333	0	0	Ki67+	 10277 17691
9334	0	0	Ki67+	 10278 17300
9335	0	0	Ki67+	 10278 17375
9336	0	0	Ki67+	 10278 17878
9337	0	0	Ki67+	 10282 17661
9338	0	0	Ki67+	 10284 17179
9339	0	0	Ki67+	 10284 17414
9340	0	0	Ki67+	 10288 17725
9341	0	0	Ki67+	 10290 17528
9342	0	0	Ki67+	 10292 17250
9343	0	0	Ki67+	 10292 17597
9344	0	0	Ki67+	 10294 17540
9345	0	0	Ki67+	 10296 17762
9346	0	0	Ki67+	 10297 17174
9347	0	0	Ki67+	 10297 17623
9348	0	0	Ki67+	 10303 17224
9349	0	0	Ki67+	 10304 17698
9350	0	0	Ki67+	 10309 17668
9351	0	0	Ki67+	 10311 17858
9352	0	0	Ki67+	 10315 17787
9353	0	0	Ki67+	 10319 17678
9354	0	0	Ki67+	 10321 17162
9355	0	0	Ki67+	 10323 17373
9356	0	0	Ki67+	 10327 17579
9357	0	0	Ki67+	 10327 17827
9358	0	0	Ki67+	 10333 17533
9359	0	0	Ki67+	 10337 17303
9360	0	0	Ki67+	 10340 17799
9361	0	0	Ki67+	 10342 17513
9362	0	0	Ki67+	 10342 17809
9363	0	0	Ki67+	 10343 17607
9364	0	0	Ki67+	 10343 17717
9365	0	0	Ki67+	 10346 17745
9366	0	0	Ki67+	 10347 17287
9367	0	0	Ki67+	 10348 17207
9368	0	0	Ki67+	 10348 17496
9369	0	0	Ki67+	 10348 17678
9370	0	0	Ki67+	 10349 17103
9371	0	0	Ki67+	 10349 17163
9372	0	0	Ki67+	 10349 17459
9373	0	0	Ki67+	 10354 17388
9374	0	0	Ki67+	 10356 17838
9375	0	0	Ki67+	 10359 17224
9376	0	0	Ki67+	 10361 17325
9377	0	0	Ki67+	 10363 17196
9378	0	0	Ki67+	 10363 17529
9379	0	0	Ki67+	 10365 17653
9380	0	0	Ki67+	 10368 17707
9381	0	0	Ki67+	 10369 17858
9382	0	0	Ki67+	 10376 17345
9383	0	0	Ki67+	 10378 17119
9384	0	0	Ki67+	 10381 17296
9385	0	0	Ki67+	 10381 17366
9386	0	0	Ki67+	 10382 17212
9387	0	0	Ki67+	 10382 17315
9388	0	0	Ki67+	 10383 17666
9389	0	0	Ki67+	 10385 17588
9390	0	0	Ki67+	 10387 17508
9391	0	0	Ki67+	 10388 17466
9392	0	0	Ki67+	 10388 17544
9393	0	0	Ki67+	 10392 17410
9394	0	0	Ki67+	 10395 17185
9395	0	0	Ki67+	 10397 17351
9396	0	0	Ki67+	 10402 17374
9397	0	0	Ki67+	 10407 17802
9398	0	0	Ki67+	 10411 17145
9399	0	0	Ki67+	 10411 17272
9400	0	0	Ki67+	 10411 17510
9401	0	0	Ki67+	 10411 17648
9402	0	0	Ki67+	 10418 17416
9403	0	0	Ki67+	 10418 17670
9404	0	0	Ki67+	 10420 17210
9405	0	0	Ki67+	 10421 17885
9406	0	0	Ki67+	 10422 17604
9407	0	0	Ki67+	 10422 17748
9408	0	0	Ki67+	 10424 17759
9409	0	0	Ki67+	 10425 17255
9410	0	0	Ki67+	 10427 17171
9411	0	0	Ki67+	 10430 17633
9412	0	0	Ki67+	 10433 17349
9413	0	0	Ki67+	 10436 17397
9414	0	0	Ki67+	 10436 17583
9415	0	0	Ki67+	 10437 17473
9416	0	0	Ki67+	 10439 17650
9417	0	0	Ki67+	 10440 17603
9418	0	0	Ki67+	 10444 17748
9419	0	0	Ki67+	 10449 17410
9420	0	0	Ki67+	 10452 17864
9421	0	0	Ki67+	 10457 17707
9422	0	0	Ki67+	 10460 17509
9423	0	0	Ki67+	 10461 17254
9424	0	0	Ki67+	 10464 17532
9425	0	0	Ki67+	 10465 17126
9426	0	0	Ki67+	 10465 17766
9427	0	0	Ki67+	 10467 17829
9428	0	0	Ki67+	 10472 17481
9429	0	0	Ki67+	 10475 17597
9430	0	0	Ki67+	 10480 17360
9431	0	0	Ki67+	 10483 17720
9432	0	0	Ki67+	 10484 17148
9433	0	0	Ki67+	 10485 17579
9434	0	0	Ki67+	 10486 17290
9435	0	0	Ki67+	 10487 17440
9436	0	0	Ki67+	 10487 17494
9437	0	0	Ki67+	 10489 17429
9438	0	0	Ki67+	 10491 17701
9439	0	0	Ki67+	 10492 17226
9440	0	0	Ki67+	 10493 17745
9441	0	0	Ki67+	 10495 17587
9442	0	0	Ki67+	 10496 17516
9443	0	0	Ki67+	 10502 17113
9444	0	0	Ki67+	 10505 17797
9445	0	0	Ki67+	 10507 17375
9446	0	0	Ki67+	 10508 17279
9447	0	0	Ki67+	 10509 17480
9448	0	0	Ki67+	 10515 17818
9449	0	0	Ki67+	 10515 17845
9450	0	0	Ki67+	 10517 17743
9451	0	0	Ki67+	 10523 17176
9452	0	0	Ki67+	 10523 17218
9453	0	0	Ki67+	 10524 17682
9454	0	0	Ki67+	 10525 17493
9455	0	0	Ki67+	 10527 17092
9456	0	0	Ki67+	 10530 17157
9457	0	0	Ki67+	 10530 17328
9458	0	0	Ki67+	 10531 17257
9459	0	0	Ki67+	 10536 17782
9460	0	0	Ki67+	 10543 17524
9461	0	0	Ki67+	 10546 17798
9462	0	0	Ki67+	 10547 17372
9463	0	0	Ki67+	 10550 17857
9464	0	0	Ki67+	 10552 17699
9465	0	0	Ki67+	 10552 17711
9466	0	0	Ki67+	 10558 17629
9467	0	0	Ki67+	 10561 17583
9468	0	0	Ki67+	 10562 17142
9469	0	0	Ki67+	 10570 17403
9470	0	0	Ki67+	 10576 17787
9471	0	0	Ki67+	 10580 17290
9472	0	0	Ki67+	 10582 17352
9473	0	0	Ki67+	 10582 17549
9474	0	0	Ki67+	 10584 17626
9475	0	0	Ki67+	 10592 17852
9476	0	0	Ki67+	 10596 17318
9477	0	0	Ki67+	 10610 17780
9478	0	0	Ki67+	 10623 17127
9479	0	0	Ki67+	 10625 17801
9480	0	0	Ki67+	 10626 17522
9481	0	0	Ki67+	 10638 17849
9482	0	0	Ki67+	 10643 17378
9483	0	0	Ki67+	 10662 17683
9484	0	0	Ki67+	 10671 17266
9485	0	0	Ki67+	 10675 17369
9486	0	0	Ki67+	 10690 17113
9487	0	0	Ki67+	 10702 17792
9488	0	0	Ki67+	 10704 17330
9489	0	0	Ki67+	 10709 17218
9490	0	0	Ki67+	 10718 17739
9491	0	0	Ki67+	 10735 17598
9492	0	0	Ki67+	 10740 17222
9493	0	0	Ki67+	 10752 17582
9494	0	0	Ki67+	 10762 17608
9495	0	0	Ki67+	 9970 18072
9496	0	0	Ki67+	 9971 18005
9497	0	0	Ki67+	 9972 18412
9498	0	0	Ki67+	 9979 18506
9499	0	0	Ki67+	 9980 18161
9500	0	0	Ki67+	 9983 18251
9501	0	0	Ki67+	 9985 18057
9502	0	0	Ki67+	 9985 18382
9503	0	0	Ki67+	 9987 17920
9504	0	0	Ki67+	 9987 18528
9505	0	0	Ki67+	 9991 18006
9506	0	0	Ki67+	 9995 18022
9507	0	0	Ki67+	 9998 18076
9508	0	0	Ki67+	 9998 18566
9509	0	0	Ki67+	 9999 18418
9510	0	0	Ki67+	 9999 18458
9511	0	0	Ki67+	 10001 18300
9512	0	0	Ki67+	 10004 18323
9513	0	0	Ki67+	 10005 17985
9514	0	0	Ki67+	 10009 18154
9515	0	0	Ki67+	 10010 18629
9516	0	0	Ki67+	 10011 18350
9517	0	0	Ki67+	 10012 18602
9518	0	0	Ki67+	 10016 18096
9519	0	0	Ki67+	 10017 18554
9520	0	0	Ki67+	 10029 17958
9521	0	0	Ki67+	 10032 18270
9522	0	0	Ki67+	 10032 18305
9523	0	0	Ki67+	 10036 17978
9524	0	0	Ki67+	 10040 18345
9525	0	0	Ki67+	 10041 18077
9526	0	0	Ki67+	 10042 18013
9527	0	0	Ki67+	 10043 18382
9528	0	0	Ki67+	 10050 18290
9529	0	0	Ki67+	 10050 18570
9530	0	0	Ki67+	 10052 18049
9531	0	0	Ki67+	 10054 18075
9532	0	0	Ki67+	 10058 18625
9533	0	0	Ki67+	 10059 18470
9534	0	0	Ki67+	 10063 18351
9535	0	0	Ki67+	 10065 17917
9536	0	0	Ki67+	 10073 17987
9537	0	0	Ki67+	 10075 17951
9538	0	0	Ki67+	 10075 18556
9539	0	0	Ki67+	 10078 17898
9540	0	0	Ki67+	 10078 18079
9541	0	0	Ki67+	 10079 18149
9542	0	0	Ki67+	 10081 18025
9543	0	0	Ki67+	 10081 18585
9544	0	0	Ki67+	 10082 18250
9545	0	0	Ki67+	 10083 18262
9546	0	0	Ki67+	 10084 17965
9547	0	0	Ki67+	 10086 18185
9548	0	0	Ki67+	 10089 18110
9549	0	0	Ki67+	 10089 18389
9550	0	0	Ki67+	 10090 18349
9551	0	0	Ki67+	 10092 18664
9552	0	0	Ki67+	 10093 18546
9553	0	0	Ki67+	 10094 18521
9554	0	0	Ki67+	 10100 18208
9555	0	0	Ki67+	 10101 18060
9556	0	0	Ki67+	 10104 18296
9557	0	0	Ki67+	 10108 18004
9558	0	0	Ki67+	 10110 18319
9559	0	0	Ki67+	 10118 18237
9560	0	0	Ki67+	 10120 18050
9561	0	0	Ki67+	 10120 18478
9562	0	0	Ki67+	 10121 18378
9563	0	0	Ki67+	 10122 18459
9564	0	0	Ki67+	 10123 18662
9565	0	0	Ki67+	 10125 18321
9566	0	0	Ki67+	 10129 17971
9567	0	0	Ki67+	 10129 18103
9568	0	0	Ki67+	 10129 18406
9569	0	0	Ki67+	 10129 18489
9570	0	0	Ki67+	 10129 18634
9571	0	0	Ki67+	 10133 18540
9572	0	0	Ki67+	 10134 18266
9573	0	0	Ki67+	 10136 18346
9574	0	0	Ki67+	 10143 18000
9575	0	0	Ki67+	 10144 18181
9576	0	0	Ki67+	 10147 18311
9577	0	0	Ki67+	 10147 18335
9578	0	0	Ki67+	 10147 18587
9579	0	0	Ki67+	 10148 18375
9580	0	0	Ki67+	 10151 18252
9581	0	0	Ki67+	 10153 18686
9582	0	0	Ki67+	 10157 18359
9583	0	0	Ki67+	 10158 18207
9584	0	0	Ki67+	 10160 18656
9585	0	0	Ki67+	 10163 18266
9586	0	0	Ki67+	 10164 18629
9587	0	0	Ki67+	 10165 18053
9588	0	0	Ki67+	 10171 18239
9589	0	0	Ki67+	 10173 18348
9590	0	0	Ki67+	 10177 18673
9591	0	0	Ki67+	 10182 18575
9592	0	0	Ki67+	 10183 18276
9593	0	0	Ki67+	 10184 18607
9594	0	0	Ki67+	 10185 18306
9595	0	0	Ki67+	 10187 18071
9596	0	0	Ki67+	 10192 18265
9597	0	0	Ki67+	 10194 18036
9598	0	0	Ki67+	 10196 18453
9599	0	0	Ki67+	 10202 18668
9600	0	0	Ki67+	 10204 18622
9601	0	0	Ki67+	 10205 18632
9602	0	0	Ki67+	 10209 17950
9603	0	0	Ki67+	 10209 17987
9604	0	0	Ki67+	 10216 18592
9605	0	0	Ki67+	 10220 17891
9606	0	0	Ki67+	 10224 17975
9607	0	0	Ki67+	 10226 18506
9608	0	0	Ki67+	 10230 18373
9609	0	0	Ki67+	 10233 17933
9610	0	0	Ki67+	 10233 18292
9611	0	0	Ki67+	 10234 18669
9612	0	0	Ki67+	 10235 18149
9613	0	0	Ki67+	 10239 17952
9614	0	0	Ki67+	 10240 18657
9615	0	0	Ki67+	 10241 18312
9616	0	0	Ki67+	 10242 18642
9617	0	0	Ki67+	 10243 18587
9618	0	0	Ki67+	 10250 17999
9619	0	0	Ki67+	 10250 18098
9620	0	0	Ki67+	 10254 18376
9621	0	0	Ki67+	 10255 18305
9622	0	0	Ki67+	 10257 18631
9623	0	0	Ki67+	 10263 18532
9624	0	0	Ki67+	 10267 18345
9625	0	0	Ki67+	 10268 17978
9626	0	0	Ki67+	 10271 17910
9627	0	0	Ki67+	 10276 18418
9628	0	0	Ki67+	 10277 18670
9629	0	0	Ki67+	 10278 18605
9630	0	0	Ki67+	 10280 18650
9631	0	0	Ki67+	 10281 18529
9632	0	0	Ki67+	 10284 18251
9633	0	0	Ki67+	 10285 18353
9634	0	0	Ki67+	 10288 18501
9635	0	0	Ki67+	 10288 18613
9636	0	0	Ki67+	 10290 18368
9637	0	0	Ki67+	 10292 18528
9638	0	0	Ki67+	 10293 17982
9639	0	0	Ki67+	 10294 18043
9640	0	0	Ki67+	 10295 17926
9641	0	0	Ki67+	 10295 18662
9642	0	0	Ki67+	 10298 18687
9643	0	0	Ki67+	 10301 18398
9644	0	0	Ki67+	 10306 18080
9645	0	0	Ki67+	 10306 18320
9646	0	0	Ki67+	 10310 18161
9647	0	0	Ki67+	 10310 18595
9648	0	0	Ki67+	 10311 18278
9649	0	0	Ki67+	 10317 17907
9650	0	0	Ki67+	 10317 18626
9651	0	0	Ki67+	 10318 18483
9652	0	0	Ki67+	 10319 18244
9653	0	0	Ki67+	 10319 18374
9654	0	0	Ki67+	 10320 18553
9655	0	0	Ki67+	 10329 17946
9656	0	0	Ki67+	 10330 18425
9657	0	0	Ki67+	 10330 18572
9658	0	0	Ki67+	 10331 18079
9659	0	0	Ki67+	 10331 18410
9660	0	0	Ki67+	 10332 18096
9661	0	0	Ki67+	 10336 18139
9662	0	0	Ki67+	 10337 18380
9663	0	0	Ki67+	 10338 18036
9664	0	0	Ki67+	 10338 18529
9665	0	0	Ki67+	 10339 18502
9666	0	0	Ki67+	 10340 18472
9667	0	0	Ki67+	 10341 18612
9668	0	0	Ki67+	 10342 17932
9669	0	0	Ki67+	 10342 18238
9670	0	0	Ki67+	 10344 17963
9671	0	0	Ki67+	 10345 18657
9672	0	0	Ki67+	 10346 17906
9673	0	0	Ki67+	 10347 18359
9674	0	0	Ki67+	 10350 18394
9675	0	0	Ki67+	 10352 18027
9676	0	0	Ki67+	 10352 18452
9677	0	0	Ki67+	 10356 18582
9678	0	0	Ki67+	 10357 18293
9679	0	0	Ki67+	 10362 18515
9680	0	0	Ki67+	 10365 17939
9681	0	0	Ki67+	 10367 18645
9682	0	0	Ki67+	 10367 18656
9683	0	0	Ki67+	 10369 18057
9684	0	0	Ki67+	 10369 18686
9685	0	0	Ki67+	 10371 17908
9686	0	0	Ki67+	 10371 18533
9687	0	0	Ki67+	 10373 18369
9688	0	0	Ki67+	 10375 18503
9689	0	0	Ki67+	 10375 18599
9690	0	0	Ki67+	 10377 18462
9691	0	0	Ki67+	 10379 18420
9692	0	0	Ki67+	 10381 18303
9693	0	0	Ki67+	 10382 18558
9694	0	0	Ki67+	 10385 18338
9695	0	0	Ki67+	 10387 18644
9696	0	0	Ki67+	 10389 18672
9697	0	0	Ki67+	 10392 18192
9698	0	0	Ki67+	 10392 18594
9699	0	0	Ki67+	 10395 18386
9700	0	0	Ki67+	 10397 17890
9701	0	0	Ki67+	 10397 18536
9702	0	0	Ki67+	 10398 17914
9703	0	0	Ki67+	 10398 18423
9704	0	0	Ki67+	 10399 18111
9705	0	0	Ki67+	 10400 18325
9706	0	0	Ki67+	 10401 18275
9707	0	0	Ki67+	 10402 18019
9708	0	0	Ki67+	 10403 18302
9709	0	0	Ki67+	 10408 18567
9710	0	0	Ki67+	 10411 18630
9711	0	0	Ki67+	 10412 18044
9712	0	0	Ki67+	 10412 18358
9713	0	0	Ki67+	 10413 18657
9714	0	0	Ki67+	 10420 18384
9715	0	0	Ki67+	 10421 18602
9716	0	0	Ki67+	 10423 18012
9717	0	0	Ki67+	 10431 18275
9718	0	0	Ki67+	 10433 18508
9719	0	0	Ki67+	 10434 18611
9720	0	0	Ki67+	 10441 17891
9721	0	0	Ki67+	 10442 18549
9722	0	0	Ki67+	 10442 18579
9723	0	0	Ki67+	 10445 18011
9724	0	0	Ki67+	 10448 18638
9725	0	0	Ki67+	 10451 18237
9726	0	0	Ki67+	 10451 18526
9727	0	0	Ki67+	 10453 17991
9728	0	0	Ki67+	 10453 18671
9729	0	0	Ki67+	 10456 18288
9730	0	0	Ki67+	 10460 18328
9731	0	0	Ki67+	 10460 18550
9732	0	0	Ki67+	 10470 18287
9733	0	0	Ki67+	 10470 18578
9734	0	0	Ki67+	 10472 18429
9735	0	0	Ki67+	 10474 18331
9736	0	0	Ki67+	 10481 17999
9737	0	0	Ki67+	 10486 17976
9738	0	0	Ki67+	 10486 18623
9739	0	0	Ki67+	 10487 18646
9740	0	0	Ki67+	 10489 18063
9741	0	0	Ki67+	 10492 18287
9742	0	0	Ki67+	 10494 18669
9743	0	0	Ki67+	 10499 18249
9744	0	0	Ki67+	 10499 18296
9745	0	0	Ki67+	 10509 18625
9746	0	0	Ki67+	 10513 18500
9747	0	0	Ki67+	 10521 18313
9748	0	0	Ki67+	 10525 18121
9749	0	0	Ki67+	 10525 18610
9750	0	0	Ki67+	 10525 18649
9751	0	0	Ki67+	 10526 18671
9752	0	0	Ki67+	 10529 18290
9753	0	0	Ki67+	 10531 18530
9754	0	0	Ki67+	 10535 18566
9755	0	0	Ki67+	 10540 18041
9756	0	0	Ki67+	 10545 18477
9757	0	0	Ki67+	 10545 18631
9758	0	0	Ki67+	 10550 18241
9759	0	0	Ki67+	 10550 18280
9760	0	0	Ki67+	 10552 18586
9761	0	0	Ki67+	 10557 18666
9762	0	0	Ki67+	 10558 18033
9763	0	0	Ki67+	 10560 18684
9764	0	0	Ki67+	 10567 18554
9765	0	0	Ki67+	 10568 18009
9766	0	0	Ki67+	 10575 18328
9767	0	0	Ki67+	 10577 18496
9768	0	0	Ki67+	 10583 18564
9769	0	0	Ki67+	 10584 18640
9770	0	0	Ki67+	 10587 18294
9771	0	0	Ki67+	 10592 18545
9772	0	0	Ki67+	 10593 18229
9773	0	0	Ki67+	 10593 18603
9774	0	0	Ki67+	 10596 18047
9775	0	0	Ki67+	 10598 18340
9776	0	0	Ki67+	 10600 18360
9777	0	0	Ki67+	 10604 18422
9778	0	0	Ki67+	 10606 18510
9779	0	0	Ki67+	 10608 18635
9780	0	0	Ki67+	 10608 18686
9781	0	0	Ki67+	 10609 18368
9782	0	0	Ki67+	 10612 18026
9783	0	0	Ki67+	 10613 18569
9784	0	0	Ki67+	 10616 18318
9785	0	0	Ki67+	 10617 18093
9786	0	0	Ki67+	 10619 18242
9787	0	0	Ki67+	 10622 18288
9788	0	0	Ki67+	 10622 18547
9789	0	0	Ki67+	 10622 18685
9790	0	0	Ki67+	 10625 18355
9791	0	0	Ki67+	 10628 18299
9792	0	0	Ki67+	 10629 18654
9793	0	0	Ki67+	 10630 18502
9794	0	0	Ki67+	 10631 18016
9795	0	0	Ki67+	 10631 18611
9796	0	0	Ki67+	 10634 18189
9797	0	0	Ki67+	 10635 18407
9798	0	0	Ki67+	 10637 18450
9799	0	0	Ki67+	 10640 18547
9800	0	0	Ki67+	 10645 18276
9801	0	0	Ki67+	 10646 18577
9802	0	0	Ki67+	 10651 18392
9803	0	0	Ki67+	 10652 18367
9804	0	0	Ki67+	 10652 18619
9805	0	0	Ki67+	 10663 18650
9806	0	0	Ki67+	 10666 18555
9807	0	0	Ki67+	 10667 18437
9808	0	0	Ki67+	 10674 18566
9809	0	0	Ki67+	 10678 18495
9810	0	0	Ki67+	 10679 18075
9811	0	0	Ki67+	 10683 18515
9812	0	0	Ki67+	 10690 18415
9813	0	0	Ki67+	 10694 18362
9814	0	0	Ki67+	 10697 18435
9815	0	0	Ki67+	 10699 18381
9816	0	0	Ki67+	 10702 18043
9817	0	0	Ki67+	 10703 18023
9818	0	0	Ki67+	 10706 18488
9819	0	0	Ki67+	 10706 18571
9820	0	0	Ki67+	 10706 18651
9821	0	0	Ki67+	 10711 18324
9822	0	0	Ki67+	 10711 18512
9823	0	0	Ki67+	 10714 18682
9824	0	0	Ki67+	 10717 18079
9825	0	0	Ki67+	 10717 18112
9826	0	0	Ki67+	 10718 17992
9827	0	0	Ki67+	 10719 18406
9828	0	0	Ki67+	 10720 18020
9829	0	0	Ki67+	 10724 18389
9830	0	0	Ki67+	 10728 18630
9831	0	0	Ki67+	 10729 17929
9832	0	0	Ki67+	 10731 18333
9833	0	0	Ki67+	 10733 18594
9834	0	0	Ki67+	 10735 18266
9835	0	0	Ki67+	 10738 18306
9836	0	0	Ki67+	 10743 18375
9837	0	0	Ki67+	 10743 18614
9838	0	0	Ki67+	 10744 18642
9839	0	0	Ki67+	 10745 18673
9840	0	0	Ki67+	 10748 18417
9841	0	0	Ki67+	 10754 18585
9842	0	0	Ki67+	 10763 18422
9843	0	0	Ki67+	 10765 18395
9844	0	0	Ki67+	 10765 18526
9845	0	0	Ki67+	 9969 19191
9846	0	0	Ki67+	 9971 18867
9847	0	0	Ki67+	 9972 18979
9848	0	0	Ki67+	 9972 19133
9849	0	0	Ki67+	 9975 18791
9850	0	0	Ki67+	 9976 19417
9851	0	0	Ki67+	 9979 19115
9852	0	0	Ki67+	 9980 19091
9853	0	0	Ki67+	 9981 19303
9854	0	0	Ki67+	 9984 18840
9855	0	0	Ki67+	 9985 18890
9856	0	0	Ki67+	 9987 19381
9857	0	0	Ki67+	 9990 18860
9858	0	0	Ki67+	 9990 19058
9859	0	0	Ki67+	 9991 18708
9860	0	0	Ki67+	 9992 18966
9861	0	0	Ki67+	 9995 18922
9862	0	0	Ki67+	 9995 19206
9863	0	0	Ki67+	 10000 18764
9864	0	0	Ki67+	 10000 19013
9865	0	0	Ki67+	 10003 18954
9866	0	0	Ki67+	 10007 18980
9867	0	0	Ki67+	 10009 19183
9868	0	0	Ki67+	 10013 18735
9869	0	0	Ki67+	 10015 19110
9870	0	0	Ki67+	 10017 19078
9871	0	0	Ki67+	 10021 18970
9872	0	0	Ki67+	 10023 18841
9873	0	0	Ki67+	 10023 18903
9874	0	0	Ki67+	 10023 19441
9875	0	0	Ki67+	 10025 18787
9876	0	0	Ki67+	 10027 18876
9877	0	0	Ki67+	 10029 19353
9878	0	0	Ki67+	 10032 19066
9879	0	0	Ki67+	 10035 19121
9880	0	0	Ki67+	 10038 19100
9881	0	0	Ki67+	 10040 18935
9882	0	0	Ki67+	 10043 19148
9883	0	0	Ki67+	 10044 19333
9884	0	0	Ki67+	 10045 18973
9885	0	0	Ki67+	 10046 19185
9886	0	0	Ki67+	 10048 18878
9887	0	0	Ki67+	 10049 18727
9888	0	0	Ki67+	 10051 19064
9889	0	0	Ki67+	 10052 18831
9890	0	0	Ki67+	 10053 18992
9891	0	0	Ki67+	 10054 19246
9892	0	0	Ki67+	 10057 19358
9893	0	0	Ki67+	 10058 19076
9894	0	0	Ki67+	 10059 18935
9895	0	0	Ki67+	 10062 19137
9896	0	0	Ki67+	 10064 18722
9897	0	0	Ki67+	 10065 19379
9898	0	0	Ki67+	 10068 19173
9899	0	0	Ki67+	 10069 18692
9900	0	0	Ki67+	 10070 19123
9901	0	0	Ki67+	 10072 18880
9902	0	0	Ki67+	 10072 18958
9903	0	0	Ki67+	 10076 18848
9904	0	0	Ki67+	 10079 18986
9905	0	0	Ki67+	 10080 19304
9906	0	0	Ki67+	 10081 18807
9907	0	0	Ki67+	 10083 19346
9908	0	0	Ki67+	 10085 19094
9909	0	0	Ki67+	 10086 19172
9910	0	0	Ki67+	 10090 19276
9911	0	0	Ki67+	 10091 18934
9912	0	0	Ki67+	 10094 19076
9913	0	0	Ki67+	 10096 18856
9914	0	0	Ki67+	 10096 18911
9915	0	0	Ki67+	 10096 19151
9916	0	0	Ki67+	 10098 18818
9917	0	0	Ki67+	 10098 19320
9918	0	0	Ki67+	 10103 18967
9919	0	0	Ki67+	 10104 18882
9920	0	0	Ki67+	 10115 18999
9921	0	0	Ki67+	 10116 18924
9922	0	0	Ki67+	 10117 19281
9923	0	0	Ki67+	 10118 19127
9924	0	0	Ki67+	 10121 18902
9925	0	0	Ki67+	 10124 18849
9926	0	0	Ki67+	 10124 19171
9927	0	0	Ki67+	 10125 18945
9928	0	0	Ki67+	 10132 18881
9929	0	0	Ki67+	 10133 18979
9930	0	0	Ki67+	 10134 19104
9931	0	0	Ki67+	 10135 19003
9932	0	0	Ki67+	 10137 18695
9933	0	0	Ki67+	 10137 19156
9934	0	0	Ki67+	 10138 19332
9935	0	0	Ki67+	 10139 19353
9936	0	0	Ki67+	 10142 18802
9937	0	0	Ki67+	 10143 18908
9938	0	0	Ki67+	 10144 18737
9939	0	0	Ki67+	 10144 19260
9940	0	0	Ki67+	 10144 19385
9941	0	0	Ki67+	 10153 19136
9942	0	0	Ki67+	 10155 19148
9943	0	0	Ki67+	 10156 18837
9944	0	0	Ki67+	 10164 19096
9945	0	0	Ki67+	 10165 18979
9946	0	0	Ki67+	 10167 19137
9947	0	0	Ki67+	 10168 19016
9948	0	0	Ki67+	 10175 19171
9949	0	0	Ki67+	 10175 19296
9950	0	0	Ki67+	 10178 18887
9951	0	0	Ki67+	 10179 18706
9952	0	0	Ki67+	 10179 18743
9953	0	0	Ki67+	 10183 19453
9954	0	0	Ki67+	 10184 19091
9955	0	0	Ki67+	 10187 19315
9956	0	0	Ki67+	 10188 18773
9957	0	0	Ki67+	 10188 19386
9958	0	0	Ki67+	 10196 18939
9959	0	0	Ki67+	 10200 19270
9960	0	0	Ki67+	 10202 18697
9961	0	0	Ki67+	 10202 18905
9962	0	0	Ki67+	 10204 19340
9963	0	0	Ki67+	 10205 19479
9964	0	0	Ki67+	 10207 18857
9965	0	0	Ki67+	 10209 19390
9966	0	0	Ki67+	 10210 18995
9967	0	0	Ki67+	 10214 19287
9968	0	0	Ki67+	 10218 18926
9969	0	0	Ki67+	 10220 18883
9970	0	0	Ki67+	 10223 18796
9971	0	0	Ki67+	 10223 18996
9972	0	0	Ki67+	 10223 19310
9973	0	0	Ki67+	 10229 19145
9974	0	0	Ki67+	 10230 18855
9975	0	0	Ki67+	 10234 18708
9976	0	0	Ki67+	 10236 18762
9977	0	0	Ki67+	 10236 19010
9978	0	0	Ki67+	 10237 18847
9979	0	0	Ki67+	 10240 18948
9980	0	0	Ki67+	 10242 18929
9981	0	0	Ki67+	 10243 19357
9982	0	0	Ki67+	 10244 18891
9983	0	0	Ki67+	 10244 18968
9984	0	0	Ki67+	 10245 19279
9985	0	0	Ki67+	 10247 18732
9986	0	0	Ki67+	 10248 19382
9987	0	0	Ki67+	 10251 19330
9988	0	0	Ki67+	 10253 19471
9989	0	0	Ki67+	 10257 18864
9990	0	0	Ki67+	 10258 18778
9991	0	0	Ki67+	 10259 19221
9992	0	0	Ki67+	 10264 19247
9993	0	0	Ki67+	 10268 18830
9994	0	0	Ki67+	 10270 18764
9995	0	0	Ki67+	 10271 19011
9996	0	0	Ki67+	 10273 18725
9997	0	0	Ki67+	 10274 18886
9998	0	0	Ki67+	 10274 19173
9999	0	0	Ki67+	 10276 18702
10000	0	0	Ki67+	 10276 18937
10001	0	0	Ki67+	 10282 18969
10002	0	0	Ki67+	 10286 18862
10003	0	0	Ki67+	 10286 19012
10004	0	0	Ki67+	 10287 18915
10005	0	0	Ki67+	 10294 19048
10006	0	0	Ki67+	 10294 19277
10007	0	0	Ki67+	 10295 19075
10008	0	0	Ki67+	 10297 18751
10009	0	0	Ki67+	 10297 19156
10010	0	0	Ki67+	 10298 18977
10011	0	0	Ki67+	 10300 19230
10012	0	0	Ki67+	 10301 19171
10013	0	0	Ki67+	 10304 18882
10014	0	0	Ki67+	 10305 18826
10015	0	0	Ki67+	 10307 18967
10016	0	0	Ki67+	 10310 18949
10017	0	0	Ki67+	 10314 18729
10018	0	0	Ki67+	 10317 19138
10019	0	0	Ki67+	 10322 19094
10020	0	0	Ki67+	 10325 18695
10021	0	0	Ki67+	 10327 18717
10022	0	0	Ki67+	 10328 18988
10023	0	0	Ki67+	 10329 18956
10024	0	0	Ki67+	 10330 18912
10025	0	0	Ki67+	 10330 19110
10026	0	0	Ki67+	 10332 18761
10027	0	0	Ki67+	 10333 19088
10028	0	0	Ki67+	 10334 19233
10029	0	0	Ki67+	 10336 18896
10030	0	0	Ki67+	 10339 18827
10031	0	0	Ki67+	 10339 18860
10032	0	0	Ki67+	 10340 19033
10033	0	0	Ki67+	 10344 19388
10034	0	0	Ki67+	 10345 18730
10035	0	0	Ki67+	 10351 18998
10036	0	0	Ki67+	 10352 18974
10037	0	0	Ki67+	 10352 19111
10038	0	0	Ki67+	 10355 19308
10039	0	0	Ki67+	 10358 18871
10040	0	0	Ki67+	 10359 19061
10041	0	0	Ki67+	 10360 18908
10042	0	0	Ki67+	 10362 19192
10043	0	0	Ki67+	 10367 19217
10044	0	0	Ki67+	 10371 18843
10045	0	0	Ki67+	 10372 18717
10046	0	0	Ki67+	 10373 18975
10047	0	0	Ki67+	 10379 19025
10048	0	0	Ki67+	 10382 18689
10049	0	0	Ki67+	 10383 18989
10050	0	0	Ki67+	 10383 19370
10051	0	0	Ki67+	 10387 18915
10052	0	0	Ki67+	 10400 18706
10053	0	0	Ki67+	 10400 19012
10054	0	0	Ki67+	 10403 19182
10055	0	0	Ki67+	 10407 19083
10056	0	0	Ki67+	 10409 18830
10057	0	0	Ki67+	 10410 18885
10058	0	0	Ki67+	 10412 18780
10059	0	0	Ki67+	 10412 18918
10060	0	0	Ki67+	 10418 18863
10061	0	0	Ki67+	 10418 19308
10062	0	0	Ki67+	 10420 18943
10063	0	0	Ki67+	 10422 18731
10064	0	0	Ki67+	 10423 19279
10065	0	0	Ki67+	 10423 19405
10066	0	0	Ki67+	 10426 19069
10067	0	0	Ki67+	 10427 18900
10068	0	0	Ki67+	 10427 19045
10069	0	0	Ki67+	 10433 18966
10070	0	0	Ki67+	 10433 19149
10071	0	0	Ki67+	 10434 18811
10072	0	0	Ki67+	 10434 18879
10073	0	0	Ki67+	 10434 19197
10074	0	0	Ki67+	 10437 19332
10075	0	0	Ki67+	 10438 19277
10076	0	0	Ki67+	 10440 18764
10077	0	0	Ki67+	 10440 19370
10078	0	0	Ki67+	 10441 19118
10079	0	0	Ki67+	 10442 18936
10080	0	0	Ki67+	 10443 18796
10081	0	0	Ki67+	 10449 19338
10082	0	0	Ki67+	 10450 19169
10083	0	0	Ki67+	 10451 19034
10084	0	0	Ki67+	 10454 18976
10085	0	0	Ki67+	 10455 18925
10086	0	0	Ki67+	 10457 18824
10087	0	0	Ki67+	 10460 18907
10088	0	0	Ki67+	 10461 18862
10089	0	0	Ki67+	 10461 18996
10090	0	0	Ki67+	 10464 19073
10091	0	0	Ki67+	 10464 19109
10092	0	0	Ki67+	 10464 19302
10093	0	0	Ki67+	 10465 18717
10094	0	0	Ki67+	 10465 19154
10095	0	0	Ki67+	 10469 18728
10096	0	0	Ki67+	 10469 19246
10097	0	0	Ki67+	 10474 19320
10098	0	0	Ki67+	 10477 18893
10099	0	0	Ki67+	 10480 19271
10100	0	0	Ki67+	 10486 18831
10101	0	0	Ki67+	 10489 18924
10102	0	0	Ki67+	 10489 19023
10103	0	0	Ki67+	 10491 19353
10104	0	0	Ki67+	 10492 19257
10105	0	0	Ki67+	 10495 19073
10106	0	0	Ki67+	 10495 19382
10107	0	0	Ki67+	 10499 19106
10108	0	0	Ki67+	 10501 18702
10109	0	0	Ki67+	 10501 19227
10110	0	0	Ki67+	 10502 19334
10111	0	0	Ki67+	 10503 19258
10112	0	0	Ki67+	 10506 18736
10113	0	0	Ki67+	 10507 19444
10114	0	0	Ki67+	 10508 19020
10115	0	0	Ki67+	 10508 19047
10116	0	0	Ki67+	 10511 19288
10117	0	0	Ki67+	 10518 18727
10118	0	0	Ki67+	 10524 19304
10119	0	0	Ki67+	 10525 18976
10120	0	0	Ki67+	 10526 18762
10121	0	0	Ki67+	 10527 18911
10122	0	0	Ki67+	 10527 19115
10123	0	0	Ki67+	 10527 19232
10124	0	0	Ki67+	 10530 19101
10125	0	0	Ki67+	 10530 19173
10126	0	0	Ki67+	 10531 18991
10127	0	0	Ki67+	 10536 18856
10128	0	0	Ki67+	 10537 18959
10129	0	0	Ki67+	 10538 19278
10130	0	0	Ki67+	 10540 19026
10131	0	0	Ki67+	 10542 18759
10132	0	0	Ki67+	 10545 19076
10133	0	0	Ki67+	 10547 18794
10134	0	0	Ki67+	 10548 18919
10135	0	0	Ki67+	 10549 19116
10136	0	0	Ki67+	 10552 19159
10137	0	0	Ki67+	 10553 18845
10138	0	0	Ki67+	 10553 19193
10139	0	0	Ki67+	 10555 19228
10140	0	0	Ki67+	 10556 19096
10141	0	0	Ki67+	 10557 19320
10142	0	0	Ki67+	 10558 19007
10143	0	0	Ki67+	 10564 18973
10144	0	0	Ki67+	 10566 18784
10145	0	0	Ki67+	 10567 19286
10146	0	0	Ki67+	 10568 18831
10147	0	0	Ki67+	 10574 18757
10148	0	0	Ki67+	 10581 18729
10149	0	0	Ki67+	 10581 18928
10150	0	0	Ki67+	 10582 18883
10151	0	0	Ki67+	 10584 18761
10152	0	0	Ki67+	 10585 19250
10153	0	0	Ki67+	 10586 19328
10154	0	0	Ki67+	 10588 19194
10155	0	0	Ki67+	 10592 19036
10156	0	0	Ki67+	 10592 19275
10157	0	0	Ki67+	 10596 18931
10158	0	0	Ki67+	 10602 18758
10159	0	0	Ki67+	 10603 18976
10160	0	0	Ki67+	 10605 18705
10161	0	0	Ki67+	 10607 18824
10162	0	0	Ki67+	 10607 18954
10163	0	0	Ki67+	 10610 18859
10164	0	0	Ki67+	 10610 19184
10165	0	0	Ki67+	 10611 19042
10166	0	0	Ki67+	 10617 19228
10167	0	0	Ki67+	 10620 18724
10168	0	0	Ki67+	 10622 18898
10169	0	0	Ki67+	 10623 19329
10170	0	0	Ki67+	 10625 18820
10171	0	0	Ki67+	 10625 19291
10172	0	0	Ki67+	 10626 18765
10173	0	0	Ki67+	 10626 19105
10174	0	0	Ki67+	 10627 19061
10175	0	0	Ki67+	 10628 19005
10176	0	0	Ki67+	 10631 18710
10177	0	0	Ki67+	 10632 18856
10178	0	0	Ki67+	 10636 19037
10179	0	0	Ki67+	 10636 19200
10180	0	0	Ki67+	 10639 19074
10181	0	0	Ki67+	 10641 18928
10182	0	0	Ki67+	 10644 18962
10183	0	0	Ki67+	 10645 18694
10184	0	0	Ki67+	 10646 19102
10185	0	0	Ki67+	 10651 18970
10186	0	0	Ki67+	 10652 18739
10187	0	0	Ki67+	 10656 19310
10188	0	0	Ki67+	 10658 18880
10189	0	0	Ki67+	 10658 19017
10190	0	0	Ki67+	 10666 19289
10191	0	0	Ki67+	 10667 18773
10192	0	0	Ki67+	 10671 18723
10193	0	0	Ki67+	 10671 18908
10194	0	0	Ki67+	 10673 19050
10195	0	0	Ki67+	 10677 18788
10196	0	0	Ki67+	 10682 19416
10197	0	0	Ki67+	 10687 19362
10198	0	0	Ki67+	 10691 19005
10199	0	0	Ki67+	 10695 18805
10200	0	0	Ki67+	 10695 19128
10201	0	0	Ki67+	 10698 19051
10202	0	0	Ki67+	 10699 19294
10203	0	0	Ki67+	 10701 18831
10204	0	0	Ki67+	 10704 19087
10205	0	0	Ki67+	 10704 19337
10206	0	0	Ki67+	 10706 18925
10207	0	0	Ki67+	 10706 18970
10208	0	0	Ki67+	 10708 18819
10209	0	0	Ki67+	 10708 19366
10210	0	0	Ki67+	 10710 18998
10211	0	0	Ki67+	 10712 19032
10212	0	0	Ki67+	 10716 18963
10213	0	0	Ki67+	 10716 19240
10214	0	0	Ki67+	 10716 19274
10215	0	0	Ki67+	 10717 18705
10216	0	0	Ki67+	 10717 18766
10217	0	0	Ki67+	 10721 18858
10218	0	0	Ki67+	 10728 18994
10219	0	0	Ki67+	 10729 19309
10220	0	0	Ki67+	 10734 19290
10221	0	0	Ki67+	 10739 19099
10222	0	0	Ki67+	 10741 18888
10223	0	0	Ki67+	 10741 19421
10224	0	0	Ki67+	 10742 18744
10225	0	0	Ki67+	 10742 18800
10226	0	0	Ki67+	 10742 18908
10227	0	0	Ki67+	 10743 19030
10228	0	0	Ki67+	 10745 18719
10229	0	0	Ki67+	 10746 18765
10230	0	0	Ki67+	 10749 19147
10231	0	0	Ki67+	 10752 19019
10232	0	0	Ki67+	 10753 18834
10233	0	0	Ki67+	 10753 18939
10234	0	0	Ki67+	 10755 19275
10235	0	0	Ki67+	 10757 18985
10236	0	0	Ki67+	 10759 18805
10237	0	0	Ki67+	 10010 19779
10238	0	0	Ki67+	 10023 20058
10239	0	0	Ki67+	 10042 19673
10240	0	0	Ki67+	 10054 20132
10241	0	0	Ki67+	 10070 20227
10242	0	0	Ki67+	 10086 19778
10243	0	0	Ki67+	 10087 19908
10244	0	0	Ki67+	 10096 19698
10245	0	0	Ki67+	 10100 20217
10246	0	0	Ki67+	 10117 19657
10247	0	0	Ki67+	 10164 19829
10248	0	0	Ki67+	 10209 19547
10249	0	0	Ki67+	 10212 20126
10250	0	0	Ki67+	 10301 19570
10251	0	0	Ki67+	 10314 19512
10252	0	0	Ki67+	 10372 19563
10253	0	0	Ki67+	 10394 20186
10254	0	0	Ki67+	 10438 19895
10255	0	0	Ki67+	 10444 19545
10256	0	0	Ki67+	 10470 20206
10257	0	0	Ki67+	 10506 20052
10258	0	0	Ki67+	 10517 20032
10259	0	0	Ki67+	 10562 19942
10260	0	0	Ki67+	 10589 19827
10261	0	0	Ki67+	 10605 20079
10262	0	0	Ki67+	 10608 19708
10263	0	0	Ki67+	 10628 19866
10264	0	0	Ki67+	 10702 19667
10265	0	0	Ki67+	 9969 20913
10266	0	0	Ki67+	 9991 20827
10267	0	0	Ki67+	 9996 20610
10268	0	0	Ki67+	 10014 20826
10269	0	0	Ki67+	 10038 20971
10270	0	0	Ki67+	 10059 20868
10271	0	0	Ki67+	 10071 20691
10272	0	0	Ki67+	 10111 20811
10273	0	0	Ki67+	 10112 20603
10274	0	0	Ki67+	 10123 20906
10275	0	0	Ki67+	 10133 20370
10276	0	0	Ki67+	 10136 20861
10277	0	0	Ki67+	 10178 20893
10278	0	0	Ki67+	 10206 20435
10279	0	0	Ki67+	 10230 20720
10280	0	0	Ki67+	 10289 20738
10281	0	0	Ki67+	 10296 20415
10282	0	0	Ki67+	 10300 20786
10283	0	0	Ki67+	 10324 20950
10284	0	0	Ki67+	 10377 20292
10285	0	0	Ki67+	 10398 20834
10286	0	0	Ki67+	 10416 20732
10287	0	0	Ki67+	 10416 20747
10288	0	0	Ki67+	 10417 20493
10289	0	0	Ki67+	 10431 20574
10290	0	0	Ki67+	 10438 20727
10291	0	0	Ki67+	 10442 21009
10292	0	0	Ki67+	 10478 20352
10293	0	0	Ki67+	 10485 20806
10294	0	0	Ki67+	 10491 20933
10295	0	0	Ki67+	 10493 20783
10296	0	0	Ki67+	 10495 20830
10297	0	0	Ki67+	 10498 20638
10298	0	0	Ki67+	 10513 20946
10299	0	0	Ki67+	 10516 20559
10300	0	0	Ki67+	 10527 20721
10301	0	0	Ki67+	 10539 20713
10302	0	0	Ki67+	 10550 20739
10303	0	0	Ki67+	 10554 20863
10304	0	0	Ki67+	 10572 20945
10305	0	0	Ki67+	 10591 20929
10306	0	0	Ki67+	 10597 20458
10307	0	0	Ki67+	 10599 20579
10308	0	0	Ki67+	 10599 20657
10309	0	0	Ki67+	 10632 20811
10310	0	0	Ki67+	 10675 20927
10311	0	0	Ki67+	 10698 20790
10312	0	0	Ki67+	 10718 20413
10313	0	0	Ki67+	 10721 21055
10314	0	0	Ki67+	 10729 20716
10315	0	0	Ki67+	 10754 20497
10316	0	0	Ki67+	 10191 21138
10317	0	0	Ki67+	 10223 21197
10318	0	0	Ki67+	 10276 21207
10319	0	0	Ki67+	 10338 21216
10320	0	0	Ki67+	 10389 21187
10321	0	0	Ki67+	 10472 21428
10322	0	0	Ki67+	 10497 21359
10323	0	0	Ki67+	 10533 21270
10324	0	0	Ki67+	 10594 21315
10325	0	0	Ki67+	 10603 21352
10326	0	0	Ki67+	 10673 21496
10327	0	0	Ki67+	 10685 21350
10328	0	0	Ki67+	 10689 21204
10329	0	0	Ki67+	 10739 21535
10330	0	0	Ki67+	 10749 21364
10331	0	0	Ki67+	 10767 21289
10332	0	0	Ki67+	 10779 11551
10333	0	0	Ki67+	 10785 11512
10334	0	0	Ki67+	 10786 11631
10335	0	0	Ki67+	 10796 11857
10336	0	0	Ki67+	 10844 11819
10337	0	0	Ki67+	 10848 11784
10338	0	0	Ki67+	 10855 11745
10339	0	0	Ki67+	 10869 11717
10340	0	0	Ki67+	 10870 11601
10341	0	0	Ki67+	 10874 11826
10342	0	0	Ki67+	 10881 11540
10343	0	0	Ki67+	 10881 11800
10344	0	0	Ki67+	 10894 11763
10345	0	0	Ki67+	 10902 11851
10346	0	0	Ki67+	 10907 11668
10347	0	0	Ki67+	 10914 11828
10348	0	0	Ki67+	 10916 11719
10349	0	0	Ki67+	 10927 11462
10350	0	0	Ki67+	 10929 11860
10351	0	0	Ki67+	 10937 11785
10352	0	0	Ki67+	 10945 11645
10353	0	0	Ki67+	 10952 11776
10354	0	0	Ki67+	 10960 11603
10355	0	0	Ki67+	 10960 11849
10356	0	0	Ki67+	 10969 11782
10357	0	0	Ki67+	 10975 11769
10358	0	0	Ki67+	 10984 11693
10359	0	0	Ki67+	 10988 11650
10360	0	0	Ki67+	 10990 11596
10361	0	0	Ki67+	 10990 11829
10362	0	0	Ki67+	 10995 11753
10363	0	0	Ki67+	 11004 11366
10364	0	0	Ki67+	 11005 11630
10365	0	0	Ki67+	 11018 11799
10366	0	0	Ki67+	 11021 11828
10367	0	0	Ki67+	 11023 11680
10368	0	0	Ki67+	 11044 11591
10369	0	0	Ki67+	 11048 11783
10370	0	0	Ki67+	 11050 11692
10371	0	0	Ki67+	 11062 11760
10372	0	0	Ki67+	 11088 11654
10373	0	0	Ki67+	 11090 11759
10374	0	0	Ki67+	 11094 11352
10375	0	0	Ki67+	 11100 11777
10376	0	0	Ki67+	 11107 11420
10377	0	0	Ki67+	 11110 11629
10378	0	0	Ki67+	 11111 11836
10379	0	0	Ki67+	 11113 11718
10380	0	0	Ki67+	 11114 11862
10381	0	0	Ki67+	 11118 11809
10382	0	0	Ki67+	 11125 11444
10383	0	0	Ki67+	 11134 11381
10384	0	0	Ki67+	 11134 11469
10385	0	0	Ki67+	 11140 11720
10386	0	0	Ki67+	 11141 11306
10387	0	0	Ki67+	 11144 11366
10388	0	0	Ki67+	 11147 11445
10389	0	0	Ki67+	 11153 11530
10390	0	0	Ki67+	 11153 11570
10391	0	0	Ki67+	 11161 11483
10392	0	0	Ki67+	 11167 11400
10393	0	0	Ki67+	 11171 11313
10394	0	0	Ki67+	 11175 11455
10395	0	0	Ki67+	 11176 11810
10396	0	0	Ki67+	 11180 11422
10397	0	0	Ki67+	 11181 11515
10398	0	0	Ki67+	 11181 11785
10399	0	0	Ki67+	 11183 11543
10400	0	0	Ki67+	 11191 11496
10401	0	0	Ki67+	 11192 11392
10402	0	0	Ki67+	 11196 11473
10403	0	0	Ki67+	 11197 11455
10404	0	0	Ki67+	 11199 11415
10405	0	0	Ki67+	 11200 11768
10406	0	0	Ki67+	 11200 11779
10407	0	0	Ki67+	 11201 11694
10408	0	0	Ki67+	 11207 11809
10409	0	0	Ki67+	 11210 11413
10410	0	0	Ki67+	 11211 11286
10411	0	0	Ki67+	 11214 11542
10412	0	0	Ki67+	 11221 11885
10413	0	0	Ki67+	 11223 11512
10414	0	0	Ki67+	 11236 11804
10415	0	0	Ki67+	 11238 11465
10416	0	0	Ki67+	 11245 11785
10417	0	0	Ki67+	 11247 11876
10418	0	0	Ki67+	 11252 11213
10419	0	0	Ki67+	 11262 11389
10420	0	0	Ki67+	 11269 11312
10421	0	0	Ki67+	 11273 11269
10422	0	0	Ki67+	 11277 11558
10423	0	0	Ki67+	 11279 11503
10424	0	0	Ki67+	 11298 11310
10425	0	0	Ki67+	 11308 11404
10426	0	0	Ki67+	 11317 11374
10427	0	0	Ki67+	 11317 11436
10428	0	0	Ki67+	 11322 11322
10429	0	0	Ki67+	 11334 11220
10430	0	0	Ki67+	 11335 11337
10431	0	0	Ki67+	 11338 11302
10432	0	0	Ki67+	 11340 11369
10433	0	0	Ki67+	 11344 11191
10434	0	0	Ki67+	 11352 11879
10435	0	0	Ki67+	 11356 11421
10436	0	0	Ki67+	 11362 11790
10437	0	0	Ki67+	 11364 11857
10438	0	0	Ki67+	 11365 11211
10439	0	0	Ki67+	 11367 11834
10440	0	0	Ki67+	 11386 11649
10441	0	0	Ki67+	 11388 11307
10442	0	0	Ki67+	 11399 11818
10443	0	0	Ki67+	 11407 11463
10444	0	0	Ki67+	 11409 11334
10445	0	0	Ki67+	 11427 11276
10446	0	0	Ki67+	 11475 11804
10447	0	0	Ki67+	 11477 11623
10448	0	0	Ki67+	 11492 11131
10449	0	0	Ki67+	 11502 11742
10450	0	0	Ki67+	 11505 11803
10451	0	0	Ki67+	 11512 11725
10452	0	0	Ki67+	 11536 11559
10453	0	0	Ki67+	 11546 11648
10454	0	0	Ki67+	 11546 11862
10455	0	0	Ki67+	 10780 12137
10456	0	0	Ki67+	 10783 11926
10457	0	0	Ki67+	 10785 12081
10458	0	0	Ki67+	 10785 12094
10459	0	0	Ki67+	 10801 12584
10460	0	0	Ki67+	 10816 12044
10461	0	0	Ki67+	 10821 12680
10462	0	0	Ki67+	 10822 12249
10463	0	0	Ki67+	 10822 12272
10464	0	0	Ki67+	 10823 12577
10465	0	0	Ki67+	 10844 12037
10466	0	0	Ki67+	 10844 12637
10467	0	0	Ki67+	 10847 11969
10468	0	0	Ki67+	 10850 11939
10469	0	0	Ki67+	 10860 12653
10470	0	0	Ki67+	 10862 11896
10471	0	0	Ki67+	 10867 12161
10472	0	0	Ki67+	 10884 11941
10473	0	0	Ki67+	 10894 12205
10474	0	0	Ki67+	 10900 12301
10475	0	0	Ki67+	 10904 12169
10476	0	0	Ki67+	 10906 12450
10477	0	0	Ki67+	 10907 12250
10478	0	0	Ki67+	 10913 12611
10479	0	0	Ki67+	 10914 12164
10480	0	0	Ki67+	 10918 11907
10481	0	0	Ki67+	 10918 12195
10482	0	0	Ki67+	 10919 11972
10483	0	0	Ki67+	 10923 12408
10484	0	0	Ki67+	 10930 12138
10485	0	0	Ki67+	 10935 12277
10486	0	0	Ki67+	 10941 11925
10487	0	0	Ki67+	 10947 12143
10488	0	0	Ki67+	 10948 12159
10489	0	0	Ki67+	 10950 12686
10490	0	0	Ki67+	 10977 12209
10491	0	0	Ki67+	 10979 12259
10492	0	0	Ki67+	 10982 12599
10493	0	0	Ki67+	 10983 12297
10494	0	0	Ki67+	 10987 12135
10495	0	0	Ki67+	 11018 12177
10496	0	0	Ki67+	 11019 12548
10497	0	0	Ki67+	 11020 11897
10498	0	0	Ki67+	 11021 12248
10499	0	0	Ki67+	 11028 12526
10500	0	0	Ki67+	 11030 12074
10501	0	0	Ki67+	 11039 12169
10502	0	0	Ki67+	 11048 12211
10503	0	0	Ki67+	 11048 12552
10504	0	0	Ki67+	 11052 12066
10505	0	0	Ki67+	 11058 12141
10506	0	0	Ki67+	 11068 11996
10507	0	0	Ki67+	 11068 12160
10508	0	0	Ki67+	 11073 12213
10509	0	0	Ki67+	 11075 11964
10510	0	0	Ki67+	 11076 12101
10511	0	0	Ki67+	 11084 12645
10512	0	0	Ki67+	 11086 12197
10513	0	0	Ki67+	 11086 12257
10514	0	0	Ki67+	 11087 12159
10515	0	0	Ki67+	 11096 12529
10516	0	0	Ki67+	 11097 12115
10517	0	0	Ki67+	 11101 12206
10518	0	0	Ki67+	 11110 12629
10519	0	0	Ki67+	 11117 12037
10520	0	0	Ki67+	 11118 12420
10521	0	0	Ki67+	 11120 12070
10522	0	0	Ki67+	 11128 12631
10523	0	0	Ki67+	 11130 11945
10524	0	0	Ki67+	 11131 11976
10525	0	0	Ki67+	 11147 11998
10526	0	0	Ki67+	 11148 12572
10527	0	0	Ki67+	 11151 12613
10528	0	0	Ki67+	 11152 12091
10529	0	0	Ki67+	 11155 12361
10530	0	0	Ki67+	 11157 12030
10531	0	0	Ki67+	 11158 11955
10532	0	0	Ki67+	 11164 12008
10533	0	0	Ki67+	 11179 11943
10534	0	0	Ki67+	 11180 12488
10535	0	0	Ki67+	 11189 11990
10536	0	0	Ki67+	 11190 12544
10537	0	0	Ki67+	 11198 11908
10538	0	0	Ki67+	 11201 12662
10539	0	0	Ki67+	 11205 12516
10540	0	0	Ki67+	 11206 12625
10541	0	0	Ki67+	 11218 12192
10542	0	0	Ki67+	 11218 12508
10543	0	0	Ki67+	 11219 12104
10544	0	0	Ki67+	 11219 12123
10545	0	0	Ki67+	 11234 12499
10546	0	0	Ki67+	 11236 11939
10547	0	0	Ki67+	 11245 11987
10548	0	0	Ki67+	 11252 12605
10549	0	0	Ki67+	 11259 12208
10550	0	0	Ki67+	 11266 12008
10551	0	0	Ki67+	 11266 12634
10552	0	0	Ki67+	 11268 12152
10553	0	0	Ki67+	 11278 11913
10554	0	0	Ki67+	 11279 11953
10555	0	0	Ki67+	 11293 12112
10556	0	0	Ki67+	 11304 12559
10557	0	0	Ki67+	 11306 12212
10558	0	0	Ki67+	 11307 11986
10559	0	0	Ki67+	 11314 12599
10560	0	0	Ki67+	 11319 12576
10561	0	0	Ki67+	 11322 12017
10562	0	0	Ki67+	 11327 11913
10563	0	0	Ki67+	 11336 12513
10564	0	0	Ki67+	 11361 12578
10565	0	0	Ki67+	 11363 12644
10566	0	0	Ki67+	 11365 12663
10567	0	0	Ki67+	 11378 12613
10568	0	0	Ki67+	 11429 12589
10569	0	0	Ki67+	 11436 12679
10570	0	0	Ki67+	 11447 11906
10571	0	0	Ki67+	 11484 12660
10572	0	0	Ki67+	 11485 12568
10573	0	0	Ki67+	 11489 12526
10574	0	0	Ki67+	 11496 12249
10575	0	0	Ki67+	 11508 11899
10576	0	0	Ki67+	 11516 11927
10577	0	0	Ki67+	 11518 11894
10578	0	0	Ki67+	 11540 11975
10579	0	0	Ki67+	 11541 12672
10580	0	0	Ki67+	 11546 11999
10581	0	0	Ki67+	 10773 13273
10582	0	0	Ki67+	 10779 13374
10583	0	0	Ki67+	 10781 12945
10584	0	0	Ki67+	 10781 13109
10585	0	0	Ki67+	 10781 13225
10586	0	0	Ki67+	 10782 12969
10587	0	0	Ki67+	 10786 13279
10588	0	0	Ki67+	 10796 12936
10589	0	0	Ki67+	 10804 13122
10590	0	0	Ki67+	 10806 12857
10591	0	0	Ki67+	 10806 13204
10592	0	0	Ki67+	 10807 12706
10593	0	0	Ki67+	 10809 13288
10594	0	0	Ki67+	 10812 12733
10595	0	0	Ki67+	 10817 12947
10596	0	0	Ki67+	 10819 13315
10597	0	0	Ki67+	 10832 13111
10598	0	0	Ki67+	 10839 13370
10599	0	0	Ki67+	 10843 13451
10600	0	0	Ki67+	 10845 12900
10601	0	0	Ki67+	 10846 13106
10602	0	0	Ki67+	 10852 12969
10603	0	0	Ki67+	 10857 13214
10604	0	0	Ki67+	 10870 13268
10605	0	0	Ki67+	 10874 12698
10606	0	0	Ki67+	 10876 13060
10607	0	0	Ki67+	 10876 13214
10608	0	0	Ki67+	 10886 13127
10609	0	0	Ki67+	 10886 13305
10610	0	0	Ki67+	 10893 12967
10611	0	0	Ki67+	 10897 13148
10612	0	0	Ki67+	 10899 13271
10613	0	0	Ki67+	 10901 12887
10614	0	0	Ki67+	 10901 13233
10615	0	0	Ki67+	 10901 13369
10616	0	0	Ki67+	 10902 12695
10617	0	0	Ki67+	 10907 13287
10618	0	0	Ki67+	 10907 13299
10619	0	0	Ki67+	 10912 13120
10620	0	0	Ki67+	 10913 12915
10621	0	0	Ki67+	 10914 13028
10622	0	0	Ki67+	 10916 13321
10623	0	0	Ki67+	 10919 13209
10624	0	0	Ki67+	 10919 13250
10625	0	0	Ki67+	 10921 13060
10626	0	0	Ki67+	 10930 13177
10627	0	0	Ki67+	 10933 13386
10628	0	0	Ki67+	 10934 13109
10629	0	0	Ki67+	 10935 13294
10630	0	0	Ki67+	 10936 13002
10631	0	0	Ki67+	 10940 12934
10632	0	0	Ki67+	 10940 13146
10633	0	0	Ki67+	 10943 12967
10634	0	0	Ki67+	 10944 13217
10635	0	0	Ki67+	 10946 13264
10636	0	0	Ki67+	 10948 13171
10637	0	0	Ki67+	 10952 12827
10638	0	0	Ki67+	 10956 12941
10639	0	0	Ki67+	 10957 13079
10640	0	0	Ki67+	 10958 13234
10641	0	0	Ki67+	 10960 12994
10642	0	0	Ki67+	 10961 13440
10643	0	0	Ki67+	 10968 13198
10644	0	0	Ki67+	 10969 13151
10645	0	0	Ki67+	 10970 13288
10646	0	0	Ki67+	 10976 12898
10647	0	0	Ki67+	 10977 13112
10648	0	0	Ki67+	 10980 13354
10649	0	0	Ki67+	 10982 12961
10650	0	0	Ki67+	 10983 13134
10651	0	0	Ki67+	 10986 13236
10652	0	0	Ki67+	 10987 13328
10653	0	0	Ki67+	 10994 13177
10654	0	0	Ki67+	 11001 12709
10655	0	0	Ki67+	 11002 13279
10656	0	0	Ki67+	 11003 12725
10657	0	0	Ki67+	 11005 13347
10658	0	0	Ki67+	 11006 13377
10659	0	0	Ki67+	 11007 13075
10660	0	0	Ki67+	 11007 13219
10661	0	0	Ki67+	 11009 12996
10662	0	0	Ki67+	 11010 13411
10663	0	0	Ki67+	 11011 12963
10664	0	0	Ki67+	 11012 13454
10665	0	0	Ki67+	 11020 13030
10666	0	0	Ki67+	 11024 13056
10667	0	0	Ki67+	 11024 13442
10668	0	0	Ki67+	 11025 13097
10669	0	0	Ki67+	 11025 13236
10670	0	0	Ki67+	 11029 12983
10671	0	0	Ki67+	 11035 13085
10672	0	0	Ki67+	 11040 13406
10673	0	0	Ki67+	 11042 13162
10674	0	0	Ki67+	 11044 12999
10675	0	0	Ki67+	 11053 13442
10676	0	0	Ki67+	 11055 12953
10677	0	0	Ki67+	 11058 13093
10678	0	0	Ki67+	 11059 13183
10679	0	0	Ki67+	 11067 13033
10680	0	0	Ki67+	 11071 13119
10681	0	0	Ki67+	 11072 13005
10682	0	0	Ki67+	 11072 13303
10683	0	0	Ki67+	 11075 12776
10684	0	0	Ki67+	 11078 13144
10685	0	0	Ki67+	 11079 13387
10686	0	0	Ki67+	 11086 13486
10687	0	0	Ki67+	 11088 13185
10688	0	0	Ki67+	 11089 12854
10689	0	0	Ki67+	 11091 12807
10690	0	0	Ki67+	 11096 12864
10691	0	0	Ki67+	 11100 13194
10692	0	0	Ki67+	 11103 13225
10693	0	0	Ki67+	 11104 12835
10694	0	0	Ki67+	 11118 13260
10695	0	0	Ki67+	 11118 13404
10696	0	0	Ki67+	 11121 13337
10697	0	0	Ki67+	 11124 12816
10698	0	0	Ki67+	 11124 13437
10699	0	0	Ki67+	 11126 12871
10700	0	0	Ki67+	 11131 13165
10701	0	0	Ki67+	 11137 12783
10702	0	0	Ki67+	 11138 12729
10703	0	0	Ki67+	 11139 13234
10704	0	0	Ki67+	 11146 12850
10705	0	0	Ki67+	 11151 13163
10706	0	0	Ki67+	 11151 13179
10707	0	0	Ki67+	 11153 12756
10708	0	0	Ki67+	 11159 12820
10709	0	0	Ki67+	 11161 13367
10710	0	0	Ki67+	 11177 12886
10711	0	0	Ki67+	 11178 12806
10712	0	0	Ki67+	 11178 12852
10713	0	0	Ki67+	 11180 13381
10714	0	0	Ki67+	 11182 12745
10715	0	0	Ki67+	 11184 13169
10716	0	0	Ki67+	 11190 12718
10717	0	0	Ki67+	 11197 12855
10718	0	0	Ki67+	 11206 12799
10719	0	0	Ki67+	 11211 13460
10720	0	0	Ki67+	 11212 12855
10721	0	0	Ki67+	 11218 13278
10722	0	0	Ki67+	 11223 12730
10723	0	0	Ki67+	 11228 13221
10724	0	0	Ki67+	 11230 12796
10725	0	0	Ki67+	 11231 12831
10726	0	0	Ki67+	 11236 12741
10727	0	0	Ki67+	 11240 12765
10728	0	0	Ki67+	 11242 13446
10729	0	0	Ki67+	 11246 13245
10730	0	0	Ki67+	 11255 13255
10731	0	0	Ki67+	 11260 13367
10732	0	0	Ki67+	 11261 13320
10733	0	0	Ki67+	 11265 13113
10734	0	0	Ki67+	 11271 12784
10735	0	0	Ki67+	 11273 13167
10736	0	0	Ki67+	 11289 13114
10737	0	0	Ki67+	 11295 13150
10738	0	0	Ki67+	 11296 13346
10739	0	0	Ki67+	 11297 13260
10740	0	0	Ki67+	 11298 12961
10741	0	0	Ki67+	 11300 13183
10742	0	0	Ki67+	 11304 12988
10743	0	0	Ki67+	 11304 13102
10744	0	0	Ki67+	 11304 13199
10745	0	0	Ki67+	 11313 13160
10746	0	0	Ki67+	 11314 13184
10747	0	0	Ki67+	 11315 12941
10748	0	0	Ki67+	 11319 13130
10749	0	0	Ki67+	 11320 12744
10750	0	0	Ki67+	 11320 13031
10751	0	0	Ki67+	 11321 12704
10752	0	0	Ki67+	 11327 12978
10753	0	0	Ki67+	 11329 13008
10754	0	0	Ki67+	 11333 12730
10755	0	0	Ki67+	 11335 12820
10756	0	0	Ki67+	 11335 13459
10757	0	0	Ki67+	 11337 12791
10758	0	0	Ki67+	 11339 12853
10759	0	0	Ki67+	 11339 13054
10760	0	0	Ki67+	 11340 13201
10761	0	0	Ki67+	 11342 12898
10762	0	0	Ki67+	 11342 12955
10763	0	0	Ki67+	 11342 13010
10764	0	0	Ki67+	 11344 12978
10765	0	0	Ki67+	 11344 13098
10766	0	0	Ki67+	 11345 13027
10767	0	0	Ki67+	 11350 13057
10768	0	0	Ki67+	 11350 13460
10769	0	0	Ki67+	 11351 12747
10770	0	0	Ki67+	 11351 13273
10771	0	0	Ki67+	 11354 12702
10772	0	0	Ki67+	 11354 12810
10773	0	0	Ki67+	 11360 13322
10774	0	0	Ki67+	 11361 13094
10775	0	0	Ki67+	 11361 13219
10776	0	0	Ki67+	 11366 12820
10777	0	0	Ki67+	 11367 12968
10778	0	0	Ki67+	 11367 12982
10779	0	0	Ki67+	 11376 13070
10780	0	0	Ki67+	 11377 13287
10781	0	0	Ki67+	 11378 12917
10782	0	0	Ki67+	 11380 12703
10783	0	0	Ki67+	 11390 12787
10784	0	0	Ki67+	 11390 12855
10785	0	0	Ki67+	 11391 12812
10786	0	0	Ki67+	 11393 13323
10787	0	0	Ki67+	 11398 13134
10788	0	0	Ki67+	 11402 13237
10789	0	0	Ki67+	 11404 12889
10790	0	0	Ki67+	 11406 13480
10791	0	0	Ki67+	 11412 12792
10792	0	0	Ki67+	 11414 13298
10793	0	0	Ki67+	 11421 12855
10794	0	0	Ki67+	 11424 13357
10795	0	0	Ki67+	 11426 13091
10796	0	0	Ki67+	 11428 13325
10797	0	0	Ki67+	 11429 13426
10798	0	0	Ki67+	 11440 13053
10799	0	0	Ki67+	 11448 13410
10800	0	0	Ki67+	 11448 13444
10801	0	0	Ki67+	 11459 12956
10802	0	0	Ki67+	 11462 13060
10803	0	0	Ki67+	 11462 13429
10804	0	0	Ki67+	 11471 13174
10805	0	0	Ki67+	 11471 13211
10806	0	0	Ki67+	 11472 12982
10807	0	0	Ki67+	 11481 13285
10808	0	0	Ki67+	 11487 13224
10809	0	0	Ki67+	 11487 13366
10810	0	0	Ki67+	 11489 13100
10811	0	0	Ki67+	 11489 13237
10812	0	0	Ki67+	 11492 12855
10813	0	0	Ki67+	 11492 12914
10814	0	0	Ki67+	 11494 12691
10815	0	0	Ki67+	 11495 12806
10816	0	0	Ki67+	 11525 12701
10817	0	0	Ki67+	 11539 13042
10818	0	0	Ki67+	 11539 13061
10819	0	0	Ki67+	 11547 13213
10820	0	0	Ki67+	 11548 13086
10821	0	0	Ki67+	 11554 13288
10822	0	0	Ki67+	 11562 13071
10823	0	0	Ki67+	 11562 13462
10824	0	0	Ki67+	 10769 14222
10825	0	0	Ki67+	 10770 13713
10826	0	0	Ki67+	 10774 13677
10827	0	0	Ki67+	 10774 14145
10828	0	0	Ki67+	 10779 14256
10829	0	0	Ki67+	 10781 13654
10830	0	0	Ki67+	 10787 13515
10831	0	0	Ki67+	 10788 13983
10832	0	0	Ki67+	 10788 14209
10833	0	0	Ki67+	 10796 14168
10834	0	0	Ki67+	 10799 14220
10835	0	0	Ki67+	 10802 13823
10836	0	0	Ki67+	 10805 14120
10837	0	0	Ki67+	 10809 13799
10838	0	0	Ki67+	 10810 14268
10839	0	0	Ki67+	 10813 13504
10840	0	0	Ki67+	 10814 13665
10841	0	0	Ki67+	 10819 14136
10842	0	0	Ki67+	 10834 14283
10843	0	0	Ki67+	 10848 14174
10844	0	0	Ki67+	 10859 14133
10845	0	0	Ki67+	 10860 13766
10846	0	0	Ki67+	 10863 14145
10847	0	0	Ki67+	 10864 14101
10848	0	0	Ki67+	 10869 14063
10849	0	0	Ki67+	 10869 14251
10850	0	0	Ki67+	 10871 14229
10851	0	0	Ki67+	 10874 14176
10852	0	0	Ki67+	 10880 13738
10853	0	0	Ki67+	 10882 14077
10854	0	0	Ki67+	 10882 14271
10855	0	0	Ki67+	 10889 14127
10856	0	0	Ki67+	 10890 14113
10857	0	0	Ki67+	 10895 14172
10858	0	0	Ki67+	 10896 14012
10859	0	0	Ki67+	 10898 14139
10860	0	0	Ki67+	 10900 14255
10861	0	0	Ki67+	 10905 14220
10862	0	0	Ki67+	 10908 13844
10863	0	0	Ki67+	 10909 14099
10864	0	0	Ki67+	 10911 14069
10865	0	0	Ki67+	 10912 14179
10866	0	0	Ki67+	 10914 13740
10867	0	0	Ki67+	 10918 14263
10868	0	0	Ki67+	 10920 14128
10869	0	0	Ki67+	 10921 13788
10870	0	0	Ki67+	 10921 14143
10871	0	0	Ki67+	 10922 13981
10872	0	0	Ki67+	 10927 13915
10873	0	0	Ki67+	 10934 14229
10874	0	0	Ki67+	 10940 14073
10875	0	0	Ki67+	 10944 14202
10876	0	0	Ki67+	 10951 14258
10877	0	0	Ki67+	 10952 13627
10878	0	0	Ki67+	 10959 13543
10879	0	0	Ki67+	 10959 14124
10880	0	0	Ki67+	 10961 14162
10881	0	0	Ki67+	 10963 14055
10882	0	0	Ki67+	 10971 14013
10883	0	0	Ki67+	 10975 13693
10884	0	0	Ki67+	 10977 14197
10885	0	0	Ki67+	 10981 14084
10886	0	0	Ki67+	 10985 13993
10887	0	0	Ki67+	 10987 13944
10888	0	0	Ki67+	 10995 14166
10889	0	0	Ki67+	 10996 14091
10890	0	0	Ki67+	 10997 13609
10891	0	0	Ki67+	 10997 14217
10892	0	0	Ki67+	 11007 14064
10893	0	0	Ki67+	 11011 14277
10894	0	0	Ki67+	 11015 14087
10895	0	0	Ki67+	 11025 14223
10896	0	0	Ki67+	 11029 14179
10897	0	0	Ki67+	 11030 14279
10898	0	0	Ki67+	 11031 14247
10899	0	0	Ki67+	 11038 13616
10900	0	0	Ki67+	 11045 13694
10901	0	0	Ki67+	 11045 14152
10902	0	0	Ki67+	 11051 14200
10903	0	0	Ki67+	 11052 14106
10904	0	0	Ki67+	 11054 13671
10905	0	0	Ki67+	 11055 14045
10906	0	0	Ki67+	 11064 13642
10907	0	0	Ki67+	 11065 13598
10908	0	0	Ki67+	 11068 14161
10909	0	0	Ki67+	 11071 14093
10910	0	0	Ki67+	 11072 14240
10911	0	0	Ki67+	 11073 14274
10912	0	0	Ki67+	 11074 14007
10913	0	0	Ki67+	 11075 14134
10914	0	0	Ki67+	 11075 14190
10915	0	0	Ki67+	 11076 13661
10916	0	0	Ki67+	 11082 14261
10917	0	0	Ki67+	 11083 14119
10918	0	0	Ki67+	 11086 14077
10919	0	0	Ki67+	 11086 14218
10920	0	0	Ki67+	 11087 14041
10921	0	0	Ki67+	 11102 14180
10922	0	0	Ki67+	 11103 14244
10923	0	0	Ki67+	 11108 14277
10924	0	0	Ki67+	 11110 14141
10925	0	0	Ki67+	 11111 13594
10926	0	0	Ki67+	 11111 14010
10927	0	0	Ki67+	 11111 14093
10928	0	0	Ki67+	 11116 14170
10929	0	0	Ki67+	 11120 13521
10930	0	0	Ki67+	 11120 13565
10931	0	0	Ki67+	 11120 14074
10932	0	0	Ki67+	 11124 14014
10933	0	0	Ki67+	 11126 13547
10934	0	0	Ki67+	 11131 14046
10935	0	0	Ki67+	 11134 14067
10936	0	0	Ki67+	 11141 13739
10937	0	0	Ki67+	 11148 13525
10938	0	0	Ki67+	 11151 14076
10939	0	0	Ki67+	 11152 13694
10940	0	0	Ki67+	 11155 14151
10941	0	0	Ki67+	 11163 14217
10942	0	0	Ki67+	 11165 14095
10943	0	0	Ki67+	 11167 14286
10944	0	0	Ki67+	 11168 14132
10945	0	0	Ki67+	 11172 13552
10946	0	0	Ki67+	 11173 13878
10947	0	0	Ki67+	 11173 14073
10948	0	0	Ki67+	 11174 14193
10949	0	0	Ki67+	 11176 14252
10950	0	0	Ki67+	 11178 14009
10951	0	0	Ki67+	 11180 13975
10952	0	0	Ki67+	 11184 13935
10953	0	0	Ki67+	 11185 14037
10954	0	0	Ki67+	 11191 13856
10955	0	0	Ki67+	 11195 14111
10956	0	0	Ki67+	 11202 14146
10957	0	0	Ki67+	 11205 13900
10958	0	0	Ki67+	 11206 13993
10959	0	0	Ki67+	 11217 13943
10960	0	0	Ki67+	 11220 13824
10961	0	0	Ki67+	 11223 13914
10962	0	0	Ki67+	 11229 14040
10963	0	0	Ki67+	 11230 14028
10964	0	0	Ki67+	 11234 14138
10965	0	0	Ki67+	 11237 13605
10966	0	0	Ki67+	 11238 14176
10967	0	0	Ki67+	 11246 13957
10968	0	0	Ki67+	 11251 13817
10969	0	0	Ki67+	 11251 13921
10970	0	0	Ki67+	 11254 13557
10971	0	0	Ki67+	 11257 14152
10972	0	0	Ki67+	 11261 13899
10973	0	0	Ki67+	 11267 14098
10974	0	0	Ki67+	 11268 13503
10975	0	0	Ki67+	 11268 14031
10976	0	0	Ki67+	 11278 14224
10977	0	0	Ki67+	 11281 14057
10978	0	0	Ki67+	 11284 13880
10979	0	0	Ki67+	 11284 14251
10980	0	0	Ki67+	 11288 13817
10981	0	0	Ki67+	 11290 13959
10982	0	0	Ki67+	 11292 14053
10983	0	0	Ki67+	 11298 14208
10984	0	0	Ki67+	 11302 14154
10985	0	0	Ki67+	 11305 13994
10986	0	0	Ki67+	 11307 14027
10987	0	0	Ki67+	 11316 13805
10988	0	0	Ki67+	 11316 13917
10989	0	0	Ki67+	 11323 14257
10990	0	0	Ki67+	 11327 14103
10991	0	0	Ki67+	 11329 13493
10992	0	0	Ki67+	 11329 14120
10993	0	0	Ki67+	 11331 14057
10994	0	0	Ki67+	 11341 13497
10995	0	0	Ki67+	 11344 13587
10996	0	0	Ki67+	 11344 13913
10997	0	0	Ki67+	 11345 14081
10998	0	0	Ki67+	 11346 14094
10999	0	0	Ki67+	 11364 13886
11000	0	0	Ki67+	 11364 14166
11001	0	0	Ki67+	 11371 13959
11002	0	0	Ki67+	 11374 13970
11003	0	0	Ki67+	 11375 14204
11004	0	0	Ki67+	 11379 14025
11005	0	0	Ki67+	 11381 13801
11006	0	0	Ki67+	 11381 14139
11007	0	0	Ki67+	 11385 13833
11008	0	0	Ki67+	 11387 13783
11009	0	0	Ki67+	 11392 14024
11010	0	0	Ki67+	 11393 14110
11011	0	0	Ki67+	 11398 13993
11012	0	0	Ki67+	 11399 14046
11013	0	0	Ki67+	 11403 13779
11014	0	0	Ki67+	 11408 14004
11015	0	0	Ki67+	 11411 14272
11016	0	0	Ki67+	 11412 13928
11017	0	0	Ki67+	 11415 14204
11018	0	0	Ki67+	 11427 14157
11019	0	0	Ki67+	 11430 13512
11020	0	0	Ki67+	 11430 13888
11021	0	0	Ki67+	 11430 14126
11022	0	0	Ki67+	 11432 13790
11023	0	0	Ki67+	 11433 13931
11024	0	0	Ki67+	 11434 13971
11025	0	0	Ki67+	 11435 13708
11026	0	0	Ki67+	 11437 13911
11027	0	0	Ki67+	 11441 13637
11028	0	0	Ki67+	 11441 14248
11029	0	0	Ki67+	 11447 14273
11030	0	0	Ki67+	 11452 13720
11031	0	0	Ki67+	 11452 14010
11032	0	0	Ki67+	 11452 14221
11033	0	0	Ki67+	 11455 14201
11034	0	0	Ki67+	 11456 13955
11035	0	0	Ki67+	 11456 14034
11036	0	0	Ki67+	 11463 14092
11037	0	0	Ki67+	 11465 14221
11038	0	0	Ki67+	 11466 14244
11039	0	0	Ki67+	 11469 14191
11040	0	0	Ki67+	 11470 14132
11041	0	0	Ki67+	 11474 14166
11042	0	0	Ki67+	 11474 14274
11043	0	0	Ki67+	 11477 14095
11044	0	0	Ki67+	 11483 13668
11045	0	0	Ki67+	 11483 14013
11046	0	0	Ki67+	 11484 13641
11047	0	0	Ki67+	 11484 13737
11048	0	0	Ki67+	 11484 14255
11049	0	0	Ki67+	 11489 14057
11050	0	0	Ki67+	 11490 14118
11051	0	0	Ki67+	 11491 14210
11052	0	0	Ki67+	 11494 13648
11053	0	0	Ki67+	 11494 13673
11054	0	0	Ki67+	 11496 13626
11055	0	0	Ki67+	 11502 14029
11056	0	0	Ki67+	 11505 13558
11057	0	0	Ki67+	 11514 14039
11058	0	0	Ki67+	 11514 14133
11059	0	0	Ki67+	 11515 13829
11060	0	0	Ki67+	 11517 13725
11061	0	0	Ki67+	 11517 13806
11062	0	0	Ki67+	 11518 13794
11063	0	0	Ki67+	 11519 13974
11064	0	0	Ki67+	 11528 14197
11065	0	0	Ki67+	 11532 13912
11066	0	0	Ki67+	 11532 13953
11067	0	0	Ki67+	 11532 14257
11068	0	0	Ki67+	 11540 13866
11069	0	0	Ki67+	 11542 14044
11070	0	0	Ki67+	 11542 14124
11071	0	0	Ki67+	 11543 13636
11072	0	0	Ki67+	 11544 14030
11073	0	0	Ki67+	 11544 14209
11074	0	0	Ki67+	 11545 13847
11075	0	0	Ki67+	 11545 14171
11076	0	0	Ki67+	 11548 13809
11077	0	0	Ki67+	 11548 13923
11078	0	0	Ki67+	 11551 14262
11079	0	0	Ki67+	 11554 14193
11080	0	0	Ki67+	 11558 14111
11081	0	0	Ki67+	 11559 13900
11082	0	0	Ki67+	 11562 13726
11083	0	0	Ki67+	 11567 14145
11084	0	0	Ki67+	 10769 14889
11085	0	0	Ki67+	 10775 14291
11086	0	0	Ki67+	 10775 14386
11087	0	0	Ki67+	 10783 14648
11088	0	0	Ki67+	 10787 14529
11089	0	0	Ki67+	 10794 14675
11090	0	0	Ki67+	 10795 14335
11091	0	0	Ki67+	 10795 14487
11092	0	0	Ki67+	 10800 14369
11093	0	0	Ki67+	 10801 14429
11094	0	0	Ki67+	 10805 14946
11095	0	0	Ki67+	 10811 14347
11096	0	0	Ki67+	 10811 14645
11097	0	0	Ki67+	 10821 14396
11098	0	0	Ki67+	 10826 15045
11099	0	0	Ki67+	 10839 14312
11100	0	0	Ki67+	 10840 14396
11101	0	0	Ki67+	 10849 14679
11102	0	0	Ki67+	 10850 15085
11103	0	0	Ki67+	 10853 14834
11104	0	0	Ki67+	 10856 14928
11105	0	0	Ki67+	 10859 14433
11106	0	0	Ki67+	 10859 15012
11107	0	0	Ki67+	 10862 14306
11108	0	0	Ki67+	 10865 14849
11109	0	0	Ki67+	 10871 14456
11110	0	0	Ki67+	 10871 14903
11111	0	0	Ki67+	 10888 14953
11112	0	0	Ki67+	 10891 14328
11113	0	0	Ki67+	 10894 15009
11114	0	0	Ki67+	 10895 14783
11115	0	0	Ki67+	 10899 14692
11116	0	0	Ki67+	 10902 14925
11117	0	0	Ki67+	 10905 14838
11118	0	0	Ki67+	 10907 14684
11119	0	0	Ki67+	 10912 14332
11120	0	0	Ki67+	 10917 14395
11121	0	0	Ki67+	 10918 14364
11122	0	0	Ki67+	 10918 14948
11123	0	0	Ki67+	 10920 14862
11124	0	0	Ki67+	 10924 14295
11125	0	0	Ki67+	 10924 14747
11126	0	0	Ki67+	 10928 14309
11127	0	0	Ki67+	 10937 14807
11128	0	0	Ki67+	 10939 15056
11129	0	0	Ki67+	 10941 14873
11130	0	0	Ki67+	 10941 14929
11131	0	0	Ki67+	 10942 14890
11132	0	0	Ki67+	 10944 14657
11133	0	0	Ki67+	 10948 14345
11134	0	0	Ki67+	 10949 14309
11135	0	0	Ki67+	 10954 14795
11136	0	0	Ki67+	 10958 14832
11137	0	0	Ki67+	 10963 14964
11138	0	0	Ki67+	 10965 14712
11139	0	0	Ki67+	 10969 14326
11140	0	0	Ki67+	 10973 14878
11141	0	0	Ki67+	 10975 14386
11142	0	0	Ki67+	 10977 14733
11143	0	0	Ki67+	 10984 14796
11144	0	0	Ki67+	 10991 15070
11145	0	0	Ki67+	 11008 15038
11146	0	0	Ki67+	 11009 14996
11147	0	0	Ki67+	 11010 14321
11148	0	0	Ki67+	 11011 14733
11149	0	0	Ki67+	 11011 15061
11150	0	0	Ki67+	 11016 14300
11151	0	0	Ki67+	 11016 14625
11152	0	0	Ki67+	 11018 14359
11153	0	0	Ki67+	 11020 14879
11154	0	0	Ki67+	 11022 14970
11155	0	0	Ki67+	 11023 14693
11156	0	0	Ki67+	 11023 14910
11157	0	0	Ki67+	 11024 14997
11158	0	0	Ki67+	 11028 14838
11159	0	0	Ki67+	 11037 14745
11160	0	0	Ki67+	 11040 14767
11161	0	0	Ki67+	 11043 14860
11162	0	0	Ki67+	 11044 15060
11163	0	0	Ki67+	 11049 14899
11164	0	0	Ki67+	 11050 14929
11165	0	0	Ki67+	 11052 14979
11166	0	0	Ki67+	 11054 14363
11167	0	0	Ki67+	 11055 14852
11168	0	0	Ki67+	 11057 14348
11169	0	0	Ki67+	 11061 14316
11170	0	0	Ki67+	 11062 14776
11171	0	0	Ki67+	 11062 15010
11172	0	0	Ki67+	 11070 14858
11173	0	0	Ki67+	 11074 15050
11174	0	0	Ki67+	 11086 14368
11175	0	0	Ki67+	 11087 14756
11176	0	0	Ki67+	 11088 14658
11177	0	0	Ki67+	 11088 14684
11178	0	0	Ki67+	 11090 14312
11179	0	0	Ki67+	 11092 15029
11180	0	0	Ki67+	 11096 14558
11181	0	0	Ki67+	 11098 14831
11182	0	0	Ki67+	 11102 14878
11183	0	0	Ki67+	 11104 14788
11184	0	0	Ki67+	 11114 14858
11185	0	0	Ki67+	 11130 14604
11186	0	0	Ki67+	 11131 14592
11187	0	0	Ki67+	 11131 14916
11188	0	0	Ki67+	 11133 14307
11189	0	0	Ki67+	 11135 14831
11190	0	0	Ki67+	 11136 14559
11191	0	0	Ki67+	 11147 14603
11192	0	0	Ki67+	 11147 14917
11193	0	0	Ki67+	 11151 14623
11194	0	0	Ki67+	 11156 14749
11195	0	0	Ki67+	 11168 14574
11196	0	0	Ki67+	 11172 14782
11197	0	0	Ki67+	 11175 14314
11198	0	0	Ki67+	 11180 14836
11199	0	0	Ki67+	 11192 15019
11200	0	0	Ki67+	 11193 14949
11201	0	0	Ki67+	 11198 14309
11202	0	0	Ki67+	 11198 15037
11203	0	0	Ki67+	 11199 14506
11204	0	0	Ki67+	 11202 14490
11205	0	0	Ki67+	 11203 15080
11206	0	0	Ki67+	 11208 14333
11207	0	0	Ki67+	 11211 14963
11208	0	0	Ki67+	 11211 15056
11209	0	0	Ki67+	 11214 14743
11210	0	0	Ki67+	 11218 14757
11211	0	0	Ki67+	 11220 14442
11212	0	0	Ki67+	 11221 14876
11213	0	0	Ki67+	 11222 14534
11214	0	0	Ki67+	 11222 15038
11215	0	0	Ki67+	 11228 14377
11216	0	0	Ki67+	 11228 14843
11217	0	0	Ki67+	 11230 14673
11218	0	0	Ki67+	 11232 14303
11219	0	0	Ki67+	 11233 14419
11220	0	0	Ki67+	 11236 15003
11221	0	0	Ki67+	 11239 14795
11222	0	0	Ki67+	 11246 14972
11223	0	0	Ki67+	 11247 14702
11224	0	0	Ki67+	 11249 14538
11225	0	0	Ki67+	 11249 14875
11226	0	0	Ki67+	 11251 14585
11227	0	0	Ki67+	 11252 14898
11228	0	0	Ki67+	 11254 14835
11229	0	0	Ki67+	 11258 14767
11230	0	0	Ki67+	 11260 15008
11231	0	0	Ki67+	 11260 15021
11232	0	0	Ki67+	 11265 14582
11233	0	0	Ki67+	 11266 14739
11234	0	0	Ki67+	 11283 14820
11235	0	0	Ki67+	 11285 14562
11236	0	0	Ki67+	 11285 14768
11237	0	0	Ki67+	 11288 14620
11238	0	0	Ki67+	 11289 14526
11239	0	0	Ki67+	 11296 14633
11240	0	0	Ki67+	 11298 14492
11241	0	0	Ki67+	 11300 14707
11242	0	0	Ki67+	 11302 14845
11243	0	0	Ki67+	 11312 14548
11244	0	0	Ki67+	 11312 14761
11245	0	0	Ki67+	 11313 14790
11246	0	0	Ki67+	 11317 14576
11247	0	0	Ki67+	 11317 14611
11248	0	0	Ki67+	 11320 14686
11249	0	0	Ki67+	 11322 14314
11250	0	0	Ki67+	 11322 14510
11251	0	0	Ki67+	 11329 14524
11252	0	0	Ki67+	 11330 14597
11253	0	0	Ki67+	 11332 14656
11254	0	0	Ki67+	 11334 14635
11255	0	0	Ki67+	 11337 15059
11256	0	0	Ki67+	 11338 14290
11257	0	0	Ki67+	 11339 14320
11258	0	0	Ki67+	 11342 14794
11259	0	0	Ki67+	 11349 15034
11260	0	0	Ki67+	 11350 14480
11261	0	0	Ki67+	 11353 14567
11262	0	0	Ki67+	 11356 14397
11263	0	0	Ki67+	 11356 14894
11264	0	0	Ki67+	 11358 14542
11265	0	0	Ki67+	 11363 14994
11266	0	0	Ki67+	 11368 14469
11267	0	0	Ki67+	 11371 14301
11268	0	0	Ki67+	 11372 14607
11269	0	0	Ki67+	 11372 14836
11270	0	0	Ki67+	 11374 14436
11271	0	0	Ki67+	 11374 14782
11272	0	0	Ki67+	 11376 14517
11273	0	0	Ki67+	 11377 14334
11274	0	0	Ki67+	 11384 14293
11275	0	0	Ki67+	 11384 14467
11276	0	0	Ki67+	 11387 15020
11277	0	0	Ki67+	 11388 14357
11278	0	0	Ki67+	 11391 14639
11279	0	0	Ki67+	 11391 14865
11280	0	0	Ki67+	 11393 14756
11281	0	0	Ki67+	 11399 14677
11282	0	0	Ki67+	 11400 14318
11283	0	0	Ki67+	 11401 14454
11284	0	0	Ki67+	 11401 15070
11285	0	0	Ki67+	 11402 14491
11286	0	0	Ki67+	 11404 14665
11287	0	0	Ki67+	 11404 14808
11288	0	0	Ki67+	 11406 14581
11289	0	0	Ki67+	 11408 14539
11290	0	0	Ki67+	 11409 14785
11291	0	0	Ki67+	 11409 14974
11292	0	0	Ki67+	 11413 14435
11293	0	0	Ki67+	 11413 14601
11294	0	0	Ki67+	 11413 15044
11295	0	0	Ki67+	 11414 14905
11296	0	0	Ki67+	 11415 14716
11297	0	0	Ki67+	 11418 15004
11298	0	0	Ki67+	 11421 14629
11299	0	0	Ki67+	 11424 14341
11300	0	0	Ki67+	 11424 14509
11301	0	0	Ki67+	 11424 14891
11302	0	0	Ki67+	 11426 14290
11303	0	0	Ki67+	 11427 14907
11304	0	0	Ki67+	 11431 14549
11305	0	0	Ki67+	 11431 14651
11306	0	0	Ki67+	 11432 14384
11307	0	0	Ki67+	 11432 15007
11308	0	0	Ki67+	 11435 14488
11309	0	0	Ki67+	 11438 14570
11310	0	0	Ki67+	 11442 14362
11311	0	0	Ki67+	 11445 14322
11312	0	0	Ki67+	 11445 14678
11313	0	0	Ki67+	 11446 14736
11314	0	0	Ki67+	 11447 14506
11315	0	0	Ki67+	 11449 14297
11316	0	0	Ki67+	 11449 14427
11317	0	0	Ki67+	 11449 14460
11318	0	0	Ki67+	 11450 14794
11319	0	0	Ki67+	 11451 14892
11320	0	0	Ki67+	 11453 14960
11321	0	0	Ki67+	 11455 14663
11322	0	0	Ki67+	 11456 14332
11323	0	0	Ki67+	 11457 14926
11324	0	0	Ki67+	 11459 14611
11325	0	0	Ki67+	 11459 14705
11326	0	0	Ki67+	 11459 14998
11327	0	0	Ki67+	 11463 14467
11328	0	0	Ki67+	 11466 14858
11329	0	0	Ki67+	 11468 14767
11330	0	0	Ki67+	 11470 14638
11331	0	0	Ki67+	 11475 14390
11332	0	0	Ki67+	 11476 15083
11333	0	0	Ki67+	 11478 14358
11334	0	0	Ki67+	 11482 14787
11335	0	0	Ki67+	 11483 14512
11336	0	0	Ki67+	 11485 14444
11337	0	0	Ki67+	 11486 15039
11338	0	0	Ki67+	 11487 14665
11339	0	0	Ki67+	 11487 14991
11340	0	0	Ki67+	 11488 15063
11341	0	0	Ki67+	 11489 14542
11342	0	0	Ki67+	 11491 14725
11343	0	0	Ki67+	 11492 14702
11344	0	0	Ki67+	 11493 14612
11345	0	0	Ki67+	 11494 14848
11346	0	0	Ki67+	 11495 14313
11347	0	0	Ki67+	 11502 14469
11348	0	0	Ki67+	 11502 15019
11349	0	0	Ki67+	 11506 14302
11350	0	0	Ki67+	 11506 14330
11351	0	0	Ki67+	 11509 14529
11352	0	0	Ki67+	 11510 15084
11353	0	0	Ki67+	 11511 14918
11354	0	0	Ki67+	 11512 14973
11355	0	0	Ki67+	 11513 14395
11356	0	0	Ki67+	 11513 14835
11357	0	0	Ki67+	 11514 14449
11358	0	0	Ki67+	 11521 14550
11359	0	0	Ki67+	 11524 14335
11360	0	0	Ki67+	 11524 14650
11361	0	0	Ki67+	 11526 14623
11362	0	0	Ki67+	 11526 14677
11363	0	0	Ki67+	 11526 14692
11364	0	0	Ki67+	 11528 14580
11365	0	0	Ki67+	 11531 14436
11366	0	0	Ki67+	 11532 14532
11367	0	0	Ki67+	 11534 14911
11368	0	0	Ki67+	 11536 14479
11369	0	0	Ki67+	 11536 14999
11370	0	0	Ki67+	 11539 14813
11371	0	0	Ki67+	 11543 14414
11372	0	0	Ki67+	 11543 14946
11373	0	0	Ki67+	 11545 14729
11374	0	0	Ki67+	 11548 14843
11375	0	0	Ki67+	 11548 14869
11376	0	0	Ki67+	 11549 15055
11377	0	0	Ki67+	 11550 14506
11378	0	0	Ki67+	 11551 14626
11379	0	0	Ki67+	 11552 14900
11380	0	0	Ki67+	 11554 14676
11381	0	0	Ki67+	 11554 14702
11382	0	0	Ki67+	 11554 14963
11383	0	0	Ki67+	 11554 15004
11384	0	0	Ki67+	 11555 14294
11385	0	0	Ki67+	 11555 14767
11386	0	0	Ki67+	 11556 15030
11387	0	0	Ki67+	 11561 14523
11388	0	0	Ki67+	 11561 14737
11389	0	0	Ki67+	 10780 15365
11390	0	0	Ki67+	 10783 15352
11391	0	0	Ki67+	 10787 15192
11392	0	0	Ki67+	 10795 15326
11393	0	0	Ki67+	 10802 15814
11394	0	0	Ki67+	 10808 15664
11395	0	0	Ki67+	 10811 15834
11396	0	0	Ki67+	 10812 15714
11397	0	0	Ki67+	 10816 15424
11398	0	0	Ki67+	 10817 15521
11399	0	0	Ki67+	 10819 15394
11400	0	0	Ki67+	 10819 15695
11401	0	0	Ki67+	 10825 15236
11402	0	0	Ki67+	 10830 15700
11403	0	0	Ki67+	 10841 15259
11404	0	0	Ki67+	 10841 15417
11405	0	0	Ki67+	 10842 15117
11406	0	0	Ki67+	 10843 15640
11407	0	0	Ki67+	 10846 15597
11408	0	0	Ki67+	 10848 15150
11409	0	0	Ki67+	 10851 15184
11410	0	0	Ki67+	 10859 15284
11411	0	0	Ki67+	 10866 15359
11412	0	0	Ki67+	 10868 15640
11413	0	0	Ki67+	 10871 15209
11414	0	0	Ki67+	 10875 15686
11415	0	0	Ki67+	 10882 15237
11416	0	0	Ki67+	 10882 15547
11417	0	0	Ki67+	 10885 15350
11418	0	0	Ki67+	 10885 15619
11419	0	0	Ki67+	 10888 15379
11420	0	0	Ki67+	 10892 15852
11421	0	0	Ki67+	 10897 15177
11422	0	0	Ki67+	 10899 15435
11423	0	0	Ki67+	 10900 15306
11424	0	0	Ki67+	 10905 15267
11425	0	0	Ki67+	 10907 15468
11426	0	0	Ki67+	 10909 15487
11427	0	0	Ki67+	 10912 15314
11428	0	0	Ki67+	 10912 15572
11429	0	0	Ki67+	 10913 15538
11430	0	0	Ki67+	 10914 15411
11431	0	0	Ki67+	 10917 15181
11432	0	0	Ki67+	 10917 15428
11433	0	0	Ki67+	 10920 15636
11434	0	0	Ki67+	 10922 15269
11435	0	0	Ki67+	 10922 15291
11436	0	0	Ki67+	 10923 15486
11437	0	0	Ki67+	 10924 15361
11438	0	0	Ki67+	 10926 15095
11439	0	0	Ki67+	 10927 15440
11440	0	0	Ki67+	 10928 15216
11441	0	0	Ki67+	 10933 15133
11442	0	0	Ki67+	 10936 15236
11443	0	0	Ki67+	 10936 15340
11444	0	0	Ki67+	 10939 15552
11445	0	0	Ki67+	 10940 15523
11446	0	0	Ki67+	 10947 15144
11447	0	0	Ki67+	 10949 15628
11448	0	0	Ki67+	 10954 15168
11449	0	0	Ki67+	 10954 15273
11450	0	0	Ki67+	 10963 15590
11451	0	0	Ki67+	 10965 15534
11452	0	0	Ki67+	 10969 15579
11453	0	0	Ki67+	 10974 15791
11454	0	0	Ki67+	 10981 15174
11455	0	0	Ki67+	 10981 15678
11456	0	0	Ki67+	 10986 15709
11457	0	0	Ki67+	 10992 15191
11458	0	0	Ki67+	 10997 15210
11459	0	0	Ki67+	 11006 15199
11460	0	0	Ki67+	 11007 15145
11461	0	0	Ki67+	 11009 15231
11462	0	0	Ki67+	 11009 15362
11463	0	0	Ki67+	 11010 15691
11464	0	0	Ki67+	 11011 15159
11465	0	0	Ki67+	 11016 15262
11466	0	0	Ki67+	 11020 15515
11467	0	0	Ki67+	 11026 15541
11468	0	0	Ki67+	 11030 15599
11469	0	0	Ki67+	 11034 15181
11470	0	0	Ki67+	 11038 15333
11471	0	0	Ki67+	 11054 15578
11472	0	0	Ki67+	 11064 15370
11473	0	0	Ki67+	 11092 15273
11474	0	0	Ki67+	 11104 15188
11475	0	0	Ki67+	 11107 15840
11476	0	0	Ki67+	 11111 15413
11477	0	0	Ki67+	 11114 15270
11478	0	0	Ki67+	 11114 15313
11479	0	0	Ki67+	 11118 15563
11480	0	0	Ki67+	 11122 15870
11481	0	0	Ki67+	 11130 15863
11482	0	0	Ki67+	 11147 15184
11483	0	0	Ki67+	 11171 15114
11484	0	0	Ki67+	 11193 15512
11485	0	0	Ki67+	 11193 15639
11486	0	0	Ki67+	 11199 15370
11487	0	0	Ki67+	 11266 15520
11488	0	0	Ki67+	 11306 15163
11489	0	0	Ki67+	 11325 15304
11490	0	0	Ki67+	 11327 15321
11491	0	0	Ki67+	 11334 15369
11492	0	0	Ki67+	 11340 15214
11493	0	0	Ki67+	 11347 15300
11494	0	0	Ki67+	 11348 15441
11495	0	0	Ki67+	 11362 15277
11496	0	0	Ki67+	 11363 15559
11497	0	0	Ki67+	 11369 15323
11498	0	0	Ki67+	 11384 15340
11499	0	0	Ki67+	 11390 15294
11500	0	0	Ki67+	 11397 15311
11501	0	0	Ki67+	 11411 15657
11502	0	0	Ki67+	 11420 15110
11503	0	0	Ki67+	 11423 15199
11504	0	0	Ki67+	 11428 15278
11505	0	0	Ki67+	 11436 15493
11506	0	0	Ki67+	 11442 15576
11507	0	0	Ki67+	 11445 15514
11508	0	0	Ki67+	 11451 15245
11509	0	0	Ki67+	 11452 15327
11510	0	0	Ki67+	 11455 15469
11511	0	0	Ki67+	 11457 15305
11512	0	0	Ki67+	 11459 15803
11513	0	0	Ki67+	 11463 15527
11514	0	0	Ki67+	 11466 15270
11515	0	0	Ki67+	 11468 15151
11516	0	0	Ki67+	 11469 15138
11517	0	0	Ki67+	 11469 15392
11518	0	0	Ki67+	 11470 15168
11519	0	0	Ki67+	 11473 15108
11520	0	0	Ki67+	 11476 15236
11521	0	0	Ki67+	 11493 15276
11522	0	0	Ki67+	 11494 15455
11523	0	0	Ki67+	 11496 15192
11524	0	0	Ki67+	 11497 15150
11525	0	0	Ki67+	 11502 15517
11526	0	0	Ki67+	 11502 15724
11527	0	0	Ki67+	 11506 15118
11528	0	0	Ki67+	 11509 15759
11529	0	0	Ki67+	 11511 15442
11530	0	0	Ki67+	 11511 15806
11531	0	0	Ki67+	 11514 15464
11532	0	0	Ki67+	 11516 15163
11533	0	0	Ki67+	 11519 15242
11534	0	0	Ki67+	 11521 15299
11535	0	0	Ki67+	 11522 15335
11536	0	0	Ki67+	 11522 15518
11537	0	0	Ki67+	 11522 15537
11538	0	0	Ki67+	 11524 15838
11539	0	0	Ki67+	 11530 15268
11540	0	0	Ki67+	 11532 15098
11541	0	0	Ki67+	 11534 15618
11542	0	0	Ki67+	 11540 15744
11543	0	0	Ki67+	 11544 15223
11544	0	0	Ki67+	 11546 15668
11545	0	0	Ki67+	 11547 15417
11546	0	0	Ki67+	 11548 15197
11547	0	0	Ki67+	 11550 15179
11548	0	0	Ki67+	 11551 15257
11549	0	0	Ki67+	 11552 15641
11550	0	0	Ki67+	 11553 15758
11551	0	0	Ki67+	 11559 15803
11552	0	0	Ki67+	 11562 15586
11553	0	0	Ki67+	 11563 15233
11554	0	0	Ki67+	 11565 15314
11555	0	0	Ki67+	 10774 15958
11556	0	0	Ki67+	 10778 16473
11557	0	0	Ki67+	 10787 16649
11558	0	0	Ki67+	 10793 16032
11559	0	0	Ki67+	 10800 16411
11560	0	0	Ki67+	 10804 16057
11561	0	0	Ki67+	 10811 16065
11562	0	0	Ki67+	 10813 16614
11563	0	0	Ki67+	 10814 16103
11564	0	0	Ki67+	 10816 16170
11565	0	0	Ki67+	 10821 15992
11566	0	0	Ki67+	 10827 16118
11567	0	0	Ki67+	 10828 16132
11568	0	0	Ki67+	 10828 16479
11569	0	0	Ki67+	 10831 15948
11570	0	0	Ki67+	 10832 16042
11571	0	0	Ki67+	 10834 16674
11572	0	0	Ki67+	 10836 16212
11573	0	0	Ki67+	 10842 16096
11574	0	0	Ki67+	 10851 16326
11575	0	0	Ki67+	 10856 16142
11576	0	0	Ki67+	 10856 16426
11577	0	0	Ki67+	 10866 15936
11578	0	0	Ki67+	 10875 16227
11579	0	0	Ki67+	 10876 16137
11580	0	0	Ki67+	 10886 16583
11581	0	0	Ki67+	 10889 16684
11582	0	0	Ki67+	 10892 16157
11583	0	0	Ki67+	 10909 16041
11584	0	0	Ki67+	 10910 16609
11585	0	0	Ki67+	 10912 16334
11586	0	0	Ki67+	 10915 16546
11587	0	0	Ki67+	 10928 15990
11588	0	0	Ki67+	 10929 15903
11589	0	0	Ki67+	 10936 16082
11590	0	0	Ki67+	 10944 15946
11591	0	0	Ki67+	 10948 16056
11592	0	0	Ki67+	 10956 16127
11593	0	0	Ki67+	 10958 16114
11594	0	0	Ki67+	 10962 16081
11595	0	0	Ki67+	 10964 16301
11596	0	0	Ki67+	 10965 15935
11597	0	0	Ki67+	 10969 16341
11598	0	0	Ki67+	 10969 16424
11599	0	0	Ki67+	 10979 16138
11600	0	0	Ki67+	 10988 16455
11601	0	0	Ki67+	 10994 16039
11602	0	0	Ki67+	 11005 15995
11603	0	0	Ki67+	 11006 15910
11604	0	0	Ki67+	 11007 16423
11605	0	0	Ki67+	 11013 16194
11606	0	0	Ki67+	 11020 16322
11607	0	0	Ki67+	 11024 16428
11608	0	0	Ki67+	 11027 16022
11609	0	0	Ki67+	 11032 16089
11610	0	0	Ki67+	 11035 16210
11611	0	0	Ki67+	 11043 16144
11612	0	0	Ki67+	 11044 16384
11613	0	0	Ki67+	 11053 16094
11614	0	0	Ki67+	 11053 16464
11615	0	0	Ki67+	 11056 16039
11616	0	0	Ki67+	 11056 16500
11617	0	0	Ki67+	 11057 16426
11618	0	0	Ki67+	 11059 16154
11619	0	0	Ki67+	 11069 16212
11620	0	0	Ki67+	 11069 16378
11621	0	0	Ki67+	 11074 16407
11622	0	0	Ki67+	 11074 16476
11623	0	0	Ki67+	 11077 16063
11624	0	0	Ki67+	 11079 16520
11625	0	0	Ki67+	 11082 16040
11626	0	0	Ki67+	 11085 16135
11627	0	0	Ki67+	 11089 16563
11628	0	0	Ki67+	 11095 16002
11629	0	0	Ki67+	 11096 16499
11630	0	0	Ki67+	 11107 16294
11631	0	0	Ki67+	 11108 15943
11632	0	0	Ki67+	 11110 16573
11633	0	0	Ki67+	 11116 15959
11634	0	0	Ki67+	 11129 16493
11635	0	0	Ki67+	 11130 16062
11636	0	0	Ki67+	 11130 16686
11637	0	0	Ki67+	 11136 16027
11638	0	0	Ki67+	 11139 16276
11639	0	0	Ki67+	 11143 16307
11640	0	0	Ki67+	 11151 16671
11641	0	0	Ki67+	 11154 16353
11642	0	0	Ki67+	 11154 16384
11643	0	0	Ki67+	 11160 16312
11644	0	0	Ki67+	 11162 16483
11645	0	0	Ki67+	 11166 16047
11646	0	0	Ki67+	 11166 16282
11647	0	0	Ki67+	 11172 16217
11648	0	0	Ki67+	 11173 15899
11649	0	0	Ki67+	 11173 16504
11650	0	0	Ki67+	 11180 16020
11651	0	0	Ki67+	 11183 16665
11652	0	0	Ki67+	 11186 16187
11653	0	0	Ki67+	 11189 16319
11654	0	0	Ki67+	 11199 16429
11655	0	0	Ki67+	 11202 16390
11656	0	0	Ki67+	 11216 16081
11657	0	0	Ki67+	 11220 15958
11658	0	0	Ki67+	 11223 16405
11659	0	0	Ki67+	 11227 15919
11660	0	0	Ki67+	 11227 16222
11661	0	0	Ki67+	 11228 16337
11662	0	0	Ki67+	 11229 16016
11663	0	0	Ki67+	 11230 16447
11664	0	0	Ki67+	 11238 16116
11665	0	0	Ki67+	 11241 16388
11666	0	0	Ki67+	 11243 15965
11667	0	0	Ki67+	 11244 15900
11668	0	0	Ki67+	 11246 16213
11669	0	0	Ki67+	 11249 16239
11670	0	0	Ki67+	 11260 16299
11671	0	0	Ki67+	 11265 16567
11672	0	0	Ki67+	 11266 16241
11673	0	0	Ki67+	 11272 16082
11674	0	0	Ki67+	 11273 16615
11675	0	0	Ki67+	 11286 16084
11676	0	0	Ki67+	 11286 16283
11677	0	0	Ki67+	 11295 16212
11678	0	0	Ki67+	 11300 16297
11679	0	0	Ki67+	 11304 16163
11680	0	0	Ki67+	 11305 16071
11681	0	0	Ki67+	 11306 16235
11682	0	0	Ki67+	 11307 16016
11683	0	0	Ki67+	 11309 15917
11684	0	0	Ki67+	 11323 16017
11685	0	0	Ki67+	 11323 16247
11686	0	0	Ki67+	 11323 16565
11687	0	0	Ki67+	 11325 16518
11688	0	0	Ki67+	 11327 16192
11689	0	0	Ki67+	 11331 15963
11690	0	0	Ki67+	 11333 16678
11691	0	0	Ki67+	 11338 16291
11692	0	0	Ki67+	 11342 16009
11693	0	0	Ki67+	 11342 16340
11694	0	0	Ki67+	 11346 16228
11695	0	0	Ki67+	 11346 16644
11696	0	0	Ki67+	 11354 16108
11697	0	0	Ki67+	 11354 16319
11698	0	0	Ki67+	 11356 16277
11699	0	0	Ki67+	 11358 16123
11700	0	0	Ki67+	 11358 16184
11701	0	0	Ki67+	 11361 16615
11702	0	0	Ki67+	 11366 16670
11703	0	0	Ki67+	 11367 16006
11704	0	0	Ki67+	 11367 16441
11705	0	0	Ki67+	 11369 16387
11706	0	0	Ki67+	 11372 16646
11707	0	0	Ki67+	 11376 16297
11708	0	0	Ki67+	 11379 16059
11709	0	0	Ki67+	 11388 16235
11710	0	0	Ki67+	 11389 16601
11711	0	0	Ki67+	 11392 16132
11712	0	0	Ki67+	 11392 16411
11713	0	0	Ki67+	 11393 16175
11714	0	0	Ki67+	 11393 16526
11715	0	0	Ki67+	 11405 16115
11716	0	0	Ki67+	 11406 16048
11717	0	0	Ki67+	 11409 16503
11718	0	0	Ki67+	 11411 16281
11719	0	0	Ki67+	 11416 16242
11720	0	0	Ki67+	 11424 16274
11721	0	0	Ki67+	 11424 16638
11722	0	0	Ki67+	 11431 16598
11723	0	0	Ki67+	 11440 16345
11724	0	0	Ki67+	 11444 15968
11725	0	0	Ki67+	 11444 16474
11726	0	0	Ki67+	 11445 16305
11727	0	0	Ki67+	 11446 16078
11728	0	0	Ki67+	 11447 16390
11729	0	0	Ki67+	 11450 16058
11730	0	0	Ki67+	 11455 16418
11731	0	0	Ki67+	 11456 16575
11732	0	0	Ki67+	 11457 16503
11733	0	0	Ki67+	 11458 16605
11734	0	0	Ki67+	 11460 16136
11735	0	0	Ki67+	 11468 16264
11736	0	0	Ki67+	 11468 16318
11737	0	0	Ki67+	 11478 15946
11738	0	0	Ki67+	 11480 16377
11739	0	0	Ki67+	 11481 16632
11740	0	0	Ki67+	 11482 16543
11741	0	0	Ki67+	 11494 16211
11742	0	0	Ki67+	 11497 16092
11743	0	0	Ki67+	 11505 15918
11744	0	0	Ki67+	 11507 16151
11745	0	0	Ki67+	 11511 16211
11746	0	0	Ki67+	 11515 16351
11747	0	0	Ki67+	 11517 15997
11748	0	0	Ki67+	 11520 15897
11749	0	0	Ki67+	 11521 16309
11750	0	0	Ki67+	 11527 16515
11751	0	0	Ki67+	 11531 16446
11752	0	0	Ki67+	 11532 16207
11753	0	0	Ki67+	 11536 16159
11754	0	0	Ki67+	 11538 16323
11755	0	0	Ki67+	 11538 16586
11756	0	0	Ki67+	 11541 15977
11757	0	0	Ki67+	 11548 16101
11758	0	0	Ki67+	 11558 16326
11759	0	0	Ki67+	 11559 16520
11760	0	0	Ki67+	 11565 15998
11761	0	0	Ki67+	 11566 16225
11762	0	0	Ki67+	 10779 16771
11763	0	0	Ki67+	 10784 16790
11764	0	0	Ki67+	 10784 17306
11765	0	0	Ki67+	 10796 17229
11766	0	0	Ki67+	 10800 16715
11767	0	0	Ki67+	 10802 16789
11768	0	0	Ki67+	 10818 16847
11769	0	0	Ki67+	 10822 16752
11770	0	0	Ki67+	 10834 17031
11771	0	0	Ki67+	 10855 17118
11772	0	0	Ki67+	 10871 16814
11773	0	0	Ki67+	 10871 16991
11774	0	0	Ki67+	 10887 17450
11775	0	0	Ki67+	 10892 16947
11776	0	0	Ki67+	 10893 17143
11777	0	0	Ki67+	 10915 16841
11778	0	0	Ki67+	 10933 16895
11779	0	0	Ki67+	 10937 17233
11780	0	0	Ki67+	 10951 16870
11781	0	0	Ki67+	 10982 16726
11782	0	0	Ki67+	 10983 16689
11783	0	0	Ki67+	 10993 17404
11784	0	0	Ki67+	 11010 16992
11785	0	0	Ki67+	 11021 17326
11786	0	0	Ki67+	 11028 16762
11787	0	0	Ki67+	 11030 16702
11788	0	0	Ki67+	 11030 16808
11789	0	0	Ki67+	 11034 17327
11790	0	0	Ki67+	 11048 16731
11791	0	0	Ki67+	 11079 17408
11792	0	0	Ki67+	 11106 17397
11793	0	0	Ki67+	 11131 17142
11794	0	0	Ki67+	 11141 17413
11795	0	0	Ki67+	 11148 17122
11796	0	0	Ki67+	 11170 16751
11797	0	0	Ki67+	 11172 16780
11798	0	0	Ki67+	 11201 16885
11799	0	0	Ki67+	 11209 16773
11800	0	0	Ki67+	 11218 16750
11801	0	0	Ki67+	 11219 16702
11802	0	0	Ki67+	 11224 16879
11803	0	0	Ki67+	 11227 16805
11804	0	0	Ki67+	 11246 17355
11805	0	0	Ki67+	 11263 16778
11806	0	0	Ki67+	 11284 17189
11807	0	0	Ki67+	 11337 16758
11808	0	0	Ki67+	 11344 16690
11809	0	0	Ki67+	 11368 16751
11810	0	0	Ki67+	 11375 16820
11811	0	0	Ki67+	 11385 16811
11812	0	0	Ki67+	 11386 16723
11813	0	0	Ki67+	 11396 16813
11814	0	0	Ki67+	 11398 17480
11815	0	0	Ki67+	 11400 16746
11816	0	0	Ki67+	 11403 16860
11817	0	0	Ki67+	 11405 16760
11818	0	0	Ki67+	 11414 16977
11819	0	0	Ki67+	 11420 17360
11820	0	0	Ki67+	 11425 16697
11821	0	0	Ki67+	 11436 17180
11822	0	0	Ki67+	 11468 17438
11823	0	0	Ki67+	 11486 17035
11824	0	0	Ki67+	 11494 16817
11825	0	0	Ki67+	 11495 17044
11826	0	0	Ki67+	 11539 16832
11827	0	0	Ki67+	 11543 17322
11828	0	0	Ki67+	 10796 18194
11829	0	0	Ki67+	 10803 18039
11830	0	0	Ki67+	 10818 18084
11831	0	0	Ki67+	 10835 18209
11832	0	0	Ki67+	 10848 17864
11833	0	0	Ki67+	 10861 17841
11834	0	0	Ki67+	 10896 17700
11835	0	0	Ki67+	 10903 17894
11836	0	0	Ki67+	 10913 17763
11837	0	0	Ki67+	 10928 17841
11838	0	0	Ki67+	 10931 18224
11839	0	0	Ki67+	 10946 17684
11840	0	0	Ki67+	 10956 18234
11841	0	0	Ki67+	 10964 18129
11842	0	0	Ki67+	 10979 18263
11843	0	0	Ki67+	 10987 17688
11844	0	0	Ki67+	 10989 17729
11845	0	0	Ki67+	 10990 18168
11846	0	0	Ki67+	 10998 17511
11847	0	0	Ki67+	 11003 17648
11848	0	0	Ki67+	 11023 18214
11849	0	0	Ki67+	 11032 17653
11850	0	0	Ki67+	 11040 17984
11851	0	0	Ki67+	 11042 18257
11852	0	0	Ki67+	 11046 17968
11853	0	0	Ki67+	 11046 18222
11854	0	0	Ki67+	 11074 18097
11855	0	0	Ki67+	 11093 18256
11856	0	0	Ki67+	 11104 18220
11857	0	0	Ki67+	 11105 17877
11858	0	0	Ki67+	 11106 17500
11859	0	0	Ki67+	 11106 17794
11860	0	0	Ki67+	 11119 18275
11861	0	0	Ki67+	 11120 18044
11862	0	0	Ki67+	 11121 18198
11863	0	0	Ki67+	 11139 18267
11864	0	0	Ki67+	 11156 18049
11865	0	0	Ki67+	 11157 18181
11866	0	0	Ki67+	 11172 17751
11867	0	0	Ki67+	 11178 17997
11868	0	0	Ki67+	 11211 18047
11869	0	0	Ki67+	 11217 17958
11870	0	0	Ki67+	 11252 17671
11871	0	0	Ki67+	 11272 18240
11872	0	0	Ki67+	 11298 18098
11873	0	0	Ki67+	 11308 17589
11874	0	0	Ki67+	 11311 18287
11875	0	0	Ki67+	 11320 17520
11876	0	0	Ki67+	 11346 18255
11877	0	0	Ki67+	 11379 18205
11878	0	0	Ki67+	 11383 17803
11879	0	0	Ki67+	 11417 17532
11880	0	0	Ki67+	 11426 17509
11881	0	0	Ki67+	 11514 18018
11882	0	0	Ki67+	 11517 18097
11883	0	0	Ki67+	 11531 18139
11884	0	0	Ki67+	 10769 18634
11885	0	0	Ki67+	 10769 19000
11886	0	0	Ki67+	 10771 18366
11887	0	0	Ki67+	 10774 18553
11888	0	0	Ki67+	 10774 18723
11889	0	0	Ki67+	 10774 18974
11890	0	0	Ki67+	 10774 19063
11891	0	0	Ki67+	 10777 18735
11892	0	0	Ki67+	 10777 18766
11893	0	0	Ki67+	 10778 18887
11894	0	0	Ki67+	 10778 18917
11895	0	0	Ki67+	 10780 18439
11896	0	0	Ki67+	 10783 18480
11897	0	0	Ki67+	 10785 18358
11898	0	0	Ki67+	 10790 18445
11899	0	0	Ki67+	 10791 19047
11900	0	0	Ki67+	 10794 18377
11901	0	0	Ki67+	 10796 18746
11902	0	0	Ki67+	 10798 18980
11903	0	0	Ki67+	 10800 18933
11904	0	0	Ki67+	 10803 18562
11905	0	0	Ki67+	 10808 18893
11906	0	0	Ki67+	 10809 19030
11907	0	0	Ki67+	 10813 18949
11908	0	0	Ki67+	 10814 18478
11909	0	0	Ki67+	 10816 19069
11910	0	0	Ki67+	 10817 18618
11911	0	0	Ki67+	 10819 18436
11912	0	0	Ki67+	 10824 18708
11913	0	0	Ki67+	 10825 18912
11914	0	0	Ki67+	 10825 19009
11915	0	0	Ki67+	 10828 18459
11916	0	0	Ki67+	 10828 18889
11917	0	0	Ki67+	 10828 19059
11918	0	0	Ki67+	 10829 18795
11919	0	0	Ki67+	 10829 18944
11920	0	0	Ki67+	 10831 18496
11921	0	0	Ki67+	 10834 18581
11922	0	0	Ki67+	 10835 19037
11923	0	0	Ki67+	 10836 18371
11924	0	0	Ki67+	 10837 18749
11925	0	0	Ki67+	 10841 18823
11926	0	0	Ki67+	 10843 18784
11927	0	0	Ki67+	 10846 18875
11928	0	0	Ki67+	 10847 19042
11929	0	0	Ki67+	 10848 18403
11930	0	0	Ki67+	 10848 18924
11931	0	0	Ki67+	 10849 19015
11932	0	0	Ki67+	 10850 18987
11933	0	0	Ki67+	 10854 18620
11934	0	0	Ki67+	 10860 18941
11935	0	0	Ki67+	 10861 18602
11936	0	0	Ki67+	 10862 18485
11937	0	0	Ki67+	 10863 19061
11938	0	0	Ki67+	 10868 18872
11939	0	0	Ki67+	 10869 18902
11940	0	0	Ki67+	 10875 19007
11941	0	0	Ki67+	 10877 18373
11942	0	0	Ki67+	 10880 18360
11943	0	0	Ki67+	 10883 18943
11944	0	0	Ki67+	 10883 19087
11945	0	0	Ki67+	 10889 18634
11946	0	0	Ki67+	 10893 19016
11947	0	0	Ki67+	 10896 18870
11948	0	0	Ki67+	 10901 18562
11949	0	0	Ki67+	 10903 18912
11950	0	0	Ki67+	 10904 18519
11951	0	0	Ki67+	 10904 18944
11952	0	0	Ki67+	 10906 18984
11953	0	0	Ki67+	 10906 19082
11954	0	0	Ki67+	 10908 18308
11955	0	0	Ki67+	 10911 18664
11956	0	0	Ki67+	 10916 18854
11957	0	0	Ki67+	 10917 18884
11958	0	0	Ki67+	 10918 18351
11959	0	0	Ki67+	 10922 18960
11960	0	0	Ki67+	 10925 19034
11961	0	0	Ki67+	 10926 18944
11962	0	0	Ki67+	 10931 18933
11963	0	0	Ki67+	 10931 19071
11964	0	0	Ki67+	 10934 18632
11965	0	0	Ki67+	 10936 18397
11966	0	0	Ki67+	 10937 18897
11967	0	0	Ki67+	 10944 18836
11968	0	0	Ki67+	 10946 18357
11969	0	0	Ki67+	 10946 18968
11970	0	0	Ki67+	 10947 18452
11971	0	0	Ki67+	 10947 18874
11972	0	0	Ki67+	 10947 18916
11973	0	0	Ki67+	 10951 19059
11974	0	0	Ki67+	 10952 18407
11975	0	0	Ki67+	 10954 18560
11976	0	0	Ki67+	 10959 18620
11977	0	0	Ki67+	 10959 18867
11978	0	0	Ki67+	 10963 18826
11979	0	0	Ki67+	 10965 19030
11980	0	0	Ki67+	 10967 18645
11981	0	0	Ki67+	 10968 18578
11982	0	0	Ki67+	 10973 18540
11983	0	0	Ki67+	 10976 18385
11984	0	0	Ki67+	 10976 18447
11985	0	0	Ki67+	 10977 18946
11986	0	0	Ki67+	 10979 18696
11987	0	0	Ki67+	 10979 18907
11988	0	0	Ki67+	 10981 18652
11989	0	0	Ki67+	 10984 18498
11990	0	0	Ki67+	 10985 18609
11991	0	0	Ki67+	 10987 19001
11992	0	0	Ki67+	 10990 18877
11993	0	0	Ki67+	 10995 19054
11994	0	0	Ki67+	 10996 18461
11995	0	0	Ki67+	 10996 18854
11996	0	0	Ki67+	 10996 18943
11997	0	0	Ki67+	 10998 18694
11998	0	0	Ki67+	 10999 18399
11999	0	0	Ki67+	 11002 19081
12000	0	0	Ki67+	 11003 18340
12001	0	0	Ki67+	 11003 18434
12002	0	0	Ki67+	 11006 18325
12003	0	0	Ki67+	 11007 18966
12004	0	0	Ki67+	 11008 18639
12005	0	0	Ki67+	 11009 18827
12006	0	0	Ki67+	 11012 18795
12007	0	0	Ki67+	 11016 18583
12008	0	0	Ki67+	 11016 18913
12009	0	0	Ki67+	 11018 18362
12010	0	0	Ki67+	 11018 18849
12011	0	0	Ki67+	 11021 18527
12012	0	0	Ki67+	 11023 18639
12013	0	0	Ki67+	 11024 18762
12014	0	0	Ki67+	 11027 18817
12015	0	0	Ki67+	 11030 18476
12016	0	0	Ki67+	 11030 18697
12017	0	0	Ki67+	 11033 18422
12018	0	0	Ki67+	 11035 18606
12019	0	0	Ki67+	 11039 19074
12020	0	0	Ki67+	 11045 18834
12021	0	0	Ki67+	 11048 18518
12022	0	0	Ki67+	 11048 18918
12023	0	0	Ki67+	 11049 18787
12024	0	0	Ki67+	 11052 18487
12025	0	0	Ki67+	 11055 18945
12026	0	0	Ki67+	 11056 18457
12027	0	0	Ki67+	 11062 18293
12028	0	0	Ki67+	 11062 18903
12029	0	0	Ki67+	 11062 19046
12030	0	0	Ki67+	 11063 18975
12031	0	0	Ki67+	 11066 18606
12032	0	0	Ki67+	 11067 18685
12033	0	0	Ki67+	 11068 18341
12034	0	0	Ki67+	 11068 18550
12035	0	0	Ki67+	 11070 18596
12036	0	0	Ki67+	 11072 18875
12037	0	0	Ki67+	 11075 18385
12038	0	0	Ki67+	 11079 18749
12039	0	0	Ki67+	 11080 18531
12040	0	0	Ki67+	 11080 18905
12041	0	0	Ki67+	 11081 18829
12042	0	0	Ki67+	 11081 19001
12043	0	0	Ki67+	 11083 18704
12044	0	0	Ki67+	 11084 18326
12045	0	0	Ki67+	 11089 18476
12046	0	0	Ki67+	 11090 18506
12047	0	0	Ki67+	 11092 18416
12048	0	0	Ki67+	 11094 18453
12049	0	0	Ki67+	 11094 18580
12050	0	0	Ki67+	 11094 18985
12051	0	0	Ki67+	 11097 18776
12052	0	0	Ki67+	 11097 19077
12053	0	0	Ki67+	 11098 19051
12054	0	0	Ki67+	 11099 18297
12055	0	0	Ki67+	 11099 18676
12056	0	0	Ki67+	 11100 18958
12057	0	0	Ki67+	 11101 18839
12058	0	0	Ki67+	 11104 18515
12059	0	0	Ki67+	 11104 18890
12060	0	0	Ki67+	 11109 19014
12061	0	0	Ki67+	 11110 18652
12062	0	0	Ki67+	 11111 18343
12063	0	0	Ki67+	 11113 18809
12064	0	0	Ki67+	 11116 18729
12065	0	0	Ki67+	 11116 18931
12066	0	0	Ki67+	 11118 18291
12067	0	0	Ki67+	 11118 18562
12068	0	0	Ki67+	 11121 18762
12069	0	0	Ki67+	 11123 18612
12070	0	0	Ki67+	 11128 19046
12071	0	0	Ki67+	 11132 18883
12072	0	0	Ki67+	 11132 18902
12073	0	0	Ki67+	 11140 18959
12074	0	0	Ki67+	 11146 19071
12075	0	0	Ki67+	 11148 18745
12076	0	0	Ki67+	 11151 18921
12077	0	0	Ki67+	 11160 18895
12078	0	0	Ki67+	 11161 18882
12079	0	0	Ki67+	 11162 18604
12080	0	0	Ki67+	 11162 18647
12081	0	0	Ki67+	 11162 18942
12082	0	0	Ki67+	 11167 18982
12083	0	0	Ki67+	 11169 18409
12084	0	0	Ki67+	 11173 18339
12085	0	0	Ki67+	 11176 18303
12086	0	0	Ki67+	 11177 18751
12087	0	0	Ki67+	 11184 18362
12088	0	0	Ki67+	 11185 18933
12089	0	0	Ki67+	 11191 18432
12090	0	0	Ki67+	 11194 18464
12091	0	0	Ki67+	 11194 18624
12092	0	0	Ki67+	 11195 18300
12093	0	0	Ki67+	 11199 18635
12094	0	0	Ki67+	 11200 19046
12095	0	0	Ki67+	 11200 19080
12096	0	0	Ki67+	 11204 18974
12097	0	0	Ki67+	 11205 18433
12098	0	0	Ki67+	 11207 19031
12099	0	0	Ki67+	 11209 18525
12100	0	0	Ki67+	 11215 18773
12101	0	0	Ki67+	 11215 19081
12102	0	0	Ki67+	 11216 18696
12103	0	0	Ki67+	 11218 18629
12104	0	0	Ki67+	 11221 18936
12105	0	0	Ki67+	 11232 18308
12106	0	0	Ki67+	 11232 18441
12107	0	0	Ki67+	 11232 18649
12108	0	0	Ki67+	 11234 18720
12109	0	0	Ki67+	 11236 19008
12110	0	0	Ki67+	 11238 18760
12111	0	0	Ki67+	 11240 18358
12112	0	0	Ki67+	 11247 18932
12113	0	0	Ki67+	 11248 18729
12114	0	0	Ki67+	 11250 18963
12115	0	0	Ki67+	 11255 18792
12116	0	0	Ki67+	 11259 18603
12117	0	0	Ki67+	 11259 18751
12118	0	0	Ki67+	 11262 18568
12119	0	0	Ki67+	 11270 18467
12120	0	0	Ki67+	 11279 18721
12121	0	0	Ki67+	 11279 18923
12122	0	0	Ki67+	 11281 18670
12123	0	0	Ki67+	 11284 18620
12124	0	0	Ki67+	 11284 18987
12125	0	0	Ki67+	 11285 18304
12126	0	0	Ki67+	 11285 18792
12127	0	0	Ki67+	 11295 18984
12128	0	0	Ki67+	 11299 18321
12129	0	0	Ki67+	 11308 18420
12130	0	0	Ki67+	 11309 18795
12131	0	0	Ki67+	 11322 18703
12132	0	0	Ki67+	 11334 18811
12133	0	0	Ki67+	 11340 18829
12134	0	0	Ki67+	 11343 18989
12135	0	0	Ki67+	 11346 18774
12136	0	0	Ki67+	 11350 18617
12137	0	0	Ki67+	 11352 18508
12138	0	0	Ki67+	 11359 18672
12139	0	0	Ki67+	 11359 18711
12140	0	0	Ki67+	 11361 18365
12141	0	0	Ki67+	 11362 18860
12142	0	0	Ki67+	 11363 18420
12143	0	0	Ki67+	 11364 18475
12144	0	0	Ki67+	 11370 18761
12145	0	0	Ki67+	 11370 19035
12146	0	0	Ki67+	 11372 18842
12147	0	0	Ki67+	 11373 18676
12148	0	0	Ki67+	 11382 18552
12149	0	0	Ki67+	 11382 18626
12150	0	0	Ki67+	 11387 18790
12151	0	0	Ki67+	 11388 18434
12152	0	0	Ki67+	 11390 18367
12153	0	0	Ki67+	 11394 18497
12154	0	0	Ki67+	 11398 18734
12155	0	0	Ki67+	 11409 18811
12156	0	0	Ki67+	 11412 18653
12157	0	0	Ki67+	 11416 18763
12158	0	0	Ki67+	 11417 19016
12159	0	0	Ki67+	 11419 18530
12160	0	0	Ki67+	 11419 18731
12161	0	0	Ki67+	 11422 18616
12162	0	0	Ki67+	 11431 18610
12163	0	0	Ki67+	 11432 18757
12164	0	0	Ki67+	 11440 18644
12165	0	0	Ki67+	 11443 18812
12166	0	0	Ki67+	 11450 18849
12167	0	0	Ki67+	 11453 18473
12168	0	0	Ki67+	 11454 18486
12169	0	0	Ki67+	 11454 18700
12170	0	0	Ki67+	 11461 18451
12171	0	0	Ki67+	 11465 18746
12172	0	0	Ki67+	 11468 18818
12173	0	0	Ki67+	 11470 18583
12174	0	0	Ki67+	 11485 18487
12175	0	0	Ki67+	 11493 18693
12176	0	0	Ki67+	 11498 18804
12177	0	0	Ki67+	 11499 18517
12178	0	0	Ki67+	 11500 18602
12179	0	0	Ki67+	 11510 18588
12180	0	0	Ki67+	 11519 19078
12181	0	0	Ki67+	 11520 18509
12182	0	0	Ki67+	 11525 18449
12183	0	0	Ki67+	 11531 18665
12184	0	0	Ki67+	 11532 18654
12185	0	0	Ki67+	 11537 18420
12186	0	0	Ki67+	 11540 18585
12187	0	0	Ki67+	 11546 18299
12188	0	0	Ki67+	 11549 18793
12189	0	0	Ki67+	 11558 18524
12190	0	0	Ki67+	 11567 18768
12191	0	0	Ki67+	 10769 19395
12192	0	0	Ki67+	 10772 19130
12193	0	0	Ki67+	 10773 19455
12194	0	0	Ki67+	 10781 19353
12195	0	0	Ki67+	 10787 19759
12196	0	0	Ki67+	 10788 19446
12197	0	0	Ki67+	 10792 19154
12198	0	0	Ki67+	 10794 19389
12199	0	0	Ki67+	 10812 19300
12200	0	0	Ki67+	 10819 19215
12201	0	0	Ki67+	 10823 19178
12202	0	0	Ki67+	 10838 19712
12203	0	0	Ki67+	 10842 19418
12204	0	0	Ki67+	 10846 19125
12205	0	0	Ki67+	 10851 19651
12206	0	0	Ki67+	 10853 19089
12207	0	0	Ki67+	 10855 19304
12208	0	0	Ki67+	 10858 19202
12209	0	0	Ki67+	 10870 19256
12210	0	0	Ki67+	 10872 19224
12211	0	0	Ki67+	 10875 19293
12212	0	0	Ki67+	 10877 19355
12213	0	0	Ki67+	 10878 19323
12214	0	0	Ki67+	 10880 19122
12215	0	0	Ki67+	 10888 19159
12216	0	0	Ki67+	 10890 19210
12217	0	0	Ki67+	 10921 19654
12218	0	0	Ki67+	 10929 19187
12219	0	0	Ki67+	 10943 19177
12220	0	0	Ki67+	 10954 19144
12221	0	0	Ki67+	 10960 19195
12222	0	0	Ki67+	 10986 19186
12223	0	0	Ki67+	 10990 19572
12224	0	0	Ki67+	 10997 19295
12225	0	0	Ki67+	 11051 19613
12226	0	0	Ki67+	 11052 19124
12227	0	0	Ki67+	 11058 19162
12228	0	0	Ki67+	 11068 19097
12229	0	0	Ki67+	 11070 19151
12230	0	0	Ki67+	 11087 19128
12231	0	0	Ki67+	 11091 19109
12232	0	0	Ki67+	 11101 19462
12233	0	0	Ki67+	 11110 19744
12234	0	0	Ki67+	 11116 19110
12235	0	0	Ki67+	 11124 19180
12236	0	0	Ki67+	 11146 19406
12237	0	0	Ki67+	 11168 19596
12238	0	0	Ki67+	 11181 19110
12239	0	0	Ki67+	 11202 19129
12240	0	0	Ki67+	 11256 19550
12241	0	0	Ki67+	 11261 19311
12242	0	0	Ki67+	 11274 19192
12243	0	0	Ki67+	 11322 19244
12244	0	0	Ki67+	 11346 19201
12245	0	0	Ki67+	 11367 19780
12246	0	0	Ki67+	 11383 19122
12247	0	0	Ki67+	 11397 19204
12248	0	0	Ki67+	 11401 19096
12249	0	0	Ki67+	 11433 19829
12250	0	0	Ki67+	 11455 19131
12251	0	0	Ki67+	 11458 19808
12252	0	0	Ki67+	 11470 19135
12253	0	0	Ki67+	 11494 19538
12254	0	0	Ki67+	 11504 19165
12255	0	0	Ki67+	 11532 19565
12256	0	0	Ki67+	 11538 19154
12257	0	0	Ki67+	 11553 19177
12258	0	0	Ki67+	 11560 19202
12259	0	0	Ki67+	 10783 20537
12260	0	0	Ki67+	 10843 20675
12261	0	0	Ki67+	 10875 19929
12262	0	0	Ki67+	 10928 20236
12263	0	0	Ki67+	 10931 20569
12264	0	0	Ki67+	 10939 19965
12265	0	0	Ki67+	 10992 20206
12266	0	0	Ki67+	 11050 20084
12267	0	0	Ki67+	 11121 20469
12268	0	0	Ki67+	 11128 20295
12269	0	0	Ki67+	 11130 19930
12270	0	0	Ki67+	 11139 20070
12271	0	0	Ki67+	 11147 20659
12272	0	0	Ki67+	 11161 20576
12273	0	0	Ki67+	 11222 20403
12274	0	0	Ki67+	 11343 20589
12275	0	0	Ki67+	 11397 19926
12276	0	0	Ki67+	 11397 19942
12277	0	0	Ki67+	 11482 19977
12278	0	0	Ki67+	 10812 21302
12279	0	0	Ki67+	 10823 21290
12280	0	0	Ki67+	 10840 20851
12281	0	0	Ki67+	 10840 21114
12282	0	0	Ki67+	 10867 21097
12283	0	0	Ki67+	 10898 21197
12284	0	0	Ki67+	 10906 21262
12285	0	0	Ki67+	 10907 21222
12286	0	0	Ki67+	 10917 21237
12287	0	0	Ki67+	 10922 21379
12288	0	0	Ki67+	 10970 21003
12289	0	0	Ki67+	 10977 21315
12290	0	0	Ki67+	 10983 20967
12291	0	0	Ki67+	 11008 20947
12292	0	0	Ki67+	 11013 21322
12293	0	0	Ki67+	 11038 21347
12294	0	0	Ki67+	 11043 21328
12295	0	0	Ki67+	 11060 20951
12296	0	0	Ki67+	 11073 21155
12297	0	0	Ki67+	 11074 20804
12298	0	0	Ki67+	 11079 21051
12299	0	0	Ki67+	 11095 21273
12300	0	0	Ki67+	 11107 20798
12301	0	0	Ki67+	 11109 21074
12302	0	0	Ki67+	 11111 21416
12303	0	0	Ki67+	 11119 20824
12304	0	0	Ki67+	 11119 20970
12305	0	0	Ki67+	 11127 21193
12306	0	0	Ki67+	 11127 21443
12307	0	0	Ki67+	 11128 20787
12308	0	0	Ki67+	 11131 21345
12309	0	0	Ki67+	 11144 21447
12310	0	0	Ki67+	 11205 20923
12311	0	0	Ki67+	 11219 20766
12312	0	0	Ki67+	 11221 20706
12313	0	0	Ki67+	 11247 21160
12314	0	0	Ki67+	 11256 20765
12315	0	0	Ki67+	 11273 20859
12316	0	0	Ki67+	 11273 20881
12317	0	0	Ki67+	 11301 21337
12318	0	0	Ki67+	 11313 21348
12319	0	0	Ki67+	 11333 21290
12320	0	0	Ki67+	 11362 20849
12321	0	0	Ki67+	 11362 20996
12322	0	0	Ki67+	 11371 21476
12323	0	0	Ki67+	 11383 20859
12324	0	0	Ki67+	 11405 21270
12325	0	0	Ki67+	 11413 20861
12326	0	0	Ki67+	 11427 21053
12327	0	0	Ki67+	 11446 20965
12328	0	0	Ki67+	 11460 20936
12329	0	0	Ki67+	 11477 21189
12330	0	0	Ki67+	 11478 21419
12331	0	0	Ki67+	 11494 21166
12332	0	0	Ki67+	 11503 20942
12333	0	0	Ki67+	 11503 20962
12334	0	0	Ki67+	 11504 21135
12335	0	0	Ki67+	 11509 21486
12336	0	0	Ki67+	 11516 20900
12337	0	0	Ki67+	 11518 21118
12338	0	0	Ki67+	 11518 21242
12339	0	0	Ki67+	 11533 21212
12340	0	0	Ki67+	 11556 21304
12341	0	0	Ki67+	 11558 21234
12342	0	0	Ki67+	 11558 21460
12343	0	0	Ki67+	 10795 22017
12344	0	0	Ki67+	 10886 21584
12345	0	0	Ki67+	 10912 21602
12346	0	0	Ki67+	 10968 21808
12347	0	0	Ki67+	 11206 21521
12348	0	0	Ki67+	 11216 21603
12349	0	0	Ki67+	 11217 21677
12350	0	0	Ki67+	 11229 21741
12351	0	0	Ki67+	 11240 21641
12352	0	0	Ki67+	 11249 21624
12353	0	0	Ki67+	 11277 21494
12354	0	0	Ki67+	 11285 21577
12355	0	0	Ki67+	 11326 21523
12356	0	0	Ki67+	 11440 21531
12357	0	0	Ki67+	 11464 21576
12358	0	0	Ki67+	 11501 21654
12359	0	0	Ki67+	 11607 11263
12360	0	0	Ki67+	 11743 11067
12361	0	0	Ki67+	 11828 11362
12362	0	0	Ki67+	 11877 11403
12363	0	0	Ki67+	 11904 10973
12364	0	0	Ki67+	 11910 11041
12365	0	0	Ki67+	 11954 11066
12366	0	0	Ki67+	 11980 10960
12367	0	0	Ki67+	 11998 10935
12368	0	0	Ki67+	 12007 11487
12369	0	0	Ki67+	 12009 11462
12370	0	0	Ki67+	 12026 10939
12371	0	0	Ki67+	 12026 11111
12372	0	0	Ki67+	 12041 10983
12373	0	0	Ki67+	 12057 11184
12374	0	0	Ki67+	 12065 11335
12375	0	0	Ki67+	 12069 10868
12376	0	0	Ki67+	 12084 11317
12377	0	0	Ki67+	 12085 10965
12378	0	0	Ki67+	 12102 11058
12379	0	0	Ki67+	 12104 11393
12380	0	0	Ki67+	 12105 10952
12381	0	0	Ki67+	 12107 11085
12382	0	0	Ki67+	 12114 11264
12383	0	0	Ki67+	 12122 10867
12384	0	0	Ki67+	 12150 10836
12385	0	0	Ki67+	 12161 11256
12386	0	0	Ki67+	 12162 11060
12387	0	0	Ki67+	 12166 11087
12388	0	0	Ki67+	 12177 10855
12389	0	0	Ki67+	 12183 11418
12390	0	0	Ki67+	 12187 11279
12391	0	0	Ki67+	 12188 11123
12392	0	0	Ki67+	 12189 11061
12393	0	0	Ki67+	 12194 11225
12394	0	0	Ki67+	 12200 11031
12395	0	0	Ki67+	 12204 11144
12396	0	0	Ki67+	 12225 10928
12397	0	0	Ki67+	 12233 11132
12398	0	0	Ki67+	 12238 11102
12399	0	0	Ki67+	 12243 10853
12400	0	0	Ki67+	 12244 11157
12401	0	0	Ki67+	 12258 10970
12402	0	0	Ki67+	 12258 10997
12403	0	0	Ki67+	 12260 10809
12404	0	0	Ki67+	 12261 11127
12405	0	0	Ki67+	 12267 11097
12406	0	0	Ki67+	 12284 11156
12407	0	0	Ki67+	 12289 11394
12408	0	0	Ki67+	 12294 10980
12409	0	0	Ki67+	 12297 11112
12410	0	0	Ki67+	 12301 11048
12411	0	0	Ki67+	 12308 11009
12412	0	0	Ki67+	 12318 11084
12413	0	0	Ki67+	 12325 11130
12414	0	0	Ki67+	 12343 10950
12415	0	0	Ki67+	 12343 11380
12416	0	0	Ki67+	 12347 11063
12417	0	0	Ki67+	 12352 10973
12418	0	0	Ki67+	 12352 10993
12419	0	0	Ki67+	 12354 11050
12420	0	0	Ki67+	 12359 11361
12421	0	0	Ki67+	 11571 11787
12422	0	0	Ki67+	 11574 11604
12423	0	0	Ki67+	 11582 11717
12424	0	0	Ki67+	 11590 11840
12425	0	0	Ki67+	 11600 12102
12426	0	0	Ki67+	 11601 11823
12427	0	0	Ki67+	 11615 11910
12428	0	0	Ki67+	 11626 11810
12429	0	0	Ki67+	 11630 11989
12430	0	0	Ki67+	 11631 12078
12431	0	0	Ki67+	 11639 12100
12432	0	0	Ki67+	 11650 11658
12433	0	0	Ki67+	 11655 12163
12434	0	0	Ki67+	 11660 12095
12435	0	0	Ki67+	 11662 12125
12436	0	0	Ki67+	 11662 12210
12437	0	0	Ki67+	 11682 11930
12438	0	0	Ki67+	 11683 11882
12439	0	0	Ki67+	 11685 12016
12440	0	0	Ki67+	 11687 11963
12441	0	0	Ki67+	 11696 11852
12442	0	0	Ki67+	 11702 11832
12443	0	0	Ki67+	 11714 12080
12444	0	0	Ki67+	 11720 12041
12445	0	0	Ki67+	 11721 11888
12446	0	0	Ki67+	 11722 12288
12447	0	0	Ki67+	 11730 11856
12448	0	0	Ki67+	 11730 12080
12449	0	0	Ki67+	 11731 11814
12450	0	0	Ki67+	 11738 12181
12451	0	0	Ki67+	 11741 12171
12452	0	0	Ki67+	 11744 11968
12453	0	0	Ki67+	 11754 12019
12454	0	0	Ki67+	 11759 11888
12455	0	0	Ki67+	 11769 12212
12456	0	0	Ki67+	 11773 12181
12457	0	0	Ki67+	 11775 11754
12458	0	0	Ki67+	 11782 11916
12459	0	0	Ki67+	 11782 12037
12460	0	0	Ki67+	 11782 12301
12461	0	0	Ki67+	 11786 11959
12462	0	0	Ki67+	 11787 11944
12463	0	0	Ki67+	 11791 12278
12464	0	0	Ki67+	 11793 12234
12465	0	0	Ki67+	 11800 11640
12466	0	0	Ki67+	 11818 11958
12467	0	0	Ki67+	 11818 12288
12468	0	0	Ki67+	 11820 12265
12469	0	0	Ki67+	 11828 11838
12470	0	0	Ki67+	 11846 12182
12471	0	0	Ki67+	 11848 12270
12472	0	0	Ki67+	 11850 12088
12473	0	0	Ki67+	 11853 11845
12474	0	0	Ki67+	 11855 12222
12475	0	0	Ki67+	 11858 11823
12476	0	0	Ki67+	 11862 12187
12477	0	0	Ki67+	 11867 12250
12478	0	0	Ki67+	 11883 12205
12479	0	0	Ki67+	 11902 12181
12480	0	0	Ki67+	 11922 11728
12481	0	0	Ki67+	 11945 11538
12482	0	0	Ki67+	 11956 11797
12483	0	0	Ki67+	 11956 12207
12484	0	0	Ki67+	 11958 11860
12485	0	0	Ki67+	 11958 12190
12486	0	0	Ki67+	 11960 12061
12487	0	0	Ki67+	 11972 11824
12488	0	0	Ki67+	 11975 12146
12489	0	0	Ki67+	 11984 12053
12490	0	0	Ki67+	 11984 12286
12491	0	0	Ki67+	 11989 11775
12492	0	0	Ki67+	 11996 12235
12493	0	0	Ki67+	 12024 11755
12494	0	0	Ki67+	 12025 11735
12495	0	0	Ki67+	 12027 11848
12496	0	0	Ki67+	 12047 12083
12497	0	0	Ki67+	 12048 12175
12498	0	0	Ki67+	 12048 12205
12499	0	0	Ki67+	 12050 11655
12500	0	0	Ki67+	 12058 12052
12501	0	0	Ki67+	 12067 11995
12502	0	0	Ki67+	 12071 11672
12503	0	0	Ki67+	 12072 12125
12504	0	0	Ki67+	 12078 12287
12505	0	0	Ki67+	 12079 12077
12506	0	0	Ki67+	 12086 11656
12507	0	0	Ki67+	 12096 11771
12508	0	0	Ki67+	 12096 12171
12509	0	0	Ki67+	 12107 11986
12510	0	0	Ki67+	 12113 11721
12511	0	0	Ki67+	 12121 12208
12512	0	0	Ki67+	 12128 12171
12513	0	0	Ki67+	 12130 11760
12514	0	0	Ki67+	 12134 11581
12515	0	0	Ki67+	 12140 12109
12516	0	0	Ki67+	 12144 11864
12517	0	0	Ki67+	 12144 12040
12518	0	0	Ki67+	 12148 11997
12519	0	0	Ki67+	 12148 12198
12520	0	0	Ki67+	 12151 12231
12521	0	0	Ki67+	 12154 12264
12522	0	0	Ki67+	 12157 11959
12523	0	0	Ki67+	 12162 11891
12524	0	0	Ki67+	 12162 12131
12525	0	0	Ki67+	 12164 12169
12526	0	0	Ki67+	 12165 12149
12527	0	0	Ki67+	 12168 12041
12528	0	0	Ki67+	 12169 11760
12529	0	0	Ki67+	 12170 11927
12530	0	0	Ki67+	 12172 11726
12531	0	0	Ki67+	 12173 11843
12532	0	0	Ki67+	 12173 11953
12533	0	0	Ki67+	 12177 11861
12534	0	0	Ki67+	 12177 12270
12535	0	0	Ki67+	 12185 12247
12536	0	0	Ki67+	 12186 11783
12537	0	0	Ki67+	 12194 12075
12538	0	0	Ki67+	 12195 11810
12539	0	0	Ki67+	 12195 12013
12540	0	0	Ki67+	 12196 12049
12541	0	0	Ki67+	 12196 12109
12542	0	0	Ki67+	 12201 11609
12543	0	0	Ki67+	 12203 11855
12544	0	0	Ki67+	 12207 11896
12545	0	0	Ki67+	 12210 12005
12546	0	0	Ki67+	 12212 12150
12547	0	0	Ki67+	 12213 11821
12548	0	0	Ki67+	 12215 11594
12549	0	0	Ki67+	 12221 12269
12550	0	0	Ki67+	 12222 12133
12551	0	0	Ki67+	 12224 11877
12552	0	0	Ki67+	 12228 12103
12553	0	0	Ki67+	 12233 12245
12554	0	0	Ki67+	 12243 11690
12555	0	0	Ki67+	 12244 11828
12556	0	0	Ki67+	 12249 12108
12557	0	0	Ki67+	 12251 12018
12558	0	0	Ki67+	 12252 12147
12559	0	0	Ki67+	 12258 11885
12560	0	0	Ki67+	 12259 11717
12561	0	0	Ki67+	 12259 11924
12562	0	0	Ki67+	 12261 11777
12563	0	0	Ki67+	 12265 11635
12564	0	0	Ki67+	 12269 11864
12565	0	0	Ki67+	 12273 12039
12566	0	0	Ki67+	 12274 11835
12567	0	0	Ki67+	 12278 11993
12568	0	0	Ki67+	 12284 12183
12569	0	0	Ki67+	 12286 12012
12570	0	0	Ki67+	 12287 11857
12571	0	0	Ki67+	 12287 12143
12572	0	0	Ki67+	 12292 11690
12573	0	0	Ki67+	 12295 11793
12574	0	0	Ki67+	 12296 11765
12575	0	0	Ki67+	 12299 12262
12576	0	0	Ki67+	 12301 11941
12577	0	0	Ki67+	 12308 11644
12578	0	0	Ki67+	 12311 12287
12579	0	0	Ki67+	 12317 12189
12580	0	0	Ki67+	 12320 11647
12581	0	0	Ki67+	 12323 11751
12582	0	0	Ki67+	 12323 12267
12583	0	0	Ki67+	 12326 11547
12584	0	0	Ki67+	 12329 11729
12585	0	0	Ki67+	 12332 11602
12586	0	0	Ki67+	 12335 12144
12587	0	0	Ki67+	 12338 12168
12588	0	0	Ki67+	 12339 11696
12589	0	0	Ki67+	 12341 12188
12590	0	0	Ki67+	 12346 12130
12591	0	0	Ki67+	 12349 11668
12592	0	0	Ki67+	 12350 11847
12593	0	0	Ki67+	 12356 12034
12594	0	0	Ki67+	 12357 12062
12595	0	0	Ki67+	 12359 11799
12596	0	0	Ki67+	 12359 11824
12597	0	0	Ki67+	 12365 11548
12598	0	0	Ki67+	 12366 12153
12599	0	0	Ki67+	 12367 11769
12600	0	0	Ki67+	 11574 12922
12601	0	0	Ki67+	 11595 12957
12602	0	0	Ki67+	 11598 13096
12603	0	0	Ki67+	 11623 12414
12604	0	0	Ki67+	 11632 12920
12605	0	0	Ki67+	 11648 12370
12606	0	0	Ki67+	 11720 12495
12607	0	0	Ki67+	 11752 12579
12608	0	0	Ki67+	 11775 12537
12609	0	0	Ki67+	 11778 12487
12610	0	0	Ki67+	 11789 12467
12611	0	0	Ki67+	 11790 13089
12612	0	0	Ki67+	 11796 12839
12613	0	0	Ki67+	 11799 12721
12614	0	0	Ki67+	 11801 12962
12615	0	0	Ki67+	 11803 13043
12616	0	0	Ki67+	 11806 12923
12617	0	0	Ki67+	 11810 12856
12618	0	0	Ki67+	 11819 12811
12619	0	0	Ki67+	 11824 12846
12620	0	0	Ki67+	 11826 12406
12621	0	0	Ki67+	 11828 12595
12622	0	0	Ki67+	 11831 13026
12623	0	0	Ki67+	 11833 13055
12624	0	0	Ki67+	 11836 13039
12625	0	0	Ki67+	 11838 12710
12626	0	0	Ki67+	 11845 12743
12627	0	0	Ki67+	 11848 13071
12628	0	0	Ki67+	 11857 13015
12629	0	0	Ki67+	 11863 12666
12630	0	0	Ki67+	 11864 13028
12631	0	0	Ki67+	 11865 12723
12632	0	0	Ki67+	 11868 12400
12633	0	0	Ki67+	 11870 12917
12634	0	0	Ki67+	 11875 13078
12635	0	0	Ki67+	 11877 12757
12636	0	0	Ki67+	 11878 13046
12637	0	0	Ki67+	 11880 12426
12638	0	0	Ki67+	 11880 12586
12639	0	0	Ki67+	 11883 12814
12640	0	0	Ki67+	 11886 12364
12641	0	0	Ki67+	 11887 12910
12642	0	0	Ki67+	 11897 12996
12643	0	0	Ki67+	 11900 12395
12644	0	0	Ki67+	 11900 12742
12645	0	0	Ki67+	 11901 12778
12646	0	0	Ki67+	 11903 12655
12647	0	0	Ki67+	 11904 13019
12648	0	0	Ki67+	 11907 12937
12649	0	0	Ki67+	 11908 13073
12650	0	0	Ki67+	 11909 12716
12651	0	0	Ki67+	 11911 12517
12652	0	0	Ki67+	 11919 12898
12653	0	0	Ki67+	 11919 13089
12654	0	0	Ki67+	 11936 12983
12655	0	0	Ki67+	 11954 12983
12656	0	0	Ki67+	 11955 12570
12657	0	0	Ki67+	 11959 12812
12658	0	0	Ki67+	 11965 12579
12659	0	0	Ki67+	 11980 12910
12660	0	0	Ki67+	 11995 12919
12661	0	0	Ki67+	 12000 12791
12662	0	0	Ki67+	 12004 12851
12663	0	0	Ki67+	 12012 12761
12664	0	0	Ki67+	 12018 12878
12665	0	0	Ki67+	 12021 12793
12666	0	0	Ki67+	 12022 12893
12667	0	0	Ki67+	 12022 13103
12668	0	0	Ki67+	 12031 12943
12669	0	0	Ki67+	 12036 12841
12670	0	0	Ki67+	 12037 12761
12671	0	0	Ki67+	 12042 13097
12672	0	0	Ki67+	 12043 12902
12673	0	0	Ki67+	 12043 13013
12674	0	0	Ki67+	 12057 12886
12675	0	0	Ki67+	 12060 12657
12676	0	0	Ki67+	 12060 12852
12677	0	0	Ki67+	 12060 12932
12678	0	0	Ki67+	 12062 12617
12679	0	0	Ki67+	 12062 12954
12680	0	0	Ki67+	 12063 12587
12681	0	0	Ki67+	 12064 12794
12682	0	0	Ki67+	 12070 12682
12683	0	0	Ki67+	 12074 12899
12684	0	0	Ki67+	 12077 12707
12685	0	0	Ki67+	 12081 12671
12686	0	0	Ki67+	 12083 12681
12687	0	0	Ki67+	 12083 12934
12688	0	0	Ki67+	 12085 12846
12689	0	0	Ki67+	 12089 12748
12690	0	0	Ki67+	 12093 12887
12691	0	0	Ki67+	 12094 12727
12692	0	0	Ki67+	 12096 12640
12693	0	0	Ki67+	 12099 12972
12694	0	0	Ki67+	 12099 13041
12695	0	0	Ki67+	 12100 12871
12696	0	0	Ki67+	 12104 12362
12697	0	0	Ki67+	 12111 12507
12698	0	0	Ki67+	 12120 12320
12699	0	0	Ki67+	 12120 12760
12700	0	0	Ki67+	 12122 12589
12701	0	0	Ki67+	 12122 12981
12702	0	0	Ki67+	 12124 12967
12703	0	0	Ki67+	 12125 12701
12704	0	0	Ki67+	 12125 12866
12705	0	0	Ki67+	 12125 13051
12706	0	0	Ki67+	 12126 12557
12707	0	0	Ki67+	 12127 12740
12708	0	0	Ki67+	 12130 12833
12709	0	0	Ki67+	 12130 13012
12710	0	0	Ki67+	 12135 12802
12711	0	0	Ki67+	 12137 12908
12712	0	0	Ki67+	 12138 12323
12713	0	0	Ki67+	 12138 12511
12714	0	0	Ki67+	 12145 13081
12715	0	0	Ki67+	 12146 12487
12716	0	0	Ki67+	 12147 12825
12717	0	0	Ki67+	 12148 12720
12718	0	0	Ki67+	 12149 12864
12719	0	0	Ki67+	 12152 12672
12720	0	0	Ki67+	 12152 13025
12721	0	0	Ki67+	 12155 12415
12722	0	0	Ki67+	 12155 12695
12723	0	0	Ki67+	 12160 12457
12724	0	0	Ki67+	 12160 12845
12725	0	0	Ki67+	 12166 13097
12726	0	0	Ki67+	 12169 12727
12727	0	0	Ki67+	 12170 12596
12728	0	0	Ki67+	 12172 12682
12729	0	0	Ki67+	 12179 12533
12730	0	0	Ki67+	 12180 12393
12731	0	0	Ki67+	 12182 12792
12732	0	0	Ki67+	 12185 12838
12733	0	0	Ki67+	 12187 12497
12734	0	0	Ki67+	 12187 12654
12735	0	0	Ki67+	 12189 13083
12736	0	0	Ki67+	 12191 12709
12737	0	0	Ki67+	 12192 12413
12738	0	0	Ki67+	 12193 12373
12739	0	0	Ki67+	 12197 12549
12740	0	0	Ki67+	 12199 12460
12741	0	0	Ki67+	 12201 12724
12742	0	0	Ki67+	 12202 12854
12743	0	0	Ki67+	 12204 12573
12744	0	0	Ki67+	 12206 12673
12745	0	0	Ki67+	 12207 12957
12746	0	0	Ki67+	 12210 12359
12747	0	0	Ki67+	 12210 12430
12748	0	0	Ki67+	 12211 12640
12749	0	0	Ki67+	 12211 12821
12750	0	0	Ki67+	 12213 12516
12751	0	0	Ki67+	 12217 12534
12752	0	0	Ki67+	 12217 13079
12753	0	0	Ki67+	 12229 12332
12754	0	0	Ki67+	 12230 12978
12755	0	0	Ki67+	 12233 12846
12756	0	0	Ki67+	 12234 12619
12757	0	0	Ki67+	 12235 12666
12758	0	0	Ki67+	 12238 13085
12759	0	0	Ki67+	 12241 12490
12760	0	0	Ki67+	 12242 13101
12761	0	0	Ki67+	 12250 12534
12762	0	0	Ki67+	 12252 12811
12763	0	0	Ki67+	 12256 12553
12764	0	0	Ki67+	 12260 12871
12765	0	0	Ki67+	 12263 12506
12766	0	0	Ki67+	 12264 12526
12767	0	0	Ki67+	 12266 13091
12768	0	0	Ki67+	 12267 12827
12769	0	0	Ki67+	 12269 12982
12770	0	0	Ki67+	 12270 12617
12771	0	0	Ki67+	 12272 12438
12772	0	0	Ki67+	 12272 12857
12773	0	0	Ki67+	 12279 12472
12774	0	0	Ki67+	 12280 13055
12775	0	0	Ki67+	 12282 12404
12776	0	0	Ki67+	 12285 12415
12777	0	0	Ki67+	 12285 12696
12778	0	0	Ki67+	 12286 12785
12779	0	0	Ki67+	 12290 12350
12780	0	0	Ki67+	 12296 13069
12781	0	0	Ki67+	 12298 12502
12782	0	0	Ki67+	 12299 12477
12783	0	0	Ki67+	 12302 12338
12784	0	0	Ki67+	 12306 12372
12785	0	0	Ki67+	 12310 12956
12786	0	0	Ki67+	 12311 12781
12787	0	0	Ki67+	 12320 12334
12788	0	0	Ki67+	 12320 12463
12789	0	0	Ki67+	 12320 12927
12790	0	0	Ki67+	 12321 12603
12791	0	0	Ki67+	 12323 12567
12792	0	0	Ki67+	 12327 12438
12793	0	0	Ki67+	 12332 12805
12794	0	0	Ki67+	 12341 12590
12795	0	0	Ki67+	 12341 12772
12796	0	0	Ki67+	 12346 12543
12797	0	0	Ki67+	 12347 12566
12798	0	0	Ki67+	 12349 12641
12799	0	0	Ki67+	 12352 12390
12800	0	0	Ki67+	 12354 13020
12801	0	0	Ki67+	 12355 12581
12802	0	0	Ki67+	 12357 12421
12803	0	0	Ki67+	 12359 12458
12804	0	0	Ki67+	 12362 12916
12805	0	0	Ki67+	 11572 13760
12806	0	0	Ki67+	 11573 13885
12807	0	0	Ki67+	 11578 13672
12808	0	0	Ki67+	 11583 13171
12809	0	0	Ki67+	 11590 13251
12810	0	0	Ki67+	 11593 13899
12811	0	0	Ki67+	 11594 13689
12812	0	0	Ki67+	 11599 13736
12813	0	0	Ki67+	 11603 13823
12814	0	0	Ki67+	 11606 13886
12815	0	0	Ki67+	 11608 13670
12816	0	0	Ki67+	 11611 13686
12817	0	0	Ki67+	 11619 13863
12818	0	0	Ki67+	 11630 13901
12819	0	0	Ki67+	 11634 13798
12820	0	0	Ki67+	 11646 13825
12821	0	0	Ki67+	 11653 13732
12822	0	0	Ki67+	 11662 13421
12823	0	0	Ki67+	 11664 13721
12824	0	0	Ki67+	 11682 13713
12825	0	0	Ki67+	 11683 13431
12826	0	0	Ki67+	 11685 13842
12827	0	0	Ki67+	 11688 13700
12828	0	0	Ki67+	 11690 13781
12829	0	0	Ki67+	 11693 13872
12830	0	0	Ki67+	 11695 13512
12831	0	0	Ki67+	 11696 13802
12832	0	0	Ki67+	 11703 13734
12833	0	0	Ki67+	 11704 13714
12834	0	0	Ki67+	 11710 13194
12835	0	0	Ki67+	 11711 13322
12836	0	0	Ki67+	 11716 13713
12837	0	0	Ki67+	 11724 13783
12838	0	0	Ki67+	 11726 13887
12839	0	0	Ki67+	 11727 13646
12840	0	0	Ki67+	 11727 13745
12841	0	0	Ki67+	 11731 13680
12842	0	0	Ki67+	 11734 13176
12843	0	0	Ki67+	 11734 13558
12844	0	0	Ki67+	 11735 13593
12845	0	0	Ki67+	 11738 13538
12846	0	0	Ki67+	 11750 13323
12847	0	0	Ki67+	 11754 13200
12848	0	0	Ki67+	 11754 13888
12849	0	0	Ki67+	 11759 13468
12850	0	0	Ki67+	 11760 13619
12851	0	0	Ki67+	 11761 13136
12852	0	0	Ki67+	 11763 13723
12853	0	0	Ki67+	 11764 13775
12854	0	0	Ki67+	 11775 13303
12855	0	0	Ki67+	 11778 13331
12856	0	0	Ki67+	 11778 13685
12857	0	0	Ki67+	 11780 13639
12858	0	0	Ki67+	 11784 13616
12859	0	0	Ki67+	 11786 13158
12860	0	0	Ki67+	 11789 13560
12861	0	0	Ki67+	 11794 13711
12862	0	0	Ki67+	 11796 13630
12863	0	0	Ki67+	 11800 13498
12864	0	0	Ki67+	 11800 13833
12865	0	0	Ki67+	 11807 13768
12866	0	0	Ki67+	 11810 13818
12867	0	0	Ki67+	 11811 13156
12868	0	0	Ki67+	 11811 13427
12869	0	0	Ki67+	 11811 13447
12870	0	0	Ki67+	 11814 13643
12871	0	0	Ki67+	 11815 13691
12872	0	0	Ki67+	 11818 13392
12873	0	0	Ki67+	 11821 13138
12874	0	0	Ki67+	 11823 13184
12875	0	0	Ki67+	 11825 13312
12876	0	0	Ki67+	 11826 13747
12877	0	0	Ki67+	 11827 13779
12878	0	0	Ki67+	 11830 13622
12879	0	0	Ki67+	 11836 13447
12880	0	0	Ki67+	 11839 13250
12881	0	0	Ki67+	 11839 13716
12882	0	0	Ki67+	 11841 13671
12883	0	0	Ki67+	 11848 13335
12884	0	0	Ki67+	 11851 13747
12885	0	0	Ki67+	 11852 13651
12886	0	0	Ki67+	 11855 13154
12887	0	0	Ki67+	 11856 13135
12888	0	0	Ki67+	 11857 13269
12889	0	0	Ki67+	 11861 13872
12890	0	0	Ki67+	 11866 13595
12891	0	0	Ki67+	 11866 13785
12892	0	0	Ki67+	 11871 13200
12893	0	0	Ki67+	 11871 13301
12894	0	0	Ki67+	 11874 13119
12895	0	0	Ki67+	 11875 13826
12896	0	0	Ki67+	 11877 13502
12897	0	0	Ki67+	 11881 13732
12898	0	0	Ki67+	 11885 13709
12899	0	0	Ki67+	 11889 13892
12900	0	0	Ki67+	 11890 13679
12901	0	0	Ki67+	 11891 13424
12902	0	0	Ki67+	 11898 13221
12903	0	0	Ki67+	 11906 13766
12904	0	0	Ki67+	 11906 13803
12905	0	0	Ki67+	 11909 13573
12906	0	0	Ki67+	 11912 13352
12907	0	0	Ki67+	 11914 13231
12908	0	0	Ki67+	 11914 13407
12909	0	0	Ki67+	 11921 13216
12910	0	0	Ki67+	 11923 13150
12911	0	0	Ki67+	 11924 13180
12912	0	0	Ki67+	 11931 13393
12913	0	0	Ki67+	 11932 13486
12914	0	0	Ki67+	 11934 13372
12915	0	0	Ki67+	 11945 13131
12916	0	0	Ki67+	 11946 13441
12917	0	0	Ki67+	 11948 13269
12918	0	0	Ki67+	 11950 13799
12919	0	0	Ki67+	 11953 13297
12920	0	0	Ki67+	 11956 13322
12921	0	0	Ki67+	 11957 13211
12922	0	0	Ki67+	 11959 13712
12923	0	0	Ki67+	 11959 13828
12924	0	0	Ki67+	 11962 13778
12925	0	0	Ki67+	 11963 13649
12926	0	0	Ki67+	 11964 13745
12927	0	0	Ki67+	 11966 13507
12928	0	0	Ki67+	 11967 13306
12929	0	0	Ki67+	 11978 13891
12930	0	0	Ki67+	 11982 13530
12931	0	0	Ki67+	 11982 13685
12932	0	0	Ki67+	 11987 13846
12933	0	0	Ki67+	 11990 13273
12934	0	0	Ki67+	 11993 13665
12935	0	0	Ki67+	 11995 13307
12936	0	0	Ki67+	 11995 13760
12937	0	0	Ki67+	 11996 13713
12938	0	0	Ki67+	 12004 13149
12939	0	0	Ki67+	 12005 13181
12940	0	0	Ki67+	 12008 13849
12941	0	0	Ki67+	 12011 13739
12942	0	0	Ki67+	 12018 13900
12943	0	0	Ki67+	 12019 13137
12944	0	0	Ki67+	 12022 13744
12945	0	0	Ki67+	 12023 13342
12946	0	0	Ki67+	 12026 13766
12947	0	0	Ki67+	 12029 13201
12948	0	0	Ki67+	 12032 13259
12949	0	0	Ki67+	 12034 13287
12950	0	0	Ki67+	 12034 13830
12951	0	0	Ki67+	 12035 13680
12952	0	0	Ki67+	 12035 13711
12953	0	0	Ki67+	 12036 13227
12954	0	0	Ki67+	 12043 13469
12955	0	0	Ki67+	 12044 13867
12956	0	0	Ki67+	 12048 13269
12957	0	0	Ki67+	 12058 13301
12958	0	0	Ki67+	 12060 13425
12959	0	0	Ki67+	 12062 13135
12960	0	0	Ki67+	 12068 13903
12961	0	0	Ki67+	 12070 13423
12962	0	0	Ki67+	 12073 13161
12963	0	0	Ki67+	 12073 13758
12964	0	0	Ki67+	 12080 13285
12965	0	0	Ki67+	 12086 13534
12966	0	0	Ki67+	 12086 13816
12967	0	0	Ki67+	 12087 13118
12968	0	0	Ki67+	 12088 13245
12969	0	0	Ki67+	 12094 13172
12970	0	0	Ki67+	 12096 13137
12971	0	0	Ki67+	 12102 13258
12972	0	0	Ki67+	 12108 13288
12973	0	0	Ki67+	 12112 13890
12974	0	0	Ki67+	 12116 13446
12975	0	0	Ki67+	 12116 13781
12976	0	0	Ki67+	 12118 13430
12977	0	0	Ki67+	 12120 13302
12978	0	0	Ki67+	 12121 13122
12979	0	0	Ki67+	 12121 13149
12980	0	0	Ki67+	 12123 13753
12981	0	0	Ki67+	 12124 13869
12982	0	0	Ki67+	 12125 13644
12983	0	0	Ki67+	 12126 13659
12984	0	0	Ki67+	 12127 13463
12985	0	0	Ki67+	 12132 13178
12986	0	0	Ki67+	 12134 13233
12987	0	0	Ki67+	 12134 13431
12988	0	0	Ki67+	 12145 13202
12989	0	0	Ki67+	 12145 13269
12990	0	0	Ki67+	 12146 13686
12991	0	0	Ki67+	 12146 13827
12992	0	0	Ki67+	 12147 13310
12993	0	0	Ki67+	 12153 13431
12994	0	0	Ki67+	 12156 13692
12995	0	0	Ki67+	 12158 13109
12996	0	0	Ki67+	 12163 13251
12997	0	0	Ki67+	 12164 13279
12998	0	0	Ki67+	 12168 13431
12999	0	0	Ki67+	 12170 13776
13000	0	0	Ki67+	 12175 13443
13001	0	0	Ki67+	 12178 13738
13002	0	0	Ki67+	 12188 13409
13003	0	0	Ki67+	 12200 13253
13004	0	0	Ki67+	 12200 13451
13005	0	0	Ki67+	 12217 13245
13006	0	0	Ki67+	 12217 13812
13007	0	0	Ki67+	 12223 13413
13008	0	0	Ki67+	 12226 13710
13009	0	0	Ki67+	 12234 13489
13010	0	0	Ki67+	 12234 13830
13011	0	0	Ki67+	 12244 13498
13012	0	0	Ki67+	 12247 13298
13013	0	0	Ki67+	 12249 13600
13014	0	0	Ki67+	 12252 13410
13015	0	0	Ki67+	 12253 13383
13016	0	0	Ki67+	 12263 13514
13017	0	0	Ki67+	 12264 13881
13018	0	0	Ki67+	 12268 13765
13019	0	0	Ki67+	 12276 13795
13020	0	0	Ki67+	 12279 13263
13021	0	0	Ki67+	 12283 13391
13022	0	0	Ki67+	 12288 13781
13023	0	0	Ki67+	 12291 13351
13024	0	0	Ki67+	 12292 13261
13025	0	0	Ki67+	 12292 13649
13026	0	0	Ki67+	 12296 13531
13027	0	0	Ki67+	 12296 13700
13028	0	0	Ki67+	 12297 13455
13029	0	0	Ki67+	 12301 13803
13030	0	0	Ki67+	 12302 13288
13031	0	0	Ki67+	 12307 13901
13032	0	0	Ki67+	 12308 13225
13033	0	0	Ki67+	 12310 13629
13034	0	0	Ki67+	 12317 13269
13035	0	0	Ki67+	 12321 13719
13036	0	0	Ki67+	 12322 13852
13037	0	0	Ki67+	 12323 13341
13038	0	0	Ki67+	 12330 13824
13039	0	0	Ki67+	 12331 13236
13040	0	0	Ki67+	 12331 13611
13041	0	0	Ki67+	 12332 13521
13042	0	0	Ki67+	 12340 13388
13043	0	0	Ki67+	 12342 13699
13044	0	0	Ki67+	 12344 13558
13045	0	0	Ki67+	 12344 13894
13046	0	0	Ki67+	 12347 13441
13047	0	0	Ki67+	 12349 13595
13048	0	0	Ki67+	 12351 13629
13049	0	0	Ki67+	 12354 13739
13050	0	0	Ki67+	 12364 13209
13051	0	0	Ki67+	 11572 14699
13052	0	0	Ki67+	 11575 13919
13053	0	0	Ki67+	 11579 14417
13054	0	0	Ki67+	 11581 14271
13055	0	0	Ki67+	 11581 14302
13056	0	0	Ki67+	 11582 13960
13057	0	0	Ki67+	 11582 13977
13058	0	0	Ki67+	 11586 14502
13059	0	0	Ki67+	 11589 14585
13060	0	0	Ki67+	 11591 14143
13061	0	0	Ki67+	 11591 14432
13062	0	0	Ki67+	 11591 14638
13063	0	0	Ki67+	 11594 14225
13064	0	0	Ki67+	 11596 14201
13065	0	0	Ki67+	 11597 14109
13066	0	0	Ki67+	 11597 14273
13067	0	0	Ki67+	 11605 14476
13068	0	0	Ki67+	 11606 14346
13069	0	0	Ki67+	 11607 14678
13070	0	0	Ki67+	 11613 14626
13071	0	0	Ki67+	 11614 14391
13072	0	0	Ki67+	 11617 14665
13073	0	0	Ki67+	 11621 14161
13074	0	0	Ki67+	 11621 14278
13075	0	0	Ki67+	 11621 14302
13076	0	0	Ki67+	 11622 14216
13077	0	0	Ki67+	 11623 14481
13078	0	0	Ki67+	 11628 14109
13079	0	0	Ki67+	 11628 14242
13080	0	0	Ki67+	 11630 14511
13081	0	0	Ki67+	 11630 14699
13082	0	0	Ki67+	 11636 14066
13083	0	0	Ki67+	 11639 13977
13084	0	0	Ki67+	 11639 14686
13085	0	0	Ki67+	 11641 14261
13086	0	0	Ki67+	 11648 14657
13087	0	0	Ki67+	 11650 13923
13088	0	0	Ki67+	 11652 14123
13089	0	0	Ki67+	 11652 14162
13090	0	0	Ki67+	 11672 14641
13091	0	0	Ki67+	 11675 14211
13092	0	0	Ki67+	 11682 14523
13093	0	0	Ki67+	 11686 14040
13094	0	0	Ki67+	 11698 14608
13095	0	0	Ki67+	 11705 14530
13096	0	0	Ki67+	 11717 14585
13097	0	0	Ki67+	 11730 14483
13098	0	0	Ki67+	 11742 14590
13099	0	0	Ki67+	 11742 14632
13100	0	0	Ki67+	 11745 14520
13101	0	0	Ki67+	 11754 14651
13102	0	0	Ki67+	 11758 14608
13103	0	0	Ki67+	 11760 14279
13104	0	0	Ki67+	 11766 14576
13105	0	0	Ki67+	 11772 14271
13106	0	0	Ki67+	 11785 14357
13107	0	0	Ki67+	 11796 14365
13108	0	0	Ki67+	 11805 13978
13109	0	0	Ki67+	 11806 14441
13110	0	0	Ki67+	 11808 14640
13111	0	0	Ki67+	 11809 14347
13112	0	0	Ki67+	 11810 14502
13113	0	0	Ki67+	 11812 14037
13114	0	0	Ki67+	 11813 14069
13115	0	0	Ki67+	 11815 14478
13116	0	0	Ki67+	 11816 14577
13117	0	0	Ki67+	 11821 14454
13118	0	0	Ki67+	 11823 14153
13119	0	0	Ki67+	 11830 14241
13120	0	0	Ki67+	 11835 14051
13121	0	0	Ki67+	 11837 14517
13122	0	0	Ki67+	 11839 14361
13123	0	0	Ki67+	 11839 14436
13124	0	0	Ki67+	 11839 14483
13125	0	0	Ki67+	 11839 14672
13126	0	0	Ki67+	 11843 14192
13127	0	0	Ki67+	 11845 13922
13128	0	0	Ki67+	 11846 14160
13129	0	0	Ki67+	 11847 14562
13130	0	0	Ki67+	 11849 14087
13131	0	0	Ki67+	 11851 14011
13132	0	0	Ki67+	 11854 14658
13133	0	0	Ki67+	 11855 13976
13134	0	0	Ki67+	 11855 14345
13135	0	0	Ki67+	 11857 14504
13136	0	0	Ki67+	 11860 14462
13137	0	0	Ki67+	 11861 13930
13138	0	0	Ki67+	 11861 14251
13139	0	0	Ki67+	 11863 14215
13140	0	0	Ki67+	 11866 14327
13141	0	0	Ki67+	 11868 14493
13142	0	0	Ki67+	 11872 14181
13143	0	0	Ki67+	 11874 14548
13144	0	0	Ki67+	 11875 14098
13145	0	0	Ki67+	 11876 14075
13146	0	0	Ki67+	 11876 14367
13147	0	0	Ki67+	 11877 14438
13148	0	0	Ki67+	 11878 13963
13149	0	0	Ki67+	 11882 14466
13150	0	0	Ki67+	 11886 14362
13151	0	0	Ki67+	 11887 13995
13152	0	0	Ki67+	 11888 14557
13153	0	0	Ki67+	 11890 14231
13154	0	0	Ki67+	 11891 14518
13155	0	0	Ki67+	 11896 14263
13156	0	0	Ki67+	 11897 14163
13157	0	0	Ki67+	 11897 14413
13158	0	0	Ki67+	 11902 14205
13159	0	0	Ki67+	 11903 14683
13160	0	0	Ki67+	 11905 14066
13161	0	0	Ki67+	 11907 14249
13162	0	0	Ki67+	 11908 14448
13163	0	0	Ki67+	 11908 14542
13164	0	0	Ki67+	 11911 14517
13165	0	0	Ki67+	 11912 14595
13166	0	0	Ki67+	 11913 14330
13167	0	0	Ki67+	 11925 14166
13168	0	0	Ki67+	 11932 14198
13169	0	0	Ki67+	 11933 14490
13170	0	0	Ki67+	 11934 14112
13171	0	0	Ki67+	 11935 14030
13172	0	0	Ki67+	 11935 14535
13173	0	0	Ki67+	 11937 14084
13174	0	0	Ki67+	 11939 14403
13175	0	0	Ki67+	 11943 14316
13176	0	0	Ki67+	 11946 14136
13177	0	0	Ki67+	 11951 14638
13178	0	0	Ki67+	 11953 13981
13179	0	0	Ki67+	 11954 13998
13180	0	0	Ki67+	 11954 14468
13181	0	0	Ki67+	 11957 14154
13182	0	0	Ki67+	 11960 14071
13183	0	0	Ki67+	 11960 14528
13184	0	0	Ki67+	 11962 14230
13185	0	0	Ki67+	 11964 14319
13186	0	0	Ki67+	 11966 14280
13187	0	0	Ki67+	 11968 14363
13188	0	0	Ki67+	 11974 14018
13189	0	0	Ki67+	 11976 14447
13190	0	0	Ki67+	 11977 14613
13191	0	0	Ki67+	 11979 14265
13192	0	0	Ki67+	 11982 14249
13193	0	0	Ki67+	 11985 14168
13194	0	0	Ki67+	 11986 14036
13195	0	0	Ki67+	 11986 14284
13196	0	0	Ki67+	 11987 14333
13197	0	0	Ki67+	 11988 14527
13198	0	0	Ki67+	 11995 14135
13199	0	0	Ki67+	 11997 14555
13200	0	0	Ki67+	 11998 14017
13201	0	0	Ki67+	 12001 14169
13202	0	0	Ki67+	 12003 13977
13203	0	0	Ki67+	 12005 14430
13204	0	0	Ki67+	 12008 13921
13205	0	0	Ki67+	 12008 14245
13206	0	0	Ki67+	 12008 14629
13207	0	0	Ki67+	 12012 14066
13208	0	0	Ki67+	 12016 14527
13209	0	0	Ki67+	 12017 14303
13210	0	0	Ki67+	 12022 13993
13211	0	0	Ki67+	 12022 14026
13212	0	0	Ki67+	 12022 14285
13213	0	0	Ki67+	 12023 14047
13214	0	0	Ki67+	 12026 14162
13215	0	0	Ki67+	 12029 13956
13216	0	0	Ki67+	 12031 14365
13217	0	0	Ki67+	 12032 14255
13218	0	0	Ki67+	 12042 14311
13219	0	0	Ki67+	 12047 13914
13220	0	0	Ki67+	 12049 14440
13221	0	0	Ki67+	 12050 14190
13222	0	0	Ki67+	 12051 14652
13223	0	0	Ki67+	 12053 14247
13224	0	0	Ki67+	 12054 14411
13225	0	0	Ki67+	 12058 13991
13226	0	0	Ki67+	 12059 14674
13227	0	0	Ki67+	 12061 14036
13228	0	0	Ki67+	 12066 14646
13229	0	0	Ki67+	 12067 14255
13230	0	0	Ki67+	 12082 13995
13231	0	0	Ki67+	 12086 14348
13232	0	0	Ki67+	 12088 14458
13233	0	0	Ki67+	 12092 14251
13234	0	0	Ki67+	 12101 14010
13235	0	0	Ki67+	 12104 14394
13236	0	0	Ki67+	 12105 13991
13237	0	0	Ki67+	 12107 13966
13238	0	0	Ki67+	 12107 14598
13239	0	0	Ki67+	 12111 13936
13240	0	0	Ki67+	 12112 14630
13241	0	0	Ki67+	 12115 14278
13242	0	0	Ki67+	 12117 13914
13243	0	0	Ki67+	 12117 14294
13244	0	0	Ki67+	 12117 14339
13245	0	0	Ki67+	 12121 14033
13246	0	0	Ki67+	 12122 14404
13247	0	0	Ki67+	 12125 14191
13248	0	0	Ki67+	 12126 14383
13249	0	0	Ki67+	 12131 14084
13250	0	0	Ki67+	 12137 14114
13251	0	0	Ki67+	 12140 14581
13252	0	0	Ki67+	 12142 13922
13253	0	0	Ki67+	 12146 14528
13254	0	0	Ki67+	 12149 14615
13255	0	0	Ki67+	 12150 14284
13256	0	0	Ki67+	 12152 14434
13257	0	0	Ki67+	 12152 14484
13258	0	0	Ki67+	 12158 14373
13259	0	0	Ki67+	 12160 14139
13260	0	0	Ki67+	 12162 13915
13261	0	0	Ki67+	 12164 14390
13262	0	0	Ki67+	 12170 14508
13263	0	0	Ki67+	 12179 14551
13264	0	0	Ki67+	 12180 14358
13265	0	0	Ki67+	 12180 14634
13266	0	0	Ki67+	 12181 14109
13267	0	0	Ki67+	 12182 14336
13268	0	0	Ki67+	 12183 14225
13269	0	0	Ki67+	 12185 14683
13270	0	0	Ki67+	 12188 14171
13271	0	0	Ki67+	 12188 14658
13272	0	0	Ki67+	 12192 14292
13273	0	0	Ki67+	 12193 14491
13274	0	0	Ki67+	 12195 14320
13275	0	0	Ki67+	 12197 14407
13276	0	0	Ki67+	 12197 14515
13277	0	0	Ki67+	 12198 14387
13278	0	0	Ki67+	 12200 14010
13279	0	0	Ki67+	 12200 14177
13280	0	0	Ki67+	 12201 14675
13281	0	0	Ki67+	 12205 14357
13282	0	0	Ki67+	 12206 14084
13283	0	0	Ki67+	 12212 14371
13284	0	0	Ki67+	 12212 14544
13285	0	0	Ki67+	 12220 14280
13286	0	0	Ki67+	 12225 14372
13287	0	0	Ki67+	 12227 14341
13288	0	0	Ki67+	 12230 13906
13289	0	0	Ki67+	 12237 14204
13290	0	0	Ki67+	 12238 14433
13291	0	0	Ki67+	 12238 14656
13292	0	0	Ki67+	 12240 14401
13293	0	0	Ki67+	 12243 14451
13294	0	0	Ki67+	 12245 14537
13295	0	0	Ki67+	 12246 14123
13296	0	0	Ki67+	 12246 14385
13297	0	0	Ki67+	 12247 14331
13298	0	0	Ki67+	 12250 14584
13299	0	0	Ki67+	 12254 14020
13300	0	0	Ki67+	 12255 14696
13301	0	0	Ki67+	 12261 14210
13302	0	0	Ki67+	 12264 14281
13303	0	0	Ki67+	 12265 13948
13304	0	0	Ki67+	 12268 13915
13305	0	0	Ki67+	 12268 14681
13306	0	0	Ki67+	 12270 14247
13307	0	0	Ki67+	 12270 14395
13308	0	0	Ki67+	 12271 14034
13309	0	0	Ki67+	 12274 14190
13310	0	0	Ki67+	 12277 14108
13311	0	0	Ki67+	 12279 14346
13312	0	0	Ki67+	 12288 14672
13313	0	0	Ki67+	 12291 14518
13314	0	0	Ki67+	 12292 14372
13315	0	0	Ki67+	 12292 14485
13316	0	0	Ki67+	 12293 14020
13317	0	0	Ki67+	 12298 14579
13318	0	0	Ki67+	 12298 14642
13319	0	0	Ki67+	 12299 14107
13320	0	0	Ki67+	 12302 14445
13321	0	0	Ki67+	 12306 14222
13322	0	0	Ki67+	 12315 14250
13323	0	0	Ki67+	 12316 13987
13324	0	0	Ki67+	 12318 14332
13325	0	0	Ki67+	 12319 14074
13326	0	0	Ki67+	 12323 14471
13327	0	0	Ki67+	 12324 13958
13328	0	0	Ki67+	 12324 14156
13329	0	0	Ki67+	 12325 14553
13330	0	0	Ki67+	 12334 14182
13331	0	0	Ki67+	 12335 13941
13332	0	0	Ki67+	 12340 14676
13333	0	0	Ki67+	 12344 14622
13334	0	0	Ki67+	 12346 14495
13335	0	0	Ki67+	 12346 14563
13336	0	0	Ki67+	 12347 14252
13337	0	0	Ki67+	 12350 14521
13338	0	0	Ki67+	 12352 14320
13339	0	0	Ki67+	 12359 14155
13340	0	0	Ki67+	 12362 13905
13341	0	0	Ki67+	 12362 14128
13342	0	0	Ki67+	 12365 14095
13343	0	0	Ki67+	 12365 14184
13344	0	0	Ki67+	 12367 14205
13345	0	0	Ki67+	 11569 15136
13346	0	0	Ki67+	 11572 14950
13347	0	0	Ki67+	 11573 15079
13348	0	0	Ki67+	 11573 15280
13349	0	0	Ki67+	 11574 14919
13350	0	0	Ki67+	 11576 15126
13351	0	0	Ki67+	 11578 14792
13352	0	0	Ki67+	 11579 15205
13353	0	0	Ki67+	 11582 14897
13354	0	0	Ki67+	 11583 14931
13355	0	0	Ki67+	 11583 15314
13356	0	0	Ki67+	 11583 15485
13357	0	0	Ki67+	 11585 14867
13358	0	0	Ki67+	 11588 14736
13359	0	0	Ki67+	 11590 15171
13360	0	0	Ki67+	 11591 15258
13361	0	0	Ki67+	 11591 15430
13362	0	0	Ki67+	 11593 15466
13363	0	0	Ki67+	 11596 14964
13364	0	0	Ki67+	 11596 15100
13365	0	0	Ki67+	 11596 15281
13366	0	0	Ki67+	 11601 15071
13367	0	0	Ki67+	 11604 14714
13368	0	0	Ki67+	 11604 15325
13369	0	0	Ki67+	 11608 15154
13370	0	0	Ki67+	 11608 15188
13371	0	0	Ki67+	 11611 15497
13372	0	0	Ki67+	 11614 15441
13373	0	0	Ki67+	 11615 14984
13374	0	0	Ki67+	 11615 15046
13375	0	0	Ki67+	 11619 14929
13376	0	0	Ki67+	 11620 15253
13377	0	0	Ki67+	 11621 15419
13378	0	0	Ki67+	 11624 15117
13379	0	0	Ki67+	 11631 15460
13380	0	0	Ki67+	 11636 14977
13381	0	0	Ki67+	 11637 15329
13382	0	0	Ki67+	 11641 14741
13383	0	0	Ki67+	 11644 15154
13384	0	0	Ki67+	 11646 15181
13385	0	0	Ki67+	 11647 14810
13386	0	0	Ki67+	 11648 15014
13387	0	0	Ki67+	 11649 15092
13388	0	0	Ki67+	 11653 14854
13389	0	0	Ki67+	 11657 15128
13390	0	0	Ki67+	 11661 14741
13391	0	0	Ki67+	 11662 14771
13392	0	0	Ki67+	 11662 15287
13393	0	0	Ki67+	 11670 15369
13394	0	0	Ki67+	 11671 14808
13395	0	0	Ki67+	 11671 14881
13396	0	0	Ki67+	 11672 15200
13397	0	0	Ki67+	 11672 15486
13398	0	0	Ki67+	 11673 15083
13399	0	0	Ki67+	 11682 15135
13400	0	0	Ki67+	 11686 15316
13401	0	0	Ki67+	 11689 14775
13402	0	0	Ki67+	 11690 14756
13403	0	0	Ki67+	 11690 15113
13404	0	0	Ki67+	 11696 15495
13405	0	0	Ki67+	 11701 14927
13406	0	0	Ki67+	 11701 15406
13407	0	0	Ki67+	 11707 14806
13408	0	0	Ki67+	 11707 15484
13409	0	0	Ki67+	 11710 15157
13410	0	0	Ki67+	 11715 15090
13411	0	0	Ki67+	 11716 15313
13412	0	0	Ki67+	 11717 15073
13413	0	0	Ki67+	 11717 15169
13414	0	0	Ki67+	 11717 15193
13415	0	0	Ki67+	 11718 14895
13416	0	0	Ki67+	 11718 15352
13417	0	0	Ki67+	 11721 15126
13418	0	0	Ki67+	 11724 15048
13419	0	0	Ki67+	 11725 15229
13420	0	0	Ki67+	 11726 15434
13421	0	0	Ki67+	 11729 15383
13422	0	0	Ki67+	 11734 14710
13423	0	0	Ki67+	 11734 15013
13424	0	0	Ki67+	 11737 15154
13425	0	0	Ki67+	 11740 14808
13426	0	0	Ki67+	 11740 15440
13427	0	0	Ki67+	 11742 15462
13428	0	0	Ki67+	 11745 15118
13429	0	0	Ki67+	 11745 15188
13430	0	0	Ki67+	 11746 15081
13431	0	0	Ki67+	 11746 15318
13432	0	0	Ki67+	 11747 14881
13433	0	0	Ki67+	 11747 14964
13434	0	0	Ki67+	 11747 14976
13435	0	0	Ki67+	 11754 15406
13436	0	0	Ki67+	 11760 15053
13437	0	0	Ki67+	 11761 15377
13438	0	0	Ki67+	 11762 15353
13439	0	0	Ki67+	 11763 15258
13440	0	0	Ki67+	 11765 15021
13441	0	0	Ki67+	 11768 14780
13442	0	0	Ki67+	 11768 15222
13443	0	0	Ki67+	 11769 15150
13444	0	0	Ki67+	 11771 15074
13445	0	0	Ki67+	 11771 15435
13446	0	0	Ki67+	 11773 15457
13447	0	0	Ki67+	 11774 14861
13448	0	0	Ki67+	 11774 15290
13449	0	0	Ki67+	 11777 15503
13450	0	0	Ki67+	 11785 14821
13451	0	0	Ki67+	 11787 14851
13452	0	0	Ki67+	 11787 15195
13453	0	0	Ki67+	 11788 14779
13454	0	0	Ki67+	 11792 15255
13455	0	0	Ki67+	 11792 15481
13456	0	0	Ki67+	 11793 15306
13457	0	0	Ki67+	 11794 15206
13458	0	0	Ki67+	 11795 15356
13459	0	0	Ki67+	 11796 14748
13460	0	0	Ki67+	 11797 15239
13461	0	0	Ki67+	 11798 14873
13462	0	0	Ki67+	 11799 15445
13463	0	0	Ki67+	 11800 15165
13464	0	0	Ki67+	 11802 14937
13465	0	0	Ki67+	 11803 15087
13466	0	0	Ki67+	 11804 14902
13467	0	0	Ki67+	 11805 15386
13468	0	0	Ki67+	 11806 15005
13469	0	0	Ki67+	 11808 14802
13470	0	0	Ki67+	 11808 15411
13471	0	0	Ki67+	 11812 14917
13472	0	0	Ki67+	 11812 15109
13473	0	0	Ki67+	 11813 14719
13474	0	0	Ki67+	 11815 14765
13475	0	0	Ki67+	 11818 15329
13476	0	0	Ki67+	 11819 14991
13477	0	0	Ki67+	 11819 15159
13478	0	0	Ki67+	 11821 14753
13479	0	0	Ki67+	 11822 15103
13480	0	0	Ki67+	 11823 15358
13481	0	0	Ki67+	 11829 15407
13482	0	0	Ki67+	 11830 14859
13483	0	0	Ki67+	 11831 14712
13484	0	0	Ki67+	 11834 15213
13485	0	0	Ki67+	 11834 15385
13486	0	0	Ki67+	 11837 15193
13487	0	0	Ki67+	 11839 15294
13488	0	0	Ki67+	 11843 14776
13489	0	0	Ki67+	 11843 15236
13490	0	0	Ki67+	 11844 15145
13491	0	0	Ki67+	 11844 15214
13492	0	0	Ki67+	 11848 15060
13493	0	0	Ki67+	 11848 15121
13494	0	0	Ki67+	 11855 14876
13495	0	0	Ki67+	 11859 15197
13496	0	0	Ki67+	 11860 15011
13497	0	0	Ki67+	 11861 14705
13498	0	0	Ki67+	 11863 15256
13499	0	0	Ki67+	 11865 15483
13500	0	0	Ki67+	 11867 14966
13501	0	0	Ki67+	 11868 15113
13502	0	0	Ki67+	 11873 14759
13503	0	0	Ki67+	 11874 14894
13504	0	0	Ki67+	 11877 15348
13505	0	0	Ki67+	 11885 15093
13506	0	0	Ki67+	 11887 14956
13507	0	0	Ki67+	 11887 15205
13508	0	0	Ki67+	 11888 14727
13509	0	0	Ki67+	 11890 14989
13510	0	0	Ki67+	 11891 15373
13511	0	0	Ki67+	 11892 14927
13512	0	0	Ki67+	 11892 15395
13513	0	0	Ki67+	 11898 14859
13514	0	0	Ki67+	 11903 14827
13515	0	0	Ki67+	 11904 14779
13516	0	0	Ki67+	 11904 15060
13517	0	0	Ki67+	 11904 15092
13518	0	0	Ki67+	 11905 14747
13519	0	0	Ki67+	 11906 15462
13520	0	0	Ki67+	 11912 15377
13521	0	0	Ki67+	 11913 15136
13522	0	0	Ki67+	 11916 15410
13523	0	0	Ki67+	 11917 15034
13524	0	0	Ki67+	 11917 15236
13525	0	0	Ki67+	 11920 15007
13526	0	0	Ki67+	 11921 14729
13527	0	0	Ki67+	 11921 14783
13528	0	0	Ki67+	 11922 14940
13529	0	0	Ki67+	 11923 15268
13530	0	0	Ki67+	 11924 15336
13531	0	0	Ki67+	 11925 15480
13532	0	0	Ki67+	 11929 14821
13533	0	0	Ki67+	 11934 14873
13534	0	0	Ki67+	 11935 14753
13535	0	0	Ki67+	 11937 15063
13536	0	0	Ki67+	 11941 15453
13537	0	0	Ki67+	 11945 15118
13538	0	0	Ki67+	 11948 14870
13539	0	0	Ki67+	 11950 15087
13540	0	0	Ki67+	 11952 14794
13541	0	0	Ki67+	 11953 15157
13542	0	0	Ki67+	 11955 14943
13543	0	0	Ki67+	 11956 15391
13544	0	0	Ki67+	 11958 15317
13545	0	0	Ki67+	 11959 14900
13546	0	0	Ki67+	 11961 15428
13547	0	0	Ki67+	 11974 14847
13548	0	0	Ki67+	 11975 14820
13549	0	0	Ki67+	 11977 15435
13550	0	0	Ki67+	 11978 15117
13551	0	0	Ki67+	 11981 15479
13552	0	0	Ki67+	 11983 15305
13553	0	0	Ki67+	 11984 15147
13554	0	0	Ki67+	 11986 15090
13555	0	0	Ki67+	 11989 14932
13556	0	0	Ki67+	 11991 15029
13557	0	0	Ki67+	 11999 15229
13558	0	0	Ki67+	 12002 14954
13559	0	0	Ki67+	 12006 14888
13560	0	0	Ki67+	 12006 15119
13561	0	0	Ki67+	 12008 15444
13562	0	0	Ki67+	 12009 15332
13563	0	0	Ki67+	 12010 15081
13564	0	0	Ki67+	 12011 14919
13565	0	0	Ki67+	 12012 15166
13566	0	0	Ki67+	 12013 15199
13567	0	0	Ki67+	 12020 15303
13568	0	0	Ki67+	 12023 15503
13569	0	0	Ki67+	 12024 15043
13570	0	0	Ki67+	 12025 14713
13571	0	0	Ki67+	 12028 15291
13572	0	0	Ki67+	 12030 15262
13573	0	0	Ki67+	 12032 14830
13574	0	0	Ki67+	 12033 14766
13575	0	0	Ki67+	 12039 15302
13576	0	0	Ki67+	 12040 15093
13577	0	0	Ki67+	 12042 15204
13578	0	0	Ki67+	 12043 15268
13579	0	0	Ki67+	 12044 14987
13580	0	0	Ki67+	 12046 15105
13581	0	0	Ki67+	 12050 14856
13582	0	0	Ki67+	 12053 14779
13583	0	0	Ki67+	 12053 14807
13584	0	0	Ki67+	 12057 15010
13585	0	0	Ki67+	 12061 15131
13586	0	0	Ki67+	 12065 15098
13587	0	0	Ki67+	 12066 15062
13588	0	0	Ki67+	 12067 14707
13589	0	0	Ki67+	 12067 15326
13590	0	0	Ki67+	 12067 15362
13591	0	0	Ki67+	 12078 14837
13592	0	0	Ki67+	 12080 15167
13593	0	0	Ki67+	 12081 15269
13594	0	0	Ki67+	 12085 15339
13595	0	0	Ki67+	 12088 14734
13596	0	0	Ki67+	 12090 14795
13597	0	0	Ki67+	 12097 14905
13598	0	0	Ki67+	 12098 14874
13599	0	0	Ki67+	 12103 15018
13600	0	0	Ki67+	 12105 15260
13601	0	0	Ki67+	 12107 14949
13602	0	0	Ki67+	 12108 15349
13603	0	0	Ki67+	 12108 15487
13604	0	0	Ki67+	 12109 15319
13605	0	0	Ki67+	 12114 14814
13606	0	0	Ki67+	 12114 15138
13607	0	0	Ki67+	 12114 15299
13608	0	0	Ki67+	 12116 15436
13609	0	0	Ki67+	 12117 15376
13610	0	0	Ki67+	 12118 15170
13611	0	0	Ki67+	 12122 14891
13612	0	0	Ki67+	 12127 14769
13613	0	0	Ki67+	 12128 14787
13614	0	0	Ki67+	 12129 15007
13615	0	0	Ki67+	 12131 15300
13616	0	0	Ki67+	 12135 14913
13617	0	0	Ki67+	 12137 14850
13618	0	0	Ki67+	 12138 15165
13619	0	0	Ki67+	 12138 15385
13620	0	0	Ki67+	 12140 15464
13621	0	0	Ki67+	 12141 15118
13622	0	0	Ki67+	 12152 14721
13623	0	0	Ki67+	 12159 15197
13624	0	0	Ki67+	 12161 15265
13625	0	0	Ki67+	 12166 14983
13626	0	0	Ki67+	 12166 15009
13627	0	0	Ki67+	 12166 15398
13628	0	0	Ki67+	 12168 15336
13629	0	0	Ki67+	 12170 15157
13630	0	0	Ki67+	 12170 15484
13631	0	0	Ki67+	 12176 15195
13632	0	0	Ki67+	 12180 15423
13633	0	0	Ki67+	 12186 14803
13634	0	0	Ki67+	 12186 15259
13635	0	0	Ki67+	 12190 14732
13636	0	0	Ki67+	 12195 15323
13637	0	0	Ki67+	 12197 14996
13638	0	0	Ki67+	 12204 15411
13639	0	0	Ki67+	 12206 15139
13640	0	0	Ki67+	 12215 14714
13641	0	0	Ki67+	 12215 15466
13642	0	0	Ki67+	 12219 15247
13643	0	0	Ki67+	 12223 14731
13644	0	0	Ki67+	 12223 15162
13645	0	0	Ki67+	 12228 15192
13646	0	0	Ki67+	 12229 14721
13647	0	0	Ki67+	 12230 15268
13648	0	0	Ki67+	 12232 15422
13649	0	0	Ki67+	 12235 15353
13650	0	0	Ki67+	 12236 15493
13651	0	0	Ki67+	 12239 15015
13652	0	0	Ki67+	 12240 15199
13653	0	0	Ki67+	 12241 14757
13654	0	0	Ki67+	 12245 15460
13655	0	0	Ki67+	 12247 15425
13656	0	0	Ki67+	 12250 14822
13657	0	0	Ki67+	 12251 14878
13658	0	0	Ki67+	 12251 14941
13659	0	0	Ki67+	 12254 14910
13660	0	0	Ki67+	 12256 14791
13661	0	0	Ki67+	 12257 15328
13662	0	0	Ki67+	 12262 15014
13663	0	0	Ki67+	 12264 14779
13664	0	0	Ki67+	 12264 15187
13665	0	0	Ki67+	 12268 15483
13666	0	0	Ki67+	 12269 15364
13667	0	0	Ki67+	 12273 15100
13668	0	0	Ki67+	 12273 15144
13669	0	0	Ki67+	 12273 15181
13670	0	0	Ki67+	 12276 15017
13671	0	0	Ki67+	 12287 14833
13672	0	0	Ki67+	 12287 14991
13673	0	0	Ki67+	 12292 15176
13674	0	0	Ki67+	 12294 14874
13675	0	0	Ki67+	 12294 15133
13676	0	0	Ki67+	 12299 14707
13677	0	0	Ki67+	 12302 15017
13678	0	0	Ki67+	 12303 14761
13679	0	0	Ki67+	 12308 15401
13680	0	0	Ki67+	 12320 14837
13681	0	0	Ki67+	 12320 15383
13682	0	0	Ki67+	 12322 14752
13683	0	0	Ki67+	 12326 15030
13684	0	0	Ki67+	 12332 14919
13685	0	0	Ki67+	 12339 14799
13686	0	0	Ki67+	 12340 14737
13687	0	0	Ki67+	 12341 14706
13688	0	0	Ki67+	 12341 15121
13689	0	0	Ki67+	 12343 15324
13690	0	0	Ki67+	 12344 15161
13691	0	0	Ki67+	 12348 14969
13692	0	0	Ki67+	 12348 15422
13693	0	0	Ki67+	 12355 15460
13694	0	0	Ki67+	 12357 15200
13695	0	0	Ki67+	 11570 16245
13696	0	0	Ki67+	 11574 15548
13697	0	0	Ki67+	 11575 16187
13698	0	0	Ki67+	 11575 16281
13699	0	0	Ki67+	 11579 15668
13700	0	0	Ki67+	 11580 16114
13701	0	0	Ki67+	 11585 16018
13702	0	0	Ki67+	 11593 15609
13703	0	0	Ki67+	 11593 15776
13704	0	0	Ki67+	 11597 15856
13705	0	0	Ki67+	 11600 15703
13706	0	0	Ki67+	 11600 15751
13707	0	0	Ki67+	 11607 15518
13708	0	0	Ki67+	 11611 15566
13709	0	0	Ki67+	 11612 16223
13710	0	0	Ki67+	 11615 15651
13711	0	0	Ki67+	 11618 15906
13712	0	0	Ki67+	 11625 16248
13713	0	0	Ki67+	 11627 15793
13714	0	0	Ki67+	 11632 15712
13715	0	0	Ki67+	 11636 15519
13716	0	0	Ki67+	 11644 15806
13717	0	0	Ki67+	 11652 15607
13718	0	0	Ki67+	 11653 16223
13719	0	0	Ki67+	 11655 15907
13720	0	0	Ki67+	 11663 15633
13721	0	0	Ki67+	 11663 16076
13722	0	0	Ki67+	 11664 15577
13723	0	0	Ki67+	 11664 15955
13724	0	0	Ki67+	 11668 16182
13725	0	0	Ki67+	 11670 15864
13726	0	0	Ki67+	 11673 15513
13727	0	0	Ki67+	 11673 15559
13728	0	0	Ki67+	 11679 16246
13729	0	0	Ki67+	 11680 15896
13730	0	0	Ki67+	 11683 15718
13731	0	0	Ki67+	 11689 15598
13732	0	0	Ki67+	 11689 15698
13733	0	0	Ki67+	 11691 15852
13734	0	0	Ki67+	 11693 15534
13735	0	0	Ki67+	 11697 16191
13736	0	0	Ki67+	 11699 15896
13737	0	0	Ki67+	 11703 16041
13738	0	0	Ki67+	 11704 16247
13739	0	0	Ki67+	 11708 15868
13740	0	0	Ki67+	 11709 15673
13741	0	0	Ki67+	 11709 16051
13742	0	0	Ki67+	 11711 16289
13743	0	0	Ki67+	 11716 15780
13744	0	0	Ki67+	 11719 15636
13745	0	0	Ki67+	 11721 15769
13746	0	0	Ki67+	 11722 16207
13747	0	0	Ki67+	 11724 16100
13748	0	0	Ki67+	 11725 16032
13749	0	0	Ki67+	 11728 15601
13750	0	0	Ki67+	 11734 15540
13751	0	0	Ki67+	 11734 16176
13752	0	0	Ki67+	 11740 16227
13753	0	0	Ki67+	 11742 15586
13754	0	0	Ki67+	 11748 15645
13755	0	0	Ki67+	 11748 16122
13756	0	0	Ki67+	 11752 15603
13757	0	0	Ki67+	 11756 15562
13758	0	0	Ki67+	 11756 16182
13759	0	0	Ki67+	 11762 15676
13760	0	0	Ki67+	 11762 16198
13761	0	0	Ki67+	 11777 16008
13762	0	0	Ki67+	 11778 15605
13763	0	0	Ki67+	 11780 15936
13764	0	0	Ki67+	 11781 15837
13765	0	0	Ki67+	 11790 15699
13766	0	0	Ki67+	 11793 15658
13767	0	0	Ki67+	 11793 15748
13768	0	0	Ki67+	 11795 15910
13769	0	0	Ki67+	 11800 15728
13770	0	0	Ki67+	 11803 15527
13771	0	0	Ki67+	 11805 15639
13772	0	0	Ki67+	 11806 16014
13773	0	0	Ki67+	 11808 16048
13774	0	0	Ki67+	 11810 16025
13775	0	0	Ki67+	 11812 16244
13776	0	0	Ki67+	 11813 15984
13777	0	0	Ki67+	 11814 15548
13778	0	0	Ki67+	 11820 16151
13779	0	0	Ki67+	 11821 15793
13780	0	0	Ki67+	 11822 15683
13781	0	0	Ki67+	 11825 15735
13782	0	0	Ki67+	 11827 15577
13783	0	0	Ki67+	 11828 16131
13784	0	0	Ki67+	 11829 16265
13785	0	0	Ki67+	 11829 16297
13786	0	0	Ki67+	 11830 15832
13787	0	0	Ki67+	 11833 15650
13788	0	0	Ki67+	 11833 16051
13789	0	0	Ki67+	 11838 15623
13790	0	0	Ki67+	 11839 15846
13791	0	0	Ki67+	 11841 15599
13792	0	0	Ki67+	 11844 16019
13793	0	0	Ki67+	 11851 16084
13794	0	0	Ki67+	 11853 15739
13795	0	0	Ki67+	 11854 15684
13796	0	0	Ki67+	 11861 15621
13797	0	0	Ki67+	 11862 15709
13798	0	0	Ki67+	 11862 15784
13799	0	0	Ki67+	 11862 15856
13800	0	0	Ki67+	 11865 16215
13801	0	0	Ki67+	 11866 16232
13802	0	0	Ki67+	 11868 15534
13803	0	0	Ki67+	 11869 15758
13804	0	0	Ki67+	 11874 15515
13805	0	0	Ki67+	 11880 16182
13806	0	0	Ki67+	 11883 15556
13807	0	0	Ki67+	 11883 15831
13808	0	0	Ki67+	 11884 15718
13809	0	0	Ki67+	 11885 15588
13810	0	0	Ki67+	 11886 15635
13811	0	0	Ki67+	 11893 15896
13812	0	0	Ki67+	 11895 15678
13813	0	0	Ki67+	 11898 15647
13814	0	0	Ki67+	 11901 15789
13815	0	0	Ki67+	 11902 15540
13816	0	0	Ki67+	 11909 16180
13817	0	0	Ki67+	 11912 16298
13818	0	0	Ki67+	 11915 15800
13819	0	0	Ki67+	 11919 15710
13820	0	0	Ki67+	 11921 15899
13821	0	0	Ki67+	 11927 16003
13822	0	0	Ki67+	 11929 15692
13823	0	0	Ki67+	 11930 15540
13824	0	0	Ki67+	 11935 16117
13825	0	0	Ki67+	 11939 16037
13826	0	0	Ki67+	 11940 15841
13827	0	0	Ki67+	 11942 15648
13828	0	0	Ki67+	 11943 15983
13829	0	0	Ki67+	 11947 15703
13830	0	0	Ki67+	 11948 15864
13831	0	0	Ki67+	 11948 15998
13832	0	0	Ki67+	 11948 16151
13833	0	0	Ki67+	 11951 15885
13834	0	0	Ki67+	 11953 16243
13835	0	0	Ki67+	 11954 16122
13836	0	0	Ki67+	 11956 15608
13837	0	0	Ki67+	 11957 15622
13838	0	0	Ki67+	 11959 16063
13839	0	0	Ki67+	 11969 15875
13840	0	0	Ki67+	 11971 16211
13841	0	0	Ki67+	 11975 15863
13842	0	0	Ki67+	 11975 15897
13843	0	0	Ki67+	 11978 15819
13844	0	0	Ki67+	 11982 16014
13845	0	0	Ki67+	 11983 15771
13846	0	0	Ki67+	 11986 15708
13847	0	0	Ki67+	 11991 16180
13848	0	0	Ki67+	 11992 15907
13849	0	0	Ki67+	 11994 15841
13850	0	0	Ki67+	 11999 16220
13851	0	0	Ki67+	 12003 16296
13852	0	0	Ki67+	 12006 15984
13853	0	0	Ki67+	 12007 15884
13854	0	0	Ki67+	 12008 16031
13855	0	0	Ki67+	 12012 15777
13856	0	0	Ki67+	 12012 15922
13857	0	0	Ki67+	 12014 15680
13858	0	0	Ki67+	 12015 16251
13859	0	0	Ki67+	 12020 15859
13860	0	0	Ki67+	 12021 16108
13861	0	0	Ki67+	 12021 16281
13862	0	0	Ki67+	 12025 15708
13863	0	0	Ki67+	 12026 16068
13864	0	0	Ki67+	 12028 15953
13865	0	0	Ki67+	 12028 16225
13866	0	0	Ki67+	 12029 15670
13867	0	0	Ki67+	 12030 15578
13868	0	0	Ki67+	 12030 16019
13869	0	0	Ki67+	 12031 15519
13870	0	0	Ki67+	 12032 15552
13871	0	0	Ki67+	 12032 16199
13872	0	0	Ki67+	 12035 15638
13873	0	0	Ki67+	 12037 15824
13874	0	0	Ki67+	 12040 15736
13875	0	0	Ki67+	 12041 15699
13876	0	0	Ki67+	 12042 15880
13877	0	0	Ki67+	 12046 15505
13878	0	0	Ki67+	 12046 15666
13879	0	0	Ki67+	 12046 15711
13880	0	0	Ki67+	 12050 15606
13881	0	0	Ki67+	 12051 16009
13882	0	0	Ki67+	 12052 16299
13883	0	0	Ki67+	 12053 15853
13884	0	0	Ki67+	 12054 16040
13885	0	0	Ki67+	 12055 15811
13886	0	0	Ki67+	 12056 16110
13887	0	0	Ki67+	 12057 16067
13888	0	0	Ki67+	 12069 15846
13889	0	0	Ki67+	 12070 15518
13890	0	0	Ki67+	 12070 15774
13891	0	0	Ki67+	 12073 16261
13892	0	0	Ki67+	 12074 15878
13893	0	0	Ki67+	 12083 16100
13894	0	0	Ki67+	 12083 16298
13895	0	0	Ki67+	 12085 15607
13896	0	0	Ki67+	 12086 15914
13897	0	0	Ki67+	 12087 15714
13898	0	0	Ki67+	 12094 15863
13899	0	0	Ki67+	 12097 15700
13900	0	0	Ki67+	 12103 16042
13901	0	0	Ki67+	 12104 16012
13902	0	0	Ki67+	 12112 15591
13903	0	0	Ki67+	 12113 15618
13904	0	0	Ki67+	 12113 15724
13905	0	0	Ki67+	 12116 15514
13906	0	0	Ki67+	 12117 15989
13907	0	0	Ki67+	 12124 15539
13908	0	0	Ki67+	 12124 15744
13909	0	0	Ki67+	 12124 16115
13910	0	0	Ki67+	 12127 15813
13911	0	0	Ki67+	 12130 16175
13912	0	0	Ki67+	 12134 15898
13913	0	0	Ki67+	 12149 15728
13914	0	0	Ki67+	 12149 15875
13915	0	0	Ki67+	 12155 15559
13916	0	0	Ki67+	 12155 15811
13917	0	0	Ki67+	 12159 15673
13918	0	0	Ki67+	 12162 16095
13919	0	0	Ki67+	 12163 15615
13920	0	0	Ki67+	 12165 15794
13921	0	0	Ki67+	 12167 15830
13922	0	0	Ki67+	 12168 15582
13923	0	0	Ki67+	 12168 15814
13924	0	0	Ki67+	 12174 16128
13925	0	0	Ki67+	 12177 15771
13926	0	0	Ki67+	 12180 15852
13927	0	0	Ki67+	 12182 16026
13928	0	0	Ki67+	 12184 15521
13929	0	0	Ki67+	 12185 15558
13930	0	0	Ki67+	 12187 16005
13931	0	0	Ki67+	 12189 16100
13932	0	0	Ki67+	 12190 15714
13933	0	0	Ki67+	 12191 16058
13934	0	0	Ki67+	 12193 15927
13935	0	0	Ki67+	 12196 15524
13936	0	0	Ki67+	 12201 16169
13937	0	0	Ki67+	 12202 15676
13938	0	0	Ki67+	 12209 15963
13939	0	0	Ki67+	 12218 16013
13940	0	0	Ki67+	 12224 15940
13941	0	0	Ki67+	 12224 16137
13942	0	0	Ki67+	 12225 15714
13943	0	0	Ki67+	 12226 15580
13944	0	0	Ki67+	 12228 15891
13945	0	0	Ki67+	 12229 16114
13946	0	0	Ki67+	 12233 15603
13947	0	0	Ki67+	 12233 15779
13948	0	0	Ki67+	 12234 16151
13949	0	0	Ki67+	 12236 16054
13950	0	0	Ki67+	 12237 16136
13951	0	0	Ki67+	 12239 15724
13952	0	0	Ki67+	 12240 15563
13953	0	0	Ki67+	 12241 15579
13954	0	0	Ki67+	 12242 15996
13955	0	0	Ki67+	 12242 16214
13956	0	0	Ki67+	 12246 15937
13957	0	0	Ki67+	 12248 15805
13958	0	0	Ki67+	 12248 15910
13959	0	0	Ki67+	 12249 16186
13960	0	0	Ki67+	 12251 16025
13961	0	0	Ki67+	 12253 16237
13962	0	0	Ki67+	 12266 16143
13963	0	0	Ki67+	 12272 16240
13964	0	0	Ki67+	 12274 16278
13965	0	0	Ki67+	 12280 15632
13966	0	0	Ki67+	 12280 15917
13967	0	0	Ki67+	 12282 15654
13968	0	0	Ki67+	 12286 15842
13969	0	0	Ki67+	 12286 15950
13970	0	0	Ki67+	 12286 15963
13971	0	0	Ki67+	 12290 15994
13972	0	0	Ki67+	 12290 16200
13973	0	0	Ki67+	 12291 16085
13974	0	0	Ki67+	 12292 15657
13975	0	0	Ki67+	 12293 16163
13976	0	0	Ki67+	 12295 16071
13977	0	0	Ki67+	 12297 15561
13978	0	0	Ki67+	 12298 16122
13979	0	0	Ki67+	 12301 15957
13980	0	0	Ki67+	 12302 15872
13981	0	0	Ki67+	 12306 16195
13982	0	0	Ki67+	 12311 15904
13983	0	0	Ki67+	 12312 16144
13984	0	0	Ki67+	 12313 16272
13985	0	0	Ki67+	 12319 15788
13986	0	0	Ki67+	 12320 15936
13987	0	0	Ki67+	 12321 16232
13988	0	0	Ki67+	 12322 16028
13989	0	0	Ki67+	 12330 16272
13990	0	0	Ki67+	 12333 15990
13991	0	0	Ki67+	 12334 15820
13992	0	0	Ki67+	 12335 15720
13993	0	0	Ki67+	 12339 16105
13994	0	0	Ki67+	 12342 16134
13995	0	0	Ki67+	 12343 16303
13996	0	0	Ki67+	 12344 15843
13997	0	0	Ki67+	 12350 15940
13998	0	0	Ki67+	 12353 16082
13999	0	0	Ki67+	 12360 16303
14000	0	0	Ki67+	 12361 15899
14001	0	0	Ki67+	 12367 16250
14002	0	0	Ki67+	 11572 16886
14003	0	0	Ki67+	 11575 16646
14004	0	0	Ki67+	 11578 16462
14005	0	0	Ki67+	 11583 16488
14006	0	0	Ki67+	 11587 16680
14007	0	0	Ki67+	 11601 16422
14008	0	0	Ki67+	 11601 16512
14009	0	0	Ki67+	 11602 16335
14010	0	0	Ki67+	 11621 16550
14011	0	0	Ki67+	 11622 16679
14012	0	0	Ki67+	 11630 16383
14013	0	0	Ki67+	 11631 16586
14014	0	0	Ki67+	 11644 16356
14015	0	0	Ki67+	 11644 16539
14016	0	0	Ki67+	 11650 16620
14017	0	0	Ki67+	 11651 16510
14018	0	0	Ki67+	 11663 16307
14019	0	0	Ki67+	 11669 16816
14020	0	0	Ki67+	 11677 16554
14021	0	0	Ki67+	 11679 16347
14022	0	0	Ki67+	 11689 16503
14023	0	0	Ki67+	 11696 16527
14024	0	0	Ki67+	 11698 16374
14025	0	0	Ki67+	 11707 16448
14026	0	0	Ki67+	 11724 16746
14027	0	0	Ki67+	 11736 16753
14028	0	0	Ki67+	 11737 16913
14029	0	0	Ki67+	 11740 16516
14030	0	0	Ki67+	 11743 16538
14031	0	0	Ki67+	 11766 16329
14032	0	0	Ki67+	 11770 16675
14033	0	0	Ki67+	 11789 16697
14034	0	0	Ki67+	 11789 16992
14035	0	0	Ki67+	 11790 16735
14036	0	0	Ki67+	 11798 16379
14037	0	0	Ki67+	 11798 16535
14038	0	0	Ki67+	 11817 16348
14039	0	0	Ki67+	 11822 16526
14040	0	0	Ki67+	 11836 16640
14041	0	0	Ki67+	 11838 16758
14042	0	0	Ki67+	 11842 16391
14043	0	0	Ki67+	 11847 16709
14044	0	0	Ki67+	 11852 16516
14045	0	0	Ki67+	 11854 16400
14046	0	0	Ki67+	 11854 16738
14047	0	0	Ki67+	 11860 16433
14048	0	0	Ki67+	 11874 16743
14049	0	0	Ki67+	 11875 16555
14050	0	0	Ki67+	 11877 17032
14051	0	0	Ki67+	 11882 16341
14052	0	0	Ki67+	 11884 16439
14053	0	0	Ki67+	 11888 16315
14054	0	0	Ki67+	 11912 16552
14055	0	0	Ki67+	 11915 16375
14056	0	0	Ki67+	 11919 16503
14057	0	0	Ki67+	 11921 16331
14058	0	0	Ki67+	 11923 16430
14059	0	0	Ki67+	 11925 16351
14060	0	0	Ki67+	 11926 16377
14061	0	0	Ki67+	 11930 16790
14062	0	0	Ki67+	 11943 16520
14063	0	0	Ki67+	 11946 16747
14064	0	0	Ki67+	 11949 16539
14065	0	0	Ki67+	 11949 16561
14066	0	0	Ki67+	 11961 16389
14067	0	0	Ki67+	 11973 16759
14068	0	0	Ki67+	 11976 16352
14069	0	0	Ki67+	 11980 16649
14070	0	0	Ki67+	 11983 16486
14071	0	0	Ki67+	 11984 16390
14072	0	0	Ki67+	 12003 16331
14073	0	0	Ki67+	 12003 16390
14074	0	0	Ki67+	 12006 16452
14075	0	0	Ki67+	 12007 16804
14076	0	0	Ki67+	 12011 16424
14077	0	0	Ki67+	 12016 16552
14078	0	0	Ki67+	 12017 16480
14079	0	0	Ki67+	 12019 16378
14080	0	0	Ki67+	 12023 16465
14081	0	0	Ki67+	 12031 16447
14082	0	0	Ki67+	 12040 16344
14083	0	0	Ki67+	 12053 16565
14084	0	0	Ki67+	 12071 16337
14085	0	0	Ki67+	 12075 17022
14086	0	0	Ki67+	 12083 16412
14087	0	0	Ki67+	 12131 16328
14088	0	0	Ki67+	 12160 16705
14089	0	0	Ki67+	 12162 16860
14090	0	0	Ki67+	 12164 16645
14091	0	0	Ki67+	 12170 16386
14092	0	0	Ki67+	 12175 16753
14093	0	0	Ki67+	 12178 16593
14094	0	0	Ki67+	 12182 16337
14095	0	0	Ki67+	 12183 16443
14096	0	0	Ki67+	 12190 16365
14097	0	0	Ki67+	 12211 16564
14098	0	0	Ki67+	 12217 17047
14099	0	0	Ki67+	 12218 16615
14100	0	0	Ki67+	 12229 16418
14101	0	0	Ki67+	 12230 16729
14102	0	0	Ki67+	 12232 16502
14103	0	0	Ki67+	 12233 16463
14104	0	0	Ki67+	 12246 16458
14105	0	0	Ki67+	 12256 16733
14106	0	0	Ki67+	 12259 16392
14107	0	0	Ki67+	 12272 16426
14108	0	0	Ki67+	 12273 16653
14109	0	0	Ki67+	 12279 16400
14110	0	0	Ki67+	 12315 16455
14111	0	0	Ki67+	 12322 16409
14112	0	0	Ki67+	 12329 16446
14113	0	0	Ki67+	 12331 16340
14114	0	0	Ki67+	 12338 16467
14115	0	0	Ki67+	 12354 16385
14116	0	0	Ki67+	 12364 16314
14117	0	0	Ki67+	 11602 17124
14118	0	0	Ki67+	 11609 17472
14119	0	0	Ki67+	 11618 17327
14120	0	0	Ki67+	 11623 17855
14121	0	0	Ki67+	 11642 17479
14122	0	0	Ki67+	 11677 17276
14123	0	0	Ki67+	 11721 17359
14124	0	0	Ki67+	 11749 17732
14125	0	0	Ki67+	 11817 17233
14126	0	0	Ki67+	 11834 17562
14127	0	0	Ki67+	 11857 17895
14128	0	0	Ki67+	 11906 17702
14129	0	0	Ki67+	 11940 17263
14130	0	0	Ki67+	 11990 17432
14131	0	0	Ki67+	 12022 17750
14132	0	0	Ki67+	 12071 17787
14133	0	0	Ki67+	 12080 17702
14134	0	0	Ki67+	 12082 17476
14135	0	0	Ki67+	 12085 17346
14136	0	0	Ki67+	 12090 17113
14137	0	0	Ki67+	 12093 17320
14138	0	0	Ki67+	 12157 17670
14139	0	0	Ki67+	 12188 17251
14140	0	0	Ki67+	 12216 17325
14141	0	0	Ki67+	 12217 17869
14142	0	0	Ki67+	 12218 17879
14143	0	0	Ki67+	 12275 17761
14144	0	0	Ki67+	 11577 18406
14145	0	0	Ki67+	 11584 18379
14146	0	0	Ki67+	 11595 18675
14147	0	0	Ki67+	 11611 18290
14148	0	0	Ki67+	 11620 18281
14149	0	0	Ki67+	 11673 18047
14150	0	0	Ki67+	 11674 18352
14151	0	0	Ki67+	 11692 17930
14152	0	0	Ki67+	 11717 18684
14153	0	0	Ki67+	 11725 18383
14154	0	0	Ki67+	 11745 17981
14155	0	0	Ki67+	 11748 18523
14156	0	0	Ki67+	 11751 17959
14157	0	0	Ki67+	 11759 18411
14158	0	0	Ki67+	 11786 18134
14159	0	0	Ki67+	 11813 18058
14160	0	0	Ki67+	 11853 18643
14161	0	0	Ki67+	 11857 18287
14162	0	0	Ki67+	 11864 17959
14163	0	0	Ki67+	 11910 18553
14164	0	0	Ki67+	 11960 18361
14165	0	0	Ki67+	 12102 18511
14166	0	0	Ki67+	 12128 18382
14167	0	0	Ki67+	 12178 18435
14168	0	0	Ki67+	 12247 18600
14169	0	0	Ki67+	 12347 18675
14170	0	0	Ki67+	 11572 19278
14171	0	0	Ki67+	 11577 19230
14172	0	0	Ki67+	 11578 18753
14173	0	0	Ki67+	 11581 18705
14174	0	0	Ki67+	 11595 18804
14175	0	0	Ki67+	 11604 19068
14176	0	0	Ki67+	 11612 19086
14177	0	0	Ki67+	 11629 19488
14178	0	0	Ki67+	 11632 19338
14179	0	0	Ki67+	 11636 18802
14180	0	0	Ki67+	 11646 19376
14181	0	0	Ki67+	 11658 18729
14182	0	0	Ki67+	 11679 18878
14183	0	0	Ki67+	 11702 19037
14184	0	0	Ki67+	 11746 19015
14185	0	0	Ki67+	 11765 18903
14186	0	0	Ki67+	 11773 19300
14187	0	0	Ki67+	 11828 18917
14188	0	0	Ki67+	 11916 19488
14189	0	0	Ki67+	 11935 19368
14190	0	0	Ki67+	 12059 18748
14191	0	0	Ki67+	 12080 18965
14192	0	0	Ki67+	 12089 19121
14193	0	0	Ki67+	 12132 18951
14194	0	0	Ki67+	 12141 19215
14195	0	0	Ki67+	 12146 19105
14196	0	0	Ki67+	 12182 19088
14197	0	0	Ki67+	 12251 18878
14198	0	0	Ki67+	 12254 19318
14199	0	0	Ki67+	 12256 18770
14200	0	0	Ki67+	 12301 19315
14201	0	0	Ki67+	 12318 19112
14202	0	0	Ki67+	 12350 18804
14203	0	0	Ki67+	 12358 19483
14204	0	0	Ki67+	 11594 19855
14205	0	0	Ki67+	 11615 19693
14206	0	0	Ki67+	 11677 19692
14207	0	0	Ki67+	 11681 19937
14208	0	0	Ki67+	 11767 19727
14209	0	0	Ki67+	 11831 19523
14210	0	0	Ki67+	 11894 19586
14211	0	0	Ki67+	 11902 19647
14212	0	0	Ki67+	 11915 19582
14213	0	0	Ki67+	 11939 19659
14214	0	0	Ki67+	 11993 19549
14215	0	0	Ki67+	 12004 20067
14216	0	0	Ki67+	 12034 19719
14217	0	0	Ki67+	 12047 19948
14218	0	0	Ki67+	 12077 19866
14219	0	0	Ki67+	 12078 20117
14220	0	0	Ki67+	 12081 19979
14221	0	0	Ki67+	 12099 19945
14222	0	0	Ki67+	 12113 19642
14223	0	0	Ki67+	 12159 20303
14224	0	0	Ki67+	 12166 19894
14225	0	0	Ki67+	 12167 20154
14226	0	0	Ki67+	 12171 20013
14227	0	0	Ki67+	 12179 19792
14228	0	0	Ki67+	 12186 19646
14229	0	0	Ki67+	 12190 19906
14230	0	0	Ki67+	 12257 20187
14231	0	0	Ki67+	 12274 20150
14232	0	0	Ki67+	 12287 19549
14233	0	0	Ki67+	 12296 19534
14234	0	0	Ki67+	 12344 19726
14235	0	0	Ki67+	 11588 21040
14236	0	0	Ki67+	 11663 21030
14237	0	0	Ki67+	 11694 20841
14238	0	0	Ki67+	 11800 20377
14239	0	0	Ki67+	 11804 21007
14240	0	0	Ki67+	 11806 21054
14241	0	0	Ki67+	 11880 20970
14242	0	0	Ki67+	 11906 20833
14243	0	0	Ki67+	 11916 21046
14244	0	0	Ki67+	 11924 20706
14245	0	0	Ki67+	 11957 20481
14246	0	0	Ki67+	 11963 21003
14247	0	0	Ki67+	 11973 20755
14248	0	0	Ki67+	 11980 20940
14249	0	0	Ki67+	 11985 20333
14250	0	0	Ki67+	 11989 20768
14251	0	0	Ki67+	 11991 20619
14252	0	0	Ki67+	 11996 20928
14253	0	0	Ki67+	 12024 20922
14254	0	0	Ki67+	 12030 20693
14255	0	0	Ki67+	 12035 20580
14256	0	0	Ki67+	 12049 20653
14257	0	0	Ki67+	 12050 21050
14258	0	0	Ki67+	 12051 20808
14259	0	0	Ki67+	 12059 20784
14260	0	0	Ki67+	 12067 20946
14261	0	0	Ki67+	 12075 20908
14262	0	0	Ki67+	 12085 20850
14263	0	0	Ki67+	 12089 20459
14264	0	0	Ki67+	 12091 20426
14265	0	0	Ki67+	 12095 20805
14266	0	0	Ki67+	 12107 20694
14267	0	0	Ki67+	 12123 21086
14268	0	0	Ki67+	 12131 20933
14269	0	0	Ki67+	 12140 20697
14270	0	0	Ki67+	 12142 20860
14271	0	0	Ki67+	 12143 20948
14272	0	0	Ki67+	 12151 20654
14273	0	0	Ki67+	 12160 20644
14274	0	0	Ki67+	 12162 20327
14275	0	0	Ki67+	 12178 20454
14276	0	0	Ki67+	 12178 20989
14277	0	0	Ki67+	 12218 21061
14278	0	0	Ki67+	 12240 20744
14279	0	0	Ki67+	 12248 20997
14280	0	0	Ki67+	 12278 20360
14281	0	0	Ki67+	 12284 20982
14282	0	0	Ki67+	 12302 20775
14283	0	0	Ki67+	 12305 21091
14284	0	0	Ki67+	 12307 21077
14285	0	0	Ki67+	 12341 20477
14286	0	0	Ki67+	 11605 21135
14287	0	0	Ki67+	 11606 21184
14288	0	0	Ki67+	 11680 21249
14289	0	0	Ki67+	 11704 21367
14290	0	0	Ki67+	 11719 21316
14291	0	0	Ki67+	 11753 21206
14292	0	0	Ki67+	 11762 21312
14293	0	0	Ki67+	 11763 21119
14294	0	0	Ki67+	 11778 21631
14295	0	0	Ki67+	 11789 21207
14296	0	0	Ki67+	 11816 21285
14297	0	0	Ki67+	 11837 21167
14298	0	0	Ki67+	 11880 21456
14299	0	0	Ki67+	 11887 21893
14300	0	0	Ki67+	 11893 21553
14301	0	0	Ki67+	 11894 21484
14302	0	0	Ki67+	 11906 21218
14303	0	0	Ki67+	 11917 21374
14304	0	0	Ki67+	 12005 21543
14305	0	0	Ki67+	 12044 21706
14306	0	0	Ki67+	 12046 21542
14307	0	0	Ki67+	 12071 21125
14308	0	0	Ki67+	 12084 21355
14309	0	0	Ki67+	 12091 21128
14310	0	0	Ki67+	 12091 21347
14311	0	0	Ki67+	 12103 21626
14312	0	0	Ki67+	 12124 21203
14313	0	0	Ki67+	 12135 21570
14314	0	0	Ki67+	 12137 21315
14315	0	0	Ki67+	 12163 21236
14316	0	0	Ki67+	 12190 21184
14317	0	0	Ki67+	 12193 21142
14318	0	0	Ki67+	 12209 21575
14319	0	0	Ki67+	 12239 21294
14320	0	0	Ki67+	 12263 21419
14321	0	0	Ki67+	 12277 21822
14322	0	0	Ki67+	 12293 21260
14323	0	0	Ki67+	 12295 21744
14324	0	0	Ki67+	 12306 21435
14325	0	0	Ki67+	 12311 21768
14326	0	0	Ki67+	 12318 21552
14327	0	0	Ki67+	 12338 21415
14328	0	0	Ki67+	 12363 21681
14329	0	0	Ki67+	 12211 21982
14330	0	0	Ki67+	 12386 10991
14331	0	0	Ki67+	 12406 10917
14332	0	0	Ki67+	 12413 10790
14333	0	0	Ki67+	 12464 11155
14334	0	0	Ki67+	 12484 10904
14335	0	0	Ki67+	 12488 10818
14336	0	0	Ki67+	 12500 10822
14337	0	0	Ki67+	 12500 10881
14338	0	0	Ki67+	 12503 10792
14339	0	0	Ki67+	 12506 10811
14340	0	0	Ki67+	 12515 10991
14341	0	0	Ki67+	 12518 10927
14342	0	0	Ki67+	 12521 10903
14343	0	0	Ki67+	 12523 10841
14344	0	0	Ki67+	 12530 10879
14345	0	0	Ki67+	 12532 10820
14346	0	0	Ki67+	 12535 10720
14347	0	0	Ki67+	 12538 10974
14348	0	0	Ki67+	 12542 10843
14349	0	0	Ki67+	 12543 10737
14350	0	0	Ki67+	 12545 10935
14351	0	0	Ki67+	 12550 10892
14352	0	0	Ki67+	 12557 10801
14353	0	0	Ki67+	 12564 10773
14354	0	0	Ki67+	 12565 10873
14355	0	0	Ki67+	 12567 11091
14356	0	0	Ki67+	 12583 10706
14357	0	0	Ki67+	 12586 10832
14358	0	0	Ki67+	 12590 10871
14359	0	0	Ki67+	 12607 10716
14360	0	0	Ki67+	 12607 10749
14361	0	0	Ki67+	 12611 11066
14362	0	0	Ki67+	 12615 10694
14363	0	0	Ki67+	 12619 10794
14364	0	0	Ki67+	 12621 10852
14365	0	0	Ki67+	 12622 10871
14366	0	0	Ki67+	 12624 11160
14367	0	0	Ki67+	 12636 10734
14368	0	0	Ki67+	 12639 10671
14369	0	0	Ki67+	 12651 10804
14370	0	0	Ki67+	 12655 10751
14371	0	0	Ki67+	 12665 10676
14372	0	0	Ki67+	 12672 10736
14373	0	0	Ki67+	 12676 10659
14374	0	0	Ki67+	 12677 11160
14375	0	0	Ki67+	 12678 10700
14376	0	0	Ki67+	 12680 10767
14377	0	0	Ki67+	 12681 10783
14378	0	0	Ki67+	 12685 11130
14379	0	0	Ki67+	 12691 10749
14380	0	0	Ki67+	 12694 10723
14381	0	0	Ki67+	 12694 11180
14382	0	0	Ki67+	 12695 10689
14383	0	0	Ki67+	 12699 10827
14384	0	0	Ki67+	 12704 10675
14385	0	0	Ki67+	 12709 11155
14386	0	0	Ki67+	 12715 10741
14387	0	0	Ki67+	 12717 11026
14388	0	0	Ki67+	 12724 10799
14389	0	0	Ki67+	 12725 11163
14390	0	0	Ki67+	 12728 10703
14391	0	0	Ki67+	 12734 10742
14392	0	0	Ki67+	 12739 11050
14393	0	0	Ki67+	 12748 10683
14394	0	0	Ki67+	 12748 10948
14395	0	0	Ki67+	 12751 10767
14396	0	0	Ki67+	 12758 10704
14397	0	0	Ki67+	 12761 10660
14398	0	0	Ki67+	 12761 11074
14399	0	0	Ki67+	 12764 11121
14400	0	0	Ki67+	 12768 10997
14401	0	0	Ki67+	 12773 10876
14402	0	0	Ki67+	 12775 11115
14403	0	0	Ki67+	 12776 10756
14404	0	0	Ki67+	 12777 11029
14405	0	0	Ki67+	 12778 10726
14406	0	0	Ki67+	 12789 11149
14407	0	0	Ki67+	 12790 10967
14408	0	0	Ki67+	 12794 11101
14409	0	0	Ki67+	 12796 10646
14410	0	0	Ki67+	 12804 10707
14411	0	0	Ki67+	 12807 10895
14412	0	0	Ki67+	 12811 10605
14413	0	0	Ki67+	 12811 11172
14414	0	0	Ki67+	 12814 10927
14415	0	0	Ki67+	 12820 10749
14416	0	0	Ki67+	 12821 10640
14417	0	0	Ki67+	 12821 10851
14418	0	0	Ki67+	 12826 11054
14419	0	0	Ki67+	 12830 10998
14420	0	0	Ki67+	 12831 10761
14421	0	0	Ki67+	 12842 10888
14422	0	0	Ki67+	 12843 11140
14423	0	0	Ki67+	 12848 11029
14424	0	0	Ki67+	 12862 10949
14425	0	0	Ki67+	 12863 11006
14426	0	0	Ki67+	 12863 11074
14427	0	0	Ki67+	 12867 10884
14428	0	0	Ki67+	 12870 11142
14429	0	0	Ki67+	 12871 10928
14430	0	0	Ki67+	 12882 11074
14431	0	0	Ki67+	 12888 10719
14432	0	0	Ki67+	 12897 11119
14433	0	0	Ki67+	 12899 10838
14434	0	0	Ki67+	 12907 10952
14435	0	0	Ki67+	 12910 10598
14436	0	0	Ki67+	 12911 10783
14437	0	0	Ki67+	 12918 10810
14438	0	0	Ki67+	 12924 11147
14439	0	0	Ki67+	 12926 11041
14440	0	0	Ki67+	 12936 11168
14441	0	0	Ki67+	 12938 10749
14442	0	0	Ki67+	 12941 10737
14443	0	0	Ki67+	 12947 11030
14444	0	0	Ki67+	 12950 11068
14445	0	0	Ki67+	 12955 10778
14446	0	0	Ki67+	 12960 11043
[truncated: 8,572,224 more chars]
