# Supplementary material for: Data-Driven Discovery of Immune Contexture Biomarkers
Source: Front Oncol. 2018 Dec 18;8:627. doi: 10.3389/fonc.2018.00627 (PMC6305402; doi:10.3389/fonc.2018.00627)
Supplement: Data Sheet 4.zip — MSI/MSS dataset, part 2/3. [file Data_Sheet_4.zip › MSIMSSDataset/89865_ImageObjects.txt]

barcode_target	16-006464_P1_12102_MSS-MSI_1810 [5 channels]
barcode_origin	0
workflow_target	CD8-CD3-CD4-Ki67-DAPI_generic.wsa 
workflow_target_version	 build f14999727a346af05f524693b44526002539cc76, workflows f149997 2016-05-23 with local changes
workflow_origin	0
workflow_origin_version	0
iH	29712
iW	59024
user	txdsapps
hostname	RPZMB000017

1	0	0	Ki67+	 3752 12663
2	0	0	Ki67+	 3779 12680
3	0	0	Ki67+	 3821 12572
4	0	0	Ki67+	 3838 12044
5	0	0	Ki67+	 3840 12578
6	0	0	Ki67+	 3840 12645
7	0	0	Ki67+	 3849 12462
8	0	0	Ki67+	 3854 12656
9	0	0	Ki67+	 3280 13253
10	0	0	Ki67+	 3348 13415
11	0	0	Ki67+	 3367 13318
12	0	0	Ki67+	 3371 13283
13	0	0	Ki67+	 3399 13467
14	0	0	Ki67+	 3407 13474
15	0	0	Ki67+	 3421 13473
16	0	0	Ki67+	 3425 13441
17	0	0	Ki67+	 3427 13287
18	0	0	Ki67+	 3456 13147
19	0	0	Ki67+	 3464 13248
20	0	0	Ki67+	 3470 13343
21	0	0	Ki67+	 3483 13260
22	0	0	Ki67+	 3484 13247
23	0	0	Ki67+	 3486 13152
24	0	0	Ki67+	 3487 13129
25	0	0	Ki67+	 3488 13177
26	0	0	Ki67+	 3503 13122
27	0	0	Ki67+	 3518 13084
28	0	0	Ki67+	 3525 13434
29	0	0	Ki67+	 3542 13131
30	0	0	Ki67+	 3552 13084
31	0	0	Ki67+	 3591 13310
32	0	0	Ki67+	 3600 13047
33	0	0	Ki67+	 3621 13030
34	0	0	Ki67+	 3666 13244
35	0	0	Ki67+	 3710 13315
36	0	0	Ki67+	 3714 13365
37	0	0	Ki67+	 3724 13328
38	0	0	Ki67+	 3727 13382
39	0	0	Ki67+	 3733 13043
40	0	0	Ki67+	 3733 13167
41	0	0	Ki67+	 3745 13089
42	0	0	Ki67+	 3745 13192
43	0	0	Ki67+	 3747 13302
44	0	0	Ki67+	 3750 13058
45	0	0	Ki67+	 3752 13409
46	0	0	Ki67+	 3754 13259
47	0	0	Ki67+	 3756 13220
48	0	0	Ki67+	 3758 13348
49	0	0	Ki67+	 3771 13311
50	0	0	Ki67+	 3777 13327
51	0	0	Ki67+	 3779 13278
52	0	0	Ki67+	 3783 13116
53	0	0	Ki67+	 3787 13258
54	0	0	Ki67+	 3788 13224
55	0	0	Ki67+	 3788 13340
56	0	0	Ki67+	 3791 12752
57	0	0	Ki67+	 3792 13461
58	0	0	Ki67+	 3792 13485
59	0	0	Ki67+	 3815 13307
60	0	0	Ki67+	 3816 12749
61	0	0	Ki67+	 3830 13293
62	0	0	Ki67+	 3832 13209
63	0	0	Ki67+	 3836 12945
64	0	0	Ki67+	 3839 13115
65	0	0	Ki67+	 3840 12735
66	0	0	Ki67+	 3849 13140
67	0	0	Ki67+	 3851 13269
68	0	0	Ki67+	 3081 14205
69	0	0	Ki67+	 3096 14058
70	0	0	Ki67+	 3133 13914
71	0	0	Ki67+	 3175 13586
72	0	0	Ki67+	 3177 13610
73	0	0	Ki67+	 3186 13568
74	0	0	Ki67+	 3200 13606
75	0	0	Ki67+	 3205 13531
76	0	0	Ki67+	 3205 13642
77	0	0	Ki67+	 3207 13615
78	0	0	Ki67+	 3212 13573
79	0	0	Ki67+	 3212 13600
80	0	0	Ki67+	 3257 13796
81	0	0	Ki67+	 3265 13921
82	0	0	Ki67+	 3270 13938
83	0	0	Ki67+	 3302 13925
84	0	0	Ki67+	 3322 13496
85	0	0	Ki67+	 3329 13815
86	0	0	Ki67+	 3330 13701
87	0	0	Ki67+	 3332 13608
88	0	0	Ki67+	 3381 13554
89	0	0	Ki67+	 3449 13581
90	0	0	Ki67+	 3477 13600
91	0	0	Ki67+	 3480 13554
92	0	0	Ki67+	 3613 13550
93	0	0	Ki67+	 3614 13495
94	0	0	Ki67+	 3638 13494
95	0	0	Ki67+	 3708 14120
96	0	0	Ki67+	 3735 13610
97	0	0	Ki67+	 3799 14112
98	0	0	Ki67+	 3805 13529
99	0	0	Ki67+	 3815 13776
100	0	0	Ki67+	 3821 14101
101	0	0	Ki67+	 3825 14193
102	0	0	Ki67+	 3827 13529
103	0	0	Ki67+	 3842 14286
104	0	0	Ki67+	 3844 13523
105	0	0	Ki67+	 3847 14232
106	0	0	Ki67+	 3851 13559
107	0	0	Ki67+	 3120 14664
108	0	0	Ki67+	 3125 14686
109	0	0	Ki67+	 3133 14880
110	0	0	Ki67+	 3176 14583
111	0	0	Ki67+	 3286 14580
112	0	0	Ki67+	 3302 14526
113	0	0	Ki67+	 3338 14961
114	0	0	Ki67+	 3352 14965
115	0	0	Ki67+	 3365 14874
116	0	0	Ki67+	 3387 14965
117	0	0	Ki67+	 3418 15070
118	0	0	Ki67+	 3430 14837
119	0	0	Ki67+	 3431 15079
120	0	0	Ki67+	 3445 14690
121	0	0	Ki67+	 3470 14697
122	0	0	Ki67+	 3474 14725
123	0	0	Ki67+	 3475 14798
124	0	0	Ki67+	 3487 14751
125	0	0	Ki67+	 3548 15043
126	0	0	Ki67+	 3561 14708
127	0	0	Ki67+	 3567 15028
128	0	0	Ki67+	 3577 14703
129	0	0	Ki67+	 3584 14856
130	0	0	Ki67+	 3611 14896
131	0	0	Ki67+	 3616 14963
132	0	0	Ki67+	 3648 14936
133	0	0	Ki67+	 3649 14975
134	0	0	Ki67+	 3658 14914
135	0	0	Ki67+	 3661 15062
136	0	0	Ki67+	 3697 14932
137	0	0	Ki67+	 3708 15082
138	0	0	Ki67+	 3710 14935
139	0	0	Ki67+	 3732 15038
140	0	0	Ki67+	 3745 14707
141	0	0	Ki67+	 3767 15045
142	0	0	Ki67+	 3772 14923
143	0	0	Ki67+	 3782 15037
144	0	0	Ki67+	 3787 15072
145	0	0	Ki67+	 3791 15053
146	0	0	Ki67+	 3150 15348
147	0	0	Ki67+	 3261 15419
148	0	0	Ki67+	 3312 15732
149	0	0	Ki67+	 3359 15148
150	0	0	Ki67+	 3379 15096
151	0	0	Ki67+	 3472 15533
152	0	0	Ki67+	 3479 15394
153	0	0	Ki67+	 3517 15489
154	0	0	Ki67+	 3655 15093
155	0	0	Ki67+	 3674 15132
156	0	0	Ki67+	 3686 15140
157	0	0	Ki67+	 3701 15100
158	0	0	Ki67+	 3708 15131
159	0	0	Ki67+	 3722 15514
160	0	0	Ki67+	 3728 15375
161	0	0	Ki67+	 3732 15113
162	0	0	Ki67+	 3733 15130
163	0	0	Ki67+	 3739 15450
164	0	0	Ki67+	 3756 15439
165	0	0	Ki67+	 3767 15765
166	0	0	Ki67+	 3779 15804
167	0	0	Ki67+	 3793 15853
168	0	0	Ki67+	 3801 15826
169	0	0	Ki67+	 3801 15871
170	0	0	Ki67+	 3808 15668
171	0	0	Ki67+	 3817 15651
172	0	0	Ki67+	 3820 15850
173	0	0	Ki67+	 3828 15497
174	0	0	Ki67+	 3834 15866
175	0	0	Ki67+	 3841 15607
176	0	0	Ki67+	 3402 16243
177	0	0	Ki67+	 3426 16317
178	0	0	Ki67+	 3562 16073
179	0	0	Ki67+	 3564 16139
180	0	0	Ki67+	 3566 15942
181	0	0	Ki67+	 3611 16470
182	0	0	Ki67+	 3623 16561
183	0	0	Ki67+	 3655 16472
184	0	0	Ki67+	 3664 16030
185	0	0	Ki67+	 3668 16496
186	0	0	Ki67+	 3682 16256
187	0	0	Ki67+	 3762 16627
188	0	0	Ki67+	 3795 15937
189	0	0	Ki67+	 3824 15892
190	0	0	Ki67+	 3824 16016
191	0	0	Ki67+	 3831 16627
192	0	0	Ki67+	 3608 16692
193	0	0	Ki67+	 3696 16767
194	0	0	Ki67+	 3775 17072
195	0	0	Ki67+	 3799 17242
196	0	0	Ki67+	 3803 16699
197	0	0	Ki67+	 3825 17392
198	0	0	Ki67+	 3846 17027
199	0	0	Ki67+	 4490 11167
200	0	0	Ki67+	 4549 10888
201	0	0	Ki67+	 4564 10910
202	0	0	Ki67+	 4568 10825
203	0	0	Ki67+	 4577 10922
204	0	0	Ki67+	 4583 10897
205	0	0	Ki67+	 4586 11165
206	0	0	Ki67+	 4590 10868
207	0	0	Ki67+	 4605 10860
208	0	0	Ki67+	 4605 10933
209	0	0	Ki67+	 4611 10826
210	0	0	Ki67+	 4631 10838
211	0	0	Ki67+	 4642 11065
212	0	0	Ki67+	 4645 10913
213	0	0	Ki67+	 4650 10812
214	0	0	Ki67+	 4654 10892
215	0	0	Ki67+	 3870 11919
216	0	0	Ki67+	 3871 11938
217	0	0	Ki67+	 3925 11903
218	0	0	Ki67+	 3937 11835
219	0	0	Ki67+	 3950 11741
220	0	0	Ki67+	 3959 11794
221	0	0	Ki67+	 3961 11923
222	0	0	Ki67+	 3969 11891
223	0	0	Ki67+	 3970 11700
224	0	0	Ki67+	 3988 11817
225	0	0	Ki67+	 3988 11951
226	0	0	Ki67+	 3991 11922
227	0	0	Ki67+	 3994 11886
228	0	0	Ki67+	 4017 11775
229	0	0	Ki67+	 4024 11572
230	0	0	Ki67+	 4041 11757
231	0	0	Ki67+	 4043 11695
232	0	0	Ki67+	 4048 11879
233	0	0	Ki67+	 4048 11905
234	0	0	Ki67+	 4049 11813
235	0	0	Ki67+	 4051 11852
236	0	0	Ki67+	 4052 11966
237	0	0	Ki67+	 4061 11909
238	0	0	Ki67+	 4066 11784
239	0	0	Ki67+	 4066 11802
240	0	0	Ki67+	 4066 11843
241	0	0	Ki67+	 4067 11731
242	0	0	Ki67+	 4071 11919
243	0	0	Ki67+	 4075 11882
244	0	0	Ki67+	 4076 11948
245	0	0	Ki67+	 4086 11647
246	0	0	Ki67+	 4097 11706
247	0	0	Ki67+	 4097 11927
248	0	0	Ki67+	 4098 11733
249	0	0	Ki67+	 4100 11660
250	0	0	Ki67+	 4105 11595
251	0	0	Ki67+	 4116 11586
252	0	0	Ki67+	 4118 11714
253	0	0	Ki67+	 4123 11368
254	0	0	Ki67+	 4128 11298
255	0	0	Ki67+	 4130 11641
256	0	0	Ki67+	 4130 11941
257	0	0	Ki67+	 4132 11520
258	0	0	Ki67+	 4135 11727
259	0	0	Ki67+	 4146 11523
260	0	0	Ki67+	 4147 11498
261	0	0	Ki67+	 4147 11561
262	0	0	Ki67+	 4150 11661
263	0	0	Ki67+	 4151 11931
264	0	0	Ki67+	 4154 11471
265	0	0	Ki67+	 4161 11624
266	0	0	Ki67+	 4168 11611
267	0	0	Ki67+	 4170 11883
268	0	0	Ki67+	 4172 11763
269	0	0	Ki67+	 4173 11506
270	0	0	Ki67+	 4174 11476
271	0	0	Ki67+	 4180 11354
272	0	0	Ki67+	 4183 11444
273	0	0	Ki67+	 4185 11385
274	0	0	Ki67+	 4194 11853
275	0	0	Ki67+	 4196 11451
276	0	0	Ki67+	 4199 11326
277	0	0	Ki67+	 4205 11394
278	0	0	Ki67+	 4214 11441
279	0	0	Ki67+	 4216 11813
280	0	0	Ki67+	 4222 11334
281	0	0	Ki67+	 4239 11727
282	0	0	Ki67+	 4244 11512
283	0	0	Ki67+	 4251 11736
284	0	0	Ki67+	 4257 11396
285	0	0	Ki67+	 4265 11941
286	0	0	Ki67+	 4266 11525
287	0	0	Ki67+	 4270 11501
288	0	0	Ki67+	 4272 11302
289	0	0	Ki67+	 4272 11361
290	0	0	Ki67+	 4279 11965
291	0	0	Ki67+	 4281 11892
292	0	0	Ki67+	 4283 11488
293	0	0	Ki67+	 4284 11770
294	0	0	Ki67+	 4287 11333
295	0	0	Ki67+	 4288 11745
296	0	0	Ki67+	 4291 11385
297	0	0	Ki67+	 4294 11304
298	0	0	Ki67+	 4295 11502
299	0	0	Ki67+	 4304 11847
300	0	0	Ki67+	 4309 11758
301	0	0	Ki67+	 4311 11376
302	0	0	Ki67+	 4314 11723
303	0	0	Ki67+	 4320 11659
304	0	0	Ki67+	 4324 11688
305	0	0	Ki67+	 4326 11334
306	0	0	Ki67+	 4328 11891
307	0	0	Ki67+	 4329 11621
308	0	0	Ki67+	 4329 11714
309	0	0	Ki67+	 4330 11361
310	0	0	Ki67+	 4336 11942
311	0	0	Ki67+	 4337 11745
312	0	0	Ki67+	 4341 11277
313	0	0	Ki67+	 4341 11682
314	0	0	Ki67+	 4342 11249
315	0	0	Ki67+	 4350 11641
316	0	0	Ki67+	 4356 11317
317	0	0	Ki67+	 4357 11286
318	0	0	Ki67+	 4360 11940
319	0	0	Ki67+	 4370 11292
320	0	0	Ki67+	 4370 11726
321	0	0	Ki67+	 4371 11881
322	0	0	Ki67+	 4373 11668
323	0	0	Ki67+	 4379 11250
324	0	0	Ki67+	 4379 11793
325	0	0	Ki67+	 4382 11282
326	0	0	Ki67+	 4385 11748
327	0	0	Ki67+	 4387 11774
328	0	0	Ki67+	 4388 11574
329	0	0	Ki67+	 4396 11693
330	0	0	Ki67+	 4398 11224
331	0	0	Ki67+	 4398 11257
332	0	0	Ki67+	 4398 11642
333	0	0	Ki67+	 4398 11885
334	0	0	Ki67+	 4401 11586
335	0	0	Ki67+	 4412 11610
336	0	0	Ki67+	 4412 11742
337	0	0	Ki67+	 4413 11408
338	0	0	Ki67+	 4424 11226
339	0	0	Ki67+	 4424 11784
340	0	0	Ki67+	 4427 11951
341	0	0	Ki67+	 4433 11624
342	0	0	Ki67+	 4441 11487
343	0	0	Ki67+	 4441 11660
344	0	0	Ki67+	 4441 11924
345	0	0	Ki67+	 4444 11398
346	0	0	Ki67+	 4445 11818
347	0	0	Ki67+	 4446 11749
348	0	0	Ki67+	 4448 11241
349	0	0	Ki67+	 4448 11689
350	0	0	Ki67+	 4452 11934
351	0	0	Ki67+	 4459 11487
352	0	0	Ki67+	 4459 11720
353	0	0	Ki67+	 4466 11882
354	0	0	Ki67+	 4467 11533
355	0	0	Ki67+	 4468 11910
356	0	0	Ki67+	 4471 11423
357	0	0	Ki67+	 4475 11675
358	0	0	Ki67+	 4476 11770
359	0	0	Ki67+	 4483 11371
360	0	0	Ki67+	 4486 11826
361	0	0	Ki67+	 4493 11699
362	0	0	Ki67+	 4495 11401
363	0	0	Ki67+	 4495 11454
364	0	0	Ki67+	 4495 11915
365	0	0	Ki67+	 4496 11886
366	0	0	Ki67+	 4497 11740
367	0	0	Ki67+	 4498 11869
368	0	0	Ki67+	 4501 11299
369	0	0	Ki67+	 4502 11724
370	0	0	Ki67+	 4504 11807
371	0	0	Ki67+	 4507 11768
372	0	0	Ki67+	 4508 11364
373	0	0	Ki67+	 4508 11588
374	0	0	Ki67+	 4512 11290
375	0	0	Ki67+	 4514 11425
376	0	0	Ki67+	 4517 11862
377	0	0	Ki67+	 4518 11667
378	0	0	Ki67+	 4520 11477
379	0	0	Ki67+	 4522 11620
380	0	0	Ki67+	 4523 11447
381	0	0	Ki67+	 4526 11694
382	0	0	Ki67+	 4527 11404
383	0	0	Ki67+	 4530 11632
384	0	0	Ki67+	 4530 11822
385	0	0	Ki67+	 4531 11739
386	0	0	Ki67+	 4533 11362
387	0	0	Ki67+	 4534 11517
388	0	0	Ki67+	 4535 11378
389	0	0	Ki67+	 4535 11577
390	0	0	Ki67+	 4537 11770
391	0	0	Ki67+	 4545 11611
392	0	0	Ki67+	 4548 11733
393	0	0	Ki67+	 4552 11704
394	0	0	Ki67+	 4554 11549
395	0	0	Ki67+	 4559 11487
396	0	0	Ki67+	 4561 11453
397	0	0	Ki67+	 4561 11512
398	0	0	Ki67+	 4564 11307
399	0	0	Ki67+	 4567 11353
400	0	0	Ki67+	 4568 11549
401	0	0	Ki67+	 4569 11414
402	0	0	Ki67+	 4570 11366
403	0	0	Ki67+	 4576 11458
404	0	0	Ki67+	 4576 11677
405	0	0	Ki67+	 4578 11425
406	0	0	Ki67+	 4580 11660
407	0	0	Ki67+	 4586 11340
408	0	0	Ki67+	 4588 11590
409	0	0	Ki67+	 4589 11483
410	0	0	Ki67+	 4590 11384
411	0	0	Ki67+	 4590 11559
412	0	0	Ki67+	 4591 11406
413	0	0	Ki67+	 4603 11636
414	0	0	Ki67+	 4633 11591
415	0	0	Ki67+	 4650 11528
416	0	0	Ki67+	 4655 11460
417	0	0	Ki67+	 3877 12596
418	0	0	Ki67+	 3885 12754
419	0	0	Ki67+	 3902 12579
420	0	0	Ki67+	 3903 12514
421	0	0	Ki67+	 3907 12545
422	0	0	Ki67+	 3912 12016
423	0	0	Ki67+	 3912 12263
424	0	0	Ki67+	 3914 12407
425	0	0	Ki67+	 3915 12622
426	0	0	Ki67+	 3915 12767
427	0	0	Ki67+	 3916 12683
428	0	0	Ki67+	 3917 12587
429	0	0	Ki67+	 3920 12436
430	0	0	Ki67+	 3924 11988
431	0	0	Ki67+	 3930 12514
432	0	0	Ki67+	 3930 12560
433	0	0	Ki67+	 3931 12695
434	0	0	Ki67+	 3938 12292
435	0	0	Ki67+	 3941 12250
436	0	0	Ki67+	 3942 12625
437	0	0	Ki67+	 3943 12595
438	0	0	Ki67+	 3943 12659
439	0	0	Ki67+	 3944 12752
440	0	0	Ki67+	 3946 12355
441	0	0	Ki67+	 3949 12433
442	0	0	Ki67+	 3953 12089
443	0	0	Ki67+	 3955 12368
444	0	0	Ki67+	 3956 12409
445	0	0	Ki67+	 3958 12267
446	0	0	Ki67+	 3958 12501
447	0	0	Ki67+	 3960 12753
448	0	0	Ki67+	 3962 12538
449	0	0	Ki67+	 3962 12592
450	0	0	Ki67+	 3964 12475
451	0	0	Ki67+	 3965 12012
452	0	0	Ki67+	 3971 12199
453	0	0	Ki67+	 3972 12082
454	0	0	Ki67+	 3973 12637
455	0	0	Ki67+	 3974 12229
456	0	0	Ki67+	 3975 12045
457	0	0	Ki67+	 3975 12717
458	0	0	Ki67+	 3976 12257
459	0	0	Ki67+	 3979 12347
460	0	0	Ki67+	 3982 12465
461	0	0	Ki67+	 3982 12675
462	0	0	Ki67+	 3982 12697
463	0	0	Ki67+	 3985 12500
464	0	0	Ki67+	 3987 11978
465	0	0	Ki67+	 3987 12522
466	0	0	Ki67+	 3989 12389
467	0	0	Ki67+	 3989 12417
468	0	0	Ki67+	 3998 12087
469	0	0	Ki67+	 3998 12440
470	0	0	Ki67+	 4004 12001
471	0	0	Ki67+	 4004 12657
472	0	0	Ki67+	 4006 12501
473	0	0	Ki67+	 4007 12165
474	0	0	Ki67+	 4007 12534
475	0	0	Ki67+	 4007 12731
476	0	0	Ki67+	 4013 11986
477	0	0	Ki67+	 4013 12625
478	0	0	Ki67+	 4016 12515
479	0	0	Ki67+	 4017 12183
480	0	0	Ki67+	 4018 12362
481	0	0	Ki67+	 4018 12528
482	0	0	Ki67+	 4019 12600
483	0	0	Ki67+	 4024 12579
484	0	0	Ki67+	 4024 12711
485	0	0	Ki67+	 4026 12337
486	0	0	Ki67+	 4027 12010
487	0	0	Ki67+	 4029 12098
488	0	0	Ki67+	 4029 12554
489	0	0	Ki67+	 4032 12412
490	0	0	Ki67+	 4035 12230
491	0	0	Ki67+	 4038 12282
492	0	0	Ki67+	 4039 12365
493	0	0	Ki67+	 4041 12056
494	0	0	Ki67+	 4042 12493
495	0	0	Ki67+	 4042 12690
496	0	0	Ki67+	 4043 12716
497	0	0	Ki67+	 4050 12205
498	0	0	Ki67+	 4050 12642
499	0	0	Ki67+	 4054 12601
500	0	0	Ki67+	 4059 12400
501	0	0	Ki67+	 4059 12423
502	0	0	Ki67+	 4061 12021
503	0	0	Ki67+	 4063 12579
504	0	0	Ki67+	 4072 12442
505	0	0	Ki67+	 4074 12347
506	0	0	Ki67+	 4080 12002
507	0	0	Ki67+	 4081 12102
508	0	0	Ki67+	 4086 12077
509	0	0	Ki67+	 4088 12019
510	0	0	Ki67+	 4088 12654
511	0	0	Ki67+	 4089 12558
512	0	0	Ki67+	 4090 12042
513	0	0	Ki67+	 4096 12107
514	0	0	Ki67+	 4097 12359
515	0	0	Ki67+	 4097 12633
516	0	0	Ki67+	 4099 12087
517	0	0	Ki67+	 4099 12334
518	0	0	Ki67+	 4100 12411
519	0	0	Ki67+	 4102 12388
520	0	0	Ki67+	 4109 12571
521	0	0	Ki67+	 4110 12347
522	0	0	Ki67+	 4112 12162
523	0	0	Ki67+	 4114 12604
524	0	0	Ki67+	 4115 12132
525	0	0	Ki67+	 4116 12415
526	0	0	Ki67+	 4121 12313
527	0	0	Ki67+	 4127 12299
528	0	0	Ki67+	 4128 12228
529	0	0	Ki67+	 4131 12095
530	0	0	Ki67+	 4133 12402
531	0	0	Ki67+	 4136 12519
532	0	0	Ki67+	 4137 12633
533	0	0	Ki67+	 4139 12442
534	0	0	Ki67+	 4140 12568
535	0	0	Ki67+	 4146 12112
536	0	0	Ki67+	 4149 12128
537	0	0	Ki67+	 4157 12179
538	0	0	Ki67+	 4158 12345
539	0	0	Ki67+	 4166 12306
540	0	0	Ki67+	 4169 12599
541	0	0	Ki67+	 4172 12035
542	0	0	Ki67+	 4184 12273
543	0	0	Ki67+	 4186 12320
544	0	0	Ki67+	 4201 12054
545	0	0	Ki67+	 4202 12078
546	0	0	Ki67+	 4207 12149
547	0	0	Ki67+	 4219 12386
548	0	0	Ki67+	 4229 12420
549	0	0	Ki67+	 4231 12277
550	0	0	Ki67+	 4233 12511
551	0	0	Ki67+	 4263 12486
552	0	0	Ki67+	 4265 12139
553	0	0	Ki67+	 4265 12742
554	0	0	Ki67+	 4277 11991
555	0	0	Ki67+	 4298 12335
556	0	0	Ki67+	 4315 12638
557	0	0	Ki67+	 4316 12249
558	0	0	Ki67+	 4319 12438
559	0	0	Ki67+	 4338 12374
560	0	0	Ki67+	 4358 12490
561	0	0	Ki67+	 4383 12057
562	0	0	Ki67+	 4385 12323
563	0	0	Ki67+	 4390 11974
564	0	0	Ki67+	 4390 12093
565	0	0	Ki67+	 4391 12018
566	0	0	Ki67+	 4407 12049
567	0	0	Ki67+	 4449 12039
568	0	0	Ki67+	 4450 11994
569	0	0	Ki67+	 4460 12055
570	0	0	Ki67+	 4463 12077
571	0	0	Ki67+	 4465 11974
572	0	0	Ki67+	 4465 12239
573	0	0	Ki67+	 4486 12309
574	0	0	Ki67+	 4554 12343
575	0	0	Ki67+	 4621 11990
576	0	0	Ki67+	 4642 12305
577	0	0	Ki67+	 3859 13176
578	0	0	Ki67+	 3863 13300
579	0	0	Ki67+	 3864 13205
580	0	0	Ki67+	 3866 13006
581	0	0	Ki67+	 3868 12927
582	0	0	Ki67+	 3868 13124
583	0	0	Ki67+	 3868 13553
584	0	0	Ki67+	 3872 13222
585	0	0	Ki67+	 3873 12881
586	0	0	Ki67+	 3881 13006
587	0	0	Ki67+	 3881 13143
588	0	0	Ki67+	 3884 12938
589	0	0	Ki67+	 3884 12991
590	0	0	Ki67+	 3884 13250
591	0	0	Ki67+	 3884 13564
592	0	0	Ki67+	 3886 13213
593	0	0	Ki67+	 3889 13277
594	0	0	Ki67+	 3890 13023
595	0	0	Ki67+	 3892 12849
596	0	0	Ki67+	 3898 13258
597	0	0	Ki67+	 3899 13240
598	0	0	Ki67+	 3900 13551
599	0	0	Ki67+	 3901 12875
600	0	0	Ki67+	 3901 13012
601	0	0	Ki67+	 3905 12918
602	0	0	Ki67+	 3905 12971
603	0	0	Ki67+	 3913 13167
604	0	0	Ki67+	 3915 13132
605	0	0	Ki67+	 3919 12946
606	0	0	Ki67+	 3924 13564
607	0	0	Ki67+	 3925 13386
608	0	0	Ki67+	 3927 13081
609	0	0	Ki67+	 3933 13110
610	0	0	Ki67+	 3939 13035
611	0	0	Ki67+	 3941 12988
612	0	0	Ki67+	 3944 13358
613	0	0	Ki67+	 3949 12947
614	0	0	Ki67+	 3949 13174
615	0	0	Ki67+	 3949 13380
616	0	0	Ki67+	 3952 13446
617	0	0	Ki67+	 3963 13399
618	0	0	Ki67+	 3965 13415
619	0	0	Ki67+	 3967 13560
620	0	0	Ki67+	 3974 12855
621	0	0	Ki67+	 3977 12819
622	0	0	Ki67+	 3986 12961
623	0	0	Ki67+	 3986 13435
624	0	0	Ki67+	 3990 12904
625	0	0	Ki67+	 3993 12796
626	0	0	Ki67+	 3995 13367
627	0	0	Ki67+	 3998 13166
628	0	0	Ki67+	 4007 12805
629	0	0	Ki67+	 4009 13513
630	0	0	Ki67+	 4018 13533
631	0	0	Ki67+	 4023 13458
632	0	0	Ki67+	 4023 13495
633	0	0	Ki67+	 4030 13481
634	0	0	Ki67+	 4039 13415
635	0	0	Ki67+	 4040 13395
636	0	0	Ki67+	 4041 12778
637	0	0	Ki67+	 4043 13545
638	0	0	Ki67+	 4044 13525
639	0	0	Ki67+	 4046 13470
640	0	0	Ki67+	 4056 13374
641	0	0	Ki67+	 4058 13442
642	0	0	Ki67+	 4065 13546
643	0	0	Ki67+	 4071 13389
644	0	0	Ki67+	 4090 13343
645	0	0	Ki67+	 4092 13387
646	0	0	Ki67+	 4107 13360
647	0	0	Ki67+	 4111 13331
648	0	0	Ki67+	 4116 13402
649	0	0	Ki67+	 4117 13168
650	0	0	Ki67+	 4126 13372
651	0	0	Ki67+	 4141 13312
652	0	0	Ki67+	 4145 13434
653	0	0	Ki67+	 4151 13403
654	0	0	Ki67+	 4158 13484
655	0	0	Ki67+	 4164 13421
656	0	0	Ki67+	 4166 13502
657	0	0	Ki67+	 4166 13543
658	0	0	Ki67+	 4169 13307
659	0	0	Ki67+	 4173 12785
660	0	0	Ki67+	 4174 13435
661	0	0	Ki67+	 4175 13330
662	0	0	Ki67+	 4179 13476
663	0	0	Ki67+	 4189 13505
664	0	0	Ki67+	 4195 13321
665	0	0	Ki67+	 4201 13536
666	0	0	Ki67+	 4206 13481
667	0	0	Ki67+	 4210 13350
668	0	0	Ki67+	 4217 13450
669	0	0	Ki67+	 4218 13366
670	0	0	Ki67+	 4218 13431
671	0	0	Ki67+	 4219 13392
672	0	0	Ki67+	 4221 13415
673	0	0	Ki67+	 4227 12993
674	0	0	Ki67+	 4235 13562
675	0	0	Ki67+	 4249 13251
676	0	0	Ki67+	 4262 12806
677	0	0	Ki67+	 4263 13343
678	0	0	Ki67+	 4268 13517
679	0	0	Ki67+	 4269 13296
680	0	0	Ki67+	 4270 12769
681	0	0	Ki67+	 4272 13434
682	0	0	Ki67+	 4274 13105
683	0	0	Ki67+	 4274 13474
684	0	0	Ki67+	 4284 13174
685	0	0	Ki67+	 4288 13524
686	0	0	Ki67+	 4303 12790
687	0	0	Ki67+	 4313 13470
688	0	0	Ki67+	 4321 13240
689	0	0	Ki67+	 4330 13342
690	0	0	Ki67+	 4331 13096
691	0	0	Ki67+	 4333 13332
692	0	0	Ki67+	 4351 13292
693	0	0	Ki67+	 4363 13212
694	0	0	Ki67+	 4368 13449
695	0	0	Ki67+	 4387 13124
696	0	0	Ki67+	 4391 13272
697	0	0	Ki67+	 4394 13406
698	0	0	Ki67+	 4399 13351
699	0	0	Ki67+	 4400 13448
700	0	0	Ki67+	 4415 13226
701	0	0	Ki67+	 4433 13499
702	0	0	Ki67+	 4436 13091
703	0	0	Ki67+	 4442 13207
704	0	0	Ki67+	 4443 13009
705	0	0	Ki67+	 4447 13132
706	0	0	Ki67+	 4449 13084
707	0	0	Ki67+	 4459 13376
708	0	0	Ki67+	 4467 13164
709	0	0	Ki67+	 4467 13313
710	0	0	Ki67+	 4471 13440
711	0	0	Ki67+	 4473 13397
712	0	0	Ki67+	 4477 13145
713	0	0	Ki67+	 4478 13285
714	0	0	Ki67+	 4478 13299
715	0	0	Ki67+	 4482 13119
716	0	0	Ki67+	 4489 13328
717	0	0	Ki67+	 4491 13410
718	0	0	Ki67+	 4491 13460
719	0	0	Ki67+	 4492 13262
720	0	0	Ki67+	 4493 13529
721	0	0	Ki67+	 4496 13557
722	0	0	Ki67+	 4504 13275
723	0	0	Ki67+	 4513 13044
724	0	0	Ki67+	 4532 13554
725	0	0	Ki67+	 4537 13084
726	0	0	Ki67+	 4538 13284
727	0	0	Ki67+	 4549 13129
728	0	0	Ki67+	 4555 13073
729	0	0	Ki67+	 4572 13019
730	0	0	Ki67+	 4582 13329
731	0	0	Ki67+	 4594 13151
732	0	0	Ki67+	 4594 13186
733	0	0	Ki67+	 4603 13085
734	0	0	Ki67+	 4603 13133
735	0	0	Ki67+	 4604 13115
736	0	0	Ki67+	 4604 13366
737	0	0	Ki67+	 4606 13231
738	0	0	Ki67+	 4612 13178
739	0	0	Ki67+	 4617 13053
740	0	0	Ki67+	 4619 12958
741	0	0	Ki67+	 4622 13217
742	0	0	Ki67+	 4625 13080
743	0	0	Ki67+	 4626 13024
744	0	0	Ki67+	 4626 13149
745	0	0	Ki67+	 4626 13364
746	0	0	Ki67+	 4630 13112
747	0	0	Ki67+	 4637 12933
748	0	0	Ki67+	 4638 13247
749	0	0	Ki67+	 4639 13008
750	0	0	Ki67+	 4639 13075
751	0	0	Ki67+	 4647 12894
752	0	0	Ki67+	 4648 13345
753	0	0	Ki67+	 4650 13142
754	0	0	Ki67+	 3876 13669
755	0	0	Ki67+	 3879 13734
756	0	0	Ki67+	 3881 13711
757	0	0	Ki67+	 3893 13862
758	0	0	Ki67+	 3900 13807
759	0	0	Ki67+	 3901 14172
760	0	0	Ki67+	 3901 14208
761	0	0	Ki67+	 3902 13738
762	0	0	Ki67+	 3914 13632
763	0	0	Ki67+	 3914 14157
764	0	0	Ki67+	 3915 13614
765	0	0	Ki67+	 3922 14145
766	0	0	Ki67+	 3924 14183
767	0	0	Ki67+	 3928 13890
768	0	0	Ki67+	 3928 14223
769	0	0	Ki67+	 3930 13584
770	0	0	Ki67+	 3939 13608
771	0	0	Ki67+	 3941 14202
772	0	0	Ki67+	 3944 14238
773	0	0	Ki67+	 3944 14256
774	0	0	Ki67+	 3945 13966
775	0	0	Ki67+	 3946 14154
776	0	0	Ki67+	 3947 13901
777	0	0	Ki67+	 3948 13808
778	0	0	Ki67+	 3948 13845
779	0	0	Ki67+	 3948 14266
780	0	0	Ki67+	 3950 14318
781	0	0	Ki67+	 3952 14044
782	0	0	Ki67+	 3956 14297
783	0	0	Ki67+	 3959 13977
784	0	0	Ki67+	 3963 13815
785	0	0	Ki67+	 3965 13858
786	0	0	Ki67+	 3966 13596
787	0	0	Ki67+	 3968 14201
788	0	0	Ki67+	 3970 13790
789	0	0	Ki67+	 3971 14354
790	0	0	Ki67+	 3972 13912
791	0	0	Ki67+	 3973 13961
792	0	0	Ki67+	 3978 14232
793	0	0	Ki67+	 3980 14341
794	0	0	Ki67+	 3985 13763
795	0	0	Ki67+	 3989 14174
796	0	0	Ki67+	 3990 13968
797	0	0	Ki67+	 3991 13920
798	0	0	Ki67+	 3993 14367
799	0	0	Ki67+	 3994 14016
800	0	0	Ki67+	 3995 14051
801	0	0	Ki67+	 3997 13798
802	0	0	Ki67+	 3999 13902
803	0	0	Ki67+	 4000 13666
804	0	0	Ki67+	 4000 14249
805	0	0	Ki67+	 4010 13757
806	0	0	Ki67+	 4010 14282
807	0	0	Ki67+	 4019 14136
808	0	0	Ki67+	 4023 13579
809	0	0	Ki67+	 4025 13762
810	0	0	Ki67+	 4025 13976
811	0	0	Ki67+	 4028 14032
812	0	0	Ki67+	 4029 13607
813	0	0	Ki67+	 4029 13630
814	0	0	Ki67+	 4037 14009
815	0	0	Ki67+	 4038 13601
816	0	0	Ki67+	 4044 13934
817	0	0	Ki67+	 4045 13796
818	0	0	Ki67+	 4052 13983
819	0	0	Ki67+	 4053 14089
820	0	0	Ki67+	 4057 14010
821	0	0	Ki67+	 4058 13580
822	0	0	Ki67+	 4058 13659
823	0	0	Ki67+	 4059 13618
824	0	0	Ki67+	 4060 13913
825	0	0	Ki67+	 4060 13949
826	0	0	Ki67+	 4071 13790
827	0	0	Ki67+	 4071 13896
828	0	0	Ki67+	 4074 14056
829	0	0	Ki67+	 4076 13816
830	0	0	Ki67+	 4079 13845
831	0	0	Ki67+	 4085 13866
832	0	0	Ki67+	 4085 13972
833	0	0	Ki67+	 4085 13988
834	0	0	Ki67+	 4086 13644
835	0	0	Ki67+	 4088 13667
836	0	0	Ki67+	 4088 14043
837	0	0	Ki67+	 4088 14313
838	0	0	Ki67+	 4092 13902
839	0	0	Ki67+	 4093 14155
840	0	0	Ki67+	 4094 13881
841	0	0	Ki67+	 4094 14298
842	0	0	Ki67+	 4096 13956
843	0	0	Ki67+	 4097 14281
844	0	0	Ki67+	 4099 14245
845	0	0	Ki67+	 4103 13701
846	0	0	Ki67+	 4104 14108
847	0	0	Ki67+	 4106 13596
848	0	0	Ki67+	 4106 14204
849	0	0	Ki67+	 4107 13716
850	0	0	Ki67+	 4108 14030
851	0	0	Ki67+	 4113 14054
852	0	0	Ki67+	 4116 14086
853	0	0	Ki67+	 4117 13633
854	0	0	Ki67+	 4117 13649
855	0	0	Ki67+	 4122 14215
856	0	0	Ki67+	 4122 14237
857	0	0	Ki67+	 4123 14168
858	0	0	Ki67+	 4125 14106
859	0	0	Ki67+	 4126 14134
860	0	0	Ki67+	 4126 14193
861	0	0	Ki67+	 4127 13736
862	0	0	Ki67+	 4129 13782
863	0	0	Ki67+	 4133 13606
864	0	0	Ki67+	 4134 13692
865	0	0	Ki67+	 4144 13708
866	0	0	Ki67+	 4145 13660
867	0	0	Ki67+	 4146 13633
868	0	0	Ki67+	 4146 13745
869	0	0	Ki67+	 4147 13581
870	0	0	Ki67+	 4159 13938
871	0	0	Ki67+	 4168 13671
872	0	0	Ki67+	 4168 13711
873	0	0	Ki67+	 4172 13577
874	0	0	Ki67+	 4172 13625
875	0	0	Ki67+	 4183 13593
876	0	0	Ki67+	 4192 13580
877	0	0	Ki67+	 4195 13962
878	0	0	Ki67+	 4210 14258
879	0	0	Ki67+	 4211 13635
880	0	0	Ki67+	 4212 13700
881	0	0	Ki67+	 4212 13982
882	0	0	Ki67+	 4223 13929
883	0	0	Ki67+	 4228 13586
884	0	0	Ki67+	 4237 13675
885	0	0	Ki67+	 4240 13943
886	0	0	Ki67+	 4244 13880
887	0	0	Ki67+	 4250 13925
888	0	0	Ki67+	 4255 13844
889	0	0	Ki67+	 4276 13602
890	0	0	Ki67+	 4279 13589
891	0	0	Ki67+	 4282 13636
892	0	0	Ki67+	 4293 13683
893	0	0	Ki67+	 4301 14151
894	0	0	Ki67+	 4313 14108
895	0	0	Ki67+	 4313 14234
896	0	0	Ki67+	 4319 14039
897	0	0	Ki67+	 4321 14086
898	0	0	Ki67+	 4324 14227
899	0	0	Ki67+	 4336 14073
900	0	0	Ki67+	 4339 13928
901	0	0	Ki67+	 4344 14204
902	0	0	Ki67+	 4346 14014
903	0	0	Ki67+	 4347 13680
904	0	0	Ki67+	 4349 13982
905	0	0	Ki67+	 4349 14121
906	0	0	Ki67+	 4351 14302
907	0	0	Ki67+	 4352 13853
908	0	0	Ki67+	 4353 14256
909	0	0	Ki67+	 4355 14044
910	0	0	Ki67+	 4356 13964
911	0	0	Ki67+	 4359 14152
912	0	0	Ki67+	 4359 14183
913	0	0	Ki67+	 4360 14092
914	0	0	Ki67+	 4361 14195
915	0	0	Ki67+	 4363 14054
916	0	0	Ki67+	 4369 14013
917	0	0	Ki67+	 4372 13863
918	0	0	Ki67+	 4373 14189
919	0	0	Ki67+	 4375 13995
920	0	0	Ki67+	 4376 13913
921	0	0	Ki67+	 4376 14245
922	0	0	Ki67+	 4377 14273
923	0	0	Ki67+	 4379 14132
924	0	0	Ki67+	 4383 13888
925	0	0	Ki67+	 4387 13848
926	0	0	Ki67+	 4390 13967
927	0	0	Ki67+	 4390 14000
928	0	0	Ki67+	 4393 14094
929	0	0	Ki67+	 4394 14066
930	0	0	Ki67+	 4396 13794
931	0	0	Ki67+	 4396 14120
932	0	0	Ki67+	 4396 14260
933	0	0	Ki67+	 4396 14302
934	0	0	Ki67+	 4398 13866
935	0	0	Ki67+	 4398 13956
936	0	0	Ki67+	 4400 14326
937	0	0	Ki67+	 4401 13885
938	0	0	Ki67+	 4401 14207
939	0	0	Ki67+	 4401 14235
940	0	0	Ki67+	 4401 14283
941	0	0	Ki67+	 4403 13678
942	0	0	Ki67+	 4405 14037
943	0	0	Ki67+	 4405 14348
944	0	0	Ki67+	 4406 14152
945	0	0	Ki67+	 4407 14191
946	0	0	Ki67+	 4413 13612
947	0	0	Ki67+	 4414 14238
948	0	0	Ki67+	 4418 14003
949	0	0	Ki67+	 4418 14093
950	0	0	Ki67+	 4419 13892
951	0	0	Ki67+	 4421 13975
952	0	0	Ki67+	 4423 14057
953	0	0	Ki67+	 4423 14207
954	0	0	Ki67+	 4424 13852
955	0	0	Ki67+	 4425 13784
956	0	0	Ki67+	 4427 13573
957	0	0	Ki67+	 4427 13600
958	0	0	Ki67+	 4428 14296
959	0	0	Ki67+	 4433 13924
960	0	0	Ki67+	 4436 14097
961	0	0	Ki67+	 4437 13784
962	0	0	Ki67+	 4438 14026
963	0	0	Ki67+	 4441 14163
964	0	0	Ki67+	 4442 13814
965	0	0	Ki67+	 4443 14129
966	0	0	Ki67+	 4444 14312
967	0	0	Ki67+	 4445 13857
968	0	0	Ki67+	 4447 14214
969	0	0	Ki67+	 4449 13971
970	0	0	Ki67+	 4451 14233
971	0	0	Ki67+	 4453 14002
972	0	0	Ki67+	 4454 13907
973	0	0	Ki67+	 4454 14129
974	0	0	Ki67+	 4456 13885
975	0	0	Ki67+	 4457 14248
976	0	0	Ki67+	 4459 13663
977	0	0	Ki67+	 4466 13602
978	0	0	Ki67+	 4471 13896
979	0	0	Ki67+	 4474 13709
980	0	0	Ki67+	 4476 14034
981	0	0	Ki67+	 4477 14126
982	0	0	Ki67+	 4479 13967
983	0	0	Ki67+	 4480 13829
984	0	0	Ki67+	 4484 13863
985	0	0	Ki67+	 4488 13659
986	0	0	Ki67+	 4488 13853
987	0	0	Ki67+	 4490 13584
988	0	0	Ki67+	 4491 14006
989	0	0	Ki67+	 4499 13914
990	0	0	Ki67+	 4505 14057
991	0	0	Ki67+	 4509 13979
992	0	0	Ki67+	 4510 13964
993	0	0	Ki67+	 4512 14145
994	0	0	Ki67+	 4513 14172
995	0	0	Ki67+	 4514 14029
996	0	0	Ki67+	 4519 14063
997	0	0	Ki67+	 4526 13917
998	0	0	Ki67+	 4529 14222
999	0	0	Ki67+	 4531 13884
1000	0	0	Ki67+	 4531 14118
1001	0	0	Ki67+	 4532 13986
1002	0	0	Ki67+	 4535 13968
1003	0	0	Ki67+	 4536 14012
1004	0	0	Ki67+	 4537 14079
1005	0	0	Ki67+	 4539 13760
1006	0	0	Ki67+	 4539 14166
1007	0	0	Ki67+	 4539 14260
1008	0	0	Ki67+	 4540 13859
1009	0	0	Ki67+	 4542 13901
1010	0	0	Ki67+	 4553 13836
1011	0	0	Ki67+	 4553 14206
1012	0	0	Ki67+	 4554 13897
1013	0	0	Ki67+	 4556 14150
1014	0	0	Ki67+	 4556 14292
1015	0	0	Ki67+	 4557 13735
1016	0	0	Ki67+	 4558 14177
1017	0	0	Ki67+	 4565 14079
1018	0	0	Ki67+	 4567 14039
1019	0	0	Ki67+	 4567 14265
1020	0	0	Ki67+	 4569 14111
1021	0	0	Ki67+	 4572 13885
1022	0	0	Ki67+	 4573 14210
1023	0	0	Ki67+	 4578 13915
1024	0	0	Ki67+	 4579 14174
1025	0	0	Ki67+	 4583 14018
1026	0	0	Ki67+	 4589 13760
1027	0	0	Ki67+	 4594 14288
1028	0	0	Ki67+	 4595 14141
1029	0	0	Ki67+	 4596 14244
1030	0	0	Ki67+	 4599 13888
1031	0	0	Ki67+	 4602 13912
1032	0	0	Ki67+	 4604 13825
1033	0	0	Ki67+	 4605 14172
1034	0	0	Ki67+	 4607 14232
1035	0	0	Ki67+	 4608 14059
1036	0	0	Ki67+	 4609 13856
1037	0	0	Ki67+	 4610 14262
1038	0	0	Ki67+	 4611 13884
1039	0	0	Ki67+	 4614 14031
1040	0	0	Ki67+	 4617 14182
1041	0	0	Ki67+	 4617 14227
1042	0	0	Ki67+	 4620 13930
1043	0	0	Ki67+	 4622 14281
1044	0	0	Ki67+	 4623 14253
1045	0	0	Ki67+	 4625 14078
1046	0	0	Ki67+	 4632 14003
1047	0	0	Ki67+	 4636 14050
1048	0	0	Ki67+	 4638 13977
1049	0	0	Ki67+	 4638 14096
1050	0	0	Ki67+	 4639 14034
1051	0	0	Ki67+	 4641 13901
1052	0	0	Ki67+	 4648 14205
1053	0	0	Ki67+	 4649 14081
1054	0	0	Ki67+	 4653 14107
1055	0	0	Ki67+	 4655 14129
1056	0	0	Ki67+	 3864 15042
1057	0	0	Ki67+	 3886 15046
1058	0	0	Ki67+	 3889 14434
1059	0	0	Ki67+	 3892 15008
1060	0	0	Ki67+	 3895 15067
1061	0	0	Ki67+	 3901 14716
1062	0	0	Ki67+	 3903 14554
1063	0	0	Ki67+	 3903 15049
1064	0	0	Ki67+	 3906 14999
1065	0	0	Ki67+	 3942 14936
1066	0	0	Ki67+	 3942 15015
1067	0	0	Ki67+	 3949 14967
1068	0	0	Ki67+	 3951 14380
1069	0	0	Ki67+	 3953 15035
1070	0	0	Ki67+	 3960 14447
1071	0	0	Ki67+	 3963 14983
1072	0	0	Ki67+	 3970 14418
1073	0	0	Ki67+	 3970 14783
1074	0	0	Ki67+	 3971 14925
1075	0	0	Ki67+	 3972 14902
1076	0	0	Ki67+	 3972 15015
1077	0	0	Ki67+	 3979 14385
1078	0	0	Ki67+	 3979 14555
1079	0	0	Ki67+	 3980 14478
1080	0	0	Ki67+	 3980 14602
1081	0	0	Ki67+	 3981 14977
1082	0	0	Ki67+	 3982 14862
1083	0	0	Ki67+	 3984 14505
1084	0	0	Ki67+	 3989 14780
1085	0	0	Ki67+	 3990 14400
1086	0	0	Ki67+	 3992 14520
1087	0	0	Ki67+	 3995 14952
1088	0	0	Ki67+	 3995 15045
1089	0	0	Ki67+	 3999 14879
1090	0	0	Ki67+	 4004 14515
1091	0	0	Ki67+	 4005 14399
1092	0	0	Ki67+	 4007 14606
1093	0	0	Ki67+	 4012 14462
1094	0	0	Ki67+	 4013 14904
1095	0	0	Ki67+	 4015 14412
1096	0	0	Ki67+	 4015 14988
1097	0	0	Ki67+	 4016 14839
1098	0	0	Ki67+	 4018 14557
1099	0	0	Ki67+	 4019 14772
1100	0	0	Ki67+	 4020 14577
1101	0	0	Ki67+	 4021 14866
1102	0	0	Ki67+	 4022 14627
1103	0	0	Ki67+	 4025 14806
1104	0	0	Ki67+	 4027 14454
1105	0	0	Ki67+	 4027 14497
1106	0	0	Ki67+	 4028 14964
1107	0	0	Ki67+	 4030 14437
1108	0	0	Ki67+	 4030 14932
1109	0	0	Ki67+	 4034 14643
1110	0	0	Ki67+	 4037 14669
1111	0	0	Ki67+	 4038 14553
1112	0	0	Ki67+	 4044 14743
1113	0	0	Ki67+	 4049 14642
1114	0	0	Ki67+	 4052 14892
1115	0	0	Ki67+	 4067 14595
1116	0	0	Ki67+	 4069 14450
1117	0	0	Ki67+	 4086 14419
1118	0	0	Ki67+	 4086 14809
1119	0	0	Ki67+	 4092 14443
1120	0	0	Ki67+	 4144 14998
1121	0	0	Ki67+	 4153 14498
1122	0	0	Ki67+	 4153 14510
1123	0	0	Ki67+	 4176 14731
1124	0	0	Ki67+	 4207 14848
1125	0	0	Ki67+	 4229 14687
1126	0	0	Ki67+	 4233 14619
1127	0	0	Ki67+	 4233 14748
1128	0	0	Ki67+	 4236 14704
1129	0	0	Ki67+	 4238 14589
1130	0	0	Ki67+	 4261 14924
1131	0	0	Ki67+	 4327 14598
1132	0	0	Ki67+	 4334 14436
1133	0	0	Ki67+	 4354 14528
1134	0	0	Ki67+	 4355 14747
1135	0	0	Ki67+	 4357 14658
1136	0	0	Ki67+	 4363 14758
1137	0	0	Ki67+	 4391 14553
1138	0	0	Ki67+	 4407 14450
1139	0	0	Ki67+	 4408 14897
1140	0	0	Ki67+	 4413 14925
1141	0	0	Ki67+	 4414 14620
1142	0	0	Ki67+	 4418 14598
1143	0	0	Ki67+	 4432 15066
1144	0	0	Ki67+	 4490 14565
1145	0	0	Ki67+	 4491 15007
1146	0	0	Ki67+	 4507 14799
1147	0	0	Ki67+	 4519 14559
1148	0	0	Ki67+	 4526 15063
1149	0	0	Ki67+	 4535 14697
1150	0	0	Ki67+	 4562 14589
1151	0	0	Ki67+	 4566 14609
1152	0	0	Ki67+	 4584 14555
1153	0	0	Ki67+	 4586 14850
1154	0	0	Ki67+	 4587 14580
1155	0	0	Ki67+	 4588 14810
1156	0	0	Ki67+	 4589 14828
1157	0	0	Ki67+	 4596 14538
1158	0	0	Ki67+	 4596 14659
1159	0	0	Ki67+	 4597 14942
1160	0	0	Ki67+	 4601 14801
1161	0	0	Ki67+	 4606 14951
1162	0	0	Ki67+	 4607 14860
1163	0	0	Ki67+	 4610 14632
1164	0	0	Ki67+	 4614 14599
1165	0	0	Ki67+	 4616 14836
1166	0	0	Ki67+	 4616 14942
1167	0	0	Ki67+	 4619 14480
1168	0	0	Ki67+	 4621 14552
1169	0	0	Ki67+	 4622 14997
1170	0	0	Ki67+	 4623 14968
1171	0	0	Ki67+	 4629 14580
1172	0	0	Ki67+	 4644 14841
1173	0	0	Ki67+	 4644 14906
1174	0	0	Ki67+	 4648 15092
1175	0	0	Ki67+	 4650 14539
1176	0	0	Ki67+	 4651 14586
1177	0	0	Ki67+	 4654 14670
1178	0	0	Ki67+	 4655 15013
1179	0	0	Ki67+	 4655 15067
1180	0	0	Ki67+	 3876 15269
1181	0	0	Ki67+	 3878 15212
1182	0	0	Ki67+	 3887 15433
1183	0	0	Ki67+	 3893 15275
1184	0	0	Ki67+	 3897 15871
1185	0	0	Ki67+	 3902 15195
1186	0	0	Ki67+	 3918 15576
1187	0	0	Ki67+	 3925 15307
1188	0	0	Ki67+	 3933 15587
1189	0	0	Ki67+	 3941 15556
1190	0	0	Ki67+	 3942 15893
1191	0	0	Ki67+	 3950 15283
1192	0	0	Ki67+	 3953 15828
1193	0	0	Ki67+	 3962 15875
1194	0	0	Ki67+	 3963 15553
1195	0	0	Ki67+	 3978 15948
1196	0	0	Ki67+	 4007 15632
1197	0	0	Ki67+	 4014 15601
1198	0	0	Ki67+	 4016 15877
1199	0	0	Ki67+	 4023 15914
1200	0	0	Ki67+	 4028 15398
1201	0	0	Ki67+	 4028 15605
1202	0	0	Ki67+	 4036 15713
1203	0	0	Ki67+	 4038 15672
1204	0	0	Ki67+	 4039 15728
1205	0	0	Ki67+	 4040 15627
1206	0	0	Ki67+	 4050 15642
1207	0	0	Ki67+	 4074 15948
1208	0	0	Ki67+	 4075 15353
1209	0	0	Ki67+	 4083 15595
1210	0	0	Ki67+	 4083 15929
1211	0	0	Ki67+	 4105 15689
1212	0	0	Ki67+	 4112 15814
1213	0	0	Ki67+	 4115 15628
1214	0	0	Ki67+	 4115 15783
1215	0	0	Ki67+	 4115 15886
1216	0	0	Ki67+	 4121 15846
1217	0	0	Ki67+	 4128 15813
1218	0	0	Ki67+	 4131 15730
1219	0	0	Ki67+	 4131 15753
1220	0	0	Ki67+	 4156 15858
1221	0	0	Ki67+	 4159 15942
1222	0	0	Ki67+	 4161 15727
1223	0	0	Ki67+	 4183 15727
1224	0	0	Ki67+	 4202 15475
1225	0	0	Ki67+	 4214 15314
1226	0	0	Ki67+	 4238 15285
1227	0	0	Ki67+	 4242 15736
1228	0	0	Ki67+	 4254 15310
1229	0	0	Ki67+	 4261 15870
1230	0	0	Ki67+	 4272 15795
1231	0	0	Ki67+	 4276 15866
1232	0	0	Ki67+	 4277 15717
1233	0	0	Ki67+	 4277 15819
1234	0	0	Ki67+	 4286 15782
1235	0	0	Ki67+	 4290 15829
1236	0	0	Ki67+	 4292 15670
1237	0	0	Ki67+	 4294 15884
1238	0	0	Ki67+	 4295 15845
1239	0	0	Ki67+	 4306 15519
1240	0	0	Ki67+	 4308 15692
1241	0	0	Ki67+	 4325 15250
1242	0	0	Ki67+	 4326 15509
1243	0	0	Ki67+	 4348 15200
1244	0	0	Ki67+	 4356 15518
1245	0	0	Ki67+	 4360 15809
1246	0	0	Ki67+	 4384 15535
1247	0	0	Ki67+	 4387 15351
1248	0	0	Ki67+	 4389 15831
1249	0	0	Ki67+	 4393 15690
1250	0	0	Ki67+	 4395 15627
1251	0	0	Ki67+	 4409 15528
1252	0	0	Ki67+	 4413 15771
1253	0	0	Ki67+	 4414 15570
1254	0	0	Ki67+	 4417 15582
1255	0	0	Ki67+	 4418 15967
1256	0	0	Ki67+	 4421 15432
1257	0	0	Ki67+	 4423 15460
1258	0	0	Ki67+	 4451 15451
1259	0	0	Ki67+	 4457 15616
1260	0	0	Ki67+	 4459 15577
1261	0	0	Ki67+	 4462 15715
1262	0	0	Ki67+	 4464 15547
1263	0	0	Ki67+	 4468 15869
1264	0	0	Ki67+	 4472 15645
1265	0	0	Ki67+	 4473 15614
1266	0	0	Ki67+	 4475 15776
1267	0	0	Ki67+	 4478 15840
1268	0	0	Ki67+	 4481 15497
1269	0	0	Ki67+	 4485 15355
1270	0	0	Ki67+	 4485 15808
1271	0	0	Ki67+	 4492 15585
1272	0	0	Ki67+	 4492 15903
1273	0	0	Ki67+	 4493 15255
1274	0	0	Ki67+	 4493 15460
1275	0	0	Ki67+	 4494 15640
1276	0	0	Ki67+	 4496 15751
1277	0	0	Ki67+	 4501 15192
1278	0	0	Ki67+	 4503 15470
1279	0	0	Ki67+	 4503 15669
1280	0	0	Ki67+	 4503 15702
1281	0	0	Ki67+	 4505 15525
1282	0	0	Ki67+	 4505 15629
1283	0	0	Ki67+	 4507 15601
1284	0	0	Ki67+	 4511 15211
1285	0	0	Ki67+	 4517 15437
1286	0	0	Ki67+	 4518 15902
1287	0	0	Ki67+	 4521 15536
1288	0	0	Ki67+	 4522 15480
1289	0	0	Ki67+	 4524 15726
1290	0	0	Ki67+	 4524 15937
1291	0	0	Ki67+	 4527 15502
1292	0	0	Ki67+	 4533 15744
1293	0	0	Ki67+	 4537 15445
1294	0	0	Ki67+	 4545 15931
1295	0	0	Ki67+	 4556 15407
1296	0	0	Ki67+	 4557 15604
1297	0	0	Ki67+	 4562 15471
1298	0	0	Ki67+	 4568 15449
1299	0	0	Ki67+	 4572 15556
1300	0	0	Ki67+	 4572 15719
1301	0	0	Ki67+	 4575 15519
1302	0	0	Ki67+	 4576 15634
1303	0	0	Ki67+	 4582 15585
1304	0	0	Ki67+	 4583 15646
1305	0	0	Ki67+	 4586 15555
1306	0	0	Ki67+	 4586 15613
1307	0	0	Ki67+	 4590 15265
1308	0	0	Ki67+	 4592 15393
1309	0	0	Ki67+	 4594 15585
1310	0	0	Ki67+	 4596 15358
1311	0	0	Ki67+	 4596 15693
1312	0	0	Ki67+	 4598 15634
1313	0	0	Ki67+	 4604 15646
1314	0	0	Ki67+	 4607 15503
1315	0	0	Ki67+	 4608 15519
1316	0	0	Ki67+	 4615 15410
1317	0	0	Ki67+	 4615 15454
1318	0	0	Ki67+	 4619 15541
1319	0	0	Ki67+	 4621 15376
1320	0	0	Ki67+	 4626 15613
1321	0	0	Ki67+	 4628 15465
1322	0	0	Ki67+	 4629 15350
1323	0	0	Ki67+	 4629 15593
1324	0	0	Ki67+	 4632 15401
1325	0	0	Ki67+	 4635 15541
1326	0	0	Ki67+	 4635 15573
1327	0	0	Ki67+	 4637 15442
1328	0	0	Ki67+	 4649 15481
1329	0	0	Ki67+	 4652 15593
1330	0	0	Ki67+	 4653 15521
1331	0	0	Ki67+	 4653 15635
1332	0	0	Ki67+	 4654 15667
1333	0	0	Ki67+	 4655 15655
1334	0	0	Ki67+	 3887 16504
1335	0	0	Ki67+	 3890 16427
1336	0	0	Ki67+	 3901 16442
1337	0	0	Ki67+	 3903 16531
1338	0	0	Ki67+	 3906 16600
1339	0	0	Ki67+	 3907 16571
1340	0	0	Ki67+	 3908 16498
1341	0	0	Ki67+	 3911 16132
1342	0	0	Ki67+	 3914 16376
1343	0	0	Ki67+	 3926 16543
1344	0	0	Ki67+	 3931 16491
1345	0	0	Ki67+	 3935 16392
1346	0	0	Ki67+	 3938 16004
1347	0	0	Ki67+	 3941 16421
1348	0	0	Ki67+	 3947 16292
1349	0	0	Ki67+	 3948 16461
1350	0	0	Ki67+	 3954 16517
1351	0	0	Ki67+	 3959 16426
1352	0	0	Ki67+	 3964 16544
1353	0	0	Ki67+	 3972 16520
1354	0	0	Ki67+	 3973 16040
1355	0	0	Ki67+	 3974 16755
1356	0	0	Ki67+	 3977 16480
1357	0	0	Ki67+	 3984 16001
1358	0	0	Ki67+	 4001 16356
1359	0	0	Ki67+	 4006 16395
1360	0	0	Ki67+	 4006 16535
1361	0	0	Ki67+	 4020 16489
1362	0	0	Ki67+	 4033 16431
1363	0	0	Ki67+	 4051 16374
1364	0	0	Ki67+	 4053 16460
1365	0	0	Ki67+	 4090 16021
1366	0	0	Ki67+	 4112 16385
1367	0	0	Ki67+	 4136 15989
1368	0	0	Ki67+	 4137 16495
1369	0	0	Ki67+	 4149 16427
1370	0	0	Ki67+	 4168 16396
1371	0	0	Ki67+	 4175 16620
1372	0	0	Ki67+	 4178 16372
1373	0	0	Ki67+	 4198 16052
1374	0	0	Ki67+	 4209 15984
1375	0	0	Ki67+	 4215 16649
1376	0	0	Ki67+	 4216 16585
1377	0	0	Ki67+	 4217 16322
1378	0	0	Ki67+	 4218 16248
1379	0	0	Ki67+	 4229 16001
1380	0	0	Ki67+	 4229 16341
1381	0	0	Ki67+	 4243 16245
1382	0	0	Ki67+	 4243 16594
1383	0	0	Ki67+	 4244 16340
1384	0	0	Ki67+	 4247 16578
1385	0	0	Ki67+	 4259 16549
1386	0	0	Ki67+	 4262 16340
1387	0	0	Ki67+	 4273 16195
1388	0	0	Ki67+	 4274 16520
1389	0	0	Ki67+	 4276 15979
1390	0	0	Ki67+	 4278 16354
1391	0	0	Ki67+	 4293 16484
1392	0	0	Ki67+	 4297 16443
1393	0	0	Ki67+	 4297 16465
1394	0	0	Ki67+	 4300 16382
1395	0	0	Ki67+	 4311 16459
1396	0	0	Ki67+	 4311 16640
1397	0	0	Ki67+	 4318 16433
1398	0	0	Ki67+	 4320 16344
1399	0	0	Ki67+	 4327 15969
1400	0	0	Ki67+	 4341 16084
1401	0	0	Ki67+	 4344 16022
1402	0	0	Ki67+	 4350 16117
1403	0	0	Ki67+	 4356 16410
1404	0	0	Ki67+	 4361 16648
1405	0	0	Ki67+	 4362 16613
1406	0	0	Ki67+	 4366 16569
1407	0	0	Ki67+	 4371 16009
1408	0	0	Ki67+	 4373 16033
1409	0	0	Ki67+	 4377 16142
1410	0	0	Ki67+	 4378 16519
1411	0	0	Ki67+	 4379 16368
1412	0	0	Ki67+	 4379 16658
1413	0	0	Ki67+	 4382 16643
1414	0	0	Ki67+	 4388 16506
1415	0	0	Ki67+	 4391 16684
1416	0	0	Ki67+	 4406 16728
1417	0	0	Ki67+	 4414 16173
1418	0	0	Ki67+	 4414 16682
1419	0	0	Ki67+	 4415 16145
1420	0	0	Ki67+	 4419 16395
1421	0	0	Ki67+	 4420 16351
1422	0	0	Ki67+	 4431 16249
1423	0	0	Ki67+	 4432 16715
1424	0	0	Ki67+	 4437 16738
1425	0	0	Ki67+	 4440 16754
1426	0	0	Ki67+	 4452 16501
1427	0	0	Ki67+	 4467 16466
1428	0	0	Ki67+	 4468 16660
1429	0	0	Ki67+	 4470 16237
1430	0	0	Ki67+	 4471 16697
1431	0	0	Ki67+	 4473 16735
1432	0	0	Ki67+	 4476 16715
1433	0	0	Ki67+	 4481 16632
1434	0	0	Ki67+	 4484 16555
1435	0	0	Ki67+	 4489 16659
1436	0	0	Ki67+	 4490 16171
1437	0	0	Ki67+	 4492 16540
1438	0	0	Ki67+	 4499 16592
1439	0	0	Ki67+	 4509 16634
1440	0	0	Ki67+	 4515 16251
1441	0	0	Ki67+	 4515 16265
1442	0	0	Ki67+	 4525 16385
1443	0	0	Ki67+	 4525 16520
1444	0	0	Ki67+	 4526 16759
1445	0	0	Ki67+	 4531 16742
1446	0	0	Ki67+	 4533 16206
1447	0	0	Ki67+	 4533 16440
1448	0	0	Ki67+	 4548 16743
1449	0	0	Ki67+	 4550 15970
1450	0	0	Ki67+	 4559 16559
1451	0	0	Ki67+	 4563 16063
1452	0	0	Ki67+	 4592 16561
1453	0	0	Ki67+	 4594 16046
1454	0	0	Ki67+	 4595 16731
1455	0	0	Ki67+	 4615 16206
1456	0	0	Ki67+	 4617 16592
1457	0	0	Ki67+	 4622 16188
1458	0	0	Ki67+	 4630 16364
1459	0	0	Ki67+	 4631 16460
1460	0	0	Ki67+	 4633 16145
1461	0	0	Ki67+	 4636 16439
1462	0	0	Ki67+	 4639 16167
1463	0	0	Ki67+	 4641 16239
1464	0	0	Ki67+	 4653 16499
1465	0	0	Ki67+	 4654 16219
1466	0	0	Ki67+	 3889 17174
1467	0	0	Ki67+	 3889 17288
1468	0	0	Ki67+	 3925 17005
1469	0	0	Ki67+	 3927 16973
1470	0	0	Ki67+	 3984 17206
1471	0	0	Ki67+	 3995 16960
1472	0	0	Ki67+	 4011 17418
1473	0	0	Ki67+	 4026 17333
1474	0	0	Ki67+	 4030 17041
1475	0	0	Ki67+	 4035 17140
1476	0	0	Ki67+	 4035 17401
1477	0	0	Ki67+	 4037 17251
1478	0	0	Ki67+	 4053 17308
1479	0	0	Ki67+	 4054 17225
1480	0	0	Ki67+	 4066 17117
1481	0	0	Ki67+	 4073 16777
1482	0	0	Ki67+	 4124 17082
1483	0	0	Ki67+	 4134 16863
1484	0	0	Ki67+	 4135 16801
1485	0	0	Ki67+	 4147 17062
1486	0	0	Ki67+	 4210 17422
1487	0	0	Ki67+	 4212 17394
1488	0	0	Ki67+	 4226 17367
1489	0	0	Ki67+	 4240 16967
1490	0	0	Ki67+	 4247 17554
1491	0	0	Ki67+	 4249 17535
1492	0	0	Ki67+	 4252 17442
1493	0	0	Ki67+	 4255 17480
1494	0	0	Ki67+	 4273 16961
1495	0	0	Ki67+	 4301 17553
1496	0	0	Ki67+	 4309 16839
1497	0	0	Ki67+	 4309 16907
1498	0	0	Ki67+	 4314 16866
1499	0	0	Ki67+	 4320 17149
1500	0	0	Ki67+	 4334 16980
1501	0	0	Ki67+	 4338 17212
1502	0	0	Ki67+	 4338 17260
1503	0	0	Ki67+	 4350 16986
1504	0	0	Ki67+	 4360 17315
1505	0	0	Ki67+	 4384 17326
1506	0	0	Ki67+	 4396 16890
1507	0	0	Ki67+	 4397 17538
1508	0	0	Ki67+	 4411 16923
1509	0	0	Ki67+	 4414 17205
1510	0	0	Ki67+	 4415 17189
1511	0	0	Ki67+	 4418 17514
1512	0	0	Ki67+	 4420 16952
1513	0	0	Ki67+	 4421 17002
1514	0	0	Ki67+	 4436 17118
1515	0	0	Ki67+	 4459 16802
1516	0	0	Ki67+	 4489 16907
1517	0	0	Ki67+	 4510 17116
1518	0	0	Ki67+	 4524 17423
1519	0	0	Ki67+	 4536 16785
1520	0	0	Ki67+	 4552 16982
1521	0	0	Ki67+	 4592 17404
1522	0	0	Ki67+	 4618 16873
1523	0	0	Ki67+	 3977 17956
1524	0	0	Ki67+	 3995 17960
1525	0	0	Ki67+	 4011 18014
1526	0	0	Ki67+	 4038 17941
1527	0	0	Ki67+	 4046 17621
1528	0	0	Ki67+	 4051 17674
1529	0	0	Ki67+	 4061 17978
1530	0	0	Ki67+	 4072 18028
1531	0	0	Ki67+	 4077 17872
1532	0	0	Ki67+	 4080 18095
1533	0	0	Ki67+	 4091 17675
1534	0	0	Ki67+	 4107 18161
1535	0	0	Ki67+	 4112 17888
1536	0	0	Ki67+	 4121 17720
1537	0	0	Ki67+	 4121 18096
1538	0	0	Ki67+	 4123 17778
1539	0	0	Ki67+	 4133 18230
1540	0	0	Ki67+	 4137 17817
1541	0	0	Ki67+	 4142 17924
1542	0	0	Ki67+	 4145 17733
1543	0	0	Ki67+	 4146 18190
1544	0	0	Ki67+	 4148 17938
1545	0	0	Ki67+	 4149 17697
1546	0	0	Ki67+	 4154 18306
1547	0	0	Ki67+	 4169 18269
1548	0	0	Ki67+	 4170 18149
1549	0	0	Ki67+	 4173 18194
1550	0	0	Ki67+	 4178 17658
1551	0	0	Ki67+	 4181 17693
1552	0	0	Ki67+	 4183 18247
1553	0	0	Ki67+	 4197 18275
1554	0	0	Ki67+	 4202 17594
1555	0	0	Ki67+	 4205 18212
1556	0	0	Ki67+	 4213 18294
1557	0	0	Ki67+	 4214 18245
1558	0	0	Ki67+	 4231 17691
1559	0	0	Ki67+	 4240 18278
1560	0	0	Ki67+	 4244 18070
1561	0	0	Ki67+	 4256 18293
1562	0	0	Ki67+	 4271 18167
1563	0	0	Ki67+	 4273 17759
1564	0	0	Ki67+	 4285 17687
1565	0	0	Ki67+	 4286 17714
1566	0	0	Ki67+	 4292 17782
1567	0	0	Ki67+	 4311 18179
1568	0	0	Ki67+	 4312 17802
1569	0	0	Ki67+	 4323 17628
1570	0	0	Ki67+	 4326 17838
1571	0	0	Ki67+	 4340 17860
1572	0	0	Ki67+	 4343 17888
1573	0	0	Ki67+	 4370 17772
1574	0	0	Ki67+	 4370 18294
1575	0	0	Ki67+	 4375 17652
1576	0	0	Ki67+	 4376 18201
1577	0	0	Ki67+	 4396 17989
1578	0	0	Ki67+	 4398 17946
1579	0	0	Ki67+	 4402 17785
1580	0	0	Ki67+	 4409 18020
1581	0	0	Ki67+	 4413 18249
1582	0	0	Ki67+	 4429 17975
1583	0	0	Ki67+	 4439 17822
1584	0	0	Ki67+	 4439 17975
1585	0	0	Ki67+	 4440 18263
1586	0	0	Ki67+	 4441 18187
1587	0	0	Ki67+	 4446 18015
1588	0	0	Ki67+	 4459 18189
1589	0	0	Ki67+	 4462 18121
1590	0	0	Ki67+	 4467 18280
1591	0	0	Ki67+	 4487 18107
1592	0	0	Ki67+	 4493 17898
1593	0	0	Ki67+	 4515 17717
1594	0	0	Ki67+	 4515 18311
1595	0	0	Ki67+	 4519 17938
1596	0	0	Ki67+	 4521 18147
1597	0	0	Ki67+	 4522 18100
1598	0	0	Ki67+	 4526 17833
1599	0	0	Ki67+	 4528 18162
1600	0	0	Ki67+	 4532 18184
1601	0	0	Ki67+	 4542 17862
1602	0	0	Ki67+	 4545 18083
1603	0	0	Ki67+	 4554 17969
1604	0	0	Ki67+	 4554 18151
1605	0	0	Ki67+	 4558 18179
1606	0	0	Ki67+	 4562 18119
1607	0	0	Ki67+	 4571 18079
1608	0	0	Ki67+	 4575 18015
1609	0	0	Ki67+	 4595 18099
1610	0	0	Ki67+	 4615 18113
1611	0	0	Ki67+	 4636 18131
1612	0	0	Ki67+	 4238 18492
1613	0	0	Ki67+	 4241 18429
1614	0	0	Ki67+	 4254 18558
1615	0	0	Ki67+	 4255 18457
1616	0	0	Ki67+	 4268 18500
1617	0	0	Ki67+	 4268 18543
1618	0	0	Ki67+	 4276 18574
1619	0	0	Ki67+	 4283 18592
1620	0	0	Ki67+	 4284 18440
1621	0	0	Ki67+	 4292 18506
1622	0	0	Ki67+	 4295 18461
1623	0	0	Ki67+	 4304 18595
1624	0	0	Ki67+	 4317 18430
1625	0	0	Ki67+	 4332 18399
1626	0	0	Ki67+	 4354 18535
1627	0	0	Ki67+	 4362 18457
1628	0	0	Ki67+	 4401 18565
1629	0	0	Ki67+	 4412 18524
1630	0	0	Ki67+	 4422 18674
1631	0	0	Ki67+	 4434 18698
1632	0	0	Ki67+	 4457 18370
1633	0	0	Ki67+	 4481 18691
1634	0	0	Ki67+	 4502 18545
1635	0	0	Ki67+	 4516 18422
1636	0	0	Ki67+	 4519 18640
1637	0	0	Ki67+	 4523 18614
1638	0	0	Ki67+	 4531 18400
1639	0	0	Ki67+	 4540 18623
1640	0	0	Ki67+	 4542 18486
1641	0	0	Ki67+	 4557 18635
1642	0	0	Ki67+	 4572 18715
1643	0	0	Ki67+	 4590 18749
1644	0	0	Ki67+	 4592 18425
1645	0	0	Ki67+	 4594 18556
1646	0	0	Ki67+	 4623 18386
1647	0	0	Ki67+	 4626 18718
1648	0	0	Ki67+	 4628 18654
1649	0	0	Ki67+	 4645 18435
1650	0	0	Ki67+	 4956 10314
1651	0	0	Ki67+	 4957 10296
1652	0	0	Ki67+	 4964 10332
1653	0	0	Ki67+	 4965 10351
1654	0	0	Ki67+	 4967 10270
1655	0	0	Ki67+	 4977 10380
1656	0	0	Ki67+	 4983 10205
1657	0	0	Ki67+	 4990 10339
1658	0	0	Ki67+	 5008 10207
1659	0	0	Ki67+	 5009 10143
1660	0	0	Ki67+	 5016 10344
1661	0	0	Ki67+	 5019 10189
1662	0	0	Ki67+	 5022 10321
1663	0	0	Ki67+	 5024 10130
1664	0	0	Ki67+	 5024 10263
1665	0	0	Ki67+	 5027 10282
1666	0	0	Ki67+	 5042 10366
1667	0	0	Ki67+	 5048 10254
1668	0	0	Ki67+	 5054 10181
1669	0	0	Ki67+	 5055 10140
1670	0	0	Ki67+	 5060 10280
1671	0	0	Ki67+	 5061 10329
1672	0	0	Ki67+	 5074 10323
1673	0	0	Ki67+	 5085 10338
1674	0	0	Ki67+	 5099 10342
1675	0	0	Ki67+	 5106 10152
1676	0	0	Ki67+	 5114 10322
1677	0	0	Ki67+	 5125 10205
1678	0	0	Ki67+	 5133 10277
1679	0	0	Ki67+	 5141 10049
1680	0	0	Ki67+	 5144 10141
1681	0	0	Ki67+	 5151 10336
1682	0	0	Ki67+	 5158 10158
1683	0	0	Ki67+	 5163 10289
1684	0	0	Ki67+	 5166 10358
1685	0	0	Ki67+	 5168 10252
1686	0	0	Ki67+	 5173 10266
1687	0	0	Ki67+	 5174 10336
1688	0	0	Ki67+	 5178 10198
1689	0	0	Ki67+	 5182 10154
1690	0	0	Ki67+	 5182 10285
1691	0	0	Ki67+	 5182 10350
1692	0	0	Ki67+	 5189 10231
1693	0	0	Ki67+	 5191 10324
1694	0	0	Ki67+	 5204 10353
1695	0	0	Ki67+	 5210 10193
1696	0	0	Ki67+	 5222 10322
1697	0	0	Ki67+	 5223 10076
1698	0	0	Ki67+	 5235 10253
1699	0	0	Ki67+	 5240 10321
1700	0	0	Ki67+	 5243 10199
1701	0	0	Ki67+	 5243 10265
1702	0	0	Ki67+	 5254 10136
1703	0	0	Ki67+	 5255 10070
1704	0	0	Ki67+	 5255 10261
1705	0	0	Ki67+	 5256 10046
1706	0	0	Ki67+	 5256 10343
1707	0	0	Ki67+	 5257 10001
1708	0	0	Ki67+	 5257 10171
1709	0	0	Ki67+	 5264 10247
1710	0	0	Ki67+	 5266 10026
1711	0	0	Ki67+	 5266 10198
1712	0	0	Ki67+	 5267 10042
1713	0	0	Ki67+	 5270 10285
1714	0	0	Ki67+	 5276 10307
1715	0	0	Ki67+	 5285 10142
1716	0	0	Ki67+	 5285 10242
1717	0	0	Ki67+	 5287 10210
1718	0	0	Ki67+	 5288 10038
1719	0	0	Ki67+	 5298 10163
1720	0	0	Ki67+	 5298 10350
1721	0	0	Ki67+	 5301 10227
1722	0	0	Ki67+	 5305 10296
1723	0	0	Ki67+	 5311 10046
1724	0	0	Ki67+	 5313 10367
1725	0	0	Ki67+	 5315 10207
1726	0	0	Ki67+	 5320 10185
1727	0	0	Ki67+	 5323 10124
1728	0	0	Ki67+	 5324 10005
1729	0	0	Ki67+	 5329 10356
1730	0	0	Ki67+	 5334 10133
1731	0	0	Ki67+	 5337 10383
1732	0	0	Ki67+	 5341 10319
1733	0	0	Ki67+	 5341 10343
1734	0	0	Ki67+	 5344 10012
1735	0	0	Ki67+	 5347 10275
1736	0	0	Ki67+	 5352 9989
1737	0	0	Ki67+	 5354 10056
1738	0	0	Ki67+	 5354 10145
1739	0	0	Ki67+	 5354 10376
1740	0	0	Ki67+	 5357 10168
1741	0	0	Ki67+	 5360 10121
1742	0	0	Ki67+	 5368 10152
1743	0	0	Ki67+	 5369 10069
1744	0	0	Ki67+	 5378 10349
1745	0	0	Ki67+	 5379 9952
1746	0	0	Ki67+	 5385 10100
1747	0	0	Ki67+	 5389 10284
1748	0	0	Ki67+	 5396 10378
1749	0	0	Ki67+	 5399 9902
1750	0	0	Ki67+	 5399 9956
1751	0	0	Ki67+	 5407 9942
1752	0	0	Ki67+	 5412 9993
1753	0	0	Ki67+	 5431 9994
1754	0	0	Ki67+	 5440 10008
1755	0	0	Ki67+	 5451 9921
1756	0	0	Ki67+	 4658 10869
1757	0	0	Ki67+	 4669 10830
1758	0	0	Ki67+	 4672 10795
1759	0	0	Ki67+	 4675 10768
1760	0	0	Ki67+	 4675 10978
1761	0	0	Ki67+	 4699 11000
1762	0	0	Ki67+	 4705 10796
1763	0	0	Ki67+	 4710 10771
1764	0	0	Ki67+	 4711 10882
1765	0	0	Ki67+	 4712 10751
1766	0	0	Ki67+	 4714 10783
1767	0	0	Ki67+	 4736 10701
1768	0	0	Ki67+	 4739 10781
1769	0	0	Ki67+	 4741 11047
1770	0	0	Ki67+	 4748 10687
1771	0	0	Ki67+	 4749 10956
1772	0	0	Ki67+	 4757 10771
1773	0	0	Ki67+	 4759 10667
1774	0	0	Ki67+	 4765 10730
1775	0	0	Ki67+	 4768 10575
1776	0	0	Ki67+	 4769 10651
1777	0	0	Ki67+	 4770 10621
1778	0	0	Ki67+	 4771 10752
1779	0	0	Ki67+	 4780 10984
1780	0	0	Ki67+	 4801 10707
1781	0	0	Ki67+	 4804 10642
1782	0	0	Ki67+	 4804 10669
1783	0	0	Ki67+	 4809 10491
1784	0	0	Ki67+	 4817 10541
1785	0	0	Ki67+	 4820 10585
1786	0	0	Ki67+	 4820 10623
1787	0	0	Ki67+	 4822 10695
1788	0	0	Ki67+	 4823 10935
1789	0	0	Ki67+	 4827 10660
1790	0	0	Ki67+	 4833 10483
1791	0	0	Ki67+	 4846 10553
1792	0	0	Ki67+	 4849 10493
1793	0	0	Ki67+	 4866 10627
1794	0	0	Ki67+	 4868 10868
1795	0	0	Ki67+	 4873 10748
1796	0	0	Ki67+	 4874 10551
1797	0	0	Ki67+	 4875 10607
1798	0	0	Ki67+	 4878 10652
1799	0	0	Ki67+	 4881 10520
1800	0	0	Ki67+	 4883 10995
1801	0	0	Ki67+	 4884 10687
1802	0	0	Ki67+	 4894 10830
1803	0	0	Ki67+	 4897 10807
1804	0	0	Ki67+	 4903 10988
1805	0	0	Ki67+	 4904 10907
1806	0	0	Ki67+	 4914 10567
1807	0	0	Ki67+	 4930 10993
1808	0	0	Ki67+	 4933 10827
1809	0	0	Ki67+	 4937 10746
1810	0	0	Ki67+	 4939 10534
1811	0	0	Ki67+	 4950 10978
1812	0	0	Ki67+	 4957 10487
1813	0	0	Ki67+	 4964 10636
1814	0	0	Ki67+	 4964 10729
1815	0	0	Ki67+	 4965 10515
1816	0	0	Ki67+	 4965 10756
1817	0	0	Ki67+	 4973 10558
1818	0	0	Ki67+	 4980 10957
1819	0	0	Ki67+	 4983 10644
1820	0	0	Ki67+	 4986 10671
1821	0	0	Ki67+	 4992 10628
1822	0	0	Ki67+	 4995 10604
1823	0	0	Ki67+	 4997 10539
1824	0	0	Ki67+	 4998 10496
1825	0	0	Ki67+	 5003 10413
1826	0	0	Ki67+	 5003 10597
1827	0	0	Ki67+	 5006 11158
1828	0	0	Ki67+	 5009 11063
1829	0	0	Ki67+	 5012 10571
1830	0	0	Ki67+	 5014 10659
1831	0	0	Ki67+	 5014 10985
1832	0	0	Ki67+	 5015 10385
1833	0	0	Ki67+	 5016 10627
1834	0	0	Ki67+	 5017 10531
1835	0	0	Ki67+	 5018 10688
1836	0	0	Ki67+	 5027 10451
1837	0	0	Ki67+	 5027 10494
1838	0	0	Ki67+	 5029 11102
1839	0	0	Ki67+	 5030 11054
1840	0	0	Ki67+	 5032 10925
1841	0	0	Ki67+	 5035 10408
1842	0	0	Ki67+	 5035 10655
1843	0	0	Ki67+	 5036 10528
1844	0	0	Ki67+	 5040 10565
1845	0	0	Ki67+	 5045 10728
1846	0	0	Ki67+	 5046 10495
1847	0	0	Ki67+	 5048 10470
1848	0	0	Ki67+	 5048 10595
1849	0	0	Ki67+	 5051 10688
1850	0	0	Ki67+	 5053 10387
1851	0	0	Ki67+	 5053 10534
1852	0	0	Ki67+	 5053 10873
1853	0	0	Ki67+	 5056 10503
1854	0	0	Ki67+	 5066 10394
1855	0	0	Ki67+	 5066 11145
1856	0	0	Ki67+	 5067 10960
1857	0	0	Ki67+	 5070 10569
1858	0	0	Ki67+	 5072 10436
1859	0	0	Ki67+	 5073 10477
1860	0	0	Ki67+	 5074 10492
1861	0	0	Ki67+	 5076 10682
1862	0	0	Ki67+	 5077 10649
1863	0	0	Ki67+	 5078 11083
1864	0	0	Ki67+	 5082 10668
1865	0	0	Ki67+	 5089 10410
1866	0	0	Ki67+	 5094 11041
1867	0	0	Ki67+	 5104 10491
1868	0	0	Ki67+	 5105 10635
1869	0	0	Ki67+	 5111 10508
1870	0	0	Ki67+	 5120 10669
1871	0	0	Ki67+	 5126 10937
1872	0	0	Ki67+	 5128 10604
1873	0	0	Ki67+	 5134 10638
1874	0	0	Ki67+	 5143 10427
1875	0	0	Ki67+	 5144 10445
1876	0	0	Ki67+	 5145 10655
1877	0	0	Ki67+	 5149 11128
1878	0	0	Ki67+	 5153 10397
1879	0	0	Ki67+	 5162 11112
1880	0	0	Ki67+	 5168 10640
1881	0	0	Ki67+	 5170 10604
1882	0	0	Ki67+	 5171 11100
1883	0	0	Ki67+	 5176 10437
1884	0	0	Ki67+	 5179 11086
1885	0	0	Ki67+	 5183 10536
1886	0	0	Ki67+	 5194 10555
1887	0	0	Ki67+	 5194 11142
1888	0	0	Ki67+	 5204 10571
1889	0	0	Ki67+	 5205 10617
1890	0	0	Ki67+	 5212 10438
1891	0	0	Ki67+	 5213 11177
1892	0	0	Ki67+	 5216 10592
1893	0	0	Ki67+	 5217 10611
1894	0	0	Ki67+	 5222 10535
1895	0	0	Ki67+	 5223 10573
1896	0	0	Ki67+	 5225 10748
1897	0	0	Ki67+	 5226 10496
1898	0	0	Ki67+	 5232 10981
1899	0	0	Ki67+	 5233 10548
1900	0	0	Ki67+	 5234 11056
1901	0	0	Ki67+	 5235 10469
1902	0	0	Ki67+	 5235 10765
1903	0	0	Ki67+	 5238 10457
1904	0	0	Ki67+	 5238 10595
1905	0	0	Ki67+	 5238 10693
1906	0	0	Ki67+	 5243 10891
1907	0	0	Ki67+	 5251 10483
1908	0	0	Ki67+	 5253 10745
1909	0	0	Ki67+	 5257 11071
1910	0	0	Ki67+	 5262 10446
1911	0	0	Ki67+	 5267 10926
1912	0	0	Ki67+	 5268 10576
1913	0	0	Ki67+	 5268 10959
1914	0	0	Ki67+	 5276 11054
1915	0	0	Ki67+	 5284 10490
1916	0	0	Ki67+	 5285 10726
1917	0	0	Ki67+	 5285 11075
1918	0	0	Ki67+	 5287 10853
1919	0	0	Ki67+	 5289 10811
1920	0	0	Ki67+	 5291 10557
1921	0	0	Ki67+	 5291 10908
1922	0	0	Ki67+	 5293 10744
1923	0	0	Ki67+	 5300 10678
1924	0	0	Ki67+	 5302 10477
1925	0	0	Ki67+	 5303 10559
1926	0	0	Ki67+	 5310 10930
1927	0	0	Ki67+	 5314 10645
1928	0	0	Ki67+	 5314 10718
1929	0	0	Ki67+	 5323 10492
1930	0	0	Ki67+	 5323 10757
1931	0	0	Ki67+	 5324 11056
1932	0	0	Ki67+	 5325 10463
1933	0	0	Ki67+	 5326 10738
1934	0	0	Ki67+	 5327 10520
1935	0	0	Ki67+	 5327 10895
1936	0	0	Ki67+	 5329 11004
1937	0	0	Ki67+	 5330 10814
1938	0	0	Ki67+	 5336 10621
1939	0	0	Ki67+	 5336 11170
1940	0	0	Ki67+	 5338 10705
1941	0	0	Ki67+	 5338 10941
1942	0	0	Ki67+	 5339 10539
1943	0	0	Ki67+	 5339 10874
1944	0	0	Ki67+	 5340 10432
1945	0	0	Ki67+	 5340 10759
1946	0	0	Ki67+	 5348 10469
1947	0	0	Ki67+	 5351 10943
1948	0	0	Ki67+	 5352 10447
1949	0	0	Ki67+	 5352 11165
1950	0	0	Ki67+	 5355 10825
1951	0	0	Ki67+	 5356 10486
1952	0	0	Ki67+	 5360 11005
1953	0	0	Ki67+	 5363 10458
1954	0	0	Ki67+	 5364 10471
1955	0	0	Ki67+	 5365 10442
1956	0	0	Ki67+	 5367 10515
1957	0	0	Ki67+	 5369 10420
1958	0	0	Ki67+	 5370 10488
1959	0	0	Ki67+	 5372 10926
1960	0	0	Ki67+	 5373 11161
1961	0	0	Ki67+	 5374 10997
1962	0	0	Ki67+	 5377 10457
1963	0	0	Ki67+	 5377 10507
1964	0	0	Ki67+	 5378 11127
1965	0	0	Ki67+	 5379 10609
1966	0	0	Ki67+	 5381 11140
1967	0	0	Ki67+	 5386 10538
1968	0	0	Ki67+	 5388 10418
1969	0	0	Ki67+	 5404 10474
1970	0	0	Ki67+	 5405 10605
1971	0	0	Ki67+	 5410 10442
1972	0	0	Ki67+	 5412 10462
1973	0	0	Ki67+	 5412 10558
1974	0	0	Ki67+	 5413 11132
1975	0	0	Ki67+	 5424 11086
1976	0	0	Ki67+	 5427 11132
1977	0	0	Ki67+	 5430 10618
1978	0	0	Ki67+	 5434 11054
1979	0	0	Ki67+	 5436 10582
1980	0	0	Ki67+	 5436 10666
1981	0	0	Ki67+	 5448 10638
1982	0	0	Ki67+	 5449 10428
1983	0	0	Ki67+	 5452 10518
1984	0	0	Ki67+	 5455 11114
1985	0	0	Ki67+	 4659 11806
1986	0	0	Ki67+	 4687 11363
1987	0	0	Ki67+	 4731 11207
1988	0	0	Ki67+	 4733 11538
1989	0	0	Ki67+	 4738 11413
1990	0	0	Ki67+	 4741 11392
1991	0	0	Ki67+	 4749 11702
1992	0	0	Ki67+	 4751 11294
1993	0	0	Ki67+	 4759 11488
1994	0	0	Ki67+	 4760 11525
1995	0	0	Ki67+	 4768 11427
1996	0	0	Ki67+	 4770 11734
1997	0	0	Ki67+	 4777 11782
1998	0	0	Ki67+	 4780 11716
1999	0	0	Ki67+	 4780 11912
2000	0	0	Ki67+	 4786 11532
2001	0	0	Ki67+	 4790 11628
2002	0	0	Ki67+	 4792 11396
2003	0	0	Ki67+	 4796 11528
2004	0	0	Ki67+	 4810 11621
2005	0	0	Ki67+	 4816 11595
2006	0	0	Ki67+	 4819 11840
2007	0	0	Ki67+	 4821 11975
2008	0	0	Ki67+	 4822 11380
2009	0	0	Ki67+	 4827 11874
2010	0	0	Ki67+	 4831 11830
2011	0	0	Ki67+	 4836 11358
2012	0	0	Ki67+	 4842 11322
2013	0	0	Ki67+	 4847 11977
2014	0	0	Ki67+	 4857 11343
2015	0	0	Ki67+	 4859 11956
2016	0	0	Ki67+	 4860 11683
2017	0	0	Ki67+	 4862 11734
2018	0	0	Ki67+	 4864 11914
2019	0	0	Ki67+	 4866 11609
2020	0	0	Ki67+	 4866 11706
2021	0	0	Ki67+	 4874 11784
2022	0	0	Ki67+	 4878 11630
2023	0	0	Ki67+	 4886 11547
2024	0	0	Ki67+	 4886 11721
2025	0	0	Ki67+	 4894 11850
2026	0	0	Ki67+	 4895 11979
2027	0	0	Ki67+	 4897 11523
2028	0	0	Ki67+	 4902 11553
2029	0	0	Ki67+	 4905 11314
2030	0	0	Ki67+	 4911 11948
2031	0	0	Ki67+	 4912 11733
2032	0	0	Ki67+	 4916 11770
2033	0	0	Ki67+	 4919 11507
2034	0	0	Ki67+	 4925 11939
2035	0	0	Ki67+	 4928 11751
2036	0	0	Ki67+	 4936 11308
2037	0	0	Ki67+	 4936 11734
2038	0	0	Ki67+	 4946 11700
2039	0	0	Ki67+	 4951 11841
2040	0	0	Ki67+	 4954 11378
2041	0	0	Ki67+	 4958 11739
2042	0	0	Ki67+	 4959 11256
2043	0	0	Ki67+	 4964 11284
2044	0	0	Ki67+	 4967 11305
2045	0	0	Ki67+	 4982 11716
2046	0	0	Ki67+	 4987 11574
2047	0	0	Ki67+	 4988 11256
2048	0	0	Ki67+	 4989 11837
2049	0	0	Ki67+	 5000 11871
2050	0	0	Ki67+	 5013 11216
2051	0	0	Ki67+	 5016 11454
2052	0	0	Ki67+	 5017 11256
2053	0	0	Ki67+	 5028 11802
2054	0	0	Ki67+	 5033 11185
2055	0	0	Ki67+	 5035 11717
2056	0	0	Ki67+	 5036 11300
2057	0	0	Ki67+	 5037 11844
2058	0	0	Ki67+	 5038 11629
2059	0	0	Ki67+	 5043 11289
2060	0	0	Ki67+	 5043 11402
2061	0	0	Ki67+	 5043 11609
2062	0	0	Ki67+	 5045 11317
2063	0	0	Ki67+	 5048 11656
2064	0	0	Ki67+	 5049 11510
2065	0	0	Ki67+	 5051 11678
2066	0	0	Ki67+	 5056 11584
2067	0	0	Ki67+	 5058 11493
2068	0	0	Ki67+	 5072 11410
2069	0	0	Ki67+	 5072 11701
2070	0	0	Ki67+	 5076 11357
2071	0	0	Ki67+	 5077 11837
2072	0	0	Ki67+	 5079 11215
2073	0	0	Ki67+	 5079 11450
2074	0	0	Ki67+	 5080 11580
2075	0	0	Ki67+	 5080 11663
2076	0	0	Ki67+	 5081 11959
2077	0	0	Ki67+	 5083 11603
2078	0	0	Ki67+	 5084 11717
2079	0	0	Ki67+	 5088 11935
2080	0	0	Ki67+	 5090 11483
2081	0	0	Ki67+	 5092 11437
2082	0	0	Ki67+	 5095 11680
2083	0	0	Ki67+	 5096 11967
2084	0	0	Ki67+	 5100 11908
2085	0	0	Ki67+	 5102 11630
2086	0	0	Ki67+	 5106 11580
2087	0	0	Ki67+	 5106 11870
2088	0	0	Ki67+	 5110 11464
2089	0	0	Ki67+	 5114 11717
2090	0	0	Ki67+	 5115 11418
2091	0	0	Ki67+	 5116 11395
2092	0	0	Ki67+	 5116 11888
2093	0	0	Ki67+	 5119 11478
2094	0	0	Ki67+	 5120 11246
2095	0	0	Ki67+	 5120 11945
2096	0	0	Ki67+	 5121 11579
2097	0	0	Ki67+	 5123 11853
2098	0	0	Ki67+	 5123 11958
2099	0	0	Ki67+	 5124 11641
2100	0	0	Ki67+	 5131 11718
2101	0	0	Ki67+	 5131 11769
2102	0	0	Ki67+	 5132 11979
2103	0	0	Ki67+	 5133 11611
2104	0	0	Ki67+	 5141 11452
2105	0	0	Ki67+	 5144 11594
2106	0	0	Ki67+	 5147 11693
2107	0	0	Ki67+	 5149 11467
2108	0	0	Ki67+	 5152 11874
2109	0	0	Ki67+	 5154 11441
2110	0	0	Ki67+	 5154 11534
2111	0	0	Ki67+	 5154 11837
2112	0	0	Ki67+	 5155 11636
2113	0	0	Ki67+	 5161 11612
2114	0	0	Ki67+	 5164 11406
2115	0	0	Ki67+	 5167 11601
2116	0	0	Ki67+	 5168 11303
2117	0	0	Ki67+	 5168 11389
2118	0	0	Ki67+	 5169 11583
2119	0	0	Ki67+	 5169 11684
2120	0	0	Ki67+	 5170 11292
2121	0	0	Ki67+	 5170 11854
2122	0	0	Ki67+	 5171 11939
2123	0	0	Ki67+	 5177 11710
2124	0	0	Ki67+	 5177 11762
2125	0	0	Ki67+	 5178 11642
2126	0	0	Ki67+	 5178 11772
2127	0	0	Ki67+	 5179 11261
2128	0	0	Ki67+	 5179 11322
2129	0	0	Ki67+	 5179 11667
2130	0	0	Ki67+	 5185 11424
2131	0	0	Ki67+	 5185 11685
2132	0	0	Ki67+	 5186 11537
2133	0	0	Ki67+	 5192 11602
2134	0	0	Ki67+	 5193 11359
2135	0	0	Ki67+	 5197 11644
2136	0	0	Ki67+	 5198 11829
2137	0	0	Ki67+	 5201 11329
2138	0	0	Ki67+	 5205 11251
2139	0	0	Ki67+	 5206 11318
2140	0	0	Ki67+	 5206 11844
2141	0	0	Ki67+	 5209 11593
2142	0	0	Ki67+	 5211 11427
2143	0	0	Ki67+	 5212 11281
2144	0	0	Ki67+	 5212 11408
2145	0	0	Ki67+	 5212 11568
2146	0	0	Ki67+	 5214 11786
2147	0	0	Ki67+	 5216 11726
2148	0	0	Ki67+	 5221 11812
2149	0	0	Ki67+	 5225 11936
2150	0	0	Ki67+	 5227 11616
2151	0	0	Ki67+	 5233 11329
2152	0	0	Ki67+	 5234 11893
2153	0	0	Ki67+	 5235 11964
2154	0	0	Ki67+	 5236 11239
2155	0	0	Ki67+	 5236 11768
2156	0	0	Ki67+	 5239 11580
2157	0	0	Ki67+	 5239 11690
2158	0	0	Ki67+	 5239 11932
2159	0	0	Ki67+	 5240 11303
2160	0	0	Ki67+	 5241 11456
2161	0	0	Ki67+	 5248 11742
2162	0	0	Ki67+	 5252 11414
2163	0	0	Ki67+	 5253 11602
2164	0	0	Ki67+	 5253 11919
2165	0	0	Ki67+	 5255 11559
2166	0	0	Ki67+	 5256 11932
2167	0	0	Ki67+	 5258 11503
2168	0	0	Ki67+	 5259 11667
2169	0	0	Ki67+	 5261 11278
2170	0	0	Ki67+	 5264 11308
2171	0	0	Ki67+	 5264 11647
2172	0	0	Ki67+	 5266 11454
2173	0	0	Ki67+	 5267 11348
2174	0	0	Ki67+	 5272 11589
2175	0	0	Ki67+	 5273 11222
2176	0	0	Ki67+	 5276 11697
2177	0	0	Ki67+	 5280 11432
2178	0	0	Ki67+	 5281 11892
2179	0	0	Ki67+	 5282 11236
2180	0	0	Ki67+	 5282 11622
2181	0	0	Ki67+	 5283 11268
2182	0	0	Ki67+	 5285 11190
2183	0	0	Ki67+	 5293 11545
2184	0	0	Ki67+	 5294 11284
2185	0	0	Ki67+	 5295 11851
2186	0	0	Ki67+	 5296 11453
2187	0	0	Ki67+	 5299 11332
2188	0	0	Ki67+	 5300 11572
2189	0	0	Ki67+	 5300 11780
2190	0	0	Ki67+	 5305 11367
2191	0	0	Ki67+	 5306 11654
2192	0	0	Ki67+	 5309 11261
2193	0	0	Ki67+	 5310 11235
2194	0	0	Ki67+	 5319 11524
2195	0	0	Ki67+	 5319 11931
2196	0	0	Ki67+	 5322 11757
2197	0	0	Ki67+	 5322 11837
2198	0	0	Ki67+	 5324 11556
2199	0	0	Ki67+	 5325 11343
2200	0	0	Ki67+	 5328 11814
2201	0	0	Ki67+	 5332 11389
2202	0	0	Ki67+	 5335 11241
2203	0	0	Ki67+	 5335 11902
2204	0	0	Ki67+	 5338 11496
2205	0	0	Ki67+	 5338 11727
2206	0	0	Ki67+	 5340 11618
2207	0	0	Ki67+	 5343 11933
2208	0	0	Ki67+	 5344 11756
2209	0	0	Ki67+	 5349 11224
2210	0	0	Ki67+	 5350 11869
2211	0	0	Ki67+	 5352 11315
2212	0	0	Ki67+	 5355 11646
2213	0	0	Ki67+	 5359 11192
2214	0	0	Ki67+	 5360 11721
2215	0	0	Ki67+	 5362 11465
2216	0	0	Ki67+	 5362 11850
2217	0	0	Ki67+	 5364 11571
2218	0	0	Ki67+	 5364 11613
2219	0	0	Ki67+	 5365 11441
2220	0	0	Ki67+	 5365 11887
2221	0	0	Ki67+	 5367 11245
2222	0	0	Ki67+	 5367 11365
2223	0	0	Ki67+	 5368 11810
2224	0	0	Ki67+	 5369 11552
2225	0	0	Ki67+	 5369 11663
2226	0	0	Ki67+	 5370 11194
2227	0	0	Ki67+	 5371 11275
2228	0	0	Ki67+	 5372 11832
2229	0	0	Ki67+	 5373 11779
2230	0	0	Ki67+	 5375 11745
2231	0	0	Ki67+	 5377 11348
2232	0	0	Ki67+	 5381 11417
2233	0	0	Ki67+	 5381 11522
2234	0	0	Ki67+	 5382 11295
2235	0	0	Ki67+	 5387 11331
2236	0	0	Ki67+	 5387 11383
2237	0	0	Ki67+	 5389 11256
2238	0	0	Ki67+	 5391 11216
2239	0	0	Ki67+	 5391 11240
2240	0	0	Ki67+	 5392 11352
2241	0	0	Ki67+	 5393 11438
2242	0	0	Ki67+	 5394 11520
2243	0	0	Ki67+	 5400 11659
2244	0	0	Ki67+	 5401 11399
2245	0	0	Ki67+	 5401 11613
2246	0	0	Ki67+	 5409 11424
2247	0	0	Ki67+	 5410 11356
2248	0	0	Ki67+	 5411 11447
2249	0	0	Ki67+	 5415 11823
2250	0	0	Ki67+	 5417 11316
2251	0	0	Ki67+	 5420 11762
2252	0	0	Ki67+	 5421 11788
2253	0	0	Ki67+	 5427 11557
2254	0	0	Ki67+	 5427 11706
2255	0	0	Ki67+	 5428 11527
2256	0	0	Ki67+	 5429 11258
2257	0	0	Ki67+	 5429 11411
2258	0	0	Ki67+	 5431 11352
2259	0	0	Ki67+	 5433 11576
2260	0	0	Ki67+	 5435 11729
2261	0	0	Ki67+	 5436 11492
2262	0	0	Ki67+	 5440 11277
2263	0	0	Ki67+	 5443 11540
2264	0	0	Ki67+	 5444 11447
2265	0	0	Ki67+	 5444 11564
2266	0	0	Ki67+	 5444 11600
2267	0	0	Ki67+	 5448 11872
2268	0	0	Ki67+	 5450 11763
2269	0	0	Ki67+	 5451 11524
2270	0	0	Ki67+	 4809 12463
2271	0	0	Ki67+	 4814 12345
2272	0	0	Ki67+	 4824 12625
2273	0	0	Ki67+	 4841 12752
2274	0	0	Ki67+	 4844 12777
2275	0	0	Ki67+	 4846 12148
2276	0	0	Ki67+	 4846 12368
2277	0	0	Ki67+	 4848 12123
2278	0	0	Ki67+	 4853 12068
2279	0	0	Ki67+	 4857 12464
2280	0	0	Ki67+	 4858 12098
2281	0	0	Ki67+	 4866 12240
2282	0	0	Ki67+	 4869 12645
2283	0	0	Ki67+	 4870 12346
2284	0	0	Ki67+	 4871 12174
2285	0	0	Ki67+	 4876 12685
2286	0	0	Ki67+	 4879 12404
2287	0	0	Ki67+	 4883 12109
2288	0	0	Ki67+	 4888 12422
2289	0	0	Ki67+	 4890 12138
2290	0	0	Ki67+	 4890 12552
2291	0	0	Ki67+	 4893 12069
2292	0	0	Ki67+	 4893 12195
2293	0	0	Ki67+	 4894 12231
2294	0	0	Ki67+	 4895 12663
2295	0	0	Ki67+	 4897 12262
2296	0	0	Ki67+	 4898 12324
2297	0	0	Ki67+	 4901 12277
2298	0	0	Ki67+	 4905 12362
2299	0	0	Ki67+	 4909 12506
2300	0	0	Ki67+	 4910 12433
2301	0	0	Ki67+	 4912 12270
2302	0	0	Ki67+	 4914 12293
2303	0	0	Ki67+	 4914 12612
2304	0	0	Ki67+	 4922 12679
2305	0	0	Ki67+	 4923 12544
2306	0	0	Ki67+	 4925 12154
2307	0	0	Ki67+	 4931 12416
2308	0	0	Ki67+	 4934 12720
2309	0	0	Ki67+	 4935 12317
2310	0	0	Ki67+	 4938 12770
2311	0	0	Ki67+	 4940 12175
2312	0	0	Ki67+	 4940 12267
2313	0	0	Ki67+	 4941 12537
2314	0	0	Ki67+	 4942 11999
2315	0	0	Ki67+	 4943 12157
2316	0	0	Ki67+	 4944 12597
2317	0	0	Ki67+	 4945 12666
2318	0	0	Ki67+	 4945 12735
2319	0	0	Ki67+	 4954 12137
2320	0	0	Ki67+	 4957 12646
2321	0	0	Ki67+	 4960 12120
2322	0	0	Ki67+	 4967 12444
2323	0	0	Ki67+	 4968 12590
2324	0	0	Ki67+	 4969 12470
2325	0	0	Ki67+	 4970 12234
2326	0	0	Ki67+	 4971 12001
2327	0	0	Ki67+	 4971 12678
2328	0	0	Ki67+	 4974 12487
2329	0	0	Ki67+	 4975 12413
2330	0	0	Ki67+	 4976 12623
2331	0	0	Ki67+	 4978 12278
2332	0	0	Ki67+	 4982 12112
2333	0	0	Ki67+	 4985 12327
2334	0	0	Ki67+	 4985 12388
2335	0	0	Ki67+	 4985 12602
2336	0	0	Ki67+	 4987 12134
2337	0	0	Ki67+	 4992 12246
2338	0	0	Ki67+	 4994 12146
2339	0	0	Ki67+	 4995 12499
2340	0	0	Ki67+	 4995 12632
2341	0	0	Ki67+	 4997 12034
2342	0	0	Ki67+	 4998 12755
2343	0	0	Ki67+	 5000 12213
2344	0	0	Ki67+	 5001 12618
2345	0	0	Ki67+	 5001 12781
2346	0	0	Ki67+	 5003 12369
2347	0	0	Ki67+	 5003 12594
2348	0	0	Ki67+	 5005 12095
2349	0	0	Ki67+	 5009 12679
2350	0	0	Ki67+	 5011 12083
2351	0	0	Ki67+	 5013 12491
2352	0	0	Ki67+	 5020 12127
2353	0	0	Ki67+	 5021 12272
2354	0	0	Ki67+	 5021 12462
2355	0	0	Ki67+	 5023 12171
2356	0	0	Ki67+	 5025 12421
2357	0	0	Ki67+	 5026 12142
2358	0	0	Ki67+	 5026 12220
2359	0	0	Ki67+	 5030 12255
2360	0	0	Ki67+	 5034 12101
2361	0	0	Ki67+	 5034 12604
2362	0	0	Ki67+	 5040 12223
2363	0	0	Ki67+	 5043 12186
2364	0	0	Ki67+	 5043 12369
2365	0	0	Ki67+	 5045 12086
2366	0	0	Ki67+	 5045 12335
2367	0	0	Ki67+	 5046 12287
2368	0	0	Ki67+	 5046 12600
2369	0	0	Ki67+	 5050 12648
2370	0	0	Ki67+	 5051 12393
2371	0	0	Ki67+	 5052 12125
2372	0	0	Ki67+	 5054 12072
2373	0	0	Ki67+	 5058 12471
2374	0	0	Ki67+	 5060 12101
2375	0	0	Ki67+	 5060 12444
2376	0	0	Ki67+	 5062 12407
2377	0	0	Ki67+	 5063 12252
2378	0	0	Ki67+	 5064 12269
2379	0	0	Ki67+	 5070 12129
2380	0	0	Ki67+	 5072 12730
2381	0	0	Ki67+	 5073 12631
2382	0	0	Ki67+	 5074 12469
2383	0	0	Ki67+	 5076 12368
2384	0	0	Ki67+	 5078 12313
2385	0	0	Ki67+	 5080 12550
2386	0	0	Ki67+	 5080 12618
2387	0	0	Ki67+	 5083 12387
2388	0	0	Ki67+	 5084 12255
2389	0	0	Ki67+	 5089 12367
2390	0	0	Ki67+	 5090 12071
2391	0	0	Ki67+	 5090 12344
2392	0	0	Ki67+	 5092 12245
2393	0	0	Ki67+	 5093 12442
2394	0	0	Ki67+	 5098 12422
2395	0	0	Ki67+	 5106 12232
2396	0	0	Ki67+	 5106 12402
2397	0	0	Ki67+	 5109 12270
2398	0	0	Ki67+	 5114 12371
2399	0	0	Ki67+	 5121 12224
2400	0	0	Ki67+	 5130 12345
2401	0	0	Ki67+	 5133 12153
2402	0	0	Ki67+	 5134 12258
2403	0	0	Ki67+	 5139 12214
2404	0	0	Ki67+	 5144 12463
2405	0	0	Ki67+	 5144 12491
2406	0	0	Ki67+	 5146 12746
2407	0	0	Ki67+	 5150 12314
2408	0	0	Ki67+	 5152 12151
2409	0	0	Ki67+	 5154 12470
2410	0	0	Ki67+	 5155 12238
2411	0	0	Ki67+	 5155 12438
2412	0	0	Ki67+	 5158 12503
2413	0	0	Ki67+	 5161 12113
2414	0	0	Ki67+	 5164 12490
2415	0	0	Ki67+	 5167 12280
2416	0	0	Ki67+	 5173 12066
2417	0	0	Ki67+	 5173 12076
2418	0	0	Ki67+	 5176 12427
2419	0	0	Ki67+	 5183 12360
2420	0	0	Ki67+	 5185 12388
2421	0	0	Ki67+	 5186 12506
2422	0	0	Ki67+	 5187 12456
2423	0	0	Ki67+	 5189 12237
2424	0	0	Ki67+	 5198 11985
2425	0	0	Ki67+	 5198 12198
2426	0	0	Ki67+	 5200 12305
2427	0	0	Ki67+	 5201 12326
2428	0	0	Ki67+	 5205 12347
2429	0	0	Ki67+	 5206 12427
2430	0	0	Ki67+	 5208 12393
2431	0	0	Ki67+	 5213 12377
2432	0	0	Ki67+	 5217 12261
2433	0	0	Ki67+	 5217 12500
2434	0	0	Ki67+	 5217 12754
2435	0	0	Ki67+	 5220 12175
2436	0	0	Ki67+	 5223 12668
2437	0	0	Ki67+	 5225 12463
2438	0	0	Ki67+	 5226 12100
2439	0	0	Ki67+	 5227 12630
2440	0	0	Ki67+	 5228 12492
2441	0	0	Ki67+	 5230 12303
2442	0	0	Ki67+	 5230 12343
2443	0	0	Ki67+	 5231 12443
2444	0	0	Ki67+	 5236 12287
2445	0	0	Ki67+	 5237 12605
2446	0	0	Ki67+	 5240 12119
2447	0	0	Ki67+	 5242 12246
2448	0	0	Ki67+	 5242 12759
2449	0	0	Ki67+	 5244 12207
2450	0	0	Ki67+	 5247 12023
2451	0	0	Ki67+	 5248 12090
2452	0	0	Ki67+	 5249 12681
2453	0	0	Ki67+	 5250 12332
2454	0	0	Ki67+	 5258 12177
2455	0	0	Ki67+	 5259 12559
2456	0	0	Ki67+	 5260 12653
2457	0	0	Ki67+	 5261 12450
2458	0	0	Ki67+	 5261 12727
2459	0	0	Ki67+	 5263 12271
2460	0	0	Ki67+	 5264 12417
2461	0	0	Ki67+	 5269 12235
2462	0	0	Ki67+	 5271 12251
2463	0	0	Ki67+	 5277 12171
2464	0	0	Ki67+	 5277 12775
2465	0	0	Ki67+	 5279 12108
2466	0	0	Ki67+	 5279 12143
2467	0	0	Ki67+	 5280 12231
2468	0	0	Ki67+	 5284 12396
2469	0	0	Ki67+	 5284 12731
2470	0	0	Ki67+	 5287 12129
2471	0	0	Ki67+	 5295 12040
2472	0	0	Ki67+	 5295 12704
2473	0	0	Ki67+	 5296 12091
2474	0	0	Ki67+	 5297 12144
2475	0	0	Ki67+	 5298 12247
2476	0	0	Ki67+	 5309 12059
2477	0	0	Ki67+	 5312 11990
2478	0	0	Ki67+	 5317 12614
2479	0	0	Ki67+	 5318 12214
2480	0	0	Ki67+	 5319 12028
2481	0	0	Ki67+	 5322 12554
2482	0	0	Ki67+	 5323 12783
2483	0	0	Ki67+	 5326 12059
2484	0	0	Ki67+	 5328 12501
2485	0	0	Ki67+	 5328 12582
2486	0	0	Ki67+	 5332 12176
2487	0	0	Ki67+	 5348 12554
2488	0	0	Ki67+	 5356 12442
2489	0	0	Ki67+	 5356 12633
2490	0	0	Ki67+	 5368 12738
2491	0	0	Ki67+	 5368 12758
2492	0	0	Ki67+	 5371 12426
2493	0	0	Ki67+	 5381 12493
2494	0	0	Ki67+	 5389 12446
2495	0	0	Ki67+	 5395 12628
2496	0	0	Ki67+	 5396 12057
2497	0	0	Ki67+	 5407 12434
2498	0	0	Ki67+	 5415 12600
2499	0	0	Ki67+	 5420 12282
2500	0	0	Ki67+	 5422 12352
2501	0	0	Ki67+	 5422 12377
2502	0	0	Ki67+	 5422 12700
2503	0	0	Ki67+	 5426 12159
2504	0	0	Ki67+	 5426 12195
2505	0	0	Ki67+	 5435 12560
2506	0	0	Ki67+	 5437 12468
2507	0	0	Ki67+	 5441 12319
2508	0	0	Ki67+	 5445 12494
2509	0	0	Ki67+	 5454 12246
2510	0	0	Ki67+	 4664 12988
2511	0	0	Ki67+	 4668 12878
2512	0	0	Ki67+	 4672 12927
2513	0	0	Ki67+	 4673 13255
2514	0	0	Ki67+	 4674 13301
2515	0	0	Ki67+	 4677 12895
2516	0	0	Ki67+	 4678 12978
2517	0	0	Ki67+	 4683 13075
2518	0	0	Ki67+	 4690 13246
2519	0	0	Ki67+	 4692 13472
2520	0	0	Ki67+	 4693 13285
2521	0	0	Ki67+	 4693 13488
2522	0	0	Ki67+	 4695 12876
2523	0	0	Ki67+	 4696 13061
2524	0	0	Ki67+	 4697 13314
2525	0	0	Ki67+	 4698 12971
2526	0	0	Ki67+	 4709 13249
2527	0	0	Ki67+	 4720 12833
2528	0	0	Ki67+	 4721 12885
2529	0	0	Ki67+	 4725 13222
2530	0	0	Ki67+	 4726 13041
2531	0	0	Ki67+	 4727 13073
2532	0	0	Ki67+	 4728 13314
2533	0	0	Ki67+	 4739 13054
2534	0	0	Ki67+	 4743 13083
2535	0	0	Ki67+	 4745 13170
2536	0	0	Ki67+	 4746 13217
2537	0	0	Ki67+	 4747 12993
2538	0	0	Ki67+	 4750 13321
2539	0	0	Ki67+	 4753 12974
2540	0	0	Ki67+	 4758 13570
2541	0	0	Ki67+	 4760 13228
2542	0	0	Ki67+	 4765 13105
2543	0	0	Ki67+	 4771 13318
2544	0	0	Ki67+	 4773 13024
2545	0	0	Ki67+	 4773 13134
2546	0	0	Ki67+	 4773 13213
2547	0	0	Ki67+	 4775 13283
2548	0	0	Ki67+	 4776 13001
2549	0	0	Ki67+	 4778 13539
2550	0	0	Ki67+	 4780 13146
2551	0	0	Ki67+	 4787 13258
2552	0	0	Ki67+	 4788 13072
2553	0	0	Ki67+	 4788 13213
2554	0	0	Ki67+	 4789 12955
2555	0	0	Ki67+	 4790 13311
2556	0	0	Ki67+	 4792 13181
2557	0	0	Ki67+	 4794 12907
2558	0	0	Ki67+	 4795 13507
2559	0	0	Ki67+	 4799 13116
2560	0	0	Ki67+	 4799 13237
2561	0	0	Ki67+	 4802 12940
2562	0	0	Ki67+	 4809 13212
2563	0	0	Ki67+	 4809 13503
2564	0	0	Ki67+	 4810 13177
2565	0	0	Ki67+	 4816 13313
2566	0	0	Ki67+	 4822 13151
2567	0	0	Ki67+	 4822 13535
2568	0	0	Ki67+	 4831 13245
2569	0	0	Ki67+	 4832 12976
2570	0	0	Ki67+	 4834 12891
2571	0	0	Ki67+	 4834 13194
2572	0	0	Ki67+	 4837 12920
2573	0	0	Ki67+	 4837 13264
2574	0	0	Ki67+	 4840 13221
2575	0	0	Ki67+	 4840 13307
2576	0	0	Ki67+	 4847 13523
2577	0	0	Ki67+	 4850 13290
2578	0	0	Ki67+	 4855 13102
2579	0	0	Ki67+	 4857 13515
2580	0	0	Ki67+	 4860 13013
2581	0	0	Ki67+	 4865 12930
2582	0	0	Ki67+	 4865 12987
2583	0	0	Ki67+	 4867 12794
2584	0	0	Ki67+	 4873 13053
2585	0	0	Ki67+	 4882 12810
2586	0	0	Ki67+	 4893 13213
2587	0	0	Ki67+	 4897 13565
2588	0	0	Ki67+	 4900 13167
2589	0	0	Ki67+	 4903 13304
2590	0	0	Ki67+	 4911 13547
2591	0	0	Ki67+	 4912 12927
2592	0	0	Ki67+	 4913 12995
2593	0	0	Ki67+	 4914 12819
2594	0	0	Ki67+	 4914 13565
2595	0	0	Ki67+	 4915 13382
2596	0	0	Ki67+	 4919 13496
2597	0	0	Ki67+	 4920 13508
2598	0	0	Ki67+	 4925 13536
2599	0	0	Ki67+	 4930 13039
2600	0	0	Ki67+	 4933 13499
2601	0	0	Ki67+	 4940 12786
2602	0	0	Ki67+	 4941 12908
2603	0	0	Ki67+	 4942 13068
2604	0	0	Ki67+	 4943 13169
2605	0	0	Ki67+	 4945 12807
2606	0	0	Ki67+	 4953 13121
2607	0	0	Ki67+	 4956 12959
2608	0	0	Ki67+	 4960 13202
2609	0	0	Ki67+	 4960 13538
2610	0	0	Ki67+	 4965 13561
2611	0	0	Ki67+	 4966 12943
2612	0	0	Ki67+	 4971 13168
2613	0	0	Ki67+	 4971 13551
2614	0	0	Ki67+	 4974 13500
2615	0	0	Ki67+	 4977 12833
2616	0	0	Ki67+	 4978 13433
2617	0	0	Ki67+	 4979 13127
2618	0	0	Ki67+	 4985 13248
2619	0	0	Ki67+	 4987 13040
2620	0	0	Ki67+	 4987 13080
2621	0	0	Ki67+	 4994 13007
2622	0	0	Ki67+	 4997 13199
2623	0	0	Ki67+	 5007 13100
2624	0	0	Ki67+	 5007 13463
2625	0	0	Ki67+	 5024 13000
2626	0	0	Ki67+	 5031 13118
2627	0	0	Ki67+	 5032 13403
2628	0	0	Ki67+	 5034 13258
2629	0	0	Ki67+	 5036 13039
2630	0	0	Ki67+	 5037 13449
2631	0	0	Ki67+	 5041 13138
2632	0	0	Ki67+	 5044 13310
2633	0	0	Ki67+	 5053 12952
2634	0	0	Ki67+	 5054 13040
2635	0	0	Ki67+	 5056 13157
2636	0	0	Ki67+	 5057 13353
2637	0	0	Ki67+	 5058 13233
2638	0	0	Ki67+	 5058 13386
2639	0	0	Ki67+	 5059 13374
2640	0	0	Ki67+	 5063 13103
2641	0	0	Ki67+	 5065 13428
2642	0	0	Ki67+	 5066 13019
2643	0	0	Ki67+	 5073 13143
2644	0	0	Ki67+	 5078 13043
2645	0	0	Ki67+	 5079 13168
2646	0	0	Ki67+	 5080 12946
2647	0	0	Ki67+	 5080 13569
2648	0	0	Ki67+	 5082 13115
2649	0	0	Ki67+	 5083 12882
2650	0	0	Ki67+	 5085 13078
2651	0	0	Ki67+	 5090 13527
2652	0	0	Ki67+	 5094 13110
2653	0	0	Ki67+	 5094 13564
2654	0	0	Ki67+	 5096 13063
2655	0	0	Ki67+	 5096 13314
2656	0	0	Ki67+	 5098 13299
2657	0	0	Ki67+	 5102 13191
2658	0	0	Ki67+	 5104 13043
2659	0	0	Ki67+	 5106 13091
2660	0	0	Ki67+	 5107 12968
2661	0	0	Ki67+	 5109 13271
2662	0	0	Ki67+	 5110 12935
2663	0	0	Ki67+	 5115 13168
2664	0	0	Ki67+	 5115 13212
2665	0	0	Ki67+	 5116 13523
2666	0	0	Ki67+	 5117 13061
2667	0	0	Ki67+	 5118 13123
2668	0	0	Ki67+	 5119 13497
2669	0	0	Ki67+	 5120 13545
2670	0	0	Ki67+	 5123 12862
2671	0	0	Ki67+	 5123 13198
2672	0	0	Ki67+	 5123 13324
2673	0	0	Ki67+	 5124 13096
2674	0	0	Ki67+	 5126 12957
2675	0	0	Ki67+	 5127 12901
2676	0	0	Ki67+	 5128 13108
2677	0	0	Ki67+	 5131 12925
2678	0	0	Ki67+	 5132 13250
2679	0	0	Ki67+	 5134 13081
2680	0	0	Ki67+	 5137 13153
2681	0	0	Ki67+	 5139 13226
2682	0	0	Ki67+	 5143 13197
2683	0	0	Ki67+	 5144 13304
2684	0	0	Ki67+	 5153 12878
2685	0	0	Ki67+	 5153 12972
2686	0	0	Ki67+	 5159 13257
2687	0	0	Ki67+	 5161 13126
2688	0	0	Ki67+	 5162 13437
2689	0	0	Ki67+	 5167 13104
2690	0	0	Ki67+	 5167 13277
2691	0	0	Ki67+	 5168 13404
2692	0	0	Ki67+	 5171 12891
2693	0	0	Ki67+	 5171 13218
2694	0	0	Ki67+	 5172 13166
2695	0	0	Ki67+	 5178 12801
2696	0	0	Ki67+	 5179 13129
2697	0	0	Ki67+	 5195 13237
2698	0	0	Ki67+	 5196 12869
2699	0	0	Ki67+	 5201 13149
2700	0	0	Ki67+	 5205 12802
2701	0	0	Ki67+	 5205 13422
2702	0	0	Ki67+	 5213 13017
2703	0	0	Ki67+	 5213 13098
2704	0	0	Ki67+	 5221 12803
2705	0	0	Ki67+	 5224 12848
2706	0	0	Ki67+	 5224 13324
2707	0	0	Ki67+	 5226 13034
2708	0	0	Ki67+	 5228 12884
2709	0	0	Ki67+	 5228 13491
2710	0	0	Ki67+	 5233 13530
2711	0	0	Ki67+	 5235 12898
2712	0	0	Ki67+	 5236 13170
2713	0	0	Ki67+	 5236 13571
2714	0	0	Ki67+	 5239 13184
2715	0	0	Ki67+	 5239 13457
2716	0	0	Ki67+	 5247 13043
2717	0	0	Ki67+	 5254 13512
2718	0	0	Ki67+	 5257 13572
2719	0	0	Ki67+	 5260 12860
2720	0	0	Ki67+	 5262 13440
2721	0	0	Ki67+	 5263 13540
2722	0	0	Ki67+	 5266 13047
2723	0	0	Ki67+	 5266 13409
2724	0	0	Ki67+	 5267 13477
2725	0	0	Ki67+	 5270 12978
2726	0	0	Ki67+	 5273 12821
2727	0	0	Ki67+	 5273 12899
2728	0	0	Ki67+	 5274 13512
2729	0	0	Ki67+	 5277 13174
2730	0	0	Ki67+	 5277 13349
2731	0	0	Ki67+	 5277 13468
2732	0	0	Ki67+	 5279 13149
2733	0	0	Ki67+	 5284 12812
2734	0	0	Ki67+	 5284 13039
2735	0	0	Ki67+	 5286 12910
2736	0	0	Ki67+	 5287 13571
2737	0	0	Ki67+	 5288 13294
2738	0	0	Ki67+	 5288 13447
2739	0	0	Ki67+	 5291 12989
2740	0	0	Ki67+	 5294 13530
2741	0	0	Ki67+	 5295 13174
2742	0	0	Ki67+	 5296 12900
2743	0	0	Ki67+	 5297 13504
2744	0	0	Ki67+	 5305 13191
2745	0	0	Ki67+	 5306 13423
2746	0	0	Ki67+	 5309 13483
2747	0	0	Ki67+	 5309 13560
2748	0	0	Ki67+	 5310 13345
2749	0	0	Ki67+	 5314 13295
2750	0	0	Ki67+	 5314 13394
2751	0	0	Ki67+	 5314 13537
2752	0	0	Ki67+	 5315 12795
2753	0	0	Ki67+	 5318 13021
2754	0	0	Ki67+	 5324 12989
2755	0	0	Ki67+	 5324 13367
2756	0	0	Ki67+	 5327 12929
2757	0	0	Ki67+	 5336 13025
2758	0	0	Ki67+	 5337 12933
2759	0	0	Ki67+	 5348 12818
2760	0	0	Ki67+	 5352 12844
2761	0	0	Ki67+	 5360 12946
2762	0	0	Ki67+	 5361 12789
2763	0	0	Ki67+	 5364 12910
2764	0	0	Ki67+	 5371 13139
2765	0	0	Ki67+	 5373 12888
2766	0	0	Ki67+	 5381 13168
2767	0	0	Ki67+	 5381 13461
2768	0	0	Ki67+	 5383 13041
2769	0	0	Ki67+	 5384 12900
2770	0	0	Ki67+	 5421 13094
2771	0	0	Ki67+	 5429 12902
2772	0	0	Ki67+	 5447 12814
2773	0	0	Ki67+	 5451 13196
2774	0	0	Ki67+	 5453 13042
2775	0	0	Ki67+	 5453 13062
2776	0	0	Ki67+	 4660 14011
2777	0	0	Ki67+	 4662 13922
2778	0	0	Ki67+	 4665 13957
2779	0	0	Ki67+	 4665 13975
2780	0	0	Ki67+	 4666 13991
2781	0	0	Ki67+	 4673 14375
2782	0	0	Ki67+	 4674 13821
2783	0	0	Ki67+	 4678 13967
2784	0	0	Ki67+	 4678 14340
2785	0	0	Ki67+	 4681 13900
2786	0	0	Ki67+	 4682 14006
2787	0	0	Ki67+	 4683 14130
2788	0	0	Ki67+	 4684 14148
2789	0	0	Ki67+	 4686 13837
2790	0	0	Ki67+	 4691 14242
2791	0	0	Ki67+	 4699 14292
2792	0	0	Ki67+	 4700 14173
2793	0	0	Ki67+	 4703 14024
2794	0	0	Ki67+	 4704 14196
2795	0	0	Ki67+	 4708 13931
2796	0	0	Ki67+	 4715 13652
2797	0	0	Ki67+	 4715 14318
2798	0	0	Ki67+	 4723 14192
2799	0	0	Ki67+	 4726 14228
2800	0	0	Ki67+	 4733 13839
2801	0	0	Ki67+	 4737 14041
2802	0	0	Ki67+	 4740 14261
2803	0	0	Ki67+	 4741 14075
2804	0	0	Ki67+	 4742 13938
2805	0	0	Ki67+	 4748 13812
2806	0	0	Ki67+	 4751 14383
2807	0	0	Ki67+	 4753 14016
2808	0	0	Ki67+	 4757 13749
2809	0	0	Ki67+	 4760 14059
2810	0	0	Ki67+	 4761 14287
2811	0	0	Ki67+	 4762 14044
2812	0	0	Ki67+	 4766 13978
2813	0	0	Ki67+	 4771 13598
2814	0	0	Ki67+	 4771 13931
2815	0	0	Ki67+	 4772 13624
2816	0	0	Ki67+	 4772 14370
2817	0	0	Ki67+	 4773 13880
2818	0	0	Ki67+	 4773 14146
2819	0	0	Ki67+	 4777 13688
2820	0	0	Ki67+	 4780 13839
2821	0	0	Ki67+	 4780 14107
2822	0	0	Ki67+	 4781 13814
2823	0	0	Ki67+	 4786 14051
2824	0	0	Ki67+	 4788 14184
2825	0	0	Ki67+	 4790 13961
2826	0	0	Ki67+	 4792 13903
2827	0	0	Ki67+	 4793 13624
2828	0	0	Ki67+	 4794 13776
2829	0	0	Ki67+	 4794 13829
2830	0	0	Ki67+	 4794 14151
2831	0	0	Ki67+	 4796 13721
2832	0	0	Ki67+	 4796 14261
2833	0	0	Ki67+	 4797 14234
2834	0	0	Ki67+	 4800 13699
2835	0	0	Ki67+	 4800 14272
2836	0	0	Ki67+	 4807 13651
2837	0	0	Ki67+	 4811 14321
2838	0	0	Ki67+	 4812 14122
2839	0	0	Ki67+	 4813 13859
2840	0	0	Ki67+	 4818 13996
2841	0	0	Ki67+	 4818 14197
2842	0	0	Ki67+	 4819 13657
2843	0	0	Ki67+	 4819 14220
2844	0	0	Ki67+	 4820 13870
2845	0	0	Ki67+	 4820 14040
2846	0	0	Ki67+	 4820 14063
2847	0	0	Ki67+	 4825 13920
2848	0	0	Ki67+	 4826 13969
2849	0	0	Ki67+	 4833 13616
2850	0	0	Ki67+	 4834 13642
2851	0	0	Ki67+	 4836 14083
2852	0	0	Ki67+	 4838 14021
2853	0	0	Ki67+	 4840 13670
2854	0	0	Ki67+	 4844 13859
2855	0	0	Ki67+	 4847 13967
2856	0	0	Ki67+	 4849 14034
2857	0	0	Ki67+	 4854 13893
2858	0	0	Ki67+	 4854 14050
2859	0	0	Ki67+	 4855 14230
2860	0	0	Ki67+	 4857 13994
2861	0	0	Ki67+	 4857 14004
2862	0	0	Ki67+	 4858 13867
2863	0	0	Ki67+	 4859 14082
2864	0	0	Ki67+	 4861 14218
2865	0	0	Ki67+	 4868 13665
2866	0	0	Ki67+	 4871 13773
2867	0	0	Ki67+	 4871 13804
2868	0	0	Ki67+	 4874 13903
2869	0	0	Ki67+	 4877 13647
2870	0	0	Ki67+	 4877 14375
2871	0	0	Ki67+	 4879 14016
2872	0	0	Ki67+	 4887 13995
2873	0	0	Ki67+	 4890 13795
2874	0	0	Ki67+	 4892 14035
2875	0	0	Ki67+	 4894 13676
2876	0	0	Ki67+	 4895 13919
2877	0	0	Ki67+	 4900 14073
2878	0	0	Ki67+	 4905 13879
2879	0	0	Ki67+	 4910 13632
2880	0	0	Ki67+	 4911 14099
2881	0	0	Ki67+	 4916 14069
2882	0	0	Ki67+	 4917 14010
2883	0	0	Ki67+	 4919 13649
2884	0	0	Ki67+	 4919 13787
2885	0	0	Ki67+	 4920 13978
2886	0	0	Ki67+	 4924 13706
2887	0	0	Ki67+	 4924 13887
2888	0	0	Ki67+	 4927 14027
2889	0	0	Ki67+	 4934 13672
2890	0	0	Ki67+	 4936 14226
2891	0	0	Ki67+	 4937 13933
2892	0	0	Ki67+	 4937 14058
2893	0	0	Ki67+	 4938 13997
2894	0	0	Ki67+	 4941 13652
2895	0	0	Ki67+	 4945 13736
2896	0	0	Ki67+	 4946 13682
2897	0	0	Ki67+	 4947 13907
2898	0	0	Ki67+	 4947 14302
2899	0	0	Ki67+	 4952 13808
2900	0	0	Ki67+	 4959 13717
2901	0	0	Ki67+	 4964 13936
2902	0	0	Ki67+	 4964 14254
2903	0	0	Ki67+	 4974 13686
2904	0	0	Ki67+	 4975 13696
2905	0	0	Ki67+	 4977 13737
2906	0	0	Ki67+	 4995 13735
2907	0	0	Ki67+	 4998 13764
2908	0	0	Ki67+	 5020 13774
2909	0	0	Ki67+	 5029 13594
2910	0	0	Ki67+	 5029 13782
2911	0	0	Ki67+	 5029 14109
2912	0	0	Ki67+	 5034 13704
2913	0	0	Ki67+	 5037 13738
2914	0	0	Ki67+	 5039 13674
2915	0	0	Ki67+	 5046 13772
2916	0	0	Ki67+	 5048 13801
2917	0	0	Ki67+	 5048 14378
2918	0	0	Ki67+	 5049 13638
2919	0	0	Ki67+	 5050 13849
2920	0	0	Ki67+	 5053 13982
2921	0	0	Ki67+	 5056 13599
2922	0	0	Ki67+	 5066 13815
2923	0	0	Ki67+	 5077 13772
2924	0	0	Ki67+	 5082 13933
2925	0	0	Ki67+	 5084 13960
2926	0	0	Ki67+	 5085 13923
2927	0	0	Ki67+	 5090 13840
2928	0	0	Ki67+	 5091 13887
2929	0	0	Ki67+	 5092 14045
2930	0	0	Ki67+	 5096 13776
2931	0	0	Ki67+	 5097 13652
2932	0	0	Ki67+	 5099 14057
2933	0	0	Ki67+	 5106 13610
2934	0	0	Ki67+	 5106 13697
2935	0	0	Ki67+	 5108 13721
2936	0	0	Ki67+	 5108 13971
2937	0	0	Ki67+	 5109 13862
2938	0	0	Ki67+	 5109 13897
2939	0	0	Ki67+	 5114 13814
2940	0	0	Ki67+	 5122 13630
2941	0	0	Ki67+	 5125 13880
2942	0	0	Ki67+	 5129 13743
2943	0	0	Ki67+	 5129 13788
2944	0	0	Ki67+	 5130 13756
2945	0	0	Ki67+	 5130 14133
2946	0	0	Ki67+	 5131 13852
2947	0	0	Ki67+	 5131 13945
2948	0	0	Ki67+	 5133 13701
2949	0	0	Ki67+	 5134 13649
2950	0	0	Ki67+	 5141 13807
2951	0	0	Ki67+	 5142 13917
2952	0	0	Ki67+	 5147 13978
2953	0	0	Ki67+	 5150 13895
2954	0	0	Ki67+	 5151 13732
2955	0	0	Ki67+	 5154 13865
2956	0	0	Ki67+	 5155 14184
2957	0	0	Ki67+	 5156 13626
2958	0	0	Ki67+	 5157 14323
2959	0	0	Ki67+	 5159 13770
2960	0	0	Ki67+	 5165 13791
2961	0	0	Ki67+	 5169 13602
2962	0	0	Ki67+	 5174 14176
2963	0	0	Ki67+	 5174 14334
2964	0	0	Ki67+	 5177 13939
2965	0	0	Ki67+	 5183 13797
2966	0	0	Ki67+	 5192 14183
2967	0	0	Ki67+	 5195 14305
2968	0	0	Ki67+	 5196 14148
2969	0	0	Ki67+	 5201 14210
2970	0	0	Ki67+	 5204 13649
2971	0	0	Ki67+	 5207 13622
2972	0	0	Ki67+	 5208 13766
2973	0	0	Ki67+	 5214 13602
2974	0	0	Ki67+	 5217 13782
2975	0	0	Ki67+	 5218 13942
2976	0	0	Ki67+	 5221 14304
2977	0	0	Ki67+	 5221 14340
2978	0	0	Ki67+	 5228 13620
2979	0	0	Ki67+	 5229 13763
2980	0	0	Ki67+	 5231 13590
2981	0	0	Ki67+	 5233 13723
2982	0	0	Ki67+	 5237 13756
2983	0	0	Ki67+	 5242 13591
2984	0	0	Ki67+	 5247 13742
2985	0	0	Ki67+	 5249 13622
2986	0	0	Ki67+	 5257 13704
2987	0	0	Ki67+	 5258 13665
2988	0	0	Ki67+	 5258 13819
2989	0	0	Ki67+	 5264 13649
2990	0	0	Ki67+	 5265 14002
2991	0	0	Ki67+	 5269 14363
2992	0	0	Ki67+	 5280 13965
2993	0	0	Ki67+	 5281 13852
2994	0	0	Ki67+	 5285 13617
2995	0	0	Ki67+	 5288 13913
2996	0	0	Ki67+	 5288 14316
2997	0	0	Ki67+	 5294 13644
2998	0	0	Ki67+	 5299 14328
2999	0	0	Ki67+	 5303 13900
3000	0	0	Ki67+	 5307 13607
3001	0	0	Ki67+	 5331 13921
3002	0	0	Ki67+	 5332 13661
3003	0	0	Ki67+	 5333 13649
3004	0	0	Ki67+	 5343 14187
3005	0	0	Ki67+	 5351 13884
3006	0	0	Ki67+	 5353 13913
3007	0	0	Ki67+	 5357 14267
3008	0	0	Ki67+	 5372 14212
3009	0	0	Ki67+	 5378 14176
3010	0	0	Ki67+	 5379 14066
3011	0	0	Ki67+	 5379 14140
3012	0	0	Ki67+	 5382 13948
3013	0	0	Ki67+	 5387 14029
3014	0	0	Ki67+	 5388 14076
3015	0	0	Ki67+	 5388 14363
3016	0	0	Ki67+	 5396 13945
3017	0	0	Ki67+	 5398 13838
3018	0	0	Ki67+	 5399 14035
3019	0	0	Ki67+	 5403 14073
3020	0	0	Ki67+	 5419 14014
3021	0	0	Ki67+	 5420 14224
3022	0	0	Ki67+	 5422 14089
3023	0	0	Ki67+	 5430 13986
3024	0	0	Ki67+	 5431 14044
3025	0	0	Ki67+	 5433 13971
3026	0	0	Ki67+	 5434 13714
3027	0	0	Ki67+	 5435 13811
3028	0	0	Ki67+	 5444 13876
3029	0	0	Ki67+	 5454 14258
3030	0	0	Ki67+	 4658 14553
3031	0	0	Ki67+	 4673 15100
3032	0	0	Ki67+	 4675 14671
3033	0	0	Ki67+	 4675 14918
3034	0	0	Ki67+	 4678 14611
3035	0	0	Ki67+	 4681 15036
3036	0	0	Ki67+	 4683 14594
3037	0	0	Ki67+	 4686 14568
3038	0	0	Ki67+	 4688 14661
3039	0	0	Ki67+	 4690 14633
3040	0	0	Ki67+	 4695 14620
3041	0	0	Ki67+	 4695 14857
3042	0	0	Ki67+	 4697 15163
3043	0	0	Ki67+	 4700 14939
3044	0	0	Ki67+	 4703 14570
3045	0	0	Ki67+	 4703 14917
3046	0	0	Ki67+	 4706 15042
3047	0	0	Ki67+	 4708 14815
3048	0	0	Ki67+	 4709 14732
3049	0	0	Ki67+	 4710 14995
3050	0	0	Ki67+	 4712 15141
3051	0	0	Ki67+	 4713 14480
3052	0	0	Ki67+	 4719 14609
3053	0	0	Ki67+	 4719 14866
3054	0	0	Ki67+	 4722 14705
3055	0	0	Ki67+	 4726 14417
3056	0	0	Ki67+	 4727 15146
3057	0	0	Ki67+	 4731 14921
3058	0	0	Ki67+	 4734 15078
3059	0	0	Ki67+	 4746 14431
3060	0	0	Ki67+	 4747 14692
3061	0	0	Ki67+	 4748 15167
3062	0	0	Ki67+	 4753 14910
3063	0	0	Ki67+	 4758 14695
3064	0	0	Ki67+	 4758 14978
3065	0	0	Ki67+	 4765 14931
3066	0	0	Ki67+	 4766 14433
3067	0	0	Ki67+	 4771 15009
3068	0	0	Ki67+	 4772 14403
3069	0	0	Ki67+	 4777 14683
3070	0	0	Ki67+	 4783 15162
3071	0	0	Ki67+	 4785 14899
3072	0	0	Ki67+	 4787 14957
3073	0	0	Ki67+	 4793 14930
3074	0	0	Ki67+	 4795 14419
3075	0	0	Ki67+	 4804 14615
3076	0	0	Ki67+	 4812 14980
3077	0	0	Ki67+	 4823 15003
3078	0	0	Ki67+	 4831 14936
3079	0	0	Ki67+	 4834 14899
3080	0	0	Ki67+	 4834 14919
3081	0	0	Ki67+	 4843 14725
3082	0	0	Ki67+	 4845 14982
3083	0	0	Ki67+	 4847 14956
3084	0	0	Ki67+	 4852 15046
3085	0	0	Ki67+	 4856 15030
3086	0	0	Ki67+	 4859 15058
3087	0	0	Ki67+	 4865 14754
3088	0	0	Ki67+	 4867 14393
3089	0	0	Ki67+	 4867 14892
3090	0	0	Ki67+	 4872 15029
3091	0	0	Ki67+	 4874 14914
3092	0	0	Ki67+	 4878 15056
3093	0	0	Ki67+	 4883 14948
3094	0	0	Ki67+	 4894 14999
3095	0	0	Ki67+	 4898 14889
3096	0	0	Ki67+	 4899 14970
3097	0	0	Ki67+	 4906 14913
3098	0	0	Ki67+	 4914 14895
3099	0	0	Ki67+	 4916 14971
3100	0	0	Ki67+	 4923 15015
3101	0	0	Ki67+	 4925 14743
3102	0	0	Ki67+	 4928 15056
3103	0	0	Ki67+	 4934 14922
3104	0	0	Ki67+	 4938 14747
3105	0	0	Ki67+	 4942 14944
3106	0	0	Ki67+	 4944 14839
3107	0	0	Ki67+	 4947 14775
3108	0	0	Ki67+	 4948 14978
3109	0	0	Ki67+	 4949 14709
3110	0	0	Ki67+	 4955 15004
3111	0	0	Ki67+	 4959 14661
3112	0	0	Ki67+	 4963 14760
3113	0	0	Ki67+	 4965 14959
3114	0	0	Ki67+	 4967 14732
3115	0	0	Ki67+	 4980 14854
3116	0	0	Ki67+	 4987 14959
3117	0	0	Ki67+	 4989 14617
3118	0	0	Ki67+	 4989 14706
3119	0	0	Ki67+	 4992 15062
3120	0	0	Ki67+	 4997 14665
3121	0	0	Ki67+	 5001 14878
3122	0	0	Ki67+	 5002 14729
3123	0	0	Ki67+	 5002 14953
3124	0	0	Ki67+	 5004 14581
3125	0	0	Ki67+	 5014 14900
3126	0	0	Ki67+	 5015 14595
3127	0	0	Ki67+	 5015 14842
3128	0	0	Ki67+	 5016 14636
3129	0	0	Ki67+	 5017 15055
3130	0	0	Ki67+	 5018 14973
3131	0	0	Ki67+	 5020 14814
3132	0	0	Ki67+	 5020 15029
3133	0	0	Ki67+	 5022 14700
3134	0	0	Ki67+	 5025 14619
3135	0	0	Ki67+	 5026 15001
3136	0	0	Ki67+	 5029 14750
3137	0	0	Ki67+	 5036 14582
3138	0	0	Ki67+	 5037 14540
3139	0	0	Ki67+	 5037 14916
3140	0	0	Ki67+	 5039 14626
3141	0	0	Ki67+	 5040 14513
3142	0	0	Ki67+	 5042 14610
3143	0	0	Ki67+	 5045 14833
3144	0	0	Ki67+	 5049 14772
3145	0	0	Ki67+	 5050 15169
3146	0	0	Ki67+	 5054 14609
3147	0	0	Ki67+	 5061 15090
3148	0	0	Ki67+	 5062 14561
3149	0	0	Ki67+	 5063 15169
3150	0	0	Ki67+	 5064 14584
3151	0	0	Ki67+	 5066 14493
3152	0	0	Ki67+	 5073 14861
3153	0	0	Ki67+	 5076 14505
3154	0	0	Ki67+	 5078 14597
3155	0	0	Ki67+	 5083 14548
3156	0	0	Ki67+	 5083 14914
3157	0	0	Ki67+	 5084 14678
3158	0	0	Ki67+	 5085 14747
3159	0	0	Ki67+	 5087 14808
3160	0	0	Ki67+	 5091 14696
3161	0	0	Ki67+	 5091 14771
3162	0	0	Ki67+	 5094 14386
3163	0	0	Ki67+	 5097 14422
3164	0	0	Ki67+	 5097 14643
3165	0	0	Ki67+	 5105 14655
3166	0	0	Ki67+	 5110 14611
3167	0	0	Ki67+	 5114 14427
3168	0	0	Ki67+	 5115 14734
3169	0	0	Ki67+	 5117 14638
3170	0	0	Ki67+	 5118 14534
3171	0	0	Ki67+	 5119 14507
3172	0	0	Ki67+	 5123 14752
3173	0	0	Ki67+	 5126 14601
3174	0	0	Ki67+	 5133 14823
3175	0	0	Ki67+	 5134 15151
3176	0	0	Ki67+	 5141 15099
3177	0	0	Ki67+	 5145 14607
3178	0	0	Ki67+	 5146 15075
3179	0	0	Ki67+	 5147 14531
3180	0	0	Ki67+	 5149 14759
3181	0	0	Ki67+	 5155 14558
3182	0	0	Ki67+	 5156 14540
3183	0	0	Ki67+	 5157 15091
3184	0	0	Ki67+	 5159 14810
3185	0	0	Ki67+	 5159 14975
3186	0	0	Ki67+	 5163 14588
3187	0	0	Ki67+	 5164 15020
3188	0	0	Ki67+	 5167 14621
3189	0	0	Ki67+	 5171 14434
3190	0	0	Ki67+	 5171 15070
3191	0	0	Ki67+	 5172 14765
3192	0	0	Ki67+	 5175 14474
3193	0	0	Ki67+	 5177 14557
3194	0	0	Ki67+	 5179 14605
3195	0	0	Ki67+	 5185 14827
3196	0	0	Ki67+	 5187 14815
3197	0	0	Ki67+	 5190 14710
3198	0	0	Ki67+	 5190 14841
3199	0	0	Ki67+	 5191 15053
3200	0	0	Ki67+	 5191 15098
3201	0	0	Ki67+	 5194 14579
3202	0	0	Ki67+	 5196 14753
3203	0	0	Ki67+	 5197 15167
3204	0	0	Ki67+	 5199 14610
3205	0	0	Ki67+	 5199 14670
3206	0	0	Ki67+	 5203 14855
3207	0	0	Ki67+	 5204 14824
3208	0	0	Ki67+	 5210 15038
3209	0	0	Ki67+	 5211 14837
3210	0	0	Ki67+	 5211 15075
3211	0	0	Ki67+	 5214 14403
3212	0	0	Ki67+	 5214 14805
3213	0	0	Ki67+	 5215 14711
3214	0	0	Ki67+	 5215 15097
3215	0	0	Ki67+	 5216 14553
3216	0	0	Ki67+	 5220 14898
3217	0	0	Ki67+	 5221 14637
3218	0	0	Ki67+	 5221 14655
3219	0	0	Ki67+	 5224 14763
3220	0	0	Ki67+	 5224 14782
3221	0	0	Ki67+	 5225 14403
3222	0	0	Ki67+	 5225 15053
3223	0	0	Ki67+	 5226 14680
3224	0	0	Ki67+	 5228 14814
3225	0	0	Ki67+	 5230 14748
3226	0	0	Ki67+	 5231 15066
3227	0	0	Ki67+	 5232 15171
3228	0	0	Ki67+	 5234 14902
3229	0	0	Ki67+	 5236 14840
3230	0	0	Ki67+	 5237 14730
3231	0	0	Ki67+	 5241 14543
3232	0	0	Ki67+	 5243 14816
3233	0	0	Ki67+	 5243 14970
3234	0	0	Ki67+	 5247 14639
3235	0	0	Ki67+	 5248 14761
3236	0	0	Ki67+	 5248 15067
3237	0	0	Ki67+	 5249 14743
3238	0	0	Ki67+	 5251 14912
3239	0	0	Ki67+	 5253 14487
3240	0	0	Ki67+	 5254 14777
3241	0	0	Ki67+	 5263 14802
3242	0	0	Ki67+	 5263 15078
3243	0	0	Ki67+	 5265 14774
3244	0	0	Ki67+	 5265 14848
3245	0	0	Ki67+	 5265 14907
3246	0	0	Ki67+	 5270 15176
3247	0	0	Ki67+	 5275 14451
3248	0	0	Ki67+	 5276 14655
3249	0	0	Ki67+	 5281 14427
3250	0	0	Ki67+	 5282 14803
3251	0	0	Ki67+	 5282 14845
3252	0	0	Ki67+	 5285 14416
3253	0	0	Ki67+	 5285 14638
3254	0	0	Ki67+	 5293 14812
3255	0	0	Ki67+	 5297 14760
3256	0	0	Ki67+	 5302 14779
3257	0	0	Ki67+	 5310 14624
3258	0	0	Ki67+	 5313 14816
3259	0	0	Ki67+	 5314 14431
3260	0	0	Ki67+	 5322 14457
3261	0	0	Ki67+	 5326 14697
3262	0	0	Ki67+	 5331 14670
3263	0	0	Ki67+	 5338 14753
3264	0	0	Ki67+	 5339 14717
3265	0	0	Ki67+	 5348 14511
3266	0	0	Ki67+	 5348 14610
3267	0	0	Ki67+	 5351 14736
3268	0	0	Ki67+	 5360 14694
3269	0	0	Ki67+	 5361 14949
3270	0	0	Ki67+	 5363 14617
3271	0	0	Ki67+	 5366 14677
3272	0	0	Ki67+	 5372 14735
3273	0	0	Ki67+	 5380 14646
3274	0	0	Ki67+	 5387 14793
3275	0	0	Ki67+	 5389 14732
3276	0	0	Ki67+	 5398 14671
3277	0	0	Ki67+	 5400 14951
3278	0	0	Ki67+	 5403 14973
3279	0	0	Ki67+	 5404 14808
3280	0	0	Ki67+	 5410 14455
3281	0	0	Ki67+	 5410 14631
3282	0	0	Ki67+	 5418 14775
3283	0	0	Ki67+	 5427 14792
3284	0	0	Ki67+	 5430 14817
3285	0	0	Ki67+	 5444 14764
3286	0	0	Ki67+	 5448 14583
3287	0	0	Ki67+	 5454 15013
3288	0	0	Ki67+	 4659 15441
3289	0	0	Ki67+	 4659 15542
3290	0	0	Ki67+	 4660 15415
3291	0	0	Ki67+	 4660 15500
3292	0	0	Ki67+	 4661 15354
3293	0	0	Ki67+	 4661 15738
3294	0	0	Ki67+	 4674 15530
3295	0	0	Ki67+	 4679 15895
3296	0	0	Ki67+	 4687 15925
3297	0	0	Ki67+	 4692 15507
3298	0	0	Ki67+	 4697 15432
3299	0	0	Ki67+	 4699 15899
3300	0	0	Ki67+	 4704 15732
3301	0	0	Ki67+	 4704 15975
3302	0	0	Ki67+	 4713 15308
3303	0	0	Ki67+	 4715 15531
3304	0	0	Ki67+	 4719 15438
3305	0	0	Ki67+	 4725 15499
3306	0	0	Ki67+	 4728 15726
3307	0	0	Ki67+	 4729 15950
3308	0	0	Ki67+	 4737 15301
3309	0	0	Ki67+	 4739 15891
3310	0	0	Ki67+	 4740 15966
3311	0	0	Ki67+	 4742 15508
3312	0	0	Ki67+	 4747 15480
3313	0	0	Ki67+	 4747 15656
3314	0	0	Ki67+	 4755 15917
3315	0	0	Ki67+	 4763 15964
3316	0	0	Ki67+	 4787 15658
3317	0	0	Ki67+	 4788 15981
3318	0	0	Ki67+	 4793 15405
3319	0	0	Ki67+	 4794 15296
3320	0	0	Ki67+	 4794 15738
3321	0	0	Ki67+	 4795 15348
3322	0	0	Ki67+	 4796 15262
3323	0	0	Ki67+	 4797 15374
3324	0	0	Ki67+	 4799 15953
3325	0	0	Ki67+	 4801 15304
3326	0	0	Ki67+	 4810 15871
3327	0	0	Ki67+	 4811 15973
3328	0	0	Ki67+	 4812 15330
3329	0	0	Ki67+	 4812 15793
3330	0	0	Ki67+	 4815 15397
3331	0	0	Ki67+	 4817 15945
3332	0	0	Ki67+	 4824 15815
3333	0	0	Ki67+	 4827 15891
3334	0	0	Ki67+	 4834 15497
3335	0	0	Ki67+	 4841 15907
3336	0	0	Ki67+	 4847 15928
3337	0	0	Ki67+	 4848 15857
3338	0	0	Ki67+	 4849 15287
3339	0	0	Ki67+	 4861 15821
3340	0	0	Ki67+	 4870 15290
3341	0	0	Ki67+	 4871 15269
3342	0	0	Ki67+	 4880 15885
3343	0	0	Ki67+	 4881 15498
3344	0	0	Ki67+	 4882 15816
3345	0	0	Ki67+	 4885 15937
3346	0	0	Ki67+	 4893 15750
3347	0	0	Ki67+	 4897 15306
3348	0	0	Ki67+	 4907 15293
3349	0	0	Ki67+	 4910 15851
3350	0	0	Ki67+	 4912 15875
3351	0	0	Ki67+	 4919 15746
3352	0	0	Ki67+	 4922 15507
3353	0	0	Ki67+	 4927 15250
3354	0	0	Ki67+	 4931 15318
3355	0	0	Ki67+	 4931 15407
3356	0	0	Ki67+	 4937 15279
3357	0	0	Ki67+	 4942 15736
3358	0	0	Ki67+	 4967 15409
3359	0	0	Ki67+	 4968 15351
3360	0	0	Ki67+	 4968 15747
3361	0	0	Ki67+	 4988 15867
3362	0	0	Ki67+	 4990 15393
3363	0	0	Ki67+	 4996 15829
3364	0	0	Ki67+	 5005 15764
3365	0	0	Ki67+	 5006 15810
3366	0	0	Ki67+	 5008 15468
3367	0	0	Ki67+	 5009 15736
3368	0	0	Ki67+	 5015 15771
3369	0	0	Ki67+	 5027 15214
3370	0	0	Ki67+	 5029 15763
3371	0	0	Ki67+	 5030 15819
3372	0	0	Ki67+	 5041 15786
3373	0	0	Ki67+	 5051 15730
3374	0	0	Ki67+	 5056 15837
3375	0	0	Ki67+	 5057 15338
3376	0	0	Ki67+	 5064 15312
3377	0	0	Ki67+	 5074 15774
3378	0	0	Ki67+	 5082 15808
3379	0	0	Ki67+	 5083 15820
3380	0	0	Ki67+	 5088 15329
3381	0	0	Ki67+	 5092 15770
3382	0	0	Ki67+	 5099 15844
3383	0	0	Ki67+	 5102 15551
3384	0	0	Ki67+	 5108 15490
3385	0	0	Ki67+	 5108 15659
3386	0	0	Ki67+	 5109 15796
3387	0	0	Ki67+	 5117 15755
3388	0	0	Ki67+	 5118 15575
3389	0	0	Ki67+	 5120 15610
3390	0	0	Ki67+	 5129 15745
3391	0	0	Ki67+	 5130 15957
3392	0	0	Ki67+	 5132 15311
3393	0	0	Ki67+	 5134 15862
3394	0	0	Ki67+	 5135 15774
3395	0	0	Ki67+	 5139 15418
3396	0	0	Ki67+	 5152 15309
3397	0	0	Ki67+	 5152 15673
3398	0	0	Ki67+	 5158 15856
3399	0	0	Ki67+	 5160 15721
3400	0	0	Ki67+	 5166 15748
3401	0	0	Ki67+	 5168 15281
3402	0	0	Ki67+	 5168 15973
3403	0	0	Ki67+	 5176 15767
3404	0	0	Ki67+	 5177 15219
3405	0	0	Ki67+	 5178 15651
3406	0	0	Ki67+	 5183 15732
3407	0	0	Ki67+	 5187 15958
3408	0	0	Ki67+	 5192 15293
3409	0	0	Ki67+	 5193 15854
3410	0	0	Ki67+	 5201 15278
3411	0	0	Ki67+	 5208 15786
3412	0	0	Ki67+	 5223 15682
3413	0	0	Ki67+	 5227 15849
3414	0	0	Ki67+	 5231 15232
3415	0	0	Ki67+	 5232 15948
3416	0	0	Ki67+	 5233 15770
3417	0	0	Ki67+	 5253 15439
3418	0	0	Ki67+	 5256 15271
3419	0	0	Ki67+	 5261 15797
3420	0	0	Ki67+	 5265 15920
3421	0	0	Ki67+	 5266 15749
3422	0	0	Ki67+	 5274 15610
3423	0	0	Ki67+	 5279 15824
3424	0	0	Ki67+	 5284 15965
3425	0	0	Ki67+	 5285 15273
3426	0	0	Ki67+	 5290 15599
3427	0	0	Ki67+	 5292 15951
3428	0	0	Ki67+	 5294 15764
3429	0	0	Ki67+	 5295 15565
3430	0	0	Ki67+	 5298 15684
3431	0	0	Ki67+	 5298 15806
3432	0	0	Ki67+	 5299 15724
3433	0	0	Ki67+	 5299 15925
3434	0	0	Ki67+	 5302 15186
3435	0	0	Ki67+	 5303 15942
3436	0	0	Ki67+	 5305 15426
3437	0	0	Ki67+	 5309 15440
3438	0	0	Ki67+	 5313 15617
3439	0	0	Ki67+	 5314 15910
3440	0	0	Ki67+	 5315 15298
3441	0	0	Ki67+	 5322 15274
3442	0	0	Ki67+	 5324 15612
3443	0	0	Ki67+	 5326 15409
3444	0	0	Ki67+	 5327 15218
3445	0	0	Ki67+	 5332 15664
3446	0	0	Ki67+	 5333 15475
3447	0	0	Ki67+	 5334 15438
3448	0	0	Ki67+	 5335 15546
3449	0	0	Ki67+	 5335 15936
3450	0	0	Ki67+	 5335 15952
3451	0	0	Ki67+	 5337 15310
3452	0	0	Ki67+	 5344 15216
3453	0	0	Ki67+	 5345 15695
3454	0	0	Ki67+	 5351 15797
3455	0	0	Ki67+	 5351 15940
3456	0	0	Ki67+	 5353 15714
3457	0	0	Ki67+	 5355 15823
3458	0	0	Ki67+	 5356 15978
3459	0	0	Ki67+	 5361 15366
3460	0	0	Ki67+	 5364 15340
3461	0	0	Ki67+	 5364 15581
3462	0	0	Ki67+	 5366 15679
3463	0	0	Ki67+	 5367 15926
3464	0	0	Ki67+	 5368 15220
3465	0	0	Ki67+	 5371 15394
3466	0	0	Ki67+	 5373 15253
3467	0	0	Ki67+	 5373 15707
3468	0	0	Ki67+	 5374 15443
3469	0	0	Ki67+	 5374 15539
3470	0	0	Ki67+	 5376 15285
3471	0	0	Ki67+	 5384 15656
3472	0	0	Ki67+	 5385 15350
3473	0	0	Ki67+	 5386 15317
3474	0	0	Ki67+	 5387 15911
3475	0	0	Ki67+	 5391 15363
3476	0	0	Ki67+	 5391 15580
3477	0	0	Ki67+	 5391 15945
3478	0	0	Ki67+	 5392 15618
3479	0	0	Ki67+	 5394 15638
3480	0	0	Ki67+	 5397 15920
3481	0	0	Ki67+	 5398 15393
3482	0	0	Ki67+	 5399 15219
3483	0	0	Ki67+	 5399 15257
3484	0	0	Ki67+	 5403 15454
3485	0	0	Ki67+	 5404 15531
3486	0	0	Ki67+	 5406 15570
3487	0	0	Ki67+	 5407 15355
3488	0	0	Ki67+	 5411 15937
3489	0	0	Ki67+	 5413 15415
3490	0	0	Ki67+	 5417 15252
3491	0	0	Ki67+	 5423 15292
3492	0	0	Ki67+	 5426 15357
3493	0	0	Ki67+	 5426 15934
3494	0	0	Ki67+	 5428 15820
3495	0	0	Ki67+	 5430 15391
3496	0	0	Ki67+	 5433 15807
3497	0	0	Ki67+	 5434 15965
3498	0	0	Ki67+	 5435 15569
3499	0	0	Ki67+	 5435 15856
3500	0	0	Ki67+	 5436 15520
3501	0	0	Ki67+	 5440 15307
3502	0	0	Ki67+	 5443 15820
3503	0	0	Ki67+	 5444 15709
3504	0	0	Ki67+	 5445 15400
3505	0	0	Ki67+	 5445 15602
3506	0	0	Ki67+	 5447 15274
3507	0	0	Ki67+	 5448 15295
3508	0	0	Ki67+	 5450 15785
3509	0	0	Ki67+	 5450 15880
3510	0	0	Ki67+	 4662 16170
3511	0	0	Ki67+	 4665 16135
3512	0	0	Ki67+	 4670 16376
3513	0	0	Ki67+	 4671 15989
3514	0	0	Ki67+	 4675 16470
3515	0	0	Ki67+	 4684 16089
3516	0	0	Ki67+	 4692 16392
3517	0	0	Ki67+	 4693 16252
3518	0	0	Ki67+	 4700 16114
3519	0	0	Ki67+	 4701 16070
3520	0	0	Ki67+	 4701 16337
3521	0	0	Ki67+	 4710 16767
3522	0	0	Ki67+	 4723 16207
3523	0	0	Ki67+	 4725 16501
3524	0	0	Ki67+	 4727 16536
3525	0	0	Ki67+	 4729 16016
3526	0	0	Ki67+	 4735 16149
3527	0	0	Ki67+	 4737 16747
3528	0	0	Ki67+	 4743 16118
3529	0	0	Ki67+	 4746 16102
3530	0	0	Ki67+	 4751 16224
3531	0	0	Ki67+	 4751 16282
3532	0	0	Ki67+	 4755 16039
3533	0	0	Ki67+	 4755 16239
3534	0	0	Ki67+	 4759 16154
3535	0	0	Ki67+	 4764 16263
3536	0	0	Ki67+	 4774 16242
3537	0	0	Ki67+	 4776 16296
3538	0	0	Ki67+	 4786 16127
3539	0	0	Ki67+	 4788 16175
3540	0	0	Ki67+	 4790 16053
3541	0	0	Ki67+	 4798 16116
3542	0	0	Ki67+	 4804 16238
3543	0	0	Ki67+	 4805 16280
3544	0	0	Ki67+	 4808 16187
3545	0	0	Ki67+	 4812 16607
3546	0	0	Ki67+	 4815 16381
3547	0	0	Ki67+	 4816 15989
3548	0	0	Ki67+	 4817 16089
3549	0	0	Ki67+	 4822 16047
3550	0	0	Ki67+	 4822 16259
3551	0	0	Ki67+	 4826 16221
3552	0	0	Ki67+	 4827 16144
3553	0	0	Ki67+	 4831 16517
3554	0	0	Ki67+	 4834 16075
3555	0	0	Ki67+	 4842 15990
3556	0	0	Ki67+	 4859 16253
3557	0	0	Ki67+	 4865 16232
3558	0	0	Ki67+	 4866 16204
3559	0	0	Ki67+	 4873 16023
3560	0	0	Ki67+	 4882 16637
3561	0	0	Ki67+	 4883 16622
3562	0	0	Ki67+	 4895 16051
3563	0	0	Ki67+	 4910 16022
3564	0	0	Ki67+	 4922 16198
3565	0	0	Ki67+	 4931 16044
3566	0	0	Ki67+	 4931 16458
3567	0	0	Ki67+	 4932 16596
3568	0	0	Ki67+	 4936 16062
3569	0	0	Ki67+	 4956 16136
3570	0	0	Ki67+	 4962 16157
3571	0	0	Ki67+	 4965 16583
3572	0	0	Ki67+	 4974 16092
3573	0	0	Ki67+	 4976 16141
3574	0	0	Ki67+	 4986 16027
3575	0	0	Ki67+	 4987 16105
3576	0	0	Ki67+	 4991 16506
3577	0	0	Ki67+	 4997 16274
3578	0	0	Ki67+	 5003 16021
3579	0	0	Ki67+	 5016 16247
3580	0	0	Ki67+	 5024 16048
3581	0	0	Ki67+	 5045 16756
3582	0	0	Ki67+	 5048 16032
3583	0	0	Ki67+	 5048 16532
3584	0	0	Ki67+	 5066 16050
3585	0	0	Ki67+	 5067 16004
3586	0	0	Ki67+	 5075 16202
3587	0	0	Ki67+	 5076 16674
3588	0	0	Ki67+	 5089 16338
3589	0	0	Ki67+	 5094 16064
3590	0	0	Ki67+	 5094 16092
3591	0	0	Ki67+	 5097 16033
3592	0	0	Ki67+	 5098 15995
3593	0	0	Ki67+	 5100 16131
3594	0	0	Ki67+	 5106 16147
3595	0	0	Ki67+	 5115 16329
3596	0	0	Ki67+	 5115 16351
3597	0	0	Ki67+	 5120 16107
3598	0	0	Ki67+	 5121 16522
3599	0	0	Ki67+	 5122 16037
3600	0	0	Ki67+	 5124 16257
3601	0	0	Ki67+	 5129 16681
3602	0	0	Ki67+	 5136 15993
3603	0	0	Ki67+	 5136 16339
3604	0	0	Ki67+	 5139 16440
3605	0	0	Ki67+	 5140 16641
3606	0	0	Ki67+	 5145 16043
3607	0	0	Ki67+	 5147 16206
3608	0	0	Ki67+	 5150 16074
3609	0	0	Ki67+	 5151 16012
3610	0	0	Ki67+	 5154 16412
3611	0	0	Ki67+	 5161 16617
3612	0	0	Ki67+	 5172 16664
3613	0	0	Ki67+	 5173 16081
3614	0	0	Ki67+	 5174 16096
3615	0	0	Ki67+	 5177 16427
3616	0	0	Ki67+	 5182 16488
3617	0	0	Ki67+	 5187 16081
3618	0	0	Ki67+	 5190 16147
3619	0	0	Ki67+	 5193 16007
3620	0	0	Ki67+	 5201 16201
3621	0	0	Ki67+	 5202 16281
3622	0	0	Ki67+	 5210 16749
3623	0	0	Ki67+	 5212 16099
3624	0	0	Ki67+	 5214 16120
3625	0	0	Ki67+	 5216 16298
3626	0	0	Ki67+	 5217 16165
3627	0	0	Ki67+	 5223 16188
3628	0	0	Ki67+	 5223 16534
3629	0	0	Ki67+	 5225 16121
3630	0	0	Ki67+	 5227 16284
3631	0	0	Ki67+	 5233 16448
3632	0	0	Ki67+	 5237 16094
3633	0	0	Ki67+	 5239 16240
3634	0	0	Ki67+	 5239 16404
3635	0	0	Ki67+	 5246 16303
3636	0	0	Ki67+	 5248 16346
3637	0	0	Ki67+	 5253 16051
3638	0	0	Ki67+	 5259 16023
3639	0	0	Ki67+	 5259 16613
3640	0	0	Ki67+	 5263 16568
3641	0	0	Ki67+	 5264 16527
3642	0	0	Ki67+	 5268 16636
3643	0	0	Ki67+	 5269 16080
3644	0	0	Ki67+	 5269 16212
3645	0	0	Ki67+	 5269 16585
3646	0	0	Ki67+	 5274 16287
3647	0	0	Ki67+	 5279 16377
3648	0	0	Ki67+	 5281 16066
3649	0	0	Ki67+	 5285 16555
3650	0	0	Ki67+	 5286 16583
3651	0	0	Ki67+	 5288 16406
3652	0	0	Ki67+	 5297 16780
3653	0	0	Ki67+	 5304 16280
3654	0	0	Ki67+	 5305 16541
3655	0	0	Ki67+	 5316 16351
3656	0	0	Ki67+	 5316 16497
3657	0	0	Ki67+	 5319 16261
3658	0	0	Ki67+	 5322 16609
3659	0	0	Ki67+	 5326 16458
3660	0	0	Ki67+	 5333 16684
3661	0	0	Ki67+	 5339 16616
3662	0	0	Ki67+	 5339 16741
3663	0	0	Ki67+	 5341 16307
3664	0	0	Ki67+	 5341 16569
3665	0	0	Ki67+	 5342 16293
3666	0	0	Ki67+	 5343 16248
3667	0	0	Ki67+	 5347 16228
3668	0	0	Ki67+	 5353 16676
3669	0	0	Ki67+	 5354 16425
3670	0	0	Ki67+	 5360 16761
3671	0	0	Ki67+	 5363 16227
3672	0	0	Ki67+	 5365 16200
3673	0	0	Ki67+	 5366 16661
3674	0	0	Ki67+	 5369 16750
3675	0	0	Ki67+	 5373 16179
3676	0	0	Ki67+	 5373 16608
3677	0	0	Ki67+	 5373 16636
3678	0	0	Ki67+	 5374 16133
3679	0	0	Ki67+	 5382 16210
3680	0	0	Ki67+	 5384 16005
3681	0	0	Ki67+	 5389 16300
3682	0	0	Ki67+	 5389 16621
3683	0	0	Ki67+	 5391 15988
3684	0	0	Ki67+	 5400 16055
3685	0	0	Ki67+	 5400 16122
3686	0	0	Ki67+	 5405 16002
3687	0	0	Ki67+	 5408 16236
3688	0	0	Ki67+	 5413 16638
3689	0	0	Ki67+	 5414 16267
3690	0	0	Ki67+	 5415 16160
3691	0	0	Ki67+	 5418 16287
3692	0	0	Ki67+	 5420 16662
3693	0	0	Ki67+	 5421 16769
3694	0	0	Ki67+	 5427 16227
3695	0	0	Ki67+	 5430 16039
3696	0	0	Ki67+	 5430 16643
3697	0	0	Ki67+	 5431 16148
3698	0	0	Ki67+	 5432 16088
3699	0	0	Ki67+	 5443 16059
3700	0	0	Ki67+	 5444 16505
3701	0	0	Ki67+	 5446 16685
3702	0	0	Ki67+	 5447 16714
3703	0	0	Ki67+	 5454 16746
3704	0	0	Ki67+	 4669 17227
3705	0	0	Ki67+	 4677 17121
3706	0	0	Ki67+	 4682 17483
3707	0	0	Ki67+	 4695 17364
3708	0	0	Ki67+	 4704 17424
3709	0	0	Ki67+	 4704 17514
3710	0	0	Ki67+	 4707 17328
3711	0	0	Ki67+	 4707 17448
3712	0	0	Ki67+	 4707 17543
3713	0	0	Ki67+	 4712 17318
3714	0	0	Ki67+	 4717 17388
3715	0	0	Ki67+	 4719 17428
3716	0	0	Ki67+	 4721 17300
3717	0	0	Ki67+	 4732 17383
3718	0	0	Ki67+	 4732 17488
3719	0	0	Ki67+	 4734 17082
3720	0	0	Ki67+	 4743 17344
3721	0	0	Ki67+	 4746 17310
3722	0	0	Ki67+	 4749 17425
3723	0	0	Ki67+	 4750 17355
3724	0	0	Ki67+	 4755 17394
3725	0	0	Ki67+	 4756 17512
3726	0	0	Ki67+	 4759 17496
3727	0	0	Ki67+	 4763 17438
3728	0	0	Ki67+	 4767 17038
3729	0	0	Ki67+	 4768 17468
3730	0	0	Ki67+	 4772 17566
3731	0	0	Ki67+	 4777 17452
3732	0	0	Ki67+	 4778 17372
3733	0	0	Ki67+	 4779 17268
3734	0	0	Ki67+	 4789 17235
3735	0	0	Ki67+	 4789 17290
3736	0	0	Ki67+	 4789 17396
3737	0	0	Ki67+	 4790 17469
3738	0	0	Ki67+	 4800 17508
3739	0	0	Ki67+	 4800 17518
3740	0	0	Ki67+	 4802 17264
3741	0	0	Ki67+	 4803 17380
3742	0	0	Ki67+	 4804 17355
3743	0	0	Ki67+	 4813 17479
3744	0	0	Ki67+	 4817 17445
3745	0	0	Ki67+	 4820 17550
3746	0	0	Ki67+	 4821 17502
3747	0	0	Ki67+	 4822 17269
3748	0	0	Ki67+	 4824 17236
3749	0	0	Ki67+	 4825 17356
3750	0	0	Ki67+	 4826 17413
3751	0	0	Ki67+	 4831 17482
3752	0	0	Ki67+	 4845 17230
3753	0	0	Ki67+	 4846 17076
3754	0	0	Ki67+	 4848 16916
3755	0	0	Ki67+	 4848 17332
3756	0	0	Ki67+	 4848 17455
3757	0	0	Ki67+	 4849 17293
3758	0	0	Ki67+	 4850 17476
3759	0	0	Ki67+	 4851 17378
3760	0	0	Ki67+	 4857 17279
3761	0	0	Ki67+	 4858 17235
3762	0	0	Ki67+	 4859 17426
3763	0	0	Ki67+	 4864 17297
3764	0	0	Ki67+	 4870 17362
3765	0	0	Ki67+	 4872 17252
3766	0	0	Ki67+	 4881 17282
3767	0	0	Ki67+	 4882 16821
3768	0	0	Ki67+	 4883 17319
3769	0	0	Ki67+	 4890 17234
3770	0	0	Ki67+	 4890 17409
3771	0	0	Ki67+	 4891 17309
3772	0	0	Ki67+	 4891 17437
3773	0	0	Ki67+	 4901 17271
3774	0	0	Ki67+	 4901 17384
3775	0	0	Ki67+	 4902 17295
3776	0	0	Ki67+	 4902 17462
3777	0	0	Ki67+	 4905 17497
3778	0	0	Ki67+	 4906 16921
3779	0	0	Ki67+	 4906 17216
3780	0	0	Ki67+	 4911 17274
3781	0	0	Ki67+	 4911 17575
3782	0	0	Ki67+	 4915 17474
3783	0	0	Ki67+	 4917 17433
3784	0	0	Ki67+	 4918 16928
3785	0	0	Ki67+	 4920 17330
3786	0	0	Ki67+	 4920 17368
3787	0	0	Ki67+	 4927 17401
3788	0	0	Ki67+	 4930 17345
3789	0	0	Ki67+	 4931 17254
3790	0	0	Ki67+	 4935 17221
3791	0	0	Ki67+	 4935 17426
3792	0	0	Ki67+	 4936 17304
3793	0	0	Ki67+	 4937 17495
3794	0	0	Ki67+	 4940 17528
3795	0	0	Ki67+	 4941 17453
3796	0	0	Ki67+	 4946 17363
3797	0	0	Ki67+	 4954 17229
3798	0	0	Ki67+	 4954 17251
3799	0	0	Ki67+	 4962 17406
3800	0	0	Ki67+	 4964 17340
3801	0	0	Ki67+	 4968 17440
3802	0	0	Ki67+	 4972 17270
3803	0	0	Ki67+	 4973 17299
3804	0	0	Ki67+	 4975 17232
3805	0	0	Ki67+	 4978 17410
3806	0	0	Ki67+	 4979 17397
3807	0	0	Ki67+	 4979 17422
3808	0	0	Ki67+	 4981 17450
3809	0	0	Ki67+	 4987 17256
3810	0	0	Ki67+	 4987 17301
3811	0	0	Ki67+	 4991 17360
3812	0	0	Ki67+	 5000 17243
3813	0	0	Ki67+	 5001 17270
3814	0	0	Ki67+	 5003 17207
3815	0	0	Ki67+	 5008 17384
3816	0	0	Ki67+	 5016 17345
3817	0	0	Ki67+	 5016 17413
3818	0	0	Ki67+	 5018 17573
3819	0	0	Ki67+	 5024 17374
3820	0	0	Ki67+	 5026 17050
3821	0	0	Ki67+	 5026 17288
3822	0	0	Ki67+	 5030 17237
3823	0	0	Ki67+	 5032 17397
3824	0	0	Ki67+	 5035 17207
3825	0	0	Ki67+	 5039 17492
3826	0	0	Ki67+	 5042 17352
3827	0	0	Ki67+	 5043 17043
3828	0	0	Ki67+	 5048 17391
3829	0	0	Ki67+	 5056 17320
3830	0	0	Ki67+	 5057 17434
3831	0	0	Ki67+	 5059 17457
3832	0	0	Ki67+	 5061 17372
3833	0	0	Ki67+	 5062 17386
3834	0	0	Ki67+	 5063 17291
3835	0	0	Ki67+	 5067 17212
3836	0	0	Ki67+	 5070 17339
3837	0	0	Ki67+	 5072 17476
3838	0	0	Ki67+	 5078 17467
3839	0	0	Ki67+	 5079 17432
3840	0	0	Ki67+	 5084 17245
3841	0	0	Ki67+	 5102 17230
3842	0	0	Ki67+	 5108 17356
3843	0	0	Ki67+	 5109 17409
3844	0	0	Ki67+	 5112 17436
3845	0	0	Ki67+	 5113 17564
3846	0	0	Ki67+	 5117 17275
3847	0	0	Ki67+	 5118 17295
3848	0	0	Ki67+	 5126 17442
3849	0	0	Ki67+	 5129 17382
3850	0	0	Ki67+	 5131 17100
3851	0	0	Ki67+	 5133 17350
3852	0	0	Ki67+	 5135 17462
3853	0	0	Ki67+	 5137 17561
3854	0	0	Ki67+	 5139 17414
3855	0	0	Ki67+	 5147 16903
3856	0	0	Ki67+	 5149 16785
3857	0	0	Ki67+	 5154 17423
3858	0	0	Ki67+	 5155 17272
3859	0	0	Ki67+	 5159 17459
3860	0	0	Ki67+	 5171 16993
3861	0	0	Ki67+	 5172 17549
3862	0	0	Ki67+	 5177 17437
3863	0	0	Ki67+	 5181 16937
3864	0	0	Ki67+	 5183 17385
3865	0	0	Ki67+	 5187 17279
3866	0	0	Ki67+	 5189 17452
3867	0	0	Ki67+	 5192 17419
3868	0	0	Ki67+	 5194 16868
3869	0	0	Ki67+	 5195 17078
3870	0	0	Ki67+	 5207 17455
3871	0	0	Ki67+	 5213 17426
3872	0	0	Ki67+	 5214 17305
3873	0	0	Ki67+	 5220 17094
3874	0	0	Ki67+	 5223 17486
3875	0	0	Ki67+	 5224 17458
3876	0	0	Ki67+	 5229 16925
3877	0	0	Ki67+	 5235 17316
3878	0	0	Ki67+	 5236 17446
3879	0	0	Ki67+	 5251 16967
3880	0	0	Ki67+	 5269 17513
3881	0	0	Ki67+	 5270 17470
3882	0	0	Ki67+	 5285 16793
3883	0	0	Ki67+	 5286 17397
3884	0	0	Ki67+	 5288 16821
3885	0	0	Ki67+	 5295 16999
3886	0	0	Ki67+	 5295 17111
3887	0	0	Ki67+	 5300 16909
3888	0	0	Ki67+	 5300 16929
3889	0	0	Ki67+	 5304 17482
3890	0	0	Ki67+	 5312 16843
3891	0	0	Ki67+	 5318 16827
3892	0	0	Ki67+	 5322 17440
3893	0	0	Ki67+	 5325 17518
3894	0	0	Ki67+	 5333 17506
3895	0	0	Ki67+	 5334 17451
3896	0	0	Ki67+	 5352 17487
3897	0	0	Ki67+	 5380 16798
3898	0	0	Ki67+	 5406 17273
3899	0	0	Ki67+	 5423 17258
3900	0	0	Ki67+	 5425 16818
3901	0	0	Ki67+	 5429 17553
3902	0	0	Ki67+	 5430 17075
3903	0	0	Ki67+	 5436 16802
3904	0	0	Ki67+	 5443 16791
3905	0	0	Ki67+	 5446 17301
3906	0	0	Ki67+	 4665 18186
3907	0	0	Ki67+	 4670 17837
3908	0	0	Ki67+	 4670 18378
3909	0	0	Ki67+	 4673 18358
3910	0	0	Ki67+	 4678 18242
3911	0	0	Ki67+	 4695 17628
3912	0	0	Ki67+	 4709 18251
3913	0	0	Ki67+	 4713 18305
3914	0	0	Ki67+	 4720 18370
3915	0	0	Ki67+	 4722 18331
3916	0	0	Ki67+	 4731 18342
3917	0	0	Ki67+	 4732 18313
3918	0	0	Ki67+	 4735 18282
3919	0	0	Ki67+	 4760 18370
3920	0	0	Ki67+	 4773 18238
3921	0	0	Ki67+	 4775 17597
3922	0	0	Ki67+	 4784 17733
3923	0	0	Ki67+	 4800 17762
3924	0	0	Ki67+	 4805 17898
3925	0	0	Ki67+	 4808 17626
3926	0	0	Ki67+	 4811 17663
3927	0	0	Ki67+	 4814 17601
3928	0	0	Ki67+	 4837 17650
3929	0	0	Ki67+	 4844 18380
3930	0	0	Ki67+	 4848 17589
3931	0	0	Ki67+	 4848 17818
3932	0	0	Ki67+	 4848 17848
3933	0	0	Ki67+	 4849 17635
3934	0	0	Ki67+	 4850 18034
3935	0	0	Ki67+	 4858 17659
3936	0	0	Ki67+	 4861 18282
3937	0	0	Ki67+	 4875 17736
3938	0	0	Ki67+	 4876 17832
3939	0	0	Ki67+	 4883 17637
3940	0	0	Ki67+	 4893 17660
3941	0	0	Ki67+	 4894 17897
3942	0	0	Ki67+	 4895 17770
3943	0	0	Ki67+	 4899 17675
3944	0	0	Ki67+	 4904 17761
3945	0	0	Ki67+	 4904 18025
3946	0	0	Ki67+	 4904 18087
3947	0	0	Ki67+	 4905 17859
3948	0	0	Ki67+	 4906 17833
3949	0	0	Ki67+	 4917 17754
3950	0	0	Ki67+	 4927 17784
3951	0	0	Ki67+	 4938 17837
3952	0	0	Ki67+	 4939 18042
3953	0	0	Ki67+	 4942 17788
3954	0	0	Ki67+	 4943 17672
3955	0	0	Ki67+	 4947 17716
3956	0	0	Ki67+	 4949 17743
3957	0	0	Ki67+	 4959 17800
3958	0	0	Ki67+	 4964 17681
3959	0	0	Ki67+	 4971 17938
3960	0	0	Ki67+	 4972 17610
3961	0	0	Ki67+	 4976 17723
3962	0	0	Ki67+	 4977 17586
3963	0	0	Ki67+	 4979 17698
3964	0	0	Ki67+	 4987 17657
3965	0	0	Ki67+	 4991 17892
3966	0	0	Ki67+	 4995 17611
3967	0	0	Ki67+	 4995 17629
3968	0	0	Ki67+	 4996 17868
3969	0	0	Ki67+	 5001 17713
3970	0	0	Ki67+	 5005 17810
3971	0	0	Ki67+	 5007 17681
3972	0	0	Ki67+	 5008 17776
3973	0	0	Ki67+	 5008 18053
3974	0	0	Ki67+	 5014 17740
3975	0	0	Ki67+	 5021 17654
3976	0	0	Ki67+	 5022 17888
3977	0	0	Ki67+	 5028 17712
3978	0	0	Ki67+	 5030 17755
3979	0	0	Ki67+	 5034 17833
3980	0	0	Ki67+	 5036 17696
3981	0	0	Ki67+	 5044 17729
3982	0	0	Ki67+	 5048 17838
3983	0	0	Ki67+	 5050 18367
3984	0	0	Ki67+	 5053 17664
3985	0	0	Ki67+	 5054 17763
3986	0	0	Ki67+	 5056 17867
3987	0	0	Ki67+	 5057 17934
3988	0	0	Ki67+	 5057 17998
3989	0	0	Ki67+	 5058 18137
3990	0	0	Ki67+	 5061 17712
3991	0	0	Ki67+	 5062 17821
3992	0	0	Ki67+	 5063 18023
3993	0	0	Ki67+	 5064 17905
3994	0	0	Ki67+	 5070 17734
3995	0	0	Ki67+	 5080 17984
3996	0	0	Ki67+	 5093 18135
3997	0	0	Ki67+	 5098 18097
3998	0	0	Ki67+	 5100 17889
3999	0	0	Ki67+	 5100 18075
4000	0	0	Ki67+	 5114 18033
4001	0	0	Ki67+	 5120 18135
4002	0	0	Ki67+	 5123 18004
4003	0	0	Ki67+	 5126 18120
4004	0	0	Ki67+	 5131 17758
4005	0	0	Ki67+	 5131 18132
4006	0	0	Ki67+	 5132 17937
4007	0	0	Ki67+	 5136 18148
4008	0	0	Ki67+	 5139 17978
4009	0	0	Ki67+	 5144 18017
4010	0	0	Ki67+	 5152 17670
4011	0	0	Ki67+	 5167 18121
4012	0	0	Ki67+	 5176 17786
4013	0	0	Ki67+	 5179 17806
4014	0	0	Ki67+	 5185 17994
4015	0	0	Ki67+	 5217 18268
4016	0	0	Ki67+	 5221 17796
4017	0	0	Ki67+	 5228 18133
4018	0	0	Ki67+	 5229 17860
4019	0	0	Ki67+	 5244 17650
4020	0	0	Ki67+	 5262 17943
4021	0	0	Ki67+	 5344 17993
4022	0	0	Ki67+	 5345 18311
4023	0	0	Ki67+	 5362 18254
4024	0	0	Ki67+	 5374 17780
4025	0	0	Ki67+	 5436 17787
4026	0	0	Ki67+	 4669 18499
4027	0	0	Ki67+	 4675 18756
4028	0	0	Ki67+	 4683 18567
4029	0	0	Ki67+	 4684 19034
4030	0	0	Ki67+	 4687 18763
4031	0	0	Ki67+	 4697 18497
4032	0	0	Ki67+	 4699 18538
4033	0	0	Ki67+	 4705 18560
4034	0	0	Ki67+	 4713 19037
4035	0	0	Ki67+	 4725 18386
4036	0	0	Ki67+	 4725 19114
4037	0	0	Ki67+	 4751 18430
4038	0	0	Ki67+	 4760 19008
4039	0	0	Ki67+	 4762 18853
4040	0	0	Ki67+	 4764 18537
4041	0	0	Ki67+	 4776 18600
4042	0	0	Ki67+	 4793 18971
4043	0	0	Ki67+	 4818 18947
4044	0	0	Ki67+	 4839 18961
4045	0	0	Ki67+	 4844 18430
4046	0	0	Ki67+	 4844 18645
4047	0	0	Ki67+	 4854 18472
4048	0	0	Ki67+	 4859 19087
4049	0	0	Ki67+	 4869 19176
4050	0	0	Ki67+	 4870 18674
4051	0	0	Ki67+	 4904 19011
4052	0	0	Ki67+	 4907 18777
4053	0	0	Ki67+	 4915 18600
4054	0	0	Ki67+	 4918 19159
4055	0	0	Ki67+	 4928 19031
4056	0	0	Ki67+	 4931 18625
4057	0	0	Ki67+	 4937 18838
4058	0	0	Ki67+	 4937 19063
4059	0	0	Ki67+	 4939 18785
4060	0	0	Ki67+	 4943 19079
4061	0	0	Ki67+	 4977 18479
4062	0	0	Ki67+	 4980 18936
4063	0	0	Ki67+	 4982 18987
4064	0	0	Ki67+	 4983 19069
4065	0	0	Ki67+	 5008 18581
4066	0	0	Ki67+	 5008 19087
4067	0	0	Ki67+	 5025 18977
4068	0	0	Ki67+	 5031 19107
4069	0	0	Ki67+	 5046 19008
4070	0	0	Ki67+	 5049 19063
4071	0	0	Ki67+	 5065 19147
4072	0	0	Ki67+	 5068 18678
4073	0	0	Ki67+	 5071 19178
4074	0	0	Ki67+	 5078 18975
4075	0	0	Ki67+	 5089 19056
4076	0	0	Ki67+	 5108 18975
4077	0	0	Ki67+	 5122 19123
4078	0	0	Ki67+	 5123 18998
4079	0	0	Ki67+	 5125 19060
4080	0	0	Ki67+	 5133 19019
4081	0	0	Ki67+	 5157 18984
4082	0	0	Ki67+	 5173 18780
4083	0	0	Ki67+	 5174 19078
4084	0	0	Ki67+	 5183 18980
4085	0	0	Ki67+	 5186 18904
4086	0	0	Ki67+	 5205 19089
4087	0	0	Ki67+	 5222 18995
4088	0	0	Ki67+	 5241 19099
4089	0	0	Ki67+	 5242 19009
4090	0	0	Ki67+	 5261 19086
4091	0	0	Ki67+	 5264 19058
4092	0	0	Ki67+	 5279 19118
4093	0	0	Ki67+	 5283 19052
4094	0	0	Ki67+	 5317 18980
4095	0	0	Ki67+	 5336 19145
4096	0	0	Ki67+	 5353 18895
4097	0	0	Ki67+	 5371 18984
4098	0	0	Ki67+	 5383 18964
4099	0	0	Ki67+	 5391 19121
4100	0	0	Ki67+	 5406 18609
4101	0	0	Ki67+	 5421 19144
4102	0	0	Ki67+	 5427 19079
4103	0	0	Ki67+	 4801 19219
4104	0	0	Ki67+	 4854 19297
4105	0	0	Ki67+	 4865 19261
4106	0	0	Ki67+	 4876 19316
4107	0	0	Ki67+	 4882 19200
4108	0	0	Ki67+	 4896 19418
4109	0	0	Ki67+	 4937 19290
4110	0	0	Ki67+	 4950 19551
4111	0	0	Ki67+	 4969 19575
4112	0	0	Ki67+	 4980 19246
4113	0	0	Ki67+	 4996 19295
4114	0	0	Ki67+	 4996 19512
4115	0	0	Ki67+	 5010 19297
4116	0	0	Ki67+	 5035 19293
4117	0	0	Ki67+	 5054 19317
4118	0	0	Ki67+	 5068 19208
4119	0	0	Ki67+	 5091 19841
4120	0	0	Ki67+	 5094 19566
4121	0	0	Ki67+	 5107 19912
4122	0	0	Ki67+	 5120 19968
4123	0	0	Ki67+	 5121 19451
4124	0	0	Ki67+	 5144 19830
4125	0	0	Ki67+	 5160 19830
4126	0	0	Ki67+	 5169 19947
4127	0	0	Ki67+	 5173 19327
4128	0	0	Ki67+	 5194 19565
4129	0	0	Ki67+	 5220 19804
4130	0	0	Ki67+	 5222 19645
4131	0	0	Ki67+	 5237 19263
4132	0	0	Ki67+	 5237 19293
4133	0	0	Ki67+	 5241 19326
4134	0	0	Ki67+	 5252 19243
4135	0	0	Ki67+	 5257 19220
4136	0	0	Ki67+	 5271 19369
4137	0	0	Ki67+	 5279 19346
4138	0	0	Ki67+	 5283 19193
4139	0	0	Ki67+	 5284 19378
4140	0	0	Ki67+	 5286 19751
4141	0	0	Ki67+	 5292 19394
4142	0	0	Ki67+	 5294 19974
4143	0	0	Ki67+	 5309 19367
4144	0	0	Ki67+	 5321 19212
4145	0	0	Ki67+	 5338 19382
4146	0	0	Ki67+	 5338 19402
4147	0	0	Ki67+	 5348 19226
4148	0	0	Ki67+	 5354 19245
4149	0	0	Ki67+	 5359 19746
4150	0	0	Ki67+	 5361 19813
4151	0	0	Ki67+	 5363 19411
4152	0	0	Ki67+	 5364 19270
4153	0	0	Ki67+	 5368 19372
4154	0	0	Ki67+	 5370 19439
4155	0	0	Ki67+	 5376 19242
4156	0	0	Ki67+	 5376 19638
4157	0	0	Ki67+	 5378 19398
4158	0	0	Ki67+	 5380 19587
4159	0	0	Ki67+	 5381 19463
4160	0	0	Ki67+	 5382 19302
4161	0	0	Ki67+	 5383 19430
4162	0	0	Ki67+	 5384 19256
4163	0	0	Ki67+	 5386 19662
4164	0	0	Ki67+	 5387 19380
4165	0	0	Ki67+	 5388 19620
4166	0	0	Ki67+	 5392 19522
4167	0	0	Ki67+	 5396 19755
4168	0	0	Ki67+	 5397 19710
4169	0	0	Ki67+	 5397 19722
4170	0	0	Ki67+	 5400 19771
4171	0	0	Ki67+	 5404 19678
4172	0	0	Ki67+	 5406 19289
4173	0	0	Ki67+	 5406 19613
4174	0	0	Ki67+	 5408 19499
4175	0	0	Ki67+	 5408 19692
4176	0	0	Ki67+	 5409 19200
4177	0	0	Ki67+	 5409 19801
4178	0	0	Ki67+	 5412 19475
4179	0	0	Ki67+	 5413 19668
4180	0	0	Ki67+	 5416 19787
4181	0	0	Ki67+	 5416 19966
4182	0	0	Ki67+	 5417 19639
4183	0	0	Ki67+	 5420 19403
4184	0	0	Ki67+	 5422 19436
4185	0	0	Ki67+	 5423 19824
4186	0	0	Ki67+	 5424 19729
4187	0	0	Ki67+	 5425 19590
4188	0	0	Ki67+	 5426 19306
4189	0	0	Ki67+	 5429 19332
4190	0	0	Ki67+	 5430 19502
4191	0	0	Ki67+	 5431 19656
4192	0	0	Ki67+	 5432 19552
4193	0	0	Ki67+	 5434 19768
4194	0	0	Ki67+	 5435 19408
4195	0	0	Ki67+	 5436 19675
4196	0	0	Ki67+	 5437 19758
4197	0	0	Ki67+	 5437 19910
4198	0	0	Ki67+	 5439 19587
4199	0	0	Ki67+	 5439 19851
4200	0	0	Ki67+	 5442 19281
4201	0	0	Ki67+	 5444 19630
4202	0	0	Ki67+	 5446 19302
4203	0	0	Ki67+	 5448 19870
4204	0	0	Ki67+	 5449 19494
4205	0	0	Ki67+	 5450 19455
4206	0	0	Ki67+	 5450 19966
4207	0	0	Ki67+	 5452 19752
4208	0	0	Ki67+	 5454 19713
4209	0	0	Ki67+	 5455 19370
4210	0	0	Ki67+	 5097 20020
4211	0	0	Ki67+	 5141 20144
4212	0	0	Ki67+	 5150 20178
4213	0	0	Ki67+	 5161 20045
4214	0	0	Ki67+	 5185 20047
4215	0	0	Ki67+	 5193 20280
4216	0	0	Ki67+	 5214 20021
4217	0	0	Ki67+	 5217 20289
4218	0	0	Ki67+	 5240 20030
4219	0	0	Ki67+	 5284 20008
4220	0	0	Ki67+	 5289 20291
4221	0	0	Ki67+	 5308 20040
4222	0	0	Ki67+	 5324 20010
4223	0	0	Ki67+	 5326 20060
4224	0	0	Ki67+	 5347 20087
4225	0	0	Ki67+	 5376 20277
4226	0	0	Ki67+	 5379 20008
4227	0	0	Ki67+	 5388 20372
4228	0	0	Ki67+	 5395 19989
4229	0	0	Ki67+	 5403 20289
4230	0	0	Ki67+	 5407 20263
4231	0	0	Ki67+	 5408 20464
4232	0	0	Ki67+	 5411 20202
4233	0	0	Ki67+	 5414 20226
4234	0	0	Ki67+	 5423 20479
4235	0	0	Ki67+	 5429 20393
4236	0	0	Ki67+	 5430 20022
4237	0	0	Ki67+	 5444 20314
4238	0	0	Ki67+	 5446 20048
4239	0	0	Ki67+	 5451 20500
4240	0	0	Ki67+	 5652 9476
4241	0	0	Ki67+	 5694 9447
4242	0	0	Ki67+	 5788 9582
4243	0	0	Ki67+	 5864 9580
4244	0	0	Ki67+	 5905 9582
4245	0	0	Ki67+	 5907 9481
4246	0	0	Ki67+	 5911 9499
4247	0	0	Ki67+	 5914 9449
4248	0	0	Ki67+	 5919 9433
4249	0	0	Ki67+	 5919 9533
4250	0	0	Ki67+	 5936 9501
4251	0	0	Ki67+	 5942 9399
4252	0	0	Ki67+	 5942 9419
4253	0	0	Ki67+	 5950 9529
4254	0	0	Ki67+	 5954 9568
4255	0	0	Ki67+	 5955 9450
4256	0	0	Ki67+	 5973 9554
4257	0	0	Ki67+	 5974 9532
4258	0	0	Ki67+	 5976 9503
4259	0	0	Ki67+	 5977 9472
4260	0	0	Ki67+	 5986 9562
4261	0	0	Ki67+	 5991 9434
4262	0	0	Ki67+	 5994 9500
4263	0	0	Ki67+	 5995 9589
4264	0	0	Ki67+	 6006 9544
4265	0	0	Ki67+	 6007 9472
4266	0	0	Ki67+	 6018 9499
4267	0	0	Ki67+	 6020 9445
4268	0	0	Ki67+	 6028 9409
4269	0	0	Ki67+	 6040 9395
4270	0	0	Ki67+	 6041 9369
4271	0	0	Ki67+	 6045 9510
4272	0	0	Ki67+	 6056 9467
4273	0	0	Ki67+	 6062 9575
4274	0	0	Ki67+	 6066 9548
4275	0	0	Ki67+	 6082 9372
4276	0	0	Ki67+	 6086 9556
4277	0	0	Ki67+	 6093 9481
4278	0	0	Ki67+	 6103 9388
4279	0	0	Ki67+	 6109 9406
4280	0	0	Ki67+	 6109 9542
4281	0	0	Ki67+	 6112 9354
4282	0	0	Ki67+	 6122 9470
4283	0	0	Ki67+	 6123 9503
4284	0	0	Ki67+	 6131 9486
4285	0	0	Ki67+	 6132 9400
4286	0	0	Ki67+	 6142 9444
4287	0	0	Ki67+	 6143 9528
4288	0	0	Ki67+	 6147 9457
4289	0	0	Ki67+	 6155 9296
4290	0	0	Ki67+	 6156 9422
4291	0	0	Ki67+	 6166 9476
4292	0	0	Ki67+	 6167 9500
4293	0	0	Ki67+	 6168 9458
4294	0	0	Ki67+	 6172 9433
4295	0	0	Ki67+	 5460 9873
4296	0	0	Ki67+	 5460 10328
4297	0	0	Ki67+	 5461 9938
4298	0	0	Ki67+	 5464 10048
4299	0	0	Ki67+	 5475 9929
4300	0	0	Ki67+	 5484 9915
4301	0	0	Ki67+	 5485 10392
4302	0	0	Ki67+	 5490 10205
4303	0	0	Ki67+	 5492 10052
4304	0	0	Ki67+	 5500 10030
4305	0	0	Ki67+	 5515 10386
4306	0	0	Ki67+	 5528 10006
4307	0	0	Ki67+	 5542 9752
4308	0	0	Ki67+	 5559 10193
4309	0	0	Ki67+	 5560 10264
4310	0	0	Ki67+	 5568 10318
4311	0	0	Ki67+	 5584 10311
4312	0	0	Ki67+	 5585 10342
4313	0	0	Ki67+	 5586 9801
4314	0	0	Ki67+	 5588 10075
4315	0	0	Ki67+	 5588 10240
4316	0	0	Ki67+	 5594 9742
4317	0	0	Ki67+	 5594 10031
4318	0	0	Ki67+	 5610 10338
4319	0	0	Ki67+	 5618 10016
4320	0	0	Ki67+	 5622 10275
4321	0	0	Ki67+	 5632 10243
4322	0	0	Ki67+	 5635 9733
4323	0	0	Ki67+	 5635 9991
4324	0	0	Ki67+	 5644 10013
4325	0	0	Ki67+	 5645 9707
4326	0	0	Ki67+	 5645 10341
4327	0	0	Ki67+	 5647 10129
4328	0	0	Ki67+	 5648 10305
4329	0	0	Ki67+	 5657 10251
4330	0	0	Ki67+	 5670 9872
4331	0	0	Ki67+	 5673 10309
4332	0	0	Ki67+	 5674 10159
4333	0	0	Ki67+	 5685 10187
4334	0	0	Ki67+	 5686 9738
4335	0	0	Ki67+	 5689 9896
4336	0	0	Ki67+	 5692 9788
4337	0	0	Ki67+	 5696 10111
4338	0	0	Ki67+	 5697 9852
4339	0	0	Ki67+	 5700 9724
4340	0	0	Ki67+	 5702 9815
4341	0	0	Ki67+	 5709 9852
4342	0	0	Ki67+	 5712 9695
4343	0	0	Ki67+	 5712 10253
4344	0	0	Ki67+	 5713 9863
4345	0	0	Ki67+	 5716 9760
4346	0	0	Ki67+	 5717 9916
4347	0	0	Ki67+	 5718 9970
4348	0	0	Ki67+	 5719 9875
4349	0	0	Ki67+	 5721 10283
4350	0	0	Ki67+	 5724 9937
4351	0	0	Ki67+	 5726 9885
4352	0	0	Ki67+	 5729 9899
4353	0	0	Ki67+	 5730 10222
4354	0	0	Ki67+	 5730 10381
4355	0	0	Ki67+	 5738 10083
4356	0	0	Ki67+	 5738 10235
4357	0	0	Ki67+	 5743 9712
4358	0	0	Ki67+	 5746 9670
4359	0	0	Ki67+	 5749 10046
4360	0	0	Ki67+	 5754 10017
4361	0	0	Ki67+	 5754 10201
4362	0	0	Ki67+	 5755 10058
4363	0	0	Ki67+	 5763 9830
4364	0	0	Ki67+	 5765 10212
4365	0	0	Ki67+	 5768 10170
4366	0	0	Ki67+	 5773 9926
4367	0	0	Ki67+	 5774 9938
4368	0	0	Ki67+	 5776 9797
4369	0	0	Ki67+	 5783 10142
4370	0	0	Ki67+	 5784 10025
4371	0	0	Ki67+	 5786 10204
4372	0	0	Ki67+	 5789 9831
4373	0	0	Ki67+	 5789 9916
4374	0	0	Ki67+	 5797 10091
4375	0	0	Ki67+	 5803 10149
4376	0	0	Ki67+	 5809 10243
4377	0	0	Ki67+	 5810 10201
4378	0	0	Ki67+	 5812 9859
4379	0	0	Ki67+	 5817 9795
4380	0	0	Ki67+	 5817 9994
4381	0	0	Ki67+	 5819 9698
4382	0	0	Ki67+	 5821 9630
4383	0	0	Ki67+	 5825 9783
4384	0	0	Ki67+	 5828 9662
4385	0	0	Ki67+	 5831 9895
4386	0	0	Ki67+	 5835 10240
4387	0	0	Ki67+	 5837 9752
4388	0	0	Ki67+	 5838 9641
4389	0	0	Ki67+	 5846 9611
4390	0	0	Ki67+	 5846 10105
4391	0	0	Ki67+	 5847 10286
4392	0	0	Ki67+	 5848 10145
4393	0	0	Ki67+	 5850 10191
4394	0	0	Ki67+	 5851 10088
4395	0	0	Ki67+	 5857 10156
4396	0	0	Ki67+	 5862 9751
4397	0	0	Ki67+	 5862 10283
4398	0	0	Ki67+	 5864 10133
4399	0	0	Ki67+	 5864 10235
4400	0	0	Ki67+	 5870 9672
4401	0	0	Ki67+	 5876 9602
4402	0	0	Ki67+	 5876 9901
4403	0	0	Ki67+	 5876 10108
4404	0	0	Ki67+	 5877 9693
4405	0	0	Ki67+	 5881 9885
4406	0	0	Ki67+	 5881 10040
4407	0	0	Ki67+	 5882 10230
4408	0	0	Ki67+	 5889 10146
4409	0	0	Ki67+	 5890 9849
4410	0	0	Ki67+	 5891 9907
4411	0	0	Ki67+	 5891 10254
4412	0	0	Ki67+	 5893 9790
4413	0	0	Ki67+	 5902 9620
4414	0	0	Ki67+	 5904 9972
4415	0	0	Ki67+	 5906 9738
4416	0	0	Ki67+	 5910 10218
4417	0	0	Ki67+	 5913 9789
4418	0	0	Ki67+	 5920 9703
4419	0	0	Ki67+	 5928 10169
4420	0	0	Ki67+	 5932 9865
4421	0	0	Ki67+	 5933 9754
4422	0	0	Ki67+	 5934 10139
4423	0	0	Ki67+	 5937 9797
4424	0	0	Ki67+	 5946 9729
4425	0	0	Ki67+	 5950 9962
4426	0	0	Ki67+	 5953 9769
4427	0	0	Ki67+	 5959 9699
4428	0	0	Ki67+	 5969 9991
4429	0	0	Ki67+	 5971 9743
4430	0	0	Ki67+	 5971 9886
4431	0	0	Ki67+	 5974 9786
4432	0	0	Ki67+	 5991 9947
4433	0	0	Ki67+	 5993 9775
4434	0	0	Ki67+	 6011 9804
4435	0	0	Ki67+	 6019 9711
4436	0	0	Ki67+	 6026 9782
4437	0	0	Ki67+	 6035 9813
4438	0	0	Ki67+	 6040 9781
4439	0	0	Ki67+	 6045 9685
4440	0	0	Ki67+	 6046 9803
4441	0	0	Ki67+	 6047 9747
4442	0	0	Ki67+	 6051 9730
4443	0	0	Ki67+	 6053 9625
4444	0	0	Ki67+	 6061 9672
4445	0	0	Ki67+	 6070 9657
4446	0	0	Ki67+	 6071 9791
4447	0	0	Ki67+	 6073 9704
4448	0	0	Ki67+	 6074 9769
4449	0	0	Ki67+	 6097 9693
4450	0	0	Ki67+	 6107 9629
4451	0	0	Ki67+	 6201 10004
4452	0	0	Ki67+	 6207 9975
4453	0	0	Ki67+	 6216 10021
4454	0	0	Ki67+	 6223 10081
4455	0	0	Ki67+	 6225 10005
4456	0	0	Ki67+	 6230 9973
4457	0	0	Ki67+	 6250 10165
4458	0	0	Ki67+	 6253 9989
4459	0	0	Ki67+	 5460 11020
4460	0	0	Ki67+	 5461 11075
4461	0	0	Ki67+	 5474 11153
4462	0	0	Ki67+	 5482 11137
4463	0	0	Ki67+	 5483 11055
4464	0	0	Ki67+	 5484 11177
4465	0	0	Ki67+	 5489 10641
4466	0	0	Ki67+	 5493 10592
4467	0	0	Ki67+	 5494 10622
4468	0	0	Ki67+	 5494 11030
4469	0	0	Ki67+	 5495 11176
4470	0	0	Ki67+	 5497 10453
4471	0	0	Ki67+	 5500 11003
4472	0	0	Ki67+	 5507 11120
4473	0	0	Ki67+	 5513 10589
4474	0	0	Ki67+	 5518 10430
4475	0	0	Ki67+	 5522 10507
4476	0	0	Ki67+	 5524 11176
4477	0	0	Ki67+	 5525 10598
4478	0	0	Ki67+	 5525 11058
4479	0	0	Ki67+	 5527 11044
4480	0	0	Ki67+	 5527 11097
4481	0	0	Ki67+	 5531 10994
4482	0	0	Ki67+	 5533 11008
4483	0	0	Ki67+	 5536 11021
4484	0	0	Ki67+	 5537 11146
4485	0	0	Ki67+	 5538 10891
4486	0	0	Ki67+	 5541 10426
4487	0	0	Ki67+	 5542 10951
4488	0	0	Ki67+	 5543 11191
4489	0	0	Ki67+	 5544 10876
4490	0	0	Ki67+	 5544 11082
4491	0	0	Ki67+	 5544 11098
4492	0	0	Ki67+	 5545 10905
4493	0	0	Ki67+	 5551 10579
4494	0	0	Ki67+	 5556 10887
4495	0	0	Ki67+	 5557 11176
4496	0	0	Ki67+	 5560 11044
4497	0	0	Ki67+	 5564 11004
4498	0	0	Ki67+	 5567 10866
4499	0	0	Ki67+	 5567 10987
4500	0	0	Ki67+	 5571 10933
4501	0	0	Ki67+	 5571 10952
4502	0	0	Ki67+	 5572 10566
4503	0	0	Ki67+	 5573 10446
4504	0	0	Ki67+	 5574 11132
4505	0	0	Ki67+	 5575 10895
4506	0	0	Ki67+	 5580 11082
4507	0	0	Ki67+	 5584 10494
4508	0	0	Ki67+	 5587 11173
4509	0	0	Ki67+	 5589 11031
4510	0	0	Ki67+	 5590 11129
4511	0	0	Ki67+	 5591 10443
4512	0	0	Ki67+	 5591 10995
4513	0	0	Ki67+	 5593 10932
4514	0	0	Ki67+	 5595 10425
4515	0	0	Ki67+	 5595 10908
4516	0	0	Ki67+	 5596 10522
4517	0	0	Ki67+	 5599 10955
4518	0	0	Ki67+	 5599 11100
4519	0	0	Ki67+	 5606 11015
4520	0	0	Ki67+	 5613 11054
4521	0	0	Ki67+	 5614 10972
4522	0	0	Ki67+	 5615 11177
4523	0	0	Ki67+	 5617 10920
4524	0	0	Ki67+	 5617 10955
4525	0	0	Ki67+	 5617 11097
4526	0	0	Ki67+	 5618 10542
4527	0	0	Ki67+	 5619 10479
4528	0	0	Ki67+	 5621 10434
4529	0	0	Ki67+	 5622 10415
4530	0	0	Ki67+	 5623 10903
4531	0	0	Ki67+	 5631 10866
4532	0	0	Ki67+	 5633 10551
4533	0	0	Ki67+	 5633 11022
4534	0	0	Ki67+	 5639 11093
4535	0	0	Ki67+	 5641 11060
4536	0	0	Ki67+	 5643 10595
4537	0	0	Ki67+	 5650 10409
4538	0	0	Ki67+	 5658 10929
4539	0	0	Ki67+	 5659 10975
4540	0	0	Ki67+	 5660 10517
4541	0	0	Ki67+	 5662 10795
4542	0	0	Ki67+	 5662 11070
4543	0	0	Ki67+	 5663 10488
4544	0	0	Ki67+	 5669 11056
4545	0	0	Ki67+	 5672 10823
4546	0	0	Ki67+	 5678 10939
4547	0	0	Ki67+	 5679 10907
4548	0	0	Ki67+	 5681 10424
4549	0	0	Ki67+	 5681 10964
4550	0	0	Ki67+	 5683 11027
4551	0	0	Ki67+	 5691 10954
4552	0	0	Ki67+	 5693 11000
4553	0	0	Ki67+	 5694 10859
4554	0	0	Ki67+	 5694 11014
4555	0	0	Ki67+	 5698 10804
4556	0	0	Ki67+	 5707 10540
4557	0	0	Ki67+	 5707 10915
4558	0	0	Ki67+	 5722 11110
4559	0	0	Ki67+	 5724 10420
4560	0	0	Ki67+	 5732 10839
4561	0	0	Ki67+	 5733 10949
4562	0	0	Ki67+	 5735 10802
4563	0	0	Ki67+	 5737 10466
4564	0	0	Ki67+	 5737 10673
4565	0	0	Ki67+	 5740 10892
4566	0	0	Ki67+	 5741 10657
4567	0	0	Ki67+	 5742 11021
4568	0	0	Ki67+	 5743 11082
4569	0	0	Ki67+	 5744 10512
4570	0	0	Ki67+	 5748 10711
4571	0	0	Ki67+	 5767 11078
4572	0	0	Ki67+	 5777 10624
4573	0	0	Ki67+	 5781 10810
4574	0	0	Ki67+	 5786 10771
4575	0	0	Ki67+	 5788 10841
4576	0	0	Ki67+	 5790 10684
4577	0	0	Ki67+	 5797 10829
4578	0	0	Ki67+	 5801 11091
4579	0	0	Ki67+	 5804 10803
4580	0	0	Ki67+	 5817 10771
4581	0	0	Ki67+	 5818 10715
4582	0	0	Ki67+	 5821 10740
4583	0	0	Ki67+	 5821 11070
4584	0	0	Ki67+	 5855 10718
4585	0	0	Ki67+	 5859 10695
4586	0	0	Ki67+	 5867 10659
4587	0	0	Ki67+	 5873 10695
4588	0	0	Ki67+	 5881 10688
4589	0	0	Ki67+	 5887 10704
4590	0	0	Ki67+	 5888 10993
4591	0	0	Ki67+	 5891 10965
4592	0	0	Ki67+	 5892 10948
4593	0	0	Ki67+	 5894 10980
4594	0	0	Ki67+	 5902 11048
4595	0	0	Ki67+	 5907 10677
4596	0	0	Ki67+	 5909 11007
4597	0	0	Ki67+	 5914 10644
4598	0	0	Ki67+	 5918 10656
4599	0	0	Ki67+	 5918 10711
4600	0	0	Ki67+	 5921 10616
4601	0	0	Ki67+	 5926 10936
4602	0	0	Ki67+	 5928 11039
4603	0	0	Ki67+	 5929 10689
4604	0	0	Ki67+	 5931 11074
4605	0	0	Ki67+	 5934 10973
4606	0	0	Ki67+	 5936 10913
4607	0	0	Ki67+	 5947 10644
4608	0	0	Ki67+	 5947 10997
4609	0	0	Ki67+	 5947 11143
4610	0	0	Ki67+	 5947 11165
4611	0	0	Ki67+	 5948 11018
4612	0	0	Ki67+	 5951 10900
4613	0	0	Ki67+	 5956 10603
4614	0	0	Ki67+	 5957 10935
4615	0	0	Ki67+	 5960 11081
4616	0	0	Ki67+	 5962 10688
4617	0	0	Ki67+	 5963 11049
4618	0	0	Ki67+	 5964 11190
4619	0	0	Ki67+	 5965 10911
4620	0	0	Ki67+	 5967 10644
4621	0	0	Ki67+	 5974 10863
4622	0	0	Ki67+	 5976 10739
4623	0	0	Ki67+	 5979 10890
4624	0	0	Ki67+	 5980 10821
4625	0	0	Ki67+	 5981 11187
4626	0	0	Ki67+	 5983 10900
4627	0	0	Ki67+	 5987 10592
4628	0	0	Ki67+	 5992 10857
4629	0	0	Ki67+	 5993 10679
4630	0	0	Ki67+	 5994 11050
4631	0	0	Ki67+	 5994 11109
4632	0	0	Ki67+	 6000 11151
4633	0	0	Ki67+	 6002 10586
4634	0	0	Ki67+	 6006 11197
4635	0	0	Ki67+	 6009 10860
4636	0	0	Ki67+	 6011 11177
4637	0	0	Ki67+	 6014 10832
4638	0	0	Ki67+	 6017 11030
4639	0	0	Ki67+	 6018 11012
4640	0	0	Ki67+	 6021 10802
4641	0	0	Ki67+	 6024 10574
4642	0	0	Ki67+	 6030 11088
4643	0	0	Ki67+	 6031 11141
4644	0	0	Ki67+	 6032 10671
4645	0	0	Ki67+	 6037 10987
4646	0	0	Ki67+	 6037 11181
4647	0	0	Ki67+	 6039 10792
4648	0	0	Ki67+	 6039 10828
4649	0	0	Ki67+	 6041 11082
4650	0	0	Ki67+	 6047 10773
4651	0	0	Ki67+	 6050 10938
4652	0	0	Ki67+	 6051 10653
4653	0	0	Ki67+	 6059 10631
4654	0	0	Ki67+	 6059 11180
4655	0	0	Ki67+	 6060 10916
4656	0	0	Ki67+	 6062 11055
4657	0	0	Ki67+	 6065 11086
4658	0	0	Ki67+	 6066 11136
4659	0	0	Ki67+	 6067 10590
4660	0	0	Ki67+	 6070 10612
4661	0	0	Ki67+	 6073 10763
4662	0	0	Ki67+	 6073 10853
4663	0	0	Ki67+	 6079 10886
4664	0	0	Ki67+	 6081 11193
4665	0	0	Ki67+	 6087 11173
4666	0	0	Ki67+	 6089 11144
4667	0	0	Ki67+	 6090 10597
4668	0	0	Ki67+	 6093 10726
4669	0	0	Ki67+	 6094 10679
4670	0	0	Ki67+	 6095 10754
4671	0	0	Ki67+	 6097 11048
4672	0	0	Ki67+	 6098 10858
4673	0	0	Ki67+	 6099 10699
4674	0	0	Ki67+	 6104 11126
4675	0	0	Ki67+	 6107 10992
4676	0	0	Ki67+	 6107 11155
4677	0	0	Ki67+	 6109 11023
4678	0	0	Ki67+	 6113 10770
4679	0	0	Ki67+	 6118 10858
4680	0	0	Ki67+	 6119 11120
4681	0	0	Ki67+	 6120 10584
4682	0	0	Ki67+	 6124 11178
4683	0	0	Ki67+	 6128 10729
4684	0	0	Ki67+	 6130 11020
4685	0	0	Ki67+	 6138 10662
4686	0	0	Ki67+	 6141 10714
4687	0	0	Ki67+	 6141 11102
4688	0	0	Ki67+	 6146 11005
4689	0	0	Ki67+	 6153 11112
4690	0	0	Ki67+	 6154 10667
4691	0	0	Ki67+	 6154 11047
4692	0	0	Ki67+	 6161 11170
4693	0	0	Ki67+	 6166 11088
4694	0	0	Ki67+	 6175 10829
4695	0	0	Ki67+	 6176 11058
4696	0	0	Ki67+	 6179 11137
4697	0	0	Ki67+	 6180 11028
4698	0	0	Ki67+	 6182 10799
4699	0	0	Ki67+	 6187 10670
4700	0	0	Ki67+	 6194 10787
4701	0	0	Ki67+	 6194 11039
4702	0	0	Ki67+	 6195 10978
4703	0	0	Ki67+	 6203 10762
4704	0	0	Ki67+	 6203 11119
4705	0	0	Ki67+	 6207 10692
4706	0	0	Ki67+	 6210 11009
4707	0	0	Ki67+	 6211 11062
4708	0	0	Ki67+	 6215 11151
4709	0	0	Ki67+	 6218 11181
4710	0	0	Ki67+	 6235 10986
4711	0	0	Ki67+	 6235 11101
4712	0	0	Ki67+	 6240 11048
4713	0	0	Ki67+	 5458 11359
4714	0	0	Ki67+	 5459 11662
4715	0	0	Ki67+	 5461 11264
4716	0	0	Ki67+	 5463 11751
4717	0	0	Ki67+	 5465 11493
4718	0	0	Ki67+	 5467 11798
4719	0	0	Ki67+	 5468 11527
4720	0	0	Ki67+	 5471 11809
4721	0	0	Ki67+	 5473 11472
4722	0	0	Ki67+	 5474 11866
4723	0	0	Ki67+	 5476 11681
4724	0	0	Ki67+	 5482 11210
4725	0	0	Ki67+	 5483 11671
4726	0	0	Ki67+	 5484 11878
4727	0	0	Ki67+	 5492 11566
4728	0	0	Ki67+	 5493 11350
4729	0	0	Ki67+	 5494 11239
4730	0	0	Ki67+	 5496 11206
4731	0	0	Ki67+	 5499 11836
4732	0	0	Ki67+	 5500 11538
4733	0	0	Ki67+	 5501 11227
4734	0	0	Ki67+	 5501 11329
4735	0	0	Ki67+	 5501 11914
4736	0	0	Ki67+	 5504 11685
4737	0	0	Ki67+	 5504 11702
4738	0	0	Ki67+	 5505 11859
4739	0	0	Ki67+	 5505 11960
4740	0	0	Ki67+	 5507 11431
4741	0	0	Ki67+	 5512 11404
4742	0	0	Ki67+	 5513 11499
4743	0	0	Ki67+	 5515 11485
4744	0	0	Ki67+	 5515 11928
4745	0	0	Ki67+	 5517 11460
4746	0	0	Ki67+	 5521 11655
4747	0	0	Ki67+	 5522 11352
4748	0	0	Ki67+	 5522 11760
4749	0	0	Ki67+	 5523 11375
4750	0	0	Ki67+	 5524 11735
4751	0	0	Ki67+	 5526 11307
4752	0	0	Ki67+	 5536 11725
4753	0	0	Ki67+	 5536 11799
4754	0	0	Ki67+	 5537 11260
4755	0	0	Ki67+	 5539 11242
4756	0	0	Ki67+	 5539 11752
4757	0	0	Ki67+	 5541 11384
4758	0	0	Ki67+	 5541 11819
4759	0	0	Ki67+	 5544 11305
4760	0	0	Ki67+	 5545 11341
4761	0	0	Ki67+	 5545 11410
4762	0	0	Ki67+	 5546 11354
4763	0	0	Ki67+	 5547 11479
4764	0	0	Ki67+	 5551 11789
4765	0	0	Ki67+	 5553 11259
4766	0	0	Ki67+	 5553 11863
4767	0	0	Ki67+	 5555 11231
4768	0	0	Ki67+	 5556 11422
4769	0	0	Ki67+	 5557 11440
4770	0	0	Ki67+	 5558 11912
4771	0	0	Ki67+	 5560 11250
4772	0	0	Ki67+	 5563 11821
4773	0	0	Ki67+	 5568 11308
4774	0	0	Ki67+	 5569 11594
4775	0	0	Ki67+	 5571 11212
4776	0	0	Ki67+	 5571 11415
4777	0	0	Ki67+	 5573 11545
4778	0	0	Ki67+	 5574 11268
4779	0	0	Ki67+	 5574 11482
4780	0	0	Ki67+	 5576 11239
4781	0	0	Ki67+	 5576 11504
4782	0	0	Ki67+	 5577 11849
4783	0	0	Ki67+	 5577 11884
4784	0	0	Ki67+	 5580 11319
4785	0	0	Ki67+	 5584 11292
4786	0	0	Ki67+	 5584 11614
4787	0	0	Ki67+	 5587 11916
4788	0	0	Ki67+	 5589 11210
4789	0	0	Ki67+	 5591 11312
4790	0	0	Ki67+	 5591 11857
4791	0	0	Ki67+	 5594 11882
4792	0	0	Ki67+	 5597 11609
4793	0	0	Ki67+	 5597 11798
4794	0	0	Ki67+	 5600 11535
4795	0	0	Ki67+	 5603 11828
4796	0	0	Ki67+	 5604 11238
4797	0	0	Ki67+	 5604 11966
4798	0	0	Ki67+	 5604 11981
4799	0	0	Ki67+	 5606 11780
4800	0	0	Ki67+	 5612 11625
4801	0	0	Ki67+	 5613 11202
4802	0	0	Ki67+	 5614 11902
4803	0	0	Ki67+	 5621 11761
4804	0	0	Ki67+	 5621 11947
4805	0	0	Ki67+	 5622 11615
4806	0	0	Ki67+	 5622 11651
4807	0	0	Ki67+	 5625 11891
4808	0	0	Ki67+	 5633 11230
4809	0	0	Ki67+	 5636 11974
4810	0	0	Ki67+	 5639 11822
4811	0	0	Ki67+	 5639 11868
4812	0	0	Ki67+	 5640 11673
4813	0	0	Ki67+	 5642 11641
4814	0	0	Ki67+	 5642 11956
4815	0	0	Ki67+	 5647 11924
4816	0	0	Ki67+	 5653 11299
4817	0	0	Ki67+	 5656 11654
4818	0	0	Ki67+	 5657 11884
4819	0	0	Ki67+	 5657 11933
4820	0	0	Ki67+	 5665 11752
4821	0	0	Ki67+	 5673 11992
4822	0	0	Ki67+	 5674 11881
4823	0	0	Ki67+	 5679 11844
4824	0	0	Ki67+	 5679 11972
4825	0	0	Ki67+	 5685 11770
4826	0	0	Ki67+	 5686 11660
4827	0	0	Ki67+	 5691 11912
4828	0	0	Ki67+	 5692 11929
4829	0	0	Ki67+	 5695 11856
4830	0	0	Ki67+	 5695 11956
4831	0	0	Ki67+	 5697 11828
4832	0	0	Ki67+	 5699 11205
4833	0	0	Ki67+	 5704 11863
4834	0	0	Ki67+	 5711 11738
4835	0	0	Ki67+	 5713 11934
4836	0	0	Ki67+	 5717 11973
4837	0	0	Ki67+	 5720 11793
4838	0	0	Ki67+	 5722 11485
4839	0	0	Ki67+	 5727 11469
4840	0	0	Ki67+	 5731 11518
4841	0	0	Ki67+	 5737 11371
4842	0	0	Ki67+	 5743 11465
4843	0	0	Ki67+	 5746 11763
4844	0	0	Ki67+	 5748 11872
4845	0	0	Ki67+	 5753 11397
4846	0	0	Ki67+	 5754 11977
4847	0	0	Ki67+	 5759 11506
4848	0	0	Ki67+	 5759 11831
4849	0	0	Ki67+	 5761 11368
4850	0	0	Ki67+	 5761 11924
4851	0	0	Ki67+	 5763 11546
4852	0	0	Ki67+	 5763 11759
4853	0	0	Ki67+	 5765 11433
4854	0	0	Ki67+	 5772 11496
4855	0	0	Ki67+	 5776 11937
4856	0	0	Ki67+	 5778 11343
4857	0	0	Ki67+	 5778 11859
4858	0	0	Ki67+	 5783 11373
4859	0	0	Ki67+	 5786 11729
4860	0	0	Ki67+	 5789 11431
4861	0	0	Ki67+	 5789 11458
4862	0	0	Ki67+	 5796 11875
4863	0	0	Ki67+	 5798 11337
4864	0	0	Ki67+	 5805 11826
4865	0	0	Ki67+	 5805 11860
4866	0	0	Ki67+	 5808 11483
4867	0	0	Ki67+	 5811 11363
4868	0	0	Ki67+	 5813 11742
4869	0	0	Ki67+	 5817 11228
4870	0	0	Ki67+	 5820 11436
4871	0	0	Ki67+	 5822 11409
4872	0	0	Ki67+	 5823 11463
4873	0	0	Ki67+	 5823 11582
4874	0	0	Ki67+	 5824 11332
4875	0	0	Ki67+	 5830 11300
4876	0	0	Ki67+	 5832 11722
4877	0	0	Ki67+	 5838 11479
4878	0	0	Ki67+	 5845 11706
4879	0	0	Ki67+	 5850 11440
4880	0	0	Ki67+	 5852 11777
4881	0	0	Ki67+	 5859 11702
4882	0	0	Ki67+	 5859 11804
4883	0	0	Ki67+	 5869 11915
4884	0	0	Ki67+	 5872 11440
4885	0	0	Ki67+	 5874 11722
4886	0	0	Ki67+	 5877 11292
4887	0	0	Ki67+	 5878 11705
4888	0	0	Ki67+	 5882 11428
4889	0	0	Ki67+	 5888 11398
4890	0	0	Ki67+	 5890 11350
4891	0	0	Ki67+	 5891 11368
4892	0	0	Ki67+	 5892 11937
4893	0	0	Ki67+	 5894 11586
4894	0	0	Ki67+	 5913 11492
4895	0	0	Ki67+	 5923 11456
4896	0	0	Ki67+	 5924 11702
4897	0	0	Ki67+	 5930 11416
4898	0	0	Ki67+	 5931 11825
4899	0	0	Ki67+	 5935 11463
4900	0	0	Ki67+	 5940 11231
4901	0	0	Ki67+	 5942 11252
4902	0	0	Ki67+	 5942 11950
4903	0	0	Ki67+	 5947 11648
4904	0	0	Ki67+	 5951 11225
4905	0	0	Ki67+	 5951 11975
4906	0	0	Ki67+	 5952 11209
4907	0	0	Ki67+	 5953 11304
4908	0	0	Ki67+	 5957 11239
4909	0	0	Ki67+	 5957 11284
4910	0	0	Ki67+	 5960 11338
4911	0	0	Ki67+	 5961 11215
4912	0	0	Ki67+	 5963 11436
4913	0	0	Ki67+	 5966 11371
4914	0	0	Ki67+	 5969 11930
4915	0	0	Ki67+	 5974 11733
4916	0	0	Ki67+	 5979 11708
4917	0	0	Ki67+	 5983 11279
4918	0	0	Ki67+	 5983 11355
4919	0	0	Ki67+	 5990 11201
4920	0	0	Ki67+	 5999 11899
4921	0	0	Ki67+	 6001 11349
4922	0	0	Ki67+	 6004 11302
4923	0	0	Ki67+	 6005 11777
4924	0	0	Ki67+	 6007 11733
4925	0	0	Ki67+	 6010 11318
4926	0	0	Ki67+	 6018 11945
4927	0	0	Ki67+	 6019 11249
4928	0	0	Ki67+	 6021 11775
4929	0	0	Ki67+	 6023 11603
4930	0	0	Ki67+	 6027 11758
4931	0	0	Ki67+	 6028 11300
4932	0	0	Ki67+	 6032 11907
4933	0	0	Ki67+	 6034 11985
4934	0	0	Ki67+	 6038 11874
4935	0	0	Ki67+	 6041 11229
4936	0	0	Ki67+	 6041 11891
4937	0	0	Ki67+	 6043 11268
4938	0	0	Ki67+	 6044 11828
4939	0	0	Ki67+	 6047 11798
4940	0	0	Ki67+	 6048 11680
4941	0	0	Ki67+	 6049 11617
4942	0	0	Ki67+	 6056 11472
4943	0	0	Ki67+	 6058 11287
4944	0	0	Ki67+	 6062 11719
4945	0	0	Ki67+	 6063 11662
4946	0	0	Ki67+	 6066 11590
4947	0	0	Ki67+	 6068 11922
4948	0	0	Ki67+	 6073 11244
4949	0	0	Ki67+	 6079 11279
4950	0	0	Ki67+	 6087 11961
4951	0	0	Ki67+	 6089 11466
4952	0	0	Ki67+	 6091 11631
4953	0	0	Ki67+	 6091 11944
4954	0	0	Ki67+	 6096 11997
4955	0	0	Ki67+	 6099 11441
4956	0	0	Ki67+	 6100 11296
4957	0	0	Ki67+	 6103 11495
4958	0	0	Ki67+	 6103 11646
4959	0	0	Ki67+	 6106 11226
4960	0	0	Ki67+	 6107 11624
4961	0	0	Ki67+	 6108 11205
4962	0	0	Ki67+	 6110 11584
4963	0	0	Ki67+	 6111 11453
4964	0	0	Ki67+	 6111 11870
4965	0	0	Ki67+	 6111 11994
4966	0	0	Ki67+	 6116 11346
4967	0	0	Ki67+	 6116 11956
4968	0	0	Ki67+	 6117 11919
4969	0	0	Ki67+	 6121 11987
4970	0	0	Ki67+	 6122 11796
4971	0	0	Ki67+	 6124 11884
4972	0	0	Ki67+	 6125 11758
4973	0	0	Ki67+	 6125 11851
4974	0	0	Ki67+	 6127 11217
4975	0	0	Ki67+	 6130 11421
4976	0	0	Ki67+	 6131 11335
4977	0	0	Ki67+	 6131 11828
4978	0	0	Ki67+	 6133 11408
4979	0	0	Ki67+	 6134 11863
4980	0	0	Ki67+	 6143 11305
4981	0	0	Ki67+	 6143 11551
4982	0	0	Ki67+	 6148 11209
4983	0	0	Ki67+	 6148 11695
4984	0	0	Ki67+	 6152 11737
4985	0	0	Ki67+	 6154 11708
4986	0	0	Ki67+	 6156 11506
4987	0	0	Ki67+	 6157 11902
4988	0	0	Ki67+	 6161 11463
4989	0	0	Ki67+	 6166 11850
4990	0	0	Ki67+	 6167 11865
4991	0	0	Ki67+	 6168 11386
4992	0	0	Ki67+	 6169 11676
4993	0	0	Ki67+	 6170 11656
4994	0	0	Ki67+	 6175 11826
4995	0	0	Ki67+	 6177 11620
4996	0	0	Ki67+	 6179 11427
4997	0	0	Ki67+	 6186 11790
4998	0	0	Ki67+	 6188 11905
4999	0	0	Ki67+	 6189 11410
5000	0	0	Ki67+	 6190 11225
5001	0	0	Ki67+	 6190 11846
5002	0	0	Ki67+	 6191 11572
5003	0	0	Ki67+	 6195 11981
5004	0	0	Ki67+	 6197 11740
5005	0	0	Ki67+	 6198 11532
5006	0	0	Ki67+	 6199 11704
5007	0	0	Ki67+	 6201 11667
5008	0	0	Ki67+	 6205 11497
5009	0	0	Ki67+	 6207 11604
5010	0	0	Ki67+	 6207 11631
5011	0	0	Ki67+	 6217 11826
5012	0	0	Ki67+	 6222 11694
5013	0	0	Ki67+	 6222 11980
5014	0	0	Ki67+	 6224 11852
5015	0	0	Ki67+	 6225 11935
5016	0	0	Ki67+	 6227 11991
5017	0	0	Ki67+	 6230 11473
5018	0	0	Ki67+	 6230 11720
5019	0	0	Ki67+	 6233 11905
5020	0	0	Ki67+	 6234 11604
5021	0	0	Ki67+	 6235 11414
5022	0	0	Ki67+	 6241 11657
5023	0	0	Ki67+	 6241 11772
5024	0	0	Ki67+	 6243 11211
5025	0	0	Ki67+	 6244 11632
5026	0	0	Ki67+	 6246 11504
5027	0	0	Ki67+	 6246 11563
5028	0	0	Ki67+	 6252 11616
5029	0	0	Ki67+	 6253 11650
5030	0	0	Ki67+	 6253 11733
5031	0	0	Ki67+	 6255 11584
5032	0	0	Ki67+	 5461 12585
5033	0	0	Ki67+	 5464 12278
5034	0	0	Ki67+	 5466 12786
5035	0	0	Ki67+	 5467 12144
5036	0	0	Ki67+	 5470 12566
5037	0	0	Ki67+	 5472 12322
5038	0	0	Ki67+	 5474 12230
5039	0	0	Ki67+	 5477 12126
5040	0	0	Ki67+	 5478 12268
5041	0	0	Ki67+	 5481 12468
5042	0	0	Ki67+	 5483 12087
5043	0	0	Ki67+	 5486 12117
5044	0	0	Ki67+	 5488 12548
5045	0	0	Ki67+	 5488 12769
5046	0	0	Ki67+	 5494 12314
5047	0	0	Ki67+	 5498 12241
5048	0	0	Ki67+	 5500 12075
5049	0	0	Ki67+	 5500 12211
5050	0	0	Ki67+	 5506 12565
5051	0	0	Ki67+	 5509 12451
5052	0	0	Ki67+	 5511 12424
5053	0	0	Ki67+	 5515 12098
5054	0	0	Ki67+	 5516 12434
5055	0	0	Ki67+	 5518 12084
5056	0	0	Ki67+	 5520 12194
5057	0	0	Ki67+	 5520 12376
5058	0	0	Ki67+	 5521 12014
5059	0	0	Ki67+	 5527 12205
5060	0	0	Ki67+	 5530 12568
5061	0	0	Ki67+	 5534 12183
5062	0	0	Ki67+	 5541 12467
5063	0	0	Ki67+	 5546 12450
5064	0	0	Ki67+	 5551 12571
5065	0	0	Ki67+	 5555 12170
5066	0	0	Ki67+	 5562 12195
5067	0	0	Ki67+	 5563 12004
5068	0	0	Ki67+	 5578 12148
5069	0	0	Ki67+	 5580 12695
5070	0	0	Ki67+	 5587 12283
5071	0	0	Ki67+	 5587 12792
5072	0	0	Ki67+	 5588 12519
5073	0	0	Ki67+	 5602 12759
5074	0	0	Ki67+	 5607 12745
5075	0	0	Ki67+	 5609 12557
5076	0	0	Ki67+	 5615 12486
5077	0	0	Ki67+	 5616 12511
5078	0	0	Ki67+	 5616 12573
5079	0	0	Ki67+	 5617 12147
5080	0	0	Ki67+	 5621 12779
5081	0	0	Ki67+	 5623 12559
5082	0	0	Ki67+	 5624 12616
5083	0	0	Ki67+	 5628 12670
5084	0	0	Ki67+	 5631 12270
5085	0	0	Ki67+	 5639 12534
5086	0	0	Ki67+	 5641 12593
5087	0	0	Ki67+	 5646 12146
5088	0	0	Ki67+	 5646 12254
5089	0	0	Ki67+	 5648 12716
5090	0	0	Ki67+	 5649 12173
5091	0	0	Ki67+	 5650 12367
5092	0	0	Ki67+	 5654 12215
5093	0	0	Ki67+	 5657 12336
5094	0	0	Ki67+	 5660 12412
5095	0	0	Ki67+	 5672 12422
5096	0	0	Ki67+	 5672 12732
5097	0	0	Ki67+	 5675 12177
5098	0	0	Ki67+	 5676 12155
5099	0	0	Ki67+	 5676 12283
5100	0	0	Ki67+	 5677 12384
5101	0	0	Ki67+	 5679 12018
5102	0	0	Ki67+	 5688 12321
5103	0	0	Ki67+	 5688 12667
5104	0	0	Ki67+	 5689 12694
5105	0	0	Ki67+	 5691 12621
5106	0	0	Ki67+	 5694 12574
5107	0	0	Ki67+	 5697 12360
5108	0	0	Ki67+	 5702 12035
5109	0	0	Ki67+	 5710 12608
5110	0	0	Ki67+	 5713 12263
5111	0	0	Ki67+	 5716 12049
5112	0	0	Ki67+	 5721 12548
5113	0	0	Ki67+	 5722 12523
5114	0	0	Ki67+	 5723 12472
5115	0	0	Ki67+	 5724 12562
5116	0	0	Ki67+	 5725 12494
5117	0	0	Ki67+	 5726 12312
5118	0	0	Ki67+	 5727 12266
5119	0	0	Ki67+	 5733 12001
5120	0	0	Ki67+	 5735 12380
5121	0	0	Ki67+	 5735 12457
5122	0	0	Ki67+	 5737 12061
5123	0	0	Ki67+	 5737 12357
5124	0	0	Ki67+	 5741 12613
5125	0	0	Ki67+	 5748 12401
5126	0	0	Ki67+	 5775 12312
5127	0	0	Ki67+	 5792 12119
5128	0	0	Ki67+	 5797 12100
5129	0	0	Ki67+	 5797 12634
5130	0	0	Ki67+	 5798 12273
5131	0	0	Ki67+	 5800 12778
5132	0	0	Ki67+	 5807 12253
5133	0	0	Ki67+	 5817 12238
5134	0	0	Ki67+	 5817 12766
5135	0	0	Ki67+	 5823 12075
5136	0	0	Ki67+	 5827 12316
5137	0	0	Ki67+	 5827 12334
5138	0	0	Ki67+	 5843 12785
5139	0	0	Ki67+	 5844 12060
5140	0	0	Ki67+	 5844 12577
5141	0	0	Ki67+	 5846 12539
5142	0	0	Ki67+	 5848 12259
5143	0	0	Ki67+	 5851 12358
5144	0	0	Ki67+	 5851 12745
5145	0	0	Ki67+	 5854 12526
5146	0	0	Ki67+	 5859 12322
5147	0	0	Ki67+	 5861 12609
5148	0	0	Ki67+	 5863 12342
5149	0	0	Ki67+	 5865 12759
5150	0	0	Ki67+	 5870 12020
5151	0	0	Ki67+	 5872 12578
5152	0	0	Ki67+	 5875 12427
5153	0	0	Ki67+	 5881 12521
5154	0	0	Ki67+	 5883 12358
5155	0	0	Ki67+	 5884 12304
5156	0	0	Ki67+	 5889 12346
5157	0	0	Ki67+	 5889 12542
5158	0	0	Ki67+	 5890 12597
5159	0	0	Ki67+	 5893 12767
5160	0	0	Ki67+	 5902 12383
5161	0	0	Ki67+	 5902 12533
5162	0	0	Ki67+	 5908 12780
5163	0	0	Ki67+	 5910 12621
5164	0	0	Ki67+	 5913 12576
5165	0	0	Ki67+	 5914 12639
5166	0	0	Ki67+	 5917 12340
5167	0	0	Ki67+	 5923 12374
5168	0	0	Ki67+	 5924 12409
5169	0	0	Ki67+	 5924 12791
5170	0	0	Ki67+	 5929 12540
5171	0	0	Ki67+	 5932 12768
5172	0	0	Ki67+	 5934 12391
5173	0	0	Ki67+	 5934 12525
5174	0	0	Ki67+	 5939 12253
5175	0	0	Ki67+	 5940 12641
5176	0	0	Ki67+	 5944 12441
5177	0	0	Ki67+	 5948 12551
5178	0	0	Ki67+	 5952 12598
5179	0	0	Ki67+	 5952 12791
5180	0	0	Ki67+	 5953 12117
5181	0	0	Ki67+	 5954 12425
5182	0	0	Ki67+	 5956 12203
5183	0	0	Ki67+	 5959 12002
5184	0	0	Ki67+	 5959 12648
5185	0	0	Ki67+	 5961 12536
5186	0	0	Ki67+	 5962 12167
5187	0	0	Ki67+	 5962 12605
5188	0	0	Ki67+	 5963 12419
5189	0	0	Ki67+	 5968 12586
5190	0	0	Ki67+	 5972 12017
5191	0	0	Ki67+	 5975 12086
5192	0	0	Ki67+	 5976 12152
5193	0	0	Ki67+	 5978 12236
5194	0	0	Ki67+	 5983 12193
5195	0	0	Ki67+	 5985 12050
5196	0	0	Ki67+	 5985 12559
5197	0	0	Ki67+	 5994 12462
5198	0	0	Ki67+	 5994 12637
5199	0	0	Ki67+	 5996 12441
5200	0	0	Ki67+	 5998 12070
5201	0	0	Ki67+	 5999 12149
5202	0	0	Ki67+	 5999 12590
5203	0	0	Ki67+	 6000 12425
5204	0	0	Ki67+	 6003 12611
5205	0	0	Ki67+	 6004 12568
5206	0	0	Ki67+	 6009 12048
5207	0	0	Ki67+	 6010 12548
5208	0	0	Ki67+	 6011 12473
5209	0	0	Ki67+	 6015 12066
5210	0	0	Ki67+	 6016 12010
5211	0	0	Ki67+	 6017 12288
5212	0	0	Ki67+	 6017 12454
5213	0	0	Ki67+	 6017 12654
5214	0	0	Ki67+	 6021 12765
5215	0	0	Ki67+	 6023 12595
5216	0	0	Ki67+	 6024 12570
5217	0	0	Ki67+	 6027 12409
5218	0	0	Ki67+	 6029 12556
5219	0	0	Ki67+	 6031 12333
5220	0	0	Ki67+	 6034 12382
5221	0	0	Ki67+	 6035 12629
5222	0	0	Ki67+	 6038 12664
5223	0	0	Ki67+	 6040 12556
5224	0	0	Ki67+	 6047 12349
5225	0	0	Ki67+	 6048 12183
5226	0	0	Ki67+	 6049 12294
5227	0	0	Ki67+	 6049 12331
5228	0	0	Ki67+	 6054 12275
5229	0	0	Ki67+	 6058 12134
5230	0	0	Ki67+	 6058 12585
5231	0	0	Ki67+	 6061 12653
5232	0	0	Ki67+	 6066 12078
5233	0	0	Ki67+	 6066 12171
5234	0	0	Ki67+	 6066 12560
5235	0	0	Ki67+	 6067 12665
5236	0	0	Ki67+	 6070 12045
5237	0	0	Ki67+	 6070 12492
5238	0	0	Ki67+	 6070 12614
5239	0	0	Ki67+	 6073 12021
5240	0	0	Ki67+	 6073 12374
5241	0	0	Ki67+	 6074 12113
5242	0	0	Ki67+	 6075 12579
5243	0	0	Ki67+	 6077 12004
5244	0	0	Ki67+	 6077 12206
5245	0	0	Ki67+	 6079 12461
5246	0	0	Ki67+	 6081 12633
5247	0	0	Ki67+	 6081 12684
5248	0	0	Ki67+	 6083 12352
5249	0	0	Ki67+	 6084 12145
5250	0	0	Ki67+	 6085 12486
5251	0	0	Ki67+	 6086 12340
5252	0	0	Ki67+	 6087 12065
5253	0	0	Ki67+	 6088 12097
5254	0	0	Ki67+	 6089 12033
5255	0	0	Ki67+	 6089 12119
5256	0	0	Ki67+	 6089 12276
5257	0	0	Ki67+	 6091 12527
5258	0	0	Ki67+	 6091 12581
5259	0	0	Ki67+	 6093 12649
5260	0	0	Ki67+	 6096 12476
5261	0	0	Ki67+	 6097 12601
5262	0	0	Ki67+	 6098 12491
5263	0	0	Ki67+	 6100 12617
5264	0	0	Ki67+	 6102 12671
5265	0	0	Ki67+	 6103 12449
5266	0	0	Ki67+	 6105 12019
5267	0	0	Ki67+	 6105 12043
5268	0	0	Ki67+	 6105 12310
5269	0	0	Ki67+	 6107 12094
5270	0	0	Ki67+	 6107 12143
5271	0	0	Ki67+	 6107 12324
5272	0	0	Ki67+	 6108 12380
5273	0	0	Ki67+	 6113 12499
5274	0	0	Ki67+	 6114 12592
5275	0	0	Ki67+	 6118 12293
5276	0	0	Ki67+	 6121 12225
5277	0	0	Ki67+	 6121 12540
5278	0	0	Ki67+	 6123 12487
5279	0	0	Ki67+	 6123 12626
5280	0	0	Ki67+	 6131 12426
5281	0	0	Ki67+	 6133 12367
5282	0	0	Ki67+	 6140 12530
5283	0	0	Ki67+	 6141 12595
5284	0	0	Ki67+	 6141 12627
5285	0	0	Ki67+	 6145 12425
5286	0	0	Ki67+	 6152 12452
5287	0	0	Ki67+	 6153 12553
5288	0	0	Ki67+	 6157 12438
5289	0	0	Ki67+	 6157 12791
5290	0	0	Ki67+	 6160 12653
5291	0	0	Ki67+	 6161 12197
5292	0	0	Ki67+	 6169 12729
5293	0	0	Ki67+	 6171 12538
5294	0	0	Ki67+	 6176 12555
5295	0	0	Ki67+	 6183 12517
5296	0	0	Ki67+	 6187 12210
5297	0	0	Ki67+	 6191 12169
5298	0	0	Ki67+	 6195 12549
5299	0	0	Ki67+	 6199 12776
5300	0	0	Ki67+	 6200 12389
5301	0	0	Ki67+	 6203 12696
5302	0	0	Ki67+	 6204 12140
5303	0	0	Ki67+	 6204 12298
5304	0	0	Ki67+	 6206 12127
5305	0	0	Ki67+	 6208 12461
5306	0	0	Ki67+	 6211 12333
5307	0	0	Ki67+	 6212 12512
5308	0	0	Ki67+	 6214 12490
5309	0	0	Ki67+	 6217 12259
5310	0	0	Ki67+	 6220 12363
5311	0	0	Ki67+	 6221 12206
5312	0	0	Ki67+	 6223 12113
5313	0	0	Ki67+	 6224 12756
5314	0	0	Ki67+	 6226 12276
5315	0	0	Ki67+	 6227 12067
5316	0	0	Ki67+	 6229 12035
5317	0	0	Ki67+	 6232 12257
5318	0	0	Ki67+	 6234 12769
5319	0	0	Ki67+	 6235 12295
5320	0	0	Ki67+	 6237 12026
5321	0	0	Ki67+	 6240 12005
5322	0	0	Ki67+	 6240 12324
5323	0	0	Ki67+	 6241 12515
5324	0	0	Ki67+	 6242 12538
5325	0	0	Ki67+	 6244 12784
5326	0	0	Ki67+	 6246 12167
5327	0	0	Ki67+	 6248 12342
5328	0	0	Ki67+	 6253 12020
5329	0	0	Ki67+	 5462 12834
5330	0	0	Ki67+	 5462 12867
5331	0	0	Ki67+	 5465 12905
5332	0	0	Ki67+	 5465 13193
5333	0	0	Ki67+	 5466 13219
5334	0	0	Ki67+	 5468 13166
5335	0	0	Ki67+	 5473 12931
5336	0	0	Ki67+	 5476 13274
5337	0	0	Ki67+	 5477 13024
5338	0	0	Ki67+	 5478 13056
5339	0	0	Ki67+	 5481 12887
5340	0	0	Ki67+	 5482 13429
5341	0	0	Ki67+	 5483 13403
5342	0	0	Ki67+	 5489 12969
5343	0	0	Ki67+	 5491 13190
5344	0	0	Ki67+	 5493 13384
5345	0	0	Ki67+	 5499 13351
5346	0	0	Ki67+	 5500 12924
5347	0	0	Ki67+	 5502 12947
5348	0	0	Ki67+	 5502 13521
5349	0	0	Ki67+	 5511 13047
5350	0	0	Ki67+	 5515 13394
5351	0	0	Ki67+	 5521 13062
5352	0	0	Ki67+	 5530 13334
5353	0	0	Ki67+	 5536 13032
5354	0	0	Ki67+	 5536 13380
5355	0	0	Ki67+	 5547 13175
5356	0	0	Ki67+	 5553 13599
5357	0	0	Ki67+	 5556 13071
5358	0	0	Ki67+	 5561 13451
5359	0	0	Ki67+	 5563 13144
5360	0	0	Ki67+	 5571 13121
5361	0	0	Ki67+	 5571 13384
5362	0	0	Ki67+	 5573 13281
5363	0	0	Ki67+	 5574 13293
5364	0	0	Ki67+	 5575 13568
5365	0	0	Ki67+	 5580 13057
5366	0	0	Ki67+	 5586 12940
5367	0	0	Ki67+	 5587 13433
5368	0	0	Ki67+	 5590 13040
5369	0	0	Ki67+	 5591 13099
5370	0	0	Ki67+	 5591 13285
5371	0	0	Ki67+	 5595 13463
5372	0	0	Ki67+	 5596 13012
5373	0	0	Ki67+	 5601 13085
5374	0	0	Ki67+	 5602 13590
5375	0	0	Ki67+	 5606 12989
5376	0	0	Ki67+	 5606 13532
5377	0	0	Ki67+	 5610 12854
5378	0	0	Ki67+	 5612 12827
5379	0	0	Ki67+	 5618 12963
5380	0	0	Ki67+	 5619 12913
5381	0	0	Ki67+	 5621 12884
5382	0	0	Ki67+	 5621 13427
5383	0	0	Ki67+	 5624 12808
5384	0	0	Ki67+	 5626 13454
5385	0	0	Ki67+	 5626 13533
5386	0	0	Ki67+	 5627 13226
5387	0	0	Ki67+	 5628 12930
5388	0	0	Ki67+	 5628 13556
5389	0	0	Ki67+	 5631 12844
5390	0	0	Ki67+	 5635 12864
5391	0	0	Ki67+	 5636 13273
5392	0	0	Ki67+	 5640 13168
5393	0	0	Ki67+	 5642 13433
5394	0	0	Ki67+	 5643 12884
5395	0	0	Ki67+	 5645 13204
5396	0	0	Ki67+	 5645 13533
5397	0	0	Ki67+	 5652 13153
5398	0	0	Ki67+	 5659 13422
5399	0	0	Ki67+	 5659 13529
5400	0	0	Ki67+	 5664 13391
5401	0	0	Ki67+	 5666 12982
5402	0	0	Ki67+	 5667 13176
5403	0	0	Ki67+	 5670 13134
5404	0	0	Ki67+	 5674 13451
5405	0	0	Ki67+	 5675 13496
5406	0	0	Ki67+	 5675 13507
5407	0	0	Ki67+	 5678 13051
5408	0	0	Ki67+	 5680 13097
5409	0	0	Ki67+	 5683 13380
5410	0	0	Ki67+	 5684 13022
5411	0	0	Ki67+	 5692 13443
5412	0	0	Ki67+	 5693 12988
5413	0	0	Ki67+	 5698 13006
5414	0	0	Ki67+	 5698 13103
5415	0	0	Ki67+	 5703 13136
5416	0	0	Ki67+	 5706 13182
5417	0	0	Ki67+	 5707 13048
5418	0	0	Ki67+	 5708 13422
5419	0	0	Ki67+	 5713 13383
5420	0	0	Ki67+	 5714 13540
5421	0	0	Ki67+	 5721 13041
5422	0	0	Ki67+	 5722 13410
5423	0	0	Ki67+	 5726 13393
5424	0	0	Ki67+	 5734 13091
5425	0	0	Ki67+	 5746 12936
5426	0	0	Ki67+	 5748 12967
5427	0	0	Ki67+	 5753 13371
5428	0	0	Ki67+	 5759 12995
5429	0	0	Ki67+	 5766 13391
5430	0	0	Ki67+	 5769 13512
5431	0	0	Ki67+	 5776 12987
5432	0	0	Ki67+	 5786 13078
5433	0	0	Ki67+	 5787 13100
5434	0	0	Ki67+	 5787 13397
5435	0	0	Ki67+	 5788 13016
5436	0	0	Ki67+	 5792 13552
5437	0	0	Ki67+	 5796 13167
5438	0	0	Ki67+	 5797 13134
5439	0	0	Ki67+	 5798 13181
5440	0	0	Ki67+	 5799 13360
5441	0	0	Ki67+	 5803 13044
5442	0	0	Ki67+	 5804 13223
5443	0	0	Ki67+	 5804 13522
5444	0	0	Ki67+	 5810 13004
5445	0	0	Ki67+	 5813 13194
5446	0	0	Ki67+	 5814 13540
5447	0	0	Ki67+	 5816 13054
5448	0	0	Ki67+	 5821 13174
5449	0	0	Ki67+	 5821 13403
5450	0	0	Ki67+	 5823 13308
5451	0	0	Ki67+	 5825 13497
5452	0	0	Ki67+	 5834 13542
5453	0	0	Ki67+	 5835 13379
5454	0	0	Ki67+	 5838 12946
5455	0	0	Ki67+	 5839 13029
5456	0	0	Ki67+	 5841 13353
5457	0	0	Ki67+	 5845 13177
5458	0	0	Ki67+	 5846 13014
5459	0	0	Ki67+	 5846 13194
5460	0	0	Ki67+	 5849 13337
5461	0	0	Ki67+	 5852 12987
5462	0	0	Ki67+	 5852 13488
5463	0	0	Ki67+	 5854 13506
5464	0	0	Ki67+	 5855 13099
5465	0	0	Ki67+	 5859 12913
5466	0	0	Ki67+	 5861 13142
5467	0	0	Ki67+	 5862 13198
5468	0	0	Ki67+	 5869 12822
5469	0	0	Ki67+	 5870 12944
5470	0	0	Ki67+	 5870 13176
5471	0	0	Ki67+	 5870 13483
5472	0	0	Ki67+	 5870 13524
5473	0	0	Ki67+	 5874 13386
5474	0	0	Ki67+	 5876 12888
5475	0	0	Ki67+	 5880 12806
5476	0	0	Ki67+	 5881 13108
5477	0	0	Ki67+	 5889 12928
5478	0	0	Ki67+	 5889 13141
5479	0	0	Ki67+	 5890 13508
5480	0	0	Ki67+	 5892 12829
5481	0	0	Ki67+	 5894 12909
5482	0	0	Ki67+	 5894 12961
5483	0	0	Ki67+	 5900 13161
5484	0	0	Ki67+	 5901 13473
5485	0	0	Ki67+	 5903 12880
5486	0	0	Ki67+	 5912 13500
5487	0	0	Ki67+	 5913 13116
5488	0	0	Ki67+	 5915 12980
5489	0	0	Ki67+	 5920 12820
5490	0	0	Ki67+	 5920 13006
5491	0	0	Ki67+	 5920 13066
5492	0	0	Ki67+	 5920 13100
5493	0	0	Ki67+	 5928 12900
5494	0	0	Ki67+	 5930 13091
5495	0	0	Ki67+	 5934 13056
5496	0	0	Ki67+	 5936 13489
5497	0	0	Ki67+	 5937 13267
5498	0	0	Ki67+	 5938 12845
5499	0	0	Ki67+	 5939 13245
5500	0	0	Ki67+	 5939 13314
5501	0	0	Ki67+	 5941 13024
5502	0	0	Ki67+	 5944 12962
5503	0	0	Ki67+	 5945 13080
5504	0	0	Ki67+	 5948 13570
5505	0	0	Ki67+	 5953 12982
5506	0	0	Ki67+	 5955 13288
5507	0	0	Ki67+	 5957 12810
5508	0	0	Ki67+	 5957 13318
5509	0	0	Ki67+	 5957 13346
5510	0	0	Ki67+	 5959 13025
5511	0	0	Ki67+	 5961 13006
5512	0	0	Ki67+	 5965 13392
5513	0	0	Ki67+	 5968 13568
5514	0	0	Ki67+	 5969 13409
5515	0	0	Ki67+	 5972 13200
5516	0	0	Ki67+	 5973 13337
5517	0	0	Ki67+	 5973 13462
5518	0	0	Ki67+	 5976 13181
5519	0	0	Ki67+	 5977 13232
5520	0	0	Ki67+	 5979 13357
5521	0	0	Ki67+	 5982 13554
5522	0	0	Ki67+	 5988 13265
5523	0	0	Ki67+	 5991 13392
5524	0	0	Ki67+	 5994 13592
5525	0	0	Ki67+	 5999 13163
5526	0	0	Ki67+	 5999 13203
5527	0	0	Ki67+	 6000 13234
5528	0	0	Ki67+	 6000 13309
5529	0	0	Ki67+	 6003 13458
5530	0	0	Ki67+	 6005 13250
5531	0	0	Ki67+	 6007 13530
5532	0	0	Ki67+	 6009 13565
5533	0	0	Ki67+	 6015 13328
5534	0	0	Ki67+	 6018 13094
5535	0	0	Ki67+	 6020 12843
5536	0	0	Ki67+	 6020 13206
5537	0	0	Ki67+	 6020 13541
5538	0	0	Ki67+	 6021 13457
5539	0	0	Ki67+	 6023 13131
5540	0	0	Ki67+	 6024 12958
5541	0	0	Ki67+	 6032 13355
5542	0	0	Ki67+	 6034 13271
5543	0	0	Ki67+	 6037 13162
5544	0	0	Ki67+	 6037 13535
5545	0	0	Ki67+	 6040 13463
5546	0	0	Ki67+	 6041 13293
5547	0	0	Ki67+	 6042 13125
5548	0	0	Ki67+	 6043 13323
5549	0	0	Ki67+	 6044 13477
5550	0	0	Ki67+	 6049 13107
5551	0	0	Ki67+	 6052 13194
5552	0	0	Ki67+	 6055 13145
5553	0	0	Ki67+	 6056 13015
5554	0	0	Ki67+	 6056 13288
5555	0	0	Ki67+	 6057 13051
5556	0	0	Ki67+	 6059 13088
5557	0	0	Ki67+	 6059 13116
5558	0	0	Ki67+	 6060 13213
5559	0	0	Ki67+	 6060 13463
5560	0	0	Ki67+	 6063 13351
5561	0	0	Ki67+	 6065 13483
5562	0	0	Ki67+	 6070 12986
5563	0	0	Ki67+	 6071 13572
5564	0	0	Ki67+	 6074 13158
5565	0	0	Ki67+	 6074 13187
5566	0	0	Ki67+	 6076 13296
5567	0	0	Ki67+	 6080 12954
5568	0	0	Ki67+	 6081 13002
5569	0	0	Ki67+	 6082 13086
5570	0	0	Ki67+	 6082 13321
5571	0	0	Ki67+	 6084 12975
5572	0	0	Ki67+	 6084 13377
5573	0	0	Ki67+	 6085 12922
5574	0	0	Ki67+	 6086 13210
5575	0	0	Ki67+	 6089 12888
5576	0	0	Ki67+	 6089 13053
5577	0	0	Ki67+	 6092 13181
5578	0	0	Ki67+	 6094 13135
5579	0	0	Ki67+	 6095 13219
5580	0	0	Ki67+	 6095 13353
5581	0	0	Ki67+	 6097 12946
5582	0	0	Ki67+	 6098 13314
5583	0	0	Ki67+	 6100 12822
5584	0	0	Ki67+	 6100 12914
5585	0	0	Ki67+	 6100 13540
5586	0	0	Ki67+	 6105 12849
5587	0	0	Ki67+	 6106 13102
5588	0	0	Ki67+	 6107 13244
5589	0	0	Ki67+	 6110 12876
5590	0	0	Ki67+	 6110 12920
5591	0	0	Ki67+	 6111 12980
5592	0	0	Ki67+	 6113 13340
5593	0	0	Ki67+	 6116 12896
5594	0	0	Ki67+	 6117 13133
5595	0	0	Ki67+	 6117 13362
5596	0	0	Ki67+	 6117 13554
5597	0	0	Ki67+	 6119 13313
5598	0	0	Ki67+	 6121 13157
5599	0	0	Ki67+	 6122 12803
5600	0	0	Ki67+	 6124 12942
5601	0	0	Ki67+	 6124 13205
5602	0	0	Ki67+	 6126 13271
5603	0	0	Ki67+	 6127 13015
5604	0	0	Ki67+	 6127 13064
5605	0	0	Ki67+	 6129 12981
5606	0	0	Ki67+	 6129 13236
5607	0	0	Ki67+	 6133 13088
5608	0	0	Ki67+	 6133 13127
5609	0	0	Ki67+	 6136 13275
5610	0	0	Ki67+	 6144 12854
5611	0	0	Ki67+	 6146 13040
5612	0	0	Ki67+	 6147 13302
5613	0	0	Ki67+	 6148 13098
5614	0	0	Ki67+	 6151 12813
5615	0	0	Ki67+	 6152 13343
5616	0	0	Ki67+	 6155 13053
5617	0	0	Ki67+	 6158 13503
5618	0	0	Ki67+	 6160 13189
5619	0	0	Ki67+	 6162 13126
5620	0	0	Ki67+	 6163 12964
5621	0	0	Ki67+	 6164 12802
5622	0	0	Ki67+	 6165 13170
5623	0	0	Ki67+	 6165 13548
5624	0	0	Ki67+	 6167 13218
5625	0	0	Ki67+	 6167 13285
5626	0	0	Ki67+	 6169 12991
5627	0	0	Ki67+	 6170 13095
5628	0	0	Ki67+	 6178 13310
5629	0	0	Ki67+	 6188 13205
5630	0	0	Ki67+	 6189 12962
5631	0	0	Ki67+	 6191 13333
5632	0	0	Ki67+	 6195 12832
5633	0	0	Ki67+	 6197 13354
5634	0	0	Ki67+	 6198 13280
5635	0	0	Ki67+	 6200 13142
5636	0	0	Ki67+	 6207 13346
5637	0	0	Ki67+	 6210 13241
5638	0	0	Ki67+	 6212 13378
5639	0	0	Ki67+	 6220 13269
5640	0	0	Ki67+	 6221 13356
5641	0	0	Ki67+	 6228 13290
5642	0	0	Ki67+	 6229 13548
5643	0	0	Ki67+	 6232 12804
5644	0	0	Ki67+	 6234 13413
5645	0	0	Ki67+	 6238 13442
5646	0	0	Ki67+	 6243 13365
5647	0	0	Ki67+	 6244 13517
5648	0	0	Ki67+	 6246 13261
5649	0	0	Ki67+	 6248 13389
5650	0	0	Ki67+	 6255 12818
5651	0	0	Ki67+	 5469 13621
5652	0	0	Ki67+	 5473 13949
5653	0	0	Ki67+	 5476 13702
5654	0	0	Ki67+	 5478 14250
5655	0	0	Ki67+	 5479 14332
5656	0	0	Ki67+	 5483 13760
5657	0	0	Ki67+	 5485 14075
5658	0	0	Ki67+	 5487 13934
5659	0	0	Ki67+	 5487 14305
5660	0	0	Ki67+	 5489 13648
5661	0	0	Ki67+	 5493 13707
5662	0	0	Ki67+	 5496 13951
5663	0	0	Ki67+	 5500 14225
5664	0	0	Ki67+	 5502 13843
5665	0	0	Ki67+	 5505 13917
5666	0	0	Ki67+	 5508 14161
5667	0	0	Ki67+	 5509 13730
5668	0	0	Ki67+	 5514 13714
5669	0	0	Ki67+	 5515 14228
5670	0	0	Ki67+	 5521 13652
5671	0	0	Ki67+	 5522 14323
5672	0	0	Ki67+	 5523 14265
5673	0	0	Ki67+	 5524 14046
5674	0	0	Ki67+	 5527 14145
5675	0	0	Ki67+	 5530 13743
5676	0	0	Ki67+	 5540 13624
5677	0	0	Ki67+	 5545 13783
5678	0	0	Ki67+	 5545 14048
5679	0	0	Ki67+	 5550 13904
5680	0	0	Ki67+	 5552 13754
5681	0	0	Ki67+	 5553 14329
5682	0	0	Ki67+	 5555 13765
5683	0	0	Ki67+	 5557 13792
5684	0	0	Ki67+	 5559 13623
5685	0	0	Ki67+	 5560 14019
5686	0	0	Ki67+	 5560 14037
5687	0	0	Ki67+	 5564 13969
5688	0	0	Ki67+	 5573 13890
5689	0	0	Ki67+	 5573 13900
5690	0	0	Ki67+	 5573 13935
5691	0	0	Ki67+	 5574 14004
5692	0	0	Ki67+	 5575 14255
5693	0	0	Ki67+	 5576 14364
5694	0	0	Ki67+	 5582 13639
5695	0	0	Ki67+	 5588 13803
5696	0	0	Ki67+	 5595 13617
5697	0	0	Ki67+	 5596 14259
5698	0	0	Ki67+	 5606 13983
5699	0	0	Ki67+	 5609 13611
5700	0	0	Ki67+	 5610 14320
5701	0	0	Ki67+	 5611 14310
5702	0	0	Ki67+	 5615 13749
5703	0	0	Ki67+	 5616 14276
5704	0	0	Ki67+	 5619 13941
5705	0	0	Ki67+	 5621 13918
5706	0	0	Ki67+	 5623 13650
5707	0	0	Ki67+	 5638 14294
5708	0	0	Ki67+	 5642 14060
5709	0	0	Ki67+	 5647 13813
5710	0	0	Ki67+	 5651 13651
5711	0	0	Ki67+	 5653 13741
5712	0	0	Ki67+	 5654 14372
5713	0	0	Ki67+	 5668 13686
5714	0	0	Ki67+	 5668 13965
5715	0	0	Ki67+	 5669 13873
5716	0	0	Ki67+	 5669 13935
5717	0	0	Ki67+	 5671 14382
5718	0	0	Ki67+	 5674 13644
5719	0	0	Ki67+	 5674 13721
5720	0	0	Ki67+	 5677 14313
5721	0	0	Ki67+	 5683 13677
5722	0	0	Ki67+	 5685 13749
5723	0	0	Ki67+	 5694 13979
5724	0	0	Ki67+	 5695 14306
5725	0	0	Ki67+	 5701 14208
5726	0	0	Ki67+	 5703 13681
5727	0	0	Ki67+	 5704 14360
5728	0	0	Ki67+	 5709 13748
5729	0	0	Ki67+	 5712 13727
5730	0	0	Ki67+	 5720 13693
5731	0	0	Ki67+	 5724 14158
5732	0	0	Ki67+	 5727 13684
5733	0	0	Ki67+	 5739 13813
5734	0	0	Ki67+	 5740 13973
5735	0	0	Ki67+	 5742 13741
5736	0	0	Ki67+	 5747 13730
5737	0	0	Ki67+	 5754 14388
5738	0	0	Ki67+	 5763 14000
5739	0	0	Ki67+	 5764 14372
5740	0	0	Ki67+	 5765 14342
5741	0	0	Ki67+	 5768 14099
5742	0	0	Ki67+	 5771 14077
5743	0	0	Ki67+	 5773 13734
5744	0	0	Ki67+	 5777 13711
5745	0	0	Ki67+	 5778 14024
5746	0	0	Ki67+	 5779 14041
5747	0	0	Ki67+	 5780 13724
5748	0	0	Ki67+	 5803 13707
5749	0	0	Ki67+	 5805 13923
5750	0	0	Ki67+	 5805 13952
5751	0	0	Ki67+	 5806 14131
5752	0	0	Ki67+	 5814 13630
5753	0	0	Ki67+	 5814 14004
5754	0	0	Ki67+	 5828 14388
5755	0	0	Ki67+	 5830 14198
5756	0	0	Ki67+	 5837 13764
5757	0	0	Ki67+	 5838 14375
5758	0	0	Ki67+	 5844 13933
5759	0	0	Ki67+	 5845 14186
5760	0	0	Ki67+	 5850 13960
5761	0	0	Ki67+	 5857 13948
5762	0	0	Ki67+	 5862 14208
5763	0	0	Ki67+	 5870 14191
5764	0	0	Ki67+	 5874 13602
5765	0	0	Ki67+	 5874 14244
5766	0	0	Ki67+	 5877 13745
5767	0	0	Ki67+	 5896 14355
5768	0	0	Ki67+	 5898 13821
5769	0	0	Ki67+	 5906 13791
5770	0	0	Ki67+	 5916 14163
5771	0	0	Ki67+	 5924 14181
5772	0	0	Ki67+	 5940 13814
5773	0	0	Ki67+	 5942 13607
5774	0	0	Ki67+	 5942 14094
5775	0	0	Ki67+	 5949 13784
5776	0	0	Ki67+	 5950 13828
5777	0	0	Ki67+	 5959 13794
5778	0	0	Ki67+	 5964 13775
5779	0	0	Ki67+	 5969 14058
5780	0	0	Ki67+	 5974 13812
5781	0	0	Ki67+	 5982 14071
5782	0	0	Ki67+	 5994 13776
5783	0	0	Ki67+	 5996 13952
5784	0	0	Ki67+	 5999 13817
5785	0	0	Ki67+	 6004 13800
5786	0	0	Ki67+	 6005 14050
5787	0	0	Ki67+	 6007 14138
5788	0	0	Ki67+	 6009 13709
5789	0	0	Ki67+	 6015 14025
5790	0	0	Ki67+	 6020 14166
5791	0	0	Ki67+	 6022 14134
5792	0	0	Ki67+	 6032 13813
5793	0	0	Ki67+	 6032 14006
5794	0	0	Ki67+	 6037 14286
5795	0	0	Ki67+	 6039 13800
5796	0	0	Ki67+	 6042 14039
5797	0	0	Ki67+	 6042 14192
5798	0	0	Ki67+	 6043 14100
5799	0	0	Ki67+	 6044 14359
5800	0	0	Ki67+	 6056 13936
5801	0	0	Ki67+	 6057 13800
5802	0	0	Ki67+	 6057 13814
5803	0	0	Ki67+	 6062 13974
5804	0	0	Ki67+	 6067 14277
5805	0	0	Ki67+	 6071 14195
5806	0	0	Ki67+	 6082 14291
5807	0	0	Ki67+	 6084 14320
5808	0	0	Ki67+	 6086 13996
5809	0	0	Ki67+	 6089 13902
5810	0	0	Ki67+	 6089 14015
5811	0	0	Ki67+	 6090 13794
5812	0	0	Ki67+	 6100 14200
5813	0	0	Ki67+	 6106 13996
5814	0	0	Ki67+	 6111 14241
5815	0	0	Ki67+	 6112 14220
5816	0	0	Ki67+	 6112 14300
5817	0	0	Ki67+	 6117 14086
5818	0	0	Ki67+	 6124 14316
5819	0	0	Ki67+	 6125 14290
5820	0	0	Ki67+	 6132 13737
5821	0	0	Ki67+	 6134 14309
5822	0	0	Ki67+	 6142 14201
5823	0	0	Ki67+	 6143 14174
5824	0	0	Ki67+	 6145 14214
5825	0	0	Ki67+	 6149 14033
5826	0	0	Ki67+	 6152 14120
5827	0	0	Ki67+	 6153 14319
5828	0	0	Ki67+	 6158 13848
5829	0	0	Ki67+	 6161 14087
5830	0	0	Ki67+	 6162 13742
5831	0	0	Ki67+	 6173 13791
5832	0	0	Ki67+	 6175 14318
5833	0	0	Ki67+	 6186 13826
5834	0	0	Ki67+	 6190 14231
5835	0	0	Ki67+	 6191 14059
5836	0	0	Ki67+	 6192 13857
5837	0	0	Ki67+	 6193 14180
5838	0	0	Ki67+	 6199 14295
5839	0	0	Ki67+	 6204 14277
5840	0	0	Ki67+	 6209 14316
5841	0	0	Ki67+	 6213 14046
5842	0	0	Ki67+	 6215 14064
5843	0	0	Ki67+	 6215 14205
5844	0	0	Ki67+	 6219 13852
5845	0	0	Ki67+	 6222 14237
5846	0	0	Ki67+	 6223 13840
5847	0	0	Ki67+	 6228 13908
5848	0	0	Ki67+	 6230 13864
5849	0	0	Ki67+	 6230 13882
5850	0	0	Ki67+	 6230 14300
5851	0	0	Ki67+	 6236 14335
5852	0	0	Ki67+	 6238 14091
5853	0	0	Ki67+	 6240 13671
5854	0	0	Ki67+	 6241 14218
5855	0	0	Ki67+	 6247 14283
5856	0	0	Ki67+	 6249 14318
5857	0	0	Ki67+	 6250 13841
5858	0	0	Ki67+	 6251 14179
5859	0	0	Ki67+	 6252 13647
5860	0	0	Ki67+	 5457 14611
5861	0	0	Ki67+	 5459 14660
5862	0	0	Ki67+	 5459 14811
5863	0	0	Ki67+	 5463 14800
5864	0	0	Ki67+	 5470 14746
5865	0	0	Ki67+	 5471 15030
5866	0	0	Ki67+	 5475 15016
5867	0	0	Ki67+	 5484 14779
5868	0	0	Ki67+	 5488 14584
5869	0	0	Ki67+	 5492 14805
5870	0	0	Ki67+	 5492 15137
5871	0	0	Ki67+	 5496 14742
5872	0	0	Ki67+	 5503 14633
5873	0	0	Ki67+	 5503 15167
5874	0	0	Ki67+	 5504 14402
5875	0	0	Ki67+	 5504 14683
5876	0	0	Ki67+	 5504 14716
5877	0	0	Ki67+	 5514 14816
5878	0	0	Ki67+	 5514 15093
5879	0	0	Ki67+	 5516 15046
5880	0	0	Ki67+	 5517 14776
5881	0	0	Ki67+	 5525 14637
5882	0	0	Ki67+	 5526 14623
5883	0	0	Ki67+	 5530 14695
5884	0	0	Ki67+	 5531 14407
5885	0	0	Ki67+	 5533 14665
5886	0	0	Ki67+	 5544 14729
5887	0	0	Ki67+	 5547 14806
5888	0	0	Ki67+	 5551 14776
5889	0	0	Ki67+	 5557 14559
5890	0	0	Ki67+	 5564 14607
5891	0	0	Ki67+	 5574 14749
5892	0	0	Ki67+	 5579 14761
5893	0	0	Ki67+	 5581 14802
5894	0	0	Ki67+	 5587 14532
5895	0	0	Ki67+	 5591 14546
5896	0	0	Ki67+	 5591 14821
5897	0	0	Ki67+	 5593 15171
5898	0	0	Ki67+	 5599 14871
5899	0	0	Ki67+	 5601 14921
5900	0	0	Ki67+	 5603 15084
5901	0	0	Ki67+	 5605 15061
5902	0	0	Ki67+	 5607 14792
5903	0	0	Ki67+	 5608 14828
5904	0	0	Ki67+	 5616 14720
5905	0	0	Ki67+	 5620 15177
5906	0	0	Ki67+	 5621 14864
5907	0	0	Ki67+	 5621 14957
5908	0	0	Ki67+	 5629 14741
5909	0	0	Ki67+	 5630 15158
5910	0	0	Ki67+	 5637 14558
5911	0	0	Ki67+	 5647 14455
5912	0	0	Ki67+	 5647 14762
5913	0	0	Ki67+	 5650 14881
5914	0	0	Ki67+	 5652 15162
5915	0	0	Ki67+	 5653 14595
5916	0	0	Ki67+	 5656 15094
5917	0	0	Ki67+	 5658 14924
5918	0	0	Ki67+	 5662 14874
5919	0	0	Ki67+	 5670 14445
5920	0	0	Ki67+	 5674 14707
5921	0	0	Ki67+	 5675 14773
5922	0	0	Ki67+	 5679 14791
5923	0	0	Ki67+	 5679 15036
5924	0	0	Ki67+	 5681 15099
5925	0	0	Ki67+	 5684 15128
5926	0	0	Ki67+	 5686 14736
5927	0	0	Ki67+	 5690 14912
5928	0	0	Ki67+	 5694 14897
5929	0	0	Ki67+	 5696 14411
5930	0	0	Ki67+	 5698 14880
5931	0	0	Ki67+	 5699 14797
5932	0	0	Ki67+	 5705 15118
5933	0	0	Ki67+	 5707 14508
5934	0	0	Ki67+	 5712 14937
5935	0	0	Ki67+	 5713 14631
5936	0	0	Ki67+	 5713 14888
5937	0	0	Ki67+	 5715 14780
5938	0	0	Ki67+	 5716 14804
5939	0	0	Ki67+	 5716 15183
5940	0	0	Ki67+	 5718 14549
5941	0	0	Ki67+	 5726 14686
5942	0	0	Ki67+	 5727 15157
5943	0	0	Ki67+	 5728 15088
5944	0	0	Ki67+	 5729 14884
5945	0	0	Ki67+	 5730 14726
5946	0	0	Ki67+	 5733 14853
5947	0	0	Ki67+	 5733 15063
5948	0	0	Ki67+	 5733 15124
5949	0	0	Ki67+	 5738 14480
5950	0	0	Ki67+	 5741 14783
5951	0	0	Ki67+	 5741 14947
5952	0	0	Ki67+	 5742 15199
5953	0	0	Ki67+	 5743 14438
5954	0	0	Ki67+	 5746 14546
5955	0	0	Ki67+	 5751 14464
5956	0	0	Ki67+	 5755 14502
5957	0	0	Ki67+	 5756 15162
5958	0	0	Ki67+	 5759 14429
5959	0	0	Ki67+	 5760 15114
5960	0	0	Ki67+	 5761 14604
5961	0	0	Ki67+	 5761 14621
5962	0	0	Ki67+	 5764 15055
5963	0	0	Ki67+	 5770 14859
5964	0	0	Ki67+	 5777 15123
5965	0	0	Ki67+	 5778 14422
5966	0	0	Ki67+	 5780 14513
5967	0	0	Ki67+	 5782 15142
5968	0	0	Ki67+	 5783 14551
5969	0	0	Ki67+	 5783 15109
5970	0	0	Ki67+	 5786 14961
5971	0	0	Ki67+	 5788 14616
5972	0	0	Ki67+	 5788 15034
5973	0	0	Ki67+	 5792 14461
5974	0	0	Ki67+	 5795 14977
5975	0	0	Ki67+	 5795 15081
5976	0	0	Ki67+	 5796 14603
5977	0	0	Ki67+	 5796 15059
5978	0	0	Ki67+	 5797 14539
5979	0	0	Ki67+	 5799 14401
5980	0	0	Ki67+	 5805 14429
5981	0	0	Ki67+	 5807 14867
5982	0	0	Ki67+	 5809 14403
5983	0	0	Ki67+	 5810 15112
5984	0	0	Ki67+	 5811 15179
5985	0	0	Ki67+	 5813 14742
5986	0	0	Ki67+	 5817 15025
5987	0	0	Ki67+	 5818 15065
5988	0	0	Ki67+	 5823 14448
5989	0	0	Ki67+	 5828 14768
5990	0	0	Ki67+	 5834 14959
5991	0	0	Ki67+	 5837 14748
5992	0	0	Ki67+	 5840 14906
5993	0	0	Ki67+	 5840 15025
5994	0	0	Ki67+	 5841 14941
5995	0	0	Ki67+	 5844 15071
5996	0	0	Ki67+	 5846 14611
5997	0	0	Ki67+	 5848 14776
5998	0	0	Ki67+	 5849 14504
5999	0	0	Ki67+	 5849 14734
6000	0	0	Ki67+	 5849 14995
6001	0	0	Ki67+	 5855 14483
6002	0	0	Ki67+	 5855 15034
6003	0	0	Ki67+	 5856 14987
6004	0	0	Ki67+	 5862 14592
6005	0	0	Ki67+	 5862 14719
6006	0	0	Ki67+	 5869 14798
6007	0	0	Ki67+	 5869 15079
6008	0	0	Ki67+	 5875 14965
6009	0	0	Ki67+	 5878 14781
6010	0	0	Ki67+	 5881 14608
6011	0	0	Ki67+	 5883 14793
6012	0	0	Ki67+	 5883 15148
6013	0	0	Ki67+	 5886 14922
6014	0	0	Ki67+	 5887 15041
6015	0	0	Ki67+	 5888 15071
6016	0	0	Ki67+	 5889 14900
6017	0	0	Ki67+	 5894 14603
6018	0	0	Ki67+	 5905 14957
6019	0	0	Ki67+	 5907 14593
6020	0	0	Ki67+	 5908 14862
6021	0	0	Ki67+	 5925 14620
6022	0	0	Ki67+	 5926 14975
6023	0	0	Ki67+	 5928 14590
6024	0	0	Ki67+	 5929 14479
6025	0	0	Ki67+	 5929 14527
6026	0	0	Ki67+	 5932 14892
6027	0	0	Ki67+	 5932 14922
6028	0	0	Ki67+	 5933 14784
6029	0	0	Ki67+	 5936 14760
6030	0	0	Ki67+	 5938 15050
6031	0	0	Ki67+	 5939 14538
6032	0	0	Ki67+	 5949 14863
6033	0	0	Ki67+	 5949 14955
6034	0	0	Ki67+	 5951 14526
6035	0	0	Ki67+	 5951 14728
6036	0	0	Ki67+	 5952 14627
6037	0	0	Ki67+	 5953 14605
6038	0	0	Ki67+	 5953 14802
6039	0	0	Ki67+	 5980 14969
6040	0	0	Ki67+	 5980 15000
6041	0	0	Ki67+	 5981 14849
6042	0	0	Ki67+	 5986 14870
6043	0	0	Ki67+	 5989 14481
6044	0	0	Ki67+	 5990 14619
6045	0	0	Ki67+	 6000 14979
6046	0	0	Ki67+	 6010 14853
6047	0	0	Ki67+	 6013 14954
6048	0	0	Ki67+	 6015 14526
6049	0	0	Ki67+	 6029 14539
6050	0	0	Ki67+	 6030 14817
6051	0	0	Ki67+	 6031 15007
6052	0	0	Ki67+	 6035 14969
6053	0	0	Ki67+	 6038 14936
6054	0	0	Ki67+	 6041 14857
6055	0	0	Ki67+	 6042 14652
6056	0	0	Ki67+	 6046 14831
6057	0	0	Ki67+	 6058 14537
6058	0	0	Ki67+	 6058 14970
6059	0	0	Ki67+	 6061 15013
6060	0	0	Ki67+	 6066 14868
6061	0	0	Ki67+	 6068 14765
6062	0	0	Ki67+	 6071 14653
6063	0	0	Ki67+	 6077 15023
6064	0	0	Ki67+	 6081 14867
6065	0	0	Ki67+	 6082 14879
6066	0	0	Ki67+	 6087 14738
6067	0	0	Ki67+	 6087 14961
6068	0	0	Ki67+	 6090 15175
6069	0	0	Ki67+	 6091 14537
6070	0	0	Ki67+	 6100 14833
6071	0	0	Ki67+	 6101 14817
6072	0	0	Ki67+	 6103 14553
6073	0	0	Ki67+	 6104 15173
6074	0	0	Ki67+	 6109 14771
6075	0	0	Ki67+	 6115 14973
6076	0	0	Ki67+	 6120 14949
6077	0	0	Ki67+	 6128 14891
6078	0	0	Ki67+	 6138 14645
6079	0	0	Ki67+	 6140 15186
6080	0	0	Ki67+	 6142 15094
6081	0	0	Ki67+	 6142 15163
6082	0	0	Ki67+	 6144 14421
6083	0	0	Ki67+	 6150 15178
6084	0	0	Ki67+	 6152 14949
6085	0	0	Ki67+	 6156 15089
6086	0	0	Ki67+	 6164 15116
6087	0	0	Ki67+	 6168 14942
6088	0	0	Ki67+	 6173 15155
6089	0	0	Ki67+	 6174 14616
6090	0	0	Ki67+	 6175 14919
6091	0	0	Ki67+	 6178 14866
6092	0	0	Ki67+	 6182 15069
6093	0	0	Ki67+	 6190 14549
6094	0	0	Ki67+	 6193 14799
6095	0	0	Ki67+	 6198 14920
6096	0	0	Ki67+	 6198 15153
6097	0	0	Ki67+	 6202 15103
6098	0	0	Ki67+	 6203 15179
6099	0	0	Ki67+	 6204 14941
6100	0	0	Ki67+	 6205 14868
6101	0	0	Ki67+	 6205 14964
6102	0	0	Ki67+	 6206 14521
6103	0	0	Ki67+	 6207 14406
6104	0	0	Ki67+	 6207 15062
6105	0	0	Ki67+	 6211 14543
6106	0	0	Ki67+	 6214 14897
6107	0	0	Ki67+	 6222 15097
6108	0	0	Ki67+	 6229 15061
6109	0	0	Ki67+	 6234 15178
6110	0	0	Ki67+	 6236 15165
6111	0	0	Ki67+	 6238 14620
6112	0	0	Ki67+	 6253 15072
6113	0	0	Ki67+	 6254 14928
6114	0	0	Ki67+	 5461 15492
6115	0	0	Ki67+	 5465 15371
6116	0	0	Ki67+	 5467 15343
6117	0	0	Ki67+	 5468 15620
6118	0	0	Ki67+	 5469 15314
6119	0	0	Ki67+	 5470 15909
6120	0	0	Ki67+	 5475 15863
6121	0	0	Ki67+	 5475 15898
6122	0	0	Ki67+	 5477 15759
6123	0	0	Ki67+	 5478 15371
6124	0	0	Ki67+	 5481 15473
6125	0	0	Ki67+	 5481 15932
6126	0	0	Ki67+	 5488 15829
6127	0	0	Ki67+	 5490 15954
6128	0	0	Ki67+	 5494 15423
6129	0	0	Ki67+	 5497 15737
6130	0	0	Ki67+	 5520 15756
6131	0	0	Ki67+	 5526 15728
6132	0	0	Ki67+	 5530 15712
6133	0	0	Ki67+	 5533 15436
6134	0	0	Ki67+	 5537 15996
6135	0	0	Ki67+	 5540 15972
6136	0	0	Ki67+	 5541 15826
6137	0	0	Ki67+	 5545 15734
6138	0	0	Ki67+	 5548 15685
6139	0	0	Ki67+	 5564 15695
6140	0	0	Ki67+	 5565 15651
6141	0	0	Ki67+	 5569 15712
6142	0	0	Ki67+	 5574 15630
6143	0	0	Ki67+	 5580 15931
6144	0	0	Ki67+	 5583 15228
6145	0	0	Ki67+	 5585 15619
6146	0	0	Ki67+	 5587 15921
6147	0	0	Ki67+	 5595 15894
6148	0	0	Ki67+	 5597 15599
6149	0	0	Ki67+	 5610 15567
6150	0	0	Ki67+	 5612 15865
6151	0	0	Ki67+	 5614 15648
6152	0	0	Ki67+	 5616 15611
6153	0	0	Ki67+	 5626 15561
6154	0	0	Ki67+	 5628 15846
6155	0	0	Ki67+	 5643 15241
6156	0	0	Ki67+	 5643 15593
6157	0	0	Ki67+	 5652 15298
6158	0	0	Ki67+	 5654 15568
6159	0	0	Ki67+	 5661 15284
6160	0	0	Ki67+	 5666 15587
6161	0	0	Ki67+	 5667 15510
6162	0	0	Ki67+	 5667 15776
6163	0	0	Ki67+	 5669 15663
6164	0	0	Ki67+	 5670 15226
6165	0	0	Ki67+	 5677 15538
6166	0	0	Ki67+	 5678 15750
6167	0	0	Ki67+	 5681 15571
6168	0	0	Ki67+	 5683 15639
6169	0	0	Ki67+	 5683 15731
6170	0	0	Ki67+	 5686 15209
6171	0	0	Ki67+	 5686 15703
6172	0	0	Ki67+	 5690 15678
6173	0	0	Ki67+	 5697 15613
6174	0	0	Ki67+	 5702 15537
6175	0	0	Ki67+	 5702 15593
6176	0	0	Ki67+	 5705 15367
6177	0	0	Ki67+	 5716 15497
6178	0	0	Ki67+	 5718 15549
6179	0	0	Ki67+	 5721 15872
6180	0	0	Ki67+	 5724 15903
6181	0	0	Ki67+	 5726 15934
6182	0	0	Ki67+	 5728 15769
6183	0	0	Ki67+	 5729 15741
6184	0	0	Ki67+	 5734 15810
6185	0	0	Ki67+	 5741 15483
6186	0	0	Ki67+	 5745 15648
6187	0	0	Ki67+	 5751 15729
6188	0	0	Ki67+	 5753 15686
6189	0	0	Ki67+	 5762 15926
6190	0	0	Ki67+	 5763 15596
6191	0	0	Ki67+	 5767 15774
6192	0	0	Ki67+	 5778 15889
6193	0	0	Ki67+	 5779 15391
6194	0	0	Ki67+	 5780 15754
6195	0	0	Ki67+	 5791 15867
6196	0	0	Ki67+	 5792 15600
6197	0	0	Ki67+	 5795 15899
6198	0	0	Ki67+	 5799 15685
6199	0	0	Ki67+	 5799 15714
6200	0	0	Ki67+	 5804 15435
6201	0	0	Ki67+	 5806 15892
6202	0	0	Ki67+	 5807 15644
6203	0	0	Ki67+	 5815 15423
6204	0	0	Ki67+	 5823 15345
6205	0	0	Ki67+	 5825 15770
6206	0	0	Ki67+	 5827 15620
6207	0	0	Ki67+	 5828 15845
6208	0	0	Ki67+	 5830 15313
6209	0	0	Ki67+	 5831 15466
6210	0	0	Ki67+	 5834 15634
6211	0	0	Ki67+	 5840 15986
6212	0	0	Ki67+	 5843 15367
6213	0	0	Ki67+	 5844 15446
6214	0	0	Ki67+	 5845 15846
6215	0	0	Ki67+	 5845 15878
6216	0	0	Ki67+	 5849 15650
6217	0	0	Ki67+	 5849 15724
6218	0	0	Ki67+	 5856 15472
6219	0	0	Ki67+	 5859 15708
6220	0	0	Ki67+	 5859 15833
6221	0	0	Ki67+	 5860 15321
6222	0	0	Ki67+	 5861 15939
6223	0	0	Ki67+	 5864 15272
6224	0	0	Ki67+	 5865 15988
6225	0	0	Ki67+	 5866 15258
6226	0	0	Ki67+	 5871 15846
6227	0	0	Ki67+	 5873 15668
6228	0	0	Ki67+	 5875 15709
6229	0	0	Ki67+	 5876 15480
6230	0	0	Ki67+	 5877 15860
6231	0	0	Ki67+	 5881 15876
6232	0	0	Ki67+	 5886 15746
6233	0	0	Ki67+	 5888 15675
6234	0	0	Ki67+	 5888 15718
6235	0	0	Ki67+	 5890 15789
6236	0	0	Ki67+	 5890 15844
6237	0	0	Ki67+	 5892 15732
6238	0	0	Ki67+	 5893 15770
6239	0	0	Ki67+	 5896 15405
6240	0	0	Ki67+	 5897 15256
6241	0	0	Ki67+	 5899 15819
6242	0	0	Ki67+	 5903 15843
6243	0	0	Ki67+	 5903 15935
6244	0	0	Ki67+	 5909 15499
6245	0	0	Ki67+	 5921 15317
6246	0	0	Ki67+	 5922 15430
6247	0	0	Ki67+	 5922 15947
6248	0	0	Ki67+	 5927 15663
6249	0	0	Ki67+	 5929 15366
6250	0	0	Ki67+	 5931 15521
6251	0	0	Ki67+	 5931 15559
6252	0	0	Ki67+	 5940 15328
6253	0	0	Ki67+	 5940 15711
6254	0	0	Ki67+	 5942 15239
6255	0	0	Ki67+	 5946 15585
6256	0	0	Ki67+	 5948 15261
6257	0	0	Ki67+	 5948 15987
6258	0	0	Ki67+	 5954 15485
6259	0	0	Ki67+	 5974 15712
6260	0	0	Ki67+	 5975 15946
6261	0	0	Ki67+	 5977 15561
6262	0	0	Ki67+	 5981 15480
6263	0	0	Ki67+	 5982 15279
6264	0	0	Ki67+	 5983 15579
6265	0	0	Ki67+	 5987 15309
6266	0	0	Ki67+	 5987 15448
6267	0	0	Ki67+	 5988 15526
6268	0	0	Ki67+	 5988 15790
6269	0	0	Ki67+	 5993 15227
6270	0	0	Ki67+	 5994 15872
6271	0	0	Ki67+	 6002 15654
6272	0	0	Ki67+	 6003 15625
6273	0	0	Ki67+	 6013 15341
6274	0	0	Ki67+	 6014 15264
6275	0	0	Ki67+	 6014 15441
6276	0	0	Ki67+	 6018 15903
6277	0	0	Ki67+	 6019 15649
6278	0	0	Ki67+	 6020 15690
6279	0	0	Ki67+	 6021 15603
6280	0	0	Ki67+	 6024 15546
6281	0	0	Ki67+	 6025 15204
6282	0	0	Ki67+	 6029 15457
6283	0	0	Ki67+	 6029 15583
6284	0	0	Ki67+	 6030 15677
6285	0	0	Ki67+	 6035 15719
6286	0	0	Ki67+	 6042 15266
6287	0	0	Ki67+	 6046 15556
6288	0	0	Ki67+	 6047 15687
6289	0	0	Ki67+	 6051 15935
6290	0	0	Ki67+	 6052 15207
6291	0	0	Ki67+	 6056 15721
6292	0	0	Ki67+	 6058 15430
6293	0	0	Ki67+	 6059 15899
6294	0	0	Ki67+	 6066 15579
6295	0	0	Ki67+	 6068 15348
6296	0	0	Ki67+	 6080 15664
6297	0	0	Ki67+	 6081 15222
6298	0	0	Ki67+	 6083 15888
6299	0	0	Ki67+	 6087 15533
6300	0	0	Ki67+	 6088 15350
6301	0	0	Ki67+	 6089 15565
6302	0	0	Ki67+	 6094 15715
6303	0	0	Ki67+	 6098 15943
6304	0	0	Ki67+	 6101 15502
6305	0	0	Ki67+	 6104 15629
6306	0	0	Ki67+	 6105 15895
6307	0	0	Ki67+	 6105 15914
6308	0	0	Ki67+	 6107 15450
6309	0	0	Ki67+	 6107 15952
6310	0	0	Ki67+	 6108 15976
6311	0	0	Ki67+	 6116 15541
6312	0	0	Ki67+	 6118 15963
6313	0	0	Ki67+	 6121 15710
6314	0	0	Ki67+	 6122 15339
6315	0	0	Ki67+	 6124 15250
6316	0	0	Ki67+	 6126 15285
6317	0	0	Ki67+	 6126 15764
6318	0	0	Ki67+	 6127 15481
6319	0	0	Ki67+	 6129 15618
6320	0	0	Ki67+	 6130 15428
6321	0	0	Ki67+	 6134 15362
6322	0	0	Ki67+	 6135 15596
6323	0	0	Ki67+	 6136 15314
6324	0	0	Ki67+	 6138 15911
6325	0	0	Ki67+	 6139 15443
6326	0	0	Ki67+	 6139 15527
6327	0	0	Ki67+	 6139 15953
6328	0	0	Ki67+	 6142 15253
6329	0	0	Ki67+	 6144 15753
6330	0	0	Ki67+	 6144 15929
6331	0	0	Ki67+	 6150 15493
6332	0	0	Ki67+	 6152 15612
6333	0	0	Ki67+	 6155 15916
6334	0	0	Ki67+	 6159 15771
6335	0	0	Ki67+	 6162 15388
6336	0	0	Ki67+	 6165 15682
6337	0	0	Ki67+	 6168 15980
6338	0	0	Ki67+	 6169 15322
6339	0	0	Ki67+	 6170 15961
6340	0	0	Ki67+	 6172 15494
6341	0	0	Ki67+	 6172 15612
6342	0	0	Ki67+	 6172 15624
6343	0	0	Ki67+	 6173 15584
6344	0	0	Ki67+	 6173 15595
6345	0	0	Ki67+	 6176 15251
6346	0	0	Ki67+	 6176 15772
6347	0	0	Ki67+	 6183 15336
6348	0	0	Ki67+	 6183 15792
6349	0	0	Ki67+	 6184 15971
6350	0	0	Ki67+	 6188 15747
6351	0	0	Ki67+	 6189 15523
6352	0	0	Ki67+	 6191 15498
6353	0	0	Ki67+	 6193 15656
6354	0	0	Ki67+	 6195 15670
6355	0	0	Ki67+	 6196 15613
6356	0	0	Ki67+	 6202 15253
6357	0	0	Ki67+	 6203 15392
6358	0	0	Ki67+	 6204 15806
6359	0	0	Ki67+	 6204 15946
6360	0	0	Ki67+	 6205 15323
6361	0	0	Ki67+	 6206 15472
6362	0	0	Ki67+	 6210 15631
6363	0	0	Ki67+	 6214 15968
6364	0	0	Ki67+	 6215 15661
6365	0	0	Ki67+	 6216 15428
6366	0	0	Ki67+	 6218 15492
6367	0	0	Ki67+	 6218 15598
6368	0	0	Ki67+	 6220 15238
6369	0	0	Ki67+	 6220 15523
6370	0	0	Ki67+	 6221 15614
6371	0	0	Ki67+	 6238 15551
6372	0	0	Ki67+	 6239 15467
6373	0	0	Ki67+	 6241 15603
6374	0	0	Ki67+	 6242 15352
6375	0	0	Ki67+	 6242 15505
6376	0	0	Ki67+	 6249 15426
6377	0	0	Ki67+	 6254 15482
6378	0	0	Ki67+	 5463 16493
6379	0	0	Ki67+	 5464 16630
6380	0	0	Ki67+	 5465 16760
6381	0	0	Ki67+	 5468 16569
6382	0	0	Ki67+	 5474 16682
6383	0	0	Ki67+	 5481 16023
6384	0	0	Ki67+	 5482 16265
6385	0	0	Ki67+	 5487 16701
6386	0	0	Ki67+	 5489 16611
6387	0	0	Ki67+	 5489 16661
6388	0	0	Ki67+	 5492 16711
6389	0	0	Ki67+	 5497 16586
6390	0	0	Ki67+	 5501 16339
6391	0	0	Ki67+	 5506 16280
6392	0	0	Ki67+	 5509 16325
6393	0	0	Ki67+	 5509 16543
6394	0	0	Ki67+	 5515 16196
6395	0	0	Ki67+	 5519 16006
6396	0	0	Ki67+	 5524 16293
6397	0	0	Ki67+	 5526 16251
6398	0	0	Ki67+	 5529 16307
6399	0	0	Ki67+	 5530 16524
6400	0	0	Ki67+	 5534 16584
6401	0	0	Ki67+	 5552 16596
6402	0	0	Ki67+	 5558 16099
6403	0	0	Ki67+	 5564 16373
6404	0	0	Ki67+	 5566 16081
6405	0	0	Ki67+	 5566 16363
6406	0	0	Ki67+	 5566 16542
6407	0	0	Ki67+	 5569 16589
6408	0	0	Ki67+	 5573 16657
6409	0	0	Ki67+	 5575 16494
6410	0	0	Ki67+	 5584 16061
6411	0	0	Ki67+	 5586 16487
6412	0	0	Ki67+	 5586 16575
6413	0	0	Ki67+	 5591 16077
6414	0	0	Ki67+	 5596 16546
6415	0	0	Ki67+	 5601 16521
6416	0	0	Ki67+	 5602 16300
6417	0	0	Ki67+	 5602 16469
6418	0	0	Ki67+	 5610 16109
6419	0	0	Ki67+	 5611 16690
6420	0	0	Ki67+	 5615 16076
6421	0	0	Ki67+	 5616 16042
6422	0	0	Ki67+	 5617 16529
6423	0	0	Ki67+	 5624 16176
6424	0	0	Ki67+	 5626 16123
6425	0	0	Ki67+	 5626 16496
6426	0	0	Ki67+	 5632 16733
6427	0	0	Ki67+	 5633 16479
6428	0	0	Ki67+	 5633 16787
6429	0	0	Ki67+	 5634 16683
6430	0	0	Ki67+	 5636 16767
6431	0	0	Ki67+	 5645 16632
6432	0	0	Ki67+	 5646 16199
6433	0	0	Ki67+	 5648 16229
6434	0	0	Ki67+	 5648 16383
6435	0	0	Ki67+	 5648 16716
6436	0	0	Ki67+	 5654 16207
6437	0	0	Ki67+	 5654 16522
6438	0	0	Ki67+	 5664 16601
6439	0	0	Ki67+	 5667 16276
6440	0	0	Ki67+	 5667 16307
6441	0	0	Ki67+	 5673 16625
6442	0	0	Ki67+	 5677 16449
6443	0	0	Ki67+	 5679 16733
6444	0	0	Ki67+	 5683 16703
6445	0	0	Ki67+	 5685 16649
6446	0	0	Ki67+	 5694 16734
6447	0	0	Ki67+	 5696 16626
6448	0	0	Ki67+	 5697 16539
6449	0	0	Ki67+	 5698 16684
6450	0	0	Ki67+	 5713 16501
6451	0	0	Ki67+	 5717 16758
6452	0	0	Ki67+	 5719 16089
6453	0	0	Ki67+	 5727 16048
6454	0	0	Ki67+	 5727 16112
6455	0	0	Ki67+	 5727 16748
6456	0	0	Ki67+	 5739 16357
6457	0	0	Ki67+	 5742 16248
6458	0	0	Ki67+	 5751 16775
6459	0	0	Ki67+	 5758 16015
6460	0	0	Ki67+	 5760 16360
6461	0	0	Ki67+	 5760 16399
6462	0	0	Ki67+	 5761 16428
6463	0	0	Ki67+	 5764 16599
6464	0	0	Ki67+	 5767 16441
6465	0	0	Ki67+	 5772 16130
6466	0	0	Ki67+	 5776 16501
6467	0	0	Ki67+	 5777 16798
6468	0	0	Ki67+	 5779 16330
6469	0	0	Ki67+	 5779 16486
6470	0	0	Ki67+	 5787 16406
6471	0	0	Ki67+	 5790 16278
6472	0	0	Ki67+	 5791 16532
6473	0	0	Ki67+	 5797 16028
6474	0	0	Ki67+	 5808 16387
6475	0	0	Ki67+	 5811 16596
6476	0	0	Ki67+	 5817 16490
6477	0	0	Ki67+	 5819 16062
6478	0	0	Ki67+	 5819 16560
6479	0	0	Ki67+	 5821 16024
6480	0	0	Ki67+	 5822 16627
6481	0	0	Ki67+	 5828 16359
6482	0	0	Ki67+	 5832 16535
6483	0	0	Ki67+	 5832 16653
6484	0	0	Ki67+	 5834 16588
6485	0	0	Ki67+	 5838 16074
6486	0	0	Ki67+	 5840 16689
6487	0	0	Ki67+	 5841 16295
6488	0	0	Ki67+	 5845 16753
6489	0	0	Ki67+	 5846 16730
6490	0	0	Ki67+	 5848 16699
6491	0	0	Ki67+	 5854 16508
6492	0	0	Ki67+	 5857 16473
6493	0	0	Ki67+	 5857 16769
6494	0	0	Ki67+	 5861 16636
6495	0	0	Ki67+	 5864 16045
6496	0	0	Ki67+	 5865 16277
6497	0	0	Ki67+	 5865 16318
6498	0	0	Ki67+	 5869 16690
6499	0	0	Ki67+	 5870 16459
6500	0	0	Ki67+	 5872 16005
6501	0	0	Ki67+	 5873 16661
6502	0	0	Ki67+	 5875 16155
6503	0	0	Ki67+	 5876 16615
6504	0	0	Ki67+	 5877 16592
6505	0	0	Ki67+	 5885 16635
6506	0	0	Ki67+	 5887 16345
6507	0	0	Ki67+	 5888 16530
6508	0	0	Ki67+	 5890 16766
6509	0	0	Ki67+	 5891 16507
6510	0	0	Ki67+	 5892 16140
6511	0	0	Ki67+	 5893 16259
6512	0	0	Ki67+	 5893 16712
6513	0	0	Ki67+	 5898 16475
6514	0	0	Ki67+	 5909 16484
6515	0	0	Ki67+	 5914 16698
6516	0	0	Ki67+	 5916 16456
6517	0	0	Ki67+	 5918 16225
6518	0	0	Ki67+	 5918 16652
6519	0	0	Ki67+	 5919 16235
6520	0	0	Ki67+	 5920 16318
6521	0	0	Ki67+	 5920 16470
6522	0	0	Ki67+	 5921 16733
6523	0	0	Ki67+	 5922 16774
6524	0	0	Ki67+	 5926 16356
6525	0	0	Ki67+	 5926 16403
6526	0	0	Ki67+	 5927 16712
6527	0	0	Ki67+	 5930 16072
6528	0	0	Ki67+	 5935 16376
6529	0	0	Ki67+	 5935 16443
6530	0	0	Ki67+	 5936 16182
6531	0	0	Ki67+	 5937 16707
6532	0	0	Ki67+	 5946 16240
6533	0	0	Ki67+	 5948 16426
6534	0	0	Ki67+	 5949 16379
6535	0	0	Ki67+	 5951 16015
6536	0	0	Ki67+	 5953 16350
6537	0	0	Ki67+	 5954 16650
6538	0	0	Ki67+	 5955 16660
6539	0	0	Ki67+	 5955 16673
6540	0	0	Ki67+	 5957 16047
6541	0	0	Ki67+	 5957 16217
6542	0	0	Ki67+	 5959 16190
6543	0	0	Ki67+	 5960 16329
6544	0	0	Ki67+	 5976 16677
6545	0	0	Ki67+	 5982 16075
6546	0	0	Ki67+	 5984 16026
6547	0	0	Ki67+	 5984 16693
6548	0	0	Ki67+	 5995 16128
6549	0	0	Ki67+	 5995 16706
6550	0	0	Ki67+	 5999 16090
6551	0	0	Ki67+	 6003 16145
6552	0	0	Ki67+	 6009 16125
6553	0	0	Ki67+	 6012 16275
6554	0	0	Ki67+	 6015 16525
6555	0	0	Ki67+	 6015 16729
6556	0	0	Ki67+	 6020 16501
6557	0	0	Ki67+	 6021 16621
6558	0	0	Ki67+	 6022 16655
6559	0	0	Ki67+	 6023 16573
6560	0	0	Ki67+	 6033 16669
6561	0	0	Ki67+	 6034 16538
6562	0	0	Ki67+	 6039 16579
6563	0	0	Ki67+	 6042 16442
6564	0	0	Ki67+	 6042 16480
6565	0	0	Ki67+	 6043 16452
6566	0	0	Ki67+	 6047 16517
6567	0	0	Ki67+	 6047 16754
6568	0	0	Ki67+	 6048 16673
6569	0	0	Ki67+	 6057 16139
6570	0	0	Ki67+	 6063 16519
6571	0	0	Ki67+	 6063 16549
6572	0	0	Ki67+	 6063 16769
6573	0	0	Ki67+	 6064 16488
6574	0	0	Ki67+	 6064 16606
6575	0	0	Ki67+	 6064 16701
6576	0	0	Ki67+	 6069 16574
6577	0	0	Ki67+	 6074 16469
6578	0	0	Ki67+	 6078 16192
6579	0	0	Ki67+	 6078 16442
6580	0	0	Ki67+	 6083 16707
6581	0	0	Ki67+	 6086 16275
6582	0	0	Ki67+	 6090 16454
6583	0	0	Ki67+	 6093 16387
6584	0	0	Ki67+	 6106 16722
6585	0	0	Ki67+	 6113 16157
6586	0	0	Ki67+	 6119 16654
6587	0	0	Ki67+	 6120 16763
6588	0	0	Ki67+	 6125 16387
6589	0	0	Ki67+	 6131 16224
6590	0	0	Ki67+	 6131 16482
6591	0	0	Ki67+	 6134 16718
6592	0	0	Ki67+	 6136 16366
6593	0	0	Ki67+	 6137 16318
6594	0	0	Ki67+	 6137 16626
6595	0	0	Ki67+	 6138 16581
6596	0	0	Ki67+	 6143 16442
6597	0	0	Ki67+	 6149 16216
6598	0	0	Ki67+	 6158 16323
6599	0	0	Ki67+	 6165 16073
6600	0	0	Ki67+	 6165 16450
6601	0	0	Ki67+	 6167 16294
6602	0	0	Ki67+	 6169 16584
6603	0	0	Ki67+	 6172 16555
6604	0	0	Ki67+	 6174 16398
6605	0	0	Ki67+	 6176 16082
6606	0	0	Ki67+	 6176 16444
6607	0	0	Ki67+	 6181 16547
6608	0	0	Ki67+	 6183 16002
6609	0	0	Ki67+	 6189 16584
6610	0	0	Ki67+	 6199 16488
6611	0	0	Ki67+	 6200 16519
6612	0	0	Ki67+	 6205 16163
6613	0	0	Ki67+	 6207 16416
6614	0	0	Ki67+	 6207 16504
6615	0	0	Ki67+	 6219 16407
6616	0	0	Ki67+	 6221 16481
6617	0	0	Ki67+	 6229 16057
6618	0	0	Ki67+	 6236 16581
6619	0	0	Ki67+	 6246 16039
6620	0	0	Ki67+	 6246 16447
6621	0	0	Ki67+	 6250 16574
6622	0	0	Ki67+	 5457 17513
6623	0	0	Ki67+	 5469 16960
6624	0	0	Ki67+	 5496 17266
6625	0	0	Ki67+	 5507 17158
6626	0	0	Ki67+	 5514 17264
6627	0	0	Ki67+	 5530 17396
6628	0	0	Ki67+	 5532 16866
6629	0	0	Ki67+	 5534 16824
6630	0	0	Ki67+	 5534 16894
6631	0	0	Ki67+	 5536 16841
6632	0	0	Ki67+	 5538 16922
6633	0	0	Ki67+	 5543 17298
6634	0	0	Ki67+	 5556 16935
6635	0	0	Ki67+	 5564 16985
6636	0	0	Ki67+	 5565 17505
6637	0	0	Ki67+	 5569 16920
6638	0	0	Ki67+	 5579 17363
6639	0	0	Ki67+	 5587 16959
6640	0	0	Ki67+	 5589 16939
6641	0	0	Ki67+	 5590 16835
6642	0	0	Ki67+	 5593 17007
6643	0	0	Ki67+	 5603 16897
6644	0	0	Ki67+	 5604 16843
6645	0	0	Ki67+	 5609 16814
6646	0	0	Ki67+	 5609 16996
6647	0	0	Ki67+	 5613 17035
6648	0	0	Ki67+	 5616 16931
6649	0	0	Ki67+	 5624 16896
6650	0	0	Ki67+	 5627 17096
6651	0	0	Ki67+	 5629 16880
6652	0	0	Ki67+	 5629 17114
6653	0	0	Ki67+	 5631 16983
6654	0	0	Ki67+	 5631 17007
6655	0	0	Ki67+	 5635 17310
6656	0	0	Ki67+	 5636 17329
6657	0	0	Ki67+	 5636 17386
6658	0	0	Ki67+	 5637 16969
6659	0	0	Ki67+	 5639 17294
6660	0	0	Ki67+	 5641 16866
6661	0	0	Ki67+	 5647 16935
6662	0	0	Ki67+	 5648 17109
6663	0	0	Ki67+	 5650 16907
6664	0	0	Ki67+	 5651 17135
6665	0	0	Ki67+	 5663 17058
6666	0	0	Ki67+	 5665 17071
6667	0	0	Ki67+	 5667 16966
6668	0	0	Ki67+	 5670 17146
6669	0	0	Ki67+	 5676 17178
6670	0	0	Ki67+	 5679 16902
6671	0	0	Ki67+	 5682 16935
6672	0	0	Ki67+	 5684 17027
6673	0	0	Ki67+	 5689 17079
6674	0	0	Ki67+	 5692 17214
6675	0	0	Ki67+	 5697 17006
6676	0	0	Ki67+	 5698 16854
6677	0	0	Ki67+	 5704 17236
6678	0	0	Ki67+	 5713 16889
6679	0	0	Ki67+	 5717 17260
6680	0	0	Ki67+	 5727 16906
6681	0	0	Ki67+	 5729 16880
6682	0	0	Ki67+	 5736 17034
6683	0	0	Ki67+	 5738 16958
6684	0	0	Ki67+	 5738 16971
6685	0	0	Ki67+	 5740 17294
6686	0	0	Ki67+	 5756 17322
6687	0	0	Ki67+	 5775 17342
6688	0	0	Ki67+	 5783 17320
6689	0	0	Ki67+	 5787 17487
6690	0	0	Ki67+	 5793 17227
6691	0	0	Ki67+	 5795 16816
6692	0	0	Ki67+	 5796 16943
6693	0	0	Ki67+	 5798 17212
6694	0	0	Ki67+	 5805 17348
6695	0	0	Ki67+	 5807 17177
6696	0	0	Ki67+	 5813 17499
6697	0	0	Ki67+	 5821 16878
6698	0	0	Ki67+	 5822 17229
6699	0	0	Ki67+	 5826 16859
6700	0	0	Ki67+	 5828 16829
6701	0	0	Ki67+	 5832 17148
6702	0	0	Ki67+	 5839 17241
6703	0	0	Ki67+	 5841 17387
6704	0	0	Ki67+	 5843 16888
6705	0	0	Ki67+	 5848 16821
6706	0	0	Ki67+	 5860 17264
6707	0	0	Ki67+	 5861 17576
6708	0	0	Ki67+	 5863 16849
6709	0	0	Ki67+	 5864 17373
6710	0	0	Ki67+	 5866 16897
6711	0	0	Ki67+	 5873 16857
6712	0	0	Ki67+	 5875 16824
6713	0	0	Ki67+	 5875 17413
6714	0	0	Ki67+	 5876 17241
6715	0	0	Ki67+	 5886 16898
6716	0	0	Ki67+	 5892 16828
6717	0	0	Ki67+	 5893 17281
6718	0	0	Ki67+	 5893 17389
6719	0	0	Ki67+	 5896 16891
6720	0	0	Ki67+	 5899 17398
6721	0	0	Ki67+	 5900 17545
6722	0	0	Ki67+	 5907 16899
6723	0	0	Ki67+	 5908 17378
6724	0	0	Ki67+	 5910 17447
6725	0	0	Ki67+	 5914 16828
6726	0	0	Ki67+	 5914 16891
6727	0	0	Ki67+	 5916 17258
6728	0	0	Ki67+	 5917 16868
6729	0	0	Ki67+	 5921 17305
6730	0	0	Ki67+	 5922 17320
6731	0	0	Ki67+	 5930 17466
6732	0	0	Ki67+	 5934 17421
6733	0	0	Ki67+	 5940 17449
6734	0	0	Ki67+	 5946 17565
6735	0	0	Ki67+	 5947 17145
6736	0	0	Ki67+	 5948 17398
6737	0	0	Ki67+	 5952 16852
6738	0	0	Ki67+	 5955 17479
6739	0	0	Ki67+	 5961 16803
6740	0	0	Ki67+	 5963 17469
6741	0	0	Ki67+	 5975 17318
6742	0	0	Ki67+	 5976 17492
6743	0	0	Ki67+	 5977 17206
6744	0	0	Ki67+	 5979 16917
6745	0	0	Ki67+	 5984 17405
6746	0	0	Ki67+	 5995 17268
6747	0	0	Ki67+	 5995 17379
6748	0	0	Ki67+	 5996 17523
6749	0	0	Ki67+	 6003 17171
6750	0	0	Ki67+	 6004 17223
6751	0	0	Ki67+	 6004 17539
6752	0	0	Ki67+	 6005 17501
6753	0	0	Ki67+	 6007 17021
6754	0	0	Ki67+	 6007 17298
6755	0	0	Ki67+	 6011 17470
6756	0	0	Ki67+	 6012 17353
6757	0	0	Ki67+	 6015 17439
6758	0	0	Ki67+	 6018 17191
6759	0	0	Ki67+	 6025 17294
6760	0	0	Ki67+	 6025 17557
6761	0	0	Ki67+	 6027 17261
6762	0	0	Ki67+	 6028 17388
6763	0	0	Ki67+	 6029 17352
6764	0	0	Ki67+	 6030 17083
6765	0	0	Ki67+	 6032 16802
6766	0	0	Ki67+	 6032 17529
6767	0	0	Ki67+	 6034 17441
6768	0	0	Ki67+	 6035 17420
6769	0	0	Ki67+	 6041 17331
6770	0	0	Ki67+	 6044 17134
6771	0	0	Ki67+	 6044 17362
6772	0	0	Ki67+	 6045 17553
6773	0	0	Ki67+	 6046 17398
6774	0	0	Ki67+	 6050 17277
6775	0	0	Ki67+	 6051 17465
6776	0	0	Ki67+	 6052 17053
6777	0	0	Ki67+	 6058 17368
6778	0	0	Ki67+	 6059 16889
6779	0	0	Ki67+	 6060 17558
6780	0	0	Ki67+	 6066 17258
6781	0	0	Ki67+	 6066 17429
6782	0	0	Ki67+	 6068 17331
6783	0	0	Ki67+	 6072 17240
6784	0	0	Ki67+	 6073 17342
6785	0	0	Ki67+	 6081 17399
6786	0	0	Ki67+	 6082 17310
6787	0	0	Ki67+	 6097 17434
6788	0	0	Ki67+	 6103 17408
6789	0	0	Ki67+	 6110 16923
6790	0	0	Ki67+	 6116 17184
6791	0	0	Ki67+	 6118 16965
6792	0	0	Ki67+	 6119 17002
6793	0	0	Ki67+	 6123 17597
6794	0	0	Ki67+	 6126 17239
6795	0	0	Ki67+	 6130 17449
6796	0	0	Ki67+	 6132 17067
6797	0	0	Ki67+	 6134 17406
6798	0	0	Ki67+	 6137 17435
6799	0	0	Ki67+	 6140 17471
6800	0	0	Ki67+	 6144 17261
6801	0	0	Ki67+	 6149 17012
6802	0	0	Ki67+	 6151 17388
6803	0	0	Ki67+	 6153 16974
6804	0	0	Ki67+	 6155 17135
6805	0	0	Ki67+	 6157 17308
6806	0	0	Ki67+	 6159 17076
6807	0	0	Ki67+	 6165 17120
6808	0	0	Ki67+	 6165 17228
6809	0	0	Ki67+	 6168 17374
6810	0	0	Ki67+	 6169 17022
6811	0	0	Ki67+	 6169 17274
6812	0	0	Ki67+	 6171 17194
6813	0	0	Ki67+	 6172 17168
6814	0	0	Ki67+	 6177 17390
6815	0	0	Ki67+	 6182 17502
6816	0	0	Ki67+	 6184 17191
6817	0	0	Ki67+	 6188 17442
6818	0	0	Ki67+	 6189 17096
6819	0	0	Ki67+	 6189 17472
6820	0	0	Ki67+	 6190 16848
6821	0	0	Ki67+	 6190 17586
6822	0	0	Ki67+	 6195 17283
6823	0	0	Ki67+	 6196 17565
6824	0	0	Ki67+	 6197 17036
6825	0	0	Ki67+	 6197 17150
6826	0	0	Ki67+	 6197 17428
6827	0	0	Ki67+	 6201 17063
6828	0	0	Ki67+	 6202 17315
6829	0	0	Ki67+	 6206 17368
6830	0	0	Ki67+	 6208 17354
6831	0	0	Ki67+	 6209 17218
6832	0	0	Ki67+	 6215 17485
6833	0	0	Ki67+	 6217 17249
6834	0	0	Ki67+	 6217 17550
6835	0	0	Ki67+	 6219 17515
6836	0	0	Ki67+	 6221 17348
6837	0	0	Ki67+	 6225 17128
6838	0	0	Ki67+	 6226 17332
6839	0	0	Ki67+	 6226 17408
6840	0	0	Ki67+	 6226 17587
6841	0	0	Ki67+	 6237 17276
6842	0	0	Ki67+	 6238 17313
6843	0	0	Ki67+	 6243 17582
6844	0	0	Ki67+	 6244 17078
6845	0	0	Ki67+	 6244 17385
6846	0	0	Ki67+	 6248 17338
6847	0	0	Ki67+	 6250 17506
6848	0	0	Ki67+	 6251 17530
6849	0	0	Ki67+	 6252 17414
6850	0	0	Ki67+	 6253 17101
6851	0	0	Ki67+	 6255 17128
6852	0	0	Ki67+	 5509 18101
6853	0	0	Ki67+	 5516 18158
6854	0	0	Ki67+	 5521 18295
6855	0	0	Ki67+	 5552 18223
6856	0	0	Ki67+	 5582 17776
6857	0	0	Ki67+	 5619 17877
6858	0	0	Ki67+	 5624 17980
6859	0	0	Ki67+	 5646 17858
6860	0	0	Ki67+	 5654 17827
6861	0	0	Ki67+	 5656 17788
6862	0	0	Ki67+	 5660 18178
6863	0	0	Ki67+	 5678 17720
6864	0	0	Ki67+	 5679 18048
6865	0	0	Ki67+	 5718 18012
6866	0	0	Ki67+	 5733 18082
6867	0	0	Ki67+	 5751 17949
6868	0	0	Ki67+	 5764 17966
6869	0	0	Ki67+	 5769 17709
6870	0	0	Ki67+	 5839 17802
6871	0	0	Ki67+	 5841 17774
6872	0	0	Ki67+	 5846 17977
6873	0	0	Ki67+	 5850 17881
6874	0	0	Ki67+	 5851 18225
6875	0	0	Ki67+	 5854 18241
6876	0	0	Ki67+	 5855 17739
6877	0	0	Ki67+	 5855 18282
6878	0	0	Ki67+	 5867 17835
6879	0	0	Ki67+	 5876 17858
6880	0	0	Ki67+	 5877 17742
6881	0	0	Ki67+	 5880 17774
6882	0	0	Ki67+	 5880 18244
6883	0	0	Ki67+	 5887 18030
6884	0	0	Ki67+	 5890 17780
6885	0	0	Ki67+	 5892 17839
6886	0	0	Ki67+	 5895 17716
6887	0	0	Ki67+	 5899 17757
6888	0	0	Ki67+	 5905 18032
6889	0	0	Ki67+	 5906 17716
6890	0	0	Ki67+	 5910 17855
6891	0	0	Ki67+	 5919 17778
6892	0	0	Ki67+	 5922 18036
6893	0	0	Ki67+	 5930 18015
6894	0	0	Ki67+	 5937 17759
6895	0	0	Ki67+	 5940 18027
6896	0	0	Ki67+	 5941 17708
6897	0	0	Ki67+	 5945 17684
6898	0	0	Ki67+	 5946 17653
6899	0	0	Ki67+	 5948 18048
6900	0	0	Ki67+	 5956 17754
6901	0	0	Ki67+	 5962 18050
6902	0	0	Ki67+	 5987 18059
6903	0	0	Ki67+	 6000 18073
6904	0	0	Ki67+	 6012 18214
6905	0	0	Ki67+	 6034 17617
6906	0	0	Ki67+	 6037 18147
6907	0	0	Ki67+	 6046 18226
6908	0	0	Ki67+	 6049 18189
6909	0	0	Ki67+	 6050 18247
6910	0	0	Ki67+	 6053 18263
6911	0	0	Ki67+	 6058 17721
6912	0	0	Ki67+	 6058 17918
6913	0	0	Ki67+	 6061 17765
6914	0	0	Ki67+	 6067 17780
6915	0	0	Ki67+	 6067 18160
6916	0	0	Ki67+	 6068 18343
6917	0	0	Ki67+	 6070 18203
6918	0	0	Ki67+	 6072 17666
6919	0	0	Ki67+	 6075 18181
6920	0	0	Ki67+	 6082 17813
6921	0	0	Ki67+	 6086 18380
6922	0	0	Ki67+	 6089 18276
6923	0	0	Ki67+	 6089 18363
6924	0	0	Ki67+	 6092 18196
6925	0	0	Ki67+	 6098 17818
6926	0	0	Ki67+	 6104 18255
6927	0	0	Ki67+	 6110 17842
6928	0	0	Ki67+	 6111 18224
6929	0	0	Ki67+	 6122 18028
6930	0	0	Ki67+	 6125 17926
6931	0	0	Ki67+	 6127 18260
6932	0	0	Ki67+	 6129 17860
6933	0	0	Ki67+	 6129 17884
6934	0	0	Ki67+	 6129 18118
6935	0	0	Ki67+	 6133 18092
6936	0	0	Ki67+	 6140 17978
6937	0	0	Ki67+	 6141 18145
6938	0	0	Ki67+	 6155 17669
6939	0	0	Ki67+	 6157 17642
6940	0	0	Ki67+	 6158 17889
6941	0	0	Ki67+	 6159 18354
6942	0	0	Ki67+	 6164 18245
6943	0	0	Ki67+	 6172 17957
6944	0	0	Ki67+	 6177 18377
6945	0	0	Ki67+	 6183 18113
6946	0	0	Ki67+	 6186 17949
6947	0	0	Ki67+	 6190 18004
6948	0	0	Ki67+	 6191 18141
6949	0	0	Ki67+	 6191 18373
6950	0	0	Ki67+	 6193 18055
6951	0	0	Ki67+	 6199 17756
6952	0	0	Ki67+	 6202 17959
6953	0	0	Ki67+	 6206 17675
6954	0	0	Ki67+	 6208 17604
6955	0	0	Ki67+	 6210 18398
6956	0	0	Ki67+	 6219 17765
6957	0	0	Ki67+	 6219 17802
6958	0	0	Ki67+	 6220 18073
6959	0	0	Ki67+	 6225 17698
6960	0	0	Ki67+	 6234 17749
6961	0	0	Ki67+	 6236 18368
6962	0	0	Ki67+	 6240 18304
6963	0	0	Ki67+	 6242 18393
6964	0	0	Ki67+	 6244 17832
6965	0	0	Ki67+	 6250 18075
6966	0	0	Ki67+	 6251 17842
6967	0	0	Ki67+	 6252 18055
6968	0	0	Ki67+	 5476 19117
6969	0	0	Ki67+	 5478 18977
6970	0	0	Ki67+	 5488 18992
6971	0	0	Ki67+	 5528 18769
6972	0	0	Ki67+	 5564 19112
6973	0	0	Ki67+	 5582 18972
6974	0	0	Ki67+	 5614 19192
6975	0	0	Ki67+	 5617 19067
6976	0	0	Ki67+	 5658 18581
6977	0	0	Ki67+	 5658 19187
6978	0	0	Ki67+	 5665 18967
6979	0	0	Ki67+	 5725 18918
6980	0	0	Ki67+	 5751 18944
6981	0	0	Ki67+	 5777 19095
6982	0	0	Ki67+	 5797 18933
6983	0	0	Ki67+	 5824 19191
6984	0	0	Ki67+	 5843 19152
6985	0	0	Ki67+	 5900 18773
6986	0	0	Ki67+	 5904 18958
6987	0	0	Ki67+	 5930 19005
6988	0	0	Ki67+	 5939 18597
6989	0	0	Ki67+	 5959 19090
6990	0	0	Ki67+	 5964 18877
6991	0	0	Ki67+	 5966 18577
6992	0	0	Ki67+	 5981 19085
6993	0	0	Ki67+	 5989 18644
6994	0	0	Ki67+	 5992 18747
6995	0	0	Ki67+	 5998 19155
6996	0	0	Ki67+	 6017 18487
6997	0	0	Ki67+	 6038 18494
6998	0	0	Ki67+	 6046 19059
6999	0	0	Ki67+	 6062 18489
7000	0	0	Ki67+	 6070 18563
7001	0	0	Ki67+	 6075 18861
7002	0	0	Ki67+	 6086 19155
7003	0	0	Ki67+	 6088 18614
7004	0	0	Ki67+	 6094 18464
7005	0	0	Ki67+	 6099 18430
7006	0	0	Ki67+	 6116 18592
7007	0	0	Ki67+	 6137 18670
7008	0	0	Ki67+	 6138 18936
7009	0	0	Ki67+	 6143 18994
7010	0	0	Ki67+	 6150 18699
7011	0	0	Ki67+	 6150 18975
7012	0	0	Ki67+	 6153 19040
7013	0	0	Ki67+	 6155 18529
7014	0	0	Ki67+	 6162 18694
7015	0	0	Ki67+	 6167 19087
7016	0	0	Ki67+	 6168 18572
7017	0	0	Ki67+	 6178 18811
7018	0	0	Ki67+	 6180 18874
7019	0	0	Ki67+	 6180 18981
7020	0	0	Ki67+	 6182 19024
7021	0	0	Ki67+	 6190 18898
7022	0	0	Ki67+	 6193 18705
7023	0	0	Ki67+	 6194 18590
7024	0	0	Ki67+	 6195 19069
7025	0	0	Ki67+	 6200 18571
7026	0	0	Ki67+	 6203 18770
7027	0	0	Ki67+	 6206 18598
7028	0	0	Ki67+	 6208 18973
7029	0	0	Ki67+	 6219 18698
7030	0	0	Ki67+	 6222 18561
7031	0	0	Ki67+	 6226 18455
7032	0	0	Ki67+	 6234 18427
7033	0	0	Ki67+	 6234 18780
7034	0	0	Ki67+	 6239 18459
7035	0	0	Ki67+	 6240 18475
7036	0	0	Ki67+	 6241 18756
7037	0	0	Ki67+	 6242 18868
7038	0	0	Ki67+	 6243 19098
7039	0	0	Ki67+	 6245 18614
7040	0	0	Ki67+	 6245 19124
7041	0	0	Ki67+	 6246 19035
7042	0	0	Ki67+	 6246 19157
7043	0	0	Ki67+	 6252 18568
7044	0	0	Ki67+	 5458 19331
7045	0	0	Ki67+	 5460 19640
7046	0	0	Ki67+	 5461 19690
7047	0	0	Ki67+	 5461 19745
7048	0	0	Ki67+	 5461 19827
7049	0	0	Ki67+	 5462 19524
7050	0	0	Ki67+	 5468 19812
7051	0	0	Ki67+	 5470 19866
7052	0	0	Ki67+	 5472 19895
7053	0	0	Ki67+	 5475 19783
7054	0	0	Ki67+	 5477 19742
7055	0	0	Ki67+	 5480 19300
7056	0	0	Ki67+	 5483 19314
7057	0	0	Ki67+	 5483 19994
7058	0	0	Ki67+	 5486 19848
7059	0	0	Ki67+	 5494 19288
7060	0	0	Ki67+	 5495 19724
7061	0	0	Ki67+	 5497 19919
7062	0	0	Ki67+	 5505 19805
7063	0	0	Ki67+	 5505 19876
7064	0	0	Ki67+	 5508 19838
7065	0	0	Ki67+	 5510 19916
7066	0	0	Ki67+	 5515 19228
7067	0	0	Ki67+	 5522 19280
7068	0	0	Ki67+	 5529 19515
7069	0	0	Ki67+	 5532 19494
7070	0	0	Ki67+	 5533 19470
7071	0	0	Ki67+	 5535 19297
7072	0	0	Ki67+	 5540 19248
7073	0	0	Ki67+	 5540 19848
7074	0	0	Ki67+	 5540 19871
7075	0	0	Ki67+	 5544 19921
7076	0	0	Ki67+	 5549 19816
7077	0	0	Ki67+	 5551 19265
7078	0	0	Ki67+	 5558 19311
7079	0	0	Ki67+	 5562 19806
7080	0	0	Ki67+	 5564 19879
7081	0	0	Ki67+	 5567 19232
7082	0	0	Ki67+	 5571 19849
7083	0	0	Ki67+	 5575 19836
7084	0	0	Ki67+	 5575 19955
7085	0	0	Ki67+	 5578 19284
7086	0	0	Ki67+	 5581 19932
7087	0	0	Ki67+	 5585 19303
7088	0	0	Ki67+	 5587 19219
7089	0	0	Ki67+	 5588 19788
7090	0	0	Ki67+	 5593 19889
7091	0	0	Ki67+	 5604 19241
7092	0	0	Ki67+	 5610 19380
7093	0	0	Ki67+	 5611 19838
7094	0	0	Ki67+	 5617 19907
7095	0	0	Ki67+	 5620 19323
7096	0	0	Ki67+	 5621 19275
7097	0	0	Ki67+	 5624 19866
7098	0	0	Ki67+	 5625 19692
7099	0	0	Ki67+	 5627 19311
7100	0	0	Ki67+	 5629 19254
7101	0	0	Ki67+	 5629 19982
7102	0	0	Ki67+	 5632 19551
7103	0	0	Ki67+	 5635 19948
7104	0	0	Ki67+	 5636 19395
7105	0	0	Ki67+	 5637 19235
7106	0	0	Ki67+	 5647 19326
7107	0	0	Ki67+	 5650 19985
7108	0	0	Ki67+	 5651 19952
7109	0	0	Ki67+	 5652 19260
7110	0	0	Ki67+	 5655 19923
7111	0	0	Ki67+	 5656 19889
7112	0	0	Ki67+	 5665 19231
7113	0	0	Ki67+	 5666 19589
7114	0	0	Ki67+	 5675 19929
7115	0	0	Ki67+	 5679 19945
7116	0	0	Ki67+	 5681 19298
7117	0	0	Ki67+	 5681 19364
7118	0	0	Ki67+	 5683 19242
7119	0	0	Ki67+	 5694 19894
7120	0	0	Ki67+	 5696 19933
7121	0	0	Ki67+	 5698 19354
7122	0	0	Ki67+	 5703 19982
7123	0	0	Ki67+	 5707 19881
7124	0	0	Ki67+	 5708 19947
7125	0	0	Ki67+	 5713 19539
7126	0	0	Ki67+	 5717 19295
7127	0	0	Ki67+	 5717 19851
7128	0	0	Ki67+	 5719 19216
7129	0	0	Ki67+	 5719 19251
7130	0	0	Ki67+	 5724 19332
7131	0	0	Ki67+	 5727 19376
7132	0	0	Ki67+	 5729 19543
7133	0	0	Ki67+	 5732 19266
7134	0	0	Ki67+	 5734 19933
7135	0	0	Ki67+	 5734 19953
7136	0	0	Ki67+	 5736 19238
7137	0	0	Ki67+	 5738 19898
7138	0	0	Ki67+	 5739 19250
7139	0	0	Ki67+	 5744 19307
7140	0	0	Ki67+	 5748 19348
7141	0	0	Ki67+	 5751 19886
7142	0	0	Ki67+	 5756 19963
7143	0	0	Ki67+	 5756 19996
7144	0	0	Ki67+	 5765 19888
7145	0	0	Ki67+	 5766 19366
7146	0	0	Ki67+	 5767 19923
7147	0	0	Ki67+	 5769 19273
7148	0	0	Ki67+	 5769 19329
7149	0	0	Ki67+	 5770 19342
7150	0	0	Ki67+	 5771 19259
7151	0	0	Ki67+	 5775 19420
7152	0	0	Ki67+	 5777 19307
7153	0	0	Ki67+	 5781 19677
7154	0	0	Ki67+	 5786 19835
7155	0	0	Ki67+	 5787 19927
7156	0	0	Ki67+	 5789 19958
7157	0	0	Ki67+	 5790 19326
7158	0	0	Ki67+	 5790 19662
7159	0	0	Ki67+	 5794 19587
7160	0	0	Ki67+	 5803 19336
7161	0	0	Ki67+	 5805 19844
7162	0	0	Ki67+	 5809 19381
7163	0	0	Ki67+	 5810 19365
7164	0	0	Ki67+	 5812 19996
7165	0	0	Ki67+	 5819 19869
7166	0	0	Ki67+	 5820 19397
7167	0	0	Ki67+	 5822 19685
7168	0	0	Ki67+	 5823 19341
7169	0	0	Ki67+	 5829 19982
7170	0	0	Ki67+	 5834 19430
7171	0	0	Ki67+	 5835 19386
7172	0	0	Ki67+	 5837 19892
7173	0	0	Ki67+	 5841 19659
7174	0	0	Ki67+	 5842 19608
7175	0	0	Ki67+	 5844 19303
7176	0	0	Ki67+	 5845 19360
7177	0	0	Ki67+	 5852 19839
7178	0	0	Ki67+	 5855 19859
7179	0	0	Ki67+	 5856 19989
7180	0	0	Ki67+	 5857 19414
7181	0	0	Ki67+	 5858 19618
7182	0	0	Ki67+	 5864 19427
7183	0	0	Ki67+	 5872 19958
7184	0	0	Ki67+	 5873 19547
7185	0	0	Ki67+	 5876 19340
7186	0	0	Ki67+	 5878 19619
7187	0	0	Ki67+	 5879 19384
7188	0	0	Ki67+	 5879 19940
7189	0	0	Ki67+	 5880 19655
7190	0	0	Ki67+	 5886 19878
7191	0	0	Ki67+	 5886 19967
7192	0	0	Ki67+	 5890 19412
7193	0	0	Ki67+	 5895 19942
7194	0	0	Ki67+	 5905 19566
7195	0	0	Ki67+	 5909 19458
7196	0	0	Ki67+	 5910 19862
7197	0	0	Ki67+	 5912 19499
7198	0	0	Ki67+	 5916 19255
7199	0	0	Ki67+	 5916 19596
7200	0	0	Ki67+	 5916 19611
7201	0	0	Ki67+	 5916 19910
7202	0	0	Ki67+	 5917 19312
7203	0	0	Ki67+	 5917 19552
7204	0	0	Ki67+	 5921 19847
7205	0	0	Ki67+	 5927 19870
7206	0	0	Ki67+	 5929 19704
7207	0	0	Ki67+	 5932 19928
7208	0	0	Ki67+	 5943 19999
7209	0	0	Ki67+	 5945 19856
7210	0	0	Ki67+	 5946 19306
7211	0	0	Ki67+	 5959 19411
7212	0	0	Ki67+	 5959 19911
7213	0	0	Ki67+	 5961 19779
7214	0	0	Ki67+	 5962 19874
7215	0	0	Ki67+	 5963 19693
7216	0	0	Ki67+	 5970 19399
7217	0	0	Ki67+	 5974 19466
7218	0	0	Ki67+	 5976 19534
7219	0	0	Ki67+	 5977 19962
7220	0	0	Ki67+	 5978 19813
7221	0	0	Ki67+	 5985 19488
7222	0	0	Ki67+	 5986 19405
7223	0	0	Ki67+	 5991 19442
7224	0	0	Ki67+	 5992 19468
7225	0	0	Ki67+	 5995 19783
7226	0	0	Ki67+	 6003 19971
7227	0	0	Ki67+	 6011 19396
7228	0	0	Ki67+	 6011 19865
7229	0	0	Ki67+	 6048 19284
7230	0	0	Ki67+	 6051 19373
7231	0	0	Ki67+	 6069 19443
7232	0	0	Ki67+	 6079 19380
7233	0	0	Ki67+	 6084 19310
7234	0	0	Ki67+	 6085 19439
7235	0	0	Ki67+	 6088 19509
7236	0	0	Ki67+	 6089 19535
7237	0	0	Ki67+	 6090 19910
7238	0	0	Ki67+	 6092 19265
7239	0	0	Ki67+	 6118 19363
7240	0	0	Ki67+	 6123 19641
7241	0	0	Ki67+	 6130 19505
7242	0	0	Ki67+	 6130 19840
7243	0	0	Ki67+	 6142 19393
7244	0	0	Ki67+	 6144 19262
7245	0	0	Ki67+	 6148 19577
7246	0	0	Ki67+	 6150 19781
7247	0	0	Ki67+	 6171 19446
7248	0	0	Ki67+	 6179 19567
7249	0	0	Ki67+	 6197 19678
7250	0	0	Ki67+	 6207 19689
7251	0	0	Ki67+	 6221 19909
7252	0	0	Ki67+	 6229 19293
7253	0	0	Ki67+	 6230 19661
7254	0	0	Ki67+	 6240 19852
7255	0	0	Ki67+	 6252 19778
7256	0	0	Ki67+	 5458 20389
7257	0	0	Ki67+	 5460 20414
7258	0	0	Ki67+	 5460 20647
7259	0	0	Ki67+	 5461 20244
7260	0	0	Ki67+	 5478 20294
7261	0	0	Ki67+	 5487 20570
7262	0	0	Ki67+	 5497 20110
7263	0	0	Ki67+	 5526 20268
7264	0	0	Ki67+	 5536 20216
7265	0	0	Ki67+	 5542 20461
7266	0	0	Ki67+	 5546 20186
7267	0	0	Ki67+	 5574 20193
7268	0	0	Ki67+	 5576 20431
7269	0	0	Ki67+	 5577 20327
7270	0	0	Ki67+	 5580 20700
7271	0	0	Ki67+	 5591 20704
7272	0	0	Ki67+	 5607 20394
7273	0	0	Ki67+	 5617 20024
7274	0	0	Ki67+	 5618 20797
7275	0	0	Ki67+	 5619 20080
7276	0	0	Ki67+	 5643 20722
7277	0	0	Ki67+	 5658 20260
7278	0	0	Ki67+	 5665 20426
7279	0	0	Ki67+	 5669 20191
7280	0	0	Ki67+	 5680 20020
7281	0	0	Ki67+	 5683 20738
7282	0	0	Ki67+	 5692 20454
7283	0	0	Ki67+	 5695 20256
7284	0	0	Ki67+	 5697 20030
7285	0	0	Ki67+	 5701 20020
7286	0	0	Ki67+	 5702 20008
7287	0	0	Ki67+	 5714 20049
7288	0	0	Ki67+	 5715 20278
7289	0	0	Ki67+	 5717 20214
7290	0	0	Ki67+	 5721 20027
7291	0	0	Ki67+	 5722 20414
7292	0	0	Ki67+	 5730 20186
7293	0	0	Ki67+	 5730 20206
7294	0	0	Ki67+	 5736 20005
7295	0	0	Ki67+	 5749 20006
7296	0	0	Ki67+	 5750 20194
7297	0	0	Ki67+	 5750 20228
7298	0	0	Ki67+	 5755 20256
7299	0	0	Ki67+	 5757 20075
7300	0	0	Ki67+	 5758 20021
7301	0	0	Ki67+	 5770 20053
7302	0	0	Ki67+	 5771 20017
7303	0	0	Ki67+	 5771 20088
7304	0	0	Ki67+	 5771 20362
7305	0	0	Ki67+	 5771 20441
7306	0	0	Ki67+	 5773 20100
7307	0	0	Ki67+	 5774 20694
7308	0	0	Ki67+	 5775 20301
7309	0	0	Ki67+	 5776 20066
7310	0	0	Ki67+	 5776 20549
7311	0	0	Ki67+	 5777 20508
7312	0	0	Ki67+	 5779 20278
7313	0	0	Ki67+	 5781 20245
7314	0	0	Ki67+	 5786 20110
7315	0	0	Ki67+	 5789 20457
7316	0	0	Ki67+	 5792 20029
7317	0	0	Ki67+	 5799 20259
7318	0	0	Ki67+	 5804 20284
7319	0	0	Ki67+	 5804 20725
7320	0	0	Ki67+	 5808 20054
7321	0	0	Ki67+	 5811 20094
7322	0	0	Ki67+	 5815 20023
7323	0	0	Ki67+	 5819 20283
7324	0	0	Ki67+	 5823 20143
7325	0	0	Ki67+	 5826 20267
7326	0	0	Ki67+	 5839 20028
7327	0	0	Ki67+	 5840 20292
7328	0	0	Ki67+	 5848 20091
7329	0	0	Ki67+	 5853 20289
7330	0	0	Ki67+	 5854 20109
7331	0	0	Ki67+	 5857 20004
7332	0	0	Ki67+	 5858 20212
7333	0	0	Ki67+	 5859 20169
7334	0	0	Ki67+	 5864 20077
7335	0	0	Ki67+	 5869 20488
7336	0	0	Ki67+	 5874 20133
7337	0	0	Ki67+	 5875 20110
7338	0	0	Ki67+	 5875 20333
7339	0	0	Ki67+	 5880 20726
7340	0	0	Ki67+	 5881 20085
7341	0	0	Ki67+	 5889 20023
7342	0	0	Ki67+	 5890 20118
7343	0	0	Ki67+	 5891 20505
7344	0	0	Ki67+	 5893 20072
7345	0	0	Ki67+	 5900 20050
7346	0	0	Ki67+	 5906 20010
7347	0	0	Ki67+	 5920 20176
7348	0	0	Ki67+	 5922 20211
7349	0	0	Ki67+	 5930 20149
7350	0	0	Ki67+	 5931 20076
7351	0	0	Ki67+	 5932 20044
7352	0	0	Ki67+	 5932 20242
7353	0	0	Ki67+	 5933 20094
7354	0	0	Ki67+	 5942 20267
7355	0	0	Ki67+	 5945 20160
7356	0	0	Ki67+	 5947 20383
7357	0	0	Ki67+	 5949 20123
7358	0	0	Ki67+	 5952 20026
7359	0	0	Ki67+	 5958 20237
7360	0	0	Ki67+	 5958 20360
7361	0	0	Ki67+	 5972 20053
7362	0	0	Ki67+	 5974 20311
7363	0	0	Ki67+	 5974 20569
7364	0	0	Ki67+	 5978 20378
7365	0	0	Ki67+	 5978 20537
7366	0	0	Ki67+	 5981 20186
7367	0	0	Ki67+	 5983 20490
7368	0	0	Ki67+	 5992 20031
7369	0	0	Ki67+	 5997 20168
7370	0	0	Ki67+	 5999 20218
7371	0	0	Ki67+	 6002 20286
7372	0	0	Ki67+	 6003 20499
7373	0	0	Ki67+	 6007 20318
7374	0	0	Ki67+	 6010 20403
7375	0	0	Ki67+	 6010 20680
7376	0	0	Ki67+	 6012 20057
7377	0	0	Ki67+	 6013 20014
7378	0	0	Ki67+	 6015 20331
7379	0	0	Ki67+	 6017 20046
7380	0	0	Ki67+	 6018 20385
7381	0	0	Ki67+	 6023 20248
7382	0	0	Ki67+	 6025 20065
7383	0	0	Ki67+	 6025 20097
7384	0	0	Ki67+	 6026 20280
7385	0	0	Ki67+	 6026 20441
7386	0	0	Ki67+	 6027 20540
7387	0	0	Ki67+	 6031 20314
7388	0	0	Ki67+	 6036 20353
7389	0	0	Ki67+	 6038 20779
7390	0	0	Ki67+	 6043 20709
7391	0	0	Ki67+	 6045 20084
7392	0	0	Ki67+	 6048 20097
7393	0	0	Ki67+	 6054 20325
7394	0	0	Ki67+	 6055 20295
7395	0	0	Ki67+	 6055 20511
7396	0	0	Ki67+	 6059 20162
7397	0	0	Ki67+	 6062 20379
7398	0	0	Ki67+	 6073 20715
7399	0	0	Ki67+	 6074 20736
7400	0	0	Ki67+	 6083 20088
7401	0	0	Ki67+	 6083 20529
7402	0	0	Ki67+	 6095 20575
7403	0	0	Ki67+	 6096 20100
7404	0	0	Ki67+	 6097 20422
7405	0	0	Ki67+	 6098 20392
7406	0	0	Ki67+	 6101 20335
7407	0	0	Ki67+	 6102 20604
7408	0	0	Ki67+	 6103 20787
7409	0	0	Ki67+	 6110 20625
7410	0	0	Ki67+	 6114 20216
7411	0	0	Ki67+	 6117 20155
7412	0	0	Ki67+	 6119 20246
7413	0	0	Ki67+	 6121 20060
7414	0	0	Ki67+	 6121 20544
7415	0	0	Ki67+	 6122 20396
7416	0	0	Ki67+	 6123 20126
7417	0	0	Ki67+	 6127 20767
7418	0	0	Ki67+	 6128 20083
7419	0	0	Ki67+	 6129 20350
7420	0	0	Ki67+	 6131 20019
7421	0	0	Ki67+	 6141 20233
7422	0	0	Ki67+	 6144 20164
7423	0	0	Ki67+	 6144 20196
7424	0	0	Ki67+	 6145 20565
7425	0	0	Ki67+	 6147 20010
7426	0	0	Ki67+	 6148 20382
7427	0	0	Ki67+	 6151 20290
7428	0	0	Ki67+	 6152 20764
7429	0	0	Ki67+	 6155 20042
7430	0	0	Ki67+	 6158 20054
7431	0	0	Ki67+	 6158 20646
7432	0	0	Ki67+	 6159 20317
7433	0	0	Ki67+	 6159 20512
7434	0	0	Ki67+	 6159 20555
7435	0	0	Ki67+	 6164 20778
7436	0	0	Ki67+	 6167 20746
7437	0	0	Ki67+	 6170 20570
7438	0	0	Ki67+	 6173 20329
7439	0	0	Ki67+	 6173 20722
7440	0	0	Ki67+	 6178 20357
7441	0	0	Ki67+	 6179 20254
7442	0	0	Ki67+	 6179 20299
7443	0	0	Ki67+	 6184 20276
7444	0	0	Ki67+	 6187 20387
7445	0	0	Ki67+	 6188 20232
7446	0	0	Ki67+	 6190 20647
7447	0	0	Ki67+	 6191 20361
7448	0	0	Ki67+	 6192 20312
7449	0	0	Ki67+	 6193 20410
7450	0	0	Ki67+	 6196 20245
7451	0	0	Ki67+	 6197 20712
7452	0	0	Ki67+	 6198 20335
7453	0	0	Ki67+	 6203 20566
7454	0	0	Ki67+	 6204 20088
7455	0	0	Ki67+	 6205 20057
7456	0	0	Ki67+	 6205 20427
7457	0	0	Ki67+	 6207 20044
7458	0	0	Ki67+	 6209 20633
7459	0	0	Ki67+	 6210 20601
7460	0	0	Ki67+	 6211 20019
7461	0	0	Ki67+	 6211 20583
7462	0	0	Ki67+	 6219 20211
7463	0	0	Ki67+	 6224 20460
7464	0	0	Ki67+	 6228 20717
7465	0	0	Ki67+	 6230 20045
7466	0	0	Ki67+	 6232 20327
7467	0	0	Ki67+	 6233 20472
7468	0	0	Ki67+	 6238 20494
7469	0	0	Ki67+	 6238 20642
7470	0	0	Ki67+	 6242 20739
7471	0	0	Ki67+	 6243 20533
7472	0	0	Ki67+	 6245 20294
7473	0	0	Ki67+	 6246 20339
7474	0	0	Ki67+	 6248 20234
7475	0	0	Ki67+	 5591 20849
7476	0	0	Ki67+	 5600 20817
7477	0	0	Ki67+	 5630 20897
7478	0	0	Ki67+	 5648 20927
7479	0	0	Ki67+	 5651 21022
7480	0	0	Ki67+	 5653 20899
7481	0	0	Ki67+	 5660 20874
7482	0	0	Ki67+	 5690 20962
7483	0	0	Ki67+	 5690 21058
7484	0	0	Ki67+	 5693 21006
7485	0	0	Ki67+	 5705 20925
7486	0	0	Ki67+	 5716 21126
7487	0	0	Ki67+	 5722 21047
7488	0	0	Ki67+	 5726 21037
7489	0	0	Ki67+	 5727 21022
7490	0	0	Ki67+	 5728 20945
7491	0	0	Ki67+	 5742 21125
7492	0	0	Ki67+	 5742 21148
7493	0	0	Ki67+	 5743 21095
7494	0	0	Ki67+	 5745 21058
7495	0	0	Ki67+	 5767 20910
7496	0	0	Ki67+	 5767 21044
7497	0	0	Ki67+	 5784 21182
7498	0	0	Ki67+	 5800 21050
7499	0	0	Ki67+	 5805 21163
7500	0	0	Ki67+	 5823 21038
7501	0	0	Ki67+	 5826 21262
7502	0	0	Ki67+	 5833 20878
7503	0	0	Ki67+	 5833 21001
7504	0	0	Ki67+	 5837 20838
7505	0	0	Ki67+	 5838 21243
7506	0	0	Ki67+	 5847 20956
7507	0	0	Ki67+	 5872 21008
7508	0	0	Ki67+	 5879 20847
7509	0	0	Ki67+	 5897 20825
7510	0	0	Ki67+	 5944 21181
7511	0	0	Ki67+	 6018 21198
7512	0	0	Ki67+	 6053 20815
7513	0	0	Ki67+	 6057 20845
7514	0	0	Ki67+	 6081 21102
7515	0	0	Ki67+	 6092 20805
7516	0	0	Ki67+	 6111 21509
7517	0	0	Ki67+	 6126 20914
7518	0	0	Ki67+	 6129 21112
7519	0	0	Ki67+	 6131 21060
7520	0	0	Ki67+	 6140 20897
7521	0	0	Ki67+	 6144 21092
7522	0	0	Ki67+	 6175 20802
7523	0	0	Ki67+	 6182 20911
7524	0	0	Ki67+	 6185 21154
7525	0	0	Ki67+	 6189 21246
7526	0	0	Ki67+	 6199 21223
7527	0	0	Ki67+	 6202 21190
7528	0	0	Ki67+	 6215 20838
7529	0	0	Ki67+	 6223 20925
7530	0	0	Ki67+	 6247 20945
7531	0	0	Ki67+	 6149 21655
7532	0	0	Ki67+	 6160 21651
7533	0	0	Ki67+	 6225 21625
7534	0	0	Ki67+	 6425 8761
7535	0	0	Ki67+	 6437 8752
7536	0	0	Ki67+	 6494 8781
7537	0	0	Ki67+	 6505 8792
7538	0	0	Ki67+	 6506 8763
7539	0	0	Ki67+	 6520 8744
7540	0	0	Ki67+	 6523 8729
7541	0	0	Ki67+	 6555 8745
7542	0	0	Ki67+	 6606 8761
7543	0	0	Ki67+	 6618 8703
7544	0	0	Ki67+	 6635 8765
7545	0	0	Ki67+	 6644 8777
7546	0	0	Ki67+	 6645 8796
7547	0	0	Ki67+	 6648 8681
7548	0	0	Ki67+	 6652 8707
7549	0	0	Ki67+	 6673 8796
7550	0	0	Ki67+	 6703 8724
7551	0	0	Ki67+	 6708 8757
7552	0	0	Ki67+	 6728 8675
7553	0	0	Ki67+	 6737 8646
7554	0	0	Ki67+	 6756 8618
7555	0	0	Ki67+	 6784 8711
7556	0	0	Ki67+	 6805 8630
7557	0	0	Ki67+	 6812 8696
7558	0	0	Ki67+	 6814 8609
7559	0	0	Ki67+	 6819 8665
7560	0	0	Ki67+	 6825 8581
7561	0	0	Ki67+	 6856 8656
7562	0	0	Ki67+	 6887 8614
7563	0	0	Ki67+	 6914 8564
7564	0	0	Ki67+	 6921 8586
7565	0	0	Ki67+	 7026 8565
7566	0	0	Ki67+	 6261 9027
7567	0	0	Ki67+	 6267 8950
7568	0	0	Ki67+	 6272 8999
7569	0	0	Ki67+	 6275 9049
7570	0	0	Ki67+	 6291 8965
7571	0	0	Ki67+	 6291 9012
7572	0	0	Ki67+	 6292 9023
7573	0	0	Ki67+	 6303 8997
7574	0	0	Ki67+	 6303 9070
7575	0	0	Ki67+	 6311 9030
7576	0	0	Ki67+	 6323 9176
7577	0	0	Ki67+	 6327 8891
7578	0	0	Ki67+	 6328 8871
7579	0	0	Ki67+	 6331 9052
7580	0	0	Ki67+	 6343 8839
7581	0	0	Ki67+	 6347 9077
7582	0	0	Ki67+	 6356 9164
7583	0	0	Ki67+	 6360 8900
7584	0	0	Ki67+	 6386 9176
7585	0	0	Ki67+	 6398 9288
7586	0	0	Ki67+	 6420 9192
7587	0	0	Ki67+	 6423 9236
7588	0	0	Ki67+	 6431 8872
7589	0	0	Ki67+	 6432 8884
7590	0	0	Ki67+	 6432 8927
7591	0	0	Ki67+	 6435 9331
7592	0	0	Ki67+	 6437 8909
7593	0	0	Ki67+	 6438 9281
7594	0	0	Ki67+	 6440 9178
7595	0	0	Ki67+	 6445 8958
7596	0	0	Ki67+	 6445 9246
7597	0	0	Ki67+	 6458 8896
7598	0	0	Ki67+	 6458 8953
7599	0	0	Ki67+	 6460 9219
7600	0	0	Ki67+	 6461 9178
7601	0	0	Ki67+	 6462 8915
7602	0	0	Ki67+	 6469 8843
7603	0	0	Ki67+	 6470 9197
7604	0	0	Ki67+	 6476 8957
7605	0	0	Ki67+	 6476 9290
7606	0	0	Ki67+	 6477 9239
7607	0	0	Ki67+	 6478 8921
7608	0	0	Ki67+	 6483 8969
7609	0	0	Ki67+	 6484 9226
7610	0	0	Ki67+	 6486 9250
7611	0	0	Ki67+	 6493 8808
7612	0	0	Ki67+	 6494 9273
7613	0	0	Ki67+	 6496 9317
7614	0	0	Ki67+	 6497 9056
7615	0	0	Ki67+	 6500 8904
7616	0	0	Ki67+	 6505 8931
7617	0	0	Ki67+	 6516 9045
7618	0	0	Ki67+	 6518 8900
7619	0	0	Ki67+	 6522 8951
7620	0	0	Ki67+	 6532 8862
7621	0	0	Ki67+	 6532 9059
7622	0	0	Ki67+	 6535 8928
7623	0	0	Ki67+	 6551 8908
7624	0	0	Ki67+	 6563 8851
7625	0	0	Ki67+	 6567 8886
7626	0	0	Ki67+	 6573 8897
7627	0	0	Ki67+	 6586 8970
7628	0	0	Ki67+	 6595 8861
7629	0	0	Ki67+	 6595 9156
7630	0	0	Ki67+	 6599 9599
7631	0	0	Ki67+	 6600 9568
7632	0	0	Ki67+	 6604 8831
7633	0	0	Ki67+	 6610 8977
7634	0	0	Ki67+	 6615 8962
7635	0	0	Ki67+	 6616 8839
7636	0	0	Ki67+	 6622 8810
7637	0	0	Ki67+	 6622 9522
7638	0	0	Ki67+	 6626 8821
7639	0	0	Ki67+	 6630 8874
7640	0	0	Ki67+	 6634 9157
7641	0	0	Ki67+	 6639 8971
7642	0	0	Ki67+	 6653 9304
7643	0	0	Ki67+	 6656 8863
7644	0	0	Ki67+	 6657 8962
7645	0	0	Ki67+	 6671 8843
7646	0	0	Ki67+	 6686 9152
7647	0	0	Ki67+	 6689 9103
7648	0	0	Ki67+	 6692 9450
7649	0	0	Ki67+	 6729 9017
7650	0	0	Ki67+	 6736 9473
7651	0	0	Ki67+	 6762 8936
7652	0	0	Ki67+	 6777 8882
7653	0	0	Ki67+	 6786 8843
7654	0	0	Ki67+	 6817 9371
7655	0	0	Ki67+	 6835 9375
7656	0	0	Ki67+	 6931 9542
7657	0	0	Ki67+	 6262 10017
7658	0	0	Ki67+	 6285 10001
7659	0	0	Ki67+	 6297 9766
7660	0	0	Ki67+	 6307 10033
7661	0	0	Ki67+	 6310 10002
7662	0	0	Ki67+	 6324 9765
7663	0	0	Ki67+	 6330 9979
7664	0	0	Ki67+	 6383 10382
7665	0	0	Ki67+	 6400 9967
7666	0	0	Ki67+	 6416 10063
7667	0	0	Ki67+	 6430 9978
7668	0	0	Ki67+	 6430 10010
7669	0	0	Ki67+	 6441 9956
7670	0	0	Ki67+	 6458 9980
7671	0	0	Ki67+	 6471 9994
7672	0	0	Ki67+	 6474 10309
7673	0	0	Ki67+	 6483 10027
7674	0	0	Ki67+	 6494 10129
7675	0	0	Ki67+	 6498 10349
7676	0	0	Ki67+	 6499 10018
7677	0	0	Ki67+	 6511 10221
7678	0	0	Ki67+	 6513 10104
7679	0	0	Ki67+	 6520 10204
7680	0	0	Ki67+	 6566 9743
7681	0	0	Ki67+	 6579 9725
7682	0	0	Ki67+	 6606 9744
7683	0	0	Ki67+	 6606 10134
7684	0	0	Ki67+	 6613 9993
7685	0	0	Ki67+	 6619 10069
7686	0	0	Ki67+	 6625 10039
7687	0	0	Ki67+	 6635 10046
7688	0	0	Ki67+	 6636 9953
7689	0	0	Ki67+	 6698 9712
7690	0	0	Ki67+	 6698 9793
7691	0	0	Ki67+	 6699 9883
7692	0	0	Ki67+	 6705 9778
7693	0	0	Ki67+	 6713 9686
7694	0	0	Ki67+	 6721 9673
7695	0	0	Ki67+	 6762 10385
7696	0	0	Ki67+	 6764 10135
7697	0	0	Ki67+	 6775 10349
7698	0	0	Ki67+	 6802 9612
7699	0	0	Ki67+	 6811 10014
7700	0	0	Ki67+	 6847 9972
7701	0	0	Ki67+	 6850 10081
7702	0	0	Ki67+	 6866 10115
7703	0	0	Ki67+	 6866 10369
7704	0	0	Ki67+	 6893 10117
7705	0	0	Ki67+	 6899 10026
7706	0	0	Ki67+	 6907 9868
7707	0	0	Ki67+	 6914 9886
7708	0	0	Ki67+	 6921 10149
7709	0	0	Ki67+	 6923 10084
7710	0	0	Ki67+	 6931 9860
7711	0	0	Ki67+	 6942 10094
7712	0	0	Ki67+	 6951 10284
7713	0	0	Ki67+	 6995 10154
7714	0	0	Ki67+	 6999 10142
7715	0	0	Ki67+	 7016 9642
7716	0	0	Ki67+	 7024 10073
7717	0	0	Ki67+	 7035 9708
7718	0	0	Ki67+	 7055 10114
7719	0	0	Ki67+	 6288 10923
7720	0	0	Ki67+	 6295 10402
7721	0	0	Ki67+	 6304 11017
7722	0	0	Ki67+	 6313 10793
7723	0	0	Ki67+	 6319 10955
7724	0	0	Ki67+	 6331 10953
7725	0	0	Ki67+	 6338 10925
7726	0	0	Ki67+	 6339 10639
7727	0	0	Ki67+	 6342 11199
7728	0	0	Ki67+	 6358 10706
7729	0	0	Ki67+	 6358 10903
7730	0	0	Ki67+	 6363 10647
7731	0	0	Ki67+	 6365 11181
7732	0	0	Ki67+	 6366 10892
7733	0	0	Ki67+	 6368 11144
7734	0	0	Ki67+	 6372 10622
7735	0	0	Ki67+	 6384 10597
7736	0	0	Ki67+	 6390 10868
7737	0	0	Ki67+	 6391 10585
7738	0	0	Ki67+	 6410 11184
7739	0	0	Ki67+	 6416 10757
7740	0	0	Ki67+	 6417 10971
7741	0	0	Ki67+	 6418 11161
7742	0	0	Ki67+	 6422 11062
7743	0	0	Ki67+	 6423 11023
7744	0	0	Ki67+	 6430 10992
7745	0	0	Ki67+	 6436 11160
7746	0	0	Ki67+	 6442 11139
7747	0	0	Ki67+	 6448 10962
7748	0	0	Ki67+	 6449 11176
7749	0	0	Ki67+	 6453 11114
7750	0	0	Ki67+	 6462 10952
7751	0	0	Ki67+	 6468 11111
7752	0	0	Ki67+	 6469 11097
7753	0	0	Ki67+	 6472 11140
7754	0	0	Ki67+	 6481 10812
7755	0	0	Ki67+	 6483 11083
7756	0	0	Ki67+	 6503 11077
7757	0	0	Ki67+	 6504 10902
7758	0	0	Ki67+	 6504 11183
7759	0	0	Ki67+	 6515 11167
7760	0	0	Ki67+	 6524 11057
7761	0	0	Ki67+	 6536 11153
7762	0	0	Ki67+	 6547 11045
7763	0	0	Ki67+	 6550 11182
7764	0	0	Ki67+	 6563 11073
7765	0	0	Ki67+	 6564 11187
7766	0	0	Ki67+	 6572 11040
7767	0	0	Ki67+	 6583 11054
7768	0	0	Ki67+	 6587 11082
7769	0	0	Ki67+	 6592 11101
7770	0	0	Ki67+	 6609 10853
7771	0	0	Ki67+	 6635 10473
7772	0	0	Ki67+	 6655 10837
7773	0	0	Ki67+	 6665 11185
7774	0	0	Ki67+	 6671 10916
7775	0	0	Ki67+	 6762 10623
7776	0	0	Ki67+	 6769 10495
7777	0	0	Ki67+	 6777 11032
7778	0	0	Ki67+	 6793 11181
7779	0	0	Ki67+	 6816 10970
7780	0	0	Ki67+	 6851 10876
7781	0	0	Ki67+	 6866 11059
7782	0	0	Ki67+	 6867 10496
7783	0	0	Ki67+	 6867 11013
7784	0	0	Ki67+	 6870 10917
7785	0	0	Ki67+	 6873 11097
7786	0	0	Ki67+	 6874 10867
7787	0	0	Ki67+	 6888 11108
7788	0	0	Ki67+	 6889 11088
7789	0	0	Ki67+	 6896 11052
7790	0	0	Ki67+	 6900 10961
7791	0	0	Ki67+	 6905 11131
7792	0	0	Ki67+	 6910 10571
7793	0	0	Ki67+	 6912 11179
7794	0	0	Ki67+	 6920 11074
7795	0	0	Ki67+	 6921 11034
7796	0	0	Ki67+	 6928 10871
7797	0	0	Ki67+	 6929 10975
7798	0	0	Ki67+	 6935 11114
7799	0	0	Ki67+	 6942 10992
7800	0	0	Ki67+	 6944 11154
7801	0	0	Ki67+	 6945 11076
7802	0	0	Ki67+	 6953 11132
7803	0	0	Ki67+	 6954 11092
7804	0	0	Ki67+	 6955 10960
7805	0	0	Ki67+	 6963 11190
7806	0	0	Ki67+	 6989 10408
7807	0	0	Ki67+	 6990 10986
7808	0	0	Ki67+	 6990 11148
7809	0	0	Ki67+	 6993 11025
7810	0	0	Ki67+	 7001 10921
7811	0	0	Ki67+	 7004 11062
7812	0	0	Ki67+	 7006 10906
7813	0	0	Ki67+	 7015 11045
7814	0	0	Ki67+	 7029 11073
7815	0	0	Ki67+	 7034 10921
7816	0	0	Ki67+	 7048 10981
7817	0	0	Ki67+	 7053 10952
7818	0	0	Ki67+	 7053 11117
7819	0	0	Ki67+	 6257 11697
7820	0	0	Ki67+	 6257 11909
7821	0	0	Ki67+	 6262 11682
7822	0	0	Ki67+	 6263 11489
7823	0	0	Ki67+	 6263 11829
7824	0	0	Ki67+	 6264 11459
7825	0	0	Ki67+	 6264 11533
7826	0	0	Ki67+	 6264 11862
7827	0	0	Ki67+	 6265 11711
7828	0	0	Ki67+	 6269 11306
7829	0	0	Ki67+	 6270 11394
7830	0	0	Ki67+	 6274 11579
7831	0	0	Ki67+	 6278 11342
7832	0	0	Ki67+	 6279 11259
7833	0	0	Ki67+	 6281 11441
7834	0	0	Ki67+	 6283 11964
7835	0	0	Ki67+	 6285 11411
7836	0	0	Ki67+	 6288 11874
7837	0	0	Ki67+	 6290 11382
7838	0	0	Ki67+	 6290 11822
7839	0	0	Ki67+	 6296 11959
7840	0	0	Ki67+	 6301 11983
7841	0	0	Ki67+	 6305 11704
7842	0	0	Ki67+	 6307 11779
7843	0	0	Ki67+	 6313 11356
7844	0	0	Ki67+	 6317 11261
7845	0	0	Ki67+	 6317 11826
7846	0	0	Ki67+	 6317 11877
7847	0	0	Ki67+	 6319 11331
7848	0	0	Ki67+	 6327 11220
7849	0	0	Ki67+	 6328 11729
7850	0	0	Ki67+	 6329 11798
7851	0	0	Ki67+	 6329 11929
7852	0	0	Ki67+	 6330 11872
7853	0	0	Ki67+	 6331 11667
7854	0	0	Ki67+	 6331 11682
7855	0	0	Ki67+	 6331 11970
7856	0	0	Ki67+	 6332 11752
7857	0	0	Ki67+	 6334 11249
7858	0	0	Ki67+	 6335 11290
7859	0	0	Ki67+	 6335 11783
7860	0	0	Ki67+	 6335 11941
7861	0	0	Ki67+	 6336 11855
7862	0	0	Ki67+	 6338 11701
7863	0	0	Ki67+	 6338 11903
7864	0	0	Ki67+	 6345 11726
7865	0	0	Ki67+	 6345 11988
7866	0	0	Ki67+	 6346 11215
7867	0	0	Ki67+	 6346 11770
7868	0	0	Ki67+	 6349 11857
7869	0	0	Ki67+	 6350 11644
7870	0	0	Ki67+	 6351 11807
7871	0	0	Ki67+	 6382 11277
7872	0	0	Ki67+	 6384 11716
7873	0	0	Ki67+	 6387 11654
7874	0	0	Ki67+	 6388 11987
7875	0	0	Ki67+	 6396 11677
7876	0	0	Ki67+	 6399 11722
7877	0	0	Ki67+	 6403 11941
7878	0	0	Ki67+	 6409 11257
7879	0	0	Ki67+	 6412 11703
7880	0	0	Ki67+	 6414 11926
7881	0	0	Ki67+	 6415 11736
7882	0	0	Ki67+	 6420 11214
7883	0	0	Ki67+	 6422 11703
7884	0	0	Ki67+	 6423 11964
7885	0	0	Ki67+	 6432 11853
7886	0	0	Ki67+	 6434 11935
7887	0	0	Ki67+	 6435 11770
7888	0	0	Ki67+	 6435 11825
7889	0	0	Ki67+	 6436 11619
7890	0	0	Ki67+	 6436 11897
7891	0	0	Ki67+	 6440 11358
7892	0	0	Ki67+	 6444 11519
7893	0	0	Ki67+	 6446 11584
7894	0	0	Ki67+	 6447 11654
7895	0	0	Ki67+	 6449 11505
7896	0	0	Ki67+	 6453 11374
7897	0	0	Ki67+	 6457 11259
7898	0	0	Ki67+	 6459 11617
7899	0	0	Ki67+	 6459 11918
7900	0	0	Ki67+	 6460 11876
7901	0	0	Ki67+	 6462 11771
7902	0	0	Ki67+	 6464 11716
7903	0	0	Ki67+	 6465 11372
7904	0	0	Ki67+	 6466 11516
7905	0	0	Ki67+	 6466 11578
7906	0	0	Ki67+	 6466 11944
7907	0	0	Ki67+	 6472 11654
7908	0	0	Ki67+	 6477 11401
7909	0	0	Ki67+	 6477 11610
7910	0	0	Ki67+	 6478 11474
7911	0	0	Ki67+	 6482 11996
7912	0	0	Ki67+	 6490 11412
7913	0	0	Ki67+	 6490 11869
7914	0	0	Ki67+	 6491 11331
7915	0	0	Ki67+	 6492 11489
7916	0	0	Ki67+	 6492 11555
7917	0	0	Ki67+	 6493 11963
7918	0	0	Ki67+	 6493 11980
7919	0	0	Ki67+	 6495 11394
7920	0	0	Ki67+	 6496 11475
7921	0	0	Ki67+	 6496 11922
7922	0	0	Ki67+	 6497 11244
7923	0	0	Ki67+	 6497 11843
7924	0	0	Ki67+	 6498 11510
7925	0	0	Ki67+	 6501 11889
7926	0	0	Ki67+	 6504 11305
7927	0	0	Ki67+	 6505 11580
7928	0	0	Ki67+	 6509 11868
7929	0	0	Ki67+	 6510 11534
7930	0	0	Ki67+	 6514 11815
7931	0	0	Ki67+	 6516 11760
7932	0	0	Ki67+	 6518 11860
7933	0	0	Ki67+	 6524 11493
7934	0	0	Ki67+	 6527 11590
7935	0	0	Ki67+	 6527 11781
7936	0	0	Ki67+	 6528 11655
7937	0	0	Ki67+	 6532 11289
7938	0	0	Ki67+	 6532 11518
7939	0	0	Ki67+	 6532 11793
7940	0	0	Ki67+	 6535 11954
7941	0	0	Ki67+	 6539 11470
7942	0	0	Ki67+	 6542 11500
7943	0	0	Ki67+	 6542 11822
7944	0	0	Ki67+	 6544 11480
7945	0	0	Ki67+	 6547 11259
7946	0	0	Ki67+	 6547 11938
7947	0	0	Ki67+	 6548 11437
7948	0	0	Ki67+	 6550 11976
7949	0	0	Ki67+	 6552 11876
7950	0	0	Ki67+	 6552 11898
7951	0	0	Ki67+	 6554 11457
7952	0	0	Ki67+	 6560 11721
7953	0	0	Ki67+	 6563 11430
7954	0	0	Ki67+	 6563 11484
7955	0	0	Ki67+	 6577 11929
7956	0	0	Ki67+	 6580 11839
7957	0	0	Ki67+	 6583 11719
7958	0	0	Ki67+	 6598 11953
7959	0	0	Ki67+	 6603 11651
7960	0	0	Ki67+	 6605 11892
7961	0	0	Ki67+	 6608 11863
7962	0	0	Ki67+	 6612 11931
7963	0	0	Ki67+	 6680 11906
7964	0	0	Ki67+	 6689 11419
7965	0	0	Ki67+	 6690 11509
7966	0	0	Ki67+	 6699 11392
7967	0	0	Ki67+	 6700 11355
7968	0	0	Ki67+	 6702 11449
7969	0	0	Ki67+	 6708 11373
7970	0	0	Ki67+	 6708 11485
7971	0	0	Ki67+	 6719 11455
7972	0	0	Ki67+	 6720 11512
7973	0	0	Ki67+	 6725 11544
7974	0	0	Ki67+	 6730 11419
7975	0	0	Ki67+	 6743 11573
7976	0	0	Ki67+	 6746 11623
7977	0	0	Ki67+	 6746 11754
7978	0	0	Ki67+	 6752 11295
7979	0	0	Ki67+	 6752 11478
7980	0	0	Ki67+	 6752 11594
7981	0	0	Ki67+	 6756 11440
7982	0	0	Ki67+	 6756 11513
7983	0	0	Ki67+	 6758 11650
7984	0	0	Ki67+	 6765 11293
7985	0	0	Ki67+	 6766 11484
7986	0	0	Ki67+	 6766 11548
7987	0	0	Ki67+	 6768 11246
7988	0	0	Ki67+	 6771 11795
7989	0	0	Ki67+	 6776 11318
7990	0	0	Ki67+	 6776 11670
7991	0	0	Ki67+	 6782 11510
7992	0	0	Ki67+	 6782 11689
7993	0	0	Ki67+	 6783 11559
7994	0	0	Ki67+	 6783 11928
7995	0	0	Ki67+	 6785 11438
7996	0	0	Ki67+	 6788 11843
7997	0	0	Ki67+	 6789 11536
7998	0	0	Ki67+	 6789 11575
7999	0	0	Ki67+	 6789 11867
8000	0	0	Ki67+	 6790 11712
8001	0	0	Ki67+	 6792 11315
8002	0	0	Ki67+	 6796 11444
8003	0	0	Ki67+	 6799 11334
8004	0	0	Ki67+	 6800 11727
8005	0	0	Ki67+	 6802 11279
8006	0	0	Ki67+	 6804 11296
8007	0	0	Ki67+	 6806 11387
8008	0	0	Ki67+	 6806 11445
8009	0	0	Ki67+	 6814 11260
8010	0	0	Ki67+	 6815 11678
8011	0	0	Ki67+	 6820 11335
8012	0	0	Ki67+	 6820 11412
8013	0	0	Ki67+	 6825 11713
8014	0	0	Ki67+	 6825 11914
8015	0	0	Ki67+	 6829 11320
8016	0	0	Ki67+	 6830 11740
8017	0	0	Ki67+	 6836 11355
8018	0	0	Ki67+	 6838 11975
8019	0	0	Ki67+	 6840 11208
8020	0	0	Ki67+	 6840 11705
8021	0	0	Ki67+	 6841 11916
8022	0	0	Ki67+	 6843 11728
8023	0	0	Ki67+	 6846 11279
8024	0	0	Ki67+	 6851 11841
8025	0	0	Ki67+	 6853 11318
8026	0	0	Ki67+	 6856 11753
8027	0	0	Ki67+	 6860 11212
8028	0	0	Ki67+	 6860 11300
8029	0	0	Ki67+	 6860 11889
8030	0	0	Ki67+	 6863 11858
8031	0	0	Ki67+	 6869 11387
8032	0	0	Ki67+	 6870 11249
8033	0	0	Ki67+	 6870 11262
8034	0	0	Ki67+	 6870 11790
8035	0	0	Ki67+	 6872 11812
8036	0	0	Ki67+	 6880 11474
8037	0	0	Ki67+	 6884 11966
8038	0	0	Ki67+	 6885 11846
8039	0	0	Ki67+	 6891 11865
8040	0	0	Ki67+	 6897 11987
8041	0	0	Ki67+	 6902 11541
8042	0	0	Ki67+	 6905 11556
8043	0	0	Ki67+	 6905 11827
8044	0	0	Ki67+	 6912 11374
8045	0	0	Ki67+	 6914 11326
8046	0	0	Ki67+	 6917 11221
8047	0	0	Ki67+	 6917 11585
8048	0	0	Ki67+	 6918 11531
8049	0	0	Ki67+	 6920 11926
8050	0	0	Ki67+	 6921 11433
8051	0	0	Ki67+	 6922 11612
8052	0	0	Ki67+	 6923 11281
8053	0	0	Ki67+	 6924 11404
8054	0	0	Ki67+	 6925 11601
8055	0	0	Ki67+	 6934 11262
8056	0	0	Ki67+	 6937 11237
8057	0	0	Ki67+	 6937 11957
8058	0	0	Ki67+	 6939 11529
8059	0	0	Ki67+	 6940 11420
8060	0	0	Ki67+	 6943 11852
8061	0	0	Ki67+	 6944 11618
8062	0	0	Ki67+	 6947 11489
8063	0	0	Ki67+	 6947 11547
8064	0	0	Ki67+	 6954 11275
8065	0	0	Ki67+	 6955 11566
8066	0	0	Ki67+	 6955 11952
8067	0	0	Ki67+	 6957 11585
8068	0	0	Ki67+	 6959 11602
8069	0	0	Ki67+	 6960 11203
8070	0	0	Ki67+	 6960 11847
8071	0	0	Ki67+	 6964 11886
8072	0	0	Ki67+	 6965 11915
8073	0	0	Ki67+	 6969 11435
8074	0	0	Ki67+	 6970 11496
8075	0	0	Ki67+	 6971 11221
8076	0	0	Ki67+	 6971 11967
8077	0	0	Ki67+	 6972 11464
8078	0	0	Ki67+	 6974 11977
8079	0	0	Ki67+	 6975 11868
8080	0	0	Ki67+	 6978 11918
8081	0	0	Ki67+	 6980 11520
8082	0	0	Ki67+	 6982 11302
8083	0	0	Ki67+	 6989 11938
8084	0	0	Ki67+	 6990 11328
8085	0	0	Ki67+	 6991 11560
8086	0	0	Ki67+	 6994 11251
8087	0	0	Ki67+	 6995 11427
8088	0	0	Ki67+	 6995 11469
8089	0	0	Ki67+	 6996 11517
8090	0	0	Ki67+	 6997 11959
8091	0	0	Ki67+	 7000 11497
8092	0	0	Ki67+	 7000 11731
8093	0	0	Ki67+	 7001 11355
8094	0	0	Ki67+	 7003 11874
8095	0	0	Ki67+	 7004 11393
8096	0	0	Ki67+	 7006 11416
8097	0	0	Ki67+	 7009 11935
8098	0	0	Ki67+	 7012 11247
8099	0	0	Ki67+	 7012 11579
8100	0	0	Ki67+	 7013 11553
8101	0	0	Ki67+	 7014 11599
8102	0	0	Ki67+	 7015 11213
8103	0	0	Ki67+	 7020 11907
8104	0	0	Ki67+	 7022 11382
8105	0	0	Ki67+	 7027 11481
8106	0	0	Ki67+	 7028 11229
8107	0	0	Ki67+	 7028 11528
8108	0	0	Ki67+	 7030 11431
8109	0	0	Ki67+	 7030 11622
8110	0	0	Ki67+	 7035 11416
8111	0	0	Ki67+	 7036 11458
8112	0	0	Ki67+	 7036 11506
8113	0	0	Ki67+	 7036 11584
8114	0	0	Ki67+	 7038 11610
8115	0	0	Ki67+	 7043 11653
8116	0	0	Ki67+	 7046 11620
8117	0	0	Ki67+	 7049 11569
8118	0	0	Ki67+	 7050 11239
8119	0	0	Ki67+	 6258 12234
8120	0	0	Ki67+	 6259 12223
8121	0	0	Ki67+	 6260 12496
8122	0	0	Ki67+	 6263 12452
8123	0	0	Ki67+	 6265 12198
8124	0	0	Ki67+	 6267 12312
8125	0	0	Ki67+	 6269 12733
8126	0	0	Ki67+	 6272 12797
8127	0	0	Ki67+	 6273 12025
8128	0	0	Ki67+	 6273 12707
8129	0	0	Ki67+	 6275 12473
8130	0	0	Ki67+	 6279 12764
8131	0	0	Ki67+	 6285 12438
8132	0	0	Ki67+	 6285 12751
8133	0	0	Ki67+	 6286 12003
8134	0	0	Ki67+	 6286 12735
8135	0	0	Ki67+	 6287 12524
8136	0	0	Ki67+	 6288 12498
8137	0	0	Ki67+	 6289 12390
8138	0	0	Ki67+	 6290 12174
8139	0	0	Ki67+	 6291 12476
8140	0	0	Ki67+	 6293 12144
8141	0	0	Ki67+	 6296 12089
8142	0	0	Ki67+	 6296 12270
8143	0	0	Ki67+	 6299 12762
8144	0	0	Ki67+	 6302 12015
8145	0	0	Ki67+	 6302 12441
8146	0	0	Ki67+	 6303 12533
8147	0	0	Ki67+	 6304 12694
8148	0	0	Ki67+	 6307 12721
8149	0	0	Ki67+	 6315 12089
8150	0	0	Ki67+	 6315 12512
8151	0	0	Ki67+	 6317 12255
8152	0	0	Ki67+	 6317 12382
8153	0	0	Ki67+	 6318 12068
8154	0	0	Ki67+	 6319 12415
8155	0	0	Ki67+	 6323 12128
8156	0	0	Ki67+	 6325 12672
8157	0	0	Ki67+	 6327 12220
8158	0	0	Ki67+	 6330 12464
8159	0	0	Ki67+	 6335 12753
8160	0	0	Ki67+	 6337 12786
8161	0	0	Ki67+	 6338 12029
8162	0	0	Ki67+	 6339 12405
8163	0	0	Ki67+	 6339 12690
8164	0	0	Ki67+	 6342 12065
8165	0	0	Ki67+	 6343 12127
8166	0	0	Ki67+	 6345 12077
8167	0	0	Ki67+	 6345 12669
8168	0	0	Ki67+	 6347 12141
8169	0	0	Ki67+	 6347 12356
8170	0	0	Ki67+	 6348 12726
8171	0	0	Ki67+	 6351 12018
8172	0	0	Ki67+	 6354 12107
8173	0	0	Ki67+	 6357 12439
8174	0	0	Ki67+	 6358 12211
8175	0	0	Ki67+	 6358 12761
8176	0	0	Ki67+	 6359 12689
8177	0	0	Ki67+	 6362 12049
8178	0	0	Ki67+	 6364 12376
8179	0	0	Ki67+	 6365 12320
8180	0	0	Ki67+	 6365 12711
8181	0	0	Ki67+	 6366 12749
8182	0	0	Ki67+	 6366 12769
8183	0	0	Ki67+	 6369 12071
8184	0	0	Ki67+	 6369 12484
8185	0	0	Ki67+	 6370 12733
8186	0	0	Ki67+	 6372 12671
8187	0	0	Ki67+	 6375 12188
8188	0	0	Ki67+	 6379 12336
8189	0	0	Ki67+	 6380 12393
8190	0	0	Ki67+	 6381 12299
8191	0	0	Ki67+	 6381 12426
8192	0	0	Ki67+	 6382 12520
8193	0	0	Ki67+	 6382 12799
8194	0	0	Ki67+	 6384 12458
8195	0	0	Ki67+	 6389 12437
8196	0	0	Ki67+	 6391 12032
8197	0	0	Ki67+	 6393 12153
8198	0	0	Ki67+	 6395 12178
8199	0	0	Ki67+	 6397 12098
8200	0	0	Ki67+	 6399 12686
8201	0	0	Ki67+	 6400 12358
8202	0	0	Ki67+	 6400 12725
8203	0	0	Ki67+	 6402 12022
8204	0	0	Ki67+	 6402 12290
8205	0	0	Ki67+	 6403 12764
8206	0	0	Ki67+	 6407 12734
8207	0	0	Ki67+	 6410 12329
8208	0	0	Ki67+	 6419 12034
8209	0	0	Ki67+	 6423 12154
8210	0	0	Ki67+	 6423 12387
8211	0	0	Ki67+	 6424 12752
8212	0	0	Ki67+	 6425 12106
8213	0	0	Ki67+	 6425 12530
8214	0	0	Ki67+	 6427 12768
8215	0	0	Ki67+	 6429 12172
8216	0	0	Ki67+	 6429 12732
8217	0	0	Ki67+	 6431 12077
8218	0	0	Ki67+	 6431 12320
8219	0	0	Ki67+	 6432 12020
8220	0	0	Ki67+	 6435 12285
8221	0	0	Ki67+	 6436 12780
8222	0	0	Ki67+	 6439 12122
8223	0	0	Ki67+	 6441 12706
8224	0	0	Ki67+	 6448 12727
8225	0	0	Ki67+	 6452 12020
8226	0	0	Ki67+	 6452 12291
8227	0	0	Ki67+	 6455 12055
8228	0	0	Ki67+	 6455 12330
8229	0	0	Ki67+	 6455 12758
8230	0	0	Ki67+	 6455 12791
8231	0	0	Ki67+	 6459 12382
8232	0	0	Ki67+	 6468 12097
8233	0	0	Ki67+	 6471 12283
8234	0	0	Ki67+	 6472 12734
8235	0	0	Ki67+	 6473 12153
8236	0	0	Ki67+	 6473 12321
8237	0	0	Ki67+	 6478 12214
8238	0	0	Ki67+	 6487 12751
8239	0	0	Ki67+	 6488 12155
8240	0	0	Ki67+	 6489 12671
8241	0	0	Ki67+	 6493 12124
8242	0	0	Ki67+	 6497 12286
8243	0	0	Ki67+	 6498 12774
8244	0	0	Ki67+	 6500 12086
8245	0	0	Ki67+	 6500 12676
8246	0	0	Ki67+	 6503 12161
8247	0	0	Ki67+	 6505 12225
8248	0	0	Ki67+	 6509 12324
8249	0	0	Ki67+	 6512 12363
8250	0	0	Ki67+	 6515 12049
8251	0	0	Ki67+	 6515 12202
8252	0	0	Ki67+	 6515 12347
8253	0	0	Ki67+	 6518 12293
8254	0	0	Ki67+	 6519 12415
8255	0	0	Ki67+	 6522 12246
8256	0	0	Ki67+	 6531 12253
8257	0	0	Ki67+	 6533 12181
8258	0	0	Ki67+	 6533 12229
8259	0	0	Ki67+	 6544 12015
8260	0	0	Ki67+	 6546 12069
8261	0	0	Ki67+	 6547 12098
8262	0	0	Ki67+	 6550 12159
8263	0	0	Ki67+	 6551 12209
8264	0	0	Ki67+	 6551 12337
8265	0	0	Ki67+	 6555 12239
8266	0	0	Ki67+	 6571 12664
8267	0	0	Ki67+	 6574 12190
8268	0	0	Ki67+	 6575 12024
8269	0	0	Ki67+	 6575 12227
8270	0	0	Ki67+	 6576 12117
8271	0	0	Ki67+	 6578 12207
8272	0	0	Ki67+	 6579 12328
8273	0	0	Ki67+	 6587 12165
8274	0	0	Ki67+	 6588 12275
8275	0	0	Ki67+	 6590 12295
8276	0	0	Ki67+	 6590 12686
8277	0	0	Ki67+	 6595 12059
8278	0	0	Ki67+	 6595 12323
8279	0	0	Ki67+	 6601 12470
8280	0	0	Ki67+	 6602 12095
8281	0	0	Ki67+	 6602 12210
8282	0	0	Ki67+	 6605 12596
8283	0	0	Ki67+	 6606 12080
8284	0	0	Ki67+	 6609 12237
8285	0	0	Ki67+	 6610 12189
8286	0	0	Ki67+	 6611 12454
8287	0	0	Ki67+	 6616 12325
8288	0	0	Ki67+	 6618 12298
8289	0	0	Ki67+	 6619 12335
8290	0	0	Ki67+	 6620 12217
8291	0	0	Ki67+	 6621 12533
8292	0	0	Ki67+	 6622 12089
8293	0	0	Ki67+	 6622 12140
8294	0	0	Ki67+	 6623 12030
8295	0	0	Ki67+	 6624 12379
8296	0	0	Ki67+	 6625 12555
8297	0	0	Ki67+	 6627 12121
8298	0	0	Ki67+	 6628 12491
8299	0	0	Ki67+	 6628 12569
8300	0	0	Ki67+	 6629 12411
8301	0	0	Ki67+	 6635 12511
8302	0	0	Ki67+	 6635 12534
8303	0	0	Ki67+	 6636 12065
8304	0	0	Ki67+	 6641 12246
8305	0	0	Ki67+	 6643 12491
8306	0	0	Ki67+	 6647 12346
8307	0	0	Ki67+	 6650 12188
8308	0	0	Ki67+	 6650 12439
8309	0	0	Ki67+	 6652 12122
8310	0	0	Ki67+	 6659 12579
8311	0	0	Ki67+	 6661 12316
8312	0	0	Ki67+	 6661 12387
8313	0	0	Ki67+	 6663 12106
8314	0	0	Ki67+	 6663 12240
8315	0	0	Ki67+	 6667 12089
8316	0	0	Ki67+	 6668 12557
8317	0	0	Ki67+	 6672 12269
8318	0	0	Ki67+	 6678 12049
8319	0	0	Ki67+	 6687 12468
8320	0	0	Ki67+	 6697 12296
8321	0	0	Ki67+	 6700 12420
8322	0	0	Ki67+	 6703 12333
8323	0	0	Ki67+	 6707 12568
8324	0	0	Ki67+	 6708 12493
8325	0	0	Ki67+	 6709 12594
8326	0	0	Ki67+	 6711 12352
8327	0	0	Ki67+	 6714 12431
8328	0	0	Ki67+	 6717 12524
8329	0	0	Ki67+	 6730 12388
8330	0	0	Ki67+	 6732 12545
8331	0	0	Ki67+	 6733 12523
8332	0	0	Ki67+	 6737 12602
8333	0	0	Ki67+	 6739 12484
8334	0	0	Ki67+	 6741 12272
8335	0	0	Ki67+	 6743 12319
8336	0	0	Ki67+	 6746 12236
8337	0	0	Ki67+	 6753 12288
8338	0	0	Ki67+	 6757 12588
8339	0	0	Ki67+	 6758 12189
8340	0	0	Ki67+	 6759 12512
8341	0	0	Ki67+	 6762 12557
8342	0	0	Ki67+	 6772 12524
8343	0	0	Ki67+	 6780 12347
8344	0	0	Ki67+	 6783 12424
8345	0	0	Ki67+	 6785 12221
8346	0	0	Ki67+	 6787 12455
8347	0	0	Ki67+	 6790 12401
8348	0	0	Ki67+	 6793 12243
8349	0	0	Ki67+	 6793 12568
8350	0	0	Ki67+	 6793 12766
8351	0	0	Ki67+	 6804 12501
8352	0	0	Ki67+	 6814 12054
8353	0	0	Ki67+	 6814 12409
8354	0	0	Ki67+	 6816 12065
8355	0	0	Ki67+	 6820 12786
8356	0	0	Ki67+	 6826 12017
8357	0	0	Ki67+	 6827 12578
8358	0	0	Ki67+	 6832 12409
8359	0	0	Ki67+	 6837 12554
8360	0	0	Ki67+	 6845 12125
8361	0	0	Ki67+	 6848 12598
8362	0	0	Ki67+	 6852 12799
8363	0	0	Ki67+	 6858 12380
8364	0	0	Ki67+	 6862 12113
8365	0	0	Ki67+	 6864 12556
8366	0	0	Ki67+	 6869 12148
8367	0	0	Ki67+	 6871 12181
8368	0	0	Ki67+	 6871 12437
8369	0	0	Ki67+	 6874 12006
8370	0	0	Ki67+	 6875 12095
8371	0	0	Ki67+	 6875 12193
8372	0	0	Ki67+	 6876 12409
8373	0	0	Ki67+	 6876 12495
8374	0	0	Ki67+	 6877 12039
8375	0	0	Ki67+	 6880 12069
8376	0	0	Ki67+	 6882 12376
8377	0	0	Ki67+	 6888 12462
8378	0	0	Ki67+	 6890 12255
8379	0	0	Ki67+	 6892 12053
8380	0	0	Ki67+	 6898 12359
8381	0	0	Ki67+	 6901 12178
8382	0	0	Ki67+	 6901 12426
8383	0	0	Ki67+	 6903 12240
8384	0	0	Ki67+	 6904 12265
8385	0	0	Ki67+	 6904 12541
8386	0	0	Ki67+	 6907 12128
8387	0	0	Ki67+	 6908 12329
8388	0	0	Ki67+	 6912 12508
8389	0	0	Ki67+	 6913 12296
8390	0	0	Ki67+	 6917 12005
8391	0	0	Ki67+	 6918 12026
8392	0	0	Ki67+	 6918 12059
8393	0	0	Ki67+	 6918 12179
8394	0	0	Ki67+	 6922 12094
8395	0	0	Ki67+	 6922 12209
8396	0	0	Ki67+	 6925 12220
8397	0	0	Ki67+	 6928 12397
8398	0	0	Ki67+	 6931 12327
8399	0	0	Ki67+	 6932 12443
8400	0	0	Ki67+	 6933 12412
8401	0	0	Ki67+	 6936 12159
8402	0	0	Ki67+	 6937 12070
8403	0	0	Ki67+	 6939 12202
8404	0	0	Ki67+	 6939 12277
8405	0	0	Ki67+	 6940 12348
8406	0	0	Ki67+	 6940 12367
8407	0	0	Ki67+	 6946 12127
8408	0	0	Ki67+	 6947 12110
8409	0	0	Ki67+	 6961 12060
8410	0	0	Ki67+	 6963 12015
8411	0	0	Ki67+	 6965 12794
8412	0	0	Ki67+	 6968 12150
8413	0	0	Ki67+	 6969 12029
8414	0	0	Ki67+	 6986 12012
8415	0	0	Ki67+	 6992 12773
8416	0	0	Ki67+	 7000 12185
8417	0	0	Ki67+	 7001 12046
8418	0	0	Ki67+	 7008 12581
8419	0	0	Ki67+	 7010 12260
8420	0	0	Ki67+	 7010 12318
8421	0	0	Ki67+	 7011 12300
8422	0	0	Ki67+	 7023 12002
8423	0	0	Ki67+	 7023 12224
8424	0	0	Ki67+	 7023 12358
8425	0	0	Ki67+	 7023 12771
8426	0	0	Ki67+	 7025 12265
8427	0	0	Ki67+	 7029 12085
8428	0	0	Ki67+	 7031 12330
8429	0	0	Ki67+	 7034 12286
8430	0	0	Ki67+	 7035 12229
8431	0	0	Ki67+	 7039 12774
8432	0	0	Ki67+	 7040 12197
8433	0	0	Ki67+	 7045 12351
8434	0	0	Ki67+	 7047 12694
8435	0	0	Ki67+	 7050 12651
8436	0	0	Ki67+	 7051 12705
8437	0	0	Ki67+	 7053 12144
8438	0	0	Ki67+	 6266 13455
8439	0	0	Ki67+	 6269 12848
8440	0	0	Ki67+	 6273 12825
8441	0	0	Ki67+	 6275 13397
8442	0	0	Ki67+	 6275 13525
8443	0	0	Ki67+	 6280 13304
8444	0	0	Ki67+	 6280 13428
8445	0	0	Ki67+	 6289 12878
8446	0	0	Ki67+	 6293 12842
8447	0	0	Ki67+	 6300 12803
8448	0	0	Ki67+	 6300 12949
8449	0	0	Ki67+	 6304 13400
8450	0	0	Ki67+	 6305 13339
8451	0	0	Ki67+	 6309 12919
8452	0	0	Ki67+	 6314 12830
8453	0	0	Ki67+	 6322 12805
8454	0	0	Ki67+	 6325 13319
8455	0	0	Ki67+	 6332 13290
8456	0	0	Ki67+	 6340 13335
8457	0	0	Ki67+	 6342 12892
8458	0	0	Ki67+	 6357 12825
8459	0	0	Ki67+	 6358 12849
8460	0	0	Ki67+	 6368 12972
8461	0	0	Ki67+	 6369 12810
8462	0	0	Ki67+	 6372 12934
8463	0	0	Ki67+	 6375 12987
8464	0	0	Ki67+	 6380 12846
8465	0	0	Ki67+	 6381 12884
8466	0	0	Ki67+	 6384 12923
8467	0	0	Ki67+	 6389 12831
8468	0	0	Ki67+	 6392 12859
8469	0	0	Ki67+	 6394 13097
8470	0	0	Ki67+	 6395 12885
8471	0	0	Ki67+	 6396 12970
8472	0	0	Ki67+	 6397 12806
8473	0	0	Ki67+	 6407 13110
8474	0	0	Ki67+	 6411 13053
8475	0	0	Ki67+	 6411 13342
8476	0	0	Ki67+	 6413 12927
8477	0	0	Ki67+	 6424 12845
8478	0	0	Ki67+	 6426 13009
8479	0	0	Ki67+	 6426 13069
8480	0	0	Ki67+	 6426 13478
8481	0	0	Ki67+	 6429 12830
8482	0	0	Ki67+	 6429 12965
8483	0	0	Ki67+	 6435 13370
8484	0	0	Ki67+	 6437 12870
8485	0	0	Ki67+	 6437 13279
8486	0	0	Ki67+	 6442 12943
8487	0	0	Ki67+	 6443 13235
8488	0	0	Ki67+	 6444 12901
8489	0	0	Ki67+	 6452 12984
8490	0	0	Ki67+	 6461 12916
8491	0	0	Ki67+	 6462 12839
8492	0	0	Ki67+	 6462 13023
8493	0	0	Ki67+	 6463 13369
8494	0	0	Ki67+	 6464 13115
8495	0	0	Ki67+	 6466 12820
8496	0	0	Ki67+	 6472 12879
8497	0	0	Ki67+	 6473 13349
8498	0	0	Ki67+	 6474 12909
8499	0	0	Ki67+	 6475 12855
8500	0	0	Ki67+	 6475 12958
8501	0	0	Ki67+	 6475 13456
8502	0	0	Ki67+	 6476 13010
8503	0	0	Ki67+	 6480 12996
8504	0	0	Ki67+	 6483 13192
8505	0	0	Ki67+	 6486 13285
8506	0	0	Ki67+	 6489 13080
8507	0	0	Ki67+	 6493 13493
8508	0	0	Ki67+	 6497 13388
8509	0	0	Ki67+	 6499 13345
8510	0	0	Ki67+	 6501 13009
8511	0	0	Ki67+	 6502 12825
8512	0	0	Ki67+	 6502 12966
8513	0	0	Ki67+	 6502 13406
8514	0	0	Ki67+	 6509 13381
8515	0	0	Ki67+	 6510 12899
8516	0	0	Ki67+	 6510 13065
8517	0	0	Ki67+	 6511 12927
8518	0	0	Ki67+	 6512 13125
8519	0	0	Ki67+	 6512 13486
8520	0	0	Ki67+	 6512 13502
8521	0	0	Ki67+	 6518 13308
8522	0	0	Ki67+	 6519 12949
8523	0	0	Ki67+	 6522 12851
8524	0	0	Ki67+	 6523 13447
8525	0	0	Ki67+	 6524 13423
8526	0	0	Ki67+	 6529 12923
8527	0	0	Ki67+	 6529 13030
8528	0	0	Ki67+	 6529 13346
8529	0	0	Ki67+	 6534 12959
8530	0	0	Ki67+	 6536 13392
8531	0	0	Ki67+	 6537 13222
8532	0	0	Ki67+	 6539 12993
8533	0	0	Ki67+	 6541 12893
8534	0	0	Ki67+	 6543 13362
8535	0	0	Ki67+	 6544 13116
8536	0	0	Ki67+	 6544 13516
8537	0	0	Ki67+	 6544 13587
8538	0	0	Ki67+	 6549 12881
8539	0	0	Ki67+	 6550 13307
8540	0	0	Ki67+	 6551 12895
8541	0	0	Ki67+	 6554 12973
8542	0	0	Ki67+	 6558 12992
8543	0	0	Ki67+	 6559 12924
8544	0	0	Ki67+	 6559 13109
8545	0	0	Ki67+	 6559 13202
8546	0	0	Ki67+	 6562 13506
8547	0	0	Ki67+	 6563 12953
8548	0	0	Ki67+	 6568 12807
8549	0	0	Ki67+	 6571 13344
8550	0	0	Ki67+	 6574 13427
8551	0	0	Ki67+	 6577 13206
8552	0	0	Ki67+	 6578 13321
8553	0	0	Ki67+	 6583 13501
8554	0	0	Ki67+	 6588 13143
8555	0	0	Ki67+	 6590 13372
8556	0	0	Ki67+	 6592 13442
8557	0	0	Ki67+	 6593 13513
8558	0	0	Ki67+	 6596 13244
8559	0	0	Ki67+	 6596 13580
8560	0	0	Ki67+	 6597 13348
8561	0	0	Ki67+	 6601 13225
8562	0	0	Ki67+	 6606 13104
8563	0	0	Ki67+	 6608 13207
8564	0	0	Ki67+	 6609 13329
8565	0	0	Ki67+	 6614 13519
8566	0	0	Ki67+	 6615 13177
8567	0	0	Ki67+	 6619 13094
8568	0	0	Ki67+	 6619 13136
8569	0	0	Ki67+	 6622 13395
8570	0	0	Ki67+	 6624 13279
8571	0	0	Ki67+	 6629 13121
8572	0	0	Ki67+	 6631 13325
8573	0	0	Ki67+	 6637 13455
8574	0	0	Ki67+	 6640 13236
8575	0	0	Ki67+	 6643 13154
8576	0	0	Ki67+	 6644 13082
8577	0	0	Ki67+	 6644 13107
8578	0	0	Ki67+	 6646 13349
8579	0	0	Ki67+	 6648 13204
8580	0	0	Ki67+	 6650 13380
8581	0	0	Ki67+	 6656 13084
8582	0	0	Ki67+	 6659 13129
8583	0	0	Ki67+	 6661 13117
8584	0	0	Ki67+	 6661 13185
8585	0	0	Ki67+	 6663 13466
8586	0	0	Ki67+	 6663 13479
8587	0	0	Ki67+	 6664 13259
8588	0	0	Ki67+	 6670 13151
8589	0	0	Ki67+	 6684 13245
8590	0	0	Ki67+	 6686 13469
8591	0	0	Ki67+	 6688 13134
8592	0	0	Ki67+	 6690 13110
8593	0	0	Ki67+	 6692 13083
8594	0	0	Ki67+	 6694 13559
8595	0	0	Ki67+	 6695 13027
8596	0	0	Ki67+	 6698 13193
8597	0	0	Ki67+	 6699 13172
8598	0	0	Ki67+	 6700 13310
8599	0	0	Ki67+	 6705 13424
8600	0	0	Ki67+	 6706 13296
8601	0	0	Ki67+	 6721 13135
8602	0	0	Ki67+	 6724 13556
8603	0	0	Ki67+	 6725 13389
8604	0	0	Ki67+	 6726 13001
8605	0	0	Ki67+	 6726 13211
8606	0	0	Ki67+	 6728 13354
8607	0	0	Ki67+	 6734 13454
8608	0	0	Ki67+	 6735 12924
8609	0	0	Ki67+	 6735 13037
8610	0	0	Ki67+	 6753 13373
8611	0	0	Ki67+	 6755 13479
8612	0	0	Ki67+	 6758 13096
8613	0	0	Ki67+	 6759 13131
8614	0	0	Ki67+	 6760 13414
8615	0	0	Ki67+	 6761 13067
8616	0	0	Ki67+	 6764 13019
8617	0	0	Ki67+	 6764 13442
8618	0	0	Ki67+	 6779 13433
8619	0	0	Ki67+	 6781 13078
8620	0	0	Ki67+	 6782 12973
8621	0	0	Ki67+	 6787 13456
8622	0	0	Ki67+	 6788 13394
8623	0	0	Ki67+	 6789 13026
8624	0	0	Ki67+	 6789 13100
8625	0	0	Ki67+	 6791 13418
8626	0	0	Ki67+	 6792 13358
8627	0	0	Ki67+	 6794 12891
8628	0	0	Ki67+	 6794 13048
8629	0	0	Ki67+	 6796 12990
8630	0	0	Ki67+	 6807 13380
8631	0	0	Ki67+	 6808 13354
8632	0	0	Ki67+	 6816 12958
8633	0	0	Ki67+	 6817 13418
8634	0	0	Ki67+	 6818 13350
8635	0	0	Ki67+	 6819 13485
8636	0	0	Ki67+	 6823 13443
8637	0	0	Ki67+	 6828 13109
8638	0	0	Ki67+	 6828 13530
8639	0	0	Ki67+	 6830 13516
8640	0	0	Ki67+	 6831 12940
8641	0	0	Ki67+	 6831 13546
8642	0	0	Ki67+	 6837 12953
8643	0	0	Ki67+	 6839 13470
8644	0	0	Ki67+	 6841 13073
8645	0	0	Ki67+	 6861 12915
8646	0	0	Ki67+	 6867 13488
8647	0	0	Ki67+	 6872 12987
8648	0	0	Ki67+	 6872 13516
8649	0	0	Ki67+	 6873 12871
8650	0	0	Ki67+	 6880 12964
8651	0	0	Ki67+	 6880 13440
8652	0	0	Ki67+	 6880 13590
8653	0	0	Ki67+	 6882 13046
8654	0	0	Ki67+	 6887 13013
8655	0	0	Ki67+	 6892 12935
8656	0	0	Ki67+	 6898 12897
8657	0	0	Ki67+	 6899 12876
8658	0	0	Ki67+	 6902 13006
8659	0	0	Ki67+	 6903 12862
8660	0	0	Ki67+	 6907 12830
8661	0	0	Ki67+	 6910 13229
8662	0	0	Ki67+	 6911 12883
8663	0	0	Ki67+	 6914 13250
8664	0	0	Ki67+	 6918 13047
8665	0	0	Ki67+	 6919 12843
8666	0	0	Ki67+	 6923 12808
8667	0	0	Ki67+	 6926 12934
8668	0	0	Ki67+	 6927 12950
8669	0	0	Ki67+	 6929 13421
8670	0	0	Ki67+	 6930 13199
8671	0	0	Ki67+	 6931 13341
8672	0	0	Ki67+	 6933 13170
8673	0	0	Ki67+	 6934 13451
8674	0	0	Ki67+	 6937 12886
8675	0	0	Ki67+	 6937 13361
8676	0	0	Ki67+	 6941 13538
8677	0	0	Ki67+	 6943 12857
8678	0	0	Ki67+	 6945 13475
8679	0	0	Ki67+	 6946 12822
8680	0	0	Ki67+	 6947 13203
8681	0	0	Ki67+	 6949 13508
8682	0	0	Ki67+	 6958 12914
8683	0	0	Ki67+	 6961 12843
8684	0	0	Ki67+	 6963 13385
8685	0	0	Ki67+	 6971 13578
8686	0	0	Ki67+	 6973 13447
8687	0	0	Ki67+	 6976 12858
8688	0	0	Ki67+	 6977 12812
8689	0	0	Ki67+	 6978 13588
8690	0	0	Ki67+	 6987 12880
8691	0	0	Ki67+	 6994 12911
8692	0	0	Ki67+	 6996 13539
8693	0	0	Ki67+	 6997 12818
8694	0	0	Ki67+	 7009 12841
8695	0	0	Ki67+	 7023 12802
8696	0	0	Ki67+	 7025 12862
8697	0	0	Ki67+	 7026 12987
8698	0	0	Ki67+	 7028 13379
8699	0	0	Ki67+	 7028 13443
8700	0	0	Ki67+	 7036 13025
8701	0	0	Ki67+	 7037 13404
8702	0	0	Ki67+	 7040 13345
8703	0	0	Ki67+	 7045 12803
8704	0	0	Ki67+	 7047 13499
8705	0	0	Ki67+	 7049 13370
8706	0	0	Ki67+	 7049 13517
8707	0	0	Ki67+	 6261 14229
8708	0	0	Ki67+	 6262 13894
8709	0	0	Ki67+	 6262 13923
8710	0	0	Ki67+	 6264 14187
8711	0	0	Ki67+	 6266 13868
8712	0	0	Ki67+	 6267 14042
8713	0	0	Ki67+	 6269 14099
8714	0	0	Ki67+	 6272 14206
8715	0	0	Ki67+	 6273 13825
8716	0	0	Ki67+	 6274 13801
8717	0	0	Ki67+	 6274 14021
8718	0	0	Ki67+	 6274 14136
8719	0	0	Ki67+	 6279 14117
8720	0	0	Ki67+	 6280 13888
8721	0	0	Ki67+	 6281 13934
8722	0	0	Ki67+	 6281 14287
8723	0	0	Ki67+	 6288 14166
8724	0	0	Ki67+	 6293 14298
8725	0	0	Ki67+	 6299 13853
8726	0	0	Ki67+	 6299 13932
8727	0	0	Ki67+	 6300 13792
8728	0	0	Ki67+	 6302 14064
8729	0	0	Ki67+	 6304 13912
8730	0	0	Ki67+	 6305 14277
8731	0	0	Ki67+	 6307 14053
8732	0	0	Ki67+	 6321 13928
8733	0	0	Ki67+	 6326 13771
8734	0	0	Ki67+	 6331 13793
8735	0	0	Ki67+	 6331 14299
8736	0	0	Ki67+	 6332 13807
8737	0	0	Ki67+	 6335 13885
8738	0	0	Ki67+	 6336 13836
8739	0	0	Ki67+	 6338 13921
8740	0	0	Ki67+	 6346 13830
8741	0	0	Ki67+	 6351 13767
8742	0	0	Ki67+	 6351 13865
8743	0	0	Ki67+	 6358 14289
8744	0	0	Ki67+	 6363 14203
8745	0	0	Ki67+	 6368 13911
8746	0	0	Ki67+	 6374 14219
8747	0	0	Ki67+	 6375 13982
8748	0	0	Ki67+	 6375 14156
8749	0	0	Ki67+	 6380 13846
8750	0	0	Ki67+	 6382 13901
8751	0	0	Ki67+	 6387 14188
8752	0	0	Ki67+	 6388 14279
8753	0	0	Ki67+	 6389 14125
8754	0	0	Ki67+	 6390 14289
8755	0	0	Ki67+	 6391 13867
8756	0	0	Ki67+	 6394 13909
8757	0	0	Ki67+	 6395 14238
8758	0	0	Ki67+	 6398 14091
8759	0	0	Ki67+	 6399 14152
8760	0	0	Ki67+	 6402 14378
8761	0	0	Ki67+	 6411 13887
8762	0	0	Ki67+	 6411 14122
8763	0	0	Ki67+	 6415 14354
8764	0	0	Ki67+	 6419 13744
8765	0	0	Ki67+	 6419 14089
8766	0	0	Ki67+	 6419 14166
8767	0	0	Ki67+	 6423 14247
8768	0	0	Ki67+	 6425 14025
8769	0	0	Ki67+	 6427 14126
8770	0	0	Ki67+	 6428 13731
8771	0	0	Ki67+	 6431 13877
8772	0	0	Ki67+	 6433 14336
8773	0	0	Ki67+	 6435 14159
8774	0	0	Ki67+	 6436 14030
8775	0	0	Ki67+	 6437 13831
8776	0	0	Ki67+	 6445 13850
8777	0	0	Ki67+	 6446 14085
8778	0	0	Ki67+	 6453 14243
8779	0	0	Ki67+	 6454 14253
8780	0	0	Ki67+	 6455 13786
8781	0	0	Ki67+	 6458 14119
8782	0	0	Ki67+	 6458 14375
8783	0	0	Ki67+	 6460 13799
8784	0	0	Ki67+	 6464 13978
8785	0	0	Ki67+	 6469 14072
8786	0	0	Ki67+	 6472 14224
8787	0	0	Ki67+	 6473 14042
8788	0	0	Ki67+	 6476 14100
8789	0	0	Ki67+	 6489 13801
8790	0	0	Ki67+	 6489 14012
8791	0	0	Ki67+	 6489 14126
8792	0	0	Ki67+	 6493 13823
8793	0	0	Ki67+	 6494 14060
8794	0	0	Ki67+	 6495 14101
8795	0	0	Ki67+	 6497 13738
8796	0	0	Ki67+	 6499 13840
8797	0	0	Ki67+	 6500 14072
8798	0	0	Ki67+	 6511 14189
8799	0	0	Ki67+	 6516 14022
8800	0	0	Ki67+	 6519 13776
8801	0	0	Ki67+	 6521 14131
8802	0	0	Ki67+	 6523 14352
8803	0	0	Ki67+	 6525 14157
8804	0	0	Ki67+	 6531 13788
8805	0	0	Ki67+	 6532 14129
8806	0	0	Ki67+	 6533 14384
8807	0	0	Ki67+	 6535 13631
8808	0	0	Ki67+	 6535 14044
8809	0	0	Ki67+	 6537 13821
8810	0	0	Ki67+	 6537 14332
8811	0	0	Ki67+	 6538 14070
8812	0	0	Ki67+	 6539 14231
8813	0	0	Ki67+	 6541 14282
8814	0	0	Ki67+	 6543 13793
8815	0	0	Ki67+	 6550 13657
8816	0	0	Ki67+	 6551 13642
8817	0	0	Ki67+	 6551 13695
8818	0	0	Ki67+	 6557 13624
8819	0	0	Ki67+	 6557 14365
8820	0	0	Ki67+	 6559 14234
8821	0	0	Ki67+	 6566 13711
8822	0	0	Ki67+	 6567 14268
8823	0	0	Ki67+	 6574 14222
8824	0	0	Ki67+	 6575 13718
8825	0	0	Ki67+	 6576 13651
8826	0	0	Ki67+	 6576 14066
8827	0	0	Ki67+	 6576 14339
8828	0	0	Ki67+	 6582 14019
8829	0	0	Ki67+	 6586 14038
8830	0	0	Ki67+	 6590 13688
8831	0	0	Ki67+	 6590 14259
8832	0	0	Ki67+	 6593 13620
8833	0	0	Ki67+	 6593 14288
8834	0	0	Ki67+	 6598 14058
8835	0	0	Ki67+	 6599 13983
8836	0	0	Ki67+	 6606 14011
8837	0	0	Ki67+	 6609 13994
8838	0	0	Ki67+	 6610 14109
8839	0	0	Ki67+	 6610 14276
8840	0	0	Ki67+	 6611 13860
8841	0	0	Ki67+	 6615 14367
8842	0	0	Ki67+	 6617 13819
8843	0	0	Ki67+	 6617 13839
8844	0	0	Ki67+	 6619 14150
8845	0	0	Ki67+	 6620 13874
8846	0	0	Ki67+	 6620 13905
8847	0	0	Ki67+	 6627 14023
8848	0	0	Ki67+	 6627 14399
8849	0	0	Ki67+	 6630 14318
8850	0	0	Ki67+	 6632 14235
8851	0	0	Ki67+	 6634 14079
8852	0	0	Ki67+	 6635 13934
8853	0	0	Ki67+	 6637 13782
8854	0	0	Ki67+	 6642 13954
8855	0	0	Ki67+	 6643 14071
8856	0	0	Ki67+	 6649 13752
8857	0	0	Ki67+	 6650 14269
8858	0	0	Ki67+	 6658 13969
8859	0	0	Ki67+	 6659 14052
8860	0	0	Ki67+	 6665 13790
8861	0	0	Ki67+	 6671 13954
8862	0	0	Ki67+	 6679 13748
8863	0	0	Ki67+	 6687 13959
8864	0	0	Ki67+	 6689 13976
8865	0	0	Ki67+	 6694 14074
8866	0	0	Ki67+	 6695 14115
8867	0	0	Ki67+	 6697 13718
8868	0	0	Ki67+	 6708 13979
8869	0	0	Ki67+	 6715 13751
8870	0	0	Ki67+	 6719 13774
8871	0	0	Ki67+	 6721 14111
8872	0	0	Ki67+	 6726 13728
8873	0	0	Ki67+	 6726 14221
8874	0	0	Ki67+	 6728 13700
8875	0	0	Ki67+	 6731 14136
8876	0	0	Ki67+	 6739 13633
8877	0	0	Ki67+	 6740 13609
8878	0	0	Ki67+	 6741 13967
8879	0	0	Ki67+	 6743 13770
8880	0	0	Ki67+	 6746 14078
8881	0	0	Ki67+	 6755 14204
8882	0	0	Ki67+	 6759 13742
8883	0	0	Ki67+	 6768 13995
8884	0	0	Ki67+	 6772 13747
8885	0	0	Ki67+	 6772 13958
8886	0	0	Ki67+	 6773 13758
8887	0	0	Ki67+	 6788 13761
8888	0	0	Ki67+	 6796 13933
8889	0	0	Ki67+	 6806 13982
8890	0	0	Ki67+	 6807 14292
8891	0	0	Ki67+	 6815 13963
8892	0	0	Ki67+	 6833 13694
8893	0	0	Ki67+	 6833 14301
8894	0	0	Ki67+	 6837 13970
8895	0	0	Ki67+	 6839 14270
8896	0	0	Ki67+	 6844 13997
8897	0	0	Ki67+	 6847 14254
8898	0	0	Ki67+	 6848 14150
8899	0	0	Ki67+	 6857 13988
8900	0	0	Ki67+	 6871 14339
8901	0	0	Ki67+	 6875 13886
8902	0	0	Ki67+	 6880 14256
8903	0	0	Ki67+	 6886 13629
8904	0	0	Ki67+	 6890 13999
8905	0	0	Ki67+	 6892 14241
8906	0	0	Ki67+	 6896 14385
8907	0	0	Ki67+	 6903 14397
8908	0	0	Ki67+	 6906 14385
8909	0	0	Ki67+	 6907 14290
8910	0	0	Ki67+	 6910 14207
8911	0	0	Ki67+	 6912 13916
8912	0	0	Ki67+	 6916 14279
8913	0	0	Ki67+	 6918 13611
8914	0	0	Ki67+	 6921 14073
8915	0	0	Ki67+	 6922 14005
8916	0	0	Ki67+	 6929 13854
8917	0	0	Ki67+	 6929 14159
8918	0	0	Ki67+	 6929 14187
8919	0	0	Ki67+	 6933 14308
8920	0	0	Ki67+	 6934 13869
8921	0	0	Ki67+	 6934 13929
8922	0	0	Ki67+	 6944 13905
8923	0	0	Ki67+	 6948 13777
8924	0	0	Ki67+	 6950 14259
8925	0	0	Ki67+	 6950 14309
8926	0	0	Ki67+	 6957 13640
8927	0	0	Ki67+	 6957 13799
8928	0	0	Ki67+	 6963 13607
8929	0	0	Ki67+	 6967 14289
8930	0	0	Ki67+	 6968 14203
8931	0	0	Ki67+	 6971 13834
8932	0	0	Ki67+	 6971 14253
8933	0	0	Ki67+	 6973 13935
8934	0	0	Ki67+	 6980 14348
8935	0	0	Ki67+	 6982 14177
8936	0	0	Ki67+	 6994 14335
8937	0	0	Ki67+	 6995 13737
8938	0	0	Ki67+	 6996 14241
8939	0	0	Ki67+	 7005 13984
8940	0	0	Ki67+	 7007 14255
8941	0	0	Ki67+	 7009 13908
8942	0	0	Ki67+	 7018 14018
8943	0	0	Ki67+	 7019 13770
8944	0	0	Ki67+	 7022 13914
8945	0	0	Ki67+	 7024 13844
8946	0	0	Ki67+	 7024 14287
8947	0	0	Ki67+	 7026 14348
8948	0	0	Ki67+	 7030 14388
8949	0	0	Ki67+	 7044 14381
8950	0	0	Ki67+	 7048 13879
8951	0	0	Ki67+	 7054 13674
8952	0	0	Ki67+	 6258 14511
8953	0	0	Ki67+	 6260 14951
8954	0	0	Ki67+	 6266 15049
8955	0	0	Ki67+	 6269 14778
8956	0	0	Ki67+	 6276 14819
8957	0	0	Ki67+	 6284 14758
8958	0	0	Ki67+	 6290 14644
8959	0	0	Ki67+	 6299 14889
8960	0	0	Ki67+	 6306 14749
8961	0	0	Ki67+	 6333 14514
8962	0	0	Ki67+	 6334 15149
8963	0	0	Ki67+	 6344 15043
8964	0	0	Ki67+	 6346 14640
8965	0	0	Ki67+	 6353 14532
8966	0	0	Ki67+	 6355 14659
8967	0	0	Ki67+	 6364 14616
8968	0	0	Ki67+	 6366 14697
8969	0	0	Ki67+	 6366 14984
8970	0	0	Ki67+	 6386 14642
8971	0	0	Ki67+	 6394 14721
8972	0	0	Ki67+	 6403 14693
8973	0	0	Ki67+	 6407 14613
8974	0	0	Ki67+	 6410 14639
8975	0	0	Ki67+	 6411 14654
8976	0	0	Ki67+	 6411 15185
8977	0	0	Ki67+	 6412 14479
8978	0	0	Ki67+	 6415 14455
8979	0	0	Ki67+	 6428 14806
8980	0	0	Ki67+	 6431 15180
8981	0	0	Ki67+	 6439 14653
8982	0	0	Ki67+	 6449 14615
8983	0	0	Ki67+	 6452 14422
8984	0	0	Ki67+	 6452 15001
8985	0	0	Ki67+	 6457 14443
8986	0	0	Ki67+	 6464 15007
8987	0	0	Ki67+	 6464 15198
8988	0	0	Ki67+	 6484 14443
8989	0	0	Ki67+	 6496 14645
8990	0	0	Ki67+	 6500 14597
8991	0	0	Ki67+	 6500 15186
8992	0	0	Ki67+	 6511 14441
8993	0	0	Ki67+	 6521 14573
8994	0	0	Ki67+	 6532 14476
8995	0	0	Ki67+	 6533 14546
8996	0	0	Ki67+	 6536 14510
8997	0	0	Ki67+	 6543 14625
8998	0	0	Ki67+	 6550 14515
8999	0	0	Ki67+	 6554 14457
9000	0	0	Ki67+	 6558 14401
9001	0	0	Ki67+	 6565 14489
9002	0	0	Ki67+	 6565 14563
9003	0	0	Ki67+	 6569 14788
9004	0	0	Ki67+	 6570 14831
9005	0	0	Ki67+	 6579 14530
9006	0	0	Ki67+	 6583 14458
9007	0	0	Ki67+	 6589 14411
9008	0	0	Ki67+	 6589 14767
9009	0	0	Ki67+	 6590 14816
9010	0	0	Ki67+	 6603 14784
9011	0	0	Ki67+	 6605 14730
9012	0	0	Ki67+	 6612 14546
9013	0	0	Ki67+	 6620 14430
9014	0	0	Ki67+	 6620 14749
9015	0	0	Ki67+	 6639 14705
9016	0	0	Ki67+	 6646 14738
9017	0	0	Ki67+	 6649 14689
9018	0	0	Ki67+	 6658 15102
9019	0	0	Ki67+	 6667 14716
9020	0	0	Ki67+	 6668 14649
9021	0	0	Ki67+	 6674 15081
9022	0	0	Ki67+	 6680 14684
9023	0	0	Ki67+	 6682 14665
9024	0	0	Ki67+	 6687 14721
9025	0	0	Ki67+	 6712 14627
9026	0	0	Ki67+	 6715 14659
9027	0	0	Ki67+	 6716 14801
9028	0	0	Ki67+	 6723 14579
9029	0	0	Ki67+	 6724 14592
9030	0	0	Ki67+	 6724 14822
9031	0	0	Ki67+	 6729 14617
9032	0	0	Ki67+	 6729 14693
9033	0	0	Ki67+	 6731 14805
9034	0	0	Ki67+	 6733 14647
9035	0	0	Ki67+	 6745 14783
9036	0	0	Ki67+	 6750 14599
9037	0	0	Ki67+	 6756 14561
9038	0	0	Ki67+	 6758 14667
9039	0	0	Ki67+	 6760 15032
9040	0	0	Ki67+	 6767 14807
9041	0	0	Ki67+	 6770 15012
9042	0	0	Ki67+	 6773 14513
9043	0	0	Ki67+	 6775 14780
9044	0	0	Ki67+	 6782 14800
9045	0	0	Ki67+	 6790 14647
9046	0	0	Ki67+	 6794 14984
9047	0	0	Ki67+	 6801 14541
9048	0	0	Ki67+	 6803 14512
9049	0	0	Ki67+	 6809 14600
9050	0	0	Ki67+	 6810 14961
9051	0	0	Ki67+	 6813 14442
9052	0	0	Ki67+	 6814 14543
9053	0	0	Ki67+	 6818 14490
9054	0	0	Ki67+	 6818 14523
9055	0	0	Ki67+	 6818 14803
9056	0	0	Ki67+	 6820 14569
9057	0	0	Ki67+	 6826 14624
9058	0	0	Ki67+	 6831 14644
9059	0	0	Ki67+	 6833 14787
9060	0	0	Ki67+	 6834 14670
9061	0	0	Ki67+	 6834 14727
9062	0	0	Ki67+	 6836 14831
9063	0	0	Ki67+	 6840 14576
9064	0	0	Ki67+	 6843 14542
9065	0	0	Ki67+	 6846 14618
9066	0	0	Ki67+	 6846 14664
9067	0	0	Ki67+	 6850 14750
9068	0	0	Ki67+	 6852 14691
9069	0	0	Ki67+	 6855 14440
9070	0	0	Ki67+	 6855 14458
9071	0	0	Ki67+	 6856 14947
9072	0	0	Ki67+	 6861 14721
9073	0	0	Ki67+	 6868 14751
9074	0	0	Ki67+	 6873 14557
9075	0	0	Ki67+	 6874 14627
9076	0	0	Ki67+	 6874 14692
9077	0	0	Ki67+	 6875 14423
9078	0	0	Ki67+	 6875 14808
9079	0	0	Ki67+	 6878 14405
9080	0	0	Ki67+	 6878 14591
9081	0	0	Ki67+	 6878 14911
9082	0	0	Ki67+	 6879 14862
9083	0	0	Ki67+	 6880 14843
9084	0	0	Ki67+	 6882 14755
9085	0	0	Ki67+	 6885 14773
9086	0	0	Ki67+	 6886 14926
9087	0	0	Ki67+	 6888 14572
9088	0	0	Ki67+	 6888 14711
9089	0	0	Ki67+	 6888 14796
9090	0	0	Ki67+	 6895 14611
9091	0	0	Ki67+	 6896 14913
9092	0	0	Ki67+	 6898 14422
9093	0	0	Ki67+	 6898 14864
9094	0	0	Ki67+	 6901 14742
9095	0	0	Ki67+	 6906 14656
9096	0	0	Ki67+	 6908 14630
9097	0	0	Ki67+	 6910 14907
9098	0	0	Ki67+	 6913 14620
9099	0	0	Ki67+	 6916 14602
9100	0	0	Ki67+	 6920 14448
9101	0	0	Ki67+	 6920 14481
9102	0	0	Ki67+	 6922 14510
9103	0	0	Ki67+	 6922 14921
9104	0	0	Ki67+	 6931 14523
9105	0	0	Ki67+	 6932 14454
9106	0	0	Ki67+	 6934 14955
9107	0	0	Ki67+	 6935 14761
9108	0	0	Ki67+	 6937 14629
9109	0	0	Ki67+	 6940 14788
9110	0	0	Ki67+	 6941 14929
9111	0	0	Ki67+	 6942 14429
9112	0	0	Ki67+	 6943 14908
9113	0	0	Ki67+	 6944 14472
9114	0	0	Ki67+	 6944 14510
9115	0	0	Ki67+	 6945 14682
9116	0	0	Ki67+	 6953 14498
9117	0	0	Ki67+	 6954 14658
9118	0	0	Ki67+	 6957 14740
9119	0	0	Ki67+	 6959 14527
9120	0	0	Ki67+	 6962 14594
9121	0	0	Ki67+	 6962 14814
9122	0	0	Ki67+	 6964 14759
9123	0	0	Ki67+	 6968 14483
9124	0	0	Ki67+	 6971 14654
9125	0	0	Ki67+	 6971 14954
9126	0	0	Ki67+	 6972 14446
9127	0	0	Ki67+	 6973 14724
9128	0	0	Ki67+	 6974 14798
9129	0	0	Ki67+	 6976 14470
9130	0	0	Ki67+	 6977 14572
9131	0	0	Ki67+	 6977 14684
9132	0	0	Ki67+	 6981 14738
9133	0	0	Ki67+	 6982 14827
9134	0	0	Ki67+	 6985 14490
9135	0	0	Ki67+	 6987 14461
9136	0	0	Ki67+	 6995 14615
9137	0	0	Ki67+	 6998 14830
9138	0	0	Ki67+	 7005 14544
9139	0	0	Ki67+	 7005 14594
9140	0	0	Ki67+	 7007 14802
9141	0	0	Ki67+	 7013 14474
9142	0	0	Ki67+	 7017 15132
9143	0	0	Ki67+	 7021 14422
9144	0	0	Ki67+	 7022 14675
9145	0	0	Ki67+	 7023 14499
9146	0	0	Ki67+	 7030 14780
9147	0	0	Ki67+	 7035 14581
9148	0	0	Ki67+	 7037 14661
9149	0	0	Ki67+	 7041 14538
9150	0	0	Ki67+	 7042 14902
9151	0	0	Ki67+	 7043 14962
9152	0	0	Ki67+	 7048 14807
9153	0	0	Ki67+	 7052 14847
9154	0	0	Ki67+	 7053 14463
9155	0	0	Ki67+	 7054 14509
9156	0	0	Ki67+	 7054 14790
9157	0	0	Ki67+	 7055 14596
9158	0	0	Ki67+	 6262 15668
9159	0	0	Ki67+	 6263 15453
9160	0	0	Ki67+	 6265 15539
9161	0	0	Ki67+	 6269 15632
9162	0	0	Ki67+	 6271 15792
9163	0	0	Ki67+	 6275 15333
9164	0	0	Ki67+	 6277 15775
9165	0	0	Ki67+	 6287 15558
9166	0	0	Ki67+	 6290 15526
9167	0	0	Ki67+	 6290 15543
9168	0	0	Ki67+	 6295 15261
9169	0	0	Ki67+	 6299 15722
9170	0	0	Ki67+	 6301 15418
9171	0	0	Ki67+	 6305 15578
9172	0	0	Ki67+	 6307 15398
9173	0	0	Ki67+	 6308 15980
9174	0	0	Ki67+	 6309 15543
9175	0	0	Ki67+	 6310 15641
9176	0	0	Ki67+	 6311 15464
9177	0	0	Ki67+	 6313 15854
9178	0	0	Ki67+	 6320 15254
9179	0	0	Ki67+	 6320 15296
9180	0	0	Ki67+	 6324 15894
9181	0	0	Ki67+	 6326 15589
9182	0	0	Ki67+	 6326 15860
9183	0	0	Ki67+	 6332 15806
9184	0	0	Ki67+	 6333 15791
9185	0	0	Ki67+	 6334 15469
9186	0	0	Ki67+	 6334 15573
9187	0	0	Ki67+	 6340 15545
9188	0	0	Ki67+	 6344 15256
9189	0	0	Ki67+	 6345 15611
9190	0	0	Ki67+	 6351 15328
9191	0	0	Ki67+	 6356 15737
9192	0	0	Ki67+	 6358 15785
9193	0	0	Ki67+	 6359 15716
9194	0	0	Ki67+	 6361 15638
9195	0	0	Ki67+	 6363 15274
9196	0	0	Ki67+	 6363 15587
9197	0	0	Ki67+	 6366 15794
9198	0	0	Ki67+	 6367 15248
9199	0	0	Ki67+	 6368 15319
9200	0	0	Ki67+	 6375 15767
9201	0	0	Ki67+	 6379 15219
9202	0	0	Ki67+	 6382 15744
9203	0	0	Ki67+	 6387 15304
9204	0	0	Ki67+	 6398 15266
9205	0	0	Ki67+	 6399 15322
9206	0	0	Ki67+	 6409 15971
9207	0	0	Ki67+	 6413 15548
9208	0	0	Ki67+	 6419 15315
9209	0	0	Ki67+	 6419 15584
9210	0	0	Ki67+	 6426 15226
9211	0	0	Ki67+	 6429 15991
9212	0	0	Ki67+	 6434 15326
9213	0	0	Ki67+	 6434 15354
9214	0	0	Ki67+	 6435 15394
9215	0	0	Ki67+	 6442 15476
9216	0	0	Ki67+	 6444 15968
9217	0	0	Ki67+	 6445 15388
9218	0	0	Ki67+	 6450 15360
9219	0	0	Ki67+	 6456 15266
9220	0	0	Ki67+	 6458 15370
9221	0	0	Ki67+	 6462 15462
9222	0	0	Ki67+	 6465 15589
9223	0	0	Ki67+	 6471 15422
9224	0	0	Ki67+	 6473 15875
9225	0	0	Ki67+	 6474 15905
9226	0	0	Ki67+	 6479 15577
9227	0	0	Ki67+	 6485 15252
9228	0	0	Ki67+	 6486 15872
9229	0	0	Ki67+	 6490 15479
9230	0	0	Ki67+	 6496 15390
9231	0	0	Ki67+	 6508 15472
9232	0	0	Ki67+	 6509 15990
9233	0	0	Ki67+	 6518 15364
9234	0	0	Ki67+	 6521 15262
9235	0	0	Ki67+	 6522 15334
9236	0	0	Ki67+	 6522 15831
9237	0	0	Ki67+	 6530 15991
9238	0	0	Ki67+	 6539 15919
9239	0	0	Ki67+	 6554 15375
9240	0	0	Ki67+	 6565 15456
9241	0	0	Ki67+	 6573 15299
9242	0	0	Ki67+	 6582 15366
9243	0	0	Ki67+	 6585 15557
9244	0	0	Ki67+	 6595 15588
9245	0	0	Ki67+	 6598 15345
9246	0	0	Ki67+	 6599 15274
9247	0	0	Ki67+	 6600 15387
9248	0	0	Ki67+	 6608 15782
9249	0	0	Ki67+	 6618 15297
9250	0	0	Ki67+	 6618 15385
9251	0	0	Ki67+	 6618 15428
9252	0	0	Ki67+	 6618 15938
9253	0	0	Ki67+	 6627 15218
9254	0	0	Ki67+	 6633 15269
9255	0	0	Ki67+	 6637 15903
9256	0	0	Ki67+	 6642 15309
9257	0	0	Ki67+	 6642 15934
9258	0	0	Ki67+	 6649 15963
9259	0	0	Ki67+	 6650 15979
9260	0	0	Ki67+	 6654 15904
9261	0	0	Ki67+	 6661 15334
9262	0	0	Ki67+	 6666 15918
9263	0	0	Ki67+	 6672 15422
9264	0	0	Ki67+	 6677 15253
9265	0	0	Ki67+	 6678 15881
9266	0	0	Ki67+	 6683 15288
9267	0	0	Ki67+	 6684 15491
9268	0	0	Ki67+	 6685 15324
9269	0	0	Ki67+	 6686 15427
9270	0	0	Ki67+	 6690 15999
9271	0	0	Ki67+	 6691 15964
9272	0	0	Ki67+	 6692 15904
9273	0	0	Ki67+	 6700 15274
9274	0	0	Ki67+	 6701 15845
9275	0	0	Ki67+	 6702 15485
9276	0	0	Ki67+	 6703 15707
9277	0	0	Ki67+	 6705 15876
9278	0	0	Ki67+	 6707 15390
9279	0	0	Ki67+	 6708 15951
9280	0	0	Ki67+	 6716 15546
9281	0	0	Ki67+	 6716 15670
9282	0	0	Ki67+	 6716 15902
9283	0	0	Ki67+	 6723 15297
9284	0	0	Ki67+	 6724 15850
9285	0	0	Ki67+	 6726 15939
9286	0	0	Ki67+	 6728 15396
9287	0	0	Ki67+	 6736 15972
9288	0	0	Ki67+	 6737 15425
9289	0	0	Ki67+	 6743 15500
9290	0	0	Ki67+	 6745 15989
9291	0	0	Ki67+	 6748 15950
9292	0	0	Ki67+	 6754 15821
9293	0	0	Ki67+	 6755 15331
9294	0	0	Ki67+	 6757 15731
9295	0	0	Ki67+	 6759 15863
9296	0	0	Ki67+	 6765 15366
9297	0	0	Ki67+	 6766 15947
9298	0	0	Ki67+	 6768 15757
9299	0	0	Ki67+	 6776 15707
9300	0	0	Ki67+	 6777 15296
9301	0	0	Ki67+	 6781 15468
9302	0	0	Ki67+	 6784 15982
9303	0	0	Ki67+	 6785 15248
9304	0	0	Ki67+	 6790 15706
9305	0	0	Ki67+	 6792 15448
9306	0	0	Ki67+	 6793 15334
9307	0	0	Ki67+	 6798 15484
9308	0	0	Ki67+	 6803 15276
9309	0	0	Ki67+	 6806 15359
9310	0	0	Ki67+	 6809 15743
9311	0	0	Ki67+	 6809 15788
9312	0	0	Ki67+	 6810 15818
9313	0	0	Ki67+	 6812 15769
9314	0	0	Ki67+	 6818 15333
9315	0	0	Ki67+	 6818 15626
9316	0	0	Ki67+	 6821 15818
9317	0	0	Ki67+	 6823 15752
9318	0	0	Ki67+	 6830 15372
9319	0	0	Ki67+	 6831 15768
9320	0	0	Ki67+	 6832 15477
9321	0	0	Ki67+	 6843 15882
9322	0	0	Ki67+	 6855 15804
9323	0	0	Ki67+	 6859 15416
9324	0	0	Ki67+	 6862 15317
9325	0	0	Ki67+	 6862 15958
9326	0	0	Ki67+	 6864 15349
9327	0	0	Ki67+	 6868 15513
9328	0	0	Ki67+	 6868 15709
9329	0	0	Ki67+	 6871 15378
9330	0	0	Ki67+	 6887 15517
9331	0	0	Ki67+	 6888 15906
9332	0	0	Ki67+	 6890 15715
9333	0	0	Ki67+	 6891 15937
9334	0	0	Ki67+	 6892 15956
9335	0	0	Ki67+	 6894 15432
9336	0	0	Ki67+	 6898 15372
9337	0	0	Ki67+	 6901 15982
9338	0	0	Ki67+	 6902 15524
9339	0	0	Ki67+	 6905 15395
9340	0	0	Ki67+	 6906 15620
9341	0	0	Ki67+	 6912 15756
9342	0	0	Ki67+	 6914 15596
9343	0	0	Ki67+	 6915 15869
9344	0	0	Ki67+	 6918 15889
9345	0	0	Ki67+	 6923 15470
9346	0	0	Ki67+	 6923 15487
9347	0	0	Ki67+	 6924 15734
9348	0	0	Ki67+	 6925 15928
9349	0	0	Ki67+	 6933 15871
9350	0	0	Ki67+	 6938 15904
9351	0	0	Ki67+	 6942 15877
9352	0	0	Ki67+	 6946 15619
9353	0	0	Ki67+	 6952 15451
9354	0	0	Ki67+	 6954 15492
9355	0	0	Ki67+	 6955 15764
9356	0	0	Ki67+	 6961 15877
9357	0	0	Ki67+	 6963 15744
9358	0	0	Ki67+	 6966 15798
9359	0	0	Ki67+	 6966 15852
9360	0	0	Ki67+	 6970 15431
9361	0	0	Ki67+	 6971 15673
9362	0	0	Ki67+	 6972 15627
9363	0	0	Ki67+	 6977 15458
9364	0	0	Ki67+	 6978 15589
9365	0	0	Ki67+	 6979 15820
9366	0	0	Ki67+	 6981 15690
9367	0	0	Ki67+	 6981 15733
9368	0	0	Ki67+	 6992 15689
9369	0	0	Ki67+	 6994 15630
9370	0	0	Ki67+	 6999 15512
9371	0	0	Ki67+	 7002 15845
9372	0	0	Ki67+	 7006 15806
9373	0	0	Ki67+	 7017 15655
9374	0	0	Ki67+	 7019 15608
9375	0	0	Ki67+	 7019 15637
9376	0	0	Ki67+	 7026 15461
9377	0	0	Ki67+	 7036 15852
9378	0	0	Ki67+	 7037 15696
9379	0	0	Ki67+	 7037 15818
9380	0	0	Ki67+	 6258 16028
9381	0	0	Ki67+	 6265 16055
9382	0	0	Ki67+	 6266 16463
9383	0	0	Ki67+	 6271 16511
9384	0	0	Ki67+	 6275 16394
9385	0	0	Ki67+	 6278 16047
9386	0	0	Ki67+	 6284 16590
9387	0	0	Ki67+	 6287 16112
9388	0	0	Ki67+	 6297 16110
9389	0	0	Ki67+	 6301 16329
9390	0	0	Ki67+	 6303 16415
9391	0	0	Ki67+	 6313 16670
9392	0	0	Ki67+	 6315 16321
9393	0	0	Ki67+	 6318 16436
9394	0	0	Ki67+	 6321 16600
9395	0	0	Ki67+	 6325 16493
9396	0	0	Ki67+	 6329 16252
9397	0	0	Ki67+	 6332 16591
9398	0	0	Ki67+	 6334 16375
9399	0	0	Ki67+	 6342 16054
9400	0	0	Ki67+	 6342 16413
9401	0	0	Ki67+	 6346 16663
9402	0	0	Ki67+	 6348 16245
9403	0	0	Ki67+	 6349 16674
9404	0	0	Ki67+	 6350 16376
9405	0	0	Ki67+	 6352 16418
9406	0	0	Ki67+	 6357 16295
9407	0	0	Ki67+	 6361 16506
9408	0	0	Ki67+	 6362 16324
9409	0	0	Ki67+	 6362 16405
9410	0	0	Ki67+	 6363 16562
9411	0	0	Ki67+	 6374 16155
9412	0	0	Ki67+	 6374 16660
9413	0	0	Ki67+	 6376 16386
9414	0	0	Ki67+	 6380 16366
9415	0	0	Ki67+	 6385 16591
9416	0	0	Ki67+	 6386 16622
9417	0	0	Ki67+	 6389 16330
9418	0	0	Ki67+	 6390 16556
9419	0	0	Ki67+	 6396 16679
9420	0	0	Ki67+	 6402 16343
9421	0	0	Ki67+	 6415 16653
9422	0	0	Ki67+	 6416 16065
9423	0	0	Ki67+	 6421 16233
9424	0	0	Ki67+	 6430 16544
9425	0	0	Ki67+	 6434 16667
9426	0	0	Ki67+	 6438 16092
9427	0	0	Ki67+	 6455 16034
9428	0	0	Ki67+	 6457 16637
9429	0	0	Ki67+	 6460 16670
9430	0	0	Ki67+	 6461 16065
9431	0	0	Ki67+	 6471 16015
9432	0	0	Ki67+	 6472 16053
9433	0	0	Ki67+	 6480 16147
9434	0	0	Ki67+	 6482 16044
9435	0	0	Ki67+	 6490 16138
9436	0	0	Ki67+	 6492 16121
9437	0	0	Ki67+	 6493 16687
9438	0	0	Ki67+	 6498 16109
9439	0	0	Ki67+	 6502 16078
9440	0	0	Ki67+	 6508 16224
9441	0	0	Ki67+	 6509 16028
9442	0	0	Ki67+	 6526 16038
9443	0	0	Ki67+	 6526 16168
9444	0	0	Ki67+	 6531 16330
9445	0	0	Ki67+	 6534 16289
9446	0	0	Ki67+	 6543 16086
9447	0	0	Ki67+	 6545 16136
9448	0	0	Ki67+	 6548 16172
9449	0	0	Ki67+	 6553 16073
9450	0	0	Ki67+	 6568 16073
9451	0	0	Ki67+	 6568 16142
9452	0	0	Ki67+	 6569 16361
9453	0	0	Ki67+	 6585 16131
9454	0	0	Ki67+	 6589 16182
9455	0	0	Ki67+	 6598 16366
9456	0	0	Ki67+	 6610 16326
9457	0	0	Ki67+	 6618 16662
9458	0	0	Ki67+	 6619 16181
9459	0	0	Ki67+	 6622 16361
9460	0	0	Ki67+	 6626 16747
9461	0	0	Ki67+	 6642 16794
9462	0	0	Ki67+	 6644 16362
9463	0	0	Ki67+	 6655 16680
9464	0	0	Ki67+	 6657 16793
9465	0	0	Ki67+	 6675 16491
9466	0	0	Ki67+	 6679 16699
9467	0	0	Ki67+	 6681 16108
9468	0	0	Ki67+	 6693 16793
9469	0	0	Ki67+	 6696 16170
9470	0	0	Ki67+	 6696 16709
9471	0	0	Ki67+	 6702 16101
9472	0	0	Ki67+	 6707 16467
9473	0	0	Ki67+	 6713 16339
9474	0	0	Ki67+	 6715 16314
9475	0	0	Ki67+	 6717 16726
9476	0	0	Ki67+	 6718 16143
9477	0	0	Ki67+	 6718 16695
9478	0	0	Ki67+	 6719 16224
9479	0	0	Ki67+	 6720 16067
9480	0	0	Ki67+	 6722 16438
9481	0	0	Ki67+	 6724 16249
9482	0	0	Ki67+	 6727 16034
9483	0	0	Ki67+	 6729 16295
9484	0	0	Ki67+	 6734 16203
9485	0	0	Ki67+	 6734 16415
9486	0	0	Ki67+	 6743 16108
9487	0	0	Ki67+	 6744 16055
9488	0	0	Ki67+	 6747 16206
9489	0	0	Ki67+	 6748 16154
9490	0	0	Ki67+	 6751 16228
9491	0	0	Ki67+	 6752 16715
9492	0	0	Ki67+	 6756 16015
9493	0	0	Ki67+	 6759 16337
9494	0	0	Ki67+	 6761 16294
9495	0	0	Ki67+	 6766 16049
9496	0	0	Ki67+	 6766 16112
9497	0	0	Ki67+	 6767 16184
9498	0	0	Ki67+	 6767 16345
9499	0	0	Ki67+	 6784 16264
9500	0	0	Ki67+	 6784 16746
9501	0	0	Ki67+	 6787 16155
9502	0	0	Ki67+	 6790 16325
9503	0	0	Ki67+	 6797 16130
9504	0	0	Ki67+	 6802 16778
9505	0	0	Ki67+	 6805 16243
9506	0	0	Ki67+	 6814 16411
9507	0	0	Ki67+	 6816 16735
9508	0	0	Ki67+	 6821 16071
9509	0	0	Ki67+	 6821 16261
9510	0	0	Ki67+	 6823 16755
9511	0	0	Ki67+	 6824 16286
9512	0	0	Ki67+	 6828 16046
9513	0	0	Ki67+	 6828 16384
9514	0	0	Ki67+	 6836 16091
9515	0	0	Ki67+	 6836 16565
9516	0	0	Ki67+	 6837 16533
9517	0	0	Ki67+	 6839 16326
9518	0	0	Ki67+	 6850 16369
9519	0	0	Ki67+	 6851 16478
9520	0	0	Ki67+	 6858 16585
9521	0	0	Ki67+	 6861 16063
9522	0	0	Ki67+	 6865 16099
9523	0	0	Ki67+	 6866 16787
9524	0	0	Ki67+	 6869 16125
9525	0	0	Ki67+	 6871 16657
9526	0	0	Ki67+	 6873 16522
9527	0	0	Ki67+	 6874 16014
9528	0	0	Ki67+	 6879 16547
9529	0	0	Ki67+	 6885 16568
9530	0	0	Ki67+	 6887 16692
9531	0	0	Ki67+	 6939 16256
9532	0	0	Ki67+	 7010 16082
9533	0	0	Ki67+	 7016 16746
9534	0	0	Ki67+	 7029 16682
9535	0	0	Ki67+	 7031 16634
9536	0	0	Ki67+	 7036 16616
9537	0	0	Ki67+	 7042 16560
9538	0	0	Ki67+	 7046 16659
9539	0	0	Ki67+	 7048 16550
9540	0	0	Ki67+	 7049 16470
9541	0	0	Ki67+	 7049 16510
9542	0	0	Ki67+	 6258 17360
9543	0	0	Ki67+	 6258 17384
9544	0	0	Ki67+	 6260 17487
9545	0	0	Ki67+	 6262 17223
9546	0	0	Ki67+	 6264 17259
9547	0	0	Ki67+	 6265 17303
9548	0	0	Ki67+	 6268 17403
9549	0	0	Ki67+	 6269 17493
9550	0	0	Ki67+	 6277 17458
9551	0	0	Ki67+	 6278 17140
9552	0	0	Ki67+	 6282 17212
9553	0	0	Ki67+	 6289 17282
9554	0	0	Ki67+	 6290 17244
9555	0	0	Ki67+	 6292 17534
9556	0	0	Ki67+	 6294 17206
9557	0	0	Ki67+	 6296 17167
9558	0	0	Ki67+	 6303 17184
9559	0	0	Ki67+	 6303 17545
9560	0	0	Ki67+	 6307 17504
9561	0	0	Ki67+	 6315 17452
9562	0	0	Ki67+	 6315 17573
9563	0	0	Ki67+	 6319 17421
9564	0	0	Ki67+	 6322 17264
9565	0	0	Ki67+	 6325 17242
9566	0	0	Ki67+	 6326 17309
9567	0	0	Ki67+	 6327 17444
9568	0	0	Ki67+	 6333 17336
9569	0	0	Ki67+	 6344 16940
9570	0	0	Ki67+	 6350 17412
9571	0	0	Ki67+	 6358 17543
9572	0	0	Ki67+	 6361 17504
9573	0	0	Ki67+	 6369 17058
9574	0	0	Ki67+	 6369 17327
9575	0	0	Ki67+	 6371 17422
9576	0	0	Ki67+	 6378 16931
9577	0	0	Ki67+	 6379 17411
9578	0	0	Ki67+	 6383 17497
9579	0	0	Ki67+	 6384 16888
9580	0	0	Ki67+	 6386 17350
9581	0	0	Ki67+	 6386 17553
9582	0	0	Ki67+	 6388 17317
9583	0	0	Ki67+	 6393 17342
9584	0	0	Ki67+	 6396 16866
9585	0	0	Ki67+	 6397 17583
9586	0	0	Ki67+	 6399 17246
9587	0	0	Ki67+	 6401 17062
9588	0	0	Ki67+	 6402 16909
9589	0	0	Ki67+	 6402 17392
9590	0	0	Ki67+	 6402 17493
9591	0	0	Ki67+	 6403 17524
9592	0	0	Ki67+	 6409 17035
9593	0	0	Ki67+	 6412 16866
9594	0	0	Ki67+	 6415 16894
9595	0	0	Ki67+	 6415 17572
9596	0	0	Ki67+	 6417 17101
9597	0	0	Ki67+	 6421 17021
9598	0	0	Ki67+	 6421 17473
9599	0	0	Ki67+	 6422 17402
9600	0	0	Ki67+	 6423 16907
9601	0	0	Ki67+	 6423 17067
9602	0	0	Ki67+	 6425 17362
9603	0	0	Ki67+	 6426 17047
9604	0	0	Ki67+	 6428 16807
9605	0	0	Ki67+	 6430 17501
9606	0	0	Ki67+	 6432 17446
9607	0	0	Ki67+	 6435 16889
9608	0	0	Ki67+	 6436 17433
9609	0	0	Ki67+	 6440 16836
9610	0	0	Ki67+	 6440 17020
9611	0	0	Ki67+	 6440 17458
9612	0	0	Ki67+	 6443 17115
9613	0	0	Ki67+	 6444 16864
9614	0	0	Ki67+	 6445 17493
9615	0	0	Ki67+	 6446 17564
9616	0	0	Ki67+	 6448 16801
9617	0	0	Ki67+	 6449 17095
9618	0	0	Ki67+	 6453 17061
9619	0	0	Ki67+	 6457 16910
9620	0	0	Ki67+	 6457 17221
9621	0	0	Ki67+	 6465 17548
9622	0	0	Ki67+	 6470 16866
9623	0	0	Ki67+	 6472 17025
9624	0	0	Ki67+	 6476 16890
9625	0	0	Ki67+	 6479 17134
9626	0	0	Ki67+	 6480 17111
9627	0	0	Ki67+	 6482 17417
9628	0	0	Ki67+	 6485 17353
9629	0	0	Ki67+	 6489 17443
9630	0	0	Ki67+	 6490 17025
9631	0	0	Ki67+	 6504 17454
9632	0	0	Ki67+	 6505 17188
9633	0	0	Ki67+	 6505 17220
9634	0	0	Ki67+	 6505 17363
9635	0	0	Ki67+	 6505 17501
9636	0	0	Ki67+	 6508 17031
9637	0	0	Ki67+	 6511 17478
9638	0	0	Ki67+	 6515 17379
9639	0	0	Ki67+	 6515 17406
9640	0	0	Ki67+	 6519 17166
9641	0	0	Ki67+	 6529 17051
9642	0	0	Ki67+	 6529 17212
9643	0	0	Ki67+	 6539 17262
9644	0	0	Ki67+	 6540 16958
9645	0	0	Ki67+	 6540 17508
9646	0	0	Ki67+	 6543 17523
9647	0	0	Ki67+	 6545 17231
9648	0	0	Ki67+	 6548 17092
9649	0	0	Ki67+	 6549 17390
9650	0	0	Ki67+	 6552 17290
9651	0	0	Ki67+	 6555 17410
9652	0	0	Ki67+	 6558 17152
9653	0	0	Ki67+	 6558 17195
9654	0	0	Ki67+	 6561 17556
9655	0	0	Ki67+	 6565 17127
9656	0	0	Ki67+	 6572 17308
9657	0	0	Ki67+	 6575 17420
9658	0	0	Ki67+	 6576 17283
9659	0	0	Ki67+	 6577 17212
9660	0	0	Ki67+	 6582 17190
9661	0	0	Ki67+	 6583 17472
9662	0	0	Ki67+	 6583 17536
9663	0	0	Ki67+	 6591 17202
9664	0	0	Ki67+	 6594 17330
9665	0	0	Ki67+	 6606 17322
9666	0	0	Ki67+	 6614 17442
9667	0	0	Ki67+	 6616 17476
9668	0	0	Ki67+	 6619 17048
9669	0	0	Ki67+	 6621 17210
9670	0	0	Ki67+	 6623 17326
9671	0	0	Ki67+	 6629 17353
9672	0	0	Ki67+	 6630 17241
9673	0	0	Ki67+	 6637 17586
9674	0	0	Ki67+	 6642 17266
9675	0	0	Ki67+	 6642 17442
9676	0	0	Ki67+	 6647 17279
9677	0	0	Ki67+	 6649 17301
9678	0	0	Ki67+	 6649 17324
9679	0	0	Ki67+	 6651 17481
9680	0	0	Ki67+	 6662 17464
9681	0	0	Ki67+	 6664 16934
9682	0	0	Ki67+	 6667 17490
9683	0	0	Ki67+	 6681 17413
9684	0	0	Ki67+	 6685 17474
9685	0	0	Ki67+	 6687 16857
9686	0	0	Ki67+	 6697 16866
9687	0	0	Ki67+	 6697 17509
9688	0	0	Ki67+	 6699 17421
9689	0	0	Ki67+	 6702 17392
9690	0	0	Ki67+	 6709 17405
9691	0	0	Ki67+	 6711 17368
9692	0	0	Ki67+	 6718 17447
9693	0	0	Ki67+	 6723 16864
9694	0	0	Ki67+	 6724 17493
9695	0	0	Ki67+	 6727 17526
9696	0	0	Ki67+	 6733 17372
9697	0	0	Ki67+	 6733 17514
9698	0	0	Ki67+	 6736 17278
9699	0	0	Ki67+	 6742 16882
9700	0	0	Ki67+	 6744 17573
9701	0	0	Ki67+	 6748 17470
9702	0	0	Ki67+	 6750 16904
9703	0	0	Ki67+	 6751 17427
9704	0	0	Ki67+	 6756 17385
9705	0	0	Ki67+	 6757 17536
9706	0	0	Ki67+	 6760 17559
9707	0	0	Ki67+	 6766 16939
9708	0	0	Ki67+	 6766 17413
9709	0	0	Ki67+	 6769 17575
9710	0	0	Ki67+	 6772 16967
9711	0	0	Ki67+	 6772 17504
9712	0	0	Ki67+	 6777 17482
9713	0	0	Ki67+	 6778 16893
9714	0	0	Ki67+	 6781 16925
9715	0	0	Ki67+	 6785 16978
9716	0	0	Ki67+	 6786 17354
9717	0	0	Ki67+	 6788 16993
9718	0	0	Ki67+	 6789 17009
9719	0	0	Ki67+	 6799 17365
9720	0	0	Ki67+	 6800 17577
9721	0	0	Ki67+	 6803 17532
9722	0	0	Ki67+	 6804 17498
9723	0	0	Ki67+	 6808 17594
9724	0	0	Ki67+	 6809 16881
9725	0	0	Ki67+	 6811 16909
9726	0	0	Ki67+	 6813 16970
9727	0	0	Ki67+	 6815 17534
9728	0	0	Ki67+	 6817 17005
9729	0	0	Ki67+	 6822 17035
9730	0	0	Ki67+	 6823 17155
9731	0	0	Ki67+	 6829 17333
9732	0	0	Ki67+	 6829 17458
9733	0	0	Ki67+	 6831 16946
9734	0	0	Ki67+	 6832 16804
9735	0	0	Ki67+	 6832 17003
9736	0	0	Ki67+	 6835 17351
9737	0	0	Ki67+	 6836 17206
9738	0	0	Ki67+	 6842 16819
9739	0	0	Ki67+	 6843 17570
9740	0	0	Ki67+	 6844 17291
9741	0	0	Ki67+	 6849 17323
9742	0	0	Ki67+	 6851 17404
9743	0	0	Ki67+	 6851 17428
9744	0	0	Ki67+	 6852 16972
9745	0	0	Ki67+	 6852 17061
9746	0	0	Ki67+	 6858 17089
9747	0	0	Ki67+	 6862 17322
9748	0	0	Ki67+	 6863 17466
9749	0	0	Ki67+	 6866 17373
9750	0	0	Ki67+	 6871 16855
9751	0	0	Ki67+	 6871 17293
9752	0	0	Ki67+	 6872 17009
9753	0	0	Ki67+	 6874 17046
9754	0	0	Ki67+	 6874 17104
9755	0	0	Ki67+	 6875 17337
9756	0	0	Ki67+	 6877 16817
9757	0	0	Ki67+	 6880 17030
9758	0	0	Ki67+	 6884 17307
9759	0	0	Ki67+	 6888 16840
9760	0	0	Ki67+	 6888 17365
9761	0	0	Ki67+	 6890 17589
9762	0	0	Ki67+	 6892 17122
9763	0	0	Ki67+	 6892 17536
9764	0	0	Ki67+	 6894 17345
9765	0	0	Ki67+	 6895 17091
9766	0	0	Ki67+	 6897 17494
9767	0	0	Ki67+	 6900 17059
9768	0	0	Ki67+	 6900 17560
9769	0	0	Ki67+	 6909 17078
9770	0	0	Ki67+	 6909 17531
9771	0	0	Ki67+	 6925 17518
9772	0	0	Ki67+	 6928 17090
9773	0	0	Ki67+	 6930 17055
9774	0	0	Ki67+	 6933 17143
9775	0	0	Ki67+	 6936 17491
9776	0	0	Ki67+	 6949 17477
9777	0	0	Ki67+	 6952 16942
9778	0	0	Ki67+	 6954 17574
9779	0	0	Ki67+	 6955 17084
9780	0	0	Ki67+	 6960 16914
9781	0	0	Ki67+	 6960 17055
9782	0	0	Ki67+	 6960 17154
9783	0	0	Ki67+	 6965 16995
9784	0	0	Ki67+	 6966 17016
9785	0	0	Ki67+	 6967 16932
9786	0	0	Ki67+	 6971 17187
9787	0	0	Ki67+	 6975 17134
9788	0	0	Ki67+	 6977 17002
9789	0	0	Ki67+	 6977 17073
9790	0	0	Ki67+	 6979 17512
9791	0	0	Ki67+	 6980 17533
9792	0	0	Ki67+	 6990 17561
9793	0	0	Ki67+	 6992 17492
9794	0	0	Ki67+	 6994 17531
9795	0	0	Ki67+	 6997 17199
9796	0	0	Ki67+	 6998 17102
9797	0	0	Ki67+	 6999 16920
9798	0	0	Ki67+	 7006 16958
9799	0	0	Ki67+	 7006 17028
9800	0	0	Ki67+	 7007 17587
9801	0	0	Ki67+	 7010 17177
9802	0	0	Ki67+	 7016 16999
9803	0	0	Ki67+	 7019 17571
9804	0	0	Ki67+	 7023 17033
9805	0	0	Ki67+	 7023 17075
9806	0	0	Ki67+	 7024 17223
9807	0	0	Ki67+	 7028 17502
9808	0	0	Ki67+	 7029 17089
9809	0	0	Ki67+	 7033 17598
9810	0	0	Ki67+	 7034 16981
9811	0	0	Ki67+	 7035 17004
9812	0	0	Ki67+	 7035 17152
9813	0	0	Ki67+	 7038 16950
9814	0	0	Ki67+	 7045 17552
9815	0	0	Ki67+	 7046 17106
9816	0	0	Ki67+	 7051 17234
9817	0	0	Ki67+	 6257 17715
9818	0	0	Ki67+	 6258 17606
9819	0	0	Ki67+	 6259 17629
9820	0	0	Ki67+	 6264 18205
9821	0	0	Ki67+	 6265 17896
9822	0	0	Ki67+	 6266 18235
9823	0	0	Ki67+	 6272 17659
9824	0	0	Ki67+	 6272 17685
9825	0	0	Ki67+	 6275 17797
9826	0	0	Ki67+	 6277 17729
9827	0	0	Ki67+	 6286 18053
9828	0	0	Ki67+	 6294 18276
9829	0	0	Ki67+	 6295 18219
9830	0	0	Ki67+	 6296 17774
9831	0	0	Ki67+	 6298 17729
9832	0	0	Ki67+	 6298 17888
9833	0	0	Ki67+	 6306 17936
9834	0	0	Ki67+	 6307 17915
9835	0	0	Ki67+	 6307 18294
9836	0	0	Ki67+	 6307 18387
9837	0	0	Ki67+	 6308 17682
9838	0	0	Ki67+	 6310 18072
9839	0	0	Ki67+	 6318 17703
9840	0	0	Ki67+	 6323 17900
9841	0	0	Ki67+	 6325 17665
9842	0	0	Ki67+	 6325 17945
9843	0	0	Ki67+	 6327 17626
9844	0	0	Ki67+	 6330 18325
9845	0	0	Ki67+	 6331 17613
9846	0	0	Ki67+	 6335 18219
9847	0	0	Ki67+	 6339 18397
9848	0	0	Ki67+	 6341 17688
9849	0	0	Ki67+	 6344 18340
9850	0	0	Ki67+	 6349 17956
9851	0	0	Ki67+	 6351 17658
9852	0	0	Ki67+	 6352 17977
9853	0	0	Ki67+	 6354 17933
9854	0	0	Ki67+	 6357 18065
9855	0	0	Ki67+	 6367 17899
9856	0	0	Ki67+	 6375 18091
9857	0	0	Ki67+	 6376 17703
9858	0	0	Ki67+	 6376 18232
9859	0	0	Ki67+	 6379 17950
9860	0	0	Ki67+	 6388 17703
9861	0	0	Ki67+	 6394 18231
9862	0	0	Ki67+	 6397 18387
9863	0	0	Ki67+	 6405 18117
9864	0	0	Ki67+	 6406 18020
9865	0	0	Ki67+	 6407 17641
9866	0	0	Ki67+	 6412 18006
9867	0	0	Ki67+	 6412 18235
9868	0	0	Ki67+	 6413 17904
9869	0	0	Ki67+	 6421 18094
9870	0	0	Ki67+	 6422 17630
9871	0	0	Ki67+	 6423 17755
9872	0	0	Ki67+	 6425 18338
9873	0	0	Ki67+	 6426 18001
9874	0	0	Ki67+	 6430 18023
9875	0	0	Ki67+	 6436 18356
9876	0	0	Ki67+	 6443 17753
9877	0	0	Ki67+	 6445 18122
9878	0	0	Ki67+	 6448 17622
9879	0	0	Ki67+	 6449 17724
9880	0	0	Ki67+	 6450 18247
9881	0	0	Ki67+	 6454 18027
9882	0	0	Ki67+	 6456 17701
9883	0	0	Ki67+	 6457 17681
9884	0	0	Ki67+	 6457 18153
9885	0	0	Ki67+	 6459 18216
9886	0	0	Ki67+	 6459 18362
9887	0	0	Ki67+	 6460 18103
9888	0	0	Ki67+	 6468 17973
9889	0	0	Ki67+	 6472 18114
9890	0	0	Ki67+	 6472 18172
9891	0	0	Ki67+	 6474 18142
9892	0	0	Ki67+	 6477 17702
9893	0	0	Ki67+	 6478 18034
9894	0	0	Ki67+	 6478 18222
9895	0	0	Ki67+	 6479 18368
9896	0	0	Ki67+	 6480 17745
9897	0	0	Ki67+	 6484 18397
9898	0	0	Ki67+	 6486 18050
9899	0	0	Ki67+	 6488 17847
9900	0	0	Ki67+	 6490 17972
9901	0	0	Ki67+	 6494 17665
9902	0	0	Ki67+	 6498 18387
9903	0	0	Ki67+	 6501 18037
9904	0	0	Ki67+	 6510 17727
9905	0	0	Ki67+	 6512 17686
9906	0	0	Ki67+	 6515 17851
9907	0	0	Ki67+	 6517 17897
9908	0	0	Ki67+	 6528 17943
9909	0	0	Ki67+	 6532 17806
9910	0	0	Ki67+	 6533 17866
9911	0	0	Ki67+	 6533 18079
9912	0	0	Ki67+	 6540 18162
9913	0	0	Ki67+	 6541 17720
9914	0	0	Ki67+	 6543 17777
9915	0	0	Ki67+	 6547 18024
9916	0	0	Ki67+	 6553 17657
9917	0	0	Ki67+	 6553 18059
9918	0	0	Ki67+	 6557 18087
9919	0	0	Ki67+	 6560 18014
9920	0	0	Ki67+	 6561 17950
9921	0	0	Ki67+	 6565 17905
9922	0	0	Ki67+	 6572 18067
9923	0	0	Ki67+	 6577 17878
9924	0	0	Ki67+	 6578 17982
9925	0	0	Ki67+	 6578 18096
9926	0	0	Ki67+	 6578 18129
9927	0	0	Ki67+	 6581 18177
9928	0	0	Ki67+	 6582 18038
9929	0	0	Ki67+	 6587 18109
9930	0	0	Ki67+	 6587 18222
9931	0	0	Ki67+	 6593 18049
9932	0	0	Ki67+	 6594 17740
9933	0	0	Ki67+	 6595 17628
9934	0	0	Ki67+	 6599 18144
9935	0	0	Ki67+	 6599 18246
9936	0	0	Ki67+	 6600 17700
9937	0	0	Ki67+	 6605 18278
9938	0	0	Ki67+	 6606 17734
9939	0	0	Ki67+	 6606 17848
9940	0	0	Ki67+	 6606 18089
9941	0	0	Ki67+	 6609 17610
9942	0	0	Ki67+	 6613 18150
9943	0	0	Ki67+	 6615 17631
9944	0	0	Ki67+	 6615 17754
9945	0	0	Ki67+	 6619 17734
9946	0	0	Ki67+	 6619 17789
9947	0	0	Ki67+	 6622 17992
9948	0	0	Ki67+	 6625 17752
9949	0	0	Ki67+	 6626 18077
9950	0	0	Ki67+	 6627 17610
9951	0	0	Ki67+	 6631 17640
9952	0	0	Ki67+	 6634 18305
9953	0	0	Ki67+	 6635 17792
9954	0	0	Ki67+	 6639 17807
9955	0	0	Ki67+	 6639 18122
9956	0	0	Ki67+	 6639 18172
9957	0	0	Ki67+	 6641 17648
9958	0	0	Ki67+	 6642 17834
9959	0	0	Ki67+	 6654 18147
9960	0	0	Ki67+	 6655 17659
9961	0	0	Ki67+	 6655 17778
9962	0	0	Ki67+	 6657 18015
9963	0	0	Ki67+	 6659 17807
9964	0	0	Ki67+	 6660 17859
9965	0	0	Ki67+	 6664 18174
9966	0	0	Ki67+	 6668 17722
9967	0	0	Ki67+	 6668 18063
9968	0	0	Ki67+	 6669 18341
9969	0	0	Ki67+	 6671 17808
9970	0	0	Ki67+	 6678 18009
9971	0	0	Ki67+	 6680 17683
9972	0	0	Ki67+	 6683 18242
9973	0	0	Ki67+	 6686 18037
9974	0	0	Ki67+	 6694 18055
9975	0	0	Ki67+	 6699 17859
9976	0	0	Ki67+	 6705 17705
9977	0	0	Ki67+	 6709 18223
9978	0	0	Ki67+	 6711 18023
9979	0	0	Ki67+	 6714 17712
9980	0	0	Ki67+	 6714 18143
9981	0	0	Ki67+	 6717 18003
9982	0	0	Ki67+	 6718 18053
9983	0	0	Ki67+	 6725 18273
9984	0	0	Ki67+	 6727 17706
9985	0	0	Ki67+	 6728 18019
9986	0	0	Ki67+	 6731 18182
9987	0	0	Ki67+	 6732 18097
9988	0	0	Ki67+	 6733 17717
9989	0	0	Ki67+	 6735 17952
9990	0	0	Ki67+	 6738 18144
9991	0	0	Ki67+	 6739 18256
9992	0	0	Ki67+	 6740 18280
9993	0	0	Ki67+	 6741 17725
9994	0	0	Ki67+	 6741 18323
9995	0	0	Ki67+	 6744 18294
9996	0	0	Ki67+	 6746 18123
9997	0	0	Ki67+	 6748 17749
9998	0	0	Ki67+	 6752 17978
9999	0	0	Ki67+	 6753 18060
10000	0	0	Ki67+	 6762 18317
10001	0	0	Ki67+	 6763 17611
10002	0	0	Ki67+	 6764 17776
10003	0	0	Ki67+	 6766 18065
10004	0	0	Ki67+	 6769 18099
10005	0	0	Ki67+	 6771 18029
10006	0	0	Ki67+	 6773 18284
10007	0	0	Ki67+	 6780 18354
10008	0	0	Ki67+	 6785 18062
10009	0	0	Ki67+	 6790 17724
10010	0	0	Ki67+	 6791 17659
10011	0	0	Ki67+	 6792 18324
10012	0	0	Ki67+	 6798 17689
10013	0	0	Ki67+	 6799 17637
10014	0	0	Ki67+	 6799 17799
10015	0	0	Ki67+	 6799 18033
10016	0	0	Ki67+	 6799 18075
10017	0	0	Ki67+	 6802 17812
10018	0	0	Ki67+	 6814 17633
10019	0	0	Ki67+	 6815 18100
10020	0	0	Ki67+	 6818 18252
10021	0	0	Ki67+	 6822 18092
10022	0	0	Ki67+	 6822 18309
10023	0	0	Ki67+	 6824 18124
10024	0	0	Ki67+	 6825 17830
10025	0	0	Ki67+	 6826 17627
10026	0	0	Ki67+	 6832 18193
10027	0	0	Ki67+	 6844 18184
10028	0	0	Ki67+	 6846 18267
10029	0	0	Ki67+	 6850 18237
10030	0	0	Ki67+	 6852 17842
10031	0	0	Ki67+	 6865 18080
10032	0	0	Ki67+	 6869 17867
10033	0	0	Ki67+	 6891 18174
10034	0	0	Ki67+	 6896 18250
10035	0	0	Ki67+	 6899 18092
10036	0	0	Ki67+	 6899 18187
10037	0	0	Ki67+	 6902 17870
10038	0	0	Ki67+	 6902 18235
10039	0	0	Ki67+	 6904 18213
10040	0	0	Ki67+	 6910 18288
10041	0	0	Ki67+	 6914 18307
10042	0	0	Ki67+	 6931 17620
10043	0	0	Ki67+	 6931 18008
10044	0	0	Ki67+	 6936 17652
10045	0	0	Ki67+	 6936 17812
10046	0	0	Ki67+	 6936 17845
10047	0	0	Ki67+	 6936 18341
10048	0	0	Ki67+	 6937 17668
10049	0	0	Ki67+	 6938 18219
10050	0	0	Ki67+	 6941 17697
10051	0	0	Ki67+	 6941 18261
10052	0	0	Ki67+	 6945 17733
10053	0	0	Ki67+	 6946 17639
10054	0	0	Ki67+	 6947 18372
10055	0	0	Ki67+	 6948 17859
10056	0	0	Ki67+	 6950 18389
10057	0	0	Ki67+	 6953 18242
10058	0	0	Ki67+	 6955 17614
10059	0	0	Ki67+	 6958 17890
10060	0	0	Ki67+	 6958 18229
10061	0	0	Ki67+	 6964 17946
10062	0	0	Ki67+	 6970 17637
10063	0	0	Ki67+	 6972 17679
10064	0	0	Ki67+	 6976 17940
10065	0	0	Ki67+	 6978 18307
10066	0	0	Ki67+	 6978 18384
10067	0	0	Ki67+	 6979 17883
10068	0	0	Ki67+	 6981 18246
10069	0	0	Ki67+	 6986 17838
10070	0	0	Ki67+	 6986 17912
10071	0	0	Ki67+	 6988 17708
10072	0	0	Ki67+	 6989 18387
10073	0	0	Ki67+	 6990 17648
10074	0	0	Ki67+	 6990 18264
10075	0	0	Ki67+	 6993 18292
10076	0	0	Ki67+	 6996 17878
10077	0	0	Ki67+	 6997 17630
10078	0	0	Ki67+	 7002 17949
10079	0	0	Ki67+	 7012 17865
10080	0	0	Ki67+	 7016 17660
10081	0	0	Ki67+	 7016 18322
10082	0	0	Ki67+	 7029 18078
10083	0	0	Ki67+	 7031 18292
10084	0	0	Ki67+	 7034 18281
10085	0	0	Ki67+	 7038 17882
10086	0	0	Ki67+	 7041 18004
10087	0	0	Ki67+	 7042 17965
10088	0	0	Ki67+	 7045 18315
10089	0	0	Ki67+	 7047 18336
10090	0	0	Ki67+	 7049 17899
10091	0	0	Ki67+	 7051 17942
10092	0	0	Ki67+	 7052 18098
10093	0	0	Ki67+	 7054 18037
10094	0	0	Ki67+	 6259 18931
10095	0	0	Ki67+	 6260 19086
10096	0	0	Ki67+	 6266 18587
10097	0	0	Ki67+	 6270 19115
10098	0	0	Ki67+	 6273 18482
10099	0	0	Ki67+	 6273 19173
10100	0	0	Ki67+	 6277 18690
10101	0	0	Ki67+	 6277 18887
10102	0	0	Ki67+	 6279 19028
10103	0	0	Ki67+	 6279 19127
10104	0	0	Ki67+	 6281 19060
10105	0	0	Ki67+	 6282 18417
10106	0	0	Ki67+	 6284 18463
10107	0	0	Ki67+	 6288 19139
10108	0	0	Ki67+	 6293 18402
10109	0	0	Ki67+	 6293 18971
10110	0	0	Ki67+	 6293 19098
10111	0	0	Ki67+	 6298 19189
10112	0	0	Ki67+	 6300 19153
10113	0	0	Ki67+	 6303 18948
10114	0	0	Ki67+	 6304 18610
10115	0	0	Ki67+	 6305 18449
10116	0	0	Ki67+	 6314 19090
10117	0	0	Ki67+	 6315 18680
10118	0	0	Ki67+	 6320 18426
10119	0	0	Ki67+	 6331 18410
10120	0	0	Ki67+	 6335 18491
10121	0	0	Ki67+	 6342 18600
10122	0	0	Ki67+	 6343 19058
10123	0	0	Ki67+	 6346 18438
10124	0	0	Ki67+	 6347 18509
10125	0	0	Ki67+	 6348 19192
10126	0	0	Ki67+	 6355 19028
10127	0	0	Ki67+	 6356 18622
10128	0	0	Ki67+	 6357 19066
10129	0	0	Ki67+	 6359 18540
10130	0	0	Ki67+	 6376 19170
10131	0	0	Ki67+	 6380 19070
10132	0	0	Ki67+	 6382 18729
10133	0	0	Ki67+	 6383 18431
10134	0	0	Ki67+	 6384 18789
10135	0	0	Ki67+	 6385 18681
10136	0	0	Ki67+	 6389 19013
10137	0	0	Ki67+	 6391 18606
10138	0	0	Ki67+	 6393 18707
10139	0	0	Ki67+	 6393 19100
10140	0	0	Ki67+	 6402 18520
10141	0	0	Ki67+	 6402 19107
10142	0	0	Ki67+	 6404 18427
10143	0	0	Ki67+	 6404 19042
10144	0	0	Ki67+	 6406 18450
10145	0	0	Ki67+	 6407 18652
10146	0	0	Ki67+	 6408 18413
10147	0	0	Ki67+	 6409 19199
10148	0	0	Ki67+	 6417 19058
10149	0	0	Ki67+	 6430 18639
10150	0	0	Ki67+	 6432 18421
10151	0	0	Ki67+	 6437 19031
10152	0	0	Ki67+	 6441 18804
10153	0	0	Ki67+	 6443 19079
10154	0	0	Ki67+	 6454 18471
10155	0	0	Ki67+	 6459 19058
10156	0	0	Ki67+	 6460 18822
10157	0	0	Ki67+	 6464 19086
10158	0	0	Ki67+	 6471 18845
10159	0	0	Ki67+	 6478 18826
10160	0	0	Ki67+	 6481 19131
10161	0	0	Ki67+	 6483 19090
10162	0	0	Ki67+	 6485 18524
10163	0	0	Ki67+	 6488 19112
10164	0	0	Ki67+	 6493 18876
10165	0	0	Ki67+	 6495 19072
10166	0	0	Ki67+	 6502 18508
10167	0	0	Ki67+	 6503 18482
10168	0	0	Ki67+	 6503 18843
10169	0	0	Ki67+	 6506 18403
10170	0	0	Ki67+	 6508 18427
10171	0	0	Ki67+	 6511 19103
10172	0	0	Ki67+	 6514 18907
10173	0	0	Ki67+	 6519 18688
10174	0	0	Ki67+	 6536 18619
10175	0	0	Ki67+	 6538 18852
10176	0	0	Ki67+	 6540 18514
10177	0	0	Ki67+	 6540 18664
10178	0	0	Ki67+	 6542 18443
10179	0	0	Ki67+	 6547 18813
10180	0	0	Ki67+	 6548 19103
10181	0	0	Ki67+	 6550 18836
10182	0	0	Ki67+	 6553 18671
10183	0	0	Ki67+	 6555 18890
10184	0	0	Ki67+	 6566 18796
10185	0	0	Ki67+	 6569 19008
10186	0	0	Ki67+	 6570 19112
10187	0	0	Ki67+	 6572 18973
10188	0	0	Ki67+	 6587 18895
10189	0	0	Ki67+	 6589 18466
10190	0	0	Ki67+	 6589 18594
10191	0	0	Ki67+	 6590 19011
10192	0	0	Ki67+	 6593 19097
10193	0	0	Ki67+	 6595 19033
10194	0	0	Ki67+	 6596 18795
10195	0	0	Ki67+	 6603 18868
10196	0	0	Ki67+	 6607 18522
10197	0	0	Ki67+	 6607 19063
10198	0	0	Ki67+	 6616 18547
10199	0	0	Ki67+	 6619 18891
10200	0	0	Ki67+	 6628 18853
10201	0	0	Ki67+	 6630 18779
10202	0	0	Ki67+	 6651 18787
10203	0	0	Ki67+	 6655 18650
10204	0	0	Ki67+	 6664 18627
10205	0	0	Ki67+	 6666 18546
10206	0	0	Ki67+	 6673 18800
10207	0	0	Ki67+	 6680 19012
10208	0	0	Ki67+	 6681 18872
10209	0	0	Ki67+	 6687 18635
10210	0	0	Ki67+	 6688 19136
10211	0	0	Ki67+	 6693 19116
10212	0	0	Ki67+	 6694 18994
10213	0	0	Ki67+	 6694 19070
10214	0	0	Ki67+	 6694 19162
10215	0	0	Ki67+	 6701 18795
10216	0	0	Ki67+	 6702 18809
10217	0	0	Ki67+	 6703 18955
10218	0	0	Ki67+	 6715 19147
10219	0	0	Ki67+	 6716 19021
10220	0	0	Ki67+	 6723 18802
10221	0	0	Ki67+	 6725 19067
10222	0	0	Ki67+	 6731 18949
10223	0	0	Ki67+	 6737 19013
10224	0	0	Ki67+	 6738 18661
10225	0	0	Ki67+	 6738 19111
10226	0	0	Ki67+	 6742 18835
10227	0	0	Ki67+	 6742 18968
10228	0	0	Ki67+	 6745 19164
10229	0	0	Ki67+	 6758 18428
10230	0	0	Ki67+	 6763 18801
10231	0	0	Ki67+	 6767 19188
10232	0	0	Ki67+	 6770 19155
10233	0	0	Ki67+	 6774 18840
10234	0	0	Ki67+	 6782 18816
10235	0	0	Ki67+	 6785 18966
10236	0	0	Ki67+	 6795 18896
10237	0	0	Ki67+	 6801 18508
10238	0	0	Ki67+	 6801 19191
10239	0	0	Ki67+	 6802 18653
10240	0	0	Ki67+	 6804 18869
10241	0	0	Ki67+	 6811 18455
10242	0	0	Ki67+	 6811 18954
10243	0	0	Ki67+	 6812 18726
10244	0	0	Ki67+	 6812 18842
10245	0	0	Ki67+	 6813 18522
10246	0	0	Ki67+	 6814 19034
10247	0	0	Ki67+	 6814 19078
10248	0	0	Ki67+	 6822 18649
10249	0	0	Ki67+	 6827 19174
10250	0	0	Ki67+	 6829 18895
10251	0	0	Ki67+	 6832 18463
10252	0	0	Ki67+	 6837 19021
10253	0	0	Ki67+	 6839 19118
10254	0	0	Ki67+	 6840 19049
10255	0	0	Ki67+	 6841 19150
10256	0	0	Ki67+	 6856 18864
10257	0	0	Ki67+	 6859 18874
10258	0	0	Ki67+	 6859 19162
10259	0	0	Ki67+	 6865 18919
10260	0	0	Ki67+	 6865 19141
10261	0	0	Ki67+	 6868 19111
10262	0	0	Ki67+	 6870 19029
10263	0	0	Ki67+	 6871 19191
10264	0	0	Ki67+	 6872 18888
10265	0	0	Ki67+	 6873 19042
10266	0	0	Ki67+	 6877 18502
10267	0	0	Ki67+	 6880 18901
10268	0	0	Ki67+	 6881 19080
10269	0	0	Ki67+	 6888 18892
10270	0	0	Ki67+	 6889 18872
10271	0	0	Ki67+	 6890 18543
10272	0	0	Ki67+	 6894 19069
10273	0	0	Ki67+	 6895 19047
10274	0	0	Ki67+	 6903 18656
10275	0	0	Ki67+	 6908 19187
10276	0	0	Ki67+	 6915 18915
10277	0	0	Ki67+	 6917 18626
10278	0	0	Ki67+	 6919 19044
10279	0	0	Ki67+	 6925 18929
10280	0	0	Ki67+	 6926 18894
10281	0	0	Ki67+	 6930 19103
10282	0	0	Ki67+	 6933 19119
10283	0	0	Ki67+	 6938 18745
10284	0	0	Ki67+	 6941 19043
10285	0	0	Ki67+	 6944 19157
10286	0	0	Ki67+	 6952 18922
10287	0	0	Ki67+	 6957 18480
10288	0	0	Ki67+	 6960 19025
10289	0	0	Ki67+	 6962 18889
10290	0	0	Ki67+	 6970 19039
10291	0	0	Ki67+	 6971 19176
10292	0	0	Ki67+	 6973 19057
10293	0	0	Ki67+	 6975 18414
10294	0	0	Ki67+	 6995 18464
10295	0	0	Ki67+	 6998 19089
10296	0	0	Ki67+	 7009 19174
10297	0	0	Ki67+	 7011 18441
10298	0	0	Ki67+	 7013 18466
10299	0	0	Ki67+	 7015 19055
10300	0	0	Ki67+	 7017 19012
10301	0	0	Ki67+	 7020 18527
10302	0	0	Ki67+	 7022 18504
10303	0	0	Ki67+	 7025 19194
10304	0	0	Ki67+	 7026 18949
10305	0	0	Ki67+	 7030 18919
10306	0	0	Ki67+	 7031 18981
10307	0	0	Ki67+	 7036 18880
10308	0	0	Ki67+	 7036 18956
10309	0	0	Ki67+	 7036 19055
10310	0	0	Ki67+	 7037 18554
10311	0	0	Ki67+	 7037 18898
10312	0	0	Ki67+	 7037 18996
10313	0	0	Ki67+	 7039 18409
10314	0	0	Ki67+	 7039 18531
10315	0	0	Ki67+	 7041 19090
10316	0	0	Ki67+	 7042 18514
10317	0	0	Ki67+	 7053 18453
10318	0	0	Ki67+	 7053 18981
10319	0	0	Ki67+	 6280 19881
10320	0	0	Ki67+	 6280 19922
10321	0	0	Ki67+	 6283 19335
10322	0	0	Ki67+	 6332 19644
10323	0	0	Ki67+	 6334 19604
10324	0	0	Ki67+	 6341 19593
10325	0	0	Ki67+	 6343 19672
10326	0	0	Ki67+	 6349 19615
10327	0	0	Ki67+	 6359 19571
10328	0	0	Ki67+	 6372 19748
10329	0	0	Ki67+	 6373 19533
10330	0	0	Ki67+	 6384 19328
10331	0	0	Ki67+	 6386 19561
10332	0	0	Ki67+	 6386 19660
10333	0	0	Ki67+	 6391 19772
10334	0	0	Ki67+	 6400 19733
10335	0	0	Ki67+	 6401 19784
10336	0	0	Ki67+	 6404 19525
10337	0	0	Ki67+	 6405 19712
10338	0	0	Ki67+	 6405 19754
10339	0	0	Ki67+	 6406 19310
10340	0	0	Ki67+	 6408 19649
10341	0	0	Ki67+	 6413 19291
10342	0	0	Ki67+	 6417 19689
10343	0	0	Ki67+	 6419 19781
10344	0	0	Ki67+	 6426 19318
10345	0	0	Ki67+	 6428 19700
10346	0	0	Ki67+	 6428 19751
10347	0	0	Ki67+	 6433 19672
10348	0	0	Ki67+	 6438 19243
10349	0	0	Ki67+	 6439 19340
10350	0	0	Ki67+	 6440 19302
10351	0	0	Ki67+	 6445 19202
10352	0	0	Ki67+	 6446 19713
10353	0	0	Ki67+	 6448 19218
10354	0	0	Ki67+	 6449 19636
10355	0	0	Ki67+	 6452 19517
10356	0	0	Ki67+	 6457 19238
10357	0	0	Ki67+	 6458 19318
10358	0	0	Ki67+	 6459 19661
10359	0	0	Ki67+	 6460 19343
10360	0	0	Ki67+	 6462 19781
10361	0	0	Ki67+	 6464 19697
10362	0	0	Ki67+	 6465 19984
10363	0	0	Ki67+	 6469 19263
10364	0	0	Ki67+	 6478 19205
10365	0	0	Ki67+	 6479 19725
10366	0	0	Ki67+	 6482 19339
10367	0	0	Ki67+	 6482 19764
10368	0	0	Ki67+	 6487 19602
10369	0	0	Ki67+	 6487 19663
10370	0	0	Ki67+	 6487 19744
10371	0	0	Ki67+	 6490 19243
10372	0	0	Ki67+	 6491 19523
10373	0	0	Ki67+	 6492 19581
10374	0	0	Ki67+	 6493 19254
10375	0	0	Ki67+	 6494 19686
10376	0	0	Ki67+	 6496 19616
10377	0	0	Ki67+	 6496 19855
10378	0	0	Ki67+	 6498 19660
10379	0	0	Ki67+	 6499 19215
10380	0	0	Ki67+	 6500 19535
10381	0	0	Ki67+	 6500 19748
10382	0	0	Ki67+	 6502 19271
10383	0	0	Ki67+	 6503 19347
10384	0	0	Ki67+	 6505 19849
10385	0	0	Ki67+	 6507 19715
10386	0	0	Ki67+	 6508 19253
10387	0	0	Ki67+	 6512 19640
10388	0	0	Ki67+	 6519 19705
10389	0	0	Ki67+	 6521 19284
10390	0	0	Ki67+	 6522 19665
10391	0	0	Ki67+	 6523 19775
10392	0	0	Ki67+	 6532 19242
10393	0	0	Ki67+	 6535 19838
10394	0	0	Ki67+	 6537 19755
10395	0	0	Ki67+	 6537 19771
10396	0	0	Ki67+	 6540 19279
10397	0	0	Ki67+	 6545 19506
10398	0	0	Ki67+	 6547 19627
10399	0	0	Ki67+	 6551 19741
10400	0	0	Ki67+	 6552 19718
10401	0	0	Ki67+	 6555 19259
10402	0	0	Ki67+	 6559 19831
10403	0	0	Ki67+	 6565 19503
10404	0	0	Ki67+	 6566 19524
10405	0	0	Ki67+	 6567 19873
10406	0	0	Ki67+	 6569 19749
10407	0	0	Ki67+	 6573 19721
10408	0	0	Ki67+	 6577 19366
10409	0	0	Ki67+	 6585 19855
10410	0	0	Ki67+	 6586 19203
10411	0	0	Ki67+	 6586 19974
10412	0	0	Ki67+	 6587 19732
10413	0	0	Ki67+	 6595 19600
10414	0	0	Ki67+	 6602 19502
10415	0	0	Ki67+	 6603 19532
10416	0	0	Ki67+	 6605 19949
10417	0	0	Ki67+	 6607 19710
10418	0	0	Ki67+	 6607 19720
10419	0	0	Ki67+	 6625 19397
10420	0	0	Ki67+	 6630 19614
10421	0	0	Ki67+	 6631 19718
10422	0	0	Ki67+	 6638 19535
10423	0	0	Ki67+	 6640 19918
10424	0	0	Ki67+	 6642 19505
10425	0	0	Ki67+	 6645 19940
10426	0	0	Ki67+	 6654 19694
10427	0	0	Ki67+	 6657 19862
10428	0	0	Ki67+	 6662 19751
10429	0	0	Ki67+	 6665 19538
10430	0	0	Ki67+	 6670 19503
10431	0	0	Ki67+	 6673 19210
10432	0	0	Ki67+	 6676 19748
10433	0	0	Ki67+	 6684 19344
10434	0	0	Ki67+	 6690 19378
10435	0	0	Ki67+	 6690 19933
10436	0	0	Ki67+	 6700 19701
10437	0	0	Ki67+	 6703 19501
10438	0	0	Ki67+	 6706 19984
10439	0	0	Ki67+	 6708 19720
10440	0	0	Ki67+	 6712 19945
10441	0	0	Ki67+	 6715 19201
10442	0	0	Ki67+	 6724 19597
10443	0	0	Ki67+	 6728 19993
10444	0	0	Ki67+	 6730 19529
10445	0	0	Ki67+	 6733 19492
10446	0	0	Ki67+	 6746 19904
10447	0	0	Ki67+	 6755 19425
10448	0	0	Ki67+	 6757 19506
10449	0	0	Ki67+	 6762 19612
10450	0	0	Ki67+	 6764 19488
10451	0	0	Ki67+	 6768 19260
10452	0	0	Ki67+	 6778 19274
10453	0	0	Ki67+	 6781 19988
10454	0	0	Ki67+	 6785 19714
10455	0	0	Ki67+	 6786 19223
10456	0	0	Ki67+	 6789 19256
10457	0	0	Ki67+	 6791 19295
10458	0	0	Ki67+	 6809 19302
10459	0	0	Ki67+	 6810 19496
10460	0	0	Ki67+	 6812 19291
10461	0	0	Ki67+	 6813 19850
10462	0	0	Ki67+	 6819 19834
10463	0	0	Ki67+	 6822 19395
10464	0	0	Ki67+	 6831 19327
10465	0	0	Ki67+	 6835 19830
10466	0	0	Ki67+	 6836 19562
10467	0	0	Ki67+	 6839 19229
10468	0	0	Ki67+	 6841 19896
10469	0	0	Ki67+	 6843 19515
10470	0	0	Ki67+	 6845 19492
10471	0	0	Ki67+	 6846 19845
10472	0	0	Ki67+	 6849 19205
10473	0	0	Ki67+	 6850 19866
10474	0	0	Ki67+	 6851 19477
10475	0	0	Ki67+	 6852 19929
10476	0	0	Ki67+	 6853 19513
10477	0	0	Ki67+	 6863 19503
10478	0	0	Ki67+	 6864 19961
10479	0	0	Ki67+	 6865 19484
10480	0	0	Ki67+	 6870 19328
10481	0	0	Ki67+	 6873 19724
10482	0	0	Ki67+	 6875 19973
10483	0	0	Ki67+	 6881 19858
10484	0	0	Ki67+	 6883 19355
10485	0	0	Ki67+	 6883 19472
10486	0	0	Ki67+	 6885 19211
10487	0	0	Ki67+	 6887 19365
10488	0	0	Ki67+	 6890 19878
10489	0	0	Ki67+	 6891 19486
10490	0	0	Ki67+	 6893 19568
10491	0	0	Ki67+	 6895 19393
10492	0	0	Ki67+	 6896 19795
10493	0	0	Ki67+	 6897 19462
10494	0	0	Ki67+	 6901 19903
10495	0	0	Ki67+	 6902 19733
10496	0	0	Ki67+	 6904 19875
10497	0	0	Ki67+	 6912 19485
10498	0	0	Ki67+	 6917 19336
10499	0	0	Ki67+	 6920 19519
10500	0	0	Ki67+	 6920 19565
10501	0	0	Ki67+	 6922 19484
10502	0	0	Ki67+	 6925 19914
10503	0	0	Ki67+	 6928 19451
10504	0	0	Ki67+	 6932 19814
10505	0	0	Ki67+	 6933 19355
10506	0	0	Ki67+	 6934 19513
10507	0	0	Ki67+	 6942 19555
10508	0	0	Ki67+	 6944 19237
10509	0	0	Ki67+	 6945 19220
10510	0	0	Ki67+	 6947 19453
10511	0	0	Ki67+	 6947 19905
10512	0	0	Ki67+	 6951 19814
10513	0	0	Ki67+	 6955 19263
10514	0	0	Ki67+	 6956 19928
10515	0	0	Ki67+	 6959 19486
10516	0	0	Ki67+	 6960 19305
10517	0	0	Ki67+	 6961 19464
10518	0	0	Ki67+	 6963 19330
10519	0	0	Ki67+	 6963 19651
10520	0	0	Ki67+	 6964 19528
10521	0	0	Ki67+	 6965 19752
10522	0	0	Ki67+	 6968 19770
10523	0	0	Ki67+	 6969 19920
10524	0	0	Ki67+	 6970 19964
10525	0	0	Ki67+	 6976 19367
10526	0	0	Ki67+	 6976 19947
10527	0	0	Ki67+	 6978 19537
10528	0	0	Ki67+	 6979 19451
10529	0	0	Ki67+	 6983 19511
10530	0	0	Ki67+	 6985 19490
10531	0	0	Ki67+	 6986 19995
10532	0	0	Ki67+	 6989 19718
10533	0	0	Ki67+	 6994 19355
10534	0	0	Ki67+	 6995 19211
10535	0	0	Ki67+	 6995 19333
10536	0	0	Ki67+	 6995 19947
10537	0	0	Ki67+	 6997 19660
10538	0	0	Ki67+	 7001 19749
10539	0	0	Ki67+	 7004 19476
10540	0	0	Ki67+	 7006 19963
10541	0	0	Ki67+	 7009 19786
10542	0	0	Ki67+	 7011 19229
10543	0	0	Ki67+	 7018 19979
10544	0	0	Ki67+	 7021 19532
10545	0	0	Ki67+	 7026 19483
10546	0	0	Ki67+	 7027 19514
10547	0	0	Ki67+	 7034 19693
10548	0	0	Ki67+	 7036 19248
10549	0	0	Ki67+	 7038 19794
10550	0	0	Ki67+	 7039 19451
10551	0	0	Ki67+	 7039 19772
10552	0	0	Ki67+	 7049 19785
10553	0	0	Ki67+	 6257 20239
10554	0	0	Ki67+	 6258 20209
10555	0	0	Ki67+	 6258 20529
10556	0	0	Ki67+	 6264 20737
10557	0	0	Ki67+	 6266 20077
10558	0	0	Ki67+	 6267 20267
10559	0	0	Ki67+	 6269 20545
10560	0	0	Ki67+	 6270 20170
10561	0	0	Ki67+	 6272 20087
10562	0	0	Ki67+	 6277 20350
10563	0	0	Ki67+	 6278 20660
10564	0	0	Ki67+	 6281 20692
10565	0	0	Ki67+	 6283 20446
10566	0	0	Ki67+	 6287 20383
10567	0	0	Ki67+	 6289 20465
10568	0	0	Ki67+	 6292 20562
10569	0	0	Ki67+	 6299 20376
10570	0	0	Ki67+	 6305 20573
10571	0	0	Ki67+	 6306 20792
10572	0	0	Ki67+	 6309 20312
10573	0	0	Ki67+	 6322 20400
10574	0	0	Ki67+	 6332 20420
10575	0	0	Ki67+	 6334 20444
10576	0	0	Ki67+	 6335 20563
10577	0	0	Ki67+	 6339 20543
10578	0	0	Ki67+	 6343 20465
10579	0	0	Ki67+	 6346 20482
10580	0	0	Ki67+	 6346 20493
10581	0	0	Ki67+	 6373 20231
10582	0	0	Ki67+	 6390 20657
10583	0	0	Ki67+	 6394 20568
10584	0	0	Ki67+	 6407 20289
10585	0	0	Ki67+	 6414 20525
10586	0	0	Ki67+	 6417 20119
10587	0	0	Ki67+	 6419 20194
10588	0	0	Ki67+	 6427 20330
10589	0	0	Ki67+	 6429 20684
10590	0	0	Ki67+	 6439 20157
10591	0	0	Ki67+	 6443 20060
10592	0	0	Ki67+	 6445 20745
10593	0	0	Ki67+	 6450 20111
10594	0	0	Ki67+	 6457 20140
10595	0	0	Ki67+	 6458 20165
10596	0	0	Ki67+	 6465 20201
10597	0	0	Ki67+	 6466 20354
10598	0	0	Ki67+	 6466 20792
10599	0	0	Ki67+	 6472 20042
10600	0	0	Ki67+	 6476 20670
10601	0	0	Ki67+	 6477 20378
10602	0	0	Ki67+	 6479 20490
10603	0	0	Ki67+	 6481 20751
10604	0	0	Ki67+	 6482 20344
10605	0	0	Ki67+	 6485 20249
10606	0	0	Ki67+	 6491 20575
10607	0	0	Ki67+	 6496 20484
10608	0	0	Ki67+	 6497 20374
10609	0	0	Ki67+	 6503 20610
10610	0	0	Ki67+	 6506 20762
10611	0	0	Ki67+	 6521 20445
10612	0	0	Ki67+	 6529 20517
10613	0	0	Ki67+	 6538 20783
10614	0	0	Ki67+	 6551 20450
10615	0	0	Ki67+	 6556 20466
10616	0	0	Ki67+	 6556 20609
10617	0	0	Ki67+	 6557 20290
10618	0	0	Ki67+	 6568 20534
10619	0	0	Ki67+	 6570 20599
10620	0	0	Ki67+	 6584 20341
10621	0	0	Ki67+	 6589 20418
10622	0	0	Ki67+	 6594 20580
10623	0	0	Ki67+	 6596 20393
10624	0	0	Ki67+	 6599 20550
10625	0	0	Ki67+	 6599 20601
10626	0	0	Ki67+	 6604 20642
10627	0	0	Ki67+	 6608 20424
10628	0	0	Ki67+	 6612 20657
10629	0	0	Ki67+	 6637 20166
10630	0	0	Ki67+	 6647 20570
10631	0	0	Ki67+	 6664 20450
10632	0	0	Ki67+	 6669 20635
10633	0	0	Ki67+	 6685 20465
10634	0	0	Ki67+	 6685 20609
10635	0	0	Ki67+	 6687 20001
10636	0	0	Ki67+	 6689 20098
10637	0	0	Ki67+	 6699 20484
10638	0	0	Ki67+	 6701 20037
10639	0	0	Ki67+	 6703 20121
10640	0	0	Ki67+	 6706 20440
10641	0	0	Ki67+	 6712 20086
10642	0	0	Ki67+	 6713 20384
10643	0	0	Ki67+	 6720 20363
10644	0	0	Ki67+	 6720 20466
10645	0	0	Ki67+	 6722 20339
10646	0	0	Ki67+	 6730 20265
10647	0	0	Ki67+	 6737 20433
10648	0	0	Ki67+	 6738 20018
10649	0	0	Ki67+	 6739 20067
10650	0	0	Ki67+	 6756 20366
10651	0	0	Ki67+	 6756 20420
10652	0	0	Ki67+	 6762 20287
10653	0	0	Ki67+	 6771 20507
10654	0	0	Ki67+	 6780 20268
10655	0	0	Ki67+	 6780 20332
10656	0	0	Ki67+	 6785 20225
10657	0	0	Ki67+	 6792 20356
10658	0	0	Ki67+	 6793 20503
10659	0	0	Ki67+	 6795 20516
10660	0	0	Ki67+	 6799 20120
10661	0	0	Ki67+	 6799 20329
10662	0	0	Ki67+	 6802 20223
10663	0	0	Ki67+	 6806 20569
10664	0	0	Ki67+	 6811 20199
10665	0	0	Ki67+	 6811 20384
10666	0	0	Ki67+	 6815 20271
10667	0	0	Ki67+	 6823 20627
10668	0	0	Ki67+	 6829 20608
10669	0	0	Ki67+	 6831 20246
10670	0	0	Ki67+	 6832 20315
10671	0	0	Ki67+	 6834 20349
10672	0	0	Ki67+	 6842 20582
10673	0	0	Ki67+	 6843 20165
10674	0	0	Ki67+	 6844 20227
10675	0	0	Ki67+	 6848 20337
10676	0	0	Ki67+	 6854 20731
10677	0	0	Ki67+	 6862 20685
10678	0	0	Ki67+	 6863 20398
10679	0	0	Ki67+	 6864 20586
10680	0	0	Ki67+	 6876 20655
10681	0	0	Ki67+	 6879 20002
10682	0	0	Ki67+	 6880 20330
10683	0	0	Ki67+	 6881 20288
10684	0	0	Ki67+	 6882 20689
10685	0	0	Ki67+	 6883 20596
10686	0	0	Ki67+	 6888 20043
10687	0	0	Ki67+	 6891 20623
10688	0	0	Ki67+	 6895 20059
10689	0	0	Ki67+	 6897 20010
10690	0	0	Ki67+	 6897 20423
10691	0	0	Ki67+	 6904 20116
10692	0	0	Ki67+	 6907 20390
10693	0	0	Ki67+	 6908 20135
10694	0	0	Ki67+	 6916 20101
10695	0	0	Ki67+	 6917 20058
10696	0	0	Ki67+	 6918 20156
10697	0	0	Ki67+	 6921 20675
10698	0	0	Ki67+	 6925 20226
10699	0	0	Ki67+	 6933 20152
10700	0	0	Ki67+	 6934 20191
10701	0	0	Ki67+	 6937 20315
10702	0	0	Ki67+	 6939 20453
10703	0	0	Ki67+	 6939 20701
10704	0	0	Ki67+	 6940 20113
10705	0	0	Ki67+	 6940 20739
10706	0	0	Ki67+	 6942 20680
10707	0	0	Ki67+	 6944 20781
10708	0	0	Ki67+	 6954 20179
10709	0	0	Ki67+	 6956 20207
10710	0	0	Ki67+	 6956 20449
10711	0	0	Ki67+	 6960 20346
10712	0	0	Ki67+	 6961 20757
10713	0	0	Ki67+	 6963 20232
10714	0	0	Ki67+	 6966 20783
10715	0	0	Ki67+	 6967 20432
10716	0	0	Ki67+	 6968 20374
10717	0	0	Ki67+	 6971 20405
10718	0	0	Ki67+	 6971 20705
10719	0	0	Ki67+	 6980 20117
10720	0	0	Ki67+	 6988 20130
10721	0	0	Ki67+	 6991 20227
10722	0	0	Ki67+	 7002 20049
10723	0	0	Ki67+	 7002 20102
10724	0	0	Ki67+	 7005 20457
10725	0	0	Ki67+	 7006 20201
10726	0	0	Ki67+	 7007 20227
10727	0	0	Ki67+	 7008 20619
10728	0	0	Ki67+	 7016 20187
10729	0	0	Ki67+	 7017 20455
10730	0	0	Ki67+	 7018 20088
10731	0	0	Ki67+	 7020 20005
10732	0	0	Ki67+	 7022 20202
10733	0	0	Ki67+	 7031 20400
10734	0	0	Ki67+	 7036 20014
10735	0	0	Ki67+	 7038 20189
10736	0	0	Ki67+	 7040 20364
10737	0	0	Ki67+	 7047 20039
10738	0	0	Ki67+	 7047 20077
10739	0	0	Ki67+	 7051 20542
10740	0	0	Ki67+	 7055 20152
10741	0	0	Ki67+	 6260 21328
10742	0	0	Ki67+	 6273 21140
10743	0	0	Ki67+	 6286 21106
10744	0	0	Ki67+	 6288 20991
10745	0	0	Ki67+	 6302 20851
10746	0	0	Ki67+	 6305 21171
10747	0	0	Ki67+	 6324 21156
10748	0	0	Ki67+	 6336 20943
10749	0	0	Ki67+	 6353 20851
10750	0	0	Ki67+	 6367 21243
10751	0	0	Ki67+	 6385 21407
10752	0	0	Ki67+	 6398 20985
10753	0	0	Ki67+	 6404 21256
10754	0	0	Ki67+	 6406 21310
10755	0	0	Ki67+	 6407 21204
10756	0	0	Ki67+	 6407 21326
10757	0	0	Ki67+	 6412 20913
10758	0	0	Ki67+	 6419 21388
10759	0	0	Ki67+	 6444 21400
10760	0	0	Ki67+	 6449 21255
10761	0	0	Ki67+	 6452 21329
10762	0	0	Ki67+	 6474 21485
10763	0	0	Ki67+	 6480 21095
10764	0	0	Ki67+	 6481 21292
10765	0	0	Ki67+	 6487 21506
10766	0	0	Ki67+	 6496 20864
10767	0	0	Ki67+	 6499 20832
10768	0	0	Ki67+	 6513 21284
10769	0	0	Ki67+	 6515 21133
10770	0	0	Ki67+	 6520 20880
10771	0	0	Ki67+	 6533 20820
10772	0	0	Ki67+	 6540 21167
10773	0	0	Ki67+	 6545 21320
10774	0	0	Ki67+	 6562 20834
10775	0	0	Ki67+	 6566 20999
10776	0	0	Ki67+	 6567 20932
10777	0	0	Ki67+	 6591 20931
10778	0	0	Ki67+	 6605 21298
10779	0	0	Ki67+	 6607 20960
10780	0	0	Ki67+	 6612 21116
10781	0	0	Ki67+	 6613 21595
10782	0	0	Ki67+	 6627 21544
10783	0	0	Ki67+	 6633 21317
10784	0	0	Ki67+	 6638 20948
10785	0	0	Ki67+	 6646 20898
10786	0	0	Ki67+	 6646 21374
10787	0	0	Ki67+	 6652 21399
10788	0	0	Ki67+	 6657 20933
10789	0	0	Ki67+	 6669 20876
10790	0	0	Ki67+	 6682 20971
10791	0	0	Ki67+	 6690 21226
10792	0	0	Ki67+	 6707 20985
10793	0	0	Ki67+	 6730 21336
10794	0	0	Ki67+	 6749 21188
10795	0	0	Ki67+	 6752 21313
10796	0	0	Ki67+	 6758 20981
10797	0	0	Ki67+	 6759 21005
10798	0	0	Ki67+	 6767 20883
10799	0	0	Ki67+	 6776 21543
10800	0	0	Ki67+	 6780 21562
10801	0	0	Ki67+	 6786 21416
10802	0	0	Ki67+	 6792 21441
10803	0	0	Ki67+	 6801 21488
10804	0	0	Ki67+	 6805 21162
10805	0	0	Ki67+	 6821 21569
10806	0	0	Ki67+	 6821 21599
10807	0	0	Ki67+	 6828 21470
10808	0	0	Ki67+	 6834 21565
10809	0	0	Ki67+	 6841 21593
10810	0	0	Ki67+	 6845 21172
10811	0	0	Ki67+	 6858 21186
10812	0	0	Ki67+	 6865 21565
10813	0	0	Ki67+	 6875 21422
10814	0	0	Ki67+	 6879 21589
10815	0	0	Ki67+	 6881 20941
10816	0	0	Ki67+	 6887 21449
10817	0	0	Ki67+	 6889 21030
10818	0	0	Ki67+	 6900 21397
10819	0	0	Ki67+	 6901 21519
10820	0	0	Ki67+	 6902 21415
10821	0	0	Ki67+	 6903 21058
10822	0	0	Ki67+	 6910 20872
10823	0	0	Ki67+	 6912 21290
10824	0	0	Ki67+	 6917 20903
10825	0	0	Ki67+	 6918 21074
10826	0	0	Ki67+	 6923 21221
10827	0	0	Ki67+	 6933 21376
10828	0	0	Ki67+	 6937 21312
10829	0	0	Ki67+	 6938 20835
10830	0	0	Ki67+	 6942 21407
10831	0	0	Ki67+	 6945 20822
10832	0	0	Ki67+	 6945 21088
10833	0	0	Ki67+	 6949 21188
10834	0	0	Ki67+	 6956 20899
10835	0	0	Ki67+	 6960 21201
10836	0	0	Ki67+	 6961 21378
10837	0	0	Ki67+	 6966 21566
10838	0	0	Ki67+	 6972 20853
10839	0	0	Ki67+	 6976 20808
10840	0	0	Ki67+	 6977 21384
10841	0	0	Ki67+	 6979 21219
10842	0	0	Ki67+	 6981 20881
10843	0	0	Ki67+	 6982 21265
10844	0	0	Ki67+	 6983 20821
10845	0	0	Ki67+	 6983 20900
10846	0	0	Ki67+	 6986 20837
10847	0	0	Ki67+	 6986 20943
10848	0	0	Ki67+	 6989 21251
10849	0	0	Ki67+	 6992 21149
10850	0	0	Ki67+	 6992 21405
10851	0	0	Ki67+	 6995 21561
10852	0	0	Ki67+	 7003 21182
10853	0	0	Ki67+	 7007 20895
10854	0	0	Ki67+	 7014 21240
10855	0	0	Ki67+	 7016 21189
10856	0	0	Ki67+	 7016 21418
10857	0	0	Ki67+	 7018 21450
10858	0	0	Ki67+	 7024 20827
10859	0	0	Ki67+	 7025 21548
10860	0	0	Ki67+	 7026 21438
10861	0	0	Ki67+	 7029 21158
10862	0	0	Ki67+	 7032 21407
10863	0	0	Ki67+	 7032 21480
10864	0	0	Ki67+	 7034 20860
10865	0	0	Ki67+	 7034 20898
10866	0	0	Ki67+	 7038 21347
10867	0	0	Ki67+	 7039 21172
10868	0	0	Ki67+	 7040 21263
10869	0	0	Ki67+	 7040 21284
10870	0	0	Ki67+	 7041 21430
10871	0	0	Ki67+	 7043 20929
10872	0	0	Ki67+	 7044 21570
10873	0	0	Ki67+	 7045 20960
10874	0	0	Ki67+	 7046 21554
10875	0	0	Ki67+	 7050 20879
10876	0	0	Ki67+	 6287 21780
10877	0	0	Ki67+	 6396 21908
10878	0	0	Ki67+	 6402 21940
10879	0	0	Ki67+	 6419 21767
10880	0	0	Ki67+	 6438 21991
10881	0	0	Ki67+	 6442 21786
10882	0	0	Ki67+	 6462 22015
10883	0	0	Ki67+	 6465 22080
10884	0	0	Ki67+	 6476 22048
10885	0	0	Ki67+	 6501 21718
10886	0	0	Ki67+	 6508 21969
10887	0	0	Ki67+	 6545 22032
10888	0	0	Ki67+	 6591 22124
10889	0	0	Ki67+	 6703 22192
10890	0	0	Ki67+	 6725 21682
10891	0	0	Ki67+	 6740 21979
10892	0	0	Ki67+	 6765 22183
10893	0	0	Ki67+	 6775 21785
10894	0	0	Ki67+	 6789 21803
10895	0	0	Ki67+	 6813 21634
10896	0	0	Ki67+	 6816 21955
10897	0	0	Ki67+	 6825 21977
10898	0	0	Ki67+	 6831 21637
10899	0	0	Ki67+	 6835 21940
10900	0	0	Ki67+	 6846 21640
10901	0	0	Ki67+	 6850 22041
10902	0	0	Ki67+	 6856 21914
10903	0	0	Ki67+	 6875 21664
10904	0	0	Ki67+	 6889 21769
10905	0	0	Ki67+	 6894 21980
10906	0	0	Ki67+	 6897 21747
10907	0	0	Ki67+	 6900 21682
10908	0	0	Ki67+	 6900 21818
10909	0	0	Ki67+	 6914 21976
10910	0	0	Ki67+	 6918 21695
10911	0	0	Ki67+	 6928 21610
10912	0	0	Ki67+	 6933 21745
10913	0	0	Ki67+	 6936 21693
10914	0	0	Ki67+	 6948 21928
10915	0	0	Ki67+	 6973 21756
10916	0	0	Ki67+	 6978 21726
10917	0	0	Ki67+	 6995 21973
10918	0	0	Ki67+	 6998 22358
10919	0	0	Ki67+	 7021 21664
10920	0	0	Ki67+	 7024 21650
10921	0	0	Ki67+	 7029 21617
10922	0	0	Ki67+	 7037 22136
10923	0	0	Ki67+	 7048 22011
10924	0	0	Ki67+	 7051 21684
10925	0	0	Ki67+	 7051 21711
10926	0	0	Ki67+	 6963 22585
10927	0	0	Ki67+	 6973 22414
10928	0	0	Ki67+	 6978 22530
10929	0	0	Ki67+	 6989 22433
10930	0	0	Ki67+	 6996 22500
10931	0	0	Ki67+	 7036 22422
10932	0	0	Ki67+	 7324 7963
10933	0	0	Ki67+	 7346 7961
10934	0	0	Ki67+	 7504 7885
10935	0	0	Ki67+	 7552 7862
10936	0	0	Ki67+	 7593 7947
10937	0	0	Ki67+	 7637 7905
10938	0	0	Ki67+	 7711 7976
10939	0	0	Ki67+	 7715 7946
10940	0	0	Ki67+	 7779 7436
10941	0	0	Ki67+	 7831 7818
10942	0	0	Ki67+	 7837 7387
10943	0	0	Ki67+	 7851 7408
10944	0	0	Ki67+	 7851 7693
10945	0	0	Ki67+	 7057 8552
10946	0	0	Ki67+	 7140 8702
10947	0	0	Ki67+	 7255 8797
10948	0	0	Ki67+	 7334 8164
10949	0	0	Ki67+	 7341 8010
10950	0	0	Ki67+	 7343 8114
10951	0	0	Ki67+	 7353 8305
10952	0	0	Ki67+	 7355 8188
10953	0	0	Ki67+	 7367 8103
10954	0	0	Ki67+	 7372 8299
10955	0	0	Ki67+	 7396 8307
10956	0	0	Ki67+	 7433 8759
10957	0	0	Ki67+	 7447 8100
10958	0	0	Ki67+	 7450 8077
10959	0	0	Ki67+	 7459 8188
10960	0	0	Ki67+	 7465 8025
10961	0	0	Ki67+	 7470 8038
10962	0	0	Ki67+	 7470 8140
10963	0	0	Ki67+	 7473 8217
10964	0	0	Ki67+	 7481 8179
10965	0	0	Ki67+	 7488 8072
10966	0	0	Ki67+	 7491 8099
10967	0	0	Ki67+	 7498 8761
10968	0	0	Ki67+	 7500 8136
10969	0	0	Ki67+	 7502 8678
10970	0	0	Ki67+	 7506 8310
10971	0	0	Ki67+	 7509 8066
10972	0	0	Ki67+	 7522 8239
10973	0	0	Ki67+	 7541 8002
10974	0	0	Ki67+	 7544 8300
10975	0	0	Ki67+	 7556 8009
10976	0	0	Ki67+	 7562 8232
10977	0	0	Ki67+	 7563 8032
10978	0	0	Ki67+	 7566 8186
10979	0	0	Ki67+	 7574 8020
10980	0	0	Ki67+	 7577 8418
10981	0	0	Ki67+	 7580 8067
10982	0	0	Ki67+	 7583 8168
10983	0	0	Ki67+	 7587 8221
10984	0	0	Ki67+	 7588 8430
10985	0	0	Ki67+	 7589 8725
10986	0	0	Ki67+	 7598 8071
10987	0	0	Ki67+	 7605 8056
10988	0	0	Ki67+	 7606 8451
10989	0	0	Ki67+	 7610 8214
10990	0	0	Ki67+	 7616 8180
10991	0	0	Ki67+	 7617 8392
10992	0	0	Ki67+	 7624 8080
10993	0	0	Ki67+	 7625 8204
10994	0	0	Ki67+	 7631 8430
10995	0	0	Ki67+	 7642 8328
10996	0	0	Ki67+	 7644 8107
10997	0	0	Ki67+	 7649 8223
10998	0	0	Ki67+	 7649 8400
10999	0	0	Ki67+	 7653 8373
11000	0	0	Ki67+	 7656 8152
11001	0	0	Ki67+	 7658 8090
11002	0	0	Ki67+	 7660 8308
11003	0	0	Ki67+	 7663 8061
11004	0	0	Ki67+	 7664 8403
11005	0	0	Ki67+	 7666 8364
11006	0	0	Ki67+	 7666 8428
11007	0	0	Ki67+	 7675 8189
11008	0	0	Ki67+	 7677 8446
11009	0	0	Ki67+	 7681 8282
11010	0	0	Ki67+	 7684 8082
11011	0	0	Ki67+	 7685 8138
11012	0	0	Ki67+	 7686 8666
11013	0	0	Ki67+	 7686 8788
11014	0	0	Ki67+	 7689 8158
11015	0	0	Ki67+	 7693 8007
11016	0	0	Ki67+	 7697 8310
11017	0	0	Ki67+	 7704 8575
11018	0	0	Ki67+	 7709 8243
11019	0	0	Ki67+	 7710 8280
11020	0	0	Ki67+	 7717 8642
11021	0	0	Ki67+	 7725 8059
11022	0	0	Ki67+	 7725 8069
11023	0	0	Ki67+	 7736 8076
11024	0	0	Ki67+	 7741 8725
11025	0	0	Ki67+	 7753 8074
11026	0	0	Ki67+	 7755 8144
11027	0	0	Ki67+	 7794 8732
11028	0	0	Ki67+	 7801 8211
11029	0	0	Ki67+	 7805 8427
11030	0	0	Ki67+	 7807 8738
11031	0	0	Ki67+	 7834 8464
11032	0	0	Ki67+	 7839 8170
11033	0	0	Ki67+	 7841 8743
11034	0	0	Ki67+	 7845 8548
11035	0	0	Ki67+	 7059 9466
11036	0	0	Ki67+	 7087 9375
11037	0	0	Ki67+	 7180 9471
11038	0	0	Ki67+	 7194 9389
11039	0	0	Ki67+	 7201 8974
11040	0	0	Ki67+	 7205 9368
11041	0	0	Ki67+	 7214 9439
11042	0	0	Ki67+	 7224 8842
11043	0	0	Ki67+	 7243 9249
11044	0	0	Ki67+	 7264 8842
11045	0	0	Ki67+	 7273 9391
11046	0	0	Ki67+	 7275 9033
11047	0	0	Ki67+	 7285 9436
11048	0	0	Ki67+	 7287 9113
11049	0	0	Ki67+	 7292 9039
11050	0	0	Ki67+	 7292 9360
11051	0	0	Ki67+	 7296 9398
11052	0	0	Ki67+	 7299 9336
11053	0	0	Ki67+	 7312 9326
11054	0	0	Ki67+	 7313 9350
11055	0	0	Ki67+	 7326 8957
11056	0	0	Ki67+	 7334 9369
11057	0	0	Ki67+	 7383 8939
11058	0	0	Ki67+	 7384 9294
11059	0	0	Ki67+	 7385 9420
11060	0	0	Ki67+	 7387 9351
11061	0	0	Ki67+	 7394 9390
11062	0	0	Ki67+	 7397 8884
11063	0	0	Ki67+	 7402 9308
11064	0	0	Ki67+	 7404 9366
11065	0	0	Ki67+	 7414 8850
11066	0	0	Ki67+	 7415 9027
11067	0	0	Ki67+	 7415 9343
11068	0	0	Ki67+	 7428 9348
11069	0	0	Ki67+	 7435 9299
11070	0	0	Ki67+	 7439 9271
11071	0	0	Ki67+	 7439 9429
11072	0	0	Ki67+	 7463 8844
11073	0	0	Ki67+	 7471 9304
11074	0	0	Ki67+	 7471 9323
11075	0	0	Ki67+	 7473 9482
11076	0	0	Ki67+	 7475 9517
11077	0	0	Ki67+	 7486 9364
11078	0	0	Ki67+	 7487 9238
11079	0	0	Ki67+	 7487 9388
11080	0	0	Ki67+	 7494 9308
11081	0	0	Ki67+	 7497 9463
11082	0	0	Ki67+	 7510 9445
11083	0	0	Ki67+	 7519 9253
11084	0	0	Ki67+	 7528 9214
11085	0	0	Ki67+	 7530 9298
11086	0	0	Ki67+	 7538 9162
11087	0	0	Ki67+	 7581 9196
11088	0	0	Ki67+	 7589 9468
11089	0	0	Ki67+	 7600 9227
11090	0	0	Ki67+	 7603 9210
11091	0	0	Ki67+	 7625 8906
11092	0	0	Ki67+	 7627 9004
11093	0	0	Ki67+	 7641 9299
11094	0	0	Ki67+	 7658 9086
11095	0	0	Ki67+	 7663 9027
11096	0	0	Ki67+	 7676 9121
11097	0	0	Ki67+	 7683 9422
11098	0	0	Ki67+	 7693 8926
11099	0	0	Ki67+	 7702 9191
11100	0	0	Ki67+	 7705 8941
11101	0	0	Ki67+	 7728 9091
11102	0	0	Ki67+	 7736 8841
11103	0	0	Ki67+	 7750 8897
11104	0	0	Ki67+	 7759 9107
11105	0	0	Ki67+	 7764 9211
11106	0	0	Ki67+	 7767 8866
11107	0	0	Ki67+	 7774 8851
11108	0	0	Ki67+	 7783 9593
11109	0	0	Ki67+	 7789 8947
11110	0	0	Ki67+	 7793 9105
11111	0	0	Ki67+	 7795 8899
11112	0	0	Ki67+	 7798 8915
11113	0	0	Ki67+	 7823 9539
11114	0	0	Ki67+	 7826 9257
11115	0	0	Ki67+	 7830 9209
11116	0	0	Ki67+	 7839 9181
11117	0	0	Ki67+	 7849 9514
11118	0	0	Ki67+	 7852 9587
11119	0	0	Ki67+	 7080 9999
11120	0	0	Ki67+	 7126 9928
11121	0	0	Ki67+	 7142 9889
11122	0	0	Ki67+	 7204 9782
11123	0	0	Ki67+	 7217 9620
11124	0	0	Ki67+	 7218 9722
11125	0	0	Ki67+	 7239 9839
11126	0	0	Ki67+	 7284 10064
11127	0	0	Ki67+	 7291 10215
11128	0	0	Ki67+	 7293 10113
11129	0	0	Ki67+	 7298 10344
11130	0	0	Ki67+	 7299 10008
11131	0	0	Ki67+	 7302 10156
11132	0	0	Ki67+	 7303 10398
11133	0	0	Ki67+	 7305 10234
11134	0	0	Ki67+	 7306 10359
11135	0	0	Ki67+	 7308 10143
11136	0	0	Ki67+	 7312 10208
11137	0	0	Ki67+	 7315 9779
11138	0	0	Ki67+	 7320 10364
11139	0	0	Ki67+	 7322 10318
11140	0	0	Ki67+	 7323 10253
11141	0	0	Ki67+	 7332 10386
11142	0	0	Ki67+	 7339 9694
11143	0	0	Ki67+	 7355 9912
11144	0	0	Ki67+	 7366 9889
11145	0	0	Ki67+	 7374 9733
11146	0	0	Ki67+	 7389 10282
11147	0	0	Ki67+	 7393 9702
11148	0	0	Ki67+	 7393 9871
11149	0	0	Ki67+	 7403 10205
11150	0	0	Ki67+	 7499 10103
11151	0	0	Ki67+	 7500 10038
11152	0	0	Ki67+	 7501 10087
11153	0	0	Ki67+	 7512 10129
11154	0	0	Ki67+	 7513 10022
11155	0	0	Ki67+	 7513 10293
11156	0	0	Ki67+	 7523 9913
11157	0	0	Ki67+	 7526 9898
11158	0	0	Ki67+	 7526 9997
11159	0	0	Ki67+	 7526 10049
11160	0	0	Ki67+	 7529 9863
11161	0	0	Ki67+	 7532 9979
11162	0	0	Ki67+	 7533 9931
11163	0	0	Ki67+	 7536 9958
11164	0	0	Ki67+	 7538 10119
11165	0	0	Ki67+	 7542 10079
11166	0	0	Ki67+	 7550 9938
11167	0	0	Ki67+	 7552 10043
11168	0	0	Ki67+	 7556 9899
11169	0	0	Ki67+	 7557 9873
11170	0	0	Ki67+	 7559 10101
11171	0	0	Ki67+	 7560 10385
11172	0	0	Ki67+	 7567 10006
11173	0	0	Ki67+	 7568 9988
11174	0	0	Ki67+	 7577 10078
11175	0	0	Ki67+	 7577 10367
11176	0	0	Ki67+	 7579 9970
11177	0	0	Ki67+	 7581 10037
11178	0	0	Ki67+	 7583 10054
11179	0	0	Ki67+	 7585 10247
11180	0	0	Ki67+	 7587 9885
11181	0	0	Ki67+	 7590 9924
11182	0	0	Ki67+	 7590 9955
11183	0	0	Ki67+	 7591 9901
11184	0	0	Ki67+	 7595 10009
11185	0	0	Ki67+	 7600 10031
11186	0	0	Ki67+	 7601 9917
11187	0	0	Ki67+	 7610 9981
11188	0	0	Ki67+	 7613 10312
11189	0	0	Ki67+	 7617 9935
11190	0	0	Ki67+	 7627 10006
11191	0	0	Ki67+	 7630 10028
11192	0	0	Ki67+	 7635 9856
11193	0	0	Ki67+	 7636 9957
11194	0	0	Ki67+	 7636 9989
11195	0	0	Ki67+	 7640 9750
11196	0	0	Ki67+	 7640 9778
11197	0	0	Ki67+	 7640 10002
11198	0	0	Ki67+	 7641 10378
11199	0	0	Ki67+	 7642 10398
11200	0	0	Ki67+	 7646 10323
11201	0	0	Ki67+	 7648 9933
11202	0	0	Ki67+	 7648 10292
11203	0	0	Ki67+	 7652 9907
11204	0	0	Ki67+	 7654 9852
11205	0	0	Ki67+	 7655 9880
11206	0	0	Ki67+	 7656 10349
11207	0	0	Ki67+	 7657 9972
11208	0	0	Ki67+	 7660 10050
11209	0	0	Ki67+	 7663 9696
11210	0	0	Ki67+	 7664 9955
11211	0	0	Ki67+	 7665 9775
11212	0	0	Ki67+	 7666 9857
11213	0	0	Ki67+	 7667 9911
11214	0	0	Ki67+	 7667 10362
11215	0	0	Ki67+	 7668 9720
11216	0	0	Ki67+	 7669 10309
11217	0	0	Ki67+	 7675 9981
11218	0	0	Ki67+	 7677 9664
11219	0	0	Ki67+	 7677 10334
11220	0	0	Ki67+	 7685 9782
11221	0	0	Ki67+	 7685 10299
11222	0	0	Ki67+	 7686 9955
11223	0	0	Ki67+	 7686 10242
11224	0	0	Ki67+	 7689 10226
11225	0	0	Ki67+	 7691 9667
11226	0	0	Ki67+	 7692 9845
11227	0	0	Ki67+	 7693 10288
11228	0	0	Ki67+	 7695 10320
11229	0	0	Ki67+	 7696 9923
11230	0	0	Ki67+	 7697 9860
11231	0	0	Ki67+	 7698 10304
11232	0	0	Ki67+	 7699 10170
11233	0	0	Ki67+	 7702 9641
11234	0	0	Ki67+	 7702 10375
11235	0	0	Ki67+	 7707 9941
11236	0	0	Ki67+	 7709 10189
11237	0	0	Ki67+	 7711 9909
11238	0	0	Ki67+	 7712 9694
11239	0	0	Ki67+	 7712 10105
11240	0	0	Ki67+	 7712 10342
11241	0	0	Ki67+	 7713 9834
11242	0	0	Ki67+	 7713 9954
11243	0	0	Ki67+	 7715 10152
11244	0	0	Ki67+	 7716 9667
11245	0	0	Ki67+	 7717 10287
11246	0	0	Ki67+	 7718 9718
11247	0	0	Ki67+	 7718 10073
11248	0	0	Ki67+	 7719 9814
11249	0	0	Ki67+	 7719 10221
11250	0	0	Ki67+	 7719 10393
11251	0	0	Ki67+	 7722 10202
11252	0	0	Ki67+	 7725 10261
11253	0	0	Ki67+	 7727 9692
11254	0	0	Ki67+	 7727 9744
11255	0	0	Ki67+	 7727 10174
11256	0	0	Ki67+	 7728 9853
11257	0	0	Ki67+	 7728 10303
11258	0	0	Ki67+	 7729 10281
11259	0	0	Ki67+	 7730 9630
11260	0	0	Ki67+	 7734 10141
11261	0	0	Ki67+	 7736 9657
11262	0	0	Ki67+	 7737 10252
11263	0	0	Ki67+	 7739 9775
11264	0	0	Ki67+	 7739 10160
11265	0	0	Ki67+	 7739 10374
11266	0	0	Ki67+	 7740 10054
11267	0	0	Ki67+	 7743 9896
11268	0	0	Ki67+	 7743 10106
11269	0	0	Ki67+	 7744 9876
11270	0	0	Ki67+	 7745 10328
11271	0	0	Ki67+	 7747 10084
11272	0	0	Ki67+	 7749 10348
11273	0	0	Ki67+	 7750 9765
11274	0	0	Ki67+	 7751 9674
11275	0	0	Ki67+	 7753 9709
11276	0	0	Ki67+	 7753 10022
11277	0	0	Ki67+	 7754 9917
11278	0	0	Ki67+	 7755 10154
11279	0	0	Ki67+	 7756 10392
11280	0	0	Ki67+	 7759 9809
11281	0	0	Ki67+	 7760 10308
11282	0	0	Ki67+	 7761 10056
11283	0	0	Ki67+	 7761 10166
11284	0	0	Ki67+	 7761 10220
11285	0	0	Ki67+	 7762 9738
11286	0	0	Ki67+	 7762 10190
11287	0	0	Ki67+	 7763 10291
11288	0	0	Ki67+	 7764 9875
11289	0	0	Ki67+	 7765 9783
11290	0	0	Ki67+	 7766 9660
11291	0	0	Ki67+	 7766 10114
11292	0	0	Ki67+	 7767 10028
11293	0	0	Ki67+	 7767 10153
11294	0	0	Ki67+	 7769 9616
11295	0	0	Ki67+	 7773 10232
11296	0	0	Ki67+	 7774 10059
11297	0	0	Ki67+	 7775 10088
11298	0	0	Ki67+	 7777 9814
11299	0	0	Ki67+	 7777 9854
11300	0	0	Ki67+	 7781 9678
11301	0	0	Ki67+	 7783 9979
11302	0	0	Ki67+	 7783 10335
11303	0	0	Ki67+	 7789 9996
11304	0	0	Ki67+	 7790 9828
11305	0	0	Ki67+	 7794 10193
11306	0	0	Ki67+	 7795 10288
11307	0	0	Ki67+	 7796 10259
11308	0	0	Ki67+	 7799 9977
11309	0	0	Ki67+	 7799 10128
11310	0	0	Ki67+	 7799 10398
11311	0	0	Ki67+	 7801 9647
11312	0	0	Ki67+	 7802 10088
11313	0	0	Ki67+	 7803 9823
11314	0	0	Ki67+	 7805 10013
11315	0	0	Ki67+	 7805 10156
11316	0	0	Ki67+	 7805 10369
11317	0	0	Ki67+	 7806 9786
11318	0	0	Ki67+	 7810 10035
11319	0	0	Ki67+	 7811 10049
11320	0	0	Ki67+	 7811 10182
11321	0	0	Ki67+	 7820 10209
11322	0	0	Ki67+	 7820 10225
11323	0	0	Ki67+	 7822 9657
11324	0	0	Ki67+	 7827 9690
11325	0	0	Ki67+	 7827 10103
11326	0	0	Ki67+	 7830 9944
11327	0	0	Ki67+	 7833 10131
11328	0	0	Ki67+	 7835 10065
11329	0	0	Ki67+	 7836 9765
11330	0	0	Ki67+	 7838 9686
11331	0	0	Ki67+	 7839 9921
11332	0	0	Ki67+	 7840 10008
11333	0	0	Ki67+	 7842 9976
11334	0	0	Ki67+	 7844 10196
11335	0	0	Ki67+	 7844 10367
11336	0	0	Ki67+	 7847 9953
11337	0	0	Ki67+	 7848 9721
11338	0	0	Ki67+	 7851 10035
11339	0	0	Ki67+	 7854 9916
11340	0	0	Ki67+	 7063 11128
11341	0	0	Ki67+	 7066 11152
11342	0	0	Ki67+	 7067 10913
11343	0	0	Ki67+	 7088 11084
11344	0	0	Ki67+	 7094 11190
11345	0	0	Ki67+	 7095 11107
11346	0	0	Ki67+	 7097 11168
11347	0	0	Ki67+	 7099 11134
11348	0	0	Ki67+	 7106 11150
11349	0	0	Ki67+	 7110 10904
11350	0	0	Ki67+	 7122 11176
11351	0	0	Ki67+	 7125 10516
11352	0	0	Ki67+	 7130 11164
11353	0	0	Ki67+	 7131 10897
11354	0	0	Ki67+	 7134 10909
11355	0	0	Ki67+	 7137 11180
11356	0	0	Ki67+	 7151 11077
11357	0	0	Ki67+	 7153 11195
11358	0	0	Ki67+	 7157 11181
11359	0	0	Ki67+	 7165 11195
11360	0	0	Ki67+	 7176 10840
11361	0	0	Ki67+	 7181 10890
11362	0	0	Ki67+	 7191 10914
11363	0	0	Ki67+	 7199 10612
11364	0	0	Ki67+	 7200 10942
11365	0	0	Ki67+	 7211 10656
11366	0	0	Ki67+	 7213 10794
11367	0	0	Ki67+	 7229 10923
11368	0	0	Ki67+	 7232 10840
11369	0	0	Ki67+	 7276 10907
11370	0	0	Ki67+	 7292 11082
11371	0	0	Ki67+	 7300 11120
11372	0	0	Ki67+	 7301 11142
11373	0	0	Ki67+	 7302 11058
11374	0	0	Ki67+	 7307 10491
11375	0	0	Ki67+	 7313 10434
11376	0	0	Ki67+	 7313 11096
11377	0	0	Ki67+	 7314 11184
11378	0	0	Ki67+	 7317 10457
11379	0	0	Ki67+	 7318 11165
11380	0	0	Ki67+	 7322 10504
11381	0	0	Ki67+	 7322 11008
11382	0	0	Ki67+	 7332 10409
11383	0	0	Ki67+	 7340 11048
11384	0	0	Ki67+	 7343 11123
11385	0	0	Ki67+	 7348 10572
11386	0	0	Ki67+	 7348 11091
11387	0	0	Ki67+	 7349 11161
11388	0	0	Ki67+	 7351 10589
11389	0	0	Ki67+	 7354 10730
11390	0	0	Ki67+	 7359 10689
11391	0	0	Ki67+	 7363 10613
11392	0	0	Ki67+	 7370 10652
11393	0	0	Ki67+	 7371 10770
11394	0	0	Ki67+	 7378 11120
11395	0	0	Ki67+	 7379 11154
11396	0	0	Ki67+	 7380 10678
11397	0	0	Ki67+	 7382 11170
11398	0	0	Ki67+	 7388 10751
11399	0	0	Ki67+	 7395 10445
11400	0	0	Ki67+	 7398 10726
11401	0	0	Ki67+	 7399 10703
11402	0	0	Ki67+	 7399 10776
11403	0	0	Ki67+	 7407 10853
11404	0	0	Ki67+	 7409 11187
11405	0	0	Ki67+	 7413 10808
11406	0	0	Ki67+	 7414 11144
11407	0	0	Ki67+	 7417 10962
11408	0	0	Ki67+	 7423 10843
11409	0	0	Ki67+	 7424 10726
11410	0	0	Ki67+	 7427 11067
11411	0	0	Ki67+	 7428 10772
11412	0	0	Ki67+	 7429 10951
11413	0	0	Ki67+	 7436 10895
11414	0	0	Ki67+	 7439 10788
11415	0	0	Ki67+	 7439 10815
11416	0	0	Ki67+	 7440 10596
11417	0	0	Ki67+	 7443 10696
11418	0	0	Ki67+	 7444 11012
11419	0	0	Ki67+	 7447 11186
11420	0	0	Ki67+	 7448 10489
11421	0	0	Ki67+	 7449 11065
11422	0	0	Ki67+	 7451 10604
11423	0	0	Ki67+	 7452 10739
11424	0	0	Ki67+	 7454 10471
11425	0	0	Ki67+	 7455 10792
11426	0	0	Ki67+	 7455 10864
11427	0	0	Ki67+	 7456 10513
11428	0	0	Ki67+	 7456 10876
11429	0	0	Ki67+	 7458 11187
11430	0	0	Ki67+	 7459 10546
11431	0	0	Ki67+	 7461 10838
11432	0	0	Ki67+	 7464 10431
11433	0	0	Ki67+	 7464 10587
11434	0	0	Ki67+	 7465 10446
11435	0	0	Ki67+	 7465 10479
11436	0	0	Ki67+	 7467 10649
11437	0	0	Ki67+	 7470 10902
11438	0	0	Ki67+	 7471 10526
11439	0	0	Ki67+	 7472 10761
11440	0	0	Ki67+	 7473 10812
11441	0	0	Ki67+	 7474 10459
11442	0	0	Ki67+	 7475 10401
11443	0	0	Ki67+	 7475 10601
11444	0	0	Ki67+	 7477 10416
11445	0	0	Ki67+	 7477 10495
11446	0	0	Ki67+	 7477 10841
11447	0	0	Ki67+	 7478 10683
11448	0	0	Ki67+	 7481 11011
11449	0	0	Ki67+	 7481 11049
11450	0	0	Ki67+	 7486 10434
11451	0	0	Ki67+	 7486 10737
11452	0	0	Ki67+	 7491 10674
11453	0	0	Ki67+	 7493 11085
11454	0	0	Ki67+	 7495 10553
11455	0	0	Ki67+	 7495 10902
11456	0	0	Ki67+	 7496 10868
11457	0	0	Ki67+	 7497 10654
11458	0	0	Ki67+	 7498 10707
11459	0	0	Ki67+	 7500 10819
11460	0	0	Ki67+	 7502 10523
11461	0	0	Ki67+	 7504 10623
11462	0	0	Ki67+	 7504 10849
11463	0	0	Ki67+	 7505 10579
11464	0	0	Ki67+	 7506 10948
11465	0	0	Ki67+	 7509 10495
11466	0	0	Ki67+	 7513 10746
11467	0	0	Ki67+	 7513 10764
11468	0	0	Ki67+	 7516 10461
11469	0	0	Ki67+	 7518 10707
11470	0	0	Ki67+	 7519 10428
11471	0	0	Ki67+	 7519 10801
11472	0	0	Ki67+	 7520 11036
11473	0	0	Ki67+	 7520 11063
11474	0	0	Ki67+	 7521 10501
11475	0	0	Ki67+	 7521 11010
11476	0	0	Ki67+	 7523 10917
11477	0	0	Ki67+	 7523 11126
11478	0	0	Ki67+	 7524 11078
11479	0	0	Ki67+	 7526 10478
11480	0	0	Ki67+	 7530 10745
11481	0	0	Ki67+	 7534 10458
11482	0	0	Ki67+	 7536 10878
11483	0	0	Ki67+	 7537 10525
11484	0	0	Ki67+	 7539 10913
11485	0	0	Ki67+	 7541 10853
11486	0	0	Ki67+	 7541 10941
11487	0	0	Ki67+	 7542 10548
11488	0	0	Ki67+	 7542 10798
11489	0	0	Ki67+	 7544 10756
11490	0	0	Ki67+	 7544 10778
11491	0	0	Ki67+	 7544 11180
11492	0	0	Ki67+	 7545 11018
11493	0	0	Ki67+	 7546 10412
11494	0	0	Ki67+	 7549 10672
11495	0	0	Ki67+	 7550 10608
11496	0	0	Ki67+	 7550 10988
11497	0	0	Ki67+	 7550 11151
11498	0	0	Ki67+	 7553 11061
11499	0	0	Ki67+	 7554 11131
11500	0	0	Ki67+	 7555 10640
11501	0	0	Ki67+	 7558 10723
11502	0	0	Ki67+	 7559 10576
11503	0	0	Ki67+	 7560 10505
11504	0	0	Ki67+	 7560 10850
11505	0	0	Ki67+	 7561 10743
11506	0	0	Ki67+	 7562 10528
11507	0	0	Ki67+	 7563 10451
11508	0	0	Ki67+	 7563 10706
11509	0	0	Ki67+	 7564 10481
11510	0	0	Ki67+	 7564 10811
11511	0	0	Ki67+	 7564 10908
11512	0	0	Ki67+	 7564 10998
11513	0	0	Ki67+	 7564 11182
11514	0	0	Ki67+	 7565 11093
11515	0	0	Ki67+	 7571 11144
11516	0	0	Ki67+	 7573 10422
11517	0	0	Ki67+	 7573 10964
11518	0	0	Ki67+	 7573 11038
11519	0	0	Ki67+	 7574 11075
11520	0	0	Ki67+	 7575 11170
11521	0	0	Ki67+	 7580 11121
11522	0	0	Ki67+	 7586 11130
11523	0	0	Ki67+	 7590 10884
11524	0	0	Ki67+	 7591 10613
11525	0	0	Ki67+	 7592 11058
11526	0	0	Ki67+	 7594 10662
11527	0	0	Ki67+	 7594 11169
11528	0	0	Ki67+	 7597 10487
11529	0	0	Ki67+	 7597 11141
11530	0	0	Ki67+	 7597 11192
11531	0	0	Ki67+	 7599 10561
11532	0	0	Ki67+	 7600 10674
11533	0	0	Ki67+	 7601 10530
11534	0	0	Ki67+	 7604 10631
11535	0	0	Ki67+	 7608 10580
11536	0	0	Ki67+	 7609 10591
11537	0	0	Ki67+	 7611 10502
11538	0	0	Ki67+	 7612 10454
11539	0	0	Ki67+	 7612 10477
11540	0	0	Ki67+	 7615 10890
11541	0	0	Ki67+	 7615 11154
11542	0	0	Ki67+	 7619 10640
11543	0	0	Ki67+	 7619 10773
11544	0	0	Ki67+	 7625 10662
11545	0	0	Ki67+	 7626 10839
11546	0	0	Ki67+	 7626 10870
11547	0	0	Ki67+	 7626 11001
11548	0	0	Ki67+	 7627 10487
11549	0	0	Ki67+	 7627 10551
11550	0	0	Ki67+	 7628 11052
11551	0	0	Ki67+	 7630 10469
11552	0	0	Ki67+	 7631 10811
11553	0	0	Ki67+	 7631 11188
11554	0	0	Ki67+	 7634 10423
11555	0	0	Ki67+	 7641 11151
11556	0	0	Ki67+	 7648 10758
11557	0	0	Ki67+	 7649 10904
11558	0	0	Ki67+	 7650 10639
11559	0	0	Ki67+	 7653 10881
11560	0	0	Ki67+	 7654 10842
11561	0	0	Ki67+	 7657 11174
11562	0	0	Ki67+	 7659 10774
11563	0	0	Ki67+	 7666 10919
11564	0	0	Ki67+	 7669 10665
11565	0	0	Ki67+	 7669 11198
11566	0	0	Ki67+	 7670 11153
11567	0	0	Ki67+	 7671 10527
11568	0	0	Ki67+	 7671 10829
11569	0	0	Ki67+	 7671 11122
11570	0	0	Ki67+	 7674 10803
11571	0	0	Ki67+	 7679 10874
11572	0	0	Ki67+	 7680 10589
11573	0	0	Ki67+	 7683 10933
11574	0	0	Ki67+	 7689 10834
11575	0	0	Ki67+	 7693 10526
11576	0	0	Ki67+	 7693 10772
11577	0	0	Ki67+	 7694 10906
11578	0	0	Ki67+	 7696 10802
11579	0	0	Ki67+	 7697 10631
11580	0	0	Ki67+	 7701 10662
11581	0	0	Ki67+	 7703 10942
11582	0	0	Ki67+	 7703 11118
11583	0	0	Ki67+	 7704 10439
11584	0	0	Ki67+	 7705 10411
11585	0	0	Ki67+	 7706 10869
11586	0	0	Ki67+	 7709 10463
11587	0	0	Ki67+	 7712 10590
11588	0	0	Ki67+	 7713 10494
11589	0	0	Ki67+	 7713 10623
11590	0	0	Ki67+	 7714 10528
11591	0	0	Ki67+	 7716 10555
11592	0	0	Ki67+	 7716 10843
11593	0	0	Ki67+	 7717 10425
11594	0	0	Ki67+	 7719 10649
11595	0	0	Ki67+	 7723 10828
11596	0	0	Ki67+	 7724 11131
11597	0	0	Ki67+	 7725 10905
11598	0	0	Ki67+	 7728 10626
11599	0	0	Ki67+	 7728 10873
11600	0	0	Ki67+	 7728 11179
11601	0	0	Ki67+	 7731 10493
11602	0	0	Ki67+	 7732 10847
11603	0	0	Ki67+	 7734 10588
11604	0	0	Ki67+	 7739 10459
11605	0	0	Ki67+	 7741 10600
11606	0	0	Ki67+	 7744 10514
11607	0	0	Ki67+	 7745 10482
11608	0	0	Ki67+	 7745 10801
11609	0	0	Ki67+	 7745 10919
11610	0	0	Ki67+	 7747 11133
11611	0	0	Ki67+	 7748 10583
11612	0	0	Ki67+	 7750 10984
11613	0	0	Ki67+	 7750 11165
11614	0	0	Ki67+	 7752 10411
11615	0	0	Ki67+	 7754 10430
11616	0	0	Ki67+	 7759 10473
11617	0	0	Ki67+	 7760 10856
11618	0	0	Ki67+	 7760 10935
11619	0	0	Ki67+	 7761 10543
11620	0	0	Ki67+	 7763 10513
11621	0	0	Ki67+	 7766 10907
11622	0	0	Ki67+	 7767 10980
11623	0	0	Ki67+	 7771 11162
11624	0	0	Ki67+	 7784 10920
11625	0	0	Ki67+	 7785 10427
11626	0	0	Ki67+	 7786 10455
11627	0	0	Ki67+	 7786 10824
11628	0	0	Ki67+	 7788 10503
11629	0	0	Ki67+	 7788 10759
11630	0	0	Ki67+	 7789 10859
11631	0	0	Ki67+	 7789 11178
11632	0	0	Ki67+	 7791 10964
11633	0	0	Ki67+	 7796 10909
11634	0	0	Ki67+	 7800 11188
11635	0	0	Ki67+	 7802 10474
11636	0	0	Ki67+	 7806 11004
11637	0	0	Ki67+	 7810 10867
11638	0	0	Ki67+	 7814 11043
11639	0	0	Ki67+	 7816 10985
11640	0	0	Ki67+	 7817 10416
11641	0	0	Ki67+	 7817 10932
11642	0	0	Ki67+	 7818 10442
11643	0	0	Ki67+	 7819 10404
11644	0	0	Ki67+	 7821 10843
11645	0	0	Ki67+	 7823 10752
11646	0	0	Ki67+	 7828 10715
11647	0	0	Ki67+	 7837 10682
11648	0	0	Ki67+	 7840 10458
11649	0	0	Ki67+	 7841 10905
11650	0	0	Ki67+	 7842 11010
11651	0	0	Ki67+	 7844 10710
11652	0	0	Ki67+	 7845 10424
11653	0	0	Ki67+	 7846 10666
11654	0	0	Ki67+	 7848 10777
11655	0	0	Ki67+	 7850 10965
11656	0	0	Ki67+	 7851 10868
11657	0	0	Ki67+	 7851 11117
11658	0	0	Ki67+	 7852 10726
11659	0	0	Ki67+	 7061 11456
11660	0	0	Ki67+	 7061 11639
11661	0	0	Ki67+	 7062 11603
11662	0	0	Ki67+	 7067 11538
11663	0	0	Ki67+	 7071 11487
11664	0	0	Ki67+	 7073 11520
11665	0	0	Ki67+	 7073 11660
11666	0	0	Ki67+	 7079 11249
11667	0	0	Ki67+	 7080 11570
11668	0	0	Ki67+	 7083 11602
11669	0	0	Ki67+	 7085 11281
11670	0	0	Ki67+	 7094 11631
11671	0	0	Ki67+	 7097 11583
11672	0	0	Ki67+	 7099 11781
11673	0	0	Ki67+	 7100 11953
11674	0	0	Ki67+	 7103 11572
11675	0	0	Ki67+	 7104 11857
11676	0	0	Ki67+	 7105 11659
11677	0	0	Ki67+	 7108 11734
11678	0	0	Ki67+	 7108 11758
11679	0	0	Ki67+	 7114 11788
11680	0	0	Ki67+	 7115 11307
11681	0	0	Ki67+	 7115 11603
11682	0	0	Ki67+	 7115 11904
11683	0	0	Ki67+	 7116 11639
11684	0	0	Ki67+	 7124 11874
11685	0	0	Ki67+	 7135 11342
11686	0	0	Ki67+	 7135 11748
11687	0	0	Ki67+	 7135 11908
11688	0	0	Ki67+	 7137 11856
11689	0	0	Ki67+	 7141 11214
11690	0	0	Ki67+	 7141 11365
11691	0	0	Ki67+	 7142 11302
11692	0	0	Ki67+	 7142 11934
11693	0	0	Ki67+	 7143 11333
11694	0	0	Ki67+	 7145 11827
11695	0	0	Ki67+	 7147 11963
11696	0	0	Ki67+	 7151 11786
11697	0	0	Ki67+	 7153 11800
11698	0	0	Ki67+	 7155 11878
11699	0	0	Ki67+	 7171 11216
11700	0	0	Ki67+	 7171 11902
11701	0	0	Ki67+	 7175 11343
11702	0	0	Ki67+	 7176 11266
11703	0	0	Ki67+	 7176 11400
11704	0	0	Ki67+	 7176 11427
11705	0	0	Ki67+	 7178 11804
11706	0	0	Ki67+	 7181 11981
11707	0	0	Ki67+	 7183 11954
11708	0	0	Ki67+	 7184 11937
11709	0	0	Ki67+	 7189 11252
11710	0	0	Ki67+	 7190 11502
11711	0	0	Ki67+	 7191 11840
11712	0	0	Ki67+	 7192 11210
11713	0	0	Ki67+	 7193 11828
11714	0	0	Ki67+	 7194 11922
11715	0	0	Ki67+	 7206 11857
11716	0	0	Ki67+	 7209 11958
11717	0	0	Ki67+	 7210 11973
11718	0	0	Ki67+	 7213 11916
11719	0	0	Ki67+	 7214 11460
11720	0	0	Ki67+	 7214 11879
11721	0	0	Ki67+	 7216 11272
11722	0	0	Ki67+	 7225 11220
11723	0	0	Ki67+	 7231 11945
11724	0	0	Ki67+	 7234 11988
11725	0	0	Ki67+	 7235 11337
11726	0	0	Ki67+	 7236 11501
11727	0	0	Ki67+	 7239 11245
11728	0	0	Ki67+	 7264 11330
11729	0	0	Ki67+	 7265 11358
11730	0	0	Ki67+	 7268 11304
11731	0	0	Ki67+	 7268 11449
11732	0	0	Ki67+	 7271 11251
11733	0	0	Ki67+	 7272 11629
11734	0	0	Ki67+	 7273 11487
11735	0	0	Ki67+	 7276 11821
11736	0	0	Ki67+	 7280 11292
11737	0	0	Ki67+	 7281 11277
11738	0	0	Ki67+	 7285 11441
11739	0	0	Ki67+	 7289 11679
11740	0	0	Ki67+	 7291 11714
11741	0	0	Ki67+	 7292 11511
11742	0	0	Ki67+	 7294 11358
11743	0	0	Ki67+	 7296 11935
11744	0	0	Ki67+	 7301 11735
11745	0	0	Ki67+	 7304 11959
11746	0	0	Ki67+	 7306 11455
11747	0	0	Ki67+	 7309 11777
11748	0	0	Ki67+	 7311 11315
11749	0	0	Ki67+	 7311 11349
11750	0	0	Ki67+	 7313 11732
11751	0	0	Ki67+	 7314 11390
11752	0	0	Ki67+	 7315 11407
11753	0	0	Ki67+	 7315 11787
11754	0	0	Ki67+	 7320 11649
11755	0	0	Ki67+	 7322 11431
11756	0	0	Ki67+	 7325 11243
11757	0	0	Ki67+	 7325 11703
11758	0	0	Ki67+	 7327 11450
11759	0	0	Ki67+	 7327 11628
11760	0	0	Ki67+	 7331 11500
11761	0	0	Ki67+	 7334 11207
11762	0	0	Ki67+	 7334 11298
11763	0	0	Ki67+	 7334 11415
11764	0	0	Ki67+	 7336 11335
11765	0	0	Ki67+	 7339 11311
11766	0	0	Ki67+	 7339 11900
11767	0	0	Ki67+	 7340 11383
11768	0	0	Ki67+	 7343 11751
11769	0	0	Ki67+	 7345 11271
11770	0	0	Ki67+	 7348 11601
11771	0	0	Ki67+	 7350 11795
11772	0	0	Ki67+	 7354 11807
11773	0	0	Ki67+	 7360 11706
11774	0	0	Ki67+	 7363 11483
11775	0	0	Ki67+	 7367 11585
11776	0	0	Ki67+	 7370 11840
11777	0	0	Ki67+	 7371 11290
11778	0	0	Ki67+	 7372 11255
11779	0	0	Ki67+	 7372 11796
11780	0	0	Ki67+	 7372 11939
11781	0	0	Ki67+	 7381 11248
11782	0	0	Ki67+	 7382 11751
11783	0	0	Ki67+	 7385 11528
11784	0	0	Ki67+	 7385 11640
11785	0	0	Ki67+	 7387 11763
11786	0	0	Ki67+	 7390 11790
11787	0	0	Ki67+	 7392 11865
11788	0	0	Ki67+	 7400 11602
11789	0	0	Ki67+	 7401 11503
11790	0	0	Ki67+	 7403 11906
11791	0	0	Ki67+	 7407 11816
11792	0	0	Ki67+	 7407 11882
11793	0	0	Ki67+	 7409 11559
11794	0	0	Ki67+	 7418 11852
11795	0	0	Ki67+	 7425 11687
11796	0	0	Ki67+	 7428 11506
11797	0	0	Ki67+	 7430 11537
11798	0	0	Ki67+	 7438 11924
11799	0	0	Ki67+	 7439 11617
11800	0	0	Ki67+	 7444 11704
11801	0	0	Ki67+	 7446 11246
11802	0	0	Ki67+	 7448 11565
11803	0	0	Ki67+	 7450 11653
11804	0	0	Ki67+	 7450 11930
11805	0	0	Ki67+	 7454 11582
11806	0	0	Ki67+	 7455 11829
11807	0	0	Ki67+	 7456 11221
11808	0	0	Ki67+	 7462 11280
11809	0	0	Ki67+	 7462 11790
11810	0	0	Ki67+	 7463 11707
11811	0	0	Ki67+	 7466 11678
11812	0	0	Ki67+	 7467 11580
11813	0	0	Ki67+	 7467 11627
11814	0	0	Ki67+	 7469 11543
11815	0	0	Ki67+	 7470 11920
11816	0	0	Ki67+	 7471 11598
11817	0	0	Ki67+	 7473 11252
11818	0	0	Ki67+	 7473 11719
11819	0	0	Ki67+	 7478 11646
11820	0	0	Ki67+	 7479 11689
11821	0	0	Ki67+	 7480 11546
11822	0	0	Ki67+	 7480 11742
11823	0	0	Ki67+	 7483 11822
11824	0	0	Ki67+	 7483 11899
11825	0	0	Ki67+	 7490 11598
11826	0	0	Ki67+	 7492 11851
11827	0	0	Ki67+	 7497 11228
11828	0	0	Ki67+	 7498 11579
11829	0	0	Ki67+	 7500 11806
11830	0	0	Ki67+	 7504 11832
11831	0	0	Ki67+	 7505 11623
11832	0	0	Ki67+	 7506 11237
11833	0	0	Ki67+	 7508 11651
11834	0	0	Ki67+	 7508 11861
11835	0	0	Ki67+	 7510 11666
11836	0	0	Ki67+	 7512 11813
11837	0	0	Ki67+	 7514 11331
11838	0	0	Ki67+	 7523 11719
11839	0	0	Ki67+	 7523 11733
11840	0	0	Ki67+	 7523 11761
11841	0	0	Ki67+	 7526 11366
11842	0	0	Ki67+	 7529 11797
11843	0	0	Ki67+	 7531 11299
11844	0	0	Ki67+	 7545 11303
11845	0	0	Ki67+	 7550 11328
11846	0	0	Ki67+	 7555 11401
11847	0	0	Ki67+	 7561 11413
11848	0	0	Ki67+	 7565 11927
11849	0	0	Ki67+	 7566 11226
11850	0	0	Ki67+	 7567 11730
11851	0	0	Ki67+	 7568 11242
11852	0	0	Ki67+	 7573 11782
11853	0	0	Ki67+	 7574 11362
11854	0	0	Ki67+	 7575 11947
11855	0	0	Ki67+	 7578 11455
11856	0	0	Ki67+	 7579 11202
11857	0	0	Ki67+	 7584 11900
11858	0	0	Ki67+	 7585 11264
11859	0	0	Ki67+	 7586 11396
11860	0	0	Ki67+	 7586 11430
11861	0	0	Ki67+	 7589 11306
11862	0	0	Ki67+	 7590 11648
11863	0	0	Ki67+	 7596 11345
11864	0	0	Ki67+	 7602 11424
11865	0	0	Ki67+	 7603 11380
11866	0	0	Ki67+	 7608 11498
11867	0	0	Ki67+	 7612 11261
11868	0	0	Ki67+	 7612 11472
11869	0	0	Ki67+	 7614 11280
11870	0	0	Ki67+	 7616 11990
11871	0	0	Ki67+	 7618 11319
11872	0	0	Ki67+	 7624 11482
11873	0	0	Ki67+	 7633 11449
11874	0	0	Ki67+	 7634 11474
11875	0	0	Ki67+	 7635 11217
11876	0	0	Ki67+	 7636 11542
11877	0	0	Ki67+	 7637 11370
11878	0	0	Ki67+	 7642 11230
11879	0	0	Ki67+	 7644 11348
11880	0	0	Ki67+	 7645 11506
11881	0	0	Ki67+	 7646 11766
11882	0	0	Ki67+	 7651 11533
11883	0	0	Ki67+	 7653 11331
11884	0	0	Ki67+	 7657 11986
11885	0	0	Ki67+	 7659 11572
11886	0	0	Ki67+	 7663 11590
11887	0	0	Ki67+	 7666 11613
11888	0	0	Ki67+	 7671 11287
11889	0	0	Ki67+	 7672 11267
11890	0	0	Ki67+	 7675 11956
11891	0	0	Ki67+	 7678 11797
11892	0	0	Ki67+	 7681 11305
11893	0	0	Ki67+	 7688 11265
11894	0	0	Ki67+	 7694 11924
11895	0	0	Ki67+	 7703 11965
11896	0	0	Ki67+	 7704 11234
11897	0	0	Ki67+	 7705 11312
11898	0	0	Ki67+	 7710 11915
11899	0	0	Ki67+	 7712 11900
11900	0	0	Ki67+	 7713 11295
11901	0	0	Ki67+	 7719 11929
11902	0	0	Ki67+	 7722 11324
11903	0	0	Ki67+	 7727 11877
11904	0	0	Ki67+	 7729 11641
11905	0	0	Ki67+	 7732 11293
11906	0	0	Ki67+	 7733 11316
11907	0	0	Ki67+	 7743 11836
11908	0	0	Ki67+	 7744 11877
11909	0	0	Ki67+	 7745 11789
11910	0	0	Ki67+	 7748 11814
11911	0	0	Ki67+	 7751 11251
11912	0	0	Ki67+	 7756 11963
11913	0	0	Ki67+	 7759 11300
11914	0	0	Ki67+	 7762 11770
11915	0	0	Ki67+	 7764 11268
11916	0	0	Ki67+	 7764 11995
11917	0	0	Ki67+	 7769 11738
11918	0	0	Ki67+	 7770 11841
11919	0	0	Ki67+	 7771 11760
11920	0	0	Ki67+	 7773 11950
11921	0	0	Ki67+	 7776 11305
11922	0	0	Ki67+	 7780 11973
11923	0	0	Ki67+	 7787 11631
11924	0	0	Ki67+	 7788 11936
11925	0	0	Ki67+	 7795 11774
11926	0	0	Ki67+	 7800 11754
11927	0	0	Ki67+	 7801 11422
11928	0	0	Ki67+	 7802 11355
11929	0	0	Ki67+	 7808 11297
11930	0	0	Ki67+	 7808 11948
11931	0	0	Ki67+	 7809 11322
11932	0	0	Ki67+	 7809 11720
11933	0	0	Ki67+	 7809 11971
11934	0	0	Ki67+	 7816 11906
11935	0	0	Ki67+	 7819 11345
11936	0	0	Ki67+	 7819 11707
11937	0	0	Ki67+	 7821 11892
11938	0	0	Ki67+	 7822 11253
11939	0	0	Ki67+	 7825 11232
11940	0	0	Ki67+	 7825 11310
11941	0	0	Ki67+	 7825 11770
11942	0	0	Ki67+	 7833 11218
11943	0	0	Ki67+	 7833 11280
11944	0	0	Ki67+	 7833 11754
11945	0	0	Ki67+	 7836 11322
11946	0	0	Ki67+	 7836 11697
11947	0	0	Ki67+	 7837 11880
11948	0	0	Ki67+	 7838 11204
11949	0	0	Ki67+	 7840 11360
11950	0	0	Ki67+	 7842 11724
11951	0	0	Ki67+	 7847 11801
11952	0	0	Ki67+	 7847 11841
11953	0	0	Ki67+	 7848 11915
11954	0	0	Ki67+	 7848 11945
11955	0	0	Ki67+	 7851 11965
11956	0	0	Ki67+	 7854 11353
11957	0	0	Ki67+	 7854 11890
11958	0	0	Ki67+	 7059 12375
11959	0	0	Ki67+	 7060 12047
11960	0	0	Ki67+	 7060 12636
11961	0	0	Ki67+	 7063 12679
11962	0	0	Ki67+	 7068 12116
11963	0	0	Ki67+	 7068 12342
11964	0	0	Ki67+	 7071 12217
11965	0	0	Ki67+	 7072 12169
11966	0	0	Ki67+	 7072 12707
11967	0	0	Ki67+	 7075 12272
11968	0	0	Ki67+	 7078 12724
11969	0	0	Ki67+	 7083 12145
11970	0	0	Ki67+	 7084 12636
11971	0	0	Ki67+	 7085 12244
11972	0	0	Ki67+	 7088 12395
11973	0	0	Ki67+	 7090 12228
11974	0	0	Ki67+	 7093 12627
11975	0	0	Ki67+	 7093 12653
11976	0	0	Ki67+	 7094 12405
11977	0	0	Ki67+	 7095 12094
11978	0	0	Ki67+	 7100 12456
11979	0	0	Ki67+	 7101 12228
11980	0	0	Ki67+	 7102 12352
11981	0	0	Ki67+	 7102 12752
11982	0	0	Ki67+	 7103 12395
11983	0	0	Ki67+	 7105 12310
11984	0	0	Ki67+	 7105 12774
11985	0	0	Ki67+	 7108 12784
11986	0	0	Ki67+	 7113 12203
11987	0	0	Ki67+	 7115 12128
11988	0	0	Ki67+	 7117 12057
11989	0	0	Ki67+	 7120 12414
11990	0	0	Ki67+	 7120 12637
11991	0	0	Ki67+	 7123 12248
11992	0	0	Ki67+	 7125 12160
11993	0	0	Ki67+	 7127 12361
11994	0	0	Ki67+	 7128 12392
11995	0	0	Ki67+	 7128 12795
11996	0	0	Ki67+	 7131 12768
11997	0	0	Ki67+	 7132 12069
11998	0	0	Ki67+	 7134 12675
11999	0	0	Ki67+	 7137 12005
12000	0	0	Ki67+	 7137 12109
12001	0	0	Ki67+	 7138 12092
12002	0	0	Ki67+	 7139 12029
12003	0	0	Ki67+	 7140 12241
12004	0	0	Ki67+	 7143 12197
12005	0	0	Ki67+	 7143 12263
12006	0	0	Ki67+	 7148 12716
12007	0	0	Ki67+	 7151 12779
12008	0	0	Ki67+	 7153 12418
12009	0	0	Ki67+	 7155 12231
12010	0	0	Ki67+	 7155 12400
12011	0	0	Ki67+	 7157 12742
12012	0	0	Ki67+	 7162 12141
12013	0	0	Ki67+	 7164 12271
12014	0	0	Ki67+	 7165 12182
12015	0	0	Ki67+	 7166 12042
12016	0	0	Ki67+	 7171 12026
12017	0	0	Ki67+	 7175 12052
12018	0	0	Ki67+	 7180 12277
12019	0	0	Ki67+	 7188 12179
12020	0	0	Ki67+	 7189 12144
12021	0	0	Ki67+	 7190 12392
12022	0	0	Ki67+	 7192 12320
12023	0	0	Ki67+	 7194 12751
12024	0	0	Ki67+	 7196 12016
12025	0	0	Ki67+	 7198 12596
12026	0	0	Ki67+	 7199 12796
12027	0	0	Ki67+	 7203 12355
12028	0	0	Ki67+	 7206 12412
12029	0	0	Ki67+	 7214 12108
12030	0	0	Ki67+	 7217 12312
12031	0	0	Ki67+	 7220 12078
12032	0	0	Ki67+	 7220 12395
12033	0	0	Ki67+	 7221 12174
12034	0	0	Ki67+	 7225 12004
12035	0	0	Ki67+	 7226 12034
12036	0	0	Ki67+	 7229 12098
12037	0	0	Ki67+	 7230 12208
12038	0	0	Ki67+	 7230 12505
12039	0	0	Ki67+	 7232 12186
12040	0	0	Ki67+	 7232 12378
12041	0	0	Ki67+	 7233 12053
12042	0	0	Ki67+	 7233 12253
12043	0	0	Ki67+	 7233 12328
12044	0	0	Ki67+	 7239 12351
12045	0	0	Ki67+	 7242 12219
12046	0	0	Ki67+	 7247 12341
12047	0	0	Ki67+	 7248 12260
12048	0	0	Ki67+	 7251 12285
12049	0	0	Ki67+	 7252 12312
12050	0	0	Ki67+	 7253 12207
12051	0	0	Ki67+	 7254 12226
12052	0	0	Ki67+	 7256 12767
12053	0	0	Ki67+	 7257 12239
12054	0	0	Ki67+	 7259 12133
12055	0	0	Ki67+	 7259 12710
12056	0	0	Ki67+	 7259 12786
12057	0	0	Ki67+	 7271 12047
12058	0	0	Ki67+	 7272 12079
12059	0	0	Ki67+	 7278 12155
12060	0	0	Ki67+	 7280 12124
12061	0	0	Ki67+	 7282 12782
12062	0	0	Ki67+	 7288 12762
12063	0	0	Ki67+	 7289 12704
12064	0	0	Ki67+	 7292 12207
12065	0	0	Ki67+	 7297 12687
12066	0	0	Ki67+	 7301 12249
12067	0	0	Ki67+	 7308 12103
12068	0	0	Ki67+	 7310 12174
12069	0	0	Ki67+	 7311 12219
12070	0	0	Ki67+	 7313 12130
12071	0	0	Ki67+	 7315 12746
12072	0	0	Ki67+	 7316 12777
12073	0	0	Ki67+	 7317 12727
12074	0	0	Ki67+	 7318 12704
12075	0	0	Ki67+	 7319 12451
12076	0	0	Ki67+	 7328 12714
12077	0	0	Ki67+	 7336 12672
12078	0	0	Ki67+	 7343 12708
12079	0	0	Ki67+	 7349 12144
12080	0	0	Ki67+	 7349 12684
12081	0	0	Ki67+	 7352 12782
12082	0	0	Ki67+	 7358 12648
12083	0	0	Ki67+	 7360 12798
12084	0	0	Ki67+	 7363 12785
12085	0	0	Ki67+	 7368 12686
12086	0	0	Ki67+	 7373 12713
12087	0	0	Ki67+	 7375 12630
12088	0	0	Ki67+	 7376 12729
12089	0	0	Ki67+	 7388 12698
12090	0	0	Ki67+	 7393 12672
12091	0	0	Ki67+	 7398 12623
12092	0	0	Ki67+	 7404 12745
12093	0	0	Ki67+	 7405 12596
12094	0	0	Ki67+	 7405 12703
12095	0	0	Ki67+	 7408 12644
12096	0	0	Ki67+	 7412 12693
12097	0	0	Ki67+	 7414 12669
12098	0	0	Ki67+	 7414 12737
12099	0	0	Ki67+	 7430 12669
12100	0	0	Ki67+	 7433 12751
12101	0	0	Ki67+	 7435 12704
12102	0	0	Ki67+	 7435 12786
12103	0	0	Ki67+	 7440 12518
12104	0	0	Ki67+	 7442 12683
12105	0	0	Ki67+	 7462 12001
12106	0	0	Ki67+	 7477 12428
12107	0	0	Ki67+	 7509 12150
12108	0	0	Ki67+	 7519 12788
12109	0	0	Ki67+	 7531 12763
12110	0	0	Ki67+	 7543 12790
12111	0	0	Ki67+	 7554 12753
12112	0	0	Ki67+	 7572 12038
12113	0	0	Ki67+	 7579 12768
12114	0	0	Ki67+	 7585 12245
12115	0	0	Ki67+	 7600 12785
12116	0	0	Ki67+	 7612 12275
12117	0	0	Ki67+	 7649 12063
12118	0	0	Ki67+	 7651 12381
12119	0	0	Ki67+	 7659 12123
12120	0	0	Ki67+	 7661 12017
12121	0	0	Ki67+	 7663 12144
12122	0	0	Ki67+	 7664 12093
12123	0	0	Ki67+	 7673 12179
12124	0	0	Ki67+	 7683 12167
12125	0	0	Ki67+	 7686 12114
12126	0	0	Ki67+	 7691 12078
12127	0	0	Ki67+	 7691 12141
12128	0	0	Ki67+	 7698 12243
12129	0	0	Ki67+	 7699 12344
12130	0	0	Ki67+	 7700 12056
12131	0	0	Ki67+	 7708 12159
12132	0	0	Ki67+	 7713 12250
12133	0	0	Ki67+	 7714 12283
12134	0	0	Ki67+	 7715 12058
12135	0	0	Ki67+	 7716 12072
12136	0	0	Ki67+	 7722 12214
12137	0	0	Ki67+	 7723 12310
12138	0	0	Ki67+	 7725 12042
12139	0	0	Ki67+	 7727 12326
12140	0	0	Ki67+	 7733 12081
12141	0	0	Ki67+	 7733 12205
12142	0	0	Ki67+	 7733 12355
12143	0	0	Ki67+	 7739 12307
12144	0	0	Ki67+	 7742 12565
12145	0	0	Ki67+	 7743 12321
12146	0	0	Ki67+	 7744 12183
12147	0	0	Ki67+	 7745 12588
12148	0	0	Ki67+	 7749 12246
12149	0	0	Ki67+	 7753 12015
12150	0	0	Ki67+	 7753 12265
12151	0	0	Ki67+	 7753 12502
12152	0	0	Ki67+	 7753 12533
12153	0	0	Ki67+	 7755 12350
12154	0	0	Ki67+	 7759 12488
12155	0	0	Ki67+	 7761 12181
12156	0	0	Ki67+	 7762 12664
12157	0	0	Ki67+	 7764 12298
12158	0	0	Ki67+	 7764 12651
12159	0	0	Ki67+	 7765 12055
12160	0	0	Ki67+	 7765 12606
12161	0	0	Ki67+	 7767 12026
12162	0	0	Ki67+	 7769 12684
12163	0	0	Ki67+	 7770 12106
12164	0	0	Ki67+	 7770 12359
12165	0	0	Ki67+	 7771 12146
12166	0	0	Ki67+	 7771 12237
12167	0	0	Ki67+	 7778 12172
12168	0	0	Ki67+	 7778 12328
12169	0	0	Ki67+	 7779 12585
12170	0	0	Ki67+	 7783 12473
12171	0	0	Ki67+	 7789 12497
12172	0	0	Ki67+	 7791 12041
12173	0	0	Ki67+	 7791 12165
12174	0	0	Ki67+	 7791 12276
12175	0	0	Ki67+	 7792 12365
12176	0	0	Ki67+	 7792 12627
12177	0	0	Ki67+	 7793 12261
12178	0	0	Ki67+	 7793 12307
12179	0	0	Ki67+	 7793 12647
12180	0	0	Ki67+	 7794 12101
12181	0	0	Ki67+	 7795 12340
12182	0	0	Ki67+	 7798 12138
12183	0	0	Ki67+	 7798 12216
12184	0	0	Ki67+	 7800 12477
12185	0	0	Ki67+	 7802 12523
12186	0	0	Ki67+	 7804 12165
12187	0	0	Ki67+	 7806 12247
12188	0	0	Ki67+	 7808 12719
12189	0	0	Ki67+	 7809 12363
12190	0	0	Ki67+	 7810 12689
12191	0	0	Ki67+	 7813 12107
12192	0	0	Ki67+	 7814 12626
12193	0	0	Ki67+	 7814 12753
12194	0	0	Ki67+	 7816 12593
12195	0	0	Ki67+	 7817 12076
12196	0	0	Ki67+	 7818 12478
12197	0	0	Ki67+	 7820 12142
12198	0	0	Ki67+	 7825 12666
12199	0	0	Ki67+	 7825 12758
12200	0	0	Ki67+	 7827 12181
12201	0	0	Ki67+	 7829 12129
12202	0	0	Ki67+	 7831 12511
12203	0	0	Ki67+	 7834 12287
12204	0	0	Ki67+	 7835 12045
12205	0	0	Ki67+	 7836 12492
12206	0	0	Ki67+	 7841 12523
12207	0	0	Ki67+	 7842 12722
12208	0	0	Ki67+	 7843 12405
12209	0	0	Ki67+	 7844 12269
12210	0	0	Ki67+	 7845 12445
12211	0	0	Ki67+	 7846 12099
12212	0	0	Ki67+	 7846 12142
12213	0	0	Ki67+	 7846 12245
12214	0	0	Ki67+	 7848 12750
12215	0	0	Ki67+	 7849 12661
12216	0	0	Ki67+	 7850 12327
12217	0	0	Ki67+	 7850 12603
12218	0	0	Ki67+	 7853 12380
12219	0	0	Ki67+	 7855 12345
12220	0	0	Ki67+	 7855 12719
12221	0	0	Ki67+	 7057 12846
12222	0	0	Ki67+	 7061 13483
12223	0	0	Ki67+	 7064 13463
12224	0	0	Ki67+	 7068 13199
12225	0	0	Ki67+	 7076 13479
12226	0	0	Ki67+	 7079 12865
12227	0	0	Ki67+	 7089 12808
12228	0	0	Ki67+	 7089 12953
12229	0	0	Ki67+	 7089 13263
12230	0	0	Ki67+	 7090 12919
12231	0	0	Ki67+	 7095 12905
12232	0	0	Ki67+	 7110 13551
12233	0	0	Ki67+	 7112 12829
12234	0	0	Ki67+	 7113 13104
12235	0	0	Ki67+	 7121 13440
12236	0	0	Ki67+	 7123 12899
12237	0	0	Ki67+	 7129 12983
12238	0	0	Ki67+	 7131 12941
12239	0	0	Ki67+	 7131 13422
12240	0	0	Ki67+	 7132 13438
12241	0	0	Ki67+	 7145 13420
12242	0	0	Ki67+	 7151 13474
12243	0	0	Ki67+	 7165 13519
12244	0	0	Ki67+	 7165 13533
12245	0	0	Ki67+	 7166 12882
12246	0	0	Ki67+	 7170 12813
12247	0	0	Ki67+	 7173 12851
12248	0	0	Ki67+	 7180 13089
12249	0	0	Ki67+	 7180 13480
12250	0	0	Ki67+	 7183 13515
12251	0	0	Ki67+	 7188 13326
12252	0	0	Ki67+	 7190 12876
12253	0	0	Ki67+	 7190 13251
12254	0	0	Ki67+	 7192 12920
12255	0	0	Ki67+	 7199 12994
12256	0	0	Ki67+	 7202 13167
12257	0	0	Ki67+	 7203 12895
12258	0	0	Ki67+	 7206 12962
12259	0	0	Ki67+	 7207 13315
12260	0	0	Ki67+	 7210 13154
12261	0	0	Ki67+	 7210 13245
12262	0	0	Ki67+	 7215 12832
12263	0	0	Ki67+	 7218 13276
12264	0	0	Ki67+	 7220 13459
12265	0	0	Ki67+	 7222 12992
12266	0	0	Ki67+	 7223 12933
12267	0	0	Ki67+	 7226 13431
12268	0	0	Ki67+	 7226 13480
12269	0	0	Ki67+	 7227 12968
12270	0	0	Ki67+	 7231 13402
12271	0	0	Ki67+	 7235 13070
12272	0	0	Ki67+	 7237 13036
12273	0	0	Ki67+	 7240 12821
12274	0	0	Ki67+	 7242 13018
12275	0	0	Ki67+	 7243 13351
12276	0	0	Ki67+	 7243 13479
12277	0	0	Ki67+	 7244 13103
12278	0	0	Ki67+	 7249 12894
12279	0	0	Ki67+	 7253 12868
12280	0	0	Ki67+	 7253 12918
12281	0	0	Ki67+	 7254 13457
12282	0	0	Ki67+	 7255 13409
12283	0	0	Ki67+	 7258 12820
12284	0	0	Ki67+	 7258 13074
12285	0	0	Ki67+	 7260 13152
12286	0	0	Ki67+	 7261 13032
12287	0	0	Ki67+	 7269 13279
12288	0	0	Ki67+	 7275 13216
12289	0	0	Ki67+	 7280 13360
12290	0	0	Ki67+	 7281 13147
12291	0	0	Ki67+	 7292 12808
12292	0	0	Ki67+	 7300 13381
12293	0	0	Ki67+	 7302 13233
12294	0	0	Ki67+	 7312 13245
12295	0	0	Ki67+	 7313 13365
12296	0	0	Ki67+	 7314 13106
12297	0	0	Ki67+	 7320 13335
12298	0	0	Ki67+	 7321 13126
12299	0	0	Ki67+	 7329 13289
12300	0	0	Ki67+	 7335 12937
12301	0	0	Ki67+	 7338 13003
12302	0	0	Ki67+	 7340 13565
12303	0	0	Ki67+	 7341 12882
12304	0	0	Ki67+	 7343 13147
12305	0	0	Ki67+	 7348 12902
12306	0	0	Ki67+	 7348 13589
12307	0	0	Ki67+	 7349 12824
12308	0	0	Ki67+	 7357 12870
12309	0	0	Ki67+	 7357 13147
12310	0	0	Ki67+	 7358 13006
12311	0	0	Ki67+	 7359 13542
12312	0	0	Ki67+	 7361 12882
12313	0	0	Ki67+	 7364 13175
12314	0	0	Ki67+	 7367 13518
12315	0	0	Ki67+	 7367 13565
12316	0	0	Ki67+	 7372 13395
12317	0	0	Ki67+	 7378 13033
12318	0	0	Ki67+	 7378 13206
12319	0	0	Ki67+	 7379 13527
12320	0	0	Ki67+	 7383 13512
12321	0	0	Ki67+	 7385 13050
12322	0	0	Ki67+	 7387 13486
12323	0	0	Ki67+	 7389 12839
12324	0	0	Ki67+	 7395 13160
12325	0	0	Ki67+	 7399 12850
12326	0	0	Ki67+	 7399 13136
12327	0	0	Ki67+	 7400 13228
12328	0	0	Ki67+	 7404 13538
12329	0	0	Ki67+	 7407 13209
12330	0	0	Ki67+	 7412 13510
12331	0	0	Ki67+	 7415 13182
12332	0	0	Ki67+	 7418 13249
12333	0	0	Ki67+	 7421 12829
12334	0	0	Ki67+	 7421 13470
12335	0	0	Ki67+	 7423 12805
12336	0	0	Ki67+	 7423 13261
12337	0	0	Ki67+	 7425 12991
12338	0	0	Ki67+	 7428 12916
12339	0	0	Ki67+	 7431 13065
12340	0	0	Ki67+	 7433 13265
12341	0	0	Ki67+	 7435 13197
12342	0	0	Ki67+	 7439 13480
12343	0	0	Ki67+	 7445 13230
12344	0	0	Ki67+	 7447 13593
12345	0	0	Ki67+	 7452 13535
12346	0	0	Ki67+	 7456 13168
12347	0	0	Ki67+	 7457 12813
12348	0	0	Ki67+	 7458 13515
12349	0	0	Ki67+	 7459 13252
12350	0	0	Ki67+	 7463 12898
12351	0	0	Ki67+	 7463 13189
12352	0	0	Ki67+	 7464 13271
12353	0	0	Ki67+	 7465 13591
12354	0	0	Ki67+	 7473 13158
12355	0	0	Ki67+	 7473 13357
12356	0	0	Ki67+	 7477 13550
12357	0	0	Ki67+	 7478 13528
12358	0	0	Ki67+	 7481 13568
12359	0	0	Ki67+	 7483 12904
12360	0	0	Ki67+	 7484 13195
12361	0	0	Ki67+	 7492 12864
12362	0	0	Ki67+	 7498 13229
12363	0	0	Ki67+	 7503 12928
12364	0	0	Ki67+	 7505 13379
12365	0	0	Ki67+	 7508 12970
12366	0	0	Ki67+	 7509 13285
12367	0	0	Ki67+	 7514 12914
12368	0	0	Ki67+	 7516 13296
12369	0	0	Ki67+	 7517 13263
12370	0	0	Ki67+	 7519 13213
12371	0	0	Ki67+	 7521 12930
12372	0	0	Ki67+	 7521 13280
12373	0	0	Ki67+	 7523 12806
12374	0	0	Ki67+	 7527 12851
12375	0	0	Ki67+	 7529 13011
12376	0	0	Ki67+	 7530 13425
12377	0	0	Ki67+	 7531 12907
12378	0	0	Ki67+	 7534 12827
12379	0	0	Ki67+	 7536 12870
12380	0	0	Ki67+	 7538 13394
12381	0	0	Ki67+	 7542 13468
12382	0	0	Ki67+	 7552 12970
12383	0	0	Ki67+	 7554 13290
12384	0	0	Ki67+	 7555 13009
12385	0	0	Ki67+	 7555 13416
12386	0	0	Ki67+	 7556 12884
12387	0	0	Ki67+	 7556 13366
12388	0	0	Ki67+	 7559 13194
12389	0	0	Ki67+	 7561 12802
12390	0	0	Ki67+	 7562 12955
12391	0	0	Ki67+	 7562 13476
12392	0	0	Ki67+	 7562 13495
12393	0	0	Ki67+	 7563 13394
12394	0	0	Ki67+	 7564 12902
12395	0	0	Ki67+	 7566 13202
12396	0	0	Ki67+	 7567 13034
12397	0	0	Ki67+	 7567 13381
12398	0	0	Ki67+	 7567 13448
12399	0	0	Ki67+	 7568 12860
12400	0	0	Ki67+	 7571 13007
12401	0	0	Ki67+	 7580 13522
12402	0	0	Ki67+	 7581 12965
12403	0	0	Ki67+	 7582 12829
12404	0	0	Ki67+	 7584 13012
12405	0	0	Ki67+	 7585 13361
12406	0	0	Ki67+	 7586 12861
12407	0	0	Ki67+	 7586 12888
12408	0	0	Ki67+	 7589 12807
12409	0	0	Ki67+	 7589 12944
12410	0	0	Ki67+	 7593 13288
12411	0	0	Ki67+	 7597 13347
12412	0	0	Ki67+	 7597 13379
12413	0	0	Ki67+	 7601 13537
12414	0	0	Ki67+	 7602 12984
12415	0	0	Ki67+	 7603 12822
12416	0	0	Ki67+	 7605 12872
12417	0	0	Ki67+	 7609 12840
12418	0	0	Ki67+	 7612 13323
12419	0	0	Ki67+	 7612 13370
12420	0	0	Ki67+	 7613 13014
12421	0	0	Ki67+	 7622 13572
12422	0	0	Ki67+	 7624 12953
12423	0	0	Ki67+	 7624 13025
12424	0	0	Ki67+	 7625 13539
12425	0	0	Ki67+	 7628 12942
12426	0	0	Ki67+	 7629 13328
12427	0	0	Ki67+	 7632 12984
12428	0	0	Ki67+	 7637 12959
12429	0	0	Ki67+	 7639 13160
12430	0	0	Ki67+	 7646 13526
12431	0	0	Ki67+	 7651 13035
12432	0	0	Ki67+	 7653 12880
12433	0	0	Ki67+	 7653 12923
12434	0	0	Ki67+	 7654 13001
12435	0	0	Ki67+	 7656 12956
12436	0	0	Ki67+	 7660 13332
12437	0	0	Ki67+	 7665 13502
12438	0	0	Ki67+	 7667 13559
12439	0	0	Ki67+	 7669 13361
12440	0	0	Ki67+	 7672 12941
12441	0	0	Ki67+	 7672 13477
12442	0	0	Ki67+	 7672 13547
12443	0	0	Ki67+	 7677 12872
12444	0	0	Ki67+	 7679 12990
12445	0	0	Ki67+	 7691 12922
12446	0	0	Ki67+	 7693 13359
12447	0	0	Ki67+	 7695 12971
12448	0	0	Ki67+	 7697 13533
12449	0	0	Ki67+	 7702 13503
12450	0	0	Ki67+	 7705 13381
12451	0	0	Ki67+	 7707 12897
12452	0	0	Ki67+	 7707 13138
12453	0	0	Ki67+	 7712 13420
12454	0	0	Ki67+	 7713 12887
12455	0	0	Ki67+	 7715 12925
12456	0	0	Ki67+	 7720 13466
12457	0	0	Ki67+	 7720 13593
12458	0	0	Ki67+	 7723 13193
12459	0	0	Ki67+	 7726 13481
12460	0	0	Ki67+	 7728 12907
12461	0	0	Ki67+	 7729 13371
12462	0	0	Ki67+	 7731 13533
12463	0	0	Ki67+	 7733 12949
12464	0	0	Ki67+	 7736 13184
12465	0	0	Ki67+	 7736 13433
12466	0	0	Ki67+	 7739 13458
12467	0	0	Ki67+	 7750 12983
12468	0	0	Ki67+	 7750 13167
12469	0	0	Ki67+	 7763 13008
12470	0	0	Ki67+	 7764 12943
12471	0	0	Ki67+	 7765 13417
12472	0	0	Ki67+	 7766 13498
12473	0	0	Ki67+	 7767 13208
12474	0	0	Ki67+	 7769 13375
12475	0	0	Ki67+	 7771 13454
12476	0	0	Ki67+	 7773 13403
12477	0	0	Ki67+	 7775 12958
12478	0	0	Ki67+	 7777 13171
12479	0	0	Ki67+	 7780 13032
12480	0	0	Ki67+	 7781 12978
12481	0	0	Ki67+	 7782 13053
12482	0	0	Ki67+	 7795 12956
12483	0	0	Ki67+	 7795 13432
12484	0	0	Ki67+	 7796 13480
12485	0	0	Ki67+	 7799 12987
12486	0	0	Ki67+	 7804 13068
12487	0	0	Ki67+	 7805 13512
12488	0	0	Ki67+	 7805 13522
12489	0	0	Ki67+	 7807 13469
12490	0	0	Ki67+	 7813 13002
12491	0	0	Ki67+	 7818 13202
12492	0	0	Ki67+	 7819 13412
12493	0	0	Ki67+	 7822 13470
12494	0	0	Ki67+	 7830 13045
12495	0	0	Ki67+	 7834 13443
12496	0	0	Ki67+	 7835 13257
12497	0	0	Ki67+	 7835 13273
12498	0	0	Ki67+	 7838 13022
12499	0	0	Ki67+	 7840 13529
12500	0	0	Ki67+	 7058 14174
12501	0	0	Ki67+	 7059 13697
12502	0	0	Ki67+	 7060 14007
12503	0	0	Ki67+	 7062 13649
12504	0	0	Ki67+	 7064 13893
12505	0	0	Ki67+	 7064 13910
12506	0	0	Ki67+	 7066 14377
12507	0	0	Ki67+	 7068 13772
12508	0	0	Ki67+	 7074 14218
12509	0	0	Ki67+	 7075 13818
12510	0	0	Ki67+	 7078 13800
12511	0	0	Ki67+	 7085 13653
12512	0	0	Ki67+	 7085 13930
12513	0	0	Ki67+	 7090 13895
12514	0	0	Ki67+	 7090 14174
12515	0	0	Ki67+	 7092 14141
12516	0	0	Ki67+	 7093 14236
12517	0	0	Ki67+	 7098 13682
12518	0	0	Ki67+	 7103 13969
12519	0	0	Ki67+	 7103 14143
12520	0	0	Ki67+	 7104 14225
12521	0	0	Ki67+	 7105 14213
12522	0	0	Ki67+	 7106 13882
12523	0	0	Ki67+	 7109 14302
12524	0	0	Ki67+	 7112 14023
12525	0	0	Ki67+	 7112 14324
12526	0	0	Ki67+	 7118 14086
12527	0	0	Ki67+	 7118 14183
12528	0	0	Ki67+	 7124 13913
12529	0	0	Ki67+	 7127 13697
12530	0	0	Ki67+	 7128 14285
12531	0	0	Ki67+	 7137 13734
12532	0	0	Ki67+	 7137 14110
12533	0	0	Ki67+	 7138 14321
12534	0	0	Ki67+	 7140 13770
12535	0	0	Ki67+	 7142 14159
12536	0	0	Ki67+	 7144 13805
12537	0	0	Ki67+	 7145 14126
12538	0	0	Ki67+	 7145 14306
12539	0	0	Ki67+	 7153 13732
12540	0	0	Ki67+	 7159 13844
12541	0	0	Ki67+	 7160 14302
12542	0	0	Ki67+	 7161 13865
12543	0	0	Ki67+	 7162 13782
12544	0	0	Ki67+	 7168 14329
12545	0	0	Ki67+	 7171 14380
12546	0	0	Ki67+	 7174 13806
12547	0	0	Ki67+	 7175 14273
12548	0	0	Ki67+	 7182 13791
12549	0	0	Ki67+	 7184 14216
12550	0	0	Ki67+	 7187 13860
12551	0	0	Ki67+	 7188 13808
12552	0	0	Ki67+	 7188 13820
12553	0	0	Ki67+	 7193 13843
12554	0	0	Ki67+	 7213 14268
12555	0	0	Ki67+	 7215 14300
12556	0	0	Ki67+	 7245 13709
12557	0	0	Ki67+	 7247 13669
12558	0	0	Ki67+	 7260 13820
12559	0	0	Ki67+	 7261 14394
12560	0	0	Ki67+	 7265 14368
12561	0	0	Ki67+	 7268 14281
12562	0	0	Ki67+	 7278 14015
12563	0	0	Ki67+	 7297 14372
12564	0	0	Ki67+	 7308 14082
12565	0	0	Ki67+	 7313 14315
12566	0	0	Ki67+	 7315 13969
12567	0	0	Ki67+	 7317 14111
12568	0	0	Ki67+	 7317 14331
12569	0	0	Ki67+	 7323 14178
12570	0	0	Ki67+	 7327 14087
12571	0	0	Ki67+	 7330 13981
12572	0	0	Ki67+	 7335 14362
12573	0	0	Ki67+	 7335 14392
12574	0	0	Ki67+	 7336 14317
12575	0	0	Ki67+	 7339 14183
12576	0	0	Ki67+	 7344 13638
12577	0	0	Ki67+	 7348 14323
12578	0	0	Ki67+	 7351 14031
12579	0	0	Ki67+	 7356 14161
12580	0	0	Ki67+	 7359 14000
12581	0	0	Ki67+	 7364 14326
12582	0	0	Ki67+	 7364 14364
12583	0	0	Ki67+	 7367 14396
12584	0	0	Ki67+	 7368 14193
12585	0	0	Ki67+	 7371 13628
12586	0	0	Ki67+	 7371 13661
12587	0	0	Ki67+	 7373 14236
12588	0	0	Ki67+	 7383 14027
12589	0	0	Ki67+	 7389 14053
12590	0	0	Ki67+	 7391 14170
12591	0	0	Ki67+	 7396 14350
12592	0	0	Ki67+	 7397 14005
12593	0	0	Ki67+	 7414 14189
12594	0	0	Ki67+	 7415 14015
12595	0	0	Ki67+	 7418 13628
12596	0	0	Ki67+	 7433 13610
12597	0	0	Ki67+	 7452 14373
12598	0	0	Ki67+	 7453 14052
12599	0	0	Ki67+	 7455 14094
12600	0	0	Ki67+	 7458 14114
12601	0	0	Ki67+	 7462 14260
12602	0	0	Ki67+	 7474 14198
12603	0	0	Ki67+	 7490 14267
12604	0	0	Ki67+	 7496 14172
12605	0	0	Ki67+	 7504 13902
12606	0	0	Ki67+	 7507 14257
12607	0	0	Ki67+	 7508 14135
12608	0	0	Ki67+	 7512 14115
12609	0	0	Ki67+	 7517 14176
12610	0	0	Ki67+	 7524 14255
12611	0	0	Ki67+	 7527 14227
12612	0	0	Ki67+	 7528 13937
12613	0	0	Ki67+	 7532 14145
12614	0	0	Ki67+	 7543 14036
12615	0	0	Ki67+	 7545 13764
12616	0	0	Ki67+	 7554 14357
12617	0	0	Ki67+	 7561 14171
12618	0	0	Ki67+	 7565 14030
12619	0	0	Ki67+	 7568 14156
12620	0	0	Ki67+	 7568 14236
12621	0	0	Ki67+	 7573 14219
12622	0	0	Ki67+	 7578 13861
12623	0	0	Ki67+	 7580 13843
12624	0	0	Ki67+	 7581 14039
12625	0	0	Ki67+	 7584 14361
12626	0	0	Ki67+	 7599 13849
12627	0	0	Ki67+	 7607 14022
12628	0	0	Ki67+	 7613 14386
12629	0	0	Ki67+	 7621 13836
12630	0	0	Ki67+	 7624 13858
12631	0	0	Ki67+	 7629 14165
12632	0	0	Ki67+	 7633 14137
12633	0	0	Ki67+	 7642 14060
12634	0	0	Ki67+	 7652 13769
12635	0	0	Ki67+	 7652 14094
12636	0	0	Ki67+	 7652 14164
12637	0	0	Ki67+	 7652 14233
12638	0	0	Ki67+	 7654 13739
12639	0	0	Ki67+	 7657 13845
12640	0	0	Ki67+	 7657 14261
12641	0	0	Ki67+	 7661 14213
12642	0	0	Ki67+	 7662 13867
12643	0	0	Ki67+	 7670 14124
12644	0	0	Ki67+	 7671 13737
12645	0	0	Ki67+	 7671 14057
12646	0	0	Ki67+	 7681 13866
12647	0	0	Ki67+	 7682 13716
12648	0	0	Ki67+	 7684 14099
12649	0	0	Ki67+	 7684 14188
12650	0	0	Ki67+	 7688 13604
12651	0	0	Ki67+	 7690 14073
12652	0	0	Ki67+	 7691 13763
12653	0	0	Ki67+	 7691 14109
12654	0	0	Ki67+	 7692 14221
12655	0	0	Ki67+	 7694 13782
12656	0	0	Ki67+	 7699 13719
12657	0	0	Ki67+	 7709 13824
12658	0	0	Ki67+	 7710 13691
12659	0	0	Ki67+	 7710 14290
12660	0	0	Ki67+	 7711 13877
12661	0	0	Ki67+	 7712 14109
12662	0	0	Ki67+	 7715 13772
12663	0	0	Ki67+	 7721 14032
12664	0	0	Ki67+	 7728 13710
12665	0	0	Ki67+	 7730 14140
12666	0	0	Ki67+	 7734 13636
12667	0	0	Ki67+	 7736 14398
12668	0	0	Ki67+	 7743 13783
12669	0	0	Ki67+	 7744 13879
12670	0	0	Ki67+	 7744 14209
12671	0	0	Ki67+	 7747 13718
12672	0	0	Ki67+	 7748 13852
12673	0	0	Ki67+	 7751 13807
12674	0	0	Ki67+	 7756 13944
12675	0	0	Ki67+	 7762 14199
12676	0	0	Ki67+	 7764 13902
12677	0	0	Ki67+	 7769 13804
12678	0	0	Ki67+	 7775 13708
12679	0	0	Ki67+	 7775 13820
12680	0	0	Ki67+	 7775 14234
12681	0	0	Ki67+	 7780 13776
12682	0	0	Ki67+	 7783 13912
12683	0	0	Ki67+	 7786 13748
12684	0	0	Ki67+	 7794 13796
12685	0	0	Ki67+	 7795 13705
12686	0	0	Ki67+	 7801 13737
12687	0	0	Ki67+	 7801 13819
12688	0	0	Ki67+	 7812 13836
12689	0	0	Ki67+	 7812 13919
12690	0	0	Ki67+	 7821 13704
12691	0	0	Ki67+	 7824 13616
12692	0	0	Ki67+	 7829 13753
12693	0	0	Ki67+	 7830 13831
12694	0	0	Ki67+	 7838 13813
12695	0	0	Ki67+	 7843 13755
12696	0	0	Ki67+	 7844 13710
12697	0	0	Ki67+	 7845 13845
12698	0	0	Ki67+	 7848 13721
12699	0	0	Ki67+	 7850 14174
12700	0	0	Ki67+	 7852 14018
12701	0	0	Ki67+	 7058 14411
12702	0	0	Ki67+	 7059 14686
12703	0	0	Ki67+	 7059 14869
12704	0	0	Ki67+	 7063 14744
12705	0	0	Ki67+	 7073 14772
12706	0	0	Ki67+	 7074 14416
12707	0	0	Ki67+	 7074 14523
12708	0	0	Ki67+	 7074 14863
12709	0	0	Ki67+	 7096 14522
12710	0	0	Ki67+	 7102 14868
12711	0	0	Ki67+	 7103 14505
12712	0	0	Ki67+	 7111 14527
12713	0	0	Ki67+	 7116 15060
12714	0	0	Ki67+	 7122 14554
12715	0	0	Ki67+	 7124 15037
12716	0	0	Ki67+	 7135 14786
12717	0	0	Ki67+	 7141 14984
12718	0	0	Ki67+	 7144 14697
12719	0	0	Ki67+	 7146 15001
12720	0	0	Ki67+	 7149 14687
12721	0	0	Ki67+	 7154 15071
12722	0	0	Ki67+	 7156 14988
12723	0	0	Ki67+	 7160 14632
12724	0	0	Ki67+	 7162 15050
12725	0	0	Ki67+	 7163 14419
12726	0	0	Ki67+	 7167 14678
12727	0	0	Ki67+	 7171 15092
12728	0	0	Ki67+	 7176 14464
12729	0	0	Ki67+	 7177 15055
12730	0	0	Ki67+	 7184 14487
12731	0	0	Ki67+	 7186 14412
12732	0	0	Ki67+	 7186 15084
12733	0	0	Ki67+	 7187 14539
12734	0	0	Ki67+	 7189 15048
12735	0	0	Ki67+	 7190 14996
12736	0	0	Ki67+	 7200 15155
12737	0	0	Ki67+	 7206 15127
12738	0	0	Ki67+	 7210 14424
12739	0	0	Ki67+	 7213 15042
12740	0	0	Ki67+	 7215 14575
12741	0	0	Ki67+	 7217 14526
12742	0	0	Ki67+	 7217 15054
12743	0	0	Ki67+	 7218 15146
12744	0	0	Ki67+	 7222 14977
12745	0	0	Ki67+	 7222 15073
12746	0	0	Ki67+	 7224 14435
12747	0	0	Ki67+	 7235 14409
12748	0	0	Ki67+	 7239 15030
12749	0	0	Ki67+	 7239 15077
12750	0	0	Ki67+	 7241 14507
12751	0	0	Ki67+	 7242 14962
12752	0	0	Ki67+	 7242 15129
12753	0	0	Ki67+	 7243 15008
12754	0	0	Ki67+	 7245 15112
12755	0	0	Ki67+	 7251 15060
12756	0	0	Ki67+	 7253 14686
12757	0	0	Ki67+	 7256 14471
12758	0	0	Ki67+	 7260 14523
12759	0	0	Ki67+	 7260 15075
12760	0	0	Ki67+	 7263 14442
12761	0	0	Ki67+	 7266 15061
12762	0	0	Ki67+	 7268 14414
12763	0	0	Ki67+	 7269 14508
12764	0	0	Ki67+	 7270 14914
12765	0	0	Ki67+	 7270 14989
12766	0	0	Ki67+	 7270 15165
12767	0	0	Ki67+	 7273 15006
12768	0	0	Ki67+	 7284 14936
12769	0	0	Ki67+	 7285 14863
12770	0	0	Ki67+	 7290 14897
12771	0	0	Ki67+	 7292 14473
12772	0	0	Ki67+	 7292 14635
12773	0	0	Ki67+	 7298 15152
12774	0	0	Ki67+	 7302 14958
12775	0	0	Ki67+	 7306 14409
12776	0	0	Ki67+	 7306 14585
12777	0	0	Ki67+	 7312 14878
12778	0	0	Ki67+	 7317 14799
12779	0	0	Ki67+	 7318 14486
12780	0	0	Ki67+	 7319 15126
12781	0	0	Ki67+	 7320 14664
12782	0	0	Ki67+	 7321 15163
12783	0	0	Ki67+	 7322 14893
12784	0	0	Ki67+	 7333 14551
12785	0	0	Ki67+	 7334 14475
12786	0	0	Ki67+	 7340 14922
12787	0	0	Ki67+	 7342 14881
12788	0	0	Ki67+	 7346 14608
12789	0	0	Ki67+	 7348 14452
12790	0	0	Ki67+	 7349 14935
12791	0	0	Ki67+	 7349 15181
12792	0	0	Ki67+	 7350 14490
12793	0	0	Ki67+	 7351 15160
12794	0	0	Ki67+	 7358 14829
12795	0	0	Ki67+	 7361 14907
12796	0	0	Ki67+	 7379 14464
12797	0	0	Ki67+	 7381 14641
12798	0	0	Ki67+	 7384 14928
12799	0	0	Ki67+	 7385 14573
12800	0	0	Ki67+	 7390 15182
12801	0	0	Ki67+	 7391 14450
12802	0	0	Ki67+	 7395 15151
12803	0	0	Ki67+	 7397 14627
12804	0	0	Ki67+	 7401 14677
12805	0	0	Ki67+	 7401 14904
12806	0	0	Ki67+	 7407 14809
12807	0	0	Ki67+	 7408 15121
12808	0	0	Ki67+	 7409 14536
12809	0	0	Ki67+	 7420 15182
12810	0	0	Ki67+	 7423 15161
12811	0	0	Ki67+	 7424 14898
12812	0	0	Ki67+	 7436 14810
12813	0	0	Ki67+	 7439 14895
12814	0	0	Ki67+	 7445 14780
12815	0	0	Ki67+	 7451 14838
12816	0	0	Ki67+	 7453 14693
12817	0	0	Ki67+	 7453 14810
12818	0	0	Ki67+	 7457 14541
12819	0	0	Ki67+	 7459 14527
12820	0	0	Ki67+	 7465 14877
12821	0	0	Ki67+	 7478 14666
12822	0	0	Ki67+	 7492 14878
12823	0	0	Ki67+	 7494 15097
12824	0	0	Ki67+	 7495 14926
12825	0	0	Ki67+	 7506 14509
12826	0	0	Ki67+	 7513 14707
12827	0	0	Ki67+	 7523 14825
12828	0	0	Ki67+	 7525 14506
12829	0	0	Ki67+	 7528 14709
12830	0	0	Ki67+	 7530 14770
12831	0	0	Ki67+	 7532 14933
12832	0	0	Ki67+	 7540 14790
12833	0	0	Ki67+	 7540 15110
12834	0	0	Ki67+	 7546 14741
12835	0	0	Ki67+	 7559 15133
12836	0	0	Ki67+	 7564 15103
12837	0	0	Ki67+	 7570 14769
12838	0	0	Ki67+	 7571 14738
12839	0	0	Ki67+	 7583 14515
12840	0	0	Ki67+	 7583 14750
12841	0	0	Ki67+	 7590 15111
12842	0	0	Ki67+	 7592 14719
12843	0	0	Ki67+	 7612 14733
12844	0	0	Ki67+	 7621 14543
12845	0	0	Ki67+	 7621 14905
12846	0	0	Ki67+	 7628 14702
12847	0	0	Ki67+	 7630 14427
12848	0	0	Ki67+	 7633 14589
12849	0	0	Ki67+	 7648 14652
12850	0	0	Ki67+	 7648 14944
12851	0	0	Ki67+	 7657 14729
12852	0	0	Ki67+	 7660 14586
12853	0	0	Ki67+	 7662 14681
12854	0	0	Ki67+	 7664 15064
12855	0	0	Ki67+	 7666 14654
12856	0	0	Ki67+	 7677 14688
12857	0	0	Ki67+	 7677 14711
12858	0	0	Ki67+	 7680 14916
12859	0	0	Ki67+	 7686 14958
12860	0	0	Ki67+	 7696 14608
12861	0	0	Ki67+	 7698 14581
12862	0	0	Ki67+	 7704 14639
12863	0	0	Ki67+	 7720 14649
12864	0	0	Ki67+	 7727 14960
12865	0	0	Ki67+	 7733 14548
12866	0	0	Ki67+	 7738 14641
12867	0	0	Ki67+	 7740 14610
12868	0	0	Ki67+	 7740 14844
12869	0	0	Ki67+	 7744 14667
12870	0	0	Ki67+	 7748 14551
12871	0	0	Ki67+	 7753 14623
12872	0	0	Ki67+	 7754 14522
12873	0	0	Ki67+	 7754 14904
12874	0	0	Ki67+	 7755 14834
12875	0	0	Ki67+	 7757 14871
12876	0	0	Ki67+	 7759 14642
12877	0	0	Ki67+	 7761 14803
12878	0	0	Ki67+	 7766 14594
12879	0	0	Ki67+	 7776 14625
12880	0	0	Ki67+	 7778 14582
12881	0	0	Ki67+	 7779 14513
12882	0	0	Ki67+	 7779 14817
12883	0	0	Ki67+	 7780 14964
12884	0	0	Ki67+	 7793 14697
12885	0	0	Ki67+	 7799 14928
12886	0	0	Ki67+	 7801 14801
12887	0	0	Ki67+	 7807 14534
12888	0	0	Ki67+	 7813 14461
12889	0	0	Ki67+	 7815 14524
12890	0	0	Ki67+	 7815 14541
12891	0	0	Ki67+	 7818 14978
12892	0	0	Ki67+	 7823 14875
12893	0	0	Ki67+	 7827 14821
12894	0	0	Ki67+	 7829 14548
12895	0	0	Ki67+	 7831 14773
12896	0	0	Ki67+	 7832 14455
12897	0	0	Ki67+	 7832 14925
12898	0	0	Ki67+	 7839 14488
12899	0	0	Ki67+	 7845 14885
12900	0	0	Ki67+	 7848 14960
12901	0	0	Ki67+	 7849 14526
12902	0	0	Ki67+	 7852 14998
12903	0	0	Ki67+	 7853 14983
12904	0	0	Ki67+	 7058 15750
12905	0	0	Ki67+	 7062 15663
12906	0	0	Ki67+	 7067 15842
12907	0	0	Ki67+	 7069 15744
12908	0	0	Ki67+	 7074 15498
12909	0	0	Ki67+	 7076 15816
12910	0	0	Ki67+	 7077 15592
12911	0	0	Ki67+	 7086 15775
12912	0	0	Ki67+	 7096 15803
12913	0	0	Ki67+	 7111 15765
12914	0	0	Ki67+	 7113 15707
12915	0	0	Ki67+	 7114 15489
12916	0	0	Ki67+	 7117 15512
12917	0	0	Ki67+	 7121 15729
12918	0	0	Ki67+	 7124 15793
12919	0	0	Ki67+	 7141 15429
12920	0	0	Ki67+	 7141 15834
12921	0	0	Ki67+	 7145 15512
12922	0	0	Ki67+	 7149 15693
12923	0	0	Ki67+	 7153 15640
12924	0	0	Ki67+	 7158 15796
12925	0	0	Ki67+	 7159 15651
12926	0	0	Ki67+	 7161 15762
12927	0	0	Ki67+	 7162 15730
12928	0	0	Ki67+	 7166 15830
12929	0	0	Ki67+	 7170 15695
12930	0	0	Ki67+	 7174 15683
12931	0	0	Ki67+	 7176 15613
12932	0	0	Ki67+	 7176 15735
12933	0	0	Ki67+	 7182 15757
12934	0	0	Ki67+	 7201 15701
12935	0	0	Ki67+	 7209 15927
12936	0	0	Ki67+	 7212 15648
12937	0	0	Ki67+	 7214 15596
12938	0	0	Ki67+	 7214 15745
12939	0	0	Ki67+	 7216 15912
12940	0	0	Ki67+	 7222 15658
12941	0	0	Ki67+	 7224 15729
12942	0	0	Ki67+	 7226 15957
12943	0	0	Ki67+	 7243 15574
12944	0	0	Ki67+	 7244 15904
12945	0	0	Ki67+	 7246 15740
12946	0	0	Ki67+	 7247 15777
12947	0	0	Ki67+	 7248 15610
12948	0	0	Ki67+	 7248 15730
12949	0	0	Ki67+	 7251 15977
12950	0	0	Ki67+	 7252 15627
12951	0	0	Ki67+	 7263 15652
12952	0	0	Ki67+	 7266 15918
12953	0	0	Ki67+	 7268 15588
12954	0	0	Ki67+	 7268 15774
12955	0	0	Ki67+	 7269 15994
12956	0	0	Ki67+	 7273 15612
12957	0	0	Ki67+	 7273 15823
12958	0	0	Ki67+	 7277 15320
12959	0	0	Ki67+	 7277 15947
12960	0	0	Ki67+	 7281 15633
12961	0	0	Ki67+	 7282 15793
12962	0	0	Ki67+	 7288 15819
12963	0	0	Ki67+	 7290 15562
12964	0	0	Ki67+	 7290 15967
12965	0	0	Ki67+	 7300 15859
12966	0	0	Ki67+	 7305 15598
12967	0	0	Ki67+	 7309 15953
12968	0	0	Ki67+	 7313 15545
12969	0	0	Ki67+	 7316 15880
12970	0	0	Ki67+	 7320 15904
12971	0	0	Ki67+	 7321 15441
12972	0	0	Ki67+	 7326 15578
12973	0	0	Ki67+	 7326 15954
12974	0	0	Ki67+	 7327 15928
12975	0	0	Ki67+	 7335 15418
12976	0	0	Ki67+	 7345 15537
12977	0	0	Ki67+	 7345 15924
12978	0	0	Ki67+	 7350 15606
12979	0	0	Ki67+	 7354 15580
12980	0	0	Ki67+	 7356 15732
12981	0	0	Ki67+	 7359 15749
12982	0	0	Ki67+	 7364 15962
12983	0	0	Ki67+	 7372 15722
12984	0	0	Ki67+	 7373 15540
12985	0	0	Ki67+	 7378 15777
12986	0	0	Ki67+	 7379 15604
12987	0	0	Ki67+	 7385 15593
12988	0	0	Ki67+	 7389 15546
12989	0	0	Ki67+	 7390 15760
12990	0	0	Ki67+	 7393 15798
12991	0	0	Ki67+	 7393 15951
12992	0	0	Ki67+	 7395 15482
12993	0	0	Ki67+	 7397 15748
12994	0	0	Ki67+	 7411 15828
12995	0	0	Ki67+	 7413 15532
12996	0	0	Ki67+	 7415 15731
12997	0	0	Ki67+	 7418 15766
12998	0	0	Ki67+	 7422 15833
12999	0	0	Ki67+	 7425 15612
13000	0	0	Ki67+	 7436 15939
13001	0	0	Ki67+	 7437 15561
13002	0	0	Ki67+	 7438 15810
13003	0	0	Ki67+	 7441 15759
13004	0	0	Ki67+	 7442 15644
13005	0	0	Ki67+	 7443 15659
13006	0	0	Ki67+	 7443 15703
13007	0	0	Ki67+	 7451 15831
13008	0	0	Ki67+	 7454 15763
13009	0	0	Ki67+	 7455 15715
13010	0	0	Ki67+	 7462 15799
13011	0	0	Ki67+	 7463 15868
13012	0	0	Ki67+	 7464 15685
13013	0	0	Ki67+	 7464 15898
13014	0	0	Ki67+	 7465 15730
13015	0	0	Ki67+	 7465 15831
13016	0	0	Ki67+	 7465 15921
13017	0	0	Ki67+	 7469 15783
13018	0	0	Ki67+	 7470 15671
13019	0	0	Ki67+	 7472 15535
13020	0	0	Ki67+	 7474 15612
13021	0	0	Ki67+	 7481 15840
13022	0	0	Ki67+	 7483 15480
13023	0	0	Ki67+	 7489 15736
13024	0	0	Ki67+	 7493 15811
13025	0	0	Ki67+	 7496 15689
13026	0	0	Ki67+	 7500 15897
13027	0	0	Ki67+	 7503 15827
13028	0	0	Ki67+	 7505 15869
13029	0	0	Ki67+	 7514 15900
13030	0	0	Ki67+	 7518 15870
13031	0	0	Ki67+	 7525 15734
13032	0	0	Ki67+	 7528 15890
13033	0	0	Ki67+	 7532 15799
13034	0	0	Ki67+	 7541 15531
13035	0	0	Ki67+	 7542 15619
13036	0	0	Ki67+	 7554 15469
13037	0	0	Ki67+	 7554 15721
13038	0	0	Ki67+	 7554 15833
13039	0	0	Ki67+	 7554 15867
13040	0	0	Ki67+	 7555 15495
13041	0	0	Ki67+	 7557 15602
13042	0	0	Ki67+	 7557 15709
13043	0	0	Ki67+	 7562 15678
13044	0	0	Ki67+	 7566 15650
13045	0	0	Ki67+	 7575 15511
13046	0	0	Ki67+	 7578 15537
13047	0	0	Ki67+	 7579 15721
13048	0	0	Ki67+	 7581 15688
13049	0	0	Ki67+	 7599 15539
13050	0	0	Ki67+	 7601 15703
13051	0	0	Ki67+	 7602 15864
13052	0	0	Ki67+	 7604 15637
13053	0	0	Ki67+	 7617 15503
13054	0	0	Ki67+	 7622 15676
13055	0	0	Ki67+	 7625 15983
13056	0	0	Ki67+	 7632 15575
13057	0	0	Ki67+	 7632 15688
13058	0	0	Ki67+	 7641 15650
13059	0	0	Ki67+	 7641 15993
13060	0	0	Ki67+	 7645 15617
13061	0	0	Ki67+	 7657 15987
13062	0	0	Ki67+	 7663 15631
13063	0	0	Ki67+	 7665 15589
13064	0	0	Ki67+	 7666 15735
13065	0	0	Ki67+	 7666 15975
13066	0	0	Ki67+	 7672 15688
13067	0	0	Ki67+	 7677 15965
13068	0	0	Ki67+	 7680 15724
13069	0	0	Ki67+	 7683 15675
13070	0	0	Ki67+	 7685 15926
13071	0	0	Ki67+	 7692 15620
13072	0	0	Ki67+	 7701 15977
13073	0	0	Ki67+	 7702 15663
13074	0	0	Ki67+	 7713 15920
13075	0	0	Ki67+	 7713 15958
13076	0	0	Ki67+	 7715 15898
13077	0	0	Ki67+	 7719 15716
13078	0	0	Ki67+	 7721 15883
13079	0	0	Ki67+	 7728 15742
13080	0	0	Ki67+	 7733 15697
13081	0	0	Ki67+	 7738 15924
13082	0	0	Ki67+	 7739 15890
13083	0	0	Ki67+	 7742 15839
13084	0	0	Ki67+	 7743 15960
13085	0	0	Ki67+	 7744 15864
13086	0	0	Ki67+	 7745 15648
13087	0	0	Ki67+	 7747 15688
13088	0	0	Ki67+	 7749 15982
13089	0	0	Ki67+	 7750 15724
13090	0	0	Ki67+	 7751 15751
13091	0	0	Ki67+	 7752 15912
13092	0	0	Ki67+	 7758 15616
13093	0	0	Ki67+	 7760 15810
13094	0	0	Ki67+	 7761 15857
13095	0	0	Ki67+	 7761 15921
13096	0	0	Ki67+	 7766 15966
13097	0	0	Ki67+	 7770 15827
13098	0	0	Ki67+	 7772 15630
13099	0	0	Ki67+	 7772 15898
13100	0	0	Ki67+	 7779 15844
13101	0	0	Ki67+	 7783 15726
13102	0	0	Ki67+	 7785 15911
13103	0	0	Ki67+	 7786 15646
13104	0	0	Ki67+	 7786 15804
13105	0	0	Ki67+	 7787 15683
13106	0	0	Ki67+	 7794 15970
13107	0	0	Ki67+	 7797 15806
13108	0	0	Ki67+	 7798 15880
13109	0	0	Ki67+	 7799 15952
13110	0	0	Ki67+	 7800 15916
13111	0	0	Ki67+	 7801 15832
13112	0	0	Ki67+	 7804 15772
13113	0	0	Ki67+	 7812 15800
13114	0	0	Ki67+	 7815 15917
13115	0	0	Ki67+	 7815 15993
13116	0	0	Ki67+	 7818 15713
13117	0	0	Ki67+	 7819 15951
13118	0	0	Ki67+	 7822 15683
13119	0	0	Ki67+	 7822 15814
13120	0	0	Ki67+	 7825 15754
13121	0	0	Ki67+	 7826 15844
13122	0	0	Ki67+	 7826 15921
13123	0	0	Ki67+	 7831 15782
13124	0	0	Ki67+	 7834 15664
13125	0	0	Ki67+	 7834 15950
13126	0	0	Ki67+	 7835 15743
13127	0	0	Ki67+	 7843 15728
13128	0	0	Ki67+	 7848 15752
13129	0	0	Ki67+	 7852 15794
13130	0	0	Ki67+	 7854 15917
13131	0	0	Ki67+	 7079 16767
13132	0	0	Ki67+	 7088 16595
13133	0	0	Ki67+	 7106 16627
13134	0	0	Ki67+	 7107 16545
13135	0	0	Ki67+	 7108 16566
13136	0	0	Ki67+	 7111 16593
13137	0	0	Ki67+	 7114 16125
13138	0	0	Ki67+	 7130 16411
13139	0	0	Ki67+	 7149 16135
13140	0	0	Ki67+	 7236 16719
13141	0	0	Ki67+	 7272 16025
13142	0	0	Ki67+	 7275 16240
13143	0	0	Ki67+	 7275 16282
13144	0	0	Ki67+	 7290 16421
13145	0	0	Ki67+	 7292 16305
13146	0	0	Ki67+	 7306 16068
13147	0	0	Ki67+	 7311 16234
13148	0	0	Ki67+	 7325 16069
13149	0	0	Ki67+	 7333 16237
13150	0	0	Ki67+	 7357 16259
13151	0	0	Ki67+	 7374 16298
13152	0	0	Ki67+	 7375 16257
13153	0	0	Ki67+	 7380 16243
13154	0	0	Ki67+	 7387 16130
13155	0	0	Ki67+	 7402 16119
13156	0	0	Ki67+	 7407 16253
13157	0	0	Ki67+	 7410 16139
13158	0	0	Ki67+	 7428 16117
13159	0	0	Ki67+	 7433 16147
13160	0	0	Ki67+	 7472 16134
13161	0	0	Ki67+	 7486 16340
13162	0	0	Ki67+	 7487 16095
13163	0	0	Ki67+	 7487 16163
13164	0	0	Ki67+	 7489 16060
13165	0	0	Ki67+	 7499 16319
13166	0	0	Ki67+	 7503 16118
13167	0	0	Ki67+	 7503 16176
13168	0	0	Ki67+	 7532 16791
13169	0	0	Ki67+	 7543 16195
13170	0	0	Ki67+	 7543 16317
13171	0	0	Ki67+	 7544 16173
13172	0	0	Ki67+	 7547 16008
13173	0	0	Ki67+	 7551 16038
13174	0	0	Ki67+	 7551 16798
13175	0	0	Ki67+	 7553 16158
13176	0	0	Ki67+	 7556 16174
13177	0	0	Ki67+	 7561 16761
13178	0	0	Ki67+	 7562 16089
13179	0	0	Ki67+	 7566 16252
13180	0	0	Ki67+	 7570 16128
13181	0	0	Ki67+	 7571 16781
13182	0	0	Ki67+	 7572 16009
13183	0	0	Ki67+	 7583 16145
13184	0	0	Ki67+	 7586 16104
13185	0	0	Ki67+	 7588 16171
13186	0	0	Ki67+	 7594 16259
13187	0	0	Ki67+	 7599 16200
13188	0	0	Ki67+	 7600 16216
13189	0	0	Ki67+	 7605 16281
13190	0	0	Ki67+	 7606 16003
13191	0	0	Ki67+	 7608 16056
13192	0	0	Ki67+	 7611 16243
13193	0	0	Ki67+	 7615 16131
13194	0	0	Ki67+	 7616 16718
13195	0	0	Ki67+	 7623 16209
13196	0	0	Ki67+	 7623 16748
13197	0	0	Ki67+	 7627 16245
13198	0	0	Ki67+	 7627 16684
13199	0	0	Ki67+	 7629 16341
13200	0	0	Ki67+	 7642 16115
13201	0	0	Ki67+	 7642 16728
13202	0	0	Ki67+	 7643 16291
13203	0	0	Ki67+	 7644 16252
13204	0	0	Ki67+	 7646 16090
13205	0	0	Ki67+	 7648 16714
13206	0	0	Ki67+	 7651 16206
13207	0	0	Ki67+	 7652 16638
13208	0	0	Ki67+	 7653 16233
13209	0	0	Ki67+	 7657 16744
13210	0	0	Ki67+	 7659 16308
13211	0	0	Ki67+	 7661 16027
13212	0	0	Ki67+	 7665 16088
13213	0	0	Ki67+	 7666 16694
13214	0	0	Ki67+	 7670 16241
13215	0	0	Ki67+	 7672 16107
13216	0	0	Ki67+	 7673 16734
13217	0	0	Ki67+	 7674 16314
13218	0	0	Ki67+	 7675 16647
13219	0	0	Ki67+	 7677 16212
13220	0	0	Ki67+	 7679 16790
13221	0	0	Ki67+	 7683 16765
13222	0	0	Ki67+	 7684 16175
13223	0	0	Ki67+	 7687 16322
13224	0	0	Ki67+	 7688 16718
13225	0	0	Ki67+	 7691 16414
13226	0	0	Ki67+	 7698 16779
13227	0	0	Ki67+	 7699 16249
13228	0	0	Ki67+	 7700 16750
13229	0	0	Ki67+	 7702 16652
13230	0	0	Ki67+	 7705 16095
13231	0	0	Ki67+	 7706 16623
13232	0	0	Ki67+	 7710 16386
13233	0	0	Ki67+	 7711 16211
13234	0	0	Ki67+	 7712 16183
13235	0	0	Ki67+	 7713 16031
13236	0	0	Ki67+	 7717 16082
13237	0	0	Ki67+	 7717 16710
13238	0	0	Ki67+	 7718 16108
13239	0	0	Ki67+	 7721 16123
13240	0	0	Ki67+	 7721 16776
13241	0	0	Ki67+	 7723 16696
13242	0	0	Ki67+	 7725 16725
13243	0	0	Ki67+	 7726 16159
13244	0	0	Ki67+	 7726 16254
13245	0	0	Ki67+	 7726 16682
13246	0	0	Ki67+	 7734 16667
13247	0	0	Ki67+	 7735 16425
13248	0	0	Ki67+	 7737 16370
13249	0	0	Ki67+	 7738 16634
13250	0	0	Ki67+	 7739 16226
13251	0	0	Ki67+	 7741 16324
13252	0	0	Ki67+	 7743 16689
13253	0	0	Ki67+	 7744 16711
13254	0	0	Ki67+	 7745 16656
13255	0	0	Ki67+	 7747 16106
13256	0	0	Ki67+	 7751 16012
13257	0	0	Ki67+	 7752 16144
13258	0	0	Ki67+	 7757 16750
13259	0	0	Ki67+	 7768 16391
13260	0	0	Ki67+	 7769 16203
13261	0	0	Ki67+	 7770 16657
13262	0	0	Ki67+	 7771 16352
13263	0	0	Ki67+	 7773 16627
13264	0	0	Ki67+	 7784 16168
13265	0	0	Ki67+	 7786 16255
13266	0	0	Ki67+	 7789 16079
13267	0	0	Ki67+	 7789 16112
13268	0	0	Ki67+	 7791 16272
13269	0	0	Ki67+	 7793 16376
13270	0	0	Ki67+	 7795 16205
13271	0	0	Ki67+	 7795 16302
13272	0	0	Ki67+	 7797 16758
13273	0	0	Ki67+	 7800 16797
13274	0	0	Ki67+	 7801 16611
13275	0	0	Ki67+	 7804 16783
13276	0	0	Ki67+	 7807 16151
13277	0	0	Ki67+	 7809 16591
13278	0	0	Ki67+	 7818 16042
13279	0	0	Ki67+	 7818 16081
13280	0	0	Ki67+	 7821 16695
13281	0	0	Ki67+	 7825 16118
13282	0	0	Ki67+	 7827 16178
13283	0	0	Ki67+	 7829 16797
13284	0	0	Ki67+	 7832 16209
13285	0	0	Ki67+	 7840 16279
13286	0	0	Ki67+	 7841 16161
13287	0	0	Ki67+	 7842 16718
13288	0	0	Ki67+	 7846 16622
13289	0	0	Ki67+	 7852 16070
13290	0	0	Ki67+	 7058 17274
13291	0	0	Ki67+	 7059 17035
13292	0	0	Ki67+	 7060 16983
13293	0	0	Ki67+	 7061 17050
13294	0	0	Ki67+	 7061 17563
13295	0	0	Ki67+	 7065 17134
13296	0	0	Ki67+	 7066 17539
13297	0	0	Ki67+	 7071 16953
13298	0	0	Ki67+	 7073 17115
13299	0	0	Ki67+	 7082 17067
13300	0	0	Ki67+	 7085 17035
13301	0	0	Ki67+	 7085 17157
13302	0	0	Ki67+	 7086 17174
13303	0	0	Ki67+	 7092 17570
13304	0	0	Ki67+	 7093 17212
13305	0	0	Ki67+	 7094 17006
13306	0	0	Ki67+	 7098 17116
13307	0	0	Ki67+	 7098 17259
13308	0	0	Ki67+	 7099 17303
13309	0	0	Ki67+	 7100 17140
13310	0	0	Ki67+	 7103 17328
13311	0	0	Ki67+	 7104 17097
13312	0	0	Ki67+	 7106 17234
13313	0	0	Ki67+	 7106 17292
13314	0	0	Ki67+	 7107 17047
13315	0	0	Ki67+	 7110 17178
13316	0	0	Ki67+	 7116 17355
13317	0	0	Ki67+	 7119 17305
13318	0	0	Ki67+	 7123 17261
13319	0	0	Ki67+	 7128 17064
13320	0	0	Ki67+	 7128 17223
13321	0	0	Ki67+	 7128 17353
13322	0	0	Ki67+	 7130 17144
13323	0	0	Ki67+	 7133 17380
13324	0	0	Ki67+	 7139 17425
13325	0	0	Ki67+	 7140 17082
13326	0	0	Ki67+	 7140 17450
13327	0	0	Ki67+	 7143 17139
13328	0	0	Ki67+	 7145 17100
13329	0	0	Ki67+	 7146 17492
13330	0	0	Ki67+	 7147 17122
13331	0	0	Ki67+	 7151 17378
13332	0	0	Ki67+	 7157 17251
13333	0	0	Ki67+	 7164 17533
13334	0	0	Ki67+	 7165 17206
13335	0	0	Ki67+	 7170 17276
13336	0	0	Ki67+	 7170 17309
13337	0	0	Ki67+	 7174 17153
13338	0	0	Ki67+	 7174 17561
13339	0	0	Ki67+	 7177 17485
13340	0	0	Ki67+	 7181 17576
13341	0	0	Ki67+	 7186 17218
13342	0	0	Ki67+	 7190 17379
13343	0	0	Ki67+	 7190 17589
13344	0	0	Ki67+	 7191 17109
13345	0	0	Ki67+	 7191 17245
13346	0	0	Ki67+	 7191 17482
13347	0	0	Ki67+	 7193 17272
13348	0	0	Ki67+	 7197 17341
13349	0	0	Ki67+	 7209 17442
13350	0	0	Ki67+	 7212 17134
13351	0	0	Ki67+	 7212 17524
13352	0	0	Ki67+	 7219 17105
13353	0	0	Ki67+	 7220 16810
13354	0	0	Ki67+	 7222 17055
13355	0	0	Ki67+	 7223 17581
13356	0	0	Ki67+	 7224 17215
13357	0	0	Ki67+	 7224 17285
13358	0	0	Ki67+	 7225 17089
13359	0	0	Ki67+	 7225 17307
13360	0	0	Ki67+	 7228 17340
13361	0	0	Ki67+	 7239 17268
13362	0	0	Ki67+	 7242 17176
13363	0	0	Ki67+	 7243 17156
13364	0	0	Ki67+	 7244 17241
13365	0	0	Ki67+	 7249 17360
13366	0	0	Ki67+	 7251 16967
13367	0	0	Ki67+	 7261 17085
13368	0	0	Ki67+	 7263 17122
13369	0	0	Ki67+	 7265 17591
13370	0	0	Ki67+	 7269 17192
13371	0	0	Ki67+	 7272 16984
13372	0	0	Ki67+	 7282 17496
13373	0	0	Ki67+	 7283 17164
13374	0	0	Ki67+	 7288 17422
13375	0	0	Ki67+	 7294 17540
13376	0	0	Ki67+	 7296 17553
13377	0	0	Ki67+	 7304 17522
13378	0	0	Ki67+	 7309 17185
13379	0	0	Ki67+	 7311 17212
13380	0	0	Ki67+	 7312 17018
13381	0	0	Ki67+	 7313 17406
13382	0	0	Ki67+	 7322 16993
13383	0	0	Ki67+	 7327 17431
13384	0	0	Ki67+	 7335 17032
13385	0	0	Ki67+	 7345 17468
13386	0	0	Ki67+	 7350 17493
13387	0	0	Ki67+	 7352 17515
13388	0	0	Ki67+	 7352 17585
13389	0	0	Ki67+	 7357 17354
13390	0	0	Ki67+	 7366 17565
13391	0	0	Ki67+	 7384 17228
13392	0	0	Ki67+	 7395 17358
13393	0	0	Ki67+	 7408 17372
13394	0	0	Ki67+	 7410 17049
13395	0	0	Ki67+	 7419 17393
13396	0	0	Ki67+	 7447 17127
13397	0	0	Ki67+	 7447 17595
13398	0	0	Ki67+	 7451 17089
13399	0	0	Ki67+	 7452 17199
13400	0	0	Ki67+	 7453 16873
13401	0	0	Ki67+	 7457 17147
13402	0	0	Ki67+	 7460 17169
13403	0	0	Ki67+	 7463 16860
13404	0	0	Ki67+	 7466 17222
13405	0	0	Ki67+	 7467 16938
13406	0	0	Ki67+	 7468 17181
13407	0	0	Ki67+	 7473 16831
13408	0	0	Ki67+	 7475 16874
13409	0	0	Ki67+	 7480 17502
13410	0	0	Ki67+	 7482 16940
13411	0	0	Ki67+	 7482 17477
13412	0	0	Ki67+	 7483 17154
13413	0	0	Ki67+	 7483 17225
13414	0	0	Ki67+	 7488 17426
13415	0	0	Ki67+	 7491 17137
13416	0	0	Ki67+	 7493 16916
13417	0	0	Ki67+	 7496 17171
13418	0	0	Ki67+	 7499 16938
13419	0	0	Ki67+	 7507 17400
13420	0	0	Ki67+	 7513 17230
13421	0	0	Ki67+	 7515 16823
13422	0	0	Ki67+	 7516 17140
13423	0	0	Ki67+	 7516 17345
13424	0	0	Ki67+	 7517 16904
13425	0	0	Ki67+	 7520 17546
13426	0	0	Ki67+	 7522 17213
13427	0	0	Ki67+	 7524 17371
13428	0	0	Ki67+	 7527 17117
13429	0	0	Ki67+	 7527 17178
13430	0	0	Ki67+	 7528 17496
13431	0	0	Ki67+	 7533 16855
13432	0	0	Ki67+	 7534 16869
13433	0	0	Ki67+	 7534 17191
13434	0	0	Ki67+	 7540 17560
13435	0	0	Ki67+	 7541 16835
13436	0	0	Ki67+	 7543 17248
13437	0	0	Ki67+	 7544 17225
13438	0	0	Ki67+	 7553 17173
13439	0	0	Ki67+	 7555 17244
13440	0	0	Ki67+	 7562 17528
13441	0	0	Ki67+	 7564 16891
13442	0	0	Ki67+	 7567 17260
13443	0	0	Ki67+	 7568 16848
13444	0	0	Ki67+	 7569 17003
13445	0	0	Ki67+	 7570 17233
13446	0	0	Ki67+	 7573 16957
13447	0	0	Ki67+	 7577 17283
13448	0	0	Ki67+	 7581 17030
13449	0	0	Ki67+	 7582 17225
13450	0	0	Ki67+	 7584 16975
13451	0	0	Ki67+	 7584 17214
13452	0	0	Ki67+	 7587 17171
13453	0	0	Ki67+	 7592 17364
13454	0	0	Ki67+	 7601 17182
13455	0	0	Ki67+	 7601 17261
13456	0	0	Ki67+	 7607 16875
13457	0	0	Ki67+	 7608 16938
13458	0	0	Ki67+	 7611 17241
13459	0	0	Ki67+	 7612 17598
13460	0	0	Ki67+	 7615 16910
13461	0	0	Ki67+	 7615 16999
13462	0	0	Ki67+	 7617 16967
13463	0	0	Ki67+	 7618 17386
13464	0	0	Ki67+	 7619 17333
13465	0	0	Ki67+	 7625 17033
13466	0	0	Ki67+	 7626 17214
13467	0	0	Ki67+	 7632 17179
13468	0	0	Ki67+	 7636 16995
13469	0	0	Ki67+	 7636 17052
13470	0	0	Ki67+	 7636 17359
13471	0	0	Ki67+	 7641 16914
13472	0	0	Ki67+	 7644 16969
13473	0	0	Ki67+	 7649 17346
13474	0	0	Ki67+	 7650 17195
13475	0	0	Ki67+	 7650 17578
13476	0	0	Ki67+	 7661 16933
13477	0	0	Ki67+	 7661 17046
13478	0	0	Ki67+	 7664 17083
13479	0	0	Ki67+	 7665 17341
13480	0	0	Ki67+	 7669 17099
13481	0	0	Ki67+	 7669 17416
13482	0	0	Ki67+	 7670 16962
13483	0	0	Ki67+	 7672 16983
13484	0	0	Ki67+	 7672 17008
13485	0	0	Ki67+	 7672 17585
13486	0	0	Ki67+	 7673 17195
13487	0	0	Ki67+	 7677 17315
13488	0	0	Ki67+	 7678 16941
13489	0	0	Ki67+	 7686 16805
13490	0	0	Ki67+	 7687 17282
13491	0	0	Ki67+	 7694 17054
13492	0	0	Ki67+	 7695 17116
13493	0	0	Ki67+	 7695 17209
13494	0	0	Ki67+	 7695 17595
13495	0	0	Ki67+	 7698 17001
13496	0	0	Ki67+	 7699 17366
13497	0	0	Ki67+	 7704 16978
13498	0	0	Ki67+	 7709 17054
13499	0	0	Ki67+	 7709 17221
13500	0	0	Ki67+	 7710 17427
13501	0	0	Ki67+	 7711 17263
13502	0	0	Ki67+	 7714 16806
13503	0	0	Ki67+	 7714 17316
13504	0	0	Ki67+	 7717 16941
13505	0	0	Ki67+	 7717 17113
13506	0	0	Ki67+	 7719 16830
13507	0	0	Ki67+	 7721 17250
13508	0	0	Ki67+	 7723 17000
13509	0	0	Ki67+	 7724 17301
13510	0	0	Ki67+	 7726 17410
13511	0	0	Ki67+	 7734 17092
13512	0	0	Ki67+	 7734 17117
13513	0	0	Ki67+	 7735 17021
13514	0	0	Ki67+	 7736 17469
13515	0	0	Ki67+	 7737 17392
13516	0	0	Ki67+	 7738 17292
13517	0	0	Ki67+	 7738 17351
13518	0	0	Ki67+	 7742 17039
13519	0	0	Ki67+	 7744 16833
13520	0	0	Ki67+	 7745 17370
13521	0	0	Ki67+	 7747 17310
13522	0	0	Ki67+	 7750 17070
13523	0	0	Ki67+	 7752 17018
13524	0	0	Ki67+	 7757 17423
13525	0	0	Ki67+	 7758 17310
13526	0	0	Ki67+	 7759 16839
13527	0	0	Ki67+	 7764 17381
13528	0	0	Ki67+	 7765 17324
13529	0	0	Ki67+	 7765 17343
13530	0	0	Ki67+	 7768 17297
13531	0	0	Ki67+	 7771 16851
13532	0	0	Ki67+	 7777 17462
13533	0	0	Ki67+	 7789 17059
13534	0	0	Ki67+	 7789 17398
13535	0	0	Ki67+	 7790 17123
13536	0	0	Ki67+	 7795 16824
13537	0	0	Ki67+	 7802 17078
13538	0	0	Ki67+	 7802 17485
13539	0	0	Ki67+	 7805 17384
13540	0	0	Ki67+	 7806 16871
13541	0	0	Ki67+	 7811 17060
13542	0	0	Ki67+	 7819 17031
13543	0	0	Ki67+	 7819 17504
13544	0	0	Ki67+	 7822 17463
13545	0	0	Ki67+	 7825 17048
13546	0	0	Ki67+	 7826 17416
13547	0	0	Ki67+	 7830 16880
13548	0	0	Ki67+	 7830 17100
13549	0	0	Ki67+	 7836 17446
13550	0	0	Ki67+	 7842 17009
13551	0	0	Ki67+	 7842 17371
13552	0	0	Ki67+	 7843 16842
13553	0	0	Ki67+	 7843 17229
13554	0	0	Ki67+	 7850 17188
13555	0	0	Ki67+	 7850 17498
13556	0	0	Ki67+	 7851 17118
13557	0	0	Ki67+	 7852 17457
13558	0	0	Ki67+	 7064 18094
13559	0	0	Ki67+	 7070 18268
13560	0	0	Ki67+	 7083 17660
13561	0	0	Ki67+	 7085 18176
13562	0	0	Ki67+	 7089 18206
13563	0	0	Ki67+	 7089 18242
13564	0	0	Ki67+	 7091 18116
13565	0	0	Ki67+	 7092 18269
13566	0	0	Ki67+	 7094 18317
13567	0	0	Ki67+	 7098 18085
13568	0	0	Ki67+	 7100 17601
13569	0	0	Ki67+	 7113 17638
13570	0	0	Ki67+	 7113 18121
13571	0	0	Ki67+	 7117 17711
13572	0	0	Ki67+	 7118 17678
13573	0	0	Ki67+	 7119 18250
13574	0	0	Ki67+	 7120 17791
13575	0	0	Ki67+	 7127 18185
13576	0	0	Ki67+	 7127 18268
13577	0	0	Ki67+	 7137 17919
13578	0	0	Ki67+	 7138 17753
13579	0	0	Ki67+	 7139 18216
13580	0	0	Ki67+	 7141 17661
13581	0	0	Ki67+	 7143 17789
13582	0	0	Ki67+	 7147 18228
13583	0	0	Ki67+	 7157 17688
13584	0	0	Ki67+	 7169 17827
13585	0	0	Ki67+	 7170 17735
13586	0	0	Ki67+	 7173 18213
13587	0	0	Ki67+	 7175 18194
13588	0	0	Ki67+	 7183 17761
13589	0	0	Ki67+	 7197 17607
13590	0	0	Ki67+	 7199 17781
13591	0	0	Ki67+	 7203 18209
13592	0	0	Ki67+	 7209 17794
13593	0	0	Ki67+	 7216 18340
13594	0	0	Ki67+	 7217 17604
13595	0	0	Ki67+	 7217 17900
13596	0	0	Ki67+	 7217 18208
13597	0	0	Ki67+	 7222 17854
13598	0	0	Ki67+	 7226 17952
13599	0	0	Ki67+	 7227 18196
13600	0	0	Ki67+	 7228 18228
13601	0	0	Ki67+	 7232 18242
13602	0	0	Ki67+	 7235 18262
13603	0	0	Ki67+	 7249 18222
13604	0	0	Ki67+	 7260 17617
13605	0	0	Ki67+	 7289 18277
13606	0	0	Ki67+	 7293 18248
13607	0	0	Ki67+	 7305 17863
13608	0	0	Ki67+	 7310 17878
13609	0	0	Ki67+	 7316 18262
13610	0	0	Ki67+	 7321 17803
13611	0	0	Ki67+	 7326 18339
13612	0	0	Ki67+	 7335 17901
13613	0	0	Ki67+	 7335 18313
13614	0	0	Ki67+	 7343 18333
13615	0	0	Ki67+	 7356 17876
13616	0	0	Ki67+	 7359 17814
13617	0	0	Ki67+	 7366 18323
13618	0	0	Ki67+	 7367 18357
13619	0	0	Ki67+	 7383 18308
13620	0	0	Ki67+	 7387 18387
13621	0	0	Ki67+	 7417 17816
13622	0	0	Ki67+	 7418 17832
13623	0	0	Ki67+	 7422 17878
13624	0	0	Ki67+	 7427 18167
13625	0	0	Ki67+	 7434 18255
13626	0	0	Ki67+	 7443 17854
13627	0	0	Ki67+	 7468 18256
13628	0	0	Ki67+	 7476 18317
13629	0	0	Ki67+	 7478 18141
13630	0	0	Ki67+	 7491 18396
13631	0	0	Ki67+	 7494 18092
13632	0	0	Ki67+	 7497 17953
13633	0	0	Ki67+	 7501 17919
13634	0	0	Ki67+	 7502 17647
13635	0	0	Ki67+	 7505 18366
13636	0	0	Ki67+	 7513 18122
13637	0	0	Ki67+	 7514 18314
13638	0	0	Ki67+	 7516 18209
13639	0	0	Ki67+	 7518 17875
13640	0	0	Ki67+	 7519 18397
13641	0	0	Ki67+	 7526 17962
13642	0	0	Ki67+	 7527 18241
13643	0	0	Ki67+	 7528 17981
13644	0	0	Ki67+	 7529 18374
13645	0	0	Ki67+	 7534 18349
13646	0	0	Ki67+	 7536 18192
13647	0	0	Ki67+	 7539 17710
13648	0	0	Ki67+	 7541 17940
13649	0	0	Ki67+	 7542 18300
13650	0	0	Ki67+	 7548 17627
13651	0	0	Ki67+	 7558 18023
13652	0	0	Ki67+	 7559 17993
13653	0	0	Ki67+	 7560 17649
13654	0	0	Ki67+	 7562 17708
13655	0	0	Ki67+	 7566 18212
13656	0	0	Ki67+	 7568 17622
13657	0	0	Ki67+	 7569 18042
13658	0	0	Ki67+	 7582 18340
13659	0	0	Ki67+	 7585 18263
13660	0	0	Ki67+	 7586 18391
13661	0	0	Ki67+	 7595 17666
13662	0	0	Ki67+	 7595 18246
13663	0	0	Ki67+	 7595 18256
13664	0	0	Ki67+	 7598 18027
13665	0	0	Ki67+	 7603 18007
13666	0	0	Ki67+	 7604 17644
13667	0	0	Ki67+	 7605 17623
13668	0	0	Ki67+	 7606 18042
13669	0	0	Ki67+	 7607 17748
13670	0	0	Ki67+	 7610 18208
13671	0	0	Ki67+	 7614 17667
13672	0	0	Ki67+	 7625 18159
13673	0	0	Ki67+	 7626 17692
13674	0	0	Ki67+	 7627 18106
13675	0	0	Ki67+	 7631 18142
13676	0	0	Ki67+	 7634 18260
13677	0	0	Ki67+	 7639 18161
13678	0	0	Ki67+	 7641 17739
13679	0	0	Ki67+	 7645 18147
13680	0	0	Ki67+	 7647 17776
13681	0	0	Ki67+	 7649 17661
13682	0	0	Ki67+	 7654 17753
13683	0	0	Ki67+	 7656 17825
13684	0	0	Ki67+	 7659 18299
13685	0	0	Ki67+	 7660 18045
13686	0	0	Ki67+	 7661 17635
13687	0	0	Ki67+	 7661 17844
13688	0	0	Ki67+	 7661 17868
13689	0	0	Ki67+	 7662 18102
13690	0	0	Ki67+	 7662 18151
13691	0	0	Ki67+	 7662 18166
13692	0	0	Ki67+	 7671 17693
13693	0	0	Ki67+	 7672 17821
13694	0	0	Ki67+	 7673 17739
13695	0	0	Ki67+	 7678 17973
13696	0	0	Ki67+	 7679 17713
13697	0	0	Ki67+	 7682 18251
13698	0	0	Ki67+	 7690 17775
13699	0	0	Ki67+	 7692 18099
13700	0	0	Ki67+	 7692 18241
13701	0	0	Ki67+	 7693 17761
13702	0	0	Ki67+	 7698 18346
13703	0	0	Ki67+	 7702 17862
13704	0	0	Ki67+	 7704 17841
13705	0	0	Ki67+	 7709 17940
13706	0	0	Ki67+	 7712 18035
13707	0	0	Ki67+	 7712 18099
13708	0	0	Ki67+	 7712 18207
13709	0	0	Ki67+	 7713 17711
13710	0	0	Ki67+	 7714 17858
13711	0	0	Ki67+	 7720 18279
13712	0	0	Ki67+	 7728 17729
13713	0	0	Ki67+	 7731 18307
13714	0	0	Ki67+	 7737 17779
13715	0	0	Ki67+	 7737 18320
13716	0	0	Ki67+	 7738 17653
13717	0	0	Ki67+	 7739 18373
13718	0	0	Ki67+	 7741 18267
13719	0	0	Ki67+	 7743 17858
13720	0	0	Ki67+	 7743 18047
13721	0	0	Ki67+	 7743 18164
13722	0	0	Ki67+	 7746 18225
13723	0	0	Ki67+	 7748 17665
13724	0	0	Ki67+	 7752 17728
13725	0	0	Ki67+	 7755 17802
13726	0	0	Ki67+	 7756 18286
13727	0	0	Ki67+	 7761 18334
13728	0	0	Ki67+	 7762 17718
13729	0	0	Ki67+	 7763 18307
13730	0	0	Ki67+	 7766 18266
13731	0	0	Ki67+	 7768 18293
13732	0	0	Ki67+	 7769 17887
13733	0	0	Ki67+	 7773 18193
13734	0	0	Ki67+	 7774 17803
13735	0	0	Ki67+	 7775 17902
13736	0	0	Ki67+	 7777 17754
13737	0	0	Ki67+	 7779 17725
13738	0	0	Ki67+	 7780 17665
13739	0	0	Ki67+	 7780 18060
13740	0	0	Ki67+	 7788 18249
13741	0	0	Ki67+	 7795 17814
13742	0	0	Ki67+	 7796 17885
13743	0	0	Ki67+	 7797 17691
13744	0	0	Ki67+	 7797 17733
13745	0	0	Ki67+	 7803 17779
13746	0	0	Ki67+	 7807 17903
13747	0	0	Ki67+	 7811 18259
13748	0	0	Ki67+	 7812 17657
13749	0	0	Ki67+	 7814 17824
13750	0	0	Ki67+	 7815 18137
13751	0	0	Ki67+	 7818 17743
13752	0	0	Ki67+	 7818 18157
13753	0	0	Ki67+	 7821 17692
13754	0	0	Ki67+	 7824 17784
13755	0	0	Ki67+	 7825 18333
13756	0	0	Ki67+	 7834 18136
13757	0	0	Ki67+	 7838 17883
13758	0	0	Ki67+	 7842 17673
13759	0	0	Ki67+	 7842 17957
13760	0	0	Ki67+	 7842 18070
13761	0	0	Ki67+	 7843 18116
13762	0	0	Ki67+	 7845 17795
13763	0	0	Ki67+	 7845 18172
13764	0	0	Ki67+	 7846 17703
13765	0	0	Ki67+	 7851 17839
13766	0	0	Ki67+	 7852 17728
13767	0	0	Ki67+	 7057 18568
13768	0	0	Ki67+	 7058 18539
13769	0	0	Ki67+	 7060 18495
13770	0	0	Ki67+	 7060 18929
13771	0	0	Ki67+	 7061 18596
13772	0	0	Ki67+	 7062 19126
13773	0	0	Ki67+	 7068 18892
13774	0	0	Ki67+	 7070 18558
13775	0	0	Ki67+	 7074 18812
13776	0	0	Ki67+	 7075 18988
13777	0	0	Ki67+	 7077 18881
13778	0	0	Ki67+	 7081 18491
13779	0	0	Ki67+	 7087 18961
13780	0	0	Ki67+	 7088 18446
13781	0	0	Ki67+	 7091 18912
13782	0	0	Ki67+	 7092 18934
13783	0	0	Ki67+	 7094 18422
13784	0	0	Ki67+	 7094 19129
13785	0	0	Ki67+	 7097 18552
13786	0	0	Ki67+	 7107 18604
13787	0	0	Ki67+	 7107 18878
13788	0	0	Ki67+	 7108 18979
13789	0	0	Ki67+	 7114 18776
13790	0	0	Ki67+	 7125 18806
13791	0	0	Ki67+	 7127 19020
13792	0	0	Ki67+	 7129 18438
13793	0	0	Ki67+	 7129 18514
13794	0	0	Ki67+	 7137 18827
13795	0	0	Ki67+	 7141 18629
13796	0	0	Ki67+	 7142 18584
13797	0	0	Ki67+	 7143 18499
13798	0	0	Ki67+	 7157 18778
13799	0	0	Ki67+	 7160 18765
13800	0	0	Ki67+	 7166 18451
13801	0	0	Ki67+	 7176 18485
13802	0	0	Ki67+	 7176 18874
13803	0	0	Ki67+	 7179 18791
13804	0	0	Ki67+	 7183 18625
13805	0	0	Ki67+	 7197 18920
13806	0	0	Ki67+	 7207 18622
13807	0	0	Ki67+	 7210 18812
13808	0	0	Ki67+	 7217 18768
13809	0	0	Ki67+	 7220 18439
13810	0	0	Ki67+	 7222 18793
13811	0	0	Ki67+	 7226 19064
13812	0	0	Ki67+	 7229 19141
13813	0	0	Ki67+	 7235 18673
13814	0	0	Ki67+	 7236 19052
13815	0	0	Ki67+	 7246 18590
13816	0	0	Ki67+	 7251 18817
13817	0	0	Ki67+	 7252 18487
13818	0	0	Ki67+	 7253 18960
13819	0	0	Ki67+	 7253 19197
13820	0	0	Ki67+	 7255 18842
13821	0	0	Ki67+	 7256 18541
13822	0	0	Ki67+	 7262 18582
13823	0	0	Ki67+	 7269 18695
13824	0	0	Ki67+	 7272 19158
13825	0	0	Ki67+	 7275 18462
13826	0	0	Ki67+	 7278 18531
13827	0	0	Ki67+	 7281 18946
13828	0	0	Ki67+	 7282 18847
13829	0	0	Ki67+	 7284 18979
13830	0	0	Ki67+	 7285 18501
13831	0	0	Ki67+	 7286 18548
13832	0	0	Ki67+	 7290 19114
13833	0	0	Ki67+	 7291 19199
13834	0	0	Ki67+	 7293 18794
13835	0	0	Ki67+	 7294 18475
13836	0	0	Ki67+	 7299 18516
13837	0	0	Ki67+	 7300 19000
13838	0	0	Ki67+	 7304 18975
13839	0	0	Ki67+	 7320 18528
13840	0	0	Ki67+	 7321 18467
13841	0	0	Ki67+	 7322 18904
13842	0	0	Ki67+	 7327 18951
13843	0	0	Ki67+	 7329 18686
13844	0	0	Ki67+	 7331 18488
13845	0	0	Ki67+	 7335 18880
13846	0	0	Ki67+	 7335 18994
13847	0	0	Ki67+	 7338 19157
13848	0	0	Ki67+	 7341 18831
13849	0	0	Ki67+	 7344 19017
13850	0	0	Ki67+	 7352 18803
13851	0	0	Ki67+	 7362 18867
13852	0	0	Ki67+	 7366 18432
13853	0	0	Ki67+	 7366 18509
13854	0	0	Ki67+	 7367 18848
13855	0	0	Ki67+	 7372 18414
13856	0	0	Ki67+	 7375 18954
13857	0	0	Ki67+	 7377 18483
13858	0	0	Ki67+	 7377 18729
13859	0	0	Ki67+	 7380 18689
13860	0	0	Ki67+	 7381 18452
13861	0	0	Ki67+	 7383 18885
13862	0	0	Ki67+	 7385 18602
13863	0	0	Ki67+	 7390 18416
13864	0	0	Ki67+	 7391 18580
13865	0	0	Ki67+	 7393 18542
13866	0	0	Ki67+	 7394 18756
13867	0	0	Ki67+	 7399 19050
13868	0	0	Ki67+	 7406 18518
13869	0	0	Ki67+	 7408 18723
13870	0	0	Ki67+	 7409 18684
13871	0	0	Ki67+	 7411 18413
13872	0	0	Ki67+	 7412 18904
13873	0	0	Ki67+	 7413 19130
13874	0	0	Ki67+	 7414 18928
13875	0	0	Ki67+	 7415 18882
13876	0	0	Ki67+	 7421 18664
13877	0	0	Ki67+	 7422 18621
13878	0	0	Ki67+	 7426 18473
13879	0	0	Ki67+	 7426 18502
13880	0	0	Ki67+	 7429 18435
13881	0	0	Ki67+	 7431 18646
13882	0	0	Ki67+	 7432 18905
13883	0	0	Ki67+	 7433 19186
13884	0	0	Ki67+	 7436 18457
13885	0	0	Ki67+	 7436 18935
13886	0	0	Ki67+	 7437 18583
13887	0	0	Ki67+	 7437 18793
13888	0	0	Ki67+	 7438 18740
13889	0	0	Ki67+	 7440 18430
13890	0	0	Ki67+	 7442 19154
13891	0	0	Ki67+	 7444 18546
13892	0	0	Ki67+	 7445 19007
13893	0	0	Ki67+	 7448 18768
13894	0	0	Ki67+	 7449 18715
13895	0	0	Ki67+	 7459 18556
13896	0	0	Ki67+	 7461 18973
13897	0	0	Ki67+	 7463 18520
13898	0	0	Ki67+	 7463 18959
13899	0	0	Ki67+	 7466 18943
13900	0	0	Ki67+	 7467 19042
13901	0	0	Ki67+	 7467 19086
13902	0	0	Ki67+	 7474 19122
13903	0	0	Ki67+	 7477 18991
13904	0	0	Ki67+	 7479 18555
13905	0	0	Ki67+	 7480 18578
13906	0	0	Ki67+	 7487 18756
13907	0	0	Ki67+	 7487 19151
13908	0	0	Ki67+	 7488 18825
13909	0	0	Ki67+	 7490 18718
13910	0	0	Ki67+	 7496 19098
13911	0	0	Ki67+	 7497 18969
13912	0	0	Ki67+	 7499 19177
13913	0	0	Ki67+	 7507 18836
13914	0	0	Ki67+	 7508 19077
13915	0	0	Ki67+	 7511 19141
13916	0	0	Ki67+	 7513 18851
13917	0	0	Ki67+	 7517 18798
13918	0	0	Ki67+	 7518 18561
13919	0	0	Ki67+	 7523 19123
13920	0	0	Ki67+	 7533 18469
13921	0	0	Ki67+	 7540 18503
13922	0	0	Ki67+	 7546 18964
13923	0	0	Ki67+	 7547 18403
13924	0	0	Ki67+	 7549 18986
13925	0	0	Ki67+	 7552 19119
13926	0	0	Ki67+	 7554 18458
13927	0	0	Ki67+	 7554 18867
13928	0	0	Ki67+	 7561 19161
13929	0	0	Ki67+	 7563 19172
13930	0	0	Ki67+	 7566 18499
13931	0	0	Ki67+	 7570 18956
13932	0	0	Ki67+	 7572 18999
13933	0	0	Ki67+	 7577 19173
13934	0	0	Ki67+	 7579 18740
13935	0	0	Ki67+	 7584 18698
13936	0	0	Ki67+	 7584 18993
13937	0	0	Ki67+	 7585 18417
13938	0	0	Ki67+	 7585 19026
13939	0	0	Ki67+	 7590 18579
13940	0	0	Ki67+	 7595 18445
13941	0	0	Ki67+	 7596 18668
13942	0	0	Ki67+	 7596 18691
13943	0	0	Ki67+	 7596 18887
13944	0	0	Ki67+	 7597 18838
13945	0	0	Ki67+	 7597 19095
13946	0	0	Ki67+	 7602 19140
13947	0	0	Ki67+	 7603 18976
13948	0	0	Ki67+	 7603 19110
13949	0	0	Ki67+	 7604 18746
13950	0	0	Ki67+	 7605 18994
13951	0	0	Ki67+	 7611 18415
13952	0	0	Ki67+	 7615 18454
13953	0	0	Ki67+	 7619 18490
13954	0	0	Ki67+	 7628 18442
13955	0	0	Ki67+	 7631 18740
13956	0	0	Ki67+	 7634 18850
13957	0	0	Ki67+	 7634 19011
13958	0	0	Ki67+	 7635 19165
13959	0	0	Ki67+	 7638 18440
13960	0	0	Ki67+	 7638 19198
13961	0	0	Ki67+	 7639 19090
13962	0	0	Ki67+	 7640 18992
13963	0	0	Ki67+	 7647 19010
13964	0	0	Ki67+	 7650 18788
13965	0	0	Ki67+	 7657 19035
13966	0	0	Ki67+	 7658 18893
13967	0	0	Ki67+	 7659 18483
13968	0	0	Ki67+	 7659 19134
13969	0	0	Ki67+	 7662 18914
13970	0	0	Ki67+	 7663 18725
13971	0	0	Ki67+	 7664 18434
13972	0	0	Ki67+	 7667 18819
13973	0	0	Ki67+	 7667 18852
13974	0	0	Ki67+	 7671 18404
13975	0	0	Ki67+	 7673 18422
13976	0	0	Ki67+	 7679 19167
13977	0	0	Ki67+	 7680 18490
13978	0	0	Ki67+	 7688 18446
13979	0	0	Ki67+	 7689 18856
13980	0	0	Ki67+	 7690 19094
13981	0	0	Ki67+	 7693 18820
13982	0	0	Ki67+	 7696 18707
13983	0	0	Ki67+	 7696 18797
13984	0	0	Ki67+	 7698 19063
13985	0	0	Ki67+	 7703 18890
13986	0	0	Ki67+	 7704 19112
13987	0	0	Ki67+	 7711 18776
13988	0	0	Ki67+	 7714 19154
13989	0	0	Ki67+	 7720 18937
13990	0	0	Ki67+	 7721 18465
13991	0	0	Ki67+	 7723 18876
13992	0	0	Ki67+	 7731 18891
13993	0	0	Ki67+	 7733 18738
13994	0	0	Ki67+	 7743 18792
13995	0	0	Ki67+	 7745 19182
13996	0	0	Ki67+	 7751 18874
13997	0	0	Ki67+	 7759 18754
13998	0	0	Ki67+	 7762 18413
13999	0	0	Ki67+	 7768 18459
14000	0	0	Ki67+	 7770 19160
14001	0	0	Ki67+	 7773 18865
14002	0	0	Ki67+	 7777 18784
14003	0	0	Ki67+	 7780 18618
14004	0	0	Ki67+	 7784 19096
14005	0	0	Ki67+	 7785 18929
14006	0	0	Ki67+	 7786 18904
14007	0	0	Ki67+	 7787 18861
14008	0	0	Ki67+	 7789 18742
14009	0	0	Ki67+	 7791 18696
14010	0	0	Ki67+	 7792 18492
14011	0	0	Ki67+	 7794 18637
14012	0	0	Ki67+	 7794 18815
14013	0	0	Ki67+	 7800 18918
14014	0	0	Ki67+	 7801 19098
14015	0	0	Ki67+	 7806 18937
14016	0	0	Ki67+	 7807 18618
14017	0	0	Ki67+	 7809 18464
14018	0	0	Ki67+	 7819 18798
14019	0	0	Ki67+	 7821 18700
14020	0	0	Ki67+	 7824 18574
14021	0	0	Ki67+	 7824 18960
14022	0	0	Ki67+	 7829 18745
14023	0	0	Ki67+	 7830 18694
14024	0	0	Ki67+	 7831 18442
14025	0	0	Ki67+	 7832 18602
14026	0	0	Ki67+	 7840 18810
14027	0	0	Ki67+	 7844 18691
14028	0	0	Ki67+	 7848 18829
14029	0	0	Ki67+	 7849 18552
14030	0	0	Ki67+	 7851 18590
14031	0	0	Ki67+	 7851 19126
14032	0	0	Ki67+	 7852 18680
14033	0	0	Ki67+	 7854 18925
14034	0	0	Ki67+	 7057 19234
14035	0	0	Ki67+	 7057 19433
14036	0	0	Ki67+	 7059 19717
14037	0	0	Ki67+	 7060 19526
14038	0	0	Ki67+	 7076 19248
14039	0	0	Ki67+	 7076 19501
14040	0	0	Ki67+	 7083 19720
14041	0	0	Ki67+	 7084 19221
14042	0	0	Ki67+	 7084 19290
14043	0	0	Ki67+	 7087 19451
14044	0	0	Ki67+	 7091 19483
14045	0	0	Ki67+	 7093 19805
14046	0	0	Ki67+	 7093 19891
14047	0	0	Ki67+	 7099 19232
14048	0	0	Ki67+	 7102 19607
14049	0	0	Ki67+	 7107 19523
14050	0	0	Ki67+	 7110 19465
14051	0	0	Ki67+	 7112 19268
14052	0	0	Ki67+	 7112 19502
14053	0	0	Ki67+	 7113 19668
14054	0	0	Ki67+	 7118 19299
14055	0	0	Ki67+	 7118 19819
14056	0	0	Ki67+	 7118 19903
14057	0	0	Ki67+	 7120 19281
14058	0	0	Ki67+	 7120 19529
14059	0	0	Ki67+	 7125 19215
14060	0	0	Ki67+	 7136 19245
14061	0	0	Ki67+	 7138 19950
14062	0	0	Ki67+	 7139 19474
14063	0	0	Ki67+	 7140 19292
14064	0	0	Ki67+	 7140 19508
14065	0	0	Ki67+	 7153 19961
14066	0	0	Ki67+	 7154 19262
14067	0	0	Ki67+	 7154 19935
14068	0	0	Ki67+	 7158 19502
14069	0	0	Ki67+	 7162 19456
14070	0	0	Ki67+	 7164 19257
14071	0	0	Ki67+	 7167 19474
14072	0	0	Ki67+	 7169 19777
14073	0	0	Ki67+	 7177 19737
14074	0	0	Ki67+	 7180 19526
14075	0	0	Ki67+	 7184 19469
14076	0	0	Ki67+	 7184 19751
14077	0	0	Ki67+	 7184 19946
14078	0	0	Ki67+	 7187 19924
14079	0	0	Ki67+	 7193 19304
14080	0	0	Ki67+	 7193 19803
14081	0	0	Ki67+	 7196 19545
14082	0	0	Ki67+	 7196 19650
14083	0	0	Ki67+	 7197 19776
14084	0	0	Ki67+	 7200 19589
14085	0	0	Ki67+	 7206 19293
14086	0	0	Ki67+	 7207 19489
14087	0	0	Ki67+	 7207 19917
14088	0	0	Ki67+	 7211 19793
14089	0	0	Ki67+	 7215 19724
14090	0	0	Ki67+	 7219 19265
14091	0	0	Ki67+	 7220 19476
14092	0	0	Ki67+	 7221 19460
14093	0	0	Ki67+	 7221 19554
14094	0	0	Ki67+	 7225 19566
14095	0	0	Ki67+	 7225 19783
14096	0	0	Ki67+	 7227 19974
14097	0	0	Ki67+	 7231 19951
14098	0	0	Ki67+	 7233 19515
14099	0	0	Ki67+	 7234 19316
14100	0	0	Ki67+	 7241 19537
14101	0	0	Ki67+	 7247 19983
14102	0	0	Ki67+	 7249 19329
14103	0	0	Ki67+	 7255 19586
14104	0	0	Ki67+	 7259 19302
14105	0	0	Ki67+	 7262 19566
14106	0	0	Ki67+	 7270 19335
14107	0	0	Ki67+	 7278 19980
14108	0	0	Ki67+	 7282 19498
14109	0	0	Ki67+	 7288 19564
14110	0	0	Ki67+	 7289 19329
14111	0	0	Ki67+	 7294 19961
14112	0	0	Ki67+	 7296 19709
14113	0	0	Ki67+	 7306 19927
14114	0	0	Ki67+	 7307 19899
14115	0	0	Ki67+	 7308 19589
14116	0	0	Ki67+	 7308 19944
14117	0	0	Ki67+	 7310 19612
14118	0	0	Ki67+	 7318 19563
14119	0	0	Ki67+	 7325 19259
14120	0	0	Ki67+	 7326 19550
14121	0	0	Ki67+	 7328 19586
14122	0	0	Ki67+	 7330 19934
14123	0	0	Ki67+	 7333 19206
14124	0	0	Ki67+	 7333 19282
14125	0	0	Ki67+	 7333 19886
14126	0	0	Ki67+	 7334 19267
14127	0	0	Ki67+	 7341 19226
14128	0	0	Ki67+	 7341 19903
14129	0	0	Ki67+	 7343 19643
14130	0	0	Ki67+	 7344 19253
14131	0	0	Ki67+	 7345 19590
14132	0	0	Ki67+	 7345 19839
14133	0	0	Ki67+	 7353 19867
14134	0	0	Ki67+	 7363 19276
14135	0	0	Ki67+	 7368 19552
14136	0	0	Ki67+	 7371 19576
14137	0	0	Ki67+	 7375 19215
14138	0	0	Ki67+	 7379 19329
14139	0	0	Ki67+	 7386 19610
14140	0	0	Ki67+	 7387 19593
14141	0	0	Ki67+	 7387 19783
14142	0	0	Ki67+	 7396 19766
14143	0	0	Ki67+	 7397 19570
14144	0	0	Ki67+	 7402 19922
14145	0	0	Ki67+	 7405 19316
14146	0	0	Ki67+	 7415 19346
14147	0	0	Ki67+	 7420 19590
14148	0	0	Ki67+	 7427 19626
14149	0	0	Ki67+	 7427 19684
14150	0	0	Ki67+	 7440 19677
14151	0	0	Ki67+	 7442 19365
14152	0	0	Ki67+	 7444 19886
14153	0	0	Ki67+	 7447 19642
14154	0	0	Ki67+	 7449 19609
14155	0	0	Ki67+	 7459 19422
14156	0	0	Ki67+	 7465 19699
14157	0	0	Ki67+	 7466 19386
14158	0	0	Ki67+	 7466 19882
14159	0	0	Ki67+	 7467 19611
14160	0	0	Ki67+	 7480 19399
14161	0	0	Ki67+	 7482 19894
14162	0	0	Ki67+	 7483 19645
14163	0	0	Ki67+	 7484 19779
14164	0	0	Ki67+	 7492 19691
14165	0	0	Ki67+	 7503 19382
14166	0	0	Ki67+	 7512 19296
14167	0	0	Ki67+	 7512 19647
14168	0	0	Ki67+	 7514 19410
14169	0	0	Ki67+	 7519 19796
14170	0	0	Ki67+	 7521 19371
14171	0	0	Ki67+	 7522 19714
14172	0	0	Ki67+	 7539 19231
14173	0	0	Ki67+	 7544 19778
14174	0	0	Ki67+	 7553 19274
14175	0	0	Ki67+	 7555 19770
14176	0	0	Ki67+	 7566 19228
14177	0	0	Ki67+	 7566 19719
14178	0	0	Ki67+	 7570 19347
14179	0	0	Ki67+	 7572 19975
14180	0	0	Ki67+	 7573 19740
14181	0	0	Ki67+	 7584 19940
14182	0	0	Ki67+	 7585 19233
14183	0	0	Ki67+	 7587 19204
14184	0	0	Ki67+	 7601 19926
14185	0	0	Ki67+	 7602 19213
14186	0	0	Ki67+	 7604 19341
14187	0	0	Ki67+	 7609 19752
14188	0	0	Ki67+	 7609 19771
14189	0	0	Ki67+	 7611 19244
14190	0	0	Ki67+	 7611 19994
14191	0	0	Ki67+	 7612 19895
14192	0	0	Ki67+	 7614 19374
14193	0	0	Ki67+	 7622 19322
14194	0	0	Ki67+	 7622 19435
14195	0	0	Ki67+	 7623 19471
14196	0	0	Ki67+	 7624 19865
14197	0	0	Ki67+	 7626 19747
14198	0	0	Ki67+	 7632 19277
14199	0	0	Ki67+	 7636 19846
14200	0	0	Ki67+	 7637 19894
14201	0	0	Ki67+	 7639 19393
14202	0	0	Ki67+	 7640 19610
14203	0	0	Ki67+	 7647 19378
14204	0	0	Ki67+	 7647 19888
14205	0	0	Ki67+	 7648 19804
14206	0	0	Ki67+	 7649 19220
14207	0	0	Ki67+	 7656 19275
14208	0	0	Ki67+	 7661 19945
14209	0	0	Ki67+	 7663 19777
14210	0	0	Ki67+	 7665 19973
14211	0	0	Ki67+	 7666 19335
14212	0	0	Ki67+	 7669 19253
14213	0	0	Ki67+	 7680 19855
14214	0	0	Ki67+	 7691 19802
14215	0	0	Ki67+	 7692 19270
14216	0	0	Ki67+	 7701 19392
14217	0	0	Ki67+	 7703 19212
14218	0	0	Ki67+	 7704 19877
14219	0	0	Ki67+	 7708 19849
14220	0	0	Ki67+	 7715 19378
14221	0	0	Ki67+	 7715 19973
14222	0	0	Ki67+	 7716 19456
14223	0	0	Ki67+	 7716 19891
14224	0	0	Ki67+	 7723 19233
14225	0	0	Ki67+	 7724 19931
14226	0	0	Ki67+	 7726 19310
14227	0	0	Ki67+	 7727 19333
14228	0	0	Ki67+	 7727 19443
14229	0	0	Ki67+	 7749 19981
14230	0	0	Ki67+	 7754 19228
14231	0	0	Ki67+	 7754 19941
14232	0	0	Ki67+	 7755 19325
14233	0	0	Ki67+	 7758 19256
14234	0	0	Ki67+	 7760 19352
14235	0	0	Ki67+	 7760 19380
14236	0	0	Ki67+	 7762 19966
14237	0	0	Ki67+	 7773 19469
14238	0	0	Ki67+	 7779 19219
14239	0	0	Ki67+	 7781 19298
14240	0	0	Ki67+	 7791 19336
14241	0	0	Ki67+	 7795 19976
14242	0	0	Ki67+	 7800 19483
14243	0	0	Ki67+	 7802 19396
14244	0	0	Ki67+	 7804 19375
14245	0	0	Ki67+	 7805 19506
14246	0	0	Ki67+	 7811 19918
14247	0	0	Ki67+	 7813 19213
14248	0	0	Ki67+	 7813 19720
14249	0	0	Ki67+	 7817 19331
14250	0	0	Ki67+	 7817 19487
14251	0	0	Ki67+	 7818 19359
14252	0	0	Ki67+	 7819 19290
14253	0	0	Ki67+	 7822 19221
14254	0	0	Ki67+	 7825 19460
14255	0	0	Ki67+	 7829 19311
14256	0	0	Ki67+	 7836 19283
14257	0	0	Ki67+	 7845 19244
14258	0	0	Ki67+	 7845 19522
14259	0	0	Ki67+	 7850 19381
14260	0	0	Ki67+	 7851 19216
14261	0	0	Ki67+	 7851 19368
14262	0	0	Ki67+	 7851 19405
14263	0	0	Ki67+	 7853 19292
14264	0	0	Ki67+	 7854 19233
14265	0	0	Ki67+	 7058 20348
14266	0	0	Ki67+	 7061 20052
14267	0	0	Ki67+	 7063 20076
14268	0	0	Ki67+	 7068 20118
14269	0	0	Ki67+	 7070 20559
14270	0	0	Ki67+	 7071 20449
14271	0	0	Ki67+	 7075 20245
14272	0	0	Ki67+	 7076 20329
14273	0	0	Ki67+	 7076 20492
14274	0	0	Ki67+	 7076 20503
14275	0	0	Ki67+	 7077 20372
14276	0	0	Ki67+	 7080 20440
14277	0	0	Ki67+	 7086 20519
14278	0	0	Ki67+	 7087 20321
14279	0	0	Ki67+	 7087 20634
14280	0	0	Ki67+	 7087 20722
14281	0	0	Ki67+	 7089 20543
14282	0	0	Ki67+	 7097 20568
14283	0	0	Ki67+	 7102 20546
14284	0	0	Ki67+	 7105 20340
14285	0	0	Ki67+	 7107 20681
14286	0	0	Ki67+	 7109 20319
14287	0	0	Ki67+	 7112 20514
14288	0	0	Ki67+	 7114 20467
14289	0	0	Ki67+	 7115 20757
14290	0	0	Ki67+	 7121 20562
14291	0	0	Ki67+	 7122 20077
14292	0	0	Ki67+	 7122 20525
14293	0	0	Ki67+	 7123 20588
14294	0	0	Ki67+	 7131 20510
14295	0	0	Ki67+	 7142 20312
14296	0	0	Ki67+	 7145 20276
14297	0	0	Ki67+	 7150 20580
14298	0	0	Ki67+	 7155 20614
14299	0	0	Ki67+	 7162 20313
14300	0	0	Ki67+	 7167 20575
14301	0	0	Ki67+	 7170 20331
14302	0	0	Ki67+	 7172 20630
14303	0	0	Ki67+	 7183 20632
14304	0	0	Ki67+	 7185 20501
14305	0	0	Ki67+	 7192 20595
14306	0	0	Ki67+	 7194 20359
14307	0	0	Ki67+	 7197 20629
14308	0	0	Ki67+	 7199 20341
14309	0	0	Ki67+	 7202 20323
14310	0	0	Ki67+	 7206 20650
14311	0	0	Ki67+	 7209 20671
14312	0	0	Ki67+	 7214 20393
14313	0	0	Ki67+	 7221 20378
14314	0	0	Ki67+	 7230 20308
14315	0	0	Ki67+	 7231 20335
14316	0	0	Ki67+	 7233 20685
14317	0	0	Ki67+	 7239 20147
14318	0	0	Ki67+	 7240 20010
14319	0	0	Ki67+	 7246 20128
14320	0	0	Ki67+	 7254 20356
14321	0	0	Ki67+	 7257 20188
14322	0	0	Ki67+	 7257 20383
14323	0	0	Ki67+	 7257 20678
14324	0	0	Ki67+	 7267 20728
14325	0	0	Ki67+	 7270 20209
14326	0	0	Ki67+	 7272 20667
14327	0	0	Ki67+	 7273 20448
14328	0	0	Ki67+	 7274 20125
14329	0	0	Ki67+	 7274 20427
14330	0	0	Ki67+	 7274 20740
14331	0	0	Ki67+	 7274 20763
14332	0	0	Ki67+	 7275 20690
14333	0	0	Ki67+	 7276 20393
14334	0	0	Ki67+	 7279 20065
14335	0	0	Ki67+	 7284 20709
14336	0	0	Ki67+	 7287 20196
14337	0	0	Ki67+	 7289 20602
14338	0	0	Ki67+	 7292 20478
14339	0	0	Ki67+	 7292 20637
14340	0	0	Ki67+	 7294 20248
14341	0	0	Ki67+	 7295 20780
14342	0	0	Ki67+	 7298 20414
14343	0	0	Ki67+	 7298 20465
14344	0	0	Ki67+	 7299 20578
14345	0	0	Ki67+	 7303 20490
14346	0	0	Ki67+	 7306 20674
14347	0	0	Ki67+	 7307 20716
14348	0	0	Ki67+	 7310 20746
14349	0	0	Ki67+	 7311 20224
14350	0	0	Ki67+	 7313 20175
14351	0	0	Ki67+	 7313 20726
14352	0	0	Ki67+	 7314 20700
14353	0	0	Ki67+	 7314 20790
14354	0	0	Ki67+	 7315 20519
14355	0	0	Ki67+	 7315 20646
14356	0	0	Ki67+	 7316 20455
14357	0	0	Ki67+	 7317 20551
14358	0	0	Ki67+	 7318 20264
14359	0	0	Ki67+	 7326 20762
14360	0	0	Ki67+	 7329 20776
14361	0	0	Ki67+	 7332 20517
14362	0	0	Ki67+	 7332 20621
14363	0	0	Ki67+	 7333 20723
14364	0	0	Ki67+	 7334 20578
14365	0	0	Ki67+	 7335 20601
14366	0	0	Ki67+	 7335 20672
14367	0	0	Ki67+	 7335 20747
14368	0	0	Ki67+	 7336 20200
14369	0	0	Ki67+	 7343 20179
14370	0	0	Ki67+	 7343 20786
14371	0	0	Ki67+	 7344 20158
14372	0	0	Ki67+	 7347 20695
14373	0	0	Ki67+	 7348 20762
14374	0	0	Ki67+	 7350 20280
14375	0	0	Ki67+	 7350 20729
14376	0	0	Ki67+	 7356 20315
14377	0	0	Ki67+	 7358 20096
14378	0	0	Ki67+	 7360 20156
14379	0	0	Ki67+	 7373 20239
14380	0	0	Ki67+	 7374 20312
14381	0	0	Ki67+	 7384 20458
14382	0	0	Ki67+	 7388 20321
14383	0	0	Ki67+	 7388 20438
14384	0	0	Ki67+	 7390 20415
14385	0	0	Ki67+	 7400 20478
14386	0	0	Ki67+	 7402 20494
14387	0	0	Ki67+	 7404 20287
14388	0	0	Ki67+	 7404 20791
14389	0	0	Ki67+	 7414 20407
14390	0	0	Ki67+	 7417 20327
14391	0	0	Ki67+	 7417 20498
14392	0	0	Ki67+	 7417 20757
14393	0	0	Ki67+	 7419 20512
14394	0	0	Ki67+	 7435 20254
14395	0	0	Ki67+	 7437 20124
14396	0	0	Ki67+	 7443 20459
14397	0	0	Ki67+	 7444 20786
14398	0	0	Ki67+	 7450 20399
14399	0	0	Ki67+	 7451 20430
14400	0	0	Ki67+	 7460 20579
14401	0	0	Ki67+	 7461 20422
14402	0	0	Ki67+	 7461 20717
14403	0	0	Ki67+	 7471 20316
14404	0	0	Ki67+	 7471 20769
14405	0	0	Ki67+	 7473 20602
14406	0	0	Ki67+	 7474 20249
14407	0	0	Ki67+	 7474 20420
14408	0	0	Ki67+	 7481 20634
14409	0	0	Ki67+	 7484 20659
14410	0	0	Ki67+	 7485 20670
14411	0	0	Ki67+	 7491 20337
14412	0	0	Ki67+	 7493 20311
14413	0	0	Ki67+	 7493 20461
14414	0	0	Ki67+	 7496 20016
14415	0	0	Ki67+	 7504 20702
14416	0	0	Ki67+	 7505 20442
14417	0	0	Ki67+	 7510 20338
14418	0	0	Ki67+	 7510 20496
14419	0	0	Ki67+	 7521 20435
14420	0	0	Ki67+	 7521 20515
14421	0	0	Ki67+	 7522 20387
14422	0	0	Ki67+	 7528 20338
14423	0	0	Ki67+	 7531 20724
14424	0	0	Ki67+	 7535 20324
14425	0	0	Ki67+	 7547 20022
14426	0	0	Ki67+	 7550 20161
14427	0	0	Ki67+	 7550 20224
14428	0	0	Ki67+	 7553 20001
14429	0	0	Ki67+	 7560 20159
14430	0	0	Ki67+	 7565 20326
14431	0	0	Ki67+	 7568 20084
14432	0	0	Ki67+	 7568 20412
14433	0	0	Ki67+	 7569 20552
14434	0	0	Ki67+	 7570 20031
14435	0	0	Ki67+	 7571 20124
14436	0	0	Ki67+	 7574 20467
14437	0	0	Ki67+	 7575 20183
14438	0	0	Ki67+	 7580 20040
14439	0	0	Ki67+	 7583 20217
14440	0	0	Ki67+	 7586 20393
14441	0	0	Ki67+	 7591 20157
14442	0	0	Ki67+	 7591 20304
14443	0	0	Ki67+	 7592 20774
14444	0	0	Ki67+	 7594 20506
14445	0	0	Ki67+	 7595 20193
14446	0	0	Ki67+	 7597 20266
14447	0	0	Ki67+	 7600 20473
14448	0	0	Ki67+	 7602 20213
14449	0	0	Ki67+	 7603 20302
14450	0	0	Ki67+	 7603 20447
14451	0	0	Ki67+	 7604 20381
14452	0	0	Ki67+	 7611 20081
14453	0	0	Ki67+	 7611 20220
14454	0	0	Ki67+	 7614 20026
14455	0	0	Ki67+	 7616 20525
14456	0	0	Ki67+	 7618 20242
14457	0	0	Ki67+	 7620 20497
14458	0	0	Ki67+	 7624 20626
14459	0	0	Ki67+	 7630 20335
14460	0	0	Ki67+	 7630 20407
14461	0	0	Ki67+	 7631 20218
14462	0	0	Ki67+	 7634 20510
14463	0	0	Ki67+	 7634 20719
14464	0	0	Ki67+	 7637 20077
14465	0	0	Ki67+	 7637 20707
14466	0	0	Ki67+	 7640 20554
14467	0	0	Ki67+	 7642 20583
14468	0	0	Ki67+	 7643 20314
14469	0	0	Ki67+	 7645 20043
14470	0	0	Ki67+	 7645 20217
14471	0	0	Ki67+	 7649 20022
14472	0	0	Ki67+	 7649 20724
14473	0	0	Ki67+	 7650 20088
14474	0	0	Ki67+	 7651 20358
14475	0	0	Ki67+	 7652 20242
14476	0	0	Ki67+	 7656 20345
14477	0	0	Ki67+	 7659 20505
14478	0	0	Ki67+	 7662 20104
14479	0	0	Ki67+	 7663 20308
14480	0	0	Ki67+	 7665 20051
14481	0	0	Ki67+	 7666 20024
14482	0	0	Ki67+	 7673 20393
14483	0	0	Ki67+	 7678 20135
14484	0	0	Ki67+	 7678 20476
14485	0	0	Ki67+	 7679 20191
14486	0	0	Ki67+	 7680 20353
14487	0	0	Ki67+	 7681 20212
14488	0	0	Ki67+	 7684 20308
14489	0	0	Ki67+	 7686 20072
14490	0	0	Ki67+	 7686 20320
14491	0	0	Ki67+	 7693 20061
14492	0	0	Ki67+	 7699 20239
14493	0	0	Ki67+	 7700 20045
14494	0	0	Ki67+	 7703 20124
14495	0	0	Ki67+	 7705 20313
14496	0	0	Ki67+	 7708 20383
14497	0	0	Ki67+	 7712 20010
14498	0	0	Ki67+	 7712 20752
14499	0	0	Ki67+	 7717 20230
14500	0	0	Ki67+	 7719 20044
14501	0	0	Ki67+	 7724 20309
14502	0	0	Ki67+	 7724 20368
14503	0	0	Ki67+	 7725 20465
14504	0	0	Ki67+	 7728 20425
14505	0	0	Ki67+	 7732 20251
14506	0	0	Ki67+	 7733 20402
14507	0	0	Ki67+	 7741 20392
14508	0	0	Ki67+	 7742 20314
14509	0	0	Ki67+	 7744 20010
14510	0	0	Ki67+	 7747 20126
14511	0	0	Ki67+	 7756 20081
14512	0	0	Ki67+	 7764 20378
14513	0	0	Ki67+	 7765 20247
14514	0	0	Ki67+	 7766 20007
14515	0	0	Ki67+	 7770 20094
14516	0	0	Ki67+	 7772 20074
14517	0	0	Ki67+	 7773 20232
14518	0	0	Ki67+	 7776 20353
14519	0	0	Ki67+	 7785 20241
14520	0	0	Ki67+	 7787 20038
14521	0	0	Ki67+	 7789 20277
14522	0	0	Ki67+	 7789 20358
14523	0	0	Ki67+	 7793 20003
14524	0	0	Ki67+	 7794 20371
14525	0	0	Ki67+	 7794 20565
14526	0	0	Ki67+	 7797 20327
14527	0	0	Ki67+	 7804 20068
14528	0	0	Ki67+	 7806 20295
14529	0	0	Ki67+	 7807 20426
14530	0	0	Ki67+	 7809 20095
14531	0	0	Ki67+	 7809 20569
14532	0	0	Ki67+	 7814 20352
14533	0	0	Ki67+	 7815 20234
14534	0	0	Ki67+	 7816 20211
14535	0	0	Ki67+	 7817 20065
14536	0	0	Ki67+	 7817 20149
14537	0	0	Ki67+	 7819 20105
14538	0	0	Ki67+	 7820 20045
14539	0	0	Ki67+	 7820 20577
14540	0	0	Ki67+	 7824 20018
14541	0	0	Ki67+	 7831 20368
14542	0	0	Ki67+	 7834 20401
14543	0	0	Ki67+	 7837 20159
14544	0	0	Ki67+	 7838 20183
14545	0	0	Ki67+	 7852 20356
14546	0	0	Ki67+	 7853 20232
14547	0	0	Ki67+	 7854 20097
14548	0	0	Ki67+	 7855 20205
14549	0	0	Ki67+	 7061 21437
14550	0	0	Ki67+	 7061 21457
14551	0	0	Ki67+	 7061 21584
14552	0	0	Ki67+	 7068 21417
14553	0	0	Ki67+	 7068 21502
14554	0	0	Ki67+	 7069 21033
14555	0	0	Ki67+	 7069 21476
14556	0	0	Ki67+	 7074 21156
14557	0	0	Ki67+	 7078 21068
14558	0	0	Ki67+	 7086 21494
14559	0	0	Ki67+	 7093 21432
14560	0	0	Ki67+	 7096 21190
14561	0	0	Ki67+	 7098 21238
14562	0	0	Ki67+	 7100 21109
14563	0	0	Ki67+	 7100 21484
14564	0	0	Ki67+	 7101 21203
14565	0	0	Ki67+	 7106 21088
14566	0	0	Ki67+	 7107 21503
14567	0	0	Ki67+	 7111 20947
14568	0	0	Ki67+	 7112 21124
14569	0	0	Ki67+	 7117 21032
14570	0	0	Ki67+	 7119 20840
14571	0	0	Ki67+	 7130 21199
14572	0	0	Ki67+	 7131 21014
14573	0	0	Ki67+	 7132 21112
14574	0	0	Ki67+	 7134 21417
14575	0	0	Ki67+	 7135 21493
14576	0	0	Ki67+	 7137 21081
14577	0	0	Ki67+	 7139 21141
14578	0	0	Ki67+	 7140 21056
14579	0	0	Ki67+	 7140 21168
14580	0	0	Ki67+	 7145 20811
14581	0	0	Ki67+	 7148 20948
14582	0	0	Ki67+	 7148 21305
14583	0	0	Ki67+	 7151 21017
14584	0	0	Ki67+	 7152 20975
14585	0	0	Ki67+	 7154 20831
14586	0	0	Ki67+	 7155 21283
14587	0	0	Ki67+	 7156 21517
14588	0	0	Ki67+	 7157 20926
14589	0	0	Ki67+	 7168 21483
14590	0	0	Ki67+	 7169 21258
14591	0	0	Ki67+	 7170 21361
14592	0	0	Ki67+	 7171 21525
14593	0	0	Ki67+	 7174 21078
14594	0	0	Ki67+	 7175 21027
14595	0	0	Ki67+	 7175 21042
14596	0	0	Ki67+	 7180 21327
14597	0	0	Ki67+	 7181 21194
14598	0	0	Ki67+	 7183 21134
14599	0	0	Ki67+	 7183 21509
14600	0	0	Ki67+	 7189 21109
14601	0	0	Ki67+	 7199 21099
14602	0	0	Ki67+	 7199 21342
14603	0	0	Ki67+	 7204 21243
14604	0	0	Ki67+	 7205 21275
14605	0	0	Ki67+	 7206 21004
14606	0	0	Ki67+	 7213 21596
14607	0	0	Ki67+	 7217 20925
14608	0	0	Ki67+	 7227 21572
14609	0	0	Ki67+	 7230 21146
14610	0	0	Ki67+	 7231 21026
14611	0	0	Ki67+	 7234 21389
14612	0	0	Ki67+	 7262 21125
14613	0	0	Ki67+	 7265 21056
14614	0	0	Ki67+	 7265 21100
14615	0	0	Ki67+	 7268 21246
14616	0	0	Ki67+	 7270 21580
14617	0	0	Ki67+	 7280 21349
14618	0	0	Ki67+	 7280 21511
14619	0	0	Ki67+	 7282 21581
14620	0	0	Ki67+	 7284 21011
14621	0	0	Ki67+	 7295 21067
14622	0	0	Ki67+	 7296 21357
14623	0	0	Ki67+	 7297 21103
14624	0	0	Ki67+	 7306 21040
14625	0	0	Ki67+	 7306 21595
14626	0	0	Ki67+	 7310 21138
14627	0	0	Ki67+	 7327 21031
14628	0	0	Ki67+	 7335 20978
14629	0	0	Ki67+	 7336 20993
14630	0	0	Ki67+	 7342 21087
14631	0	0	Ki67+	 7344 21294
14632	0	0	Ki67+	 7344 21473
14633	0	0	Ki67+	 7346 20841
14634	0	0	Ki67+	 7347 21148
14635	0	0	Ki67+	 7356 21132
14636	0	0	Ki67+	 7356 21477
14637	0	0	Ki67+	 7361 21353
14638	0	0	Ki67+	 7363 20981
14639	0	0	Ki67+	 7363 21108
14640	0	0	Ki67+	 7373 21048
14641	0	0	Ki67+	 7374 21216
14642	0	0	Ki67+	 7375 21256
14643	0	0	Ki67+	 7375 21419
14644	0	0	Ki67+	 7387 21178
14645	0	0	Ki67+	 7390 20840
14646	0	0	Ki67+	 7395 21148
14647	0	0	Ki67+	 7400 21174
14648	0	0	Ki67+	 7402 21111
14649	0	0	Ki67+	 7404 20897
14650	0	0	Ki67+	 7404 21191
14651	0	0	Ki67+	 7405 20883
14652	0	0	Ki67+	 7412 21016
14653	0	0	Ki67+	 7412 21044
14654	0	0	Ki67+	 7414 21136
14655	0	0	Ki67+	 7415 21059
14656	0	0	Ki67+	 7425 20934
14657	0	0	Ki67+	 7426 21087
14658	0	0	Ki67+	 7426 21161
14659	0	0	Ki67+	 7426 21444
14660	0	0	Ki67+	 7437 21455
14661	0	0	Ki67+	 7438 20880
14662	0	0	Ki67+	 7445 21027
14663	0	0	Ki67+	 7448 20961
14664	0	0	Ki67+	 7449 20872
14665	0	0	Ki67+	 7458 21482
14666	0	0	Ki67+	 7464 20862
14667	0	0	Ki67+	 7465 21013
14668	0	0	Ki67+	 7470 21037
14669	0	0	Ki67+	 7471 20984
14670	0	0	Ki67+	 7471 21061
14671	0	0	Ki67+	 7479 20862
14672	0	0	Ki67+	 7487 21057
14673	0	0	Ki67+	 7489 21355
14674	0	0	Ki67+	 7491 21461
14675	0	0	Ki67+	 7492 21376
14676	0	0	Ki67+	 7496 21028
14677	0	0	Ki67+	 7496 21479
14678	0	0	Ki67+	 7497 21326
14679	0	0	Ki67+	 7502 21165
14680	0	0	Ki67+	 7504 20867
14681	0	0	Ki67+	 7505 21561
14682	0	0	Ki67+	 7510 21214
14683	0	0	Ki67+	 7514 21194
14684	0	0	Ki67+	 7519 21110
14685	0	0	Ki67+	 7521 20885
14686	0	0	Ki67+	 7538 21126
14687	0	0	Ki67+	 7540 20911
14688	0	0	Ki67+	 7542 21167
14689	0	0	Ki67+	 7552 21332
14690	0	0	Ki67+	 7553 21271
14691	0	0	Ki67+	 7554 21586
[truncated: 4,671,339 more chars]
