# Supplementary material for: Data-Driven Discovery of Immune Contexture Biomarkers
Source: Front Oncol. 2018 Dec 18;8:627. doi: 10.3389/fonc.2018.00627 (PMC6305402; doi:10.3389/fonc.2018.00627)
Supplement: Data Sheet 4.zip — MSI/MSS dataset, part 2/3. [file Data_Sheet_4.zip › MSIMSSDataset/89866_ImageObjects.txt]

barcode_target	16-006465_P1_12104_MSS-MSI_1810 [5 channels]
barcode_origin	0
workflow_target	CD8-CD3-CD4-Ki67-DAPI_generic.wsa 
workflow_target_version	 build f14999727a346af05f524693b44526002539cc76, workflows f149997 2016-05-23 with local changes
workflow_origin	0
workflow_origin_version	0
iH	53600
iW	75600
user	txdsapps
hostname	RPZMB000018

1	0	0	Ki67+	 1897 28947
2	0	0	Ki67+	 1912 28940
3	0	0	Ki67+	 1976 28784
4	0	0	Ki67+	 1984 28735
5	0	0	Ki67+	 1989 28808
6	0	0	Ki67+	 2022 28759
7	0	0	Ki67+	 2031 28653
8	0	0	Ki67+	 1402 29697
9	0	0	Ki67+	 1405 29683
10	0	0	Ki67+	 1420 29658
11	0	0	Ki67+	 1427 29594
12	0	0	Ki67+	 1437 29567
13	0	0	Ki67+	 1467 29518
14	0	0	Ki67+	 1476 29505
15	0	0	Ki67+	 1501 29442
16	0	0	Ki67+	 1542 29466
17	0	0	Ki67+	 1551 29486
18	0	0	Ki67+	 1602 29789
19	0	0	Ki67+	 1613 29766
20	0	0	Ki67+	 1634 29274
21	0	0	Ki67+	 1656 29391
22	0	0	Ki67+	 1662 29611
23	0	0	Ki67+	 1667 29455
24	0	0	Ki67+	 1674 29330
25	0	0	Ki67+	 1682 29279
26	0	0	Ki67+	 1683 29428
27	0	0	Ki67+	 1683 29560
28	0	0	Ki67+	 1686 29293
29	0	0	Ki67+	 1690 29385
30	0	0	Ki67+	 1706 29292
31	0	0	Ki67+	 1712 29351
32	0	0	Ki67+	 1732 29610
33	0	0	Ki67+	 1738 29654
34	0	0	Ki67+	 1739 29622
35	0	0	Ki67+	 1740 29546
36	0	0	Ki67+	 1750 29486
37	0	0	Ki67+	 1750 29551
38	0	0	Ki67+	 1751 29735
39	0	0	Ki67+	 1752 29463
40	0	0	Ki67+	 1752 29706
41	0	0	Ki67+	 1755 29424
42	0	0	Ki67+	 1755 29444
43	0	0	Ki67+	 1757 29769
44	0	0	Ki67+	 1765 29495
45	0	0	Ki67+	 1774 29796
46	0	0	Ki67+	 1780 29728
47	0	0	Ki67+	 1784 29677
48	0	0	Ki67+	 1786 29409
49	0	0	Ki67+	 1790 29301
50	0	0	Ki67+	 1790 29318
51	0	0	Ki67+	 1792 29773
52	0	0	Ki67+	 1794 29726
53	0	0	Ki67+	 1794 29745
54	0	0	Ki67+	 1794 29788
55	0	0	Ki67+	 1796 29701
56	0	0	Ki67+	 1809 29568
57	0	0	Ki67+	 1811 29742
58	0	0	Ki67+	 1832 29093
59	0	0	Ki67+	 1843 29046
60	0	0	Ki67+	 1861 29065
61	0	0	Ki67+	 1865 29625
62	0	0	Ki67+	 1873 29650
63	0	0	Ki67+	 1927 29580
64	0	0	Ki67+	 1950 29490
65	0	0	Ki67+	 1954 29476
66	0	0	Ki67+	 1958 29452
67	0	0	Ki67+	 1968 29382
68	0	0	Ki67+	 1983 29374
69	0	0	Ki67+	 1989 29534
70	0	0	Ki67+	 2005 29522
71	0	0	Ki67+	 2018 29191
72	0	0	Ki67+	 2018 29473
73	0	0	Ki67+	 2020 29139
74	0	0	Ki67+	 2021 29499
75	0	0	Ki67+	 2028 29180
76	0	0	Ki67+	 2028 29451
77	0	0	Ki67+	 2030 29419
78	0	0	Ki67+	 2033 29402
79	0	0	Ki67+	 2034 29127
80	0	0	Ki67+	 1578 29871
81	0	0	Ki67+	 1660 30182
82	0	0	Ki67+	 1889 30356
83	0	0	Ki67+	 2405 3852
84	0	0	Ki67+	 2738 27494
85	0	0	Ki67+	 2762 27460
86	0	0	Ki67+	 2784 27612
87	0	0	Ki67+	 2786 27453
88	0	0	Ki67+	 2814 27372
89	0	0	Ki67+	 2824 27356
90	0	0	Ki67+	 2052 28624
91	0	0	Ki67+	 2054 28635
92	0	0	Ki67+	 2074 28634
93	0	0	Ki67+	 2110 28687
94	0	0	Ki67+	 2114 28585
95	0	0	Ki67+	 2118 28529
96	0	0	Ki67+	 2121 28415
97	0	0	Ki67+	 2125 28676
98	0	0	Ki67+	 2156 28564
99	0	0	Ki67+	 2197 28577
100	0	0	Ki67+	 2306 28420
101	0	0	Ki67+	 2342 28352
102	0	0	Ki67+	 2370 28605
103	0	0	Ki67+	 2389 28602
104	0	0	Ki67+	 2394 28654
105	0	0	Ki67+	 2415 28536
106	0	0	Ki67+	 2435 28549
107	0	0	Ki67+	 2461 28147
108	0	0	Ki67+	 2471 28677
109	0	0	Ki67+	 2492 28252
110	0	0	Ki67+	 2496 28413
111	0	0	Ki67+	 2508 28382
112	0	0	Ki67+	 2521 28691
113	0	0	Ki67+	 2536 28251
114	0	0	Ki67+	 2543 28283
115	0	0	Ki67+	 2555 28200
116	0	0	Ki67+	 2759 28491
117	0	0	Ki67+	 2810 28679
118	0	0	Ki67+	 2823 28228
119	0	0	Ki67+	 2836 28617
120	0	0	Ki67+	 2846 28131
121	0	0	Ki67+	 2056 29316
122	0	0	Ki67+	 2064 29048
123	0	0	Ki67+	 2071 29265
124	0	0	Ki67+	 2073 29012
125	0	0	Ki67+	 2084 29258
126	0	0	Ki67+	 2091 28925
127	0	0	Ki67+	 2114 28811
128	0	0	Ki67+	 2130 28753
129	0	0	Ki67+	 2142 28721
130	0	0	Ki67+	 2157 29207
131	0	0	Ki67+	 2198 29262
132	0	0	Ki67+	 2206 29204
133	0	0	Ki67+	 2207 29007
134	0	0	Ki67+	 2213 29251
135	0	0	Ki67+	 2264 29355
136	0	0	Ki67+	 2271 28719
137	0	0	Ki67+	 2272 29318
138	0	0	Ki67+	 2296 29323
139	0	0	Ki67+	 2314 29329
140	0	0	Ki67+	 2434 29144
141	0	0	Ki67+	 2440 29298
142	0	0	Ki67+	 2511 29437
143	0	0	Ki67+	 2512 29166
144	0	0	Ki67+	 2521 29314
145	0	0	Ki67+	 2537 29101
146	0	0	Ki67+	 2538 29117
147	0	0	Ki67+	 2578 29221
148	0	0	Ki67+	 2586 29248
149	0	0	Ki67+	 2632 29381
150	0	0	Ki67+	 2634 29122
151	0	0	Ki67+	 2726 29037
152	0	0	Ki67+	 2738 28913
153	0	0	Ki67+	 2761 29232
154	0	0	Ki67+	 2762 29099
155	0	0	Ki67+	 2777 29303
156	0	0	Ki67+	 2789 28739
157	0	0	Ki67+	 2790 29309
158	0	0	Ki67+	 2806 29321
159	0	0	Ki67+	 2806 29370
160	0	0	Ki67+	 2836 29301
161	0	0	Ki67+	 2199 29826
162	0	0	Ki67+	 2440 29658
163	0	0	Ki67+	 2666 30215
164	0	0	Ki67+	 2804 30213
165	0	0	Ki67+	 3415 10308
166	0	0	Ki67+	 3457 14592
167	0	0	Ki67+	 3266 27007
168	0	0	Ki67+	 3311 27021
169	0	0	Ki67+	 3449 26976
170	0	0	Ki67+	 3484 27019
171	0	0	Ki67+	 2868 27397
172	0	0	Ki67+	 2921 27891
173	0	0	Ki67+	 2972 28025
174	0	0	Ki67+	 2997 27644
175	0	0	Ki67+	 3013 27449
176	0	0	Ki67+	 3074 27978
177	0	0	Ki67+	 3120 28091
178	0	0	Ki67+	 3133 28088
179	0	0	Ki67+	 3165 27656
180	0	0	Ki67+	 3172 28075
181	0	0	Ki67+	 3184 28042
182	0	0	Ki67+	 3237 27394
183	0	0	Ki67+	 3322 27914
184	0	0	Ki67+	 3330 27887
185	0	0	Ki67+	 3392 28069
186	0	0	Ki67+	 3394 27662
187	0	0	Ki67+	 3405 27814
188	0	0	Ki67+	 3412 28035
189	0	0	Ki67+	 3482 27992
190	0	0	Ki67+	 3482 28022
191	0	0	Ki67+	 3486 28045
192	0	0	Ki67+	 3501 27893
193	0	0	Ki67+	 3521 28011
194	0	0	Ki67+	 3527 27783
195	0	0	Ki67+	 3527 27999
196	0	0	Ki67+	 3529 27894
197	0	0	Ki67+	 3538 28027
198	0	0	Ki67+	 3545 27940
199	0	0	Ki67+	 3556 27386
200	0	0	Ki67+	 3579 27717
201	0	0	Ki67+	 3586 27932
202	0	0	Ki67+	 3587 27953
203	0	0	Ki67+	 3594 27894
204	0	0	Ki67+	 3609 27889
205	0	0	Ki67+	 3630 27413
206	0	0	Ki67+	 3641 27865
207	0	0	Ki67+	 3647 27696
208	0	0	Ki67+	 2851 28556
209	0	0	Ki67+	 2857 28190
210	0	0	Ki67+	 2861 28545
211	0	0	Ki67+	 2866 28197
212	0	0	Ki67+	 2890 28204
213	0	0	Ki67+	 2923 28440
214	0	0	Ki67+	 2933 28174
215	0	0	Ki67+	 2935 28117
216	0	0	Ki67+	 2945 28596
217	0	0	Ki67+	 2949 28450
218	0	0	Ki67+	 2951 28768
219	0	0	Ki67+	 2954 28746
220	0	0	Ki67+	 2955 28632
221	0	0	Ki67+	 2956 28693
222	0	0	Ki67+	 2967 28447
223	0	0	Ki67+	 2969 28475
224	0	0	Ki67+	 2993 28635
225	0	0	Ki67+	 3009 28763
226	0	0	Ki67+	 3011 28736
227	0	0	Ki67+	 3036 28636
228	0	0	Ki67+	 3057 28583
229	0	0	Ki67+	 3062 28107
230	0	0	Ki67+	 3065 28119
231	0	0	Ki67+	 3132 28135
232	0	0	Ki67+	 3134 28122
233	0	0	Ki67+	 3152 28358
234	0	0	Ki67+	 3193 28753
235	0	0	Ki67+	 3198 28571
236	0	0	Ki67+	 3210 28673
237	0	0	Ki67+	 3217 28544
238	0	0	Ki67+	 3222 28649
239	0	0	Ki67+	 3225 28415
240	0	0	Ki67+	 3227 28402
241	0	0	Ki67+	 3230 28530
242	0	0	Ki67+	 3237 28177
243	0	0	Ki67+	 3274 28869
244	0	0	Ki67+	 3292 28867
245	0	0	Ki67+	 3293 28257
246	0	0	Ki67+	 3293 28848
247	0	0	Ki67+	 3305 28306
248	0	0	Ki67+	 3314 28199
249	0	0	Ki67+	 3357 28174
250	0	0	Ki67+	 3360 28144
251	0	0	Ki67+	 3365 28738
252	0	0	Ki67+	 3371 28100
253	0	0	Ki67+	 3375 28771
254	0	0	Ki67+	 3375 28794
255	0	0	Ki67+	 3375 28870
256	0	0	Ki67+	 3379 28552
257	0	0	Ki67+	 3380 28573
258	0	0	Ki67+	 3382 28527
259	0	0	Ki67+	 3385 28750
260	0	0	Ki67+	 3390 28501
261	0	0	Ki67+	 3399 28422
262	0	0	Ki67+	 3402 28440
263	0	0	Ki67+	 3404 28854
264	0	0	Ki67+	 3411 28824
265	0	0	Ki67+	 3424 28298
266	0	0	Ki67+	 3437 28367
267	0	0	Ki67+	 3448 28740
268	0	0	Ki67+	 3464 28877
269	0	0	Ki67+	 3474 28846
270	0	0	Ki67+	 3488 28183
271	0	0	Ki67+	 3491 28855
272	0	0	Ki67+	 3507 28792
273	0	0	Ki67+	 3517 28164
274	0	0	Ki67+	 3519 28138
275	0	0	Ki67+	 3531 28779
276	0	0	Ki67+	 3536 28793
277	0	0	Ki67+	 3546 28742
278	0	0	Ki67+	 3553 28603
279	0	0	Ki67+	 3564 28125
280	0	0	Ki67+	 3564 28640
281	0	0	Ki67+	 3569 28215
282	0	0	Ki67+	 3570 28535
283	0	0	Ki67+	 3583 28224
284	0	0	Ki67+	 3583 28426
285	0	0	Ki67+	 3588 28398
286	0	0	Ki67+	 3592 28299
287	0	0	Ki67+	 3593 28322
288	0	0	Ki67+	 3597 28348
289	0	0	Ki67+	 3602 28248
290	0	0	Ki67+	 3612 28141
291	0	0	Ki67+	 2851 29312
292	0	0	Ki67+	 2881 29267
293	0	0	Ki67+	 2886 29235
294	0	0	Ki67+	 2902 29219
295	0	0	Ki67+	 2931 29120
296	0	0	Ki67+	 2941 28927
297	0	0	Ki67+	 3011 28900
298	0	0	Ki67+	 3019 28944
299	0	0	Ki67+	 3032 29067
300	0	0	Ki67+	 3037 29085
301	0	0	Ki67+	 3063 29057
302	0	0	Ki67+	 3066 29092
303	0	0	Ki67+	 3091 29130
304	0	0	Ki67+	 3107 29087
305	0	0	Ki67+	 3130 29259
306	0	0	Ki67+	 3145 29217
307	0	0	Ki67+	 3147 28942
308	0	0	Ki67+	 3153 28928
309	0	0	Ki67+	 3154 29114
310	0	0	Ki67+	 3170 29025
311	0	0	Ki67+	 3185 29009
312	0	0	Ki67+	 3196 28935
313	0	0	Ki67+	 3268 28900
314	0	0	Ki67+	 3271 28921
315	0	0	Ki67+	 3271 29143
316	0	0	Ki67+	 3272 29101
317	0	0	Ki67+	 3284 29057
318	0	0	Ki67+	 3319 29092
319	0	0	Ki67+	 3386 28913
320	0	0	Ki67+	 3393 28937
321	0	0	Ki67+	 3410 28921
322	0	0	Ki67+	 3431 28929
323	0	0	Ki67+	 2870 29976
324	0	0	Ki67+	 2887 30216
325	0	0	Ki67+	 2937 29785
326	0	0	Ki67+	 2950 30106
327	0	0	Ki67+	 3570 39466
328	0	0	Ki67+	 4116 13964
329	0	0	Ki67+	 3678 14708
330	0	0	Ki67+	 3692 15441
331	0	0	Ki67+	 4057 15367
332	0	0	Ki67+	 4235 26324
333	0	0	Ki67+	 4270 26233
334	0	0	Ki67+	 3658 27251
335	0	0	Ki67+	 3661 26955
336	0	0	Ki67+	 3809 27222
337	0	0	Ki67+	 3825 27195
338	0	0	Ki67+	 3867 27227
339	0	0	Ki67+	 3886 27179
340	0	0	Ki67+	 3961 27127
341	0	0	Ki67+	 4023 27229
342	0	0	Ki67+	 4065 27458
343	0	0	Ki67+	 4077 27442
344	0	0	Ki67+	 4107 27193
345	0	0	Ki67+	 4208 27320
346	0	0	Ki67+	 4215 27309
347	0	0	Ki67+	 4217 27504
348	0	0	Ki67+	 4248 27122
349	0	0	Ki67+	 4349 27074
350	0	0	Ki67+	 4379 27304
351	0	0	Ki67+	 4404 27497
352	0	0	Ki67+	 4436 27408
353	0	0	Ki67+	 4441 26862
354	0	0	Ki67+	 3660 27830
355	0	0	Ki67+	 3668 27799
356	0	0	Ki67+	 3679 28024
357	0	0	Ki67+	 3686 28052
358	0	0	Ki67+	 3687 28219
359	0	0	Ki67+	 3689 28032
360	0	0	Ki67+	 3691 28154
361	0	0	Ki67+	 3700 28081
362	0	0	Ki67+	 3716 27872
363	0	0	Ki67+	 3742 28212
364	0	0	Ki67+	 3753 28202
365	0	0	Ki67+	 3766 28159
366	0	0	Ki67+	 3801 28080
367	0	0	Ki67+	 3806 27710
368	0	0	Ki67+	 3811 28061
369	0	0	Ki67+	 3815 28030
370	0	0	Ki67+	 3822 27642
371	0	0	Ki67+	 3823 28048
372	0	0	Ki67+	 3828 27675
373	0	0	Ki67+	 3829 28021
374	0	0	Ki67+	 3837 27705
375	0	0	Ki67+	 3846 27652
376	0	0	Ki67+	 3853 27972
377	0	0	Ki67+	 3865 27906
378	0	0	Ki67+	 3867 27621
379	0	0	Ki67+	 3870 27592
380	0	0	Ki67+	 3876 27870
381	0	0	Ki67+	 3883 27696
382	0	0	Ki67+	 3883 27739
383	0	0	Ki67+	 3889 27768
384	0	0	Ki67+	 3893 27590
385	0	0	Ki67+	 3911 28312
386	0	0	Ki67+	 3916 27574
387	0	0	Ki67+	 3916 27617
388	0	0	Ki67+	 3917 28234
389	0	0	Ki67+	 3922 27638
390	0	0	Ki67+	 3987 27959
391	0	0	Ki67+	 4004 27619
392	0	0	Ki67+	 4017 27629
393	0	0	Ki67+	 4036 27557
394	0	0	Ki67+	 4036 27575
395	0	0	Ki67+	 4037 27834
396	0	0	Ki67+	 4045 27888
397	0	0	Ki67+	 4049 27674
398	0	0	Ki67+	 4058 27701
399	0	0	Ki67+	 4070 28191
400	0	0	Ki67+	 4074 28257
401	0	0	Ki67+	 4076 28230
402	0	0	Ki67+	 4082 27639
403	0	0	Ki67+	 4087 27673
404	0	0	Ki67+	 4091 28096
405	0	0	Ki67+	 4091 28197
406	0	0	Ki67+	 4092 28126
407	0	0	Ki67+	 4094 27655
408	0	0	Ki67+	 4100 28142
409	0	0	Ki67+	 4105 27658
410	0	0	Ki67+	 4109 28084
411	0	0	Ki67+	 4117 27623
412	0	0	Ki67+	 4126 28074
413	0	0	Ki67+	 4126 28093
414	0	0	Ki67+	 4143 27612
415	0	0	Ki67+	 4377 27841
416	0	0	Ki67+	 4411 27608
417	0	0	Ki67+	 4421 27828
418	0	0	Ki67+	 3804 28378
419	0	0	Ki67+	 3805 28361
420	0	0	Ki67+	 3849 28950
421	0	0	Ki67+	 3861 28504
422	0	0	Ki67+	 3918 28723
423	0	0	Ki67+	 3937 28424
424	0	0	Ki67+	 3947 28377
425	0	0	Ki67+	 3963 28392
426	0	0	Ki67+	 3990 28417
427	0	0	Ki67+	 4006 28411
428	0	0	Ki67+	 4050 28338
429	0	0	Ki67+	 3926 29255
430	0	0	Ki67+	 3931 29198
431	0	0	Ki67+	 4159 31598
432	0	0	Ki67+	 4415 36528
433	0	0	Ki67+	 4137 37349
434	0	0	Ki67+	 4137 37725
435	0	0	Ki67+	 4161 37746
436	0	0	Ki67+	 3846 38184
437	0	0	Ki67+	 3873 38556
438	0	0	Ki67+	 3917 38054
439	0	0	Ki67+	 3937 38391
440	0	0	Ki67+	 3986 38172
441	0	0	Ki67+	 4012 38403
442	0	0	Ki67+	 4016 38054
443	0	0	Ki67+	 4025 38201
444	0	0	Ki67+	 4029 37999
445	0	0	Ki67+	 4051 38409
446	0	0	Ki67+	 4095 38407
447	0	0	Ki67+	 4100 38310
448	0	0	Ki67+	 4108 38250
449	0	0	Ki67+	 4116 38352
450	0	0	Ki67+	 4123 38264
451	0	0	Ki67+	 4153 38358
452	0	0	Ki67+	 4176 38036
453	0	0	Ki67+	 4210 38146
454	0	0	Ki67+	 4242 38150
455	0	0	Ki67+	 4242 38608
456	0	0	Ki67+	 4243 37954
457	0	0	Ki67+	 4286 37996
458	0	0	Ki67+	 4289 38599
459	0	0	Ki67+	 4299 37987
460	0	0	Ki67+	 4343 38029
461	0	0	Ki67+	 4352 37919
462	0	0	Ki67+	 4369 38203
463	0	0	Ki67+	 4387 38550
464	0	0	Ki67+	 4388 38564
465	0	0	Ki67+	 4411 38123
466	0	0	Ki67+	 4438 38594
467	0	0	Ki67+	 3903 38806
468	0	0	Ki67+	 4244 38717
469	0	0	Ki67+	 4245 38641
470	0	0	Ki67+	 4260 38631
471	0	0	Ki67+	 4281 38631
472	0	0	Ki67+	 4287 38715
473	0	0	Ki67+	 4337 38771
474	0	0	Ki67+	 4347 38723
475	0	0	Ki67+	 4349 38780
476	0	0	Ki67+	 4392 38836
477	0	0	Ki67+	 4402 38780
478	0	0	Ki67+	 4403 38794
479	0	0	Ki67+	 4409 38840
480	0	0	Ki67+	 4306 40186
481	0	0	Ki67+	 4341 39887
482	0	0	Ki67+	 4419 39546
483	0	0	Ki67+	 3789 41017
484	0	0	Ki67+	 4279 40336
485	0	0	Ki67+	 4352 40930
486	0	0	Ki67+	 4388 40463
487	0	0	Ki67+	 3793 41181
488	0	0	Ki67+	 3949 41134
489	0	0	Ki67+	 4319 41286
490	0	0	Ki67+	 4320 41607
491	0	0	Ki67+	 4345 41296
492	0	0	Ki67+	 4438 41572
493	0	0	Ki67+	 4440 41250
494	0	0	Ki67+	 4365 42920
495	0	0	Ki67+	 5022 3156
496	0	0	Ki67+	 4999 10305
497	0	0	Ki67+	 4528 14291
498	0	0	Ki67+	 5111 14686
499	0	0	Ki67+	 4564 15645
500	0	0	Ki67+	 4931 16083
501	0	0	Ki67+	 4533 26262
502	0	0	Ki67+	 4596 26318
503	0	0	Ki67+	 4734 26969
504	0	0	Ki67+	 4771 26810
505	0	0	Ki67+	 4776 26916
506	0	0	Ki67+	 4795 26815
507	0	0	Ki67+	 4846 26683
508	0	0	Ki67+	 4995 26871
509	0	0	Ki67+	 5042 26895
510	0	0	Ki67+	 5182 26642
511	0	0	Ki67+	 4479 27775
512	0	0	Ki67+	 4484 27399
513	0	0	Ki67+	 4494 27411
514	0	0	Ki67+	 4500 27340
515	0	0	Ki67+	 4512 27755
516	0	0	Ki67+	 4521 27344
517	0	0	Ki67+	 4523 27322
518	0	0	Ki67+	 4531 27608
519	0	0	Ki67+	 4548 27288
520	0	0	Ki67+	 4564 27295
521	0	0	Ki67+	 4584 27239
522	0	0	Ki67+	 4687 27750
523	0	0	Ki67+	 4709 27586
524	0	0	Ki67+	 4720 27644
525	0	0	Ki67+	 4721 27370
526	0	0	Ki67+	 4726 27714
527	0	0	Ki67+	 4740 27724
528	0	0	Ki67+	 4742 27171
529	0	0	Ki67+	 4751 27197
530	0	0	Ki67+	 4752 27743
531	0	0	Ki67+	 4755 27677
532	0	0	Ki67+	 4761 27155
533	0	0	Ki67+	 4765 27698
534	0	0	Ki67+	 4773 27165
535	0	0	Ki67+	 4775 27201
536	0	0	Ki67+	 4777 27283
537	0	0	Ki67+	 4779 27217
538	0	0	Ki67+	 4808 27366
539	0	0	Ki67+	 4812 27686
540	0	0	Ki67+	 4852 27275
541	0	0	Ki67+	 4852 27309
542	0	0	Ki67+	 4866 27071
543	0	0	Ki67+	 4873 27217
544	0	0	Ki67+	 4885 27208
545	0	0	Ki67+	 4885 27638
546	0	0	Ki67+	 4908 27616
547	0	0	Ki67+	 4922 27803
548	0	0	Ki67+	 4960 27527
549	0	0	Ki67+	 5007 27418
550	0	0	Ki67+	 5011 27440
551	0	0	Ki67+	 5015 27408
552	0	0	Ki67+	 5017 27363
553	0	0	Ki67+	 5043 27309
554	0	0	Ki67+	 5044 27705
555	0	0	Ki67+	 5046 27354
556	0	0	Ki67+	 5052 27610
557	0	0	Ki67+	 5058 27597
558	0	0	Ki67+	 5071 27600
559	0	0	Ki67+	 5073 27278
560	0	0	Ki67+	 5075 27662
561	0	0	Ki67+	 5080 27566
562	0	0	Ki67+	 5086 27094
563	0	0	Ki67+	 5090 27224
564	0	0	Ki67+	 5091 27194
565	0	0	Ki67+	 5097 27529
566	0	0	Ki67+	 5099 27157
567	0	0	Ki67+	 5112 27489
568	0	0	Ki67+	 5118 27120
569	0	0	Ki67+	 5122 27468
570	0	0	Ki67+	 5147 27755
571	0	0	Ki67+	 5155 27252
572	0	0	Ki67+	 5160 27430
573	0	0	Ki67+	 5163 27156
574	0	0	Ki67+	 5177 27744
575	0	0	Ki67+	 5180 27133
576	0	0	Ki67+	 5188 27186
577	0	0	Ki67+	 5189 27144
578	0	0	Ki67+	 5191 27251
579	0	0	Ki67+	 5195 27100
580	0	0	Ki67+	 5204 27220
581	0	0	Ki67+	 5208 27261
582	0	0	Ki67+	 5215 27087
583	0	0	Ki67+	 5224 27195
584	0	0	Ki67+	 5229 27244
585	0	0	Ki67+	 5245 27098
586	0	0	Ki67+	 4511 27877
587	0	0	Ki67+	 4967 28302
588	0	0	Ki67+	 4995 27841
589	0	0	Ki67+	 4999 28145
590	0	0	Ki67+	 5015 28354
591	0	0	Ki67+	 5037 28148
592	0	0	Ki67+	 5141 27932
593	0	0	Ki67+	 5225 27850
594	0	0	Ki67+	 5243 27900
595	0	0	Ki67+	 4740 29016
596	0	0	Ki67+	 4979 28770
597	0	0	Ki67+	 4486 30743
598	0	0	Ki67+	 4642 30919
599	0	0	Ki67+	 4760 31618
600	0	0	Ki67+	 5024 31427
601	0	0	Ki67+	 5181 31266
602	0	0	Ki67+	 5224 31347
603	0	0	Ki67+	 5075 32501
604	0	0	Ki67+	 5092 32088
605	0	0	Ki67+	 5164 32250
606	0	0	Ki67+	 4565 32815
607	0	0	Ki67+	 4695 32674
608	0	0	Ki67+	 4789 32653
609	0	0	Ki67+	 5214 33122
610	0	0	Ki67+	 4926 35929
611	0	0	Ki67+	 5023 35849
612	0	0	Ki67+	 5062 35782
613	0	0	Ki67+	 5063 35907
614	0	0	Ki67+	 5219 35864
615	0	0	Ki67+	 4565 36652
616	0	0	Ki67+	 5195 36659
617	0	0	Ki67+	 5234 37004
618	0	0	Ki67+	 4657 37677
619	0	0	Ki67+	 4712 37583
620	0	0	Ki67+	 4904 37659
621	0	0	Ki67+	 4978 37486
622	0	0	Ki67+	 5003 37525
623	0	0	Ki67+	 5004 37278
624	0	0	Ki67+	 5019 37540
625	0	0	Ki67+	 5054 37537
626	0	0	Ki67+	 5086 37742
627	0	0	Ki67+	 5089 37759
628	0	0	Ki67+	 5097 37515
629	0	0	Ki67+	 5113 37535
630	0	0	Ki67+	 5115 37285
631	0	0	Ki67+	 5115 37484
632	0	0	Ki67+	 5115 37730
633	0	0	Ki67+	 5123 37589
634	0	0	Ki67+	 5125 37294
635	0	0	Ki67+	 5125 37600
636	0	0	Ki67+	 5146 37552
637	0	0	Ki67+	 5151 37577
638	0	0	Ki67+	 5189 37229
639	0	0	Ki67+	 5201 37096
640	0	0	Ki67+	 5222 37029
641	0	0	Ki67+	 5224 37555
642	0	0	Ki67+	 5240 37519
643	0	0	Ki67+	 5246 37396
644	0	0	Ki67+	 4449 38194
645	0	0	Ki67+	 4461 38513
646	0	0	Ki67+	 4469 38298
647	0	0	Ki67+	 4516 38525
648	0	0	Ki67+	 4597 38461
649	0	0	Ki67+	 4606 38407
650	0	0	Ki67+	 4611 38105
651	0	0	Ki67+	 4613 37981
652	0	0	Ki67+	 4638 37997
653	0	0	Ki67+	 4660 38482
654	0	0	Ki67+	 4709 38150
655	0	0	Ki67+	 4764 38137
656	0	0	Ki67+	 4768 38159
657	0	0	Ki67+	 4774 38596
658	0	0	Ki67+	 4793 38123
659	0	0	Ki67+	 4833 38275
660	0	0	Ki67+	 4848 38258
661	0	0	Ki67+	 4934 38065
662	0	0	Ki67+	 4951 38423
663	0	0	Ki67+	 4971 38178
664	0	0	Ki67+	 4988 38158
665	0	0	Ki67+	 4988 38444
666	0	0	Ki67+	 5027 38444
667	0	0	Ki67+	 5042 38590
668	0	0	Ki67+	 5064 38346
669	0	0	Ki67+	 5075 38446
670	0	0	Ki67+	 5087 38334
671	0	0	Ki67+	 5088 38593
672	0	0	Ki67+	 5090 38443
673	0	0	Ki67+	 5099 38345
674	0	0	Ki67+	 5102 37967
675	0	0	Ki67+	 5114 38331
676	0	0	Ki67+	 5150 38202
677	0	0	Ki67+	 5161 38608
678	0	0	Ki67+	 5208 38382
679	0	0	Ki67+	 5226 38069
680	0	0	Ki67+	 5231 38051
681	0	0	Ki67+	 5233 38609
682	0	0	Ki67+	 5240 38232
683	0	0	Ki67+	 5241 38389
684	0	0	Ki67+	 4454 39132
685	0	0	Ki67+	 4458 38815
686	0	0	Ki67+	 4605 38654
687	0	0	Ki67+	 4640 38727
688	0	0	Ki67+	 4642 39255
689	0	0	Ki67+	 4666 38662
690	0	0	Ki67+	 4672 39196
691	0	0	Ki67+	 4677 38729
692	0	0	Ki67+	 4688 39233
693	0	0	Ki67+	 4692 39201
694	0	0	Ki67+	 4740 39201
695	0	0	Ki67+	 4746 38825
696	0	0	Ki67+	 4762 39205
697	0	0	Ki67+	 4765 38850
698	0	0	Ki67+	 4769 39189
699	0	0	Ki67+	 4779 38930
700	0	0	Ki67+	 4987 39207
701	0	0	Ki67+	 4989 38834
702	0	0	Ki67+	 5004 39334
703	0	0	Ki67+	 5017 39217
704	0	0	Ki67+	 5018 39343
705	0	0	Ki67+	 5062 39295
706	0	0	Ki67+	 5063 39333
707	0	0	Ki67+	 5088 38989
708	0	0	Ki67+	 5093 39324
709	0	0	Ki67+	 5097 39254
710	0	0	Ki67+	 5112 39301
711	0	0	Ki67+	 5145 39267
712	0	0	Ki67+	 5165 38774
713	0	0	Ki67+	 5173 38898
714	0	0	Ki67+	 4469 39658
715	0	0	Ki67+	 4478 40210
716	0	0	Ki67+	 4488 40195
717	0	0	Ki67+	 4517 40207
718	0	0	Ki67+	 4519 40134
719	0	0	Ki67+	 4589 40102
720	0	0	Ki67+	 4616 39533
721	0	0	Ki67+	 4772 40122
722	0	0	Ki67+	 4815 39629
723	0	0	Ki67+	 4820 39781
724	0	0	Ki67+	 4846 40183
725	0	0	Ki67+	 4925 39706
726	0	0	Ki67+	 4980 39854
727	0	0	Ki67+	 4980 39924
728	0	0	Ki67+	 4983 39844
729	0	0	Ki67+	 4988 39809
730	0	0	Ki67+	 5000 39595
731	0	0	Ki67+	 5009 39639
732	0	0	Ki67+	 5016 40070
733	0	0	Ki67+	 5034 39947
734	0	0	Ki67+	 5035 40203
735	0	0	Ki67+	 5048 40206
736	0	0	Ki67+	 5056 39681
737	0	0	Ki67+	 5061 40221
738	0	0	Ki67+	 5062 39556
739	0	0	Ki67+	 5078 40037
740	0	0	Ki67+	 5081 40021
741	0	0	Ki67+	 5083 39793
742	0	0	Ki67+	 5085 39689
743	0	0	Ki67+	 5088 39554
744	0	0	Ki67+	 5089 40115
745	0	0	Ki67+	 5091 40024
746	0	0	Ki67+	 5093 40130
747	0	0	Ki67+	 5106 39542
748	0	0	Ki67+	 5121 40140
749	0	0	Ki67+	 5151 39555
750	0	0	Ki67+	 5173 39938
751	0	0	Ki67+	 5197 39934
752	0	0	Ki67+	 5208 39788
753	0	0	Ki67+	 5225 39995
754	0	0	Ki67+	 5235 39928
755	0	0	Ki67+	 5240 40208
756	0	0	Ki67+	 4474 40535
757	0	0	Ki67+	 4475 41020
758	0	0	Ki67+	 4480 40406
759	0	0	Ki67+	 4489 40384
760	0	0	Ki67+	 4494 40442
761	0	0	Ki67+	 4525 40366
762	0	0	Ki67+	 4546 40383
763	0	0	Ki67+	 4548 40600
764	0	0	Ki67+	 4554 40996
765	0	0	Ki67+	 4579 40360
766	0	0	Ki67+	 4581 40602
767	0	0	Ki67+	 4582 41020
768	0	0	Ki67+	 4589 40344
769	0	0	Ki67+	 4623 40251
770	0	0	Ki67+	 4640 40330
771	0	0	Ki67+	 4672 40615
772	0	0	Ki67+	 4686 40759
773	0	0	Ki67+	 4693 40330
774	0	0	Ki67+	 4709 40626
775	0	0	Ki67+	 4713 40653
776	0	0	Ki67+	 4734 40720
777	0	0	Ki67+	 4741 40577
778	0	0	Ki67+	 4745 40677
779	0	0	Ki67+	 4748 40764
780	0	0	Ki67+	 4754 40653
781	0	0	Ki67+	 4755 40688
782	0	0	Ki67+	 4767 40988
783	0	0	Ki67+	 4775 40366
784	0	0	Ki67+	 4775 40965
785	0	0	Ki67+	 4786 40957
786	0	0	Ki67+	 4786 41008
787	0	0	Ki67+	 4802 40504
788	0	0	Ki67+	 4810 40930
789	0	0	Ki67+	 4815 40516
790	0	0	Ki67+	 4827 40649
791	0	0	Ki67+	 4829 40372
792	0	0	Ki67+	 4830 40630
793	0	0	Ki67+	 4833 40491
794	0	0	Ki67+	 4833 40678
795	0	0	Ki67+	 4844 40646
796	0	0	Ki67+	 4848 40706
797	0	0	Ki67+	 4995 40285
798	0	0	Ki67+	 5012 40577
799	0	0	Ki67+	 5013 40463
800	0	0	Ki67+	 5019 40805
801	0	0	Ki67+	 5021 40424
802	0	0	Ki67+	 5024 40474
803	0	0	Ki67+	 5025 40493
804	0	0	Ki67+	 5026 40228
805	0	0	Ki67+	 5027 40950
806	0	0	Ki67+	 5028 40284
807	0	0	Ki67+	 5038 40815
808	0	0	Ki67+	 5039 40436
809	0	0	Ki67+	 5039 41003
810	0	0	Ki67+	 5045 40953
811	0	0	Ki67+	 5046 40778
812	0	0	Ki67+	 5052 40419
813	0	0	Ki67+	 5055 41012
814	0	0	Ki67+	 5056 40757
815	0	0	Ki67+	 5062 40822
816	0	0	Ki67+	 5064 40996
817	0	0	Ki67+	 5069 40517
818	0	0	Ki67+	 5086 40839
819	0	0	Ki67+	 5088 40430
820	0	0	Ki67+	 5101 40849
821	0	0	Ki67+	 5102 40662
822	0	0	Ki67+	 5120 40623
823	0	0	Ki67+	 5123 40338
824	0	0	Ki67+	 5130 40854
825	0	0	Ki67+	 5143 40691
826	0	0	Ki67+	 5150 40986
827	0	0	Ki67+	 5156 41013
828	0	0	Ki67+	 5183 40955
829	0	0	Ki67+	 5215 40677
830	0	0	Ki67+	 4461 41032
831	0	0	Ki67+	 4495 41228
832	0	0	Ki67+	 4518 41339
833	0	0	Ki67+	 4555 41206
834	0	0	Ki67+	 4561 41154
835	0	0	Ki67+	 4566 41785
836	0	0	Ki67+	 4567 41439
837	0	0	Ki67+	 4569 41479
838	0	0	Ki67+	 4572 41549
839	0	0	Ki67+	 4573 41296
840	0	0	Ki67+	 4579 41041
841	0	0	Ki67+	 4586 41144
842	0	0	Ki67+	 4591 41110
843	0	0	Ki67+	 4593 41053
844	0	0	Ki67+	 4593 41186
845	0	0	Ki67+	 4615 41470
846	0	0	Ki67+	 4620 41106
847	0	0	Ki67+	 4624 41082
848	0	0	Ki67+	 4625 41280
849	0	0	Ki67+	 4628 41046
850	0	0	Ki67+	 4631 41146
851	0	0	Ki67+	 4643 41765
852	0	0	Ki67+	 4652 41090
853	0	0	Ki67+	 4662 41236
854	0	0	Ki67+	 4665 41717
855	0	0	Ki67+	 4686 41226
856	0	0	Ki67+	 4691 41457
857	0	0	Ki67+	 4701 41218
858	0	0	Ki67+	 4710 41446
859	0	0	Ki67+	 4726 41208
860	0	0	Ki67+	 4737 41218
861	0	0	Ki67+	 4741 41430
862	0	0	Ki67+	 4742 41556
863	0	0	Ki67+	 4758 41196
864	0	0	Ki67+	 4758 41654
865	0	0	Ki67+	 4766 41500
866	0	0	Ki67+	 4777 41032
867	0	0	Ki67+	 4780 41672
868	0	0	Ki67+	 4786 41193
869	0	0	Ki67+	 4789 41182
870	0	0	Ki67+	 4789 41410
871	0	0	Ki67+	 4809 41069
872	0	0	Ki67+	 4811 41502
873	0	0	Ki67+	 4824 41038
874	0	0	Ki67+	 4824 41082
875	0	0	Ki67+	 4824 41409
876	0	0	Ki67+	 4835 41460
877	0	0	Ki67+	 4839 41065
878	0	0	Ki67+	 4877 41097
879	0	0	Ki67+	 4887 41444
880	0	0	Ki67+	 4895 41130
881	0	0	Ki67+	 4897 41096
882	0	0	Ki67+	 4900 41159
883	0	0	Ki67+	 4916 41091
884	0	0	Ki67+	 4917 41361
885	0	0	Ki67+	 4926 41347
886	0	0	Ki67+	 4936 41163
887	0	0	Ki67+	 4941 41343
888	0	0	Ki67+	 4959 41317
889	0	0	Ki67+	 4980 41298
890	0	0	Ki67+	 4987 41260
891	0	0	Ki67+	 4991 41638
892	0	0	Ki67+	 4992 41240
893	0	0	Ki67+	 4998 41210
894	0	0	Ki67+	 5005 41194
895	0	0	Ki67+	 5005 41748
896	0	0	Ki67+	 5009 41267
897	0	0	Ki67+	 5014 41252
898	0	0	Ki67+	 5032 41730
899	0	0	Ki67+	 5040 41740
900	0	0	Ki67+	 5048 41623
901	0	0	Ki67+	 5052 41763
902	0	0	Ki67+	 5081 41617
903	0	0	Ki67+	 5107 41608
904	0	0	Ki67+	 5109 41292
905	0	0	Ki67+	 5137 41421
906	0	0	Ki67+	 5142 41573
907	0	0	Ki67+	 5143 41374
908	0	0	Ki67+	 5147 41227
909	0	0	Ki67+	 5149 41072
910	0	0	Ki67+	 5154 41803
911	0	0	Ki67+	 5155 41382
912	0	0	Ki67+	 5176 41410
913	0	0	Ki67+	 5180 41079
914	0	0	Ki67+	 5184 41142
915	0	0	Ki67+	 5184 41793
916	0	0	Ki67+	 5193 41326
917	0	0	Ki67+	 5198 41088
918	0	0	Ki67+	 5210 41073
919	0	0	Ki67+	 5214 41809
920	0	0	Ki67+	 5220 41350
921	0	0	Ki67+	 5221 41590
922	0	0	Ki67+	 5231 41375
923	0	0	Ki67+	 5233 41170
924	0	0	Ki67+	 5237 41274
925	0	0	Ki67+	 5242 41288
926	0	0	Ki67+	 5242 41650
927	0	0	Ki67+	 5247 41352
928	0	0	Ki67+	 4544 42184
929	0	0	Ki67+	 4636 42420
930	0	0	Ki67+	 4660 42605
931	0	0	Ki67+	 4723 42342
932	0	0	Ki67+	 4724 41862
933	0	0	Ki67+	 4742 41865
934	0	0	Ki67+	 4753 42283
935	0	0	Ki67+	 4771 41917
936	0	0	Ki67+	 4807 42215
937	0	0	Ki67+	 4810 41847
938	0	0	Ki67+	 4822 42108
939	0	0	Ki67+	 4852 41859
940	0	0	Ki67+	 4865 42099
941	0	0	Ki67+	 4877 41836
942	0	0	Ki67+	 4891 42503
943	0	0	Ki67+	 4901 42487
944	0	0	Ki67+	 4928 42134
945	0	0	Ki67+	 4930 42483
946	0	0	Ki67+	 4956 42483
947	0	0	Ki67+	 4966 42088
948	0	0	Ki67+	 4992 42461
949	0	0	Ki67+	 5000 42090
950	0	0	Ki67+	 5019 42432
951	0	0	Ki67+	 5027 42081
952	0	0	Ki67+	 5033 42340
953	0	0	Ki67+	 5036 42298
954	0	0	Ki67+	 5043 42334
955	0	0	Ki67+	 5047 42310
956	0	0	Ki67+	 5048 42548
957	0	0	Ki67+	 5051 42433
958	0	0	Ki67+	 5057 42086
959	0	0	Ki67+	 5080 42300
960	0	0	Ki67+	 5089 42472
961	0	0	Ki67+	 5096 42502
962	0	0	Ki67+	 5104 42586
963	0	0	Ki67+	 5111 41945
964	0	0	Ki67+	 5114 41962
965	0	0	Ki67+	 5117 42514
966	0	0	Ki67+	 5119 42250
967	0	0	Ki67+	 5120 42544
968	0	0	Ki67+	 5133 41928
969	0	0	Ki67+	 5152 42178
970	0	0	Ki67+	 5158 41830
971	0	0	Ki67+	 5163 42198
972	0	0	Ki67+	 5169 42163
973	0	0	Ki67+	 5199 42358
974	0	0	Ki67+	 5202 42531
975	0	0	Ki67+	 5205 42156
976	0	0	Ki67+	 5208 41825
977	0	0	Ki67+	 5212 42072
978	0	0	Ki67+	 5219 42126
979	0	0	Ki67+	 5229 42080
980	0	0	Ki67+	 5230 42352
981	0	0	Ki67+	 5246 42251
982	0	0	Ki67+	 4498 42750
983	0	0	Ki67+	 4508 42797
984	0	0	Ki67+	 4517 43135
985	0	0	Ki67+	 4551 43004
986	0	0	Ki67+	 4571 43151
987	0	0	Ki67+	 4646 43006
988	0	0	Ki67+	 4675 42934
989	0	0	Ki67+	 4679 43028
990	0	0	Ki67+	 4681 42824
991	0	0	Ki67+	 4733 42637
992	0	0	Ki67+	 4747 43045
993	0	0	Ki67+	 4760 43057
994	0	0	Ki67+	 4848 42916
995	0	0	Ki67+	 4901 42821
996	0	0	Ki67+	 4928 42745
997	0	0	Ki67+	 4964 42706
998	0	0	Ki67+	 4974 42787
999	0	0	Ki67+	 5039 42658
1000	0	0	Ki67+	 5043 42644
1001	0	0	Ki67+	 5087 43097
1002	0	0	Ki67+	 5122 43065
1003	0	0	Ki67+	 5144 43204
1004	0	0	Ki67+	 5581 2960
1005	0	0	Ki67+	 5687 3736
1006	0	0	Ki67+	 5881 11590
1007	0	0	Ki67+	 5555 13409
1008	0	0	Ki67+	 5666 13852
1009	0	0	Ki67+	 5481 16062
1010	0	0	Ki67+	 5736 25633
1011	0	0	Ki67+	 5259 27165
1012	0	0	Ki67+	 5264 27097
1013	0	0	Ki67+	 5298 27135
1014	0	0	Ki67+	 5479 27152
1015	0	0	Ki67+	 5491 27139
1016	0	0	Ki67+	 5798 27164
1017	0	0	Ki67+	 5950 26809
1018	0	0	Ki67+	 5961 26441
1019	0	0	Ki67+	 6042 26805
1020	0	0	Ki67+	 5259 27860
1021	0	0	Ki67+	 5260 27199
1022	0	0	Ki67+	 5266 27303
1023	0	0	Ki67+	 5268 27883
1024	0	0	Ki67+	 5277 27646
1025	0	0	Ki67+	 5277 27949
1026	0	0	Ki67+	 5291 27928
1027	0	0	Ki67+	 5292 27849
1028	0	0	Ki67+	 5293 27878
1029	0	0	Ki67+	 5296 27832
1030	0	0	Ki67+	 5312 27810
1031	0	0	Ki67+	 5323 27519
1032	0	0	Ki67+	 5323 27591
1033	0	0	Ki67+	 5390 27470
1034	0	0	Ki67+	 5403 27767
1035	0	0	Ki67+	 5415 27816
1036	0	0	Ki67+	 5450 27385
1037	0	0	Ki67+	 5471 27326
1038	0	0	Ki67+	 5490 27929
1039	0	0	Ki67+	 5491 27947
1040	0	0	Ki67+	 5505 27930
1041	0	0	Ki67+	 5506 27170
1042	0	0	Ki67+	 5520 27201
1043	0	0	Ki67+	 5531 27227
1044	0	0	Ki67+	 5553 27325
1045	0	0	Ki67+	 5557 27231
1046	0	0	Ki67+	 5563 27883
1047	0	0	Ki67+	 5575 27881
1048	0	0	Ki67+	 5589 27193
1049	0	0	Ki67+	 5592 27298
1050	0	0	Ki67+	 5610 27807
1051	0	0	Ki67+	 5623 27817
1052	0	0	Ki67+	 5642 27530
1053	0	0	Ki67+	 5650 27267
1054	0	0	Ki67+	 5653 27214
1055	0	0	Ki67+	 5654 27238
1056	0	0	Ki67+	 5665 27189
1057	0	0	Ki67+	 5678 27306
1058	0	0	Ki67+	 5705 27499
1059	0	0	Ki67+	 5715 27278
1060	0	0	Ki67+	 5723 27360
1061	0	0	Ki67+	 5726 27650
1062	0	0	Ki67+	 5742 27645
1063	0	0	Ki67+	 5750 27837
1064	0	0	Ki67+	 5751 27889
1065	0	0	Ki67+	 5753 27820
1066	0	0	Ki67+	 5757 27801
1067	0	0	Ki67+	 5771 27362
1068	0	0	Ki67+	 5772 27765
1069	0	0	Ki67+	 5784 27734
1070	0	0	Ki67+	 5792 27774
1071	0	0	Ki67+	 5799 27319
1072	0	0	Ki67+	 5816 27251
1073	0	0	Ki67+	 5821 27191
1074	0	0	Ki67+	 5826 27837
1075	0	0	Ki67+	 5842 27813
1076	0	0	Ki67+	 5851 27865
1077	0	0	Ki67+	 5859 27835
1078	0	0	Ki67+	 5873 27820
1079	0	0	Ki67+	 5876 27848
1080	0	0	Ki67+	 5882 27792
1081	0	0	Ki67+	 5901 27862
1082	0	0	Ki67+	 5901 27953
1083	0	0	Ki67+	 5904 27841
1084	0	0	Ki67+	 5913 27945
1085	0	0	Ki67+	 5915 27282
1086	0	0	Ki67+	 5917 27785
1087	0	0	Ki67+	 5918 27889
1088	0	0	Ki67+	 5931 27823
1089	0	0	Ki67+	 5936 27842
1090	0	0	Ki67+	 5951 27664
1091	0	0	Ki67+	 5951 27828
1092	0	0	Ki67+	 5974 27420
1093	0	0	Ki67+	 5980 27692
1094	0	0	Ki67+	 6026 27395
1095	0	0	Ki67+	 5291 28276
1096	0	0	Ki67+	 5295 28265
1097	0	0	Ki67+	 5403 28017
1098	0	0	Ki67+	 5605 28079
1099	0	0	Ki67+	 5607 28195
1100	0	0	Ki67+	 5608 28067
1101	0	0	Ki67+	 5667 27979
1102	0	0	Ki67+	 5678 28104
1103	0	0	Ki67+	 5728 28198
1104	0	0	Ki67+	 5732 28171
1105	0	0	Ki67+	 5791 28227
1106	0	0	Ki67+	 5795 28135
1107	0	0	Ki67+	 5838 28698
1108	0	0	Ki67+	 5878 28019
1109	0	0	Ki67+	 5883 28303
1110	0	0	Ki67+	 5889 27971
1111	0	0	Ki67+	 5891 28345
1112	0	0	Ki67+	 5910 28353
1113	0	0	Ki67+	 5921 28155
1114	0	0	Ki67+	 5928 28752
1115	0	0	Ki67+	 5931 28211
1116	0	0	Ki67+	 5932 28162
1117	0	0	Ki67+	 5934 28705
1118	0	0	Ki67+	 5955 28652
1119	0	0	Ki67+	 5962 28207
1120	0	0	Ki67+	 5964 28283
1121	0	0	Ki67+	 5975 27996
1122	0	0	Ki67+	 5977 27985
1123	0	0	Ki67+	 5979 28248
1124	0	0	Ki67+	 5998 28262
1125	0	0	Ki67+	 6012 28270
1126	0	0	Ki67+	 6041 28247
1127	0	0	Ki67+	 5359 29493
1128	0	0	Ki67+	 5703 29300
1129	0	0	Ki67+	 5786 28980
1130	0	0	Ki67+	 5844 29356
1131	0	0	Ki67+	 5850 29332
1132	0	0	Ki67+	 5856 29379
1133	0	0	Ki67+	 5874 29252
1134	0	0	Ki67+	 5901 28784
1135	0	0	Ki67+	 5905 28859
1136	0	0	Ki67+	 5908 28793
1137	0	0	Ki67+	 5910 28813
1138	0	0	Ki67+	 5951 28914
1139	0	0	Ki67+	 5953 28931
1140	0	0	Ki67+	 5974 28894
1141	0	0	Ki67+	 5991 28900
1142	0	0	Ki67+	 6003 29303
1143	0	0	Ki67+	 6006 29082
1144	0	0	Ki67+	 6011 29404
1145	0	0	Ki67+	 6037 29057
1146	0	0	Ki67+	 6040 28966
1147	0	0	Ki67+	 6043 29395
1148	0	0	Ki67+	 5383 30193
1149	0	0	Ki67+	 5641 29868
1150	0	0	Ki67+	 5355 30615
1151	0	0	Ki67+	 5527 31143
1152	0	0	Ki67+	 5555 31115
1153	0	0	Ki67+	 5566 31025
1154	0	0	Ki67+	 5584 31100
1155	0	0	Ki67+	 5586 31028
1156	0	0	Ki67+	 5608 31083
1157	0	0	Ki67+	 5627 31078
1158	0	0	Ki67+	 5646 31071
1159	0	0	Ki67+	 5669 31066
1160	0	0	Ki67+	 5687 30691
1161	0	0	Ki67+	 5697 30702
1162	0	0	Ki67+	 5707 31064
1163	0	0	Ki67+	 5708 30693
1164	0	0	Ki67+	 5709 30667
1165	0	0	Ki67+	 5738 30678
1166	0	0	Ki67+	 5747 30651
1167	0	0	Ki67+	 5754 30673
1168	0	0	Ki67+	 5765 30613
1169	0	0	Ki67+	 5776 31041
1170	0	0	Ki67+	 5807 30557
1171	0	0	Ki67+	 5819 31103
1172	0	0	Ki67+	 5832 30538
1173	0	0	Ki67+	 5833 30673
1174	0	0	Ki67+	 5857 30513
1175	0	0	Ki67+	 5866 30987
1176	0	0	Ki67+	 5875 30507
1177	0	0	Ki67+	 5883 31025
1178	0	0	Ki67+	 5899 30490
1179	0	0	Ki67+	 5899 30825
1180	0	0	Ki67+	 5904 30601
1181	0	0	Ki67+	 5905 30761
1182	0	0	Ki67+	 5908 30744
1183	0	0	Ki67+	 5911 30799
1184	0	0	Ki67+	 5923 30479
1185	0	0	Ki67+	 5933 30760
1186	0	0	Ki67+	 5936 30665
1187	0	0	Ki67+	 5941 30452
1188	0	0	Ki67+	 5972 30639
1189	0	0	Ki67+	 5976 30981
1190	0	0	Ki67+	 5982 31074
1191	0	0	Ki67+	 5985 30874
1192	0	0	Ki67+	 5988 31016
1193	0	0	Ki67+	 5989 30890
1194	0	0	Ki67+	 6004 30625
1195	0	0	Ki67+	 6005 30859
1196	0	0	Ki67+	 6005 30888
1197	0	0	Ki67+	 6005 31075
1198	0	0	Ki67+	 6010 30397
1199	0	0	Ki67+	 6015 30612
1200	0	0	Ki67+	 6023 30392
1201	0	0	Ki67+	 6046 30393
1202	0	0	Ki67+	 5329 31578
1203	0	0	Ki67+	 5356 31635
1204	0	0	Ki67+	 5393 31552
1205	0	0	Ki67+	 5408 31328
1206	0	0	Ki67+	 5423 31681
1207	0	0	Ki67+	 5428 31357
1208	0	0	Ki67+	 5428 31407
1209	0	0	Ki67+	 5444 31495
1210	0	0	Ki67+	 5444 31655
1211	0	0	Ki67+	 5467 31231
1212	0	0	Ki67+	 5492 31256
1213	0	0	Ki67+	 5541 31681
1214	0	0	Ki67+	 5583 31463
1215	0	0	Ki67+	 5584 31407
1216	0	0	Ki67+	 5585 31604
1217	0	0	Ki67+	 5600 31621
1218	0	0	Ki67+	 5642 31678
1219	0	0	Ki67+	 5643 31280
1220	0	0	Ki67+	 5656 31664
1221	0	0	Ki67+	 5683 31579
1222	0	0	Ki67+	 5695 31251
1223	0	0	Ki67+	 5713 31447
1224	0	0	Ki67+	 5738 31521
1225	0	0	Ki67+	 5739 31488
1226	0	0	Ki67+	 5780 31173
1227	0	0	Ki67+	 5789 31645
1228	0	0	Ki67+	 5802 31724
1229	0	0	Ki67+	 5838 31767
1230	0	0	Ki67+	 5846 31411
1231	0	0	Ki67+	 5852 31341
1232	0	0	Ki67+	 5853 31541
1233	0	0	Ki67+	 5857 31359
1234	0	0	Ki67+	 5863 31428
1235	0	0	Ki67+	 5866 31955
1236	0	0	Ki67+	 5891 31268
1237	0	0	Ki67+	 5894 31309
1238	0	0	Ki67+	 5900 31337
1239	0	0	Ki67+	 5918 31233
1240	0	0	Ki67+	 5949 31202
1241	0	0	Ki67+	 5950 31494
1242	0	0	Ki67+	 5954 31928
1243	0	0	Ki67+	 5959 31517
1244	0	0	Ki67+	 5987 31560
1245	0	0	Ki67+	 5997 31942
1246	0	0	Ki67+	 6006 31966
1247	0	0	Ki67+	 6034 31589
1248	0	0	Ki67+	 6037 31614
1249	0	0	Ki67+	 6044 31429
1250	0	0	Ki67+	 5330 32223
1251	0	0	Ki67+	 5342 32293
1252	0	0	Ki67+	 5565 32594
1253	0	0	Ki67+	 5585 32507
1254	0	0	Ki67+	 5702 32510
1255	0	0	Ki67+	 5716 32736
1256	0	0	Ki67+	 5749 32695
1257	0	0	Ki67+	 5751 32534
1258	0	0	Ki67+	 5756 32708
1259	0	0	Ki67+	 5785 32533
1260	0	0	Ki67+	 5845 32247
1261	0	0	Ki67+	 5870 32251
1262	0	0	Ki67+	 5986 32327
1263	0	0	Ki67+	 5999 31982
1264	0	0	Ki67+	 6016 31990
1265	0	0	Ki67+	 6027 31980
1266	0	0	Ki67+	 6030 32142
1267	0	0	Ki67+	 5377 33497
1268	0	0	Ki67+	 5438 33371
1269	0	0	Ki67+	 5536 33034
1270	0	0	Ki67+	 5598 33162
1271	0	0	Ki67+	 5853 32954
1272	0	0	Ki67+	 5742 35269
1273	0	0	Ki67+	 6007 35527
1274	0	0	Ki67+	 5308 36485
1275	0	0	Ki67+	 5394 36554
1276	0	0	Ki67+	 5410 36575
1277	0	0	Ki67+	 5473 36011
1278	0	0	Ki67+	 5485 36689
1279	0	0	Ki67+	 5509 36732
1280	0	0	Ki67+	 5582 36707
1281	0	0	Ki67+	 5752 36367
1282	0	0	Ki67+	 5774 36398
1283	0	0	Ki67+	 5862 36649
1284	0	0	Ki67+	 5867 36697
1285	0	0	Ki67+	 5882 36726
1286	0	0	Ki67+	 5886 36540
1287	0	0	Ki67+	 5899 36717
1288	0	0	Ki67+	 5972 36727
1289	0	0	Ki67+	 5976 36491
1290	0	0	Ki67+	 5984 36510
1291	0	0	Ki67+	 5262 37010
1292	0	0	Ki67+	 5265 37280
1293	0	0	Ki67+	 5266 37240
1294	0	0	Ki67+	 5267 37139
1295	0	0	Ki67+	 5273 37167
1296	0	0	Ki67+	 5276 37297
1297	0	0	Ki67+	 5310 37276
1298	0	0	Ki67+	 5311 37152
1299	0	0	Ki67+	 5324 37284
1300	0	0	Ki67+	 5328 36778
1301	0	0	Ki67+	 5328 37153
1302	0	0	Ki67+	 5349 36799
1303	0	0	Ki67+	 5364 36812
1304	0	0	Ki67+	 5364 37321
1305	0	0	Ki67+	 5381 37319
1306	0	0	Ki67+	 5390 36854
1307	0	0	Ki67+	 5418 36875
1308	0	0	Ki67+	 5435 37367
1309	0	0	Ki67+	 5436 36883
1310	0	0	Ki67+	 5442 37221
1311	0	0	Ki67+	 5451 36902
1312	0	0	Ki67+	 5456 37353
1313	0	0	Ki67+	 5473 37279
1314	0	0	Ki67+	 5490 37381
1315	0	0	Ki67+	 5498 37316
1316	0	0	Ki67+	 5524 37286
1317	0	0	Ki67+	 5554 37007
1318	0	0	Ki67+	 5570 36806
1319	0	0	Ki67+	 5578 37428
1320	0	0	Ki67+	 5587 37031
1321	0	0	Ki67+	 5591 36833
1322	0	0	Ki67+	 5593 37200
1323	0	0	Ki67+	 5606 36999
1324	0	0	Ki67+	 5625 36787
1325	0	0	Ki67+	 5625 37075
1326	0	0	Ki67+	 5635 36873
1327	0	0	Ki67+	 5648 36785
1328	0	0	Ki67+	 5654 37266
1329	0	0	Ki67+	 5670 37093
1330	0	0	Ki67+	 5676 37108
1331	0	0	Ki67+	 5679 36851
1332	0	0	Ki67+	 5683 36934
1333	0	0	Ki67+	 5699 37122
1334	0	0	Ki67+	 5701 36949
1335	0	0	Ki67+	 5712 36903
1336	0	0	Ki67+	 5715 36967
1337	0	0	Ki67+	 5724 37449
1338	0	0	Ki67+	 5728 36917
1339	0	0	Ki67+	 5737 37431
1340	0	0	Ki67+	 5739 37147
1341	0	0	Ki67+	 5745 37020
1342	0	0	Ki67+	 5753 37142
1343	0	0	Ki67+	 5763 37346
1344	0	0	Ki67+	 5766 37046
1345	0	0	Ki67+	 5767 36955
1346	0	0	Ki67+	 5772 37170
1347	0	0	Ki67+	 5774 37188
1348	0	0	Ki67+	 5778 36971
1349	0	0	Ki67+	 5782 37151
1350	0	0	Ki67+	 5790 37079
1351	0	0	Ki67+	 5800 37187
1352	0	0	Ki67+	 5800 37483
1353	0	0	Ki67+	 5805 37129
1354	0	0	Ki67+	 5807 37110
1355	0	0	Ki67+	 5807 37210
1356	0	0	Ki67+	 5808 36980
1357	0	0	Ki67+	 5812 37005
1358	0	0	Ki67+	 5812 37160
1359	0	0	Ki67+	 5817 37420
1360	0	0	Ki67+	 5822 37197
1361	0	0	Ki67+	 5829 37241
1362	0	0	Ki67+	 5832 37030
1363	0	0	Ki67+	 5833 37225
1364	0	0	Ki67+	 5835 37055
1365	0	0	Ki67+	 5847 37170
1366	0	0	Ki67+	 5852 37076
1367	0	0	Ki67+	 5858 37186
1368	0	0	Ki67+	 5865 37091
1369	0	0	Ki67+	 5872 37498
1370	0	0	Ki67+	 5873 37254
1371	0	0	Ki67+	 5874 37002
1372	0	0	Ki67+	 5877 37226
1373	0	0	Ki67+	 5890 37124
1374	0	0	Ki67+	 5891 37480
1375	0	0	Ki67+	 5896 37093
1376	0	0	Ki67+	 5913 37503
1377	0	0	Ki67+	 5916 37149
1378	0	0	Ki67+	 5921 37294
1379	0	0	Ki67+	 5924 37264
1380	0	0	Ki67+	 5931 37472
1381	0	0	Ki67+	 5932 37172
1382	0	0	Ki67+	 5942 37181
1383	0	0	Ki67+	 5943 37275
1384	0	0	Ki67+	 5945 37292
1385	0	0	Ki67+	 5955 36834
1386	0	0	Ki67+	 5955 37323
1387	0	0	Ki67+	 5957 36846
1388	0	0	Ki67+	 5958 37486
1389	0	0	Ki67+	 5959 37512
1390	0	0	Ki67+	 5963 36940
1391	0	0	Ki67+	 5966 37209
1392	0	0	Ki67+	 5967 36885
1393	0	0	Ki67+	 5970 36841
1394	0	0	Ki67+	 5980 37563
1395	0	0	Ki67+	 5981 37350
1396	0	0	Ki67+	 5982 37507
1397	0	0	Ki67+	 5983 37336
1398	0	0	Ki67+	 5984 36900
1399	0	0	Ki67+	 5992 37227
1400	0	0	Ki67+	 5998 37347
1401	0	0	Ki67+	 6000 37556
1402	0	0	Ki67+	 6008 37545
1403	0	0	Ki67+	 6021 36961
1404	0	0	Ki67+	 6023 36938
1405	0	0	Ki67+	 6024 37376
1406	0	0	Ki67+	 6026 37260
1407	0	0	Ki67+	 6046 37282
1408	0	0	Ki67+	 6046 37554
1409	0	0	Ki67+	 5261 37655
1410	0	0	Ki67+	 5277 37672
1411	0	0	Ki67+	 5328 37588
1412	0	0	Ki67+	 5332 38128
1413	0	0	Ki67+	 5335 38068
1414	0	0	Ki67+	 5338 37578
1415	0	0	Ki67+	 5343 37697
1416	0	0	Ki67+	 5379 37842
1417	0	0	Ki67+	 5412 38108
1418	0	0	Ki67+	 5418 37581
1419	0	0	Ki67+	 5444 38272
1420	0	0	Ki67+	 5445 38184
1421	0	0	Ki67+	 5449 37796
1422	0	0	Ki67+	 5456 37640
1423	0	0	Ki67+	 5466 38200
1424	0	0	Ki67+	 5468 37653
1425	0	0	Ki67+	 5477 38286
1426	0	0	Ki67+	 5481 38132
1427	0	0	Ki67+	 5489 38202
1428	0	0	Ki67+	 5490 38049
1429	0	0	Ki67+	 5505 38292
1430	0	0	Ki67+	 5513 38138
1431	0	0	Ki67+	 5516 38204
1432	0	0	Ki67+	 5519 37675
1433	0	0	Ki67+	 5530 38164
1434	0	0	Ki67+	 5535 37913
1435	0	0	Ki67+	 5541 38073
1436	0	0	Ki67+	 5553 38079
1437	0	0	Ki67+	 5567 38301
1438	0	0	Ki67+	 5617 38318
1439	0	0	Ki67+	 5621 37733
1440	0	0	Ki67+	 5633 37606
1441	0	0	Ki67+	 5641 37851
1442	0	0	Ki67+	 5641 38111
1443	0	0	Ki67+	 5656 38338
1444	0	0	Ki67+	 5668 38123
1445	0	0	Ki67+	 5677 38272
1446	0	0	Ki67+	 5686 37992
1447	0	0	Ki67+	 5690 38107
1448	0	0	Ki67+	 5703 38124
1449	0	0	Ki67+	 5705 38348
1450	0	0	Ki67+	 5718 37838
1451	0	0	Ki67+	 5726 38358
1452	0	0	Ki67+	 5732 38016
1453	0	0	Ki67+	 5751 38131
1454	0	0	Ki67+	 5762 38041
1455	0	0	Ki67+	 5767 38140
1456	0	0	Ki67+	 5776 37806
1457	0	0	Ki67+	 5776 38050
1458	0	0	Ki67+	 5778 38079
1459	0	0	Ki67+	 5784 38094
1460	0	0	Ki67+	 5794 37825
1461	0	0	Ki67+	 5797 37917
1462	0	0	Ki67+	 5798 38065
1463	0	0	Ki67+	 5800 37697
1464	0	0	Ki67+	 5824 38078
1465	0	0	Ki67+	 5826 38127
1466	0	0	Ki67+	 5832 37713
1467	0	0	Ki67+	 5837 38125
1468	0	0	Ki67+	 5845 37974
1469	0	0	Ki67+	 5848 37727
1470	0	0	Ki67+	 5854 37800
1471	0	0	Ki67+	 5855 37708
1472	0	0	Ki67+	 5855 37939
1473	0	0	Ki67+	 5858 37869
1474	0	0	Ki67+	 5865 38082
1475	0	0	Ki67+	 5867 37609
1476	0	0	Ki67+	 5869 37854
1477	0	0	Ki67+	 5869 38113
1478	0	0	Ki67+	 5875 38140
1479	0	0	Ki67+	 5883 37957
1480	0	0	Ki67+	 5904 37981
1481	0	0	Ki67+	 5908 37904
1482	0	0	Ki67+	 5920 37649
1483	0	0	Ki67+	 5922 38142
1484	0	0	Ki67+	 5935 37900
1485	0	0	Ki67+	 5939 37574
1486	0	0	Ki67+	 5944 37772
1487	0	0	Ki67+	 5945 37752
1488	0	0	Ki67+	 5947 38021
1489	0	0	Ki67+	 5951 37620
1490	0	0	Ki67+	 5954 37688
1491	0	0	Ki67+	 5961 37625
1492	0	0	Ki67+	 5965 37717
1493	0	0	Ki67+	 5965 38004
1494	0	0	Ki67+	 5971 37909
1495	0	0	Ki67+	 5978 37604
1496	0	0	Ki67+	 5984 37580
1497	0	0	Ki67+	 5994 37903
1498	0	0	Ki67+	 5996 38019
1499	0	0	Ki67+	 5999 37727
1500	0	0	Ki67+	 6000 37996
1501	0	0	Ki67+	 6004 37581
1502	0	0	Ki67+	 6010 38009
1503	0	0	Ki67+	 6013 37627
1504	0	0	Ki67+	 6013 37930
1505	0	0	Ki67+	 6021 37661
1506	0	0	Ki67+	 6027 37590
1507	0	0	Ki67+	 6030 37620
1508	0	0	Ki67+	 6030 37649
1509	0	0	Ki67+	 6031 37676
1510	0	0	Ki67+	 6045 37962
1511	0	0	Ki67+	 5252 39112
1512	0	0	Ki67+	 5258 39124
1513	0	0	Ki67+	 5259 38391
1514	0	0	Ki67+	 5270 38610
1515	0	0	Ki67+	 5270 38990
1516	0	0	Ki67+	 5284 38992
1517	0	0	Ki67+	 5290 38609
1518	0	0	Ki67+	 5315 38600
1519	0	0	Ki67+	 5320 38533
1520	0	0	Ki67+	 5354 38605
1521	0	0	Ki67+	 5362 38524
1522	0	0	Ki67+	 5365 38591
1523	0	0	Ki67+	 5374 38614
1524	0	0	Ki67+	 5393 38993
1525	0	0	Ki67+	 5397 39124
1526	0	0	Ki67+	 5416 38613
1527	0	0	Ki67+	 5449 38839
1528	0	0	Ki67+	 5472 38615
1529	0	0	Ki67+	 5473 38565
1530	0	0	Ki67+	 5480 38423
1531	0	0	Ki67+	 5480 38866
1532	0	0	Ki67+	 5486 38591
1533	0	0	Ki67+	 5486 38604
1534	0	0	Ki67+	 5503 38434
1535	0	0	Ki67+	 5573 39160
1536	0	0	Ki67+	 5618 38556
1537	0	0	Ki67+	 5638 38952
1538	0	0	Ki67+	 5642 38462
1539	0	0	Ki67+	 5646 38560
1540	0	0	Ki67+	 5666 38975
1541	0	0	Ki67+	 5669 38565
1542	0	0	Ki67+	 5669 39143
1543	0	0	Ki67+	 5684 39152
1544	0	0	Ki67+	 5686 38851
1545	0	0	Ki67+	 5696 38999
1546	0	0	Ki67+	 5697 38478
1547	0	0	Ki67+	 5698 38617
1548	0	0	Ki67+	 5711 38476
1549	0	0	Ki67+	 5713 38548
1550	0	0	Ki67+	 5717 38944
1551	0	0	Ki67+	 5737 38556
1552	0	0	Ki67+	 5745 38488
1553	0	0	Ki67+	 5751 39150
1554	0	0	Ki67+	 5757 38561
1555	0	0	Ki67+	 5758 38930
1556	0	0	Ki67+	 5770 38615
1557	0	0	Ki67+	 5771 38561
1558	0	0	Ki67+	 5773 38547
1559	0	0	Ki67+	 5773 39131
1560	0	0	Ki67+	 5781 38486
1561	0	0	Ki67+	 5791 39020
1562	0	0	Ki67+	 5801 38989
1563	0	0	Ki67+	 5812 38661
1564	0	0	Ki67+	 5814 38940
1565	0	0	Ki67+	 5844 38405
1566	0	0	Ki67+	 5854 38917
1567	0	0	Ki67+	 5883 39036
1568	0	0	Ki67+	 5887 39129
1569	0	0	Ki67+	 5901 38904
1570	0	0	Ki67+	 5903 38752
1571	0	0	Ki67+	 5916 39035
1572	0	0	Ki67+	 5984 38398
1573	0	0	Ki67+	 6033 38926
1574	0	0	Ki67+	 6047 38955
1575	0	0	Ki67+	 5269 39820
1576	0	0	Ki67+	 5278 39491
1577	0	0	Ki67+	 5285 39482
1578	0	0	Ki67+	 5296 39497
1579	0	0	Ki67+	 5321 39831
1580	0	0	Ki67+	 5327 39877
1581	0	0	Ki67+	 5336 39847
1582	0	0	Ki67+	 5341 39889
1583	0	0	Ki67+	 5359 39608
1584	0	0	Ki67+	 5375 39594
1585	0	0	Ki67+	 5383 39658
1586	0	0	Ki67+	 5384 39278
1587	0	0	Ki67+	 5394 39674
1588	0	0	Ki67+	 5422 39528
1589	0	0	Ki67+	 5436 39534
1590	0	0	Ki67+	 5468 39314
1591	0	0	Ki67+	 5488 39747
1592	0	0	Ki67+	 5491 39260
1593	0	0	Ki67+	 5531 39336
1594	0	0	Ki67+	 5551 39171
1595	0	0	Ki67+	 5602 39927
1596	0	0	Ki67+	 5607 39351
1597	0	0	Ki67+	 5608 39696
1598	0	0	Ki67+	 5610 39967
1599	0	0	Ki67+	 5619 39253
1600	0	0	Ki67+	 5626 39349
1601	0	0	Ki67+	 5670 39819
1602	0	0	Ki67+	 5684 39823
1603	0	0	Ki67+	 5695 39254
1604	0	0	Ki67+	 5696 39353
1605	0	0	Ki67+	 5696 39889
1606	0	0	Ki67+	 5714 39354
1607	0	0	Ki67+	 5726 39684
1608	0	0	Ki67+	 5752 39343
1609	0	0	Ki67+	 5754 39213
1610	0	0	Ki67+	 5788 39217
1611	0	0	Ki67+	 5825 39222
1612	0	0	Ki67+	 5853 39590
1613	0	0	Ki67+	 5870 39238
1614	0	0	Ki67+	 5880 39627
1615	0	0	Ki67+	 5901 39235
1616	0	0	Ki67+	 5912 39703
1617	0	0	Ki67+	 5928 39542
1618	0	0	Ki67+	 5931 39552
1619	0	0	Ki67+	 5936 39702
1620	0	0	Ki67+	 5945 39626
1621	0	0	Ki67+	 6012 39493
1622	0	0	Ki67+	 6018 39710
1623	0	0	Ki67+	 6040 39919
1624	0	0	Ki67+	 5254 39996
1625	0	0	Ki67+	 5289 40661
1626	0	0	Ki67+	 5301 40673
1627	0	0	Ki67+	 5322 40679
1628	0	0	Ki67+	 5322 40729
1629	0	0	Ki67+	 5357 40532
1630	0	0	Ki67+	 5368 40165
1631	0	0	Ki67+	 5372 40526
1632	0	0	Ki67+	 5380 40609
1633	0	0	Ki67+	 5390 40160
1634	0	0	Ki67+	 5398 40750
1635	0	0	Ki67+	 5402 40709
1636	0	0	Ki67+	 5406 40015
1637	0	0	Ki67+	 5444 40166
1638	0	0	Ki67+	 5466 40033
1639	0	0	Ki67+	 5500 40035
1640	0	0	Ki67+	 5500 40076
1641	0	0	Ki67+	 5514 40078
1642	0	0	Ki67+	 5514 40118
1643	0	0	Ki67+	 5528 40108
1644	0	0	Ki67+	 5531 40079
1645	0	0	Ki67+	 5543 40077
1646	0	0	Ki67+	 5544 40114
1647	0	0	Ki67+	 5560 40462
1648	0	0	Ki67+	 5596 40081
1649	0	0	Ki67+	 5648 40397
1650	0	0	Ki67+	 5698 40027
1651	0	0	Ki67+	 5729 40425
1652	0	0	Ki67+	 5739 40324
1653	0	0	Ki67+	 5767 40034
1654	0	0	Ki67+	 5877 40035
1655	0	0	Ki67+	 5908 40567
1656	0	0	Ki67+	 5912 40027
1657	0	0	Ki67+	 5916 40303
1658	0	0	Ki67+	 5940 40765
1659	0	0	Ki67+	 5985 40110
1660	0	0	Ki67+	 6019 40603
1661	0	0	Ki67+	 6020 40462
1662	0	0	Ki67+	 6046 40623
1663	0	0	Ki67+	 5249 40928
1664	0	0	Ki67+	 5273 41410
1665	0	0	Ki67+	 5279 41385
1666	0	0	Ki67+	 5288 41110
1667	0	0	Ki67+	 5292 41435
1668	0	0	Ki67+	 5296 41300
1669	0	0	Ki67+	 5321 41234
1670	0	0	Ki67+	 5323 40829
1671	0	0	Ki67+	 5323 40913
1672	0	0	Ki67+	 5326 41450
1673	0	0	Ki67+	 5332 41328
1674	0	0	Ki67+	 5339 41550
1675	0	0	Ki67+	 5341 41468
1676	0	0	Ki67+	 5364 41444
1677	0	0	Ki67+	 5372 41456
1678	0	0	Ki67+	 5408 41221
1679	0	0	Ki67+	 5411 40771
1680	0	0	Ki67+	 5430 41223
1681	0	0	Ki67+	 5435 41137
1682	0	0	Ki67+	 5437 41029
1683	0	0	Ki67+	 5445 41236
1684	0	0	Ki67+	 5450 41117
1685	0	0	Ki67+	 5453 41503
1686	0	0	Ki67+	 5469 41083
1687	0	0	Ki67+	 5487 41412
1688	0	0	Ki67+	 5487 41432
1689	0	0	Ki67+	 5493 40987
1690	0	0	Ki67+	 5498 41499
1691	0	0	Ki67+	 5502 41058
1692	0	0	Ki67+	 5506 41435
1693	0	0	Ki67+	 5507 41086
1694	0	0	Ki67+	 5520 40900
1695	0	0	Ki67+	 5521 40967
1696	0	0	Ki67+	 5523 41420
1697	0	0	Ki67+	 5528 41066
1698	0	0	Ki67+	 5529 41495
1699	0	0	Ki67+	 5544 40872
1700	0	0	Ki67+	 5551 41403
1701	0	0	Ki67+	 5556 41248
1702	0	0	Ki67+	 5574 41182
1703	0	0	Ki67+	 5593 41250
1704	0	0	Ki67+	 5604 41352
1705	0	0	Ki67+	 5617 41479
1706	0	0	Ki67+	 5618 41339
1707	0	0	Ki67+	 5620 41260
1708	0	0	Ki67+	 5628 41505
1709	0	0	Ki67+	 5641 41319
1710	0	0	Ki67+	 5643 41555
1711	0	0	Ki67+	 5646 40771
1712	0	0	Ki67+	 5657 41288
1713	0	0	Ki67+	 5668 41546
1714	0	0	Ki67+	 5679 41527
1715	0	0	Ki67+	 5680 41556
1716	0	0	Ki67+	 5682 40785
1717	0	0	Ki67+	 5687 41408
1718	0	0	Ki67+	 5689 40954
1719	0	0	Ki67+	 5708 40949
1720	0	0	Ki67+	 5710 41307
1721	0	0	Ki67+	 5712 41179
1722	0	0	Ki67+	 5724 41425
1723	0	0	Ki67+	 5735 41301
1724	0	0	Ki67+	 5740 41421
1725	0	0	Ki67+	 5747 40801
1726	0	0	Ki67+	 5748 41170
1727	0	0	Ki67+	 5776 41262
1728	0	0	Ki67+	 5777 41245
1729	0	0	Ki67+	 5781 41154
1730	0	0	Ki67+	 5796 41248
1731	0	0	Ki67+	 5800 40941
1732	0	0	Ki67+	 5801 41228
1733	0	0	Ki67+	 5810 41131
1734	0	0	Ki67+	 5834 41138
1735	0	0	Ki67+	 5835 41106
1736	0	0	Ki67+	 5841 41431
1737	0	0	Ki67+	 5845 40975
1738	0	0	Ki67+	 5846 41092
1739	0	0	Ki67+	 5855 41108
1740	0	0	Ki67+	 5856 41539
1741	0	0	Ki67+	 5858 41512
1742	0	0	Ki67+	 5863 40965
1743	0	0	Ki67+	 5865 41424
1744	0	0	Ki67+	 5865 41552
1745	0	0	Ki67+	 5873 41445
1746	0	0	Ki67+	 5877 41413
1747	0	0	Ki67+	 5887 41545
1748	0	0	Ki67+	 5895 41518
1749	0	0	Ki67+	 5899 41040
1750	0	0	Ki67+	 5901 41019
1751	0	0	Ki67+	 5904 41556
1752	0	0	Ki67+	 5906 41208
1753	0	0	Ki67+	 5909 41195
1754	0	0	Ki67+	 5944 41431
1755	0	0	Ki67+	 5945 41560
1756	0	0	Ki67+	 5947 40902
1757	0	0	Ki67+	 5948 41065
1758	0	0	Ki67+	 5950 41372
1759	0	0	Ki67+	 5960 41462
1760	0	0	Ki67+	 5961 41424
1761	0	0	Ki67+	 5966 41134
1762	0	0	Ki67+	 5974 41052
1763	0	0	Ki67+	 5999 40934
1764	0	0	Ki67+	 6010 41138
1765	0	0	Ki67+	 6018 41192
1766	0	0	Ki67+	 6026 41002
1767	0	0	Ki67+	 6034 41564
1768	0	0	Ki67+	 6038 41318
1769	0	0	Ki67+	 6040 41250
1770	0	0	Ki67+	 5257 41647
1771	0	0	Ki67+	 5264 41698
1772	0	0	Ki67+	 5264 41717
1773	0	0	Ki67+	 5281 41606
1774	0	0	Ki67+	 5299 41716
1775	0	0	Ki67+	 5309 41586
1776	0	0	Ki67+	 5335 41761
1777	0	0	Ki67+	 5342 41938
1778	0	0	Ki67+	 5354 41858
1779	0	0	Ki67+	 5357 41887
1780	0	0	Ki67+	 5364 41929
1781	0	0	Ki67+	 5375 41849
1782	0	0	Ki67+	 5375 41945
1783	0	0	Ki67+	 5402 41936
1784	0	0	Ki67+	 5411 41924
1785	0	0	Ki67+	 5439 41777
1786	0	0	Ki67+	 5440 41936
1787	0	0	Ki67+	 5442 41956
1788	0	0	Ki67+	 5447 41724
1789	0	0	Ki67+	 5460 41766
1790	0	0	Ki67+	 5489 41760
1791	0	0	Ki67+	 5490 41938
1792	0	0	Ki67+	 5497 41707
1793	0	0	Ki67+	 5510 41752
1794	0	0	Ki67+	 5511 41916
1795	0	0	Ki67+	 5560 41730
1796	0	0	Ki67+	 5563 42296
1797	0	0	Ki67+	 5587 41985
1798	0	0	Ki67+	 5600 42270
1799	0	0	Ki67+	 5620 42176
1800	0	0	Ki67+	 5621 42248
1801	0	0	Ki67+	 5649 41599
1802	0	0	Ki67+	 5655 41877
1803	0	0	Ki67+	 5665 41951
1804	0	0	Ki67+	 5668 41581
1805	0	0	Ki67+	 5673 42207
1806	0	0	Ki67+	 5677 41850
1807	0	0	Ki67+	 5695 41975
1808	0	0	Ki67+	 5709 42058
1809	0	0	Ki67+	 5711 41988
1810	0	0	Ki67+	 5725 42036
1811	0	0	Ki67+	 5745 41911
1812	0	0	Ki67+	 5752 41840
1813	0	0	Ki67+	 5788 42168
1814	0	0	Ki67+	 5790 41635
1815	0	0	Ki67+	 5806 41665
1816	0	0	Ki67+	 5812 41718
1817	0	0	Ki67+	 5813 41631
1818	0	0	Ki67+	 5834 42090
1819	0	0	Ki67+	 5843 41727
1820	0	0	Ki67+	 5846 41831
1821	0	0	Ki67+	 5856 41665
1822	0	0	Ki67+	 5861 42296
1823	0	0	Ki67+	 5875 41809
1824	0	0	Ki67+	 5875 41829
1825	0	0	Ki67+	 5881 41747
1826	0	0	Ki67+	 5891 41730
1827	0	0	Ki67+	 5899 41818
1828	0	0	Ki67+	 5904 41840
1829	0	0	Ki67+	 5925 41830
1830	0	0	Ki67+	 5952 41663
1831	0	0	Ki67+	 5970 41655
1832	0	0	Ki67+	 5986 41802
1833	0	0	Ki67+	 5996 41647
1834	0	0	Ki67+	 6005 42234
1835	0	0	Ki67+	 6008 41664
1836	0	0	Ki67+	 6008 41792
1837	0	0	Ki67+	 6018 41626
1838	0	0	Ki67+	 6019 42213
1839	0	0	Ki67+	 6043 41905
1840	0	0	Ki67+	 6045 42233
1841	0	0	Ki67+	 5275 42721
1842	0	0	Ki67+	 5286 42723
1843	0	0	Ki67+	 5336 42391
1844	0	0	Ki67+	 5372 42397
1845	0	0	Ki67+	 5392 42378
1846	0	0	Ki67+	 5476 42536
1847	0	0	Ki67+	 5524 42404
1848	0	0	Ki67+	 5622 42480
1849	0	0	Ki67+	 5699 42438
1850	0	0	Ki67+	 5721 42430
1851	0	0	Ki67+	 5737 42503
1852	0	0	Ki67+	 5913 42583
1853	0	0	Ki67+	 5914 42565
1854	0	0	Ki67+	 5935 42582
1855	0	0	Ki67+	 5957 42551
1856	0	0	Ki67+	 5958 42532
1857	0	0	Ki67+	 6030 42845
1858	0	0	Ki67+	 5396 43665
1859	0	0	Ki67+	 5412 43744
1860	0	0	Ki67+	 5486 43810
1861	0	0	Ki67+	 5606 43666
1862	0	0	Ki67+	 5992 43822
1863	0	0	Ki67+	 5817 47469
1864	0	0	Ki67+	 6013 47326
1865	0	0	Ki67+	 5377 48753
1866	0	0	Ki67+	 5782 48712
1867	0	0	Ki67+	 5829 48699
1868	0	0	Ki67+	 5878 48683
1869	0	0	Ki67+	 5927 48642
1870	0	0	Ki67+	 5366 48838
1871	0	0	Ki67+	 5503 49437
1872	0	0	Ki67+	 5625 49261
1873	0	0	Ki67+	 5698 48853
1874	0	0	Ki67+	 5819 48951
1875	0	0	Ki67+	 5889 49157
1876	0	0	Ki67+	 6016 49349
1877	0	0	Ki67+	 5412 50761
1878	0	0	Ki67+	 5470 50806
1879	0	0	Ki67+	 5623 50583
1880	0	0	Ki67+	 5646 50996
1881	0	0	Ki67+	 5713 50879
1882	0	0	Ki67+	 5733 51006
1883	0	0	Ki67+	 5787 50920
1884	0	0	Ki67+	 5853 50887
1885	0	0	Ki67+	 5861 50681
1886	0	0	Ki67+	 5925 51084
1887	0	0	Ki67+	 5956 50477
1888	0	0	Ki67+	 5963 50655
1889	0	0	Ki67+	 5972 50681
1890	0	0	Ki67+	 5982 50470
1891	0	0	Ki67+	 5985 50491
1892	0	0	Ki67+	 6015 50675
1893	0	0	Ki67+	 5872 51252
1894	0	0	Ki67+	 6601 5468
1895	0	0	Ki67+	 6653 5428
1896	0	0	Ki67+	 6288 12087
1897	0	0	Ki67+	 6752 14579
1898	0	0	Ki67+	 6789 14617
1899	0	0	Ki67+	 6265 15849
1900	0	0	Ki67+	 6163 16436
1901	0	0	Ki67+	 6170 26962
1902	0	0	Ki67+	 6228 27084
1903	0	0	Ki67+	 6068 27428
1904	0	0	Ki67+	 6099 27372
1905	0	0	Ki67+	 6183 27450
1906	0	0	Ki67+	 6320 27411
1907	0	0	Ki67+	 6370 27993
1908	0	0	Ki67+	 6412 27942
1909	0	0	Ki67+	 6421 27777
1910	0	0	Ki67+	 6435 27783
1911	0	0	Ki67+	 6457 27699
1912	0	0	Ki67+	 6478 27829
1913	0	0	Ki67+	 6484 27344
1914	0	0	Ki67+	 6493 27677
1915	0	0	Ki67+	 6546 28012
1916	0	0	Ki67+	 6577 27928
1917	0	0	Ki67+	 6581 27784
1918	0	0	Ki67+	 6599 27840
1919	0	0	Ki67+	 6630 27829
1920	0	0	Ki67+	 6730 27611
1921	0	0	Ki67+	 6766 27239
1922	0	0	Ki67+	 6790 28008
1923	0	0	Ki67+	 6057 28543
1924	0	0	Ki67+	 6080 28244
1925	0	0	Ki67+	 6129 28201
1926	0	0	Ki67+	 6145 28339
1927	0	0	Ki67+	 6187 28572
1928	0	0	Ki67+	 6189 28171
1929	0	0	Ki67+	 6192 28560
1930	0	0	Ki67+	 6193 28388
1931	0	0	Ki67+	 6233 28368
1932	0	0	Ki67+	 6254 28163
1933	0	0	Ki67+	 6259 28073
1934	0	0	Ki67+	 6261 28650
1935	0	0	Ki67+	 6269 28636
1936	0	0	Ki67+	 6282 28602
1937	0	0	Ki67+	 6287 28701
1938	0	0	Ki67+	 6288 28343
1939	0	0	Ki67+	 6293 28152
1940	0	0	Ki67+	 6295 28609
1941	0	0	Ki67+	 6308 28111
1942	0	0	Ki67+	 6309 28081
1943	0	0	Ki67+	 6319 28714
1944	0	0	Ki67+	 6323 28101
1945	0	0	Ki67+	 6330 28708
1946	0	0	Ki67+	 6355 28309
1947	0	0	Ki67+	 6370 28316
1948	0	0	Ki67+	 6375 28475
1949	0	0	Ki67+	 6378 28684
1950	0	0	Ki67+	 6379 28793
1951	0	0	Ki67+	 6383 28814
1952	0	0	Ki67+	 6391 28677
1953	0	0	Ki67+	 6396 28781
1954	0	0	Ki67+	 6420 28779
1955	0	0	Ki67+	 6423 28649
1956	0	0	Ki67+	 6443 28628
1957	0	0	Ki67+	 6447 28390
1958	0	0	Ki67+	 6470 28384
1959	0	0	Ki67+	 6514 28146
1960	0	0	Ki67+	 6518 28574
1961	0	0	Ki67+	 6531 28116
1962	0	0	Ki67+	 6542 28657
1963	0	0	Ki67+	 6543 28090
1964	0	0	Ki67+	 6568 28634
1965	0	0	Ki67+	 6654 28809
1966	0	0	Ki67+	 6661 28246
1967	0	0	Ki67+	 6668 28580
1968	0	0	Ki67+	 6675 28316
1969	0	0	Ki67+	 6675 28333
1970	0	0	Ki67+	 6713 28725
1971	0	0	Ki67+	 6729 28535
1972	0	0	Ki67+	 6763 28535
1973	0	0	Ki67+	 6768 28584
1974	0	0	Ki67+	 6780 28560
1975	0	0	Ki67+	 6784 28612
1976	0	0	Ki67+	 6793 28576
1977	0	0	Ki67+	 6819 28350
1978	0	0	Ki67+	 6819 28816
1979	0	0	Ki67+	 6836 28770
1980	0	0	Ki67+	 6847 28750
1981	0	0	Ki67+	 6050 29040
1982	0	0	Ki67+	 6082 29056
1983	0	0	Ki67+	 6084 29359
1984	0	0	Ki67+	 6087 29042
1985	0	0	Ki67+	 6101 29164
1986	0	0	Ki67+	 6103 29025
1987	0	0	Ki67+	 6106 29391
1988	0	0	Ki67+	 6108 29015
1989	0	0	Ki67+	 6113 29039
1990	0	0	Ki67+	 6124 29023
1991	0	0	Ki67+	 6127 29053
1992	0	0	Ki67+	 6131 29145
1993	0	0	Ki67+	 6138 29067
1994	0	0	Ki67+	 6144 29042
1995	0	0	Ki67+	 6154 29090
1996	0	0	Ki67+	 6158 29373
1997	0	0	Ki67+	 6164 29080
1998	0	0	Ki67+	 6279 28956
1999	0	0	Ki67+	 6301 29239
2000	0	0	Ki67+	 6344 28869
2001	0	0	Ki67+	 6356 28893
2002	0	0	Ki67+	 6360 29040
2003	0	0	Ki67+	 6368 28833
2004	0	0	Ki67+	 6375 29100
2005	0	0	Ki67+	 6382 28953
2006	0	0	Ki67+	 6401 29163
2007	0	0	Ki67+	 6406 29575
2008	0	0	Ki67+	 6425 28971
2009	0	0	Ki67+	 6432 29567
2010	0	0	Ki67+	 6447 28969
2011	0	0	Ki67+	 6448 29056
2012	0	0	Ki67+	 6465 29172
2013	0	0	Ki67+	 6466 29631
2014	0	0	Ki67+	 6479 29151
2015	0	0	Ki67+	 6485 29179
2016	0	0	Ki67+	 6486 29542
2017	0	0	Ki67+	 6490 29574
2018	0	0	Ki67+	 6495 29035
2019	0	0	Ki67+	 6507 29226
2020	0	0	Ki67+	 6514 29017
2021	0	0	Ki67+	 6521 29557
2022	0	0	Ki67+	 6525 29569
2023	0	0	Ki67+	 6553 29169
2024	0	0	Ki67+	 6562 29602
2025	0	0	Ki67+	 6570 29169
2026	0	0	Ki67+	 6578 28881
2027	0	0	Ki67+	 6583 29494
2028	0	0	Ki67+	 6586 29288
2029	0	0	Ki67+	 6587 29532
2030	0	0	Ki67+	 6600 29288
2031	0	0	Ki67+	 6607 29161
2032	0	0	Ki67+	 6607 29553
2033	0	0	Ki67+	 6608 29519
2034	0	0	Ki67+	 6610 28850
2035	0	0	Ki67+	 6610 29268
2036	0	0	Ki67+	 6614 29589
2037	0	0	Ki67+	 6618 29503
2038	0	0	Ki67+	 6627 29523
2039	0	0	Ki67+	 6632 28922
2040	0	0	Ki67+	 6634 29630
2041	0	0	Ki67+	 6642 29145
2042	0	0	Ki67+	 6646 29391
2043	0	0	Ki67+	 6647 28914
2044	0	0	Ki67+	 6674 28907
2045	0	0	Ki67+	 6677 28879
2046	0	0	Ki67+	 6683 28972
2047	0	0	Ki67+	 6686 28896
2048	0	0	Ki67+	 6686 29006
2049	0	0	Ki67+	 6704 29037
2050	0	0	Ki67+	 6706 29023
2051	0	0	Ki67+	 6717 28933
2052	0	0	Ki67+	 6722 28894
2053	0	0	Ki67+	 6723 28949
2054	0	0	Ki67+	 6757 29436
2055	0	0	Ki67+	 6774 28886
2056	0	0	Ki67+	 6050 30377
2057	0	0	Ki67+	 6060 30378
2058	0	0	Ki67+	 6073 30368
2059	0	0	Ki67+	 6088 30419
2060	0	0	Ki67+	 6091 29935
2061	0	0	Ki67+	 6094 30150
2062	0	0	Ki67+	 6098 30367
2063	0	0	Ki67+	 6108 30176
2064	0	0	Ki67+	 6113 30425
2065	0	0	Ki67+	 6117 30411
2066	0	0	Ki67+	 6121 30201
2067	0	0	Ki67+	 6126 30178
2068	0	0	Ki67+	 6127 30381
2069	0	0	Ki67+	 6138 30206
2070	0	0	Ki67+	 6227 30035
2071	0	0	Ki67+	 6236 30284
2072	0	0	Ki67+	 6240 30139
2073	0	0	Ki67+	 6243 30302
2074	0	0	Ki67+	 6249 30286
2075	0	0	Ki67+	 6263 30258
2076	0	0	Ki67+	 6275 29933
2077	0	0	Ki67+	 6280 30324
2078	0	0	Ki67+	 6292 30338
2079	0	0	Ki67+	 6315 30311
2080	0	0	Ki67+	 6399 30284
2081	0	0	Ki67+	 6406 30378
2082	0	0	Ki67+	 6426 30088
2083	0	0	Ki67+	 6438 30068
2084	0	0	Ki67+	 6445 29752
2085	0	0	Ki67+	 6445 30372
2086	0	0	Ki67+	 6449 30397
2087	0	0	Ki67+	 6453 30416
2088	0	0	Ki67+	 6460 29770
2089	0	0	Ki67+	 6462 29739
2090	0	0	Ki67+	 6473 29879
2091	0	0	Ki67+	 6476 30259
2092	0	0	Ki67+	 6482 30323
2093	0	0	Ki67+	 6483 29841
2094	0	0	Ki67+	 6483 29916
2095	0	0	Ki67+	 6485 30408
2096	0	0	Ki67+	 6488 29867
2097	0	0	Ki67+	 6491 29939
2098	0	0	Ki67+	 6501 29947
2099	0	0	Ki67+	 6501 30241
2100	0	0	Ki67+	 6514 29805
2101	0	0	Ki67+	 6517 29835
2102	0	0	Ki67+	 6520 30204
2103	0	0	Ki67+	 6522 29921
2104	0	0	Ki67+	 6529 29811
2105	0	0	Ki67+	 6529 30195
2106	0	0	Ki67+	 6535 29636
2107	0	0	Ki67+	 6551 29950
2108	0	0	Ki67+	 6555 30161
2109	0	0	Ki67+	 6559 30124
2110	0	0	Ki67+	 6559 30150
2111	0	0	Ki67+	 6561 29648
2112	0	0	Ki67+	 6564 29909
2113	0	0	Ki67+	 6697 30235
2114	0	0	Ki67+	 6724 30112
2115	0	0	Ki67+	 6728 30039
2116	0	0	Ki67+	 6730 29990
2117	0	0	Ki67+	 6731 29653
2118	0	0	Ki67+	 6733 30206
2119	0	0	Ki67+	 6745 29684
2120	0	0	Ki67+	 6756 30230
2121	0	0	Ki67+	 6761 29766
2122	0	0	Ki67+	 6762 29692
2123	0	0	Ki67+	 6785 30215
2124	0	0	Ki67+	 6796 30325
2125	0	0	Ki67+	 6813 30360
2126	0	0	Ki67+	 6818 30335
2127	0	0	Ki67+	 6060 30568
2128	0	0	Ki67+	 6085 30769
2129	0	0	Ki67+	 6090 30538
2130	0	0	Ki67+	 6100 30503
2131	0	0	Ki67+	 6107 30474
2132	0	0	Ki67+	 6114 31118
2133	0	0	Ki67+	 6123 30447
2134	0	0	Ki67+	 6128 31038
2135	0	0	Ki67+	 6138 30755
2136	0	0	Ki67+	 6158 31109
2137	0	0	Ki67+	 6163 30650
2138	0	0	Ki67+	 6166 31020
2139	0	0	Ki67+	 6181 30670
2140	0	0	Ki67+	 6187 31001
2141	0	0	Ki67+	 6196 30744
2142	0	0	Ki67+	 6204 31103
2143	0	0	Ki67+	 6215 30489
2144	0	0	Ki67+	 6225 30473
2145	0	0	Ki67+	 6225 31162
2146	0	0	Ki67+	 6232 31112
2147	0	0	Ki67+	 6234 30968
2148	0	0	Ki67+	 6240 31147
2149	0	0	Ki67+	 6241 30887
2150	0	0	Ki67+	 6252 31205
2151	0	0	Ki67+	 6256 31135
2152	0	0	Ki67+	 6264 30767
2153	0	0	Ki67+	 6268 30894
2154	0	0	Ki67+	 6278 30850
2155	0	0	Ki67+	 6279 31170
2156	0	0	Ki67+	 6280 30885
2157	0	0	Ki67+	 6280 31109
2158	0	0	Ki67+	 6289 30804
2159	0	0	Ki67+	 6299 30669
2160	0	0	Ki67+	 6347 30651
2161	0	0	Ki67+	 6358 30641
2162	0	0	Ki67+	 6382 31104
2163	0	0	Ki67+	 6384 31193
2164	0	0	Ki67+	 6386 31116
2165	0	0	Ki67+	 6388 31083
2166	0	0	Ki67+	 6392 31068
2167	0	0	Ki67+	 6397 30819
2168	0	0	Ki67+	 6399 30844
2169	0	0	Ki67+	 6402 31049
2170	0	0	Ki67+	 6407 30595
2171	0	0	Ki67+	 6409 30771
2172	0	0	Ki67+	 6418 30807
2173	0	0	Ki67+	 6423 31025
2174	0	0	Ki67+	 6427 30531
2175	0	0	Ki67+	 6428 30730
2176	0	0	Ki67+	 6446 30713
2177	0	0	Ki67+	 6451 31230
2178	0	0	Ki67+	 6452 30702
2179	0	0	Ki67+	 6454 30992
2180	0	0	Ki67+	 6464 30734
2181	0	0	Ki67+	 6477 30518
2182	0	0	Ki67+	 6479 30677
2183	0	0	Ki67+	 6484 31226
2184	0	0	Ki67+	 6494 30835
2185	0	0	Ki67+	 6502 30639
2186	0	0	Ki67+	 6504 30854
2187	0	0	Ki67+	 6512 30944
2188	0	0	Ki67+	 6516 30844
2189	0	0	Ki67+	 6523 30619
2190	0	0	Ki67+	 6535 31218
2191	0	0	Ki67+	 6539 30854
2192	0	0	Ki67+	 6540 30837
2193	0	0	Ki67+	 6547 31201
2194	0	0	Ki67+	 6552 30611
2195	0	0	Ki67+	 6561 30597
2196	0	0	Ki67+	 6563 30844
2197	0	0	Ki67+	 6572 31133
2198	0	0	Ki67+	 6573 31149
2199	0	0	Ki67+	 6574 30592
2200	0	0	Ki67+	 6586 30810
2201	0	0	Ki67+	 6595 31150
2202	0	0	Ki67+	 6596 30903
2203	0	0	Ki67+	 6606 30451
2204	0	0	Ki67+	 6613 30895
2205	0	0	Ki67+	 6625 30461
2206	0	0	Ki67+	 6635 30790
2207	0	0	Ki67+	 6635 31087
2208	0	0	Ki67+	 6638 30559
2209	0	0	Ki67+	 6642 30760
2210	0	0	Ki67+	 6646 31065
2211	0	0	Ki67+	 6649 30555
2212	0	0	Ki67+	 6653 30747
2213	0	0	Ki67+	 6663 30561
2214	0	0	Ki67+	 6664 30579
2215	0	0	Ki67+	 6664 30727
2216	0	0	Ki67+	 6668 30621
2217	0	0	Ki67+	 6670 30455
2218	0	0	Ki67+	 6671 31203
2219	0	0	Ki67+	 6674 30605
2220	0	0	Ki67+	 6676 30693
2221	0	0	Ki67+	 6683 30946
2222	0	0	Ki67+	 6684 30644
2223	0	0	Ki67+	 6685 30619
2224	0	0	Ki67+	 6690 30675
2225	0	0	Ki67+	 6701 30740
2226	0	0	Ki67+	 6707 30943
2227	0	0	Ki67+	 6714 30790
2228	0	0	Ki67+	 6734 30622
2229	0	0	Ki67+	 6743 30568
2230	0	0	Ki67+	 6745 30675
2231	0	0	Ki67+	 6746 31015
2232	0	0	Ki67+	 6750 30981
2233	0	0	Ki67+	 6752 30557
2234	0	0	Ki67+	 6755 30524
2235	0	0	Ki67+	 6757 30955
2236	0	0	Ki67+	 6767 30682
2237	0	0	Ki67+	 6770 30922
2238	0	0	Ki67+	 6774 30513
2239	0	0	Ki67+	 6774 31003
2240	0	0	Ki67+	 6778 30542
2241	0	0	Ki67+	 6782 30488
2242	0	0	Ki67+	 6786 30899
2243	0	0	Ki67+	 6791 30695
2244	0	0	Ki67+	 6802 30470
2245	0	0	Ki67+	 6809 31019
2246	0	0	Ki67+	 6814 30905
2247	0	0	Ki67+	 6818 30864
2248	0	0	Ki67+	 6823 30448
2249	0	0	Ki67+	 6830 30695
2250	0	0	Ki67+	 6831 31059
2251	0	0	Ki67+	 6834 30852
2252	0	0	Ki67+	 6062 31560
2253	0	0	Ki67+	 6071 32006
2254	0	0	Ki67+	 6089 31448
2255	0	0	Ki67+	 6091 31772
2256	0	0	Ki67+	 6099 32015
2257	0	0	Ki67+	 6115 31685
2258	0	0	Ki67+	 6131 31479
2259	0	0	Ki67+	 6133 31977
2260	0	0	Ki67+	 6154 31730
2261	0	0	Ki67+	 6156 31464
2262	0	0	Ki67+	 6157 31666
2263	0	0	Ki67+	 6172 31655
2264	0	0	Ki67+	 6175 31731
2265	0	0	Ki67+	 6188 31331
2266	0	0	Ki67+	 6201 31656
2267	0	0	Ki67+	 6202 31317
2268	0	0	Ki67+	 6202 31720
2269	0	0	Ki67+	 6215 31706
2270	0	0	Ki67+	 6216 31740
2271	0	0	Ki67+	 6219 31298
2272	0	0	Ki67+	 6224 31912
2273	0	0	Ki67+	 6226 31636
2274	0	0	Ki67+	 6232 31458
2275	0	0	Ki67+	 6234 31887
2276	0	0	Ki67+	 6237 31268
2277	0	0	Ki67+	 6238 31899
2278	0	0	Ki67+	 6243 31249
2279	0	0	Ki67+	 6246 31399
2280	0	0	Ki67+	 6251 31738
2281	0	0	Ki67+	 6251 31819
2282	0	0	Ki67+	 6267 31844
2283	0	0	Ki67+	 6273 31378
2284	0	0	Ki67+	 6275 31793
2285	0	0	Ki67+	 6281 31701
2286	0	0	Ki67+	 6291 31652
2287	0	0	Ki67+	 6293 31716
2288	0	0	Ki67+	 6298 31376
2289	0	0	Ki67+	 6311 31391
2290	0	0	Ki67+	 6333 31430
2291	0	0	Ki67+	 6353 31672
2292	0	0	Ki67+	 6362 31324
2293	0	0	Ki67+	 6372 31579
2294	0	0	Ki67+	 6415 31972
2295	0	0	Ki67+	 6432 31909
2296	0	0	Ki67+	 6435 31271
2297	0	0	Ki67+	 6441 31261
2298	0	0	Ki67+	 6444 31350
2299	0	0	Ki67+	 6466 31794
2300	0	0	Ki67+	 6478 31441
2301	0	0	Ki67+	 6481 31771
2302	0	0	Ki67+	 6488 31249
2303	0	0	Ki67+	 6488 31746
2304	0	0	Ki67+	 6496 31712
2305	0	0	Ki67+	 6504 31433
2306	0	0	Ki67+	 6507 31693
2307	0	0	Ki67+	 6513 31238
2308	0	0	Ki67+	 6518 31669
2309	0	0	Ki67+	 6521 31319
2310	0	0	Ki67+	 6537 31416
2311	0	0	Ki67+	 6541 31432
2312	0	0	Ki67+	 6553 31552
2313	0	0	Ki67+	 6574 31573
2314	0	0	Ki67+	 6584 31909
2315	0	0	Ki67+	 6586 31437
2316	0	0	Ki67+	 6591 31459
2317	0	0	Ki67+	 6600 31531
2318	0	0	Ki67+	 6606 31490
2319	0	0	Ki67+	 6607 31909
2320	0	0	Ki67+	 6614 31382
2321	0	0	Ki67+	 6666 31349
2322	0	0	Ki67+	 6687 31739
2323	0	0	Ki67+	 6695 31371
2324	0	0	Ki67+	 6701 31882
2325	0	0	Ki67+	 6703 31943
2326	0	0	Ki67+	 6708 31693
2327	0	0	Ki67+	 6709 31960
2328	0	0	Ki67+	 6713 31347
2329	0	0	Ki67+	 6713 31661
2330	0	0	Ki67+	 6722 31956
2331	0	0	Ki67+	 6723 31825
2332	0	0	Ki67+	 6725 31613
2333	0	0	Ki67+	 6734 31347
2334	0	0	Ki67+	 6741 31767
2335	0	0	Ki67+	 6786 31294
2336	0	0	Ki67+	 6788 31693
2337	0	0	Ki67+	 6800 31677
2338	0	0	Ki67+	 6802 31398
2339	0	0	Ki67+	 6830 31596
2340	0	0	Ki67+	 6835 31385
2341	0	0	Ki67+	 6836 31356
2342	0	0	Ki67+	 6837 31651
2343	0	0	Ki67+	 6049 32265
2344	0	0	Ki67+	 6053 32145
2345	0	0	Ki67+	 6055 32365
2346	0	0	Ki67+	 6064 32244
2347	0	0	Ki67+	 6086 32200
2348	0	0	Ki67+	 6095 32181
2349	0	0	Ki67+	 6100 32132
2350	0	0	Ki67+	 6103 32149
2351	0	0	Ki67+	 6158 32389
2352	0	0	Ki67+	 6176 32383
2353	0	0	Ki67+	 6179 32339
2354	0	0	Ki67+	 6181 32160
2355	0	0	Ki67+	 6192 32182
2356	0	0	Ki67+	 6194 32439
2357	0	0	Ki67+	 6214 32398
2358	0	0	Ki67+	 6233 32273
2359	0	0	Ki67+	 6234 32558
2360	0	0	Ki67+	 6250 32267
2361	0	0	Ki67+	 6257 32459
2362	0	0	Ki67+	 6266 32617
2363	0	0	Ki67+	 6283 32269
2364	0	0	Ki67+	 6301 32791
2365	0	0	Ki67+	 6321 32613
2366	0	0	Ki67+	 6329 32233
2367	0	0	Ki67+	 6329 32649
2368	0	0	Ki67+	 6334 32250
2369	0	0	Ki67+	 6365 32402
2370	0	0	Ki67+	 6380 32333
2371	0	0	Ki67+	 6391 32105
2372	0	0	Ki67+	 6399 32094
2373	0	0	Ki67+	 6411 32197
2374	0	0	Ki67+	 6415 32511
2375	0	0	Ki67+	 6416 32291
2376	0	0	Ki67+	 6417 32538
2377	0	0	Ki67+	 6421 32147
2378	0	0	Ki67+	 6425 32521
2379	0	0	Ki67+	 6427 32129
2380	0	0	Ki67+	 6437 32094
2381	0	0	Ki67+	 6443 32462
2382	0	0	Ki67+	 6451 32450
2383	0	0	Ki67+	 6453 32197
2384	0	0	Ki67+	 6457 32549
2385	0	0	Ki67+	 6459 32040
2386	0	0	Ki67+	 6464 32529
2387	0	0	Ki67+	 6552 32428
2388	0	0	Ki67+	 6556 32571
2389	0	0	Ki67+	 6561 32512
2390	0	0	Ki67+	 6572 32379
2391	0	0	Ki67+	 6575 32206
2392	0	0	Ki67+	 6588 32234
2393	0	0	Ki67+	 6601 32190
2394	0	0	Ki67+	 6608 32212
2395	0	0	Ki67+	 6611 32240
2396	0	0	Ki67+	 6619 32085
2397	0	0	Ki67+	 6629 32068
2398	0	0	Ki67+	 6642 32047
2399	0	0	Ki67+	 6649 32451
2400	0	0	Ki67+	 6660 32273
2401	0	0	Ki67+	 6677 32256
2402	0	0	Ki67+	 6698 32517
2403	0	0	Ki67+	 6700 32497
2404	0	0	Ki67+	 6704 32172
2405	0	0	Ki67+	 6720 32154
2406	0	0	Ki67+	 6720 32752
2407	0	0	Ki67+	 6721 32368
2408	0	0	Ki67+	 6744 32509
2409	0	0	Ki67+	 6757 32119
2410	0	0	Ki67+	 6783 32102
2411	0	0	Ki67+	 6786 32610
2412	0	0	Ki67+	 6797 32283
2413	0	0	Ki67+	 6797 32411
2414	0	0	Ki67+	 6801 32087
2415	0	0	Ki67+	 6805 32376
2416	0	0	Ki67+	 6821 32089
2417	0	0	Ki67+	 6056 33067
2418	0	0	Ki67+	 6137 33214
2419	0	0	Ki67+	 6138 33036
2420	0	0	Ki67+	 6224 32925
2421	0	0	Ki67+	 6241 32919
2422	0	0	Ki67+	 6251 32913
2423	0	0	Ki67+	 6268 33203
2424	0	0	Ki67+	 6288 33354
2425	0	0	Ki67+	 6331 32912
2426	0	0	Ki67+	 6331 32941
2427	0	0	Ki67+	 6332 32979
2428	0	0	Ki67+	 6362 33293
2429	0	0	Ki67+	 6384 32971
2430	0	0	Ki67+	 6250 35941
2431	0	0	Ki67+	 6493 36004
2432	0	0	Ki67+	 6050 36713
2433	0	0	Ki67+	 6055 36579
2434	0	0	Ki67+	 6075 36551
2435	0	0	Ki67+	 6077 36598
2436	0	0	Ki67+	 6100 36730
2437	0	0	Ki67+	 6122 36684
2438	0	0	Ki67+	 6129 36724
2439	0	0	Ki67+	 6133 36632
2440	0	0	Ki67+	 6135 36797
2441	0	0	Ki67+	 6136 36656
2442	0	0	Ki67+	 6144 36677
2443	0	0	Ki67+	 6144 36817
2444	0	0	Ki67+	 6146 36715
2445	0	0	Ki67+	 6183 36722
2446	0	0	Ki67+	 6197 36760
2447	0	0	Ki67+	 6201 36679
2448	0	0	Ki67+	 6202 36743
2449	0	0	Ki67+	 6209 36061
2450	0	0	Ki67+	 6217 36738
2451	0	0	Ki67+	 6241 36713
2452	0	0	Ki67+	 6277 36743
2453	0	0	Ki67+	 6286 36632
2454	0	0	Ki67+	 6306 36608
2455	0	0	Ki67+	 6344 36797
2456	0	0	Ki67+	 6353 36672
2457	0	0	Ki67+	 6370 36670
2458	0	0	Ki67+	 6434 36733
2459	0	0	Ki67+	 6452 36811
2460	0	0	Ki67+	 6458 36695
2461	0	0	Ki67+	 6606 36312
2462	0	0	Ki67+	 6630 36204
2463	0	0	Ki67+	 6650 36249
2464	0	0	Ki67+	 6677 36297
2465	0	0	Ki67+	 6727 36737
2466	0	0	Ki67+	 6740 36101
2467	0	0	Ki67+	 6766 36372
2468	0	0	Ki67+	 6839 36447
2469	0	0	Ki67+	 6069 37620
2470	0	0	Ki67+	 6071 37304
2471	0	0	Ki67+	 6073 37041
2472	0	0	Ki67+	 6095 37592
2473	0	0	Ki67+	 6098 37080
2474	0	0	Ki67+	 6113 37104
2475	0	0	Ki67+	 6138 36836
2476	0	0	Ki67+	 6159 36917
2477	0	0	Ki67+	 6174 37152
2478	0	0	Ki67+	 6177 37411
2479	0	0	Ki67+	 6188 37170
2480	0	0	Ki67+	 6202 37442
2481	0	0	Ki67+	 6212 37458
2482	0	0	Ki67+	 6217 36957
2483	0	0	Ki67+	 6223 37455
2484	0	0	Ki67+	 6227 36948
2485	0	0	Ki67+	 6230 37234
2486	0	0	Ki67+	 6260 37507
2487	0	0	Ki67+	 6263 37265
2488	0	0	Ki67+	 6271 37518
2489	0	0	Ki67+	 6275 37279
2490	0	0	Ki67+	 6278 37012
2491	0	0	Ki67+	 6280 37528
2492	0	0	Ki67+	 6284 37062
2493	0	0	Ki67+	 6290 37294
2494	0	0	Ki67+	 6291 37308
2495	0	0	Ki67+	 6298 37540
2496	0	0	Ki67+	 6299 37325
2497	0	0	Ki67+	 6311 37062
2498	0	0	Ki67+	 6312 37079
2499	0	0	Ki67+	 6316 37559
2500	0	0	Ki67+	 6349 37588
2501	0	0	Ki67+	 6366 37178
2502	0	0	Ki67+	 6366 37392
2503	0	0	Ki67+	 6375 37409
2504	0	0	Ki67+	 6382 37206
2505	0	0	Ki67+	 6385 37196
2506	0	0	Ki67+	 6396 37429
2507	0	0	Ki67+	 6402 37445
2508	0	0	Ki67+	 6402 37625
2509	0	0	Ki67+	 6420 36872
2510	0	0	Ki67+	 6427 37252
2511	0	0	Ki67+	 6446 37281
2512	0	0	Ki67+	 6448 37493
2513	0	0	Ki67+	 6454 37564
2514	0	0	Ki67+	 6466 37291
2515	0	0	Ki67+	 6468 36905
2516	0	0	Ki67+	 6476 37524
2517	0	0	Ki67+	 6485 37534
2518	0	0	Ki67+	 6508 37577
2519	0	0	Ki67+	 6509 36878
2520	0	0	Ki67+	 6509 36946
2521	0	0	Ki67+	 6523 37597
2522	0	0	Ki67+	 6530 37334
2523	0	0	Ki67+	 6531 36967
2524	0	0	Ki67+	 6533 36998
2525	0	0	Ki67+	 6547 37619
2526	0	0	Ki67+	 6553 37017
2527	0	0	Ki67+	 6560 37511
2528	0	0	Ki67+	 6561 37049
2529	0	0	Ki67+	 6569 37315
2530	0	0	Ki67+	 6576 37536
2531	0	0	Ki67+	 6580 37306
2532	0	0	Ki67+	 6581 37253
2533	0	0	Ki67+	 6586 37063
2534	0	0	Ki67+	 6587 37129
2535	0	0	Ki67+	 6588 37353
2536	0	0	Ki67+	 6589 37186
2537	0	0	Ki67+	 6605 37249
2538	0	0	Ki67+	 6606 37539
2539	0	0	Ki67+	 6606 37556
2540	0	0	Ki67+	 6612 37139
2541	0	0	Ki67+	 6613 37214
2542	0	0	Ki67+	 6614 37596
2543	0	0	Ki67+	 6615 37155
2544	0	0	Ki67+	 6620 37580
2545	0	0	Ki67+	 6625 37248
2546	0	0	Ki67+	 6625 37285
2547	0	0	Ki67+	 6627 37075
2548	0	0	Ki67+	 6632 37206
2549	0	0	Ki67+	 6636 37325
2550	0	0	Ki67+	 6638 37235
2551	0	0	Ki67+	 6645 37279
2552	0	0	Ki67+	 6646 37628
2553	0	0	Ki67+	 6647 37256
2554	0	0	Ki67+	 6659 37595
2555	0	0	Ki67+	 6671 37059
2556	0	0	Ki67+	 6679 37621
2557	0	0	Ki67+	 6694 37415
2558	0	0	Ki67+	 6694 37464
2559	0	0	Ki67+	 6694 37624
2560	0	0	Ki67+	 6700 37448
2561	0	0	Ki67+	 6705 37330
2562	0	0	Ki67+	 6705 37495
2563	0	0	Ki67+	 6713 37393
2564	0	0	Ki67+	 6718 37460
2565	0	0	Ki67+	 6721 37430
2566	0	0	Ki67+	 6726 37191
2567	0	0	Ki67+	 6728 37306
2568	0	0	Ki67+	 6733 37488
2569	0	0	Ki67+	 6739 37350
2570	0	0	Ki67+	 6749 37109
2571	0	0	Ki67+	 6750 37263
2572	0	0	Ki67+	 6751 37580
2573	0	0	Ki67+	 6754 37289
2574	0	0	Ki67+	 6754 37568
2575	0	0	Ki67+	 6757 36982
2576	0	0	Ki67+	 6757 37319
2577	0	0	Ki67+	 6760 37599
2578	0	0	Ki67+	 6762 37550
2579	0	0	Ki67+	 6764 37100
2580	0	0	Ki67+	 6767 37247
2581	0	0	Ki67+	 6781 37264
2582	0	0	Ki67+	 6782 37563
2583	0	0	Ki67+	 6798 37026
2584	0	0	Ki67+	 6818 37291
2585	0	0	Ki67+	 6818 37329
2586	0	0	Ki67+	 6824 37265
2587	0	0	Ki67+	 6838 37309
2588	0	0	Ki67+	 6052 37942
2589	0	0	Ki67+	 6056 37656
2590	0	0	Ki67+	 6075 37977
2591	0	0	Ki67+	 6079 37678
2592	0	0	Ki67+	 6096 37690
2593	0	0	Ki67+	 6122 37719
2594	0	0	Ki67+	 6142 37683
2595	0	0	Ki67+	 6144 37649
2596	0	0	Ki67+	 6149 37722
2597	0	0	Ki67+	 6152 37666
2598	0	0	Ki67+	 6168 37690
2599	0	0	Ki67+	 6173 37741
2600	0	0	Ki67+	 6179 37670
2601	0	0	Ki67+	 6188 37661
2602	0	0	Ki67+	 6193 37727
2603	0	0	Ki67+	 6196 37668
2604	0	0	Ki67+	 6208 37696
2605	0	0	Ki67+	 6216 37751
2606	0	0	Ki67+	 6233 37724
2607	0	0	Ki67+	 6336 38341
2608	0	0	Ki67+	 6362 38336
2609	0	0	Ki67+	 6372 38416
2610	0	0	Ki67+	 6400 38231
2611	0	0	Ki67+	 6465 37659
2612	0	0	Ki67+	 6504 37672
2613	0	0	Ki67+	 6525 38297
2614	0	0	Ki67+	 6528 37653
2615	0	0	Ki67+	 6530 37687
2616	0	0	Ki67+	 6540 38329
2617	0	0	Ki67+	 6558 37646
2618	0	0	Ki67+	 6569 37654
2619	0	0	Ki67+	 6695 37651
2620	0	0	Ki67+	 6719 37673
2621	0	0	Ki67+	 6736 37680
2622	0	0	Ki67+	 6798 37639
2623	0	0	Ki67+	 6814 37676
2624	0	0	Ki67+	 6819 37664
2625	0	0	Ki67+	 6049 39051
2626	0	0	Ki67+	 6056 39132
2627	0	0	Ki67+	 6089 38848
2628	0	0	Ki67+	 6093 38957
2629	0	0	Ki67+	 6111 38959
2630	0	0	Ki67+	 6125 38961
2631	0	0	Ki67+	 6176 39171
2632	0	0	Ki67+	 6181 39106
2633	0	0	Ki67+	 6191 38520
2634	0	0	Ki67+	 6227 39185
2635	0	0	Ki67+	 6243 39214
2636	0	0	Ki67+	 6249 38633
2637	0	0	Ki67+	 6302 39050
2638	0	0	Ki67+	 6306 38612
2639	0	0	Ki67+	 6318 39156
2640	0	0	Ki67+	 6379 38504
2641	0	0	Ki67+	 6421 38731
2642	0	0	Ki67+	 6471 38713
2643	0	0	Ki67+	 6472 38517
2644	0	0	Ki67+	 6476 38760
2645	0	0	Ki67+	 6521 38730
2646	0	0	Ki67+	 6556 38964
2647	0	0	Ki67+	 6566 38905
2648	0	0	Ki67+	 6569 38737
2649	0	0	Ki67+	 6583 38983
2650	0	0	Ki67+	 6597 38563
2651	0	0	Ki67+	 6606 38744
2652	0	0	Ki67+	 6612 38546
2653	0	0	Ki67+	 6618 38971
2654	0	0	Ki67+	 6633 39032
2655	0	0	Ki67+	 6669 38728
2656	0	0	Ki67+	 6673 39089
2657	0	0	Ki67+	 6701 38837
2658	0	0	Ki67+	 6812 38975
2659	0	0	Ki67+	 6826 38922
2660	0	0	Ki67+	 6070 39931
2661	0	0	Ki67+	 6086 39281
2662	0	0	Ki67+	 6087 39980
2663	0	0	Ki67+	 6098 39805
2664	0	0	Ki67+	 6108 39534
2665	0	0	Ki67+	 6115 39775
2666	0	0	Ki67+	 6119 39718
2667	0	0	Ki67+	 6125 39375
2668	0	0	Ki67+	 6127 39363
2669	0	0	Ki67+	 6128 39419
2670	0	0	Ki67+	 6130 39662
2671	0	0	Ki67+	 6155 39361
2672	0	0	Ki67+	 6158 39740
2673	0	0	Ki67+	 6158 39840
2674	0	0	Ki67+	 6160 39350
2675	0	0	Ki67+	 6165 39402
2676	0	0	Ki67+	 6175 39658
2677	0	0	Ki67+	 6197 39270
2678	0	0	Ki67+	 6211 39416
2679	0	0	Ki67+	 6228 39423
2680	0	0	Ki67+	 6234 39744
2681	0	0	Ki67+	 6252 39423
2682	0	0	Ki67+	 6265 39537
2683	0	0	Ki67+	 6312 39301
2684	0	0	Ki67+	 6338 39597
2685	0	0	Ki67+	 6346 39589
2686	0	0	Ki67+	 6422 39850
2687	0	0	Ki67+	 6428 39943
2688	0	0	Ki67+	 6440 39489
2689	0	0	Ki67+	 6464 39322
2690	0	0	Ki67+	 6493 39763
2691	0	0	Ki67+	 6532 39851
2692	0	0	Ki67+	 6535 39766
2693	0	0	Ki67+	 6572 39833
2694	0	0	Ki67+	 6592 39744
2695	0	0	Ki67+	 6596 39991
2696	0	0	Ki67+	 6643 39973
2697	0	0	Ki67+	 6652 39629
2698	0	0	Ki67+	 6657 39545
2699	0	0	Ki67+	 6672 39660
2700	0	0	Ki67+	 6715 39926
2701	0	0	Ki67+	 6847 39325
2702	0	0	Ki67+	 6049 40375
2703	0	0	Ki67+	 6049 40505
2704	0	0	Ki67+	 6049 40709
2705	0	0	Ki67+	 6087 40352
2706	0	0	Ki67+	 6092 40687
2707	0	0	Ki67+	 6093 40371
2708	0	0	Ki67+	 6098 40656
2709	0	0	Ki67+	 6101 40195
2710	0	0	Ki67+	 6117 40333
2711	0	0	Ki67+	 6119 40100
2712	0	0	Ki67+	 6129 40298
2713	0	0	Ki67+	 6162 40201
2714	0	0	Ki67+	 6166 40238
2715	0	0	Ki67+	 6188 40050
2716	0	0	Ki67+	 6221 40571
2717	0	0	Ki67+	 6222 40393
2718	0	0	Ki67+	 6270 40302
2719	0	0	Ki67+	 6283 40745
2720	0	0	Ki67+	 6360 40373
2721	0	0	Ki67+	 6363 40485
2722	0	0	Ki67+	 6381 40521
2723	0	0	Ki67+	 6384 40785
2724	0	0	Ki67+	 6386 40620
2725	0	0	Ki67+	 6396 40769
2726	0	0	Ki67+	 6403 40638
2727	0	0	Ki67+	 6416 40503
2728	0	0	Ki67+	 6419 40561
2729	0	0	Ki67+	 6423 40169
2730	0	0	Ki67+	 6426 40394
2731	0	0	Ki67+	 6438 40544
2732	0	0	Ki67+	 6442 40074
2733	0	0	Ki67+	 6442 40496
2734	0	0	Ki67+	 6453 40633
2735	0	0	Ki67+	 6470 40483
2736	0	0	Ki67+	 6472 40356
2737	0	0	Ki67+	 6478 40538
2738	0	0	Ki67+	 6480 40742
2739	0	0	Ki67+	 6491 40461
2740	0	0	Ki67+	 6497 40530
2741	0	0	Ki67+	 6498 40768
2742	0	0	Ki67+	 6509 40373
2743	0	0	Ki67+	 6517 40745
2744	0	0	Ki67+	 6521 40409
2745	0	0	Ki67+	 6521 40793
2746	0	0	Ki67+	 6522 40687
2747	0	0	Ki67+	 6534 40299
2748	0	0	Ki67+	 6536 40774
2749	0	0	Ki67+	 6553 40692
2750	0	0	Ki67+	 6566 40374
2751	0	0	Ki67+	 6575 40150
2752	0	0	Ki67+	 6575 40801
2753	0	0	Ki67+	 6576 40299
2754	0	0	Ki67+	 6576 40416
2755	0	0	Ki67+	 6578 40627
2756	0	0	Ki67+	 6587 40755
2757	0	0	Ki67+	 6589 40407
2758	0	0	Ki67+	 6590 40035
2759	0	0	Ki67+	 6590 40139
2760	0	0	Ki67+	 6597 40285
2761	0	0	Ki67+	 6605 40471
2762	0	0	Ki67+	 6617 40661
2763	0	0	Ki67+	 6618 40803
2764	0	0	Ki67+	 6619 40784
2765	0	0	Ki67+	 6623 40617
2766	0	0	Ki67+	 6643 40795
2767	0	0	Ki67+	 6646 40139
2768	0	0	Ki67+	 6651 40454
2769	0	0	Ki67+	 6668 40638
2770	0	0	Ki67+	 6675 40797
2771	0	0	Ki67+	 6684 40633
2772	0	0	Ki67+	 6692 40788
2773	0	0	Ki67+	 6694 40151
2774	0	0	Ki67+	 6705 40632
2775	0	0	Ki67+	 6707 40830
2776	0	0	Ki67+	 6710 40792
2777	0	0	Ki67+	 6728 40570
2778	0	0	Ki67+	 6732 40784
2779	0	0	Ki67+	 6734 40825
2780	0	0	Ki67+	 6751 40570
2781	0	0	Ki67+	 6753 40425
2782	0	0	Ki67+	 6755 40783
2783	0	0	Ki67+	 6759 40190
2784	0	0	Ki67+	 6768 40561
2785	0	0	Ki67+	 6779 40194
2786	0	0	Ki67+	 6780 40223
2787	0	0	Ki67+	 6782 40765
2788	0	0	Ki67+	 6791 40608
2789	0	0	Ki67+	 6800 40470
2790	0	0	Ki67+	 6808 40444
2791	0	0	Ki67+	 6818 40599
2792	0	0	Ki67+	 6822 40460
2793	0	0	Ki67+	 6827 40550
2794	0	0	Ki67+	 6835 40531
2795	0	0	Ki67+	 6836 40487
2796	0	0	Ki67+	 6840 40468
2797	0	0	Ki67+	 6841 40734
2798	0	0	Ki67+	 6844 40609
2799	0	0	Ki67+	 6050 41366
2800	0	0	Ki67+	 6052 41149
2801	0	0	Ki67+	 6057 41559
2802	0	0	Ki67+	 6062 41299
2803	0	0	Ki67+	 6083 41357
2804	0	0	Ki67+	 6086 41139
2805	0	0	Ki67+	 6088 40987
2806	0	0	Ki67+	 6091 41263
2807	0	0	Ki67+	 6100 41600
2808	0	0	Ki67+	 6102 41535
2809	0	0	Ki67+	 6110 41291
2810	0	0	Ki67+	 6111 41356
2811	0	0	Ki67+	 6112 41238
2812	0	0	Ki67+	 6115 41138
2813	0	0	Ki67+	 6128 40983
2814	0	0	Ki67+	 6136 40929
2815	0	0	Ki67+	 6140 41333
2816	0	0	Ki67+	 6160 41614
2817	0	0	Ki67+	 6180 41620
2818	0	0	Ki67+	 6186 41087
2819	0	0	Ki67+	 6201 41332
2820	0	0	Ki67+	 6205 41483
2821	0	0	Ki67+	 6207 41456
2822	0	0	Ki67+	 6210 41047
2823	0	0	Ki67+	 6210 41072
2824	0	0	Ki67+	 6216 41350
2825	0	0	Ki67+	 6223 41316
2826	0	0	Ki67+	 6225 41008
2827	0	0	Ki67+	 6226 41038
2828	0	0	Ki67+	 6231 41470
2829	0	0	Ki67+	 6236 41351
2830	0	0	Ki67+	 6239 41252
2831	0	0	Ki67+	 6243 41366
2832	0	0	Ki67+	 6244 41394
2833	0	0	Ki67+	 6245 41328
2834	0	0	Ki67+	 6259 40920
2835	0	0	Ki67+	 6259 41217
2836	0	0	Ki67+	 6263 41391
2837	0	0	Ki67+	 6264 41439
2838	0	0	Ki67+	 6272 41359
2839	0	0	Ki67+	 6281 41420
2840	0	0	Ki67+	 6282 41275
2841	0	0	Ki67+	 6289 41385
2842	0	0	Ki67+	 6300 41204
2843	0	0	Ki67+	 6303 41247
2844	0	0	Ki67+	 6306 41620
2845	0	0	Ki67+	 6317 40897
2846	0	0	Ki67+	 6333 40998
2847	0	0	Ki67+	 6334 40986
2848	0	0	Ki67+	 6339 41023
2849	0	0	Ki67+	 6346 40956
2850	0	0	Ki67+	 6347 41472
2851	0	0	Ki67+	 6352 41295
2852	0	0	Ki67+	 6359 41575
2853	0	0	Ki67+	 6362 40998
2854	0	0	Ki67+	 6364 40978
2855	0	0	Ki67+	 6365 41599
2856	0	0	Ki67+	 6368 41146
2857	0	0	Ki67+	 6370 41294
2858	0	0	Ki67+	 6377 41030
2859	0	0	Ki67+	 6385 40949
2860	0	0	Ki67+	 6387 41138
2861	0	0	Ki67+	 6395 41312
2862	0	0	Ki67+	 6400 40919
2863	0	0	Ki67+	 6403 41284
2864	0	0	Ki67+	 6407 41032
2865	0	0	Ki67+	 6421 41583
2866	0	0	Ki67+	 6428 41095
2867	0	0	Ki67+	 6435 41612
2868	0	0	Ki67+	 6438 41092
2869	0	0	Ki67+	 6450 41092
2870	0	0	Ki67+	 6475 41281
2871	0	0	Ki67+	 6478 40890
2872	0	0	Ki67+	 6481 41428
2873	0	0	Ki67+	 6484 41256
2874	0	0	Ki67+	 6484 41397
2875	0	0	Ki67+	 6490 41562
2876	0	0	Ki67+	 6492 41274
2877	0	0	Ki67+	 6503 41570
2878	0	0	Ki67+	 6505 41369
2879	0	0	Ki67+	 6508 41404
2880	0	0	Ki67+	 6510 41451
2881	0	0	Ki67+	 6512 41381
2882	0	0	Ki67+	 6517 41601
2883	0	0	Ki67+	 6520 41014
2884	0	0	Ki67+	 6531 41363
2885	0	0	Ki67+	 6532 41412
2886	0	0	Ki67+	 6539 41058
2887	0	0	Ki67+	 6544 41426
2888	0	0	Ki67+	 6545 41339
2889	0	0	Ki67+	 6546 41453
2890	0	0	Ki67+	 6552 41007
2891	0	0	Ki67+	 6562 41429
2892	0	0	Ki67+	 6563 41339
2893	0	0	Ki67+	 6564 41498
2894	0	0	Ki67+	 6569 41398
2895	0	0	Ki67+	 6570 41068
2896	0	0	Ki67+	 6576 41314
2897	0	0	Ki67+	 6585 41496
2898	0	0	Ki67+	 6587 41461
2899	0	0	Ki67+	 6588 40998
2900	0	0	Ki67+	 6592 41477
2901	0	0	Ki67+	 6606 40846
2902	0	0	Ki67+	 6621 41040
2903	0	0	Ki67+	 6627 41488
2904	0	0	Ki67+	 6628 41443
2905	0	0	Ki67+	 6633 41473
2906	0	0	Ki67+	 6639 40844
2907	0	0	Ki67+	 6646 41465
2908	0	0	Ki67+	 6647 41032
2909	0	0	Ki67+	 6649 41194
2910	0	0	Ki67+	 6650 40985
2911	0	0	Ki67+	 6652 41277
2912	0	0	Ki67+	 6653 41485
2913	0	0	Ki67+	 6657 41165
2914	0	0	Ki67+	 6659 40838
2915	0	0	Ki67+	 6661 41467
2916	0	0	Ki67+	 6676 41023
2917	0	0	Ki67+	 6677 41255
2918	0	0	Ki67+	 6681 41053
2919	0	0	Ki67+	 6683 40835
2920	0	0	Ki67+	 6684 41162
2921	0	0	Ki67+	 6689 41451
2922	0	0	Ki67+	 6692 40969
2923	0	0	Ki67+	 6702 41076
2924	0	0	Ki67+	 6702 41142
2925	0	0	Ki67+	 6704 41243
2926	0	0	Ki67+	 6708 41037
2927	0	0	Ki67+	 6713 41236
2928	0	0	Ki67+	 6713 41451
2929	0	0	Ki67+	 6716 40954
2930	0	0	Ki67+	 6717 41090
2931	0	0	Ki67+	 6723 41114
2932	0	0	Ki67+	 6729 41458
2933	0	0	Ki67+	 6730 41522
2934	0	0	Ki67+	 6733 41130
2935	0	0	Ki67+	 6738 41022
2936	0	0	Ki67+	 6744 40937
2937	0	0	Ki67+	 6748 41209
2938	0	0	Ki67+	 6750 41108
2939	0	0	Ki67+	 6751 41436
2940	0	0	Ki67+	 6752 40836
2941	0	0	Ki67+	 6752 41446
2942	0	0	Ki67+	 6762 40916
2943	0	0	Ki67+	 6762 41427
2944	0	0	Ki67+	 6764 41092
2945	0	0	Ki67+	 6766 41218
2946	0	0	Ki67+	 6773 41024
2947	0	0	Ki67+	 6783 40849
2948	0	0	Ki67+	 6789 40840
2949	0	0	Ki67+	 6795 41404
2950	0	0	Ki67+	 6796 40881
2951	0	0	Ki67+	 6802 40862
2952	0	0	Ki67+	 6820 41187
2953	0	0	Ki67+	 6820 41404
2954	0	0	Ki67+	 6824 41384
2955	0	0	Ki67+	 6844 41380
2956	0	0	Ki67+	 6052 42125
2957	0	0	Ki67+	 6057 41754
2958	0	0	Ki67+	 6060 42247
2959	0	0	Ki67+	 6070 41743
2960	0	0	Ki67+	 6082 41832
2961	0	0	Ki67+	 6099 42256
2962	0	0	Ki67+	 6118 42056
2963	0	0	Ki67+	 6120 41690
2964	0	0	Ki67+	 6131 41962
2965	0	0	Ki67+	 6146 42232
2966	0	0	Ki67+	 6149 41748
2967	0	0	Ki67+	 6153 41656
2968	0	0	Ki67+	 6164 41636
2969	0	0	Ki67+	 6189 42226
2970	0	0	Ki67+	 6191 42210
2971	0	0	Ki67+	 6233 42369
2972	0	0	Ki67+	 6258 42191
2973	0	0	Ki67+	 6261 41634
2974	0	0	Ki67+	 6265 41923
2975	0	0	Ki67+	 6266 42284
2976	0	0	Ki67+	 6268 42362
2977	0	0	Ki67+	 6269 42420
2978	0	0	Ki67+	 6271 41637
2979	0	0	Ki67+	 6273 42174
2980	0	0	Ki67+	 6279 42405
2981	0	0	Ki67+	 6287 42386
2982	0	0	Ki67+	 6290 41640
2983	0	0	Ki67+	 6293 42408
2984	0	0	Ki67+	 6311 42251
2985	0	0	Ki67+	 6313 42384
2986	0	0	Ki67+	 6316 42271
2987	0	0	Ki67+	 6321 42214
2988	0	0	Ki67+	 6335 42208
2989	0	0	Ki67+	 6336 42254
2990	0	0	Ki67+	 6340 41891
2991	0	0	Ki67+	 6350 42184
2992	0	0	Ki67+	 6361 41895
2993	0	0	Ki67+	 6364 42167
2994	0	0	Ki67+	 6369 42375
2995	0	0	Ki67+	 6372 42203
2996	0	0	Ki67+	 6377 42069
2997	0	0	Ki67+	 6380 42304
2998	0	0	Ki67+	 6381 42364
2999	0	0	Ki67+	 6389 41874
3000	0	0	Ki67+	 6393 42140
3001	0	0	Ki67+	 6404 42345
3002	0	0	Ki67+	 6409 42036
3003	0	0	Ki67+	 6409 42125
3004	0	0	Ki67+	 6423 42346
3005	0	0	Ki67+	 6429 42035
3006	0	0	Ki67+	 6440 41773
3007	0	0	Ki67+	 6441 42101
3008	0	0	Ki67+	 6455 42299
3009	0	0	Ki67+	 6459 42407
3010	0	0	Ki67+	 6469 42396
3011	0	0	Ki67+	 6480 41859
3012	0	0	Ki67+	 6488 42291
3013	0	0	Ki67+	 6492 42372
3014	0	0	Ki67+	 6500 42296
3015	0	0	Ki67+	 6505 41916
3016	0	0	Ki67+	 6519 41849
3017	0	0	Ki67+	 6524 41825
3018	0	0	Ki67+	 6526 42093
3019	0	0	Ki67+	 6538 42271
3020	0	0	Ki67+	 6544 42032
3021	0	0	Ki67+	 6549 41871
3022	0	0	Ki67+	 6560 42317
3023	0	0	Ki67+	 6562 42253
3024	0	0	Ki67+	 6575 42239
3025	0	0	Ki67+	 6580 42223
3026	0	0	Ki67+	 6593 42291
3027	0	0	Ki67+	 6596 42280
3028	0	0	Ki67+	 6621 42196
3029	0	0	Ki67+	 6623 42259
3030	0	0	Ki67+	 6637 41985
3031	0	0	Ki67+	 6640 42248
3032	0	0	Ki67+	 6672 41938
3033	0	0	Ki67+	 6673 42162
3034	0	0	Ki67+	 6684 41961
3035	0	0	Ki67+	 6691 42209
3036	0	0	Ki67+	 6695 41945
3037	0	0	Ki67+	 6704 42418
3038	0	0	Ki67+	 6708 42194
3039	0	0	Ki67+	 6723 41780
3040	0	0	Ki67+	 6729 41913
3041	0	0	Ki67+	 6729 42121
3042	0	0	Ki67+	 6747 42170
3043	0	0	Ki67+	 6771 41930
3044	0	0	Ki67+	 6791 42067
3045	0	0	Ki67+	 6809 41664
3046	0	0	Ki67+	 6814 41882
3047	0	0	Ki67+	 6819 42416
3048	0	0	Ki67+	 6834 41882
3049	0	0	Ki67+	 6838 41763
3050	0	0	Ki67+	 6844 42031
3051	0	0	Ki67+	 6844 42292
3052	0	0	Ki67+	 6058 42507
3053	0	0	Ki67+	 6069 42642
3054	0	0	Ki67+	 6086 42750
3055	0	0	Ki67+	 6193 42617
3056	0	0	Ki67+	 6440 42791
3057	0	0	Ki67+	 6448 43086
3058	0	0	Ki67+	 6459 43079
3059	0	0	Ki67+	 6535 42705
3060	0	0	Ki67+	 6580 42561
3061	0	0	Ki67+	 6586 42645
3062	0	0	Ki67+	 6621 42638
3063	0	0	Ki67+	 6627 42472
3064	0	0	Ki67+	 6643 42889
3065	0	0	Ki67+	 6650 42497
3066	0	0	Ki67+	 6652 42898
3067	0	0	Ki67+	 6705 42526
3068	0	0	Ki67+	 6723 42510
3069	0	0	Ki67+	 6741 42477
3070	0	0	Ki67+	 6751 42492
3071	0	0	Ki67+	 6772 42457
3072	0	0	Ki67+	 6787 42472
3073	0	0	Ki67+	 6102 43388
3074	0	0	Ki67+	 6122 43368
3075	0	0	Ki67+	 6595 43521
3076	0	0	Ki67+	 6539 45591
3077	0	0	Ki67+	 6594 45513
3078	0	0	Ki67+	 6636 45387
3079	0	0	Ki67+	 6651 45300
3080	0	0	Ki67+	 6707 45555
3081	0	0	Ki67+	 6744 45548
3082	0	0	Ki67+	 6791 45550
3083	0	0	Ki67+	 6794 45571
3084	0	0	Ki67+	 6803 45433
3085	0	0	Ki67+	 6716 45868
3086	0	0	Ki67+	 6752 46391
3087	0	0	Ki67+	 6780 45954
3088	0	0	Ki67+	 6206 46855
3089	0	0	Ki67+	 6227 46853
3090	0	0	Ki67+	 6370 47060
3091	0	0	Ki67+	 6371 46860
3092	0	0	Ki67+	 6646 47059
3093	0	0	Ki67+	 6091 47806
3094	0	0	Ki67+	 6130 47398
3095	0	0	Ki67+	 6345 48019
3096	0	0	Ki67+	 6382 47851
3097	0	0	Ki67+	 6390 47944
3098	0	0	Ki67+	 6722 47235
3099	0	0	Ki67+	 6193 48743
3100	0	0	Ki67+	 6196 48793
3101	0	0	Ki67+	 6251 48783
3102	0	0	Ki67+	 6462 48762
3103	0	0	Ki67+	 6083 49536
3104	0	0	Ki67+	 6101 49512
3105	0	0	Ki67+	 6118 49045
3106	0	0	Ki67+	 6127 49528
3107	0	0	Ki67+	 6151 49135
3108	0	0	Ki67+	 6193 49475
3109	0	0	Ki67+	 6213 49326
3110	0	0	Ki67+	 6242 49100
3111	0	0	Ki67+	 6243 49455
3112	0	0	Ki67+	 6276 49428
3113	0	0	Ki67+	 6279 49446
3114	0	0	Ki67+	 6284 48924
3115	0	0	Ki67+	 6305 48862
3116	0	0	Ki67+	 6374 48864
3117	0	0	Ki67+	 6394 48924
3118	0	0	Ki67+	 6394 48984
3119	0	0	Ki67+	 6401 48865
3120	0	0	Ki67+	 6408 49512
3121	0	0	Ki67+	 6420 49544
3122	0	0	Ki67+	 6423 48865
3123	0	0	Ki67+	 6436 48893
3124	0	0	Ki67+	 6437 48867
3125	0	0	Ki67+	 6450 49356
3126	0	0	Ki67+	 6476 49331
3127	0	0	Ki67+	 6497 48880
3128	0	0	Ki67+	 6499 49521
3129	0	0	Ki67+	 6534 49551
3130	0	0	Ki67+	 6590 48897
3131	0	0	Ki67+	 6600 49291
3132	0	0	Ki67+	 6613 49516
3133	0	0	Ki67+	 6626 49046
3134	0	0	Ki67+	 6633 49021
3135	0	0	Ki67+	 6645 48965
3136	0	0	Ki67+	 6655 49028
3137	0	0	Ki67+	 6685 49055
3138	0	0	Ki67+	 6688 48968
3139	0	0	Ki67+	 6728 49267
3140	0	0	Ki67+	 6757 49533
3141	0	0	Ki67+	 6771 48897
3142	0	0	Ki67+	 6775 49265
3143	0	0	Ki67+	 6780 49253
3144	0	0	Ki67+	 6845 49527
3145	0	0	Ki67+	 6257 50151
3146	0	0	Ki67+	 6362 50410
3147	0	0	Ki67+	 6518 50072
3148	0	0	Ki67+	 6537 50089
3149	0	0	Ki67+	 6619 50071
3150	0	0	Ki67+	 6678 50074
3151	0	0	Ki67+	 6702 50085
3152	0	0	Ki67+	 6810 50032
3153	0	0	Ki67+	 6072 50501
3154	0	0	Ki67+	 6081 50528
3155	0	0	Ki67+	 6086 50656
3156	0	0	Ki67+	 6087 50500
3157	0	0	Ki67+	 6096 50667
3158	0	0	Ki67+	 6097 51121
3159	0	0	Ki67+	 6103 50634
3160	0	0	Ki67+	 6113 50651
3161	0	0	Ki67+	 6115 50520
3162	0	0	Ki67+	 6125 50624
3163	0	0	Ki67+	 6129 50579
3164	0	0	Ki67+	 6136 50557
3165	0	0	Ki67+	 6149 50592
3166	0	0	Ki67+	 6157 50565
3167	0	0	Ki67+	 6190 50434
3168	0	0	Ki67+	 6197 50463
3169	0	0	Ki67+	 6215 50776
3170	0	0	Ki67+	 6218 50665
3171	0	0	Ki67+	 6363 51784
3172	0	0	Ki67+	 6646 51253
3173	0	0	Ki67+	 6728 51313
3174	0	0	Ki67+	 6753 51905
3175	0	0	Ki67+	 6757 51869
3176	0	0	Ki67+	 6452 52461
3177	0	0	Ki67+	 6588 52473
3178	0	0	Ki67+	 6672 52303
3179	0	0	Ki67+	 6673 52205
3180	0	0	Ki67+	 7504 10006
3181	0	0	Ki67+	 7512 10114
3182	0	0	Ki67+	 7601 12279
3183	0	0	Ki67+	 7318 13067
3184	0	0	Ki67+	 7037 14864
3185	0	0	Ki67+	 7505 15072
3186	0	0	Ki67+	 7125 24177
3187	0	0	Ki67+	 7240 24106
3188	0	0	Ki67+	 7587 25875
3189	0	0	Ki67+	 7050 26762
3190	0	0	Ki67+	 7057 26554
3191	0	0	Ki67+	 6856 27743
3192	0	0	Ki67+	 7195 27307
3193	0	0	Ki67+	 6855 28103
3194	0	0	Ki67+	 6893 28669
3195	0	0	Ki67+	 6918 28598
3196	0	0	Ki67+	 6934 28592
3197	0	0	Ki67+	 6937 28062
3198	0	0	Ki67+	 6940 28564
3199	0	0	Ki67+	 6957 28547
3200	0	0	Ki67+	 7027 28512
3201	0	0	Ki67+	 7084 28724
3202	0	0	Ki67+	 7093 28685
3203	0	0	Ki67+	 7099 28499
3204	0	0	Ki67+	 7118 28667
3205	0	0	Ki67+	 7134 28551
3206	0	0	Ki67+	 7137 28613
3207	0	0	Ki67+	 7141 28585
3208	0	0	Ki67+	 7144 28568
3209	0	0	Ki67+	 7162 28841
3210	0	0	Ki67+	 7224 28733
3211	0	0	Ki67+	 7285 28717
3212	0	0	Ki67+	 7350 28845
3213	0	0	Ki67+	 6864 29042
3214	0	0	Ki67+	 6877 29025
3215	0	0	Ki67+	 6901 29026
3216	0	0	Ki67+	 6917 28919
3217	0	0	Ki67+	 6967 29081
3218	0	0	Ki67+	 6979 28927
3219	0	0	Ki67+	 6986 29068
3220	0	0	Ki67+	 6993 28902
3221	0	0	Ki67+	 7006 28875
3222	0	0	Ki67+	 7009 29109
3223	0	0	Ki67+	 7010 28853
3224	0	0	Ki67+	 7024 28855
3225	0	0	Ki67+	 7035 29633
3226	0	0	Ki67+	 7057 29163
3227	0	0	Ki67+	 7087 29394
3228	0	0	Ki67+	 7088 29618
3229	0	0	Ki67+	 7110 28976
3230	0	0	Ki67+	 7112 29523
3231	0	0	Ki67+	 7133 29076
3232	0	0	Ki67+	 7138 29629
3233	0	0	Ki67+	 7152 28975
3234	0	0	Ki67+	 7158 29091
3235	0	0	Ki67+	 7211 29073
3236	0	0	Ki67+	 7221 29495
3237	0	0	Ki67+	 7243 29053
3238	0	0	Ki67+	 7246 29178
3239	0	0	Ki67+	 7248 29331
3240	0	0	Ki67+	 7265 29152
3241	0	0	Ki67+	 7294 29121
3242	0	0	Ki67+	 7310 29348
3243	0	0	Ki67+	 7336 29350
3244	0	0	Ki67+	 7336 29419
3245	0	0	Ki67+	 7342 28870
3246	0	0	Ki67+	 7345 29337
3247	0	0	Ki67+	 7376 29385
3248	0	0	Ki67+	 7380 29401
3249	0	0	Ki67+	 7381 29625
3250	0	0	Ki67+	 7384 28974
3251	0	0	Ki67+	 7391 29321
3252	0	0	Ki67+	 7392 29298
3253	0	0	Ki67+	 7400 29231
3254	0	0	Ki67+	 7407 29587
3255	0	0	Ki67+	 7412 29371
3256	0	0	Ki67+	 7413 29274
3257	0	0	Ki67+	 7434 29376
3258	0	0	Ki67+	 7440 29564
3259	0	0	Ki67+	 7445 29219
3260	0	0	Ki67+	 7453 29641
3261	0	0	Ki67+	 7454 29134
3262	0	0	Ki67+	 7459 29469
3263	0	0	Ki67+	 7459 29519
3264	0	0	Ki67+	 7461 29431
3265	0	0	Ki67+	 7468 29399
3266	0	0	Ki67+	 6854 30425
3267	0	0	Ki67+	 6915 30385
3268	0	0	Ki67+	 6919 29999
3269	0	0	Ki67+	 6939 30403
3270	0	0	Ki67+	 6945 30018
3271	0	0	Ki67+	 6972 30407
3272	0	0	Ki67+	 6978 30430
3273	0	0	Ki67+	 6997 30231
3274	0	0	Ki67+	 6999 30162
3275	0	0	Ki67+	 6999 30179
3276	0	0	Ki67+	 7008 29774
3277	0	0	Ki67+	 7014 30262
3278	0	0	Ki67+	 7018 30251
3279	0	0	Ki67+	 7033 30075
3280	0	0	Ki67+	 7034 29839
3281	0	0	Ki67+	 7051 30434
3282	0	0	Ki67+	 7058 30054
3283	0	0	Ki67+	 7063 30402
3284	0	0	Ki67+	 7075 30382
3285	0	0	Ki67+	 7087 29985
3286	0	0	Ki67+	 7094 29723
3287	0	0	Ki67+	 7102 29964
3288	0	0	Ki67+	 7104 29979
3289	0	0	Ki67+	 7107 30342
3290	0	0	Ki67+	 7120 30332
3291	0	0	Ki67+	 7130 29955
3292	0	0	Ki67+	 7138 29930
3293	0	0	Ki67+	 7138 30313
3294	0	0	Ki67+	 7157 30297
3295	0	0	Ki67+	 7162 29910
3296	0	0	Ki67+	 7165 30198
3297	0	0	Ki67+	 7170 29926
3298	0	0	Ki67+	 7198 30175
3299	0	0	Ki67+	 7206 29921
3300	0	0	Ki67+	 7216 30435
3301	0	0	Ki67+	 7217 29905
3302	0	0	Ki67+	 7222 30255
3303	0	0	Ki67+	 7225 29918
3304	0	0	Ki67+	 7239 30116
3305	0	0	Ki67+	 7243 29945
3306	0	0	Ki67+	 7248 29845
3307	0	0	Ki67+	 7249 30255
3308	0	0	Ki67+	 7254 30080
3309	0	0	Ki67+	 7257 29985
3310	0	0	Ki67+	 7262 29827
3311	0	0	Ki67+	 7262 29953
3312	0	0	Ki67+	 7272 29747
3313	0	0	Ki67+	 7272 30244
3314	0	0	Ki67+	 7273 30295
3315	0	0	Ki67+	 7275 29807
3316	0	0	Ki67+	 7279 29896
3317	0	0	Ki67+	 7284 30295
3318	0	0	Ki67+	 7306 29879
3319	0	0	Ki67+	 7311 29763
3320	0	0	Ki67+	 7313 29922
3321	0	0	Ki67+	 7332 29743
3322	0	0	Ki67+	 7340 29916
3323	0	0	Ki67+	 7350 29721
3324	0	0	Ki67+	 7355 30051
3325	0	0	Ki67+	 7359 30020
3326	0	0	Ki67+	 7362 29712
3327	0	0	Ki67+	 7365 29995
3328	0	0	Ki67+	 7369 29971
3329	0	0	Ki67+	 7377 29874
3330	0	0	Ki67+	 7386 29933
3331	0	0	Ki67+	 7387 29686
3332	0	0	Ki67+	 7391 29844
3333	0	0	Ki67+	 7399 30113
3334	0	0	Ki67+	 7402 29674
3335	0	0	Ki67+	 7404 30319
3336	0	0	Ki67+	 7411 29697
3337	0	0	Ki67+	 7411 29815
3338	0	0	Ki67+	 7420 29673
3339	0	0	Ki67+	 7430 30093
3340	0	0	Ki67+	 7435 29763
3341	0	0	Ki67+	 7439 30312
3342	0	0	Ki67+	 7446 29662
3343	0	0	Ki67+	 7447 29733
3344	0	0	Ki67+	 7461 30058
3345	0	0	Ki67+	 7462 29684
3346	0	0	Ki67+	 7467 30183
3347	0	0	Ki67+	 7476 30028
3348	0	0	Ki67+	 7478 30311
3349	0	0	Ki67+	 7486 30258
3350	0	0	Ki67+	 7487 29996
3351	0	0	Ki67+	 7496 29756
3352	0	0	Ki67+	 7498 30336
3353	0	0	Ki67+	 7502 30112
3354	0	0	Ki67+	 7505 29939
3355	0	0	Ki67+	 7507 29772
3356	0	0	Ki67+	 7515 29891
3357	0	0	Ki67+	 7517 29870
3358	0	0	Ki67+	 7521 29784
3359	0	0	Ki67+	 7521 30226
3360	0	0	Ki67+	 7525 29710
3361	0	0	Ki67+	 7531 29754
3362	0	0	Ki67+	 7535 29718
3363	0	0	Ki67+	 7536 29959
3364	0	0	Ki67+	 7546 29906
3365	0	0	Ki67+	 7551 29882
3366	0	0	Ki67+	 7553 29955
3367	0	0	Ki67+	 7559 29915
3368	0	0	Ki67+	 7559 30050
3369	0	0	Ki67+	 7566 30275
3370	0	0	Ki67+	 7568 29842
3371	0	0	Ki67+	 7587 29730
3372	0	0	Ki67+	 7589 29779
3373	0	0	Ki67+	 7594 29947
3374	0	0	Ki67+	 7596 30022
3375	0	0	Ki67+	 7618 29936
3376	0	0	Ki67+	 7618 30214
3377	0	0	Ki67+	 7627 29930
3378	0	0	Ki67+	 7635 30195
3379	0	0	Ki67+	 7637 29905
3380	0	0	Ki67+	 7639 29984
3381	0	0	Ki67+	 7642 30177
3382	0	0	Ki67+	 6868 30839
3383	0	0	Ki67+	 6897 30986
3384	0	0	Ki67+	 6900 31105
3385	0	0	Ki67+	 6904 30834
3386	0	0	Ki67+	 6915 30974
3387	0	0	Ki67+	 6926 31150
3388	0	0	Ki67+	 6929 30856
3389	0	0	Ki67+	 6930 30592
3390	0	0	Ki67+	 6933 30965
3391	0	0	Ki67+	 6942 30571
3392	0	0	Ki67+	 6942 30849
3393	0	0	Ki67+	 6956 30885
3394	0	0	Ki67+	 6957 30541
3395	0	0	Ki67+	 6963 30511
3396	0	0	Ki67+	 6966 30475
3397	0	0	Ki67+	 6971 30902
3398	0	0	Ki67+	 6989 30757
3399	0	0	Ki67+	 6990 30799
3400	0	0	Ki67+	 7000 30826
3401	0	0	Ki67+	 7006 30586
3402	0	0	Ki67+	 7006 31101
3403	0	0	Ki67+	 7016 30681
3404	0	0	Ki67+	 7022 30822
3405	0	0	Ki67+	 7027 31037
3406	0	0	Ki67+	 7037 30507
3407	0	0	Ki67+	 7040 30471
3408	0	0	Ki67+	 7042 30453
3409	0	0	Ki67+	 7042 30539
3410	0	0	Ki67+	 7045 30827
3411	0	0	Ki67+	 7053 30500
3412	0	0	Ki67+	 7055 30627
3413	0	0	Ki67+	 7056 31183
3414	0	0	Ki67+	 7077 30615
3415	0	0	Ki67+	 7080 30543
3416	0	0	Ki67+	 7082 30500
3417	0	0	Ki67+	 7091 30600
3418	0	0	Ki67+	 7095 30828
3419	0	0	Ki67+	 7102 30526
3420	0	0	Ki67+	 7112 30512
3421	0	0	Ki67+	 7116 30810
3422	0	0	Ki67+	 7123 30795
3423	0	0	Ki67+	 7126 30508
3424	0	0	Ki67+	 7155 31139
3425	0	0	Ki67+	 7158 30566
3426	0	0	Ki67+	 7170 30583
3427	0	0	Ki67+	 7180 30718
3428	0	0	Ki67+	 7200 30558
3429	0	0	Ki67+	 7207 30650
3430	0	0	Ki67+	 7218 30860
3431	0	0	Ki67+	 7230 30845
3432	0	0	Ki67+	 7252 31247
3433	0	0	Ki67+	 7271 30836
3434	0	0	Ki67+	 7279 30601
3435	0	0	Ki67+	 7290 30479
3436	0	0	Ki67+	 7294 30651
3437	0	0	Ki67+	 7294 30843
3438	0	0	Ki67+	 7298 30637
3439	0	0	Ki67+	 7306 31241
3440	0	0	Ki67+	 7329 31229
3441	0	0	Ki67+	 7332 30852
3442	0	0	Ki67+	 7340 31117
3443	0	0	Ki67+	 7343 30961
3444	0	0	Ki67+	 7345 30704
3445	0	0	Ki67+	 7355 30776
3446	0	0	Ki67+	 7357 31097
3447	0	0	Ki67+	 7363 30679
3448	0	0	Ki67+	 7375 31040
3449	0	0	Ki67+	 7379 30759
3450	0	0	Ki67+	 7392 31234
3451	0	0	Ki67+	 7393 30791
3452	0	0	Ki67+	 7398 30648
3453	0	0	Ki67+	 7404 30997
3454	0	0	Ki67+	 7420 30532
3455	0	0	Ki67+	 7421 31228
3456	0	0	Ki67+	 7426 31179
3457	0	0	Ki67+	 7435 30575
3458	0	0	Ki67+	 7443 31187
3459	0	0	Ki67+	 7447 30569
3460	0	0	Ki67+	 7468 31183
3461	0	0	Ki67+	 7480 30530
3462	0	0	Ki67+	 7489 30541
3463	0	0	Ki67+	 7489 31179
3464	0	0	Ki67+	 7501 30497
3465	0	0	Ki67+	 7556 30515
3466	0	0	Ki67+	 7565 30879
3467	0	0	Ki67+	 7590 30648
3468	0	0	Ki67+	 7628 30948
3469	0	0	Ki67+	 7628 31000
3470	0	0	Ki67+	 7634 30964
3471	0	0	Ki67+	 7646 30704
3472	0	0	Ki67+	 7646 30927
3473	0	0	Ki67+	 6884 31522
3474	0	0	Ki67+	 6887 31889
3475	0	0	Ki67+	 6898 31538
3476	0	0	Ki67+	 6908 31508
3477	0	0	Ki67+	 6914 31566
3478	0	0	Ki67+	 6914 31691
3479	0	0	Ki67+	 6914 31839
3480	0	0	Ki67+	 6926 31680
3481	0	0	Ki67+	 6942 31606
3482	0	0	Ki67+	 6942 31887
3483	0	0	Ki67+	 6948 31921
3484	0	0	Ki67+	 6949 31356
3485	0	0	Ki67+	 6950 31844
3486	0	0	Ki67+	 6955 31422
3487	0	0	Ki67+	 7002 31732
3488	0	0	Ki67+	 7021 31283
3489	0	0	Ki67+	 7021 31934
3490	0	0	Ki67+	 7035 31592
3491	0	0	Ki67+	 7046 31920
3492	0	0	Ki67+	 7053 31686
3493	0	0	Ki67+	 7082 31574
3494	0	0	Ki67+	 7083 31962
3495	0	0	Ki67+	 7088 31559
3496	0	0	Ki67+	 7107 31808
3497	0	0	Ki67+	 7123 31811
3498	0	0	Ki67+	 7146 31696
3499	0	0	Ki67+	 7157 31542
3500	0	0	Ki67+	 7160 31377
3501	0	0	Ki67+	 7166 31274
3502	0	0	Ki67+	 7211 31482
3503	0	0	Ki67+	 7213 31502
3504	0	0	Ki67+	 7216 31538
3505	0	0	Ki67+	 7220 31800
3506	0	0	Ki67+	 7242 31339
3507	0	0	Ki67+	 7244 31257
3508	0	0	Ki67+	 7247 31534
3509	0	0	Ki67+	 7250 32042
3510	0	0	Ki67+	 7273 31783
3511	0	0	Ki67+	 7276 31449
3512	0	0	Ki67+	 7287 31690
3513	0	0	Ki67+	 7289 31991
3514	0	0	Ki67+	 7308 31943
3515	0	0	Ki67+	 7309 31671
3516	0	0	Ki67+	 7314 31690
3517	0	0	Ki67+	 7317 31926
3518	0	0	Ki67+	 7327 31914
3519	0	0	Ki67+	 7328 31825
3520	0	0	Ki67+	 7338 31473
3521	0	0	Ki67+	 7363 31508
3522	0	0	Ki67+	 7379 31849
3523	0	0	Ki67+	 7411 31979
3524	0	0	Ki67+	 7418 31683
3525	0	0	Ki67+	 7422 31473
3526	0	0	Ki67+	 7423 31266
3527	0	0	Ki67+	 7431 31447
3528	0	0	Ki67+	 7437 31618
3529	0	0	Ki67+	 7440 31249
3530	0	0	Ki67+	 7454 31436
3531	0	0	Ki67+	 7456 31264
3532	0	0	Ki67+	 7469 31606
3533	0	0	Ki67+	 7477 31411
3534	0	0	Ki67+	 7483 31756
3535	0	0	Ki67+	 7486 31446
3536	0	0	Ki67+	 7496 31406
3537	0	0	Ki67+	 7502 31462
3538	0	0	Ki67+	 7506 31291
3539	0	0	Ki67+	 7506 31485
3540	0	0	Ki67+	 7514 31519
3541	0	0	Ki67+	 7517 31428
3542	0	0	Ki67+	 7524 31697
3543	0	0	Ki67+	 7525 31489
3544	0	0	Ki67+	 7530 31594
3545	0	0	Ki67+	 7534 31441
3546	0	0	Ki67+	 7562 31529
3547	0	0	Ki67+	 7565 31305
3548	0	0	Ki67+	 7566 31691
3549	0	0	Ki67+	 7592 31530
3550	0	0	Ki67+	 7600 31763
3551	0	0	Ki67+	 7627 31412
3552	0	0	Ki67+	 7628 31728
3553	0	0	Ki67+	 6862 32139
3554	0	0	Ki67+	 6862 32156
3555	0	0	Ki67+	 6902 32086
3556	0	0	Ki67+	 7024 32553
3557	0	0	Ki67+	 7058 32051
3558	0	0	Ki67+	 7114 32063
3559	0	0	Ki67+	 7121 32081
3560	0	0	Ki67+	 7311 33027
3561	0	0	Ki67+	 6859 34270
3562	0	0	Ki67+	 7085 34111
3563	0	0	Ki67+	 7310 33866
3564	0	0	Ki67+	 7314 33844
3565	0	0	Ki67+	 7363 34012
3566	0	0	Ki67+	 7639 33959
3567	0	0	Ki67+	 7141 34513
3568	0	0	Ki67+	 7310 34546
3569	0	0	Ki67+	 6997 35794
3570	0	0	Ki67+	 7313 35750
3571	0	0	Ki67+	 6857 36459
3572	0	0	Ki67+	 6880 36278
3573	0	0	Ki67+	 6886 36591
3574	0	0	Ki67+	 6888 36607
3575	0	0	Ki67+	 6919 36695
3576	0	0	Ki67+	 6941 36311
3577	0	0	Ki67+	 6956 36799
3578	0	0	Ki67+	 7009 36625
3579	0	0	Ki67+	 7038 36636
3580	0	0	Ki67+	 7090 36224
3581	0	0	Ki67+	 7111 36668
3582	0	0	Ki67+	 7180 36306
3583	0	0	Ki67+	 7196 36308
3584	0	0	Ki67+	 7208 36230
3585	0	0	Ki67+	 7224 36331
3586	0	0	Ki67+	 7225 36221
3587	0	0	Ki67+	 7238 36244
3588	0	0	Ki67+	 7247 36300
3589	0	0	Ki67+	 7250 36509
3590	0	0	Ki67+	 7253 36592
3591	0	0	Ki67+	 7253 36727
3592	0	0	Ki67+	 7267 36280
3593	0	0	Ki67+	 7271 36542
3594	0	0	Ki67+	 7271 36582
3595	0	0	Ki67+	 7279 36633
3596	0	0	Ki67+	 7284 36493
3597	0	0	Ki67+	 7285 36555
3598	0	0	Ki67+	 7297 36133
3599	0	0	Ki67+	 7297 36492
3600	0	0	Ki67+	 7304 36345
3601	0	0	Ki67+	 7322 36724
3602	0	0	Ki67+	 7323 36102
3603	0	0	Ki67+	 7360 36535
3604	0	0	Ki67+	 7361 36560
3605	0	0	Ki67+	 7374 36655
3606	0	0	Ki67+	 7386 36447
3607	0	0	Ki67+	 7389 36224
3608	0	0	Ki67+	 7415 36697
3609	0	0	Ki67+	 7431 36575
3610	0	0	Ki67+	 7436 36730
3611	0	0	Ki67+	 7464 36604
3612	0	0	Ki67+	 7512 36798
3613	0	0	Ki67+	 7516 36633
3614	0	0	Ki67+	 7553 36833
3615	0	0	Ki67+	 7555 36538
3616	0	0	Ki67+	 7555 36561
3617	0	0	Ki67+	 7570 36354
3618	0	0	Ki67+	 7571 36684
3619	0	0	Ki67+	 7581 36545
3620	0	0	Ki67+	 7581 36604
3621	0	0	Ki67+	 7585 36572
3622	0	0	Ki67+	 7585 36703
3623	0	0	Ki67+	 7631 36399
3624	0	0	Ki67+	 7637 36440
3625	0	0	Ki67+	 7642 36745
3626	0	0	Ki67+	 6862 37322
3627	0	0	Ki67+	 6877 37356
3628	0	0	Ki67+	 6914 37398
3629	0	0	Ki67+	 6928 37105
3630	0	0	Ki67+	 6945 37107
3631	0	0	Ki67+	 6950 37374
3632	0	0	Ki67+	 6955 37469
3633	0	0	Ki67+	 6955 37481
3634	0	0	Ki67+	 6956 37129
3635	0	0	Ki67+	 6965 37501
3636	0	0	Ki67+	 6967 37526
3637	0	0	Ki67+	 6969 37424
3638	0	0	Ki67+	 6983 37570
3639	0	0	Ki67+	 6985 37446
3640	0	0	Ki67+	 6986 37468
3641	0	0	Ki67+	 6988 36862
3642	0	0	Ki67+	 6994 37515
3643	0	0	Ki67+	 7004 37541
3644	0	0	Ki67+	 7006 36858
3645	0	0	Ki67+	 7015 37560
3646	0	0	Ki67+	 7021 37234
3647	0	0	Ki67+	 7027 37582
3648	0	0	Ki67+	 7035 37630
3649	0	0	Ki67+	 7079 36923
3650	0	0	Ki67+	 7094 36940
3651	0	0	Ki67+	 7097 37477
3652	0	0	Ki67+	 7097 37492
3653	0	0	Ki67+	 7146 37032
3654	0	0	Ki67+	 7159 37486
3655	0	0	Ki67+	 7167 37420
3656	0	0	Ki67+	 7190 37426
3657	0	0	Ki67+	 7191 37540
3658	0	0	Ki67+	 7202 37447
3659	0	0	Ki67+	 7211 37469
3660	0	0	Ki67+	 7222 37617
3661	0	0	Ki67+	 7228 37491
3662	0	0	Ki67+	 7235 37621
3663	0	0	Ki67+	 7243 37514
3664	0	0	Ki67+	 7265 37518
3665	0	0	Ki67+	 7265 37643
3666	0	0	Ki67+	 7322 37120
3667	0	0	Ki67+	 7335 37438
3668	0	0	Ki67+	 7337 37607
3669	0	0	Ki67+	 7341 37106
3670	0	0	Ki67+	 7346 37621
3671	0	0	Ki67+	 7362 37605
3672	0	0	Ki67+	 7381 37635
3673	0	0	Ki67+	 7387 36855
3674	0	0	Ki67+	 7387 37616
3675	0	0	Ki67+	 7399 37633
3676	0	0	Ki67+	 7414 37521
3677	0	0	Ki67+	 7429 37620
3678	0	0	Ki67+	 7430 37536
3679	0	0	Ki67+	 7431 37566
3680	0	0	Ki67+	 7435 37513
3681	0	0	Ki67+	 7450 37599
3682	0	0	Ki67+	 7452 37561
3683	0	0	Ki67+	 7452 37637
3684	0	0	Ki67+	 7455 37535
3685	0	0	Ki67+	 7471 36937
3686	0	0	Ki67+	 7473 37106
3687	0	0	Ki67+	 7491 37615
3688	0	0	Ki67+	 7501 37643
3689	0	0	Ki67+	 7515 37104
3690	0	0	Ki67+	 7527 37130
3691	0	0	Ki67+	 7554 37137
3692	0	0	Ki67+	 7574 37166
3693	0	0	Ki67+	 7589 36864
3694	0	0	Ki67+	 7593 37596
3695	0	0	Ki67+	 7597 37011
3696	0	0	Ki67+	 7602 37522
3697	0	0	Ki67+	 7603 37624
3698	0	0	Ki67+	 7617 37503
3699	0	0	Ki67+	 7620 37559
3700	0	0	Ki67+	 7626 37595
3701	0	0	Ki67+	 7630 37311
3702	0	0	Ki67+	 7631 37085
3703	0	0	Ki67+	 7631 37609
3704	0	0	Ki67+	 7642 37536
3705	0	0	Ki67+	 7643 37321
3706	0	0	Ki67+	 6851 37697
3707	0	0	Ki67+	 6870 37709
3708	0	0	Ki67+	 6880 37718
3709	0	0	Ki67+	 6905 37731
3710	0	0	Ki67+	 6908 37716
3711	0	0	Ki67+	 6931 37738
3712	0	0	Ki67+	 6965 37739
3713	0	0	Ki67+	 6978 37731
3714	0	0	Ki67+	 7003 37651
3715	0	0	Ki67+	 7003 37669
3716	0	0	Ki67+	 7025 37687
3717	0	0	Ki67+	 7061 37687
3718	0	0	Ki67+	 7081 37713
3719	0	0	Ki67+	 7088 37840
3720	0	0	Ki67+	 7107 37711
3721	0	0	Ki67+	 7122 37756
3722	0	0	Ki67+	 7138 38062
3723	0	0	Ki67+	 7175 37808
3724	0	0	Ki67+	 7200 37840
3725	0	0	Ki67+	 7248 37837
3726	0	0	Ki67+	 7249 38254
3727	0	0	Ki67+	 7270 37706
3728	0	0	Ki67+	 7301 37699
3729	0	0	Ki67+	 7302 37677
3730	0	0	Ki67+	 7317 37874
3731	0	0	Ki67+	 7325 37725
3732	0	0	Ki67+	 7327 37690
3733	0	0	Ki67+	 7332 37743
3734	0	0	Ki67+	 7343 37753
3735	0	0	Ki67+	 7347 37701
3736	0	0	Ki67+	 7353 37718
3737	0	0	Ki67+	 7356 37734
3738	0	0	Ki67+	 7360 37847
3739	0	0	Ki67+	 7372 37853
3740	0	0	Ki67+	 7376 37800
3741	0	0	Ki67+	 7394 37763
3742	0	0	Ki67+	 7394 37815
3743	0	0	Ki67+	 7396 37650
3744	0	0	Ki67+	 7397 37777
3745	0	0	Ki67+	 7414 38383
3746	0	0	Ki67+	 7419 37663
3747	0	0	Ki67+	 7442 37676
3748	0	0	Ki67+	 7469 37662
3749	0	0	Ki67+	 7481 37683
3750	0	0	Ki67+	 7495 38229
3751	0	0	Ki67+	 7544 37898
3752	0	0	Ki67+	 7611 37652
3753	0	0	Ki67+	 7625 37695
3754	0	0	Ki67+	 7627 37662
3755	0	0	Ki67+	 6916 39058
3756	0	0	Ki67+	 7071 39235
3757	0	0	Ki67+	 7096 39180
3758	0	0	Ki67+	 7160 38886
3759	0	0	Ki67+	 7291 38822
3760	0	0	Ki67+	 7329 39073
3761	0	0	Ki67+	 7336 38557
3762	0	0	Ki67+	 7572 39194
3763	0	0	Ki67+	 7588 38910
3764	0	0	Ki67+	 6872 39354
3765	0	0	Ki67+	 6905 39250
3766	0	0	Ki67+	 6972 39404
3767	0	0	Ki67+	 7021 39526
3768	0	0	Ki67+	 7039 39655
3769	0	0	Ki67+	 7084 39913
3770	0	0	Ki67+	 7196 39449
3771	0	0	Ki67+	 7208 39980
3772	0	0	Ki67+	 7366 39439
3773	0	0	Ki67+	 7390 39417
3774	0	0	Ki67+	 7429 39327
3775	0	0	Ki67+	 7440 40040
3776	0	0	Ki67+	 7526 39717
3777	0	0	Ki67+	 7532 39460
3778	0	0	Ki67+	 7628 39737
3779	0	0	Ki67+	 7645 39317
3780	0	0	Ki67+	 6852 40465
3781	0	0	Ki67+	 6855 40520
3782	0	0	Ki67+	 6858 40700
3783	0	0	Ki67+	 6860 40629
3784	0	0	Ki67+	 6872 40514
3785	0	0	Ki67+	 6872 40720
3786	0	0	Ki67+	 6879 40594
3787	0	0	Ki67+	 6881 40627
3788	0	0	Ki67+	 6893 40713
3789	0	0	Ki67+	 6898 40635
3790	0	0	Ki67+	 6908 40699
3791	0	0	Ki67+	 6914 40655
3792	0	0	Ki67+	 6930 40814
3793	0	0	Ki67+	 6934 40398
3794	0	0	Ki67+	 6946 40654
3795	0	0	Ki67+	 6953 40664
3796	0	0	Ki67+	 6955 40814
3797	0	0	Ki67+	 6956 40696
3798	0	0	Ki67+	 6959 40833
3799	0	0	Ki67+	 6961 40799
3800	0	0	Ki67+	 6964 40844
3801	0	0	Ki67+	 6966 40820
3802	0	0	Ki67+	 6982 40769
3803	0	0	Ki67+	 6992 40830
3804	0	0	Ki67+	 6998 40794
3805	0	0	Ki67+	 7004 40775
3806	0	0	Ki67+	 7005 40820
3807	0	0	Ki67+	 7039 40704
3808	0	0	Ki67+	 7040 40763
3809	0	0	Ki67+	 7055 40835
3810	0	0	Ki67+	 7067 40790
3811	0	0	Ki67+	 7068 40715
3812	0	0	Ki67+	 7076 40694
3813	0	0	Ki67+	 7089 40800
3814	0	0	Ki67+	 7106 40814
3815	0	0	Ki67+	 7123 40757
3816	0	0	Ki67+	 7123 40795
3817	0	0	Ki67+	 7130 40680
3818	0	0	Ki67+	 7147 40665
3819	0	0	Ki67+	 7147 40797
3820	0	0	Ki67+	 7161 40663
3821	0	0	Ki67+	 7169 40801
3822	0	0	Ki67+	 7180 40661
3823	0	0	Ki67+	 7183 40675
3824	0	0	Ki67+	 7195 40688
3825	0	0	Ki67+	 7212 40659
3826	0	0	Ki67+	 7234 40662
3827	0	0	Ki67+	 7242 40809
3828	0	0	Ki67+	 7253 40638
3829	0	0	Ki67+	 7261 40829
3830	0	0	Ki67+	 7278 40735
3831	0	0	Ki67+	 7278 40844
3832	0	0	Ki67+	 7279 40630
3833	0	0	Ki67+	 7301 40475
3834	0	0	Ki67+	 7302 40830
3835	0	0	Ki67+	 7308 40630
3836	0	0	Ki67+	 7316 40819
3837	0	0	Ki67+	 7331 40839
3838	0	0	Ki67+	 7346 40633
3839	0	0	Ki67+	 7396 40826
3840	0	0	Ki67+	 7555 40663
3841	0	0	Ki67+	 6875 41361
3842	0	0	Ki67+	 6885 41178
3843	0	0	Ki67+	 6885 41333
3844	0	0	Ki67+	 6900 41155
3845	0	0	Ki67+	 6901 41315
3846	0	0	Ki67+	 6913 41166
3847	0	0	Ki67+	 6924 41181
3848	0	0	Ki67+	 6924 41258
3849	0	0	Ki67+	 6936 41293
3850	0	0	Ki67+	 6944 41144
3851	0	0	Ki67+	 6957 41264
3852	0	0	Ki67+	 6974 41239
3853	0	0	Ki67+	 6976 41194
3854	0	0	Ki67+	 6978 41159
3855	0	0	Ki67+	 7011 40966
3856	0	0	Ki67+	 7015 41018
3857	0	0	Ki67+	 7019 40850
3858	0	0	Ki67+	 7020 40985
3859	0	0	Ki67+	 7022 41005
3860	0	0	Ki67+	 7034 40965
3861	0	0	Ki67+	 7053 40950
3862	0	0	Ki67+	 7055 41016
3863	0	0	Ki67+	 7060 41290
3864	0	0	Ki67+	 7065 41037
3865	0	0	Ki67+	 7067 40977
3866	0	0	Ki67+	 7067 41008
3867	0	0	Ki67+	 7079 41255
3868	0	0	Ki67+	 7081 40928
3869	0	0	Ki67+	 7084 41015
3870	0	0	Ki67+	 7085 40944
3871	0	0	Ki67+	 7085 41239
3872	0	0	Ki67+	 7094 41197
3873	0	0	Ki67+	 7095 40932
3874	0	0	Ki67+	 7098 41014
3875	0	0	Ki67+	 7106 40915
3876	0	0	Ki67+	 7113 41015
3877	0	0	Ki67+	 7114 40986
3878	0	0	Ki67+	 7114 41150
3879	0	0	Ki67+	 7119 40907
3880	0	0	Ki67+	 7139 41146
3881	0	0	Ki67+	 7140 40907
3882	0	0	Ki67+	 7144 40958
3883	0	0	Ki67+	 7145 41229
3884	0	0	Ki67+	 7149 41201
3885	0	0	Ki67+	 7162 40908
3886	0	0	Ki67+	 7167 41202
3887	0	0	Ki67+	 7168 41214
3888	0	0	Ki67+	 7174 40997
3889	0	0	Ki67+	 7180 40884
3890	0	0	Ki67+	 7187 41200
3891	0	0	Ki67+	 7197 40860
3892	0	0	Ki67+	 7200 40987
3893	0	0	Ki67+	 7202 40966
3894	0	0	Ki67+	 7212 41175
3895	0	0	Ki67+	 7215 40853
3896	0	0	Ki67+	 7216 41070
3897	0	0	Ki67+	 7226 41172
3898	0	0	Ki67+	 7230 41061
3899	0	0	Ki67+	 7239 40850
3900	0	0	Ki67+	 7251 41159
3901	0	0	Ki67+	 7252 41047
3902	0	0	Ki67+	 7303 41106
3903	0	0	Ki67+	 7326 41091
3904	0	0	Ki67+	 7330 41009
3905	0	0	Ki67+	 7376 41045
3906	0	0	Ki67+	 7384 41029
3907	0	0	Ki67+	 7410 41645
3908	0	0	Ki67+	 7425 41186
3909	0	0	Ki67+	 7430 41631
3910	0	0	Ki67+	 7437 41534
3911	0	0	Ki67+	 7461 41610
3912	0	0	Ki67+	 7502 41183
3913	0	0	Ki67+	 7527 41586
3914	0	0	Ki67+	 7567 41059
3915	0	0	Ki67+	 7568 41322
3916	0	0	Ki67+	 7569 41557
3917	0	0	Ki67+	 7575 41175
3918	0	0	Ki67+	 7584 40945
3919	0	0	Ki67+	 7591 41549
3920	0	0	Ki67+	 7602 41575
3921	0	0	Ki67+	 7614 41644
3922	0	0	Ki67+	 7629 41621
3923	0	0	Ki67+	 7638 41535
3924	0	0	Ki67+	 7645 41523
3925	0	0	Ki67+	 6852 42123
3926	0	0	Ki67+	 6875 41996
3927	0	0	Ki67+	 6878 42103
3928	0	0	Ki67+	 6883 41850
3929	0	0	Ki67+	 6888 42266
3930	0	0	Ki67+	 6894 42365
3931	0	0	Ki67+	 6895 42102
3932	0	0	Ki67+	 6903 41978
3933	0	0	Ki67+	 6905 41847
3934	0	0	Ki67+	 6906 41959
3935	0	0	Ki67+	 6912 41882
3936	0	0	Ki67+	 6913 42332
3937	0	0	Ki67+	 6915 41929
3938	0	0	Ki67+	 6920 41843
3939	0	0	Ki67+	 6922 41756
3940	0	0	Ki67+	 6925 41955
3941	0	0	Ki67+	 6926 42321
3942	0	0	Ki67+	 6927 41900
3943	0	0	Ki67+	 6931 42057
3944	0	0	Ki67+	 6933 41928
3945	0	0	Ki67+	 6942 41875
3946	0	0	Ki67+	 6943 41939
3947	0	0	Ki67+	 6945 42216
3948	0	0	Ki67+	 6953 41904
3949	0	0	Ki67+	 6955 42298
3950	0	0	Ki67+	 6958 41851
3951	0	0	Ki67+	 6958 42070
3952	0	0	Ki67+	 6960 41879
3953	0	0	Ki67+	 6962 42196
3954	0	0	Ki67+	 6974 42100
3955	0	0	Ki67+	 6977 41865
3956	0	0	Ki67+	 6980 42000
3957	0	0	Ki67+	 6980 42053
3958	0	0	Ki67+	 6998 42047
3959	0	0	Ki67+	 7023 42077
3960	0	0	Ki67+	 7025 42099
3961	0	0	Ki67+	 7037 42230
3962	0	0	Ki67+	 7044 41889
3963	0	0	Ki67+	 7057 41814
3964	0	0	Ki67+	 7098 42210
3965	0	0	Ki67+	 7099 42222
3966	0	0	Ki67+	 7102 42447
3967	0	0	Ki67+	 7119 42188
3968	0	0	Ki67+	 7129 42398
3969	0	0	Ki67+	 7131 41952
3970	0	0	Ki67+	 7136 42198
3971	0	0	Ki67+	 7143 41929
3972	0	0	Ki67+	 7147 42217
3973	0	0	Ki67+	 7151 42360
3974	0	0	Ki67+	 7155 42302
3975	0	0	Ki67+	 7159 42374
3976	0	0	Ki67+	 7162 41895
3977	0	0	Ki67+	 7162 41936
3978	0	0	Ki67+	 7163 41865
3979	0	0	Ki67+	 7166 42184
3980	0	0	Ki67+	 7167 42238
3981	0	0	Ki67+	 7176 41972
3982	0	0	Ki67+	 7178 41910
3983	0	0	Ki67+	 7180 42249
3984	0	0	Ki67+	 7182 42331
3985	0	0	Ki67+	 7184 41949
3986	0	0	Ki67+	 7196 41925
3987	0	0	Ki67+	 7203 41880
3988	0	0	Ki67+	 7206 41840
3989	0	0	Ki67+	 7206 41899
3990	0	0	Ki67+	 7209 42138
3991	0	0	Ki67+	 7212 41798
3992	0	0	Ki67+	 7212 41957
3993	0	0	Ki67+	 7213 41868
3994	0	0	Ki67+	 7215 41828
3995	0	0	Ki67+	 7215 42269
3996	0	0	Ki67+	 7222 42304
3997	0	0	Ki67+	 7225 42158
3998	0	0	Ki67+	 7228 42265
3999	0	0	Ki67+	 7232 41872
4000	0	0	Ki67+	 7245 42139
4001	0	0	Ki67+	 7248 41923
4002	0	0	Ki67+	 7253 42191
4003	0	0	Ki67+	 7257 41774
4004	0	0	Ki67+	 7264 41916
4005	0	0	Ki67+	 7265 42162
4006	0	0	Ki67+	 7269 42125
4007	0	0	Ki67+	 7269 42243
4008	0	0	Ki67+	 7271 42221
4009	0	0	Ki67+	 7272 42205
4010	0	0	Ki67+	 7296 42189
4011	0	0	Ki67+	 7304 41892
4012	0	0	Ki67+	 7314 41905
4013	0	0	Ki67+	 7321 41891
4014	0	0	Ki67+	 7360 42381
4015	0	0	Ki67+	 7375 41674
4016	0	0	Ki67+	 7382 41840
4017	0	0	Ki67+	 7385 42376
4018	0	0	Ki67+	 7392 41833
4019	0	0	Ki67+	 7415 41806
4020	0	0	Ki67+	 7419 41790
4021	0	0	Ki67+	 7423 41969
4022	0	0	Ki67+	 7435 42324
4023	0	0	Ki67+	 7455 41772
4024	0	0	Ki67+	 7462 42384
4025	0	0	Ki67+	 7472 41949
4026	0	0	Ki67+	 7474 41756
4027	0	0	Ki67+	 7478 41847
4028	0	0	Ki67+	 7492 41740
4029	0	0	Ki67+	 7496 41941
4030	0	0	Ki67+	 7504 41869
4031	0	0	Ki67+	 7515 41808
4032	0	0	Ki67+	 7535 41818
4033	0	0	Ki67+	 7536 41854
4034	0	0	Ki67+	 7538 42221
4035	0	0	Ki67+	 7550 42336
4036	0	0	Ki67+	 7552 42252
4037	0	0	Ki67+	 7556 42378
4038	0	0	Ki67+	 7557 42224
4039	0	0	Ki67+	 7559 41796
4040	0	0	Ki67+	 7569 42275
4041	0	0	Ki67+	 7569 42330
4042	0	0	Ki67+	 7570 41767
4043	0	0	Ki67+	 7582 42351
4044	0	0	Ki67+	 7599 42226
4045	0	0	Ki67+	 7601 41887
4046	0	0	Ki67+	 7606 41824
4047	0	0	Ki67+	 7612 41849
4048	0	0	Ki67+	 7614 42185
4049	0	0	Ki67+	 7615 42039
4050	0	0	Ki67+	 7617 42202
4051	0	0	Ki67+	 7618 41978
4052	0	0	Ki67+	 7631 41820
4053	0	0	Ki67+	 7646 42292
4054	0	0	Ki67+	 6853 42708
4055	0	0	Ki67+	 6880 42917
4056	0	0	Ki67+	 6895 42636
4057	0	0	Ki67+	 6905 42646
4058	0	0	Ki67+	 6938 42805
4059	0	0	Ki67+	 7021 42539
4060	0	0	Ki67+	 7032 42589
4061	0	0	Ki67+	 7034 42516
4062	0	0	Ki67+	 7035 42656
4063	0	0	Ki67+	 7053 42514
4064	0	0	Ki67+	 7089 42465
4065	0	0	Ki67+	 7200 42559
4066	0	0	Ki67+	 7238 42525
4067	0	0	Ki67+	 7240 42502
4068	0	0	Ki67+	 7300 42469
4069	0	0	Ki67+	 7332 42484
4070	0	0	Ki67+	 7486 42529
4071	0	0	Ki67+	 7502 42656
4072	0	0	Ki67+	 7505 42641
4073	0	0	Ki67+	 6999 43288
4074	0	0	Ki67+	 7059 43320
4075	0	0	Ki67+	 7062 43562
4076	0	0	Ki67+	 7070 43290
4077	0	0	Ki67+	 7426 43299
4078	0	0	Ki67+	 7492 43394
4079	0	0	Ki67+	 7591 43267
4080	0	0	Ki67+	 6852 45151
4081	0	0	Ki67+	 6859 45477
4082	0	0	Ki67+	 6878 45533
4083	0	0	Ki67+	 6892 45455
4084	0	0	Ki67+	 6914 45522
4085	0	0	Ki67+	 6919 45540
4086	0	0	Ki67+	 6964 45544
4087	0	0	Ki67+	 6965 45458
4088	0	0	Ki67+	 6966 45482
4089	0	0	Ki67+	 6992 45478
4090	0	0	Ki67+	 7012 45527
4091	0	0	Ki67+	 7020 45511
4092	0	0	Ki67+	 7060 45547
4093	0	0	Ki67+	 7098 45552
4094	0	0	Ki67+	 7102 45454
4095	0	0	Ki67+	 7116 45514
4096	0	0	Ki67+	 7137 45472
4097	0	0	Ki67+	 7142 45532
4098	0	0	Ki67+	 7155 45543
4099	0	0	Ki67+	 7174 45492
4100	0	0	Ki67+	 7196 45470
4101	0	0	Ki67+	 7197 45451
4102	0	0	Ki67+	 7214 45527
4103	0	0	Ki67+	 7216 45467
4104	0	0	Ki67+	 7222 45567
4105	0	0	Ki67+	 7229 45303
4106	0	0	Ki67+	 7245 45549
4107	0	0	Ki67+	 7247 45497
4108	0	0	Ki67+	 7253 45557
4109	0	0	Ki67+	 7254 45505
4110	0	0	Ki67+	 7260 45536
4111	0	0	Ki67+	 7275 45592
4112	0	0	Ki67+	 7278 45561
4113	0	0	Ki67+	 7305 45530
4114	0	0	Ki67+	 7305 45565
4115	0	0	Ki67+	 7313 45595
4116	0	0	Ki67+	 7321 45180
4117	0	0	Ki67+	 7332 45601
4118	0	0	Ki67+	 7336 45560
4119	0	0	Ki67+	 7353 45545
4120	0	0	Ki67+	 7354 45509
4121	0	0	Ki67+	 7354 45596
4122	0	0	Ki67+	 7356 45580
4123	0	0	Ki67+	 7366 45525
4124	0	0	Ki67+	 7369 45536
4125	0	0	Ki67+	 7397 45598
4126	0	0	Ki67+	 7402 45576
4127	0	0	Ki67+	 7411 45547
4128	0	0	Ki67+	 7412 45574
4129	0	0	Ki67+	 7422 45202
4130	0	0	Ki67+	 7423 45325
4131	0	0	Ki67+	 7429 45159
4132	0	0	Ki67+	 7439 45187
4133	0	0	Ki67+	 7446 45584
4134	0	0	Ki67+	 7447 45135
4135	0	0	Ki67+	 7447 45603
4136	0	0	Ki67+	 7448 45632
4137	0	0	Ki67+	 7450 45074
4138	0	0	Ki67+	 7467 45583
4139	0	0	Ki67+	 7468 45550
4140	0	0	Ki67+	 7471 45183
4141	0	0	Ki67+	 7472 45207
4142	0	0	Ki67+	 7475 45564
4143	0	0	Ki67+	 7485 45592
4144	0	0	Ki67+	 7487 45574
4145	0	0	Ki67+	 7492 45139
4146	0	0	Ki67+	 7494 45183
4147	0	0	Ki67+	 7498 45153
4148	0	0	Ki67+	 7499 45581
4149	0	0	Ki67+	 7518 45568
4150	0	0	Ki67+	 7524 45469
4151	0	0	Ki67+	 7532 45552
4152	0	0	Ki67+	 7538 45185
4153	0	0	Ki67+	 7542 45079
4154	0	0	Ki67+	 7542 45108
4155	0	0	Ki67+	 7543 45592
4156	0	0	Ki67+	 7545 45576
4157	0	0	Ki67+	 7557 45104
4158	0	0	Ki67+	 7558 45584
4159	0	0	Ki67+	 7560 45635
4160	0	0	Ki67+	 7592 45641
4161	0	0	Ki67+	 7601 45085
4162	0	0	Ki67+	 7609 45592
4163	0	0	Ki67+	 7613 45287
4164	0	0	Ki67+	 7629 45259
4165	0	0	Ki67+	 7631 45240
4166	0	0	Ki67+	 7633 45277
4167	0	0	Ki67+	 7637 45134
4168	0	0	Ki67+	 7640 45636
4169	0	0	Ki67+	 6952 45666
4170	0	0	Ki67+	 7005 45926
4171	0	0	Ki67+	 7017 46222
4172	0	0	Ki67+	 7018 45898
4173	0	0	Ki67+	 7023 46194
4174	0	0	Ki67+	 7033 45889
4175	0	0	Ki67+	 7053 46293
4176	0	0	Ki67+	 7073 45885
4177	0	0	Ki67+	 7111 46284
4178	0	0	Ki67+	 7116 46169
4179	0	0	Ki67+	 7118 45883
4180	0	0	Ki67+	 7120 45677
4181	0	0	Ki67+	 7121 45897
4182	0	0	Ki67+	 7124 46150
4183	0	0	Ki67+	 7132 46183
4184	0	0	Ki67+	 7137 45902
4185	0	0	Ki67+	 7142 45661
4186	0	0	Ki67+	 7157 45673
4187	0	0	Ki67+	 7168 45676
4188	0	0	Ki67+	 7173 45892
4189	0	0	Ki67+	 7187 45674
4190	0	0	Ki67+	 7191 45886
4191	0	0	Ki67+	 7237 45899
4192	0	0	Ki67+	 7271 46187
4193	0	0	Ki67+	 7276 45879
4194	0	0	Ki67+	 7295 45698
4195	0	0	Ki67+	 7298 45906
4196	0	0	Ki67+	 7299 45885
4197	0	0	Ki67+	 7320 46186
4198	0	0	Ki67+	 7322 45696
4199	0	0	Ki67+	 7343 45913
4200	0	0	Ki67+	 7343 46429
4201	0	0	Ki67+	 7362 46207
4202	0	0	Ki67+	 7366 45915
4203	0	0	Ki67+	 7387 45902
4204	0	0	Ki67+	 7395 46246
4205	0	0	Ki67+	 7397 45929
4206	0	0	Ki67+	 7403 45917
4207	0	0	Ki67+	 7419 46265
4208	0	0	Ki67+	 7420 46210
4209	0	0	Ki67+	 7425 45929
4210	0	0	Ki67+	 7429 46240
4211	0	0	Ki67+	 7442 46204
4212	0	0	Ki67+	 7451 45942
4213	0	0	Ki67+	 7456 45921
4214	0	0	Ki67+	 7459 46146
4215	0	0	Ki67+	 7474 45940
4216	0	0	Ki67+	 7483 45722
4217	0	0	Ki67+	 7487 46256
4218	0	0	Ki67+	 7493 45925
4219	0	0	Ki67+	 7502 45938
4220	0	0	Ki67+	 7507 45743
4221	0	0	Ki67+	 7507 46236
4222	0	0	Ki67+	 7508 46200
4223	0	0	Ki67+	 7515 45921
4224	0	0	Ki67+	 7520 45895
4225	0	0	Ki67+	 7522 45650
4226	0	0	Ki67+	 7523 45733
4227	0	0	Ki67+	 7533 45920
4228	0	0	Ki67+	 7536 46164
4229	0	0	Ki67+	 7536 46281
4230	0	0	Ki67+	 7537 46220
4231	0	0	Ki67+	 7541 46300
4232	0	0	Ki67+	 7547 46241
4233	0	0	Ki67+	 7553 45932
4234	0	0	Ki67+	 7554 46188
4235	0	0	Ki67+	 7560 45746
4236	0	0	Ki67+	 7562 45666
4237	0	0	Ki67+	 7565 46262
4238	0	0	Ki67+	 7566 46233
4239	0	0	Ki67+	 7568 46177
4240	0	0	Ki67+	 7575 46136
4241	0	0	Ki67+	 7581 46290
4242	0	0	Ki67+	 7590 45674
4243	0	0	Ki67+	 7597 45947
4244	0	0	Ki67+	 7607 46247
4245	0	0	Ki67+	 7609 46223
4246	0	0	Ki67+	 7613 46273
4247	0	0	Ki67+	 7617 45687
4248	0	0	Ki67+	 7619 45656
4249	0	0	Ki67+	 7628 46178
4250	0	0	Ki67+	 7634 46263
4251	0	0	Ki67+	 7635 45943
4252	0	0	Ki67+	 7637 46230
4253	0	0	Ki67+	 7040 46565
4254	0	0	Ki67+	 7072 47080
4255	0	0	Ki67+	 7253 47085
4256	0	0	Ki67+	 7293 46709
4257	0	0	Ki67+	 7315 46862
4258	0	0	Ki67+	 7340 46840
4259	0	0	Ki67+	 7354 46591
4260	0	0	Ki67+	 7358 46825
4261	0	0	Ki67+	 7360 46609
4262	0	0	Ki67+	 7369 46538
4263	0	0	Ki67+	 7377 46831
4264	0	0	Ki67+	 7390 46510
4265	0	0	Ki67+	 7396 47118
4266	0	0	Ki67+	 7408 46627
4267	0	0	Ki67+	 7408 47106
4268	0	0	Ki67+	 7412 46768
4269	0	0	Ki67+	 7418 46595
4270	0	0	Ki67+	 7421 46637
4271	0	0	Ki67+	 7426 46549
4272	0	0	Ki67+	 7428 46760
4273	0	0	Ki67+	 7429 46531
4274	0	0	Ki67+	 7435 46494
4275	0	0	Ki67+	 7436 46655
4276	0	0	Ki67+	 7441 46554
4277	0	0	Ki67+	 7452 46620
4278	0	0	Ki67+	 7454 47121
4279	0	0	Ki67+	 7459 46513
4280	0	0	Ki67+	 7462 46722
4281	0	0	Ki67+	 7464 46497
4282	0	0	Ki67+	 7468 46896
4283	0	0	Ki67+	 7503 46937
4284	0	0	Ki67+	 7511 46499
4285	0	0	Ki67+	 7518 46724
4286	0	0	Ki67+	 7520 46474
4287	0	0	Ki67+	 7528 46662
4288	0	0	Ki67+	 7529 46780
4289	0	0	Ki67+	 7530 47013
4290	0	0	Ki67+	 7536 46885
4291	0	0	Ki67+	 7543 47188
4292	0	0	Ki67+	 7549 46494
4293	0	0	Ki67+	 7549 47020
4294	0	0	Ki67+	 7552 47123
4295	0	0	Ki67+	 7554 46903
4296	0	0	Ki67+	 7558 46880
4297	0	0	Ki67+	 7577 47217
4298	0	0	Ki67+	 7579 47029
4299	0	0	Ki67+	 7582 46469
4300	0	0	Ki67+	 7589 47144
4301	0	0	Ki67+	 7609 46664
4302	0	0	Ki67+	 7619 47038
4303	0	0	Ki67+	 7619 47195
4304	0	0	Ki67+	 7620 47164
4305	0	0	Ki67+	 7625 47090
4306	0	0	Ki67+	 7628 46678
4307	0	0	Ki67+	 7639 47228
4308	0	0	Ki67+	 7646 46846
4309	0	0	Ki67+	 6888 47424
4310	0	0	Ki67+	 7014 47481
4311	0	0	Ki67+	 7183 47365
4312	0	0	Ki67+	 7237 47429
4313	0	0	Ki67+	 7298 47984
4314	0	0	Ki67+	 7324 47675
4315	0	0	Ki67+	 7395 47324
4316	0	0	Ki67+	 7406 47518
4317	0	0	Ki67+	 7409 47291
4318	0	0	Ki67+	 7440 47903
4319	0	0	Ki67+	 7449 47481
4320	0	0	Ki67+	 7452 48027
4321	0	0	Ki67+	 7460 47584
4322	0	0	Ki67+	 7460 48034
4323	0	0	Ki67+	 7466 47287
4324	0	0	Ki67+	 7483 48001
4325	0	0	Ki67+	 7485 47460
4326	0	0	Ki67+	 7512 47424
4327	0	0	Ki67+	 7553 48034
4328	0	0	Ki67+	 7554 47414
4329	0	0	Ki67+	 7562 47260
4330	0	0	Ki67+	 7591 47702
4331	0	0	Ki67+	 7596 47428
4332	0	0	Ki67+	 7627 47279
4333	0	0	Ki67+	 7637 47267
4334	0	0	Ki67+	 7647 48046
4335	0	0	Ki67+	 7167 48668
4336	0	0	Ki67+	 7173 48792
4337	0	0	Ki67+	 7181 48678
4338	0	0	Ki67+	 7193 48460
4339	0	0	Ki67+	 7230 48443
4340	0	0	Ki67+	 7286 48500
4341	0	0	Ki67+	 7299 48819
4342	0	0	Ki67+	 7349 48751
4343	0	0	Ki67+	 7391 48780
4344	0	0	Ki67+	 7395 48662
4345	0	0	Ki67+	 7407 48458
4346	0	0	Ki67+	 7407 48638
4347	0	0	Ki67+	 7443 48444
4348	0	0	Ki67+	 7447 48629
4349	0	0	Ki67+	 7469 48606
4350	0	0	Ki67+	 7496 48056
4351	0	0	Ki67+	 7499 48497
4352	0	0	Ki67+	 7504 48590
4353	0	0	Ki67+	 7525 48578
4354	0	0	Ki67+	 7546 48604
4355	0	0	Ki67+	 7556 48065
4356	0	0	Ki67+	 7596 48566
4357	0	0	Ki67+	 7602 48754
4358	0	0	Ki67+	 6901 49245
4359	0	0	Ki67+	 6912 49232
4360	0	0	Ki67+	 6921 49260
4361	0	0	Ki67+	 6939 49522
4362	0	0	Ki67+	 6963 49504
4363	0	0	Ki67+	 6988 49296
4364	0	0	Ki67+	 7012 49613
4365	0	0	Ki67+	 7016 49408
4366	0	0	Ki67+	 7023 49292
4367	0	0	Ki67+	 7044 49079
4368	0	0	Ki67+	 7118 49334
4369	0	0	Ki67+	 7121 49251
4370	0	0	Ki67+	 7155 49129
4371	0	0	Ki67+	 7158 49264
4372	0	0	Ki67+	 7163 49034
4373	0	0	Ki67+	 7168 49391
4374	0	0	Ki67+	 7176 48976
4375	0	0	Ki67+	 7181 49389
4376	0	0	Ki67+	 7195 49419
4377	0	0	Ki67+	 7223 49112
4378	0	0	Ki67+	 7228 49401
4379	0	0	Ki67+	 7259 49384
4380	0	0	Ki67+	 7262 49182
4381	0	0	Ki67+	 7278 48897
4382	0	0	Ki67+	 7282 48856
4383	0	0	Ki67+	 7292 48962
4384	0	0	Ki67+	 7303 48920
4385	0	0	Ki67+	 7303 49122
4386	0	0	Ki67+	 7313 49392
4387	0	0	Ki67+	 7333 49413
4388	0	0	Ki67+	 7334 49376
4389	0	0	Ki67+	 7348 49394
4390	0	0	Ki67+	 7369 49371
4391	0	0	Ki67+	 7383 49391
4392	0	0	Ki67+	 7447 49387
4393	0	0	Ki67+	 7490 48983
4394	0	0	Ki67+	 7506 48942
4395	0	0	Ki67+	 7524 49080
4396	0	0	Ki67+	 7527 49549
4397	0	0	Ki67+	 7533 49356
4398	0	0	Ki67+	 7574 48948
4399	0	0	Ki67+	 7584 49071
4400	0	0	Ki67+	 7593 48939
4401	0	0	Ki67+	 7595 48980
4402	0	0	Ki67+	 7641 49501
4403	0	0	Ki67+	 6862 49994
4404	0	0	Ki67+	 6884 49758
4405	0	0	Ki67+	 6913 50056
4406	0	0	Ki67+	 6914 49731
4407	0	0	Ki67+	 6915 49958
4408	0	0	Ki67+	 6934 49955
4409	0	0	Ki67+	 6962 49956
4410	0	0	Ki67+	 6973 49927
4411	0	0	Ki67+	 7022 49732
4412	0	0	Ki67+	 7044 49711
4413	0	0	Ki67+	 7068 49710
4414	0	0	Ki67+	 7079 49863
4415	0	0	Ki67+	 7087 49888
4416	0	0	Ki67+	 7092 49705
4417	0	0	Ki67+	 7097 49741
4418	0	0	Ki67+	 7110 49861
4419	0	0	Ki67+	 7112 49724
4420	0	0	Ki67+	 7121 49672
4421	0	0	Ki67+	 7132 49769
4422	0	0	Ki67+	 7140 49844
4423	0	0	Ki67+	 7145 49678
4424	0	0	Ki67+	 7152 49798
4425	0	0	Ki67+	 7154 49858
4426	0	0	Ki67+	 7163 49840
4427	0	0	Ki67+	 7172 49694
4428	0	0	Ki67+	 7179 49738
4429	0	0	Ki67+	 7183 49711
4430	0	0	Ki67+	 7196 49741
4431	0	0	Ki67+	 7205 49750
4432	0	0	Ki67+	 7226 49765
4433	0	0	Ki67+	 7227 49711
4434	0	0	Ki67+	 7231 49690
4435	0	0	Ki67+	 7232 49745
4436	0	0	Ki67+	 7237 49785
4437	0	0	Ki67+	 7248 50281
4438	0	0	Ki67+	 7252 49716
4439	0	0	Ki67+	 7259 49729
4440	0	0	Ki67+	 7268 50330
4441	0	0	Ki67+	 7276 49792
4442	0	0	Ki67+	 7309 49987
4443	0	0	Ki67+	 7437 50049
4444	0	0	Ki67+	 7515 49875
4445	0	0	Ki67+	 7583 49762
4446	0	0	Ki67+	 7594 50202
4447	0	0	Ki67+	 6875 50748
4448	0	0	Ki67+	 7137 51074
4449	0	0	Ki67+	 7372 50762
4450	0	0	Ki67+	 7612 50677
4451	0	0	Ki67+	 7623 50650
4452	0	0	Ki67+	 7643 50632
4453	0	0	Ki67+	 7647 50702
4454	0	0	Ki67+	 6962 51319
4455	0	0	Ki67+	 6982 51303
4456	0	0	Ki67+	 7127 52002
4457	0	0	Ki67+	 7219 51883
4458	0	0	Ki67+	 7234 51615
4459	0	0	Ki67+	 7415 51767
4460	0	0	Ki67+	 7628 51401
4461	0	0	Ki67+	 6938 52509
4462	0	0	Ki67+	 7037 52485
4463	0	0	Ki67+	 7070 52460
4464	0	0	Ki67+	 7168 52208
4465	0	0	Ki67+	 7177 52662
4466	0	0	Ki67+	 7223 52107
4467	0	0	Ki67+	 7234 52100
4468	0	0	Ki67+	 7367 52089
4469	0	0	Ki67+	 7372 52276
4470	0	0	Ki67+	 7458 52205
4471	0	0	Ki67+	 7875 4015
4472	0	0	Ki67+	 8019 11109
4473	0	0	Ki67+	 8161 11663
4474	0	0	Ki67+	 7848 12945
4475	0	0	Ki67+	 8238 12986
4476	0	0	Ki67+	 8026 13883
4477	0	0	Ki67+	 8137 13761
4478	0	0	Ki67+	 8334 14021
4479	0	0	Ki67+	 8058 16519
4480	0	0	Ki67+	 8225 16539
4481	0	0	Ki67+	 7982 16937
4482	0	0	Ki67+	 8011 17261
4483	0	0	Ki67+	 8075 17235
4484	0	0	Ki67+	 8340 17250
4485	0	0	Ki67+	 8408 18751
4486	0	0	Ki67+	 7733 23628
4487	0	0	Ki67+	 8028 23291
4488	0	0	Ki67+	 8041 23601
4489	0	0	Ki67+	 8420 23725
4490	0	0	Ki67+	 8248 24082
4491	0	0	Ki67+	 8250 24066
4492	0	0	Ki67+	 8258 24158
4493	0	0	Ki67+	 8340 24157
4494	0	0	Ki67+	 8350 25803
4495	0	0	Ki67+	 8437 26215
4496	0	0	Ki67+	 8246 26672
4497	0	0	Ki67+	 8404 26463
4498	0	0	Ki67+	 8425 27133
4499	0	0	Ki67+	 8444 26556
4500	0	0	Ki67+	 7866 27504
4501	0	0	Ki67+	 7883 28358
4502	0	0	Ki67+	 7696 29139
4503	0	0	Ki67+	 7978 29126
4504	0	0	Ki67+	 8274 29547
4505	0	0	Ki67+	 7650 30140
4506	0	0	Ki67+	 7654 30127
4507	0	0	Ki67+	 7658 29904
4508	0	0	Ki67+	 7663 30089
4509	0	0	Ki67+	 7684 29863
4510	0	0	Ki67+	 7708 29808
4511	0	0	Ki67+	 7708 30131
4512	0	0	Ki67+	 7712 30058
4513	0	0	Ki67+	 7712 30102
4514	0	0	Ki67+	 7714 29798
4515	0	0	Ki67+	 7716 29700
4516	0	0	Ki67+	 7722 29768
4517	0	0	Ki67+	 7740 30178
4518	0	0	Ki67+	 7761 29999
4519	0	0	Ki67+	 7763 30144
4520	0	0	Ki67+	 7772 29907
4521	0	0	Ki67+	 7776 30294
4522	0	0	Ki67+	 7778 30172
4523	0	0	Ki67+	 7781 29913
4524	0	0	Ki67+	 7806 30269
4525	0	0	Ki67+	 7836 30091
4526	0	0	Ki67+	 7857 30279
4527	0	0	Ki67+	 7874 30047
4528	0	0	Ki67+	 7887 30069
4529	0	0	Ki67+	 7902 30302
4530	0	0	Ki67+	 7911 29851
4531	0	0	Ki67+	 7911 30366
4532	0	0	Ki67+	 7919 29954
4533	0	0	Ki67+	 7919 30260
4534	0	0	Ki67+	 7953 29682
4535	0	0	Ki67+	 7962 30149
4536	0	0	Ki67+	 7974 29914
4537	0	0	Ki67+	 7977 30122
4538	0	0	Ki67+	 7978 30147
4539	0	0	Ki67+	 8038 30105
4540	0	0	Ki67+	 8067 30330
4541	0	0	Ki67+	 8084 30065
4542	0	0	Ki67+	 8085 30082
4543	0	0	Ki67+	 8122 30182
4544	0	0	Ki67+	 8127 30163
4545	0	0	Ki67+	 8140 29946
4546	0	0	Ki67+	 8214 30253
4547	0	0	Ki67+	 8216 30269
4548	0	0	Ki67+	 8224 30233
4549	0	0	Ki67+	 8225 29897
4550	0	0	Ki67+	 8234 29919
4551	0	0	Ki67+	 8237 30205
4552	0	0	Ki67+	 8238 30078
4553	0	0	Ki67+	 8241 30189
4554	0	0	Ki67+	 8260 29938
4555	0	0	Ki67+	 8268 29959
4556	0	0	Ki67+	 8287 30086
4557	0	0	Ki67+	 8305 30096
4558	0	0	Ki67+	 8384 30081
4559	0	0	Ki67+	 8399 30294
4560	0	0	Ki67+	 8400 30089
4561	0	0	Ki67+	 8413 30244
4562	0	0	Ki67+	 8417 30128
4563	0	0	Ki67+	 7674 30430
4564	0	0	Ki67+	 7694 30408
4565	0	0	Ki67+	 7699 30517
4566	0	0	Ki67+	 7700 30373
4567	0	0	Ki67+	 7720 31083
4568	0	0	Ki67+	 7728 31044
4569	0	0	Ki67+	 7731 31099
4570	0	0	Ki67+	 7742 31096
4571	0	0	Ki67+	 7761 31155
4572	0	0	Ki67+	 7796 30615
4573	0	0	Ki67+	 7798 31102
4574	0	0	Ki67+	 7806 30631
4575	0	0	Ki67+	 7825 30449
4576	0	0	Ki67+	 7825 31106
4577	0	0	Ki67+	 7830 30414
4578	0	0	Ki67+	 7830 30903
4579	0	0	Ki67+	 7836 30565
4580	0	0	Ki67+	 7838 31110
4581	0	0	Ki67+	 7843 30551
4582	0	0	Ki67+	 7859 30581
4583	0	0	Ki67+	 7885 30733
4584	0	0	Ki67+	 7895 30709
4585	0	0	Ki67+	 7898 31138
4586	0	0	Ki67+	 7901 30615
4587	0	0	Ki67+	 7930 30398
4588	0	0	Ki67+	 7931 30824
4589	0	0	Ki67+	 7933 31101
4590	0	0	Ki67+	 7940 31039
4591	0	0	Ki67+	 7943 30388
4592	0	0	Ki67+	 7949 30742
4593	0	0	Ki67+	 7953 30377
4594	0	0	Ki67+	 7976 30842
4595	0	0	Ki67+	 7978 30969
4596	0	0	Ki67+	 7999 30940
4597	0	0	Ki67+	 8000 30875
4598	0	0	Ki67+	 8003 30478
4599	0	0	Ki67+	 8012 30868
4600	0	0	Ki67+	 8012 31049
4601	0	0	Ki67+	 8016 30469
4602	0	0	Ki67+	 8020 30714
4603	0	0	Ki67+	 8020 30913
4604	0	0	Ki67+	 8032 30764
4605	0	0	Ki67+	 8054 30785
4606	0	0	Ki67+	 8055 31030
4607	0	0	Ki67+	 8065 31163
4608	0	0	Ki67+	 8067 31141
4609	0	0	Ki67+	 8070 30777
4610	0	0	Ki67+	 8076 31060
4611	0	0	Ki67+	 8077 31085
4612	0	0	Ki67+	 8078 31108
4613	0	0	Ki67+	 8084 30767
4614	0	0	Ki67+	 8099 30388
4615	0	0	Ki67+	 8118 30394
4616	0	0	Ki67+	 8120 31149
4617	0	0	Ki67+	 8126 31121
4618	0	0	Ki67+	 8129 30498
4619	0	0	Ki67+	 8130 31110
4620	0	0	Ki67+	 8136 31094
4621	0	0	Ki67+	 8149 31134
4622	0	0	Ki67+	 8161 30384
4623	0	0	Ki67+	 8168 31054
4624	0	0	Ki67+	 8169 30540
4625	0	0	Ki67+	 8171 30638
4626	0	0	Ki67+	 8182 30469
4627	0	0	Ki67+	 8183 30434
4628	0	0	Ki67+	 8183 30679
4629	0	0	Ki67+	 8184 30526
4630	0	0	Ki67+	 8204 31010
4631	0	0	Ki67+	 8217 31014
4632	0	0	Ki67+	 8222 30893
4633	0	0	Ki67+	 8225 30745
4634	0	0	Ki67+	 8232 30718
4635	0	0	Ki67+	 8234 30914
4636	0	0	Ki67+	 8236 30690
4637	0	0	Ki67+	 8239 31019
4638	0	0	Ki67+	 8246 30802
4639	0	0	Ki67+	 8247 30946
4640	0	0	Ki67+	 8257 30956
4641	0	0	Ki67+	 8264 30635
4642	0	0	Ki67+	 8271 30618
4643	0	0	Ki67+	 8276 31015
4644	0	0	Ki67+	 8286 31021
4645	0	0	Ki67+	 8291 31011
4646	0	0	Ki67+	 8292 30591
4647	0	0	Ki67+	 8298 30423
4648	0	0	Ki67+	 8310 30948
4649	0	0	Ki67+	 8312 31069
4650	0	0	Ki67+	 8316 31047
4651	0	0	Ki67+	 8317 31101
4652	0	0	Ki67+	 8357 30922
4653	0	0	Ki67+	 8362 30590
4654	0	0	Ki67+	 8366 30888
4655	0	0	Ki67+	 8368 30609
4656	0	0	Ki67+	 8373 31165
4657	0	0	Ki67+	 8377 30860
4658	0	0	Ki67+	 8391 30793
4659	0	0	Ki67+	 8396 30654
4660	0	0	Ki67+	 8406 30689
4661	0	0	Ki67+	 8420 30424
4662	0	0	Ki67+	 8435 30401
4663	0	0	Ki67+	 7649 31297
4664	0	0	Ki67+	 7669 31382
4665	0	0	Ki67+	 7686 31258
4666	0	0	Ki67+	 7689 31367
4667	0	0	Ki67+	 7695 31708
4668	0	0	Ki67+	 7699 31698
4669	0	0	Ki67+	 7710 31244
4670	0	0	Ki67+	 7714 31357
4671	0	0	Ki67+	 7724 31638
4672	0	0	Ki67+	 7745 31356
4673	0	0	Ki67+	 7748 31177
4674	0	0	Ki67+	 7751 31577
4675	0	0	Ki67+	 7759 31372
4676	0	0	Ki67+	 7759 31563
4677	0	0	Ki67+	 7774 31413
4678	0	0	Ki67+	 7778 31384
4679	0	0	Ki67+	 7794 31643
4680	0	0	Ki67+	 7805 31732
4681	0	0	Ki67+	 7818 31525
4682	0	0	Ki67+	 7826 31651
4683	0	0	Ki67+	 7834 31230
4684	0	0	Ki67+	 7838 31242
4685	0	0	Ki67+	 7841 31215
4686	0	0	Ki67+	 7847 31200
4687	0	0	Ki67+	 7849 31827
4688	0	0	Ki67+	 7859 31178
4689	0	0	Ki67+	 7859 31840
4690	0	0	Ki67+	 7863 31865
4691	0	0	Ki67+	 7869 31402
4692	0	0	Ki67+	 7891 31387
4693	0	0	Ki67+	 7893 31713
4694	0	0	Ki67+	 7917 31377
4695	0	0	Ki67+	 7923 31304
4696	0	0	Ki67+	 7938 31396
4697	0	0	Ki67+	 7958 31959
4698	0	0	Ki67+	 7962 31291
4699	0	0	Ki67+	 7983 31277
4700	0	0	Ki67+	 8003 31386
4701	0	0	Ki67+	 8004 31663
4702	0	0	Ki67+	 8015 31396
4703	0	0	Ki67+	 8015 31643
4704	0	0	Ki67+	 8029 31219
4705	0	0	Ki67+	 8049 31402
4706	0	0	Ki67+	 8049 31433
4707	0	0	Ki67+	 8054 31189
4708	0	0	Ki67+	 8058 31713
4709	0	0	Ki67+	 8065 31428
4710	0	0	Ki67+	 8066 31232
4711	0	0	Ki67+	 8073 31742
4712	0	0	Ki67+	 8085 31597
4713	0	0	Ki67+	 8089 31675
4714	0	0	Ki67+	 8094 31269
4715	0	0	Ki67+	 8098 31554
4716	0	0	Ki67+	 8102 31253
4717	0	0	Ki67+	 8115 31224
4718	0	0	Ki67+	 8120 31712
4719	0	0	Ki67+	 8147 31736
4720	0	0	Ki67+	 8151 31966
4721	0	0	Ki67+	 8158 31726
4722	0	0	Ki67+	 8160 31945
4723	0	0	Ki67+	 8167 31326
4724	0	0	Ki67+	 8176 31313
4725	0	0	Ki67+	 8191 31433
4726	0	0	Ki67+	 8200 31741
4727	0	0	Ki67+	 8204 31303
4728	0	0	Ki67+	 8214 31309
4729	0	0	Ki67+	 8221 31662
4730	0	0	Ki67+	 8224 31416
4731	0	0	Ki67+	 8233 31297
4732	0	0	Ki67+	 8251 31691
4733	0	0	Ki67+	 8255 31889
4734	0	0	Ki67+	 8261 31477
4735	0	0	Ki67+	 8267 31884
4736	0	0	Ki67+	 8290 31220
4737	0	0	Ki67+	 8291 31529
4738	0	0	Ki67+	 8295 31192
4739	0	0	Ki67+	 8305 31528
4740	0	0	Ki67+	 8307 31178
4741	0	0	Ki67+	 8307 31346
4742	0	0	Ki67+	 8315 31383
4743	0	0	Ki67+	 8319 31907
4744	0	0	Ki67+	 8321 31962
4745	0	0	Ki67+	 8331 31759
4746	0	0	Ki67+	 8335 31235
4747	0	0	Ki67+	 8345 31424
4748	0	0	Ki67+	 8358 31388
4749	0	0	Ki67+	 8364 31188
4750	0	0	Ki67+	 8389 31443
4751	0	0	Ki67+	 8401 31418
4752	0	0	Ki67+	 7703 32677
4753	0	0	Ki67+	 7704 32305
4754	0	0	Ki67+	 7716 32041
4755	0	0	Ki67+	 7718 32312
4756	0	0	Ki67+	 7973 32408
4757	0	0	Ki67+	 8040 32163
4758	0	0	Ki67+	 8045 32095
4759	0	0	Ki67+	 8303 32007
4760	0	0	Ki67+	 8312 31981
4761	0	0	Ki67+	 8331 32111
4762	0	0	Ki67+	 8350 32011
4763	0	0	Ki67+	 7658 33942
4764	0	0	Ki67+	 7774 33955
4765	0	0	Ki67+	 7834 33996
4766	0	0	Ki67+	 7855 34160
4767	0	0	Ki67+	 7866 33812
4768	0	0	Ki67+	 7885 33889
4769	0	0	Ki67+	 7895 33999
4770	0	0	Ki67+	 8020 33979
4771	0	0	Ki67+	 8026 34102
4772	0	0	Ki67+	 8067 33967
4773	0	0	Ki67+	 8069 34281
4774	0	0	Ki67+	 8089 34355
4775	0	0	Ki67+	 8104 34365
4776	0	0	Ki67+	 8112 33774
4777	0	0	Ki67+	 8159 34007
4778	0	0	Ki67+	 8172 33921
4779	0	0	Ki67+	 8183 34118
4780	0	0	Ki67+	 8187 33860
4781	0	0	Ki67+	 8190 33880
4782	0	0	Ki67+	 8209 33872
4783	0	0	Ki67+	 8217 34133
4784	0	0	Ki67+	 8261 34057
4785	0	0	Ki67+	 8264 34183
4786	0	0	Ki67+	 8276 34235
4787	0	0	Ki67+	 8284 34242
4788	0	0	Ki67+	 8363 33919
4789	0	0	Ki67+	 8377 33584
4790	0	0	Ki67+	 8378 33912
4791	0	0	Ki67+	 8378 34226
4792	0	0	Ki67+	 8388 33896
4793	0	0	Ki67+	 8397 33852
4794	0	0	Ki67+	 8410 33581
4795	0	0	Ki67+	 8413 33862
4796	0	0	Ki67+	 8433 33982
4797	0	0	Ki67+	 8136 34448
4798	0	0	Ki67+	 8171 34414
4799	0	0	Ki67+	 8176 34429
4800	0	0	Ki67+	 7657 36577
4801	0	0	Ki67+	 7663 36699
4802	0	0	Ki67+	 7679 36595
4803	0	0	Ki67+	 7689 36721
4804	0	0	Ki67+	 7696 36607
4805	0	0	Ki67+	 7718 36745
4806	0	0	Ki67+	 7719 36629
4807	0	0	Ki67+	 7763 36532
4808	0	0	Ki67+	 7795 36663
4809	0	0	Ki67+	 7796 36562
4810	0	0	Ki67+	 7820 36404
4811	0	0	Ki67+	 7862 36433
4812	0	0	Ki67+	 7889 36723
4813	0	0	Ki67+	 7902 36653
4814	0	0	Ki67+	 7911 36738
4815	0	0	Ki67+	 7918 36605
4816	0	0	Ki67+	 7919 36663
4817	0	0	Ki67+	 7958 36675
4818	0	0	Ki67+	 8005 36493
4819	0	0	Ki67+	 8011 36750
4820	0	0	Ki67+	 8027 36484
4821	0	0	Ki67+	 8030 36579
4822	0	0	Ki67+	 8052 36716
4823	0	0	Ki67+	 8059 36601
4824	0	0	Ki67+	 8060 36736
4825	0	0	Ki67+	 8078 36622
4826	0	0	Ki67+	 8095 36631
4827	0	0	Ki67+	 8132 36664
4828	0	0	Ki67+	 8204 36764
4829	0	0	Ki67+	 8317 36436
4830	0	0	Ki67+	 8330 36530
4831	0	0	Ki67+	 8347 36763
4832	0	0	Ki67+	 8384 36550
4833	0	0	Ki67+	 8385 36571
4834	0	0	Ki67+	 7649 37523
4835	0	0	Ki67+	 7658 37289
4836	0	0	Ki67+	 7664 36982
4837	0	0	Ki67+	 7670 37565
4838	0	0	Ki67+	 7686 37149
4839	0	0	Ki67+	 7689 37234
4840	0	0	Ki67+	 7693 36777
4841	0	0	Ki67+	 7697 37565
4842	0	0	Ki67+	 7703 37546
4843	0	0	Ki67+	 7707 37328
4844	0	0	Ki67+	 7710 37052
4845	0	0	Ki67+	 7713 37538
4846	0	0	Ki67+	 7715 36941
4847	0	0	Ki67+	 7721 36922
4848	0	0	Ki67+	 7723 37544
4849	0	0	Ki67+	 7732 37080
4850	0	0	Ki67+	 7735 36771
4851	0	0	Ki67+	 7737 37360
4852	0	0	Ki67+	 7738 37290
4853	0	0	Ki67+	 7739 37270
4854	0	0	Ki67+	 7740 36934
4855	0	0	Ki67+	 7745 37254
4856	0	0	Ki67+	 7749 37396
4857	0	0	Ki67+	 7754 36961
4858	0	0	Ki67+	 7763 36791
4859	0	0	Ki67+	 7783 37308
4860	0	0	Ki67+	 7785 36863
4861	0	0	Ki67+	 7797 36878
4862	0	0	Ki67+	 7798 37250
4863	0	0	Ki67+	 7804 37301
4864	0	0	Ki67+	 7809 36968
4865	0	0	Ki67+	 7818 37450
4866	0	0	Ki67+	 7823 36908
4867	0	0	Ki67+	 7828 37279
4868	0	0	Ki67+	 7833 37307
4869	0	0	Ki67+	 7838 37282
4870	0	0	Ki67+	 7840 36858
4871	0	0	Ki67+	 7840 37486
4872	0	0	Ki67+	 7845 37078
4873	0	0	Ki67+	 7852 36867
4874	0	0	Ki67+	 7852 37521
4875	0	0	Ki67+	 7857 36967
4876	0	0	Ki67+	 7857 37490
4877	0	0	Ki67+	 7870 37001
4878	0	0	Ki67+	 7878 37554
4879	0	0	Ki67+	 7885 37289
4880	0	0	Ki67+	 7904 36910
4881	0	0	Ki67+	 7906 37560
4882	0	0	Ki67+	 7919 37139
4883	0	0	Ki67+	 7921 37318
4884	0	0	Ki67+	 7936 37014
4885	0	0	Ki67+	 7950 36772
4886	0	0	Ki67+	 7952 37263
4887	0	0	Ki67+	 7960 37185
4888	0	0	Ki67+	 7968 37271
4889	0	0	Ki67+	 7973 37394
4890	0	0	Ki67+	 7979 36982
4891	0	0	Ki67+	 7986 37270
4892	0	0	Ki67+	 7991 37233
4893	0	0	Ki67+	 8008 37263
4894	0	0	Ki67+	 8034 37554
4895	0	0	Ki67+	 8048 37269
4896	0	0	Ki67+	 8051 37544
4897	0	0	Ki67+	 8055 37499
4898	0	0	Ki67+	 8072 37034
4899	0	0	Ki67+	 8073 36922
4900	0	0	Ki67+	 8073 37540
4901	0	0	Ki67+	 8080 37016
4902	0	0	Ki67+	 8084 37048
4903	0	0	Ki67+	 8092 36997
4904	0	0	Ki67+	 8098 36924
4905	0	0	Ki67+	 8099 36959
4906	0	0	Ki67+	 8102 36987
4907	0	0	Ki67+	 8127 36959
4908	0	0	Ki67+	 8127 37056
4909	0	0	Ki67+	 8128 37005
4910	0	0	Ki67+	 8133 36968
4911	0	0	Ki67+	 8133 36979
4912	0	0	Ki67+	 8134 37282
4913	0	0	Ki67+	 8143 36982
4914	0	0	Ki67+	 8146 37037
4915	0	0	Ki67+	 8150 36776
4916	0	0	Ki67+	 8257 36802
4917	0	0	Ki67+	 8262 37019
4918	0	0	Ki67+	 8281 37119
4919	0	0	Ki67+	 8300 37149
4920	0	0	Ki67+	 8309 37063
4921	0	0	Ki67+	 8318 37189
4922	0	0	Ki67+	 8324 37167
4923	0	0	Ki67+	 8378 37087
4924	0	0	Ki67+	 8383 37109
4925	0	0	Ki67+	 7653 37624
4926	0	0	Ki67+	 7654 37703
4927	0	0	Ki67+	 7655 37669
4928	0	0	Ki67+	 7661 37574
4929	0	0	Ki67+	 7661 37655
4930	0	0	Ki67+	 7673 37706
4931	0	0	Ki67+	 7677 37665
4932	0	0	Ki67+	 7692 37581
4933	0	0	Ki67+	 7744 37578
4934	0	0	Ki67+	 7758 37570
4935	0	0	Ki67+	 7762 37768
4936	0	0	Ki67+	 7763 37590
4937	0	0	Ki67+	 7778 37759
4938	0	0	Ki67+	 7779 37585
4939	0	0	Ki67+	 7787 37610
4940	0	0	Ki67+	 7793 37868
4941	0	0	Ki67+	 7802 37785
4942	0	0	Ki67+	 7858 37855
4943	0	0	Ki67+	 7880 37975
4944	0	0	Ki67+	 7904 37723
4945	0	0	Ki67+	 7960 37604
4946	0	0	Ki67+	 7984 37605
4947	0	0	Ki67+	 7996 37619
4948	0	0	Ki67+	 8013 37720
4949	0	0	Ki67+	 8017 37616
4950	0	0	Ki67+	 8019 37605
4951	0	0	Ki67+	 8024 37572
4952	0	0	Ki67+	 8038 37629
4953	0	0	Ki67+	 8042 37583
4954	0	0	Ki67+	 8054 37584
4955	0	0	Ki67+	 8128 37658
4956	0	0	Ki67+	 7655 39149
4957	0	0	Ki67+	 7666 39145
4958	0	0	Ki67+	 7711 39483
4959	0	0	Ki67+	 7739 39763
4960	0	0	Ki67+	 7812 39744
4961	0	0	Ki67+	 8064 39631
4962	0	0	Ki67+	 8223 39747
4963	0	0	Ki67+	 8347 39749
4964	0	0	Ki67+	 7757 40060
4965	0	0	Ki67+	 7795 40110
4966	0	0	Ki67+	 7839 40422
4967	0	0	Ki67+	 7946 40117
4968	0	0	Ki67+	 8004 40699
4969	0	0	Ki67+	 8021 40157
4970	0	0	Ki67+	 8115 40024
4971	0	0	Ki67+	 8288 40149
4972	0	0	Ki67+	 8340 40419
4973	0	0	Ki67+	 7662 41403
4974	0	0	Ki67+	 7666 41520
4975	0	0	Ki67+	 7677 41157
4976	0	0	Ki67+	 7706 41553
4977	0	0	Ki67+	 7714 41515
4978	0	0	Ki67+	 7724 41499
4979	0	0	Ki67+	 7731 41329
4980	0	0	Ki67+	 7741 41519
4981	0	0	Ki67+	 7753 41499
4982	0	0	Ki67+	 7779 41109
4983	0	0	Ki67+	 7789 41460
4984	0	0	Ki67+	 7802 41534
4985	0	0	Ki67+	 7843 41186
4986	0	0	Ki67+	 7847 41522
4987	0	0	Ki67+	 7883 41479
4988	0	0	Ki67+	 7985 41426
4989	0	0	Ki67+	 8035 41555
4990	0	0	Ki67+	 8093 41513
4991	0	0	Ki67+	 8098 40769
4992	0	0	Ki67+	 8108 40769
4993	0	0	Ki67+	 8139 41553
4994	0	0	Ki67+	 8172 41521
4995	0	0	Ki67+	 8184 41455
4996	0	0	Ki67+	 8204 41412
4997	0	0	Ki67+	 8217 41398
4998	0	0	Ki67+	 8225 41348
4999	0	0	Ki67+	 8226 41507
5000	0	0	Ki67+	 8280 41494
5001	0	0	Ki67+	 8284 41519
5002	0	0	Ki67+	 8322 41535
5003	0	0	Ki67+	 8324 41514
5004	0	0	Ki67+	 8348 41524
5005	0	0	Ki67+	 8361 41492
5006	0	0	Ki67+	 8364 41540
5007	0	0	Ki67+	 8370 41508
5008	0	0	Ki67+	 8375 41526
5009	0	0	Ki67+	 8391 41524
5010	0	0	Ki67+	 8400 41466
5011	0	0	Ki67+	 7650 41597
5012	0	0	Ki67+	 7651 42123
5013	0	0	Ki67+	 7652 42317
5014	0	0	Ki67+	 7654 42302
5015	0	0	Ki67+	 7656 42164
5016	0	0	Ki67+	 7664 42175
5017	0	0	Ki67+	 7664 42241
5018	0	0	Ki67+	 7665 42036
5019	0	0	Ki67+	 7669 42141
5020	0	0	Ki67+	 7671 42268
5021	0	0	Ki67+	 7672 41852
5022	0	0	Ki67+	 7672 41969
5023	0	0	Ki67+	 7673 41581
5024	0	0	Ki67+	 7675 41660
5025	0	0	Ki67+	 7675 42098
5026	0	0	Ki67+	 7684 42120
5027	0	0	Ki67+	 7684 42134
5028	0	0	Ki67+	 7696 42157
5029	0	0	Ki67+	 7700 42138
5030	0	0	Ki67+	 7712 41949
5031	0	0	Ki67+	 7717 42098
5032	0	0	Ki67+	 7720 41933
5033	0	0	Ki67+	 7727 42132
5034	0	0	Ki67+	 7733 42153
5035	0	0	Ki67+	 7741 42073
5036	0	0	Ki67+	 7742 42094
5037	0	0	Ki67+	 7743 42176
5038	0	0	Ki67+	 7745 42217
5039	0	0	Ki67+	 7752 42120
5040	0	0	Ki67+	 7765 42172
5041	0	0	Ki67+	 7771 41882
5042	0	0	Ki67+	 7779 42134
5043	0	0	Ki67+	 7797 41923
5044	0	0	Ki67+	 7811 42123
5045	0	0	Ki67+	 7818 42322
5046	0	0	Ki67+	 7824 42089
5047	0	0	Ki67+	 7826 42214
5048	0	0	Ki67+	 7827 42332
5049	0	0	Ki67+	 7831 41738
5050	0	0	Ki67+	 7833 41897
5051	0	0	Ki67+	 7839 42304
5052	0	0	Ki67+	 7841 41868
5053	0	0	Ki67+	 7842 41801
5054	0	0	Ki67+	 7852 41841
5055	0	0	Ki67+	 7858 41854
5056	0	0	Ki67+	 7862 42313
5057	0	0	Ki67+	 7878 41781
5058	0	0	Ki67+	 7882 42276
5059	0	0	Ki67+	 7884 41697
5060	0	0	Ki67+	 7891 41812
5061	0	0	Ki67+	 7899 41861
5062	0	0	Ki67+	 7901 42282
5063	0	0	Ki67+	 7904 41896
5064	0	0	Ki67+	 7905 42250
5065	0	0	Ki67+	 7917 41650
5066	0	0	Ki67+	 7918 41825
5067	0	0	Ki67+	 7919 41736
5068	0	0	Ki67+	 7920 42255
5069	0	0	Ki67+	 7927 42240
5070	0	0	Ki67+	 7940 41806
5071	0	0	Ki67+	 7942 42214
5072	0	0	Ki67+	 7948 41846
5073	0	0	Ki67+	 7957 42215
5074	0	0	Ki67+	 7973 41803
5075	0	0	Ki67+	 7978 41917
5076	0	0	Ki67+	 7980 41687
5077	0	0	Ki67+	 7992 41602
5078	0	0	Ki67+	 7993 41818
5079	0	0	Ki67+	 8001 42200
5080	0	0	Ki67+	 8005 41724
5081	0	0	Ki67+	 8017 41818
5082	0	0	Ki67+	 8018 42170
5083	0	0	Ki67+	 8025 41646
5084	0	0	Ki67+	 8032 42350
5085	0	0	Ki67+	 8040 42158
5086	0	0	Ki67+	 8044 42146
5087	0	0	Ki67+	 8063 41787
5088	0	0	Ki67+	 8063 42316
5089	0	0	Ki67+	 8067 41740
5090	0	0	Ki67+	 8073 42286
5091	0	0	Ki67+	 8082 41692
5092	0	0	Ki67+	 8083 42366
5093	0	0	Ki67+	 8088 42267
5094	0	0	Ki67+	 8090 41662
5095	0	0	Ki67+	 8092 42135
5096	0	0	Ki67+	 8094 41716
5097	0	0	Ki67+	 8099 41585
5098	0	0	Ki67+	 8102 42278
5099	0	0	Ki67+	 8104 42240
5100	0	0	Ki67+	 8111 41748
5101	0	0	Ki67+	 8115 41762
5102	0	0	Ki67+	 8116 42350
5103	0	0	Ki67+	 8117 41595
5104	0	0	Ki67+	 8117 42099
5105	0	0	Ki67+	 8117 42197
5106	0	0	Ki67+	 8122 41922
5107	0	0	Ki67+	 8124 41714
5108	0	0	Ki67+	 8124 42237
5109	0	0	Ki67+	 8134 41660
5110	0	0	Ki67+	 8136 42212
5111	0	0	Ki67+	 8142 42323
5112	0	0	Ki67+	 8145 41589
5113	0	0	Ki67+	 8151 42066
5114	0	0	Ki67+	 8153 42300
5115	0	0	Ki67+	 8154 42086
5116	0	0	Ki67+	 8167 42041
5117	0	0	Ki67+	 8172 42081
5118	0	0	Ki67+	 8174 41692
5119	0	0	Ki67+	 8174 42183
5120	0	0	Ki67+	 8176 42130
5121	0	0	Ki67+	 8177 41676
5122	0	0	Ki67+	 8178 42031
5123	0	0	Ki67+	 8179 42109
5124	0	0	Ki67+	 8180 41574
5125	0	0	Ki67+	 8181 41662
5126	0	0	Ki67+	 8184 42154
5127	0	0	Ki67+	 8190 42050
5128	0	0	Ki67+	 8195 41595
5129	0	0	Ki67+	 8197 42122
5130	0	0	Ki67+	 8201 42070
5131	0	0	Ki67+	 8203 42006
5132	0	0	Ki67+	 8209 41666
5133	0	0	Ki67+	 8212 42110
5134	0	0	Ki67+	 8215 42025
5135	0	0	Ki67+	 8225 42126
5136	0	0	Ki67+	 8231 41652
5137	0	0	Ki67+	 8238 42199
5138	0	0	Ki67+	 8244 41592
5139	0	0	Ki67+	 8247 41983
5140	0	0	Ki67+	 8257 42105
5141	0	0	Ki67+	 8258 41617
5142	0	0	Ki67+	 8261 41606
5143	0	0	Ki67+	 8262 42084
5144	0	0	Ki67+	 8265 41580
5145	0	0	Ki67+	 8269 41623
5146	0	0	Ki67+	 8269 42002
5147	0	0	Ki67+	 8270 42017
5148	0	0	Ki67+	 8277 42081
5149	0	0	Ki67+	 8280 42164
5150	0	0	Ki67+	 8281 41584
5151	0	0	Ki67+	 8292 41961
5152	0	0	Ki67+	 8296 41980
5153	0	0	Ki67+	 8304 42035
5154	0	0	Ki67+	 8316 41915
5155	0	0	Ki67+	 8322 41933
5156	0	0	Ki67+	 8327 42025
5157	0	0	Ki67+	 8328 42118
5158	0	0	Ki67+	 8330 41993
5159	0	0	Ki67+	 8331 41906
5160	0	0	Ki67+	 8342 42364
5161	0	0	Ki67+	 8344 42000
5162	0	0	Ki67+	 8349 41904
5163	0	0	Ki67+	 8351 41885
5164	0	0	Ki67+	 8357 42075
5165	0	0	Ki67+	 8358 41981
5166	0	0	Ki67+	 8359 42358
5167	0	0	Ki67+	 8363 41871
5168	0	0	Ki67+	 8368 41931
5169	0	0	Ki67+	 8370 42331
5170	0	0	Ki67+	 8371 42095
5171	0	0	Ki67+	 8381 41876
5172	0	0	Ki67+	 8387 41846
5173	0	0	Ki67+	 8391 42047
5174	0	0	Ki67+	 8392 41888
5175	0	0	Ki67+	 8411 41903
5176	0	0	Ki67+	 8416 42028
5177	0	0	Ki67+	 8434 42315
5178	0	0	Ki67+	 7679 42484
5179	0	0	Ki67+	 7681 42746
5180	0	0	Ki67+	 7688 42732
5181	0	0	Ki67+	 7721 42427
5182	0	0	Ki67+	 7761 42640
5183	0	0	Ki67+	 7766 42650
5184	0	0	Ki67+	 7790 42407
5185	0	0	Ki67+	 7793 42611
5186	0	0	Ki67+	 7840 42570
5187	0	0	Ki67+	 7851 42547
5188	0	0	Ki67+	 7863 42524
5189	0	0	Ki67+	 7877 42523
5190	0	0	Ki67+	 7880 42491
5191	0	0	Ki67+	 7907 42478
5192	0	0	Ki67+	 7949 42425
5193	0	0	Ki67+	 7963 42419
5194	0	0	Ki67+	 7974 42405
5195	0	0	Ki67+	 7991 42392
5196	0	0	Ki67+	 8002 42378
5197	0	0	Ki67+	 8057 42677
5198	0	0	Ki67+	 8065 42397
5199	0	0	Ki67+	 8101 42375
5200	0	0	Ki67+	 8224 42478
5201	0	0	Ki67+	 8229 42458
5202	0	0	Ki67+	 8238 42468
5203	0	0	Ki67+	 8267 42448
5204	0	0	Ki67+	 8296 42413
5205	0	0	Ki67+	 8306 42410
5206	0	0	Ki67+	 8323 42578
5207	0	0	Ki67+	 8327 42379
5208	0	0	Ki67+	 8331 42629
5209	0	0	Ki67+	 8343 42600
5210	0	0	Ki67+	 8343 42647
5211	0	0	Ki67+	 8361 42616
5212	0	0	Ki67+	 8411 42578
5213	0	0	Ki67+	 8345 43825
5214	0	0	Ki67+	 7656 44760
5215	0	0	Ki67+	 8262 44752
5216	0	0	Ki67+	 7668 45283
5217	0	0	Ki67+	 7672 45264
5218	0	0	Ki67+	 7691 45294
5219	0	0	Ki67+	 7713 45310
5220	0	0	Ki67+	 7736 45271
5221	0	0	Ki67+	 7738 45289
5222	0	0	Ki67+	 7750 45161
5223	0	0	Ki67+	 7757 45126
5224	0	0	Ki67+	 7757 45316
5225	0	0	Ki67+	 7758 44951
5226	0	0	Ki67+	 7769 45170
5227	0	0	Ki67+	 7778 45144
5228	0	0	Ki67+	 7779 45181
5229	0	0	Ki67+	 7784 45299
5230	0	0	Ki67+	 7787 45152
5231	0	0	Ki67+	 7793 45320
5232	0	0	Ki67+	 7813 45158
5233	0	0	Ki67+	 7819 45524
5234	0	0	Ki67+	 7822 45337
5235	0	0	Ki67+	 7825 45161
5236	0	0	Ki67+	 7827 45320
5237	0	0	Ki67+	 7829 45115
5238	0	0	Ki67+	 7834 45503
5239	0	0	Ki67+	 7845 45309
5240	0	0	Ki67+	 7852 45198
5241	0	0	Ki67+	 7855 45510
5242	0	0	Ki67+	 7859 45378
5243	0	0	Ki67+	 7861 45184
5244	0	0	Ki67+	 7877 45547
5245	0	0	Ki67+	 7882 45360
5246	0	0	Ki67+	 7882 45529
5247	0	0	Ki67+	 7884 45340
5248	0	0	Ki67+	 7898 45387
5249	0	0	Ki67+	 7927 45564
5250	0	0	Ki67+	 7932 45198
5251	0	0	Ki67+	 7932 45532
5252	0	0	Ki67+	 7943 45557
5253	0	0	Ki67+	 7947 45361
5254	0	0	Ki67+	 7951 45530
5255	0	0	Ki67+	 7960 45390
5256	0	0	Ki67+	 7962 45401
5257	0	0	Ki67+	 7970 45550
5258	0	0	Ki67+	 8013 45539
5259	0	0	Ki67+	 8016 45270
5260	0	0	Ki67+	 8020 45423
5261	0	0	Ki67+	 8023 45561
5262	0	0	Ki67+	 8025 45388
5263	0	0	Ki67+	 8029 45537
5264	0	0	Ki67+	 8048 45224
5265	0	0	Ki67+	 8049 45418
5266	0	0	Ki67+	 8051 45252
5267	0	0	Ki67+	 8051 45354
5268	0	0	Ki67+	 8055 45271
5269	0	0	Ki67+	 8069 44839
5270	0	0	Ki67+	 8072 45386
5271	0	0	Ki67+	 8072 45447
5272	0	0	Ki67+	 8077 45236
5273	0	0	Ki67+	 8102 45454
5274	0	0	Ki67+	 8103 45145
5275	0	0	Ki67+	 8103 45559
5276	0	0	Ki67+	 8114 45244
5277	0	0	Ki67+	 8114 45463
5278	0	0	Ki67+	 8130 45304
5279	0	0	Ki67+	 8130 45441
5280	0	0	Ki67+	 8139 45279
5281	0	0	Ki67+	 8141 45263
5282	0	0	Ki67+	 8144 45296
5283	0	0	Ki67+	 8155 45473
5284	0	0	Ki67+	 8187 45500
5285	0	0	Ki67+	 8212 44902
5286	0	0	Ki67+	 8227 45294
5287	0	0	Ki67+	 8230 45319
5288	0	0	Ki67+	 8233 45498
5289	0	0	Ki67+	 8233 45512
5290	0	0	Ki67+	 8291 45292
5291	0	0	Ki67+	 8296 44836
5292	0	0	Ki67+	 8312 44845
5293	0	0	Ki67+	 8317 45282
5294	0	0	Ki67+	 8317 45320
5295	0	0	Ki67+	 8339 45043
5296	0	0	Ki67+	 8348 44832
5297	0	0	Ki67+	 8397 45297
5298	0	0	Ki67+	 8407 45546
5299	0	0	Ki67+	 8409 45324
5300	0	0	Ki67+	 8421 45004
5301	0	0	Ki67+	 8429 45300
5302	0	0	Ki67+	 8440 45030
5303	0	0	Ki67+	 7650 46211
5304	0	0	Ki67+	 7655 45948
5305	0	0	Ki67+	 7659 45648
5306	0	0	Ki67+	 7660 46287
5307	0	0	Ki67+	 7662 45775
5308	0	0	Ki67+	 7670 45626
5309	0	0	Ki67+	 7672 46262
5310	0	0	Ki67+	 7673 46165
5311	0	0	Ki67+	 7683 45936
5312	0	0	Ki67+	 7684 46283
5313	0	0	Ki67+	 7686 45779
5314	0	0	Ki67+	 7686 45950
5315	0	0	Ki67+	 7686 46248
5316	0	0	Ki67+	 7694 45654
5317	0	0	Ki67+	 7707 45948
5318	0	0	Ki67+	 7717 46251
5319	0	0	Ki67+	 7723 46283
5320	0	0	Ki67+	 7732 46242
5321	0	0	Ki67+	 7737 45784
5322	0	0	Ki67+	 7737 46220
5323	0	0	Ki67+	 7739 46259
5324	0	0	Ki67+	 7754 45795
5325	0	0	Ki67+	 7754 46164
5326	0	0	Ki67+	 7758 45945
5327	0	0	Ki67+	 7764 45598
5328	0	0	Ki67+	 7764 46203
5329	0	0	Ki67+	 7782 45683
5330	0	0	Ki67+	 7783 46243
5331	0	0	Ki67+	 7794 46220
5332	0	0	Ki67+	 7796 46196
5333	0	0	Ki67+	 7811 46245
5334	0	0	Ki67+	 7813 46223
5335	0	0	Ki67+	 7822 45595
5336	0	0	Ki67+	 7825 46071
5337	0	0	Ki67+	 7830 45687
5338	0	0	Ki67+	 7832 45980
5339	0	0	Ki67+	 7843 46179
5340	0	0	Ki67+	 7845 45677
5341	0	0	Ki67+	 7852 46228
5342	0	0	Ki67+	 7855 45973
5343	0	0	Ki67+	 7857 45613
5344	0	0	Ki67+	 7868 46198
5345	0	0	Ki67+	 7879 45972
5346	0	0	Ki67+	 7896 46222
5347	0	0	Ki67+	 7901 45972
5348	0	0	Ki67+	 7909 45599
5349	0	0	Ki67+	 7914 46206
5350	0	0	Ki67+	 7934 46244
5351	0	0	Ki67+	 7945 45589
5352	0	0	Ki67+	 7951 45612
5353	0	0	Ki67+	 7953 45987
5354	0	0	Ki67+	 7957 45571
5355	0	0	Ki67+	 7970 46001
5356	0	0	Ki67+	 7972 45573
5357	0	0	Ki67+	 7987 45632
5358	0	0	Ki67+	 7995 45621
5359	0	0	Ki67+	 7999 46129
5360	0	0	Ki67+	 8000 45752
5361	0	0	Ki67+	 8012 45635
5362	0	0	Ki67+	 8019 45601
5363	0	0	Ki67+	 8023 45635
5364	0	0	Ki67+	 8026 45576
5365	0	0	Ki67+	 8032 46036
5366	0	0	Ki67+	 8034 45648
5367	0	0	Ki67+	 8050 45585
5368	0	0	Ki67+	 8052 45657
5369	0	0	Ki67+	 8054 45599
5370	0	0	Ki67+	 8055 45639
5371	0	0	Ki67+	 8060 45734
5372	0	0	Ki67+	 8064 45908
5373	0	0	Ki67+	 8070 45586
5374	0	0	Ki67+	 8072 45569
5375	0	0	Ki67+	 8076 45741
5376	0	0	Ki67+	 8083 45668
5377	0	0	Ki67+	 8091 45746
5378	0	0	Ki67+	 8091 45915
5379	0	0	Ki67+	 8106 46297
5380	0	0	Ki67+	 8108 45586
5381	0	0	Ki67+	 8112 45678
5382	0	0	Ki67+	 8123 45650
5383	0	0	Ki67+	 8130 45638
5384	0	0	Ki67+	 8132 45573
5385	0	0	Ki67+	 8135 45598
5386	0	0	Ki67+	 8150 46061
5387	0	0	Ki67+	 8151 45929
5388	0	0	Ki67+	 8162 45806
5389	0	0	Ki67+	 8164 45608
5390	0	0	Ki67+	 8166 45703
5391	0	0	Ki67+	 8177 45819
5392	0	0	Ki67+	 8184 45607
5393	0	0	Ki67+	 8191 46068
5394	0	0	Ki67+	 8208 45593
5395	0	0	Ki67+	 8208 45838
5396	0	0	Ki67+	 8214 45850
5397	0	0	Ki67+	 8220 45611
5398	0	0	Ki67+	 8230 45795
5399	0	0	Ki67+	 8236 45652
5400	0	0	Ki67+	 8246 45860
5401	0	0	Ki67+	 8249 46074
5402	0	0	Ki67+	 8260 45731
5403	0	0	Ki67+	 8279 45619
5404	0	0	Ki67+	 8283 45739
5405	0	0	Ki67+	 8290 46080
5406	0	0	Ki67+	 8296 45910
5407	0	0	Ki67+	 8308 45636
5408	0	0	Ki67+	 8308 46079
5409	0	0	Ki67+	 8312 45751
5410	0	0	Ki67+	 8327 45933
5411	0	0	Ki67+	 8329 46194
5412	0	0	Ki67+	 8344 45752
5413	0	0	Ki67+	 8350 45641
5414	0	0	Ki67+	 8356 45996
5415	0	0	Ki67+	 8388 46089
5416	0	0	Ki67+	 8391 45644
5417	0	0	Ki67+	 8400 45766
5418	0	0	Ki67+	 8400 46094
5419	0	0	Ki67+	 8401 46017
5420	0	0	Ki67+	 8416 45657
5421	0	0	Ki67+	 8434 45770
5422	0	0	Ki67+	 8436 45702
5423	0	0	Ki67+	 7654 46687
5424	0	0	Ki67+	 7662 46483
5425	0	0	Ki67+	 7678 46840
5426	0	0	Ki67+	 7699 46693
5427	0	0	Ki67+	 7709 46830
5428	0	0	Ki67+	 7722 46848
5429	0	0	Ki67+	 7724 46457
5430	0	0	Ki67+	 7729 46696
5431	0	0	Ki67+	 7733 47039
5432	0	0	Ki67+	 7738 46448
5433	0	0	Ki67+	 7747 47005
5434	0	0	Ki67+	 7756 46455
5435	0	0	Ki67+	 7765 47087
5436	0	0	Ki67+	 7802 46470
5437	0	0	Ki67+	 7810 47029
5438	0	0	Ki67+	 7811 46814
5439	0	0	Ki67+	 7813 46459
5440	0	0	Ki67+	 7815 47159
5441	0	0	Ki67+	 7851 46447
5442	0	0	Ki67+	 7851 46693
5443	0	0	Ki67+	 7869 46446
5444	0	0	Ki67+	 7890 47117
5445	0	0	Ki67+	 7892 47001
5446	0	0	Ki67+	 7896 47142
5447	0	0	Ki67+	 7903 46446
5448	0	0	Ki67+	 7903 47129
5449	0	0	Ki67+	 7906 46797
5450	0	0	Ki67+	 7910 46679
5451	0	0	Ki67+	 7921 47119
5452	0	0	Ki67+	 7925 47089
5453	0	0	Ki67+	 7930 46441
5454	0	0	Ki67+	 7937 46824
5455	0	0	Ki67+	 7947 46806
5456	0	0	Ki67+	 7951 46650
5457	0	0	Ki67+	 7957 46673
5458	0	0	Ki67+	 7968 46793
5459	0	0	Ki67+	 7969 46933
5460	0	0	Ki67+	 7971 46662
5461	0	0	Ki67+	 7971 47089
5462	0	0	Ki67+	 7973 46990
5463	0	0	Ki67+	 7988 46430
5464	0	0	Ki67+	 7993 47067
5465	0	0	Ki67+	 7994 46792
5466	0	0	Ki67+	 7996 46970
5467	0	0	Ki67+	 8000 46441
5468	0	0	Ki67+	 8000 46990
5469	0	0	Ki67+	 8006 46670
5470	0	0	Ki67+	 8010 47095
5471	0	0	Ki67+	 8019 46663
5472	0	0	Ki67+	 8019 47059
5473	0	0	Ki67+	 8028 46675
5474	0	0	Ki67+	 8028 46796
5475	0	0	Ki67+	 8034 46982
5476	0	0	Ki67+	 8036 46962
5477	0	0	Ki67+	 8041 46671
5478	0	0	Ki67+	 8045 46811
5479	0	0	Ki67+	 8047 47042
5480	0	0	Ki67+	 8065 46445
5481	0	0	Ki67+	 8068 46674
5482	0	0	Ki67+	 8085 46668
5483	0	0	Ki67+	 8090 46473
5484	0	0	Ki67+	 8096 46668
5485	0	0	Ki67+	 8102 46814
5486	0	0	Ki67+	 8113 47034
5487	0	0	Ki67+	 8114 46463
5488	0	0	Ki67+	 8115 46481
5489	0	0	Ki67+	 8116 46957
5490	0	0	Ki67+	 8117 46942
5491	0	0	Ki67+	 8135 46939
5492	0	0	Ki67+	 8139 47021
5493	0	0	Ki67+	 8141 46666
5494	0	0	Ki67+	 8141 46879
5495	0	0	Ki67+	 8145 46825
5496	0	0	Ki67+	 8145 46943
5497	0	0	Ki67+	 8149 46480
5498	0	0	Ki67+	 8154 46517
5499	0	0	Ki67+	 8156 46922
5500	0	0	Ki67+	 8169 46819
5501	0	0	Ki67+	 8178 46522
5502	0	0	Ki67+	 8180 46699
5503	0	0	Ki67+	 8190 46784
5504	0	0	Ki67+	 8191 46639
5505	0	0	Ki67+	 8193 46882
5506	0	0	Ki67+	 8195 46850
5507	0	0	Ki67+	 8196 46517
5508	0	0	Ki67+	 8200 46584
5509	0	0	Ki67+	 8206 46794
5510	0	0	Ki67+	 8211 46546
5511	0	0	Ki67+	 8215 46484
5512	0	0	Ki67+	 8234 46765
5513	0	0	Ki67+	 8238 46516
5514	0	0	Ki67+	 8242 46794
5515	0	0	Ki67+	 8244 46835
5516	0	0	Ki67+	 8249 46591
5517	0	0	Ki67+	 8255 47006
5518	0	0	Ki67+	 8257 46569
5519	0	0	Ki67+	 8260 46598
5520	0	0	Ki67+	 8278 46566
5521	0	0	Ki67+	 8278 47000
5522	0	0	Ki67+	 8280 47016
5523	0	0	Ki67+	 8284 46599
5524	0	0	Ki67+	 8294 46550
5525	0	0	Ki67+	 8296 47049
5526	0	0	Ki67+	 8304 46569
5527	0	0	Ki67+	 8320 47028
5528	0	0	Ki67+	 8335 47034
5529	0	0	Ki67+	 8347 47157
5530	0	0	Ki67+	 8364 47038
5531	0	0	Ki67+	 8379 47151
5532	0	0	Ki67+	 8380 46783
5533	0	0	Ki67+	 8382 46992
5534	0	0	Ki67+	 8387 47115
5535	0	0	Ki67+	 8397 47007
5536	0	0	Ki67+	 8404 46528
5537	0	0	Ki67+	 8405 46738
5538	0	0	Ki67+	 8408 47146
5539	0	0	Ki67+	 8418 46464
5540	0	0	Ki67+	 8418 47093
5541	0	0	Ki67+	 8424 47062
5542	0	0	Ki67+	 8424 47079
5543	0	0	Ki67+	 8427 47015
5544	0	0	Ki67+	 8429 47101
5545	0	0	Ki67+	 8430 46813
5546	0	0	Ki67+	 8435 47048
5547	0	0	Ki67+	 8438 46474
5548	0	0	Ki67+	 8444 46451
5549	0	0	Ki67+	 7652 47239
5550	0	0	Ki67+	 7656 47356
5551	0	0	Ki67+	 7658 47225
5552	0	0	Ki67+	 7663 47407
5553	0	0	Ki67+	 7703 47397
5554	0	0	Ki67+	 7756 47781
5555	0	0	Ki67+	 7764 47604
5556	0	0	Ki67+	 7768 47192
5557	0	0	Ki67+	 7785 47743
5558	0	0	Ki67+	 7792 47187
5559	0	0	Ki67+	 7794 47807
5560	0	0	Ki67+	 7803 47265
5561	0	0	Ki67+	 7809 47170
5562	0	0	Ki67+	 7820 47772
5563	0	0	Ki67+	 7823 47376
5564	0	0	Ki67+	 7825 47273
5565	0	0	Ki67+	 7827 47797
5566	0	0	Ki67+	 7832 47570
5567	0	0	Ki67+	 7840 47767
5568	0	0	Ki67+	 7855 47542
5569	0	0	Ki67+	 7856 47286
5570	0	0	Ki67+	 7868 47255
5571	0	0	Ki67+	 7871 47545
5572	0	0	Ki67+	 7880 47504
5573	0	0	Ki67+	 7884 47779
5574	0	0	Ki67+	 7885 47769
5575	0	0	Ki67+	 7901 47535
5576	0	0	Ki67+	 7901 47546
5577	0	0	Ki67+	 7911 47757
5578	0	0	Ki67+	 7915 47357
5579	0	0	Ki67+	 7918 47538
5580	0	0	Ki67+	 7918 47791
5581	0	0	Ki67+	 7936 47382
5582	0	0	Ki67+	 7942 47759
5583	0	0	Ki67+	 7943 47264
5584	0	0	Ki67+	 7961 47393
5585	0	0	Ki67+	 7970 47257
5586	0	0	Ki67+	 7978 47387
5587	0	0	Ki67+	 8001 47763
5588	0	0	Ki67+	 8011 47325
5589	0	0	Ki67+	 8021 47381
5590	0	0	Ki67+	 8021 47454
5591	0	0	Ki67+	 8027 47538
5592	0	0	Ki67+	 8033 47748
5593	0	0	Ki67+	 8040 47268
5594	0	0	Ki67+	 8041 47376
5595	0	0	Ki67+	 8050 47392
5596	0	0	Ki67+	 8060 47262
5597	0	0	Ki67+	 8062 47374
5598	0	0	Ki67+	 8062 47753
5599	0	0	Ki67+	 8063 47886
5600	0	0	Ki67+	 8064 47774
5601	0	0	Ki67+	 8074 47440
5602	0	0	Ki67+	 8080 47403
5603	0	0	Ki67+	 8082 47479
5604	0	0	Ki67+	 8085 47772
5605	0	0	Ki67+	 8085 47911
5606	0	0	Ki67+	 8090 47931
5607	0	0	Ki67+	 8092 47431
5608	0	0	Ki67+	 8094 47443
5609	0	0	Ki67+	 8094 47966
5610	0	0	Ki67+	 8097 47471
5611	0	0	Ki67+	 8100 47787
5612	0	0	Ki67+	 8106 47268
5613	0	0	Ki67+	 8110 47398
5614	0	0	Ki67+	 8111 47761
5615	0	0	Ki67+	 8113 47411
5616	0	0	Ki67+	 8114 47813
5617	0	0	Ki67+	 8115 47887
5618	0	0	Ki67+	 8121 47908
5619	0	0	Ki67+	 8125 47457
5620	0	0	Ki67+	 8138 47470
5621	0	0	Ki67+	 8145 47793
5622	0	0	Ki67+	 8158 47806
5623	0	0	Ki67+	 8169 47886
5624	0	0	Ki67+	 8176 47768
5625	0	0	Ki67+	 8189 47803
5626	0	0	Ki67+	 8203 47854
5627	0	0	Ki67+	 8207 47802
5628	0	0	Ki67+	 8221 47243
5629	0	0	Ki67+	 8232 47223
5630	0	0	Ki67+	 8234 47291
5631	0	0	Ki67+	 8255 47224
5632	0	0	Ki67+	 8257 47953
5633	0	0	Ki67+	 8267 47662
5634	0	0	Ki67+	 8267 47692
5635	0	0	Ki67+	 8267 47943
5636	0	0	Ki67+	 8279 47586
5637	0	0	Ki67+	 8282 47612
5638	0	0	Ki67+	 8282 47706
5639	0	0	Ki67+	 8285 47664
5640	0	0	Ki67+	 8289 47740
5641	0	0	Ki67+	 8291 47694
5642	0	0	Ki67+	 8302 47407
5643	0	0	Ki67+	 8302 47654
5644	0	0	Ki67+	 8303 47493
5645	0	0	Ki67+	 8304 47680
5646	0	0	Ki67+	 8305 47540
5647	0	0	Ki67+	 8314 47716
5648	0	0	Ki67+	 8317 47362
5649	0	0	Ki67+	 8319 47569
5650	0	0	Ki67+	 8319 47743
5651	0	0	Ki67+	 8321 47404
5652	0	0	Ki67+	 8326 47900
5653	0	0	Ki67+	 8327 47851
5654	0	0	Ki67+	 8331 47568
5655	0	0	Ki67+	 8336 47431
5656	0	0	Ki67+	 8337 47662
5657	0	0	Ki67+	 8340 47698
5658	0	0	Ki67+	 8341 47588
5659	0	0	Ki67+	 8349 47430
5660	0	0	Ki67+	 8349 47710
5661	0	0	Ki67+	 8358 47888
5662	0	0	Ki67+	 8359 47718
5663	0	0	Ki67+	 8360 47315
5664	0	0	Ki67+	 8367 47901
5665	0	0	Ki67+	 8370 47452
5666	0	0	Ki67+	 8372 47719
5667	0	0	Ki67+	 8373 47423
5668	0	0	Ki67+	 8385 47171
5669	0	0	Ki67+	 8393 47564
5670	0	0	Ki67+	 8397 47460
5671	0	0	Ki67+	 8414 47433
5672	0	0	Ki67+	 8414 47881
5673	0	0	Ki67+	 8421 47448
5674	0	0	Ki67+	 8435 47461
5675	0	0	Ki67+	 7652 48069
5676	0	0	Ki67+	 7686 48236
5677	0	0	Ki67+	 7709 48250
5678	0	0	Ki67+	 7720 48730
5679	0	0	Ki67+	 7742 48048
5680	0	0	Ki67+	 7767 48708
5681	0	0	Ki67+	 7775 48572
5682	0	0	Ki67+	 7815 48067
5683	0	0	Ki67+	 7827 48061
5684	0	0	Ki67+	 7888 48052
5685	0	0	Ki67+	 7892 48523
5686	0	0	Ki67+	 7909 48539
5687	0	0	Ki67+	 7915 48045
5688	0	0	Ki67+	 7917 48705
5689	0	0	Ki67+	 7920 48626
5690	0	0	Ki67+	 7926 48016
5691	0	0	Ki67+	 7928 47981
5692	0	0	Ki67+	 7929 48617
5693	0	0	Ki67+	 7949 48020
5694	0	0	Ki67+	 7953 48306
5695	0	0	Ki67+	 7954 48292
5696	0	0	Ki67+	 7957 47983
5697	0	0	Ki67+	 7957 48131
5698	0	0	Ki67+	 7958 48365
5699	0	0	Ki67+	 7961 48342
5700	0	0	Ki67+	 7963 48544
5701	0	0	Ki67+	 7969 48004
5702	0	0	Ki67+	 7996 48009
5703	0	0	Ki67+	 8012 47987
5704	0	0	Ki67+	 8018 48036
5705	0	0	Ki67+	 8047 48268
5706	0	0	Ki67+	 8051 48244
5707	0	0	Ki67+	 8064 48219
5708	0	0	Ki67+	 8079 48232
5709	0	0	Ki67+	 8084 48209
5710	0	0	Ki67+	 8096 48759
5711	0	0	Ki67+	 8100 48404
5712	0	0	Ki67+	 8110 48425
5713	0	0	Ki67+	 8115 48731
5714	0	0	Ki67+	 8131 48758
5715	0	0	Ki67+	 8132 48709
5716	0	0	Ki67+	 8143 48676
5717	0	0	Ki67+	 8155 48698
5718	0	0	Ki67+	 8158 48397
5719	0	0	Ki67+	 8170 48665
5720	0	0	Ki67+	 8183 48176
5721	0	0	Ki67+	 8187 48684
5722	0	0	Ki67+	 8190 48699
5723	0	0	Ki67+	 8215 48394
5724	0	0	Ki67+	 8234 47986
5725	0	0	Ki67+	 8256 47988
5726	0	0	Ki67+	 8260 48007
5727	0	0	Ki67+	 8265 48059
5728	0	0	Ki67+	 8309 48591
5729	0	0	Ki67+	 8317 48711
5730	0	0	Ki67+	 8323 48582
5731	0	0	Ki67+	 8335 48557
5732	0	0	Ki67+	 8340 48123
5733	0	0	Ki67+	 8341 48750
5734	0	0	Ki67+	 8358 48747
5735	0	0	Ki67+	 8359 48057
5736	0	0	Ki67+	 8360 48322
5737	0	0	Ki67+	 8365 48570
5738	0	0	Ki67+	 8380 48060
5739	0	0	Ki67+	 8385 48729
5740	0	0	Ki67+	 8390 48319
5741	0	0	Ki67+	 8392 48738
5742	0	0	Ki67+	 8398 48296
5743	0	0	Ki67+	 8408 48050
5744	0	0	Ki67+	 8409 48744
5745	0	0	Ki67+	 8413 48309
5746	0	0	Ki67+	 8422 48097
5747	0	0	Ki67+	 8431 48291
5748	0	0	Ki67+	 8431 48501
5749	0	0	Ki67+	 8438 48723
5750	0	0	Ki67+	 7652 49296
5751	0	0	Ki67+	 7656 48814
5752	0	0	Ki67+	 7659 48989
5753	0	0	Ki67+	 7661 49266
5754	0	0	Ki67+	 7662 49480
5755	0	0	Ki67+	 7665 49449
5756	0	0	Ki67+	 7697 49436
5757	0	0	Ki67+	 7706 48827
5758	0	0	Ki67+	 7707 48805
5759	0	0	Ki67+	 7716 49458
5760	0	0	Ki67+	 7718 49482
5761	0	0	Ki67+	 7721 49434
5762	0	0	Ki67+	 7722 49137
5763	0	0	Ki67+	 7729 49188
5764	0	0	Ki67+	 7732 49198
5765	0	0	Ki67+	 7736 49467
5766	0	0	Ki67+	 7739 49425
5767	0	0	Ki67+	 7759 49200
5768	0	0	Ki67+	 7761 49373
5769	0	0	Ki67+	 7761 49487
5770	0	0	Ki67+	 7763 49162
5771	0	0	Ki67+	 7764 49139
5772	0	0	Ki67+	 7778 49392
5773	0	0	Ki67+	 7780 49306
5774	0	0	Ki67+	 7782 49345
5775	0	0	Ki67+	 7783 49061
5776	0	0	Ki67+	 7784 49080
5777	0	0	Ki67+	 7787 48968
5778	0	0	Ki67+	 7789 49505
5779	0	0	Ki67+	 7790 49293
5780	0	0	Ki67+	 7790 49464
5781	0	0	Ki67+	 7796 49360
5782	0	0	Ki67+	 7798 49389
5783	0	0	Ki67+	 7807 49414
5784	0	0	Ki67+	 7809 49046
5785	0	0	Ki67+	 7809 49429
5786	0	0	Ki67+	 7810 49297
5787	0	0	Ki67+	 7812 49491
5788	0	0	Ki67+	 7822 49307
5789	0	0	Ki67+	 7823 49266
5790	0	0	Ki67+	 7835 49412
5791	0	0	Ki67+	 7839 49260
5792	0	0	Ki67+	 7857 49279
5793	0	0	Ki67+	 7880 49234
5794	0	0	Ki67+	 7881 49249
5795	0	0	Ki67+	 7904 49093
5796	0	0	Ki67+	 7918 49182
5797	0	0	Ki67+	 7921 49193
5798	0	0	Ki67+	 7927 48932
5799	0	0	Ki67+	 7932 49433
5800	0	0	Ki67+	 7960 49137
5801	0	0	Ki67+	 7963 48913
5802	0	0	Ki67+	 7969 49117
5803	0	0	Ki67+	 7982 49108
5804	0	0	Ki67+	 7983 49492
5805	0	0	Ki67+	 7986 49133
5806	0	0	Ki67+	 7990 49484
5807	0	0	Ki67+	 7994 49382
5808	0	0	Ki67+	 8001 49122
5809	0	0	Ki67+	 8008 49105
5810	0	0	Ki67+	 8016 49192
5811	0	0	Ki67+	 8038 49098
5812	0	0	Ki67+	 8041 48823
5813	0	0	Ki67+	 8043 49065
5814	0	0	Ki67+	 8058 48865
5815	0	0	Ki67+	 8060 49042
5816	0	0	Ki67+	 8061 49342
5817	0	0	Ki67+	 8071 49050
5818	0	0	Ki67+	 8077 49062
5819	0	0	Ki67+	 8085 49409
5820	0	0	Ki67+	 8095 48817
5821	0	0	Ki67+	 8106 49418
5822	0	0	Ki67+	 8110 49265
5823	0	0	Ki67+	 8119 49277
5824	0	0	Ki67+	 8121 49001
5825	0	0	Ki67+	 8159 48994
5826	0	0	Ki67+	 8160 49312
5827	0	0	Ki67+	 8165 48923
5828	0	0	Ki67+	 8172 49220
5829	0	0	Ki67+	 8182 48971
5830	0	0	Ki67+	 8191 48978
5831	0	0	Ki67+	 8194 48965
5832	0	0	Ki67+	 8203 48988
5833	0	0	Ki67+	 8209 49200
5834	0	0	Ki67+	 8210 49185
5835	0	0	Ki67+	 8214 48951
5836	0	0	Ki67+	 8224 48946
5837	0	0	Ki67+	 8241 48953
5838	0	0	Ki67+	 8262 48936
5839	0	0	Ki67+	 8263 49097
5840	0	0	Ki67+	 8276 49108
5841	0	0	Ki67+	 8289 48835
5842	0	0	Ki67+	 8319 49016
5843	0	0	Ki67+	 8320 49101
5844	0	0	Ki67+	 8330 49023
5845	0	0	Ki67+	 8334 48943
5846	0	0	Ki67+	 8337 48988
5847	0	0	Ki67+	 8344 49558
5848	0	0	Ki67+	 8372 49541
5849	0	0	Ki67+	 8400 48848
5850	0	0	Ki67+	 8409 49428
5851	0	0	Ki67+	 7652 49853
5852	0	0	Ki67+	 7670 49701
5853	0	0	Ki67+	 7689 50111
5854	0	0	Ki67+	 7707 49683
5855	0	0	Ki67+	 7733 49688
5856	0	0	Ki67+	 7749 49646
5857	0	0	Ki67+	 7769 49659
5858	0	0	Ki67+	 7773 49981
5859	0	0	Ki67+	 7791 50110
5860	0	0	Ki67+	 7817 49600
5861	0	0	Ki67+	 7840 49617
5862	0	0	Ki67+	 7861 49619
5863	0	0	Ki67+	 7870 50086
5864	0	0	Ki67+	 7901 50224
5865	0	0	Ki67+	 7915 50242
5866	0	0	Ki67+	 7947 50090
5867	0	0	Ki67+	 7948 50109
5868	0	0	Ki67+	 7950 49897
5869	0	0	Ki67+	 8013 49885
5870	0	0	Ki67+	 8025 50327
5871	0	0	Ki67+	 8047 49835
5872	0	0	Ki67+	 8050 49850
5873	0	0	Ki67+	 8108 50051
5874	0	0	Ki67+	 8124 50210
5875	0	0	Ki67+	 8175 49709
5876	0	0	Ki67+	 8180 50112
5877	0	0	Ki67+	 8204 49821
5878	0	0	Ki67+	 8279 49935
5879	0	0	Ki67+	 7724 50656
5880	0	0	Ki67+	 7883 50418
5881	0	0	Ki67+	 8199 51057
5882	0	0	Ki67+	 8287 50845
5883	0	0	Ki67+	 8304 50824
5884	0	0	Ki67+	 7708 51468
5885	0	0	Ki67+	 7750 51506
5886	0	0	Ki67+	 7762 51557
5887	0	0	Ki67+	 7813 51803
5888	0	0	Ki67+	 7834 51490
5889	0	0	Ki67+	 7868 51875
5890	0	0	Ki67+	 7889 51643
5891	0	0	Ki67+	 7971 51225
5892	0	0	Ki67+	 8123 51508
5893	0	0	Ki67+	 8262 51588
5894	0	0	Ki67+	 8358 51740
5895	0	0	Ki67+	 8383 51348
5896	0	0	Ki67+	 8417 51646
5897	0	0	Ki67+	 8437 51293
5898	0	0	Ki67+	 7739 52074
5899	0	0	Ki67+	 7979 52348
5900	0	0	Ki67+	 7996 52344
5901	0	0	Ki67+	 8270 52455
5902	0	0	Ki67+	 8296 52506
5903	0	0	Ki67+	 8435 52492
5904	0	0	Ki67+	 8443 52502
5905	0	0	Ki67+	 8509 4668
5906	0	0	Ki67+	 8699 11145
5907	0	0	Ki67+	 9030 12158
5908	0	0	Ki67+	 8634 13804
5909	0	0	Ki67+	 8639 13716
5910	0	0	Ki67+	 8806 13904
5911	0	0	Ki67+	 8921 14046
5912	0	0	Ki67+	 8518 14570
5913	0	0	Ki67+	 8576 14592
5914	0	0	Ki67+	 8983 14277
5915	0	0	Ki67+	 8746 15307
5916	0	0	Ki67+	 8945 15051
5917	0	0	Ki67+	 8956 15071
5918	0	0	Ki67+	 9119 15656
5919	0	0	Ki67+	 8540 15900
5920	0	0	Ki67+	 8670 17014
5921	0	0	Ki67+	 8961 16802
5922	0	0	Ki67+	 8990 16728
5923	0	0	Ki67+	 8789 18278
5924	0	0	Ki67+	 8926 20545
5925	0	0	Ki67+	 9065 21420
5926	0	0	Ki67+	 9220 21430
5927	0	0	Ki67+	 9024 22857
5928	0	0	Ki67+	 8479 23279
5929	0	0	Ki67+	 8491 23293
5930	0	0	Ki67+	 8619 23157
5931	0	0	Ki67+	 9016 22914
5932	0	0	Ki67+	 8611 24307
5933	0	0	Ki67+	 8612 24289
5934	0	0	Ki67+	 9226 25220
5935	0	0	Ki67+	 8826 26049
5936	0	0	Ki67+	 8938 26086
5937	0	0	Ki67+	 9031 25906
5938	0	0	Ki67+	 9034 25936
5939	0	0	Ki67+	 9034 26017
5940	0	0	Ki67+	 9035 26050
5941	0	0	Ki67+	 9060 25462
5942	0	0	Ki67+	 9243 25508
5943	0	0	Ki67+	 9246 25601
5944	0	0	Ki67+	 8456 26213
5945	0	0	Ki67+	 8463 26414
5946	0	0	Ki67+	 8508 26368
5947	0	0	Ki67+	 8645 26510
5948	0	0	Ki67+	 8748 26285
5949	0	0	Ki67+	 8780 26281
5950	0	0	Ki67+	 8837 26149
5951	0	0	Ki67+	 8870 26126
5952	0	0	Ki67+	 8918 26113
5953	0	0	Ki67+	 8969 26653
5954	0	0	Ki67+	 8973 26104
5955	0	0	Ki67+	 9170 26432
5956	0	0	Ki67+	 9198 26428
5957	0	0	Ki67+	 8530 27325
5958	0	0	Ki67+	 8682 26969
5959	0	0	Ki67+	 8719 27021
5960	0	0	Ki67+	 8901 27519
5961	0	0	Ki67+	 8910 27548
5962	0	0	Ki67+	 9085 27549
5963	0	0	Ki67+	 8768 27959
5964	0	0	Ki67+	 8886 27840
5965	0	0	Ki67+	 8518 29213
5966	0	0	Ki67+	 8824 28972
5967	0	0	Ki67+	 8461 30049
5968	0	0	Ki67+	 8488 29764
5969	0	0	Ki67+	 8531 30032
5970	0	0	Ki67+	 8564 30057
5971	0	0	Ki67+	 8588 29716
5972	0	0	Ki67+	 8588 30049
5973	0	0	Ki67+	 8611 30053
5974	0	0	Ki67+	 8612 30018
5975	0	0	Ki67+	 8622 30001
5976	0	0	Ki67+	 8632 30024
5977	0	0	Ki67+	 8633 29660
5978	0	0	Ki67+	 8642 29402
5979	0	0	Ki67+	 8650 29653
5980	0	0	Ki67+	 8658 29679
5981	0	0	Ki67+	 8676 29652
5982	0	0	Ki67+	 8690 29930
5983	0	0	Ki67+	 8692 29645
5984	0	0	Ki67+	 8692 30061
5985	0	0	Ki67+	 8710 30022
5986	0	0	Ki67+	 8723 29779
5987	0	0	Ki67+	 8733 29541
5988	0	0	Ki67+	 8739 29848
5989	0	0	Ki67+	 8741 29780
5990	0	0	Ki67+	 8847 30090
5991	0	0	Ki67+	 8851 30073
5992	0	0	Ki67+	 8860 30027
5993	0	0	Ki67+	 8921 30051
5994	0	0	Ki67+	 8981 29983
5995	0	0	Ki67+	 9055 30095
5996	0	0	Ki67+	 9142 29334
5997	0	0	Ki67+	 9211 29340
5998	0	0	Ki67+	 8452 30860
5999	0	0	Ki67+	 8457 30886
6000	0	0	Ki67+	 8464 30794
6001	0	0	Ki67+	 8471 30321
6002	0	0	Ki67+	 8477 30618
6003	0	0	Ki67+	 8477 30750
6004	0	0	Ki67+	 8477 30767
6005	0	0	Ki67+	 8495 30150
6006	0	0	Ki67+	 8499 30705
6007	0	0	Ki67+	 8531 30678
6008	0	0	Ki67+	 8534 30227
6009	0	0	Ki67+	 8564 30340
6010	0	0	Ki67+	 8564 30585
6011	0	0	Ki67+	 8568 30304
6012	0	0	Ki67+	 8605 30237
6013	0	0	Ki67+	 8608 30409
6014	0	0	Ki67+	 8611 30190
6015	0	0	Ki67+	 8617 30181
6016	0	0	Ki67+	 8619 30408
6017	0	0	Ki67+	 8620 30867
6018	0	0	Ki67+	 8624 30292
6019	0	0	Ki67+	 8626 30422
6020	0	0	Ki67+	 8627 30849
6021	0	0	Ki67+	 8631 30438
6022	0	0	Ki67+	 8634 30345
6023	0	0	Ki67+	 8638 30452
6024	0	0	Ki67+	 8646 30250
6025	0	0	Ki67+	 8655 30266
6026	0	0	Ki67+	 8655 30719
6027	0	0	Ki67+	 8666 30102
6028	0	0	Ki67+	 8674 30402
6029	0	0	Ki67+	 8685 30767
6030	0	0	Ki67+	 8700 30400
6031	0	0	Ki67+	 8717 30600
6032	0	0	Ki67+	 8731 30790
6033	0	0	Ki67+	 8735 30658
6034	0	0	Ki67+	 8742 30367
6035	0	0	Ki67+	 8744 30350
6036	0	0	Ki67+	 8761 30288
6037	0	0	Ki67+	 8764 30311
6038	0	0	Ki67+	 8774 30829
6039	0	0	Ki67+	 8782 30256
6040	0	0	Ki67+	 8787 30565
6041	0	0	Ki67+	 8799 30564
6042	0	0	Ki67+	 8803 30216
6043	0	0	Ki67+	 8807 30391
6044	0	0	Ki67+	 8808 30813
6045	0	0	Ki67+	 8815 30336
6046	0	0	Ki67+	 8825 30548
6047	0	0	Ki67+	 8829 30284
6048	0	0	Ki67+	 8830 30300
6049	0	0	Ki67+	 8833 30120
6050	0	0	Ki67+	 8833 30407
6051	0	0	Ki67+	 8834 30422
6052	0	0	Ki67+	 8838 30312
6053	0	0	Ki67+	 8841 30240
6054	0	0	Ki67+	 8841 30266
6055	0	0	Ki67+	 8842 30105
6056	0	0	Ki67+	 8843 30530
6057	0	0	Ki67+	 8849 30762
6058	0	0	Ki67+	 8852 30219
6059	0	0	Ki67+	 8857 30463
6060	0	0	Ki67+	 8865 30713
6061	0	0	Ki67+	 8868 30430
6062	0	0	Ki67+	 8878 30541
6063	0	0	Ki67+	 8886 30625
6064	0	0	Ki67+	 8892 30565
6065	0	0	Ki67+	 8899 30604
6066	0	0	Ki67+	 8903 30102
6067	0	0	Ki67+	 8916 30694
6068	0	0	Ki67+	 8922 30441
6069	0	0	Ki67+	 8922 30679
6070	0	0	Ki67+	 8951 30412
6071	0	0	Ki67+	 8972 30381
6072	0	0	Ki67+	 8982 30628
6073	0	0	Ki67+	 8983 30365
6074	0	0	Ki67+	 8987 30306
6075	0	0	Ki67+	 8991 30345
6076	0	0	Ki67+	 8992 30377
6077	0	0	Ki67+	 9000 30626
6078	0	0	Ki67+	 9004 30645
6079	0	0	Ki67+	 9008 30581
6080	0	0	Ki67+	 9020 30302
6081	0	0	Ki67+	 9024 30783
6082	0	0	Ki67+	 9025 30701
6083	0	0	Ki67+	 9031 30268
6084	0	0	Ki67+	 9032 30213
6085	0	0	Ki67+	 9037 30200
6086	0	0	Ki67+	 9044 30167
6087	0	0	Ki67+	 9059 30122
6088	0	0	Ki67+	 9079 30634
6089	0	0	Ki67+	 9084 30545
6090	0	0	Ki67+	 9102 30766
6091	0	0	Ki67+	 9113 30548
6092	0	0	Ki67+	 9116 30282
6093	0	0	Ki67+	 9128 30785
6094	0	0	Ki67+	 9152 30470
6095	0	0	Ki67+	 9152 30481
6096	0	0	Ki67+	 9163 30453
6097	0	0	Ki67+	 9182 30433
6098	0	0	Ki67+	 9197 30751
6099	0	0	Ki67+	 9219 30720
6100	0	0	Ki67+	 9228 30697
6101	0	0	Ki67+	 9236 30595
6102	0	0	Ki67+	 8455 31363
6103	0	0	Ki67+	 8459 30914
6104	0	0	Ki67+	 8464 31146
6105	0	0	Ki67+	 8465 31135
6106	0	0	Ki67+	 8469 31311
6107	0	0	Ki67+	 8477 31162
6108	0	0	Ki67+	 8480 31276
6109	0	0	Ki67+	 8494 31474
6110	0	0	Ki67+	 8507 31408
6111	0	0	Ki67+	 8518 30945
6112	0	0	Ki67+	 8528 30950
6113	0	0	Ki67+	 8561 31541
6114	0	0	Ki67+	 8570 31306
6115	0	0	Ki67+	 8591 30911
6116	0	0	Ki67+	 8628 30912
6117	0	0	Ki67+	 8633 31220
6118	0	0	Ki67+	 8644 30949
6119	0	0	Ki67+	 8693 31216
6120	0	0	Ki67+	 8714 30925
6121	0	0	Ki67+	 8719 31090
6122	0	0	Ki67+	 8735 31029
6123	0	0	Ki67+	 8758 31129
6124	0	0	Ki67+	 8760 31115
6125	0	0	Ki67+	 8774 31434
6126	0	0	Ki67+	 8776 31444
6127	0	0	Ki67+	 8894 30963
6128	0	0	Ki67+	 8905 31532
6129	0	0	Ki67+	 8957 31413
6130	0	0	Ki67+	 8973 31056
6131	0	0	Ki67+	 8977 31074
6132	0	0	Ki67+	 8456 31943
6133	0	0	Ki67+	 8471 31905
6134	0	0	Ki67+	 8478 31854
6135	0	0	Ki67+	 8483 31830
6136	0	0	Ki67+	 8491 31754
6137	0	0	Ki67+	 8516 31773
6138	0	0	Ki67+	 8519 31753
6139	0	0	Ki67+	 8588 32084
6140	0	0	Ki67+	 8833 32074
6141	0	0	Ki67+	 8911 31987
6142	0	0	Ki67+	 9116 31959
6143	0	0	Ki67+	 8827 32541
6144	0	0	Ki67+	 9183 32642
6145	0	0	Ki67+	 8450 33568
6146	0	0	Ki67+	 8454 33701
6147	0	0	Ki67+	 8518 33731
6148	0	0	Ki67+	 8520 33635
6149	0	0	Ki67+	 8525 33749
6150	0	0	Ki67+	 8527 33818
6151	0	0	Ki67+	 8540 33596
6152	0	0	Ki67+	 8547 33738
6153	0	0	Ki67+	 8559 33712
6154	0	0	Ki67+	 8564 33733
6155	0	0	Ki67+	 8569 33762
6156	0	0	Ki67+	 8588 33771
6157	0	0	Ki67+	 8606 33677
6158	0	0	Ki67+	 8606 33772
6159	0	0	Ki67+	 8624 33825
6160	0	0	Ki67+	 8628 33767
6161	0	0	Ki67+	 8646 33974
6162	0	0	Ki67+	 8662 33662
6163	0	0	Ki67+	 8680 33959
6164	0	0	Ki67+	 8693 33655
6165	0	0	Ki67+	 8695 33838
6166	0	0	Ki67+	 8696 34030
6167	0	0	Ki67+	 8700 33775
6168	0	0	Ki67+	 8717 34089
6169	0	0	Ki67+	 8734 34060
6170	0	0	Ki67+	 8736 33854
6171	0	0	Ki67+	 8742 33672
6172	0	0	Ki67+	 8748 33765
6173	0	0	Ki67+	 8751 33893
6174	0	0	Ki67+	 8759 33670
6175	0	0	Ki67+	 8773 33760
6176	0	0	Ki67+	 8786 33712
6177	0	0	Ki67+	 8793 33750
6178	0	0	Ki67+	 8813 33686
6179	0	0	Ki67+	 8821 33715
6180	0	0	Ki67+	 8842 33871
6181	0	0	Ki67+	 8870 34068
6182	0	0	Ki67+	 8880 34082
6183	0	0	Ki67+	 8881 34015
6184	0	0	Ki67+	 8894 34001
6185	0	0	Ki67+	 8955 33789
6186	0	0	Ki67+	 8959 33491
6187	0	0	Ki67+	 8962 33803
6188	0	0	Ki67+	 8984 33774
6189	0	0	Ki67+	 8989 33758
6190	0	0	Ki67+	 8998 33629
6191	0	0	Ki67+	 8999 33951
6192	0	0	Ki67+	 9009 33623
6193	0	0	Ki67+	 9026 34084
6194	0	0	Ki67+	 9070 33845
6195	0	0	Ki67+	 9098 33681
6196	0	0	Ki67+	 9099 33837
6197	0	0	Ki67+	 9117 33925
6198	0	0	Ki67+	 9139 34091
6199	0	0	Ki67+	 9157 33884
6200	0	0	Ki67+	 9194 34059
6201	0	0	Ki67+	 9204 34051
6202	0	0	Ki67+	 9208 33664
6203	0	0	Ki67+	 9235 33656
6204	0	0	Ki67+	 9235 33985
6205	0	0	Ki67+	 9245 33758
6206	0	0	Ki67+	 8475 34574
6207	0	0	Ki67+	 8486 34386
6208	0	0	Ki67+	 8501 34203
6209	0	0	Ki67+	 8504 34467
6210	0	0	Ki67+	 8519 34322
6211	0	0	Ki67+	 8549 34277
6212	0	0	Ki67+	 8587 34198
6213	0	0	Ki67+	 8643 34210
6214	0	0	Ki67+	 8645 34173
6215	0	0	Ki67+	 8647 34153
6216	0	0	Ki67+	 8653 34238
6217	0	0	Ki67+	 8657 34204
6218	0	0	Ki67+	 8690 34574
6219	0	0	Ki67+	 8697 34408
6220	0	0	Ki67+	 8702 34193
6221	0	0	Ki67+	 8723 34650
6222	0	0	Ki67+	 8732 34544
6223	0	0	Ki67+	 8735 34440
6224	0	0	Ki67+	 8770 34618
6225	0	0	Ki67+	 8804 34688
6226	0	0	Ki67+	 8829 34595
6227	0	0	Ki67+	 8831 34612
6228	0	0	Ki67+	 8832 34190
6229	0	0	Ki67+	 8867 34618
6230	0	0	Ki67+	 8900 34484
6231	0	0	Ki67+	 8905 34099
6232	0	0	Ki67+	 8922 34199
6233	0	0	Ki67+	 8923 34102
6234	0	0	Ki67+	 8944 34208
6235	0	0	Ki67+	 8946 34195
6236	0	0	Ki67+	 8957 34107
6237	0	0	Ki67+	 8970 34592
6238	0	0	Ki67+	 8979 34280
6239	0	0	Ki67+	 8979 34614
6240	0	0	Ki67+	 8985 34204
6241	0	0	Ki67+	 9004 34334
6242	0	0	Ki67+	 9022 34114
6243	0	0	Ki67+	 9029 34105
6244	0	0	Ki67+	 9056 34114
6245	0	0	Ki67+	 9079 34533
6246	0	0	Ki67+	 9092 34112
6247	0	0	Ki67+	 9118 34098
6248	0	0	Ki67+	 9144 34188
6249	0	0	Ki67+	 9157 34151
6250	0	0	Ki67+	 9163 34137
6251	0	0	Ki67+	 9171 34320
6252	0	0	Ki67+	 9173 34225
6253	0	0	Ki67+	 9192 34237
6254	0	0	Ki67+	 9194 34123
6255	0	0	Ki67+	 9202 34471
6256	0	0	Ki67+	 9210 34241
6257	0	0	Ki67+	 9238 34321
6258	0	0	Ki67+	 8979 35541
6259	0	0	Ki67+	 8530 36125
6260	0	0	Ki67+	 8612 35973
6261	0	0	Ki67+	 8616 35956
6262	0	0	Ki67+	 8678 35758
6263	0	0	Ki67+	 8689 36459
6264	0	0	Ki67+	 8696 36015
6265	0	0	Ki67+	 8697 36486
6266	0	0	Ki67+	 8706 35720
6267	0	0	Ki67+	 8813 36037
6268	0	0	Ki67+	 8831 35735
6269	0	0	Ki67+	 8837 36431
6270	0	0	Ki67+	 8861 36043
6271	0	0	Ki67+	 8866 36031
6272	0	0	Ki67+	 8874 36261
6273	0	0	Ki67+	 8876 35764
6274	0	0	Ki67+	 8878 35899
6275	0	0	Ki67+	 8878 36224
6276	0	0	Ki67+	 8909 36407
6277	0	0	Ki67+	 8937 36427
6278	0	0	Ki67+	 8940 36441
6279	0	0	Ki67+	 8966 36456
6280	0	0	Ki67+	 8968 36076
6281	0	0	Ki67+	 8974 36040
6282	0	0	Ki67+	 9016 36403
6283	0	0	Ki67+	 9025 35873
6284	0	0	Ki67+	 9026 36481
6285	0	0	Ki67+	 9038 35834
6286	0	0	Ki67+	 9123 35851
6287	0	0	Ki67+	 9145 35857
6288	0	0	Ki67+	 9149 36025
6289	0	0	Ki67+	 9158 35861
6290	0	0	Ki67+	 9186 36159
6291	0	0	Ki67+	 9214 36185
6292	0	0	Ki67+	 8452 37267
6293	0	0	Ki67+	 8479 36591
6294	0	0	Ki67+	 8500 36613
6295	0	0	Ki67+	 8505 36995
6296	0	0	Ki67+	 8515 37012
6297	0	0	Ki67+	 8527 37062
6298	0	0	Ki67+	 8537 37165
6299	0	0	Ki67+	 8569 37113
6300	0	0	Ki67+	 8579 37085
6301	0	0	Ki67+	 8583 37106
6302	0	0	Ki67+	 8601 37003
6303	0	0	Ki67+	 8601 37074
6304	0	0	Ki67+	 8605 36588
6305	0	0	Ki67+	 8620 37018
6306	0	0	Ki67+	 8627 36710
6307	0	0	Ki67+	 8644 37015
6308	0	0	Ki67+	 8672 37019
6309	0	0	Ki67+	 8715 37259
6310	0	0	Ki67+	 8731 37266
6311	0	0	Ki67+	 8744 37190
6312	0	0	Ki67+	 8751 37064
6313	0	0	Ki67+	 8759 36781
6314	0	0	Ki67+	 8796 36568
6315	0	0	Ki67+	 8816 36810
6316	0	0	Ki67+	 8880 36593
6317	0	0	Ki67+	 8910 37010
6318	0	0	Ki67+	 8917 37189
6319	0	0	Ki67+	 8934 36982
6320	0	0	Ki67+	 8959 36994
6321	0	0	Ki67+	 8962 36876
6322	0	0	Ki67+	 8975 37212
6323	0	0	Ki67+	 8994 36947
6324	0	0	Ki67+	 9001 36908
6325	0	0	Ki67+	 9001 36925
6326	0	0	Ki67+	 9017 36565
6327	0	0	Ki67+	 9035 36638
6328	0	0	Ki67+	 9052 36612
6329	0	0	Ki67+	 9059 36591
6330	0	0	Ki67+	 9083 37170
6331	0	0	Ki67+	 9098 36614
6332	0	0	Ki67+	 9099 36585
6333	0	0	Ki67+	 9099 36636
6334	0	0	Ki67+	 9112 37153
6335	0	0	Ki67+	 9124 36611
6336	0	0	Ki67+	 9135 37017
6337	0	0	Ki67+	 9164 37167
6338	0	0	Ki67+	 9166 36780
6339	0	0	Ki67+	 9201 36995
6340	0	0	Ki67+	 9207 37056
6341	0	0	Ki67+	 9210 37114
6342	0	0	Ki67+	 9217 37048
6343	0	0	Ki67+	 9228 36994
6344	0	0	Ki67+	 9230 37121
6345	0	0	Ki67+	 9240 36786
6346	0	0	Ki67+	 8503 38047
6347	0	0	Ki67+	 8539 37823
6348	0	0	Ki67+	 8717 37910
6349	0	0	Ki67+	 8732 37710
6350	0	0	Ki67+	 8767 38090
6351	0	0	Ki67+	 8807 38090
6352	0	0	Ki67+	 8823 37699
6353	0	0	Ki67+	 8845 37538
6354	0	0	Ki67+	 8916 37563
6355	0	0	Ki67+	 9182 38005
6356	0	0	Ki67+	 9217 37762
6357	0	0	Ki67+	 8483 38395
6358	0	0	Ki67+	 8609 38310
6359	0	0	Ki67+	 8660 38292
6360	0	0	Ki67+	 8670 38698
6361	0	0	Ki67+	 8776 38720
6362	0	0	Ki67+	 8779 38656
6363	0	0	Ki67+	 8809 38167
6364	0	0	Ki67+	 8816 38432
6365	0	0	Ki67+	 8860 38247
6366	0	0	Ki67+	 8862 38434
6367	0	0	Ki67+	 8885 38167
6368	0	0	Ki67+	 8898 38160
6369	0	0	Ki67+	 8911 38779
6370	0	0	Ki67+	 8914 38404
6371	0	0	Ki67+	 8915 38272
6372	0	0	Ki67+	 8922 38392
6373	0	0	Ki67+	 8934 38231
6374	0	0	Ki67+	 8951 38382
6375	0	0	Ki67+	 8957 38173
6376	0	0	Ki67+	 8964 38191
6377	0	0	Ki67+	 8981 38257
6378	0	0	Ki67+	 9167 38115
6379	0	0	Ki67+	 9224 38854
6380	0	0	Ki67+	 8476 39654
6381	0	0	Ki67+	 8661 39556
6382	0	0	Ki67+	 8758 39023
6383	0	0	Ki67+	 8788 39028
6384	0	0	Ki67+	 8901 38971
6385	0	0	Ki67+	 8917 38943
6386	0	0	Ki67+	 8967 38897
6387	0	0	Ki67+	 8975 39510
6388	0	0	Ki67+	 8979 39520
6389	0	0	Ki67+	 8992 39503
6390	0	0	Ki67+	 9044 39631
6391	0	0	Ki67+	 9146 39235
6392	0	0	Ki67+	 9173 38942
6393	0	0	Ki67+	 9173 39086
6394	0	0	Ki67+	 9189 39441
6395	0	0	Ki67+	 9214 39301
6396	0	0	Ki67+	 9217 39329
6397	0	0	Ki67+	 9239 39288
6398	0	0	Ki67+	 9243 39506
6399	0	0	Ki67+	 8475 40092
6400	0	0	Ki67+	 8609 40215
6401	0	0	Ki67+	 8625 39728
6402	0	0	Ki67+	 8761 40402
6403	0	0	Ki67+	 8805 40322
6404	0	0	Ki67+	 8827 39935
6405	0	0	Ki67+	 9083 40190
6406	0	0	Ki67+	 8525 41113
6407	0	0	Ki67+	 8619 40709
6408	0	0	Ki67+	 8978 40585
6409	0	0	Ki67+	 9119 41017
6410	0	0	Ki67+	 9124 41165
6411	0	0	Ki67+	 9133 41173
6412	0	0	Ki67+	 8449 41820
6413	0	0	Ki67+	 8452 41894
6414	0	0	Ki67+	 8460 41799
6415	0	0	Ki67+	 8466 41866
6416	0	0	Ki67+	 8476 41773
6417	0	0	Ki67+	 8478 41761
6418	0	0	Ki67+	 8491 41415
6419	0	0	Ki67+	 8494 41767
6420	0	0	Ki67+	 8494 42002
6421	0	0	Ki67+	 8497 41743
6422	0	0	Ki67+	 8502 41756
6423	0	0	Ki67+	 8520 41734
6424	0	0	Ki67+	 8521 41768
6425	0	0	Ki67+	 8538 41794
6426	0	0	Ki67+	 8541 41727
6427	0	0	Ki67+	 8548 41844
6428	0	0	Ki67+	 8560 41774
6429	0	0	Ki67+	 8561 42087
6430	0	0	Ki67+	 8562 41849
6431	0	0	Ki67+	 8566 41760
6432	0	0	Ki67+	 8569 41692
6433	0	0	Ki67+	 8576 41753
6434	0	0	Ki67+	 8584 41725
6435	0	0	Ki67+	 8590 41745
6436	0	0	Ki67+	 8595 41604
6437	0	0	Ki67+	 8600 41801
6438	0	0	Ki67+	 8600 42016
6439	0	0	Ki67+	 8607 41792
6440	0	0	Ki67+	 8617 41714
6441	0	0	Ki67+	 8618 41958
6442	0	0	Ki67+	 8624 41797
6443	0	0	Ki67+	 8627 41969
6444	0	0	Ki67+	 8648 41943
6445	0	0	Ki67+	 8653 41515
6446	0	0	Ki67+	 8670 41910
6447	0	0	Ki67+	 8679 41772
6448	0	0	Ki67+	 8714 41802
6449	0	0	Ki67+	 8728 41818
6450	0	0	Ki67+	 8739 42081
6451	0	0	Ki67+	 8780 42042
6452	0	0	Ki67+	 8786 42058
6453	0	0	Ki67+	 8789 42024
6454	0	0	Ki67+	 8814 41665
6455	0	0	Ki67+	 8835 41980
6456	0	0	Ki67+	 8853 41947
6457	0	0	Ki67+	 8855 41974
6458	0	0	Ki67+	 8868 41983
6459	0	0	Ki67+	 8898 41952
6460	0	0	Ki67+	 8901 41930
6461	0	0	Ki67+	 8918 41901
6462	0	0	Ki67+	 8929 41930
6463	0	0	Ki67+	 8957 41885
6464	0	0	Ki67+	 9007 41918
6465	0	0	Ki67+	 9014 42016
6466	0	0	Ki67+	 9018 41892
6467	0	0	Ki67+	 9040 42089
6468	0	0	Ki67+	 9069 41958
6469	0	0	Ki67+	 9076 41906
6470	0	0	Ki67+	 9084 42009
6471	0	0	Ki67+	 9097 41905
6472	0	0	Ki67+	 9121 41904
6473	0	0	Ki67+	 9206 42060
6474	0	0	Ki67+	 9229 42025
6475	0	0	Ki67+	 8463 42567
6476	0	0	Ki67+	 8464 42492
6477	0	0	Ki67+	 8486 42511
6478	0	0	Ki67+	 8495 42406
6479	0	0	Ki67+	 8520 42152
6480	0	0	Ki67+	 8536 42128
6481	0	0	Ki67+	 8537 42107
6482	0	0	Ki67+	 8537 42180
6483	0	0	Ki67+	 8543 42528
6484	0	0	Ki67+	 8549 42465
6485	0	0	Ki67+	 8561 42726
6486	0	0	Ki67+	 8568 42375
6487	0	0	Ki67+	 8572 42756
6488	0	0	Ki67+	 8573 42354
6489	0	0	Ki67+	 8581 42712
6490	0	0	Ki67+	 8587 42295
6491	0	0	Ki67+	 8589 42270
6492	0	0	Ki67+	 8600 42261
6493	0	0	Ki67+	 8600 42346
6494	0	0	Ki67+	 8613 42295
6495	0	0	Ki67+	 8627 42352
6496	0	0	Ki67+	 8644 42217
6497	0	0	Ki67+	 8655 42191
6498	0	0	Ki67+	 8669 42588
6499	0	0	Ki67+	 8669 42734
6500	0	0	Ki67+	 8670 42717
6501	0	0	Ki67+	 8677 42186
6502	0	0	Ki67+	 8686 42658
6503	0	0	Ki67+	 8694 42152
6504	0	0	Ki67+	 8708 42529
6505	0	0	Ki67+	 8715 42163
6506	0	0	Ki67+	 8721 42180
6507	0	0	Ki67+	 8736 42119
6508	0	0	Ki67+	 8737 42474
6509	0	0	Ki67+	 8738 42305
6510	0	0	Ki67+	 8745 42163
6511	0	0	Ki67+	 8745 42501
6512	0	0	Ki67+	 8754 42484
6513	0	0	Ki67+	 8756 42422
6514	0	0	Ki67+	 8770 42453
6515	0	0	Ki67+	 8783 42619
6516	0	0	Ki67+	 8799 42384
6517	0	0	Ki67+	 8812 42341
6518	0	0	Ki67+	 8842 42305
6519	0	0	Ki67+	 8857 42289
6520	0	0	Ki67+	 8861 42330
6521	0	0	Ki67+	 8865 42485
6522	0	0	Ki67+	 8880 42302
6523	0	0	Ki67+	 8893 42429
6524	0	0	Ki67+	 8896 42461
6525	0	0	Ki67+	 8923 42204
6526	0	0	Ki67+	 8936 42247
6527	0	0	Ki67+	 8946 42723
6528	0	0	Ki67+	 8948 42712
6529	0	0	Ki67+	 8963 42328
6530	0	0	Ki67+	 8981 42690
6531	0	0	Ki67+	 9015 42607
6532	0	0	Ki67+	 9033 42112
6533	0	0	Ki67+	 9060 42538
6534	0	0	Ki67+	 9094 42150
6535	0	0	Ki67+	 9102 42160
6536	0	0	Ki67+	 9102 42513
6537	0	0	Ki67+	 9106 42885
6538	0	0	Ki67+	 9119 42125
6539	0	0	Ki67+	 9125 42112
6540	0	0	Ki67+	 9128 42805
6541	0	0	Ki67+	 9129 42150
6542	0	0	Ki67+	 9138 42439
6543	0	0	Ki67+	 9144 42460
6544	0	0	Ki67+	 9145 42673
6545	0	0	Ki67+	 9149 42132
6546	0	0	Ki67+	 9166 42108
6547	0	0	Ki67+	 9186 42710
6548	0	0	Ki67+	 9214 42656
6549	0	0	Ki67+	 8501 43626
6550	0	0	Ki67+	 8703 43624
6551	0	0	Ki67+	 8706 43419
6552	0	0	Ki67+	 8760 43678
6553	0	0	Ki67+	 8832 43049
6554	0	0	Ki67+	 8833 43074
6555	0	0	Ki67+	 8867 42972
6556	0	0	Ki67+	 8916 42934
6557	0	0	Ki67+	 8983 43148
6558	0	0	Ki67+	 8997 43675
6559	0	0	Ki67+	 9020 42962
6560	0	0	Ki67+	 9039 43469
6561	0	0	Ki67+	 9070 42966
6562	0	0	Ki67+	 9071 42950
6563	0	0	Ki67+	 9072 43261
6564	0	0	Ki67+	 8518 43763
6565	0	0	Ki67+	 8688 43780
6566	0	0	Ki67+	 8449 45000
6567	0	0	Ki67+	 8472 44907
6568	0	0	Ki67+	 8499 44884
6569	0	0	Ki67+	 8531 45067
6570	0	0	Ki67+	 8551 44886
6571	0	0	Ki67+	 8592 44899
6572	0	0	Ki67+	 8636 45070
6573	0	0	Ki67+	 8637 44902
6574	0	0	Ki67+	 8639 45057
6575	0	0	Ki67+	 8659 44910
6576	0	0	Ki67+	 8680 45082
6577	0	0	Ki67+	 8703 45084
6578	0	0	Ki67+	 8721 45105
6579	0	0	Ki67+	 8728 44923
6580	0	0	Ki67+	 8728 45196
6581	0	0	Ki67+	 8736 44949
6582	0	0	Ki67+	 8744 45178
6583	0	0	Ki67+	 8752 45099
6584	0	0	Ki67+	 8776 45174
6585	0	0	Ki67+	 8779 44592
6586	0	0	Ki67+	 8779 45094
6587	0	0	Ki67+	 8787 45215
6588	0	0	Ki67+	 8788 44944
6589	0	0	Ki67+	 8803 45210
6590	0	0	Ki67+	 8809 44866
6591	0	0	Ki67+	 8812 45229
6592	0	0	Ki67+	 8817 44898
6593	0	0	Ki67+	 8828 44959
6594	0	0	Ki67+	 8829 45202
6595	0	0	Ki67+	 8854 45173
6596	0	0	Ki67+	 8870 45077
6597	0	0	Ki67+	 8878 44557
6598	0	0	Ki67+	 8885 45119
6599	0	0	Ki67+	 8885 45205
6600	0	0	Ki67+	 8887 44960
6601	0	0	Ki67+	 8890 45065
6602	0	0	Ki67+	 8892 45237
6603	0	0	Ki67+	 8894 45165
6604	0	0	Ki67+	 8894 45220
6605	0	0	Ki67+	 8896 45103
6606	0	0	Ki67+	 8898 44848
6607	0	0	Ki67+	 8898 45194
6608	0	0	Ki67+	 8907 45082
6609	0	0	Ki67+	 8908 44971
6610	0	0	Ki67+	 8909 45102
6611	0	0	Ki67+	 8916 45197
6612	0	0	Ki67+	 8916 45249
6613	0	0	Ki67+	 8918 45237
6614	0	0	Ki67+	 8938 45259
6615	0	0	Ki67+	 8940 44694
6616	0	0	Ki67+	 8941 44712
6617	0	0	Ki67+	 8947 45099
6618	0	0	Ki67+	 8948 44972
6619	0	0	Ki67+	 8950 45158
6620	0	0	Ki67+	 8952 44846
6621	0	0	Ki67+	 8961 44793
6622	0	0	Ki67+	 8964 44978
6623	0	0	Ki67+	 8969 45069
6624	0	0	Ki67+	 8969 45170
6625	0	0	Ki67+	 8970 45002
6626	0	0	Ki67+	 8974 45109
6627	0	0	Ki67+	 8982 44780
6628	0	0	Ki67+	 8984 44739
6629	0	0	Ki67+	 8990 45059
6630	0	0	Ki67+	 8990 45149
6631	0	0	Ki67+	 8999 45261
6632	0	0	Ki67+	 9000 44872
6633	0	0	Ki67+	 9006 45009
6634	0	0	Ki67+	 9007 44846
6635	0	0	Ki67+	 9013 44829
6636	0	0	Ki67+	 9014 45152
6637	0	0	Ki67+	 9017 45055
6638	0	0	Ki67+	 9019 44998
6639	0	0	Ki67+	 9023 44506
6640	0	0	Ki67+	 9026 45035
6641	0	0	Ki67+	 9032 44990
6642	0	0	Ki67+	 9033 45070
6643	0	0	Ki67+	 9039 45082
6644	0	0	Ki67+	 9044 45151
6645	0	0	Ki67+	 9050 45096
6646	0	0	Ki67+	 9051 44874
6647	0	0	Ki67+	 9054 45294
6648	0	0	Ki67+	 9055 45071
6649	0	0	Ki67+	 9056 44504
6650	0	0	Ki67+	 9059 45090
6651	0	0	Ki67+	 9063 45009
6652	0	0	Ki67+	 9069 45133
6653	0	0	Ki67+	 9070 45088
6654	0	0	Ki67+	 9100 44775
6655	0	0	Ki67+	 9108 44798
6656	0	0	Ki67+	 9109 45030
6657	0	0	Ki67+	 9109 45051
6658	0	0	Ki67+	 9114 44970
6659	0	0	Ki67+	 9125 45129
6660	0	0	Ki67+	 9129 44780
6661	0	0	Ki67+	 9130 44805
6662	0	0	Ki67+	 9134 44738
6663	0	0	Ki67+	 9141 44849
6664	0	0	Ki67+	 9142 44534
6665	0	0	Ki67+	 9147 44802
6666	0	0	Ki67+	 9147 45013
6667	0	0	Ki67+	 9147 45115
6668	0	0	Ki67+	 9151 45067
6669	0	0	Ki67+	 9154 45049
6670	0	0	Ki67+	 9157 44827
6671	0	0	Ki67+	 9233 44768
6672	0	0	Ki67+	 8456 45770
6673	0	0	Ki67+	 8457 45821
6674	0	0	Ki67+	 8460 45661
6675	0	0	Ki67+	 8464 45563
6676	0	0	Ki67+	 8468 45310
6677	0	0	Ki67+	 8481 45323
6678	0	0	Ki67+	 8481 45665
6679	0	0	Ki67+	 8485 45831
6680	0	0	Ki67+	 8505 45670
6681	0	0	Ki67+	 8516 46091
6682	0	0	Ki67+	 8525 46053
6683	0	0	Ki67+	 8530 45572
6684	0	0	Ki67+	 8532 45834
6685	0	0	Ki67+	 8534 45994
6686	0	0	Ki67+	 8541 45363
6687	0	0	Ki67+	 8547 46094
6688	0	0	Ki67+	 8548 45327
6689	0	0	Ki67+	 8552 45676
6690	0	0	Ki67+	 8560 45588
6691	0	0	Ki67+	 8563 45333
6692	0	0	Ki67+	 8563 45360
6693	0	0	Ki67+	 8593 46068
6694	0	0	Ki67+	 8606 45591
6695	0	0	Ki67+	 8614 45849
6696	0	0	Ki67+	 8619 45683
6697	0	0	Ki67+	 8637 45685
6698	0	0	Ki67+	 8644 45846
6699	0	0	Ki67+	 8654 45798
6700	0	0	Ki67+	 8655 45686
6701	0	0	Ki67+	 8680 45691
6702	0	0	Ki67+	 8688 45420
6703	0	0	Ki67+	 8746 45628
6704	0	0	Ki67+	 8749 45799
6705	0	0	Ki67+	 8759 45386
6706	0	0	Ki67+	 8761 45371
6707	0	0	Ki67+	 8763 45630
6708	0	0	Ki67+	 8777 45377
6709	0	0	Ki67+	 8778 46016
6710	0	0	Ki67+	 8800 45397
6711	0	0	Ki67+	 8804 45633
6712	0	0	Ki67+	 8809 45379
6713	0	0	Ki67+	 8828 45720
6714	0	0	Ki67+	 8845 45718
6715	0	0	Ki67+	 8870 45345
6716	0	0	Ki67+	 8871 45808
6717	0	0	Ki67+	 8876 45620
6718	0	0	Ki67+	 8879 45715
6719	0	0	Ki67+	 8888 45639
6720	0	0	Ki67+	 8896 45855
6721	0	0	Ki67+	 8897 45349
6722	0	0	Ki67+	 8916 45710
6723	0	0	Ki67+	 8937 45641
6724	0	0	Ki67+	 8944 46088
6725	0	0	Ki67+	 8956 45721
6726	0	0	Ki67+	 8992 45654
6727	0	0	Ki67+	 8996 45409
6728	0	0	Ki67+	 9029 45807
6729	0	0	Ki67+	 9033 46012
6730	0	0	Ki67+	 9040 45984
6731	0	0	Ki67+	 9053 45986
6732	0	0	Ki67+	 9062 45654
6733	0	0	Ki67+	 9063 45641
6734	0	0	Ki67+	 9067 45812
6735	0	0	Ki67+	 9072 45727
6736	0	0	Ki67+	 9073 45303
6737	0	0	Ki67+	 9073 45660
6738	0	0	Ki67+	 9080 45808
6739	0	0	Ki67+	 9083 45422
6740	0	0	Ki67+	 9083 45991
6741	0	0	Ki67+	 9098 45723
6742	0	0	Ki67+	 9125 45807
6743	0	0	Ki67+	 9132 45725
6744	0	0	Ki67+	 9147 45724
6745	0	0	Ki67+	 9147 45810
6746	0	0	Ki67+	 9153 45997
6747	0	0	Ki67+	 9161 45316
6748	0	0	Ki67+	 9163 45977
6749	0	0	Ki67+	 9176 45723
6750	0	0	Ki67+	 9188 45722
6751	0	0	Ki67+	 9203 45726
6752	0	0	Ki67+	 9207 45809
6753	0	0	Ki67+	 9210 45328
6754	0	0	Ki67+	 9223 45331
6755	0	0	Ki67+	 9228 45634
6756	0	0	Ki67+	 9235 45866
6757	0	0	Ki67+	 9237 45640
6758	0	0	Ki67+	 9239 45723
6759	0	0	Ki67+	 9239 45805
6760	0	0	Ki67+	 8466 46469
6761	0	0	Ki67+	 8469 46826
6762	0	0	Ki67+	 8477 46413
6763	0	0	Ki67+	 8478 46221
6764	0	0	Ki67+	 8481 46856
6765	0	0	Ki67+	 8482 46440
6766	0	0	Ki67+	 8491 46818
6767	0	0	Ki67+	 8492 46880
6768	0	0	Ki67+	 8511 46443
6769	0	0	Ki67+	 8511 46825
6770	0	0	Ki67+	 8516 46681
6771	0	0	Ki67+	 8521 46880
6772	0	0	Ki67+	 8525 46767
6773	0	0	Ki67+	 8532 46797
6774	0	0	Ki67+	 8537 46409
6775	0	0	Ki67+	 8547 46741
6776	0	0	Ki67+	 8559 46220
6777	0	0	Ki67+	 8561 46377
6778	0	0	Ki67+	 8569 46744
6779	0	0	Ki67+	 8572 46398
6780	0	0	Ki67+	 8579 46251
6781	0	0	Ki67+	 8584 46101
6782	0	0	Ki67+	 8590 46219
6783	0	0	Ki67+	 8598 46371
6784	0	0	Ki67+	 8615 46207
6785	0	0	Ki67+	 8621 46718
6786	0	0	Ki67+	 8638 46722
6787	0	0	Ki67+	 8642 46212
6788	0	0	Ki67+	 8650 46563
6789	0	0	Ki67+	 8661 46372
6790	0	0	Ki67+	 8677 46383
6791	0	0	Ki67+	 8678 46703
6792	0	0	Ki67+	 8679 46553
6793	0	0	Ki67+	 8686 46890
6794	0	0	Ki67+	 8699 46704
6795	0	0	Ki67+	 8703 46239
6796	0	0	Ki67+	 8716 46552
6797	0	0	Ki67+	 8718 46355
6798	0	0	Ki67+	 8733 46099
6799	0	0	Ki67+	 8737 46237
6800	0	0	Ki67+	 8751 46097
6801	0	0	Ki67+	 8754 46273
6802	0	0	Ki67+	 8754 46532
6803	0	0	Ki67+	 8756 46705
6804	0	0	Ki67+	 8763 46217
6805	0	0	Ki67+	 8764 46600
6806	0	0	Ki67+	 8772 46183
6807	0	0	Ki67+	 8772 46254
6808	0	0	Ki67+	 8774 46220
6809	0	0	Ki67+	 8776 46098
6810	0	0	Ki67+	 8785 46310
6811	0	0	Ki67+	 8789 46224
6812	0	0	Ki67+	 8796 46097
6813	0	0	Ki67+	 8799 46180
6814	0	0	Ki67+	 8801 46359
6815	0	0	Ki67+	 8806 46265
6816	0	0	Ki67+	 8826 46672
6817	0	0	Ki67+	 8829 46364
6818	0	0	Ki67+	 8829 46886
6819	0	0	Ki67+	 8837 46530
6820	0	0	Ki67+	 8846 46236
6821	0	0	Ki67+	 8850 46893
6822	0	0	Ki67+	 8853 46345
6823	0	0	Ki67+	 8867 46655
6824	0	0	Ki67+	 8900 46353
6825	0	0	Ki67+	 8906 46266
6826	0	0	Ki67+	 8907 46162
6827	0	0	Ki67+	 8916 46181
6828	0	0	Ki67+	 8927 46186
6829	0	0	Ki67+	 8938 46164
6830	0	0	Ki67+	 8939 46648
6831	0	0	Ki67+	 8946 46264
6832	0	0	Ki67+	 8959 46245
6833	0	0	Ki67+	 8968 46527
6834	0	0	Ki67+	 8972 46264
6835	0	0	Ki67+	 8994 46164
6836	0	0	Ki67+	 9004 46339
6837	0	0	Ki67+	 9019 46264
6838	0	0	Ki67+	 9026 46162
6839	0	0	Ki67+	 9031 46337
6840	0	0	Ki67+	 9032 46502
6841	0	0	Ki67+	 9055 46163
6842	0	0	Ki67+	 9056 46502
6843	0	0	Ki67+	 9061 46255
6844	0	0	Ki67+	 9063 46633
6845	0	0	Ki67+	 9070 46163
6846	0	0	Ki67+	 9081 46158
6847	0	0	Ki67+	 9090 46836
6848	0	0	Ki67+	 9099 46156
6849	0	0	Ki67+	 9103 46250
6850	0	0	Ki67+	 9104 46493
6851	0	0	Ki67+	 9108 46300
6852	0	0	Ki67+	 9108 46618
6853	0	0	Ki67+	 9113 46830
6854	0	0	Ki67+	 9114 46153
6855	0	0	Ki67+	 9133 46474
6856	0	0	Ki67+	 9142 46241
6857	0	0	Ki67+	 9148 46305
6858	0	0	Ki67+	 9177 46225
6859	0	0	Ki67+	 9178 46145
6860	0	0	Ki67+	 9181 46296
6861	0	0	Ki67+	 9183 46283
6862	0	0	Ki67+	 9183 46310
6863	0	0	Ki67+	 9195 46139
6864	0	0	Ki67+	 9202 46606
6865	0	0	Ki67+	 9205 46283
6866	0	0	Ki67+	 9206 46800
6867	0	0	Ki67+	 9211 46213
6868	0	0	Ki67+	 9215 46276
6869	0	0	Ki67+	 9218 46142
6870	0	0	Ki67+	 9236 46806
6871	0	0	Ki67+	 9240 46272
6872	0	0	Ki67+	 9241 46138
6873	0	0	Ki67+	 8454 47068
6874	0	0	Ki67+	 8459 46914
6875	0	0	Ki67+	 8459 47090
6876	0	0	Ki67+	 8462 47533
6877	0	0	Ki67+	 8471 47059
6878	0	0	Ki67+	 8471 47454
6879	0	0	Ki67+	 8499 47525
6880	0	0	Ki67+	 8504 47691
6881	0	0	Ki67+	 8507 47253
6882	0	0	Ki67+	 8507 47443
6883	0	0	Ki67+	 8525 47499
6884	0	0	Ki67+	 8533 47238
6885	0	0	Ki67+	 8548 47496
6886	0	0	Ki67+	 8552 46919
6887	0	0	Ki67+	 8561 46913
6888	0	0	Ki67+	 8568 46899
6889	0	0	Ki67+	 8577 47680
6890	0	0	Ki67+	 8579 47488
6891	0	0	Ki67+	 8587 47229
6892	0	0	Ki67+	 8621 47471
6893	0	0	Ki67+	 8626 46916
6894	0	0	Ki67+	 8627 47401
6895	0	0	Ki67+	 8638 46929
6896	0	0	Ki67+	 8640 47644
6897	0	0	Ki67+	 8641 47385
6898	0	0	Ki67+	 8660 47644
6899	0	0	Ki67+	 8667 47380
6900	0	0	Ki67+	 8672 47219
6901	0	0	Ki67+	 8679 46921
6902	0	0	Ki67+	 8698 47208
6903	0	0	Ki67+	 8698 47228
6904	0	0	Ki67+	 8705 47310
6905	0	0	Ki67+	 8708 47280
6906	0	0	Ki67+	 8719 47338
6907	0	0	Ki67+	 8720 47245
6908	0	0	Ki67+	 8729 47316
6909	0	0	Ki67+	 8737 47334
6910	0	0	Ki67+	 8739 46901
6911	0	0	Ki67+	 8741 47429
6912	0	0	Ki67+	 8749 47335
6913	0	0	Ki67+	 8754 47608
6914	0	0	Ki67+	 8759 47266
6915	0	0	Ki67+	 8764 47333
6916	0	0	Ki67+	 8771 46899
6917	0	0	Ki67+	 8771 47421
6918	0	0	Ki67+	 8772 47216
6919	0	0	Ki67+	 8774 47294
6920	0	0	Ki67+	 8777 47239
6921	0	0	Ki67+	 8783 47586
6922	0	0	Ki67+	 8790 47301
6923	0	0	Ki67+	 8795 47258
6924	0	0	Ki67+	 8815 47267
6925	0	0	Ki67+	 8815 47418
6926	0	0	Ki67+	 8831 47557
6927	0	0	Ki67+	 8837 47238
6928	0	0	Ki67+	 8837 47410
6929	0	0	Ki67+	 8859 47252
6930	0	0	Ki67+	 8863 47274
6931	0	0	Ki67+	 8890 47514
6932	0	0	Ki67+	 8892 47086
6933	0	0	Ki67+	 8927 47462
6934	0	0	Ki67+	 8931 47087
6935	0	0	Ki67+	 8939 47488
6936	0	0	Ki67+	 8942 47421
6937	0	0	Ki67+	 8949 47629
6938	0	0	Ki67+	 8959 47193
6939	0	0	Ki67+	 8962 47125
6940	0	0	Ki67+	 8971 47401
6941	0	0	Ki67+	 8972 47185
6942	0	0	Ki67+	 8995 47054
6943	0	0	Ki67+	 9002 47034
6944	0	0	Ki67+	 9003 47124
6945	0	0	Ki67+	 9003 47413
6946	0	0	Ki67+	 9004 47151
6947	0	0	Ki67+	 9061 46960
6948	0	0	Ki67+	 9065 47664
6949	0	0	Ki67+	 9076 47126
6950	0	0	Ki67+	 9081 47680
6951	0	0	Ki67+	 9089 47668
6952	0	0	Ki67+	 9103 47659
6953	0	0	Ki67+	 9126 47036
6954	0	0	Ki67+	 9129 47652
6955	0	0	Ki67+	 9144 47663
6956	0	0	Ki67+	 9159 47504
6957	0	0	Ki67+	 9172 47465
6958	0	0	Ki67+	 9174 47136
6959	0	0	Ki67+	 9179 47633
6960	0	0	Ki67+	 9184 47357
6961	0	0	Ki67+	 9189 47040
6962	0	0	Ki67+	 9212 47075
6963	0	0	Ki67+	 9215 47432
6964	0	0	Ki67+	 9223 46970
6965	0	0	Ki67+	 9232 46986
6966	0	0	Ki67+	 9234 47074
6967	0	0	Ki67+	 9238 46937
6968	0	0	Ki67+	 8453 47699
6969	0	0	Ki67+	 8453 48092
6970	0	0	Ki67+	 8457 48276
6971	0	0	Ki67+	 8486 48027
6972	0	0	Ki67+	 8503 48215
6973	0	0	Ki67+	 8512 48450
6974	0	0	Ki67+	 8535 47809
6975	0	0	Ki67+	 8541 48454
6976	0	0	Ki67+	 8542 48495
6977	0	0	Ki67+	 8545 48437
6978	0	0	Ki67+	 8550 47987
6979	0	0	Ki67+	 8553 47805
6980	0	0	Ki67+	 8588 48435
6981	0	0	Ki67+	 8602 48430
6982	0	0	Ki67+	 8607 47794
6983	0	0	Ki67+	 8628 48441
6984	0	0	Ki67+	 8636 48456
6985	0	0	Ki67+	 8651 48474
6986	0	0	Ki67+	 8654 48404
6987	0	0	Ki67+	 8659 48182
6988	0	0	Ki67+	 8659 48435
6989	0	0	Ki67+	 8667 48099
6990	0	0	Ki67+	 8669 48454
6991	0	0	Ki67+	 8673 48114
6992	0	0	Ki67+	 8675 48481
6993	0	0	Ki67+	 8705 47791
6994	0	0	Ki67+	 8708 48135
6995	0	0	Ki67+	 8720 48183
6996	0	0	Ki67+	 8725 48018
6997	0	0	Ki67+	 8735 48177
6998	0	0	Ki67+	 8737 48143
6999	0	0	Ki67+	 8739 47881
7000	0	0	Ki67+	 8745 47998
7001	0	0	Ki67+	 8753 48138
7002	0	0	Ki67+	 8755 47881
7003	0	0	Ki67+	 8759 47800
7004	0	0	Ki67+	 8769 47819
7005	0	0	Ki67+	 8776 47841
7006	0	0	Ki67+	 8786 47814
7007	0	0	Ki67+	 8801 47829
7008	0	0	Ki67+	 8831 48150
7009	0	0	Ki67+	 8843 48468
7010	0	0	Ki67+	 8863 48446
7011	0	0	Ki67+	 8877 48110
7012	0	0	Ki67+	 8904 48104
7013	0	0	Ki67+	 8911 48256
7014	0	0	Ki67+	 8932 48220
7015	0	0	Ki67+	 8934 48091
7016	0	0	Ki67+	 8934 48261
7017	0	0	Ki67+	 8938 48250
7018	0	0	Ki67+	 8965 48079
7019	0	0	Ki67+	 8974 48180
7020	0	0	Ki67+	 8986 48197
7021	0	0	Ki67+	 8989 48177
7022	0	0	Ki67+	 8998 48219
7023	0	0	Ki67+	 9004 48348
7024	0	0	Ki67+	 9005 48327
7025	0	0	Ki67+	 9014 47846
7026	0	0	Ki67+	 9016 47866
7027	0	0	Ki67+	 9016 48195
7028	0	0	Ki67+	 9021 48162
7029	0	0	Ki67+	 9025 48053
7030	0	0	Ki67+	 9030 48064
7031	0	0	Ki67+	 9043 48320
7032	0	0	Ki67+	 9052 48157
7033	0	0	Ki67+	 9061 48130
7034	0	0	Ki67+	 9062 48302
7035	0	0	Ki67+	 9068 48272
7036	0	0	Ki67+	 9072 48010
7037	0	0	Ki67+	 9074 47828
7038	0	0	Ki67+	 9093 47829
7039	0	0	Ki67+	 9094 47839
7040	0	0	Ki67+	 9109 48013
7041	0	0	Ki67+	 9113 47826
7042	0	0	Ki67+	 9121 47836
7043	0	0	Ki67+	 9122 47994
7044	0	0	Ki67+	 9137 47826
7045	0	0	Ki67+	 9140 47975
7046	0	0	Ki67+	 9173 48452
7047	0	0	Ki67+	 9179 47909
7048	0	0	Ki67+	 9181 47946
7049	0	0	Ki67+	 9181 48469
7050	0	0	Ki67+	 9187 47928
7051	0	0	Ki67+	 9189 47881
7052	0	0	Ki67+	 9192 48392
7053	0	0	Ki67+	 9192 48429
7054	0	0	Ki67+	 9195 47852
7055	0	0	Ki67+	 9207 47874
7056	0	0	Ki67+	 9210 47902
7057	0	0	Ki67+	 9230 48417
7058	0	0	Ki67+	 9236 48319
7059	0	0	Ki67+	 9244 48288
7060	0	0	Ki67+	 9247 48446
7061	0	0	Ki67+	 8459 48689
7062	0	0	Ki67+	 8528 48658
7063	0	0	Ki67+	 8546 48642
7064	0	0	Ki67+	 8562 48618
7065	0	0	Ki67+	 8597 48583
7066	0	0	Ki67+	 8612 48567
7067	0	0	Ki67+	 8631 48552
7068	0	0	Ki67+	 8646 48519
7069	0	0	Ki67+	 8733 48555
7070	0	0	Ki67+	 8820 49176
7071	0	0	Ki67+	 8823 48935
7072	0	0	Ki67+	 8836 49275
7073	0	0	Ki67+	 8893 48675
7074	0	0	Ki67+	 8919 49279
7075	0	0	Ki67+	 9085 49062
7076	0	0	Ki67+	 9091 49213
7077	0	0	Ki67+	 9112 49158
7078	0	0	Ki67+	 9122 49130
7079	0	0	Ki67+	 9125 48670
7080	0	0	Ki67+	 9125 49167
7081	0	0	Ki67+	 9168 49137
7082	0	0	Ki67+	 9178 49219
7083	0	0	Ki67+	 9193 49091
7084	0	0	Ki67+	 9200 49165
7085	0	0	Ki67+	 9210 49233
7086	0	0	Ki67+	 9213 49116
7087	0	0	Ki67+	 9216 49252
7088	0	0	Ki67+	 9227 49193
7089	0	0	Ki67+	 9227 49216
7090	0	0	Ki67+	 9235 49204
7091	0	0	Ki67+	 9237 48699
7092	0	0	Ki67+	 9241 49238
7093	0	0	Ki67+	 8490 49669
7094	0	0	Ki67+	 8527 50004
7095	0	0	Ki67+	 8531 50027
7096	0	0	Ki67+	 8647 49730
7097	0	0	Ki67+	 8648 49559
7098	0	0	Ki67+	 8681 49726
7099	0	0	Ki67+	 8755 49741
7100	0	0	Ki67+	 8771 50047
7101	0	0	Ki67+	 8788 49747
7102	0	0	Ki67+	 8814 49550
7103	0	0	Ki67+	 8816 49427
7104	0	0	Ki67+	 8828 49406
7105	0	0	Ki67+	 8839 49627
7106	0	0	Ki67+	 8859 49815
7107	0	0	Ki67+	 8891 49772
7108	0	0	Ki67+	 8901 49640
7109	0	0	Ki67+	 8920 49440
7110	0	0	Ki67+	 8932 50081
7111	0	0	Ki67+	 8946 49375
7112	0	0	Ki67+	 8963 49432
7113	0	0	Ki67+	 8972 49521
7114	0	0	Ki67+	 8978 49575
7115	0	0	Ki67+	 8988 49333
7116	0	0	Ki67+	 8992 49550
7117	0	0	Ki67+	 8994 49518
7118	0	0	Ki67+	 9010 49330
7119	0	0	Ki67+	 9015 49309
7120	0	0	Ki67+	 9016 49526
7121	0	0	Ki67+	 9043 49486
7122	0	0	Ki67+	 9072 49410
7123	0	0	Ki67+	 9084 49553
7124	0	0	Ki67+	 9102 49569
7125	0	0	Ki67+	 9109 49482
7126	0	0	Ki67+	 9113 50085
7127	0	0	Ki67+	 9116 49312
7128	0	0	Ki67+	 9133 49320
7129	0	0	Ki67+	 9156 50038
7130	0	0	Ki67+	 9187 49666
7131	0	0	Ki67+	 9189 50027
7132	0	0	Ki67+	 9190 49642
7133	0	0	Ki67+	 9200 49619
7134	0	0	Ki67+	 9205 49657
7135	0	0	Ki67+	 9225 49644
7136	0	0	Ki67+	 9235 49630
7137	0	0	Ki67+	 9240 49612
7138	0	0	Ki67+	 8461 50606
7139	0	0	Ki67+	 8481 50554
7140	0	0	Ki67+	 8777 50221
7141	0	0	Ki67+	 8794 50167
7142	0	0	Ki67+	 8804 50107
7143	0	0	Ki67+	 8806 50263
7144	0	0	Ki67+	 8863 50204
7145	0	0	Ki67+	 8902 50807
7146	0	0	Ki67+	 8913 50811
7147	0	0	Ki67+	 8919 50279
7148	0	0	Ki67+	 9135 50732
7149	0	0	Ki67+	 9157 50136
7150	0	0	Ki67+	 9243 50512
7151	0	0	Ki67+	 8462 51366
7152	0	0	Ki67+	 8528 51427
7153	0	0	Ki67+	 8557 51530
7154	0	0	Ki67+	 8567 51185
7155	0	0	Ki67+	 8580 51372
7156	0	0	Ki67+	 8650 51110
7157	0	0	Ki67+	 8667 51435
7158	0	0	Ki67+	 8701 51087
7159	0	0	Ki67+	 8729 51090
7160	0	0	Ki67+	 8747 51225
7161	0	0	Ki67+	 8762 51581
7162	0	0	Ki67+	 8794 51537
7163	0	0	Ki67+	 8831 51053
7164	0	0	Ki67+	 8867 51106
7165	0	0	Ki67+	 8884 51083
7166	0	0	Ki67+	 8896 51015
7167	0	0	Ki67+	 8902 51071
7168	0	0	Ki67+	 8929 51608
7169	0	0	Ki67+	 9006 51047
7170	0	0	Ki67+	 9032 51492
7171	0	0	Ki67+	 9137 50971
7172	0	0	Ki67+	 9247 51388
7173	0	0	Ki67+	 8524 52226
7174	0	0	Ki67+	 8747 52264
7175	0	0	Ki67+	 8862 52376
7176	0	0	Ki67+	 8589 52567
7177	0	0	Ki67+	 8634 52536
7178	0	0	Ki67+	 9926 11082
7179	0	0	Ki67+	 9928 11066
7180	0	0	Ki67+	 9920 12416
7181	0	0	Ki67+	 9671 13067
7182	0	0	Ki67+	 9343 14861
7183	0	0	Ki67+	 9346 14879
7184	0	0	Ki67+	 9567 15689
7185	0	0	Ki67+	 9731 15566
7186	0	0	Ki67+	 9944 16308
7187	0	0	Ki67+	 9662 17063
7188	0	0	Ki67+	 9708 21299
7189	0	0	Ki67+	 9762 21758
7190	0	0	Ki67+	 9415 23123
7191	0	0	Ki67+	 9576 22764
7192	0	0	Ki67+	 9585 22752
7193	0	0	Ki67+	 9912 23821
7194	0	0	Ki67+	 9932 23983
7195	0	0	Ki67+	 10028 24044
7196	0	0	Ki67+	 9864 24292
7197	0	0	Ki67+	 9871 24506
7198	0	0	Ki67+	 9914 24462
7199	0	0	Ki67+	 9950 24686
7200	0	0	Ki67+	 9306 25624
7201	0	0	Ki67+	 9313 25136
7202	0	0	Ki67+	 9496 25567
7203	0	0	Ki67+	 9931 25015
7204	0	0	Ki67+	 9987 24888
7205	0	0	Ki67+	 9485 26457
7206	0	0	Ki67+	 9630 26046
7207	0	0	Ki67+	 9693 26281
7208	0	0	Ki67+	 9869 25729
7209	0	0	Ki67+	 9889 26473
7210	0	0	Ki67+	 9899 26278
7211	0	0	Ki67+	 9937 25728
7212	0	0	Ki67+	 9941 25711
7213	0	0	Ki67+	 9960 25863
7214	0	0	Ki67+	 9268 26695
7215	0	0	Ki67+	 9415 26853
7216	0	0	Ki67+	 9422 27232
7217	0	0	Ki67+	 9437 27155
7218	0	0	Ki67+	 9438 27063
7219	0	0	Ki67+	 9571 26981
7220	0	0	Ki67+	 9704 26522
7221	0	0	Ki67+	 9884 27259
7222	0	0	Ki67+	 9892 26982
7223	0	0	Ki67+	 9951 27152
7224	0	0	Ki67+	 9989 27076
7225	0	0	Ki67+	 10007 26739
7226	0	0	Ki67+	 9649 27762
7227	0	0	Ki67+	 9731 27591
7228	0	0	Ki67+	 9752 27477
7229	0	0	Ki67+	 9763 27694
7230	0	0	Ki67+	 9809 27470
7231	0	0	Ki67+	 9831 27961
7232	0	0	Ki67+	 9906 28056
7233	0	0	Ki67+	 9911 27763
7234	0	0	Ki67+	 9926 27359
7235	0	0	Ki67+	 9934 27473
7236	0	0	Ki67+	 9981 27408
7237	0	0	Ki67+	 9999 27489
7238	0	0	Ki67+	 10035 27776
7239	0	0	Ki67+	 10042 27738
7240	0	0	Ki67+	 10044 27764
7241	0	0	Ki67+	 9530 28099
7242	0	0	Ki67+	 9596 28702
7243	0	0	Ki67+	 9612 28714
7244	0	0	Ki67+	 9630 28693
7245	0	0	Ki67+	 9665 28176
7246	0	0	Ki67+	 9728 28143
7247	0	0	Ki67+	 9824 28836
7248	0	0	Ki67+	 9960 28244
7249	0	0	Ki67+	 9969 28218
7250	0	0	Ki67+	 9335 28980
7251	0	0	Ki67+	 9624 29311
7252	0	0	Ki67+	 9665 29239
7253	0	0	Ki67+	 10027 29152
7254	0	0	Ki67+	 9295 30353
7255	0	0	Ki67+	 9321 30367
7256	0	0	Ki67+	 9329 30385
7257	0	0	Ki67+	 9341 30559
7258	0	0	Ki67+	 9347 30623
7259	0	0	Ki67+	 9349 30531
7260	0	0	Ki67+	 9366 30485
7261	0	0	Ki67+	 9390 30664
7262	0	0	Ki67+	 9398 31068
7263	0	0	Ki67+	 9409 30943
7264	0	0	Ki67+	 9414 31274
7265	0	0	Ki67+	 9416 30664
7266	0	0	Ki67+	 9425 30921
7267	0	0	Ki67+	 9430 31054
7268	0	0	Ki67+	 9438 31004
7269	0	0	Ki67+	 9447 31119
7270	0	0	Ki67+	 9464 30893
7271	0	0	Ki67+	 9465 30870
7272	0	0	Ki67+	 9466 31161
7273	0	0	Ki67+	 9469 31136
7274	0	0	Ki67+	 9476 31008
7275	0	0	Ki67+	 9481 30839
7276	0	0	Ki67+	 9482 31207
7277	0	0	Ki67+	 9492 31017
7278	0	0	Ki67+	 9510 30813
7279	0	0	Ki67+	 9520 31085
7280	0	0	Ki67+	 9521 30817
7281	0	0	Ki67+	 9521 31067
7282	0	0	Ki67+	 9529 31212
7283	0	0	Ki67+	 9550 30992
7284	0	0	Ki67+	 9556 30794
7285	0	0	Ki67+	 9558 30774
7286	0	0	Ki67+	 9581 31065
7287	0	0	Ki67+	 9634 31206
7288	0	0	Ki67+	 9695 31056
7289	0	0	Ki67+	 9715 31010
7290	0	0	Ki67+	 9816 30683
7291	0	0	Ki67+	 9820 31263
7292	0	0	Ki67+	 9829 31236
7293	0	0	Ki67+	 9834 31216
7294	0	0	Ki67+	 9853 31113
7295	0	0	Ki67+	 9854 31211
7296	0	0	Ki67+	 9875 31112
7297	0	0	Ki67+	 9404 31305
7298	0	0	Ki67+	 9418 31729
7299	0	0	Ki67+	 9639 31930
7300	0	0	Ki67+	 9669 31406
7301	0	0	Ki67+	 9685 31693
7302	0	0	Ki67+	 9730 31366
7303	0	0	Ki67+	 9754 31927
7304	0	0	Ki67+	 9764 31325
7305	0	0	Ki67+	 9771 31338
7306	0	0	Ki67+	 9771 31653
7307	0	0	Ki67+	 9781 31638
7308	0	0	Ki67+	 9817 31285
7309	0	0	Ki67+	 9830 31868
7310	0	0	Ki67+	 9863 31336
7311	0	0	Ki67+	 9863 31538
7312	0	0	Ki67+	 9873 31562
7313	0	0	Ki67+	 9874 31613
7314	0	0	Ki67+	 9877 31399
7315	0	0	Ki67+	 9878 31637
7316	0	0	Ki67+	 9887 31693
7317	0	0	Ki67+	 9889 31743
7318	0	0	Ki67+	 9907 31631
7319	0	0	Ki67+	 9909 31861
7320	0	0	Ki67+	 9911 31702
7321	0	0	Ki67+	 9920 31880
7322	0	0	Ki67+	 9923 31865
7323	0	0	Ki67+	 9937 31892
7324	0	0	Ki67+	 9938 31734
7325	0	0	Ki67+	 9953 31889
7326	0	0	Ki67+	 9954 31866
7327	0	0	Ki67+	 9962 31873
7328	0	0	Ki67+	 9962 31918
7329	0	0	Ki67+	 9973 31925
7330	0	0	Ki67+	 9975 31739
7331	0	0	Ki67+	 9983 31878
7332	0	0	Ki67+	 9987 31730
7333	0	0	Ki67+	 10012 31676
7334	0	0	Ki67+	 10041 31678
7335	0	0	Ki67+	 9297 32192
7336	0	0	Ki67+	 9541 32415
7337	0	0	Ki67+	 9945 32621
7338	0	0	Ki67+	 9959 32361
7339	0	0	Ki67+	 9961 32854
7340	0	0	Ki67+	 9976 32767
7341	0	0	Ki67+	 9980 32336
7342	0	0	Ki67+	 9983 32788
7343	0	0	Ki67+	 9985 32369
7344	0	0	Ki67+	 10003 32163
7345	0	0	Ki67+	 10025 32754
7346	0	0	Ki67+	 10034 32412
7347	0	0	Ki67+	 10034 32801
7348	0	0	Ki67+	 10034 32847
7349	0	0	Ki67+	 10046 32390
7350	0	0	Ki67+	 10047 32739
7351	0	0	Ki67+	 9299 33679
7352	0	0	Ki67+	 9320 33663
7353	0	0	Ki67+	 9401 33425
7354	0	0	Ki67+	 9403 33385
7355	0	0	Ki67+	 9413 33400
7356	0	0	Ki67+	 9427 33500
7357	0	0	Ki67+	 9429 33442
7358	0	0	Ki67+	 9457 33376
7359	0	0	Ki67+	 9542 33563
7360	0	0	Ki67+	 9551 33483
7361	0	0	Ki67+	 9574 33461
7362	0	0	Ki67+	 9603 33472
7363	0	0	Ki67+	 9638 33452
7364	0	0	Ki67+	 9651 33277
7365	0	0	Ki67+	 9704 33649
7366	0	0	Ki67+	 9811 33425
7367	0	0	Ki67+	 9858 33166
7368	0	0	Ki67+	 9859 33282
7369	0	0	Ki67+	 9860 33297
7370	0	0	Ki67+	 9885 32950
7371	0	0	Ki67+	 9905 33214
7372	0	0	Ki67+	 9916 33221
7373	0	0	Ki67+	 9922 33633
7374	0	0	Ki67+	 9939 33206
7375	0	0	Ki67+	 9954 33625
7376	0	0	Ki67+	 9959 32994
7377	0	0	Ki67+	 9963 33216
7378	0	0	Ki67+	 9977 33143
7379	0	0	Ki67+	 10022 33194
7380	0	0	Ki67+	 10022 33547
7381	0	0	Ki67+	 10040 33318
7382	0	0	Ki67+	 10041 33185
7383	0	0	Ki67+	 9259 34439
7384	0	0	Ki67+	 9262 34073
7385	0	0	Ki67+	 9263 34245
7386	0	0	Ki67+	 9282 34444
7387	0	0	Ki67+	 9293 34329
7388	0	0	Ki67+	 9299 33707
7389	0	0	Ki67+	 9303 34379
7390	0	0	Ki67+	 9318 34056
7391	0	0	Ki67+	 9328 34349
7392	0	0	Ki67+	 9329 34411
7393	0	0	Ki67+	 9371 34220
7394	0	0	Ki67+	 9376 34270
7395	0	0	Ki67+	 9409 34196
7396	0	0	Ki67+	 9416 34311
7397	0	0	Ki67+	 9421 34264
7398	0	0	Ki67+	 9443 34353
7399	0	0	Ki67+	 9464 34105
7400	0	0	Ki67+	 9465 34124
7401	0	0	Ki67+	 9482 34361
7402	0	0	Ki67+	 9516 33855
7403	0	0	Ki67+	 9525 34364
7404	0	0	Ki67+	 9527 33891
7405	0	0	Ki67+	 9528 34323
7406	0	0	Ki67+	 9545 34368
7407	0	0	Ki67+	 9589 33706
7408	0	0	Ki67+	 9592 33721
7409	0	0	Ki67+	 9615 34353
7410	0	0	Ki67+	 9654 34330
7411	0	0	Ki67+	 9676 33799
7412	0	0	Ki67+	 9696 34300
7413	0	0	Ki67+	 9706 34276
7414	0	0	Ki67+	 9718 34161
7415	0	0	Ki67+	 9718 34406
7416	0	0	Ki67+	 9731 34373
7417	0	0	Ki67+	 9735 34348
7418	0	0	Ki67+	 9737 34197
7419	0	0	Ki67+	 9741 34323
7420	0	0	Ki67+	 9771 34287
7421	0	0	Ki67+	 9783 34461
7422	0	0	Ki67+	 9788 34304
7423	0	0	Ki67+	 9794 34408
7424	0	0	Ki67+	 9797 34231
7425	0	0	Ki67+	 9830 34374
7426	0	0	Ki67+	 9834 34244
7427	0	0	Ki67+	 9836 33952
7428	0	0	Ki67+	 9840 34049
7429	0	0	Ki67+	 9848 34112
7430	0	0	Ki67+	 9850 33886
7431	0	0	Ki67+	 9861 34006
7432	0	0	Ki67+	 9865 34124
7433	0	0	Ki67+	 9888 33808
7434	0	0	Ki67+	 9892 34465
7435	0	0	Ki67+	 9904 33972
7436	0	0	Ki67+	 9905 33823
7437	0	0	Ki67+	 9945 34127
7438	0	0	Ki67+	 9968 34207
7439	0	0	Ki67+	 9978 34124
7440	0	0	Ki67+	 9987 33695
7441	0	0	Ki67+	 9992 34235
7442	0	0	Ki67+	 9659 35010
7443	0	0	Ki67+	 9711 35028
7444	0	0	Ki67+	 9875 34523
7445	0	0	Ki67+	 9905 35244
7446	0	0	Ki67+	 9920 35226
7447	0	0	Ki67+	 9941 35241
7448	0	0	Ki67+	 9946 34968
7449	0	0	Ki67+	 9957 35199
7450	0	0	Ki67+	 9975 34575
7451	0	0	Ki67+	 9981 34800
7452	0	0	Ki67+	 9989 35242
7453	0	0	Ki67+	 9991 34776
7454	0	0	Ki67+	 9992 34818
7455	0	0	Ki67+	 10000 35268
7456	0	0	Ki67+	 10002 35228
7457	0	0	Ki67+	 10003 35216
7458	0	0	Ki67+	 10008 34508
7459	0	0	Ki67+	 10018 35254
7460	0	0	Ki67+	 10029 34796
7461	0	0	Ki67+	 10029 34814
7462	0	0	Ki67+	 9250 36041
7463	0	0	Ki67+	 9262 35857
7464	0	0	Ki67+	 9346 35839
7465	0	0	Ki67+	 9349 35946
7466	0	0	Ki67+	 9405 35848
7467	0	0	Ki67+	 9406 35820
7468	0	0	Ki67+	 9449 35645
7469	0	0	Ki67+	 9456 35837
7470	0	0	Ki67+	 9467 35642
7471	0	0	Ki67+	 9474 35990
7472	0	0	Ki67+	 9492 35837
7473	0	0	Ki67+	 9493 35939
7474	0	0	Ki67+	 9496 35854
7475	0	0	Ki67+	 9528 36011
7476	0	0	Ki67+	 9532 36061
7477	0	0	Ki67+	 9568 35805
7478	0	0	Ki67+	 9590 35591
7479	0	0	Ki67+	 9591 36065
7480	0	0	Ki67+	 9596 35852
7481	0	0	Ki67+	 9608 35666
7482	0	0	Ki67+	 9618 35934
7483	0	0	Ki67+	 9632 35926
7484	0	0	Ki67+	 9651 36061
7485	0	0	Ki67+	 9670 35930
7486	0	0	Ki67+	 9689 36055
7487	0	0	Ki67+	 9707 35935
7488	0	0	Ki67+	 9710 35667
7489	0	0	Ki67+	 9713 35868
7490	0	0	Ki67+	 9718 35942
7491	0	0	Ki67+	 9725 35677
7492	0	0	Ki67+	 9728 35952
7493	0	0	Ki67+	 9736 35311
7494	0	0	Ki67+	 9748 35964
7495	0	0	Ki67+	 9754 35947
7496	0	0	Ki67+	 9756 35330
7497	0	0	Ki67+	 9768 35666
7498	0	0	Ki67+	 9774 36065
7499	0	0	Ki67+	 9789 35980
7500	0	0	Ki67+	 9793 35361
7501	0	0	Ki67+	 9807 35350
7502	0	0	Ki67+	 9812 35860
7503	0	0	Ki67+	 9825 35365
7504	0	0	Ki67+	 9827 35961
7505	0	0	Ki67+	 9832 35428
7506	0	0	Ki67+	 9838 35413
7507	0	0	Ki67+	 9852 35969
7508	0	0	Ki67+	 9858 35375
7509	0	0	Ki67+	 9863 35596
7510	0	0	Ki67+	 9870 35284
7511	0	0	Ki67+	 9873 36014
7512	0	0	Ki67+	 9875 35985
7513	0	0	Ki67+	 9891 35967
7514	0	0	Ki67+	 9904 35980
7515	0	0	Ki67+	 9918 36027
7516	0	0	Ki67+	 9990 35666
7517	0	0	Ki67+	 10014 35775
7518	0	0	Ki67+	 9250 36772
7519	0	0	Ki67+	 9256 36793
7520	0	0	Ki67+	 9265 36273
7521	0	0	Ki67+	 9269 36849
7522	0	0	Ki67+	 9274 36752
7523	0	0	Ki67+	 9278 36184
7524	0	0	Ki67+	 9279 36304
7525	0	0	Ki67+	 9279 36838
7526	0	0	Ki67+	 9280 36138
7527	0	0	Ki67+	 9283 36283
7528	0	0	Ki67+	 9283 36740
7529	0	0	Ki67+	 9287 36803
7530	0	0	Ki67+	 9306 36209
7531	0	0	Ki67+	 9320 36182
7532	0	0	Ki67+	 9323 36318
7533	0	0	Ki67+	 9329 36276
7534	0	0	Ki67+	 9331 36873
7535	0	0	Ki67+	 9336 36731
7536	0	0	Ki67+	 9339 36258
7537	0	0	Ki67+	 9346 36215
7538	0	0	Ki67+	 9353 36866
7539	0	0	Ki67+	 9365 36153
7540	0	0	Ki67+	 9394 36306
7541	0	0	Ki67+	 9401 36536
7542	0	0	Ki67+	 9403 36277
7543	0	0	Ki67+	 9416 36227
7544	0	0	Ki67+	 9418 36264
7545	0	0	Ki67+	 9423 36540
7546	0	0	Ki67+	 9425 36296
7547	0	0	Ki67+	 9430 36192
7548	0	0	Ki67+	 9430 36529
7549	0	0	Ki67+	 9431 36562
7550	0	0	Ki67+	 9436 36735
7551	0	0	Ki67+	 9437 36271
7552	0	0	Ki67+	 9447 36617
7553	0	0	Ki67+	 9449 36483
7554	0	0	Ki67+	 9460 36295
7555	0	0	Ki67+	 9464 36264
7556	0	0	Ki67+	 9488 36488
7557	0	0	Ki67+	 9494 36525
7558	0	0	Ki67+	 9494 36585
7559	0	0	Ki67+	 9495 36610
7560	0	0	Ki67+	 9502 36301
7561	0	0	Ki67+	 9509 36566
7562	0	0	Ki67+	 9517 36240
7563	0	0	Ki67+	 9524 36215
7564	0	0	Ki67+	 9525 36300
7565	0	0	Ki67+	 9533 36256
7566	0	0	Ki67+	 9533 36280
7567	0	0	Ki67+	 9539 36306
7568	0	0	Ki67+	 9539 36473
7569	0	0	Ki67+	 9539 36613
7570	0	0	Ki67+	 9548 36591
7571	0	0	Ki67+	 9557 36204
7572	0	0	Ki67+	 9559 36582
7573	0	0	Ki67+	 9559 36620
7574	0	0	Ki67+	 9567 36666
7575	0	0	Ki67+	 9568 36550
7576	0	0	Ki67+	 9569 36228
7577	0	0	Ki67+	 9573 36303
7578	0	0	Ki67+	 9573 36578
7579	0	0	Ki67+	 9574 36327
7580	0	0	Ki67+	 9577 36288
7581	0	0	Ki67+	 9578 36082
7582	0	0	Ki67+	 9581 36648
7583	0	0	Ki67+	 9582 36094
7584	0	0	Ki67+	 9585 36525
7585	0	0	Ki67+	 9597 36494
7586	0	0	Ki67+	 9611 36685
7587	0	0	Ki67+	 9630 36516
7588	0	0	Ki67+	 9634 36867
7589	0	0	Ki67+	 9637 36137
7590	0	0	Ki67+	 9649 36788
7591	0	0	Ki67+	 9658 36106
7592	0	0	Ki67+	 9660 36395
7593	0	0	Ki67+	 9677 36504
7594	0	0	Ki67+	 9682 36521
7595	0	0	Ki67+	 9699 36147
7596	0	0	Ki67+	 9700 36504
7597	0	0	Ki67+	 9710 36693
7598	0	0	Ki67+	 9722 36681
7599	0	0	Ki67+	 9729 36163
7600	0	0	Ki67+	 9751 36516
7601	0	0	Ki67+	 9764 36158
7602	0	0	Ki67+	 9765 36088
7603	0	0	Ki67+	 9767 36201
7604	0	0	Ki67+	 9778 36553
7605	0	0	Ki67+	 9781 36592
7606	0	0	Ki67+	 9787 36146
7607	0	0	Ki67+	 9794 36444
7608	0	0	Ki67+	 9830 36417
7609	0	0	Ki67+	 9953 36614
7610	0	0	Ki67+	 10014 36508
7611	0	0	Ki67+	 10043 36285
7612	0	0	Ki67+	 9289 36997
7613	0	0	Ki67+	 9323 37027
7614	0	0	Ki67+	 9346 36976
7615	0	0	Ki67+	 9434 37287
7616	0	0	Ki67+	 9452 36927
7617	0	0	Ki67+	 9467 37066
7618	0	0	Ki67+	 9488 37557
7619	0	0	Ki67+	 9504 37344
7620	0	0	Ki67+	 9515 36909
7621	0	0	Ki67+	 9593 37134
7622	0	0	Ki67+	 9602 36912
7623	0	0	Ki67+	 9778 37310
7624	0	0	Ki67+	 9269 37713
7625	0	0	Ki67+	 9279 37930
7626	0	0	Ki67+	 9308 37752
7627	0	0	Ki67+	 9329 37688
7628	0	0	Ki67+	 9371 38406
7629	0	0	Ki67+	 9419 37869
7630	0	0	Ki67+	 9424 38044
7631	0	0	Ki67+	 9451 38451
7632	0	0	Ki67+	 9457 38326
7633	0	0	Ki67+	 9506 37913
7634	0	0	Ki67+	 9513 37739
7635	0	0	Ki67+	 9520 38172
7636	0	0	Ki67+	 9630 38139
7637	0	0	Ki67+	 9631 38247
7638	0	0	Ki67+	 9737 38011
7639	0	0	Ki67+	 9782 37962
7640	0	0	Ki67+	 9817 38370
7641	0	0	Ki67+	 9842 38343
7642	0	0	Ki67+	 9991 38452
7643	0	0	Ki67+	 10019 38424
7644	0	0	Ki67+	 10031 38452
7645	0	0	Ki67+	 10033 38400
7646	0	0	Ki67+	 10038 38416
7647	0	0	Ki67+	 10045 37926
7648	0	0	Ki67+	 9273 39165
7649	0	0	Ki67+	 9363 38988
7650	0	0	Ki67+	 9365 39038
7651	0	0	Ki67+	 9389 39007
7652	0	0	Ki67+	 9432 39265
7653	0	0	Ki67+	 9455 38751
7654	0	0	Ki67+	 9476 38785
7655	0	0	Ki67+	 9526 38979
7656	0	0	Ki67+	 9535 39183
7657	0	0	Ki67+	 9556 39235
7658	0	0	Ki67+	 9557 39075
7659	0	0	Ki67+	 9579 39152
7660	0	0	Ki67+	 9580 38904
7661	0	0	Ki67+	 9592 38520
7662	0	0	Ki67+	 9623 39173
7663	0	0	Ki67+	 9636 39157
7664	0	0	Ki67+	 9732 39222
7665	0	0	Ki67+	 9737 38663
7666	0	0	Ki67+	 9752 39134
7667	0	0	Ki67+	 9798 38883
7668	0	0	Ki67+	 9824 39196
7669	0	0	Ki67+	 9843 38514
7670	0	0	Ki67+	 9866 38971
7671	0	0	Ki67+	 9871 38641
7672	0	0	Ki67+	 9883 38840
7673	0	0	Ki67+	 9884 38988
7674	0	0	Ki67+	 9893 38853
7675	0	0	Ki67+	 9908 39278
7676	0	0	Ki67+	 9910 38847
7677	0	0	Ki67+	 9918 38953
7678	0	0	Ki67+	 9923 38668
7679	0	0	Ki67+	 9943 39236
7680	0	0	Ki67+	 9945 39141
7681	0	0	Ki67+	 9950 38674
7682	0	0	Ki67+	 9969 39238
7683	0	0	Ki67+	 9979 38560
7684	0	0	Ki67+	 9288 39576
7685	0	0	Ki67+	 9317 39344
7686	0	0	Ki67+	 9343 39970
7687	0	0	Ki67+	 9354 39425
7688	0	0	Ki67+	 9441 39386
7689	0	0	Ki67+	 9475 39357
7690	0	0	Ki67+	 9559 39351
7691	0	0	Ki67+	 9580 39385
7692	0	0	Ki67+	 9644 39546
7693	0	0	Ki67+	 9656 39347
7694	0	0	Ki67+	 9658 39737
7695	0	0	Ki67+	 9682 39438
7696	0	0	Ki67+	 9720 39296
7697	0	0	Ki67+	 9724 39314
7698	0	0	Ki67+	 9765 39460
7699	0	0	Ki67+	 9800 39998
7700	0	0	Ki67+	 9806 39979
7701	0	0	Ki67+	 9825 39964
7702	0	0	Ki67+	 9846 39657
7703	0	0	Ki67+	 9859 39659
7704	0	0	Ki67+	 9873 40058
7705	0	0	Ki67+	 9915 40036
7706	0	0	Ki67+	 9927 39471
7707	0	0	Ki67+	 9980 40035
7708	0	0	Ki67+	 10019 39431
7709	0	0	Ki67+	 10025 40042
7710	0	0	Ki67+	 10029 40062
7711	0	0	Ki67+	 9302 40501
7712	0	0	Ki67+	 9450 40786
7713	0	0	Ki67+	 9596 40707
7714	0	0	Ki67+	 9810 40156
7715	0	0	Ki67+	 9839 40146
7716	0	0	Ki67+	 9851 40812
7717	0	0	Ki67+	 9859 40824
7718	0	0	Ki67+	 9869 40151
7719	0	0	Ki67+	 9877 40164
7720	0	0	Ki67+	 9879 40107
7721	0	0	Ki67+	 9887 40122
7722	0	0	Ki67+	 9909 40081
7723	0	0	Ki67+	 9969 40603
7724	0	0	Ki67+	 10036 40103
7725	0	0	Ki67+	 9422 40978
7726	0	0	Ki67+	 9465 41555
7727	0	0	Ki67+	 9546 41631
7728	0	0	Ki67+	 9818 40998
7729	0	0	Ki67+	 9919 41548
7730	0	0	Ki67+	 9933 41481
7731	0	0	Ki67+	 9957 40927
7732	0	0	Ki67+	 9288 42261
7733	0	0	Ki67+	 9333 41965
7734	0	0	Ki67+	 9359 41966
7735	0	0	Ki67+	 9380 42327
7736	0	0	Ki67+	 9391 42295
7737	0	0	Ki67+	 9411 42368
7738	0	0	Ki67+	 9412 41962
7739	0	0	Ki67+	 9413 42166
7740	0	0	Ki67+	 9423 42258
7741	0	0	Ki67+	 9432 42282
7742	0	0	Ki67+	 9444 42354
7743	0	0	Ki67+	 9456 42280
7744	0	0	Ki67+	 9483 41965
7745	0	0	Ki67+	 9493 41956
7746	0	0	Ki67+	 9507 42378
7747	0	0	Ki67+	 9516 42394
7748	0	0	Ki67+	 9528 41913
7749	0	0	Ki67+	 9529 41943
7750	0	0	Ki67+	 9558 41946
7751	0	0	Ki67+	 9592 42196
7752	0	0	Ki67+	 9597 41967
7753	0	0	Ki67+	 9598 42309
7754	0	0	Ki67+	 9615 41966
7755	0	0	Ki67+	 9618 42234
7756	0	0	Ki67+	 9626 41981
7757	0	0	Ki67+	 9626 42258
7758	0	0	Ki67+	 9631 42101
7759	0	0	Ki67+	 9641 42296
7760	0	0	Ki67+	 9645 42266
7761	0	0	Ki67+	 9666 42205
7762	0	0	Ki67+	 9666 42221
7763	0	0	Ki67+	 9679 42255
7764	0	0	Ki67+	 9680 42104
7765	0	0	Ki67+	 9683 42275
7766	0	0	Ki67+	 9691 42216
7767	0	0	Ki67+	 9716 42293
7768	0	0	Ki67+	 9719 42015
7769	0	0	Ki67+	 9725 42030
7770	0	0	Ki67+	 9726 42306
7771	0	0	Ki67+	 9748 42370
7772	0	0	Ki67+	 9764 42096
7773	0	0	Ki67+	 9779 42322
7774	0	0	Ki67+	 9815 42094
7775	0	0	Ki67+	 9818 42112
7776	0	0	Ki67+	 9852 42408
7777	0	0	Ki67+	 9853 42443
7778	0	0	Ki67+	 9855 42323
7779	0	0	Ki67+	 9867 42398
7780	0	0	Ki67+	 9870 42418
7781	0	0	Ki67+	 9888 42318
7782	0	0	Ki67+	 9985 41738
7783	0	0	Ki67+	 9992 42420
7784	0	0	Ki67+	 9319 42845
7785	0	0	Ki67+	 9333 42846
7786	0	0	Ki67+	 9337 42785
7787	0	0	Ki67+	 9349 42794
7788	0	0	Ki67+	 9388 43225
7789	0	0	Ki67+	 9391 42770
7790	0	0	Ki67+	 9412 43214
7791	0	0	Ki67+	 9424 42732
7792	0	0	Ki67+	 9446 42789
7793	0	0	Ki67+	 9522 42959
7794	0	0	Ki67+	 9539 42982
7795	0	0	Ki67+	 9541 42778
7796	0	0	Ki67+	 9559 42957
7797	0	0	Ki67+	 9561 42999
7798	0	0	Ki67+	 9576 42973
7799	0	0	Ki67+	 9591 42901
7800	0	0	Ki67+	 9659 43229
7801	0	0	Ki67+	 9672 43219
7802	0	0	Ki67+	 9683 42944
7803	0	0	Ki67+	 9757 42664
7804	0	0	Ki67+	 9764 42639
7805	0	0	Ki67+	 9775 42835
7806	0	0	Ki67+	 9785 42608
7807	0	0	Ki67+	 9789 42732
7808	0	0	Ki67+	 9806 42638
7809	0	0	Ki67+	 9810 42598
7810	0	0	Ki67+	 9817 42613
7811	0	0	Ki67+	 9818 43215
7812	0	0	Ki67+	 9868 42597
7813	0	0	Ki67+	 9878 42616
7814	0	0	Ki67+	 9879 42717
7815	0	0	Ki67+	 9887 42627
7816	0	0	Ki67+	 9889 43111
7817	0	0	Ki67+	 9896 42732
7818	0	0	Ki67+	 9910 42589
7819	0	0	Ki67+	 9914 42613
7820	0	0	Ki67+	 9932 42755
7821	0	0	Ki67+	 9953 42604
7822	0	0	Ki67+	 9998 42763
7823	0	0	Ki67+	 10033 42767
7824	0	0	Ki67+	 9373 43284
7825	0	0	Ki67+	 9625 43606
7826	0	0	Ki67+	 9717 43648
7827	0	0	Ki67+	 9820 43444
7828	0	0	Ki67+	 9916 43570
7829	0	0	Ki67+	 9324 44769
7830	0	0	Ki67+	 9417 44769
7831	0	0	Ki67+	 9474 44863
7832	0	0	Ki67+	 9477 44874
7833	0	0	Ki67+	 9483 44788
7834	0	0	Ki67+	 9498 44863
7835	0	0	Ki67+	 9522 44263
7836	0	0	Ki67+	 9530 44233
7837	0	0	Ki67+	 9573 44691
7838	0	0	Ki67+	 9626 44828
7839	0	0	Ki67+	 9644 44795
7840	0	0	Ki67+	 9661 44668
7841	0	0	Ki67+	 9687 44671
7842	0	0	Ki67+	 9687 44710
7843	0	0	Ki67+	 9687 44787
7844	0	0	Ki67+	 9720 44565
7845	0	0	Ki67+	 9770 44854
7846	0	0	Ki67+	 9782 44380
7847	0	0	Ki67+	 9792 44436
7848	0	0	Ki67+	 9794 44425
7849	0	0	Ki67+	 9813 44853
7850	0	0	Ki67+	 9830 44854
7851	0	0	Ki67+	 9853 44868
7852	0	0	Ki67+	 9891 44862
7853	0	0	Ki67+	 9970 44861
7854	0	0	Ki67+	 9993 44876
7855	0	0	Ki67+	 10008 44875
7856	0	0	Ki67+	 9267 45450
7857	0	0	Ki67+	 9303 45125
7858	0	0	Ki67+	 9320 45638
7859	0	0	Ki67+	 9323 45606
7860	0	0	Ki67+	 9325 45531
7861	0	0	Ki67+	 9363 45513
7862	0	0	Ki67+	 9367 45493
7863	0	0	Ki67+	 9376 45529
7864	0	0	Ki67+	 9378 44975
7865	0	0	Ki67+	 9388 45132
7866	0	0	Ki67+	 9391 44951
7867	0	0	Ki67+	 9392 45574
7868	0	0	Ki67+	 9417 45016
7869	0	0	Ki67+	 9424 45546
7870	0	0	Ki67+	 9427 44981
7871	0	0	Ki67+	 9431 45003
7872	0	0	Ki67+	 9437 45567
7873	0	0	Ki67+	 9445 45030
7874	0	0	Ki67+	 9448 45327
7875	0	0	Ki67+	 9458 45150
7876	0	0	Ki67+	 9464 45396
7877	0	0	Ki67+	 9471 45169
7878	0	0	Ki67+	 9471 45582
7879	0	0	Ki67+	 9480 45548
7880	0	0	Ki67+	 9484 45622
7881	0	0	Ki67+	 9487 45329
7882	0	0	Ki67+	 9490 45609
7883	0	0	Ki67+	 9492 45416
7884	0	0	Ki67+	 9500 45403
7885	0	0	Ki67+	 9503 45328
7886	0	0	Ki67+	 9527 45328
7887	0	0	Ki67+	 9528 45618
7888	0	0	Ki67+	 9538 45206
7889	0	0	Ki67+	 9539 45400
7890	0	0	Ki67+	 9540 45554
7891	0	0	Ki67+	 9541 45378
7892	0	0	Ki67+	 9545 45182
7893	0	0	Ki67+	 9548 45626
7894	0	0	Ki67+	 9550 45200
7895	0	0	Ki67+	 9559 45581
7896	0	0	Ki67+	 9564 45312
7897	0	0	Ki67+	 9565 45201
7898	0	0	Ki67+	 9565 45374
7899	0	0	Ki67+	 9566 45564
7900	0	0	Ki67+	 9567 45276
7901	0	0	Ki67+	 9567 45434
7902	0	0	Ki67+	 9570 45185
7903	0	0	Ki67+	 9573 45390
7904	0	0	Ki67+	 9589 45539
7905	0	0	Ki67+	 9591 45222
7906	0	0	Ki67+	 9592 45396
7907	0	0	Ki67+	 9599 45074
7908	0	0	Ki67+	 9603 45478
7909	0	0	Ki67+	 9604 45371
7910	0	0	Ki67+	 9606 45522
7911	0	0	Ki67+	 9609 45505
7912	0	0	Ki67+	 9611 45417
7913	0	0	Ki67+	 9613 45547
7914	0	0	Ki67+	 9623 45634
7915	0	0	Ki67+	 9630 45505
7916	0	0	Ki67+	 9643 45404
7917	0	0	Ki67+	 9644 45258
7918	0	0	Ki67+	 9655 45221
7919	0	0	Ki67+	 9656 45514
7920	0	0	Ki67+	 9657 45553
7921	0	0	Ki67+	 9662 45394
7922	0	0	Ki67+	 9663 45253
7923	0	0	Ki67+	 9664 45363
7924	0	0	Ki67+	 9676 45561
7925	0	0	Ki67+	 9678 45340
7926	0	0	Ki67+	 9680 45527
7927	0	0	Ki67+	 9687 45085
7928	0	0	Ki67+	 9707 45505
7929	0	0	Ki67+	 9754 45175
7930	0	0	Ki67+	 9755 45076
7931	0	0	Ki67+	 9756 45343
7932	0	0	Ki67+	 9757 45163
7933	0	0	Ki67+	 9769 45078
7934	0	0	Ki67+	 9782 45367
7935	0	0	Ki67+	 9790 45401
7936	0	0	Ki67+	 9814 45370
7937	0	0	Ki67+	 9818 45165
7938	0	0	Ki67+	 9829 45211
7939	0	0	Ki67+	 9838 45390
7940	0	0	Ki67+	 9849 45381
7941	0	0	Ki67+	 9855 45189
7942	0	0	Ki67+	 9872 45066
7943	0	0	Ki67+	 9876 45142
7944	0	0	Ki67+	 9888 45457
7945	0	0	Ki67+	 9910 45236
7946	0	0	Ki67+	 9917 45122
7947	0	0	Ki67+	 9929 45446
7948	0	0	Ki67+	 9930 45159
7949	0	0	Ki67+	 9938 45057
7950	0	0	Ki67+	 9945 45217
7951	0	0	Ki67+	 9961 45190
7952	0	0	Ki67+	 9969 45028
7953	0	0	Ki67+	 9973 45157
7954	0	0	Ki67+	 9999 44892
7955	0	0	Ki67+	 9999 45113
7956	0	0	Ki67+	 10000 45137
7957	0	0	Ki67+	 10002 44996
7958	0	0	Ki67+	 10006 45224
7959	0	0	Ki67+	 10016 44909
7960	0	0	Ki67+	 10023 44885
7961	0	0	Ki67+	 10041 45107
7962	0	0	Ki67+	 10046 45500
7963	0	0	Ki67+	 9257 45727
7964	0	0	Ki67+	 9258 46268
7965	0	0	Ki67+	 9275 46134
7966	0	0	Ki67+	 9280 46279
7967	0	0	Ki67+	 9284 45804
7968	0	0	Ki67+	 9297 45725
7969	0	0	Ki67+	 9309 46140
7970	0	0	Ki67+	 9313 45804
7971	0	0	Ki67+	 9325 46397
7972	0	0	Ki67+	 9331 45728
7973	0	0	Ki67+	 9335 46388
7974	0	0	Ki67+	 9337 45865
7975	0	0	Ki67+	 9341 45899
7976	0	0	Ki67+	 9344 45877
7977	0	0	Ki67+	 9345 46266
7978	0	0	Ki67+	 9353 45726
7979	0	0	Ki67+	 9358 46380
7980	0	0	Ki67+	 9369 46340
7981	0	0	Ki67+	 9370 45785
7982	0	0	Ki67+	 9381 45749
7983	0	0	Ki67+	 9384 45727
7984	0	0	Ki67+	 9384 46343
7985	0	0	Ki67+	 9392 46039
7986	0	0	Ki67+	 9396 46275
7987	0	0	Ki67+	 9398 46309
7988	0	0	Ki67+	 9400 45783
7989	0	0	Ki67+	 9410 45738
7990	0	0	Ki67+	 9419 45856
7991	0	0	Ki67+	 9424 45768
7992	0	0	Ki67+	 9441 45745
7993	0	0	Ki67+	 9458 45765
7994	0	0	Ki67+	 9459 46067
7995	0	0	Ki67+	 9622 46157
7996	0	0	Ki67+	 9649 45777
7997	0	0	Ki67+	 9657 46418
7998	0	0	Ki67+	 9803 45712
7999	0	0	Ki67+	 9826 45699
8000	0	0	Ki67+	 10014 45878
8001	0	0	Ki67+	 9256 46768
8002	0	0	Ki67+	 9258 47091
8003	0	0	Ki67+	 9270 46728
8004	0	0	Ki67+	 9276 47039
8005	0	0	Ki67+	 9282 47115
8006	0	0	Ki67+	 9286 46787
8007	0	0	Ki67+	 9293 46743
8008	0	0	Ki67+	 9296 47134
8009	0	0	Ki67+	 9306 46635
8010	0	0	Ki67+	 9309 46585
8011	0	0	Ki67+	 9312 46914
8012	0	0	Ki67+	 9322 46564
8013	0	0	Ki67+	 9332 46979
8014	0	0	Ki67+	 9334 47108
8015	0	0	Ki67+	 9367 47104
8016	0	0	Ki67+	 9378 46565
8017	0	0	Ki67+	 9382 47090
8018	0	0	Ki67+	 9387 46738
8019	0	0	Ki67+	 9398 46552
8020	0	0	Ki67+	 9403 46638
8021	0	0	Ki67+	 9404 46797
8022	0	0	Ki67+	 9433 46794
8023	0	0	Ki67+	 9438 46672
8024	0	0	Ki67+	 9445 46538
8025	0	0	Ki67+	 9446 46842
8026	0	0	Ki67+	 9461 46628
8027	0	0	Ki67+	 9469 46557
8028	0	0	Ki67+	 9471 46591
8029	0	0	Ki67+	 9473 46621
8030	0	0	Ki67+	 9492 46545
8031	0	0	Ki67+	 9525 46608
8032	0	0	Ki67+	 9573 46688
8033	0	0	Ki67+	 9574 46703
8034	0	0	Ki67+	 9592 46901
8035	0	0	Ki67+	 9614 46874
8036	0	0	Ki67+	 9616 47180
8037	0	0	Ki67+	 9659 46678
8038	0	0	Ki67+	 9659 47003
8039	0	0	Ki67+	 9674 46649
8040	0	0	Ki67+	 9681 46743
8041	0	0	Ki67+	 9749 47269
8042	0	0	Ki67+	 9798 46621
8043	0	0	Ki67+	 9804 46638
8044	0	0	Ki67+	 10033 46742
8045	0	0	Ki67+	 9284 47830
8046	0	0	Ki67+	 9285 48073
8047	0	0	Ki67+	 9304 48064
8048	0	0	Ki67+	 9329 47292
8049	0	0	Ki67+	 9384 48067
8050	0	0	Ki67+	 9419 48060
8051	0	0	Ki67+	 9426 47914
8052	0	0	Ki67+	 9443 48079
8053	0	0	Ki67+	 9446 48068
8054	0	0	Ki67+	 9473 48071
8055	0	0	Ki67+	 9578 47400
8056	0	0	Ki67+	 9590 47852
8057	0	0	Ki67+	 9711 47875
8058	0	0	Ki67+	 9739 47854
8059	0	0	Ki67+	 9759 47915
8060	0	0	Ki67+	 9776 47326
8061	0	0	Ki67+	 9795 47866
8062	0	0	Ki67+	 9813 47623
8063	0	0	Ki67+	 9907 47908
8064	0	0	Ki67+	 9924 47480
8065	0	0	Ki67+	 9964 47421
8066	0	0	Ki67+	 9985 47470
8067	0	0	Ki67+	 9986 47453
8068	0	0	Ki67+	 9994 47507
8069	0	0	Ki67+	 10016 47488
8070	0	0	Ki67+	 10018 47532
8071	0	0	Ki67+	 10022 47510
8072	0	0	Ki67+	 10025 47624
8073	0	0	Ki67+	 10030 47395
8074	0	0	Ki67+	 10030 47413
8075	0	0	Ki67+	 10043 47502
8076	0	0	Ki67+	 10044 47526
8077	0	0	Ki67+	 10047 47405
8078	0	0	Ki67+	 10047 47614
8079	0	0	Ki67+	 9256 48365
8080	0	0	Ki67+	 9261 48604
8081	0	0	Ki67+	 9262 48412
8082	0	0	Ki67+	 9264 48248
8083	0	0	Ki67+	 9265 48442
8084	0	0	Ki67+	 9269 48304
8085	0	0	Ki67+	 9271 48225
8086	0	0	Ki67+	 9280 48204
8087	0	0	Ki67+	 9282 48280
8088	0	0	Ki67+	 9288 48244
8089	0	0	Ki67+	 9288 48328
8090	0	0	Ki67+	 9289 48378
8091	0	0	Ki67+	 9290 48434
8092	0	0	Ki67+	 9292 48356
8093	0	0	Ki67+	 9300 48159
8094	0	0	Ki67+	 9306 48214
8095	0	0	Ki67+	 9318 48130
8096	0	0	Ki67+	 9320 48365
8097	0	0	Ki67+	 9321 48167
8098	0	0	Ki67+	 9326 48821
8099	0	0	Ki67+	 9328 48299
8100	0	0	Ki67+	 9338 48384
8101	0	0	Ki67+	 9346 48205
8102	0	0	Ki67+	 9350 48365
8103	0	0	Ki67+	 9352 48261
8104	0	0	Ki67+	 9353 48126
8105	0	0	Ki67+	 9356 48202
8106	0	0	Ki67+	 9364 48266
8107	0	0	Ki67+	 9365 48189
8108	0	0	Ki67+	 9378 48138
8109	0	0	Ki67+	 9385 48089
8110	0	0	Ki67+	 9386 48295
8111	0	0	Ki67+	 9390 48133
8112	0	0	Ki67+	 9391 48201
8113	0	0	Ki67+	 9397 48330
8114	0	0	Ki67+	 9401 48225
8115	0	0	Ki67+	 9406 48179
8116	0	0	Ki67+	 9409 48141
8117	0	0	Ki67+	 9409 48309
8118	0	0	Ki67+	 9415 48160
8119	0	0	Ki67+	 9429 48861
8120	0	0	Ki67+	 9432 48116
8121	0	0	Ki67+	 9435 48089
8122	0	0	Ki67+	 9440 48281
8123	0	0	Ki67+	 9444 48166
8124	0	0	Ki67+	 9446 48262
8125	0	0	Ki67+	 9448 48110
8126	0	0	Ki67+	 9448 48219
8127	0	0	Ki67+	 9450 48156
8128	0	0	Ki67+	 9460 48185
8129	0	0	Ki67+	 9461 48234
8130	0	0	Ki67+	 9473 48125
8131	0	0	Ki67+	 9474 48172
8132	0	0	Ki67+	 9482 48159
8133	0	0	Ki67+	 9488 48128
8134	0	0	Ki67+	 9579 48620
8135	0	0	Ki67+	 9582 48546
8136	0	0	Ki67+	 9589 48584
8137	0	0	Ki67+	 9591 48278
8138	0	0	Ki67+	 9601 48599
8139	0	0	Ki67+	 9606 48505
8140	0	0	Ki67+	 9608 48562
8141	0	0	Ki67+	 9609 48544
8142	0	0	Ki67+	 9614 48235
8143	0	0	Ki67+	 9619 48469
8144	0	0	Ki67+	 9619 48498
8145	0	0	Ki67+	 9630 48541
8146	0	0	Ki67+	 9632 48481
8147	0	0	Ki67+	 9637 48272
8148	0	0	Ki67+	 9639 48334
8149	0	0	Ki67+	 9640 48243
8150	0	0	Ki67+	 9644 48166
8151	0	0	Ki67+	 9644 48305
8152	0	0	Ki67+	 9651 48186
8153	0	0	Ki67+	 9666 48160
8154	0	0	Ki67+	 9667 48124
8155	0	0	Ki67+	 9669 48392
8156	0	0	Ki67+	 9677 48266
8157	0	0	Ki67+	 9680 48157
8158	0	0	Ki67+	 9681 48399
8159	0	0	Ki67+	 9685 48226
8160	0	0	Ki67+	 9693 48133
8161	0	0	Ki67+	 9695 48238
8162	0	0	Ki67+	 9700 48355
8163	0	0	Ki67+	 9708 48215
8164	0	0	Ki67+	 9711 48336
8165	0	0	Ki67+	 9726 48557
8166	0	0	Ki67+	 9730 48366
8167	0	0	Ki67+	 9758 48550
8168	0	0	Ki67+	 9766 48381
8169	0	0	Ki67+	 9781 48091
8170	0	0	Ki67+	 9792 48656
8171	0	0	Ki67+	 9794 48259
8172	0	0	Ki67+	 9795 48358
8173	0	0	Ki67+	 9797 48390
8174	0	0	Ki67+	 9797 48411
8175	0	0	Ki67+	 9800 48284
8176	0	0	Ki67+	 9814 48280
8177	0	0	Ki67+	 9822 48426
8178	0	0	Ki67+	 9825 48373
8179	0	0	Ki67+	 9826 48797
8180	0	0	Ki67+	 9833 48450
8181	0	0	Ki67+	 9855 48402
8182	0	0	Ki67+	 9859 48358
8183	0	0	Ki67+	 9863 48323
8184	0	0	Ki67+	 9864 48678
8185	0	0	Ki67+	 9873 48349
8186	0	0	Ki67+	 9876 48502
8187	0	0	Ki67+	 9880 48608
8188	0	0	Ki67+	 9882 48385
8189	0	0	Ki67+	 9891 48301
8190	0	0	Ki67+	 9894 48878
8191	0	0	Ki67+	 9898 48599
8192	0	0	Ki67+	 9901 48525
8193	0	0	Ki67+	 9903 48839
8194	0	0	Ki67+	 9907 48542
8195	0	0	Ki67+	 9935 48464
8196	0	0	Ki67+	 9935 48868
8197	0	0	Ki67+	 9958 48631
8198	0	0	Ki67+	 9962 48504
8199	0	0	Ki67+	 9965 48843
8200	0	0	Ki67+	 9973 48519
8201	0	0	Ki67+	 9974 48544
8202	0	0	Ki67+	 9979 48854
8203	0	0	Ki67+	 9991 48876
8204	0	0	Ki67+	 9999 48632
8205	0	0	Ki67+	 10008 48715
8206	0	0	Ki67+	 9256 49115
8207	0	0	Ki67+	 9287 49143
8208	0	0	Ki67+	 9312 49571
8209	0	0	Ki67+	 9315 48992
8210	0	0	Ki67+	 9322 49633
8211	0	0	Ki67+	 9340 49194
8212	0	0	Ki67+	 9354 49478
8213	0	0	Ki67+	 9358 49198
8214	0	0	Ki67+	 9363 49050
8215	0	0	Ki67+	 9393 48990
8216	0	0	Ki67+	 9403 49130
8217	0	0	Ki67+	 9404 49001
8218	0	0	Ki67+	 9407 49548
8219	0	0	Ki67+	 9414 49048
8220	0	0	Ki67+	 9427 49049
8221	0	0	Ki67+	 9430 49010
8222	0	0	Ki67+	 9431 48958
8223	0	0	Ki67+	 9434 49097
8224	0	0	Ki67+	 9451 48924
8225	0	0	Ki67+	 9482 49160
8226	0	0	Ki67+	 9488 49042
8227	0	0	Ki67+	 9499 49080
8228	0	0	Ki67+	 9509 49002
8229	0	0	Ki67+	 9513 49608
8230	0	0	Ki67+	 9527 49669
8231	0	0	Ki67+	 9528 49106
8232	0	0	Ki67+	 9532 49062
8233	0	0	Ki67+	 9534 49637
8234	0	0	Ki67+	 9548 49074
8235	0	0	Ki67+	 9568 49182
8236	0	0	Ki67+	 9568 49550
8237	0	0	Ki67+	 9569 49164
8238	0	0	Ki67+	 9571 49153
8239	0	0	Ki67+	 9576 49117
8240	0	0	Ki67+	 9579 49099
8241	0	0	Ki67+	 9587 49568
8242	0	0	Ki67+	 9591 49091
8243	0	0	Ki67+	 9606 49537
8244	0	0	Ki67+	 9614 48893
8245	0	0	Ki67+	 9628 49159
8246	0	0	Ki67+	 9641 49112
8247	0	0	Ki67+	 9646 49143
8248	0	0	Ki67+	 9659 49134
8249	0	0	Ki67+	 9660 49359
8250	0	0	Ki67+	 9672 49116
8251	0	0	Ki67+	 9674 49019
8252	0	0	Ki67+	 9676 49419
8253	0	0	Ki67+	 9683 49364
8254	0	0	Ki67+	 9686 49455
8255	0	0	Ki67+	 9687 48967
8256	0	0	Ki67+	 9692 49421
8257	0	0	Ki67+	 9697 49503
8258	0	0	Ki67+	 9699 49327
8259	0	0	Ki67+	 9701 49574
8260	0	0	Ki67+	 9705 49018
8261	0	0	Ki67+	 9708 49252
8262	0	0	Ki67+	 9708 49275
8263	0	0	Ki67+	 9708 49384
8264	0	0	Ki67+	 9710 49153
8265	0	0	Ki67+	 9720 48948
8266	0	0	Ki67+	 9724 48916
8267	0	0	Ki67+	 9725 49225
8268	0	0	Ki67+	 9742 49128
8269	0	0	Ki67+	 9743 49220
8270	0	0	Ki67+	 9772 49189
8271	0	0	Ki67+	 9779 49088
8272	0	0	Ki67+	 9788 49113
8273	0	0	Ki67+	 9789 49180
8274	0	0	Ki67+	 9804 49629
8275	0	0	Ki67+	 9812 49362
8276	0	0	Ki67+	 9813 49094
8277	0	0	Ki67+	 9823 48903
8278	0	0	Ki67+	 9824 49048
8279	0	0	Ki67+	 9848 48888
8280	0	0	Ki67+	 9849 49156
8281	0	0	Ki67+	 9855 49329
8282	0	0	Ki67+	 9857 49371
8283	0	0	Ki67+	 9867 49071
8284	0	0	Ki67+	 9868 48929
8285	0	0	Ki67+	 9874 49149
8286	0	0	Ki67+	 9900 49627
8287	0	0	Ki67+	 9901 49142
8288	0	0	Ki67+	 9908 49653
8289	0	0	Ki67+	 9911 49337
8290	0	0	Ki67+	 9916 49667
8291	0	0	Ki67+	 9924 49150
8292	0	0	Ki67+	 9926 49584
8293	0	0	Ki67+	 9927 49609
8294	0	0	Ki67+	 9928 49661
8295	0	0	Ki67+	 9935 49019
8296	0	0	Ki67+	 9936 49678
8297	0	0	Ki67+	 9945 49016
8298	0	0	Ki67+	 9946 49327
8299	0	0	Ki67+	 9950 49618
8300	0	0	Ki67+	 9954 49397
8301	0	0	Ki67+	 9955 49173
8302	0	0	Ki67+	 9956 49379
8303	0	0	Ki67+	 9962 49148
8304	0	0	Ki67+	 9964 48962
8305	0	0	Ki67+	 9965 48979
8306	0	0	Ki67+	 9974 49305
8307	0	0	Ki67+	 9974 49320
8308	0	0	Ki67+	 9985 48950
8309	0	0	Ki67+	 9985 49170
8310	0	0	Ki67+	 9988 49392
8311	0	0	Ki67+	 9997 49293
8312	0	0	Ki67+	 10000 49249
8313	0	0	Ki67+	 10001 48909
8314	0	0	Ki67+	 10001 49323
8315	0	0	Ki67+	 10006 48926
8316	0	0	Ki67+	 10016 49193
8317	0	0	Ki67+	 10016 49236
8318	0	0	Ki67+	 10016 49258
8319	0	0	Ki67+	 10024 49405
8320	0	0	Ki67+	 10026 49391
8321	0	0	Ki67+	 10028 49292
8322	0	0	Ki67+	 10034 49441
8323	0	0	Ki67+	 10037 49661
8324	0	0	Ki67+	 10038 49277
8325	0	0	Ki67+	 10040 49246
8326	0	0	Ki67+	 10046 49215
8327	0	0	Ki67+	 9254 50171
8328	0	0	Ki67+	 9285 49987
8329	0	0	Ki67+	 9288 50160
8330	0	0	Ki67+	 9288 50184
8331	0	0	Ki67+	 9295 50204
8332	0	0	Ki67+	 9314 50147
8333	0	0	Ki67+	 9330 50080
8334	0	0	Ki67+	 9335 50035
8335	0	0	Ki67+	 9337 49977
8336	0	0	Ki67+	 9344 50463
8337	0	0	Ki67+	 9347 49966
8338	0	0	Ki67+	 9357 49865
8339	0	0	Ki67+	 9357 49943
8340	0	0	Ki67+	 9369 50456
8341	0	0	Ki67+	 9371 49874
8342	0	0	Ki67+	 9407 50463
8343	0	0	Ki67+	 9417 50093
8344	0	0	Ki67+	 9430 50388
8345	0	0	Ki67+	 9434 50252
8346	0	0	Ki67+	 9436 50226
8347	0	0	Ki67+	 9437 50012
8348	0	0	Ki67+	 9447 50105
8349	0	0	Ki67+	 9448 50092
8350	0	0	Ki67+	 9461 49839
8351	0	0	Ki67+	 9464 50362
8352	0	0	Ki67+	 9470 49965
8353	0	0	Ki67+	 9476 50244
8354	0	0	Ki67+	 9478 50121
8355	0	0	Ki67+	 9491 50150
8356	0	0	Ki67+	 9491 50354
8357	0	0	Ki67+	 9500 49766
8358	0	0	Ki67+	 9500 50277
8359	0	0	Ki67+	 9510 50313
8360	0	0	Ki67+	 9516 49773
8361	0	0	Ki67+	 9517 50291
8362	0	0	Ki67+	 9518 50122
8363	0	0	Ki67+	 9524 50087
8364	0	0	Ki67+	 9527 50172
8365	0	0	Ki67+	 9530 50133
8366	0	0	Ki67+	 9535 50273
8367	0	0	Ki67+	 9548 50109
8368	0	0	Ki67+	 9562 50137
8369	0	0	Ki67+	 9562 50148
8370	0	0	Ki67+	 9566 50092
8371	0	0	Ki67+	 9570 50179
8372	0	0	Ki67+	 9575 50324
8373	0	0	Ki67+	 9578 50104
8374	0	0	Ki67+	 9583 50160
8375	0	0	Ki67+	 9586 50211
8376	0	0	Ki67+	 9603 49721
8377	0	0	Ki67+	 9611 50454
8378	0	0	Ki67+	 9612 50192
8379	0	0	Ki67+	 9627 49726
8380	0	0	Ki67+	 9628 49710
8381	0	0	Ki67+	 9629 50126
8382	0	0	Ki67+	 9635 49823
8383	0	0	Ki67+	 9639 49897
8384	0	0	Ki67+	 9648 50111
8385	0	0	Ki67+	 9659 49945
8386	0	0	Ki67+	 9691 49786
8387	0	0	Ki67+	 9696 50074
8388	0	0	Ki67+	 9698 50103
8389	0	0	Ki67+	 9721 50468
8390	0	0	Ki67+	 9732 49972
8391	0	0	Ki67+	 9737 50035
8392	0	0	Ki67+	 9744 49830
8393	0	0	Ki67+	 9751 49889
8394	0	0	Ki67+	 9764 49786
8395	0	0	Ki67+	 9780 49865
8396	0	0	Ki67+	 9794 49800
8397	0	0	Ki67+	 9801 49872
8398	0	0	Ki67+	 9816 49835
8399	0	0	Ki67+	 9822 49774
8400	0	0	Ki67+	 9830 49848
8401	0	0	Ki67+	 9846 50429
8402	0	0	Ki67+	 9865 50304
8403	0	0	Ki67+	 9874 49941
8404	0	0	Ki67+	 9893 49792
8405	0	0	Ki67+	 9904 50302
8406	0	0	Ki67+	 9913 49748
8407	0	0	Ki67+	 9945 49728
8408	0	0	Ki67+	 9955 49749
8409	0	0	Ki67+	 9965 49797
8410	0	0	Ki67+	 9966 49744
8411	0	0	Ki67+	 9968 49713
8412	0	0	Ki67+	 9978 49888
8413	0	0	Ki67+	 9982 49736
8414	0	0	Ki67+	 10007 49727
8415	0	0	Ki67+	 10008 49691
8416	0	0	Ki67+	 10008 49777
8417	0	0	Ki67+	 10019 49744
8418	0	0	Ki67+	 10047 49733
8419	0	0	Ki67+	 10047 50192
8420	0	0	Ki67+	 9278 51018
8421	0	0	Ki67+	 9285 50623
8422	0	0	Ki67+	 9292 50873
8423	0	0	Ki67+	 9305 50701
8424	0	0	Ki67+	 9370 50717
8425	0	0	Ki67+	 9405 50710
8426	0	0	Ki67+	 9409 50567
8427	0	0	Ki67+	 9413 50691
8428	0	0	Ki67+	 9434 50642
8429	0	0	Ki67+	 9437 51048
8430	0	0	Ki67+	 9471 50631
8431	0	0	Ki67+	 9473 51259
8432	0	0	Ki67+	 9487 50633
8433	0	0	Ki67+	 9498 50602
8434	0	0	Ki67+	 9531 50615
8435	0	0	Ki67+	 9548 50613
8436	0	0	Ki67+	 9558 50574
8437	0	0	Ki67+	 9566 50539
8438	0	0	Ki67+	 9588 50575
8439	0	0	Ki67+	 9594 50526
8440	0	0	Ki67+	 9624 51110
8441	0	0	Ki67+	 9652 50936
8442	0	0	Ki67+	 9658 50607
8443	0	0	Ki67+	 9674 50625
8444	0	0	Ki67+	 9687 51195
8445	0	0	Ki67+	 9715 50525
8446	0	0	Ki67+	 9834 51197
8447	0	0	Ki67+	 9856 50542
8448	0	0	Ki67+	 9874 51181
8449	0	0	Ki67+	 9904 51071
8450	0	0	Ki67+	 9904 51170
8451	0	0	Ki67+	 9906 50970
8452	0	0	Ki67+	 9914 50997
8453	0	0	Ki67+	 9957 51181
8454	0	0	Ki67+	 9960 50996
8455	0	0	Ki67+	 9966 51139
8456	0	0	Ki67+	 9987 50967
8457	0	0	Ki67+	 9995 51170
8458	0	0	Ki67+	 9308 51316
8459	0	0	Ki67+	 9318 51400
8460	0	0	Ki67+	 9463 51455
8461	0	0	Ki67+	 9466 52000
8462	0	0	Ki67+	 9474 51959
8463	0	0	Ki67+	 9515 51379
8464	0	0	Ki67+	 9528 52051
8465	0	0	Ki67+	 9534 52007
8466	0	0	Ki67+	 9548 51380
8467	0	0	Ki67+	 9553 52071
8468	0	0	Ki67+	 9570 51993
8469	0	0	Ki67+	 9576 51341
8470	0	0	Ki67+	 9588 51325
8471	0	0	Ki67+	 9597 51355
8472	0	0	Ki67+	 9606 51852
8473	0	0	Ki67+	 9626 51322
8474	0	0	Ki67+	 9669 51812
8475	0	0	Ki67+	 9699 51986
8476	0	0	Ki67+	 9758 51919
8477	0	0	Ki67+	 9790 51874
8478	0	0	Ki67+	 9794 51690
8479	0	0	Ki67+	 9834 51743
8480	0	0	Ki67+	 9858 51954
8481	0	0	Ki67+	 9937 51952
8482	0	0	Ki67+	 9938 51856
8483	0	0	Ki67+	 9955 51752
8484	0	0	Ki67+	 9961 51673
8485	0	0	Ki67+	 9962 51879
8486	0	0	Ki67+	 9966 51970
8487	0	0	Ki67+	 9980 51865
8488	0	0	Ki67+	 10001 51976
8489	0	0	Ki67+	 10005 51865
8490	0	0	Ki67+	 10005 51884
8491	0	0	Ki67+	 10009 51724
8492	0	0	Ki67+	 10011 51909
8493	0	0	Ki67+	 10020 51884
8494	0	0	Ki67+	 10031 51847
8495	0	0	Ki67+	 10034 51528
8496	0	0	Ki67+	 9430 52107
8497	0	0	Ki67+	 9436 52573
8498	0	0	Ki67+	 9492 52085
8499	0	0	Ki67+	 9504 52568
8500	0	0	Ki67+	 9674 52446
8501	0	0	Ki67+	 9751 52554
8502	0	0	Ki67+	 9867 52435
8503	0	0	Ki67+	 9872 52423
8504	0	0	Ki67+	 9953 52257
8505	0	0	Ki67+	 9955 52275
8506	0	0	Ki67+	 9988 52172
8507	0	0	Ki67+	 10008 52183
8508	0	0	Ki67+	 10011 52762
8509	0	0	Ki67+	 10034 52147
8510	0	0	Ki67+	 10036 52348
8511	0	0	Ki67+	 10041 52127
8512	0	0	Ki67+	 10320 4408
8513	0	0	Ki67+	 10807 4129
8514	0	0	Ki67+	 10632 5005
8515	0	0	Ki67+	 10270 6106
8516	0	0	Ki67+	 10505 8151
8517	0	0	Ki67+	 10353 16238
8518	0	0	Ki67+	 10491 18823
8519	0	0	Ki67+	 10227 19123
8520	0	0	Ki67+	 10071 20618
8521	0	0	Ki67+	 10319 22936
8522	0	0	Ki67+	 10328 22920
8523	0	0	Ki67+	 10400 22767
8524	0	0	Ki67+	 10552 22510
8525	0	0	Ki67+	 10659 22523
8526	0	0	Ki67+	 10720 22713
8527	0	0	Ki67+	 10721 22756
8528	0	0	Ki67+	 10726 22693
8529	0	0	Ki67+	 10769 22545
8530	0	0	Ki67+	 10788 22365
8531	0	0	Ki67+	 10819 22788
8532	0	0	Ki67+	 10367 23282
8533	0	0	Ki67+	 10395 23072
8534	0	0	Ki67+	 10433 23535
8535	0	0	Ki67+	 10542 23742
8536	0	0	Ki67+	 10557 23178
8537	0	0	Ki67+	 10691 23504
8538	0	0	Ki67+	 10742 23119
8539	0	0	Ki67+	 10801 23026
8540	0	0	Ki67+	 10812 23169
8541	0	0	Ki67+	 10266 24304
8542	0	0	Ki67+	 10364 24004
8543	0	0	Ki67+	 10478 24241
8544	0	0	Ki67+	 10545 24446
8545	0	0	Ki67+	 10559 24548
8546	0	0	Ki67+	 10636 24528
8547	0	0	Ki67+	 10664 23787
8548	0	0	Ki67+	 10678 24551
8549	0	0	Ki67+	 10698 24379
8550	0	0	Ki67+	 10702 24333
8551	0	0	Ki67+	 10757 24057
8552	0	0	Ki67+	 10760 24108
8553	0	0	Ki67+	 10802 24291
8554	0	0	Ki67+	 10811 24184
8555	0	0	Ki67+	 10816 24090
8556	0	0	Ki67+	 10830 24133
8557	0	0	Ki67+	 10843 24238
8558	0	0	Ki67+	 10845 24085
8559	0	0	Ki67+	 10847 23907
8560	0	0	Ki67+	 10190 25234
8561	0	0	Ki67+	 10320 24773
8562	0	0	Ki67+	 10363 24802
8563	0	0	Ki67+	 10409 25013
8564	0	0	Ki67+	 10416 24926
8565	0	0	Ki67+	 10434 25003
8566	0	0	Ki67+	 10447 25271
8567	0	0	Ki67+	 10469 25207
8568	0	0	Ki67+	 10484 25275
8569	0	0	Ki67+	 10493 25201
8570	0	0	Ki67+	 10497 24897
8571	0	0	Ki67+	 10501 24885
8572	0	0	Ki67+	 10521 25348
8573	0	0	Ki67+	 10523 24630
8574	0	0	Ki67+	 10533 25311
8575	0	0	Ki67+	 10542 25068
8576	0	0	Ki67+	 10549 25187
8577	0	0	Ki67+	 10600 25182
8578	0	0	Ki67+	 10658 25298
8579	0	0	Ki67+	 10709 25328
8580	0	0	Ki67+	 10722 25337
8581	0	0	Ki67+	 10730 24648
8582	0	0	Ki67+	 10780 25107
8583	0	0	Ki67+	 10809 25075
8584	0	0	Ki67+	 10822 24705
8585	0	0	Ki67+	 10830 25027
8586	0	0	Ki67+	 10831 25148
8587	0	0	Ki67+	 10837 24711
8588	0	0	Ki67+	 10097 25854
8589	0	0	Ki67+	 10178 25923
8590	0	0	Ki67+	 10221 25665
8591	0	0	Ki67+	 10271 25603
8592	0	0	Ki67+	 10311 25409
8593	0	0	Ki67+	 10422 25781
8594	0	0	Ki67+	 10429 25910
8595	0	0	Ki67+	 10435 25893
8596	0	0	Ki67+	 10441 25705
8597	0	0	Ki67+	 10456 25945
8598	0	0	Ki67+	 10485 25548
8599	0	0	Ki67+	 10498 25722
8600	0	0	Ki67+	 10500 25562
8601	0	0	Ki67+	 10506 25967
8602	0	0	Ki67+	 10509 26025
8603	0	0	Ki67+	 10511 25870
8604	0	0	Ki67+	 10514 25920
8605	0	0	Ki67+	 10538 25622
8606	0	0	Ki67+	 10545 25578
8607	0	0	Ki67+	 10565 25599
8608	0	0	Ki67+	 10568 25532
8609	0	0	Ki67+	 10572 25556
8610	0	0	Ki67+	 10594 25552
8611	0	0	Ki67+	 10598 25525
8612	0	0	Ki67+	 10600 25592
8613	0	0	Ki67+	 10603 25414
8614	0	0	Ki67+	 10616 25602
8615	0	0	Ki67+	 10624 25523
8616	0	0	Ki67+	 10627 25462
8617	0	0	Ki67+	 10628 25756
8618	0	0	Ki67+	 10643 25431
8619	0	0	Ki67+	 10655 25480
8620	0	0	Ki67+	 10658 25607
8621	0	0	Ki67+	 10666 25619
8622	0	0	Ki67+	 10765 25732
8623	0	0	Ki67+	 10773 25891
8624	0	0	Ki67+	 10774 25386
8625	0	0	Ki67+	 10778 25631
8626	0	0	Ki67+	 10799 25642
8627	0	0	Ki67+	 10802 25632
8628	0	0	Ki67+	 10806 25746
8629	0	0	Ki67+	 10815 25447
8630	0	0	Ki67+	 10835 25696
8631	0	0	Ki67+	 10835 25754
8632	0	0	Ki67+	 10837 25441
8633	0	0	Ki67+	 10838 25411
8634	0	0	Ki67+	 10839 25639
8635	0	0	Ki67+	 10844 25667
8636	0	0	Ki67+	 10845 25491
8637	0	0	Ki67+	 10847 25457
8638	0	0	Ki67+	 10074 26283
8639	0	0	Ki67+	 10086 26531
8640	0	0	Ki67+	 10120 26602
8641	0	0	Ki67+	 10132 26539
8642	0	0	Ki67+	 10140 26514
8643	0	0	Ki67+	 10152 26498
8644	0	0	Ki67+	 10178 26500
8645	0	0	Ki67+	 10197 26818
8646	0	0	Ki67+	 10206 26944
8647	0	0	Ki67+	 10223 26887
8648	0	0	Ki67+	 10243 26836
8649	0	0	Ki67+	 10247 26796
8650	0	0	Ki67+	 10258 26438
8651	0	0	Ki67+	 10265 26424
8652	0	0	Ki67+	 10279 26420
8653	0	0	Ki67+	 10288 26938
8654	0	0	Ki67+	 10290 26399
8655	0	0	Ki67+	 10307 26930
8656	0	0	Ki67+	 10345 26407
8657	0	0	Ki67+	 10359 26940
8658	0	0	Ki67+	 10363 26428
8659	0	0	Ki67+	 10370 26918
8660	0	0	Ki67+	 10374 26525
8661	0	0	Ki67+	 10388 26716
8662	0	0	Ki67+	 10415 26857
8663	0	0	Ki67+	 10431 26275
8664	0	0	Ki67+	 10477 26726
8665	0	0	Ki67+	 10492 26509
8666	0	0	Ki67+	 10501 26522
8667	0	0	Ki67+	 10505 26277
8668	0	0	Ki67+	 10515 26725
8669	0	0	Ki67+	 10524 26688
8670	0	0	Ki67+	 10534 26461
8671	0	0	Ki67+	 10537 26792
8672	0	0	Ki67+	 10561 26484
8673	0	0	Ki67+	 10563 26738
8674	0	0	Ki67+	 10603 26256
8675	0	0	Ki67+	 10631 26880
8676	0	0	Ki67+	 10668 26208
8677	0	0	Ki67+	 10695 26875
8678	0	0	Ki67+	 10708 26923
8679	0	0	Ki67+	 10736 26599
8680	0	0	Ki67+	 10737 26478
8681	0	0	Ki67+	 10757 26387
8682	0	0	Ki67+	 10773 26516
8683	0	0	Ki67+	 10821 26872
8684	0	0	Ki67+	 10847 26935
8685	0	0	Ki67+	 10077 27181
8686	0	0	Ki67+	 10085 27534
8687	0	0	Ki67+	 10086 27367
8688	0	0	Ki67+	 10087 27200
8689	0	0	Ki67+	 10133 27650
8690	0	0	Ki67+	 10136 27720
8691	0	0	Ki67+	 10149 27314
8692	0	0	Ki67+	 10160 27359
8693	0	0	Ki67+	 10189 27742
8694	0	0	Ki67+	 10201 26999
8695	0	0	Ki67+	 10205 27391
8696	0	0	Ki67+	 10243 27438
8697	0	0	Ki67+	 10283 27501
8698	0	0	Ki67+	 10283 27700
8699	0	0	Ki67+	 10315 27715
8700	0	0	Ki67+	 10334 26984
8701	0	0	Ki67+	 10334 27024
8702	0	0	Ki67+	 10337 27527
8703	0	0	Ki67+	 10358 27530
8704	0	0	Ki67+	 10362 27011
8705	0	0	Ki67+	 10365 26981
8706	0	0	Ki67+	 10377 27155
8707	0	0	Ki67+	 10403 27502
8708	0	0	Ki67+	 10408 27723
8709	0	0	Ki67+	 10411 27146
8710	0	0	Ki67+	 10428 27138
8711	0	0	Ki67+	 10448 27530
8712	0	0	Ki67+	 10449 26993
8713	0	0	Ki67+	 10451 27137
8714	0	0	Ki67+	 10453 27369
8715	0	0	Ki67+	 10479 27550
8716	0	0	Ki67+	 10480 27038
8717	0	0	Ki67+	 10486 27119
8718	0	0	Ki67+	 10498 27656
8719	0	0	Ki67+	 10502 27097
8720	0	0	Ki67+	 10504 27058
8721	0	0	Ki67+	 10540 27384
8722	0	0	Ki67+	 10561 27345
8723	0	0	Ki67+	 10574 27372
8724	0	0	Ki67+	 10584 27330
8725	0	0	Ki67+	 10593 27485
8726	0	0	Ki67+	 10604 27594
8727	0	0	Ki67+	 10627 27343
8728	0	0	Ki67+	 10633 27592
8729	0	0	Ki67+	 10650 27573
8730	0	0	Ki67+	 10658 27040
8731	0	0	Ki67+	 10658 27188
8732	0	0	Ki67+	 10677 27614
8733	0	0	Ki67+	 10681 27176
8734	0	0	Ki67+	 10681 27559
8735	0	0	Ki67+	 10683 27047
8736	0	0	Ki67+	 10684 27148
8737	0	0	Ki67+	 10686 26983
8738	0	0	Ki67+	 10696 27014
8739	0	0	Ki67+	 10704 27547
8740	0	0	Ki67+	 10705 27604
8741	0	0	Ki67+	 10707 27476
8742	0	0	Ki67+	 10711 27143
8743	0	0	Ki67+	 10734 27589
8744	0	0	Ki67+	 10735 27521
8745	0	0	Ki67+	 10747 27197
8746	0	0	Ki67+	 10751 27492
8747	0	0	Ki67+	 10758 27160
8748	0	0	Ki67+	 10761 27199
8749	0	0	Ki67+	 10772 27225
8750	0	0	Ki67+	 10775 27265
8751	0	0	Ki67+	 10775 27572
8752	0	0	Ki67+	 10780 27110
8753	0	0	Ki67+	 10781 27378
8754	0	0	Ki67+	 10782 27241
8755	0	0	Ki67+	 10788 27501
8756	0	0	Ki67+	 10792 27352
8757	0	0	Ki67+	 10802 27550
8758	0	0	Ki67+	 10819 27499
8759	0	0	Ki67+	 10834 27512
8760	0	0	Ki67+	 10838 27670
8761	0	0	Ki67+	 10082 28400
8762	0	0	Ki67+	 10085 28429
8763	0	0	Ki67+	 10091 27969
8764	0	0	Ki67+	 10096 28242
8765	0	0	Ki67+	 10125 28260
8766	0	0	Ki67+	 10125 28309
8767	0	0	Ki67+	 10141 28115
8768	0	0	Ki67+	 10200 28309
8769	0	0	Ki67+	 10211 28068
8770	0	0	Ki67+	 10221 28461
8771	0	0	Ki67+	 10226 28485
8772	0	0	Ki67+	 10237 28390
8773	0	0	Ki67+	 10240 28299
8774	0	0	Ki67+	 10249 28390
8775	0	0	Ki67+	 10250 28136
8776	0	0	Ki67+	 10252 28054
8777	0	0	Ki67+	 10264 28400
8778	0	0	Ki67+	 10268 28030
8779	0	0	Ki67+	 10268 28134
8780	0	0	Ki67+	 10271 28053
8781	0	0	Ki67+	 10274 28378
8782	0	0	Ki67+	 10278 28023
8783	0	0	Ki67+	 10282 28050
8784	0	0	Ki67+	 10292 28349
8785	0	0	Ki67+	 10297 28032
8786	0	0	Ki67+	 10303 27997
8787	0	0	Ki67+	 10304 28367
8788	0	0	Ki67+	 10318 27982
8789	0	0	Ki67+	 10323 28396
8790	0	0	Ki67+	 10342 28006
8791	0	0	Ki67+	 10343 28441
8792	0	0	Ki67+	 10359 28435
8793	0	0	Ki67+	 10363 28176
8794	0	0	Ki67+	 10369 27960
8795	0	0	Ki67+	 10377 28123
8796	0	0	Ki67+	 10379 28291
8797	0	0	Ki67+	 10380 28457
8798	0	0	Ki67+	 10392 28136
8799	0	0	Ki67+	 10395 27943
8800	0	0	Ki67+	 10398 28286
8801	0	0	Ki67+	 10404 28444
8802	0	0	Ki67+	 10408 28099
8803	0	0	Ki67+	 10408 28514
8804	0	0	Ki67+	 10423 28535
8805	0	0	Ki67+	 10424 28104
8806	0	0	Ki67+	 10452 28556
8807	0	0	Ki67+	 10455 28069
8808	0	0	Ki67+	 10455 28294
8809	0	0	Ki67+	 10467 28553
8810	0	0	Ki67+	 10468 28517
8811	0	0	Ki67+	 10469 28037
8812	0	0	Ki67+	 10470 28350
8813	0	0	Ki67+	 10476 28286
8814	0	0	Ki67+	 10479 28301
8815	0	0	Ki67+	 10483 27987
8816	0	0	Ki67+	 10489 28002
8817	0	0	Ki67+	 10495 28532
8818	0	0	Ki67+	 10509 28511
8819	0	0	Ki67+	 10549 28111
8820	0	0	Ki67+	 10561 28092
8821	0	0	Ki67+	 10569 28487
8822	0	0	Ki67+	 10583 28475
8823	0	0	Ki67+	 10589 27935
8824	0	0	Ki67+	 10596 28504
8825	0	0	Ki67+	 10599 28458
8826	0	0	Ki67+	 10610 28103
8827	0	0	Ki67+	 10611 28114
8828	0	0	Ki67+	 10650 28461
8829	0	0	Ki67+	 10657 28429
8830	0	0	Ki67+	 10659 28501
8831	0	0	Ki67+	 10664 28542
8832	0	0	Ki67+	 10674 28523
8833	0	0	Ki67+	 10678 28417
8834	0	0	Ki67+	 10680 27934
8835	0	0	Ki67+	 10681 28476
8836	0	0	Ki67+	 10685 28457
8837	0	0	Ki67+	 10695 27936
8838	0	0	Ki67+	 10696 28111
8839	0	0	Ki67+	 10711 28054
8840	0	0	Ki67+	 10722 28438
8841	0	0	Ki67+	 10726 28154
8842	0	0	Ki67+	 10729 28336
8843	0	0	Ki67+	 10741 28556
8844	0	0	Ki67+	 10744 28146
8845	0	0	Ki67+	 10747 28430
8846	0	0	Ki67+	 10750 28056
8847	0	0	Ki67+	 10752 27863
8848	0	0	Ki67+	 10758 28504
8849	0	0	Ki67+	 10759 28180
8850	0	0	Ki67+	 10761 28464
8851	0	0	Ki67+	 10774 27848
8852	0	0	Ki67+	 10775 27871
8853	0	0	Ki67+	 10775 28054
8854	0	0	Ki67+	 10785 27929
8855	0	0	Ki67+	 10786 28153
8856	0	0	Ki67+	 10786 28175
8857	0	0	Ki67+	 10791 27843
8858	0	0	Ki67+	 10793 28477
8859	0	0	Ki67+	 10796 28204
8860	0	0	Ki67+	 10799 28536
8861	0	0	Ki67+	 10821 27857
8862	0	0	Ki67+	 10822 27955
8863	0	0	Ki67+	 10825 28027
8864	0	0	Ki67+	 10834 28209
8865	0	0	Ki67+	 10843 27880
8866	0	0	Ki67+	 10844 28530
8867	0	0	Ki67+	 10846 28062
8868	0	0	Ki67+	 10075 29114
8869	0	0	Ki67+	 10137 28939
8870	0	0	Ki67+	 10175 28813
8871	0	0	Ki67+	 10220 28645
8872	0	0	Ki67+	 10269 28673
8873	0	0	Ki67+	 10281 29071
8874	0	0	Ki67+	 10322 28800
8875	0	0	Ki67+	 10323 29289
8876	0	0	Ki67+	 10401 28777
8877	0	0	Ki67+	 10465 29117
8878	0	0	Ki67+	 10470 29164
8879	0	0	Ki67+	 10491 28726
8880	0	0	Ki67+	 10495 28574
8881	0	0	Ki67+	 10517 28569
8882	0	0	Ki67+	 10525 28737
8883	0	0	Ki67+	 10526 29243
8884	0	0	Ki67+	 10556 29119
8885	0	0	Ki67+	 10560 28742
8886	0	0	Ki67+	 10562 28646
8887	0	0	Ki67+	 10566 29209
8888	0	0	Ki67+	 10569 29115
8889	0	0	Ki67+	 10573 28615
8890	0	0	Ki67+	 10587 28963
8891	0	0	Ki67+	 10589 28738
8892	0	0	Ki67+	 10593 28594
8893	0	0	Ki67+	 10604 28648
8894	0	0	Ki67+	 10614 28661
8895	0	0	Ki67+	 10627 28712
8896	0	0	Ki67+	 10636 28684
8897	0	0	Ki67+	 10657 28691
8898	0	0	Ki67+	 10674 28573
8899	0	0	Ki67+	 10681 28613
8900	0	0	Ki67+	 10683 28838
8901	0	0	Ki67+	 10704 29214
8902	0	0	Ki67+	 10707 28818
8903	0	0	Ki67+	 10709 28969
8904	0	0	Ki67+	 10720 28649
8905	0	0	Ki67+	 10722 28585
8906	0	0	Ki67+	 10732 28683
8907	0	0	Ki67+	 10733 28969
8908	0	0	Ki67+	 10742 28673
8909	0	0	Ki67+	 10745 28580
8910	0	0	Ki67+	 10762 28679
8911	0	0	Ki67+	 10765 29201
8912	0	0	Ki67+	 10772 28667
8913	0	0	Ki67+	 10783 29104
8914	0	0	Ki67+	 10791 28566
8915	0	0	Ki67+	 10792 28658
8916	0	0	Ki67+	 10793 28754
8917	0	0	Ki67+	 10797 28943
8918	0	0	Ki67+	 10803 28561
8919	0	0	Ki67+	 10805 28594
8920	0	0	Ki67+	 10813 28800
8921	0	0	Ki67+	 10817 29315
8922	0	0	Ki67+	 10827 28656
8923	0	0	Ki67+	 10828 28634
8924	0	0	Ki67+	 10836 28576
8925	0	0	Ki67+	 10838 29301
8926	0	0	Ki67+	 10184 29395
8927	0	0	Ki67+	 10444 29794
8928	0	0	Ki67+	 10615 29863
8929	0	0	Ki67+	 10651 29738
8930	0	0	Ki67+	 10669 29555
8931	0	0	Ki67+	 10670 29590
8932	0	0	Ki67+	 10675 29429
8933	0	0	Ki67+	 10714 29863
8934	0	0	Ki67+	 10742 29521
8935	0	0	Ki67+	 10806 29409
8936	0	0	Ki67+	 10810 29368
8937	0	0	Ki67+	 10818 29434
8938	0	0	Ki67+	 10831 29427
8939	0	0	Ki67+	 10845 29784
8940	0	0	Ki67+	 10846 29390
8941	0	0	Ki67+	 10127 30245
8942	0	0	Ki67+	 10510 30161
8943	0	0	Ki67+	 10641 30929
8944	0	0	Ki67+	 10710 30598
8945	0	0	Ki67+	 10052 31696
8946	0	0	Ki67+	 10074 31680
8947	0	0	Ki67+	 10102 31669
8948	0	0	Ki67+	 10179 31707
8949	0	0	Ki67+	 10263 31697
8950	0	0	Ki67+	 10360 31643
8951	0	0	Ki67+	 10054 32466
8952	0	0	Ki67+	 10058 32429
8953	0	0	Ki67+	 10067 32068
8954	0	0	Ki67+	 10084 32103
8955	0	0	Ki67+	 10088 32164
8956	0	0	Ki67+	 10103 32132
8957	0	0	Ki67+	 10113 32507
8958	0	0	Ki67+	 10115 31963
8959	0	0	Ki67+	 10115 32538
8960	0	0	Ki67+	 10128 32113
8961	0	0	Ki67+	 10130 31909
8962	0	0	Ki67+	 10149 32473
8963	0	0	Ki67+	 10160 31914
8964	0	0	Ki67+	 10162 32543
8965	0	0	Ki67+	 10164 32558
8966	0	0	Ki67+	 10173 31891
8967	0	0	Ki67+	 10194 32300
8968	0	0	Ki67+	 10213 32319
8969	0	0	Ki67+	 10216 31922
8970	0	0	Ki67+	 10218 32112
8971	0	0	Ki67+	 10221 32130
8972	0	0	Ki67+	 10227 32282
8973	0	0	Ki67+	 10240 32128
8974	0	0	Ki67+	 10260 32100
8975	0	0	Ki67+	 10260 32287
8976	0	0	Ki67+	 10263 32114
8977	0	0	Ki67+	 10313 32538
8978	0	0	Ki67+	 10317 32285
8979	0	0	Ki67+	 10322 32523
8980	0	0	Ki67+	 10324 32181
8981	0	0	Ki67+	 10351 32219
8982	0	0	Ki67+	 10372 32558
8983	0	0	Ki67+	 10508 32119
8984	0	0	Ki67+	 10510 32034
8985	0	0	Ki67+	 10591 32284
8986	0	0	Ki67+	 10075 33269
8987	0	0	Ki67+	 10084 33331
8988	0	0	Ki67+	 10096 32904
8989	0	0	Ki67+	 10096 33304
8990	0	0	Ki67+	 10099 33248
8991	0	0	Ki67+	 10100 33270
8992	0	0	Ki67+	 10102 32940
8993	0	0	Ki67+	 10108 33205
8994	0	0	Ki67+	 10109 32661
8995	0	0	Ki67+	 10117 33331
8996	0	0	Ki67+	 10120 32582
8997	0	0	Ki67+	 10122 33120
8998	0	0	Ki67+	 10146 32861
8999	0	0	Ki67+	 10147 32602
9000	0	0	Ki67+	 10147 33169
9001	0	0	Ki67+	 10149 32583
9002	0	0	Ki67+	 10149 32667
9003	0	0	Ki67+	 10149 33324
9004	0	0	Ki67+	 10162 32868
9005	0	0	Ki67+	 10163 33086
9006	0	0	Ki67+	 10168 32574
9007	0	0	Ki67+	 10175 33085
9008	0	0	Ki67+	 10196 33027
9009	0	0	Ki67+	 10198 33066
9010	0	0	Ki67+	 10215 32842
9011	0	0	Ki67+	 10224 32879
9012	0	0	Ki67+	 10227 32825
9013	0	0	Ki67+	 10231 32857
9014	0	0	Ki67+	 10244 32971
9015	0	0	Ki67+	 10248 32855
9016	0	0	Ki67+	 10256 32981
9017	0	0	Ki67+	 10256 33142
9018	0	0	Ki67+	 10261 33119
9019	0	0	Ki67+	 10279 32901
9020	0	0	Ki67+	 10287 32584
9021	0	0	Ki67+	 10291 33145
9022	0	0	Ki67+	 10054 33450
9023	0	0	Ki67+	 10054 33875
9024	0	0	Ki67+	 10073 33495
9025	0	0	Ki67+	 10096 34061
9026	0	0	Ki67+	 10106 34049
9027	0	0	Ki67+	 10109 33492
9028	0	0	Ki67+	 10125 34126
9029	0	0	Ki67+	 10129 34027
9030	0	0	Ki67+	 10131 33855
9031	0	0	Ki67+	 10131 34144
9032	0	0	Ki67+	 10162 33915
9033	0	0	Ki67+	 10168 34068
9034	0	0	Ki67+	 10174 33932
9035	0	0	Ki67+	 10206 33903
9036	0	0	Ki67+	 10211 33934
9037	0	0	Ki67+	 10350 33419
9038	0	0	Ki67+	 10547 33373
9039	0	0	Ki67+	 10653 34131
9040	0	0	Ki67+	 10064 34418
9041	0	0	Ki67+	 10068 34880
9042	0	0	Ki67+	 10077 34231
9043	0	0	Ki67+	 10083 34403
9044	0	0	Ki67+	 10091 34684
9045	0	0	Ki67+	 10092 34499
9046	0	0	Ki67+	 10093 34403
9047	0	0	Ki67+	 10105 34501
9048	0	0	Ki67+	 10114 34177
9049	0	0	Ki67+	 10119 34490
9050	0	0	Ki67+	 10126 34580
9051	0	0	Ki67+	 10128 34309
9052	0	0	Ki67+	 10130 34379
9053	0	0	Ki67+	 10132 34759
9054	0	0	Ki67+	 10137 34193
9055	0	0	Ki67+	 10139 34332
9056	0	0	Ki67+	 10140 34661
9057	0	0	Ki67+	 10142 34373
9058	0	0	Ki67+	 10146 34917
9059	0	0	Ki67+	 10150 34321
9060	0	0	Ki67+	 10151 34353
9061	0	0	Ki67+	 10157 34512
9062	0	0	Ki67+	 10158 34242
9063	0	0	Ki67+	 10161 34742
9064	0	0	Ki67+	 10171 34725
9065	0	0	Ki67+	 10174 34513
9066	0	0	Ki67+	 10180 34229
9067	0	0	Ki67+	 10180 34561
9068	0	0	Ki67+	 10182 34537
9069	0	0	Ki67+	 10186 34600
9070	0	0	Ki67+	 10189 34842
9071	0	0	Ki67+	 10190 34671
9072	0	0	Ki67+	 10193 34633
9073	0	0	Ki67+	 10193 34692
9074	0	0	Ki67+	 10194 34614
9075	0	0	Ki67+	 10195 34531
9076	0	0	Ki67+	 10199 34549
9077	0	0	Ki67+	 10203 34580
9078	0	0	Ki67+	 10204 34649
9079	0	0	Ki67+	 10204 34832
9080	0	0	Ki67+	 10207 34262
9081	0	0	Ki67+	 10209 34617
9082	0	0	Ki67+	 10215 34584
9083	0	0	Ki67+	 10225 34823
9084	0	0	Ki67+	 10232 34272
9085	0	0	Ki67+	 10232 34837
9086	0	0	Ki67+	 10244 34854
9087	0	0	Ki67+	 10246 34251
9088	0	0	Ki67+	 10251 34839
9089	0	0	Ki67+	 10266 34269
9090	0	0	Ki67+	 10283 34270
9091	0	0	Ki67+	 10294 34264
9092	0	0	Ki67+	 10313 34260
9093	0	0	Ki67+	 10343 34545
9094	0	0	Ki67+	 10349 34508
9095	0	0	Ki67+	 10360 34516
9096	0	0	Ki67+	 10378 34230
9097	0	0	Ki67+	 10408 34611
9098	0	0	Ki67+	 10634 34366
9099	0	0	Ki67+	 10658 34592
9100	0	0	Ki67+	 10065 35395
9101	0	0	Ki67+	 10070 35422
9102	0	0	Ki67+	 10073 35453
9103	0	0	Ki67+	 10086 35150
9104	0	0	Ki67+	 10098 34961
9105	0	0	Ki67+	 10098 35221
9106	0	0	Ki67+	 10103 35371
9107	0	0	Ki67+	 10113 35477
9108	0	0	Ki67+	 10132 35187
9109	0	0	Ki67+	 10138 35475
9110	0	0	Ki67+	 10154 35092
9111	0	0	Ki67+	 10166 35517
9112	0	0	Ki67+	 10181 35253
9113	0	0	Ki67+	 10237 35205
9114	0	0	Ki67+	 10311 34965
9115	0	0	Ki67+	 10439 35630
9116	0	0	Ki67+	 10507 35090
9117	0	0	Ki67+	 10511 35346
9118	0	0	Ki67+	 10755 35334
9119	0	0	Ki67+	 10833 34970
9120	0	0	Ki67+	 10130 36388
9121	0	0	Ki67+	 10202 35800
9122	0	0	Ki67+	 10686 35778
9123	0	0	Ki67+	 10732 35799
9124	0	0	Ki67+	 10201 37340
9125	0	0	Ki67+	 10394 37249
9126	0	0	Ki67+	 10531 36953
9127	0	0	Ki67+	 10551 37037
9128	0	0	Ki67+	 10668 37336
9129	0	0	Ki67+	 10743 37087
9130	0	0	Ki67+	 10054 37875
9131	0	0	Ki67+	 10058 37902
9132	0	0	Ki67+	 10189 38135
9133	0	0	Ki67+	 10195 37442
9134	0	0	Ki67+	 10207 37415
9135	0	0	Ki67+	 10208 37932
9136	0	0	Ki67+	 10527 37981
9137	0	0	Ki67+	 10614 37564
9138	0	0	Ki67+	 10694 37660
9139	0	0	Ki67+	 10087 38697
9140	0	0	Ki67+	 10133 38603
9141	0	0	Ki67+	 10139 38535
9142	0	0	Ki67+	 10154 38713
9143	0	0	Ki67+	 10156 38627
9144	0	0	Ki67+	 10165 38615
9145	0	0	Ki67+	 10171 38572
9146	0	0	Ki67+	 10172 38506
9147	0	0	Ki67+	 10182 38667
9148	0	0	Ki67+	 10205 38656
9149	0	0	Ki67+	 10226 38895
9150	0	0	Ki67+	 10230 38550
9151	0	0	Ki67+	 10250 38906
9152	0	0	Ki67+	 10278 38201
9153	0	0	Ki67+	 10293 38543
9154	0	0	Ki67+	 10389 38588
9155	0	0	Ki67+	 10395 38704
9156	0	0	Ki67+	 10520 38757
9157	0	0	Ki67+	 10558 38845
9158	0	0	Ki67+	 10565 38602
9159	0	0	Ki67+	 10587 38338
9160	0	0	Ki67+	 10615 38307
9161	0	0	Ki67+	 10621 38594
9162	0	0	Ki67+	 10656 38496
9163	0	0	Ki67+	 10664 38852
9164	0	0	Ki67+	 10673 38583
9165	0	0	Ki67+	 10692 38680
9166	0	0	Ki67+	 10710 38490
9167	0	0	Ki67+	 10717 38516
9168	0	0	Ki67+	 10726 38465
9169	0	0	Ki67+	 10749 38474
9170	0	0	Ki67+	 10778 38430
9171	0	0	Ki67+	 10782 38321
9172	0	0	Ki67+	 10825 38466
9173	0	0	Ki67+	 10835 38349
9174	0	0	Ki67+	 10132 39027
9175	0	0	Ki67+	 10136 39055
9176	0	0	Ki67+	 10149 39047
9177	0	0	Ki67+	 10153 39225
9178	0	0	Ki67+	 10162 39348
9179	0	0	Ki67+	 10204 39245
9180	0	0	Ki67+	 10209 39067
9181	0	0	Ki67+	 10218 39044
9182	0	0	Ki67+	 10219 39078
9183	0	0	Ki67+	 10225 39171
9184	0	0	Ki67+	 10324 39025
9185	0	0	Ki67+	 10338 39709
9186	0	0	Ki67+	 10380 39285
9187	0	0	Ki67+	 10426 39472
9188	0	0	Ki67+	 10430 39578
9189	0	0	Ki67+	 10455 39570
9190	0	0	Ki67+	 10545 39437
9191	0	0	Ki67+	 10605 39699
9192	0	0	Ki67+	 10615 39754
9193	0	0	Ki67+	 10789 39419
9194	0	0	Ki67+	 10814 39297
9195	0	0	Ki67+	 10063 40028
9196	0	0	Ki67+	 10069 40099
9197	0	0	Ki67+	 10078 40041
9198	0	0	Ki67+	 10079 40079
9199	0	0	Ki67+	 10085 40016
9200	0	0	Ki67+	 10092 40070
9201	0	0	Ki67+	 10096 40007
9202	0	0	Ki67+	 10112 40017
9203	0	0	Ki67+	 10112 40049
9204	0	0	Ki67+	 10274 39830
9205	0	0	Ki67+	 10313 39844
9206	0	0	Ki67+	 10411 39966
9207	0	0	Ki67+	 10431 40178
9208	0	0	Ki67+	 10447 40144
9209	0	0	Ki67+	 10568 39827
9210	0	0	Ki67+	 10697 39761
9211	0	0	Ki67+	 10743 40294
9212	0	0	Ki67+	 10759 40275
9213	0	0	Ki67+	 10130 40962
9214	0	0	Ki67+	 10222 40746
9215	0	0	Ki67+	 10232 40750
9216	0	0	Ki67+	 10265 41328
9217	0	0	Ki67+	 10291 41108
9218	0	0	Ki67+	 10293 40576
9219	0	0	Ki67+	 10308 41253
9220	0	0	Ki67+	 10361 40799
9221	0	0	Ki67+	 10414 41243
9222	0	0	Ki67+	 10414 41291
9223	0	0	Ki67+	 10420 40819
9224	0	0	Ki67+	 10430 40832
9225	0	0	Ki67+	 10440 41308
9226	0	0	Ki67+	 10450 41127
9227	0	0	Ki67+	 10458 41343
9228	0	0	Ki67+	 10472 41324
9229	0	0	Ki67+	 10475 41261
9230	0	0	Ki67+	 10495 41358
9231	0	0	Ki67+	 10504 41332
9232	0	0	Ki67+	 10506 41252
9233	0	0	Ki67+	 10526 41282
9234	0	0	Ki67+	 10546 41267
9235	0	0	Ki67+	 10560 41337
9236	0	0	Ki67+	 10572 41256
9237	0	0	Ki67+	 10577 41274
9238	0	0	Ki67+	 10593 41331
9239	0	0	Ki67+	 10595 41263
9240	0	0	Ki67+	 10608 40793
9241	0	0	Ki67+	 10620 41310
9242	0	0	Ki67+	 10629 41274
9243	0	0	Ki67+	 10638 41287
9244	0	0	Ki67+	 10652 41331
9245	0	0	Ki67+	 10656 41299
9246	0	0	Ki67+	 10664 41285
9247	0	0	Ki67+	 10670 40940
9248	0	0	Ki67+	 10682 41298
9249	0	0	Ki67+	 10686 41315
9250	0	0	Ki67+	 10705 41347
9251	0	0	Ki67+	 10710 41163
9252	0	0	Ki67+	 10719 41319
9253	0	0	Ki67+	 10733 41334
9254	0	0	Ki67+	 10807 41359
9255	0	0	Ki67+	 10821 41237
9256	0	0	Ki67+	 10130 41579
9257	0	0	Ki67+	 10176 41704
9258	0	0	Ki67+	 10245 41417
9259	0	0	Ki67+	 10299 41770
9260	0	0	Ki67+	 10299 41871
9261	0	0	Ki67+	 10399 41747
9262	0	0	Ki67+	 10407 41471
9263	0	0	Ki67+	 10422 42001
9264	0	0	Ki67+	 10488 41371
9265	0	0	Ki67+	 10503 41375
9266	0	0	Ki67+	 10532 41878
9267	0	0	Ki67+	 10536 41368
9268	0	0	Ki67+	 10543 42101
9269	0	0	Ki67+	 10575 41412
9270	0	0	Ki67+	 10583 41941
9271	0	0	Ki67+	 10592 41908
9272	0	0	Ki67+	 10593 41403
9273	0	0	Ki67+	 10597 41429
9274	0	0	Ki67+	 10610 41923
9275	0	0	Ki67+	 10615 41431
9276	0	0	Ki67+	 10615 41940
9277	0	0	Ki67+	 10618 41888
9278	0	0	Ki67+	 10646 41582
9279	0	0	Ki67+	 10654 41405
9280	0	0	Ki67+	 10698 41378
9281	0	0	Ki67+	 10710 41445
9282	0	0	Ki67+	 10711 41480
9283	0	0	Ki67+	 10725 41370
9284	0	0	Ki67+	 10725 41382
9285	0	0	Ki67+	 10743 41475
9286	0	0	Ki67+	 10773 41484
9287	0	0	Ki67+	 10778 41374
9288	0	0	Ki67+	 10794 41489
9289	0	0	Ki67+	 10802 41462
9290	0	0	Ki67+	 10807 41425
9291	0	0	Ki67+	 10809 41499
9292	0	0	Ki67+	 10816 41405
9293	0	0	Ki67+	 10826 41446
9294	0	0	Ki67+	 10827 41481
9295	0	0	Ki67+	 10831 41404
9296	0	0	Ki67+	 10841 41420
9297	0	0	Ki67+	 10089 42714
9298	0	0	Ki67+	 10092 42742
9299	0	0	Ki67+	 10115 42742
9300	0	0	Ki67+	 10169 42899
9301	0	0	Ki67+	 10176 42687
9302	0	0	Ki67+	 10182 42383
9303	0	0	Ki67+	 10237 42396
9304	0	0	Ki67+	 10378 42174
9305	0	0	Ki67+	 10516 42208
9306	0	0	Ki67+	 10519 42484
9307	0	0	Ki67+	 10551 42855
9308	0	0	Ki67+	 10574 42383
9309	0	0	Ki67+	 10704 42704
9310	0	0	Ki67+	 10768 42328
9311	0	0	Ki67+	 10781 42414
9312	0	0	Ki67+	 10791 42500
9313	0	0	Ki67+	 10795 42883
9314	0	0	Ki67+	 10824 42433
9315	0	0	Ki67+	 10840 42445
9316	0	0	Ki67+	 10093 43107
9317	0	0	Ki67+	 10183 43613
9318	0	0	Ki67+	 10207 43585
9319	0	0	Ki67+	 10220 43560
9320	0	0	Ki67+	 10251 43526
9321	0	0	Ki67+	 10260 43130
9322	0	0	Ki67+	 10498 43213
9323	0	0	Ki67+	 10731 43170
9324	0	0	Ki67+	 10128 43997
9325	0	0	Ki67+	 10150 43941
9326	0	0	Ki67+	 10195 44113
9327	0	0	Ki67+	 10259 43907
9328	0	0	Ki67+	 10265 44474
9329	0	0	Ki67+	 10276 44408
9330	0	0	Ki67+	 10349 43892
9331	0	0	Ki67+	 10373 43881
9332	0	0	Ki67+	 10510 44261
9333	0	0	Ki67+	 10648 44489
9334	0	0	Ki67+	 10654 44472
9335	0	0	Ki67+	 10695 43762
9336	0	0	Ki67+	 10790 44334
9337	0	0	Ki67+	 10065 44972
9338	0	0	Ki67+	 10081 44927
9339	0	0	Ki67+	 10139 44965
9340	0	0	Ki67+	 10142 44991
9341	0	0	Ki67+	 10146 45010
9342	0	0	Ki67+	 10167 44923
9343	0	0	Ki67+	 10188 44892
9344	0	0	Ki67+	 10188 44962
9345	0	0	Ki67+	 10200 45297
9346	0	0	Ki67+	 10219 45045
9347	0	0	Ki67+	 10287 44987
9348	0	0	Ki67+	 10341 44945
9349	0	0	Ki67+	 10366 44961
9350	0	0	Ki67+	 10397 44867
9351	0	0	Ki67+	 10428 44632
9352	0	0	Ki67+	 10512 45329
9353	0	0	Ki67+	 10522 44916
9354	0	0	Ki67+	 10552 45115
9355	0	0	Ki67+	 10643 45205
9356	0	0	Ki67+	 10647 45189
9357	0	0	Ki67+	 10764 44974
9358	0	0	Ki67+	 10775 44606
9359	0	0	Ki67+	 10829 44829
9360	0	0	Ki67+	 10115 45837
9361	0	0	Ki67+	 10122 45981
9362	0	0	Ki67+	 10138 45872
9363	0	0	Ki67+	 10143 45856
9364	0	0	Ki67+	 10150 45929
9365	0	0	Ki67+	 10155 45959
9366	0	0	Ki67+	 10205 45791
9367	0	0	Ki67+	 10358 45937
9368	0	0	Ki67+	 10408 45761
9369	0	0	Ki67+	 10438 45575
9370	0	0	Ki67+	 10548 45689
9371	0	0	Ki67+	 10585 45692
9372	0	0	Ki67+	 10646 45599
9373	0	0	Ki67+	 10682 46034
9374	0	0	Ki67+	 10704 45993
9375	0	0	Ki67+	 10714 46065
9376	0	0	Ki67+	 10716 46027
9377	0	0	Ki67+	 10720 45982
9378	0	0	Ki67+	 10721 45665
9379	0	0	Ki67+	 10733 46063
9380	0	0	Ki67+	 10736 45983
9381	0	0	Ki67+	 10736 46026
9382	0	0	Ki67+	 10754 45958
9383	0	0	Ki67+	 10762 46066
9384	0	0	Ki67+	 10818 45995
9385	0	0	Ki67+	 10822 46050
9386	0	0	Ki67+	 10844 46019
9387	0	0	Ki67+	 10070 46704
9388	0	0	Ki67+	 10073 46750
9389	0	0	Ki67+	 10084 46733
9390	0	0	Ki67+	 10085 46946
9391	0	0	Ki67+	 10095 46763
9392	0	0	Ki67+	 10102 46708
9393	0	0	Ki67+	 10112 46659
9394	0	0	Ki67+	 10112 46745
9395	0	0	Ki67+	 10128 46710
9396	0	0	Ki67+	 10138 46486
9397	0	0	Ki67+	 10151 46630
9398	0	0	Ki67+	 10169 46843
9399	0	0	Ki67+	 10202 46606
9400	0	0	Ki67+	 10263 46235
9401	0	0	Ki67+	 10459 46639
9402	0	0	Ki67+	 10459 46850
9403	0	0	Ki67+	 10477 46661
9404	0	0	Ki67+	 10488 46260
9405	0	0	Ki67+	 10517 46250
9406	0	0	Ki67+	 10556 46431
9407	0	0	Ki67+	 10572 46558
9408	0	0	Ki67+	 10572 46599
9409	0	0	Ki67+	 10596 46556
9410	0	0	Ki67+	 10600 46571
9411	0	0	Ki67+	 10604 46595
9412	0	0	Ki67+	 10628 46590
9413	0	0	Ki67+	 10631 46647
9414	0	0	Ki67+	 10632 46659
9415	0	0	Ki67+	 10644 46623
9416	0	0	Ki67+	 10648 46660
9417	0	0	Ki67+	 10649 46787
9418	0	0	Ki67+	 10650 46637
9419	0	0	Ki67+	 10652 46769
9420	0	0	Ki67+	 10656 46286
9421	0	0	Ki67+	 10656 46668
9422	0	0	Ki67+	 10664 46593
9423	0	0	Ki67+	 10667 46648
9424	0	0	Ki67+	 10672 46555
9425	0	0	Ki67+	 10677 46661
9426	0	0	Ki67+	 10686 46739
9427	0	0	Ki67+	 10689 46786
9428	0	0	Ki67+	 10694 46621
9429	0	0	Ki67+	 10694 46723
9430	0	0	Ki67+	 10697 46744
9431	0	0	Ki67+	 10699 46813
9432	0	0	Ki67+	 10700 46570
9433	0	0	Ki67+	 10701 46664
9434	0	0	Ki67+	 10705 46724
9435	0	0	Ki67+	 10706 46714
9436	0	0	Ki67+	 10710 46606
9437	0	0	Ki67+	 10715 46722
9438	0	0	Ki67+	 10721 46610
9439	0	0	Ki67+	 10721 46652
9440	0	0	Ki67+	 10726 46632
9441	0	0	Ki67+	 10729 46664
9442	0	0	Ki67+	 10738 46723
9443	0	0	Ki67+	 10739 46710
9444	0	0	Ki67+	 10739 46829
9445	0	0	Ki67+	 10748 46596
9446	0	0	Ki67+	 10753 46638
9447	0	0	Ki67+	 10754 46823
9448	0	0	Ki67+	 10757 46624
9449	0	0	Ki67+	 10758 46591
9450	0	0	Ki67+	 10761 46719
9451	0	0	Ki67+	 10767 46666
9452	0	0	Ki67+	 10768 46955
9453	0	0	Ki67+	 10771 46803
9454	0	0	Ki67+	 10777 46611
9455	0	0	Ki67+	 10780 46635
9456	0	0	Ki67+	 10784 46683
9457	0	0	Ki67+	 10787 46704
9458	0	0	Ki67+	 10790 46674
9459	0	0	Ki67+	 10795 46578
9460	0	0	Ki67+	 10797 46816
9461	0	0	Ki67+	 10798 46608
9462	0	0	Ki67+	 10801 46786
9463	0	0	Ki67+	 10810 46710
9464	0	0	Ki67+	 10812 46639
9465	0	0	Ki67+	 10812 46798
9466	0	0	Ki67+	 10825 46799
9467	0	0	Ki67+	 10826 46641
9468	0	0	Ki67+	 10828 46616
9469	0	0	Ki67+	 10831 46576
9470	0	0	Ki67+	 10835 46635
9471	0	0	Ki67+	 10835 46694
9472	0	0	Ki67+	 10839 46622
9473	0	0	Ki67+	 10844 46788
9474	0	0	Ki67+	 10058 47368
9475	0	0	Ki67+	 10065 47515
9476	0	0	Ki67+	 10066 47632
9477	0	0	Ki67+	 10067 47484
9478	0	0	Ki67+	 10081 47737
9479	0	0	Ki67+	 10082 47509
9480	0	0	Ki67+	 10082 47727
9481	0	0	Ki67+	 10083 47470
9482	0	0	Ki67+	 10085 47354
9483	0	0	Ki67+	 10085 47389
9484	0	0	Ki67+	 10088 47687
9485	0	0	Ki67+	 10092 47499
9486	0	0	Ki67+	 10101 47349
9487	0	0	Ki67+	 10102 47693
9488	0	0	Ki67+	 10106 47466
9489	0	0	Ki67+	 10111 47490
9490	0	0	Ki67+	 10128 47372
9491	0	0	Ki67+	 10129 47341
9492	0	0	Ki67+	 10134 47479
9493	0	0	Ki67+	 10139 47425
9494	0	0	Ki67+	 10141 47405
9495	0	0	Ki67+	 10142 47457
9496	0	0	Ki67+	 10151 47468
9497	0	0	Ki67+	 10154 47365
9498	0	0	Ki67+	 10161 47333
9499	0	0	Ki67+	 10163 47676
9500	0	0	Ki67+	 10165 47428
9501	0	0	Ki67+	 10169 47455
9502	0	0	Ki67+	 10172 47386
9503	0	0	Ki67+	 10174 47410
9504	0	0	Ki67+	 10183 47428
9505	0	0	Ki67+	 10190 47341
9506	0	0	Ki67+	 10190 47397
9507	0	0	Ki67+	 10192 47657
9508	0	0	Ki67+	 10196 47365
9509	0	0	Ki67+	 10204 47429
9510	0	0	Ki67+	 10207 47406
9511	0	0	Ki67+	 10222 47702
9512	0	0	Ki67+	 10232 47386
9513	0	0	Ki67+	 10233 47673
9514	0	0	Ki67+	 10234 47363
9515	0	0	Ki67+	 10323 47474
9516	0	0	Ki67+	 10338 47482
9517	0	0	Ki67+	 10355 47473
9518	0	0	Ki67+	 10370 47569
9519	0	0	Ki67+	 10385 47734
9520	0	0	Ki67+	 10399 47725
9521	0	0	Ki67+	 10403 47565
9522	0	0	Ki67+	 10410 47696
9523	0	0	Ki67+	 10415 47738
9524	0	0	Ki67+	 10419 47752
9525	0	0	Ki67+	 10423 47558
9526	0	0	Ki67+	 10425 47420
9527	0	0	Ki67+	 10430 47682
9528	0	0	Ki67+	 10436 47716
9529	0	0	Ki67+	 10450 47548
9530	0	0	Ki67+	 10456 47690
9531	0	0	Ki67+	 10459 47555
9532	0	0	Ki67+	 10460 47541
9533	0	0	Ki67+	 10461 47402
9534	0	0	Ki67+	 10465 47661
9535	0	0	Ki67+	 10478 47394
9536	0	0	Ki67+	 10480 47662
9537	0	0	Ki67+	 10487 47541
9538	0	0	Ki67+	 10488 47688
9539	0	0	Ki67+	 10505 47642
9540	0	0	Ki67+	 10509 47523
9541	0	0	Ki67+	 10511 47374
9542	0	0	Ki67+	 10522 47388
9543	0	0	Ki67+	 10525 47324
9544	0	0	Ki67+	 10525 47412
9545	0	0	Ki67+	 10526 47368
9546	0	0	Ki67+	 10527 47638
9547	0	0	Ki67+	 10530 47523
9548	0	0	Ki67+	 10532 47674
9549	0	0	Ki67+	 10538 47612
9550	0	0	Ki67+	 10543 47504
9551	0	0	Ki67+	 10550 47369
9552	0	0	Ki67+	 10553 47588
9553	0	0	Ki67+	 10555 47504
9554	0	0	Ki67+	 10559 47656
9555	0	0	Ki67+	 10567 47610
9556	0	0	Ki67+	 10569 47455
9557	0	0	Ki67+	 10571 47571
9558	0	0	Ki67+	 10573 47350
9559	0	0	Ki67+	 10574 47509
9560	0	0	Ki67+	 10574 47588
9561	0	0	Ki67+	 10576 47310
9562	0	0	Ki67+	 10577 47483
9563	0	0	Ki67+	 10578 47625
9564	0	0	Ki67+	 10580 47498
9565	0	0	Ki67+	 10592 47479
9566	0	0	Ki67+	 10596 47602
9567	0	0	Ki67+	 10598 47356
9568	0	0	Ki67+	 10605 47564
9569	0	0	Ki67+	 10608 47349
9570	0	0	Ki67+	 10617 47567
9571	0	0	Ki67+	 10618 47541
9572	0	0	Ki67+	 10622 47467
9573	0	0	Ki67+	 10624 47598
9574	0	0	Ki67+	 10626 47433
9575	0	0	Ki67+	 10628 47491
9576	0	0	Ki67+	 10632 47620
9577	0	0	Ki67+	 10633 47534
9578	0	0	Ki67+	 10637 47346
9579	0	0	Ki67+	 10642 47551
9580	0	0	Ki67+	 10644 47642
9581	0	0	Ki67+	 10645 47451
9582	0	0	Ki67+	 10655 47343
9583	0	0	Ki67+	 10656 47523
9584	0	0	Ki67+	 10658 47550
9585	0	0	Ki67+	 10663 47451
9586	0	0	Ki67+	 10663 47661
9587	0	0	Ki67+	 10664 47477
9588	0	0	Ki67+	 10665 47392
9589	0	0	Ki67+	 10681 47540
9590	0	0	Ki67+	 10682 47463
9591	0	0	Ki67+	 10683 47342
9592	0	0	Ki67+	 10684 47567
9593	0	0	Ki67+	 10687 47502
9594	0	0	Ki67+	 10689 47515
9595	0	0	Ki67+	 10697 47406
9596	0	0	Ki67+	 10699 47387
9597	0	0	Ki67+	 10703 47434
9598	0	0	Ki67+	 10705 47450
9599	0	0	Ki67+	 10713 47579
9600	0	0	Ki67+	 10717 47404
9601	0	0	Ki67+	 10729 47563
9602	0	0	Ki67+	 10732 47369
9603	0	0	Ki67+	 10732 47517
9604	0	0	Ki67+	 10733 47413
9605	0	0	Ki67+	 10734 47535
9606	0	0	Ki67+	 10740 47483
9607	0	0	Ki67+	 10750 47481
9608	0	0	Ki67+	 10756 47386
9609	0	0	Ki67+	 10764 47512
9610	0	0	Ki67+	 10766 47463
9611	0	0	Ki67+	 10767 47483
9612	0	0	Ki67+	 10774 47061
9613	0	0	Ki67+	 10780 47529
9614	0	0	Ki67+	 10786 47670
9615	0	0	Ki67+	 10788 47081
9616	0	0	Ki67+	 10791 47093
9617	0	0	Ki67+	 10797 47686
9618	0	0	Ki67+	 10798 47048
9619	0	0	Ki67+	 10803 47079
9620	0	0	Ki67+	 10808 47026
9621	0	0	Ki67+	 10809 47060
9622	0	0	Ki67+	 10809 47094
9623	0	0	Ki67+	 10811 47634
9624	0	0	Ki67+	 10821 47492
9625	0	0	Ki67+	 10830 47710
9626	0	0	Ki67+	 10835 47005
9627	0	0	Ki67+	 10836 47439
9628	0	0	Ki67+	 10838 47072
9629	0	0	Ki67+	 10840 47044
9630	0	0	Ki67+	 10843 47116
9631	0	0	Ki67+	 10844 47543
9632	0	0	Ki67+	 10091 48074
9633	0	0	Ki67+	 10096 48095
9634	0	0	Ki67+	 10098 48049
9635	0	0	Ki67+	 10109 48034
9636	0	0	Ki67+	 10109 48126
9637	0	0	Ki67+	 10116 48150
9638	0	0	Ki67+	 10121 48083
9639	0	0	Ki67+	 10131 48015
9640	0	0	Ki67+	 10132 48174
9641	0	0	Ki67+	 10140 48033
9642	0	0	Ki67+	 10146 48355
9643	0	0	Ki67+	 10154 48366
9644	0	0	Ki67+	 10154 48395
9645	0	0	Ki67+	 10157 48179
9646	0	0	Ki67+	 10162 47859
9647	0	0	Ki67+	 10162 48323
9648	0	0	Ki67+	 10164 48004
9649	0	0	Ki67+	 10174 48377
9650	0	0	Ki67+	 10177 48315
9651	0	0	Ki67+	 10178 47984
9652	0	0	Ki67+	 10180 48393
9653	0	0	Ki67+	 10183 47833
9654	0	0	Ki67+	 10183 48346
9655	0	0	Ki67+	 10183 48418
9656	0	0	Ki67+	 10184 48164
9657	0	0	Ki67+	 10190 47858
9658	0	0	Ki67+	 10195 47993
9659	0	0	Ki67+	 10195 48429
9660	0	0	Ki67+	 10199 48093
9661	0	0	Ki67+	 10199 48347
9662	0	0	Ki67+	 10206 48173
9663	0	0	Ki67+	 10207 47825
9664	0	0	Ki67+	 10210 48159
9665	0	0	Ki67+	 10213 47998
9666	0	0	Ki67+	 10216 48312
9667	0	0	Ki67+	 10216 48436
9668	0	0	Ki67+	 10218 47840
9669	0	0	Ki67+	 10222 48165
9670	0	0	Ki67+	 10226 48429
9671	0	0	Ki67+	 10229 48335
9672	0	0	Ki67+	 10231 47968
9673	0	0	Ki67+	 10231 48368
9674	0	0	Ki67+	 10234 48170
9675	0	0	Ki67+	 10239 48286
9676	0	0	Ki67+	 10241 48437
9677	0	0	Ki67+	 10243 48148
9678	0	0	Ki67+	 10244 48422
9679	0	0	Ki67+	 10250 47971
9680	0	0	Ki67+	 10252 48297
9681	0	0	Ki67+	 10258 48136
9682	0	0	Ki67+	 10261 48270
9683	0	0	Ki67+	 10262 48162
9684	0	0	Ki67+	 10263 48007
9685	0	0	Ki67+	 10264 48443
9686	0	0	Ki67+	 10267 48125
9687	0	0	Ki67+	 10270 47994
9688	0	0	Ki67+	 10271 48423
9689	0	0	Ki67+	 10272 48140
9690	0	0	Ki67+	 10277 47975
9691	0	0	Ki67+	 10283 48127
9692	0	0	Ki67+	 10285 48254
9693	0	0	Ki67+	 10286 48158
9694	0	0	Ki67+	 10289 48113
9695	0	0	Ki67+	 10289 48388
9696	0	0	Ki67+	 10296 48151
9697	0	0	Ki67+	 10299 48273
9698	0	0	Ki67+	 10308 48079
9699	0	0	Ki67+	 10308 48425
9700	0	0	Ki67+	 10309 48139
9701	0	0	Ki67+	 10310 47960
9702	0	0	Ki67+	 10312 48058
9703	0	0	Ki67+	 10314 48396
9704	0	0	Ki67+	 10316 48243
9705	0	0	Ki67+	 10318 48008
9706	0	0	Ki67+	 10321 48100
9707	0	0	Ki67+	 10322 48417
9708	0	0	Ki67+	 10325 47829
9709	0	0	Ki67+	 10326 48000
9710	0	0	Ki67+	 10327 48128
9711	0	0	Ki67+	 10330 48039
9712	0	0	Ki67+	 10332 47862
9713	0	0	Ki67+	 10332 48226
9714	0	0	Ki67+	 10335 48414
9715	0	0	Ki67+	 10337 48102
9716	0	0	Ki67+	 10339 48267
9717	0	0	Ki67+	 10340 47812
9718	0	0	Ki67+	 10342 48004
9719	0	0	Ki67+	 10343 48083
9720	0	0	Ki67+	 10345 48059
9721	0	0	Ki67+	 10347 47875
9722	0	0	Ki67+	 10349 47842
9723	0	0	Ki67+	 10351 47820
9724	0	0	Ki67+	 10354 47782
9725	0	0	Ki67+	 10354 48223
9726	0	0	Ki67+	 10357 47798
9727	0	0	Ki67+	 10357 48384
9728	0	0	Ki67+	 10362 48402
9729	0	0	Ki67+	 10364 48350
9730	0	0	Ki67+	 10366 47764
9731	0	0	Ki67+	 10370 47880
9732	0	0	Ki67+	 10373 47853
9733	0	0	Ki67+	 10378 48245
9734	0	0	Ki67+	 10386 48228
9735	0	0	Ki67+	 10393 47796
9736	0	0	Ki67+	 10393 47890
9737	0	0	Ki67+	 10393 48372
9738	0	0	Ki67+	 10394 48319
9739	0	0	Ki67+	 10402 48272
9740	0	0	Ki67+	 10404 47775
9741	0	0	Ki67+	 10409 48345
9742	0	0	Ki67+	 10416 48221
9743	0	0	Ki67+	 10427 48310
9744	0	0	Ki67+	 10432 47888
9745	0	0	Ki67+	 10447 48279
9746	0	0	Ki67+	 10448 48229
9747	0	0	Ki67+	 10451 48268
9748	0	0	Ki67+	 10459 48247
9749	0	0	Ki67+	 10465 47873
9750	0	0	Ki67+	 10466 47891
9751	0	0	Ki67+	 10470 48258
9752	0	0	Ki67+	 10480 47851
9753	0	0	Ki67+	 10485 47884
9754	0	0	Ki67+	 10501 48546
9755	0	0	Ki67+	 10508 47845
9756	0	0	Ki67+	 10514 47863
9757	0	0	Ki67+	 10527 47858
9758	0	0	Ki67+	 10531 47796
9759	0	0	Ki67+	 10534 47837
9760	0	0	Ki67+	 10543 47778
9761	0	0	Ki67+	 10546 48547
9762	0	0	Ki67+	 10557 47803
9763	0	0	Ki67+	 10562 47788
9764	0	0	Ki67+	 10567 47829
9765	0	0	Ki67+	 10569 48411
9766	0	0	Ki67+	 10570 48440
9767	0	0	Ki67+	 10588 47762
9768	0	0	Ki67+	 10590 47794
9769	0	0	Ki67+	 10612 47945
9770	0	0	Ki67+	 10614 47810
9771	0	0	Ki67+	 10619 47762
9772	0	0	Ki67+	 10623 48386
9773	0	0	Ki67+	 10626 47790
9774	0	0	Ki67+	 10639 47790
9775	0	0	Ki67+	 10643 47771
9776	0	0	Ki67+	 10653 48369
9777	0	0	Ki67+	 10654 48243
9778	0	0	Ki67+	 10659 47842
9779	0	0	Ki67+	 10661 48392
9780	0	0	Ki67+	 10677 48547
9781	0	0	Ki67+	 10678 47896
9782	0	0	Ki67+	 10680 48366
9783	0	0	Ki67+	 10692 47828
9784	0	0	Ki67+	 10692 47855
9785	0	0	Ki67+	 10702 48548
9786	0	0	Ki67+	 10706 47770
9787	0	0	Ki67+	 10706 47946
9788	0	0	Ki67+	 10711 48411
9789	0	0	Ki67+	 10719 47987
9790	0	0	Ki67+	 10720 48369
9791	0	0	Ki67+	 10721 48391
9792	0	0	Ki67+	 10724 48515
9793	0	0	Ki67+	 10724 48539
9794	0	0	Ki67+	 10726 48169
9795	0	0	Ki67+	 10736 47827
9796	0	0	Ki67+	 10736 48527
9797	0	0	Ki67+	 10738 47964
9798	0	0	Ki67+	 10739 48440
9799	0	0	Ki67+	 10740 48472
9800	0	0	Ki67+	 10743 47994
9801	0	0	Ki67+	 10743 48507
9802	0	0	Ki67+	 10747 47859
9803	0	0	Ki67+	 10755 48447
9804	0	0	Ki67+	 10758 47917
9805	0	0	Ki67+	 10759 47904
9806	0	0	Ki67+	 10766 48414
9807	0	0	Ki67+	 10773 48536
9808	0	0	Ki67+	 10784 47910
9809	0	0	Ki67+	 10785 47882
9810	0	0	Ki67+	 10799 47937
9811	0	0	Ki67+	 10808 47946
9812	0	0	Ki67+	 10829 47874
9813	0	0	Ki67+	 10050 48815
9814	0	0	Ki67+	 10054 49266
9815	0	0	Ki67+	 10061 49248
9816	0	0	Ki67+	 10066 49228
9817	0	0	Ki67+	 10070 49352
9818	0	0	Ki67+	 10073 49084
9819	0	0	Ki67+	 10074 49310
9820	0	0	Ki67+	 10153 49337
9821	0	0	Ki67+	 10175 49011
9822	0	0	Ki67+	 10197 49136
9823	0	0	Ki67+	 10270 48906
9824	0	0	Ki67+	 10274 48660
9825	0	0	Ki67+	 10293 48935
9826	0	0	Ki67+	 10301 48900
9827	0	0	Ki67+	 10306 48619
9828	0	0	Ki67+	 10309 49192
9829	0	0	Ki67+	 10322 49167
9830	0	0	Ki67+	 10329 49136
9831	0	0	Ki67+	 10333 49326
9832	0	0	Ki67+	 10334 49206
9833	0	0	Ki67+	 10339 49233
9834	0	0	Ki67+	 10341 49120
9835	0	0	Ki67+	 10341 49187
9836	0	0	Ki67+	 10341 49214
9837	0	0	Ki67+	 10344 49290
9838	0	0	Ki67+	 10346 49267
9839	0	0	Ki67+	 10355 49142
9840	0	0	Ki67+	 10363 48801
9841	0	0	Ki67+	 10365 49173
9842	0	0	Ki67+	 10368 49340
9843	0	0	Ki67+	 10369 48837
9844	0	0	Ki67+	 10369 49238
9845	0	0	Ki67+	 10371 49297
9846	0	0	Ki67+	 10372 49191
9847	0	0	Ki67+	 10373 49095
9848	0	0	Ki67+	 10374 49122
9849	0	0	Ki67+	 10375 49138
9850	0	0	Ki67+	 10377 48768
9851	0	0	Ki67+	 10380 48750
9852	0	0	Ki67+	 10380 49168
9853	0	0	Ki67+	 10381 48713
9854	0	0	Ki67+	 10382 49203
9855	0	0	Ki67+	 10384 48882
9856	0	0	Ki67+	 10387 48831
9857	0	0	Ki67+	 10388 49180
9858	0	0	Ki67+	 10389 48698
9859	0	0	Ki67+	 10389 49152
9860	0	0	Ki67+	 10390 48727
9861	0	0	Ki67+	 10390 48755
9862	0	0	Ki67+	 10397 49234
9863	0	0	Ki67+	 10401 49133
9864	0	0	Ki67+	 10402 49263
9865	0	0	Ki67+	 10404 48701
9866	0	0	Ki67+	 10404 49161
9867	0	0	Ki67+	 10405 49099
9868	0	0	Ki67+	 10412 49280
9869	0	0	Ki67+	 10413 48872
9870	0	0	Ki67+	 10413 49207
9871	0	0	Ki67+	 10414 48699
9872	0	0	Ki67+	 10415 49135
9873	0	0	Ki67+	 10416 48846
9874	0	0	Ki67+	 10418 48674
9875	0	0	Ki67+	 10418 49154
9876	0	0	Ki67+	 10418 49236
9877	0	0	Ki67+	 10419 49169
9878	0	0	Ki67+	 10420 48721
9879	0	0	Ki67+	 10424 49195
9880	0	0	Ki67+	 10426 48769
9881	0	0	Ki67+	 10429 48913
9882	0	0	Ki67+	 10433 49238
9883	0	0	Ki67+	 10434 49125
9884	0	0	Ki67+	 10437 48654
9885	0	0	Ki67+	 10437 48896
9886	0	0	Ki67+	 10438 48819
9887	0	0	Ki67+	 10438 49112
9888	0	0	Ki67+	 10438 49163
9889	0	0	Ki67+	 10440 48921
9890	0	0	Ki67+	 10440 49268
9891	0	0	Ki67+	 10441 48749
9892	0	0	Ki67+	 10441 49209
9893	0	0	Ki67+	 10447 48696
9894	0	0	Ki67+	 10451 48682
9895	0	0	Ki67+	 10453 49110
9896	0	0	Ki67+	 10454 48924
9897	0	0	Ki67+	 10454 49184
9898	0	0	Ki67+	 10455 49150
9899	0	0	Ki67+	 10459 48729
9900	0	0	Ki67+	 10459 49096
9901	0	0	Ki67+	 10460 48847
9902	0	0	Ki67+	 10462 49161
9903	0	0	Ki67+	 10464 49144
9904	0	0	Ki67+	 10469 48672
9905	0	0	Ki67+	 10474 49222
9906	0	0	Ki67+	 10475 48905
9907	0	0	Ki67+	 10476 48654
9908	0	0	Ki67+	 10480 49267
9909	0	0	Ki67+	 10489 48717
9910	0	0	Ki67+	 10492 48916
9911	0	0	Ki67+	 10493 49106
9912	0	0	Ki67+	 10494 48642
9913	0	0	Ki67+	 10494 49136
9914	0	0	Ki67+	 10495 49091
9915	0	0	Ki67+	 10496 49191
9916	0	0	Ki67+	 10499 48930
9917	0	0	Ki67+	 10499 49171
9918	0	0	Ki67+	 10500 49123
9919	0	0	Ki67+	 10501 48776
9920	0	0	Ki67+	 10502 48801
9921	0	0	Ki67+	 10505 48883
9922	0	0	Ki67+	 10505 49223
9923	0	0	Ki67+	 10506 48676
9924	0	0	Ki67+	 10513 48792
9925	0	0	Ki67+	 10513 49344
9926	0	0	Ki67+	 10522 49099
9927	0	0	Ki67+	 10522 49137
9928	0	0	Ki67+	 10524 49197
9929	0	0	Ki67+	 10525 49118
9930	0	0	Ki67+	 10527 49086
9931	0	0	Ki67+	 10528 48704
9932	0	0	Ki67+	 10529 49160
9933	0	0	Ki67+	 10531 48636
9934	0	0	Ki67+	 10531 48848
9935	0	0	Ki67+	 10532 48912
9936	0	0	Ki67+	 10537 48661
9937	0	0	Ki67+	 10540 49100
9938	0	0	Ki67+	 10549 48666
9939	0	0	Ki67+	 10551 49127
9940	0	0	Ki67+	 10555 48627
9941	0	0	Ki67+	 10555 49106
9942	0	0	Ki67+	 10555 49179
9943	0	0	Ki67+	 10565 49086
9944	0	0	Ki67+	 10565 49124
9945	0	0	Ki67+	 10570 48648
9946	0	0	Ki67+	 10572 48815
9947	0	0	Ki67+	 10578 49161
9948	0	0	Ki67+	 10582 48888
9949	0	0	Ki67+	 10583 49136
9950	0	0	Ki67+	 10586 48576
9951	0	0	Ki67+	 10589 48898
9952	0	0	Ki67+	 10589 49077
9953	0	0	Ki67+	 10591 48628
9954	0	0	Ki67+	 10595 48655
9955	0	0	Ki67+	 10596 49203
9956	0	0	Ki67+	 10597 49174
9957	0	0	Ki67+	 10597 49263
9958	0	0	Ki67+	 10599 49136
9959	0	0	Ki67+	 10600 49107
9960	0	0	Ki67+	 10601 48876
9961	0	0	Ki67+	 10601 49188
9962	0	0	Ki67+	 10604 49355
9963	0	0	Ki67+	 10605 49127
9964	0	0	Ki67+	 10608 48647
9965	0	0	Ki67+	 10608 48886
9966	0	0	Ki67+	 10609 48580
9967	0	0	Ki67+	 10611 48838
9968	0	0	Ki67+	 10616 48569
9969	0	0	Ki67+	 10620 48627
9970	0	0	Ki67+	 10623 48878
9971	0	0	Ki67+	 10624 48807
9972	0	0	Ki67+	 10627 49128
9973	0	0	Ki67+	 10629 49343
9974	0	0	Ki67+	 10631 48867
9975	0	0	Ki67+	 10633 49108
9976	0	0	Ki67+	 10637 49143
9977	0	0	Ki67+	 10640 48634
9978	0	0	Ki67+	 10640 48811
9979	0	0	Ki67+	 10640 49172
9980	0	0	Ki67+	 10643 49094
9981	0	0	Ki67+	 10644 48858
9982	0	0	Ki67+	 10645 48841
9983	0	0	Ki67+	 10657 48580
9984	0	0	Ki67+	 10658 48851
9985	0	0	Ki67+	 10661 48744
9986	0	0	Ki67+	 10662 49083
9987	0	0	Ki67+	 10663 49198
9988	0	0	Ki67+	 10668 49163
9989	0	0	Ki67+	 10672 49126
9990	0	0	Ki67+	 10676 49090
9991	0	0	Ki67+	 10682 49352
9992	0	0	Ki67+	 10688 49200
9993	0	0	Ki67+	 10695 48816
9994	0	0	Ki67+	 10703 49122
9995	0	0	Ki67+	 10709 48744
9996	0	0	Ki67+	 10709 48791
9997	0	0	Ki67+	 10710 49098
9998	0	0	Ki67+	 10711 48887
9999	0	0	Ki67+	 10724 48788
10000	0	0	Ki67+	 10726 48742
10001	0	0	Ki67+	 10726 49136
10002	0	0	Ki67+	 10727 49117
10003	0	0	Ki67+	 10730 49325
10004	0	0	Ki67+	 10732 49353
10005	0	0	Ki67+	 10734 49161
10006	0	0	Ki67+	 10735 48566
10007	0	0	Ki67+	 10746 49335
10008	0	0	Ki67+	 10762 49040
10009	0	0	Ki67+	 10766 49141
10010	0	0	Ki67+	 10785 49122
10011	0	0	Ki67+	 10795 49137
10012	0	0	Ki67+	 10796 49154
10013	0	0	Ki67+	 10820 48591
10014	0	0	Ki67+	 10832 49221
10015	0	0	Ki67+	 10841 48596
10016	0	0	Ki67+	 10842 48618
10017	0	0	Ki67+	 10053 49372
10018	0	0	Ki67+	 10069 49753
10019	0	0	Ki67+	 10070 49713
10020	0	0	Ki67+	 10080 49714
10021	0	0	Ki67+	 10088 49393
10022	0	0	Ki67+	 10095 49361
10023	0	0	Ki67+	 10100 49622
10024	0	0	Ki67+	 10100 49711
10025	0	0	Ki67+	 10105 49733
10026	0	0	Ki67+	 10109 49802
10027	0	0	Ki67+	 10111 49389
10028	0	0	Ki67+	 10118 49400
10029	0	0	Ki67+	 10119 49683
10030	0	0	Ki67+	 10122 50143
10031	0	0	Ki67+	 10125 49645
10032	0	0	Ki67+	 10129 49753
10033	0	0	Ki67+	 10135 49384
10034	0	0	Ki67+	 10135 49730
10035	0	0	Ki67+	 10137 49697
10036	0	0	Ki67+	 10143 49716
10037	0	0	Ki67+	 10149 49601
10038	0	0	Ki67+	 10152 49677
10039	0	0	Ki67+	 10162 49720
10040	0	0	Ki67+	 10171 49705
10041	0	0	Ki67+	 10173 49665
10042	0	0	Ki67+	 10174 49723
10043	0	0	Ki67+	 10174 49755
10044	0	0	Ki67+	 10195 49583
10045	0	0	Ki67+	 10205 49718
10046	0	0	Ki67+	 10207 49738
10047	0	0	Ki67+	 10210 49609
10048	0	0	Ki67+	 10213 49402
10049	0	0	Ki67+	 10217 49417
10050	0	0	Ki67+	 10222 49688
10051	0	0	Ki67+	 10223 49586
10052	0	0	Ki67+	 10226 49717
10053	0	0	Ki67+	 10234 49419
10054	0	0	Ki67+	 10237 49583
10055	0	0	Ki67+	 10246 49429
10056	0	0	Ki67+	 10248 49599
10057	0	0	Ki67+	 10257 49652
10058	0	0	Ki67+	 10262 49576
10059	0	0	Ki67+	 10267 49446
10060	0	0	Ki67+	 10273 50141
10061	0	0	Ki67+	 10287 49575
10062	0	0	Ki67+	 10296 49462
10063	0	0	Ki67+	 10312 49475
10064	0	0	Ki67+	 10323 49482
10065	0	0	Ki67+	 10325 49515
10066	0	0	Ki67+	 10332 49549
10067	0	0	Ki67+	 10335 49867
10068	0	0	Ki67+	 10338 49954
10069	0	0	Ki67+	 10351 49528
10070	0	0	Ki67+	 10364 49376
10071	0	0	Ki67+	 10378 49755
10072	0	0	Ki67+	 10391 49389
10073	0	0	Ki67+	 10394 49577
10074	0	0	Ki67+	 10400 49361
10075	0	0	Ki67+	 10419 49766
10076	0	0	Ki67+	 10430 49401
10077	0	0	Ki67+	 10435 49748
10078	0	0	Ki67+	 10439 49764
10079	0	0	Ki67+	 10446 49660
10080	0	0	Ki67+	 10448 49641
10081	0	0	Ki67+	 10450 49732
10082	0	0	Ki67+	 10458 49400
10083	0	0	Ki67+	 10459 49689
10084	0	0	Ki67+	 10459 49726
10085	0	0	Ki67+	 10462 49599
10086	0	0	Ki67+	 10468 49761
10087	0	0	Ki67+	 10483 49377
10088	0	0	Ki67+	 10485 49598
10089	0	0	Ki67+	 10490 49677
10090	0	0	Ki67+	 10491 49398
10091	0	0	Ki67+	 10494 49570
10092	0	0	Ki67+	 10497 49585
10093	0	0	Ki67+	 10497 49702
10094	0	0	Ki67+	 10502 49743
10095	0	0	Ki67+	 10506 49575
10096	0	0	Ki67+	 10507 49651
10097	0	0	Ki67+	 10510 49700
10098	0	0	Ki67+	 10515 49383
10099	0	0	Ki67+	 10517 49561
10100	0	0	Ki67+	 10521 49723
10101	0	0	Ki67+	 10522 49583
10102	0	0	Ki67+	 10522 49669
10103	0	0	Ki67+	 10523 49570
10104	0	0	Ki67+	 10533 49711
10105	0	0	Ki67+	 10534 49388
10106	0	0	Ki67+	 10540 49622
10107	0	0	Ki67+	 10540 49658
10108	0	0	Ki67+	 10547 49555
10109	0	0	Ki67+	 10548 49589
10110	0	0	Ki67+	 10552 49690
10111	0	0	Ki67+	 10553 49635
10112	0	0	Ki67+	 10555 49567
10113	0	0	Ki67+	 10555 49645
10114	0	0	Ki67+	 10561 49381
10115	0	0	Ki67+	 10562 49602
10116	0	0	Ki67+	 10565 49392
10117	0	0	Ki67+	 10569 49616
10118	0	0	Ki67+	 10584 49636
10119	0	0	Ki67+	 10585 49666
10120	0	0	Ki67+	 10591 49601
10121	0	0	Ki67+	 10605 49386
10122	0	0	Ki67+	 10619 49803
10123	0	0	Ki67+	 10626 49470
10124	0	0	Ki67+	 10640 49385
10125	0	0	Ki67+	 10659 49386
10126	0	0	Ki67+	 10664 49652
10127	0	0	Ki67+	 10670 49370
10128	0	0	Ki67+	 10674 49384
10129	0	0	Ki67+	 10684 50087
10130	0	0	Ki67+	 10711 49385
10131	0	0	Ki67+	 10714 49399
10132	0	0	Ki67+	 10744 49406
10133	0	0	Ki67+	 10754 49393
10134	0	0	Ki67+	 10776 49415
10135	0	0	Ki67+	 10782 49401
10136	0	0	Ki67+	 10795 49448
10137	0	0	Ki67+	 10801 49404
10138	0	0	Ki67+	 10803 49460
10139	0	0	Ki67+	 10809 49442
10140	0	0	Ki67+	 10822 49475
10141	0	0	Ki67+	 10823 49490
10142	0	0	Ki67+	 10838 49417
10143	0	0	Ki67+	 10840 49674
10144	0	0	Ki67+	 10841 49435
10145	0	0	Ki67+	 10843 49509
10146	0	0	Ki67+	 10056 50330
10147	0	0	Ki67+	 10066 50355
10148	0	0	Ki67+	 10068 50333
10149	0	0	Ki67+	 10071 50767
10150	0	0	Ki67+	 10079 50373
10151	0	0	Ki67+	 10089 50752
10152	0	0	Ki67+	 10089 50771
10153	0	0	Ki67+	 10101 50200
10154	0	0	Ki67+	 10168 50776
10155	0	0	Ki67+	 10180 50869
10156	0	0	Ki67+	 10206 50199
10157	0	0	Ki67+	 10231 50180
10158	0	0	Ki67+	 10240 50950
10159	0	0	Ki67+	 10273 50673
10160	0	0	Ki67+	 10280 50930
10161	0	0	Ki67+	 10292 50944
10162	0	0	Ki67+	 10294 50544
10163	0	0	Ki67+	 10297 50522
10164	0	0	Ki67+	 10303 50213
10165	0	0	Ki67+	 10311 50227
10166	0	0	Ki67+	 10326 50290
10167	0	0	Ki67+	 10334 50833
10168	0	0	Ki67+	 10342 50274
10169	0	0	Ki67+	 10345 50231
10170	0	0	Ki67+	 10348 50215
10171	0	0	Ki67+	 10348 50949
10172	0	0	Ki67+	 10356 50719
10173	0	0	Ki67+	 10377 50947
10174	0	0	Ki67+	 10396 50698
10175	0	0	Ki67+	 10402 50328
10176	0	0	Ki67+	 10406 50571
10177	0	0	Ki67+	 10410 50320
10178	0	0	Ki67+	 10417 50473
10179	0	0	Ki67+	 10422 50527
10180	0	0	Ki67+	 10426 50310
10181	0	0	Ki67+	 10430 50380
10182	0	0	Ki67+	 10431 50420
10183	0	0	Ki67+	 10431 50510
10184	0	0	Ki67+	 10444 50393
10185	0	0	Ki67+	 10452 50830
10186	0	0	Ki67+	 10459 50350
10187	0	0	Ki67+	 10462 50585
10188	0	0	Ki67+	 10465 50378
10189	0	0	Ki67+	 10469 50883
10190	0	0	Ki67+	 10478 50396
10191	0	0	Ki67+	 10482 50356
10192	0	0	Ki67+	 10496 50511
10193	0	0	Ki67+	 10496 50955
10194	0	0	Ki67+	 10521 50727
10195	0	0	Ki67+	 10528 50509
10196	0	0	Ki67+	 10531 50707
10197	0	0	Ki67+	 10542 50683
10198	0	0	Ki67+	 10547 50727
10199	0	0	Ki67+	 10549 50755
10200	0	0	Ki67+	 10555 50712
10201	0	0	Ki67+	 10566 50664
10202	0	0	Ki67+	 10582 50728
10203	0	0	Ki67+	 10597 50700
10204	0	0	Ki67+	 10618 50658
10205	0	0	Ki67+	 10618 50728
10206	0	0	Ki67+	 10621 50686
10207	0	0	Ki67+	 10628 50744
10208	0	0	Ki67+	 10643 50650
10209	0	0	Ki67+	 10646 50738
10210	0	0	Ki67+	 10649 50686
10211	0	0	Ki67+	 10651 50518
10212	0	0	Ki67+	 10667 50759
10213	0	0	Ki67+	 10680 50712
10214	0	0	Ki67+	 10701 50761
10215	0	0	Ki67+	 10720 50372
10216	0	0	Ki67+	 10728 50955
10217	0	0	Ki67+	 10741 50819
10218	0	0	Ki67+	 10749 50301
10219	0	0	Ki67+	 10762 50933
10220	0	0	Ki67+	 10783 50907
10221	0	0	Ki67+	 10812 50873
10222	0	0	Ki67+	 10826 50876
10223	0	0	Ki67+	 10843 50844
10224	0	0	Ki67+	 10060 51006
10225	0	0	Ki67+	 10072 51084
10226	0	0	Ki67+	 10103 51042
10227	0	0	Ki67+	 10115 51064
10228	0	0	Ki67+	 10116 51006
10229	0	0	Ki67+	 10119 51051
10230	0	0	Ki67+	 10123 51469
10231	0	0	Ki67+	 10155 51488
10232	0	0	Ki67+	 10189 51441
10233	0	0	Ki67+	 10203 51453
10234	0	0	Ki67+	 10217 51587
10235	0	0	Ki67+	 10217 51632
10236	0	0	Ki67+	 10228 50999
10237	0	0	Ki67+	 10232 51514
10238	0	0	Ki67+	 10252 50963
10239	0	0	Ki67+	 10263 51643
10240	0	0	Ki67+	 10275 51625
10241	0	0	Ki67+	 10284 50969
10242	0	0	Ki67+	 10286 51606
10243	0	0	Ki67+	 10288 51067
10244	0	0	Ki67+	 10301 51303
10245	0	0	Ki67+	 10313 51084
10246	0	0	Ki67+	 10315 51170
10247	0	0	Ki67+	 10317 51614
10248	0	0	Ki67+	 10328 51461
10249	0	0	Ki67+	 10332 51340
10250	0	0	Ki67+	 10342 51167
10251	0	0	Ki67+	 10346 51090
10252	0	0	Ki67+	 10346 51121
10253	0	0	Ki67+	 10346 51648
10254	0	0	Ki67+	 10352 51741
10255	0	0	Ki67+	 10358 51082
10256	0	0	Ki67+	 10359 51421
10257	0	0	Ki67+	 10375 50963
10258	0	0	Ki67+	 10387 51076
10259	0	0	Ki67+	 10392 50991
10260	0	0	Ki67+	 10393 51654
10261	0	0	Ki67+	 10401 51094
10262	0	0	Ki67+	 10408 51123
10263	0	0	Ki67+	 10434 51148
10264	0	0	Ki67+	 10461 51734
10265	0	0	Ki67+	 10467 51337
10266	0	0	Ki67+	 10475 51325
10267	0	0	Ki67+	 10481 51135
10268	0	0	Ki67+	 10490 51375
10269	0	0	Ki67+	 10492 51444
10270	0	0	Ki67+	 10503 51315
10271	0	0	Ki67+	 10514 51318
10272	0	0	Ki67+	 10523 51405
10273	0	0	Ki67+	 10526 51437
10274	0	0	Ki67+	 10529 51370
10275	0	0	Ki67+	 10532 51514
10276	0	0	Ki67+	 10537 51271
10277	0	0	Ki67+	 10541 51721
10278	0	0	Ki67+	 10546 51337
10279	0	0	Ki67+	 10547 51395
10280	0	0	Ki67+	 10552 51222
10281	0	0	Ki67+	 10553 51520
10282	0	0	Ki67+	 10568 51100
10283	0	0	Ki67+	 10568 51390
10284	0	0	Ki67+	 10577 51138
10285	0	0	Ki67+	 10580 51575
10286	0	0	Ki67+	 10582 51438
10287	0	0	Ki67+	 10582 51626
10288	0	0	Ki67+	 10583 51653
10289	0	0	Ki67+	 10587 51106
10290	0	0	Ki67+	 10594 51438
10291	0	0	Ki67+	 10595 51654
10292	0	0	Ki67+	 10607 51456
10293	0	0	Ki67+	 10612 51420
10294	0	0	Ki67+	 10616 51351
10295	0	0	Ki67+	 10617 51084
10296	0	0	Ki67+	 10621 51478
10297	0	0	Ki67+	 10635 51074
10298	0	0	Ki67+	 10649 51052
10299	0	0	Ki67+	 10654 51665
10300	0	0	Ki67+	 10664 51036
10301	0	0	Ki67+	 10670 51491
10302	0	0	Ki67+	 10672 51437
10303	0	0	Ki67+	 10673 51701
10304	0	0	Ki67+	 10678 51065
10305	0	0	Ki67+	 10684 51006
10306	0	0	Ki67+	 10690 51069
10307	0	0	Ki67+	 10692 51431
10308	0	0	Ki67+	 10692 51453
10309	0	0	Ki67+	 10705 51479
10310	0	0	Ki67+	 10719 50984
10311	0	0	Ki67+	 10722 51398
10312	0	0	Ki67+	 10725 51348
10313	0	0	Ki67+	 10738 50976
10314	0	0	Ki67+	 10741 51368
10315	0	0	Ki67+	 10743 51325
10316	0	0	Ki67+	 10745 51379
10317	0	0	Ki67+	 10751 51635
10318	0	0	Ki67+	 10753 51666
10319	0	0	Ki67+	 10755 51237
10320	0	0	Ki67+	 10761 51324
10321	0	0	Ki67+	 10764 51388
10322	0	0	Ki67+	 10772 51349
10323	0	0	Ki67+	 10786 51345
10324	0	0	Ki67+	 10796 51598
10325	0	0	Ki67+	 10803 51572
10326	0	0	Ki67+	 10819 51579
10327	0	0	Ki67+	 10820 51537
10328	0	0	Ki67+	 10820 51704
10329	0	0	Ki67+	 10832 51403
10330	0	0	Ki67+	 10833 51553
10331	0	0	Ki67+	 10833 51611
10332	0	0	Ki67+	 10837 51209
10333	0	0	Ki67+	 10837 51317
10334	0	0	Ki67+	 10837 51678
10335	0	0	Ki67+	 10838 51234
10336	0	0	Ki67+	 10838 51522
10337	0	0	Ki67+	 10839 51244
10338	0	0	Ki67+	 10840 51692
10339	0	0	Ki67+	 10845 51401
10340	0	0	Ki67+	 10053 52099
10341	0	0	Ki67+	 10059 52059
10342	0	0	Ki67+	 10060 52389
10343	0	0	Ki67+	 10063 52266
10344	0	0	Ki67+	 10076 52334
10345	0	0	Ki67+	 10104 52051
10346	0	0	Ki67+	 10124 52227
10347	0	0	Ki67+	 10160 52272
10348	0	0	Ki67+	 10206 52008
10349	0	0	Ki67+	 10216 52154
10350	0	0	Ki67+	 10231 51991
10351	0	0	Ki67+	 10257 51927
10352	0	0	Ki67+	 10267 52004
10353	0	0	Ki67+	 10277 51912
10354	0	0	Ki67+	 10303 51935
10355	0	0	Ki67+	 10335 51896
10356	0	0	Ki67+	 10341 51885
10357	0	0	Ki67+	 10379 51858
10358	0	0	Ki67+	 10398 51855
10359	0	0	Ki67+	 10400 51769
10360	0	0	Ki67+	 10452 51842
10361	0	0	Ki67+	 10453 52320
10362	0	0	Ki67+	 10502 52342
10363	0	0	Ki67+	 10512 52163
10364	0	0	Ki67+	 10517 52358
10365	0	0	Ki67+	 10525 52097
10366	0	0	Ki67+	 10541 51761
10367	0	0	Ki67+	 10549 52171
10368	0	0	Ki67+	 10556 52305
10369	0	0	Ki67+	 10597 52020
10370	0	0	Ki67+	 10607 52295
10371	0	0	Ki67+	 10619 52274
10372	0	0	Ki67+	 10620 52001
10373	0	0	Ki67+	 10630 52248
10374	0	0	Ki67+	 10634 52060
10375	0	0	Ki67+	 10649 52225
10376	0	0	Ki67+	 10669 52417
10377	0	0	Ki67+	 10683 51918
10378	0	0	Ki67+	 10695 52113
10379	0	0	Ki67+	 10719 51944
10380	0	0	Ki67+	 10725 51850
10381	0	0	Ki67+	 10730 52021
10382	0	0	Ki67+	 10741 51870
10383	0	0	Ki67+	 10743 51982
10384	0	0	Ki67+	 10754 52057
10385	0	0	Ki67+	 10776 51946
10386	0	0	Ki67+	 10788 51973
10387	0	0	Ki67+	 10792 51875
10388	0	0	Ki67+	 10797 52065
10389	0	0	Ki67+	 10814 51864
10390	0	0	Ki67+	 10816 51919
10391	0	0	Ki67+	 10835 52005
10392	0	0	Ki67+	 10082 52697
10393	0	0	Ki67+	 10568 52668
10394	0	0	Ki67+	 10579 52587
10395	0	0	Ki67+	 10676 52760
10396	0	0	Ki67+	 10701 52754
10397	0	0	Ki67+	 10790 52692
10398	0	0	Ki67+	 11029 5107
10399	0	0	Ki67+	 10949 11929
10400	0	0	Ki67+	 11229 14880
10401	0	0	Ki67+	 11073 16372
10402	0	0	Ki67+	 10980 18110
10403	0	0	Ki67+	 10943 18919
10404	0	0	Ki67+	 11571 19480
10405	0	0	Ki67+	 11201 20234
10406	0	0	Ki67+	 11583 19868
10407	0	0	Ki67+	 11592 19850
10408	0	0	Ki67+	 10953 21111
10409	0	0	Ki67+	 11142 20854
10410	0	0	Ki67+	 11377 20843
10411	0	0	Ki67+	 11428 20917
10412	0	0	Ki67+	 11467 20870
10413	0	0	Ki67+	 11540 20741
10414	0	0	Ki67+	 11570 20755
10415	0	0	Ki67+	 10935 21718
10416	0	0	Ki67+	 10959 21745
10417	0	0	Ki67+	 11276 21187
10418	0	0	Ki67+	 11455 21897
10419	0	0	Ki67+	 11523 21894
10420	0	0	Ki67+	 11555 21597
10421	0	0	Ki67+	 11566 21552
10422	0	0	Ki67+	 11566 21633
10423	0	0	Ki67+	 11593 21831
10424	0	0	Ki67+	 11619 21294
10425	0	0	Ki67+	 10866 22614
10426	0	0	Ki67+	 10869 22604
10427	0	0	Ki67+	 10882 22678
10428	0	0	Ki67+	 10884 22649
10429	0	0	Ki67+	 10995 22689
10430	0	0	Ki67+	 11042 22111
10431	0	0	Ki67+	 11158 22292
10432	0	0	Ki67+	 11163 22180
10433	0	0	Ki67+	 11201 22156
10434	0	0	Ki67+	 11213 22162
10435	0	0	Ki67+	 11229 22645
10436	0	0	Ki67+	 11294 22419
10437	0	0	Ki67+	 11298 22318
10438	0	0	Ki67+	 11300 22014
10439	0	0	Ki67+	 11318 22186
10440	0	0	Ki67+	 11320 22700
10441	0	0	Ki67+	 11323 22354
10442	0	0	Ki67+	 11329 22311
10443	0	0	Ki67+	 11341 22103
10444	0	0	Ki67+	 11360 22008
10445	0	0	Ki67+	 11378 22484
10446	0	0	Ki67+	 11383 22464
10447	0	0	Ki67+	 11384 22707
10448	0	0	Ki67+	 11389 22222
10449	0	0	Ki67+	 11395 22392
10450	0	0	Ki67+	 11395 22510
10451	0	0	Ki67+	 11400 22433
10452	0	0	Ki67+	 11400 22465
10453	0	0	Ki67+	 11403 22486
10454	0	0	Ki67+	 11414 22427
10455	0	0	Ki67+	 11431 22424
10456	0	0	Ki67+	 11432 22146
10457	0	0	Ki67+	 11435 22345
10458	0	0	Ki67+	 11441 22453
10459	0	0	Ki67+	 11444 22336
10460	0	0	Ki67+	 11448 22145
10461	0	0	Ki67+	 11452 22347
10462	0	0	Ki67+	 11455 22371
10463	0	0	Ki67+	 11455 22459
10464	0	0	Ki67+	 11467 22310
10465	0	0	Ki67+	 11470 22401
10466	0	0	Ki67+	 11472 22426
10467	0	0	Ki67+	 11473 22321
10468	0	0	Ki67+	 11475 22533
10469	0	0	Ki67+	 11476 22366
10470	0	0	Ki67+	 11487 22498
10471	0	0	Ki67+	 11487 22514
10472	0	0	Ki67+	 11490 22558
10473	0	0	Ki67+	 11491 22295
10474	0	0	Ki67+	 11496 21965
10475	0	0	Ki67+	 11497 22466
10476	0	0	Ki67+	 11502 22145
10477	0	0	Ki67+	 11507 22416
10478	0	0	Ki67+	 11510 22306
10479	0	0	Ki67+	 11514 22430
10480	0	0	Ki67+	 11517 22290
10481	0	0	Ki67+	 11518 22278
10482	0	0	Ki67+	 11518 22359
10483	0	0	Ki67+	 11521 22533
10484	0	0	Ki67+	 11522 22337
10485	0	0	Ki67+	 11524 22504
10486	0	0	Ki67+	 11528 22388
10487	0	0	Ki67+	 11542 22642
10488	0	0	Ki67+	 11545 22652
10489	0	0	Ki67+	 11559 22504
10490	0	0	Ki67+	 11561 22213
10491	0	0	Ki67+	 11561 22463
10492	0	0	Ki67+	 11563 22413
10493	0	0	Ki67+	 11563 22535
10494	0	0	Ki67+	 11565 22245
10495	0	0	Ki67+	 11576 22465
10496	0	0	Ki67+	 11581 22573
10497	0	0	Ki67+	 11589 22240
10498	0	0	Ki67+	 11590 22584
10499	0	0	Ki67+	 11597 22430
10500	0	0	Ki67+	 11598 22711
10501	0	0	Ki67+	 11604 22523
10502	0	0	Ki67+	 11607 22551
10503	0	0	Ki67+	 11612 22254
10504	0	0	Ki67+	 11612 22562
10505	0	0	Ki67+	 11616 22468
10506	0	0	Ki67+	 11627 22499
10507	0	0	Ki67+	 11628 22529
10508	0	0	Ki67+	 11629 22593
10509	0	0	Ki67+	 11633 22264
10510	0	0	Ki67+	 11633 22419
10511	0	0	Ki67+	 11641 22166
10512	0	0	Ki67+	 11643 22280
10513	0	0	Ki67+	 11646 22397
10514	0	0	Ki67+	 10860 23160
10515	0	0	Ki67+	 10867 22833
10516	0	0	Ki67+	 10928 22746
10517	0	0	Ki67+	 10944 22843
10518	0	0	Ki67+	 10950 22961
10519	0	0	Ki67+	 10967 22929
10520	0	0	Ki67+	 10971 22949
10521	0	0	Ki67+	 11053 23085
10522	0	0	Ki67+	 11100 23390
10523	0	0	Ki67+	 11104 23066
10524	0	0	Ki67+	 11112 23210
10525	0	0	Ki67+	 11130 22993
10526	0	0	Ki67+	 11154 23535
10527	0	0	Ki67+	 11155 23517
10528	0	0	Ki67+	 11199 23356
10529	0	0	Ki67+	 11221 22807
10530	0	0	Ki67+	 11253 23119
10531	0	0	Ki67+	 11307 22773
10532	0	0	Ki67+	 11321 22756
10533	0	0	Ki67+	 11344 22918
10534	0	0	Ki67+	 11369 22772
10535	0	0	Ki67+	 11378 23277
10536	0	0	Ki67+	 11398 23271
10537	0	0	Ki67+	 11411 23295
10538	0	0	Ki67+	 11416 23136
10539	0	0	Ki67+	 11423 23105
10540	0	0	Ki67+	 11434 23165
10541	0	0	Ki67+	 11438 23270
10542	0	0	Ki67+	 11440 23251
10543	0	0	Ki67+	 11445 23164
10544	0	0	Ki67+	 11455 23313
10545	0	0	Ki67+	 11462 23229
10546	0	0	Ki67+	 11464 22742
10547	0	0	Ki67+	 11464 23295
10548	0	0	Ki67+	 11471 23179
10549	0	0	Ki67+	 11514 23176
10550	0	0	Ki67+	 11516 23269
10551	0	0	Ki67+	 11517 23222
10552	0	0	Ki67+	 11527 23113
10553	0	0	Ki67+	 11529 23058
10554	0	0	Ki67+	 11531 23029
10555	0	0	Ki67+	 11532 23246
10556	0	0	Ki67+	 11544 23288
10557	0	0	Ki67+	 11547 23119
10558	0	0	Ki67+	 11557 23513
10559	0	0	Ki67+	 11561 23485
10560	0	0	Ki67+	 11565 23123
10561	0	0	Ki67+	 11566 23271
10562	0	0	Ki67+	 11579 23307
10563	0	0	Ki67+	 11592 23354
10564	0	0	Ki67+	 11594 23305
10565	0	0	Ki67+	 11595 23278
10566	0	0	Ki67+	 11598 23138
10567	0	0	Ki67+	 11599 23455
10568	0	0	Ki67+	 11609 23487
10569	0	0	Ki67+	 11614 22739
10570	0	0	Ki67+	 11626 23463
10571	0	0	Ki67+	 11630 23269
10572	0	0	Ki67+	 11631 23479
10573	0	0	Ki67+	 11638 22771
10574	0	0	Ki67+	 11638 23226
10575	0	0	Ki67+	 11641 23303
10576	0	0	Ki67+	 10862 24259
10577	0	0	Ki67+	 10867 24066
10578	0	0	Ki67+	 10884 24277
10579	0	0	Ki67+	 10887 23910
10580	0	0	Ki67+	 10892 24046
10581	0	0	Ki67+	 10894 23563
10582	0	0	Ki67+	 10899 23990
10583	0	0	Ki67+	 10901 24266
10584	0	0	Ki67+	 10902 24071
10585	0	0	Ki67+	 10903 23552
10586	0	0	Ki67+	 10904 23970
10587	0	0	Ki67+	 10906 23695
10588	0	0	Ki67+	 10925 24039
10589	0	0	Ki67+	 10943 23753
10590	0	0	Ki67+	 10947 24219
10591	0	0	Ki67+	 10949 23540
10592	0	0	Ki67+	 10965 24040
10593	0	0	Ki67+	 10967 24023
10594	0	0	Ki67+	 10967 24108
10595	0	0	Ki67+	 10977 24268
10596	0	0	Ki67+	 10978 24188
10597	0	0	Ki67+	 10982 24068
10598	0	0	Ki67+	 10983 24160
10599	0	0	Ki67+	 10986 24129
10600	0	0	Ki67+	 10987 23998
10601	0	0	Ki67+	 10990 23947
10602	0	0	Ki67+	 10992 24020
10603	0	0	Ki67+	 10996 24196
10604	0	0	Ki67+	 10997 23890
10605	0	0	Ki67+	 11004 24234
10606	0	0	Ki67+	 11005 24004
10607	0	0	Ki67+	 11009 24096
10608	0	0	Ki67+	 11009 24199
10609	0	0	Ki67+	 11013 23924
10610	0	0	Ki67+	 11016 23977
10611	0	0	Ki67+	 11018 24003
10612	0	0	Ki67+	 11018 24174
10613	0	0	Ki67+	 11019 23944
10614	0	0	Ki67+	 11019 24037
10615	0	0	Ki67+	 11021 23900
10616	0	0	Ki67+	 11022 24059
10617	0	0	Ki67+	 11030 23885
10618	0	0	Ki67+	 11030 24147
10619	0	0	Ki67+	 11035 23956
10620	0	0	Ki67+	 11035 23973
10621	0	0	Ki67+	 11041 23918
10622	0	0	Ki67+	 11046 23998
10623	0	0	Ki67+	 11048 24112
10624	0	0	Ki67+	 11051 23969
10625	0	0	Ki67+	 11055 24180
10626	0	0	Ki67+	 11064 23955
10627	0	0	Ki67+	 11075 24152
10628	0	0	Ki67+	 11081 24112
10629	0	0	Ki67+	 11083 23925
10630	0	0	Ki67+	 11085 23943
10631	0	0	Ki67+	 11098 23885
10632	0	0	Ki67+	 11101 23897
10633	0	0	Ki67+	 11107 23909
10634	0	0	Ki67+	 11108 23717
10635	0	0	Ki67+	 11109 24121
10636	0	0	Ki67+	 11110 24184
10637	0	0	Ki67+	 11110 24261
10638	0	0	Ki67+	 11120 23886
10639	0	0	Ki67+	 11120 24301
10640	0	0	Ki67+	 11124 24275
10641	0	0	Ki67+	 11127 23971
10642	0	0	Ki67+	 11132 24092
10643	0	0	Ki67+	 11133 24150
10644	0	0	Ki67+	 11142 24112
10645	0	0	Ki67+	 11142 24278
10646	0	0	Ki67+	 11143 23863
10647	0	0	Ki67+	 11146 23757
10648	0	0	Ki67+	 11148 24226
10649	0	0	Ki67+	 11154 24089
10650	0	0	Ki67+	 11154 24202
10651	0	0	Ki67+	 11157 24057
10652	0	0	Ki67+	 11172 24088
10653	0	0	Ki67+	 11176 23766
10654	0	0	Ki67+	 11176 24167
10655	0	0	Ki67+	 11180 24301
10656	0	0	Ki67+	 11182 24035
10657	0	0	Ki67+	 11184 24074
10658	0	0	Ki67+	 11187 24259
10659	0	0	Ki67+	 11195 24077
10660	0	0	Ki67+	 11206 23915
10661	0	0	Ki67+	 11211 24185
10662	0	0	Ki67+	 11212 23788
10663	0	0	Ki67+	 11218 24101
10664	0	0	Ki67+	 11221 23639
10665	0	0	Ki67+	 11223 23706
10666	0	0	Ki67+	 11236 24014
10667	0	0	Ki67+	 11239 24120
10668	0	0	Ki67+	 11241 23962
10669	0	0	Ki67+	 11242 23550
10670	0	0	Ki67+	 11244 24184
10671	0	0	Ki67+	 11251 23637
10672	0	0	Ki67+	 11257 24213
10673	0	0	Ki67+	 11267 24009
10674	0	0	Ki67+	 11267 24213
10675	0	0	Ki67+	 11268 23939
10676	0	0	Ki67+	 11274 24102
10677	0	0	Ki67+	 11280 23655
10678	0	0	Ki67+	 11283 23671
10679	0	0	Ki67+	 11283 24268
10680	0	0	Ki67+	 11284 23970
10681	0	0	Ki67+	 11285 24074
10682	0	0	Ki67+	 11291 24002
10683	0	0	Ki67+	 11304 24274
10684	0	0	Ki67+	 11306 24302
10685	0	0	Ki67+	 11314 24191
10686	0	0	Ki67+	 11321 24040
10687	0	0	Ki67+	 11322 24302
10688	0	0	Ki67+	 11327 24113
10689	0	0	Ki67+	 11332 24268
10690	0	0	Ki67+	 11338 24188
10691	0	0	Ki67+	 11341 23712
10692	0	0	Ki67+	 11356 24149
10693	0	0	Ki67+	 11360 24114
10694	0	0	Ki67+	 11361 23748
10695	0	0	Ki67+	 11361 24282
10696	0	0	Ki67+	 11373 23762
10697	0	0	Ki67+	 11373 24239
10698	0	0	Ki67+	 11377 23903
10699	0	0	Ki67+	 11393 24024
10700	0	0	Ki67+	 11403 24245
10701	0	0	Ki67+	 11412 24102
10702	0	0	Ki67+	 11414 23902
10703	0	0	Ki67+	 11423 23944
10704	0	0	Ki67+	 11425 24266
10705	0	0	Ki67+	 11427 23921
10706	0	0	Ki67+	 11430 23906
10707	0	0	Ki67+	 11434 24315
10708	0	0	Ki67+	 11439 23692
10709	0	0	Ki67+	 11445 23673
10710	0	0	Ki67+	 11462 24291
10711	0	0	Ki67+	 11463 23682
10712	0	0	Ki67+	 11470 24166
10713	0	0	Ki67+	 11476 24260
10714	0	0	Ki67+	 11488 24315
10715	0	0	Ki67+	 11506 24267
10716	0	0	Ki67+	 11532 24284
10717	0	0	Ki67+	 11538 24324
10718	0	0	Ki67+	 11547 24304
10719	0	0	Ki67+	 11552 24262
10720	0	0	Ki67+	 11553 23588
10721	0	0	Ki67+	 11555 23632
10722	0	0	Ki67+	 11560 23655
10723	0	0	Ki67+	 11565 24327
10724	0	0	Ki67+	 11568 23552
10725	0	0	Ki67+	 11569 23887
10726	0	0	Ki67+	 11579 23682
10727	0	0	Ki67+	 11584 24260
10728	0	0	Ki67+	 11586 23708
10729	0	0	Ki67+	 11588 24312
10730	0	0	Ki67+	 11593 23721
10731	0	0	Ki67+	 11602 24297
10732	0	0	Ki67+	 11607 23563
10733	0	0	Ki67+	 11617 24258
10734	0	0	Ki67+	 11618 24297
10735	0	0	Ki67+	 10860 24789
10736	0	0	Ki67+	 10870 24706
10737	0	0	Ki67+	 10883 24708
10738	0	0	Ki67+	 10903 24524
10739	0	0	Ki67+	 10914 24822
10740	0	0	Ki67+	 10917 24450
10741	0	0	Ki67+	 10920 24731
10742	0	0	Ki67+	 10952 24873
10743	0	0	Ki67+	 10975 24903
10744	0	0	Ki67+	 10999 24447
10745	0	0	Ki67+	 11000 24819
10746	0	0	Ki67+	 11004 24915
10747	0	0	Ki67+	 11008 24933
10748	0	0	Ki67+	 11018 24901
10749	0	0	Ki67+	 11025 24950
10750	0	0	Ki67+	 11029 24783
10751	0	0	Ki67+	 11032 24841
10752	0	0	Ki67+	 11037 24853
10753	0	0	Ki67+	 11044 24810
10754	0	0	Ki67+	 11044 24947
10755	0	0	Ki67+	 11052 24964
10756	0	0	Ki67+	 11066 24802
10757	0	0	Ki67+	 11066 24844
10758	0	0	Ki67+	 11066 24971
10759	0	0	Ki67+	 11068 24985
10760	0	0	Ki67+	 11071 24612
10761	0	0	Ki67+	 11075 24862
10762	0	0	Ki67+	 11076 24749
10763	0	0	Ki67+	 11082 24603
10764	0	0	Ki67+	 11084 24969
10765	0	0	Ki67+	 11091 24621
10766	0	0	Ki67+	 11091 24834
10767	0	0	Ki67+	 11092 24475
10768	0	0	Ki67+	 11103 24798
10769	0	0	Ki67+	 11104 24858
10770	0	0	Ki67+	 11106 24827
10771	0	0	Ki67+	 11112 24996
10772	0	0	Ki67+	 11117 25010
10773	0	0	Ki67+	 11120 24474
10774	0	0	Ki67+	 11121 24977
10775	0	0	Ki67+	 11122 24824
10776	0	0	Ki67+	 11130 24464
10777	0	0	Ki67+	 11147 25004
10778	0	0	Ki67+	 11151 24861
10779	0	0	Ki67+	 11157 25028
10780	0	0	Ki67+	 11162 24528
10781	0	0	Ki67+	 11169 24476
10782	0	0	Ki67+	 11174 24443
10783	0	0	Ki67+	 11178 24806
10784	0	0	Ki67+	 11179 24541
10785	0	0	Ki67+	 11184 25011
10786	0	0	Ki67+	 11189 24457
10787	0	0	Ki67+	 11191 24838
10788	0	0	Ki67+	 11192 24533
10789	0	0	Ki67+	 11200 25035
10790	0	0	Ki67+	 11211 24872
10791	0	0	Ki67+	 11214 24412
10792	0	0	Ki67+	 11217 24454
10793	0	0	Ki67+	 11219 24520
10794	0	0	Ki67+	 11231 24434
10795	0	0	Ki67+	 11238 24864
10796	0	0	Ki67+	 11245 24499
10797	0	0	Ki67+	 11249 24423
10798	0	0	Ki67+	 11253 24458
10799	0	0	Ki67+	 11259 24487
10800	0	0	Ki67+	 11262 24900
10801	0	0	Ki67+	 11265 24470
10802	0	0	Ki67+	 11268 24434
10803	0	0	Ki67+	 11268 24515
10804	0	0	Ki67+	 11272 24851
10805	0	0	Ki67+	 11274 24422
10806	0	0	Ki67+	 11280 24504
10807	0	0	Ki67+	 11284 24920
10808	0	0	Ki67+	 11289 24522
10809	0	0	Ki67+	 11295 24375
10810	0	0	Ki67+	 11295 24453
10811	0	0	Ki67+	 11298 24895
10812	0	0	Ki67+	 11299 24939
10813	0	0	Ki67+	 11305 24821
10814	0	0	Ki67+	 11307 24539
10815	0	0	Ki67+	 11310 24938
10816	0	0	Ki67+	 11316 24968
10817	0	0	Ki67+	 11317 24469
10818	0	0	Ki67+	 11319 24524
10819	0	0	Ki67+	 11321 24878
10820	0	0	Ki67+	 11322 24549
10821	0	0	Ki67+	 11323 24506
10822	0	0	Ki67+	 11324 24931
10823	0	0	Ki67+	 11326 24536
10824	0	0	Ki67+	 11331 24442
10825	0	0	Ki67+	 11331 25036
10826	0	0	Ki67+	 11339 24520
10827	0	0	Ki67+	 11339 24997
10828	0	0	Ki67+	 11344 25052
10829	0	0	Ki67+	 11348 24485
10830	0	0	Ki67+	 11349 24973
10831	0	0	Ki67+	 11356 24557
10832	0	0	Ki67+	 11357 24531
10833	0	0	Ki67+	 11360 25057
10834	0	0	Ki67+	 11363 24569
10835	0	0	Ki67+	 11364 24852
10836	0	0	Ki67+	 11367 24827
10837	0	0	Ki67+	 11371 24505
10838	0	0	Ki67+	 11374 24528
10839	0	0	Ki67+	 11380 24580
10840	0	0	Ki67+	 11386 24996
10841	0	0	Ki67+	 11390 24563
10842	0	0	Ki67+	 11392 24852
10843	0	0	Ki67+	 11393 24378
10844	0	0	Ki67+	 11397 24922
10845	0	0	Ki67+	 11402 24429
10846	0	0	Ki67+	 11403 24502
10847	0	0	Ki67+	 11403 24753
10848	0	0	Ki67+	 11407 24608
10849	0	0	Ki67+	 11407 25031
10850	0	0	Ki67+	 11409 24559
10851	0	0	Ki67+	 11414 24931
10852	0	0	Ki67+	 11416 24596
10853	0	0	Ki67+	 11419 24508
10854	0	0	Ki67+	 11420 24531
10855	0	0	Ki67+	 11420 24965
10856	0	0	Ki67+	 11424 24585
10857	0	0	Ki67+	 11425 24993
10858	0	0	Ki67+	 11433 24624
10859	0	0	Ki67+	 11441 24578
10860	0	0	Ki67+	 11449 24942
10861	0	0	Ki67+	 11453 24581
10862	0	0	Ki67+	 11455 25094
10863	0	0	Ki67+	 11458 24552
10864	0	0	Ki67+	 11459 24518
10865	0	0	Ki67+	 11461 24611
10866	0	0	Ki67+	 11463 24633
10867	0	0	Ki67+	 11464 24340
10868	0	0	Ki67+	 11473 24357
10869	0	0	Ki67+	 11473 24538
10870	0	0	Ki67+	 11475 24555
10871	0	0	Ki67+	 11478 25019
10872	0	0	Ki67+	 11488 24797
10873	0	0	Ki67+	 11500 24573
10874	0	0	Ki67+	 11505 24337
10875	0	0	Ki67+	 11505 24555
10876	0	0	Ki67+	 11505 24618
10877	0	0	Ki67+	 11506 24432
10878	0	0	Ki67+	 11509 24471
10879	0	0	Ki67+	 11511 24599
10880	0	0	Ki67+	 11514 24355
10881	0	0	Ki67+	 11526 24582
10882	0	0	Ki67+	 11526 24618
10883	0	0	Ki67+	 11527 24568
10884	0	0	Ki67+	 11532 24522
10885	0	0	Ki67+	 11534 25033
10886	0	0	Ki67+	 11537 25063
10887	0	0	Ki67+	 11548 24530
10888	0	0	Ki67+	 11551 24579
10889	0	0	Ki67+	 11552 24600
10890	0	0	Ki67+	 11553 24615
10891	0	0	Ki67+	 11562 24564
10892	0	0	Ki67+	 11569 25006
10893	0	0	Ki67+	 11572 24611
10894	0	0	Ki67+	 11582 24528
10895	0	0	Ki67+	 11586 24590
10896	0	0	Ki67+	 11599 24562
10897	0	0	Ki67+	 11609 24610
10898	0	0	Ki67+	 11609 25100
10899	0	0	Ki67+	 11613 24559
10900	0	0	Ki67+	 11620 24543
10901	0	0	Ki67+	 11623 24586
10902	0	0	Ki67+	 11629 24350
10903	0	0	Ki67+	 11630 24606
10904	0	0	Ki67+	 11633 24619
10905	0	0	Ki67+	 11642 24601
10906	0	0	Ki67+	 11643 24614
10907	0	0	Ki67+	 11647 24548
10908	0	0	Ki67+	 10858 25727
10909	0	0	Ki67+	 10862 25495
10910	0	0	Ki67+	 10869 25428
10911	0	0	Ki67+	 10870 25626
10912	0	0	Ki67+	 10876 25461
10913	0	0	Ki67+	 10883 25628
10914	0	0	Ki67+	 10891 25475
10915	0	0	Ki67+	 10903 25442
10916	0	0	Ki67+	 10906 25495
10917	0	0	Ki67+	 10913 25646
10918	0	0	Ki67+	 10914 25680
10919	0	0	Ki67+	 10917 25609
10920	0	0	Ki67+	 10919 25450
10921	0	0	Ki67+	 10919 25475
10922	0	0	Ki67+	 10925 25523
10923	0	0	Ki67+	 10925 25760
10924	0	0	Ki67+	 10940 25487
10925	0	0	Ki67+	 10942 25680
10926	0	0	Ki67+	 10949 25622
10927	0	0	Ki67+	 10952 25926
10928	0	0	Ki67+	 10954 25566
10929	0	0	Ki67+	 10962 25508
10930	0	0	Ki67+	 10967 25474
10931	0	0	Ki67+	 10970 25617
10932	0	0	Ki67+	 10977 25312
10933	0	0	Ki67+	 10983 25477
10934	0	0	Ki67+	 10987 25618
10935	0	0	Ki67+	 10991 25299
10936	0	0	Ki67+	 11000 25495
10937	0	0	Ki67+	 11006 25560
10938	0	0	Ki67+	 11019 25574
10939	0	0	Ki67+	 11023 25239
10940	0	0	Ki67+	 11028 25461
10941	0	0	Ki67+	 11031 25600
10942	0	0	Ki67+	 11033 25516
10943	0	0	Ki67+	 11034 25747
10944	0	0	Ki67+	 11039 25209
10945	0	0	Ki67+	 11039 25711
10946	0	0	Ki67+	 11054 25739
10947	0	0	Ki67+	 11056 25594
10948	0	0	Ki67+	 11065 25621
10949	0	0	Ki67+	 11070 25520
10950	0	0	Ki67+	 11080 25502
10951	0	0	Ki67+	 11082 25289
10952	0	0	Ki67+	 11087 25614
10953	0	0	Ki67+	 11089 25672
10954	0	0	Ki67+	 11090 25631
10955	0	0	Ki67+	 11104 25743
10956	0	0	Ki67+	 11109 25720
10957	0	0	Ki67+	 11117 25672
10958	0	0	Ki67+	 11120 25576
10959	0	0	Ki67+	 11123 25622
10960	0	0	Ki67+	 11137 25661
10961	0	0	Ki67+	 11155 25687
10962	0	0	Ki67+	 11155 25925
10963	0	0	Ki67+	 11165 25805
10964	0	0	Ki67+	 11169 25680
10965	0	0	Ki67+	 11170 25380
10966	0	0	Ki67+	 11177 25242
10967	0	0	Ki67+	 11177 25288
10968	0	0	Ki67+	 11178 25648
10969	0	0	Ki67+	 11188 25814
10970	0	0	Ki67+	 11213 25866
10971	0	0	Ki67+	 11214 25384
10972	0	0	Ki67+	 11219 25657
10973	0	0	Ki67+	 11225 25707
10974	0	0	Ki67+	 11234 25371
10975	0	0	Ki67+	 11262 25289
10976	0	0	Ki67+	 11279 25292
10977	0	0	Ki67+	 11412 25555
10978	0	0	Ki67+	 11496 25736
10979	0	0	Ki67+	 11507 25624
10980	0	0	Ki67+	 11524 25745
10981	0	0	Ki67+	 11579 25594
10982	0	0	Ki67+	 11592 25724
10983	0	0	Ki67+	 11636 25394
10984	0	0	Ki67+	 11637 25335
10985	0	0	Ki67+	 11637 25711
10986	0	0	Ki67+	 10871 26073
10987	0	0	Ki67+	 10898 26043
10988	0	0	Ki67+	 10913 26097
10989	0	0	Ki67+	 10945 26275
10990	0	0	Ki67+	 10946 26132
10991	0	0	Ki67+	 10957 25966
10992	0	0	Ki67+	 10958 25938
10993	0	0	Ki67+	 10960 26651
10994	0	0	Ki67+	 10964 26723
10995	0	0	Ki67+	 10975 26288
10996	0	0	Ki67+	 10976 25982
10997	0	0	Ki67+	 10989 26082
10998	0	0	Ki67+	 10997 26103
10999	0	0	Ki67+	 10997 26718
11000	0	0	Ki67+	 11036 26556
11001	0	0	Ki67+	 11043 26069
11002	0	0	Ki67+	 11073 26181
11003	0	0	Ki67+	 11079 26641
11004	0	0	Ki67+	 11080 26657
11005	0	0	Ki67+	 11100 26404
11006	0	0	Ki67+	 11103 25965
11007	0	0	Ki67+	 11119 26419
11008	0	0	Ki67+	 11121 26119
11009	0	0	Ki67+	 11121 26441
11010	0	0	Ki67+	 11127 26331
11011	0	0	Ki67+	 11147 26477
11012	0	0	Ki67+	 11157 26460
11013	0	0	Ki67+	 11162 26697
11014	0	0	Ki67+	 11174 26355
11015	0	0	Ki67+	 11194 26274
11016	0	0	Ki67+	 11194 26677
11017	0	0	Ki67+	 11228 26068
11018	0	0	Ki67+	 11277 26539
11019	0	0	Ki67+	 11290 26319
11020	0	0	Ki67+	 11295 26434
11021	0	0	Ki67+	 11305 26420
11022	0	0	Ki67+	 11320 26678
11023	0	0	Ki67+	 11331 26451
11024	0	0	Ki67+	 11360 26723
11025	0	0	Ki67+	 11361 26522
11026	0	0	Ki67+	 11377 26333
11027	0	0	Ki67+	 11382 26665
11028	0	0	Ki67+	 11390 26313
11029	0	0	Ki67+	 11396 26724
11030	0	0	Ki67+	 11400 26189
11031	0	0	Ki67+	 11406 25990
11032	0	0	Ki67+	 11416 26531
11033	0	0	Ki67+	 11419 26432
11034	0	0	Ki67+	 11424 25986
11035	0	0	Ki67+	 11427 26498
11036	0	0	Ki67+	 11432 26322
11037	0	0	Ki67+	 11448 26022
11038	0	0	Ki67+	 11450 26662
11039	0	0	Ki67+	 11458 26274
11040	0	0	Ki67+	 11460 26438
11041	0	0	Ki67+	 11494 26045
11042	0	0	Ki67+	 11518 26674
11043	0	0	Ki67+	 11535 26368
11044	0	0	Ki67+	 11538 26041
11045	0	0	Ki67+	 11567 26046
11046	0	0	Ki67+	 11569 26295
11047	0	0	Ki67+	 11583 25958
11048	0	0	Ki67+	 11592 26277
11049	0	0	Ki67+	 11598 25950
11050	0	0	Ki67+	 11639 26279
11051	0	0	Ki67+	 10856 27492
11052	0	0	Ki67+	 10856 27529
11053	0	0	Ki67+	 10870 27453
11054	0	0	Ki67+	 10872 27517
11055	0	0	Ki67+	 10889 27488
11056	0	0	Ki67+	 10890 27446
11057	0	0	Ki67+	 10890 27464
11058	0	0	Ki67+	 10891 26774
11059	0	0	Ki67+	 10903 26848
11060	0	0	Ki67+	 10913 26919
11061	0	0	Ki67+	 10915 27064
11062	0	0	Ki67+	 10934 26882
11063	0	0	Ki67+	 10939 26904
11064	0	0	Ki67+	 10945 27142
11065	0	0	Ki67+	 10986 26744
11066	0	0	Ki67+	 11065 26810
11067	0	0	Ki67+	 11066 27262
11068	0	0	Ki67+	 11073 27092
11069	0	0	Ki67+	 11082 26929
11070	0	0	Ki67+	 11083 27525
11071	0	0	Ki67+	 11090 26914
11072	0	0	Ki67+	 11091 27234
11073	0	0	Ki67+	 11140 27127
11074	0	0	Ki67+	 11161 26819
11075	0	0	Ki67+	 11182 27387
11076	0	0	Ki67+	 11206 27103
11077	0	0	Ki67+	 11210 26970
11078	0	0	Ki67+	 11216 27094
11079	0	0	Ki67+	 11221 27231
11080	0	0	Ki67+	 11222 26961
11081	0	0	Ki67+	 11256 27423
11082	0	0	Ki67+	 11267 27455
11083	0	0	Ki67+	 11269 26838
11084	0	0	Ki67+	 11269 27035
11085	0	0	Ki67+	 11274 27316
11086	0	0	Ki67+	 11278 27368
11087	0	0	Ki67+	 11288 27418
11088	0	0	Ki67+	 11296 26834
11089	0	0	Ki67+	 11298 27340
11090	0	0	Ki67+	 11313 27174
11091	0	0	Ki67+	 11320 27365
11092	0	0	Ki67+	 11322 27410
11093	0	0	Ki67+	 11341 27078
11094	0	0	Ki67+	 11344 27023
11095	0	0	Ki67+	 11347 27387
11096	0	0	Ki67+	 11348 27527
11097	0	0	Ki67+	 11354 27086
11098	0	0	Ki67+	 11366 27425
11099	0	0	Ki67+	 11371 27193
11100	0	0	Ki67+	 11382 27402
11101	0	0	Ki67+	 11387 27390
11102	0	0	Ki67+	 11399 27183
11103	0	0	Ki67+	 11402 27531
11104	0	0	Ki67+	 11407 27414
11105	0	0	Ki67+	 11411 27481
11106	0	0	Ki67+	 11415 27442
11107	0	0	Ki67+	 11425 27472
11108	0	0	Ki67+	 11425 27510
11109	0	0	Ki67+	 11427 27526
11110	0	0	Ki67+	 11448 26989
11111	0	0	Ki67+	 11467 27065
11112	0	0	Ki67+	 11484 27466
11113	0	0	Ki67+	 11496 27461
11114	0	0	Ki67+	 11497 27449
11115	0	0	Ki67+	 11515 27427
11116	0	0	Ki67+	 11518 27442
11117	0	0	Ki67+	 11527 27226
11118	0	0	Ki67+	 11534 27234
11119	0	0	Ki67+	 11544 27416
11120	0	0	Ki67+	 11561 26763
11121	0	0	Ki67+	 11563 27400
11122	0	0	Ki67+	 11565 27202
11123	0	0	Ki67+	 11566 27459
11124	0	0	Ki67+	 11570 27413
11125	0	0	Ki67+	 11576 27258
11126	0	0	Ki67+	 11577 27399
11127	0	0	Ki67+	 11585 27249
11128	0	0	Ki67+	 11594 26884
11129	0	0	Ki67+	 11602 27271
11130	0	0	Ki67+	 11608 27410
11131	0	0	Ki67+	 11611 26894
11132	0	0	Ki67+	 11624 27182
11133	0	0	Ki67+	 11630 27425
11134	0	0	Ki67+	 11639 27443
11135	0	0	Ki67+	 10849 27655
11136	0	0	Ki67+	 10849 27867
11137	0	0	Ki67+	 10854 27899
11138	0	0	Ki67+	 10867 28199
11139	0	0	Ki67+	 10869 28028
11140	0	0	Ki67+	 10872 27633
11141	0	0	Ki67+	 10878 27957
11142	0	0	Ki67+	 10892 28074
11143	0	0	Ki67+	 10893 27870
11144	0	0	Ki67+	 10895 28186
11145	0	0	Ki67+	 10897 28030
11146	0	0	Ki67+	 10899 28045
11147	0	0	Ki67+	 10900 28220
11148	0	0	Ki67+	 10918 27574
11149	0	0	Ki67+	 10921 27896
11150	0	0	Ki67+	 10924 27881
11151	0	0	Ki67+	 10924 28173
11152	0	0	Ki67+	 10924 28234
11153	0	0	Ki67+	 10927 28222
11154	0	0	Ki67+	 10932 28033
11155	0	0	Ki67+	 10932 28082
11156	0	0	Ki67+	 10932 28185
11157	0	0	Ki67+	 10941 27539
11158	0	0	Ki67+	 10947 27874
11159	0	0	Ki67+	 10951 28094
11160	0	0	Ki67+	 10955 28164
11161	0	0	Ki67+	 10959 28232
11162	0	0	Ki67+	 10961 27833
11163	0	0	Ki67+	 10967 27918
11164	0	0	Ki67+	 10967 28274
11165	0	0	Ki67+	 10973 27687
11166	0	0	Ki67+	 10976 27886
11167	0	0	Ki67+	 10977 28212
11168	0	0	Ki67+	 10989 28219
11169	0	0	Ki67+	 10994 28098
11170	0	0	Ki67+	 10996 28263
11171	0	0	Ki67+	 11000 28056
11172	0	0	Ki67+	 11004 28232
11173	0	0	Ki67+	 11004 28245
11174	0	0	Ki67+	 11006 28264
11175	0	0	Ki67+	 11011 28077
11176	0	0	Ki67+	 11016 28203
11177	0	0	Ki67+	 11017 28300
11178	0	0	Ki67+	 11019 28051
11179	0	0	Ki67+	 11020 28257
11180	0	0	Ki67+	 11022 28079
11181	0	0	Ki67+	 11031 28240
11182	0	0	Ki67+	 11033 28104
11183	0	0	Ki67+	 11033 28129
11184	0	0	Ki67+	 11035 28212
11185	0	0	Ki67+	 11035 28267
11186	0	0	Ki67+	 11035 28279
11187	0	0	Ki67+	 11051 28074
11188	0	0	Ki67+	 11054 28119
11189	0	0	Ki67+	 11056 28031
11190	0	0	Ki67+	 11061 28221
11191	0	0	Ki67+	 11063 28286
11192	0	0	Ki67+	 11064 28269
11193	0	0	Ki67+	 11074 28113
11194	0	0	Ki67+	 11079 28094
11195	0	0	Ki67+	 11083 27541
11196	0	0	Ki67+	 11088 28079
11197	0	0	Ki67+	 11090 28234
11198	0	0	Ki67+	 11093 28275
11199	0	0	Ki67+	 11094 28244
11200	0	0	Ki67+	 11097 28211
11201	0	0	Ki67+	 11098 28110
11202	0	0	Ki67+	 11113 28173
11203	0	0	Ki67+	 11120 28143
11204	0	0	Ki67+	 11121 28089
11205	0	0	Ki67+	 11122 28197
11206	0	0	Ki67+	 11124 27867
11207	0	0	Ki67+	 11125 28181
11208	0	0	Ki67+	 11127 28250
11209	0	0	Ki67+	 11129 28131
11210	0	0	Ki67+	 11132 27928
11211	0	0	Ki67+	 11137 27887
11212	0	0	Ki67+	 11138 28200
11213	0	0	Ki67+	 11150 27878
11214	0	0	Ki67+	 11151 27853
11215	0	0	Ki67+	 11157 27916
11216	0	0	Ki67+	 11157 28201
11217	0	0	Ki67+	 11160 28129
11218	0	0	Ki67+	 11160 28225
11219	0	0	Ki67+	 11168 27838
11220	0	0	Ki67+	 11175 27937
11221	0	0	Ki67+	 11176 27871
11222	0	0	Ki67+	 11183 27670
11223	0	0	Ki67+	 11188 27680
11224	0	0	Ki67+	 11195 27839
11225	0	0	Ki67+	 11204 28039
11226	0	0	Ki67+	 11207 27672
11227	0	0	Ki67+	 11207 27851
11228	0	0	Ki67+	 11210 27947
11229	0	0	Ki67+	 11234 27846
11230	0	0	Ki67+	 11244 27961
11231	0	0	Ki67+	 11248 27881
11232	0	0	Ki67+	 11250 28251
11233	0	0	Ki67+	 11254 27891
11234	0	0	Ki67+	 11259 27860
11235	0	0	Ki67+	 11267 27872
11236	0	0	Ki67+	 11274 28254
11237	0	0	Ki67+	 11281 27974
11238	0	0	Ki67+	 11287 27906
11239	0	0	Ki67+	 11292 27882
11240	0	0	Ki67+	 11300 27539
11241	0	0	Ki67+	 11304 28000
11242	0	0	Ki67+	 11314 27889
11243	0	0	Ki67+	 11315 28013
11244	0	0	Ki67+	 11321 27993
11245	0	0	Ki67+	 11332 27898
11246	0	0	Ki67+	 11348 27561
11247	0	0	Ki67+	 11368 28159
11248	0	0	Ki67+	 11382 27562
11249	0	0	Ki67+	 11386 27723
11250	0	0	Ki67+	 11392 27736
11251	0	0	Ki67+	 11393 27705
11252	0	0	Ki67+	 11393 28010
11253	0	0	Ki67+	 11395 28000
11254	0	0	Ki67+	 11407 27669
11255	0	0	Ki67+	 11410 27877
11256	0	0	Ki67+	 11410 27926
11257	0	0	Ki67+	 11412 27916
11258	0	0	Ki67+	 11413 28170
11259	0	0	Ki67+	 11429 28281
11260	0	0	Ki67+	 11431 27663
11261	0	0	Ki67+	 11431 27933
11262	0	0	Ki67+	 11431 28208
11263	0	0	Ki67+	 11433 27920
11264	0	0	Ki67+	 11438 28303
11265	0	0	Ki67+	 11451 28335
11266	0	0	Ki67+	 11452 28002
11267	0	0	Ki67+	 11453 28314
11268	0	0	Ki67+	 11456 27923
11269	0	0	Ki67+	 11457 27814
11270	0	0	Ki67+	 11466 27934
11271	0	0	Ki67+	 11466 27978
11272	0	0	Ki67+	 11468 28286
11273	0	0	Ki67+	 11473 27667
11274	0	0	Ki67+	 11479 27823
11275	0	0	Ki67+	 11480 27868
11276	0	0	Ki67+	 11482 27794
11277	0	0	Ki67+	 11482 27997
11278	0	0	Ki67+	 11485 28277
11279	0	0	Ki67+	 11486 28300
11280	0	0	Ki67+	 11487 27958
11281	0	0	Ki67+	 11490 27626
11282	0	0	Ki67+	 11495 28031
11283	0	0	Ki67+	 11496 27681
11284	0	0	Ki67+	 11505 28253
11285	0	0	Ki67+	 11510 27745
11286	0	0	Ki67+	 11512 27883
11287	0	0	Ki67+	 11513 27691
11288	0	0	Ki67+	 11513 28006
11289	0	0	Ki67+	 11517 27990
11290	0	0	Ki67+	 11518 27967
11291	0	0	Ki67+	 11520 27655
11292	0	0	Ki67+	 11520 27952
11293	0	0	Ki67+	 11527 27778
11294	0	0	Ki67+	 11527 27920
11295	0	0	Ki67+	 11532 27729
11296	0	0	Ki67+	 11535 27992
11297	0	0	Ki67+	 11536 28027
11298	0	0	Ki67+	 11539 28236
11299	0	0	Ki67+	 11544 27750
11300	0	0	Ki67+	 11544 28248
11301	0	0	Ki67+	 11545 27673
11302	0	0	Ki67+	 11546 28080
11303	0	0	Ki67+	 11550 27806
11304	0	0	Ki67+	 11561 27687
11305	0	0	Ki67+	 11569 27538
11306	0	0	Ki67+	 11569 28226
11307	0	0	Ki67+	 11570 28243
11308	0	0	Ki67+	 11582 27958
11309	0	0	Ki67+	 11586 28192
11310	0	0	Ki67+	 11589 27811
11311	0	0	Ki67+	 11594 27703
11312	0	0	Ki67+	 11603 28287
11313	0	0	Ki67+	 11606 28270
11314	0	0	Ki67+	 11618 27699
11315	0	0	Ki67+	 11623 27846
11316	0	0	Ki67+	 11624 27830
11317	0	0	Ki67+	 11627 27860
11318	0	0	Ki67+	 11629 27927
11319	0	0	Ki67+	 11637 27660
11320	0	0	Ki67+	 11640 28319
11321	0	0	Ki67+	 11642 27898
11322	0	0	Ki67+	 11645 28275
11323	0	0	Ki67+	 10853 28630
11324	0	0	Ki67+	 10861 28893
11325	0	0	Ki67+	 10864 28599
11326	0	0	Ki67+	 10883 28419
11327	0	0	Ki67+	 10905 28790
11328	0	0	Ki67+	 10907 28428
11329	0	0	Ki67+	 10925 28810
11330	0	0	Ki67+	 10931 28668
11331	0	0	Ki67+	 10938 28618
11332	0	0	Ki67+	 10939 28428
11333	0	0	Ki67+	 10941 29090
11334	0	0	Ki67+	 10950 29001
11335	0	0	Ki67+	 10953 28859
11336	0	0	Ki67+	 10963 28815
11337	0	0	Ki67+	 10968 28427
11338	0	0	Ki67+	 10969 28449
11339	0	0	Ki67+	 10977 29088
11340	0	0	Ki67+	 10983 29010
11341	0	0	Ki67+	 10990 28929
11342	0	0	Ki67+	 10993 28428
11343	0	0	Ki67+	 10997 28956
11344	0	0	Ki67+	 11006 28787
11345	0	0	Ki67+	 11008 28597
11346	0	0	Ki67+	 11011 28433
11347	0	0	Ki67+	 11021 28946
11348	0	0	Ki67+	 11032 28441
11349	0	0	Ki67+	 11037 28453
11350	0	0	Ki67+	 11046 28908
11351	0	0	Ki67+	 11048 28793
11352	0	0	Ki67+	 11053 28948
11353	0	0	Ki67+	 11054 28461
11354	0	0	Ki67+	 11064 28522
11355	0	0	Ki67+	 11065 28393
11356	0	0	Ki67+	 11068 28838
11357	0	0	Ki67+	 11080 28966
11358	0	0	Ki67+	 11085 28953
11359	0	0	Ki67+	 11088 29080
11360	0	0	Ki67+	 11095 28864
11361	0	0	Ki67+	 11103 28828
11362	0	0	Ki67+	 11114 28936
11363	0	0	Ki67+	 11120 28553
11364	0	0	Ki67+	 11123 28888
11365	0	0	Ki67+	 11124 29077
11366	0	0	Ki67+	 11129 28844
11367	0	0	Ki67+	 11147 28942
11368	0	0	Ki67+	 11148 29057
11369	0	0	Ki67+	 11153 28981
11370	0	0	Ki67+	 11167 28857
11371	0	0	Ki67+	 11176 28823
11372	0	0	Ki67+	 11180 28796
11373	0	0	Ki67+	 11205 28860
11374	0	0	Ki67+	 11205 28976
11375	0	0	Ki67+	 11207 28835
11376	0	0	Ki67+	 11218 28859
11377	0	0	Ki67+	 11232 28851
11378	0	0	Ki67+	 11245 28905
11379	0	0	Ki67+	 11256 28873
11380	0	0	Ki67+	 11278 28855
11381	0	0	Ki67+	 11326 28759
11382	0	0	Ki67+	 11342 28756
11383	0	0	Ki67+	 11377 28806
11384	0	0	Ki67+	 11402 28535
11385	0	0	Ki67+	 11404 28740
11386	0	0	Ki67+	 11413 28765
11387	0	0	Ki67+	 11414 28734
11388	0	0	Ki67+	 11446 28456
11389	0	0	Ki67+	 11449 28580
11390	0	0	Ki67+	 11454 28518
11391	0	0	Ki67+	 11462 29091
11392	0	0	Ki67+	 11464 29111
11393	0	0	Ki67+	 11466 28515
11394	0	0	Ki67+	 11471 28420
11395	0	0	Ki67+	 11482 28470
11396	0	0	Ki67+	 11510 28849
11397	0	0	Ki67+	 11512 28442
11398	0	0	Ki67+	 11516 29056
11399	0	0	Ki67+	 11518 29104
11400	0	0	Ki67+	 11540 29068
11401	0	0	Ki67+	 11541 28428
11402	0	0	Ki67+	 11542 29090
11403	0	0	Ki67+	 11554 29086
11404	0	0	Ki67+	 11562 28850
11405	0	0	Ki67+	 11568 28338
11406	0	0	Ki67+	 11574 28474
11407	0	0	Ki67+	 11577 28440
11408	0	0	Ki67+	 11578 29060
11409	0	0	Ki67+	 11583 28467
11410	0	0	Ki67+	 11588 29092
11411	0	0	Ki67+	 11623 28823
11412	0	0	Ki67+	 11626 28387
11413	0	0	Ki67+	 11630 28462
11414	0	0	Ki67+	 11633 28829
11415	0	0	Ki67+	 11636 28418
11416	0	0	Ki67+	 11639 28684
11417	0	0	Ki67+	 11644 28813
11418	0	0	Ki67+	 10849 29191
11419	0	0	Ki67+	 10900 29151
11420	0	0	Ki67+	 10916 29401
11421	0	0	Ki67+	 10917 29304
11422	0	0	Ki67+	 10932 29387
11423	0	0	Ki67+	 10940 29346
11424	0	0	Ki67+	 10947 29414
11425	0	0	Ki67+	 10953 29242
11426	0	0	Ki67+	 10992 29651
11427	0	0	Ki67+	 11010 29848
11428	0	0	Ki67+	 11031 29624
11429	0	0	Ki67+	 11033 29322
11430	0	0	Ki67+	 11084 29818
11431	0	0	Ki67+	 11086 29434
11432	0	0	Ki67+	 11126 29603
11433	0	0	Ki67+	 11145 29232
11434	0	0	Ki67+	 11172 29503
11435	0	0	Ki67+	 11194 29871
11436	0	0	Ki67+	 11202 29878
11437	0	0	Ki67+	 11240 29230
11438	0	0	Ki67+	 11255 29208
11439	0	0	Ki67+	 11262 29255
11440	0	0	Ki67+	 11267 29360
11441	0	0	Ki67+	 11313 29166
11442	0	0	Ki67+	 11330 29158
11443	0	0	Ki67+	 11341 29240
11444	0	0	Ki67+	 11392 29148
11445	0	0	Ki67+	 11392 29176
11446	0	0	Ki67+	 11412 29550
11447	0	0	Ki67+	 11414 29488
11448	0	0	Ki67+	 11416 29203
11449	0	0	Ki67+	 11427 29207
11450	0	0	Ki67+	 11437 29489
11451	0	0	Ki67+	 11452 29232
11452	0	0	Ki67+	 11453 29521
11453	0	0	Ki67+	 11454 29509
11454	0	0	Ki67+	 11455 29595
11455	0	0	Ki67+	 11480 29544
11456	0	0	Ki67+	 11483 29616
11457	0	0	Ki67+	 11491 29915
11458	0	0	Ki67+	 11492 29521
11459	0	0	Ki67+	 11494 29483
11460	0	0	Ki67+	 11503 29189
11461	0	0	Ki67+	 11506 29923
11462	0	0	Ki67+	 11508 29779
11463	0	0	Ki67+	 11509 29791
11464	0	0	Ki67+	 11552 29222
11465	0	0	Ki67+	 11556 29177
11466	0	0	Ki67+	 11564 29846
11467	0	0	Ki67+	 11567 29173
11468	0	0	Ki67+	 11571 29281
11469	0	0	Ki67+	 11579 29516
11470	0	0	Ki67+	 11597 29517
11471	0	0	Ki67+	 11599 29487
11472	0	0	Ki67+	 11617 29157
11473	0	0	Ki67+	 11618 29473
11474	0	0	Ki67+	 11619 29841
11475	0	0	Ki67+	 11630 29414
11476	0	0	Ki67+	 11634 29501
11477	0	0	Ki67+	 11636 29151
11478	0	0	Ki67+	 11640 29262
11479	0	0	Ki67+	 11642 29818
11480	0	0	Ki67+	 11644 29395
11481	0	0	Ki67+	 10926 30056
11482	0	0	Ki67+	 11123 30186
11483	0	0	Ki67+	 11188 30635
11484	0	0	Ki67+	 11226 30341
11485	0	0	Ki67+	 11304 30340
11486	0	0	Ki67+	 11306 30007
11487	0	0	Ki67+	 11437 30141
11488	0	0	Ki67+	 11531 29941
11489	0	0	Ki67+	 11257 31379
11490	0	0	Ki67+	 11272 31297
11491	0	0	Ki67+	 11289 31461
11492	0	0	Ki67+	 11298 31276
11493	0	0	Ki67+	 11433 31318
11494	0	0	Ki67+	 11442 31203
11495	0	0	Ki67+	 11458 31219
11496	0	0	Ki67+	 11497 30907
11497	0	0	Ki67+	 11503 31371
11498	0	0	Ki67+	 11518 31434
11499	0	0	Ki67+	 11526 31420
11500	0	0	Ki67+	 11529 31389
11501	0	0	Ki67+	 11540 31464
11502	0	0	Ki67+	 11543 31242
11503	0	0	Ki67+	 11555 31499
11504	0	0	Ki67+	 11557 31434
11505	0	0	Ki67+	 11563 31227
11506	0	0	Ki67+	 11567 31478
11507	0	0	Ki67+	 11576 31449
11508	0	0	Ki67+	 11582 31314
11509	0	0	Ki67+	 11587 31178
11510	0	0	Ki67+	 11590 31513
11511	0	0	Ki67+	 11596 31482
11512	0	0	Ki67+	 11604 31260
11513	0	0	Ki67+	 11607 31179
11514	0	0	Ki67+	 11608 31338
11515	0	0	Ki67+	 11616 31299
11516	0	0	Ki67+	 11625 31176
11517	0	0	Ki67+	 11638 31242
11518	0	0	Ki67+	 11643 31295
11519	0	0	Ki67+	 10949 31936
11520	0	0	Ki67+	 11353 32063
11521	0	0	Ki67+	 11579 31950
11522	0	0	Ki67+	 11600 31571
11523	0	0	Ki67+	 11617 31573
11524	0	0	Ki67+	 11186 32578
11525	0	0	Ki67+	 11415 32560
11526	0	0	Ki67+	 11433 32765
11527	0	0	Ki67+	 11490 32696
11528	0	0	Ki67+	 11558 32952
11529	0	0	Ki67+	 11593 32858
11530	0	0	Ki67+	 11594 32811
11531	0	0	Ki67+	 11611 32909
11532	0	0	Ki67+	 11614 32767
11533	0	0	Ki67+	 11617 32881
11534	0	0	Ki67+	 11621 32783
11535	0	0	Ki67+	 11627 32836
11536	0	0	Ki67+	 11636 32593
11537	0	0	Ki67+	 11643 32744
11538	0	0	Ki67+	 11171 33284
11539	0	0	Ki67+	 11377 33247
11540	0	0	Ki67+	 11644 33494
11541	0	0	Ki67+	 11018 34521
11542	0	0	Ki67+	 11614 34115
11543	0	0	Ki67+	 11618 34023
11544	0	0	Ki67+	 11056 35061
11545	0	0	Ki67+	 11000 36325
11546	0	0	Ki67+	 11008 36270
11547	0	0	Ki67+	 11030 35597
11548	0	0	Ki67+	 10938 37050
11549	0	0	Ki67+	 11217 36393
11550	0	0	Ki67+	 11271 36618
11551	0	0	Ki67+	 11300 36560
11552	0	0	Ki67+	 11441 36348
11553	0	0	Ki67+	 11472 36638
11554	0	0	Ki67+	 11479 36649
11555	0	0	Ki67+	 11607 36584
11556	0	0	Ki67+	 11010 37253
11557	0	0	Ki67+	 11017 37244
11558	0	0	Ki67+	 11106 37146
11559	0	0	Ki67+	 11247 37585
11560	0	0	Ki67+	 11287 37352
11561	0	0	Ki67+	 11289 37412
11562	0	0	Ki67+	 11422 37273
11563	0	0	Ki67+	 11429 37281
11564	0	0	Ki67+	 11430 37506
11565	0	0	Ki67+	 11497 37887
11566	0	0	Ki67+	 11531 37583
11567	0	0	Ki67+	 11551 37564
11568	0	0	Ki67+	 11633 37852
11569	0	0	Ki67+	 11002 38296
11570	0	0	Ki67+	 11088 38382
11571	0	0	Ki67+	 11144 38361
11572	0	0	Ki67+	 11169 38311
11573	0	0	Ki67+	 11182 38348
11574	0	0	Ki67+	 11207 38677
11575	0	0	Ki67+	 11449 38306
11576	0	0	Ki67+	 11535 38545
11577	0	0	Ki67+	 11623 38441
11578	0	0	Ki67+	 10938 39448
11579	0	0	Ki67+	 10948 39458
11580	0	0	Ki67+	 10950 39427
11581	0	0	Ki67+	 10991 39310
11582	0	0	Ki67+	 11004 39300
11583	0	0	Ki67+	 11014 39040
11584	0	0	Ki67+	 11014 39347
11585	0	0	Ki67+	 11029 39070
11586	0	0	Ki67+	 11085 38879
11587	0	0	Ki67+	 11096 39033
11588	0	0	Ki67+	 11137 39129
11589	0	0	Ki67+	 11139 39104
11590	0	0	Ki67+	 11186 39112
11591	0	0	Ki67+	 11220 39112
11592	0	0	Ki67+	 11341 38861
11593	0	0	Ki67+	 11377 39119
11594	0	0	Ki67+	 11419 39505
11595	0	0	Ki67+	 11431 39503
11596	0	0	Ki67+	 11445 39508
11597	0	0	Ki67+	 11485 38779
11598	0	0	Ki67+	 11493 38745
11599	0	0	Ki67+	 11493 38794
11600	0	0	Ki67+	 11528 39119
11601	0	0	Ki67+	 11563 39184
11602	0	0	Ki67+	 11590 39194
11603	0	0	Ki67+	 11615 39198
11604	0	0	Ki67+	 11624 39458
11605	0	0	Ki67+	 11644 39365
11606	0	0	Ki67+	 11329 39571
11607	0	0	Ki67+	 11346 39579
11608	0	0	Ki67+	 11500 39767
11609	0	0	Ki67+	 11557 39699
11610	0	0	Ki67+	 11571 39763
11611	0	0	Ki67+	 11601 39688
11612	0	0	Ki67+	 11616 39916
11613	0	0	Ki67+	 11127 40355
11614	0	0	Ki67+	 11191 40432
11615	0	0	Ki67+	 11279 40341
11616	0	0	Ki67+	 11410 40478
11617	0	0	Ki67+	 11456 40601
11618	0	0	Ki67+	 11497 40615
11619	0	0	Ki67+	 11540 40433
11620	0	0	Ki67+	 11555 40442
11621	0	0	Ki67+	 10858 41439
11622	0	0	Ki67+	 10868 41494
11623	0	0	Ki67+	 10886 41465
11624	0	0	Ki67+	 10891 41475
11625	0	0	Ki67+	 10960 41527
11626	0	0	Ki67+	 10963 41482
11627	0	0	Ki67+	 10968 41507
11628	0	0	Ki67+	 10970 41536
11629	0	0	Ki67+	 10983 41557
11630	0	0	Ki67+	 10984 41485
11631	0	0	Ki67+	 10989 41572
11632	0	0	Ki67+	 10994 41532
11633	0	0	Ki67+	 10997 41511
11634	0	0	Ki67+	 10999 41575
11635	0	0	Ki67+	 11002 41486
11636	0	0	Ki67+	 11006 41555
11637	0	0	Ki67+	 11006 41696
11638	0	0	Ki67+	 11009 41540
11639	0	0	Ki67+	 11014 41596
11640	0	0	Ki67+	 11016 41508
11641	0	0	Ki67+	 11019 41556
11642	0	0	Ki67+	 11021 41156
11643	0	0	Ki67+	 11021 41669
11644	0	0	Ki67+	 11024 41622
11645	0	0	Ki67+	 11025 41709
11646	0	0	Ki67+	 11029 41502
11647	0	0	Ki67+	 11029 41571
11648	0	0	Ki67+	 11033 41608
11649	0	0	Ki67+	 11033 41682
11650	0	0	Ki67+	 11037 41724
11651	0	0	Ki67+	 11038 41479
11652	0	0	Ki67+	 11038 41745
11653	0	0	Ki67+	 11043 41593
11654	0	0	Ki67+	 11045 41542
11655	0	0	Ki67+	 11047 41507
11656	0	0	Ki67+	 11050 41171
11657	0	0	Ki67+	 11050 41770
11658	0	0	Ki67+	 11051 41638
11659	0	0	Ki67+	 11062 41690
11660	0	0	Ki67+	 11064 41560
11661	0	0	Ki67+	 11064 41774
11662	0	0	Ki67+	 11065 41547
11663	0	0	Ki67+	 11069 41473
11664	0	0	Ki67+	 11073 41601
11665	0	0	Ki67+	 11073 41632
11666	0	0	Ki67+	 11078 41501
11667	0	0	Ki67+	 11081 41655
11668	0	0	Ki67+	 11082 41488
11669	0	0	Ki67+	 11085 41527
11670	0	0	Ki67+	 11086 41789
11671	0	0	Ki67+	 11105 41564
11672	0	0	Ki67+	 11108 41654
11673	0	0	Ki67+	 11112 41668
11674	0	0	Ki67+	 11117 41486
11675	0	0	Ki67+	 11117 41516
11676	0	0	Ki67+	 11120 41724
11677	0	0	Ki67+	 11122 41595
11678	0	0	Ki67+	 11128 41496
11679	0	0	Ki67+	 11128 41813
11680	0	0	Ki67+	 11130 41529
11681	0	0	Ki67+	 11137 41202
11682	0	0	Ki67+	 11139 41657
11683	0	0	Ki67+	 11141 41511
11684	0	0	Ki67+	 11149 41529
11685	0	0	Ki67+	 11149 41741
11686	0	0	Ki67+	 11151 41566
11687	0	0	Ki67+	 11155 41670
11688	0	0	Ki67+	 11162 41783
11689	0	0	Ki67+	 11165 41533
11690	0	0	Ki67+	 11167 41698
11691	0	0	Ki67+	 11181 41540
11692	0	0	Ki67+	 11190 41818
11693	0	0	Ki67+	 11194 41856
11694	0	0	Ki67+	 11199 41872
11695	0	0	Ki67+	 11201 41717
11696	0	0	Ki67+	 11202 41788
11697	0	0	Ki67+	 11207 41814
11698	0	0	Ki67+	 11211 41579
11699	0	0	Ki67+	 11214 41869
11700	0	0	Ki67+	 11214 41883
11701	0	0	Ki67+	 11222 41595
11702	0	0	Ki67+	 11231 41840
11703	0	0	Ki67+	 11232 41580
11704	0	0	Ki67+	 11232 41735
11705	0	0	Ki67+	 11234 41554
11706	0	0	Ki67+	 11235 41889
11707	0	0	Ki67+	 11237 41541
11708	0	0	Ki67+	 11241 41525
11709	0	0	Ki67+	 11241 41690
11710	0	0	Ki67+	 11247 41861
11711	0	0	Ki67+	 11253 41612
11712	0	0	Ki67+	 11253 41838
11713	0	0	Ki67+	 11254 41523
11714	0	0	Ki67+	 11261 41915
11715	0	0	Ki67+	 11267 41695
11716	0	0	Ki67+	 11271 41537
11717	0	0	Ki67+	 11275 41566
11718	0	0	Ki67+	 11276 41849
11719	0	0	Ki67+	 11279 41630
11720	0	0	Ki67+	 11283 41675
11721	0	0	Ki67+	 11283 41923
11722	0	0	Ki67+	 11289 41870
11723	0	0	Ki67+	 11295 41695
11724	0	0	Ki67+	 11295 41854
11725	0	0	Ki67+	 11296 41658
11726	0	0	Ki67+	 11300 41586
11727	0	0	Ki67+	 11306 41867
11728	0	0	Ki67+	 11306 41934
11729	0	0	Ki67+	 11307 41565
11730	0	0	Ki67+	 11307 41879
11731	0	0	Ki67+	 11309 41708
11732	0	0	Ki67+	 11310 41534
11733	0	0	Ki67+	 11315 41916
11734	0	0	Ki67+	 11319 41677
11735	0	0	Ki67+	 11321 41877
11736	0	0	Ki67+	 11323 41570
11737	0	0	Ki67+	 11323 41744
11738	0	0	Ki67+	 11330 41796
11739	0	0	Ki67+	 11340 41755
11740	0	0	Ki67+	 11341 41707
11741	0	0	Ki67+	 11341 41888
11742	0	0	Ki67+	 11350 41594
11743	0	0	Ki67+	 11351 41560
11744	0	0	Ki67+	 11362 41800
11745	0	0	Ki67+	 11362 41827
11746	0	0	Ki67+	 11368 41745
11747	0	0	Ki67+	 11369 41605
11748	0	0	Ki67+	 11369 41792
11749	0	0	Ki67+	 11377 41594
11750	0	0	Ki67+	 11387 41818
11751	0	0	Ki67+	 11391 41579
11752	0	0	Ki67+	 11392 41639
11753	0	0	Ki67+	 11398 41830
11754	0	0	Ki67+	 11408 41841
11755	0	0	Ki67+	 11409 41925
11756	0	0	Ki67+	 11414 41730
11757	0	0	Ki67+	 11415 41647
11758	0	0	Ki67+	 11422 41830
11759	0	0	Ki67+	 11424 41595
11760	0	0	Ki67+	 11424 41932
11761	0	0	Ki67+	 11451 41645
11762	0	0	Ki67+	 11453 41611
11763	0	0	Ki67+	 11458 41845
11764	0	0	Ki67+	 11466 41683
11765	0	0	Ki67+	 11474 41887
11766	0	0	Ki67+	 11475 41664
11767	0	0	Ki67+	 11476 41623
11768	0	0	Ki67+	 11479 41650
11769	0	0	Ki67+	 11479 41860
11770	0	0	Ki67+	 11505 41887
11771	0	0	Ki67+	 11508 41542
11772	0	0	Ki67+	 11511 41691
11773	0	0	Ki67+	 11516 41676
11774	0	0	Ki67+	 11517 41733
11775	0	0	Ki67+	 11530 41677
11776	0	0	Ki67+	 11532 41769
11777	0	0	Ki67+	 11534 41806
11778	0	0	Ki67+	 11543 41690
11779	0	0	Ki67+	 11543 41711
11780	0	0	Ki67+	 11549 41777
11781	0	0	Ki67+	 11563 41879
11782	0	0	Ki67+	 11568 41718
11783	0	0	Ki67+	 11568 41850
11784	0	0	Ki67+	 11573 41749
11785	0	0	Ki67+	 11576 41919
11786	0	0	Ki67+	 11577 41736
11787	0	0	Ki67+	 11585 41833
11788	0	0	Ki67+	 11586 41785
11789	0	0	Ki67+	 11592 41765
11790	0	0	Ki67+	 11620 41840
11791	0	0	Ki67+	 11629 41847
11792	0	0	Ki67+	 11642 41898
11793	0	0	Ki67+	 10859 41980
11794	0	0	Ki67+	 10889 42456
11795	0	0	Ki67+	 10927 42353
11796	0	0	Ki67+	 10948 42418
11797	0	0	Ki67+	 10960 42622
11798	0	0	Ki67+	 10961 42434
11799	0	0	Ki67+	 10967 42462
11800	0	0	Ki67+	 11001 42566
11801	0	0	Ki67+	 11004 42435
11802	0	0	Ki67+	 11007 42647
11803	0	0	Ki67+	 11021 42659
11804	0	0	Ki67+	 11022 42441
11805	0	0	Ki67+	 11032 42486
11806	0	0	Ki67+	 11060 42402
11807	0	0	Ki67+	 11063 42458
11808	0	0	Ki67+	 11065 42550
11809	0	0	Ki67+	 11070 42403
11810	0	0	Ki67+	 11078 42477
11811	0	0	Ki67+	 11082 42557
11812	0	0	Ki67+	 11099 42470
11813	0	0	Ki67+	 11112 42472
11814	0	0	Ki67+	 11121 42427
11815	0	0	Ki67+	 11136 42587
11816	0	0	Ki67+	 11142 42029
11817	0	0	Ki67+	 11154 42482
11818	0	0	Ki67+	 11161 42512
11819	0	0	Ki67+	 11163 42590
11820	0	0	Ki67+	 11174 42601
11821	0	0	Ki67+	 11178 42010
11822	0	0	Ki67+	 11181 42580
11823	0	0	Ki67+	 11202 42014
11824	0	0	Ki67+	 11205 42599
11825	0	0	Ki67+	 11214 42498
11826	0	0	Ki67+	 11215 42053
11827	0	0	Ki67+	 11220 42528
11828	0	0	Ki67+	 11222 42571
11829	0	0	Ki67+	 11223 42590
11830	0	0	Ki67+	 11227 42608
11831	0	0	Ki67+	 11231 42501
11832	0	0	Ki67+	 11234 42023
11833	0	0	Ki67+	 11237 42060
11834	0	0	Ki67+	 11241 42507
11835	0	0	Ki67+	 11245 42565
11836	0	0	Ki67+	 11255 42027
11837	0	0	Ki67+	 11265 42073
11838	0	0	Ki67+	 11287 42032
11839	0	0	Ki67+	 11302 42083
11840	0	0	Ki67+	 11315 42049
11841	0	0	Ki67+	 11327 42730
11842	0	0	Ki67+	 11328 42346
11843	0	0	Ki67+	 11331 41948
11844	0	0	Ki67+	 11331 42057
11845	0	0	Ki67+	 11352 42103
11846	0	0	Ki67+	 11355 41961
11847	0	0	Ki67+	 11380 41977
11848	0	0	Ki67+	 11384 42121
11849	0	0	Ki67+	 11420 42117
11850	0	0	Ki67+	 11432 42006
11851	0	0	Ki67+	 11451 41957
11852	0	0	Ki67+	 11461 42031
11853	0	0	Ki67+	 11470 41976
11854	0	0	Ki67+	 11479 42105
11855	0	0	Ki67+	 11484 42042
11856	0	0	Ki67+	 11490 42111
11857	0	0	Ki67+	 11492 41986
11858	0	0	Ki67+	 11493 42056
11859	0	0	Ki67+	 11502 42047
11860	0	0	Ki67+	 11522 42076
11861	0	0	Ki67+	 11523 42129
11862	0	0	Ki67+	 11537 42011
11863	0	0	Ki67+	 11548 42149
11864	0	0	Ki67+	 11552 42175
11865	0	0	Ki67+	 11553 42077
11866	0	0	Ki67+	 11558 42159
11867	0	0	Ki67+	 11560 42096
11868	0	0	Ki67+	 11562 42024
11869	0	0	Ki67+	 11568 42168
11870	0	0	Ki67+	 11577 42202
11871	0	0	Ki67+	 11580 42035
11872	0	0	Ki67+	 11589 42092
11873	0	0	Ki67+	 11589 42107
11874	0	0	Ki67+	 11595 41959
11875	0	0	Ki67+	 11595 42189
11876	0	0	Ki67+	 11604 42079
11877	0	0	Ki67+	 11607 42209
11878	0	0	Ki67+	 11608 42129
11879	0	0	Ki67+	 11628 42095
11880	0	0	Ki67+	 11630 41979
11881	0	0	Ki67+	 11635 42137
11882	0	0	Ki67+	 11639 42159
11883	0	0	Ki67+	 11641 42091
11884	0	0	Ki67+	 10938 42932
11885	0	0	Ki67+	 10975 43040
11886	0	0	Ki67+	 10985 43051
11887	0	0	Ki67+	 10995 42998
11888	0	0	Ki67+	 11020 43081
11889	0	0	Ki67+	 11030 43012
11890	0	0	Ki67+	 11034 43104
11891	0	0	Ki67+	 11056 43024
11892	0	0	Ki67+	 11063 43242
11893	0	0	Ki67+	 11076 43278
11894	0	0	Ki67+	 11090 43278
11895	0	0	Ki67+	 11099 43044
11896	0	0	Ki67+	 11099 43133
11897	0	0	Ki67+	 11107 43327
11898	0	0	Ki67+	 11113 43091
11899	0	0	Ki67+	 11114 43060
11900	0	0	Ki67+	 11117 43320
11901	0	0	Ki67+	 11118 43117
11902	0	0	Ki67+	 11131 43356
11903	0	0	Ki67+	 11139 43090
11904	0	0	Ki67+	 11155 43127
11905	0	0	Ki67+	 11158 43162
11906	0	0	Ki67+	 11180 43192
11907	0	0	Ki67+	 11181 43377
11908	0	0	Ki67+	 11182 43170
11909	0	0	Ki67+	 11187 43386
11910	0	0	Ki67+	 11208 43381
11911	0	0	Ki67+	 11209 43166
11912	0	0	Ki67+	 11218 43203
11913	0	0	Ki67+	 11219 43384
11914	0	0	Ki67+	 11230 43178
11915	0	0	Ki67+	 11232 43222
11916	0	0	Ki67+	 11243 43351
11917	0	0	Ki67+	 11250 43054
11918	0	0	Ki67+	 11261 43257
11919	0	0	Ki67+	 11263 43209
11920	0	0	Ki67+	 11264 43232
11921	0	0	Ki67+	 11271 43156
11922	0	0	Ki67+	 11272 43253
11923	0	0	Ki67+	 11272 43341
11924	0	0	Ki67+	 11293 43342
11925	0	0	Ki67+	 11299 43353
11926	0	0	Ki67+	 11303 43175
11927	0	0	Ki67+	 11320 43189
11928	0	0	Ki67+	 11332 43223
11929	0	0	Ki67+	 11366 43533
11930	0	0	Ki67+	 11396 43143
11931	0	0	Ki67+	 11397 43179
11932	0	0	Ki67+	 11405 43289
11933	0	0	Ki67+	 11410 43250
11934	0	0	Ki67+	 11414 43316
11935	0	0	Ki67+	 11418 43187
11936	0	0	Ki67+	 11420 43161
11937	0	0	Ki67+	 11425 43215
11938	0	0	Ki67+	 11425 43411
11939	0	0	Ki67+	 11434 43341
11940	0	0	Ki67+	 11435 43376
11941	0	0	Ki67+	 11440 43186
11942	0	0	Ki67+	 11453 43222
11943	0	0	Ki67+	 11460 43356
11944	0	0	Ki67+	 11461 43203
11945	0	0	Ki67+	 11468 43191
11946	0	0	Ki67+	 11468 43420
11947	0	0	Ki67+	 11474 43270
11948	0	0	Ki67+	 11476 43474
11949	0	0	Ki67+	 11479 43211
11950	0	0	Ki67+	 11485 43251
11951	0	0	Ki67+	 11488 43297
11952	0	0	Ki67+	 11496 43276
11953	0	0	Ki67+	 11500 43493
11954	0	0	Ki67+	 11501 43345
11955	0	0	Ki67+	 11504 43316
11956	0	0	Ki67+	 11526 43455
11957	0	0	Ki67+	 11527 43413
11958	0	0	Ki67+	 11529 43357
11959	0	0	Ki67+	 11539 43402
11960	0	0	Ki67+	 11540 43344
11961	0	0	Ki67+	 11555 43357
11962	0	0	Ki67+	 11559 43328
11963	0	0	Ki67+	 11564 43339
11964	0	0	Ki67+	 10946 44308
11965	0	0	Ki67+	 11130 44019
11966	0	0	Ki67+	 11188 44060
11967	0	0	Ki67+	 11282 43569
11968	0	0	Ki67+	 11293 43592
11969	0	0	Ki67+	 11295 43538
11970	0	0	Ki67+	 11340 43549
11971	0	0	Ki67+	 11348 43656
11972	0	0	Ki67+	 11348 43971
11973	0	0	Ki67+	 11356 43988
11974	0	0	Ki67+	 11362 43875
11975	0	0	Ki67+	 11372 43547
11976	0	0	Ki67+	 11381 43913
11977	0	0	Ki67+	 11390 43883
11978	0	0	Ki67+	 11390 43954
11979	0	0	Ki67+	 11398 43667
11980	0	0	Ki67+	 11406 44224
11981	0	0	Ki67+	 11417 44178
11982	0	0	Ki67+	 11421 43994
11983	0	0	Ki67+	 11423 43542
11984	0	0	Ki67+	 11427 43670
11985	0	0	Ki67+	 11432 44002
11986	0	0	Ki67+	 11436 43691
11987	0	0	Ki67+	 11445 43550
11988	0	0	Ki67+	 11453 43695
11989	0	0	Ki67+	 11453 44266
11990	0	0	Ki67+	 11461 44197
11991	0	0	Ki67+	 11464 44022
11992	0	0	Ki67+	 11469 43561
11993	0	0	Ki67+	 11470 43688
11994	0	0	Ki67+	 11470 44100
11995	0	0	Ki67+	 11471 44186
11996	0	0	Ki67+	 11485 43580
11997	0	0	Ki67+	 11488 44045
11998	0	0	Ki67+	 11490 44210
11999	0	0	Ki67+	 11496 43676
12000	0	0	Ki67+	 11496 44101
12001	0	0	Ki67+	 11496 44175
12002	0	0	Ki67+	 11496 44249
12003	0	0	Ki67+	 11503 43596
12004	0	0	Ki67+	 11503 44136
12005	0	0	Ki67+	 11511 44062
12006	0	0	Ki67+	 11518 44053
12007	0	0	Ki67+	 11522 44097
12008	0	0	Ki67+	 11529 43662
12009	0	0	Ki67+	 11620 44086
12010	0	0	Ki67+	 11627 43988
12011	0	0	Ki67+	 11632 44043
12012	0	0	Ki67+	 11105 44861
12013	0	0	Ki67+	 11162 44390
12014	0	0	Ki67+	 11530 45061
12015	0	0	Ki67+	 11569 45070
12016	0	0	Ki67+	 11571 44540
12017	0	0	Ki67+	 11624 45109
12018	0	0	Ki67+	 11647 45128
12019	0	0	Ki67+	 10871 45820
12020	0	0	Ki67+	 10878 45729
12021	0	0	Ki67+	 10890 45733
12022	0	0	Ki67+	 10917 45237
12023	0	0	Ki67+	 10946 45427
12024	0	0	Ki67+	 10994 45805
12025	0	0	Ki67+	 11033 45781
12026	0	0	Ki67+	 11037 45842
12027	0	0	Ki67+	 11056 45886
12028	0	0	Ki67+	 11061 45773
12029	0	0	Ki67+	 11074 45876
12030	0	0	Ki67+	 11074 45906
12031	0	0	Ki67+	 11095 45886
12032	0	0	Ki67+	 11102 45928
12033	0	0	Ki67+	 11112 45914
12034	0	0	Ki67+	 11118 45852
12035	0	0	Ki67+	 11132 45862
12036	0	0	Ki67+	 11145 45849
12037	0	0	Ki67+	 11176 45854
12038	0	0	Ki67+	 11212 45852
12039	0	0	Ki67+	 11229 45839
12040	0	0	Ki67+	 11248 45444
12041	0	0	Ki67+	 11253 45846
12042	0	0	Ki67+	 11254 45814
12043	0	0	Ki67+	 11268 45840
12044	0	0	Ki67+	 11283 45153
12045	0	0	Ki67+	 11287 45858
12046	0	0	Ki67+	 11300 45851
12047	0	0	Ki67+	 11341 45874
12048	0	0	Ki67+	 11369 45863
12049	0	0	Ki67+	 11390 45928
12050	0	0	Ki67+	 11404 45819
12051	0	0	Ki67+	 11421 45815
12052	0	0	Ki67+	 11428 45269
12053	0	0	Ki67+	 11434 45846
12054	0	0	Ki67+	 11488 45297
12055	0	0	Ki67+	 11506 45293
12056	0	0	Ki67+	 11527 45891
12057	0	0	Ki67+	 11537 45933
12058	0	0	Ki67+	 11541 45216
12059	0	0	Ki67+	 11544 45241
12060	0	0	Ki67+	 11554 45461
12061	0	0	Ki67+	 11555 45210
12062	0	0	Ki67+	 11560 45265
12063	0	0	Ki67+	 11563 45921
12064	0	0	Ki67+	 11565 45870
12065	0	0	Ki67+	 11566 45459
12066	0	0	Ki67+	 11586 45252
12067	0	0	Ki67+	 11599 45275
12068	0	0	Ki67+	 11608 45170
12069	0	0	Ki67+	 11614 45254
12070	0	0	Ki67+	 11619 45449
12071	0	0	Ki67+	 11620 45293
12072	0	0	Ki67+	 11625 45611
12073	0	0	Ki67+	 11631 45853
12074	0	0	Ki67+	 11638 45291
12075	0	0	Ki67+	 11642 45257
12076	0	0	Ki67+	 11646 45698
12077	0	0	Ki67+	 10856 46027
12078	0	0	Ki67+	 10862 46642
12079	0	0	Ki67+	 10863 46623
12080	0	0	Ki67+	 10868 46006
12081	0	0	Ki67+	 10868 46580
12082	0	0	Ki67+	 10871 45987
12083	0	0	Ki67+	 10872 46597
12084	0	0	Ki67+	 10884 46618
12085	0	0	Ki67+	 10884 46635
12086	0	0	Ki67+	 10894 46252
12087	0	0	Ki67+	 10901 46629
12088	0	0	Ki67+	 10903 46451
12089	0	0	Ki67+	 10909 46440
12090	0	0	Ki67+	 10910 46698
12091	0	0	Ki67+	 10912 46251
12092	0	0	Ki67+	 10932 46616
12093	0	0	Ki67+	 10933 46571
12094	0	0	Ki67+	 10944 46421
12095	0	0	Ki67+	 10953 46323
12096	0	0	Ki67+	 10973 46594
12097	0	0	Ki67+	 10973 46732
12098	0	0	Ki67+	 10977 46662
12099	0	0	Ki67+	 10994 46605
12100	0	0	Ki67+	 10995 46526
12101	0	0	Ki67+	 11000 46507
12102	0	0	Ki67+	 11004 46563
12103	0	0	Ki67+	 11013 46646
12104	0	0	Ki67+	 11015 46379
12105	0	0	Ki67+	 11022 45969
12106	0	0	Ki67+	 11030 45956
12107	0	0	Ki67+	 11031 45978
12108	0	0	Ki67+	 11036 46653
12109	0	0	Ki67+	 11038 46408
12110	0	0	Ki67+	 11039 46630
12111	0	0	Ki67+	 11040 46444
12112	0	0	Ki67+	 11040 46565
12113	0	0	Ki67+	 11047 46375
12114	0	0	Ki67+	 11051 46444
12115	0	0	Ki67+	 11057 46365
12116	0	0	Ki67+	 11062 46329
12117	0	0	Ki67+	 11064 46419
12118	0	0	Ki67+	 11065 46442
12119	0	0	Ki67+	 11076 46039
12120	0	0	Ki67+	 11076 46404
12121	0	0	Ki67+	 11078 45961
12122	0	0	Ki67+	 11081 46434
12123	0	0	Ki67+	 11085 46001
12124	0	0	Ki67+	 11087 46623
12125	0	0	Ki67+	 11088 45984
12126	0	0	Ki67+	 11092 46578
12127	0	0	Ki67+	 11093 45946
12128	0	0	Ki67+	 11094 46730
12129	0	0	Ki67+	 11096 46556
12130	0	0	Ki67+	 11098 46536
12131	0	0	Ki67+	 11102 46025
12132	0	0	Ki67+	 11102 46322
12133	0	0	Ki67+	 11107 45975
12134	0	0	Ki67+	 11107 46055
12135	0	0	Ki67+	 11107 46418
12136	0	0	Ki67+	 11111 46346
12137	0	0	Ki67+	 11117 46382
12138	0	0	Ki67+	 11118 45996
12139	0	0	Ki67+	 11120 45948
12140	0	0	Ki67+	 11123 46632
12141	0	0	Ki67+	 11125 46540
12142	0	0	Ki67+	 11126 46037
12143	0	0	Ki67+	 11131 46560
12144	0	0	Ki67+	 11138 45973
12145	0	0	Ki67+	 11142 46557
12146	0	0	Ki67+	 11142 46612
12147	0	0	Ki67+	 11146 46029
12148	0	0	Ki67+	 11148 46014
12149	0	0	Ki67+	 11149 46384
12150	0	0	Ki67+	 11149 46515
12151	0	0	Ki67+	 11150 46057
12152	0	0	Ki67+	 11155 46710
12153	0	0	Ki67+	 11158 46239
12154	0	0	Ki67+	 11165 46721
12155	0	0	Ki67+	 11169 46024
12156	0	0	Ki67+	 11177 46049
12157	0	0	Ki67+	 11182 46706
12158	0	0	Ki67+	 11187 45981
12159	0	0	Ki67+	 11191 46604
12160	0	0	Ki67+	 11191 46684
12161	0	0	Ki67+	 11195 46047
12162	0	0	Ki67+	 11200 46535
12163	0	0	Ki67+	 11201 46548
12164	0	0	Ki67+	 11209 46417
12165	0	0	Ki67+	 11209 46705
12166	0	0	Ki67+	 11214 46465
12167	0	0	Ki67+	 11214 46628
12168	0	0	Ki67+	 11215 45946
12169	0	0	Ki67+	 11215 46040
12170	0	0	Ki67+	 11223 46545
12171	0	0	Ki67+	 11224 46408
12172	0	0	Ki67+	 11226 46679
12173	0	0	Ki67+	 11229 46024
12174	0	0	Ki67+	 11231 46010
12175	0	0	Ki67+	 11233 46604
12176	0	0	Ki67+	 11235 45991
12177	0	0	Ki67+	 11249 46415
12178	0	0	Ki67+	 11249 46652
12179	0	0	Ki67+	 11254 46668
12180	0	0	Ki67+	 11255 46003
12181	0	0	Ki67+	 11258 46629
12182	0	0	Ki67+	 11260 46444
12183	0	0	Ki67+	 11264 46604
12184	0	0	Ki67+	 11268 46493
12185	0	0	Ki67+	 11271 46476
12186	0	0	Ki67+	 11274 46418
12187	0	0	Ki67+	 11278 46032
12188	0	0	Ki67+	 11285 45985
12189	0	0	Ki67+	 11285 46493
12190	0	0	Ki67+	 11296 46014
12191	0	0	Ki67+	 11300 46650
12192	0	0	Ki67+	 11305 46619
12193	0	0	Ki67+	 11317 46718
12194	0	0	Ki67+	 11321 46629
12195	0	0	Ki67+	 11331 45971
12196	0	0	Ki67+	 11332 45983
12197	0	0	Ki67+	 11333 46002
12198	0	0	Ki67+	 11344 45961
12199	0	0	Ki67+	 11345 45937
12200	0	0	Ki67+	 11348 46131
12201	0	0	Ki67+	 11351 45979
12202	0	0	Ki67+	 11375 45980
12203	0	0	Ki67+	 11382 45952
12204	0	0	Ki67+	 11398 46649
12205	0	0	Ki67+	 11401 46499
12206	0	0	Ki67+	 11420 45952
12207	0	0	Ki67+	 11420 46716
12208	0	0	Ki67+	 11439 46022
12209	0	0	Ki67+	 11460 45943
12210	0	0	Ki67+	 11481 45996
12211	0	0	Ki67+	 11488 45957
12212	0	0	Ki67+	 11488 46235
12213	0	0	Ki67+	 11491 46605
12214	0	0	Ki67+	 11499 45987
12215	0	0	Ki67+	 11502 46010
12216	0	0	Ki67+	 11507 45946
12217	0	0	Ki67+	 11513 46230
12218	0	0	Ki67+	 11517 46009
12219	0	0	Ki67+	 11528 46254
12220	0	0	Ki67+	 11530 46551
12221	0	0	Ki67+	 11534 46653
12222	0	0	Ki67+	 11538 45996
12223	0	0	Ki67+	 11541 46221
12224	0	0	Ki67+	 11546 46240
12225	0	0	Ki67+	 11551 46017
12226	0	0	Ki67+	 11567 46208
12227	0	0	Ki67+	 11573 46176
12228	0	0	Ki67+	 11576 46231
12229	0	0	Ki67+	 11603 46185
12230	0	0	Ki67+	 11615 46213
12231	0	0	Ki67+	 11622 46146
12232	0	0	Ki67+	 10854 47169
12233	0	0	Ki67+	 10855 47513
12234	0	0	Ki67+	 10857 47012
12235	0	0	Ki67+	 10858 47528
12236	0	0	Ki67+	 10867 46999
12237	0	0	Ki67+	 10868 47068
12238	0	0	Ki67+	 10876 47462
12239	0	0	Ki67+	 10877 46781
12240	0	0	Ki67+	 10885 47081
12241	0	0	Ki67+	 10885 47248
12242	0	0	Ki67+	 10885 47440
12243	0	0	Ki67+	 10891 46768
12244	0	0	Ki67+	 10891 46916
12245	0	0	Ki67+	 10897 47262
12246	0	0	Ki67+	 10899 46989
12247	0	0	Ki67+	 10901 47506
12248	0	0	Ki67+	 10902 46919
12249	0	0	Ki67+	 10902 47001
12250	0	0	Ki67+	 10902 47046
12251	0	0	Ki67+	 10904 46788
12252	0	0	Ki67+	 10908 46765
12253	0	0	Ki67+	 10913 47248
12254	0	0	Ki67+	 10919 47199
12255	0	0	Ki67+	 10921 47180
12256	0	0	Ki67+	 10923 47273
12257	0	0	Ki67+	 10927 46986
12258	0	0	Ki67+	 10928 46772
12259	0	0	Ki67+	 10928 46834
12260	0	0	Ki67+	 10928 46917
12261	0	0	Ki67+	 10929 46789
12262	0	0	Ki67+	 10932 47175
12263	0	0	Ki67+	 10935 47069
12264	0	0	Ki67+	 10938 47235
12265	0	0	Ki67+	 10946 47044
12266	0	0	Ki67+	 10950 46999
12267	0	0	Ki67+	 10951 47209
12268	0	0	Ki67+	 10954 47240
12269	0	0	Ki67+	 10957 46932
12270	0	0	Ki67+	 10958 46785
12271	0	0	Ki67+	 10959 47144
12272	0	0	Ki67+	 10961 47288
12273	0	0	Ki67+	 10962 46766
12274	0	0	Ki67+	 10963 47057
12275	0	0	Ki67+	 10967 47185
12276	0	0	Ki67+	 10967 47268
12277	0	0	Ki67+	 10969 47035
12278	0	0	Ki67+	 10972 47236
12279	0	0	Ki67+	 10974 47158
12280	0	0	Ki67+	 10975 47208
12281	0	0	Ki67+	 10986 47296
12282	0	0	Ki67+	 10987 47200
12283	0	0	Ki67+	 10991 46750
12284	0	0	Ki67+	 11004 47164
12285	0	0	Ki67+	 11006 46759
12286	0	0	Ki67+	 11012 47153
12287	0	0	Ki67+	 11023 46776
12288	0	0	Ki67+	 11035 46763
12289	0	0	Ki67+	 11038 46777
12290	0	0	Ki67+	 11039 47139
12291	0	0	Ki67+	 11049 47172
12292	0	0	Ki67+	 11056 47137
12293	0	0	Ki67+	 11061 47157
12294	0	0	Ki67+	 11061 47304
12295	0	0	Ki67+	 11068 46749
12296	0	0	Ki67+	 11083 46767
12297	0	0	Ki67+	 11098 46761
12298	0	0	Ki67+	 11102 47155
12299	0	0	Ki67+	 11102 47293
12300	0	0	Ki67+	 11104 47305
12301	0	0	Ki67+	 11113 47168
12302	0	0	Ki67+	 11113 47273
12303	0	0	Ki67+	 11118 47134
12304	0	0	Ki67+	 11125 46749
12305	0	0	Ki67+	 11127 47238
12306	0	0	Ki67+	 11136 47165
12307	0	0	Ki67+	 11137 47234
12308	0	0	Ki67+	 11150 47157
12309	0	0	Ki67+	 11157 47214
12310	0	0	Ki67+	 11182 47299
12311	0	0	Ki67+	 11188 46900
12312	0	0	Ki67+	 11188 47319
12313	0	0	Ki67+	 11199 47311
12314	0	0	Ki67+	 11205 47293
12315	0	0	Ki67+	 11233 47294
12316	0	0	Ki67+	 11234 46887
12317	0	0	Ki67+	 11234 47344
12318	0	0	Ki67+	 11236 47359
12319	0	0	Ki67+	 11250 47332
12320	0	0	Ki67+	 11253 46857
12321	0	0	Ki67+	 11257 47300
12322	0	0	Ki67+	 11268 46898
12323	0	0	Ki67+	 11277 46847
12324	0	0	Ki67+	 11277 47369
12325	0	0	Ki67+	 11284 46904
12326	0	0	Ki67+	 11289 46887
12327	0	0	Ki67+	 11289 47404
12328	0	0	Ki67+	 11296 46784
12329	0	0	Ki67+	 11303 47412
12330	0	0	Ki67+	 11314 46813
12331	0	0	Ki67+	 11321 46860
12332	0	0	Ki67+	 11323 47376
12333	0	0	Ki67+	 11323 47409
12334	0	0	Ki67+	 11337 47298
12335	0	0	Ki67+	 11340 47260
12336	0	0	Ki67+	 11345 47485
12337	0	0	Ki67+	 11354 46843
12338	0	0	Ki67+	 11358 47468
12339	0	0	Ki67+	 11363 46796
12340	0	0	Ki67+	 11364 47399
12341	0	0	Ki67+	 11374 47303
12342	0	0	Ki67+	 11378 47403
12343	0	0	Ki67+	 11390 46821
12344	0	0	Ki67+	 11403 46853
12345	0	0	Ki67+	 11409 47281
12346	0	0	Ki67+	 11426 46840
12347	0	0	Ki67+	 11430 46865
12348	0	0	Ki67+	 11448 46860
12349	0	0	Ki67+	 11455 47263
12350	0	0	Ki67+	 11457 46933
12351	0	0	Ki67+	 11461 47323
12352	0	0	Ki67+	 11471 46931
12353	0	0	Ki67+	 11481 47415
12354	0	0	Ki67+	 11486 47323
12355	0	0	Ki67+	 11488 47344
12356	0	0	Ki67+	 11491 46787
12357	0	0	Ki67+	 11491 47525
12358	0	0	Ki67+	 11497 46968
12359	0	0	Ki67+	 11519 47506
12360	0	0	Ki67+	 11520 46976
12361	0	0	Ki67+	 11532 46882
12362	0	0	Ki67+	 11532 47002
12363	0	0	Ki67+	 11538 47022
12364	0	0	Ki67+	 11540 46987
12365	0	0	Ki67+	 11544 47062
12366	0	0	Ki67+	 11545 47037
12367	0	0	Ki67+	 11551 47008
12368	0	0	Ki67+	 11553 46992
12369	0	0	Ki67+	 11554 47442
12370	0	0	Ki67+	 11562 47064
12371	0	0	Ki67+	 11566 47075
12372	0	0	Ki67+	 11593 47023
12373	0	0	Ki67+	 11593 47255
12374	0	0	Ki67+	 11618 47015
12375	0	0	Ki67+	 11621 46745
12376	0	0	Ki67+	 11633 46882
12377	0	0	Ki67+	 11641 46847
12378	0	0	Ki67+	 11643 47002
12379	0	0	Ki67+	 10859 47963
12380	0	0	Ki67+	 10866 47604
12381	0	0	Ki67+	 10873 48330
12382	0	0	Ki67+	 10877 47921
12383	0	0	Ki67+	 10881 47547
12384	0	0	Ki67+	 10888 47940
12385	0	0	Ki67+	 10888 48027
12386	0	0	Ki67+	 10889 47909
12387	0	0	Ki67+	 10894 47587
12388	0	0	Ki67+	 10896 48319
12389	0	0	Ki67+	 10897 47897
12390	0	0	Ki67+	 10903 47934
12391	0	0	Ki67+	 10907 48292
12392	0	0	Ki67+	 10930 48274
12393	0	0	Ki67+	 10931 48327
12394	0	0	Ki67+	 10940 48293
12395	0	0	Ki67+	 10942 47902
12396	0	0	Ki67+	 10945 48271
12397	0	0	Ki67+	 10961 48279
12398	0	0	Ki67+	 10967 48257
12399	0	0	Ki67+	 10973 48329
12400	0	0	Ki67+	 10976 47792
12401	0	0	Ki67+	 10986 47833
12402	0	0	Ki67+	 10988 48290
12403	0	0	Ki67+	 10993 47843
12404	0	0	Ki67+	 10993 48266
12405	0	0	Ki67+	 10994 48249
12406	0	0	Ki67+	 10996 48307
12407	0	0	Ki67+	 11003 48294
12408	0	0	Ki67+	 11009 47773
12409	0	0	Ki67+	 11010 48233
12410	0	0	Ki67+	 11012 48304
12411	0	0	Ki67+	 11015 48269
12412	0	0	Ki67+	 11024 47772
12413	0	0	Ki67+	 11027 47625
12414	0	0	Ki67+	 11030 47740
12415	0	0	Ki67+	 11031 47720
12416	0	0	Ki67+	 11031 48248
12417	0	0	Ki67+	 11032 48295
12418	0	0	Ki67+	 11033 47784
12419	0	0	Ki67+	 11034 48221
12420	0	0	Ki67+	 11050 48315
12421	0	0	Ki67+	 11054 48258
12422	0	0	Ki67+	 11056 47731
12423	0	0	Ki67+	 11059 47776
12424	0	0	Ki67+	 11068 47659
12425	0	0	Ki67+	 11075 47556
12426	0	0	Ki67+	 11075 48289
12427	0	0	Ki67+	 11083 47879
12428	0	0	Ki67+	 11085 48270
12429	0	0	Ki67+	 11091 48199
12430	0	0	Ki67+	 11104 48236
12431	0	0	Ki67+	 11122 48206
12432	0	0	Ki67+	 11129 47549
12433	0	0	Ki67+	 11147 47687
12434	0	0	Ki67+	 11157 48206
12435	0	0	Ki67+	 11158 48170
12436	0	0	Ki67+	 11162 47607
12437	0	0	Ki67+	 11165 47589
12438	0	0	Ki67+	 11171 48314
12439	0	0	Ki67+	 11172 48300
12440	0	0	Ki67+	 11183 48313
12441	0	0	Ki67+	 11184 47606
12442	0	0	Ki67+	 11184 47927
12443	0	0	Ki67+	 11185 47588
12444	0	0	Ki67+	 11187 48215
12445	0	0	Ki67+	 11188 47855
12446	0	0	Ki67+	 11192 47640
12447	0	0	Ki67+	 11192 48161
12448	0	0	Ki67+	 11195 48193
12449	0	0	Ki67+	 11195 48277
12450	0	0	Ki67+	 11200 47865
12451	0	0	Ki67+	 11208 48132
12452	0	0	Ki67+	 11210 47845
12453	0	0	Ki67+	 11212 47926
12454	0	0	Ki67+	 11218 48289
12455	0	0	Ki67+	 11219 48139
12456	0	0	Ki67+	 11220 47939
12457	0	0	Ki67+	 11220 48214
12458	0	0	Ki67+	 11238 47937
12459	0	0	Ki67+	 11250 47809
12460	0	0	Ki67+	 11251 48110
12461	0	0	Ki67+	 11252 47924
12462	0	0	Ki67+	 11257 48242
12463	0	0	Ki67+	 11264 47951
12464	0	0	Ki67+	 11266 47937
12465	0	0	Ki67+	 11274 47878
12466	0	0	Ki67+	 11275 47800
12467	0	0	Ki67+	 11297 47945
12468	0	0	Ki67+	 11312 48219
12469	0	0	Ki67+	 11315 47947
12470	0	0	Ki67+	 11319 47802
12471	0	0	Ki67+	 11321 48037
12472	0	0	Ki67+	 11327 48059
12473	0	0	Ki67+	 11328 48024
12474	0	0	Ki67+	 11331 48177
12475	0	0	Ki67+	 11340 48076
12476	0	0	Ki67+	 11340 48222
12477	0	0	Ki67+	 11341 47792
12478	0	0	Ki67+	 11342 47866
12479	0	0	Ki67+	 11349 48125
12480	0	0	Ki67+	 11350 47754
12481	0	0	Ki67+	 11354 47765
12482	0	0	Ki67+	 11354 48030
12483	0	0	Ki67+	 11361 47933
12484	0	0	Ki67+	 11362 47918
12485	0	0	Ki67+	 11363 48039
12486	0	0	Ki67+	 11366 48090
12487	0	0	Ki67+	 11370 47890
12488	0	0	Ki67+	 11372 48056
12489	0	0	Ki67+	 11377 47762
12490	0	0	Ki67+	 11381 48087
12491	0	0	Ki67+	 11389 48197
12492	0	0	Ki67+	 11398 47586
12493	0	0	Ki67+	 11398 47759
12494	0	0	Ki67+	 11410 48182
12495	0	0	Ki67+	 11418 48114
12496	0	0	Ki67+	 11426 47861
12497	0	0	Ki67+	 11431 48235
12498	0	0	Ki67+	 11433 47749
12499	0	0	Ki67+	 11441 48173
12500	0	0	Ki67+	 11444 47740
12501	0	0	Ki67+	 11448 48117
12502	0	0	Ki67+	 11455 47765
12503	0	0	Ki67+	 11458 47868
12504	0	0	Ki67+	 11461 47856
12505	0	0	Ki67+	 11463 48088
12506	0	0	Ki67+	 11470 47742
12507	0	0	Ki67+	 11476 47759
12508	0	0	Ki67+	 11477 47862
12509	0	0	Ki67+	 11478 47723
12510	0	0	Ki67+	 11488 47976
12511	0	0	Ki67+	 11490 47872
12512	0	0	Ki67+	 11493 47859
12513	0	0	Ki67+	 11501 47754
12514	0	0	Ki67+	 11501 48221
12515	0	0	Ki67+	 11502 48058
12516	0	0	Ki67+	 11503 47706
12517	0	0	Ki67+	 11504 48182
12518	0	0	Ki67+	 11512 48170
12519	0	0	Ki67+	 11513 47855
12520	0	0	Ki67+	 11530 47752
12521	0	0	Ki67+	 11540 47976
12522	0	0	Ki67+	 11543 48154
12523	0	0	Ki67+	 11557 47701
12524	0	0	Ki67+	 11561 48101
12525	0	0	Ki67+	 11564 48317
12526	0	0	Ki67+	 11565 47817
12527	0	0	Ki67+	 11566 47619
12528	0	0	Ki67+	 11574 47735
12529	0	0	Ki67+	 11582 47895
12530	0	0	Ki67+	 11585 47928
12531	0	0	Ki67+	 11609 47827
12532	0	0	Ki67+	 11610 48119
12533	0	0	Ki67+	 11616 48091
12534	0	0	Ki67+	 10849 49103
12535	0	0	Ki67+	 10850 48906
12536	0	0	Ki67+	 10858 48393
12537	0	0	Ki67+	 10864 49069
12538	0	0	Ki67+	 10865 48363
12539	0	0	Ki67+	 10867 48377
12540	0	0	Ki67+	 10869 48618
12541	0	0	Ki67+	 10874 48463
12542	0	0	Ki67+	 10876 48599
12543	0	0	Ki67+	 10887 48345
12544	0	0	Ki67+	 10889 49062
12545	0	0	Ki67+	 10891 49113
12546	0	0	Ki67+	 10903 48339
12547	0	0	Ki67+	 10904 48586
12548	0	0	Ki67+	 10904 48620
12549	0	0	Ki67+	 10906 48368
12550	0	0	Ki67+	 10908 49113
12551	0	0	Ki67+	 10909 48490
12552	0	0	Ki67+	 10912 48597
12553	0	0	Ki67+	 10918 48341
12554	0	0	Ki67+	 10923 48609
12555	0	0	Ki67+	 10926 49113
12556	0	0	Ki67+	 10947 48563
12557	0	0	Ki67+	 10952 48579
12558	0	0	Ki67+	 10952 49115
12559	0	0	Ki67+	 10957 48359
12560	0	0	Ki67+	 10972 48557
12561	0	0	Ki67+	 11002 48525
12562	0	0	Ki67+	 11016 48515
12563	0	0	Ki67+	 11018 48497
12564	0	0	Ki67+	 11029 48507
12565	0	0	Ki67+	 11040 48982
12566	0	0	Ki67+	 11051 48487
12567	0	0	Ki67+	 11052 48465
12568	0	0	Ki67+	 11059 48735
12569	0	0	Ki67+	 11059 49053
12570	0	0	Ki67+	 11063 49107
12571	0	0	Ki67+	 11072 48638
12572	0	0	Ki67+	 11074 48592
12573	0	0	Ki67+	 11082 48570
12574	0	0	Ki67+	 11083 48719
12575	0	0	Ki67+	 11085 48546
12576	0	0	Ki67+	 11086 48432
12577	0	0	Ki67+	 11088 48625
12578	0	0	Ki67+	 11090 48657
12579	0	0	Ki67+	 11090 48749
12580	0	0	Ki67+	 11091 48459
12581	0	0	Ki67+	 11097 48435
12582	0	0	Ki67+	 11099 48708
12583	0	0	Ki67+	 11101 48583
12584	0	0	Ki67+	 11108 48596
12585	0	0	Ki67+	 11108 48720
12586	0	0	Ki67+	 11109 48559
12587	0	0	Ki67+	 11111 48534
12588	0	0	Ki67+	 11111 48691
12589	0	0	Ki67+	 11113 48671
12590	0	0	Ki67+	 11114 48367
12591	0	0	Ki67+	 11118 48523
12592	0	0	Ki67+	 11122 49033
12593	0	0	Ki67+	 11124 48403
12594	0	0	Ki67+	 11124 48707
12595	0	0	Ki67+	 11126 48627
12596	0	0	Ki67+	 11129 48611
12597	0	0	Ki67+	 11130 48520
12598	0	0	Ki67+	 11132 48644
12599	0	0	Ki67+	 11132 48684
12600	0	0	Ki67+	 11134 48667
12601	0	0	Ki67+	 11136 48385
12602	0	0	Ki67+	 11139 48556
12603	0	0	Ki67+	 11140 48409
12604	0	0	Ki67+	 11144 48500
12605	0	0	Ki67+	 11149 48658
12606	0	0	Ki67+	 11150 48521
12607	0	0	Ki67+	 11150 48540
12608	0	0	Ki67+	 11152 48384
12609	0	0	Ki67+	 11156 48609
12610	0	0	Ki67+	 11159 48594
12611	0	0	Ki67+	 11161 48354
12612	0	0	Ki67+	 11161 48696
12613	0	0	Ki67+	 11162 48504
12614	0	0	Ki67+	 11167 48622
12615	0	0	Ki67+	 11167 48940
12616	0	0	Ki67+	 11173 48905
12617	0	0	Ki67+	 11180 48547
12618	0	0	Ki67+	 11180 49114
12619	0	0	Ki67+	 11182 48484
12620	0	0	Ki67+	 11183 48349
12621	0	0	Ki67+	 11183 48955
12622	0	0	Ki67+	 11186 48565
12623	0	0	Ki67+	 11188 48891
12624	0	0	Ki67+	 11191 48587
12625	0	0	Ki67+	 11193 49109
12626	0	0	Ki67+	 11196 48519
12627	0	0	Ki67+	 11197 48962
12628	0	0	Ki67+	 11200 48555
12629	0	0	Ki67+	 11203 48605
12630	0	0	Ki67+	 11204 48879
12631	0	0	Ki67+	 11206 48649
12632	0	0	Ki67+	 11208 48952
12633	0	0	Ki67+	 11209 48534
12634	0	0	Ki67+	 11210 48629
12635	0	0	Ki67+	 11212 48571
12636	0	0	Ki67+	 11212 48940
12637	0	0	Ki67+	 11213 48469
12638	0	0	Ki67+	 11213 48609
12639	0	0	Ki67+	 11213 48912
12640	0	0	Ki67+	 11214 49109
12641	0	0	Ki67+	 11223 48643
12642	0	0	Ki67+	 11224 48623
12643	0	0	Ki67+	 11230 48478
12644	0	0	Ki67+	 11231 48496
12645	0	0	Ki67+	 11231 48517
12646	0	0	Ki67+	 11231 48600
12647	0	0	Ki67+	 11235 48556
12648	0	0	Ki67+	 11241 48509
12649	0	0	Ki67+	 11242 48847
12650	0	0	Ki67+	 11242 48860
12651	0	0	Ki67+	 11243 48979
12652	0	0	Ki67+	 11244 48468
12653	0	0	Ki67+	 11247 48638
12654	0	0	Ki67+	 11247 48963
12655	0	0	Ki67+	 11247 49093
12656	0	0	Ki67+	 11250 48608
12657	0	0	Ki67+	 11251 48950
12658	0	0	Ki67+	 11259 48830
12659	0	0	Ki67+	 11261 48467
12660	0	0	Ki67+	 11268 48962
12661	0	0	Ki67+	 11269 48584
12662	0	0	Ki67+	 11272 48541
12663	0	0	Ki67+	 11277 48569
12664	0	0	Ki67+	 11278 48829
12665	0	0	Ki67+	 11279 48502
12666	0	0	Ki67+	 11279 48983
12667	0	0	Ki67+	 11282 48613
12668	0	0	Ki67+	 11287 48967
12669	0	0	Ki67+	 11294 49105
12670	0	0	Ki67+	 11295 48540
12671	0	0	Ki67+	 11295 48578
12672	0	0	Ki67+	 11295 48603
12673	0	0	Ki67+	 11298 49002
12674	0	0	Ki67+	 11305 48801
12675	0	0	Ki67+	 11312 49079
12676	0	0	Ki67+	 11313 49107
12677	0	0	Ki67+	 11314 48943
12678	0	0	Ki67+	 11318 48458
12679	0	0	Ki67+	 11324 48573
12680	0	0	Ki67+	 11326 48498
12681	0	0	Ki67+	 11326 48519
12682	0	0	Ki67+	 11332 48550
12683	0	0	Ki67+	 11334 48992
12684	0	0	Ki67+	 11335 48788
12685	0	0	Ki67+	 11337 48963
12686	0	0	Ki67+	 11342 48837
12687	0	0	Ki67+	 11350 48829
12688	0	0	Ki67+	 11359 48528
12689	0	0	Ki67+	 11359 48556
12690	0	0	Ki67+	 11360 48806
12691	0	0	Ki67+	 11368 48879
12692	0	0	Ki67+	 11375 48848
12693	0	0	Ki67+	 11383 48881
12694	0	0	Ki67+	 11385 48900
12695	0	0	Ki67+	 11386 48836
12696	0	0	Ki67+	 11405 48347
12697	0	0	Ki67+	 11408 49025
12698	0	0	Ki67+	 11412 48513
12699	0	0	Ki67+	 11421 48736
12700	0	0	Ki67+	 11446 48894
12701	0	0	Ki67+	 11460 48932
12702	0	0	Ki67+	 11478 49043
12703	0	0	Ki67+	 11481 48922
12704	0	0	Ki67+	 11493 48957
12705	0	0	Ki67+	 11500 49013
12706	0	0	Ki67+	 11501 49034
12707	0	0	Ki67+	 11504 48693
12708	0	0	Ki67+	 11504 48987
12709	0	0	Ki67+	 11514 48924
12710	0	0	Ki67+	 11514 49115
12711	0	0	Ki67+	 11529 48965
12712	0	0	Ki67+	 11538 49051
12713	0	0	Ki67+	 11548 48894
12714	0	0	Ki67+	 11554 48916
12715	0	0	Ki67+	 11567 48953
12716	0	0	Ki67+	 11576 48990
12717	0	0	Ki67+	 11577 49039
12718	0	0	Ki67+	 11596 48950
12719	0	0	Ki67+	 11601 48929
12720	0	0	Ki67+	 11610 48626
12721	0	0	Ki67+	 11613 49010
12722	0	0	Ki67+	 11619 49043
12723	0	0	Ki67+	 11623 48636
12724	0	0	Ki67+	 11635 49021
12725	0	0	Ki67+	 11641 48992
12726	0	0	Ki67+	 11642 49030
12727	0	0	Ki67+	 10849 49464
12728	0	0	Ki67+	 10862 49686
12729	0	0	Ki67+	 10872 49513
12730	0	0	Ki67+	 10874 49467
12731	0	0	Ki67+	 10878 49450
12732	0	0	Ki67+	 10879 49488
12733	0	0	Ki67+	 10884 49432
12734	0	0	Ki67+	 10889 49137
12735	0	0	Ki67+	 10894 49185
12736	0	0	Ki67+	 10903 49535
12737	0	0	Ki67+	 10912 49165
12738	0	0	Ki67+	 10912 49240
12739	0	0	Ki67+	 10912 49512
12740	0	0	Ki67+	 10930 49466
12741	0	0	Ki67+	 10933 49513
12742	0	0	Ki67+	 10934 49167
12743	0	0	Ki67+	 10935 49542
12744	0	0	Ki67+	 10937 49152
12745	0	0	Ki67+	 10944 49196
12746	0	0	Ki67+	 10944 49304
12747	0	0	Ki67+	 10949 49553
12748	0	0	Ki67+	 10950 49512
12749	0	0	Ki67+	 10954 49259
12750	0	0	Ki67+	 10957 49325
12751	0	0	Ki67+	 10959 49343
12752	0	0	Ki67+	 10959 49482
12753	0	0	Ki67+	 10960 49536
12754	0	0	Ki67+	 10961 49306
12755	0	0	Ki67+	 10969 49380
12756	0	0	Ki67+	 10970 49138
12757	0	0	Ki67+	 10972 49556
12758	0	0	Ki67+	 10973 49314
12759	0	0	Ki67+	 10974 49163
12760	0	0	Ki67+	 10981 49140
12761	0	0	Ki67+	 10983 49226
12762	0	0	Ki67+	 10985 49169
12763	0	0	Ki67+	 10986 49353
12764	0	0	Ki67+	 10994 49301
12765	0	0	Ki67+	 10998 49141
12766	0	0	Ki67+	 10999 49549
12767	0	0	Ki67+	 11000 49263
12768	0	0	Ki67+	 11003 49196
12769	0	0	Ki67+	 11004 49516
12770	0	0	Ki67+	 11005 49477
12771	0	0	Ki67+	 11008 49220
12772	0	0	Ki67+	 11008 49318
12773	0	0	Ki67+	 11009 49243
12774	0	0	Ki67+	 11012 49156
12775	0	0	Ki67+	 11014 49182
12776	0	0	Ki67+	 11024 49214
12777	0	0	Ki67+	 11026 49365
12778	0	0	Ki67+	 11028 49554
12779	0	0	Ki67+	 11030 49202
12780	0	0	Ki67+	 11032 49470
12781	0	0	Ki67+	 11033 49226
12782	0	0	Ki67+	 11033 49305
12783	0	0	Ki67+	 11034 49415
12784	0	0	Ki67+	 11036 49273
12785	0	0	Ki67+	 11037 49333
12786	0	0	Ki67+	 11039 49253
12787	0	0	Ki67+	 11043 49231
12788	0	0	Ki67+	 11043 49295
12789	0	0	Ki67+	 11044 49176
12790	0	0	Ki67+	 11052 49308
12791	0	0	Ki67+	 11054 49206
12792	0	0	Ki67+	 11054 49513
12793	0	0	Ki67+	 11058 49539
12794	0	0	Ki67+	 11060 49252
12795	0	0	Ki67+	 11060 49354
12796	0	0	Ki67+	 11065 49181
12797	0	0	Ki67+	 11068 49341
12798	0	0	Ki67+	 11072 49540
12799	0	0	Ki67+	 11076 49468
12800	0	0	Ki67+	 11078 49257
12801	0	0	Ki67+	 11080 49244
12802	0	0	Ki67+	 11080 49311
12803	0	0	Ki67+	 11080 49493
12804	0	0	Ki67+	 11081 49212
12805	0	0	Ki67+	 11082 49226
12806	0	0	Ki67+	 11088 49286
12807	0	0	Ki67+	 11092 49145
12808	0	0	Ki67+	 11092 49188
12809	0	0	Ki67+	 11100 49163
12810	0	0	Ki67+	 11103 49496
12811	0	0	Ki67+	 11107 49274
12812	0	0	Ki67+	 11107 49447
12813	0	0	Ki67+	 11107 49512
12814	0	0	Ki67+	 11109 49224
12815	0	0	Ki67+	 11109 49300
12816	0	0	Ki67+	 11114 49175
12817	0	0	Ki67+	 11120 49270
12818	0	0	Ki67+	 11121 49184
12819	0	0	Ki67+	 11128 49526
12820	0	0	Ki67+	 11130 49166
12821	0	0	Ki67+	 11131 49275
12822	0	0	Ki67+	 11133 49307
12823	0	0	Ki67+	 11139 49482
12824	0	0	Ki67+	 11143 49189
12825	0	0	Ki67+	 11145 49257
12826	0	0	Ki67+	 11147 49507
12827	0	0	Ki67+	 11157 49176
12828	0	0	Ki67+	 11161 49232
12829	0	0	Ki67+	 11164 49511
12830	0	0	Ki67+	 11170 49476
12831	0	0	Ki67+	 11170 49658
12832	0	0	Ki67+	 11173 49418
12833	0	0	Ki67+	 11177 49489
12834	0	0	Ki67+	 11183 49214
12835	0	0	Ki67+	 11185 49162
12836	0	0	Ki67+	 11185 49500
12837	0	0	Ki67+	 11188 49177
12838	0	0	Ki67+	 11191 49396
12839	0	0	Ki67+	 11192 49141
12840	0	0	Ki67+	 11195 49488
12841	0	0	Ki67+	 11211 49451
12842	0	0	Ki67+	 11212 49679
12843	0	0	Ki67+	 11213 49405
12844	0	0	Ki67+	 11218 49701
12845	0	0	Ki67+	 11219 49272
12846	0	0	Ki67+	 11231 49364
12847	0	0	Ki67+	 11234 49657
12848	0	0	Ki67+	 11238 49399
12849	0	0	Ki67+	 11239 49923
12850	0	0	Ki67+	 11242 49444
12851	0	0	Ki67+	 11243 49202
12852	0	0	Ki67+	 11249 49672
12853	0	0	Ki67+	 11251 49411
12854	0	0	Ki67+	 11254 49637
12855	0	0	Ki67+	 11259 49284
12856	0	0	Ki67+	 11260 49399
12857	0	0	Ki67+	 11260 49701
12858	0	0	Ki67+	 11262 49322
12859	0	0	Ki67+	 11263 49350
12860	0	0	Ki67+	 11267 49153
12861	0	0	Ki67+	 11269 49214
12862	0	0	Ki67+	 11272 49360
12863	0	0	Ki67+	 11280 49321
12864	0	0	Ki67+	 11281 49733
12865	0	0	Ki67+	 11287 49181
12866	0	0	Ki67+	 11288 49681
12867	0	0	Ki67+	 11289 49634
12868	0	0	Ki67+	 11291 49616
12869	0	0	Ki67+	 11295 49273
12870	0	0	Ki67+	 11295 49709
12871	0	0	Ki67+	 11298 49727
12872	0	0	Ki67+	 11306 49643
12873	0	0	Ki67+	 11307 49321
12874	0	0	Ki67+	 11308 49169
12875	0	0	Ki67+	 11313 49612
12876	0	0	Ki67+	 11315 49708
12877	0	0	Ki67+	 11320 49642
12878	0	0	Ki67+	 11324 49253
12879	0	0	Ki67+	 11328 49703
12880	0	0	Ki67+	 11332 49730
12881	0	0	Ki67+	 11333 49305
12882	0	0	Ki67+	 11333 49596
12883	0	0	Ki67+	 11333 49674
12884	0	0	Ki67+	 11335 49627
12885	0	0	Ki67+	 11341 49250
12886	0	0	Ki67+	 11344 49319
12887	0	0	Ki67+	 11349 49295
12888	0	0	Ki67+	 11354 49610
12889	0	0	Ki67+	 11355 49580
12890	0	0	Ki67+	 11358 49680
12891	0	0	Ki67+	 11368 49251
12892	0	0	Ki67+	 11370 49596
12893	0	0	Ki67+	 11374 49617
12894	0	0	Ki67+	 11378 49289
12895	0	0	Ki67+	 11381 49326
12896	0	0	Ki67+	 11381 49691
12897	0	0	Ki67+	 11384 49271
12898	0	0	Ki67+	 11385 49565
12899	0	0	Ki67+	 11387 49238
12900	0	0	Ki67+	 11389 49389
12901	0	0	Ki67+	 11394 49575
12902	0	0	Ki67+	 11398 49405
12903	0	0	Ki67+	 11410 49622
12904	0	0	Ki67+	 11411 49218
12905	0	0	Ki67+	 11413 49675
12906	0	0	Ki67+	 11414 49371
12907	0	0	Ki67+	 11416 49577
12908	0	0	Ki67+	 11417 49248
12909	0	0	Ki67+	 11426 49209
12910	0	0	Ki67+	 11427 49265
12911	0	0	Ki67+	 11428 49302
12912	0	0	Ki67+	 11430 49322
12913	0	0	Ki67+	 11434 49224
12914	0	0	Ki67+	 11435 49552
12915	0	0	Ki67+	 11436 49345
12916	0	0	Ki67+	 11436 49679
12917	0	0	Ki67+	 11437 49405
12918	0	0	Ki67+	 11439 49194
12919	0	0	Ki67+	 11440 49238
12920	0	0	Ki67+	 11443 49635
12921	0	0	Ki67+	 11445 49312
12922	0	0	Ki67+	 11445 49572
12923	0	0	Ki67+	 11449 49188
12924	0	0	Ki67+	 11449 49585
12925	0	0	Ki67+	 11452 49669
12926	0	0	Ki67+	 11458 49255
12927	0	0	Ki67+	 11458 49619
12928	0	0	Ki67+	 11459 49402
12929	0	0	Ki67+	 11462 49346
12930	0	0	Ki67+	 11464 49391
12931	0	0	Ki67+	 11464 49561
12932	0	0	Ki67+	 11465 49294
12933	0	0	Ki67+	 11468 49216
12934	0	0	Ki67+	 11475 49239
12935	0	0	Ki67+	 11482 49542
12936	0	0	Ki67+	 11485 49202
12937	0	0	Ki67+	 11485 49659
12938	0	0	Ki67+	 11493 49651
12939	0	0	Ki67+	 11495 49382
12940	0	0	Ki67+	 11496 49265
12941	0	0	Ki67+	 11496 49307
12942	0	0	Ki67+	 11498 49568
12943	0	0	Ki67+	 11500 49354
12944	0	0	Ki67+	 11502 49321
12945	0	0	Ki67+	 11504 49599
12946	0	0	Ki67+	 11507 49540
12947	0	0	Ki67+	 11510 49650
12948	0	0	Ki67+	 11516 49245
12949	0	0	Ki67+	 11517 49367
12950	0	0	Ki67+	 11517 49581
12951	0	0	Ki67+	 11520 49545
12952	0	0	Ki67+	 11523 49214
12953	0	0	Ki67+	 11523 49851
12954	0	0	Ki67+	 11525 49321
12955	0	0	Ki67+	 11525 49356
12956	0	0	Ki67+	 11527 49925
12957	0	0	Ki67+	 11533 49189
12958	0	0	Ki67+	 11533 49282
12959	0	0	Ki67+	 11537 49617
12960	0	0	Ki67+	 11538 49930
12961	0	0	Ki67+	 11539 49862
12962	0	0	Ki67+	 11548 49229
12963	0	0	Ki67+	 11548 49358
12964	0	0	Ki67+	 11548 49564
12965	0	0	Ki67+	 11549 49589
12966	0	0	Ki67+	 11551 49166
12967	0	0	Ki67+	 11553 49333
12968	0	0	Ki67+	 11557 49615
12969	0	0	Ki67+	 11560 49305
12970	0	0	Ki67+	 11566 49268
12971	0	0	Ki67+	 11566 49554
12972	0	0	Ki67+	 11568 49242
12973	0	0	Ki67+	 11570 49337
12974	0	0	Ki67+	 11578 49223
12975	0	0	Ki67+	 11579 49353
12976	0	0	Ki67+	 11585 49552
12977	0	0	Ki67+	 11585 49585
12978	0	0	Ki67+	 11587 49270
12979	0	0	Ki67+	 11589 49338
12980	0	0	Ki67+	 11605 49332
12981	0	0	Ki67+	 11611 49279
12982	0	0	Ki67+	 11614 49318
12983	0	0	Ki67+	 10874 50504
12984	0	0	Ki67+	 11111 50242
12985	0	0	Ki67+	 11114 50435
12986	0	0	Ki67+	 11117 50409
12987	0	0	Ki67+	 11123 49956
12988	0	0	Ki67+	 11123 50478
12989	0	0	Ki67+	 11125 50393
12990	0	0	Ki67+	 11133 50407
12991	0	0	Ki67+	 11142 50437
12992	0	0	Ki67+	 11149 50516
12993	0	0	Ki67+	 11154 50075
12994	0	0	Ki67+	 11157 50457
12995	0	0	Ki67+	 11165 50480
12996	0	0	Ki67+	 11166 50541
12997	0	0	Ki67+	 11172 50413
12998	0	0	Ki67+	 11185 50703
12999	0	0	Ki67+	 11188 50542
13000	0	0	Ki67+	 11190 50489
13001	0	0	Ki67+	 11193 50440
13002	0	0	Ki67+	 11193 50508
13003	0	0	Ki67+	 11195 50455
13004	0	0	Ki67+	 11210 50457
13005	0	0	Ki67+	 11211 50554
13006	0	0	Ki67+	 11218 50467
13007	0	0	Ki67+	 11226 50514
13008	0	0	Ki67+	 11227 50501
13009	0	0	Ki67+	 11227 50563
13010	0	0	Ki67+	 11229 50484
13011	0	0	Ki67+	 11237 50019
13012	0	0	Ki67+	 11249 50533
13013	0	0	Ki67+	 11262 50526
13014	0	0	Ki67+	 11266 50557
13015	0	0	Ki67+	 11278 50489
13016	0	0	Ki67+	 11328 50501
13017	0	0	Ki67+	 11337 50514
13018	0	0	Ki67+	 11434 50707
13019	0	0	Ki67+	 11461 50067
13020	0	0	Ki67+	 11526 50706
13021	0	0	Ki67+	 11590 50555
13022	0	0	Ki67+	 10852 51501
13023	0	0	Ki67+	 10853 51291
13024	0	0	Ki67+	 10854 51523
13025	0	0	Ki67+	 10856 50821
13026	0	0	Ki67+	 10864 50802
13027	0	0	Ki67+	 10865 51430
13028	0	0	Ki67+	 10870 51270
13029	0	0	Ki67+	 10874 51406
13030	0	0	Ki67+	 10876 51487
13031	0	0	Ki67+	 10880 50796
13032	0	0	Ki67+	 10888 51234
13033	0	0	Ki67+	 10891 51436
13034	0	0	Ki67+	 10893 51408
13035	0	0	Ki67+	 10893 51464
13036	0	0	Ki67+	 10899 50775
13037	0	0	Ki67+	 10904 51396
13038	0	0	Ki67+	 10907 51338
13039	0	0	Ki67+	 10927 51218
13040	0	0	Ki67+	 10931 51326
13041	0	0	Ki67+	 10939 50751
13042	0	0	Ki67+	 10941 51093
13043	0	0	Ki67+	 10947 51216
13044	0	0	Ki67+	 10955 51282
13045	0	0	Ki67+	 10955 51299
13046	0	0	Ki67+	 10956 51079
13047	0	0	Ki67+	 10959 50767
13048	0	0	Ki67+	 10962 51209
13049	0	0	Ki67+	 10969 51047
13050	0	0	Ki67+	 10972 50757
13051	0	0	Ki67+	 10973 51284
13052	0	0	Ki67+	 10986 51252
13053	0	0	Ki67+	 10990 51034
13054	0	0	Ki67+	 10991 50742
13055	0	0	Ki67+	 10993 51464
13056	0	0	Ki67+	 11004 51205
13057	0	0	Ki67+	 11005 51171
13058	0	0	Ki67+	 11007 51070
13059	0	0	Ki67+	 11009 51234
13060	0	0	Ki67+	 11019 51049
13061	0	0	Ki67+	 11020 51195
13062	0	0	Ki67+	 11023 50982
13063	0	0	Ki67+	 11036 51084
13064	0	0	Ki67+	 11044 50947
13065	0	0	Ki67+	 11044 51172
13066	0	0	Ki67+	 11045 50827
13067	0	0	Ki67+	 11050 51050
13068	0	0	Ki67+	 11052 50780
13069	0	0	Ki67+	 11052 50917
13070	0	0	Ki67+	 11064 50800
13071	0	0	Ki67+	 11064 51017
13072	0	0	Ki67+	 11066 50832
13073	0	0	Ki67+	 11069 50852
13074	0	0	Ki67+	 11070 51165
13075	0	0	Ki67+	 11072 51265
13076	0	0	Ki67+	 11073 51038
13077	0	0	Ki67+	 11073 51199
13078	0	0	Ki67+	 11078 50998
13079	0	0	Ki67+	 11083 50966
13080	0	0	Ki67+	 11092 50862
13081	0	0	Ki67+	 11092 50958
13082	0	0	Ki67+	 11092 51194
13083	0	0	Ki67+	 11096 51015
13084	0	0	Ki67+	 11098 51165
13085	0	0	Ki67+	 11099 51508
13086	0	0	Ki67+	 11104 50942
13087	0	0	Ki67+	 11107 51146
13088	0	0	Ki67+	 11110 50924
13089	0	0	Ki67+	 11113 51534
13090	0	0	Ki67+	 11114 50972
13091	0	0	Ki67+	 11114 51160
13092	0	0	Ki67+	 11121 51173
13093	0	0	Ki67+	 11124 51511
13094	0	0	Ki67+	 11129 50950
13095	0	0	Ki67+	 11134 50926
13096	0	0	Ki67+	 11137 51142
13097	0	0	Ki67+	 11137 51473
13098	0	0	Ki67+	 11142 50894
13099	0	0	Ki67+	 11159 50923
13100	0	0	Ki67+	 11162 50899
13101	0	0	Ki67+	 11162 51114
13102	0	0	Ki67+	 11162 51201
13103	0	0	Ki67+	 11163 51163
13104	0	0	Ki67+	 11168 50857
13105	0	0	Ki67+	 11169 51455
13106	0	0	Ki67+	 11176 51433
13107	0	0	Ki67+	 11182 50883
13108	0	0	Ki67+	 11183 51122
13109	0	0	Ki67+	 11185 51405
13110	0	0	Ki67+	 11192 51187
13111	0	0	Ki67+	 11193 51157
13112	0	0	Ki67+	 11195 50902
13113	0	0	Ki67+	 11197 51286
13114	0	0	Ki67+	 11198 51106
13115	0	0	Ki67+	 11199 50872
13116	0	0	Ki67+	 11201 51211
13117	0	0	Ki67+	 11203 51379
13118	0	0	Ki67+	 11207 50935
13119	0	0	Ki67+	 11207 51264
13120	0	0	Ki67+	 11212 51413
13121	0	0	Ki67+	 11214 51032
13122	0	0	Ki67+	 11214 51212
13123	0	0	Ki67+	 11214 51228
13124	0	0	Ki67+	 11216 51318
13125	0	0	Ki67+	 11217 50978
13126	0	0	Ki67+	 11219 51240
13127	0	0	Ki67+	 11220 51077
13128	0	0	Ki67+	 11221 50889
13129	0	0	Ki67+	 11227 50923
13130	0	0	Ki67+	 11232 50942
13131	0	0	Ki67+	 11236 51061
13132	0	0	Ki67+	 11238 51007
13133	0	0	Ki67+	 11263 50981
13134	0	0	Ki67+	 11267 50845
13135	0	0	Ki67+	 11281 50875
13136	0	0	Ki67+	 11295 51074
13137	0	0	Ki67+	 11297 51281
13138	0	0	Ki67+	 11314 51186
13139	0	0	Ki67+	 11324 51186
13140	0	0	Ki67+	 11332 51091
13141	0	0	Ki67+	 11338 51068
13142	0	0	Ki67+	 11351 50945
13143	0	0	Ki67+	 11364 50908
13144	0	0	Ki67+	 11370 51252
13145	0	0	Ki67+	 11380 51384
13146	0	0	Ki67+	 11387 51295
13147	0	0	Ki67+	 11398 50877
13148	0	0	Ki67+	 11399 51057
13149	0	0	Ki67+	 11400 51286
13150	0	0	Ki67+	 11416 51068
13151	0	0	Ki67+	 11422 50847
13152	0	0	Ki67+	 11462 50828
13153	0	0	Ki67+	 11519 50850
13154	0	0	Ki67+	 11536 51483
13155	0	0	Ki67+	 11538 51050
13156	0	0	Ki67+	 11541 51036
13157	0	0	Ki67+	 11542 50922
13158	0	0	Ki67+	 11542 51461
13159	0	0	Ki67+	 11545 50989
13160	0	0	Ki67+	 11552 51012
13161	0	0	Ki67+	 11552 51032
13162	0	0	Ki67+	 11557 51000
13163	0	0	Ki67+	 11557 51473
13164	0	0	Ki67+	 11559 51495
13165	0	0	Ki67+	 11567 51033
13166	0	0	Ki67+	 11570 51478
13167	0	0	Ki67+	 11572 50987
13168	0	0	Ki67+	 11573 51045
13169	0	0	Ki67+	 11573 51503
13170	0	0	Ki67+	 11576 51093
13171	0	0	Ki67+	 11580 51020
13172	0	0	Ki67+	 11590 50996
13173	0	0	Ki67+	 11591 51102
13174	0	0	Ki67+	 11595 51502
13175	0	0	Ki67+	 11614 51000
13176	0	0	Ki67+	 11619 51502
13177	0	0	Ki67+	 11624 51082
13178	0	0	Ki67+	 11626 51021
13179	0	0	Ki67+	 11631 51045
13180	0	0	Ki67+	 11639 51081
13181	0	0	Ki67+	 11645 51056
13182	0	0	Ki67+	 10850 51569
13183	0	0	Ki67+	 10850 51651
13184	0	0	Ki67+	 10854 52028
13185	0	0	Ki67+	 10859 51599
13186	0	0	Ki67+	 10861 51686
13187	0	0	Ki67+	 10862 51541
13188	0	0	Ki67+	 10863 51820
13189	0	0	Ki67+	 10864 51558
13190	0	0	Ki67+	 10870 51647
13191	0	0	Ki67+	 10874 51545
13192	0	0	Ki67+	 10877 51573
13193	0	0	Ki67+	 10884 51610
13194	0	0	Ki67+	 10886 51620
13195	0	0	Ki67+	 10889 51655
13196	0	0	Ki67+	 10896 51580
13197	0	0	Ki67+	 10898 51546
13198	0	0	Ki67+	 10898 51954
13199	0	0	Ki67+	 10905 51704
13200	0	0	Ki67+	 10906 51578
13201	0	0	Ki67+	 10906 51642
13202	0	0	Ki67+	 10906 51671
13203	0	0	Ki67+	 10910 51616
13204	0	0	Ki67+	 10913 51929
13205	0	0	Ki67+	 10916 51963
13206	0	0	Ki67+	 10920 51602
13207	0	0	Ki67+	 10924 51623
13208	0	0	Ki67+	 10935 51818
13209	0	0	Ki67+	 10935 51979
13210	0	0	Ki67+	 10937 51898
13211	0	0	Ki67+	 10943 51872
13212	0	0	Ki67+	 10950 51613
13213	0	0	Ki67+	 10961 51863
13214	0	0	Ki67+	 10963 51878
13215	0	0	Ki67+	 10972 51612
13216	0	0	Ki67+	 10986 51618
13217	0	0	Ki67+	 10998 51579
13218	0	0	Ki67+	 11000 51849
13219	0	0	Ki67+	 11002 51605
13220	0	0	Ki67+	 11012 51591
13221	0	0	Ki67+	 11030 51555
13222	0	0	Ki67+	 11034 52280
13223	0	0	Ki67+	 11036 51587
13224	0	0	Ki67+	 11043 51799
13225	0	0	Ki67+	 11044 51785
13226	0	0	Ki67+	 11052 51580
13227	0	0	Ki67+	 11059 51563
13228	0	0	Ki67+	 11062 51757
13229	0	0	Ki67+	 11077 51550
13230	0	0	Ki67+	 11079 51604
13231	0	0	Ki67+	 11090 51557
13232	0	0	Ki67+	 11096 52240
13233	0	0	Ki67+	 11103 51732
13234	0	0	Ki67+	 11120 52224
13235	0	0	Ki67+	 11122 51696
13236	0	0	Ki67+	 11128 51722
13237	0	0	Ki67+	 11135 51709
13238	0	0	Ki67+	 11144 52139
13239	0	0	Ki67+	 11151 51766
13240	0	0	Ki67+	 11164 51658
13241	0	0	Ki67+	 11195 52262
13242	0	0	Ki67+	 11198 52074
13243	0	0	Ki67+	 11201 52060
13244	0	0	Ki67+	 11206 51621
13245	0	0	Ki67+	 11210 51608
13246	0	0	Ki67+	 11218 51925
13247	0	0	Ki67+	 11220 51598
13248	0	0	Ki67+	 11222 51629
13249	0	0	Ki67+	 11234 51643
13250	0	0	Ki67+	 11238 52305
13251	0	0	Ki67+	 11239 52149
13252	0	0	Ki67+	 11245 52287
13253	0	0	Ki67+	 11246 52327
13254	0	0	Ki67+	 11250 51571
13255	0	0	Ki67+	 11250 52216
13256	0	0	Ki67+	 11252 51586
13257	0	0	Ki67+	 11255 51603
13258	0	0	Ki67+	 11259 52178
13259	0	0	Ki67+	 11263 51645
13260	0	0	Ki67+	 11266 52113
13261	0	0	Ki67+	 11272 51992
13262	0	0	Ki67+	 11274 52135
13263	0	0	Ki67+	 11274 52220
13264	0	0	Ki67+	 11277 52251
13265	0	0	Ki67+	 11282 52233
13266	0	0	Ki67+	 11282 52298
13267	0	0	Ki67+	 11288 51562
13268	0	0	Ki67+	 11289 51955
13269	0	0	Ki67+	 11291 52158
13270	0	0	Ki67+	 11292 52223
13271	0	0	Ki67+	 11296 52181
13272	0	0	Ki67+	 11298 52323
13273	0	0	Ki67+	 11305 52148
13274	0	0	Ki67+	 11306 51879
13275	0	0	Ki67+	 11308 52120
13276	0	0	Ki67+	 11309 52289
13277	0	0	Ki67+	 11314 51562
13278	0	0	Ki67+	 11316 52230
13279	0	0	Ki67+	 11317 52334
13280	0	0	Ki67+	 11323 52245
13281	0	0	Ki67+	 11326 51882
13282	0	0	Ki67+	 11327 51583
13283	0	0	Ki67+	 11327 52146
13284	0	0	Ki67+	 11328 52309
13285	0	0	Ki67+	 11331 52266
13286	0	0	Ki67+	 11335 52329
13287	0	0	Ki67+	 11338 51929
13288	0	0	Ki67+	 11342 52150
13289	0	0	Ki67+	 11343 52178
13290	0	0	Ki67+	 11346 52283
13291	0	0	Ki67+	 11347 52168
13292	0	0	Ki67+	 11348 52242
13293	0	0	Ki67+	 11350 52098
13294	0	0	Ki67+	 11350 52222
13295	0	0	Ki67+	 11352 51560
13296	0	0	Ki67+	 11362 51897
13297	0	0	Ki67+	 11362 52262
13298	0	0	Ki67+	 11363 52310
13299	0	0	Ki67+	 11374 52224
13300	0	0	Ki67+	 11374 52235
13301	0	0	Ki67+	 11377 51572
13302	0	0	Ki67+	 11378 52146
13303	0	0	Ki67+	 11384 52185
13304	0	0	Ki67+	 11388 51591
13305	0	0	Ki67+	 11390 52326
13306	0	0	Ki67+	 11394 51878
13307	0	0	Ki67+	 11396 51895
13308	0	0	Ki67+	 11398 52284
13309	0	0	Ki67+	 11405 52022
13310	0	0	Ki67+	 11407 51878
13311	0	0	Ki67+	 11408 51607
13312	0	0	Ki67+	 11411 52120
13313	0	0	Ki67+	 11417 51644
13314	0	0	Ki67+	 11417 52198
13315	0	0	Ki67+	 11422 51863
13316	0	0	Ki67+	 11424 51604
13317	0	0	Ki67+	 11426 51932
13318	0	0	Ki67+	 11427 52161
13319	0	0	Ki67+	 11428 52220
13320	0	0	Ki67+	 11434 52197
13321	0	0	Ki67+	 11436 52283
13322	0	0	Ki67+	 11439 51594
13323	0	0	Ki67+	 11441 51574
13324	0	0	Ki67+	 11442 52169
13325	0	0	Ki67+	 11447 52317
13326	0	0	Ki67+	 11451 52206
13327	0	0	Ki67+	 11452 51829
13328	0	0	Ki67+	 11459 52301
13329	0	0	Ki67+	 11461 52268
13330	0	0	Ki67+	 11463 51577
13331	0	0	Ki67+	 11469 52196
13332	0	0	Ki67+	 11472 52327
13333	0	0	Ki67+	 11473 52307
13334	0	0	Ki67+	 11481 51815
13335	0	0	Ki67+	 11481 52214
13336	0	0	Ki67+	 11489 52315
13337	0	0	Ki67+	 11490 52262
13338	0	0	Ki67+	 11491 51801
13339	0	0	Ki67+	 11494 52330
13340	0	0	Ki67+	 11506 51790
13341	0	0	Ki67+	 11511 51628
13342	0	0	Ki67+	 11523 52055
13343	0	0	Ki67+	 11523 52067
13344	0	0	Ki67+	 11524 52108
13345	0	0	Ki67+	 11526 51769
13346	0	0	Ki67+	 11528 51657
13347	0	0	Ki67+	 11528 51870
13348	0	0	Ki67+	 11530 52127
13349	0	0	Ki67+	 11532 52009
13350	0	0	Ki67+	 11535 51603
13351	0	0	Ki67+	 11538 51740
13352	0	0	Ki67+	 11541 51989
13353	0	0	Ki67+	 11543 51697
13354	0	0	Ki67+	 11544 52045
13355	0	0	Ki67+	 11552 52149
13356	0	0	Ki67+	 11554 51968
13357	0	0	Ki67+	 11556 52095
13358	0	0	Ki67+	 11558 52020
13359	0	0	Ki67+	 11568 51547
13360	0	0	Ki67+	 11572 52055
13361	0	0	Ki67+	 11573 52209
13362	0	0	Ki67+	 11575 51565
13363	0	0	Ki67+	 11576 51938
13364	0	0	Ki67+	 11580 52068
13365	0	0	Ki67+	 11585 52170
13366	0	0	Ki67+	 11586 52015
13367	0	0	Ki67+	 11586 52090
13368	0	0	Ki67+	 11587 51894
13369	0	0	Ki67+	 11587 51947
13370	0	0	Ki67+	 11587 52193
13371	0	0	Ki67+	 11599 52033
13372	0	0	Ki67+	 11600 51966
13373	0	0	Ki67+	 11602 52102
13374	0	0	Ki67+	 11604 51993
13375	0	0	Ki67+	 11605 52131
13376	0	0	Ki67+	 11606 52223
13377	0	0	Ki67+	 11609 52252
13378	0	0	Ki67+	 11610 51540
13379	0	0	Ki67+	 11610 52038
13380	0	0	Ki67+	 11611 51590
13381	0	0	Ki67+	 11611 51951
13382	0	0	Ki67+	 11613 52149
13383	0	0	Ki67+	 11615 52165
13384	0	0	Ki67+	 11616 51916
13385	0	0	Ki67+	 11621 52068
13386	0	0	Ki67+	 11623 51987
13387	0	0	Ki67+	 11624 52105
13388	0	0	Ki67+	 11627 51609
13389	0	0	Ki67+	 11627 52006
13390	0	0	Ki67+	 11629 51855
13391	0	0	Ki67+	 11633 51539
13392	0	0	Ki67+	 11633 51923
13393	0	0	Ki67+	 11633 52134
13394	0	0	Ki67+	 11634 52023
13395	0	0	Ki67+	 11634 52200
13396	0	0	Ki67+	 11636 51552
13397	0	0	Ki67+	 11638 52153
13398	0	0	Ki67+	 11640 52266
13399	0	0	Ki67+	 11643 52086
13400	0	0	Ki67+	 11644 51624
13401	0	0	Ki67+	 11646 52044
13402	0	0	Ki67+	 10864 52635
13403	0	0	Ki67+	 10870 52765
13404	0	0	Ki67+	 10884 52745
13405	0	0	Ki67+	 10893 52766
13406	0	0	Ki67+	 10894 52716
13407	0	0	Ki67+	 10907 52736
13408	0	0	Ki67+	 10919 52725
13409	0	0	Ki67+	 10920 52707
13410	0	0	Ki67+	 10941 52690
13411	0	0	Ki67+	 10943 52714
13412	0	0	Ki67+	 10956 52709
13413	0	0	Ki67+	 10975 52720
13414	0	0	Ki67+	 10978 52665
13415	0	0	Ki67+	 10983 52691
13416	0	0	Ki67+	 10996 52689
13417	0	0	Ki67+	 11006 52713
13418	0	0	Ki67+	 11022 52669
13419	0	0	Ki67+	 11024 52639
13420	0	0	Ki67+	 11030 52716
13421	0	0	Ki67+	 11041 52683
13422	0	0	Ki67+	 11055 52675
13423	0	0	Ki67+	 11056 52723
13424	0	0	Ki67+	 11062 52702
13425	0	0	Ki67+	 11066 52761
13426	0	0	Ki67+	 11067 52639
13427	0	0	Ki67+	 11069 52622
13428	0	0	Ki67+	 11073 52687
13429	0	0	Ki67+	 11077 52710
13430	0	0	Ki67+	 11083 52668
13431	0	0	Ki67+	 11085 52743
13432	0	0	Ki67+	 11099 52707
13433	0	0	Ki67+	 11109 52741
13434	0	0	Ki67+	 11123 52673
13435	0	0	Ki67+	 11131 52719
13436	0	0	Ki67+	 11133 52646
13437	0	0	Ki67+	 11136 52611
13438	0	0	Ki67+	 11140 52665
13439	0	0	Ki67+	 11142 52683
13440	0	0	Ki67+	 11142 52755
13441	0	0	Ki67+	 11156 52659
13442	0	0	Ki67+	 11157 52710
13443	0	0	Ki67+	 11157 52733
13444	0	0	Ki67+	 11158 52548
13445	0	0	Ki67+	 11158 52578
13446	0	0	Ki67+	 11161 52511
13447	0	0	Ki67+	 11168 52769
13448	0	0	Ki67+	 11177 52695
13449	0	0	Ki67+	 11178 52548
13450	0	0	Ki67+	 11180 52583
13451	0	0	Ki67+	 11181 52524
13452	0	0	Ki67+	 11183 52757
13453	0	0	Ki67+	 11185 52625
13454	0	0	Ki67+	 11186 52668
13455	0	0	Ki67+	 11187 52497
13456	0	0	Ki67+	 11189 52641
13457	0	0	Ki67+	 11189 52742
13458	0	0	Ki67+	 11195 52559
13459	0	0	Ki67+	 11195 52731
13460	0	0	Ki67+	 11196 52613
13461	0	0	Ki67+	 11202 52572
13462	0	0	Ki67+	 11202 52761
13463	0	0	Ki67+	 11203 52528
13464	0	0	Ki67+	 11204 52713
13465	0	0	Ki67+	 11210 52676
13466	0	0	Ki67+	 11213 52504
13467	0	0	Ki67+	 11217 52731
13468	0	0	Ki67+	 11219 52450
13469	0	0	Ki67+	 11219 52633
13470	0	0	Ki67+	 11220 52658
13471	0	0	Ki67+	 11222 52520
13472	0	0	Ki67+	 11230 52605
13473	0	0	Ki67+	 11239 52558
13474	0	0	Ki67+	 11240 52738
13475	0	0	Ki67+	 11243 52707
13476	0	0	Ki67+	 11248 52502
13477	0	0	Ki67+	 11250 52355
13478	0	0	Ki67+	 11256 52767
13479	0	0	Ki67+	 11257 52651
13480	0	0	Ki67+	 11258 52386
13481	0	0	Ki67+	 11260 52510
13482	0	0	Ki67+	 11260 52618
13483	0	0	Ki67+	 11266 52563
13484	0	0	Ki67+	 11267 52738
13485	0	0	Ki67+	 11269 52542
13486	0	0	Ki67+	 11269 52597
13487	0	0	Ki67+	 11270 52429
13488	0	0	Ki67+	 11270 52682
13489	0	0	Ki67+	 11270 52707
13490	0	0	Ki67+	 11276 52396
13491	0	0	Ki67+	 11276 52769
13492	0	0	Ki67+	 11286 52635
13493	0	0	Ki67+	 11287 52570
13494	0	0	Ki67+	 11291 52723
13495	0	0	Ki67+	 11292 52516
13496	0	0	Ki67+	 11298 52692
13497	0	0	Ki67+	 11298 52751
13498	0	0	Ki67+	 11300 52439
13499	0	0	Ki67+	 11300 52531
13500	0	0	Ki67+	 11300 52674
13501	0	0	Ki67+	 11301 52374
13502	0	0	Ki67+	 11302 52654
13503	0	0	Ki67+	 11303 52402
13504	0	0	Ki67+	 11307 52611
13505	0	0	Ki67+	 11312 52520
13506	0	0	Ki67+	 11313 52348
13507	0	0	Ki67+	 11313 52562
13508	0	0	Ki67+	 11314 52681
13509	0	0	Ki67+	 11315 52374
13510	0	0	Ki67+	 11321 52590
13511	0	0	Ki67+	 11327 52477
13512	0	0	Ki67+	 11328 52730
13513	0	0	Ki67+	 11331 52650
13514	0	0	Ki67+	 11332 52417
13515	0	0	Ki67+	 11335 52747
13516	0	0	Ki67+	 11337 52387
13517	0	0	Ki67+	 11338 52546
13518	0	0	Ki67+	 11338 52633
13519	0	0	Ki67+	 11339 52432
13520	0	0	Ki67+	 11342 52519
13521	0	0	Ki67+	 11344 52679
13522	0	0	Ki67+	 11345 52343
13523	0	0	Ki67+	 11350 52571
13524	0	0	Ki67+	 11350 52647
13525	0	0	Ki67+	 11352 52470
13526	0	0	Ki67+	 11352 52590
13527	0	0	Ki67+	 11355 52359
13528	0	0	Ki67+	 11358 52665
13529	0	0	Ki67+	 11358 52696
13530	0	0	Ki67+	 11361 52461
13531	0	0	Ki67+	 11362 52625
13532	0	0	Ki67+	 11363 52497
13533	0	0	Ki67+	 11363 52545
13534	0	0	Ki67+	 11367 52401
13535	0	0	Ki67+	 11367 52515
13536	0	0	Ki67+	 11370 52479
13537	0	0	Ki67+	 11372 52435
13538	0	0	Ki67+	 11379 52342
13539	0	0	Ki67+	 11379 52676
13540	0	0	Ki67+	 11382 52583
13541	0	0	Ki67+	 11383 52552
13542	0	0	Ki67+	 11385 52376
13543	0	0	Ki67+	 11388 52363
13544	0	0	Ki67+	 11393 52472
13545	0	0	Ki67+	 11394 52520
13546	0	0	Ki67+	 11397 52399
13547	0	0	Ki67+	 11402 52444
13548	0	0	Ki67+	 11403 52534
13549	0	0	Ki67+	 11404 52380
13550	0	0	Ki67+	 11404 52592
13551	0	0	Ki67+	 11408 52408
13552	0	0	Ki67+	 11415 52538
13553	0	0	Ki67+	 11416 52489
13554	0	0	Ki67+	 11417 52478
13555	0	0	Ki67+	 11421 52446
13556	0	0	Ki67+	 11422 52356
13557	0	0	Ki67+	 11434 52441
13558	0	0	Ki67+	 11434 52503
13559	0	0	Ki67+	 11438 52356
13560	0	0	Ki67+	 11439 52393
13561	0	0	Ki67+	 11442 52416
13562	0	0	Ki67+	 11443 52379
13563	0	0	Ki67+	 11445 52453
13564	0	0	Ki67+	 11445 52490
13565	0	0	Ki67+	 11449 52439
13566	0	0	Ki67+	 11456 52344
13567	0	0	Ki67+	 11457 52411
13568	0	0	Ki67+	 11481 52373
13569	0	0	Ki67+	 11508 52603
13570	0	0	Ki67+	 11527 52643
13571	0	0	Ki67+	 11549 52439
13572	0	0	Ki67+	 11572 52396
13573	0	0	Ki67+	 11573 52537
13574	0	0	Ki67+	 11605 52568
13575	0	0	Ki67+	 11609 52525
13576	0	0	Ki67+	 11632 52547
13577	0	0	Ki67+	 11642 52465
13578	0	0	Ki67+	 11842 5766
13579	0	0	Ki67+	 12049 8952
13580	0	0	Ki67+	 12075 13311
13581	0	0	Ki67+	 12095 13361
13582	0	0	Ki67+	 12110 13364
13583	0	0	Ki67+	 12005 14870
13584	0	0	Ki67+	 11815 17248
13585	0	0	Ki67+	 11827 17256
13586	0	0	Ki67+	 11944 17651
13587	0	0	Ki67+	 11919 18957
13588	0	0	Ki67+	 11941 19047
13589	0	0	Ki67+	 12292 19068
13590	0	0	Ki67+	 11672 19827
13591	0	0	Ki67+	 12023 19753
13592	0	0	Ki67+	 12089 19991
13593	0	0	Ki67+	 12109 19999
13594	0	0	Ki67+	 12021 20720
13595	0	0	Ki67+	 12055 20771
13596	0	0	Ki67+	 12197 20726
13597	0	0	Ki67+	 11651 21591
13598	0	0	Ki67+	 11792 21448
13599	0	0	Ki67+	 11793 21434
13600	0	0	Ki67+	 11797 21526
13601	0	0	Ki67+	 11805 21497
13602	0	0	Ki67+	 11831 21391
13603	0	0	Ki67+	 11887 21606
13604	0	0	Ki67+	 11901 21484
13605	0	0	Ki67+	 12122 20934
13606	0	0	Ki67+	 12149 21612
13607	0	0	Ki67+	 12151 21592
13608	0	0	Ki67+	 12158 21473
13609	0	0	Ki67+	 12228 21576
13610	0	0	Ki67+	 12278 21473
13611	0	0	Ki67+	 12319 21312
13612	0	0	Ki67+	 12420 20984
13613	0	0	Ki67+	 11655 22171
13614	0	0	Ki67+	 11658 22345
13615	0	0	Ki67+	 11661 22313
13616	0	0	Ki67+	 11668 22288
13617	0	0	Ki67+	 11670 22412
13618	0	0	Ki67+	 11671 22375
13619	0	0	Ki67+	 11676 22398
13620	0	0	Ki67+	 11677 22327
13621	0	0	Ki67+	 11692 22301
13622	0	0	Ki67+	 11692 22399
13623	0	0	Ki67+	 11705 22374
13624	0	0	Ki67+	 11707 22345
13625	0	0	Ki67+	 11708 22315
13626	0	0	Ki67+	 11737 22338
13627	0	0	Ki67+	 11812 21800
13628	0	0	Ki67+	 11814 21779
13629	0	0	Ki67+	 11943 21848
13630	0	0	Ki67+	 11947 22293
13631	0	0	Ki67+	 11983 22063
13632	0	0	Ki67+	 11992 21689
13633	0	0	Ki67+	 11994 22213
13634	0	0	Ki67+	 12051 22182
13635	0	0	Ki67+	 12103 21866
13636	0	0	Ki67+	 12119 21893
13637	0	0	Ki67+	 12134 22312
13638	0	0	Ki67+	 12142 22041
13639	0	0	Ki67+	 12146 21867
13640	0	0	Ki67+	 12147 22184
13641	0	0	Ki67+	 12149 21655
13642	0	0	Ki67+	 12149 21907
13643	0	0	Ki67+	 12154 22384
13644	0	0	Ki67+	 12156 21919
13645	0	0	Ki67+	 12164 22300
13646	0	0	Ki67+	 12165 21617
13647	0	0	Ki67+	 12168 22387
13648	0	0	Ki67+	 12169 22372
13649	0	0	Ki67+	 12176 21884
13650	0	0	Ki67+	 12181 22278
13651	0	0	Ki67+	 12197 21862
13652	0	0	Ki67+	 12215 21912
13653	0	0	Ki67+	 12239 21771
13654	0	0	Ki67+	 12240 22254
13655	0	0	Ki67+	 12249 21939
13656	0	0	Ki67+	 12250 21886
13657	0	0	Ki67+	 12254 22235
13658	0	0	Ki67+	 12256 21960
13659	0	0	Ki67+	 12288 21917
13660	0	0	Ki67+	 12315 21901
13661	0	0	Ki67+	 12318 21936
13662	0	0	Ki67+	 12318 22224
13663	0	0	Ki67+	 12325 21811
13664	0	0	Ki67+	 12329 21927
13665	0	0	Ki67+	 12341 22328
13666	0	0	Ki67+	 12342 21647
13667	0	0	Ki67+	 12345 21836
13668	0	0	Ki67+	 12355 21642
13669	0	0	Ki67+	 12363 22303
13670	0	0	Ki67+	 12386 21773
13671	0	0	Ki67+	 12396 22100
13672	0	0	Ki67+	 12398 22037
13673	0	0	Ki67+	 12402 21773
13674	0	0	Ki67+	 12402 22022
13675	0	0	Ki67+	 12404 22060
13676	0	0	Ki67+	 12414 22011
13677	0	0	Ki67+	 12417 21961
13678	0	0	Ki67+	 12421 22033
13679	0	0	Ki67+	 12422 22057
13680	0	0	Ki67+	 12425 21936
13681	0	0	Ki67+	 12428 22009
13682	0	0	Ki67+	 12433 22071
13683	0	0	Ki67+	 12443 21976
13684	0	0	Ki67+	 12444 22110
13685	0	0	Ki67+	 11649 22516
13686	0	0	Ki67+	 11658 23206
13687	0	0	Ki67+	 11659 22646
13688	0	0	Ki67+	 11661 22660
13689	0	0	Ki67+	 11677 23177
13690	0	0	Ki67+	 11680 22495
13691	0	0	Ki67+	 11682 23207
13692	0	0	Ki67+	 11686 22418
13693	0	0	Ki67+	 11687 22464
13694	0	0	Ki67+	 11688 22438
13695	0	0	Ki67+	 11688 22716
13696	0	0	Ki67+	 11732 22919
13697	0	0	Ki67+	 11816 23043
13698	0	0	Ki67+	 11833 23092
13699	0	0	Ki67+	 11848 22985
13700	0	0	Ki67+	 11871 22486
13701	0	0	Ki67+	 11886 22538
13702	0	0	Ki67+	 11898 22881
13703	0	0	Ki67+	 11930 22629
13704	0	0	Ki67+	 11942 22636
13705	0	0	Ki67+	 11967 22618
13706	0	0	Ki67+	 11979 22570
13707	0	0	Ki67+	 11992 23048
13708	0	0	Ki67+	 12002 23063
13709	0	0	Ki67+	 12004 23123
13710	0	0	Ki67+	 12012 23053
13711	0	0	Ki67+	 12029 23171
13712	0	0	Ki67+	 12046 23022
13713	0	0	Ki67+	 12066 23046
13714	0	0	Ki67+	 12067 22986
13715	0	0	Ki67+	 12085 22426
13716	0	0	Ki67+	 12086 23080
13717	0	0	Ki67+	 12087 22997
13718	0	0	Ki67+	 12097 22984
13719	0	0	Ki67+	 12097 23096
13720	0	0	Ki67+	 12098 22999
13721	0	0	Ki67+	 12098 23015
13722	0	0	Ki67+	 12104 23051
13723	0	0	Ki67+	 12115 23106
13724	0	0	Ki67+	 12115 23133
13725	0	0	Ki67+	 12118 23013
13726	0	0	Ki67+	 12118 23089
13727	0	0	Ki67+	 12126 23071
13728	0	0	Ki67+	 12127 22974
13729	0	0	Ki67+	 12134 22995
13730	0	0	Ki67+	 12147 22952
13731	0	0	Ki67+	 12147 23020
13732	0	0	Ki67+	 12150 23124
13733	0	0	Ki67+	 12155 23088
13734	0	0	Ki67+	 12156 23002
13735	0	0	Ki67+	 12158 22731
13736	0	0	Ki67+	 12162 22497
13737	0	0	Ki67+	 12166 22454
13738	0	0	Ki67+	 12166 22513
13739	0	0	Ki67+	 12166 22899
13740	0	0	Ki67+	 12169 22932
13741	0	0	Ki67+	 12169 23154
13742	0	0	Ki67+	 12172 22977
13743	0	0	Ki67+	 12173 22555
13744	0	0	Ki67+	 12179 22881
13745	0	0	Ki67+	 12186 22477
13746	0	0	Ki67+	 12186 23018
13747	0	0	Ki67+	 12190 22883
13748	0	0	Ki67+	 12190 22907
13749	0	0	Ki67+	 12191 23167
13750	0	0	Ki67+	 12203 23141
13751	0	0	Ki67+	 12211 22972
13752	0	0	Ki67+	 12215 22886
13753	0	0	Ki67+	 12222 23171
13754	0	0	Ki67+	 12224 22662
13755	0	0	Ki67+	 12228 22837
13756	0	0	Ki67+	 12230 22948
13757	0	0	Ki67+	 12235 22888
13758	0	0	Ki67+	 12237 22873
13759	0	0	Ki67+	 12238 22966
13760	0	0	Ki67+	 12240 22903
13761	0	0	Ki67+	 12241 23047
13762	0	0	Ki67+	 12244 22455
13763	0	0	Ki67+	 12255 23160
13764	0	0	Ki67+	 12255 23176
13765	0	0	Ki67+	 12262 23051
13766	0	0	Ki67+	 12266 22574
13767	0	0	Ki67+	 12270 22896
13768	0	0	Ki67+	 12275 22974
13769	0	0	Ki67+	 12280 23181
13770	0	0	Ki67+	 12283 22926
13771	0	0	Ki67+	 12288 23154
13772	0	0	Ki67+	 12292 22915
13773	0	0	Ki67+	 12293 22990
13774	0	0	Ki67+	 12296 22964
13775	0	0	Ki67+	 12298 22566
13776	0	0	Ki67+	 12300 23190
13777	0	0	Ki67+	 12313 22771
13778	0	0	Ki67+	 12313 22933
13779	0	0	Ki67+	 12317 22984
13780	0	0	Ki67+	 12320 22789
13781	0	0	Ki67+	 12329 22832
13782	0	0	Ki67+	 12330 22954
13783	0	0	Ki67+	 12357 22940
13784	0	0	Ki67+	 12360 23148
13785	0	0	Ki67+	 12364 22839
13786	0	0	Ki67+	 12366 22979
13787	0	0	Ki67+	 12366 23187
13788	0	0	Ki67+	 12370 22510
13789	0	0	Ki67+	 12376 22497
13790	0	0	Ki67+	 12377 23007
13791	0	0	Ki67+	 12383 22947
13792	0	0	Ki67+	 12389 22981
13793	0	0	Ki67+	 12398 22849
13794	0	0	Ki67+	 12398 22997
13795	0	0	Ki67+	 12407 23205
13796	0	0	Ki67+	 12411 22933
13797	0	0	Ki67+	 12413 22949
13798	0	0	Ki67+	 12413 22988
13799	0	0	Ki67+	 12421 22865
13800	0	0	Ki67+	 12421 23211
13801	0	0	Ki67+	 12423 22510
13802	0	0	Ki67+	 12438 22938
13803	0	0	Ki67+	 12441 23186
13804	0	0	Ki67+	 12443 23172
13805	0	0	Ki67+	 12444 22505
13806	0	0	Ki67+	 12445 22897
13807	0	0	Ki67+	 12447 22518
13808	0	0	Ki67+	 12447 23004
13809	0	0	Ki67+	 11649 23481
13810	0	0	Ki67+	 11654 23456
13811	0	0	Ki67+	 11654 23744
13812	0	0	Ki67+	 11656 23500
13813	0	0	Ki67+	 11660 23243
13814	0	0	Ki67+	 11662 23772
13815	0	0	Ki67+	 11663 23557
13816	0	0	Ki67+	 11673 23500
13817	0	0	Ki67+	 11678 23731
13818	0	0	Ki67+	 11689 23487
13819	0	0	Ki67+	 11689 23511
13820	0	0	Ki67+	 11697 23460
13821	0	0	Ki67+	 11700 23220
13822	0	0	Ki67+	 11701 23436
13823	0	0	Ki67+	 11704 23713
13824	0	0	Ki67+	 11706 23481
13825	0	0	Ki67+	 11707 23739
13826	0	0	Ki67+	 11709 23448
13827	0	0	Ki67+	 11713 23684
13828	0	0	Ki67+	 11714 23517
13829	0	0	Ki67+	 11716 23659
13830	0	0	Ki67+	 11722 23923
13831	0	0	Ki67+	 11723 23381
13832	0	0	Ki67+	 11724 23567
13833	0	0	Ki67+	 11725 23740
13834	0	0	Ki67+	 11729 23587
13835	0	0	Ki67+	 11732 23623
13836	0	0	Ki67+	 11733 23946
13837	0	0	Ki67+	 11737 23735
13838	0	0	Ki67+	 11739 23709
13839	0	0	Ki67+	 11742 23446
13840	0	0	Ki67+	 11746 23974
13841	0	0	Ki67+	 11747 23576
13842	0	0	Ki67+	 11748 23724
13843	0	0	Ki67+	 11749 23599
13844	0	0	Ki67+	 11751 23626
13845	0	0	Ki67+	 11754 23902
13846	0	0	Ki67+	 11760 23807
13847	0	0	Ki67+	 11761 23671
13848	0	0	Ki67+	 11764 23476
13849	0	0	Ki67+	 11766 23729
13850	0	0	Ki67+	 11770 23996
13851	0	0	Ki67+	 11771 23944
13852	0	0	Ki67+	 11772 23690
13853	0	0	Ki67+	 11773 23924
13854	0	0	Ki67+	 11774 23652
13855	0	0	Ki67+	 11774 23977
13856	0	0	Ki67+	 11782 23716
13857	0	0	Ki67+	 11782 23892
13858	0	0	Ki67+	 11784 23861
13859	0	0	Ki67+	 11795 23668
13860	0	0	Ki67+	 11797 23983
13861	0	0	Ki67+	 11802 23709
13862	0	0	Ki67+	 11803 23546
13863	0	0	Ki67+	 11808 23967
13864	0	0	Ki67+	 11811 23694
13865	0	0	Ki67+	 11813 23480
13866	0	0	Ki67+	 11817 23371
13867	0	0	Ki67+	 11818 23839
13868	0	0	Ki67+	 11820 23715
13869	0	0	Ki67+	 11821 23955
13870	0	0	Ki67+	 11823 23451
13871	0	0	Ki67+	 11826 23292
13872	0	0	Ki67+	 11834 23276
13873	0	0	Ki67+	 11843 23384
13874	0	0	Ki67+	 11843 23668
13875	0	0	Ki67+	 11846 23678
13876	0	0	Ki67+	 11850 23477
13877	0	0	Ki67+	 11852 23451
13878	0	0	Ki67+	 11858 23377
13879	0	0	Ki67+	 11860 23925
13880	0	0	Ki67+	 11867 23908
13881	0	0	Ki67+	 11875 23697
13882	0	0	Ki67+	 11875 23828
13883	0	0	Ki67+	 11877 23490
13884	0	0	Ki67+	 11879 23931
13885	0	0	Ki67+	 11883 23272
13886	0	0	Ki67+	 11886 23687
13887	0	0	Ki67+	 11887 23358
13888	0	0	Ki67+	 11888 23456
13889	0	0	Ki67+	 11888 23665
13890	0	0	Ki67+	 11890 23630
13891	0	0	Ki67+	 11894 23620
13892	0	0	Ki67+	 11911 23653
13893	0	0	Ki67+	 11914 23883
13894	0	0	Ki67+	 11915 23471
13895	0	0	Ki67+	 11919 23962
13896	0	0	Ki67+	 11923 23777
13897	0	0	Ki67+	 11924 23265
13898	0	0	Ki67+	 11932 23337
13899	0	0	Ki67+	 11936 23769
13900	0	0	Ki67+	 11939 23591
13901	0	0	Ki67+	 11941 23670
13902	0	0	Ki67+	 11944 23471
13903	0	0	Ki67+	 11948 23912
13904	0	0	Ki67+	 11949 23951
13905	0	0	Ki67+	 11954 23633
13906	0	0	Ki67+	 11956 23976
13907	0	0	Ki67+	 11959 23477
13908	0	0	Ki67+	 11962 23941
13909	0	0	Ki67+	 11965 23338
13910	0	0	Ki67+	 11971 23626
13911	0	0	Ki67+	 11972 23699
13912	0	0	Ki67+	 11975 23658
13913	0	0	Ki67+	 11977 23477
13914	0	0	Ki67+	 11984 23955
13915	0	0	Ki67+	 11994 23934
13916	0	0	Ki67+	 11996 23757
13917	0	0	Ki67+	 11996 23907
13918	0	0	Ki67+	 12001 23614
13919	0	0	Ki67+	 12010 23279
13920	0	0	Ki67+	 12012 23957
13921	0	0	Ki67+	 12019 23602
13922	0	0	Ki67+	 12019 23630
13923	0	0	Ki67+	 12021 23510
13924	0	0	Ki67+	 12022 23887
13925	0	0	Ki67+	 12023 23532
13926	0	0	Ki67+	 12023 23931
13927	0	0	Ki67+	 12036 23342
13928	0	0	Ki67+	 12036 23383
13929	0	0	Ki67+	 12041 23590
13930	0	0	Ki67+	 12043 23573
13931	0	0	Ki67+	 12043 23615
13932	0	0	Ki67+	 12049 23910
13933	0	0	Ki67+	 12050 23487
13934	0	0	Ki67+	 12051 23871
13935	0	0	Ki67+	 12054 23531
13936	0	0	Ki67+	 12054 23597
13937	0	0	Ki67+	 12055 23542
13938	0	0	Ki67+	 12055 24005
13939	0	0	Ki67+	 12056 23785
13940	0	0	Ki67+	 12057 23519
13941	0	0	Ki67+	 12059 23577
13942	0	0	Ki67+	 12060 23502
13943	0	0	Ki67+	 12063 23936
13944	0	0	Ki67+	 12066 23757
13945	0	0	Ki67+	 12068 23869
13946	0	0	Ki67+	 12070 23480
13947	0	0	Ki67+	 12070 23994
13948	0	0	Ki67+	 12075 23634
13949	0	0	Ki67+	 12075 24005
13950	0	0	Ki67+	 12080 23797
13951	0	0	Ki67+	 12084 23496
13952	0	0	Ki67+	 12086 23902
13953	0	0	Ki67+	 12091 23569
13954	0	0	Ki67+	 12093 23924
13955	0	0	Ki67+	 12095 23958
13956	0	0	Ki67+	 12107 23536
13957	0	0	Ki67+	 12109 23492
13958	0	0	Ki67+	 12109 23621
13959	0	0	Ki67+	 12122 23929
13960	0	0	Ki67+	 12124 23884
13961	0	0	Ki67+	 12128 23619
13962	0	0	Ki67+	 12137 23899
13963	0	0	Ki67+	 12144 23538
13964	0	0	Ki67+	 12154 23890
13965	0	0	Ki67+	 12156 23788
13966	0	0	Ki67+	 12164 23676
13967	0	0	Ki67+	 12168 23922
13968	0	0	Ki67+	 12178 23698
13969	0	0	Ki67+	 12187 24013
13970	0	0	Ki67+	 12201 23773
13971	0	0	Ki67+	 12202 23879
13972	0	0	Ki67+	 12206 23670
13973	0	0	Ki67+	 12206 23759
13974	0	0	Ki67+	 12208 24004
13975	0	0	Ki67+	 12209 23701
13976	0	0	Ki67+	 12214 23634
13977	0	0	Ki67+	 12224 23736
13978	0	0	Ki67+	 12227 23660
13979	0	0	Ki67+	 12227 23825
13980	0	0	Ki67+	 12227 23892
13981	0	0	Ki67+	 12231 24008
13982	0	0	Ki67+	 12234 23698
13983	0	0	Ki67+	 12237 23612
13984	0	0	Ki67+	 12243 23798
13985	0	0	Ki67+	 12249 23830
13986	0	0	Ki67+	 12250 23887
13987	0	0	Ki67+	 12256 24008
13988	0	0	Ki67+	 12260 23770
13989	0	0	Ki67+	 12264 23869
13990	0	0	Ki67+	 12268 23826
13991	0	0	Ki67+	 12269 23693
13992	0	0	Ki67+	 12276 23756
13993	0	0	Ki67+	 12278 23659
13994	0	0	Ki67+	 12281 23799
13995	0	0	Ki67+	 12285 23343
13996	0	0	Ki67+	 12291 23768
13997	0	0	Ki67+	 12302 23682
13998	0	0	Ki67+	 12304 23670
13999	0	0	Ki67+	 12304 23857
14000	0	0	Ki67+	 12305 23808
14001	0	0	Ki67+	 12321 23679
14002	0	0	Ki67+	 12323 23825
14003	0	0	Ki67+	 12338 23739
14004	0	0	Ki67+	 12360 23531
14005	0	0	Ki67+	 12361 23402
14006	0	0	Ki67+	 12361 23803
14007	0	0	Ki67+	 12366 23789
14008	0	0	Ki67+	 12367 23742
14009	0	0	Ki67+	 12369 23758
14010	0	0	Ki67+	 12370 23722
14011	0	0	Ki67+	 12373 23857
14012	0	0	Ki67+	 12383 23742
14013	0	0	Ki67+	 12400 23508
14014	0	0	Ki67+	 12429 23427
14015	0	0	Ki67+	 12429 23551
14016	0	0	Ki67+	 12441 23412
14017	0	0	Ki67+	 11650 24261
14018	0	0	Ki67+	 11657 24520
14019	0	0	Ki67+	 11660 24327
14020	0	0	Ki67+	 11660 24590
14021	0	0	Ki67+	 11663 24304
14022	0	0	Ki67+	 11667 24551
14023	0	0	Ki67+	 11676 24273
14024	0	0	Ki67+	 11677 24576
14025	0	0	Ki67+	 11679 24231
14026	0	0	Ki67+	 11683 24519
14027	0	0	Ki67+	 11687 24358
14028	0	0	Ki67+	 11689 24574
14029	0	0	Ki67+	 11689 24722
14030	0	0	Ki67+	 11695 24500
14031	0	0	Ki67+	 11695 24597
14032	0	0	Ki67+	 11702 24311
14033	0	0	Ki67+	 11704 24578
14034	0	0	Ki67+	 11706 24552
14035	0	0	Ki67+	 11706 24756
14036	0	0	Ki67+	 11709 24388
14037	0	0	Ki67+	 11712 24791
14038	0	0	Ki67+	 11714 24273
14039	0	0	Ki67+	 11714 24699
14040	0	0	Ki67+	 11716 24289
14041	0	0	Ki67+	 11716 24321
14042	0	0	Ki67+	 11718 24229
14043	0	0	Ki67+	 11720 24357
14044	0	0	Ki67+	 11720 24556
14045	0	0	Ki67+	 11721 24750
14046	0	0	Ki67+	 11724 24708
14047	0	0	Ki67+	 11727 24503
14048	0	0	Ki67+	 11732 24302
14049	0	0	Ki67+	 11735 24333
14050	0	0	Ki67+	 11743 24380
14051	0	0	Ki67+	 11744 24578
14052	0	0	Ki67+	 11749 24418
14053	0	0	Ki67+	 11749 24714
14054	0	0	Ki67+	 11750 24514
14055	0	0	Ki67+	 11750 24547
14056	0	0	Ki67+	 11750 24809
14057	0	0	Ki67+	 11751 24390
14058	0	0	Ki67+	 11753 24787
14059	0	0	Ki67+	 11757 24303
14060	0	0	Ki67+	 11759 24566
14061	0	0	Ki67+	 11760 24380
14062	0	0	Ki67+	 11761 24697
14063	0	0	Ki67+	 11762 24534
14064	0	0	Ki67+	 11762 24724
14065	0	0	Ki67+	 11769 24368
14066	0	0	Ki67+	 11769 24496
14067	0	0	Ki67+	 11774 24567
14068	0	0	Ki67+	 11775 24350
14069	0	0	Ki67+	 11779 24711
14070	0	0	Ki67+	 11780 24685
14071	0	0	Ki67+	 11781 24743
14072	0	0	Ki67+	 11783 24549
14073	0	0	Ki67+	 11784 24506
14074	0	0	Ki67+	 11786 24696
14075	0	0	Ki67+	 11791 24406
14076	0	0	Ki67+	 11793 24785
14077	0	0	Ki67+	 11794 24515
14078	0	0	Ki67+	 11795 24488
14079	0	0	Ki67+	 11798 24712
14080	0	0	Ki67+	 11800 24346
14081	0	0	Ki67+	 11800 24370
14082	0	0	Ki67+	 11800 24502
14083	0	0	Ki67+	 11810 24736
14084	0	0	Ki67+	 11812 24536
14085	0	0	Ki67+	 11812 24753
14086	0	0	Ki67+	 11814 24378
14087	0	0	Ki67+	 11817 24253
14088	0	0	Ki67+	 11817 24812
14089	0	0	Ki67+	 11826 24358
14090	0	0	Ki67+	 11831 24686
14091	0	0	Ki67+	 11832 24671
14092	0	0	Ki67+	 11834 24700
14093	0	0	Ki67+	 11835 24499
14094	0	0	Ki67+	 11837 24290
14095	0	0	Ki67+	 11839 24814
14096	0	0	Ki67+	 11844 24412
14097	0	0	Ki67+	 11847 24792
14098	0	0	Ki67+	 11855 24507
14099	0	0	Ki67+	 11860 24259
14100	0	0	Ki67+	 11860 24488
14101	0	0	Ki67+	 11860 24700
14102	0	0	Ki67+	 11865 24778
14103	0	0	Ki67+	 11867 24671
14104	0	0	Ki67+	 11872 24711
14105	0	0	Ki67+	 11875 24289
14106	0	0	Ki67+	 11880 24388
14107	0	0	Ki67+	 11881 24428
14108	0	0	Ki67+	 11887 24262
14109	0	0	Ki67+	 11888 24749
14110	0	0	Ki67+	 11890 24402
14111	0	0	Ki67+	 11890 24419
14112	0	0	Ki67+	 11896 24667
14113	0	0	Ki67+	 11897 24685
14114	0	0	Ki67+	 11900 24206
14115	0	0	Ki67+	 11909 24439
14116	0	0	Ki67+	 11912 24157
14117	0	0	Ki67+	 11914 24742
14118	0	0	Ki67+	 11916 24277
14119	0	0	Ki67+	 11920 24148
14120	0	0	Ki67+	 11924 24703
14121	0	0	Ki67+	 11930 24309
14122	0	0	Ki67+	 11934 24282
14123	0	0	Ki67+	 11934 24680
14124	0	0	Ki67+	 11941 24179
14125	0	0	Ki67+	 11943 24718
14126	0	0	Ki67+	 11946 24218
14127	0	0	Ki67+	 11947 24124
14128	0	0	Ki67+	 11948 24697
14129	0	0	Ki67+	 11952 24148
14130	0	0	Ki67+	 11953 24753
14131	0	0	Ki67+	 11954 24180
14132	0	0	Ki67+	 11958 24743
14133	0	0	Ki67+	 11970 24298
14134	0	0	Ki67+	 11979 24310
14135	0	0	Ki67+	 11981 24115
14136	0	0	Ki67+	 11982 24650
14137	0	0	Ki67+	 11985 24705
14138	0	0	Ki67+	 11986 24674
14139	0	0	Ki67+	 11993 24755
14140	0	0	Ki67+	 11994 24293
14141	0	0	Ki67+	 11996 24283
14142	0	0	Ki67+	 12002 24728
14143	0	0	Ki67+	 12003 24339
14144	0	0	Ki67+	 12008 24247
14145	0	0	Ki67+	 12010 24231
14146	0	0	Ki67+	 12011 24142
14147	0	0	Ki67+	 12020 24092
14148	0	0	Ki67+	 12020 24689
14149	0	0	Ki67+	 12023 24711
14150	0	0	Ki67+	 12038 24769
14151	0	0	Ki67+	 12043 24332
14152	0	0	Ki67+	 12044 24756
14153	0	0	Ki67+	 12045 24185
14154	0	0	Ki67+	 12050 24695
14155	0	0	Ki67+	 12055 24796
14156	0	0	Ki67+	 12072 24742
14157	0	0	Ki67+	 12077 24762
14158	0	0	Ki67+	 12078 24227
14159	0	0	Ki67+	 12079 24158
14160	0	0	Ki67+	 12079 24705
14161	0	0	Ki67+	 12083 24692
14162	0	0	Ki67+	 12088 24814
14163	0	0	Ki67+	 12090 24748
14164	0	0	Ki67+	 12091 24200
14165	0	0	Ki67+	 12095 24160
14166	0	0	Ki67+	 12098 24763
14167	0	0	Ki67+	 12099 24221
14168	0	0	Ki67+	 12105 24709
14169	0	0	Ki67+	 12106 24307
14170	0	0	Ki67+	 12106 24752
14171	0	0	Ki67+	 12107 24247
14172	0	0	Ki67+	 12107 24724
14173	0	0	Ki67+	 12118 24120
14174	0	0	Ki67+	 12119 24149
14175	0	0	Ki67+	 12120 24208
14176	0	0	Ki67+	 12128 24053
14177	0	0	Ki67+	 12131 24037
14178	0	0	Ki67+	 12134 24075
14179	0	0	Ki67+	 12135 24799
14180	0	0	Ki67+	 12146 24770
14181	0	0	Ki67+	 12147 24034
14182	0	0	Ki67+	 12147 24078
14183	0	0	Ki67+	 12151 24123
14184	0	0	Ki67+	 12152 24053
14185	0	0	Ki67+	 12156 24190
14186	0	0	Ki67+	 12162 24021
14187	0	0	Ki67+	 12164 24147
14188	0	0	Ki67+	 12169 24106
14189	0	0	Ki67+	 12176 24761
14190	0	0	Ki67+	 12179 24034
14191	0	0	Ki67+	 12184 24789
14192	0	0	Ki67+	 12185 24079
14193	0	0	Ki67+	 12185 24126
14194	0	0	Ki67+	 12187 24254
14195	0	0	Ki67+	 12188 24056
14196	0	0	Ki67+	 12188 24188
14197	0	0	Ki67+	 12198 24384
14198	0	0	Ki67+	 12200 24021
14199	0	0	Ki67+	 12205 24234
14200	0	0	Ki67+	 12207 24169
14201	0	0	Ki67+	 12209 24376
14202	0	0	Ki67+	 12224 24227
14203	0	0	Ki67+	 12229 24295
14204	0	0	Ki67+	 12235 24104
14205	0	0	Ki67+	 12245 24106
14206	0	0	Ki67+	 12246 24077
14207	0	0	Ki67+	 12252 24772
14208	0	0	Ki67+	 12254 24121
14209	0	0	Ki67+	 12270 24103
14210	0	0	Ki67+	 12271 24033
14211	0	0	Ki67+	 12286 24083
14212	0	0	Ki67+	 12289 24029
14213	0	0	Ki67+	 12293 24047
14214	0	0	Ki67+	 12293 24783
14215	0	0	Ki67+	 12295 24690
14216	0	0	Ki67+	 12298 24063
14217	0	0	Ki67+	 12301 24753
14218	0	0	Ki67+	 12304 24380
14219	0	0	Ki67+	 12309 24766
14220	0	0	Ki67+	 12322 24655
14221	0	0	Ki67+	 12323 24332
14222	0	0	Ki67+	 12323 24533
14223	0	0	Ki67+	 12325 24350
14224	0	0	Ki67+	 12326 24498
14225	0	0	Ki67+	 12328 24487
14226	0	0	Ki67+	 12335 24717
14227	0	0	Ki67+	 12338 24517
14228	0	0	Ki67+	 12338 24554
14229	0	0	Ki67+	 12338 24669
14230	0	0	Ki67+	 12340 24484
14231	0	0	Ki67+	 12346 24815
14232	0	0	Ki67+	 12347 24578
14233	0	0	Ki67+	 12347 24678
14234	0	0	Ki67+	 12355 24696
14235	0	0	Ki67+	 12358 24598
14236	0	0	Ki67+	 12363 24455
14237	0	0	Ki67+	 12368 24041
14238	0	0	Ki67+	 12372 24778
14239	0	0	Ki67+	 12373 24746
14240	0	0	Ki67+	 12381 24811
14241	0	0	Ki67+	 12383 24588
14242	0	0	Ki67+	 12384 24495
14243	0	0	Ki67+	 12395 24627
14244	0	0	Ki67+	 12400 24732
14245	0	0	Ki67+	 12401 24457
14246	0	0	Ki67+	 12405 24602
14247	0	0	Ki67+	 12406 24756
14248	0	0	Ki67+	 12421 24648
14249	0	0	Ki67+	 12432 24711
14250	0	0	Ki67+	 12432 24739
14251	0	0	Ki67+	 12445 24783
14252	0	0	Ki67+	 12447 24187
14253	0	0	Ki67+	 12447 24746
14254	0	0	Ki67+	 11655 25314
14255	0	0	Ki67+	 11660 25326
14256	0	0	Ki67+	 11662 25259
14257	0	0	Ki67+	 11663 25278
14258	0	0	Ki67+	 11667 25062
14259	0	0	Ki67+	 11674 25101
14260	0	0	Ki67+	 11722 24831
14261	0	0	Ki67+	 11743 24845
14262	0	0	Ki67+	 11746 25171
14263	0	0	Ki67+	 11750 24888
14264	0	0	Ki67+	 11762 24857
14265	0	0	Ki67+	 11762 25175
14266	0	0	Ki67+	 11764 24971
14267	0	0	Ki67+	 11764 25066
14268	0	0	Ki67+	 11765 25091
14269	0	0	Ki67+	 11766 25121
14270	0	0	Ki67+	 11767 25208
14271	0	0	Ki67+	 11769 24986
14272	0	0	Ki67+	 11770 24942
14273	0	0	Ki67+	 11773 25106
14274	0	0	Ki67+	 11776 25142
14275	0	0	Ki67+	 11776 25181
14276	0	0	Ki67+	 11777 25017
14277	0	0	Ki67+	 11777 25085
14278	0	0	Ki67+	 11780 24830
14279	0	0	Ki67+	 11781 25270
14280	0	0	Ki67+	 11783 25034
14281	0	0	Ki67+	 11784 25068
14282	0	0	Ki67+	 11784 25160
14283	0	0	Ki67+	 11787 25471
14284	0	0	Ki67+	 11791 24822
14285	0	0	Ki67+	 11794 25294
14286	0	0	Ki67+	 11795 25174
14287	0	0	Ki67+	 11795 25255
14288	0	0	Ki67+	 11802 25325
14289	0	0	Ki67+	 11803 25151
14290	0	0	Ki67+	 11810 25200
14291	0	0	Ki67+	 11811 25114
14292	0	0	Ki67+	 11814 25218
14293	0	0	Ki67+	 11816 25332
14294	0	0	Ki67+	 11817 25299
14295	0	0	Ki67+	 11818 25422
14296	0	0	Ki67+	 11823 25254
14297	0	0	Ki67+	 11833 24970
14298	0	0	Ki67+	 11833 25285
14299	0	0	Ki67+	 11836 25237
14300	0	0	Ki67+	 11840 25266
14301	0	0	Ki67+	 11842 25353
14302	0	0	Ki67+	 11843 24889
14303	0	0	Ki67+	 11844 25328
14304	0	0	Ki67+	 11845 25303
14305	0	0	Ki67+	 11856 25492
14306	0	0	Ki67+	 11857 24845
14307	0	0	Ki67+	 11858 24952
14308	0	0	Ki67+	 11860 24999
14309	0	0	Ki67+	 11862 25311
14310	0	0	Ki67+	 11866 24912
14311	0	0	Ki67+	 11872 24851
14312	0	0	Ki67+	 11877 25288
14313	0	0	Ki67+	 11881 24866
14314	0	0	Ki67+	 11881 25013
14315	0	0	Ki67+	 11881 25340
14316	0	0	Ki67+	 11883 25354
14317	0	0	Ki67+	 11892 24934
14318	0	0	Ki67+	 11893 24975
14319	0	0	Ki67+	 11895 24852
14320	0	0	Ki67+	 11897 24965
14321	0	0	Ki67+	 11902 24903
14322	0	0	Ki67+	 11906 24861
14323	0	0	Ki67+	 11908 25320
14324	0	0	Ki67+	 11909 25354
14325	0	0	Ki67+	 11910 24886
14326	0	0	Ki67+	 11917 24936
14327	0	0	Ki67+	 11917 25146
14328	0	0	Ki67+	 11932 25059
14329	0	0	Ki67+	 11935 25327
14330	0	0	Ki67+	 11937 24908
14331	0	0	Ki67+	 11940 24883
14332	0	0	Ki67+	 11944 24934
14333	0	0	Ki67+	 11944 25286
14334	0	0	Ki67+	 11945 24995
14335	0	0	Ki67+	 11956 25068
14336	0	0	Ki67+	 11968 25286
14337	0	0	Ki67+	 11968 25307
14338	0	0	Ki67+	 11969 24981
14339	0	0	Ki67+	 11980 25219
14340	0	0	Ki67+	 11980 25248
14341	0	0	Ki67+	 11982 25088
14342	0	0	Ki67+	 11983 24975
14343	0	0	Ki67+	 11983 25004
14344	0	0	Ki67+	 11985 25153
14345	0	0	Ki67+	 11988 25269
14346	0	0	Ki67+	 11988 25455
14347	0	0	Ki67+	 11995 25097
14348	0	0	Ki67+	 11998 25209
14349	0	0	Ki67+	 11999 25187
14350	0	0	Ki67+	 12001 25118
14351	0	0	Ki67+	 12003 25241
14352	0	0	Ki67+	 12008 25206
14353	0	0	Ki67+	 12012 24998
14354	0	0	Ki67+	 12016 25228
14355	0	0	Ki67+	 12018 25189
14356	0	0	Ki67+	 12020 25119
14357	0	0	Ki67+	 12026 25129
14358	0	0	Ki67+	 12027 25553
14359	0	0	Ki67+	 12029 25532
14360	0	0	Ki67+	 12031 25199
14361	0	0	Ki67+	 12032 25170
14362	0	0	Ki67+	 12037 25607
14363	0	0	Ki67+	 12046 25028
14364	0	0	Ki67+	 12051 25530
14365	0	0	Ki67+	 12052 25559
14366	0	0	Ki67+	 12053 25544
14367	0	0	Ki67+	 12054 24983
14368	0	0	Ki67+	 12057 25489
14369	0	0	Ki67+	 12060 25472
14370	0	0	Ki67+	 12065 25012
14371	0	0	Ki67+	 12068 25396
14372	0	0	Ki67+	 12078 24864
14373	0	0	Ki67+	 12080 25536
14374	0	0	Ki67+	 12085 25611
14375	0	0	Ki67+	 12088 25549
14376	0	0	Ki67+	 12093 25565
14377	0	0	Ki67+	 12094 25590
14378	0	0	Ki67+	 12099 25304
14379	0	0	Ki67+	 12099 25515
14380	0	0	Ki67+	 12100 25480
14381	0	0	Ki67+	 12102 24873
14382	0	0	Ki67+	 12104 24999
14383	0	0	Ki67+	 12105 25321
14384	0	0	Ki67+	 12107 25019
14385	0	0	Ki67+	 12110 25352
14386	0	0	Ki67+	 12113 25279
14387	0	0	Ki67+	 12115 25548
14388	0	0	Ki67+	 12115 25600
14389	0	0	Ki67+	 12124 25345
14390	0	0	Ki67+	 12124 25518
14391	0	0	Ki67+	 12125 25111
14392	0	0	Ki67+	 12133 25015
14393	0	0	Ki67+	 12133 25263
14394	0	0	Ki67+	 12140 25310
14395	0	0	Ki67+	 12152 25342
14396	0	0	Ki67+	 12159 25291
14397	0	0	Ki67+	 12167 25214
14398	0	0	Ki67+	 12173 25249
14399	0	0	Ki67+	 12178 24952
14400	0	0	Ki67+	 12179 24857
14401	0	0	Ki67+	 12192 25282
14402	0	0	Ki67+	 12195 24885
14403	0	0	Ki67+	 12206 25248
14404	0	0	Ki67+	 12212 24979
14405	0	0	Ki67+	 12219 25267
14406	0	0	Ki67+	 12221 25246
14407	0	0	Ki67+	 12228 24886
14408	0	0	Ki67+	 12233 24972
14409	0	0	Ki67+	 12244 25251
14410	0	0	Ki67+	 12248 24942
14411	0	0	Ki67+	 12252 25589
14412	0	0	Ki67+	 12257 25317
14413	0	0	Ki67+	 12259 25550
14414	0	0	Ki67+	 12260 25271
14415	0	0	Ki67+	 12260 25328
14416	0	0	Ki67+	 12271 24857
14417	0	0	Ki67+	 12271 25559
14418	0	0	Ki67+	 12272 24870
14419	0	0	Ki67+	 12272 25512
14420	0	0	Ki67+	 12285 25317
14421	0	0	Ki67+	 12287 25280
14422	0	0	Ki67+	 12289 25608
14423	0	0	Ki67+	 12292 25447
14424	0	0	Ki67+	 12293 25515
14425	0	0	Ki67+	 12296 25307
14426	0	0	Ki67+	 12302 25550
14427	0	0	Ki67+	 12307 25584
14428	0	0	Ki67+	 12310 25512
14429	0	0	Ki67+	 12332 25586
14430	0	0	Ki67+	 12334 24847
14431	0	0	Ki67+	 12341 25274
14432	0	0	Ki67+	 12348 25550
14433	0	0	Ki67+	 12364 25275
14434	0	0	Ki67+	 12376 25116
14435	0	0	Ki67+	 12377 25527
14436	0	0	Ki67+	 12377 25591
14437	0	0	Ki67+	 12380 25362
14438	0	0	Ki67+	 12381 24957
14439	0	0	Ki67+	 12382 25565
14440	0	0	Ki67+	 12382 25604
14441	0	0	Ki67+	 12389 25106
14442	0	0	Ki67+	 12400 25336
14443	0	0	Ki67+	 12401 25370
14444	0	0	Ki67+	 12411 24927
14445	0	0	Ki67+	 12412 24970
14446	0	0	Ki67+	 12418 25594
14447	0	0	Ki67+	 12420 25369
14448	0	0	Ki67+	 12424 24965
14449	0	0	Ki67+	 12428 24923
14450	0	0	Ki67+	 12431 25267
14451	0	0	Ki67+	 12433 24875
14452	0	0	Ki67+	 12435 24995
14453	0	0	Ki67+	 12435 25340
14454	0	0	Ki67+	 12440 25048
[truncated: 9,328,817 more chars]
