# Supplementary material for: Data-Driven Discovery of Immune Contexture Biomarkers
Source: Front Oncol. 2018 Dec 18;8:627. doi: 10.3389/fonc.2018.00627 (PMC6305402; doi:10.3389/fonc.2018.00627)
Supplement: Data Sheet 4.zip — MSI/MSS dataset, part 2/3. [file Data_Sheet_4.zip › MSIMSSDataset/89867_ImageObjects.txt]

barcode_target	16-006466_P1_11978_MSS-MSI_1810 [5 channels]
barcode_origin	0
workflow_target	CD8-CD3-CD4-Ki67-DAPI_generic.wsa 
workflow_target_version	 build f14999727a346af05f524693b44526002539cc76, workflows f149997 2016-05-23 with local changes
workflow_origin	0
workflow_origin_version	0
iH	37040
iW	53504
user	txdsapps
hostname	RPZMB000018

1	0	0	Ki67+	 3137 9045
2	0	0	Ki67+	 3231 9665
3	0	0	Ki67+	 2892 10311
4	0	0	Ki67+	 2927 10527
5	0	0	Ki67+	 2930 10572
6	0	0	Ki67+	 3006 10584
7	0	0	Ki67+	 3041 10553
8	0	0	Ki67+	 3077 10171
9	0	0	Ki67+	 3160 10472
10	0	0	Ki67+	 3172 10424
11	0	0	Ki67+	 3184 10453
12	0	0	Ki67+	 3211 9970
13	0	0	Ki67+	 3256 10279
14	0	0	Ki67+	 2787 10832
15	0	0	Ki67+	 2853 11083
16	0	0	Ki67+	 2922 11056
17	0	0	Ki67+	 2925 10921
18	0	0	Ki67+	 2932 10994
19	0	0	Ki67+	 2943 11033
20	0	0	Ki67+	 2944 10937
21	0	0	Ki67+	 2966 10899
22	0	0	Ki67+	 2970 11073
23	0	0	Ki67+	 2974 10995
24	0	0	Ki67+	 3010 10964
25	0	0	Ki67+	 3011 11100
26	0	0	Ki67+	 3025 10732
27	0	0	Ki67+	 3033 10801
28	0	0	Ki67+	 3038 11103
29	0	0	Ki67+	 3043 10948
30	0	0	Ki67+	 3045 10904
31	0	0	Ki67+	 3052 10863
32	0	0	Ki67+	 3057 10849
33	0	0	Ki67+	 3058 10821
34	0	0	Ki67+	 3059 10752
35	0	0	Ki67+	 3070 10882
36	0	0	Ki67+	 3078 10779
37	0	0	Ki67+	 3086 10760
38	0	0	Ki67+	 3089 10862
39	0	0	Ki67+	 3090 10837
40	0	0	Ki67+	 3090 10913
41	0	0	Ki67+	 3093 10650
42	0	0	Ki67+	 3094 10792
43	0	0	Ki67+	 3099 10737
44	0	0	Ki67+	 3109 10694
45	0	0	Ki67+	 3117 11377
46	0	0	Ki67+	 3118 10805
47	0	0	Ki67+	 3122 10665
48	0	0	Ki67+	 3126 10869
49	0	0	Ki67+	 3131 10685
50	0	0	Ki67+	 3131 10741
51	0	0	Ki67+	 3141 10649
52	0	0	Ki67+	 3146 11433
53	0	0	Ki67+	 3166 11364
54	0	0	Ki67+	 3168 10913
55	0	0	Ki67+	 3176 10681
56	0	0	Ki67+	 3185 10926
57	0	0	Ki67+	 3186 10765
58	0	0	Ki67+	 3195 10833
59	0	0	Ki67+	 3252 11222
60	0	0	Ki67+	 3267 11376
61	0	0	Ki67+	 3288 11275
62	0	0	Ki67+	 3310 11063
63	0	0	Ki67+	 2611 11497
64	0	0	Ki67+	 2637 12094
65	0	0	Ki67+	 2663 12168
66	0	0	Ki67+	 2691 12177
67	0	0	Ki67+	 2725 12173
68	0	0	Ki67+	 2795 11948
69	0	0	Ki67+	 2838 12199
70	0	0	Ki67+	 2840 11842
71	0	0	Ki67+	 2962 12133
72	0	0	Ki67+	 3073 12166
73	0	0	Ki67+	 3094 11498
74	0	0	Ki67+	 3097 11745
75	0	0	Ki67+	 3122 12220
76	0	0	Ki67+	 3142 11543
77	0	0	Ki67+	 3159 11742
78	0	0	Ki67+	 3170 12115
79	0	0	Ki67+	 3189 12133
80	0	0	Ki67+	 3197 11954
81	0	0	Ki67+	 3212 12118
82	0	0	Ki67+	 3248 12059
83	0	0	Ki67+	 3282 11781
84	0	0	Ki67+	 2693 12373
85	0	0	Ki67+	 2695 12353
86	0	0	Ki67+	 2775 12316
87	0	0	Ki67+	 3715 8316
88	0	0	Ki67+	 3902 8221
89	0	0	Ki67+	 3928 8172
90	0	0	Ki67+	 3988 8143
91	0	0	Ki67+	 4088 8096
92	0	0	Ki67+	 3605 8606
93	0	0	Ki67+	 3660 8392
94	0	0	Ki67+	 3745 8449
95	0	0	Ki67+	 3818 9052
96	0	0	Ki67+	 3871 9117
97	0	0	Ki67+	 3910 9076
98	0	0	Ki67+	 3943 8984
99	0	0	Ki67+	 3989 9104
100	0	0	Ki67+	 4007 9027
101	0	0	Ki67+	 4038 8648
102	0	0	Ki67+	 4073 9078
103	0	0	Ki67+	 4081 8594
104	0	0	Ki67+	 3361 9376
105	0	0	Ki67+	 3362 9801
106	0	0	Ki67+	 3383 9164
107	0	0	Ki67+	 3413 9211
108	0	0	Ki67+	 3533 9209
109	0	0	Ki67+	 3605 9291
110	0	0	Ki67+	 3646 9896
111	0	0	Ki67+	 3689 9562
112	0	0	Ki67+	 3704 9363
113	0	0	Ki67+	 3705 9540
114	0	0	Ki67+	 3722 9571
115	0	0	Ki67+	 3723 9505
116	0	0	Ki67+	 3739 9916
117	0	0	Ki67+	 3748 9605
118	0	0	Ki67+	 3763 9799
119	0	0	Ki67+	 3780 9602
120	0	0	Ki67+	 3793 9784
121	0	0	Ki67+	 3801 9836
122	0	0	Ki67+	 3842 9551
123	0	0	Ki67+	 3868 9346
124	0	0	Ki67+	 3901 9554
125	0	0	Ki67+	 3930 9876
126	0	0	Ki67+	 3942 9679
127	0	0	Ki67+	 4006 9176
128	0	0	Ki67+	 4006 9430
129	0	0	Ki67+	 4008 9314
130	0	0	Ki67+	 4017 9415
131	0	0	Ki67+	 4026 9257
132	0	0	Ki67+	 4092 9578
133	0	0	Ki67+	 4099 9214
134	0	0	Ki67+	 4101 9616
135	0	0	Ki67+	 3368 10394
136	0	0	Ki67+	 3457 10144
137	0	0	Ki67+	 3500 9938
138	0	0	Ki67+	 3500 10009
139	0	0	Ki67+	 3513 9979
140	0	0	Ki67+	 3516 10223
141	0	0	Ki67+	 3531 9929
142	0	0	Ki67+	 3551 9948
143	0	0	Ki67+	 3570 10001
144	0	0	Ki67+	 3610 10702
145	0	0	Ki67+	 3718 9987
146	0	0	Ki67+	 3726 10511
147	0	0	Ki67+	 3727 10567
148	0	0	Ki67+	 3739 10625
149	0	0	Ki67+	 3780 10510
150	0	0	Ki67+	 3793 10646
151	0	0	Ki67+	 3805 10605
152	0	0	Ki67+	 3839 10439
153	0	0	Ki67+	 3855 9996
154	0	0	Ki67+	 3868 10519
155	0	0	Ki67+	 3927 10404
156	0	0	Ki67+	 3933 10455
157	0	0	Ki67+	 3951 10326
158	0	0	Ki67+	 3955 10562
159	0	0	Ki67+	 3987 10101
160	0	0	Ki67+	 4037 10418
161	0	0	Ki67+	 4039 10321
162	0	0	Ki67+	 4050 10718
163	0	0	Ki67+	 4062 10445
164	0	0	Ki67+	 4063 10546
165	0	0	Ki67+	 4086 10168
166	0	0	Ki67+	 3321 10862
167	0	0	Ki67+	 3339 10837
168	0	0	Ki67+	 3341 11353
169	0	0	Ki67+	 3341 11515
170	0	0	Ki67+	 3342 11014
171	0	0	Ki67+	 3343 10912
172	0	0	Ki67+	 3345 10858
173	0	0	Ki67+	 3346 10931
174	0	0	Ki67+	 3361 10723
175	0	0	Ki67+	 3371 10819
176	0	0	Ki67+	 3375 10992
177	0	0	Ki67+	 3376 10799
178	0	0	Ki67+	 3377 11344
179	0	0	Ki67+	 3383 11429
180	0	0	Ki67+	 3384 11076
181	0	0	Ki67+	 3389 10851
182	0	0	Ki67+	 3397 10782
183	0	0	Ki67+	 3405 11503
184	0	0	Ki67+	 3414 11310
185	0	0	Ki67+	 3417 11065
186	0	0	Ki67+	 3419 10783
187	0	0	Ki67+	 3423 11014
188	0	0	Ki67+	 3429 11279
189	0	0	Ki67+	 3440 10805
190	0	0	Ki67+	 3442 10909
191	0	0	Ki67+	 3454 10868
192	0	0	Ki67+	 3454 11077
193	0	0	Ki67+	 3461 11282
194	0	0	Ki67+	 3461 11329
195	0	0	Ki67+	 3471 10886
196	0	0	Ki67+	 3474 10839
197	0	0	Ki67+	 3481 10725
198	0	0	Ki67+	 3481 11103
199	0	0	Ki67+	 3488 10815
200	0	0	Ki67+	 3556 11053
201	0	0	Ki67+	 3571 11183
202	0	0	Ki67+	 3592 10841
203	0	0	Ki67+	 3603 11246
204	0	0	Ki67+	 3611 10969
205	0	0	Ki67+	 3626 11171
206	0	0	Ki67+	 3627 10853
207	0	0	Ki67+	 3629 10777
208	0	0	Ki67+	 3636 10941
209	0	0	Ki67+	 3651 11167
210	0	0	Ki67+	 3657 11397
211	0	0	Ki67+	 3674 11041
212	0	0	Ki67+	 3683 10834
213	0	0	Ki67+	 3699 10883
214	0	0	Ki67+	 3714 11041
215	0	0	Ki67+	 3730 10871
216	0	0	Ki67+	 3731 10917
217	0	0	Ki67+	 3737 10854
218	0	0	Ki67+	 3740 11235
219	0	0	Ki67+	 3742 11223
220	0	0	Ki67+	 3746 11187
221	0	0	Ki67+	 3760 11217
222	0	0	Ki67+	 3781 11305
223	0	0	Ki67+	 3791 10836
224	0	0	Ki67+	 3795 11283
225	0	0	Ki67+	 3797 11228
226	0	0	Ki67+	 3799 11518
227	0	0	Ki67+	 3824 11467
228	0	0	Ki67+	 3837 11337
229	0	0	Ki67+	 3842 10895
230	0	0	Ki67+	 3947 11082
231	0	0	Ki67+	 3949 11206
232	0	0	Ki67+	 3957 10884
233	0	0	Ki67+	 3965 11103
234	0	0	Ki67+	 3973 11176
235	0	0	Ki67+	 3990 10851
236	0	0	Ki67+	 4008 10883
237	0	0	Ki67+	 4015 10761
238	0	0	Ki67+	 4027 11163
239	0	0	Ki67+	 4027 11218
240	0	0	Ki67+	 4050 10935
241	0	0	Ki67+	 4054 11237
242	0	0	Ki67+	 4059 11265
243	0	0	Ki67+	 4062 11480
244	0	0	Ki67+	 4071 11465
245	0	0	Ki67+	 4109 11139
246	0	0	Ki67+	 3336 11792
247	0	0	Ki67+	 3338 12097
248	0	0	Ki67+	 3350 11813
249	0	0	Ki67+	 3355 11606
250	0	0	Ki67+	 3380 11612
251	0	0	Ki67+	 3380 12230
252	0	0	Ki67+	 3391 11566
253	0	0	Ki67+	 3392 11834
254	0	0	Ki67+	 3394 11529
255	0	0	Ki67+	 3410 11841
256	0	0	Ki67+	 3430 11869
257	0	0	Ki67+	 3436 12049
258	0	0	Ki67+	 3437 11902
259	0	0	Ki67+	 3439 12001
260	0	0	Ki67+	 3451 11868
261	0	0	Ki67+	 3464 11983
262	0	0	Ki67+	 3466 12004
263	0	0	Ki67+	 3482 11867
264	0	0	Ki67+	 3482 12211
265	0	0	Ki67+	 3483 12291
266	0	0	Ki67+	 3502 12236
267	0	0	Ki67+	 3505 12319
268	0	0	Ki67+	 3522 11975
269	0	0	Ki67+	 3525 11654
270	0	0	Ki67+	 3531 11830
271	0	0	Ki67+	 3539 11972
272	0	0	Ki67+	 3544 11913
273	0	0	Ki67+	 3551 11599
274	0	0	Ki67+	 3551 11986
275	0	0	Ki67+	 3552 12234
276	0	0	Ki67+	 3559 12286
277	0	0	Ki67+	 3570 11906
278	0	0	Ki67+	 3575 11792
279	0	0	Ki67+	 3583 11971
280	0	0	Ki67+	 3593 11858
281	0	0	Ki67+	 3595 11934
282	0	0	Ki67+	 3604 11865
283	0	0	Ki67+	 3608 11950
284	0	0	Ki67+	 3611 12295
285	0	0	Ki67+	 3612 11901
286	0	0	Ki67+	 3617 11959
287	0	0	Ki67+	 3631 12062
288	0	0	Ki67+	 3637 11947
289	0	0	Ki67+	 3642 11894
290	0	0	Ki67+	 3655 11871
291	0	0	Ki67+	 3656 11820
292	0	0	Ki67+	 3661 11855
293	0	0	Ki67+	 3662 11888
294	0	0	Ki67+	 3664 11915
295	0	0	Ki67+	 3666 12134
296	0	0	Ki67+	 3687 11855
297	0	0	Ki67+	 3688 11948
298	0	0	Ki67+	 3697 11877
299	0	0	Ki67+	 3739 12239
300	0	0	Ki67+	 3741 11862
301	0	0	Ki67+	 3742 11916
302	0	0	Ki67+	 3745 12052
303	0	0	Ki67+	 3748 11970
304	0	0	Ki67+	 3752 12223
305	0	0	Ki67+	 3759 11824
306	0	0	Ki67+	 3776 11541
307	0	0	Ki67+	 3780 11786
308	0	0	Ki67+	 3780 11828
309	0	0	Ki67+	 3783 11589
310	0	0	Ki67+	 3790 12197
311	0	0	Ki67+	 3795 12052
312	0	0	Ki67+	 3799 12173
313	0	0	Ki67+	 3813 12032
314	0	0	Ki67+	 3818 11736
315	0	0	Ki67+	 3842 12203
316	0	0	Ki67+	 3843 11831
317	0	0	Ki67+	 3846 12008
318	0	0	Ki67+	 3854 12233
319	0	0	Ki67+	 3864 12005
320	0	0	Ki67+	 3868 11573
321	0	0	Ki67+	 3871 12196
322	0	0	Ki67+	 3879 11963
323	0	0	Ki67+	 3889 11608
324	0	0	Ki67+	 3891 11667
325	0	0	Ki67+	 3891 12165
326	0	0	Ki67+	 3893 12288
327	0	0	Ki67+	 3903 11648
328	0	0	Ki67+	 3911 11957
329	0	0	Ki67+	 3913 12082
330	0	0	Ki67+	 3925 12308
331	0	0	Ki67+	 3941 11695
332	0	0	Ki67+	 3954 11663
333	0	0	Ki67+	 3960 11706
334	0	0	Ki67+	 3962 12048
335	0	0	Ki67+	 3964 11820
336	0	0	Ki67+	 3969 11800
337	0	0	Ki67+	 3971 11680
338	0	0	Ki67+	 3973 12120
339	0	0	Ki67+	 3985 11869
340	0	0	Ki67+	 3991 12034
341	0	0	Ki67+	 3995 11843
342	0	0	Ki67+	 4002 11710
343	0	0	Ki67+	 4007 11583
344	0	0	Ki67+	 4009 12099
345	0	0	Ki67+	 4016 12000
346	0	0	Ki67+	 4017 12112
347	0	0	Ki67+	 4027 12282
348	0	0	Ki67+	 4036 11749
349	0	0	Ki67+	 4038 11762
350	0	0	Ki67+	 4042 11951
351	0	0	Ki67+	 4043 11973
352	0	0	Ki67+	 4045 11797
353	0	0	Ki67+	 4048 11577
354	0	0	Ki67+	 4050 11554
355	0	0	Ki67+	 4051 11652
356	0	0	Ki67+	 4057 11748
357	0	0	Ki67+	 4061 11649
358	0	0	Ki67+	 4065 11988
359	0	0	Ki67+	 4070 11956
360	0	0	Ki67+	 4080 11763
361	0	0	Ki67+	 4082 11811
362	0	0	Ki67+	 4086 12100
363	0	0	Ki67+	 4088 11789
364	0	0	Ki67+	 4108 11800
365	0	0	Ki67+	 3319 12333
366	0	0	Ki67+	 3377 12347
367	0	0	Ki67+	 3496 12358
368	0	0	Ki67+	 3503 12392
369	0	0	Ki67+	 3601 12931
370	0	0	Ki67+	 3615 12465
371	0	0	Ki67+	 3727 12920
372	0	0	Ki67+	 3832 12413
373	0	0	Ki67+	 3839 12900
374	0	0	Ki67+	 3896 12325
375	0	0	Ki67+	 3911 12459
376	0	0	Ki67+	 3934 12874
377	0	0	Ki67+	 3962 12757
378	0	0	Ki67+	 3964 12895
379	0	0	Ki67+	 3980 12444
380	0	0	Ki67+	 3982 12487
381	0	0	Ki67+	 3984 13077
382	0	0	Ki67+	 3988 12833
383	0	0	Ki67+	 3996 12350
384	0	0	Ki67+	 4029 12826
385	0	0	Ki67+	 4031 12782
386	0	0	Ki67+	 4041 12862
387	0	0	Ki67+	 4043 12385
388	0	0	Ki67+	 4048 13101
389	0	0	Ki67+	 4050 12493
390	0	0	Ki67+	 4059 12814
391	0	0	Ki67+	 4064 13014
392	0	0	Ki67+	 4081 13097
393	0	0	Ki67+	 4097 13115
394	0	0	Ki67+	 3944 13837
395	0	0	Ki67+	 3951 13801
396	0	0	Ki67+	 3966 13393
397	0	0	Ki67+	 3967 13789
398	0	0	Ki67+	 4011 13576
399	0	0	Ki67+	 4046 13363
400	0	0	Ki67+	 4079 13305
401	0	0	Ki67+	 4089 13896
402	0	0	Ki67+	 4099 13879
403	0	0	Ki67+	 4042 13954
404	0	0	Ki67+	 4086 13995
405	0	0	Ki67+	 4201 8137
406	0	0	Ki67+	 4296 7815
407	0	0	Ki67+	 4390 7736
408	0	0	Ki67+	 4420 7734
409	0	0	Ki67+	 4427 7799
410	0	0	Ki67+	 4463 8212
411	0	0	Ki67+	 4488 7618
412	0	0	Ki67+	 4506 7911
413	0	0	Ki67+	 4510 8262
414	0	0	Ki67+	 4511 8244
415	0	0	Ki67+	 4538 7989
416	0	0	Ki67+	 4550 7682
417	0	0	Ki67+	 4561 8007
418	0	0	Ki67+	 4574 7997
419	0	0	Ki67+	 4602 8015
420	0	0	Ki67+	 4603 8280
421	0	0	Ki67+	 4639 7905
422	0	0	Ki67+	 4651 8296
423	0	0	Ki67+	 4683 8034
424	0	0	Ki67+	 4712 8045
425	0	0	Ki67+	 4716 8305
426	0	0	Ki67+	 4722 7645
427	0	0	Ki67+	 4727 8294
428	0	0	Ki67+	 4733 8106
429	0	0	Ki67+	 4740 8088
430	0	0	Ki67+	 4744 8314
431	0	0	Ki67+	 4758 8068
432	0	0	Ki67+	 4761 7564
433	0	0	Ki67+	 4768 8100
434	0	0	Ki67+	 4783 7955
435	0	0	Ki67+	 4789 8089
436	0	0	Ki67+	 4791 8156
437	0	0	Ki67+	 4795 8005
438	0	0	Ki67+	 4797 7535
439	0	0	Ki67+	 4798 7886
440	0	0	Ki67+	 4803 7978
441	0	0	Ki67+	 4805 8124
442	0	0	Ki67+	 4807 7753
443	0	0	Ki67+	 4814 7851
444	0	0	Ki67+	 4815 7939
445	0	0	Ki67+	 4819 7728
446	0	0	Ki67+	 4834 7585
447	0	0	Ki67+	 4838 8115
448	0	0	Ki67+	 4847 7901
449	0	0	Ki67+	 4857 7550
450	0	0	Ki67+	 4861 8126
451	0	0	Ki67+	 4865 8000
452	0	0	Ki67+	 4871 7911
453	0	0	Ki67+	 4878 7962
454	0	0	Ki67+	 4882 8136
455	0	0	Ki67+	 4884 8003
456	0	0	Ki67+	 4114 9072
457	0	0	Ki67+	 4129 9091
458	0	0	Ki67+	 4147 9079
459	0	0	Ki67+	 4154 9057
460	0	0	Ki67+	 4163 8755
461	0	0	Ki67+	 4165 9100
462	0	0	Ki67+	 4191 9061
463	0	0	Ki67+	 4236 8925
464	0	0	Ki67+	 4242 8707
465	0	0	Ki67+	 4242 8915
466	0	0	Ki67+	 4248 9018
467	0	0	Ki67+	 4254 8933
468	0	0	Ki67+	 4291 9100
469	0	0	Ki67+	 4323 8886
470	0	0	Ki67+	 4333 8962
471	0	0	Ki67+	 4356 8752
472	0	0	Ki67+	 4380 9092
473	0	0	Ki67+	 4393 8827
474	0	0	Ki67+	 4402 8346
475	0	0	Ki67+	 4407 9097
476	0	0	Ki67+	 4427 9082
477	0	0	Ki67+	 4457 9100
478	0	0	Ki67+	 4463 8430
479	0	0	Ki67+	 4464 8388
480	0	0	Ki67+	 4479 9093
481	0	0	Ki67+	 4515 8412
482	0	0	Ki67+	 4533 8350
483	0	0	Ki67+	 4545 9037
484	0	0	Ki67+	 4567 8469
485	0	0	Ki67+	 4574 8723
486	0	0	Ki67+	 4575 8429
487	0	0	Ki67+	 4586 8443
488	0	0	Ki67+	 4610 8481
489	0	0	Ki67+	 4648 8589
490	0	0	Ki67+	 4655 9084
491	0	0	Ki67+	 4661 8438
492	0	0	Ki67+	 4663 8731
493	0	0	Ki67+	 4699 8838
494	0	0	Ki67+	 4704 8794
495	0	0	Ki67+	 4716 8558
496	0	0	Ki67+	 4720 8596
497	0	0	Ki67+	 4749 8616
498	0	0	Ki67+	 4753 8744
499	0	0	Ki67+	 4753 8954
500	0	0	Ki67+	 4765 8736
501	0	0	Ki67+	 4775 8942
502	0	0	Ki67+	 4777 8906
503	0	0	Ki67+	 4786 8353
504	0	0	Ki67+	 4800 8885
505	0	0	Ki67+	 4802 8730
506	0	0	Ki67+	 4808 9091
507	0	0	Ki67+	 4818 9103
508	0	0	Ki67+	 4819 8892
509	0	0	Ki67+	 4830 8790
510	0	0	Ki67+	 4836 8946
511	0	0	Ki67+	 4838 8889
512	0	0	Ki67+	 4850 8464
513	0	0	Ki67+	 4853 8387
514	0	0	Ki67+	 4855 8704
515	0	0	Ki67+	 4871 8668
516	0	0	Ki67+	 4877 8407
517	0	0	Ki67+	 4891 8717
518	0	0	Ki67+	 4892 8765
519	0	0	Ki67+	 4114 9715
520	0	0	Ki67+	 4139 9815
521	0	0	Ki67+	 4143 9229
522	0	0	Ki67+	 4187 9134
523	0	0	Ki67+	 4209 9304
524	0	0	Ki67+	 4222 9549
525	0	0	Ki67+	 4260 9672
526	0	0	Ki67+	 4263 9535
527	0	0	Ki67+	 4272 9818
528	0	0	Ki67+	 4301 9860
529	0	0	Ki67+	 4380 9484
530	0	0	Ki67+	 4389 9493
531	0	0	Ki67+	 4393 9304
532	0	0	Ki67+	 4399 9452
533	0	0	Ki67+	 4409 9307
534	0	0	Ki67+	 4422 9901
535	0	0	Ki67+	 4424 9694
536	0	0	Ki67+	 4437 9248
537	0	0	Ki67+	 4438 9317
538	0	0	Ki67+	 4441 9861
539	0	0	Ki67+	 4464 9861
540	0	0	Ki67+	 4470 9685
541	0	0	Ki67+	 4475 9253
542	0	0	Ki67+	 4479 9418
543	0	0	Ki67+	 4482 9495
544	0	0	Ki67+	 4492 9345
545	0	0	Ki67+	 4498 9170
546	0	0	Ki67+	 4498 9196
547	0	0	Ki67+	 4514 9614
548	0	0	Ki67+	 4517 9172
549	0	0	Ki67+	 4518 9691
550	0	0	Ki67+	 4520 9584
551	0	0	Ki67+	 4525 9530
552	0	0	Ki67+	 4540 9190
553	0	0	Ki67+	 4544 9267
554	0	0	Ki67+	 4552 9241
555	0	0	Ki67+	 4569 9677
556	0	0	Ki67+	 4571 9213
557	0	0	Ki67+	 4596 9215
558	0	0	Ki67+	 4599 9675
559	0	0	Ki67+	 4618 9642
560	0	0	Ki67+	 4621 9383
561	0	0	Ki67+	 4635 9520
562	0	0	Ki67+	 4680 9663
563	0	0	Ki67+	 4694 9667
564	0	0	Ki67+	 4696 9124
565	0	0	Ki67+	 4709 9171
566	0	0	Ki67+	 4718 9149
567	0	0	Ki67+	 4722 9203
568	0	0	Ki67+	 4754 9859
569	0	0	Ki67+	 4769 9235
570	0	0	Ki67+	 4771 9501
571	0	0	Ki67+	 4773 9686
572	0	0	Ki67+	 4779 9299
573	0	0	Ki67+	 4779 9531
574	0	0	Ki67+	 4783 9802
575	0	0	Ki67+	 4796 9528
576	0	0	Ki67+	 4806 9292
577	0	0	Ki67+	 4812 9547
578	0	0	Ki67+	 4825 9572
579	0	0	Ki67+	 4827 9493
580	0	0	Ki67+	 4838 9538
581	0	0	Ki67+	 4845 9435
582	0	0	Ki67+	 4851 9405
583	0	0	Ki67+	 4861 9514
584	0	0	Ki67+	 4865 9244
585	0	0	Ki67+	 4867 9577
586	0	0	Ki67+	 4868 9129
587	0	0	Ki67+	 4869 9478
588	0	0	Ki67+	 4871 9607
589	0	0	Ki67+	 4871 9864
590	0	0	Ki67+	 4874 9675
591	0	0	Ki67+	 4879 9528
592	0	0	Ki67+	 4891 9533
593	0	0	Ki67+	 4897 9158
594	0	0	Ki67+	 4899 9710
595	0	0	Ki67+	 4909 9638
596	0	0	Ki67+	 4124 10142
597	0	0	Ki67+	 4131 10467
598	0	0	Ki67+	 4136 10249
599	0	0	Ki67+	 4146 10476
600	0	0	Ki67+	 4148 10687
601	0	0	Ki67+	 4163 10558
602	0	0	Ki67+	 4164 10454
603	0	0	Ki67+	 4177 10563
604	0	0	Ki67+	 4203 10361
605	0	0	Ki67+	 4217 10598
606	0	0	Ki67+	 4221 10215
607	0	0	Ki67+	 4230 10433
608	0	0	Ki67+	 4249 10129
609	0	0	Ki67+	 4254 10422
610	0	0	Ki67+	 4273 10115
611	0	0	Ki67+	 4279 10093
612	0	0	Ki67+	 4280 10203
613	0	0	Ki67+	 4294 10573
614	0	0	Ki67+	 4313 10362
615	0	0	Ki67+	 4319 10152
616	0	0	Ki67+	 4372 9975
617	0	0	Ki67+	 4385 10442
618	0	0	Ki67+	 4396 10266
619	0	0	Ki67+	 4400 10499
620	0	0	Ki67+	 4402 10396
621	0	0	Ki67+	 4402 10710
622	0	0	Ki67+	 4420 10279
623	0	0	Ki67+	 4428 10433
624	0	0	Ki67+	 4430 10618
625	0	0	Ki67+	 4449 10628
626	0	0	Ki67+	 4451 10210
627	0	0	Ki67+	 4464 10179
628	0	0	Ki67+	 4467 10505
629	0	0	Ki67+	 4485 10239
630	0	0	Ki67+	 4497 10156
631	0	0	Ki67+	 4509 10378
632	0	0	Ki67+	 4514 10669
633	0	0	Ki67+	 4526 10448
634	0	0	Ki67+	 4536 10422
635	0	0	Ki67+	 4543 10683
636	0	0	Ki67+	 4550 9971
637	0	0	Ki67+	 4563 10411
638	0	0	Ki67+	 4572 10715
639	0	0	Ki67+	 4574 10579
640	0	0	Ki67+	 4578 10621
641	0	0	Ki67+	 4589 10356
642	0	0	Ki67+	 4591 10392
643	0	0	Ki67+	 4595 10602
644	0	0	Ki67+	 4609 10656
645	0	0	Ki67+	 4649 10532
646	0	0	Ki67+	 4700 10497
647	0	0	Ki67+	 4726 10647
648	0	0	Ki67+	 4763 10551
649	0	0	Ki67+	 4785 10545
650	0	0	Ki67+	 4786 10577
651	0	0	Ki67+	 4794 10596
652	0	0	Ki67+	 4806 10638
653	0	0	Ki67+	 4810 10546
654	0	0	Ki67+	 4810 10613
655	0	0	Ki67+	 4822 10545
656	0	0	Ki67+	 4822 10591
657	0	0	Ki67+	 4833 10644
658	0	0	Ki67+	 4835 10557
659	0	0	Ki67+	 4847 10640
660	0	0	Ki67+	 4850 10541
661	0	0	Ki67+	 4873 10611
662	0	0	Ki67+	 4877 10681
663	0	0	Ki67+	 4885 10558
664	0	0	Ki67+	 4900 10639
665	0	0	Ki67+	 4907 10379
666	0	0	Ki67+	 4119 10931
667	0	0	Ki67+	 4142 10893
668	0	0	Ki67+	 4148 10842
669	0	0	Ki67+	 4217 10750
670	0	0	Ki67+	 4217 11411
671	0	0	Ki67+	 4249 11053
672	0	0	Ki67+	 4266 11444
673	0	0	Ki67+	 4286 10787
674	0	0	Ki67+	 4289 10841
675	0	0	Ki67+	 4297 11183
676	0	0	Ki67+	 4298 11217
677	0	0	Ki67+	 4302 11275
678	0	0	Ki67+	 4320 11205
679	0	0	Ki67+	 4325 11357
680	0	0	Ki67+	 4327 11249
681	0	0	Ki67+	 4336 10827
682	0	0	Ki67+	 4345 11415
683	0	0	Ki67+	 4346 11334
684	0	0	Ki67+	 4357 11266
685	0	0	Ki67+	 4365 10824
686	0	0	Ki67+	 4372 11178
687	0	0	Ki67+	 4373 11115
688	0	0	Ki67+	 4377 10969
689	0	0	Ki67+	 4379 11009
690	0	0	Ki67+	 4387 11321
691	0	0	Ki67+	 4389 10985
692	0	0	Ki67+	 4411 11357
693	0	0	Ki67+	 4412 11244
694	0	0	Ki67+	 4415 11399
695	0	0	Ki67+	 4416 10993
696	0	0	Ki67+	 4426 10829
697	0	0	Ki67+	 4444 11049
698	0	0	Ki67+	 4470 10792
699	0	0	Ki67+	 4474 11027
700	0	0	Ki67+	 4475 11305
701	0	0	Ki67+	 4484 10851
702	0	0	Ki67+	 4488 11016
703	0	0	Ki67+	 4494 10817
704	0	0	Ki67+	 4494 11348
705	0	0	Ki67+	 4494 11374
706	0	0	Ki67+	 4508 10968
707	0	0	Ki67+	 4518 11424
708	0	0	Ki67+	 4520 11080
709	0	0	Ki67+	 4540 11317
710	0	0	Ki67+	 4549 10775
711	0	0	Ki67+	 4577 10975
712	0	0	Ki67+	 4585 11346
713	0	0	Ki67+	 4589 11230
714	0	0	Ki67+	 4591 10810
715	0	0	Ki67+	 4592 11196
716	0	0	Ki67+	 4593 11487
717	0	0	Ki67+	 4619 11199
718	0	0	Ki67+	 4619 11213
719	0	0	Ki67+	 4646 11199
720	0	0	Ki67+	 4659 11093
721	0	0	Ki67+	 4691 11086
722	0	0	Ki67+	 4692 11395
723	0	0	Ki67+	 4698 11242
724	0	0	Ki67+	 4705 11336
725	0	0	Ki67+	 4710 11008
726	0	0	Ki67+	 4727 11296
727	0	0	Ki67+	 4730 11367
728	0	0	Ki67+	 4731 10771
729	0	0	Ki67+	 4732 11269
730	0	0	Ki67+	 4737 11392
731	0	0	Ki67+	 4740 10728
732	0	0	Ki67+	 4740 10797
733	0	0	Ki67+	 4741 11405
734	0	0	Ki67+	 4751 11368
735	0	0	Ki67+	 4756 10861
736	0	0	Ki67+	 4758 11254
737	0	0	Ki67+	 4760 11214
738	0	0	Ki67+	 4762 11333
739	0	0	Ki67+	 4764 11122
740	0	0	Ki67+	 4769 11101
741	0	0	Ki67+	 4770 11153
742	0	0	Ki67+	 4772 11426
743	0	0	Ki67+	 4775 11295
744	0	0	Ki67+	 4778 11193
745	0	0	Ki67+	 4778 11227
746	0	0	Ki67+	 4783 11107
747	0	0	Ki67+	 4786 11342
748	0	0	Ki67+	 4789 11052
749	0	0	Ki67+	 4789 11166
750	0	0	Ki67+	 4795 11236
751	0	0	Ki67+	 4799 11407
752	0	0	Ki67+	 4799 11438
753	0	0	Ki67+	 4801 10926
754	0	0	Ki67+	 4801 11083
755	0	0	Ki67+	 4812 11080
756	0	0	Ki67+	 4813 11454
757	0	0	Ki67+	 4814 11153
758	0	0	Ki67+	 4814 11240
759	0	0	Ki67+	 4815 11172
760	0	0	Ki67+	 4818 11122
761	0	0	Ki67+	 4819 11206
762	0	0	Ki67+	 4822 11054
763	0	0	Ki67+	 4822 11383
764	0	0	Ki67+	 4825 11108
765	0	0	Ki67+	 4826 11366
766	0	0	Ki67+	 4826 11478
767	0	0	Ki67+	 4841 11161
768	0	0	Ki67+	 4843 10795
769	0	0	Ki67+	 4843 11207
770	0	0	Ki67+	 4844 11191
771	0	0	Ki67+	 4856 11018
772	0	0	Ki67+	 4858 11439
773	0	0	Ki67+	 4858 11501
774	0	0	Ki67+	 4865 11509
775	0	0	Ki67+	 4866 11210
776	0	0	Ki67+	 4868 11025
777	0	0	Ki67+	 4888 11222
778	0	0	Ki67+	 4893 10805
779	0	0	Ki67+	 4893 11195
780	0	0	Ki67+	 4898 11509
781	0	0	Ki67+	 4906 11259
782	0	0	Ki67+	 4909 10987
783	0	0	Ki67+	 4122 12096
784	0	0	Ki67+	 4123 11837
785	0	0	Ki67+	 4126 11768
786	0	0	Ki67+	 4127 11887
787	0	0	Ki67+	 4129 12084
788	0	0	Ki67+	 4136 11825
789	0	0	Ki67+	 4138 11746
790	0	0	Ki67+	 4138 12263
791	0	0	Ki67+	 4143 11653
792	0	0	Ki67+	 4143 11949
793	0	0	Ki67+	 4145 11796
794	0	0	Ki67+	 4147 11758
795	0	0	Ki67+	 4162 11751
796	0	0	Ki67+	 4167 11703
797	0	0	Ki67+	 4177 12072
798	0	0	Ki67+	 4181 11821
799	0	0	Ki67+	 4193 11899
800	0	0	Ki67+	 4204 11548
801	0	0	Ki67+	 4204 11799
802	0	0	Ki67+	 4204 12238
803	0	0	Ki67+	 4214 11838
804	0	0	Ki67+	 4218 12232
805	0	0	Ki67+	 4223 11753
806	0	0	Ki67+	 4226 11860
807	0	0	Ki67+	 4228 11976
808	0	0	Ki67+	 4233 11803
809	0	0	Ki67+	 4245 11813
810	0	0	Ki67+	 4247 11850
811	0	0	Ki67+	 4255 11970
812	0	0	Ki67+	 4266 12078
813	0	0	Ki67+	 4267 11798
814	0	0	Ki67+	 4273 11753
815	0	0	Ki67+	 4274 11914
816	0	0	Ki67+	 4277 11843
817	0	0	Ki67+	 4279 11820
818	0	0	Ki67+	 4282 11993
819	0	0	Ki67+	 4287 12023
820	0	0	Ki67+	 4288 11853
821	0	0	Ki67+	 4293 11907
822	0	0	Ki67+	 4294 11806
823	0	0	Ki67+	 4300 11781
824	0	0	Ki67+	 4302 12262
825	0	0	Ki67+	 4304 12295
826	0	0	Ki67+	 4309 11834
827	0	0	Ki67+	 4328 12057
828	0	0	Ki67+	 4329 12070
829	0	0	Ki67+	 4332 11927
830	0	0	Ki67+	 4343 12228
831	0	0	Ki67+	 4345 12254
832	0	0	Ki67+	 4350 12060
833	0	0	Ki67+	 4358 12284
834	0	0	Ki67+	 4360 12067
835	0	0	Ki67+	 4369 11982
836	0	0	Ki67+	 4382 11978
837	0	0	Ki67+	 4393 12221
838	0	0	Ki67+	 4394 12305
839	0	0	Ki67+	 4408 12068
840	0	0	Ki67+	 4422 11971
841	0	0	Ki67+	 4427 11811
842	0	0	Ki67+	 4444 12230
843	0	0	Ki67+	 4447 11781
844	0	0	Ki67+	 4457 12228
845	0	0	Ki67+	 4459 12011
846	0	0	Ki67+	 4463 11811
847	0	0	Ki67+	 4470 11883
848	0	0	Ki67+	 4483 11789
849	0	0	Ki67+	 4487 12231
850	0	0	Ki67+	 4497 11949
851	0	0	Ki67+	 4499 11799
852	0	0	Ki67+	 4500 11978
853	0	0	Ki67+	 4507 11835
854	0	0	Ki67+	 4514 11948
855	0	0	Ki67+	 4522 11732
856	0	0	Ki67+	 4523 11833
857	0	0	Ki67+	 4544 12063
858	0	0	Ki67+	 4547 11867
859	0	0	Ki67+	 4568 12066
860	0	0	Ki67+	 4575 11717
861	0	0	Ki67+	 4576 11948
862	0	0	Ki67+	 4578 11834
863	0	0	Ki67+	 4584 11981
864	0	0	Ki67+	 4590 12068
865	0	0	Ki67+	 4601 12227
866	0	0	Ki67+	 4612 11950
867	0	0	Ki67+	 4615 11619
868	0	0	Ki67+	 4624 11759
869	0	0	Ki67+	 4624 11909
870	0	0	Ki67+	 4625 12019
871	0	0	Ki67+	 4632 11570
872	0	0	Ki67+	 4635 12069
873	0	0	Ki67+	 4652 12044
874	0	0	Ki67+	 4655 11770
875	0	0	Ki67+	 4659 11845
876	0	0	Ki67+	 4660 11622
877	0	0	Ki67+	 4670 11789
878	0	0	Ki67+	 4670 11911
879	0	0	Ki67+	 4671 12039
880	0	0	Ki67+	 4672 11805
881	0	0	Ki67+	 4678 12054
882	0	0	Ki67+	 4684 11950
883	0	0	Ki67+	 4689 12211
884	0	0	Ki67+	 4703 11878
885	0	0	Ki67+	 4709 12185
886	0	0	Ki67+	 4712 12038
887	0	0	Ki67+	 4723 11990
888	0	0	Ki67+	 4725 12316
889	0	0	Ki67+	 4734 11979
890	0	0	Ki67+	 4735 11701
891	0	0	Ki67+	 4735 11933
892	0	0	Ki67+	 4750 11536
893	0	0	Ki67+	 4750 11606
894	0	0	Ki67+	 4750 12021
895	0	0	Ki67+	 4753 11761
896	0	0	Ki67+	 4765 12317
897	0	0	Ki67+	 4768 12190
898	0	0	Ki67+	 4772 11836
899	0	0	Ki67+	 4780 11628
900	0	0	Ki67+	 4783 11585
901	0	0	Ki67+	 4789 11815
902	0	0	Ki67+	 4793 11800
903	0	0	Ki67+	 4797 11860
904	0	0	Ki67+	 4799 11716
905	0	0	Ki67+	 4802 11530
906	0	0	Ki67+	 4803 12034
907	0	0	Ki67+	 4809 12186
908	0	0	Ki67+	 4810 11568
909	0	0	Ki67+	 4812 12292
910	0	0	Ki67+	 4813 11977
911	0	0	Ki67+	 4816 11803
912	0	0	Ki67+	 4831 12312
913	0	0	Ki67+	 4832 12015
914	0	0	Ki67+	 4838 11778
915	0	0	Ki67+	 4867 11836
916	0	0	Ki67+	 4883 11914
917	0	0	Ki67+	 4884 12023
918	0	0	Ki67+	 4890 11691
919	0	0	Ki67+	 4908 11982
920	0	0	Ki67+	 4135 12466
921	0	0	Ki67+	 4138 12486
922	0	0	Ki67+	 4140 13026
923	0	0	Ki67+	 4142 12690
924	0	0	Ki67+	 4150 13065
925	0	0	Ki67+	 4159 12340
926	0	0	Ki67+	 4166 12481
927	0	0	Ki67+	 4167 12387
928	0	0	Ki67+	 4173 12497
929	0	0	Ki67+	 4175 12737
930	0	0	Ki67+	 4177 13105
931	0	0	Ki67+	 4179 12946
932	0	0	Ki67+	 4181 12919
933	0	0	Ki67+	 4199 12463
934	0	0	Ki67+	 4204 12696
935	0	0	Ki67+	 4207 12475
936	0	0	Ki67+	 4211 12462
937	0	0	Ki67+	 4211 12717
938	0	0	Ki67+	 4222 12421
939	0	0	Ki67+	 4235 12474
940	0	0	Ki67+	 4236 12527
941	0	0	Ki67+	 4249 12676
942	0	0	Ki67+	 4257 12501
943	0	0	Ki67+	 4257 12645
944	0	0	Ki67+	 4261 12587
945	0	0	Ki67+	 4264 12565
946	0	0	Ki67+	 4267 12499
947	0	0	Ki67+	 4270 12941
948	0	0	Ki67+	 4272 12896
949	0	0	Ki67+	 4276 13017
950	0	0	Ki67+	 4277 12477
951	0	0	Ki67+	 4285 12787
952	0	0	Ki67+	 4288 12504
953	0	0	Ki67+	 4292 13097
954	0	0	Ki67+	 4296 12490
955	0	0	Ki67+	 4304 12426
956	0	0	Ki67+	 4310 12622
957	0	0	Ki67+	 4312 12692
958	0	0	Ki67+	 4318 12427
959	0	0	Ki67+	 4320 12361
960	0	0	Ki67+	 4324 12517
961	0	0	Ki67+	 4329 12682
962	0	0	Ki67+	 4331 13006
963	0	0	Ki67+	 4339 12619
964	0	0	Ki67+	 4345 12365
965	0	0	Ki67+	 4345 12484
966	0	0	Ki67+	 4351 13105
967	0	0	Ki67+	 4352 12972
968	0	0	Ki67+	 4376 12704
969	0	0	Ki67+	 4377 12621
970	0	0	Ki67+	 4379 12892
971	0	0	Ki67+	 4384 12473
972	0	0	Ki67+	 4384 12953
973	0	0	Ki67+	 4388 12562
974	0	0	Ki67+	 4393 12667
975	0	0	Ki67+	 4397 12527
976	0	0	Ki67+	 4425 12615
977	0	0	Ki67+	 4426 12975
978	0	0	Ki67+	 4436 12659
979	0	0	Ki67+	 4437 12581
980	0	0	Ki67+	 4449 12646
981	0	0	Ki67+	 4450 12929
982	0	0	Ki67+	 4451 12539
983	0	0	Ki67+	 4458 12591
984	0	0	Ki67+	 4459 12999
985	0	0	Ki67+	 4461 12943
986	0	0	Ki67+	 4464 12816
987	0	0	Ki67+	 4467 12496
988	0	0	Ki67+	 4473 12974
989	0	0	Ki67+	 4479 12468
990	0	0	Ki67+	 4483 13076
991	0	0	Ki67+	 4489 12632
992	0	0	Ki67+	 4492 12599
993	0	0	Ki67+	 4498 12535
994	0	0	Ki67+	 4505 12883
995	0	0	Ki67+	 4507 12510
996	0	0	Ki67+	 4507 12909
997	0	0	Ki67+	 4510 12569
998	0	0	Ki67+	 4510 12944
999	0	0	Ki67+	 4511 12976
1000	0	0	Ki67+	 4512 12598
1001	0	0	Ki67+	 4522 12543
1002	0	0	Ki67+	 4530 12502
1003	0	0	Ki67+	 4531 12577
1004	0	0	Ki67+	 4543 12624
1005	0	0	Ki67+	 4546 12744
1006	0	0	Ki67+	 4547 13022
1007	0	0	Ki67+	 4549 12476
1008	0	0	Ki67+	 4549 12558
1009	0	0	Ki67+	 4550 12531
1010	0	0	Ki67+	 4563 12941
1011	0	0	Ki67+	 4576 12470
1012	0	0	Ki67+	 4583 12538
1013	0	0	Ki67+	 4589 12890
1014	0	0	Ki67+	 4593 12730
1015	0	0	Ki67+	 4596 12924
1016	0	0	Ki67+	 4598 12326
1017	0	0	Ki67+	 4605 12571
1018	0	0	Ki67+	 4606 12941
1019	0	0	Ki67+	 4607 12512
1020	0	0	Ki67+	 4614 12886
1021	0	0	Ki67+	 4620 12649
1022	0	0	Ki67+	 4624 13019
1023	0	0	Ki67+	 4637 12937
1024	0	0	Ki67+	 4642 12652
1025	0	0	Ki67+	 4656 12917
1026	0	0	Ki67+	 4660 12943
1027	0	0	Ki67+	 4674 12921
1028	0	0	Ki67+	 4678 12773
1029	0	0	Ki67+	 4693 12332
1030	0	0	Ki67+	 4708 12410
1031	0	0	Ki67+	 4711 12370
1032	0	0	Ki67+	 4720 12504
1033	0	0	Ki67+	 4754 12967
1034	0	0	Ki67+	 4756 12782
1035	0	0	Ki67+	 4757 13037
1036	0	0	Ki67+	 4763 12511
1037	0	0	Ki67+	 4770 12604
1038	0	0	Ki67+	 4772 12469
1039	0	0	Ki67+	 4778 12543
1040	0	0	Ki67+	 4793 13008
1041	0	0	Ki67+	 4794 12459
1042	0	0	Ki67+	 4802 12487
1043	0	0	Ki67+	 4808 12516
1044	0	0	Ki67+	 4810 12437
1045	0	0	Ki67+	 4811 12956
1046	0	0	Ki67+	 4817 12747
1047	0	0	Ki67+	 4819 12368
1048	0	0	Ki67+	 4827 12511
1049	0	0	Ki67+	 4827 13008
1050	0	0	Ki67+	 4831 12366
1051	0	0	Ki67+	 4831 12473
1052	0	0	Ki67+	 4850 12502
1053	0	0	Ki67+	 4853 12929
1054	0	0	Ki67+	 4854 12423
1055	0	0	Ki67+	 4856 12984
1056	0	0	Ki67+	 4858 12652
1057	0	0	Ki67+	 4861 12458
1058	0	0	Ki67+	 4865 12740
1059	0	0	Ki67+	 4872 12433
1060	0	0	Ki67+	 4872 12552
1061	0	0	Ki67+	 4882 12711
1062	0	0	Ki67+	 4885 12477
1063	0	0	Ki67+	 4892 12350
1064	0	0	Ki67+	 4894 12886
1065	0	0	Ki67+	 4896 12557
1066	0	0	Ki67+	 4896 12675
1067	0	0	Ki67+	 4896 12734
1068	0	0	Ki67+	 4897 12539
1069	0	0	Ki67+	 4898 12483
1070	0	0	Ki67+	 4900 12445
1071	0	0	Ki67+	 4903 12777
1072	0	0	Ki67+	 4908 12860
1073	0	0	Ki67+	 4909 12486
1074	0	0	Ki67+	 4114 13634
1075	0	0	Ki67+	 4114 13898
1076	0	0	Ki67+	 4124 13574
1077	0	0	Ki67+	 4136 13348
1078	0	0	Ki67+	 4160 13599
1079	0	0	Ki67+	 4176 13260
1080	0	0	Ki67+	 4180 13141
1081	0	0	Ki67+	 4185 13893
1082	0	0	Ki67+	 4206 13434
1083	0	0	Ki67+	 4225 13344
1084	0	0	Ki67+	 4232 13433
1085	0	0	Ki67+	 4236 13596
1086	0	0	Ki67+	 4252 13433
1087	0	0	Ki67+	 4263 13517
1088	0	0	Ki67+	 4279 13608
1089	0	0	Ki67+	 4280 13638
1090	0	0	Ki67+	 4292 13615
1091	0	0	Ki67+	 4296 13644
1092	0	0	Ki67+	 4299 13442
1093	0	0	Ki67+	 4352 13418
1094	0	0	Ki67+	 4359 13228
1095	0	0	Ki67+	 4365 13196
1096	0	0	Ki67+	 4385 13244
1097	0	0	Ki67+	 4439 13211
1098	0	0	Ki67+	 4447 13379
1099	0	0	Ki67+	 4456 13290
1100	0	0	Ki67+	 4512 13240
1101	0	0	Ki67+	 4521 13187
1102	0	0	Ki67+	 4531 13430
1103	0	0	Ki67+	 4544 13905
1104	0	0	Ki67+	 4548 13381
1105	0	0	Ki67+	 4549 13179
1106	0	0	Ki67+	 4557 13219
1107	0	0	Ki67+	 4575 13581
1108	0	0	Ki67+	 4588 13807
1109	0	0	Ki67+	 4592 13173
1110	0	0	Ki67+	 4600 13282
1111	0	0	Ki67+	 4606 13500
1112	0	0	Ki67+	 4608 13821
1113	0	0	Ki67+	 4625 13337
1114	0	0	Ki67+	 4648 13442
1115	0	0	Ki67+	 4650 13529
1116	0	0	Ki67+	 4656 13265
1117	0	0	Ki67+	 4657 13242
1118	0	0	Ki67+	 4663 13211
1119	0	0	Ki67+	 4667 13408
1120	0	0	Ki67+	 4681 13785
1121	0	0	Ki67+	 4689 13875
1122	0	0	Ki67+	 4699 13406
1123	0	0	Ki67+	 4727 13778
1124	0	0	Ki67+	 4730 13552
1125	0	0	Ki67+	 4730 13562
1126	0	0	Ki67+	 4734 13326
1127	0	0	Ki67+	 4737 13469
1128	0	0	Ki67+	 4745 13549
1129	0	0	Ki67+	 4759 13787
1130	0	0	Ki67+	 4777 13795
1131	0	0	Ki67+	 4780 13496
1132	0	0	Ki67+	 4787 13565
1133	0	0	Ki67+	 4819 13144
1134	0	0	Ki67+	 4820 13775
1135	0	0	Ki67+	 4821 13336
1136	0	0	Ki67+	 4827 13399
1137	0	0	Ki67+	 4831 13510
1138	0	0	Ki67+	 4834 13558
1139	0	0	Ki67+	 4837 13758
1140	0	0	Ki67+	 4838 13852
1141	0	0	Ki67+	 4860 13584
1142	0	0	Ki67+	 4861 13792
1143	0	0	Ki67+	 4863 13777
1144	0	0	Ki67+	 4868 13541
1145	0	0	Ki67+	 4868 13764
1146	0	0	Ki67+	 4874 13554
1147	0	0	Ki67+	 4878 13505
1148	0	0	Ki67+	 4879 13815
1149	0	0	Ki67+	 4889 13161
1150	0	0	Ki67+	 4896 13218
1151	0	0	Ki67+	 4902 13544
1152	0	0	Ki67+	 4903 13392
1153	0	0	Ki67+	 4903 13774
1154	0	0	Ki67+	 4904 13465
1155	0	0	Ki67+	 4151 13940
1156	0	0	Ki67+	 4168 13937
1157	0	0	Ki67+	 4314 14111
1158	0	0	Ki67+	 4322 13951
1159	0	0	Ki67+	 4349 14399
1160	0	0	Ki67+	 4362 14344
1161	0	0	Ki67+	 4375 14630
1162	0	0	Ki67+	 4376 14411
1163	0	0	Ki67+	 4382 14339
1164	0	0	Ki67+	 4383 14460
1165	0	0	Ki67+	 4389 14561
1166	0	0	Ki67+	 4399 14632
1167	0	0	Ki67+	 4408 14337
1168	0	0	Ki67+	 4415 14396
1169	0	0	Ki67+	 4428 14383
1170	0	0	Ki67+	 4440 14549
1171	0	0	Ki67+	 4445 14401
1172	0	0	Ki67+	 4451 14073
1173	0	0	Ki67+	 4453 14714
1174	0	0	Ki67+	 4474 14530
1175	0	0	Ki67+	 4483 14451
1176	0	0	Ki67+	 4485 14676
1177	0	0	Ki67+	 4560 14008
1178	0	0	Ki67+	 4561 14051
1179	0	0	Ki67+	 4581 14170
1180	0	0	Ki67+	 4607 13941
1181	0	0	Ki67+	 4629 13994
1182	0	0	Ki67+	 4641 14156
1183	0	0	Ki67+	 4654 14076
1184	0	0	Ki67+	 4681 14064
1185	0	0	Ki67+	 4683 14199
1186	0	0	Ki67+	 4687 14125
1187	0	0	Ki67+	 4700 14672
1188	0	0	Ki67+	 4711 14159
1189	0	0	Ki67+	 4712 14125
1190	0	0	Ki67+	 4723 14171
1191	0	0	Ki67+	 4741 14147
1192	0	0	Ki67+	 4751 14643
1193	0	0	Ki67+	 4770 14053
1194	0	0	Ki67+	 4775 14367
1195	0	0	Ki67+	 4804 13950
1196	0	0	Ki67+	 4811 14088
1197	0	0	Ki67+	 4838 14010
1198	0	0	Ki67+	 4852 14094
1199	0	0	Ki67+	 4866 14119
1200	0	0	Ki67+	 4876 14696
1201	0	0	Ki67+	 4885 14158
1202	0	0	Ki67+	 4840 14921
1203	0	0	Ki67+	 4881 15068
1204	0	0	Ki67+	 4887 15030
1205	0	0	Ki67+	 4888 15133
1206	0	0	Ki67+	 4553 15940
1207	0	0	Ki67+	 4644 15944
1208	0	0	Ki67+	 4739 15965
1209	0	0	Ki67+	 4755 15552
1210	0	0	Ki67+	 4805 15968
1211	0	0	Ki67+	 4826 15974
1212	0	0	Ki67+	 4861 15544
1213	0	0	Ki67+	 4914 8210
1214	0	0	Ki67+	 4934 7684
1215	0	0	Ki67+	 4957 8025
1216	0	0	Ki67+	 4965 8226
1217	0	0	Ki67+	 4981 8224
1218	0	0	Ki67+	 4987 8247
1219	0	0	Ki67+	 4991 8285
1220	0	0	Ki67+	 5001 7938
1221	0	0	Ki67+	 5003 8288
1222	0	0	Ki67+	 5007 8343
1223	0	0	Ki67+	 5009 8268
1224	0	0	Ki67+	 5011 7736
1225	0	0	Ki67+	 5027 8318
1226	0	0	Ki67+	 5044 8347
1227	0	0	Ki67+	 5046 8302
1228	0	0	Ki67+	 5053 8318
1229	0	0	Ki67+	 5057 8348
1230	0	0	Ki67+	 5066 8167
1231	0	0	Ki67+	 5075 8067
1232	0	0	Ki67+	 5077 8343
1233	0	0	Ki67+	 5078 8010
1234	0	0	Ki67+	 5099 8356
1235	0	0	Ki67+	 5105 8078
1236	0	0	Ki67+	 5117 7821
1237	0	0	Ki67+	 5120 8252
1238	0	0	Ki67+	 5121 8359
1239	0	0	Ki67+	 5123 8024
1240	0	0	Ki67+	 5134 8077
1241	0	0	Ki67+	 5134 8215
1242	0	0	Ki67+	 5136 7842
1243	0	0	Ki67+	 5152 8109
1244	0	0	Ki67+	 5157 7837
1245	0	0	Ki67+	 5158 7573
1246	0	0	Ki67+	 5166 7826
1247	0	0	Ki67+	 5168 7995
1248	0	0	Ki67+	 5172 7856
1249	0	0	Ki67+	 5184 7965
1250	0	0	Ki67+	 5191 8063
1251	0	0	Ki67+	 5192 8144
1252	0	0	Ki67+	 5200 8314
1253	0	0	Ki67+	 5204 8087
1254	0	0	Ki67+	 5216 7996
1255	0	0	Ki67+	 5226 7855
1256	0	0	Ki67+	 5228 8297
1257	0	0	Ki67+	 5233 8177
1258	0	0	Ki67+	 5241 7624
1259	0	0	Ki67+	 5245 7644
1260	0	0	Ki67+	 5250 8051
1261	0	0	Ki67+	 5261 7665
1262	0	0	Ki67+	 5269 8251
1263	0	0	Ki67+	 5299 7837
1264	0	0	Ki67+	 5325 8332
1265	0	0	Ki67+	 5344 7669
1266	0	0	Ki67+	 5358 7660
1267	0	0	Ki67+	 5367 8036
1268	0	0	Ki67+	 5377 7741
1269	0	0	Ki67+	 5381 7948
1270	0	0	Ki67+	 5389 8036
1271	0	0	Ki67+	 5411 8189
1272	0	0	Ki67+	 5420 7672
1273	0	0	Ki67+	 5437 8184
1274	0	0	Ki67+	 5440 7581
1275	0	0	Ki67+	 5442 7615
1276	0	0	Ki67+	 5444 7723
1277	0	0	Ki67+	 5474 7941
1278	0	0	Ki67+	 5501 7877
1279	0	0	Ki67+	 5506 7830
1280	0	0	Ki67+	 5506 8021
1281	0	0	Ki67+	 5514 7976
1282	0	0	Ki67+	 5518 7843
1283	0	0	Ki67+	 5522 7715
1284	0	0	Ki67+	 5523 8296
1285	0	0	Ki67+	 5553 8295
1286	0	0	Ki67+	 5557 7709
1287	0	0	Ki67+	 5561 8062
1288	0	0	Ki67+	 5565 7981
1289	0	0	Ki67+	 5567 8293
1290	0	0	Ki67+	 5573 7749
1291	0	0	Ki67+	 5575 7725
1292	0	0	Ki67+	 5585 7769
1293	0	0	Ki67+	 5587 8211
1294	0	0	Ki67+	 5589 8002
1295	0	0	Ki67+	 5597 8279
1296	0	0	Ki67+	 5601 8324
1297	0	0	Ki67+	 5609 7759
1298	0	0	Ki67+	 5612 8222
1299	0	0	Ki67+	 5617 8167
1300	0	0	Ki67+	 5630 7788
1301	0	0	Ki67+	 5635 8079
1302	0	0	Ki67+	 5642 8304
1303	0	0	Ki67+	 5644 8346
1304	0	0	Ki67+	 5665 7804
1305	0	0	Ki67+	 5675 7891
1306	0	0	Ki67+	 5676 7599
1307	0	0	Ki67+	 5676 8000
1308	0	0	Ki67+	 5682 8294
1309	0	0	Ki67+	 5693 7633
1310	0	0	Ki67+	 5694 8250
1311	0	0	Ki67+	 5706 7653
1312	0	0	Ki67+	 4917 8876
1313	0	0	Ki67+	 4920 8688
1314	0	0	Ki67+	 4921 8432
1315	0	0	Ki67+	 4926 8799
1316	0	0	Ki67+	 4933 9149
1317	0	0	Ki67+	 4934 8961
1318	0	0	Ki67+	 4936 8380
1319	0	0	Ki67+	 4940 8611
1320	0	0	Ki67+	 4947 8804
1321	0	0	Ki67+	 4962 8546
1322	0	0	Ki67+	 4967 9020
1323	0	0	Ki67+	 4968 8745
1324	0	0	Ki67+	 4977 8459
1325	0	0	Ki67+	 4977 8759
1326	0	0	Ki67+	 4983 8477
1327	0	0	Ki67+	 5002 8735
1328	0	0	Ki67+	 5006 9013
1329	0	0	Ki67+	 5012 8489
1330	0	0	Ki67+	 5024 8683
1331	0	0	Ki67+	 5025 8481
1332	0	0	Ki67+	 5025 8942
1333	0	0	Ki67+	 5026 8902
1334	0	0	Ki67+	 5027 8604
1335	0	0	Ki67+	 5030 8550
1336	0	0	Ki67+	 5038 8384
1337	0	0	Ki67+	 5043 8468
1338	0	0	Ki67+	 5045 8592
1339	0	0	Ki67+	 5050 8477
1340	0	0	Ki67+	 5050 8872
1341	0	0	Ki67+	 5063 9064
1342	0	0	Ki67+	 5068 8372
1343	0	0	Ki67+	 5071 8504
1344	0	0	Ki67+	 5073 8400
1345	0	0	Ki67+	 5074 8456
1346	0	0	Ki67+	 5078 8904
1347	0	0	Ki67+	 5078 8933
1348	0	0	Ki67+	 5082 9032
1349	0	0	Ki67+	 5085 8493
1350	0	0	Ki67+	 5086 8373
1351	0	0	Ki67+	 5091 8616
1352	0	0	Ki67+	 5093 8786
1353	0	0	Ki67+	 5094 9097
1354	0	0	Ki67+	 5097 8424
1355	0	0	Ki67+	 5099 8800
1356	0	0	Ki67+	 5105 8397
1357	0	0	Ki67+	 5107 8990
1358	0	0	Ki67+	 5112 8710
1359	0	0	Ki67+	 5113 8462
1360	0	0	Ki67+	 5118 8475
1361	0	0	Ki67+	 5119 8680
1362	0	0	Ki67+	 5122 9127
1363	0	0	Ki67+	 5125 8530
1364	0	0	Ki67+	 5128 8410
1365	0	0	Ki67+	 5130 8793
1366	0	0	Ki67+	 5135 8558
1367	0	0	Ki67+	 5136 9026
1368	0	0	Ki67+	 5136 9141
1369	0	0	Ki67+	 5137 8785
1370	0	0	Ki67+	 5139 8545
1371	0	0	Ki67+	 5141 8508
1372	0	0	Ki67+	 5144 8422
1373	0	0	Ki67+	 5145 8971
1374	0	0	Ki67+	 5146 9145
1375	0	0	Ki67+	 5147 8400
1376	0	0	Ki67+	 5150 8521
1377	0	0	Ki67+	 5160 8556
1378	0	0	Ki67+	 5162 9159
1379	0	0	Ki67+	 5167 8812
1380	0	0	Ki67+	 5168 8447
1381	0	0	Ki67+	 5171 9141
1382	0	0	Ki67+	 5173 8501
1383	0	0	Ki67+	 5177 8518
1384	0	0	Ki67+	 5179 8630
1385	0	0	Ki67+	 5182 8657
1386	0	0	Ki67+	 5183 8578
1387	0	0	Ki67+	 5186 8777
1388	0	0	Ki67+	 5191 9056
1389	0	0	Ki67+	 5192 8492
1390	0	0	Ki67+	 5201 8528
1391	0	0	Ki67+	 5201 9079
1392	0	0	Ki67+	 5205 8976
1393	0	0	Ki67+	 5207 8791
1394	0	0	Ki67+	 5212 8451
1395	0	0	Ki67+	 5216 8513
1396	0	0	Ki67+	 5217 8613
1397	0	0	Ki67+	 5218 8641
1398	0	0	Ki67+	 5220 8536
1399	0	0	Ki67+	 5222 8461
1400	0	0	Ki67+	 5222 8566
1401	0	0	Ki67+	 5222 8587
1402	0	0	Ki67+	 5223 8480
1403	0	0	Ki67+	 5224 8817
1404	0	0	Ki67+	 5241 8510
1405	0	0	Ki67+	 5242 8631
1406	0	0	Ki67+	 5246 8440
1407	0	0	Ki67+	 5250 8607
1408	0	0	Ki67+	 5258 8482
1409	0	0	Ki67+	 5265 8670
1410	0	0	Ki67+	 5274 9040
1411	0	0	Ki67+	 5276 8570
1412	0	0	Ki67+	 5277 8517
1413	0	0	Ki67+	 5278 9151
1414	0	0	Ki67+	 5280 8483
1415	0	0	Ki67+	 5280 8649
1416	0	0	Ki67+	 5281 8550
1417	0	0	Ki67+	 5281 8695
1418	0	0	Ki67+	 5281 9004
1419	0	0	Ki67+	 5286 8602
1420	0	0	Ki67+	 5290 8822
1421	0	0	Ki67+	 5293 8638
1422	0	0	Ki67+	 5299 8591
1423	0	0	Ki67+	 5301 8681
1424	0	0	Ki67+	 5301 8713
1425	0	0	Ki67+	 5304 8512
1426	0	0	Ki67+	 5313 8670
1427	0	0	Ki67+	 5313 8691
1428	0	0	Ki67+	 5313 8781
1429	0	0	Ki67+	 5314 8623
1430	0	0	Ki67+	 5321 8518
1431	0	0	Ki67+	 5322 8924
1432	0	0	Ki67+	 5323 8572
1433	0	0	Ki67+	 5325 8731
1434	0	0	Ki67+	 5331 9088
1435	0	0	Ki67+	 5332 8547
1436	0	0	Ki67+	 5333 8575
1437	0	0	Ki67+	 5333 8598
1438	0	0	Ki67+	 5336 8706
1439	0	0	Ki67+	 5342 8609
1440	0	0	Ki67+	 5347 8477
1441	0	0	Ki67+	 5353 8746
1442	0	0	Ki67+	 5354 8845
1443	0	0	Ki67+	 5355 8583
1444	0	0	Ki67+	 5357 8727
1445	0	0	Ki67+	 5357 8983
1446	0	0	Ki67+	 5362 8639
1447	0	0	Ki67+	 5366 8760
1448	0	0	Ki67+	 5367 8695
1449	0	0	Ki67+	 5369 8607
1450	0	0	Ki67+	 5372 8498
1451	0	0	Ki67+	 5379 8420
1452	0	0	Ki67+	 5384 8758
1453	0	0	Ki67+	 5385 8575
1454	0	0	Ki67+	 5386 8633
1455	0	0	Ki67+	 5386 8995
1456	0	0	Ki67+	 5390 8749
1457	0	0	Ki67+	 5393 8601
1458	0	0	Ki67+	 5393 9114
1459	0	0	Ki67+	 5405 8692
1460	0	0	Ki67+	 5406 8778
1461	0	0	Ki67+	 5410 8816
1462	0	0	Ki67+	 5412 8636
1463	0	0	Ki67+	 5415 8601
1464	0	0	Ki67+	 5415 8621
1465	0	0	Ki67+	 5417 8693
1466	0	0	Ki67+	 5420 8993
1467	0	0	Ki67+	 5423 8931
1468	0	0	Ki67+	 5424 8737
1469	0	0	Ki67+	 5426 8607
1470	0	0	Ki67+	 5429 8621
1471	0	0	Ki67+	 5432 8799
1472	0	0	Ki67+	 5435 8768
1473	0	0	Ki67+	 5437 8647
1474	0	0	Ki67+	 5445 9078
1475	0	0	Ki67+	 5447 8531
1476	0	0	Ki67+	 5450 8594
1477	0	0	Ki67+	 5453 8410
1478	0	0	Ki67+	 5456 8840
1479	0	0	Ki67+	 5459 8623
1480	0	0	Ki67+	 5471 8691
1481	0	0	Ki67+	 5474 8498
1482	0	0	Ki67+	 5477 8655
1483	0	0	Ki67+	 5485 8395
1484	0	0	Ki67+	 5488 8817
1485	0	0	Ki67+	 5488 8865
1486	0	0	Ki67+	 5491 8741
1487	0	0	Ki67+	 5504 8881
1488	0	0	Ki67+	 5505 8616
1489	0	0	Ki67+	 5507 8672
1490	0	0	Ki67+	 5507 8846
1491	0	0	Ki67+	 5513 8706
1492	0	0	Ki67+	 5521 8663
1493	0	0	Ki67+	 5526 8782
1494	0	0	Ki67+	 5526 8885
1495	0	0	Ki67+	 5527 8829
1496	0	0	Ki67+	 5530 8858
1497	0	0	Ki67+	 5531 8688
1498	0	0	Ki67+	 5532 8977
1499	0	0	Ki67+	 5537 8791
1500	0	0	Ki67+	 5537 8957
1501	0	0	Ki67+	 5538 8752
1502	0	0	Ki67+	 5540 8669
1503	0	0	Ki67+	 5540 8871
1504	0	0	Ki67+	 5542 8700
1505	0	0	Ki67+	 5553 8839
1506	0	0	Ki67+	 5559 8427
1507	0	0	Ki67+	 5564 8472
1508	0	0	Ki67+	 5564 8712
1509	0	0	Ki67+	 5565 8687
1510	0	0	Ki67+	 5567 8916
1511	0	0	Ki67+	 5568 8608
1512	0	0	Ki67+	 5571 8783
1513	0	0	Ki67+	 5573 8926
1514	0	0	Ki67+	 5577 8540
1515	0	0	Ki67+	 5577 8839
1516	0	0	Ki67+	 5578 8741
1517	0	0	Ki67+	 5578 8868
1518	0	0	Ki67+	 5581 8919
1519	0	0	Ki67+	 5583 8523
1520	0	0	Ki67+	 5584 8463
1521	0	0	Ki67+	 5585 8696
1522	0	0	Ki67+	 5587 8875
1523	0	0	Ki67+	 5591 8734
1524	0	0	Ki67+	 5592 8710
1525	0	0	Ki67+	 5592 8813
1526	0	0	Ki67+	 5599 8829
1527	0	0	Ki67+	 5600 8783
1528	0	0	Ki67+	 5602 8423
1529	0	0	Ki67+	 5605 8905
1530	0	0	Ki67+	 5606 8886
1531	0	0	Ki67+	 5616 8752
1532	0	0	Ki67+	 5617 8916
1533	0	0	Ki67+	 5621 8764
1534	0	0	Ki67+	 5625 8868
1535	0	0	Ki67+	 5631 8901
1536	0	0	Ki67+	 5632 8487
1537	0	0	Ki67+	 5634 8643
1538	0	0	Ki67+	 5635 8784
1539	0	0	Ki67+	 5636 8937
1540	0	0	Ki67+	 5639 8982
1541	0	0	Ki67+	 5640 8746
1542	0	0	Ki67+	 5648 8867
1543	0	0	Ki67+	 5651 8767
1544	0	0	Ki67+	 5655 8817
1545	0	0	Ki67+	 5667 8847
1546	0	0	Ki67+	 5668 8512
1547	0	0	Ki67+	 5668 8805
1548	0	0	Ki67+	 5675 8432
1549	0	0	Ki67+	 5677 8631
1550	0	0	Ki67+	 5677 8839
1551	0	0	Ki67+	 5681 8787
1552	0	0	Ki67+	 5682 8870
1553	0	0	Ki67+	 5682 8965
1554	0	0	Ki67+	 5683 9042
1555	0	0	Ki67+	 5685 8885
1556	0	0	Ki67+	 5686 8725
1557	0	0	Ki67+	 5688 8375
1558	0	0	Ki67+	 5688 8499
1559	0	0	Ki67+	 5690 9056
1560	0	0	Ki67+	 5691 8933
1561	0	0	Ki67+	 5696 8915
1562	0	0	Ki67+	 5698 8860
1563	0	0	Ki67+	 5702 8967
1564	0	0	Ki67+	 5705 8781
1565	0	0	Ki67+	 5708 8811
1566	0	0	Ki67+	 5711 8956
1567	0	0	Ki67+	 4915 9499
1568	0	0	Ki67+	 4917 9574
1569	0	0	Ki67+	 4924 9620
1570	0	0	Ki67+	 4933 9602
1571	0	0	Ki67+	 4935 9542
1572	0	0	Ki67+	 4938 9414
1573	0	0	Ki67+	 4939 9263
1574	0	0	Ki67+	 4939 9642
1575	0	0	Ki67+	 4939 9677
1576	0	0	Ki67+	 4940 9568
1577	0	0	Ki67+	 4949 9384
1578	0	0	Ki67+	 4949 9810
1579	0	0	Ki67+	 4961 9546
1580	0	0	Ki67+	 4964 9700
1581	0	0	Ki67+	 4965 9244
1582	0	0	Ki67+	 4967 9562
1583	0	0	Ki67+	 4967 9682
1584	0	0	Ki67+	 4978 9673
1585	0	0	Ki67+	 4979 9588
1586	0	0	Ki67+	 4986 9624
1587	0	0	Ki67+	 4990 9683
1588	0	0	Ki67+	 4992 9242
1589	0	0	Ki67+	 4999 9573
1590	0	0	Ki67+	 5012 9255
1591	0	0	Ki67+	 5014 9284
1592	0	0	Ki67+	 5018 9751
1593	0	0	Ki67+	 5025 9593
1594	0	0	Ki67+	 5029 9330
1595	0	0	Ki67+	 5044 9768
1596	0	0	Ki67+	 5053 9295
1597	0	0	Ki67+	 5065 9315
1598	0	0	Ki67+	 5067 9846
1599	0	0	Ki67+	 5070 9791
1600	0	0	Ki67+	 5078 9312
1601	0	0	Ki67+	 5088 9330
1602	0	0	Ki67+	 5089 9799
1603	0	0	Ki67+	 5092 9307
1604	0	0	Ki67+	 5093 9623
1605	0	0	Ki67+	 5098 9863
1606	0	0	Ki67+	 5101 9342
1607	0	0	Ki67+	 5110 9354
1608	0	0	Ki67+	 5113 9804
1609	0	0	Ki67+	 5116 9344
1610	0	0	Ki67+	 5119 9893
1611	0	0	Ki67+	 5132 9943
1612	0	0	Ki67+	 5135 9625
1613	0	0	Ki67+	 5137 9374
1614	0	0	Ki67+	 5137 9826
1615	0	0	Ki67+	 5138 9337
1616	0	0	Ki67+	 5143 9650
1617	0	0	Ki67+	 5148 9356
1618	0	0	Ki67+	 5153 9953
1619	0	0	Ki67+	 5160 9902
1620	0	0	Ki67+	 5163 9481
1621	0	0	Ki67+	 5168 9652
1622	0	0	Ki67+	 5171 9839
1623	0	0	Ki67+	 5172 9880
1624	0	0	Ki67+	 5183 9205
1625	0	0	Ki67+	 5185 9915
1626	0	0	Ki67+	 5193 9838
1627	0	0	Ki67+	 5194 9434
1628	0	0	Ki67+	 5194 9656
1629	0	0	Ki67+	 5196 9853
1630	0	0	Ki67+	 5201 9423
1631	0	0	Ki67+	 5207 9194
1632	0	0	Ki67+	 5207 9836
1633	0	0	Ki67+	 5208 9505
1634	0	0	Ki67+	 5219 9450
1635	0	0	Ki67+	 5220 9244
1636	0	0	Ki67+	 5222 9420
1637	0	0	Ki67+	 5223 9867
1638	0	0	Ki67+	 5227 9662
1639	0	0	Ki67+	 5240 9877
1640	0	0	Ki67+	 5242 9209
1641	0	0	Ki67+	 5242 9694
1642	0	0	Ki67+	 5243 9837
1643	0	0	Ki67+	 5252 9884
1644	0	0	Ki67+	 5254 9439
1645	0	0	Ki67+	 5256 9860
1646	0	0	Ki67+	 5257 9246
1647	0	0	Ki67+	 5259 9681
1648	0	0	Ki67+	 5269 9892
1649	0	0	Ki67+	 5273 9480
1650	0	0	Ki67+	 5275 9691
1651	0	0	Ki67+	 5279 9288
1652	0	0	Ki67+	 5284 9491
1653	0	0	Ki67+	 5290 9609
1654	0	0	Ki67+	 5292 9280
1655	0	0	Ki67+	 5294 9478
1656	0	0	Ki67+	 5295 9506
1657	0	0	Ki67+	 5304 9689
1658	0	0	Ki67+	 5310 9710
1659	0	0	Ki67+	 5315 9518
1660	0	0	Ki67+	 5329 9922
1661	0	0	Ki67+	 5336 9314
1662	0	0	Ki67+	 5340 9535
1663	0	0	Ki67+	 5350 9708
1664	0	0	Ki67+	 5355 9546
1665	0	0	Ki67+	 5356 9928
1666	0	0	Ki67+	 5364 9709
1667	0	0	Ki67+	 5366 9628
1668	0	0	Ki67+	 5372 9729
1669	0	0	Ki67+	 5376 9363
1670	0	0	Ki67+	 5382 9950
1671	0	0	Ki67+	 5387 9721
1672	0	0	Ki67+	 5388 9341
1673	0	0	Ki67+	 5388 9563
1674	0	0	Ki67+	 5392 9636
1675	0	0	Ki67+	 5392 9755
1676	0	0	Ki67+	 5393 9650
1677	0	0	Ki67+	 5393 9916
1678	0	0	Ki67+	 5398 9951
1679	0	0	Ki67+	 5403 9888
1680	0	0	Ki67+	 5404 9349
1681	0	0	Ki67+	 5405 9391
1682	0	0	Ki67+	 5415 9759
1683	0	0	Ki67+	 5417 9575
1684	0	0	Ki67+	 5422 9920
1685	0	0	Ki67+	 5423 9375
1686	0	0	Ki67+	 5428 9738
1687	0	0	Ki67+	 5428 9894
1688	0	0	Ki67+	 5437 9371
1689	0	0	Ki67+	 5438 9933
1690	0	0	Ki67+	 5442 9757
1691	0	0	Ki67+	 5445 9580
1692	0	0	Ki67+	 5461 9568
1693	0	0	Ki67+	 5473 9760
1694	0	0	Ki67+	 5477 9588
1695	0	0	Ki67+	 5482 9813
1696	0	0	Ki67+	 5488 9593
1697	0	0	Ki67+	 5498 9582
1698	0	0	Ki67+	 5499 9405
1699	0	0	Ki67+	 5500 9956
1700	0	0	Ki67+	 5506 9742
1701	0	0	Ki67+	 5516 9406
1702	0	0	Ki67+	 5517 9778
1703	0	0	Ki67+	 5522 9606
1704	0	0	Ki67+	 5529 9596
1705	0	0	Ki67+	 5534 9764
1706	0	0	Ki67+	 5536 9720
1707	0	0	Ki67+	 5547 9779
1708	0	0	Ki67+	 5551 9418
1709	0	0	Ki67+	 5569 9788
1710	0	0	Ki67+	 5571 9459
1711	0	0	Ki67+	 5590 9427
1712	0	0	Ki67+	 5598 9690
1713	0	0	Ki67+	 5601 9595
1714	0	0	Ki67+	 5602 9789
1715	0	0	Ki67+	 5608 9625
1716	0	0	Ki67+	 5608 9735
1717	0	0	Ki67+	 5630 9681
1718	0	0	Ki67+	 5633 9797
1719	0	0	Ki67+	 5635 9741
1720	0	0	Ki67+	 5637 9648
1721	0	0	Ki67+	 5639 9444
1722	0	0	Ki67+	 5646 9202
1723	0	0	Ki67+	 5647 9614
1724	0	0	Ki67+	 5660 9251
1725	0	0	Ki67+	 5661 9796
1726	0	0	Ki67+	 5664 9458
1727	0	0	Ki67+	 5675 9642
1728	0	0	Ki67+	 5684 9924
1729	0	0	Ki67+	 5685 9943
1730	0	0	Ki67+	 5687 9283
1731	0	0	Ki67+	 5691 9698
1732	0	0	Ki67+	 5694 9476
1733	0	0	Ki67+	 5697 9218
1734	0	0	Ki67+	 5702 9787
1735	0	0	Ki67+	 5705 9641
1736	0	0	Ki67+	 5706 9661
1737	0	0	Ki67+	 4915 10719
1738	0	0	Ki67+	 4916 10594
1739	0	0	Ki67+	 4933 10578
1740	0	0	Ki67+	 4934 10207
1741	0	0	Ki67+	 4935 10316
1742	0	0	Ki67+	 4941 10731
1743	0	0	Ki67+	 4962 10735
1744	0	0	Ki67+	 4967 10254
1745	0	0	Ki67+	 4970 10606
1746	0	0	Ki67+	 4973 10759
1747	0	0	Ki67+	 4997 10733
1748	0	0	Ki67+	 4998 10601
1749	0	0	Ki67+	 5002 10005
1750	0	0	Ki67+	 5018 10751
1751	0	0	Ki67+	 5032 10609
1752	0	0	Ki67+	 5045 10627
1753	0	0	Ki67+	 5065 10345
1754	0	0	Ki67+	 5072 10630
1755	0	0	Ki67+	 5086 10324
1756	0	0	Ki67+	 5094 10644
1757	0	0	Ki67+	 5100 10062
1758	0	0	Ki67+	 5116 10339
1759	0	0	Ki67+	 5116 10658
1760	0	0	Ki67+	 5128 10113
1761	0	0	Ki67+	 5142 10661
1762	0	0	Ki67+	 5157 10008
1763	0	0	Ki67+	 5160 10340
1764	0	0	Ki67+	 5172 10087
1765	0	0	Ki67+	 5181 10677
1766	0	0	Ki67+	 5201 10576
1767	0	0	Ki67+	 5204 10151
1768	0	0	Ki67+	 5213 10382
1769	0	0	Ki67+	 5214 10339
1770	0	0	Ki67+	 5218 10410
1771	0	0	Ki67+	 5219 10436
1772	0	0	Ki67+	 5220 10063
1773	0	0	Ki67+	 5230 9975
1774	0	0	Ki67+	 5230 10678
1775	0	0	Ki67+	 5233 10693
1776	0	0	Ki67+	 5253 10698
1777	0	0	Ki67+	 5255 9979
1778	0	0	Ki67+	 5259 10686
1779	0	0	Ki67+	 5270 10040
1780	0	0	Ki67+	 5276 10022
1781	0	0	Ki67+	 5276 10684
1782	0	0	Ki67+	 5283 9994
1783	0	0	Ki67+	 5285 10231
1784	0	0	Ki67+	 5296 10693
1785	0	0	Ki67+	 5306 10438
1786	0	0	Ki67+	 5308 10041
1787	0	0	Ki67+	 5320 10079
1788	0	0	Ki67+	 5320 10694
1789	0	0	Ki67+	 5350 10689
1790	0	0	Ki67+	 5360 10707
1791	0	0	Ki67+	 5376 10424
1792	0	0	Ki67+	 5389 10448
1793	0	0	Ki67+	 5395 10681
1794	0	0	Ki67+	 5415 10679
1795	0	0	Ki67+	 5431 10681
1796	0	0	Ki67+	 5433 10250
1797	0	0	Ki67+	 5444 10254
1798	0	0	Ki67+	 5448 10700
1799	0	0	Ki67+	 5458 10709
1800	0	0	Ki67+	 5469 10425
1801	0	0	Ki67+	 5474 10676
1802	0	0	Ki67+	 5481 10687
1803	0	0	Ki67+	 5485 10670
1804	0	0	Ki67+	 5489 10462
1805	0	0	Ki67+	 5495 10155
1806	0	0	Ki67+	 5500 10129
1807	0	0	Ki67+	 5504 10296
1808	0	0	Ki67+	 5510 9978
1809	0	0	Ki67+	 5511 10052
1810	0	0	Ki67+	 5513 10402
1811	0	0	Ki67+	 5517 10192
1812	0	0	Ki67+	 5518 10371
1813	0	0	Ki67+	 5526 10691
1814	0	0	Ki67+	 5537 10628
1815	0	0	Ki67+	 5545 9972
1816	0	0	Ki67+	 5547 10175
1817	0	0	Ki67+	 5553 10677
1818	0	0	Ki67+	 5562 10706
1819	0	0	Ki67+	 5567 10347
1820	0	0	Ki67+	 5569 9995
1821	0	0	Ki67+	 5569 10746
1822	0	0	Ki67+	 5570 10055
1823	0	0	Ki67+	 5573 10117
1824	0	0	Ki67+	 5574 10692
1825	0	0	Ki67+	 5584 9975
1826	0	0	Ki67+	 5587 10059
1827	0	0	Ki67+	 5589 10690
1828	0	0	Ki67+	 5597 10674
1829	0	0	Ki67+	 5601 10653
1830	0	0	Ki67+	 5602 9971
1831	0	0	Ki67+	 5610 10764
1832	0	0	Ki67+	 5617 10015
1833	0	0	Ki67+	 5626 9975
1834	0	0	Ki67+	 5642 9987
1835	0	0	Ki67+	 5651 10666
1836	0	0	Ki67+	 5655 10022
1837	0	0	Ki67+	 5656 10744
1838	0	0	Ki67+	 5659 10067
1839	0	0	Ki67+	 5660 10687
1840	0	0	Ki67+	 5665 10264
1841	0	0	Ki67+	 5666 10736
1842	0	0	Ki67+	 5672 10001
1843	0	0	Ki67+	 5681 10664
1844	0	0	Ki67+	 5687 10762
1845	0	0	Ki67+	 5688 10650
1846	0	0	Ki67+	 5692 10701
1847	0	0	Ki67+	 5700 10017
1848	0	0	Ki67+	 5704 10601
1849	0	0	Ki67+	 5709 10659
1850	0	0	Ki67+	 4920 11424
1851	0	0	Ki67+	 4921 10987
1852	0	0	Ki67+	 4923 11386
1853	0	0	Ki67+	 4934 11021
1854	0	0	Ki67+	 4934 11237
1855	0	0	Ki67+	 4935 10986
1856	0	0	Ki67+	 4939 11476
1857	0	0	Ki67+	 4942 11378
1858	0	0	Ki67+	 4958 11266
1859	0	0	Ki67+	 4959 11245
1860	0	0	Ki67+	 4962 11331
1861	0	0	Ki67+	 4963 10796
1862	0	0	Ki67+	 4963 10980
1863	0	0	Ki67+	 4968 10928
1864	0	0	Ki67+	 4975 11386
1865	0	0	Ki67+	 4983 11442
1866	0	0	Ki67+	 4986 11277
1867	0	0	Ki67+	 5001 11272
1868	0	0	Ki67+	 5002 11334
1869	0	0	Ki67+	 5010 11456
1870	0	0	Ki67+	 5014 11042
1871	0	0	Ki67+	 5014 11527
1872	0	0	Ki67+	 5016 11370
1873	0	0	Ki67+	 5020 10991
1874	0	0	Ki67+	 5023 11284
1875	0	0	Ki67+	 5030 11551
1876	0	0	Ki67+	 5035 10777
1877	0	0	Ki67+	 5037 11280
1878	0	0	Ki67+	 5046 11271
1879	0	0	Ki67+	 5047 11285
1880	0	0	Ki67+	 5050 11421
1881	0	0	Ki67+	 5051 10985
1882	0	0	Ki67+	 5058 11243
1883	0	0	Ki67+	 5062 10998
1884	0	0	Ki67+	 5065 10782
1885	0	0	Ki67+	 5068 11280
1886	0	0	Ki67+	 5068 11430
1887	0	0	Ki67+	 5076 10800
1888	0	0	Ki67+	 5079 10900
1889	0	0	Ki67+	 5080 11395
1890	0	0	Ki67+	 5087 11535
1891	0	0	Ki67+	 5091 11348
1892	0	0	Ki67+	 5094 11288
1893	0	0	Ki67+	 5097 11298
1894	0	0	Ki67+	 5100 11005
1895	0	0	Ki67+	 5108 10993
1896	0	0	Ki67+	 5110 10810
1897	0	0	Ki67+	 5110 10878
1898	0	0	Ki67+	 5112 11432
1899	0	0	Ki67+	 5114 11013
1900	0	0	Ki67+	 5121 11291
1901	0	0	Ki67+	 5124 11458
1902	0	0	Ki67+	 5127 10815
1903	0	0	Ki67+	 5135 10873
1904	0	0	Ki67+	 5140 10990
1905	0	0	Ki67+	 5142 11028
1906	0	0	Ki67+	 5146 10824
1907	0	0	Ki67+	 5147 11250
1908	0	0	Ki67+	 5156 10941
1909	0	0	Ki67+	 5157 10994
1910	0	0	Ki67+	 5160 11449
1911	0	0	Ki67+	 5170 10821
1912	0	0	Ki67+	 5175 10896
1913	0	0	Ki67+	 5177 11283
1914	0	0	Ki67+	 5179 11029
1915	0	0	Ki67+	 5181 11312
1916	0	0	Ki67+	 5186 10996
1917	0	0	Ki67+	 5203 10846
1918	0	0	Ki67+	 5205 11018
1919	0	0	Ki67+	 5214 11039
1920	0	0	Ki67+	 5215 11281
1921	0	0	Ki67+	 5215 11307
1922	0	0	Ki67+	 5217 10966
1923	0	0	Ki67+	 5222 11015
1924	0	0	Ki67+	 5224 10849
1925	0	0	Ki67+	 5230 10913
1926	0	0	Ki67+	 5237 11283
1927	0	0	Ki67+	 5248 11048
1928	0	0	Ki67+	 5248 11404
1929	0	0	Ki67+	 5252 10853
1930	0	0	Ki67+	 5258 10979
1931	0	0	Ki67+	 5259 10956
1932	0	0	Ki67+	 5259 11011
1933	0	0	Ki67+	 5263 11292
1934	0	0	Ki67+	 5275 11216
1935	0	0	Ki67+	 5277 11054
1936	0	0	Ki67+	 5278 11033
1937	0	0	Ki67+	 5279 10860
1938	0	0	Ki67+	 5284 11299
1939	0	0	Ki67+	 5285 11233
1940	0	0	Ki67+	 5286 11320
1941	0	0	Ki67+	 5295 11051
1942	0	0	Ki67+	 5296 10847
1943	0	0	Ki67+	 5296 11223
1944	0	0	Ki67+	 5304 11500
1945	0	0	Ki67+	 5305 10861
1946	0	0	Ki67+	 5306 11316
1947	0	0	Ki67+	 5312 10923
1948	0	0	Ki67+	 5312 10996
1949	0	0	Ki67+	 5315 11511
1950	0	0	Ki67+	 5316 11067
1951	0	0	Ki67+	 5322 11159
1952	0	0	Ki67+	 5325 11311
1953	0	0	Ki67+	 5327 11262
1954	0	0	Ki67+	 5337 11003
1955	0	0	Ki67+	 5338 11084
1956	0	0	Ki67+	 5340 10842
1957	0	0	Ki67+	 5341 10864
1958	0	0	Ki67+	 5341 11256
1959	0	0	Ki67+	 5342 11070
1960	0	0	Ki67+	 5347 11283
1961	0	0	Ki67+	 5348 10918
1962	0	0	Ki67+	 5356 11025
1963	0	0	Ki67+	 5360 11530
1964	0	0	Ki67+	 5362 11230
1965	0	0	Ki67+	 5364 10990
1966	0	0	Ki67+	 5364 11270
1967	0	0	Ki67+	 5367 11364
1968	0	0	Ki67+	 5369 10858
1969	0	0	Ki67+	 5369 11433
1970	0	0	Ki67+	 5369 11509
1971	0	0	Ki67+	 5373 11287
1972	0	0	Ki67+	 5379 11202
1973	0	0	Ki67+	 5380 11001
1974	0	0	Ki67+	 5385 11116
1975	0	0	Ki67+	 5390 10855
1976	0	0	Ki67+	 5398 11276
1977	0	0	Ki67+	 5399 11161
1978	0	0	Ki67+	 5399 11219
1979	0	0	Ki67+	 5404 11243
1980	0	0	Ki67+	 5411 11191
1981	0	0	Ki67+	 5418 11126
1982	0	0	Ki67+	 5419 11148
1983	0	0	Ki67+	 5420 11106
1984	0	0	Ki67+	 5420 11294
1985	0	0	Ki67+	 5429 10947
1986	0	0	Ki67+	 5430 10852
1987	0	0	Ki67+	 5432 11215
1988	0	0	Ki67+	 5434 11324
1989	0	0	Ki67+	 5435 11034
1990	0	0	Ki67+	 5439 11202
1991	0	0	Ki67+	 5441 11110
1992	0	0	Ki67+	 5447 11061
1993	0	0	Ki67+	 5451 11226
1994	0	0	Ki67+	 5453 11142
1995	0	0	Ki67+	 5454 10921
1996	0	0	Ki67+	 5460 11178
1997	0	0	Ki67+	 5461 10853
1998	0	0	Ki67+	 5468 10818
1999	0	0	Ki67+	 5473 11228
2000	0	0	Ki67+	 5479 11440
2001	0	0	Ki67+	 5481 11297
2002	0	0	Ki67+	 5485 11532
2003	0	0	Ki67+	 5491 11374
2004	0	0	Ki67+	 5492 11025
2005	0	0	Ki67+	 5496 10915
2006	0	0	Ki67+	 5498 11281
2007	0	0	Ki67+	 5501 10861
2008	0	0	Ki67+	 5508 11446
2009	0	0	Ki67+	 5509 10829
2010	0	0	Ki67+	 5509 11522
2011	0	0	Ki67+	 5523 11074
2012	0	0	Ki67+	 5533 10966
2013	0	0	Ki67+	 5535 11370
2014	0	0	Ki67+	 5537 11149
2015	0	0	Ki67+	 5540 10795
2016	0	0	Ki67+	 5542 10895
2017	0	0	Ki67+	 5544 10820
2018	0	0	Ki67+	 5545 10969
2019	0	0	Ki67+	 5549 11444
2020	0	0	Ki67+	 5558 10939
2021	0	0	Ki67+	 5563 10837
2022	0	0	Ki67+	 5564 11502
2023	0	0	Ki67+	 5567 11486
2024	0	0	Ki67+	 5569 11320
2025	0	0	Ki67+	 5575 10823
2026	0	0	Ki67+	 5577 10862
2027	0	0	Ki67+	 5581 11257
2028	0	0	Ki67+	 5582 10923
2029	0	0	Ki67+	 5585 10904
2030	0	0	Ki67+	 5585 11060
2031	0	0	Ki67+	 5585 11359
2032	0	0	Ki67+	 5590 11553
2033	0	0	Ki67+	 5591 11192
2034	0	0	Ki67+	 5593 11241
2035	0	0	Ki67+	 5603 10855
2036	0	0	Ki67+	 5613 11160
2037	0	0	Ki67+	 5618 11003
2038	0	0	Ki67+	 5631 10934
2039	0	0	Ki67+	 5639 10836
2040	0	0	Ki67+	 5639 10895
2041	0	0	Ki67+	 5639 11053
2042	0	0	Ki67+	 5643 11012
2043	0	0	Ki67+	 5649 10864
2044	0	0	Ki67+	 5650 11279
2045	0	0	Ki67+	 5651 10837
2046	0	0	Ki67+	 5652 11070
2047	0	0	Ki67+	 5668 10915
2048	0	0	Ki67+	 5668 11014
2049	0	0	Ki67+	 5673 10926
2050	0	0	Ki67+	 5675 10966
2051	0	0	Ki67+	 5684 10845
2052	0	0	Ki67+	 5686 11063
2053	0	0	Ki67+	 5690 10921
2054	0	0	Ki67+	 5691 10997
2055	0	0	Ki67+	 5692 11409
2056	0	0	Ki67+	 5702 10834
2057	0	0	Ki67+	 5705 11329
2058	0	0	Ki67+	 4913 11710
2059	0	0	Ki67+	 4915 11964
2060	0	0	Ki67+	 4916 11666
2061	0	0	Ki67+	 4918 11743
2062	0	0	Ki67+	 4918 12030
2063	0	0	Ki67+	 4920 11930
2064	0	0	Ki67+	 4921 12267
2065	0	0	Ki67+	 4928 11970
2066	0	0	Ki67+	 4940 12026
2067	0	0	Ki67+	 4954 11804
2068	0	0	Ki67+	 4966 11667
2069	0	0	Ki67+	 4972 11744
2070	0	0	Ki67+	 4973 11866
2071	0	0	Ki67+	 4974 11571
2072	0	0	Ki67+	 4978 12289
2073	0	0	Ki67+	 4983 12262
2074	0	0	Ki67+	 4990 11888
2075	0	0	Ki67+	 4992 11797
2076	0	0	Ki67+	 4999 11858
2077	0	0	Ki67+	 5003 11664
2078	0	0	Ki67+	 5003 11969
2079	0	0	Ki67+	 5010 11915
2080	0	0	Ki67+	 5012 12305
2081	0	0	Ki67+	 5013 11785
2082	0	0	Ki67+	 5016 12286
2083	0	0	Ki67+	 5019 11666
2084	0	0	Ki67+	 5034 11897
2085	0	0	Ki67+	 5036 11964
2086	0	0	Ki67+	 5044 12017
2087	0	0	Ki67+	 5045 11759
2088	0	0	Ki67+	 5051 11743
2089	0	0	Ki67+	 5051 11827
2090	0	0	Ki67+	 5055 11983
2091	0	0	Ki67+	 5060 11870
2092	0	0	Ki67+	 5072 12016
2093	0	0	Ki67+	 5076 12255
2094	0	0	Ki67+	 5078 11665
2095	0	0	Ki67+	 5078 11943
2096	0	0	Ki67+	 5082 11812
2097	0	0	Ki67+	 5087 12014
2098	0	0	Ki67+	 5093 12178
2099	0	0	Ki67+	 5120 11847
2100	0	0	Ki67+	 5124 11926
2101	0	0	Ki67+	 5128 12340
2102	0	0	Ki67+	 5133 11876
2103	0	0	Ki67+	 5142 12169
2104	0	0	Ki67+	 5150 12358
2105	0	0	Ki67+	 5151 11728
2106	0	0	Ki67+	 5156 11969
2107	0	0	Ki67+	 5163 12006
2108	0	0	Ki67+	 5171 11999
2109	0	0	Ki67+	 5181 12182
2110	0	0	Ki67+	 5191 11864
2111	0	0	Ki67+	 5194 11883
2112	0	0	Ki67+	 5195 11775
2113	0	0	Ki67+	 5204 11898
2114	0	0	Ki67+	 5206 12012
2115	0	0	Ki67+	 5210 11990
2116	0	0	Ki67+	 5212 12243
2117	0	0	Ki67+	 5220 11892
2118	0	0	Ki67+	 5227 11996
2119	0	0	Ki67+	 5230 11856
2120	0	0	Ki67+	 5243 12263
2121	0	0	Ki67+	 5244 11905
2122	0	0	Ki67+	 5246 11986
2123	0	0	Ki67+	 5249 12209
2124	0	0	Ki67+	 5255 12318
2125	0	0	Ki67+	 5258 11755
2126	0	0	Ki67+	 5269 11890
2127	0	0	Ki67+	 5271 11988
2128	0	0	Ki67+	 5271 12296
2129	0	0	Ki67+	 5283 12163
2130	0	0	Ki67+	 5283 12249
2131	0	0	Ki67+	 5285 12347
2132	0	0	Ki67+	 5297 11757
2133	0	0	Ki67+	 5303 11974
2134	0	0	Ki67+	 5304 11770
2135	0	0	Ki67+	 5308 12189
2136	0	0	Ki67+	 5316 11716
2137	0	0	Ki67+	 5325 12327
2138	0	0	Ki67+	 5333 11936
2139	0	0	Ki67+	 5334 12172
2140	0	0	Ki67+	 5349 11984
2141	0	0	Ki67+	 5350 11782
2142	0	0	Ki67+	 5350 11857
2143	0	0	Ki67+	 5359 12156
2144	0	0	Ki67+	 5362 11856
2145	0	0	Ki67+	 5363 12284
2146	0	0	Ki67+	 5371 11946
2147	0	0	Ki67+	 5373 11658
2148	0	0	Ki67+	 5376 12218
2149	0	0	Ki67+	 5377 12158
2150	0	0	Ki67+	 5385 11946
2151	0	0	Ki67+	 5386 12193
2152	0	0	Ki67+	 5387 11646
2153	0	0	Ki67+	 5395 11694
2154	0	0	Ki67+	 5400 12149
2155	0	0	Ki67+	 5404 11994
2156	0	0	Ki67+	 5410 12162
2157	0	0	Ki67+	 5423 11770
2158	0	0	Ki67+	 5423 11991
2159	0	0	Ki67+	 5429 12192
2160	0	0	Ki67+	 5435 12349
2161	0	0	Ki67+	 5436 12046
2162	0	0	Ki67+	 5441 12026
2163	0	0	Ki67+	 5445 12163
2164	0	0	Ki67+	 5448 12334
2165	0	0	Ki67+	 5453 11764
2166	0	0	Ki67+	 5454 11658
2167	0	0	Ki67+	 5454 11847
2168	0	0	Ki67+	 5457 11633
2169	0	0	Ki67+	 5458 12320
2170	0	0	Ki67+	 5477 12357
2171	0	0	Ki67+	 5481 11763
2172	0	0	Ki67+	 5482 11642
2173	0	0	Ki67+	 5482 11941
2174	0	0	Ki67+	 5482 12000
2175	0	0	Ki67+	 5491 11793
2176	0	0	Ki67+	 5491 12137
2177	0	0	Ki67+	 5493 12228
2178	0	0	Ki67+	 5496 12184
2179	0	0	Ki67+	 5501 11578
2180	0	0	Ki67+	 5501 11909
2181	0	0	Ki67+	 5503 11958
2182	0	0	Ki67+	 5503 12090
2183	0	0	Ki67+	 5511 11652
2184	0	0	Ki67+	 5513 12103
2185	0	0	Ki67+	 5515 11833
2186	0	0	Ki67+	 5516 11981
2187	0	0	Ki67+	 5516 12021
2188	0	0	Ki67+	 5516 12149
2189	0	0	Ki67+	 5516 12362
2190	0	0	Ki67+	 5519 11899
2191	0	0	Ki67+	 5521 12122
2192	0	0	Ki67+	 5532 11801
2193	0	0	Ki67+	 5533 12103
2194	0	0	Ki67+	 5533 12149
2195	0	0	Ki67+	 5534 12033
2196	0	0	Ki67+	 5540 12234
2197	0	0	Ki67+	 5542 11828
2198	0	0	Ki67+	 5544 12279
2199	0	0	Ki67+	 5545 12132
2200	0	0	Ki67+	 5546 11981
2201	0	0	Ki67+	 5547 12301
2202	0	0	Ki67+	 5549 12041
2203	0	0	Ki67+	 5550 12350
2204	0	0	Ki67+	 5553 11893
2205	0	0	Ki67+	 5557 12300
2206	0	0	Ki67+	 5559 11873
2207	0	0	Ki67+	 5562 12107
2208	0	0	Ki67+	 5565 11590
2209	0	0	Ki67+	 5566 12150
2210	0	0	Ki67+	 5570 12132
2211	0	0	Ki67+	 5574 11912
2212	0	0	Ki67+	 5575 12241
2213	0	0	Ki67+	 5578 11794
2214	0	0	Ki67+	 5580 11767
2215	0	0	Ki67+	 5580 12032
2216	0	0	Ki67+	 5581 12255
2217	0	0	Ki67+	 5583 11865
2218	0	0	Ki67+	 5583 12340
2219	0	0	Ki67+	 5589 12005
2220	0	0	Ki67+	 5590 12241
2221	0	0	Ki67+	 5594 12110
2222	0	0	Ki67+	 5600 12022
2223	0	0	Ki67+	 5601 12093
2224	0	0	Ki67+	 5603 11991
2225	0	0	Ki67+	 5603 12052
2226	0	0	Ki67+	 5604 11793
2227	0	0	Ki67+	 5605 12362
2228	0	0	Ki67+	 5608 11952
2229	0	0	Ki67+	 5609 12330
2230	0	0	Ki67+	 5610 12010
2231	0	0	Ki67+	 5611 11570
2232	0	0	Ki67+	 5611 12042
2233	0	0	Ki67+	 5624 12068
2234	0	0	Ki67+	 5626 11998
2235	0	0	Ki67+	 5632 12093
2236	0	0	Ki67+	 5633 12308
2237	0	0	Ki67+	 5637 12026
2238	0	0	Ki67+	 5640 11764
2239	0	0	Ki67+	 5645 12049
2240	0	0	Ki67+	 5646 11778
2241	0	0	Ki67+	 5650 12080
2242	0	0	Ki67+	 5652 12018
2243	0	0	Ki67+	 5654 12295
2244	0	0	Ki67+	 5660 12339
2245	0	0	Ki67+	 5665 11921
2246	0	0	Ki67+	 5669 11763
2247	0	0	Ki67+	 5669 12361
2248	0	0	Ki67+	 5672 11959
2249	0	0	Ki67+	 5672 12019
2250	0	0	Ki67+	 5674 11825
2251	0	0	Ki67+	 5674 12047
2252	0	0	Ki67+	 5691 12040
2253	0	0	Ki67+	 4925 12770
2254	0	0	Ki67+	 4926 12550
2255	0	0	Ki67+	 4929 13069
2256	0	0	Ki67+	 4940 12722
2257	0	0	Ki67+	 4941 12582
2258	0	0	Ki67+	 4943 12474
2259	0	0	Ki67+	 4946 12927
2260	0	0	Ki67+	 4948 13108
2261	0	0	Ki67+	 4952 12769
2262	0	0	Ki67+	 4953 12515
2263	0	0	Ki67+	 4953 12609
2264	0	0	Ki67+	 4953 13152
2265	0	0	Ki67+	 4957 13023
2266	0	0	Ki67+	 4958 12590
2267	0	0	Ki67+	 4963 12530
2268	0	0	Ki67+	 4970 12706
2269	0	0	Ki67+	 4972 12434
2270	0	0	Ki67+	 4972 12842
2271	0	0	Ki67+	 4974 12466
2272	0	0	Ki67+	 4980 12588
2273	0	0	Ki67+	 4981 12645
2274	0	0	Ki67+	 4982 12557
2275	0	0	Ki67+	 4983 12397
2276	0	0	Ki67+	 4986 12732
2277	0	0	Ki67+	 4993 12396
2278	0	0	Ki67+	 4993 13084
2279	0	0	Ki67+	 4995 12422
2280	0	0	Ki67+	 4995 12461
2281	0	0	Ki67+	 4996 12505
2282	0	0	Ki67+	 4997 12704
2283	0	0	Ki67+	 5002 12441
2284	0	0	Ki67+	 5003 12520
2285	0	0	Ki67+	 5009 12646
2286	0	0	Ki67+	 5012 12601
2287	0	0	Ki67+	 5017 12723
2288	0	0	Ki67+	 5019 12950
2289	0	0	Ki67+	 5021 12573
2290	0	0	Ki67+	 5029 12892
2291	0	0	Ki67+	 5033 12554
2292	0	0	Ki67+	 5037 12777
2293	0	0	Ki67+	 5037 12947
2294	0	0	Ki67+	 5038 12508
2295	0	0	Ki67+	 5042 12598
2296	0	0	Ki67+	 5043 12450
2297	0	0	Ki67+	 5044 12793
2298	0	0	Ki67+	 5045 12414
2299	0	0	Ki67+	 5052 12805
2300	0	0	Ki67+	 5053 12531
2301	0	0	Ki67+	 5053 13123
2302	0	0	Ki67+	 5055 12559
2303	0	0	Ki67+	 5058 12501
2304	0	0	Ki67+	 5064 12595
2305	0	0	Ki67+	 5069 12726
2306	0	0	Ki67+	 5069 13084
2307	0	0	Ki67+	 5069 13132
2308	0	0	Ki67+	 5072 12467
2309	0	0	Ki67+	 5074 12625
2310	0	0	Ki67+	 5081 12528
2311	0	0	Ki67+	 5087 12683
2312	0	0	Ki67+	 5092 12413
2313	0	0	Ki67+	 5095 12607
2314	0	0	Ki67+	 5098 12539
2315	0	0	Ki67+	 5109 12548
2316	0	0	Ki67+	 5109 12570
2317	0	0	Ki67+	 5112 12781
2318	0	0	Ki67+	 5113 12372
2319	0	0	Ki67+	 5113 12384
2320	0	0	Ki67+	 5122 12918
2321	0	0	Ki67+	 5125 13155
2322	0	0	Ki67+	 5127 13021
2323	0	0	Ki67+	 5128 12544
2324	0	0	Ki67+	 5147 12508
2325	0	0	Ki67+	 5148 12376
2326	0	0	Ki67+	 5149 12729
2327	0	0	Ki67+	 5151 12609
2328	0	0	Ki67+	 5155 12950
2329	0	0	Ki67+	 5156 12553
2330	0	0	Ki67+	 5160 12805
2331	0	0	Ki67+	 5169 12652
2332	0	0	Ki67+	 5173 12910
2333	0	0	Ki67+	 5177 13074
2334	0	0	Ki67+	 5186 12787
2335	0	0	Ki67+	 5187 12564
2336	0	0	Ki67+	 5188 12589
2337	0	0	Ki67+	 5189 12918
2338	0	0	Ki67+	 5198 12690
2339	0	0	Ki67+	 5204 12764
2340	0	0	Ki67+	 5206 12400
2341	0	0	Ki67+	 5206 12614
2342	0	0	Ki67+	 5208 12549
2343	0	0	Ki67+	 5215 12595
2344	0	0	Ki67+	 5223 13131
2345	0	0	Ki67+	 5225 12927
2346	0	0	Ki67+	 5232 12568
2347	0	0	Ki67+	 5232 12682
2348	0	0	Ki67+	 5256 12693
2349	0	0	Ki67+	 5263 12371
2350	0	0	Ki67+	 5266 12987
2351	0	0	Ki67+	 5268 13011
2352	0	0	Ki67+	 5269 12771
2353	0	0	Ki67+	 5270 12603
2354	0	0	Ki67+	 5274 12558
2355	0	0	Ki67+	 5280 12636
2356	0	0	Ki67+	 5282 13141
2357	0	0	Ki67+	 5283 12874
2358	0	0	Ki67+	 5284 12617
2359	0	0	Ki67+	 5296 12900
2360	0	0	Ki67+	 5297 12847
2361	0	0	Ki67+	 5298 12958
2362	0	0	Ki67+	 5299 12803
2363	0	0	Ki67+	 5304 13131
2364	0	0	Ki67+	 5308 13165
2365	0	0	Ki67+	 5311 12711
2366	0	0	Ki67+	 5311 12997
2367	0	0	Ki67+	 5313 13145
2368	0	0	Ki67+	 5315 12868
2369	0	0	Ki67+	 5321 13128
2370	0	0	Ki67+	 5326 13151
2371	0	0	Ki67+	 5327 12586
2372	0	0	Ki67+	 5328 13103
2373	0	0	Ki67+	 5333 13040
2374	0	0	Ki67+	 5335 12796
2375	0	0	Ki67+	 5336 12618
2376	0	0	Ki67+	 5341 12589
2377	0	0	Ki67+	 5344 13132
2378	0	0	Ki67+	 5348 13089
2379	0	0	Ki67+	 5354 12606
2380	0	0	Ki67+	 5362 13138
2381	0	0	Ki67+	 5365 12973
2382	0	0	Ki67+	 5365 13100
2383	0	0	Ki67+	 5370 13117
2384	0	0	Ki67+	 5378 12974
2385	0	0	Ki67+	 5379 12746
2386	0	0	Ki67+	 5381 12717
2387	0	0	Ki67+	 5384 13086
2388	0	0	Ki67+	 5393 12810
2389	0	0	Ki67+	 5399 12610
2390	0	0	Ki67+	 5399 13151
2391	0	0	Ki67+	 5404 13059
2392	0	0	Ki67+	 5407 13120
2393	0	0	Ki67+	 5412 12622
2394	0	0	Ki67+	 5416 12819
2395	0	0	Ki67+	 5420 13101
2396	0	0	Ki67+	 5428 12918
2397	0	0	Ki67+	 5429 13089
2398	0	0	Ki67+	 5442 12599
2399	0	0	Ki67+	 5442 12831
2400	0	0	Ki67+	 5446 12663
2401	0	0	Ki67+	 5448 13109
2402	0	0	Ki67+	 5449 12905
2403	0	0	Ki67+	 5451 12623
2404	0	0	Ki67+	 5454 13163
2405	0	0	Ki67+	 5455 13146
2406	0	0	Ki67+	 5475 12745
2407	0	0	Ki67+	 5476 12829
2408	0	0	Ki67+	 5479 13016
2409	0	0	Ki67+	 5482 12923
2410	0	0	Ki67+	 5483 12649
2411	0	0	Ki67+	 5485 13143
2412	0	0	Ki67+	 5491 12579
2413	0	0	Ki67+	 5491 12616
2414	0	0	Ki67+	 5495 12599
2415	0	0	Ki67+	 5508 13088
2416	0	0	Ki67+	 5516 13117
2417	0	0	Ki67+	 5521 12861
2418	0	0	Ki67+	 5529 12979
2419	0	0	Ki67+	 5535 13076
2420	0	0	Ki67+	 5536 12629
2421	0	0	Ki67+	 5537 12612
2422	0	0	Ki67+	 5537 13037
2423	0	0	Ki67+	 5544 13106
2424	0	0	Ki67+	 5545 12852
2425	0	0	Ki67+	 5554 12762
2426	0	0	Ki67+	 5558 13071
2427	0	0	Ki67+	 5569 13097
2428	0	0	Ki67+	 5576 12541
2429	0	0	Ki67+	 5598 12584
2430	0	0	Ki67+	 5602 12620
2431	0	0	Ki67+	 5609 12943
2432	0	0	Ki67+	 5610 13089
2433	0	0	Ki67+	 5614 12634
2434	0	0	Ki67+	 5617 13056
2435	0	0	Ki67+	 5618 13024
2436	0	0	Ki67+	 5626 13074
2437	0	0	Ki67+	 5632 12607
2438	0	0	Ki67+	 5633 12814
2439	0	0	Ki67+	 5638 12590
2440	0	0	Ki67+	 5658 12605
2441	0	0	Ki67+	 5660 12777
2442	0	0	Ki67+	 5661 12888
2443	0	0	Ki67+	 5663 12584
2444	0	0	Ki67+	 5680 12968
2445	0	0	Ki67+	 5684 12818
2446	0	0	Ki67+	 5690 12400
2447	0	0	Ki67+	 5694 13001
2448	0	0	Ki67+	 5695 13061
2449	0	0	Ki67+	 5696 12593
2450	0	0	Ki67+	 5700 12770
2451	0	0	Ki67+	 5707 13038
2452	0	0	Ki67+	 5710 12577
2453	0	0	Ki67+	 5711 12589
2454	0	0	Ki67+	 4913 13455
2455	0	0	Ki67+	 4916 13790
2456	0	0	Ki67+	 4927 13491
2457	0	0	Ki67+	 4932 13760
2458	0	0	Ki67+	 4940 13958
2459	0	0	Ki67+	 4950 13501
2460	0	0	Ki67+	 4957 13770
2461	0	0	Ki67+	 4970 13310
2462	0	0	Ki67+	 4978 13758
2463	0	0	Ki67+	 4985 13722
2464	0	0	Ki67+	 4986 13547
2465	0	0	Ki67+	 4987 13801
2466	0	0	Ki67+	 4994 13263
2467	0	0	Ki67+	 4998 13772
2468	0	0	Ki67+	 5004 13552
2469	0	0	Ki67+	 5005 13261
2470	0	0	Ki67+	 5014 13292
2471	0	0	Ki67+	 5021 13794
2472	0	0	Ki67+	 5024 13490
2473	0	0	Ki67+	 5034 13535
2474	0	0	Ki67+	 5042 13916
2475	0	0	Ki67+	 5047 13529
2476	0	0	Ki67+	 5055 13306
2477	0	0	Ki67+	 5056 13819
2478	0	0	Ki67+	 5057 13759
2479	0	0	Ki67+	 5059 13325
2480	0	0	Ki67+	 5084 13552
2481	0	0	Ki67+	 5088 13335
2482	0	0	Ki67+	 5092 13271
2483	0	0	Ki67+	 5096 13234
2484	0	0	Ki67+	 5105 13556
2485	0	0	Ki67+	 5109 13541
2486	0	0	Ki67+	 5109 13967
2487	0	0	Ki67+	 5114 13232
2488	0	0	Ki67+	 5114 13293
2489	0	0	Ki67+	 5123 13939
2490	0	0	Ki67+	 5137 13950
2491	0	0	Ki67+	 5139 13743
2492	0	0	Ki67+	 5140 13316
2493	0	0	Ki67+	 5145 13254
2494	0	0	Ki67+	 5155 13575
2495	0	0	Ki67+	 5158 13875
2496	0	0	Ki67+	 5168 13588
2497	0	0	Ki67+	 5169 13551
2498	0	0	Ki67+	 5171 13536
2499	0	0	Ki67+	 5172 13322
2500	0	0	Ki67+	 5176 13935
2501	0	0	Ki67+	 5180 13843
2502	0	0	Ki67+	 5183 13564
2503	0	0	Ki67+	 5183 13919
2504	0	0	Ki67+	 5196 13314
2505	0	0	Ki67+	 5196 13737
2506	0	0	Ki67+	 5204 13468
2507	0	0	Ki67+	 5204 13912
2508	0	0	Ki67+	 5208 13569
2509	0	0	Ki67+	 5213 13950
2510	0	0	Ki67+	 5216 13546
2511	0	0	Ki67+	 5217 13227
2512	0	0	Ki67+	 5221 13795
2513	0	0	Ki67+	 5227 13855
2514	0	0	Ki67+	 5229 13903
2515	0	0	Ki67+	 5231 13539
2516	0	0	Ki67+	 5242 13183
2517	0	0	Ki67+	 5242 13227
2518	0	0	Ki67+	 5248 13497
2519	0	0	Ki67+	 5248 13725
2520	0	0	Ki67+	 5257 13561
2521	0	0	Ki67+	 5258 13892
2522	0	0	Ki67+	 5259 13214
2523	0	0	Ki67+	 5261 13281
2524	0	0	Ki67+	 5264 13341
2525	0	0	Ki67+	 5270 13537
2526	0	0	Ki67+	 5277 13449
2527	0	0	Ki67+	 5283 13757
2528	0	0	Ki67+	 5283 13840
2529	0	0	Ki67+	 5286 13886
2530	0	0	Ki67+	 5287 13357
2531	0	0	Ki67+	 5290 13222
2532	0	0	Ki67+	 5297 13193
2533	0	0	Ki67+	 5297 13235
2534	0	0	Ki67+	 5301 13689
2535	0	0	Ki67+	 5303 13896
2536	0	0	Ki67+	 5306 13582
2537	0	0	Ki67+	 5309 13776
2538	0	0	Ki67+	 5310 13187
2539	0	0	Ki67+	 5315 13330
2540	0	0	Ki67+	 5317 13556
2541	0	0	Ki67+	 5319 13202
2542	0	0	Ki67+	 5320 13670
2543	0	0	Ki67+	 5321 13544
2544	0	0	Ki67+	 5323 13461
2545	0	0	Ki67+	 5328 13689
2546	0	0	Ki67+	 5328 13793
2547	0	0	Ki67+	 5335 13201
2548	0	0	Ki67+	 5336 13232
2549	0	0	Ki67+	 5342 13556
2550	0	0	Ki67+	 5343 13263
2551	0	0	Ki67+	 5346 13541
2552	0	0	Ki67+	 5350 13637
2553	0	0	Ki67+	 5352 13685
2554	0	0	Ki67+	 5353 13660
2555	0	0	Ki67+	 5354 13615
2556	0	0	Ki67+	 5363 13204
2557	0	0	Ki67+	 5363 13572
2558	0	0	Ki67+	 5366 13640
2559	0	0	Ki67+	 5366 13873
2560	0	0	Ki67+	 5370 13595
2561	0	0	Ki67+	 5380 13263
2562	0	0	Ki67+	 5381 13239
2563	0	0	Ki67+	 5381 13597
2564	0	0	Ki67+	 5386 13655
2565	0	0	Ki67+	 5388 13693
2566	0	0	Ki67+	 5392 13202
2567	0	0	Ki67+	 5398 13316
2568	0	0	Ki67+	 5399 13180
2569	0	0	Ki67+	 5399 13871
2570	0	0	Ki67+	 5399 13910
2571	0	0	Ki67+	 5404 13555
2572	0	0	Ki67+	 5404 13625
2573	0	0	Ki67+	 5404 13684
2574	0	0	Ki67+	 5408 13242
2575	0	0	Ki67+	 5408 13793
2576	0	0	Ki67+	 5412 13653
2577	0	0	Ki67+	 5420 13171
2578	0	0	Ki67+	 5421 13574
2579	0	0	Ki67+	 5423 13209
2580	0	0	Ki67+	 5423 13368
2581	0	0	Ki67+	 5426 13631
2582	0	0	Ki67+	 5426 13792
2583	0	0	Ki67+	 5430 13542
2584	0	0	Ki67+	 5431 13508
2585	0	0	Ki67+	 5432 13260
2586	0	0	Ki67+	 5432 13866
2587	0	0	Ki67+	 5438 13580
2588	0	0	Ki67+	 5440 13665
2589	0	0	Ki67+	 5445 13562
2590	0	0	Ki67+	 5447 13386
2591	0	0	Ki67+	 5449 13618
2592	0	0	Ki67+	 5451 13777
2593	0	0	Ki67+	 5458 13374
2594	0	0	Ki67+	 5459 13239
2595	0	0	Ki67+	 5464 13863
2596	0	0	Ki67+	 5466 13323
2597	0	0	Ki67+	 5468 13484
2598	0	0	Ki67+	 5471 13591
2599	0	0	Ki67+	 5479 13231
2600	0	0	Ki67+	 5487 13368
2601	0	0	Ki67+	 5490 13892
2602	0	0	Ki67+	 5493 13649
2603	0	0	Ki67+	 5496 13263
2604	0	0	Ki67+	 5497 13232
2605	0	0	Ki67+	 5506 13847
2606	0	0	Ki67+	 5507 13727
2607	0	0	Ki67+	 5513 13328
2608	0	0	Ki67+	 5514 13204
2609	0	0	Ki67+	 5518 13288
2610	0	0	Ki67+	 5519 13637
2611	0	0	Ki67+	 5524 13717
2612	0	0	Ki67+	 5525 13370
2613	0	0	Ki67+	 5528 13420
2614	0	0	Ki67+	 5529 13859
2615	0	0	Ki67+	 5534 13880
2616	0	0	Ki67+	 5535 13704
2617	0	0	Ki67+	 5537 13783
2618	0	0	Ki67+	 5538 13376
2619	0	0	Ki67+	 5540 13222
2620	0	0	Ki67+	 5541 13287
2621	0	0	Ki67+	 5548 13196
2622	0	0	Ki67+	 5572 13504
2623	0	0	Ki67+	 5573 13369
2624	0	0	Ki67+	 5588 13292
2625	0	0	Ki67+	 5588 13711
2626	0	0	Ki67+	 5588 13761
2627	0	0	Ki67+	 5595 13279
2628	0	0	Ki67+	 5596 13266
2629	0	0	Ki67+	 5603 13900
2630	0	0	Ki67+	 5604 13854
2631	0	0	Ki67+	 5605 13835
2632	0	0	Ki67+	 5605 13938
2633	0	0	Ki67+	 5607 13880
2634	0	0	Ki67+	 5611 13679
2635	0	0	Ki67+	 5613 13807
2636	0	0	Ki67+	 5616 13364
2637	0	0	Ki67+	 5619 13293
2638	0	0	Ki67+	 5619 13505
2639	0	0	Ki67+	 5619 13953
2640	0	0	Ki67+	 5620 13863
2641	0	0	Ki67+	 5622 13491
2642	0	0	Ki67+	 5627 13715
2643	0	0	Ki67+	 5631 13732
2644	0	0	Ki67+	 5631 13859
2645	0	0	Ki67+	 5633 13575
2646	0	0	Ki67+	 5635 13921
2647	0	0	Ki67+	 5640 13291
2648	0	0	Ki67+	 5641 13598
2649	0	0	Ki67+	 5646 13838
2650	0	0	Ki67+	 5647 13533
2651	0	0	Ki67+	 5648 13805
2652	0	0	Ki67+	 5658 13505
2653	0	0	Ki67+	 5660 13899
2654	0	0	Ki67+	 5671 13883
2655	0	0	Ki67+	 5678 13285
2656	0	0	Ki67+	 5678 13470
2657	0	0	Ki67+	 5679 13700
2658	0	0	Ki67+	 5682 13268
2659	0	0	Ki67+	 5682 13507
2660	0	0	Ki67+	 5685 13861
2661	0	0	Ki67+	 5688 13954
2662	0	0	Ki67+	 5694 13917
2663	0	0	Ki67+	 5700 13890
2664	0	0	Ki67+	 5701 13519
2665	0	0	Ki67+	 5701 13716
2666	0	0	Ki67+	 5702 13388
2667	0	0	Ki67+	 5703 13324
2668	0	0	Ki67+	 5703 13948
2669	0	0	Ki67+	 5704 13506
2670	0	0	Ki67+	 4935 14415
2671	0	0	Ki67+	 4939 14495
2672	0	0	Ki67+	 4951 14075
2673	0	0	Ki67+	 4952 13985
2674	0	0	Ki67+	 4960 14121
2675	0	0	Ki67+	 4967 14216
2676	0	0	Ki67+	 4980 14437
2677	0	0	Ki67+	 4983 14169
2678	0	0	Ki67+	 5001 14428
2679	0	0	Ki67+	 5007 14241
2680	0	0	Ki67+	 5027 14015
2681	0	0	Ki67+	 5028 14032
2682	0	0	Ki67+	 5032 14516
2683	0	0	Ki67+	 5051 14037
2684	0	0	Ki67+	 5067 14519
2685	0	0	Ki67+	 5070 13980
2686	0	0	Ki67+	 5070 14012
2687	0	0	Ki67+	 5074 14065
2688	0	0	Ki67+	 5082 14076
2689	0	0	Ki67+	 5096 14108
2690	0	0	Ki67+	 5097 14334
2691	0	0	Ki67+	 5102 14347
2692	0	0	Ki67+	 5102 14689
2693	0	0	Ki67+	 5104 14304
2694	0	0	Ki67+	 5105 14087
2695	0	0	Ki67+	 5105 14396
2696	0	0	Ki67+	 5114 14414
2697	0	0	Ki67+	 5121 14474
2698	0	0	Ki67+	 5131 14674
2699	0	0	Ki67+	 5136 14435
2700	0	0	Ki67+	 5139 14083
2701	0	0	Ki67+	 5141 14276
2702	0	0	Ki67+	 5141 14324
2703	0	0	Ki67+	 5143 14223
2704	0	0	Ki67+	 5143 14662
2705	0	0	Ki67+	 5151 14411
2706	0	0	Ki67+	 5153 14358
2707	0	0	Ki67+	 5154 14503
2708	0	0	Ki67+	 5161 14437
2709	0	0	Ki67+	 5163 14379
2710	0	0	Ki67+	 5167 14281
2711	0	0	Ki67+	 5180 14397
2712	0	0	Ki67+	 5181 14197
2713	0	0	Ki67+	 5185 14493
2714	0	0	Ki67+	 5187 14422
2715	0	0	Ki67+	 5193 14268
2716	0	0	Ki67+	 5197 14326
2717	0	0	Ki67+	 5205 14386
2718	0	0	Ki67+	 5206 14295
2719	0	0	Ki67+	 5210 14623
2720	0	0	Ki67+	 5217 14426
2721	0	0	Ki67+	 5218 14251
2722	0	0	Ki67+	 5220 14268
2723	0	0	Ki67+	 5221 14372
2724	0	0	Ki67+	 5226 14238
2725	0	0	Ki67+	 5227 14069
2726	0	0	Ki67+	 5232 14257
2727	0	0	Ki67+	 5241 14161
2728	0	0	Ki67+	 5242 14427
2729	0	0	Ki67+	 5244 14607
2730	0	0	Ki67+	 5249 14313
2731	0	0	Ki67+	 5252 14229
2732	0	0	Ki67+	 5263 14069
2733	0	0	Ki67+	 5267 14248
2734	0	0	Ki67+	 5290 14593
2735	0	0	Ki67+	 5302 14075
2736	0	0	Ki67+	 5302 14434
2737	0	0	Ki67+	 5303 14064
2738	0	0	Ki67+	 5308 14213
2739	0	0	Ki67+	 5337 14060
2740	0	0	Ki67+	 5337 14444
2741	0	0	Ki67+	 5342 14434
2742	0	0	Ki67+	 5353 14599
2743	0	0	Ki67+	 5357 14154
2744	0	0	Ki67+	 5361 14204
2745	0	0	Ki67+	 5374 14220
2746	0	0	Ki67+	 5379 14047
2747	0	0	Ki67+	 5384 14032
2748	0	0	Ki67+	 5391 14561
2749	0	0	Ki67+	 5398 14050
2750	0	0	Ki67+	 5404 14117
2751	0	0	Ki67+	 5411 14218
2752	0	0	Ki67+	 5432 14215
2753	0	0	Ki67+	 5435 13987
2754	0	0	Ki67+	 5450 14029
2755	0	0	Ki67+	 5462 14231
2756	0	0	Ki67+	 5476 14003
2757	0	0	Ki67+	 5476 14549
2758	0	0	Ki67+	 5477 14246
2759	0	0	Ki67+	 5482 14455
2760	0	0	Ki67+	 5492 14025
2761	0	0	Ki67+	 5496 13986
2762	0	0	Ki67+	 5502 14420
2763	0	0	Ki67+	 5507 14518
2764	0	0	Ki67+	 5519 14073
2765	0	0	Ki67+	 5521 14227
2766	0	0	Ki67+	 5522 14462
2767	0	0	Ki67+	 5531 14679
2768	0	0	Ki67+	 5535 14620
2769	0	0	Ki67+	 5538 14019
2770	0	0	Ki67+	 5541 14476
2771	0	0	Ki67+	 5550 14637
2772	0	0	Ki67+	 5551 14455
2773	0	0	Ki67+	 5552 13989
2774	0	0	Ki67+	 5552 14242
2775	0	0	Ki67+	 5552 14259
2776	0	0	Ki67+	 5555 14678
2777	0	0	Ki67+	 5559 14612
2778	0	0	Ki67+	 5562 14013
2779	0	0	Ki67+	 5562 14649
2780	0	0	Ki67+	 5565 14227
2781	0	0	Ki67+	 5567 14667
2782	0	0	Ki67+	 5568 14309
2783	0	0	Ki67+	 5569 14139
2784	0	0	Ki67+	 5574 14090
2785	0	0	Ki67+	 5577 14457
2786	0	0	Ki67+	 5581 14279
2787	0	0	Ki67+	 5590 14524
2788	0	0	Ki67+	 5594 14009
2789	0	0	Ki67+	 5594 14668
2790	0	0	Ki67+	 5596 14223
2791	0	0	Ki67+	 5599 14427
2792	0	0	Ki67+	 5600 14652
2793	0	0	Ki67+	 5608 14237
2794	0	0	Ki67+	 5609 14522
2795	0	0	Ki67+	 5610 14658
2796	0	0	Ki67+	 5613 14219
2797	0	0	Ki67+	 5614 14357
2798	0	0	Ki67+	 5615 14264
2799	0	0	Ki67+	 5618 13986
2800	0	0	Ki67+	 5618 14292
2801	0	0	Ki67+	 5623 14449
2802	0	0	Ki67+	 5632 14321
2803	0	0	Ki67+	 5633 13991
2804	0	0	Ki67+	 5633 14417
2805	0	0	Ki67+	 5633 14698
2806	0	0	Ki67+	 5635 14175
2807	0	0	Ki67+	 5639 14231
2808	0	0	Ki67+	 5642 14246
2809	0	0	Ki67+	 5642 14460
2810	0	0	Ki67+	 5644 14750
2811	0	0	Ki67+	 5646 14724
2812	0	0	Ki67+	 5650 13971
2813	0	0	Ki67+	 5650 14704
2814	0	0	Ki67+	 5651 14470
2815	0	0	Ki67+	 5652 14153
2816	0	0	Ki67+	 5655 14289
2817	0	0	Ki67+	 5660 14344
2818	0	0	Ki67+	 5662 14754
2819	0	0	Ki67+	 5665 14248
2820	0	0	Ki67+	 5667 14465
2821	0	0	Ki67+	 5668 13981
2822	0	0	Ki67+	 5669 14687
2823	0	0	Ki67+	 5670 14382
2824	0	0	Ki67+	 5670 14425
2825	0	0	Ki67+	 5674 14064
2826	0	0	Ki67+	 5674 14313
2827	0	0	Ki67+	 5676 14397
2828	0	0	Ki67+	 5678 14449
2829	0	0	Ki67+	 5678 14728
2830	0	0	Ki67+	 5679 14280
2831	0	0	Ki67+	 5682 14349
2832	0	0	Ki67+	 5687 14492
2833	0	0	Ki67+	 5688 14632
2834	0	0	Ki67+	 5693 14255
2835	0	0	Ki67+	 5696 14732
2836	0	0	Ki67+	 5701 14408
2837	0	0	Ki67+	 5702 14183
2838	0	0	Ki67+	 5711 14515
2839	0	0	Ki67+	 5055 14801
2840	0	0	Ki67+	 5065 14806
2841	0	0	Ki67+	 5110 15117
2842	0	0	Ki67+	 5120 15566
2843	0	0	Ki67+	 5133 15158
2844	0	0	Ki67+	 5155 15163
2845	0	0	Ki67+	 5231 14943
2846	0	0	Ki67+	 5259 14968
2847	0	0	Ki67+	 5324 15246
2848	0	0	Ki67+	 5325 15565
2849	0	0	Ki67+	 5338 14892
2850	0	0	Ki67+	 5376 14879
2851	0	0	Ki67+	 5466 15149
2852	0	0	Ki67+	 5480 15058
2853	0	0	Ki67+	 5482 15321
2854	0	0	Ki67+	 5508 15314
2855	0	0	Ki67+	 5532 15219
2856	0	0	Ki67+	 5546 14879
2857	0	0	Ki67+	 5556 15343
2858	0	0	Ki67+	 5557 15003
2859	0	0	Ki67+	 5561 15177
2860	0	0	Ki67+	 5580 14822
2861	0	0	Ki67+	 5586 15503
2862	0	0	Ki67+	 5592 14794
2863	0	0	Ki67+	 5614 14793
2864	0	0	Ki67+	 5638 14852
2865	0	0	Ki67+	 5644 14775
2866	0	0	Ki67+	 5647 15494
2867	0	0	Ki67+	 5648 14812
2868	0	0	Ki67+	 5661 14803
2869	0	0	Ki67+	 5080 16076
2870	0	0	Ki67+	 5121 16101
2871	0	0	Ki67+	 5129 16113
2872	0	0	Ki67+	 5136 16299
2873	0	0	Ki67+	 5156 16290
2874	0	0	Ki67+	 5165 15983
2875	0	0	Ki67+	 5168 16111
2876	0	0	Ki67+	 5173 16273
2877	0	0	Ki67+	 5188 15865
2878	0	0	Ki67+	 5191 15888
2879	0	0	Ki67+	 5204 16364
2880	0	0	Ki67+	 5232 16357
2881	0	0	Ki67+	 5255 16126
2882	0	0	Ki67+	 5258 15926
2883	0	0	Ki67+	 5266 15613
2884	0	0	Ki67+	 5294 16140
2885	0	0	Ki67+	 5306 16124
2886	0	0	Ki67+	 5321 16218
2887	0	0	Ki67+	 5330 16270
2888	0	0	Ki67+	 5332 16235
2889	0	0	Ki67+	 5344 16367
2890	0	0	Ki67+	 5350 15939
2891	0	0	Ki67+	 5356 16219
2892	0	0	Ki67+	 5357 16343
2893	0	0	Ki67+	 5368 16019
2894	0	0	Ki67+	 5368 16218
2895	0	0	Ki67+	 5385 15670
2896	0	0	Ki67+	 5386 16211
2897	0	0	Ki67+	 5391 15943
2898	0	0	Ki67+	 5402 15889
2899	0	0	Ki67+	 5415 16089
2900	0	0	Ki67+	 5440 16311
2901	0	0	Ki67+	 5450 16077
2902	0	0	Ki67+	 5454 15995
2903	0	0	Ki67+	 5460 15877
2904	0	0	Ki67+	 5465 15846
2905	0	0	Ki67+	 5483 16100
2906	0	0	Ki67+	 5501 15646
2907	0	0	Ki67+	 5506 16175
2908	0	0	Ki67+	 5510 16326
2909	0	0	Ki67+	 5526 15711
2910	0	0	Ki67+	 5530 16347
2911	0	0	Ki67+	 5532 15924
2912	0	0	Ki67+	 5542 16284
2913	0	0	Ki67+	 5563 15705
2914	0	0	Ki67+	 5563 16300
2915	0	0	Ki67+	 5567 16325
2916	0	0	Ki67+	 5571 15668
2917	0	0	Ki67+	 5577 16264
2918	0	0	Ki67+	 5583 16234
2919	0	0	Ki67+	 5601 15954
2920	0	0	Ki67+	 5617 16278
2921	0	0	Ki67+	 5645 16361
2922	0	0	Ki67+	 5665 15622
2923	0	0	Ki67+	 5675 16049
2924	0	0	Ki67+	 5687 16358
2925	0	0	Ki67+	 5688 16275
2926	0	0	Ki67+	 5702 16338
2927	0	0	Ki67+	 5705 16056
2928	0	0	Ki67+	 5708 16246
2929	0	0	Ki67+	 4943 16479
2930	0	0	Ki67+	 5011 16394
2931	0	0	Ki67+	 5037 16415
2932	0	0	Ki67+	 5119 16483
2933	0	0	Ki67+	 5151 16907
2934	0	0	Ki67+	 5161 16375
2935	0	0	Ki67+	 5235 16967
2936	0	0	Ki67+	 5243 16824
2937	0	0	Ki67+	 5306 16845
2938	0	0	Ki67+	 5327 16375
2939	0	0	Ki67+	 5352 16919
2940	0	0	Ki67+	 5354 16398
2941	0	0	Ki67+	 5360 16844
2942	0	0	Ki67+	 5365 16997
2943	0	0	Ki67+	 5427 16931
2944	0	0	Ki67+	 5431 16453
2945	0	0	Ki67+	 5439 16789
2946	0	0	Ki67+	 5469 16931
2947	0	0	Ki67+	 5475 16413
2948	0	0	Ki67+	 5484 16727
2949	0	0	Ki67+	 5496 16765
2950	0	0	Ki67+	 5501 16785
2951	0	0	Ki67+	 5505 16854
2952	0	0	Ki67+	 5507 16904
2953	0	0	Ki67+	 5526 16871
2954	0	0	Ki67+	 5535 16405
2955	0	0	Ki67+	 5540 16907
2956	0	0	Ki67+	 5550 16823
2957	0	0	Ki67+	 5553 16746
2958	0	0	Ki67+	 5555 16767
2959	0	0	Ki67+	 5561 16395
2960	0	0	Ki67+	 5581 16389
2961	0	0	Ki67+	 5595 16809
2962	0	0	Ki67+	 5596 16375
2963	0	0	Ki67+	 5599 17086
2964	0	0	Ki67+	 5613 16394
2965	0	0	Ki67+	 5629 16797
2966	0	0	Ki67+	 5635 16717
2967	0	0	Ki67+	 5647 16386
2968	0	0	Ki67+	 5661 16374
2969	0	0	Ki67+	 5662 16656
2970	0	0	Ki67+	 5683 17068
2971	0	0	Ki67+	 5688 16781
2972	0	0	Ki67+	 5699 17066
2973	0	0	Ki67+	 5705 16725
2974	0	0	Ki67+	 5340 17387
2975	0	0	Ki67+	 5403 17336
2976	0	0	Ki67+	 5436 17569
2977	0	0	Ki67+	 5554 17541
2978	0	0	Ki67+	 5621 17302
2979	0	0	Ki67+	 5690 17222
2980	0	0	Ki67+	 5701 17335
2981	0	0	Ki67+	 5536 18046
2982	0	0	Ki67+	 5633 17974
2983	0	0	Ki67+	 5644 18519
2984	0	0	Ki67+	 5693 17985
2985	0	0	Ki67+	 5715 8275
2986	0	0	Ki67+	 5726 7800
2987	0	0	Ki67+	 5727 8018
2988	0	0	Ki67+	 5729 8037
2989	0	0	Ki67+	 5739 7819
2990	0	0	Ki67+	 5742 8304
2991	0	0	Ki67+	 5749 8243
2992	0	0	Ki67+	 5750 8290
2993	0	0	Ki67+	 5753 7834
2994	0	0	Ki67+	 5759 7800
2995	0	0	Ki67+	 5760 8033
2996	0	0	Ki67+	 5765 7731
2997	0	0	Ki67+	 5765 7813
2998	0	0	Ki67+	 5770 8265
2999	0	0	Ki67+	 5796 7688
3000	0	0	Ki67+	 5798 8018
3001	0	0	Ki67+	 5800 8304
3002	0	0	Ki67+	 5807 8229
3003	0	0	Ki67+	 5809 7996
3004	0	0	Ki67+	 5839 8218
3005	0	0	Ki67+	 5840 8126
3006	0	0	Ki67+	 5845 8298
3007	0	0	Ki67+	 5847 7992
3008	0	0	Ki67+	 5847 8200
3009	0	0	Ki67+	 5854 8005
3010	0	0	Ki67+	 5860 7834
3011	0	0	Ki67+	 5861 8217
3012	0	0	Ki67+	 5863 7993
3013	0	0	Ki67+	 5879 8144
3014	0	0	Ki67+	 5898 7824
3015	0	0	Ki67+	 5899 7995
3016	0	0	Ki67+	 5902 8256
3017	0	0	Ki67+	 5903 7672
3018	0	0	Ki67+	 5911 8351
3019	0	0	Ki67+	 5923 7620
3020	0	0	Ki67+	 5924 7879
3021	0	0	Ki67+	 5935 8246
3022	0	0	Ki67+	 5948 7871
3023	0	0	Ki67+	 5949 7636
3024	0	0	Ki67+	 5949 7847
3025	0	0	Ki67+	 5952 8365
3026	0	0	Ki67+	 5958 7661
3027	0	0	Ki67+	 5961 8275
3028	0	0	Ki67+	 5966 8197
3029	0	0	Ki67+	 5981 7866
3030	0	0	Ki67+	 5984 8359
3031	0	0	Ki67+	 5985 8102
3032	0	0	Ki67+	 5989 7745
3033	0	0	Ki67+	 5996 7849
3034	0	0	Ki67+	 6018 7915
3035	0	0	Ki67+	 6020 7691
3036	0	0	Ki67+	 6021 7838
3037	0	0	Ki67+	 6029 8366
3038	0	0	Ki67+	 6033 8343
3039	0	0	Ki67+	 6035 7896
3040	0	0	Ki67+	 6047 7926
3041	0	0	Ki67+	 6049 8258
3042	0	0	Ki67+	 6052 7979
3043	0	0	Ki67+	 6054 8016
3044	0	0	Ki67+	 6054 8357
3045	0	0	Ki67+	 6067 8292
3046	0	0	Ki67+	 6074 8331
3047	0	0	Ki67+	 6100 8365
3048	0	0	Ki67+	 6103 8348
3049	0	0	Ki67+	 6106 8010
3050	0	0	Ki67+	 6109 8333
3051	0	0	Ki67+	 6112 8212
3052	0	0	Ki67+	 6129 8362
3053	0	0	Ki67+	 6130 8127
3054	0	0	Ki67+	 6138 7975
3055	0	0	Ki67+	 6141 8345
3056	0	0	Ki67+	 6144 8023
3057	0	0	Ki67+	 6151 8365
3058	0	0	Ki67+	 6154 8325
3059	0	0	Ki67+	 6159 8065
3060	0	0	Ki67+	 6164 7747
3061	0	0	Ki67+	 6169 8108
3062	0	0	Ki67+	 6172 8334
3063	0	0	Ki67+	 6180 8353
3064	0	0	Ki67+	 6185 8240
3065	0	0	Ki67+	 6189 7998
3066	0	0	Ki67+	 6206 8353
3067	0	0	Ki67+	 6230 7960
3068	0	0	Ki67+	 6231 7638
3069	0	0	Ki67+	 6236 7936
3070	0	0	Ki67+	 6244 8273
3071	0	0	Ki67+	 6257 7764
3072	0	0	Ki67+	 6260 7635
3073	0	0	Ki67+	 6264 7999
3074	0	0	Ki67+	 6267 7738
3075	0	0	Ki67+	 6293 7862
3076	0	0	Ki67+	 6297 7657
3077	0	0	Ki67+	 6305 7885
3078	0	0	Ki67+	 6307 8087
3079	0	0	Ki67+	 6311 7700
3080	0	0	Ki67+	 6317 7664
3081	0	0	Ki67+	 6321 7871
3082	0	0	Ki67+	 6326 7787
3083	0	0	Ki67+	 6328 8018
3084	0	0	Ki67+	 6337 8039
3085	0	0	Ki67+	 6341 7895
3086	0	0	Ki67+	 6351 8338
3087	0	0	Ki67+	 6355 8352
3088	0	0	Ki67+	 6363 7897
3089	0	0	Ki67+	 6364 7773
3090	0	0	Ki67+	 6364 7872
3091	0	0	Ki67+	 6376 7950
3092	0	0	Ki67+	 6380 7922
3093	0	0	Ki67+	 6384 7897
3094	0	0	Ki67+	 6385 7939
3095	0	0	Ki67+	 6386 8118
3096	0	0	Ki67+	 6389 8342
3097	0	0	Ki67+	 6402 7845
3098	0	0	Ki67+	 6402 7939
3099	0	0	Ki67+	 6407 7909
3100	0	0	Ki67+	 6409 8047
3101	0	0	Ki67+	 6410 7950
3102	0	0	Ki67+	 6411 7705
3103	0	0	Ki67+	 6413 7882
3104	0	0	Ki67+	 6413 8366
3105	0	0	Ki67+	 6414 7979
3106	0	0	Ki67+	 6415 8101
3107	0	0	Ki67+	 6419 7742
3108	0	0	Ki67+	 6419 8248
3109	0	0	Ki67+	 6423 7805
3110	0	0	Ki67+	 6427 7921
3111	0	0	Ki67+	 6431 7792
3112	0	0	Ki67+	 6431 7944
3113	0	0	Ki67+	 6439 7751
3114	0	0	Ki67+	 6439 7893
3115	0	0	Ki67+	 6443 7989
3116	0	0	Ki67+	 6445 7961
3117	0	0	Ki67+	 6451 8121
3118	0	0	Ki67+	 6453 7877
3119	0	0	Ki67+	 6454 7922
3120	0	0	Ki67+	 6456 7936
3121	0	0	Ki67+	 6464 7896
3122	0	0	Ki67+	 6465 8226
3123	0	0	Ki67+	 6466 7961
3124	0	0	Ki67+	 6470 7988
3125	0	0	Ki67+	 6472 8333
3126	0	0	Ki67+	 6475 8345
3127	0	0	Ki67+	 6477 7881
3128	0	0	Ki67+	 6489 8353
3129	0	0	Ki67+	 6493 7975
3130	0	0	Ki67+	 6494 8296
3131	0	0	Ki67+	 6511 7882
3132	0	0	Ki67+	 5714 8883
3133	0	0	Ki67+	 5719 8821
3134	0	0	Ki67+	 5719 8847
3135	0	0	Ki67+	 5721 8922
3136	0	0	Ki67+	 5728 8800
3137	0	0	Ki67+	 5728 8963
3138	0	0	Ki67+	 5732 8902
3139	0	0	Ki67+	 5739 8385
3140	0	0	Ki67+	 5739 8848
3141	0	0	Ki67+	 5741 8808
3142	0	0	Ki67+	 5741 8946
3143	0	0	Ki67+	 5745 8439
3144	0	0	Ki67+	 5748 8503
3145	0	0	Ki67+	 5752 8956
3146	0	0	Ki67+	 5754 8930
3147	0	0	Ki67+	 5754 9035
3148	0	0	Ki67+	 5754 9069
3149	0	0	Ki67+	 5755 8888
3150	0	0	Ki67+	 5758 8795
3151	0	0	Ki67+	 5759 8859
3152	0	0	Ki67+	 5761 8689
3153	0	0	Ki67+	 5762 9051
3154	0	0	Ki67+	 5766 8938
3155	0	0	Ki67+	 5768 8828
3156	0	0	Ki67+	 5775 8545
3157	0	0	Ki67+	 5776 8443
3158	0	0	Ki67+	 5776 8979
3159	0	0	Ki67+	 5777 8945
3160	0	0	Ki67+	 5778 8475
3161	0	0	Ki67+	 5778 8918
3162	0	0	Ki67+	 5780 8880
3163	0	0	Ki67+	 5782 8588
3164	0	0	Ki67+	 5784 8402
3165	0	0	Ki67+	 5791 8989
3166	0	0	Ki67+	 5791 9111
3167	0	0	Ki67+	 5796 9135
3168	0	0	Ki67+	 5797 8919
3169	0	0	Ki67+	 5800 8894
3170	0	0	Ki67+	 5802 8526
3171	0	0	Ki67+	 5803 9109
3172	0	0	Ki67+	 5805 8860
3173	0	0	Ki67+	 5807 8975
3174	0	0	Ki67+	 5809 8644
3175	0	0	Ki67+	 5811 8947
3176	0	0	Ki67+	 5819 8929
3177	0	0	Ki67+	 5820 9022
3178	0	0	Ki67+	 5826 8885
3179	0	0	Ki67+	 5830 8573
3180	0	0	Ki67+	 5831 8975
3181	0	0	Ki67+	 5833 8770
3182	0	0	Ki67+	 5834 9001
3183	0	0	Ki67+	 5835 9023
3184	0	0	Ki67+	 5836 8868
3185	0	0	Ki67+	 5836 9106
3186	0	0	Ki67+	 5837 9156
3187	0	0	Ki67+	 5841 8899
3188	0	0	Ki67+	 5842 8599
3189	0	0	Ki67+	 5845 8953
3190	0	0	Ki67+	 5850 8910
3191	0	0	Ki67+	 5853 8863
3192	0	0	Ki67+	 5853 8985
3193	0	0	Ki67+	 5855 8448
3194	0	0	Ki67+	 5856 8943
3195	0	0	Ki67+	 5862 8460
3196	0	0	Ki67+	 5872 9010
3197	0	0	Ki67+	 5880 8545
3198	0	0	Ki67+	 5882 8915
3199	0	0	Ki67+	 5883 8600
3200	0	0	Ki67+	 5886 8802
3201	0	0	Ki67+	 5886 9155
3202	0	0	Ki67+	 5888 8947
3203	0	0	Ki67+	 5892 8851
3204	0	0	Ki67+	 5896 8582
3205	0	0	Ki67+	 5899 8926
3206	0	0	Ki67+	 5904 9014
3207	0	0	Ki67+	 5911 9036
3208	0	0	Ki67+	 5913 8982
3209	0	0	Ki67+	 5914 8909
3210	0	0	Ki67+	 5919 8631
3211	0	0	Ki67+	 5920 8814
3212	0	0	Ki67+	 5922 8523
3213	0	0	Ki67+	 5924 8952
3214	0	0	Ki67+	 5929 8482
3215	0	0	Ki67+	 5929 8776
3216	0	0	Ki67+	 5930 8999
3217	0	0	Ki67+	 5931 8503
3218	0	0	Ki67+	 5934 8962
3219	0	0	Ki67+	 5936 8423
3220	0	0	Ki67+	 5937 8526
3221	0	0	Ki67+	 5941 9053
3222	0	0	Ki67+	 5942 8996
3223	0	0	Ki67+	 5949 8788
3224	0	0	Ki67+	 5950 9014
3225	0	0	Ki67+	 5957 8933
3226	0	0	Ki67+	 5958 9066
3227	0	0	Ki67+	 5961 9026
3228	0	0	Ki67+	 5962 8973
3229	0	0	Ki67+	 5974 8784
3230	0	0	Ki67+	 5976 8590
3231	0	0	Ki67+	 5983 8699
3232	0	0	Ki67+	 5983 9065
3233	0	0	Ki67+	 5985 8866
3234	0	0	Ki67+	 5985 8962
3235	0	0	Ki67+	 5987 8488
3236	0	0	Ki67+	 5990 9037
3237	0	0	Ki67+	 6000 8973
3238	0	0	Ki67+	 6001 8903
3239	0	0	Ki67+	 6002 8708
3240	0	0	Ki67+	 6003 9081
3241	0	0	Ki67+	 6006 9063
3242	0	0	Ki67+	 6008 9007
3243	0	0	Ki67+	 6011 8495
3244	0	0	Ki67+	 6014 8915
3245	0	0	Ki67+	 6017 8459
3246	0	0	Ki67+	 6024 8986
3247	0	0	Ki67+	 6033 8416
3248	0	0	Ki67+	 6034 8791
3249	0	0	Ki67+	 6037 9094
3250	0	0	Ki67+	 6039 9016
3251	0	0	Ki67+	 6039 9066
3252	0	0	Ki67+	 6041 8579
3253	0	0	Ki67+	 6044 8914
3254	0	0	Ki67+	 6056 8392
3255	0	0	Ki67+	 6059 9008
3256	0	0	Ki67+	 6064 9122
3257	0	0	Ki67+	 6069 8401
3258	0	0	Ki67+	 6069 8960
3259	0	0	Ki67+	 6070 9083
3260	0	0	Ki67+	 6073 9110
3261	0	0	Ki67+	 6074 8429
3262	0	0	Ki67+	 6077 8370
3263	0	0	Ki67+	 6078 8741
3264	0	0	Ki67+	 6086 9053
3265	0	0	Ki67+	 6097 8388
3266	0	0	Ki67+	 6097 9070
3267	0	0	Ki67+	 6101 8407
3268	0	0	Ki67+	 6101 9053
3269	0	0	Ki67+	 6104 8442
3270	0	0	Ki67+	 6104 9124
3271	0	0	Ki67+	 6114 8861
3272	0	0	Ki67+	 6114 8884
3273	0	0	Ki67+	 6121 8437
3274	0	0	Ki67+	 6122 9090
3275	0	0	Ki67+	 6125 8909
3276	0	0	Ki67+	 6130 9035
3277	0	0	Ki67+	 6133 8983
3278	0	0	Ki67+	 6134 8500
3279	0	0	Ki67+	 6137 8466
3280	0	0	Ki67+	 6144 8418
3281	0	0	Ki67+	 6145 8960
3282	0	0	Ki67+	 6155 8467
3283	0	0	Ki67+	 6156 8791
3284	0	0	Ki67+	 6160 9091
3285	0	0	Ki67+	 6163 8434
3286	0	0	Ki67+	 6164 8495
3287	0	0	Ki67+	 6166 8534
3288	0	0	Ki67+	 6174 8870
3289	0	0	Ki67+	 6176 8398
3290	0	0	Ki67+	 6177 8915
3291	0	0	Ki67+	 6183 8465
3292	0	0	Ki67+	 6189 8545
3293	0	0	Ki67+	 6192 8437
3294	0	0	Ki67+	 6195 8514
3295	0	0	Ki67+	 6200 8384
3296	0	0	Ki67+	 6200 9097
3297	0	0	Ki67+	 6202 8500
3298	0	0	Ki67+	 6205 8928
3299	0	0	Ki67+	 6206 8404
3300	0	0	Ki67+	 6208 8903
3301	0	0	Ki67+	 6219 9118
3302	0	0	Ki67+	 6223 8395
3303	0	0	Ki67+	 6226 8377
3304	0	0	Ki67+	 6227 8552
3305	0	0	Ki67+	 6233 8966
3306	0	0	Ki67+	 6239 8827
3307	0	0	Ki67+	 6240 8404
3308	0	0	Ki67+	 6247 8709
3309	0	0	Ki67+	 6247 9100
3310	0	0	Ki67+	 6258 8413
3311	0	0	Ki67+	 6265 8771
3312	0	0	Ki67+	 6274 8878
3313	0	0	Ki67+	 6275 8619
3314	0	0	Ki67+	 6278 8426
3315	0	0	Ki67+	 6278 8723
3316	0	0	Ki67+	 6285 8787
3317	0	0	Ki67+	 6287 8413
3318	0	0	Ki67+	 6295 8428
3319	0	0	Ki67+	 6296 8911
3320	0	0	Ki67+	 6309 8444
3321	0	0	Ki67+	 6310 9142
3322	0	0	Ki67+	 6317 8507
3323	0	0	Ki67+	 6321 8494
3324	0	0	Ki67+	 6329 8766
3325	0	0	Ki67+	 6331 8870
3326	0	0	Ki67+	 6344 8570
3327	0	0	Ki67+	 6346 8439
3328	0	0	Ki67+	 6346 8473
3329	0	0	Ki67+	 6356 8579
3330	0	0	Ki67+	 6362 8399
3331	0	0	Ki67+	 6375 8384
3332	0	0	Ki67+	 6393 8492
3333	0	0	Ki67+	 6394 8402
3334	0	0	Ki67+	 6423 8405
3335	0	0	Ki67+	 6436 8644
3336	0	0	Ki67+	 6454 8430
3337	0	0	Ki67+	 6470 8570
3338	0	0	Ki67+	 6483 8976
3339	0	0	Ki67+	 6491 8514
3340	0	0	Ki67+	 5730 9801
3341	0	0	Ki67+	 5731 9496
3342	0	0	Ki67+	 5734 9791
3343	0	0	Ki67+	 5746 9695
3344	0	0	Ki67+	 5756 9505
3345	0	0	Ki67+	 5756 9650
3346	0	0	Ki67+	 5768 9702
3347	0	0	Ki67+	 5771 9545
3348	0	0	Ki67+	 5775 9664
3349	0	0	Ki67+	 5778 9807
3350	0	0	Ki67+	 5788 9521
3351	0	0	Ki67+	 5788 9732
3352	0	0	Ki67+	 5796 9259
3353	0	0	Ki67+	 5798 9711
3354	0	0	Ki67+	 5801 9543
3355	0	0	Ki67+	 5814 9824
3356	0	0	Ki67+	 5816 9842
3357	0	0	Ki67+	 5817 9245
3358	0	0	Ki67+	 5821 9563
3359	0	0	Ki67+	 5822 9763
3360	0	0	Ki67+	 5840 9559
3361	0	0	Ki67+	 5840 9710
3362	0	0	Ki67+	 5841 9244
3363	0	0	Ki67+	 5845 9837
3364	0	0	Ki67+	 5859 9581
3365	0	0	Ki67+	 5859 9716
3366	0	0	Ki67+	 5872 9590
3367	0	0	Ki67+	 5879 9711
3368	0	0	Ki67+	 5889 9835
3369	0	0	Ki67+	 5894 9735
3370	0	0	Ki67+	 5897 9711
3371	0	0	Ki67+	 5901 9618
3372	0	0	Ki67+	 5904 9776
3373	0	0	Ki67+	 5905 9265
3374	0	0	Ki67+	 5919 9853
3375	0	0	Ki67+	 5922 9673
3376	0	0	Ki67+	 5922 9842
3377	0	0	Ki67+	 5923 9616
3378	0	0	Ki67+	 5925 9736
3379	0	0	Ki67+	 5931 9573
3380	0	0	Ki67+	 5941 9578
3381	0	0	Ki67+	 5944 9745
3382	0	0	Ki67+	 5946 9565
3383	0	0	Ki67+	 5947 9638
3384	0	0	Ki67+	 5949 9853
3385	0	0	Ki67+	 5953 9669
3386	0	0	Ki67+	 5961 9333
3387	0	0	Ki67+	 5962 9688
3388	0	0	Ki67+	 5966 9864
3389	0	0	Ki67+	 5967 9575
3390	0	0	Ki67+	 5970 9713
3391	0	0	Ki67+	 5978 9877
3392	0	0	Ki67+	 5985 9862
3393	0	0	Ki67+	 5994 9179
3394	0	0	Ki67+	 5994 9202
3395	0	0	Ki67+	 5995 9683
3396	0	0	Ki67+	 5995 9718
3397	0	0	Ki67+	 5996 9759
3398	0	0	Ki67+	 5997 9742
3399	0	0	Ki67+	 6004 9207
3400	0	0	Ki67+	 6004 9363
3401	0	0	Ki67+	 6004 9626
3402	0	0	Ki67+	 6004 9873
3403	0	0	Ki67+	 6013 9881
3404	0	0	Ki67+	 6015 9175
3405	0	0	Ki67+	 6015 9709
3406	0	0	Ki67+	 6020 9751
3407	0	0	Ki67+	 6023 9890
3408	0	0	Ki67+	 6025 9741
3409	0	0	Ki67+	 6034 9434
3410	0	0	Ki67+	 6034 9660
3411	0	0	Ki67+	 6039 9731
3412	0	0	Ki67+	 6053 9908
3413	0	0	Ki67+	 6060 9803
3414	0	0	Ki67+	 6071 9919
3415	0	0	Ki67+	 6077 9881
3416	0	0	Ki67+	 6086 9466
3417	0	0	Ki67+	 6090 9497
3418	0	0	Ki67+	 6095 9680
3419	0	0	Ki67+	 6095 9920
3420	0	0	Ki67+	 6096 9420
3421	0	0	Ki67+	 6098 9697
3422	0	0	Ki67+	 6102 9730
3423	0	0	Ki67+	 6106 9939
3424	0	0	Ki67+	 6107 9486
3425	0	0	Ki67+	 6109 9464
3426	0	0	Ki67+	 6113 9723
3427	0	0	Ki67+	 6114 9823
3428	0	0	Ki67+	 6126 9310
3429	0	0	Ki67+	 6138 9264
3430	0	0	Ki67+	 6139 9953
3431	0	0	Ki67+	 6147 9361
3432	0	0	Ki67+	 6150 9949
3433	0	0	Ki67+	 6160 9839
3434	0	0	Ki67+	 6163 9636
3435	0	0	Ki67+	 6168 9357
3436	0	0	Ki67+	 6168 9448
3437	0	0	Ki67+	 6174 9581
3438	0	0	Ki67+	 6177 9192
3439	0	0	Ki67+	 6177 9537
3440	0	0	Ki67+	 6184 9961
3441	0	0	Ki67+	 6185 9495
3442	0	0	Ki67+	 6192 9273
3443	0	0	Ki67+	 6193 9316
3444	0	0	Ki67+	 6196 9530
3445	0	0	Ki67+	 6202 9552
3446	0	0	Ki67+	 6203 9467
3447	0	0	Ki67+	 6218 9540
3448	0	0	Ki67+	 6224 9481
3449	0	0	Ki67+	 6226 9889
3450	0	0	Ki67+	 6237 9246
3451	0	0	Ki67+	 6237 9658
3452	0	0	Ki67+	 6249 9493
3453	0	0	Ki67+	 6251 9598
3454	0	0	Ki67+	 6258 9429
3455	0	0	Ki67+	 6258 9882
3456	0	0	Ki67+	 6261 9573
3457	0	0	Ki67+	 6262 9547
3458	0	0	Ki67+	 6265 9636
3459	0	0	Ki67+	 6266 9611
3460	0	0	Ki67+	 6266 9940
3461	0	0	Ki67+	 6272 9710
3462	0	0	Ki67+	 6280 9301
3463	0	0	Ki67+	 6294 9639
3464	0	0	Ki67+	 6296 9850
3465	0	0	Ki67+	 6300 9548
3466	0	0	Ki67+	 6303 9658
3467	0	0	Ki67+	 6320 9665
3468	0	0	Ki67+	 6321 9640
3469	0	0	Ki67+	 6325 9546
3470	0	0	Ki67+	 6333 9866
3471	0	0	Ki67+	 6337 9680
3472	0	0	Ki67+	 6351 9700
3473	0	0	Ki67+	 6355 9807
3474	0	0	Ki67+	 6359 9723
3475	0	0	Ki67+	 6369 9265
3476	0	0	Ki67+	 6369 9558
3477	0	0	Ki67+	 6384 9893
3478	0	0	Ki67+	 6385 9207
3479	0	0	Ki67+	 6388 9492
3480	0	0	Ki67+	 6389 9172
3481	0	0	Ki67+	 6390 9728
3482	0	0	Ki67+	 6403 9955
3483	0	0	Ki67+	 6410 9784
3484	0	0	Ki67+	 6410 9823
3485	0	0	Ki67+	 6418 9740
3486	0	0	Ki67+	 6422 9802
3487	0	0	Ki67+	 6437 9194
3488	0	0	Ki67+	 6441 9959
3489	0	0	Ki67+	 6443 9236
3490	0	0	Ki67+	 6451 9299
3491	0	0	Ki67+	 6457 9833
3492	0	0	Ki67+	 6458 9209
3493	0	0	Ki67+	 6463 9784
3494	0	0	Ki67+	 6471 9739
3495	0	0	Ki67+	 6473 9728
3496	0	0	Ki67+	 6477 9954
3497	0	0	Ki67+	 6478 9262
3498	0	0	Ki67+	 6489 9293
3499	0	0	Ki67+	 6497 9202
3500	0	0	Ki67+	 6497 9439
3501	0	0	Ki67+	 6498 9821
3502	0	0	Ki67+	 6501 9621
3503	0	0	Ki67+	 6507 9361
3504	0	0	Ki67+	 6507 9601
3505	0	0	Ki67+	 6508 9643
3506	0	0	Ki67+	 5716 10744
3507	0	0	Ki67+	 5723 10677
3508	0	0	Ki67+	 5728 10038
3509	0	0	Ki67+	 5735 10021
3510	0	0	Ki67+	 5742 10010
3511	0	0	Ki67+	 5748 10298
3512	0	0	Ki67+	 5749 10686
3513	0	0	Ki67+	 5752 10037
3514	0	0	Ki67+	 5757 10766
3515	0	0	Ki67+	 5758 10022
3516	0	0	Ki67+	 5758 10664
3517	0	0	Ki67+	 5767 10698
3518	0	0	Ki67+	 5768 10053
3519	0	0	Ki67+	 5780 10043
3520	0	0	Ki67+	 5782 10727
3521	0	0	Ki67+	 5785 10000
3522	0	0	Ki67+	 5785 10759
3523	0	0	Ki67+	 5786 10560
3524	0	0	Ki67+	 5791 10203
3525	0	0	Ki67+	 5795 10674
3526	0	0	Ki67+	 5801 10705
3527	0	0	Ki67+	 5805 10056
3528	0	0	Ki67+	 5811 10695
3529	0	0	Ki67+	 5823 10679
3530	0	0	Ki67+	 5823 10765
3531	0	0	Ki67+	 5824 10587
3532	0	0	Ki67+	 5831 10722
3533	0	0	Ki67+	 5836 10064
3534	0	0	Ki67+	 5840 10733
3535	0	0	Ki67+	 5849 10067
3536	0	0	Ki67+	 5851 10191
3537	0	0	Ki67+	 5853 10558
3538	0	0	Ki67+	 5856 10703
3539	0	0	Ki67+	 5858 10104
3540	0	0	Ki67+	 5871 10758
3541	0	0	Ki67+	 5884 10008
3542	0	0	Ki67+	 5886 10070
3543	0	0	Ki67+	 5888 10527
3544	0	0	Ki67+	 5888 10759
3545	0	0	Ki67+	 5892 10208
3546	0	0	Ki67+	 5901 10504
3547	0	0	Ki67+	 5902 10726
3548	0	0	Ki67+	 5915 10069
3549	0	0	Ki67+	 5919 10042
3550	0	0	Ki67+	 5940 10046
3551	0	0	Ki67+	 5944 10678
3552	0	0	Ki67+	 5960 10655
3553	0	0	Ki67+	 5969 10043
3554	0	0	Ki67+	 5981 10046
3555	0	0	Ki67+	 5983 10685
3556	0	0	Ki67+	 5986 10068
3557	0	0	Ki67+	 5987 10295
3558	0	0	Ki67+	 5989 10616
3559	0	0	Ki67+	 5996 10311
3560	0	0	Ki67+	 5997 10746
3561	0	0	Ki67+	 6011 10642
3562	0	0	Ki67+	 6017 10600
3563	0	0	Ki67+	 6020 10309
3564	0	0	Ki67+	 6024 10279
3565	0	0	Ki67+	 6026 10715
3566	0	0	Ki67+	 6028 10115
3567	0	0	Ki67+	 6031 10074
3568	0	0	Ki67+	 6048 10062
3569	0	0	Ki67+	 6051 10646
3570	0	0	Ki67+	 6060 10295
3571	0	0	Ki67+	 6076 10070
3572	0	0	Ki67+	 6085 10279
3573	0	0	Ki67+	 6091 10618
3574	0	0	Ki67+	 6093 10074
3575	0	0	Ki67+	 6101 10054
3576	0	0	Ki67+	 6101 10695
3577	0	0	Ki67+	 6104 10575
3578	0	0	Ki67+	 6116 10083
3579	0	0	Ki67+	 6121 10597
3580	0	0	Ki67+	 6127 10637
3581	0	0	Ki67+	 6130 10026
3582	0	0	Ki67+	 6131 10570
3583	0	0	Ki67+	 6137 10580
3584	0	0	Ki67+	 6141 10594
3585	0	0	Ki67+	 6144 10207
3586	0	0	Ki67+	 6149 10721
3587	0	0	Ki67+	 6150 10073
3588	0	0	Ki67+	 6152 10530
3589	0	0	Ki67+	 6154 10095
3590	0	0	Ki67+	 6155 10049
3591	0	0	Ki67+	 6162 10138
3592	0	0	Ki67+	 6165 9974
3593	0	0	Ki67+	 6169 10554
3594	0	0	Ki67+	 6174 9986
3595	0	0	Ki67+	 6175 10619
3596	0	0	Ki67+	 6177 10090
3597	0	0	Ki67+	 6181 10062
3598	0	0	Ki67+	 6183 10345
3599	0	0	Ki67+	 6192 10207
3600	0	0	Ki67+	 6195 10095
3601	0	0	Ki67+	 6196 10558
3602	0	0	Ki67+	 6198 10698
3603	0	0	Ki67+	 6201 10614
3604	0	0	Ki67+	 6214 9991
3605	0	0	Ki67+	 6220 10012
3606	0	0	Ki67+	 6227 10063
3607	0	0	Ki67+	 6233 10277
3608	0	0	Ki67+	 6233 10732
3609	0	0	Ki67+	 6238 10223
3610	0	0	Ki67+	 6242 10666
3611	0	0	Ki67+	 6253 10699
3612	0	0	Ki67+	 6255 10072
3613	0	0	Ki67+	 6258 10020
3614	0	0	Ki67+	 6258 10036
3615	0	0	Ki67+	 6266 10137
3616	0	0	Ki67+	 6287 10516
3617	0	0	Ki67+	 6293 10085
3618	0	0	Ki67+	 6298 10051
3619	0	0	Ki67+	 6301 10496
3620	0	0	Ki67+	 6305 9997
3621	0	0	Ki67+	 6314 10523
3622	0	0	Ki67+	 6316 10303
3623	0	0	Ki67+	 6317 10688
3624	0	0	Ki67+	 6335 10551
3625	0	0	Ki67+	 6338 10285
3626	0	0	Ki67+	 6342 10337
3627	0	0	Ki67+	 6347 10247
3628	0	0	Ki67+	 6349 10748
3629	0	0	Ki67+	 6351 10313
3630	0	0	Ki67+	 6352 10355
3631	0	0	Ki67+	 6359 10572
3632	0	0	Ki67+	 6369 10049
3633	0	0	Ki67+	 6382 10681
3634	0	0	Ki67+	 6385 10600
3635	0	0	Ki67+	 6408 10128
3636	0	0	Ki67+	 6410 10751
3637	0	0	Ki67+	 6412 10548
3638	0	0	Ki67+	 6419 10648
3639	0	0	Ki67+	 6419 10708
3640	0	0	Ki67+	 6448 10567
3641	0	0	Ki67+	 6453 9983
3642	0	0	Ki67+	 6462 10370
3643	0	0	Ki67+	 6466 10100
3644	0	0	Ki67+	 6478 10133
3645	0	0	Ki67+	 6504 10391
3646	0	0	Ki67+	 5719 10805
3647	0	0	Ki67+	 5730 10916
3648	0	0	Ki67+	 5732 10834
3649	0	0	Ki67+	 5735 11378
3650	0	0	Ki67+	 5736 11490
3651	0	0	Ki67+	 5737 11303
3652	0	0	Ki67+	 5738 11455
3653	0	0	Ki67+	 5748 11202
3654	0	0	Ki67+	 5752 11031
3655	0	0	Ki67+	 5754 11331
3656	0	0	Ki67+	 5755 11399
3657	0	0	Ki67+	 5758 10856
3658	0	0	Ki67+	 5763 10818
3659	0	0	Ki67+	 5765 11179
3660	0	0	Ki67+	 5767 11284
3661	0	0	Ki67+	 5769 10983
3662	0	0	Ki67+	 5771 11368
3663	0	0	Ki67+	 5775 10830
3664	0	0	Ki67+	 5775 11245
3665	0	0	Ki67+	 5779 10888
3666	0	0	Ki67+	 5781 10942
3667	0	0	Ki67+	 5782 10862
3668	0	0	Ki67+	 5786 10834
3669	0	0	Ki67+	 5787 11090
3670	0	0	Ki67+	 5788 11321
3671	0	0	Ki67+	 5788 11347
3672	0	0	Ki67+	 5788 11458
3673	0	0	Ki67+	 5798 10780
3674	0	0	Ki67+	 5798 10812
3675	0	0	Ki67+	 5798 11117
3676	0	0	Ki67+	 5800 11234
3677	0	0	Ki67+	 5801 11302
3678	0	0	Ki67+	 5808 11147
3679	0	0	Ki67+	 5808 11364
3680	0	0	Ki67+	 5818 10920
3681	0	0	Ki67+	 5829 11300
3682	0	0	Ki67+	 5833 11022
3683	0	0	Ki67+	 5836 11112
3684	0	0	Ki67+	 5837 11327
3685	0	0	Ki67+	 5841 10918
3686	0	0	Ki67+	 5845 11248
3687	0	0	Ki67+	 5846 11381
3688	0	0	Ki67+	 5848 11336
3689	0	0	Ki67+	 5851 11296
3690	0	0	Ki67+	 5851 11357
3691	0	0	Ki67+	 5861 11363
3692	0	0	Ki67+	 5869 10913
3693	0	0	Ki67+	 5870 11255
3694	0	0	Ki67+	 5872 11327
3695	0	0	Ki67+	 5874 11394
3696	0	0	Ki67+	 5876 11445
3697	0	0	Ki67+	 5878 10778
3698	0	0	Ki67+	 5880 10819
3699	0	0	Ki67+	 5880 11310
3700	0	0	Ki67+	 5884 11263
3701	0	0	Ki67+	 5885 11347
3702	0	0	Ki67+	 5887 11165
3703	0	0	Ki67+	 5888 11297
3704	0	0	Ki67+	 5890 11018
3705	0	0	Ki67+	 5895 11227
3706	0	0	Ki67+	 5897 10893
3707	0	0	Ki67+	 5897 11367
3708	0	0	Ki67+	 5897 11481
3709	0	0	Ki67+	 5903 10978
3710	0	0	Ki67+	 5903 11303
3711	0	0	Ki67+	 5906 11085
3712	0	0	Ki67+	 5906 11393
3713	0	0	Ki67+	 5914 11350
3714	0	0	Ki67+	 5917 11078
3715	0	0	Ki67+	 5923 11367
3716	0	0	Ki67+	 5935 11380
3717	0	0	Ki67+	 5938 10875
3718	0	0	Ki67+	 5938 11146
3719	0	0	Ki67+	 5939 11199
3720	0	0	Ki67+	 5940 11022
3721	0	0	Ki67+	 5946 11072
3722	0	0	Ki67+	 5948 11256
3723	0	0	Ki67+	 5949 11155
3724	0	0	Ki67+	 5958 11377
3725	0	0	Ki67+	 5965 11272
3726	0	0	Ki67+	 5971 10781
3727	0	0	Ki67+	 5972 11074
3728	0	0	Ki67+	 5978 11324
3729	0	0	Ki67+	 5985 11244
3730	0	0	Ki67+	 5986 11266
3731	0	0	Ki67+	 5987 11014
3732	0	0	Ki67+	 5996 10793
3733	0	0	Ki67+	 5997 11035
3734	0	0	Ki67+	 6002 11053
3735	0	0	Ki67+	 6006 11159
3736	0	0	Ki67+	 6007 11203
3737	0	0	Ki67+	 6010 10969
3738	0	0	Ki67+	 6011 11416
3739	0	0	Ki67+	 6015 11073
3740	0	0	Ki67+	 6020 11354
3741	0	0	Ki67+	 6024 11246
3742	0	0	Ki67+	 6029 11156
3743	0	0	Ki67+	 6029 11520
3744	0	0	Ki67+	 6032 11407
3745	0	0	Ki67+	 6033 11468
3746	0	0	Ki67+	 6046 11457
3747	0	0	Ki67+	 6047 11246
3748	0	0	Ki67+	 6051 10783
3749	0	0	Ki67+	 6057 11182
3750	0	0	Ki67+	 6057 11209
3751	0	0	Ki67+	 6060 11485
3752	0	0	Ki67+	 6064 11518
3753	0	0	Ki67+	 6067 10777
3754	0	0	Ki67+	 6072 11434
3755	0	0	Ki67+	 6072 11567
3756	0	0	Ki67+	 6074 11284
3757	0	0	Ki67+	 6074 11361
3758	0	0	Ki67+	 6079 10941
3759	0	0	Ki67+	 6089 11358
3760	0	0	Ki67+	 6090 11426
3761	0	0	Ki67+	 6104 11527
3762	0	0	Ki67+	 6109 11090
3763	0	0	Ki67+	 6110 11184
3764	0	0	Ki67+	 6111 11348
3765	0	0	Ki67+	 6113 10777
3766	0	0	Ki67+	 6114 11040
3767	0	0	Ki67+	 6120 11210
3768	0	0	Ki67+	 6123 11083
3769	0	0	Ki67+	 6129 10987
3770	0	0	Ki67+	 6132 11551
3771	0	0	Ki67+	 6133 10871
3772	0	0	Ki67+	 6133 11323
3773	0	0	Ki67+	 6134 10813
3774	0	0	Ki67+	 6142 10944
3775	0	0	Ki67+	 6146 11028
3776	0	0	Ki67+	 6146 11475
3777	0	0	Ki67+	 6160 11404
3778	0	0	Ki67+	 6161 10986
3779	0	0	Ki67+	 6161 11003
3780	0	0	Ki67+	 6168 10778
3781	0	0	Ki67+	 6168 11348
3782	0	0	Ki67+	 6172 10839
3783	0	0	Ki67+	 6175 11522
3784	0	0	Ki67+	 6178 11537
3785	0	0	Ki67+	 6179 11364
3786	0	0	Ki67+	 6182 11026
3787	0	0	Ki67+	 6183 11091
3788	0	0	Ki67+	 6183 11278
3789	0	0	Ki67+	 6184 11447
3790	0	0	Ki67+	 6188 11514
3791	0	0	Ki67+	 6204 11427
3792	0	0	Ki67+	 6207 11176
3793	0	0	Ki67+	 6208 11057
3794	0	0	Ki67+	 6213 11489
3795	0	0	Ki67+	 6215 10931
3796	0	0	Ki67+	 6216 11501
3797	0	0	Ki67+	 6222 11371
3798	0	0	Ki67+	 6235 11074
3799	0	0	Ki67+	 6235 11206
3800	0	0	Ki67+	 6243 10890
3801	0	0	Ki67+	 6247 11484
3802	0	0	Ki67+	 6258 10939
3803	0	0	Ki67+	 6259 11366
3804	0	0	Ki67+	 6260 11070
3805	0	0	Ki67+	 6263 11474
3806	0	0	Ki67+	 6272 11057
3807	0	0	Ki67+	 6274 11263
3808	0	0	Ki67+	 6286 11458
3809	0	0	Ki67+	 6286 11492
3810	0	0	Ki67+	 6297 10883
3811	0	0	Ki67+	 6298 11119
3812	0	0	Ki67+	 6302 11415
3813	0	0	Ki67+	 6304 11232
3814	0	0	Ki67+	 6304 11304
3815	0	0	Ki67+	 6311 11374
3816	0	0	Ki67+	 6316 11192
3817	0	0	Ki67+	 6319 10907
3818	0	0	Ki67+	 6333 11148
3819	0	0	Ki67+	 6334 11276
3820	0	0	Ki67+	 6340 10920
3821	0	0	Ki67+	 6348 11023
3822	0	0	Ki67+	 6354 11191
3823	0	0	Ki67+	 6362 11322
3824	0	0	Ki67+	 6370 11272
3825	0	0	Ki67+	 6376 11297
3826	0	0	Ki67+	 6379 11368
3827	0	0	Ki67+	 6379 11390
3828	0	0	Ki67+	 6384 11514
3829	0	0	Ki67+	 6389 11480
3830	0	0	Ki67+	 6394 11561
3831	0	0	Ki67+	 6396 11403
3832	0	0	Ki67+	 6397 11422
3833	0	0	Ki67+	 6400 11345
3834	0	0	Ki67+	 6401 10945
3835	0	0	Ki67+	 6403 11520
3836	0	0	Ki67+	 6415 11009
3837	0	0	Ki67+	 6417 11092
3838	0	0	Ki67+	 6422 10905
3839	0	0	Ki67+	 6425 10987
3840	0	0	Ki67+	 6430 11135
3841	0	0	Ki67+	 6431 11232
3842	0	0	Ki67+	 6435 11106
3843	0	0	Ki67+	 6440 10796
3844	0	0	Ki67+	 6446 11243
3845	0	0	Ki67+	 6446 11439
3846	0	0	Ki67+	 6450 11377
3847	0	0	Ki67+	 6461 11316
3848	0	0	Ki67+	 6463 10916
3849	0	0	Ki67+	 6465 10968
3850	0	0	Ki67+	 6470 10788
3851	0	0	Ki67+	 6470 11526
3852	0	0	Ki67+	 6473 11247
3853	0	0	Ki67+	 6485 10835
3854	0	0	Ki67+	 6487 11103
3855	0	0	Ki67+	 6490 11192
3856	0	0	Ki67+	 6498 11549
3857	0	0	Ki67+	 6501 10978
3858	0	0	Ki67+	 6502 11265
3859	0	0	Ki67+	 6509 10793
3860	0	0	Ki67+	 6510 11081
3861	0	0	Ki67+	 5718 12358
3862	0	0	Ki67+	 5725 12344
3863	0	0	Ki67+	 5728 11869
3864	0	0	Ki67+	 5739 12016
3865	0	0	Ki67+	 5743 12177
3866	0	0	Ki67+	 5746 12359
3867	0	0	Ki67+	 5750 12105
3868	0	0	Ki67+	 5754 12335
3869	0	0	Ki67+	 5763 12209
3870	0	0	Ki67+	 5775 12356
3871	0	0	Ki67+	 5782 12133
3872	0	0	Ki67+	 5784 12000
3873	0	0	Ki67+	 5795 12129
3874	0	0	Ki67+	 5808 12353
3875	0	0	Ki67+	 5826 12205
3876	0	0	Ki67+	 5831 11777
3877	0	0	Ki67+	 5831 12150
3878	0	0	Ki67+	 5836 11756
3879	0	0	Ki67+	 5840 11613
3880	0	0	Ki67+	 5849 11945
3881	0	0	Ki67+	 5850 11721
3882	0	0	Ki67+	 5855 12363
3883	0	0	Ki67+	 5859 11834
3884	0	0	Ki67+	 5866 11797
3885	0	0	Ki67+	 5867 12346
3886	0	0	Ki67+	 5879 12029
3887	0	0	Ki67+	 5882 11676
3888	0	0	Ki67+	 5883 12343
3889	0	0	Ki67+	 5884 12362
3890	0	0	Ki67+	 5890 12168
3891	0	0	Ki67+	 5893 11807
3892	0	0	Ki67+	 5915 12359
3893	0	0	Ki67+	 5917 12181
3894	0	0	Ki67+	 5918 11918
3895	0	0	Ki67+	 5920 12115
3896	0	0	Ki67+	 5920 12149
3897	0	0	Ki67+	 5927 11772
3898	0	0	Ki67+	 5936 11606
3899	0	0	Ki67+	 5938 11828
3900	0	0	Ki67+	 5939 11848
3901	0	0	Ki67+	 5944 11653
3902	0	0	Ki67+	 5955 11733
3903	0	0	Ki67+	 5955 12313
3904	0	0	Ki67+	 5958 11848
3905	0	0	Ki67+	 5965 11674
3906	0	0	Ki67+	 5971 11968
3907	0	0	Ki67+	 5972 11648
3908	0	0	Ki67+	 5986 11761
3909	0	0	Ki67+	 5987 11633
3910	0	0	Ki67+	 5995 12325
3911	0	0	Ki67+	 5997 11854
3912	0	0	Ki67+	 5999 11731
3913	0	0	Ki67+	 6010 11788
3914	0	0	Ki67+	 6012 11678
3915	0	0	Ki67+	 6014 11655
3916	0	0	Ki67+	 6015 12165
3917	0	0	Ki67+	 6018 11717
3918	0	0	Ki67+	 6019 11739
3919	0	0	Ki67+	 6029 11652
3920	0	0	Ki67+	 6029 12198
3921	0	0	Ki67+	 6030 12159
3922	0	0	Ki67+	 6030 12338
3923	0	0	Ki67+	 6036 11626
3924	0	0	Ki67+	 6037 11745
3925	0	0	Ki67+	 6039 11878
3926	0	0	Ki67+	 6042 12232
3927	0	0	Ki67+	 6047 11862
3928	0	0	Ki67+	 6049 11657
3929	0	0	Ki67+	 6050 12017
3930	0	0	Ki67+	 6051 11717
3931	0	0	Ki67+	 6052 11745
3932	0	0	Ki67+	 6057 11940
3933	0	0	Ki67+	 6064 11646
3934	0	0	Ki67+	 6066 12366
3935	0	0	Ki67+	 6067 11679
3936	0	0	Ki67+	 6068 11583
3937	0	0	Ki67+	 6068 11611
3938	0	0	Ki67+	 6070 12028
3939	0	0	Ki67+	 6083 11752
3940	0	0	Ki67+	 6084 11677
3941	0	0	Ki67+	 6088 11597
3942	0	0	Ki67+	 6094 12192
3943	0	0	Ki67+	 6096 12351
3944	0	0	Ki67+	 6100 11899
3945	0	0	Ki67+	 6102 11710
3946	0	0	Ki67+	 6103 11962
3947	0	0	Ki67+	 6123 12354
3948	0	0	Ki67+	 6124 12328
3949	0	0	Ki67+	 6125 11682
3950	0	0	Ki67+	 6126 11666
3951	0	0	Ki67+	 6126 12078
3952	0	0	Ki67+	 6132 11955
3953	0	0	Ki67+	 6135 11580
3954	0	0	Ki67+	 6141 11836
3955	0	0	Ki67+	 6155 12367
3956	0	0	Ki67+	 6161 11753
3957	0	0	Ki67+	 6162 12069
3958	0	0	Ki67+	 6162 12216
3959	0	0	Ki67+	 6163 11809
3960	0	0	Ki67+	 6173 12004
3961	0	0	Ki67+	 6179 11922
3962	0	0	Ki67+	 6196 11913
3963	0	0	Ki67+	 6199 11896
3964	0	0	Ki67+	 6202 11827
3965	0	0	Ki67+	 6206 12021
3966	0	0	Ki67+	 6206 12194
3967	0	0	Ki67+	 6223 11758
3968	0	0	Ki67+	 6225 12234
3969	0	0	Ki67+	 6228 11892
3970	0	0	Ki67+	 6234 12081
3971	0	0	Ki67+	 6243 11909
3972	0	0	Ki67+	 6262 12203
3973	0	0	Ki67+	 6279 11878
3974	0	0	Ki67+	 6280 12293
3975	0	0	Ki67+	 6307 11802
3976	0	0	Ki67+	 6308 12137
3977	0	0	Ki67+	 6312 12159
3978	0	0	Ki67+	 6316 11979
3979	0	0	Ki67+	 6317 11734
3980	0	0	Ki67+	 6317 11960
3981	0	0	Ki67+	 6321 11887
3982	0	0	Ki67+	 6330 11873
3983	0	0	Ki67+	 6332 12258
3984	0	0	Ki67+	 6334 12342
3985	0	0	Ki67+	 6339 12222
3986	0	0	Ki67+	 6357 12045
3987	0	0	Ki67+	 6363 11908
3988	0	0	Ki67+	 6363 12249
3989	0	0	Ki67+	 6363 12336
3990	0	0	Ki67+	 6367 11777
3991	0	0	Ki67+	 6374 12222
3992	0	0	Ki67+	 6376 12141
3993	0	0	Ki67+	 6384 11830
3994	0	0	Ki67+	 6392 11985
3995	0	0	Ki67+	 6393 12168
3996	0	0	Ki67+	 6399 12245
3997	0	0	Ki67+	 6402 11874
3998	0	0	Ki67+	 6415 11585
3999	0	0	Ki67+	 6416 11648
4000	0	0	Ki67+	 6417 11726
4001	0	0	Ki67+	 6421 11715
4002	0	0	Ki67+	 6422 11671
4003	0	0	Ki67+	 6428 12239
4004	0	0	Ki67+	 6432 12196
4005	0	0	Ki67+	 6446 11794
4006	0	0	Ki67+	 6456 12205
4007	0	0	Ki67+	 6460 12236
4008	0	0	Ki67+	 6470 11769
4009	0	0	Ki67+	 6472 11610
4010	0	0	Ki67+	 6472 11815
4011	0	0	Ki67+	 6477 12081
4012	0	0	Ki67+	 6486 12180
4013	0	0	Ki67+	 6496 12291
4014	0	0	Ki67+	 6505 11719
4015	0	0	Ki67+	 6505 12226
4016	0	0	Ki67+	 5715 12663
4017	0	0	Ki67+	 5718 13039
4018	0	0	Ki67+	 5724 12714
4019	0	0	Ki67+	 5729 13050
4020	0	0	Ki67+	 5733 12990
4021	0	0	Ki67+	 5734 12670
4022	0	0	Ki67+	 5740 13083
4023	0	0	Ki67+	 5749 12582
4024	0	0	Ki67+	 5760 12543
4025	0	0	Ki67+	 5762 12624
4026	0	0	Ki67+	 5770 12561
4027	0	0	Ki67+	 5774 12373
4028	0	0	Ki67+	 5779 12795
4029	0	0	Ki67+	 5780 12903
4030	0	0	Ki67+	 5782 12816
4031	0	0	Ki67+	 5796 12860
4032	0	0	Ki67+	 5817 12391
4033	0	0	Ki67+	 5817 12770
4034	0	0	Ki67+	 5821 12566
4035	0	0	Ki67+	 5827 13063
4036	0	0	Ki67+	 5830 13006
4037	0	0	Ki67+	 5833 12549
4038	0	0	Ki67+	 5835 12564
4039	0	0	Ki67+	 5839 13071
4040	0	0	Ki67+	 5841 12753
4041	0	0	Ki67+	 5847 13035
4042	0	0	Ki67+	 5864 13051
4043	0	0	Ki67+	 5866 12534
4044	0	0	Ki67+	 5866 12558
4045	0	0	Ki67+	 5868 12457
4046	0	0	Ki67+	 5870 13070
4047	0	0	Ki67+	 5872 12956
4048	0	0	Ki67+	 5876 12752
4049	0	0	Ki67+	 5876 13041
4050	0	0	Ki67+	 5880 12925
4051	0	0	Ki67+	 5881 12525
4052	0	0	Ki67+	 5888 12903
4053	0	0	Ki67+	 5893 12836
4054	0	0	Ki67+	 5894 12607
4055	0	0	Ki67+	 5900 12707
4056	0	0	Ki67+	 5901 12552
4057	0	0	Ki67+	 5903 12511
4058	0	0	Ki67+	 5903 13080
4059	0	0	Ki67+	 5910 13057
4060	0	0	Ki67+	 5912 12981
4061	0	0	Ki67+	 5913 12626
4062	0	0	Ki67+	 5923 12898
4063	0	0	Ki67+	 5926 12985
4064	0	0	Ki67+	 5930 12527
4065	0	0	Ki67+	 5930 13044
4066	0	0	Ki67+	 5933 12493
4067	0	0	Ki67+	 5935 12381
4068	0	0	Ki67+	 5938 13164
4069	0	0	Ki67+	 5939 13010
4070	0	0	Ki67+	 5941 12734
4071	0	0	Ki67+	 5943 12547
4072	0	0	Ki67+	 5944 12523
4073	0	0	Ki67+	 5946 12498
4074	0	0	Ki67+	 5953 13060
4075	0	0	Ki67+	 5957 12706
4076	0	0	Ki67+	 5959 12729
4077	0	0	Ki67+	 5968 12935
4078	0	0	Ki67+	 5970 12494
4079	0	0	Ki67+	 5972 13084
4080	0	0	Ki67+	 5974 12693
4081	0	0	Ki67+	 5974 12791
4082	0	0	Ki67+	 5980 12996
4083	0	0	Ki67+	 5981 12548
4084	0	0	Ki67+	 5981 12872
4085	0	0	Ki67+	 5981 13059
4086	0	0	Ki67+	 5983 12534
4087	0	0	Ki67+	 5989 12652
4088	0	0	Ki67+	 5997 12498
4089	0	0	Ki67+	 6000 12483
4090	0	0	Ki67+	 6000 12833
4091	0	0	Ki67+	 6000 13104
4092	0	0	Ki67+	 6001 12927
4093	0	0	Ki67+	 6006 12422
4094	0	0	Ki67+	 6012 12453
4095	0	0	Ki67+	 6014 12531
4096	0	0	Ki67+	 6014 12598
4097	0	0	Ki67+	 6018 12369
4098	0	0	Ki67+	 6023 12858
4099	0	0	Ki67+	 6025 12423
4100	0	0	Ki67+	 6026 12927
4101	0	0	Ki67+	 6027 13107
4102	0	0	Ki67+	 6033 12440
4103	0	0	Ki67+	 6036 13065
4104	0	0	Ki67+	 6037 12505
4105	0	0	Ki67+	 6037 12527
4106	0	0	Ki67+	 6039 12812
4107	0	0	Ki67+	 6042 12593
4108	0	0	Ki67+	 6044 12470
4109	0	0	Ki67+	 6044 12901
4110	0	0	Ki67+	 6046 13058
4111	0	0	Ki67+	 6052 13082
4112	0	0	Ki67+	 6053 12410
4113	0	0	Ki67+	 6055 12721
4114	0	0	Ki67+	 6056 12451
4115	0	0	Ki67+	 6057 12996
4116	0	0	Ki67+	 6059 12565
4117	0	0	Ki67+	 6063 13010
4118	0	0	Ki67+	 6065 12443
4119	0	0	Ki67+	 6065 12926
4120	0	0	Ki67+	 6070 12489
4121	0	0	Ki67+	 6072 13067
4122	0	0	Ki67+	 6074 12982
4123	0	0	Ki67+	 6074 13100
4124	0	0	Ki67+	 6074 13125
4125	0	0	Ki67+	 6082 12868
4126	0	0	Ki67+	 6082 13092
4127	0	0	Ki67+	 6088 12616
4128	0	0	Ki67+	 6088 12912
4129	0	0	Ki67+	 6090 12552
4130	0	0	Ki67+	 6091 12457
4131	0	0	Ki67+	 6099 12493
4132	0	0	Ki67+	 6100 13120
4133	0	0	Ki67+	 6104 13138
4134	0	0	Ki67+	 6107 12587
4135	0	0	Ki67+	 6107 13075
4136	0	0	Ki67+	 6108 12649
4137	0	0	Ki67+	 6109 12451
4138	0	0	Ki67+	 6110 12394
4139	0	0	Ki67+	 6114 12894
4140	0	0	Ki67+	 6116 12460
4141	0	0	Ki67+	 6125 12792
4142	0	0	Ki67+	 6133 13084
4143	0	0	Ki67+	 6135 12403
4144	0	0	Ki67+	 6137 13143
4145	0	0	Ki67+	 6140 12454
4146	0	0	Ki67+	 6140 12673
4147	0	0	Ki67+	 6141 12378
4148	0	0	Ki67+	 6145 12473
4149	0	0	Ki67+	 6156 12736
4150	0	0	Ki67+	 6157 13152
4151	0	0	Ki67+	 6160 12489
4152	0	0	Ki67+	 6160 13111
4153	0	0	Ki67+	 6164 12409
4154	0	0	Ki67+	 6164 12980
4155	0	0	Ki67+	 6167 12421
4156	0	0	Ki67+	 6176 12666
4157	0	0	Ki67+	 6179 12710
4158	0	0	Ki67+	 6180 13136
4159	0	0	Ki67+	 6184 12769
4160	0	0	Ki67+	 6185 12660
4161	0	0	Ki67+	 6194 12694
4162	0	0	Ki67+	 6196 12629
4163	0	0	Ki67+	 6199 13078
4164	0	0	Ki67+	 6207 12981
4165	0	0	Ki67+	 6208 12711
4166	0	0	Ki67+	 6209 12896
4167	0	0	Ki67+	 6209 12960
4168	0	0	Ki67+	 6211 12671
4169	0	0	Ki67+	 6212 12741
4170	0	0	Ki67+	 6213 12573
4171	0	0	Ki67+	 6214 12603
4172	0	0	Ki67+	 6216 12616
4173	0	0	Ki67+	 6216 12647
4174	0	0	Ki67+	 6217 12718
4175	0	0	Ki67+	 6220 12831
4176	0	0	Ki67+	 6229 12411
4177	0	0	Ki67+	 6229 12477
4178	0	0	Ki67+	 6231 12701
4179	0	0	Ki67+	 6234 12678
4180	0	0	Ki67+	 6237 12641
4181	0	0	Ki67+	 6239 12469
4182	0	0	Ki67+	 6243 12718
4183	0	0	Ki67+	 6248 12607
4184	0	0	Ki67+	 6248 12668
4185	0	0	Ki67+	 6248 12990
4186	0	0	Ki67+	 6250 12761
4187	0	0	Ki67+	 6254 12746
4188	0	0	Ki67+	 6259 12940
4189	0	0	Ki67+	 6260 12516
4190	0	0	Ki67+	 6263 12617
4191	0	0	Ki67+	 6263 12708
4192	0	0	Ki67+	 6266 12570
4193	0	0	Ki67+	 6286 12609
4194	0	0	Ki67+	 6291 12645
4195	0	0	Ki67+	 6293 12507
4196	0	0	Ki67+	 6297 13151
4197	0	0	Ki67+	 6303 12736
4198	0	0	Ki67+	 6305 12767
4199	0	0	Ki67+	 6316 12579
4200	0	0	Ki67+	 6329 12597
4201	0	0	Ki67+	 6332 13030
4202	0	0	Ki67+	 6333 12912
4203	0	0	Ki67+	 6338 13090
4204	0	0	Ki67+	 6340 13016
4205	0	0	Ki67+	 6361 12919
4206	0	0	Ki67+	 6362 12642
4207	0	0	Ki67+	 6370 13045
4208	0	0	Ki67+	 6373 12884
4209	0	0	Ki67+	 6378 12806
4210	0	0	Ki67+	 6381 12441
4211	0	0	Ki67+	 6389 12996
4212	0	0	Ki67+	 6390 13069
4213	0	0	Ki67+	 6396 12759
4214	0	0	Ki67+	 6398 12731
4215	0	0	Ki67+	 6409 13081
4216	0	0	Ki67+	 6412 12551
4217	0	0	Ki67+	 6413 12561
4218	0	0	Ki67+	 6414 12520
4219	0	0	Ki67+	 6419 12785
4220	0	0	Ki67+	 6419 12968
4221	0	0	Ki67+	 6424 12704
4222	0	0	Ki67+	 6433 12616
4223	0	0	Ki67+	 6435 12545
4224	0	0	Ki67+	 6438 12417
4225	0	0	Ki67+	 6444 13009
4226	0	0	Ki67+	 6446 12965
4227	0	0	Ki67+	 6447 13082
4228	0	0	Ki67+	 6470 12748
4229	0	0	Ki67+	 6471 12430
4230	0	0	Ki67+	 6473 12840
4231	0	0	Ki67+	 6473 13159
4232	0	0	Ki67+	 6484 12992
4233	0	0	Ki67+	 6502 12769
4234	0	0	Ki67+	 6507 12940
4235	0	0	Ki67+	 6511 12841
4236	0	0	Ki67+	 5720 13663
4237	0	0	Ki67+	 5729 13891
4238	0	0	Ki67+	 5732 13471
4239	0	0	Ki67+	 5734 13795
4240	0	0	Ki67+	 5746 13916
4241	0	0	Ki67+	 5752 13891
4242	0	0	Ki67+	 5760 13899
4243	0	0	Ki67+	 5763 13791
4244	0	0	Ki67+	 5765 13954
4245	0	0	Ki67+	 5766 13270
4246	0	0	Ki67+	 5771 13476
4247	0	0	Ki67+	 5775 13254
4248	0	0	Ki67+	 5776 13706
4249	0	0	Ki67+	 5790 13254
4250	0	0	Ki67+	 5795 13740
4251	0	0	Ki67+	 5805 13243
4252	0	0	Ki67+	 5809 13184
4253	0	0	Ki67+	 5810 13332
4254	0	0	Ki67+	 5815 13263
4255	0	0	Ki67+	 5829 13238
4256	0	0	Ki67+	 5832 13414
4257	0	0	Ki67+	 5836 13203
4258	0	0	Ki67+	 5837 13245
4259	0	0	Ki67+	 5840 13699
4260	0	0	Ki67+	 5840 13802
4261	0	0	Ki67+	 5843 13559
4262	0	0	Ki67+	 5856 13671
4263	0	0	Ki67+	 5860 13242
4264	0	0	Ki67+	 5860 13842
4265	0	0	Ki67+	 5866 13682
4266	0	0	Ki67+	 5868 13250
4267	0	0	Ki67+	 5873 13542
4268	0	0	Ki67+	 5874 13194
4269	0	0	Ki67+	 5882 13383
4270	0	0	Ki67+	 5890 13231
4271	0	0	Ki67+	 5891 13215
4272	0	0	Ki67+	 5896 13871
4273	0	0	Ki67+	 5901 13201
4274	0	0	Ki67+	 5901 13597
4275	0	0	Ki67+	 5904 13534
4276	0	0	Ki67+	 5917 13204
4277	0	0	Ki67+	 5923 13430
4278	0	0	Ki67+	 5926 13306
4279	0	0	Ki67+	 5937 13246
4280	0	0	Ki67+	 5946 13225
4281	0	0	Ki67+	 5949 13676
4282	0	0	Ki67+	 5954 13398
4283	0	0	Ki67+	 5972 13916
4284	0	0	Ki67+	 5973 13203
4285	0	0	Ki67+	 5974 13936
4286	0	0	Ki67+	 5983 13217
4287	0	0	Ki67+	 5988 13561
4288	0	0	Ki67+	 5994 13239
4289	0	0	Ki67+	 5997 13184
4290	0	0	Ki67+	 6010 13187
4291	0	0	Ki67+	 6013 13514
4292	0	0	Ki67+	 6024 13214
4293	0	0	Ki67+	 6028 13542
4294	0	0	Ki67+	 6028 13928
4295	0	0	Ki67+	 6029 13710
4296	0	0	Ki67+	 6039 13435
4297	0	0	Ki67+	 6042 13198
4298	0	0	Ki67+	 6044 13878
4299	0	0	Ki67+	 6049 13630
4300	0	0	Ki67+	 6056 13547
4301	0	0	Ki67+	 6071 13183
4302	0	0	Ki67+	 6074 13820
4303	0	0	Ki67+	 6076 13675
4304	0	0	Ki67+	 6080 13585
4305	0	0	Ki67+	 6081 13201
4306	0	0	Ki67+	 6085 13214
4307	0	0	Ki67+	 6094 13177
4308	0	0	Ki67+	 6096 13955
4309	0	0	Ki67+	 6106 13196
4310	0	0	Ki67+	 6108 13664
4311	0	0	Ki67+	 6111 13399
4312	0	0	Ki67+	 6113 13174
4313	0	0	Ki67+	 6114 13292
4314	0	0	Ki67+	 6117 13215
4315	0	0	Ki67+	 6121 13440
4316	0	0	Ki67+	 6123 13305
4317	0	0	Ki67+	 6124 13364
4318	0	0	Ki67+	 6135 13618
4319	0	0	Ki67+	 6145 13466
4320	0	0	Ki67+	 6154 13169
4321	0	0	Ki67+	 6155 13341
4322	0	0	Ki67+	 6155 13518
4323	0	0	Ki67+	 6155 13921
4324	0	0	Ki67+	 6156 13897
4325	0	0	Ki67+	 6157 13413
4326	0	0	Ki67+	 6158 13389
4327	0	0	Ki67+	 6164 13620
4328	0	0	Ki67+	 6166 13798
4329	0	0	Ki67+	 6168 13264
4330	0	0	Ki67+	 6168 13370
4331	0	0	Ki67+	 6168 13435
4332	0	0	Ki67+	 6176 13413
4333	0	0	Ki67+	 6178 13941
4334	0	0	Ki67+	 6182 13367
4335	0	0	Ki67+	 6182 13530
4336	0	0	Ki67+	 6183 13897
4337	0	0	Ki67+	 6189 13290
4338	0	0	Ki67+	 6191 13344
4339	0	0	Ki67+	 6191 13398
4340	0	0	Ki67+	 6193 13420
4341	0	0	Ki67+	 6194 13578
4342	0	0	Ki67+	 6197 13465
4343	0	0	Ki67+	 6198 13916
4344	0	0	Ki67+	 6202 13657
4345	0	0	Ki67+	 6202 13795
4346	0	0	Ki67+	 6202 13951
4347	0	0	Ki67+	 6205 13394
4348	0	0	Ki67+	 6206 13320
4349	0	0	Ki67+	 6210 13362
4350	0	0	Ki67+	 6210 13404
4351	0	0	Ki67+	 6211 13897
4352	0	0	Ki67+	 6213 13199
4353	0	0	Ki67+	 6213 13471
4354	0	0	Ki67+	 6218 13944
4355	0	0	Ki67+	 6221 13406
4356	0	0	Ki67+	 6221 13694
4357	0	0	Ki67+	 6221 13875
4358	0	0	Ki67+	 6225 13649
4359	0	0	Ki67+	 6229 13607
4360	0	0	Ki67+	 6233 13314
4361	0	0	Ki67+	 6233 13342
4362	0	0	Ki67+	 6237 13366
4363	0	0	Ki67+	 6240 13934
4364	0	0	Ki67+	 6240 13962
4365	0	0	Ki67+	 6247 13233
4366	0	0	Ki67+	 6247 13329
4367	0	0	Ki67+	 6252 13815
4368	0	0	Ki67+	 6255 13478
4369	0	0	Ki67+	 6255 13519
4370	0	0	Ki67+	 6256 13903
4371	0	0	Ki67+	 6262 13854
4372	0	0	Ki67+	 6266 13871
4373	0	0	Ki67+	 6267 13941
4374	0	0	Ki67+	 6271 13249
4375	0	0	Ki67+	 6274 13443
4376	0	0	Ki67+	 6274 13900
4377	0	0	Ki67+	 6284 13469
4378	0	0	Ki67+	 6286 13957
4379	0	0	Ki67+	 6287 13843
4380	0	0	Ki67+	 6288 13459
4381	0	0	Ki67+	 6294 13620
4382	0	0	Ki67+	 6295 13888
4383	0	0	Ki67+	 6301 13209
4384	0	0	Ki67+	 6301 13337
4385	0	0	Ki67+	 6301 13486
4386	0	0	Ki67+	 6305 13844
4387	0	0	Ki67+	 6311 13672
4388	0	0	Ki67+	 6315 13963
4389	0	0	Ki67+	 6317 13459
4390	0	0	Ki67+	 6317 13475
4391	0	0	Ki67+	 6321 13828
4392	0	0	Ki67+	 6323 13893
4393	0	0	Ki67+	 6328 13512
4394	0	0	Ki67+	 6330 13297
4395	0	0	Ki67+	 6333 13580
4396	0	0	Ki67+	 6337 13678
4397	0	0	Ki67+	 6339 13855
4398	0	0	Ki67+	 6339 13944
4399	0	0	Ki67+	 6345 13479
4400	0	0	Ki67+	 6346 13840
4401	0	0	Ki67+	 6349 13257
4402	0	0	Ki67+	 6349 13777
4403	0	0	Ki67+	 6350 13572
4404	0	0	Ki67+	 6354 13303
4405	0	0	Ki67+	 6354 13856
4406	0	0	Ki67+	 6358 13908
4407	0	0	Ki67+	 6360 13516
4408	0	0	Ki67+	 6365 13251
4409	0	0	Ki67+	 6379 13858
4410	0	0	Ki67+	 6380 13916
4411	0	0	Ki67+	 6382 13846
4412	0	0	Ki67+	 6388 13285
4413	0	0	Ki67+	 6394 13664
4414	0	0	Ki67+	 6403 13283
4415	0	0	Ki67+	 6415 13493
4416	0	0	Ki67+	 6415 13824
4417	0	0	Ki67+	 6431 13955
4418	0	0	Ki67+	 6432 13836
4419	0	0	Ki67+	 6441 13231
4420	0	0	Ki67+	 6448 13496
4421	0	0	Ki67+	 6449 13533
4422	0	0	Ki67+	 6456 13671
4423	0	0	Ki67+	 6457 13176
4424	0	0	Ki67+	 6457 13252
4425	0	0	Ki67+	 6467 13283
4426	0	0	Ki67+	 6469 13483
4427	0	0	Ki67+	 6483 13475
4428	0	0	Ki67+	 6488 13826
4429	0	0	Ki67+	 6498 13672
4430	0	0	Ki67+	 6499 13294
4431	0	0	Ki67+	 6502 13489
4432	0	0	Ki67+	 6504 13873
4433	0	0	Ki67+	 6508 13840
4434	0	0	Ki67+	 5714 14633
4435	0	0	Ki67+	 5720 13979
4436	0	0	Ki67+	 5722 14402
4437	0	0	Ki67+	 5723 14245
4438	0	0	Ki67+	 5723 14593
4439	0	0	Ki67+	 5726 14286
4440	0	0	Ki67+	 5727 14687
4441	0	0	Ki67+	 5735 14418
4442	0	0	Ki67+	 5743 14397
4443	0	0	Ki67+	 5745 14344
4444	0	0	Ki67+	 5747 14609
4445	0	0	Ki67+	 5748 14362
4446	0	0	Ki67+	 5749 14271
4447	0	0	Ki67+	 5758 14315
4448	0	0	Ki67+	 5758 14439
4449	0	0	Ki67+	 5761 14047
4450	0	0	Ki67+	 5766 14331
4451	0	0	Ki67+	 5767 14281
4452	0	0	Ki67+	 5768 14386
4453	0	0	Ki67+	 5768 14457
4454	0	0	Ki67+	 5774 14372
4455	0	0	Ki67+	 5782 14427
4456	0	0	Ki67+	 5783 14312
4457	0	0	Ki67+	 5794 14290
4458	0	0	Ki67+	 5794 14344
4459	0	0	Ki67+	 5804 14352
4460	0	0	Ki67+	 5805 14368
4461	0	0	Ki67+	 5806 13984
4462	0	0	Ki67+	 5816 14322
4463	0	0	Ki67+	 5816 14359
4464	0	0	Ki67+	 5823 14386
4465	0	0	Ki67+	 5825 14368
4466	0	0	Ki67+	 5827 14291
4467	0	0	Ki67+	 5835 14421
4468	0	0	Ki67+	 5837 14348
4469	0	0	Ki67+	 5840 14296
4470	0	0	Ki67+	 5845 14273
4471	0	0	Ki67+	 5847 14158
4472	0	0	Ki67+	 5855 14362
4473	0	0	Ki67+	 5856 14022
4474	0	0	Ki67+	 5857 14298
4475	0	0	Ki67+	 5858 14318
4476	0	0	Ki67+	 5866 14401
4477	0	0	Ki67+	 5868 14426
4478	0	0	Ki67+	 5870 14205
4479	0	0	Ki67+	 5884 14360
4480	0	0	Ki67+	 5887 14384
4481	0	0	Ki67+	 5891 14319
4482	0	0	Ki67+	 5898 13977
4483	0	0	Ki67+	 5898 14010
4484	0	0	Ki67+	 5911 14533
4485	0	0	Ki67+	 5915 13986
4486	0	0	Ki67+	 5921 14028
4487	0	0	Ki67+	 5931 14122
4488	0	0	Ki67+	 5936 14459
4489	0	0	Ki67+	 5939 14222
4490	0	0	Ki67+	 5941 14157
4491	0	0	Ki67+	 5954 14115
4492	0	0	Ki67+	 5957 14652
4493	0	0	Ki67+	 5971 14189
4494	0	0	Ki67+	 5975 14725
4495	0	0	Ki67+	 5982 14492
4496	0	0	Ki67+	 6004 14231
4497	0	0	Ki67+	 6033 14008
4498	0	0	Ki67+	 6047 14693
4499	0	0	Ki67+	 6064 14099
4500	0	0	Ki67+	 6067 14346
4501	0	0	Ki67+	 6080 14378
4502	0	0	Ki67+	 6093 14315
4503	0	0	Ki67+	 6109 14019
4504	0	0	Ki67+	 6125 14399
4505	0	0	Ki67+	 6139 14227
4506	0	0	Ki67+	 6144 14173
4507	0	0	Ki67+	 6144 14481
4508	0	0	Ki67+	 6146 14142
4509	0	0	Ki67+	 6207 14193
4510	0	0	Ki67+	 6209 13981
4511	0	0	Ki67+	 6213 14279
4512	0	0	Ki67+	 6220 14117
4513	0	0	Ki67+	 6230 13975
4514	0	0	Ki67+	 6249 14084
4515	0	0	Ki67+	 6260 13980
4516	0	0	Ki67+	 6264 14095
4517	0	0	Ki67+	 6266 14746
4518	0	0	Ki67+	 6275 14677
4519	0	0	Ki67+	 6277 14359
4520	0	0	Ki67+	 6288 14700
4521	0	0	Ki67+	 6294 14728
4522	0	0	Ki67+	 6298 14353
4523	0	0	Ki67+	 6302 14145
4524	0	0	Ki67+	 6304 13992
4525	0	0	Ki67+	 6311 14657
4526	0	0	Ki67+	 6314 14158
4527	0	0	Ki67+	 6318 14023
4528	0	0	Ki67+	 6318 14079
4529	0	0	Ki67+	 6324 14130
4530	0	0	Ki67+	 6329 14705
4531	0	0	Ki67+	 6332 14673
4532	0	0	Ki67+	 6336 14432
4533	0	0	Ki67+	 6341 14690
4534	0	0	Ki67+	 6343 14381
4535	0	0	Ki67+	 6347 14001
4536	0	0	Ki67+	 6352 14349
4537	0	0	Ki67+	 6359 14376
4538	0	0	Ki67+	 6363 14745
4539	0	0	Ki67+	 6365 14043
4540	0	0	Ki67+	 6366 14032
4541	0	0	Ki67+	 6372 14673
4542	0	0	Ki67+	 6375 14000
4543	0	0	Ki67+	 6390 14739
4544	0	0	Ki67+	 6403 14288
4545	0	0	Ki67+	 6406 14397
4546	0	0	Ki67+	 6412 14671
4547	0	0	Ki67+	 6416 14030
4548	0	0	Ki67+	 6423 13999
4549	0	0	Ki67+	 6424 14427
4550	0	0	Ki67+	 6427 14476
4551	0	0	Ki67+	 6437 13973
4552	0	0	Ki67+	 6445 13992
4553	0	0	Ki67+	 6445 14341
4554	0	0	Ki67+	 6450 14253
4555	0	0	Ki67+	 6459 14643
4556	0	0	Ki67+	 6472 14076
4557	0	0	Ki67+	 6484 14038
4558	0	0	Ki67+	 6499 14061
4559	0	0	Ki67+	 6501 14219
4560	0	0	Ki67+	 6509 14634
4561	0	0	Ki67+	 5726 15164
4562	0	0	Ki67+	 5731 14850
4563	0	0	Ki67+	 5741 15411
4564	0	0	Ki67+	 5767 14878
4565	0	0	Ki67+	 5773 15221
4566	0	0	Ki67+	 5790 15554
4567	0	0	Ki67+	 5799 15440
4568	0	0	Ki67+	 5803 15345
4569	0	0	Ki67+	 5814 14809
4570	0	0	Ki67+	 5815 15499
4571	0	0	Ki67+	 5818 15277
4572	0	0	Ki67+	 5820 15374
4573	0	0	Ki67+	 5830 14963
4574	0	0	Ki67+	 5843 15020
4575	0	0	Ki67+	 5852 15354
4576	0	0	Ki67+	 5856 15174
4577	0	0	Ki67+	 5859 15162
4578	0	0	Ki67+	 5870 15234
4579	0	0	Ki67+	 5873 15347
4580	0	0	Ki67+	 5878 15511
4581	0	0	Ki67+	 5885 15324
4582	0	0	Ki67+	 5890 15170
4583	0	0	Ki67+	 5906 14997
4584	0	0	Ki67+	 5920 14984
4585	0	0	Ki67+	 5942 14950
4586	0	0	Ki67+	 5946 15000
4587	0	0	Ki67+	 5962 15002
4588	0	0	Ki67+	 5973 15444
4589	0	0	Ki67+	 5974 15001
4590	0	0	Ki67+	 6019 14976
4591	0	0	Ki67+	 6027 15166
4592	0	0	Ki67+	 6029 14995
4593	0	0	Ki67+	 6043 15311
4594	0	0	Ki67+	 6083 14997
4595	0	0	Ki67+	 6088 14979
4596	0	0	Ki67+	 6089 15214
4597	0	0	Ki67+	 6092 15235
4598	0	0	Ki67+	 6103 15512
4599	0	0	Ki67+	 6133 14864
4600	0	0	Ki67+	 6145 15561
4601	0	0	Ki67+	 6152 15495
4602	0	0	Ki67+	 6158 14983
4603	0	0	Ki67+	 6162 15010
4604	0	0	Ki67+	 6182 14862
4605	0	0	Ki67+	 6189 15338
4606	0	0	Ki67+	 6192 15238
4607	0	0	Ki67+	 6192 15284
4608	0	0	Ki67+	 6193 14980
4609	0	0	Ki67+	 6195 14993
4610	0	0	Ki67+	 6213 14887
4611	0	0	Ki67+	 6216 14982
4612	0	0	Ki67+	 6218 15501
4613	0	0	Ki67+	 6221 15352
4614	0	0	Ki67+	 6226 15224
4615	0	0	Ki67+	 6233 14899
4616	0	0	Ki67+	 6249 14826
4617	0	0	Ki67+	 6253 14988
4618	0	0	Ki67+	 6274 15545
4619	0	0	Ki67+	 6279 15532
4620	0	0	Ki67+	 6283 15521
4621	0	0	Ki67+	 6289 15333
4622	0	0	Ki67+	 6297 15191
4623	0	0	Ki67+	 6312 15001
4624	0	0	Ki67+	 6321 14914
4625	0	0	Ki67+	 6321 15375
4626	0	0	Ki67+	 6321 15541
4627	0	0	Ki67+	 6337 15499
4628	0	0	Ki67+	 6348 15004
4629	0	0	Ki67+	 6352 14988
4630	0	0	Ki67+	 6352 15420
4631	0	0	Ki67+	 6361 14953
4632	0	0	Ki67+	 6364 14828
4633	0	0	Ki67+	 6372 15196
4634	0	0	Ki67+	 6379 14805
4635	0	0	Ki67+	 6388 15426
4636	0	0	Ki67+	 6395 14806
4637	0	0	Ki67+	 6398 15200
4638	0	0	Ki67+	 6398 15549
4639	0	0	Ki67+	 6405 14816
4640	0	0	Ki67+	 6407 15001
4641	0	0	Ki67+	 6413 15336
4642	0	0	Ki67+	 6415 14950
4643	0	0	Ki67+	 6417 15434
4644	0	0	Ki67+	 6419 14805
4645	0	0	Ki67+	 6424 15191
4646	0	0	Ki67+	 6424 15203
4647	0	0	Ki67+	 6431 15378
4648	0	0	Ki67+	 6432 14771
4649	0	0	Ki67+	 6432 14828
4650	0	0	Ki67+	 6437 14988
4651	0	0	Ki67+	 6463 14990
4652	0	0	Ki67+	 6465 14835
4653	0	0	Ki67+	 6465 14943
4654	0	0	Ki67+	 6478 14941
4655	0	0	Ki67+	 6483 15501
4656	0	0	Ki67+	 6499 15202
4657	0	0	Ki67+	 6505 15481
4658	0	0	Ki67+	 6507 15173
4659	0	0	Ki67+	 5733 15931
4660	0	0	Ki67+	 5746 16083
4661	0	0	Ki67+	 5775 16108
4662	0	0	Ki67+	 5788 16100
4663	0	0	Ki67+	 5800 15686
4664	0	0	Ki67+	 5821 16078
4665	0	0	Ki67+	 5839 15921
4666	0	0	Ki67+	 5856 16006
4667	0	0	Ki67+	 5869 16040
4668	0	0	Ki67+	 5873 16299
4669	0	0	Ki67+	 5887 15571
4670	0	0	Ki67+	 5953 15746
4671	0	0	Ki67+	 5958 15854
4672	0	0	Ki67+	 5978 15826
4673	0	0	Ki67+	 5999 15937
4674	0	0	Ki67+	 6035 15640
4675	0	0	Ki67+	 6048 16275
4676	0	0	Ki67+	 6100 16262
4677	0	0	Ki67+	 6111 16201
4678	0	0	Ki67+	 6131 15719
4679	0	0	Ki67+	 6132 15649
4680	0	0	Ki67+	 6133 16186
4681	0	0	Ki67+	 6149 15855
4682	0	0	Ki67+	 6151 15900
4683	0	0	Ki67+	 6156 16245
4684	0	0	Ki67+	 6162 15900
4685	0	0	Ki67+	 6165 15810
4686	0	0	Ki67+	 6171 16209
4687	0	0	Ki67+	 6182 15847
4688	0	0	Ki67+	 6193 15656
4689	0	0	Ki67+	 6200 16255
4690	0	0	Ki67+	 6215 16268
4691	0	0	Ki67+	 6224 15896
4692	0	0	Ki67+	 6227 15577
4693	0	0	Ki67+	 6254 15763
4694	0	0	Ki67+	 6265 15807
4695	0	0	Ki67+	 6274 15947
4696	0	0	Ki67+	 6282 15726
4697	0	0	Ki67+	 6329 15825
4698	0	0	Ki67+	 6341 16263
4699	0	0	Ki67+	 6342 15934
4700	0	0	Ki67+	 6347 16055
4701	0	0	Ki67+	 6355 16174
4702	0	0	Ki67+	 6356 15582
4703	0	0	Ki67+	 6356 16137
4704	0	0	Ki67+	 6360 16163
4705	0	0	Ki67+	 6365 15860
4706	0	0	Ki67+	 6376 15707
4707	0	0	Ki67+	 6378 16266
4708	0	0	Ki67+	 6383 15687
4709	0	0	Ki67+	 6383 15858
4710	0	0	Ki67+	 6384 16155
4711	0	0	Ki67+	 6387 15717
4712	0	0	Ki67+	 6387 16227
4713	0	0	Ki67+	 6397 16171
4714	0	0	Ki67+	 6398 15687
4715	0	0	Ki67+	 6421 16252
4716	0	0	Ki67+	 6427 15960
4717	0	0	Ki67+	 6438 16123
4718	0	0	Ki67+	 6448 16182
4719	0	0	Ki67+	 6455 15708
4720	0	0	Ki67+	 6457 15808
4721	0	0	Ki67+	 6469 15858
4722	0	0	Ki67+	 6474 15813
4723	0	0	Ki67+	 6476 15828
4724	0	0	Ki67+	 6488 16207
4725	0	0	Ki67+	 6497 16119
4726	0	0	Ki67+	 6504 16177
4727	0	0	Ki67+	 5741 16620
4728	0	0	Ki67+	 5753 16837
4729	0	0	Ki67+	 5754 16813
4730	0	0	Ki67+	 5761 17089
4731	0	0	Ki67+	 5766 16852
4732	0	0	Ki67+	 5789 16800
4733	0	0	Ki67+	 5791 16822
4734	0	0	Ki67+	 5794 16675
4735	0	0	Ki67+	 5803 16995
4736	0	0	Ki67+	 5826 16662
4737	0	0	Ki67+	 5840 16579
4738	0	0	Ki67+	 5840 16794
4739	0	0	Ki67+	 5841 16979
4740	0	0	Ki67+	 5842 16956
4741	0	0	Ki67+	 5847 16828
4742	0	0	Ki67+	 5855 16580
4743	0	0	Ki67+	 5862 16826
4744	0	0	Ki67+	 5871 16997
4745	0	0	Ki67+	 5881 16747
4746	0	0	Ki67+	 5886 16951
4747	0	0	Ki67+	 5888 16612
4748	0	0	Ki67+	 5909 16542
4749	0	0	Ki67+	 5914 16961
4750	0	0	Ki67+	 5915 16916
4751	0	0	Ki67+	 5916 16558
4752	0	0	Ki67+	 5920 16935
4753	0	0	Ki67+	 5923 16652
4754	0	0	Ki67+	 5923 16782
4755	0	0	Ki67+	 5932 16971
4756	0	0	Ki67+	 5935 16815
4757	0	0	Ki67+	 5941 16769
4758	0	0	Ki67+	 5961 16901
4759	0	0	Ki67+	 5974 16771
4760	0	0	Ki67+	 5989 16771
4761	0	0	Ki67+	 6006 16539
4762	0	0	Ki67+	 6011 16638
4763	0	0	Ki67+	 6021 16512
4764	0	0	Ki67+	 6024 16770
4765	0	0	Ki67+	 6063 16669
4766	0	0	Ki67+	 6095 16682
4767	0	0	Ki67+	 6102 16759
4768	0	0	Ki67+	 6104 16872
4769	0	0	Ki67+	 6115 16797
4770	0	0	Ki67+	 6135 16793
4771	0	0	Ki67+	 6143 16709
4772	0	0	Ki67+	 6156 16842
4773	0	0	Ki67+	 6162 16578
4774	0	0	Ki67+	 6166 16695
4775	0	0	Ki67+	 6172 16635
4776	0	0	Ki67+	 6181 16726
4777	0	0	Ki67+	 6190 16635
4778	0	0	Ki67+	 6191 16682
4779	0	0	Ki67+	 6203 16585
4780	0	0	Ki67+	 6211 16737
4781	0	0	Ki67+	 6217 16510
4782	0	0	Ki67+	 6233 16578
4783	0	0	Ki67+	 6244 16823
4784	0	0	Ki67+	 6257 16847
4785	0	0	Ki67+	 6258 16861
4786	0	0	Ki67+	 6265 16825
4787	0	0	Ki67+	 6275 16646
4788	0	0	Ki67+	 6289 16651
4789	0	0	Ki67+	 6300 16653
4790	0	0	Ki67+	 6301 16683
4791	0	0	Ki67+	 6302 16583
4792	0	0	Ki67+	 6305 16808
4793	0	0	Ki67+	 6331 16652
4794	0	0	Ki67+	 6337 16457
4795	0	0	Ki67+	 6341 16603
4796	0	0	Ki67+	 6353 16823
4797	0	0	Ki67+	 6354 16641
4798	0	0	Ki67+	 6360 16624
4799	0	0	Ki67+	 6366 16462
4800	0	0	Ki67+	 6388 16462
4801	0	0	Ki67+	 6389 16431
4802	0	0	Ki67+	 6391 16546
4803	0	0	Ki67+	 6399 16834
4804	0	0	Ki67+	 6409 16833
4805	0	0	Ki67+	 6418 16622
4806	0	0	Ki67+	 6426 16654
4807	0	0	Ki67+	 6429 16832
4808	0	0	Ki67+	 6440 16447
4809	0	0	Ki67+	 6445 16628
4810	0	0	Ki67+	 6458 16518
4811	0	0	Ki67+	 6468 16806
4812	0	0	Ki67+	 6468 16825
4813	0	0	Ki67+	 6471 16446
4814	0	0	Ki67+	 6491 16433
4815	0	0	Ki67+	 6494 16637
4816	0	0	Ki67+	 6495 16830
4817	0	0	Ki67+	 6496 16813
4818	0	0	Ki67+	 6506 16816
4819	0	0	Ki67+	 5738 17243
4820	0	0	Ki67+	 5766 17331
4821	0	0	Ki67+	 5792 17943
4822	0	0	Ki67+	 5805 17209
4823	0	0	Ki67+	 5820 17952
4824	0	0	Ki67+	 5898 17385
4825	0	0	Ki67+	 5914 17943
4826	0	0	Ki67+	 5938 17311
4827	0	0	Ki67+	 5942 17324
4828	0	0	Ki67+	 5956 17526
4829	0	0	Ki67+	 5998 17285
4830	0	0	Ki67+	 6015 17840
4831	0	0	Ki67+	 6031 17496
4832	0	0	Ki67+	 6096 17967
4833	0	0	Ki67+	 6142 17918
4834	0	0	Ki67+	 6148 17561
4835	0	0	Ki67+	 6154 17967
4836	0	0	Ki67+	 6217 17317
4837	0	0	Ki67+	 6223 17364
4838	0	0	Ki67+	 6235 17362
4839	0	0	Ki67+	 6251 17361
4840	0	0	Ki67+	 6276 17215
4841	0	0	Ki67+	 6313 17255
4842	0	0	Ki67+	 6323 17322
4843	0	0	Ki67+	 6354 17478
4844	0	0	Ki67+	 6360 17916
4845	0	0	Ki67+	 6445 17273
4846	0	0	Ki67+	 6456 17442
4847	0	0	Ki67+	 6461 17855
4848	0	0	Ki67+	 6490 17877
4849	0	0	Ki67+	 6491 17170
4850	0	0	Ki67+	 5773 18480
4851	0	0	Ki67+	 5814 17994
4852	0	0	Ki67+	 5921 18028
4853	0	0	Ki67+	 6025 18350
4854	0	0	Ki67+	 6037 18363
4855	0	0	Ki67+	 6046 18761
4856	0	0	Ki67+	 6059 18042
4857	0	0	Ki67+	 6181 18068
4858	0	0	Ki67+	 6182 18039
4859	0	0	Ki67+	 6501 18028
4860	0	0	Ki67+	 5761 19367
4861	0	0	Ki67+	 5838 18823
4862	0	0	Ki67+	 5862 19052
4863	0	0	Ki67+	 5924 18785
4864	0	0	Ki67+	 5947 19396
4865	0	0	Ki67+	 6029 19496
4866	0	0	Ki67+	 6063 19421
4867	0	0	Ki67+	 6098 19403
4868	0	0	Ki67+	 6146 19382
4869	0	0	Ki67+	 6162 18795
4870	0	0	Ki67+	 6164 19411
4871	0	0	Ki67+	 6168 19360
4872	0	0	Ki67+	 6182 18798
4873	0	0	Ki67+	 6249 18778
4874	0	0	Ki67+	 6399 19019
4875	0	0	Ki67+	 6411 19317
4876	0	0	Ki67+	 6485 19284
4877	0	0	Ki67+	 5749 19640
4878	0	0	Ki67+	 5768 19666
4879	0	0	Ki67+	 5972 19769
4880	0	0	Ki67+	 5974 19751
4881	0	0	Ki67+	 6026 19769
4882	0	0	Ki67+	 6047 19731
4883	0	0	Ki67+	 6100 19735
4884	0	0	Ki67+	 6113 19789
4885	0	0	Ki67+	 6114 19639
4886	0	0	Ki67+	 6164 19672
4887	0	0	Ki67+	 6184 20236
4888	0	0	Ki67+	 6205 20179
4889	0	0	Ki67+	 6219 20108
4890	0	0	Ki67+	 6246 19718
4891	0	0	Ki67+	 6251 19678
4892	0	0	Ki67+	 6289 19661
4893	0	0	Ki67+	 6342 20354
4894	0	0	Ki67+	 6349 20343
4895	0	0	Ki67+	 6503 20016
4896	0	0	Ki67+	 6505 20361
4897	0	0	Ki67+	 5945 20591
4898	0	0	Ki67+	 5976 20756
4899	0	0	Ki67+	 5986 20806
4900	0	0	Ki67+	 6013 21006
4901	0	0	Ki67+	 6024 20842
4902	0	0	Ki67+	 6030 20518
4903	0	0	Ki67+	 6037 21010
4904	0	0	Ki67+	 6052 20664
4905	0	0	Ki67+	 6076 20455
4906	0	0	Ki67+	 6115 20553
4907	0	0	Ki67+	 6129 20823
4908	0	0	Ki67+	 6130 20558
4909	0	0	Ki67+	 6136 20495
4910	0	0	Ki67+	 6175 20779
4911	0	0	Ki67+	 6185 20522
4912	0	0	Ki67+	 6214 20377
4913	0	0	Ki67+	 6264 20479
4914	0	0	Ki67+	 6268 20374
4915	0	0	Ki67+	 6326 20405
4916	0	0	Ki67+	 6334 20532
4917	0	0	Ki67+	 6349 20442
4918	0	0	Ki67+	 6351 20426
4919	0	0	Ki67+	 6390 20375
4920	0	0	Ki67+	 6411 20682
4921	0	0	Ki67+	 6495 20608
4922	0	0	Ki67+	 6050 21259
4923	0	0	Ki67+	 6065 21301
4924	0	0	Ki67+	 6088 21222
4925	0	0	Ki67+	 6217 21237
4926	0	0	Ki67+	 6279 21193
4927	0	0	Ki67+	 6295 21291
4928	0	0	Ki67+	 6331 21519
4929	0	0	Ki67+	 6514 7977
4930	0	0	Ki67+	 6532 7757
4931	0	0	Ki67+	 6533 7955
4932	0	0	Ki67+	 6534 7971
4933	0	0	Ki67+	 6541 7927
4934	0	0	Ki67+	 6547 7937
4935	0	0	Ki67+	 6548 7884
4936	0	0	Ki67+	 6562 7992
4937	0	0	Ki67+	 6564 7893
4938	0	0	Ki67+	 6565 7807
4939	0	0	Ki67+	 6567 7936
4940	0	0	Ki67+	 6573 7959
4941	0	0	Ki67+	 6575 7911
4942	0	0	Ki67+	 6592 7971
4943	0	0	Ki67+	 6598 7767
4944	0	0	Ki67+	 6619 8284
4945	0	0	Ki67+	 6626 7814
4946	0	0	Ki67+	 6641 7788
4947	0	0	Ki67+	 6800 7789
4948	0	0	Ki67+	 6814 8151
4949	0	0	Ki67+	 6838 8170
4950	0	0	Ki67+	 6895 8110
4951	0	0	Ki67+	 6902 8177
4952	0	0	Ki67+	 6918 8147
4953	0	0	Ki67+	 6928 8271
4954	0	0	Ki67+	 6947 7918
4955	0	0	Ki67+	 6949 8222
4956	0	0	Ki67+	 6961 8118
4957	0	0	Ki67+	 6965 8098
4958	0	0	Ki67+	 6970 8171
4959	0	0	Ki67+	 6971 7933
4960	0	0	Ki67+	 6976 7909
4961	0	0	Ki67+	 6985 8254
4962	0	0	Ki67+	 6992 8019
4963	0	0	Ki67+	 6996 8050
4964	0	0	Ki67+	 7002 8187
4965	0	0	Ki67+	 7003 8135
4966	0	0	Ki67+	 7028 8261
4967	0	0	Ki67+	 7033 8195
4968	0	0	Ki67+	 7036 8088
4969	0	0	Ki67+	 7036 8120
4970	0	0	Ki67+	 7039 8165
4971	0	0	Ki67+	 7052 8187
4972	0	0	Ki67+	 7053 8064
4973	0	0	Ki67+	 7056 8024
4974	0	0	Ki67+	 7057 8169
4975	0	0	Ki67+	 7090 7995
4976	0	0	Ki67+	 7126 8208
4977	0	0	Ki67+	 7137 8071
4978	0	0	Ki67+	 7157 8226
4979	0	0	Ki67+	 7183 8059
4980	0	0	Ki67+	 7203 8116
4981	0	0	Ki67+	 7214 8107
4982	0	0	Ki67+	 7227 8133
4983	0	0	Ki67+	 7230 8171
4984	0	0	Ki67+	 6516 8503
4985	0	0	Ki67+	 6531 8358
4986	0	0	Ki67+	 6535 8399
4987	0	0	Ki67+	 6550 8722
4988	0	0	Ki67+	 6563 8366
4989	0	0	Ki67+	 6576 9033
4990	0	0	Ki67+	 6581 8397
4991	0	0	Ki67+	 6583 8901
4992	0	0	Ki67+	 6599 8354
4993	0	0	Ki67+	 6600 8694
4994	0	0	Ki67+	 6601 8880
4995	0	0	Ki67+	 6606 8407
4996	0	0	Ki67+	 6608 8790
4997	0	0	Ki67+	 6617 8384
4998	0	0	Ki67+	 6623 8921
4999	0	0	Ki67+	 6654 8670
5000	0	0	Ki67+	 6682 8955
5001	0	0	Ki67+	 6684 8569
5002	0	0	Ki67+	 6684 8660
5003	0	0	Ki67+	 6685 8599
5004	0	0	Ki67+	 6691 8546
5005	0	0	Ki67+	 6691 8623
5006	0	0	Ki67+	 6694 8661
5007	0	0	Ki67+	 6694 8837
5008	0	0	Ki67+	 6700 8565
5009	0	0	Ki67+	 6703 8989
5010	0	0	Ki67+	 6710 8950
5011	0	0	Ki67+	 6715 8890
5012	0	0	Ki67+	 6723 8589
5013	0	0	Ki67+	 6736 8609
5014	0	0	Ki67+	 6756 8865
5015	0	0	Ki67+	 6757 8615
5016	0	0	Ki67+	 6760 8473
5017	0	0	Ki67+	 6772 8458
5018	0	0	Ki67+	 6776 8933
5019	0	0	Ki67+	 6777 8398
5020	0	0	Ki67+	 6783 8466
5021	0	0	Ki67+	 6793 8613
5022	0	0	Ki67+	 6794 8797
5023	0	0	Ki67+	 6823 8991
5024	0	0	Ki67+	 6826 8510
5025	0	0	Ki67+	 6827 9027
5026	0	0	Ki67+	 6831 8394
5027	0	0	Ki67+	 6841 8415
5028	0	0	Ki67+	 6854 8375
5029	0	0	Ki67+	 6935 8755
5030	0	0	Ki67+	 6957 9052
5031	0	0	Ki67+	 6970 8429
5032	0	0	Ki67+	 6979 8375
5033	0	0	Ki67+	 6980 8647
5034	0	0	Ki67+	 6980 9012
5035	0	0	Ki67+	 6993 8411
5036	0	0	Ki67+	 7005 8384
5037	0	0	Ki67+	 7030 8422
5038	0	0	Ki67+	 7037 8392
5039	0	0	Ki67+	 7042 8414
5040	0	0	Ki67+	 7046 8436
5041	0	0	Ki67+	 7049 8327
5042	0	0	Ki67+	 7062 8896
5043	0	0	Ki67+	 7064 8334
5044	0	0	Ki67+	 7092 8749
5045	0	0	Ki67+	 7150 8564
5046	0	0	Ki67+	 7154 8703
5047	0	0	Ki67+	 7154 8915
5048	0	0	Ki67+	 7157 8621
5049	0	0	Ki67+	 7175 8863
5050	0	0	Ki67+	 7205 9015
5051	0	0	Ki67+	 7221 8452
5052	0	0	Ki67+	 7224 8495
5053	0	0	Ki67+	 7232 8830
5054	0	0	Ki67+	 7239 8677
5055	0	0	Ki67+	 7261 8624
5056	0	0	Ki67+	 7263 9072
5057	0	0	Ki67+	 7273 8561
5058	0	0	Ki67+	 7281 8871
5059	0	0	Ki67+	 7285 8620
5060	0	0	Ki67+	 7296 8880
5061	0	0	Ki67+	 7299 8842
5062	0	0	Ki67+	 7303 9012
5063	0	0	Ki67+	 6529 9311
5064	0	0	Ki67+	 6529 9415
5065	0	0	Ki67+	 6536 9741
5066	0	0	Ki67+	 6537 9629
5067	0	0	Ki67+	 6557 9495
5068	0	0	Ki67+	 6558 9367
5069	0	0	Ki67+	 6564 9793
5070	0	0	Ki67+	 6571 9337
5071	0	0	Ki67+	 6593 9331
5072	0	0	Ki67+	 6599 9804
5073	0	0	Ki67+	 6614 9397
5074	0	0	Ki67+	 6616 9307
5075	0	0	Ki67+	 6622 9917
5076	0	0	Ki67+	 6629 9722
5077	0	0	Ki67+	 6643 9739
5078	0	0	Ki67+	 6793 9886
5079	0	0	Ki67+	 6813 9899
5080	0	0	Ki67+	 6837 9727
5081	0	0	Ki67+	 6863 9227
5082	0	0	Ki67+	 6867 9259
5083	0	0	Ki67+	 6879 9240
5084	0	0	Ki67+	 6879 9329
5085	0	0	Ki67+	 6882 9761
5086	0	0	Ki67+	 6893 9918
5087	0	0	Ki67+	 7043 9502
5088	0	0	Ki67+	 7102 9147
5089	0	0	Ki67+	 7170 9636
5090	0	0	Ki67+	 7218 9148
5091	0	0	Ki67+	 7221 9456
5092	0	0	Ki67+	 7237 9123
5093	0	0	Ki67+	 7247 9262
5094	0	0	Ki67+	 7267 9207
5095	0	0	Ki67+	 7277 9665
5096	0	0	Ki67+	 7289 9436
5097	0	0	Ki67+	 7290 9393
5098	0	0	Ki67+	 7300 9664
5099	0	0	Ki67+	 6518 10013
5100	0	0	Ki67+	 6520 10128
5101	0	0	Ki67+	 6535 10095
5102	0	0	Ki67+	 6563 10671
5103	0	0	Ki67+	 6587 10555
5104	0	0	Ki67+	 6588 10254
5105	0	0	Ki67+	 6593 10321
5106	0	0	Ki67+	 6595 10271
5107	0	0	Ki67+	 6606 10228
5108	0	0	Ki67+	 6609 10708
5109	0	0	Ki67+	 6619 10255
5110	0	0	Ki67+	 6629 9970
5111	0	0	Ki67+	 6638 10330
5112	0	0	Ki67+	 6639 10429
5113	0	0	Ki67+	 6647 10068
5114	0	0	Ki67+	 6657 10611
5115	0	0	Ki67+	 6661 10343
5116	0	0	Ki67+	 6673 10065
5117	0	0	Ki67+	 6678 10270
5118	0	0	Ki67+	 6680 10184
5119	0	0	Ki67+	 6681 10433
5120	0	0	Ki67+	 6706 10588
5121	0	0	Ki67+	 6709 10245
5122	0	0	Ki67+	 6710 10145
5123	0	0	Ki67+	 6718 10120
5124	0	0	Ki67+	 6719 10298
5125	0	0	Ki67+	 6725 10287
5126	0	0	Ki67+	 6727 10536
5127	0	0	Ki67+	 6751 10247
5128	0	0	Ki67+	 6751 10270
5129	0	0	Ki67+	 6755 10302
5130	0	0	Ki67+	 6768 10080
5131	0	0	Ki67+	 6804 10670
5132	0	0	Ki67+	 6811 10013
5133	0	0	Ki67+	 6830 10625
5134	0	0	Ki67+	 6839 9958
5135	0	0	Ki67+	 6855 10597
5136	0	0	Ki67+	 6857 10694
5137	0	0	Ki67+	 6866 9952
5138	0	0	Ki67+	 6872 10663
5139	0	0	Ki67+	 6873 10494
5140	0	0	Ki67+	 6875 10099
5141	0	0	Ki67+	 6881 10707
5142	0	0	Ki67+	 6909 10024
5143	0	0	Ki67+	 6924 9962
5144	0	0	Ki67+	 7072 10137
5145	0	0	Ki67+	 7088 10025
5146	0	0	Ki67+	 7111 10415
5147	0	0	Ki67+	 7132 10508
5148	0	0	Ki67+	 7149 10485
5149	0	0	Ki67+	 7153 10518
5150	0	0	Ki67+	 7178 10479
5151	0	0	Ki67+	 6519 11487
5152	0	0	Ki67+	 6531 10782
5153	0	0	Ki67+	 6532 11173
5154	0	0	Ki67+	 6533 10958
5155	0	0	Ki67+	 6540 11032
5156	0	0	Ki67+	 6541 11002
5157	0	0	Ki67+	 6545 11351
5158	0	0	Ki67+	 6548 10790
5159	0	0	Ki67+	 6554 10928
5160	0	0	Ki67+	 6559 11327
5161	0	0	Ki67+	 6560 11383
5162	0	0	Ki67+	 6561 11457
5163	0	0	Ki67+	 6566 11162
5164	0	0	Ki67+	 6572 11483
5165	0	0	Ki67+	 6575 10840
5166	0	0	Ki67+	 6583 11267
5167	0	0	Ki67+	 6584 10738
5168	0	0	Ki67+	 6600 10954
5169	0	0	Ki67+	 6600 11105
5170	0	0	Ki67+	 6604 11035
5171	0	0	Ki67+	 6605 11385
5172	0	0	Ki67+	 6626 11079
5173	0	0	Ki67+	 6632 10949
5174	0	0	Ki67+	 6645 10816
5175	0	0	Ki67+	 6652 10751
5176	0	0	Ki67+	 6665 11035
5177	0	0	Ki67+	 6692 10900
5178	0	0	Ki67+	 6694 11342
5179	0	0	Ki67+	 6697 11086
5180	0	0	Ki67+	 6701 11476
5181	0	0	Ki67+	 6702 10981
5182	0	0	Ki67+	 6704 11438
5183	0	0	Ki67+	 6709 10800
5184	0	0	Ki67+	 6714 11290
5185	0	0	Ki67+	 6726 11415
5186	0	0	Ki67+	 6729 11324
5187	0	0	Ki67+	 6735 11359
5188	0	0	Ki67+	 6736 11207
5189	0	0	Ki67+	 6736 11452
5190	0	0	Ki67+	 6745 11286
5191	0	0	Ki67+	 6745 11333
5192	0	0	Ki67+	 6747 11150
5193	0	0	Ki67+	 6758 11425
5194	0	0	Ki67+	 6764 11034
5195	0	0	Ki67+	 6769 11498
5196	0	0	Ki67+	 6771 11307
5197	0	0	Ki67+	 6773 11167
5198	0	0	Ki67+	 6773 11250
5199	0	0	Ki67+	 6773 11336
5200	0	0	Ki67+	 6791 11017
5201	0	0	Ki67+	 6791 11303
5202	0	0	Ki67+	 6796 11352
5203	0	0	Ki67+	 6798 11044
5204	0	0	Ki67+	 6810 10919
5205	0	0	Ki67+	 6811 11169
5206	0	0	Ki67+	 6812 11089
5207	0	0	Ki67+	 6821 11254
5208	0	0	Ki67+	 6829 10733
5209	0	0	Ki67+	 6831 11113
5210	0	0	Ki67+	 6832 11143
5211	0	0	Ki67+	 6839 10837
5212	0	0	Ki67+	 6845 10944
5213	0	0	Ki67+	 6847 11489
5214	0	0	Ki67+	 6851 11460
5215	0	0	Ki67+	 6857 10993
5216	0	0	Ki67+	 6864 10850
5217	0	0	Ki67+	 6875 11495
5218	0	0	Ki67+	 6878 11051
5219	0	0	Ki67+	 6889 11489
5220	0	0	Ki67+	 6907 10751
5221	0	0	Ki67+	 6908 11326
5222	0	0	Ki67+	 6918 10982
5223	0	0	Ki67+	 6927 10834
5224	0	0	Ki67+	 6935 10853
5225	0	0	Ki67+	 6940 11422
5226	0	0	Ki67+	 6956 11473
5227	0	0	Ki67+	 6976 10940
5228	0	0	Ki67+	 6996 11329
5229	0	0	Ki67+	 6997 11092
5230	0	0	Ki67+	 7000 11048
5231	0	0	Ki67+	 7005 10918
5232	0	0	Ki67+	 7007 10894
5233	0	0	Ki67+	 7017 11382
5234	0	0	Ki67+	 7019 10734
5235	0	0	Ki67+	 7021 10859
5236	0	0	Ki67+	 7022 10914
5237	0	0	Ki67+	 7023 11425
5238	0	0	Ki67+	 7031 11108
5239	0	0	Ki67+	 7037 11506
5240	0	0	Ki67+	 7042 11404
5241	0	0	Ki67+	 7058 10864
5242	0	0	Ki67+	 7072 11504
5243	0	0	Ki67+	 7075 11319
5244	0	0	Ki67+	 7078 11036
5245	0	0	Ki67+	 7078 11480
5246	0	0	Ki67+	 7083 10823
5247	0	0	Ki67+	 7096 11457
5248	0	0	Ki67+	 7109 11114
5249	0	0	Ki67+	 7109 11439
5250	0	0	Ki67+	 7111 11267
5251	0	0	Ki67+	 7117 11291
5252	0	0	Ki67+	 7122 11364
5253	0	0	Ki67+	 7133 11208
5254	0	0	Ki67+	 7134 11232
5255	0	0	Ki67+	 7134 11272
5256	0	0	Ki67+	 7154 11373
5257	0	0	Ki67+	 7177 10760
5258	0	0	Ki67+	 7213 11225
5259	0	0	Ki67+	 7216 11321
5260	0	0	Ki67+	 7227 11143
5261	0	0	Ki67+	 7229 11416
5262	0	0	Ki67+	 7234 11443
5263	0	0	Ki67+	 7236 11472
5264	0	0	Ki67+	 7236 11489
5265	0	0	Ki67+	 7255 11397
5266	0	0	Ki67+	 7277 11457
5267	0	0	Ki67+	 7286 11515
5268	0	0	Ki67+	 7290 11492
5269	0	0	Ki67+	 6516 11818
5270	0	0	Ki67+	 6517 11888
5271	0	0	Ki67+	 6523 11833
5272	0	0	Ki67+	 6523 11913
5273	0	0	Ki67+	 6527 12066
5274	0	0	Ki67+	 6529 11779
5275	0	0	Ki67+	 6532 12144
5276	0	0	Ki67+	 6536 11667
5277	0	0	Ki67+	 6546 11627
5278	0	0	Ki67+	 6547 12079
5279	0	0	Ki67+	 6553 11822
5280	0	0	Ki67+	 6554 12237
5281	0	0	Ki67+	 6558 11805
5282	0	0	Ki67+	 6570 12232
5283	0	0	Ki67+	 6579 12182
5284	0	0	Ki67+	 6583 12165
5285	0	0	Ki67+	 6591 11658
5286	0	0	Ki67+	 6599 11837
5287	0	0	Ki67+	 6600 11812
5288	0	0	Ki67+	 6601 12224
5289	0	0	Ki67+	 6603 11542
5290	0	0	Ki67+	 6607 11958
5291	0	0	Ki67+	 6610 11938
5292	0	0	Ki67+	 6614 11583
5293	0	0	Ki67+	 6623 12085
5294	0	0	Ki67+	 6637 11680
5295	0	0	Ki67+	 6639 11880
5296	0	0	Ki67+	 6653 11787
5297	0	0	Ki67+	 6656 12165
5298	0	0	Ki67+	 6660 11607
5299	0	0	Ki67+	 6662 11885
5300	0	0	Ki67+	 6664 11592
5301	0	0	Ki67+	 6664 12113
5302	0	0	Ki67+	 6666 11867
5303	0	0	Ki67+	 6671 12218
5304	0	0	Ki67+	 6674 11979
5305	0	0	Ki67+	 6678 12143
5306	0	0	Ki67+	 6679 12288
5307	0	0	Ki67+	 6686 11611
5308	0	0	Ki67+	 6691 11548
5309	0	0	Ki67+	 6695 11711
5310	0	0	Ki67+	 6697 12007
5311	0	0	Ki67+	 6701 12078
5312	0	0	Ki67+	 6705 12194
5313	0	0	Ki67+	 6707 11988
5314	0	0	Ki67+	 6708 12155
5315	0	0	Ki67+	 6711 11830
5316	0	0	Ki67+	 6712 11941
5317	0	0	Ki67+	 6715 12094
5318	0	0	Ki67+	 6719 12287
5319	0	0	Ki67+	 6728 12029
5320	0	0	Ki67+	 6728 12297
5321	0	0	Ki67+	 6730 12143
5322	0	0	Ki67+	 6733 11872
5323	0	0	Ki67+	 6735 11995
5324	0	0	Ki67+	 6739 11576
5325	0	0	Ki67+	 6740 11695
5326	0	0	Ki67+	 6748 11767
5327	0	0	Ki67+	 6765 12189
5328	0	0	Ki67+	 6767 11873
5329	0	0	Ki67+	 6770 11714
5330	0	0	Ki67+	 6770 12313
5331	0	0	Ki67+	 6772 11915
5332	0	0	Ki67+	 6777 12149
5333	0	0	Ki67+	 6785 12116
5334	0	0	Ki67+	 6785 12163
5335	0	0	Ki67+	 6788 11585
5336	0	0	Ki67+	 6792 11759
5337	0	0	Ki67+	 6814 12043
5338	0	0	Ki67+	 6818 12308
5339	0	0	Ki67+	 6819 11888
5340	0	0	Ki67+	 6823 11688
5341	0	0	Ki67+	 6824 11727
5342	0	0	Ki67+	 6825 11846
5343	0	0	Ki67+	 6831 11643
5344	0	0	Ki67+	 6840 11758
5345	0	0	Ki67+	 6846 11738
5346	0	0	Ki67+	 6866 12178
5347	0	0	Ki67+	 6869 11824
5348	0	0	Ki67+	 6887 11623
5349	0	0	Ki67+	 6888 11529
5350	0	0	Ki67+	 6903 12071
5351	0	0	Ki67+	 6939 11643
5352	0	0	Ki67+	 6946 12055
5353	0	0	Ki67+	 6948 11669
5354	0	0	Ki67+	 6962 11739
5355	0	0	Ki67+	 6964 12237
5356	0	0	Ki67+	 6968 11859
5357	0	0	Ki67+	 6969 12207
5358	0	0	Ki67+	 6969 12285
5359	0	0	Ki67+	 6970 11564
5360	0	0	Ki67+	 7003 11839
5361	0	0	Ki67+	 7011 12032
5362	0	0	Ki67+	 7016 11690
5363	0	0	Ki67+	 7031 11919
5364	0	0	Ki67+	 7034 11994
5365	0	0	Ki67+	 7052 12000
5366	0	0	Ki67+	 7056 11694
5367	0	0	Ki67+	 7056 12139
5368	0	0	Ki67+	 7065 11936
5369	0	0	Ki67+	 7066 11538
5370	0	0	Ki67+	 7066 11852
5371	0	0	Ki67+	 7069 11764
5372	0	0	Ki67+	 7078 12193
5373	0	0	Ki67+	 7079 11800
5374	0	0	Ki67+	 7091 11926
5375	0	0	Ki67+	 7094 11746
5376	0	0	Ki67+	 7102 11569
5377	0	0	Ki67+	 7113 12011
5378	0	0	Ki67+	 7122 11935
5379	0	0	Ki67+	 7125 11797
5380	0	0	Ki67+	 7133 11647
5381	0	0	Ki67+	 7134 12001
5382	0	0	Ki67+	 7136 11971
5383	0	0	Ki67+	 7137 11875
5384	0	0	Ki67+	 7138 12281
5385	0	0	Ki67+	 7147 11703
5386	0	0	Ki67+	 7147 11828
5387	0	0	Ki67+	 7155 12003
5388	0	0	Ki67+	 7157 11860
5389	0	0	Ki67+	 7157 12221
5390	0	0	Ki67+	 7158 12067
5391	0	0	Ki67+	 7163 11659
5392	0	0	Ki67+	 7164 11816
5393	0	0	Ki67+	 7168 11759
5394	0	0	Ki67+	 7170 11888
5395	0	0	Ki67+	 7171 12183
5396	0	0	Ki67+	 7181 11905
5397	0	0	Ki67+	 7181 12236
5398	0	0	Ki67+	 7187 11828
5399	0	0	Ki67+	 7192 11583
5400	0	0	Ki67+	 7192 12195
5401	0	0	Ki67+	 7199 11994
5402	0	0	Ki67+	 7199 12178
5403	0	0	Ki67+	 7202 12129
5404	0	0	Ki67+	 7205 11639
5405	0	0	Ki67+	 7206 12297
5406	0	0	Ki67+	 7208 11764
5407	0	0	Ki67+	 7209 11662
5408	0	0	Ki67+	 7210 11881
5409	0	0	Ki67+	 7210 11902
5410	0	0	Ki67+	 7214 12209
5411	0	0	Ki67+	 7216 12196
5412	0	0	Ki67+	 7217 11957
5413	0	0	Ki67+	 7223 12040
5414	0	0	Ki67+	 7224 11929
5415	0	0	Ki67+	 7226 11681
5416	0	0	Ki67+	 7226 11760
5417	0	0	Ki67+	 7227 11988
5418	0	0	Ki67+	 7230 11901
5419	0	0	Ki67+	 7233 11537
5420	0	0	Ki67+	 7237 11618
5421	0	0	Ki67+	 7237 11786
5422	0	0	Ki67+	 7238 11575
5423	0	0	Ki67+	 7238 11853
5424	0	0	Ki67+	 7245 11836
5425	0	0	Ki67+	 7248 12045
5426	0	0	Ki67+	 7249 11879
5427	0	0	Ki67+	 7256 11736
5428	0	0	Ki67+	 7263 11667
5429	0	0	Ki67+	 7265 11761
5430	0	0	Ki67+	 7266 11537
5431	0	0	Ki67+	 7269 11796
5432	0	0	Ki67+	 7269 11929
5433	0	0	Ki67+	 7271 11724
5434	0	0	Ki67+	 7272 12087
5435	0	0	Ki67+	 7287 11574
5436	0	0	Ki67+	 7288 12012
5437	0	0	Ki67+	 7289 11849
5438	0	0	Ki67+	 7289 12277
5439	0	0	Ki67+	 7300 12197
5440	0	0	Ki67+	 7304 11876
5441	0	0	Ki67+	 7311 12066
5442	0	0	Ki67+	 6513 12400
5443	0	0	Ki67+	 6517 12494
5444	0	0	Ki67+	 6518 12346
5445	0	0	Ki67+	 6521 12823
5446	0	0	Ki67+	 6527 12769
5447	0	0	Ki67+	 6538 12857
5448	0	0	Ki67+	 6541 12732
5449	0	0	Ki67+	 6541 13051
5450	0	0	Ki67+	 6551 13067
5451	0	0	Ki67+	 6567 12792
5452	0	0	Ki67+	 6570 12374
5453	0	0	Ki67+	 6572 13094
5454	0	0	Ki67+	 6579 12888
5455	0	0	Ki67+	 6584 12323
5456	0	0	Ki67+	 6597 12539
5457	0	0	Ki67+	 6606 12501
5458	0	0	Ki67+	 6607 12369
5459	0	0	Ki67+	 6609 12553
5460	0	0	Ki67+	 6611 12415
5461	0	0	Ki67+	 6631 12720
5462	0	0	Ki67+	 6636 12885
5463	0	0	Ki67+	 6637 12571
5464	0	0	Ki67+	 6645 12807
5465	0	0	Ki67+	 6652 12414
5466	0	0	Ki67+	 6654 12533
5467	0	0	Ki67+	 6655 12835
5468	0	0	Ki67+	 6661 12355
5469	0	0	Ki67+	 6662 12737
5470	0	0	Ki67+	 6675 12387
5471	0	0	Ki67+	 6675 12499
5472	0	0	Ki67+	 6679 12666
5473	0	0	Ki67+	 6684 12907
5474	0	0	Ki67+	 6688 12989
5475	0	0	Ki67+	 6697 12582
5476	0	0	Ki67+	 6713 12866
5477	0	0	Ki67+	 6716 12452
5478	0	0	Ki67+	 6717 12411
5479	0	0	Ki67+	 6720 12484
5480	0	0	Ki67+	 6732 12541
5481	0	0	Ki67+	 6737 12807
5482	0	0	Ki67+	 6741 12842
5483	0	0	Ki67+	 6745 12764
5484	0	0	Ki67+	 6749 12394
5485	0	0	Ki67+	 6752 12826
5486	0	0	Ki67+	 6763 12339
5487	0	0	Ki67+	 6763 12964
5488	0	0	Ki67+	 6780 12757
5489	0	0	Ki67+	 6783 12981
5490	0	0	Ki67+	 6787 12330
5491	0	0	Ki67+	 6803 12960
5492	0	0	Ki67+	 6809 12413
5493	0	0	Ki67+	 6825 12686
5494	0	0	Ki67+	 6836 12550
5495	0	0	Ki67+	 6837 12987
5496	0	0	Ki67+	 6840 12406
5497	0	0	Ki67+	 6844 12566
5498	0	0	Ki67+	 6851 13070
5499	0	0	Ki67+	 6857 12745
5500	0	0	Ki67+	 6859 12523
5501	0	0	Ki67+	 6865 12779
5502	0	0	Ki67+	 6869 12470
5503	0	0	Ki67+	 6872 12526
5504	0	0	Ki67+	 6875 12380
5505	0	0	Ki67+	 6875 12979
5506	0	0	Ki67+	 6880 12346
5507	0	0	Ki67+	 6892 12321
5508	0	0	Ki67+	 6908 13082
5509	0	0	Ki67+	 6925 13030
5510	0	0	Ki67+	 6937 12796
5511	0	0	Ki67+	 6944 12397
5512	0	0	Ki67+	 6950 12914
5513	0	0	Ki67+	 6965 13060
5514	0	0	Ki67+	 6970 12590
5515	0	0	Ki67+	 6976 12771
5516	0	0	Ki67+	 6983 12485
5517	0	0	Ki67+	 6989 12588
5518	0	0	Ki67+	 7000 12368
5519	0	0	Ki67+	 7003 12661
5520	0	0	Ki67+	 7004 12543
5521	0	0	Ki67+	 7006 12907
5522	0	0	Ki67+	 7009 12961
5523	0	0	Ki67+	 7022 13063
5524	0	0	Ki67+	 7031 12805
5525	0	0	Ki67+	 7032 12745
5526	0	0	Ki67+	 7036 13109
5527	0	0	Ki67+	 7038 12925
5528	0	0	Ki67+	 7041 12808
5529	0	0	Ki67+	 7046 12649
5530	0	0	Ki67+	 7047 12427
5531	0	0	Ki67+	 7055 12594
5532	0	0	Ki67+	 7072 12334
5533	0	0	Ki67+	 7073 12410
5534	0	0	Ki67+	 7079 12426
5535	0	0	Ki67+	 7084 12839
5536	0	0	Ki67+	 7103 12788
5537	0	0	Ki67+	 7117 13043
5538	0	0	Ki67+	 7122 12752
5539	0	0	Ki67+	 7125 12864
5540	0	0	Ki67+	 7126 12610
5541	0	0	Ki67+	 7132 12383
5542	0	0	Ki67+	 7135 12877
5543	0	0	Ki67+	 7143 12491
5544	0	0	Ki67+	 7153 12521
5545	0	0	Ki67+	 7155 13021
5546	0	0	Ki67+	 7161 12410
5547	0	0	Ki67+	 7162 12621
5548	0	0	Ki67+	 7170 13027
5549	0	0	Ki67+	 7183 12428
5550	0	0	Ki67+	 7186 12719
5551	0	0	Ki67+	 7186 12856
5552	0	0	Ki67+	 7190 12705
5553	0	0	Ki67+	 7196 12526
5554	0	0	Ki67+	 7197 12469
5555	0	0	Ki67+	 7199 12338
5556	0	0	Ki67+	 7203 12809
5557	0	0	Ki67+	 7205 12451
5558	0	0	Ki67+	 7207 13021
5559	0	0	Ki67+	 7213 12325
5560	0	0	Ki67+	 7213 12612
5561	0	0	Ki67+	 7217 12363
5562	0	0	Ki67+	 7219 13043
5563	0	0	Ki67+	 7222 12866
5564	0	0	Ki67+	 7224 12431
5565	0	0	Ki67+	 7224 12536
5566	0	0	Ki67+	 7224 12652
5567	0	0	Ki67+	 7225 12846
5568	0	0	Ki67+	 7235 12582
5569	0	0	Ki67+	 7241 12605
5570	0	0	Ki67+	 7251 12330
5571	0	0	Ki67+	 7260 12571
5572	0	0	Ki67+	 7268 12650
5573	0	0	Ki67+	 7268 13088
5574	0	0	Ki67+	 7279 13020
5575	0	0	Ki67+	 7283 13047
5576	0	0	Ki67+	 7289 12985
5577	0	0	Ki67+	 7309 12595
5578	0	0	Ki67+	 6523 13308
5579	0	0	Ki67+	 6524 13298
5580	0	0	Ki67+	 6532 13876
5581	0	0	Ki67+	 6534 13860
5582	0	0	Ki67+	 6535 13231
5583	0	0	Ki67+	 6543 13472
5584	0	0	Ki67+	 6549 13295
5585	0	0	Ki67+	 6553 13451
5586	0	0	Ki67+	 6555 13730
5587	0	0	Ki67+	 6559 13538
5588	0	0	Ki67+	 6566 13320
5589	0	0	Ki67+	 6566 13773
5590	0	0	Ki67+	 6571 13243
5591	0	0	Ki67+	 6573 13194
5592	0	0	Ki67+	 6574 13812
5593	0	0	Ki67+	 6576 13746
5594	0	0	Ki67+	 6583 13838
5595	0	0	Ki67+	 6584 13451
5596	0	0	Ki67+	 6589 13538
5597	0	0	Ki67+	 6590 13344
5598	0	0	Ki67+	 6607 13293
5599	0	0	Ki67+	 6608 13317
5600	0	0	Ki67+	 6609 13441
5601	0	0	Ki67+	 6624 13671
5602	0	0	Ki67+	 6625 13495
5603	0	0	Ki67+	 6629 13311
5604	0	0	Ki67+	 6629 13335
5605	0	0	Ki67+	 6636 13851
5606	0	0	Ki67+	 6639 13355
5607	0	0	Ki67+	 6639 13519
5608	0	0	Ki67+	 6639 13680
5609	0	0	Ki67+	 6640 13874
5610	0	0	Ki67+	 6651 13649
5611	0	0	Ki67+	 6659 13551
5612	0	0	Ki67+	 6662 13520
5613	0	0	Ki67+	 6669 13877
5614	0	0	Ki67+	 6675 13324
5615	0	0	Ki67+	 6686 13391
5616	0	0	Ki67+	 6694 13519
5617	0	0	Ki67+	 6700 13437
5618	0	0	Ki67+	 6702 13359
5619	0	0	Ki67+	 6702 13874
5620	0	0	Ki67+	 6716 13415
5621	0	0	Ki67+	 6726 13906
5622	0	0	Ki67+	 6727 13460
5623	0	0	Ki67+	 6733 13517
5624	0	0	Ki67+	 6735 13410
5625	0	0	Ki67+	 6740 13707
5626	0	0	Ki67+	 6742 13376
5627	0	0	Ki67+	 6745 13346
5628	0	0	Ki67+	 6750 13907
5629	0	0	Ki67+	 6753 13422
5630	0	0	Ki67+	 6754 13847
5631	0	0	Ki67+	 6754 13889
5632	0	0	Ki67+	 6759 13458
5633	0	0	Ki67+	 6762 13213
5634	0	0	Ki67+	 6763 13272
5635	0	0	Ki67+	 6765 13129
5636	0	0	Ki67+	 6765 13396
5637	0	0	Ki67+	 6775 13551
5638	0	0	Ki67+	 6775 13853
5639	0	0	Ki67+	 6776 13382
5640	0	0	Ki67+	 6778 13907
5641	0	0	Ki67+	 6779 13422
5642	0	0	Ki67+	 6779 13443
5643	0	0	Ki67+	 6785 13318
5644	0	0	Ki67+	 6785 13364
5645	0	0	Ki67+	 6787 13741
5646	0	0	Ki67+	 6793 13353
5647	0	0	Ki67+	 6794 13860
5648	0	0	Ki67+	 6799 13418
5649	0	0	Ki67+	 6807 13154
5650	0	0	Ki67+	 6807 13750
5651	0	0	Ki67+	 6811 13591
5652	0	0	Ki67+	 6812 13394
5653	0	0	Ki67+	 6815 13422
5654	0	0	Ki67+	 6817 13727
5655	0	0	Ki67+	 6834 13613
5656	0	0	Ki67+	 6835 13788
5657	0	0	Ki67+	 6851 13494
5658	0	0	Ki67+	 6867 13673
5659	0	0	Ki67+	 6870 13329
5660	0	0	Ki67+	 6870 13872
5661	0	0	Ki67+	 6871 13736
5662	0	0	Ki67+	 6884 13386
5663	0	0	Ki67+	 6892 13797
5664	0	0	Ki67+	 6893 13287
5665	0	0	Ki67+	 6903 13872
5666	0	0	Ki67+	 6907 13221
5667	0	0	Ki67+	 6909 13281
5668	0	0	Ki67+	 6913 13134
5669	0	0	Ki67+	 6914 13790
5670	0	0	Ki67+	 6935 13522
5671	0	0	Ki67+	 6949 13405
5672	0	0	Ki67+	 6949 13690
5673	0	0	Ki67+	 6954 13506
5674	0	0	Ki67+	 6956 13521
5675	0	0	Ki67+	 6966 13144
5676	0	0	Ki67+	 6968 13244
5677	0	0	Ki67+	 6972 13750
5678	0	0	Ki67+	 6973 13321
5679	0	0	Ki67+	 6975 13698
5680	0	0	Ki67+	 6978 13274
5681	0	0	Ki67+	 6982 13240
5682	0	0	Ki67+	 6991 13184
5683	0	0	Ki67+	 6993 13746
5684	0	0	Ki67+	 6998 13800
5685	0	0	Ki67+	 7010 13788
5686	0	0	Ki67+	 7022 13666
5687	0	0	Ki67+	 7026 13780
5688	0	0	Ki67+	 7032 13634
5689	0	0	Ki67+	 7038 13790
5690	0	0	Ki67+	 7040 13130
5691	0	0	Ki67+	 7043 13264
5692	0	0	Ki67+	 7044 13403
5693	0	0	Ki67+	 7044 13821
5694	0	0	Ki67+	 7047 13217
5695	0	0	Ki67+	 7048 13540
5696	0	0	Ki67+	 7077 13336
5697	0	0	Ki67+	 7085 13542
5698	0	0	Ki67+	 7086 13184
5699	0	0	Ki67+	 7087 13658
5700	0	0	Ki67+	 7087 13740
5701	0	0	Ki67+	 7100 13299
5702	0	0	Ki67+	 7118 13679
5703	0	0	Ki67+	 7127 13691
5704	0	0	Ki67+	 7132 13819
5705	0	0	Ki67+	 7135 13642
5706	0	0	Ki67+	 7154 13365
5707	0	0	Ki67+	 7154 13420
5708	0	0	Ki67+	 7164 13734
5709	0	0	Ki67+	 7176 13241
5710	0	0	Ki67+	 7183 13270
5711	0	0	Ki67+	 7190 13549
5712	0	0	Ki67+	 7194 13475
5713	0	0	Ki67+	 7197 13363
5714	0	0	Ki67+	 7199 13593
5715	0	0	Ki67+	 7207 13878
5716	0	0	Ki67+	 7212 13488
5717	0	0	Ki67+	 7213 13779
5718	0	0	Ki67+	 7217 13193
5719	0	0	Ki67+	 7218 13589
5720	0	0	Ki67+	 7225 13167
5721	0	0	Ki67+	 7230 13360
5722	0	0	Ki67+	 7261 13175
5723	0	0	Ki67+	 7266 13261
5724	0	0	Ki67+	 7266 13428
5725	0	0	Ki67+	 7268 13337
5726	0	0	Ki67+	 7272 13705
5727	0	0	Ki67+	 7276 13489
5728	0	0	Ki67+	 7291 13470
5729	0	0	Ki67+	 7292 13671
5730	0	0	Ki67+	 7293 13166
5731	0	0	Ki67+	 7306 13311
5732	0	0	Ki67+	 7311 13647
5733	0	0	Ki67+	 6515 14041
5734	0	0	Ki67+	 6522 14073
5735	0	0	Ki67+	 6524 14058
5736	0	0	Ki67+	 6526 14446
5737	0	0	Ki67+	 6534 14323
5738	0	0	Ki67+	 6540 14067
5739	0	0	Ki67+	 6541 14491
5740	0	0	Ki67+	 6543 14252
5741	0	0	Ki67+	 6545 14228
5742	0	0	Ki67+	 6549 14653
5743	0	0	Ki67+	 6555 14070
5744	0	0	Ki67+	 6567 14256
5745	0	0	Ki67+	 6567 14406
5746	0	0	Ki67+	 6579 14635
5747	0	0	Ki67+	 6588 14064
5748	0	0	Ki67+	 6588 14082
5749	0	0	Ki67+	 6602 14216
5750	0	0	Ki67+	 6606 14113
5751	0	0	Ki67+	 6607 14508
5752	0	0	Ki67+	 6609 14136
5753	0	0	Ki67+	 6609 14640
5754	0	0	Ki67+	 6612 14453
5755	0	0	Ki67+	 6619 14644
5756	0	0	Ki67+	 6620 14091
5757	0	0	Ki67+	 6623 14674
5758	0	0	Ki67+	 6626 14068
5759	0	0	Ki67+	 6628 14203
5760	0	0	Ki67+	 6635 14213
5761	0	0	Ki67+	 6643 14304
5762	0	0	Ki67+	 6650 14498
5763	0	0	Ki67+	 6653 14084
5764	0	0	Ki67+	 6653 14693
5765	0	0	Ki67+	 6662 14673
5766	0	0	Ki67+	 6673 14454
5767	0	0	Ki67+	 6678 14681
5768	0	0	Ki67+	 6684 14672
5769	0	0	Ki67+	 6695 14092
5770	0	0	Ki67+	 6701 14159
5771	0	0	Ki67+	 6705 14716
5772	0	0	Ki67+	 6717 14296
5773	0	0	Ki67+	 6722 14045
5774	0	0	Ki67+	 6724 14063
5775	0	0	Ki67+	 6733 14090
5776	0	0	Ki67+	 6742 14624
5777	0	0	Ki67+	 6747 14146
5778	0	0	Ki67+	 6748 14196
5779	0	0	Ki67+	 6758 14304
5780	0	0	Ki67+	 6759 14069
5781	0	0	Ki67+	 6770 13926
5782	0	0	Ki67+	 6775 14281
5783	0	0	Ki67+	 6778 14181
5784	0	0	Ki67+	 6791 14694
5785	0	0	Ki67+	 6792 14710
5786	0	0	Ki67+	 6793 14059
5787	0	0	Ki67+	 6794 14607
5788	0	0	Ki67+	 6804 14716
5789	0	0	Ki67+	 6808 14701
5790	0	0	Ki67+	 6815 13927
5791	0	0	Ki67+	 6817 14046
5792	0	0	Ki67+	 6817 14616
5793	0	0	Ki67+	 6836 13957
5794	0	0	Ki67+	 6840 14048
5795	0	0	Ki67+	 6844 14085
5796	0	0	Ki67+	 6850 13927
5797	0	0	Ki67+	 6853 14342
5798	0	0	Ki67+	 6854 14576
5799	0	0	Ki67+	 6855 14248
5800	0	0	Ki67+	 6855 14323
5801	0	0	Ki67+	 6858 14173
5802	0	0	Ki67+	 6860 14015
5803	0	0	Ki67+	 6861 14438
5804	0	0	Ki67+	 6865 14460
5805	0	0	Ki67+	 6870 13978
5806	0	0	Ki67+	 6875 14012
5807	0	0	Ki67+	 6875 14427
5808	0	0	Ki67+	 6883 14579
5809	0	0	Ki67+	 6886 14002
5810	0	0	Ki67+	 6890 13973
5811	0	0	Ki67+	 6895 14194
5812	0	0	Ki67+	 6896 14169
5813	0	0	Ki67+	 6909 14426
5814	0	0	Ki67+	 6912 14627
5815	0	0	Ki67+	 6916 14118
5816	0	0	Ki67+	 6938 14385
5817	0	0	Ki67+	 6948 14364
5818	0	0	Ki67+	 6967 14118
5819	0	0	Ki67+	 6969 14705
5820	0	0	Ki67+	 6974 14389
5821	0	0	Ki67+	 6977 14434
5822	0	0	Ki67+	 6978 14212
5823	0	0	Ki67+	 6988 14444
5824	0	0	Ki67+	 6989 14112
5825	0	0	Ki67+	 6992 14165
5826	0	0	Ki67+	 6999 14680
5827	0	0	Ki67+	 7036 14514
5828	0	0	Ki67+	 7042 14341
5829	0	0	Ki67+	 7051 14606
5830	0	0	Ki67+	 7068 14538
5831	0	0	Ki67+	 7074 14526
5832	0	0	Ki67+	 7081 14455
5833	0	0	Ki67+	 7085 14692
5834	0	0	Ki67+	 7090 14410
5835	0	0	Ki67+	 7095 13927
5836	0	0	Ki67+	 7097 14338
5837	0	0	Ki67+	 7106 14094
5838	0	0	Ki67+	 7123 14117
5839	0	0	Ki67+	 7136 14482
5840	0	0	Ki67+	 7149 14086
5841	0	0	Ki67+	 7163 14004
5842	0	0	Ki67+	 7177 14453
5843	0	0	Ki67+	 7187 14441
5844	0	0	Ki67+	 7198 14397
5845	0	0	Ki67+	 7198 14652
5846	0	0	Ki67+	 7209 14192
5847	0	0	Ki67+	 7225 14516
5848	0	0	Ki67+	 7227 14537
5849	0	0	Ki67+	 7230 14480
5850	0	0	Ki67+	 7263 14681
5851	0	0	Ki67+	 7265 14038
5852	0	0	Ki67+	 7269 14654
5853	0	0	Ki67+	 7275 14231
5854	0	0	Ki67+	 7284 14449
5855	0	0	Ki67+	 7290 14352
5856	0	0	Ki67+	 7290 14514
5857	0	0	Ki67+	 7292 14150
5858	0	0	Ki67+	 7302 14095
5859	0	0	Ki67+	 7303 14132
5860	0	0	Ki67+	 6521 15005
5861	0	0	Ki67+	 6522 15180
5862	0	0	Ki67+	 6529 15090
5863	0	0	Ki67+	 6541 15242
5864	0	0	Ki67+	 6543 15058
5865	0	0	Ki67+	 6547 15072
5866	0	0	Ki67+	 6548 15201
5867	0	0	Ki67+	 6550 15169
5868	0	0	Ki67+	 6557 15107
5869	0	0	Ki67+	 6564 15030
5870	0	0	Ki67+	 6574 15114
5871	0	0	Ki67+	 6590 15397
5872	0	0	Ki67+	 6591 15105
5873	0	0	Ki67+	 6591 15372
5874	0	0	Ki67+	 6603 15124
5875	0	0	Ki67+	 6614 14853
5876	0	0	Ki67+	 6616 14870
5877	0	0	Ki67+	 6616 15485
5878	0	0	Ki67+	 6617 15057
5879	0	0	Ki67+	 6617 15077
5880	0	0	Ki67+	 6625 14951
5881	0	0	Ki67+	 6637 15292
5882	0	0	Ki67+	 6638 15151
5883	0	0	Ki67+	 6640 15236
5884	0	0	Ki67+	 6647 15480
5885	0	0	Ki67+	 6662 15132
5886	0	0	Ki67+	 6668 15328
5887	0	0	Ki67+	 6669 14908
5888	0	0	Ki67+	 6709 15458
5889	0	0	Ki67+	 6714 14888
5890	0	0	Ki67+	 6720 15271
5891	0	0	Ki67+	 6762 15486
5892	0	0	Ki67+	 6764 15412
5893	0	0	Ki67+	 6766 15500
5894	0	0	Ki67+	 6778 14879
5895	0	0	Ki67+	 6799 14726
5896	0	0	Ki67+	 6804 14895
5897	0	0	Ki67+	 6811 14771
5898	0	0	Ki67+	 6812 14974
5899	0	0	Ki67+	 6824 15285
5900	0	0	Ki67+	 6825 14745
5901	0	0	Ki67+	 6827 14900
5902	0	0	Ki67+	 6830 14853
5903	0	0	Ki67+	 6834 15317
5904	0	0	Ki67+	 6849 15290
5905	0	0	Ki67+	 6852 15501
5906	0	0	Ki67+	 6855 14764
5907	0	0	Ki67+	 6859 14738
5908	0	0	Ki67+	 6859 14915
5909	0	0	Ki67+	 6862 15371
5910	0	0	Ki67+	 6864 15270
5911	0	0	Ki67+	 6864 15305
5912	0	0	Ki67+	 6871 14845
5913	0	0	Ki67+	 6871 15425
5914	0	0	Ki67+	 6875 15495
5915	0	0	Ki67+	 6878 15327
5916	0	0	Ki67+	 6882 15277
5917	0	0	Ki67+	 6886 14730
5918	0	0	Ki67+	 6894 14908
5919	0	0	Ki67+	 6898 15155
5920	0	0	Ki67+	 6900 15301
5921	0	0	Ki67+	 6903 15397
5922	0	0	Ki67+	 6905 14764
5923	0	0	Ki67+	 6905 15377
5924	0	0	Ki67+	 6907 15507
5925	0	0	Ki67+	 6912 14867
5926	0	0	Ki67+	 6914 14742
5927	0	0	Ki67+	 6917 15042
5928	0	0	Ki67+	 6924 14795
5929	0	0	Ki67+	 6924 15348
5930	0	0	Ki67+	 6926 14816
5931	0	0	Ki67+	 6931 15495
5932	0	0	Ki67+	 6932 15397
5933	0	0	Ki67+	 6938 14913
5934	0	0	Ki67+	 6939 15382
5935	0	0	Ki67+	 6940 14866
5936	0	0	Ki67+	 6944 15500
5937	0	0	Ki67+	 6946 14751
5938	0	0	Ki67+	 6949 14882
5939	0	0	Ki67+	 6952 15047
5940	0	0	Ki67+	 6957 15396
5941	0	0	Ki67+	 6961 14783
5942	0	0	Ki67+	 6968 14796
5943	0	0	Ki67+	 6968 15285
5944	0	0	Ki67+	 6971 14813
5945	0	0	Ki67+	 6972 14827
5946	0	0	Ki67+	 6972 14920
5947	0	0	Ki67+	 6973 14889
5948	0	0	Ki67+	 6977 15510
5949	0	0	Ki67+	 6978 14871
5950	0	0	Ki67+	 6979 14853
5951	0	0	Ki67+	 6982 15276
5952	0	0	Ki67+	 6987 15239
5953	0	0	Ki67+	 6990 14789
5954	0	0	Ki67+	 6990 14981
5955	0	0	Ki67+	 6991 15517
5956	0	0	Ki67+	 6993 14815
5957	0	0	Ki67+	 6993 15166
5958	0	0	Ki67+	 6993 15336
5959	0	0	Ki67+	 6997 14837
5960	0	0	Ki67+	 7000 14968
5961	0	0	Ki67+	 7000 15389
5962	0	0	Ki67+	 7000 15410
5963	0	0	Ki67+	 7001 14880
5964	0	0	Ki67+	 7004 15289
5965	0	0	Ki67+	 7012 14863
5966	0	0	Ki67+	 7012 15343
5967	0	0	Ki67+	 7014 14913
5968	0	0	Ki67+	 7025 14834
5969	0	0	Ki67+	 7030 14972
5970	0	0	Ki67+	 7031 14889
5971	0	0	Ki67+	 7032 15506
5972	0	0	Ki67+	 7033 14916
5973	0	0	Ki67+	 7034 15388
5974	0	0	Ki67+	 7040 14928
5975	0	0	Ki67+	 7043 15296
5976	0	0	Ki67+	 7046 14853
5977	0	0	Ki67+	 7055 14985
5978	0	0	Ki67+	 7057 14906
5979	0	0	Ki67+	 7068 14867
5980	0	0	Ki67+	 7081 14758
5981	0	0	Ki67+	 7082 15388
5982	0	0	Ki67+	 7085 15416
5983	0	0	Ki67+	 7097 15384
5984	0	0	Ki67+	 7102 15278
5985	0	0	Ki67+	 7110 15519
5986	0	0	Ki67+	 7114 14735
5987	0	0	Ki67+	 7116 14796
5988	0	0	Ki67+	 7122 15087
5989	0	0	Ki67+	 7123 15252
5990	0	0	Ki67+	 7123 15441
5991	0	0	Ki67+	 7125 15290
5992	0	0	Ki67+	 7128 14735
5993	0	0	Ki67+	 7128 15269
5994	0	0	Ki67+	 7133 15127
5995	0	0	Ki67+	 7136 15417
5996	0	0	Ki67+	 7147 15406
5997	0	0	Ki67+	 7160 15430
5998	0	0	Ki67+	 7174 15147
5999	0	0	Ki67+	 7183 15282
6000	0	0	Ki67+	 7208 14842
6001	0	0	Ki67+	 7209 15145
6002	0	0	Ki67+	 7215 15256
6003	0	0	Ki67+	 7217 15287
6004	0	0	Ki67+	 7226 14988
6005	0	0	Ki67+	 7226 15111
6006	0	0	Ki67+	 7235 15121
6007	0	0	Ki67+	 7238 14878
6008	0	0	Ki67+	 7253 15037
6009	0	0	Ki67+	 7260 14851
6010	0	0	Ki67+	 7264 14872
6011	0	0	Ki67+	 7264 15465
6012	0	0	Ki67+	 7269 15132
6013	0	0	Ki67+	 7274 15307
6014	0	0	Ki67+	 7277 15146
6015	0	0	Ki67+	 7294 15267
6016	0	0	Ki67+	 7294 15283
6017	0	0	Ki67+	 7301 15462
6018	0	0	Ki67+	 7309 14937
6019	0	0	Ki67+	 7310 15200
6020	0	0	Ki67+	 6538 16231
6021	0	0	Ki67+	 6540 15745
6022	0	0	Ki67+	 6543 16307
6023	0	0	Ki67+	 6544 16101
6024	0	0	Ki67+	 6566 16251
6025	0	0	Ki67+	 6570 16229
6026	0	0	Ki67+	 6574 15833
6027	0	0	Ki67+	 6584 15880
6028	0	0	Ki67+	 6584 16266
6029	0	0	Ki67+	 6590 15865
6030	0	0	Ki67+	 6592 15918
6031	0	0	Ki67+	 6594 16284
6032	0	0	Ki67+	 6599 16249
6033	0	0	Ki67+	 6620 15925
6034	0	0	Ki67+	 6624 16028
6035	0	0	Ki67+	 6627 16271
6036	0	0	Ki67+	 6658 15801
6037	0	0	Ki67+	 6680 16230
6038	0	0	Ki67+	 6684 16277
6039	0	0	Ki67+	 6693 16102
6040	0	0	Ki67+	 6695 15901
6041	0	0	Ki67+	 6697 16238
6042	0	0	Ki67+	 6700 15797
6043	0	0	Ki67+	 6712 15885
6044	0	0	Ki67+	 6718 16206
6045	0	0	Ki67+	 6722 15805
6046	0	0	Ki67+	 6726 16269
6047	0	0	Ki67+	 6737 16288
6048	0	0	Ki67+	 6752 16246
6049	0	0	Ki67+	 6768 15744
6050	0	0	Ki67+	 6771 16169
6051	0	0	Ki67+	 6774 15759
6052	0	0	Ki67+	 6793 16169
6053	0	0	Ki67+	 6815 16015
6054	0	0	Ki67+	 6844 16240
6055	0	0	Ki67+	 6845 15866
6056	0	0	Ki67+	 6854 16302
6057	0	0	Ki67+	 6863 16269
6058	0	0	Ki67+	 6864 16170
6059	0	0	Ki67+	 6876 15862
6060	0	0	Ki67+	 6876 16121
6061	0	0	Ki67+	 6909 16118
6062	0	0	Ki67+	 6911 15875
6063	0	0	Ki67+	 6913 16187
6064	0	0	Ki67+	 6916 16298
6065	0	0	Ki67+	 6927 16246
6066	0	0	Ki67+	 6929 15733
6067	0	0	Ki67+	 6932 15785
6068	0	0	Ki67+	 6936 15751
6069	0	0	Ki67+	 6944 16130
6070	0	0	Ki67+	 6953 16174
6071	0	0	Ki67+	 6953 16279
6072	0	0	Ki67+	 6991 15745
6073	0	0	Ki67+	 7014 16002
6074	0	0	Ki67+	 7019 15792
6075	0	0	Ki67+	 7027 16028
6076	0	0	Ki67+	 7037 16234
6077	0	0	Ki67+	 7063 15728
6078	0	0	Ki67+	 7065 16175
6079	0	0	Ki67+	 7068 16051
6080	0	0	Ki67+	 7071 16236
6081	0	0	Ki67+	 7078 15537
6082	0	0	Ki67+	 7079 15522
6083	0	0	Ki67+	 7095 16168
6084	0	0	Ki67+	 7108 15530
6085	0	0	Ki67+	 7117 15861
6086	0	0	Ki67+	 7141 16117
6087	0	0	Ki67+	 7143 16013
6088	0	0	Ki67+	 7144 15567
6089	0	0	Ki67+	 7146 15772
6090	0	0	Ki67+	 7163 15703
6091	0	0	Ki67+	 7164 15728
6092	0	0	Ki67+	 7168 16236
6093	0	0	Ki67+	 7172 15527
6094	0	0	Ki67+	 7175 15774
6095	0	0	Ki67+	 7177 15858
6096	0	0	Ki67+	 7178 15551
6097	0	0	Ki67+	 7179 15717
6098	0	0	Ki67+	 7184 16040
6099	0	0	Ki67+	 7185 16157
6100	0	0	Ki67+	 7204 15977
6101	0	0	Ki67+	 7210 15722
6102	0	0	Ki67+	 7224 15561
6103	0	0	Ki67+	 7227 16011
6104	0	0	Ki67+	 7231 16161
6105	0	0	Ki67+	 7238 15714
6106	0	0	Ki67+	 7261 15559
6107	0	0	Ki67+	 7261 15866
6108	0	0	Ki67+	 7264 15627
6109	0	0	Ki67+	 7265 15829
6110	0	0	Ki67+	 7265 16160
6111	0	0	Ki67+	 7266 16189
6112	0	0	Ki67+	 7271 15909
6113	0	0	Ki67+	 7280 15584
6114	0	0	Ki67+	 7281 16189
6115	0	0	Ki67+	 7282 15611
6116	0	0	Ki67+	 7284 15687
6117	0	0	Ki67+	 7292 15556
6118	0	0	Ki67+	 7293 15637
6119	0	0	Ki67+	 7295 16140
6120	0	0	Ki67+	 7300 15711
6121	0	0	Ki67+	 7300 16198
6122	0	0	Ki67+	 7305 15655
6123	0	0	Ki67+	 7305 15829
6124	0	0	Ki67+	 7311 15594
6125	0	0	Ki67+	 6523 16444
6126	0	0	Ki67+	 6544 16435
6127	0	0	Ki67+	 6546 16768
6128	0	0	Ki67+	 6548 16420
6129	0	0	Ki67+	 6556 16406
6130	0	0	Ki67+	 6562 16832
6131	0	0	Ki67+	 6565 16791
6132	0	0	Ki67+	 6576 16412
6133	0	0	Ki67+	 6577 16528
6134	0	0	Ki67+	 6589 16595
6135	0	0	Ki67+	 6600 16399
6136	0	0	Ki67+	 6614 16800
6137	0	0	Ki67+	 6617 16545
6138	0	0	Ki67+	 6620 16608
6139	0	0	Ki67+	 6622 16695
6140	0	0	Ki67+	 6623 16710
6141	0	0	Ki67+	 6624 16848
6142	0	0	Ki67+	 6636 16596
6143	0	0	Ki67+	 6658 16358
6144	0	0	Ki67+	 6660 17073
6145	0	0	Ki67+	 6668 16789
6146	0	0	Ki67+	 6673 16382
6147	0	0	Ki67+	 6676 16754
6148	0	0	Ki67+	 6697 16762
6149	0	0	Ki67+	 6718 16487
6150	0	0	Ki67+	 6725 16424
6151	0	0	Ki67+	 6730 16530
6152	0	0	Ki67+	 6735 16747
6153	0	0	Ki67+	 6737 16614
6154	0	0	Ki67+	 6746 16568
6155	0	0	Ki67+	 6749 16602
6156	0	0	Ki67+	 6750 16579
6157	0	0	Ki67+	 6764 17116
6158	0	0	Ki67+	 6766 16585
6159	0	0	Ki67+	 6767 16774
6160	0	0	Ki67+	 6776 16727
6161	0	0	Ki67+	 6784 16556
6162	0	0	Ki67+	 6800 16373
6163	0	0	Ki67+	 6805 16577
6164	0	0	Ki67+	 6806 16332
6165	0	0	Ki67+	 6810 16519
6166	0	0	Ki67+	 6824 16566
6167	0	0	Ki67+	 6827 16375
6168	0	0	Ki67+	 6828 16593
6169	0	0	Ki67+	 6849 16979
6170	0	0	Ki67+	 6856 16363
6171	0	0	Ki67+	 6861 16778
6172	0	0	Ki67+	 6865 16720
6173	0	0	Ki67+	 6876 16995
6174	0	0	Ki67+	 6886 16510
6175	0	0	Ki67+	 6890 16780
6176	0	0	Ki67+	 6897 16341
6177	0	0	Ki67+	 6901 17000
6178	0	0	Ki67+	 6907 16574
6179	0	0	Ki67+	 6909 16542
6180	0	0	Ki67+	 6910 16704
6181	0	0	Ki67+	 6912 16881
6182	0	0	Ki67+	 6919 16594
6183	0	0	Ki67+	 6919 16759
6184	0	0	Ki67+	 6922 17115
6185	0	0	Ki67+	 6926 16953
6186	0	0	Ki67+	 6929 16910
6187	0	0	Ki67+	 6930 16355
6188	0	0	Ki67+	 6939 16342
6189	0	0	Ki67+	 6942 16776
6190	0	0	Ki67+	 6956 16553
6191	0	0	Ki67+	 6966 16359
6192	0	0	Ki67+	 6979 16490
6193	0	0	Ki67+	 6980 16956
6194	0	0	Ki67+	 6983 16577
6195	0	0	Ki67+	 6983 16880
6196	0	0	Ki67+	 6992 16332
6197	0	0	Ki67+	 7006 16549
6198	0	0	Ki67+	 7014 16583
6199	0	0	Ki67+	 7025 16724
6200	0	0	Ki67+	 7026 16372
6201	0	0	Ki67+	 7034 16676
6202	0	0	Ki67+	 7041 16548
6203	0	0	Ki67+	 7042 16572
6204	0	0	Ki67+	 7053 16917
6205	0	0	Ki67+	 7068 16750
6206	0	0	Ki67+	 7076 16741
6207	0	0	Ki67+	 7086 16952
6208	0	0	Ki67+	 7098 16690
6209	0	0	Ki67+	 7109 16418
6210	0	0	Ki67+	 7111 16653
6211	0	0	Ki67+	 7123 16574
6212	0	0	Ki67+	 7124 16543
6213	0	0	Ki67+	 7138 16716
6214	0	0	Ki67+	 7140 16633
6215	0	0	Ki67+	 7143 16549
6216	0	0	Ki67+	 7147 16683
6217	0	0	Ki67+	 7156 16334
6218	0	0	Ki67+	 7158 16787
6219	0	0	Ki67+	 7171 16660
6220	0	0	Ki67+	 7174 16558
6221	0	0	Ki67+	 7201 16623
6222	0	0	Ki67+	 7203 17074
6223	0	0	Ki67+	 7204 16606
6224	0	0	Ki67+	 7206 16331
6225	0	0	Ki67+	 7207 16568
6226	0	0	Ki67+	 7210 16691
6227	0	0	Ki67+	 7226 16403
6228	0	0	Ki67+	 7232 16681
6229	0	0	Ki67+	 7234 16546
6230	0	0	Ki67+	 7243 16941
6231	0	0	Ki67+	 7247 16617
6232	0	0	Ki67+	 7250 16638
6233	0	0	Ki67+	 7264 16450
6234	0	0	Ki67+	 7266 16619
6235	0	0	Ki67+	 7276 16605
6236	0	0	Ki67+	 7301 16334
6237	0	0	Ki67+	 7303 16596
6238	0	0	Ki67+	 7308 16574
6239	0	0	Ki67+	 6530 17789
6240	0	0	Ki67+	 6555 17424
6241	0	0	Ki67+	 6582 17161
6242	0	0	Ki67+	 6638 17837
6243	0	0	Ki67+	 6653 17746
6244	0	0	Ki67+	 6671 17229
6245	0	0	Ki67+	 6679 17261
6246	0	0	Ki67+	 6698 17866
6247	0	0	Ki67+	 6699 17409
6248	0	0	Ki67+	 6700 17462
6249	0	0	Ki67+	 6724 17269
6250	0	0	Ki67+	 6764 17250
6251	0	0	Ki67+	 6770 17376
6252	0	0	Ki67+	 6776 17184
6253	0	0	Ki67+	 6794 17707
6254	0	0	Ki67+	 6805 17723
6255	0	0	Ki67+	 6805 17794
6256	0	0	Ki67+	 6821 17792
6257	0	0	Ki67+	 6831 17827
6258	0	0	Ki67+	 6852 17347
6259	0	0	Ki67+	 6863 17367
6260	0	0	Ki67+	 6893 17704
6261	0	0	Ki67+	 6904 17416
6262	0	0	Ki67+	 6916 17673
6263	0	0	Ki67+	 6932 17362
6264	0	0	Ki67+	 6933 17680
6265	0	0	Ki67+	 6937 17848
6266	0	0	Ki67+	 6953 17333
6267	0	0	Ki67+	 6973 17176
6268	0	0	Ki67+	 6978 17670
6269	0	0	Ki67+	 6981 17854
6270	0	0	Ki67+	 6999 17167
6271	0	0	Ki67+	 7007 17148
6272	0	0	Ki67+	 7008 17191
6273	0	0	Ki67+	 7017 17889
6274	0	0	Ki67+	 7019 17185
6275	0	0	Ki67+	 7026 17800
6276	0	0	Ki67+	 7032 17809
6277	0	0	Ki67+	 7059 17918
6278	0	0	Ki67+	 7073 17312
6279	0	0	Ki67+	 7075 17268
6280	0	0	Ki67+	 7088 17837
6281	0	0	Ki67+	 7117 17257
6282	0	0	Ki67+	 7130 17794
6283	0	0	Ki67+	 7140 17623
6284	0	0	Ki67+	 7154 17752
6285	0	0	Ki67+	 7171 17670
6286	0	0	Ki67+	 7185 17601
6287	0	0	Ki67+	 7198 17568
6288	0	0	Ki67+	 7200 17791
6289	0	0	Ki67+	 7219 17786
6290	0	0	Ki67+	 7228 17596
6291	0	0	Ki67+	 7232 17813
6292	0	0	Ki67+	 7236 17336
6293	0	0	Ki67+	 7238 17662
6294	0	0	Ki67+	 7264 17734
6295	0	0	Ki67+	 7265 17826
6296	0	0	Ki67+	 7273 17793
6297	0	0	Ki67+	 7278 17738
6298	0	0	Ki67+	 7280 17674
6299	0	0	Ki67+	 7282 17907
6300	0	0	Ki67+	 7285 17760
6301	0	0	Ki67+	 7294 17824
6302	0	0	Ki67+	 7300 17801
6303	0	0	Ki67+	 7310 17399
6304	0	0	Ki67+	 7310 17741
6305	0	0	Ki67+	 6522 18489
6306	0	0	Ki67+	 6526 17946
6307	0	0	Ki67+	 6543 18385
6308	0	0	Ki67+	 6552 18064
6309	0	0	Ki67+	 6585 18657
6310	0	0	Ki67+	 6597 18684
6311	0	0	Ki67+	 6609 17950
6312	0	0	Ki67+	 6660 18659
6313	0	0	Ki67+	 6673 18674
6314	0	0	Ki67+	 6677 17956
6315	0	0	Ki67+	 6695 18392
6316	0	0	Ki67+	 6715 17942
6317	0	0	Ki67+	 6728 18381
6318	0	0	Ki67+	 6751 17984
6319	0	0	Ki67+	 6761 18536
6320	0	0	Ki67+	 6785 18425
6321	0	0	Ki67+	 6800 18622
6322	0	0	Ki67+	 6819 18118
6323	0	0	Ki67+	 6820 18533
6324	0	0	Ki67+	 6857 18491
6325	0	0	Ki67+	 6881 18473
6326	0	0	Ki67+	 6882 18533
6327	0	0	Ki67+	 6884 17954
6328	0	0	Ki67+	 6887 18517
6329	0	0	Ki67+	 6901 18570
6330	0	0	Ki67+	 6909 18502
6331	0	0	Ki67+	 6909 18591
6332	0	0	Ki67+	 6913 18568
6333	0	0	Ki67+	 6917 18542
6334	0	0	Ki67+	 6932 18568
6335	0	0	Ki67+	 6959 18112
6336	0	0	Ki67+	 6963 18323
6337	0	0	Ki67+	 6965 18476
6338	0	0	Ki67+	 6978 18309
6339	0	0	Ki67+	 6981 18604
6340	0	0	Ki67+	 6984 18632
6341	0	0	Ki67+	 6987 18529
6342	0	0	Ki67+	 6990 18106
6343	0	0	Ki67+	 7002 18595
6344	0	0	Ki67+	 7008 18259
6345	0	0	Ki67+	 7010 18018
6346	0	0	Ki67+	 7016 18508
6347	0	0	Ki67+	 7022 18536
6348	0	0	Ki67+	 7033 18613
6349	0	0	Ki67+	 7034 18480
6350	0	0	Ki67+	 7057 18308
6351	0	0	Ki67+	 7062 18445
6352	0	0	Ki67+	 7062 18617
6353	0	0	Ki67+	 7063 18513
6354	0	0	Ki67+	 7070 18578
6355	0	0	Ki67+	 7076 18549
6356	0	0	Ki67+	 7082 18526
6357	0	0	Ki67+	 7091 18344
6358	0	0	Ki67+	 7102 18600
6359	0	0	Ki67+	 7103 18500
6360	0	0	Ki67+	 7112 18035
6361	0	0	Ki67+	 7122 18139
6362	0	0	Ki67+	 7133 18615
6363	0	0	Ki67+	 7154 18028
6364	0	0	Ki67+	 7155 18342
6365	0	0	Ki67+	 7163 18543
6366	0	0	Ki67+	 7173 18607
6367	0	0	Ki67+	 7182 18569
6368	0	0	Ki67+	 7199 18405
6369	0	0	Ki67+	 7203 18710
6370	0	0	Ki67+	 7226 18007
6371	0	0	Ki67+	 7242 18044
6372	0	0	Ki67+	 7246 18594
6373	0	0	Ki67+	 7252 18160
6374	0	0	Ki67+	 7266 18428
6375	0	0	Ki67+	 7267 18646
6376	0	0	Ki67+	 7299 18093
6377	0	0	Ki67+	 6588 19291
6378	0	0	Ki67+	 6595 18733
6379	0	0	Ki67+	 6605 18799
6380	0	0	Ki67+	 6628 18957
6381	0	0	Ki67+	 6644 19030
6382	0	0	Ki67+	 6681 18743
6383	0	0	Ki67+	 6696 19342
6384	0	0	Ki67+	 6747 19295
6385	0	0	Ki67+	 6751 18980
6386	0	0	Ki67+	 6781 18776
6387	0	0	Ki67+	 6786 19003
6388	0	0	Ki67+	 6791 19182
6389	0	0	Ki67+	 6793 19296
6390	0	0	Ki67+	 6803 18729
6391	0	0	Ki67+	 6803 19062
6392	0	0	Ki67+	 6828 19360
6393	0	0	Ki67+	 6844 19204
6394	0	0	Ki67+	 6903 18985
6395	0	0	Ki67+	 6904 19300
6396	0	0	Ki67+	 6993 19271
6397	0	0	Ki67+	 6998 18737
6398	0	0	Ki67+	 7038 18948
6399	0	0	Ki67+	 7064 18765
6400	0	0	Ki67+	 7076 18932
6401	0	0	Ki67+	 7089 18954
6402	0	0	Ki67+	 7101 18926
6403	0	0	Ki67+	 7112 18865
6404	0	0	Ki67+	 7120 18728
6405	0	0	Ki67+	 7126 19280
6406	0	0	Ki67+	 7182 19325
6407	0	0	Ki67+	 7195 19158
6408	0	0	Ki67+	 7238 19257
6409	0	0	Ki67+	 7241 19307
6410	0	0	Ki67+	 7266 19299
6411	0	0	Ki67+	 7276 19296
6412	0	0	Ki67+	 7297 19301
6413	0	0	Ki67+	 6529 19990
6414	0	0	Ki67+	 6539 19989
6415	0	0	Ki67+	 6634 20041
6416	0	0	Ki67+	 6787 19621
6417	0	0	Ki67+	 6791 19609
6418	0	0	Ki67+	 6818 19621
6419	0	0	Ki67+	 6818 20306
6420	0	0	Ki67+	 6824 20293
6421	0	0	Ki67+	 6825 20210
6422	0	0	Ki67+	 6845 20205
6423	0	0	Ki67+	 6852 20150
6424	0	0	Ki67+	 6872 20195
6425	0	0	Ki67+	 6884 20139
6426	0	0	Ki67+	 6902 19612
6427	0	0	Ki67+	 6904 20270
6428	0	0	Ki67+	 6914 20187
6429	0	0	Ki67+	 6926 20306
6430	0	0	Ki67+	 6930 19860
6431	0	0	Ki67+	 6933 19604
6432	0	0	Ki67+	 6948 20047
6433	0	0	Ki67+	 6973 19636
6434	0	0	Ki67+	 6994 20055
6435	0	0	Ki67+	 7019 19885
6436	0	0	Ki67+	 7033 19569
6437	0	0	Ki67+	 7035 19911
6438	0	0	Ki67+	 7070 19648
6439	0	0	Ki67+	 7082 19567
6440	0	0	Ki67+	 7082 19675
6441	0	0	Ki67+	 7087 20289
6442	0	0	Ki67+	 7092 19680
6443	0	0	Ki67+	 7098 19558
6444	0	0	Ki67+	 7157 19549
6445	0	0	Ki67+	 7167 19540
6446	0	0	Ki67+	 7186 19547
6447	0	0	Ki67+	 7194 19575
6448	0	0	Ki67+	 7218 19544
6449	0	0	Ki67+	 7218 19786
6450	0	0	Ki67+	 7258 19791
6451	0	0	Ki67+	 7300 19621
6452	0	0	Ki67+	 6527 20339
6453	0	0	Ki67+	 6530 20475
6454	0	0	Ki67+	 6560 20452
6455	0	0	Ki67+	 6567 20379
6456	0	0	Ki67+	 6574 20520
6457	0	0	Ki67+	 6577 20953
6458	0	0	Ki67+	 6610 20449
6459	0	0	Ki67+	 6612 20338
6460	0	0	Ki67+	 6628 20892
6461	0	0	Ki67+	 6636 20440
6462	0	0	Ki67+	 6668 20492
6463	0	0	Ki67+	 6685 20418
6464	0	0	Ki67+	 6708 20846
6465	0	0	Ki67+	 6800 20413
6466	0	0	Ki67+	 6815 20768
6467	0	0	Ki67+	 6841 20835
6468	0	0	Ki67+	 6866 20418
6469	0	0	Ki67+	 6870 20559
6470	0	0	Ki67+	 6878 20550
6471	0	0	Ki67+	 6892 20508
6472	0	0	Ki67+	 6919 20654
6473	0	0	Ki67+	 6927 20524
6474	0	0	Ki67+	 6983 20614
6475	0	0	Ki67+	 7000 20748
6476	0	0	Ki67+	 7002 21026
6477	0	0	Ki67+	 7041 20621
6478	0	0	Ki67+	 7073 21066
6479	0	0	Ki67+	 7075 20508
6480	0	0	Ki67+	 7141 20330
6481	0	0	Ki67+	 7160 20439
6482	0	0	Ki67+	 7167 20544
6483	0	0	Ki67+	 7185 20903
6484	0	0	Ki67+	 7254 20465
6485	0	0	Ki67+	 7280 20385
6486	0	0	Ki67+	 7305 20369
6487	0	0	Ki67+	 6718 21229
6488	0	0	Ki67+	 6744 21195
6489	0	0	Ki67+	 6795 21267
6490	0	0	Ki67+	 6835 21238
6491	0	0	Ki67+	 6844 21149
6492	0	0	Ki67+	 6851 21306
6493	0	0	Ki67+	 6857 21367
6494	0	0	Ki67+	 6858 21165
6495	0	0	Ki67+	 7033 21362
6496	0	0	Ki67+	 7130 21330
6497	0	0	Ki67+	 6558 22094
6498	0	0	Ki67+	 6580 22433
6499	0	0	Ki67+	 6713 22636
6500	0	0	Ki67+	 6762 22580
6501	0	0	Ki67+	 6781 22113
6502	0	0	Ki67+	 6789 22588
6503	0	0	Ki67+	 6794 22099
6504	0	0	Ki67+	 6816 22585
6505	0	0	Ki67+	 6856 22193
6506	0	0	Ki67+	 6859 22559
6507	0	0	Ki67+	 6920 22066
6508	0	0	Ki67+	 6930 22576
6509	0	0	Ki67+	 6932 22098
6510	0	0	Ki67+	 6932 22145
6511	0	0	Ki67+	 6952 22111
6512	0	0	Ki67+	 6963 21967
6513	0	0	Ki67+	 7012 22015
6514	0	0	Ki67+	 7012 22103
6515	0	0	Ki67+	 7045 22719
6516	0	0	Ki67+	 7078 22001
6517	0	0	Ki67+	 7156 22003
6518	0	0	Ki67+	 7176 22049
6519	0	0	Ki67+	 7188 22091
6520	0	0	Ki67+	 7221 22073
6521	0	0	Ki67+	 7284 22567
6522	0	0	Ki67+	 6607 23397
6523	0	0	Ki67+	 6645 23032
6524	0	0	Ki67+	 6656 22967
6525	0	0	Ki67+	 6679 23515
6526	0	0	Ki67+	 6738 23339
6527	0	0	Ki67+	 6770 23504
6528	0	0	Ki67+	 6967 23400
6529	0	0	Ki67+	 7004 23379
6530	0	0	Ki67+	 7007 22940
6531	0	0	Ki67+	 7019 23318
6532	0	0	Ki67+	 7045 22899
6533	0	0	Ki67+	 7060 23416
6534	0	0	Ki67+	 7068 23351
6535	0	0	Ki67+	 7081 22864
6536	0	0	Ki67+	 7132 23208
6537	0	0	Ki67+	 7149 23305
6538	0	0	Ki67+	 7165 23211
6539	0	0	Ki67+	 7216 22909
6540	0	0	Ki67+	 7235 23106
6541	0	0	Ki67+	 7242 22899
6542	0	0	Ki67+	 7258 23267
6543	0	0	Ki67+	 6604 23674
6544	0	0	Ki67+	 6670 23806
6545	0	0	Ki67+	 6680 23854
6546	0	0	Ki67+	 6695 23727
6547	0	0	Ki67+	 6743 23851
6548	0	0	Ki67+	 6836 23633
6549	0	0	Ki67+	 6858 23540
6550	0	0	Ki67+	 6884 23531
6551	0	0	Ki67+	 6985 23928
6552	0	0	Ki67+	 7006 24129
6553	0	0	Ki67+	 7074 23973
6554	0	0	Ki67+	 7126 23935
6555	0	0	Ki67+	 7166 23835
6556	0	0	Ki67+	 7171 23965
6557	0	0	Ki67+	 7216 23897
6558	0	0	Ki67+	 7232 23858
6559	0	0	Ki67+	 7235 23951
6560	0	0	Ki67+	 7246 24057
6561	0	0	Ki67+	 7255 23965
6562	0	0	Ki67+	 7272 24073
6563	0	0	Ki67+	 7287 23983
6564	0	0	Ki67+	 7140 24606
6565	0	0	Ki67+	 7209 24593
6566	0	0	Ki67+	 7251 24324
6567	0	0	Ki67+	 7284 24432
6568	0	0	Ki67+	 7704 8342
6569	0	0	Ki67+	 7816 8415
6570	0	0	Ki67+	 7823 7674
6571	0	0	Ki67+	 7866 7705
6572	0	0	Ki67+	 8019 7763
6573	0	0	Ki67+	 7337 9121
6574	0	0	Ki67+	 7340 9037
6575	0	0	Ki67+	 7353 9076
6576	0	0	Ki67+	 7371 8500
6577	0	0	Ki67+	 7410 8644
6578	0	0	Ki67+	 7426 8495
6579	0	0	Ki67+	 7428 8828
6580	0	0	Ki67+	 7429 8760
6581	0	0	Ki67+	 7429 8846
6582	0	0	Ki67+	 7439 8773
6583	0	0	Ki67+	 7465 8971
6584	0	0	Ki67+	 7483 8964
6585	0	0	Ki67+	 7488 9171
6586	0	0	Ki67+	 7502 9089
6587	0	0	Ki67+	 7511 8801
6588	0	0	Ki67+	 7516 9033
6589	0	0	Ki67+	 7524 8636
6590	0	0	Ki67+	 7546 8758
6591	0	0	Ki67+	 7552 9212
6592	0	0	Ki67+	 7600 8907
6593	0	0	Ki67+	 7603 8715
6594	0	0	Ki67+	 7656 8640
6595	0	0	Ki67+	 7658 8963
6596	0	0	Ki67+	 7694 9068
6597	0	0	Ki67+	 7701 8713
6598	0	0	Ki67+	 7702 9147
6599	0	0	Ki67+	 7721 9035
6600	0	0	Ki67+	 7731 9151
6601	0	0	Ki67+	 7788 8782
6602	0	0	Ki67+	 7798 8628
6603	0	0	Ki67+	 7823 8772
6604	0	0	Ki67+	 7829 8496
6605	0	0	Ki67+	 7830 8951
6606	0	0	Ki67+	 7830 9086
6607	0	0	Ki67+	 7857 8822
6608	0	0	Ki67+	 7926 9096
6609	0	0	Ki67+	 7976 9086
6610	0	0	Ki67+	 7989 8530
6611	0	0	Ki67+	 7996 9191
6612	0	0	Ki67+	 8013 9003
6613	0	0	Ki67+	 8016 8938
6614	0	0	Ki67+	 8037 9125
6615	0	0	Ki67+	 8058 9173
6616	0	0	Ki67+	 7313 9597
6617	0	0	Ki67+	 7340 9549
6618	0	0	Ki67+	 7365 9389
6619	0	0	Ki67+	 7366 9378
6620	0	0	Ki67+	 7377 9545
6621	0	0	Ki67+	 7398 9660
6622	0	0	Ki67+	 7400 9780
6623	0	0	Ki67+	 7402 9581
6624	0	0	Ki67+	 7411 9417
6625	0	0	Ki67+	 7426 9316
6626	0	0	Ki67+	 7429 9832
6627	0	0	Ki67+	 7437 9305
6628	0	0	Ki67+	 7440 9438
6629	0	0	Ki67+	 7448 9298
6630	0	0	Ki67+	 7459 9246
6631	0	0	Ki67+	 7461 9510
6632	0	0	Ki67+	 7470 9224
6633	0	0	Ki67+	 7482 9728
6634	0	0	Ki67+	 7483 9395
6635	0	0	Ki67+	 7490 9842
6636	0	0	Ki67+	 7519 9342
6637	0	0	Ki67+	 7550 9384
6638	0	0	Ki67+	 7562 9287
6639	0	0	Ki67+	 7582 9575
6640	0	0	Ki67+	 7583 9936
6641	0	0	Ki67+	 7600 9931
6642	0	0	Ki67+	 7614 9878
6643	0	0	Ki67+	 7621 9700
6644	0	0	Ki67+	 7629 9243
6645	0	0	Ki67+	 7660 9537
6646	0	0	Ki67+	 7686 9836
6647	0	0	Ki67+	 7687 9361
6648	0	0	Ki67+	 7697 9273
6649	0	0	Ki67+	 7707 9304
6650	0	0	Ki67+	 7714 9280
6651	0	0	Ki67+	 7758 9224
6652	0	0	Ki67+	 7763 9716
6653	0	0	Ki67+	 7769 9449
6654	0	0	Ki67+	 7795 9219
6655	0	0	Ki67+	 7807 9645
6656	0	0	Ki67+	 7821 9237
6657	0	0	Ki67+	 7835 9501
6658	0	0	Ki67+	 7900 9257
6659	0	0	Ki67+	 7956 9476
6660	0	0	Ki67+	 8031 9636
6661	0	0	Ki67+	 8042 9482
6662	0	0	Ki67+	 8044 9405
6663	0	0	Ki67+	 8094 9962
6664	0	0	Ki67+	 8101 9320
6665	0	0	Ki67+	 8105 9973
6666	0	0	Ki67+	 8110 9494
6667	0	0	Ki67+	 7370 10212
6668	0	0	Ki67+	 7401 10495
6669	0	0	Ki67+	 7406 10474
6670	0	0	Ki67+	 7423 10666
6671	0	0	Ki67+	 7448 10078
6672	0	0	Ki67+	 7471 10679
6673	0	0	Ki67+	 7484 10207
6674	0	0	Ki67+	 7494 10383
6675	0	0	Ki67+	 7497 10714
6676	0	0	Ki67+	 7510 10745
6677	0	0	Ki67+	 7512 10044
6678	0	0	Ki67+	 7529 10588
6679	0	0	Ki67+	 7530 10318
6680	0	0	Ki67+	 7546 10521
6681	0	0	Ki67+	 7553 10472
6682	0	0	Ki67+	 7559 10380
6683	0	0	Ki67+	 7571 10647
6684	0	0	Ki67+	 7578 10742
6685	0	0	Ki67+	 7586 10489
6686	0	0	Ki67+	 7598 10550
6687	0	0	Ki67+	 7626 10688
6688	0	0	Ki67+	 7632 10480
6689	0	0	Ki67+	 7635 10507
6690	0	0	Ki67+	 7638 10604
6691	0	0	Ki67+	 7665 10803
6692	0	0	Ki67+	 7696 10603
6693	0	0	Ki67+	 7703 10635
6694	0	0	Ki67+	 7712 10456
6695	0	0	Ki67+	 7731 10375
6696	0	0	Ki67+	 7731 10566
6697	0	0	Ki67+	 7789 10589
6698	0	0	Ki67+	 7819 10435
6699	0	0	Ki67+	 7822 10756
6700	0	0	Ki67+	 7825 10449
6701	0	0	Ki67+	 7831 10207
6702	0	0	Ki67+	 7846 10681
6703	0	0	Ki67+	 7875 10420
6704	0	0	Ki67+	 7916 10405
6705	0	0	Ki67+	 7922 10805
6706	0	0	Ki67+	 7927 10783
6707	0	0	Ki67+	 7930 10374
6708	0	0	Ki67+	 7932 10695
6709	0	0	Ki67+	 7935 10562
6710	0	0	Ki67+	 7951 10773
6711	0	0	Ki67+	 7958 10644
6712	0	0	Ki67+	 7969 10691
6713	0	0	Ki67+	 7972 10244
6714	0	0	Ki67+	 7995 10777
6715	0	0	Ki67+	 7999 10663
6716	0	0	Ki67+	 8004 10507
6717	0	0	Ki67+	 8015 10678
6718	0	0	Ki67+	 8036 10550
6719	0	0	Ki67+	 8038 10230
6720	0	0	Ki67+	 8042 10164
6721	0	0	Ki67+	 8047 10540
6722	0	0	Ki67+	 8056 10469
6723	0	0	Ki67+	 8079 10258
6724	0	0	Ki67+	 7314 11515
6725	0	0	Ki67+	 7321 10910
6726	0	0	Ki67+	 7337 10914
6727	0	0	Ki67+	 7343 11592
6728	0	0	Ki67+	 7347 11138
6729	0	0	Ki67+	 7357 11378
6730	0	0	Ki67+	 7381 11447
6731	0	0	Ki67+	 7384 11487
6732	0	0	Ki67+	 7384 11596
6733	0	0	Ki67+	 7409 11493
6734	0	0	Ki67+	 7411 11149
6735	0	0	Ki67+	 7413 11473
6736	0	0	Ki67+	 7439 11552
6737	0	0	Ki67+	 7444 10819
6738	0	0	Ki67+	 7453 10915
6739	0	0	Ki67+	 7459 11139
6740	0	0	Ki67+	 7468 11276
6741	0	0	Ki67+	 7472 11134
6742	0	0	Ki67+	 7473 11592
6743	0	0	Ki67+	 7488 11050
6744	0	0	Ki67+	 7519 10870
6745	0	0	Ki67+	 7521 11242
6746	0	0	Ki67+	 7531 11294
6747	0	0	Ki67+	 7536 11139
6748	0	0	Ki67+	 7542 11530
6749	0	0	Ki67+	 7543 11388
6750	0	0	Ki67+	 7551 11225
6751	0	0	Ki67+	 7555 11479
6752	0	0	Ki67+	 7564 10829
6753	0	0	Ki67+	 7575 11273
6754	0	0	Ki67+	 7576 11353
6755	0	0	Ki67+	 7582 11004
6756	0	0	Ki67+	 7591 11052
6757	0	0	Ki67+	 7603 10914
6758	0	0	Ki67+	 7605 11358
6759	0	0	Ki67+	 7608 11423
6760	0	0	Ki67+	 7633 10837
6761	0	0	Ki67+	 7638 11084
6762	0	0	Ki67+	 7638 11251
6763	0	0	Ki67+	 7670 11433
6764	0	0	Ki67+	 7674 11208
6765	0	0	Ki67+	 7677 10837
6766	0	0	Ki67+	 7689 11466
6767	0	0	Ki67+	 7691 11015
6768	0	0	Ki67+	 7696 11582
6769	0	0	Ki67+	 7707 11415
6770	0	0	Ki67+	 7740 11363
6771	0	0	Ki67+	 7765 11434
6772	0	0	Ki67+	 7766 11420
6773	0	0	Ki67+	 7780 11326
6774	0	0	Ki67+	 7783 10990
6775	0	0	Ki67+	 7786 11446
6776	0	0	Ki67+	 7792 10870
6777	0	0	Ki67+	 7811 11306
6778	0	0	Ki67+	 7817 11175
6779	0	0	Ki67+	 7830 10880
6780	0	0	Ki67+	 7833 10995
6781	0	0	Ki67+	 7846 11219
6782	0	0	Ki67+	 7855 11607
6783	0	0	Ki67+	 7858 10854
6784	0	0	Ki67+	 7868 10959
6785	0	0	Ki67+	 7873 11388
6786	0	0	Ki67+	 7879 11357
6787	0	0	Ki67+	 7885 11133
6788	0	0	Ki67+	 7910 10921
6789	0	0	Ki67+	 7931 10954
6790	0	0	Ki67+	 7938 11436
6791	0	0	Ki67+	 7947 10837
6792	0	0	Ki67+	 7977 11457
6793	0	0	Ki67+	 7982 11288
6794	0	0	Ki67+	 7987 11268
6795	0	0	Ki67+	 7998 11163
6796	0	0	Ki67+	 8013 11173
6797	0	0	Ki67+	 8015 11558
6798	0	0	Ki67+	 8020 11273
6799	0	0	Ki67+	 8024 11196
6800	0	0	Ki67+	 8031 11586
6801	0	0	Ki67+	 8041 11096
6802	0	0	Ki67+	 8048 10826
6803	0	0	Ki67+	 8049 11045
6804	0	0	Ki67+	 8054 11217
6805	0	0	Ki67+	 8061 11413
6806	0	0	Ki67+	 8064 11572
6807	0	0	Ki67+	 8066 11490
6808	0	0	Ki67+	 8078 11466
6809	0	0	Ki67+	 8096 11502
6810	0	0	Ki67+	 8102 11366
6811	0	0	Ki67+	 8103 11165
6812	0	0	Ki67+	 8106 10854
6813	0	0	Ki67+	 8110 11563
6814	0	0	Ki67+	 7317 12157
6815	0	0	Ki67+	 7318 11733
6816	0	0	Ki67+	 7318 11808
6817	0	0	Ki67+	 7320 11984
6818	0	0	Ki67+	 7323 11874
6819	0	0	Ki67+	 7323 12364
6820	0	0	Ki67+	 7324 12185
6821	0	0	Ki67+	 7330 12213
6822	0	0	Ki67+	 7351 12303
6823	0	0	Ki67+	 7366 12306
6824	0	0	Ki67+	 7371 11762
6825	0	0	Ki67+	 7376 11863
6826	0	0	Ki67+	 7394 11845
6827	0	0	Ki67+	 7398 12372
6828	0	0	Ki67+	 7401 11911
6829	0	0	Ki67+	 7403 11878
6830	0	0	Ki67+	 7410 11829
6831	0	0	Ki67+	 7419 12223
6832	0	0	Ki67+	 7426 12327
6833	0	0	Ki67+	 7435 11860
6834	0	0	Ki67+	 7439 12040
6835	0	0	Ki67+	 7444 11804
6836	0	0	Ki67+	 7445 12119
6837	0	0	Ki67+	 7452 12361
6838	0	0	Ki67+	 7469 12202
6839	0	0	Ki67+	 7470 11760
6840	0	0	Ki67+	 7482 11626
6841	0	0	Ki67+	 7489 12221
6842	0	0	Ki67+	 7497 12228
6843	0	0	Ki67+	 7501 11766
6844	0	0	Ki67+	 7513 12415
6845	0	0	Ki67+	 7519 12158
6846	0	0	Ki67+	 7544 12189
6847	0	0	Ki67+	 7547 12329
6848	0	0	Ki67+	 7548 11663
6849	0	0	Ki67+	 7549 12092
6850	0	0	Ki67+	 7554 12301
6851	0	0	Ki67+	 7587 11652
6852	0	0	Ki67+	 7595 12172
6853	0	0	Ki67+	 7598 12017
6854	0	0	Ki67+	 7606 12233
6855	0	0	Ki67+	 7617 11881
6856	0	0	Ki67+	 7620 12041
6857	0	0	Ki67+	 7633 12115
6858	0	0	Ki67+	 7635 12230
6859	0	0	Ki67+	 7641 12065
6860	0	0	Ki67+	 7641 12368
6861	0	0	Ki67+	 7647 11790
6862	0	0	Ki67+	 7671 11722
6863	0	0	Ki67+	 7676 11696
6864	0	0	Ki67+	 7694 12216
6865	0	0	Ki67+	 7726 12311
6866	0	0	Ki67+	 7730 12200
6867	0	0	Ki67+	 7733 11831
6868	0	0	Ki67+	 7735 12216
6869	0	0	Ki67+	 7758 12096
6870	0	0	Ki67+	 7762 12326
6871	0	0	Ki67+	 7765 12174
6872	0	0	Ki67+	 7770 12196
6873	0	0	Ki67+	 7771 12005
6874	0	0	Ki67+	 7775 12213
6875	0	0	Ki67+	 7777 12392
6876	0	0	Ki67+	 7782 11968
6877	0	0	Ki67+	 7782 12361
6878	0	0	Ki67+	 7797 12099
6879	0	0	Ki67+	 7804 12284
6880	0	0	Ki67+	 7805 11970
6881	0	0	Ki67+	 7807 11684
6882	0	0	Ki67+	 7810 12018
6883	0	0	Ki67+	 7821 12191
6884	0	0	Ki67+	 7834 11773
6885	0	0	Ki67+	 7838 12226
6886	0	0	Ki67+	 7840 12397
6887	0	0	Ki67+	 7847 12053
6888	0	0	Ki67+	 7850 12173
6889	0	0	Ki67+	 7851 11861
6890	0	0	Ki67+	 7852 12154
6891	0	0	Ki67+	 7853 11903
6892	0	0	Ki67+	 7853 12084
6893	0	0	Ki67+	 7854 11743
6894	0	0	Ki67+	 7856 11915
6895	0	0	Ki67+	 7860 12110
6896	0	0	Ki67+	 7861 11679
6897	0	0	Ki67+	 7867 11698
6898	0	0	Ki67+	 7872 12285
6899	0	0	Ki67+	 7879 12351
6900	0	0	Ki67+	 7901 11856
6901	0	0	Ki67+	 7901 12278
6902	0	0	Ki67+	 7905 11826
6903	0	0	Ki67+	 7912 12132
6904	0	0	Ki67+	 7915 11998
6905	0	0	Ki67+	 7920 11624
6906	0	0	Ki67+	 7929 12083
6907	0	0	Ki67+	 7945 12407
6908	0	0	Ki67+	 7948 12230
6909	0	0	Ki67+	 7961 12050
6910	0	0	Ki67+	 7967 12226
6911	0	0	Ki67+	 7968 12156
6912	0	0	Ki67+	 7969 12184
6913	0	0	Ki67+	 7973 11992
6914	0	0	Ki67+	 7973 12065
6915	0	0	Ki67+	 7993 11868
6916	0	0	Ki67+	 8003 12121
6917	0	0	Ki67+	 8009 12346
6918	0	0	Ki67+	 8016 11639
6919	0	0	Ki67+	 8016 11793
6920	0	0	Ki67+	 8029 11784
6921	0	0	Ki67+	 8035 12116
6922	0	0	Ki67+	 8035 12333
6923	0	0	Ki67+	 8038 12102
6924	0	0	Ki67+	 8043 12012
6925	0	0	Ki67+	 8045 12411
6926	0	0	Ki67+	 8058 11663
6927	0	0	Ki67+	 8067 12035
6928	0	0	Ki67+	 8069 12062
6929	0	0	Ki67+	 8077 12268
6930	0	0	Ki67+	 7314 12564
6931	0	0	Ki67+	 7318 12659
6932	0	0	Ki67+	 7323 12422
6933	0	0	Ki67+	 7326 13170
6934	0	0	Ki67+	 7329 12463
6935	0	0	Ki67+	 7332 12522
6936	0	0	Ki67+	 7337 12494
6937	0	0	Ki67+	 7345 12679
6938	0	0	Ki67+	 7351 12418
6939	0	0	Ki67+	 7352 12967
6940	0	0	Ki67+	 7360 12924
6941	0	0	Ki67+	 7371 12677
6942	0	0	Ki67+	 7373 12488
6943	0	0	Ki67+	 7381 12707
6944	0	0	Ki67+	 7386 12584
6945	0	0	Ki67+	 7387 13068
6946	0	0	Ki67+	 7393 12889
6947	0	0	Ki67+	 7396 12693
6948	0	0	Ki67+	 7403 12769
6949	0	0	Ki67+	 7404 12600
6950	0	0	Ki67+	 7404 12989
6951	0	0	Ki67+	 7405 12975
6952	0	0	Ki67+	 7408 12827
6953	0	0	Ki67+	 7411 13174
6954	0	0	Ki67+	 7421 13031
6955	0	0	Ki67+	 7423 12909
6956	0	0	Ki67+	 7427 12641
6957	0	0	Ki67+	 7427 12844
6958	0	0	Ki67+	 7429 12707
6959	0	0	Ki67+	 7433 12765
6960	0	0	Ki67+	 7447 12589
6961	0	0	Ki67+	 7479 13179
6962	0	0	Ki67+	 7482 12851
6963	0	0	Ki67+	 7486 12689
6964	0	0	Ki67+	 7500 12513
6965	0	0	Ki67+	 7502 12794
6966	0	0	Ki67+	 7509 12816
6967	0	0	Ki67+	 7523 12656
6968	0	0	Ki67+	 7525 13088
6969	0	0	Ki67+	 7527 12694
6970	0	0	Ki67+	 7533 12578
6971	0	0	Ki67+	 7535 12900
6972	0	0	Ki67+	 7536 12637
6973	0	0	Ki67+	 7540 12727
6974	0	0	Ki67+	 7542 13051
6975	0	0	Ki67+	 7549 13163
6976	0	0	Ki67+	 7550 12943
6977	0	0	Ki67+	 7555 12978
6978	0	0	Ki67+	 7558 12659
6979	0	0	Ki67+	 7558 12887
6980	0	0	Ki67+	 7560 12792
6981	0	0	Ki67+	 7561 12753
6982	0	0	Ki67+	 7565 13097
6983	0	0	Ki67+	 7570 13029
6984	0	0	Ki67+	 7575 12710
6985	0	0	Ki67+	 7579 12978
6986	0	0	Ki67+	 7581 12539
6987	0	0	Ki67+	 7582 12512
6988	0	0	Ki67+	 7585 12737
6989	0	0	Ki67+	 7585 12773
6990	0	0	Ki67+	 7594 13128
6991	0	0	Ki67+	 7600 12713
6992	0	0	Ki67+	 7608 12884
6993	0	0	Ki67+	 7612 13021
6994	0	0	Ki67+	 7616 13041
6995	0	0	Ki67+	 7617 12699
6996	0	0	Ki67+	 7627 12753
6997	0	0	Ki67+	 7640 12657
6998	0	0	Ki67+	 7641 12976
6999	0	0	Ki67+	 7642 12809
7000	0	0	Ki67+	 7652 12553
7001	0	0	Ki67+	 7653 12589
7002	0	0	Ki67+	 7653 12822
7003	0	0	Ki67+	 7654 12742
7004	0	0	Ki67+	 7666 12802
7005	0	0	Ki67+	 7686 12515
7006	0	0	Ki67+	 7686 12867
7007	0	0	Ki67+	 7709 12733
7008	0	0	Ki67+	 7711 13186
7009	0	0	Ki67+	 7712 12479
7010	0	0	Ki67+	 7721 12911
7011	0	0	Ki67+	 7722 12610
7012	0	0	Ki67+	 7725 13185
7013	0	0	Ki67+	 7747 12726
7014	0	0	Ki67+	 7757 13055
7015	0	0	Ki67+	 7775 13070
7016	0	0	Ki67+	 7781 13213
7017	0	0	Ki67+	 7785 12895
7018	0	0	Ki67+	 7791 12862
7019	0	0	Ki67+	 7794 13137
7020	0	0	Ki67+	 7805 12874
7021	0	0	Ki67+	 7806 12825
7022	0	0	Ki67+	 7809 12723
7023	0	0	Ki67+	 7811 13094
7024	0	0	Ki67+	 7814 12712
7025	0	0	Ki67+	 7814 13114
7026	0	0	Ki67+	 7820 12646
7027	0	0	Ki67+	 7820 12773
7028	0	0	Ki67+	 7841 12980
7029	0	0	Ki67+	 7858 13080
7030	0	0	Ki67+	 7868 12474
7031	0	0	Ki67+	 7876 12553
7032	0	0	Ki67+	 7876 13052
7033	0	0	Ki67+	 7877 12985
7034	0	0	Ki67+	 7880 12607
7035	0	0	Ki67+	 7888 13154
7036	0	0	Ki67+	 7891 12448
7037	0	0	Ki67+	 7891 13166
7038	0	0	Ki67+	 7901 13051
7039	0	0	Ki67+	 7905 12757
7040	0	0	Ki67+	 7906 13009
7041	0	0	Ki67+	 7921 12716
7042	0	0	Ki67+	 7922 12730
7043	0	0	Ki67+	 7922 13038
7044	0	0	Ki67+	 7922 13097
7045	0	0	Ki67+	 7942 12581
7046	0	0	Ki67+	 7942 12846
7047	0	0	Ki67+	 7943 12920
7048	0	0	Ki67+	 7960 12857
7049	0	0	Ki67+	 7962 12688
7050	0	0	Ki67+	 7974 12828
7051	0	0	Ki67+	 7980 12629
7052	0	0	Ki67+	 7991 12968
7053	0	0	Ki67+	 7996 12474
7054	0	0	Ki67+	 7998 12651
7055	0	0	Ki67+	 8005 12501
7056	0	0	Ki67+	 8027 12932
7057	0	0	Ki67+	 8028 12548
7058	0	0	Ki67+	 8030 13113
7059	0	0	Ki67+	 8036 12495
7060	0	0	Ki67+	 8050 13016
7061	0	0	Ki67+	 8059 13058
7062	0	0	Ki67+	 8060 12936
7063	0	0	Ki67+	 8078 12856
7064	0	0	Ki67+	 8087 12757
7065	0	0	Ki67+	 8089 13012
7066	0	0	Ki67+	 8098 12852
7067	0	0	Ki67+	 8101 12876
7068	0	0	Ki67+	 8102 12488
7069	0	0	Ki67+	 8110 12909
7070	0	0	Ki67+	 7334 13954
7071	0	0	Ki67+	 7344 13695
7072	0	0	Ki67+	 7364 13233
7073	0	0	Ki67+	 7367 13541
7074	0	0	Ki67+	 7369 13769
7075	0	0	Ki67+	 7379 13598
7076	0	0	Ki67+	 7382 13685
7077	0	0	Ki67+	 7384 13573
7078	0	0	Ki67+	 7386 13776
7079	0	0	Ki67+	 7402 13476
7080	0	0	Ki67+	 7403 13738
7081	0	0	Ki67+	 7405 13309
7082	0	0	Ki67+	 7407 13654
7083	0	0	Ki67+	 7412 13536
7084	0	0	Ki67+	 7412 13964
7085	0	0	Ki67+	 7414 13239
7086	0	0	Ki67+	 7423 13579
7087	0	0	Ki67+	 7423 13727
7088	0	0	Ki67+	 7429 13825
7089	0	0	Ki67+	 7437 13465
7090	0	0	Ki67+	 7437 13762
7091	0	0	Ki67+	 7444 13272
7092	0	0	Ki67+	 7445 13503
7093	0	0	Ki67+	 7449 13758
7094	0	0	Ki67+	 7453 13417
7095	0	0	Ki67+	 7459 13594
7096	0	0	Ki67+	 7464 13462
7097	0	0	Ki67+	 7468 13719
7098	0	0	Ki67+	 7473 13600
7099	0	0	Ki67+	 7475 13515
7100	0	0	Ki67+	 7480 13566
7101	0	0	Ki67+	 7481 13795
7102	0	0	Ki67+	 7487 13739
7103	0	0	Ki67+	 7488 13445
7104	0	0	Ki67+	 7491 13317
7105	0	0	Ki67+	 7492 13549
7106	0	0	Ki67+	 7494 13718
7107	0	0	Ki67+	 7498 13273
7108	0	0	Ki67+	 7498 13485
7109	0	0	Ki67+	 7502 13222
7110	0	0	Ki67+	 7508 13585
7111	0	0	Ki67+	 7510 13255
7112	0	0	Ki67+	 7520 13457
7113	0	0	Ki67+	 7525 13698
7114	0	0	Ki67+	 7528 13573
7115	0	0	Ki67+	 7530 13994
7116	0	0	Ki67+	 7540 13839
7117	0	0	Ki67+	 7551 13348
7118	0	0	Ki67+	 7552 13229
7119	0	0	Ki67+	 7564 13921
7120	0	0	Ki67+	 7567 13759
7121	0	0	Ki67+	 7573 13511
7122	0	0	Ki67+	 7578 13646
7123	0	0	Ki67+	 7580 13483
7124	0	0	Ki67+	 7585 13281
7125	0	0	Ki67+	 7588 13354
7126	0	0	Ki67+	 7589 13227
7127	0	0	Ki67+	 7592 13428
7128	0	0	Ki67+	 7610 13840
7129	0	0	Ki67+	 7612 13688
7130	0	0	Ki67+	 7616 13626
7131	0	0	Ki67+	 7620 13284
7132	0	0	Ki67+	 7624 13656
7133	0	0	Ki67+	 7631 13423
7134	0	0	Ki67+	 7648 13583
7135	0	0	Ki67+	 7649 13770
7136	0	0	Ki67+	 7650 13695
7137	0	0	Ki67+	 7651 13387
7138	0	0	Ki67+	 7657 13794
7139	0	0	Ki67+	 7666 13417
7140	0	0	Ki67+	 7666 13544
7141	0	0	Ki67+	 7680 13272
7142	0	0	Ki67+	 7692 13546
7143	0	0	Ki67+	 7697 13594
7144	0	0	Ki67+	 7702 13727
7145	0	0	Ki67+	 7703 13474
7146	0	0	Ki67+	 7706 13878
7147	0	0	Ki67+	 7721 13427
7148	0	0	Ki67+	 7721 13591
7149	0	0	Ki67+	 7725 13996
7150	0	0	Ki67+	 7728 13452
7151	0	0	Ki67+	 7733 13490
7152	0	0	Ki67+	 7737 13692
7153	0	0	Ki67+	 7747 13656
7154	0	0	Ki67+	 7751 13390
7155	0	0	Ki67+	 7751 13982
7156	0	0	Ki67+	 7754 13695
7157	0	0	Ki67+	 7778 13994
7158	0	0	Ki67+	 7779 13898
7159	0	0	Ki67+	 7781 13561
7160	0	0	Ki67+	 7787 13468
7161	0	0	Ki67+	 7804 13679
7162	0	0	Ki67+	 7805 13710
7163	0	0	Ki67+	 7807 13596
7164	0	0	Ki67+	 7808 13356
7165	0	0	Ki67+	 7810 13617
7166	0	0	Ki67+	 7810 13698
7167	0	0	Ki67+	 7819 13255
7168	0	0	Ki67+	 7821 13418
7169	0	0	Ki67+	 7824 13651
7170	0	0	Ki67+	 7844 13440
7171	0	0	Ki67+	 7847 13725
7172	0	0	Ki67+	 7849 13566
7173	0	0	Ki67+	 7850 13371
7174	0	0	Ki67+	 7855 13596
7175	0	0	Ki67+	 7863 13937
7176	0	0	Ki67+	 7864 13814
7177	0	0	Ki67+	 7876 14012
7178	0	0	Ki67+	 7878 13408
7179	0	0	Ki67+	 7882 13736
7180	0	0	Ki67+	 7885 13927
7181	0	0	Ki67+	 7890 13595
7182	0	0	Ki67+	 7891 13618
7183	0	0	Ki67+	 7901 13995
7184	0	0	Ki67+	 7904 13229
7185	0	0	Ki67+	 7909 13741
7186	0	0	Ki67+	 7911 13328
7187	0	0	Ki67+	 7911 13783
7188	0	0	Ki67+	 7921 13554
7189	0	0	Ki67+	 7928 13935
7190	0	0	Ki67+	 7945 13970
7191	0	0	Ki67+	 7948 13325
7192	0	0	Ki67+	 7954 13680
7193	0	0	Ki67+	 7964 13890
7194	0	0	Ki67+	 7975 13405
7195	0	0	Ki67+	 7987 13723
7196	0	0	Ki67+	 7991 13980
7197	0	0	Ki67+	 8018 13650
7198	0	0	Ki67+	 8018 14010
7199	0	0	Ki67+	 8023 13747
7200	0	0	Ki67+	 8030 13907
7201	0	0	Ki67+	 8031 13230
7202	0	0	Ki67+	 8034 13635
7203	0	0	Ki67+	 8053 13867
7204	0	0	Ki67+	 8060 13836
7205	0	0	Ki67+	 8065 13725
7206	0	0	Ki67+	 8075 13809
7207	0	0	Ki67+	 8075 14003
7208	0	0	Ki67+	 8078 13902
7209	0	0	Ki67+	 8085 13699
7210	0	0	Ki67+	 8086 13736
7211	0	0	Ki67+	 8107 13753
7212	0	0	Ki67+	 7315 14609
7213	0	0	Ki67+	 7326 14069
7214	0	0	Ki67+	 7328 14703
7215	0	0	Ki67+	 7333 14519
7216	0	0	Ki67+	 7334 14669
7217	0	0	Ki67+	 7358 14262
7218	0	0	Ki67+	 7364 14099
7219	0	0	Ki67+	 7365 14025
7220	0	0	Ki67+	 7365 14652
7221	0	0	Ki67+	 7370 14114
7222	0	0	Ki67+	 7371 14325
7223	0	0	Ki67+	 7381 14066
7224	0	0	Ki67+	 7389 14126
7225	0	0	Ki67+	 7405 14318
7226	0	0	Ki67+	 7407 14418
7227	0	0	Ki67+	 7411 14065
7228	0	0	Ki67+	 7413 14141
7229	0	0	Ki67+	 7413 14200
7230	0	0	Ki67+	 7419 14629
7231	0	0	Ki67+	 7422 14235
7232	0	0	Ki67+	 7429 14535
7233	0	0	Ki67+	 7430 14152
7234	0	0	Ki67+	 7437 14693
7235	0	0	Ki67+	 7441 14179
7236	0	0	Ki67+	 7441 14590
7237	0	0	Ki67+	 7441 14668
7238	0	0	Ki67+	 7445 14166
7239	0	0	Ki67+	 7448 14815
7240	0	0	Ki67+	 7452 14704
7241	0	0	Ki67+	 7457 14464
7242	0	0	Ki67+	 7464 14212
7243	0	0	Ki67+	 7469 14060
7244	0	0	Ki67+	 7472 14250
7245	0	0	Ki67+	 7476 14571
7246	0	0	Ki67+	 7507 14641
7247	0	0	Ki67+	 7517 14511
7248	0	0	Ki67+	 7521 14142
7249	0	0	Ki67+	 7526 14228
7250	0	0	Ki67+	 7529 14526
7251	0	0	Ki67+	 7539 14760
7252	0	0	Ki67+	 7540 14274
7253	0	0	Ki67+	 7561 14042
7254	0	0	Ki67+	 7571 14538
7255	0	0	Ki67+	 7571 14763
7256	0	0	Ki67+	 7591 14298
7257	0	0	Ki67+	 7596 14211
7258	0	0	Ki67+	 7602 14783
7259	0	0	Ki67+	 7617 14308
7260	0	0	Ki67+	 7617 14650
7261	0	0	Ki67+	 7618 14372
7262	0	0	Ki67+	 7620 14793
7263	0	0	Ki67+	 7623 14041
7264	0	0	Ki67+	 7626 14688
7265	0	0	Ki67+	 7636 14663
7266	0	0	Ki67+	 7645 14809
7267	0	0	Ki67+	 7663 14434
7268	0	0	Ki67+	 7667 14466
7269	0	0	Ki67+	 7698 14082
7270	0	0	Ki67+	 7706 14048
7271	0	0	Ki67+	 7715 14085
7272	0	0	Ki67+	 7726 14781
7273	0	0	Ki67+	 7729 14213
7274	0	0	Ki67+	 7729 14444
7275	0	0	Ki67+	 7736 14106
7276	0	0	Ki67+	 7741 14268
7277	0	0	Ki67+	 7746 14548
7278	0	0	Ki67+	 7754 14574
7279	0	0	Ki67+	 7758 14124
7280	0	0	Ki67+	 7763 14726
7281	0	0	Ki67+	 7768 14530
7282	0	0	Ki67+	 7772 14204
7283	0	0	Ki67+	 7780 14800
7284	0	0	Ki67+	 7786 14345
7285	0	0	Ki67+	 7801 14149
7286	0	0	Ki67+	 7801 14730
7287	0	0	Ki67+	 7812 14244
7288	0	0	Ki67+	 7815 14321
7289	0	0	Ki67+	 7831 14078
7290	0	0	Ki67+	 7839 14107
7291	0	0	Ki67+	 7853 14434
7292	0	0	Ki67+	 7854 14668
7293	0	0	Ki67+	 7863 14166
7294	0	0	Ki67+	 7881 14307
7295	0	0	Ki67+	 7881 14463
7296	0	0	Ki67+	 7889 14752
7297	0	0	Ki67+	 7893 14653
7298	0	0	Ki67+	 7896 14513
7299	0	0	Ki67+	 7897 14591
7300	0	0	Ki67+	 7898 14155
7301	0	0	Ki67+	 7914 14486
7302	0	0	Ki67+	 7920 14278
7303	0	0	Ki67+	 7924 14030
7304	0	0	Ki67+	 7927 14372
7305	0	0	Ki67+	 7941 14250
7306	0	0	Ki67+	 7952 14280
7307	0	0	Ki67+	 7974 14408
7308	0	0	Ki67+	 7981 14625
7309	0	0	Ki67+	 7986 14314
7310	0	0	Ki67+	 7987 14512
7311	0	0	Ki67+	 7991 14756
7312	0	0	Ki67+	 7993 14163
7313	0	0	Ki67+	 8025 14144
7314	0	0	Ki67+	 8034 14326
7315	0	0	Ki67+	 8040 14113
7316	0	0	Ki67+	 8040 14507
7317	0	0	Ki67+	 8044 14603
7318	0	0	Ki67+	 8084 14048
7319	0	0	Ki67+	 8084 14695
7320	0	0	Ki67+	 8091 14131
7321	0	0	Ki67+	 8092 14033
7322	0	0	Ki67+	 7313 15430
7323	0	0	Ki67+	 7313 15473
7324	0	0	Ki67+	 7325 15290
7325	0	0	Ki67+	 7325 15417
7326	0	0	Ki67+	 7326 14988
7327	0	0	Ki67+	 7326 15600
7328	0	0	Ki67+	 7342 14916
7329	0	0	Ki67+	 7343 15473
7330	0	0	Ki67+	 7353 15533
7331	0	0	Ki67+	 7354 15452
7332	0	0	Ki67+	 7358 15021
7333	0	0	Ki67+	 7359 15284
7334	0	0	Ki67+	 7361 15368
7335	0	0	Ki67+	 7362 15597
7336	0	0	Ki67+	 7372 15291
7337	0	0	Ki67+	 7373 15278
7338	0	0	Ki67+	 7386 15059
7339	0	0	Ki67+	 7400 14870
7340	0	0	Ki67+	 7400 15284
7341	0	0	Ki67+	 7404 14963
7342	0	0	Ki67+	 7416 15019
7343	0	0	Ki67+	 7416 15175
7344	0	0	Ki67+	 7419 15439
7345	0	0	Ki67+	 7421 15352
7346	0	0	Ki67+	 7432 15474
7347	0	0	Ki67+	 7433 15037
7348	0	0	Ki67+	 7433 15278
7349	0	0	Ki67+	 7435 15302
7350	0	0	Ki67+	 7443 15477
7351	0	0	Ki67+	 7459 14902
7352	0	0	Ki67+	 7462 15492
7353	0	0	Ki67+	 7473 15606
7354	0	0	Ki67+	 7480 14908
7355	0	0	Ki67+	 7480 15554
7356	0	0	Ki67+	 7483 14964
7357	0	0	Ki67+	 7484 15287
7358	0	0	Ki67+	 7492 15166
7359	0	0	Ki67+	 7508 14862
7360	0	0	Ki67+	 7512 14837
7361	0	0	Ki67+	 7516 15166
7362	0	0	Ki67+	 7525 14845
7363	0	0	Ki67+	 7533 15195
7364	0	0	Ki67+	 7537 15504
7365	0	0	Ki67+	 7551 14853
7366	0	0	Ki67+	 7551 15283
7367	0	0	Ki67+	 7553 14951
7368	0	0	Ki67+	 7556 15510
7369	0	0	Ki67+	 7558 15136
7370	0	0	Ki67+	 7561 15572
7371	0	0	Ki67+	 7562 14864
7372	0	0	Ki67+	 7564 15306
7373	0	0	Ki67+	 7565 14838
7374	0	0	Ki67+	 7567 15477
7375	0	0	Ki67+	 7569 15288
7376	0	0	Ki67+	 7576 15495
7377	0	0	Ki67+	 7589 14890
7378	0	0	Ki67+	 7597 14854
7379	0	0	Ki67+	 7600 15502
7380	0	0	Ki67+	 7609 15486
7381	0	0	Ki67+	 7613 14909
7382	0	0	Ki67+	 7613 15574
7383	0	0	Ki67+	 7614 14821
7384	0	0	Ki67+	 7618 14897
7385	0	0	Ki67+	 7628 15069
7386	0	0	Ki67+	 7633 14870
7387	0	0	Ki67+	 7636 15295
7388	0	0	Ki67+	 7636 15593
7389	0	0	Ki67+	 7639 15532
7390	0	0	Ki67+	 7645 14915
7391	0	0	Ki67+	 7646 15083
7392	0	0	Ki67+	 7649 14873
7393	0	0	Ki67+	 7649 15500
7394	0	0	Ki67+	 7653 14940
7395	0	0	Ki67+	 7665 15030
7396	0	0	Ki67+	 7675 14908
7397	0	0	Ki67+	 7680 15298
7398	0	0	Ki67+	 7686 14944
7399	0	0	Ki67+	 7688 15180
7400	0	0	Ki67+	 7690 15495
7401	0	0	Ki67+	 7699 15185
7402	0	0	Ki67+	 7701 14916
7403	0	0	Ki67+	 7703 15305
7404	0	0	Ki67+	 7708 15487
7405	0	0	Ki67+	 7712 15505
7406	0	0	Ki67+	 7715 15053
7407	0	0	Ki67+	 7715 15184
7408	0	0	Ki67+	 7720 14947
7409	0	0	Ki67+	 7721 15588
7410	0	0	Ki67+	 7726 15231
7411	0	0	Ki67+	 7730 15314
7412	0	0	Ki67+	 7733 15510
7413	0	0	Ki67+	 7737 15236
7414	0	0	Ki67+	 7740 14919
7415	0	0	Ki67+	 7746 15060
7416	0	0	Ki67+	 7749 15029
7417	0	0	Ki67+	 7757 14961
7418	0	0	Ki67+	 7758 15486
7419	0	0	Ki67+	 7763 15497
7420	0	0	Ki67+	 7766 15326
7421	0	0	Ki67+	 7771 14825
7422	0	0	Ki67+	 7789 14819
7423	0	0	Ki67+	 7791 15475
7424	0	0	Ki67+	 7798 15047
7425	0	0	Ki67+	 7815 14967
7426	0	0	Ki67+	 7817 15382
7427	0	0	Ki67+	 7825 15347
7428	0	0	Ki67+	 7828 15496
7429	0	0	Ki67+	 7832 15435
7430	0	0	Ki67+	 7833 15461
7431	0	0	Ki67+	 7836 14975
7432	0	0	Ki67+	 7842 15483
7433	0	0	Ki67+	 7845 15038
7434	0	0	Ki67+	 7854 15404
7435	0	0	Ki67+	 7866 15115
7436	0	0	Ki67+	 7875 14978
7437	0	0	Ki67+	 7876 15306
7438	0	0	Ki67+	 7878 15413
7439	0	0	Ki67+	 7879 15399
7440	0	0	Ki67+	 7879 15549
7441	0	0	Ki67+	 7881 14958
7442	0	0	Ki67+	 7905 15136
7443	0	0	Ki67+	 7909 15401
7444	0	0	Ki67+	 7910 14946
7445	0	0	Ki67+	 7912 15429
7446	0	0	Ki67+	 7913 15052
7447	0	0	Ki67+	 7917 15392
7448	0	0	Ki67+	 7923 14914
7449	0	0	Ki67+	 7927 14859
7450	0	0	Ki67+	 7934 15498
7451	0	0	Ki67+	 7942 14937
7452	0	0	Ki67+	 7955 15268
7453	0	0	Ki67+	 7956 14861
7454	0	0	Ki67+	 7973 15341
7455	0	0	Ki67+	 7981 14831
7456	0	0	Ki67+	 7983 15259
7457	0	0	Ki67+	 7989 15466
7458	0	0	Ki67+	 7990 15267
7459	0	0	Ki67+	 7997 14843
7460	0	0	Ki67+	 8008 14853
7461	0	0	Ki67+	 8011 15008
7462	0	0	Ki67+	 8018 15265
7463	0	0	Ki67+	 8024 14892
7464	0	0	Ki67+	 8043 15456
7465	0	0	Ki67+	 8045 15127
7466	0	0	Ki67+	 8052 14878
7467	0	0	Ki67+	 8052 15514
7468	0	0	Ki67+	 8053 14995
7469	0	0	Ki67+	 8062 15096
7470	0	0	Ki67+	 8070 14857
7471	0	0	Ki67+	 8071 15304
7472	0	0	Ki67+	 8072 15246
7473	0	0	Ki67+	 8074 15021
7474	0	0	Ki67+	 8085 15271
7475	0	0	Ki67+	 8090 15041
7476	0	0	Ki67+	 8091 14886
7477	0	0	Ki67+	 8095 15495
7478	0	0	Ki67+	 8098 15338
7479	0	0	Ki67+	 8105 15065
7480	0	0	Ki67+	 8108 15043
7481	0	0	Ki67+	 7313 16159
7482	0	0	Ki67+	 7318 15697
7483	0	0	Ki67+	 7324 15632
7484	0	0	Ki67+	 7330 16353
7485	0	0	Ki67+	 7331 16187
7486	0	0	Ki67+	 7332 15871
7487	0	0	Ki67+	 7332 16120
7488	0	0	Ki67+	 7337 15811
7489	0	0	Ki67+	 7342 16185
7490	0	0	Ki67+	 7343 16134
7491	0	0	Ki67+	 7344 16208
7492	0	0	Ki67+	 7353 16142
7493	0	0	Ki67+	 7354 16229
7494	0	0	Ki67+	 7357 15651
7495	0	0	Ki67+	 7360 16117
7496	0	0	Ki67+	 7362 15807
7497	0	0	Ki67+	 7364 15850
7498	0	0	Ki67+	 7369 15736
7499	0	0	Ki67+	 7370 16157
7500	0	0	Ki67+	 7370 16281
7501	0	0	Ki67+	 7373 15680
7502	0	0	Ki67+	 7375 16208
7503	0	0	Ki67+	 7385 15912
7504	0	0	Ki67+	 7389 15746
7505	0	0	Ki67+	 7392 15871
7506	0	0	Ki67+	 7393 16137
7507	0	0	Ki67+	 7398 15881
7508	0	0	Ki67+	 7400 16229
7509	0	0	Ki67+	 7406 16167
7510	0	0	Ki67+	 7409 15898
7511	0	0	Ki67+	 7413 15818
7512	0	0	Ki67+	 7413 15935
7513	0	0	Ki67+	 7417 16116
7514	0	0	Ki67+	 7422 15846
7515	0	0	Ki67+	 7428 16220
7516	0	0	Ki67+	 7433 16046
7517	0	0	Ki67+	 7436 15977
7518	0	0	Ki67+	 7437 15966
7519	0	0	Ki67+	 7437 16117
7520	0	0	Ki67+	 7439 16340
7521	0	0	Ki67+	 7444 15941
7522	0	0	Ki67+	 7447 15879
7523	0	0	Ki67+	 7449 15815
7524	0	0	Ki67+	 7453 15913
7525	0	0	Ki67+	 7454 15940
7526	0	0	Ki67+	 7457 15795
7527	0	0	Ki67+	 7457 16047
7528	0	0	Ki67+	 7470 16109
7529	0	0	Ki67+	 7472 16126
7530	0	0	Ki67+	 7474 15954
7531	0	0	Ki67+	 7482 15924
7532	0	0	Ki67+	 7485 15896
7533	0	0	Ki67+	 7486 15965
7534	0	0	Ki67+	 7489 16053
7535	0	0	Ki67+	 7493 16318
7536	0	0	Ki67+	 7500 15774
7537	0	0	Ki67+	 7501 15802
7538	0	0	Ki67+	 7508 15821
7539	0	0	Ki67+	 7511 15944
7540	0	0	Ki67+	 7516 16111
7541	0	0	Ki67+	 7520 15876
7542	0	0	Ki67+	 7524 16126
7543	0	0	Ki67+	 7531 16114
7544	0	0	Ki67+	 7533 16335
7545	0	0	Ki67+	 7534 15929
7546	0	0	Ki67+	 7544 15761
7547	0	0	Ki67+	 7545 16116
7548	0	0	Ki67+	 7547 15970
7549	0	0	Ki67+	 7556 15845
7550	0	0	Ki67+	 7558 16326
7551	0	0	Ki67+	 7567 16002
7552	0	0	Ki67+	 7577 16264
7553	0	0	Ki67+	 7586 15727
7554	0	0	Ki67+	 7589 16008
7555	0	0	Ki67+	 7601 15977
7556	0	0	Ki67+	 7602 15697
7557	0	0	Ki67+	 7608 15779
7558	0	0	Ki67+	 7611 15731
7559	0	0	Ki67+	 7615 15693
7560	0	0	Ki67+	 7615 16262
7561	0	0	Ki67+	 7635 15631
7562	0	0	Ki67+	 7639 15963
7563	0	0	Ki67+	 7639 16265
7564	0	0	Ki67+	 7652 15779
7565	0	0	Ki67+	 7652 16276
7566	0	0	Ki67+	 7664 16329
7567	0	0	Ki67+	 7665 15967
7568	0	0	Ki67+	 7676 16377
7569	0	0	Ki67+	 7687 16044
7570	0	0	Ki67+	 7711 16108
7571	0	0	Ki67+	 7719 15788
7572	0	0	Ki67+	 7732 16095
7573	0	0	Ki67+	 7736 16355
7574	0	0	Ki67+	 7739 16276
7575	0	0	Ki67+	 7747 16387
7576	0	0	Ki67+	 7752 15796
7577	0	0	Ki67+	 7753 15669
7578	0	0	Ki67+	 7758 16388
7579	0	0	Ki67+	 7766 15799
7580	0	0	Ki67+	 7768 16101
7581	0	0	Ki67+	 7770 15688
7582	0	0	Ki67+	 7786 15720
7583	0	0	Ki67+	 7792 15804
7584	0	0	Ki67+	 7796 16056
7585	0	0	Ki67+	 7797 15821
7586	0	0	Ki67+	 7803 16273
7587	0	0	Ki67+	 7823 15829
7588	0	0	Ki67+	 7830 16118
7589	0	0	Ki67+	 7841 15721
7590	0	0	Ki67+	 7848 16112
7591	0	0	Ki67+	 7848 16361
7592	0	0	Ki67+	 7862 15736
7593	0	0	Ki67+	 7863 16270
7594	0	0	Ki67+	 7869 16011
7595	0	0	Ki67+	 7871 15838
7596	0	0	Ki67+	 7877 15652
7597	0	0	Ki67+	 7877 15883
7598	0	0	Ki67+	 7879 15697
7599	0	0	Ki67+	 7879 15821
7600	0	0	Ki67+	 7883 16109
7601	0	0	Ki67+	 7895 15699
7602	0	0	Ki67+	 7895 15838
7603	0	0	Ki67+	 7898 16274
7604	0	0	Ki67+	 7901 16008
7605	0	0	Ki67+	 7907 15728
7606	0	0	Ki67+	 7908 15983
7607	0	0	Ki67+	 7915 16001
7608	0	0	Ki67+	 7917 16229
7609	0	0	Ki67+	 7922 15952
7610	0	0	Ki67+	 7925 16037
7611	0	0	Ki67+	 7926 15881
7612	0	0	Ki67+	 7935 15918
7613	0	0	Ki67+	 7935 16125
7614	0	0	Ki67+	 7938 15698
7615	0	0	Ki67+	 7938 15848
7616	0	0	Ki67+	 7942 16055
7617	0	0	Ki67+	 7947 15989
7618	0	0	Ki67+	 7964 15906
7619	0	0	Ki67+	 7970 16130
7620	0	0	Ki67+	 7973 15732
7621	0	0	Ki67+	 7974 16191
7622	0	0	Ki67+	 7975 15871
7623	0	0	Ki67+	 7980 15861
7624	0	0	Ki67+	 7986 16368
7625	0	0	Ki67+	 7989 15933
7626	0	0	Ki67+	 7990 16302
7627	0	0	Ki67+	 7991 16129
7628	0	0	Ki67+	 7991 16163
7629	0	0	Ki67+	 7994 15643
7630	0	0	Ki67+	 8005 15923
7631	0	0	Ki67+	 8006 15723
7632	0	0	Ki67+	 8007 15674
7633	0	0	Ki67+	 8013 15877
7634	0	0	Ki67+	 8015 16229
7635	0	0	Ki67+	 8018 16117
7636	0	0	Ki67+	 8019 15646
7637	0	0	Ki67+	 8028 16321
7638	0	0	Ki67+	 8030 15763
7639	0	0	Ki67+	 8037 16359
7640	0	0	Ki67+	 8048 16167
7641	0	0	Ki67+	 8059 16138
7642	0	0	Ki67+	 8067 15981
7643	0	0	Ki67+	 8069 16019
7644	0	0	Ki67+	 8072 16198
7645	0	0	Ki67+	 8078 16247
7646	0	0	Ki67+	 8091 15648
7647	0	0	Ki67+	 8101 15812
7648	0	0	Ki67+	 8111 15780
7649	0	0	Ki67+	 7317 16510
7650	0	0	Ki67+	 7341 16585
7651	0	0	Ki67+	 7342 16904
7652	0	0	Ki67+	 7342 17134
7653	0	0	Ki67+	 7358 16495
7654	0	0	Ki67+	 7360 16905
7655	0	0	Ki67+	 7366 16941
7656	0	0	Ki67+	 7369 16649
7657	0	0	Ki67+	 7372 17043
7658	0	0	Ki67+	 7387 16796
7659	0	0	Ki67+	 7392 16945
7660	0	0	Ki67+	 7394 17056
7661	0	0	Ki67+	 7409 16787
7662	0	0	Ki67+	 7412 16537
7663	0	0	Ki67+	 7418 16770
7664	0	0	Ki67+	 7424 16543
7665	0	0	Ki67+	 7461 16802
7666	0	0	Ki67+	 7465 16866
7667	0	0	Ki67+	 7472 16758
7668	0	0	Ki67+	 7478 16726
7669	0	0	Ki67+	 7483 16823
7670	0	0	Ki67+	 7495 16777
7671	0	0	Ki67+	 7528 17134
7672	0	0	Ki67+	 7529 16801
7673	0	0	Ki67+	 7534 16745
7674	0	0	Ki67+	 7536 16822
7675	0	0	Ki67+	 7540 16880
7676	0	0	Ki67+	 7550 16491
7677	0	0	Ki67+	 7551 17102
7678	0	0	Ki67+	 7554 17053
7679	0	0	Ki67+	 7561 17214
7680	0	0	Ki67+	 7566 16810
7681	0	0	Ki67+	 7574 17056
7682	0	0	Ki67+	 7583 16784
7683	0	0	Ki67+	 7588 16726
7684	0	0	Ki67+	 7589 16971
7685	0	0	Ki67+	 7593 16823
7686	0	0	Ki67+	 7593 16944
7687	0	0	Ki67+	 7614 16844
7688	0	0	Ki67+	 7618 16761
7689	0	0	Ki67+	 7621 16816
7690	0	0	Ki67+	 7625 16701
7691	0	0	Ki67+	 7630 17168
7692	0	0	Ki67+	 7631 16834
7693	0	0	Ki67+	 7640 16866
7694	0	0	Ki67+	 7646 17009
7695	0	0	Ki67+	 7647 16573
7696	0	0	Ki67+	 7651 16733
7697	0	0	Ki67+	 7656 16838
7698	0	0	Ki67+	 7660 16712
7699	0	0	Ki67+	 7665 16641
7700	0	0	Ki67+	 7676 16550
7701	0	0	Ki67+	 7676 16968
7702	0	0	Ki67+	 7681 16863
7703	0	0	Ki67+	 7694 16849
7704	0	0	Ki67+	 7700 16709
7705	0	0	Ki67+	 7712 17045
7706	0	0	Ki67+	 7718 16815
7707	0	0	Ki67+	 7736 16883
7708	0	0	Ki67+	 7738 16710
7709	0	0	Ki67+	 7743 17068
7710	0	0	Ki67+	 7744 16855
7711	0	0	Ki67+	 7748 17133
7712	0	0	Ki67+	 7764 16962
7713	0	0	Ki67+	 7768 16883
7714	0	0	Ki67+	 7799 16704
7715	0	0	Ki67+	 7813 16886
7716	0	0	Ki67+	 7836 16866
7717	0	0	Ki67+	 7881 16879
7718	0	0	Ki67+	 7897 16684
7719	0	0	Ki67+	 7926 16539
7720	0	0	Ki67+	 7942 16685
7721	0	0	Ki67+	 7943 16550
7722	0	0	Ki67+	 7974 16684
7723	0	0	Ki67+	 7974 16874
7724	0	0	Ki67+	 7979 16537
7725	0	0	Ki67+	 7980 16603
7726	0	0	Ki67+	 7990 16900
7727	0	0	Ki67+	 7998 17020
7728	0	0	Ki67+	 8001 16538
7729	0	0	Ki67+	 8001 16872
7730	0	0	Ki67+	 8005 16516
7731	0	0	Ki67+	 8009 16685
7732	0	0	Ki67+	 8019 16867
7733	0	0	Ki67+	 8025 16680
7734	0	0	Ki67+	 8027 17143
7735	0	0	Ki67+	 8033 16620
7736	0	0	Ki67+	 8043 16688
7737	0	0	Ki67+	 8073 16873
7738	0	0	Ki67+	 8082 16677
7739	0	0	Ki67+	 8089 16578
7740	0	0	Ki67+	 8091 17024
7741	0	0	Ki67+	 8092 16553
7742	0	0	Ki67+	 8093 16867
7743	0	0	Ki67+	 8110 16686
7744	0	0	Ki67+	 7316 17717
7745	0	0	Ki67+	 7316 17803
7746	0	0	Ki67+	 7318 17762
7747	0	0	Ki67+	 7319 17293
7748	0	0	Ki67+	 7330 17831
7749	0	0	Ki67+	 7333 17780
7750	0	0	Ki67+	 7335 17569
7751	0	0	Ki67+	 7339 17760
7752	0	0	Ki67+	 7343 17725
7753	0	0	Ki67+	 7358 17767
7754	0	0	Ki67+	 7358 17851
7755	0	0	Ki67+	 7372 17630
7756	0	0	Ki67+	 7375 17908
7757	0	0	Ki67+	 7376 17992
7758	0	0	Ki67+	 7385 17788
7759	0	0	Ki67+	 7388 17733
7760	0	0	Ki67+	 7391 17218
7761	0	0	Ki67+	 7392 17957
7762	0	0	Ki67+	 7396 17287
7763	0	0	Ki67+	 7396 17628
7764	0	0	Ki67+	 7403 17562
7765	0	0	Ki67+	 7407 17702
7766	0	0	Ki67+	 7410 17741
7767	0	0	Ki67+	 7413 17584
7768	0	0	Ki67+	 7415 17839
7769	0	0	Ki67+	 7429 17784
7770	0	0	Ki67+	 7434 17800
7771	0	0	Ki67+	 7451 17712
7772	0	0	Ki67+	 7452 17733
7773	0	0	Ki67+	 7456 17899
7774	0	0	Ki67+	 7459 17850
7775	0	0	Ki67+	 7469 17806
7776	0	0	Ki67+	 7471 18015
7777	0	0	Ki67+	 7472 17425
7778	0	0	Ki67+	 7475 17702
7779	0	0	Ki67+	 7482 17827
7780	0	0	Ki67+	 7484 17811
7781	0	0	Ki67+	 7495 17949
7782	0	0	Ki67+	 7497 17420
7783	0	0	Ki67+	 7501 17590
7784	0	0	Ki67+	 7527 17837
7785	0	0	Ki67+	 7527 17947
7786	0	0	Ki67+	 7535 17686
7787	0	0	Ki67+	 7540 17718
7788	0	0	Ki67+	 7545 17579
7789	0	0	Ki67+	 7555 17248
7790	0	0	Ki67+	 7572 17585
7791	0	0	Ki67+	 7573 17560
7792	0	0	Ki67+	 7577 17388
7793	0	0	Ki67+	 7584 17830
7794	0	0	Ki67+	 7591 17252
7795	0	0	Ki67+	 7597 17396
7796	0	0	Ki67+	 7605 17427
7797	0	0	Ki67+	 7619 17864
7798	0	0	Ki67+	 7622 17644
7799	0	0	Ki67+	 7631 17578
7800	0	0	Ki67+	 7632 17400
7801	0	0	Ki67+	 7633 17417
7802	0	0	Ki67+	 7642 17428
7803	0	0	Ki67+	 7653 17641
7804	0	0	Ki67+	 7654 17397
7805	0	0	Ki67+	 7654 17699
7806	0	0	Ki67+	 7656 17683
7807	0	0	Ki67+	 7657 17554
7808	0	0	Ki67+	 7664 17865
7809	0	0	Ki67+	 7685 17473
7810	0	0	Ki67+	 7687 17540
7811	0	0	Ki67+	 7692 17416
7812	0	0	Ki67+	 7692 17695
7813	0	0	Ki67+	 7697 17555
7814	0	0	Ki67+	 7699 17592
7815	0	0	Ki67+	 7702 17458
7816	0	0	Ki67+	 7702 17489
7817	0	0	Ki67+	 7709 17842
7818	0	0	Ki67+	 7711 17647
7819	0	0	Ki67+	 7714 17865
7820	0	0	Ki67+	 7721 17538
7821	0	0	Ki67+	 7725 17604
7822	0	0	Ki67+	 7726 17456
7823	0	0	Ki67+	 7732 17864
7824	0	0	Ki67+	 7738 17408
7825	0	0	Ki67+	 7741 17584
7826	0	0	Ki67+	 7754 17995
7827	0	0	Ki67+	 7767 17682
7828	0	0	Ki67+	 7768 17499
7829	0	0	Ki67+	 7771 17364
7830	0	0	Ki67+	 7772 17839
7831	0	0	Ki67+	 7775 17849
7832	0	0	Ki67+	 7787 17578
7833	0	0	Ki67+	 7799 17684
7834	0	0	Ki67+	 7804 17497
7835	0	0	Ki67+	 7805 17529
7836	0	0	Ki67+	 7806 17400
7837	0	0	Ki67+	 7806 17539
7838	0	0	Ki67+	 7808 17261
7839	0	0	Ki67+	 7816 17543
7840	0	0	Ki67+	 7834 17543
7841	0	0	Ki67+	 7842 17510
7842	0	0	Ki67+	 7843 17442
7843	0	0	Ki67+	 7861 17917
7844	0	0	Ki67+	 7863 18011
7845	0	0	Ki67+	 7867 17328
7846	0	0	Ki67+	 7872 17482
7847	0	0	Ki67+	 7872 17695
7848	0	0	Ki67+	 7895 17546
7849	0	0	Ki67+	 7896 17291
7850	0	0	Ki67+	 7901 17528
7851	0	0	Ki67+	 7908 17496
7852	0	0	Ki67+	 7910 17477
7853	0	0	Ki67+	 7924 17464
7854	0	0	Ki67+	 7926 17837
7855	0	0	Ki67+	 7930 17497
7856	0	0	Ki67+	 7941 17484
7857	0	0	Ki67+	 7946 17702
7858	0	0	Ki67+	 7951 17528
7859	0	0	Ki67+	 7963 17292
7860	0	0	Ki67+	 7963 17631
7861	0	0	Ki67+	 7970 17341
7862	0	0	Ki67+	 7977 17494
7863	0	0	Ki67+	 7978 17865
7864	0	0	Ki67+	 7980 17554
7865	0	0	Ki67+	 7988 17249
7866	0	0	Ki67+	 7995 17872
7867	0	0	Ki67+	 8010 17488
7868	0	0	Ki67+	 8013 17576
7869	0	0	Ki67+	 8014 17520
7870	0	0	Ki67+	 8021 17878
7871	0	0	Ki67+	 8022 17584
7872	0	0	Ki67+	 8024 17708
7873	0	0	Ki67+	 8026 17548
7874	0	0	Ki67+	 8026 17601
7875	0	0	Ki67+	 8034 17669
7876	0	0	Ki67+	 8043 17526
7877	0	0	Ki67+	 8052 17709
7878	0	0	Ki67+	 8054 17673
7879	0	0	Ki67+	 8062 17546
7880	0	0	Ki67+	 8063 17876
7881	0	0	Ki67+	 8073 17723
7882	0	0	Ki67+	 8076 17810
7883	0	0	Ki67+	 8084 17671
7884	0	0	Ki67+	 8091 17502
7885	0	0	Ki67+	 8098 17594
7886	0	0	Ki67+	 8107 17450
7887	0	0	Ki67+	 7316 18264
7888	0	0	Ki67+	 7330 18521
7889	0	0	Ki67+	 7330 18645
7890	0	0	Ki67+	 7342 18324
7891	0	0	Ki67+	 7353 18698
7892	0	0	Ki67+	 7358 18397
7893	0	0	Ki67+	 7368 18526
7894	0	0	Ki67+	 7413 18633
7895	0	0	Ki67+	 7419 18017
7896	0	0	Ki67+	 7429 18308
7897	0	0	Ki67+	 7434 18216
7898	0	0	Ki67+	 7440 18470
7899	0	0	Ki67+	 7441 18746
7900	0	0	Ki67+	 7447 18024
7901	0	0	Ki67+	 7447 18660
7902	0	0	Ki67+	 7451 18353
7903	0	0	Ki67+	 7452 18332
7904	0	0	Ki67+	 7459 18061
7905	0	0	Ki67+	 7463 18692
7906	0	0	Ki67+	 7465 18195
7907	0	0	Ki67+	 7469 18218
7908	0	0	Ki67+	 7475 18167
7909	0	0	Ki67+	 7481 18285
7910	0	0	Ki67+	 7490 18311
7911	0	0	Ki67+	 7499 18708
7912	0	0	Ki67+	 7505 18279
7913	0	0	Ki67+	 7505 18656
7914	0	0	Ki67+	 7536 18207
7915	0	0	Ki67+	 7541 18691
7916	0	0	Ki67+	 7590 18446
7917	0	0	Ki67+	 7608 18700
7918	0	0	Ki67+	 7617 18271
7919	0	0	Ki67+	 7637 18664
7920	0	0	Ki67+	 7643 18226
7921	0	0	Ki67+	 7645 18538
7922	0	0	Ki67+	 7664 18673
7923	0	0	Ki67+	 7670 18049
7924	0	0	Ki67+	 7671 18645
7925	0	0	Ki67+	 7673 18072
7926	0	0	Ki67+	 7683 18438
7927	0	0	Ki67+	 7702 18118
7928	0	0	Ki67+	 7704 18272
7929	0	0	Ki67+	 7725 18061
7930	0	0	Ki67+	 7726 18346
7931	0	0	Ki67+	 7760 18034
7932	0	0	Ki67+	 7766 18630
7933	0	0	Ki67+	 7794 18041
7934	0	0	Ki67+	 7816 18075
7935	0	0	Ki67+	 7818 18443
7936	0	0	Ki67+	 7828 18812
7937	0	0	Ki67+	 7830 18152
7938	0	0	Ki67+	 7844 18041
7939	0	0	Ki67+	 7848 18373
7940	0	0	Ki67+	 7854 18100
7941	0	0	Ki67+	 7860 18395
7942	0	0	Ki67+	 7860 18795
7943	0	0	Ki67+	 7881 18053
7944	0	0	Ki67+	 7886 18102
7945	0	0	Ki67+	 7894 18699
7946	0	0	Ki67+	 7906 18332
7947	0	0	Ki67+	 7917 18105
7948	0	0	Ki67+	 7934 18506
7949	0	0	Ki67+	 7945 18604
7950	0	0	Ki67+	 7955 18586
7951	0	0	Ki67+	 7966 18443
7952	0	0	Ki67+	 7981 18363
7953	0	0	Ki67+	 7988 18586
7954	0	0	Ki67+	 7991 18623
7955	0	0	Ki67+	 8022 18440
7956	0	0	Ki67+	 8035 18416
7957	0	0	Ki67+	 8038 18620
7958	0	0	Ki67+	 8045 18487
7959	0	0	Ki67+	 8049 18628
7960	0	0	Ki67+	 8058 18595
7961	0	0	Ki67+	 8069 18557
7962	0	0	Ki67+	 8072 18349
7963	0	0	Ki67+	 8074 18432
7964	0	0	Ki67+	 8088 18577
7965	0	0	Ki67+	 8094 18290
7966	0	0	Ki67+	 8099 18101
7967	0	0	Ki67+	 8101 18274
7968	0	0	Ki67+	 8101 18609
7969	0	0	Ki67+	 8103 18740
7970	0	0	Ki67+	 8107 18647
7971	0	0	Ki67+	 7313 19274
7972	0	0	Ki67+	 7326 19291
7973	0	0	Ki67+	 7330 18933
7974	0	0	Ki67+	 7333 19085
7975	0	0	Ki67+	 7349 19516
7976	0	0	Ki67+	 7350 19135
7977	0	0	Ki67+	 7358 19283
7978	0	0	Ki67+	 7370 19486
7979	0	0	Ki67+	 7372 19065
7980	0	0	Ki67+	 7381 19038
7981	0	0	Ki67+	 7382 19506
7982	0	0	Ki67+	 7385 18873
7983	0	0	Ki67+	 7389 19585
7984	0	0	Ki67+	 7392 19614
7985	0	0	Ki67+	 7396 19275
7986	0	0	Ki67+	 7397 19515
7987	0	0	Ki67+	 7401 19124
7988	0	0	Ki67+	 7406 19071
7989	0	0	Ki67+	 7409 19522
7990	0	0	Ki67+	 7413 19468
7991	0	0	Ki67+	 7422 19500
7992	0	0	Ki67+	 7425 19044
7993	0	0	Ki67+	 7427 19512
7994	0	0	Ki67+	 7433 19153
7995	0	0	Ki67+	 7449 18944
7996	0	0	Ki67+	 7462 19270
7997	0	0	Ki67+	 7468 18975
7998	0	0	Ki67+	 7468 19193
7999	0	0	Ki67+	 7473 19285
8000	0	0	Ki67+	 7498 19313
8001	0	0	Ki67+	 7498 19607
8002	0	0	Ki67+	 7504 19148
8003	0	0	Ki67+	 7538 19145
8004	0	0	Ki67+	 7539 19489
8005	0	0	Ki67+	 7539 19503
8006	0	0	Ki67+	 7541 19266
8007	0	0	Ki67+	 7556 19269
8008	0	0	Ki67+	 7558 19559
8009	0	0	Ki67+	 7594 18898
8010	0	0	Ki67+	 7602 19271
8011	0	0	Ki67+	 7606 19552
8012	0	0	Ki67+	 7611 19097
8013	0	0	Ki67+	 7620 19478
8014	0	0	Ki67+	 7621 19498
8015	0	0	Ki67+	 7651 19490
8016	0	0	Ki67+	 7652 19011
8017	0	0	Ki67+	 7661 19595
8018	0	0	Ki67+	 7673 19462
8019	0	0	Ki67+	 7676 19439
8020	0	0	Ki67+	 7677 19045
8021	0	0	Ki67+	 7684 19254
8022	0	0	Ki67+	 7686 18978
8023	0	0	Ki67+	 7687 18877
8024	0	0	Ki67+	 7702 18924
8025	0	0	Ki67+	 7703 19412
8026	0	0	Ki67+	 7710 19266
8027	0	0	Ki67+	 7720 18872
8028	0	0	Ki67+	 7725 19543
8029	0	0	Ki67+	 7729 19597
8030	0	0	Ki67+	 7735 19250
8031	0	0	Ki67+	 7753 19451
8032	0	0	Ki67+	 7757 19167
8033	0	0	Ki67+	 7762 19232
8034	0	0	Ki67+	 7767 19386
8035	0	0	Ki67+	 7771 19453
8036	0	0	Ki67+	 7782 19445
8037	0	0	Ki67+	 7789 19237
8038	0	0	Ki67+	 7793 19592
8039	0	0	Ki67+	 7808 19439
8040	0	0	Ki67+	 7829 19220
8041	0	0	Ki67+	 7841 19509
8042	0	0	Ki67+	 7844 19233
8043	0	0	Ki67+	 7858 19425
8044	0	0	Ki67+	 7872 19169
8045	0	0	Ki67+	 7875 19251
8046	0	0	Ki67+	 7878 19233
8047	0	0	Ki67+	 7878 19533
8048	0	0	Ki67+	 7886 19410
8049	0	0	Ki67+	 7887 19424
8050	0	0	Ki67+	 7899 19289
8051	0	0	Ki67+	 7899 19315
8052	0	0	Ki67+	 7911 19401
8053	0	0	Ki67+	 7921 19259
8054	0	0	Ki67+	 7924 19340
8055	0	0	Ki67+	 7925 19376
8056	0	0	Ki67+	 7925 19426
8057	0	0	Ki67+	 7927 19245
8058	0	0	Ki67+	 7931 19149
8059	0	0	Ki67+	 7933 19284
8060	0	0	Ki67+	 7935 19393
8061	0	0	Ki67+	 7942 19140
8062	0	0	Ki67+	 7944 19237
8063	0	0	Ki67+	 7947 19403
8064	0	0	Ki67+	 7950 19310
8065	0	0	Ki67+	 7952 19227
8066	0	0	Ki67+	 7953 19361
8067	0	0	Ki67+	 7960 19409
8068	0	0	Ki67+	 7964 19300
8069	0	0	Ki67+	 7967 19226
8070	0	0	Ki67+	 7974 19302
8071	0	0	Ki67+	 7976 19244
8072	0	0	Ki67+	 7979 19413
8073	0	0	Ki67+	 7980 19146
8074	0	0	Ki67+	 7980 19572
8075	0	0	Ki67+	 7995 19335
8076	0	0	Ki67+	 8000 19291
8077	0	0	Ki67+	 8004 19258
8078	0	0	Ki67+	 8007 19362
8079	0	0	Ki67+	 8017 19318
8080	0	0	Ki67+	 8037 19359
8081	0	0	Ki67+	 8056 19289
8082	0	0	Ki67+	 8056 19321
8083	0	0	Ki67+	 8068 19255
8084	0	0	Ki67+	 8070 19330
8085	0	0	Ki67+	 8085 19294
8086	0	0	Ki67+	 8101 19245
8087	0	0	Ki67+	 8103 19312
8088	0	0	Ki67+	 8111 19275
8089	0	0	Ki67+	 7353 20046
8090	0	0	Ki67+	 7372 19851
8091	0	0	Ki67+	 7381 19631
8092	0	0	Ki67+	 7412 19639
8093	0	0	Ki67+	 7431 19733
8094	0	0	Ki67+	 7434 20243
8095	0	0	Ki67+	 7445 19624
8096	0	0	Ki67+	 7449 19858
8097	0	0	Ki67+	 7453 19648
8098	0	0	Ki67+	 7469 20323
8099	0	0	Ki67+	 7488 19618
8100	0	0	Ki67+	 7494 19752
8101	0	0	Ki67+	 7497 19649
8102	0	0	Ki67+	 7499 20376
8103	0	0	Ki67+	 7500 19627
8104	0	0	Ki67+	 7509 19671
8105	0	0	Ki67+	 7560 19828
8106	0	0	Ki67+	 7568 20160
8107	0	0	Ki67+	 7611 19763
8108	0	0	Ki67+	 7648 20242
8109	0	0	Ki67+	 7672 20276
8110	0	0	Ki67+	 7717 20170
8111	0	0	Ki67+	 7719 19786
8112	0	0	Ki67+	 7730 19652
8113	0	0	Ki67+	 7771 20242
8114	0	0	Ki67+	 7772 19671
8115	0	0	Ki67+	 7796 20240
8116	0	0	Ki67+	 7796 20370
8117	0	0	Ki67+	 7821 19619
8118	0	0	Ki67+	 7839 19772
8119	0	0	Ki67+	 7840 20328
8120	0	0	Ki67+	 7846 20103
8121	0	0	Ki67+	 7847 19816
8122	0	0	Ki67+	 7859 19808
8123	0	0	Ki67+	 7862 20381
8124	0	0	Ki67+	 7896 20132
8125	0	0	Ki67+	 7923 19794
8126	0	0	Ki67+	 7941 20354
8127	0	0	Ki67+	 7963 20259
8128	0	0	Ki67+	 7988 20235
8129	0	0	Ki67+	 8040 20248
8130	0	0	Ki67+	 8073 19985
8131	0	0	Ki67+	 7321 20913
8132	0	0	Ki67+	 7401 20895
8133	0	0	Ki67+	 7561 20841
8134	0	0	Ki67+	 7573 20450
8135	0	0	Ki67+	 7621 20430
8136	0	0	Ki67+	 7632 20890
8137	0	0	Ki67+	 7636 20597
8138	0	0	Ki67+	 7660 20468
8139	0	0	Ki67+	 7696 20806
8140	0	0	Ki67+	 7767 21093
8141	0	0	Ki67+	 7800 20446
8142	0	0	Ki67+	 7839 21096
8143	0	0	Ki67+	 7848 20879
8144	0	0	Ki67+	 7881 21018
8145	0	0	Ki67+	 7923 20759
8146	0	0	Ki67+	 7934 20417
8147	0	0	Ki67+	 8021 21004
8148	0	0	Ki67+	 7468 21594
8149	0	0	Ki67+	 7533 21585
8150	0	0	Ki67+	 7555 21515
8151	0	0	Ki67+	 7569 21988
8152	0	0	Ki67+	 7627 21674
8153	0	0	Ki67+	 7642 21498
8154	0	0	Ki67+	 7656 21970
8155	0	0	Ki67+	 7717 21968
8156	0	0	Ki67+	 7772 21486
8157	0	0	Ki67+	 7789 21951
8158	0	0	Ki67+	 7851 21947
8159	0	0	Ki67+	 7895 22000
8160	0	0	Ki67+	 7951 21457
8161	0	0	Ki67+	 8016 21923
8162	0	0	Ki67+	 8025 21820
8163	0	0	Ki67+	 8067 21772
8164	0	0	Ki67+	 7317 22074
8165	0	0	Ki67+	 7411 22478
8166	0	0	Ki67+	 7419 22800
8167	0	0	Ki67+	 7452 22797
8168	0	0	Ki67+	 7497 22026
8169	0	0	Ki67+	 7562 22789
8170	0	0	Ki67+	 7609 22485
8171	0	0	Ki67+	 7610 22426
8172	0	0	Ki67+	 7614 22813
8173	0	0	Ki67+	 7629 22044
8174	0	0	Ki67+	 7662 22409
8175	0	0	Ki67+	 7667 22023
8176	0	0	Ki67+	 7667 22776
8177	0	0	Ki67+	 7709 22439
8178	0	0	Ki67+	 7771 22419
8179	0	0	Ki67+	 7772 22353
8180	0	0	Ki67+	 7772 22431
8181	0	0	Ki67+	 7864 22329
8182	0	0	Ki67+	 7882 22792
8183	0	0	Ki67+	 7902 22382
8184	0	0	Ki67+	 7928 22348
8185	0	0	Ki67+	 7929 22363
8186	0	0	Ki67+	 7939 22388
8187	0	0	Ki67+	 7953 22260
8188	0	0	Ki67+	 7958 22460
8189	0	0	Ki67+	 7959 22537
8190	0	0	Ki67+	 7960 22660
8191	0	0	Ki67+	 7969 22284
8192	0	0	Ki67+	 7978 22741
8193	0	0	Ki67+	 7982 22424
8194	0	0	Ki67+	 7987 22767
8195	0	0	Ki67+	 8008 22644
8196	0	0	Ki67+	 8016 22097
8197	0	0	Ki67+	 8041 22702
8198	0	0	Ki67+	 8062 22623
8199	0	0	Ki67+	 8087 22427
8200	0	0	Ki67+	 8096 22746
8201	0	0	Ki67+	 7329 22844
8202	0	0	Ki67+	 7334 23256
8203	0	0	Ki67+	 7341 23199
8204	0	0	Ki67+	 7375 22929
8205	0	0	Ki67+	 7378 22991
8206	0	0	Ki67+	 7395 23024
8207	0	0	Ki67+	 7445 23279
8208	0	0	Ki67+	 7453 23061
8209	0	0	Ki67+	 7479 22942
8210	0	0	Ki67+	 7514 23236
8211	0	0	Ki67+	 7525 23278
8212	0	0	Ki67+	 7566 23179
8213	0	0	Ki67+	 7601 23149
8214	0	0	Ki67+	 7606 23161
8215	0	0	Ki67+	 7626 22896
8216	0	0	Ki67+	 7629 23216
8217	0	0	Ki67+	 7656 22875
8218	0	0	Ki67+	 7664 23137
8219	0	0	Ki67+	 7684 22961
8220	0	0	Ki67+	 7696 23552
8221	0	0	Ki67+	 7760 23082
8222	0	0	Ki67+	 7773 23027
8223	0	0	Ki67+	 7779 23129
8224	0	0	Ki67+	 7828 23097
8225	0	0	Ki67+	 7842 23519
8226	0	0	Ki67+	 7851 22898
8227	0	0	Ki67+	 7868 22823
8228	0	0	Ki67+	 7868 23384
8229	0	0	Ki67+	 7879 22885
8230	0	0	Ki67+	 7880 23500
8231	0	0	Ki67+	 7895 22922
8232	0	0	Ki67+	 7895 23428
8233	0	0	Ki67+	 7907 23154
8234	0	0	Ki67+	 7916 23501
8235	0	0	Ki67+	 7918 22928
8236	0	0	Ki67+	 7927 23139
8237	0	0	Ki67+	 7930 23126
8238	0	0	Ki67+	 7937 23591
8239	0	0	Ki67+	 7948 23506
8240	0	0	Ki67+	 7965 22950
8241	0	0	Ki67+	 8002 23466
8242	0	0	Ki67+	 8055 23579
8243	0	0	Ki67+	 8056 23033
8244	0	0	Ki67+	 8063 23553
8245	0	0	Ki67+	 8070 23032
8246	0	0	Ki67+	 8073 23443
8247	0	0	Ki67+	 8083 23361
8248	0	0	Ki67+	 8089 23086
8249	0	0	Ki67+	 8100 23062
8250	0	0	Ki67+	 8104 23460
8251	0	0	Ki67+	 8105 23089
8252	0	0	Ki67+	 7318 24250
8253	0	0	Ki67+	 7319 24193
8254	0	0	Ki67+	 7378 24242
8255	0	0	Ki67+	 7380 24302
8256	0	0	Ki67+	 7389 23772
8257	0	0	Ki67+	 7389 24347
8258	0	0	Ki67+	 7405 23922
8259	0	0	Ki67+	 7423 23756
8260	0	0	Ki67+	 7423 24182
8261	0	0	Ki67+	 7426 23955
8262	0	0	Ki67+	 7432 24341
8263	0	0	Ki67+	 7434 23883
8264	0	0	Ki67+	 7458 24266
8265	0	0	Ki67+	 7464 23814
8266	0	0	Ki67+	 7494 23650
8267	0	0	Ki67+	 7515 23766
8268	0	0	Ki67+	 7528 24048
8269	0	0	Ki67+	 7541 23966
8270	0	0	Ki67+	 7543 23758
8271	0	0	Ki67+	 7566 23691
8272	0	0	Ki67+	 7593 23807
8273	0	0	Ki67+	 7615 23738
8274	0	0	Ki67+	 7628 23759
8275	0	0	Ki67+	 7641 23648
8276	0	0	Ki67+	 7658 23667
8277	0	0	Ki67+	 7662 23841
8278	0	0	Ki67+	 7671 24001
8279	0	0	Ki67+	 7675 24028
8280	0	0	Ki67+	 7677 23816
8281	0	0	Ki67+	 7686 23972
8282	0	0	Ki67+	 7746 23905
8283	0	0	Ki67+	 7756 23938
8284	0	0	Ki67+	 7802 23905
8285	0	0	Ki67+	 7855 23635
8286	0	0	Ki67+	 7862 23881
8287	0	0	Ki67+	 7867 23712
8288	0	0	Ki67+	 7877 23658
8289	0	0	Ki67+	 7891 24385
8290	0	0	Ki67+	 7944 23837
8291	0	0	Ki67+	 7960 24364
8292	0	0	Ki67+	 7976 23684
8293	0	0	Ki67+	 7976 24265
8294	0	0	Ki67+	 7993 24375
8295	0	0	Ki67+	 8013 24277
8296	0	0	Ki67+	 8043 24163
8297	0	0	Ki67+	 8046 23751
8298	0	0	Ki67+	 8057 23782
8299	0	0	Ki67+	 8063 24363
8300	0	0	Ki67+	 8071 24384
8301	0	0	Ki67+	 8074 24222
8302	0	0	Ki67+	 8099 23765
8303	0	0	Ki67+	 8102 23680
8304	0	0	Ki67+	 7314 24507
8305	0	0	Ki67+	 7322 24523
8306	0	0	Ki67+	 7340 24419
8307	0	0	Ki67+	 7446 24422
8308	0	0	Ki67+	 7455 24468
8309	0	0	Ki67+	 7479 25064
8310	0	0	Ki67+	 7529 25037
8311	0	0	Ki67+	 7583 24922
8312	0	0	Ki67+	 7696 25169
8313	0	0	Ki67+	 7717 24963
8314	0	0	Ki67+	 7726 25188
8315	0	0	Ki67+	 7744 25143
8316	0	0	Ki67+	 7789 25203
8317	0	0	Ki67+	 7791 24872
8318	0	0	Ki67+	 7810 24820
8319	0	0	Ki67+	 7823 25195
8320	0	0	Ki67+	 7828 25154
8321	0	0	Ki67+	 7836 24843
8322	0	0	Ki67+	 7861 24860
8323	0	0	Ki67+	 7890 24764
8324	0	0	Ki67+	 7890 24831
8325	0	0	Ki67+	 7908 24447
8326	0	0	Ki67+	 7928 25108
8327	0	0	Ki67+	 7932 25012
8328	0	0	Ki67+	 7941 25076
8329	0	0	Ki67+	 7943 24846
8330	0	0	Ki67+	 7948 24935
8331	0	0	Ki67+	 7962 24790
8332	0	0	Ki67+	 7990 25068
8333	0	0	Ki67+	 7997 24839
8334	0	0	Ki67+	 8007 25110
8335	0	0	Ki67+	 8031 25178
8336	0	0	Ki67+	 8044 24844
8337	0	0	Ki67+	 8045 25103
8338	0	0	Ki67+	 8048 25069
8339	0	0	Ki67+	 8080 25178
8340	0	0	Ki67+	 8082 24600
8341	0	0	Ki67+	 8087 24810
8342	0	0	Ki67+	 8090 24839
8343	0	0	Ki67+	 8093 24955
8344	0	0	Ki67+	 8103 24755
8345	0	0	Ki67+	 7658 25368
8346	0	0	Ki67+	 7718 25254
8347	0	0	Ki67+	 7750 25484
8348	0	0	Ki67+	 7770 25259
8349	0	0	Ki67+	 7798 25245
8350	0	0	Ki67+	 7803 25272
8351	0	0	Ki67+	 7892 25345
8352	0	0	Ki67+	 7933 25259
8353	0	0	Ki67+	 8015 25574
8354	0	0	Ki67+	 8016 25322
8355	0	0	Ki67+	 8069 25347
8356	0	0	Ki67+	 8070 25292
8357	0	0	Ki67+	 8082 25459
8358	0	0	Ki67+	 8105 25441
8359	0	0	Ki67+	 8132 7761
8360	0	0	Ki67+	 8182 7984
8361	0	0	Ki67+	 8200 7734
8362	0	0	Ki67+	 8202 8005
8363	0	0	Ki67+	 8223 7815
8364	0	0	Ki67+	 8239 7993
8365	0	0	Ki67+	 8284 8006
8366	0	0	Ki67+	 8368 7997
8367	0	0	Ki67+	 8390 8353
8368	0	0	Ki67+	 8414 7878
8369	0	0	Ki67+	 8483 8307
8370	0	0	Ki67+	 8562 7852
8371	0	0	Ki67+	 8590 7844
8372	0	0	Ki67+	 8612 8081
8373	0	0	Ki67+	 8646 7825
8374	0	0	Ki67+	 8769 7962
8375	0	0	Ki67+	 8770 8048
8376	0	0	Ki67+	 8845 8179
8377	0	0	Ki67+	 8877 7795
8378	0	0	Ki67+	 8904 7804
8379	0	0	Ki67+	 8141 8630
8380	0	0	Ki67+	 8146 9096
8381	0	0	Ki67+	 8180 8928
8382	0	0	Ki67+	 8202 8974
8383	0	0	Ki67+	 8204 8658
8384	0	0	Ki67+	 8212 8669
8385	0	0	Ki67+	 8227 8477
8386	0	0	Ki67+	 8228 8780
8387	0	0	Ki67+	 8252 8974
8388	0	0	Ki67+	 8253 8911
8389	0	0	Ki67+	 8257 8990
8390	0	0	Ki67+	 8277 8821
8391	0	0	Ki67+	 8290 8952
8392	0	0	Ki67+	 8300 9179
8393	0	0	Ki67+	 8307 8862
8394	0	0	Ki67+	 8368 8702
8395	0	0	Ki67+	 8398 8832
8396	0	0	Ki67+	 8399 8635
8397	0	0	Ki67+	 8430 9128
8398	0	0	Ki67+	 8439 8906
8399	0	0	Ki67+	 8524 8518
8400	0	0	Ki67+	 8560 8620
8401	0	0	Ki67+	 8560 8940
8402	0	0	Ki67+	 8587 8617
8403	0	0	Ki67+	 8658 8895
8404	0	0	Ki67+	 8737 8861
8405	0	0	Ki67+	 8760 8759
8406	0	0	Ki67+	 8826 8740
8407	0	0	Ki67+	 8848 9004
8408	0	0	Ki67+	 8859 8752
8409	0	0	Ki67+	 8909 8744
8410	0	0	Ki67+	 8121 9662
8411	0	0	Ki67+	 8125 9770
8412	0	0	Ki67+	 8148 9916
8413	0	0	Ki67+	 8175 9362
8414	0	0	Ki67+	 8212 9422
8415	0	0	Ki67+	 8232 9769
8416	0	0	Ki67+	 8237 10040
8417	0	0	Ki67+	 8261 9693
8418	0	0	Ki67+	 8275 10002
8419	0	0	Ki67+	 8284 9524
8420	0	0	Ki67+	 8294 9555
8421	0	0	Ki67+	 8301 9658
8422	0	0	Ki67+	 8312 9727
8423	0	0	Ki67+	 8321 9480
8424	0	0	Ki67+	 8323 9713
8425	0	0	Ki67+	 8340 9409
8426	0	0	Ki67+	 8341 9735
8427	0	0	Ki67+	 8342 9498
8428	0	0	Ki67+	 8342 9669
8429	0	0	Ki67+	 8344 9895
8430	0	0	Ki67+	 8345 9826
8431	0	0	Ki67+	 8346 9514
8432	0	0	Ki67+	 8371 9713
8433	0	0	Ki67+	 8441 10011
8434	0	0	Ki67+	 8477 9796
8435	0	0	Ki67+	 8489 10046
8436	0	0	Ki67+	 8501 9874
8437	0	0	Ki67+	 8703 9720
8438	0	0	Ki67+	 8744 9655
8439	0	0	Ki67+	 8804 9949
8440	0	0	Ki67+	 8839 9809
8441	0	0	Ki67+	 8879 9549
8442	0	0	Ki67+	 8115 10844
8443	0	0	Ki67+	 8121 10257
8444	0	0	Ki67+	 8127 10118
8445	0	0	Ki67+	 8167 10645
8446	0	0	Ki67+	 8176 10532
8447	0	0	Ki67+	 8198 10804
8448	0	0	Ki67+	 8229 10454
8449	0	0	Ki67+	 8229 10580
8450	0	0	Ki67+	 8243 10184
8451	0	0	Ki67+	 8253 10803
8452	0	0	Ki67+	 8265 10170
8453	0	0	Ki67+	 8269 10848
8454	0	0	Ki67+	 8283 10475
8455	0	0	Ki67+	 8304 10310
8456	0	0	Ki67+	 8336 10166
8457	0	0	Ki67+	 8351 10755
8458	0	0	Ki67+	 8364 10554
8459	0	0	Ki67+	 8368 10491
8460	0	0	Ki67+	 8390 10740
8461	0	0	Ki67+	 8392 10727
8462	0	0	Ki67+	 8408 10518
8463	0	0	Ki67+	 8426 10667
8464	0	0	Ki67+	 8441 10217
8465	0	0	Ki67+	 8454 10580
8466	0	0	Ki67+	 8470 10744
8467	0	0	Ki67+	 8471 10673
8468	0	0	Ki67+	 8492 10304
8469	0	0	Ki67+	 8497 10819
8470	0	0	Ki67+	 8504 10699
8471	0	0	Ki67+	 8513 10297
8472	0	0	Ki67+	 8528 10675
8473	0	0	Ki67+	 8530 10349
8474	0	0	Ki67+	 8544 10757
8475	0	0	Ki67+	 8554 10540
8476	0	0	Ki67+	 8586 10827
8477	0	0	Ki67+	 8594 10539
8478	0	0	Ki67+	 8599 10258
8479	0	0	Ki67+	 8605 10718
8480	0	0	Ki67+	 8613 10309
8481	0	0	Ki67+	 8629 10404
8482	0	0	Ki67+	 8630 10209
8483	0	0	Ki67+	 8640 10334
8484	0	0	Ki67+	 8650 10537
8485	0	0	Ki67+	 8669 10490
8486	0	0	Ki67+	 8675 10743
8487	0	0	Ki67+	 8677 10357
8488	0	0	Ki67+	 8683 10578
8489	0	0	Ki67+	 8683 10755
8490	0	0	Ki67+	 8700 10484
8491	0	0	Ki67+	 8705 10273
8492	0	0	Ki67+	 8706 10388
8493	0	0	Ki67+	 8712 10401
8494	0	0	Ki67+	 8717 10498
8495	0	0	Ki67+	 8719 10749
8496	0	0	Ki67+	 8737 10849
8497	0	0	Ki67+	 8757 10344
8498	0	0	Ki67+	 8760 10213
8499	0	0	Ki67+	 8780 10080
8500	0	0	Ki67+	 8788 10695
8501	0	0	Ki67+	 8801 10415
8502	0	0	Ki67+	 8832 10231
8503	0	0	Ki67+	 8842 10534
8504	0	0	Ki67+	 8846 10700
8505	0	0	Ki67+	 8850 10581
8506	0	0	Ki67+	 8885 10132
8507	0	0	Ki67+	 8885 10706
8508	0	0	Ki67+	 8887 10736
8509	0	0	Ki67+	 8900 10692
8510	0	0	Ki67+	 8909 10468
8511	0	0	Ki67+	 8117 11322
8512	0	0	Ki67+	 8122 11633
8513	0	0	Ki67+	 8125 11290
8514	0	0	Ki67+	 8135 11328
8515	0	0	Ki67+	 8149 10946
8516	0	0	Ki67+	 8157 11172
8517	0	0	Ki67+	 8188 11149
8518	0	0	Ki67+	 8189 11075
8519	0	0	Ki67+	 8203 10901
8520	0	0	Ki67+	 8213 11290
8521	0	0	Ki67+	 8215 11661
8522	0	0	Ki67+	 8216 11362
8523	0	0	Ki67+	 8228 11428
8524	0	0	Ki67+	 8237 11162
8525	0	0	Ki67+	 8247 11581
8526	0	0	Ki67+	 8262 11453
8527	0	0	Ki67+	 8268 11267
8528	0	0	Ki67+	 8269 11556
8529	0	0	Ki67+	 8280 11322
8530	0	0	Ki67+	 8281 11541
8531	0	0	Ki67+	 8290 11117
8532	0	0	Ki67+	 8304 11094
8533	0	0	Ki67+	 8305 11569
8534	0	0	Ki67+	 8306 11280
8535	0	0	Ki67+	 8310 11558
8536	0	0	Ki67+	 8316 11216
8537	0	0	Ki67+	 8318 11133
8538	0	0	Ki67+	 8328 11244
8539	0	0	Ki67+	 8331 11262
8540	0	0	Ki67+	 8340 11187
8541	0	0	Ki67+	 8351 11398
8542	0	0	Ki67+	 8354 11355
8543	0	0	Ki67+	 8357 11649
8544	0	0	Ki67+	 8358 11500
8545	0	0	Ki67+	 8389 11278
8546	0	0	Ki67+	 8393 11439
8547	0	0	Ki67+	 8398 11369
8548	0	0	Ki67+	 8407 11136
8549	0	0	Ki67+	 8420 11373
8550	0	0	Ki67+	 8442 11565
8551	0	0	Ki67+	 8444 10889
8552	0	0	Ki67+	 8485 11114
8553	0	0	Ki67+	 8487 11180
8554	0	0	Ki67+	 8501 11084
8555	0	0	Ki67+	 8512 11208
8556	0	0	Ki67+	 8523 11628
8557	0	0	Ki67+	 8532 11298
8558	0	0	Ki67+	 8541 11468
8559	0	0	Ki67+	 8547 11122
8560	0	0	Ki67+	 8554 11455
8561	0	0	Ki67+	 8567 11501
8562	0	0	Ki67+	 8579 10957
8563	0	0	Ki67+	 8580 11570
8564	0	0	Ki67+	 8588 11495
8565	0	0	Ki67+	 8598 11315
8566	0	0	Ki67+	 8602 11534
8567	0	0	Ki67+	 8641 11648
8568	0	0	Ki67+	 8647 11168
8569	0	0	Ki67+	 8656 11247
8570	0	0	Ki67+	 8661 11235
8571	0	0	Ki67+	 8661 11480
8572	0	0	Ki67+	 8678 11261
8573	0	0	Ki67+	 8706 11358
8574	0	0	Ki67+	 8710 10886
8575	0	0	Ki67+	 8716 11506
8576	0	0	Ki67+	 8717 11452
8577	0	0	Ki67+	 8733 11199
8578	0	0	Ki67+	 8741 11208
8579	0	0	Ki67+	 8743 11411
8580	0	0	Ki67+	 8750 11335
8581	0	0	Ki67+	 8753 11503
8582	0	0	Ki67+	 8760 10947
8583	0	0	Ki67+	 8776 11297
8584	0	0	Ki67+	 8783 10888
8585	0	0	Ki67+	 8787 11206
8586	0	0	Ki67+	 8806 11251
8587	0	0	Ki67+	 8813 11241
8588	0	0	Ki67+	 8819 11099
8589	0	0	Ki67+	 8820 10876
8590	0	0	Ki67+	 8823 11009
8591	0	0	Ki67+	 8824 11538
8592	0	0	Ki67+	 8825 11495
8593	0	0	Ki67+	 8851 11061
8594	0	0	Ki67+	 8852 11620
8595	0	0	Ki67+	 8853 11538
8596	0	0	Ki67+	 8858 11271
8597	0	0	Ki67+	 8859 11108
8598	0	0	Ki67+	 8866 11173
8599	0	0	Ki67+	 8868 11517
8600	0	0	Ki67+	 8869 11155
8601	0	0	Ki67+	 8878 10900
8602	0	0	Ki67+	 8878 11346
8603	0	0	Ki67+	 8881 11605
8604	0	0	Ki67+	 8885 11395
8605	0	0	Ki67+	 8886 11648
8606	0	0	Ki67+	 8895 11224
8607	0	0	Ki67+	 8896 11314
8608	0	0	Ki67+	 8910 11456
8609	0	0	Ki67+	 8910 11662
8610	0	0	Ki67+	 8116 11855
8611	0	0	Ki67+	 8117 11689
8612	0	0	Ki67+	 8118 12079
8613	0	0	Ki67+	 8121 12339
8614	0	0	Ki67+	 8125 12210
8615	0	0	Ki67+	 8128 12380
8616	0	0	Ki67+	 8128 12454
8617	0	0	Ki67+	 8132 11993
8618	0	0	Ki67+	 8139 12272
8619	0	0	Ki67+	 8150 11954
8620	0	0	Ki67+	 8155 11980
8621	0	0	Ki67+	 8155 12445
8622	0	0	Ki67+	 8161 12309
8623	0	0	Ki67+	 8166 12139
8624	0	0	Ki67+	 8168 12319
8625	0	0	Ki67+	 8183 12456
8626	0	0	Ki67+	 8187 12151
8627	0	0	Ki67+	 8188 12196
8628	0	0	Ki67+	 8191 11920
8629	0	0	Ki67+	 8191 12273
8630	0	0	Ki67+	 8194 12179
8631	0	0	Ki67+	 8195 11726
8632	0	0	Ki67+	 8199 11927
8633	0	0	Ki67+	 8206 12341
8634	0	0	Ki67+	 8224 11720
8635	0	0	Ki67+	 8229 12202
8636	0	0	Ki67+	 8239 11774
8637	0	0	Ki67+	 8239 12394
8638	0	0	Ki67+	 8249 11911
8639	0	0	Ki67+	 8252 12217
8640	0	0	Ki67+	 8254 11894
8641	0	0	Ki67+	 8265 12166
8642	0	0	Ki67+	 8269 12179
8643	0	0	Ki67+	 8272 11752
8644	0	0	Ki67+	 8278 12239
8645	0	0	Ki67+	 8288 12340
8646	0	0	Ki67+	 8290 11929
8647	0	0	Ki67+	 8292 11856
8648	0	0	Ki67+	 8292 12326
8649	0	0	Ki67+	 8293 12399
8650	0	0	Ki67+	 8308 12368
8651	0	0	Ki67+	 8313 12212
8652	0	0	Ki67+	 8331 12180
8653	0	0	Ki67+	 8339 11701
8654	0	0	Ki67+	 8345 12230
8655	0	0	Ki67+	 8349 11856
8656	0	0	Ki67+	 8354 12269
8657	0	0	Ki67+	 8355 12423
8658	0	0	Ki67+	 8363 11742
8659	0	0	Ki67+	 8394 11848
8660	0	0	Ki67+	 8394 12103
8661	0	0	Ki67+	 8397 11954
8662	0	0	Ki67+	 8400 12170
8663	0	0	Ki67+	 8405 11730
8664	0	0	Ki67+	 8409 11871
8665	0	0	Ki67+	 8414 11982
8666	0	0	Ki67+	 8429 12424
8667	0	0	Ki67+	 8437 11675
8668	0	0	Ki67+	 8438 12432
8669	0	0	Ki67+	 8441 12026
8670	0	0	Ki67+	 8453 12218
8671	0	0	Ki67+	 8461 11989
8672	0	0	Ki67+	 8469 11914
8673	0	0	Ki67+	 8486 11825
8674	0	0	Ki67+	 8488 12218
8675	0	0	Ki67+	 8490 11893
8676	0	0	Ki67+	 8507 12272
8677	0	0	Ki67+	 8513 11706
8678	0	0	Ki67+	 8518 12067
8679	0	0	Ki67+	 8526 11669
8680	0	0	Ki67+	 8542 12228
8681	0	0	Ki67+	 8546 11938
8682	0	0	Ki67+	 8552 12147
8683	0	0	Ki67+	 8556 12353
8684	0	0	Ki67+	 8558 12059
8685	0	0	Ki67+	 8562 11892
8686	0	0	Ki67+	 8580 12047
8687	0	0	Ki67+	 8584 11853
8688	0	0	Ki67+	 8591 11930
8689	0	0	Ki67+	 8596 11672
8690	0	0	Ki67+	 8597 12112
8691	0	0	Ki67+	 8598 11758
8692	0	0	Ki67+	 8607 11697
8693	0	0	Ki67+	 8610 11926
8694	0	0	Ki67+	 8631 11971
8695	0	0	Ki67+	 8693 11944
8696	0	0	Ki67+	 8694 12186
8697	0	0	Ki67+	 8699 11724
8698	0	0	Ki67+	 8707 12157
8699	0	0	Ki67+	 8712 12020
8700	0	0	Ki67+	 8715 12101
8701	0	0	Ki67+	 8728 12360
8702	0	0	Ki67+	 8732 12130
8703	0	0	Ki67+	 8735 12163
8704	0	0	Ki67+	 8738 11994
8705	0	0	Ki67+	 8742 11812
8706	0	0	Ki67+	 8754 12458
8707	0	0	Ki67+	 8757 12436
8708	0	0	Ki67+	 8761 12154
8709	0	0	Ki67+	 8780 11695
8710	0	0	Ki67+	 8784 11684
8711	0	0	Ki67+	 8787 12367
8712	0	0	Ki67+	 8797 11865
8713	0	0	Ki67+	 8809 11873
8714	0	0	Ki67+	 8811 11793
8715	0	0	Ki67+	 8811 12195
8716	0	0	Ki67+	 8819 12436
8717	0	0	Ki67+	 8828 11752
8718	0	0	Ki67+	 8835 11892
8719	0	0	Ki67+	 8840 11670
8720	0	0	Ki67+	 8849 12443
8721	0	0	Ki67+	 8857 12153
8722	0	0	Ki67+	 8862 12437
8723	0	0	Ki67+	 8871 12232
8724	0	0	Ki67+	 8878 12333
8725	0	0	Ki67+	 8886 11708
8726	0	0	Ki67+	 8886 12162
8727	0	0	Ki67+	 8895 12035
8728	0	0	Ki67+	 8907 12100
8729	0	0	Ki67+	 8113 13006
8730	0	0	Ki67+	 8127 13159
8731	0	0	Ki67+	 8130 13111
8732	0	0	Ki67+	 8143 12594
8733	0	0	Ki67+	 8145 12655
8734	0	0	Ki67+	 8168 12862
8735	0	0	Ki67+	 8168 12883
8736	0	0	Ki67+	 8169 13245
8737	0	0	Ki67+	 8180 12966
8738	0	0	Ki67+	 8181 13187
8739	0	0	Ki67+	 8184 12623
8740	0	0	Ki67+	 8189 12703
8741	0	0	Ki67+	 8194 12502
8742	0	0	Ki67+	 8209 13114
8743	0	0	Ki67+	 8228 13123
8744	0	0	Ki67+	 8235 12475
8745	0	0	Ki67+	 8265 12884
8746	0	0	Ki67+	 8268 13242
8747	0	0	Ki67+	 8269 12932
8748	0	0	Ki67+	 8297 12604
8749	0	0	Ki67+	 8308 12763
8750	0	0	Ki67+	 8316 12833
8751	0	0	Ki67+	 8320 13228
8752	0	0	Ki67+	 8325 13254
8753	0	0	Ki67+	 8334 12835
8754	0	0	Ki67+	 8338 12917
8755	0	0	Ki67+	 8339 12632
8756	0	0	Ki67+	 8343 13222
8757	0	0	Ki67+	 8351 12497
8758	0	0	Ki67+	 8364 12867
8759	0	0	Ki67+	 8387 12932
8760	0	0	Ki67+	 8401 12981
8761	0	0	Ki67+	 8403 12839
8762	0	0	Ki67+	 8412 12887
8763	0	0	Ki67+	 8416 12542
8764	0	0	Ki67+	 8427 12993
8765	0	0	Ki67+	 8450 12843
8766	0	0	Ki67+	 8457 13049
8767	0	0	Ki67+	 8470 12991
8768	0	0	Ki67+	 8475 13186
8769	0	0	Ki67+	 8479 13023
8770	0	0	Ki67+	 8484 12469
8771	0	0	Ki67+	 8485 12607
8772	0	0	Ki67+	 8485 12619
8773	0	0	Ki67+	 8487 12867
8774	0	0	Ki67+	 8489 12500
8775	0	0	Ki67+	 8524 13128
8776	0	0	Ki67+	 8528 12927
8777	0	0	Ki67+	 8529 12980
8778	0	0	Ki67+	 8539 12911
8779	0	0	Ki67+	 8549 12853
8780	0	0	Ki67+	 8549 13037
8781	0	0	Ki67+	 8562 12533
8782	0	0	Ki67+	 8570 13173
8783	0	0	Ki67+	 8576 12868
8784	0	0	Ki67+	 8576 13156
8785	0	0	Ki67+	 8581 12783
8786	0	0	Ki67+	 8583 12547
8787	0	0	Ki67+	 8600 12763
8788	0	0	Ki67+	 8601 12484
8789	0	0	Ki67+	 8605 12732
8790	0	0	Ki67+	 8610 13042
8791	0	0	Ki67+	 8633 13114
8792	0	0	Ki67+	 8646 12710
8793	0	0	Ki67+	 8657 12587
8794	0	0	Ki67+	 8666 12804
8795	0	0	Ki67+	 8672 12900
8796	0	0	Ki67+	 8680 12977
8797	0	0	Ki67+	 8692 12806
8798	0	0	Ki67+	 8694 12692
8799	0	0	Ki67+	 8715 13234
8800	0	0	Ki67+	 8723 12762
8801	0	0	Ki67+	 8725 13107
8802	0	0	Ki67+	 8728 12953
8803	0	0	Ki67+	 8756 12491
8804	0	0	Ki67+	 8837 13048
8805	0	0	Ki67+	 8842 12610
8806	0	0	Ki67+	 8849 12585
8807	0	0	Ki67+	 8873 12533
8808	0	0	Ki67+	 8873 13073
8809	0	0	Ki67+	 8877 12698
8810	0	0	Ki67+	 8897 12708
8811	0	0	Ki67+	 8901 12880
8812	0	0	Ki67+	 8117 13807
8813	0	0	Ki67+	 8128 13852
8814	0	0	Ki67+	 8137 13954
8815	0	0	Ki67+	 8138 13566
8816	0	0	Ki67+	 8146 14007
8817	0	0	Ki67+	 8156 13735
8818	0	0	Ki67+	 8165 13534
8819	0	0	Ki67+	 8175 13820
8820	0	0	Ki67+	 8176 13741
8821	0	0	Ki67+	 8176 13914
8822	0	0	Ki67+	 8192 13420
8823	0	0	Ki67+	 8195 13499
8824	0	0	Ki67+	 8199 13542
8825	0	0	Ki67+	 8211 13277
8826	0	0	Ki67+	 8219 13334
8827	0	0	Ki67+	 8220 13570
8828	0	0	Ki67+	 8239 13869
8829	0	0	Ki67+	 8243 14038
8830	0	0	Ki67+	 8246 13926
8831	0	0	Ki67+	 8260 13447
8832	0	0	Ki67+	 8264 13409
8833	0	0	Ki67+	 8269 13347
8834	0	0	Ki67+	 8270 13629
8835	0	0	Ki67+	 8272 13799
8836	0	0	Ki67+	 8276 13848
8837	0	0	Ki67+	 8280 14037
8838	0	0	Ki67+	 8284 13636
8839	0	0	Ki67+	 8286 13435
8840	0	0	Ki67+	 8295 14039
8841	0	0	Ki67+	 8297 13754
8842	0	0	Ki67+	 8298 13677
8843	0	0	Ki67+	 8300 13586
8844	0	0	Ki67+	 8319 13494
8845	0	0	Ki67+	 8321 13563
8846	0	0	Ki67+	 8331 13557
8847	0	0	Ki67+	 8333 13701
8848	0	0	Ki67+	 8340 13388
8849	0	0	Ki67+	 8345 13345
8850	0	0	Ki67+	 8354 13358
8851	0	0	Ki67+	 8367 13330
8852	0	0	Ki67+	 8379 13589
8853	0	0	Ki67+	 8382 13354
8854	0	0	Ki67+	 8395 13446
8855	0	0	Ki67+	 8422 13342
8856	0	0	Ki67+	 8435 13673
8857	0	0	Ki67+	 8454 13500
8858	0	0	Ki67+	 8463 13763
8859	0	0	Ki67+	 8475 13815
8860	0	0	Ki67+	 8479 13459
8861	0	0	Ki67+	 8483 13867
8862	0	0	Ki67+	 8493 13736
8863	0	0	Ki67+	 8503 13566
8864	0	0	Ki67+	 8505 13989
8865	0	0	Ki67+	 8506 13612
8866	0	0	Ki67+	 8541 13650
8867	0	0	Ki67+	 8544 13406
8868	0	0	Ki67+	 8554 13470
8869	0	0	Ki67+	 8555 13415
8870	0	0	Ki67+	 8557 13899
8871	0	0	Ki67+	 8568 13637
8872	0	0	Ki67+	 8572 13270
8873	0	0	Ki67+	 8590 13279
8874	0	0	Ki67+	 8595 13354
8875	0	0	Ki67+	 8606 13529
8876	0	0	Ki67+	 8634 13623
8877	0	0	Ki67+	 8638 13504
8878	0	0	Ki67+	 8643 13473
8879	0	0	Ki67+	 8646 13787
8880	0	0	Ki67+	 8653 13909
8881	0	0	Ki67+	 8656 13412
8882	0	0	Ki67+	 8659 13389
8883	0	0	Ki67+	 8660 13978
8884	0	0	Ki67+	 8665 13597
8885	0	0	Ki67+	 8672 13639
8886	0	0	Ki67+	 8672 13766
8887	0	0	Ki67+	 8674 13945
8888	0	0	Ki67+	 8675 13568
8889	0	0	Ki67+	 8686 13934
8890	0	0	Ki67+	 8696 13885
8891	0	0	Ki67+	 8700 13805
8892	0	0	Ki67+	 8704 13737
8893	0	0	Ki67+	 8708 13934
8894	0	0	Ki67+	 8711 13459
8895	0	0	Ki67+	 8715 13635
8896	0	0	Ki67+	 8717 13901
8897	0	0	Ki67+	 8727 13501
8898	0	0	Ki67+	 8728 13361
8899	0	0	Ki67+	 8730 13427
8900	0	0	Ki67+	 8738 13997
8901	0	0	Ki67+	 8743 13321
8902	0	0	Ki67+	 8750 13416
8903	0	0	Ki67+	 8750 14018
8904	0	0	Ki67+	 8757 13404
8905	0	0	Ki67+	 8757 14060
8906	0	0	Ki67+	 8765 13922
8907	0	0	Ki67+	 8766 13854
8908	0	0	Ki67+	 8771 13471
8909	0	0	Ki67+	 8792 13674
8910	0	0	Ki67+	 8808 13385
8911	0	0	Ki67+	 8813 13517
8912	0	0	Ki67+	 8820 13695
8913	0	0	Ki67+	 8822 13660
8914	0	0	Ki67+	 8823 13936
8915	0	0	Ki67+	 8837 13997
8916	0	0	Ki67+	 8847 13521
8917	0	0	Ki67+	 8859 13820
8918	0	0	Ki67+	 8862 13901
8919	0	0	Ki67+	 8863 13451
8920	0	0	Ki67+	 8869 13864
8921	0	0	Ki67+	 8870 13587
8922	0	0	Ki67+	 8873 13750
8923	0	0	Ki67+	 8873 13962
8924	0	0	Ki67+	 8876 13280
8925	0	0	Ki67+	 8876 13413
8926	0	0	Ki67+	 8880 13345
8927	0	0	Ki67+	 8882 13763
8928	0	0	Ki67+	 8891 13470
8929	0	0	Ki67+	 8894 13585
8930	0	0	Ki67+	 8909 13738
8931	0	0	Ki67+	 8118 14432
8932	0	0	Ki67+	 8123 14638
8933	0	0	Ki67+	 8124 14130
8934	0	0	Ki67+	 8124 14829
8935	0	0	Ki67+	 8138 14786
8936	0	0	Ki67+	 8142 14683
8937	0	0	Ki67+	 8143 14176
8938	0	0	Ki67+	 8147 14634
8939	0	0	Ki67+	 8169 14157
8940	0	0	Ki67+	 8169 14383
8941	0	0	Ki67+	 8172 14184
8942	0	0	Ki67+	 8174 14840
8943	0	0	Ki67+	 8195 14123
8944	0	0	Ki67+	 8195 14678
8945	0	0	Ki67+	 8196 14187
8946	0	0	Ki67+	 8199 14823
8947	0	0	Ki67+	 8211 14246
8948	0	0	Ki67+	 8211 14323
8949	0	0	Ki67+	 8217 14100
8950	0	0	Ki67+	 8220 14654
8951	0	0	Ki67+	 8221 14748
8952	0	0	Ki67+	 8234 14419
8953	0	0	Ki67+	 8236 14820
8954	0	0	Ki67+	 8248 14474
8955	0	0	Ki67+	 8252 14200
8956	0	0	Ki67+	 8268 14170
8957	0	0	Ki67+	 8275 14461
8958	0	0	Ki67+	 8281 14083
8959	0	0	Ki67+	 8282 14848
8960	0	0	Ki67+	 8293 14108
8961	0	0	Ki67+	 8299 14806
8962	0	0	Ki67+	 8307 14766
8963	0	0	Ki67+	 8322 14663
8964	0	0	Ki67+	 8326 14120
8965	0	0	Ki67+	 8327 14258
8966	0	0	Ki67+	 8330 14474
8967	0	0	Ki67+	 8335 14496
8968	0	0	Ki67+	 8342 14414
8969	0	0	Ki67+	 8342 14555
8970	0	0	Ki67+	 8343 14331
8971	0	0	Ki67+	 8354 14540
8972	0	0	Ki67+	 8384 14335
8973	0	0	Ki67+	 8388 14837
8974	0	0	Ki67+	 8403 14380
8975	0	0	Ki67+	 8404 14273
8976	0	0	Ki67+	 8433 14352
8977	0	0	Ki67+	 8449 14308
8978	0	0	Ki67+	 8451 14611
8979	0	0	Ki67+	 8459 14559
8980	0	0	Ki67+	 8463 14403
8981	0	0	Ki67+	 8471 14535
8982	0	0	Ki67+	 8477 14329
8983	0	0	Ki67+	 8479 14513
8984	0	0	Ki67+	 8482 14545
8985	0	0	Ki67+	 8493 14393
8986	0	0	Ki67+	 8495 14463
8987	0	0	Ki67+	 8501 14559
8988	0	0	Ki67+	 8512 14371
8989	0	0	Ki67+	 8517 14384
8990	0	0	Ki67+	 8546 14211
8991	0	0	Ki67+	 8548 14088
8992	0	0	Ki67+	 8561 14398
8993	0	0	Ki67+	 8570 14412
8994	0	0	Ki67+	 8581 14493
8995	0	0	Ki67+	 8611 14618
8996	0	0	Ki67+	 8620 14391
8997	0	0	Ki67+	 8634 14111
8998	0	0	Ki67+	 8635 14258
8999	0	0	Ki67+	 8637 14166
9000	0	0	Ki67+	 8639 14796
9001	0	0	Ki67+	 8648 14083
9002	0	0	Ki67+	 8655 14757
9003	0	0	Ki67+	 8664 14072
9004	0	0	Ki67+	 8664 14641
9005	0	0	Ki67+	 8668 14429
9006	0	0	Ki67+	 8673 14216
9007	0	0	Ki67+	 8675 14156
9008	0	0	Ki67+	 8680 14141
9009	0	0	Ki67+	 8681 14721
9010	0	0	Ki67+	 8682 14462
9011	0	0	Ki67+	 8689 14086
9012	0	0	Ki67+	 8691 14452
9013	0	0	Ki67+	 8710 14781
9014	0	0	Ki67+	 8714 14268
9015	0	0	Ki67+	 8715 14198
9016	0	0	Ki67+	 8716 14670
9017	0	0	Ki67+	 8719 14513
9018	0	0	Ki67+	 8734 14172
9019	0	0	Ki67+	 8741 14673
9020	0	0	Ki67+	 8743 14147
9021	0	0	Ki67+	 8752 14284
9022	0	0	Ki67+	 8753 14626
9023	0	0	Ki67+	 8756 14774
9024	0	0	Ki67+	 8770 14227
9025	0	0	Ki67+	 8773 14784
9026	0	0	Ki67+	 8775 14610
9027	0	0	Ki67+	 8784 14163
9028	0	0	Ki67+	 8786 14860
9029	0	0	Ki67+	 8789 14818
9030	0	0	Ki67+	 8793 14120
9031	0	0	Ki67+	 8802 14097
9032	0	0	Ki67+	 8803 14841
9033	0	0	Ki67+	 8806 14822
9034	0	0	Ki67+	 8809 14470
9035	0	0	Ki67+	 8818 14065
9036	0	0	Ki67+	 8827 14282
9037	0	0	Ki67+	 8850 14779
9038	0	0	Ki67+	 8882 14085
9039	0	0	Ki67+	 8883 14160
9040	0	0	Ki67+	 8895 14398
9041	0	0	Ki67+	 8116 15534
9042	0	0	Ki67+	 8122 15063
9043	0	0	Ki67+	 8129 15269
9044	0	0	Ki67+	 8136 15575
9045	0	0	Ki67+	 8151 15138
9046	0	0	Ki67+	 8161 15492
9047	0	0	Ki67+	 8161 15605
9048	0	0	Ki67+	 8164 15555
9049	0	0	Ki67+	 8169 14983
9050	0	0	Ki67+	 8172 15068
9051	0	0	Ki67+	 8180 15031
9052	0	0	Ki67+	 8180 15545
9053	0	0	Ki67+	 8186 15153
9054	0	0	Ki67+	 8186 15484
9055	0	0	Ki67+	 8192 15360
9056	0	0	Ki67+	 8192 15568
9057	0	0	Ki67+	 8193 15526
9058	0	0	Ki67+	 8202 15391
9059	0	0	Ki67+	 8210 14887
9060	0	0	Ki67+	 8221 15534
9061	0	0	Ki67+	 8225 15546
9062	0	0	Ki67+	 8233 14998
9063	0	0	Ki67+	 8234 15060
9064	0	0	Ki67+	 8235 15634
9065	0	0	Ki67+	 8243 15456
9066	0	0	Ki67+	 8255 15560
9067	0	0	Ki67+	 8258 14998
9068	0	0	Ki67+	 8258 15233
9069	0	0	Ki67+	 8258 15598
9070	0	0	Ki67+	 8263 15372
9071	0	0	Ki67+	 8264 15538
9072	0	0	Ki67+	 8265 15657
9073	0	0	Ki67+	 8266 15253
9074	0	0	Ki67+	 8267 15645
9075	0	0	Ki67+	 8268 15474
9076	0	0	Ki67+	 8275 15609
9077	0	0	Ki67+	 8278 15322
9078	0	0	Ki67+	 8279 15397
9079	0	0	Ki67+	 8284 15542
9080	0	0	Ki67+	 8285 15093
9081	0	0	Ki67+	 8291 15656
9082	0	0	Ki67+	 8293 15064
9083	0	0	Ki67+	 8293 15221
9084	0	0	Ki67+	 8298 15534
9085	0	0	Ki67+	 8302 15169
9086	0	0	Ki67+	 8311 15103
9087	0	0	Ki67+	 8315 15510
9088	0	0	Ki67+	 8320 15538
9089	0	0	Ki67+	 8321 15077
9090	0	0	Ki67+	 8322 15329
9091	0	0	Ki67+	 8326 15354
9092	0	0	Ki67+	 8331 15095
9093	0	0	Ki67+	 8332 14945
9094	0	0	Ki67+	 8334 15369
9095	0	0	Ki67+	 8342 15033
9096	0	0	Ki67+	 8346 15558
9097	0	0	Ki67+	 8357 14995
9098	0	0	Ki67+	 8357 15152
9099	0	0	Ki67+	 8368 15305
9100	0	0	Ki67+	 8370 15552
9101	0	0	Ki67+	 8371 15124
9102	0	0	Ki67+	 8371 15368
9103	0	0	Ki67+	 8372 15401
9104	0	0	Ki67+	 8376 15429
9105	0	0	Ki67+	 8386 15161
9106	0	0	Ki67+	 8396 15333
9107	0	0	Ki67+	 8399 14971
9108	0	0	Ki67+	 8402 15472
9109	0	0	Ki67+	 8404 14928
9110	0	0	Ki67+	 8410 15420
9111	0	0	Ki67+	 8416 15020
9112	0	0	Ki67+	 8425 14953
9113	0	0	Ki67+	 8425 15208
9114	0	0	Ki67+	 8426 15115
9115	0	0	Ki67+	 8426 15579
9116	0	0	Ki67+	 8427 15351
9117	0	0	Ki67+	 8437 15475
9118	0	0	Ki67+	 8443 15187
9119	0	0	Ki67+	 8449 15615
9120	0	0	Ki67+	 8455 15267
9121	0	0	Ki67+	 8457 15352
9122	0	0	Ki67+	 8462 15572
9123	0	0	Ki67+	 8463 15321
9124	0	0	Ki67+	 8464 15155
9125	0	0	Ki67+	 8466 15521
9126	0	0	Ki67+	 8473 14993
9127	0	0	Ki67+	 8475 15507
9128	0	0	Ki67+	 8483 15517
9129	0	0	Ki67+	 8488 15077
9130	0	0	Ki67+	 8495 14947
9131	0	0	Ki67+	 8496 15002
9132	0	0	Ki67+	 8507 15570
9133	0	0	Ki67+	 8552 15180
9134	0	0	Ki67+	 8555 14966
9135	0	0	Ki67+	 8558 14868
9136	0	0	Ki67+	 8558 15010
9137	0	0	Ki67+	 8567 15139
9138	0	0	Ki67+	 8569 15600
9139	0	0	Ki67+	 8594 15196
9140	0	0	Ki67+	 8594 15516
9141	0	0	Ki67+	 8603 15374
9142	0	0	Ki67+	 8622 15396
9143	0	0	Ki67+	 8625 15010
9144	0	0	Ki67+	 8632 14951
9145	0	0	Ki67+	 8636 15541
9146	0	0	Ki67+	 8637 14903
9147	0	0	Ki67+	 8637 15393
9148	0	0	Ki67+	 8643 14925
9149	0	0	Ki67+	 8646 14994
9150	0	0	Ki67+	 8647 15202
9151	0	0	Ki67+	 8648 15174
9152	0	0	Ki67+	 8649 15034
9153	0	0	Ki67+	 8651 15582
9154	0	0	Ki67+	 8652 15365
9155	0	0	Ki67+	 8656 15605
9156	0	0	Ki67+	 8659 15661
9157	0	0	Ki67+	 8675 15166
9158	0	0	Ki67+	 8675 15612
9159	0	0	Ki67+	 8681 14894
9160	0	0	Ki67+	 8684 15502
9161	0	0	Ki67+	 8691 14919
9162	0	0	Ki67+	 8695 15450
9163	0	0	Ki67+	 8705 14888
9164	0	0	Ki67+	 8705 15555
9165	0	0	Ki67+	 8709 15168
9166	0	0	Ki67+	 8713 15405
9167	0	0	Ki67+	 8722 15622
9168	0	0	Ki67+	 8727 14894
9169	0	0	Ki67+	 8736 15042
9170	0	0	Ki67+	 8742 14879
9171	0	0	Ki67+	 8743 15568
9172	0	0	Ki67+	 8747 15066
9173	0	0	Ki67+	 8757 15589
9174	0	0	Ki67+	 8779 15386
9175	0	0	Ki67+	 8782 15577
9176	0	0	Ki67+	 8803 15032
9177	0	0	Ki67+	 8811 15054
9178	0	0	Ki67+	 8811 15510
9179	0	0	Ki67+	 8838 14872
9180	0	0	Ki67+	 8857 14906
9181	0	0	Ki67+	 8857 15490
9182	0	0	Ki67+	 8864 15393
9183	0	0	Ki67+	 8873 15232
9184	0	0	Ki67+	 8874 15115
9185	0	0	Ki67+	 8878 14971
9186	0	0	Ki67+	 8878 15653
9187	0	0	Ki67+	 8879 15285
9188	0	0	Ki67+	 8880 15258
9189	0	0	Ki67+	 8884 15468
9190	0	0	Ki67+	 8886 15488
9191	0	0	Ki67+	 8891 14932
9192	0	0	Ki67+	 8898 15609
9193	0	0	Ki67+	 8908 15404
9194	0	0	Ki67+	 8910 15040
9195	0	0	Ki67+	 8115 15932
9196	0	0	Ki67+	 8123 16299
9197	0	0	Ki67+	 8129 15745
9198	0	0	Ki67+	 8138 15967
9199	0	0	Ki67+	 8148 15938
9200	0	0	Ki67+	 8153 15870
9201	0	0	Ki67+	 8157 16078
9202	0	0	Ki67+	 8167 15739
9203	0	0	Ki67+	 8194 16080
9204	0	0	Ki67+	 8205 16020
9205	0	0	Ki67+	 8206 16195
9206	0	0	Ki67+	 8211 16273
9207	0	0	Ki67+	 8215 16177
9208	0	0	Ki67+	 8216 16347
9209	0	0	Ki67+	 8223 15734
9210	0	0	Ki67+	 8233 16188
9211	0	0	Ki67+	 8237 15824
9212	0	0	Ki67+	 8244 16055
9213	0	0	Ki67+	 8246 15967
9214	0	0	Ki67+	 8251 15840
9215	0	0	Ki67+	 8255 16205
9216	0	0	Ki67+	 8270 15967
9217	0	0	Ki67+	 8271 15945
9218	0	0	Ki67+	 8284 15667
9219	0	0	Ki67+	 8284 16118
9220	0	0	Ki67+	 8289 15985
9221	0	0	Ki67+	 8292 15834
9222	0	0	Ki67+	 8292 15964
9223	0	0	Ki67+	 8293 16141
9224	0	0	Ki67+	 8296 15910
9225	0	0	Ki67+	 8299 16065
9226	0	0	Ki67+	 8302 16385
9227	0	0	Ki67+	 8307 16345
9228	0	0	Ki67+	 8308 15670
9229	0	0	Ki67+	 8308 16154
9230	0	0	Ki67+	 8308 16283
9231	0	0	Ki67+	 8312 15688
9232	0	0	Ki67+	 8315 16370
9233	0	0	Ki67+	 8321 15941
9234	0	0	Ki67+	 8325 15862
9235	0	0	Ki67+	 8328 16244
9236	0	0	Ki67+	 8332 15913
9237	0	0	Ki67+	 8334 16198
9238	0	0	Ki67+	 8335 15973
9239	0	0	Ki67+	 8337 16375
9240	0	0	Ki67+	 8344 15959
9241	0	0	Ki67+	 8347 15722
9242	0	0	Ki67+	 8351 16332
9243	0	0	Ki67+	 8352 16423
9244	0	0	Ki67+	 8361 15750
9245	0	0	Ki67+	 8363 16222
9246	0	0	Ki67+	 8364 16318
9247	0	0	Ki67+	 8367 15881
9248	0	0	Ki67+	 8373 15717
9249	0	0	Ki67+	 8377 15681
9250	0	0	Ki67+	 8381 16396
9251	0	0	Ki67+	 8396 15878
9252	0	0	Ki67+	 8397 16001
9253	0	0	Ki67+	 8398 16335
9254	0	0	Ki67+	 8402 16027
9255	0	0	Ki67+	 8405 15767
9256	0	0	Ki67+	 8409 16299
9257	0	0	Ki67+	 8410 16394
9258	0	0	Ki67+	 8413 16374
9259	0	0	Ki67+	 8419 16024
9260	0	0	Ki67+	 8420 15665
9261	0	0	Ki67+	 8422 16455
9262	0	0	Ki67+	 8424 15799
9263	0	0	Ki67+	 8427 16210
9264	0	0	Ki67+	 8431 15685
9265	0	0	Ki67+	 8437 16362
9266	0	0	Ki67+	 8441 16026
9267	0	0	Ki67+	 8442 15902
9268	0	0	Ki67+	 8467 15754
9269	0	0	Ki67+	 8469 16461
9270	0	0	Ki67+	 8470 15898
9271	0	0	Ki67+	 8471 16245
9272	0	0	Ki67+	 8475 16023
9273	0	0	Ki67+	 8479 16431
9274	0	0	Ki67+	 8483 16160
9275	0	0	Ki67+	 8484 16248
9276	0	0	Ki67+	 8493 15903
9277	0	0	Ki67+	 8496 16363
9278	0	0	Ki67+	 8497 15801
9279	0	0	Ki67+	 8500 15708
9280	0	0	Ki67+	 8501 16276
9281	0	0	Ki67+	 8509 16152
9282	0	0	Ki67+	 8519 15853
9283	0	0	Ki67+	 8527 16145
9284	0	0	Ki67+	 8528 16332
9285	0	0	Ki67+	 8537 15918
9286	0	0	Ki67+	 8540 16157
9287	0	0	Ki67+	 8560 16438
9288	0	0	Ki67+	 8562 16277
9289	0	0	Ki67+	 8567 16383
9290	0	0	Ki67+	 8569 16406
9291	0	0	Ki67+	 8572 16186
9292	0	0	Ki67+	 8574 15854
9293	0	0	Ki67+	 8583 16114
9294	0	0	Ki67+	 8584 16094
9295	0	0	Ki67+	 8586 16029
9296	0	0	Ki67+	 8590 16245
9297	0	0	Ki67+	 8594 16138
9298	0	0	Ki67+	 8619 15852
9299	0	0	Ki67+	 8624 15978
9300	0	0	Ki67+	 8628 16351
9301	0	0	Ki67+	 8643 15666
9302	0	0	Ki67+	 8652 16313
9303	0	0	Ki67+	 8656 15829
9304	0	0	Ki67+	 8656 15976
9305	0	0	Ki67+	 8661 15955
9306	0	0	Ki67+	 8663 15672
9307	0	0	Ki67+	 8664 16357
9308	0	0	Ki67+	 8667 15873
9309	0	0	Ki67+	 8675 15834
9310	0	0	Ki67+	 8680 16315
9311	0	0	Ki67+	 8687 15947
9312	0	0	Ki67+	 8687 16391
9313	0	0	Ki67+	 8693 15672
9314	0	0	Ki67+	 8695 15994
9315	0	0	Ki67+	 8719 15890
9316	0	0	Ki67+	 8724 16122
9317	0	0	Ki67+	 8727 16149
9318	0	0	Ki67+	 8728 15665
9319	0	0	Ki67+	 8728 16402
9320	0	0	Ki67+	 8741 15997
9321	0	0	Ki67+	 8746 15688
9322	0	0	Ki67+	 8759 16132
9323	0	0	Ki67+	 8762 16229
9324	0	0	Ki67+	 8769 15920
9325	0	0	Ki67+	 8770 15990
9326	0	0	Ki67+	 8780 16152
9327	0	0	Ki67+	 8783 16236
9328	0	0	Ki67+	 8797 15993
9329	0	0	Ki67+	 8810 15852
9330	0	0	Ki67+	 8820 16456
9331	0	0	Ki67+	 8844 16204
9332	0	0	Ki67+	 8848 15703
9333	0	0	Ki67+	 8856 16411
9334	0	0	Ki67+	 8869 16092
9335	0	0	Ki67+	 8876 15867
9336	0	0	Ki67+	 8878 16122
9337	0	0	Ki67+	 8887 15770
9338	0	0	Ki67+	 8893 16051
9339	0	0	Ki67+	 8894 16356
9340	0	0	Ki67+	 8895 16200
9341	0	0	Ki67+	 8902 16258
9342	0	0	Ki67+	 8910 16373
9343	0	0	Ki67+	 8123 16874
9344	0	0	Ki67+	 8130 16554
9345	0	0	Ki67+	 8130 16680
9346	0	0	Ki67+	 8131 16999
9347	0	0	Ki67+	 8133 16506
9348	0	0	Ki67+	 8134 16466
9349	0	0	Ki67+	 8146 16686
9350	0	0	Ki67+	 8155 16515
9351	0	0	Ki67+	 8164 16487
9352	0	0	Ki67+	 8168 17067
9353	0	0	Ki67+	 8174 16561
9354	0	0	Ki67+	 8184 16581
9355	0	0	Ki67+	 8185 17183
9356	0	0	Ki67+	 8186 16679
9357	0	0	Ki67+	 8192 16503
9358	0	0	Ki67+	 8200 17163
9359	0	0	Ki67+	 8203 16857
9360	0	0	Ki67+	 8210 17204
9361	0	0	Ki67+	 8222 16947
9362	0	0	Ki67+	 8225 16499
9363	0	0	Ki67+	 8229 17168
9364	0	0	Ki67+	 8231 17209
9365	0	0	Ki67+	 8233 17235
9366	0	0	Ki67+	 8236 16854
9367	0	0	Ki67+	 8236 17113
9368	0	0	Ki67+	 8249 16571
9369	0	0	Ki67+	 8250 17259
9370	0	0	Ki67+	 8254 16730
9371	0	0	Ki67+	 8254 17189
9372	0	0	Ki67+	 8256 17217
9373	0	0	Ki67+	 8259 16669
9374	0	0	Ki67+	 8265 17262
9375	0	0	Ki67+	 8271 16624
9376	0	0	Ki67+	 8280 17187
9377	0	0	Ki67+	 8281 16572
9378	0	0	Ki67+	 8289 17066
9379	0	0	Ki67+	 8298 17241
9380	0	0	Ki67+	 8305 17211
9381	0	0	Ki67+	 8317 17073
9382	0	0	Ki67+	 8317 17172
9383	0	0	Ki67+	 8321 17158
9384	0	0	Ki67+	 8322 17192
9385	0	0	Ki67+	 8332 17238
9386	0	0	Ki67+	 8338 17224
9387	0	0	Ki67+	 8341 16850
9388	0	0	Ki67+	 8353 17181
9389	0	0	Ki67+	 8358 17226
9390	0	0	Ki67+	 8363 16721
9391	0	0	Ki67+	 8366 16592
9392	0	0	Ki67+	 8371 16707
9393	0	0	Ki67+	 8374 17220
9394	0	0	Ki67+	 8375 17261
9395	0	0	Ki67+	 8378 17172
9396	0	0	Ki67+	 8397 17177
9397	0	0	Ki67+	 8399 17096
9398	0	0	Ki67+	 8407 16953
9399	0	0	Ki67+	 8411 16892
9400	0	0	Ki67+	 8413 17164
9401	0	0	Ki67+	 8425 16698
9402	0	0	Ki67+	 8433 16536
9403	0	0	Ki67+	 8435 16497
9404	0	0	Ki67+	 8439 17247
9405	0	0	Ki67+	 8445 17195
9406	0	0	Ki67+	 8448 17180
9407	0	0	Ki67+	 8457 16471
9408	0	0	Ki67+	 8459 16812
9409	0	0	Ki67+	 8460 16782
9410	0	0	Ki67+	 8467 17009
9411	0	0	Ki67+	 8469 17244
9412	0	0	Ki67+	 8471 16788
9413	0	0	Ki67+	 8474 17211
9414	0	0	Ki67+	 8481 17248
9415	0	0	Ki67+	 8484 16923
9416	0	0	Ki67+	 8486 17024
9417	0	0	Ki67+	 8490 16593
9418	0	0	Ki67+	 8491 17198
9419	0	0	Ki67+	 8496 16806
9420	0	0	Ki67+	 8498 16934
9421	0	0	Ki67+	 8504 16591
9422	0	0	Ki67+	 8508 16774
9423	0	0	Ki67+	 8509 17232
9424	0	0	Ki67+	 8510 16754
9425	0	0	Ki67+	 8518 17036
9426	0	0	Ki67+	 8527 17188
9427	0	0	Ki67+	 8527 17251
9428	0	0	Ki67+	 8528 16770
9429	0	0	Ki67+	 8529 17097
9430	0	0	Ki67+	 8531 16848
9431	0	0	Ki67+	 8535 17032
9432	0	0	Ki67+	 8538 16731
9433	0	0	Ki67+	 8541 16755
9434	0	0	Ki67+	 8550 16948
9435	0	0	Ki67+	 8550 17240
9436	0	0	Ki67+	 8554 16999
9437	0	0	Ki67+	 8559 16767
9438	0	0	Ki67+	 8563 17249
9439	0	0	Ki67+	 8569 17185
9440	0	0	Ki67+	 8573 17251
9441	0	0	Ki67+	 8576 16971
9442	0	0	Ki67+	 8577 16909
9443	0	0	Ki67+	 8580 16863
9444	0	0	Ki67+	 8580 16927
9445	0	0	Ki67+	 8584 16954
9446	0	0	Ki67+	 8587 16871
9447	0	0	Ki67+	 8589 16845
9448	0	0	Ki67+	 8591 16975
9449	0	0	Ki67+	 8592 17144
9450	0	0	Ki67+	 8595 16833
9451	0	0	Ki67+	 8600 16890
9452	0	0	Ki67+	 8605 17183
9453	0	0	Ki67+	 8609 16937
9454	0	0	Ki67+	 8610 17064
9455	0	0	Ki67+	 8613 16679
9456	0	0	Ki67+	 8619 16626
9457	0	0	Ki67+	 8623 17195
9458	0	0	Ki67+	 8624 16970
9459	0	0	Ki67+	 8627 16833
9460	0	0	Ki67+	 8629 16852
9461	0	0	Ki67+	 8630 16515
9462	0	0	Ki67+	 8634 16503
9463	0	0	Ki67+	 8643 16630
9464	0	0	Ki67+	 8665 16853
9465	0	0	Ki67+	 8666 17185
9466	0	0	Ki67+	 8667 17032
9467	0	0	Ki67+	 8680 16837
9468	0	0	Ki67+	 8685 16485
9469	0	0	Ki67+	 8686 16951
9470	0	0	Ki67+	 8692 16512
9471	0	0	Ki67+	 8697 16991
9472	0	0	Ki67+	 8701 16836
9473	0	0	Ki67+	 8705 17242
9474	0	0	Ki67+	 8709 16966
9475	0	0	Ki67+	 8712 17224
9476	0	0	Ki67+	 8718 16820
9477	0	0	Ki67+	 8719 17032
9478	0	0	Ki67+	 8725 16502
9479	0	0	Ki67+	 8726 17114
9480	0	0	Ki67+	 8729 16582
9481	0	0	Ki67+	 8738 16989
9482	0	0	Ki67+	 8743 16966
9483	0	0	Ki67+	 8744 17185
9484	0	0	Ki67+	 8754 16522
9485	0	0	Ki67+	 8757 16961
9486	0	0	Ki67+	 8759 16815
9487	0	0	Ki67+	 8766 16727
9488	0	0	Ki67+	 8766 16978
9489	0	0	Ki67+	 8767 17156
9490	0	0	Ki67+	 8770 17059
9491	0	0	Ki67+	 8771 16956
9492	0	0	Ki67+	 8776 16847
9493	0	0	Ki67+	 8783 16782
9494	0	0	Ki67+	 8797 17076
9495	0	0	Ki67+	 8798 16606
9496	0	0	Ki67+	 8799 16661
9497	0	0	Ki67+	 8807 16856
9498	0	0	Ki67+	 8809 16900
9499	0	0	Ki67+	 8818 16716
9500	0	0	Ki67+	 8818 17038
9501	0	0	Ki67+	 8823 16889
9502	0	0	Ki67+	 8824 16531
9503	0	0	Ki67+	 8826 16676
9504	0	0	Ki67+	 8828 16639
9505	0	0	Ki67+	 8841 16773
9506	0	0	Ki67+	 8849 16639
9507	0	0	Ki67+	 8851 16558
9508	0	0	Ki67+	 8856 16979
9509	0	0	Ki67+	 8868 16709
9510	0	0	Ki67+	 8874 16774
9511	0	0	Ki67+	 8884 16904
9512	0	0	Ki67+	 8892 17172
9513	0	0	Ki67+	 8893 16635
9514	0	0	Ki67+	 8910 16923
9515	0	0	Ki67+	 8114 17673
9516	0	0	Ki67+	 8117 17507
9517	0	0	Ki67+	 8119 17541
9518	0	0	Ki67+	 8123 17972
9519	0	0	Ki67+	 8133 17575
9520	0	0	Ki67+	 8134 17432
9521	0	0	Ki67+	 8137 17734
9522	0	0	Ki67+	 8147 17505
9523	0	0	Ki67+	 8152 17902
9524	0	0	Ki67+	 8153 17963
9525	0	0	Ki67+	 8155 17614
9526	0	0	Ki67+	 8161 17551
9527	0	0	Ki67+	 8163 17861
9528	0	0	Ki67+	 8168 17687
9529	0	0	Ki67+	 8169 17729
9530	0	0	Ki67+	 8169 18059
9531	0	0	Ki67+	 8182 17900
9532	0	0	Ki67+	 8201 17913
9533	0	0	Ki67+	 8207 17526
9534	0	0	Ki67+	 8215 17737
9535	0	0	Ki67+	 8215 17902
9536	0	0	Ki67+	 8239 17748
9537	0	0	Ki67+	 8241 17403
9538	0	0	Ki67+	 8244 17694
9539	0	0	Ki67+	 8267 17727
9540	0	0	Ki67+	 8269 17550
9541	0	0	Ki67+	 8273 17910
9542	0	0	Ki67+	 8277 17406
9543	0	0	Ki67+	 8278 17565
9544	0	0	Ki67+	 8283 17745
9545	0	0	Ki67+	 8288 17698
9546	0	0	Ki67+	 8292 17567
9547	0	0	Ki67+	 8298 17913
9548	0	0	Ki67+	 8304 17701
9549	0	0	Ki67+	 8309 17487
9550	0	0	Ki67+	 8310 17981
9551	0	0	Ki67+	 8315 18018
9552	0	0	Ki67+	 8316 17914
9553	0	0	Ki67+	 8320 17556
9554	0	0	Ki67+	 8326 17626
9555	0	0	Ki67+	 8329 17755
9556	0	0	Ki67+	 8331 18021
9557	0	0	Ki67+	 8334 17268
9558	0	0	Ki67+	 8334 17519
9559	0	0	Ki67+	 8346 17324
9560	0	0	Ki67+	 8349 17569
9561	0	0	Ki67+	 8369 17922
9562	0	0	Ki67+	 8384 17595
9563	0	0	Ki67+	 8385 17911
9564	0	0	Ki67+	 8392 17770
9565	0	0	Ki67+	 8394 17629
9566	0	0	Ki67+	 8405 17650
9567	0	0	Ki67+	 8405 17973
9568	0	0	Ki67+	 8407 17768
9569	0	0	Ki67+	 8411 17919
9570	0	0	Ki67+	 8420 17276
9571	0	0	Ki67+	 8426 17292
9572	0	0	Ki67+	 8428 17777
9573	0	0	Ki67+	 8432 17971
9574	0	0	Ki67+	 8446 17732
9575	0	0	Ki67+	 8450 18054
9576	0	0	Ki67+	 8451 17788
9577	0	0	Ki67+	 8462 18036
9578	0	0	Ki67+	 8474 17275
9579	0	0	Ki67+	 8475 17748
9580	0	0	Ki67+	 8479 17607
9581	0	0	Ki67+	 8481 17916
9582	0	0	Ki67+	 8485 17295
9583	0	0	Ki67+	 8490 18053
9584	0	0	Ki67+	 8491 17648
9585	0	0	Ki67+	 8495 17275
9586	0	0	Ki67+	 8495 17541
9587	0	0	Ki67+	 8495 17780
9588	0	0	Ki67+	 8496 17698
9589	0	0	Ki67+	 8497 17464
9590	0	0	Ki67+	 8503 17912
9591	0	0	Ki67+	 8504 18021
9592	0	0	Ki67+	 8505 18005
9593	0	0	Ki67+	 8507 17930
9594	0	0	Ki67+	 8511 18035
9595	0	0	Ki67+	 8515 17725
9596	0	0	Ki67+	 8516 17623
9597	0	0	Ki67+	 8516 17791
9598	0	0	Ki67+	 8519 17291
9599	0	0	Ki67+	 8522 17662
9600	0	0	Ki67+	 8523 17922
9601	0	0	Ki67+	 8534 18036
9602	0	0	Ki67+	 8535 17974
9603	0	0	Ki67+	 8543 17798
9604	0	0	Ki67+	 8546 17929
9605	0	0	Ki67+	 8552 17608
9606	0	0	Ki67+	 8552 18059
9607	0	0	Ki67+	 8556 17662
9608	0	0	Ki67+	 8558 17293
9609	0	0	Ki67+	 8563 17973
9610	0	0	Ki67+	 8564 17600
9611	0	0	Ki67+	 8569 18038
9612	0	0	Ki67+	 8582 17268
9613	0	0	Ki67+	 8583 17620
9614	0	0	Ki67+	 8590 17642
9615	0	0	Ki67+	 8595 18019
9616	0	0	Ki67+	 8599 17787
9617	0	0	Ki67+	 8600 18060
9618	0	0	Ki67+	 8603 17497
9619	0	0	Ki67+	 8606 17938
9620	0	0	Ki67+	 8607 17973
9621	0	0	Ki67+	 8608 17304
9622	0	0	Ki67+	 8613 18050
9623	0	0	Ki67+	 8616 17279
9624	0	0	Ki67+	 8617 17743
9625	0	0	Ki67+	 8625 18013
9626	0	0	Ki67+	 8628 17280
9627	0	0	Ki67+	 8637 17416
9628	0	0	Ki67+	 8639 17306
9629	0	0	Ki67+	 8649 17782
9630	0	0	Ki67+	 8652 18017
9631	0	0	Ki67+	 8662 17932
9632	0	0	Ki67+	 8666 18025
9633	0	0	Ki67+	 8676 17739
9634	0	0	Ki67+	 8676 17789
9635	0	0	Ki67+	 8689 17299
9636	0	0	Ki67+	 8698 18008
9637	0	0	Ki67+	 8699 17303
9638	0	0	Ki67+	 8702 17937
9639	0	0	Ki67+	 8719 17289
9640	0	0	Ki67+	 8721 17455
9641	0	0	Ki67+	 8721 17582
9642	0	0	Ki67+	 8740 17939
9643	0	0	Ki67+	 8741 17499
9644	0	0	Ki67+	 8744 17616
9645	0	0	Ki67+	 8745 18008
9646	0	0	Ki67+	 8746 17322
9647	0	0	Ki67+	 8749 17283
9648	0	0	Ki67+	 8760 17804
9649	0	0	Ki67+	 8772 17703
9650	0	0	Ki67+	 8772 18013
9651	0	0	Ki67+	 8774 17321
9652	0	0	Ki67+	 8777 17933
9653	0	0	Ki67+	 8782 18003
9654	0	0	Ki67+	 8783 17288
9655	0	0	Ki67+	 8783 17569
9656	0	0	Ki67+	 8788 17689
9657	0	0	Ki67+	 8796 17910
9658	0	0	Ki67+	 8797 17933
9659	0	0	Ki67+	 8809 18012
9660	0	0	Ki67+	 8810 17522
9661	0	0	Ki67+	 8810 17570
9662	0	0	Ki67+	 8814 17329
9663	0	0	Ki67+	 8815 17936
9664	0	0	Ki67+	 8817 17304
9665	0	0	Ki67+	 8837 18008
9666	0	0	Ki67+	 8838 17578
9667	0	0	Ki67+	 8842 17815
9668	0	0	Ki67+	 8860 17813
9669	0	0	Ki67+	 8861 17938
9670	0	0	Ki67+	 8874 18003
9671	0	0	Ki67+	 8882 17637
9672	0	0	Ki67+	 8886 18000
9673	0	0	Ki67+	 8888 17311
9674	0	0	Ki67+	 8890 17816
9675	0	0	Ki67+	 8905 17939
9676	0	0	Ki67+	 8911 17679
9677	0	0	Ki67+	 8114 18314
9678	0	0	Ki67+	 8115 18244
9679	0	0	Ki67+	 8123 18302
9680	0	0	Ki67+	 8123 18518
9681	0	0	Ki67+	 8127 18543
9682	0	0	Ki67+	 8140 18627
9683	0	0	Ki67+	 8152 18243
9684	0	0	Ki67+	 8156 18600
9685	0	0	Ki67+	 8172 18459
9686	0	0	Ki67+	 8177 18244
9687	0	0	Ki67+	 8177 18447
9688	0	0	Ki67+	 8181 18570
9689	0	0	Ki67+	 8186 18326
9690	0	0	Ki67+	 8187 18416
9691	0	0	Ki67+	 8190 18535
9692	0	0	Ki67+	 8191 18515
9693	0	0	Ki67+	 8195 18468
9694	0	0	Ki67+	 8197 18851
9695	0	0	Ki67+	 8198 18262
9696	0	0	Ki67+	 8202 18319
9697	0	0	Ki67+	 8206 18567
9698	0	0	Ki67+	 8209 18331
9699	0	0	Ki67+	 8209 18595
9700	0	0	Ki67+	 8212 18100
9701	0	0	Ki67+	 8214 18406
9702	0	0	Ki67+	 8217 18080
9703	0	0	Ki67+	 8220 18540
9704	0	0	Ki67+	 8220 18557
9705	0	0	Ki67+	 8223 18253
9706	0	0	Ki67+	 8223 18520
9707	0	0	Ki67+	 8234 18234
9708	0	0	Ki67+	 8237 18741
9709	0	0	Ki67+	 8239 18283
9710	0	0	Ki67+	 8246 18609
9711	0	0	Ki67+	 8247 18548
9712	0	0	Ki67+	 8248 18566
9713	0	0	Ki67+	 8256 18514
9714	0	0	Ki67+	 8259 18317
9715	0	0	Ki67+	 8269 18608
9716	0	0	Ki67+	 8274 18283
9717	0	0	Ki67+	 8278 18591
9718	0	0	Ki67+	 8279 18578
9719	0	0	Ki67+	 8280 18537
9720	0	0	Ki67+	 8283 18495
9721	0	0	Ki67+	 8285 18337
9722	0	0	Ki67+	 8302 18261
9723	0	0	Ki67+	 8304 18697
9724	0	0	Ki67+	 8305 18561
9725	0	0	Ki67+	 8315 18115
9726	0	0	Ki67+	 8317 18347
9727	0	0	Ki67+	 8319 18763
9728	0	0	Ki67+	 8322 18295
9729	0	0	Ki67+	 8323 18512
9730	0	0	Ki67+	 8332 18278
9731	0	0	Ki67+	 8333 18254
9732	0	0	Ki67+	 8341 18231
9733	0	0	Ki67+	 8345 18537
9734	0	0	Ki67+	 8350 18251
9735	0	0	Ki67+	 8352 18509
9736	0	0	Ki67+	 8356 18306
9737	0	0	Ki67+	 8360 18591
9738	0	0	Ki67+	 8362 18498
9739	0	0	Ki67+	 8366 18344
9740	0	0	Ki67+	 8368 18234
9741	0	0	Ki67+	 8369 18425
9742	0	0	Ki67+	 8384 18487
9743	0	0	Ki67+	 8384 18623
9744	0	0	Ki67+	 8393 18603
9745	0	0	Ki67+	 8403 18303
9746	0	0	Ki67+	 8404 18247
9747	0	0	Ki67+	 8409 18524
9748	0	0	Ki67+	 8412 18272
9749	0	0	Ki67+	 8416 18334
9750	0	0	Ki67+	 8417 18625
9751	0	0	Ki67+	 8419 18503
9752	0	0	Ki67+	 8429 18835
9753	0	0	Ki67+	 8436 18273
9754	0	0	Ki67+	 8439 18243
9755	0	0	Ki67+	 8440 18347
9756	0	0	Ki67+	 8442 18224
9757	0	0	Ki67+	 8444 18626
9758	0	0	Ki67+	 8452 18497
9759	0	0	Ki67+	 8454 18346
9760	0	0	Ki67+	 8457 18135
9761	0	0	Ki67+	 8459 18635
9762	0	0	Ki67+	 8465 18515
9763	0	0	Ki67+	 8476 18490
9764	0	0	Ki67+	 8477 18651
9765	0	0	Ki67+	 8483 18625
9766	0	0	Ki67+	 8500 18362
9767	0	0	Ki67+	 8508 18220
9768	0	0	Ki67+	 8513 18637
9769	0	0	Ki67+	 8514 18484
9770	0	0	Ki67+	 8520 18378
9771	0	0	Ki67+	 8532 18512
9772	0	0	Ki67+	 8533 18070
9773	0	0	Ki67+	 8533 18235
9774	0	0	Ki67+	 8536 18539
9775	0	0	Ki67+	 8537 18368
9776	0	0	Ki67+	 8542 18577
9777	0	0	Ki67+	 8545 18221
9778	0	0	Ki67+	 8554 18518
9779	0	0	Ki67+	 8557 18482
9780	0	0	Ki67+	 8557 18616
9781	0	0	Ki67+	 8559 18094
9782	0	0	Ki67+	 8563 18535
9783	0	0	Ki67+	 8568 18380
9784	0	0	Ki67+	 8581 18586
9785	0	0	Ki67+	 8582 18513
9786	0	0	Ki67+	 8586 18112
9787	0	0	Ki67+	 8586 18238
9788	0	0	Ki67+	 8590 18078
9789	0	0	Ki67+	 8590 18529
9790	0	0	Ki67+	 8593 18410
9791	0	0	Ki67+	 8595 18478
9792	0	0	Ki67+	 8596 18501
9793	0	0	Ki67+	 8597 18226
9794	0	0	Ki67+	 8603 18564
9795	0	0	Ki67+	 8606 18380
9796	0	0	Ki67+	 8606 18502
9797	0	0	Ki67+	 8606 18597
9798	0	0	Ki67+	 8609 18103
9799	0	0	Ki67+	 8620 18547
9800	0	0	Ki67+	 8622 18226
9801	0	0	Ki67+	 8622 18378
9802	0	0	Ki67+	 8623 18481
9803	0	0	Ki67+	 8623 18593
9804	0	0	Ki67+	 8624 18260
9805	0	0	Ki67+	 8624 18416
9806	0	0	Ki67+	 8624 18502
9807	0	0	Ki67+	 8626 18621
9808	0	0	Ki67+	 8628 18517
9809	0	0	Ki67+	 8631 18080
9810	0	0	Ki67+	 8639 18125
9811	0	0	Ki67+	 8640 18491
9812	0	0	Ki67+	 8643 18101
9813	0	0	Ki67+	 8645 18586
9814	0	0	Ki67+	 8651 18608
9815	0	0	Ki67+	 8657 18575
9816	0	0	Ki67+	 8659 18387
9817	0	0	Ki67+	 8662 18810
9818	0	0	Ki67+	 8667 18111
9819	0	0	Ki67+	 8668 18584
9820	0	0	Ki67+	 8670 18861
9821	0	0	Ki67+	 8672 18239
9822	0	0	Ki67+	 8685 18755
9823	0	0	Ki67+	 8687 18840
9824	0	0	Ki67+	 8688 18229
9825	0	0	Ki67+	 8693 18118
9826	0	0	Ki67+	 8706 18399
9827	0	0	Ki67+	 8708 18481
9828	0	0	Ki67+	 8717 18603
9829	0	0	Ki67+	 8723 18133
9830	0	0	Ki67+	 8723 18257
9831	0	0	Ki67+	 8724 18475
9832	0	0	Ki67+	 8724 18625
9833	0	0	Ki67+	 8729 18399
9834	0	0	Ki67+	 8734 18144
9835	0	0	Ki67+	 8739 18814
9836	0	0	Ki67+	 8741 18784
9837	0	0	Ki67+	 8752 18624
9838	0	0	Ki67+	 8753 18233
9839	0	0	Ki67+	 8759 18466
9840	0	0	Ki67+	 8759 18601
9841	0	0	Ki67+	 8770 18229
9842	0	0	Ki67+	 8774 18152
9843	0	0	Ki67+	 8775 18608
9844	0	0	Ki67+	 8776 18468
9845	0	0	Ki67+	 8776 18805
9846	0	0	Ki67+	 8777 18793
9847	0	0	Ki67+	 8782 18395
9848	0	0	Ki67+	 8785 18242
9849	0	0	Ki67+	 8788 18137
9850	0	0	Ki67+	 8791 18162
9851	0	0	Ki67+	 8806 18622
9852	0	0	Ki67+	 8810 18468
9853	0	0	Ki67+	 8811 18236
9854	0	0	Ki67+	 8812 18789
9855	0	0	Ki67+	 8816 18143
9856	0	0	Ki67+	 8823 18389
9857	0	0	Ki67+	 8825 18792
9858	0	0	Ki67+	 8828 18163
9859	0	0	Ki67+	 8843 18143
9860	0	0	Ki67+	 8845 18390
9861	0	0	Ki67+	 8845 18782
9862	0	0	Ki67+	 8846 18635
9863	0	0	Ki67+	 8851 18161
9864	0	0	Ki67+	 8853 18242
9865	0	0	Ki67+	 8860 18462
9866	0	0	Ki67+	 8872 18600
9867	0	0	Ki67+	 8875 18162
9868	0	0	Ki67+	 8875 18778
9869	0	0	Ki67+	 8878 18393
9870	0	0	Ki67+	 8879 18249
9871	0	0	Ki67+	 8885 18626
9872	0	0	Ki67+	 8889 18136
9873	0	0	Ki67+	 8892 18288
9874	0	0	Ki67+	 8899 18468
9875	0	0	Ki67+	 8906 18397
9876	0	0	Ki67+	 8907 18766
9877	0	0	Ki67+	 8115 19313
9878	0	0	Ki67+	 8123 19597
9879	0	0	Ki67+	 8130 19239
9880	0	0	Ki67+	 8143 19178
9881	0	0	Ki67+	 8152 19602
9882	0	0	Ki67+	 8157 19473
9883	0	0	Ki67+	 8187 18930
9884	0	0	Ki67+	 8207 19364
9885	0	0	Ki67+	 8221 19494
9886	0	0	Ki67+	 8233 19645
9887	0	0	Ki67+	 8276 19065
9888	0	0	Ki67+	 8285 18916
9889	0	0	Ki67+	 8288 19028
9890	0	0	Ki67+	 8295 19117
9891	0	0	Ki67+	 8299 19148
9892	0	0	Ki67+	 8300 19370
9893	0	0	Ki67+	 8304 19046
9894	0	0	Ki67+	 8307 19188
9895	0	0	Ki67+	 8321 19119
9896	0	0	Ki67+	 8339 19165
9897	0	0	Ki67+	 8341 19118
9898	0	0	Ki67+	 8342 19504
9899	0	0	Ki67+	 8346 19190
9900	0	0	Ki67+	 8355 19146
9901	0	0	Ki67+	 8356 19081
9902	0	0	Ki67+	 8359 19181
9903	0	0	Ki67+	 8374 19248
9904	0	0	Ki67+	 8376 19470
9905	0	0	Ki67+	 8385 19101
9906	0	0	Ki67+	 8393 19358
9907	0	0	Ki67+	 8394 19076
9908	0	0	Ki67+	 8400 18982
9909	0	0	Ki67+	 8405 19141
9910	0	0	Ki67+	 8408 19177
9911	0	0	Ki67+	 8431 19391
9912	0	0	Ki67+	 8437 19194
9913	0	0	Ki67+	 8438 19370
9914	0	0	Ki67+	 8440 19159
9915	0	0	Ki67+	 8447 19097
9916	0	0	Ki67+	 8454 19076
9917	0	0	Ki67+	 8456 19594
9918	0	0	Ki67+	 8460 19167
9919	0	0	Ki67+	 8460 19180
9920	0	0	Ki67+	 8471 19173
9921	0	0	Ki67+	 8477 19067
9922	0	0	Ki67+	 8479 19345
9923	0	0	Ki67+	 8480 18929
9924	0	0	Ki67+	 8483 19377
9925	0	0	Ki67+	 8484 19042
9926	0	0	Ki67+	 8491 19185
9927	0	0	Ki67+	 8493 19154
9928	0	0	Ki67+	 8504 19059
9929	0	0	Ki67+	 8504 19305
9930	0	0	Ki67+	 8507 19619
9931	0	0	Ki67+	 8511 19328
9932	0	0	Ki67+	 8513 19017
9933	0	0	Ki67+	 8516 19392
9934	0	0	Ki67+	 8522 19414
9935	0	0	Ki67+	 8525 19165
9936	0	0	Ki67+	 8536 19393
9937	0	0	Ki67+	 8538 19038
9938	0	0	Ki67+	 8540 19294
9939	0	0	Ki67+	 8541 19362
9940	0	0	Ki67+	 8543 19327
9941	0	0	Ki67+	 8549 19278
9942	0	0	Ki67+	 8549 19416
9943	0	0	Ki67+	 8551 19015
9944	0	0	Ki67+	 8558 19272
9945	0	0	Ki67+	 8562 19300
9946	0	0	Ki67+	 8564 19410
9947	0	0	Ki67+	 8570 19395
9948	0	0	Ki67+	 8574 18954
9949	0	0	Ki67+	 8576 19256
9950	0	0	Ki67+	 8582 19477
9951	0	0	Ki67+	 8588 19175
9952	0	0	Ki67+	 8593 19027
9953	0	0	Ki67+	 8599 19253
9954	0	0	Ki67+	 8607 18998
9955	0	0	Ki67+	 8613 19240
9956	0	0	Ki67+	 8617 19454
9957	0	0	Ki67+	 8627 19001
9958	0	0	Ki67+	 8628 19246
9959	0	0	Ki67+	 8629 19154
9960	0	0	Ki67+	 8663 19150
9961	0	0	Ki67+	 8665 19217
9962	0	0	Ki67+	 8668 18988
9963	0	0	Ki67+	 8671 18902
9964	0	0	Ki67+	 8671 19388
9965	0	0	Ki67+	 8681 19138
9966	0	0	Ki67+	 8694 18887
9967	0	0	Ki67+	 8696 19507
9968	0	0	Ki67+	 8698 19383
9969	0	0	Ki67+	 8707 19212
9970	0	0	Ki67+	 8710 19369
9971	0	0	Ki67+	 8718 19422
9972	0	0	Ki67+	 8723 19348
9973	0	0	Ki67+	 8724 19381
9974	0	0	Ki67+	 8725 19661
9975	0	0	Ki67+	 8727 18902
9976	0	0	Ki67+	 8732 19557
9977	0	0	Ki67+	 8737 18974
9978	0	0	Ki67+	 8740 19352
9979	0	0	Ki67+	 8741 19190
9980	0	0	Ki67+	 8749 18977
9981	0	0	Ki67+	 8750 19486
9982	0	0	Ki67+	 8752 19416
9983	0	0	Ki67+	 8753 19117
9984	0	0	Ki67+	 8754 19654
9985	0	0	Ki67+	 8761 18904
9986	0	0	Ki67+	 8772 19178
9987	0	0	Ki67+	 8776 18984
9988	0	0	Ki67+	 8784 19396
9989	0	0	Ki67+	 8790 18975
9990	0	0	Ki67+	 8791 19536
9991	0	0	Ki67+	 8791 19627
9992	0	0	Ki67+	 8797 19358
9993	0	0	Ki67+	 8808 19015
9994	0	0	Ki67+	 8819 19087
9995	0	0	Ki67+	 8820 18901
9996	0	0	Ki67+	 8820 19632
9997	0	0	Ki67+	 8821 19350
9998	0	0	Ki67+	 8822 19429
9999	0	0	Ki67+	 8828 19014
10000	0	0	Ki67+	 8829 18975
10001	0	0	Ki67+	 8837 18988
10002	0	0	Ki67+	 8840 19158
10003	0	0	Ki67+	 8842 18907
10004	0	0	Ki67+	 8845 19477
10005	0	0	Ki67+	 8846 19598
10006	0	0	Ki67+	 8862 19531
10007	0	0	Ki67+	 8868 18909
10008	0	0	Ki67+	 8871 19063
10009	0	0	Ki67+	 8873 19405
10010	0	0	Ki67+	 8874 18998
10011	0	0	Ki67+	 8874 19330
10012	0	0	Ki67+	 8878 19039
10013	0	0	Ki67+	 8880 19390
10014	0	0	Ki67+	 8880 19469
10015	0	0	Ki67+	 8881 18967
10016	0	0	Ki67+	 8887 19443
10017	0	0	Ki67+	 8890 19588
10018	0	0	Ki67+	 8896 19026
10019	0	0	Ki67+	 8898 19067
10020	0	0	Ki67+	 8898 19135
10021	0	0	Ki67+	 8907 18992
10022	0	0	Ki67+	 8911 19061
10023	0	0	Ki67+	 8124 20369
10024	0	0	Ki67+	 8128 20269
10025	0	0	Ki67+	 8133 19754
10026	0	0	Ki67+	 8190 20367
10027	0	0	Ki67+	 8207 19727
10028	0	0	Ki67+	 8248 20388
10029	0	0	Ki67+	 8251 20137
10030	0	0	Ki67+	 8257 20246
10031	0	0	Ki67+	 8259 19711
10032	0	0	Ki67+	 8262 20050
10033	0	0	Ki67+	 8275 19725
10034	0	0	Ki67+	 8278 19710
10035	0	0	Ki67+	 8345 20067
10036	0	0	Ki67+	 8356 19720
10037	0	0	Ki67+	 8357 19706
10038	0	0	Ki67+	 8424 20133
10039	0	0	Ki67+	 8428 20144
10040	0	0	Ki67+	 8432 20026
10041	0	0	Ki67+	 8445 20100
10042	0	0	Ki67+	 8482 19755
10043	0	0	Ki67+	 8486 19729
10044	0	0	Ki67+	 8489 19709
10045	0	0	Ki67+	 8546 19959
10046	0	0	Ki67+	 8548 19710
10047	0	0	Ki67+	 8556 20022
10048	0	0	Ki67+	 8605 20067
10049	0	0	Ki67+	 8623 19959
10050	0	0	Ki67+	 8629 20334
10051	0	0	Ki67+	 8640 19899
10052	0	0	Ki67+	 8650 19817
10053	0	0	Ki67+	 8664 19865
10054	0	0	Ki67+	 8666 19954
10055	0	0	Ki67+	 8668 19786
10056	0	0	Ki67+	 8675 19821
10057	0	0	Ki67+	 8699 19688
10058	0	0	Ki67+	 8714 19670
10059	0	0	Ki67+	 8735 20309
10060	0	0	Ki67+	 8739 19944
10061	0	0	Ki67+	 8749 19779
10062	0	0	Ki67+	 8767 19771
10063	0	0	Ki67+	 8769 19883
10064	0	0	Ki67+	 8771 19783
10065	0	0	Ki67+	 8771 19922
10066	0	0	Ki67+	 8780 19688
10067	0	0	Ki67+	 8790 20233
10068	0	0	Ki67+	 8792 19926
10069	0	0	Ki67+	 8802 19672
10070	0	0	Ki67+	 8817 19866
10071	0	0	Ki67+	 8839 19913
10072	0	0	Ki67+	 8857 20218
10073	0	0	Ki67+	 8873 20286
10074	0	0	Ki67+	 8904 19829
10075	0	0	Ki67+	 8118 20989
10076	0	0	Ki67+	 8127 20722
10077	0	0	Ki67+	 8153 20693
10078	0	0	Ki67+	 8161 20971
10079	0	0	Ki67+	 8176 20678
10080	0	0	Ki67+	 8179 20704
10081	0	0	Ki67+	 8196 20694
10082	0	0	Ki67+	 8234 20650
10083	0	0	Ki67+	 8247 20676
10084	0	0	Ki67+	 8249 20906
10085	0	0	Ki67+	 8348 20910
10086	0	0	Ki67+	 8373 20861
10087	0	0	Ki67+	 8488 20891
10088	0	0	Ki67+	 8537 20908
10089	0	0	Ki67+	 8550 20855
10090	0	0	Ki67+	 8564 20740
10091	0	0	Ki67+	 8572 20581
10092	0	0	Ki67+	 8578 20732
10093	0	0	Ki67+	 8613 20734
10094	0	0	Ki67+	 8668 20776
10095	0	0	Ki67+	 8678 20713
10096	0	0	Ki67+	 8700 20609
10097	0	0	Ki67+	 8702 20779
10098	0	0	Ki67+	 8714 20704
10099	0	0	Ki67+	 8716 20832
10100	0	0	Ki67+	 8777 20660
10101	0	0	Ki67+	 8779 21038
10102	0	0	Ki67+	 8811 20630
10103	0	0	Ki67+	 8827 20534
10104	0	0	Ki67+	 8835 20524
10105	0	0	Ki67+	 8839 20631
10106	0	0	Ki67+	 8841 20971
10107	0	0	Ki67+	 8862 20740
10108	0	0	Ki67+	 8865 20876
10109	0	0	Ki67+	 8881 20677
10110	0	0	Ki67+	 8887 20776
10111	0	0	Ki67+	 8890 20703
10112	0	0	Ki67+	 8896 20984
10113	0	0	Ki67+	 8169 21932
10114	0	0	Ki67+	 8220 21875
10115	0	0	Ki67+	 8221 21772
10116	0	0	Ki67+	 8223 21889
10117	0	0	Ki67+	 8256 21709
10118	0	0	Ki67+	 8360 22037
10119	0	0	Ki67+	 8364 22050
10120	0	0	Ki67+	 8398 21795
10121	0	0	Ki67+	 8425 21670
10122	0	0	Ki67+	 8432 22014
10123	0	0	Ki67+	 8442 21747
10124	0	0	Ki67+	 8451 22058
10125	0	0	Ki67+	 8468 21616
10126	0	0	Ki67+	 8480 21847
10127	0	0	Ki67+	 8486 21632
10128	0	0	Ki67+	 8490 21564
10129	0	0	Ki67+	 8496 21597
10130	0	0	Ki67+	 8500 21655
10131	0	0	Ki67+	 8544 21699
10132	0	0	Ki67+	 8545 21864
10133	0	0	Ki67+	 8554 22055
10134	0	0	Ki67+	 8558 21551
10135	0	0	Ki67+	 8577 21803
10136	0	0	Ki67+	 8617 21558
10137	0	0	Ki67+	 8623 21525
10138	0	0	Ki67+	 8625 22059
10139	0	0	Ki67+	 8626 21763
10140	0	0	Ki67+	 8643 21507
10141	0	0	Ki67+	 8663 21713
10142	0	0	Ki67+	 8682 21632
10143	0	0	Ki67+	 8698 21661
10144	0	0	Ki67+	 8705 21944
10145	0	0	Ki67+	 8716 21620
10146	0	0	Ki67+	 8717 22014
10147	0	0	Ki67+	 8741 21688
10148	0	0	Ki67+	 8764 22054
10149	0	0	Ki67+	 8767 21675
10150	0	0	Ki67+	 8767 22000
10151	0	0	Ki67+	 8779 21935
10152	0	0	Ki67+	 8779 21988
10153	0	0	Ki67+	 8820 21819
10154	0	0	Ki67+	 8827 21751
10155	0	0	Ki67+	 8828 21802
10156	0	0	Ki67+	 8829 21633
10157	0	0	Ki67+	 8839 21415
10158	0	0	Ki67+	 8841 21490
10159	0	0	Ki67+	 8849 21727
10160	0	0	Ki67+	 8863 21848
10161	0	0	Ki67+	 8865 22038
10162	0	0	Ki67+	 8867 21775
10163	0	0	Ki67+	 8870 21633
10164	0	0	Ki67+	 8880 21398
10165	0	0	Ki67+	 8881 21465
10166	0	0	Ki67+	 8881 21676
10167	0	0	Ki67+	 8900 21319
10168	0	0	Ki67+	 8125 22580
10169	0	0	Ki67+	 8126 22846
10170	0	0	Ki67+	 8131 22457
10171	0	0	Ki67+	 8141 22492
10172	0	0	Ki67+	 8171 22669
10173	0	0	Ki67+	 8173 22793
10174	0	0	Ki67+	 8178 22567
10175	0	0	Ki67+	 8185 22389
10176	0	0	Ki67+	 8193 22438
10177	0	0	Ki67+	 8216 22702
10178	0	0	Ki67+	 8219 22736
10179	0	0	Ki67+	 8222 22396
10180	0	0	Ki67+	 8250 22802
10181	0	0	Ki67+	 8266 22574
10182	0	0	Ki67+	 8289 22652
10183	0	0	Ki67+	 8298 22210
10184	0	0	Ki67+	 8298 22640
10185	0	0	Ki67+	 8316 22410
10186	0	0	Ki67+	 8332 22581
10187	0	0	Ki67+	 8344 22589
10188	0	0	Ki67+	 8351 22705
10189	0	0	Ki67+	 8353 22715
10190	0	0	Ki67+	 8355 22137
10191	0	0	Ki67+	 8362 22417
10192	0	0	Ki67+	 8363 22121
10193	0	0	Ki67+	 8363 22342
10194	0	0	Ki67+	 8369 22781
10195	0	0	Ki67+	 8384 22637
10196	0	0	Ki67+	 8387 22626
10197	0	0	Ki67+	 8396 22724
10198	0	0	Ki67+	 8412 22736
10199	0	0	Ki67+	 8420 22284
10200	0	0	Ki67+	 8422 22608
10201	0	0	Ki67+	 8431 22618
10202	0	0	Ki67+	 8442 22184
10203	0	0	Ki67+	 8446 22741
10204	0	0	Ki67+	 8461 22728
10205	0	0	Ki67+	 8463 22604
10206	0	0	Ki67+	 8474 22486
10207	0	0	Ki67+	 8481 22575
10208	0	0	Ki67+	 8490 22549
10209	0	0	Ki67+	 8492 22698
10210	0	0	Ki67+	 8499 22758
10211	0	0	Ki67+	 8505 22142
10212	0	0	Ki67+	 8511 22338
10213	0	0	Ki67+	 8513 22359
10214	0	0	Ki67+	 8515 22681
10215	0	0	Ki67+	 8528 22429
10216	0	0	Ki67+	 8528 22659
10217	0	0	Ki67+	 8528 22802
10218	0	0	Ki67+	 8528 22831
10219	0	0	Ki67+	 8531 22331
10220	0	0	Ki67+	 8531 22718
10221	0	0	Ki67+	 8552 22311
10222	0	0	Ki67+	 8560 22518
10223	0	0	Ki67+	 8563 22500
10224	0	0	Ki67+	 8573 22489
10225	0	0	Ki67+	 8575 22712
10226	0	0	Ki67+	 8584 22418
10227	0	0	Ki67+	 8593 22815
10228	0	0	Ki67+	 8600 22672
10229	0	0	Ki67+	 8604 22707
10230	0	0	Ki67+	 8622 22217
10231	0	0	Ki67+	 8622 22300
10232	0	0	Ki67+	 8625 22477
10233	0	0	Ki67+	 8625 22744
10234	0	0	Ki67+	 8641 22766
10235	0	0	Ki67+	 8642 22655
10236	0	0	Ki67+	 8647 22461
10237	0	0	Ki67+	 8653 22668
10238	0	0	Ki67+	 8660 22424
10239	0	0	Ki67+	 8665 22638
10240	0	0	Ki67+	 8681 22815
10241	0	0	Ki67+	 8687 22234
10242	0	0	Ki67+	 8690 22636
10243	0	0	Ki67+	 8699 22540
10244	0	0	Ki67+	 8700 22811
10245	0	0	Ki67+	 8703 22639
10246	0	0	Ki67+	 8712 22834
10247	0	0	Ki67+	 8714 22793
10248	0	0	Ki67+	 8717 22665
10249	0	0	Ki67+	 8729 22130
10250	0	0	Ki67+	 8729 22385
10251	0	0	Ki67+	 8735 22401
10252	0	0	Ki67+	 8745 22811
10253	0	0	Ki67+	 8751 22611
10254	0	0	Ki67+	 8756 22368
10255	0	0	Ki67+	 8759 22775
10256	0	0	Ki67+	 8763 22645
10257	0	0	Ki67+	 8771 22623
10258	0	0	Ki67+	 8774 22366
10259	0	0	Ki67+	 8780 22354
10260	0	0	Ki67+	 8781 22604
10261	0	0	Ki67+	 8783 22623
10262	0	0	Ki67+	 8795 22631
10263	0	0	Ki67+	 8803 22364
10264	0	0	Ki67+	 8817 22347
10265	0	0	Ki67+	 8819 22209
10266	0	0	Ki67+	 8826 22757
10267	0	0	Ki67+	 8831 22805
10268	0	0	Ki67+	 8841 22347
10269	0	0	Ki67+	 8855 22583
10270	0	0	Ki67+	 8860 22317
10271	0	0	Ki67+	 8861 22777
10272	0	0	Ki67+	 8871 22621
10273	0	0	Ki67+	 8875 22758
10274	0	0	Ki67+	 8877 22522
10275	0	0	Ki67+	 8886 22722
10276	0	0	Ki67+	 8889 22619
10277	0	0	Ki67+	 8892 22741
10278	0	0	Ki67+	 8901 22240
10279	0	0	Ki67+	 8902 22279
10280	0	0	Ki67+	 8906 22585
10281	0	0	Ki67+	 8908 22553
10282	0	0	Ki67+	 8910 22711
10283	0	0	Ki67+	 8136 23057
10284	0	0	Ki67+	 8138 22905
10285	0	0	Ki67+	 8146 23068
10286	0	0	Ki67+	 8151 23501
10287	0	0	Ki67+	 8159 23455
10288	0	0	Ki67+	 8192 23647
10289	0	0	Ki67+	 8198 23323
10290	0	0	Ki67+	 8220 23050
10291	0	0	Ki67+	 8231 23552
10292	0	0	Ki67+	 8232 23290
10293	0	0	Ki67+	 8239 23388
10294	0	0	Ki67+	 8248 23272
10295	0	0	Ki67+	 8261 23284
10296	0	0	Ki67+	 8265 23650
10297	0	0	Ki67+	 8267 23378
10298	0	0	Ki67+	 8271 23057
10299	0	0	Ki67+	 8279 22897
10300	0	0	Ki67+	 8283 23344
10301	0	0	Ki67+	 8285 23031
10302	0	0	Ki67+	 8292 23249
10303	0	0	Ki67+	 8295 23270
10304	0	0	Ki67+	 8302 23048
10305	0	0	Ki67+	 8311 23551
10306	0	0	Ki67+	 8325 23033
10307	0	0	Ki67+	 8330 22927
10308	0	0	Ki67+	 8333 23469
10309	0	0	Ki67+	 8336 23006
10310	0	0	Ki67+	 8338 23399
10311	0	0	Ki67+	 8345 23237
10312	0	0	Ki67+	 8351 23597
10313	0	0	Ki67+	 8353 23538
10314	0	0	Ki67+	 8359 22900
10315	0	0	Ki67+	 8376 23533
10316	0	0	Ki67+	 8380 23012
10317	0	0	Ki67+	 8386 22887
10318	0	0	Ki67+	 8397 22925
10319	0	0	Ki67+	 8410 22893
10320	0	0	Ki67+	 8418 22874
10321	0	0	Ki67+	 8422 23518
10322	0	0	Ki67+	 8424 23206
10323	0	0	Ki67+	 8431 23221
10324	0	0	Ki67+	 8439 22988
10325	0	0	Ki67+	 8440 23213
10326	0	0	Ki67+	 8444 23397
10327	0	0	Ki67+	 8450 22874
10328	0	0	Ki67+	 8452 22952
10329	0	0	Ki67+	 8452 23544
10330	0	0	Ki67+	 8469 22959
10331	0	0	Ki67+	 8473 22898
10332	0	0	Ki67+	 8482 22936
10333	0	0	Ki67+	 8493 22947
10334	0	0	Ki67+	 8506 22939
10335	0	0	Ki67+	 8523 22878
10336	0	0	Ki67+	 8536 22918
10337	0	0	Ki67+	 8547 22913
10338	0	0	Ki67+	 8551 23616
10339	0	0	Ki67+	 8555 23586
10340	0	0	Ki67+	 8557 22897
10341	0	0	Ki67+	 8565 23156
10342	0	0	Ki67+	 8566 23122
10343	0	0	Ki67+	 8567 23618
10344	0	0	Ki67+	 8574 23658
10345	0	0	Ki67+	 8575 23641
10346	0	0	Ki67+	 8594 23609
10347	0	0	Ki67+	 8594 23662
10348	0	0	Ki67+	 8596 23582
10349	0	0	Ki67+	 8599 23101
10350	0	0	Ki67+	 8601 23633
10351	0	0	Ki67+	 8604 23198
10352	0	0	Ki67+	 8609 23105
10353	0	0	Ki67+	 8610 23611
10354	0	0	Ki67+	 8612 23640
10355	0	0	Ki67+	 8616 23191
10356	0	0	Ki67+	 8630 23629
10357	0	0	Ki67+	 8631 23573
10358	0	0	Ki67+	 8633 23362
10359	0	0	Ki67+	 8641 23599
10360	0	0	Ki67+	 8641 23647
10361	0	0	Ki67+	 8646 23488
10362	0	0	Ki67+	 8648 23662
10363	0	0	Ki67+	 8649 23627
10364	0	0	Ki67+	 8653 23590
10365	0	0	Ki67+	 8655 22898
10366	0	0	Ki67+	 8661 23169
10367	0	0	Ki67+	 8662 22868
10368	0	0	Ki67+	 8668 23078
10369	0	0	Ki67+	 8669 23418
10370	0	0	Ki67+	 8678 23641
10371	0	0	Ki67+	 8695 23021
10372	0	0	Ki67+	 8703 23422
10373	0	0	Ki67+	 8714 23636
10374	0	0	Ki67+	 8718 23404
10375	0	0	Ki67+	 8722 23124
10376	0	0	Ki67+	 8724 23282
10377	0	0	Ki67+	 8728 23028
10378	0	0	Ki67+	 8745 23226
10379	0	0	Ki67+	 8748 23198
10380	0	0	Ki67+	 8751 23327
10381	0	0	Ki67+	 8751 23397
10382	0	0	Ki67+	 8753 23564
10383	0	0	Ki67+	 8763 23496
10384	0	0	Ki67+	 8766 23101
10385	0	0	Ki67+	 8767 22984
10386	0	0	Ki67+	 8771 22911
10387	0	0	Ki67+	 8775 23019
10388	0	0	Ki67+	 8784 23424
10389	0	0	Ki67+	 8792 23205
10390	0	0	Ki67+	 8796 23096
10391	0	0	Ki67+	 8798 22916
10392	0	0	Ki67+	 8802 23504
10393	0	0	Ki67+	 8811 23374
10394	0	0	Ki67+	 8817 23586
10395	0	0	Ki67+	 8820 23571
10396	0	0	Ki67+	 8826 23081
10397	0	0	Ki67+	 8827 22933
10398	0	0	Ki67+	 8833 23396
10399	0	0	Ki67+	 8839 22951
10400	0	0	Ki67+	 8840 22967
10401	0	0	Ki67+	 8840 23621
10402	0	0	Ki67+	 8843 23090
10403	0	0	Ki67+	 8846 22980
10404	0	0	Ki67+	 8860 23593
10405	0	0	Ki67+	 8863 23391
10406	0	0	Ki67+	 8865 23131
10407	0	0	Ki67+	 8868 22924
10408	0	0	Ki67+	 8872 22945
10409	0	0	Ki67+	 8877 22990
10410	0	0	Ki67+	 8889 23031
10411	0	0	Ki67+	 8898 22917
10412	0	0	Ki67+	 8902 23195
10413	0	0	Ki67+	 8910 23308
10414	0	0	Ki67+	 8910 23359
10415	0	0	Ki67+	 8122 24257
10416	0	0	Ki67+	 8124 24442
10417	0	0	Ki67+	 8132 24328
10418	0	0	Ki67+	 8144 24422
10419	0	0	Ki67+	 8161 24153
10420	0	0	Ki67+	 8178 24174
10421	0	0	Ki67+	 8200 24206
10422	0	0	Ki67+	 8207 24176
10423	0	0	Ki67+	 8241 23904
10424	0	0	Ki67+	 8252 24436
10425	0	0	Ki67+	 8267 24327
10426	0	0	Ki67+	 8270 24383
10427	0	0	Ki67+	 8283 24441
10428	0	0	Ki67+	 8303 24452
10429	0	0	Ki67+	 8310 23834
10430	0	0	Ki67+	 8312 24263
10431	0	0	Ki67+	 8313 24300
10432	0	0	Ki67+	 8328 24438
10433	0	0	Ki67+	 8330 23860
10434	0	0	Ki67+	 8336 23835
10435	0	0	Ki67+	 8342 23890
10436	0	0	Ki67+	 8345 24449
10437	0	0	Ki67+	 8350 24182
10438	0	0	Ki67+	 8369 24075
10439	0	0	Ki67+	 8372 24284
10440	0	0	Ki67+	 8376 24124
10441	0	0	Ki67+	 8380 24395
10442	0	0	Ki67+	 8387 24223
10443	0	0	Ki67+	 8399 24200
10444	0	0	Ki67+	 8399 24366
10445	0	0	Ki67+	 8409 23962
10446	0	0	Ki67+	 8422 23715
10447	0	0	Ki67+	 8425 23913
10448	0	0	Ki67+	 8437 24309
10449	0	0	Ki67+	 8441 23738
10450	0	0	Ki67+	 8444 23926
10451	0	0	Ki67+	 8452 23786
10452	0	0	Ki67+	 8454 24196
10453	0	0	Ki67+	 8455 24180
10454	0	0	Ki67+	 8456 23753
10455	0	0	Ki67+	 8462 23914
10456	0	0	Ki67+	 8466 23974
10457	0	0	Ki67+	 8477 23767
10458	0	0	Ki67+	 8479 23841
10459	0	0	Ki67+	 8483 23799
10460	0	0	Ki67+	 8488 24096
10461	0	0	Ki67+	 8489 24163
10462	0	0	Ki67+	 8506 24058
10463	0	0	Ki67+	 8507 24068
10464	0	0	Ki67+	 8509 24013
10465	0	0	Ki67+	 8516 24150
10466	0	0	Ki67+	 8531 24077
10467	0	0	Ki67+	 8531 24415
10468	0	0	Ki67+	 8537 24355
10469	0	0	Ki67+	 8545 23912
10470	0	0	Ki67+	 8551 24186
10471	0	0	Ki67+	 8552 23890
10472	0	0	Ki67+	 8560 24273
10473	0	0	Ki67+	 8564 23673
10474	0	0	Ki67+	 8571 24368
10475	0	0	Ki67+	 8577 24444
10476	0	0	Ki67+	 8584 24247
10477	0	0	Ki67+	 8597 24092
10478	0	0	Ki67+	 8598 24193
10479	0	0	Ki67+	 8617 23670
10480	0	0	Ki67+	 8617 23933
10481	0	0	Ki67+	 8639 24414
10482	0	0	Ki67+	 8640 23678
10483	0	0	Ki67+	 8647 23990
10484	0	0	Ki67+	 8665 24155
10485	0	0	Ki67+	 8674 24429
10486	0	0	Ki67+	 8691 24326
10487	0	0	Ki67+	 8697 23953
10488	0	0	Ki67+	 8719 24011
10489	0	0	Ki67+	 8725 24091
10490	0	0	Ki67+	 8741 23799
10491	0	0	Ki67+	 8747 24451
10492	0	0	Ki67+	 8748 24384
10493	0	0	Ki67+	 8751 24037
10494	0	0	Ki67+	 8756 23754
10495	0	0	Ki67+	 8762 23961
10496	0	0	Ki67+	 8769 24265
10497	0	0	Ki67+	 8774 24009
10498	0	0	Ki67+	 8790 23907
10499	0	0	Ki67+	 8801 24311
10500	0	0	Ki67+	 8808 24219
10501	0	0	Ki67+	 8811 23863
10502	0	0	Ki67+	 8813 24306
10503	0	0	Ki67+	 8815 24265
10504	0	0	Ki67+	 8823 23748
10505	0	0	Ki67+	 8833 24054
10506	0	0	Ki67+	 8838 24027
10507	0	0	Ki67+	 8839 24143
10508	0	0	Ki67+	 8848 23805
10509	0	0	Ki67+	 8857 23971
10510	0	0	Ki67+	 8873 24180
10511	0	0	Ki67+	 8873 24398
10512	0	0	Ki67+	 8874 24116
10513	0	0	Ki67+	 8877 23939
10514	0	0	Ki67+	 8882 24017
10515	0	0	Ki67+	 8882 24378
10516	0	0	Ki67+	 8888 24218
10517	0	0	Ki67+	 8890 24196
10518	0	0	Ki67+	 8894 24299
10519	0	0	Ki67+	 8896 24257
10520	0	0	Ki67+	 8897 23942
10521	0	0	Ki67+	 8902 23812
10522	0	0	Ki67+	 8905 24368
10523	0	0	Ki67+	 8114 25132
10524	0	0	Ki67+	 8120 24523
10525	0	0	Ki67+	 8120 24617
10526	0	0	Ki67+	 8120 24759
10527	0	0	Ki67+	 8125 24657
10528	0	0	Ki67+	 8129 25118
10529	0	0	Ki67+	 8144 24961
10530	0	0	Ki67+	 8163 25157
10531	0	0	Ki67+	 8173 25254
10532	0	0	Ki67+	 8176 24783
10533	0	0	Ki67+	 8179 25010
10534	0	0	Ki67+	 8189 25243
10535	0	0	Ki67+	 8194 24944
10536	0	0	Ki67+	 8195 25164
10537	0	0	Ki67+	 8203 24616
10538	0	0	Ki67+	 8205 24716
10539	0	0	Ki67+	 8224 24888
10540	0	0	Ki67+	 8224 25018
10541	0	0	Ki67+	 8230 24856
10542	0	0	Ki67+	 8234 24701
10543	0	0	Ki67+	 8235 24922
10544	0	0	Ki67+	 8246 24616
10545	0	0	Ki67+	 8246 25145
10546	0	0	Ki67+	 8247 24811
10547	0	0	Ki67+	 8250 24903
10548	0	0	Ki67+	 8261 24479
10549	0	0	Ki67+	 8264 24733
10550	0	0	Ki67+	 8277 25228
10551	0	0	Ki67+	 8278 24786
10552	0	0	Ki67+	 8280 24666
10553	0	0	Ki67+	 8289 25254
10554	0	0	Ki67+	 8290 24504
10555	0	0	Ki67+	 8290 24847
10556	0	0	Ki67+	 8292 25180
10557	0	0	Ki67+	 8297 24594
10558	0	0	Ki67+	 8302 25215
10559	0	0	Ki67+	 8303 25082
10560	0	0	Ki67+	 8306 24790
10561	0	0	Ki67+	 8309 24761
10562	0	0	Ki67+	 8318 24502
10563	0	0	Ki67+	 8323 24947
10564	0	0	Ki67+	 8323 25069
10565	0	0	Ki67+	 8327 25157
10566	0	0	Ki67+	 8331 24938
10567	0	0	Ki67+	 8339 25010
10568	0	0	Ki67+	 8341 25112
10569	0	0	Ki67+	 8354 24543
10570	0	0	Ki67+	 8359 24714
10571	0	0	Ki67+	 8364 25126
10572	0	0	Ki67+	 8374 24733
10573	0	0	Ki67+	 8374 25086
10574	0	0	Ki67+	 8376 24615
10575	0	0	Ki67+	 8378 24817
10576	0	0	Ki67+	 8379 24943
10577	0	0	Ki67+	 8380 24685
10578	0	0	Ki67+	 8382 24634
10579	0	0	Ki67+	 8386 24605
10580	0	0	Ki67+	 8387 24694
10581	0	0	Ki67+	 8391 24627
10582	0	0	Ki67+	 8391 24663
10583	0	0	Ki67+	 8399 24569
10584	0	0	Ki67+	 8410 24688
10585	0	0	Ki67+	 8411 24893
10586	0	0	Ki67+	 8416 24708
10587	0	0	Ki67+	 8422 24741
10588	0	0	Ki67+	 8440 24987
10589	0	0	Ki67+	 8443 25261
10590	0	0	Ki67+	 8445 24674
10591	0	0	Ki67+	 8467 24489
10592	0	0	Ki67+	 8508 24499
10593	0	0	Ki67+	 8528 24542
10594	0	0	Ki67+	 8529 24880
10595	0	0	Ki67+	 8530 24467
10596	0	0	Ki67+	 8533 24843
10597	0	0	Ki67+	 8543 24989
10598	0	0	Ki67+	 8553 24501
10599	0	0	Ki67+	 8569 24466
10600	0	0	Ki67+	 8574 24774
10601	0	0	Ki67+	 8574 25017
10602	0	0	Ki67+	 8576 25164
10603	0	0	Ki67+	 8578 25192
10604	0	0	Ki67+	 8579 24953
10605	0	0	Ki67+	 8584 24581
10606	0	0	Ki67+	 8586 25219
10607	0	0	Ki67+	 8591 24978
10608	0	0	Ki67+	 8593 24800
10609	0	0	Ki67+	 8595 25037
10610	0	0	Ki67+	 8597 25007
10611	0	0	Ki67+	 8599 24497
10612	0	0	Ki67+	 8605 24836
10613	0	0	Ki67+	 8605 25193
10614	0	0	Ki67+	 8611 24765
10615	0	0	Ki67+	 8617 24958
10616	0	0	Ki67+	 8617 24994
10617	0	0	Ki67+	 8625 24517
10618	0	0	Ki67+	 8631 24707
10619	0	0	Ki67+	 8634 24738
10620	0	0	Ki67+	 8645 24978
10621	0	0	Ki67+	 8655 25133
10622	0	0	Ki67+	 8656 24791
10623	0	0	Ki67+	 8660 24470
10624	0	0	Ki67+	 8660 24866
10625	0	0	Ki67+	 8661 24838
10626	0	0	Ki67+	 8665 24723
10627	0	0	Ki67+	 8665 24959
10628	0	0	Ki67+	 8671 24972
10629	0	0	Ki67+	 8674 24747
10630	0	0	Ki67+	 8679 24659
10631	0	0	Ki67+	 8679 24953
10632	0	0	Ki67+	 8698 24981
10633	0	0	Ki67+	 8702 24859
10634	0	0	Ki67+	 8708 25106
10635	0	0	Ki67+	 8729 24499
10636	0	0	Ki67+	 8736 24815
10637	0	0	Ki67+	 8740 24719
10638	0	0	Ki67+	 8748 24918
10639	0	0	Ki67+	 8749 24625
10640	0	0	Ki67+	 8762 24667
10641	0	0	Ki67+	 8762 25172
10642	0	0	Ki67+	 8766 24736
10643	0	0	Ki67+	 8771 24617
10644	0	0	Ki67+	 8772 24834
10645	0	0	Ki67+	 8783 24652
10646	0	0	Ki67+	 8791 24519
10647	0	0	Ki67+	 8795 25119
10648	0	0	Ki67+	 8797 24573
10649	0	0	Ki67+	 8803 25155
10650	0	0	Ki67+	 8816 25067
10651	0	0	Ki67+	 8849 24586
10652	0	0	Ki67+	 8851 25137
10653	0	0	Ki67+	 8854 24866
10654	0	0	Ki67+	 8856 24480
10655	0	0	Ki67+	 8863 24563
10656	0	0	Ki67+	 8868 24943
10657	0	0	Ki67+	 8871 24595
10658	0	0	Ki67+	 8884 25066
10659	0	0	Ki67+	 8894 24568
10660	0	0	Ki67+	 8894 24615
10661	0	0	Ki67+	 8898 24926
10662	0	0	Ki67+	 8901 25239
10663	0	0	Ki67+	 8905 24507
10664	0	0	Ki67+	 8905 25187
10665	0	0	Ki67+	 8115 25368
10666	0	0	Ki67+	 8184 25270
10667	0	0	Ki67+	 8204 25333
10668	0	0	Ki67+	 8266 25870
10669	0	0	Ki67+	 8282 25663
10670	0	0	Ki67+	 8318 25481
10671	0	0	Ki67+	 8319 25609
10672	0	0	Ki67+	 8363 25426
10673	0	0	Ki67+	 8370 25778
10674	0	0	Ki67+	 8373 25716
10675	0	0	Ki67+	 8374 25458
10676	0	0	Ki67+	 8385 25968
10677	0	0	Ki67+	 8399 25939
10678	0	0	Ki67+	 8419 25623
10679	0	0	Ki67+	 8423 25693
10680	0	0	Ki67+	 8428 25405
10681	0	0	Ki67+	 8435 25539
10682	0	0	Ki67+	 8439 26014
10683	0	0	Ki67+	 8444 25732
10684	0	0	Ki67+	 8449 25373
10685	0	0	Ki67+	 8457 25348
10686	0	0	Ki67+	 8465 25761
10687	0	0	Ki67+	 8470 25280
10688	0	0	Ki67+	 8470 25617
10689	0	0	Ki67+	 8472 25433
10690	0	0	Ki67+	 8475 25936
10691	0	0	Ki67+	 8476 25302
10692	0	0	Ki67+	 8480 25578
10693	0	0	Ki67+	 8480 25646
10694	0	0	Ki67+	 8481 25763
10695	0	0	Ki67+	 8483 25404
10696	0	0	Ki67+	 8492 25507
10697	0	0	Ki67+	 8498 25343
10698	0	0	Ki67+	 8499 25622
10699	0	0	Ki67+	 8500 25823
10700	0	0	Ki67+	 8502 25324
10701	0	0	Ki67+	 8504 25375
10702	0	0	Ki67+	 8508 25275
10703	0	0	Ki67+	 8508 25768
10704	0	0	Ki67+	 8508 25885
10705	0	0	Ki67+	 8508 25939
10706	0	0	Ki67+	 8509 25489
10707	0	0	Ki67+	 8509 25526
10708	0	0	Ki67+	 8511 25683
10709	0	0	Ki67+	 8515 25865
10710	0	0	Ki67+	 8517 25634
10711	0	0	Ki67+	 8520 25573
10712	0	0	Ki67+	 8522 25709
10713	0	0	Ki67+	 8523 25407
10714	0	0	Ki67+	 8529 25425
10715	0	0	Ki67+	 8529 25727
10716	0	0	Ki67+	 8530 25688
10717	0	0	Ki67+	 8530 25754
10718	0	0	Ki67+	 8533 25349
10719	0	0	Ki67+	 8534 25638
10720	0	0	Ki67+	 8536 25656
10721	0	0	Ki67+	 8536 25945
10722	0	0	Ki67+	 8537 25564
10723	0	0	Ki67+	 8540 25530
10724	0	0	Ki67+	 8542 25490
10725	0	0	Ki67+	 8546 25321
10726	0	0	Ki67+	 8550 25404
10727	0	0	Ki67+	 8551 25301
10728	0	0	Ki67+	 8551 25965
10729	0	0	Ki67+	 8552 25878
10730	0	0	Ki67+	 8553 25645
10731	0	0	Ki67+	 8556 26047
10732	0	0	Ki67+	 8558 25677
10733	0	0	Ki67+	 8563 25707
10734	0	0	Ki67+	 8563 25739
10735	0	0	Ki67+	 8566 25988
10736	0	0	Ki67+	 8572 25935
10737	0	0	Ki67+	 8576 25303
10738	0	0	Ki67+	 8577 26025
10739	0	0	Ki67+	 8579 25699
10740	0	0	Ki67+	 8579 25726
10741	0	0	Ki67+	 8580 25385
10742	0	0	Ki67+	 8580 25522
10743	0	0	Ki67+	 8583 25408
10744	0	0	Ki67+	 8583 25807
10745	0	0	Ki67+	 8584 25856
10746	0	0	Ki67+	 8587 25272
10747	0	0	Ki67+	 8589 25363
10748	0	0	Ki67+	 8593 25499
10749	0	0	Ki67+	 8594 25685
10750	0	0	Ki67+	 8599 25920
10751	0	0	Ki67+	 8599 26006
10752	0	0	Ki67+	 8602 25752
10753	0	0	Ki67+	 8603 25719
10754	0	0	Ki67+	 8605 25843
10755	0	0	Ki67+	 8606 25940
10756	0	0	Ki67+	 8610 25965
10757	0	0	Ki67+	 8616 25346
10758	0	0	Ki67+	 8619 25828
10759	0	0	Ki67+	 8619 25879
10760	0	0	Ki67+	 8622 25439
10761	0	0	Ki67+	 8622 25505
10762	0	0	Ki67+	 8622 25678
10763	0	0	Ki67+	 8622 25780
10764	0	0	Ki67+	 8623 25694
10765	0	0	Ki67+	 8623 25960
10766	0	0	Ki67+	 8624 25800
10767	0	0	Ki67+	 8626 25458
10768	0	0	Ki67+	 8628 25295
10769	0	0	Ki67+	 8635 25317
10770	0	0	Ki67+	 8635 25725
10771	0	0	Ki67+	 8637 25755
10772	0	0	Ki67+	 8639 25872
10773	0	0	Ki67+	 8641 25352
10774	0	0	Ki67+	 8648 25720
10775	0	0	Ki67+	 8651 26057
10776	0	0	Ki67+	 8653 25756
10777	0	0	Ki67+	 8656 25911
10778	0	0	Ki67+	 8657 25514
10779	0	0	Ki67+	 8659 25838
10780	0	0	Ki67+	 8659 25889
10781	0	0	Ki67+	 8660 25370
10782	0	0	Ki67+	 8665 25340
10783	0	0	Ki67+	 8667 25683
10784	0	0	Ki67+	 8667 25789
10785	0	0	Ki67+	 8679 25876
10786	0	0	Ki67+	 8681 25667
10787	0	0	Ki67+	 8685 25525
10788	0	0	Ki67+	 8687 25363
10789	0	0	Ki67+	 8689 25771
10790	0	0	Ki67+	 8690 25927
10791	0	0	Ki67+	 8690 26024
10792	0	0	Ki67+	 8693 26006
10793	0	0	Ki67+	 8694 25438
10794	0	0	Ki67+	 8696 25906
10795	0	0	Ki67+	 8704 25807
10796	0	0	Ki67+	 8713 25833
10797	0	0	Ki67+	 8722 25375
10798	0	0	Ki67+	 8722 25934
10799	0	0	Ki67+	 8724 25418
10800	0	0	Ki67+	 8725 25904
10801	0	0	Ki67+	 8735 26011
10802	0	0	Ki67+	 8741 26046
10803	0	0	Ki67+	 8742 25334
10804	0	0	Ki67+	 8742 25424
10805	0	0	Ki67+	 8757 26036
10806	0	0	Ki67+	 8759 25961
10807	0	0	Ki67+	 8761 25913
10808	0	0	Ki67+	 8763 25495
10809	0	0	Ki67+	 8767 25571
10810	0	0	Ki67+	 8777 25518
10811	0	0	Ki67+	 8779 25486
10812	0	0	Ki67+	 8779 25822
10813	0	0	Ki67+	 8788 25453
10814	0	0	Ki67+	 8789 25295
10815	0	0	Ki67+	 8789 25320
10816	0	0	Ki67+	 8791 25896
10817	0	0	Ki67+	 8793 25267
10818	0	0	Ki67+	 8794 25398
10819	0	0	Ki67+	 8805 25529
10820	0	0	Ki67+	 8809 25783
10821	0	0	Ki67+	 8810 25370
10822	0	0	Ki67+	 8817 25851
10823	0	0	Ki67+	 8818 25452
10824	0	0	Ki67+	 8824 25994
10825	0	0	Ki67+	 8826 25954
10826	0	0	Ki67+	 8829 25568
10827	0	0	Ki67+	 8829 25888
10828	0	0	Ki67+	 8830 25646
10829	0	0	Ki67+	 8831 25537
10830	0	0	Ki67+	 8841 25714
10831	0	0	Ki67+	 8842 25491
10832	0	0	Ki67+	 8847 25536
10833	0	0	Ki67+	 8850 25442
10834	0	0	Ki67+	 8854 25519
10835	0	0	Ki67+	 8855 25331
10836	0	0	Ki67+	 8856 25366
10837	0	0	Ki67+	 8864 25743
10838	0	0	Ki67+	 8871 25454
10839	0	0	Ki67+	 8874 25557
10840	0	0	Ki67+	 8874 25683
10841	0	0	Ki67+	 8880 25500
10842	0	0	Ki67+	 8886 25558
10843	0	0	Ki67+	 8887 25510
10844	0	0	Ki67+	 8888 25895
10845	0	0	Ki67+	 8893 25331
10846	0	0	Ki67+	 8896 25371
10847	0	0	Ki67+	 8896 25766
10848	0	0	Ki67+	 8901 25525
10849	0	0	Ki67+	 8902 25290
10850	0	0	Ki67+	 8906 25266
10851	0	0	Ki67+	 8906 25469
10852	0	0	Ki67+	 8906 25682
10853	0	0	Ki67+	 8492 26103
10854	0	0	Ki67+	 8495 26143
10855	0	0	Ki67+	 8510 26264
10856	0	0	Ki67+	 8544 26172
10857	0	0	Ki67+	 8561 26281
10858	0	0	Ki67+	 8610 26105
10859	0	0	Ki67+	 8625 26094
10860	0	0	Ki67+	 8664 26423
10861	0	0	Ki67+	 8677 26069
10862	0	0	Ki67+	 8677 26129
10863	0	0	Ki67+	 8691 26241
10864	0	0	Ki67+	 8702 26118
10865	0	0	Ki67+	 8728 26474
10866	0	0	Ki67+	 8731 26215
10867	0	0	Ki67+	 8740 26077
10868	0	0	Ki67+	 8802 26502
10869	0	0	Ki67+	 8813 26569
10870	0	0	Ki67+	 8820 26613
10871	0	0	Ki67+	 8839 26197
10872	0	0	Ki67+	 8860 26138
10873	0	0	Ki67+	 8868 26208
10874	0	0	Ki67+	 8869 26567
10875	0	0	Ki67+	 8882 26236
10876	0	0	Ki67+	 8884 26183
10877	0	0	Ki67+	 8893 26590
10878	0	0	Ki67+	 8893 26816
10879	0	0	Ki67+	 8894 26323
10880	0	0	Ki67+	 8895 26285
10881	0	0	Ki67+	 8895 26840
10882	0	0	Ki67+	 8899 26627
10883	0	0	Ki67+	 8903 26384
10884	0	0	Ki67+	 8909 26155
10885	0	0	Ki67+	 8934 8176
10886	0	0	Ki67+	 8968 8100
10887	0	0	Ki67+	 8975 7898
10888	0	0	Ki67+	 8992 7925
10889	0	0	Ki67+	 9003 7901
10890	0	0	Ki67+	 9021 8287
10891	0	0	Ki67+	 9033 8109
10892	0	0	Ki67+	 9063 8221
10893	0	0	Ki67+	 9089 8297
10894	0	0	Ki67+	 9089 8565
10895	0	0	Ki67+	 9090 7837
10896	0	0	Ki67+	 9107 7853
10897	0	0	Ki67+	 9109 8269
10898	0	0	Ki67+	 9111 8295
10899	0	0	Ki67+	 9119 8283
10900	0	0	Ki67+	 9135 7845
10901	0	0	Ki67+	 9163 7797
10902	0	0	Ki67+	 9175 8304
10903	0	0	Ki67+	 9205 8284
10904	0	0	Ki67+	 9242 8285
10905	0	0	Ki67+	 9308 8582
10906	0	0	Ki67+	 9343 7950
10907	0	0	Ki67+	 9346 8375
10908	0	0	Ki67+	 9346 8521
10909	0	0	Ki67+	 9391 8388
10910	0	0	Ki67+	 9447 8431
10911	0	0	Ki67+	 9448 8322
10912	0	0	Ki67+	 9484 8505
10913	0	0	Ki67+	 9515 8476
10914	0	0	Ki67+	 9529 8100
10915	0	0	Ki67+	 9530 7834
10916	0	0	Ki67+	 9534 7923
10917	0	0	Ki67+	 9566 8405
10918	0	0	Ki67+	 9572 8297
10919	0	0	Ki67+	 9610 8116
10920	0	0	Ki67+	 9679 8482
10921	0	0	Ki67+	 9711 8173
10922	0	0	Ki67+	 8978 8890
10923	0	0	Ki67+	 9045 8663
10924	0	0	Ki67+	 9153 9042
10925	0	0	Ki67+	 9233 9271
10926	0	0	Ki67+	 9364 8895
10927	0	0	Ki67+	 9404 9074
10928	0	0	Ki67+	 9471 8973
10929	0	0	Ki67+	 9504 9192
10930	0	0	Ki67+	 9511 9076
10931	0	0	Ki67+	 9519 8862
10932	0	0	Ki67+	 9531 9331
10933	0	0	Ki67+	 9553 9312
10934	0	0	Ki67+	 9556 9061
10935	0	0	Ki67+	 9603 9103
10936	0	0	Ki67+	 9641 9316
10937	0	0	Ki67+	 9643 9384
10938	0	0	Ki67+	 9660 8948
10939	0	0	Ki67+	 9674 8632
10940	0	0	Ki67+	 9689 9115
10941	0	0	Ki67+	 8916 10060
10942	0	0	Ki67+	 8920 10109
10943	0	0	Ki67+	 9006 9631
10944	0	0	Ki67+	 9070 9617
10945	0	0	Ki67+	 9085 9605
10946	0	0	Ki67+	 9118 9950
10947	0	0	Ki67+	 9132 9563
10948	0	0	Ki67+	 9137 9958
10949	0	0	Ki67+	 9147 9588
10950	0	0	Ki67+	 9152 9882
10951	0	0	Ki67+	 9155 9445
10952	0	0	Ki67+	 9155 9456
10953	0	0	Ki67+	 9158 10137
10954	0	0	Ki67+	 9169 9651
10955	0	0	Ki67+	 9188 9967
10956	0	0	Ki67+	 9196 9766
10957	0	0	Ki67+	 9206 9940
10958	0	0	Ki67+	 9210 9974
10959	0	0	Ki67+	 9217 9707
10960	0	0	Ki67+	 9217 9934
10961	0	0	Ki67+	 9270 9791
10962	0	0	Ki67+	 9293 9537
10963	0	0	Ki67+	 9316 9616
10964	0	0	Ki67+	 9320 9831
10965	0	0	Ki67+	 9332 9799
10966	0	0	Ki67+	 9334 10069
10967	0	0	Ki67+	 9337 9728
10968	0	0	Ki67+	 9346 9808
10969	0	0	Ki67+	 9352 9606
10970	0	0	Ki67+	 9373 9912
10971	0	0	Ki67+	 9385 9982
10972	0	0	Ki67+	 9420 9967
10973	0	0	Ki67+	 9427 9799
10974	0	0	Ki67+	 9441 9971
10975	0	0	Ki67+	 9450 9526
10976	0	0	Ki67+	 9450 10182
10977	0	0	Ki67+	 9456 9810
10978	0	0	Ki67+	 9465 10073
10979	0	0	Ki67+	 9493 9815
10980	0	0	Ki67+	 9520 10057
10981	0	0	Ki67+	 9528 9937
10982	0	0	Ki67+	 9531 9489
10983	0	0	Ki67+	 9545 9638
10984	0	0	Ki67+	 9549 9888
10985	0	0	Ki67+	 9551 9901
10986	0	0	Ki67+	 9568 9941
10987	0	0	Ki67+	 9573 10100
10988	0	0	Ki67+	 9575 9869
10989	0	0	Ki67+	 9583 9909
10990	0	0	Ki67+	 9593 9899
10991	0	0	Ki67+	 9597 9944
10992	0	0	Ki67+	 9599 9702
10993	0	0	Ki67+	 9604 10073
10994	0	0	Ki67+	 9604 10126
10995	0	0	Ki67+	 9614 10023
10996	0	0	Ki67+	 9615 9920
10997	0	0	Ki67+	 9616 9677
10998	0	0	Ki67+	 9625 9396
10999	0	0	Ki67+	 9632 9996
11000	0	0	Ki67+	 9648 9423
11001	0	0	Ki67+	 9650 9775
11002	0	0	Ki67+	 9653 9579
11003	0	0	Ki67+	 9655 9917
11004	0	0	Ki67+	 9656 9632
11005	0	0	Ki67+	 9656 10058
11006	0	0	Ki67+	 9671 10029
11007	0	0	Ki67+	 9674 9420
11008	0	0	Ki67+	 9675 9803
11009	0	0	Ki67+	 9678 10044
11010	0	0	Ki67+	 9685 10053
11011	0	0	Ki67+	 9689 9828
11012	0	0	Ki67+	 9695 9983
11013	0	0	Ki67+	 8921 10876
11014	0	0	Ki67+	 8926 10852
11015	0	0	Ki67+	 8941 10870
11016	0	0	Ki67+	 8945 10956
11017	0	0	Ki67+	 8950 10755
11018	0	0	Ki67+	 8954 10701
11019	0	0	Ki67+	 8959 10917
11020	0	0	Ki67+	 8974 10817
11021	0	0	Ki67+	 8981 10542
11022	0	0	Ki67+	 8985 10869
11023	0	0	Ki67+	 8991 10638
11024	0	0	Ki67+	 9024 10392
11025	0	0	Ki67+	 9025 10595
11026	0	0	Ki67+	 9027 10354
11027	0	0	Ki67+	 9031 10723
11028	0	0	Ki67+	 9036 10333
11029	0	0	Ki67+	 9046 10414
11030	0	0	Ki67+	 9048 10376
11031	0	0	Ki67+	 9061 10602
11032	0	0	Ki67+	 9073 10804
11033	0	0	Ki67+	 9100 10544
11034	0	0	Ki67+	 9110 10642
11035	0	0	Ki67+	 9126 10855
11036	0	0	Ki67+	 9135 10455
11037	0	0	Ki67+	 9144 10241
11038	0	0	Ki67+	 9148 10769
11039	0	0	Ki67+	 9154 10526
11040	0	0	Ki67+	 9165 10296
11041	0	0	Ki67+	 9170 10967
11042	0	0	Ki67+	 9183 10668
11043	0	0	Ki67+	 9186 10514
11044	0	0	Ki67+	 9189 10824
11045	0	0	Ki67+	 9196 10865
11046	0	0	Ki67+	 9236 10608
11047	0	0	Ki67+	 9244 10469
11048	0	0	Ki67+	 9245 10747
11049	0	0	Ki67+	 9264 10767
11050	0	0	Ki67+	 9271 10203
11051	0	0	Ki67+	 9272 10253
11052	0	0	Ki67+	 9285 10877
11053	0	0	Ki67+	 9298 10789
11054	0	0	Ki67+	 9327 10441
11055	0	0	Ki67+	 9329 10233
11056	0	0	Ki67+	 9331 10203
11057	0	0	Ki67+	 9337 10312
11058	0	0	Ki67+	 9340 10248
11059	0	0	Ki67+	 9344 10394
11060	0	0	Ki67+	 9392 10931
11061	0	0	Ki67+	 9400 10963
11062	0	0	Ki67+	 9404 10835
11063	0	0	Ki67+	 9411 10277
11064	0	0	Ki67+	 9418 10441
11065	0	0	Ki67+	 9422 10549
11066	0	0	Ki67+	 9430 10599
11067	0	0	Ki67+	 9436 10265
11068	0	0	Ki67+	 9445 10880
11069	0	0	Ki67+	 9451 10794
11070	0	0	Ki67+	 9459 10423
11071	0	0	Ki67+	 9459 10675
11072	0	0	Ki67+	 9459 10879
11073	0	0	Ki67+	 9464 10467
11074	0	0	Ki67+	 9466 10347
11075	0	0	Ki67+	 9470 10452
11076	0	0	Ki67+	 9476 10293
11077	0	0	Ki67+	 9480 10612
11078	0	0	Ki67+	 9490 10518
11079	0	0	Ki67+	 9497 10453
11080	0	0	Ki67+	 9529 10698
11081	0	0	Ki67+	 9531 10530
11082	0	0	Ki67+	 9535 10274
11083	0	0	Ki67+	 9539 10302
11084	0	0	Ki67+	 9554 10208
11085	0	0	Ki67+	 9554 10425
11086	0	0	Ki67+	 9560 10748
11087	0	0	Ki67+	 9567 10973
11088	0	0	Ki67+	 9571 10200
11089	0	0	Ki67+	 9573 10819
11090	0	0	Ki67+	 9580 10736
11091	0	0	Ki67+	 9583 10620
11092	0	0	Ki67+	 9599 10803
11093	0	0	Ki67+	 9607 10540
11094	0	0	Ki67+	 9609 10329
11095	0	0	Ki67+	 9626 10325
11096	0	0	Ki67+	 9628 10617
11097	0	0	Ki67+	 9635 10397
11098	0	0	Ki67+	 9635 10887
11099	0	0	Ki67+	 9639 10707
11100	0	0	Ki67+	 9646 10458
11101	0	0	Ki67+	 9655 10496
11102	0	0	Ki67+	 9663 10332
11103	0	0	Ki67+	 9667 10391
11104	0	0	Ki67+	 9669 10921
11105	0	0	Ki67+	 9684 10753
11106	0	0	Ki67+	 9693 10644
11107	0	0	Ki67+	 9695 10695
11108	0	0	Ki67+	 8914 11407
11109	0	0	Ki67+	 8921 11601
11110	0	0	Ki67+	 8927 11248
11111	0	0	Ki67+	 8940 11380
11112	0	0	Ki67+	 8945 11458
11113	0	0	Ki67+	 8952 11388
11114	0	0	Ki67+	 8961 11280
11115	0	0	Ki67+	 8961 11362
11116	0	0	Ki67+	 8961 11674
11117	0	0	Ki67+	 8978 11300
11118	0	0	Ki67+	 8981 11683
11119	0	0	Ki67+	 8989 11089
11120	0	0	Ki67+	 8990 11698
11121	0	0	Ki67+	 8994 11551
11122	0	0	Ki67+	 9002 11235
11123	0	0	Ki67+	 9004 11544
11124	0	0	Ki67+	 9010 11446
11125	0	0	Ki67+	 9047 11462
11126	0	0	Ki67+	 9054 11739
11127	0	0	Ki67+	 9059 11141
11128	0	0	Ki67+	 9063 11051
11129	0	0	Ki67+	 9064 11230
11130	0	0	Ki67+	 9065 11001
11131	0	0	Ki67+	 9065 11020
11132	0	0	Ki67+	 9066 11447
11133	0	0	Ki67+	 9074 11206
11134	0	0	Ki67+	 9084 11331
11135	0	0	Ki67+	 9084 11527
11136	0	0	Ki67+	 9092 11504
11137	0	0	Ki67+	 9114 11075
11138	0	0	Ki67+	 9120 11010
11139	0	0	Ki67+	 9127 11052
11140	0	0	Ki67+	 9145 11318
11141	0	0	Ki67+	 9162 11492
11142	0	0	Ki67+	 9166 11254
11143	0	0	Ki67+	 9189 11110
11144	0	0	Ki67+	 9192 11186
11145	0	0	Ki67+	 9214 11200
11146	0	0	Ki67+	 9228 11145
11147	0	0	Ki67+	 9229 11656
11148	0	0	Ki67+	 9242 11177
11149	0	0	Ki67+	 9257 11537
11150	0	0	Ki67+	 9259 11499
11151	0	0	Ki67+	 9264 11641
11152	0	0	Ki67+	 9265 11324
11153	0	0	Ki67+	 9275 11790
11154	0	0	Ki67+	 9280 11668
11155	0	0	Ki67+	 9287 11217
11156	0	0	Ki67+	 9289 11249
11157	0	0	Ki67+	 9294 11719
11158	0	0	Ki67+	 9296 11339
11159	0	0	Ki67+	 9305 11694
11160	0	0	Ki67+	 9306 11436
11161	0	0	Ki67+	 9312 11101
11162	0	0	Ki67+	 9314 11370
11163	0	0	Ki67+	 9335 11542
11164	0	0	Ki67+	 9368 11151
11165	0	0	Ki67+	 9374 11045
11166	0	0	Ki67+	 9380 11703
11167	0	0	Ki67+	 9408 11261
11168	0	0	Ki67+	 9409 11629
11169	0	0	Ki67+	 9413 11290
11170	0	0	Ki67+	 9448 11236
11171	0	0	Ki67+	 9461 11725
11172	0	0	Ki67+	 9467 11582
11173	0	0	Ki67+	 9483 11425
11174	0	0	Ki67+	 9506 11115
11175	0	0	Ki67+	 9512 11744
11176	0	0	Ki67+	 9530 11511
11177	0	0	Ki67+	 9538 11331
11178	0	0	Ki67+	 9539 11401
11179	0	0	Ki67+	 9553 11460
11180	0	0	Ki67+	 9565 11490
11181	0	0	Ki67+	 9586 11738
11182	0	0	Ki67+	 9623 11160
11183	0	0	Ki67+	 9646 11030
11184	0	0	Ki67+	 9659 11048
11185	0	0	Ki67+	 9661 11020
11186	0	0	Ki67+	 9671 11585
11187	0	0	Ki67+	 9682 11223
11188	0	0	Ki67+	 8917 12491
11189	0	0	Ki67+	 8919 11897
11190	0	0	Ki67+	 8938 12128
11191	0	0	Ki67+	 8944 11854
11192	0	0	Ki67+	 8958 12357
11193	0	0	Ki67+	 8959 12246
11194	0	0	Ki67+	 8964 11989
11195	0	0	Ki67+	 8979 12513
11196	0	0	Ki67+	 8982 11961
11197	0	0	Ki67+	 8984 12454
11198	0	0	Ki67+	 8989 11890
11199	0	0	Ki67+	 8991 12466
11200	0	0	Ki67+	 8997 12154
11201	0	0	Ki67+	 9007 12444
11202	0	0	Ki67+	 9022 11793
11203	0	0	Ki67+	 9034 12077
11204	0	0	Ki67+	 9042 12142
11205	0	0	Ki67+	 9055 12228
11206	0	0	Ki67+	 9059 12380
11207	0	0	Ki67+	 9087 12515
11208	0	0	Ki67+	 9088 12401
11209	0	0	Ki67+	 9092 11871
11210	0	0	Ki67+	 9112 12404
11211	0	0	Ki67+	 9114 12290
11212	0	0	Ki67+	 9145 12064
11213	0	0	Ki67+	 9156 11971
11214	0	0	Ki67+	 9158 12500
11215	0	0	Ki67+	 9169 11992
11216	0	0	Ki67+	 9181 12023
11217	0	0	Ki67+	 9188 12145
11218	0	0	Ki67+	 9196 11842
11219	0	0	Ki67+	 9196 11878
11220	0	0	Ki67+	 9211 12391
11221	0	0	Ki67+	 9213 12161
11222	0	0	Ki67+	 9219 12402
11223	0	0	Ki67+	 9227 11995
11224	0	0	Ki67+	 9235 12106
11225	0	0	Ki67+	 9241 12124
11226	0	0	Ki67+	 9246 11922
11227	0	0	Ki67+	 9255 12332
11228	0	0	Ki67+	 9262 12188
11229	0	0	Ki67+	 9264 11879
11230	0	0	Ki67+	 9268 12530
11231	0	0	Ki67+	 9301 12524
11232	0	0	Ki67+	 9303 11916
11233	0	0	Ki67+	 9312 12226
11234	0	0	Ki67+	 9313 12568
11235	0	0	Ki67+	 9323 12110
11236	0	0	Ki67+	 9324 11956
11237	0	0	Ki67+	 9326 11971
11238	0	0	Ki67+	 9339 12124
11239	0	0	Ki67+	 9348 12322
11240	0	0	Ki67+	 9352 12217
11241	0	0	Ki67+	 9360 12375
11242	0	0	Ki67+	 9373 11817
11243	0	0	Ki67+	 9374 11835
11244	0	0	Ki67+	 9386 11865
11245	0	0	Ki67+	 9389 11924
11246	0	0	Ki67+	 9396 12267
11247	0	0	Ki67+	 9406 12156
11248	0	0	Ki67+	 9408 12110
11249	0	0	Ki67+	 9415 12382
11250	0	0	Ki67+	 9420 11983
11251	0	0	Ki67+	 9423 12291
11252	0	0	Ki67+	 9446 11823
11253	0	0	Ki67+	 9454 12130
11254	0	0	Ki67+	 9456 12058
11255	0	0	Ki67+	 9473 12290
11256	0	0	Ki67+	 9478 11819
11257	0	0	Ki67+	 9481 12249
11258	0	0	Ki67+	 9483 11833
11259	0	0	Ki67+	 9486 12419
11260	0	0	Ki67+	 9489 12579
11261	0	0	Ki67+	 9509 12005
11262	0	0	Ki67+	 9517 12581
11263	0	0	Ki67+	 9527 11884
11264	0	0	Ki67+	 9531 12161
11265	0	0	Ki67+	 9536 11825
11266	0	0	Ki67+	 9542 11961
11267	0	0	Ki67+	 9543 12556
11268	0	0	Ki67+	 9548 11944
11269	0	0	Ki67+	 9550 11864
11270	0	0	Ki67+	 9555 12100
11271	0	0	Ki67+	 9561 12132
11272	0	0	Ki67+	 9562 12005
11273	0	0	Ki67+	 9582 12406
11274	0	0	Ki67+	 9584 12314
11275	0	0	Ki67+	 9585 11816
11276	0	0	Ki67+	 9585 11981
11277	0	0	Ki67+	 9585 12551
11278	0	0	Ki67+	 9586 11995
11279	0	0	Ki67+	 9594 12406
11280	0	0	Ki67+	 9595 12265
11281	0	0	Ki67+	 9613 12425
11282	0	0	Ki67+	 9619 12179
11283	0	0	Ki67+	 9620 12463
11284	0	0	Ki67+	 9631 12233
11285	0	0	Ki67+	 9633 12456
11286	0	0	Ki67+	 9636 12324
11287	0	0	Ki67+	 9636 12470
11288	0	0	Ki67+	 9637 12042
11289	0	0	Ki67+	 9638 12013
11290	0	0	Ki67+	 9644 12537
11291	0	0	Ki67+	 9647 12570
11292	0	0	Ki67+	 9662 11875
11293	0	0	Ki67+	 9665 12036
11294	0	0	Ki67+	 9665 12462
11295	0	0	Ki67+	 9674 11912
11296	0	0	Ki67+	 9674 12406
11297	0	0	Ki67+	 9680 12422
11298	0	0	Ki67+	 9684 12314
11299	0	0	Ki67+	 9685 11854
11300	0	0	Ki67+	 9693 12237
11301	0	0	Ki67+	 9705 12426
11302	0	0	Ki67+	 8914 13357
11303	0	0	Ki67+	 8918 13049
11304	0	0	Ki67+	 8939 12837
11305	0	0	Ki67+	 8945 12806
11306	0	0	Ki67+	 8958 12942
11307	0	0	Ki67+	 8960 13211
11308	0	0	Ki67+	 8971 12837
11309	0	0	Ki67+	 8975 13290
11310	0	0	Ki67+	 8986 12889
11311	0	0	Ki67+	 8992 12809
11312	0	0	Ki67+	 9040 12701
11313	0	0	Ki67+	 9053 13383
11314	0	0	Ki67+	 9072 13365
11315	0	0	Ki67+	 9076 13043
11316	0	0	Ki67+	 9091 13332
11317	0	0	Ki67+	 9102 12902
11318	0	0	Ki67+	 9136 12917
11319	0	0	Ki67+	 9144 12858
11320	0	0	Ki67+	 9161 12939
11321	0	0	Ki67+	 9164 12624
11322	0	0	Ki67+	 9194 12756
11323	0	0	Ki67+	 9194 12959
11324	0	0	Ki67+	 9196 13075
11325	0	0	Ki67+	 9208 13059
11326	0	0	Ki67+	 9229 12717
11327	0	0	Ki67+	 9233 12778
11328	0	0	Ki67+	 9274 13061
11329	0	0	Ki67+	 9282 12670
11330	0	0	Ki67+	 9298 13121
11331	0	0	Ki67+	 9305 12998
11332	0	0	Ki67+	 9311 12886
11333	0	0	Ki67+	 9312 13345
11334	0	0	Ki67+	 9320 13300
11335	0	0	Ki67+	 9347 13252
11336	0	0	Ki67+	 9357 13329
11337	0	0	Ki67+	 9364 12676
11338	0	0	Ki67+	 9373 13389
11339	0	0	Ki67+	 9396 12811
11340	0	0	Ki67+	 9401 12757
11341	0	0	Ki67+	 9410 12781
11342	0	0	Ki67+	 9411 12727
11343	0	0	Ki67+	 9413 12971
11344	0	0	Ki67+	 9413 13097
11345	0	0	Ki67+	 9415 12887
11346	0	0	Ki67+	 9435 12860
11347	0	0	Ki67+	 9443 13154
11348	0	0	Ki67+	 9444 12849
11349	0	0	Ki67+	 9464 12903
11350	0	0	Ki67+	 9469 13123
11351	0	0	Ki67+	 9470 13030
11352	0	0	Ki67+	 9489 13304
11353	0	0	Ki67+	 9490 12613
11354	0	0	Ki67+	 9492 12671
11355	0	0	Ki67+	 9494 12911
11356	0	0	Ki67+	 9500 13342
11357	0	0	Ki67+	 9509 13385
11358	0	0	Ki67+	 9515 12805
11359	0	0	Ki67+	 9515 13175
11360	0	0	Ki67+	 9528 13156
11361	0	0	Ki67+	 9531 13212
11362	0	0	Ki67+	 9533 12673
11363	0	0	Ki67+	 9534 12660
11364	0	0	Ki67+	 9535 13189
11365	0	0	Ki67+	 9558 13047
11366	0	0	Ki67+	 9576 12895
11367	0	0	Ki67+	 9580 13317
11368	0	0	Ki67+	 9582 12794
11369	0	0	Ki67+	 9602 13050
11370	0	0	Ki67+	 9604 12804
11371	0	0	Ki67+	 9609 12955
11372	0	0	Ki67+	 9613 12643
11373	0	0	Ki67+	 9615 12835
11374	0	0	Ki67+	 9638 13131
11375	0	0	Ki67+	 9644 12721
11376	0	0	Ki67+	 9656 12886
11377	0	0	Ki67+	 9659 12643
11378	0	0	Ki67+	 9687 13356
11379	0	0	Ki67+	 9694 12885
11380	0	0	Ki67+	 8917 13763
11381	0	0	Ki67+	 8918 14003
11382	0	0	Ki67+	 8930 13980
11383	0	0	Ki67+	 8931 13683
11384	0	0	Ki67+	 8936 13660
11385	0	0	Ki67+	 8939 13712
11386	0	0	Ki67+	 8949 13538
11387	0	0	Ki67+	 8953 13772
11388	0	0	Ki67+	 8955 13804
11389	0	0	Ki67+	 8958 13673
11390	0	0	Ki67+	 8963 14107
11391	0	0	Ki67+	 8964 13737
11392	0	0	Ki67+	 8969 13788
11393	0	0	Ki67+	 8972 13701
11394	0	0	Ki67+	 8992 13816
11395	0	0	Ki67+	 9000 13740
11396	0	0	Ki67+	 9002 13713
11397	0	0	Ki67+	 9008 14067
11398	0	0	Ki67+	 9018 13844
11399	0	0	Ki67+	 9022 14048
11400	0	0	Ki67+	 9023 13785
11401	0	0	Ki67+	 9039 13760
11402	0	0	Ki67+	 9045 14157
11403	0	0	Ki67+	 9048 13980
11404	0	0	Ki67+	 9053 13416
11405	0	0	Ki67+	 9055 13788
11406	0	0	Ki67+	 9066 13647
11407	0	0	Ki67+	 9069 13808
11408	0	0	Ki67+	 9074 14010
11409	0	0	Ki67+	 9077 13503
11410	0	0	Ki67+	 9085 13730
11411	0	0	Ki67+	 9092 13478
11412	0	0	Ki67+	 9103 13435
11413	0	0	Ki67+	 9108 13480
11414	0	0	Ki67+	 9124 13452
11415	0	0	Ki67+	 9124 13832
11416	0	0	Ki67+	 9140 14082
11417	0	0	Ki67+	 9147 13473
11418	0	0	Ki67+	 9151 13993
11419	0	0	Ki67+	 9155 13533
11420	0	0	Ki67+	 9157 13934
11421	0	0	Ki67+	 9175 13430
11422	0	0	Ki67+	 9182 13395
11423	0	0	Ki67+	 9187 13893
11424	0	0	Ki67+	 9205 13944
11425	0	0	Ki67+	 9210 14045
11426	0	0	Ki67+	 9214 13663
11427	0	0	Ki67+	 9219 13897
11428	0	0	Ki67+	 9223 13985
11429	0	0	Ki67+	 9228 13428
11430	0	0	Ki67+	 9232 13927
11431	0	0	Ki67+	 9238 13892
11432	0	0	Ki67+	 9246 13709
11433	0	0	Ki67+	 9249 13551
11434	0	0	Ki67+	 9259 13809
11435	0	0	Ki67+	 9260 13942
11436	0	0	Ki67+	 9272 13987
11437	0	0	Ki67+	 9288 13790
11438	0	0	Ki67+	 9288 13962
11439	0	0	Ki67+	 9294 13987
11440	0	0	Ki67+	 9304 13547
11441	0	0	Ki67+	 9310 13818
11442	0	0	Ki67+	 9311 14039
11443	0	0	Ki67+	 9313 13939
11444	0	0	Ki67+	 9331 14068
11445	0	0	Ki67+	 9340 13490
11446	0	0	Ki67+	 9340 13675
11447	0	0	Ki67+	 9341 14079
11448	0	0	Ki67+	 9385 13523
11449	0	0	Ki67+	 9392 13592
11450	0	0	Ki67+	 9392 14147
11451	0	0	Ki67+	 9399 14025
11452	0	0	Ki67+	 9402 13970
11453	0	0	Ki67+	 9408 13568
11454	0	0	Ki67+	 9417 13645
11455	0	0	Ki67+	 9421 14102
11456	0	0	Ki67+	 9424 13449
11457	0	0	Ki67+	 9442 13446
11458	0	0	Ki67+	 9450 13410
11459	0	0	Ki67+	 9463 14152
11460	0	0	Ki67+	 9466 13790
11461	0	0	Ki67+	 9485 13522
11462	0	0	Ki67+	 9486 13843
11463	0	0	Ki67+	 9491 13657
11464	0	0	Ki67+	 9528 13582
11465	0	0	Ki67+	 9532 13500
11466	0	0	Ki67+	 9535 13840
11467	0	0	Ki67+	 9536 13644
11468	0	0	Ki67+	 9537 13527
11469	0	0	Ki67+	 9540 14144
11470	0	0	Ki67+	 9541 13537
11471	0	0	Ki67+	 9552 13425
11472	0	0	Ki67+	 9580 13735
11473	0	0	Ki67+	 9584 13879
11474	0	0	Ki67+	 9585 13516
11475	0	0	Ki67+	 9586 13814
11476	0	0	Ki67+	 9587 14166
11477	0	0	Ki67+	 9600 13666
11478	0	0	Ki67+	 9604 13949
11479	0	0	Ki67+	 9605 13971
11480	0	0	Ki67+	 9605 14146
11481	0	0	Ki67+	 9607 13504
11482	0	0	Ki67+	 9622 13410
11483	0	0	Ki67+	 9633 13625
11484	0	0	Ki67+	 9637 13994
11485	0	0	Ki67+	 9638 14080
11486	0	0	Ki67+	 9639 13646
11487	0	0	Ki67+	 9646 14181
11488	0	0	Ki67+	 9648 14018
11489	0	0	Ki67+	 9673 13928
11490	0	0	Ki67+	 9687 14152
11491	0	0	Ki67+	 9688 13989
11492	0	0	Ki67+	 9691 14120
11493	0	0	Ki67+	 9693 13694
11494	0	0	Ki67+	 9705 13891
11495	0	0	Ki67+	 9706 13537
11496	0	0	Ki67+	 8913 14471
11497	0	0	Ki67+	 8919 14323
11498	0	0	Ki67+	 8931 14780
11499	0	0	Ki67+	 8932 14381
11500	0	0	Ki67+	 8933 14820
11501	0	0	Ki67+	 8955 14966
11502	0	0	Ki67+	 9014 14596
11503	0	0	Ki67+	 9018 14725
11504	0	0	Ki67+	 9030 14564
11505	0	0	Ki67+	 9043 14670
11506	0	0	Ki67+	 9053 14396
11507	0	0	Ki67+	 9086 14459
11508	0	0	Ki67+	 9088 14357
11509	0	0	Ki67+	 9102 14959
11510	0	0	Ki67+	 9121 14986
11511	0	0	Ki67+	 9189 14612
11512	0	0	Ki67+	 9200 14661
11513	0	0	Ki67+	 9203 14942
11514	0	0	Ki67+	 9204 14555
11515	0	0	Ki67+	 9205 14241
11516	0	0	Ki67+	 9208 14673
11517	0	0	Ki67+	 9212 14492
11518	0	0	Ki67+	 9224 14839
11519	0	0	Ki67+	 9237 14519
11520	0	0	Ki67+	 9252 14426
11521	0	0	Ki67+	 9260 14441
11522	0	0	Ki67+	 9289 14627
11523	0	0	Ki67+	 9300 14782
11524	0	0	Ki67+	 9354 14969
11525	0	0	Ki67+	 9381 14485
11526	0	0	Ki67+	 9406 14194
11527	0	0	Ki67+	 9467 14471
11528	0	0	Ki67+	 9483 14451
11529	0	0	Ki67+	 9500 14204
11530	0	0	Ki67+	 9511 14863
11531	0	0	Ki67+	 9529 14247
11532	0	0	Ki67+	 9557 14331
11533	0	0	Ki67+	 9566 14217
11534	0	0	Ki67+	 9576 14467
11535	0	0	Ki67+	 9581 14423
11536	0	0	Ki67+	 9597 14253
11537	0	0	Ki67+	 9604 14261
11538	0	0	Ki67+	 9623 14958
11539	0	0	Ki67+	 9624 14596
11540	0	0	Ki67+	 9629 14539
11541	0	0	Ki67+	 9629 14857
11542	0	0	Ki67+	 9630 14295
11543	0	0	Ki67+	 9659 14578
11544	0	0	Ki67+	 9660 14978
11545	0	0	Ki67+	 9676 14619
11546	0	0	Ki67+	 9679 14355
11547	0	0	Ki67+	 9688 14478
11548	0	0	Ki67+	 9689 14626
11549	0	0	Ki67+	 8913 15263
11550	0	0	Ki67+	 8923 15288
11551	0	0	Ki67+	 8935 15556
11552	0	0	Ki67+	 8937 15737
11553	0	0	Ki67+	 8938 15072
11554	0	0	Ki67+	 8947 15404
11555	0	0	Ki67+	 8947 15640
11556	0	0	Ki67+	 8949 15526
11557	0	0	Ki67+	 8957 15552
11558	0	0	Ki67+	 8966 15464
11559	0	0	Ki67+	 8966 15480
11560	0	0	Ki67+	 8967 15730
11561	0	0	Ki67+	 8983 15293
11562	0	0	Ki67+	 8983 15487
11563	0	0	Ki67+	 8989 15339
11564	0	0	Ki67+	 8991 15107
11565	0	0	Ki67+	 8993 15714
11566	0	0	Ki67+	 8995 15659
11567	0	0	Ki67+	 8998 15635
11568	0	0	Ki67+	 9013 15048
11569	0	0	Ki67+	 9032 15690
11570	0	0	Ki67+	 9041 15659
11571	0	0	Ki67+	 9044 15317
11572	0	0	Ki67+	 9056 15463
11573	0	0	Ki67+	 9065 15312
11574	0	0	Ki67+	 9066 15516
11575	0	0	Ki67+	 9068 15659
11576	0	0	Ki67+	 9087 15701
11577	0	0	Ki67+	 9089 15395
11578	0	0	Ki67+	 9091 15625
11579	0	0	Ki67+	 9103 15496
11580	0	0	Ki67+	 9107 15145
11581	0	0	Ki67+	 9107 15226
11582	0	0	Ki67+	 9108 15388
11583	0	0	Ki67+	 9111 15409
11584	0	0	Ki67+	 9112 15442
11585	0	0	Ki67+	 9113 15357
11586	0	0	Ki67+	 9116 15532
11587	0	0	Ki67+	 9128 15541
11588	0	0	Ki67+	 9129 15122
11589	0	0	Ki67+	 9134 15164
11590	0	0	Ki67+	 9135 15025
11591	0	0	Ki67+	 9135 15294
11592	0	0	Ki67+	 9137 15045
11593	0	0	Ki67+	 9137 15402
11594	0	0	Ki67+	 9139 15460
11595	0	0	Ki67+	 9150 15377
11596	0	0	Ki67+	 9152 15425
11597	0	0	Ki67+	 9154 15255
11598	0	0	Ki67+	 9155 15329
11599	0	0	Ki67+	 9162 15527
11600	0	0	Ki67+	 9165 15236
11601	0	0	Ki67+	 9169 15142
11602	0	0	Ki67+	 9171 15268
11603	0	0	Ki67+	 9172 15387
11604	0	0	Ki67+	 9175 15362
11605	0	0	Ki67+	 9183 15227
11606	0	0	Ki67+	 9199 15572
11607	0	0	Ki67+	 9209 15234
11608	0	0	Ki67+	 9214 15307
11609	0	0	Ki67+	 9225 15408
11610	0	0	Ki67+	 9227 15746
11611	0	0	Ki67+	 9230 15349
11612	0	0	Ki67+	 9235 15233
11613	0	0	Ki67+	 9254 15493
11614	0	0	Ki67+	 9255 15359
11615	0	0	Ki67+	 9259 15535
11616	0	0	Ki67+	 9266 15555
11617	0	0	Ki67+	 9275 15445
11618	0	0	Ki67+	 9286 15480
11619	0	0	Ki67+	 9308 15473
11620	0	0	Ki67+	 9319 15729
11621	0	0	Ki67+	 9324 15467
11622	0	0	Ki67+	 9345 15382
11623	0	0	Ki67+	 9349 15634
11624	0	0	Ki67+	 9354 15591
11625	0	0	Ki67+	 9360 15555
11626	0	0	Ki67+	 9377 15305
11627	0	0	Ki67+	 9383 15237
11628	0	0	Ki67+	 9399 15203
11629	0	0	Ki67+	 9415 15498
11630	0	0	Ki67+	 9478 15769
11631	0	0	Ki67+	 9496 15777
11632	0	0	Ki67+	 9615 15127
11633	0	0	Ki67+	 9660 15583
11634	0	0	Ki67+	 9666 15094
11635	0	0	Ki67+	 9680 15013
11636	0	0	Ki67+	 8916 15854
11637	0	0	Ki67+	 8920 16353
11638	0	0	Ki67+	 8933 15887
11639	0	0	Ki67+	 8939 16120
11640	0	0	Ki67+	 8941 16522
11641	0	0	Ki67+	 8951 16373
11642	0	0	Ki67+	 8953 16266
11643	0	0	Ki67+	 8962 16508
11644	0	0	Ki67+	 8968 16492
11645	0	0	Ki67+	 8973 16187
11646	0	0	Ki67+	 8977 15874
11647	0	0	Ki67+	 8990 16375
11648	0	0	Ki67+	 9004 16224
11649	0	0	Ki67+	 9006 15932
11650	0	0	Ki67+	 9024 15876
11651	0	0	Ki67+	 9027 16106
11652	0	0	Ki67+	 9044 16160
11653	0	0	Ki67+	 9053 16577
11654	0	0	Ki67+	 9055 16346
11655	0	0	Ki67+	 9061 16077
11656	0	0	Ki67+	 9061 16477
11657	0	0	Ki67+	 9066 15884
11658	0	0	Ki67+	 9073 15974
11659	0	0	Ki67+	 9073 16046
11660	0	0	Ki67+	 9085 16004
11661	0	0	Ki67+	 9087 16074
11662	0	0	Ki67+	 9088 15874
11663	0	0	Ki67+	 9090 16453
11664	0	0	Ki67+	 9094 16528
11665	0	0	Ki67+	 9097 15845
11666	0	0	Ki67+	 9119 16403
11667	0	0	Ki67+	 9123 16037
11668	0	0	Ki67+	 9132 16191
11669	0	0	Ki67+	 9132 16551
11670	0	0	Ki67+	 9133 16416
11671	0	0	Ki67+	 9151 15870
11672	0	0	Ki67+	 9151 16119
11673	0	0	Ki67+	 9156 16543
11674	0	0	Ki67+	 9164 15979
11675	0	0	Ki67+	 9166 15817
11676	0	0	Ki67+	 9190 16070
11677	0	0	Ki67+	 9192 16426
11678	0	0	Ki67+	 9193 16365
11679	0	0	Ki67+	 9194 16277
11680	0	0	Ki67+	 9206 16004
11681	0	0	Ki67+	 9207 16567
11682	0	0	Ki67+	 9209 16460
11683	0	0	Ki67+	 9210 16038
11684	0	0	Ki67+	 9211 15935
11685	0	0	Ki67+	 9221 16050
11686	0	0	Ki67+	 9225 15847
11687	0	0	Ki67+	 9231 15956
11688	0	0	Ki67+	 9235 15987
11689	0	0	Ki67+	 9243 16388
11690	0	0	Ki67+	 9257 16236
11691	0	0	Ki67+	 9262 16056
11692	0	0	Ki67+	 9264 16436
11693	0	0	Ki67+	 9276 16458
11694	0	0	Ki67+	 9277 16225
11695	0	0	Ki67+	 9279 16384
11696	0	0	Ki67+	 9283 16309
11697	0	0	Ki67+	 9306 15878
11698	0	0	Ki67+	 9306 16468
11699	0	0	Ki67+	 9310 15833
11700	0	0	Ki67+	 9313 15970
11701	0	0	Ki67+	 9313 16081
11702	0	0	Ki67+	 9316 15888
11703	0	0	Ki67+	 9317 16006
11704	0	0	Ki67+	 9318 15954
11705	0	0	Ki67+	 9319 15807
11706	0	0	Ki67+	 9325 15914
11707	0	0	Ki67+	 9328 16201
11708	0	0	Ki67+	 9330 16078
11709	0	0	Ki67+	 9336 15949
11710	0	0	Ki67+	 9350 16130
11711	0	0	Ki67+	 9356 16541
11712	0	0	Ki67+	 9357 15981
11713	0	0	Ki67+	 9366 15804
11714	0	0	Ki67+	 9389 16232
11715	0	0	Ki67+	 9403 15999
11716	0	0	Ki67+	 9411 15842
11717	0	0	Ki67+	 9415 16070
11718	0	0	Ki67+	 9417 16126
11719	0	0	Ki67+	 9423 16444
11720	0	0	Ki67+	 9424 16163
11721	0	0	Ki67+	 9444 16233
11722	0	0	Ki67+	 9461 16528
11723	0	0	Ki67+	 9464 15905
11724	0	0	Ki67+	 9473 16038
11725	0	0	Ki67+	 9473 16258
11726	0	0	Ki67+	 9479 15874
11727	0	0	Ki67+	 9481 15830
11728	0	0	Ki67+	 9490 16036
11729	0	0	Ki67+	 9493 16274
11730	0	0	Ki67+	 9504 16057
11731	0	0	Ki67+	 9505 16338
11732	0	0	Ki67+	 9506 16091
11733	0	0	Ki67+	 9511 16221
11734	0	0	Ki67+	 9525 16268
11735	0	0	Ki67+	 9551 15964
11736	0	0	Ki67+	 9556 15910
11737	0	0	Ki67+	 9557 16257
11738	0	0	Ki67+	 9562 16228
11739	0	0	Ki67+	 9577 16091
11740	0	0	Ki67+	 9579 16452
11741	0	0	Ki67+	 9586 16004
11742	0	0	Ki67+	 9586 16252
11743	0	0	Ki67+	 9586 16335
11744	0	0	Ki67+	 9599 16369
11745	0	0	Ki67+	 9603 16112
11746	0	0	Ki67+	 9607 16421
11747	0	0	Ki67+	 9617 16007
11748	0	0	Ki67+	 9617 16147
11749	0	0	Ki67+	 9630 16042
11750	0	0	Ki67+	 9638 16144
11751	0	0	Ki67+	 9642 16321
11752	0	0	Ki67+	 9649 16259
11753	0	0	Ki67+	 9651 16445
11754	0	0	Ki67+	 9655 15917
11755	0	0	Ki67+	 9659 16106
11756	0	0	Ki67+	 9666 15933
11757	0	0	Ki67+	 9671 16468
11758	0	0	Ki67+	 9674 15983
11759	0	0	Ki67+	 9674 16424
11760	0	0	Ki67+	 9676 16403
11761	0	0	Ki67+	 9680 16151
11762	0	0	Ki67+	 9687 16006
11763	0	0	Ki67+	 9688 16284
11764	0	0	Ki67+	 9689 16386
11765	0	0	Ki67+	 9689 16581
11766	0	0	Ki67+	 8921 17145
11767	0	0	Ki67+	 8931 17084
11768	0	0	Ki67+	 8934 17329
11769	0	0	Ki67+	 8961 17040
11770	0	0	Ki67+	 8978 17331
11771	0	0	Ki67+	 8980 16926
11772	0	0	Ki67+	 8988 17051
11773	0	0	Ki67+	 8992 17148
11774	0	0	Ki67+	 8998 16634
11775	0	0	Ki67+	 9003 17067
11776	0	0	Ki67+	 9007 16827
11777	0	0	Ki67+	 9008 16903
11778	0	0	Ki67+	 9017 16717
11779	0	0	Ki67+	 9019 16746
11780	0	0	Ki67+	 9042 16603
11781	0	0	Ki67+	 9045 17170
11782	0	0	Ki67+	 9045 17271
11783	0	0	Ki67+	 9055 16908
11784	0	0	Ki67+	 9063 16761
11785	0	0	Ki67+	 9066 17277
11786	0	0	Ki67+	 9073 17185
11787	0	0	Ki67+	 9080 16814
11788	0	0	Ki67+	 9092 16948
11789	0	0	Ki67+	 9096 17258
11790	0	0	Ki67+	 9099 17004
11791	0	0	Ki67+	 9105 17202
11792	0	0	Ki67+	 9106 16594
11793	0	0	Ki67+	 9115 16635
11794	0	0	Ki67+	 9116 17327
11795	0	0	Ki67+	 9119 17139
11796	0	0	Ki67+	 9126 17157
11797	0	0	Ki67+	 9128 16976
11798	0	0	Ki67+	 9130 16860
11799	0	0	Ki67+	 9136 17280
11800	0	0	Ki67+	 9151 17184
11801	0	0	Ki67+	 9155 16615
11802	0	0	Ki67+	 9161 17050
11803	0	0	Ki67+	 9177 17155
11804	0	0	Ki67+	 9190 16693
11805	0	0	Ki67+	 9199 16911
11806	0	0	Ki67+	 9201 16807
11807	0	0	Ki67+	 9201 16825
11808	0	0	Ki67+	 9202 16753
11809	0	0	Ki67+	 9203 17123
11810	0	0	Ki67+	 9211 16923
11811	0	0	Ki67+	 9215 16784
11812	0	0	Ki67+	 9217 16717
11813	0	0	Ki67+	 9222 16917
11814	0	0	Ki67+	 9239 16629
11815	0	0	Ki67+	 9241 17365
11816	0	0	Ki67+	 9242 16956
11817	0	0	Ki67+	 9250 17004
11818	0	0	Ki67+	 9253 16988
11819	0	0	Ki67+	 9259 17080
11820	0	0	Ki67+	 9264 17225
11821	0	0	Ki67+	 9265 17030
11822	0	0	Ki67+	 9277 17178
11823	0	0	Ki67+	 9291 16773
11824	0	0	Ki67+	 9310 17318
11825	0	0	Ki67+	 9322 17049
11826	0	0	Ki67+	 9337 17188
11827	0	0	Ki67+	 9344 17348
11828	0	0	Ki67+	 9345 17221
11829	0	0	Ki67+	 9361 16660
11830	0	0	Ki67+	 9363 16959
11831	0	0	Ki67+	 9372 16843
11832	0	0	Ki67+	 9374 16934
11833	0	0	Ki67+	 9379 17012
11834	0	0	Ki67+	 9381 17360
11835	0	0	Ki67+	 9405 16621
11836	0	0	Ki67+	 9406 16894
11837	0	0	Ki67+	 9406 16916
11838	0	0	Ki67+	 9417 17207
11839	0	0	Ki67+	 9418 16789
11840	0	0	Ki67+	 9419 17155
11841	0	0	Ki67+	 9420 17387
11842	0	0	Ki67+	 9432 16780
11843	0	0	Ki67+	 9449 17113
11844	0	0	Ki67+	 9449 17361
11845	0	0	Ki67+	 9467 16608
11846	0	0	Ki67+	 9474 17349
11847	0	0	Ki67+	 9475 16731
11848	0	0	Ki67+	 9483 17189
11849	0	0	Ki67+	 9505 16962
11850	0	0	Ki67+	 9508 17390
11851	0	0	Ki67+	 9532 17135
11852	0	0	Ki67+	 9574 16801
11853	0	0	Ki67+	 9691 17007
11854	0	0	Ki67+	 9699 16768
11855	0	0	Ki67+	 9709 16995
11856	0	0	Ki67+	 8915 18000
11857	0	0	Ki67+	 8917 18156
11858	0	0	Ki67+	 8921 17659
11859	0	0	Ki67+	 8923 17607
11860	0	0	Ki67+	 8927 18147
11861	0	0	Ki67+	 8930 17626
11862	0	0	Ki67+	 8936 17875
11863	0	0	Ki67+	 8937 17830
11864	0	0	Ki67+	 8938 17848
11865	0	0	Ki67+	 8952 17600
11866	0	0	Ki67+	 8953 17635
11867	0	0	Ki67+	 8954 17932
11868	0	0	Ki67+	 8954 18157
11869	0	0	Ki67+	 8958 18000
11870	0	0	Ki67+	 8968 17606
11871	0	0	Ki67+	 8970 17661
11872	0	0	Ki67+	 8975 17703
11873	0	0	Ki67+	 8981 18158
11874	0	0	Ki67+	 8983 17911
11875	0	0	Ki67+	 8991 17759
11876	0	0	Ki67+	 8992 17629
11877	0	0	Ki67+	 8994 18155
11878	0	0	Ki67+	 8995 17733
11879	0	0	Ki67+	 8997 17693
11880	0	0	Ki67+	 8998 17659
11881	0	0	Ki67+	 8999 17581
11882	0	0	Ki67+	 9012 18013
11883	0	0	Ki67+	 9016 17691
11884	0	0	Ki67+	 9023 17870
11885	0	0	Ki67+	 9024 17743
11886	0	0	Ki67+	 9028 17664
11887	0	0	Ki67+	 9035 18158
11888	0	0	Ki67+	 9038 17709
11889	0	0	Ki67+	 9039 17731
11890	0	0	Ki67+	 9046 17879
11891	0	0	Ki67+	 9049 18010
11892	0	0	Ki67+	 9056 17726
11893	0	0	Ki67+	 9056 17950
11894	0	0	Ki67+	 9064 17609
11895	0	0	Ki67+	 9070 17675
11896	0	0	Ki67+	 9078 17604
11897	0	0	Ki67+	 9085 18045
11898	0	0	Ki67+	 9087 17728
11899	0	0	Ki67+	 9088 18116
11900	0	0	Ki67+	 9090 17756
11901	0	0	Ki67+	 9091 17587
11902	0	0	Ki67+	 9095 17798
11903	0	0	Ki67+	 9098 18015
11904	0	0	Ki67+	 9102 17558
11905	0	0	Ki67+	 9112 18134
11906	0	0	Ki67+	 9114 17788
11907	0	0	Ki67+	 9120 17695
11908	0	0	Ki67+	 9120 18144
11909	0	0	Ki67+	 9127 17824
11910	0	0	Ki67+	 9129 17895
11911	0	0	Ki67+	 9130 18016
11912	0	0	Ki67+	 9137 17777
11913	0	0	Ki67+	 9160 17785
11914	0	0	Ki67+	 9162 18073
11915	0	0	Ki67+	 9163 18098
11916	0	0	Ki67+	 9182 18032
11917	0	0	Ki67+	 9186 17590
11918	0	0	Ki67+	 9188 18115
11919	0	0	Ki67+	 9189 17577
11920	0	0	Ki67+	 9208 17588
11921	0	0	Ki67+	 9227 17396
11922	0	0	Ki67+	 9227 17578
11923	0	0	Ki67+	 9249 17589
11924	0	0	Ki67+	 9271 17791
11925	0	0	Ki67+	 9290 17502
11926	0	0	Ki67+	 9293 17612
11927	0	0	Ki67+	 9297 18093
11928	0	0	Ki67+	 9317 17800
11929	0	0	Ki67+	 9327 18034
11930	0	0	Ki67+	 9333 17616
11931	0	0	Ki67+	 9333 18170
11932	0	0	Ki67+	 9350 17452
11933	0	0	Ki67+	 9362 17447
11934	0	0	Ki67+	 9362 17908
11935	0	0	Ki67+	 9366 17657
11936	0	0	Ki67+	 9369 17644
11937	0	0	Ki67+	 9370 17695
11938	0	0	Ki67+	 9385 17491
11939	0	0	Ki67+	 9389 17684
11940	0	0	Ki67+	 9392 17770
11941	0	0	Ki67+	 9396 17495
11942	0	0	Ki67+	 9400 17741
11943	0	0	Ki67+	 9412 17725
11944	0	0	Ki67+	 9414 17746
11945	0	0	Ki67+	 9414 18068
11946	0	0	Ki67+	 9426 18100
11947	0	0	Ki67+	 9449 17856
11948	0	0	Ki67+	 9452 18143
11949	0	0	Ki67+	 9470 17504
11950	0	0	Ki67+	 9497 17536
11951	0	0	Ki67+	 9506 17602
11952	0	0	Ki67+	 9516 17844
11953	0	0	Ki67+	 9517 17421
11954	0	0	Ki67+	 9530 17880
11955	0	0	Ki67+	 9576 17773
11956	0	0	Ki67+	 9584 17759
11957	0	0	Ki67+	 9585 18102
11958	0	0	Ki67+	 9588 17832
11959	0	0	Ki67+	 9600 17869
11960	0	0	Ki67+	 9661 18016
11961	0	0	Ki67+	 8916 18248
11962	0	0	Ki67+	 8916 18905
11963	0	0	Ki67+	 8930 18385
11964	0	0	Ki67+	 8930 18991
11965	0	0	Ki67+	 8936 18633
11966	0	0	Ki67+	 8938 18899
11967	0	0	Ki67+	 8941 18787
11968	0	0	Ki67+	 8942 18345
11969	0	0	Ki67+	 8945 18384
11970	0	0	Ki67+	 8949 18471
11971	0	0	Ki67+	 8952 18624
11972	0	0	Ki67+	 8957 18758
11973	0	0	Ki67+	 8958 18268
11974	0	0	Ki67+	 8966 18617
11975	0	0	Ki67+	 8971 18896
11976	0	0	Ki67+	 8975 18473
11977	0	0	Ki67+	 8979 18351
11978	0	0	Ki67+	 8984 18757
11979	0	0	Ki67+	 8984 18987
11980	0	0	Ki67+	 8987 18893
11981	0	0	Ki67+	 8990 18305
11982	0	0	Ki67+	 8994 18775
11983	0	0	Ki67+	 8997 18324
11984	0	0	Ki67+	 8998 18277
11985	0	0	Ki67+	 9007 18621
11986	0	0	Ki67+	 9008 18371
11987	0	0	Ki67+	 9011 18358
11988	0	0	Ki67+	 9011 18754
11989	0	0	Ki67+	 9015 18280
11990	0	0	Ki67+	 9021 18886
11991	0	0	Ki67+	 9024 18300
11992	0	0	Ki67+	 9024 18477
11993	0	0	Ki67+	 9036 18771
11994	0	0	Ki67+	 9041 18290
11995	0	0	Ki67+	 9048 18769
11996	0	0	Ki67+	 9054 18348
11997	0	0	Ki67+	 9055 18301
11998	0	0	Ki67+	 9055 18631
11999	0	0	Ki67+	 9059 18857
12000	0	0	Ki67+	 9064 18525
12001	0	0	Ki67+	 9064 18752
12002	0	0	Ki67+	 9064 18765
12003	0	0	Ki67+	 9071 18336
12004	0	0	Ki67+	 9072 18726
12005	0	0	Ki67+	 9075 18497
12006	0	0	Ki67+	 9077 18873
12007	0	0	Ki67+	 9078 18845
12008	0	0	Ki67+	 9079 18620
12009	0	0	Ki67+	 9084 18762
12010	0	0	Ki67+	 9087 18595
12011	0	0	Ki67+	 9087 18794
12012	0	0	Ki67+	 9093 18856
12013	0	0	Ki67+	 9094 18920
12014	0	0	Ki67+	 9099 18759
12015	0	0	Ki67+	 9102 18617
12016	0	0	Ki67+	 9106 18836
12017	0	0	Ki67+	 9111 18566
12018	0	0	Ki67+	 9114 18810
12019	0	0	Ki67+	 9116 18603
12020	0	0	Ki67+	 9135 18596
12021	0	0	Ki67+	 9136 18267
12022	0	0	Ki67+	 9138 18556
12023	0	0	Ki67+	 9138 18782
12024	0	0	Ki67+	 9138 18834
12025	0	0	Ki67+	 9150 18568
12026	0	0	Ki67+	 9160 18388
12027	0	0	Ki67+	 9163 18810
12028	0	0	Ki67+	 9174 18686
12029	0	0	Ki67+	 9175 18641
12030	0	0	Ki67+	 9177 18229
12031	0	0	Ki67+	 9177 18559
12032	0	0	Ki67+	 9184 18213
12033	0	0	Ki67+	 9187 18683
12034	0	0	Ki67+	 9203 18207
12035	0	0	Ki67+	 9226 18788
12036	0	0	Ki67+	 9227 18202
12037	0	0	Ki67+	 9235 18385
12038	0	0	Ki67+	 9244 18221
12039	0	0	Ki67+	 9249 18709
12040	0	0	Ki67+	 9262 18584
12041	0	0	Ki67+	 9274 18699
12042	0	0	Ki67+	 9296 18596
12043	0	0	Ki67+	 9298 18717
12044	0	0	Ki67+	 9298 18985
12045	0	0	Ki67+	 9310 18861
12046	0	0	Ki67+	 9316 18742
12047	0	0	Ki67+	 9325 18598
12048	0	0	Ki67+	 9338 18646
12049	0	0	Ki67+	 9347 18895
12050	0	0	Ki67+	 9352 18581
12051	0	0	Ki67+	 9361 18688
12052	0	0	Ki67+	 9362 18863
12053	0	0	Ki67+	 9389 18506
12054	0	0	Ki67+	 9396 18787
12055	0	0	Ki67+	 9396 18801
12056	0	0	Ki67+	 9405 18396
12057	0	0	Ki67+	 9417 18873
12058	0	0	Ki67+	 9422 18948
12059	0	0	Ki67+	 9424 18807
12060	0	0	Ki67+	 9430 18787
12061	0	0	Ki67+	 9441 18367
12062	0	0	Ki67+	 9449 18250
12063	0	0	Ki67+	 9450 18765
12064	0	0	Ki67+	 9454 18820
12065	0	0	Ki67+	 9459 18949
12066	0	0	Ki67+	 9463 18869
12067	0	0	Ki67+	 9463 18886
12068	0	0	Ki67+	 9480 18596
12069	0	0	Ki67+	 9487 18840
12070	0	0	Ki67+	 9488 18326
12071	0	0	Ki67+	 9500 18883
12072	0	0	Ki67+	 9500 18945
12073	0	0	Ki67+	 9502 18717
12074	0	0	Ki67+	 9513 18988
12075	0	0	Ki67+	 9516 18755
12076	0	0	Ki67+	 9526 18946
12077	0	0	Ki67+	 9532 18429
12078	0	0	Ki67+	 9537 18979
12079	0	0	Ki67+	 9541 18990
12080	0	0	Ki67+	 9554 18979
12081	0	0	Ki67+	 9561 18693
12082	0	0	Ki67+	 9565 18675
12083	0	0	Ki67+	 9573 18868
12084	0	0	Ki67+	 9603 18778
12085	0	0	Ki67+	 9615 18195
12086	0	0	Ki67+	 9623 18852
12087	0	0	Ki67+	 9623 18986
12088	0	0	Ki67+	 9624 18890
12089	0	0	Ki67+	 9633 18790
12090	0	0	Ki67+	 9634 18309
12091	0	0	Ki67+	 9686 18227
12092	0	0	Ki67+	 9690 18514
12093	0	0	Ki67+	 9709 18747
12094	0	0	Ki67+	 8914 19461
12095	0	0	Ki67+	 8914 19581
12096	0	0	Ki67+	 8917 19308
12097	0	0	Ki67+	 8926 19050
12098	0	0	Ki67+	 8935 19130
12099	0	0	Ki67+	 8938 19022
12100	0	0	Ki67+	 8954 19584
12101	0	0	Ki67+	 8959 19029
12102	0	0	Ki67+	 8965 19277
12103	0	0	Ki67+	 8969 19560
12104	0	0	Ki67+	 8980 19758
12105	0	0	Ki67+	 8981 19275
12106	0	0	Ki67+	 8984 19337
12107	0	0	Ki67+	 8985 19471
12108	0	0	Ki67+	 8997 19555
12109	0	0	Ki67+	 8999 19116
12110	0	0	Ki67+	 9000 19748
12111	0	0	Ki67+	 9002 19267
12112	0	0	Ki67+	 9005 19450
12113	0	0	Ki67+	 9025 19470
12114	0	0	Ki67+	 9026 19114
12115	0	0	Ki67+	 9027 19791
12116	0	0	Ki67+	 9029 19244
12117	0	0	Ki67+	 9037 19722
12118	0	0	Ki67+	 9038 19315
12119	0	0	Ki67+	 9039 19548
12120	0	0	Ki67+	 9045 19738
12121	0	0	Ki67+	 9047 19243
12122	0	0	Ki67+	 9048 19119
12123	0	0	Ki67+	 9051 19558
12124	0	0	Ki67+	 9056 19174
12125	0	0	Ki67+	 9058 19786
12126	0	0	Ki67+	 9067 19541
12127	0	0	Ki67+	 9073 19463
12128	0	0	Ki67+	 9076 19121
12129	0	0	Ki67+	 9077 19253
12130	0	0	Ki67+	 9091 19533
12131	0	0	Ki67+	 9095 19163
12132	0	0	Ki67+	 9100 19455
12133	0	0	Ki67+	 9111 19530
12134	0	0	Ki67+	 9114 19166
12135	0	0	Ki67+	 9119 19273
12136	0	0	Ki67+	 9124 19765
12137	0	0	Ki67+	 9134 19219
12138	0	0	Ki67+	 9143 19707
12139	0	0	Ki67+	 9146 19045
12140	0	0	Ki67+	 9146 19260
12141	0	0	Ki67+	 9152 19514
12142	0	0	Ki67+	 9172 19256
12143	0	0	Ki67+	 9172 19438
12144	0	0	Ki67+	 9178 19449
12145	0	0	Ki67+	 9182 19504
12146	0	0	Ki67+	 9191 19441
12147	0	0	Ki67+	 9199 19743
12148	0	0	Ki67+	 9200 19237
12149	0	0	Ki67+	 9212 19494
12150	0	0	Ki67+	 9222 19692
12151	0	0	Ki67+	 9229 19499
12152	0	0	Ki67+	 9242 19129
12153	0	0	Ki67+	 9243 19490
12154	0	0	Ki67+	 9246 19143
12155	0	0	Ki67+	 9254 19186
12156	0	0	Ki67+	 9264 19735
12157	0	0	Ki67+	 9265 19404
12158	0	0	Ki67+	 9270 19236
12159	0	0	Ki67+	 9277 19488
12160	0	0	Ki67+	 9278 19002
12161	0	0	Ki67+	 9278 19416
12162	0	0	Ki67+	 9296 19220
12163	0	0	Ki67+	 9299 19737
12164	0	0	Ki67+	 9302 19481
12165	0	0	Ki67+	 9306 19225
12166	0	0	Ki67+	 9306 19403
12167	0	0	Ki67+	 9309 19664
12168	0	0	Ki67+	 9315 19100
12169	0	0	Ki67+	 9315 19215
12170	0	0	Ki67+	 9319 19473
12171	0	0	Ki67+	 9319 19742
12172	0	0	Ki67+	 9323 19720
12173	0	0	Ki67+	 9332 19078
12174	0	0	Ki67+	 9332 19388
12175	0	0	Ki67+	 9333 19224
12176	0	0	Ki67+	 9336 19644
12177	0	0	Ki67+	 9344 19214
12178	0	0	Ki67+	 9345 19385
12179	0	0	Ki67+	 9348 19161
12180	0	0	Ki67+	 9351 19027
12181	0	0	Ki67+	 9353 19106
12182	0	0	Ki67+	 9363 19056
12183	0	0	Ki67+	 9365 19390
12184	0	0	Ki67+	 9366 19642
12185	0	0	Ki67+	 9367 19742
12186	0	0	Ki67+	 9369 19554
12187	0	0	Ki67+	 9379 19010
12188	0	0	Ki67+	 9384 19040
12189	0	0	Ki67+	 9385 19227
12190	0	0	Ki67+	 9387 19487
12191	0	0	Ki67+	 9389 19553
12192	0	0	Ki67+	 9391 19097
12193	0	0	Ki67+	 9391 19115
12194	0	0	Ki67+	 9394 19378
12195	0	0	Ki67+	 9395 19472
12196	0	0	Ki67+	 9396 19689
12197	0	0	Ki67+	 9397 19214
12198	0	0	Ki67+	 9399 19635
12199	0	0	Ki67+	 9406 19160
12200	0	0	Ki67+	 9407 19507
12201	0	0	Ki67+	 9408 19027
12202	0	0	Ki67+	 9411 19002
12203	0	0	Ki67+	 9412 19201
12204	0	0	Ki67+	 9415 19095
12205	0	0	Ki67+	 9417 19554
12206	0	0	Ki67+	 9419 19685
12207	0	0	Ki67+	 9420 19366
12208	0	0	Ki67+	 9423 19126
12209	0	0	Ki67+	 9426 19532
12210	0	0	Ki67+	 9428 19202
12211	0	0	Ki67+	 9435 19242
12212	0	0	Ki67+	 9435 19357
12213	0	0	Ki67+	 9438 19216
12214	0	0	Ki67+	 9439 19026
12215	0	0	Ki67+	 9440 19785
12216	0	0	Ki67+	 9442 19590
12217	0	0	Ki67+	 9449 19745
12218	0	0	Ki67+	 9453 19339
12219	0	0	Ki67+	 9455 19484
12220	0	0	Ki67+	 9456 19371
12221	0	0	Ki67+	 9460 19520
12222	0	0	Ki67+	 9465 19577
12223	0	0	Ki67+	 9468 19740
12224	0	0	Ki67+	 9469 19159
12225	0	0	Ki67+	 9471 19219
12226	0	0	Ki67+	 9479 19342
12227	0	0	Ki67+	 9480 19505
12228	0	0	Ki67+	 9482 19449
12229	0	0	Ki67+	 9483 19105
12230	0	0	Ki67+	 9485 19614
12231	0	0	Ki67+	 9486 19597
12232	0	0	Ki67+	 9489 19724
12233	0	0	Ki67+	 9490 19220
12234	0	0	Ki67+	 9491 19113
12235	0	0	Ki67+	 9494 19252
12236	0	0	Ki67+	 9500 19311
12237	0	0	Ki67+	 9506 19781
12238	0	0	Ki67+	 9512 19738
12239	0	0	Ki67+	 9514 19297
12240	0	0	Ki67+	 9514 19547
12241	0	0	Ki67+	 9516 19572
12242	0	0	Ki67+	 9519 19260
12243	0	0	Ki67+	 9520 19110
12244	0	0	Ki67+	 9520 19210
12245	0	0	Ki67+	 9524 19330
12246	0	0	Ki67+	 9526 19553
12247	0	0	Ki67+	 9527 19593
12248	0	0	Ki67+	 9531 19541
12249	0	0	Ki67+	 9535 19321
12250	0	0	Ki67+	 9539 19079
12251	0	0	Ki67+	 9542 19288
12252	0	0	Ki67+	 9545 19437
12253	0	0	Ki67+	 9546 19472
12254	0	0	Ki67+	 9547 19582
12255	0	0	Ki67+	 9548 19628
12256	0	0	Ki67+	 9550 19511
12257	0	0	Ki67+	 9551 19490
12258	0	0	Ki67+	 9560 19654
12259	0	0	Ki67+	 9562 19096
12260	0	0	Ki67+	 9563 19466
12261	0	0	Ki67+	 9564 19561
12262	0	0	Ki67+	 9565 19233
12263	0	0	Ki67+	 9569 19297
12264	0	0	Ki67+	 9574 19474
12265	0	0	Ki67+	 9576 19262
12266	0	0	Ki67+	 9578 19235
12267	0	0	Ki67+	 9578 19615
12268	0	0	Ki67+	 9582 19733
12269	0	0	Ki67+	 9583 19493
12270	0	0	Ki67+	 9584 19538
12271	0	0	Ki67+	 9588 19087
12272	0	0	Ki67+	 9625 19072
12273	0	0	Ki67+	 9626 19723
12274	0	0	Ki67+	 9635 19186
12275	0	0	Ki67+	 9637 19050
12276	0	0	Ki67+	 9645 19088
12277	0	0	Ki67+	 9646 19682
12278	0	0	Ki67+	 9649 19055
12279	0	0	Ki67+	 9650 19729
12280	0	0	Ki67+	 9652 19021
12281	0	0	Ki67+	 9656 19541
12282	0	0	Ki67+	 9658 19755
12283	0	0	Ki67+	 9667 19776
12284	0	0	Ki67+	 9675 19736
12285	0	0	Ki67+	 9679 19664
12286	0	0	Ki67+	 9679 19696
12287	0	0	Ki67+	 9680 19252
12288	0	0	Ki67+	 9686 19653
12289	0	0	Ki67+	 9693 19672
12290	0	0	Ki67+	 9696 19752
12291	0	0	Ki67+	 9704 19206
12292	0	0	Ki67+	 8921 19910
12293	0	0	Ki67+	 8930 19821
12294	0	0	Ki67+	 8934 20270
12295	0	0	Ki67+	 8957 19921
12296	0	0	Ki67+	 8988 19907
12297	0	0	Ki67+	 9003 19795
12298	0	0	Ki67+	 9016 19910
12299	0	0	Ki67+	 9031 20474
12300	0	0	Ki67+	 9039 20486
12301	0	0	Ki67+	 9040 20248
12302	0	0	Ki67+	 9043 20472
12303	0	0	Ki67+	 9050 19911
12304	0	0	Ki67+	 9062 19910
12305	0	0	Ki67+	 9069 20569
12306	0	0	Ki67+	 9118 20154
12307	0	0	Ki67+	 9156 20118
12308	0	0	Ki67+	 9161 20228
12309	0	0	Ki67+	 9177 19894
12310	0	0	Ki67+	 9182 19960
12311	0	0	Ki67+	 9192 20240
12312	0	0	Ki67+	 9193 20477
12313	0	0	Ki67+	 9204 20342
12314	0	0	Ki67+	 9231 20349
12315	0	0	Ki67+	 9246 20224
12316	0	0	Ki67+	 9247 20090
12317	0	0	Ki67+	 9257 20058
12318	0	0	Ki67+	 9262 20085
12319	0	0	Ki67+	 9268 20348
12320	0	0	Ki67+	 9269 20035
12321	0	0	Ki67+	 9274 19962
12322	0	0	Ki67+	 9275 20156
12323	0	0	Ki67+	 9276 20434
12324	0	0	Ki67+	 9288 20216
12325	0	0	Ki67+	 9309 19878
12326	0	0	Ki67+	 9315 20254
12327	0	0	Ki67+	 9317 20281
12328	0	0	Ki67+	 9322 19972
12329	0	0	Ki67+	 9323 20245
12330	0	0	Ki67+	 9324 20315
12331	0	0	Ki67+	 9326 19864
12332	0	0	Ki67+	 9336 20233
12333	0	0	Ki67+	 9341 20120
12334	0	0	Ki67+	 9345 20497
12335	0	0	Ki67+	 9358 20246
12336	0	0	Ki67+	 9361 19938
12337	0	0	Ki67+	 9361 20217
12338	0	0	Ki67+	 9364 19862
12339	0	0	Ki67+	 9365 20054
12340	0	0	Ki67+	 9371 20443
12341	0	0	Ki67+	 9381 20223
12342	0	0	Ki67+	 9386 20116
12343	0	0	Ki67+	 9394 20293
12344	0	0	Ki67+	 9395 20433
12345	0	0	Ki67+	 9397 19850
12346	0	0	Ki67+	 9399 20279
12347	0	0	Ki67+	 9412 20367
12348	0	0	Ki67+	 9419 20424
12349	0	0	Ki67+	 9420 20252
12350	0	0	Ki67+	 9425 20288
12351	0	0	Ki67+	 9433 20079
12352	0	0	Ki67+	 9438 19923
12353	0	0	Ki67+	 9447 20013
12354	0	0	Ki67+	 9453 20367
12355	0	0	Ki67+	 9455 20415
12356	0	0	Ki67+	 9464 19831
12357	0	0	Ki67+	 9465 20031
12358	0	0	Ki67+	 9477 19793
12359	0	0	Ki67+	 9486 20014
12360	0	0	Ki67+	 9520 20113
12361	0	0	Ki67+	 9530 20402
12362	0	0	Ki67+	 9531 20326
12363	0	0	Ki67+	 9543 20383
12364	0	0	Ki67+	 9568 20378
12365	0	0	Ki67+	 9593 20017
12366	0	0	Ki67+	 9605 20377
12367	0	0	Ki67+	 9629 20368
12368	0	0	Ki67+	 9651 20557
12369	0	0	Ki67+	 9660 20576
12370	0	0	Ki67+	 9674 20579
12371	0	0	Ki67+	 9677 20346
12372	0	0	Ki67+	 9687 20583
12373	0	0	Ki67+	 9698 20046
12374	0	0	Ki67+	 9701 20528
12375	0	0	Ki67+	 9704 20029
12376	0	0	Ki67+	 9705 20276
12377	0	0	Ki67+	 9708 19997
12378	0	0	Ki67+	 8920 20594
12379	0	0	Ki67+	 8921 20635
12380	0	0	Ki67+	 8936 20608
12381	0	0	Ki67+	 8952 20966
12382	0	0	Ki67+	 8959 20791
12383	0	0	Ki67+	 8986 20950
12384	0	0	Ki67+	 9035 20669
12385	0	0	Ki67+	 9036 20956
12386	0	0	Ki67+	 9042 20829
12387	0	0	Ki67+	 9056 20608
12388	0	0	Ki67+	 9056 21331
12389	0	0	Ki67+	 9102 20645
12390	0	0	Ki67+	 9113 20767
12391	0	0	Ki67+	 9121 20905
12392	0	0	Ki67+	 9135 21271
12393	0	0	Ki67+	 9136 21073
12394	0	0	Ki67+	 9137 21009
12395	0	0	Ki67+	 9141 21222
12396	0	0	Ki67+	 9146 20786
12397	0	0	Ki67+	 9158 21252
12398	0	0	Ki67+	 9184 20748
12399	0	0	Ki67+	 9187 21252
12400	0	0	Ki67+	 9204 20690
12401	0	0	Ki67+	 9205 20705
12402	0	0	Ki67+	 9211 20798
12403	0	0	Ki67+	 9225 20693
12404	0	0	Ki67+	 9226 21222
12405	0	0	Ki67+	 9240 20708
12406	0	0	Ki67+	 9255 20883
12407	0	0	Ki67+	 9260 21148
12408	0	0	Ki67+	 9260 21215
12409	0	0	Ki67+	 9294 20993
12410	0	0	Ki67+	 9294 21196
12411	0	0	Ki67+	 9302 20740
12412	0	0	Ki67+	 9304 21175
12413	0	0	Ki67+	 9315 20702
12414	0	0	Ki67+	 9316 21379
12415	0	0	Ki67+	 9321 20655
12416	0	0	Ki67+	 9322 20665
12417	0	0	Ki67+	 9338 20677
12418	0	0	Ki67+	 9348 21105
12419	0	0	Ki67+	 9359 21157
12420	0	0	Ki67+	 9373 21364
12421	0	0	Ki67+	 9375 21338
12422	0	0	Ki67+	 9380 21158
12423	0	0	Ki67+	 9399 20857
12424	0	0	Ki67+	 9411 21044
12425	0	0	Ki67+	 9420 21140
12426	0	0	Ki67+	 9428 20801
12427	0	0	Ki67+	 9442 20811
12428	0	0	Ki67+	 9446 20649
12429	0	0	Ki67+	 9453 21376
12430	0	0	Ki67+	 9461 21167
12431	0	0	Ki67+	 9462 20925
12432	0	0	Ki67+	 9463 20641
12433	0	0	Ki67+	 9477 20892
12434	0	0	Ki67+	 9481 21003
12435	0	0	Ki67+	 9482 21019
12436	0	0	Ki67+	 9488 21105
12437	0	0	Ki67+	 9489 20800
12438	0	0	Ki67+	 9490 21319
12439	0	0	Ki67+	 9500 20986
12440	0	0	Ki67+	 9500 21112
12441	0	0	Ki67+	 9507 21045
12442	0	0	Ki67+	 9513 20636
12443	0	0	Ki67+	 9517 21381
12444	0	0	Ki67+	 9518 20734
12445	0	0	Ki67+	 9518 21035
12446	0	0	Ki67+	 9518 21313
12447	0	0	Ki67+	 9519 21111
12448	0	0	Ki67+	 9532 20897
12449	0	0	Ki67+	 9543 21089
12450	0	0	Ki67+	 9544 21390
12451	0	0	Ki67+	 9550 20769
12452	0	0	Ki67+	 9559 20626
12453	0	0	Ki67+	 9561 21366
12454	0	0	Ki67+	 9567 20971
12455	0	0	Ki67+	 9568 21354
12456	0	0	Ki67+	 9569 21279
12457	0	0	Ki67+	 9580 20650
12458	0	0	Ki67+	 9584 20739
12459	0	0	Ki67+	 9585 20615
12460	0	0	Ki67+	 9587 21385
12461	0	0	Ki67+	 9588 21252
12462	0	0	Ki67+	 9596 20645
12463	0	0	Ki67+	 9596 21353
12464	0	0	Ki67+	 9600 21086
12465	0	0	Ki67+	 9602 21364
12466	0	0	Ki67+	 9618 20603
12467	0	0	Ki67+	 9618 21326
12468	0	0	Ki67+	 9625 21389
12469	0	0	Ki67+	 9633 21344
12470	0	0	Ki67+	 9637 20988
12471	0	0	Ki67+	 9637 21237
12472	0	0	Ki67+	 9643 21253
12473	0	0	Ki67+	 9644 20872
12474	0	0	Ki67+	 9644 21205
12475	0	0	Ki67+	 9653 20903
12476	0	0	Ki67+	 9653 21240
12477	0	0	Ki67+	 9654 21217
12478	0	0	Ki67+	 9662 21091
12479	0	0	Ki67+	 9667 21315
12480	0	0	Ki67+	 9668 20859
12481	0	0	Ki67+	 9668 21231
12482	0	0	Ki67+	 9668 21342
12483	0	0	Ki67+	 9673 20828
12484	0	0	Ki67+	 9677 21109
12485	0	0	Ki67+	 9678 20891
12486	0	0	Ki67+	 9684 20857
12487	0	0	Ki67+	 9685 21094
12488	0	0	Ki67+	 9691 20674
12489	0	0	Ki67+	 9692 20949
12490	0	0	Ki67+	 9694 20884
12491	0	0	Ki67+	 9695 21048
12492	0	0	Ki67+	 9697 20822
12493	0	0	Ki67+	 9700 21214
12494	0	0	Ki67+	 9707 21073
12495	0	0	Ki67+	 9708 20875
12496	0	0	Ki67+	 9708 21369
12497	0	0	Ki67+	 9711 20803
12498	0	0	Ki67+	 8913 21879
12499	0	0	Ki67+	 8917 22113
12500	0	0	Ki67+	 8926 21618
12501	0	0	Ki67+	 8948 21605
12502	0	0	Ki67+	 8964 21548
12503	0	0	Ki67+	 8973 21570
12504	0	0	Ki67+	 8994 21874
12505	0	0	Ki67+	 9002 21454
12506	0	0	Ki67+	 9006 21853
12507	0	0	Ki67+	 9020 21908
12508	0	0	Ki67+	 9047 21857
12509	0	0	Ki67+	 9059 22000
12510	0	0	Ki67+	 9063 21887
12511	0	0	Ki67+	 9063 22142
12512	0	0	Ki67+	 9081 21946
12513	0	0	Ki67+	 9095 22014
12514	0	0	Ki67+	 9105 21929
12515	0	0	Ki67+	 9121 21961
12516	0	0	Ki67+	 9126 22187
12517	0	0	Ki67+	 9128 21430
12518	0	0	Ki67+	 9138 21905
12519	0	0	Ki67+	 9138 22024
12520	0	0	Ki67+	 9141 21961
12521	0	0	Ki67+	 9145 22115
12522	0	0	Ki67+	 9155 21991
12523	0	0	Ki67+	 9156 22189
12524	0	0	Ki67+	 9160 21919
12525	0	0	Ki67+	 9162 22172
12526	0	0	Ki67+	 9170 21889
12527	0	0	Ki67+	 9172 22170
12528	0	0	Ki67+	 9173 22091
12529	0	0	Ki67+	 9174 21731
12530	0	0	Ki67+	 9177 21856
12531	0	0	Ki67+	 9183 21772
12532	0	0	Ki67+	 9184 21885
12533	0	0	Ki67+	 9184 21983
12534	0	0	Ki67+	 9186 22077
12535	0	0	Ki67+	 9188 21642
12536	0	0	Ki67+	 9189 21927
12537	0	0	Ki67+	 9189 21948
12538	0	0	Ki67+	 9189 21970
12539	0	0	Ki67+	 9190 21840
12540	0	0	Ki67+	 9193 21766
12541	0	0	Ki67+	 9193 22147
12542	0	0	Ki67+	 9195 21907
12543	0	0	Ki67+	 9196 21473
12544	0	0	Ki67+	 9201 21568
12545	0	0	Ki67+	 9201 21945
12546	0	0	Ki67+	 9203 21547
12547	0	0	Ki67+	 9206 21860
12548	0	0	Ki67+	 9213 21633
12549	0	0	Ki67+	 9216 21962
12550	0	0	Ki67+	 9217 21940
12551	0	0	Ki67+	 9219 21877
12552	0	0	Ki67+	 9220 21986
12553	0	0	Ki67+	 9221 21481
12554	0	0	Ki67+	 9221 21727
12555	0	0	Ki67+	 9221 21831
12556	0	0	Ki67+	 9227 21913
12557	0	0	Ki67+	 9230 21895
12558	0	0	Ki67+	 9232 22048
12559	0	0	Ki67+	 9234 22129
12560	0	0	Ki67+	 9239 22145
12561	0	0	Ki67+	 9242 21878
12562	0	0	Ki67+	 9246 21987
12563	0	0	Ki67+	 9249 21960
12564	0	0	Ki67+	 9251 21896
12565	0	0	Ki67+	 9253 21821
12566	0	0	Ki67+	 9256 21795
12567	0	0	Ki67+	 9260 21857
12568	0	0	Ki67+	 9262 21929
12569	0	0	Ki67+	 9263 21406
12570	0	0	Ki67+	 9264 21964
12571	0	0	Ki67+	 9270 21808
12572	0	0	Ki67+	 9274 21992
12573	0	0	Ki67+	 9279 21745
12574	0	0	Ki67+	 9279 22129
12575	0	0	Ki67+	 9281 21781
12576	0	0	Ki67+	 9287 21832
12577	0	0	Ki67+	 9288 21485
12578	0	0	Ki67+	 9288 21943
12579	0	0	Ki67+	 9290 21495
12580	0	0	Ki67+	 9304 21472
12581	0	0	Ki67+	 9304 21943
12582	0	0	Ki67+	 9304 21973
12583	0	0	Ki67+	 9306 21794
12584	0	0	Ki67+	 9308 22105
12585	0	0	Ki67+	 9314 21889
12586	0	0	Ki67+	 9314 22016
12587	0	0	Ki67+	 9320 21770
12588	0	0	Ki67+	 9324 21976
12589	0	0	Ki67+	 9327 22056
12590	0	0	Ki67+	 9336 21529
12591	0	0	Ki67+	 9339 21947
12592	0	0	Ki67+	 9340 21762
12593	0	0	Ki67+	 9344 21800
12594	0	0	Ki67+	 9345 21739
12595	0	0	Ki67+	 9345 22110
12596	0	0	Ki67+	 9346 21675
12597	0	0	Ki67+	 9361 21539
12598	0	0	Ki67+	 9361 21929
12599	0	0	Ki67+	 9365 21508
12600	0	0	Ki67+	 9366 21956
12601	0	0	Ki67+	 9367 22119
12602	0	0	Ki67+	 9376 21725
12603	0	0	Ki67+	 9376 21745
12604	0	0	Ki67+	 9377 21907
12605	0	0	Ki67+	 9379 21957
12606	0	0	Ki67+	 9381 21499
12607	0	0	Ki67+	 9382 21837
12608	0	0	Ki67+	 9386 21549
12609	0	0	Ki67+	 9387 21521
12610	0	0	Ki67+	 9387 21533
12611	0	0	Ki67+	 9391 21936
12612	0	0	Ki67+	 9392 21477
12613	0	0	Ki67+	 9393 21918
12614	0	0	Ki67+	 9398 21569
12615	0	0	Ki67+	 9406 21469
12616	0	0	Ki67+	 9406 21536
12617	0	0	Ki67+	 9406 22142
12618	0	0	Ki67+	 9407 21771
12619	0	0	Ki67+	 9408 21958
12620	0	0	Ki67+	 9409 21847
12621	0	0	Ki67+	 9413 21495
12622	0	0	Ki67+	 9416 21518
12623	0	0	Ki67+	 9416 21573
12624	0	0	Ki67+	 9416 21798
12625	0	0	Ki67+	 9420 22155
12626	0	0	Ki67+	 9421 22172
12627	0	0	Ki67+	 9423 21448
12628	0	0	Ki67+	 9427 21740
12629	0	0	Ki67+	 9428 21529
12630	0	0	Ki67+	 9428 21946
12631	0	0	Ki67+	 9429 21873
12632	0	0	Ki67+	 9429 21932
12633	0	0	Ki67+	 9431 21702
12634	0	0	Ki67+	 9431 21906
12635	0	0	Ki67+	 9433 21453
12636	0	0	Ki67+	 9435 21818
12637	0	0	Ki67+	 9438 21550
12638	0	0	Ki67+	 9442 21869
12639	0	0	Ki67+	 9445 21503
12640	0	0	Ki67+	 9447 21418
12641	0	0	Ki67+	 9457 21564
12642	0	0	Ki67+	 9465 21891
12643	0	0	Ki67+	 9466 21829
12644	0	0	Ki67+	 9467 21483
12645	0	0	Ki67+	 9471 21688
12646	0	0	Ki67+	 9472 21546
12647	0	0	Ki67+	 9478 21453
12648	0	0	Ki67+	 9480 21423
12649	0	0	Ki67+	 9480 21530
12650	0	0	Ki67+	 9484 21491
12651	0	0	Ki67+	 9486 21881
12652	0	0	Ki67+	 9491 22035
12653	0	0	Ki67+	 9492 21662
12654	0	0	Ki67+	 9493 21672
12655	0	0	Ki67+	 9496 21407
12656	0	0	Ki67+	 9499 21470
12657	0	0	Ki67+	 9505 21524
12658	0	0	Ki67+	 9508 21405
12659	0	0	Ki67+	 9514 21544
12660	0	0	Ki67+	 9515 21659
12661	0	0	Ki67+	 9516 21427
12662	0	0	Ki67+	 9520 21467
12663	0	0	Ki67+	 9521 21505
12664	0	0	Ki67+	 9525 21837
12665	0	0	Ki67+	 9526 21491
12666	0	0	Ki67+	 9527 21404
12667	0	0	Ki67+	 9528 21627
12668	0	0	Ki67+	 9530 21881
12669	0	0	Ki67+	 9534 22172
12670	0	0	Ki67+	 9539 21858
12671	0	0	Ki67+	 9541 21511
12672	0	0	Ki67+	 9545 22012
12673	0	0	Ki67+	 9549 21436
12674	0	0	Ki67+	 9550 21652
12675	0	0	Ki67+	 9551 21675
12676	0	0	Ki67+	 9554 21483
12677	0	0	Ki67+	 9554 21859
12678	0	0	Ki67+	 9554 22145
12679	0	0	Ki67+	 9556 21789
12680	0	0	Ki67+	 9558 21401
12681	0	0	Ki67+	 9558 21549
12682	0	0	Ki67+	 9558 22005
12683	0	0	Ki67+	 9560 21888
12684	0	0	Ki67+	 9564 22083
12685	0	0	Ki67+	 9565 21455
12686	0	0	Ki67+	 9565 21521
12687	0	0	Ki67+	 9566 21836
12688	0	0	Ki67+	 9573 21535
12689	0	0	Ki67+	 9573 21652
12690	0	0	Ki67+	 9582 21491
12691	0	0	Ki67+	 9589 21864
12692	0	0	Ki67+	 9590 22107
12693	0	0	Ki67+	 9592 21838
12694	0	0	Ki67+	 9596 21507
12695	0	0	Ki67+	 9597 21525
12696	0	0	Ki67+	 9598 21698
12697	0	0	Ki67+	 9600 21680
12698	0	0	Ki67+	 9604 21855
12699	0	0	Ki67+	 9604 21910
12700	0	0	Ki67+	 9607 21968
12701	0	0	Ki67+	 9608 21625
12702	0	0	Ki67+	 9610 21530
12703	0	0	Ki67+	 9612 21614
12704	0	0	Ki67+	 9612 21821
12705	0	0	Ki67+	 9619 21485
12706	0	0	Ki67+	 9622 21524
12707	0	0	Ki67+	 9624 21434
12708	0	0	Ki67+	 9625 21511
12709	0	0	Ki67+	 9631 21824
12710	0	0	Ki67+	 9633 21795
12711	0	0	Ki67+	 9641 21395
12712	0	0	Ki67+	 9645 21513
12713	0	0	Ki67+	 9647 21495
12714	0	0	Ki67+	 9649 22191
12715	0	0	Ki67+	 9651 21598
12716	0	0	Ki67+	 9651 21824
12717	0	0	Ki67+	 9655 21792
12718	0	0	Ki67+	 9657 21636
12719	0	0	Ki67+	 9667 21497
12720	0	0	Ki67+	 9669 21521
12721	0	0	Ki67+	 9669 21811
12722	0	0	Ki67+	 9676 21819
12723	0	0	Ki67+	 9679 21477
12724	0	0	Ki67+	 9689 21611
12725	0	0	Ki67+	 9693 21810
12726	0	0	Ki67+	 9694 22179
12727	0	0	Ki67+	 9703 21612
12728	0	0	Ki67+	 9706 21643
12729	0	0	Ki67+	 8916 22934
12730	0	0	Ki67+	 8924 22536
12731	0	0	Ki67+	 8926 22567
12732	0	0	Ki67+	 8928 22269
12733	0	0	Ki67+	 8934 22784
12734	0	0	Ki67+	 8944 22982
12735	0	0	Ki67+	 8946 22774
12736	0	0	Ki67+	 8948 22893
12737	0	0	Ki67+	 8949 22257
12738	0	0	Ki67+	 8954 22695
12739	0	0	Ki67+	 8961 22551
12740	0	0	Ki67+	 8966 22678
12741	0	0	Ki67+	 8967 22270
12742	0	0	Ki67+	 8980 22517
12743	0	0	Ki67+	 8984 22952
12744	0	0	Ki67+	 8986 22246
12745	0	0	Ki67+	 8990 22502
12746	0	0	Ki67+	 9010 22649
12747	0	0	Ki67+	 9013 22709
12748	0	0	Ki67+	 9023 22643
12749	0	0	Ki67+	 9025 22482
12750	0	0	Ki67+	 9025 22685
12751	0	0	Ki67+	 9028 22235
12752	0	0	Ki67+	 9034 22214
12753	0	0	Ki67+	 9039 22468
12754	0	0	Ki67+	 9040 22556
12755	0	0	Ki67+	 9041 22918
12756	0	0	Ki67+	 9041 22978
12757	0	0	Ki67+	 9049 22827
12758	0	0	Ki67+	 9051 22654
12759	0	0	Ki67+	 9062 22215
12760	0	0	Ki67+	 9062 22229
12761	0	0	Ki67+	 9062 22841
12762	0	0	Ki67+	 9066 22457
12763	0	0	Ki67+	 9068 22804
12764	0	0	Ki67+	 9069 22617
12765	0	0	Ki67+	 9073 22645
12766	0	0	Ki67+	 9076 22212
12767	0	0	Ki67+	 9086 22666
12768	0	0	Ki67+	 9088 22625
12769	0	0	Ki67+	 9089 22482
12770	0	0	Ki67+	 9096 22678
12771	0	0	Ki67+	 9096 22786
12772	0	0	Ki67+	 9104 22610
12773	0	0	Ki67+	 9108 22646
12774	0	0	Ki67+	 9114 22461
12775	0	0	Ki67+	 9120 22807
12776	0	0	Ki67+	 9122 22606
12777	0	0	Ki67+	 9123 22912
12778	0	0	Ki67+	 9125 22868
12779	0	0	Ki67+	 9128 22199
12780	0	0	Ki67+	 9130 22785
12781	0	0	Ki67+	 9133 22629
12782	0	0	Ki67+	 9143 22748
12783	0	0	Ki67+	 9149 22771
12784	0	0	Ki67+	 9155 22696
12785	0	0	Ki67+	 9161 22661
12786	0	0	Ki67+	 9165 22634
12787	0	0	Ki67+	 9170 22579
12788	0	0	Ki67+	 9171 22712
12789	0	0	Ki67+	 9171 22774
12790	0	0	Ki67+	 9172 22813
12791	0	0	Ki67+	 9176 22489
12792	0	0	Ki67+	 9180 22903
12793	0	0	Ki67+	 9186 22453
12794	0	0	Ki67+	 9191 22607
12795	0	0	Ki67+	 9198 22584
12796	0	0	Ki67+	 9198 22953
12797	0	0	Ki67+	 9199 22753
12798	0	0	Ki67+	 9206 22408
12799	0	0	Ki67+	 9214 22931
12800	0	0	Ki67+	 9219 22741
12801	0	0	Ki67+	 9221 22608
12802	0	0	Ki67+	 9222 22476
12803	0	0	Ki67+	 9226 22388
12804	0	0	Ki67+	 9234 22656
12805	0	0	Ki67+	 9243 22749
12806	0	0	Ki67+	 9244 22690
12807	0	0	Ki67+	 9246 22725
12808	0	0	Ki67+	 9246 22857
12809	0	0	Ki67+	 9248 22396
12810	0	0	Ki67+	 9252 22645
12811	0	0	Ki67+	 9253 22601
12812	0	0	Ki67+	 9259 22684
12813	0	0	Ki67+	 9261 22624
12814	0	0	Ki67+	 9262 22672
12815	0	0	Ki67+	 9272 22317
12816	0	0	Ki67+	 9273 22693
12817	0	0	Ki67+	 9276 22368
12818	0	0	Ki67+	 9278 22854
12819	0	0	Ki67+	 9279 22567
12820	0	0	Ki67+	 9286 22665
12821	0	0	Ki67+	 9292 22346
12822	0	0	Ki67+	 9292 22876
12823	0	0	Ki67+	 9308 22320
12824	0	0	Ki67+	 9316 22335
12825	0	0	Ki67+	 9317 22660
12826	0	0	Ki67+	 9320 22591
12827	0	0	Ki67+	 9329 22634
12828	0	0	Ki67+	 9337 22610
12829	0	0	Ki67+	 9348 22305
12830	0	0	Ki67+	 9349 22717
12831	0	0	Ki67+	 9362 22278
12832	0	0	Ki67+	 9369 22724
12833	0	0	Ki67+	 9379 22272
12834	0	0	Ki67+	 9379 22328
12835	0	0	Ki67+	 9387 22222
12836	0	0	Ki67+	 9390 22259
12837	0	0	Ki67+	 9391 22749
12838	0	0	Ki67+	 9398 22358
12839	0	0	Ki67+	 9411 22228
12840	0	0	Ki67+	 9412 22740
12841	0	0	Ki67+	 9412 22812
12842	0	0	Ki67+	 9414 22763
12843	0	0	Ki67+	 9416 22919
12844	0	0	Ki67+	 9424 22787
12845	0	0	Ki67+	 9424 22841
12846	0	0	Ki67+	 9429 22672
12847	0	0	Ki67+	 9441 22507
12848	0	0	Ki67+	 9453 22705
12849	0	0	Ki67+	 9456 22385
12850	0	0	Ki67+	 9457 22570
12851	0	0	Ki67+	 9457 22678
12852	0	0	Ki67+	 9467 22824
12853	0	0	Ki67+	 9468 22396
12854	0	0	Ki67+	 9468 22756
12855	0	0	Ki67+	 9473 22680
12856	0	0	Ki67+	 9482 22800
12857	0	0	Ki67+	 9504 22552
12858	0	0	Ki67+	 9524 22674
12859	0	0	Ki67+	 9531 22536
12860	0	0	Ki67+	 9548 22687
12861	0	0	Ki67+	 9554 22659
12862	0	0	Ki67+	 9563 22343
12863	0	0	Ki67+	 9563 22437
12864	0	0	Ki67+	 9569 22671
12865	0	0	Ki67+	 9594 22458
12866	0	0	Ki67+	 9596 22650
12867	0	0	Ki67+	 9597 22503
12868	0	0	Ki67+	 9599 22437
12869	0	0	Ki67+	 9600 22198
12870	0	0	Ki67+	 9604 22285
12871	0	0	Ki67+	 9615 22315
12872	0	0	Ki67+	 9626 22590
12873	0	0	Ki67+	 9627 22733
12874	0	0	Ki67+	 9628 22462
12875	0	0	Ki67+	 9629 22644
12876	0	0	Ki67+	 9632 22285
12877	0	0	Ki67+	 9632 22489
12878	0	0	Ki67+	 9642 22574
12879	0	0	Ki67+	 9642 22873
12880	0	0	Ki67+	 9647 22440
12881	0	0	Ki67+	 9656 22471
12882	0	0	Ki67+	 9656 22903
12883	0	0	Ki67+	 9665 22306
12884	0	0	Ki67+	 9666 22568
12885	0	0	Ki67+	 9672 22201
12886	0	0	Ki67+	 9675 22785
12887	0	0	Ki67+	 9678 22770
12888	0	0	Ki67+	 9689 22566
12889	0	0	Ki67+	 9697 22544
12890	0	0	Ki67+	 9697 22735
12891	0	0	Ki67+	 9698 22326
12892	0	0	Ki67+	 9703 22200
12893	0	0	Ki67+	 9705 22240
12894	0	0	Ki67+	 8943 23205
12895	0	0	Ki67+	 8957 23293
12896	0	0	Ki67+	 8963 23546
12897	0	0	Ki67+	 8965 23511
12898	0	0	Ki67+	 8967 23154
12899	0	0	Ki67+	 8981 23194
12900	0	0	Ki67+	 8984 23722
12901	0	0	Ki67+	 8986 23030
12902	0	0	Ki67+	 8987 23743
12903	0	0	Ki67+	 8994 23695
12904	0	0	Ki67+	 8997 23567
12905	0	0	Ki67+	 9001 23774
12906	0	0	Ki67+	 9015 23653
12907	0	0	Ki67+	 9019 23175
12908	0	0	Ki67+	 9034 23278
12909	0	0	Ki67+	 9056 23668
12910	0	0	Ki67+	 9066 23064
12911	0	0	Ki67+	 9078 23654
12912	0	0	Ki67+	 9101 23721
12913	0	0	Ki67+	 9113 23036
12914	0	0	Ki67+	 9120 23625
12915	0	0	Ki67+	 9131 23648
12916	0	0	Ki67+	 9139 23081
12917	0	0	Ki67+	 9159 23155
12918	0	0	Ki67+	 9159 23557
12919	0	0	Ki67+	 9159 23595
12920	0	0	Ki67+	 9169 23436
12921	0	0	Ki67+	 9173 23571
12922	0	0	Ki67+	 9183 23533
12923	0	0	Ki67+	 9200 23592
12924	0	0	Ki67+	 9212 23575
12925	0	0	Ki67+	 9218 23201
12926	0	0	Ki67+	 9219 23158
12927	0	0	Ki67+	 9228 23185
12928	0	0	Ki67+	 9231 23237
12929	0	0	Ki67+	 9253 23720
12930	0	0	Ki67+	 9258 23777
12931	0	0	Ki67+	 9264 23743
12932	0	0	Ki67+	 9270 23128
12933	0	0	Ki67+	 9288 23071
12934	0	0	Ki67+	 9292 23552
12935	0	0	Ki67+	 9299 23748
12936	0	0	Ki67+	 9303 23599
12937	0	0	Ki67+	 9307 23531
12938	0	0	Ki67+	 9307 23783
12939	0	0	Ki67+	 9311 23750
12940	0	0	Ki67+	 9318 23067
12941	0	0	Ki67+	 9327 23674
12942	0	0	Ki67+	 9333 23503
12943	0	0	Ki67+	 9336 23772
12944	0	0	Ki67+	 9337 23688
12945	0	0	Ki67+	 9337 23743
12946	0	0	Ki67+	 9338 23715
12947	0	0	Ki67+	 9340 23729
12948	0	0	Ki67+	 9340 23755
12949	0	0	Ki67+	 9356 23529
12950	0	0	Ki67+	 9360 23559
12951	0	0	Ki67+	 9363 23436
12952	0	0	Ki67+	 9366 23772
12953	0	0	Ki67+	 9370 23559
12954	0	0	Ki67+	 9370 23704
12955	0	0	Ki67+	 9373 23686
12956	0	0	Ki67+	 9374 23382
12957	0	0	Ki67+	 9392 23601
12958	0	0	Ki67+	 9399 23377
12959	0	0	Ki67+	 9413 23634
12960	0	0	Ki67+	 9416 23669
12961	0	0	Ki67+	 9422 23709
12962	0	0	Ki67+	 9424 23787
12963	0	0	Ki67+	 9435 23547
12964	0	0	Ki67+	 9436 23734
12965	0	0	Ki67+	 9438 23297
12966	0	0	Ki67+	 9443 23652
12967	0	0	Ki67+	 9450 23780
12968	0	0	Ki67+	 9452 23752
12969	0	0	Ki67+	 9455 23366
12970	0	0	Ki67+	 9457 23027
12971	0	0	Ki67+	 9461 23723
12972	0	0	Ki67+	 9469 23370
12973	0	0	Ki67+	 9476 23357
12974	0	0	Ki67+	 9497 23109
12975	0	0	Ki67+	 9497 23127
12976	0	0	Ki67+	 9498 23065
12977	0	0	Ki67+	 9499 23754
12978	0	0	Ki67+	 9500 23010
12979	0	0	Ki67+	 9504 23704
12980	0	0	Ki67+	 9508 23061
12981	0	0	Ki67+	 9510 23534
12982	0	0	Ki67+	 9516 23607
12983	0	0	Ki67+	 9522 23042
12984	0	0	Ki67+	 9525 23431
12985	0	0	Ki67+	 9527 23708
12986	0	0	Ki67+	 9535 23522
12987	0	0	Ki67+	 9541 23249
12988	0	0	Ki67+	 9544 23490
12989	0	0	Ki67+	 9545 23306
12990	0	0	Ki67+	 9549 23104
12991	0	0	Ki67+	 9555 23509
12992	0	0	Ki67+	 9562 23279
12993	0	0	Ki67+	 9562 23735
12994	0	0	Ki67+	 9564 23427
12995	0	0	Ki67+	 9571 23729
12996	0	0	Ki67+	 9572 23245
12997	0	0	Ki67+	 9576 23789
12998	0	0	Ki67+	 9577 23283
12999	0	0	Ki67+	 9579 23095
13000	0	0	Ki67+	 9580 23058
13001	0	0	Ki67+	 9581 23772
13002	0	0	Ki67+	 9592 23504
13003	0	0	Ki67+	 9596 23233
13004	0	0	Ki67+	 9597 23587
13005	0	0	Ki67+	 9598 23131
13006	0	0	Ki67+	 9602 23737
13007	0	0	Ki67+	 9608 23373
13008	0	0	Ki67+	 9608 23784
13009	0	0	Ki67+	 9617 23262
13010	0	0	Ki67+	 9640 23496
13011	0	0	Ki67+	 9644 23193
13012	0	0	Ki67+	 9645 23673
13013	0	0	Ki67+	 9648 23389
13014	0	0	Ki67+	 9665 23649
13015	0	0	Ki67+	 9670 23506
13016	0	0	Ki67+	 9679 23206
13017	0	0	Ki67+	 9690 23281
13018	0	0	Ki67+	 9690 23580
13019	0	0	Ki67+	 9692 23225
13020	0	0	Ki67+	 9694 23317
13021	0	0	Ki67+	 9695 23305
13022	0	0	Ki67+	 9696 23496
13023	0	0	Ki67+	 9696 23757
13024	0	0	Ki67+	 9702 23192
13025	0	0	Ki67+	 9704 23512
13026	0	0	Ki67+	 9710 23312
13027	0	0	Ki67+	 8915 24275
13028	0	0	Ki67+	 8920 24346
13029	0	0	Ki67+	 8929 24408
13030	0	0	Ki67+	 8932 24260
13031	0	0	Ki67+	 8932 24476
13032	0	0	Ki67+	 8933 23881
13033	0	0	Ki67+	 8933 24531
13034	0	0	Ki67+	 8934 24418
13035	0	0	Ki67+	 8936 24567
13036	0	0	Ki67+	 8939 23999
13037	0	0	Ki67+	 8940 23825
13038	0	0	Ki67+	 8942 24214
13039	0	0	Ki67+	 8946 23810
13040	0	0	Ki67+	 8946 24467
13041	0	0	Ki67+	 8948 24498
13042	0	0	Ki67+	 8949 24108
13043	0	0	Ki67+	 8959 23860
13044	0	0	Ki67+	 8962 24568
13045	0	0	Ki67+	 8975 24454
13046	0	0	Ki67+	 8976 24485
13047	0	0	Ki67+	 8977 24377
13048	0	0	Ki67+	 8979 24313
13049	0	0	Ki67+	 8979 24339
13050	0	0	Ki67+	 8981 23816
13051	0	0	Ki67+	 8982 24537
13052	0	0	Ki67+	 8985 24289
13053	0	0	Ki67+	 8993 23867
13054	0	0	Ki67+	 8994 24011
13055	0	0	Ki67+	 8996 24258
13056	0	0	Ki67+	 9005 24002
13057	0	0	Ki67+	 9008 23989
13058	0	0	Ki67+	 9011 24451
13059	0	0	Ki67+	 9012 24231
13060	0	0	Ki67+	 9017 24005
13061	0	0	Ki67+	 9017 24414
13062	0	0	Ki67+	 9025 24468
13063	0	0	Ki67+	 9037 24351
13064	0	0	Ki67+	 9045 24586
13065	0	0	Ki67+	 9054 24276
13066	0	0	Ki67+	 9055 24411
13067	0	0	Ki67+	 9060 23941
13068	0	0	Ki67+	 9062 24295
13069	0	0	Ki67+	 9081 24543
13070	0	0	Ki67+	 9082 24262
13071	0	0	Ki67+	 9083 24562
13072	0	0	Ki67+	 9084 24249
13073	0	0	Ki67+	 9094 24404
13074	0	0	Ki67+	 9104 23800
13075	0	0	Ki67+	 9108 23896
13076	0	0	Ki67+	 9109 23861
13077	0	0	Ki67+	 9113 24498
13078	0	0	Ki67+	 9115 24447
13079	0	0	Ki67+	 9119 24326
13080	0	0	Ki67+	 9135 24334
13081	0	0	Ki67+	 9135 24386
13082	0	0	Ki67+	 9160 24026
13083	0	0	Ki67+	 9170 24410
13084	0	0	Ki67+	 9183 24517
13085	0	0	Ki67+	 9194 24080
13086	0	0	Ki67+	 9196 24564
13087	0	0	Ki67+	 9198 24588
13088	0	0	Ki67+	 9204 24464
13089	0	0	Ki67+	 9207 24476
13090	0	0	Ki67+	 9217 23909
13091	0	0	Ki67+	 9217 24361
13092	0	0	Ki67+	 9221 24583
13093	0	0	Ki67+	 9223 24433
13094	0	0	Ki67+	 9228 24532
13095	0	0	Ki67+	 9236 24298
13096	0	0	Ki67+	 9246 23961
13097	0	0	Ki67+	 9250 24382
13098	0	0	Ki67+	 9254 24236
13099	0	0	Ki67+	 9254 24326
13100	0	0	Ki67+	 9257 24109
13101	0	0	Ki67+	 9261 24258
13102	0	0	Ki67+	 9264 24490
13103	0	0	Ki67+	 9265 24405
13104	0	0	Ki67+	 9270 23798
13105	0	0	Ki67+	 9271 23979
13106	0	0	Ki67+	 9272 24288
13107	0	0	Ki67+	 9276 24012
13108	0	0	Ki67+	 9287 24511
13109	0	0	Ki67+	 9288 23894
13110	0	0	Ki67+	 9288 23952
13111	0	0	Ki67+	 9288 24331
13112	0	0	Ki67+	 9296 24496
13113	0	0	Ki67+	 9307 24158
13114	0	0	Ki67+	 9321 24295
13115	0	0	Ki67+	 9336 23793
13116	0	0	Ki67+	 9337 24360
13117	0	0	Ki67+	 9338 24582
13118	0	0	Ki67+	 9343 24145
13119	0	0	Ki67+	 9350 24445
13120	0	0	Ki67+	 9350 24513
13121	0	0	Ki67+	 9359 24409
13122	0	0	Ki67+	 9361 24506
13123	0	0	Ki67+	 9362 23993
13124	0	0	Ki67+	 9366 24349
13125	0	0	Ki67+	 9369 24470
13126	0	0	Ki67+	 9370 23807
13127	0	0	Ki67+	 9375 24414
13128	0	0	Ki67+	 9383 24406
13129	0	0	Ki67+	 9383 24553
13130	0	0	Ki67+	 9386 24026
13131	0	0	Ki67+	 9388 24149
13132	0	0	Ki67+	 9393 23799
13133	0	0	Ki67+	 9393 24519
13134	0	0	Ki67+	 9404 24427
13135	0	0	Ki67+	 9408 24210
13136	0	0	Ki67+	 9408 24445
13137	0	0	Ki67+	 9415 24188
13138	0	0	Ki67+	 9425 23963
13139	0	0	Ki67+	 9425 24524
13140	0	0	Ki67+	 9427 24236
13141	0	0	Ki67+	 9428 23804
13142	0	0	Ki67+	 9431 24591
13143	0	0	Ki67+	 9434 24495
13144	0	0	Ki67+	 9439 24078
13145	0	0	Ki67+	 9444 24558
13146	0	0	Ki67+	 9445 24397
13147	0	0	Ki67+	 9451 24006
13148	0	0	Ki67+	 9453 24426
13149	0	0	Ki67+	 9458 24274
13150	0	0	Ki67+	 9461 24096
13151	0	0	Ki67+	 9462 24242
13152	0	0	Ki67+	 9471 24249
13153	0	0	Ki67+	 9471 24563
13154	0	0	Ki67+	 9472 24351
13155	0	0	Ki67+	 9472 24394
13156	0	0	Ki67+	 9473 24531
13157	0	0	Ki67+	 9480 24140
13158	0	0	Ki67+	 9486 24194
13159	0	0	Ki67+	 9497 24266
13160	0	0	Ki67+	 9497 24540
13161	0	0	Ki67+	 9501 24391
13162	0	0	Ki67+	 9503 24218
13163	0	0	Ki67+	 9504 24469
13164	0	0	Ki67+	 9504 24517
13165	0	0	Ki67+	 9508 24373
13166	0	0	Ki67+	 9509 24293
13167	0	0	Ki67+	 9522 24499
13168	0	0	Ki67+	 9536 24377
13169	0	0	Ki67+	 9540 24409
13170	0	0	Ki67+	 9542 24534
13171	0	0	Ki67+	 9546 24208
13172	0	0	Ki67+	 9549 23986
13173	0	0	Ki67+	 9550 24426
13174	0	0	Ki67+	 9563 23920
13175	0	0	Ki67+	 9565 23887
13176	0	0	Ki67+	 9568 23979
13177	0	0	Ki67+	 9569 24370
13178	0	0	Ki67+	 9571 24024
13179	0	0	Ki67+	 9571 24077
13180	0	0	Ki67+	 9573 24476
13181	0	0	Ki67+	 9576 24450
13182	0	0	Ki67+	 9577 24217
13183	0	0	Ki67+	 9583 23866
13184	0	0	Ki67+	 9585 24079
13185	0	0	Ki67+	 9588 24107
13186	0	0	Ki67+	 9590 24405
13187	0	0	Ki67+	 9592 24269
13188	0	0	Ki67+	 9593 24007
13189	0	0	Ki67+	 9593 24516
13190	0	0	Ki67+	 9597 24212
13191	0	0	Ki67+	 9599 23977
13192	0	0	Ki67+	 9602 23897
13193	0	0	Ki67+	 9605 23957
13194	0	0	Ki67+	 9607 24437
13195	0	0	Ki67+	 9608 24372
13196	0	0	Ki67+	 9610 23929
13197	0	0	Ki67+	 9610 24031
13198	0	0	Ki67+	 9614 23903
13199	0	0	Ki67+	 9617 24447
13200	0	0	Ki67+	 9619 24545
13201	0	0	Ki67+	 9620 23812
13202	0	0	Ki67+	 9620 23957
13203	0	0	Ki67+	 9620 24158
13204	0	0	Ki67+	 9623 24397
13205	0	0	Ki67+	 9626 24224
13206	0	0	Ki67+	 9629 24585
13207	0	0	Ki67+	 9630 23988
13208	0	0	Ki67+	 9631 24119
13209	0	0	Ki67+	 9632 23911
13210	0	0	Ki67+	 9632 24332
13211	0	0	Ki67+	 9633 24002
13212	0	0	Ki67+	 9639 24534
13213	0	0	Ki67+	 9644 24557
13214	0	0	Ki67+	 9645 24325
13215	0	0	Ki67+	 9648 24420
13216	0	0	Ki67+	 9650 24124
13217	0	0	Ki67+	 9654 24371
13218	0	0	Ki67+	 9655 24470
13219	0	0	Ki67+	 9655 24567
13220	0	0	Ki67+	 9659 23965
13221	0	0	Ki67+	 9665 24382
13222	0	0	Ki67+	 9665 24540
13223	0	0	Ki67+	 9671 24128
13224	0	0	Ki67+	 9671 24362
13225	0	0	Ki67+	 9680 23821
13226	0	0	Ki67+	 9684 24359
13227	0	0	Ki67+	 9685 24410
13228	0	0	Ki67+	 9685 24543
13229	0	0	Ki67+	 9695 24278
13230	0	0	Ki67+	 9697 24336
13231	0	0	Ki67+	 9704 24460
13232	0	0	Ki67+	 9705 23983
13233	0	0	Ki67+	 9710 23912
13234	0	0	Ki67+	 9710 24020
13235	0	0	Ki67+	 9711 24573
13236	0	0	Ki67+	 8913 25034
13237	0	0	Ki67+	 8915 24902
13238	0	0	Ki67+	 8916 24712
13239	0	0	Ki67+	 8925 25326
13240	0	0	Ki67+	 8931 24741
13241	0	0	Ki67+	 8931 25187
13242	0	0	Ki67+	 8932 25020
13243	0	0	Ki67+	 8936 25144
13244	0	0	Ki67+	 8937 24989
13245	0	0	Ki67+	 8938 25210
13246	0	0	Ki67+	 8939 24850
13247	0	0	Ki67+	 8939 25130
13248	0	0	Ki67+	 8940 25248
13249	0	0	Ki67+	 8940 25310
13250	0	0	Ki67+	 8942 25020
13251	0	0	Ki67+	 8943 24945
13252	0	0	Ki67+	 8943 24973
13253	0	0	Ki67+	 8947 25283
13254	0	0	Ki67+	 8948 25099
13255	0	0	Ki67+	 8949 24736
13256	0	0	Ki67+	 8950 24607
13257	0	0	Ki67+	 8953 24652
13258	0	0	Ki67+	 8954 25039
13259	0	0	Ki67+	 8956 25293
13260	0	0	Ki67+	 8957 24764
13261	0	0	Ki67+	 8959 24685
13262	0	0	Ki67+	 8960 25161
13263	0	0	Ki67+	 8963 25013
13264	0	0	Ki67+	 8970 24820
13265	0	0	Ki67+	 8972 25240
13266	0	0	Ki67+	 8974 25189
13267	0	0	Ki67+	 8974 25212
13268	0	0	Ki67+	 8975 25263
13269	0	0	Ki67+	 8977 25277
13270	0	0	Ki67+	 8980 24832
13271	0	0	Ki67+	 8981 24632
13272	0	0	Ki67+	 8981 25073
13273	0	0	Ki67+	 8983 24882
13274	0	0	Ki67+	 8988 24758
13275	0	0	Ki67+	 8995 24664
13276	0	0	Ki67+	 8999 24825
13277	0	0	Ki67+	 9000 25025
13278	0	0	Ki67+	 9001 25380
13279	0	0	Ki67+	 9005 24720
13280	0	0	Ki67+	 9010 25018
13281	0	0	Ki67+	 9014 24825
13282	0	0	Ki67+	 9021 25144
13283	0	0	Ki67+	 9022 24863
13284	0	0	Ki67+	 9029 24626
13285	0	0	Ki67+	 9035 24941
13286	0	0	Ki67+	 9037 25259
13287	0	0	Ki67+	 9044 25027
13288	0	0	Ki67+	 9044 25060
13289	0	0	Ki67+	 9061 25028
13290	0	0	Ki67+	 9064 24841
13291	0	0	Ki67+	 9064 24915
13292	0	0	Ki67+	 9066 25094
13293	0	0	Ki67+	 9077 24712
13294	0	0	Ki67+	 9078 24860
13295	0	0	Ki67+	 9079 24699
13296	0	0	Ki67+	 9082 24599
13297	0	0	Ki67+	 9085 24928
13298	0	0	Ki67+	 9085 24949
13299	0	0	Ki67+	 9088 25091
13300	0	0	Ki67+	 9089 24904
13301	0	0	Ki67+	 9096 24991
13302	0	0	Ki67+	 9106 25216
13303	0	0	Ki67+	 9113 24746
13304	0	0	Ki67+	 9114 24775
13305	0	0	Ki67+	 9117 25021
13306	0	0	Ki67+	 9122 25326
13307	0	0	Ki67+	 9128 24829
13308	0	0	Ki67+	 9131 25190
13309	0	0	Ki67+	 9135 24859
13310	0	0	Ki67+	 9136 24982
13311	0	0	Ki67+	 9137 24750
13312	0	0	Ki67+	 9139 25038
13313	0	0	Ki67+	 9147 24993
13314	0	0	Ki67+	 9147 25025
13315	0	0	Ki67+	 9150 24676
13316	0	0	Ki67+	 9150 24957
13317	0	0	Ki67+	 9151 24903
13318	0	0	Ki67+	 9153 24936
13319	0	0	Ki67+	 9156 24883
13320	0	0	Ki67+	 9162 24789
13321	0	0	Ki67+	 9163 24658
13322	0	0	Ki67+	 9165 24613
13323	0	0	Ki67+	 9174 24834
13324	0	0	Ki67+	 9175 24750
13325	0	0	Ki67+	 9179 24922
13326	0	0	Ki67+	 9180 24702
13327	0	0	Ki67+	 9190 24624
13328	0	0	Ki67+	 9191 25188
13329	0	0	Ki67+	 9195 24724
13330	0	0	Ki67+	 9204 24689
13331	0	0	Ki67+	 9209 25091
13332	0	0	Ki67+	 9215 24750
13333	0	0	Ki67+	 9233 24680
13334	0	0	Ki67+	 9248 25321
13335	0	0	Ki67+	 9258 24916
13336	0	0	Ki67+	 9260 25136
13337	0	0	Ki67+	 9268 24941
13338	0	0	Ki67+	 9271 24878
13339	0	0	Ki67+	 9275 24848
13340	0	0	Ki67+	 9276 25159
13341	0	0	Ki67+	 9281 24822
13342	0	0	Ki67+	 9283 24869
13343	0	0	Ki67+	 9296 25281
13344	0	0	Ki67+	 9297 24595
13345	0	0	Ki67+	 9300 25337
13346	0	0	Ki67+	 9307 25006
13347	0	0	Ki67+	 9312 25318
13348	0	0	Ki67+	 9314 24872
13349	0	0	Ki67+	 9314 24970
13350	0	0	Ki67+	 9318 25027
13351	0	0	Ki67+	 9319 25038
13352	0	0	Ki67+	 9320 24838
13353	0	0	Ki67+	 9320 24923
13354	0	0	Ki67+	 9337 24856
13355	0	0	Ki67+	 9338 25273
13356	0	0	Ki67+	 9339 24944
13357	0	0	Ki67+	 9340 24813
13358	0	0	Ki67+	 9347 24609
13359	0	0	Ki67+	 9353 24662
13360	0	0	Ki67+	 9357 25210
13361	0	0	Ki67+	 9360 24953
13362	0	0	Ki67+	 9363 25284
13363	0	0	Ki67+	 9363 25318
13364	0	0	Ki67+	 9369 25071
13365	0	0	Ki67+	 9370 25253
13366	0	0	Ki67+	 9376 25293
13367	0	0	Ki67+	 9377 24644
13368	0	0	Ki67+	 9379 24792
13369	0	0	Ki67+	 9381 25346
13370	0	0	Ki67+	 9395 25325
13371	0	0	Ki67+	 9397 24901
13372	0	0	Ki67+	 9399 24710
13373	0	0	Ki67+	 9399 25390
13374	0	0	Ki67+	 9400 24597
13375	0	0	Ki67+	 9404 25103
13376	0	0	Ki67+	 9425 25331
13377	0	0	Ki67+	 9436 25130
13378	0	0	Ki67+	 9455 25205
13379	0	0	Ki67+	 9455 25326
13380	0	0	Ki67+	 9459 24931
13381	0	0	Ki67+	 9461 24954
13382	0	0	Ki67+	 9463 25005
13383	0	0	Ki67+	 9466 25257
13384	0	0	Ki67+	 9469 24801
13385	0	0	Ki67+	 9476 24931
13386	0	0	Ki67+	 9481 24946
13387	0	0	Ki67+	 9484 24599
13388	0	0	Ki67+	 9485 25201
13389	0	0	Ki67+	 9488 24750
13390	0	0	Ki67+	 9496 24957
13391	0	0	Ki67+	 9497 24971
13392	0	0	Ki67+	 9498 24717
13393	0	0	Ki67+	 9499 24904
13394	0	0	Ki67+	 9502 24649
13395	0	0	Ki67+	 9502 25078
13396	0	0	Ki67+	 9508 25067
13397	0	0	Ki67+	 9512 24980
13398	0	0	Ki67+	 9518 24629
13399	0	0	Ki67+	 9520 24942
13400	0	0	Ki67+	 9521 24877
13401	0	0	Ki67+	 9522 24907
13402	0	0	Ki67+	 9526 24654
13403	0	0	Ki67+	 9526 25295
13404	0	0	Ki67+	 9530 24897
13405	0	0	Ki67+	 9533 24643
13406	0	0	Ki67+	 9533 25099
13407	0	0	Ki67+	 9534 24822
13408	0	0	Ki67+	 9535 24919
13409	0	0	Ki67+	 9536 25256
13410	0	0	Ki67+	 9547 24853
13411	0	0	Ki67+	 9548 24984
13412	0	0	Ki67+	 9552 25009
13413	0	0	Ki67+	 9552 25167
13414	0	0	Ki67+	 9553 24802
13415	0	0	Ki67+	 9554 25373
13416	0	0	Ki67+	 9556 24976
13417	0	0	Ki67+	 9568 24947
13418	0	0	Ki67+	 9571 25351
13419	0	0	Ki67+	 9579 24792
13420	0	0	Ki67+	 9581 24861
13421	0	0	Ki67+	 9581 25096
13422	0	0	Ki67+	 9587 24681
13423	0	0	Ki67+	 9588 25020
13424	0	0	Ki67+	 9593 24986
13425	0	0	Ki67+	 9597 24690
13426	0	0	Ki67+	 9597 24815
13427	0	0	Ki67+	 9597 24922
13428	0	0	Ki67+	 9597 25190
13429	0	0	Ki67+	 9598 24954
13430	0	0	Ki67+	 9601 25063
13431	0	0	Ki67+	 9607 25031
13432	0	0	Ki67+	 9609 24960
13433	0	0	Ki67+	 9610 24849
13434	0	0	Ki67+	 9612 25088
13435	0	0	Ki67+	 9613 24891
13436	0	0	Ki67+	 9616 24665
13437	0	0	Ki67+	 9618 25048
13438	0	0	Ki67+	 9623 24863
13439	0	0	Ki67+	 9626 24767
13440	0	0	Ki67+	 9630 24990
13441	0	0	Ki67+	 9631 24926
13442	0	0	Ki67+	 9634 24818
13443	0	0	Ki67+	 9635 25378
13444	0	0	Ki67+	 9637 25328
13445	0	0	Ki67+	 9638 24706
13446	0	0	Ki67+	 9638 24738
13447	0	0	Ki67+	 9640 25031
13448	0	0	Ki67+	 9644 25020
13449	0	0	Ki67+	 9646 25069
13450	0	0	Ki67+	 9649 25103
13451	0	0	Ki67+	 9650 24866
13452	0	0	Ki67+	 9653 24612
13453	0	0	Ki67+	 9654 24788
13454	0	0	Ki67+	 9654 24977
13455	0	0	Ki67+	 9657 24683
13456	0	0	Ki67+	 9661 25313
13457	0	0	Ki67+	 9661 25347
13458	0	0	Ki67+	 9664 24786
13459	0	0	Ki67+	 9666 25271
13460	0	0	Ki67+	 9669 24957
13461	0	0	Ki67+	 9672 24741
13462	0	0	Ki67+	 9673 24710
13463	0	0	Ki67+	 9677 24652
13464	0	0	Ki67+	 9678 24598
13465	0	0	Ki67+	 9678 24796
13466	0	0	Ki67+	 9680 25001
13467	0	0	Ki67+	 9683 24843
13468	0	0	Ki67+	 9684 25232
13469	0	0	Ki67+	 9685 24921
13470	0	0	Ki67+	 9685 25294
13471	0	0	Ki67+	 9687 25126
13472	0	0	Ki67+	 9691 25167
13473	0	0	Ki67+	 9692 24792
13474	0	0	Ki67+	 9695 24816
13475	0	0	Ki67+	 9695 24950
13476	0	0	Ki67+	 9695 25330
13477	0	0	Ki67+	 9697 24848
13478	0	0	Ki67+	 9698 24744
13479	0	0	Ki67+	 9699 24663
13480	0	0	Ki67+	 9699 24687
13481	0	0	Ki67+	 9700 24994
13482	0	0	Ki67+	 9702 24629
13483	0	0	Ki67+	 9708 25154
13484	0	0	Ki67+	 9710 25079
13485	0	0	Ki67+	 9711 24700
13486	0	0	Ki67+	 8913 26119
13487	0	0	Ki67+	 8914 25862
13488	0	0	Ki67+	 8916 25617
13489	0	0	Ki67+	 8916 26087
13490	0	0	Ki67+	 8929 25815
13491	0	0	Ki67+	 8930 25457
13492	0	0	Ki67+	 8937 25679
13493	0	0	Ki67+	 8940 25850
13494	0	0	Ki67+	 8940 26097
13495	0	0	Ki67+	 8940 26152
13496	0	0	Ki67+	 8946 25643
13497	0	0	Ki67+	 8947 26037
13498	0	0	Ki67+	 8957 25976
13499	0	0	Ki67+	 8958 25691
13500	0	0	Ki67+	 8969 25812
13501	0	0	Ki67+	 8987 25787
13502	0	0	Ki67+	 8989 25640
13503	0	0	Ki67+	 8989 26112
13504	0	0	Ki67+	 8989 26174
13505	0	0	Ki67+	 9004 26117
13506	0	0	Ki67+	 9006 26159
13507	0	0	Ki67+	 9011 25846
13508	0	0	Ki67+	 9011 26103
13509	0	0	Ki67+	 9014 25453
13510	0	0	Ki67+	 9016 25423
13511	0	0	Ki67+	 9027 25559
13512	0	0	Ki67+	 9027 26105
13513	0	0	Ki67+	 9032 26130
13514	0	0	Ki67+	 9034 25763
13515	0	0	Ki67+	 9050 26047
13516	0	0	Ki67+	 9056 26074
13517	0	0	Ki67+	 9057 26025
13518	0	0	Ki67+	 9062 26123
13519	0	0	Ki67+	 9068 26010
13520	0	0	Ki67+	 9079 26164
13521	0	0	Ki67+	 9080 25621
13522	0	0	Ki67+	 9081 26013
13523	0	0	Ki67+	 9082 26105
13524	0	0	Ki67+	 9086 25974
13525	0	0	Ki67+	 9087 25957
13526	0	0	Ki67+	 9087 26070
13527	0	0	Ki67+	 9094 25544
13528	0	0	Ki67+	 9099 26175
13529	0	0	Ki67+	 9100 26092
13530	0	0	Ki67+	 9103 26060
13531	0	0	Ki67+	 9105 25761
13532	0	0	Ki67+	 9107 25732
13533	0	0	Ki67+	 9107 26039
13534	0	0	Ki67+	 9117 26104
13535	0	0	Ki67+	 9126 25935
13536	0	0	Ki67+	 9127 25992
13537	0	0	Ki67+	 9128 25958
13538	0	0	Ki67+	 9130 25645
13539	0	0	Ki67+	 9130 26009
13540	0	0	Ki67+	 9136 26083
13541	0	0	Ki67+	 9141 26064
13542	0	0	Ki67+	 9144 26002
13543	0	0	Ki67+	 9148 25656
13544	0	0	Ki67+	 9148 25970
13545	0	0	Ki67+	 9149 26041
13546	0	0	Ki67+	 9149 26188
13547	0	0	Ki67+	 9150 25530
13548	0	0	Ki67+	 9161 26022
13549	0	0	Ki67+	 9163 25981
13550	0	0	Ki67+	 9164 25953
13551	0	0	Ki67+	 9168 25430
13552	0	0	Ki67+	 9179 25412
13553	0	0	Ki67+	 9179 25600
13554	0	0	Ki67+	 9191 25739
13555	0	0	Ki67+	 9208 26045
13556	0	0	Ki67+	 9210 25958
13557	0	0	Ki67+	 9213 25808
13558	0	0	Ki67+	 9224 25880
13559	0	0	Ki67+	 9232 25399
13560	0	0	Ki67+	 9243 25622
13561	0	0	Ki67+	 9243 25912
13562	0	0	Ki67+	 9246 25933
13563	0	0	Ki67+	 9254 25408
13564	0	0	Ki67+	 9255 25943
13565	0	0	Ki67+	 9262 25474
13566	0	0	Ki67+	 9263 26093
13567	0	0	Ki67+	 9264 25992
13568	0	0	Ki67+	 9273 25502
13569	0	0	Ki67+	 9287 25435
13570	0	0	Ki67+	 9287 25787
13571	0	0	Ki67+	 9312 25613
13572	0	0	Ki67+	 9328 26179
13573	0	0	Ki67+	 9333 26159
13574	0	0	Ki67+	 9339 25503
13575	0	0	Ki67+	 9339 25990
13576	0	0	Ki67+	 9343 25847
13577	0	0	Ki67+	 9352 26088
13578	0	0	Ki67+	 9365 25959
13579	0	0	Ki67+	 9366 25845
13580	0	0	Ki67+	 9366 25969
13581	0	0	Ki67+	 9378 25589
13582	0	0	Ki67+	 9380 26102
13583	0	0	Ki67+	 9396 25595
13584	0	0	Ki67+	 9398 25979
13585	0	0	Ki67+	 9402 25531
13586	0	0	Ki67+	 9402 25823
13587	0	0	Ki67+	 9405 26108
13588	0	0	Ki67+	 9406 26037
13589	0	0	Ki67+	 9431 26036
13590	0	0	Ki67+	 9440 25516
13591	0	0	Ki67+	 9444 25577
13592	0	0	Ki67+	 9455 25810
13593	0	0	Ki67+	 9459 25923
13594	0	0	Ki67+	 9459 26019
13595	0	0	Ki67+	 9462 25843
13596	0	0	Ki67+	 9484 25930
13597	0	0	Ki67+	 9488 25774
13598	0	0	Ki67+	 9501 25947
13599	0	0	Ki67+	 9504 26037
13600	0	0	Ki67+	 9508 26181
13601	0	0	Ki67+	 9512 25968
13602	0	0	Ki67+	 9513 25887
13603	0	0	Ki67+	 9513 26147
13604	0	0	Ki67+	 9517 26052
13605	0	0	Ki67+	 9517 26085
13606	0	0	Ki67+	 9523 25543
13607	0	0	Ki67+	 9524 25493
13608	0	0	Ki67+	 9525 25436
13609	0	0	Ki67+	 9527 25855
13610	0	0	Ki67+	 9531 26111
13611	0	0	Ki67+	 9533 25996
13612	0	0	Ki67+	 9538 25410
13613	0	0	Ki67+	 9543 25540
13614	0	0	Ki67+	 9545 25921
13615	0	0	Ki67+	 9546 25910
13616	0	0	Ki67+	 9547 26052
13617	0	0	Ki67+	 9548 25767
13618	0	0	Ki67+	 9551 26132
13619	0	0	Ki67+	 9552 25590
13620	0	0	Ki67+	 9552 25972
13621	0	0	Ki67+	 9552 26121
13622	0	0	Ki67+	 9554 25414
13623	0	0	Ki67+	 9563 25931
13624	0	0	Ki67+	 9568 26164
13625	0	0	Ki67+	 9569 26022
13626	0	0	Ki67+	 9569 26090
13627	0	0	Ki67+	 9571 25784
13628	0	0	Ki67+	 9574 25411
13629	0	0	Ki67+	 9577 26048
13630	0	0	Ki67+	 9583 25916
13631	0	0	Ki67+	 9599 26094
13632	0	0	Ki67+	 9600 25785
13633	0	0	Ki67+	 9604 25901
13634	0	0	Ki67+	 9609 25393
13635	0	0	Ki67+	 9609 25719
13636	0	0	Ki67+	 9609 26165
13637	0	0	Ki67+	 9616 25435
13638	0	0	Ki67+	 9616 25969
13639	0	0	Ki67+	 9616 26044
13640	0	0	Ki67+	 9620 26130
13641	0	0	Ki67+	 9624 26076
13642	0	0	Ki67+	 9626 25629
13643	0	0	Ki67+	 9631 26177
13644	0	0	Ki67+	 9633 25983
13645	0	0	Ki67+	 9640 26083
13646	0	0	Ki67+	 9644 25717
13647	0	0	Ki67+	 9648 25925
13648	0	0	Ki67+	 9651 26149
13649	0	0	Ki67+	 9656 25637
13650	0	0	Ki67+	 9656 26034
13651	0	0	Ki67+	 9669 25917
13652	0	0	Ki67+	 9692 25840
13653	0	0	Ki67+	 9694 25776
13654	0	0	Ki67+	 9696 25995
13655	0	0	Ki67+	 9707 26062
13656	0	0	Ki67+	 8913 26249
13657	0	0	Ki67+	 8915 26593
13658	0	0	Ki67+	 8924 26452
13659	0	0	Ki67+	 8929 26243
13660	0	0	Ki67+	 8939 26663
13661	0	0	Ki67+	 8940 26551
13662	0	0	Ki67+	 8953 26265
13663	0	0	Ki67+	 8955 26364
13664	0	0	Ki67+	 8956 26237
13665	0	0	Ki67+	 8959 26315
13666	0	0	Ki67+	 8968 26369
13667	0	0	Ki67+	 8975 26626
13668	0	0	Ki67+	 8977 26391
13669	0	0	Ki67+	 8989 26425
13670	0	0	Ki67+	 8990 26639
13671	0	0	Ki67+	 8995 26340
13672	0	0	Ki67+	 9000 26284
13673	0	0	Ki67+	 9000 26389
13674	0	0	Ki67+	 9003 26229
13675	0	0	Ki67+	 9005 26370
13676	0	0	Ki67+	 9006 26252
13677	0	0	Ki67+	 9018 26452
13678	0	0	Ki67+	 9020 26565
13679	0	0	Ki67+	 9021 26492
13680	0	0	Ki67+	 9029 26549
13681	0	0	Ki67+	 9034 26826
13682	0	0	Ki67+	 9053 26771
13683	0	0	Ki67+	 9055 26667
13684	0	0	Ki67+	 9056 26458
13685	0	0	Ki67+	 9065 26298
13686	0	0	Ki67+	 9095 26985
13687	0	0	Ki67+	 9099 26927
13688	0	0	Ki67+	 9101 26630
13689	0	0	Ki67+	 9108 26941
13690	0	0	Ki67+	 9116 26552
13691	0	0	Ki67+	 9121 26193
13692	0	0	Ki67+	 9124 26247
13693	0	0	Ki67+	 9129 26770
13694	0	0	Ki67+	 9132 26810
13695	0	0	Ki67+	 9136 26222
13696	0	0	Ki67+	 9139 26410
13697	0	0	Ki67+	 9139 26627
13698	0	0	Ki67+	 9142 26525
13699	0	0	Ki67+	 9153 26503
13700	0	0	Ki67+	 9156 26548
13701	0	0	Ki67+	 9158 26475
13702	0	0	Ki67+	 9170 26328
13703	0	0	Ki67+	 9179 26804
13704	0	0	Ki67+	 9188 26296
13705	0	0	Ki67+	 9188 26348
13706	0	0	Ki67+	 9194 26228
13707	0	0	Ki67+	 9207 26818
13708	0	0	Ki67+	 9210 26785
13709	0	0	Ki67+	 9217 26351
13710	0	0	Ki67+	 9217 26650
13711	0	0	Ki67+	 9220 26404
13712	0	0	Ki67+	 9226 26310
13713	0	0	Ki67+	 9239 26369
13714	0	0	Ki67+	 9251 26435
13715	0	0	Ki67+	 9254 26396
13716	0	0	Ki67+	 9262 26352
13717	0	0	Ki67+	 9267 26697
13718	0	0	Ki67+	 9270 26853
13719	0	0	Ki67+	 9271 26460
13720	0	0	Ki67+	 9277 26428
13721	0	0	Ki67+	 9295 26252
13722	0	0	Ki67+	 9300 26446
13723	0	0	Ki67+	 9303 26888
13724	0	0	Ki67+	 9304 26288
13725	0	0	Ki67+	 9304 26480
13726	0	0	Ki67+	 9307 26264
13727	0	0	Ki67+	 9316 26405
13728	0	0	Ki67+	 9319 26373
13729	0	0	Ki67+	 9325 26514
13730	0	0	Ki67+	 9329 26450
13731	0	0	Ki67+	 9340 26474
13732	0	0	Ki67+	 9355 26359
13733	0	0	Ki67+	 9359 26785
13734	0	0	Ki67+	 9363 26323
13735	0	0	Ki67+	 9373 26747
13736	0	0	Ki67+	 9379 26516
13737	0	0	Ki67+	 9391 26418
13738	0	0	Ki67+	 9395 26915
13739	0	0	Ki67+	 9398 26401
13740	0	0	Ki67+	 9421 26351
13741	0	0	Ki67+	 9421 26580
13742	0	0	Ki67+	 9451 26563
13743	0	0	Ki67+	 9463 26465
13744	0	0	Ki67+	 9482 26401
13745	0	0	Ki67+	 9483 26680
13746	0	0	Ki67+	 9484 26777
13747	0	0	Ki67+	 9487 26262
13748	0	0	Ki67+	 9500 26340
13749	0	0	Ki67+	 9510 26410
13750	0	0	Ki67+	 9512 26303
13751	0	0	Ki67+	 9532 26563
13752	0	0	Ki67+	 9544 26436
13753	0	0	Ki67+	 9557 26517
13754	0	0	Ki67+	 9559 26279
13755	0	0	Ki67+	 9571 26193
13756	0	0	Ki67+	 9583 26384
13757	0	0	Ki67+	 9591 26758
13758	0	0	Ki67+	 9609 26194
13759	0	0	Ki67+	 9624 26778
13760	0	0	Ki67+	 9655 26665
13761	0	0	Ki67+	 9666 26677
13762	0	0	Ki67+	 9676 26284
13763	0	0	Ki67+	 9677 26697
13764	0	0	Ki67+	 9697 26327
13765	0	0	Ki67+	 9698 26974
13766	0	0	Ki67+	 9707 26282
13767	0	0	Ki67+	 9710 26235
13768	0	0	Ki67+	 9163 27167
13769	0	0	Ki67+	 9165 27195
13770	0	0	Ki67+	 9168 27211
13771	0	0	Ki67+	 9183 27259
13772	0	0	Ki67+	 9190 27235
13773	0	0	Ki67+	 9217 27133
13774	0	0	Ki67+	 9220 27354
13775	0	0	Ki67+	 9222 27218
13776	0	0	Ki67+	 9224 27255
13777	0	0	Ki67+	 9228 27313
13778	0	0	Ki67+	 9234 27187
13779	0	0	Ki67+	 9238 27103
13780	0	0	Ki67+	 9242 27119
13781	0	0	Ki67+	 9247 27149
13782	0	0	Ki67+	 9250 27242
13783	0	0	Ki67+	 9260 27271
13784	0	0	Ki67+	 9261 27121
13785	0	0	Ki67+	 9262 27193
13786	0	0	Ki67+	 9271 27142
13787	0	0	Ki67+	 9277 27123
13788	0	0	Ki67+	 9280 27239
13789	0	0	Ki67+	 9281 27224
13790	0	0	Ki67+	 9282 27300
13791	0	0	Ki67+	 9288 27472
13792	0	0	Ki67+	 9309 27324
13793	0	0	Ki67+	 9318 27215
13794	0	0	Ki67+	 9319 27200
13795	0	0	Ki67+	 9320 27241
13796	0	0	Ki67+	 9325 27302
13797	0	0	Ki67+	 9326 27491
13798	0	0	Ki67+	 9327 27287
13799	0	0	Ki67+	 9330 27332
13800	0	0	Ki67+	 9333 27561
13801	0	0	Ki67+	 9335 27045
13802	0	0	Ki67+	 9335 27638
13803	0	0	Ki67+	 9345 26994
13804	0	0	Ki67+	 9347 27605
13805	0	0	Ki67+	 9350 27506
13806	0	0	Ki67+	 9352 27587
13807	0	0	Ki67+	 9356 27196
13808	0	0	Ki67+	 9356 27661
13809	0	0	Ki67+	 9357 27562
13810	0	0	Ki67+	 9359 27279
13811	0	0	Ki67+	 9361 27147
13812	0	0	Ki67+	 9365 27086
13813	0	0	Ki67+	 9365 27266
13814	0	0	Ki67+	 9369 27643
13815	0	0	Ki67+	 9371 27534
13816	0	0	Ki67+	 9375 27626
13817	0	0	Ki67+	 9376 27302
13818	0	0	Ki67+	 9377 27058
13819	0	0	Ki67+	 9380 27694
13820	0	0	Ki67+	 9385 27670
13821	0	0	Ki67+	 9388 27325
13822	0	0	Ki67+	 9391 27135
13823	0	0	Ki67+	 9392 27109
13824	0	0	Ki67+	 9393 27050
13825	0	0	Ki67+	 9394 27219
13826	0	0	Ki67+	 9405 27157
13827	0	0	Ki67+	 9406 27688
13828	0	0	Ki67+	 9412 27599
13829	0	0	Ki67+	 9416 27297
13830	0	0	Ki67+	 9421 27071
13831	0	0	Ki67+	 9424 27576
13832	0	0	Ki67+	 9424 27657
13833	0	0	Ki67+	 9427 27488
13834	0	0	Ki67+	 9429 27694
13835	0	0	Ki67+	 9430 27722
13836	0	0	Ki67+	 9431 27529
13837	0	0	Ki67+	 9434 27305
13838	0	0	Ki67+	 9438 27394
13839	0	0	Ki67+	 9443 27711
13840	0	0	Ki67+	 9444 27747
13841	0	0	Ki67+	 9446 27125
13842	0	0	Ki67+	 9449 27285
13843	0	0	Ki67+	 9451 27385
13844	0	0	Ki67+	 9454 27780
13845	0	0	Ki67+	 9457 27500
13846	0	0	Ki67+	 9465 27360
13847	0	0	Ki67+	 9467 27667
13848	0	0	Ki67+	 9469 27715
13849	0	0	Ki67+	 9471 27507
13850	0	0	Ki67+	 9471 27732
13851	0	0	Ki67+	 9472 27105
13852	0	0	Ki67+	 9473 27233
13853	0	0	Ki67+	 9482 27047
13854	0	0	Ki67+	 9482 27125
13855	0	0	Ki67+	 9486 27676
13856	0	0	Ki67+	 9487 27571
13857	0	0	Ki67+	 9490 27383
13858	0	0	Ki67+	 9491 27084
13859	0	0	Ki67+	 9492 27710
13860	0	0	Ki67+	 9492 27738
13861	0	0	Ki67+	 9493 27360
13862	0	0	Ki67+	 9493 27416
13863	0	0	Ki67+	 9495 27627
13864	0	0	Ki67+	 9497 27449
13865	0	0	Ki67+	 9502 27515
13866	0	0	Ki67+	 9504 27244
13867	0	0	Ki67+	 9504 27420
13868	0	0	Ki67+	 9504 27691
13869	0	0	Ki67+	 9507 27115
13870	0	0	Ki67+	 9513 27103
13871	0	0	Ki67+	 9513 27194
13872	0	0	Ki67+	 9514 27135
13873	0	0	Ki67+	 9515 27010
13874	0	0	Ki67+	 9518 27637
13875	0	0	Ki67+	 9521 27487
13876	0	0	Ki67+	 9522 27542
13877	0	0	Ki67+	 9522 27602
13878	0	0	Ki67+	 9523 27298
13879	0	0	Ki67+	 9525 27671
13880	0	0	Ki67+	 9526 27334
13881	0	0	Ki67+	 9526 27372
13882	0	0	Ki67+	 9528 27252
13883	0	0	Ki67+	 9528 27716
13884	0	0	Ki67+	 9531 27416
13885	0	0	Ki67+	 9532 27459
13886	0	0	Ki67+	 9534 27578
13887	0	0	Ki67+	 9535 27116
13888	0	0	Ki67+	 9538 27310
13889	0	0	Ki67+	 9538 27440
13890	0	0	Ki67+	 9539 27281
13891	0	0	Ki67+	 9540 27173
13892	0	0	Ki67+	 9543 27132
13893	0	0	Ki67+	 9546 27384
13894	0	0	Ki67+	 9547 27104
13895	0	0	Ki67+	 9547 27622
13896	0	0	Ki67+	 9549 27064
13897	0	0	Ki67+	 9556 27161
13898	0	0	Ki67+	 9556 27313
13899	0	0	Ki67+	 9556 27440
13900	0	0	Ki67+	 9556 27491
13901	0	0	Ki67+	 9558 27328
13902	0	0	Ki67+	 9558 27702
13903	0	0	Ki67+	 9559 27743
13904	0	0	Ki67+	 9560 27131
13905	0	0	Ki67+	 9564 27084
13906	0	0	Ki67+	 9567 27408
13907	0	0	Ki67+	 9570 27344
13908	0	0	Ki67+	 9573 27543
13909	0	0	Ki67+	 9581 27375
13910	0	0	Ki67+	 9582 27409
13911	0	0	Ki67+	 9584 27649
13912	0	0	Ki67+	 9585 27067
13913	0	0	Ki67+	 9585 27156
13914	0	0	Ki67+	 9586 27733
13915	0	0	Ki67+	 9588 27282
13916	0	0	Ki67+	 9592 27148
13917	0	0	Ki67+	 9593 27459
13918	0	0	Ki67+	 9594 27317
13919	0	0	Ki67+	 9601 27179
13920	0	0	Ki67+	 9608 27508
13921	0	0	Ki67+	 9613 27721
13922	0	0	Ki67+	 9617 27061
13923	0	0	Ki67+	 9623 27292
13924	0	0	Ki67+	 9623 27574
13925	0	0	Ki67+	 9624 27517
13926	0	0	Ki67+	 9627 27116
13927	0	0	Ki67+	 9628 27404
13928	0	0	Ki67+	 9628 27416
13929	0	0	Ki67+	 9628 27748
13930	0	0	Ki67+	 9629 27630
13931	0	0	Ki67+	 9631 27214
13932	0	0	Ki67+	 9634 27679
13933	0	0	Ki67+	 9636 27441
13934	0	0	Ki67+	 9640 27142
13935	0	0	Ki67+	 9640 27202
13936	0	0	Ki67+	 9643 27630
13937	0	0	Ki67+	 9651 27173
13938	0	0	Ki67+	 9651 27378
13939	0	0	Ki67+	 9652 27597
13940	0	0	Ki67+	 9654 27661
13941	0	0	Ki67+	 9657 27315
13942	0	0	Ki67+	 9666 27577
13943	0	0	Ki67+	 9667 27248
13944	0	0	Ki67+	 9667 27411
13945	0	0	Ki67+	 9670 27467
13946	0	0	Ki67+	 9670 27562
13947	0	0	Ki67+	 9672 27194
13948	0	0	Ki67+	 9674 27762
13949	0	0	Ki67+	 9675 27137
13950	0	0	Ki67+	 9675 27501
13951	0	0	Ki67+	 9678 27341
13952	0	0	Ki67+	 9679 27071
13953	0	0	Ki67+	 9682 27533
13954	0	0	Ki67+	 9683 27488
13955	0	0	Ki67+	 9685 27435
13956	0	0	Ki67+	 9688 27054
13957	0	0	Ki67+	 9690 27107
13958	0	0	Ki67+	 9690 27159
13959	0	0	Ki67+	 9692 27728
13960	0	0	Ki67+	 9695 27245
13961	0	0	Ki67+	 9699 27385
13962	0	0	Ki67+	 9700 27648
13963	0	0	Ki67+	 9702 27044
13964	0	0	Ki67+	 9704 27577
13965	0	0	Ki67+	 9705 27028
13966	0	0	Ki67+	 9705 27182
13967	0	0	Ki67+	 9705 27725
13968	0	0	Ki67+	 9708 27205
13969	0	0	Ki67+	 9710 27754
13970	0	0	Ki67+	 9455 27831
13971	0	0	Ki67+	 9470 27827
13972	0	0	Ki67+	 9580 27823
13973	0	0	Ki67+	 9602 27798
13974	0	0	Ki67+	 9629 27843
13975	0	0	Ki67+	 9644 27845
13976	0	0	Ki67+	 9659 28089
13977	0	0	Ki67+	 9685 27924
13978	0	0	Ki67+	 9694 27805
13979	0	0	Ki67+	 9705 27824
13980	0	0	Ki67+	 9710 27795
13981	0	0	Ki67+	 9716 8104
13982	0	0	Ki67+	 9749 7977
13983	0	0	Ki67+	 9908 7915
13984	0	0	Ki67+	 9933 8006
13985	0	0	Ki67+	 10003 8111
13986	0	0	Ki67+	 10014 7891
13987	0	0	Ki67+	 10076 8399
13988	0	0	Ki67+	 10083 8332
13989	0	0	Ki67+	 10086 8225
13990	0	0	Ki67+	 10096 8202
13991	0	0	Ki67+	 10270 8376
13992	0	0	Ki67+	 10303 8240
13993	0	0	Ki67+	 10314 8407
13994	0	0	Ki67+	 10347 8268
13995	0	0	Ki67+	 10377 8239
13996	0	0	Ki67+	 10507 8073
13997	0	0	Ki67+	 10508 8108
13998	0	0	Ki67+	 9726 9207
13999	0	0	Ki67+	 9727 8995
14000	0	0	Ki67+	 9761 9109
14001	0	0	Ki67+	 9785 9148
14002	0	0	Ki67+	 9798 8719
14003	0	0	Ki67+	 9799 9093
14004	0	0	Ki67+	 9799 9195
14005	0	0	Ki67+	 9824 8781
14006	0	0	Ki67+	 9872 8421
14007	0	0	Ki67+	 9875 8454
14008	0	0	Ki67+	 9886 9202
14009	0	0	Ki67+	 9892 8433
14010	0	0	Ki67+	 9901 8560
14011	0	0	Ki67+	 9901 8940
14012	0	0	Ki67+	 9902 8760
14013	0	0	Ki67+	 9921 9090
14014	0	0	Ki67+	 9923 8500
14015	0	0	Ki67+	 9946 9156
14016	0	0	Ki67+	 9969 8587
14017	0	0	Ki67+	 9978 9204
14018	0	0	Ki67+	 9983 9179
14019	0	0	Ki67+	 9988 8698
14020	0	0	Ki67+	 9996 8564
14021	0	0	Ki67+	 10001 8639
14022	0	0	Ki67+	 10008 9070
14023	0	0	Ki67+	 10009 8580
14024	0	0	Ki67+	 10054 9151
14025	0	0	Ki67+	 10058 8763
14026	0	0	Ki67+	 10061 8429
14027	0	0	Ki67+	 10076 8897
14028	0	0	Ki67+	 10081 8457
14029	0	0	Ki67+	 10089 9152
14030	0	0	Ki67+	 10101 8852
14031	0	0	Ki67+	 10110 8883
14032	0	0	Ki67+	 10114 9110
14033	0	0	Ki67+	 10116 9210
14034	0	0	Ki67+	 10119 9084
14035	0	0	Ki67+	 10121 8688
14036	0	0	Ki67+	 10132 8963
14037	0	0	Ki67+	 10137 8983
14038	0	0	Ki67+	 10142 8568
14039	0	0	Ki67+	 10143 8728
14040	0	0	Ki67+	 10144 8464
14041	0	0	Ki67+	 10154 8589
14042	0	0	Ki67+	 10163 8696
14043	0	0	Ki67+	 10166 8563
14044	0	0	Ki67+	 10167 8527
14045	0	0	Ki67+	 10170 8506
14046	0	0	Ki67+	 10171 8656
14047	0	0	Ki67+	 10172 8773
14048	0	0	Ki67+	 10175 8740
14049	0	0	Ki67+	 10175 9066
14050	0	0	Ki67+	 10178 9109
14051	0	0	Ki67+	 10181 9090
14052	0	0	Ki67+	 10184 9201
14053	0	0	Ki67+	 10185 8789
14054	0	0	Ki67+	 10193 8658
14055	0	0	Ki67+	 10193 9159
14056	0	0	Ki67+	 10194 8584
14057	0	0	Ki67+	 10195 8854
14058	0	0	Ki67+	 10197 9064
14059	0	0	Ki67+	 10199 8816
14060	0	0	Ki67+	 10201 9118
14061	0	0	Ki67+	 10207 9089
14062	0	0	Ki67+	 10214 9139
14063	0	0	Ki67+	 10216 8567
14064	0	0	Ki67+	 10219 8816
14065	0	0	Ki67+	 10220 9170
14066	0	0	Ki67+	 10222 9101
14067	0	0	Ki67+	 10224 8715
14068	0	0	Ki67+	 10226 8763
14069	0	0	Ki67+	 10235 8992
14070	0	0	Ki67+	 10236 8539
14071	0	0	Ki67+	 10237 9174
14072	0	0	Ki67+	 10239 8775
14073	0	0	Ki67+	 10241 8847
14074	0	0	Ki67+	 10243 8723
14075	0	0	Ki67+	 10249 8954
14076	0	0	Ki67+	 10256 8536
14077	0	0	Ki67+	 10267 8570
14078	0	0	Ki67+	 10269 9185
14079	0	0	Ki67+	 10270 9162
14080	0	0	Ki67+	 10276 8635
14081	0	0	Ki67+	 10276 8941
14082	0	0	Ki67+	 10278 8601
14083	0	0	Ki67+	 10285 8582
14084	0	0	Ki67+	 10285 8696
14085	0	0	Ki67+	 10285 8910
14086	0	0	Ki67+	 10292 8934
14087	0	0	Ki67+	 10309 8771
14088	0	0	Ki67+	 10317 8507
14089	0	0	Ki67+	 10317 8702
14090	0	0	Ki67+	 10321 8670
14091	0	0	Ki67+	 10322 8941
14092	0	0	Ki67+	 10331 9134
14093	0	0	Ki67+	 10336 8586
14094	0	0	Ki67+	 10339 8554
14095	0	0	Ki67+	 10344 8816
14096	0	0	Ki67+	 10344 8912
14097	0	0	Ki67+	 10345 8804
14098	0	0	Ki67+	 10346 8677
14099	0	0	Ki67+	 10347 8712
14100	0	0	Ki67+	 10353 8698
14101	0	0	Ki67+	 10353 8872
14102	0	0	Ki67+	 10358 8643
14103	0	0	Ki67+	 10358 8738
14104	0	0	Ki67+	 10361 9180
14105	0	0	Ki67+	 10362 8827
14106	0	0	Ki67+	 10364 8665
14107	0	0	Ki67+	 10370 8685
14108	0	0	Ki67+	 10370 8846
14109	0	0	Ki67+	 10372 8652
14110	0	0	Ki67+	 10375 8881
14111	0	0	Ki67+	 10376 9128
14112	0	0	Ki67+	 10387 9215
14113	0	0	Ki67+	 10393 8718
14114	0	0	Ki67+	 10401 8521
14115	0	0	Ki67+	 10401 8853
14116	0	0	Ki67+	 10406 9170
14117	0	0	Ki67+	 10422 9187
14118	0	0	Ki67+	 10424 8806
14119	0	0	Ki67+	 10425 9202
14120	0	0	Ki67+	 10427 8907
14121	0	0	Ki67+	 10430 8588
14122	0	0	Ki67+	 10435 8632
14123	0	0	Ki67+	 10439 9071
14124	0	0	Ki67+	 10441 9046
14125	0	0	Ki67+	 10448 9123
14126	0	0	Ki67+	 10450 8928
14127	0	0	Ki67+	 10450 9152
14128	0	0	Ki67+	 10452 8880
14129	0	0	Ki67+	 10453 8917
14130	0	0	Ki67+	 10456 8696
14131	0	0	Ki67+	 10457 8948
14132	0	0	Ki67+	 10463 8961
14133	0	0	Ki67+	 10466 9045
14134	0	0	Ki67+	 10467 9148
14135	0	0	Ki67+	 10478 8896
14136	0	0	Ki67+	 10478 8958
14137	0	0	Ki67+	 10480 8930
14138	0	0	Ki67+	 10482 9016
14139	0	0	Ki67+	 10487 8496
14140	0	0	Ki67+	 10492 9132
14141	0	0	Ki67+	 10495 9150
14142	0	0	Ki67+	 10502 9101
14143	0	0	Ki67+	 10510 9022
14144	0	0	Ki67+	 9714 9867
14145	0	0	Ki67+	 9718 9937
14146	0	0	Ki67+	 9730 9629
14147	0	0	Ki67+	 9732 9762
14148	0	0	Ki67+	 9733 9849
14149	0	0	Ki67+	 9742 9712
14150	0	0	Ki67+	 9755 9748
14151	0	0	Ki67+	 9755 9764
14152	0	0	Ki67+	 9756 9891
14153	0	0	Ki67+	 9767 10001
14154	0	0	Ki67+	 9774 9816
14155	0	0	Ki67+	 9776 9836
14156	0	0	Ki67+	 9781 9578
14157	0	0	Ki67+	 9784 9894
14158	0	0	Ki67+	 9784 10000
14159	0	0	Ki67+	 9785 9389
14160	0	0	Ki67+	 9790 9945
14161	0	0	Ki67+	 9791 9971
14162	0	0	Ki67+	 9807 9952
14163	0	0	Ki67+	 9818 9255
14164	0	0	Ki67+	 9819 9675
14165	0	0	Ki67+	 9822 9582
14166	0	0	Ki67+	 9825 9786
14167	0	0	Ki67+	 9830 9385
14168	0	0	Ki67+	 9830 9914
14169	0	0	Ki67+	 9836 9817
14170	0	0	Ki67+	 9839 9899
14171	0	0	Ki67+	 9840 9944
14172	0	0	Ki67+	 9857 9919
14173	0	0	Ki67+	 9858 9766
14174	0	0	Ki67+	 9861 9256
14175	0	0	Ki67+	 9864 9491
14176	0	0	Ki67+	 9866 9285
14177	0	0	Ki67+	 9869 9849
14178	0	0	Ki67+	 9872 9744
14179	0	0	Ki67+	 9879 9812
14180	0	0	Ki67+	 9883 9458
14181	0	0	Ki67+	 9885 9267
14182	0	0	Ki67+	 9888 9284
14183	0	0	Ki67+	 9906 9902
14184	0	0	Ki67+	 9908 9996
14185	0	0	Ki67+	 9914 9912
14186	0	0	Ki67+	 9921 9774
14187	0	0	Ki67+	 9923 9831
14188	0	0	Ki67+	 9925 9709
14189	0	0	Ki67+	 9925 10005
14190	0	0	Ki67+	 9931 9861
14191	0	0	Ki67+	 9932 9967
14192	0	0	Ki67+	 9933 9874
14193	0	0	Ki67+	 9938 9294
14194	0	0	Ki67+	 9939 9540
14195	0	0	Ki67+	 9940 9897
14196	0	0	Ki67+	 9941 9924
14197	0	0	Ki67+	 9943 9269
14198	0	0	Ki67+	 9950 9800
14199	0	0	Ki67+	 9956 9242
14200	0	0	Ki67+	 9957 9947
14201	0	0	Ki67+	 9959 9926
14202	0	0	Ki67+	 9962 9310
14203	0	0	Ki67+	 9968 9912
14204	0	0	Ki67+	 9980 9271
14205	0	0	Ki67+	 9984 9648
14206	0	0	Ki67+	 9991 9380
14207	0	0	Ki67+	 9992 9944
14208	0	0	Ki67+	 10001 9723
14209	0	0	Ki67+	 10005 9602
14210	0	0	Ki67+	 10009 9814
14211	0	0	Ki67+	 10016 9886
14212	0	0	Ki67+	 10029 9329
14213	0	0	Ki67+	 10031 9447
14214	0	0	Ki67+	 10032 9859
14215	0	0	Ki67+	 10041 9389
14216	0	0	Ki67+	 10048 10002
14217	0	0	Ki67+	 10050 9539
14218	0	0	Ki67+	 10058 9331
14219	0	0	Ki67+	 10058 9870
14220	0	0	Ki67+	 10058 9914
14221	0	0	Ki67+	 10059 9388
14222	0	0	Ki67+	 10065 9530
14223	0	0	Ki67+	 10065 9564
14224	0	0	Ki67+	 10066 9438
14225	0	0	Ki67+	 10066 9838
14226	0	0	Ki67+	 10067 9699
14227	0	0	Ki67+	 10074 9349
14228	0	0	Ki67+	 10077 9464
14229	0	0	Ki67+	 10080 9770
14230	0	0	Ki67+	 10080 9857
14231	0	0	Ki67+	 10081 9370
14232	0	0	Ki67+	 10090 9478
14233	0	0	Ki67+	 10104 9538
14234	0	0	Ki67+	 10107 9587
14235	0	0	Ki67+	 10113 9500
14236	0	0	Ki67+	 10114 9917
14237	0	0	Ki67+	 10118 10008
14238	0	0	Ki67+	 10119 9439
14239	0	0	Ki67+	 10135 9898
14240	0	0	Ki67+	 10135 9951
14241	0	0	Ki67+	 10136 9401
14242	0	0	Ki67+	 10139 9869
14243	0	0	Ki67+	 10144 9639
14244	0	0	Ki67+	 10145 9303
14245	0	0	Ki67+	 10145 9483
14246	0	0	Ki67+	 10148 9916
14247	0	0	Ki67+	 10152 9844
14248	0	0	Ki67+	 10153 9995
14249	0	0	Ki67+	 10157 9948
14250	0	0	Ki67+	 10160 9346
14251	0	0	Ki67+	 10167 10007
14252	0	0	Ki67+	 10168 9923
14253	0	0	Ki67+	 10170 9870
14254	0	0	Ki67+	 10175 9417
14255	0	0	Ki67+	 10178 9712
14256	0	0	Ki67+	 10179 9637
14257	0	0	Ki67+	 10180 9738
14258	0	0	Ki67+	 10181 9890
14259	0	0	Ki67+	 10186 9973
14260	0	0	Ki67+	 10187 9940
14261	0	0	Ki67+	 10190 9987
14262	0	0	Ki67+	 10195 9906
14263	0	0	Ki67+	 10198 9669
14264	0	0	Ki67+	 10199 9544
14265	0	0	Ki67+	 10207 9879
14266	0	0	Ki67+	 10225 9505
14267	0	0	Ki67+	 10225 9849
14268	0	0	Ki67+	 10228 9375
14269	0	0	Ki67+	 10229 9958
14270	0	0	Ki67+	 10231 9673
14271	0	0	Ki67+	 10236 9558
14272	0	0	Ki67+	 10242 9222
14273	0	0	Ki67+	 10244 9489
14274	0	0	Ki67+	 10245 9852
14275	0	0	Ki67+	 10247 9732
14276	0	0	Ki67+	 10248 9976
14277	0	0	Ki67+	 10256 9751
14278	0	0	Ki67+	 10257 9835
14279	0	0	Ki67+	 10257 10004
14280	0	0	Ki67+	 10262 9790
14281	0	0	Ki67+	 10263 9655
14282	0	0	Ki67+	 10269 9618
14283	0	0	Ki67+	 10270 9219
14284	0	0	Ki67+	 10270 9569
14285	0	0	Ki67+	 10276 9745
14286	0	0	Ki67+	 10277 9779
14287	0	0	Ki67+	 10277 9971
14288	0	0	Ki67+	 10283 10011
14289	0	0	Ki67+	 10292 9768
14290	0	0	Ki67+	 10295 9648
14291	0	0	Ki67+	 10304 9877
14292	0	0	Ki67+	 10306 9746
14293	0	0	Ki67+	 10310 9422
14294	0	0	Ki67+	 10315 9813
14295	0	0	Ki67+	 10316 9404
14296	0	0	Ki67+	 10320 9456
14297	0	0	Ki67+	 10320 9523
14298	0	0	Ki67+	 10335 9875
14299	0	0	Ki67+	 10341 9790
14300	0	0	Ki67+	 10343 9960
14301	0	0	Ki67+	 10350 9292
14302	0	0	Ki67+	 10352 10000
14303	0	0	Ki67+	 10354 9967
14304	0	0	Ki67+	 10356 9600
14305	0	0	Ki67+	 10367 9619
14306	0	0	Ki67+	 10368 9809
14307	0	0	Ki67+	 10369 9917
14308	0	0	Ki67+	 10383 9228
14309	0	0	Ki67+	 10383 9623
14310	0	0	Ki67+	 10388 9829
14311	0	0	Ki67+	 10390 9818
14312	0	0	Ki67+	 10392 9595
14313	0	0	Ki67+	 10397 9660
14314	0	0	Ki67+	 10400 9738
14315	0	0	Ki67+	 10400 9859
14316	0	0	Ki67+	 10401 9641
14317	0	0	Ki67+	 10410 9560
14318	0	0	Ki67+	 10414 9604
14319	0	0	Ki67+	 10414 10009
14320	0	0	Ki67+	 10419 9315
14321	0	0	Ki67+	 10420 9223
14322	0	0	Ki67+	 10427 9948
14323	0	0	Ki67+	 10431 9803
14324	0	0	Ki67+	 10434 9269
14325	0	0	Ki67+	 10434 9342
14326	0	0	Ki67+	 10435 9890
14327	0	0	Ki67+	 10436 9682
14328	0	0	Ki67+	 10438 9900
14329	0	0	Ki67+	 10442 9317
14330	0	0	Ki67+	 10451 9976
14331	0	0	Ki67+	 10452 9351
14332	0	0	Ki67+	 10454 9405
14333	0	0	Ki67+	 10456 9774
14334	0	0	Ki67+	 10461 9937
14335	0	0	Ki67+	 10464 9218
14336	0	0	Ki67+	 10464 9510
14337	0	0	Ki67+	 10465 9415
14338	0	0	Ki67+	 10465 9864
14339	0	0	Ki67+	 10476 9258
14340	0	0	Ki67+	 10478 10003
14341	0	0	Ki67+	 10480 9244
14342	0	0	Ki67+	 10483 9964
14343	0	0	Ki67+	 10485 9734
14344	0	0	Ki67+	 10485 9932
14345	0	0	Ki67+	 10489 9891
14346	0	0	Ki67+	 10492 9504
14347	0	0	Ki67+	 10494 9428
14348	0	0	Ki67+	 10494 9905
14349	0	0	Ki67+	 10496 9658
14350	0	0	Ki67+	 10498 9831
14351	0	0	Ki67+	 10499 9371
14352	0	0	Ki67+	 10499 9548
14353	0	0	Ki67+	 10500 9348
14354	0	0	Ki67+	 10502 9859
14355	0	0	Ki67+	 10508 9584
14356	0	0	Ki67+	 9713 10505
14357	0	0	Ki67+	 9716 10538
14358	0	0	Ki67+	 9721 10407
14359	0	0	Ki67+	 9724 10095
14360	0	0	Ki67+	 9731 10122
14361	0	0	Ki67+	 9740 10592
14362	0	0	Ki67+	 9745 10077
14363	0	0	Ki67+	 9749 10035
14364	0	0	Ki67+	 9749 10451
14365	0	0	Ki67+	 9760 10103
14366	0	0	Ki67+	 9768 10604
14367	0	0	Ki67+	 9770 10090
14368	0	0	Ki67+	 9781 10523
14369	0	0	Ki67+	 9783 10125
14370	0	0	Ki67+	 9784 10152
14371	0	0	Ki67+	 9785 10471
14372	0	0	Ki67+	 9795 10540
14373	0	0	Ki67+	 9801 10487
14374	0	0	Ki67+	 9825 10530
14375	0	0	Ki67+	 9845 10680
14376	0	0	Ki67+	 9853 10126
14377	0	0	Ki67+	 9853 10548
14378	0	0	Ki67+	 9859 10232
14379	0	0	Ki67+	 9864 10529
14380	0	0	Ki67+	 9867 10147
14381	0	0	Ki67+	 9867 10617
14382	0	0	Ki67+	 9869 10580
14383	0	0	Ki67+	 9874 10625
14384	0	0	Ki67+	 9875 10062
14385	0	0	Ki67+	 9880 10195
14386	0	0	Ki67+	 9887 10271
14387	0	0	Ki67+	 9888 10581
14388	0	0	Ki67+	 9891 10150
14389	0	0	Ki67+	 9892 10538
14390	0	0	Ki67+	 9896 10094
14391	0	0	Ki67+	 9897 10568
14392	0	0	Ki67+	 9901 10021
14393	0	0	Ki67+	 9912 10210
14394	0	0	Ki67+	 9914 10790
14395	0	0	Ki67+	 9921 10165
14396	0	0	Ki67+	 9925 10252
14397	0	0	Ki67+	 9928 10115
14398	0	0	Ki67+	 9931 10798
14399	0	0	Ki67+	 9934 10052
14400	0	0	Ki67+	 9939 10735
14401	0	0	Ki67+	 9941 10579
14402	0	0	Ki67+	 9947 10290
14403	0	0	Ki67+	 9948 10179
14404	0	0	Ki67+	 9953 10765
14405	0	0	Ki67+	 9954 10323
14406	0	0	Ki67+	 9954 10618
14407	0	0	Ki67+	 9956 10217
14408	0	0	Ki67+	 9959 10266
14409	0	0	Ki67+	 9962 10093
14410	0	0	Ki67+	 9963 10070
14411	0	0	Ki67+	 9967 10608
14412	0	0	Ki67+	 9974 10250
14413	0	0	Ki67+	 9980 10342
14414	0	0	Ki67+	 9988 10362
14415	0	0	Ki67+	 9990 10186
14416	0	0	Ki67+	 9991 10306
14417	0	0	Ki67+	 9992 10680
14418	0	0	Ki67+	 9996 10017
14419	0	0	Ki67+	 9999 10272
14420	0	0	Ki67+	 10003 10340
14421	0	0	Ki67+	 10004 10143
14422	0	0	Ki67+	 10008 10204
14423	0	0	Ki67+	 10012 10083
14424	0	0	Ki67+	 10013 10637
14425	0	0	Ki67+	 10014 10698
14426	0	0	Ki67+	 10018 10661
14427	0	0	Ki67+	 10021 10063
14428	0	0	Ki67+	 10022 10325
14429	0	0	Ki67+	 10024 10365
14430	0	0	Ki67+	 10026 10279
14431	0	0	Ki67+	 10027 10303
14432	0	0	Ki67+	 10028 10132
14433	0	0	Ki67+	 10028 10394
14434	0	0	Ki67+	 10033 10251
14435	0	0	Ki67+	 10036 10689
14436	0	0	Ki67+	 10041 10171
14437	0	0	Ki67+	 10041 10267
14438	0	0	Ki67+	 10041 10359
14439	0	0	Ki67+	 10054 10098
14440	0	0	Ki67+	 10059 10163
14441	0	0	Ki67+	 10060 10252
14442	0	0	Ki67+	 10062 10452
14443	0	0	Ki67+	 10063 10179
14444	0	0	Ki67+	 10067 10082
14445	0	0	Ki67+	 10069 10139
14446	0	0	Ki67+	 10069 10813
14447	0	0	Ki67+	 10070 10707
14448	0	0	Ki67+	 10073 10032
14449	0	0	Ki67+	 10088 10290
14450	0	0	Ki67+	 10092 10212
14451	0	0	Ki67+	 10093 10102
14452	0	0	Ki67+	 10094 10481
14453	0	0	Ki67+	 10096 10438
14454	0	0	Ki67+	 10104 10297
14455	0	0	Ki67+	 10108 10074
14456	0	0	Ki67+	 10111 10333
14457	0	0	Ki67+	 10113 10270
14458	0	0	Ki67+	 10119 10347
14459	0	0	Ki67+	 10121 10087
14460	0	0	Ki67+	 10124 10022
14461	0	0	Ki67+	 10128 10376
14462	0	0	Ki67+	 10134 10266
14463	0	0	Ki67+	 10136 10114
14464	0	0	Ki67+	 10141 10539
14465	0	0	Ki67+	 10142 10699
14466	0	0	Ki67+	 10145 10248
14467	0	0	Ki67+	 10147 10372
14468	0	0	Ki67+	 10155 10259
14469	0	0	Ki67+	 10158 10127
14470	0	0	Ki67+	 10159 10416
14471	0	0	Ki67+	 10160 10464
14472	0	0	Ki67+	 10162 10656
14473	0	0	Ki67+	 10169 10308
14474	0	0	Ki67+	 10171 10725
14475	0	0	Ki67+	 10173 10268
14476	0	0	Ki67+	 10173 10437
14477	0	0	Ki67+	 10175 10049
14478	0	0	Ki67+	 10184 10147
14479	0	0	Ki67+	 10186 10236
14480	0	0	Ki67+	 10186 10296
14481	0	0	Ki67+	 10189 10604
14482	0	0	Ki67+	 10190 10384
14483	0	0	Ki67+	 10191 10364
14484	0	0	Ki67+	 10191 10734
14485	0	0	Ki67+	 10195 10124
14486	0	0	Ki67+	 10197 10064
14487	0	0	Ki67+	 10205 10644
14488	0	0	Ki67+	 10208 10171
14489	0	0	Ki67+	 10228 10444
14490	0	0	Ki67+	 10228 10602
14491	0	0	Ki67+	 10231 10359
14492	0	0	Ki67+	 10232 10487
14493	0	0	Ki67+	 10235 10519
14494	0	0	Ki67+	 10240 10535
14495	0	0	Ki67+	 10241 10664
14496	0	0	Ki67+	 10246 10092
14497	0	0	Ki67+	 10246 10435
14498	0	0	Ki67+	 10250 10702
14499	0	0	Ki67+	 10251 10397
14500	0	0	Ki67+	 10251 10531
14501	0	0	Ki67+	 10255 10487
14502	0	0	Ki67+	 10256 10296
14503	0	0	Ki67+	 10257 10445
14504	0	0	Ki67+	 10260 10620
14505	0	0	Ki67+	 10269 10374
14506	0	0	Ki67+	 10270 10046
14507	0	0	Ki67+	 10289 10043
14508	0	0	Ki67+	 10290 10424
14509	0	0	Ki67+	 10293 10494
14510	0	0	Ki67+	 10299 10532
14511	0	0	Ki67+	 10310 10429
14512	0	0	Ki67+	 10311 10484
14513	0	0	Ki67+	 10313 10525
14514	0	0	Ki67+	 10314 10599
14515	0	0	Ki67+	 10317 10026
14516	0	0	Ki67+	 10319 10079
14517	0	0	Ki67+	 10330 10441
14518	0	0	Ki67+	 10333 10570
14519	0	0	Ki67+	 10337 10040
14520	0	0	Ki67+	 10340 10539
14521	0	0	Ki67+	 10345 10673
14522	0	0	Ki67+	 10348 10576
14523	0	0	Ki67+	 10351 10610
14524	0	0	Ki67+	 10359 10072
14525	0	0	Ki67+	 10362 10607
14526	0	0	Ki67+	 10364 10570
14527	0	0	Ki67+	 10371 10634
14528	0	0	Ki67+	 10379 10761
14529	0	0	Ki67+	 10380 10498
14530	0	0	Ki67+	 10385 10067
14531	0	0	Ki67+	 10386 10051
14532	0	0	Ki67+	 10392 10661
14533	0	0	Ki67+	 10392 10793
14534	0	0	Ki67+	 10397 10115
14535	0	0	Ki67+	 10410 10087
14536	0	0	Ki67+	 10414 10684
14537	0	0	Ki67+	 10417 10594
14538	0	0	Ki67+	 10421 10483
14539	0	0	Ki67+	 10425 10080
14540	0	0	Ki67+	 10430 10655
14541	0	0	Ki67+	 10432 10728
14542	0	0	Ki67+	 10439 10534
14543	0	0	Ki67+	 10440 10057
14544	0	0	Ki67+	 10443 10420
14545	0	0	Ki67+	 10444 10496
14546	0	0	Ki67+	 10446 10791
14547	0	0	Ki67+	 10456 10087
14548	0	0	Ki67+	 10460 10659
14549	0	0	Ki67+	 10461 10620
14550	0	0	Ki67+	 10462 10579
14551	0	0	Ki67+	 10463 10497
14552	0	0	Ki67+	 10463 10533
14553	0	0	Ki67+	 10464 10749
14554	0	0	Ki67+	 10467 10034
14555	0	0	Ki67+	 10470 10476
14556	0	0	Ki67+	 10476 10063
14557	0	0	Ki67+	 10476 10112
14558	0	0	Ki67+	 10478 10760
14559	0	0	Ki67+	 10485 10803
14560	0	0	Ki67+	 10489 10218
14561	0	0	Ki67+	 10489 10659
14562	0	0	Ki67+	 10501 10042
14563	0	0	Ki67+	 10502 10693
14564	0	0	Ki67+	 10511 10742
14565	0	0	Ki67+	 9717 11445
14566	0	0	Ki67+	 9725 11009
14567	0	0	Ki67+	 9730 11464
14568	0	0	Ki67+	 9732 11540
14569	0	0	Ki67+	 9740 11313
14570	0	0	Ki67+	 9743 11434
14571	0	0	Ki67+	 9769 11326
14572	0	0	Ki67+	 9774 11253
14573	0	0	Ki67+	 9778 10818
14574	0	0	Ki67+	 9791 11464
14575	0	0	Ki67+	 9796 11499
14576	0	0	Ki67+	 9799 11372
14577	0	0	Ki67+	 9811 11229
14578	0	0	Ki67+	 9825 11384
14579	0	0	Ki67+	 9831 11086
14580	0	0	Ki67+	 9832 11286
14581	0	0	Ki67+	 9846 11162
14582	0	0	Ki67+	 9861 11189
14583	0	0	Ki67+	 9864 11359
14584	0	0	Ki67+	 9868 11284
14585	0	0	Ki67+	 9878 11133
14586	0	0	Ki67+	 9879 11493
14587	0	0	Ki67+	 9886 11604
14588	0	0	Ki67+	 9888 11189
14589	0	0	Ki67+	 9893 11164
14590	0	0	Ki67+	 9893 11336
14591	0	0	Ki67+	 9900 10842
14592	0	0	Ki67+	 9900 11275
14593	0	0	Ki67+	 9902 11196
14594	0	0	Ki67+	 9902 11356
14595	0	0	Ki67+	 9907 11610
14596	0	0	Ki67+	 9908 11138
14597	0	0	Ki67+	 9911 11154
14598	0	0	Ki67+	 9912 11255
14599	0	0	Ki67+	 9919 11411
14600	0	0	Ki67+	 9919 11574
14601	0	0	Ki67+	 9922 11436
14602	0	0	Ki67+	 9923 11190
14603	0	0	Ki67+	 9934 11533
14604	0	0	Ki67+	 9942 11237
14605	0	0	Ki67+	 9959 11560
14606	0	0	Ki67+	 9963 10859
14607	0	0	Ki67+	 9974 11383
14608	0	0	Ki67+	 9981 10836
14609	0	0	Ki67+	 9982 11567
14610	0	0	Ki67+	 10002 10859
14611	0	0	Ki67+	 10004 11323
14612	0	0	Ki67+	 10012 11449
14613	0	0	Ki67+	 10023 11386
14614	0	0	Ki67+	 10029 11346
14615	0	0	Ki67+	 10040 11442
14616	0	0	Ki67+	 10050 11441
14617	0	0	Ki67+	 10067 11528
14618	0	0	Ki67+	 10090 11446
14619	0	0	Ki67+	 10095 11530
14620	0	0	Ki67+	 10100 11559
14621	0	0	Ki67+	 10109 11358
14622	0	0	Ki67+	 10122 11286
14623	0	0	Ki67+	 10130 11061
14624	0	0	Ki67+	 10151 11112
14625	0	0	Ki67+	 10156 11182
14626	0	0	Ki67+	 10209 11216
14627	0	0	Ki67+	 10268 10841
14628	0	0	Ki67+	 10281 11476
14629	0	0	Ki67+	 10286 10855
14630	0	0	Ki67+	 10287 10878
14631	0	0	Ki67+	 10289 11000
14632	0	0	Ki67+	 10303 11051
14633	0	0	Ki67+	 10303 11151
14634	0	0	Ki67+	 10348 10975
14635	0	0	Ki67+	 10360 10924
14636	0	0	Ki67+	 10363 11042
14637	0	0	Ki67+	 10369 10885
14638	0	0	Ki67+	 10392 10948
14639	0	0	Ki67+	 10410 10871
14640	0	0	Ki67+	 10420 10965
14641	0	0	Ki67+	 10464 11080
14642	0	0	Ki67+	 10467 10905
14643	0	0	Ki67+	 10477 11105
14644	0	0	Ki67+	 10502 10950
14645	0	0	Ki67+	 9723 11781
14646	0	0	Ki67+	 9753 12256
14647	0	0	Ki67+	 9755 12239
14648	0	0	Ki67+	 9760 12068
14649	0	0	Ki67+	 9771 11866
14650	0	0	Ki67+	 9771 12169
14651	0	0	Ki67+	 9776 11827
14652	0	0	Ki67+	 9777 12249
14653	0	0	Ki67+	 9788 12149
14654	0	0	Ki67+	 9795 11871
14655	0	0	Ki67+	 9799 12190
14656	0	0	Ki67+	 9813 12233
14657	0	0	Ki67+	 9816 12279
14658	0	0	Ki67+	 9827 12320
14659	0	0	Ki67+	 9828 12194
14660	0	0	Ki67+	 9829 12235
14661	0	0	Ki67+	 9831 12267
14662	0	0	Ki67+	 9831 12385
14663	0	0	Ki67+	 9843 12232
14664	0	0	Ki67+	 9854 12101
14665	0	0	Ki67+	 9854 12294
14666	0	0	Ki67+	 9856 11930
14667	0	0	Ki67+	 9859 12086
14668	0	0	Ki67+	 9862 12238
14669	0	0	Ki67+	 9862 12334
14670	0	0	Ki67+	 9867 12183
14671	0	0	Ki67+	 9872 12354
14672	0	0	Ki67+	 9878 11894
14673	0	0	Ki67+	 9878 12200
14674	0	0	Ki67+	 9886 12134
14675	0	0	Ki67+	 9889 12306
14676	0	0	Ki67+	 9891 12026
14677	0	0	Ki67+	 9906 12047
14678	0	0	Ki67+	 9952 11939
14679	0	0	Ki67+	 9961 11760
14680	0	0	Ki67+	 9971 11987
14681	0	0	Ki67+	 9971 12016
14682	0	0	Ki67+	 9973 11819
14683	0	0	Ki67+	 9973 12140
14684	0	0	Ki67+	 10001 12197
14685	0	0	Ki67+	 10001 12258
14686	0	0	Ki67+	 10004 11647
14687	0	0	Ki67+	 10024 12091
14688	0	0	Ki67+	 10028 11663
14689	0	0	Ki67+	 10029 12144
14690	0	0	Ki67+	 10029 12201
14691	0	0	Ki67+	 10031 11617
14692	0	0	Ki67+	 10047 11949
14693	0	0	Ki67+	 10049 12106
14694	0	0	Ki67+	 10060 12035
14695	0	0	Ki67+	 10063 12355
14696	0	0	Ki67+	 10072 12251
14697	0	0	Ki67+	 10075 12196
14698	0	0	Ki67+	 10078 12238
14699	0	0	Ki67+	 10081 11964
14700	0	0	Ki67+	 10085 11660
14701	0	0	Ki67+	 10098 12250
14702	0	0	Ki67+	 10107 12213
14703	0	0	Ki67+	 10119 12124
14704	0	0	Ki67+	 10127 12025
14705	0	0	Ki67+	 10135 12086
14706	0	0	Ki67+	 10136 12173
14707	0	0	Ki67+	 10137 11876
14708	0	0	Ki67+	 10142 11906
14709	0	0	Ki67+	 10148 12054
14710	0	0	Ki67+	 10150 12154
14711	0	0	Ki67+	 10151 12118
14712	0	0	Ki67+	 10154 12295
14713	0	0	Ki67+	 10168 12276
14714	0	0	Ki67+	 10201 11644
14715	0	0	Ki67+	 10222 12014
14716	0	0	Ki67+	 10299 11685
14717	0	0	Ki67+	 10334 12406
14718	0	0	Ki67+	 10343 12145
14719	0	0	Ki67+	 10351 11834
14720	0	0	Ki67+	 10356 12177
14721	0	0	Ki67+	 10368 11847
14722	0	0	Ki67+	 10384 11931
14723	0	0	Ki67+	 10385 12133
14724	0	0	Ki67+	 10398 11914
14725	0	0	Ki67+	 10398 12161
14726	0	0	Ki67+	 10405 11934
14727	0	0	Ki67+	 10406 12130
14728	0	0	Ki67+	 10406 12194
[truncated: 8,752,456 more chars]
