# Supplementary material for: Data-Driven Discovery of Immune Contexture Biomarkers
Source: Front Oncol. 2018 Dec 18;8:627. doi: 10.3389/fonc.2018.00627 (PMC6305402; doi:10.3389/fonc.2018.00627)
Supplement: Data Sheet 4.zip — MSI/MSS dataset, part 2/3. [file Data_Sheet_4.zip › MSIMSSDataset/89869_ImageObjects.txt]

barcode_target	16-003642_MSS-MSI_gallery [5 channels]
barcode_origin	0
workflow_target	CD8-CD3-CD4-Ki67-DAPI_generic.wsa 
workflow_target_version	 build f14999727a346af05f524693b44526002539cc76, workflows f149997 2016-05-23 with local changes
workflow_origin	0
workflow_origin_version	0
iH	35264
iW	47984
user	txdsapps
hostname	RPZMB000019

1	0	0	Ki67+	 2526 11078
2	0	0	Ki67+	 2555 11184
3	0	0	Ki67+	 2585 10994
4	0	0	Ki67+	 2152 12453
5	0	0	Ki67+	 2288 12354
6	0	0	Ki67+	 2304 12357
7	0	0	Ki67+	 2334 12353
8	0	0	Ki67+	 2359 12319
9	0	0	Ki67+	 2378 12305
10	0	0	Ki67+	 1931 12943
11	0	0	Ki67+	 1943 12817
12	0	0	Ki67+	 1980 13210
13	0	0	Ki67+	 2025 13131
14	0	0	Ki67+	 2052 13122
15	0	0	Ki67+	 2117 13078
16	0	0	Ki67+	 2264 13086
17	0	0	Ki67+	 2582 13221
18	0	0	Ki67+	 2605 13102
19	0	0	Ki67+	 2619 12540
20	0	0	Ki67+	 2090 13435
21	0	0	Ki67+	 2105 14025
22	0	0	Ki67+	 2109 13446
23	0	0	Ki67+	 2119 14050
24	0	0	Ki67+	 2126 13948
25	0	0	Ki67+	 2130 13452
26	0	0	Ki67+	 2132 13980
27	0	0	Ki67+	 2137 13492
28	0	0	Ki67+	 2137 13920
29	0	0	Ki67+	 2145 14026
30	0	0	Ki67+	 2146 13462
31	0	0	Ki67+	 2147 13966
32	0	0	Ki67+	 2155 14012
33	0	0	Ki67+	 2165 13948
34	0	0	Ki67+	 2176 13943
35	0	0	Ki67+	 2181 13482
36	0	0	Ki67+	 2190 14010
37	0	0	Ki67+	 2191 13985
38	0	0	Ki67+	 2206 13586
39	0	0	Ki67+	 2211 13522
40	0	0	Ki67+	 2213 13991
41	0	0	Ki67+	 2223 13607
42	0	0	Ki67+	 2234 13587
43	0	0	Ki67+	 2289 14016
44	0	0	Ki67+	 2630 13892
45	0	0	Ki67+	 2122 14105
46	0	0	Ki67+	 2123 14088
47	0	0	Ki67+	 2129 14168
48	0	0	Ki67+	 2133 14115
49	0	0	Ki67+	 2147 14202
50	0	0	Ki67+	 2149 14157
51	0	0	Ki67+	 2150 14075
52	0	0	Ki67+	 2158 14344
53	0	0	Ki67+	 2168 14169
54	0	0	Ki67+	 2436 16651
55	0	0	Ki67+	 2446 16658
56	0	0	Ki67+	 2449 16757
57	0	0	Ki67+	 2450 16727
58	0	0	Ki67+	 2460 16617
59	0	0	Ki67+	 2466 16662
60	0	0	Ki67+	 2468 16715
61	0	0	Ki67+	 2480 16750
62	0	0	Ki67+	 2487 16719
63	0	0	Ki67+	 2494 16665
64	0	0	Ki67+	 2497 16644
65	0	0	Ki67+	 2498 16591
66	0	0	Ki67+	 2502 16546
67	0	0	Ki67+	 2506 16786
68	0	0	Ki67+	 2508 16573
69	0	0	Ki67+	 2514 16844
70	0	0	Ki67+	 2636 16301
71	0	0	Ki67+	 2654 16115
72	0	0	Ki67+	 2554 17224
73	0	0	Ki67+	 2567 16967
74	0	0	Ki67+	 2589 16941
75	0	0	Ki67+	 2623 16991
76	0	0	Ki67+	 2623 17008
77	0	0	Ki67+	 2662 11079
78	0	0	Ki67+	 2717 11840
79	0	0	Ki67+	 2754 11904
80	0	0	Ki67+	 2864 11856
81	0	0	Ki67+	 3032 11906
82	0	0	Ki67+	 3104 11922
83	0	0	Ki67+	 3150 11872
84	0	0	Ki67+	 3260 11852
85	0	0	Ki67+	 3267 11788
86	0	0	Ki67+	 3268 11770
87	0	0	Ki67+	 3302 11827
88	0	0	Ki67+	 3323 11810
89	0	0	Ki67+	 3330 11862
90	0	0	Ki67+	 3385 11701
91	0	0	Ki67+	 3391 11725
92	0	0	Ki67+	 3407 11580
93	0	0	Ki67+	 3434 11939
94	0	0	Ki67+	 2722 12546
95	0	0	Ki67+	 2785 12625
96	0	0	Ki67+	 2972 12482
97	0	0	Ki67+	 3016 12549
98	0	0	Ki67+	 3023 12052
99	0	0	Ki67+	 3025 12124
100	0	0	Ki67+	 3061 12472
101	0	0	Ki67+	 3066 12736
102	0	0	Ki67+	 3087 12172
103	0	0	Ki67+	 3134 12221
104	0	0	Ki67+	 3150 11979
105	0	0	Ki67+	 3156 11964
106	0	0	Ki67+	 3176 12195
107	0	0	Ki67+	 3196 11983
108	0	0	Ki67+	 3214 12218
109	0	0	Ki67+	 3281 12042
110	0	0	Ki67+	 3312 12104
111	0	0	Ki67+	 3340 12274
112	0	0	Ki67+	 3357 12127
113	0	0	Ki67+	 3368 12130
114	0	0	Ki67+	 3375 12290
115	0	0	Ki67+	 3387 12163
116	0	0	Ki67+	 2753 13056
117	0	0	Ki67+	 2934 12774
118	0	0	Ki67+	 2949 12782
119	0	0	Ki67+	 3008 13077
120	0	0	Ki67+	 3048 13092
121	0	0	Ki67+	 3088 12809
122	0	0	Ki67+	 3183 12829
123	0	0	Ki67+	 3185 13468
124	0	0	Ki67+	 3207 12817
125	0	0	Ki67+	 3232 12812
126	0	0	Ki67+	 3276 13477
127	0	0	Ki67+	 3347 12812
128	0	0	Ki67+	 3423 12806
129	0	0	Ki67+	 3431 13139
130	0	0	Ki67+	 3433 13381
131	0	0	Ki67+	 3437 13126
132	0	0	Ki67+	 3443 13476
133	0	0	Ki67+	 3454 12815
134	0	0	Ki67+	 2737 13798
135	0	0	Ki67+	 3209 13797
136	0	0	Ki67+	 3252 13724
137	0	0	Ki67+	 3258 13736
138	0	0	Ki67+	 3260 14216
139	0	0	Ki67+	 3314 13800
140	0	0	Ki67+	 3365 13906
141	0	0	Ki67+	 3429 13827
142	0	0	Ki67+	 3445 13792
143	0	0	Ki67+	 3027 14774
144	0	0	Ki67+	 3091 15876
145	0	0	Ki67+	 3116 15891
146	0	0	Ki67+	 3218 15869
147	0	0	Ki67+	 3277 15897
148	0	0	Ki67+	 3346 15837
149	0	0	Ki67+	 2669 16061
150	0	0	Ki67+	 2682 16461
151	0	0	Ki67+	 2684 16076
152	0	0	Ki67+	 2688 16370
153	0	0	Ki67+	 2704 15987
154	0	0	Ki67+	 2707 16020
155	0	0	Ki67+	 2708 16546
156	0	0	Ki67+	 2742 16028
157	0	0	Ki67+	 2917 16542
158	0	0	Ki67+	 2945 16506
159	0	0	Ki67+	 3231 16335
160	0	0	Ki67+	 3429 16200
161	0	0	Ki67+	 2668 17006
162	0	0	Ki67+	 2704 17061
163	0	0	Ki67+	 2704 17246
164	0	0	Ki67+	 2716 17064
165	0	0	Ki67+	 2759 17205
166	0	0	Ki67+	 2809 17122
167	0	0	Ki67+	 2845 16879
168	0	0	Ki67+	 3048 16767
169	0	0	Ki67+	 3160 16964
170	0	0	Ki67+	 2937 17647
171	0	0	Ki67+	 3205 17557
172	0	0	Ki67+	 3863 11021
173	0	0	Ki67+	 4207 11099
174	0	0	Ki67+	 3539 11881
175	0	0	Ki67+	 3592 11536
176	0	0	Ki67+	 3620 11602
177	0	0	Ki67+	 3633 11589
178	0	0	Ki67+	 3761 11744
179	0	0	Ki67+	 3786 11347
180	0	0	Ki67+	 3797 11740
181	0	0	Ki67+	 3813 11426
182	0	0	Ki67+	 3874 11477
183	0	0	Ki67+	 3876 11420
184	0	0	Ki67+	 3886 11914
185	0	0	Ki67+	 3889 11928
186	0	0	Ki67+	 3906 11733
187	0	0	Ki67+	 3962 11832
188	0	0	Ki67+	 3978 11610
189	0	0	Ki67+	 3986 11587
190	0	0	Ki67+	 3991 11710
191	0	0	Ki67+	 4117 11507
192	0	0	Ki67+	 4136 11360
193	0	0	Ki67+	 4199 11939
194	0	0	Ki67+	 4205 11900
195	0	0	Ki67+	 3464 11959
196	0	0	Ki67+	 3464 12653
197	0	0	Ki67+	 3477 12389
198	0	0	Ki67+	 3482 12612
199	0	0	Ki67+	 3486 12223
200	0	0	Ki67+	 3490 11975
201	0	0	Ki67+	 3498 12596
202	0	0	Ki67+	 3507 12232
203	0	0	Ki67+	 3507 12443
204	0	0	Ki67+	 3513 11968
205	0	0	Ki67+	 3524 12001
206	0	0	Ki67+	 3530 12626
207	0	0	Ki67+	 3532 12229
208	0	0	Ki67+	 3532 12418
209	0	0	Ki67+	 3536 12489
210	0	0	Ki67+	 3538 11953
211	0	0	Ki67+	 3540 12629
212	0	0	Ki67+	 3549 12554
213	0	0	Ki67+	 3551 11965
214	0	0	Ki67+	 3554 12602
215	0	0	Ki67+	 3563 12540
216	0	0	Ki67+	 3570 12245
217	0	0	Ki67+	 3573 12502
218	0	0	Ki67+	 3594 12242
219	0	0	Ki67+	 3599 12566
220	0	0	Ki67+	 3600 12263
221	0	0	Ki67+	 3605 12080
222	0	0	Ki67+	 3658 12056
223	0	0	Ki67+	 3663 12141
224	0	0	Ki67+	 3663 12273
225	0	0	Ki67+	 3667 12116
226	0	0	Ki67+	 3669 12228
227	0	0	Ki67+	 3687 12085
228	0	0	Ki67+	 3691 12148
229	0	0	Ki67+	 3697 12219
230	0	0	Ki67+	 3704 12152
231	0	0	Ki67+	 3728 12199
232	0	0	Ki67+	 3730 12285
233	0	0	Ki67+	 3735 12226
234	0	0	Ki67+	 3750 12323
235	0	0	Ki67+	 3778 12092
236	0	0	Ki67+	 3804 12345
237	0	0	Ki67+	 3806 12525
238	0	0	Ki67+	 3809 12557
239	0	0	Ki67+	 3826 12518
240	0	0	Ki67+	 3827 12492
241	0	0	Ki67+	 3837 12472
242	0	0	Ki67+	 3837 12615
243	0	0	Ki67+	 3839 12570
244	0	0	Ki67+	 3839 12601
245	0	0	Ki67+	 3851 12490
246	0	0	Ki67+	 3853 12612
247	0	0	Ki67+	 3855 12463
248	0	0	Ki67+	 3869 12608
249	0	0	Ki67+	 3878 12648
250	0	0	Ki67+	 3882 12515
251	0	0	Ki67+	 3887 12457
252	0	0	Ki67+	 3888 12497
253	0	0	Ki67+	 3901 12497
254	0	0	Ki67+	 3915 12475
255	0	0	Ki67+	 3915 12522
256	0	0	Ki67+	 3917 12655
257	0	0	Ki67+	 3923 12016
258	0	0	Ki67+	 3931 12678
259	0	0	Ki67+	 3936 12557
260	0	0	Ki67+	 3944 11990
261	0	0	Ki67+	 3949 12544
262	0	0	Ki67+	 3951 12081
263	0	0	Ki67+	 3959 12694
264	0	0	Ki67+	 3969 12120
265	0	0	Ki67+	 3985 12119
266	0	0	Ki67+	 3996 12572
267	0	0	Ki67+	 4018 12709
268	0	0	Ki67+	 4025 12200
269	0	0	Ki67+	 4027 12443
270	0	0	Ki67+	 4042 12614
271	0	0	Ki67+	 4057 12687
272	0	0	Ki67+	 4058 12352
273	0	0	Ki67+	 4082 12186
274	0	0	Ki67+	 4084 12335
275	0	0	Ki67+	 4097 12164
276	0	0	Ki67+	 4122 12134
277	0	0	Ki67+	 4124 12627
278	0	0	Ki67+	 4125 12464
279	0	0	Ki67+	 4128 12394
280	0	0	Ki67+	 4130 12317
281	0	0	Ki67+	 4138 12116
282	0	0	Ki67+	 4140 12425
283	0	0	Ki67+	 4143 12307
284	0	0	Ki67+	 4149 12345
285	0	0	Ki67+	 4151 12504
286	0	0	Ki67+	 4167 12543
287	0	0	Ki67+	 4170 12088
288	0	0	Ki67+	 4175 12362
289	0	0	Ki67+	 4183 12048
290	0	0	Ki67+	 4185 12541
291	0	0	Ki67+	 4187 12441
292	0	0	Ki67+	 4188 12370
293	0	0	Ki67+	 4191 12498
294	0	0	Ki67+	 4193 12465
295	0	0	Ki67+	 4195 12004
296	0	0	Ki67+	 4201 12023
297	0	0	Ki67+	 4212 12298
298	0	0	Ki67+	 4228 12497
299	0	0	Ki67+	 4232 12180
300	0	0	Ki67+	 3458 13134
301	0	0	Ki67+	 3469 12814
302	0	0	Ki67+	 3480 12815
303	0	0	Ki67+	 3517 13145
304	0	0	Ki67+	 3520 12820
305	0	0	Ki67+	 3566 13158
306	0	0	Ki67+	 3575 13496
307	0	0	Ki67+	 3576 13140
308	0	0	Ki67+	 3581 12832
309	0	0	Ki67+	 3624 13488
310	0	0	Ki67+	 3625 13158
311	0	0	Ki67+	 3628 12884
312	0	0	Ki67+	 3630 13477
313	0	0	Ki67+	 3632 12870
314	0	0	Ki67+	 3646 12863
315	0	0	Ki67+	 3649 12848
316	0	0	Ki67+	 3651 13475
317	0	0	Ki67+	 3654 13159
318	0	0	Ki67+	 3661 12865
319	0	0	Ki67+	 3669 12851
320	0	0	Ki67+	 3672 13144
321	0	0	Ki67+	 3696 13175
322	0	0	Ki67+	 3703 13479
323	0	0	Ki67+	 3723 12874
324	0	0	Ki67+	 3724 13163
325	0	0	Ki67+	 3726 13497
326	0	0	Ki67+	 3794 13065
327	0	0	Ki67+	 3799 12910
328	0	0	Ki67+	 3806 13137
329	0	0	Ki67+	 3820 13480
330	0	0	Ki67+	 3825 12912
331	0	0	Ki67+	 3830 12939
332	0	0	Ki67+	 3836 12924
333	0	0	Ki67+	 3857 12905
334	0	0	Ki67+	 3872 13149
335	0	0	Ki67+	 3884 13142
336	0	0	Ki67+	 3889 12923
337	0	0	Ki67+	 3898 13153
338	0	0	Ki67+	 3899 13482
339	0	0	Ki67+	 3908 12925
340	0	0	Ki67+	 3916 13127
341	0	0	Ki67+	 3938 13133
342	0	0	Ki67+	 3942 12995
343	0	0	Ki67+	 3953 12965
344	0	0	Ki67+	 3957 13480
345	0	0	Ki67+	 3962 13125
346	0	0	Ki67+	 3976 13165
347	0	0	Ki67+	 3981 13475
348	0	0	Ki67+	 3995 13155
349	0	0	Ki67+	 4003 13018
350	0	0	Ki67+	 4012 13493
351	0	0	Ki67+	 4013 13479
352	0	0	Ki67+	 4014 12894
353	0	0	Ki67+	 4019 13420
354	0	0	Ki67+	 4026 12991
355	0	0	Ki67+	 4053 12978
356	0	0	Ki67+	 4059 12920
357	0	0	Ki67+	 4060 13489
358	0	0	Ki67+	 4071 13117
359	0	0	Ki67+	 4073 13018
360	0	0	Ki67+	 4077 13179
361	0	0	Ki67+	 4082 13155
362	0	0	Ki67+	 4086 13500
363	0	0	Ki67+	 4090 13079
364	0	0	Ki67+	 4100 13131
365	0	0	Ki67+	 4103 13052
366	0	0	Ki67+	 4104 13166
367	0	0	Ki67+	 4116 13090
368	0	0	Ki67+	 4118 12981
369	0	0	Ki67+	 4119 13500
370	0	0	Ki67+	 4126 13365
371	0	0	Ki67+	 4138 13142
372	0	0	Ki67+	 4153 13523
373	0	0	Ki67+	 4168 13508
374	0	0	Ki67+	 4177 13535
375	0	0	Ki67+	 4197 13525
376	0	0	Ki67+	 4202 13548
377	0	0	Ki67+	 4207 13430
378	0	0	Ki67+	 4213 13092
379	0	0	Ki67+	 4222 13391
380	0	0	Ki67+	 3474 14339
381	0	0	Ki67+	 3482 13719
382	0	0	Ki67+	 3483 13776
383	0	0	Ki67+	 3563 14310
384	0	0	Ki67+	 3574 13715
385	0	0	Ki67+	 3591 13709
386	0	0	Ki67+	 3603 13710
387	0	0	Ki67+	 3611 14039
388	0	0	Ki67+	 3643 13711
389	0	0	Ki67+	 3678 13775
390	0	0	Ki67+	 3712 13770
391	0	0	Ki67+	 3728 14047
392	0	0	Ki67+	 3739 13772
393	0	0	Ki67+	 3798 13703
394	0	0	Ki67+	 3812 14062
395	0	0	Ki67+	 3860 14061
396	0	0	Ki67+	 3896 14065
397	0	0	Ki67+	 3907 13990
398	0	0	Ki67+	 3917 13996
399	0	0	Ki67+	 3940 14275
400	0	0	Ki67+	 3953 13993
401	0	0	Ki67+	 3965 13695
402	0	0	Ki67+	 3978 14073
403	0	0	Ki67+	 3979 14293
404	0	0	Ki67+	 3991 13974
405	0	0	Ki67+	 4005 14080
406	0	0	Ki67+	 4010 14291
407	0	0	Ki67+	 4016 13696
408	0	0	Ki67+	 4028 14276
409	0	0	Ki67+	 4060 14290
410	0	0	Ki67+	 4066 13692
411	0	0	Ki67+	 4093 14084
412	0	0	Ki67+	 4100 14294
413	0	0	Ki67+	 4102 13649
414	0	0	Ki67+	 4106 13992
415	0	0	Ki67+	 4109 13780
416	0	0	Ki67+	 4120 13686
417	0	0	Ki67+	 4120 14254
418	0	0	Ki67+	 4123 14284
419	0	0	Ki67+	 4125 14089
420	0	0	Ki67+	 4127 13775
421	0	0	Ki67+	 4132 13997
422	0	0	Ki67+	 4165 13785
423	0	0	Ki67+	 4165 13957
424	0	0	Ki67+	 4171 13922
425	0	0	Ki67+	 4188 13698
426	0	0	Ki67+	 4188 13709
427	0	0	Ki67+	 4188 13993
428	0	0	Ki67+	 4189 13974
429	0	0	Ki67+	 4201 13979
430	0	0	Ki67+	 4202 14327
431	0	0	Ki67+	 4212 13949
432	0	0	Ki67+	 4215 14325
433	0	0	Ki67+	 4216 14260
434	0	0	Ki67+	 4229 13573
435	0	0	Ki67+	 4243 13564
436	0	0	Ki67+	 4248 14215
437	0	0	Ki67+	 3553 14491
438	0	0	Ki67+	 3597 14678
439	0	0	Ki67+	 3636 14402
440	0	0	Ki67+	 3659 14493
441	0	0	Ki67+	 3700 14367
442	0	0	Ki67+	 3762 14506
443	0	0	Ki67+	 3792 14680
444	0	0	Ki67+	 3809 14450
445	0	0	Ki67+	 3825 14454
446	0	0	Ki67+	 3841 15007
447	0	0	Ki67+	 3874 14754
448	0	0	Ki67+	 3878 15015
449	0	0	Ki67+	 3899 14773
450	0	0	Ki67+	 3928 14747
451	0	0	Ki67+	 3948 14508
452	0	0	Ki67+	 3953 14592
453	0	0	Ki67+	 3956 14772
454	0	0	Ki67+	 3986 14771
455	0	0	Ki67+	 4017 14784
456	0	0	Ki67+	 4025 14572
457	0	0	Ki67+	 4039 14776
458	0	0	Ki67+	 4059 14562
459	0	0	Ki67+	 4113 14565
460	0	0	Ki67+	 4121 14550
461	0	0	Ki67+	 4134 14613
462	0	0	Ki67+	 4152 14546
463	0	0	Ki67+	 4158 14802
464	0	0	Ki67+	 4163 14813
465	0	0	Ki67+	 4187 14795
466	0	0	Ki67+	 4189 14561
467	0	0	Ki67+	 4189 14993
468	0	0	Ki67+	 4209 14995
469	0	0	Ki67+	 3488 15838
470	0	0	Ki67+	 3603 15764
471	0	0	Ki67+	 3682 15358
472	0	0	Ki67+	 3744 15663
473	0	0	Ki67+	 3844 15602
474	0	0	Ki67+	 3866 15342
475	0	0	Ki67+	 3895 15605
476	0	0	Ki67+	 3907 15821
477	0	0	Ki67+	 3910 15606
478	0	0	Ki67+	 3918 15568
479	0	0	Ki67+	 3931 15503
480	0	0	Ki67+	 3942 15526
481	0	0	Ki67+	 3959 15278
482	0	0	Ki67+	 3970 15608
483	0	0	Ki67+	 4000 15713
484	0	0	Ki67+	 4015 15349
485	0	0	Ki67+	 4025 15571
486	0	0	Ki67+	 4047 15483
487	0	0	Ki67+	 4053 15238
488	0	0	Ki67+	 4094 15396
489	0	0	Ki67+	 4121 15201
490	0	0	Ki67+	 4122 15179
491	0	0	Ki67+	 4123 15505
492	0	0	Ki67+	 4159 15469
493	0	0	Ki67+	 4223 15364
494	0	0	Ki67+	 3462 16244
495	0	0	Ki67+	 3469 16081
496	0	0	Ki67+	 3593 16461
497	0	0	Ki67+	 3617 16440
498	0	0	Ki67+	 3629 16531
499	0	0	Ki67+	 3799 16745
500	0	0	Ki67+	 3831 16621
501	0	0	Ki67+	 4004 16702
502	0	0	Ki67+	 4008 16411
503	0	0	Ki67+	 4028 16627
504	0	0	Ki67+	 4029 16266
505	0	0	Ki67+	 4110 16251
506	0	0	Ki67+	 4147 16671
507	0	0	Ki67+	 4242 16161
508	0	0	Ki67+	 3536 17224
509	0	0	Ki67+	 3620 17122
510	0	0	Ki67+	 3630 17013
511	0	0	Ki67+	 3697 17132
512	0	0	Ki67+	 3704 17343
513	0	0	Ki67+	 3718 17047
514	0	0	Ki67+	 3749 17390
515	0	0	Ki67+	 3779 17416
516	0	0	Ki67+	 3788 17307
517	0	0	Ki67+	 3812 17385
518	0	0	Ki67+	 3881 16822
519	0	0	Ki67+	 3972 16770
520	0	0	Ki67+	 4123 17464
521	0	0	Ki67+	 4172 17341
522	0	0	Ki67+	 4221 17445
523	0	0	Ki67+	 3528 17880
524	0	0	Ki67+	 3600 17831
525	0	0	Ki67+	 3600 18142
526	0	0	Ki67+	 3620 17702
527	0	0	Ki67+	 3684 17913
528	0	0	Ki67+	 3688 18103
529	0	0	Ki67+	 3701 18020
530	0	0	Ki67+	 3910 18207
531	0	0	Ki67+	 3973 18277
532	0	0	Ki67+	 3994 18232
533	0	0	Ki67+	 4018 17780
534	0	0	Ki67+	 4038 17924
535	0	0	Ki67+	 4046 18069
536	0	0	Ki67+	 4134 17802
537	0	0	Ki67+	 3542 18685
538	0	0	Ki67+	 3760 19093
539	0	0	Ki67+	 3777 19125
540	0	0	Ki67+	 3841 19088
541	0	0	Ki67+	 3881 18455
542	0	0	Ki67+	 3915 18664
543	0	0	Ki67+	 3961 18435
544	0	0	Ki67+	 3999 18437
545	0	0	Ki67+	 4098 18403
546	0	0	Ki67+	 4109 18609
547	0	0	Ki67+	 4039 19950
548	0	0	Ki67+	 4073 19916
549	0	0	Ki67+	 4196 19225
550	0	0	Ki67+	 3825 20704
551	0	0	Ki67+	 3852 20712
552	0	0	Ki67+	 3866 20726
553	0	0	Ki67+	 3976 20089
554	0	0	Ki67+	 4039 19987
555	0	0	Ki67+	 4043 19976
556	0	0	Ki67+	 4049 20001
557	0	0	Ki67+	 4059 20217
558	0	0	Ki67+	 4082 21043
559	0	0	Ki67+	 4124 20914
560	0	0	Ki67+	 4127 21187
561	0	0	Ki67+	 4139 21157
562	0	0	Ki67+	 4180 21179
563	0	0	Ki67+	 4203 21188
564	0	0	Ki67+	 4223 21194
565	0	0	Ki67+	 4239 21218
566	0	0	Ki67+	 4250 21245
567	0	0	Ki67+	 4856 10794
568	0	0	Ki67+	 4866 10815
569	0	0	Ki67+	 4870 10661
570	0	0	Ki67+	 4882 10828
571	0	0	Ki67+	 4884 10805
572	0	0	Ki67+	 4889 10731
573	0	0	Ki67+	 4899 10667
574	0	0	Ki67+	 4900 10609
575	0	0	Ki67+	 4904 10650
576	0	0	Ki67+	 4910 10722
577	0	0	Ki67+	 4913 10824
578	0	0	Ki67+	 4916 10685
579	0	0	Ki67+	 4919 10611
580	0	0	Ki67+	 4931 10574
581	0	0	Ki67+	 4932 10801
582	0	0	Ki67+	 4933 10542
583	0	0	Ki67+	 4941 10637
584	0	0	Ki67+	 4944 10582
585	0	0	Ki67+	 4945 10623
586	0	0	Ki67+	 4946 10685
587	0	0	Ki67+	 4946 10747
588	0	0	Ki67+	 4947 10407
589	0	0	Ki67+	 4949 10729
590	0	0	Ki67+	 4949 10780
591	0	0	Ki67+	 4955 10812
592	0	0	Ki67+	 4958 10378
593	0	0	Ki67+	 4958 10395
594	0	0	Ki67+	 4959 10598
595	0	0	Ki67+	 4959 10651
596	0	0	Ki67+	 4970 10811
597	0	0	Ki67+	 4972 10511
598	0	0	Ki67+	 4973 10704
599	0	0	Ki67+	 4976 10774
600	0	0	Ki67+	 4977 10671
601	0	0	Ki67+	 4981 10538
602	0	0	Ki67+	 4981 10746
603	0	0	Ki67+	 4985 10809
604	0	0	Ki67+	 4989 10627
605	0	0	Ki67+	 4992 10589
606	0	0	Ki67+	 4993 10733
607	0	0	Ki67+	 4997 10800
608	0	0	Ki67+	 5005 10818
609	0	0	Ki67+	 5008 10573
610	0	0	Ki67+	 5010 10524
611	0	0	Ki67+	 5016 10601
612	0	0	Ki67+	 5017 10699
613	0	0	Ki67+	 5026 10577
614	0	0	Ki67+	 5026 10723
615	0	0	Ki67+	 5026 10784
616	0	0	Ki67+	 5027 10682
617	0	0	Ki67+	 5028 10660
618	0	0	Ki67+	 5031 10547
619	0	0	Ki67+	 5035 10155
620	0	0	Ki67+	 5044 10747
621	0	0	Ki67+	 5045 10640
622	0	0	Ki67+	 5054 10603
623	0	0	Ki67+	 4517 11456
624	0	0	Ki67+	 4556 11058
625	0	0	Ki67+	 4559 11489
626	0	0	Ki67+	 4593 11481
627	0	0	Ki67+	 4606 11453
628	0	0	Ki67+	 4619 11211
629	0	0	Ki67+	 4636 11488
630	0	0	Ki67+	 4639 11351
631	0	0	Ki67+	 4655 11536
632	0	0	Ki67+	 4655 11547
633	0	0	Ki67+	 4655 11606
634	0	0	Ki67+	 4656 11310
635	0	0	Ki67+	 4657 11562
636	0	0	Ki67+	 4658 11362
637	0	0	Ki67+	 4668 11282
638	0	0	Ki67+	 4671 11342
639	0	0	Ki67+	 4677 11319
640	0	0	Ki67+	 4685 11361
641	0	0	Ki67+	 4685 11393
642	0	0	Ki67+	 4695 11262
643	0	0	Ki67+	 4695 11607
644	0	0	Ki67+	 4696 11288
645	0	0	Ki67+	 4705 11336
646	0	0	Ki67+	 4718 11209
647	0	0	Ki67+	 4719 11244
648	0	0	Ki67+	 4719 11591
649	0	0	Ki67+	 4721 11356
650	0	0	Ki67+	 4728 11468
651	0	0	Ki67+	 4728 11517
652	0	0	Ki67+	 4732 11207
653	0	0	Ki67+	 4733 11270
654	0	0	Ki67+	 4734 10898
655	0	0	Ki67+	 4734 11077
656	0	0	Ki67+	 4734 11181
657	0	0	Ki67+	 4739 11396
658	0	0	Ki67+	 4743 11583
659	0	0	Ki67+	 4750 11341
660	0	0	Ki67+	 4752 11060
661	0	0	Ki67+	 4752 11593
662	0	0	Ki67+	 4753 11296
663	0	0	Ki67+	 4757 11439
664	0	0	Ki67+	 4759 11205
665	0	0	Ki67+	 4759 11522
666	0	0	Ki67+	 4762 10909
667	0	0	Ki67+	 4765 11374
668	0	0	Ki67+	 4765 11578
669	0	0	Ki67+	 4767 11079
670	0	0	Ki67+	 4767 11402
671	0	0	Ki67+	 4773 11354
672	0	0	Ki67+	 4773 11467
673	0	0	Ki67+	 4774 11311
674	0	0	Ki67+	 4777 11549
675	0	0	Ki67+	 4781 11589
676	0	0	Ki67+	 4782 11342
677	0	0	Ki67+	 4783 11282
678	0	0	Ki67+	 4785 11414
679	0	0	Ki67+	 4787 11237
680	0	0	Ki67+	 4791 11173
681	0	0	Ki67+	 4793 11267
682	0	0	Ki67+	 4794 11506
683	0	0	Ki67+	 4797 11538
684	0	0	Ki67+	 4799 11210
685	0	0	Ki67+	 4803 11486
686	0	0	Ki67+	 4804 11172
687	0	0	Ki67+	 4805 10905
688	0	0	Ki67+	 4806 11558
689	0	0	Ki67+	 4808 11364
690	0	0	Ki67+	 4808 11398
691	0	0	Ki67+	 4811 11432
692	0	0	Ki67+	 4812 11618
693	0	0	Ki67+	 4814 11444
694	0	0	Ki67+	 4816 10876
695	0	0	Ki67+	 4818 10928
696	0	0	Ki67+	 4820 11377
697	0	0	Ki67+	 4823 11194
698	0	0	Ki67+	 4824 11220
699	0	0	Ki67+	 4827 11271
700	0	0	Ki67+	 4829 11160
701	0	0	Ki67+	 4834 11428
702	0	0	Ki67+	 4842 10835
703	0	0	Ki67+	 4842 10927
704	0	0	Ki67+	 4848 11448
705	0	0	Ki67+	 4849 10990
706	0	0	Ki67+	 4849 11605
707	0	0	Ki67+	 4850 11551
708	0	0	Ki67+	 4856 11484
709	0	0	Ki67+	 4863 11094
710	0	0	Ki67+	 4869 11131
711	0	0	Ki67+	 4870 10958
712	0	0	Ki67+	 4871 11053
713	0	0	Ki67+	 4873 10846
714	0	0	Ki67+	 4874 10874
715	0	0	Ki67+	 4874 11063
716	0	0	Ki67+	 4875 11423
717	0	0	Ki67+	 4879 11167
718	0	0	Ki67+	 4881 10909
719	0	0	Ki67+	 4883 11110
720	0	0	Ki67+	 4885 11011
721	0	0	Ki67+	 4888 11230
722	0	0	Ki67+	 4888 11565
723	0	0	Ki67+	 4893 11156
724	0	0	Ki67+	 4894 11127
725	0	0	Ki67+	 4901 11261
726	0	0	Ki67+	 4904 10870
727	0	0	Ki67+	 4905 10986
728	0	0	Ki67+	 4908 10941
729	0	0	Ki67+	 4911 10914
730	0	0	Ki67+	 4911 11083
731	0	0	Ki67+	 4917 11237
732	0	0	Ki67+	 4918 11152
733	0	0	Ki67+	 4918 11307
734	0	0	Ki67+	 4919 11021
735	0	0	Ki67+	 4921 10897
736	0	0	Ki67+	 4921 11036
737	0	0	Ki67+	 4921 11347
738	0	0	Ki67+	 4922 11119
739	0	0	Ki67+	 4926 10917
740	0	0	Ki67+	 4930 10856
741	0	0	Ki67+	 4932 11468
742	0	0	Ki67+	 4938 11557
743	0	0	Ki67+	 4939 10874
744	0	0	Ki67+	 4939 11083
745	0	0	Ki67+	 4943 11034
746	0	0	Ki67+	 4945 11137
747	0	0	Ki67+	 4952 11106
748	0	0	Ki67+	 4954 10972
749	0	0	Ki67+	 4958 11058
750	0	0	Ki67+	 4959 10956
751	0	0	Ki67+	 4959 11167
752	0	0	Ki67+	 4960 11038
753	0	0	Ki67+	 4961 10875
754	0	0	Ki67+	 4961 11003
755	0	0	Ki67+	 4969 10915
756	0	0	Ki67+	 4971 10870
757	0	0	Ki67+	 4978 11489
758	0	0	Ki67+	 4980 11005
759	0	0	Ki67+	 4980 11161
760	0	0	Ki67+	 4982 11415
761	0	0	Ki67+	 4990 11375
762	0	0	Ki67+	 4991 10940
763	0	0	Ki67+	 4993 11059
764	0	0	Ki67+	 4995 11323
765	0	0	Ki67+	 5001 11363
766	0	0	Ki67+	 5004 11144
767	0	0	Ki67+	 5004 11344
768	0	0	Ki67+	 5009 11001
769	0	0	Ki67+	 5011 11219
770	0	0	Ki67+	 5014 10949
771	0	0	Ki67+	 5020 11418
772	0	0	Ki67+	 5020 11436
773	0	0	Ki67+	 5020 11582
774	0	0	Ki67+	 5024 11284
775	0	0	Ki67+	 5027 10969
776	0	0	Ki67+	 5027 11166
777	0	0	Ki67+	 5029 11203
778	0	0	Ki67+	 5030 11547
779	0	0	Ki67+	 5032 11373
780	0	0	Ki67+	 5035 10839
781	0	0	Ki67+	 5035 10911
782	0	0	Ki67+	 5035 11242
783	0	0	Ki67+	 5036 11493
784	0	0	Ki67+	 5037 11450
785	0	0	Ki67+	 5039 11303
786	0	0	Ki67+	 5041 11010
787	0	0	Ki67+	 5043 11023
788	0	0	Ki67+	 5047 10873
789	0	0	Ki67+	 5047 11321
790	0	0	Ki67+	 5054 11148
791	0	0	Ki67+	 5054 11173
792	0	0	Ki67+	 5054 11254
793	0	0	Ki67+	 5055 11054
794	0	0	Ki67+	 4271 12211
795	0	0	Ki67+	 4284 12222
796	0	0	Ki67+	 4322 11894
797	0	0	Ki67+	 4327 11816
798	0	0	Ki67+	 4336 12365
799	0	0	Ki67+	 4349 12158
800	0	0	Ki67+	 4363 11979
801	0	0	Ki67+	 4370 11741
802	0	0	Ki67+	 4381 12001
803	0	0	Ki67+	 4386 12249
804	0	0	Ki67+	 4390 11995
805	0	0	Ki67+	 4398 11664
806	0	0	Ki67+	 4414 11694
807	0	0	Ki67+	 4431 12326
808	0	0	Ki67+	 4450 12038
809	0	0	Ki67+	 4452 12269
810	0	0	Ki67+	 4458 12055
811	0	0	Ki67+	 4478 12056
812	0	0	Ki67+	 4483 11695
813	0	0	Ki67+	 4487 11707
814	0	0	Ki67+	 4501 11688
815	0	0	Ki67+	 4511 11698
816	0	0	Ki67+	 4518 12088
817	0	0	Ki67+	 4540 11713
818	0	0	Ki67+	 4561 12027
819	0	0	Ki67+	 4562 11754
820	0	0	Ki67+	 4570 11796
821	0	0	Ki67+	 4570 11811
822	0	0	Ki67+	 4575 12034
823	0	0	Ki67+	 4583 11805
824	0	0	Ki67+	 4590 11848
825	0	0	Ki67+	 4596 12342
826	0	0	Ki67+	 4645 11635
827	0	0	Ki67+	 4657 11663
828	0	0	Ki67+	 4659 12246
829	0	0	Ki67+	 4667 11711
830	0	0	Ki67+	 4670 12078
831	0	0	Ki67+	 4671 11685
832	0	0	Ki67+	 4687 11638
833	0	0	Ki67+	 4687 11669
834	0	0	Ki67+	 4696 11686
835	0	0	Ki67+	 4699 11643
836	0	0	Ki67+	 4699 11709
837	0	0	Ki67+	 4723 11671
838	0	0	Ki67+	 4729 11705
839	0	0	Ki67+	 4761 11643
840	0	0	Ki67+	 4764 11699
841	0	0	Ki67+	 4771 11921
842	0	0	Ki67+	 4773 11657
843	0	0	Ki67+	 4777 12117
844	0	0	Ki67+	 4780 11986
845	0	0	Ki67+	 4780 12431
846	0	0	Ki67+	 4785 11676
847	0	0	Ki67+	 4789 12421
848	0	0	Ki67+	 4803 11696
849	0	0	Ki67+	 4803 11715
850	0	0	Ki67+	 4834 11693
851	0	0	Ki67+	 4851 11941
852	0	0	Ki67+	 4854 11690
853	0	0	Ki67+	 4917 11879
854	0	0	Ki67+	 5027 11637
855	0	0	Ki67+	 5034 12424
856	0	0	Ki67+	 5038 12401
857	0	0	Ki67+	 5048 12377
858	0	0	Ki67+	 5052 12401
859	0	0	Ki67+	 4278 12698
860	0	0	Ki67+	 4315 12998
861	0	0	Ki67+	 4378 12515
862	0	0	Ki67+	 4556 13105
863	0	0	Ki67+	 4563 13117
864	0	0	Ki67+	 4583 12600
865	0	0	Ki67+	 4594 12783
866	0	0	Ki67+	 4631 12966
867	0	0	Ki67+	 4757 12730
868	0	0	Ki67+	 4765 12739
869	0	0	Ki67+	 4897 13060
870	0	0	Ki67+	 4901 12581
871	0	0	Ki67+	 4906 12559
872	0	0	Ki67+	 4909 12775
873	0	0	Ki67+	 4939 12752
874	0	0	Ki67+	 4977 12916
875	0	0	Ki67+	 4990 12937
876	0	0	Ki67+	 5005 12899
877	0	0	Ki67+	 5007 13000
878	0	0	Ki67+	 5035 12488
879	0	0	Ki67+	 5036 12466
880	0	0	Ki67+	 5040 12444
881	0	0	Ki67+	 5050 12513
882	0	0	Ki67+	 4277 13612
883	0	0	Ki67+	 4292 13714
884	0	0	Ki67+	 4292 13845
885	0	0	Ki67+	 4297 13621
886	0	0	Ki67+	 4307 13868
887	0	0	Ki67+	 4319 13936
888	0	0	Ki67+	 4325 13893
889	0	0	Ki67+	 4330 13685
890	0	0	Ki67+	 4338 13330
891	0	0	Ki67+	 4379 13789
892	0	0	Ki67+	 4427 13525
893	0	0	Ki67+	 4430 13453
894	0	0	Ki67+	 4486 13641
895	0	0	Ki67+	 4512 13515
896	0	0	Ki67+	 4548 13436
897	0	0	Ki67+	 4576 13764
898	0	0	Ki67+	 4588 13792
899	0	0	Ki67+	 4776 13876
900	0	0	Ki67+	 4779 13859
901	0	0	Ki67+	 4825 13996
902	0	0	Ki67+	 4843 13259
903	0	0	Ki67+	 4845 13972
904	0	0	Ki67+	 4864 13397
905	0	0	Ki67+	 4886 13485
906	0	0	Ki67+	 4934 13833
907	0	0	Ki67+	 4957 13342
908	0	0	Ki67+	 4959 13279
909	0	0	Ki67+	 4962 13486
910	0	0	Ki67+	 4992 13310
911	0	0	Ki67+	 5002 13425
912	0	0	Ki67+	 4260 14308
913	0	0	Ki67+	 4263 14095
914	0	0	Ki67+	 4266 14149
915	0	0	Ki67+	 4268 14797
916	0	0	Ki67+	 4271 14576
917	0	0	Ki67+	 4277 14240
918	0	0	Ki67+	 4284 14216
919	0	0	Ki67+	 4284 14301
920	0	0	Ki67+	 4290 14110
921	0	0	Ki67+	 4296 14187
922	0	0	Ki67+	 4303 14230
923	0	0	Ki67+	 4303 14801
924	0	0	Ki67+	 4321 14286
925	0	0	Ki67+	 4334 14172
926	0	0	Ki67+	 4354 14276
927	0	0	Ki67+	 4361 14791
928	0	0	Ki67+	 4363 14594
929	0	0	Ki67+	 4364 14272
930	0	0	Ki67+	 4388 14176
931	0	0	Ki67+	 4396 14797
932	0	0	Ki67+	 4407 14586
933	0	0	Ki67+	 4417 14565
934	0	0	Ki67+	 4428 14578
935	0	0	Ki67+	 4433 14258
936	0	0	Ki67+	 4452 14117
937	0	0	Ki67+	 4475 14562
938	0	0	Ki67+	 4480 14801
939	0	0	Ki67+	 4496 14800
940	0	0	Ki67+	 4520 14800
941	0	0	Ki67+	 4527 14779
942	0	0	Ki67+	 4531 14826
943	0	0	Ki67+	 4550 14792
944	0	0	Ki67+	 4553 14751
945	0	0	Ki67+	 4582 14575
946	0	0	Ki67+	 4594 14778
947	0	0	Ki67+	 4630 14787
948	0	0	Ki67+	 4670 14612
949	0	0	Ki67+	 4685 14102
950	0	0	Ki67+	 4692 14457
951	0	0	Ki67+	 4694 14586
952	0	0	Ki67+	 4700 14779
953	0	0	Ki67+	 4722 14748
954	0	0	Ki67+	 4732 14589
955	0	0	Ki67+	 4752 14034
956	0	0	Ki67+	 4786 14782
957	0	0	Ki67+	 4831 14767
958	0	0	Ki67+	 4946 14662
959	0	0	Ki67+	 4947 14120
960	0	0	Ki67+	 4953 14508
961	0	0	Ki67+	 5001 14175
962	0	0	Ki67+	 4263 15043
963	0	0	Ki67+	 4297 15366
964	0	0	Ki67+	 4326 14950
965	0	0	Ki67+	 4343 15240
966	0	0	Ki67+	 4351 15469
967	0	0	Ki67+	 4372 15625
968	0	0	Ki67+	 4383 14898
969	0	0	Ki67+	 4389 15265
970	0	0	Ki67+	 4390 14887
971	0	0	Ki67+	 4397 15567
972	0	0	Ki67+	 4403 14908
973	0	0	Ki67+	 4406 15575
974	0	0	Ki67+	 4455 15258
975	0	0	Ki67+	 4512 14936
976	0	0	Ki67+	 4521 15254
977	0	0	Ki67+	 4527 15471
978	0	0	Ki67+	 4532 15448
979	0	0	Ki67+	 4532 15488
980	0	0	Ki67+	 4534 15016
981	0	0	Ki67+	 4534 15425
982	0	0	Ki67+	 4547 15409
983	0	0	Ki67+	 4553 15253
984	0	0	Ki67+	 4563 14864
985	0	0	Ki67+	 4564 15046
986	0	0	Ki67+	 4577 15455
987	0	0	Ki67+	 4584 15019
988	0	0	Ki67+	 4584 15404
989	0	0	Ki67+	 4614 14910
990	0	0	Ki67+	 4619 15042
991	0	0	Ki67+	 4620 14919
992	0	0	Ki67+	 4621 15238
993	0	0	Ki67+	 4624 15027
994	0	0	Ki67+	 4626 15417
995	0	0	Ki67+	 4652 15364
996	0	0	Ki67+	 4655 15244
997	0	0	Ki67+	 4680 15235
998	0	0	Ki67+	 4680 15538
999	0	0	Ki67+	 4686 15338
1000	0	0	Ki67+	 4698 15035
1001	0	0	Ki67+	 4714 15317
1002	0	0	Ki67+	 4718 15540
1003	0	0	Ki67+	 4734 14871
1004	0	0	Ki67+	 4749 15231
1005	0	0	Ki67+	 4756 14993
1006	0	0	Ki67+	 4769 15333
1007	0	0	Ki67+	 4771 14889
1008	0	0	Ki67+	 4782 14921
1009	0	0	Ki67+	 4787 14849
1010	0	0	Ki67+	 4793 14863
1011	0	0	Ki67+	 4804 14835
1012	0	0	Ki67+	 4809 15355
1013	0	0	Ki67+	 4811 15495
1014	0	0	Ki67+	 4815 15215
1015	0	0	Ki67+	 4818 14921
1016	0	0	Ki67+	 4820 14859
1017	0	0	Ki67+	 4821 15307
1018	0	0	Ki67+	 4836 15451
1019	0	0	Ki67+	 4842 14878
1020	0	0	Ki67+	 4855 14982
1021	0	0	Ki67+	 4865 14917
1022	0	0	Ki67+	 4869 15211
1023	0	0	Ki67+	 4873 15481
1024	0	0	Ki67+	 4884 15410
1025	0	0	Ki67+	 4884 15428
1026	0	0	Ki67+	 4892 15337
1027	0	0	Ki67+	 4908 15469
1028	0	0	Ki67+	 4912 15433
1029	0	0	Ki67+	 4916 15397
1030	0	0	Ki67+	 4924 15438
1031	0	0	Ki67+	 4937 14980
1032	0	0	Ki67+	 4975 15258
1033	0	0	Ki67+	 4992 15254
1034	0	0	Ki67+	 4999 15525
1035	0	0	Ki67+	 5022 15425
1036	0	0	Ki67+	 5027 15252
1037	0	0	Ki67+	 5040 15126
1038	0	0	Ki67+	 5045 14941
1039	0	0	Ki67+	 4304 16186
1040	0	0	Ki67+	 4335 16171
1041	0	0	Ki67+	 4364 16161
1042	0	0	Ki67+	 4393 15713
1043	0	0	Ki67+	 4403 16259
1044	0	0	Ki67+	 4405 16242
1045	0	0	Ki67+	 4412 16274
1046	0	0	Ki67+	 4435 15727
1047	0	0	Ki67+	 4441 16004
1048	0	0	Ki67+	 4474 15712
1049	0	0	Ki67+	 4503 15688
1050	0	0	Ki67+	 4517 15670
1051	0	0	Ki67+	 4537 16015
1052	0	0	Ki67+	 4539 15698
1053	0	0	Ki67+	 4576 15992
1054	0	0	Ki67+	 4578 15931
1055	0	0	Ki67+	 4580 15718
1056	0	0	Ki67+	 4587 16209
1057	0	0	Ki67+	 4591 15970
1058	0	0	Ki67+	 4592 15736
1059	0	0	Ki67+	 4597 15699
1060	0	0	Ki67+	 4614 16217
1061	0	0	Ki67+	 4636 15811
1062	0	0	Ki67+	 4667 15769
1063	0	0	Ki67+	 4688 15927
1064	0	0	Ki67+	 4701 15802
1065	0	0	Ki67+	 4708 15820
1066	0	0	Ki67+	 4714 15756
1067	0	0	Ki67+	 4723 15908
1068	0	0	Ki67+	 4740 15931
1069	0	0	Ki67+	 4785 15917
1070	0	0	Ki67+	 4796 15934
1071	0	0	Ki67+	 4813 16149
1072	0	0	Ki67+	 4816 16428
1073	0	0	Ki67+	 4834 15929
1074	0	0	Ki67+	 4834 16118
1075	0	0	Ki67+	 4872 15989
1076	0	0	Ki67+	 4875 15908
1077	0	0	Ki67+	 4880 16203
1078	0	0	Ki67+	 4883 16096
1079	0	0	Ki67+	 4895 15687
1080	0	0	Ki67+	 4908 16058
1081	0	0	Ki67+	 4919 15648
1082	0	0	Ki67+	 4921 16096
1083	0	0	Ki67+	 4944 15989
1084	0	0	Ki67+	 4946 15974
1085	0	0	Ki67+	 4946 16353
1086	0	0	Ki67+	 4953 16200
1087	0	0	Ki67+	 4960 16038
1088	0	0	Ki67+	 4960 16185
1089	0	0	Ki67+	 4963 15941
1090	0	0	Ki67+	 4966 16338
1091	0	0	Ki67+	 4978 15668
1092	0	0	Ki67+	 4987 15961
1093	0	0	Ki67+	 4991 16197
1094	0	0	Ki67+	 5007 15993
1095	0	0	Ki67+	 5007 16408
1096	0	0	Ki67+	 5011 16297
1097	0	0	Ki67+	 5017 16033
1098	0	0	Ki67+	 5017 16224
1099	0	0	Ki67+	 5030 16229
1100	0	0	Ki67+	 5041 16373
1101	0	0	Ki67+	 5048 16209
1102	0	0	Ki67+	 4290 16880
1103	0	0	Ki67+	 4290 16908
1104	0	0	Ki67+	 4309 16561
1105	0	0	Ki67+	 4336 16874
1106	0	0	Ki67+	 4366 16605
1107	0	0	Ki67+	 4378 16593
1108	0	0	Ki67+	 4463 17001
1109	0	0	Ki67+	 4465 17195
1110	0	0	Ki67+	 4474 17218
1111	0	0	Ki67+	 4491 16990
1112	0	0	Ki67+	 4497 17080
1113	0	0	Ki67+	 4500 17208
1114	0	0	Ki67+	 4512 17215
1115	0	0	Ki67+	 4517 17194
1116	0	0	Ki67+	 4523 16642
1117	0	0	Ki67+	 4539 17090
1118	0	0	Ki67+	 4548 17202
1119	0	0	Ki67+	 4557 16862
1120	0	0	Ki67+	 4566 16757
1121	0	0	Ki67+	 4567 16959
1122	0	0	Ki67+	 4569 17131
1123	0	0	Ki67+	 4574 17156
1124	0	0	Ki67+	 4586 17153
1125	0	0	Ki67+	 4591 17124
1126	0	0	Ki67+	 4595 17072
1127	0	0	Ki67+	 4613 17106
1128	0	0	Ki67+	 4623 17083
1129	0	0	Ki67+	 4631 17151
1130	0	0	Ki67+	 4636 16520
1131	0	0	Ki67+	 4643 16834
1132	0	0	Ki67+	 4652 16617
1133	0	0	Ki67+	 4653 16529
1134	0	0	Ki67+	 4661 17220
1135	0	0	Ki67+	 4677 16767
1136	0	0	Ki67+	 4692 16828
1137	0	0	Ki67+	 4700 16713
1138	0	0	Ki67+	 4704 16490
1139	0	0	Ki67+	 4722 16863
1140	0	0	Ki67+	 4736 16471
1141	0	0	Ki67+	 4790 16444
1142	0	0	Ki67+	 4796 17172
1143	0	0	Ki67+	 4825 16694
1144	0	0	Ki67+	 4826 17146
1145	0	0	Ki67+	 4884 16492
1146	0	0	Ki67+	 4895 16529
1147	0	0	Ki67+	 4897 16554
1148	0	0	Ki67+	 4905 16615
1149	0	0	Ki67+	 4905 17208
1150	0	0	Ki67+	 4907 16509
1151	0	0	Ki67+	 4910 16469
1152	0	0	Ki67+	 4919 16591
1153	0	0	Ki67+	 4920 16904
1154	0	0	Ki67+	 4921 16575
1155	0	0	Ki67+	 4922 16561
1156	0	0	Ki67+	 4925 17219
1157	0	0	Ki67+	 4927 17181
1158	0	0	Ki67+	 4931 16861
1159	0	0	Ki67+	 4943 16847
1160	0	0	Ki67+	 4957 16463
1161	0	0	Ki67+	 4959 16813
1162	0	0	Ki67+	 4975 16596
1163	0	0	Ki67+	 4976 16837
1164	0	0	Ki67+	 4982 16882
1165	0	0	Ki67+	 4984 16852
1166	0	0	Ki67+	 4990 16822
1167	0	0	Ki67+	 4995 16772
1168	0	0	Ki67+	 4995 16802
1169	0	0	Ki67+	 4998 16504
1170	0	0	Ki67+	 5002 16581
1171	0	0	Ki67+	 5007 16866
1172	0	0	Ki67+	 5010 16620
1173	0	0	Ki67+	 5018 16894
1174	0	0	Ki67+	 5025 16804
1175	0	0	Ki67+	 5026 17114
1176	0	0	Ki67+	 5030 16749
1177	0	0	Ki67+	 5036 16870
1178	0	0	Ki67+	 5041 16781
1179	0	0	Ki67+	 5044 16552
1180	0	0	Ki67+	 5051 16840
1181	0	0	Ki67+	 5055 16753
1182	0	0	Ki67+	 4262 17735
1183	0	0	Ki67+	 4267 17984
1184	0	0	Ki67+	 4268 17342
1185	0	0	Ki67+	 4315 17431
1186	0	0	Ki67+	 4316 17699
1187	0	0	Ki67+	 4318 17615
1188	0	0	Ki67+	 4321 17443
1189	0	0	Ki67+	 4329 17569
1190	0	0	Ki67+	 4333 17525
1191	0	0	Ki67+	 4349 17410
1192	0	0	Ki67+	 4352 17431
1193	0	0	Ki67+	 4352 17470
1194	0	0	Ki67+	 4367 17288
1195	0	0	Ki67+	 4379 17440
1196	0	0	Ki67+	 4380 17550
1197	0	0	Ki67+	 4382 17406
1198	0	0	Ki67+	 4389 17496
1199	0	0	Ki67+	 4398 17487
1200	0	0	Ki67+	 4399 17513
1201	0	0	Ki67+	 4399 17896
1202	0	0	Ki67+	 4403 17418
1203	0	0	Ki67+	 4411 17479
1204	0	0	Ki67+	 4411 17915
1205	0	0	Ki67+	 4412 17451
1206	0	0	Ki67+	 4428 17494
1207	0	0	Ki67+	 4444 17498
1208	0	0	Ki67+	 4469 17247
1209	0	0	Ki67+	 4519 18031
1210	0	0	Ki67+	 4530 17552
1211	0	0	Ki67+	 4587 17973
1212	0	0	Ki67+	 4608 17638
1213	0	0	Ki67+	 4637 17994
1214	0	0	Ki67+	 4697 17600
1215	0	0	Ki67+	 4715 17391
1216	0	0	Ki67+	 4721 17991
1217	0	0	Ki67+	 4776 17336
1218	0	0	Ki67+	 4776 17394
1219	0	0	Ki67+	 4778 17303
1220	0	0	Ki67+	 4796 17286
1221	0	0	Ki67+	 4810 17392
1222	0	0	Ki67+	 4825 17356
1223	0	0	Ki67+	 4826 17265
1224	0	0	Ki67+	 4830 17311
1225	0	0	Ki67+	 4835 17882
1226	0	0	Ki67+	 4836 17421
1227	0	0	Ki67+	 4844 17243
1228	0	0	Ki67+	 4844 17285
1229	0	0	Ki67+	 4856 17257
1230	0	0	Ki67+	 4858 17299
1231	0	0	Ki67+	 4875 17833
1232	0	0	Ki67+	 4876 17237
1233	0	0	Ki67+	 4881 17408
1234	0	0	Ki67+	 4894 17429
1235	0	0	Ki67+	 4896 17243
1236	0	0	Ki67+	 4904 17251
1237	0	0	Ki67+	 4904 17495
1238	0	0	Ki67+	 4923 18002
1239	0	0	Ki67+	 4925 17342
1240	0	0	Ki67+	 4928 17411
1241	0	0	Ki67+	 4965 17484
1242	0	0	Ki67+	 4988 17791
1243	0	0	Ki67+	 5054 17351
1244	0	0	Ki67+	 4270 18425
1245	0	0	Ki67+	 4631 18244
1246	0	0	Ki67+	 4752 18132
1247	0	0	Ki67+	 4788 19627
1248	0	0	Ki67+	 4805 18942
1249	0	0	Ki67+	 4810 19631
1250	0	0	Ki67+	 4920 18915
1251	0	0	Ki67+	 4921 19612
1252	0	0	Ki67+	 4944 19608
1253	0	0	Ki67+	 4666 19926
1254	0	0	Ki67+	 4789 19637
1255	0	0	Ki67+	 4794 19889
1256	0	0	Ki67+	 4818 19890
1257	0	0	Ki67+	 4832 19872
1258	0	0	Ki67+	 4838 19862
1259	0	0	Ki67+	 4978 19846
1260	0	0	Ki67+	 4980 19720
1261	0	0	Ki67+	 5035 19681
1262	0	0	Ki67+	 5036 19712
1263	0	0	Ki67+	 5036 19759
1264	0	0	Ki67+	 4541 20693
1265	0	0	Ki67+	 4564 20828
1266	0	0	Ki67+	 4587 20729
1267	0	0	Ki67+	 4589 21143
1268	0	0	Ki67+	 4669 21192
1269	0	0	Ki67+	 4725 21074
1270	0	0	Ki67+	 4754 21133
1271	0	0	Ki67+	 4777 21129
1272	0	0	Ki67+	 4861 20681
1273	0	0	Ki67+	 4863 20727
1274	0	0	Ki67+	 4887 20748
1275	0	0	Ki67+	 5004 21222
1276	0	0	Ki67+	 4269 21237
1277	0	0	Ki67+	 4276 21256
1278	0	0	Ki67+	 4474 21706
1279	0	0	Ki67+	 4498 21759
1280	0	0	Ki67+	 4503 21730
1281	0	0	Ki67+	 4511 21714
1282	0	0	Ki67+	 4520 21663
1283	0	0	Ki67+	 4571 21802
1284	0	0	Ki67+	 4600 21827
1285	0	0	Ki67+	 4627 21828
1286	0	0	Ki67+	 4658 21860
1287	0	0	Ki67+	 4676 21820
1288	0	0	Ki67+	 4736 21421
1289	0	0	Ki67+	 4742 21382
1290	0	0	Ki67+	 5000 21476
1291	0	0	Ki67+	 5023 21463
1292	0	0	Ki67+	 4850 22436
1293	0	0	Ki67+	 4862 22333
1294	0	0	Ki67+	 4897 22325
1295	0	0	Ki67+	 4951 22460
1296	0	0	Ki67+	 4954 22203
1297	0	0	Ki67+	 4995 22176
1298	0	0	Ki67+	 5351 9443
1299	0	0	Ki67+	 5376 9459
1300	0	0	Ki67+	 5435 9521
1301	0	0	Ki67+	 5465 9471
1302	0	0	Ki67+	 5527 9554
1303	0	0	Ki67+	 5557 9142
1304	0	0	Ki67+	 5821 9248
1305	0	0	Ki67+	 5069 10287
1306	0	0	Ki67+	 5071 10243
1307	0	0	Ki67+	 5074 10178
1308	0	0	Ki67+	 5076 10232
1309	0	0	Ki67+	 5088 10135
1310	0	0	Ki67+	 5096 10237
1311	0	0	Ki67+	 5097 10103
1312	0	0	Ki67+	 5114 10247
1313	0	0	Ki67+	 5118 9970
1314	0	0	Ki67+	 5123 9951
1315	0	0	Ki67+	 5125 9978
1316	0	0	Ki67+	 5131 10131
1317	0	0	Ki67+	 5134 10203
1318	0	0	Ki67+	 5140 10259
1319	0	0	Ki67+	 5149 10121
1320	0	0	Ki67+	 5154 9959
1321	0	0	Ki67+	 5157 9930
1322	0	0	Ki67+	 5157 10174
1323	0	0	Ki67+	 5158 10232
1324	0	0	Ki67+	 5168 9983
1325	0	0	Ki67+	 5171 9883
1326	0	0	Ki67+	 5177 9953
1327	0	0	Ki67+	 5181 9783
1328	0	0	Ki67+	 5186 9993
1329	0	0	Ki67+	 5186 10193
1330	0	0	Ki67+	 5187 10142
1331	0	0	Ki67+	 5189 10018
1332	0	0	Ki67+	 5189 10353
1333	0	0	Ki67+	 5193 10119
1334	0	0	Ki67+	 5195 10155
1335	0	0	Ki67+	 5200 9861
1336	0	0	Ki67+	 5201 10033
1337	0	0	Ki67+	 5202 9958
1338	0	0	Ki67+	 5202 10205
1339	0	0	Ki67+	 5206 9938
1340	0	0	Ki67+	 5209 10051
1341	0	0	Ki67+	 5209 10139
1342	0	0	Ki67+	 5211 10084
1343	0	0	Ki67+	 5212 9976
1344	0	0	Ki67+	 5214 10016
1345	0	0	Ki67+	 5214 10188
1346	0	0	Ki67+	 5221 10078
1347	0	0	Ki67+	 5223 9843
1348	0	0	Ki67+	 5228 10358
1349	0	0	Ki67+	 5235 10119
1350	0	0	Ki67+	 5240 10159
1351	0	0	Ki67+	 5241 10052
1352	0	0	Ki67+	 5244 9970
1353	0	0	Ki67+	 5246 9890
1354	0	0	Ki67+	 5247 10143
1355	0	0	Ki67+	 5247 10172
1356	0	0	Ki67+	 5249 9864
1357	0	0	Ki67+	 5249 10000
1358	0	0	Ki67+	 5249 10080
1359	0	0	Ki67+	 5261 10151
1360	0	0	Ki67+	 5265 9844
1361	0	0	Ki67+	 5268 10063
1362	0	0	Ki67+	 5268 10136
1363	0	0	Ki67+	 5270 9991
1364	0	0	Ki67+	 5271 10019
1365	0	0	Ki67+	 5272 10372
1366	0	0	Ki67+	 5281 10071
1367	0	0	Ki67+	 5284 10047
1368	0	0	Ki67+	 5294 10139
1369	0	0	Ki67+	 5296 9891
1370	0	0	Ki67+	 5297 10040
1371	0	0	Ki67+	 5298 10309
1372	0	0	Ki67+	 5305 10096
1373	0	0	Ki67+	 5305 10187
1374	0	0	Ki67+	 5308 10030
1375	0	0	Ki67+	 5309 9861
1376	0	0	Ki67+	 5312 10201
1377	0	0	Ki67+	 5314 9928
1378	0	0	Ki67+	 5318 9802
1379	0	0	Ki67+	 5322 9825
1380	0	0	Ki67+	 5324 10077
1381	0	0	Ki67+	 5333 10114
1382	0	0	Ki67+	 5333 10145
1383	0	0	Ki67+	 5335 9903
1384	0	0	Ki67+	 5339 9977
1385	0	0	Ki67+	 5339 10043
1386	0	0	Ki67+	 5339 10174
1387	0	0	Ki67+	 5341 10208
1388	0	0	Ki67+	 5342 9792
1389	0	0	Ki67+	 5343 9832
1390	0	0	Ki67+	 5346 9811
1391	0	0	Ki67+	 5350 10118
1392	0	0	Ki67+	 5350 10155
1393	0	0	Ki67+	 5352 10099
1394	0	0	Ki67+	 5352 10283
1395	0	0	Ki67+	 5352 10325
1396	0	0	Ki67+	 5353 10360
1397	0	0	Ki67+	 5355 10306
1398	0	0	Ki67+	 5359 10208
1399	0	0	Ki67+	 5360 10166
1400	0	0	Ki67+	 5361 9714
1401	0	0	Ki67+	 5363 10077
1402	0	0	Ki67+	 5364 9776
1403	0	0	Ki67+	 5364 9793
1404	0	0	Ki67+	 5365 9953
1405	0	0	Ki67+	 5365 10364
1406	0	0	Ki67+	 5368 10222
1407	0	0	Ki67+	 5371 10282
1408	0	0	Ki67+	 5375 10346
1409	0	0	Ki67+	 5377 9856
1410	0	0	Ki67+	 5381 9784
1411	0	0	Ki67+	 5383 10375
1412	0	0	Ki67+	 5384 9751
1413	0	0	Ki67+	 5387 9805
1414	0	0	Ki67+	 5387 10314
1415	0	0	Ki67+	 5389 10091
1416	0	0	Ki67+	 5390 10204
1417	0	0	Ki67+	 5391 9709
1418	0	0	Ki67+	 5393 10142
1419	0	0	Ki67+	 5395 10104
1420	0	0	Ki67+	 5395 10286
1421	0	0	Ki67+	 5396 10175
1422	0	0	Ki67+	 5397 9733
1423	0	0	Ki67+	 5398 9941
1424	0	0	Ki67+	 5401 9784
1425	0	0	Ki67+	 5402 10240
1426	0	0	Ki67+	 5403 10219
1427	0	0	Ki67+	 5405 9986
1428	0	0	Ki67+	 5406 10369
1429	0	0	Ki67+	 5408 10290
1430	0	0	Ki67+	 5411 10174
1431	0	0	Ki67+	 5412 10340
1432	0	0	Ki67+	 5416 9759
1433	0	0	Ki67+	 5416 10126
1434	0	0	Ki67+	 5418 10024
1435	0	0	Ki67+	 5423 9965
1436	0	0	Ki67+	 5425 10187
1437	0	0	Ki67+	 5426 9906
1438	0	0	Ki67+	 5427 9851
1439	0	0	Ki67+	 5428 10254
1440	0	0	Ki67+	 5429 10307
1441	0	0	Ki67+	 5434 10166
1442	0	0	Ki67+	 5437 9971
1443	0	0	Ki67+	 5442 10338
1444	0	0	Ki67+	 5445 9944
1445	0	0	Ki67+	 5446 9871
1446	0	0	Ki67+	 5446 9904
1447	0	0	Ki67+	 5448 10257
1448	0	0	Ki67+	 5457 10217
1449	0	0	Ki67+	 5460 10267
1450	0	0	Ki67+	 5462 10325
1451	0	0	Ki67+	 5463 9975
1452	0	0	Ki67+	 5464 9943
1453	0	0	Ki67+	 5466 10134
1454	0	0	Ki67+	 5468 10240
1455	0	0	Ki67+	 5469 9990
1456	0	0	Ki67+	 5470 9870
1457	0	0	Ki67+	 5470 9913
1458	0	0	Ki67+	 5470 10346
1459	0	0	Ki67+	 5473 10161
1460	0	0	Ki67+	 5474 10011
1461	0	0	Ki67+	 5475 9831
1462	0	0	Ki67+	 5476 10184
1463	0	0	Ki67+	 5476 10204
1464	0	0	Ki67+	 5477 10110
1465	0	0	Ki67+	 5483 9877
1466	0	0	Ki67+	 5485 9988
1467	0	0	Ki67+	 5490 9896
1468	0	0	Ki67+	 5493 10061
1469	0	0	Ki67+	 5495 10119
1470	0	0	Ki67+	 5498 10265
1471	0	0	Ki67+	 5501 9995
1472	0	0	Ki67+	 5502 10076
1473	0	0	Ki67+	 5505 9958
1474	0	0	Ki67+	 5506 9884
1475	0	0	Ki67+	 5507 10172
1476	0	0	Ki67+	 5511 10198
1477	0	0	Ki67+	 5511 10275
1478	0	0	Ki67+	 5516 9751
1479	0	0	Ki67+	 5517 9771
1480	0	0	Ki67+	 5519 10157
1481	0	0	Ki67+	 5520 10217
1482	0	0	Ki67+	 5524 9856
1483	0	0	Ki67+	 5525 10083
1484	0	0	Ki67+	 5526 9967
1485	0	0	Ki67+	 5529 9905
1486	0	0	Ki67+	 5529 10277
1487	0	0	Ki67+	 5530 10004
1488	0	0	Ki67+	 5534 10049
1489	0	0	Ki67+	 5534 10113
1490	0	0	Ki67+	 5535 9727
1491	0	0	Ki67+	 5535 9880
1492	0	0	Ki67+	 5539 9943
1493	0	0	Ki67+	 5540 10151
1494	0	0	Ki67+	 5543 9858
1495	0	0	Ki67+	 5545 9989
1496	0	0	Ki67+	 5547 9745
1497	0	0	Ki67+	 5552 10144
1498	0	0	Ki67+	 5553 10067
1499	0	0	Ki67+	 5553 10167
1500	0	0	Ki67+	 5555 9775
1501	0	0	Ki67+	 5559 10112
1502	0	0	Ki67+	 5562 9875
1503	0	0	Ki67+	 5565 9927
1504	0	0	Ki67+	 5565 9942
1505	0	0	Ki67+	 5565 10027
1506	0	0	Ki67+	 5580 9806
1507	0	0	Ki67+	 5581 10041
1508	0	0	Ki67+	 5582 9899
1509	0	0	Ki67+	 5586 10100
1510	0	0	Ki67+	 5587 9771
1511	0	0	Ki67+	 5588 10087
1512	0	0	Ki67+	 5593 9952
1513	0	0	Ki67+	 5593 10182
1514	0	0	Ki67+	 5601 9805
1515	0	0	Ki67+	 5601 10140
1516	0	0	Ki67+	 5602 10022
1517	0	0	Ki67+	 5604 9782
1518	0	0	Ki67+	 5604 10003
1519	0	0	Ki67+	 5613 9881
1520	0	0	Ki67+	 5613 9946
1521	0	0	Ki67+	 5616 10051
1522	0	0	Ki67+	 5620 9822
1523	0	0	Ki67+	 5623 10364
1524	0	0	Ki67+	 5633 10126
1525	0	0	Ki67+	 5634 10043
1526	0	0	Ki67+	 5636 9817
1527	0	0	Ki67+	 5642 9890
1528	0	0	Ki67+	 5643 9844
1529	0	0	Ki67+	 5648 9986
1530	0	0	Ki67+	 5649 9956
1531	0	0	Ki67+	 5650 9924
1532	0	0	Ki67+	 5654 9787
1533	0	0	Ki67+	 5656 10336
1534	0	0	Ki67+	 5657 10051
1535	0	0	Ki67+	 5661 10092
1536	0	0	Ki67+	 5666 10112
1537	0	0	Ki67+	 5674 10001
1538	0	0	Ki67+	 5677 9927
1539	0	0	Ki67+	 5685 10018
1540	0	0	Ki67+	 5688 9952
1541	0	0	Ki67+	 5690 10103
1542	0	0	Ki67+	 5705 9928
1543	0	0	Ki67+	 5708 9979
1544	0	0	Ki67+	 5712 10002
1545	0	0	Ki67+	 5717 10050
1546	0	0	Ki67+	 5738 9973
1547	0	0	Ki67+	 5744 9945
1548	0	0	Ki67+	 5750 9995
1549	0	0	Ki67+	 5753 9887
1550	0	0	Ki67+	 5756 9907
1551	0	0	Ki67+	 5756 10379
1552	0	0	Ki67+	 5769 10341
1553	0	0	Ki67+	 5780 10356
1554	0	0	Ki67+	 5784 9925
1555	0	0	Ki67+	 5793 10329
1556	0	0	Ki67+	 5796 10054
1557	0	0	Ki67+	 5796 10373
1558	0	0	Ki67+	 5811 10352
1559	0	0	Ki67+	 5817 9772
1560	0	0	Ki67+	 5825 10366
1561	0	0	Ki67+	 5828 10190
1562	0	0	Ki67+	 5841 9821
1563	0	0	Ki67+	 5057 10986
1564	0	0	Ki67+	 5058 10678
1565	0	0	Ki67+	 5058 10886
1566	0	0	Ki67+	 5063 10967
1567	0	0	Ki67+	 5064 10810
1568	0	0	Ki67+	 5064 10911
1569	0	0	Ki67+	 5064 11004
1570	0	0	Ki67+	 5064 11181
1571	0	0	Ki67+	 5065 10933
1572	0	0	Ki67+	 5067 10901
1573	0	0	Ki67+	 5069 11026
1574	0	0	Ki67+	 5070 10553
1575	0	0	Ki67+	 5070 10845
1576	0	0	Ki67+	 5071 10699
1577	0	0	Ki67+	 5077 10874
1578	0	0	Ki67+	 5083 10481
1579	0	0	Ki67+	 5084 10765
1580	0	0	Ki67+	 5085 10909
1581	0	0	Ki67+	 5089 11133
1582	0	0	Ki67+	 5090 11157
1583	0	0	Ki67+	 5096 10536
1584	0	0	Ki67+	 5102 10624
1585	0	0	Ki67+	 5103 10506
1586	0	0	Ki67+	 5103 10643
1587	0	0	Ki67+	 5105 10790
1588	0	0	Ki67+	 5108 10423
1589	0	0	Ki67+	 5108 11084
1590	0	0	Ki67+	 5109 10473
1591	0	0	Ki67+	 5112 11142
1592	0	0	Ki67+	 5113 10940
1593	0	0	Ki67+	 5114 10767
1594	0	0	Ki67+	 5115 10577
1595	0	0	Ki67+	 5115 11028
1596	0	0	Ki67+	 5116 10406
1597	0	0	Ki67+	 5116 10717
1598	0	0	Ki67+	 5122 10454
1599	0	0	Ki67+	 5123 10734
1600	0	0	Ki67+	 5124 10667
1601	0	0	Ki67+	 5127 10921
1602	0	0	Ki67+	 5127 11101
1603	0	0	Ki67+	 5128 11009
1604	0	0	Ki67+	 5131 10409
1605	0	0	Ki67+	 5132 11081
1606	0	0	Ki67+	 5133 10551
1607	0	0	Ki67+	 5135 10526
1608	0	0	Ki67+	 5135 10827
1609	0	0	Ki67+	 5136 10616
1610	0	0	Ki67+	 5138 11159
1611	0	0	Ki67+	 5139 10774
1612	0	0	Ki67+	 5139 10892
1613	0	0	Ki67+	 5141 10814
1614	0	0	Ki67+	 5141 10879
1615	0	0	Ki67+	 5144 10693
1616	0	0	Ki67+	 5147 10438
1617	0	0	Ki67+	 5148 10860
1618	0	0	Ki67+	 5148 11044
1619	0	0	Ki67+	 5152 11170
1620	0	0	Ki67+	 5155 10632
1621	0	0	Ki67+	 5156 11087
1622	0	0	Ki67+	 5157 10498
1623	0	0	Ki67+	 5158 10417
1624	0	0	Ki67+	 5160 11119
1625	0	0	Ki67+	 5161 10464
1626	0	0	Ki67+	 5163 10576
1627	0	0	Ki67+	 5164 10833
1628	0	0	Ki67+	 5166 10902
1629	0	0	Ki67+	 5167 10675
1630	0	0	Ki67+	 5169 10606
1631	0	0	Ki67+	 5172 10741
1632	0	0	Ki67+	 5172 10770
1633	0	0	Ki67+	 5172 11025
1634	0	0	Ki67+	 5173 10804
1635	0	0	Ki67+	 5176 10873
1636	0	0	Ki67+	 5177 10949
1637	0	0	Ki67+	 5178 11055
1638	0	0	Ki67+	 5185 10410
1639	0	0	Ki67+	 5187 10450
1640	0	0	Ki67+	 5189 10661
1641	0	0	Ki67+	 5191 10643
1642	0	0	Ki67+	 5194 10499
1643	0	0	Ki67+	 5194 10804
1644	0	0	Ki67+	 5195 10763
1645	0	0	Ki67+	 5195 10913
1646	0	0	Ki67+	 5195 11169
1647	0	0	Ki67+	 5196 10612
1648	0	0	Ki67+	 5197 10861
1649	0	0	Ki67+	 5198 10544
1650	0	0	Ki67+	 5202 10933
1651	0	0	Ki67+	 5203 10893
1652	0	0	Ki67+	 5205 10875
1653	0	0	Ki67+	 5211 10646
1654	0	0	Ki67+	 5215 11019
1655	0	0	Ki67+	 5216 10580
1656	0	0	Ki67+	 5217 10857
1657	0	0	Ki67+	 5219 10692
1658	0	0	Ki67+	 5223 11065
1659	0	0	Ki67+	 5224 11083
1660	0	0	Ki67+	 5225 10737
1661	0	0	Ki67+	 5225 11050
1662	0	0	Ki67+	 5228 10973
1663	0	0	Ki67+	 5230 10638
1664	0	0	Ki67+	 5232 11008
1665	0	0	Ki67+	 5233 10715
1666	0	0	Ki67+	 5234 10663
1667	0	0	Ki67+	 5235 10958
1668	0	0	Ki67+	 5237 10602
1669	0	0	Ki67+	 5238 10751
1670	0	0	Ki67+	 5239 10624
1671	0	0	Ki67+	 5239 11129
1672	0	0	Ki67+	 5240 10450
1673	0	0	Ki67+	 5241 10824
1674	0	0	Ki67+	 5242 10425
1675	0	0	Ki67+	 5244 10906
1676	0	0	Ki67+	 5245 10678
1677	0	0	Ki67+	 5246 10721
1678	0	0	Ki67+	 5246 10836
1679	0	0	Ki67+	 5248 11075
1680	0	0	Ki67+	 5250 10940
1681	0	0	Ki67+	 5251 10873
1682	0	0	Ki67+	 5254 11050
1683	0	0	Ki67+	 5256 10980
1684	0	0	Ki67+	 5256 11144
1685	0	0	Ki67+	 5260 10769
1686	0	0	Ki67+	 5261 10553
1687	0	0	Ki67+	 5268 10750
1688	0	0	Ki67+	 5269 10605
1689	0	0	Ki67+	 5274 10416
1690	0	0	Ki67+	 5274 11025
1691	0	0	Ki67+	 5274 11167
1692	0	0	Ki67+	 5279 11106
1693	0	0	Ki67+	 5281 10730
1694	0	0	Ki67+	 5282 10826
1695	0	0	Ki67+	 5284 10704
1696	0	0	Ki67+	 5286 10436
1697	0	0	Ki67+	 5286 10946
1698	0	0	Ki67+	 5287 10456
1699	0	0	Ki67+	 5287 10926
1700	0	0	Ki67+	 5292 11132
1701	0	0	Ki67+	 5294 11026
1702	0	0	Ki67+	 5295 10560
1703	0	0	Ki67+	 5297 10721
1704	0	0	Ki67+	 5298 10509
1705	0	0	Ki67+	 5301 10991
1706	0	0	Ki67+	 5302 10798
1707	0	0	Ki67+	 5303 10485
1708	0	0	Ki67+	 5307 10618
1709	0	0	Ki67+	 5316 10640
1710	0	0	Ki67+	 5316 10720
1711	0	0	Ki67+	 5320 10659
1712	0	0	Ki67+	 5327 10698
1713	0	0	Ki67+	 5335 10530
1714	0	0	Ki67+	 5336 10791
1715	0	0	Ki67+	 5337 10390
1716	0	0	Ki67+	 5338 10913
1717	0	0	Ki67+	 5341 10681
1718	0	0	Ki67+	 5342 10591
1719	0	0	Ki67+	 5344 10506
1720	0	0	Ki67+	 5346 10634
1721	0	0	Ki67+	 5347 10725
1722	0	0	Ki67+	 5351 10884
1723	0	0	Ki67+	 5356 10804
1724	0	0	Ki67+	 5358 10547
1725	0	0	Ki67+	 5358 10663
1726	0	0	Ki67+	 5360 10417
1727	0	0	Ki67+	 5360 10755
1728	0	0	Ki67+	 5363 11112
1729	0	0	Ki67+	 5365 10865
1730	0	0	Ki67+	 5367 10391
1731	0	0	Ki67+	 5378 10609
1732	0	0	Ki67+	 5379 10413
1733	0	0	Ki67+	 5384 10758
1734	0	0	Ki67+	 5385 10732
1735	0	0	Ki67+	 5386 10716
1736	0	0	Ki67+	 5388 11044
1737	0	0	Ki67+	 5390 11166
1738	0	0	Ki67+	 5391 11128
1739	0	0	Ki67+	 5393 11010
1740	0	0	Ki67+	 5394 10573
1741	0	0	Ki67+	 5394 11142
1742	0	0	Ki67+	 5395 10591
1743	0	0	Ki67+	 5395 11058
1744	0	0	Ki67+	 5398 10466
1745	0	0	Ki67+	 5398 10634
1746	0	0	Ki67+	 5406 10493
1747	0	0	Ki67+	 5408 10707
1748	0	0	Ki67+	 5408 11092
1749	0	0	Ki67+	 5410 10933
1750	0	0	Ki67+	 5414 10849
1751	0	0	Ki67+	 5416 10809
1752	0	0	Ki67+	 5419 10435
1753	0	0	Ki67+	 5422 11157
1754	0	0	Ki67+	 5424 10463
1755	0	0	Ki67+	 5425 10415
1756	0	0	Ki67+	 5425 10678
1757	0	0	Ki67+	 5426 10708
1758	0	0	Ki67+	 5438 10464
1759	0	0	Ki67+	 5440 10809
1760	0	0	Ki67+	 5440 11163
1761	0	0	Ki67+	 5446 10401
1762	0	0	Ki67+	 5447 10827
1763	0	0	Ki67+	 5452 11021
1764	0	0	Ki67+	 5452 11034
1765	0	0	Ki67+	 5455 10648
1766	0	0	Ki67+	 5455 11054
1767	0	0	Ki67+	 5456 10740
1768	0	0	Ki67+	 5456 11144
1769	0	0	Ki67+	 5459 10788
1770	0	0	Ki67+	 5461 10938
1771	0	0	Ki67+	 5464 10682
1772	0	0	Ki67+	 5467 10767
1773	0	0	Ki67+	 5471 11144
1774	0	0	Ki67+	 5472 10438
1775	0	0	Ki67+	 5472 11096
1776	0	0	Ki67+	 5474 11115
1777	0	0	Ki67+	 5475 10979
1778	0	0	Ki67+	 5478 10736
1779	0	0	Ki67+	 5479 10633
1780	0	0	Ki67+	 5479 10716
1781	0	0	Ki67+	 5483 10430
1782	0	0	Ki67+	 5483 10957
1783	0	0	Ki67+	 5490 10398
1784	0	0	Ki67+	 5490 11177
1785	0	0	Ki67+	 5493 10918
1786	0	0	Ki67+	 5494 10624
1787	0	0	Ki67+	 5496 10800
1788	0	0	Ki67+	 5496 11156
1789	0	0	Ki67+	 5497 11100
1790	0	0	Ki67+	 5501 10699
1791	0	0	Ki67+	 5502 10733
1792	0	0	Ki67+	 5503 10386
1793	0	0	Ki67+	 5505 11016
1794	0	0	Ki67+	 5505 11081
1795	0	0	Ki67+	 5505 11118
1796	0	0	Ki67+	 5508 11034
1797	0	0	Ki67+	 5509 11057
1798	0	0	Ki67+	 5510 10676
1799	0	0	Ki67+	 5510 10948
1800	0	0	Ki67+	 5513 10933
1801	0	0	Ki67+	 5515 10900
1802	0	0	Ki67+	 5517 10639
1803	0	0	Ki67+	 5518 10567
1804	0	0	Ki67+	 5519 10764
1805	0	0	Ki67+	 5521 11148
1806	0	0	Ki67+	 5522 10954
1807	0	0	Ki67+	 5524 11038
1808	0	0	Ki67+	 5526 10580
1809	0	0	Ki67+	 5531 11027
1810	0	0	Ki67+	 5532 11075
1811	0	0	Ki67+	 5533 10613
1812	0	0	Ki67+	 5534 10732
1813	0	0	Ki67+	 5534 10846
1814	0	0	Ki67+	 5535 10763
1815	0	0	Ki67+	 5535 10807
1816	0	0	Ki67+	 5538 10887
1817	0	0	Ki67+	 5539 10717
1818	0	0	Ki67+	 5539 10935
1819	0	0	Ki67+	 5540 10828
1820	0	0	Ki67+	 5541 11098
1821	0	0	Ki67+	 5542 10980
1822	0	0	Ki67+	 5543 10969
1823	0	0	Ki67+	 5543 11154
1824	0	0	Ki67+	 5544 11173
1825	0	0	Ki67+	 5550 11126
1826	0	0	Ki67+	 5552 11105
1827	0	0	Ki67+	 5553 10787
1828	0	0	Ki67+	 5554 11001
1829	0	0	Ki67+	 5555 11141
1830	0	0	Ki67+	 5556 10815
1831	0	0	Ki67+	 5561 10652
1832	0	0	Ki67+	 5561 10907
1833	0	0	Ki67+	 5563 10528
1834	0	0	Ki67+	 5563 11023
1835	0	0	Ki67+	 5564 11121
1836	0	0	Ki67+	 5565 10679
1837	0	0	Ki67+	 5568 11041
1838	0	0	Ki67+	 5571 10555
1839	0	0	Ki67+	 5573 11060
1840	0	0	Ki67+	 5575 10740
1841	0	0	Ki67+	 5575 11143
1842	0	0	Ki67+	 5576 10598
1843	0	0	Ki67+	 5577 10626
1844	0	0	Ki67+	 5581 11172
1845	0	0	Ki67+	 5585 10962
1846	0	0	Ki67+	 5585 11127
1847	0	0	Ki67+	 5586 10778
1848	0	0	Ki67+	 5587 10937
1849	0	0	Ki67+	 5588 11016
1850	0	0	Ki67+	 5594 10545
1851	0	0	Ki67+	 5595 10855
1852	0	0	Ki67+	 5597 10590
1853	0	0	Ki67+	 5598 10502
1854	0	0	Ki67+	 5598 10659
1855	0	0	Ki67+	 5599 10478
1856	0	0	Ki67+	 5599 10529
1857	0	0	Ki67+	 5600 11152
1858	0	0	Ki67+	 5604 10766
1859	0	0	Ki67+	 5604 11042
1860	0	0	Ki67+	 5608 10924
1861	0	0	Ki67+	 5609 11122
1862	0	0	Ki67+	 5610 10991
1863	0	0	Ki67+	 5612 10628
1864	0	0	Ki67+	 5612 10734
1865	0	0	Ki67+	 5613 10601
1866	0	0	Ki67+	 5613 11181
1867	0	0	Ki67+	 5614 10890
1868	0	0	Ki67+	 5620 10708
1869	0	0	Ki67+	 5622 10957
1870	0	0	Ki67+	 5623 10461
1871	0	0	Ki67+	 5628 10909
1872	0	0	Ki67+	 5629 11061
1873	0	0	Ki67+	 5636 10486
1874	0	0	Ki67+	 5636 10997
1875	0	0	Ki67+	 5637 10574
1876	0	0	Ki67+	 5638 10678
1877	0	0	Ki67+	 5638 11135
1878	0	0	Ki67+	 5640 10655
1879	0	0	Ki67+	 5642 10936
1880	0	0	Ki67+	 5643 10974
1881	0	0	Ki67+	 5643 11013
1882	0	0	Ki67+	 5644 10882
1883	0	0	Ki67+	 5644 11105
1884	0	0	Ki67+	 5645 10431
1885	0	0	Ki67+	 5649 10612
1886	0	0	Ki67+	 5651 10840
1887	0	0	Ki67+	 5653 10472
1888	0	0	Ki67+	 5653 10590
1889	0	0	Ki67+	 5655 10885
1890	0	0	Ki67+	 5657 10523
1891	0	0	Ki67+	 5658 10724
1892	0	0	Ki67+	 5661 10501
1893	0	0	Ki67+	 5661 10971
1894	0	0	Ki67+	 5662 10550
1895	0	0	Ki67+	 5662 11034
1896	0	0	Ki67+	 5665 10532
1897	0	0	Ki67+	 5666 11023
1898	0	0	Ki67+	 5669 10923
1899	0	0	Ki67+	 5669 11051
1900	0	0	Ki67+	 5670 10875
1901	0	0	Ki67+	 5670 11115
1902	0	0	Ki67+	 5672 11083
1903	0	0	Ki67+	 5672 11100
1904	0	0	Ki67+	 5680 10478
1905	0	0	Ki67+	 5682 10678
1906	0	0	Ki67+	 5685 11120
1907	0	0	Ki67+	 5685 11150
1908	0	0	Ki67+	 5686 10824
1909	0	0	Ki67+	 5687 10910
1910	0	0	Ki67+	 5690 11174
1911	0	0	Ki67+	 5691 10709
1912	0	0	Ki67+	 5691 11078
1913	0	0	Ki67+	 5692 10857
1914	0	0	Ki67+	 5693 10654
1915	0	0	Ki67+	 5693 11032
1916	0	0	Ki67+	 5695 10792
1917	0	0	Ki67+	 5698 10396
1918	0	0	Ki67+	 5699 10522
1919	0	0	Ki67+	 5700 10560
1920	0	0	Ki67+	 5702 10929
1921	0	0	Ki67+	 5702 10977
1922	0	0	Ki67+	 5714 10456
1923	0	0	Ki67+	 5716 10434
1924	0	0	Ki67+	 5716 11020
1925	0	0	Ki67+	 5718 10876
1926	0	0	Ki67+	 5719 11061
1927	0	0	Ki67+	 5719 11177
1928	0	0	Ki67+	 5722 11148
1929	0	0	Ki67+	 5727 10853
1930	0	0	Ki67+	 5727 10995
1931	0	0	Ki67+	 5728 11099
1932	0	0	Ki67+	 5732 11009
1933	0	0	Ki67+	 5734 10835
1934	0	0	Ki67+	 5734 11118
1935	0	0	Ki67+	 5735 10546
1936	0	0	Ki67+	 5738 10776
1937	0	0	Ki67+	 5741 10476
1938	0	0	Ki67+	 5745 11131
1939	0	0	Ki67+	 5746 10899
1940	0	0	Ki67+	 5747 10416
1941	0	0	Ki67+	 5750 11094
1942	0	0	Ki67+	 5755 10962
1943	0	0	Ki67+	 5757 11052
1944	0	0	Ki67+	 5759 10455
1945	0	0	Ki67+	 5759 10869
1946	0	0	Ki67+	 5761 10845
1947	0	0	Ki67+	 5767 10906
1948	0	0	Ki67+	 5770 10489
1949	0	0	Ki67+	 5770 10516
1950	0	0	Ki67+	 5772 10394
1951	0	0	Ki67+	 5774 11119
1952	0	0	Ki67+	 5777 10820
1953	0	0	Ki67+	 5778 10432
1954	0	0	Ki67+	 5779 10722
1955	0	0	Ki67+	 5779 11088
1956	0	0	Ki67+	 5780 11105
1957	0	0	Ki67+	 5782 10699
1958	0	0	Ki67+	 5785 10786
1959	0	0	Ki67+	 5785 11139
1960	0	0	Ki67+	 5787 10464
1961	0	0	Ki67+	 5792 10532
1962	0	0	Ki67+	 5792 10984
1963	0	0	Ki67+	 5793 10445
1964	0	0	Ki67+	 5793 11012
1965	0	0	Ki67+	 5796 10697
1966	0	0	Ki67+	 5796 10739
1967	0	0	Ki67+	 5796 10800
1968	0	0	Ki67+	 5799 10835
1969	0	0	Ki67+	 5799 11043
1970	0	0	Ki67+	 5801 10763
1971	0	0	Ki67+	 5801 10859
1972	0	0	Ki67+	 5804 10630
1973	0	0	Ki67+	 5804 10719
1974	0	0	Ki67+	 5807 11058
1975	0	0	Ki67+	 5808 11076
1976	0	0	Ki67+	 5811 10688
1977	0	0	Ki67+	 5811 10757
1978	0	0	Ki67+	 5815 10539
1979	0	0	Ki67+	 5816 10430
1980	0	0	Ki67+	 5817 10472
1981	0	0	Ki67+	 5817 10634
1982	0	0	Ki67+	 5817 10674
1983	0	0	Ki67+	 5822 10724
1984	0	0	Ki67+	 5828 10629
1985	0	0	Ki67+	 5829 10483
1986	0	0	Ki67+	 5830 10405
1987	0	0	Ki67+	 5830 10649
1988	0	0	Ki67+	 5830 10867
1989	0	0	Ki67+	 5834 11091
1990	0	0	Ki67+	 5835 10789
1991	0	0	Ki67+	 5836 10505
1992	0	0	Ki67+	 5836 10724
1993	0	0	Ki67+	 5838 10747
1994	0	0	Ki67+	 5838 10813
1995	0	0	Ki67+	 5840 10533
1996	0	0	Ki67+	 5842 10703
1997	0	0	Ki67+	 5847 10422
1998	0	0	Ki67+	 5847 10580
1999	0	0	Ki67+	 5847 11160
2000	0	0	Ki67+	 5850 10625
2001	0	0	Ki67+	 5852 10570
2002	0	0	Ki67+	 5855 10505
2003	0	0	Ki67+	 5061 11670
2004	0	0	Ki67+	 5062 11348
2005	0	0	Ki67+	 5063 11203
2006	0	0	Ki67+	 5063 11441
2007	0	0	Ki67+	 5069 11463
2008	0	0	Ki67+	 5070 11223
2009	0	0	Ki67+	 5070 11387
2010	0	0	Ki67+	 5072 11315
2011	0	0	Ki67+	 5072 11557
2012	0	0	Ki67+	 5072 11584
2013	0	0	Ki67+	 5074 11271
2014	0	0	Ki67+	 5080 11481
2015	0	0	Ki67+	 5081 11257
2016	0	0	Ki67+	 5081 11526
2017	0	0	Ki67+	 5085 11346
2018	0	0	Ki67+	 5086 11436
2019	0	0	Ki67+	 5090 11216
2020	0	0	Ki67+	 5094 11453
2021	0	0	Ki67+	 5096 11199
2022	0	0	Ki67+	 5101 11577
2023	0	0	Ki67+	 5103 11430
2024	0	0	Ki67+	 5103 11835
2025	0	0	Ki67+	 5106 11300
2026	0	0	Ki67+	 5108 11372
2027	0	0	Ki67+	 5108 11543
2028	0	0	Ki67+	 5115 11508
2029	0	0	Ki67+	 5116 11252
2030	0	0	Ki67+	 5117 11347
2031	0	0	Ki67+	 5118 11330
2032	0	0	Ki67+	 5118 11400
2033	0	0	Ki67+	 5119 11492
2034	0	0	Ki67+	 5124 11564
2035	0	0	Ki67+	 5126 11314
2036	0	0	Ki67+	 5128 11259
2037	0	0	Ki67+	 5129 11358
2038	0	0	Ki67+	 5140 11768
2039	0	0	Ki67+	 5141 11534
2040	0	0	Ki67+	 5147 11492
2041	0	0	Ki67+	 5150 11186
2042	0	0	Ki67+	 5152 11243
2043	0	0	Ki67+	 5152 11302
2044	0	0	Ki67+	 5157 11364
2045	0	0	Ki67+	 5157 11401
2046	0	0	Ki67+	 5158 11280
2047	0	0	Ki67+	 5168 11260
2048	0	0	Ki67+	 5169 11607
2049	0	0	Ki67+	 5171 11330
2050	0	0	Ki67+	 5171 11355
2051	0	0	Ki67+	 5173 11235
2052	0	0	Ki67+	 5174 11438
2053	0	0	Ki67+	 5177 11219
2054	0	0	Ki67+	 5180 11466
2055	0	0	Ki67+	 5180 11515
2056	0	0	Ki67+	 5180 11725
2057	0	0	Ki67+	 5182 11246
2058	0	0	Ki67+	 5183 11378
2059	0	0	Ki67+	 5187 11483
2060	0	0	Ki67+	 5188 11188
2061	0	0	Ki67+	 5189 11309
2062	0	0	Ki67+	 5192 11419
2063	0	0	Ki67+	 5196 11400
2064	0	0	Ki67+	 5204 11287
2065	0	0	Ki67+	 5205 11369
2066	0	0	Ki67+	 5207 11693
2067	0	0	Ki67+	 5214 11326
2068	0	0	Ki67+	 5216 11219
2069	0	0	Ki67+	 5221 11309
2070	0	0	Ki67+	 5222 11395
2071	0	0	Ki67+	 5225 11410
2072	0	0	Ki67+	 5230 11267
2073	0	0	Ki67+	 5238 11358
2074	0	0	Ki67+	 5242 11205
2075	0	0	Ki67+	 5244 11329
2076	0	0	Ki67+	 5249 11439
2077	0	0	Ki67+	 5263 11256
2078	0	0	Ki67+	 5273 11409
2079	0	0	Ki67+	 5274 11685
2080	0	0	Ki67+	 5284 11262
2081	0	0	Ki67+	 5294 11621
2082	0	0	Ki67+	 5298 11411
2083	0	0	Ki67+	 5309 11214
2084	0	0	Ki67+	 5309 11254
2085	0	0	Ki67+	 5331 11393
2086	0	0	Ki67+	 5365 11954
2087	0	0	Ki67+	 5382 11259
2088	0	0	Ki67+	 5401 11785
2089	0	0	Ki67+	 5404 11476
2090	0	0	Ki67+	 5407 11221
2091	0	0	Ki67+	 5417 11316
2092	0	0	Ki67+	 5423 11299
2093	0	0	Ki67+	 5431 11370
2094	0	0	Ki67+	 5446 11213
2095	0	0	Ki67+	 5448 11230
2096	0	0	Ki67+	 5454 11298
2097	0	0	Ki67+	 5456 11240
2098	0	0	Ki67+	 5456 11412
2099	0	0	Ki67+	 5461 11441
2100	0	0	Ki67+	 5463 11327
2101	0	0	Ki67+	 5463 11369
2102	0	0	Ki67+	 5467 11354
2103	0	0	Ki67+	 5471 11301
2104	0	0	Ki67+	 5473 11193
2105	0	0	Ki67+	 5475 11373
2106	0	0	Ki67+	 5482 11408
2107	0	0	Ki67+	 5490 11322
2108	0	0	Ki67+	 5491 11223
2109	0	0	Ki67+	 5499 11303
2110	0	0	Ki67+	 5501 11400
2111	0	0	Ki67+	 5502 11186
2112	0	0	Ki67+	 5502 11368
2113	0	0	Ki67+	 5505 11214
2114	0	0	Ki67+	 5506 11333
2115	0	0	Ki67+	 5513 11359
2116	0	0	Ki67+	 5516 11520
2117	0	0	Ki67+	 5517 11457
2118	0	0	Ki67+	 5517 11489
2119	0	0	Ki67+	 5521 11267
2120	0	0	Ki67+	 5522 11283
2121	0	0	Ki67+	 5523 11363
2122	0	0	Ki67+	 5523 11443
2123	0	0	Ki67+	 5528 11544
2124	0	0	Ki67+	 5529 11204
2125	0	0	Ki67+	 5531 11318
2126	0	0	Ki67+	 5532 11187
2127	0	0	Ki67+	 5532 11907
2128	0	0	Ki67+	 5534 11282
2129	0	0	Ki67+	 5535 11384
2130	0	0	Ki67+	 5538 11421
2131	0	0	Ki67+	 5538 11538
2132	0	0	Ki67+	 5539 11235
2133	0	0	Ki67+	 5540 11260
2134	0	0	Ki67+	 5541 11206
2135	0	0	Ki67+	 5546 11441
2136	0	0	Ki67+	 5546 11507
2137	0	0	Ki67+	 5548 11192
2138	0	0	Ki67+	 5548 11350
2139	0	0	Ki67+	 5550 11654
2140	0	0	Ki67+	 5551 11306
2141	0	0	Ki67+	 5556 11477
2142	0	0	Ki67+	 5558 11412
2143	0	0	Ki67+	 5559 11260
2144	0	0	Ki67+	 5561 11458
2145	0	0	Ki67+	 5562 11233
2146	0	0	Ki67+	 5562 11332
2147	0	0	Ki67+	 5572 11221
2148	0	0	Ki67+	 5572 11315
2149	0	0	Ki67+	 5581 11355
2150	0	0	Ki67+	 5584 11401
2151	0	0	Ki67+	 5588 11259
2152	0	0	Ki67+	 5592 11208
2153	0	0	Ki67+	 5596 11298
2154	0	0	Ki67+	 5597 11318
2155	0	0	Ki67+	 5598 11492
2156	0	0	Ki67+	 5601 11255
2157	0	0	Ki67+	 5604 11463
2158	0	0	Ki67+	 5614 11446
2159	0	0	Ki67+	 5616 11226
2160	0	0	Ki67+	 5617 11328
2161	0	0	Ki67+	 5618 11285
2162	0	0	Ki67+	 5619 11404
2163	0	0	Ki67+	 5621 11362
2164	0	0	Ki67+	 5621 11430
2165	0	0	Ki67+	 5622 11470
2166	0	0	Ki67+	 5626 11232
2167	0	0	Ki67+	 5636 11301
2168	0	0	Ki67+	 5638 11280
2169	0	0	Ki67+	 5638 11419
2170	0	0	Ki67+	 5638 11459
2171	0	0	Ki67+	 5639 11260
2172	0	0	Ki67+	 5646 11397
2173	0	0	Ki67+	 5649 11368
2174	0	0	Ki67+	 5655 11496
2175	0	0	Ki67+	 5657 11288
2176	0	0	Ki67+	 5661 11741
2177	0	0	Ki67+	 5662 11336
2178	0	0	Ki67+	 5664 11441
2179	0	0	Ki67+	 5668 11386
2180	0	0	Ki67+	 5676 11241
2181	0	0	Ki67+	 5677 11417
2182	0	0	Ki67+	 5677 11523
2183	0	0	Ki67+	 5678 11263
2184	0	0	Ki67+	 5680 11189
2185	0	0	Ki67+	 5682 11310
2186	0	0	Ki67+	 5691 11221
2187	0	0	Ki67+	 5692 11347
2188	0	0	Ki67+	 5696 11501
2189	0	0	Ki67+	 5700 11471
2190	0	0	Ki67+	 5701 11490
2191	0	0	Ki67+	 5708 11196
2192	0	0	Ki67+	 5713 11291
2193	0	0	Ki67+	 5715 11251
2194	0	0	Ki67+	 5727 11433
2195	0	0	Ki67+	 5733 11467
2196	0	0	Ki67+	 5735 11202
2197	0	0	Ki67+	 5740 11403
2198	0	0	Ki67+	 5741 11510
2199	0	0	Ki67+	 5746 11285
2200	0	0	Ki67+	 5749 11333
2201	0	0	Ki67+	 5755 11186
2202	0	0	Ki67+	 5757 11311
2203	0	0	Ki67+	 5759 11482
2204	0	0	Ki67+	 5765 11383
2205	0	0	Ki67+	 5768 11352
2206	0	0	Ki67+	 5768 11470
2207	0	0	Ki67+	 5772 11222
2208	0	0	Ki67+	 5773 11272
2209	0	0	Ki67+	 5784 11386
2210	0	0	Ki67+	 5786 11307
2211	0	0	Ki67+	 5789 11246
2212	0	0	Ki67+	 5789 11498
2213	0	0	Ki67+	 5790 11339
2214	0	0	Ki67+	 5794 11206
2215	0	0	Ki67+	 5798 11286
2216	0	0	Ki67+	 5800 11424
2217	0	0	Ki67+	 5803 11216
2218	0	0	Ki67+	 5804 11250
2219	0	0	Ki67+	 5804 11376
2220	0	0	Ki67+	 5804 11440
2221	0	0	Ki67+	 5809 11500
2222	0	0	Ki67+	 5813 11305
2223	0	0	Ki67+	 5824 11348
2224	0	0	Ki67+	 5825 11417
2225	0	0	Ki67+	 5826 11483
2226	0	0	Ki67+	 5827 11319
2227	0	0	Ki67+	 5831 11282
2228	0	0	Ki67+	 5832 11380
2229	0	0	Ki67+	 5836 11338
2230	0	0	Ki67+	 5837 11714
2231	0	0	Ki67+	 5838 11207
2232	0	0	Ki67+	 5841 11190
2233	0	0	Ki67+	 5841 11282
2234	0	0	Ki67+	 5848 11310
2235	0	0	Ki67+	 5851 11360
2236	0	0	Ki67+	 5854 11490
2237	0	0	Ki67+	 5068 12354
2238	0	0	Ki67+	 5071 12490
2239	0	0	Ki67+	 5072 12474
2240	0	0	Ki67+	 5075 12331
2241	0	0	Ki67+	 5094 12412
2242	0	0	Ki67+	 5095 12518
2243	0	0	Ki67+	 5097 12440
2244	0	0	Ki67+	 5099 12369
2245	0	0	Ki67+	 5103 12313
2246	0	0	Ki67+	 5108 12298
2247	0	0	Ki67+	 5110 12511
2248	0	0	Ki67+	 5117 12489
2249	0	0	Ki67+	 5128 12514
2250	0	0	Ki67+	 5141 12288
2251	0	0	Ki67+	 5143 12484
2252	0	0	Ki67+	 5155 12327
2253	0	0	Ki67+	 5156 12286
2254	0	0	Ki67+	 5164 12480
2255	0	0	Ki67+	 5165 12449
2256	0	0	Ki67+	 5167 12355
2257	0	0	Ki67+	 5174 12390
2258	0	0	Ki67+	 5178 12433
2259	0	0	Ki67+	 5188 12447
2260	0	0	Ki67+	 5192 12325
2261	0	0	Ki67+	 5192 12358
2262	0	0	Ki67+	 5192 12414
2263	0	0	Ki67+	 5206 12393
2264	0	0	Ki67+	 5226 12124
2265	0	0	Ki67+	 5227 12752
2266	0	0	Ki67+	 5284 12402
2267	0	0	Ki67+	 5305 12453
2268	0	0	Ki67+	 5337 12150
2269	0	0	Ki67+	 5348 12286
2270	0	0	Ki67+	 5348 12433
2271	0	0	Ki67+	 5366 12521
2272	0	0	Ki67+	 5389 12557
2273	0	0	Ki67+	 5428 12654
2274	0	0	Ki67+	 5508 12155
2275	0	0	Ki67+	 5554 12182
2276	0	0	Ki67+	 5601 12656
2277	0	0	Ki67+	 5677 12366
2278	0	0	Ki67+	 5711 12179
2279	0	0	Ki67+	 5761 12783
2280	0	0	Ki67+	 5770 12532
2281	0	0	Ki67+	 5780 12750
2282	0	0	Ki67+	 5781 12717
2283	0	0	Ki67+	 5812 12745
2284	0	0	Ki67+	 5818 12283
2285	0	0	Ki67+	 5824 12722
2286	0	0	Ki67+	 5834 12670
2287	0	0	Ki67+	 5834 12725
2288	0	0	Ki67+	 5845 12735
2289	0	0	Ki67+	 5085 13450
2290	0	0	Ki67+	 5100 13020
2291	0	0	Ki67+	 5108 12945
2292	0	0	Ki67+	 5119 12919
2293	0	0	Ki67+	 5119 12963
2294	0	0	Ki67+	 5124 13194
2295	0	0	Ki67+	 5138 12895
2296	0	0	Ki67+	 5151 12924
2297	0	0	Ki67+	 5161 13323
2298	0	0	Ki67+	 5170 12844
2299	0	0	Ki67+	 5246 12974
2300	0	0	Ki67+	 5251 12940
2301	0	0	Ki67+	 5297 13064
2302	0	0	Ki67+	 5321 13316
2303	0	0	Ki67+	 5364 13544
2304	0	0	Ki67+	 5364 13578
2305	0	0	Ki67+	 5366 12843
2306	0	0	Ki67+	 5371 13506
2307	0	0	Ki67+	 5377 13345
2308	0	0	Ki67+	 5380 13421
2309	0	0	Ki67+	 5381 13539
2310	0	0	Ki67+	 5384 13328
2311	0	0	Ki67+	 5386 13270
2312	0	0	Ki67+	 5390 13580
2313	0	0	Ki67+	 5398 13507
2314	0	0	Ki67+	 5400 13460
2315	0	0	Ki67+	 5400 13547
2316	0	0	Ki67+	 5407 13381
2317	0	0	Ki67+	 5414 13457
2318	0	0	Ki67+	 5417 13404
2319	0	0	Ki67+	 5418 13429
2320	0	0	Ki67+	 5420 13560
2321	0	0	Ki67+	 5424 13580
2322	0	0	Ki67+	 5434 13491
2323	0	0	Ki67+	 5436 13502
2324	0	0	Ki67+	 5441 13575
2325	0	0	Ki67+	 5442 13229
2326	0	0	Ki67+	 5443 13416
2327	0	0	Ki67+	 5452 13403
2328	0	0	Ki67+	 5474 13290
2329	0	0	Ki67+	 5478 13581
2330	0	0	Ki67+	 5490 13416
2331	0	0	Ki67+	 5500 13407
2332	0	0	Ki67+	 5503 13310
2333	0	0	Ki67+	 5513 12956
2334	0	0	Ki67+	 5514 13535
2335	0	0	Ki67+	 5526 13339
2336	0	0	Ki67+	 5528 13467
2337	0	0	Ki67+	 5533 13402
2338	0	0	Ki67+	 5533 13578
2339	0	0	Ki67+	 5535 13553
2340	0	0	Ki67+	 5548 13369
2341	0	0	Ki67+	 5553 13470
2342	0	0	Ki67+	 5567 13541
2343	0	0	Ki67+	 5573 13559
2344	0	0	Ki67+	 5575 13365
2345	0	0	Ki67+	 5575 13383
2346	0	0	Ki67+	 5576 13581
2347	0	0	Ki67+	 5578 13490
2348	0	0	Ki67+	 5582 13340
2349	0	0	Ki67+	 5587 13443
2350	0	0	Ki67+	 5589 13420
2351	0	0	Ki67+	 5596 13483
2352	0	0	Ki67+	 5607 13499
2353	0	0	Ki67+	 5612 13559
2354	0	0	Ki67+	 5614 13442
2355	0	0	Ki67+	 5615 13514
2356	0	0	Ki67+	 5618 13581
2357	0	0	Ki67+	 5627 13163
2358	0	0	Ki67+	 5630 13547
2359	0	0	Ki67+	 5631 13422
2360	0	0	Ki67+	 5633 13466
2361	0	0	Ki67+	 5638 13574
2362	0	0	Ki67+	 5641 13304
2363	0	0	Ki67+	 5643 13427
2364	0	0	Ki67+	 5643 13489
2365	0	0	Ki67+	 5646 13503
2366	0	0	Ki67+	 5650 13533
2367	0	0	Ki67+	 5651 13048
2368	0	0	Ki67+	 5656 13188
2369	0	0	Ki67+	 5665 13484
2370	0	0	Ki67+	 5670 13106
2371	0	0	Ki67+	 5672 13166
2372	0	0	Ki67+	 5673 13222
2373	0	0	Ki67+	 5675 13505
2374	0	0	Ki67+	 5684 13040
2375	0	0	Ki67+	 5690 13075
2376	0	0	Ki67+	 5697 13122
2377	0	0	Ki67+	 5698 13238
2378	0	0	Ki67+	 5699 13135
2379	0	0	Ki67+	 5704 13204
2380	0	0	Ki67+	 5708 13075
2381	0	0	Ki67+	 5711 13012
2382	0	0	Ki67+	 5715 13058
2383	0	0	Ki67+	 5716 13251
2384	0	0	Ki67+	 5719 13103
2385	0	0	Ki67+	 5719 13303
2386	0	0	Ki67+	 5720 13164
2387	0	0	Ki67+	 5721 13228
2388	0	0	Ki67+	 5730 13051
2389	0	0	Ki67+	 5735 12989
2390	0	0	Ki67+	 5736 13565
2391	0	0	Ki67+	 5739 12970
2392	0	0	Ki67+	 5739 13210
2393	0	0	Ki67+	 5742 12803
2394	0	0	Ki67+	 5744 13329
2395	0	0	Ki67+	 5753 13260
2396	0	0	Ki67+	 5753 13314
2397	0	0	Ki67+	 5761 13227
2398	0	0	Ki67+	 5762 12980
2399	0	0	Ki67+	 5763 13095
2400	0	0	Ki67+	 5764 13139
2401	0	0	Ki67+	 5768 12911
2402	0	0	Ki67+	 5771 12939
2403	0	0	Ki67+	 5771 13256
2404	0	0	Ki67+	 5772 13566
2405	0	0	Ki67+	 5773 13215
2406	0	0	Ki67+	 5776 13274
2407	0	0	Ki67+	 5781 13299
2408	0	0	Ki67+	 5783 12904
2409	0	0	Ki67+	 5784 12820
2410	0	0	Ki67+	 5787 13003
2411	0	0	Ki67+	 5787 13030
2412	0	0	Ki67+	 5787 13118
2413	0	0	Ki67+	 5787 13365
2414	0	0	Ki67+	 5791 13229
2415	0	0	Ki67+	 5793 13422
2416	0	0	Ki67+	 5795 13146
2417	0	0	Ki67+	 5796 13091
2418	0	0	Ki67+	 5797 12878
2419	0	0	Ki67+	 5797 13259
2420	0	0	Ki67+	 5801 12970
2421	0	0	Ki67+	 5801 12988
2422	0	0	Ki67+	 5801 13135
2423	0	0	Ki67+	 5803 13204
2424	0	0	Ki67+	 5807 12898
2425	0	0	Ki67+	 5810 13082
2426	0	0	Ki67+	 5810 13107
2427	0	0	Ki67+	 5813 13160
2428	0	0	Ki67+	 5814 13007
2429	0	0	Ki67+	 5820 13305
2430	0	0	Ki67+	 5821 13109
2431	0	0	Ki67+	 5821 13335
2432	0	0	Ki67+	 5822 13057
2433	0	0	Ki67+	 5826 13130
2434	0	0	Ki67+	 5831 13581
2435	0	0	Ki67+	 5832 13042
2436	0	0	Ki67+	 5834 13370
2437	0	0	Ki67+	 5837 12994
2438	0	0	Ki67+	 5838 12972
2439	0	0	Ki67+	 5840 13028
2440	0	0	Ki67+	 5840 13384
2441	0	0	Ki67+	 5841 13105
2442	0	0	Ki67+	 5845 13043
2443	0	0	Ki67+	 5845 13081
2444	0	0	Ki67+	 5845 13303
2445	0	0	Ki67+	 5846 13284
2446	0	0	Ki67+	 5847 12788
2447	0	0	Ki67+	 5849 12899
2448	0	0	Ki67+	 5850 12951
2449	0	0	Ki67+	 5850 13260
2450	0	0	Ki67+	 5853 12820
2451	0	0	Ki67+	 5058 13936
2452	0	0	Ki67+	 5063 14321
2453	0	0	Ki67+	 5079 14178
2454	0	0	Ki67+	 5106 13804
2455	0	0	Ki67+	 5140 13923
2456	0	0	Ki67+	 5143 13905
2457	0	0	Ki67+	 5185 13884
2458	0	0	Ki67+	 5196 13945
2459	0	0	Ki67+	 5200 13868
2460	0	0	Ki67+	 5205 14003
2461	0	0	Ki67+	 5205 14314
2462	0	0	Ki67+	 5213 13888
2463	0	0	Ki67+	 5219 13874
2464	0	0	Ki67+	 5225 13813
2465	0	0	Ki67+	 5228 13704
2466	0	0	Ki67+	 5233 13833
2467	0	0	Ki67+	 5236 13873
2468	0	0	Ki67+	 5237 14045
2469	0	0	Ki67+	 5239 14086
2470	0	0	Ki67+	 5241 13950
2471	0	0	Ki67+	 5247 14056
2472	0	0	Ki67+	 5248 13996
2473	0	0	Ki67+	 5254 13741
2474	0	0	Ki67+	 5259 13662
2475	0	0	Ki67+	 5259 14052
2476	0	0	Ki67+	 5261 13753
2477	0	0	Ki67+	 5262 14020
2478	0	0	Ki67+	 5263 13949
2479	0	0	Ki67+	 5265 13782
2480	0	0	Ki67+	 5266 14374
2481	0	0	Ki67+	 5267 13655
2482	0	0	Ki67+	 5269 13716
2483	0	0	Ki67+	 5269 14269
2484	0	0	Ki67+	 5270 13905
2485	0	0	Ki67+	 5272 13941
2486	0	0	Ki67+	 5274 13826
2487	0	0	Ki67+	 5281 13862
2488	0	0	Ki67+	 5281 14376
2489	0	0	Ki67+	 5282 14356
2490	0	0	Ki67+	 5284 13636
2491	0	0	Ki67+	 5285 13782
2492	0	0	Ki67+	 5286 14052
2493	0	0	Ki67+	 5288 14257
2494	0	0	Ki67+	 5290 13770
2495	0	0	Ki67+	 5294 13738
2496	0	0	Ki67+	 5294 13960
2497	0	0	Ki67+	 5295 13827
2498	0	0	Ki67+	 5299 14280
2499	0	0	Ki67+	 5304 13974
2500	0	0	Ki67+	 5305 13931
2501	0	0	Ki67+	 5307 14018
2502	0	0	Ki67+	 5309 13603
2503	0	0	Ki67+	 5309 13997
2504	0	0	Ki67+	 5312 13762
2505	0	0	Ki67+	 5312 13844
2506	0	0	Ki67+	 5313 14253
2507	0	0	Ki67+	 5316 13685
2508	0	0	Ki67+	 5318 14311
2509	0	0	Ki67+	 5319 13633
2510	0	0	Ki67+	 5319 14359
2511	0	0	Ki67+	 5320 13975
2512	0	0	Ki67+	 5325 14030
2513	0	0	Ki67+	 5326 14252
2514	0	0	Ki67+	 5327 13651
2515	0	0	Ki67+	 5329 13811
2516	0	0	Ki67+	 5329 14382
2517	0	0	Ki67+	 5330 13742
2518	0	0	Ki67+	 5336 13618
2519	0	0	Ki67+	 5337 13704
2520	0	0	Ki67+	 5337 13954
2521	0	0	Ki67+	 5338 14147
2522	0	0	Ki67+	 5340 13929
2523	0	0	Ki67+	 5340 14010
2524	0	0	Ki67+	 5342 13986
2525	0	0	Ki67+	 5342 14196
2526	0	0	Ki67+	 5343 14275
2527	0	0	Ki67+	 5343 14297
2528	0	0	Ki67+	 5345 13862
2529	0	0	Ki67+	 5349 14022
2530	0	0	Ki67+	 5350 13597
2531	0	0	Ki67+	 5353 13770
2532	0	0	Ki67+	 5354 13808
2533	0	0	Ki67+	 5355 14045
2534	0	0	Ki67+	 5356 13831
2535	0	0	Ki67+	 5357 14284
2536	0	0	Ki67+	 5360 13694
2537	0	0	Ki67+	 5360 13896
2538	0	0	Ki67+	 5362 13656
2539	0	0	Ki67+	 5362 14371
2540	0	0	Ki67+	 5364 13675
2541	0	0	Ki67+	 5367 14027
2542	0	0	Ki67+	 5368 14266
2543	0	0	Ki67+	 5370 13758
2544	0	0	Ki67+	 5370 13971
2545	0	0	Ki67+	 5370 14089
2546	0	0	Ki67+	 5372 13795
2547	0	0	Ki67+	 5374 14204
2548	0	0	Ki67+	 5379 13679
2549	0	0	Ki67+	 5379 14002
2550	0	0	Ki67+	 5384 13897
2551	0	0	Ki67+	 5384 13919
2552	0	0	Ki67+	 5384 14052
2553	0	0	Ki67+	 5384 14068
2554	0	0	Ki67+	 5385 13736
2555	0	0	Ki67+	 5388 14286
2556	0	0	Ki67+	 5389 14121
2557	0	0	Ki67+	 5390 13807
2558	0	0	Ki67+	 5391 14101
2559	0	0	Ki67+	 5394 13667
2560	0	0	Ki67+	 5394 13899
2561	0	0	Ki67+	 5396 13609
2562	0	0	Ki67+	 5396 14354
2563	0	0	Ki67+	 5397 13877
2564	0	0	Ki67+	 5399 13941
2565	0	0	Ki67+	 5400 13849
2566	0	0	Ki67+	 5401 14035
2567	0	0	Ki67+	 5404 14152
2568	0	0	Ki67+	 5406 14259
2569	0	0	Ki67+	 5407 14337
2570	0	0	Ki67+	 5411 13593
2571	0	0	Ki67+	 5412 14029
2572	0	0	Ki67+	 5413 13909
2573	0	0	Ki67+	 5413 14065
2574	0	0	Ki67+	 5414 14272
2575	0	0	Ki67+	 5416 13639
2576	0	0	Ki67+	 5417 13783
2577	0	0	Ki67+	 5418 13835
2578	0	0	Ki67+	 5420 13737
2579	0	0	Ki67+	 5422 14093
2580	0	0	Ki67+	 5423 13682
2581	0	0	Ki67+	 5424 13977
2582	0	0	Ki67+	 5425 14119
2583	0	0	Ki67+	 5427 14146
2584	0	0	Ki67+	 5428 13767
2585	0	0	Ki67+	 5428 14262
2586	0	0	Ki67+	 5429 13713
2587	0	0	Ki67+	 5430 13806
2588	0	0	Ki67+	 5430 14316
2589	0	0	Ki67+	 5432 13897
2590	0	0	Ki67+	 5433 14299
2591	0	0	Ki67+	 5436 14005
2592	0	0	Ki67+	 5439 13755
2593	0	0	Ki67+	 5439 13863
2594	0	0	Ki67+	 5441 13726
2595	0	0	Ki67+	 5445 13841
2596	0	0	Ki67+	 5446 13940
2597	0	0	Ki67+	 5451 14115
2598	0	0	Ki67+	 5456 13893
2599	0	0	Ki67+	 5456 13937
2600	0	0	Ki67+	 5458 13984
2601	0	0	Ki67+	 5459 14309
2602	0	0	Ki67+	 5461 14138
2603	0	0	Ki67+	 5462 13809
2604	0	0	Ki67+	 5462 14084
2605	0	0	Ki67+	 5463 14329
2606	0	0	Ki67+	 5464 14262
2607	0	0	Ki67+	 5466 13680
2608	0	0	Ki67+	 5467 14037
2609	0	0	Ki67+	 5468 13862
2610	0	0	Ki67+	 5473 13841
2611	0	0	Ki67+	 5478 13605
2612	0	0	Ki67+	 5478 13622
2613	0	0	Ki67+	 5478 13790
2614	0	0	Ki67+	 5478 14300
2615	0	0	Ki67+	 5478 14379
2616	0	0	Ki67+	 5480 13726
2617	0	0	Ki67+	 5480 13929
2618	0	0	Ki67+	 5481 13675
2619	0	0	Ki67+	 5485 14173
2620	0	0	Ki67+	 5486 14285
2621	0	0	Ki67+	 5487 13797
2622	0	0	Ki67+	 5487 14081
2623	0	0	Ki67+	 5489 14339
2624	0	0	Ki67+	 5489 14379
2625	0	0	Ki67+	 5490 13880
2626	0	0	Ki67+	 5491 14037
2627	0	0	Ki67+	 5493 13648
2628	0	0	Ki67+	 5495 13985
2629	0	0	Ki67+	 5498 13620
2630	0	0	Ki67+	 5499 14017
2631	0	0	Ki67+	 5499 14136
2632	0	0	Ki67+	 5501 13775
2633	0	0	Ki67+	 5504 13905
2634	0	0	Ki67+	 5505 13718
2635	0	0	Ki67+	 5507 13833
2636	0	0	Ki67+	 5507 13953
2637	0	0	Ki67+	 5510 13645
2638	0	0	Ki67+	 5511 13692
2639	0	0	Ki67+	 5511 14148
2640	0	0	Ki67+	 5514 13660
2641	0	0	Ki67+	 5514 13883
2642	0	0	Ki67+	 5515 13810
2643	0	0	Ki67+	 5516 13738
2644	0	0	Ki67+	 5516 13748
2645	0	0	Ki67+	 5520 14173
2646	0	0	Ki67+	 5528 13938
2647	0	0	Ki67+	 5529 13867
2648	0	0	Ki67+	 5532 14016
2649	0	0	Ki67+	 5535 13673
2650	0	0	Ki67+	 5535 13804
2651	0	0	Ki67+	 5537 14353
2652	0	0	Ki67+	 5538 13930
2653	0	0	Ki67+	 5539 13898
2654	0	0	Ki67+	 5542 13648
2655	0	0	Ki67+	 5543 13608
2656	0	0	Ki67+	 5543 14059
2657	0	0	Ki67+	 5544 14178
2658	0	0	Ki67+	 5546 14002
2659	0	0	Ki67+	 5547 14319
2660	0	0	Ki67+	 5549 13697
2661	0	0	Ki67+	 5550 13774
2662	0	0	Ki67+	 5550 13867
2663	0	0	Ki67+	 5553 13922
2664	0	0	Ki67+	 5553 13953
2665	0	0	Ki67+	 5554 13742
2666	0	0	Ki67+	 5554 14144
2667	0	0	Ki67+	 5557 14272
2668	0	0	Ki67+	 5558 14018
2669	0	0	Ki67+	 5559 13804
2670	0	0	Ki67+	 5560 13723
2671	0	0	Ki67+	 5562 13831
2672	0	0	Ki67+	 5563 14314
2673	0	0	Ki67+	 5564 13629
2674	0	0	Ki67+	 5566 13595
2675	0	0	Ki67+	 5567 14245
2676	0	0	Ki67+	 5571 14003
2677	0	0	Ki67+	 5571 14048
2678	0	0	Ki67+	 5571 14186
2679	0	0	Ki67+	 5574 13711
2680	0	0	Ki67+	 5574 13949
2681	0	0	Ki67+	 5575 14358
2682	0	0	Ki67+	 5576 14086
2683	0	0	Ki67+	 5579 13624
2684	0	0	Ki67+	 5583 13895
2685	0	0	Ki67+	 5583 13990
2686	0	0	Ki67+	 5585 14110
2687	0	0	Ki67+	 5585 14140
2688	0	0	Ki67+	 5586 14172
2689	0	0	Ki67+	 5586 14339
2690	0	0	Ki67+	 5588 13597
2691	0	0	Ki67+	 5590 13728
2692	0	0	Ki67+	 5594 13924
2693	0	0	Ki67+	 5599 13851
2694	0	0	Ki67+	 5599 14256
2695	0	0	Ki67+	 5599 14307
2696	0	0	Ki67+	 5600 13631
2697	0	0	Ki67+	 5601 14082
2698	0	0	Ki67+	 5603 14106
2699	0	0	Ki67+	 5603 14287
2700	0	0	Ki67+	 5604 13870
2701	0	0	Ki67+	 5606 13685
2702	0	0	Ki67+	 5612 14375
2703	0	0	Ki67+	 5616 13809
2704	0	0	Ki67+	 5616 13904
2705	0	0	Ki67+	 5617 13998
2706	0	0	Ki67+	 5617 14108
2707	0	0	Ki67+	 5618 14062
2708	0	0	Ki67+	 5618 14157
2709	0	0	Ki67+	 5622 13630
2710	0	0	Ki67+	 5622 14075
2711	0	0	Ki67+	 5622 14252
2712	0	0	Ki67+	 5623 13611
2713	0	0	Ki67+	 5623 14137
2714	0	0	Ki67+	 5625 13854
2715	0	0	Ki67+	 5626 14341
2716	0	0	Ki67+	 5629 13767
2717	0	0	Ki67+	 5632 14245
2718	0	0	Ki67+	 5633 14272
2719	0	0	Ki67+	 5637 13746
2720	0	0	Ki67+	 5637 13999
2721	0	0	Ki67+	 5638 14049
2722	0	0	Ki67+	 5639 13892
2723	0	0	Ki67+	 5640 14351
2724	0	0	Ki67+	 5644 13783
2725	0	0	Ki67+	 5644 13813
2726	0	0	Ki67+	 5644 13872
2727	0	0	Ki67+	 5644 13967
2728	0	0	Ki67+	 5646 14380
2729	0	0	Ki67+	 5647 14225
2730	0	0	Ki67+	 5649 13983
2731	0	0	Ki67+	 5649 14294
2732	0	0	Ki67+	 5651 14158
2733	0	0	Ki67+	 5652 14123
2734	0	0	Ki67+	 5654 14310
2735	0	0	Ki67+	 5655 14091
2736	0	0	Ki67+	 5658 13951
2737	0	0	Ki67+	 5658 14252
2738	0	0	Ki67+	 5659 14027
2739	0	0	Ki67+	 5661 14064
2740	0	0	Ki67+	 5664 13934
2741	0	0	Ki67+	 5666 13685
2742	0	0	Ki67+	 5666 13860
2743	0	0	Ki67+	 5666 14107
2744	0	0	Ki67+	 5666 14142
2745	0	0	Ki67+	 5669 13797
2746	0	0	Ki67+	 5669 13829
2747	0	0	Ki67+	 5670 14079
2748	0	0	Ki67+	 5671 14157
2749	0	0	Ki67+	 5673 14005
2750	0	0	Ki67+	 5675 13973
2751	0	0	Ki67+	 5678 14212
2752	0	0	Ki67+	 5678 14241
2753	0	0	Ki67+	 5679 13990
2754	0	0	Ki67+	 5679 14286
2755	0	0	Ki67+	 5680 14346
2756	0	0	Ki67+	 5685 14263
2757	0	0	Ki67+	 5689 13945
2758	0	0	Ki67+	 5689 14125
2759	0	0	Ki67+	 5691 13916
2760	0	0	Ki67+	 5699 14142
2761	0	0	Ki67+	 5700 13928
2762	0	0	Ki67+	 5703 13894
2763	0	0	Ki67+	 5704 13800
2764	0	0	Ki67+	 5705 14217
2765	0	0	Ki67+	 5709 13731
2766	0	0	Ki67+	 5710 13777
2767	0	0	Ki67+	 5711 13979
2768	0	0	Ki67+	 5711 14293
2769	0	0	Ki67+	 5712 14333
2770	0	0	Ki67+	 5714 14022
2771	0	0	Ki67+	 5714 14184
2772	0	0	Ki67+	 5717 13868
2773	0	0	Ki67+	 5718 14380
2774	0	0	Ki67+	 5719 13736
2775	0	0	Ki67+	 5721 13701
2776	0	0	Ki67+	 5721 13956
2777	0	0	Ki67+	 5724 13896
2778	0	0	Ki67+	 5727 14265
2779	0	0	Ki67+	 5731 13818
2780	0	0	Ki67+	 5731 14305
2781	0	0	Ki67+	 5732 13759
2782	0	0	Ki67+	 5732 13993
2783	0	0	Ki67+	 5732 14092
2784	0	0	Ki67+	 5732 14163
2785	0	0	Ki67+	 5733 13918
2786	0	0	Ki67+	 5733 13938
2787	0	0	Ki67+	 5735 13678
2788	0	0	Ki67+	 5736 13808
2789	0	0	Ki67+	 5737 13885
2790	0	0	Ki67+	 5737 14188
2791	0	0	Ki67+	 5738 14068
2792	0	0	Ki67+	 5738 14122
2793	0	0	Ki67+	 5741 13778
2794	0	0	Ki67+	 5743 13614
2795	0	0	Ki67+	 5745 14321
2796	0	0	Ki67+	 5751 14267
2797	0	0	Ki67+	 5754 13673
2798	0	0	Ki67+	 5755 13722
2799	0	0	Ki67+	 5758 13833
2800	0	0	Ki67+	 5758 14353
2801	0	0	Ki67+	 5759 14113
2802	0	0	Ki67+	 5760 14167
2803	0	0	Ki67+	 5765 13651
2804	0	0	Ki67+	 5768 13614
2805	0	0	Ki67+	 5768 14243
2806	0	0	Ki67+	 5771 14194
2807	0	0	Ki67+	 5772 13755
2808	0	0	Ki67+	 5774 13800
2809	0	0	Ki67+	 5774 13815
2810	0	0	Ki67+	 5777 13593
2811	0	0	Ki67+	 5777 14369
2812	0	0	Ki67+	 5781 13777
2813	0	0	Ki67+	 5784 14169
2814	0	0	Ki67+	 5785 14331
2815	0	0	Ki67+	 5786 13821
2816	0	0	Ki67+	 5786 13897
2817	0	0	Ki67+	 5787 13882
2818	0	0	Ki67+	 5788 13669
2819	0	0	Ki67+	 5789 14282
2820	0	0	Ki67+	 5791 14026
2821	0	0	Ki67+	 5799 14358
2822	0	0	Ki67+	 5800 13751
2823	0	0	Ki67+	 5801 14243
2824	0	0	Ki67+	 5802 14088
2825	0	0	Ki67+	 5806 13848
2826	0	0	Ki67+	 5807 13803
2827	0	0	Ki67+	 5807 14195
2828	0	0	Ki67+	 5809 13642
2829	0	0	Ki67+	 5811 13690
2830	0	0	Ki67+	 5816 13613
2831	0	0	Ki67+	 5816 14212
2832	0	0	Ki67+	 5820 13746
2833	0	0	Ki67+	 5820 14183
2834	0	0	Ki67+	 5821 14280
2835	0	0	Ki67+	 5824 13721
2836	0	0	Ki67+	 5827 14167
2837	0	0	Ki67+	 5829 13640
2838	0	0	Ki67+	 5830 13919
2839	0	0	Ki67+	 5834 13980
2840	0	0	Ki67+	 5834 14362
2841	0	0	Ki67+	 5836 13828
2842	0	0	Ki67+	 5836 14302
2843	0	0	Ki67+	 5838 14344
2844	0	0	Ki67+	 5842 14242
2845	0	0	Ki67+	 5844 13665
2846	0	0	Ki67+	 5847 14268
2847	0	0	Ki67+	 5855 13710
2848	0	0	Ki67+	 5062 14944
2849	0	0	Ki67+	 5119 14538
2850	0	0	Ki67+	 5126 15082
2851	0	0	Ki67+	 5143 14837
2852	0	0	Ki67+	 5145 14601
2853	0	0	Ki67+	 5156 14801
2854	0	0	Ki67+	 5158 14774
2855	0	0	Ki67+	 5162 14707
2856	0	0	Ki67+	 5246 14467
2857	0	0	Ki67+	 5249 14413
2858	0	0	Ki67+	 5252 14501
2859	0	0	Ki67+	 5253 14398
2860	0	0	Ki67+	 5258 14451
2861	0	0	Ki67+	 5264 14476
2862	0	0	Ki67+	 5270 14521
2863	0	0	Ki67+	 5272 14501
2864	0	0	Ki67+	 5278 14429
2865	0	0	Ki67+	 5282 15155
2866	0	0	Ki67+	 5286 14503
2867	0	0	Ki67+	 5287 14406
2868	0	0	Ki67+	 5294 14523
2869	0	0	Ki67+	 5301 14472
2870	0	0	Ki67+	 5311 14516
2871	0	0	Ki67+	 5314 14450
2872	0	0	Ki67+	 5314 14530
2873	0	0	Ki67+	 5318 14486
2874	0	0	Ki67+	 5318 14646
2875	0	0	Ki67+	 5331 14408
2876	0	0	Ki67+	 5331 14423
2877	0	0	Ki67+	 5332 14548
2878	0	0	Ki67+	 5333 14589
2879	0	0	Ki67+	 5337 14512
2880	0	0	Ki67+	 5342 14612
2881	0	0	Ki67+	 5343 14492
2882	0	0	Ki67+	 5346 14663
2883	0	0	Ki67+	 5349 14462
2884	0	0	Ki67+	 5350 14390
2885	0	0	Ki67+	 5354 14528
2886	0	0	Ki67+	 5356 14566
2887	0	0	Ki67+	 5358 14641
2888	0	0	Ki67+	 5359 14496
2889	0	0	Ki67+	 5366 14544
2890	0	0	Ki67+	 5368 14517
2891	0	0	Ki67+	 5369 14584
2892	0	0	Ki67+	 5370 14626
2893	0	0	Ki67+	 5372 14606
2894	0	0	Ki67+	 5379 14411
2895	0	0	Ki67+	 5381 14441
2896	0	0	Ki67+	 5381 14567
2897	0	0	Ki67+	 5384 14605
2898	0	0	Ki67+	 5387 14473
2899	0	0	Ki67+	 5393 14416
2900	0	0	Ki67+	 5400 14471
2901	0	0	Ki67+	 5401 14588
2902	0	0	Ki67+	 5411 14661
2903	0	0	Ki67+	 5414 14416
2904	0	0	Ki67+	 5415 14681
2905	0	0	Ki67+	 5419 14628
2906	0	0	Ki67+	 5426 14441
2907	0	0	Ki67+	 5431 14599
2908	0	0	Ki67+	 5431 14700
2909	0	0	Ki67+	 5436 14847
2910	0	0	Ki67+	 5443 14884
2911	0	0	Ki67+	 5444 14574
2912	0	0	Ki67+	 5444 14641
2913	0	0	Ki67+	 5445 14406
2914	0	0	Ki67+	 5456 14421
2915	0	0	Ki67+	 5459 14679
2916	0	0	Ki67+	 5460 14552
2917	0	0	Ki67+	 5460 14800
2918	0	0	Ki67+	 5463 14637
2919	0	0	Ki67+	 5463 14820
2920	0	0	Ki67+	 5464 14589
2921	0	0	Ki67+	 5466 14957
2922	0	0	Ki67+	 5468 14399
2923	0	0	Ki67+	 5469 14908
2924	0	0	Ki67+	 5473 14864
2925	0	0	Ki67+	 5476 14782
2926	0	0	Ki67+	 5479 14538
2927	0	0	Ki67+	 5479 14961
2928	0	0	Ki67+	 5480 14620
2929	0	0	Ki67+	 5491 14527
2930	0	0	Ki67+	 5492 14822
2931	0	0	Ki67+	 5494 14567
2932	0	0	Ki67+	 5497 14928
2933	0	0	Ki67+	 5505 14632
2934	0	0	Ki67+	 5505 14804
2935	0	0	Ki67+	 5506 14655
2936	0	0	Ki67+	 5517 14564
2937	0	0	Ki67+	 5519 14532
2938	0	0	Ki67+	 5519 14648
2939	0	0	Ki67+	 5520 14878
2940	0	0	Ki67+	 5526 14781
2941	0	0	Ki67+	 5531 14805
2942	0	0	Ki67+	 5537 14613
2943	0	0	Ki67+	 5537 14836
2944	0	0	Ki67+	 5541 14633
2945	0	0	Ki67+	 5541 14745
2946	0	0	Ki67+	 5541 14911
2947	0	0	Ki67+	 5545 14768
2948	0	0	Ki67+	 5551 14590
2949	0	0	Ki67+	 5553 14559
2950	0	0	Ki67+	 5555 14752
2951	0	0	Ki67+	 5556 14396
2952	0	0	Ki67+	 5559 14808
2953	0	0	Ki67+	 5563 14427
2954	0	0	Ki67+	 5563 14844
2955	0	0	Ki67+	 5564 14776
2956	0	0	Ki67+	 5565 14574
2957	0	0	Ki67+	 5566 14604
2958	0	0	Ki67+	 5569 14869
2959	0	0	Ki67+	 5583 14766
2960	0	0	Ki67+	 5586 14748
2961	0	0	Ki67+	 5589 14803
2962	0	0	Ki67+	 5593 14391
2963	0	0	Ki67+	 5594 14821
2964	0	0	Ki67+	 5595 14720
2965	0	0	Ki67+	 5599 14420
2966	0	0	Ki67+	 5604 14874
2967	0	0	Ki67+	 5611 15101
2968	0	0	Ki67+	 5614 14777
2969	0	0	Ki67+	 5614 14847
2970	0	0	Ki67+	 5616 14751
2971	0	0	Ki67+	 5616 14953
2972	0	0	Ki67+	 5630 14397
2973	0	0	Ki67+	 5631 14507
2974	0	0	Ki67+	 5634 14717
2975	0	0	Ki67+	 5635 14892
2976	0	0	Ki67+	 5640 14593
2977	0	0	Ki67+	 5642 14797
2978	0	0	Ki67+	 5644 14774
2979	0	0	Ki67+	 5647 14433
2980	0	0	Ki67+	 5648 14461
2981	0	0	Ki67+	 5648 15132
2982	0	0	Ki67+	 5657 14489
2983	0	0	Ki67+	 5660 14544
2984	0	0	Ki67+	 5667 14874
2985	0	0	Ki67+	 5668 14905
2986	0	0	Ki67+	 5670 14792
2987	0	0	Ki67+	 5672 15178
2988	0	0	Ki67+	 5678 14451
2989	0	0	Ki67+	 5681 14514
2990	0	0	Ki67+	 5682 14723
2991	0	0	Ki67+	 5682 14756
2992	0	0	Ki67+	 5687 14595
2993	0	0	Ki67+	 5687 14662
2994	0	0	Ki67+	 5693 14433
2995	0	0	Ki67+	 5696 14826
2996	0	0	Ki67+	 5696 14856
2997	0	0	Ki67+	 5697 14576
2998	0	0	Ki67+	 5702 14464
2999	0	0	Ki67+	 5702 14787
3000	0	0	Ki67+	 5706 14607
3001	0	0	Ki67+	 5709 14904
3002	0	0	Ki67+	 5713 14398
3003	0	0	Ki67+	 5714 14720
3004	0	0	Ki67+	 5717 14514
3005	0	0	Ki67+	 5721 14428
3006	0	0	Ki67+	 5722 14815
3007	0	0	Ki67+	 5727 14552
3008	0	0	Ki67+	 5728 14772
3009	0	0	Ki67+	 5730 14731
3010	0	0	Ki67+	 5732 14670
3011	0	0	Ki67+	 5736 14593
3012	0	0	Ki67+	 5738 14515
3013	0	0	Ki67+	 5738 14612
3014	0	0	Ki67+	 5741 14563
3015	0	0	Ki67+	 5741 14795
3016	0	0	Ki67+	 5741 14866
3017	0	0	Ki67+	 5742 14849
3018	0	0	Ki67+	 5742 14910
3019	0	0	Ki67+	 5749 14818
3020	0	0	Ki67+	 5750 15172
3021	0	0	Ki67+	 5757 14499
3022	0	0	Ki67+	 5757 14883
3023	0	0	Ki67+	 5758 14527
3024	0	0	Ki67+	 5761 14623
3025	0	0	Ki67+	 5762 14823
3026	0	0	Ki67+	 5763 14432
3027	0	0	Ki67+	 5763 14692
3028	0	0	Ki67+	 5764 14589
3029	0	0	Ki67+	 5764 14743
3030	0	0	Ki67+	 5768 14639
3031	0	0	Ki67+	 5771 14480
3032	0	0	Ki67+	 5771 14869
3033	0	0	Ki67+	 5776 14763
3034	0	0	Ki67+	 5779 14636
3035	0	0	Ki67+	 5780 14444
3036	0	0	Ki67+	 5780 14898
3037	0	0	Ki67+	 5785 14666
3038	0	0	Ki67+	 5786 14552
3039	0	0	Ki67+	 5787 15038
3040	0	0	Ki67+	 5788 14409
3041	0	0	Ki67+	 5790 14515
3042	0	0	Ki67+	 5790 14847
3043	0	0	Ki67+	 5791 14566
3044	0	0	Ki67+	 5802 14502
3045	0	0	Ki67+	 5803 14742
3046	0	0	Ki67+	 5804 14622
3047	0	0	Ki67+	 5809 14600
3048	0	0	Ki67+	 5813 14431
3049	0	0	Ki67+	 5813 14679
3050	0	0	Ki67+	 5813 14776
3051	0	0	Ki67+	 5822 14506
3052	0	0	Ki67+	 5823 14454
3053	0	0	Ki67+	 5824 14658
3054	0	0	Ki67+	 5826 14488
3055	0	0	Ki67+	 5826 14540
3056	0	0	Ki67+	 5828 14600
3057	0	0	Ki67+	 5828 14808
3058	0	0	Ki67+	 5829 14567
3059	0	0	Ki67+	 5830 15097
3060	0	0	Ki67+	 5832 14622
3061	0	0	Ki67+	 5841 14466
3062	0	0	Ki67+	 5843 14421
3063	0	0	Ki67+	 5846 14632
3064	0	0	Ki67+	 5848 14392
3065	0	0	Ki67+	 5851 15171
3066	0	0	Ki67+	 5854 14661
3067	0	0	Ki67+	 5088 15384
3068	0	0	Ki67+	 5098 15241
3069	0	0	Ki67+	 5101 15875
3070	0	0	Ki67+	 5103 15773
3071	0	0	Ki67+	 5109 15759
3072	0	0	Ki67+	 5114 15818
3073	0	0	Ki67+	 5120 15874
3074	0	0	Ki67+	 5128 15369
3075	0	0	Ki67+	 5142 15338
3076	0	0	Ki67+	 5142 15862
3077	0	0	Ki67+	 5159 15190
3078	0	0	Ki67+	 5165 15735
3079	0	0	Ki67+	 5176 15929
3080	0	0	Ki67+	 5181 15913
3081	0	0	Ki67+	 5182 15493
3082	0	0	Ki67+	 5195 15906
3083	0	0	Ki67+	 5213 15228
3084	0	0	Ki67+	 5240 15874
3085	0	0	Ki67+	 5247 15437
3086	0	0	Ki67+	 5247 15933
3087	0	0	Ki67+	 5253 15489
3088	0	0	Ki67+	 5262 15688
3089	0	0	Ki67+	 5281 15928
3090	0	0	Ki67+	 5290 15495
3091	0	0	Ki67+	 5305 15916
3092	0	0	Ki67+	 5306 15677
3093	0	0	Ki67+	 5320 15857
3094	0	0	Ki67+	 5322 15901
3095	0	0	Ki67+	 5342 15883
3096	0	0	Ki67+	 5342 15903
3097	0	0	Ki67+	 5386 15565
3098	0	0	Ki67+	 5406 15615
3099	0	0	Ki67+	 5443 15473
3100	0	0	Ki67+	 5534 15944
3101	0	0	Ki67+	 5546 15911
3102	0	0	Ki67+	 5556 15363
3103	0	0	Ki67+	 5641 15277
3104	0	0	Ki67+	 5645 15257
3105	0	0	Ki67+	 5678 15206
3106	0	0	Ki67+	 5683 15340
3107	0	0	Ki67+	 5684 15426
3108	0	0	Ki67+	 5691 15382
3109	0	0	Ki67+	 5696 15283
3110	0	0	Ki67+	 5699 15348
3111	0	0	Ki67+	 5699 15443
3112	0	0	Ki67+	 5701 15331
3113	0	0	Ki67+	 5708 15396
3114	0	0	Ki67+	 5714 15515
3115	0	0	Ki67+	 5721 15309
3116	0	0	Ki67+	 5724 15250
3117	0	0	Ki67+	 5724 15447
3118	0	0	Ki67+	 5725 15270
3119	0	0	Ki67+	 5727 15224
3120	0	0	Ki67+	 5729 15428
3121	0	0	Ki67+	 5730 15334
3122	0	0	Ki67+	 5732 15531
3123	0	0	Ki67+	 5734 15366
3124	0	0	Ki67+	 5738 15202
3125	0	0	Ki67+	 5738 15298
3126	0	0	Ki67+	 5740 15250
3127	0	0	Ki67+	 5751 15263
3128	0	0	Ki67+	 5751 15444
3129	0	0	Ki67+	 5757 15527
3130	0	0	Ki67+	 5760 15387
3131	0	0	Ki67+	 5765 15435
3132	0	0	Ki67+	 5766 15398
3133	0	0	Ki67+	 5768 15243
3134	0	0	Ki67+	 5768 15493
3135	0	0	Ki67+	 5769 15335
3136	0	0	Ki67+	 5771 15261
3137	0	0	Ki67+	 5776 15459
3138	0	0	Ki67+	 5777 15299
3139	0	0	Ki67+	 5789 15350
3140	0	0	Ki67+	 5790 15517
3141	0	0	Ki67+	 5791 15234
3142	0	0	Ki67+	 5791 15330
3143	0	0	Ki67+	 5795 15252
3144	0	0	Ki67+	 5799 15285
3145	0	0	Ki67+	 5803 15461
3146	0	0	Ki67+	 5806 15518
3147	0	0	Ki67+	 5807 15369
3148	0	0	Ki67+	 5816 15248
3149	0	0	Ki67+	 5818 15222
3150	0	0	Ki67+	 5821 15329
3151	0	0	Ki67+	 5821 15354
3152	0	0	Ki67+	 5824 15530
3153	0	0	Ki67+	 5825 15508
3154	0	0	Ki67+	 5826 15306
3155	0	0	Ki67+	 5827 15395
3156	0	0	Ki67+	 5828 15380
3157	0	0	Ki67+	 5829 15282
3158	0	0	Ki67+	 5841 15401
3159	0	0	Ki67+	 5842 15336
3160	0	0	Ki67+	 5842 15525
3161	0	0	Ki67+	 5847 15427
3162	0	0	Ki67+	 5848 15497
3163	0	0	Ki67+	 5850 15208
3164	0	0	Ki67+	 5850 15267
3165	0	0	Ki67+	 5087 16365
3166	0	0	Ki67+	 5089 16764
3167	0	0	Ki67+	 5096 16734
3168	0	0	Ki67+	 5101 16173
3169	0	0	Ki67+	 5113 16530
3170	0	0	Ki67+	 5117 16728
3171	0	0	Ki67+	 5123 16564
3172	0	0	Ki67+	 5127 16604
3173	0	0	Ki67+	 5134 16338
3174	0	0	Ki67+	 5143 16353
3175	0	0	Ki67+	 5166 16433
3176	0	0	Ki67+	 5188 16697
3177	0	0	Ki67+	 5191 16196
3178	0	0	Ki67+	 5201 16680
3179	0	0	Ki67+	 5210 16567
3180	0	0	Ki67+	 5214 16316
3181	0	0	Ki67+	 5224 16660
3182	0	0	Ki67+	 5233 16326
3183	0	0	Ki67+	 5237 16669
3184	0	0	Ki67+	 5244 16660
3185	0	0	Ki67+	 5253 16555
3186	0	0	Ki67+	 5298 16634
3187	0	0	Ki67+	 5326 16476
3188	0	0	Ki67+	 5330 16525
3189	0	0	Ki67+	 5339 16327
3190	0	0	Ki67+	 5343 16772
3191	0	0	Ki67+	 5346 16519
3192	0	0	Ki67+	 5348 16664
3193	0	0	Ki67+	 5359 16233
3194	0	0	Ki67+	 5369 16189
3195	0	0	Ki67+	 5369 16354
3196	0	0	Ki67+	 5373 16743
3197	0	0	Ki67+	 5375 16161
3198	0	0	Ki67+	 5377 16122
3199	0	0	Ki67+	 5377 16406
3200	0	0	Ki67+	 5383 16193
3201	0	0	Ki67+	 5388 16611
3202	0	0	Ki67+	 5389 16719
3203	0	0	Ki67+	 5411 16144
3204	0	0	Ki67+	 5417 16634
3205	0	0	Ki67+	 5418 16682
3206	0	0	Ki67+	 5433 16046
3207	0	0	Ki67+	 5436 16644
3208	0	0	Ki67+	 5438 16222
3209	0	0	Ki67+	 5440 16212
3210	0	0	Ki67+	 5445 16047
3211	0	0	Ki67+	 5454 16117
3212	0	0	Ki67+	 5470 16195
3213	0	0	Ki67+	 5485 16213
3214	0	0	Ki67+	 5488 16061
3215	0	0	Ki67+	 5489 16494
3216	0	0	Ki67+	 5492 16544
3217	0	0	Ki67+	 5496 16248
3218	0	0	Ki67+	 5524 16054
3219	0	0	Ki67+	 5525 16071
3220	0	0	Ki67+	 5546 16206
3221	0	0	Ki67+	 5548 16234
3222	0	0	Ki67+	 5566 16707
3223	0	0	Ki67+	 5594 16418
3224	0	0	Ki67+	 5600 16471
3225	0	0	Ki67+	 5636 16166
3226	0	0	Ki67+	 5678 16782
3227	0	0	Ki67+	 5718 16598
3228	0	0	Ki67+	 5839 16630
3229	0	0	Ki67+	 5067 17083
3230	0	0	Ki67+	 5071 16785
3231	0	0	Ki67+	 5077 17090
3232	0	0	Ki67+	 5096 17342
3233	0	0	Ki67+	 5098 17068
3234	0	0	Ki67+	 5122 16879
3235	0	0	Ki67+	 5201 16871
3236	0	0	Ki67+	 5239 16860
3237	0	0	Ki67+	 5239 17342
3238	0	0	Ki67+	 5242 16986
3239	0	0	Ki67+	 5252 16838
3240	0	0	Ki67+	 5255 17239
3241	0	0	Ki67+	 5261 16993
3242	0	0	Ki67+	 5262 16841
3243	0	0	Ki67+	 5264 17327
3244	0	0	Ki67+	 5269 17393
3245	0	0	Ki67+	 5273 17213
3246	0	0	Ki67+	 5284 17317
3247	0	0	Ki67+	 5297 16828
3248	0	0	Ki67+	 5301 17208
3249	0	0	Ki67+	 5310 16807
3250	0	0	Ki67+	 5314 16881
3251	0	0	Ki67+	 5323 17297
3252	0	0	Ki67+	 5331 16797
3253	0	0	Ki67+	 5333 17305
3254	0	0	Ki67+	 5357 16859
3255	0	0	Ki67+	 5360 16976
3256	0	0	Ki67+	 5362 17546
3257	0	0	Ki67+	 5362 17564
3258	0	0	Ki67+	 5370 17116
3259	0	0	Ki67+	 5378 17543
3260	0	0	Ki67+	 5379 17100
3261	0	0	Ki67+	 5384 17298
3262	0	0	Ki67+	 5385 17031
3263	0	0	Ki67+	 5389 17504
3264	0	0	Ki67+	 5390 17063
3265	0	0	Ki67+	 5397 17050
3266	0	0	Ki67+	 5405 17514
3267	0	0	Ki67+	 5407 17324
3268	0	0	Ki67+	 5408 17483
3269	0	0	Ki67+	 5409 17285
3270	0	0	Ki67+	 5424 17343
3271	0	0	Ki67+	 5427 17493
3272	0	0	Ki67+	 5430 17306
3273	0	0	Ki67+	 5451 17437
3274	0	0	Ki67+	 5451 17470
3275	0	0	Ki67+	 5462 17418
3276	0	0	Ki67+	 5463 17465
3277	0	0	Ki67+	 5470 17433
3278	0	0	Ki67+	 5499 17358
3279	0	0	Ki67+	 5520 17565
3280	0	0	Ki67+	 5526 17519
3281	0	0	Ki67+	 5544 17069
3282	0	0	Ki67+	 5556 17458
3283	0	0	Ki67+	 5558 17473
3284	0	0	Ki67+	 5559 17432
3285	0	0	Ki67+	 5612 17380
3286	0	0	Ki67+	 5615 17180
3287	0	0	Ki67+	 5620 17239
3288	0	0	Ki67+	 5625 17354
3289	0	0	Ki67+	 5633 17346
3290	0	0	Ki67+	 5641 17316
3291	0	0	Ki67+	 5644 16893
3292	0	0	Ki67+	 5656 17559
3293	0	0	Ki67+	 5658 17184
3294	0	0	Ki67+	 5658 17242
3295	0	0	Ki67+	 5668 17331
3296	0	0	Ki67+	 5676 17355
3297	0	0	Ki67+	 5684 17538
3298	0	0	Ki67+	 5715 17119
3299	0	0	Ki67+	 5716 17276
3300	0	0	Ki67+	 5721 17511
3301	0	0	Ki67+	 5725 17148
3302	0	0	Ki67+	 5777 17268
3303	0	0	Ki67+	 5786 17239
3304	0	0	Ki67+	 5798 17459
3305	0	0	Ki67+	 5828 17259
3306	0	0	Ki67+	 5831 17449
3307	0	0	Ki67+	 5852 17497
3308	0	0	Ki67+	 5853 17425
3309	0	0	Ki67+	 5074 17984
3310	0	0	Ki67+	 5081 17774
3311	0	0	Ki67+	 5143 17953
3312	0	0	Ki67+	 5145 17730
3313	0	0	Ki67+	 5146 17774
3314	0	0	Ki67+	 5181 18162
3315	0	0	Ki67+	 5228 18073
3316	0	0	Ki67+	 5265 18212
3317	0	0	Ki67+	 5266 17755
3318	0	0	Ki67+	 5313 17825
3319	0	0	Ki67+	 5317 17619
3320	0	0	Ki67+	 5352 18212
3321	0	0	Ki67+	 5361 18226
3322	0	0	Ki67+	 5386 18358
3323	0	0	Ki67+	 5395 17896
3324	0	0	Ki67+	 5395 18291
3325	0	0	Ki67+	 5396 18315
3326	0	0	Ki67+	 5397 17996
3327	0	0	Ki67+	 5397 18024
3328	0	0	Ki67+	 5406 17875
3329	0	0	Ki67+	 5407 18236
3330	0	0	Ki67+	 5414 17893
3331	0	0	Ki67+	 5419 17781
3332	0	0	Ki67+	 5426 18037
3333	0	0	Ki67+	 5430 17650
3334	0	0	Ki67+	 5432 18015
3335	0	0	Ki67+	 5443 17826
3336	0	0	Ki67+	 5444 17724
3337	0	0	Ki67+	 5471 17809
3338	0	0	Ki67+	 5473 17656
3339	0	0	Ki67+	 5497 18020
3340	0	0	Ki67+	 5511 17800
3341	0	0	Ki67+	 5535 17606
3342	0	0	Ki67+	 5551 18019
3343	0	0	Ki67+	 5553 17746
3344	0	0	Ki67+	 5571 17775
3345	0	0	Ki67+	 5572 17606
3346	0	0	Ki67+	 5578 18155
3347	0	0	Ki67+	 5585 17725
3348	0	0	Ki67+	 5596 17740
3349	0	0	Ki67+	 5618 17916
3350	0	0	Ki67+	 5621 18187
3351	0	0	Ki67+	 5636 18101
3352	0	0	Ki67+	 5637 17934
3353	0	0	Ki67+	 5666 18182
3354	0	0	Ki67+	 5669 18223
3355	0	0	Ki67+	 5673 18171
3356	0	0	Ki67+	 5688 17670
3357	0	0	Ki67+	 5697 18121
3358	0	0	Ki67+	 5708 17595
3359	0	0	Ki67+	 5731 17646
3360	0	0	Ki67+	 5748 17626
3361	0	0	Ki67+	 5791 17590
3362	0	0	Ki67+	 5808 17882
3363	0	0	Ki67+	 5821 17896
3364	0	0	Ki67+	 5844 17849
3365	0	0	Ki67+	 5852 17781
3366	0	0	Ki67+	 5120 18754
3367	0	0	Ki67+	 5272 18541
3368	0	0	Ki67+	 5295 18521
3369	0	0	Ki67+	 5305 19108
3370	0	0	Ki67+	 5313 18484
3371	0	0	Ki67+	 5370 18733
3372	0	0	Ki67+	 5390 18701
3373	0	0	Ki67+	 5400 18693
3374	0	0	Ki67+	 5432 19018
3375	0	0	Ki67+	 5441 18683
3376	0	0	Ki67+	 5442 18509
3377	0	0	Ki67+	 5505 18521
3378	0	0	Ki67+	 5509 18953
3379	0	0	Ki67+	 5561 18908
3380	0	0	Ki67+	 5622 18849
3381	0	0	Ki67+	 5670 18822
3382	0	0	Ki67+	 5672 18889
3383	0	0	Ki67+	 5676 19004
3384	0	0	Ki67+	 5683 18489
3385	0	0	Ki67+	 5703 18888
3386	0	0	Ki67+	 5728 18750
3387	0	0	Ki67+	 5732 18452
3388	0	0	Ki67+	 5764 18439
3389	0	0	Ki67+	 5766 18709
3390	0	0	Ki67+	 5768 18479
3391	0	0	Ki67+	 5797 18987
3392	0	0	Ki67+	 5804 18691
3393	0	0	Ki67+	 5804 18722
3394	0	0	Ki67+	 5814 18921
3395	0	0	Ki67+	 5820 18700
3396	0	0	Ki67+	 5828 18866
3397	0	0	Ki67+	 5844 18974
3398	0	0	Ki67+	 5850 18538
3399	0	0	Ki67+	 5852 19008
3400	0	0	Ki67+	 5105 19521
3401	0	0	Ki67+	 5108 19713
3402	0	0	Ki67+	 5156 19492
3403	0	0	Ki67+	 5156 19667
3404	0	0	Ki67+	 5209 19654
3405	0	0	Ki67+	 5217 19561
3406	0	0	Ki67+	 5221 19623
3407	0	0	Ki67+	 5245 19323
3408	0	0	Ki67+	 5257 19577
3409	0	0	Ki67+	 5288 19584
3410	0	0	Ki67+	 5323 19736
3411	0	0	Ki67+	 5359 19231
3412	0	0	Ki67+	 5421 19664
3413	0	0	Ki67+	 5472 19719
3414	0	0	Ki67+	 5482 19900
3415	0	0	Ki67+	 5502 19662
3416	0	0	Ki67+	 5510 19898
3417	0	0	Ki67+	 5557 19896
3418	0	0	Ki67+	 5579 19707
3419	0	0	Ki67+	 5589 19732
3420	0	0	Ki67+	 5594 19652
3421	0	0	Ki67+	 5595 19949
3422	0	0	Ki67+	 5596 19760
3423	0	0	Ki67+	 5604 19516
3424	0	0	Ki67+	 5613 19702
3425	0	0	Ki67+	 5615 19720
3426	0	0	Ki67+	 5622 19631
3427	0	0	Ki67+	 5629 19647
3428	0	0	Ki67+	 5643 19725
3429	0	0	Ki67+	 5644 19213
3430	0	0	Ki67+	 5645 19737
3431	0	0	Ki67+	 5646 19755
3432	0	0	Ki67+	 5652 19580
3433	0	0	Ki67+	 5678 19791
3434	0	0	Ki67+	 5684 19588
3435	0	0	Ki67+	 5687 19823
3436	0	0	Ki67+	 5707 19812
3437	0	0	Ki67+	 5730 19876
3438	0	0	Ki67+	 5734 19543
3439	0	0	Ki67+	 5754 19808
3440	0	0	Ki67+	 5761 19343
3441	0	0	Ki67+	 5762 19551
3442	0	0	Ki67+	 5770 19362
3443	0	0	Ki67+	 5770 19788
3444	0	0	Ki67+	 5772 19536
3445	0	0	Ki67+	 5774 19393
3446	0	0	Ki67+	 5777 19337
3447	0	0	Ki67+	 5794 19317
3448	0	0	Ki67+	 5796 19379
3449	0	0	Ki67+	 5801 19274
3450	0	0	Ki67+	 5802 19975
3451	0	0	Ki67+	 5811 19367
3452	0	0	Ki67+	 5811 19796
3453	0	0	Ki67+	 5816 19328
3454	0	0	Ki67+	 5821 19416
3455	0	0	Ki67+	 5824 19235
3456	0	0	Ki67+	 5828 19914
3457	0	0	Ki67+	 5829 19509
3458	0	0	Ki67+	 5835 19309
3459	0	0	Ki67+	 5841 19236
3460	0	0	Ki67+	 5842 19406
3461	0	0	Ki67+	 5848 19290
3462	0	0	Ki67+	 5095 20776
3463	0	0	Ki67+	 5267 20771
3464	0	0	Ki67+	 5281 20696
3465	0	0	Ki67+	 5403 20333
3466	0	0	Ki67+	 5406 20305
3467	0	0	Ki67+	 5418 20172
3468	0	0	Ki67+	 5496 20717
3469	0	0	Ki67+	 5503 20470
3470	0	0	Ki67+	 5519 20440
3471	0	0	Ki67+	 5530 20421
3472	0	0	Ki67+	 5533 20498
3473	0	0	Ki67+	 5541 20336
3474	0	0	Ki67+	 5553 20482
3475	0	0	Ki67+	 5560 20416
3476	0	0	Ki67+	 5563 20290
3477	0	0	Ki67+	 5578 20478
3478	0	0	Ki67+	 5586 20506
3479	0	0	Ki67+	 5610 20537
3480	0	0	Ki67+	 5661 20536
3481	0	0	Ki67+	 5662 20171
3482	0	0	Ki67+	 5668 20017
3483	0	0	Ki67+	 5677 20509
3484	0	0	Ki67+	 5726 20511
3485	0	0	Ki67+	 5735 20131
3486	0	0	Ki67+	 5737 20141
3487	0	0	Ki67+	 5751 20497
3488	0	0	Ki67+	 5778 20468
3489	0	0	Ki67+	 5788 20447
3490	0	0	Ki67+	 5789 20136
3491	0	0	Ki67+	 5808 20386
3492	0	0	Ki67+	 5812 20117
3493	0	0	Ki67+	 5815 20140
3494	0	0	Ki67+	 5825 20347
3495	0	0	Ki67+	 5829 20089
3496	0	0	Ki67+	 5833 20160
3497	0	0	Ki67+	 5085 20945
3498	0	0	Ki67+	 5135 21217
3499	0	0	Ki67+	 5189 20821
3500	0	0	Ki67+	 5190 21455
3501	0	0	Ki67+	 5206 21044
3502	0	0	Ki67+	 5219 21011
3503	0	0	Ki67+	 5277 21445
3504	0	0	Ki67+	 5288 21373
3505	0	0	Ki67+	 5298 21461
3506	0	0	Ki67+	 5335 21366
3507	0	0	Ki67+	 5347 21447
3508	0	0	Ki67+	 5400 21271
3509	0	0	Ki67+	 5439 20879
3510	0	0	Ki67+	 5462 20853
3511	0	0	Ki67+	 5497 21291
3512	0	0	Ki67+	 5573 21144
3513	0	0	Ki67+	 5591 21141
3514	0	0	Ki67+	 5618 20846
3515	0	0	Ki67+	 5623 21163
3516	0	0	Ki67+	 5644 21291
3517	0	0	Ki67+	 5689 20797
3518	0	0	Ki67+	 5723 21283
3519	0	0	Ki67+	 5767 21242
3520	0	0	Ki67+	 5079 21593
3521	0	0	Ki67+	 5171 22310
3522	0	0	Ki67+	 5206 22203
3523	0	0	Ki67+	 5221 22187
3524	0	0	Ki67+	 5240 22265
3525	0	0	Ki67+	 5271 22231
3526	0	0	Ki67+	 5327 22164
3527	0	0	Ki67+	 5562 22023
3528	0	0	Ki67+	 5654 21913
3529	0	0	Ki67+	 5795 21759
3530	0	0	Ki67+	 5805 22322
3531	0	0	Ki67+	 5851 22157
3532	0	0	Ki67+	 5107 22411
3533	0	0	Ki67+	 5328 23157
3534	0	0	Ki67+	 5584 23155
3535	0	0	Ki67+	 5753 22963
3536	0	0	Ki67+	 5370 23292
3537	0	0	Ki67+	 5426 23277
3538	0	0	Ki67+	 5584 23858
3539	0	0	Ki67+	 5587 23824
3540	0	0	Ki67+	 5598 23793
3541	0	0	Ki67+	 5599 23811
3542	0	0	Ki67+	 5612 23868
3543	0	0	Ki67+	 5618 23794
3544	0	0	Ki67+	 5631 23778
3545	0	0	Ki67+	 5633 23809
3546	0	0	Ki67+	 5635 23578
3547	0	0	Ki67+	 5638 23854
3548	0	0	Ki67+	 5644 23554
3549	0	0	Ki67+	 5648 23636
3550	0	0	Ki67+	 5656 23616
3551	0	0	Ki67+	 5656 23660
3552	0	0	Ki67+	 5658 23594
3553	0	0	Ki67+	 5659 23770
3554	0	0	Ki67+	 5666 23519
3555	0	0	Ki67+	 5668 23869
3556	0	0	Ki67+	 5674 23620
3557	0	0	Ki67+	 5678 23868
3558	0	0	Ki67+	 5684 23497
3559	0	0	Ki67+	 5692 23646
3560	0	0	Ki67+	 5692 23825
3561	0	0	Ki67+	 5692 23870
3562	0	0	Ki67+	 5693 23851
3563	0	0	Ki67+	 5694 23572
3564	0	0	Ki67+	 5696 23742
3565	0	0	Ki67+	 5697 23800
3566	0	0	Ki67+	 5699 23490
3567	0	0	Ki67+	 5700 23506
3568	0	0	Ki67+	 5703 23925
3569	0	0	Ki67+	 5704 23770
3570	0	0	Ki67+	 5707 23542
3571	0	0	Ki67+	 5708 23466
3572	0	0	Ki67+	 5708 23704
3573	0	0	Ki67+	 5709 23808
3574	0	0	Ki67+	 5712 23936
3575	0	0	Ki67+	 5717 23449
3576	0	0	Ki67+	 5723 23614
3577	0	0	Ki67+	 5725 23691
3578	0	0	Ki67+	 5725 23732
3579	0	0	Ki67+	 5726 23591
3580	0	0	Ki67+	 5726 23650
3581	0	0	Ki67+	 5727 23568
3582	0	0	Ki67+	 5727 23764
3583	0	0	Ki67+	 5729 23783
3584	0	0	Ki67+	 5733 23489
3585	0	0	Ki67+	 5733 23504
3586	0	0	Ki67+	 5733 23917
3587	0	0	Ki67+	 5736 23528
3588	0	0	Ki67+	 5737 23809
3589	0	0	Ki67+	 5739 23963
3590	0	0	Ki67+	 5743 23464
3591	0	0	Ki67+	 5745 23433
3592	0	0	Ki67+	 5749 23615
3593	0	0	Ki67+	 5749 23781
3594	0	0	Ki67+	 5750 23943
3595	0	0	Ki67+	 5752 23847
3596	0	0	Ki67+	 5753 23736
3597	0	0	Ki67+	 5754 23710
3598	0	0	Ki67+	 5758 23505
3599	0	0	Ki67+	 5760 23390
3600	0	0	Ki67+	 5762 23480
3601	0	0	Ki67+	 5764 23821
3602	0	0	Ki67+	 5767 23402
3603	0	0	Ki67+	 5769 23517
3604	0	0	Ki67+	 5774 23450
3605	0	0	Ki67+	 5774 23751
3606	0	0	Ki67+	 5777 23932
3607	0	0	Ki67+	 5778 23692
3608	0	0	Ki67+	 5779 23903
3609	0	0	Ki67+	 5780 23969
3610	0	0	Ki67+	 5782 23709
3611	0	0	Ki67+	 5783 23616
3612	0	0	Ki67+	 5783 23650
3613	0	0	Ki67+	 5789 23744
3614	0	0	Ki67+	 5791 23526
3615	0	0	Ki67+	 5795 23597
3616	0	0	Ki67+	 5796 23410
3617	0	0	Ki67+	 5797 23639
3618	0	0	Ki67+	 5799 23355
3619	0	0	Ki67+	 5799 23577
3620	0	0	Ki67+	 5800 23685
3621	0	0	Ki67+	 5801 23541
3622	0	0	Ki67+	 5802 23839
3623	0	0	Ki67+	 5803 23950
3624	0	0	Ki67+	 5805 23518
3625	0	0	Ki67+	 5805 23716
3626	0	0	Ki67+	 5808 23341
3627	0	0	Ki67+	 5809 23805
3628	0	0	Ki67+	 5809 23981
3629	0	0	Ki67+	 5811 23571
3630	0	0	Ki67+	 5811 23926
3631	0	0	Ki67+	 5812 23669
3632	0	0	Ki67+	 5814 23882
3633	0	0	Ki67+	 5815 23523
3634	0	0	Ki67+	 5816 23751
3635	0	0	Ki67+	 5817 23818
3636	0	0	Ki67+	 5818 23468
3637	0	0	Ki67+	 5821 23360
3638	0	0	Ki67+	 5822 23563
3639	0	0	Ki67+	 5822 23630
3640	0	0	Ki67+	 5824 23956
3641	0	0	Ki67+	 5827 23889
3642	0	0	Ki67+	 5829 23783
3643	0	0	Ki67+	 5830 23323
3644	0	0	Ki67+	 5831 23496
3645	0	0	Ki67+	 5837 23396
3646	0	0	Ki67+	 5837 23858
3647	0	0	Ki67+	 5838 23541
3648	0	0	Ki67+	 5838 23673
3649	0	0	Ki67+	 5838 23690
3650	0	0	Ki67+	 5838 23974
3651	0	0	Ki67+	 5840 23445
3652	0	0	Ki67+	 5843 23827
3653	0	0	Ki67+	 5844 23559
3654	0	0	Ki67+	 5846 23413
3655	0	0	Ki67+	 5847 23724
3656	0	0	Ki67+	 5848 23905
3657	0	0	Ki67+	 5850 23362
3658	0	0	Ki67+	 5855 23548
3659	0	0	Ki67+	 5580 24112
3660	0	0	Ki67+	 5710 24000
3661	0	0	Ki67+	 5739 24777
3662	0	0	Ki67+	 5745 23993
3663	0	0	Ki67+	 5745 24096
3664	0	0	Ki67+	 5748 24008
3665	0	0	Ki67+	 5760 24563
3666	0	0	Ki67+	 5762 24641
3667	0	0	Ki67+	 5768 24014
3668	0	0	Ki67+	 5769 24446
3669	0	0	Ki67+	 5770 24040
3670	0	0	Ki67+	 5771 24613
3671	0	0	Ki67+	 5771 24631
3672	0	0	Ki67+	 5775 24410
3673	0	0	Ki67+	 5778 24592
3674	0	0	Ki67+	 5784 24573
3675	0	0	Ki67+	 5785 24477
3676	0	0	Ki67+	 5787 24602
3677	0	0	Ki67+	 5789 24453
3678	0	0	Ki67+	 5798 24107
3679	0	0	Ki67+	 5801 24408
3680	0	0	Ki67+	 5815 23999
3681	0	0	Ki67+	 5819 24034
3682	0	0	Ki67+	 5823 24524
3683	0	0	Ki67+	 5827 24387
3684	0	0	Ki67+	 5835 24313
3685	0	0	Ki67+	 5838 24531
3686	0	0	Ki67+	 5844 24388
3687	0	0	Ki67+	 5849 24362
3688	0	0	Ki67+	 5853 24517
3689	0	0	Ki67+	 5855 24397
3690	0	0	Ki67+	 5737 24789
3691	0	0	Ki67+	 5782 24786
3692	0	0	Ki67+	 5818 24816
3693	0	0	Ki67+	 5897 9949
3694	0	0	Ki67+	 5965 9881
3695	0	0	Ki67+	 5970 9608
3696	0	0	Ki67+	 5993 9848
3697	0	0	Ki67+	 6038 9674
3698	0	0	Ki67+	 6138 9949
3699	0	0	Ki67+	 6206 9971
3700	0	0	Ki67+	 6223 9967
3701	0	0	Ki67+	 6238 9743
3702	0	0	Ki67+	 6300 9722
3703	0	0	Ki67+	 6308 9768
3704	0	0	Ki67+	 6334 9432
3705	0	0	Ki67+	 6390 9891
3706	0	0	Ki67+	 6403 9711
3707	0	0	Ki67+	 6587 9898
3708	0	0	Ki67+	 6607 9788
3709	0	0	Ki67+	 5858 10507
3710	0	0	Ki67+	 5863 10556
3711	0	0	Ki67+	 5865 10771
3712	0	0	Ki67+	 5867 10151
3713	0	0	Ki67+	 5867 10460
3714	0	0	Ki67+	 5869 10522
3715	0	0	Ki67+	 5870 10670
3716	0	0	Ki67+	 5871 10421
3717	0	0	Ki67+	 5871 10736
3718	0	0	Ki67+	 5872 10400
3719	0	0	Ki67+	 5875 10652
3720	0	0	Ki67+	 5879 10477
3721	0	0	Ki67+	 5879 10609
3722	0	0	Ki67+	 5880 10556
3723	0	0	Ki67+	 5881 10701
3724	0	0	Ki67+	 5883 10638
3725	0	0	Ki67+	 5887 10599
3726	0	0	Ki67+	 5896 10525
3727	0	0	Ki67+	 5896 10677
3728	0	0	Ki67+	 5901 10588
3729	0	0	Ki67+	 5907 10452
3730	0	0	Ki67+	 5907 10617
3731	0	0	Ki67+	 5908 10783
3732	0	0	Ki67+	 5909 10476
3733	0	0	Ki67+	 5910 10563
3734	0	0	Ki67+	 5912 10738
3735	0	0	Ki67+	 5914 10380
3736	0	0	Ki67+	 5915 10647
3737	0	0	Ki67+	 5923 10476
3738	0	0	Ki67+	 5926 10683
3739	0	0	Ki67+	 5929 10176
3740	0	0	Ki67+	 5929 10408
3741	0	0	Ki67+	 5933 10650
3742	0	0	Ki67+	 5934 10516
3743	0	0	Ki67+	 5934 10708
3744	0	0	Ki67+	 5936 10393
3745	0	0	Ki67+	 5936 10556
3746	0	0	Ki67+	 5942 10528
3747	0	0	Ki67+	 5942 10631
3748	0	0	Ki67+	 5943 10682
3749	0	0	Ki67+	 5946 10434
3750	0	0	Ki67+	 5948 10138
3751	0	0	Ki67+	 5948 10452
3752	0	0	Ki67+	 5952 10620
3753	0	0	Ki67+	 5956 10481
3754	0	0	Ki67+	 5959 10162
3755	0	0	Ki67+	 5965 10085
3756	0	0	Ki67+	 5966 10540
3757	0	0	Ki67+	 5967 10134
3758	0	0	Ki67+	 5968 10671
3759	0	0	Ki67+	 5974 10397
3760	0	0	Ki67+	 5977 10275
3761	0	0	Ki67+	 5980 10237
3762	0	0	Ki67+	 5981 10168
3763	0	0	Ki67+	 5984 10452
3764	0	0	Ki67+	 5986 10694
3765	0	0	Ki67+	 5988 10728
3766	0	0	Ki67+	 5989 10751
3767	0	0	Ki67+	 5992 10483
3768	0	0	Ki67+	 5995 10179
3769	0	0	Ki67+	 5995 10519
3770	0	0	Ki67+	 5996 10663
3771	0	0	Ki67+	 5997 10131
3772	0	0	Ki67+	 6000 10212
3773	0	0	Ki67+	 6001 10285
3774	0	0	Ki67+	 6003 10440
3775	0	0	Ki67+	 6006 10382
3776	0	0	Ki67+	 6007 10533
3777	0	0	Ki67+	 6008 10249
3778	0	0	Ki67+	 6009 10091
3779	0	0	Ki67+	 6010 10191
3780	0	0	Ki67+	 6014 10230
3781	0	0	Ki67+	 6015 10324
3782	0	0	Ki67+	 6016 10773
3783	0	0	Ki67+	 6019 10293
3784	0	0	Ki67+	 6019 10680
3785	0	0	Ki67+	 6022 10722
3786	0	0	Ki67+	 6024 10566
3787	0	0	Ki67+	 6025 10194
3788	0	0	Ki67+	 6027 10163
3789	0	0	Ki67+	 6031 10137
3790	0	0	Ki67+	 6031 10701
3791	0	0	Ki67+	 6034 10665
3792	0	0	Ki67+	 6036 10222
3793	0	0	Ki67+	 6036 10323
3794	0	0	Ki67+	 6040 10189
3795	0	0	Ki67+	 6046 10271
3796	0	0	Ki67+	 6048 10723
3797	0	0	Ki67+	 6052 10391
3798	0	0	Ki67+	 6054 10329
3799	0	0	Ki67+	 6058 10255
3800	0	0	Ki67+	 6061 10406
3801	0	0	Ki67+	 6062 10224
3802	0	0	Ki67+	 6062 10659
3803	0	0	Ki67+	 6065 10755
3804	0	0	Ki67+	 6066 10157
3805	0	0	Ki67+	 6066 10732
3806	0	0	Ki67+	 6067 10175
3807	0	0	Ki67+	 6071 10427
3808	0	0	Ki67+	 6071 10621
3809	0	0	Ki67+	 6074 10310
3810	0	0	Ki67+	 6074 10374
3811	0	0	Ki67+	 6078 10265
3812	0	0	Ki67+	 6083 10212
3813	0	0	Ki67+	 6085 10152
3814	0	0	Ki67+	 6086 10771
3815	0	0	Ki67+	 6088 10222
3816	0	0	Ki67+	 6088 10420
3817	0	0	Ki67+	 6089 10364
3818	0	0	Ki67+	 6089 10450
3819	0	0	Ki67+	 6090 10556
3820	0	0	Ki67+	 6091 10193
3821	0	0	Ki67+	 6095 10749
3822	0	0	Ki67+	 6097 10267
3823	0	0	Ki67+	 6100 10417
3824	0	0	Ki67+	 6105 10311
3825	0	0	Ki67+	 6105 10583
3826	0	0	Ki67+	 6107 10168
3827	0	0	Ki67+	 6108 10398
3828	0	0	Ki67+	 6111 10247
3829	0	0	Ki67+	 6114 10477
3830	0	0	Ki67+	 6115 10766
3831	0	0	Ki67+	 6118 10286
3832	0	0	Ki67+	 6121 10188
3833	0	0	Ki67+	 6122 10442
3834	0	0	Ki67+	 6124 10665
3835	0	0	Ki67+	 6126 10149
3836	0	0	Ki67+	 6127 10741
3837	0	0	Ki67+	 6128 10488
3838	0	0	Ki67+	 6129 10160
3839	0	0	Ki67+	 6130 10613
3840	0	0	Ki67+	 6131 10307
3841	0	0	Ki67+	 6131 10597
3842	0	0	Ki67+	 6134 10778
3843	0	0	Ki67+	 6137 10297
3844	0	0	Ki67+	 6140 10056
3845	0	0	Ki67+	 6140 10726
3846	0	0	Ki67+	 6143 10548
3847	0	0	Ki67+	 6147 10217
3848	0	0	Ki67+	 6149 10163
3849	0	0	Ki67+	 6149 10757
3850	0	0	Ki67+	 6154 10743
3851	0	0	Ki67+	 6156 10439
3852	0	0	Ki67+	 6156 10495
3853	0	0	Ki67+	 6157 10463
3854	0	0	Ki67+	 6162 10213
3855	0	0	Ki67+	 6162 10514
3856	0	0	Ki67+	 6162 10647
3857	0	0	Ki67+	 6166 10538
3858	0	0	Ki67+	 6170 10558
3859	0	0	Ki67+	 6172 10195
3860	0	0	Ki67+	 6174 10487
3861	0	0	Ki67+	 6178 10714
3862	0	0	Ki67+	 6190 10173
3863	0	0	Ki67+	 6191 10457
3864	0	0	Ki67+	 6200 10465
3865	0	0	Ki67+	 6202 10681
3866	0	0	Ki67+	 6206 10170
3867	0	0	Ki67+	 6207 10241
3868	0	0	Ki67+	 6207 10398
3869	0	0	Ki67+	 6210 10522
3870	0	0	Ki67+	 6212 10496
3871	0	0	Ki67+	 6215 10688
3872	0	0	Ki67+	 6215 10728
3873	0	0	Ki67+	 6217 10748
3874	0	0	Ki67+	 6219 10760
3875	0	0	Ki67+	 6222 10504
3876	0	0	Ki67+	 6224 10376
3877	0	0	Ki67+	 6224 10522
3878	0	0	Ki67+	 6225 10227
3879	0	0	Ki67+	 6225 10572
3880	0	0	Ki67+	 6226 10144
3881	0	0	Ki67+	 6226 10411
3882	0	0	Ki67+	 6231 10586
3883	0	0	Ki67+	 6232 10600
3884	0	0	Ki67+	 6233 10452
3885	0	0	Ki67+	 6238 10253
3886	0	0	Ki67+	 6239 10195
3887	0	0	Ki67+	 6241 10368
3888	0	0	Ki67+	 6252 10315
3889	0	0	Ki67+	 6252 10547
3890	0	0	Ki67+	 6252 10566
3891	0	0	Ki67+	 6256 10381
3892	0	0	Ki67+	 6257 10170
3893	0	0	Ki67+	 6257 10423
3894	0	0	Ki67+	 6257 10473
3895	0	0	Ki67+	 6265 10631
3896	0	0	Ki67+	 6267 10410
3897	0	0	Ki67+	 6269 10209
3898	0	0	Ki67+	 6273 10451
3899	0	0	Ki67+	 6277 10495
3900	0	0	Ki67+	 6282 10281
3901	0	0	Ki67+	 6283 10169
3902	0	0	Ki67+	 6284 10370
3903	0	0	Ki67+	 6288 10387
3904	0	0	Ki67+	 6291 10309
3905	0	0	Ki67+	 6291 10453
3906	0	0	Ki67+	 6293 10515
3907	0	0	Ki67+	 6296 10209
3908	0	0	Ki67+	 6301 10417
3909	0	0	Ki67+	 6302 10496
3910	0	0	Ki67+	 6305 10224
3911	0	0	Ki67+	 6306 10558
3912	0	0	Ki67+	 6309 10324
3913	0	0	Ki67+	 6310 10617
3914	0	0	Ki67+	 6312 10284
3915	0	0	Ki67+	 6314 10258
3916	0	0	Ki67+	 6314 10397
3917	0	0	Ki67+	 6314 10531
3918	0	0	Ki67+	 6320 10451
3919	0	0	Ki67+	 6320 10482
3920	0	0	Ki67+	 6325 10237
3921	0	0	Ki67+	 6329 10500
3922	0	0	Ki67+	 6330 10225
3923	0	0	Ki67+	 6330 10599
3924	0	0	Ki67+	 6335 10328
3925	0	0	Ki67+	 6335 10349
3926	0	0	Ki67+	 6335 10430
3927	0	0	Ki67+	 6339 10409
3928	0	0	Ki67+	 6339 10652
3929	0	0	Ki67+	 6342 10623
3930	0	0	Ki67+	 6343 10270
3931	0	0	Ki67+	 6346 10367
3932	0	0	Ki67+	 6347 10571
3933	0	0	Ki67+	 6348 10286
3934	0	0	Ki67+	 6350 10528
3935	0	0	Ki67+	 6353 10598
3936	0	0	Ki67+	 6358 10333
3937	0	0	Ki67+	 6358 10457
3938	0	0	Ki67+	 6363 10493
3939	0	0	Ki67+	 6365 10675
3940	0	0	Ki67+	 6366 10620
3941	0	0	Ki67+	 6371 10363
3942	0	0	Ki67+	 6372 10340
3943	0	0	Ki67+	 6379 10568
3944	0	0	Ki67+	 6382 10479
3945	0	0	Ki67+	 6382 10651
3946	0	0	Ki67+	 6385 10387
3947	0	0	Ki67+	 6386 10459
3948	0	0	Ki67+	 6387 10685
3949	0	0	Ki67+	 6389 10510
3950	0	0	Ki67+	 6392 10419
3951	0	0	Ki67+	 6393 10348
3952	0	0	Ki67+	 6393 10546
3953	0	0	Ki67+	 6406 10667
3954	0	0	Ki67+	 6408 10379
3955	0	0	Ki67+	 6412 10453
3956	0	0	Ki67+	 6413 10600
3957	0	0	Ki67+	 6414 10621
3958	0	0	Ki67+	 6415 10362
3959	0	0	Ki67+	 6417 10435
3960	0	0	Ki67+	 6420 10507
3961	0	0	Ki67+	 6422 10461
3962	0	0	Ki67+	 6422 10569
3963	0	0	Ki67+	 6423 10605
3964	0	0	Ki67+	 6439 10478
3965	0	0	Ki67+	 6440 10365
3966	0	0	Ki67+	 6440 10551
3967	0	0	Ki67+	 6445 10421
3968	0	0	Ki67+	 6449 10463
3969	0	0	Ki67+	 6450 10447
3970	0	0	Ki67+	 6450 10528
3971	0	0	Ki67+	 6454 10009
3972	0	0	Ki67+	 6456 10556
3973	0	0	Ki67+	 6458 10381
3974	0	0	Ki67+	 6461 10403
3975	0	0	Ki67+	 6466 10439
3976	0	0	Ki67+	 6468 10656
3977	0	0	Ki67+	 6471 10602
3978	0	0	Ki67+	 6473 10500
3979	0	0	Ki67+	 6477 10424
3980	0	0	Ki67+	 6480 10556
3981	0	0	Ki67+	 6482 10334
3982	0	0	Ki67+	 6485 10534
3983	0	0	Ki67+	 6489 10515
3984	0	0	Ki67+	 6491 10396
3985	0	0	Ki67+	 6493 10590
3986	0	0	Ki67+	 6495 10287
3987	0	0	Ki67+	 6496 10471
3988	0	0	Ki67+	 6497 10451
3989	0	0	Ki67+	 6499 10369
3990	0	0	Ki67+	 6503 10577
3991	0	0	Ki67+	 6505 10068
3992	0	0	Ki67+	 6518 10311
3993	0	0	Ki67+	 6519 10367
3994	0	0	Ki67+	 6525 10405
3995	0	0	Ki67+	 6529 10598
3996	0	0	Ki67+	 6534 10460
3997	0	0	Ki67+	 6543 10424
3998	0	0	Ki67+	 6548 10483
3999	0	0	Ki67+	 6563 10451
4000	0	0	Ki67+	 6565 10499
4001	0	0	Ki67+	 6566 10484
4002	0	0	Ki67+	 5859 10830
4003	0	0	Ki67+	 5860 10864
4004	0	0	Ki67+	 5860 11395
4005	0	0	Ki67+	 5860 11446
4006	0	0	Ki67+	 5862 11135
4007	0	0	Ki67+	 5863 10911
4008	0	0	Ki67+	 5864 11540
4009	0	0	Ki67+	 5866 11241
4010	0	0	Ki67+	 5866 11317
4011	0	0	Ki67+	 5869 11117
4012	0	0	Ki67+	 5869 11207
4013	0	0	Ki67+	 5869 11479
4014	0	0	Ki67+	 5871 11091
4015	0	0	Ki67+	 5871 11360
4016	0	0	Ki67+	 5872 11163
4017	0	0	Ki67+	 5878 10984
4018	0	0	Ki67+	 5878 11295
4019	0	0	Ki67+	 5882 11058
4020	0	0	Ki67+	 5883 10947
4021	0	0	Ki67+	 5885 11470
4022	0	0	Ki67+	 5886 10891
4023	0	0	Ki67+	 5886 10960
4024	0	0	Ki67+	 5887 11023
4025	0	0	Ki67+	 5887 11344
4026	0	0	Ki67+	 5889 11240
4027	0	0	Ki67+	 5892 10865
4028	0	0	Ki67+	 5894 11190
4029	0	0	Ki67+	 5895 11531
4030	0	0	Ki67+	 5896 10821
4031	0	0	Ki67+	 5896 10842
4032	0	0	Ki67+	 5899 11061
4033	0	0	Ki67+	 5899 11253
4034	0	0	Ki67+	 5902 11395
4035	0	0	Ki67+	 5907 11204
4036	0	0	Ki67+	 5907 11465
4037	0	0	Ki67+	 5908 11041
4038	0	0	Ki67+	 5910 11114
4039	0	0	Ki67+	 5911 11143
4040	0	0	Ki67+	 5911 11285
4041	0	0	Ki67+	 5911 11432
4042	0	0	Ki67+	 5912 11174
4043	0	0	Ki67+	 5916 10942
4044	0	0	Ki67+	 5916 11345
4045	0	0	Ki67+	 5917 11089
4046	0	0	Ki67+	 5921 11448
4047	0	0	Ki67+	 5922 10892
4048	0	0	Ki67+	 5927 10974
4049	0	0	Ki67+	 5927 11233
4050	0	0	Ki67+	 5927 11354
4051	0	0	Ki67+	 5928 11074
4052	0	0	Ki67+	 5928 11216
4053	0	0	Ki67+	 5928 11337
4054	0	0	Ki67+	 5930 10911
4055	0	0	Ki67+	 5932 11157
4056	0	0	Ki67+	 5935 11471
4057	0	0	Ki67+	 5939 11372
4058	0	0	Ki67+	 5940 10839
4059	0	0	Ki67+	 5941 11275
4060	0	0	Ki67+	 5942 11180
4061	0	0	Ki67+	 5944 11439
4062	0	0	Ki67+	 5945 10932
4063	0	0	Ki67+	 5945 11100
4064	0	0	Ki67+	 5948 11458
4065	0	0	Ki67+	 5949 11128
4066	0	0	Ki67+	 5950 11356
4067	0	0	Ki67+	 5952 11325
4068	0	0	Ki67+	 5953 10798
4069	0	0	Ki67+	 5954 10999
4070	0	0	Ki67+	 5956 11036
4071	0	0	Ki67+	 5956 11259
4072	0	0	Ki67+	 5959 11444
4073	0	0	Ki67+	 5960 10966
4074	0	0	Ki67+	 5962 10885
4075	0	0	Ki67+	 5962 11157
4076	0	0	Ki67+	 5962 11204
4077	0	0	Ki67+	 5964 10909
4078	0	0	Ki67+	 5965 10842
4079	0	0	Ki67+	 5966 11058
4080	0	0	Ki67+	 5969 11124
4081	0	0	Ki67+	 5969 11227
4082	0	0	Ki67+	 5971 11264
4083	0	0	Ki67+	 5975 11305
4084	0	0	Ki67+	 5978 11093
4085	0	0	Ki67+	 5983 11194
4086	0	0	Ki67+	 5990 11237
4087	0	0	Ki67+	 5991 11285
4088	0	0	Ki67+	 5992 10944
4089	0	0	Ki67+	 5994 10853
4090	0	0	Ki67+	 5994 11344
4091	0	0	Ki67+	 5995 11102
4092	0	0	Ki67+	 5996 10896
4093	0	0	Ki67+	 5997 10804
4094	0	0	Ki67+	 5997 10915
4095	0	0	Ki67+	 5998 11045
4096	0	0	Ki67+	 5998 11137
4097	0	0	Ki67+	 6000 11018
4098	0	0	Ki67+	 6001 10836
4099	0	0	Ki67+	 6006 11366
4100	0	0	Ki67+	 6008 11001
4101	0	0	Ki67+	 6009 11164
4102	0	0	Ki67+	 6010 10923
4103	0	0	Ki67+	 6011 10812
4104	0	0	Ki67+	 6011 11309
4105	0	0	Ki67+	 6012 11262
4106	0	0	Ki67+	 6013 10944
4107	0	0	Ki67+	 6015 11032
4108	0	0	Ki67+	 6017 11072
4109	0	0	Ki67+	 6017 11393
4110	0	0	Ki67+	 6020 11240
4111	0	0	Ki67+	 6021 11199
4112	0	0	Ki67+	 6022 10881
4113	0	0	Ki67+	 6023 11111
4114	0	0	Ki67+	 6025 10988
4115	0	0	Ki67+	 6027 11359
4116	0	0	Ki67+	 6029 11297
4117	0	0	Ki67+	 6029 11318
4118	0	0	Ki67+	 6032 11019
4119	0	0	Ki67+	 6033 10788
4120	0	0	Ki67+	 6037 10819
4121	0	0	Ki67+	 6037 10870
4122	0	0	Ki67+	 6040 11144
4123	0	0	Ki67+	 6041 10911
4124	0	0	Ki67+	 6041 11081
4125	0	0	Ki67+	 6041 11273
4126	0	0	Ki67+	 6044 11370
4127	0	0	Ki67+	 6048 11051
4128	0	0	Ki67+	 6048 11114
4129	0	0	Ki67+	 6053 11008
4130	0	0	Ki67+	 6056 10833
4131	0	0	Ki67+	 6057 11122
4132	0	0	Ki67+	 6057 11198
4133	0	0	Ki67+	 6058 11222
4134	0	0	Ki67+	 6059 11171
4135	0	0	Ki67+	 6061 11341
4136	0	0	Ki67+	 6062 11079
4137	0	0	Ki67+	 6063 10989
4138	0	0	Ki67+	 6065 10866
4139	0	0	Ki67+	 6065 10907
4140	0	0	Ki67+	 6066 11033
4141	0	0	Ki67+	 6066 11246
4142	0	0	Ki67+	 6067 10799
4143	0	0	Ki67+	 6068 11264
4144	0	0	Ki67+	 6069 11324
4145	0	0	Ki67+	 6069 11364
4146	0	0	Ki67+	 6072 11055
4147	0	0	Ki67+	 6074 10881
4148	0	0	Ki67+	 6078 11160
4149	0	0	Ki67+	 6080 10905
4150	0	0	Ki67+	 6082 11138
4151	0	0	Ki67+	 6082 11269
4152	0	0	Ki67+	 6083 10955
4153	0	0	Ki67+	 6084 11249
4154	0	0	Ki67+	 6086 11016
4155	0	0	Ki67+	 6086 11309
4156	0	0	Ki67+	 6088 11076
4157	0	0	Ki67+	 6089 10836
4158	0	0	Ki67+	 6093 11342
4159	0	0	Ki67+	 6094 10960
4160	0	0	Ki67+	 6094 11000
4161	0	0	Ki67+	 6094 11238
4162	0	0	Ki67+	 6095 11111
4163	0	0	Ki67+	 6100 11024
4164	0	0	Ki67+	 6101 11180
4165	0	0	Ki67+	 6102 11288
4166	0	0	Ki67+	 6106 10884
4167	0	0	Ki67+	 6108 11203
4168	0	0	Ki67+	 6109 11147
4169	0	0	Ki67+	 6110 10793
4170	0	0	Ki67+	 6110 11056
4171	0	0	Ki67+	 6111 10816
4172	0	0	Ki67+	 6114 11076
4173	0	0	Ki67+	 6116 10843
4174	0	0	Ki67+	 6117 11316
4175	0	0	Ki67+	 6120 10955
4176	0	0	Ki67+	 6121 11152
4177	0	0	Ki67+	 6122 11352
4178	0	0	Ki67+	 6124 11106
4179	0	0	Ki67+	 6125 11276
4180	0	0	Ki67+	 6126 11023
4181	0	0	Ki67+	 6126 11243
4182	0	0	Ki67+	 6131 11195
4183	0	0	Ki67+	 6131 11296
4184	0	0	Ki67+	 6134 11081
4185	0	0	Ki67+	 6135 10799
4186	0	0	Ki67+	 6135 11128
4187	0	0	Ki67+	 6136 11365
4188	0	0	Ki67+	 6137 11339
4189	0	0	Ki67+	 6141 11169
4190	0	0	Ki67+	 6144 11326
4191	0	0	Ki67+	 6146 11094
4192	0	0	Ki67+	 6147 11136
4193	0	0	Ki67+	 6148 10864
4194	0	0	Ki67+	 6148 10967
4195	0	0	Ki67+	 6152 11265
4196	0	0	Ki67+	 6155 11024
4197	0	0	Ki67+	 6155 11243
4198	0	0	Ki67+	 6155 11313
4199	0	0	Ki67+	 6156 11055
4200	0	0	Ki67+	 6157 10841
4201	0	0	Ki67+	 6160 11115
4202	0	0	Ki67+	 6161 10981
4203	0	0	Ki67+	 6161 11155
4204	0	0	Ki67+	 6165 10788
4205	0	0	Ki67+	 6167 11171
4206	0	0	Ki67+	 6169 11003
4207	0	0	Ki67+	 6171 10858
4208	0	0	Ki67+	 6174 11243
4209	0	0	Ki67+	 6179 11093
4210	0	0	Ki67+	 6181 10807
4211	0	0	Ki67+	 6182 11042
4212	0	0	Ki67+	 6185 10920
4213	0	0	Ki67+	 6185 11069
4214	0	0	Ki67+	 6188 11030
4215	0	0	Ki67+	 6188 11099
4216	0	0	Ki67+	 6190 10840
4217	0	0	Ki67+	 6193 11196
4218	0	0	Ki67+	 6194 10803
4219	0	0	Ki67+	 6204 10788
4220	0	0	Ki67+	 6205 11017
4221	0	0	Ki67+	 6207 10803
4222	0	0	Ki67+	 6209 10950
4223	0	0	Ki67+	 6210 11170
4224	0	0	Ki67+	 6211 10858
4225	0	0	Ki67+	 6214 10904
4226	0	0	Ki67+	 6215 10828
4227	0	0	Ki67+	 6220 10789
4228	0	0	Ki67+	 6222 10956
4229	0	0	Ki67+	 6223 10921
4230	0	0	Ki67+	 6225 11449
4231	0	0	Ki67+	 6232 10840
4232	0	0	Ki67+	 6236 10910
4233	0	0	Ki67+	 6252 11112
4234	0	0	Ki67+	 6261 10946
4235	0	0	Ki67+	 6261 11000
4236	0	0	Ki67+	 6263 11072
4237	0	0	Ki67+	 6272 10973
4238	0	0	Ki67+	 6272 11044
4239	0	0	Ki67+	 6277 11005
4240	0	0	Ki67+	 6284 10846
4241	0	0	Ki67+	 6288 11045
4242	0	0	Ki67+	 6290 11133
4243	0	0	Ki67+	 6297 11008
4244	0	0	Ki67+	 6302 11081
4245	0	0	Ki67+	 6302 11115
4246	0	0	Ki67+	 6313 11074
4247	0	0	Ki67+	 6317 11105
4248	0	0	Ki67+	 6364 11042
4249	0	0	Ki67+	 6366 11014
4250	0	0	Ki67+	 6366 11103
4251	0	0	Ki67+	 6485 10820
4252	0	0	Ki67+	 6508 11001
4253	0	0	Ki67+	 6510 11529
4254	0	0	Ki67+	 6534 11548
4255	0	0	Ki67+	 6545 11538
4256	0	0	Ki67+	 6549 11576
4257	0	0	Ki67+	 5893 12077
4258	0	0	Ki67+	 5926 12307
4259	0	0	Ki67+	 5942 12297
4260	0	0	Ki67+	 5945 12334
4261	0	0	Ki67+	 5958 12368
4262	0	0	Ki67+	 5961 12276
4263	0	0	Ki67+	 5972 12345
4264	0	0	Ki67+	 5979 12319
4265	0	0	Ki67+	 5980 12279
4266	0	0	Ki67+	 5992 12301
4267	0	0	Ki67+	 5995 12285
4268	0	0	Ki67+	 6012 12257
4269	0	0	Ki67+	 6028 12302
4270	0	0	Ki67+	 6042 12331
4271	0	0	Ki67+	 6062 12272
4272	0	0	Ki67+	 6063 12347
4273	0	0	Ki67+	 6069 12383
4274	0	0	Ki67+	 6071 12257
4275	0	0	Ki67+	 6077 12343
4276	0	0	Ki67+	 6086 12281
4277	0	0	Ki67+	 6086 12310
4278	0	0	Ki67+	 6090 12365
4279	0	0	Ki67+	 6096 12077
4280	0	0	Ki67+	 6097 12243
4281	0	0	Ki67+	 6101 12332
4282	0	0	Ki67+	 6104 12354
4283	0	0	Ki67+	 6108 12299
4284	0	0	Ki67+	 6114 12243
4285	0	0	Ki67+	 6114 12374
4286	0	0	Ki67+	 6122 12317
4287	0	0	Ki67+	 6131 12212
4288	0	0	Ki67+	 6133 12282
4289	0	0	Ki67+	 6146 12129
4290	0	0	Ki67+	 6147 12210
4291	0	0	Ki67+	 6147 12334
4292	0	0	Ki67+	 6147 12381
4293	0	0	Ki67+	 6148 12246
4294	0	0	Ki67+	 6154 12363
4295	0	0	Ki67+	 6155 12312
4296	0	0	Ki67+	 6166 12331
4297	0	0	Ki67+	 6172 12202
4298	0	0	Ki67+	 6173 12133
4299	0	0	Ki67+	 6174 12115
4300	0	0	Ki67+	 6177 12359
4301	0	0	Ki67+	 6181 12258
4302	0	0	Ki67+	 6188 12336
4303	0	0	Ki67+	 6191 12293
4304	0	0	Ki67+	 6199 12172
4305	0	0	Ki67+	 6200 12105
4306	0	0	Ki67+	 6200 12320
4307	0	0	Ki67+	 6203 12144
4308	0	0	Ki67+	 6206 12269
4309	0	0	Ki67+	 6214 12123
4310	0	0	Ki67+	 6224 12242
4311	0	0	Ki67+	 6225 12282
4312	0	0	Ki67+	 6229 12083
4313	0	0	Ki67+	 6229 12106
4314	0	0	Ki67+	 6237 12131
4315	0	0	Ki67+	 6240 12273
4316	0	0	Ki67+	 6246 12161
4317	0	0	Ki67+	 6272 12149
4318	0	0	Ki67+	 6275 12286
4319	0	0	Ki67+	 6276 12258
4320	0	0	Ki67+	 6277 12185
4321	0	0	Ki67+	 6289 12136
4322	0	0	Ki67+	 6289 12358
4323	0	0	Ki67+	 6296 12301
4324	0	0	Ki67+	 6303 12107
4325	0	0	Ki67+	 6307 12334
4326	0	0	Ki67+	 6317 12080
4327	0	0	Ki67+	 6320 12141
4328	0	0	Ki67+	 6326 12302
4329	0	0	Ki67+	 6329 12123
4330	0	0	Ki67+	 6331 12282
4331	0	0	Ki67+	 6336 12112
4332	0	0	Ki67+	 6337 12150
4333	0	0	Ki67+	 6339 12314
4334	0	0	Ki67+	 6342 12352
4335	0	0	Ki67+	 6343 12074
4336	0	0	Ki67+	 6359 12057
4337	0	0	Ki67+	 6364 12254
4338	0	0	Ki67+	 6376 12232
4339	0	0	Ki67+	 6379 12080
4340	0	0	Ki67+	 6381 11932
4341	0	0	Ki67+	 6381 12260
4342	0	0	Ki67+	 6387 11946
4343	0	0	Ki67+	 6391 12018
4344	0	0	Ki67+	 6400 12323
4345	0	0	Ki67+	 6403 12369
4346	0	0	Ki67+	 6406 11991
4347	0	0	Ki67+	 6411 11963
4348	0	0	Ki67+	 6411 12305
4349	0	0	Ki67+	 6412 12028
4350	0	0	Ki67+	 6421 12006
4351	0	0	Ki67+	 6421 12364
4352	0	0	Ki67+	 6425 12292
4353	0	0	Ki67+	 6427 11929
4354	0	0	Ki67+	 6429 12057
4355	0	0	Ki67+	 6430 12078
4356	0	0	Ki67+	 6436 12383
4357	0	0	Ki67+	 6445 12006
4358	0	0	Ki67+	 6449 11940
4359	0	0	Ki67+	 6451 12317
4360	0	0	Ki67+	 6455 12034
4361	0	0	Ki67+	 6456 12339
4362	0	0	Ki67+	 6472 12360
4363	0	0	Ki67+	 6487 12240
4364	0	0	Ki67+	 6490 12191
4365	0	0	Ki67+	 6490 12326
4366	0	0	Ki67+	 6492 12207
4367	0	0	Ki67+	 6496 12289
4368	0	0	Ki67+	 6501 12376
4369	0	0	Ki67+	 6503 12327
4370	0	0	Ki67+	 6508 12249
4371	0	0	Ki67+	 6522 12092
4372	0	0	Ki67+	 6528 11691
4373	0	0	Ki67+	 6532 12050
4374	0	0	Ki67+	 6538 12121
4375	0	0	Ki67+	 6539 12079
4376	0	0	Ki67+	 6540 12138
4377	0	0	Ki67+	 6542 12247
4378	0	0	Ki67+	 6544 12061
4379	0	0	Ki67+	 6547 12164
4380	0	0	Ki67+	 6548 12213
4381	0	0	Ki67+	 6553 12194
4382	0	0	Ki67+	 6559 12149
4383	0	0	Ki67+	 6561 12310
4384	0	0	Ki67+	 6562 11778
4385	0	0	Ki67+	 6563 12106
4386	0	0	Ki67+	 6564 12077
4387	0	0	Ki67+	 6569 12274
4388	0	0	Ki67+	 6569 12352
4389	0	0	Ki67+	 6575 12033
4390	0	0	Ki67+	 6577 12213
4391	0	0	Ki67+	 6581 12226
4392	0	0	Ki67+	 6584 12376
4393	0	0	Ki67+	 6588 12261
4394	0	0	Ki67+	 6589 12301
4395	0	0	Ki67+	 6598 12121
4396	0	0	Ki67+	 6602 12336
4397	0	0	Ki67+	 6605 12210
4398	0	0	Ki67+	 6610 12383
4399	0	0	Ki67+	 6611 12237
4400	0	0	Ki67+	 6611 12363
4401	0	0	Ki67+	 6621 12333
4402	0	0	Ki67+	 6624 12034
4403	0	0	Ki67+	 6625 12115
4404	0	0	Ki67+	 6634 12071
4405	0	0	Ki67+	 6644 12063
4406	0	0	Ki67+	 6645 12011
4407	0	0	Ki67+	 6650 12223
4408	0	0	Ki67+	 5857 12920
4409	0	0	Ki67+	 5858 12633
4410	0	0	Ki67+	 5860 13160
4411	0	0	Ki67+	 5861 13137
4412	0	0	Ki67+	 5862 12650
4413	0	0	Ki67+	 5863 12948
4414	0	0	Ki67+	 5864 12607
4415	0	0	Ki67+	 5865 13116
4416	0	0	Ki67+	 5868 13022
4417	0	0	Ki67+	 5872 12774
4418	0	0	Ki67+	 5873 13000
4419	0	0	Ki67+	 5877 12918
4420	0	0	Ki67+	 5878 13033
4421	0	0	Ki67+	 5880 12415
4422	0	0	Ki67+	 5880 12613
4423	0	0	Ki67+	 5881 12470
4424	0	0	Ki67+	 5884 13166
4425	0	0	Ki67+	 5886 12851
4426	0	0	Ki67+	 5887 12393
4427	0	0	Ki67+	 5887 12766
4428	0	0	Ki67+	 5888 12884
4429	0	0	Ki67+	 5890 12835
4430	0	0	Ki67+	 5891 13134
4431	0	0	Ki67+	 5892 12602
4432	0	0	Ki67+	 5897 12816
4433	0	0	Ki67+	 5902 12443
4434	0	0	Ki67+	 5902 13115
4435	0	0	Ki67+	 5904 13173
4436	0	0	Ki67+	 5906 12647
4437	0	0	Ki67+	 5907 12612
4438	0	0	Ki67+	 5907 13081
4439	0	0	Ki67+	 5911 12567
4440	0	0	Ki67+	 5911 12602
4441	0	0	Ki67+	 5915 13126
4442	0	0	Ki67+	 5916 13032
4443	0	0	Ki67+	 5919 12589
4444	0	0	Ki67+	 5919 13049
4445	0	0	Ki67+	 5919 13096
4446	0	0	Ki67+	 5920 12633
4447	0	0	Ki67+	 5920 12761
4448	0	0	Ki67+	 5923 13137
4449	0	0	Ki67+	 5924 12387
4450	0	0	Ki67+	 5924 12406
4451	0	0	Ki67+	 5926 13007
4452	0	0	Ki67+	 5927 12558
4453	0	0	Ki67+	 5927 12785
4454	0	0	Ki67+	 5928 12663
4455	0	0	Ki67+	 5929 12474
4456	0	0	Ki67+	 5929 12829
4457	0	0	Ki67+	 5931 13088
4458	0	0	Ki67+	 5938 12754
4459	0	0	Ki67+	 5938 13050
4460	0	0	Ki67+	 5938 13076
4461	0	0	Ki67+	 5945 13012
4462	0	0	Ki67+	 5946 13034
4463	0	0	Ki67+	 5947 13141
4464	0	0	Ki67+	 5949 12542
4465	0	0	Ki67+	 5951 12397
4466	0	0	Ki67+	 5951 13156
4467	0	0	Ki67+	 5956 13095
4468	0	0	Ki67+	 5957 12418
4469	0	0	Ki67+	 5957 12825
4470	0	0	Ki67+	 5959 12558
4471	0	0	Ki67+	 5961 12990
4472	0	0	Ki67+	 5963 12783
4473	0	0	Ki67+	 5965 12585
4474	0	0	Ki67+	 5966 13068
4475	0	0	Ki67+	 5967 13121
4476	0	0	Ki67+	 5971 12967
4477	0	0	Ki67+	 5973 12998
4478	0	0	Ki67+	 5973 13106
4479	0	0	Ki67+	 5975 13159
4480	0	0	Ki67+	 5976 12620
4481	0	0	Ki67+	 5978 13050
4482	0	0	Ki67+	 5983 12528
4483	0	0	Ki67+	 5985 12733
4484	0	0	Ki67+	 5985 12805
4485	0	0	Ki67+	 5986 12435
4486	0	0	Ki67+	 5986 13132
4487	0	0	Ki67+	 5989 12822
4488	0	0	Ki67+	 5994 13105
4489	0	0	Ki67+	 5995 12633
4490	0	0	Ki67+	 5997 12917
4491	0	0	Ki67+	 6003 13005
4492	0	0	Ki67+	 6005 12535
4493	0	0	Ki67+	 6006 12946
4494	0	0	Ki67+	 6007 12796
4495	0	0	Ki67+	 6008 12499
4496	0	0	Ki67+	 6008 13054
4497	0	0	Ki67+	 6010 12877
4498	0	0	Ki67+	 6012 12418
4499	0	0	Ki67+	 6012 12688
4500	0	0	Ki67+	 6012 12747
4501	0	0	Ki67+	 6013 13127
4502	0	0	Ki67+	 6014 12523
4503	0	0	Ki67+	 6014 12826
4504	0	0	Ki67+	 6014 13169
4505	0	0	Ki67+	 6015 12394
4506	0	0	Ki67+	 6015 12570
4507	0	0	Ki67+	 6016 13073
4508	0	0	Ki67+	 6017 13028
4509	0	0	Ki67+	 6020 13110
4510	0	0	Ki67+	 6023 12513
4511	0	0	Ki67+	 6024 12859
4512	0	0	Ki67+	 6027 12722
4513	0	0	Ki67+	 6027 13137
4514	0	0	Ki67+	 6032 12458
4515	0	0	Ki67+	 6033 12806
4516	0	0	Ki67+	 6034 13074
4517	0	0	Ki67+	 6035 12769
4518	0	0	Ki67+	 6035 12853
4519	0	0	Ki67+	 6037 12823
4520	0	0	Ki67+	 6040 12788
4521	0	0	Ki67+	 6040 12877
4522	0	0	Ki67+	 6042 12678
4523	0	0	Ki67+	 6048 12721
4524	0	0	Ki67+	 6049 12516
4525	0	0	Ki67+	 6051 12495
4526	0	0	Ki67+	 6052 12698
4527	0	0	Ki67+	 6055 12632
4528	0	0	Ki67+	 6058 12669
4529	0	0	Ki67+	 6061 13130
4530	0	0	Ki67+	 6062 12452
4531	0	0	Ki67+	 6062 12686
4532	0	0	Ki67+	 6064 13059
4533	0	0	Ki67+	 6065 12798
4534	0	0	Ki67+	 6066 12587
4535	0	0	Ki67+	 6068 12636
4536	0	0	Ki67+	 6069 13104
4537	0	0	Ki67+	 6070 12509
4538	0	0	Ki67+	 6071 12610
4539	0	0	Ki67+	 6071 13080
4540	0	0	Ki67+	 6073 12755
4541	0	0	Ki67+	 6074 12778
4542	0	0	Ki67+	 6074 12889
4543	0	0	Ki67+	 6076 12836
4544	0	0	Ki67+	 6079 12645
4545	0	0	Ki67+	 6085 12711
4546	0	0	Ki67+	 6087 12626
4547	0	0	Ki67+	 6088 12522
4548	0	0	Ki67+	 6089 12451
4549	0	0	Ki67+	 6091 12765
4550	0	0	Ki67+	 6092 12792
4551	0	0	Ki67+	 6094 12558
4552	0	0	Ki67+	 6094 12752
4553	0	0	Ki67+	 6094 13158
4554	0	0	Ki67+	 6095 12484
4555	0	0	Ki67+	 6095 12675
4556	0	0	Ki67+	 6096 12579
4557	0	0	Ki67+	 6096 13095
4558	0	0	Ki67+	 6102 12728
4559	0	0	Ki67+	 6103 13062
4560	0	0	Ki67+	 6104 12622
4561	0	0	Ki67+	 6105 12909
4562	0	0	Ki67+	 6106 12651
4563	0	0	Ki67+	 6106 13031
4564	0	0	Ki67+	 6110 12892
4565	0	0	Ki67+	 6112 12563
4566	0	0	Ki67+	 6113 12607
4567	0	0	Ki67+	 6116 12446
4568	0	0	Ki67+	 6118 12809
4569	0	0	Ki67+	 6119 12587
4570	0	0	Ki67+	 6120 12541
4571	0	0	Ki67+	 6122 12406
4572	0	0	Ki67+	 6122 13100
4573	0	0	Ki67+	 6122 13146
4574	0	0	Ki67+	 6125 12936
4575	0	0	Ki67+	 6128 12452
4576	0	0	Ki67+	 6128 12799
4577	0	0	Ki67+	 6129 12424
4578	0	0	Ki67+	 6129 12725
4579	0	0	Ki67+	 6131 12883
4580	0	0	Ki67+	 6132 13126
4581	0	0	Ki67+	 6134 12868
4582	0	0	Ki67+	 6135 12779
4583	0	0	Ki67+	 6135 12913
4584	0	0	Ki67+	 6137 12675
4585	0	0	Ki67+	 6145 12552
4586	0	0	Ki67+	 6147 12748
4587	0	0	Ki67+	 6149 13133
4588	0	0	Ki67+	 6150 12534
4589	0	0	Ki67+	 6150 13151
4590	0	0	Ki67+	 6152 12405
4591	0	0	Ki67+	 6157 12733
4592	0	0	Ki67+	 6157 12971
4593	0	0	Ki67+	 6158 12953
4594	0	0	Ki67+	 6160 12575
4595	0	0	Ki67+	 6161 12816
4596	0	0	Ki67+	 6162 12780
4597	0	0	Ki67+	 6163 12633
4598	0	0	Ki67+	 6176 12555
4599	0	0	Ki67+	 6176 12878
4600	0	0	Ki67+	 6177 12960
4601	0	0	Ki67+	 6178 12804
4602	0	0	Ki67+	 6180 12826
4603	0	0	Ki67+	 6181 12738
4604	0	0	Ki67+	 6184 12929
4605	0	0	Ki67+	 6186 13102
4606	0	0	Ki67+	 6186 13150
4607	0	0	Ki67+	 6189 12393
4608	0	0	Ki67+	 6189 13162
4609	0	0	Ki67+	 6190 12702
4610	0	0	Ki67+	 6191 12518
4611	0	0	Ki67+	 6191 12622
4612	0	0	Ki67+	 6198 12904
4613	0	0	Ki67+	 6199 12539
4614	0	0	Ki67+	 6201 12559
4615	0	0	Ki67+	 6201 12999
4616	0	0	Ki67+	 6203 12576
4617	0	0	Ki67+	 6204 12665
4618	0	0	Ki67+	 6205 12730
4619	0	0	Ki67+	 6205 12778
4620	0	0	Ki67+	 6206 12650
4621	0	0	Ki67+	 6208 12953
4622	0	0	Ki67+	 6208 13034
4623	0	0	Ki67+	 6209 12605
4624	0	0	Ki67+	 6210 12979
4625	0	0	Ki67+	 6212 12684
4626	0	0	Ki67+	 6213 12790
4627	0	0	Ki67+	 6215 12905
4628	0	0	Ki67+	 6219 12399
4629	0	0	Ki67+	 6219 12731
4630	0	0	Ki67+	 6220 12863
4631	0	0	Ki67+	 6221 12800
4632	0	0	Ki67+	 6224 13020
4633	0	0	Ki67+	 6229 12772
4634	0	0	Ki67+	 6232 12557
4635	0	0	Ki67+	 6235 12954
4636	0	0	Ki67+	 6236 12586
4637	0	0	Ki67+	 6237 13058
4638	0	0	Ki67+	 6239 12521
4639	0	0	Ki67+	 6240 12536
4640	0	0	Ki67+	 6246 13172
4641	0	0	Ki67+	 6248 12623
4642	0	0	Ki67+	 6248 13055
4643	0	0	Ki67+	 6251 12649
4644	0	0	Ki67+	 6251 12673
4645	0	0	Ki67+	 6251 12999
4646	0	0	Ki67+	 6252 13029
4647	0	0	Ki67+	 6253 12562
4648	0	0	Ki67+	 6254 12902
4649	0	0	Ki67+	 6256 12948
4650	0	0	Ki67+	 6257 12728
4651	0	0	Ki67+	 6258 12818
4652	0	0	Ki67+	 6259 12400
4653	0	0	Ki67+	 6260 12523
4654	0	0	Ki67+	 6261 12493
4655	0	0	Ki67+	 6261 13151
4656	0	0	Ki67+	 6262 12786
4657	0	0	Ki67+	 6263 12594
4658	0	0	Ki67+	 6265 12974
4659	0	0	Ki67+	 6266 12760
4660	0	0	Ki67+	 6267 12866
4661	0	0	Ki67+	 6269 13022
4662	0	0	Ki67+	 6270 12719
4663	0	0	Ki67+	 6270 12813
4664	0	0	Ki67+	 6275 12561
4665	0	0	Ki67+	 6278 12469
4666	0	0	Ki67+	 6278 13042
4667	0	0	Ki67+	 6279 13135
4668	0	0	Ki67+	 6282 12716
4669	0	0	Ki67+	 6282 13168
4670	0	0	Ki67+	 6284 12798
4671	0	0	Ki67+	 6286 12425
4672	0	0	Ki67+	 6286 12522
4673	0	0	Ki67+	 6286 12677
4674	0	0	Ki67+	 6288 12401
4675	0	0	Ki67+	 6288 12873
4676	0	0	Ki67+	 6291 12735
4677	0	0	Ki67+	 6294 12900
4678	0	0	Ki67+	 6295 12643
4679	0	0	Ki67+	 6296 12938
4680	0	0	Ki67+	 6297 12822
4681	0	0	Ki67+	 6300 12407
4682	0	0	Ki67+	 6300 13145
4683	0	0	Ki67+	 6302 12468
4684	0	0	Ki67+	 6303 12389
4685	0	0	Ki67+	 6304 12871
4686	0	0	Ki67+	 6305 12595
4687	0	0	Ki67+	 6308 12964
4688	0	0	Ki67+	 6308 13063
4689	0	0	Ki67+	 6309 12620
4690	0	0	Ki67+	 6310 12705
4691	0	0	Ki67+	 6311 12490
4692	0	0	Ki67+	 6313 12934
4693	0	0	Ki67+	 6314 13007
4694	0	0	Ki67+	 6316 13104
4695	0	0	Ki67+	 6316 13118
4696	0	0	Ki67+	 6317 12795
4697	0	0	Ki67+	 6319 12727
4698	0	0	Ki67+	 6323 12894
4699	0	0	Ki67+	 6326 12691
4700	0	0	Ki67+	 6327 12510
4701	0	0	Ki67+	 6328 12617
4702	0	0	Ki67+	 6330 12778
4703	0	0	Ki67+	 6332 12836
4704	0	0	Ki67+	 6335 12583
4705	0	0	Ki67+	 6335 13156
4706	0	0	Ki67+	 6336 12981
4707	0	0	Ki67+	 6340 13035
4708	0	0	Ki67+	 6341 12896
4709	0	0	Ki67+	 6343 12624
4710	0	0	Ki67+	 6346 12807
4711	0	0	Ki67+	 6348 12655
4712	0	0	Ki67+	 6348 12943
4713	0	0	Ki67+	 6348 13012
4714	0	0	Ki67+	 6353 12559
4715	0	0	Ki67+	 6356 12722
4716	0	0	Ki67+	 6357 13052
4717	0	0	Ki67+	 6361 12921
4718	0	0	Ki67+	 6361 13134
4719	0	0	Ki67+	 6365 12988
4720	0	0	Ki67+	 6366 12695
4721	0	0	Ki67+	 6367 13010
4722	0	0	Ki67+	 6368 12788
4723	0	0	Ki67+	 6370 12834
4724	0	0	Ki67+	 6372 12752
4725	0	0	Ki67+	 6372 12961
4726	0	0	Ki67+	 6373 13171
4727	0	0	Ki67+	 6375 12503
4728	0	0	Ki67+	 6378 12479
4729	0	0	Ki67+	 6378 12648
4730	0	0	Ki67+	 6379 12515
4731	0	0	Ki67+	 6380 12719
4732	0	0	Ki67+	 6380 12810
4733	0	0	Ki67+	 6380 12935
4734	0	0	Ki67+	 6381 12585
4735	0	0	Ki67+	 6382 13139
4736	0	0	Ki67+	 6383 12872
4737	0	0	Ki67+	 6384 12555
4738	0	0	Ki67+	 6387 12686
4739	0	0	Ki67+	 6393 12728
4740	0	0	Ki67+	 6395 12665
4741	0	0	Ki67+	 6395 13055
4742	0	0	Ki67+	 6396 13113
4743	0	0	Ki67+	 6397 13171
4744	0	0	Ki67+	 6398 13099
4745	0	0	Ki67+	 6401 12851
4746	0	0	Ki67+	 6402 13021
4747	0	0	Ki67+	 6403 12576
4748	0	0	Ki67+	 6406 12512
4749	0	0	Ki67+	 6406 12878
4750	0	0	Ki67+	 6407 12565
4751	0	0	Ki67+	 6407 12799
4752	0	0	Ki67+	 6413 12989
4753	0	0	Ki67+	 6414 13115
4754	0	0	Ki67+	 6417 12677
4755	0	0	Ki67+	 6418 12633
4756	0	0	Ki67+	 6422 12479
4757	0	0	Ki67+	 6422 12585
4758	0	0	Ki67+	 6423 13062
4759	0	0	Ki67+	 6426 12731
4760	0	0	Ki67+	 6426 13016
4761	0	0	Ki67+	 6428 12563
4762	0	0	Ki67+	 6428 13041
4763	0	0	Ki67+	 6430 12398
4764	0	0	Ki67+	 6430 12522
4765	0	0	Ki67+	 6431 12613
4766	0	0	Ki67+	 6432 12772
4767	0	0	Ki67+	 6432 13160
4768	0	0	Ki67+	 6437 12585
4769	0	0	Ki67+	 6438 12676
4770	0	0	Ki67+	 6438 12736
4771	0	0	Ki67+	 6439 12986
4772	0	0	Ki67+	 6443 12803
4773	0	0	Ki67+	 6443 12902
4774	0	0	Ki67+	 6445 12463
4775	0	0	Ki67+	 6447 12996
4776	0	0	Ki67+	 6450 13118
4777	0	0	Ki67+	 6451 12477
4778	0	0	Ki67+	 6452 12881
4779	0	0	Ki67+	 6453 13087
4780	0	0	Ki67+	 6454 12768
4781	0	0	Ki67+	 6454 12951
4782	0	0	Ki67+	 6455 12850
4783	0	0	Ki67+	 6455 13046
4784	0	0	Ki67+	 6457 13014
4785	0	0	Ki67+	 6460 12494
4786	0	0	Ki67+	 6461 12998
4787	0	0	Ki67+	 6465 12724
4788	0	0	Ki67+	 6465 12963
4789	0	0	Ki67+	 6466 12391
4790	0	0	Ki67+	 6467 12747
4791	0	0	Ki67+	 6467 12816
4792	0	0	Ki67+	 6468 12920
4793	0	0	Ki67+	 6468 12939
4794	0	0	Ki67+	 6469 12427
4795	0	0	Ki67+	 6469 12794
4796	0	0	Ki67+	 6472 12459
4797	0	0	Ki67+	 6473 13079
4798	0	0	Ki67+	 6474 12495
4799	0	0	Ki67+	 6476 13031
4800	0	0	Ki67+	 6477 12476
4801	0	0	Ki67+	 6481 12837
4802	0	0	Ki67+	 6482 12977
4803	0	0	Ki67+	 6484 12895
4804	0	0	Ki67+	 6485 12727
4805	0	0	Ki67+	 6488 12696
4806	0	0	Ki67+	 6488 12944
4807	0	0	Ki67+	 6488 13043
4808	0	0	Ki67+	 6491 12646
4809	0	0	Ki67+	 6494 12869
4810	0	0	Ki67+	 6496 13179
4811	0	0	Ki67+	 6500 12666
4812	0	0	Ki67+	 6500 13061
4813	0	0	Ki67+	 6502 12926
4814	0	0	Ki67+	 6504 12886
4815	0	0	Ki67+	 6505 12527
4816	0	0	Ki67+	 6505 12803
4817	0	0	Ki67+	 6506 12691
4818	0	0	Ki67+	 6506 13092
4819	0	0	Ki67+	 6509 12745
4820	0	0	Ki67+	 6510 12502
4821	0	0	Ki67+	 6511 12953
4822	0	0	Ki67+	 6513 13114
4823	0	0	Ki67+	 6516 13146
4824	0	0	Ki67+	 6517 12633
4825	0	0	Ki67+	 6517 13023
4826	0	0	Ki67+	 6517 13072
4827	0	0	Ki67+	 6524 12858
4828	0	0	Ki67+	 6525 12658
4829	0	0	Ki67+	 6525 12778
4830	0	0	Ki67+	 6527 12815
4831	0	0	Ki67+	 6533 12827
4832	0	0	Ki67+	 6533 12998
4833	0	0	Ki67+	 6536 12682
4834	0	0	Ki67+	 6538 12623
4835	0	0	Ki67+	 6539 13109
4836	0	0	Ki67+	 6543 13065
4837	0	0	Ki67+	 6544 12751
4838	0	0	Ki67+	 6550 12483
4839	0	0	Ki67+	 6550 12898
4840	0	0	Ki67+	 6552 12467
4841	0	0	Ki67+	 6554 12438
4842	0	0	Ki67+	 6555 12649
4843	0	0	Ki67+	 6555 12946
4844	0	0	Ki67+	 6556 13069
4845	0	0	Ki67+	 6558 12776
4846	0	0	Ki67+	 6558 12928
4847	0	0	Ki67+	 6560 12450
4848	0	0	Ki67+	 6561 12522
4849	0	0	Ki67+	 6562 13084
4850	0	0	Ki67+	 6565 12717
4851	0	0	Ki67+	 6566 12747
4852	0	0	Ki67+	 6570 12699
4853	0	0	Ki67+	 6570 12808
4854	0	0	Ki67+	 6570 13021
4855	0	0	Ki67+	 6571 12915
4856	0	0	Ki67+	 6575 12862
4857	0	0	Ki67+	 6578 12967
4858	0	0	Ki67+	 6579 12886
4859	0	0	Ki67+	 6579 12942
4860	0	0	Ki67+	 6580 13073
4861	0	0	Ki67+	 6583 12434
4862	0	0	Ki67+	 6583 12841
4863	0	0	Ki67+	 6585 12501
4864	0	0	Ki67+	 6586 12475
4865	0	0	Ki67+	 6589 12612
4866	0	0	Ki67+	 6597 12842
4867	0	0	Ki67+	 6600 12749
4868	0	0	Ki67+	 6601 12646
4869	0	0	Ki67+	 6603 12779
4870	0	0	Ki67+	 6604 12565
4871	0	0	Ki67+	 6604 12821
4872	0	0	Ki67+	 6607 12533
4873	0	0	Ki67+	 6611 12445
4874	0	0	Ki67+	 6614 12551
4875	0	0	Ki67+	 6614 12792
4876	0	0	Ki67+	 6619 12774
4877	0	0	Ki67+	 6623 12682
4878	0	0	Ki67+	 6625 12416
4879	0	0	Ki67+	 6626 12506
4880	0	0	Ki67+	 6630 12438
4881	0	0	Ki67+	 6632 12479
4882	0	0	Ki67+	 6632 12566
4883	0	0	Ki67+	 6632 12596
4884	0	0	Ki67+	 6643 12538
4885	0	0	Ki67+	 6645 12617
4886	0	0	Ki67+	 6646 12504
4887	0	0	Ki67+	 5857 13218
4888	0	0	Ki67+	 5858 13239
4889	0	0	Ki67+	 5859 13191
4890	0	0	Ki67+	 5859 13326
4891	0	0	Ki67+	 5859 13362
4892	0	0	Ki67+	 5861 13377
4893	0	0	Ki67+	 5861 13890
4894	0	0	Ki67+	 5863 13568
4895	0	0	Ki67+	 5864 13845
4896	0	0	Ki67+	 5867 13916
4897	0	0	Ki67+	 5871 13258
4898	0	0	Ki67+	 5871 13635
4899	0	0	Ki67+	 5876 13540
4900	0	0	Ki67+	 5878 13217
4901	0	0	Ki67+	 5880 13900
4902	0	0	Ki67+	 5881 13657
4903	0	0	Ki67+	 5886 13749
4904	0	0	Ki67+	 5891 13913
4905	0	0	Ki67+	 5892 13254
4906	0	0	Ki67+	 5894 13879
4907	0	0	Ki67+	 5895 13343
4908	0	0	Ki67+	 5896 13202
4909	0	0	Ki67+	 5896 13297
4910	0	0	Ki67+	 5896 13797
4911	0	0	Ki67+	 5901 13854
4912	0	0	Ki67+	 5903 13269
4913	0	0	Ki67+	 5906 13236
4914	0	0	Ki67+	 5909 13509
4915	0	0	Ki67+	 5911 13687
4916	0	0	Ki67+	 5912 13865
4917	0	0	Ki67+	 5913 13895
4918	0	0	Ki67+	 5915 13329
4919	0	0	Ki67+	 5915 13370
4920	0	0	Ki67+	 5919 13802
4921	0	0	Ki67+	 5920 13212
4922	0	0	Ki67+	 5920 13846
4923	0	0	Ki67+	 5922 13780
4924	0	0	Ki67+	 5924 13659
4925	0	0	Ki67+	 5927 13724
4926	0	0	Ki67+	 5927 13752
4927	0	0	Ki67+	 5932 13201
4928	0	0	Ki67+	 5937 13235
4929	0	0	Ki67+	 5937 13689
4930	0	0	Ki67+	 5938 13312
4931	0	0	Ki67+	 5939 13191
4932	0	0	Ki67+	 5939 13260
4933	0	0	Ki67+	 5952 13330
4934	0	0	Ki67+	 5953 13273
4935	0	0	Ki67+	 5953 13704
4936	0	0	Ki67+	 5955 13244
4937	0	0	Ki67+	 5955 13800
4938	0	0	Ki67+	 5956 13214
4939	0	0	Ki67+	 5957 13659
4940	0	0	Ki67+	 5958 13486
4941	0	0	Ki67+	 5959 13292
4942	0	0	Ki67+	 5962 13644
4943	0	0	Ki67+	 5963 13236
4944	0	0	Ki67+	 5967 13775
4945	0	0	Ki67+	 5968 13788
4946	0	0	Ki67+	 5975 13565
4947	0	0	Ki67+	 5979 13249
4948	0	0	Ki67+	 5979 13805
4949	0	0	Ki67+	 5980 13285
4950	0	0	Ki67+	 5984 13759
4951	0	0	Ki67+	 5992 13211
4952	0	0	Ki67+	 5992 13776
4953	0	0	Ki67+	 6000 13230
4954	0	0	Ki67+	 6000 13451
4955	0	0	Ki67+	 6005 13252
4956	0	0	Ki67+	 6007 13285
4957	0	0	Ki67+	 6008 13266
4958	0	0	Ki67+	 6012 13606
4959	0	0	Ki67+	 6014 13701
4960	0	0	Ki67+	 6019 13583
4961	0	0	Ki67+	 6024 13495
4962	0	0	Ki67+	 6024 13677
4963	0	0	Ki67+	 6025 13242
4964	0	0	Ki67+	 6026 13188
4965	0	0	Ki67+	 6029 13283
4966	0	0	Ki67+	 6031 13652
4967	0	0	Ki67+	 6043 13213
4968	0	0	Ki67+	 6044 13661
4969	0	0	Ki67+	 6044 13675
4970	0	0	Ki67+	 6049 13588
4971	0	0	Ki67+	 6053 13244
4972	0	0	Ki67+	 6063 13203
4973	0	0	Ki67+	 6081 13617
4974	0	0	Ki67+	 6082 13216
4975	0	0	Ki67+	 6083 13741
4976	0	0	Ki67+	 6087 13635
4977	0	0	Ki67+	 6091 13290
4978	0	0	Ki67+	 6092 13247
4979	0	0	Ki67+	 6098 13596
4980	0	0	Ki67+	 6098 13745
4981	0	0	Ki67+	 6100 13278
4982	0	0	Ki67+	 6101 13191
4983	0	0	Ki67+	 6106 13722
4984	0	0	Ki67+	 6115 13619
4985	0	0	Ki67+	 6124 13690
4986	0	0	Ki67+	 6128 13264
4987	0	0	Ki67+	 6130 13357
4988	0	0	Ki67+	 6133 13224
4989	0	0	Ki67+	 6134 13333
4990	0	0	Ki67+	 6137 13243
4991	0	0	Ki67+	 6138 13375
4992	0	0	Ki67+	 6140 13346
4993	0	0	Ki67+	 6141 13964
4994	0	0	Ki67+	 6146 13185
4995	0	0	Ki67+	 6147 13316
4996	0	0	Ki67+	 6149 13359
4997	0	0	Ki67+	 6149 13388
4998	0	0	Ki67+	 6150 13510
4999	0	0	Ki67+	 6151 13224
5000	0	0	Ki67+	 6151 13921
5001	0	0	Ki67+	 6154 13683
5002	0	0	Ki67+	 6155 13906
5003	0	0	Ki67+	 6158 13584
5004	0	0	Ki67+	 6162 13326
5005	0	0	Ki67+	 6163 13281
5006	0	0	Ki67+	 6163 13535
5007	0	0	Ki67+	 6166 13305
5008	0	0	Ki67+	 6166 13896
5009	0	0	Ki67+	 6169 13205
5010	0	0	Ki67+	 6173 13355
5011	0	0	Ki67+	 6176 13595
5012	0	0	Ki67+	 6177 13186
5013	0	0	Ki67+	 6178 13402
5014	0	0	Ki67+	 6184 13528
5015	0	0	Ki67+	 6187 13500
5016	0	0	Ki67+	 6188 13592
5017	0	0	Ki67+	 6190 13784
5018	0	0	Ki67+	 6190 13863
5019	0	0	Ki67+	 6196 13577
5020	0	0	Ki67+	 6197 13312
5021	0	0	Ki67+	 6197 13951
5022	0	0	Ki67+	 6199 13267
5023	0	0	Ki67+	 6199 13897
5024	0	0	Ki67+	 6200 13446
5025	0	0	Ki67+	 6201 13687
5026	0	0	Ki67+	 6204 13539
5027	0	0	Ki67+	 6205 13386
5028	0	0	Ki67+	 6207 13659
5029	0	0	Ki67+	 6207 13708
5030	0	0	Ki67+	 6213 13346
5031	0	0	Ki67+	 6214 13841
5032	0	0	Ki67+	 6216 13417
5033	0	0	Ki67+	 6221 13710
5034	0	0	Ki67+	 6221 13867
5035	0	0	Ki67+	 6222 13679
5036	0	0	Ki67+	 6223 13490
5037	0	0	Ki67+	 6223 13575
5038	0	0	Ki67+	 6224 13925
5039	0	0	Ki67+	 6225 13976
5040	0	0	Ki67+	 6228 13277
5041	0	0	Ki67+	 6228 13560
5042	0	0	Ki67+	 6230 13639
5043	0	0	Ki67+	 6236 13383
5044	0	0	Ki67+	 6238 13335
5045	0	0	Ki67+	 6240 13901
5046	0	0	Ki67+	 6247 13207
5047	0	0	Ki67+	 6247 13625
5048	0	0	Ki67+	 6250 13404
5049	0	0	Ki67+	 6250 13524
5050	0	0	Ki67+	 6252 13261
5051	0	0	Ki67+	 6254 13372
5052	0	0	Ki67+	 6256 13236
5053	0	0	Ki67+	 6256 13304
5054	0	0	Ki67+	 6256 13548
5055	0	0	Ki67+	 6260 13413
5056	0	0	Ki67+	 6260 13975
5057	0	0	Ki67+	 6262 13190
5058	0	0	Ki67+	 6265 13677
5059	0	0	Ki67+	 6266 13359
5060	0	0	Ki67+	 6271 13617
5061	0	0	Ki67+	 6272 13892
5062	0	0	Ki67+	 6273 13456
5063	0	0	Ki67+	 6274 13302
5064	0	0	Ki67+	 6275 13534
5065	0	0	Ki67+	 6276 13263
5066	0	0	Ki67+	 6279 13244
5067	0	0	Ki67+	 6280 13658
5068	0	0	Ki67+	 6283 13211
5069	0	0	Ki67+	 6283 13327
5070	0	0	Ki67+	 6287 13643
5071	0	0	Ki67+	 6288 13475
5072	0	0	Ki67+	 6290 13597
5073	0	0	Ki67+	 6291 13506
5074	0	0	Ki67+	 6291 13573
5075	0	0	Ki67+	 6292 13439
5076	0	0	Ki67+	 6293 13679
5077	0	0	Ki67+	 6295 13363
5078	0	0	Ki67+	 6295 13552
5079	0	0	Ki67+	 6295 13857
5080	0	0	Ki67+	 6300 13259
5081	0	0	Ki67+	 6300 13882
5082	0	0	Ki67+	 6301 13393
5083	0	0	Ki67+	 6301 13536
5084	0	0	Ki67+	 6308 13419
5085	0	0	Ki67+	 6311 13470
5086	0	0	Ki67+	 6314 13191
5087	0	0	Ki67+	 6316 13958
5088	0	0	Ki67+	 6319 13324
5089	0	0	Ki67+	 6319 13634
5090	0	0	Ki67+	 6328 13481
5091	0	0	Ki67+	 6329 13246
5092	0	0	Ki67+	 6329 13837
5093	0	0	Ki67+	 6330 13935
5094	0	0	Ki67+	 6332 13459
5095	0	0	Ki67+	 6332 13868
5096	0	0	Ki67+	 6333 13578
5097	0	0	Ki67+	 6335 13909
5098	0	0	Ki67+	 6336 13346
5099	0	0	Ki67+	 6337 13500
5100	0	0	Ki67+	 6337 13547
5101	0	0	Ki67+	 6339 13357
5102	0	0	Ki67+	 6345 13520
5103	0	0	Ki67+	 6347 13240
5104	0	0	Ki67+	 6347 13876
5105	0	0	Ki67+	 6352 13840
5106	0	0	Ki67+	 6356 13204
5107	0	0	Ki67+	 6359 13322
5108	0	0	Ki67+	 6360 13820
5109	0	0	Ki67+	 6362 13185
5110	0	0	Ki67+	 6362 13454
5111	0	0	Ki67+	 6364 13509
5112	0	0	Ki67+	 6368 13218
5113	0	0	Ki67+	 6368 13733
5114	0	0	Ki67+	 6369 13979
5115	0	0	Ki67+	 6370 13910
5116	0	0	Ki67+	 6371 13290
5117	0	0	Ki67+	 6374 13490
5118	0	0	Ki67+	 6376 13796
5119	0	0	Ki67+	 6377 13941
5120	0	0	Ki67+	 6378 13431
5121	0	0	Ki67+	 6378 13849
5122	0	0	Ki67+	 6379 13469
5123	0	0	Ki67+	 6381 13447
5124	0	0	Ki67+	 6382 13870
5125	0	0	Ki67+	 6383 13635
5126	0	0	Ki67+	 6388 13726
5127	0	0	Ki67+	 6393 13211
5128	0	0	Ki67+	 6393 13422
5129	0	0	Ki67+	 6398 13903
5130	0	0	Ki67+	 6399 13664
5131	0	0	Ki67+	 6404 13234
5132	0	0	Ki67+	 6404 13388
5133	0	0	Ki67+	 6409 13642
5134	0	0	Ki67+	 6411 13691
5135	0	0	Ki67+	 6413 13350
5136	0	0	Ki67+	 6413 13705
5137	0	0	Ki67+	 6414 13754
5138	0	0	Ki67+	 6414 13912
5139	0	0	Ki67+	 6416 13945
5140	0	0	Ki67+	 6417 13777
5141	0	0	Ki67+	 6419 13217
5142	0	0	Ki67+	 6434 13516
5143	0	0	Ki67+	 6438 13635
5144	0	0	Ki67+	 6439 13729
5145	0	0	Ki67+	 6439 13893
5146	0	0	Ki67+	 6444 13604
5147	0	0	Ki67+	 6445 13218
5148	0	0	Ki67+	 6445 13841
5149	0	0	Ki67+	 6446 13444
5150	0	0	Ki67+	 6449 13229
5151	0	0	Ki67+	 6454 13883
5152	0	0	Ki67+	 6456 13616
5153	0	0	Ki67+	 6459 13590
5154	0	0	Ki67+	 6465 13397
5155	0	0	Ki67+	 6467 13488
5156	0	0	Ki67+	 6467 13783
5157	0	0	Ki67+	 6468 13428
5158	0	0	Ki67+	 6468 13751
5159	0	0	Ki67+	 6471 13812
5160	0	0	Ki67+	 6474 13226
5161	0	0	Ki67+	 6477 13770
5162	0	0	Ki67+	 6477 13929
5163	0	0	Ki67+	 6479 13886
5164	0	0	Ki67+	 6480 13404
5165	0	0	Ki67+	 6481 13950
5166	0	0	Ki67+	 6482 13193
5167	0	0	Ki67+	 6482 13573
5168	0	0	Ki67+	 6482 13717
5169	0	0	Ki67+	 6486 13507
5170	0	0	Ki67+	 6486 13531
5171	0	0	Ki67+	 6490 13381
5172	0	0	Ki67+	 6494 13464
5173	0	0	Ki67+	 6495 13741
5174	0	0	Ki67+	 6497 13606
5175	0	0	Ki67+	 6498 13835
5176	0	0	Ki67+	 6499 13888
5177	0	0	Ki67+	 6500 13638
5178	0	0	Ki67+	 6501 13759
5179	0	0	Ki67+	 6503 13356
5180	0	0	Ki67+	 6506 13418
5181	0	0	Ki67+	 6507 13961
5182	0	0	Ki67+	 6509 13801
5183	0	0	Ki67+	 6510 13905
5184	0	0	Ki67+	 6517 13555
5185	0	0	Ki67+	 6519 13233
5186	0	0	Ki67+	 6519 13738
5187	0	0	Ki67+	 6523 13532
5188	0	0	Ki67+	 6524 13347
5189	0	0	Ki67+	 6524 13787
5190	0	0	Ki67+	 6528 13927
5191	0	0	Ki67+	 6530 13648
5192	0	0	Ki67+	 6530 13802
5193	0	0	Ki67+	 6531 13953
5194	0	0	Ki67+	 6538 13311
5195	0	0	Ki67+	 6540 13765
5196	0	0	Ki67+	 6542 13435
5197	0	0	Ki67+	 6542 13782
5198	0	0	Ki67+	 6542 13888
5199	0	0	Ki67+	 6546 13932
5200	0	0	Ki67+	 6547 13588
5201	0	0	Ki67+	 6548 13943
5202	0	0	Ki67+	 6549 13721
5203	0	0	Ki67+	 6551 13365
5204	0	0	Ki67+	 6553 13334
5205	0	0	Ki67+	 6556 13288
5206	0	0	Ki67+	 6558 13812
5207	0	0	Ki67+	 6560 13876
5208	0	0	Ki67+	 6561 13393
5209	0	0	Ki67+	 6561 13592
5210	0	0	Ki67+	 6562 13466
5211	0	0	Ki67+	 6565 13516
5212	0	0	Ki67+	 6569 13455
5213	0	0	Ki67+	 6571 13712
5214	0	0	Ki67+	 6573 13762
5215	0	0	Ki67+	 6573 13852
5216	0	0	Ki67+	 6573 13954
5217	0	0	Ki67+	 6579 13614
5218	0	0	Ki67+	 6579 13970
5219	0	0	Ki67+	 6581 13272
5220	0	0	Ki67+	 6583 13345
5221	0	0	Ki67+	 6583 13543
5222	0	0	Ki67+	 6585 13900
5223	0	0	Ki67+	 6587 13804
5224	0	0	Ki67+	 6588 13709
5225	0	0	Ki67+	 6589 13931
5226	0	0	Ki67+	 6591 13829
5227	0	0	Ki67+	 6592 13413
5228	0	0	Ki67+	 6594 13328
5229	0	0	Ki67+	 6596 13914
5230	0	0	Ki67+	 6598 13390
5231	0	0	Ki67+	 6601 13448
5232	0	0	Ki67+	 6601 13578
5233	0	0	Ki67+	 6603 13524
5234	0	0	Ki67+	 6605 13366
5235	0	0	Ki67+	 6607 13961
5236	0	0	Ki67+	 6610 13749
5237	0	0	Ki67+	 6612 13853
5238	0	0	Ki67+	 6615 13254
5239	0	0	Ki67+	 6616 13806
5240	0	0	Ki67+	 6616 13931
5241	0	0	Ki67+	 6618 13975
5242	0	0	Ki67+	 6619 13418
5243	0	0	Ki67+	 6621 13298
5244	0	0	Ki67+	 6625 13497
5245	0	0	Ki67+	 6637 13287
5246	0	0	Ki67+	 6643 13911
5247	0	0	Ki67+	 6650 13260
5248	0	0	Ki67+	 5859 14579
5249	0	0	Ki67+	 5864 14365
5250	0	0	Ki67+	 5864 14463
5251	0	0	Ki67+	 5865 14174
5252	0	0	Ki67+	 5867 14555
5253	0	0	Ki67+	 5871 14422
5254	0	0	Ki67+	 5872 14146
5255	0	0	Ki67+	 5872 14307
5256	0	0	Ki67+	 5874 14494
5257	0	0	Ki67+	 5877 14207
5258	0	0	Ki67+	 5878 14599
5259	0	0	Ki67+	 5880 14435
5260	0	0	Ki67+	 5882 14723
5261	0	0	Ki67+	 5885 14112
5262	0	0	Ki67+	 5885 14395
5263	0	0	Ki67+	 5885 14527
5264	0	0	Ki67+	 5889 14298
5265	0	0	Ki67+	 5892 14460
5266	0	0	Ki67+	 5894 14210
5267	0	0	Ki67+	 5894 14358
5268	0	0	Ki67+	 5896 14779
5269	0	0	Ki67+	 5898 14160
5270	0	0	Ki67+	 5899 14136
5271	0	0	Ki67+	 5899 14241
5272	0	0	Ki67+	 5902 14664
5273	0	0	Ki67+	 5902 14751
5274	0	0	Ki67+	 5908 14191
5275	0	0	Ki67+	 5909 14098
5276	0	0	Ki67+	 5911 14720
5277	0	0	Ki67+	 5913 14629
5278	0	0	Ki67+	 5916 14358
5279	0	0	Ki67+	 5918 14242
5280	0	0	Ki67+	 5919 14304
5281	0	0	Ki67+	 5921 14528
5282	0	0	Ki67+	 5927 14739
5283	0	0	Ki67+	 5928 14183
5284	0	0	Ki67+	 5929 14583
5285	0	0	Ki67+	 5930 14455
5286	0	0	Ki67+	 5931 14094
5287	0	0	Ki67+	 5931 14119
5288	0	0	Ki67+	 5931 14369
5289	0	0	Ki67+	 5932 14626
5290	0	0	Ki67+	 5935 14776
5291	0	0	Ki67+	 5936 14143
5292	0	0	Ki67+	 5938 14195
5293	0	0	Ki67+	 5939 14501
5294	0	0	Ki67+	 5943 14269
5295	0	0	Ki67+	 5946 14363
5296	0	0	Ki67+	 5947 14556
5297	0	0	Ki67+	 5948 14475
5298	0	0	Ki67+	 5950 14099
5299	0	0	Ki67+	 5954 14732
5300	0	0	Ki67+	 5955 14265
5301	0	0	Ki67+	 5955 14660
5302	0	0	Ki67+	 5957 14514
5303	0	0	Ki67+	 5957 14632
5304	0	0	Ki67+	 5958 14073
5305	0	0	Ki67+	 5958 14408
5306	0	0	Ki67+	 5961 14185
5307	0	0	Ki67+	 5962 14324
5308	0	0	Ki67+	 5964 14133
5309	0	0	Ki67+	 5968 14537
5310	0	0	Ki67+	 5968 14594
5311	0	0	Ki67+	 5969 14520
5312	0	0	Ki67+	 5970 14150
5313	0	0	Ki67+	 5972 14198
5314	0	0	Ki67+	 5976 14439
5315	0	0	Ki67+	 5979 14307
5316	0	0	Ki67+	 5985 14729
5317	0	0	Ki67+	 5987 14174
5318	0	0	Ki67+	 5990 14606
5319	0	0	Ki67+	 5996 14705
5320	0	0	Ki67+	 5996 14749
5321	0	0	Ki67+	 5998 14403
5322	0	0	Ki67+	 6000 14547
5323	0	0	Ki67+	 6009 14400
5324	0	0	Ki67+	 6010 14666
5325	0	0	Ki67+	 6011 14587
5326	0	0	Ki67+	 6012 14354
5327	0	0	Ki67+	 6013 14375
5328	0	0	Ki67+	 6014 14421
5329	0	0	Ki67+	 6015 14606
5330	0	0	Ki67+	 6016 14316
5331	0	0	Ki67+	 6016 14502
5332	0	0	Ki67+	 6020 14755
5333	0	0	Ki67+	 6023 14368
5334	0	0	Ki67+	 6024 14543
5335	0	0	Ki67+	 6024 14561
5336	0	0	Ki67+	 6027 14772
5337	0	0	Ki67+	 6029 14483
5338	0	0	Ki67+	 6029 14649
5339	0	0	Ki67+	 6036 14684
5340	0	0	Ki67+	 6036 14731
5341	0	0	Ki67+	 6038 14431
5342	0	0	Ki67+	 6040 14355
5343	0	0	Ki67+	 6040 14582
5344	0	0	Ki67+	 6042 14536
5345	0	0	Ki67+	 6042 14704
5346	0	0	Ki67+	 6048 14726
5347	0	0	Ki67+	 6050 14516
5348	0	0	Ki67+	 6051 14188
5349	0	0	Ki67+	 6052 14160
5350	0	0	Ki67+	 6055 14673
5351	0	0	Ki67+	 6056 14215
5352	0	0	Ki67+	 6057 14492
5353	0	0	Ki67+	 6059 14063
5354	0	0	Ki67+	 6059 14474
5355	0	0	Ki67+	 6061 14622
5356	0	0	Ki67+	 6064 14020
5357	0	0	Ki67+	 6064 14644
5358	0	0	Ki67+	 6064 14773
5359	0	0	Ki67+	 6070 14441
5360	0	0	Ki67+	 6071 14373
5361	0	0	Ki67+	 6073 14335
5362	0	0	Ki67+	 6074 14603
5363	0	0	Ki67+	 6079 14558
5364	0	0	Ki67+	 6085 14359
5365	0	0	Ki67+	 6086 14628
5366	0	0	Ki67+	 6086 14726
5367	0	0	Ki67+	 6088 14589
5368	0	0	Ki67+	 6090 14102
5369	0	0	Ki67+	 6092 14392
5370	0	0	Ki67+	 6093 14708
5371	0	0	Ki67+	 6096 14514
5372	0	0	Ki67+	 6097 14482
5373	0	0	Ki67+	 6098 14019
5374	0	0	Ki67+	 6098 14112
5375	0	0	Ki67+	 6100 14283
5376	0	0	Ki67+	 6106 14162
5377	0	0	Ki67+	 6107 14608
5378	0	0	Ki67+	 6110 14781
5379	0	0	Ki67+	 6112 14540
5380	0	0	Ki67+	 6113 14341
5381	0	0	Ki67+	 6115 14587
5382	0	0	Ki67+	 6115 14640
5383	0	0	Ki67+	 6116 14074
5384	0	0	Ki67+	 6116 14737
5385	0	0	Ki67+	 6120 14089
5386	0	0	Ki67+	 6120 14500
5387	0	0	Ki67+	 6121 14028
5388	0	0	Ki67+	 6121 14136
5389	0	0	Ki67+	 6123 14445
5390	0	0	Ki67+	 6124 14268
5391	0	0	Ki67+	 6124 14310
5392	0	0	Ki67+	 6124 14712
5393	0	0	Ki67+	 6128 13996
5394	0	0	Ki67+	 6128 14477
5395	0	0	Ki67+	 6131 14198
5396	0	0	Ki67+	 6133 14520
5397	0	0	Ki67+	 6133 14681
5398	0	0	Ki67+	 6139 14587
5399	0	0	Ki67+	 6140 14045
5400	0	0	Ki67+	 6140 14569
5401	0	0	Ki67+	 6141 14667
5402	0	0	Ki67+	 6143 14410
5403	0	0	Ki67+	 6144 14630
5404	0	0	Ki67+	 6144 14703
5405	0	0	Ki67+	 6145 14327
5406	0	0	Ki67+	 6147 14066
5407	0	0	Ki67+	 6151 14159
5408	0	0	Ki67+	 6156 14257
5409	0	0	Ki67+	 6162 14129
5410	0	0	Ki67+	 6162 14748
5411	0	0	Ki67+	 6164 14530
5412	0	0	Ki67+	 6166 14340
5413	0	0	Ki67+	 6167 14659
5414	0	0	Ki67+	 6168 14184
5415	0	0	Ki67+	 6171 14096
5416	0	0	Ki67+	 6172 14304
5417	0	0	Ki67+	 6173 14049
5418	0	0	Ki67+	 6175 14008
5419	0	0	Ki67+	 6175 14441
5420	0	0	Ki67+	 6175 14457
5421	0	0	Ki67+	 6175 14551
5422	0	0	Ki67+	 6178 14739
5423	0	0	Ki67+	 6180 14572
5424	0	0	Ki67+	 6181 14713
5425	0	0	Ki67+	 6183 14421
5426	0	0	Ki67+	 6185 14120
5427	0	0	Ki67+	 6187 14520
5428	0	0	Ki67+	 6189 14193
5429	0	0	Ki67+	 6191 14767
5430	0	0	Ki67+	 6192 14619
5431	0	0	Ki67+	 6193 14736
5432	0	0	Ki67+	 6196 14148
5433	0	0	Ki67+	 6197 14335
5434	0	0	Ki67+	 6198 14460
5435	0	0	Ki67+	 6203 14202
5436	0	0	Ki67+	 6203 14683
5437	0	0	Ki67+	 6205 14727
5438	0	0	Ki67+	 6206 14563
5439	0	0	Ki67+	 6206 14646
5440	0	0	Ki67+	 6207 14492
5441	0	0	Ki67+	 6207 14531
5442	0	0	Ki67+	 6208 14166
5443	0	0	Ki67+	 6208 14665
5444	0	0	Ki67+	 6210 14085
5445	0	0	Ki67+	 6211 14618
5446	0	0	Ki67+	 6212 14194
5447	0	0	Ki67+	 6218 14739
5448	0	0	Ki67+	 6220 14582
5449	0	0	Ki67+	 6223 14430
5450	0	0	Ki67+	 6226 14488
5451	0	0	Ki67+	 6228 14772
5452	0	0	Ki67+	 6230 14313
5453	0	0	Ki67+	 6231 14091
5454	0	0	Ki67+	 6232 14042
5455	0	0	Ki67+	 6233 14407
5456	0	0	Ki67+	 6233 14752
5457	0	0	Ki67+	 6234 14012
5458	0	0	Ki67+	 6241 14071
5459	0	0	Ki67+	 6243 14224
5460	0	0	Ki67+	 6244 14164
5461	0	0	Ki67+	 6245 14148
5462	0	0	Ki67+	 6246 14007
5463	0	0	Ki67+	 6246 14606
5464	0	0	Ki67+	 6251 14281
5465	0	0	Ki67+	 6252 14080
5466	0	0	Ki67+	 6252 14435
5467	0	0	Ki67+	 6253 14665
5468	0	0	Ki67+	 6254 14452
5469	0	0	Ki67+	 6254 14694
5470	0	0	Ki67+	 6259 14217
5471	0	0	Ki67+	 6259 14577
5472	0	0	Ki67+	 6262 14038
5473	0	0	Ki67+	 6262 14105
5474	0	0	Ki67+	 6264 14759
5475	0	0	Ki67+	 6266 14243
5476	0	0	Ki67+	 6266 14511
5477	0	0	Ki67+	 6266 14600
5478	0	0	Ki67+	 6269 14776
5479	0	0	Ki67+	 6271 14570
5480	0	0	Ki67+	 6272 14618
5481	0	0	Ki67+	 6272 14726
5482	0	0	Ki67+	 6273 14006
5483	0	0	Ki67+	 6273 14330
5484	0	0	Ki67+	 6276 14462
5485	0	0	Ki67+	 6277 14641
5486	0	0	Ki67+	 6282 14673
5487	0	0	Ki67+	 6283 14137
5488	0	0	Ki67+	 6284 14755
5489	0	0	Ki67+	 6285 14237
5490	0	0	Ki67+	 6287 14503
5491	0	0	Ki67+	 6288 14337
5492	0	0	Ki67+	 6288 14639
5493	0	0	Ki67+	 6294 14149
5494	0	0	Ki67+	 6296 14623
5495	0	0	Ki67+	 6297 14073
5496	0	0	Ki67+	 6302 14688
5497	0	0	Ki67+	 6303 14425
5498	0	0	Ki67+	 6304 14609
5499	0	0	Ki67+	 6307 14481
5500	0	0	Ki67+	 6309 14013
5501	0	0	Ki67+	 6310 14455
5502	0	0	Ki67+	 6311 14037
5503	0	0	Ki67+	 6314 14662
5504	0	0	Ki67+	 6315 14418
5505	0	0	Ki67+	 6322 14398
5506	0	0	Ki67+	 6324 14696
5507	0	0	Ki67+	 6332 14026
5508	0	0	Ki67+	 6332 14641
5509	0	0	Ki67+	 6333 14094
5510	0	0	Ki67+	 6336 14730
5511	0	0	Ki67+	 6342 14449
5512	0	0	Ki67+	 6344 14207
5513	0	0	Ki67+	 6344 14432
5514	0	0	Ki67+	 6347 14771
5515	0	0	Ki67+	 6349 14525
5516	0	0	Ki67+	 6349 14706
5517	0	0	Ki67+	 6351 14381
5518	0	0	Ki67+	 6352 14395
5519	0	0	Ki67+	 6352 14624
5520	0	0	Ki67+	 6356 14743
5521	0	0	Ki67+	 6359 14106
5522	0	0	Ki67+	 6361 14593
5523	0	0	Ki67+	 6363 14231
5524	0	0	Ki67+	 6364 14018
5525	0	0	Ki67+	 6370 14484
5526	0	0	Ki67+	 6379 14504
5527	0	0	Ki67+	 6379 14765
5528	0	0	Ki67+	 6383 14646
5529	0	0	Ki67+	 6386 14688
5530	0	0	Ki67+	 6386 14739
5531	0	0	Ki67+	 6389 13998
5532	0	0	Ki67+	 6390 14072
5533	0	0	Ki67+	 6390 14455
5534	0	0	Ki67+	 6391 14544
5535	0	0	Ki67+	 6393 14711
5536	0	0	Ki67+	 6394 14170
5537	0	0	Ki67+	 6394 14186
5538	0	0	Ki67+	 6395 14144
5539	0	0	Ki67+	 6395 14574
5540	0	0	Ki67+	 6397 14204
5541	0	0	Ki67+	 6398 14599
5542	0	0	Ki67+	 6398 14656
5543	0	0	Ki67+	 6400 14039
5544	0	0	Ki67+	 6405 14106
5545	0	0	Ki67+	 6406 14514
5546	0	0	Ki67+	 6412 14603
5547	0	0	Ki67+	 6416 14489
5548	0	0	Ki67+	 6416 14554
5549	0	0	Ki67+	 6419 14064
5550	0	0	Ki67+	 6422 14729
5551	0	0	Ki67+	 6426 14577
5552	0	0	Ki67+	 6437 14652
5553	0	0	Ki67+	 6438 14100
5554	0	0	Ki67+	 6440 14498
5555	0	0	Ki67+	 6441 14033
5556	0	0	Ki67+	 6443 14077
5557	0	0	Ki67+	 6444 14289
5558	0	0	Ki67+	 6446 14058
5559	0	0	Ki67+	 6448 14698
5560	0	0	Ki67+	 6449 14004
5561	0	0	Ki67+	 6450 14134
5562	0	0	Ki67+	 6451 14620
5563	0	0	Ki67+	 6453 14326
5564	0	0	Ki67+	 6454 14124
5565	0	0	Ki67+	 6456 14537
5566	0	0	Ki67+	 6456 14705
5567	0	0	Ki67+	 6459 14346
5568	0	0	Ki67+	 6464 14582
5569	0	0	Ki67+	 6465 14235
5570	0	0	Ki67+	 6465 14774
5571	0	0	Ki67+	 6468 14656
5572	0	0	Ki67+	 6468 14759
5573	0	0	Ki67+	 6470 14075
5574	0	0	Ki67+	 6476 14393
5575	0	0	Ki67+	 6478 14432
5576	0	0	Ki67+	 6478 14633
5577	0	0	Ki67+	 6480 14310
5578	0	0	Ki67+	 6480 14343
5579	0	0	Ki67+	 6482 14056
5580	0	0	Ki67+	 6482 14451
5581	0	0	Ki67+	 6482 14783
5582	0	0	Ki67+	 6487 14024
5583	0	0	Ki67+	 6490 14585
5584	0	0	Ki67+	 6490 14694
5585	0	0	Ki67+	 6491 14638
5586	0	0	Ki67+	 6493 13996
5587	0	0	Ki67+	 6493 14767
5588	0	0	Ki67+	 6495 14219
5589	0	0	Ki67+	 6495 14440
5590	0	0	Ki67+	 6497 14667
5591	0	0	Ki67+	 6502 14047
5592	0	0	Ki67+	 6502 14537
5593	0	0	Ki67+	 6504 14150
5594	0	0	Ki67+	 6512 14477
5595	0	0	Ki67+	 6512 14741
5596	0	0	Ki67+	 6513 14016
5597	0	0	Ki67+	 6513 14710
5598	0	0	Ki67+	 6516 14094
5599	0	0	Ki67+	 6524 14560
5600	0	0	Ki67+	 6526 14253
5601	0	0	Ki67+	 6526 14518
5602	0	0	Ki67+	 6527 14736
5603	0	0	Ki67+	 6528 14191
5604	0	0	Ki67+	 6531 14531
5605	0	0	Ki67+	 6531 14708
5606	0	0	Ki67+	 6536 14218
5607	0	0	Ki67+	 6545 14460
5608	0	0	Ki67+	 6546 14140
5609	0	0	Ki67+	 6546 14163
5610	0	0	Ki67+	 6546 14744
5611	0	0	Ki67+	 6547 14625
5612	0	0	Ki67+	 6551 14103
5613	0	0	Ki67+	 6551 14772
5614	0	0	Ki67+	 6552 14473
5615	0	0	Ki67+	 6553 13998
5616	0	0	Ki67+	 6554 14032
5617	0	0	Ki67+	 6560 14655
5618	0	0	Ki67+	 6561 14357
5619	0	0	Ki67+	 6562 14552
5620	0	0	Ki67+	 6565 14712
5621	0	0	Ki67+	 6567 14207
5622	0	0	Ki67+	 6567 14421
5623	0	0	Ki67+	 6571 14035
5624	0	0	Ki67+	 6573 14306
5625	0	0	Ki67+	 6576 14069
5626	0	0	Ki67+	 6576 14781
5627	0	0	Ki67+	 6578 14234
5628	0	0	Ki67+	 6578 14625
5629	0	0	Ki67+	 6583 14182
5630	0	0	Ki67+	 6583 14378
5631	0	0	Ki67+	 6583 14470
5632	0	0	Ki67+	 6588 14168
5633	0	0	Ki67+	 6591 14638
5634	0	0	Ki67+	 6592 14359
5635	0	0	Ki67+	 6594 14134
5636	0	0	Ki67+	 6598 14379
5637	0	0	Ki67+	 6604 14429
5638	0	0	Ki67+	 6604 14709
5639	0	0	Ki67+	 6608 14157
5640	0	0	Ki67+	 6609 14194
5641	0	0	Ki67+	 6610 14513
5642	0	0	Ki67+	 6610 14645
5643	0	0	Ki67+	 6613 14001
5644	0	0	Ki67+	 6615 14582
5645	0	0	Ki67+	 6616 14687
5646	0	0	Ki67+	 6618 14333
5647	0	0	Ki67+	 6619 14030
5648	0	0	Ki67+	 6620 14706
5649	0	0	Ki67+	 6623 14417
5650	0	0	Ki67+	 6625 14380
5651	0	0	Ki67+	 6627 14479
5652	0	0	Ki67+	 6627 14611
5653	0	0	Ki67+	 6628 14062
5654	0	0	Ki67+	 6629 14121
5655	0	0	Ki67+	 6630 14451
5656	0	0	Ki67+	 6631 14553
5657	0	0	Ki67+	 6632 14034
5658	0	0	Ki67+	 6636 14103
5659	0	0	Ki67+	 6636 14529
5660	0	0	Ki67+	 6638 13985
5661	0	0	Ki67+	 6639 14184
5662	0	0	Ki67+	 6643 14357
5663	0	0	Ki67+	 6643 14628
5664	0	0	Ki67+	 6645 14204
5665	0	0	Ki67+	 6645 14486
5666	0	0	Ki67+	 6648 14407
5667	0	0	Ki67+	 6648 14534
5668	0	0	Ki67+	 6653 14023
5669	0	0	Ki67+	 6653 14324
5670	0	0	Ki67+	 6655 14125
5671	0	0	Ki67+	 5857 15233
5672	0	0	Ki67+	 5861 14876
5673	0	0	Ki67+	 5870 14863
5674	0	0	Ki67+	 5870 15424
5675	0	0	Ki67+	 5871 15288
5676	0	0	Ki67+	 5872 15313
5677	0	0	Ki67+	 5872 15499
5678	0	0	Ki67+	 5879 14846
5679	0	0	Ki67+	 5879 15217
5680	0	0	Ki67+	 5880 15179
5681	0	0	Ki67+	 5882 15248
5682	0	0	Ki67+	 5884 15469
5683	0	0	Ki67+	 5888 15333
5684	0	0	Ki67+	 5888 15403
5685	0	0	Ki67+	 5891 15435
5686	0	0	Ki67+	 5892 15350
5687	0	0	Ki67+	 5894 15272
5688	0	0	Ki67+	 5901 15303
5689	0	0	Ki67+	 5903 15380
5690	0	0	Ki67+	 5905 15232
5691	0	0	Ki67+	 5908 15427
5692	0	0	Ki67+	 5910 15102
5693	0	0	Ki67+	 5911 15278
5694	0	0	Ki67+	 5912 14856
5695	0	0	Ki67+	 5912 15491
5696	0	0	Ki67+	 5912 15510
5697	0	0	Ki67+	 5913 14920
5698	0	0	Ki67+	 5914 15537
5699	0	0	Ki67+	 5917 15087
5700	0	0	Ki67+	 5919 14882
5701	0	0	Ki67+	 5919 15314
5702	0	0	Ki67+	 5921 15350
5703	0	0	Ki67+	 5927 14796
5704	0	0	Ki67+	 5928 15400
5705	0	0	Ki67+	 5930 15472
5706	0	0	Ki67+	 5931 15013
5707	0	0	Ki67+	 5937 15212
5708	0	0	Ki67+	 5937 15255
5709	0	0	Ki67+	 5937 15485
5710	0	0	Ki67+	 5942 15317
5711	0	0	Ki67+	 5943 14820
5712	0	0	Ki67+	 5944 14864
5713	0	0	Ki67+	 5944 15452
5714	0	0	Ki67+	 5946 14901
5715	0	0	Ki67+	 5956 15499
5716	0	0	Ki67+	 5958 15218
5717	0	0	Ki67+	 5959 15343
5718	0	0	Ki67+	 5959 15471
5719	0	0	Ki67+	 5960 15245
5720	0	0	Ki67+	 5961 15304
5721	0	0	Ki67+	 5962 15393
5722	0	0	Ki67+	 5963 14825
5723	0	0	Ki67+	 5965 14918
5724	0	0	Ki67+	 5969 15262
5725	0	0	Ki67+	 5971 14937
5726	0	0	Ki67+	 5972 14896
5727	0	0	Ki67+	 5973 15350
5728	0	0	Ki67+	 5976 14873
5729	0	0	Ki67+	 5976 15325
5730	0	0	Ki67+	 5977 14789
5731	0	0	Ki67+	 5977 15447
5732	0	0	Ki67+	 5979 15293
5733	0	0	Ki67+	 5980 15213
5734	0	0	Ki67+	 5981 15045
5735	0	0	Ki67+	 5982 15391
5736	0	0	Ki67+	 5984 14888
5737	0	0	Ki67+	 5985 14830
5738	0	0	Ki67+	 5987 15495
5739	0	0	Ki67+	 5989 15026
5740	0	0	Ki67+	 5989 15225
5741	0	0	Ki67+	 5994 14967
5742	0	0	Ki67+	 5996 15375
5743	0	0	Ki67+	 6003 14792
5744	0	0	Ki67+	 6006 15037
5745	0	0	Ki67+	 6006 15255
5746	0	0	Ki67+	 6006 15288
5747	0	0	Ki67+	 6008 15319
5748	0	0	Ki67+	 6010 15227
5749	0	0	Ki67+	 6011 14995
5750	0	0	Ki67+	 6012 14844
5751	0	0	Ki67+	 6013 14811
5752	0	0	Ki67+	 6016 14882
5753	0	0	Ki67+	 6016 15307
5754	0	0	Ki67+	 6018 15379
5755	0	0	Ki67+	 6022 14917
5756	0	0	Ki67+	 6022 15071
5757	0	0	Ki67+	 6022 15332
5758	0	0	Ki67+	 6024 15426
5759	0	0	Ki67+	 6030 15051
5760	0	0	Ki67+	 6030 15248
5761	0	0	Ki67+	 6033 15362
5762	0	0	Ki67+	 6037 15113
5763	0	0	Ki67+	 6037 15223
5764	0	0	Ki67+	 6041 14877
5765	0	0	Ki67+	 6041 15516
5766	0	0	Ki67+	 6042 14981
5767	0	0	Ki67+	 6044 14926
5768	0	0	Ki67+	 6046 14997
5769	0	0	Ki67+	 6047 14802
5770	0	0	Ki67+	 6050 15354
5771	0	0	Ki67+	 6051 15381
5772	0	0	Ki67+	 6055 15437
5773	0	0	Ki67+	 6059 15244
5774	0	0	Ki67+	 6059 15314
5775	0	0	Ki67+	 6060 14833
5776	0	0	Ki67+	 6060 15051
5777	0	0	Ki67+	 6061 15338
5778	0	0	Ki67+	 6062 15274
5779	0	0	Ki67+	 6063 15001
5780	0	0	Ki67+	 6068 14803
5781	0	0	Ki67+	 6068 15134
5782	0	0	Ki67+	 6068 15258
5783	0	0	Ki67+	 6070 15026
5784	0	0	Ki67+	 6073 14966
5785	0	0	Ki67+	 6074 15430
5786	0	0	Ki67+	 6079 15378
5787	0	0	Ki67+	 6080 15310
5788	0	0	Ki67+	 6081 14875
5789	0	0	Ki67+	 6084 15000
5790	0	0	Ki67+	 6087 14842
5791	0	0	Ki67+	 6088 14812
5792	0	0	Ki67+	 6088 15235
5793	0	0	Ki67+	 6091 15430
5794	0	0	Ki67+	 6097 15348
5795	0	0	Ki67+	 6101 15301
5796	0	0	Ki67+	 6102 15421
5797	0	0	Ki67+	 6105 14982
5798	0	0	Ki67+	 6108 15053
5799	0	0	Ki67+	 6109 15276
5800	0	0	Ki67+	 6111 15090
5801	0	0	Ki67+	 6113 14952
5802	0	0	Ki67+	 6113 15364
5803	0	0	Ki67+	 6114 14813
5804	0	0	Ki67+	 6116 14916
5805	0	0	Ki67+	 6116 15127
5806	0	0	Ki67+	 6118 14967
5807	0	0	Ki67+	 6119 15407
5808	0	0	Ki67+	 6121 15252
5809	0	0	Ki67+	 6125 15027
5810	0	0	Ki67+	 6125 15366
5811	0	0	Ki67+	 6129 15121
5812	0	0	Ki67+	 6130 14857
5813	0	0	Ki67+	 6130 15415
5814	0	0	Ki67+	 6136 15105
5815	0	0	Ki67+	 6139 14887
5816	0	0	Ki67+	 6140 15461
5817	0	0	Ki67+	 6142 15346
5818	0	0	Ki67+	 6143 14822
5819	0	0	Ki67+	 6143 15156
5820	0	0	Ki67+	 6144 14852
5821	0	0	Ki67+	 6144 15318
5822	0	0	Ki67+	 6146 15400
5823	0	0	Ki67+	 6148 14994
5824	0	0	Ki67+	 6148 15472
5825	0	0	Ki67+	 6151 15137
5826	0	0	Ki67+	 6151 15302
5827	0	0	Ki67+	 6160 15080
5828	0	0	Ki67+	 6160 15223
5829	0	0	Ki67+	 6165 14793
5830	0	0	Ki67+	 6165 14888
5831	0	0	Ki67+	 6168 15059
5832	0	0	Ki67+	 6178 14818
5833	0	0	Ki67+	 6178 15248
5834	0	0	Ki67+	 6181 14969
5835	0	0	Ki67+	 6182 15099
5836	0	0	Ki67+	 6183 14938
5837	0	0	Ki67+	 6185 15308
5838	0	0	Ki67+	 6192 15085
5839	0	0	Ki67+	 6193 15022
5840	0	0	Ki67+	 6197 14870
5841	0	0	Ki67+	 6197 15072
5842	0	0	Ki67+	 6201 14909
5843	0	0	Ki67+	 6201 15313
5844	0	0	Ki67+	 6201 15446
5845	0	0	Ki67+	 6203 15464
5846	0	0	Ki67+	 6204 15013
5847	0	0	Ki67+	 6205 15041
5848	0	0	Ki67+	 6208 15142
5849	0	0	Ki67+	 6210 14903
5850	0	0	Ki67+	 6210 15024
5851	0	0	Ki67+	 6211 14980
5852	0	0	Ki67+	 6214 14924
5853	0	0	Ki67+	 6218 14805
5854	0	0	Ki67+	 6222 14842
5855	0	0	Ki67+	 6225 15111
5856	0	0	Ki67+	 6230 15435
5857	0	0	Ki67+	 6231 15185
5858	0	0	Ki67+	 6234 14945
5859	0	0	Ki67+	 6239 14898
5860	0	0	Ki67+	 6242 14849
5861	0	0	Ki67+	 6250 14960
5862	0	0	Ki67+	 6250 14987
5863	0	0	Ki67+	 6250 15388
5864	0	0	Ki67+	 6252 15024
5865	0	0	Ki67+	 6253 14828
5866	0	0	Ki67+	 6255 15134
5867	0	0	Ki67+	 6260 14940
5868	0	0	Ki67+	 6264 15053
5869	0	0	Ki67+	 6266 15072
5870	0	0	Ki67+	 6266 15253
5871	0	0	Ki67+	 6268 15227
5872	0	0	Ki67+	 6269 14931
5873	0	0	Ki67+	 6272 14862
5874	0	0	Ki67+	 6278 15037
5875	0	0	Ki67+	 6278 15108
5876	0	0	Ki67+	 6280 15381
5877	0	0	Ki67+	 6281 15094
5878	0	0	Ki67+	 6285 15017
5879	0	0	Ki67+	 6287 15071
5880	0	0	Ki67+	 6288 15184
5881	0	0	Ki67+	 6289 14966
5882	0	0	Ki67+	 6289 15156
5883	0	0	Ki67+	 6292 14841
5884	0	0	Ki67+	 6292 14892
5885	0	0	Ki67+	 6292 14935
5886	0	0	Ki67+	 6299 15141
5887	0	0	Ki67+	 6300 14805
5888	0	0	Ki67+	 6300 14866
5889	0	0	Ki67+	 6303 15218
5890	0	0	Ki67+	 6308 15055
5891	0	0	Ki67+	 6309 15199
5892	0	0	Ki67+	 6310 15371
5893	0	0	Ki67+	 6314 14816
5894	0	0	Ki67+	 6314 15015
5895	0	0	Ki67+	 6317 15088
5896	0	0	Ki67+	 6317 15112
5897	0	0	Ki67+	 6322 15322
5898	0	0	Ki67+	 6325 15000
5899	0	0	Ki67+	 6329 14976
5900	0	0	Ki67+	 6333 14944
5901	0	0	Ki67+	 6335 14925
5902	0	0	Ki67+	 6335 15086
5903	0	0	Ki67+	 6335 15162
5904	0	0	Ki67+	 6337 14841
5905	0	0	Ki67+	 6337 15269
5906	0	0	Ki67+	 6338 15059
5907	0	0	Ki67+	 6338 15136
5908	0	0	Ki67+	 6341 14855
5909	0	0	Ki67+	 6344 14872
5910	0	0	Ki67+	 6346 15027
5911	0	0	Ki67+	 6349 15173
5912	0	0	Ki67+	 6350 15216
5913	0	0	Ki67+	 6351 14805
5914	0	0	Ki67+	 6351 15237
5915	0	0	Ki67+	 6353 15103
5916	0	0	Ki67+	 6355 14839
5917	0	0	Ki67+	 6355 14898
5918	0	0	Ki67+	 6361 14968
5919	0	0	Ki67+	 6362 15124
5920	0	0	Ki67+	 6364 15268
5921	0	0	Ki67+	 6365 14908
5922	0	0	Ki67+	 6368 14797
5923	0	0	Ki67+	 6368 15020
5924	0	0	Ki67+	 6370 15223
5925	0	0	Ki67+	 6371 15001
5926	0	0	Ki67+	 6373 14936
5927	0	0	Ki67+	 6374 15537
5928	0	0	Ki67+	 6375 15292
5929	0	0	Ki67+	 6378 15106
5930	0	0	Ki67+	 6380 14858
5931	0	0	Ki67+	 6381 14785
5932	0	0	Ki67+	 6382 14961
5933	0	0	Ki67+	 6385 15041
5934	0	0	Ki67+	 6385 15121
5935	0	0	Ki67+	 6388 15000
5936	0	0	Ki67+	 6389 14882
5937	0	0	Ki67+	 6395 15231
5938	0	0	Ki67+	 6397 15091
5939	0	0	Ki67+	 6398 15536
5940	0	0	Ki67+	 6400 15314
5941	0	0	Ki67+	 6401 14934
5942	0	0	Ki67+	 6408 15152
5943	0	0	Ki67+	 6409 15069
5944	0	0	Ki67+	 6409 15103
5945	0	0	Ki67+	 6411 14838
5946	0	0	Ki67+	 6415 14793
5947	0	0	Ki67+	 6415 15190
5948	0	0	Ki67+	 6416 14890
5949	0	0	Ki67+	 6418 15218
5950	0	0	Ki67+	 6418 15525
5951	0	0	Ki67+	 6422 15113
5952	0	0	Ki67+	 6423 14979
5953	0	0	Ki67+	 6425 14851
5954	0	0	Ki67+	 6429 14950
5955	0	0	Ki67+	 6431 15011
5956	0	0	Ki67+	 6432 15175
5957	0	0	Ki67+	 6434 14877
5958	0	0	Ki67+	 6434 15190
5959	0	0	Ki67+	 6439 15152
5960	0	0	Ki67+	 6439 15556
5961	0	0	Ki67+	 6440 15297
5962	0	0	Ki67+	 6441 14803
5963	0	0	Ki67+	 6441 14830
5964	0	0	Ki67+	 6441 15525
5965	0	0	Ki67+	 6449 14865
5966	0	0	Ki67+	 6451 15211
5967	0	0	Ki67+	 6456 14853
5968	0	0	Ki67+	 6457 14958
5969	0	0	Ki67+	 6457 14992
5970	0	0	Ki67+	 6457 15015
5971	0	0	Ki67+	 6458 15162
5972	0	0	Ki67+	 6460 15064
5973	0	0	Ki67+	 6460 15193
5974	0	0	Ki67+	 6470 14949
5975	0	0	Ki67+	 6474 15015
5976	0	0	Ki67+	 6476 14983
5977	0	0	Ki67+	 6478 15258
5978	0	0	Ki67+	 6479 15577
5979	0	0	Ki67+	 6482 14876
5980	0	0	Ki67+	 6486 15051
5981	0	0	Ki67+	 6489 15104
5982	0	0	Ki67+	 6497 14919
5983	0	0	Ki67+	 6499 15031
5984	0	0	Ki67+	 6499 15549
5985	0	0	Ki67+	 6502 14996
5986	0	0	Ki67+	 6507 15574
5987	0	0	Ki67+	 6509 14888
5988	0	0	Ki67+	 6510 15213
5989	0	0	Ki67+	 6511 14837
5990	0	0	Ki67+	 6513 15061
5991	0	0	Ki67+	 6514 14918
5992	0	0	Ki67+	 6519 14966
5993	0	0	Ki67+	 6520 15334
5994	0	0	Ki67+	 6527 15007
5995	0	0	Ki67+	 6532 14847
5996	0	0	Ki67+	 6532 14921
5997	0	0	Ki67+	 6532 15140
5998	0	0	Ki67+	 6534 14976
5999	0	0	Ki67+	 6534 15195
6000	0	0	Ki67+	 6538 15037
6001	0	0	Ki67+	 6539 14906
6002	0	0	Ki67+	 6539 15101
6003	0	0	Ki67+	 6542 15557
6004	0	0	Ki67+	 6543 15542
6005	0	0	Ki67+	 6545 14917
6006	0	0	Ki67+	 6549 15131
6007	0	0	Ki67+	 6550 14979
6008	0	0	Ki67+	 6550 15085
6009	0	0	Ki67+	 6555 15148
6010	0	0	Ki67+	 6557 15188
6011	0	0	Ki67+	 6559 15051
6012	0	0	Ki67+	 6562 15111
6013	0	0	Ki67+	 6564 14941
6014	0	0	Ki67+	 6564 15008
6015	0	0	Ki67+	 6570 15179
6016	0	0	Ki67+	 6570 15414
6017	0	0	Ki67+	 6577 14894
6018	0	0	Ki67+	 6577 14913
6019	0	0	Ki67+	 6579 14979
6020	0	0	Ki67+	 6582 15425
6021	0	0	Ki67+	 6583 14949
6022	0	0	Ki67+	 6583 15093
6023	0	0	Ki67+	 6586 15128
6024	0	0	Ki67+	 6588 14826
6025	0	0	Ki67+	 6588 15032
6026	0	0	Ki67+	 6594 15151
6027	0	0	Ki67+	 6602 14945
6028	0	0	Ki67+	 6604 15004
6029	0	0	Ki67+	 6605 14821
6030	0	0	Ki67+	 6608 14859
6031	0	0	Ki67+	 6617 15017
6032	0	0	Ki67+	 6619 14909
6033	0	0	Ki67+	 6619 15075
6034	0	0	Ki67+	 6619 15281
6035	0	0	Ki67+	 6620 15096
6036	0	0	Ki67+	 6624 15116
6037	0	0	Ki67+	 6637 15073
6038	0	0	Ki67+	 6638 15126
6039	0	0	Ki67+	 6640 15020
6040	0	0	Ki67+	 6646 15118
6041	0	0	Ki67+	 6649 14899
6042	0	0	Ki67+	 5881 16302
6043	0	0	Ki67+	 5894 16364
6044	0	0	Ki67+	 5906 16358
6045	0	0	Ki67+	 6026 15885
6046	0	0	Ki67+	 6029 15871
6047	0	0	Ki67+	 6035 15976
6048	0	0	Ki67+	 6038 15936
6049	0	0	Ki67+	 6043 15888
6050	0	0	Ki67+	 6049 15908
6051	0	0	Ki67+	 6049 15965
6052	0	0	Ki67+	 6049 16250
6053	0	0	Ki67+	 6057 15837
6054	0	0	Ki67+	 6066 15874
6055	0	0	Ki67+	 6073 15948
6056	0	0	Ki67+	 6075 16248
6057	0	0	Ki67+	 6081 15845
6058	0	0	Ki67+	 6081 15909
6059	0	0	Ki67+	 6091 15816
6060	0	0	Ki67+	 6097 16238
6061	0	0	Ki67+	 6100 15924
6062	0	0	Ki67+	 6106 15892
6063	0	0	Ki67+	 6111 15830
6064	0	0	Ki67+	 6114 15861
6065	0	0	Ki67+	 6117 16278
6066	0	0	Ki67+	 6123 15902
6067	0	0	Ki67+	 6129 15942
6068	0	0	Ki67+	 6129 15962
6069	0	0	Ki67+	 6130 15786
6070	0	0	Ki67+	 6130 15861
6071	0	0	Ki67+	 6131 16241
6072	0	0	Ki67+	 6135 15824
6073	0	0	Ki67+	 6137 15899
6074	0	0	Ki67+	 6139 16267
6075	0	0	Ki67+	 6145 15804
6076	0	0	Ki67+	 6147 16156
6077	0	0	Ki67+	 6148 15877
6078	0	0	Ki67+	 6153 15856
6079	0	0	Ki67+	 6157 16263
6080	0	0	Ki67+	 6163 15903
6081	0	0	Ki67+	 6164 15949
6082	0	0	Ki67+	 6166 15824
6083	0	0	Ki67+	 6169 15929
6084	0	0	Ki67+	 6170 16247
6085	0	0	Ki67+	 6177 15787
6086	0	0	Ki67+	 6180 15848
6087	0	0	Ki67+	 6182 15885
6088	0	0	Ki67+	 6182 15900
6089	0	0	Ki67+	 6190 15937
6090	0	0	Ki67+	 6196 15752
6091	0	0	Ki67+	 6203 15854
6092	0	0	Ki67+	 6205 15777
6093	0	0	Ki67+	 6209 15932
6094	0	0	Ki67+	 6210 15797
6095	0	0	Ki67+	 6222 15873
6096	0	0	Ki67+	 6228 15912
6097	0	0	Ki67+	 6235 15836
6098	0	0	Ki67+	 6236 15932
6099	0	0	Ki67+	 6241 15725
6100	0	0	Ki67+	 6244 15909
6101	0	0	Ki67+	 6245 15780
6102	0	0	Ki67+	 6246 15942
6103	0	0	Ki67+	 6249 15818
6104	0	0	Ki67+	 6262 15883
6105	0	0	Ki67+	 6266 15792
6106	0	0	Ki67+	 6266 15808
6107	0	0	Ki67+	 6266 15924
6108	0	0	Ki67+	 6277 15894
6109	0	0	Ki67+	 6280 15817
6110	0	0	Ki67+	 6285 15867
6111	0	0	Ki67+	 6289 16345
6112	0	0	Ki67+	 6291 16323
6113	0	0	Ki67+	 6294 15841
6114	0	0	Ki67+	 6294 16380
6115	0	0	Ki67+	 6300 15809
6116	0	0	Ki67+	 6323 16365
6117	0	0	Ki67+	 6334 16309
6118	0	0	Ki67+	 6340 16368
6119	0	0	Ki67+	 6345 16301
6120	0	0	Ki67+	 6346 16348
6121	0	0	Ki67+	 6358 16378
6122	0	0	Ki67+	 6377 16075
6123	0	0	Ki67+	 6380 16289
6124	0	0	Ki67+	 6384 16353
6125	0	0	Ki67+	 6389 15714
6126	0	0	Ki67+	 6389 16306
6127	0	0	Ki67+	 6390 15692
6128	0	0	Ki67+	 6405 15691
6129	0	0	Ki67+	 6418 16331
6130	0	0	Ki67+	 6425 15693
6131	0	0	Ki67+	 6426 15707
6132	0	0	Ki67+	 6426 16298
6133	0	0	Ki67+	 6435 16098
6134	0	0	Ki67+	 6435 16332
6135	0	0	Ki67+	 6441 16353
6136	0	0	Ki67+	 6444 15676
6137	0	0	Ki67+	 6447 16127
6138	0	0	Ki67+	 6452 16101
6139	0	0	Ki67+	 6453 15636
6140	0	0	Ki67+	 6457 16075
6141	0	0	Ki67+	 6462 15613
6142	0	0	Ki67+	 6466 15652
6143	0	0	Ki67+	 6476 16372
6144	0	0	Ki67+	 6494 15608
6145	0	0	Ki67+	 6503 16085
6146	0	0	Ki67+	 6504 16356
6147	0	0	Ki67+	 6529 16351
6148	0	0	Ki67+	 6543 16335
6149	0	0	Ki67+	 6558 16169
6150	0	0	Ki67+	 6563 16222
6151	0	0	Ki67+	 6572 16245
6152	0	0	Ki67+	 6590 16198
6153	0	0	Ki67+	 6591 16280
6154	0	0	Ki67+	 6610 16307
6155	0	0	Ki67+	 6616 16119
6156	0	0	Ki67+	 6619 16181
6157	0	0	Ki67+	 6621 16328
6158	0	0	Ki67+	 6623 16140
6159	0	0	Ki67+	 6624 16218
6160	0	0	Ki67+	 6625 16247
6161	0	0	Ki67+	 6633 16349
6162	0	0	Ki67+	 6635 16131
6163	0	0	Ki67+	 6638 16287
6164	0	0	Ki67+	 6642 16183
6165	0	0	Ki67+	 6645 16207
6166	0	0	Ki67+	 5937 16847
6167	0	0	Ki67+	 5967 16491
6168	0	0	Ki67+	 6034 17088
6169	0	0	Ki67+	 6106 17167
6170	0	0	Ki67+	 6169 17122
6171	0	0	Ki67+	 6230 16583
6172	0	0	Ki67+	 6249 16711
6173	0	0	Ki67+	 6284 16879
6174	0	0	Ki67+	 6290 16425
6175	0	0	Ki67+	 6291 16401
6176	0	0	Ki67+	 6307 16464
6177	0	0	Ki67+	 6322 16517
6178	0	0	Ki67+	 6323 16424
6179	0	0	Ki67+	 6326 16386
6180	0	0	Ki67+	 6331 16457
6181	0	0	Ki67+	 6346 16483
6182	0	0	Ki67+	 6348 16502
6183	0	0	Ki67+	 6349 16560
6184	0	0	Ki67+	 6352 16535
6185	0	0	Ki67+	 6352 16582
6186	0	0	Ki67+	 6368 16401
6187	0	0	Ki67+	 6375 16531
6188	0	0	Ki67+	 6377 16513
6189	0	0	Ki67+	 6379 16458
6190	0	0	Ki67+	 6379 16577
6191	0	0	Ki67+	 6390 16653
6192	0	0	Ki67+	 6391 16489
6193	0	0	Ki67+	 6394 16671
6194	0	0	Ki67+	 6401 16619
6195	0	0	Ki67+	 6403 16690
6196	0	0	Ki67+	 6405 16518
6197	0	0	Ki67+	 6409 16673
6198	0	0	Ki67+	 6409 17009
6199	0	0	Ki67+	 6410 16427
6200	0	0	Ki67+	 6413 16485
6201	0	0	Ki67+	 6416 16406
6202	0	0	Ki67+	 6418 17027
6203	0	0	Ki67+	 6421 16547
6204	0	0	Ki67+	 6423 16453
6205	0	0	Ki67+	 6423 16626
6206	0	0	Ki67+	 6431 16655
6207	0	0	Ki67+	 6435 16712
6208	0	0	Ki67+	 6436 16393
6209	0	0	Ki67+	 6439 16572
6210	0	0	Ki67+	 6441 16482
6211	0	0	Ki67+	 6447 16565
6212	0	0	Ki67+	 6449 16685
6213	0	0	Ki67+	 6450 16730
6214	0	0	Ki67+	 6453 16451
6215	0	0	Ki67+	 6462 16627
6216	0	0	Ki67+	 6463 16595
6217	0	0	Ki67+	 6463 17010
6218	0	0	Ki67+	 6465 16654
6219	0	0	Ki67+	 6465 17037
6220	0	0	Ki67+	 6467 16463
6221	0	0	Ki67+	 6468 16497
6222	0	0	Ki67+	 6473 16680
6223	0	0	Ki67+	 6474 16418
6224	0	0	Ki67+	 6476 16739
6225	0	0	Ki67+	 6477 16707
6226	0	0	Ki67+	 6478 16479
6227	0	0	Ki67+	 6478 16758
6228	0	0	Ki67+	 6479 16619
6229	0	0	Ki67+	 6483 16638
6230	0	0	Ki67+	 6484 17026
6231	0	0	Ki67+	 6485 17044
6232	0	0	Ki67+	 6486 16563
6233	0	0	Ki67+	 6492 16422
6234	0	0	Ki67+	 6495 16407
6235	0	0	Ki67+	 6498 16648
6236	0	0	Ki67+	 6498 16730
6237	0	0	Ki67+	 6499 16590
6238	0	0	Ki67+	 6499 16659
6239	0	0	Ki67+	 6502 16700
6240	0	0	Ki67+	 6505 16508
6241	0	0	Ki67+	 6509 16672
6242	0	0	Ki67+	 6509 16754
6243	0	0	Ki67+	 6510 16537
6244	0	0	Ki67+	 6510 17073
6245	0	0	Ki67+	 6517 16620
6246	0	0	Ki67+	 6518 17096
6247	0	0	Ki67+	 6519 16741
6248	0	0	Ki67+	 6519 17039
6249	0	0	Ki67+	 6523 16430
6250	0	0	Ki67+	 6524 16569
6251	0	0	Ki67+	 6529 17177
6252	0	0	Ki67+	 6531 17161
6253	0	0	Ki67+	 6533 17041
6254	0	0	Ki67+	 6535 16542
6255	0	0	Ki67+	 6536 16699
6256	0	0	Ki67+	 6540 16710
6257	0	0	Ki67+	 6540 17056
6258	0	0	Ki67+	 6542 16563
6259	0	0	Ki67+	 6542 16605
6260	0	0	Ki67+	 6542 17013
6261	0	0	Ki67+	 6542 17131
6262	0	0	Ki67+	 6548 16632
6263	0	0	Ki67+	 6550 16517
6264	0	0	Ki67+	 6554 16646
6265	0	0	Ki67+	 6555 16945
6266	0	0	Ki67+	 6559 16595
6267	0	0	Ki67+	 6560 16687
6268	0	0	Ki67+	 6562 16722
6269	0	0	Ki67+	 6566 16564
6270	0	0	Ki67+	 6572 16675
6271	0	0	Ki67+	 6572 17041
6272	0	0	Ki67+	 6572 17109
6273	0	0	Ki67+	 6575 17066
6274	0	0	Ki67+	 6579 16640
6275	0	0	Ki67+	 6583 16609
6276	0	0	Ki67+	 6583 16946
6277	0	0	Ki67+	 6585 16738
6278	0	0	Ki67+	 6587 16991
6279	0	0	Ki67+	 6588 16540
6280	0	0	Ki67+	 6590 17093
6281	0	0	Ki67+	 6590 17141
6282	0	0	Ki67+	 6594 16816
6283	0	0	Ki67+	 6595 16665
6284	0	0	Ki67+	 6596 16563
6285	0	0	Ki67+	 6598 16855
6286	0	0	Ki67+	 6598 17053
6287	0	0	Ki67+	 6600 17014
6288	0	0	Ki67+	 6607 17136
6289	0	0	Ki67+	 6615 16975
6290	0	0	Ki67+	 6617 17164
6291	0	0	Ki67+	 6621 17042
6292	0	0	Ki67+	 6622 16454
6293	0	0	Ki67+	 6624 16719
6294	0	0	Ki67+	 6625 17087
6295	0	0	Ki67+	 6630 16388
6296	0	0	Ki67+	 6630 16432
6297	0	0	Ki67+	 6633 16955
6298	0	0	Ki67+	 6640 17026
6299	0	0	Ki67+	 6641 16977
6300	0	0	Ki67+	 6644 17109
6301	0	0	Ki67+	 6649 16550
6302	0	0	Ki67+	 6650 16916
6303	0	0	Ki67+	 6650 17154
6304	0	0	Ki67+	 6651 17056
6305	0	0	Ki67+	 6651 17126
6306	0	0	Ki67+	 6652 16932
6307	0	0	Ki67+	 6653 17013
6308	0	0	Ki67+	 6653 17082
6309	0	0	Ki67+	 6655 16456
6310	0	0	Ki67+	 5863 17829
6311	0	0	Ki67+	 5881 17527
6312	0	0	Ki67+	 5896 17523
6313	0	0	Ki67+	 5903 17239
6314	0	0	Ki67+	 5907 17402
6315	0	0	Ki67+	 5908 17217
6316	0	0	Ki67+	 5930 17798
6317	0	0	Ki67+	 5937 17276
6318	0	0	Ki67+	 5939 17213
6319	0	0	Ki67+	 5951 17326
6320	0	0	Ki67+	 5970 17561
6321	0	0	Ki67+	 5971 17534
6322	0	0	Ki67+	 5972 17521
6323	0	0	Ki67+	 5974 17243
6324	0	0	Ki67+	 5974 17265
6325	0	0	Ki67+	 5980 17556
6326	0	0	Ki67+	 5986 17475
6327	0	0	Ki67+	 5989 17599
6328	0	0	Ki67+	 5993 17578
6329	0	0	Ki67+	 6002 17465
6330	0	0	Ki67+	 6004 17599
6331	0	0	Ki67+	 6005 17555
6332	0	0	Ki67+	 6015 17501
6333	0	0	Ki67+	 6023 17516
6334	0	0	Ki67+	 6023 17547
6335	0	0	Ki67+	 6026 17379
6336	0	0	Ki67+	 6031 17540
6337	0	0	Ki67+	 6082 17561
6338	0	0	Ki67+	 6120 17596
6339	0	0	Ki67+	 6121 17485
6340	0	0	Ki67+	 6137 17694
6341	0	0	Ki67+	 6142 17891
6342	0	0	Ki67+	 6151 17706
6343	0	0	Ki67+	 6167 17513
6344	0	0	Ki67+	 6173 17978
6345	0	0	Ki67+	 6200 17502
6346	0	0	Ki67+	 6222 17893
6347	0	0	Ki67+	 6238 17863
6348	0	0	Ki67+	 6250 17387
6349	0	0	Ki67+	 6259 17641
6350	0	0	Ki67+	 6261 17721
6351	0	0	Ki67+	 6275 17651
6352	0	0	Ki67+	 6277 17675
6353	0	0	Ki67+	 6280 17915
6354	0	0	Ki67+	 6285 17856
6355	0	0	Ki67+	 6290 17645
6356	0	0	Ki67+	 6300 17642
6357	0	0	Ki67+	 6301 17683
6358	0	0	Ki67+	 6307 17824
6359	0	0	Ki67+	 6322 17782
6360	0	0	Ki67+	 6325 17882
6361	0	0	Ki67+	 6326 17437
6362	0	0	Ki67+	 6332 17934
6363	0	0	Ki67+	 6338 17714
6364	0	0	Ki67+	 6341 17733
6365	0	0	Ki67+	 6344 17555
6366	0	0	Ki67+	 6347 17570
6367	0	0	Ki67+	 6348 17940
6368	0	0	Ki67+	 6349 17821
6369	0	0	Ki67+	 6352 17910
6370	0	0	Ki67+	 6353 17684
6371	0	0	Ki67+	 6356 17767
6372	0	0	Ki67+	 6356 17838
6373	0	0	Ki67+	 6358 17364
6374	0	0	Ki67+	 6365 17795
6375	0	0	Ki67+	 6374 17815
6376	0	0	Ki67+	 6375 17917
6377	0	0	Ki67+	 6378 17651
6378	0	0	Ki67+	 6378 17756
6379	0	0	Ki67+	 6380 17577
6380	0	0	Ki67+	 6385 17712
6381	0	0	Ki67+	 6386 17783
6382	0	0	Ki67+	 6396 17692
6383	0	0	Ki67+	 6397 17580
6384	0	0	Ki67+	 6406 17762
6385	0	0	Ki67+	 6407 17741
6386	0	0	Ki67+	 6412 17878
6387	0	0	Ki67+	 6414 17697
6388	0	0	Ki67+	 6414 17943
6389	0	0	Ki67+	 6419 17655
6390	0	0	Ki67+	 6420 17908
6391	0	0	Ki67+	 6433 17888
6392	0	0	Ki67+	 6434 17754
6393	0	0	Ki67+	 6436 17789
6394	0	0	Ki67+	 6436 17824
6395	0	0	Ki67+	 6437 17912
6396	0	0	Ki67+	 6437 17962
6397	0	0	Ki67+	 6440 17663
6398	0	0	Ki67+	 6441 17321
6399	0	0	Ki67+	 6442 17846
6400	0	0	Ki67+	 6446 17878
6401	0	0	Ki67+	 6451 17922
6402	0	0	Ki67+	 6457 17308
6403	0	0	Ki67+	 6458 17790
6404	0	0	Ki67+	 6458 17969
6405	0	0	Ki67+	 6459 17757
6406	0	0	Ki67+	 6462 17633
6407	0	0	Ki67+	 6466 17617
6408	0	0	Ki67+	 6466 17869
6409	0	0	Ki67+	 6469 17229
6410	0	0	Ki67+	 6469 17916
6411	0	0	Ki67+	 6469 17964
6412	0	0	Ki67+	 6470 17852
6413	0	0	Ki67+	 6475 17725
6414	0	0	Ki67+	 6477 17743
6415	0	0	Ki67+	 6481 17809
6416	0	0	Ki67+	 6481 17937
6417	0	0	Ki67+	 6482 17892
6418	0	0	Ki67+	 6483 17415
6419	0	0	Ki67+	 6489 17381
6420	0	0	Ki67+	 6491 17771
6421	0	0	Ki67+	 6494 17343
6422	0	0	Ki67+	 6496 17729
6423	0	0	Ki67+	 6499 17973
6424	0	0	Ki67+	 6500 17192
6425	0	0	Ki67+	 6500 17227
6426	0	0	Ki67+	 6501 17211
6427	0	0	Ki67+	 6501 17307
6428	0	0	Ki67+	 6501 17788
6429	0	0	Ki67+	 6502 17580
6430	0	0	Ki67+	 6504 17712
6431	0	0	Ki67+	 6504 17910
6432	0	0	Ki67+	 6505 17810
6433	0	0	Ki67+	 6507 17326
6434	0	0	Ki67+	 6508 17963
6435	0	0	Ki67+	 6510 17267
6436	0	0	Ki67+	 6510 17498
6437	0	0	Ki67+	 6510 17540
6438	0	0	Ki67+	 6511 17673
6439	0	0	Ki67+	 6512 17741
6440	0	0	Ki67+	 6516 17856
6441	0	0	Ki67+	 6517 17885
6442	0	0	Ki67+	 6521 17924
6443	0	0	Ki67+	 6522 17829
6444	0	0	Ki67+	 6523 17655
6445	0	0	Ki67+	 6525 17708
6446	0	0	Ki67+	 6526 17229
6447	0	0	Ki67+	 6531 17558
6448	0	0	Ki67+	 6531 17764
6449	0	0	Ki67+	 6531 17962
6450	0	0	Ki67+	 6534 17469
6451	0	0	Ki67+	 6537 17455
6452	0	0	Ki67+	 6537 17503
6453	0	0	Ki67+	 6537 17722
6454	0	0	Ki67+	 6538 17187
6455	0	0	Ki67+	 6538 17240
6456	0	0	Ki67+	 6539 17585
6457	0	0	Ki67+	 6540 17632
6458	0	0	Ki67+	 6540 17861
6459	0	0	Ki67+	 6542 17804
6460	0	0	Ki67+	 6544 17696
6461	0	0	Ki67+	 6548 17775
6462	0	0	Ki67+	 6549 17824
6463	0	0	Ki67+	 6553 17559
6464	0	0	Ki67+	 6557 17600
6465	0	0	Ki67+	 6559 17743
6466	0	0	Ki67+	 6562 17256
6467	0	0	Ki67+	 6562 17646
6468	0	0	Ki67+	 6563 17624
6469	0	0	Ki67+	 6565 17677
6470	0	0	Ki67+	 6565 17779
6471	0	0	Ki67+	 6565 17951
6472	0	0	Ki67+	 6566 17863
6473	0	0	Ki67+	 6570 17466
6474	0	0	Ki67+	 6570 17925
6475	0	0	Ki67+	 6571 17717
6476	0	0	Ki67+	 6573 17268
6477	0	0	Ki67+	 6573 17371
6478	0	0	Ki67+	 6574 17835
6479	0	0	Ki67+	 6576 17420
6480	0	0	Ki67+	 6576 17949
6481	0	0	Ki67+	 6577 17597
6482	0	0	Ki67+	 6578 17200
6483	0	0	Ki67+	 6578 17807
6484	0	0	Ki67+	 6579 17767
6485	0	0	Ki67+	 6579 17876
6486	0	0	Ki67+	 6586 17227
6487	0	0	Ki67+	 6587 17632
6488	0	0	Ki67+	 6589 17293
6489	0	0	Ki67+	 6590 17779
6490	0	0	Ki67+	 6591 17698
6491	0	0	Ki67+	 6591 17903
6492	0	0	Ki67+	 6594 17213
6493	0	0	Ki67+	 6595 17863
6494	0	0	Ki67+	 6596 17250
6495	0	0	Ki67+	 6597 17461
6496	0	0	Ki67+	 6597 17675
6497	0	0	Ki67+	 6600 17930
6498	0	0	Ki67+	 6601 17827
6499	0	0	Ki67+	 6602 17597
6500	0	0	Ki67+	 6603 17745
6501	0	0	Ki67+	 6605 17418
6502	0	0	Ki67+	 6607 17290
6503	0	0	Ki67+	 6613 17699
6504	0	0	Ki67+	 6614 17496
6505	0	0	Ki67+	 6615 17318
6506	0	0	Ki67+	 6615 17571
6507	0	0	Ki67+	 6618 17798
6508	0	0	Ki67+	 6621 17460
6509	0	0	Ki67+	 6622 17756
6510	0	0	Ki67+	 6622 17862
6511	0	0	Ki67+	 6625 17772
6512	0	0	Ki67+	 6628 17654
6513	0	0	Ki67+	 6629 17232
6514	0	0	Ki67+	 6629 17615
6515	0	0	Ki67+	 6630 17892
6516	0	0	Ki67+	 6636 17279
6517	0	0	Ki67+	 6636 17863
6518	0	0	Ki67+	 6641 17737
6519	0	0	Ki67+	 6642 17626
6520	0	0	Ki67+	 6645 17444
6521	0	0	Ki67+	 6646 17240
6522	0	0	Ki67+	 6646 17583
6523	0	0	Ki67+	 6648 17282
6524	0	0	Ki67+	 6650 17457
6525	0	0	Ki67+	 6652 17189
6526	0	0	Ki67+	 6652 17717
6527	0	0	Ki67+	 6654 17555
6528	0	0	Ki67+	 6655 17211
6529	0	0	Ki67+	 5858 18426
6530	0	0	Ki67+	 5866 18444
6531	0	0	Ki67+	 5866 18617
6532	0	0	Ki67+	 5874 18498
6533	0	0	Ki67+	 5876 18182
6534	0	0	Ki67+	 5882 18172
6535	0	0	Ki67+	 5908 18519
6536	0	0	Ki67+	 5912 18481
6537	0	0	Ki67+	 5912 18504
6538	0	0	Ki67+	 5935 18497
6539	0	0	Ki67+	 5938 18770
6540	0	0	Ki67+	 5959 18465
6541	0	0	Ki67+	 5968 18746
6542	0	0	Ki67+	 5996 18121
6543	0	0	Ki67+	 6018 18352
6544	0	0	Ki67+	 6027 18096
6545	0	0	Ki67+	 6067 18034
6546	0	0	Ki67+	 6069 18055
6547	0	0	Ki67+	 6076 18703
6548	0	0	Ki67+	 6086 18689
6549	0	0	Ki67+	 6093 18173
6550	0	0	Ki67+	 6102 17999
6551	0	0	Ki67+	 6118 18007
6552	0	0	Ki67+	 6125 17994
6553	0	0	Ki67+	 6126 18664
6554	0	0	Ki67+	 6132 18524
6555	0	0	Ki67+	 6140 18610
6556	0	0	Ki67+	 6145 18672
6557	0	0	Ki67+	 6152 18422
6558	0	0	Ki67+	 6162 18104
6559	0	0	Ki67+	 6166 18453
6560	0	0	Ki67+	 6184 18361
6561	0	0	Ki67+	 6194 18399
6562	0	0	Ki67+	 6200 18379
6563	0	0	Ki67+	 6202 18677
6564	0	0	Ki67+	 6205 18400
6565	0	0	Ki67+	 6238 18306
6566	0	0	Ki67+	 6238 18490
6567	0	0	Ki67+	 6254 18310
6568	0	0	Ki67+	 6258 18688
6569	0	0	Ki67+	 6269 18710
6570	0	0	Ki67+	 6275 18311
6571	0	0	Ki67+	 6278 18023
6572	0	0	Ki67+	 6282 18674
6573	0	0	Ki67+	 6285 18760
6574	0	0	Ki67+	 6286 18487
6575	0	0	Ki67+	 6304 18480
6576	0	0	Ki67+	 6313 18062
6577	0	0	Ki67+	 6321 18087
6578	0	0	Ki67+	 6343 18073
6579	0	0	Ki67+	 6362 17999
6580	0	0	Ki67+	 6379 18142
6581	0	0	Ki67+	 6387 18020
6582	0	0	Ki67+	 6389 18128
6583	0	0	Ki67+	 6391 18004
6584	0	0	Ki67+	 6407 18072
6585	0	0	Ki67+	 6410 18105
6586	0	0	Ki67+	 6416 18766
6587	0	0	Ki67+	 6424 18080
6588	0	0	Ki67+	 6425 18758
6589	0	0	Ki67+	 6427 18144
6590	0	0	Ki67+	 6436 18053
6591	0	0	Ki67+	 6443 18744
6592	0	0	Ki67+	 6449 18000
6593	0	0	Ki67+	 6449 18265
6594	0	0	Ki67+	 6452 18553
6595	0	0	Ki67+	 6453 18089
6596	0	0	Ki67+	 6456 18065
6597	0	0	Ki67+	 6463 18039
6598	0	0	Ki67+	 6463 18722
6599	0	0	Ki67+	 6478 18006
6600	0	0	Ki67+	 6478 18078
6601	0	0	Ki67+	 6504 17985
6602	0	0	Ki67+	 6513 18047
6603	0	0	Ki67+	 6580 18759
6604	0	0	Ki67+	 6584 18694
6605	0	0	Ki67+	 6593 18674
6606	0	0	Ki67+	 6603 18779
6607	0	0	Ki67+	 6608 18701
6608	0	0	Ki67+	 6610 18098
6609	0	0	Ki67+	 6616 18058
6610	0	0	Ki67+	 6617 18121
6611	0	0	Ki67+	 6624 18021
6612	0	0	Ki67+	 6624 18675
6613	0	0	Ki67+	 6627 17994
6614	0	0	Ki67+	 6629 18657
6615	0	0	Ki67+	 6633 18088
6616	0	0	Ki67+	 6636 18624
6617	0	0	Ki67+	 6638 18053
6618	0	0	Ki67+	 6642 18680
6619	0	0	Ki67+	 6649 18083
6620	0	0	Ki67+	 6652 18028
6621	0	0	Ki67+	 6653 18646
6622	0	0	Ki67+	 5859 19503
6623	0	0	Ki67+	 5862 18795
6624	0	0	Ki67+	 5877 18822
6625	0	0	Ki67+	 5879 19523
6626	0	0	Ki67+	 5881 19057
6627	0	0	Ki67+	 5889 19203
6628	0	0	Ki67+	 5893 19533
6629	0	0	Ki67+	 5902 18790
6630	0	0	Ki67+	 5919 19009
6631	0	0	Ki67+	 5919 19551
6632	0	0	Ki67+	 5920 19497
6633	0	0	Ki67+	 5921 19582
6634	0	0	Ki67+	 5939 19163
6635	0	0	Ki67+	 5942 19540
6636	0	0	Ki67+	 5946 18789
6637	0	0	Ki67+	 5959 19170
6638	0	0	Ki67+	 5963 18978
6639	0	0	Ki67+	 5967 19162
6640	0	0	Ki67+	 5982 19147
6641	0	0	Ki67+	 5986 19133
6642	0	0	Ki67+	 5988 19547
6643	0	0	Ki67+	 5989 19167
6644	0	0	Ki67+	 5994 18982
6645	0	0	Ki67+	 5994 19518
6646	0	0	Ki67+	 6005 19543
6647	0	0	Ki67+	 6006 19141
6648	0	0	Ki67+	 6010 19159
6649	0	0	Ki67+	 6011 19565
6650	0	0	Ki67+	 6015 19102
6651	0	0	Ki67+	 6024 19181
6652	0	0	Ki67+	 6036 18952
6653	0	0	Ki67+	 6040 19130
6654	0	0	Ki67+	 6048 19228
6655	0	0	Ki67+	 6060 19383
6656	0	0	Ki67+	 6079 19580
6657	0	0	Ki67+	 6085 19072
6658	0	0	Ki67+	 6099 19222
6659	0	0	Ki67+	 6101 19122
6660	0	0	Ki67+	 6104 19093
6661	0	0	Ki67+	 6113 19537
6662	0	0	Ki67+	 6118 19145
6663	0	0	Ki67+	 6125 19304
6664	0	0	Ki67+	 6127 18927
6665	0	0	Ki67+	 6131 19545
6666	0	0	Ki67+	 6134 19050
6667	0	0	Ki67+	 6136 19183
6668	0	0	Ki67+	 6141 19069
6669	0	0	Ki67+	 6143 19020
6670	0	0	Ki67+	 6143 19249
6671	0	0	Ki67+	 6152 19150
6672	0	0	Ki67+	 6153 19269
6673	0	0	Ki67+	 6156 19487
6674	0	0	Ki67+	 6157 18900
6675	0	0	Ki67+	 6170 18889
6676	0	0	Ki67+	 6173 19471
6677	0	0	Ki67+	 6179 19225
6678	0	0	Ki67+	 6186 19462
6679	0	0	Ki67+	 6193 19253
6680	0	0	Ki67+	 6199 19228
6681	0	0	Ki67+	 6200 18978
6682	0	0	Ki67+	 6207 19347
6683	0	0	Ki67+	 6230 19195
6684	0	0	Ki67+	 6237 19230
6685	0	0	Ki67+	 6244 19205
6686	0	0	Ki67+	 6250 18814
6687	0	0	Ki67+	 6255 19211
6688	0	0	Ki67+	 6263 19275
6689	0	0	Ki67+	 6264 19169
6690	0	0	Ki67+	 6269 19193
6691	0	0	Ki67+	 6291 19147
6692	0	0	Ki67+	 6321 19347
6693	0	0	Ki67+	 6325 18851
6694	0	0	Ki67+	 6328 19093
6695	0	0	Ki67+	 6352 18835
6696	0	0	Ki67+	 6355 19071
6697	0	0	Ki67+	 6364 18812
6698	0	0	Ki67+	 6365 19053
6699	0	0	Ki67+	 6372 19179
6700	0	0	Ki67+	 6381 18798
6701	0	0	Ki67+	 6395 19579
6702	0	0	Ki67+	 6405 19244
6703	0	0	Ki67+	 6407 19002
6704	0	0	Ki67+	 6457 19447
6705	0	0	Ki67+	 6461 19428
6706	0	0	Ki67+	 6462 19408
6707	0	0	Ki67+	 6464 19226
6708	0	0	Ki67+	 6479 19163
6709	0	0	Ki67+	 6485 19371
6710	0	0	Ki67+	 6489 19339
6711	0	0	Ki67+	 6493 19043
6712	0	0	Ki67+	 6494 19502
6713	0	0	Ki67+	 6504 19260
6714	0	0	Ki67+	 6518 19122
6715	0	0	Ki67+	 6519 18840
6716	0	0	Ki67+	 6520 19017
6717	0	0	Ki67+	 6523 19425
6718	0	0	Ki67+	 6528 19164
6719	0	0	Ki67+	 6534 19136
6720	0	0	Ki67+	 6538 19383
6721	0	0	Ki67+	 6542 19213
6722	0	0	Ki67+	 6542 19570
6723	0	0	Ki67+	 6547 18992
6724	0	0	Ki67+	 6559 19187
6725	0	0	Ki67+	 6563 19063
6726	0	0	Ki67+	 6563 19173
6727	0	0	Ki67+	 6565 18972
6728	0	0	Ki67+	 6566 19327
6729	0	0	Ki67+	 6569 18958
6730	0	0	Ki67+	 6573 18835
6731	0	0	Ki67+	 6574 18902
6732	0	0	Ki67+	 6574 18933
6733	0	0	Ki67+	 6575 19371
6734	0	0	Ki67+	 6580 18873
6735	0	0	Ki67+	 6582 19036
6736	0	0	Ki67+	 6587 19510
6737	0	0	Ki67+	 6588 19164
6738	0	0	Ki67+	 6590 19145
6739	0	0	Ki67+	 6591 18928
6740	0	0	Ki67+	 6592 19018
6741	0	0	Ki67+	 6592 19081
6742	0	0	Ki67+	 6596 18818
6743	0	0	Ki67+	 6596 19556
6744	0	0	Ki67+	 6597 19343
6745	0	0	Ki67+	 6602 19320
6746	0	0	Ki67+	 6603 18849
6747	0	0	Ki67+	 6603 18905
6748	0	0	Ki67+	 6603 19059
6749	0	0	Ki67+	 6607 19372
6750	0	0	Ki67+	 6610 19154
6751	0	0	Ki67+	 6611 19541
6752	0	0	Ki67+	 6614 19577
6753	0	0	Ki67+	 6616 18956
6754	0	0	Ki67+	 6616 19138
6755	0	0	Ki67+	 6619 19039
6756	0	0	Ki67+	 6619 19333
6757	0	0	Ki67+	 6619 19499
6758	0	0	Ki67+	 6624 18814
6759	0	0	Ki67+	 6624 18876
6760	0	0	Ki67+	 6624 19455
6761	0	0	Ki67+	 6625 18887
6762	0	0	Ki67+	 6625 19389
6763	0	0	Ki67+	 6627 18978
6764	0	0	Ki67+	 6627 19524
6765	0	0	Ki67+	 6629 18836
6766	0	0	Ki67+	 6630 18997
6767	0	0	Ki67+	 6630 19547
6768	0	0	Ki67+	 6631 18856
6769	0	0	Ki67+	 6632 19108
6770	0	0	Ki67+	 6635 19355
6771	0	0	Ki67+	 6637 19146
6772	0	0	Ki67+	 6641 18911
6773	0	0	Ki67+	 6642 19385
6774	0	0	Ki67+	 6646 19263
6775	0	0	Ki67+	 6647 19175
6776	0	0	Ki67+	 6648 18988
6777	0	0	Ki67+	 6649 19050
6778	0	0	Ki67+	 6650 19108
6779	0	0	Ki67+	 6651 18928
6780	0	0	Ki67+	 6655 19428
6781	0	0	Ki67+	 5857 19925
6782	0	0	Ki67+	 5861 20276
6783	0	0	Ki67+	 5863 20156
6784	0	0	Ki67+	 5877 20288
6785	0	0	Ki67+	 5880 19736
6786	0	0	Ki67+	 5889 20203
6787	0	0	Ki67+	 5890 20140
6788	0	0	Ki67+	 5895 20257
6789	0	0	Ki67+	 5914 19657
6790	0	0	Ki67+	 5918 19672
6791	0	0	Ki67+	 5922 19624
6792	0	0	Ki67+	 5923 19809
6793	0	0	Ki67+	 5931 19596
6794	0	0	Ki67+	 5931 19676
6795	0	0	Ki67+	 5935 19783
6796	0	0	Ki67+	 5947 19607
6797	0	0	Ki67+	 5948 19586
6798	0	0	Ki67+	 5965 19615
6799	0	0	Ki67+	 6012 19686
6800	0	0	Ki67+	 6021 19661
6801	0	0	Ki67+	 6021 19783
6802	0	0	Ki67+	 6025 19700
6803	0	0	Ki67+	 6048 19749
6804	0	0	Ki67+	 6057 19657
6805	0	0	Ki67+	 6063 19606
6806	0	0	Ki67+	 6067 19643
6807	0	0	Ki67+	 6076 19636
6808	0	0	Ki67+	 6078 19692
6809	0	0	Ki67+	 6095 19600
6810	0	0	Ki67+	 6102 19779
6811	0	0	Ki67+	 6103 19814
6812	0	0	Ki67+	 6137 19772
6813	0	0	Ki67+	 6138 19758
6814	0	0	Ki67+	 6194 19976
6815	0	0	Ki67+	 6212 19881
6816	0	0	Ki67+	 6242 20339
6817	0	0	Ki67+	 6244 20300
6818	0	0	Ki67+	 6247 20285
6819	0	0	Ki67+	 6257 20325
6820	0	0	Ki67+	 6267 20326
6821	0	0	Ki67+	 6292 19844
6822	0	0	Ki67+	 6294 19976
6823	0	0	Ki67+	 6336 20113
6824	0	0	Ki67+	 6366 19998
6825	0	0	Ki67+	 6376 19997
6826	0	0	Ki67+	 6389 19594
6827	0	0	Ki67+	 6390 20378
6828	0	0	Ki67+	 6400 20153
6829	0	0	Ki67+	 6400 20268
6830	0	0	Ki67+	 6424 20038
6831	0	0	Ki67+	 6432 20176
6832	0	0	Ki67+	 6433 20128
6833	0	0	Ki67+	 6450 20132
6834	0	0	Ki67+	 6457 20312
6835	0	0	Ki67+	 6486 19699
6836	0	0	Ki67+	 6494 19725
6837	0	0	Ki67+	 6496 19941
6838	0	0	Ki67+	 6524 20314
6839	0	0	Ki67+	 6531 20131
6840	0	0	Ki67+	 6542 19756
6841	0	0	Ki67+	 6543 20304
6842	0	0	Ki67+	 6545 20232
6843	0	0	Ki67+	 6547 19770
6844	0	0	Ki67+	 6547 20286
6845	0	0	Ki67+	 6551 20260
6846	0	0	Ki67+	 6553 19631
6847	0	0	Ki67+	 6562 19790
6848	0	0	Ki67+	 6567 19596
6849	0	0	Ki67+	 6569 20058
6850	0	0	Ki67+	 6571 19721
6851	0	0	Ki67+	 6573 20232
6852	0	0	Ki67+	 6575 19751
6853	0	0	Ki67+	 6575 19809
6854	0	0	Ki67+	 6577 20190
6855	0	0	Ki67+	 6586 19678
6856	0	0	Ki67+	 6588 19776
6857	0	0	Ki67+	 6595 19816
6858	0	0	Ki67+	 6603 19593
6859	0	0	Ki67+	 6607 20197
6860	0	0	Ki67+	 6613 19668
6861	0	0	Ki67+	 6616 19639
6862	0	0	Ki67+	 6616 19812
6863	0	0	Ki67+	 6619 19700
6864	0	0	Ki67+	 6620 19776
6865	0	0	Ki67+	 6620 19845
6866	0	0	Ki67+	 6621 19759
6867	0	0	Ki67+	 6627 19598
6868	0	0	Ki67+	 6644 19841
6869	0	0	Ki67+	 6645 19611
6870	0	0	Ki67+	 6645 19724
6871	0	0	Ki67+	 6645 19750
6872	0	0	Ki67+	 6646 20190
6873	0	0	Ki67+	 6648 20161
6874	0	0	Ki67+	 6652 19782
6875	0	0	Ki67+	 5879 20522
6876	0	0	Ki67+	 5930 20750
6877	0	0	Ki67+	 5936 20800
6878	0	0	Ki67+	 5977 20399
6879	0	0	Ki67+	 5990 20560
6880	0	0	Ki67+	 5991 20410
6881	0	0	Ki67+	 5996 20717
6882	0	0	Ki67+	 6000 21107
6883	0	0	Ki67+	 6014 20427
6884	0	0	Ki67+	 6024 20759
6885	0	0	Ki67+	 6029 20683
6886	0	0	Ki67+	 6031 20699
6887	0	0	Ki67+	 6040 20992
6888	0	0	Ki67+	 6047 21007
6889	0	0	Ki67+	 6053 20676
6890	0	0	Ki67+	 6088 20674
6891	0	0	Ki67+	 6089 20968
6892	0	0	Ki67+	 6121 20427
6893	0	0	Ki67+	 6141 20787
6894	0	0	Ki67+	 6162 21164
6895	0	0	Ki67+	 6164 20648
6896	0	0	Ki67+	 6169 20889
6897	0	0	Ki67+	 6186 20743
6898	0	0	Ki67+	 6187 20884
6899	0	0	Ki67+	 6194 20674
6900	0	0	Ki67+	 6232 20993
6901	0	0	Ki67+	 6255 21113
6902	0	0	Ki67+	 6273 21176
6903	0	0	Ki67+	 6280 21036
6904	0	0	Ki67+	 6280 21166
6905	0	0	Ki67+	 6298 21100
6906	0	0	Ki67+	 6312 20640
6907	0	0	Ki67+	 6341 21013
6908	0	0	Ki67+	 6349 20955
6909	0	0	Ki67+	 6354 21080
6910	0	0	Ki67+	 6359 21179
6911	0	0	Ki67+	 6366 20914
6912	0	0	Ki67+	 6369 20930
6913	0	0	Ki67+	 6373 20983
6914	0	0	Ki67+	 6374 20791
6915	0	0	Ki67+	 6395 20930
6916	0	0	Ki67+	 6402 20906
6917	0	0	Ki67+	 6404 21069
6918	0	0	Ki67+	 6423 21084
6919	0	0	Ki67+	 6451 20451
6920	0	0	Ki67+	 6455 21086
6921	0	0	Ki67+	 6458 21103
6922	0	0	Ki67+	 6487 20536
6923	0	0	Ki67+	 6490 21100
6924	0	0	Ki67+	 6492 21089
6925	0	0	Ki67+	 6516 21096
6926	0	0	Ki67+	 6520 20830
6927	0	0	Ki67+	 6532 21061
6928	0	0	Ki67+	 6535 20430
6929	0	0	Ki67+	 6542 21077
6930	0	0	Ki67+	 6545 20820
6931	0	0	Ki67+	 6550 20618
6932	0	0	Ki67+	 6551 20707
6933	0	0	Ki67+	 6556 20534
6934	0	0	Ki67+	 6564 20571
6935	0	0	Ki67+	 6572 20760
6936	0	0	Ki67+	 6575 21051
6937	0	0	Ki67+	 6587 21079
6938	0	0	Ki67+	 6592 20792
6939	0	0	Ki67+	 6622 20574
6940	0	0	Ki67+	 6632 20766
6941	0	0	Ki67+	 6636 20783
6942	0	0	Ki67+	 6641 20675
6943	0	0	Ki67+	 6642 20459
6944	0	0	Ki67+	 5903 21937
6945	0	0	Ki67+	 5990 21904
6946	0	0	Ki67+	 6127 21767
6947	0	0	Ki67+	 6152 21812
6948	0	0	Ki67+	 6187 21740
6949	0	0	Ki67+	 6213 21755
6950	0	0	Ki67+	 6214 21316
6951	0	0	Ki67+	 6218 21728
6952	0	0	Ki67+	 6230 21185
6953	0	0	Ki67+	 6324 21407
6954	0	0	Ki67+	 6326 21345
6955	0	0	Ki67+	 6345 21299
6956	0	0	Ki67+	 6349 21420
6957	0	0	Ki67+	 6354 21396
6958	0	0	Ki67+	 6361 21796
6959	0	0	Ki67+	 6364 21206
6960	0	0	Ki67+	 6378 21311
6961	0	0	Ki67+	 6382 21376
6962	0	0	Ki67+	 6383 21349
6963	0	0	Ki67+	 6387 21329
6964	0	0	Ki67+	 6398 21526
6965	0	0	Ki67+	 6411 21373
6966	0	0	Ki67+	 6413 21329
6967	0	0	Ki67+	 6419 21269
6968	0	0	Ki67+	 6469 21752
6969	0	0	Ki67+	 6504 21729
6970	0	0	Ki67+	 6510 21410
6971	0	0	Ki67+	 6521 21746
6972	0	0	Ki67+	 6523 21764
6973	0	0	Ki67+	 6548 21561
6974	0	0	Ki67+	 6567 21448
6975	0	0	Ki67+	 6570 21724
6976	0	0	Ki67+	 6578 21748
6977	0	0	Ki67+	 6609 21742
6978	0	0	Ki67+	 6638 21746
6979	0	0	Ki67+	 5887 22213
6980	0	0	Ki67+	 5948 22176
6981	0	0	Ki67+	 5986 22005
6982	0	0	Ki67+	 5996 22093
6983	0	0	Ki67+	 6002 22038
6984	0	0	Ki67+	 6009 22074
6985	0	0	Ki67+	 6043 22205
6986	0	0	Ki67+	 6070 22694
6987	0	0	Ki67+	 6094 22677
6988	0	0	Ki67+	 6132 22269
6989	0	0	Ki67+	 6138 22063
6990	0	0	Ki67+	 6142 22080
6991	0	0	Ki67+	 6177 22685
6992	0	0	Ki67+	 6202 22213
6993	0	0	Ki67+	 6231 22527
6994	0	0	Ki67+	 6235 22162
6995	0	0	Ki67+	 6250 22442
6996	0	0	Ki67+	 6314 22254
6997	0	0	Ki67+	 6315 22296
6998	0	0	Ki67+	 6329 22424
6999	0	0	Ki67+	 6371 22132
7000	0	0	Ki67+	 6392 22128
7001	0	0	Ki67+	 6395 22115
7002	0	0	Ki67+	 6435 22233
7003	0	0	Ki67+	 6465 22377
7004	0	0	Ki67+	 6480 22367
7005	0	0	Ki67+	 6481 22241
7006	0	0	Ki67+	 6486 22384
7007	0	0	Ki67+	 6502 22072
7008	0	0	Ki67+	 6512 22346
7009	0	0	Ki67+	 6533 22619
7010	0	0	Ki67+	 6574 22610
7011	0	0	Ki67+	 6578 22645
7012	0	0	Ki67+	 6601 22585
7013	0	0	Ki67+	 6612 22591
7014	0	0	Ki67+	 6620 22237
7015	0	0	Ki67+	 6631 22284
7016	0	0	Ki67+	 6645 22654
7017	0	0	Ki67+	 6654 22556
7018	0	0	Ki67+	 5857 23424
7019	0	0	Ki67+	 5860 23298
7020	0	0	Ki67+	 5867 23580
7021	0	0	Ki67+	 5869 22895
7022	0	0	Ki67+	 5875 23383
7023	0	0	Ki67+	 5876 23311
7024	0	0	Ki67+	 5878 23489
7025	0	0	Ki67+	 5883 23292
7026	0	0	Ki67+	 5887 23536
7027	0	0	Ki67+	 5888 23426
7028	0	0	Ki67+	 5889 23308
7029	0	0	Ki67+	 5893 23457
7030	0	0	Ki67+	 5898 23339
7031	0	0	Ki67+	 5902 23381
7032	0	0	Ki67+	 5904 23306
7033	0	0	Ki67+	 5912 23509
7034	0	0	Ki67+	 5926 23457
7035	0	0	Ki67+	 5928 23472
7036	0	0	Ki67+	 5930 23424
7037	0	0	Ki67+	 5932 23370
7038	0	0	Ki67+	 5934 23288
7039	0	0	Ki67+	 5939 23396
7040	0	0	Ki67+	 5942 23510
7041	0	0	Ki67+	 5944 23257
7042	0	0	Ki67+	 5944 23576
7043	0	0	Ki67+	 5950 23458
7044	0	0	Ki67+	 5960 23482
7045	0	0	Ki67+	 5964 23554
7046	0	0	Ki67+	 5965 23279
7047	0	0	Ki67+	 5965 23317
7048	0	0	Ki67+	 5967 22931
7049	0	0	Ki67+	 5967 23526
7050	0	0	Ki67+	 5970 22955
7051	0	0	Ki67+	 5984 23567
7052	0	0	Ki67+	 5996 23348
7053	0	0	Ki67+	 6004 23235
7054	0	0	Ki67+	 6025 23249
7055	0	0	Ki67+	 6055 23234
7056	0	0	Ki67+	 6056 23216
7057	0	0	Ki67+	 6069 23251
7058	0	0	Ki67+	 6086 23260
7059	0	0	Ki67+	 6087 23343
7060	0	0	Ki67+	 6089 23193
7061	0	0	Ki67+	 6091 23364
7062	0	0	Ki67+	 6099 23219
7063	0	0	Ki67+	 6100 23481
7064	0	0	Ki67+	 6107 23348
7065	0	0	Ki67+	 6109 23256
7066	0	0	Ki67+	 6113 23547
7067	0	0	Ki67+	 6114 23292
7068	0	0	Ki67+	 6114 23373
7069	0	0	Ki67+	 6117 23401
7070	0	0	Ki67+	 6120 23489
7071	0	0	Ki67+	 6122 23220
7072	0	0	Ki67+	 6126 23250
7073	0	0	Ki67+	 6126 23431
7074	0	0	Ki67+	 6127 23061
7075	0	0	Ki67+	 6128 23452
7076	0	0	Ki67+	 6129 23317
7077	0	0	Ki67+	 6139 23232
7078	0	0	Ki67+	 6140 23567
7079	0	0	Ki67+	 6142 23277
7080	0	0	Ki67+	 6145 23496
7081	0	0	Ki67+	 6146 23316
7082	0	0	Ki67+	 6148 23377
7083	0	0	Ki67+	 6148 23438
7084	0	0	Ki67+	 6150 23217
7085	0	0	Ki67+	 6152 23390
7086	0	0	Ki67+	 6153 23237
7087	0	0	Ki67+	 6155 22990
7088	0	0	Ki67+	 6159 23255
7089	0	0	Ki67+	 6160 23549
7090	0	0	Ki67+	 6169 23379
7091	0	0	Ki67+	 6171 23341
7092	0	0	Ki67+	 6172 23499
7093	0	0	Ki67+	 6175 23244
7094	0	0	Ki67+	 6176 23308
7095	0	0	Ki67+	 6178 23279
7096	0	0	Ki67+	 6187 23237
7097	0	0	Ki67+	 6194 23505
7098	0	0	Ki67+	 6198 23374
7099	0	0	Ki67+	 6200 23270
7100	0	0	Ki67+	 6200 23525
7101	0	0	Ki67+	 6201 23391
7102	0	0	Ki67+	 6207 23237
7103	0	0	Ki67+	 6207 23304
7104	0	0	Ki67+	 6207 23578
7105	0	0	Ki67+	 6209 23331
7106	0	0	Ki67+	 6211 23567
7107	0	0	Ki67+	 6212 23556
7108	0	0	Ki67+	 6214 23484
7109	0	0	Ki67+	 6218 23364
7110	0	0	Ki67+	 6220 23288
7111	0	0	Ki67+	 6222 23496
7112	0	0	Ki67+	 6229 23258
7113	0	0	Ki67+	 6235 23398
7114	0	0	Ki67+	 6238 23438
7115	0	0	Ki67+	 6239 23506
7116	0	0	Ki67+	 6242 23331
7117	0	0	Ki67+	 6245 23427
7118	0	0	Ki67+	 6246 23574
7119	0	0	Ki67+	 6247 23319
7120	0	0	Ki67+	 6249 23530
7121	0	0	Ki67+	 6251 23493
7122	0	0	Ki67+	 6253 23277
7123	0	0	Ki67+	 6253 23362
7124	0	0	Ki67+	 6254 23310
7125	0	0	Ki67+	 6256 23434
7126	0	0	Ki67+	 6259 23176
7127	0	0	Ki67+	 6260 23470
7128	0	0	Ki67+	 6263 23494
7129	0	0	Ki67+	 6265 23378
7130	0	0	Ki67+	 6267 23547
7131	0	0	Ki67+	 6270 23336
7132	0	0	Ki67+	 6276 23287
7133	0	0	Ki67+	 6278 23422
7134	0	0	Ki67+	 6278 23479
7135	0	0	Ki67+	 6283 23316
7136	0	0	Ki67+	 6285 23457
7137	0	0	Ki67+	 6287 22821
7138	0	0	Ki67+	 6335 23243
7139	0	0	Ki67+	 6337 23083
7140	0	0	Ki67+	 6346 23273
7141	0	0	Ki67+	 6348 22867
7142	0	0	Ki67+	 6359 23197
7143	0	0	Ki67+	 6367 23465
7144	0	0	Ki67+	 6370 23276
7145	0	0	Ki67+	 6373 23184
7146	0	0	Ki67+	 6373 23229
7147	0	0	Ki67+	 6375 23146
7148	0	0	Ki67+	 6377 23293
7149	0	0	Ki67+	 6379 23016
7150	0	0	Ki67+	 6385 23164
7151	0	0	Ki67+	 6386 23239
7152	0	0	Ki67+	 6399 23368
7153	0	0	Ki67+	 6417 23132
7154	0	0	Ki67+	 6429 23462
7155	0	0	Ki67+	 6437 23436
7156	0	0	Ki67+	 6439 23545
7157	0	0	Ki67+	 6449 23253
7158	0	0	Ki67+	 6457 23133
7159	0	0	Ki67+	 6479 23211
7160	0	0	Ki67+	 6489 23133
7161	0	0	Ki67+	 6499 22900
7162	0	0	Ki67+	 6500 23058
7163	0	0	Ki67+	 6503 23521
7164	0	0	Ki67+	 6514 23029
7165	0	0	Ki67+	 6515 22876
7166	0	0	Ki67+	 6518 22866
7167	0	0	Ki67+	 6577 23332
7168	0	0	Ki67+	 6578 22967
7169	0	0	Ki67+	 6583 22989
7170	0	0	Ki67+	 6589 23344
7171	0	0	Ki67+	 6604 23325
7172	0	0	Ki67+	 6608 23343
7173	0	0	Ki67+	 6614 22944
7174	0	0	Ki67+	 6626 22951
7175	0	0	Ki67+	 6645 23309
7176	0	0	Ki67+	 6648 23372
7177	0	0	Ki67+	 6652 22930
7178	0	0	Ki67+	 5858 23937
7179	0	0	Ki67+	 5859 24290
7180	0	0	Ki67+	 5861 24256
7181	0	0	Ki67+	 5862 23893
7182	0	0	Ki67+	 5862 23981
7183	0	0	Ki67+	 5864 23785
7184	0	0	Ki67+	 5873 23997
7185	0	0	Ki67+	 5875 23624
7186	0	0	Ki67+	 5882 23790
7187	0	0	Ki67+	 5883 24283
7188	0	0	Ki67+	 5891 24250
7189	0	0	Ki67+	 5892 24351
7190	0	0	Ki67+	 5898 24268
7191	0	0	Ki67+	 5901 24007
7192	0	0	Ki67+	 5904 23859
7193	0	0	Ki67+	 5904 24237
7194	0	0	Ki67+	 5910 23680
7195	0	0	Ki67+	 5915 23662
7196	0	0	Ki67+	 5921 23944
7197	0	0	Ki67+	 5921 24001
7198	0	0	Ki67+	 5927 23694
7199	0	0	Ki67+	 5928 24246
7200	0	0	Ki67+	 5936 23966
7201	0	0	Ki67+	 5939 23667
7202	0	0	Ki67+	 5944 24269
7203	0	0	Ki67+	 5945 23844
7204	0	0	Ki67+	 5946 24338
7205	0	0	Ki67+	 5947 23901
7206	0	0	Ki67+	 5950 24367
7207	0	0	Ki67+	 5953 23705
7208	0	0	Ki67+	 5955 24317
7209	0	0	Ki67+	 5965 23869
7210	0	0	Ki67+	 5969 23992
7211	0	0	Ki67+	 5970 23597
7212	0	0	Ki67+	 5972 23900
7213	0	0	Ki67+	 5982 24222
7214	0	0	Ki67+	 5985 23802
7215	0	0	Ki67+	 5985 23846
7216	0	0	Ki67+	 5985 24359
7217	0	0	Ki67+	 5991 23860
7218	0	0	Ki67+	 5995 24316
7219	0	0	Ki67+	 5997 24190
7220	0	0	Ki67+	 5999 23901
7221	0	0	Ki67+	 6005 24270
7222	0	0	Ki67+	 6008 23912
7223	0	0	Ki67+	 6013 23861
7224	0	0	Ki67+	 6016 23953
7225	0	0	Ki67+	 6023 23809
7226	0	0	Ki67+	 6024 24172
7227	0	0	Ki67+	 6024 24200
7228	0	0	Ki67+	 6027 24375
7229	0	0	Ki67+	 6033 24309
7230	0	0	Ki67+	 6037 23959
7231	0	0	Ki67+	 6040 24335
7232	0	0	Ki67+	 6040 24351
7233	0	0	Ki67+	 6045 24158
7234	0	0	Ki67+	 6047 23830
7235	0	0	Ki67+	 6047 23886
7236	0	0	Ki67+	 6047 23921
7237	0	0	Ki67+	 6050 24335
7238	0	0	Ki67+	 6076 24155
7239	0	0	Ki67+	 6076 24199
7240	0	0	Ki67+	 6077 24294
7241	0	0	Ki67+	 6079 24189
7242	0	0	Ki67+	 6081 23847
7243	0	0	Ki67+	 6081 23876
7244	0	0	Ki67+	 6083 23922
7245	0	0	Ki67+	 6088 24218
7246	0	0	Ki67+	 6089 24248
7247	0	0	Ki67+	 6090 23790
7248	0	0	Ki67+	 6092 24054
7249	0	0	Ki67+	 6097 23843
7250	0	0	Ki67+	 6104 24166
7251	0	0	Ki67+	 6104 24244
7252	0	0	Ki67+	 6105 23902
7253	0	0	Ki67+	 6106 23860
7254	0	0	Ki67+	 6114 24201
7255	0	0	Ki67+	 6116 24274
7256	0	0	Ki67+	 6117 23881
7257	0	0	Ki67+	 6118 24186
7258	0	0	Ki67+	 6121 23696
7259	0	0	Ki67+	 6121 23785
7260	0	0	Ki67+	 6122 23819
7261	0	0	Ki67+	 6125 23671
7262	0	0	Ki67+	 6126 24216
7263	0	0	Ki67+	 6135 23762
7264	0	0	Ki67+	 6137 23866
7265	0	0	Ki67+	 6148 23767
7266	0	0	Ki67+	 6151 23796
7267	0	0	Ki67+	 6154 23696
7268	0	0	Ki67+	 6155 23829
7269	0	0	Ki67+	 6161 23644
7270	0	0	Ki67+	 6164 23806
7271	0	0	Ki67+	 6167 24381
7272	0	0	Ki67+	 6173 24324
7273	0	0	Ki67+	 6178 23777
7274	0	0	Ki67+	 6181 23600
7275	0	0	Ki67+	 6185 23652
7276	0	0	Ki67+	 6188 24353
7277	0	0	Ki67+	 6190 23705
7278	0	0	Ki67+	 6191 23736
7279	0	0	Ki67+	 6191 23758
7280	0	0	Ki67+	 6199 24276
7281	0	0	Ki67+	 6200 23650
7282	0	0	Ki67+	 6202 23742
7283	0	0	Ki67+	 6203 24254
7284	0	0	Ki67+	 6206 24345
7285	0	0	Ki67+	 6211 23732
7286	0	0	Ki67+	 6211 24074
7287	0	0	Ki67+	 6212 23597
7288	0	0	Ki67+	 6214 23662
7289	0	0	Ki67+	 6215 23693
7290	0	0	Ki67+	 6215 24167
7291	0	0	Ki67+	 6217 24331
7292	0	0	Ki67+	 6226 23702
7293	0	0	Ki67+	 6227 24143
7294	0	0	Ki67+	 6229 23683
7295	0	0	Ki67+	 6231 24260
7296	0	0	Ki67+	 6235 23597
7297	0	0	Ki67+	 6236 24369
7298	0	0	Ki67+	 6238 24230
7299	0	0	Ki67+	 6240 24155
7300	0	0	Ki67+	 6240 24179
7301	0	0	Ki67+	 6245 23635
7302	0	0	Ki67+	 6245 23664
7303	0	0	Ki67+	 6246 24109
7304	0	0	Ki67+	 6250 23827
7305	0	0	Ki67+	 6250 24096
7306	0	0	Ki67+	 6259 24145
7307	0	0	Ki67+	 6260 24233
7308	0	0	Ki67+	 6260 24252
7309	0	0	Ki67+	 6260 24311
7310	0	0	Ki67+	 6264 24100
7311	0	0	Ki67+	 6266 24168
7312	0	0	Ki67+	 6268 24112
7313	0	0	Ki67+	 6275 24364
7314	0	0	Ki67+	 6279 24291
7315	0	0	Ki67+	 6284 24325
7316	0	0	Ki67+	 6286 24049
7317	0	0	Ki67+	 6286 24134
7318	0	0	Ki67+	 6286 24169
7319	0	0	Ki67+	 6294 24066
7320	0	0	Ki67+	 6299 24238
7321	0	0	Ki67+	 6300 24024
7322	0	0	Ki67+	 6300 24272
7323	0	0	Ki67+	 6300 24310
7324	0	0	Ki67+	 6302 24185
7325	0	0	Ki67+	 6306 24108
7326	0	0	Ki67+	 6319 24045
7327	0	0	Ki67+	 6319 24164
7328	0	0	Ki67+	 6323 24218
7329	0	0	Ki67+	 6323 24350
7330	0	0	Ki67+	 6325 24119
7331	0	0	Ki67+	 6328 24134
7332	0	0	Ki67+	 6330 24005
7333	0	0	Ki67+	 6332 24290
7334	0	0	Ki67+	 6333 24253
7335	0	0	Ki67+	 6339 24042
7336	0	0	Ki67+	 6342 24066
7337	0	0	Ki67+	 6342 24318
7338	0	0	Ki67+	 6344 23967
7339	0	0	Ki67+	 6344 24205
7340	0	0	Ki67+	 6353 24257
7341	0	0	Ki67+	 6354 23987
7342	0	0	Ki67+	 6354 24114
7343	0	0	Ki67+	 6354 24376
7344	0	0	Ki67+	 6359 24342
7345	0	0	Ki67+	 6362 24175
7346	0	0	Ki67+	 6363 23956
7347	0	0	Ki67+	 6364 24155
7348	0	0	Ki67+	 6366 24304
7349	0	0	Ki67+	 6367 24096
7350	0	0	Ki67+	 6370 23987
7351	0	0	Ki67+	 6372 23999
7352	0	0	Ki67+	 6376 24378
7353	0	0	Ki67+	 6377 24287
7354	0	0	Ki67+	 6379 24174
7355	0	0	Ki67+	 6384 24146
7356	0	0	Ki67+	 6385 24266
7357	0	0	Ki67+	 6386 24194
7358	0	0	Ki67+	 6389 24118
7359	0	0	Ki67+	 6389 24353
7360	0	0	Ki67+	 6391 24016
7361	0	0	Ki67+	 6394 23932
7362	0	0	Ki67+	 6394 24244
7363	0	0	Ki67+	 6400 24191
7364	0	0	Ki67+	 6401 24064
7365	0	0	Ki67+	 6408 24346
7366	0	0	Ki67+	 6410 24150
7367	0	0	Ki67+	 6415 24293
7368	0	0	Ki67+	 6421 24247
7369	0	0	Ki67+	 6422 23616
7370	0	0	Ki67+	 6426 24271
7371	0	0	Ki67+	 6427 23903
7372	0	0	Ki67+	 6430 24010
7373	0	0	Ki67+	 6432 24095
7374	0	0	Ki67+	 6438 23969
7375	0	0	Ki67+	 6438 24044
7376	0	0	Ki67+	 6438 24146
7377	0	0	Ki67+	 6442 24173
7378	0	0	Ki67+	 6444 23789
7379	0	0	Ki67+	 6446 24331
7380	0	0	Ki67+	 6447 24248
7381	0	0	Ki67+	 6448 24219
7382	0	0	Ki67+	 6449 23894
7383	0	0	Ki67+	 6450 24115
7384	0	0	Ki67+	 6451 23825
7385	0	0	Ki67+	 6451 23977
7386	0	0	Ki67+	 6453 23945
7387	0	0	Ki67+	 6454 24364
7388	0	0	Ki67+	 6455 24029
7389	0	0	Ki67+	 6456 24301
7390	0	0	Ki67+	 6462 24009
7391	0	0	Ki67+	 6468 24226
7392	0	0	Ki67+	 6471 23874
7393	0	0	Ki67+	 6476 24055
7394	0	0	Ki67+	 6479 24090
7395	0	0	Ki67+	 6480 23902
7396	0	0	Ki67+	 6485 24344
7397	0	0	Ki67+	 6486 23763
7398	0	0	Ki67+	 6488 24316
7399	0	0	Ki67+	 6490 23988
7400	0	0	Ki67+	 6494 24027
7401	0	0	Ki67+	 6496 23923
7402	0	0	Ki67+	 6497 23862
7403	0	0	Ki67+	 6499 24158
7404	0	0	Ki67+	 6502 24192
7405	0	0	Ki67+	 6502 24381
7406	0	0	Ki67+	 6503 24172
7407	0	0	Ki67+	 6505 24344
7408	0	0	Ki67+	 6509 23980
7409	0	0	Ki67+	 6510 24093
7410	0	0	Ki67+	 6511 24233
7411	0	0	Ki67+	 6512 23951
7412	0	0	Ki67+	 6513 23620
7413	0	0	Ki67+	 6516 24291
7414	0	0	Ki67+	 6518 24031
7415	0	0	Ki67+	 6520 24131
7416	0	0	Ki67+	 6521 23879
7417	0	0	Ki67+	 6521 23992
7418	0	0	Ki67+	 6525 24053
7419	0	0	Ki67+	 6525 24177
7420	0	0	Ki67+	 6526 24199
7421	0	0	Ki67+	 6531 24335
7422	0	0	Ki67+	 6535 23866
7423	0	0	Ki67+	 6535 24082
7424	0	0	Ki67+	 6536 23844
7425	0	0	Ki67+	 6536 23890
7426	0	0	Ki67+	 6540 24363
7427	0	0	Ki67+	 6545 23855
7428	0	0	Ki67+	 6545 24052
7429	0	0	Ki67+	 6547 23943
7430	0	0	Ki67+	 6547 23987
7431	0	0	Ki67+	 6552 24264
7432	0	0	Ki67+	 6556 24302
7433	0	0	Ki67+	 6559 24018
7434	0	0	Ki67+	 6559 24186
7435	0	0	Ki67+	 6562 23934
7436	0	0	Ki67+	 6562 23973
7437	0	0	Ki67+	 6563 23772
7438	0	0	Ki67+	 6564 24163
7439	0	0	Ki67+	 6564 24222
7440	0	0	Ki67+	 6565 24067
7441	0	0	Ki67+	 6566 23876
7442	0	0	Ki67+	 6567 23825
7443	0	0	Ki67+	 6567 24126
7444	0	0	Ki67+	 6568 23905
7445	0	0	Ki67+	 6568 24042
7446	0	0	Ki67+	 6568 24316
7447	0	0	Ki67+	 6570 24086
7448	0	0	Ki67+	 6572 23743
7449	0	0	Ki67+	 6573 24207
7450	0	0	Ki67+	 6574 24269
7451	0	0	Ki67+	 6576 23964
7452	0	0	Ki67+	 6580 23929
7453	0	0	Ki67+	 6582 24357
7454	0	0	Ki67+	 6585 23878
7455	0	0	Ki67+	 6586 23823
7456	0	0	Ki67+	 6588 23951
7457	0	0	Ki67+	 6592 24113
7458	0	0	Ki67+	 6593 24323
7459	0	0	Ki67+	 6594 23998
7460	0	0	Ki67+	 6597 23825
7461	0	0	Ki67+	 6597 23847
7462	0	0	Ki67+	 6602 24171
7463	0	0	Ki67+	 6603 24072
7464	0	0	Ki67+	 6604 23896
7465	0	0	Ki67+	 6604 24047
7466	0	0	Ki67+	 6606 23973
7467	0	0	Ki67+	 6607 24196
7468	0	0	Ki67+	 6611 23638
7469	0	0	Ki67+	 6611 24276
7470	0	0	Ki67+	 6613 24141
7471	0	0	Ki67+	 6614 23805
7472	0	0	Ki67+	 6616 24379
7473	0	0	Ki67+	 6617 23849
7474	0	0	Ki67+	 6618 23917
7475	0	0	Ki67+	 6619 24349
7476	0	0	Ki67+	 6623 24188
7477	0	0	Ki67+	 6625 23805
7478	0	0	Ki67+	 6625 23984
7479	0	0	Ki67+	 6625 24208
7480	0	0	Ki67+	 6626 24028
7481	0	0	Ki67+	 6629 23732
7482	0	0	Ki67+	 6629 23820
7483	0	0	Ki67+	 6629 24061
7484	0	0	Ki67+	 6629 24287
7485	0	0	Ki67+	 6630 24323
7486	0	0	Ki67+	 6631 24113
7487	0	0	Ki67+	 6634 24088
7488	0	0	Ki67+	 6639 23999
7489	0	0	Ki67+	 6640 23794
7490	0	0	Ki67+	 6643 23955
7491	0	0	Ki67+	 6643 24250
7492	0	0	Ki67+	 6645 23873
7493	0	0	Ki67+	 6647 24057
7494	0	0	Ki67+	 6649 23903
7495	0	0	Ki67+	 6649 24331
7496	0	0	Ki67+	 6650 24280
7497	0	0	Ki67+	 6652 23817
7498	0	0	Ki67+	 6652 23926
7499	0	0	Ki67+	 6655 24153
7500	0	0	Ki67+	 5857 24660
7501	0	0	Ki67+	 5860 24441
7502	0	0	Ki67+	 5865 24776
7503	0	0	Ki67+	 5874 24415
7504	0	0	Ki67+	 5876 24447
7505	0	0	Ki67+	 5889 24665
7506	0	0	Ki67+	 5893 24479
7507	0	0	Ki67+	 5903 24460
7508	0	0	Ki67+	 5904 24407
7509	0	0	Ki67+	 5906 24777
7510	0	0	Ki67+	 5910 24503
7511	0	0	Ki67+	 5915 24489
7512	0	0	Ki67+	 5915 24660
7513	0	0	Ki67+	 5917 24436
7514	0	0	Ki67+	 5917 24551
7515	0	0	Ki67+	 5927 24455
7516	0	0	Ki67+	 5928 24611
7517	0	0	Ki67+	 5930 24638
7518	0	0	Ki67+	 5935 24503
7519	0	0	Ki67+	 5938 24432
7520	0	0	Ki67+	 5939 24404
7521	0	0	Ki67+	 5939 24531
7522	0	0	Ki67+	 5973 24590
7523	0	0	Ki67+	 5976 24631
7524	0	0	Ki67+	 5992 24789
7525	0	0	Ki67+	 5997 24390
7526	0	0	Ki67+	 5999 24761
7527	0	0	Ki67+	 6011 24599
7528	0	0	Ki67+	 6013 24693
7529	0	0	Ki67+	 6013 24796
7530	0	0	Ki67+	 6021 24674
7531	0	0	Ki67+	 6024 24639
7532	0	0	Ki67+	 6034 24580
7533	0	0	Ki67+	 6040 24601
7534	0	0	Ki67+	 6043 24767
7535	0	0	Ki67+	 6044 24693
7536	0	0	Ki67+	 6044 24718
7537	0	0	Ki67+	 6046 24638
7538	0	0	Ki67+	 6058 24650
7539	0	0	Ki67+	 6059 24568
7540	0	0	Ki67+	 6066 24921
7541	0	0	Ki67+	 6073 24589
7542	0	0	Ki67+	 6075 24561
7543	0	0	Ki67+	 6080 24829
7544	0	0	Ki67+	 6082 24813
7545	0	0	Ki67+	 6087 24784
7546	0	0	Ki67+	 6091 24602
7547	0	0	Ki67+	 6092 24764
7548	0	0	Ki67+	 6098 24741
7549	0	0	Ki67+	 6100 24637
7550	0	0	Ki67+	 6104 24658
7551	0	0	Ki67+	 6108 24709
7552	0	0	Ki67+	 6108 24973
7553	0	0	Ki67+	 6109 24749
7554	0	0	Ki67+	 6113 24572
7555	0	0	Ki67+	 6118 24605
7556	0	0	Ki67+	 6121 24825
7557	0	0	Ki67+	 6125 24539
7558	0	0	Ki67+	 6125 24789
7559	0	0	Ki67+	 6126 24755
7560	0	0	Ki67+	 6132 24671
7561	0	0	Ki67+	 6134 24953
7562	0	0	Ki67+	 6135 24572
7563	0	0	Ki67+	 6138 24873
7564	0	0	Ki67+	 6140 24713
7565	0	0	Ki67+	 6142 24914
7566	0	0	Ki67+	 6144 24637
7567	0	0	Ki67+	 6145 24981
7568	0	0	Ki67+	 6147 24562
7569	0	0	Ki67+	 6151 24832
7570	0	0	Ki67+	 6154 24432
7571	0	0	Ki67+	 6155 24996
7572	0	0	Ki67+	 6156 24655
7573	0	0	Ki67+	 6157 24531
7574	0	0	Ki67+	 6159 24775
7575	0	0	Ki67+	 6162 24588
7576	0	0	Ki67+	 6162 24950
7577	0	0	Ki67+	 6163 24712
7578	0	0	Ki67+	 6164 24701
7579	0	0	Ki67+	 6165 24854
7580	0	0	Ki67+	 6167 25009
7581	0	0	Ki67+	 6168 24401
7582	0	0	Ki67+	 6169 24508
7583	0	0	Ki67+	 6175 24578
7584	0	0	Ki67+	 6177 24897
7585	0	0	Ki67+	 6180 24427
7586	0	0	Ki67+	 6180 24628
7587	0	0	Ki67+	 6184 24538
7588	0	0	Ki67+	 6185 24603
7589	0	0	Ki67+	 6185 24822
7590	0	0	Ki67+	 6185 25066
7591	0	0	Ki67+	 6187 24449
7592	0	0	Ki67+	 6188 24435
7593	0	0	Ki67+	 6189 24480
7594	0	0	Ki67+	 6189 24751
7595	0	0	Ki67+	 6190 24688
7596	0	0	Ki67+	 6190 24779
7597	0	0	Ki67+	 6197 24574
7598	0	0	Ki67+	 6202 24958
7599	0	0	Ki67+	 6203 24404
7600	0	0	Ki67+	 6204 24447
7601	0	0	Ki67+	 6206 24647
7602	0	0	Ki67+	 6206 24843
7603	0	0	Ki67+	 6209 24853
7604	0	0	Ki67+	 6210 24772
7605	0	0	Ki67+	 6215 24500
7606	0	0	Ki67+	 6218 24700
7607	0	0	Ki67+	 6218 24821
7608	0	0	Ki67+	 6220 24751
7609	0	0	Ki67+	 6221 24844
7610	0	0	Ki67+	 6222 24958
7611	0	0	Ki67+	 6225 24735
7612	0	0	Ki67+	 6227 24415
7613	0	0	Ki67+	 6233 24788
7614	0	0	Ki67+	 6233 25014
7615	0	0	Ki67+	 6235 24656
7616	0	0	Ki67+	 6236 24550
7617	0	0	Ki67+	 6236 25001
7618	0	0	Ki67+	 6242 24444
7619	0	0	Ki67+	 6244 24522
7620	0	0	Ki67+	 6245 24895
7621	0	0	Ki67+	 6248 24705
7622	0	0	Ki67+	 6249 24595
7623	0	0	Ki67+	 6253 25045
7624	0	0	Ki67+	 6254 24553
7625	0	0	Ki67+	 6256 24683
7626	0	0	Ki67+	 6257 24436
7627	0	0	Ki67+	 6258 24743
7628	0	0	Ki67+	 6260 24810
7629	0	0	Ki67+	 6263 24491
7630	0	0	Ki67+	 6264 24652
7631	0	0	Ki67+	 6264 24923
7632	0	0	Ki67+	 6266 25111
7633	0	0	Ki67+	 6268 25146
7634	0	0	Ki67+	 6270 24895
7635	0	0	Ki67+	 6272 24711
7636	0	0	Ki67+	 6272 24840
7637	0	0	Ki67+	 6275 24519
7638	0	0	Ki67+	 6275 24976
7639	0	0	Ki67+	 6277 24568
7640	0	0	Ki67+	 6278 25024
7641	0	0	Ki67+	 6281 24474
7642	0	0	Ki67+	 6282 24823
7643	0	0	Ki67+	 6284 24535
7644	0	0	Ki67+	 6285 24677
7645	0	0	Ki67+	 6289 24753
7646	0	0	Ki67+	 6289 24783
7647	0	0	Ki67+	 6290 24417
7648	0	0	Ki67+	 6290 24835
7649	0	0	Ki67+	 6294 24942
7650	0	0	Ki67+	 6296 24873
7651	0	0	Ki67+	 6296 25056
7652	0	0	Ki67+	 6297 24655
7653	0	0	Ki67+	 6302 24718
7654	0	0	Ki67+	 6305 24511
7655	0	0	Ki67+	 6306 24614
7656	0	0	Ki67+	 6306 24842
7657	0	0	Ki67+	 6308 24659
7658	0	0	Ki67+	 6308 24911
7659	0	0	Ki67+	 6309 25168
7660	0	0	Ki67+	 6313 24757
7661	0	0	Ki67+	 6315 24579
7662	0	0	Ki67+	 6318 24654
7663	0	0	Ki67+	 6319 24796
7664	0	0	Ki67+	 6319 25045
7665	0	0	Ki67+	 6322 25064
7666	0	0	Ki67+	 6322 25096
7667	0	0	Ki67+	 6323 25147
7668	0	0	Ki67+	 6329 24553
7669	0	0	Ki67+	 6331 24391
7670	0	0	Ki67+	 6333 24860
7671	0	0	Ki67+	 6339 24417
7672	0	0	Ki67+	 6341 24674
7673	0	0	Ki67+	 6343 25117
7674	0	0	Ki67+	 6346 25058
7675	0	0	Ki67+	 6347 24529
7676	0	0	Ki67+	 6348 24857
7677	0	0	Ki67+	 6349 24631
7678	0	0	Ki67+	 6351 24758
7679	0	0	Ki67+	 6351 25101
7680	0	0	Ki67+	 6352 24654
7681	0	0	Ki67+	 6353 24575
7682	0	0	Ki67+	 6358 24898
7683	0	0	Ki67+	 6358 25089
7684	0	0	Ki67+	 6361 24592
7685	0	0	Ki67+	 6361 24721
7686	0	0	Ki67+	 6369 24686
7687	0	0	Ki67+	 6372 24477
7688	0	0	Ki67+	 6372 24831
7689	0	0	Ki67+	 6381 24513
7690	0	0	Ki67+	 6382 24886
7691	0	0	Ki67+	 6383 24497
7692	0	0	Ki67+	 6386 25106
7693	0	0	Ki67+	 6388 24777
7694	0	0	Ki67+	 6389 24557
7695	0	0	Ki67+	 6391 24760
7696	0	0	Ki67+	 6396 24816
7697	0	0	Ki67+	 6398 25180
7698	0	0	Ki67+	 6399 24667
7699	0	0	Ki67+	 6403 24762
7700	0	0	Ki67+	 6404 24527
7701	0	0	Ki67+	 6406 24698
7702	0	0	Ki67+	 6406 24728
7703	0	0	Ki67+	 6407 24796
7704	0	0	Ki67+	 6408 24885
7705	0	0	Ki67+	 6410 24570
7706	0	0	Ki67+	 6412 25133
7707	0	0	Ki67+	 6415 24545
7708	0	0	Ki67+	 6417 24480
7709	0	0	Ki67+	 6418 24643
7710	0	0	Ki67+	 6421 24867
7711	0	0	Ki67+	 6422 24767
7712	0	0	Ki67+	 6425 24395
7713	0	0	Ki67+	 6431 24428
7714	0	0	Ki67+	 6433 24533
7715	0	0	Ki67+	 6434 24563
7716	0	0	Ki67+	 6439 24712
7717	0	0	Ki67+	 6440 24624
7718	0	0	Ki67+	 6440 24740
7719	0	0	Ki67+	 6444 25117
7720	0	0	Ki67+	 6454 24645
7721	0	0	Ki67+	 6454 24826
7722	0	0	Ki67+	 6454 25177
7723	0	0	Ki67+	 6462 24418
7724	0	0	Ki67+	 6466 24800
7725	0	0	Ki67+	 6467 25153
7726	0	0	Ki67+	 6472 24544
7727	0	0	Ki67+	 6475 24816
7728	0	0	Ki67+	 6477 24514
7729	0	0	Ki67+	 6478 25159
7730	0	0	Ki67+	 6479 24407
7731	0	0	Ki67+	 6479 24446
7732	0	0	Ki67+	 6479 24481
7733	0	0	Ki67+	 6484 24611
7734	0	0	Ki67+	 6485 24651
7735	0	0	Ki67+	 6488 24790
7736	0	0	Ki67+	 6488 25090
7737	0	0	Ki67+	 6490 24587
7738	0	0	Ki67+	 6492 25152
7739	0	0	Ki67+	 6494 24804
7740	0	0	Ki67+	 6494 25127
7741	0	0	Ki67+	 6495 24407
7742	0	0	Ki67+	 6503 25113
7743	0	0	Ki67+	 6505 24735
7744	0	0	Ki67+	 6509 24406
7745	0	0	Ki67+	 6515 24522
7746	0	0	Ki67+	 6517 25107
7747	0	0	Ki67+	 6520 24681
7748	0	0	Ki67+	 6521 24593
7749	0	0	Ki67+	 6523 24617
7750	0	0	Ki67+	 6523 24753
7751	0	0	Ki67+	 6528 25046
7752	0	0	Ki67+	 6528 25095
7753	0	0	Ki67+	 6531 24647
7754	0	0	Ki67+	 6537 24491
7755	0	0	Ki67+	 6538 24761
7756	0	0	Ki67+	 6543 24979
7757	0	0	Ki67+	 6549 24732
7758	0	0	Ki67+	 6549 25070
7759	0	0	Ki67+	 6551 24566
7760	0	0	Ki67+	 6553 24453
7761	0	0	Ki67+	 6556 25016
7762	0	0	Ki67+	 6559 24428
7763	0	0	Ki67+	 6559 24976
7764	0	0	Ki67+	 6560 24725
7765	0	0	Ki67+	 6562 25132
7766	0	0	Ki67+	 6565 25065
7767	0	0	Ki67+	 6567 24995
7768	0	0	Ki67+	 6569 25157
7769	0	0	Ki67+	 6573 24559
7770	0	0	Ki67+	 6573 24660
7771	0	0	Ki67+	 6573 24696
7772	0	0	Ki67+	 6577 25177
7773	0	0	Ki67+	 6582 24641
7774	0	0	Ki67+	 6584 24527
7775	0	0	Ki67+	 6585 24605
7776	0	0	Ki67+	 6586 24405
7777	0	0	Ki67+	 6586 24455
7778	0	0	Ki67+	 6589 24962
7779	0	0	Ki67+	 6591 25029
7780	0	0	Ki67+	 6593 25126
7781	0	0	Ki67+	 6595 25049
7782	0	0	Ki67+	 6596 24990
7783	0	0	Ki67+	 6601 24683
7784	0	0	Ki67+	 6602 24458
7785	0	0	Ki67+	 6604 24595
7786	0	0	Ki67+	 6607 24556
7787	0	0	Ki67+	 6609 24866
7788	0	0	Ki67+	 6610 25173
7789	0	0	Ki67+	 6611 25053
7790	0	0	Ki67+	 6612 24525
7791	0	0	Ki67+	 6614 25137
7792	0	0	Ki67+	 6617 24591
7793	0	0	Ki67+	 6619 24410
7794	0	0	Ki67+	 6620 24969
7795	0	0	Ki67+	 6625 24622
7796	0	0	Ki67+	 6627 24540
7797	0	0	Ki67+	 6629 24658
7798	0	0	Ki67+	 6629 25093
7799	0	0	Ki67+	 6633 24570
7800	0	0	Ki67+	 6634 24919
7801	0	0	Ki67+	 6634 25171
7802	0	0	Ki67+	 6636 24950
7803	0	0	Ki67+	 6636 25034
7804	0	0	Ki67+	 6642 24501
7805	0	0	Ki67+	 6643 24827
7806	0	0	Ki67+	 6644 24845
7807	0	0	Ki67+	 6645 24590
7808	0	0	Ki67+	 6645 24628
7809	0	0	Ki67+	 6645 25103
7810	0	0	Ki67+	 6646 24882
7811	0	0	Ki67+	 6647 24471
7812	0	0	Ki67+	 6648 24441
7813	0	0	Ki67+	 6650 24796
7814	0	0	Ki67+	 6650 24905
7815	0	0	Ki67+	 6655 24400
7816	0	0	Ki67+	 6211 25280
7817	0	0	Ki67+	 6269 25247
7818	0	0	Ki67+	 6272 25298
7819	0	0	Ki67+	 6287 25233
7820	0	0	Ki67+	 6298 25279
7821	0	0	Ki67+	 6298 25338
7822	0	0	Ki67+	 6304 25203
7823	0	0	Ki67+	 6317 25248
7824	0	0	Ki67+	 6329 25374
7825	0	0	Ki67+	 6331 25341
7826	0	0	Ki67+	 6332 25396
7827	0	0	Ki67+	 6333 25222
7828	0	0	Ki67+	 6340 25186
7829	0	0	Ki67+	 6365 25295
7830	0	0	Ki67+	 6370 25217
7831	0	0	Ki67+	 6370 25418
7832	0	0	Ki67+	 6377 25348
7833	0	0	Ki67+	 6385 25550
7834	0	0	Ki67+	 6386 25484
7835	0	0	Ki67+	 6387 25392
7836	0	0	Ki67+	 6391 25439
7837	0	0	Ki67+	 6396 25259
7838	0	0	Ki67+	 6397 25368
7839	0	0	Ki67+	 6401 25354
7840	0	0	Ki67+	 6408 25209
7841	0	0	Ki67+	 6408 25316
7842	0	0	Ki67+	 6415 25332
7843	0	0	Ki67+	 6415 25423
7844	0	0	Ki67+	 6423 25460
7845	0	0	Ki67+	 6424 25393
7846	0	0	Ki67+	 6432 25271
7847	0	0	Ki67+	 6432 25368
7848	0	0	Ki67+	 6439 25302
7849	0	0	Ki67+	 6440 25483
7850	0	0	Ki67+	 6442 25436
7851	0	0	Ki67+	 6445 25224
7852	0	0	Ki67+	 6448 25236
7853	0	0	Ki67+	 6464 25598
7854	0	0	Ki67+	 6468 25470
7855	0	0	Ki67+	 6471 25393
7856	0	0	Ki67+	 6476 25492
7857	0	0	Ki67+	 6480 25416
7858	0	0	Ki67+	 6481 25339
7859	0	0	Ki67+	 6482 25712
7860	0	0	Ki67+	 6488 25251
7861	0	0	Ki67+	 6502 25422
7862	0	0	Ki67+	 6502 25464
7863	0	0	Ki67+	 6505 25288
7864	0	0	Ki67+	 6508 25478
7865	0	0	Ki67+	 6510 25222
7866	0	0	Ki67+	 6512 25358
7867	0	0	Ki67+	 6514 25525
7868	0	0	Ki67+	 6516 25372
7869	0	0	Ki67+	 6520 25543
7870	0	0	Ki67+	 6525 25243
7871	0	0	Ki67+	 6529 25525
7872	0	0	Ki67+	 6536 25209
7873	0	0	Ki67+	 6539 25814
7874	0	0	Ki67+	 6541 25282
7875	0	0	Ki67+	 6542 25558
7876	0	0	Ki67+	 6542 25657
7877	0	0	Ki67+	 6543 25364
7878	0	0	Ki67+	 6553 25499
7879	0	0	Ki67+	 6555 25393
7880	0	0	Ki67+	 6559 25215
7881	0	0	Ki67+	 6561 25263
7882	0	0	Ki67+	 6566 25550
7883	0	0	Ki67+	 6567 25341
7884	0	0	Ki67+	 6573 25577
7885	0	0	Ki67+	 6575 25606
7886	0	0	Ki67+	 6575 25636
7887	0	0	Ki67+	 6577 25278
7888	0	0	Ki67+	 6578 25441
7889	0	0	Ki67+	 6579 25473
7890	0	0	Ki67+	 6580 25234
7891	0	0	Ki67+	 6582 25524
7892	0	0	Ki67+	 6582 25835
7893	0	0	Ki67+	 6587 25310
7894	0	0	Ki67+	 6593 25423
7895	0	0	Ki67+	 6593 25503
7896	0	0	Ki67+	 6598 25659
7897	0	0	Ki67+	 6599 25374
7898	0	0	Ki67+	 6599 25414
7899	0	0	Ki67+	 6600 25250
7900	0	0	Ki67+	 6604 25573
7901	0	0	Ki67+	 6608 25479
7902	0	0	Ki67+	 6612 25336
7903	0	0	Ki67+	 6613 25196
7904	0	0	Ki67+	 6617 25495
7905	0	0	Ki67+	 6624 25387
7906	0	0	Ki67+	 6625 25325
7907	0	0	Ki67+	 6625 25532
7908	0	0	Ki67+	 6630 25602
7909	0	0	Ki67+	 6635 25471
7910	0	0	Ki67+	 6639 25230
7911	0	0	Ki67+	 6639 25305
7912	0	0	Ki67+	 6641 25582
7913	0	0	Ki67+	 6644 25685
7914	0	0	Ki67+	 6647 25287
7915	0	0	Ki67+	 6648 25253
7916	0	0	Ki67+	 6648 25441
7917	0	0	Ki67+	 6649 25376
7918	0	0	Ki67+	 6652 25353
7919	0	0	Ki67+	 6655 25677
7920	0	0	Ki67+	 7041 8736
7921	0	0	Ki67+	 7447 8537
7922	0	0	Ki67+	 6872 9374
7923	0	0	Ki67+	 6886 9617
7924	0	0	Ki67+	 6956 9373
7925	0	0	Ki67+	 6957 9361
7926	0	0	Ki67+	 6687 10539
7927	0	0	Ki67+	 6741 9989
7928	0	0	Ki67+	 7006 10268
7929	0	0	Ki67+	 7020 9973
7930	0	0	Ki67+	 7047 10232
7931	0	0	Ki67+	 7279 10467
7932	0	0	Ki67+	 6786 10734
7933	0	0	Ki67+	 6828 11225
7934	0	0	Ki67+	 7003 11084
7935	0	0	Ki67+	 7007 11127
7936	0	0	Ki67+	 7105 11204
7937	0	0	Ki67+	 7108 10952
7938	0	0	Ki67+	 7153 11002
7939	0	0	Ki67+	 7158 10926
7940	0	0	Ki67+	 7166 10972
7941	0	0	Ki67+	 7169 10994
7942	0	0	Ki67+	 7173 10897
7943	0	0	Ki67+	 7178 10952
7944	0	0	Ki67+	 7192 10977
7945	0	0	Ki67+	 7269 11311
7946	0	0	Ki67+	 7325 11237
7947	0	0	Ki67+	 7352 11211
7948	0	0	Ki67+	 7368 11130
7949	0	0	Ki67+	 6660 11887
7950	0	0	Ki67+	 6662 12107
7951	0	0	Ki67+	 6666 12085
7952	0	0	Ki67+	 6674 11532
7953	0	0	Ki67+	 6677 12104
7954	0	0	Ki67+	 6678 12051
7955	0	0	Ki67+	 6678 12078
7956	0	0	Ki67+	 6681 12149
7957	0	0	Ki67+	 6686 12015
7958	0	0	Ki67+	 6695 11514
7959	0	0	Ki67+	 6695 12087
7960	0	0	Ki67+	 6701 12114
7961	0	0	Ki67+	 6701 12182
7962	0	0	Ki67+	 6716 12160
7963	0	0	Ki67+	 6719 12082
7964	0	0	Ki67+	 6722 12180
7965	0	0	Ki67+	 6729 12061
7966	0	0	Ki67+	 6733 12107
7967	0	0	Ki67+	 6742 12144
7968	0	0	Ki67+	 6743 12185
7969	0	0	Ki67+	 6747 12199
7970	0	0	Ki67+	 6749 11958
7971	0	0	Ki67+	 6756 11448
7972	0	0	Ki67+	 6769 12158
7973	0	0	Ki67+	 6778 11957
7974	0	0	Ki67+	 6780 12205
7975	0	0	Ki67+	 6804 11788
7976	0	0	Ki67+	 6811 11802
7977	0	0	Ki67+	 6821 11712
7978	0	0	Ki67+	 6823 11484
7979	0	0	Ki67+	 6837 11756
7980	0	0	Ki67+	 6837 11820
7981	0	0	Ki67+	 6839 11722
7982	0	0	Ki67+	 6843 11898
7983	0	0	Ki67+	 6844 12112
7984	0	0	Ki67+	 6850 11735
7985	0	0	Ki67+	 6855 11833
7986	0	0	Ki67+	 6856 11769
7987	0	0	Ki67+	 6863 11936
7988	0	0	Ki67+	 6865 11760
7989	0	0	Ki67+	 6869 11915
7990	0	0	Ki67+	 6876 11846
7991	0	0	Ki67+	 6895 11572
7992	0	0	Ki67+	 6896 11710
7993	0	0	Ki67+	 6898 11441
7994	0	0	Ki67+	 6902 11614
7995	0	0	Ki67+	 6913 11409
7996	0	0	Ki67+	 6918 11557
7997	0	0	Ki67+	 6940 11439
7998	0	0	Ki67+	 6983 11608
7999	0	0	Ki67+	 7006 11800
8000	0	0	Ki67+	 7014 11713
8001	0	0	Ki67+	 7044 11593
8002	0	0	Ki67+	 7046 11615
8003	0	0	Ki67+	 7051 11630
8004	0	0	Ki67+	 7065 11655
8005	0	0	Ki67+	 7070 12157
8006	0	0	Ki67+	 7072 11605
8007	0	0	Ki67+	 7081 11642
8008	0	0	Ki67+	 7087 11678
8009	0	0	Ki67+	 7100 11655
8010	0	0	Ki67+	 7100 11678
8011	0	0	Ki67+	 7137 11613
8012	0	0	Ki67+	 7170 12060
8013	0	0	Ki67+	 7172 12092
8014	0	0	Ki67+	 7213 11649
8015	0	0	Ki67+	 7221 11693
8016	0	0	Ki67+	 7235 11755
8017	0	0	Ki67+	 7282 11925
8018	0	0	Ki67+	 7323 11892
8019	0	0	Ki67+	 7342 12198
8020	0	0	Ki67+	 7345 11896
8021	0	0	Ki67+	 7349 11996
8022	0	0	Ki67+	 7355 11973
8023	0	0	Ki67+	 7370 12190
8024	0	0	Ki67+	 7381 12107
8025	0	0	Ki67+	 7402 12170
8026	0	0	Ki67+	 7429 12193
8027	0	0	Ki67+	 6659 12339
8028	0	0	Ki67+	 6662 12583
8029	0	0	Ki67+	 6663 12431
8030	0	0	Ki67+	 6665 12364
8031	0	0	Ki67+	 6665 12378
8032	0	0	Ki67+	 6668 12459
8033	0	0	Ki67+	 6679 12472
8034	0	0	Ki67+	 6680 12416
8035	0	0	Ki67+	 6682 12306
8036	0	0	Ki67+	 6686 12382
8037	0	0	Ki67+	 6692 12429
8038	0	0	Ki67+	 6692 12491
8039	0	0	Ki67+	 6693 12238
8040	0	0	Ki67+	 6697 12326
8041	0	0	Ki67+	 6701 12285
8042	0	0	Ki67+	 6704 12386
8043	0	0	Ki67+	 6704 12544
8044	0	0	Ki67+	 6707 12448
8045	0	0	Ki67+	 6712 12474
8046	0	0	Ki67+	 6715 12518
8047	0	0	Ki67+	 6723 12348
8048	0	0	Ki67+	 6724 12369
8049	0	0	Ki67+	 6726 12242
8050	0	0	Ki67+	 6729 12396
8051	0	0	Ki67+	 6729 12546
8052	0	0	Ki67+	 6730 12518
8053	0	0	Ki67+	 6739 12495
8054	0	0	Ki67+	 6742 12425
8055	0	0	Ki67+	 6745 12212
8056	0	0	Ki67+	 6745 12253
8057	0	0	Ki67+	 6745 12301
8058	0	0	Ki67+	 6747 12380
8059	0	0	Ki67+	 6748 12266
8060	0	0	Ki67+	 6748 12392
8061	0	0	Ki67+	 6749 12317
8062	0	0	Ki67+	 6750 12357
8063	0	0	Ki67+	 6751 12653
8064	0	0	Ki67+	 6760 12696
8065	0	0	Ki67+	 6775 12986
8066	0	0	Ki67+	 6776 12591
8067	0	0	Ki67+	 6787 12287
8068	0	0	Ki67+	 6787 12936
8069	0	0	Ki67+	 6790 12256
8070	0	0	Ki67+	 6807 12305
8071	0	0	Ki67+	 6809 12924
8072	0	0	Ki67+	 6812 12892
8073	0	0	Ki67+	 6816 12954
8074	0	0	Ki67+	 6817 12245
8075	0	0	Ki67+	 6823 12281
8076	0	0	Ki67+	 6824 12865
8077	0	0	Ki67+	 6828 12882
8078	0	0	Ki67+	 6832 12228
8079	0	0	Ki67+	 6838 12253
8080	0	0	Ki67+	 6841 12923
8081	0	0	Ki67+	 6845 12896
8082	0	0	Ki67+	 6853 12991
8083	0	0	Ki67+	 6855 12570
8084	0	0	Ki67+	 6858 12957
8085	0	0	Ki67+	 6860 12978
8086	0	0	Ki67+	 6867 12913
8087	0	0	Ki67+	 6890 12978
8088	0	0	Ki67+	 6897 12815
8089	0	0	Ki67+	 6903 12909
8090	0	0	Ki67+	 6914 12792
8091	0	0	Ki67+	 6927 12831
8092	0	0	Ki67+	 6929 12976
8093	0	0	Ki67+	 6931 12886
8094	0	0	Ki67+	 6940 12705
8095	0	0	Ki67+	 6940 12859
8096	0	0	Ki67+	 6941 12719
8097	0	0	Ki67+	 6942 12679
8098	0	0	Ki67+	 6942 12839
8099	0	0	Ki67+	 6943 12769
8100	0	0	Ki67+	 6949 13004
8101	0	0	Ki67+	 6951 12806
8102	0	0	Ki67+	 6958 12885
8103	0	0	Ki67+	 6960 12744
8104	0	0	Ki67+	 6966 12948
8105	0	0	Ki67+	 6970 12980
8106	0	0	Ki67+	 6971 12704
8107	0	0	Ki67+	 6971 12909
8108	0	0	Ki67+	 6973 12997
8109	0	0	Ki67+	 6976 12803
8110	0	0	Ki67+	 6980 12765
8111	0	0	Ki67+	 6983 12787
8112	0	0	Ki67+	 6983 12902
8113	0	0	Ki67+	 6987 12861
8114	0	0	Ki67+	 6988 12964
8115	0	0	Ki67+	 6990 12726
8116	0	0	Ki67+	 6991 12686
8117	0	0	Ki67+	 6994 12659
8118	0	0	Ki67+	 6994 12881
8119	0	0	Ki67+	 6998 12822
8120	0	0	Ki67+	 7014 12653
8121	0	0	Ki67+	 7014 12782
8122	0	0	Ki67+	 7017 12962
8123	0	0	Ki67+	 7020 12583
8124	0	0	Ki67+	 7022 12912
8125	0	0	Ki67+	 7028 12684
8126	0	0	Ki67+	 7030 12626
8127	0	0	Ki67+	 7033 12550
8128	0	0	Ki67+	 7033 12572
8129	0	0	Ki67+	 7033 12838
8130	0	0	Ki67+	 7034 12992
8131	0	0	Ki67+	 7039 12744
8132	0	0	Ki67+	 7042 12949
8133	0	0	Ki67+	 7046 12896
8134	0	0	Ki67+	 7047 12688
8135	0	0	Ki67+	 7051 12605
8136	0	0	Ki67+	 7057 12851
8137	0	0	Ki67+	 7058 12416
8138	0	0	Ki67+	 7059 12870
8139	0	0	Ki67+	 7060 12817
8140	0	0	Ki67+	 7060 12906
8141	0	0	Ki67+	 7063 12738
8142	0	0	Ki67+	 7064 12719
8143	0	0	Ki67+	 7066 12978
8144	0	0	Ki67+	 7070 12921
8145	0	0	Ki67+	 7071 12633
8146	0	0	Ki67+	 7074 12594
8147	0	0	Ki67+	 7078 12404
8148	0	0	Ki67+	 7079 12773
8149	0	0	Ki67+	 7081 12652
8150	0	0	Ki67+	 7083 12613
8151	0	0	Ki67+	 7084 12826
8152	0	0	Ki67+	 7086 12637
8153	0	0	Ki67+	 7086 12850
8154	0	0	Ki67+	 7091 12935
8155	0	0	Ki67+	 7103 12703
8156	0	0	Ki67+	 7105 12915
8157	0	0	Ki67+	 7109 12562
8158	0	0	Ki67+	 7109 12763
8159	0	0	Ki67+	 7112 12536
8160	0	0	Ki67+	 7113 12795
8161	0	0	Ki67+	 7114 12461
8162	0	0	Ki67+	 7118 12890
8163	0	0	Ki67+	 7121 12619
8164	0	0	Ki67+	 7123 12638
8165	0	0	Ki67+	 7127 12489
8166	0	0	Ki67+	 7128 12836
8167	0	0	Ki67+	 7131 12408
8168	0	0	Ki67+	 7131 12430
8169	0	0	Ki67+	 7132 12692
8170	0	0	Ki67+	 7133 12812
8171	0	0	Ki67+	 7134 12652
8172	0	0	Ki67+	 7136 12712
8173	0	0	Ki67+	 7137 12739
8174	0	0	Ki67+	 7140 12347
8175	0	0	Ki67+	 7155 12589
8176	0	0	Ki67+	 7156 12572
8177	0	0	Ki67+	 7160 12612
8178	0	0	Ki67+	 7161 12471
8179	0	0	Ki67+	 7165 12529
8180	0	0	Ki67+	 7167 12401
8181	0	0	Ki67+	 7167 12451
8182	0	0	Ki67+	 7167 12732
8183	0	0	Ki67+	 7169 12489
8184	0	0	Ki67+	 7170 12994
8185	0	0	Ki67+	 7174 12209
8186	0	0	Ki67+	 7178 12544
8187	0	0	Ki67+	 7178 12655
8188	0	0	Ki67+	 7178 12977
8189	0	0	Ki67+	 7181 12602
8190	0	0	Ki67+	 7182 12586
8191	0	0	Ki67+	 7186 12420
8192	0	0	Ki67+	 7188 12638
8193	0	0	Ki67+	 7188 12924
8194	0	0	Ki67+	 7200 12820
8195	0	0	Ki67+	 7203 12720
8196	0	0	Ki67+	 7204 12695
8197	0	0	Ki67+	 7210 12669
8198	0	0	Ki67+	 7223 12567
8199	0	0	Ki67+	 7226 12604
8200	0	0	Ki67+	 7237 12433
8201	0	0	Ki67+	 7239 12447
8202	0	0	Ki67+	 7246 12613
8203	0	0	Ki67+	 7250 12519
8204	0	0	Ki67+	 7252 12482
8205	0	0	Ki67+	 7252 12639
8206	0	0	Ki67+	 7254 12423
8207	0	0	Ki67+	 7257 12664
8208	0	0	Ki67+	 7257 12765
8209	0	0	Ki67+	 7260 12536
8210	0	0	Ki67+	 7264 12736
8211	0	0	Ki67+	 7265 12402
8212	0	0	Ki67+	 7271 12693
8213	0	0	Ki67+	 7274 12363
8214	0	0	Ki67+	 7275 12572
8215	0	0	Ki67+	 7277 12511
8216	0	0	Ki67+	 7281 12432
8217	0	0	Ki67+	 7281 12464
8218	0	0	Ki67+	 7284 12344
8219	0	0	Ki67+	 7295 12303
8220	0	0	Ki67+	 7296 12495
8221	0	0	Ki67+	 7298 12565
8222	0	0	Ki67+	 7301 12593
8223	0	0	Ki67+	 7302 12365
8224	0	0	Ki67+	 7303 12479
8225	0	0	Ki67+	 7303 12526
8226	0	0	Ki67+	 7309 12436
8227	0	0	Ki67+	 7312 12500
8228	0	0	Ki67+	 7321 12473
8229	0	0	Ki67+	 7329 12338
8230	0	0	Ki67+	 7339 12530
8231	0	0	Ki67+	 7344 12769
8232	0	0	Ki67+	 7347 12231
8233	0	0	Ki67+	 7355 12313
8234	0	0	Ki67+	 7358 12528
8235	0	0	Ki67+	 7365 12514
8236	0	0	Ki67+	 7371 12281
8237	0	0	Ki67+	 7375 12245
8238	0	0	Ki67+	 7379 12221
8239	0	0	Ki67+	 7380 12537
8240	0	0	Ki67+	 7396 12336
8241	0	0	Ki67+	 7397 12481
8242	0	0	Ki67+	 7406 12307
8243	0	0	Ki67+	 7407 12259
8244	0	0	Ki67+	 7408 12923
8245	0	0	Ki67+	 7409 12319
8246	0	0	Ki67+	 7409 12444
8247	0	0	Ki67+	 7410 12213
8248	0	0	Ki67+	 7410 12750
8249	0	0	Ki67+	 7417 12245
8250	0	0	Ki67+	 7419 12425
8251	0	0	Ki67+	 7420 12364
8252	0	0	Ki67+	 7433 12507
8253	0	0	Ki67+	 7434 12321
8254	0	0	Ki67+	 7436 12394
8255	0	0	Ki67+	 7451 12297
8256	0	0	Ki67+	 7454 12374
8257	0	0	Ki67+	 7455 12345
8258	0	0	Ki67+	 6662 13457
8259	0	0	Ki67+	 6663 13355
8260	0	0	Ki67+	 6663 13385
8261	0	0	Ki67+	 6668 13445
8262	0	0	Ki67+	 6669 13301
8263	0	0	Ki67+	 6671 13476
8264	0	0	Ki67+	 6674 13271
8265	0	0	Ki67+	 6677 13420
8266	0	0	Ki67+	 6683 13137
8267	0	0	Ki67+	 6686 13062
8268	0	0	Ki67+	 6687 13370
8269	0	0	Ki67+	 6690 13107
8270	0	0	Ki67+	 6696 13798
8271	0	0	Ki67+	 6699 13346
8272	0	0	Ki67+	 6701 13083
8273	0	0	Ki67+	 6705 13169
8274	0	0	Ki67+	 6707 13149
8275	0	0	Ki67+	 6708 13258
8276	0	0	Ki67+	 6709 13426
8277	0	0	Ki67+	 6709 13512
8278	0	0	Ki67+	 6711 13578
8279	0	0	Ki67+	 6713 13314
8280	0	0	Ki67+	 6713 13389
8281	0	0	Ki67+	 6713 13606
8282	0	0	Ki67+	 6714 13496
8283	0	0	Ki67+	 6716 13117
8284	0	0	Ki67+	 6717 13071
8285	0	0	Ki67+	 6718 13100
8286	0	0	Ki67+	 6718 13463
8287	0	0	Ki67+	 6720 13291
8288	0	0	Ki67+	 6721 13018
8289	0	0	Ki67+	 6724 13126
8290	0	0	Ki67+	 6727 13624
8291	0	0	Ki67+	 6728 13048
8292	0	0	Ki67+	 6732 13418
8293	0	0	Ki67+	 6733 13381
8294	0	0	Ki67+	 6735 13468
8295	0	0	Ki67+	 6736 13686
8296	0	0	Ki67+	 6737 13293
8297	0	0	Ki67+	 6737 13543
8298	0	0	Ki67+	 6741 13157
8299	0	0	Ki67+	 6741 13775
8300	0	0	Ki67+	 6743 13321
8301	0	0	Ki67+	 6748 13181
8302	0	0	Ki67+	 6751 13384
8303	0	0	Ki67+	 6752 13370
8304	0	0	Ki67+	 6752 13660
8305	0	0	Ki67+	 6755 13757
8306	0	0	Ki67+	 6758 13611
8307	0	0	Ki67+	 6760 13293
8308	0	0	Ki67+	 6763 13349
8309	0	0	Ki67+	 6767 13775
8310	0	0	Ki67+	 6771 13322
8311	0	0	Ki67+	 6772 13591
8312	0	0	Ki67+	 6778 13413
8313	0	0	Ki67+	 6779 13369
8314	0	0	Ki67+	 6780 13024
8315	0	0	Ki67+	 6785 13423
8316	0	0	Ki67+	 6786 13568
8317	0	0	Ki67+	 6787 13342
8318	0	0	Ki67+	 6793 13390
8319	0	0	Ki67+	 6796 13071
8320	0	0	Ki67+	 6796 13109
8321	0	0	Ki67+	 6801 13042
8322	0	0	Ki67+	 6804 13131
8323	0	0	Ki67+	 6807 13453
8324	0	0	Ki67+	 6808 13197
8325	0	0	Ki67+	 6814 13380
8326	0	0	Ki67+	 6816 13104
8327	0	0	Ki67+	 6818 13193
8328	0	0	Ki67+	 6820 13449
8329	0	0	Ki67+	 6821 13024
8330	0	0	Ki67+	 6822 13072
8331	0	0	Ki67+	 6825 13537
8332	0	0	Ki67+	 6830 13420
8333	0	0	Ki67+	 6832 13707
8334	0	0	Ki67+	 6834 13089
8335	0	0	Ki67+	 6836 13148
8336	0	0	Ki67+	 6838 13132
8337	0	0	Ki67+	 6839 13298
8338	0	0	Ki67+	 6843 13217
8339	0	0	Ki67+	 6843 13268
8340	0	0	Ki67+	 6843 13321
8341	0	0	Ki67+	 6843 13733
8342	0	0	Ki67+	 6846 13114
8343	0	0	Ki67+	 6846 13247
8344	0	0	Ki67+	 6849 13037
8345	0	0	Ki67+	 6853 13079
8346	0	0	Ki67+	 6859 13141
8347	0	0	Ki67+	 6859 13551
8348	0	0	Ki67+	 6860 13372
8349	0	0	Ki67+	 6861 13496
8350	0	0	Ki67+	 6866 13425
8351	0	0	Ki67+	 6870 13345
8352	0	0	Ki67+	 6872 13025
8353	0	0	Ki67+	 6873 13320
8354	0	0	Ki67+	 6874 13537
8355	0	0	Ki67+	 6879 13117
8356	0	0	Ki67+	 6882 13561
8357	0	0	Ki67+	 6882 13713
8358	0	0	Ki67+	 6884 13495
8359	0	0	Ki67+	 6885 13199
8360	0	0	Ki67+	 6886 13686
8361	0	0	Ki67+	 6890 13518
8362	0	0	Ki67+	 6891 13106
8363	0	0	Ki67+	 6895 13036
8364	0	0	Ki67+	 6899 13282
8365	0	0	Ki67+	 6900 13191
8366	0	0	Ki67+	 6904 13235
8367	0	0	Ki67+	 6904 13542
8368	0	0	Ki67+	 6907 13571
8369	0	0	Ki67+	 6911 13369
8370	0	0	Ki67+	 6912 13334
8371	0	0	Ki67+	 6915 13183
8372	0	0	Ki67+	 6916 13287
8373	0	0	Ki67+	 6918 13512
8374	0	0	Ki67+	 6919 13694
8375	0	0	Ki67+	 6921 13718
8376	0	0	Ki67+	 6924 13203
8377	0	0	Ki67+	 6926 13170
8378	0	0	Ki67+	 6928 13549
8379	0	0	Ki67+	 6929 13218
8380	0	0	Ki67+	 6932 13586
8381	0	0	Ki67+	 6946 13057
8382	0	0	Ki67+	 6947 13329
8383	0	0	Ki67+	 6950 13556
8384	0	0	Ki67+	 6951 13029
8385	0	0	Ki67+	 6954 13042
8386	0	0	Ki67+	 6956 13207
8387	0	0	Ki67+	 6958 13174
8388	0	0	Ki67+	 6963 13074
8389	0	0	Ki67+	 6963 13313
8390	0	0	Ki67+	 6966 13094
8391	0	0	Ki67+	 6977 13396
8392	0	0	Ki67+	 6978 13115
8393	0	0	Ki67+	 6982 13028
8394	0	0	Ki67+	 6985 13206
8395	0	0	Ki67+	 6987 13420
8396	0	0	Ki67+	 6988 13184
8397	0	0	Ki67+	 6990 13275
8398	0	0	Ki67+	 6991 13301
8399	0	0	Ki67+	 6991 13408
8400	0	0	Ki67+	 6993 13131
8401	0	0	Ki67+	 6995 13086
8402	0	0	Ki67+	 7001 13345
8403	0	0	Ki67+	 7005 13325
8404	0	0	Ki67+	 7007 13220
8405	0	0	Ki67+	 7010 13011
8406	0	0	Ki67+	 7014 13044
8407	0	0	Ki67+	 7016 13094
8408	0	0	Ki67+	 7016 13140
8409	0	0	Ki67+	 7017 13280
8410	0	0	Ki67+	 7017 13305
8411	0	0	Ki67+	 7021 13198
8412	0	0	Ki67+	 7022 13371
8413	0	0	Ki67+	 7024 13261
8414	0	0	Ki67+	 7035 13115
8415	0	0	Ki67+	 7036 13231
8416	0	0	Ki67+	 7036 13299
8417	0	0	Ki67+	 7037 13020
8418	0	0	Ki67+	 7039 13156
8419	0	0	Ki67+	 7044 13055
8420	0	0	Ki67+	 7044 13146
8421	0	0	Ki67+	 7044 13176
8422	0	0	Ki67+	 7050 13096
8423	0	0	Ki67+	 7052 13707
8424	0	0	Ki67+	 7055 13140
8425	0	0	Ki67+	 7055 13252
8426	0	0	Ki67+	 7056 13226
8427	0	0	Ki67+	 7061 13755
8428	0	0	Ki67+	 7069 13635
8429	0	0	Ki67+	 7073 13109
8430	0	0	Ki67+	 7076 13174
8431	0	0	Ki67+	 7077 13073
8432	0	0	Ki67+	 7078 13094
8433	0	0	Ki67+	 7083 13031
8434	0	0	Ki67+	 7084 13140
8435	0	0	Ki67+	 7096 13014
8436	0	0	Ki67+	 7100 13145
8437	0	0	Ki67+	 7110 13150
8438	0	0	Ki67+	 7118 13172
8439	0	0	Ki67+	 7141 13079
8440	0	0	Ki67+	 7150 13053
8441	0	0	Ki67+	 7155 13189
8442	0	0	Ki67+	 7161 13019
8443	0	0	Ki67+	 7241 13541
8444	0	0	Ki67+	 7267 13557
8445	0	0	Ki67+	 7270 13596
8446	0	0	Ki67+	 7271 13536
8447	0	0	Ki67+	 7272 13613
8448	0	0	Ki67+	 7275 13682
8449	0	0	Ki67+	 7281 13664
8450	0	0	Ki67+	 7287 13518
8451	0	0	Ki67+	 7291 13642
8452	0	0	Ki67+	 7292 13493
8453	0	0	Ki67+	 7294 13425
8454	0	0	Ki67+	 7294 13580
8455	0	0	Ki67+	 7295 13552
8456	0	0	Ki67+	 7296 13741
8457	0	0	Ki67+	 7304 13476
8458	0	0	Ki67+	 7304 13714
8459	0	0	Ki67+	 7305 13604
8460	0	0	Ki67+	 7308 13782
8461	0	0	Ki67+	 7308 13802
8462	0	0	Ki67+	 7309 13442
8463	0	0	Ki67+	 7311 13050
8464	0	0	Ki67+	 7319 13479
8465	0	0	Ki67+	 7322 13728
8466	0	0	Ki67+	 7336 13698
8467	0	0	Ki67+	 7341 13386
8468	0	0	Ki67+	 7341 13659
8469	0	0	Ki67+	 7347 13332
8470	0	0	Ki67+	 7349 13064
8471	0	0	Ki67+	 7350 13372
8472	0	0	Ki67+	 7355 13619
8473	0	0	Ki67+	 7367 13633
8474	0	0	Ki67+	 7368 13398
8475	0	0	Ki67+	 7370 13759
8476	0	0	Ki67+	 7371 13776
8477	0	0	Ki67+	 7374 13485
8478	0	0	Ki67+	 7374 13551
8479	0	0	Ki67+	 7376 13743
8480	0	0	Ki67+	 7376 13803
8481	0	0	Ki67+	 7379 13500
8482	0	0	Ki67+	 7380 13458
8483	0	0	Ki67+	 7384 13558
8484	0	0	Ki67+	 7386 13389
8485	0	0	Ki67+	 7388 13523
8486	0	0	Ki67+	 7390 13429
8487	0	0	Ki67+	 7390 13648
8488	0	0	Ki67+	 7393 13409
8489	0	0	Ki67+	 7396 13481
8490	0	0	Ki67+	 7396 13588
8491	0	0	Ki67+	 7397 13767
8492	0	0	Ki67+	 7400 13500
8493	0	0	Ki67+	 7403 13723
8494	0	0	Ki67+	 7407 13154
8495	0	0	Ki67+	 7416 13797
8496	0	0	Ki67+	 7417 13240
8497	0	0	Ki67+	 7421 13547
8498	0	0	Ki67+	 7422 13774
8499	0	0	Ki67+	 7423 13457
8500	0	0	Ki67+	 7424 13484
8501	0	0	Ki67+	 7434 13730
8502	0	0	Ki67+	 7440 13709
8503	0	0	Ki67+	 7453 13748
8504	0	0	Ki67+	 6661 13971
8505	0	0	Ki67+	 6661 14464
8506	0	0	Ki67+	 6665 14180
8507	0	0	Ki67+	 6666 14307
8508	0	0	Ki67+	 6667 14510
8509	0	0	Ki67+	 6669 14445
8510	0	0	Ki67+	 6672 13998
8511	0	0	Ki67+	 6673 14225
8512	0	0	Ki67+	 6678 14091
8513	0	0	Ki67+	 6684 14456
8514	0	0	Ki67+	 6685 14153
8515	0	0	Ki67+	 6688 14169
8516	0	0	Ki67+	 6691 14532
8517	0	0	Ki67+	 6693 14186
8518	0	0	Ki67+	 6698 14120
8519	0	0	Ki67+	 6704 13843
8520	0	0	Ki67+	 6709 14105
8521	0	0	Ki67+	 6709 14464
8522	0	0	Ki67+	 6710 14066
8523	0	0	Ki67+	 6714 14134
8524	0	0	Ki67+	 6719 14298
8525	0	0	Ki67+	 6724 13986
8526	0	0	Ki67+	 6726 14475
8527	0	0	Ki67+	 6732 13842
8528	0	0	Ki67+	 6733 14588
8529	0	0	Ki67+	 6738 14421
8530	0	0	Ki67+	 6741 14349
8531	0	0	Ki67+	 6742 14191
8532	0	0	Ki67+	 6742 14505
8533	0	0	Ki67+	 6743 14443
8534	0	0	Ki67+	 6748 14555
8535	0	0	Ki67+	 6750 14069
8536	0	0	Ki67+	 6750 14097
8537	0	0	Ki67+	 6751 14605
8538	0	0	Ki67+	 6753 14293
8539	0	0	Ki67+	 6755 13975
8540	0	0	Ki67+	 6755 14526
8541	0	0	Ki67+	 6757 14132
8542	0	0	Ki67+	 6761 14237
8543	0	0	Ki67+	 6762 13850
8544	0	0	Ki67+	 6762 13937
8545	0	0	Ki67+	 6764 14178
8546	0	0	Ki67+	 6771 14403
8547	0	0	Ki67+	 6772 14438
8548	0	0	Ki67+	 6773 14222
8549	0	0	Ki67+	 6774 13812
8550	0	0	Ki67+	 6774 14248
8551	0	0	Ki67+	 6778 13967
8552	0	0	Ki67+	 6785 13867
8553	0	0	Ki67+	 6785 14121
8554	0	0	Ki67+	 6786 13842
8555	0	0	Ki67+	 6787 14162
8556	0	0	Ki67+	 6788 14190
8557	0	0	Ki67+	 6790 14067
8558	0	0	Ki67+	 6790 14573
8559	0	0	Ki67+	 6791 13979
8560	0	0	Ki67+	 6793 14283
8561	0	0	Ki67+	 6795 14539
8562	0	0	Ki67+	 6797 14520
8563	0	0	Ki67+	 6798 14211
8564	0	0	Ki67+	 6800 13898
8565	0	0	Ki67+	 6804 13869
8566	0	0	Ki67+	 6804 14311
8567	0	0	Ki67+	 6810 13909
8568	0	0	Ki67+	 6812 14073
8569	0	0	Ki67+	 6812 14510
8570	0	0	Ki67+	 6820 14536
8571	0	0	Ki67+	 6822 14103
8572	0	0	Ki67+	 6822 14194
8573	0	0	Ki67+	 6824 14576
8574	0	0	Ki67+	 6826 14303
8575	0	0	Ki67+	 6829 14141
8576	0	0	Ki67+	 6831 14598
8577	0	0	Ki67+	 6832 13892
8578	0	0	Ki67+	 6836 14083
8579	0	0	Ki67+	 6838 14117
8580	0	0	Ki67+	 6844 14002
8581	0	0	Ki67+	 6846 14317
8582	0	0	Ki67+	 6847 14564
8583	0	0	Ki67+	 6853 14034
8584	0	0	Ki67+	 6856 14092
8585	0	0	Ki67+	 6858 13977
8586	0	0	Ki67+	 6860 14296
8587	0	0	Ki67+	 6865 14597
8588	0	0	Ki67+	 6866 13991
8589	0	0	Ki67+	 6867 14270
8590	0	0	Ki67+	 6868 14154
8591	0	0	Ki67+	 6868 14176
8592	0	0	Ki67+	 6869 14019
8593	0	0	Ki67+	 6870 14116
8594	0	0	Ki67+	 6876 14194
8595	0	0	Ki67+	 6883 14034
8596	0	0	Ki67+	 6888 14070
8597	0	0	Ki67+	 6904 14131
8598	0	0	Ki67+	 6909 14032
8599	0	0	Ki67+	 6913 14047
8600	0	0	Ki67+	 6917 14076
8601	0	0	Ki67+	 6917 14098
8602	0	0	Ki67+	 6925 14137
8603	0	0	Ki67+	 6945 14201
8604	0	0	Ki67+	 6951 14134
8605	0	0	Ki67+	 6975 14583
8606	0	0	Ki67+	 6981 14550
8607	0	0	Ki67+	 6983 14528
8608	0	0	Ki67+	 6997 14554
8609	0	0	Ki67+	 7000 14570
8610	0	0	Ki67+	 7004 14519
8611	0	0	Ki67+	 7007 14170
8612	0	0	Ki67+	 7010 14152
8613	0	0	Ki67+	 7016 14511
8614	0	0	Ki67+	 7019 14576
8615	0	0	Ki67+	 7022 14483
8616	0	0	Ki67+	 7035 14540
8617	0	0	Ki67+	 7041 14528
8618	0	0	Ki67+	 7043 14418
8619	0	0	Ki67+	 7043 14499
8620	0	0	Ki67+	 7045 14468
8621	0	0	Ki67+	 7048 14557
8622	0	0	Ki67+	 7062 14404
8623	0	0	Ki67+	 7063 14514
8624	0	0	Ki67+	 7066 14415
8625	0	0	Ki67+	 7082 14436
8626	0	0	Ki67+	 7095 14407
8627	0	0	Ki67+	 7097 14423
8628	0	0	Ki67+	 7127 14462
8629	0	0	Ki67+	 7129 14601
8630	0	0	Ki67+	 7387 13823
8631	0	0	Ki67+	 7394 13878
8632	0	0	Ki67+	 7394 14056
8633	0	0	Ki67+	 7397 13892
8634	0	0	Ki67+	 7399 13849
8635	0	0	Ki67+	 7424 13907
8636	0	0	Ki67+	 7425 13838
8637	0	0	Ki67+	 7427 13954
8638	0	0	Ki67+	 7441 13833
8639	0	0	Ki67+	 7442 13822
8640	0	0	Ki67+	 7449 13916
8641	0	0	Ki67+	 7454 13846
8642	0	0	Ki67+	 6658 15053
8643	0	0	Ki67+	 6661 14651
8644	0	0	Ki67+	 6663 14864
8645	0	0	Ki67+	 6665 14696
8646	0	0	Ki67+	 6666 14620
8647	0	0	Ki67+	 6666 14835
8648	0	0	Ki67+	 6668 15387
8649	0	0	Ki67+	 6673 14917
8650	0	0	Ki67+	 6688 14702
8651	0	0	Ki67+	 6690 15156
8652	0	0	Ki67+	 6699 15122
8653	0	0	Ki67+	 6710 14626
8654	0	0	Ki67+	 6713 15056
8655	0	0	Ki67+	 6726 14659
8656	0	0	Ki67+	 6757 14633
8657	0	0	Ki67+	 6780 14756
8658	0	0	Ki67+	 6785 14613
8659	0	0	Ki67+	 6789 14636
8660	0	0	Ki67+	 6806 14838
8661	0	0	Ki67+	 6820 14638
8662	0	0	Ki67+	 6822 14673
8663	0	0	Ki67+	 6822 14704
8664	0	0	Ki67+	 6839 15381
8665	0	0	Ki67+	 6850 14650
8666	0	0	Ki67+	 6879 14926
8667	0	0	Ki67+	 6885 14790
8668	0	0	Ki67+	 6969 15161
8669	0	0	Ki67+	 7027 14629
8670	0	0	Ki67+	 7041 15161
8671	0	0	Ki67+	 7059 14635
8672	0	0	Ki67+	 7062 14613
8673	0	0	Ki67+	 7084 14630
8674	0	0	Ki67+	 7115 14730
8675	0	0	Ki67+	 7220 15128
8676	0	0	Ki67+	 7287 15362
8677	0	0	Ki67+	 7292 15382
8678	0	0	Ki67+	 7295 15369
8679	0	0	Ki67+	 7328 15307
8680	0	0	Ki67+	 7394 15097
8681	0	0	Ki67+	 7403 15313
8682	0	0	Ki67+	 7413 15170
8683	0	0	Ki67+	 7416 15269
8684	0	0	Ki67+	 7419 15029
8685	0	0	Ki67+	 7419 15080
8686	0	0	Ki67+	 7424 15156
8687	0	0	Ki67+	 7427 15208
8688	0	0	Ki67+	 7433 14818
8689	0	0	Ki67+	 7434 15229
8690	0	0	Ki67+	 7442 15287
8691	0	0	Ki67+	 6663 16158
8692	0	0	Ki67+	 6677 16202
8693	0	0	Ki67+	 6696 16138
8694	0	0	Ki67+	 6708 16090
8695	0	0	Ki67+	 6710 16163
8696	0	0	Ki67+	 6727 16177
8697	0	0	Ki67+	 6730 16079
8698	0	0	Ki67+	 6732 16017
8699	0	0	Ki67+	 6741 16165
8700	0	0	Ki67+	 6758 16082
8701	0	0	Ki67+	 6814 15977
8702	0	0	Ki67+	 6818 16002
8703	0	0	Ki67+	 6832 15999
8704	0	0	Ki67+	 6836 16183
8705	0	0	Ki67+	 6842 16198
8706	0	0	Ki67+	 6843 16033
8707	0	0	Ki67+	 6846 15995
8708	0	0	Ki67+	 6848 16170
8709	0	0	Ki67+	 6854 16191
8710	0	0	Ki67+	 6869 15991
8711	0	0	Ki67+	 6872 16072
8712	0	0	Ki67+	 6889 16021
8713	0	0	Ki67+	 6891 16148
8714	0	0	Ki67+	 6898 16089
8715	0	0	Ki67+	 6901 16160
8716	0	0	Ki67+	 6902 16063
8717	0	0	Ki67+	 6902 16105
8718	0	0	Ki67+	 6908 15995
8719	0	0	Ki67+	 6915 16181
8720	0	0	Ki67+	 6926 16100
8721	0	0	Ki67+	 6930 15891
8722	0	0	Ki67+	 6930 16206
8723	0	0	Ki67+	 6946 15962
8724	0	0	Ki67+	 6952 16120
8725	0	0	Ki67+	 6954 16036
8726	0	0	Ki67+	 6957 16087
8727	0	0	Ki67+	 6966 16013
8728	0	0	Ki67+	 6966 16173
8729	0	0	Ki67+	 6969 16150
8730	0	0	Ki67+	 6973 15971
8731	0	0	Ki67+	 6976 15936
8732	0	0	Ki67+	 6977 16064
8733	0	0	Ki67+	 6979 16111
8734	0	0	Ki67+	 6984 16025
8735	0	0	Ki67+	 6996 16124
8736	0	0	Ki67+	 7006 16056
8737	0	0	Ki67+	 7009 16184
8738	0	0	Ki67+	 7014 16082
8739	0	0	Ki67+	 7018 15902
8740	0	0	Ki67+	 7024 16175
8741	0	0	Ki67+	 7030 16044
8742	0	0	Ki67+	 7036 16002
8743	0	0	Ki67+	 7036 16145
8744	0	0	Ki67+	 7039 15899
8745	0	0	Ki67+	 7044 15982
8746	0	0	Ki67+	 7049 16074
8747	0	0	Ki67+	 7052 16024
8748	0	0	Ki67+	 7054 15922
8749	0	0	Ki67+	 7055 16010
8750	0	0	Ki67+	 7057 16059
8751	0	0	Ki67+	 7062 16089
8752	0	0	Ki67+	 7070 15925
8753	0	0	Ki67+	 7076 16117
8754	0	0	Ki67+	 7081 16053
8755	0	0	Ki67+	 7083 15832
8756	0	0	Ki67+	 7089 16010
8757	0	0	Ki67+	 7090 15913
8758	0	0	Ki67+	 7091 15972
8759	0	0	Ki67+	 7094 15524
8760	0	0	Ki67+	 7105 16100
8761	0	0	Ki67+	 7107 16182
8762	0	0	Ki67+	 7112 16041
8763	0	0	Ki67+	 7120 15972
8764	0	0	Ki67+	 7120 16201
8765	0	0	Ki67+	 7121 15997
8766	0	0	Ki67+	 7122 15928
8767	0	0	Ki67+	 7124 16022
8768	0	0	Ki67+	 7131 15984
8769	0	0	Ki67+	 7140 16123
8770	0	0	Ki67+	 7146 16050
8771	0	0	Ki67+	 7153 16103
8772	0	0	Ki67+	 7153 16200
8773	0	0	Ki67+	 7156 16163
8774	0	0	Ki67+	 7161 16018
8775	0	0	Ki67+	 7175 16058
8776	0	0	Ki67+	 7179 16174
8777	0	0	Ki67+	 7181 16024
8778	0	0	Ki67+	 7185 16048
8779	0	0	Ki67+	 7189 15941
8780	0	0	Ki67+	 7194 16147
8781	0	0	Ki67+	 7200 15948
8782	0	0	Ki67+	 7201 15770
8783	0	0	Ki67+	 7201 16164
8784	0	0	Ki67+	 7209 15967
8785	0	0	Ki67+	 7217 16140
8786	0	0	Ki67+	 7233 16184
8787	0	0	Ki67+	 7251 16145
8788	0	0	Ki67+	 7275 16155
8789	0	0	Ki67+	 7276 15548
8790	0	0	Ki67+	 7285 16144
8791	0	0	Ki67+	 7290 15795
8792	0	0	Ki67+	 7293 15772
8793	0	0	Ki67+	 7298 16057
8794	0	0	Ki67+	 7299 16105
8795	0	0	Ki67+	 7303 15794
8796	0	0	Ki67+	 7303 15814
8797	0	0	Ki67+	 7304 16094
8798	0	0	Ki67+	 7310 15683
8799	0	0	Ki67+	 7318 15690
8800	0	0	Ki67+	 7324 16083
8801	0	0	Ki67+	 7342 15707
8802	0	0	Ki67+	 7345 15643
8803	0	0	Ki67+	 7347 15657
8804	0	0	Ki67+	 7350 16096
8805	0	0	Ki67+	 7357 16205
8806	0	0	Ki67+	 7359 15631
8807	0	0	Ki67+	 7359 15753
8808	0	0	Ki67+	 7359 15771
8809	0	0	Ki67+	 7371 16166
8810	0	0	Ki67+	 7373 15713
8811	0	0	Ki67+	 7373 16071
8812	0	0	Ki67+	 7383 15748
8813	0	0	Ki67+	 7391 16204
8814	0	0	Ki67+	 7395 15783
8815	0	0	Ki67+	 7397 16089
8816	0	0	Ki67+	 7399 15683
8817	0	0	Ki67+	 7400 16074
8818	0	0	Ki67+	 7406 15787
8819	0	0	Ki67+	 7407 15644
8820	0	0	Ki67+	 7412 15503
8821	0	0	Ki67+	 7423 15522
8822	0	0	Ki67+	 7423 15670
8823	0	0	Ki67+	 7425 15763
8824	0	0	Ki67+	 7425 16190
8825	0	0	Ki67+	 7429 15631
8826	0	0	Ki67+	 7430 15696
8827	0	0	Ki67+	 7434 15811
8828	0	0	Ki67+	 7438 15478
8829	0	0	Ki67+	 7442 16199
8830	0	0	Ki67+	 7445 15854
8831	0	0	Ki67+	 7446 15496
8832	0	0	Ki67+	 7448 15744
8833	0	0	Ki67+	 7451 15643
8834	0	0	Ki67+	 7454 15521
8835	0	0	Ki67+	 7454 15818
8836	0	0	Ki67+	 6657 16902
8837	0	0	Ki67+	 6658 16766
8838	0	0	Ki67+	 6660 16667
8839	0	0	Ki67+	 6661 16327
8840	0	0	Ki67+	 6663 16363
8841	0	0	Ki67+	 6664 16633
8842	0	0	Ki67+	 6665 16726
8843	0	0	Ki67+	 6666 16227
8844	0	0	Ki67+	 6667 16274
8845	0	0	Ki67+	 6668 16886
8846	0	0	Ki67+	 6673 16503
8847	0	0	Ki67+	 6674 16312
8848	0	0	Ki67+	 6674 17007
8849	0	0	Ki67+	 6675 16572
8850	0	0	Ki67+	 6675 16697
8851	0	0	Ki67+	 6676 16396
8852	0	0	Ki67+	 6676 16553
8853	0	0	Ki67+	 6677 16424
8854	0	0	Ki67+	 6679 16333
8855	0	0	Ki67+	 6681 16441
8856	0	0	Ki67+	 6686 16619
8857	0	0	Ki67+	 6687 16244
8858	0	0	Ki67+	 6691 16219
8859	0	0	Ki67+	 6692 16507
8860	0	0	Ki67+	 6692 16941
8861	0	0	Ki67+	 6693 16981
8862	0	0	Ki67+	 6697 16667
8863	0	0	Ki67+	 6698 16640
8864	0	0	Ki67+	 6699 16373
8865	0	0	Ki67+	 6700 16683
8866	0	0	Ki67+	 6700 16706
8867	0	0	Ki67+	 6703 16435
8868	0	0	Ki67+	 6704 16876
8869	0	0	Ki67+	 6706 16536
8870	0	0	Ki67+	 6708 16897
8871	0	0	Ki67+	 6710 16938
8872	0	0	Ki67+	 6713 16280
8873	0	0	Ki67+	 6713 16312
8874	0	0	Ki67+	 6715 16780
8875	0	0	Ki67+	 6717 16616
8876	0	0	Ki67+	 6719 16249
8877	0	0	Ki67+	 6719 16580
8878	0	0	Ki67+	 6722 16898
8879	0	0	Ki67+	 6723 16360
8880	0	0	Ki67+	 6723 16385
8881	0	0	Ki67+	 6723 16545
8882	0	0	Ki67+	 6725 16776
8883	0	0	Ki67+	 6725 17002
8884	0	0	Ki67+	 6727 16514
8885	0	0	Ki67+	 6728 16427
8886	0	0	Ki67+	 6730 16627
8887	0	0	Ki67+	 6731 16932
8888	0	0	Ki67+	 6734 16578
8889	0	0	Ki67+	 6734 16752
8890	0	0	Ki67+	 6739 16299
8891	0	0	Ki67+	 6740 16952
8892	0	0	Ki67+	 6741 16352
8893	0	0	Ki67+	 6741 16499
8894	0	0	Ki67+	 6742 16333
8895	0	0	Ki67+	 6747 16211
8896	0	0	Ki67+	 6748 16820
8897	0	0	Ki67+	 6751 16889
8898	0	0	Ki67+	 6756 17005
8899	0	0	Ki67+	 6757 16239
8900	0	0	Ki67+	 6760 16470
8901	0	0	Ki67+	 6760 16982
8902	0	0	Ki67+	 6761 16272
8903	0	0	Ki67+	 6762 16707
8904	0	0	Ki67+	 6763 16657
8905	0	0	Ki67+	 6763 16812
8906	0	0	Ki67+	 6765 16543
8907	0	0	Ki67+	 6766 16957
8908	0	0	Ki67+	 6768 16755
8909	0	0	Ki67+	 6774 16492
8910	0	0	Ki67+	 6776 16217
8911	0	0	Ki67+	 6778 16369
8912	0	0	Ki67+	 6778 16613
8913	0	0	Ki67+	 6779 16980
8914	0	0	Ki67+	 6780 16649
8915	0	0	Ki67+	 6781 16719
8916	0	0	Ki67+	 6783 16538
8917	0	0	Ki67+	 6785 16913
8918	0	0	Ki67+	 6786 16264
8919	0	0	Ki67+	 6786 16517
8920	0	0	Ki67+	 6792 16925
8921	0	0	Ki67+	 6796 16419
8922	0	0	Ki67+	 6797 16898
8923	0	0	Ki67+	 6800 16676
8924	0	0	Ki67+	 6801 16365
8925	0	0	Ki67+	 6803 16485
8926	0	0	Ki67+	 6805 16210
8927	0	0	Ki67+	 6805 16915
8928	0	0	Ki67+	 6808 16972
8929	0	0	Ki67+	 6812 16355
8930	0	0	Ki67+	 6812 16561
8931	0	0	Ki67+	 6812 16605
8932	0	0	Ki67+	 6812 16652
8933	0	0	Ki67+	 6817 16445
8934	0	0	Ki67+	 6819 16812
8935	0	0	Ki67+	 6823 16410
8936	0	0	Ki67+	 6823 16829
8937	0	0	Ki67+	 6823 16988
8938	0	0	Ki67+	 6826 16867
8939	0	0	Ki67+	 6827 16324
8940	0	0	Ki67+	 6829 16339
8941	0	0	Ki67+	 6830 16594
8942	0	0	Ki67+	 6835 16565
8943	0	0	Ki67+	 6838 16438
8944	0	0	Ki67+	 6838 16534
8945	0	0	Ki67+	 6838 16677
8946	0	0	Ki67+	 6840 16657
8947	0	0	Ki67+	 6841 16418
8948	0	0	Ki67+	 6846 16862
8949	0	0	Ki67+	 6846 16905
8950	0	0	Ki67+	 6846 16937
8951	0	0	Ki67+	 6847 16461
8952	0	0	Ki67+	 6848 16820
8953	0	0	Ki67+	 6849 16583
8954	0	0	Ki67+	 6851 16341
8955	0	0	Ki67+	 6852 16229
8956	0	0	Ki67+	 6852 16516
8957	0	0	Ki67+	 6852 16777
8958	0	0	Ki67+	 6852 16964
8959	0	0	Ki67+	 6861 16467
8960	0	0	Ki67+	 6869 16705
8961	0	0	Ki67+	 6870 16432
8962	0	0	Ki67+	 6871 16948
8963	0	0	Ki67+	 6872 16635
8964	0	0	Ki67+	 6872 16910
8965	0	0	Ki67+	 6874 16790
8966	0	0	Ki67+	 6876 16683
8967	0	0	Ki67+	 6878 16845
8968	0	0	Ki67+	 6882 16756
8969	0	0	Ki67+	 6884 16993
8970	0	0	Ki67+	 6905 16239
8971	0	0	Ki67+	 6905 16994
8972	0	0	Ki67+	 6907 16457
8973	0	0	Ki67+	 6908 16304
8974	0	0	Ki67+	 6909 16962
8975	0	0	Ki67+	 6912 16265
8976	0	0	Ki67+	 6919 16492
8977	0	0	Ki67+	 6926 16560
8978	0	0	Ki67+	 6928 16591
8979	0	0	Ki67+	 6930 16825
8980	0	0	Ki67+	 6940 16949
8981	0	0	Ki67+	 6941 16561
8982	0	0	Ki67+	 6941 16785
8983	0	0	Ki67+	 6942 16468
8984	0	0	Ki67+	 6945 16495
8985	0	0	Ki67+	 6952 16354
8986	0	0	Ki67+	 6954 16536
8987	0	0	Ki67+	 6958 17004
8988	0	0	Ki67+	 6968 16505
8989	0	0	Ki67+	 6968 16948
8990	0	0	Ki67+	 6971 16554
8991	0	0	Ki67+	 6974 16924
8992	0	0	Ki67+	 6975 16697
8993	0	0	Ki67+	 6978 16291
8994	0	0	Ki67+	 6980 16681
8995	0	0	Ki67+	 6982 16335
8996	0	0	Ki67+	 6982 16601
8997	0	0	Ki67+	 6983 16514
8998	0	0	Ki67+	 6987 16278
8999	0	0	Ki67+	 6989 16937
9000	0	0	Ki67+	 6991 16708
9001	0	0	Ki67+	 6995 16860
9002	0	0	Ki67+	 6997 16902
9003	0	0	Ki67+	 7000 16388
9004	0	0	Ki67+	 7000 16584
9005	0	0	Ki67+	 7002 16751
9006	0	0	Ki67+	 7003 16224
9007	0	0	Ki67+	 7003 16318
9008	0	0	Ki67+	 7003 16844
9009	0	0	Ki67+	 7004 16729
9010	0	0	Ki67+	 7004 16881
9011	0	0	Ki67+	 7007 16616
9012	0	0	Ki67+	 7009 16916
9013	0	0	Ki67+	 7010 16542
9014	0	0	Ki67+	 7015 16309
9015	0	0	Ki67+	 7016 16405
9016	0	0	Ki67+	 7020 16883
9017	0	0	Ki67+	 7021 16325
9018	0	0	Ki67+	 7025 16713
9019	0	0	Ki67+	 7025 16734
9020	0	0	Ki67+	 7027 16937
9021	0	0	Ki67+	 7028 16599
9022	0	0	Ki67+	 7028 16862
9023	0	0	Ki67+	 7029 16649
9024	0	0	Ki67+	 7029 16683
9025	0	0	Ki67+	 7037 16371
9026	0	0	Ki67+	 7039 16968
9027	0	0	Ki67+	 7040 16745
9028	0	0	Ki67+	 7043 16995
9029	0	0	Ki67+	 7046 16250
9030	0	0	Ki67+	 7047 16706
9031	0	0	Ki67+	 7047 16885
9032	0	0	Ki67+	 7048 16345
9033	0	0	Ki67+	 7052 16645
9034	0	0	Ki67+	 7052 16813
9035	0	0	Ki67+	 7056 16738
9036	0	0	Ki67+	 7056 16908
9037	0	0	Ki67+	 7058 16286
9038	0	0	Ki67+	 7058 16322
9039	0	0	Ki67+	 7063 16412
9040	0	0	Ki67+	 7065 16630
9041	0	0	Ki67+	 7065 16866
9042	0	0	Ki67+	 7066 16938
9043	0	0	Ki67+	 7070 16363
9044	0	0	Ki67+	 7074 16609
9045	0	0	Ki67+	 7075 16447
9046	0	0	Ki67+	 7077 16387
9047	0	0	Ki67+	 7079 16729
9048	0	0	Ki67+	 7080 16493
9049	0	0	Ki67+	 7081 16404
9050	0	0	Ki67+	 7081 16640
9051	0	0	Ki67+	 7086 16590
9052	0	0	Ki67+	 7087 16368
9053	0	0	Ki67+	 7087 16422
9054	0	0	Ki67+	 7088 16685
9055	0	0	Ki67+	 7088 16936
9056	0	0	Ki67+	 7089 16253
9057	0	0	Ki67+	 7089 16813
9058	0	0	Ki67+	 7090 16234
9059	0	0	Ki67+	 7091 16474
9060	0	0	Ki67+	 7092 16737
9061	0	0	Ki67+	 7093 16891
9062	0	0	Ki67+	 7093 16956
9063	0	0	Ki67+	 7099 16994
9064	0	0	Ki67+	 7100 16834
9065	0	0	Ki67+	 7101 16629
9066	0	0	Ki67+	 7104 16495
9067	0	0	Ki67+	 7107 16731
9068	0	0	Ki67+	 7109 16918
9069	0	0	Ki67+	 7112 16554
9070	0	0	Ki67+	 7114 16693
9071	0	0	Ki67+	 7115 16439
9072	0	0	Ki67+	 7116 16288
9073	0	0	Ki67+	 7116 16638
9074	0	0	Ki67+	 7120 16979
9075	0	0	Ki67+	 7124 16854
9076	0	0	Ki67+	 7128 16251
9077	0	0	Ki67+	 7128 16825
9078	0	0	Ki67+	 7129 16540
9079	0	0	Ki67+	 7130 16894
9080	0	0	Ki67+	 7131 16769
9081	0	0	Ki67+	 7134 16218
9082	0	0	Ki67+	 7134 16931
9083	0	0	Ki67+	 7135 16654
9084	0	0	Ki67+	 7136 16584
9085	0	0	Ki67+	 7145 16302
9086	0	0	Ki67+	 7147 16387
9087	0	0	Ki67+	 7147 16443
9088	0	0	Ki67+	 7151 16856
9089	0	0	Ki67+	 7156 16678
9090	0	0	Ki67+	 7157 16961
9091	0	0	Ki67+	 7158 16696
9092	0	0	Ki67+	 7159 16549
9093	0	0	Ki67+	 7161 16375
9094	0	0	Ki67+	 7161 16649
9095	0	0	Ki67+	 7164 16932
9096	0	0	Ki67+	 7165 16834
9097	0	0	Ki67+	 7167 16709
9098	0	0	Ki67+	 7168 16456
9099	0	0	Ki67+	 7168 16576
9100	0	0	Ki67+	 7172 16779
9101	0	0	Ki67+	 7173 16627
9102	0	0	Ki67+	 7179 16857
9103	0	0	Ki67+	 7179 16886
9104	0	0	Ki67+	 7180 16903
9105	0	0	Ki67+	 7182 16387
9106	0	0	Ki67+	 7182 16591
9107	0	0	Ki67+	 7182 16956
9108	0	0	Ki67+	 7184 16363
9109	0	0	Ki67+	 7184 16982
9110	0	0	Ki67+	 7190 16543
9111	0	0	Ki67+	 7194 16735
9112	0	0	Ki67+	 7198 16376
9113	0	0	Ki67+	 7199 16962
9114	0	0	Ki67+	 7204 16300
9115	0	0	Ki67+	 7204 16640
9116	0	0	Ki67+	 7204 16814
9117	0	0	Ki67+	 7208 16538
9118	0	0	Ki67+	 7208 16866
9119	0	0	Ki67+	 7211 16573
9120	0	0	Ki67+	 7214 16285
9121	0	0	Ki67+	 7215 16400
9122	0	0	Ki67+	 7219 16256
9123	0	0	Ki67+	 7220 16721
9124	0	0	Ki67+	 7220 16897
9125	0	0	Ki67+	 7221 16697
9126	0	0	Ki67+	 7223 16348
9127	0	0	Ki67+	 7223 16610
9128	0	0	Ki67+	 7228 16788
9129	0	0	Ki67+	 7229 16754
9130	0	0	Ki67+	 7230 16929
9131	0	0	Ki67+	 7235 16978
9132	0	0	Ki67+	 7237 16906
9133	0	0	Ki67+	 7238 16543
9134	0	0	Ki67+	 7239 16583
9135	0	0	Ki67+	 7239 16666
9136	0	0	Ki67+	 7241 16371
9137	0	0	Ki67+	 7241 17005
9138	0	0	Ki67+	 7244 16326
9139	0	0	Ki67+	 7244 16731
9140	0	0	Ki67+	 7247 16808
9141	0	0	Ki67+	 7248 16681
9142	0	0	Ki67+	 7248 16865
9143	0	0	Ki67+	 7257 16631
9144	0	0	Ki67+	 7260 16921
9145	0	0	Ki67+	 7264 16780
9146	0	0	Ki67+	 7268 16704
9147	0	0	Ki67+	 7269 16579
9148	0	0	Ki67+	 7270 16390
9149	0	0	Ki67+	 7270 16886
9150	0	0	Ki67+	 7271 16735
9151	0	0	Ki67+	 7271 16848
9152	0	0	Ki67+	 7272 16603
9153	0	0	Ki67+	 7275 16521
9154	0	0	Ki67+	 7277 16979
9155	0	0	Ki67+	 7280 16688
9156	0	0	Ki67+	 7282 16615
9157	0	0	Ki67+	 7282 16657
9158	0	0	Ki67+	 7283 16219
9159	0	0	Ki67+	 7289 16261
9160	0	0	Ki67+	 7290 16947
9161	0	0	Ki67+	 7292 16555
9162	0	0	Ki67+	 7294 16391
9163	0	0	Ki67+	 7297 16924
9164	0	0	Ki67+	 7300 16982
9165	0	0	Ki67+	 7301 16313
9166	0	0	Ki67+	 7304 16555
9167	0	0	Ki67+	 7304 16590
9168	0	0	Ki67+	 7304 16680
9169	0	0	Ki67+	 7305 16642
9170	0	0	Ki67+	 7305 16736
9171	0	0	Ki67+	 7306 16758
9172	0	0	Ki67+	 7307 16233
9173	0	0	Ki67+	 7308 16938
9174	0	0	Ki67+	 7309 16833
9175	0	0	Ki67+	 7309 16997
9176	0	0	Ki67+	 7312 16394
9177	0	0	Ki67+	 7314 16582
9178	0	0	Ki67+	 7315 16213
9179	0	0	Ki67+	 7316 16353
9180	0	0	Ki67+	 7318 16746
9181	0	0	Ki67+	 7319 16293
9182	0	0	Ki67+	 7326 16707
9183	0	0	Ki67+	 7327 16222
9184	0	0	Ki67+	 7327 16617
9185	0	0	Ki67+	 7330 16551
9186	0	0	Ki67+	 7333 16753
9187	0	0	Ki67+	 7337 16329
9188	0	0	Ki67+	 7339 16312
9189	0	0	Ki67+	 7339 16390
9190	0	0	Ki67+	 7339 16924
9191	0	0	Ki67+	 7343 16601
9192	0	0	Ki67+	 7345 16843
9193	0	0	Ki67+	 7346 16659
9194	0	0	Ki67+	 7347 16243
9195	0	0	Ki67+	 7347 16377
9196	0	0	Ki67+	 7347 16941
9197	0	0	Ki67+	 7354 16719
9198	0	0	Ki67+	 7356 16609
9199	0	0	Ki67+	 7360 16958
9200	0	0	Ki67+	 7366 16817
9201	0	0	Ki67+	 7369 16323
9202	0	0	Ki67+	 7370 16509
9203	0	0	Ki67+	 7372 16354
9204	0	0	Ki67+	 7372 16661
9205	0	0	Ki67+	 7374 16236
9206	0	0	Ki67+	 7374 16785
9207	0	0	Ki67+	 7374 16950
9208	0	0	Ki67+	 7375 16267
9209	0	0	Ki67+	 7375 16290
9210	0	0	Ki67+	 7376 16386
9211	0	0	Ki67+	 7376 16677
9212	0	0	Ki67+	 7376 16708
9213	0	0	Ki67+	 7380 16737
9214	0	0	Ki67+	 7383 16572
9215	0	0	Ki67+	 7392 16654
9216	0	0	Ki67+	 7393 16678
9217	0	0	Ki67+	 7396 16901
9218	0	0	Ki67+	 7397 16756
9219	0	0	Ki67+	 7399 16599
9220	0	0	Ki67+	 7399 16635
9221	0	0	Ki67+	 7400 16212
9222	0	0	Ki67+	 7406 16338
9223	0	0	Ki67+	 7407 16381
9224	0	0	Ki67+	 7409 16259
9225	0	0	Ki67+	 7412 16961
9226	0	0	Ki67+	 7414 16323
9227	0	0	Ki67+	 7418 16711
9228	0	0	Ki67+	 7418 16896
9229	0	0	Ki67+	 7422 16582
9230	0	0	Ki67+	 7422 16934
9231	0	0	Ki67+	 7424 16824
9232	0	0	Ki67+	 7426 16356
9233	0	0	Ki67+	 7427 16750
9234	0	0	Ki67+	 7428 16991
9235	0	0	Ki67+	 7430 16220
9236	0	0	Ki67+	 7431 16601
9237	0	0	Ki67+	 7431 16638
9238	0	0	Ki67+	 7432 16345
9239	0	0	Ki67+	 7434 16774
9240	0	0	Ki67+	 7434 16854
9241	0	0	Ki67+	 7435 16522
9242	0	0	Ki67+	 7437 16253
9243	0	0	Ki67+	 7437 16661
9244	0	0	Ki67+	 7438 16962
9245	0	0	Ki67+	 7441 16288
9246	0	0	Ki67+	 7442 16441
9247	0	0	Ki67+	 7444 16934
9248	0	0	Ki67+	 7445 16331
9249	0	0	Ki67+	 7445 16867
9250	0	0	Ki67+	 7448 16209
9251	0	0	Ki67+	 7455 16741
9252	0	0	Ki67+	 6657 17768
9253	0	0	Ki67+	 6658 17609
9254	0	0	Ki67+	 6658 17804
9255	0	0	Ki67+	 6666 17100
9256	0	0	Ki67+	 6666 17164
9257	0	0	Ki67+	 6666 17709
9258	0	0	Ki67+	 6668 17302
9259	0	0	Ki67+	 6670 17178
9260	0	0	Ki67+	 6673 17125
9261	0	0	Ki67+	 6675 17278
9262	0	0	Ki67+	 6677 17775
9263	0	0	Ki67+	 6681 17245
9264	0	0	Ki67+	 6682 17593
9265	0	0	Ki67+	 6687 17261
9266	0	0	Ki67+	 6691 17562
9267	0	0	Ki67+	 6693 17729
9268	0	0	Ki67+	 6695 17296
9269	0	0	Ki67+	 6695 17536
9270	0	0	Ki67+	 6696 17631
9271	0	0	Ki67+	 6696 17673
9272	0	0	Ki67+	 6697 17716
9273	0	0	Ki67+	 6700 17119
9274	0	0	Ki67+	 6704 17035
9275	0	0	Ki67+	 6705 17251
9276	0	0	Ki67+	 6708 17355
9277	0	0	Ki67+	 6711 17297
9278	0	0	Ki67+	 6711 17711
9279	0	0	Ki67+	 6713 17101
9280	0	0	Ki67+	 6714 17017
9281	0	0	Ki67+	 6716 17511
9282	0	0	Ki67+	 6717 17271
9283	0	0	Ki67+	 6717 17324
9284	0	0	Ki67+	 6718 17603
9285	0	0	Ki67+	 6719 17134
9286	0	0	Ki67+	 6722 17738
9287	0	0	Ki67+	 6723 17558
9288	0	0	Ki67+	 6724 17446
9289	0	0	Ki67+	 6725 17692
9290	0	0	Ki67+	 6727 17528
9291	0	0	Ki67+	 6729 17649
9292	0	0	Ki67+	 6730 17583
9293	0	0	Ki67+	 6731 17797
9294	0	0	Ki67+	 6733 17098
9295	0	0	Ki67+	 6733 17628
9296	0	0	Ki67+	 6734 17348
9297	0	0	Ki67+	 6734 17667
9298	0	0	Ki67+	 6741 17182
9299	0	0	Ki67+	 6741 17763
9300	0	0	Ki67+	 6743 17057
9301	0	0	Ki67+	 6744 17242
9302	0	0	Ki67+	 6744 17353
9303	0	0	Ki67+	 6750 17143
9304	0	0	Ki67+	 6750 17342
9305	0	0	Ki67+	 6751 17568
9306	0	0	Ki67+	 6752 17166
9307	0	0	Ki67+	 6753 17301
9308	0	0	Ki67+	 6754 17667
9309	0	0	Ki67+	 6755 17510
9310	0	0	Ki67+	 6756 17726
9311	0	0	Ki67+	 6759 17402
9312	0	0	Ki67+	 6760 17098
9313	0	0	Ki67+	 6760 17781
9314	0	0	Ki67+	 6762 17644
9315	0	0	Ki67+	 6765 17445
9316	0	0	Ki67+	 6765 17737
9317	0	0	Ki67+	 6766 17153
9318	0	0	Ki67+	 6766 17682
9319	0	0	Ki67+	 6773 17552
9320	0	0	Ki67+	 6775 17354
9321	0	0	Ki67+	 6776 17054
9322	0	0	Ki67+	 6776 17245
9323	0	0	Ki67+	 6778 17122
9324	0	0	Ki67+	 6778 17184
9325	0	0	Ki67+	 6779 17506
9326	0	0	Ki67+	 6780 17415
9327	0	0	Ki67+	 6780 17702
9328	0	0	Ki67+	 6782 17072
9329	0	0	Ki67+	 6782 17620
9330	0	0	Ki67+	 6783 17255
9331	0	0	Ki67+	 6786 17657
9332	0	0	Ki67+	 6789 17779
9333	0	0	Ki67+	 6790 17319
9334	0	0	Ki67+	 6792 17085
9335	0	0	Ki67+	 6793 17282
9336	0	0	Ki67+	 6795 17590
9337	0	0	Ki67+	 6798 17112
9338	0	0	Ki67+	 6801 17719
9339	0	0	Ki67+	 6803 17519
9340	0	0	Ki67+	 6805 17697
9341	0	0	Ki67+	 6807 17392
9342	0	0	Ki67+	 6808 17427
9343	0	0	Ki67+	 6809 17167
9344	0	0	Ki67+	 6812 17677
9345	0	0	Ki67+	 6813 17308
9346	0	0	Ki67+	 6815 17199
9347	0	0	Ki67+	 6815 17567
9348	0	0	Ki67+	 6821 17073
9349	0	0	Ki67+	 6824 17644
9350	0	0	Ki67+	 6825 17631
9351	0	0	Ki67+	 6827 17155
9352	0	0	Ki67+	 6827 17613
9353	0	0	Ki67+	 6829 17048
9354	0	0	Ki67+	 6830 17303
9355	0	0	Ki67+	 6830 17335
9356	0	0	Ki67+	 6831 17751
9357	0	0	Ki67+	 6834 17779
9358	0	0	Ki67+	 6838 17437
9359	0	0	Ki67+	 6838 17692
9360	0	0	Ki67+	 6838 17797
9361	0	0	Ki67+	 6839 17509
9362	0	0	Ki67+	 6840 17036
9363	0	0	Ki67+	 6840 17266
9364	0	0	Ki67+	 6841 17132
9365	0	0	Ki67+	 6841 17677
9366	0	0	Ki67+	 6845 17303
9367	0	0	Ki67+	 6845 17585
9368	0	0	Ki67+	 6846 17093
9369	0	0	Ki67+	 6847 17061
9370	0	0	Ki67+	 6849 17770
9371	0	0	Ki67+	 6851 17396
9372	0	0	Ki67+	 6854 17244
9373	0	0	Ki67+	 6855 17070
9374	0	0	Ki67+	 6855 17782
9375	0	0	Ki67+	 6856 17408
9376	0	0	Ki67+	 6856 17630
9377	0	0	Ki67+	 6857 17602
9378	0	0	Ki67+	 6858 17196
9379	0	0	Ki67+	 6860 17719
9380	0	0	Ki67+	 6863 17050
9381	0	0	Ki67+	 6863 17130
9382	0	0	Ki67+	 6873 17511
9383	0	0	Ki67+	 6874 17701
9384	0	0	Ki67+	 6876 17089
9385	0	0	Ki67+	 6876 17241
9386	0	0	Ki67+	 6877 17327
9387	0	0	Ki67+	 6878 17622
9388	0	0	Ki67+	 6880 17164
9389	0	0	Ki67+	 6882 17116
9390	0	0	Ki67+	 6889 17241
9391	0	0	Ki67+	 6893 17302
9392	0	0	Ki67+	 6895 17605
9393	0	0	Ki67+	 6897 17547
9394	0	0	Ki67+	 6898 17694
9395	0	0	Ki67+	 6899 17325
9396	0	0	Ki67+	 6901 17572
9397	0	0	Ki67+	 6901 17625
9398	0	0	Ki67+	 6902 17269
9399	0	0	Ki67+	 6904 17141
9400	0	0	Ki67+	 6906 17076
9401	0	0	Ki67+	 6906 17186
9402	0	0	Ki67+	 6908 17255
9403	0	0	Ki67+	 6913 17444
9404	0	0	Ki67+	 6915 17699
9405	0	0	Ki67+	 6919 17112
9406	0	0	Ki67+	 6919 17668
9407	0	0	Ki67+	 6919 17737
9408	0	0	Ki67+	 6921 17010
9409	0	0	Ki67+	 6921 17169
9410	0	0	Ki67+	 6921 17423
9411	0	0	Ki67+	 6924 17067
9412	0	0	Ki67+	 6925 17636
9413	0	0	Ki67+	 6927 17538
9414	0	0	Ki67+	 6932 17186
9415	0	0	Ki67+	 6934 17607
9416	0	0	Ki67+	 6936 17579
9417	0	0	Ki67+	 6938 17439
9418	0	0	Ki67+	 6940 17480
9419	0	0	Ki67+	 6944 17276
9420	0	0	Ki67+	 6949 17254
9421	0	0	Ki67+	 6949 17696
9422	0	0	Ki67+	 6951 17084
9423	0	0	Ki67+	 6953 17667
9424	0	0	Ki67+	 6954 17163
9425	0	0	Ki67+	 6956 17320
9426	0	0	Ki67+	 6957 17104
9427	0	0	Ki67+	 6957 17576
9428	0	0	Ki67+	 6959 17132
9429	0	0	Ki67+	 6959 17372
9430	0	0	Ki67+	 6964 17050
9431	0	0	Ki67+	 6964 17548
9432	0	0	Ki67+	 6964 17709
9433	0	0	Ki67+	 6965 17450
9434	0	0	Ki67+	 6965 17567
9435	0	0	Ki67+	 6966 17621
9436	0	0	Ki67+	 6967 17276
9437	0	0	Ki67+	 6971 17600
9438	0	0	Ki67+	 6972 17423
9439	0	0	Ki67+	 6975 17365
9440	0	0	Ki67+	 6976 17315
9441	0	0	Ki67+	 6977 17087
9442	0	0	Ki67+	 6977 17549
9443	0	0	Ki67+	 6979 17047
9444	0	0	Ki67+	 6984 17717
9445	0	0	Ki67+	 6985 17572
9446	0	0	Ki67+	 6985 17704
9447	0	0	Ki67+	 6987 17645
9448	0	0	Ki67+	 6989 17012
9449	0	0	Ki67+	 6991 17330
9450	0	0	Ki67+	 6992 17656
9451	0	0	Ki67+	 6994 17211
9452	0	0	Ki67+	 6997 17777
9453	0	0	Ki67+	 6998 17574
9454	0	0	Ki67+	 7000 17167
9455	0	0	Ki67+	 7000 17296
9456	0	0	Ki67+	 7001 17465
9457	0	0	Ki67+	 7002 17277
9458	0	0	Ki67+	 7004 17370
9459	0	0	Ki67+	 7004 17600
9460	0	0	Ki67+	 7007 17780
9461	0	0	Ki67+	 7007 17801
9462	0	0	Ki67+	 7010 17189
9463	0	0	Ki67+	 7015 17054
9464	0	0	Ki67+	 7020 17568
9465	0	0	Ki67+	 7021 17035
9466	0	0	Ki67+	 7021 17147
9467	0	0	Ki67+	 7021 17312
9468	0	0	Ki67+	 7021 17354
9469	0	0	Ki67+	 7022 17255
9470	0	0	Ki67+	 7024 17683
9471	0	0	Ki67+	 7025 17277
9472	0	0	Ki67+	 7026 17213
9473	0	0	Ki67+	 7030 17087
9474	0	0	Ki67+	 7032 17244
9475	0	0	Ki67+	 7033 17769
9476	0	0	Ki67+	 7035 17066
9477	0	0	Ki67+	 7037 17572
9478	0	0	Ki67+	 7040 17654
9479	0	0	Ki67+	 7042 17199
9480	0	0	Ki67+	 7044 17630
9481	0	0	Ki67+	 7047 17389
9482	0	0	Ki67+	 7049 17173
9483	0	0	Ki67+	 7050 17210
9484	0	0	Ki67+	 7050 17600
9485	0	0	Ki67+	 7051 17691
9486	0	0	Ki67+	 7052 17264
9487	0	0	Ki67+	 7053 17763
9488	0	0	Ki67+	 7057 17374
9489	0	0	Ki67+	 7062 17505
9490	0	0	Ki67+	 7064 17038
9491	0	0	Ki67+	 7066 17805
9492	0	0	Ki67+	 7068 17344
9493	0	0	Ki67+	 7068 17594
9494	0	0	Ki67+	 7070 17118
9495	0	0	Ki67+	 7071 17052
9496	0	0	Ki67+	 7071 17580
9497	0	0	Ki67+	 7072 17643
9498	0	0	Ki67+	 7074 17248
9499	0	0	Ki67+	 7075 17433
9500	0	0	Ki67+	 7076 17293
9501	0	0	Ki67+	 7077 17629
9502	0	0	Ki67+	 7079 17206
9503	0	0	Ki67+	 7081 17764
9504	0	0	Ki67+	 7081 17778
9505	0	0	Ki67+	 7093 17391
9506	0	0	Ki67+	 7094 17227
9507	0	0	Ki67+	 7097 17430
9508	0	0	Ki67+	 7097 17464
9509	0	0	Ki67+	 7100 17484
9510	0	0	Ki67+	 7101 17592
9511	0	0	Ki67+	 7102 17310
9512	0	0	Ki67+	 7104 17560
9513	0	0	Ki67+	 7110 17158
9514	0	0	Ki67+	 7112 17217
9515	0	0	Ki67+	 7112 17295
9516	0	0	Ki67+	 7113 17781
9517	0	0	Ki67+	 7115 17097
9518	0	0	Ki67+	 7115 17202
9519	0	0	Ki67+	 7115 17363
9520	0	0	Ki67+	 7117 17420
9521	0	0	Ki67+	 7120 17448
9522	0	0	Ki67+	 7120 17594
9523	0	0	Ki67+	 7125 17251
9524	0	0	Ki67+	 7126 17011
9525	0	0	Ki67+	 7126 17131
9526	0	0	Ki67+	 7130 17288
9527	0	0	Ki67+	 7133 17327
9528	0	0	Ki67+	 7141 17146
9529	0	0	Ki67+	 7141 17452
9530	0	0	Ki67+	 7142 17353
9531	0	0	Ki67+	 7143 17082
9532	0	0	Ki67+	 7143 17477
9533	0	0	Ki67+	 7143 17567
9534	0	0	Ki67+	 7145 17261
9535	0	0	Ki67+	 7148 17604
9536	0	0	Ki67+	 7149 17173
9537	0	0	Ki67+	 7151 17044
9538	0	0	Ki67+	 7151 17323
9539	0	0	Ki67+	 7154 17419
9540	0	0	Ki67+	 7156 17630
9541	0	0	Ki67+	 7157 17585
9542	0	0	Ki67+	 7161 17462
9543	0	0	Ki67+	 7163 17012
9544	0	0	Ki67+	 7163 17134
9545	0	0	Ki67+	 7165 17227
9546	0	0	Ki67+	 7167 17328
9547	0	0	Ki67+	 7167 17781
9548	0	0	Ki67+	 7169 17253
9549	0	0	Ki67+	 7170 17289
9550	0	0	Ki67+	 7178 17114
9551	0	0	Ki67+	 7178 17565
9552	0	0	Ki67+	 7181 17239
9553	0	0	Ki67+	 7182 17024
9554	0	0	Ki67+	 7183 17760
9555	0	0	Ki67+	 7184 17166
9556	0	0	Ki67+	 7185 17224
9557	0	0	Ki67+	 7186 17082
9558	0	0	Ki67+	 7186 17611
9559	0	0	Ki67+	 7188 17055
9560	0	0	Ki67+	 7189 17139
9561	0	0	Ki67+	 7190 17379
9562	0	0	Ki67+	 7191 17305
9563	0	0	Ki67+	 7192 17448
9564	0	0	Ki67+	 7198 17717
9565	0	0	Ki67+	 7200 17426
9566	0	0	Ki67+	 7203 17087
9567	0	0	Ki67+	 7203 17260
9568	0	0	Ki67+	 7203 17799
9569	0	0	Ki67+	 7206 17562
9570	0	0	Ki67+	 7207 17222
9571	0	0	Ki67+	 7207 17441
9572	0	0	Ki67+	 7211 17190
9573	0	0	Ki67+	 7211 17734
9574	0	0	Ki67+	 7213 17351
9575	0	0	Ki67+	 7214 17660
9576	0	0	Ki67+	 7215 17241
9577	0	0	Ki67+	 7217 17276
9578	0	0	Ki67+	 7220 17513
9579	0	0	Ki67+	 7224 17052
9580	0	0	Ki67+	 7224 17719
9581	0	0	Ki67+	 7226 17403
9582	0	0	Ki67+	 7227 17076
9583	0	0	Ki67+	 7228 17106
9584	0	0	Ki67+	 7228 17207
9585	0	0	Ki67+	 7228 17656
9586	0	0	Ki67+	 7229 17548
9587	0	0	Ki67+	 7233 17600
9588	0	0	Ki67+	 7234 17746
9589	0	0	Ki67+	 7237 17282
9590	0	0	Ki67+	 7237 17567
9591	0	0	Ki67+	 7239 17707
9592	0	0	Ki67+	 7240 17393
9593	0	0	Ki67+	 7240 17731
9594	0	0	Ki67+	 7242 17494
9595	0	0	Ki67+	 7244 17335
9596	0	0	Ki67+	 7249 17046
9597	0	0	Ki67+	 7252 17230
9598	0	0	Ki67+	 7252 17530
9599	0	0	Ki67+	 7259 17133
9600	0	0	Ki67+	 7261 17115
9601	0	0	Ki67+	 7262 17543
9602	0	0	Ki67+	 7264 17503
9603	0	0	Ki67+	 7269 17085
9604	0	0	Ki67+	 7271 17185
9605	0	0	Ki67+	 7271 17249
9606	0	0	Ki67+	 7272 17049
9607	0	0	Ki67+	 7273 17487
9608	0	0	Ki67+	 7274 17561
9609	0	0	Ki67+	 7277 17464
9610	0	0	Ki67+	 7279 17374
9611	0	0	Ki67+	 7281 17275
9612	0	0	Ki67+	 7288 17322
9613	0	0	Ki67+	 7289 17027
9614	0	0	Ki67+	 7289 17542
9615	0	0	Ki67+	 7290 17071
9616	0	0	Ki67+	 7292 17498
9617	0	0	Ki67+	 7293 17179
9618	0	0	Ki67+	 7296 17464
9619	0	0	Ki67+	 7298 17219
9620	0	0	Ki67+	 7298 17355
9621	0	0	Ki67+	 7298 17488
9622	0	0	Ki67+	 7304 17691
9623	0	0	Ki67+	 7309 17169
9624	0	0	Ki67+	 7315 17256
9625	0	0	Ki67+	 7316 17431
9626	0	0	Ki67+	 7320 17064
9627	0	0	Ki67+	 7321 17235
9628	0	0	Ki67+	 7321 17536
9629	0	0	Ki67+	 7323 17155
9630	0	0	Ki67+	 7327 17473
9631	0	0	Ki67+	 7332 17303
9632	0	0	Ki67+	 7334 17017
9633	0	0	Ki67+	 7334 17520
9634	0	0	Ki67+	 7337 17136
9635	0	0	Ki67+	 7342 17177
9636	0	0	Ki67+	 7342 17418
9637	0	0	Ki67+	 7342 17665
9638	0	0	Ki67+	 7344 17097
9639	0	0	Ki67+	 7345 17443
9640	0	0	Ki67+	 7347 17035
9641	0	0	Ki67+	 7347 17332
9642	0	0	Ki67+	 7347 17615
9643	0	0	Ki67+	 7348 17247
9644	0	0	Ki67+	 7353 17603
9645	0	0	Ki67+	 7354 17640
9646	0	0	Ki67+	 7355 17129
9647	0	0	Ki67+	 7356 17011
9648	0	0	Ki67+	 7362 17049
9649	0	0	Ki67+	 7363 17375
9650	0	0	Ki67+	 7363 17611
9651	0	0	Ki67+	 7365 17193
9652	0	0	Ki67+	 7365 17282
9653	0	0	Ki67+	 7367 17103
9654	0	0	Ki67+	 7368 17321
9655	0	0	Ki67+	 7368 17435
9656	0	0	Ki67+	 7370 17507
9657	0	0	Ki67+	 7372 17028
9658	0	0	Ki67+	 7375 17387
9659	0	0	Ki67+	 7376 17211
9660	0	0	Ki67+	 7377 17166
9661	0	0	Ki67+	 7388 17366
9662	0	0	Ki67+	 7389 17515
9663	0	0	Ki67+	 7389 17598
9664	0	0	Ki67+	 7389 17718
9665	0	0	Ki67+	 7390 17627
9666	0	0	Ki67+	 7392 17262
9667	0	0	Ki67+	 7398 17230
9668	0	0	Ki67+	 7404 17291
9669	0	0	Ki67+	 7407 17145
9670	0	0	Ki67+	 7407 17253
9671	0	0	Ki67+	 7410 17013
9672	0	0	Ki67+	 7414 17500
9673	0	0	Ki67+	 7416 17474
9674	0	0	Ki67+	 7417 17025
9675	0	0	Ki67+	 7417 17201
9676	0	0	Ki67+	 7419 17087
9677	0	0	Ki67+	 7420 17361
9678	0	0	Ki67+	 7424 17378
9679	0	0	Ki67+	 7424 17566
9680	0	0	Ki67+	 7425 17161
9681	0	0	Ki67+	 7428 17067
9682	0	0	Ki67+	 7433 17288
9683	0	0	Ki67+	 7433 17455
9684	0	0	Ki67+	 7435 17343
9685	0	0	Ki67+	 7437 17048
9686	0	0	Ki67+	 7444 17280
9687	0	0	Ki67+	 7446 17568
9688	0	0	Ki67+	 7447 17023
9689	0	0	Ki67+	 7450 17485
9690	0	0	Ki67+	 7451 17119
9691	0	0	Ki67+	 6658 18129
9692	0	0	Ki67+	 6659 18009
9693	0	0	Ki67+	 6661 17939
9694	0	0	Ki67+	 6662 17854
9695	0	0	Ki67+	 6663 17979
9696	0	0	Ki67+	 6664 18066
9697	0	0	Ki67+	 6665 18142
9698	0	0	Ki67+	 6677 17938
9699	0	0	Ki67+	 6679 18109
9700	0	0	Ki67+	 6689 18093
9701	0	0	Ki67+	 6692 18024
9702	0	0	Ki67+	 6693 18068
9703	0	0	Ki67+	 6693 18357
9704	0	0	Ki67+	 6695 17987
9705	0	0	Ki67+	 6697 18229
9706	0	0	Ki67+	 6698 18328
9707	0	0	Ki67+	 6700 17886
9708	0	0	Ki67+	 6701 18309
9709	0	0	Ki67+	 6707 17960
9710	0	0	Ki67+	 6709 17834
9711	0	0	Ki67+	 6714 18152
9712	0	0	Ki67+	 6720 17874
9713	0	0	Ki67+	 6721 18273
9714	0	0	Ki67+	 6722 18348
9715	0	0	Ki67+	 6725 17812
9716	0	0	Ki67+	 6730 18104
9717	0	0	Ki67+	 6732 18275
9718	0	0	Ki67+	 6736 18347
9719	0	0	Ki67+	 6737 17856
9720	0	0	Ki67+	 6738 18324
9721	0	0	Ki67+	 6751 18235
9722	0	0	Ki67+	 6762 18327
9723	0	0	Ki67+	 6762 18582
9724	0	0	Ki67+	 6768 18252
9725	0	0	Ki67+	 6768 18293
9726	0	0	Ki67+	 6769 17828
9727	0	0	Ki67+	 6779 18361
9728	0	0	Ki67+	 6781 17820
9729	0	0	Ki67+	 6784 17851
9730	0	0	Ki67+	 6789 18292
9731	0	0	Ki67+	 6794 18321
9732	0	0	Ki67+	 6798 17859
9733	0	0	Ki67+	 6802 18277
9734	0	0	Ki67+	 6804 17809
9735	0	0	Ki67+	 6805 17834
9736	0	0	Ki67+	 6807 18377
9737	0	0	Ki67+	 6833 17835
9738	0	0	Ki67+	 6834 17968
9739	0	0	Ki67+	 6847 18132
9740	0	0	Ki67+	 6849 17895
9741	0	0	Ki67+	 6852 18272
9742	0	0	Ki67+	 6854 18112
9743	0	0	Ki67+	 6854 18226
9744	0	0	Ki67+	 6855 18190
9745	0	0	Ki67+	 6857 18304
9746	0	0	Ki67+	 6863 18234
9747	0	0	Ki67+	 6868 18085
9748	0	0	Ki67+	 6875 18036
9749	0	0	Ki67+	 6875 18136
9750	0	0	Ki67+	 6876 18204
9751	0	0	Ki67+	 6880 18298
9752	0	0	Ki67+	 6885 18015
9753	0	0	Ki67+	 6886 18239
9754	0	0	Ki67+	 6887 18185
9755	0	0	Ki67+	 6891 18071
9756	0	0	Ki67+	 6892 18004
9757	0	0	Ki67+	 6895 18113
9758	0	0	Ki67+	 6900 18279
9759	0	0	Ki67+	 6900 18334
9760	0	0	Ki67+	 6904 18024
9761	0	0	Ki67+	 6906 18205
9762	0	0	Ki67+	 6910 18086
9763	0	0	Ki67+	 6912 18446
9764	0	0	Ki67+	 6914 18124
9765	0	0	Ki67+	 6917 18053
9766	0	0	Ki67+	 6921 18233
9767	0	0	Ki67+	 6924 18090
9768	0	0	Ki67+	 6925 18266
9769	0	0	Ki67+	 6927 18038
9770	0	0	Ki67+	 6927 18365
9771	0	0	Ki67+	 6941 18356
9772	0	0	Ki67+	 6944 18243
9773	0	0	Ki67+	 6961 18167
9774	0	0	Ki67+	 6965 18086
9775	0	0	Ki67+	 6998 17840
9776	0	0	Ki67+	 7000 18021
9777	0	0	Ki67+	 7008 18528
9778	0	0	Ki67+	 7028 18244
9779	0	0	Ki67+	 7029 17812
9780	0	0	Ki67+	 7030 17853
9781	0	0	Ki67+	 7035 18339
9782	0	0	Ki67+	 7043 18005
9783	0	0	Ki67+	 7044 17880
9784	0	0	Ki67+	 7058 18328
9785	0	0	Ki67+	 7062 17859
9786	0	0	Ki67+	 7067 18336
9787	0	0	Ki67+	 7071 17999
9788	0	0	Ki67+	 7080 17888
9789	0	0	Ki67+	 7081 17853
9790	0	0	Ki67+	 7092 18063
9791	0	0	Ki67+	 7098 18075
9792	0	0	Ki67+	 7103 17825
9793	0	0	Ki67+	 7108 18093
9794	0	0	Ki67+	 7119 17953
9795	0	0	Ki67+	 7123 18534
9796	0	0	Ki67+	 7125 18560
9797	0	0	Ki67+	 7128 18036
9798	0	0	Ki67+	 7130 18509
9799	0	0	Ki67+	 7130 18544
9800	0	0	Ki67+	 7142 18527
9801	0	0	Ki67+	 7149 18071
9802	0	0	Ki67+	 7155 18009
9803	0	0	Ki67+	 7155 18499
9804	0	0	Ki67+	 7164 18105
9805	0	0	Ki67+	 7165 18052
9806	0	0	Ki67+	 7167 18361
9807	0	0	Ki67+	 7171 17989
9808	0	0	Ki67+	 7176 18377
9809	0	0	Ki67+	 7177 18006
9810	0	0	Ki67+	 7177 18582
9811	0	0	Ki67+	 7180 18080
9812	0	0	Ki67+	 7181 18026
9813	0	0	Ki67+	 7182 18129
9814	0	0	Ki67+	 7185 18604
9815	0	0	Ki67+	 7190 18410
9816	0	0	Ki67+	 7191 18004
9817	0	0	Ki67+	 7194 18044
9818	0	0	Ki67+	 7198 18072
9819	0	0	Ki67+	 7198 18133
9820	0	0	Ki67+	 7201 18169
9821	0	0	Ki67+	 7206 18413
9822	0	0	Ki67+	 7220 18064
9823	0	0	Ki67+	 7225 18559
9824	0	0	Ki67+	 7226 18581
9825	0	0	Ki67+	 7229 18318
9826	0	0	Ki67+	 7231 18391
9827	0	0	Ki67+	 7232 18153
9828	0	0	Ki67+	 7234 18435
9829	0	0	Ki67+	 7235 18527
9830	0	0	Ki67+	 7235 18575
9831	0	0	Ki67+	 7236 18079
9832	0	0	Ki67+	 7240 18040
9833	0	0	Ki67+	 7241 18244
9834	0	0	Ki67+	 7244 18180
9835	0	0	Ki67+	 7246 18592
9836	0	0	Ki67+	 7250 18223
9837	0	0	Ki67+	 7252 18403
9838	0	0	Ki67+	 7254 18512
9839	0	0	Ki67+	 7259 18285
9840	0	0	Ki67+	 7260 18392
9841	0	0	Ki67+	 7263 18177
9842	0	0	Ki67+	 7273 18523
9843	0	0	Ki67+	 7277 18410
9844	0	0	Ki67+	 7278 18570
9845	0	0	Ki67+	 7279 18206
9846	0	0	Ki67+	 7283 18151
9847	0	0	Ki67+	 7285 18290
9848	0	0	Ki67+	 7286 18390
9849	0	0	Ki67+	 7289 18518
9850	0	0	Ki67+	 7291 18347
9851	0	0	Ki67+	 7296 18097
9852	0	0	Ki67+	 7298 18472
9853	0	0	Ki67+	 7303 18413
9854	0	0	Ki67+	 7304 18534
9855	0	0	Ki67+	 7307 18340
9856	0	0	Ki67+	 7308 17953
9857	0	0	Ki67+	 7308 18365
9858	0	0	Ki67+	 7308 18575
9859	0	0	Ki67+	 7309 18068
9860	0	0	Ki67+	 7314 18532
9861	0	0	Ki67+	 7315 18457
9862	0	0	Ki67+	 7317 18603
9863	0	0	Ki67+	 7318 18392
9864	0	0	Ki67+	 7322 17933
9865	0	0	Ki67+	 7325 18350
9866	0	0	Ki67+	 7326 18045
9867	0	0	Ki67+	 7328 18286
9868	0	0	Ki67+	 7329 18211
9869	0	0	Ki67+	 7330 18021
9870	0	0	Ki67+	 7330 18086
9871	0	0	Ki67+	 7336 18500
9872	0	0	Ki67+	 7336 18589
9873	0	0	Ki67+	 7340 18070
9874	0	0	Ki67+	 7341 18045
9875	0	0	Ki67+	 7341 18565
9876	0	0	Ki67+	 7348 17999
9877	0	0	Ki67+	 7349 18489
9878	0	0	Ki67+	 7364 18543
9879	0	0	Ki67+	 7366 18283
9880	0	0	Ki67+	 7367 18340
9881	0	0	Ki67+	 7367 18376
9882	0	0	Ki67+	 7376 18478
9883	0	0	Ki67+	 7377 18105
9884	0	0	Ki67+	 7378 18136
9885	0	0	Ki67+	 7379 18083
9886	0	0	Ki67+	 7379 18530
9887	0	0	Ki67+	 7383 18316
9888	0	0	Ki67+	 7386 18260
9889	0	0	Ki67+	 7386 18347
9890	0	0	Ki67+	 7389 18214
9891	0	0	Ki67+	 7393 18034
9892	0	0	Ki67+	 7394 18060
9893	0	0	Ki67+	 7395 17979
9894	0	0	Ki67+	 7400 17993
9895	0	0	Ki67+	 7401 18312
9896	0	0	Ki67+	 7401 18601
9897	0	0	Ki67+	 7405 18120
9898	0	0	Ki67+	 7405 18501
9899	0	0	Ki67+	 7408 18481
9900	0	0	Ki67+	 7414 18148
9901	0	0	Ki67+	 7414 18305
9902	0	0	Ki67+	 7417 18259
9903	0	0	Ki67+	 7420 18043
9904	0	0	Ki67+	 7422 18119
9905	0	0	Ki67+	 7424 18578
9906	0	0	Ki67+	 7426 18501
9907	0	0	Ki67+	 7427 18194
9908	0	0	Ki67+	 7430 18486
9909	0	0	Ki67+	 7431 17966
9910	0	0	Ki67+	 7432 18046
9911	0	0	Ki67+	 7435 18348
9912	0	0	Ki67+	 7437 18190
9913	0	0	Ki67+	 7437 18263
9914	0	0	Ki67+	 7437 18304
9915	0	0	Ki67+	 7437 18363
9916	0	0	Ki67+	 7438 18078
9917	0	0	Ki67+	 7440 18322
9918	0	0	Ki67+	 7447 18535
9919	0	0	Ki67+	 7452 18276
9920	0	0	Ki67+	 7453 18326
9921	0	0	Ki67+	 7455 18370
9922	0	0	Ki67+	 6660 19295
9923	0	0	Ki67+	 6661 19008
9924	0	0	Ki67+	 6661 19083
9925	0	0	Ki67+	 6662 18873
9926	0	0	Ki67+	 6663 18663
9927	0	0	Ki67+	 6667 18716
9928	0	0	Ki67+	 6667 19386
9929	0	0	Ki67+	 6668 18630
9930	0	0	Ki67+	 6669 19174
9931	0	0	Ki67+	 6669 19319
9932	0	0	Ki67+	 6671 19279
9933	0	0	Ki67+	 6673 18771
9934	0	0	Ki67+	 6674 19263
9935	0	0	Ki67+	 6677 18962
9936	0	0	Ki67+	 6678 19115
9937	0	0	Ki67+	 6680 18737
9938	0	0	Ki67+	 6680 18847
9939	0	0	Ki67+	 6682 19017
9940	0	0	Ki67+	 6682 19052
9941	0	0	Ki67+	 6684 18682
9942	0	0	Ki67+	 6685 18931
9943	0	0	Ki67+	 6689 18723
9944	0	0	Ki67+	 6689 18815
9945	0	0	Ki67+	 6689 19394
9946	0	0	Ki67+	 6690 18789
9947	0	0	Ki67+	 6698 19329
9948	0	0	Ki67+	 6700 19302
9949	0	0	Ki67+	 6701 19371
9950	0	0	Ki67+	 6703 19114
9951	0	0	Ki67+	 6705 18970
9952	0	0	Ki67+	 6711 18891
9953	0	0	Ki67+	 6712 19063
9954	0	0	Ki67+	 6713 18853
9955	0	0	Ki67+	 6714 18999
9956	0	0	Ki67+	 6714 19281
9957	0	0	Ki67+	 6720 18736
9958	0	0	Ki67+	 6724 19048
9959	0	0	Ki67+	 6724 19339
9960	0	0	Ki67+	 6725 19358
9961	0	0	Ki67+	 6726 18828
9962	0	0	Ki67+	 6727 19376
9963	0	0	Ki67+	 6728 19156
9964	0	0	Ki67+	 6729 18922
9965	0	0	Ki67+	 6731 19089
9966	0	0	Ki67+	 6731 19274
9967	0	0	Ki67+	 6737 18791
9968	0	0	Ki67+	 6739 18870
9969	0	0	Ki67+	 6740 19134
9970	0	0	Ki67+	 6741 18714
9971	0	0	Ki67+	 6742 18908
9972	0	0	Ki67+	 6743 18825
9973	0	0	Ki67+	 6746 19003
9974	0	0	Ki67+	 6749 18952
9975	0	0	Ki67+	 6752 18969
9976	0	0	Ki67+	 6753 18743
9977	0	0	Ki67+	 6754 19273
9978	0	0	Ki67+	 6755 18677
9979	0	0	Ki67+	 6755 18782
9980	0	0	Ki67+	 6756 19085
9981	0	0	Ki67+	 6758 18814
9982	0	0	Ki67+	 6759 19327
9983	0	0	Ki67+	 6763 18770
9984	0	0	Ki67+	 6765 19047
9985	0	0	Ki67+	 6766 18866
9986	0	0	Ki67+	 6767 18656
9987	0	0	Ki67+	 6767 18740
9988	0	0	Ki67+	 6767 18835
9989	0	0	Ki67+	 6768 18941
9990	0	0	Ki67+	 6768 19009
9991	0	0	Ki67+	 6769 19303
9992	0	0	Ki67+	 6771 18725
9993	0	0	Ki67+	 6772 18912
9994	0	0	Ki67+	 6775 18791
9995	0	0	Ki67+	 6775 19357
9996	0	0	Ki67+	 6776 19380
9997	0	0	Ki67+	 6777 19151
9998	0	0	Ki67+	 6777 19286
9999	0	0	Ki67+	 6781 18631
10000	0	0	Ki67+	 6786 19082
10001	0	0	Ki67+	 6788 19269
10002	0	0	Ki67+	 6789 18877
10003	0	0	Ki67+	 6789 18946
10004	0	0	Ki67+	 6791 18681
10005	0	0	Ki67+	 6793 18811
10006	0	0	Ki67+	 6794 18699
10007	0	0	Ki67+	 6795 18763
10008	0	0	Ki67+	 6797 19111
10009	0	0	Ki67+	 6798 18609
10010	0	0	Ki67+	 6801 19089
10011	0	0	Ki67+	 6803 18901
10012	0	0	Ki67+	 6805 19293
10013	0	0	Ki67+	 6805 19341
10014	0	0	Ki67+	 6805 19396
10015	0	0	Ki67+	 6806 19275
10016	0	0	Ki67+	 6809 18959
10017	0	0	Ki67+	 6809 19067
10018	0	0	Ki67+	 6811 18815
10019	0	0	Ki67+	 6811 19052
10020	0	0	Ki67+	 6811 19119
10021	0	0	Ki67+	 6812 19145
10022	0	0	Ki67+	 6814 18872
10023	0	0	Ki67+	 6817 18735
10024	0	0	Ki67+	 6819 19300
10025	0	0	Ki67+	 6820 19097
10026	0	0	Ki67+	 6821 19347
10027	0	0	Ki67+	 6824 18785
10028	0	0	Ki67+	 6827 18984
10029	0	0	Ki67+	 6829 18933
10030	0	0	Ki67+	 6829 19029
10031	0	0	Ki67+	 6831 18763
10032	0	0	Ki67+	 6831 18867
10033	0	0	Ki67+	 6831 19128
10034	0	0	Ki67+	 6832 18623
10035	0	0	Ki67+	 6833 18902
10036	0	0	Ki67+	 6835 19077
10037	0	0	Ki67+	 6836 18699
10038	0	0	Ki67+	 6838 19283
10039	0	0	Ki67+	 6841 19399
10040	0	0	Ki67+	 6843 18978
10041	0	0	Ki67+	 6843 19346
10042	0	0	Ki67+	 6844 19008
10043	0	0	Ki67+	 6845 19100
10044	0	0	Ki67+	 6850 18749
10045	0	0	Ki67+	 6852 18824
10046	0	0	Ki67+	 6855 18801
10047	0	0	Ki67+	 6856 18768
10048	0	0	Ki67+	 6856 18956
10049	0	0	Ki67+	 6856 19045
10050	0	0	Ki67+	 6858 18683
10051	0	0	Ki67+	 6858 19303
10052	0	0	Ki67+	 6860 18715
10053	0	0	Ki67+	 6864 19015
10054	0	0	Ki67+	 6867 18791
10055	0	0	Ki67+	 6867 19263
10056	0	0	Ki67+	 6867 19406
10057	0	0	Ki67+	 6868 18933
10058	0	0	Ki67+	 6869 18616
10059	0	0	Ki67+	 6869 18754
10060	0	0	Ki67+	 6874 18662
10061	0	0	Ki67+	 6875 19365
10062	0	0	Ki67+	 6875 19387
10063	0	0	Ki67+	 6878 18983
10064	0	0	Ki67+	 6878 19213
10065	0	0	Ki67+	 6880 19281
10066	0	0	Ki67+	 6885 19006
10067	0	0	Ki67+	 6885 19042
10068	0	0	Ki67+	 6885 19107
10069	0	0	Ki67+	 6890 18963
10070	0	0	Ki67+	 6892 19134
10071	0	0	Ki67+	 6892 19230
10072	0	0	Ki67+	 6895 19302
10073	0	0	Ki67+	 6896 18723
10074	0	0	Ki67+	 6896 19383
10075	0	0	Ki67+	 6899 18676
10076	0	0	Ki67+	 6900 18892
10077	0	0	Ki67+	 6901 18698
10078	0	0	Ki67+	 6901 18930
10079	0	0	Ki67+	 6902 18869
10080	0	0	Ki67+	 6902 19244
10081	0	0	Ki67+	 6904 19097
10082	0	0	Ki67+	 6907 18751
10083	0	0	Ki67+	 6908 19056
10084	0	0	Ki67+	 6910 18635
10085	0	0	Ki67+	 6910 18661
10086	0	0	Ki67+	 6910 18804
10087	0	0	Ki67+	 6910 19022
10088	0	0	Ki67+	 6911 18997
10089	0	0	Ki67+	 6914 19122
10090	0	0	Ki67+	 6915 18785
10091	0	0	Ki67+	 6917 18919
10092	0	0	Ki67+	 6917 19106
10093	0	0	Ki67+	 6918 18689
10094	0	0	Ki67+	 6921 18623
10095	0	0	Ki67+	 6922 18706
10096	0	0	Ki67+	 6922 19370
10097	0	0	Ki67+	 6923 18837
10098	0	0	Ki67+	 6923 18854
10099	0	0	Ki67+	 6923 19054
10100	0	0	Ki67+	 6926 18793
10101	0	0	Ki67+	 6928 18895
10102	0	0	Ki67+	 6931 18997
10103	0	0	Ki67+	 6932 18664
10104	0	0	Ki67+	 6932 19280
10105	0	0	Ki67+	 6933 18693
10106	0	0	Ki67+	 6936 19307
10107	0	0	Ki67+	 6937 19088
10108	0	0	Ki67+	 6938 19334
10109	0	0	Ki67+	 6938 19351
10110	0	0	Ki67+	 6939 18909
10111	0	0	Ki67+	 6939 19235
10112	0	0	Ki67+	 6940 18737
10113	0	0	Ki67+	 6940 18856
10114	0	0	Ki67+	 6942 18775
10115	0	0	Ki67+	 6942 18889
10116	0	0	Ki67+	 6944 18655
10117	0	0	Ki67+	 6945 18820
10118	0	0	Ki67+	 6951 18711
10119	0	0	Ki67+	 6952 19036
10120	0	0	Ki67+	 6954 18949
10121	0	0	Ki67+	 6959 18672
10122	0	0	Ki67+	 6960 19017
10123	0	0	Ki67+	 6962 18805
10124	0	0	Ki67+	 6962 19065
10125	0	0	Ki67+	 6966 18982
10126	0	0	Ki67+	 6967 18856
10127	0	0	Ki67+	 6968 19265
10128	0	0	Ki67+	 6970 18610
10129	0	0	Ki67+	 6971 18788
10130	0	0	Ki67+	 6971 19109
10131	0	0	Ki67+	 6973 18902
10132	0	0	Ki67+	 6975 18704
10133	0	0	Ki67+	 6975 19047
10134	0	0	Ki67+	 6978 18652
10135	0	0	Ki67+	 6980 19367
10136	0	0	Ki67+	 6983 18824
10137	0	0	Ki67+	 6990 18953
10138	0	0	Ki67+	 6990 19108
10139	0	0	Ki67+	 6991 19313
10140	0	0	Ki67+	 6994 18740
10141	0	0	Ki67+	 6995 19389
10142	0	0	Ki67+	 6996 18889
10143	0	0	Ki67+	 6996 19334
10144	0	0	Ki67+	 6997 18685
10145	0	0	Ki67+	 7000 18659
10146	0	0	Ki67+	 7001 18802
10147	0	0	Ki67+	 7001 18914
10148	0	0	Ki67+	 7001 19071
10149	0	0	Ki67+	 7006 18769
10150	0	0	Ki67+	 7006 18844
10151	0	0	Ki67+	 7007 18736
10152	0	0	Ki67+	 7014 18815
10153	0	0	Ki67+	 7015 19280
10154	0	0	Ki67+	 7016 18986
10155	0	0	Ki67+	 7017 19348
10156	0	0	Ki67+	 7018 18674
10157	0	0	Ki67+	 7019 19375
10158	0	0	Ki67+	 7022 19321
10159	0	0	Ki67+	 7024 18859
10160	0	0	Ki67+	 7030 19053
10161	0	0	Ki67+	 7032 18727
10162	0	0	Ki67+	 7032 19330
10163	0	0	Ki67+	 7033 18889
10164	0	0	Ki67+	 7035 19382
10165	0	0	Ki67+	 7037 18700
10166	0	0	Ki67+	 7041 18786
10167	0	0	Ki67+	 7041 19287
10168	0	0	Ki67+	 7042 18817
10169	0	0	Ki67+	 7042 18845
10170	0	0	Ki67+	 7044 19241
10171	0	0	Ki67+	 7045 19213
10172	0	0	Ki67+	 7047 19083
10173	0	0	Ki67+	 7050 18968
10174	0	0	Ki67+	 7055 18807
10175	0	0	Ki67+	 7057 18938
10176	0	0	Ki67+	 7057 19263
10177	0	0	Ki67+	 7059 19202
10178	0	0	Ki67+	 7060 18763
10179	0	0	Ki67+	 7061 19242
10180	0	0	Ki67+	 7072 18931
10181	0	0	Ki67+	 7072 19072
10182	0	0	Ki67+	 7072 19369
10183	0	0	Ki67+	 7073 18732
10184	0	0	Ki67+	 7074 19044
10185	0	0	Ki67+	 7076 18958
10186	0	0	Ki67+	 7082 19270
10187	0	0	Ki67+	 7084 19404
10188	0	0	Ki67+	 7085 18791
10189	0	0	Ki67+	 7085 19282
10190	0	0	Ki67+	 7088 18722
10191	0	0	Ki67+	 7088 18975
10192	0	0	Ki67+	 7089 18758
10193	0	0	Ki67+	 7091 18883
10194	0	0	Ki67+	 7092 18862
10195	0	0	Ki67+	 7092 19323
10196	0	0	Ki67+	 7097 19371
10197	0	0	Ki67+	 7098 18850
10198	0	0	Ki67+	 7100 19338
10199	0	0	Ki67+	 7102 19046
10200	0	0	Ki67+	 7103 19012
10201	0	0	Ki67+	 7108 19299
10202	0	0	Ki67+	 7109 19175
10203	0	0	Ki67+	 7109 19269
10204	0	0	Ki67+	 7115 18875
10205	0	0	Ki67+	 7116 18919
10206	0	0	Ki67+	 7118 18886
10207	0	0	Ki67+	 7121 18996
10208	0	0	Ki67+	 7122 18841
10209	0	0	Ki67+	 7123 18678
10210	0	0	Ki67+	 7124 19325
10211	0	0	Ki67+	 7126 19034
10212	0	0	Ki67+	 7126 19242
10213	0	0	Ki67+	 7127 18963
10214	0	0	Ki67+	 7131 19151
10215	0	0	Ki67+	 7138 19012
10216	0	0	Ki67+	 7140 18908
10217	0	0	Ki67+	 7141 18988
10218	0	0	Ki67+	 7141 19101
10219	0	0	Ki67+	 7145 19228
10220	0	0	Ki67+	 7147 18880
10221	0	0	Ki67+	 7152 18904
10222	0	0	Ki67+	 7152 19397
10223	0	0	Ki67+	 7155 18611
10224	0	0	Ki67+	 7155 18969
10225	0	0	Ki67+	 7163 18622
10226	0	0	Ki67+	 7164 19150
10227	0	0	Ki67+	 7166 18698
10228	0	0	Ki67+	 7166 19311
10229	0	0	Ki67+	 7167 18672
10230	0	0	Ki67+	 7171 19188
10231	0	0	Ki67+	 7173 18866
10232	0	0	Ki67+	 7173 19209
10233	0	0	Ki67+	 7174 18892
10234	0	0	Ki67+	 7179 18726
10235	0	0	Ki67+	 7185 18708
10236	0	0	Ki67+	 7186 18664
10237	0	0	Ki67+	 7187 19333
10238	0	0	Ki67+	 7192 18910
10239	0	0	Ki67+	 7192 19355
10240	0	0	Ki67+	 7195 19236
10241	0	0	Ki67+	 7197 18792
10242	0	0	Ki67+	 7198 19286
10243	0	0	Ki67+	 7201 19364
10244	0	0	Ki67+	 7202 18884
10245	0	0	Ki67+	 7204 18729
10246	0	0	Ki67+	 7205 19269
10247	0	0	Ki67+	 7205 19297
10248	0	0	Ki67+	 7207 18935
10249	0	0	Ki67+	 7216 18711
10250	0	0	Ki67+	 7218 18780
10251	0	0	Ki67+	 7223 18906
10252	0	0	Ki67+	 7230 18888
10253	0	0	Ki67+	 7233 19196
10254	0	0	Ki67+	 7234 18751
10255	0	0	Ki67+	 7234 19079
10256	0	0	Ki67+	 7236 19275
10257	0	0	Ki67+	 7238 18856
10258	0	0	Ki67+	 7238 18952
10259	0	0	Ki67+	 7239 18623
10260	0	0	Ki67+	 7240 18833
10261	0	0	Ki67+	 7240 19059
10262	0	0	Ki67+	 7242 19106
10263	0	0	Ki67+	 7243 18736
10264	0	0	Ki67+	 7244 18803
10265	0	0	Ki67+	 7245 19181
10266	0	0	Ki67+	 7246 19288
10267	0	0	Ki67+	 7247 19136
10268	0	0	Ki67+	 7250 18826
10269	0	0	Ki67+	 7253 18789
10270	0	0	Ki67+	 7256 19323
10271	0	0	Ki67+	 7263 18761
10272	0	0	Ki67+	 7264 19054
10273	0	0	Ki67+	 7270 18645
10274	0	0	Ki67+	 7272 19266
10275	0	0	Ki67+	 7273 19201
10276	0	0	Ki67+	 7274 18806
10277	0	0	Ki67+	 7276 19356
10278	0	0	Ki67+	 7277 18838
10279	0	0	Ki67+	 7278 19304
10280	0	0	Ki67+	 7286 18800
10281	0	0	Ki67+	 7286 18854
10282	0	0	Ki67+	 7290 18824
10283	0	0	Ki67+	 7291 18609
10284	0	0	Ki67+	 7292 19044
10285	0	0	Ki67+	 7292 19111
10286	0	0	Ki67+	 7292 19140
10287	0	0	Ki67+	 7293 19388
10288	0	0	Ki67+	 7295 18660
10289	0	0	Ki67+	 7296 19080
10290	0	0	Ki67+	 7298 19320
10291	0	0	Ki67+	 7299 19066
10292	0	0	Ki67+	 7299 19345
10293	0	0	Ki67+	 7304 19187
10294	0	0	Ki67+	 7307 19112
10295	0	0	Ki67+	 7310 18672
10296	0	0	Ki67+	 7310 19051
10297	0	0	Ki67+	 7311 19212
10298	0	0	Ki67+	 7311 19389
10299	0	0	Ki67+	 7312 19407
10300	0	0	Ki67+	 7314 18839
10301	0	0	Ki67+	 7316 19129
10302	0	0	Ki67+	 7317 19269
10303	0	0	Ki67+	 7317 19288
10304	0	0	Ki67+	 7323 18856
10305	0	0	Ki67+	 7324 18710
10306	0	0	Ki67+	 7325 19257
10307	0	0	Ki67+	 7328 19086
10308	0	0	Ki67+	 7329 19222
10309	0	0	Ki67+	 7330 18645
10310	0	0	Ki67+	 7331 18779
10311	0	0	Ki67+	 7331 19058
10312	0	0	Ki67+	 7333 19314
10313	0	0	Ki67+	 7338 19201
10314	0	0	Ki67+	 7347 19277
10315	0	0	Ki67+	 7348 19296
10316	0	0	Ki67+	 7350 19383
10317	0	0	Ki67+	 7351 18782
10318	0	0	Ki67+	 7352 19046
10319	0	0	Ki67+	 7353 18695
10320	0	0	Ki67+	 7354 18806
10321	0	0	Ki67+	 7354 19112
10322	0	0	Ki67+	 7354 19227
10323	0	0	Ki67+	 7355 19188
10324	0	0	Ki67+	 7357 19351
10325	0	0	Ki67+	 7358 19085
10326	0	0	Ki67+	 7363 18647
10327	0	0	Ki67+	 7365 19389
10328	0	0	Ki67+	 7369 19280
10329	0	0	Ki67+	 7372 19196
10330	0	0	Ki67+	 7374 19404
10331	0	0	Ki67+	 7379 18813
10332	0	0	Ki67+	 7379 18994
10333	0	0	Ki67+	 7380 19083
10334	0	0	Ki67+	 7381 19242
10335	0	0	Ki67+	 7384 19095
10336	0	0	Ki67+	 7384 19141
10337	0	0	Ki67+	 7387 18798
10338	0	0	Ki67+	 7388 19265
10339	0	0	Ki67+	 7389 18616
10340	0	0	Ki67+	 7390 19404
10341	0	0	Ki67+	 7392 19016
10342	0	0	Ki67+	 7392 19113
10343	0	0	Ki67+	 7398 19058
10344	0	0	Ki67+	 7399 18623
10345	0	0	Ki67+	 7404 19220
10346	0	0	Ki67+	 7407 19176
10347	0	0	Ki67+	 7408 18845
10348	0	0	Ki67+	 7409 19404
10349	0	0	Ki67+	 7411 19120
10350	0	0	Ki67+	 7411 19162
10351	0	0	Ki67+	 7412 19369
10352	0	0	Ki67+	 7413 19034
10353	0	0	Ki67+	 7422 19072
10354	0	0	Ki67+	 7424 18839
10355	0	0	Ki67+	 7427 19405
10356	0	0	Ki67+	 7428 19033
10357	0	0	Ki67+	 7429 19251
10358	0	0	Ki67+	 7429 19349
10359	0	0	Ki67+	 7430 18856
10360	0	0	Ki67+	 7433 19198
10361	0	0	Ki67+	 7436 19047
10362	0	0	Ki67+	 7440 18779
10363	0	0	Ki67+	 7443 19336
10364	0	0	Ki67+	 7445 18822
10365	0	0	Ki67+	 7445 19068
10366	0	0	Ki67+	 7445 19285
10367	0	0	Ki67+	 7449 18870
10368	0	0	Ki67+	 7449 19211
10369	0	0	Ki67+	 6657 19658
10370	0	0	Ki67+	 6658 19469
10371	0	0	Ki67+	 6661 19676
10372	0	0	Ki67+	 6663 19485
10373	0	0	Ki67+	 6663 19543
10374	0	0	Ki67+	 6666 19514
10375	0	0	Ki67+	 6667 19696
10376	0	0	Ki67+	 6668 19743
10377	0	0	Ki67+	 6669 19623
10378	0	0	Ki67+	 6670 19804
10379	0	0	Ki67+	 6674 19446
10380	0	0	Ki67+	 6678 19416
10381	0	0	Ki67+	 6678 19519
10382	0	0	Ki67+	 6681 20176
10383	0	0	Ki67+	 6682 19556
10384	0	0	Ki67+	 6682 19620
10385	0	0	Ki67+	 6687 19470
10386	0	0	Ki67+	 6687 19885
10387	0	0	Ki67+	 6692 19667
10388	0	0	Ki67+	 6698 19751
10389	0	0	Ki67+	 6699 20160
10390	0	0	Ki67+	 6701 19633
10391	0	0	Ki67+	 6702 19473
10392	0	0	Ki67+	 6702 19574
10393	0	0	Ki67+	 6702 19649
10394	0	0	Ki67+	 6702 19989
10395	0	0	Ki67+	 6703 20023
10396	0	0	Ki67+	 6704 19705
10397	0	0	Ki67+	 6704 19783
10398	0	0	Ki67+	 6705 19525
10399	0	0	Ki67+	 6705 19805
10400	0	0	Ki67+	 6706 19687
10401	0	0	Ki67+	 6708 19500
10402	0	0	Ki67+	 6713 19923
10403	0	0	Ki67+	 6715 20121
10404	0	0	Ki67+	 6717 19697
10405	0	0	Ki67+	 6717 19847
10406	0	0	Ki67+	 6720 19424
10407	0	0	Ki67+	 6720 19607
10408	0	0	Ki67+	 6721 19729
10409	0	0	Ki67+	 6723 19875
10410	0	0	Ki67+	 6726 19819
10411	0	0	Ki67+	 6727 20148
10412	0	0	Ki67+	 6730 19570
10413	0	0	Ki67+	 6731 19493
10414	0	0	Ki67+	 6731 19803
10415	0	0	Ki67+	 6735 19447
10416	0	0	Ki67+	 6737 20008
10417	0	0	Ki67+	 6739 19871
10418	0	0	Ki67+	 6740 19412
10419	0	0	Ki67+	 6742 19830
10420	0	0	Ki67+	 6744 19948
10421	0	0	Ki67+	 6747 19585
10422	0	0	Ki67+	 6748 19919
10423	0	0	Ki67+	 6750 19755
10424	0	0	Ki67+	 6751 19446
10425	0	0	Ki67+	 6752 19512
10426	0	0	Ki67+	 6752 19714
10427	0	0	Ki67+	 6752 19825
10428	0	0	Ki67+	 6753 19549
10429	0	0	Ki67+	 6754 19815
10430	0	0	Ki67+	 6755 19983
10431	0	0	Ki67+	 6757 20161
10432	0	0	Ki67+	 6759 19471
10433	0	0	Ki67+	 6759 20025
10434	0	0	Ki67+	 6760 19673
10435	0	0	Ki67+	 6763 19804
10436	0	0	Ki67+	 6763 20142
10437	0	0	Ki67+	 6764 19657
10438	0	0	Ki67+	 6767 19578
10439	0	0	Ki67+	 6768 19606
10440	0	0	Ki67+	 6768 19629
10441	0	0	Ki67+	 6768 20073
10442	0	0	Ki67+	 6771 19713
10443	0	0	Ki67+	 6772 19416
10444	0	0	Ki67+	 6773 19907
10445	0	0	Ki67+	 6775 19684
10446	0	0	Ki67+	 6775 19867
10447	0	0	Ki67+	 6775 20035
10448	0	0	Ki67+	 6776 19944
10449	0	0	Ki67+	 6777 19613
10450	0	0	Ki67+	 6779 19977
10451	0	0	Ki67+	 6782 19466
10452	0	0	Ki67+	 6782 19747
10453	0	0	Ki67+	 6784 19829
10454	0	0	Ki67+	 6784 20001
10455	0	0	Ki67+	 6784 20043
10456	0	0	Ki67+	 6788 19930
10457	0	0	Ki67+	 6789 20115
10458	0	0	Ki67+	 6789 20167
10459	0	0	Ki67+	 6790 19515
10460	0	0	Ki67+	 6791 19591
10461	0	0	Ki67+	 6792 19557
10462	0	0	Ki67+	 6794 19946
10463	0	0	Ki67+	 6795 19791
10464	0	0	Ki67+	 6795 19819
10465	0	0	Ki67+	 6797 19874
10466	0	0	Ki67+	 6797 19902
10467	0	0	Ki67+	 6799 19929
10468	0	0	Ki67+	 6799 19985
10469	0	0	Ki67+	 6799 20157
10470	0	0	Ki67+	 6800 19451
10471	0	0	Ki67+	 6801 19498
10472	0	0	Ki67+	 6801 19852
10473	0	0	Ki67+	 6802 19652
10474	0	0	Ki67+	 6802 19716
10475	0	0	Ki67+	 6808 19761
10476	0	0	Ki67+	 6809 19795
10477	0	0	Ki67+	 6809 19958
10478	0	0	Ki67+	 6810 20107
10479	0	0	Ki67+	 6815 19609
10480	0	0	Ki67+	 6815 20001
10481	0	0	Ki67+	 6819 19440
10482	0	0	Ki67+	 6819 19511
10483	0	0	Ki67+	 6819 19639
10484	0	0	Ki67+	 6820 19719
10485	0	0	Ki67+	 6821 19568
10486	0	0	Ki67+	 6821 19743
10487	0	0	Ki67+	 6822 19542
10488	0	0	Ki67+	 6823 20088
10489	0	0	Ki67+	 6825 19657
10490	0	0	Ki67+	 6825 20167
10491	0	0	Ki67+	 6826 19501
10492	0	0	Ki67+	 6827 19409
10493	0	0	Ki67+	 6828 19692
10494	0	0	Ki67+	 6828 19828
10495	0	0	Ki67+	 6828 20017
10496	0	0	Ki67+	 6831 19970
10497	0	0	Ki67+	 6832 19785
10498	0	0	Ki67+	 6832 19853
10499	0	0	Ki67+	 6834 19460
10500	0	0	Ki67+	 6835 19618
10501	0	0	Ki67+	 6836 19887
10502	0	0	Ki67+	 6842 19992
10503	0	0	Ki67+	 6843 19817
10504	0	0	Ki67+	 6844 19498
10505	0	0	Ki67+	 6847 20022
10506	0	0	Ki67+	 6848 19670
10507	0	0	Ki67+	 6848 19931
10508	0	0	Ki67+	 6852 19426
10509	0	0	Ki67+	 6852 19949
10510	0	0	Ki67+	 6853 19514
10511	0	0	Ki67+	 6853 19842
10512	0	0	Ki67+	 6854 20067
10513	0	0	Ki67+	 6855 19577
10514	0	0	Ki67+	 6855 19733
10515	0	0	Ki67+	 6857 19684
10516	0	0	Ki67+	 6860 19815
10517	0	0	Ki67+	 6864 19975
10518	0	0	Ki67+	 6864 20163
10519	0	0	Ki67+	 6865 19485
10520	0	0	Ki67+	 6866 19611
10521	0	0	Ki67+	 6867 20025
10522	0	0	Ki67+	 6870 19849
10523	0	0	Ki67+	 6870 19920
10524	0	0	Ki67+	 6872 19553
10525	0	0	Ki67+	 6872 19998
10526	0	0	Ki67+	 6873 19878
10527	0	0	Ki67+	 6873 20104
10528	0	0	Ki67+	 6874 20127
10529	0	0	Ki67+	 6875 19904
10530	0	0	Ki67+	 6876 19643
10531	0	0	Ki67+	 6876 20062
10532	0	0	Ki67+	 6882 19717
10533	0	0	Ki67+	 6882 19825
10534	0	0	Ki67+	 6883 19595
10535	0	0	Ki67+	 6884 19460
10536	0	0	Ki67+	 6887 19421
10537	0	0	Ki67+	 6889 19952
10538	0	0	Ki67+	 6891 19616
10539	0	0	Ki67+	 6893 19563
10540	0	0	Ki67+	 6894 19999
10541	0	0	Ki67+	 6895 20079
10542	0	0	Ki67+	 6896 19792
10543	0	0	Ki67+	 6896 20055
10544	0	0	Ki67+	 6900 19494
10545	0	0	Ki67+	 6900 19685
10546	0	0	Ki67+	 6900 19865
10547	0	0	Ki67+	 6901 19657
10548	0	0	Ki67+	 6902 19526
10549	0	0	Ki67+	 6903 19435
10550	0	0	Ki67+	 6908 20125
10551	0	0	Ki67+	 6911 19603
10552	0	0	Ki67+	 6913 19963
10553	0	0	Ki67+	 6913 20010
10554	0	0	Ki67+	 6914 19557
10555	0	0	Ki67+	 6915 19877
10556	0	0	Ki67+	 6915 19900
10557	0	0	Ki67+	 6915 19928
10558	0	0	Ki67+	 6916 19669
10559	0	0	Ki67+	 6916 19702
10560	0	0	Ki67+	 6916 20165
10561	0	0	Ki67+	 6922 19503
10562	0	0	Ki67+	 6922 19821
10563	0	0	Ki67+	 6925 19530
10564	0	0	Ki67+	 6925 20089
10565	0	0	Ki67+	 6925 20189
10566	0	0	Ki67+	 6929 19563
10567	0	0	Ki67+	 6930 19750
10568	0	0	Ki67+	 6930 20169
10569	0	0	Ki67+	 6931 19433
10570	0	0	Ki67+	 6931 19872
10571	0	0	Ki67+	 6932 19967
10572	0	0	Ki67+	 6934 19618
10573	0	0	Ki67+	 6934 19994
10574	0	0	Ki67+	 6935 20045
10575	0	0	Ki67+	 6936 19846
10576	0	0	Ki67+	 6939 19730
10577	0	0	Ki67+	 6940 19462
10578	0	0	Ki67+	 6940 19654
10579	0	0	Ki67+	 6942 19788
10580	0	0	Ki67+	 6945 20013
10581	0	0	Ki67+	 6949 19720
10582	0	0	Ki67+	 6949 20160
10583	0	0	Ki67+	 6950 19690
10584	0	0	Ki67+	 6952 20068
10585	0	0	Ki67+	 6953 19826
10586	0	0	Ki67+	 6954 19995
10587	0	0	Ki67+	 6956 19890
10588	0	0	Ki67+	 6957 19572
10589	0	0	Ki67+	 6959 19969
10590	0	0	Ki67+	 6962 20192
10591	0	0	Ki67+	 6963 19437
10592	0	0	Ki67+	 6963 19929
10593	0	0	Ki67+	 6964 19414
10594	0	0	Ki67+	 6964 19845
10595	0	0	Ki67+	 6965 19619
10596	0	0	Ki67+	 6965 19866
10597	0	0	Ki67+	 6965 20071
10598	0	0	Ki67+	 6970 19541
10599	0	0	Ki67+	 6970 19799
10600	0	0	Ki67+	 6971 20025
10601	0	0	Ki67+	 6974 19583
10602	0	0	Ki67+	 6976 19488
10603	0	0	Ki67+	 6977 19945
10604	0	0	Ki67+	 6980 20145
10605	0	0	Ki67+	 6981 19781
10606	0	0	Ki67+	 6982 19723
10607	0	0	Ki67+	 6982 19801
10608	0	0	Ki67+	 6982 19977
10609	0	0	Ki67+	 6984 19755
10610	0	0	Ki67+	 6984 19880
10611	0	0	Ki67+	 6985 19930
10612	0	0	Ki67+	 6986 19511
10613	0	0	Ki67+	 6986 19676
10614	0	0	Ki67+	 6989 19607
10615	0	0	Ki67+	 6989 19735
10616	0	0	Ki67+	 6994 19848
10617	0	0	Ki67+	 6998 20014
10618	0	0	Ki67+	 6999 19711
10619	0	0	Ki67+	 7002 19450
10620	0	0	Ki67+	 7002 19596
10621	0	0	Ki67+	 7003 20069
10622	0	0	Ki67+	 7005 19479
10623	0	0	Ki67+	 7007 19704
10624	0	0	Ki67+	 7008 20161
10625	0	0	Ki67+	 7009 19965
10626	0	0	Ki67+	 7010 19825
10627	0	0	Ki67+	 7010 19900
10628	0	0	Ki67+	 7014 19646
10629	0	0	Ki67+	 7015 19923
10630	0	0	Ki67+	 7016 20004
10631	0	0	Ki67+	 7017 19570
10632	0	0	Ki67+	 7020 19795
10633	0	0	Ki67+	 7021 19687
10634	0	0	Ki67+	 7022 19497
10635	0	0	Ki67+	 7023 19882
10636	0	0	Ki67+	 7029 19936
10637	0	0	Ki67+	 7030 19575
10638	0	0	Ki67+	 7034 19632
10639	0	0	Ki67+	 7034 20007
10640	0	0	Ki67+	 7036 19557
10641	0	0	Ki67+	 7036 19605
10642	0	0	Ki67+	 7036 19921
10643	0	0	Ki67+	 7037 19872
10644	0	0	Ki67+	 7038 19421
10645	0	0	Ki67+	 7038 19462
10646	0	0	Ki67+	 7039 19511
10647	0	0	Ki67+	 7042 19979
10648	0	0	Ki67+	 7044 19950
10649	0	0	Ki67+	 7045 19818
10650	0	0	Ki67+	 7047 19446
10651	0	0	Ki67+	 7049 19683
10652	0	0	Ki67+	 7049 19753
10653	0	0	Ki67+	 7049 19847
10654	0	0	Ki67+	 7053 19537
10655	0	0	Ki67+	 7054 19890
10656	0	0	Ki67+	 7056 19486
10657	0	0	Ki67+	 7056 19962
10658	0	0	Ki67+	 7059 19436
10659	0	0	Ki67+	 7060 19722
10660	0	0	Ki67+	 7061 19557
10661	0	0	Ki67+	 7062 19812
10662	0	0	Ki67+	 7069 19667
10663	0	0	Ki67+	 7074 19694
10664	0	0	Ki67+	 7076 19787
10665	0	0	Ki67+	 7079 19486
10666	0	0	Ki67+	 7079 19539
10667	0	0	Ki67+	 7079 19591
10668	0	0	Ki67+	 7080 19735
10669	0	0	Ki67+	 7081 19653
10670	0	0	Ki67+	 7082 19515
10671	0	0	Ki67+	 7085 19852
10672	0	0	Ki67+	 7086 19422
10673	0	0	Ki67+	 7086 19576
10674	0	0	Ki67+	 7088 19761
10675	0	0	Ki67+	 7088 19831
10676	0	0	Ki67+	 7100 19749
10677	0	0	Ki67+	 7108 19445
10678	0	0	Ki67+	 7108 19789
10679	0	0	Ki67+	 7111 19723
10680	0	0	Ki67+	 7111 19815
10681	0	0	Ki67+	 7113 19744
10682	0	0	Ki67+	 7118 19496
10683	0	0	Ki67+	 7121 19474
10684	0	0	Ki67+	 7125 19612
10685	0	0	Ki67+	 7125 19669
10686	0	0	Ki67+	 7126 19704
10687	0	0	Ki67+	 7128 19410
10688	0	0	Ki67+	 7129 19420
10689	0	0	Ki67+	 7130 19788
10690	0	0	Ki67+	 7131 19909
10691	0	0	Ki67+	 7132 19599
10692	0	0	Ki67+	 7136 19630
10693	0	0	Ki67+	 7138 19963
10694	0	0	Ki67+	 7139 19507
10695	0	0	Ki67+	 7139 19751
10696	0	0	Ki67+	 7143 19605
10697	0	0	Ki67+	 7156 19483
10698	0	0	Ki67+	 7159 19572
10699	0	0	Ki67+	 7159 19641
10700	0	0	Ki67+	 7160 19454
10701	0	0	Ki67+	 7162 19593
10702	0	0	Ki67+	 7162 19612
10703	0	0	Ki67+	 7163 19542
10704	0	0	Ki67+	 7166 19528
10705	0	0	Ki67+	 7174 19498
10706	0	0	Ki67+	 7180 19477
10707	0	0	Ki67+	 7180 19716
10708	0	0	Ki67+	 7182 19443
10709	0	0	Ki67+	 7187 20166
10710	0	0	Ki67+	 7193 19708
10711	0	0	Ki67+	 7194 19566
10712	0	0	Ki67+	 7198 19549
10713	0	0	Ki67+	 7200 19583
10714	0	0	Ki67+	 7203 20150
10715	0	0	Ki67+	 7203 20206
10716	0	0	Ki67+	 7205 19517
10717	0	0	Ki67+	 7205 19599
10718	0	0	Ki67+	 7213 19627
10719	0	0	Ki67+	 7214 19547
10720	0	0	Ki67+	 7214 20030
10721	0	0	Ki67+	 7217 20194
10722	0	0	Ki67+	 7223 19672
10723	0	0	Ki67+	 7227 19604
10724	0	0	Ki67+	 7228 19473
10725	0	0	Ki67+	 7228 19523
10726	0	0	Ki67+	 7231 19566
10727	0	0	Ki67+	 7233 19500
10728	0	0	Ki67+	 7235 19915
10729	0	0	Ki67+	 7241 19459
10730	0	0	Ki67+	 7243 19693
10731	0	0	Ki67+	 7246 19478
10732	0	0	Ki67+	 7247 19615
10733	0	0	Ki67+	 7255 19747
10734	0	0	Ki67+	 7260 19735
10735	0	0	Ki67+	 7267 19940
10736	0	0	Ki67+	 7269 19981
10737	0	0	Ki67+	 7270 19588
10738	0	0	Ki67+	 7272 19567
10739	0	0	Ki67+	 7274 19545
10740	0	0	Ki67+	 7280 19842
10741	0	0	Ki67+	 7280 19865
10742	0	0	Ki67+	 7281 19946
10743	0	0	Ki67+	 7285 19701
10744	0	0	Ki67+	 7285 20012
10745	0	0	Ki67+	 7292 19926
10746	0	0	Ki67+	 7302 19778
10747	0	0	Ki67+	 7307 19667
10748	0	0	Ki67+	 7308 19868
10749	0	0	Ki67+	 7310 19808
10750	0	0	Ki67+	 7313 19447
10751	0	0	Ki67+	 7320 19425
10752	0	0	Ki67+	 7323 20042
10753	0	0	Ki67+	 7333 20096
10754	0	0	Ki67+	 7339 19878
10755	0	0	Ki67+	 7344 19788
10756	0	0	Ki67+	 7345 20107
10757	0	0	Ki67+	 7346 19769
10758	0	0	Ki67+	 7350 20032
10759	0	0	Ki67+	 7356 19864
10760	0	0	Ki67+	 7358 19916
10761	0	0	Ki67+	 7365 20080
10762	0	0	Ki67+	 7366 19487
10763	0	0	Ki67+	 7368 20095
10764	0	0	Ki67+	 7378 19756
10765	0	0	Ki67+	 7386 20037
10766	0	0	Ki67+	 7390 19863
10767	0	0	Ki67+	 7393 19780
10768	0	0	Ki67+	 7393 20020
10769	0	0	Ki67+	 7395 20084
10770	0	0	Ki67+	 7400 19888
10771	0	0	Ki67+	 7401 19943
10772	0	0	Ki67+	 7405 19445
10773	0	0	Ki67+	 7405 20131
10774	0	0	Ki67+	 7407 19771
10775	0	0	Ki67+	 7409 20106
10776	0	0	Ki67+	 7415 19799
10777	0	0	Ki67+	 7415 19872
10778	0	0	Ki67+	 7415 19988
10779	0	0	Ki67+	 7420 19746
10780	0	0	Ki67+	 7426 20207
10781	0	0	Ki67+	 7430 20142
10782	0	0	Ki67+	 7434 20025
10783	0	0	Ki67+	 7435 19433
10784	0	0	Ki67+	 7437 19802
10785	0	0	Ki67+	 7442 20146
10786	0	0	Ki67+	 7447 19828
10787	0	0	Ki67+	 7449 19482
10788	0	0	Ki67+	 7453 20096
10789	0	0	Ki67+	 7454 19770
10790	0	0	Ki67+	 6681 20234
10791	0	0	Ki67+	 6681 20443
10792	0	0	Ki67+	 6711 20812
10793	0	0	Ki67+	 6716 20419
10794	0	0	Ki67+	 6724 20670
10795	0	0	Ki67+	 6751 20815
10796	0	0	Ki67+	 6761 20408
10797	0	0	Ki67+	 6766 20242
10798	0	0	Ki67+	 6771 20282
10799	0	0	Ki67+	 6784 20403
10800	0	0	Ki67+	 6790 20420
10801	0	0	Ki67+	 6799 20843
10802	0	0	Ki67+	 6801 20964
10803	0	0	Ki67+	 6811 20356
10804	0	0	Ki67+	 6819 20831
10805	0	0	Ki67+	 6828 20846
10806	0	0	Ki67+	 6830 20989
10807	0	0	Ki67+	 6843 20887
10808	0	0	Ki67+	 6850 20263
10809	0	0	Ki67+	 6857 20960
10810	0	0	Ki67+	 6859 20699
10811	0	0	Ki67+	 6869 20914
10812	0	0	Ki67+	 6871 20254
10813	0	0	Ki67+	 6872 20348
10814	0	0	Ki67+	 6872 21002
10815	0	0	Ki67+	 6874 20882
10816	0	0	Ki67+	 6883 20379
10817	0	0	Ki67+	 6886 20599
10818	0	0	Ki67+	 6886 20709
10819	0	0	Ki67+	 6894 20414
10820	0	0	Ki67+	 6902 20480
10821	0	0	Ki67+	 6909 20246
10822	0	0	Ki67+	 6913 20580
10823	0	0	Ki67+	 6915 20664
10824	0	0	Ki67+	 6916 20593
10825	0	0	Ki67+	 6926 20542
10826	0	0	Ki67+	 6933 20561
10827	0	0	Ki67+	 6937 20477
10828	0	0	Ki67+	 6952 20530
10829	0	0	Ki67+	 6954 20849
10830	0	0	Ki67+	 6956 20502
10831	0	0	Ki67+	 6976 20841
10832	0	0	Ki67+	 6982 20902
10833	0	0	Ki67+	 6986 20362
10834	0	0	Ki67+	 6988 20805
10835	0	0	Ki67+	 6996 20914
10836	0	0	Ki67+	 7005 20824
10837	0	0	Ki67+	 7009 20872
10838	0	0	Ki67+	 7017 20809
10839	0	0	Ki67+	 7026 20903
10840	0	0	Ki67+	 7039 20783
10841	0	0	Ki67+	 7039 20936
10842	0	0	Ki67+	 7043 20760
10843	0	0	Ki67+	 7044 20885
10844	0	0	Ki67+	 7064 20945
10845	0	0	Ki67+	 7068 20925
10846	0	0	Ki67+	 7078 20918
10847	0	0	Ki67+	 7082 20749
10848	0	0	Ki67+	 7088 20327
10849	0	0	Ki67+	 7091 20370
10850	0	0	Ki67+	 7100 20753
10851	0	0	Ki67+	 7100 20955
10852	0	0	Ki67+	 7110 20295
10853	0	0	Ki67+	 7110 20342
10854	0	0	Ki67+	 7125 20266
10855	0	0	Ki67+	 7134 20958
10856	0	0	Ki67+	 7139 20322
10857	0	0	Ki67+	 7141 20380
10858	0	0	Ki67+	 7148 20756
10859	0	0	Ki67+	 7155 20344
10860	0	0	Ki67+	 7168 20520
10861	0	0	Ki67+	 7171 20949
10862	0	0	Ki67+	 7173 20749
10863	0	0	Ki67+	 7184 20242
10864	0	0	Ki67+	 7192 20227
10865	0	0	Ki67+	 7196 20511
10866	0	0	Ki67+	 7198 20530
10867	0	0	Ki67+	 7200 20745
10868	0	0	Ki67+	 7203 20312
10869	0	0	Ki67+	 7213 20378
10870	0	0	Ki67+	 7215 20453
10871	0	0	Ki67+	 7216 20782
10872	0	0	Ki67+	 7217 20356
10873	0	0	Ki67+	 7218 20499
10874	0	0	Ki67+	 7219 20921
10875	0	0	Ki67+	 7222 20424
10876	0	0	Ki67+	 7227 20783
10877	0	0	Ki67+	 7229 20222
10878	0	0	Ki67+	 7232 20923
10879	0	0	Ki67+	 7236 20475
10880	0	0	Ki67+	 7240 20217
10881	0	0	Ki67+	 7242 20408
10882	0	0	Ki67+	 7245 20508
10883	0	0	Ki67+	 7248 20751
10884	0	0	Ki67+	 7250 20443
10885	0	0	Ki67+	 7250 20711
10886	0	0	Ki67+	 7250 20903
10887	0	0	Ki67+	 7254 20562
10888	0	0	Ki67+	 7258 20347
10889	0	0	Ki67+	 7258 20388
10890	0	0	Ki67+	 7260 20542
10891	0	0	Ki67+	 7266 20369
10892	0	0	Ki67+	 7279 20585
10893	0	0	Ki67+	 7279 20902
10894	0	0	Ki67+	 7283 20622
10895	0	0	Ki67+	 7288 20333
10896	0	0	Ki67+	 7289 20643
10897	0	0	Ki67+	 7291 20400
10898	0	0	Ki67+	 7295 20318
10899	0	0	Ki67+	 7297 20584
10900	0	0	Ki67+	 7298 20884
10901	0	0	Ki67+	 7299 20557
10902	0	0	Ki67+	 7306 20443
10903	0	0	Ki67+	 7306 20530
10904	0	0	Ki67+	 7311 20585
10905	0	0	Ki67+	 7316 20476
10906	0	0	Ki67+	 7318 20881
10907	0	0	Ki67+	 7322 20411
10908	0	0	Ki67+	 7323 20804
10909	0	0	Ki67+	 7327 20248
10910	0	0	Ki67+	 7328 20430
10911	0	0	Ki67+	 7330 20794
10912	0	0	Ki67+	 7334 20567
10913	0	0	Ki67+	 7337 20850
10914	0	0	Ki67+	 7338 20309
10915	0	0	Ki67+	 7339 20868
10916	0	0	Ki67+	 7341 20238
10917	0	0	Ki67+	 7341 20478
10918	0	0	Ki67+	 7342 20592
10919	0	0	Ki67+	 7344 20279
10920	0	0	Ki67+	 7345 20257
10921	0	0	Ki67+	 7345 20389
10922	0	0	Ki67+	 7346 20984
10923	0	0	Ki67+	 7351 20412
10924	0	0	Ki67+	 7353 20469
10925	0	0	Ki67+	 7355 20375
10926	0	0	Ki67+	 7355 20435
10927	0	0	Ki67+	 7357 20808
10928	0	0	Ki67+	 7358 20509
10929	0	0	Ki67+	 7365 20588
10930	0	0	Ki67+	 7366 20330
10931	0	0	Ki67+	 7372 20373
10932	0	0	Ki67+	 7372 20513
10933	0	0	Ki67+	 7372 20561
10934	0	0	Ki67+	 7373 20285
10935	0	0	Ki67+	 7375 20255
10936	0	0	Ki67+	 7377 20629
10937	0	0	Ki67+	 7379 20455
10938	0	0	Ki67+	 7384 20830
10939	0	0	Ki67+	 7385 20492
10940	0	0	Ki67+	 7386 20293
10941	0	0	Ki67+	 7386 20354
10942	0	0	Ki67+	 7396 20247
10943	0	0	Ki67+	 7398 20213
10944	0	0	Ki67+	 7401 20516
10945	0	0	Ki67+	 7405 20465
10946	0	0	Ki67+	 7408 20498
10947	0	0	Ki67+	 7409 20403
10948	0	0	Ki67+	 7409 20580
10949	0	0	Ki67+	 7410 20216
10950	0	0	Ki67+	 7410 20341
10951	0	0	Ki67+	 7412 20280
10952	0	0	Ki67+	 7414 20607
10953	0	0	Ki67+	 7416 20519
10954	0	0	Ki67+	 7425 20544
10955	0	0	Ki67+	 7425 20574
10956	0	0	Ki67+	 7425 20763
10957	0	0	Ki67+	 7427 20287
10958	0	0	Ki67+	 7428 20393
10959	0	0	Ki67+	 7429 20353
10960	0	0	Ki67+	 7433 20435
10961	0	0	Ki67+	 7433 20611
10962	0	0	Ki67+	 7435 20226
10963	0	0	Ki67+	 7435 20332
10964	0	0	Ki67+	 7441 20320
10965	0	0	Ki67+	 7443 20475
10966	0	0	Ki67+	 7451 20600
10967	0	0	Ki67+	 6663 21064
10968	0	0	Ki67+	 6663 21082
10969	0	0	Ki67+	 6670 21794
10970	0	0	Ki67+	 6674 21064
10971	0	0	Ki67+	 6684 21805
10972	0	0	Ki67+	 6689 21070
10973	0	0	Ki67+	 6716 21805
10974	0	0	Ki67+	 6736 21052
10975	0	0	Ki67+	 6742 21386
10976	0	0	Ki67+	 6747 21790
10977	0	0	Ki67+	 6751 21469
10978	0	0	Ki67+	 6753 21375
10979	0	0	Ki67+	 6768 21275
10980	0	0	Ki67+	 6769 21260
10981	0	0	Ki67+	 6783 21029
10982	0	0	Ki67+	 6786 21500
10983	0	0	Ki67+	 6792 21725
10984	0	0	Ki67+	 6793 21542
10985	0	0	Ki67+	 6807 21011
10986	0	0	Ki67+	 6812 21518
10987	0	0	Ki67+	 6813 21494
10988	0	0	Ki67+	 6849 21226
10989	0	0	Ki67+	 6875 21545
10990	0	0	Ki67+	 6879 21502
10991	0	0	Ki67+	 6883 21802
10992	0	0	Ki67+	 6911 21763
10993	0	0	Ki67+	 6913 21735
10994	0	0	Ki67+	 6929 21473
10995	0	0	Ki67+	 6940 21163
10996	0	0	Ki67+	 6945 21727
10997	0	0	Ki67+	 6956 21664
10998	0	0	Ki67+	 6963 21723
10999	0	0	Ki67+	 7006 21547
11000	0	0	Ki67+	 7007 21712
11001	0	0	Ki67+	 7037 21168
11002	0	0	Ki67+	 7043 21573
11003	0	0	Ki67+	 7045 21175
11004	0	0	Ki67+	 7048 21555
11005	0	0	Ki67+	 7059 21702
11006	0	0	Ki67+	 7070 21570
11007	0	0	Ki67+	 7070 21694
11008	0	0	Ki67+	 7076 21548
11009	0	0	Ki67+	 7111 21682
11010	0	0	Ki67+	 7113 21505
11011	0	0	Ki67+	 7120 21239
11012	0	0	Ki67+	 7124 21484
11013	0	0	Ki67+	 7130 21454
11014	0	0	Ki67+	 7134 21412
11015	0	0	Ki67+	 7135 21685
11016	0	0	Ki67+	 7140 21261
11017	0	0	Ki67+	 7143 21428
11018	0	0	Ki67+	 7147 21460
11019	0	0	Ki67+	 7147 21687
11020	0	0	Ki67+	 7149 21500
11021	0	0	Ki67+	 7158 21460
11022	0	0	Ki67+	 7159 21286
11023	0	0	Ki67+	 7170 21361
11024	0	0	Ki67+	 7171 21026
11025	0	0	Ki67+	 7171 21576
11026	0	0	Ki67+	 7173 21689
11027	0	0	Ki67+	 7175 21409
11028	0	0	Ki67+	 7176 21392
11029	0	0	Ki67+	 7178 21142
11030	0	0	Ki67+	 7178 21307
11031	0	0	Ki67+	 7178 21429
11032	0	0	Ki67+	 7179 21352
11033	0	0	Ki67+	 7181 21271
11034	0	0	Ki67+	 7196 21463
11035	0	0	Ki67+	 7197 21449
11036	0	0	Ki67+	 7198 21407
11037	0	0	Ki67+	 7205 21099
11038	0	0	Ki67+	 7207 21168
11039	0	0	Ki67+	 7207 21685
11040	0	0	Ki67+	 7210 21153
11041	0	0	Ki67+	 7214 21390
11042	0	0	Ki67+	 7224 21067
11043	0	0	Ki67+	 7226 21713
11044	0	0	Ki67+	 7239 21718
11045	0	0	Ki67+	 7250 21189
11046	0	0	Ki67+	 7254 21689
11047	0	0	Ki67+	 7255 21059
11048	0	0	Ki67+	 7264 21184
11049	0	0	Ki67+	 7265 21054
11050	0	0	Ki67+	 7268 21713
11051	0	0	Ki67+	 7272 21077
11052	0	0	Ki67+	 7273 21739
11053	0	0	Ki67+	 7274 21255
11054	0	0	Ki67+	 7280 21207
11055	0	0	Ki67+	 7285 21039
11056	0	0	Ki67+	 7290 21238
11057	0	0	Ki67+	 7291 21764
11058	0	0	Ki67+	 7294 21731
11059	0	0	Ki67+	 7303 21779
11060	0	0	Ki67+	 7308 21036
11061	0	0	Ki67+	 7308 21442
11062	0	0	Ki67+	 7309 21718
11063	0	0	Ki67+	 7318 21048
11064	0	0	Ki67+	 7319 21749
11065	0	0	Ki67+	 7324 21286
11066	0	0	Ki67+	 7333 21054
11067	0	0	Ki67+	 7352 21046
11068	0	0	Ki67+	 7354 21390
11069	0	0	Ki67+	 7371 21010
11070	0	0	Ki67+	 7385 21013
11071	0	0	Ki67+	 7405 21030
11072	0	0	Ki67+	 7409 21278
11073	0	0	Ki67+	 7420 21024
11074	0	0	Ki67+	 7422 21295
11075	0	0	Ki67+	 7422 21588
11076	0	0	Ki67+	 7431 21039
11077	0	0	Ki67+	 7440 21298
11078	0	0	Ki67+	 7455 21658
11079	0	0	Ki67+	 6662 21957
11080	0	0	Ki67+	 6673 21886
11081	0	0	Ki67+	 6676 22224
11082	0	0	Ki67+	 6686 21861
11083	0	0	Ki67+	 6691 22198
11084	0	0	Ki67+	 6692 21873
11085	0	0	Ki67+	 6697 22336
11086	0	0	Ki67+	 6717 21830
11087	0	0	Ki67+	 6718 22218
11088	0	0	Ki67+	 6729 22182
11089	0	0	Ki67+	 6729 22491
11090	0	0	Ki67+	 6744 22164
11091	0	0	Ki67+	 6749 22183
11092	0	0	Ki67+	 6813 22184
11093	0	0	Ki67+	 6814 22429
11094	0	0	Ki67+	 6844 22151
11095	0	0	Ki67+	 6845 22266
11096	0	0	Ki67+	 6852 22276
11097	0	0	Ki67+	 6853 22378
11098	0	0	Ki67+	 6855 21817
11099	0	0	Ki67+	 6856 22150
11100	0	0	Ki67+	 6878 22175
11101	0	0	Ki67+	 6880 22142
11102	0	0	Ki67+	 6881 22341
11103	0	0	Ki67+	 6892 21895
11104	0	0	Ki67+	 6892 22280
11105	0	0	Ki67+	 6894 21841
11106	0	0	Ki67+	 6907 21818
11107	0	0	Ki67+	 6915 21872
11108	0	0	Ki67+	 6923 22265
11109	0	0	Ki67+	 6930 21862
11110	0	0	Ki67+	 6941 21892
11111	0	0	Ki67+	 6975 21879
11112	0	0	Ki67+	 6976 21891
11113	0	0	Ki67+	 7008 21885
11114	0	0	Ki67+	 7030 21898
11115	0	0	Ki67+	 7033 21888
11116	0	0	Ki67+	 7065 21888
11117	0	0	Ki67+	 7085 22356
11118	0	0	Ki67+	 7100 21879
11119	0	0	Ki67+	 7102 22599
11120	0	0	Ki67+	 7109 22146
11121	0	0	Ki67+	 7115 21860
11122	0	0	Ki67+	 7117 22119
11123	0	0	Ki67+	 7119 22587
11124	0	0	Ki67+	 7137 22125
11125	0	0	Ki67+	 7154 21851
11126	0	0	Ki67+	 7154 22564
11127	0	0	Ki67+	 7159 22584
11128	0	0	Ki67+	 7166 22105
11129	0	0	Ki67+	 7167 22550
11130	0	0	Ki67+	 7173 21861
11131	0	0	Ki67+	 7178 21955
11132	0	0	Ki67+	 7187 22061
11133	0	0	Ki67+	 7199 22098
11134	0	0	Ki67+	 7199 22578
11135	0	0	Ki67+	 7204 22566
11136	0	0	Ki67+	 7208 22529
11137	0	0	Ki67+	 7213 21841
11138	0	0	Ki67+	 7214 22079
11139	0	0	Ki67+	 7219 22518
11140	0	0	Ki67+	 7234 22563
11141	0	0	Ki67+	 7236 22528
11142	0	0	Ki67+	 7246 22056
11143	0	0	Ki67+	 7251 22019
11144	0	0	Ki67+	 7258 22477
11145	0	0	Ki67+	 7261 22495
11146	0	0	Ki67+	 7269 22510
11147	0	0	Ki67+	 7276 21812
11148	0	0	Ki67+	 7278 22483
11149	0	0	Ki67+	 7283 22522
11150	0	0	Ki67+	 7295 22043
11151	0	0	Ki67+	 7298 22213
11152	0	0	Ki67+	 7303 22053
11153	0	0	Ki67+	 7304 22508
11154	0	0	Ki67+	 7307 22464
11155	0	0	Ki67+	 7313 21992
11156	0	0	Ki67+	 7313 22481
11157	0	0	Ki67+	 7320 22017
11158	0	0	Ki67+	 7326 22593
11159	0	0	Ki67+	 7328 22491
11160	0	0	Ki67+	 7344 22454
11161	0	0	Ki67+	 7348 22060
11162	0	0	Ki67+	 7350 22572
11163	0	0	Ki67+	 7351 21973
11164	0	0	Ki67+	 7370 22469
11165	0	0	Ki67+	 7373 22568
11166	0	0	Ki67+	 7374 22426
11167	0	0	Ki67+	 7378 22063
11168	0	0	Ki67+	 7383 22548
11169	0	0	Ki67+	 7386 21951
11170	0	0	Ki67+	 7393 22404
11171	0	0	Ki67+	 7395 22551
11172	0	0	Ki67+	 7399 22439
11173	0	0	Ki67+	 7402 21956
11174	0	0	Ki67+	 7409 22062
11175	0	0	Ki67+	 7414 22591
11176	0	0	Ki67+	 7420 22451
11177	0	0	Ki67+	 7429 21975
11178	0	0	Ki67+	 7436 22529
11179	0	0	Ki67+	 7450 22556
11180	0	0	Ki67+	 6660 22951
11181	0	0	Ki67+	 6666 23326
11182	0	0	Ki67+	 6676 23332
11183	0	0	Ki67+	 6680 23315
11184	0	0	Ki67+	 6690 22893
11185	0	0	Ki67+	 6720 23268
11186	0	0	Ki67+	 6734 22897
11187	0	0	Ki67+	 6741 23265
11188	0	0	Ki67+	 6781 22841
11189	0	0	Ki67+	 6789 22867
11190	0	0	Ki67+	 6798 23332
11191	0	0	Ki67+	 6811 22852
11192	0	0	Ki67+	 6822 22841
11193	0	0	Ki67+	 6831 23222
11194	0	0	Ki67+	 6847 22827
11195	0	0	Ki67+	 6852 22849
11196	0	0	Ki67+	 6863 22838
11197	0	0	Ki67+	 6866 23270
11198	0	0	Ki67+	 6868 22828
11199	0	0	Ki67+	 6869 22777
11200	0	0	Ki67+	 6872 23261
11201	0	0	Ki67+	 6879 23135
11202	0	0	Ki67+	 6882 22773
11203	0	0	Ki67+	 6891 22810
11204	0	0	Ki67+	 6895 23237
11205	0	0	Ki67+	 6899 22795
11206	0	0	Ki67+	 6906 23095
11207	0	0	Ki67+	 6909 23173
11208	0	0	Ki67+	 6911 23105
11209	0	0	Ki67+	 6917 22783
11210	0	0	Ki67+	 6935 23187
11211	0	0	Ki67+	 6968 22774
11212	0	0	Ki67+	 6977 23053
11213	0	0	Ki67+	 6978 23030
11214	0	0	Ki67+	 6990 22791
11215	0	0	Ki67+	 6993 22998
11216	0	0	Ki67+	 7004 23026
11217	0	0	Ki67+	 7013 22759
11218	0	0	Ki67+	 7022 23003
11219	0	0	Ki67+	 7023 22771
11220	0	0	Ki67+	 7027 23183
11221	0	0	Ki67+	 7033 22736
11222	0	0	Ki67+	 7040 22967
11223	0	0	Ki67+	 7051 22763
11224	0	0	Ki67+	 7072 22957
11225	0	0	Ki67+	 7074 22922
11226	0	0	Ki67+	 7088 23385
11227	0	0	Ki67+	 7093 22713
11228	0	0	Ki67+	 7093 22909
11229	0	0	Ki67+	 7099 22929
11230	0	0	Ki67+	 7112 23223
11231	0	0	Ki67+	 7114 23251
11232	0	0	Ki67+	 7115 22886
11233	0	0	Ki67+	 7118 22619
11234	0	0	Ki67+	 7119 22709
11235	0	0	Ki67+	 7119 23213
11236	0	0	Ki67+	 7120 23195
11237	0	0	Ki67+	 7129 23251
11238	0	0	Ki67+	 7133 22907
11239	0	0	Ki67+	 7133 23183
11240	0	0	Ki67+	 7142 23024
11241	0	0	Ki67+	 7145 23070
11242	0	0	Ki67+	 7146 23401
11243	0	0	Ki67+	 7150 22888
11244	0	0	Ki67+	 7153 22871
11245	0	0	Ki67+	 7155 22684
11246	0	0	Ki67+	 7156 23167
11247	0	0	Ki67+	 7168 23266
11248	0	0	Ki67+	 7170 23182
11249	0	0	Ki67+	 7171 23136
11250	0	0	Ki67+	 7171 23229
11251	0	0	Ki67+	 7171 23298
11252	0	0	Ki67+	 7180 23002
11253	0	0	Ki67+	 7181 22840
11254	0	0	Ki67+	 7187 22660
11255	0	0	Ki67+	 7189 23114
11256	0	0	Ki67+	 7189 23202
11257	0	0	Ki67+	 7193 22812
11258	0	0	Ki67+	 7194 22990
11259	0	0	Ki67+	 7194 23158
11260	0	0	Ki67+	 7196 23278
11261	0	0	Ki67+	 7198 23362
11262	0	0	Ki67+	 7202 22654
11263	0	0	Ki67+	 7205 22836
11264	0	0	Ki67+	 7210 23388
11265	0	0	Ki67+	 7211 23149
11266	0	0	Ki67+	 7214 22870
11267	0	0	Ki67+	 7219 23195
11268	0	0	Ki67+	 7221 23105
11269	0	0	Ki67+	 7224 22806
11270	0	0	Ki67+	 7227 22647
11271	0	0	Ki67+	 7229 23265
11272	0	0	Ki67+	 7229 23336
11273	0	0	Ki67+	 7237 23090
11274	0	0	Ki67+	 7238 22622
11275	0	0	Ki67+	 7238 23319
11276	0	0	Ki67+	 7249 23398
11277	0	0	Ki67+	 7256 23216
11278	0	0	Ki67+	 7258 23069
11279	0	0	Ki67+	 7259 23307
11280	0	0	Ki67+	 7261 23171
11281	0	0	Ki67+	 7262 23200
11282	0	0	Ki67+	 7262 23355
11283	0	0	Ki67+	 7263 23325
11284	0	0	Ki67+	 7268 22763
11285	0	0	Ki67+	 7270 23392
11286	0	0	Ki67+	 7278 22612
11287	0	0	Ki67+	 7279 23288
11288	0	0	Ki67+	 7280 23219
11289	0	0	Ki67+	 7281 22754
11290	0	0	Ki67+	 7282 22938
11291	0	0	Ki67+	 7282 23196
11292	0	0	Ki67+	 7284 23116
11293	0	0	Ki67+	 7285 23244
11294	0	0	Ki67+	 7288 23142
11295	0	0	Ki67+	 7289 23166
11296	0	0	Ki67+	 7290 23273
11297	0	0	Ki67+	 7304 23116
11298	0	0	Ki67+	 7305 23208
11299	0	0	Ki67+	 7308 22723
11300	0	0	Ki67+	 7308 23064
11301	0	0	Ki67+	 7313 23307
11302	0	0	Ki67+	 7314 23140
11303	0	0	Ki67+	 7323 23098
11304	0	0	Ki67+	 7324 23367
11305	0	0	Ki67+	 7328 23224
11306	0	0	Ki67+	 7337 23057
11307	0	0	Ki67+	 7339 23190
11308	0	0	Ki67+	 7345 23155
11309	0	0	Ki67+	 7350 22618
11310	0	0	Ki67+	 7351 23363
11311	0	0	Ki67+	 7353 23028
11312	0	0	Ki67+	 7354 22684
11313	0	0	Ki67+	 7354 23340
11314	0	0	Ki67+	 7355 23181
11315	0	0	Ki67+	 7358 23044
11316	0	0	Ki67+	 7363 22906
11317	0	0	Ki67+	 7364 22666
11318	0	0	Ki67+	 7366 22647
11319	0	0	Ki67+	 7368 23158
11320	0	0	Ki67+	 7369 22822
11321	0	0	Ki67+	 7369 23266
11322	0	0	Ki67+	 7372 22847
11323	0	0	Ki67+	 7376 23186
11324	0	0	Ki67+	 7379 22892
11325	0	0	Ki67+	 7385 22870
11326	0	0	Ki67+	 7385 23232
11327	0	0	Ki67+	 7386 23007
11328	0	0	Ki67+	 7387 22938
11329	0	0	Ki67+	 7387 23096
11330	0	0	Ki67+	 7388 22619
11331	0	0	Ki67+	 7390 23350
11332	0	0	Ki67+	 7393 22828
11333	0	0	Ki67+	 7393 22990
11334	0	0	Ki67+	 7397 22967
11335	0	0	Ki67+	 7399 23291
11336	0	0	Ki67+	 7401 23126
11337	0	0	Ki67+	 7401 23218
11338	0	0	Ki67+	 7404 22925
11339	0	0	Ki67+	 7405 22818
11340	0	0	Ki67+	 7406 23059
11341	0	0	Ki67+	 7406 23347
11342	0	0	Ki67+	 7407 23397
11343	0	0	Ki67+	 7408 22747
11344	0	0	Ki67+	 7411 23203
11345	0	0	Ki67+	 7413 22877
11346	0	0	Ki67+	 7414 23257
11347	0	0	Ki67+	 7418 23289
11348	0	0	Ki67+	 7420 22716
11349	0	0	Ki67+	 7420 23094
11350	0	0	Ki67+	 7420 23383
11351	0	0	Ki67+	 7427 23203
11352	0	0	Ki67+	 7428 23015
11353	0	0	Ki67+	 7430 23104
11354	0	0	Ki67+	 7432 23285
11355	0	0	Ki67+	 7433 23180
11356	0	0	Ki67+	 7433 23318
11357	0	0	Ki67+	 7434 22707
11358	0	0	Ki67+	 7436 22998
11359	0	0	Ki67+	 7437 22900
11360	0	0	Ki67+	 7437 22937
11361	0	0	Ki67+	 7437 22963
11362	0	0	Ki67+	 7440 23069
11363	0	0	Ki67+	 7443 23150
11364	0	0	Ki67+	 7447 22880
11365	0	0	Ki67+	 7449 23394
11366	0	0	Ki67+	 7450 22782
11367	0	0	Ki67+	 7450 22990
11368	0	0	Ki67+	 7452 23218
11369	0	0	Ki67+	 7455 23258
11370	0	0	Ki67+	 6658 24069
11371	0	0	Ki67+	 6662 23770
11372	0	0	Ki67+	 6664 24180
11373	0	0	Ki67+	 6667 23793
11374	0	0	Ki67+	 6668 24131
11375	0	0	Ki67+	 6669 23828
11376	0	0	Ki67+	 6669 24156
11377	0	0	Ki67+	 6671 24052
11378	0	0	Ki67+	 6675 23785
11379	0	0	Ki67+	 6675 23809
11380	0	0	Ki67+	 6682 23830
11381	0	0	Ki67+	 6683 24107
11382	0	0	Ki67+	 6685 24193
11383	0	0	Ki67+	 6688 24132
11384	0	0	Ki67+	 6692 23984
11385	0	0	Ki67+	 6694 23912
11386	0	0	Ki67+	 6696 24079
11387	0	0	Ki67+	 6700 23784
11388	0	0	Ki67+	 6700 24013
11389	0	0	Ki67+	 6703 23760
11390	0	0	Ki67+	 6705 23949
11391	0	0	Ki67+	 6708 23870
11392	0	0	Ki67+	 6708 24049
11393	0	0	Ki67+	 6711 24188
11394	0	0	Ki67+	 6714 23836
11395	0	0	Ki67+	 6718 23973
11396	0	0	Ki67+	 6724 23550
11397	0	0	Ki67+	 6725 23798
11398	0	0	Ki67+	 6725 23994
11399	0	0	Ki67+	 6727 24084
11400	0	0	Ki67+	 6728 23761
11401	0	0	Ki67+	 6733 23849
11402	0	0	Ki67+	 6736 24159
11403	0	0	Ki67+	 6739 23747
11404	0	0	Ki67+	 6739 23803
11405	0	0	Ki67+	 6741 24175
11406	0	0	Ki67+	 6743 23951
11407	0	0	Ki67+	 6745 24002
11408	0	0	Ki67+	 6745 24127
11409	0	0	Ki67+	 6752 23563
11410	0	0	Ki67+	 6753 23943
11411	0	0	Ki67+	 6755 23961
11412	0	0	Ki67+	 6755 24142
11413	0	0	Ki67+	 6756 23740
11414	0	0	Ki67+	 6757 23831
11415	0	0	Ki67+	 6761 24034
11416	0	0	Ki67+	 6764 23511
11417	0	0	Ki67+	 6766 23780
11418	0	0	Ki67+	 6766 23886
11419	0	0	Ki67+	 6766 24059
11420	0	0	Ki67+	 6767 24199
11421	0	0	Ki67+	 6773 23857
11422	0	0	Ki67+	 6775 24090
11423	0	0	Ki67+	 6777 23812
11424	0	0	Ki67+	 6778 24139
11425	0	0	Ki67+	 6786 24106
11426	0	0	Ki67+	 6787 23762
11427	0	0	Ki67+	 6787 23782
11428	0	0	Ki67+	 6788 23955
11429	0	0	Ki67+	 6789 23741
11430	0	0	Ki67+	 6791 23885
11431	0	0	Ki67+	 6791 23992
11432	0	0	Ki67+	 6794 24023
11433	0	0	Ki67+	 6796 24010
11434	0	0	Ki67+	 6796 24196
11435	0	0	Ki67+	 6804 24072
11436	0	0	Ki67+	 6805 23727
11437	0	0	Ki67+	 6805 23922
11438	0	0	Ki67+	 6806 24195
11439	0	0	Ki67+	 6808 23965
11440	0	0	Ki67+	 6808 24106
11441	0	0	Ki67+	 6809 23544
11442	0	0	Ki67+	 6809 23789
11443	0	0	Ki67+	 6809 23891
11444	0	0	Ki67+	 6810 23612
11445	0	0	Ki67+	 6814 23843
11446	0	0	Ki67+	 6818 23991
11447	0	0	Ki67+	 6818 24019
11448	0	0	Ki67+	 6818 24149
11449	0	0	Ki67+	 6821 24087
11450	0	0	Ki67+	 6824 23945
11451	0	0	Ki67+	 6824 24124
11452	0	0	Ki67+	 6825 23506
11453	0	0	Ki67+	 6828 23524
11454	0	0	Ki67+	 6829 23611
11455	0	0	Ki67+	 6832 23753
11456	0	0	Ki67+	 6835 24069
11457	0	0	Ki67+	 6837 23728
11458	0	0	Ki67+	 6840 23797
11459	0	0	Ki67+	 6840 23932
11460	0	0	Ki67+	 6841 23896
11461	0	0	Ki67+	 6843 23494
11462	0	0	Ki67+	 6843 24055
11463	0	0	Ki67+	 6845 23880
11464	0	0	Ki67+	 6845 24079
11465	0	0	Ki67+	 6847 24171
11466	0	0	Ki67+	 6854 23518
11467	0	0	Ki67+	 6856 23775
11468	0	0	Ki67+	 6856 24000
11469	0	0	Ki67+	 6856 24024
11470	0	0	Ki67+	 6856 24198
11471	0	0	Ki67+	 6859 23475
11472	0	0	Ki67+	 6859 23805
11473	0	0	Ki67+	 6861 23963
11474	0	0	Ki67+	 6861 24152
11475	0	0	Ki67+	 6863 24104
11476	0	0	Ki67+	 6865 23753
11477	0	0	Ki67+	 6866 23700
11478	0	0	Ki67+	 6866 23832
11479	0	0	Ki67+	 6866 23857
11480	0	0	Ki67+	 6866 23916
11481	0	0	Ki67+	 6870 23729
11482	0	0	Ki67+	 6872 24052
11483	0	0	Ki67+	 6880 23951
11484	0	0	Ki67+	 6881 23784
11485	0	0	Ki67+	 6885 23912
11486	0	0	Ki67+	 6886 23468
11487	0	0	Ki67+	 6886 23593
11488	0	0	Ki67+	 6887 23870
11489	0	0	Ki67+	 6890 23616
11490	0	0	Ki67+	 6890 24160
11491	0	0	Ki67+	 6891 24077
11492	0	0	Ki67+	 6894 23898
11493	0	0	Ki67+	 6895 23694
11494	0	0	Ki67+	 6896 23719
11495	0	0	Ki67+	 6898 23563
11496	0	0	Ki67+	 6898 23931
11497	0	0	Ki67+	 6900 24201
11498	0	0	Ki67+	 6905 23843
11499	0	0	Ki67+	 6906 24135
11500	0	0	Ki67+	 6909 23791
11501	0	0	Ki67+	 6910 23587
11502	0	0	Ki67+	 6910 24022
11503	0	0	Ki67+	 6916 24094
11504	0	0	Ki67+	 6917 23682
11505	0	0	Ki67+	 6917 23747
11506	0	0	Ki67+	 6919 23906
11507	0	0	Ki67+	 6923 23936
11508	0	0	Ki67+	 6924 23810
11509	0	0	Ki67+	 6926 24051
11510	0	0	Ki67+	 6930 23705
11511	0	0	Ki67+	 6933 23504
11512	0	0	Ki67+	 6933 23848
11513	0	0	Ki67+	 6933 23992
11514	0	0	Ki67+	 6934 23836
11515	0	0	Ki67+	 6937 23479
11516	0	0	Ki67+	 6937 23624
11517	0	0	Ki67+	 6938 24026
11518	0	0	Ki67+	 6943 23603
11519	0	0	Ki67+	 6943 24147
11520	0	0	Ki67+	 6945 23886
11521	0	0	Ki67+	 6945 23954
11522	0	0	Ki67+	 6945 24112
11523	0	0	Ki67+	 6948 23851
11524	0	0	Ki67+	 6949 23702
11525	0	0	Ki67+	 6953 23928
11526	0	0	Ki67+	 6954 24075
11527	0	0	Ki67+	 6956 23762
11528	0	0	Ki67+	 6967 23716
11529	0	0	Ki67+	 6968 23964
11530	0	0	Ki67+	 6971 23986
11531	0	0	Ki67+	 6971 24187
11532	0	0	Ki67+	 6975 23696
11533	0	0	Ki67+	 6975 24062
11534	0	0	Ki67+	 6979 23968
11535	0	0	Ki67+	 6981 23830
11536	0	0	Ki67+	 6982 23796
11537	0	0	Ki67+	 6984 23710
11538	0	0	Ki67+	 6986 24202
11539	0	0	Ki67+	 6993 24152
11540	0	0	Ki67+	 6998 24008
11541	0	0	Ki67+	 7001 24130
11542	0	0	Ki67+	 7002 23780
11543	0	0	Ki67+	 7002 23823
11544	0	0	Ki67+	 7004 24075
11545	0	0	Ki67+	 7007 24046
11546	0	0	Ki67+	 7010 23723
11547	0	0	Ki67+	 7011 24181
11548	0	0	Ki67+	 7014 23698
11549	0	0	Ki67+	 7016 23889
11550	0	0	Ki67+	 7022 24109
11551	0	0	Ki67+	 7023 24140
11552	0	0	Ki67+	 7026 23478
11553	0	0	Ki67+	 7027 24161
11554	0	0	Ki67+	 7029 23488
11555	0	0	Ki67+	 7030 23730
11556	0	0	Ki67+	 7030 23764
11557	0	0	Ki67+	 7037 23801
11558	0	0	Ki67+	 7037 23955
11559	0	0	Ki67+	 7037 24009
11560	0	0	Ki67+	 7037 24147
11561	0	0	Ki67+	 7038 24069
11562	0	0	Ki67+	 7041 23702
11563	0	0	Ki67+	 7043 23835
11564	0	0	Ki67+	 7046 24112
11565	0	0	Ki67+	 7047 24203
11566	0	0	Ki67+	 7048 24035
11567	0	0	Ki67+	 7053 23483
11568	0	0	Ki67+	 7054 23612
11569	0	0	Ki67+	 7056 23925
11570	0	0	Ki67+	 7056 24131
11571	0	0	Ki67+	 7059 23774
11572	0	0	Ki67+	 7060 23876
11573	0	0	Ki67+	 7064 23570
11574	0	0	Ki67+	 7066 24008
11575	0	0	Ki67+	 7067 24102
11576	0	0	Ki67+	 7068 23412
11577	0	0	Ki67+	 7068 23980
11578	0	0	Ki67+	 7068 24182
11579	0	0	Ki67+	 7069 23745
11580	0	0	Ki67+	 7069 23799
11581	0	0	Ki67+	 7071 24154
11582	0	0	Ki67+	 7072 23785
11583	0	0	Ki67+	 7073 23449
11584	0	0	Ki67+	 7073 23958
11585	0	0	Ki67+	 7074 24203
11586	0	0	Ki67+	 7075 23667
11587	0	0	Ki67+	 7077 23594
11588	0	0	Ki67+	 7082 23860
11589	0	0	Ki67+	 7088 24194
11590	0	0	Ki67+	 7092 24131
11591	0	0	Ki67+	 7095 23469
11592	0	0	Ki67+	 7095 24182
11593	0	0	Ki67+	 7098 23898
11594	0	0	Ki67+	 7099 23506
11595	0	0	Ki67+	 7099 23599
11596	0	0	Ki67+	 7099 24026
11597	0	0	Ki67+	 7102 24066
11598	0	0	Ki67+	 7103 23949
11599	0	0	Ki67+	 7108 23923
11600	0	0	Ki67+	 7109 23765
11601	0	0	Ki67+	 7112 23839
11602	0	0	Ki67+	 7116 23419
11603	0	0	Ki67+	 7118 23491
11604	0	0	Ki67+	 7119 23699
11605	0	0	Ki67+	 7119 24004
11606	0	0	Ki67+	 7120 23470
11607	0	0	Ki67+	 7122 24082
11608	0	0	Ki67+	 7123 23614
11609	0	0	Ki67+	 7123 24182
11610	0	0	Ki67+	 7125 23781
11611	0	0	Ki67+	 7129 23443
11612	0	0	Ki67+	 7129 23992
11613	0	0	Ki67+	 7131 24057
11614	0	0	Ki67+	 7133 23657
11615	0	0	Ki67+	 7134 24126
11616	0	0	Ki67+	 7136 24092
11617	0	0	Ki67+	 7138 23461
11618	0	0	Ki67+	 7138 24161
11619	0	0	Ki67+	 7143 23710
11620	0	0	Ki67+	 7144 23436
11621	0	0	Ki67+	 7148 23575
11622	0	0	Ki67+	 7158 23532
11623	0	0	Ki67+	 7159 23653
11624	0	0	Ki67+	 7161 23463
11625	0	0	Ki67+	 7162 23808
11626	0	0	Ki67+	 7162 24122
11627	0	0	Ki67+	 7163 23620
11628	0	0	Ki67+	 7163 23991
11629	0	0	Ki67+	 7164 24146
11630	0	0	Ki67+	 7165 23891
11631	0	0	Ki67+	 7169 23779
11632	0	0	Ki67+	 7170 24094
11633	0	0	Ki67+	 7171 23429
11634	0	0	Ki67+	 7173 23583
11635	0	0	Ki67+	 7174 23848
11636	0	0	Ki67+	 7175 24133
11637	0	0	Ki67+	 7177 24201
11638	0	0	Ki67+	 7178 23965
11639	0	0	Ki67+	 7179 23783
11640	0	0	Ki67+	 7179 23876
11641	0	0	Ki67+	 7182 23706
11642	0	0	Ki67+	 7182 24053
11643	0	0	Ki67+	 7186 23937
11644	0	0	Ki67+	 7187 23817
11645	0	0	Ki67+	 7189 24087
11646	0	0	Ki67+	 7196 24057
11647	0	0	Ki67+	 7198 23691
11648	0	0	Ki67+	 7199 24027
11649	0	0	Ki67+	 7201 23575
11650	0	0	Ki67+	 7202 24077
11651	0	0	Ki67+	 7204 23642
11652	0	0	Ki67+	 7206 23909
11653	0	0	Ki67+	 7207 23667
11654	0	0	Ki67+	 7208 23548
11655	0	0	Ki67+	 7208 23962
11656	0	0	Ki67+	 7209 24121
11657	0	0	Ki67+	 7210 23744
11658	0	0	Ki67+	 7210 23795
11659	0	0	Ki67+	 7211 23763
11660	0	0	Ki67+	 7215 23845
11661	0	0	Ki67+	 7217 24152
11662	0	0	Ki67+	 7219 24178
11663	0	0	Ki67+	 7220 23619
11664	0	0	Ki67+	 7220 23927
11665	0	0	Ki67+	 7221 24031
11666	0	0	Ki67+	 7222 23507
11667	0	0	Ki67+	 7226 23810
11668	0	0	Ki67+	 7227 23463
11669	0	0	Ki67+	 7227 23973
11670	0	0	Ki67+	 7229 23655
11671	0	0	Ki67+	 7232 23719
11672	0	0	Ki67+	 7233 23934
11673	0	0	Ki67+	 7233 24083
11674	0	0	Ki67+	 7236 23428
11675	0	0	Ki67+	 7236 23791
11676	0	0	Ki67+	 7241 24150
11677	0	0	Ki67+	 7244 24202
11678	0	0	Ki67+	 7245 23765
11679	0	0	Ki67+	 7245 23836
11680	0	0	Ki67+	 7246 23577
11681	0	0	Ki67+	 7247 23979
11682	0	0	Ki67+	 7247 24045
11683	0	0	Ki67+	 7249 23448
11684	0	0	Ki67+	 7249 23511
11685	0	0	Ki67+	 7249 24004
11686	0	0	Ki67+	 7251 23950
11687	0	0	Ki67+	 7251 24025
11688	0	0	Ki67+	 7254 23925
11689	0	0	Ki67+	 7255 23785
11690	0	0	Ki67+	 7256 23415
11691	0	0	Ki67+	 7260 23634
11692	0	0	Ki67+	 7261 23491
11693	0	0	Ki67+	 7261 23729
11694	0	0	Ki67+	 7263 24097
11695	0	0	Ki67+	 7264 23669
11696	0	0	Ki67+	 7264 24176
11697	0	0	Ki67+	 7265 23543
11698	0	0	Ki67+	 7265 24139
11699	0	0	Ki67+	 7266 24065
11700	0	0	Ki67+	 7269 23645
11701	0	0	Ki67+	 7271 23463
11702	0	0	Ki67+	 7272 23957
11703	0	0	Ki67+	 7272 23974
11704	0	0	Ki67+	 7273 23883
11705	0	0	Ki67+	 7274 23812
11706	0	0	Ki67+	 7276 24052
11707	0	0	Ki67+	 7278 23999
11708	0	0	Ki67+	 7281 23571
11709	0	0	Ki67+	 7284 23692
11710	0	0	Ki67+	 7284 23739
11711	0	0	Ki67+	 7285 23714
11712	0	0	Ki67+	 7285 24120
11713	0	0	Ki67+	 7288 23965
11714	0	0	Ki67+	 7289 23525
11715	0	0	Ki67+	 7291 23758
11716	0	0	Ki67+	 7291 23796
11717	0	0	Ki67+	 7293 24074
11718	0	0	Ki67+	 7296 23926
11719	0	0	Ki67+	 7297 23894
11720	0	0	Ki67+	 7297 24016
11721	0	0	Ki67+	 7300 24139
11722	0	0	Ki67+	 7300 24162
11723	0	0	Ki67+	 7303 23485
11724	0	0	Ki67+	 7303 23858
11725	0	0	Ki67+	 7306 23525
11726	0	0	Ki67+	 7307 23428
11727	0	0	Ki67+	 7308 23933
11728	0	0	Ki67+	 7311 23628
11729	0	0	Ki67+	 7311 23979
11730	0	0	Ki67+	 7312 23915
11731	0	0	Ki67+	 7313 23790
11732	0	0	Ki67+	 7314 24037
11733	0	0	Ki67+	 7315 23584
11734	0	0	Ki67+	 7317 24126
11735	0	0	Ki67+	 7318 23553
11736	0	0	Ki67+	 7322 23663
11737	0	0	Ki67+	 7322 24095
11738	0	0	Ki67+	 7323 23758
11739	0	0	Ki67+	 7323 24055
11740	0	0	Ki67+	 7327 23835
11741	0	0	Ki67+	 7327 23880
11742	0	0	Ki67+	 7328 23985
11743	0	0	Ki67+	 7330 23899
11744	0	0	Ki67+	 7331 23511
11745	0	0	Ki67+	 7332 24191
11746	0	0	Ki67+	 7337 23946
11747	0	0	Ki67+	 7341 23448
11748	0	0	Ki67+	 7342 23602
11749	0	0	Ki67+	 7343 23681
11750	0	0	Ki67+	 7346 23930
11751	0	0	Ki67+	 7346 24146
11752	0	0	Ki67+	 7348 23409
11753	0	0	Ki67+	 7348 23841
11754	0	0	Ki67+	 7348 23958
11755	0	0	Ki67+	 7349 24094
11756	0	0	Ki67+	 7351 23757
11757	0	0	Ki67+	 7352 24179
11758	0	0	Ki67+	 7355 23433
11759	0	0	Ki67+	 7355 23825
11760	0	0	Ki67+	 7355 24000
11761	0	0	Ki67+	 7356 23621
11762	0	0	Ki67+	 7358 24204
11763	0	0	Ki67+	 7363 23470
11764	0	0	Ki67+	 7365 24011
11765	0	0	Ki67+	 7369 23580
11766	0	0	Ki67+	 7370 23544
11767	0	0	Ki67+	 7373 23714
11768	0	0	Ki67+	 7373 24098
11769	0	0	Ki67+	 7378 23740
11770	0	0	Ki67+	 7379 24026
11771	0	0	Ki67+	 7381 23678
11772	0	0	Ki67+	 7382 23918
11773	0	0	Ki67+	 7383 23430
11774	0	0	Ki67+	 7385 23950
11775	0	0	Ki67+	 7385 23993
11776	0	0	Ki67+	 7387 24092
11777	0	0	Ki67+	 7389 23552
11778	0	0	Ki67+	 7389 24054
11779	0	0	Ki67+	 7394 23465
11780	0	0	Ki67+	 7394 23692
11781	0	0	Ki67+	 7394 24187
11782	0	0	Ki67+	 7395 23629
11783	0	0	Ki67+	 7397 23731
11784	0	0	Ki67+	 7400 23881
11785	0	0	Ki67+	 7405 23578
11786	0	0	Ki67+	 7406 23597
11787	0	0	Ki67+	 7408 23982
11788	0	0	Ki67+	 7408 24134
11789	0	0	Ki67+	 7409 24155
11790	0	0	Ki67+	 7416 23706
11791	0	0	Ki67+	 7416 24014
11792	0	0	Ki67+	 7417 23447
11793	0	0	Ki67+	 7418 24103
11794	0	0	Ki67+	 7419 24120
11795	0	0	Ki67+	 7420 23806
11796	0	0	Ki67+	 7423 23618
11797	0	0	Ki67+	 7423 23935
11798	0	0	Ki67+	 7425 24052
11799	0	0	Ki67+	 7426 23688
11800	0	0	Ki67+	 7426 23878
11801	0	0	Ki67+	 7427 24187
11802	0	0	Ki67+	 7428 23426
11803	0	0	Ki67+	 7428 23587
11804	0	0	Ki67+	 7429 24078
11805	0	0	Ki67+	 7430 23526
11806	0	0	Ki67+	 7432 24016
11807	0	0	Ki67+	 7433 23486
11808	0	0	Ki67+	 7434 23511
11809	0	0	Ki67+	 7438 23690
11810	0	0	Ki67+	 7439 24138
11811	0	0	Ki67+	 7444 24126
11812	0	0	Ki67+	 7445 23781
11813	0	0	Ki67+	 7449 23572
11814	0	0	Ki67+	 7449 23658
11815	0	0	Ki67+	 7449 24182
11816	0	0	Ki67+	 7452 23630
11817	0	0	Ki67+	 7455 24036
11818	0	0	Ki67+	 6658 24922
11819	0	0	Ki67+	 6659 24297
11820	0	0	Ki67+	 6660 24855
11821	0	0	Ki67+	 6661 24608
11822	0	0	Ki67+	 6666 24479
11823	0	0	Ki67+	 6667 24275
11824	0	0	Ki67+	 6672 24768
11825	0	0	Ki67+	 6673 24584
11826	0	0	Ki67+	 6674 24456
11827	0	0	Ki67+	 6681 24798
11828	0	0	Ki67+	 6681 24848
11829	0	0	Ki67+	 6682 24375
11830	0	0	Ki67+	 6683 24916
11831	0	0	Ki67+	 6686 24885
11832	0	0	Ki67+	 6686 24934
11833	0	0	Ki67+	 6686 24981
11834	0	0	Ki67+	 6690 24540
11835	0	0	Ki67+	 6691 24727
11836	0	0	Ki67+	 6693 24949
11837	0	0	Ki67+	 6694 24352
11838	0	0	Ki67+	 6695 24415
11839	0	0	Ki67+	 6695 24480
11840	0	0	Ki67+	 6696 24803
11841	0	0	Ki67+	 6697 24294
11842	0	0	Ki67+	 6697 24527
11843	0	0	Ki67+	 6697 24823
11844	0	0	Ki67+	 6698 24857
11845	0	0	Ki67+	 6700 24323
11846	0	0	Ki67+	 6700 24443
11847	0	0	Ki67+	 6701 24563
11848	0	0	Ki67+	 6711 24951
11849	0	0	Ki67+	 6712 24912
11850	0	0	Ki67+	 6714 24305
11851	0	0	Ki67+	 6714 24488
11852	0	0	Ki67+	 6714 24866
11853	0	0	Ki67+	 6715 24705
11854	0	0	Ki67+	 6718 24761
11855	0	0	Ki67+	 6721 24221
11856	0	0	Ki67+	 6721 24464
11857	0	0	Ki67+	 6721 24723
11858	0	0	Ki67+	 6721 24929
11859	0	0	Ki67+	 6722 24594
11860	0	0	Ki67+	 6723 24674
11861	0	0	Ki67+	 6723 24900
11862	0	0	Ki67+	 6724 24536
11863	0	0	Ki67+	 6726 24335
11864	0	0	Ki67+	 6729 24978
11865	0	0	Ki67+	 6735 24362
11866	0	0	Ki67+	 6735 24453
11867	0	0	Ki67+	 6737 24274
11868	0	0	Ki67+	 6738 24788
11869	0	0	Ki67+	 6741 24306
11870	0	0	Ki67+	 6744 24649
11871	0	0	Ki67+	 6745 24688
11872	0	0	Ki67+	 6746 24489
11873	0	0	Ki67+	 6749 24888
11874	0	0	Ki67+	 6751 24377
11875	0	0	Ki67+	 6751 24860
11876	0	0	Ki67+	 6752 24456
11877	0	0	Ki67+	 6757 24703
11878	0	0	Ki67+	 6760 24247
11879	0	0	Ki67+	 6762 24621
11880	0	0	Ki67+	 6762 24909
11881	0	0	Ki67+	 6764 24808
11882	0	0	Ki67+	 6767 24216
11883	0	0	Ki67+	 6768 24451
11884	0	0	Ki67+	 6769 24432
11885	0	0	Ki67+	 6775 24265
11886	0	0	Ki67+	 6775 24842
11887	0	0	Ki67+	 6776 24881
11888	0	0	Ki67+	 6777 24301
11889	0	0	Ki67+	 6778 24780
11890	0	0	Ki67+	 6781 24750
11891	0	0	Ki67+	 6782 24233
11892	0	0	Ki67+	 6785 24320
11893	0	0	Ki67+	 6785 24349
11894	0	0	Ki67+	 6785 24395
11895	0	0	Ki67+	 6785 24655
11896	0	0	Ki67+	 6785 24800
11897	0	0	Ki67+	 6789 24405
11898	0	0	Ki67+	 6790 24822
11899	0	0	Ki67+	 6791 24614
11900	0	0	Ki67+	 6792 24696
11901	0	0	Ki67+	 6792 24771
11902	0	0	Ki67+	 6797 24731
11903	0	0	Ki67+	 6798 24627
11904	0	0	Ki67+	 6802 24606
11905	0	0	Ki67+	 6810 24698
11906	0	0	Ki67+	 6812 24760
11907	0	0	Ki67+	 6820 24314
11908	0	0	Ki67+	 6820 24632
11909	0	0	Ki67+	 6822 24606
11910	0	0	Ki67+	 6830 24941
11911	0	0	Ki67+	 6831 24630
11912	0	0	Ki67+	 6832 24690
11913	0	0	Ki67+	 6834 24670
11914	0	0	Ki67+	 6835 24248
11915	0	0	Ki67+	 6842 24477
11916	0	0	Ki67+	 6843 24783
11917	0	0	Ki67+	 6844 24224
11918	0	0	Ki67+	 6846 24336
11919	0	0	Ki67+	 6846 24973
11920	0	0	Ki67+	 6849 24654
11921	0	0	Ki67+	 6850 24447
11922	0	0	Ki67+	 6853 24426
11923	0	0	Ki67+	 6858 24622
11924	0	0	Ki67+	 6859 24498
11925	0	0	Ki67+	 6861 24673
11926	0	0	Ki67+	 6865 24646
11927	0	0	Ki67+	 6866 24398
11928	0	0	Ki67+	 6868 24622
11929	0	0	Ki67+	 6870 24862
11930	0	0	Ki67+	 6870 24941
11931	0	0	Ki67+	 6873 24417
11932	0	0	Ki67+	 6875 24229
11933	0	0	Ki67+	 6880 24632
11934	0	0	Ki67+	 6881 24364
11935	0	0	Ki67+	 6881 24459
11936	0	0	Ki67+	 6883 24484
11937	0	0	Ki67+	 6884 24834
11938	0	0	Ki67+	 6887 24913
11939	0	0	Ki67+	 6893 24443
11940	0	0	Ki67+	 6895 24632
11941	0	0	Ki67+	 6898 24556
11942	0	0	Ki67+	 6899 24338
11943	0	0	Ki67+	 6900 24274
11944	0	0	Ki67+	 6904 24883
11945	0	0	Ki67+	 6905 24312
11946	0	0	Ki67+	 6905 24365
11947	0	0	Ki67+	 6908 24576
11948	0	0	Ki67+	 6909 24893
11949	0	0	Ki67+	 6910 24252
11950	0	0	Ki67+	 6911 24846
11951	0	0	Ki67+	 6916 24550
11952	0	0	Ki67+	 6917 24341
11953	0	0	Ki67+	 6918 24590
11954	0	0	Ki67+	 6918 24984
11955	0	0	Ki67+	 6920 24737
11956	0	0	Ki67+	 6923 24828
11957	0	0	Ki67+	 6924 24507
11958	0	0	Ki67+	 6924 24786
11959	0	0	Ki67+	 6931 24390
11960	0	0	Ki67+	 6931 24760
11961	0	0	Ki67+	 6932 24277
11962	0	0	Ki67+	 6933 24308
11963	0	0	Ki67+	 6936 24567
11964	0	0	Ki67+	 6936 24840
11965	0	0	Ki67+	 6937 24412
11966	0	0	Ki67+	 6940 24528
11967	0	0	Ki67+	 6942 24804
11968	0	0	Ki67+	 6942 24819
11969	0	0	Ki67+	 6943 24712
11970	0	0	Ki67+	 6946 24325
11971	0	0	Ki67+	 6946 24746
11972	0	0	Ki67+	 6947 24688
11973	0	0	Ki67+	 6948 24294
11974	0	0	Ki67+	 6949 24887
11975	0	0	Ki67+	 6955 24392
11976	0	0	Ki67+	 6955 24542
11977	0	0	Ki67+	 6957 24264
11978	0	0	Ki67+	 6966 24781
11979	0	0	Ki67+	 6968 24839
11980	0	0	Ki67+	 6971 24353
11981	0	0	Ki67+	 6974 24907
11982	0	0	Ki67+	 6976 24569
11983	0	0	Ki67+	 6979 24741
11984	0	0	Ki67+	 6980 24271
11985	0	0	Ki67+	 6987 24998
11986	0	0	Ki67+	 6991 24804
11987	0	0	Ki67+	 6995 24234
11988	0	0	Ki67+	 6998 24846
11989	0	0	Ki67+	 6999 24339
11990	0	0	Ki67+	 6999 24822
11991	0	0	Ki67+	 7006 24984
11992	0	0	Ki67+	 7007 24290
11993	0	0	Ki67+	 7007 24959
11994	0	0	Ki67+	 7013 24727
11995	0	0	Ki67+	 7015 24396
11996	0	0	Ki67+	 7017 24872
11997	0	0	Ki67+	 7021 24906
11998	0	0	Ki67+	 7024 24267
11999	0	0	Ki67+	 7024 24700
12000	0	0	Ki67+	 7024 24813
12001	0	0	Ki67+	 7025 24751
12002	0	0	Ki67+	 7025 24924
12003	0	0	Ki67+	 7029 24231
12004	0	0	Ki67+	 7029 24832
12005	0	0	Ki67+	 7030 24655
12006	0	0	Ki67+	 7034 24377
12007	0	0	Ki67+	 7037 24289
12008	0	0	Ki67+	 7037 24904
12009	0	0	Ki67+	 7039 24945
12010	0	0	Ki67+	 7041 24730
12011	0	0	Ki67+	 7043 24258
12012	0	0	Ki67+	 7043 24463
12013	0	0	Ki67+	 7048 24774
12014	0	0	Ki67+	 7051 24856
12015	0	0	Ki67+	 7051 24994
12016	0	0	Ki67+	 7056 24879
12017	0	0	Ki67+	 7056 24943
12018	0	0	Ki67+	 7057 24920
12019	0	0	Ki67+	 7058 24230
12020	0	0	Ki67+	 7067 24943
12021	0	0	Ki67+	 7070 24745
12022	0	0	Ki67+	 7071 24672
12023	0	0	Ki67+	 7072 24887
12024	0	0	Ki67+	 7077 24922
12025	0	0	Ki67+	 7079 24386
12026	0	0	Ki67+	 7080 24219
12027	0	0	Ki67+	 7081 24595
12028	0	0	Ki67+	 7083 24985
12029	0	0	Ki67+	 7085 24941
12030	0	0	Ki67+	 7086 24307
12031	0	0	Ki67+	 7088 24687
12032	0	0	Ki67+	 7089 24771
12033	0	0	Ki67+	 7092 24518
12034	0	0	Ki67+	 7092 24607
12035	0	0	Ki67+	 7097 24641
12036	0	0	Ki67+	 7100 24761
12037	0	0	Ki67+	 7100 24791
12038	0	0	Ki67+	 7102 24910
12039	0	0	Ki67+	 7103 24312
12040	0	0	Ki67+	 7105 24807
12041	0	0	Ki67+	 7107 24456
12042	0	0	Ki67+	 7110 24703
12043	0	0	Ki67+	 7110 24971
12044	0	0	Ki67+	 7113 24814
12045	0	0	Ki67+	 7123 24908
12046	0	0	Ki67+	 7123 24949
12047	0	0	Ki67+	 7126 24802
12048	0	0	Ki67+	 7128 24715
12049	0	0	Ki67+	 7130 24781
12050	0	0	Ki67+	 7130 24846
12051	0	0	Ki67+	 7131 24621
12052	0	0	Ki67+	 7131 24922
12053	0	0	Ki67+	 7132 24362
12054	0	0	Ki67+	 7132 24383
12055	0	0	Ki67+	 7135 24296
12056	0	0	Ki67+	 7138 24407
12057	0	0	Ki67+	 7138 24868
12058	0	0	Ki67+	 7139 24258
12059	0	0	Ki67+	 7140 24684
12060	0	0	Ki67+	 7141 24916
12061	0	0	Ki67+	 7145 24222
12062	0	0	Ki67+	 7145 24751
12063	0	0	Ki67+	 7146 24586
12064	0	0	Ki67+	 7146 25002
12065	0	0	Ki67+	 7147 24969
12066	0	0	Ki67+	 7151 24302
12067	0	0	Ki67+	 7151 24548
12068	0	0	Ki67+	 7152 24894
12069	0	0	Ki67+	 7156 24802
12070	0	0	Ki67+	 7157 24992
12071	0	0	Ki67+	 7159 24603
12072	0	0	Ki67+	 7160 24557
12073	0	0	Ki67+	 7162 24281
12074	0	0	Ki67+	 7162 24773
12075	0	0	Ki67+	 7164 24364
12076	0	0	Ki67+	 7164 24627
12077	0	0	Ki67+	 7164 24719
12078	0	0	Ki67+	 7169 24262
12079	0	0	Ki67+	 7170 24244
12080	0	0	Ki67+	 7171 24730
12081	0	0	Ki67+	 7171 24818
12082	0	0	Ki67+	 7173 24759
12083	0	0	Ki67+	 7177 24400
12084	0	0	Ki67+	 7177 24699
12085	0	0	Ki67+	 7180 24239
12086	0	0	Ki67+	 7180 24428
12087	0	0	Ki67+	 7180 24855
12088	0	0	Ki67+	 7180 24954
12089	0	0	Ki67+	 7182 24896
12090	0	0	Ki67+	 7183 24364
12091	0	0	Ki67+	 7184 24328
12092	0	0	Ki67+	 7184 24579
12093	0	0	Ki67+	 7189 24649
12094	0	0	Ki67+	 7189 24717
12095	0	0	Ki67+	 7189 25005
12096	0	0	Ki67+	 7191 24818
12097	0	0	Ki67+	 7193 24269
12098	0	0	Ki67+	 7195 24608
12099	0	0	Ki67+	 7198 24243
12100	0	0	Ki67+	 7203 24673
12101	0	0	Ki67+	 7204 25000
12102	0	0	Ki67+	 7207 24379
12103	0	0	Ki67+	 7207 24752
12104	0	0	Ki67+	 7208 24571
12105	0	0	Ki67+	 7209 24240
12106	0	0	Ki67+	 7209 24403
12107	0	0	Ki67+	 7209 24920
12108	0	0	Ki67+	 7211 24649
12109	0	0	Ki67+	 7214 24211
12110	0	0	Ki67+	 7214 24582
12111	0	0	Ki67+	 7216 24473
12112	0	0	Ki67+	 7217 24966
12113	0	0	Ki67+	 7218 24857
12114	0	0	Ki67+	 7218 24943
12115	0	0	Ki67+	 7219 24708
12116	0	0	Ki67+	 7220 24669
12117	0	0	Ki67+	 7221 24369
12118	0	0	Ki67+	 7224 24267
12119	0	0	Ki67+	 7224 24726
12120	0	0	Ki67+	 7226 24334
12121	0	0	Ki67+	 7228 24302
12122	0	0	Ki67+	 7230 24592
12123	0	0	Ki67+	 7231 24910
12124	0	0	Ki67+	 7233 24636
12125	0	0	Ki67+	 7235 24709
12126	0	0	Ki67+	 7236 24604
12127	0	0	Ki67+	 7241 24960
12128	0	0	Ki67+	 7245 24237
12129	0	0	Ki67+	 7246 24735
12130	0	0	Ki67+	 7248 24288
12131	0	0	Ki67+	 7248 24579
12132	0	0	Ki67+	 7250 24267
12133	0	0	Ki67+	 7250 24365
12134	0	0	Ki67+	 7250 24993
12135	0	0	Ki67+	 7258 24835
12136	0	0	Ki67+	 7264 24959
12137	0	0	Ki67+	 7265 24616
12138	0	0	Ki67+	 7266 24308
12139	0	0	Ki67+	 7266 24652
12140	0	0	Ki67+	 7272 24219
12141	0	0	Ki67+	 7277 24345
12142	0	0	Ki67+	 7278 24550
12143	0	0	Ki67+	 7281 24521
12144	0	0	Ki67+	 7281 24989
12145	0	0	Ki67+	 7284 24908
12146	0	0	Ki67+	 7287 24279
12147	0	0	Ki67+	 7287 24574
12148	0	0	Ki67+	 7287 25004
12149	0	0	Ki67+	 7289 24329
12150	0	0	Ki67+	 7291 24685
12151	0	0	Ki67+	 7293 24662
12152	0	0	Ki67+	 7296 24261
12153	0	0	Ki67+	 7298 24788
12154	0	0	Ki67+	 7299 24967
12155	0	0	Ki67+	 7300 24442
12156	0	0	Ki67+	 7301 24576
12157	0	0	Ki67+	 7302 24478
12158	0	0	Ki67+	 7307 24380
12159	0	0	Ki67+	 7307 24518
12160	0	0	Ki67+	 7309 24313
12161	0	0	Ki67+	 7310 24600
12162	0	0	Ki67+	 7314 24351
12163	0	0	Ki67+	 7315 24972
12164	0	0	Ki67+	 7323 24413
12165	0	0	Ki67+	 7323 24638
12166	0	0	Ki67+	 7325 24442
12167	0	0	Ki67+	 7325 24507
12168	0	0	Ki67+	 7325 24670
12169	0	0	Ki67+	 7326 24921
12170	0	0	Ki67+	 7327 24484
12171	0	0	Ki67+	 7329 24298
12172	0	0	Ki67+	 7332 24715
12173	0	0	Ki67+	 7338 24802
12174	0	0	Ki67+	 7338 24893
12175	0	0	Ki67+	 7340 24239
12176	0	0	Ki67+	 7340 24319
12177	0	0	Ki67+	 7340 24963
12178	0	0	Ki67+	 7341 24418
12179	0	0	Ki67+	 7341 24993
12180	0	0	Ki67+	 7342 24435
12181	0	0	Ki67+	 7342 24939
12182	0	0	Ki67+	 7345 24826
12183	0	0	Ki67+	 7347 24655
12184	0	0	Ki67+	 7349 24673
12185	0	0	Ki67+	 7352 24839
12186	0	0	Ki67+	 7353 24637
12187	0	0	Ki67+	 7356 24893
12188	0	0	Ki67+	 7357 24471
12189	0	0	Ki67+	 7359 24416
12190	0	0	Ki67+	 7360 24767
12191	0	0	Ki67+	 7361 24379
12192	0	0	Ki67+	 7364 24315
12193	0	0	Ki67+	 7365 24220
12194	0	0	Ki67+	 7365 24491
12195	0	0	Ki67+	 7368 24841
12196	0	0	Ki67+	 7368 24935
12197	0	0	Ki67+	 7369 24587
12198	0	0	Ki67+	 7372 24969
12199	0	0	Ki67+	 7376 24278
12200	0	0	Ki67+	 7377 24257
12201	0	0	Ki67+	 7377 24466
12202	0	0	Ki67+	 7378 24363
12203	0	0	Ki67+	 7378 24909
12204	0	0	Ki67+	 7379 24291
12205	0	0	Ki67+	 7381 24596
12206	0	0	Ki67+	 7382 24838
12207	0	0	Ki67+	 7384 24868
12208	0	0	Ki67+	 7387 24802
12209	0	0	Ki67+	 7388 24312
12210	0	0	Ki67+	 7392 24907
12211	0	0	Ki67+	 7395 24222
12212	0	0	Ki67+	 7395 24258
12213	0	0	Ki67+	 7395 24685
12214	0	0	Ki67+	 7397 24428
12215	0	0	Ki67+	 7397 24942
12216	0	0	Ki67+	 7402 24521
12217	0	0	Ki67+	 7402 24725
12218	0	0	Ki67+	 7406 24370
12219	0	0	Ki67+	 7408 24614
12220	0	0	Ki67+	 7409 24849
12221	0	0	Ki67+	 7411 24477
12222	0	0	Ki67+	 7412 24296
12223	0	0	Ki67+	 7412 24553
12224	0	0	Ki67+	 7414 24804
12225	0	0	Ki67+	 7416 24284
12226	0	0	Ki67+	 7417 24690
12227	0	0	Ki67+	 7418 24422
12228	0	0	Ki67+	 7422 24522
12229	0	0	Ki67+	 7424 24350
12230	0	0	Ki67+	 7426 24705
12231	0	0	Ki67+	 7426 24904
12232	0	0	Ki67+	 7427 24831
12233	0	0	Ki67+	 7440 24403
12234	0	0	Ki67+	 7441 24240
12235	0	0	Ki67+	 7441 24285
12236	0	0	Ki67+	 7442 24266
12237	0	0	Ki67+	 7445 24687
12238	0	0	Ki67+	 7446 24719
12239	0	0	Ki67+	 7446 24884
12240	0	0	Ki67+	 7447 24441
12241	0	0	Ki67+	 7449 24211
12242	0	0	Ki67+	 7455 24536
12243	0	0	Ki67+	 7455 24662
12244	0	0	Ki67+	 7455 24784
12245	0	0	Ki67+	 6663 25328
12246	0	0	Ki67+	 6667 25519
12247	0	0	Ki67+	 6667 25536
12248	0	0	Ki67+	 6671 25211
12249	0	0	Ki67+	 6676 25182
12250	0	0	Ki67+	 6676 25527
12251	0	0	Ki67+	 6677 25748
12252	0	0	Ki67+	 6678 25491
12253	0	0	Ki67+	 6679 25278
12254	0	0	Ki67+	 6679 25644
12255	0	0	Ki67+	 6680 25038
12256	0	0	Ki67+	 6683 25307
12257	0	0	Ki67+	 6683 25515
12258	0	0	Ki67+	 6693 25255
12259	0	0	Ki67+	 6693 25722
12260	0	0	Ki67+	 6694 25603
12261	0	0	Ki67+	 6695 25623
12262	0	0	Ki67+	 6697 25108
12263	0	0	Ki67+	 6698 25291
12264	0	0	Ki67+	 6699 25228
12265	0	0	Ki67+	 6706 25020
12266	0	0	Ki67+	 6712 25139
12267	0	0	Ki67+	 6713 25233
12268	0	0	Ki67+	 6716 25041
12269	0	0	Ki67+	 6718 25643
12270	0	0	Ki67+	 6723 25555
12271	0	0	Ki67+	 6724 25093
12272	0	0	Ki67+	 6728 25189
12273	0	0	Ki67+	 6730 25431
12274	0	0	Ki67+	 6730 25601
12275	0	0	Ki67+	 6734 25799
12276	0	0	Ki67+	 6736 25256
12277	0	0	Ki67+	 6736 25574
12278	0	0	Ki67+	 6738 25039
12279	0	0	Ki67+	 6738 25402
12280	0	0	Ki67+	 6739 25223
12281	0	0	Ki67+	 6758 25053
12282	0	0	Ki67+	 6764 25251
12283	0	0	Ki67+	 6769 25742
12284	0	0	Ki67+	 6774 25787
12285	0	0	Ki67+	 6779 25219
12286	0	0	Ki67+	 6779 25755
12287	0	0	Ki67+	 6792 25147
12288	0	0	Ki67+	 6796 25347
12289	0	0	Ki67+	 6799 25109
12290	0	0	Ki67+	 6801 25782
12291	0	0	Ki67+	 6808 25260
12292	0	0	Ki67+	 6809 25194
12293	0	0	Ki67+	 6811 25222
12294	0	0	Ki67+	 6815 25135
12295	0	0	Ki67+	 6820 25743
12296	0	0	Ki67+	 6821 25165
12297	0	0	Ki67+	 6822 25530
12298	0	0	Ki67+	 6830 25213
12299	0	0	Ki67+	 6836 25382
12300	0	0	Ki67+	 6837 25713
12301	0	0	Ki67+	 6842 25322
12302	0	0	Ki67+	 6848 25505
12303	0	0	Ki67+	 6850 25053
12304	0	0	Ki67+	 6855 25148
12305	0	0	Ki67+	 6856 25581
12306	0	0	Ki67+	 6859 25420
12307	0	0	Ki67+	 6862 25721
12308	0	0	Ki67+	 6863 25489
12309	0	0	Ki67+	 6866 25191
12310	0	0	Ki67+	 6867 25599
12311	0	0	Ki67+	 6868 25080
12312	0	0	Ki67+	 6873 25210
12313	0	0	Ki67+	 6873 25557
12314	0	0	Ki67+	 6876 25392
12315	0	0	Ki67+	 6877 25688
12316	0	0	Ki67+	 6879 25178
12317	0	0	Ki67+	 6883 25068
12318	0	0	Ki67+	 6883 25759
12319	0	0	Ki67+	 6894 25379
12320	0	0	Ki67+	 6894 25805
12321	0	0	Ki67+	 6895 25275
12322	0	0	Ki67+	 6896 25423
12323	0	0	Ki67+	 6896 25540
12324	0	0	Ki67+	 6900 25253
12325	0	0	Ki67+	 6900 25528
12326	0	0	Ki67+	 6900 25697
12327	0	0	Ki67+	 6903 25115
12328	0	0	Ki67+	 6905 25738
12329	0	0	Ki67+	 6906 25517
12330	0	0	Ki67+	 6907 25044
12331	0	0	Ki67+	 6908 25436
12332	0	0	Ki67+	 6912 25796
12333	0	0	Ki67+	 6913 25460
12334	0	0	Ki67+	 6915 25219
12335	0	0	Ki67+	 6918 25172
12336	0	0	Ki67+	 6920 25734
12337	0	0	Ki67+	 6920 25759
12338	0	0	Ki67+	 6921 25508
12339	0	0	Ki67+	 6922 25285
12340	0	0	Ki67+	 6922 25518
12341	0	0	Ki67+	 6926 25372
12342	0	0	Ki67+	 6929 25057
12343	0	0	Ki67+	 6931 25307
12344	0	0	Ki67+	 6934 25047
12345	0	0	Ki67+	 6934 25102
12346	0	0	Ki67+	 6935 25545
12347	0	0	Ki67+	 6935 25649
12348	0	0	Ki67+	 6937 25201
12349	0	0	Ki67+	 6941 25676
12350	0	0	Ki67+	 6943 25503
12351	0	0	Ki67+	 6943 25538
12352	0	0	Ki67+	 6944 25139
12353	0	0	Ki67+	 6944 25243
12354	0	0	Ki67+	 6946 25722
12355	0	0	Ki67+	 6951 25801
12356	0	0	Ki67+	 6955 25567
12357	0	0	Ki67+	 6956 25768
12358	0	0	Ki67+	 6957 25648
12359	0	0	Ki67+	 6962 25543
12360	0	0	Ki67+	 6963 25456
12361	0	0	Ki67+	 6964 25690
12362	0	0	Ki67+	 6971 25246
12363	0	0	Ki67+	 6971 25626
12364	0	0	Ki67+	 6971 25736
12365	0	0	Ki67+	 6972 25204
12366	0	0	Ki67+	 6972 25587
12367	0	0	Ki67+	 6974 25492
12368	0	0	Ki67+	 6978 25536
12369	0	0	Ki67+	 6981 25779
12370	0	0	Ki67+	 6984 25039
12371	0	0	Ki67+	 6984 25379
12372	0	0	Ki67+	 6991 25051
12373	0	0	Ki67+	 6992 25270
12374	0	0	Ki67+	 6992 25799
12375	0	0	Ki67+	 6996 25472
12376	0	0	Ki67+	 7002 25183
12377	0	0	Ki67+	 7003 25159
12378	0	0	Ki67+	 7006 25286
12379	0	0	Ki67+	 7006 25447
12380	0	0	Ki67+	 7008 25708
12381	0	0	Ki67+	 7009 25557
12382	0	0	Ki67+	 7010 25255
12383	0	0	Ki67+	 7011 25018
12384	0	0	Ki67+	 7012 25759
12385	0	0	Ki67+	 7019 25743
12386	0	0	Ki67+	 7019 25794
12387	0	0	Ki67+	 7020 25429
12388	0	0	Ki67+	 7023 25723
12389	0	0	Ki67+	 7024 25092
12390	0	0	Ki67+	 7025 25140
12391	0	0	Ki67+	 7033 25054
12392	0	0	Ki67+	 7033 25286
12393	0	0	Ki67+	 7036 25113
12394	0	0	Ki67+	 7040 25400
12395	0	0	Ki67+	 7041 25412
12396	0	0	Ki67+	 7043 25087
12397	0	0	Ki67+	 7044 25243
12398	0	0	Ki67+	 7044 25382
12399	0	0	Ki67+	 7048 25191
12400	0	0	Ki67+	 7048 25702
12401	0	0	Ki67+	 7054 25766
12402	0	0	Ki67+	 7057 25027
12403	0	0	Ki67+	 7057 25152
12404	0	0	Ki67+	 7058 25047
12405	0	0	Ki67+	 7059 25339
12406	0	0	Ki67+	 7060 25077
12407	0	0	Ki67+	 7064 25438
12408	0	0	Ki67+	 7068 25619
12409	0	0	Ki67+	 7070 25754
12410	0	0	Ki67+	 7072 25391
12411	0	0	Ki67+	 7076 25035
12412	0	0	Ki67+	 7081 25552
12413	0	0	Ki67+	 7083 25428
12414	0	0	Ki67+	 7084 25370
12415	0	0	Ki67+	 7084 25583
12416	0	0	Ki67+	 7085 25394
12417	0	0	Ki67+	 7091 25493
12418	0	0	Ki67+	 7092 25669
12419	0	0	Ki67+	 7094 25068
12420	0	0	Ki67+	 7095 25110
12421	0	0	Ki67+	 7097 25406
12422	0	0	Ki67+	 7102 25737
12423	0	0	Ki67+	 7110 25031
12424	0	0	Ki67+	 7110 25061
12425	0	0	Ki67+	 7111 25198
12426	0	0	Ki67+	 7113 25396
12427	0	0	Ki67+	 7118 25151
12428	0	0	Ki67+	 7119 25348
12429	0	0	Ki67+	 7120 25222
12430	0	0	Ki67+	 7122 25295
12431	0	0	Ki67+	 7123 25164
12432	0	0	Ki67+	 7125 25127
12433	0	0	Ki67+	 7126 25407
12434	0	0	Ki67+	 7126 25693
12435	0	0	Ki67+	 7134 25049
12436	0	0	Ki67+	 7134 25459
12437	0	0	Ki67+	 7139 25300
12438	0	0	Ki67+	 7140 25068
12439	0	0	Ki67+	 7141 25699
12440	0	0	Ki67+	 7143 25742
12441	0	0	Ki67+	 7149 25232
12442	0	0	Ki67+	 7149 25617
12443	0	0	Ki67+	 7150 25396
12444	0	0	Ki67+	 7151 25173
12445	0	0	Ki67+	 7152 25207
12446	0	0	Ki67+	 7156 25100
12447	0	0	Ki67+	 7156 25299
12448	0	0	Ki67+	 7162 25273
12449	0	0	Ki67+	 7163 25360
12450	0	0	Ki67+	 7165 25014
12451	0	0	Ki67+	 7165 25679
12452	0	0	Ki67+	 7167 25755
12453	0	0	Ki67+	 7168 25040
12454	0	0	Ki67+	 7168 25415
12455	0	0	Ki67+	 7172 25235
12456	0	0	Ki67+	 7174 25276
12457	0	0	Ki67+	 7178 25554
12458	0	0	Ki67+	 7179 25117
12459	0	0	Ki67+	 7180 25359
12460	0	0	Ki67+	 7181 25381
12461	0	0	Ki67+	 7184 25336
12462	0	0	Ki67+	 7185 25752
12463	0	0	Ki67+	 7186 25204
12464	0	0	Ki67+	 7191 25731
12465	0	0	Ki67+	 7197 25157
12466	0	0	Ki67+	 7200 25102
12467	0	0	Ki67+	 7204 25187
12468	0	0	Ki67+	 7205 25312
12469	0	0	Ki67+	 7210 25445
12470	0	0	Ki67+	 7213 25071
12471	0	0	Ki67+	 7216 25743
12472	0	0	Ki67+	 7219 25090
12473	0	0	Ki67+	 7221 25024
12474	0	0	Ki67+	 7221 25275
12475	0	0	Ki67+	 7221 25724
12476	0	0	Ki67+	 7223 25396
12477	0	0	Ki67+	 7232 25312
12478	0	0	Ki67+	 7233 25135
12479	0	0	Ki67+	 7233 25447
12480	0	0	Ki67+	 7236 25204
12481	0	0	Ki67+	 7242 25051
12482	0	0	Ki67+	 7245 25805
12483	0	0	Ki67+	 7246 25170
12484	0	0	Ki67+	 7248 25332
12485	0	0	Ki67+	 7250 25690
12486	0	0	Ki67+	 7252 25091
12487	0	0	Ki67+	 7252 25258
12488	0	0	Ki67+	 7252 25656
12489	0	0	Ki67+	 7252 25770
12490	0	0	Ki67+	 7253 25670
12491	0	0	Ki67+	 7254 25469
12492	0	0	Ki67+	 7256 25494
12493	0	0	Ki67+	 7256 25507
12494	0	0	Ki67+	 7257 25289
12495	0	0	Ki67+	 7260 25145
12496	0	0	Ki67+	 7263 25017
12497	0	0	Ki67+	 7268 25088
12498	0	0	Ki67+	 7269 25059
12499	0	0	Ki67+	 7277 25311
12500	0	0	Ki67+	 7278 25770
12501	0	0	Ki67+	 7281 25041
12502	0	0	Ki67+	 7282 25792
12503	0	0	Ki67+	 7284 25257
12504	0	0	Ki67+	 7284 25714
12505	0	0	Ki67+	 7285 25675
12506	0	0	Ki67+	 7286 25458
12507	0	0	Ki67+	 7288 25481
12508	0	0	Ki67+	 7291 25541
12509	0	0	Ki67+	 7296 25256
12510	0	0	Ki67+	 7297 25273
12511	0	0	Ki67+	 7299 25321
12512	0	0	Ki67+	 7299 25368
12513	0	0	Ki67+	 7299 25753
12514	0	0	Ki67+	 7300 25036
12515	0	0	Ki67+	 7300 25340
12516	0	0	Ki67+	 7301 25793
12517	0	0	Ki67+	 7302 25515
12518	0	0	Ki67+	 7303 25728
12519	0	0	Ki67+	 7307 25493
12520	0	0	Ki67+	 7313 25132
12521	0	0	Ki67+	 7315 25261
12522	0	0	Ki67+	 7316 25012
12523	0	0	Ki67+	 7316 25195
12524	0	0	Ki67+	 7317 25649
12525	0	0	Ki67+	 7318 25775
12526	0	0	Ki67+	 7319 25154
12527	0	0	Ki67+	 7321 25103
12528	0	0	Ki67+	 7329 25682
12529	0	0	Ki67+	 7333 25043
12530	0	0	Ki67+	 7333 25757
12531	0	0	Ki67+	 7335 25060
12532	0	0	Ki67+	 7337 25437
12533	0	0	Ki67+	 7340 25205
12534	0	0	Ki67+	 7342 25124
12535	0	0	Ki67+	 7342 25332
12536	0	0	Ki67+	 7342 25399
12537	0	0	Ki67+	 7343 25276
12538	0	0	Ki67+	 7344 25480
12539	0	0	Ki67+	 7351 25521
12540	0	0	Ki67+	 7352 25032
12541	0	0	Ki67+	 7352 25223
12542	0	0	Ki67+	 7354 25079
12543	0	0	Ki67+	 7354 25466
12544	0	0	Ki67+	 7356 25058
12545	0	0	Ki67+	 7356 25418
12546	0	0	Ki67+	 7357 25113
12547	0	0	Ki67+	 7357 25193
12548	0	0	Ki67+	 7364 25280
12549	0	0	Ki67+	 7365 25434
12550	0	0	Ki67+	 7366 25714
12551	0	0	Ki67+	 7370 25403
12552	0	0	Ki67+	 7373 25800
12553	0	0	Ki67+	 7378 25359
12554	0	0	Ki67+	 7384 25449
12555	0	0	Ki67+	 7385 25196
12556	0	0	Ki67+	 7385 25763
12557	0	0	Ki67+	 7386 25550
12558	0	0	Ki67+	 7387 25516
12559	0	0	Ki67+	 7391 25293
12560	0	0	Ki67+	 7392 25177
12561	0	0	Ki67+	 7392 25800
12562	0	0	Ki67+	 7395 25128
12563	0	0	Ki67+	 7395 25333
12564	0	0	Ki67+	 7396 25229
12565	0	0	Ki67+	 7399 25479
12566	0	0	Ki67+	 7400 25414
12567	0	0	Ki67+	 7404 25102
12568	0	0	Ki67+	 7405 25703
12569	0	0	Ki67+	 7408 25382
12570	0	0	Ki67+	 7413 25152
12571	0	0	Ki67+	 7417 25301
12572	0	0	Ki67+	 7419 25429
12573	0	0	Ki67+	 7419 25652
12574	0	0	Ki67+	 7423 25496
12575	0	0	Ki67+	 7423 25720
12576	0	0	Ki67+	 7425 25225
12577	0	0	Ki67+	 7426 25093
12578	0	0	Ki67+	 7426 25397
12579	0	0	Ki67+	 7428 25344
12580	0	0	Ki67+	 7431 25467
12581	0	0	Ki67+	 7432 25571
12582	0	0	Ki67+	 7433 25449
12583	0	0	Ki67+	 7435 25125
12584	0	0	Ki67+	 7436 25363
12585	0	0	Ki67+	 7442 25538
12586	0	0	Ki67+	 7445 25629
12587	0	0	Ki67+	 7447 25076
12588	0	0	Ki67+	 7447 25267
12589	0	0	Ki67+	 7451 25218
12590	0	0	Ki67+	 7452 25474
12591	0	0	Ki67+	 7453 25536
12592	0	0	Ki67+	 6735 25873
12593	0	0	Ki67+	 6784 25839
12594	0	0	Ki67+	 6785 25871
12595	0	0	Ki67+	 6811 25870
12596	0	0	Ki67+	 6812 25920
12597	0	0	Ki67+	 6824 25848
12598	0	0	Ki67+	 6831 25892
12599	0	0	Ki67+	 6851 25841
12600	0	0	Ki67+	 6870 25863
12601	0	0	Ki67+	 6890 25888
12602	0	0	Ki67+	 6894 25854
12603	0	0	Ki67+	 6902 25907
12604	0	0	Ki67+	 6910 25831
12605	0	0	Ki67+	 6913 25977
12606	0	0	Ki67+	 6925 25886
12607	0	0	Ki67+	 6928 25989
12608	0	0	Ki67+	 6934 25941
12609	0	0	Ki67+	 6939 25817
12610	0	0	Ki67+	 6942 25961
12611	0	0	Ki67+	 6944 26030
12612	0	0	Ki67+	 6955 25853
12613	0	0	Ki67+	 6966 25977
12614	0	0	Ki67+	 6970 25952
12615	0	0	Ki67+	 6972 25932
12616	0	0	Ki67+	 6981 25871
12617	0	0	Ki67+	 6981 26145
12618	0	0	Ki67+	 6983 26058
12619	0	0	Ki67+	 6994 26009
12620	0	0	Ki67+	 6997 25840
12621	0	0	Ki67+	 6997 25987
12622	0	0	Ki67+	 7001 25864
12623	0	0	Ki67+	 7008 25941
12624	0	0	Ki67+	 7019 26169
12625	0	0	Ki67+	 7022 26025
12626	0	0	Ki67+	 7026 26139
12627	0	0	Ki67+	 7030 25973
12628	0	0	Ki67+	 7041 25831
12629	0	0	Ki67+	 7043 26036
12630	0	0	Ki67+	 7051 26173
12631	0	0	Ki67+	 7054 25918
12632	0	0	Ki67+	 7061 26016
12633	0	0	Ki67+	 7067 25862
12634	0	0	Ki67+	 7069 26037
12635	0	0	Ki67+	 7082 25933
12636	0	0	Ki67+	 7087 25855
12637	0	0	Ki67+	 7090 25970
12638	0	0	Ki67+	 7094 25826
12639	0	0	Ki67+	 7100 25873
12640	0	0	Ki67+	 7100 25895
12641	0	0	Ki67+	 7100 25989
12642	0	0	Ki67+	 7121 26010
12643	0	0	Ki67+	 7125 25820
12644	0	0	Ki67+	 7125 26028
12645	0	0	Ki67+	 7128 25860
12646	0	0	Ki67+	 7131 25934
12647	0	0	Ki67+	 7133 25983
12648	0	0	Ki67+	 7144 26054
12649	0	0	Ki67+	 7149 26360
12650	0	0	Ki67+	 7156 25836
12651	0	0	Ki67+	 7156 25996
12652	0	0	Ki67+	 7168 25951
12653	0	0	Ki67+	 7171 26033
12654	0	0	Ki67+	 7172 26064
12655	0	0	Ki67+	 7173 26394
12656	0	0	Ki67+	 7177 25878
12657	0	0	Ki67+	 7182 25966
12658	0	0	Ki67+	 7182 26005
12659	0	0	Ki67+	 7183 26087
12660	0	0	Ki67+	 7184 25870
12661	0	0	Ki67+	 7186 25950
12662	0	0	Ki67+	 7201 25832
12663	0	0	Ki67+	 7204 26038
12664	0	0	Ki67+	 7211 25994
12665	0	0	Ki67+	 7212 25826
12666	0	0	Ki67+	 7213 26057
12667	0	0	Ki67+	 7218 25855
12668	0	0	Ki67+	 7220 26017
12669	0	0	Ki67+	 7221 26477
12670	0	0	Ki67+	 7232 25974
12671	0	0	Ki67+	 7239 26413
12672	0	0	Ki67+	 7245 25840
12673	0	0	Ki67+	 7251 25862
12674	0	0	Ki67+	 7258 25892
12675	0	0	Ki67+	 7259 26421
12676	0	0	Ki67+	 7261 25951
12677	0	0	Ki67+	 7262 25981
12678	0	0	Ki67+	 7265 26014
12679	0	0	Ki67+	 7269 25822
12680	0	0	Ki67+	 7274 26486
12681	0	0	Ki67+	 7282 26434
12682	0	0	Ki67+	 7287 25971
12683	0	0	Ki67+	 7288 26526
12684	0	0	Ki67+	 7290 25880
12685	0	0	Ki67+	 7293 25830
12686	0	0	Ki67+	 7296 25950
12687	0	0	Ki67+	 7298 26485
12688	0	0	Ki67+	 7301 26020
12689	0	0	Ki67+	 7314 25847
12690	0	0	Ki67+	 7315 26522
12691	0	0	Ki67+	 7319 25891
12692	0	0	Ki67+	 7324 25823
12693	0	0	Ki67+	 7325 25983
12694	0	0	Ki67+	 7326 25949
12695	0	0	Ki67+	 7328 26495
12696	0	0	Ki67+	 7329 26039
12697	0	0	Ki67+	 7345 25841
12698	0	0	Ki67+	 7351 25979
12699	0	0	Ki67+	 7357 26496
12700	0	0	Ki67+	 7358 26012
12701	0	0	Ki67+	 7364 25818
12702	0	0	Ki67+	 7367 26407
12703	0	0	Ki67+	 7375 26273
12704	0	0	Ki67+	 7376 26239
12705	0	0	Ki67+	 7377 25952
12706	0	0	Ki67+	 7377 26470
12707	0	0	Ki67+	 7378 26032
12708	0	0	Ki67+	 7380 26291
12709	0	0	Ki67+	 7381 25974
12710	0	0	Ki67+	 7385 26220
12711	0	0	Ki67+	 7387 26321
12712	0	0	Ki67+	 7399 26308
12713	0	0	Ki67+	 7404 25890
12714	0	0	Ki67+	 7405 26277
12715	0	0	Ki67+	 7413 26340
12716	0	0	Ki67+	 7415 26379
12717	0	0	Ki67+	 7416 25934
12718	0	0	Ki67+	 7418 26229
12719	0	0	Ki67+	 7418 26448
12720	0	0	Ki67+	 7419 26486
12721	0	0	Ki67+	 7424 26014
12722	0	0	Ki67+	 7426 26280
12723	0	0	Ki67+	 7429 25837
12724	0	0	Ki67+	 7430 25938
12725	0	0	Ki67+	 7435 25855
12726	0	0	Ki67+	 7436 26245
12727	0	0	Ki67+	 7438 26322
12728	0	0	Ki67+	 7439 26378
12729	0	0	Ki67+	 7445 26427
12730	0	0	Ki67+	 7689 9667
12731	0	0	Ki67+	 8117 9434
12732	0	0	Ki67+	 7472 10526
12733	0	0	Ki67+	 7568 10423
12734	0	0	Ki67+	 7587 10432
12735	0	0	Ki67+	 7604 10414
12736	0	0	Ki67+	 7642 10474
12737	0	0	Ki67+	 7645 10519
12738	0	0	Ki67+	 7808 10452
12739	0	0	Ki67+	 7641 10863
12740	0	0	Ki67+	 7947 10756
12741	0	0	Ki67+	 8118 11389
12742	0	0	Ki67+	 7486 11456
12743	0	0	Ki67+	 7494 11597
12744	0	0	Ki67+	 7511 12041
12745	0	0	Ki67+	 7521 11586
12746	0	0	Ki67+	 7530 12111
12747	0	0	Ki67+	 7598 12122
12748	0	0	Ki67+	 7734 11734
12749	0	0	Ki67+	 7937 12183
12750	0	0	Ki67+	 7527 12951
12751	0	0	Ki67+	 7534 12744
12752	0	0	Ki67+	 7538 12937
12753	0	0	Ki67+	 7588 12978
12754	0	0	Ki67+	 7596 12660
12755	0	0	Ki67+	 7600 12992
12756	0	0	Ki67+	 7605 12977
12757	0	0	Ki67+	 7615 12924
12758	0	0	Ki67+	 7625 12950
12759	0	0	Ki67+	 7637 12924
12760	0	0	Ki67+	 7639 12973
12761	0	0	Ki67+	 7647 12312
12762	0	0	Ki67+	 7657 12898
12763	0	0	Ki67+	 7668 12999
12764	0	0	Ki67+	 7675 12889
12765	0	0	Ki67+	 7685 12978
12766	0	0	Ki67+	 7692 12887
12767	0	0	Ki67+	 7701 12868
12768	0	0	Ki67+	 7701 12985
12769	0	0	Ki67+	 7706 12910
12770	0	0	Ki67+	 7718 12955
12771	0	0	Ki67+	 7721 12904
12772	0	0	Ki67+	 7722 12284
12773	0	0	Ki67+	 7730 12855
12774	0	0	Ki67+	 7731 12941
12775	0	0	Ki67+	 7731 12970
12776	0	0	Ki67+	 7740 12309
12777	0	0	Ki67+	 7741 12882
12778	0	0	Ki67+	 7743 12986
12779	0	0	Ki67+	 7749 12853
12780	0	0	Ki67+	 7752 12942
12781	0	0	Ki67+	 7754 12892
12782	0	0	Ki67+	 7767 12980
12783	0	0	Ki67+	 7768 13005
12784	0	0	Ki67+	 7781 12711
12785	0	0	Ki67+	 7785 12830
12786	0	0	Ki67+	 7787 12858
12787	0	0	Ki67+	 7792 12921
12788	0	0	Ki67+	 7793 12709
12789	0	0	Ki67+	 7795 12879
12790	0	0	Ki67+	 7796 12977
12791	0	0	Ki67+	 7797 12944
12792	0	0	Ki67+	 7802 12821
12793	0	0	Ki67+	 7812 12670
12794	0	0	Ki67+	 7816 12836
12795	0	0	Ki67+	 7822 12899
12796	0	0	Ki67+	 7826 12965
12797	0	0	Ki67+	 7827 12702
12798	0	0	Ki67+	 7829 13000
12799	0	0	Ki67+	 7833 12662
12800	0	0	Ki67+	 7844 12899
12801	0	0	Ki67+	 7850 12835
12802	0	0	Ki67+	 7850 12989
12803	0	0	Ki67+	 7851 12642
12804	0	0	Ki67+	 7851 12865
12805	0	0	Ki67+	 7853 12610
12806	0	0	Ki67+	 7858 12687
12807	0	0	Ki67+	 7859 12973
12808	0	0	Ki67+	 7861 12702
12809	0	0	Ki67+	 7870 12834
12810	0	0	Ki67+	 7871 12953
12811	0	0	Ki67+	 7878 12578
12812	0	0	Ki67+	 7879 12867
12813	0	0	Ki67+	 7880 12660
12814	0	0	Ki67+	 7880 12901
12815	0	0	Ki67+	 7882 12620
12816	0	0	Ki67+	 7884 12443
12817	0	0	Ki67+	 7889 12685
12818	0	0	Ki67+	 7893 12979
12819	0	0	Ki67+	 7901 12607
12820	0	0	Ki67+	 7901 12658
12821	0	0	Ki67+	 7901 12929
12822	0	0	Ki67+	 7909 12974
12823	0	0	Ki67+	 7910 12828
12824	0	0	Ki67+	 7910 12923
12825	0	0	Ki67+	 7911 12526
12826	0	0	Ki67+	 7917 12697
12827	0	0	Ki67+	 7919 12878
12828	0	0	Ki67+	 7933 12595
12829	0	0	Ki67+	 7933 12832
12830	0	0	Ki67+	 7935 12966
12831	0	0	Ki67+	 7940 13006
12832	0	0	Ki67+	 7942 12867
12833	0	0	Ki67+	 7944 12666
12834	0	0	Ki67+	 7945 12685
12835	0	0	Ki67+	 7947 12893
12836	0	0	Ki67+	 7950 12839
12837	0	0	Ki67+	 7952 12871
12838	0	0	Ki67+	 7958 12585
12839	0	0	Ki67+	 7958 12673
12840	0	0	Ki67+	 7960 12661
12841	0	0	Ki67+	 7960 12996
12842	0	0	Ki67+	 7961 12984
12843	0	0	Ki67+	 7962 12922
12844	0	0	Ki67+	 7969 12895
12845	0	0	Ki67+	 7971 12686
12846	0	0	Ki67+	 7971 12951
12847	0	0	Ki67+	 7973 12934
12848	0	0	Ki67+	 7975 12643
12849	0	0	Ki67+	 7978 12365
12850	0	0	Ki67+	 7978 12852
12851	0	0	Ki67+	 7981 12841
12852	0	0	Ki67+	 7982 12661
12853	0	0	Ki67+	 7988 12978
12854	0	0	Ki67+	 7989 12634
12855	0	0	Ki67+	 7995 12570
12856	0	0	Ki67+	 7997 12621
12857	0	0	Ki67+	 8000 12882
12858	0	0	Ki67+	 8002 13001
12859	0	0	Ki67+	 8003 12858
12860	0	0	Ki67+	 8004 12710
12861	0	0	Ki67+	 8006 12962
12862	0	0	Ki67+	 8008 12903
12863	0	0	Ki67+	 8010 12844
12864	0	0	Ki67+	 8014 12631
12865	0	0	Ki67+	 8015 12662
12866	0	0	Ki67+	 8019 12551
12867	0	0	Ki67+	 8022 12687
12868	0	0	Ki67+	 8025 12727
12869	0	0	Ki67+	 8034 12537
12870	0	0	Ki67+	 8036 12881
12871	0	0	Ki67+	 8037 12622
12872	0	0	Ki67+	 8037 12983
12873	0	0	Ki67+	 8039 12410
12874	0	0	Ki67+	 8041 12851
12875	0	0	Ki67+	 8043 12804
12876	0	0	Ki67+	 8049 12641
12877	0	0	Ki67+	 8050 12726
12878	0	0	Ki67+	 8051 12821
12879	0	0	Ki67+	 8051 12964
12880	0	0	Ki67+	 8052 12871
12881	0	0	Ki67+	 8054 12531
12882	0	0	Ki67+	 8055 12669
12883	0	0	Ki67+	 8057 12626
12884	0	0	Ki67+	 8060 12607
12885	0	0	Ki67+	 8061 12554
12886	0	0	Ki67+	 8062 12733
12887	0	0	Ki67+	 8062 12795
12888	0	0	Ki67+	 8065 12978
12889	0	0	Ki67+	 8067 12891
12890	0	0	Ki67+	 8074 12695
12891	0	0	Ki67+	 8078 12954
12892	0	0	Ki67+	 8082 12846
12893	0	0	Ki67+	 8084 12881
12894	0	0	Ki67+	 8086 12817
12895	0	0	Ki67+	 8086 13004
12896	0	0	Ki67+	 8089 12393
12897	0	0	Ki67+	 8089 12637
12898	0	0	Ki67+	 8090 12785
12899	0	0	Ki67+	 8091 12939
12900	0	0	Ki67+	 8094 12535
12901	0	0	Ki67+	 8094 12896
12902	0	0	Ki67+	 8098 12610
12903	0	0	Ki67+	 8098 12810
12904	0	0	Ki67+	 8099 12922
12905	0	0	Ki67+	 8100 12639
12906	0	0	Ki67+	 8100 12744
12907	0	0	Ki67+	 8111 12972
12908	0	0	Ki67+	 8112 12572
12909	0	0	Ki67+	 8112 12718
12910	0	0	Ki67+	 8117 12823
12911	0	0	Ki67+	 8118 12620
12912	0	0	Ki67+	 8122 12666
12913	0	0	Ki67+	 8127 12571
12914	0	0	Ki67+	 8131 12973
12915	0	0	Ki67+	 8134 12675
12916	0	0	Ki67+	 8136 12600
12917	0	0	Ki67+	 8138 12760
12918	0	0	Ki67+	 8139 12808
12919	0	0	Ki67+	 8139 12873
12920	0	0	Ki67+	 8140 12962
12921	0	0	Ki67+	 8141 12722
12922	0	0	Ki67+	 8142 12854
12923	0	0	Ki67+	 8149 12912
12924	0	0	Ki67+	 8153 12567
12925	0	0	Ki67+	 8154 12622
12926	0	0	Ki67+	 8155 12706
12927	0	0	Ki67+	 8156 12836
12928	0	0	Ki67+	 8163 12983
12929	0	0	Ki67+	 8168 12604
12930	0	0	Ki67+	 8169 12714
12931	0	0	Ki67+	 8169 12796
12932	0	0	Ki67+	 8170 12640
12933	0	0	Ki67+	 8174 12976
12934	0	0	Ki67+	 8176 12941
12935	0	0	Ki67+	 8180 12887
12936	0	0	Ki67+	 8181 12857
12937	0	0	Ki67+	 8182 12903
12938	0	0	Ki67+	 8186 12681
12939	0	0	Ki67+	 8188 12934
12940	0	0	Ki67+	 8190 12812
12941	0	0	Ki67+	 8194 12765
12942	0	0	Ki67+	 8196 12614
12943	0	0	Ki67+	 8199 12835
12944	0	0	Ki67+	 8202 12890
12945	0	0	Ki67+	 8204 12788
12946	0	0	Ki67+	 8205 12931
12947	0	0	Ki67+	 8207 12994
12948	0	0	Ki67+	 8208 12630
12949	0	0	Ki67+	 8221 12875
12950	0	0	Ki67+	 8222 12670
12951	0	0	Ki67+	 8222 12724
12952	0	0	Ki67+	 8223 12964
12953	0	0	Ki67+	 8226 12463
12954	0	0	Ki67+	 8234 13000
12955	0	0	Ki67+	 8236 12663
12956	0	0	Ki67+	 8236 12912
12957	0	0	Ki67+	 8238 12634
12958	0	0	Ki67+	 8240 12854
12959	0	0	Ki67+	 8253 12709
12960	0	0	Ki67+	 8255 12958
12961	0	0	Ki67+	 7461 13523
12962	0	0	Ki67+	 7476 13688
12963	0	0	Ki67+	 7479 13731
12964	0	0	Ki67+	 7483 13613
12965	0	0	Ki67+	 7483 13642
12966	0	0	Ki67+	 7494 13539
12967	0	0	Ki67+	 7494 13724
12968	0	0	Ki67+	 7497 13796
12969	0	0	Ki67+	 7507 13636
12970	0	0	Ki67+	 7507 13705
12971	0	0	Ki67+	 7509 13216
12972	0	0	Ki67+	 7514 13619
12973	0	0	Ki67+	 7515 13590
12974	0	0	Ki67+	 7515 13668
12975	0	0	Ki67+	 7517 13749
12976	0	0	Ki67+	 7518 13251
12977	0	0	Ki67+	 7525 13281
12978	0	0	Ki67+	 7528 13305
12979	0	0	Ki67+	 7530 13151
12980	0	0	Ki67+	 7531 13693
12981	0	0	Ki67+	 7534 13233
12982	0	0	Ki67+	 7535 13162
12983	0	0	Ki67+	 7537 13709
12984	0	0	Ki67+	 7538 13100
12985	0	0	Ki67+	 7538 13641
12986	0	0	Ki67+	 7539 13187
12987	0	0	Ki67+	 7540 13795
12988	0	0	Ki67+	 7544 13732
12989	0	0	Ki67+	 7546 13778
12990	0	0	Ki67+	 7547 13065
12991	0	0	Ki67+	 7549 13572
12992	0	0	Ki67+	 7549 13675
12993	0	0	Ki67+	 7550 13272
12994	0	0	Ki67+	 7550 13346
12995	0	0	Ki67+	 7552 13140
12996	0	0	Ki67+	 7553 13164
12997	0	0	Ki67+	 7554 13245
12998	0	0	Ki67+	 7554 13475
12999	0	0	Ki67+	 7556 13032
13000	0	0	Ki67+	 7560 13312
13001	0	0	Ki67+	 7562 13060
13002	0	0	Ki67+	 7562 13795
13003	0	0	Ki67+	 7564 13342
13004	0	0	Ki67+	 7564 13735
13005	0	0	Ki67+	 7568 13028
13006	0	0	Ki67+	 7569 13383
13007	0	0	Ki67+	 7570 13204
13008	0	0	Ki67+	 7572 13770
13009	0	0	Ki67+	 7573 13607
13010	0	0	Ki67+	 7574 13222
13011	0	0	Ki67+	 7575 13301
13012	0	0	Ki67+	 7580 13098
13013	0	0	Ki67+	 7580 13507
13014	0	0	Ki67+	 7580 13572
13015	0	0	Ki67+	 7582 13080
13016	0	0	Ki67+	 7584 13213
13017	0	0	Ki67+	 7585 13673
13018	0	0	Ki67+	 7585 13692
13019	0	0	Ki67+	 7586 13792
13020	0	0	Ki67+	 7587 13177
13021	0	0	Ki67+	 7591 13749
13022	0	0	Ki67+	 7594 13141
13023	0	0	Ki67+	 7595 13348
13024	0	0	Ki67+	 7596 13660
13025	0	0	Ki67+	 7597 13116
13026	0	0	Ki67+	 7597 13708
13027	0	0	Ki67+	 7598 13058
13028	0	0	Ki67+	 7599 13403
13029	0	0	Ki67+	 7600 13028
13030	0	0	Ki67+	 7605 13626
13031	0	0	Ki67+	 7606 13232
13032	0	0	Ki67+	 7609 13121
13033	0	0	Ki67+	 7615 13421
13034	0	0	Ki67+	 7616 13215
13035	0	0	Ki67+	 7616 13658
13036	0	0	Ki67+	 7617 13163
13037	0	0	Ki67+	 7617 13277
13038	0	0	Ki67+	 7621 13640
13039	0	0	Ki67+	 7622 13104
13040	0	0	Ki67+	 7622 13620
13041	0	0	Ki67+	 7623 13065
13042	0	0	Ki67+	 7623 13703
13043	0	0	Ki67+	 7624 13771
13044	0	0	Ki67+	 7628 13333
13045	0	0	Ki67+	 7631 13213
13046	0	0	Ki67+	 7635 13113
13047	0	0	Ki67+	 7635 13701
13048	0	0	Ki67+	 7637 13779
13049	0	0	Ki67+	 7639 13650
13050	0	0	Ki67+	 7640 13255
13051	0	0	Ki67+	 7642 13636
13052	0	0	Ki67+	 7642 13668
13053	0	0	Ki67+	 7645 13146
13054	0	0	Ki67+	 7645 13735
13055	0	0	Ki67+	 7647 13164
13056	0	0	Ki67+	 7647 13797
13057	0	0	Ki67+	 7648 13052
13058	0	0	Ki67+	 7648 13442
13059	0	0	Ki67+	 7649 13228
13060	0	0	Ki67+	 7649 13277
13061	0	0	Ki67+	 7651 13398
13062	0	0	Ki67+	 7653 13243
13063	0	0	Ki67+	 7655 13131
13064	0	0	Ki67+	 7656 13077
13065	0	0	Ki67+	 7657 13151
13066	0	0	Ki67+	 7660 13293
13067	0	0	Ki67+	 7662 13712
13068	0	0	Ki67+	 7663 13225
13069	0	0	Ki67+	 7664 13115
13070	0	0	Ki67+	 7667 13690
13071	0	0	Ki67+	 7668 13330
13072	0	0	Ki67+	 7676 13074
13073	0	0	Ki67+	 7676 13727
13074	0	0	Ki67+	 7677 13040
13075	0	0	Ki67+	 7677 13112
13076	0	0	Ki67+	 7677 13171
13077	0	0	Ki67+	 7678 13241
13078	0	0	Ki67+	 7678 13302
13079	0	0	Ki67+	 7679 13146
13080	0	0	Ki67+	 7682 13101
13081	0	0	Ki67+	 7683 13756
13082	0	0	Ki67+	 7686 13190
13083	0	0	Ki67+	 7687 13372
13084	0	0	Ki67+	 7689 13794
13085	0	0	Ki67+	 7691 13029
13086	0	0	Ki67+	 7693 13409
13087	0	0	Ki67+	 7696 13260
13088	0	0	Ki67+	 7698 13698
13089	0	0	Ki67+	 7699 13435
13090	0	0	Ki67+	 7700 13153
13091	0	0	Ki67+	 7700 13736
13092	0	0	Ki67+	 7703 13352
13093	0	0	Ki67+	 7704 13220
13094	0	0	Ki67+	 7707 13011
13095	0	0	Ki67+	 7707 13487
13096	0	0	Ki67+	 7708 13071
13097	0	0	Ki67+	 7710 13091
13098	0	0	Ki67+	 7710 13278
13099	0	0	Ki67+	 7710 13390
13100	0	0	Ki67+	 7712 13185
13101	0	0	Ki67+	 7713 13776
13102	0	0	Ki67+	 7716 13465
13103	0	0	Ki67+	 7720 13695
13104	0	0	Ki67+	 7722 13339
13105	0	0	Ki67+	 7724 13366
13106	0	0	Ki67+	 7724 13421
13107	0	0	Ki67+	 7725 13240
13108	0	0	Ki67+	 7730 13214
13109	0	0	Ki67+	 7733 13157
13110	0	0	Ki67+	 7733 13766
13111	0	0	Ki67+	 7734 13306
13112	0	0	Ki67+	 7736 13670
13113	0	0	Ki67+	 7739 13796
13114	0	0	Ki67+	 7742 13132
13115	0	0	Ki67+	 7742 13716
13116	0	0	Ki67+	 7744 13346
13117	0	0	Ki67+	 7745 13633
13118	0	0	Ki67+	 7746 13518
13119	0	0	Ki67+	 7747 13316
13120	0	0	Ki67+	 7748 13605
13121	0	0	Ki67+	 7750 13187
13122	0	0	Ki67+	 7753 13066
13123	0	0	Ki67+	 7753 13274
13124	0	0	Ki67+	 7760 13209
13125	0	0	Ki67+	 7760 13399
13126	0	0	Ki67+	 7761 13030
13127	0	0	Ki67+	 7761 13779
13128	0	0	Ki67+	 7763 13694
13129	0	0	Ki67+	 7764 13136
13130	0	0	Ki67+	 7764 13460
13131	0	0	Ki67+	 7765 13538
13132	0	0	Ki67+	 7766 13157
13133	0	0	Ki67+	 7766 13268
13134	0	0	Ki67+	 7767 13662
13135	0	0	Ki67+	 7767 13721
13136	0	0	Ki67+	 7768 13351
13137	0	0	Ki67+	 7770 13686
13138	0	0	Ki67+	 7772 13760
13139	0	0	Ki67+	 7773 13085
13140	0	0	Ki67+	 7774 13320
13141	0	0	Ki67+	 7776 13735
13142	0	0	Ki67+	 7778 13512
13143	0	0	Ki67+	 7779 13076
13144	0	0	Ki67+	 7787 13474
13145	0	0	Ki67+	 7788 13776
13146	0	0	Ki67+	 7792 13050
13147	0	0	Ki67+	 7792 13759
13148	0	0	Ki67+	 7793 13153
13149	0	0	Ki67+	 7793 13635
13150	0	0	Ki67+	 7795 13308
13151	0	0	Ki67+	 7795 13607
13152	0	0	Ki67+	 7796 13385
13153	0	0	Ki67+	 7797 13677
13154	0	0	Ki67+	 7798 13646
13155	0	0	Ki67+	 7798 13709
13156	0	0	Ki67+	 7799 13542
13157	0	0	Ki67+	 7800 13016
13158	0	0	Ki67+	 7801 13270
13159	0	0	Ki67+	 7801 13344
13160	0	0	Ki67+	 7802 13450
13161	0	0	Ki67+	 7803 13191
13162	0	0	Ki67+	 7803 13693
13163	0	0	Ki67+	 7805 13418
13164	0	0	Ki67+	 7807 13323
13165	0	0	Ki67+	 7809 13104
13166	0	0	Ki67+	 7809 13468
13167	0	0	Ki67+	 7810 13216
13168	0	0	Ki67+	 7813 13436
13169	0	0	Ki67+	 7818 13571
13170	0	0	Ki67+	 7818 13631
13171	0	0	Ki67+	 7818 13642
13172	0	0	Ki67+	 7821 13082
13173	0	0	Ki67+	 7822 13512
13174	0	0	Ki67+	 7824 13379
13175	0	0	Ki67+	 7824 13527
13176	0	0	Ki67+	 7830 13347
13177	0	0	Ki67+	 7834 13557
13178	0	0	Ki67+	 7839 13458
13179	0	0	Ki67+	 7841 13143
13180	0	0	Ki67+	 7841 13637
13181	0	0	Ki67+	 7843 13430
13182	0	0	Ki67+	 7843 13682
13183	0	0	Ki67+	 7846 13592
13184	0	0	Ki67+	 7851 13773
13185	0	0	Ki67+	 7853 13221
13186	0	0	Ki67+	 7853 13259
13187	0	0	Ki67+	 7853 13309
13188	0	0	Ki67+	 7854 13744
13189	0	0	Ki67+	 7855 13119
13190	0	0	Ki67+	 7856 13186
13191	0	0	Ki67+	 7859 13725
13192	0	0	Ki67+	 7861 13036
13193	0	0	Ki67+	 7865 13634
13194	0	0	Ki67+	 7865 13770
13195	0	0	Ki67+	 7866 13648
13196	0	0	Ki67+	 7868 13742
13197	0	0	Ki67+	 7870 13213
13198	0	0	Ki67+	 7870 13690
13199	0	0	Ki67+	 7872 13230
13200	0	0	Ki67+	 7872 13331
13201	0	0	Ki67+	 7874 13438
13202	0	0	Ki67+	 7874 13535
13203	0	0	Ki67+	 7875 13155
13204	0	0	Ki67+	 7875 13272
13205	0	0	Ki67+	 7876 13386
13206	0	0	Ki67+	 7877 13061
13207	0	0	Ki67+	 7879 13745
13208	0	0	Ki67+	 7880 13555
13209	0	0	Ki67+	 7883 13291
13210	0	0	Ki67+	 7883 13780
13211	0	0	Ki67+	 7886 13113
13212	0	0	Ki67+	 7886 13512
13213	0	0	Ki67+	 7888 13409
13214	0	0	Ki67+	 7890 13613
13215	0	0	Ki67+	 7894 13359
13216	0	0	Ki67+	 7895 13178
13217	0	0	Ki67+	 7895 13543
13218	0	0	Ki67+	 7897 13318
13219	0	0	Ki67+	 7901 13579
13220	0	0	Ki67+	 7901 13656
13221	0	0	Ki67+	 7903 13399
13222	0	0	Ki67+	 7904 13111
13223	0	0	Ki67+	 7905 13251
13224	0	0	Ki67+	 7905 13442
13225	0	0	Ki67+	 7906 13072
13226	0	0	Ki67+	 7906 13670
13227	0	0	Ki67+	 7907 13025
13228	0	0	Ki67+	 7907 13140
13229	0	0	Ki67+	 7911 13293
13230	0	0	Ki67+	 7913 13800
13231	0	0	Ki67+	 7917 13411
13232	0	0	Ki67+	 7918 13227
13233	0	0	Ki67+	 7920 13047
13234	0	0	Ki67+	 7920 13523
13235	0	0	Ki67+	 7922 13445
13236	0	0	Ki67+	 7926 13319
13237	0	0	Ki67+	 7926 13335
13238	0	0	Ki67+	 7926 13631
13239	0	0	Ki67+	 7926 13698
13240	0	0	Ki67+	 7927 13356
13241	0	0	Ki67+	 7929 13274
13242	0	0	Ki67+	 7930 13094
13243	0	0	Ki67+	 7930 13392
13244	0	0	Ki67+	 7930 13553
13245	0	0	Ki67+	 7933 13169
13246	0	0	Ki67+	 7935 13803
13247	0	0	Ki67+	 7936 13133
13248	0	0	Ki67+	 7939 13512
13249	0	0	Ki67+	 7940 13723
13250	0	0	Ki67+	 7942 13398
13251	0	0	Ki67+	 7943 13199
13252	0	0	Ki67+	 7944 13736
13253	0	0	Ki67+	 7948 13385
13254	0	0	Ki67+	 7950 13588
13255	0	0	Ki67+	 7951 13288
13256	0	0	Ki67+	 7951 13450
13257	0	0	Ki67+	 7951 13695
13258	0	0	Ki67+	 7957 13734
13259	0	0	Ki67+	 7958 13177
13260	0	0	Ki67+	 7958 13520
13261	0	0	Ki67+	 7959 13009
13262	0	0	Ki67+	 7959 13036
13263	0	0	Ki67+	 7959 13095
13264	0	0	Ki67+	 7959 13307
13265	0	0	Ki67+	 7961 13063
13266	0	0	Ki67+	 7961 13232
13267	0	0	Ki67+	 7961 13746
13268	0	0	Ki67+	 7962 13323
13269	0	0	Ki67+	 7963 13473
13270	0	0	Ki67+	 7964 13358
13271	0	0	Ki67+	 7965 13767
13272	0	0	Ki67+	 7967 13139
13273	0	0	Ki67+	 7970 13608
13274	0	0	Ki67+	 7971 13452
13275	0	0	Ki67+	 7972 13641
13276	0	0	Ki67+	 7974 13501
13277	0	0	Ki67+	 7976 13066
13278	0	0	Ki67+	 7978 13168
13279	0	0	Ki67+	 7978 13410
13280	0	0	Ki67+	 7978 13755
13281	0	0	Ki67+	 7981 13686
13282	0	0	Ki67+	 7982 13091
13283	0	0	Ki67+	 7982 13197
13284	0	0	Ki67+	 7983 13573
13285	0	0	Ki67+	 7986 13277
13286	0	0	Ki67+	 7987 13343
13287	0	0	Ki67+	 7991 13041
13288	0	0	Ki67+	 7991 13466
13289	0	0	Ki67+	 7993 13533
13290	0	0	Ki67+	 7994 13120
13291	0	0	Ki67+	 7995 13083
13292	0	0	Ki67+	 7997 13724
13293	0	0	Ki67+	 8000 13058
13294	0	0	Ki67+	 8000 13149
13295	0	0	Ki67+	 8000 13366
13296	0	0	Ki67+	 8000 13665
13297	0	0	Ki67+	 8001 13386
13298	0	0	Ki67+	 8003 13635
13299	0	0	Ki67+	 8004 13588
13300	0	0	Ki67+	 8006 13303
13301	0	0	Ki67+	 8007 13599
13302	0	0	Ki67+	 8009 13781
13303	0	0	Ki67+	 8010 13423
13304	0	0	Ki67+	 8012 13190
13305	0	0	Ki67+	 8012 13340
13306	0	0	Ki67+	 8015 13757
13307	0	0	Ki67+	 8018 13021
13308	0	0	Ki67+	 8018 13550
13309	0	0	Ki67+	 8019 13386
13310	0	0	Ki67+	 8022 13211
13311	0	0	Ki67+	 8023 13167
13312	0	0	Ki67+	 8024 13457
13313	0	0	Ki67+	 8024 13659
13314	0	0	Ki67+	 8026 13566
13315	0	0	Ki67+	 8030 13062
13316	0	0	Ki67+	 8032 13099
13317	0	0	Ki67+	 8032 13192
13318	0	0	Ki67+	 8033 13255
13319	0	0	Ki67+	 8034 13614
13320	0	0	Ki67+	 8036 13138
13321	0	0	Ki67+	 8040 13207
13322	0	0	Ki67+	 8040 13469
13323	0	0	Ki67+	 8040 13804
13324	0	0	Ki67+	 8041 13240
13325	0	0	Ki67+	 8041 13435
13326	0	0	Ki67+	 8041 13715
13327	0	0	Ki67+	 8044 13160
13328	0	0	Ki67+	 8044 13326
13329	0	0	Ki67+	 8044 13391
13330	0	0	Ki67+	 8044 13598
13331	0	0	Ki67+	 8047 13127
13332	0	0	Ki67+	 8050 13667
13333	0	0	Ki67+	 8050 13755
13334	0	0	Ki67+	 8051 13267
13335	0	0	Ki67+	 8053 13295
13336	0	0	Ki67+	 8053 13776
13337	0	0	Ki67+	 8054 13048
13338	0	0	Ki67+	 8055 13174
13339	0	0	Ki67+	 8057 13629
13340	0	0	Ki67+	 8057 13725
13341	0	0	Ki67+	 8060 13074
13342	0	0	Ki67+	 8063 13695
13343	0	0	Ki67+	 8068 13250
13344	0	0	Ki67+	 8069 13374
13345	0	0	Ki67+	 8070 13198
13346	0	0	Ki67+	 8070 13500
13347	0	0	Ki67+	 8071 13669
13348	0	0	Ki67+	 8073 13117
13349	0	0	Ki67+	 8075 13156
13350	0	0	Ki67+	 8078 13216
13351	0	0	Ki67+	 8080 13060
13352	0	0	Ki67+	 8082 13744
13353	0	0	Ki67+	 8083 13320
13354	0	0	Ki67+	 8085 13088
13355	0	0	Ki67+	 8088 13623
13356	0	0	Ki67+	 8089 13306
13357	0	0	Ki67+	 8090 13689
13358	0	0	Ki67+	 8093 13358
13359	0	0	Ki67+	 8095 13226
13360	0	0	Ki67+	 8095 13742
13361	0	0	Ki67+	 8096 13413
13362	0	0	Ki67+	 8097 13128
13363	0	0	Ki67+	 8098 13592
13364	0	0	Ki67+	 8098 13783
13365	0	0	Ki67+	 8099 13491
13366	0	0	Ki67+	 8102 13456
13367	0	0	Ki67+	 8107 13187
13368	0	0	Ki67+	 8108 13159
13369	0	0	Ki67+	 8108 13212
13370	0	0	Ki67+	 8108 13662
13371	0	0	Ki67+	 8110 13439
13372	0	0	Ki67+	 8112 13805
13373	0	0	Ki67+	 8115 13558
13374	0	0	Ki67+	 8116 13038
13375	0	0	Ki67+	 8117 13269
13376	0	0	Ki67+	 8117 13572
13377	0	0	Ki67+	 8120 13019
13378	0	0	Ki67+	 8120 13541
13379	0	0	Ki67+	 8121 13059
13380	0	0	Ki67+	 8121 13723
13381	0	0	Ki67+	 8123 13129
13382	0	0	Ki67+	 8124 13773
13383	0	0	Ki67+	 8125 13300
13384	0	0	Ki67+	 8125 13399
13385	0	0	Ki67+	 8126 13679
13386	0	0	Ki67+	 8127 13337
13387	0	0	Ki67+	 8127 13411
13388	0	0	Ki67+	 8128 13094
13389	0	0	Ki67+	 8129 13759
13390	0	0	Ki67+	 8131 13202
13391	0	0	Ki67+	 8133 13073
13392	0	0	Ki67+	 8133 13216
13393	0	0	Ki67+	 8133 13600
13394	0	0	Ki67+	 8134 13626
13395	0	0	Ki67+	 8135 13254
13396	0	0	Ki67+	 8136 13159
13397	0	0	Ki67+	 8136 13468
13398	0	0	Ki67+	 8136 13502
13399	0	0	Ki67+	 8141 13513
13400	0	0	Ki67+	 8145 13025
13401	0	0	Ki67+	 8145 13112
13402	0	0	Ki67+	 8146 13577
13403	0	0	Ki67+	 8147 13666
13404	0	0	Ki67+	 8147 13738
13405	0	0	Ki67+	 8149 13301
13406	0	0	Ki67+	 8151 13355
13407	0	0	Ki67+	 8152 13377
13408	0	0	Ki67+	 8153 13788
13409	0	0	Ki67+	 8154 13690
13410	0	0	Ki67+	 8154 13802
13411	0	0	Ki67+	 8155 13169
13412	0	0	Ki67+	 8157 13423
13413	0	0	Ki67+	 8159 13484
13414	0	0	Ki67+	 8161 13755
13415	0	0	Ki67+	 8162 13065
13416	0	0	Ki67+	 8162 13210
13417	0	0	Ki67+	 8162 13237
13418	0	0	Ki67+	 8163 13402
13419	0	0	Ki67+	 8164 13456
13420	0	0	Ki67+	 8164 13615
13421	0	0	Ki67+	 8165 13331
13422	0	0	Ki67+	 8166 13034
13423	0	0	Ki67+	 8168 13523
13424	0	0	Ki67+	 8169 13139
13425	0	0	Ki67+	 8169 13713
13426	0	0	Ki67+	 8170 13082
13427	0	0	Ki67+	 8170 13659
13428	0	0	Ki67+	 8171 13285
13429	0	0	Ki67+	 8173 13445
13430	0	0	Ki67+	 8178 13021
13431	0	0	Ki67+	 8178 13782
13432	0	0	Ki67+	 8180 13319
13433	0	0	Ki67+	 8181 13354
13434	0	0	Ki67+	 8182 13421
13435	0	0	Ki67+	 8183 13598
13436	0	0	Ki67+	 8184 13537
13437	0	0	Ki67+	 8184 13734
13438	0	0	Ki67+	 8189 13438
13439	0	0	Ki67+	 8190 13481
13440	0	0	Ki67+	 8190 13685
13441	0	0	Ki67+	 8193 13291
13442	0	0	Ki67+	 8193 13620
13443	0	0	Ki67+	 8193 13666
13444	0	0	Ki67+	 8196 13096
13445	0	0	Ki67+	 8196 13219
13446	0	0	Ki67+	 8197 13060
13447	0	0	Ki67+	 8199 13340
13448	0	0	Ki67+	 8200 13271
13449	0	0	Ki67+	 8200 13804
13450	0	0	Ki67+	 8201 13160
13451	0	0	Ki67+	 8202 13736
13452	0	0	Ki67+	 8202 13748
13453	0	0	Ki67+	 8203 13041
13454	0	0	Ki67+	 8203 13117
13455	0	0	Ki67+	 8206 13652
13456	0	0	Ki67+	 8207 13770
13457	0	0	Ki67+	 8211 13314
13458	0	0	Ki67+	 8212 13372
13459	0	0	Ki67+	 8213 13191
13460	0	0	Ki67+	 8216 13652
13461	0	0	Ki67+	 8217 13551
13462	0	0	Ki67+	 8219 13806
13463	0	0	Ki67+	 8220 13674
13464	0	0	Ki67+	 8221 13527
13465	0	0	Ki67+	 8221 13705
13466	0	0	Ki67+	 8222 13612
13467	0	0	Ki67+	 8223 13716
13468	0	0	Ki67+	 8226 13279
13469	0	0	Ki67+	 8227 13108
13470	0	0	Ki67+	 8227 13228
13471	0	0	Ki67+	 8228 13787
13472	0	0	Ki67+	 8232 13394
13473	0	0	Ki67+	 8232 13451
13474	0	0	Ki67+	 8233 13043
13475	0	0	Ki67+	 8233 13671
13476	0	0	Ki67+	 8234 13139
13477	0	0	Ki67+	 8238 13195
13478	0	0	Ki67+	 8239 13091
13479	0	0	Ki67+	 8239 13749
13480	0	0	Ki67+	 8240 13021
13481	0	0	Ki67+	 8240 13164
13482	0	0	Ki67+	 8242 13357
13483	0	0	Ki67+	 8245 13576
13484	0	0	Ki67+	 8246 13308
13485	0	0	Ki67+	 8247 13376
13486	0	0	Ki67+	 8247 13616
13487	0	0	Ki67+	 8250 13216
13488	0	0	Ki67+	 8253 13668
13489	0	0	Ki67+	 8254 13629
13490	0	0	Ki67+	 7463 13968
13491	0	0	Ki67+	 7468 13820
13492	0	0	Ki67+	 7468 14009
13493	0	0	Ki67+	 7479 13953
13494	0	0	Ki67+	 7481 13933
13495	0	0	Ki67+	 7483 13871
13496	0	0	Ki67+	 7489 13979
13497	0	0	Ki67+	 7491 14037
13498	0	0	Ki67+	 7493 13953
13499	0	0	Ki67+	 7497 13891
13500	0	0	Ki67+	 7503 13817
13501	0	0	Ki67+	 7504 14011
13502	0	0	Ki67+	 7509 14043
13503	0	0	Ki67+	 7512 13921
13504	0	0	Ki67+	 7522 13956
13505	0	0	Ki67+	 7527 13907
13506	0	0	Ki67+	 7530 14052
13507	0	0	Ki67+	 7532 13865
13508	0	0	Ki67+	 7533 13836
13509	0	0	Ki67+	 7537 14024
13510	0	0	Ki67+	 7538 13932
13511	0	0	Ki67+	 7542 13815
13512	0	0	Ki67+	 7550 13893
13513	0	0	Ki67+	 7556 13829
13514	0	0	Ki67+	 7559 13945
13515	0	0	Ki67+	 7561 13873
13516	0	0	Ki67+	 7569 14387
13517	0	0	Ki67+	 7585 13970
13518	0	0	Ki67+	 7585 14509
13519	0	0	Ki67+	 7586 13879
13520	0	0	Ki67+	 7587 13833
13521	0	0	Ki67+	 7590 13916
13522	0	0	Ki67+	 7593 13933
13523	0	0	Ki67+	 7593 14046
13524	0	0	Ki67+	 7596 13847
13525	0	0	Ki67+	 7613 14061
13526	0	0	Ki67+	 7619 13886
13527	0	0	Ki67+	 7621 14009
13528	0	0	Ki67+	 7624 13985
13529	0	0	Ki67+	 7625 13955
13530	0	0	Ki67+	 7626 13853
13531	0	0	Ki67+	 7632 14035
13532	0	0	Ki67+	 7644 13913
13533	0	0	Ki67+	 7646 13866
13534	0	0	Ki67+	 7648 13898
13535	0	0	Ki67+	 7649 13996
13536	0	0	Ki67+	 7649 14023
13537	0	0	Ki67+	 7660 13833
13538	0	0	Ki67+	 7663 14047
13539	0	0	Ki67+	 7671 14023
13540	0	0	Ki67+	 7677 13835
13541	0	0	Ki67+	 7677 13939
13542	0	0	Ki67+	 7684 13862
13543	0	0	Ki67+	 7685 14045
13544	0	0	Ki67+	 7689 13892
13545	0	0	Ki67+	 7696 13820
13546	0	0	Ki67+	 7708 14342
13547	0	0	Ki67+	 7710 13941
13548	0	0	Ki67+	 7714 13958
13549	0	0	Ki67+	 7715 13913
13550	0	0	Ki67+	 7717 13857
13551	0	0	Ki67+	 7720 13990
13552	0	0	Ki67+	 7728 13894
13553	0	0	Ki67+	 7734 13855
13554	0	0	Ki67+	 7738 13909
13555	0	0	Ki67+	 7738 13947
13556	0	0	Ki67+	 7740 13990
13557	0	0	Ki67+	 7748 14189
13558	0	0	Ki67+	 7749 13959
13559	0	0	Ki67+	 7749 14349
13560	0	0	Ki67+	 7758 13896
13561	0	0	Ki67+	 7758 13926
13562	0	0	Ki67+	 7765 13983
13563	0	0	Ki67+	 7768 13810
13564	0	0	Ki67+	 7774 13967
13565	0	0	Ki67+	 7776 14533
13566	0	0	Ki67+	 7782 14511
13567	0	0	Ki67+	 7784 14176
13568	0	0	Ki67+	 7790 13878
13569	0	0	Ki67+	 7790 14561
13570	0	0	Ki67+	 7791 13809
13571	0	0	Ki67+	 7799 14589
13572	0	0	Ki67+	 7803 14123
13573	0	0	Ki67+	 7803 14535
13574	0	0	Ki67+	 7805 14475
13575	0	0	Ki67+	 7810 13883
13576	0	0	Ki67+	 7813 13821
13577	0	0	Ki67+	 7813 14534
13578	0	0	Ki67+	 7814 14141
13579	0	0	Ki67+	 7816 14503
13580	0	0	Ki67+	 7817 14119
13581	0	0	Ki67+	 7823 14328
13582	0	0	Ki67+	 7837 14488
13583	0	0	Ki67+	 7844 13841
13584	0	0	Ki67+	 7844 14499
13585	0	0	Ki67+	 7846 14511
13586	0	0	Ki67+	 7848 14302
13587	0	0	Ki67+	 7849 14020
13588	0	0	Ki67+	 7851 14069
13589	0	0	Ki67+	 7853 14352
13590	0	0	Ki67+	 7855 13826
13591	0	0	Ki67+	 7855 13901
13592	0	0	Ki67+	 7855 14601
13593	0	0	Ki67+	 7856 14377
13594	0	0	Ki67+	 7857 14008
13595	0	0	Ki67+	 7858 14321
13596	0	0	Ki67+	 7858 14455
13597	0	0	Ki67+	 7861 14053
13598	0	0	Ki67+	 7862 14401
13599	0	0	Ki67+	 7869 13922
13600	0	0	Ki67+	 7872 14497
13601	0	0	Ki67+	 7874 14597
13602	0	0	Ki67+	 7875 14284
13603	0	0	Ki67+	 7875 14432
13604	0	0	Ki67+	 7878 13866
13605	0	0	Ki67+	 7878 14111
13606	0	0	Ki67+	 7881 14398
13607	0	0	Ki67+	 7882 13817
13608	0	0	Ki67+	 7882 14078
13609	0	0	Ki67+	 7883 14258
13610	0	0	Ki67+	 7885 13903
13611	0	0	Ki67+	 7886 13958
13612	0	0	Ki67+	 7886 14372
13613	0	0	Ki67+	 7886 14466
13614	0	0	Ki67+	 7888 14018
13615	0	0	Ki67+	 7888 14033
13616	0	0	Ki67+	 7889 13933
13617	0	0	Ki67+	 7894 13857
13618	0	0	Ki67+	 7894 13993
13619	0	0	Ki67+	 7898 14518
13620	0	0	Ki67+	 7899 14272
13621	0	0	Ki67+	 7901 13896
13622	0	0	Ki67+	 7903 14095
13623	0	0	Ki67+	 7904 14044
13624	0	0	Ki67+	 7904 14343
13625	0	0	Ki67+	 7905 14528
13626	0	0	Ki67+	 7907 14015
13627	0	0	Ki67+	 7908 14251
13628	0	0	Ki67+	 7908 14298
13629	0	0	Ki67+	 7909 14213
13630	0	0	Ki67+	 7910 13910
13631	0	0	Ki67+	 7913 13999
13632	0	0	Ki67+	 7913 14195
13633	0	0	Ki67+	 7913 14330
13634	0	0	Ki67+	 7913 14413
13635	0	0	Ki67+	 7917 14081
13636	0	0	Ki67+	 7921 13868
13637	0	0	Ki67+	 7921 14463
13638	0	0	Ki67+	 7923 13912
13639	0	0	Ki67+	 7923 13953
13640	0	0	Ki67+	 7926 13840
13641	0	0	Ki67+	 7926 14000
13642	0	0	Ki67+	 7926 14585
13643	0	0	Ki67+	 7927 14604
13644	0	0	Ki67+	 7929 14338
13645	0	0	Ki67+	 7931 14233
13646	0	0	Ki67+	 7932 14272
13647	0	0	Ki67+	 7936 14434
13648	0	0	Ki67+	 7938 14481
13649	0	0	Ki67+	 7940 13882
13650	0	0	Ki67+	 7940 14394
13651	0	0	Ki67+	 7941 14135
13652	0	0	Ki67+	 7943 13909
13653	0	0	Ki67+	 7944 14195
13654	0	0	Ki67+	 7945 14069
13655	0	0	Ki67+	 7946 14578
13656	0	0	Ki67+	 7947 14595
13657	0	0	Ki67+	 7951 14370
13658	0	0	Ki67+	 7951 14416
13659	0	0	Ki67+	 7952 14164
13660	0	0	Ki67+	 7954 14510
13661	0	0	Ki67+	 7955 14210
13662	0	0	Ki67+	 7955 14463
13663	0	0	Ki67+	 7956 13972
13664	0	0	Ki67+	 7957 13838
13665	0	0	Ki67+	 7958 13869
13666	0	0	Ki67+	 7958 14234
13667	0	0	Ki67+	 7959 14304
13668	0	0	Ki67+	 7962 13888
13669	0	0	Ki67+	 7965 14219
13670	0	0	Ki67+	 7968 14175
13671	0	0	Ki67+	 7968 14378
13672	0	0	Ki67+	 7968 14389
13673	0	0	Ki67+	 7969 14189
13674	0	0	Ki67+	 7969 14561
13675	0	0	Ki67+	 7972 14316
13676	0	0	Ki67+	 7974 14326
13677	0	0	Ki67+	 7974 14527
13678	0	0	Ki67+	 7975 14437
13679	0	0	Ki67+	 7977 13884
13680	0	0	Ki67+	 7981 13860
13681	0	0	Ki67+	 7982 14139
13682	0	0	Ki67+	 7985 14120
13683	0	0	Ki67+	 7990 14370
13684	0	0	Ki67+	 7990 14404
13685	0	0	Ki67+	 7990 14492
13686	0	0	Ki67+	 7991 13849
13687	0	0	Ki67+	 7994 14076
13688	0	0	Ki67+	 7994 14537
13689	0	0	Ki67+	 7995 14035
13690	0	0	Ki67+	 7995 14518
13691	0	0	Ki67+	 7996 13975
13692	0	0	Ki67+	 7998 14282
13693	0	0	Ki67+	 8000 13814
13694	0	0	Ki67+	 8001 13921
13695	0	0	Ki67+	 8001 14325
13696	0	0	Ki67+	 8001 14577
13697	0	0	Ki67+	 8002 14161
13698	0	0	Ki67+	 8003 13995
13699	0	0	Ki67+	 8003 14195
13700	0	0	Ki67+	 8006 13979
13701	0	0	Ki67+	 8008 14462
13702	0	0	Ki67+	 8013 13877
13703	0	0	Ki67+	 8015 13864
13704	0	0	Ki67+	 8016 14375
13705	0	0	Ki67+	 8019 14576
13706	0	0	Ki67+	 8023 14137
13707	0	0	Ki67+	 8024 13952
13708	0	0	Ki67+	 8024 14269
13709	0	0	Ki67+	 8024 14424
13710	0	0	Ki67+	 8026 13849
13711	0	0	Ki67+	 8028 14513
13712	0	0	Ki67+	 8029 14036
13713	0	0	Ki67+	 8029 14239
13714	0	0	Ki67+	 8031 14116
13715	0	0	Ki67+	 8033 13866
13716	0	0	Ki67+	 8035 13831
13717	0	0	Ki67+	 8035 14204
13718	0	0	Ki67+	 8036 13970
13719	0	0	Ki67+	 8036 13988
13720	0	0	Ki67+	 8036 14054
13721	0	0	Ki67+	 8036 14537
13722	0	0	Ki67+	 8037 14453
13723	0	0	Ki67+	 8037 14494
13724	0	0	Ki67+	 8038 14481
13725	0	0	Ki67+	 8042 14244
13726	0	0	Ki67+	 8042 14308
13727	0	0	Ki67+	 8043 14328
13728	0	0	Ki67+	 8047 14602
13729	0	0	Ki67+	 8050 14285
13730	0	0	Ki67+	 8051 14076
13731	0	0	Ki67+	 8056 13907
13732	0	0	Ki67+	 8057 14017
13733	0	0	Ki67+	 8060 14243
13734	0	0	Ki67+	 8062 13863
13735	0	0	Ki67+	 8062 14197
13736	0	0	Ki67+	 8064 13940
13737	0	0	Ki67+	 8066 14180
13738	0	0	Ki67+	 8067 14034
13739	0	0	Ki67+	 8071 14223
13740	0	0	Ki67+	 8074 14393
13741	0	0	Ki67+	 8074 14564
13742	0	0	Ki67+	 8075 14137
13743	0	0	Ki67+	 8075 14552
13744	0	0	Ki67+	 8076 14597
13745	0	0	Ki67+	 8077 14276
13746	0	0	Ki67+	 8078 13878
13747	0	0	Ki67+	 8078 13978
13748	0	0	Ki67+	 8078 13991
13749	0	0	Ki67+	 8079 14101
13750	0	0	Ki67+	 8081 13813
13751	0	0	Ki67+	 8085 14491
13752	0	0	Ki67+	 8088 13848
13753	0	0	Ki67+	 8088 13895
13754	0	0	Ki67+	 8089 13928
13755	0	0	Ki67+	 8092 13869
13756	0	0	Ki67+	 8092 13947
13757	0	0	Ki67+	 8092 14552
13758	0	0	Ki67+	 8093 14326
13759	0	0	Ki67+	 8094 14174
13760	0	0	Ki67+	 8094 14249
13761	0	0	Ki67+	 8094 14293
13762	0	0	Ki67+	 8095 14156
13763	0	0	Ki67+	 8095 14518
13764	0	0	Ki67+	 8096 14371
13765	0	0	Ki67+	 8099 14596
13766	0	0	Ki67+	 8101 14409
13767	0	0	Ki67+	 8104 13896
13768	0	0	Ki67+	 8104 14246
13769	0	0	Ki67+	 8106 14017
13770	0	0	Ki67+	 8106 14354
13771	0	0	Ki67+	 8109 13938
13772	0	0	Ki67+	 8109 14559
13773	0	0	Ki67+	 8110 13975
13774	0	0	Ki67+	 8113 13848
13775	0	0	Ki67+	 8121 14073
13776	0	0	Ki67+	 8121 14179
13777	0	0	Ki67+	 8123 14232
13778	0	0	Ki67+	 8124 13977
13779	0	0	Ki67+	 8124 14105
13780	0	0	Ki67+	 8125 13878
13781	0	0	Ki67+	 8126 14389
13782	0	0	Ki67+	 8127 13864
13783	0	0	Ki67+	 8131 14132
13784	0	0	Ki67+	 8132 14336
13785	0	0	Ki67+	 8133 13828
13786	0	0	Ki67+	 8135 14045
13787	0	0	Ki67+	 8136 14356
13788	0	0	Ki67+	 8137 14213
13789	0	0	Ki67+	 8138 13922
13790	0	0	Ki67+	 8138 14434
13791	0	0	Ki67+	 8139 14192
13792	0	0	Ki67+	 8140 13880
13793	0	0	Ki67+	 8142 13942
13794	0	0	Ki67+	 8143 14467
13795	0	0	Ki67+	 8144 14124
13796	0	0	Ki67+	 8145 14318
13797	0	0	Ki67+	 8146 14012
13798	0	0	Ki67+	 8147 14492
13799	0	0	Ki67+	 8148 14251
13800	0	0	Ki67+	 8153 14106
13801	0	0	Ki67+	 8153 14161
13802	0	0	Ki67+	 8155 14380
13803	0	0	Ki67+	 8158 13815
13804	0	0	Ki67+	 8159 14548
13805	0	0	Ki67+	 8161 14329
13806	0	0	Ki67+	 8164 14088
13807	0	0	Ki67+	 8164 14268
13808	0	0	Ki67+	 8165 14198
13809	0	0	Ki67+	 8167 14591
13810	0	0	Ki67+	 8169 13858
13811	0	0	Ki67+	 8169 13922
13812	0	0	Ki67+	 8169 14055
13813	0	0	Ki67+	 8169 14432
13814	0	0	Ki67+	 8170 14038
13815	0	0	Ki67+	 8172 14393
13816	0	0	Ki67+	 8175 13949
13817	0	0	Ki67+	 8175 14330
13818	0	0	Ki67+	 8176 13968
13819	0	0	Ki67+	 8176 14607
13820	0	0	Ki67+	 8177 13879
13821	0	0	Ki67+	 8178 13906
13822	0	0	Ki67+	 8178 13932
13823	0	0	Ki67+	 8178 14192
13824	0	0	Ki67+	 8185 14501
13825	0	0	Ki67+	 8186 13916
13826	0	0	Ki67+	 8187 13978
13827	0	0	Ki67+	 8187 14115
13828	0	0	Ki67+	 8188 14098
13829	0	0	Ki67+	 8190 13880
13830	0	0	Ki67+	 8190 14026
13831	0	0	Ki67+	 8194 14378
13832	0	0	Ki67+	 8197 14308
13833	0	0	Ki67+	 8197 14569
13834	0	0	Ki67+	 8198 13821
13835	0	0	Ki67+	 8198 14270
13836	0	0	Ki67+	 8199 14135
13837	0	0	Ki67+	 8201 14167
13838	0	0	Ki67+	 8202 13912
13839	0	0	Ki67+	 8205 14072
13840	0	0	Ki67+	 8208 13922
13841	0	0	Ki67+	 8208 14251
13842	0	0	Ki67+	 8212 14576
13843	0	0	Ki67+	 8216 14554
13844	0	0	Ki67+	 8219 14225
13845	0	0	Ki67+	 8220 14483
13846	0	0	Ki67+	 8222 14125
13847	0	0	Ki67+	 8226 13968
13848	0	0	Ki67+	 8226 14046
13849	0	0	Ki67+	 8226 14138
13850	0	0	Ki67+	 8226 14329
13851	0	0	Ki67+	 8231 14017
13852	0	0	Ki67+	 8233 14208
13853	0	0	Ki67+	 8234 14287
13854	0	0	Ki67+	 8234 14446
13855	0	0	Ki67+	 8237 13864
13856	0	0	Ki67+	 8237 13876
13857	0	0	Ki67+	 8238 14390
13858	0	0	Ki67+	 8240 13932
13859	0	0	Ki67+	 8241 13981
13860	0	0	Ki67+	 8245 13810
13861	0	0	Ki67+	 8245 14172
13862	0	0	Ki67+	 8245 14272
13863	0	0	Ki67+	 8245 14422
13864	0	0	Ki67+	 8250 14463
13865	0	0	Ki67+	 8252 14071
13866	0	0	Ki67+	 8252 14122
13867	0	0	Ki67+	 8252 14477
13868	0	0	Ki67+	 8255 14049
13869	0	0	Ki67+	 7457 15324
13870	0	0	Ki67+	 7461 15073
13871	0	0	Ki67+	 7472 14857
13872	0	0	Ki67+	 7484 14892
13873	0	0	Ki67+	 7496 15293
13874	0	0	Ki67+	 7498 15215
13875	0	0	Ki67+	 7514 15264
13876	0	0	Ki67+	 7518 14766
13877	0	0	Ki67+	 7546 15398
13878	0	0	Ki67+	 7550 15380
13879	0	0	Ki67+	 7557 15179
13880	0	0	Ki67+	 7559 15267
13881	0	0	Ki67+	 7569 15216
13882	0	0	Ki67+	 7582 15262
13883	0	0	Ki67+	 7582 15391
13884	0	0	Ki67+	 7585 15346
13885	0	0	Ki67+	 7597 15400
13886	0	0	Ki67+	 7608 15276
13887	0	0	Ki67+	 7724 14691
13888	0	0	Ki67+	 7759 14724
13889	0	0	Ki67+	 7770 14652
13890	0	0	Ki67+	 7773 14703
13891	0	0	Ki67+	 7773 14753
13892	0	0	Ki67+	 7778 14612
13893	0	0	Ki67+	 7786 14670
13894	0	0	Ki67+	 7795 14778
13895	0	0	Ki67+	 7796 14705
13896	0	0	Ki67+	 7798 14639
13897	0	0	Ki67+	 7804 14797
13898	0	0	Ki67+	 7812 14845
13899	0	0	Ki67+	 7814 14830
13900	0	0	Ki67+	 7821 14666
13901	0	0	Ki67+	 7831 14872
13902	0	0	Ki67+	 7832 14986
13903	0	0	Ki67+	 7835 14760
13904	0	0	Ki67+	 7838 14802
13905	0	0	Ki67+	 7839 14698
13906	0	0	Ki67+	 7841 14842
13907	0	0	Ki67+	 7841 14855
13908	0	0	Ki67+	 7847 14642
13909	0	0	Ki67+	 7849 14903
13910	0	0	Ki67+	 7852 14831
13911	0	0	Ki67+	 7852 14893
13912	0	0	Ki67+	 7853 14807
13913	0	0	Ki67+	 7869 14959
13914	0	0	Ki67+	 7872 14926
13915	0	0	Ki67+	 7873 14652
13916	0	0	Ki67+	 7874 14616
13917	0	0	Ki67+	 7875 14633
13918	0	0	Ki67+	 7879 14721
13919	0	0	Ki67+	 7882 14819
13920	0	0	Ki67+	 7885 14894
13921	0	0	Ki67+	 7886 14945
13922	0	0	Ki67+	 7889 14688
13923	0	0	Ki67+	 7889 14720
13924	0	0	Ki67+	 7889 14980
13925	0	0	Ki67+	 7896 14857
13926	0	0	Ki67+	 7898 15009
13927	0	0	Ki67+	 7899 14776
13928	0	0	Ki67+	 7905 14655
13929	0	0	Ki67+	 7909 15314
13930	0	0	Ki67+	 7910 14693
13931	0	0	Ki67+	 7912 15000
13932	0	0	Ki67+	 7913 15093
13933	0	0	Ki67+	 7917 14729
13934	0	0	Ki67+	 7919 14773
13935	0	0	Ki67+	 7922 15366
13936	0	0	Ki67+	 7924 14760
13937	0	0	Ki67+	 7926 14927
13938	0	0	Ki67+	 7927 14851
13939	0	0	Ki67+	 7928 14967
13940	0	0	Ki67+	 7929 14684
13941	0	0	Ki67+	 7931 15019
13942	0	0	Ki67+	 7932 14785
13943	0	0	Ki67+	 7932 15074
13944	0	0	Ki67+	 7937 15242
13945	0	0	Ki67+	 7938 14644
13946	0	0	Ki67+	 7939 15130
13947	0	0	Ki67+	 7941 15102
13948	0	0	Ki67+	 7943 14715
13949	0	0	Ki67+	 7944 14674
13950	0	0	Ki67+	 7946 15146
13951	0	0	Ki67+	 7950 15178
13952	0	0	Ki67+	 7951 14760
13953	0	0	Ki67+	 7952 15054
13954	0	0	Ki67+	 7953 14942
13955	0	0	Ki67+	 7953 15031
13956	0	0	Ki67+	 7957 15290
13957	0	0	Ki67+	 7962 14827
13958	0	0	Ki67+	 7963 14789
13959	0	0	Ki67+	 7968 15133
13960	0	0	Ki67+	 7968 15226
13961	0	0	Ki67+	 7968 15262
13962	0	0	Ki67+	 7971 14988
13963	0	0	Ki67+	 7972 14768
13964	0	0	Ki67+	 7976 14614
13965	0	0	Ki67+	 7976 15059
13966	0	0	Ki67+	 7977 14912
13967	0	0	Ki67+	 7980 14740
13968	0	0	Ki67+	 7980 14935
13969	0	0	Ki67+	 7982 15155
13970	0	0	Ki67+	 7984 14701
13971	0	0	Ki67+	 7984 15179
13972	0	0	Ki67+	 7988 15191
13973	0	0	Ki67+	 7993 15294
13974	0	0	Ki67+	 7995 14783
13975	0	0	Ki67+	 7995 15132
13976	0	0	Ki67+	 7996 15367
13977	0	0	Ki67+	 7996 15381
13978	0	0	Ki67+	 7997 15229
13979	0	0	Ki67+	 7998 14645
13980	0	0	Ki67+	 7999 15030
13981	0	0	Ki67+	 8000 15335
13982	0	0	Ki67+	 8002 15269
13983	0	0	Ki67+	 8004 14719
13984	0	0	Ki67+	 8005 15001
13985	0	0	Ki67+	 8007 14917
13986	0	0	Ki67+	 8009 14845
13987	0	0	Ki67+	 8013 15188
13988	0	0	Ki67+	 8014 15088
13989	0	0	Ki67+	 8016 14742
13990	0	0	Ki67+	 8016 15104
13991	0	0	Ki67+	 8018 15320
13992	0	0	Ki67+	 8019 15253
13993	0	0	Ki67+	 8020 15156
13994	0	0	Ki67+	 8021 14807
13995	0	0	Ki67+	 8022 14701
13996	0	0	Ki67+	 8026 15222
13997	0	0	Ki67+	 8027 15238
13998	0	0	Ki67+	 8027 15293
13999	0	0	Ki67+	 8027 15368
14000	0	0	Ki67+	 8028 14945
14001	0	0	Ki67+	 8031 14654
14002	0	0	Ki67+	 8031 14878
14003	0	0	Ki67+	 8033 14851
14004	0	0	Ki67+	 8034 14769
14005	0	0	Ki67+	 8036 14915
14006	0	0	Ki67+	 8040 15003
14007	0	0	Ki67+	 8041 14829
14008	0	0	Ki67+	 8045 15312
14009	0	0	Ki67+	 8046 14713
14010	0	0	Ki67+	 8050 15051
14011	0	0	Ki67+	 8050 15076
14012	0	0	Ki67+	 8052 14681
14013	0	0	Ki67+	 8055 14987
14014	0	0	Ki67+	 8056 15246
14015	0	0	Ki67+	 8057 14804
14016	0	0	Ki67+	 8057 15162
14017	0	0	Ki67+	 8057 15368
14018	0	0	Ki67+	 8058 14859
14019	0	0	Ki67+	 8058 15109
14020	0	0	Ki67+	 8058 15130
14021	0	0	Ki67+	 8058 15200
14022	0	0	Ki67+	 8059 15005
14023	0	0	Ki67+	 8067 14641
14024	0	0	Ki67+	 8069 14709
14025	0	0	Ki67+	 8070 14734
14026	0	0	Ki67+	 8070 14869
14027	0	0	Ki67+	 8070 15284
14028	0	0	Ki67+	 8070 15341
14029	0	0	Ki67+	 8074 15132
14030	0	0	Ki67+	 8076 15304
14031	0	0	Ki67+	 8080 15020
14032	0	0	Ki67+	 8081 14676
14033	0	0	Ki67+	 8083 14758
14034	0	0	Ki67+	 8083 14844
14035	0	0	Ki67+	 8084 14895
14036	0	0	Ki67+	 8085 14986
14037	0	0	Ki67+	 8085 15044
14038	0	0	Ki67+	 8085 15170
14039	0	0	Ki67+	 8086 14968
14040	0	0	Ki67+	 8086 15104
14041	0	0	Ki67+	 8088 15076
14042	0	0	Ki67+	 8090 14654
14043	0	0	Ki67+	 8095 15367
14044	0	0	Ki67+	 8098 15223
14045	0	0	Ki67+	 8100 14850
14046	0	0	Ki67+	 8100 14908
14047	0	0	Ki67+	 8102 14872
14048	0	0	Ki67+	 8106 14988
14049	0	0	Ki67+	 8106 15331
14050	0	0	Ki67+	 8109 14813
14051	0	0	Ki67+	 8111 14951
14052	0	0	Ki67+	 8111 15257
14053	0	0	Ki67+	 8111 15295
14054	0	0	Ki67+	 8114 14630
14055	0	0	Ki67+	 8115 15112
14056	0	0	Ki67+	 8116 14619
14057	0	0	Ki67+	 8117 14660
14058	0	0	Ki67+	 8118 14761
14059	0	0	Ki67+	 8118 14822
14060	0	0	Ki67+	 8121 14938
14061	0	0	Ki67+	 8121 15362
14062	0	0	Ki67+	 8122 15051
14063	0	0	Ki67+	 8126 14683
14064	0	0	Ki67+	 8129 14895
14065	0	0	Ki67+	 8131 14803
14066	0	0	Ki67+	 8132 15082
14067	0	0	Ki67+	 8132 15375
14068	0	0	Ki67+	 8134 15296
14069	0	0	Ki67+	 8134 15350
14070	0	0	Ki67+	 8139 15063
14071	0	0	Ki67+	 8140 14744
14072	0	0	Ki67+	 8141 15048
14073	0	0	Ki67+	 8142 14778
14074	0	0	Ki67+	 8142 14967
14075	0	0	Ki67+	 8143 15020
14076	0	0	Ki67+	 8145 15110
14077	0	0	Ki67+	 8150 15228
14078	0	0	Ki67+	 8151 15200
14079	0	0	Ki67+	 8152 14650
14080	0	0	Ki67+	 8152 15290
14081	0	0	Ki67+	 8153 15130
14082	0	0	Ki67+	 8154 14867
14083	0	0	Ki67+	 8159 14699
14084	0	0	Ki67+	 8159 15267
14085	0	0	Ki67+	 8160 14920
14086	0	0	Ki67+	 8164 14724
14087	0	0	Ki67+	 8165 15175
14088	0	0	Ki67+	 8166 14989
14089	0	0	Ki67+	 8167 14657
14090	0	0	Ki67+	 8167 15163
14091	0	0	Ki67+	 8168 14833
14092	0	0	Ki67+	 8171 15393
14093	0	0	Ki67+	 8177 15297
14094	0	0	Ki67+	 8179 15235
14095	0	0	Ki67+	 8180 14682
14096	0	0	Ki67+	 8180 14895
14097	0	0	Ki67+	 8182 14814
14098	0	0	Ki67+	 8182 15375
14099	0	0	Ki67+	 8185 15008
14100	0	0	Ki67+	 8186 15332
14101	0	0	Ki67+	 8187 15225
14102	0	0	Ki67+	 8188 14866
14103	0	0	Ki67+	 8189 14785
14104	0	0	Ki67+	 8189 15081
14105	0	0	Ki67+	 8190 14853
14106	0	0	Ki67+	 8193 14648
14107	0	0	Ki67+	 8193 15300
14108	0	0	Ki67+	 8197 15047
14109	0	0	Ki67+	 8197 15257
14110	0	0	Ki67+	 8198 14712
14111	0	0	Ki67+	 8198 15191
14112	0	0	Ki67+	 8204 15115
14113	0	0	Ki67+	 8205 14954
14114	0	0	Ki67+	 8206 14973
14115	0	0	Ki67+	 8206 15340
14116	0	0	Ki67+	 8206 15396
14117	0	0	Ki67+	 8207 14763
14118	0	0	Ki67+	 8208 14697
14119	0	0	Ki67+	 8208 14911
14120	0	0	Ki67+	 8212 14612
14121	0	0	Ki67+	 8212 14885
14122	0	0	Ki67+	 8214 15237
14123	0	0	Ki67+	 8214 15299
14124	0	0	Ki67+	 8216 14668
14125	0	0	Ki67+	 8217 14819
14126	0	0	Ki67+	 8218 14632
14127	0	0	Ki67+	 8218 14776
14128	0	0	Ki67+	 8218 14859
14129	0	0	Ki67+	 8218 15329
14130	0	0	Ki67+	 8221 14618
14131	0	0	Ki67+	 8224 14972
14132	0	0	Ki67+	 8225 15016
14133	0	0	Ki67+	 8226 14896
14134	0	0	Ki67+	 8226 15279
14135	0	0	Ki67+	 8229 15249
14136	0	0	Ki67+	 8231 14748
14137	0	0	Ki67+	 8233 14930
14138	0	0	Ki67+	 8233 15061
14139	0	0	Ki67+	 8236 14796
14140	0	0	Ki67+	 8236 15099
14141	0	0	Ki67+	 8241 14827
14142	0	0	Ki67+	 8242 15362
14143	0	0	Ki67+	 8244 14886
14144	0	0	Ki67+	 8247 15330
14145	0	0	Ki67+	 8247 15397
14146	0	0	Ki67+	 8251 14761
14147	0	0	Ki67+	 8252 15000
14148	0	0	Ki67+	 8254 14851
14149	0	0	Ki67+	 8255 15297
14150	0	0	Ki67+	 7460 15926
14151	0	0	Ki67+	 7464 15722
14152	0	0	Ki67+	 7471 16095
14153	0	0	Ki67+	 7473 16141
14154	0	0	Ki67+	 7475 15703
14155	0	0	Ki67+	 7477 15525
14156	0	0	Ki67+	 7478 15739
14157	0	0	Ki67+	 7484 15511
14158	0	0	Ki67+	 7485 15664
14159	0	0	Ki67+	 7487 15680
14160	0	0	Ki67+	 7490 16106
14161	0	0	Ki67+	 7490 16161
14162	0	0	Ki67+	 7492 15761
14163	0	0	Ki67+	 7494 15443
14164	0	0	Ki67+	 7499 16118
14165	0	0	Ki67+	 7501 16191
14166	0	0	Ki67+	 7503 16147
14167	0	0	Ki67+	 7506 16177
14168	0	0	Ki67+	 7507 15528
14169	0	0	Ki67+	 7507 15711
14170	0	0	Ki67+	 7513 15771
14171	0	0	Ki67+	 7514 15806
14172	0	0	Ki67+	 7517 15444
14173	0	0	Ki67+	 7517 15728
14174	0	0	Ki67+	 7518 15693
14175	0	0	Ki67+	 7519 15833
14176	0	0	Ki67+	 7525 15792
14177	0	0	Ki67+	 7526 15461
14178	0	0	Ki67+	 7530 15768
14179	0	0	Ki67+	 7531 15739
14180	0	0	Ki67+	 7532 15813
14181	0	0	Ki67+	 7539 15856
14182	0	0	Ki67+	 7544 15829
14183	0	0	Ki67+	 7546 15712
14184	0	0	Ki67+	 7560 15450
14185	0	0	Ki67+	 7560 15782
14186	0	0	Ki67+	 7565 15869
14187	0	0	Ki67+	 7575 15835
14188	0	0	Ki67+	 7577 16025
14189	0	0	Ki67+	 7584 15816
14190	0	0	Ki67+	 7585 15993
14191	0	0	Ki67+	 7593 16016
14192	0	0	Ki67+	 7594 15704
14193	0	0	Ki67+	 7596 15779
14194	0	0	Ki67+	 7598 15835
14195	0	0	Ki67+	 7602 15863
14196	0	0	Ki67+	 7605 16046
14197	0	0	Ki67+	 7607 15977
14198	0	0	Ki67+	 7612 15742
14199	0	0	Ki67+	 7614 15500
14200	0	0	Ki67+	 7617 15673
14201	0	0	Ki67+	 7628 15515
14202	0	0	Ki67+	 7632 16062
14203	0	0	Ki67+	 7633 16008
14204	0	0	Ki67+	 7634 15691
14205	0	0	Ki67+	 7636 15777
14206	0	0	Ki67+	 7639 15966
14207	0	0	Ki67+	 7644 15760
14208	0	0	Ki67+	 7655 15991
14209	0	0	Ki67+	 7660 15963
14210	0	0	Ki67+	 7661 16043
14211	0	0	Ki67+	 7662 15827
14212	0	0	Ki67+	 7667 15716
14213	0	0	Ki67+	 7667 15857
14214	0	0	Ki67+	 7674 16067
14215	0	0	Ki67+	 7678 15899
14216	0	0	Ki67+	 7681 15805
14217	0	0	Ki67+	 7684 15430
14218	0	0	Ki67+	 7684 16006
14219	0	0	Ki67+	 7686 15984
14220	0	0	Ki67+	 7690 15880
14221	0	0	Ki67+	 7697 15962
14222	0	0	Ki67+	 7698 15839
14223	0	0	Ki67+	 7702 15865
14224	0	0	Ki67+	 7704 15888
14225	0	0	Ki67+	 7705 16049
14226	0	0	Ki67+	 7711 15999
14227	0	0	Ki67+	 7718 15482
14228	0	0	Ki67+	 7725 15906
14229	0	0	Ki67+	 7725 16031
14230	0	0	Ki67+	 7734 15869
14231	0	0	Ki67+	 7734 15938
14232	0	0	Ki67+	 7744 16076
14233	0	0	Ki67+	 7746 15746
14234	0	0	Ki67+	 7750 15885
14235	0	0	Ki67+	 7751 15704
14236	0	0	Ki67+	 7754 15968
14237	0	0	Ki67+	 7754 16016
14238	0	0	Ki67+	 7755 15929
14239	0	0	Ki67+	 7777 15954
14240	0	0	Ki67+	 7777 16012
14241	0	0	Ki67+	 7778 16177
14242	0	0	Ki67+	 7783 15799
14243	0	0	Ki67+	 7786 16194
14244	0	0	Ki67+	 7787 15975
14245	0	0	Ki67+	 7789 15889
14246	0	0	Ki67+	 7790 15931
14247	0	0	Ki67+	 7793 16002
14248	0	0	Ki67+	 7805 15982
14249	0	0	Ki67+	 7808 16009
14250	0	0	Ki67+	 7814 15457
14251	0	0	Ki67+	 7816 16136
14252	0	0	Ki67+	 7816 16185
14253	0	0	Ki67+	 7822 15974
14254	0	0	Ki67+	 7835 16151
14255	0	0	Ki67+	 7851 16180
14256	0	0	Ki67+	 7857 16107
14257	0	0	Ki67+	 7861 16139
14258	0	0	Ki67+	 7875 16141
14259	0	0	Ki67+	 7884 16171
14260	0	0	Ki67+	 7902 16185
14261	0	0	Ki67+	 7925 16206
14262	0	0	Ki67+	 7926 16113
14263	0	0	Ki67+	 7927 15601
14264	0	0	Ki67+	 7929 16174
14265	0	0	Ki67+	 7934 16141
14266	0	0	Ki67+	 7938 16190
14267	0	0	Ki67+	 7952 16112
14268	0	0	Ki67+	 7954 16019
14269	0	0	Ki67+	 7959 15411
14270	0	0	Ki67+	 7961 16171
14271	0	0	Ki67+	 7999 15434
14272	0	0	Ki67+	 8010 15477
14273	0	0	Ki67+	 8013 15457
14274	0	0	Ki67+	 8013 15709
14275	0	0	Ki67+	 8016 15419
14276	0	0	Ki67+	 8019 15443
14277	0	0	Ki67+	 8024 15495
14278	0	0	Ki67+	 8036 15460
14279	0	0	Ki67+	 8036 15494
14280	0	0	Ki67+	 8048 15422
14281	0	0	Ki67+	 8064 15531
14282	0	0	Ki67+	 8073 15570
14283	0	0	Ki67+	 8076 15438
14284	0	0	Ki67+	 8079 15477
14285	0	0	Ki67+	 8092 15528
14286	0	0	Ki67+	 8096 15517
14287	0	0	Ki67+	 8100 15465
14288	0	0	Ki67+	 8103 15442
14289	0	0	Ki67+	 8104 15656
14290	0	0	Ki67+	 8106 15477
14291	0	0	Ki67+	 8107 15596
14292	0	0	Ki67+	 8108 15545
14293	0	0	Ki67+	 8113 15649
14294	0	0	Ki67+	 8114 15414
14295	0	0	Ki67+	 8120 15578
14296	0	0	Ki67+	 8124 16185
14297	0	0	Ki67+	 8125 15530
14298	0	0	Ki67+	 8127 15415
14299	0	0	Ki67+	 8137 15443
14300	0	0	Ki67+	 8142 15674
14301	0	0	Ki67+	 8144 15481
14302	0	0	Ki67+	 8150 15456
14303	0	0	Ki67+	 8151 15648
14304	0	0	Ki67+	 8152 15413
14305	0	0	Ki67+	 8152 16017
14306	0	0	Ki67+	 8153 15443
14307	0	0	Ki67+	 8158 15528
14308	0	0	Ki67+	 8158 15615
14309	0	0	Ki67+	 8167 15674
14310	0	0	Ki67+	 8168 15554
14311	0	0	Ki67+	 8168 15580
14312	0	0	Ki67+	 8187 15633
14313	0	0	Ki67+	 8188 15592
14314	0	0	Ki67+	 8190 15463
14315	0	0	Ki67+	 8191 15681
14316	0	0	Ki67+	 8198 15554
14317	0	0	Ki67+	 8204 15527
14318	0	0	Ki67+	 8204 15716
14319	0	0	Ki67+	 8207 15663
14320	0	0	Ki67+	 8212 15515
14321	0	0	Ki67+	 8213 15688
14322	0	0	Ki67+	 8214 15484
14323	0	0	Ki67+	 8221 15427
14324	0	0	Ki67+	 8223 15473
14325	0	0	Ki67+	 8225 15591
14326	0	0	Ki67+	 8230 15518
14327	0	0	Ki67+	 8232 15721
14328	0	0	Ki67+	 8234 15616
14329	0	0	Ki67+	 8234 15939
14330	0	0	Ki67+	 8235 15679
14331	0	0	Ki67+	 8245 15476
14332	0	0	Ki67+	 8249 15447
14333	0	0	Ki67+	 8251 15599
14334	0	0	Ki67+	 8253 15641
14335	0	0	Ki67+	 7457 16769
14336	0	0	Ki67+	 7457 16801
14337	0	0	Ki67+	 7458 16926
14338	0	0	Ki67+	 7460 16718
14339	0	0	Ki67+	 7461 16602
14340	0	0	Ki67+	 7462 16495
14341	0	0	Ki67+	 7462 16959
14342	0	0	Ki67+	 7464 16300
14343	0	0	Ki67+	 7468 16856
14344	0	0	Ki67+	 7469 16329
14345	0	0	Ki67+	 7471 16265
14346	0	0	Ki67+	 7472 16806
14347	0	0	Ki67+	 7477 16689
14348	0	0	Ki67+	 7480 16289
14349	0	0	Ki67+	 7483 16217
14350	0	0	Ki67+	 7483 16838
14351	0	0	Ki67+	 7484 16580
14352	0	0	Ki67+	 7484 16779
14353	0	0	Ki67+	 7486 16497
14354	0	0	Ki67+	 7490 16942
14355	0	0	Ki67+	 7492 16764
14356	0	0	Ki67+	 7494 16978
14357	0	0	Ki67+	 7495 16558
14358	0	0	Ki67+	 7496 16727
14359	0	0	Ki67+	 7496 16894
14360	0	0	Ki67+	 7504 16802
14361	0	0	Ki67+	 7506 16611
14362	0	0	Ki67+	 7506 16958
14363	0	0	Ki67+	 7507 16672
14364	0	0	Ki67+	 7507 16713
14365	0	0	Ki67+	 7509 16501
14366	0	0	Ki67+	 7509 16884
14367	0	0	Ki67+	 7514 16533
14368	0	0	Ki67+	 7516 16742
14369	0	0	Ki67+	 7517 16864
14370	0	0	Ki67+	 7520 16778
14371	0	0	Ki67+	 7522 16439
14372	0	0	Ki67+	 7529 16910
14373	0	0	Ki67+	 7531 16596
14374	0	0	Ki67+	 7534 16929
14375	0	0	Ki67+	 7536 16661
14376	0	0	Ki67+	 7537 16961
14377	0	0	Ki67+	 7542 16706
14378	0	0	Ki67+	 7543 16527
14379	0	0	Ki67+	 7544 16744
14380	0	0	Ki67+	 7545 16946
14381	0	0	Ki67+	 7548 16830
14382	0	0	Ki67+	 7551 16549
14383	0	0	Ki67+	 7552 16653
14384	0	0	Ki67+	 7563 16592
14385	0	0	Ki67+	 7565 16711
14386	0	0	Ki67+	 7566 16808
14387	0	0	Ki67+	 7571 16783
14388	0	0	Ki67+	 7572 16748
14389	0	0	Ki67+	 7573 16864
14390	0	0	Ki67+	 7575 16473
14391	0	0	Ki67+	 7578 16827
14392	0	0	Ki67+	 7582 16901
14393	0	0	Ki67+	 7584 16628
14394	0	0	Ki67+	 7586 16658
14395	0	0	Ki67+	 7587 16438
14396	0	0	Ki67+	 7587 16556
14397	0	0	Ki67+	 7588 16886
14398	0	0	Ki67+	 7590 16538
14399	0	0	Ki67+	 7595 16460
14400	0	0	Ki67+	 7598 16790
14401	0	0	Ki67+	 7600 16702
14402	0	0	Ki67+	 7600 16912
14403	0	0	Ki67+	 7601 16563
14404	0	0	Ki67+	 7602 16600
14405	0	0	Ki67+	 7602 16620
14406	0	0	Ki67+	 7602 16864
14407	0	0	Ki67+	 7602 16929
14408	0	0	Ki67+	 7603 16759
14409	0	0	Ki67+	 7603 16825
14410	0	0	Ki67+	 7607 16540
14411	0	0	Ki67+	 7612 16948
14412	0	0	Ki67+	 7615 16980
14413	0	0	Ki67+	 7617 16892
14414	0	0	Ki67+	 7620 16503
14415	0	0	Ki67+	 7620 16714
14416	0	0	Ki67+	 7623 16598
14417	0	0	Ki67+	 7626 16984
14418	0	0	Ki67+	 7630 16931
14419	0	0	Ki67+	 7637 16855
14420	0	0	Ki67+	 7639 16629
14421	0	0	Ki67+	 7641 16531
14422	0	0	Ki67+	 7641 16712
14423	0	0	Ki67+	 7642 16954
14424	0	0	Ki67+	 7644 16674
14425	0	0	Ki67+	 7651 16642
14426	0	0	Ki67+	 7651 16841
14427	0	0	Ki67+	 7651 16919
14428	0	0	Ki67+	 7654 16487
14429	0	0	Ki67+	 7654 17005
14430	0	0	Ki67+	 7656 16965
14431	0	0	Ki67+	 7659 16681
14432	0	0	Ki67+	 7661 16611
14433	0	0	Ki67+	 7663 16806
14434	0	0	Ki67+	 7666 16589
14435	0	0	Ki67+	 7666 16879
14436	0	0	Ki67+	 7668 16756
14437	0	0	Ki67+	 7668 16951
14438	0	0	Ki67+	 7672 16856
14439	0	0	Ki67+	 7674 16787
14440	0	0	Ki67+	 7675 16992
14441	0	0	Ki67+	 7677 16543
14442	0	0	Ki67+	 7677 16741
14443	0	0	Ki67+	 7687 16716
14444	0	0	Ki67+	 7690 16639
14445	0	0	Ki67+	 7693 16765
14446	0	0	Ki67+	 7697 16972
14447	0	0	Ki67+	 7698 16607
14448	0	0	Ki67+	 7701 16591
14449	0	0	Ki67+	 7701 16814
14450	0	0	Ki67+	 7702 16997
14451	0	0	Ki67+	 7705 16748
14452	0	0	Ki67+	 7706 16328
14453	0	0	Ki67+	 7706 16865
14454	0	0	Ki67+	 7707 16241
14455	0	0	Ki67+	 7708 16897
14456	0	0	Ki67+	 7717 16991
14457	0	0	Ki67+	 7723 16680
14458	0	0	Ki67+	 7730 16247
14459	0	0	Ki67+	 7730 16708
14460	0	0	Ki67+	 7735 16963
14461	0	0	Ki67+	 7736 16789
14462	0	0	Ki67+	 7737 16658
14463	0	0	Ki67+	 7739 16630
14464	0	0	Ki67+	 7739 16818
14465	0	0	Ki67+	 7739 16910
14466	0	0	Ki67+	 7740 16334
14467	0	0	Ki67+	 7747 16836
14468	0	0	Ki67+	 7747 16933
14469	0	0	Ki67+	 7755 16892
14470	0	0	Ki67+	 7758 16859
14471	0	0	Ki67+	 7759 16603
14472	0	0	Ki67+	 7762 16647
14473	0	0	Ki67+	 7768 16629
14474	0	0	Ki67+	 7770 16925
14475	0	0	Ki67+	 7773 16671
14476	0	0	Ki67+	 7776 16977
14477	0	0	Ki67+	 7777 16940
14478	0	0	Ki67+	 7781 16777
14479	0	0	Ki67+	 7786 16584
14480	0	0	Ki67+	 7788 16683
14481	0	0	Ki67+	 7788 16824
14482	0	0	Ki67+	 7790 16863
14483	0	0	Ki67+	 7795 16648
14484	0	0	Ki67+	 7797 16927
14485	0	0	Ki67+	 7798 16221
14486	0	0	Ki67+	 7802 16776
14487	0	0	Ki67+	 7810 16798
14488	0	0	Ki67+	 7815 16293
14489	0	0	Ki67+	 7815 16899
14490	0	0	Ki67+	 7821 16307
14491	0	0	Ki67+	 7823 16637
14492	0	0	Ki67+	 7824 16604
14493	0	0	Ki67+	 7825 16479
14494	0	0	Ki67+	 7827 16460
14495	0	0	Ki67+	 7828 16963
14496	0	0	Ki67+	 7829 16708
14497	0	0	Ki67+	 7829 16867
14498	0	0	Ki67+	 7830 16926
14499	0	0	Ki67+	 7831 16528
14500	0	0	Ki67+	 7832 16337
14501	0	0	Ki67+	 7835 16787
14502	0	0	Ki67+	 7838 16267
14503	0	0	Ki67+	 7839 16679
14504	0	0	Ki67+	 7841 16832
14505	0	0	Ki67+	 7843 16577
14506	0	0	Ki67+	 7848 16608
14507	0	0	Ki67+	 7849 16636
14508	0	0	Ki67+	 7850 16922
14509	0	0	Ki67+	 7851 16309
14510	0	0	Ki67+	 7851 16963
14511	0	0	Ki67+	 7852 16383
14512	0	0	Ki67+	 7853 16331
14513	0	0	Ki67+	 7857 16890
14514	0	0	Ki67+	 7859 16273
14515	0	0	Ki67+	 7865 16935
14516	0	0	Ki67+	 7866 16527
14517	0	0	Ki67+	 7867 16665
14518	0	0	Ki67+	 7869 16980
14519	0	0	Ki67+	 7870 16650
14520	0	0	Ki67+	 7872 16905
14521	0	0	Ki67+	 7876 16277
14522	0	0	Ki67+	 7877 16422
14523	0	0	Ki67+	 7877 16863
14524	0	0	Ki67+	 7878 16307
14525	0	0	Ki67+	 7878 16320
14526	0	0	Ki67+	 7881 16382
14527	0	0	Ki67+	 7881 16717
14528	0	0	Ki67+	 7882 16586
14529	0	0	Ki67+	 7883 16775
14530	0	0	Ki67+	 7885 16819
14531	0	0	Ki67+	 7890 16837
14532	0	0	Ki67+	 7894 16664
14533	0	0	Ki67+	 7896 16640
14534	0	0	Ki67+	 7897 16731
14535	0	0	Ki67+	 7898 16617
14536	0	0	Ki67+	 7901 16706
14537	0	0	Ki67+	 7905 16221
14538	0	0	Ki67+	 7911 16900
14539	0	0	Ki67+	 7913 16944
14540	0	0	Ki67+	 7914 16559
14541	0	0	Ki67+	 7915 16284
14542	0	0	Ki67+	 7916 16244
14543	0	0	Ki67+	 7920 16344
14544	0	0	Ki67+	 7921 16662
14545	0	0	Ki67+	 7922 16398
14546	0	0	Ki67+	 7924 16300
14547	0	0	Ki67+	 7924 16626
14548	0	0	Ki67+	 7925 16497
14549	0	0	Ki67+	 7930 16715
14550	0	0	Ki67+	 7934 16817
14551	0	0	Ki67+	 7934 16960
14552	0	0	Ki67+	 7935 16849
14553	0	0	Ki67+	 7937 16463
14554	0	0	Ki67+	 7938 16509
14555	0	0	Ki67+	 7940 16384
14556	0	0	Ki67+	 7941 16581
14557	0	0	Ki67+	 7944 16893
14558	0	0	Ki67+	 7945 16321
14559	0	0	Ki67+	 7946 16925
14560	0	0	Ki67+	 7952 16329
14561	0	0	Ki67+	 7954 16244
14562	0	0	Ki67+	 7955 16784
14563	0	0	Ki67+	 7956 16595
14564	0	0	Ki67+	 7956 16999
14565	0	0	Ki67+	 7957 16228
14566	0	0	Ki67+	 7957 16281
14567	0	0	Ki67+	 7958 16805
14568	0	0	Ki67+	 7958 16879
14569	0	0	Ki67+	 7958 16939
14570	0	0	Ki67+	 7959 16446
14571	0	0	Ki67+	 7960 16970
14572	0	0	Ki67+	 7961 16507
14573	0	0	Ki67+	 7962 16540
14574	0	0	Ki67+	 7962 16890
14575	0	0	Ki67+	 7963 16385
14576	0	0	Ki67+	 7968 16267
14577	0	0	Ki67+	 7968 16625
14578	0	0	Ki67+	 7977 16919
14579	0	0	Ki67+	 7979 16811
14580	0	0	Ki67+	 7984 16863
14581	0	0	Ki67+	 7986 16240
14582	0	0	Ki67+	 7987 16520
14583	0	0	Ki67+	 7987 16555
14584	0	0	Ki67+	 7988 16295
14585	0	0	Ki67+	 7989 16389
14586	0	0	Ki67+	 7989 16599
14587	0	0	Ki67+	 7991 16454
14588	0	0	Ki67+	 7991 16761
14589	0	0	Ki67+	 7993 16656
14590	0	0	Ki67+	 7993 16929
14591	0	0	Ki67+	 7997 16368
14592	0	0	Ki67+	 8001 16336
14593	0	0	Ki67+	 8003 16848
14594	0	0	Ki67+	 8005 16264
14595	0	0	Ki67+	 8005 16909
14596	0	0	Ki67+	 8006 16527
14597	0	0	Ki67+	 8006 16574
14598	0	0	Ki67+	 8012 16822
14599	0	0	Ki67+	 8013 16449
14600	0	0	Ki67+	 8013 16613
14601	0	0	Ki67+	 8014 16557
14602	0	0	Ki67+	 8015 16721
14603	0	0	Ki67+	 8020 16398
14604	0	0	Ki67+	 8022 16381
14605	0	0	Ki67+	 8024 16653
14606	0	0	Ki67+	 8026 16365
14607	0	0	Ki67+	 8026 16949
14608	0	0	Ki67+	 8028 16867
14609	0	0	Ki67+	 8029 16276
14610	0	0	Ki67+	 8029 16805
14611	0	0	Ki67+	 8032 16679
14612	0	0	Ki67+	 8036 16514
14613	0	0	Ki67+	 8040 16928
14614	0	0	Ki67+	 8042 16561
14615	0	0	Ki67+	 8045 16649
14616	0	0	Ki67+	 8047 16376
14617	0	0	Ki67+	 8048 16465
14618	0	0	Ki67+	 8050 16841
14619	0	0	Ki67+	 8054 16242
14620	0	0	Ki67+	 8055 16598
14621	0	0	Ki67+	 8057 16991
14622	0	0	Ki67+	 8064 16376
14623	0	0	Ki67+	 8064 16975
14624	0	0	Ki67+	 8065 16540
14625	0	0	Ki67+	 8065 16579
14626	0	0	Ki67+	 8068 16831
14627	0	0	Ki67+	 8072 16655
14628	0	0	Ki67+	 8076 16892
14629	0	0	Ki67+	 8077 16962
14630	0	0	Ki67+	 8078 16256
14631	0	0	Ki67+	 8080 16309
14632	0	0	Ki67+	 8081 16292
14633	0	0	Ki67+	 8081 16440
14634	0	0	Ki67+	 8082 16405
14635	0	0	Ki67+	 8082 16623
14636	0	0	Ki67+	 8084 16519
14637	0	0	Ki67+	 8084 16588
14638	0	0	Ki67+	 8084 16874
14639	0	0	Ki67+	 8088 16536
14640	0	0	Ki67+	 8089 16466
14641	0	0	Ki67+	 8091 16834
14642	0	0	Ki67+	 8092 16372
14643	0	0	Ki67+	 8092 16792
14644	0	0	Ki67+	 8092 16937
14645	0	0	Ki67+	 8096 16959
14646	0	0	Ki67+	 8099 16396
14647	0	0	Ki67+	 8099 16687
14648	0	0	Ki67+	 8100 16654
14649	0	0	Ki67+	 8100 16727
14650	0	0	Ki67+	 8102 16371
14651	0	0	Ki67+	 8104 16223
14652	0	0	Ki67+	 8104 16618
14653	0	0	Ki67+	 8107 16856
14654	0	0	Ki67+	 8109 16776
14655	0	0	Ki67+	 8110 16586
14656	0	0	Ki67+	 8114 16919
14657	0	0	Ki67+	 8115 16803
14658	0	0	Ki67+	 8117 16258
14659	0	0	Ki67+	 8123 16826
14660	0	0	Ki67+	 8123 16850
14661	0	0	Ki67+	 8124 16624
14662	0	0	Ki67+	 8124 16991
14663	0	0	Ki67+	 8127 16579
14664	0	0	Ki67+	 8128 16792
14665	0	0	Ki67+	 8129 16662
14666	0	0	Ki67+	 8133 16639
14667	0	0	Ki67+	 8133 16816
14668	0	0	Ki67+	 8134 16388
14669	0	0	Ki67+	 8141 16629
14670	0	0	Ki67+	 8142 16699
14671	0	0	Ki67+	 8143 16730
14672	0	0	Ki67+	 8147 16898
14673	0	0	Ki67+	 8149 16933
14674	0	0	Ki67+	 8150 16784
14675	0	0	Ki67+	 8165 16880
[truncated: 10,062,319 more chars]
