# Supplementary material for: Data-Driven Discovery of Immune Contexture Biomarkers
Source: Front Oncol. 2018 Dec 18;8:627. doi: 10.3389/fonc.2018.00627 (PMC6305402; doi:10.3389/fonc.2018.00627)
Supplement: Data Sheet 4.zip — MSI/MSS dataset, part 2/3. [file Data_Sheet_4.zip › MSIMSSDataset/89870_ImageObjects.txt]

barcode_target	16-003643_MSS-MSI_gallery [5 channels]
barcode_origin	0
workflow_target	CD8-CD3-CD4-Ki67-DAPI_generic.wsa 
workflow_target_version	 build f14999727a346af05f524693b44526002539cc76, workflows f149997 2016-05-23 with local changes
workflow_origin	0
workflow_origin_version	0
iH	55408
iW	48048
user	txdsapps
hostname	RPZMB000020

1	0	0	Ki67+	 3309 45005
2	0	0	Ki67+	 3616 44741
3	0	0	Ki67+	 3648 44882
4	0	0	Ki67+	 3663 44983
5	0	0	Ki67+	 3674 45113
6	0	0	Ki67+	 3773 44774
7	0	0	Ki67+	 3081 45895
8	0	0	Ki67+	 3092 45905
9	0	0	Ki67+	 3113 45913
10	0	0	Ki67+	 3131 45903
11	0	0	Ki67+	 3242 45829
12	0	0	Ki67+	 3410 45324
13	0	0	Ki67+	 3016 46180
14	0	0	Ki67+	 3033 46171
15	0	0	Ki67+	 3266 46609
16	0	0	Ki67+	 3267 46623
17	0	0	Ki67+	 3560 46244
18	0	0	Ki67+	 3564 46208
19	0	0	Ki67+	 3746 46083
20	0	0	Ki67+	 4440 43268
21	0	0	Ki67+	 4102 44028
22	0	0	Ki67+	 4130 44033
23	0	0	Ki67+	 4140 44014
24	0	0	Ki67+	 4182 44023
25	0	0	Ki67+	 4226 43984
26	0	0	Ki67+	 4244 43864
27	0	0	Ki67+	 4246 43816
28	0	0	Ki67+	 4247 43562
29	0	0	Ki67+	 4251 43908
30	0	0	Ki67+	 4266 43817
31	0	0	Ki67+	 4267 43834
32	0	0	Ki67+	 4281 43858
33	0	0	Ki67+	 4289 43765
34	0	0	Ki67+	 4291 43790
35	0	0	Ki67+	 4338 43838
36	0	0	Ki67+	 4339 43790
37	0	0	Ki67+	 4367 43655
38	0	0	Ki67+	 4398 43646
39	0	0	Ki67+	 4399 43683
40	0	0	Ki67+	 4445 44232
41	0	0	Ki67+	 4456 44208
42	0	0	Ki67+	 4539 43503
43	0	0	Ki67+	 3853 44670
44	0	0	Ki67+	 3878 44934
45	0	0	Ki67+	 4078 44450
46	0	0	Ki67+	 4496 44927
47	0	0	Ki67+	 4126 45887
48	0	0	Ki67+	 4136 45096
49	0	0	Ki67+	 4159 45102
50	0	0	Ki67+	 4167 45816
51	0	0	Ki67+	 4249 45786
52	0	0	Ki67+	 4329 45324
53	0	0	Ki67+	 4342 45750
54	0	0	Ki67+	 3931 46089
55	0	0	Ki67+	 3983 46008
56	0	0	Ki67+	 4020 46051
57	0	0	Ki67+	 4038 46088
58	0	0	Ki67+	 4078 46042
59	0	0	Ki67+	 4690 39864
60	0	0	Ki67+	 4624 39904
61	0	0	Ki67+	 4817 42297
62	0	0	Ki67+	 4918 42294
63	0	0	Ki67+	 4970 42192
64	0	0	Ki67+	 4972 42164
65	0	0	Ki67+	 5038 42045
66	0	0	Ki67+	 5059 42059
67	0	0	Ki67+	 5063 42175
68	0	0	Ki67+	 5072 42336
69	0	0	Ki67+	 5086 42117
70	0	0	Ki67+	 5092 42279
71	0	0	Ki67+	 5093 42009
72	0	0	Ki67+	 5103 42339
73	0	0	Ki67+	 5104 42047
74	0	0	Ki67+	 5104 42178
75	0	0	Ki67+	 5107 41970
76	0	0	Ki67+	 5113 41996
77	0	0	Ki67+	 5120 42297
78	0	0	Ki67+	 5121 42154
79	0	0	Ki67+	 5122 42069
80	0	0	Ki67+	 5123 42172
81	0	0	Ki67+	 5128 42085
82	0	0	Ki67+	 5136 41981
83	0	0	Ki67+	 5139 42274
84	0	0	Ki67+	 5144 42099
85	0	0	Ki67+	 5148 42396
86	0	0	Ki67+	 5151 42152
87	0	0	Ki67+	 5155 42005
88	0	0	Ki67+	 5162 41944
89	0	0	Ki67+	 5167 41912
90	0	0	Ki67+	 5167 42060
91	0	0	Ki67+	 5169 42086
92	0	0	Ki67+	 5169 42176
93	0	0	Ki67+	 5177 42216
94	0	0	Ki67+	 5182 42114
95	0	0	Ki67+	 5184 42148
96	0	0	Ki67+	 5196 41883
97	0	0	Ki67+	 5198 42261
98	0	0	Ki67+	 5202 42280
99	0	0	Ki67+	 5205 42159
100	0	0	Ki67+	 5216 41870
101	0	0	Ki67+	 5220 42294
102	0	0	Ki67+	 5225 42053
103	0	0	Ki67+	 5226 41886
104	0	0	Ki67+	 5228 42094
105	0	0	Ki67+	 5233 42378
106	0	0	Ki67+	 5255 42159
107	0	0	Ki67+	 5267 42140
108	0	0	Ki67+	 5268 42066
109	0	0	Ki67+	 5285 41902
110	0	0	Ki67+	 5287 41782
111	0	0	Ki67+	 5290 42137
112	0	0	Ki67+	 5307 41861
113	0	0	Ki67+	 5308 41844
114	0	0	Ki67+	 5313 41908
115	0	0	Ki67+	 5320 42283
116	0	0	Ki67+	 5334 41886
117	0	0	Ki67+	 5338 41804
118	0	0	Ki67+	 5338 41945
119	0	0	Ki67+	 5344 41898
120	0	0	Ki67+	 5344 42007
121	0	0	Ki67+	 5344 42049
122	0	0	Ki67+	 5346 42024
123	0	0	Ki67+	 5350 41941
124	0	0	Ki67+	 5357 42302
125	0	0	Ki67+	 5369 42062
126	0	0	Ki67+	 5369 42154
127	0	0	Ki67+	 5370 42011
128	0	0	Ki67+	 5386 41942
129	0	0	Ki67+	 5387 42241
130	0	0	Ki67+	 5400 42320
131	0	0	Ki67+	 5401 42272
132	0	0	Ki67+	 5403 42182
133	0	0	Ki67+	 5407 41978
134	0	0	Ki67+	 5076 42514
135	0	0	Ki67+	 5080 42551
136	0	0	Ki67+	 5095 42508
137	0	0	Ki67+	 5106 42528
138	0	0	Ki67+	 5119 42480
139	0	0	Ki67+	 5130 42561
140	0	0	Ki67+	 5141 42572
141	0	0	Ki67+	 5230 42477
142	0	0	Ki67+	 5256 42541
143	0	0	Ki67+	 5310 42545
144	0	0	Ki67+	 5317 42497
145	0	0	Ki67+	 5341 43083
146	0	0	Ki67+	 5088 43516
147	0	0	Ki67+	 5170 43342
148	0	0	Ki67+	 4765 44287
149	0	0	Ki67+	 4781 44184
150	0	0	Ki67+	 4662 45755
151	0	0	Ki67+	 5334 46107
152	0	0	Ki67+	 4900 46560
153	0	0	Ki67+	 6076 38695
154	0	0	Ki67+	 6084 38654
155	0	0	Ki67+	 6153 38762
156	0	0	Ki67+	 6189 38761
157	0	0	Ki67+	 5773 39465
158	0	0	Ki67+	 5419 42263
159	0	0	Ki67+	 5420 41986
160	0	0	Ki67+	 5426 42285
161	0	0	Ki67+	 5428 41951
162	0	0	Ki67+	 5428 42330
163	0	0	Ki67+	 5432 41744
164	0	0	Ki67+	 5433 41693
165	0	0	Ki67+	 5441 41975
166	0	0	Ki67+	 5452 42275
167	0	0	Ki67+	 5456 42223
168	0	0	Ki67+	 5466 42319
169	0	0	Ki67+	 5467 42299
170	0	0	Ki67+	 5479 42246
171	0	0	Ki67+	 5482 42205
172	0	0	Ki67+	 5512 41652
173	0	0	Ki67+	 5515 41677
174	0	0	Ki67+	 5518 42189
175	0	0	Ki67+	 5526 42122
176	0	0	Ki67+	 5605 41649
177	0	0	Ki67+	 5818 41646
178	0	0	Ki67+	 5470 42416
179	0	0	Ki67+	 5631 42725
180	0	0	Ki67+	 5633 43037
181	0	0	Ki67+	 5638 42755
182	0	0	Ki67+	 5671 42708
183	0	0	Ki67+	 5776 42868
184	0	0	Ki67+	 5939 42824
185	0	0	Ki67+	 5953 42866
186	0	0	Ki67+	 6171 42651
187	0	0	Ki67+	 5475 46112
188	0	0	Ki67+	 5475 46196
189	0	0	Ki67+	 5479 46149
190	0	0	Ki67+	 5536 46099
191	0	0	Ki67+	 5569 46053
192	0	0	Ki67+	 5825 47541
193	0	0	Ki67+	 5963 47860
194	0	0	Ki67+	 6088 47530
195	0	0	Ki67+	 6157 47471
196	0	0	Ki67+	 6167 47589
197	0	0	Ki67+	 6052 48392
198	0	0	Ki67+	 5504 48819
199	0	0	Ki67+	 6286 38215
200	0	0	Ki67+	 6950 37819
201	0	0	Ki67+	 6384 38988
202	0	0	Ki67+	 6435 39191
203	0	0	Ki67+	 6781 39211
204	0	0	Ki67+	 6841 39306
205	0	0	Ki67+	 6600 40104
206	0	0	Ki67+	 6873 40152
207	0	0	Ki67+	 6805 40881
208	0	0	Ki67+	 6436 41995
209	0	0	Ki67+	 6460 41979
210	0	0	Ki67+	 6513 41651
211	0	0	Ki67+	 6871 42067
212	0	0	Ki67+	 6559 42283
213	0	0	Ki67+	 6563 42302
214	0	0	Ki67+	 6879 45885
215	0	0	Ki67+	 6267 47374
216	0	0	Ki67+	 6268 47305
217	0	0	Ki67+	 6295 47369
218	0	0	Ki67+	 6462 47262
219	0	0	Ki67+	 6470 47425
220	0	0	Ki67+	 6539 47387
221	0	0	Ki67+	 6556 47829
222	0	0	Ki67+	 6572 47371
223	0	0	Ki67+	 6605 47755
224	0	0	Ki67+	 6662 47181
225	0	0	Ki67+	 6664 47242
226	0	0	Ki67+	 6668 47758
227	0	0	Ki67+	 6758 47204
228	0	0	Ki67+	 6775 47200
229	0	0	Ki67+	 6808 47511
230	0	0	Ki67+	 6890 47506
231	0	0	Ki67+	 6914 47569
232	0	0	Ki67+	 6930 47598
233	0	0	Ki67+	 6506 47862
234	0	0	Ki67+	 6512 47899
235	0	0	Ki67+	 6737 48116
236	0	0	Ki67+	 6894 48067
237	0	0	Ki67+	 6283 49077
238	0	0	Ki67+	 6344 49546
239	0	0	Ki67+	 6351 49587
240	0	0	Ki67+	 6431 49655
241	0	0	Ki67+	 6462 49627
242	0	0	Ki67+	 6493 49730
243	0	0	Ki67+	 6495 49662
244	0	0	Ki67+	 6580 49613
245	0	0	Ki67+	 6942 49659
246	0	0	Ki67+	 7312 38477
247	0	0	Ki67+	 7486 38023
248	0	0	Ki67+	 7749 38776
249	0	0	Ki67+	 7351 39010
250	0	0	Ki67+	 7804 39020
251	0	0	Ki67+	 7190 39641
252	0	0	Ki67+	 7340 39693
253	0	0	Ki67+	 7555 39733
254	0	0	Ki67+	 7588 40165
255	0	0	Ki67+	 7737 39898
256	0	0	Ki67+	 7590 41176
257	0	0	Ki67+	 7751 41109
258	0	0	Ki67+	 7414 41871
259	0	0	Ki67+	 7104 42368
260	0	0	Ki67+	 7134 42372
261	0	0	Ki67+	 7346 42348
262	0	0	Ki67+	 7442 42343
263	0	0	Ki67+	 7448 42382
264	0	0	Ki67+	 7599 42117
265	0	0	Ki67+	 7604 42317
266	0	0	Ki67+	 7577 43549
267	0	0	Ki67+	 7280 45313
268	0	0	Ki67+	 7136 48025
269	0	0	Ki67+	 7064 49152
270	0	0	Ki67+	 7075 49190
271	0	0	Ki67+	 7203 49016
272	0	0	Ki67+	 7210 49073
273	0	0	Ki67+	 7230 48767
274	0	0	Ki67+	 7231 48925
275	0	0	Ki67+	 7265 48620
276	0	0	Ki67+	 7281 49118
277	0	0	Ki67+	 7614 49147
278	0	0	Ki67+	 7270 49311
279	0	0	Ki67+	 7555 49367
280	0	0	Ki67+	 7600 49315
281	0	0	Ki67+	 8561 36967
282	0	0	Ki67+	 8192 38191
283	0	0	Ki67+	 8208 39252
284	0	0	Ki67+	 7938 39518
285	0	0	Ki67+	 8390 39381
286	0	0	Ki67+	 7827 40190
287	0	0	Ki67+	 8251 41561
288	0	0	Ki67+	 7867 42482
289	0	0	Ki67+	 8086 42453
290	0	0	Ki67+	 8089 42495
291	0	0	Ki67+	 8111 42480
292	0	0	Ki67+	 8252 42459
293	0	0	Ki67+	 8262 42489
294	0	0	Ki67+	 7876 42619
295	0	0	Ki67+	 7930 42668
296	0	0	Ki67+	 7961 42669
297	0	0	Ki67+	 8023 42872
298	0	0	Ki67+	 8066 42799
299	0	0	Ki67+	 8090 42681
300	0	0	Ki67+	 8133 43067
301	0	0	Ki67+	 8199 42618
302	0	0	Ki67+	 8310 42617
303	0	0	Ki67+	 8313 43081
304	0	0	Ki67+	 8346 42758
305	0	0	Ki67+	 8377 43101
306	0	0	Ki67+	 8511 43196
307	0	0	Ki67+	 8545 43161
308	0	0	Ki67+	 8582 43172
309	0	0	Ki67+	 8260 43692
310	0	0	Ki67+	 8331 43654
311	0	0	Ki67+	 8363 43530
312	0	0	Ki67+	 8386 44216
313	0	0	Ki67+	 8001 46479
314	0	0	Ki67+	 8122 46525
315	0	0	Ki67+	 8126 46485
316	0	0	Ki67+	 7814 46811
317	0	0	Ki67+	 7968 46628
318	0	0	Ki67+	 7997 46546
319	0	0	Ki67+	 8018 47244
320	0	0	Ki67+	 8080 47205
321	0	0	Ki67+	 8097 46581
322	0	0	Ki67+	 8213 47106
323	0	0	Ki67+	 8237 47080
324	0	0	Ki67+	 7891 47334
325	0	0	Ki67+	 7895 47430
326	0	0	Ki67+	 7907 47460
327	0	0	Ki67+	 7929 47432
328	0	0	Ki67+	 7950 47434
329	0	0	Ki67+	 7976 47363
330	0	0	Ki67+	 8109 48016
331	0	0	Ki67+	 7877 49200
332	0	0	Ki67+	 8090 50079
333	0	0	Ki67+	 8528 49994
334	0	0	Ki67+	 8148 50814
335	0	0	Ki67+	 8337 50797
336	0	0	Ki67+	 8806 38060
337	0	0	Ki67+	 8822 38032
338	0	0	Ki67+	 9315 38650
339	0	0	Ki67+	 9349 38247
340	0	0	Ki67+	 9350 38227
341	0	0	Ki67+	 8651 38894
342	0	0	Ki67+	 8736 38881
343	0	0	Ki67+	 8819 39118
344	0	0	Ki67+	 9129 39098
345	0	0	Ki67+	 9160 39149
346	0	0	Ki67+	 8649 41280
347	0	0	Ki67+	 8624 42102
348	0	0	Ki67+	 8649 42110
349	0	0	Ki67+	 8795 42665
350	0	0	Ki67+	 8773 44187
351	0	0	Ki67+	 8729 44556
352	0	0	Ki67+	 8806 44797
353	0	0	Ki67+	 8887 44729
354	0	0	Ki67+	 8960 45327
355	0	0	Ki67+	 9095 46089
356	0	0	Ki67+	 9407 46584
357	0	0	Ki67+	 8619 47493
358	0	0	Ki67+	 8644 47061
359	0	0	Ki67+	 8666 47461
360	0	0	Ki67+	 8837 47362
361	0	0	Ki67+	 8937 47388
362	0	0	Ki67+	 9011 47252
363	0	0	Ki67+	 9049 47247
364	0	0	Ki67+	 9079 47336
365	0	0	Ki67+	 9290 47270
366	0	0	Ki67+	 8681 47661
367	0	0	Ki67+	 8721 47873
368	0	0	Ki67+	 8825 47656
369	0	0	Ki67+	 9259 47968
370	0	0	Ki67+	 9352 47976
371	0	0	Ki67+	 9360 47939
372	0	0	Ki67+	 8632 49061
373	0	0	Ki67+	 8851 49017
374	0	0	Ki67+	 8680 49505
375	0	0	Ki67+	 9107 49715
376	0	0	Ki67+	 8613 50197
377	0	0	Ki67+	 9393 51036
378	0	0	Ki67+	 10047 35713
379	0	0	Ki67+	 10158 35283
380	0	0	Ki67+	 9449 36062
381	0	0	Ki67+	 9531 43336
382	0	0	Ki67+	 9555 43374
383	0	0	Ki67+	 9561 43430
384	0	0	Ki67+	 9593 43319
385	0	0	Ki67+	 9533 45995
386	0	0	Ki67+	 9603 47470
387	0	0	Ki67+	 9914 47698
388	0	0	Ki67+	 9743 48137
389	0	0	Ki67+	 10178 48181
390	0	0	Ki67+	 10194 47941
391	0	0	Ki67+	 9604 49254
392	0	0	Ki67+	 9908 48989
393	0	0	Ki67+	 9964 48973
394	0	0	Ki67+	 10096 49426
395	0	0	Ki67+	 10161 49398
396	0	0	Ki67+	 9639 49971
397	0	0	Ki67+	 9832 49908
398	0	0	Ki67+	 10207 49746
399	0	0	Ki67+	 10441 34649
400	0	0	Ki67+	 10767 34016
401	0	0	Ki67+	 10890 34025
402	0	0	Ki67+	 10954 34011
403	0	0	Ki67+	 10782 34952
404	0	0	Ki67+	 10905 34934
405	0	0	Ki67+	 10527 39304
406	0	0	Ki67+	 10432 40192
407	0	0	Ki67+	 10458 44913
408	0	0	Ki67+	 10240 47956
409	0	0	Ki67+	 10250 47955
410	0	0	Ki67+	 10706 48728
411	0	0	Ki67+	 11620 31947
412	0	0	Ki67+	 11657 31912
413	0	0	Ki67+	 11723 31884
414	0	0	Ki67+	 11743 31888
415	0	0	Ki67+	 11398 32216
416	0	0	Ki67+	 11659 32227
417	0	0	Ki67+	 11109 32959
418	0	0	Ki67+	 11232 32968
419	0	0	Ki67+	 11250 32965
420	0	0	Ki67+	 11293 33058
421	0	0	Ki67+	 11302 33118
422	0	0	Ki67+	 11550 33077
423	0	0	Ki67+	 11010 34158
424	0	0	Ki67+	 11065 33949
425	0	0	Ki67+	 11098 34192
426	0	0	Ki67+	 11332 34201
427	0	0	Ki67+	 11391 34118
428	0	0	Ki67+	 11409 33713
429	0	0	Ki67+	 11450 34133
430	0	0	Ki67+	 11547 34336
431	0	0	Ki67+	 11561 34357
432	0	0	Ki67+	 11015 34939
433	0	0	Ki67+	 11047 34535
434	0	0	Ki67+	 11068 34805
435	0	0	Ki67+	 11070 34577
436	0	0	Ki67+	 11090 34629
437	0	0	Ki67+	 11099 34618
438	0	0	Ki67+	 11243 38857
439	0	0	Ki67+	 11140 39655
440	0	0	Ki67+	 11328 47176
441	0	0	Ki67+	 11128 47978
442	0	0	Ki67+	 11226 47895
443	0	0	Ki67+	 11462 47850
444	0	0	Ki67+	 11476 47844
445	0	0	Ki67+	 11517 47927
446	0	0	Ki67+	 11557 47547
447	0	0	Ki67+	 11289 48812
448	0	0	Ki67+	 12604 29157
449	0	0	Ki67+	 12318 29940
450	0	0	Ki67+	 12415 29840
451	0	0	Ki67+	 12427 30193
452	0	0	Ki67+	 12443 29857
453	0	0	Ki67+	 12604 29790
454	0	0	Ki67+	 12605 29835
455	0	0	Ki67+	 12105 31034
456	0	0	Ki67+	 12124 30952
457	0	0	Ki67+	 12181 30947
458	0	0	Ki67+	 12327 30376
459	0	0	Ki67+	 12401 31071
460	0	0	Ki67+	 12479 30861
461	0	0	Ki67+	 12554 30511
462	0	0	Ki67+	 12578 30307
463	0	0	Ki67+	 12590 30628
464	0	0	Ki67+	 11973 31208
465	0	0	Ki67+	 11975 31336
466	0	0	Ki67+	 11998 31350
467	0	0	Ki67+	 12002 31446
468	0	0	Ki67+	 12017 31360
469	0	0	Ki67+	 12111 31341
470	0	0	Ki67+	 12155 31836
471	0	0	Ki67+	 12182 31848
472	0	0	Ki67+	 12205 31452
473	0	0	Ki67+	 12222 31377
474	0	0	Ki67+	 12308 31308
475	0	0	Ki67+	 12083 31925
476	0	0	Ki67+	 12232 31969
477	0	0	Ki67+	 12301 32324
478	0	0	Ki67+	 12595 32104
479	0	0	Ki67+	 11884 33306
480	0	0	Ki67+	 12179 33110
481	0	0	Ki67+	 12192 33223
482	0	0	Ki67+	 12202 32753
483	0	0	Ki67+	 12204 33098
484	0	0	Ki67+	 12211 33123
485	0	0	Ki67+	 12245 33161
486	0	0	Ki67+	 12246 33136
487	0	0	Ki67+	 12251 33111
488	0	0	Ki67+	 12546 33253
489	0	0	Ki67+	 12568 33277
490	0	0	Ki67+	 11818 33699
491	0	0	Ki67+	 11865 33708
492	0	0	Ki67+	 11905 33701
493	0	0	Ki67+	 11993 33711
494	0	0	Ki67+	 12005 33721
495	0	0	Ki67+	 12036 33715
496	0	0	Ki67+	 12077 33754
497	0	0	Ki67+	 12181 34238
498	0	0	Ki67+	 12213 33829
499	0	0	Ki67+	 12243 33851
500	0	0	Ki67+	 12271 33904
501	0	0	Ki67+	 12516 33605
502	0	0	Ki67+	 12522 33493
503	0	0	Ki67+	 12565 34206
504	0	0	Ki67+	 12573 34195
505	0	0	Ki67+	 12234 34342
506	0	0	Ki67+	 12260 35267
507	0	0	Ki67+	 12583 35276
508	0	0	Ki67+	 12445 46623
509	0	0	Ki67+	 12488 46378
510	0	0	Ki67+	 11889 47525
511	0	0	Ki67+	 12584 48594
512	0	0	Ki67+	 11976 49196
513	0	0	Ki67+	 12604 52211
514	0	0	Ki67+	 12598 52704
515	0	0	Ki67+	 13116 27593
516	0	0	Ki67+	 13149 27748
517	0	0	Ki67+	 13179 27605
518	0	0	Ki67+	 13193 27646
519	0	0	Ki67+	 13197 27661
520	0	0	Ki67+	 13230 27581
521	0	0	Ki67+	 13315 27698
522	0	0	Ki67+	 13328 27325
523	0	0	Ki67+	 13401 27759
524	0	0	Ki67+	 12644 28539
525	0	0	Ki67+	 12904 28307
526	0	0	Ki67+	 12948 28189
527	0	0	Ki67+	 12952 28288
528	0	0	Ki67+	 12954 27996
529	0	0	Ki67+	 12955 28212
530	0	0	Ki67+	 12963 28080
531	0	0	Ki67+	 12973 27896
532	0	0	Ki67+	 13001 28150
533	0	0	Ki67+	 13002 28250
534	0	0	Ki67+	 13009 28290
535	0	0	Ki67+	 13012 28106
536	0	0	Ki67+	 13014 28228
537	0	0	Ki67+	 13015 28262
538	0	0	Ki67+	 13019 28152
539	0	0	Ki67+	 13033 28178
540	0	0	Ki67+	 13037 28294
541	0	0	Ki67+	 13054 28055
542	0	0	Ki67+	 13055 28094
543	0	0	Ki67+	 13069 28098
544	0	0	Ki67+	 13072 27827
545	0	0	Ki67+	 13101 28337
546	0	0	Ki67+	 13113 27798
547	0	0	Ki67+	 13116 28031
548	0	0	Ki67+	 13122 27837
549	0	0	Ki67+	 13126 28071
550	0	0	Ki67+	 13134 27814
551	0	0	Ki67+	 13139 28341
552	0	0	Ki67+	 13146 28435
553	0	0	Ki67+	 13164 28089
554	0	0	Ki67+	 13169 27877
555	0	0	Ki67+	 13170 27928
556	0	0	Ki67+	 13177 27847
557	0	0	Ki67+	 13185 27800
558	0	0	Ki67+	 13197 27796
559	0	0	Ki67+	 13209 27837
560	0	0	Ki67+	 13215 28068
561	0	0	Ki67+	 13228 28191
562	0	0	Ki67+	 13253 27873
563	0	0	Ki67+	 13278 28438
564	0	0	Ki67+	 13282 28182
565	0	0	Ki67+	 13295 28406
566	0	0	Ki67+	 13303 28310
567	0	0	Ki67+	 13313 27803
568	0	0	Ki67+	 13324 28167
569	0	0	Ki67+	 13331 28359
570	0	0	Ki67+	 13335 27783
571	0	0	Ki67+	 13346 28096
572	0	0	Ki67+	 13360 28510
573	0	0	Ki67+	 13364 28161
574	0	0	Ki67+	 13365 28208
575	0	0	Ki67+	 13370 28132
576	0	0	Ki67+	 13371 28082
577	0	0	Ki67+	 13371 28234
578	0	0	Ki67+	 13381 28024
579	0	0	Ki67+	 13391 28059
580	0	0	Ki67+	 13396 28160
581	0	0	Ki67+	 12644 28848
582	0	0	Ki67+	 12644 28950
583	0	0	Ki67+	 12661 28916
584	0	0	Ki67+	 12686 29207
585	0	0	Ki67+	 12752 28715
586	0	0	Ki67+	 12762 28686
587	0	0	Ki67+	 12762 28936
588	0	0	Ki67+	 12821 29199
589	0	0	Ki67+	 12913 28930
590	0	0	Ki67+	 12939 29285
591	0	0	Ki67+	 13016 28627
592	0	0	Ki67+	 13037 29193
593	0	0	Ki67+	 13056 28984
594	0	0	Ki67+	 13058 28805
595	0	0	Ki67+	 13059 29268
596	0	0	Ki67+	 13077 29136
597	0	0	Ki67+	 13098 29009
598	0	0	Ki67+	 13102 28718
599	0	0	Ki67+	 13112 29345
600	0	0	Ki67+	 13115 28684
601	0	0	Ki67+	 13138 29328
602	0	0	Ki67+	 13150 28736
603	0	0	Ki67+	 13187 28885
604	0	0	Ki67+	 13198 29216
605	0	0	Ki67+	 13199 28818
606	0	0	Ki67+	 13202 29022
607	0	0	Ki67+	 13256 29263
608	0	0	Ki67+	 13286 28714
609	0	0	Ki67+	 13288 28656
610	0	0	Ki67+	 13326 28589
611	0	0	Ki67+	 13330 28697
612	0	0	Ki67+	 13343 28568
613	0	0	Ki67+	 13394 28616
614	0	0	Ki67+	 13400 28663
615	0	0	Ki67+	 13400 28699
616	0	0	Ki67+	 12626 29462
617	0	0	Ki67+	 12793 29889
618	0	0	Ki67+	 12855 29506
619	0	0	Ki67+	 12917 29485
620	0	0	Ki67+	 12991 29874
621	0	0	Ki67+	 13039 29415
622	0	0	Ki67+	 13090 29430
623	0	0	Ki67+	 13092 29510
624	0	0	Ki67+	 13162 30028
625	0	0	Ki67+	 12697 30330
626	0	0	Ki67+	 12748 30289
627	0	0	Ki67+	 12795 30488
628	0	0	Ki67+	 12803 30505
629	0	0	Ki67+	 12985 30381
630	0	0	Ki67+	 12996 30628
631	0	0	Ki67+	 13084 30219
632	0	0	Ki67+	 13104 30865
633	0	0	Ki67+	 13200 30234
634	0	0	Ki67+	 13220 30495
635	0	0	Ki67+	 12780 31725
636	0	0	Ki67+	 12733 32234
637	0	0	Ki67+	 13030 32559
638	0	0	Ki67+	 13062 32370
639	0	0	Ki67+	 13133 31903
640	0	0	Ki67+	 13290 32544
641	0	0	Ki67+	 12940 32614
642	0	0	Ki67+	 13110 33066
643	0	0	Ki67+	 13274 32646
644	0	0	Ki67+	 12616 33416
645	0	0	Ki67+	 12638 33457
646	0	0	Ki67+	 12681 34054
647	0	0	Ki67+	 12778 33490
648	0	0	Ki67+	 13052 33556
649	0	0	Ki67+	 13171 33856
650	0	0	Ki67+	 12785 35325
651	0	0	Ki67+	 13263 35571
652	0	0	Ki67+	 13362 35526
653	0	0	Ki67+	 13318 36938
654	0	0	Ki67+	 12871 39885
655	0	0	Ki67+	 13212 46942
656	0	0	Ki67+	 12920 47109
657	0	0	Ki67+	 13332 47727
658	0	0	Ki67+	 12737 48411
659	0	0	Ki67+	 13118 49098
660	0	0	Ki67+	 13311 49913
661	0	0	Ki67+	 13206 51314
662	0	0	Ki67+	 12650 52353
663	0	0	Ki67+	 12627 52745
664	0	0	Ki67+	 12784 52807
665	0	0	Ki67+	 13634 26830
666	0	0	Ki67+	 13697 26718
667	0	0	Ki67+	 13779 26730
668	0	0	Ki67+	 13803 26792
669	0	0	Ki67+	 13810 26733
670	0	0	Ki67+	 13815 26746
671	0	0	Ki67+	 13820 26713
672	0	0	Ki67+	 13822 26786
673	0	0	Ki67+	 14184 26796
674	0	0	Ki67+	 14190 26519
675	0	0	Ki67+	 14196 26272
676	0	0	Ki67+	 14201 26378
677	0	0	Ki67+	 13418 27467
678	0	0	Ki67+	 13420 27282
679	0	0	Ki67+	 13420 27302
680	0	0	Ki67+	 13548 27049
681	0	0	Ki67+	 13627 26878
682	0	0	Ki67+	 13630 26894
683	0	0	Ki67+	 13661 27269
684	0	0	Ki67+	 13677 27216
685	0	0	Ki67+	 13678 27384
686	0	0	Ki67+	 13689 27240
687	0	0	Ki67+	 13697 27221
688	0	0	Ki67+	 13699 27274
689	0	0	Ki67+	 13705 27202
690	0	0	Ki67+	 13716 27325
691	0	0	Ki67+	 13719 27237
692	0	0	Ki67+	 13733 27337
693	0	0	Ki67+	 13740 26911
694	0	0	Ki67+	 13741 27170
695	0	0	Ki67+	 13751 27265
696	0	0	Ki67+	 13757 27181
697	0	0	Ki67+	 13768 27286
698	0	0	Ki67+	 13777 27610
699	0	0	Ki67+	 13797 27321
700	0	0	Ki67+	 13826 27424
701	0	0	Ki67+	 13828 27291
702	0	0	Ki67+	 13852 27497
703	0	0	Ki67+	 13868 26862
704	0	0	Ki67+	 13869 27336
705	0	0	Ki67+	 13871 27487
706	0	0	Ki67+	 13889 27626
707	0	0	Ki67+	 13926 27611
708	0	0	Ki67+	 13988 26943
709	0	0	Ki67+	 14028 27216
710	0	0	Ki67+	 14036 27575
711	0	0	Ki67+	 14070 27053
712	0	0	Ki67+	 14093 27607
713	0	0	Ki67+	 14150 27275
714	0	0	Ki67+	 14155 26996
715	0	0	Ki67+	 13414 28022
716	0	0	Ki67+	 13436 28102
717	0	0	Ki67+	 13441 27683
718	0	0	Ki67+	 13441 28052
719	0	0	Ki67+	 13445 27903
720	0	0	Ki67+	 13457 27816
721	0	0	Ki67+	 13481 27889
722	0	0	Ki67+	 13490 28347
723	0	0	Ki67+	 13498 28111
724	0	0	Ki67+	 13510 27944
725	0	0	Ki67+	 13536 27974
726	0	0	Ki67+	 13542 27959
727	0	0	Ki67+	 13551 28335
728	0	0	Ki67+	 13572 27700
729	0	0	Ki67+	 13610 28364
730	0	0	Ki67+	 13639 28069
731	0	0	Ki67+	 13644 27677
732	0	0	Ki67+	 13678 28363
733	0	0	Ki67+	 13723 27674
734	0	0	Ki67+	 13792 27703
735	0	0	Ki67+	 13810 27696
736	0	0	Ki67+	 13819 27722
737	0	0	Ki67+	 13826 27714
738	0	0	Ki67+	 13875 27725
739	0	0	Ki67+	 13893 28167
740	0	0	Ki67+	 13910 28320
741	0	0	Ki67+	 14049 28134
742	0	0	Ki67+	 14092 28038
743	0	0	Ki67+	 14107 27746
744	0	0	Ki67+	 14123 27732
745	0	0	Ki67+	 13432 28656
746	0	0	Ki67+	 13519 28734
747	0	0	Ki67+	 13596 28473
748	0	0	Ki67+	 13615 28473
749	0	0	Ki67+	 13641 28650
750	0	0	Ki67+	 13652 28492
751	0	0	Ki67+	 13653 28655
752	0	0	Ki67+	 13773 28479
753	0	0	Ki67+	 13792 28460
754	0	0	Ki67+	 13888 28627
755	0	0	Ki67+	 13907 28830
756	0	0	Ki67+	 13912 28980
757	0	0	Ki67+	 14019 29140
758	0	0	Ki67+	 14024 28439
759	0	0	Ki67+	 14174 29117
760	0	0	Ki67+	 13590 29301
761	0	0	Ki67+	 13686 29370
762	0	0	Ki67+	 13696 29324
763	0	0	Ki67+	 13789 29659
764	0	0	Ki67+	 13837 29680
765	0	0	Ki67+	 13726 30472
766	0	0	Ki67+	 13750 30189
767	0	0	Ki67+	 13755 30453
768	0	0	Ki67+	 13779 30560
769	0	0	Ki67+	 13864 30603
770	0	0	Ki67+	 14169 30098
771	0	0	Ki67+	 14198 30117
772	0	0	Ki67+	 13912 31433
773	0	0	Ki67+	 13918 31446
774	0	0	Ki67+	 13515 31653
775	0	0	Ki67+	 14031 32161
776	0	0	Ki67+	 14052 31678
777	0	0	Ki67+	 14078 32370
778	0	0	Ki67+	 13555 33068
779	0	0	Ki67+	 13829 32934
780	0	0	Ki67+	 13973 32626
781	0	0	Ki67+	 13991 33214
782	0	0	Ki67+	 14176 32573
783	0	0	Ki67+	 13805 33716
784	0	0	Ki67+	 13970 33557
785	0	0	Ki67+	 14046 33529
786	0	0	Ki67+	 14092 33523
787	0	0	Ki67+	 14111 33540
788	0	0	Ki67+	 14169 33559
789	0	0	Ki67+	 13417 35543
790	0	0	Ki67+	 13838 35587
791	0	0	Ki67+	 13923 35574
792	0	0	Ki67+	 14071 37091
793	0	0	Ki67+	 14146 37036
794	0	0	Ki67+	 13529 45749
795	0	0	Ki67+	 13729 45651
796	0	0	Ki67+	 13769 45620
797	0	0	Ki67+	 14061 45429
798	0	0	Ki67+	 14103 47176
799	0	0	Ki67+	 14141 47025
800	0	0	Ki67+	 13540 49930
801	0	0	Ki67+	 13670 50700
802	0	0	Ki67+	 13510 51145
803	0	0	Ki67+	 13585 51145
804	0	0	Ki67+	 13609 51151
805	0	0	Ki67+	 13646 50858
806	0	0	Ki67+	 13852 51143
807	0	0	Ki67+	 14000 51189
808	0	0	Ki67+	 14307 26242
809	0	0	Ki67+	 14318 26194
810	0	0	Ki67+	 14320 26165
811	0	0	Ki67+	 14323 26244
812	0	0	Ki67+	 14336 26227
813	0	0	Ki67+	 14438 26055
814	0	0	Ki67+	 14482 26043
815	0	0	Ki67+	 14528 26231
816	0	0	Ki67+	 14537 25997
817	0	0	Ki67+	 14539 26230
818	0	0	Ki67+	 14552 26018
819	0	0	Ki67+	 14648 26179
820	0	0	Ki67+	 14764 25772
821	0	0	Ki67+	 14767 25761
822	0	0	Ki67+	 14790 25783
823	0	0	Ki67+	 14792 25803
824	0	0	Ki67+	 14827 25787
825	0	0	Ki67+	 14882 25757
826	0	0	Ki67+	 14902 25744
827	0	0	Ki67+	 14227 26403
828	0	0	Ki67+	 14234 26888
829	0	0	Ki67+	 14256 26500
830	0	0	Ki67+	 14258 26973
831	0	0	Ki67+	 14263 26469
832	0	0	Ki67+	 14270 26306
833	0	0	Ki67+	 14272 26666
834	0	0	Ki67+	 14284 26793
835	0	0	Ki67+	 14290 26272
836	0	0	Ki67+	 14293 26833
837	0	0	Ki67+	 14297 26856
838	0	0	Ki67+	 14335 26346
839	0	0	Ki67+	 14338 26370
840	0	0	Ki67+	 14348 26324
841	0	0	Ki67+	 14349 26616
842	0	0	Ki67+	 14410 26607
843	0	0	Ki67+	 14410 26663
844	0	0	Ki67+	 14424 26600
845	0	0	Ki67+	 14438 26990
846	0	0	Ki67+	 14456 26964
847	0	0	Ki67+	 14515 27042
848	0	0	Ki67+	 14607 26847
849	0	0	Ki67+	 14646 26987
850	0	0	Ki67+	 14803 26463
851	0	0	Ki67+	 14833 27034
852	0	0	Ki67+	 14841 26934
853	0	0	Ki67+	 14852 26886
854	0	0	Ki67+	 14853 27039
855	0	0	Ki67+	 14883 26955
856	0	0	Ki67+	 14893 26922
857	0	0	Ki67+	 14895 27002
858	0	0	Ki67+	 14915 26870
859	0	0	Ki67+	 14916 26856
860	0	0	Ki67+	 14932 26940
861	0	0	Ki67+	 14943 26923
862	0	0	Ki67+	 14953 26293
863	0	0	Ki67+	 14965 26903
864	0	0	Ki67+	 14975 26958
865	0	0	Ki67+	 14979 27019
866	0	0	Ki67+	 14994 27054
867	0	0	Ki67+	 14209 27160
868	0	0	Ki67+	 14218 27804
869	0	0	Ki67+	 14229 27810
870	0	0	Ki67+	 14232 27495
871	0	0	Ki67+	 14235 27512
872	0	0	Ki67+	 14246 27091
873	0	0	Ki67+	 14267 27812
874	0	0	Ki67+	 14270 27534
875	0	0	Ki67+	 14278 27098
876	0	0	Ki67+	 14279 27133
877	0	0	Ki67+	 14293 27119
878	0	0	Ki67+	 14306 27426
879	0	0	Ki67+	 14317 27625
880	0	0	Ki67+	 14330 27405
881	0	0	Ki67+	 14416 27570
882	0	0	Ki67+	 14437 27618
883	0	0	Ki67+	 14524 27555
884	0	0	Ki67+	 14535 27660
885	0	0	Ki67+	 14621 27375
886	0	0	Ki67+	 14630 27209
887	0	0	Ki67+	 14658 27172
888	0	0	Ki67+	 14658 27418
889	0	0	Ki67+	 14659 27365
890	0	0	Ki67+	 14683 27319
891	0	0	Ki67+	 14690 27727
892	0	0	Ki67+	 14698 27687
893	0	0	Ki67+	 14698 27815
894	0	0	Ki67+	 14701 27217
895	0	0	Ki67+	 14704 27559
896	0	0	Ki67+	 14704 27763
897	0	0	Ki67+	 14710 27473
898	0	0	Ki67+	 14719 27541
899	0	0	Ki67+	 14722 27264
900	0	0	Ki67+	 14731 27137
901	0	0	Ki67+	 14754 27770
902	0	0	Ki67+	 14755 27125
903	0	0	Ki67+	 14765 27841
904	0	0	Ki67+	 14776 27809
905	0	0	Ki67+	 14778 27181
906	0	0	Ki67+	 14791 27212
907	0	0	Ki67+	 14831 27257
908	0	0	Ki67+	 14838 27228
909	0	0	Ki67+	 14846 27281
910	0	0	Ki67+	 14866 27207
911	0	0	Ki67+	 14869 27751
912	0	0	Ki67+	 14874 27130
913	0	0	Ki67+	 14889 27830
914	0	0	Ki67+	 14919 27780
915	0	0	Ki67+	 14922 27140
916	0	0	Ki67+	 14944 27469
917	0	0	Ki67+	 14961 27762
918	0	0	Ki67+	 14967 27489
919	0	0	Ki67+	 14976 27097
920	0	0	Ki67+	 14981 27424
921	0	0	Ki67+	 14988 27753
922	0	0	Ki67+	 14481 28641
923	0	0	Ki67+	 14499 28009
924	0	0	Ki67+	 14544 28319
925	0	0	Ki67+	 14577 28013
926	0	0	Ki67+	 14583 28636
927	0	0	Ki67+	 14586 28421
928	0	0	Ki67+	 14603 27911
929	0	0	Ki67+	 14618 28431
930	0	0	Ki67+	 14655 28274
931	0	0	Ki67+	 14664 27924
932	0	0	Ki67+	 14677 28363
933	0	0	Ki67+	 14702 27862
934	0	0	Ki67+	 14722 27960
935	0	0	Ki67+	 14816 27977
936	0	0	Ki67+	 14831 27922
937	0	0	Ki67+	 14839 27936
938	0	0	Ki67+	 14869 28428
939	0	0	Ki67+	 14925 28350
940	0	0	Ki67+	 14956 27973
941	0	0	Ki67+	 14974 28350
942	0	0	Ki67+	 14997 27956
943	0	0	Ki67+	 15007 27870
944	0	0	Ki67+	 14221 28659
945	0	0	Ki67+	 14431 28658
946	0	0	Ki67+	 14513 28721
947	0	0	Ki67+	 14553 28704
948	0	0	Ki67+	 14592 28987
949	0	0	Ki67+	 14628 29452
950	0	0	Ki67+	 14631 28672
951	0	0	Ki67+	 14659 28669
952	0	0	Ki67+	 14668 29132
953	0	0	Ki67+	 14849 29288
954	0	0	Ki67+	 14851 29178
955	0	0	Ki67+	 14890 29287
956	0	0	Ki67+	 14919 29252
957	0	0	Ki67+	 14228 29808
958	0	0	Ki67+	 14435 29968
959	0	0	Ki67+	 14440 29984
960	0	0	Ki67+	 14494 29738
961	0	0	Ki67+	 14602 29468
962	0	0	Ki67+	 14675 29462
963	0	0	Ki67+	 14777 30002
964	0	0	Ki67+	 14793 30046
965	0	0	Ki67+	 14873 30184
966	0	0	Ki67+	 14964 30023
967	0	0	Ki67+	 14971 30104
968	0	0	Ki67+	 14815 30607
969	0	0	Ki67+	 14290 31796
970	0	0	Ki67+	 14549 31267
971	0	0	Ki67+	 14797 31431
972	0	0	Ki67+	 14932 31229
973	0	0	Ki67+	 14971 31576
974	0	0	Ki67+	 15003 31560
975	0	0	Ki67+	 14771 32655
976	0	0	Ki67+	 14781 32051
977	0	0	Ki67+	 14794 31940
978	0	0	Ki67+	 14864 31881
979	0	0	Ki67+	 14870 32259
980	0	0	Ki67+	 14897 32209
981	0	0	Ki67+	 14922 32144
982	0	0	Ki67+	 14212 32965
983	0	0	Ki67+	 14295 33343
984	0	0	Ki67+	 14311 33320
985	0	0	Ki67+	 14365 33404
986	0	0	Ki67+	 14394 33374
987	0	0	Ki67+	 14551 33360
988	0	0	Ki67+	 14593 33400
989	0	0	Ki67+	 14723 32658
990	0	0	Ki67+	 14751 33443
991	0	0	Ki67+	 14787 32678
992	0	0	Ki67+	 14803 32661
993	0	0	Ki67+	 14824 32672
994	0	0	Ki67+	 14896 32877
995	0	0	Ki67+	 14431 33501
996	0	0	Ki67+	 14363 34385
997	0	0	Ki67+	 14329 35849
998	0	0	Ki67+	 14370 35805
999	0	0	Ki67+	 14387 35815
1000	0	0	Ki67+	 14409 35784
1001	0	0	Ki67+	 14427 35766
1002	0	0	Ki67+	 14482 35674
1003	0	0	Ki67+	 14680 35791
1004	0	0	Ki67+	 14696 35817
1005	0	0	Ki67+	 14984 35824
1006	0	0	Ki67+	 14928 37072
1007	0	0	Ki67+	 14406 40602
1008	0	0	Ki67+	 14706 40700
1009	0	0	Ki67+	 14473 41708
1010	0	0	Ki67+	 14245 47048
1011	0	0	Ki67+	 14211 51230
1012	0	0	Ki67+	 14226 51218
1013	0	0	Ki67+	 14324 51904
1014	0	0	Ki67+	 14949 53548
1015	0	0	Ki67+	 14955 53523
1016	0	0	Ki67+	 14959 53552
1017	0	0	Ki67+	 14965 53529
1018	0	0	Ki67+	 15237 25513
1019	0	0	Ki67+	 15457 25002
1020	0	0	Ki67+	 15615 25231
1021	0	0	Ki67+	 15422 26209
1022	0	0	Ki67+	 15607 26053
1023	0	0	Ki67+	 15730 25651
1024	0	0	Ki67+	 15034 26665
1025	0	0	Ki67+	 15089 27017
1026	0	0	Ki67+	 15323 27000
1027	0	0	Ki67+	 15419 26754
1028	0	0	Ki67+	 15484 26563
1029	0	0	Ki67+	 15599 26719
1030	0	0	Ki67+	 15732 26553
1031	0	0	Ki67+	 15740 26518
1032	0	0	Ki67+	 15780 26988
1033	0	0	Ki67+	 15014 27590
1034	0	0	Ki67+	 15066 27596
1035	0	0	Ki67+	 15087 27793
1036	0	0	Ki67+	 15093 27596
1037	0	0	Ki67+	 15132 27861
1038	0	0	Ki67+	 15144 27707
1039	0	0	Ki67+	 15146 27398
1040	0	0	Ki67+	 15155 27431
1041	0	0	Ki67+	 15188 27663
1042	0	0	Ki67+	 15206 27477
1043	0	0	Ki67+	 15207 27637
1044	0	0	Ki67+	 15212 27227
1045	0	0	Ki67+	 15216 27468
1046	0	0	Ki67+	 15218 27836
1047	0	0	Ki67+	 15229 27643
1048	0	0	Ki67+	 15312 27587
1049	0	0	Ki67+	 15342 27251
1050	0	0	Ki67+	 15490 27771
1051	0	0	Ki67+	 15504 27708
1052	0	0	Ki67+	 15557 27580
1053	0	0	Ki67+	 15569 27525
1054	0	0	Ki67+	 15571 27502
1055	0	0	Ki67+	 15600 27704
1056	0	0	Ki67+	 15611 27357
1057	0	0	Ki67+	 15666 27520
1058	0	0	Ki67+	 15785 27535
1059	0	0	Ki67+	 15011 28354
1060	0	0	Ki67+	 15040 28303
1061	0	0	Ki67+	 15165 28393
1062	0	0	Ki67+	 15168 28357
1063	0	0	Ki67+	 15585 28331
1064	0	0	Ki67+	 15713 28041
1065	0	0	Ki67+	 15027 28828
1066	0	0	Ki67+	 15051 29472
1067	0	0	Ki67+	 15054 29057
1068	0	0	Ki67+	 15062 29523
1069	0	0	Ki67+	 15096 29416
1070	0	0	Ki67+	 15026 29938
1071	0	0	Ki67+	 15039 29947
1072	0	0	Ki67+	 15055 29537
1073	0	0	Ki67+	 15075 29687
1074	0	0	Ki67+	 15080 29655
1075	0	0	Ki67+	 15086 30318
1076	0	0	Ki67+	 15106 30246
1077	0	0	Ki67+	 15109 30276
1078	0	0	Ki67+	 15159 29585
1079	0	0	Ki67+	 15189 30198
1080	0	0	Ki67+	 15194 30093
1081	0	0	Ki67+	 15220 30097
1082	0	0	Ki67+	 15480 29832
1083	0	0	Ki67+	 15553 29863
1084	0	0	Ki67+	 15596 29826
1085	0	0	Ki67+	 15733 29908
1086	0	0	Ki67+	 15746 29884
1087	0	0	Ki67+	 15752 29733
1088	0	0	Ki67+	 15771 29578
1089	0	0	Ki67+	 15799 29847
1090	0	0	Ki67+	 15010 30385
1091	0	0	Ki67+	 15033 31044
1092	0	0	Ki67+	 15091 30536
1093	0	0	Ki67+	 15099 30344
1094	0	0	Ki67+	 15122 30414
1095	0	0	Ki67+	 15126 30567
1096	0	0	Ki67+	 15152 30727
1097	0	0	Ki67+	 15152 30845
1098	0	0	Ki67+	 15157 30398
1099	0	0	Ki67+	 15160 30867
1100	0	0	Ki67+	 15165 30545
1101	0	0	Ki67+	 15172 31066
1102	0	0	Ki67+	 15175 30752
1103	0	0	Ki67+	 15183 30549
1104	0	0	Ki67+	 15239 31005
1105	0	0	Ki67+	 15242 30578
1106	0	0	Ki67+	 15254 31059
1107	0	0	Ki67+	 15272 30547
1108	0	0	Ki67+	 15281 30538
1109	0	0	Ki67+	 15467 30553
1110	0	0	Ki67+	 15506 30545
1111	0	0	Ki67+	 15563 30497
1112	0	0	Ki67+	 15680 31114
1113	0	0	Ki67+	 15688 30470
1114	0	0	Ki67+	 15726 30590
1115	0	0	Ki67+	 15736 30934
1116	0	0	Ki67+	 15012 31219
1117	0	0	Ki67+	 15055 31829
1118	0	0	Ki67+	 15071 31234
1119	0	0	Ki67+	 15071 31852
1120	0	0	Ki67+	 15100 31858
1121	0	0	Ki67+	 15170 31827
1122	0	0	Ki67+	 15171 31491
1123	0	0	Ki67+	 15198 31205
1124	0	0	Ki67+	 15210 31500
1125	0	0	Ki67+	 15215 31312
1126	0	0	Ki67+	 15223 31175
1127	0	0	Ki67+	 15249 31146
1128	0	0	Ki67+	 15254 31509
1129	0	0	Ki67+	 15502 31542
1130	0	0	Ki67+	 15670 31140
1131	0	0	Ki67+	 15038 32546
1132	0	0	Ki67+	 15551 32275
1133	0	0	Ki67+	 15670 32361
1134	0	0	Ki67+	 15009 32934
1135	0	0	Ki67+	 15021 32966
1136	0	0	Ki67+	 15050 33070
1137	0	0	Ki67+	 15469 33389
1138	0	0	Ki67+	 15704 33206
1139	0	0	Ki67+	 15751 33364
1140	0	0	Ki67+	 15789 33309
1141	0	0	Ki67+	 15803 33275
1142	0	0	Ki67+	 15066 34316
1143	0	0	Ki67+	 15112 33864
1144	0	0	Ki67+	 15240 34072
1145	0	0	Ki67+	 15389 34114
1146	0	0	Ki67+	 15414 34158
1147	0	0	Ki67+	 15467 34276
1148	0	0	Ki67+	 15678 34076
1149	0	0	Ki67+	 15693 33847
1150	0	0	Ki67+	 15701 34170
1151	0	0	Ki67+	 15051 35061
1152	0	0	Ki67+	 15075 35033
1153	0	0	Ki67+	 15091 35002
1154	0	0	Ki67+	 15198 34510
1155	0	0	Ki67+	 15800 34651
1156	0	0	Ki67+	 15355 35881
1157	0	0	Ki67+	 15641 35574
1158	0	0	Ki67+	 15806 35179
1159	0	0	Ki67+	 15038 36394
1160	0	0	Ki67+	 15532 36430
1161	0	0	Ki67+	 15787 36099
1162	0	0	Ki67+	 15159 36865
1163	0	0	Ki67+	 15185 36790
1164	0	0	Ki67+	 15325 37235
1165	0	0	Ki67+	 15380 37166
1166	0	0	Ki67+	 15446 37295
1167	0	0	Ki67+	 15667 37528
1168	0	0	Ki67+	 15703 37472
1169	0	0	Ki67+	 15128 40545
1170	0	0	Ki67+	 15711 40961
1171	0	0	Ki67+	 15798 41724
1172	0	0	Ki67+	 15126 42580
1173	0	0	Ki67+	 15077 44718
1174	0	0	Ki67+	 15136 44667
1175	0	0	Ki67+	 15606 52528
1176	0	0	Ki67+	 16075 25120
1177	0	0	Ki67+	 16118 24985
1178	0	0	Ki67+	 16553 24766
1179	0	0	Ki67+	 16564 24957
1180	0	0	Ki67+	 16571 24832
1181	0	0	Ki67+	 16598 24744
1182	0	0	Ki67+	 16094 26307
1183	0	0	Ki67+	 15947 26955
1184	0	0	Ki67+	 15953 26605
1185	0	0	Ki67+	 15961 26876
1186	0	0	Ki67+	 15971 26826
1187	0	0	Ki67+	 15977 26952
1188	0	0	Ki67+	 16005 26530
1189	0	0	Ki67+	 16010 26874
1190	0	0	Ki67+	 16011 26726
1191	0	0	Ki67+	 16029 26837
1192	0	0	Ki67+	 16032 26551
1193	0	0	Ki67+	 16034 26687
1194	0	0	Ki67+	 16036 26816
1195	0	0	Ki67+	 16036 26875
1196	0	0	Ki67+	 16075 26887
1197	0	0	Ki67+	 16085 27006
1198	0	0	Ki67+	 16093 26942
1199	0	0	Ki67+	 16098 26964
1200	0	0	Ki67+	 16108 26816
1201	0	0	Ki67+	 16119 27000
1202	0	0	Ki67+	 16131 26989
1203	0	0	Ki67+	 16136 27040
1204	0	0	Ki67+	 16158 26744
1205	0	0	Ki67+	 16207 26576
1206	0	0	Ki67+	 16220 27017
1207	0	0	Ki67+	 16230 27014
1208	0	0	Ki67+	 16234 26900
1209	0	0	Ki67+	 16255 26757
1210	0	0	Ki67+	 16272 27003
1211	0	0	Ki67+	 16293 26930
1212	0	0	Ki67+	 16316 26977
1213	0	0	Ki67+	 16334 26826
1214	0	0	Ki67+	 16379 26752
1215	0	0	Ki67+	 16501 26904
1216	0	0	Ki67+	 16505 26894
1217	0	0	Ki67+	 16592 27028
1218	0	0	Ki67+	 15826 27466
1219	0	0	Ki67+	 15853 27396
1220	0	0	Ki67+	 15878 27363
1221	0	0	Ki67+	 15878 27380
1222	0	0	Ki67+	 15897 27332
1223	0	0	Ki67+	 15946 27256
1224	0	0	Ki67+	 15959 27235
1225	0	0	Ki67+	 16478 27366
1226	0	0	Ki67+	 16511 28619
1227	0	0	Ki67+	 16530 28655
1228	0	0	Ki67+	 16574 28586
1229	0	0	Ki67+	 16576 28623
1230	0	0	Ki67+	 15869 29416
1231	0	0	Ki67+	 15876 29503
1232	0	0	Ki67+	 15926 29497
1233	0	0	Ki67+	 16037 29031
1234	0	0	Ki67+	 16093 28887
1235	0	0	Ki67+	 16199 28814
1236	0	0	Ki67+	 16238 28921
1237	0	0	Ki67+	 16252 28916
1238	0	0	Ki67+	 16255 28883
1239	0	0	Ki67+	 16265 28804
1240	0	0	Ki67+	 16293 28783
1241	0	0	Ki67+	 16330 29411
1242	0	0	Ki67+	 16378 29066
1243	0	0	Ki67+	 16425 29345
1244	0	0	Ki67+	 16430 29128
1245	0	0	Ki67+	 16482 28801
1246	0	0	Ki67+	 16507 28751
1247	0	0	Ki67+	 16569 28797
1248	0	0	Ki67+	 16573 29366
1249	0	0	Ki67+	 15828 29571
1250	0	0	Ki67+	 15883 29739
1251	0	0	Ki67+	 15893 29768
1252	0	0	Ki67+	 15917 29775
1253	0	0	Ki67+	 15940 30331
1254	0	0	Ki67+	 15959 29593
1255	0	0	Ki67+	 16008 30251
1256	0	0	Ki67+	 16031 29780
1257	0	0	Ki67+	 16037 29810
1258	0	0	Ki67+	 16038 29759
1259	0	0	Ki67+	 16080 29813
1260	0	0	Ki67+	 16119 29725
1261	0	0	Ki67+	 16129 30184
1262	0	0	Ki67+	 16156 29733
1263	0	0	Ki67+	 16165 29713
1264	0	0	Ki67+	 16178 30120
1265	0	0	Ki67+	 16200 29731
1266	0	0	Ki67+	 16224 29746
1267	0	0	Ki67+	 16306 29721
1268	0	0	Ki67+	 16322 30043
1269	0	0	Ki67+	 16341 30037
1270	0	0	Ki67+	 16382 30144
1271	0	0	Ki67+	 16407 30119
1272	0	0	Ki67+	 16435 29614
1273	0	0	Ki67+	 16440 29977
1274	0	0	Ki67+	 16474 29610
1275	0	0	Ki67+	 16486 30107
1276	0	0	Ki67+	 16489 29643
1277	0	0	Ki67+	 16490 30059
1278	0	0	Ki67+	 16513 29669
1279	0	0	Ki67+	 16528 29970
1280	0	0	Ki67+	 16533 29668
1281	0	0	Ki67+	 16582 30137
1282	0	0	Ki67+	 16590 30176
1283	0	0	Ki67+	 15977 30993
1284	0	0	Ki67+	 16013 30803
1285	0	0	Ki67+	 16021 30608
1286	0	0	Ki67+	 16056 30989
1287	0	0	Ki67+	 16058 30960
1288	0	0	Ki67+	 16075 30702
1289	0	0	Ki67+	 16083 30772
1290	0	0	Ki67+	 16102 31050
1291	0	0	Ki67+	 16108 30853
1292	0	0	Ki67+	 16152 30928
1293	0	0	Ki67+	 16448 30981
1294	0	0	Ki67+	 16590 31029
1295	0	0	Ki67+	 16070 31360
1296	0	0	Ki67+	 16135 31137
1297	0	0	Ki67+	 16144 31305
1298	0	0	Ki67+	 16352 31482
1299	0	0	Ki67+	 16481 31509
1300	0	0	Ki67+	 16509 31455
1301	0	0	Ki67+	 16527 31929
1302	0	0	Ki67+	 15872 32320
1303	0	0	Ki67+	 16073 32135
1304	0	0	Ki67+	 16154 32574
1305	0	0	Ki67+	 16160 32496
1306	0	0	Ki67+	 16237 32493
1307	0	0	Ki67+	 16269 32461
1308	0	0	Ki67+	 16415 32196
1309	0	0	Ki67+	 16445 32452
1310	0	0	Ki67+	 16523 32384
1311	0	0	Ki67+	 16525 32434
1312	0	0	Ki67+	 16526 32568
1313	0	0	Ki67+	 16528 32547
1314	0	0	Ki67+	 16537 32672
1315	0	0	Ki67+	 16550 32378
1316	0	0	Ki67+	 16554 32520
1317	0	0	Ki67+	 16561 32498
1318	0	0	Ki67+	 16564 32617
1319	0	0	Ki67+	 16565 32385
1320	0	0	Ki67+	 16589 32420
1321	0	0	Ki67+	 15866 33063
1322	0	0	Ki67+	 15930 33114
1323	0	0	Ki67+	 16355 32895
1324	0	0	Ki67+	 16368 32796
1325	0	0	Ki67+	 16398 33206
1326	0	0	Ki67+	 16525 32784
1327	0	0	Ki67+	 16562 33468
1328	0	0	Ki67+	 16569 32997
1329	0	0	Ki67+	 16602 32764
1330	0	0	Ki67+	 16591 33830
1331	0	0	Ki67+	 16094 35018
1332	0	0	Ki67+	 16198 34835
1333	0	0	Ki67+	 16204 34450
1334	0	0	Ki67+	 16238 34540
1335	0	0	Ki67+	 16289 34541
1336	0	0	Ki67+	 16315 34504
1337	0	0	Ki67+	 15846 35742
1338	0	0	Ki67+	 15863 35467
1339	0	0	Ki67+	 15881 35453
1340	0	0	Ki67+	 15888 35522
1341	0	0	Ki67+	 16034 35269
1342	0	0	Ki67+	 16116 35687
1343	0	0	Ki67+	 16136 35682
1344	0	0	Ki67+	 16206 35652
1345	0	0	Ki67+	 16215 35813
1346	0	0	Ki67+	 16249 35285
1347	0	0	Ki67+	 16268 35822
1348	0	0	Ki67+	 16357 35401
1349	0	0	Ki67+	 16375 35375
1350	0	0	Ki67+	 16394 35906
1351	0	0	Ki67+	 16487 35507
1352	0	0	Ki67+	 16506 35478
1353	0	0	Ki67+	 16516 35417
1354	0	0	Ki67+	 16524 35474
1355	0	0	Ki67+	 16560 35511
1356	0	0	Ki67+	 16579 35583
1357	0	0	Ki67+	 16213 35975
1358	0	0	Ki67+	 16604 36583
1359	0	0	Ki67+	 16045 36824
1360	0	0	Ki67+	 16135 37062
1361	0	0	Ki67+	 16162 36757
1362	0	0	Ki67+	 16124 38536
1363	0	0	Ki67+	 15959 41197
1364	0	0	Ki67+	 15973 41240
1365	0	0	Ki67+	 15976 41260
1366	0	0	Ki67+	 16197 41477
1367	0	0	Ki67+	 16237 41457
1368	0	0	Ki67+	 16218 41557
1369	0	0	Ki67+	 16234 41553
1370	0	0	Ki67+	 16592 42073
1371	0	0	Ki67+	 16606 42055
1372	0	0	Ki67+	 16267 44024
1373	0	0	Ki67+	 16332 44027
1374	0	0	Ki67+	 16395 44067
1375	0	0	Ki67+	 15987 52189
1376	0	0	Ki67+	 16094 52050
1377	0	0	Ki67+	 15943 53534
1378	0	0	Ki67+	 16031 53394
1379	0	0	Ki67+	 15858 53779
1380	0	0	Ki67+	 16254 53611
1381	0	0	Ki67+	 16635 24758
1382	0	0	Ki67+	 16646 24795
1383	0	0	Ki67+	 16765 24909
1384	0	0	Ki67+	 16787 24925
1385	0	0	Ki67+	 16804 24853
1386	0	0	Ki67+	 16808 24840
1387	0	0	Ki67+	 16860 24899
1388	0	0	Ki67+	 16889 24925
1389	0	0	Ki67+	 16967 24868
1390	0	0	Ki67+	 17072 24685
1391	0	0	Ki67+	 17101 24667
1392	0	0	Ki67+	 17151 24638
1393	0	0	Ki67+	 17275 24495
1394	0	0	Ki67+	 17331 24435
1395	0	0	Ki67+	 17121 26437
1396	0	0	Ki67+	 16671 27192
1397	0	0	Ki67+	 16684 27260
1398	0	0	Ki67+	 16712 27303
1399	0	0	Ki67+	 16720 27274
1400	0	0	Ki67+	 16746 27197
1401	0	0	Ki67+	 16748 27260
1402	0	0	Ki67+	 16793 27214
1403	0	0	Ki67+	 16798 26970
1404	0	0	Ki67+	 16819 27207
1405	0	0	Ki67+	 16826 27105
1406	0	0	Ki67+	 16848 27506
1407	0	0	Ki67+	 16859 27088
1408	0	0	Ki67+	 16860 26969
1409	0	0	Ki67+	 16881 27072
1410	0	0	Ki67+	 17012 27365
1411	0	0	Ki67+	 17204 26886
1412	0	0	Ki67+	 16816 28279
1413	0	0	Ki67+	 17182 28176
1414	0	0	Ki67+	 16631 28506
1415	0	0	Ki67+	 16748 28432
1416	0	0	Ki67+	 16769 28614
1417	0	0	Ki67+	 16949 29043
1418	0	0	Ki67+	 16966 28962
1419	0	0	Ki67+	 17060 28390
1420	0	0	Ki67+	 17127 28777
1421	0	0	Ki67+	 17128 28845
1422	0	0	Ki67+	 17133 28722
1423	0	0	Ki67+	 17227 28817
1424	0	0	Ki67+	 17335 28632
1425	0	0	Ki67+	 17369 28598
1426	0	0	Ki67+	 17371 28422
1427	0	0	Ki67+	 17386 28585
1428	0	0	Ki67+	 17394 28380
1429	0	0	Ki67+	 16610 29854
1430	0	0	Ki67+	 16676 29848
1431	0	0	Ki67+	 16677 29328
1432	0	0	Ki67+	 16688 29834
1433	0	0	Ki67+	 16698 29721
1434	0	0	Ki67+	 16700 29798
1435	0	0	Ki67+	 16790 29265
1436	0	0	Ki67+	 16800 29852
1437	0	0	Ki67+	 16819 29253
1438	0	0	Ki67+	 16850 29894
1439	0	0	Ki67+	 16853 29911
1440	0	0	Ki67+	 16854 29878
1441	0	0	Ki67+	 16877 29193
1442	0	0	Ki67+	 16895 29944
1443	0	0	Ki67+	 16905 29181
1444	0	0	Ki67+	 16938 29617
1445	0	0	Ki67+	 17014 29471
1446	0	0	Ki67+	 17019 29699
1447	0	0	Ki67+	 17146 29789
1448	0	0	Ki67+	 17186 29723
1449	0	0	Ki67+	 17205 29890
1450	0	0	Ki67+	 17326 29781
1451	0	0	Ki67+	 17338 29526
1452	0	0	Ki67+	 17407 29351
1453	0	0	Ki67+	 16652 30278
1454	0	0	Ki67+	 16660 30196
1455	0	0	Ki67+	 16689 30275
1456	0	0	Ki67+	 16691 30558
1457	0	0	Ki67+	 16726 30238
1458	0	0	Ki67+	 16729 30248
1459	0	0	Ki67+	 16738 30294
1460	0	0	Ki67+	 16745 30331
1461	0	0	Ki67+	 16759 30283
1462	0	0	Ki67+	 16770 30310
1463	0	0	Ki67+	 16871 29975
1464	0	0	Ki67+	 16888 30000
1465	0	0	Ki67+	 16916 30245
1466	0	0	Ki67+	 16933 30238
1467	0	0	Ki67+	 16957 30023
1468	0	0	Ki67+	 17022 30482
1469	0	0	Ki67+	 17034 30463
1470	0	0	Ki67+	 17041 30488
1471	0	0	Ki67+	 17041 30667
1472	0	0	Ki67+	 17065 30453
1473	0	0	Ki67+	 17175 30549
1474	0	0	Ki67+	 17187 30533
1475	0	0	Ki67+	 17206 30494
1476	0	0	Ki67+	 17223 30497
1477	0	0	Ki67+	 17276 30490
1478	0	0	Ki67+	 17363 30115
1479	0	0	Ki67+	 16709 31175
1480	0	0	Ki67+	 16733 31194
1481	0	0	Ki67+	 17163 31098
1482	0	0	Ki67+	 17178 31391
1483	0	0	Ki67+	 17180 31121
1484	0	0	Ki67+	 17203 31143
1485	0	0	Ki67+	 17220 30887
1486	0	0	Ki67+	 17222 31373
1487	0	0	Ki67+	 17224 31386
1488	0	0	Ki67+	 17237 31457
1489	0	0	Ki67+	 17249 31437
1490	0	0	Ki67+	 17269 31466
1491	0	0	Ki67+	 17272 31384
1492	0	0	Ki67+	 17282 31352
1493	0	0	Ki67+	 17288 31055
1494	0	0	Ki67+	 17326 31469
1495	0	0	Ki67+	 17346 31440
1496	0	0	Ki67+	 16632 32052
1497	0	0	Ki67+	 16693 31620
1498	0	0	Ki67+	 16817 32063
1499	0	0	Ki67+	 17024 32085
1500	0	0	Ki67+	 17029 32115
1501	0	0	Ki67+	 17160 31844
1502	0	0	Ki67+	 17186 31832
1503	0	0	Ki67+	 17228 31737
1504	0	0	Ki67+	 17230 31653
1505	0	0	Ki67+	 17254 31606
1506	0	0	Ki67+	 17327 31771
1507	0	0	Ki67+	 17340 31662
1508	0	0	Ki67+	 17355 32345
1509	0	0	Ki67+	 17391 32104
1510	0	0	Ki67+	 17407 32102
1511	0	0	Ki67+	 16632 32928
1512	0	0	Ki67+	 16637 32956
1513	0	0	Ki67+	 16667 33058
1514	0	0	Ki67+	 16695 32437
1515	0	0	Ki67+	 16697 32423
1516	0	0	Ki67+	 16704 32386
1517	0	0	Ki67+	 16705 32865
1518	0	0	Ki67+	 16732 32957
1519	0	0	Ki67+	 16759 32837
1520	0	0	Ki67+	 16776 32817
1521	0	0	Ki67+	 16784 33096
1522	0	0	Ki67+	 16860 32938
1523	0	0	Ki67+	 16997 32650
1524	0	0	Ki67+	 16999 32707
1525	0	0	Ki67+	 17012 32571
1526	0	0	Ki67+	 17019 32719
1527	0	0	Ki67+	 17037 32573
1528	0	0	Ki67+	 17108 32438
1529	0	0	Ki67+	 17118 32640
1530	0	0	Ki67+	 17134 32779
1531	0	0	Ki67+	 17140 32435
1532	0	0	Ki67+	 17184 32635
1533	0	0	Ki67+	 17194 33023
1534	0	0	Ki67+	 17195 32512
1535	0	0	Ki67+	 17252 32564
1536	0	0	Ki67+	 17263 33035
1537	0	0	Ki67+	 17319 32517
1538	0	0	Ki67+	 17332 32488
1539	0	0	Ki67+	 17333 32543
1540	0	0	Ki67+	 17335 33068
1541	0	0	Ki67+	 17361 32759
1542	0	0	Ki67+	 17364 32856
1543	0	0	Ki67+	 17365 32524
1544	0	0	Ki67+	 17366 32876
1545	0	0	Ki67+	 17402 32551
1546	0	0	Ki67+	 16663 33920
1547	0	0	Ki67+	 16664 33439
1548	0	0	Ki67+	 16724 33695
1549	0	0	Ki67+	 16763 33248
1550	0	0	Ki67+	 16786 33672
1551	0	0	Ki67+	 16819 33198
1552	0	0	Ki67+	 16852 33436
1553	0	0	Ki67+	 16855 33750
1554	0	0	Ki67+	 16861 33279
1555	0	0	Ki67+	 16866 33518
1556	0	0	Ki67+	 16868 33569
1557	0	0	Ki67+	 16872 33225
1558	0	0	Ki67+	 16934 33384
1559	0	0	Ki67+	 16947 33412
1560	0	0	Ki67+	 16950 33565
1561	0	0	Ki67+	 16964 33347
1562	0	0	Ki67+	 17033 33737
1563	0	0	Ki67+	 17058 33275
1564	0	0	Ki67+	 17077 33766
1565	0	0	Ki67+	 17100 33694
1566	0	0	Ki67+	 17116 33872
1567	0	0	Ki67+	 17125 33254
1568	0	0	Ki67+	 16626 33982
1569	0	0	Ki67+	 16757 34620
1570	0	0	Ki67+	 16806 34656
1571	0	0	Ki67+	 16817 34171
1572	0	0	Ki67+	 16932 34705
1573	0	0	Ki67+	 16941 34725
1574	0	0	Ki67+	 16966 34371
1575	0	0	Ki67+	 17026 34702
1576	0	0	Ki67+	 17065 34599
1577	0	0	Ki67+	 17084 34309
1578	0	0	Ki67+	 17089 34297
1579	0	0	Ki67+	 17102 34024
1580	0	0	Ki67+	 17107 34290
1581	0	0	Ki67+	 17108 34606
1582	0	0	Ki67+	 17118 33978
1583	0	0	Ki67+	 17136 34501
1584	0	0	Ki67+	 17149 34578
1585	0	0	Ki67+	 17154 34193
1586	0	0	Ki67+	 17155 34012
1587	0	0	Ki67+	 17179 34030
1588	0	0	Ki67+	 17186 34143
1589	0	0	Ki67+	 17221 33990
1590	0	0	Ki67+	 17340 34728
1591	0	0	Ki67+	 17345 34134
1592	0	0	Ki67+	 17386 34435
1593	0	0	Ki67+	 17407 34681
1594	0	0	Ki67+	 16654 35469
1595	0	0	Ki67+	 16662 35458
1596	0	0	Ki67+	 16681 35339
1597	0	0	Ki67+	 16700 34947
1598	0	0	Ki67+	 16700 35390
1599	0	0	Ki67+	 16721 34876
1600	0	0	Ki67+	 16730 35194
1601	0	0	Ki67+	 16741 34912
1602	0	0	Ki67+	 16798 35275
1603	0	0	Ki67+	 16859 34976
1604	0	0	Ki67+	 16995 35113
1605	0	0	Ki67+	 17024 34952
1606	0	0	Ki67+	 17025 34818
1607	0	0	Ki67+	 17042 34974
1608	0	0	Ki67+	 17239 35183
1609	0	0	Ki67+	 17323 35104
1610	0	0	Ki67+	 17388 35266
1611	0	0	Ki67+	 17396 35043
1612	0	0	Ki67+	 17399 35233
1613	0	0	Ki67+	 16716 36290
1614	0	0	Ki67+	 16764 35677
1615	0	0	Ki67+	 16987 36192
1616	0	0	Ki67+	 17013 36194
1617	0	0	Ki67+	 17057 35847
1618	0	0	Ki67+	 17086 36040
1619	0	0	Ki67+	 17108 36000
1620	0	0	Ki67+	 17124 35940
1621	0	0	Ki67+	 17187 36098
1622	0	0	Ki67+	 17191 35807
1623	0	0	Ki67+	 17193 35571
1624	0	0	Ki67+	 17217 36064
1625	0	0	Ki67+	 17336 35898
1626	0	0	Ki67+	 16715 36589
1627	0	0	Ki67+	 16994 37733
1628	0	0	Ki67+	 17335 37878
1629	0	0	Ki67+	 17001 40025
1630	0	0	Ki67+	 17064 40078
1631	0	0	Ki67+	 17128 40221
1632	0	0	Ki67+	 16826 40855
1633	0	0	Ki67+	 16942 40956
1634	0	0	Ki67+	 16759 41899
1635	0	0	Ki67+	 16768 41886
1636	0	0	Ki67+	 16818 41760
1637	0	0	Ki67+	 16826 41685
1638	0	0	Ki67+	 17058 41536
1639	0	0	Ki67+	 16646 42064
1640	0	0	Ki67+	 16746 42031
1641	0	0	Ki67+	 16755 42008
1642	0	0	Ki67+	 16630 52554
1643	0	0	Ki67+	 16674 52573
1644	0	0	Ki67+	 16974 52916
1645	0	0	Ki67+	 17119 52709
1646	0	0	Ki67+	 17329 52510
1647	0	0	Ki67+	 17086 53854
1648	0	0	Ki67+	 17481 24819
1649	0	0	Ki67+	 18056 25120
1650	0	0	Ki67+	 18195 25072
1651	0	0	Ki67+	 17876 26069
1652	0	0	Ki67+	 18179 25971
1653	0	0	Ki67+	 18206 26187
1654	0	0	Ki67+	 17509 28251
1655	0	0	Ki67+	 17566 28158
1656	0	0	Ki67+	 17579 28135
1657	0	0	Ki67+	 17626 27882
1658	0	0	Ki67+	 17652 28029
1659	0	0	Ki67+	 17664 27989
1660	0	0	Ki67+	 17674 27884
1661	0	0	Ki67+	 17684 28025
1662	0	0	Ki67+	 17691 28002
1663	0	0	Ki67+	 17713 27926
1664	0	0	Ki67+	 17907 28066
1665	0	0	Ki67+	 18004 27641
1666	0	0	Ki67+	 18019 28232
1667	0	0	Ki67+	 17413 28516
1668	0	0	Ki67+	 17413 28528
1669	0	0	Ki67+	 17435 28470
1670	0	0	Ki67+	 17468 28372
1671	0	0	Ki67+	 17502 28296
1672	0	0	Ki67+	 17504 28944
1673	0	0	Ki67+	 17513 28301
1674	0	0	Ki67+	 17521 28906
1675	0	0	Ki67+	 17524 28273
1676	0	0	Ki67+	 17559 28850
1677	0	0	Ki67+	 17563 28257
1678	0	0	Ki67+	 17571 28270
1679	0	0	Ki67+	 17622 28799
1680	0	0	Ki67+	 17684 28821
1681	0	0	Ki67+	 17714 28685
1682	0	0	Ki67+	 17761 28929
1683	0	0	Ki67+	 17767 28382
1684	0	0	Ki67+	 17803 28516
1685	0	0	Ki67+	 17835 28287
1686	0	0	Ki67+	 17836 28304
1687	0	0	Ki67+	 17836 28438
1688	0	0	Ki67+	 18060 28296
1689	0	0	Ki67+	 18072 28359
1690	0	0	Ki67+	 17418 29379
1691	0	0	Ki67+	 17494 29435
1692	0	0	Ki67+	 17549 29097
1693	0	0	Ki67+	 17902 29065
1694	0	0	Ki67+	 17929 30575
1695	0	0	Ki67+	 18063 30426
1696	0	0	Ki67+	 18142 30166
1697	0	0	Ki67+	 17465 30778
1698	0	0	Ki67+	 17563 30922
1699	0	0	Ki67+	 17564 31085
1700	0	0	Ki67+	 17564 31187
1701	0	0	Ki67+	 17568 31147
1702	0	0	Ki67+	 17573 31445
1703	0	0	Ki67+	 17584 31071
1704	0	0	Ki67+	 17625 31000
1705	0	0	Ki67+	 17628 31054
1706	0	0	Ki67+	 17640 31305
1707	0	0	Ki67+	 17651 31077
1708	0	0	Ki67+	 17678 31077
1709	0	0	Ki67+	 17716 31446
1710	0	0	Ki67+	 17765 30842
1711	0	0	Ki67+	 17915 31016
1712	0	0	Ki67+	 17438 32103
1713	0	0	Ki67+	 17464 31521
1714	0	0	Ki67+	 17467 32080
1715	0	0	Ki67+	 17468 31489
1716	0	0	Ki67+	 17485 31673
1717	0	0	Ki67+	 17485 31684
1718	0	0	Ki67+	 17515 32132
1719	0	0	Ki67+	 17565 31970
1720	0	0	Ki67+	 18001 31749
1721	0	0	Ki67+	 18070 31753
1722	0	0	Ki67+	 18098 31698
1723	0	0	Ki67+	 17410 32763
1724	0	0	Ki67+	 17420 32299
1725	0	0	Ki67+	 17454 32353
1726	0	0	Ki67+	 17483 32384
1727	0	0	Ki67+	 17493 32879
1728	0	0	Ki67+	 17502 32371
1729	0	0	Ki67+	 17521 32349
1730	0	0	Ki67+	 17539 32331
1731	0	0	Ki67+	 17547 32363
1732	0	0	Ki67+	 17551 32324
1733	0	0	Ki67+	 17569 32931
1734	0	0	Ki67+	 17570 32344
1735	0	0	Ki67+	 17574 32301
1736	0	0	Ki67+	 17586 32275
1737	0	0	Ki67+	 17594 32578
1738	0	0	Ki67+	 17595 32862
1739	0	0	Ki67+	 17679 32795
1740	0	0	Ki67+	 17820 33003
1741	0	0	Ki67+	 18093 33013
1742	0	0	Ki67+	 17634 33065
1743	0	0	Ki67+	 17640 33205
1744	0	0	Ki67+	 17641 33524
1745	0	0	Ki67+	 17651 33554
1746	0	0	Ki67+	 17667 33544
1747	0	0	Ki67+	 17702 33491
1748	0	0	Ki67+	 17711 33607
1749	0	0	Ki67+	 17723 33511
1750	0	0	Ki67+	 17724 33532
1751	0	0	Ki67+	 17775 33242
1752	0	0	Ki67+	 17977 33682
1753	0	0	Ki67+	 17980 33357
1754	0	0	Ki67+	 18011 33200
1755	0	0	Ki67+	 18046 33852
1756	0	0	Ki67+	 18071 33283
1757	0	0	Ki67+	 18071 33351
1758	0	0	Ki67+	 18196 33502
1759	0	0	Ki67+	 17430 34628
1760	0	0	Ki67+	 17724 34356
1761	0	0	Ki67+	 17814 34552
1762	0	0	Ki67+	 17834 34444
1763	0	0	Ki67+	 17857 34463
1764	0	0	Ki67+	 17872 34547
1765	0	0	Ki67+	 17874 34405
1766	0	0	Ki67+	 17877 34533
1767	0	0	Ki67+	 17885 34162
1768	0	0	Ki67+	 17896 34204
1769	0	0	Ki67+	 17897 34229
1770	0	0	Ki67+	 17905 34100
1771	0	0	Ki67+	 17905 34170
1772	0	0	Ki67+	 17905 34648
1773	0	0	Ki67+	 17913 34303
1774	0	0	Ki67+	 17915 34167
1775	0	0	Ki67+	 17922 34618
1776	0	0	Ki67+	 17946 34159
1777	0	0	Ki67+	 17958 34067
1778	0	0	Ki67+	 17972 34159
1779	0	0	Ki67+	 17972 34292
1780	0	0	Ki67+	 17994 34275
1781	0	0	Ki67+	 18014 34126
1782	0	0	Ki67+	 18015 34165
1783	0	0	Ki67+	 18058 34300
1784	0	0	Ki67+	 18058 34374
1785	0	0	Ki67+	 18098 33927
1786	0	0	Ki67+	 18137 34646
1787	0	0	Ki67+	 18151 34591
1788	0	0	Ki67+	 18153 34000
1789	0	0	Ki67+	 18154 34471
1790	0	0	Ki67+	 18161 34389
1791	0	0	Ki67+	 18176 34506
1792	0	0	Ki67+	 18188 34031
1793	0	0	Ki67+	 18201 34653
1794	0	0	Ki67+	 17415 35183
1795	0	0	Ki67+	 17428 34691
1796	0	0	Ki67+	 17468 35023
1797	0	0	Ki67+	 17488 35449
1798	0	0	Ki67+	 17490 34948
1799	0	0	Ki67+	 17490 35408
1800	0	0	Ki67+	 17499 35113
1801	0	0	Ki67+	 17500 34730
1802	0	0	Ki67+	 17501 34954
1803	0	0	Ki67+	 17505 35191
1804	0	0	Ki67+	 17528 35259
1805	0	0	Ki67+	 17529 35118
1806	0	0	Ki67+	 17536 35158
1807	0	0	Ki67+	 17539 35261
1808	0	0	Ki67+	 17540 34756
1809	0	0	Ki67+	 17555 34768
1810	0	0	Ki67+	 17555 35086
1811	0	0	Ki67+	 17569 34997
1812	0	0	Ki67+	 17580 34989
1813	0	0	Ki67+	 17587 34922
1814	0	0	Ki67+	 17596 34883
1815	0	0	Ki67+	 17606 35442
1816	0	0	Ki67+	 17629 34768
1817	0	0	Ki67+	 17674 35422
1818	0	0	Ki67+	 17803 34740
1819	0	0	Ki67+	 17806 34882
1820	0	0	Ki67+	 17814 34943
1821	0	0	Ki67+	 17815 34910
1822	0	0	Ki67+	 17816 34801
1823	0	0	Ki67+	 17817 35129
1824	0	0	Ki67+	 17842 34850
1825	0	0	Ki67+	 17845 35309
1826	0	0	Ki67+	 17861 34870
1827	0	0	Ki67+	 17897 34938
1828	0	0	Ki67+	 17911 34708
1829	0	0	Ki67+	 17919 35355
1830	0	0	Ki67+	 17954 35271
1831	0	0	Ki67+	 18057 34732
1832	0	0	Ki67+	 18057 34899
1833	0	0	Ki67+	 18066 35150
1834	0	0	Ki67+	 18104 34840
1835	0	0	Ki67+	 18115 34828
1836	0	0	Ki67+	 18138 35183
1837	0	0	Ki67+	 18143 34732
1838	0	0	Ki67+	 18144 35040
1839	0	0	Ki67+	 18156 34693
1840	0	0	Ki67+	 18180 35192
1841	0	0	Ki67+	 18185 35442
1842	0	0	Ki67+	 18189 35109
1843	0	0	Ki67+	 18191 35302
1844	0	0	Ki67+	 18192 35330
1845	0	0	Ki67+	 18198 34801
1846	0	0	Ki67+	 18203 34880
1847	0	0	Ki67+	 17427 36179
1848	0	0	Ki67+	 17440 35739
1849	0	0	Ki67+	 17457 35633
1850	0	0	Ki67+	 17687 35517
1851	0	0	Ki67+	 17688 35811
1852	0	0	Ki67+	 17847 35458
1853	0	0	Ki67+	 17855 35570
1854	0	0	Ki67+	 17856 35475
1855	0	0	Ki67+	 18092 35834
1856	0	0	Ki67+	 18119 35742
1857	0	0	Ki67+	 18198 35703
1858	0	0	Ki67+	 18203 35673
1859	0	0	Ki67+	 17493 37759
1860	0	0	Ki67+	 17857 38016
1861	0	0	Ki67+	 17997 38050
1862	0	0	Ki67+	 17780 39090
1863	0	0	Ki67+	 17587 40430
1864	0	0	Ki67+	 17639 40456
1865	0	0	Ki67+	 17671 41739
1866	0	0	Ki67+	 17810 41611
1867	0	0	Ki67+	 18148 41520
1868	0	0	Ki67+	 17933 42070
1869	0	0	Ki67+	 18053 42023
1870	0	0	Ki67+	 18131 44875
1871	0	0	Ki67+	 17701 45325
1872	0	0	Ki67+	 18015 45104
1873	0	0	Ki67+	 17432 49037
1874	0	0	Ki67+	 17453 48989
1875	0	0	Ki67+	 17912 48433
1876	0	0	Ki67+	 18004 48532
1877	0	0	Ki67+	 17945 49495
1878	0	0	Ki67+	 17710 50127
1879	0	0	Ki67+	 17721 50113
1880	0	0	Ki67+	 18067 49918
1881	0	0	Ki67+	 18143 50403
1882	0	0	Ki67+	 17760 51798
1883	0	0	Ki67+	 17774 51811
1884	0	0	Ki67+	 17858 52140
1885	0	0	Ki67+	 17622 53032
1886	0	0	Ki67+	 17626 52421
1887	0	0	Ki67+	 17572 53455
1888	0	0	Ki67+	 17678 53447
1889	0	0	Ki67+	 17736 54203
1890	0	0	Ki67+	 18912 16223
1891	0	0	Ki67+	 18920 16232
1892	0	0	Ki67+	 18925 15958
1893	0	0	Ki67+	 18925 16057
1894	0	0	Ki67+	 18935 15996
1895	0	0	Ki67+	 18945 16250
1896	0	0	Ki67+	 18961 16427
1897	0	0	Ki67+	 18964 15949
1898	0	0	Ki67+	 18969 16086
1899	0	0	Ki67+	 18974 16258
1900	0	0	Ki67+	 18995 16274
1901	0	0	Ki67+	 18283 24659
1902	0	0	Ki67+	 18322 24558
1903	0	0	Ki67+	 18470 24689
1904	0	0	Ki67+	 18490 24743
1905	0	0	Ki67+	 18592 24676
1906	0	0	Ki67+	 18277 25185
1907	0	0	Ki67+	 18244 26243
1908	0	0	Ki67+	 18295 26249
1909	0	0	Ki67+	 18330 26049
1910	0	0	Ki67+	 18360 26052
1911	0	0	Ki67+	 18404 26047
1912	0	0	Ki67+	 18500 26048
1913	0	0	Ki67+	 18604 25912
1914	0	0	Ki67+	 18628 25879
1915	0	0	Ki67+	 18772 26012
1916	0	0	Ki67+	 18864 26289
1917	0	0	Ki67+	 18871 26311
1918	0	0	Ki67+	 18881 26275
1919	0	0	Ki67+	 18881 26297
1920	0	0	Ki67+	 18932 26340
1921	0	0	Ki67+	 18937 25661
1922	0	0	Ki67+	 18959 25633
1923	0	0	Ki67+	 18967 26387
1924	0	0	Ki67+	 18969 26303
1925	0	0	Ki67+	 18992 26379
1926	0	0	Ki67+	 19000 26258
1927	0	0	Ki67+	 19004 26295
1928	0	0	Ki67+	 19007 26311
1929	0	0	Ki67+	 18304 27118
1930	0	0	Ki67+	 18305 27144
1931	0	0	Ki67+	 18310 27209
1932	0	0	Ki67+	 18324 27056
1933	0	0	Ki67+	 18333 27002
1934	0	0	Ki67+	 18337 27136
1935	0	0	Ki67+	 18380 26946
1936	0	0	Ki67+	 18385 26925
1937	0	0	Ki67+	 18393 26948
1938	0	0	Ki67+	 18411 26918
1939	0	0	Ki67+	 18420 26955
1940	0	0	Ki67+	 18432 26913
1941	0	0	Ki67+	 18434 26933
1942	0	0	Ki67+	 18437 26881
1943	0	0	Ki67+	 18457 26892
1944	0	0	Ki67+	 18475 26861
1945	0	0	Ki67+	 18504 26823
1946	0	0	Ki67+	 18523 27042
1947	0	0	Ki67+	 18539 26778
1948	0	0	Ki67+	 18552 26755
1949	0	0	Ki67+	 18573 26925
1950	0	0	Ki67+	 18577 26880
1951	0	0	Ki67+	 18582 26703
1952	0	0	Ki67+	 18583 26822
1953	0	0	Ki67+	 18587 26796
1954	0	0	Ki67+	 18600 26748
1955	0	0	Ki67+	 18644 26840
1956	0	0	Ki67+	 18722 26568
1957	0	0	Ki67+	 18867 26743
1958	0	0	Ki67+	 18874 26685
1959	0	0	Ki67+	 18339 27249
1960	0	0	Ki67+	 18514 27820
1961	0	0	Ki67+	 18605 27890
1962	0	0	Ki67+	 18801 27612
1963	0	0	Ki67+	 18815 27570
1964	0	0	Ki67+	 18823 27742
1965	0	0	Ki67+	 18837 27486
1966	0	0	Ki67+	 18871 27740
1967	0	0	Ki67+	 18907 27667
1968	0	0	Ki67+	 18423 28250
1969	0	0	Ki67+	 18453 28608
1970	0	0	Ki67+	 18707 28095
1971	0	0	Ki67+	 18793 28040
1972	0	0	Ki67+	 18874 28388
1973	0	0	Ki67+	 18877 28093
1974	0	0	Ki67+	 18223 28896
1975	0	0	Ki67+	 18271 29410
1976	0	0	Ki67+	 18286 29371
1977	0	0	Ki67+	 18521 29237
1978	0	0	Ki67+	 18634 29501
1979	0	0	Ki67+	 18792 29330
1980	0	0	Ki67+	 18219 29906
1981	0	0	Ki67+	 18233 30041
1982	0	0	Ki67+	 18338 29727
1983	0	0	Ki67+	 18382 30366
1984	0	0	Ki67+	 18427 29660
1985	0	0	Ki67+	 18577 29874
1986	0	0	Ki67+	 18587 30383
1987	0	0	Ki67+	 18649 29881
1988	0	0	Ki67+	 18711 30330
1989	0	0	Ki67+	 18714 30399
1990	0	0	Ki67+	 18820 30255
1991	0	0	Ki67+	 18470 30684
1992	0	0	Ki67+	 18673 30488
1993	0	0	Ki67+	 18692 30833
1994	0	0	Ki67+	 18930 30515
1995	0	0	Ki67+	 18960 30695
1996	0	0	Ki67+	 19006 30457
1997	0	0	Ki67+	 19007 31107
1998	0	0	Ki67+	 18487 31496
1999	0	0	Ki67+	 18499 31833
2000	0	0	Ki67+	 18521 31851
2001	0	0	Ki67+	 18602 31986
2002	0	0	Ki67+	 18653 31900
2003	0	0	Ki67+	 18697 31684
2004	0	0	Ki67+	 18700 31640
2005	0	0	Ki67+	 18281 32801
2006	0	0	Ki67+	 18295 32490
2007	0	0	Ki67+	 18296 32664
2008	0	0	Ki67+	 18298 32435
2009	0	0	Ki67+	 18320 32574
2010	0	0	Ki67+	 18353 32769
2011	0	0	Ki67+	 18391 32601
2012	0	0	Ki67+	 18396 32435
2013	0	0	Ki67+	 18403 32642
2014	0	0	Ki67+	 18441 32657
2015	0	0	Ki67+	 18467 32457
2016	0	0	Ki67+	 18502 32384
2017	0	0	Ki67+	 18515 32333
2018	0	0	Ki67+	 18558 32086
2019	0	0	Ki67+	 18647 32555
2020	0	0	Ki67+	 18700 32612
2021	0	0	Ki67+	 18736 32799
2022	0	0	Ki67+	 18861 32634
2023	0	0	Ki67+	 18939 32716
2024	0	0	Ki67+	 18985 32468
2025	0	0	Ki67+	 18222 32840
2026	0	0	Ki67+	 18222 32914
2027	0	0	Ki67+	 18371 32845
2028	0	0	Ki67+	 18516 32942
2029	0	0	Ki67+	 18529 32964
2030	0	0	Ki67+	 18638 33568
2031	0	0	Ki67+	 18650 33608
2032	0	0	Ki67+	 18676 33092
2033	0	0	Ki67+	 18690 33397
2034	0	0	Ki67+	 18740 32844
2035	0	0	Ki67+	 18751 33411
2036	0	0	Ki67+	 18762 33558
2037	0	0	Ki67+	 18791 33118
2038	0	0	Ki67+	 18792 33521
2039	0	0	Ki67+	 18805 33089
2040	0	0	Ki67+	 18926 33245
2041	0	0	Ki67+	 18939 33269
2042	0	0	Ki67+	 18956 33525
2043	0	0	Ki67+	 18961 33064
2044	0	0	Ki67+	 18993 33492
2045	0	0	Ki67+	 18220 34054
2046	0	0	Ki67+	 18244 33804
2047	0	0	Ki67+	 18320 33804
2048	0	0	Ki67+	 18381 33892
2049	0	0	Ki67+	 18544 34308
2050	0	0	Ki67+	 18594 33806
2051	0	0	Ki67+	 18625 33862
2052	0	0	Ki67+	 18635 34072
2053	0	0	Ki67+	 18648 34177
2054	0	0	Ki67+	 18662 34152
2055	0	0	Ki67+	 18680 34407
2056	0	0	Ki67+	 18683 33724
2057	0	0	Ki67+	 18684 34341
2058	0	0	Ki67+	 18694 33953
2059	0	0	Ki67+	 18720 33648
2060	0	0	Ki67+	 18726 33838
2061	0	0	Ki67+	 18732 34369
2062	0	0	Ki67+	 18734 33897
2063	0	0	Ki67+	 18738 34257
2064	0	0	Ki67+	 18744 34341
2065	0	0	Ki67+	 18750 34365
2066	0	0	Ki67+	 18751 33793
2067	0	0	Ki67+	 18754 33902
2068	0	0	Ki67+	 18760 33641
2069	0	0	Ki67+	 18771 33947
2070	0	0	Ki67+	 18772 33931
2071	0	0	Ki67+	 18791 33867
2072	0	0	Ki67+	 18793 33843
2073	0	0	Ki67+	 18797 34148
2074	0	0	Ki67+	 18877 34291
2075	0	0	Ki67+	 18889 33947
2076	0	0	Ki67+	 18927 34092
2077	0	0	Ki67+	 18929 33947
2078	0	0	Ki67+	 18937 33807
2079	0	0	Ki67+	 18957 33902
2080	0	0	Ki67+	 18976 33779
2081	0	0	Ki67+	 18996 33787
2082	0	0	Ki67+	 19003 34083
2083	0	0	Ki67+	 19007 34301
2084	0	0	Ki67+	 18215 34748
2085	0	0	Ki67+	 18217 34769
2086	0	0	Ki67+	 18341 34921
2087	0	0	Ki67+	 18448 34461
2088	0	0	Ki67+	 18487 34901
2089	0	0	Ki67+	 18502 34805
2090	0	0	Ki67+	 18589 34935
2091	0	0	Ki67+	 18609 34528
2092	0	0	Ki67+	 18662 34870
2093	0	0	Ki67+	 18706 34834
2094	0	0	Ki67+	 18708 34574
2095	0	0	Ki67+	 18710 35196
2096	0	0	Ki67+	 18723 34520
2097	0	0	Ki67+	 18723 34720
2098	0	0	Ki67+	 18732 34460
2099	0	0	Ki67+	 18738 34530
2100	0	0	Ki67+	 18742 34930
2101	0	0	Ki67+	 18753 34544
2102	0	0	Ki67+	 18755 34950
2103	0	0	Ki67+	 18777 34560
2104	0	0	Ki67+	 18781 34965
2105	0	0	Ki67+	 18810 34732
2106	0	0	Ki67+	 18835 35135
2107	0	0	Ki67+	 18841 34659
2108	0	0	Ki67+	 18851 35047
2109	0	0	Ki67+	 18890 35187
2110	0	0	Ki67+	 18920 35088
2111	0	0	Ki67+	 18944 34608
2112	0	0	Ki67+	 18401 35954
2113	0	0	Ki67+	 18416 35732
2114	0	0	Ki67+	 18701 35977
2115	0	0	Ki67+	 18885 35284
2116	0	0	Ki67+	 18891 35353
2117	0	0	Ki67+	 18901 36028
2118	0	0	Ki67+	 18907 35659
2119	0	0	Ki67+	 18959 35658
2120	0	0	Ki67+	 18563 36240
2121	0	0	Ki67+	 18925 36245
2122	0	0	Ki67+	 18966 36597
2123	0	0	Ki67+	 18283 36882
2124	0	0	Ki67+	 18368 37236
2125	0	0	Ki67+	 18678 36968
2126	0	0	Ki67+	 18684 36943
2127	0	0	Ki67+	 18894 36858
2128	0	0	Ki67+	 18502 37940
2129	0	0	Ki67+	 18374 38652
2130	0	0	Ki67+	 18378 38515
2131	0	0	Ki67+	 18382 38904
2132	0	0	Ki67+	 18521 38892
2133	0	0	Ki67+	 18434 39420
2134	0	0	Ki67+	 18762 39535
2135	0	0	Ki67+	 18779 40009
2136	0	0	Ki67+	 18909 39310
2137	0	0	Ki67+	 18982 39803
2138	0	0	Ki67+	 18640 40674
2139	0	0	Ki67+	 18721 40313
2140	0	0	Ki67+	 18412 41087
2141	0	0	Ki67+	 18439 41516
2142	0	0	Ki67+	 18432 44393
2143	0	0	Ki67+	 18646 47566
2144	0	0	Ki67+	 18294 48479
2145	0	0	Ki67+	 18336 48475
2146	0	0	Ki67+	 18410 48492
2147	0	0	Ki67+	 18427 48510
2148	0	0	Ki67+	 18577 48795
2149	0	0	Ki67+	 18617 48772
2150	0	0	Ki67+	 18635 48822
2151	0	0	Ki67+	 18663 48817
2152	0	0	Ki67+	 18673 48816
2153	0	0	Ki67+	 18594 49552
2154	0	0	Ki67+	 18743 49591
2155	0	0	Ki67+	 18814 49044
2156	0	0	Ki67+	 18602 49868
2157	0	0	Ki67+	 18685 49673
2158	0	0	Ki67+	 18694 49689
2159	0	0	Ki67+	 18898 49658
2160	0	0	Ki67+	 18923 49639
2161	0	0	Ki67+	 18940 49660
2162	0	0	Ki67+	 18520 51885
2163	0	0	Ki67+	 18823 51485
2164	0	0	Ki67+	 18483 52035
2165	0	0	Ki67+	 18950 52248
2166	0	0	Ki67+	 18363 53180
2167	0	0	Ki67+	 18722 53541
2168	0	0	Ki67+	 18728 53318
2169	0	0	Ki67+	 18771 53148
2170	0	0	Ki67+	 18771 53545
2171	0	0	Ki67+	 18778 53534
2172	0	0	Ki67+	 18839 53275
2173	0	0	Ki67+	 18255 54132
2174	0	0	Ki67+	 18272 54172
2175	0	0	Ki67+	 18377 53907
2176	0	0	Ki67+	 18421 54275
2177	0	0	Ki67+	 18611 53894
2178	0	0	Ki67+	 18709 54266
2179	0	0	Ki67+	 18739 53741
2180	0	0	Ki67+	 18807 53817
2181	0	0	Ki67+	 18891 53790
2182	0	0	Ki67+	 18906 53793
2183	0	0	Ki67+	 19010 15888
2184	0	0	Ki67+	 19014 16248
2185	0	0	Ki67+	 19020 16239
2186	0	0	Ki67+	 19021 16408
2187	0	0	Ki67+	 19023 16277
2188	0	0	Ki67+	 19030 16051
2189	0	0	Ki67+	 19032 16332
2190	0	0	Ki67+	 19038 15902
2191	0	0	Ki67+	 19043 16283
2192	0	0	Ki67+	 19047 16230
2193	0	0	Ki67+	 19048 16262
2194	0	0	Ki67+	 19049 16422
2195	0	0	Ki67+	 19055 16248
2196	0	0	Ki67+	 19057 16352
2197	0	0	Ki67+	 19065 16211
2198	0	0	Ki67+	 19068 15881
2199	0	0	Ki67+	 19074 16275
2200	0	0	Ki67+	 19079 16302
2201	0	0	Ki67+	 19087 15854
2202	0	0	Ki67+	 19092 15812
2203	0	0	Ki67+	 19093 15873
2204	0	0	Ki67+	 19149 16068
2205	0	0	Ki67+	 19169 16262
2206	0	0	Ki67+	 19188 15812
2207	0	0	Ki67+	 19203 16223
2208	0	0	Ki67+	 19208 16296
2209	0	0	Ki67+	 19209 15802
2210	0	0	Ki67+	 19214 16241
2211	0	0	Ki67+	 19246 15768
2212	0	0	Ki67+	 19250 16002
2213	0	0	Ki67+	 19287 16099
2214	0	0	Ki67+	 19290 15916
2215	0	0	Ki67+	 19290 16382
2216	0	0	Ki67+	 19299 15864
2217	0	0	Ki67+	 19310 15926
2218	0	0	Ki67+	 19322 15863
2219	0	0	Ki67+	 19328 15921
2220	0	0	Ki67+	 19330 15884
2221	0	0	Ki67+	 19351 15723
2222	0	0	Ki67+	 19354 15870
2223	0	0	Ki67+	 19354 16314
2224	0	0	Ki67+	 19425 15896
2225	0	0	Ki67+	 19430 15816
2226	0	0	Ki67+	 19468 15816
2227	0	0	Ki67+	 19476 16357
2228	0	0	Ki67+	 19481 15957
2229	0	0	Ki67+	 19492 15904
2230	0	0	Ki67+	 19501 16042
2231	0	0	Ki67+	 19544 15785
2232	0	0	Ki67+	 19557 15711
2233	0	0	Ki67+	 19576 16165
2234	0	0	Ki67+	 19588 15799
2235	0	0	Ki67+	 19591 16130
2236	0	0	Ki67+	 19605 15836
2237	0	0	Ki67+	 19623 15825
2238	0	0	Ki67+	 19664 16236
2239	0	0	Ki67+	 19667 15716
2240	0	0	Ki67+	 19682 15694
2241	0	0	Ki67+	 19721 15742
2242	0	0	Ki67+	 19746 16106
2243	0	0	Ki67+	 19775 16413
2244	0	0	Ki67+	 19030 16476
2245	0	0	Ki67+	 19336 16558
2246	0	0	Ki67+	 19375 16688
2247	0	0	Ki67+	 19404 16654
2248	0	0	Ki67+	 19411 16486
2249	0	0	Ki67+	 19411 16520
2250	0	0	Ki67+	 19748 16539
2251	0	0	Ki67+	 19758 16592
2252	0	0	Ki67+	 19807 16565
2253	0	0	Ki67+	 19667 17366
2254	0	0	Ki67+	 19423 22635
2255	0	0	Ki67+	 19477 22561
2256	0	0	Ki67+	 19526 22471
2257	0	0	Ki67+	 19592 22633
2258	0	0	Ki67+	 19615 22470
2259	0	0	Ki67+	 19619 22577
2260	0	0	Ki67+	 19635 22459
2261	0	0	Ki67+	 19641 22475
2262	0	0	Ki67+	 19690 22500
2263	0	0	Ki67+	 19741 22256
2264	0	0	Ki67+	 19397 23281
2265	0	0	Ki67+	 19415 22797
2266	0	0	Ki67+	 19424 22806
2267	0	0	Ki67+	 19457 22811
2268	0	0	Ki67+	 19505 22758
2269	0	0	Ki67+	 19710 23228
2270	0	0	Ki67+	 19501 24043
2271	0	0	Ki67+	 19504 24349
2272	0	0	Ki67+	 19254 24711
2273	0	0	Ki67+	 19786 24679
2274	0	0	Ki67+	 19798 24627
2275	0	0	Ki67+	 19355 25522
2276	0	0	Ki67+	 19486 25935
2277	0	0	Ki67+	 19510 25945
2278	0	0	Ki67+	 19670 25645
2279	0	0	Ki67+	 19697 25629
2280	0	0	Ki67+	 19785 25345
2281	0	0	Ki67+	 19010 26377
2282	0	0	Ki67+	 19016 26525
2283	0	0	Ki67+	 19023 26191
2284	0	0	Ki67+	 19025 26371
2285	0	0	Ki67+	 19031 26290
2286	0	0	Ki67+	 19035 26235
2287	0	0	Ki67+	 19043 26377
2288	0	0	Ki67+	 19044 26489
2289	0	0	Ki67+	 19055 26264
2290	0	0	Ki67+	 19056 26242
2291	0	0	Ki67+	 19077 26290
2292	0	0	Ki67+	 19080 26272
2293	0	0	Ki67+	 19089 26385
2294	0	0	Ki67+	 19091 26297
2295	0	0	Ki67+	 19096 26481
2296	0	0	Ki67+	 19122 26458
2297	0	0	Ki67+	 19128 26310
2298	0	0	Ki67+	 19142 26125
2299	0	0	Ki67+	 19144 26280
2300	0	0	Ki67+	 19146 26296
2301	0	0	Ki67+	 19195 26098
2302	0	0	Ki67+	 19199 26285
2303	0	0	Ki67+	 19209 26303
2304	0	0	Ki67+	 19211 26253
2305	0	0	Ki67+	 19212 26283
2306	0	0	Ki67+	 19221 26083
2307	0	0	Ki67+	 19229 26039
2308	0	0	Ki67+	 19231 26282
2309	0	0	Ki67+	 19263 26259
2310	0	0	Ki67+	 19273 26023
2311	0	0	Ki67+	 19274 26250
2312	0	0	Ki67+	 19316 26238
2313	0	0	Ki67+	 19386 26103
2314	0	0	Ki67+	 19454 26231
2315	0	0	Ki67+	 19638 26712
2316	0	0	Ki67+	 19640 26520
2317	0	0	Ki67+	 19654 26152
2318	0	0	Ki67+	 19666 26594
2319	0	0	Ki67+	 19685 26559
2320	0	0	Ki67+	 19688 26380
2321	0	0	Ki67+	 19695 26427
2322	0	0	Ki67+	 19697 26408
2323	0	0	Ki67+	 19773 26292
2324	0	0	Ki67+	 19807 26530
2325	0	0	Ki67+	 19178 27010
2326	0	0	Ki67+	 19504 26994
2327	0	0	Ki67+	 19546 26841
2328	0	0	Ki67+	 19594 26846
2329	0	0	Ki67+	 19596 26965
2330	0	0	Ki67+	 19619 26768
2331	0	0	Ki67+	 19619 27321
2332	0	0	Ki67+	 19624 27079
2333	0	0	Ki67+	 19636 27283
2334	0	0	Ki67+	 19641 26924
2335	0	0	Ki67+	 19658 27092
2336	0	0	Ki67+	 19662 26886
2337	0	0	Ki67+	 19683 27045
2338	0	0	Ki67+	 19686 27005
2339	0	0	Ki67+	 19690 26977
2340	0	0	Ki67+	 19702 27039
2341	0	0	Ki67+	 19712 27180
2342	0	0	Ki67+	 19139 28135
2343	0	0	Ki67+	 19140 28098
2344	0	0	Ki67+	 19474 27748
2345	0	0	Ki67+	 19520 27726
2346	0	0	Ki67+	 19530 27703
2347	0	0	Ki67+	 19643 27769
2348	0	0	Ki67+	 19659 27566
2349	0	0	Ki67+	 19764 28262
2350	0	0	Ki67+	 19161 30674
2351	0	0	Ki67+	 19174 30153
2352	0	0	Ki67+	 19184 30123
2353	0	0	Ki67+	 19188 30100
2354	0	0	Ki67+	 19459 30435
2355	0	0	Ki67+	 19516 30719
2356	0	0	Ki67+	 19525 30300
2357	0	0	Ki67+	 19115 30849
2358	0	0	Ki67+	 19390 30792
2359	0	0	Ki67+	 19648 31268
2360	0	0	Ki67+	 19679 31422
2361	0	0	Ki67+	 19683 31164
2362	0	0	Ki67+	 19717 31418
2363	0	0	Ki67+	 19720 31331
2364	0	0	Ki67+	 19724 31356
2365	0	0	Ki67+	 19178 31809
2366	0	0	Ki67+	 19489 31849
2367	0	0	Ki67+	 19603 32039
2368	0	0	Ki67+	 19682 32162
2369	0	0	Ki67+	 19688 32200
2370	0	0	Ki67+	 19694 32219
2371	0	0	Ki67+	 19704 32234
2372	0	0	Ki67+	 19772 32006
2373	0	0	Ki67+	 19777 31860
2374	0	0	Ki67+	 19788 31626
2375	0	0	Ki67+	 19799 31564
2376	0	0	Ki67+	 19225 33147
2377	0	0	Ki67+	 19227 32507
2378	0	0	Ki67+	 19278 32448
2379	0	0	Ki67+	 19281 32697
2380	0	0	Ki67+	 19305 32570
2381	0	0	Ki67+	 19357 33105
2382	0	0	Ki67+	 19385 33010
2383	0	0	Ki67+	 19599 33118
2384	0	0	Ki67+	 19606 33151
2385	0	0	Ki67+	 19622 32954
2386	0	0	Ki67+	 19633 33029
2387	0	0	Ki67+	 19680 32661
2388	0	0	Ki67+	 19805 32441
2389	0	0	Ki67+	 19023 33715
2390	0	0	Ki67+	 19027 33912
2391	0	0	Ki67+	 19028 33822
2392	0	0	Ki67+	 19047 33711
2393	0	0	Ki67+	 19129 33606
2394	0	0	Ki67+	 19144 33714
2395	0	0	Ki67+	 19153 33308
2396	0	0	Ki67+	 19164 33616
2397	0	0	Ki67+	 19166 33604
2398	0	0	Ki67+	 19177 33658
2399	0	0	Ki67+	 19204 33268
2400	0	0	Ki67+	 19209 33883
2401	0	0	Ki67+	 19210 33178
2402	0	0	Ki67+	 19221 33746
2403	0	0	Ki67+	 19232 33738
2404	0	0	Ki67+	 19235 33943
2405	0	0	Ki67+	 19236 33435
2406	0	0	Ki67+	 19348 33847
2407	0	0	Ki67+	 19400 33370
2408	0	0	Ki67+	 19452 33769
2409	0	0	Ki67+	 19501 33674
2410	0	0	Ki67+	 19526 33586
2411	0	0	Ki67+	 19587 33195
2412	0	0	Ki67+	 19607 33262
2413	0	0	Ki67+	 19095 34287
2414	0	0	Ki67+	 19102 34217
2415	0	0	Ki67+	 19154 34045
2416	0	0	Ki67+	 19221 34269
2417	0	0	Ki67+	 19247 34444
2418	0	0	Ki67+	 19249 34141
2419	0	0	Ki67+	 19256 34173
2420	0	0	Ki67+	 19264 33973
2421	0	0	Ki67+	 19358 34427
2422	0	0	Ki67+	 19428 34215
2423	0	0	Ki67+	 19432 34337
2424	0	0	Ki67+	 19437 34471
2425	0	0	Ki67+	 19447 34207
2426	0	0	Ki67+	 19575 34621
2427	0	0	Ki67+	 19793 34330
2428	0	0	Ki67+	 19030 35192
2429	0	0	Ki67+	 19043 35188
2430	0	0	Ki67+	 19069 35244
2431	0	0	Ki67+	 19129 35351
2432	0	0	Ki67+	 19156 35181
2433	0	0	Ki67+	 19167 35192
2434	0	0	Ki67+	 19231 35189
2435	0	0	Ki67+	 19735 35423
2436	0	0	Ki67+	 19011 36070
2437	0	0	Ki67+	 19028 36106
2438	0	0	Ki67+	 19035 36338
2439	0	0	Ki67+	 19174 35669
2440	0	0	Ki67+	 19201 35637
2441	0	0	Ki67+	 19244 35742
2442	0	0	Ki67+	 19084 36453
2443	0	0	Ki67+	 19158 36499
2444	0	0	Ki67+	 19175 36713
2445	0	0	Ki67+	 19645 37367
2446	0	0	Ki67+	 19016 37968
2447	0	0	Ki67+	 19750 38640
2448	0	0	Ki67+	 19513 39699
2449	0	0	Ki67+	 19566 39753
2450	0	0	Ki67+	 19799 39931
2451	0	0	Ki67+	 19495 46422
2452	0	0	Ki67+	 19164 47255
2453	0	0	Ki67+	 19421 47236
2454	0	0	Ki67+	 19655 48327
2455	0	0	Ki67+	 19455 48798
2456	0	0	Ki67+	 19495 48820
2457	0	0	Ki67+	 19765 48424
2458	0	0	Ki67+	 19122 49202
2459	0	0	Ki67+	 19561 49337
2460	0	0	Ki67+	 19474 51323
2461	0	0	Ki67+	 19644 51515
2462	0	0	Ki67+	 19670 51474
2463	0	0	Ki67+	 19762 51160
2464	0	0	Ki67+	 19787 51204
2465	0	0	Ki67+	 19799 51164
2466	0	0	Ki67+	 19803 51179
2467	0	0	Ki67+	 19050 51880
2468	0	0	Ki67+	 19334 52097
2469	0	0	Ki67+	 19393 51709
2470	0	0	Ki67+	 19440 51736
2471	0	0	Ki67+	 19474 51939
2472	0	0	Ki67+	 19546 51993
2473	0	0	Ki67+	 19554 51610
2474	0	0	Ki67+	 19592 51745
2475	0	0	Ki67+	 19633 51573
2476	0	0	Ki67+	 19712 51803
2477	0	0	Ki67+	 19295 53140
2478	0	0	Ki67+	 19296 52952
2479	0	0	Ki67+	 19391 52927
2480	0	0	Ki67+	 19393 52956
2481	0	0	Ki67+	 19412 52764
2482	0	0	Ki67+	 19414 52509
2483	0	0	Ki67+	 19421 52973
2484	0	0	Ki67+	 19450 52990
2485	0	0	Ki67+	 19457 53134
2486	0	0	Ki67+	 19478 53065
2487	0	0	Ki67+	 19024 53535
2488	0	0	Ki67+	 19036 53542
2489	0	0	Ki67+	 19098 53541
2490	0	0	Ki67+	 19111 53444
2491	0	0	Ki67+	 19131 53443
2492	0	0	Ki67+	 19137 53531
2493	0	0	Ki67+	 19140 53544
2494	0	0	Ki67+	 19160 53297
2495	0	0	Ki67+	 19273 53205
2496	0	0	Ki67+	 19329 53206
2497	0	0	Ki67+	 19391 53223
2498	0	0	Ki67+	 19432 53256
2499	0	0	Ki67+	 19433 53164
2500	0	0	Ki67+	 19459 53197
2501	0	0	Ki67+	 19848 15728
2502	0	0	Ki67+	 20009 15857
2503	0	0	Ki67+	 20050 15894
2504	0	0	Ki67+	 20067 16156
2505	0	0	Ki67+	 20083 16106
2506	0	0	Ki67+	 20091 15698
2507	0	0	Ki67+	 20110 15780
2508	0	0	Ki67+	 20120 16098
2509	0	0	Ki67+	 20126 15656
2510	0	0	Ki67+	 20127 16043
2511	0	0	Ki67+	 20155 15793
2512	0	0	Ki67+	 20160 15660
2513	0	0	Ki67+	 20174 15671
2514	0	0	Ki67+	 20362 15875
2515	0	0	Ki67+	 20480 15840
2516	0	0	Ki67+	 20546 15562
2517	0	0	Ki67+	 19817 16336
2518	0	0	Ki67+	 19876 16777
2519	0	0	Ki67+	 19887 16670
2520	0	0	Ki67+	 19910 16706
2521	0	0	Ki67+	 19910 16820
2522	0	0	Ki67+	 19934 16858
2523	0	0	Ki67+	 19951 16377
2524	0	0	Ki67+	 19956 16886
2525	0	0	Ki67+	 20004 16902
2526	0	0	Ki67+	 20007 16531
2527	0	0	Ki67+	 20021 16929
2528	0	0	Ki67+	 20068 16746
2529	0	0	Ki67+	 20069 16647
2530	0	0	Ki67+	 20087 16776
2531	0	0	Ki67+	 20105 16735
2532	0	0	Ki67+	 20106 16651
2533	0	0	Ki67+	 20107 16699
2534	0	0	Ki67+	 20108 16671
2535	0	0	Ki67+	 20123 16691
2536	0	0	Ki67+	 20141 16678
2537	0	0	Ki67+	 20145 16650
2538	0	0	Ki67+	 20157 16654
2539	0	0	Ki67+	 20161 16211
2540	0	0	Ki67+	 20161 16387
2541	0	0	Ki67+	 20168 16223
2542	0	0	Ki67+	 20174 16670
2543	0	0	Ki67+	 20206 16914
2544	0	0	Ki67+	 20208 16860
2545	0	0	Ki67+	 20212 16388
2546	0	0	Ki67+	 20252 16401
2547	0	0	Ki67+	 20255 16328
2548	0	0	Ki67+	 20259 16622
2549	0	0	Ki67+	 20272 16818
2550	0	0	Ki67+	 20284 16299
2551	0	0	Ki67+	 20379 16592
2552	0	0	Ki67+	 20386 16866
2553	0	0	Ki67+	 20573 16200
2554	0	0	Ki67+	 19816 17091
2555	0	0	Ki67+	 19843 17212
2556	0	0	Ki67+	 19856 17125
2557	0	0	Ki67+	 19872 17360
2558	0	0	Ki67+	 19874 17414
2559	0	0	Ki67+	 19881 17352
2560	0	0	Ki67+	 19941 17497
2561	0	0	Ki67+	 19953 17204
2562	0	0	Ki67+	 19965 17500
2563	0	0	Ki67+	 19974 17234
2564	0	0	Ki67+	 20009 17515
2565	0	0	Ki67+	 20017 17271
2566	0	0	Ki67+	 20037 17340
2567	0	0	Ki67+	 20041 17505
2568	0	0	Ki67+	 20051 17612
2569	0	0	Ki67+	 20066 17159
2570	0	0	Ki67+	 20069 17099
2571	0	0	Ki67+	 20072 17187
2572	0	0	Ki67+	 20084 17591
2573	0	0	Ki67+	 20089 17196
2574	0	0	Ki67+	 20097 17402
2575	0	0	Ki67+	 20099 17574
2576	0	0	Ki67+	 20116 17108
2577	0	0	Ki67+	 20117 17126
2578	0	0	Ki67+	 20121 17150
2579	0	0	Ki67+	 20121 17307
2580	0	0	Ki67+	 20123 17504
2581	0	0	Ki67+	 20126 17018
2582	0	0	Ki67+	 20127 17612
2583	0	0	Ki67+	 20128 17487
2584	0	0	Ki67+	 20135 17420
2585	0	0	Ki67+	 20141 17515
2586	0	0	Ki67+	 20142 17367
2587	0	0	Ki67+	 20148 17606
2588	0	0	Ki67+	 20149 17318
2589	0	0	Ki67+	 20149 17394
2590	0	0	Ki67+	 20154 17248
2591	0	0	Ki67+	 20157 17625
2592	0	0	Ki67+	 20158 17342
2593	0	0	Ki67+	 20162 17158
2594	0	0	Ki67+	 20165 17521
2595	0	0	Ki67+	 20171 17204
2596	0	0	Ki67+	 20172 17189
2597	0	0	Ki67+	 20178 17672
2598	0	0	Ki67+	 20179 17408
2599	0	0	Ki67+	 20183 17692
2600	0	0	Ki67+	 20184 17652
2601	0	0	Ki67+	 20194 17529
2602	0	0	Ki67+	 20199 17435
2603	0	0	Ki67+	 20200 17385
2604	0	0	Ki67+	 20209 17513
2605	0	0	Ki67+	 20217 17468
2606	0	0	Ki67+	 20247 17515
2607	0	0	Ki67+	 20261 17511
2608	0	0	Ki67+	 20277 17641
2609	0	0	Ki67+	 20278 17766
2610	0	0	Ki67+	 20298 17450
2611	0	0	Ki67+	 20315 17381
2612	0	0	Ki67+	 20357 17193
2613	0	0	Ki67+	 20366 17146
2614	0	0	Ki67+	 20367 17558
2615	0	0	Ki67+	 20379 17085
2616	0	0	Ki67+	 20385 17585
2617	0	0	Ki67+	 20407 17600
2618	0	0	Ki67+	 20408 17511
2619	0	0	Ki67+	 20414 17544
2620	0	0	Ki67+	 20426 17540
2621	0	0	Ki67+	 20427 17527
2622	0	0	Ki67+	 20430 17583
2623	0	0	Ki67+	 20439 17558
2624	0	0	Ki67+	 20448 17086
2625	0	0	Ki67+	 20488 17477
2626	0	0	Ki67+	 20494 17296
2627	0	0	Ki67+	 20548 17285
2628	0	0	Ki67+	 20556 17345
2629	0	0	Ki67+	 20562 17240
2630	0	0	Ki67+	 20566 17360
2631	0	0	Ki67+	 20576 17150
2632	0	0	Ki67+	 20591 17222
2633	0	0	Ki67+	 20595 17356
2634	0	0	Ki67+	 20122 17791
2635	0	0	Ki67+	 20123 18078
2636	0	0	Ki67+	 20132 18125
2637	0	0	Ki67+	 20133 18153
2638	0	0	Ki67+	 20157 18136
2639	0	0	Ki67+	 20159 18119
2640	0	0	Ki67+	 20178 18071
2641	0	0	Ki67+	 20198 18021
2642	0	0	Ki67+	 20236 17791
2643	0	0	Ki67+	 20240 17779
2644	0	0	Ki67+	 20262 17897
2645	0	0	Ki67+	 20267 17924
2646	0	0	Ki67+	 20270 17789
2647	0	0	Ki67+	 20272 17870
2648	0	0	Ki67+	 20279 17953
2649	0	0	Ki67+	 20292 17902
2650	0	0	Ki67+	 20297 17940
2651	0	0	Ki67+	 20297 18036
2652	0	0	Ki67+	 20313 18505
2653	0	0	Ki67+	 20317 17924
2654	0	0	Ki67+	 20321 18099
2655	0	0	Ki67+	 20342 18189
2656	0	0	Ki67+	 20348 18240
2657	0	0	Ki67+	 20350 18170
2658	0	0	Ki67+	 20352 18265
2659	0	0	Ki67+	 20361 18200
2660	0	0	Ki67+	 20437 18453
2661	0	0	Ki67+	 20439 17933
2662	0	0	Ki67+	 20443 18438
2663	0	0	Ki67+	 20466 18042
2664	0	0	Ki67+	 20469 18011
2665	0	0	Ki67+	 20479 18062
2666	0	0	Ki67+	 20505 18192
2667	0	0	Ki67+	 20530 17893
2668	0	0	Ki67+	 20551 18257
2669	0	0	Ki67+	 20557 18240
2670	0	0	Ki67+	 20565 18272
2671	0	0	Ki67+	 20593 17787
2672	0	0	Ki67+	 20606 17832
2673	0	0	Ki67+	 20372 18604
2674	0	0	Ki67+	 20390 18650
2675	0	0	Ki67+	 20413 18745
2676	0	0	Ki67+	 20427 18712
2677	0	0	Ki67+	 20489 18701
2678	0	0	Ki67+	 20499 18755
2679	0	0	Ki67+	 20506 18746
2680	0	0	Ki67+	 20509 18846
2681	0	0	Ki67+	 20538 19225
2682	0	0	Ki67+	 20595 19067
2683	0	0	Ki67+	 20476 19632
2684	0	0	Ki67+	 20479 19984
2685	0	0	Ki67+	 20502 19498
2686	0	0	Ki67+	 20513 19523
2687	0	0	Ki67+	 20527 19405
2688	0	0	Ki67+	 20527 19615
2689	0	0	Ki67+	 20550 19522
2690	0	0	Ki67+	 20606 19632
2691	0	0	Ki67+	 20522 20205
2692	0	0	Ki67+	 20562 20227
2693	0	0	Ki67+	 20583 20250
2694	0	0	Ki67+	 20583 20473
2695	0	0	Ki67+	 20602 20309
2696	0	0	Ki67+	 20485 21379
2697	0	0	Ki67+	 20506 21584
2698	0	0	Ki67+	 19852 22420
2699	0	0	Ki67+	 19935 22268
2700	0	0	Ki67+	 19972 22229
2701	0	0	Ki67+	 19990 22244
2702	0	0	Ki67+	 20003 22240
2703	0	0	Ki67+	 20017 22221
2704	0	0	Ki67+	 20040 22159
2705	0	0	Ki67+	 19980 24843
2706	0	0	Ki67+	 20031 24771
2707	0	0	Ki67+	 19826 25345
2708	0	0	Ki67+	 19896 25373
2709	0	0	Ki67+	 19899 25352
2710	0	0	Ki67+	 19947 25339
2711	0	0	Ki67+	 19990 25334
2712	0	0	Ki67+	 20174 25405
2713	0	0	Ki67+	 20425 25291
2714	0	0	Ki67+	 19854 26572
2715	0	0	Ki67+	 19864 26573
2716	0	0	Ki67+	 19913 26405
2717	0	0	Ki67+	 19918 26317
2718	0	0	Ki67+	 19966 26386
2719	0	0	Ki67+	 19990 25940
2720	0	0	Ki67+	 20472 26444
2721	0	0	Ki67+	 20497 26493
2722	0	0	Ki67+	 20561 26006
2723	0	0	Ki67+	 19834 26882
2724	0	0	Ki67+	 19856 27051
2725	0	0	Ki67+	 19874 26935
2726	0	0	Ki67+	 19891 27054
2727	0	0	Ki67+	 19949 26819
2728	0	0	Ki67+	 20097 27357
2729	0	0	Ki67+	 20218 26908
2730	0	0	Ki67+	 20231 27027
2731	0	0	Ki67+	 20237 27097
2732	0	0	Ki67+	 20310 26825
2733	0	0	Ki67+	 20334 26682
2734	0	0	Ki67+	 20406 26837
2735	0	0	Ki67+	 20413 26756
2736	0	0	Ki67+	 20439 26874
2737	0	0	Ki67+	 20504 26962
2738	0	0	Ki67+	 19873 27682
2739	0	0	Ki67+	 19941 27665
2740	0	0	Ki67+	 19984 27571
2741	0	0	Ki67+	 20056 27856
2742	0	0	Ki67+	 20064 27730
2743	0	0	Ki67+	 20071 27698
2744	0	0	Ki67+	 20079 27720
2745	0	0	Ki67+	 20093 28098
2746	0	0	Ki67+	 20128 27881
2747	0	0	Ki67+	 20151 27869
2748	0	0	Ki67+	 20152 27941
2749	0	0	Ki67+	 20159 27399
2750	0	0	Ki67+	 20162 27706
2751	0	0	Ki67+	 20164 27814
2752	0	0	Ki67+	 20166 27597
2753	0	0	Ki67+	 20174 27418
2754	0	0	Ki67+	 20186 27462
2755	0	0	Ki67+	 20186 27751
2756	0	0	Ki67+	 20200 28130
2757	0	0	Ki67+	 20393 27451
2758	0	0	Ki67+	 20429 29614
2759	0	0	Ki67+	 20533 29666
2760	0	0	Ki67+	 20035 30410
2761	0	0	Ki67+	 20267 30030
2762	0	0	Ki67+	 20283 30513
2763	0	0	Ki67+	 20294 30508
2764	0	0	Ki67+	 20369 30357
2765	0	0	Ki67+	 20504 30069
2766	0	0	Ki67+	 20595 30520
2767	0	0	Ki67+	 20599 30506
2768	0	0	Ki67+	 19845 30727
2769	0	0	Ki67+	 19968 30735
2770	0	0	Ki67+	 20010 30908
2771	0	0	Ki67+	 20025 30803
2772	0	0	Ki67+	 20163 31097
2773	0	0	Ki67+	 20539 30700
2774	0	0	Ki67+	 19987 31672
2775	0	0	Ki67+	 19997 31714
2776	0	0	Ki67+	 20015 31606
2777	0	0	Ki67+	 20031 31871
2778	0	0	Ki67+	 20039 31929
2779	0	0	Ki67+	 20039 31958
2780	0	0	Ki67+	 20046 32017
2781	0	0	Ki67+	 20049 32049
2782	0	0	Ki67+	 20066 32148
2783	0	0	Ki67+	 20247 31817
2784	0	0	Ki67+	 20270 31696
2785	0	0	Ki67+	 20289 31953
2786	0	0	Ki67+	 20299 31480
2787	0	0	Ki67+	 20313 31831
2788	0	0	Ki67+	 20396 31957
2789	0	0	Ki67+	 19886 32496
2790	0	0	Ki67+	 19990 32674
2791	0	0	Ki67+	 20074 32749
2792	0	0	Ki67+	 20477 32314
2793	0	0	Ki67+	 20502 32601
2794	0	0	Ki67+	 20582 32181
2795	0	0	Ki67+	 20585 32849
2796	0	0	Ki67+	 20593 32859
2797	0	0	Ki67+	 20125 33143
2798	0	0	Ki67+	 20229 33291
2799	0	0	Ki67+	 20259 33474
2800	0	0	Ki67+	 20545 33241
2801	0	0	Ki67+	 20546 33168
2802	0	0	Ki67+	 20563 33356
2803	0	0	Ki67+	 20600 33357
2804	0	0	Ki67+	 20601 33417
2805	0	0	Ki67+	 20044 33980
2806	0	0	Ki67+	 20048 33920
2807	0	0	Ki67+	 20232 34030
2808	0	0	Ki67+	 20269 34096
2809	0	0	Ki67+	 20323 34523
2810	0	0	Ki67+	 20389 34005
2811	0	0	Ki67+	 20398 33910
2812	0	0	Ki67+	 20417 34156
2813	0	0	Ki67+	 20449 33783
2814	0	0	Ki67+	 20479 34560
2815	0	0	Ki67+	 20487 33972
2816	0	0	Ki67+	 20491 33861
2817	0	0	Ki67+	 20543 33966
2818	0	0	Ki67+	 20550 33988
2819	0	0	Ki67+	 20556 34507
2820	0	0	Ki67+	 20196 38633
2821	0	0	Ki67+	 19833 39401
2822	0	0	Ki67+	 19969 39578
2823	0	0	Ki67+	 20031 39420
2824	0	0	Ki67+	 20148 39418
2825	0	0	Ki67+	 20510 45609
2826	0	0	Ki67+	 20582 45665
2827	0	0	Ki67+	 20133 46530
2828	0	0	Ki67+	 20213 46403
2829	0	0	Ki67+	 20483 46246
2830	0	0	Ki67+	 19860 46676
2831	0	0	Ki67+	 20466 49638
2832	0	0	Ki67+	 20476 49653
2833	0	0	Ki67+	 20506 49660
2834	0	0	Ki67+	 19939 50416
2835	0	0	Ki67+	 20058 50468
2836	0	0	Ki67+	 20414 49917
2837	0	0	Ki67+	 19887 51069
2838	0	0	Ki67+	 19890 50897
2839	0	0	Ki67+	 19919 50842
2840	0	0	Ki67+	 19933 50815
2841	0	0	Ki67+	 19859 51639
2842	0	0	Ki67+	 20777 5019
2843	0	0	Ki67+	 20798 5014
2844	0	0	Ki67+	 20800 4845
2845	0	0	Ki67+	 20809 4859
2846	0	0	Ki67+	 20835 4922
2847	0	0	Ki67+	 20838 4800
2848	0	0	Ki67+	 20840 4836
2849	0	0	Ki67+	 20863 4836
2850	0	0	Ki67+	 20882 4941
2851	0	0	Ki67+	 20895 4948
2852	0	0	Ki67+	 20917 4699
2853	0	0	Ki67+	 20918 4724
2854	0	0	Ki67+	 20935 4673
2855	0	0	Ki67+	 20938 4642
2856	0	0	Ki67+	 20938 4749
2857	0	0	Ki67+	 20947 4614
2858	0	0	Ki67+	 20948 4764
2859	0	0	Ki67+	 20962 4610
2860	0	0	Ki67+	 21006 4801
2861	0	0	Ki67+	 21037 4928
2862	0	0	Ki67+	 21047 4530
2863	0	0	Ki67+	 21049 4762
2864	0	0	Ki67+	 21051 5001
2865	0	0	Ki67+	 21090 5063
2866	0	0	Ki67+	 21110 4713
2867	0	0	Ki67+	 21134 4539
2868	0	0	Ki67+	 21138 4745
2869	0	0	Ki67+	 21149 4952
2870	0	0	Ki67+	 21153 5058
2871	0	0	Ki67+	 21155 4696
2872	0	0	Ki67+	 21171 4944
2873	0	0	Ki67+	 21181 4974
2874	0	0	Ki67+	 21184 4585
2875	0	0	Ki67+	 21197 4621
2876	0	0	Ki67+	 21217 4616
2877	0	0	Ki67+	 21224 5040
2878	0	0	Ki67+	 21244 5019
2879	0	0	Ki67+	 21285 4998
2880	0	0	Ki67+	 20806 5378
2881	0	0	Ki67+	 20827 5250
2882	0	0	Ki67+	 20833 5283
2883	0	0	Ki67+	 20853 5292
2884	0	0	Ki67+	 20870 5304
2885	0	0	Ki67+	 20885 5676
2886	0	0	Ki67+	 20906 5711
2887	0	0	Ki67+	 21018 5296
2888	0	0	Ki67+	 21031 5348
2889	0	0	Ki67+	 21041 5273
2890	0	0	Ki67+	 21046 5251
2891	0	0	Ki67+	 21049 5290
2892	0	0	Ki67+	 21049 5426
2893	0	0	Ki67+	 21052 5229
2894	0	0	Ki67+	 21059 5274
2895	0	0	Ki67+	 21063 5249
2896	0	0	Ki67+	 21064 5593
2897	0	0	Ki67+	 21065 5319
2898	0	0	Ki67+	 21121 5829
2899	0	0	Ki67+	 21149 5817
2900	0	0	Ki67+	 21168 5156
2901	0	0	Ki67+	 21182 5211
2902	0	0	Ki67+	 21228 5265
2903	0	0	Ki67+	 21268 5642
2904	0	0	Ki67+	 21280 5634
2905	0	0	Ki67+	 21281 5670
2906	0	0	Ki67+	 21283 5844
2907	0	0	Ki67+	 21289 5746
2908	0	0	Ki67+	 21292 5165
2909	0	0	Ki67+	 21307 5825
2910	0	0	Ki67+	 21364 5720
2911	0	0	Ki67+	 21401 5640
2912	0	0	Ki67+	 20971 6568
2913	0	0	Ki67+	 21048 6167
2914	0	0	Ki67+	 21083 6184
2915	0	0	Ki67+	 21094 5927
2916	0	0	Ki67+	 21096 5875
2917	0	0	Ki67+	 21097 5913
2918	0	0	Ki67+	 21126 6025
2919	0	0	Ki67+	 21211 5927
2920	0	0	Ki67+	 21284 6192
2921	0	0	Ki67+	 21356 6096
2922	0	0	Ki67+	 21360 5933
2923	0	0	Ki67+	 21371 6088
2924	0	0	Ki67+	 21377 6264
2925	0	0	Ki67+	 21387 6259
2926	0	0	Ki67+	 21397 5880
2927	0	0	Ki67+	 21398 6281
2928	0	0	Ki67+	 21406 6168
2929	0	0	Ki67+	 20984 7263
2930	0	0	Ki67+	 20996 7463
2931	0	0	Ki67+	 21231 7338
2932	0	0	Ki67+	 21277 7364
2933	0	0	Ki67+	 21333 7374
2934	0	0	Ki67+	 21348 7370
2935	0	0	Ki67+	 21348 7393
2936	0	0	Ki67+	 20993 7654
2937	0	0	Ki67+	 21078 7654
2938	0	0	Ki67+	 21247 7715
2939	0	0	Ki67+	 21279 12313
2940	0	0	Ki67+	 21315 12286
2941	0	0	Ki67+	 21356 12159
2942	0	0	Ki67+	 21359 11917
2943	0	0	Ki67+	 21388 11938
2944	0	0	Ki67+	 21392 12277
2945	0	0	Ki67+	 21263 12827
2946	0	0	Ki67+	 21268 12840
2947	0	0	Ki67+	 21277 12941
2948	0	0	Ki67+	 21306 12919
2949	0	0	Ki67+	 21326 13033
2950	0	0	Ki67+	 21337 12987
2951	0	0	Ki67+	 21338 12858
2952	0	0	Ki67+	 21344 13170
2953	0	0	Ki67+	 21352 12956
2954	0	0	Ki67+	 21353 12738
2955	0	0	Ki67+	 21375 13182
2956	0	0	Ki67+	 21395 12874
2957	0	0	Ki67+	 20996 15367
2958	0	0	Ki67+	 21042 15196
2959	0	0	Ki67+	 21226 15177
2960	0	0	Ki67+	 21271 15224
2961	0	0	Ki67+	 21274 15211
2962	0	0	Ki67+	 21399 14644
2963	0	0	Ki67+	 20610 15784
2964	0	0	Ki67+	 20658 15595
2965	0	0	Ki67+	 20699 15624
2966	0	0	Ki67+	 20704 15611
2967	0	0	Ki67+	 20733 15630
2968	0	0	Ki67+	 20764 15390
2969	0	0	Ki67+	 20800 15940
2970	0	0	Ki67+	 20805 15600
2971	0	0	Ki67+	 20870 15640
2972	0	0	Ki67+	 20979 16038
2973	0	0	Ki67+	 20996 15586
2974	0	0	Ki67+	 21000 15685
2975	0	0	Ki67+	 21013 15669
2976	0	0	Ki67+	 21043 15699
2977	0	0	Ki67+	 21110 15475
2978	0	0	Ki67+	 21258 16045
2979	0	0	Ki67+	 21261 15502
2980	0	0	Ki67+	 21265 15561
2981	0	0	Ki67+	 21270 15961
2982	0	0	Ki67+	 21272 15511
2983	0	0	Ki67+	 21279 15806
2984	0	0	Ki67+	 21292 16064
2985	0	0	Ki67+	 21296 15453
2986	0	0	Ki67+	 21299 15522
2987	0	0	Ki67+	 21301 15585
2988	0	0	Ki67+	 21312 15456
2989	0	0	Ki67+	 21315 15487
2990	0	0	Ki67+	 21366 15504
2991	0	0	Ki67+	 21370 15667
2992	0	0	Ki67+	 21379 15553
2993	0	0	Ki67+	 20616 16504
2994	0	0	Ki67+	 20653 16894
2995	0	0	Ki67+	 20674 16940
2996	0	0	Ki67+	 20688 16883
2997	0	0	Ki67+	 20752 16217
2998	0	0	Ki67+	 20768 16952
2999	0	0	Ki67+	 20847 16463
3000	0	0	Ki67+	 20852 16642
3001	0	0	Ki67+	 20862 16522
3002	0	0	Ki67+	 21044 16772
3003	0	0	Ki67+	 21072 16697
3004	0	0	Ki67+	 21130 16446
3005	0	0	Ki67+	 21141 16435
3006	0	0	Ki67+	 21245 16482
3007	0	0	Ki67+	 21254 16543
3008	0	0	Ki67+	 21261 16940
3009	0	0	Ki67+	 21368 16599
3010	0	0	Ki67+	 21405 16880
3011	0	0	Ki67+	 20610 17584
3012	0	0	Ki67+	 20612 17330
3013	0	0	Ki67+	 20626 17167
3014	0	0	Ki67+	 20632 17407
3015	0	0	Ki67+	 20641 17472
3016	0	0	Ki67+	 20642 17387
3017	0	0	Ki67+	 20643 17366
3018	0	0	Ki67+	 20654 17709
3019	0	0	Ki67+	 20659 17482
3020	0	0	Ki67+	 20664 17387
3021	0	0	Ki67+	 20683 17455
3022	0	0	Ki67+	 20686 17517
3023	0	0	Ki67+	 20691 17443
3024	0	0	Ki67+	 20702 17464
3025	0	0	Ki67+	 20717 17023
3026	0	0	Ki67+	 20726 17556
3027	0	0	Ki67+	 20750 17051
3028	0	0	Ki67+	 20758 17013
3029	0	0	Ki67+	 20760 17567
3030	0	0	Ki67+	 20783 17524
3031	0	0	Ki67+	 20785 16982
3032	0	0	Ki67+	 20792 17589
3033	0	0	Ki67+	 20804 17540
3034	0	0	Ki67+	 20829 17118
3035	0	0	Ki67+	 20839 17140
3036	0	0	Ki67+	 20856 17013
3037	0	0	Ki67+	 20875 17169
3038	0	0	Ki67+	 20876 17738
3039	0	0	Ki67+	 20891 17274
3040	0	0	Ki67+	 20893 17106
3041	0	0	Ki67+	 20894 17160
3042	0	0	Ki67+	 20903 17138
3043	0	0	Ki67+	 20946 17066
3044	0	0	Ki67+	 20950 17102
3045	0	0	Ki67+	 20963 17734
3046	0	0	Ki67+	 20970 17019
3047	0	0	Ki67+	 20983 17209
3048	0	0	Ki67+	 21024 17701
3049	0	0	Ki67+	 21025 17180
3050	0	0	Ki67+	 21031 17750
3051	0	0	Ki67+	 21039 17239
3052	0	0	Ki67+	 21062 17275
3053	0	0	Ki67+	 21096 17762
3054	0	0	Ki67+	 21123 17663
3055	0	0	Ki67+	 21127 17536
3056	0	0	Ki67+	 21127 17565
3057	0	0	Ki67+	 21137 17660
3058	0	0	Ki67+	 21144 17610
3059	0	0	Ki67+	 21145 17589
3060	0	0	Ki67+	 21158 17611
3061	0	0	Ki67+	 21177 17130
3062	0	0	Ki67+	 21181 17754
3063	0	0	Ki67+	 21195 17633
3064	0	0	Ki67+	 21213 17727
3065	0	0	Ki67+	 21217 17458
3066	0	0	Ki67+	 21262 17753
3067	0	0	Ki67+	 21299 17316
3068	0	0	Ki67+	 21309 17075
3069	0	0	Ki67+	 21309 17148
3070	0	0	Ki67+	 21330 17158
3071	0	0	Ki67+	 21331 17185
3072	0	0	Ki67+	 21336 17737
3073	0	0	Ki67+	 21340 17754
3074	0	0	Ki67+	 21342 17181
3075	0	0	Ki67+	 21357 17713
3076	0	0	Ki67+	 21357 17770
3077	0	0	Ki67+	 21362 17213
3078	0	0	Ki67+	 21366 17741
3079	0	0	Ki67+	 20659 18281
3080	0	0	Ki67+	 20677 18209
3081	0	0	Ki67+	 20679 18109
3082	0	0	Ki67+	 20727 18012
3083	0	0	Ki67+	 20793 18220
3084	0	0	Ki67+	 20821 18395
3085	0	0	Ki67+	 20832 17784
3086	0	0	Ki67+	 20900 17983
3087	0	0	Ki67+	 20913 17823
3088	0	0	Ki67+	 20920 17783
3089	0	0	Ki67+	 20922 17807
3090	0	0	Ki67+	 20942 18438
3091	0	0	Ki67+	 20948 18262
3092	0	0	Ki67+	 20982 17822
3093	0	0	Ki67+	 21029 18403
3094	0	0	Ki67+	 21042 17923
3095	0	0	Ki67+	 21051 17991
3096	0	0	Ki67+	 21052 17950
3097	0	0	Ki67+	 21076 18197
3098	0	0	Ki67+	 21083 18518
3099	0	0	Ki67+	 21090 18530
3100	0	0	Ki67+	 21096 17796
3101	0	0	Ki67+	 21103 18238
3102	0	0	Ki67+	 21106 18288
3103	0	0	Ki67+	 21118 17835
3104	0	0	Ki67+	 21147 17840
3105	0	0	Ki67+	 21157 17942
3106	0	0	Ki67+	 21173 18485
3107	0	0	Ki67+	 21177 17908
3108	0	0	Ki67+	 21182 18453
3109	0	0	Ki67+	 21185 17785
3110	0	0	Ki67+	 21185 17952
3111	0	0	Ki67+	 21189 17882
3112	0	0	Ki67+	 21202 18432
3113	0	0	Ki67+	 21207 17955
3114	0	0	Ki67+	 21222 17781
3115	0	0	Ki67+	 21229 18365
3116	0	0	Ki67+	 21232 18458
3117	0	0	Ki67+	 21257 17849
3118	0	0	Ki67+	 21264 17864
3119	0	0	Ki67+	 21297 18328
3120	0	0	Ki67+	 21301 17883
3121	0	0	Ki67+	 21306 18478
3122	0	0	Ki67+	 21327 18467
3123	0	0	Ki67+	 21328 17906
3124	0	0	Ki67+	 21338 17794
3125	0	0	Ki67+	 21343 17808
3126	0	0	Ki67+	 21344 18491
3127	0	0	Ki67+	 21348 18523
3128	0	0	Ki67+	 21352 18413
3129	0	0	Ki67+	 21354 17906
3130	0	0	Ki67+	 21355 18370
3131	0	0	Ki67+	 21371 18496
3132	0	0	Ki67+	 21378 17905
3133	0	0	Ki67+	 21390 17952
3134	0	0	Ki67+	 21399 18168
3135	0	0	Ki67+	 20611 19228
3136	0	0	Ki67+	 20654 18703
3137	0	0	Ki67+	 20664 18718
3138	0	0	Ki67+	 20675 18747
3139	0	0	Ki67+	 20683 19240
3140	0	0	Ki67+	 20702 18631
3141	0	0	Ki67+	 20715 18714
3142	0	0	Ki67+	 20722 18696
3143	0	0	Ki67+	 20751 19136
3144	0	0	Ki67+	 20769 19265
3145	0	0	Ki67+	 20770 18785
3146	0	0	Ki67+	 20778 18675
3147	0	0	Ki67+	 20780 19138
3148	0	0	Ki67+	 20782 18644
3149	0	0	Ki67+	 20795 19220
3150	0	0	Ki67+	 20797 19238
3151	0	0	Ki67+	 20809 19172
3152	0	0	Ki67+	 20810 19137
3153	0	0	Ki67+	 20843 18586
3154	0	0	Ki67+	 20860 18583
3155	0	0	Ki67+	 20869 18672
3156	0	0	Ki67+	 20949 19271
3157	0	0	Ki67+	 20988 19292
3158	0	0	Ki67+	 21025 19150
3159	0	0	Ki67+	 21027 19162
3160	0	0	Ki67+	 21039 19003
3161	0	0	Ki67+	 21045 19161
3162	0	0	Ki67+	 21046 19175
3163	0	0	Ki67+	 21055 19050
3164	0	0	Ki67+	 21065 19153
3165	0	0	Ki67+	 21065 19285
3166	0	0	Ki67+	 21071 19133
3167	0	0	Ki67+	 21085 19110
3168	0	0	Ki67+	 21087 19029
3169	0	0	Ki67+	 21090 19248
3170	0	0	Ki67+	 21093 18971
3171	0	0	Ki67+	 21097 19083
3172	0	0	Ki67+	 21097 19345
3173	0	0	Ki67+	 21135 18716
3174	0	0	Ki67+	 21158 18968
3175	0	0	Ki67+	 21166 18961
3176	0	0	Ki67+	 21171 19058
3177	0	0	Ki67+	 21172 19044
3178	0	0	Ki67+	 21176 19353
3179	0	0	Ki67+	 21179 18910
3180	0	0	Ki67+	 21180 19221
3181	0	0	Ki67+	 21189 19072
3182	0	0	Ki67+	 21190 19233
3183	0	0	Ki67+	 21191 18659
3184	0	0	Ki67+	 21201 19191
3185	0	0	Ki67+	 21202 18683
3186	0	0	Ki67+	 21206 18871
3187	0	0	Ki67+	 21206 19345
3188	0	0	Ki67+	 21214 19210
3189	0	0	Ki67+	 21224 19202
3190	0	0	Ki67+	 21226 19239
3191	0	0	Ki67+	 21228 19322
3192	0	0	Ki67+	 21230 19363
3193	0	0	Ki67+	 21231 19221
3194	0	0	Ki67+	 21237 19233
3195	0	0	Ki67+	 21255 19351
3196	0	0	Ki67+	 21260 19327
3197	0	0	Ki67+	 21260 19369
3198	0	0	Ki67+	 21261 18984
3199	0	0	Ki67+	 21261 18996
3200	0	0	Ki67+	 21261 19206
3201	0	0	Ki67+	 21265 18864
3202	0	0	Ki67+	 21272 18913
3203	0	0	Ki67+	 21272 19310
3204	0	0	Ki67+	 21274 19340
3205	0	0	Ki67+	 21275 18667
3206	0	0	Ki67+	 21277 18902
3207	0	0	Ki67+	 21282 18974
3208	0	0	Ki67+	 21287 19228
3209	0	0	Ki67+	 21289 19194
3210	0	0	Ki67+	 21304 19272
3211	0	0	Ki67+	 21371 18876
3212	0	0	Ki67+	 21373 18788
3213	0	0	Ki67+	 21373 18907
3214	0	0	Ki67+	 21378 18806
3215	0	0	Ki67+	 21395 18792
3216	0	0	Ki67+	 21407 18878
3217	0	0	Ki67+	 20616 19384
3218	0	0	Ki67+	 20628 19652
3219	0	0	Ki67+	 20639 19395
3220	0	0	Ki67+	 20639 19723
3221	0	0	Ki67+	 20644 19636
3222	0	0	Ki67+	 20653 19786
3223	0	0	Ki67+	 20671 19459
3224	0	0	Ki67+	 20690 19493
3225	0	0	Ki67+	 20695 19459
3226	0	0	Ki67+	 20792 19791
3227	0	0	Ki67+	 20803 19577
3228	0	0	Ki67+	 20902 19561
3229	0	0	Ki67+	 20914 19731
3230	0	0	Ki67+	 20916 20055
3231	0	0	Ki67+	 20928 19560
3232	0	0	Ki67+	 20934 19534
3233	0	0	Ki67+	 20980 20105
3234	0	0	Ki67+	 20985 19523
3235	0	0	Ki67+	 21004 19682
3236	0	0	Ki67+	 21034 20134
3237	0	0	Ki67+	 21051 20124
3238	0	0	Ki67+	 21065 19486
3239	0	0	Ki67+	 21087 19426
3240	0	0	Ki67+	 21103 20027
3241	0	0	Ki67+	 21133 20076
3242	0	0	Ki67+	 21139 20099
3243	0	0	Ki67+	 21140 19561
3244	0	0	Ki67+	 21148 19472
3245	0	0	Ki67+	 21158 19982
3246	0	0	Ki67+	 21163 19437
3247	0	0	Ki67+	 21178 20102
3248	0	0	Ki67+	 21195 19397
3249	0	0	Ki67+	 21203 19601
3250	0	0	Ki67+	 21258 19517
3251	0	0	Ki67+	 21296 20012
3252	0	0	Ki67+	 21346 19788
3253	0	0	Ki67+	 21358 19882
3254	0	0	Ki67+	 21372 19658
3255	0	0	Ki67+	 21373 19890
3256	0	0	Ki67+	 21390 19920
3257	0	0	Ki67+	 20617 20304
3258	0	0	Ki67+	 20640 20451
3259	0	0	Ki67+	 20695 20296
3260	0	0	Ki67+	 20701 20204
3261	0	0	Ki67+	 20716 20593
3262	0	0	Ki67+	 20750 20610
3263	0	0	Ki67+	 20754 20411
3264	0	0	Ki67+	 20780 20205
3265	0	0	Ki67+	 20781 20298
3266	0	0	Ki67+	 20784 20559
3267	0	0	Ki67+	 20793 20285
3268	0	0	Ki67+	 20802 20583
3269	0	0	Ki67+	 20802 20733
3270	0	0	Ki67+	 20812 20336
3271	0	0	Ki67+	 20818 20293
3272	0	0	Ki67+	 20824 20312
3273	0	0	Ki67+	 20825 20580
3274	0	0	Ki67+	 20830 20361
3275	0	0	Ki67+	 20835 20759
3276	0	0	Ki67+	 20877 20403
3277	0	0	Ki67+	 20877 20439
3278	0	0	Ki67+	 20905 20865
3279	0	0	Ki67+	 20913 20937
3280	0	0	Ki67+	 20920 20957
3281	0	0	Ki67+	 20930 20205
3282	0	0	Ki67+	 20945 20282
3283	0	0	Ki67+	 20954 20521
3284	0	0	Ki67+	 20965 20849
3285	0	0	Ki67+	 20979 20549
3286	0	0	Ki67+	 20994 20870
3287	0	0	Ki67+	 20997 20887
3288	0	0	Ki67+	 21004 20672
3289	0	0	Ki67+	 21005 20899
3290	0	0	Ki67+	 21006 20638
3291	0	0	Ki67+	 21012 20916
3292	0	0	Ki67+	 21013 20948
3293	0	0	Ki67+	 21032 20642
3294	0	0	Ki67+	 21061 20624
3295	0	0	Ki67+	 21094 20318
3296	0	0	Ki67+	 21110 20192
3297	0	0	Ki67+	 21141 20828
3298	0	0	Ki67+	 21158 20826
3299	0	0	Ki67+	 21160 20836
3300	0	0	Ki67+	 21168 20560
3301	0	0	Ki67+	 21184 20918
3302	0	0	Ki67+	 21187 20780
3303	0	0	Ki67+	 21240 20625
3304	0	0	Ki67+	 21248 20948
3305	0	0	Ki67+	 21252 20799
3306	0	0	Ki67+	 21282 20290
3307	0	0	Ki67+	 21290 20609
3308	0	0	Ki67+	 21292 20733
3309	0	0	Ki67+	 21292 20802
3310	0	0	Ki67+	 21294 20598
3311	0	0	Ki67+	 21329 20901
3312	0	0	Ki67+	 21375 20975
3313	0	0	Ki67+	 21396 20972
3314	0	0	Ki67+	 20813 21286
3315	0	0	Ki67+	 20820 21733
3316	0	0	Ki67+	 20833 21365
3317	0	0	Ki67+	 20896 21035
3318	0	0	Ki67+	 20933 21007
3319	0	0	Ki67+	 20962 21509
3320	0	0	Ki67+	 20966 21454
3321	0	0	Ki67+	 21064 21555
3322	0	0	Ki67+	 21239 21074
3323	0	0	Ki67+	 21239 21095
3324	0	0	Ki67+	 21247 21123
3325	0	0	Ki67+	 21254 21177
3326	0	0	Ki67+	 21260 21087
3327	0	0	Ki67+	 21262 21061
3328	0	0	Ki67+	 21264 21158
3329	0	0	Ki67+	 21270 21194
3330	0	0	Ki67+	 21273 21085
3331	0	0	Ki67+	 21284 21058
3332	0	0	Ki67+	 21290 21069
3333	0	0	Ki67+	 21309 21050
3334	0	0	Ki67+	 21314 21245
3335	0	0	Ki67+	 21344 20977
3336	0	0	Ki67+	 21352 21304
3337	0	0	Ki67+	 21362 21037
3338	0	0	Ki67+	 21400 21046
3339	0	0	Ki67+	 20901 22421
3340	0	0	Ki67+	 20907 22321
3341	0	0	Ki67+	 20926 21855
3342	0	0	Ki67+	 20946 21854
3343	0	0	Ki67+	 20983 22401
3344	0	0	Ki67+	 20993 21820
3345	0	0	Ki67+	 21003 21803
3346	0	0	Ki67+	 21007 21968
3347	0	0	Ki67+	 21088 21974
3348	0	0	Ki67+	 21108 22395
3349	0	0	Ki67+	 21110 21946
3350	0	0	Ki67+	 21147 21944
3351	0	0	Ki67+	 21148 21989
3352	0	0	Ki67+	 21151 22423
3353	0	0	Ki67+	 21157 22496
3354	0	0	Ki67+	 21161 22448
3355	0	0	Ki67+	 21162 22403
3356	0	0	Ki67+	 21191 22439
3357	0	0	Ki67+	 21216 21819
3358	0	0	Ki67+	 21217 22561
3359	0	0	Ki67+	 21231 22458
3360	0	0	Ki67+	 21247 21881
3361	0	0	Ki67+	 21258 21910
3362	0	0	Ki67+	 21360 22275
3363	0	0	Ki67+	 21363 21802
3364	0	0	Ki67+	 21364 22238
3365	0	0	Ki67+	 20949 22673
3366	0	0	Ki67+	 21224 22748
3367	0	0	Ki67+	 21258 22968
3368	0	0	Ki67+	 21373 22899
3369	0	0	Ki67+	 21375 22628
3370	0	0	Ki67+	 21398 22921
3371	0	0	Ki67+	 21406 22796
3372	0	0	Ki67+	 21022 23588
3373	0	0	Ki67+	 21027 23841
3374	0	0	Ki67+	 21048 23911
3375	0	0	Ki67+	 21066 23879
3376	0	0	Ki67+	 21076 23764
3377	0	0	Ki67+	 21128 23780
3378	0	0	Ki67+	 21139 23767
3379	0	0	Ki67+	 21151 23765
3380	0	0	Ki67+	 21164 23817
3381	0	0	Ki67+	 21202 23451
3382	0	0	Ki67+	 21276 23841
3383	0	0	Ki67+	 20685 24610
3384	0	0	Ki67+	 20711 24611
3385	0	0	Ki67+	 20715 24594
3386	0	0	Ki67+	 21067 24752
3387	0	0	Ki67+	 20620 26112
3388	0	0	Ki67+	 20648 25854
3389	0	0	Ki67+	 21268 26213
3390	0	0	Ki67+	 20659 26859
3391	0	0	Ki67+	 21162 27316
3392	0	0	Ki67+	 21195 26929
3393	0	0	Ki67+	 21202 26865
3394	0	0	Ki67+	 21268 26806
3395	0	0	Ki67+	 20647 27988
3396	0	0	Ki67+	 20959 27978
3397	0	0	Ki67+	 20855 29685
3398	0	0	Ki67+	 21075 29444
3399	0	0	Ki67+	 21213 29673
3400	0	0	Ki67+	 21234 29760
3401	0	0	Ki67+	 21275 29473
3402	0	0	Ki67+	 21293 29730
3403	0	0	Ki67+	 20623 30104
3404	0	0	Ki67+	 20625 30204
3405	0	0	Ki67+	 20634 30170
3406	0	0	Ki67+	 20649 30140
3407	0	0	Ki67+	 20724 30508
3408	0	0	Ki67+	 21115 29865
3409	0	0	Ki67+	 21348 30257
3410	0	0	Ki67+	 21357 30493
3411	0	0	Ki67+	 20682 31119
3412	0	0	Ki67+	 20823 30848
3413	0	0	Ki67+	 20929 31117
3414	0	0	Ki67+	 20992 31328
3415	0	0	Ki67+	 21046 31316
3416	0	0	Ki67+	 21054 31115
3417	0	0	Ki67+	 21220 30948
3418	0	0	Ki67+	 21238 30973
3419	0	0	Ki67+	 21373 31171
3420	0	0	Ki67+	 21390 30623
3421	0	0	Ki67+	 20872 32127
3422	0	0	Ki67+	 20933 31702
3423	0	0	Ki67+	 20963 31585
3424	0	0	Ki67+	 20986 31552
3425	0	0	Ki67+	 21157 31668
3426	0	0	Ki67+	 21256 32126
3427	0	0	Ki67+	 21292 31816
3428	0	0	Ki67+	 21311 31538
3429	0	0	Ki67+	 20864 32258
3430	0	0	Ki67+	 20969 32286
3431	0	0	Ki67+	 20998 32405
3432	0	0	Ki67+	 21123 32490
3433	0	0	Ki67+	 21253 32267
3434	0	0	Ki67+	 21264 32216
3435	0	0	Ki67+	 20622 33250
3436	0	0	Ki67+	 20648 33116
3437	0	0	Ki67+	 20672 33333
3438	0	0	Ki67+	 20720 33178
3439	0	0	Ki67+	 20724 33200
3440	0	0	Ki67+	 20772 33317
3441	0	0	Ki67+	 20773 33394
3442	0	0	Ki67+	 20773 33440
3443	0	0	Ki67+	 20841 33278
3444	0	0	Ki67+	 20882 33522
3445	0	0	Ki67+	 20890 33740
3446	0	0	Ki67+	 20953 33422
3447	0	0	Ki67+	 21104 33680
3448	0	0	Ki67+	 21152 33112
3449	0	0	Ki67+	 21159 33698
3450	0	0	Ki67+	 20908 33835
3451	0	0	Ki67+	 20949 34337
3452	0	0	Ki67+	 20854 40037
3453	0	0	Ki67+	 21263 40416
3454	0	0	Ki67+	 21403 40368
3455	0	0	Ki67+	 20950 41747
3456	0	0	Ki67+	 20969 41764
3457	0	0	Ki67+	 20973 43209
3458	0	0	Ki67+	 21058 43108
3459	0	0	Ki67+	 20975 43990
3460	0	0	Ki67+	 20989 43967
3461	0	0	Ki67+	 21023 43988
3462	0	0	Ki67+	 21042 44655
3463	0	0	Ki67+	 20912 45124
3464	0	0	Ki67+	 20904 47138
3465	0	0	Ki67+	 20774 48115
3466	0	0	Ki67+	 21067 47677
3467	0	0	Ki67+	 21205 47660
3468	0	0	Ki67+	 20672 49632
3469	0	0	Ki67+	 21849 4093
3470	0	0	Ki67+	 21873 4440
3471	0	0	Ki67+	 21889 4208
3472	0	0	Ki67+	 22019 4374
3473	0	0	Ki67+	 21705 4703
3474	0	0	Ki67+	 21716 4688
3475	0	0	Ki67+	 21737 4877
3476	0	0	Ki67+	 21745 4925
3477	0	0	Ki67+	 21753 4774
3478	0	0	Ki67+	 21815 4850
3479	0	0	Ki67+	 21817 4862
3480	0	0	Ki67+	 21818 5200
3481	0	0	Ki67+	 21833 4737
3482	0	0	Ki67+	 21865 4938
3483	0	0	Ki67+	 21877 4884
3484	0	0	Ki67+	 21878 4871
3485	0	0	Ki67+	 21883 4848
3486	0	0	Ki67+	 21913 4644
3487	0	0	Ki67+	 21927 4926
3488	0	0	Ki67+	 21942 4941
3489	0	0	Ki67+	 21950 4522
3490	0	0	Ki67+	 22016 4722
3491	0	0	Ki67+	 21411 5689
3492	0	0	Ki67+	 21418 5568
3493	0	0	Ki67+	 21477 6053
3494	0	0	Ki67+	 21566 5649
3495	0	0	Ki67+	 21588 5802
3496	0	0	Ki67+	 21591 5603
3497	0	0	Ki67+	 21594 5963
3498	0	0	Ki67+	 21608 5633
3499	0	0	Ki67+	 21608 5932
3500	0	0	Ki67+	 21624 5604
3501	0	0	Ki67+	 21635 5616
3502	0	0	Ki67+	 21640 5643
3503	0	0	Ki67+	 21640 5911
3504	0	0	Ki67+	 21669 6057
3505	0	0	Ki67+	 21677 5893
3506	0	0	Ki67+	 21681 6003
3507	0	0	Ki67+	 21706 5674
3508	0	0	Ki67+	 21706 5983
3509	0	0	Ki67+	 21717 5699
3510	0	0	Ki67+	 21720 5941
3511	0	0	Ki67+	 21728 5958
3512	0	0	Ki67+	 21739 5920
3513	0	0	Ki67+	 21754 5845
3514	0	0	Ki67+	 21755 5705
3515	0	0	Ki67+	 21755 5794
3516	0	0	Ki67+	 21759 5981
3517	0	0	Ki67+	 21761 5824
3518	0	0	Ki67+	 21770 5725
3519	0	0	Ki67+	 21794 5907
3520	0	0	Ki67+	 21830 5920
3521	0	0	Ki67+	 21846 5869
3522	0	0	Ki67+	 21855 5807
3523	0	0	Ki67+	 21904 5787
3524	0	0	Ki67+	 21923 5289
3525	0	0	Ki67+	 21934 5878
3526	0	0	Ki67+	 21943 6058
3527	0	0	Ki67+	 21958 5808
3528	0	0	Ki67+	 21970 5583
3529	0	0	Ki67+	 21974 5866
3530	0	0	Ki67+	 21977 5602
3531	0	0	Ki67+	 21992 5856
3532	0	0	Ki67+	 21997 5580
3533	0	0	Ki67+	 22001 5846
3534	0	0	Ki67+	 22012 5831
3535	0	0	Ki67+	 22023 5906
3536	0	0	Ki67+	 22028 5878
3537	0	0	Ki67+	 22033 5828
3538	0	0	Ki67+	 22037 5839
3539	0	0	Ki67+	 22045 5895
3540	0	0	Ki67+	 22138 5673
3541	0	0	Ki67+	 22181 6048
3542	0	0	Ki67+	 21420 6278
3543	0	0	Ki67+	 21520 6588
3544	0	0	Ki67+	 21629 6565
3545	0	0	Ki67+	 21636 6492
3546	0	0	Ki67+	 21665 6474
3547	0	0	Ki67+	 21669 6724
3548	0	0	Ki67+	 21677 6800
3549	0	0	Ki67+	 21678 6150
3550	0	0	Ki67+	 21688 6718
3551	0	0	Ki67+	 21696 6802
3552	0	0	Ki67+	 21702 6551
3553	0	0	Ki67+	 21711 6377
3554	0	0	Ki67+	 21750 6446
3555	0	0	Ki67+	 21768 6837
3556	0	0	Ki67+	 21770 6808
3557	0	0	Ki67+	 21802 6803
3558	0	0	Ki67+	 21816 6416
3559	0	0	Ki67+	 21870 6839
3560	0	0	Ki67+	 21873 6852
3561	0	0	Ki67+	 21874 6389
3562	0	0	Ki67+	 21913 6265
3563	0	0	Ki67+	 21930 6358
3564	0	0	Ki67+	 21945 6813
3565	0	0	Ki67+	 21956 6307
3566	0	0	Ki67+	 21970 6356
3567	0	0	Ki67+	 21972 6093
3568	0	0	Ki67+	 21974 6832
3569	0	0	Ki67+	 21981 6346
3570	0	0	Ki67+	 22042 6117
3571	0	0	Ki67+	 22135 6140
3572	0	0	Ki67+	 22154 6617
3573	0	0	Ki67+	 22155 6604
3574	0	0	Ki67+	 22156 6090
3575	0	0	Ki67+	 22160 6663
3576	0	0	Ki67+	 22169 6081
3577	0	0	Ki67+	 22180 6741
3578	0	0	Ki67+	 22201 6438
3579	0	0	Ki67+	 21573 6875
3580	0	0	Ki67+	 21578 6906
3581	0	0	Ki67+	 21597 6930
3582	0	0	Ki67+	 21678 7030
3583	0	0	Ki67+	 21727 7099
3584	0	0	Ki67+	 21757 6907
3585	0	0	Ki67+	 21800 7046
3586	0	0	Ki67+	 21801 6907
3587	0	0	Ki67+	 21835 7099
3588	0	0	Ki67+	 21840 6913
3589	0	0	Ki67+	 21849 7135
3590	0	0	Ki67+	 21851 7596
3591	0	0	Ki67+	 21855 6948
3592	0	0	Ki67+	 21860 6965
3593	0	0	Ki67+	 21866 7642
3594	0	0	Ki67+	 21875 7565
3595	0	0	Ki67+	 21887 7529
3596	0	0	Ki67+	 21888 7514
3597	0	0	Ki67+	 21895 7501
3598	0	0	Ki67+	 21910 7121
3599	0	0	Ki67+	 21927 7073
3600	0	0	Ki67+	 21994 6990
3601	0	0	Ki67+	 22111 7240
3602	0	0	Ki67+	 21614 8082
3603	0	0	Ki67+	 21621 7736
3604	0	0	Ki67+	 21832 8145
3605	0	0	Ki67+	 21833 8425
3606	0	0	Ki67+	 21835 7702
3607	0	0	Ki67+	 21844 8170
3608	0	0	Ki67+	 21885 8279
3609	0	0	Ki67+	 21912 7676
3610	0	0	Ki67+	 21918 8419
3611	0	0	Ki67+	 21943 8290
3612	0	0	Ki67+	 21966 8403
3613	0	0	Ki67+	 21999 8306
3614	0	0	Ki67+	 22000 8215
3615	0	0	Ki67+	 22003 8455
3616	0	0	Ki67+	 22025 8410
3617	0	0	Ki67+	 22052 8409
3618	0	0	Ki67+	 22058 8426
3619	0	0	Ki67+	 22077 8413
3620	0	0	Ki67+	 22099 8433
3621	0	0	Ki67+	 22126 8433
3622	0	0	Ki67+	 22152 8457
3623	0	0	Ki67+	 22200 7711
3624	0	0	Ki67+	 21417 9169
3625	0	0	Ki67+	 21493 9133
3626	0	0	Ki67+	 21514 9185
3627	0	0	Ki67+	 21586 9150
3628	0	0	Ki67+	 21638 9128
3629	0	0	Ki67+	 21694 9199
3630	0	0	Ki67+	 21935 8539
3631	0	0	Ki67+	 22186 8537
3632	0	0	Ki67+	 21476 9330
3633	0	0	Ki67+	 21680 9602
3634	0	0	Ki67+	 21727 9474
3635	0	0	Ki67+	 21781 9339
3636	0	0	Ki67+	 21785 9354
3637	0	0	Ki67+	 21864 9468
3638	0	0	Ki67+	 21894 9473
3639	0	0	Ki67+	 22059 9907
3640	0	0	Ki67+	 22090 9681
3641	0	0	Ki67+	 22148 9584
3642	0	0	Ki67+	 21928 10180
3643	0	0	Ki67+	 22053 10142
3644	0	0	Ki67+	 22066 10131
3645	0	0	Ki67+	 22080 10653
3646	0	0	Ki67+	 21542 11209
3647	0	0	Ki67+	 21592 11459
3648	0	0	Ki67+	 21649 11595
3649	0	0	Ki67+	 21664 11353
3650	0	0	Ki67+	 21701 11592
3651	0	0	Ki67+	 21712 11661
3652	0	0	Ki67+	 21745 11635
3653	0	0	Ki67+	 21759 10902
3654	0	0	Ki67+	 21849 11436
3655	0	0	Ki67+	 21857 11043
3656	0	0	Ki67+	 21861 11519
3657	0	0	Ki67+	 21890 11031
3658	0	0	Ki67+	 21905 11038
3659	0	0	Ki67+	 21943 11082
3660	0	0	Ki67+	 22049 11525
3661	0	0	Ki67+	 22073 11621
3662	0	0	Ki67+	 22087 11523
3663	0	0	Ki67+	 22091 11602
3664	0	0	Ki67+	 22092 11494
3665	0	0	Ki67+	 22123 11429
3666	0	0	Ki67+	 22206 11569
3667	0	0	Ki67+	 21427 11903
3668	0	0	Ki67+	 21446 11823
3669	0	0	Ki67+	 21497 12246
3670	0	0	Ki67+	 21524 12436
3671	0	0	Ki67+	 21537 11892
3672	0	0	Ki67+	 21562 11739
3673	0	0	Ki67+	 21584 12390
3674	0	0	Ki67+	 21588 11772
3675	0	0	Ki67+	 21609 11766
3676	0	0	Ki67+	 21626 12384
3677	0	0	Ki67+	 21636 12459
3678	0	0	Ki67+	 21639 12358
3679	0	0	Ki67+	 21646 11806
3680	0	0	Ki67+	 21654 12349
3681	0	0	Ki67+	 21655 11746
3682	0	0	Ki67+	 21657 11715
3683	0	0	Ki67+	 21661 12256
3684	0	0	Ki67+	 21664 12368
3685	0	0	Ki67+	 21666 12461
3686	0	0	Ki67+	 21708 11972
3687	0	0	Ki67+	 21709 12124
3688	0	0	Ki67+	 21711 11998
3689	0	0	Ki67+	 21782 11697
3690	0	0	Ki67+	 21784 11988
3691	0	0	Ki67+	 21814 12034
3692	0	0	Ki67+	 21819 12049
3693	0	0	Ki67+	 21822 12182
3694	0	0	Ki67+	 21829 11723
3695	0	0	Ki67+	 21835 12180
3696	0	0	Ki67+	 21854 11798
3697	0	0	Ki67+	 21922 11825
3698	0	0	Ki67+	 21936 12314
3699	0	0	Ki67+	 21941 12067
3700	0	0	Ki67+	 21943 11776
3701	0	0	Ki67+	 21943 12271
3702	0	0	Ki67+	 21970 12331
3703	0	0	Ki67+	 21981 11892
3704	0	0	Ki67+	 21995 12368
3705	0	0	Ki67+	 21996 11858
3706	0	0	Ki67+	 22012 11978
3707	0	0	Ki67+	 22067 11798
3708	0	0	Ki67+	 22092 12400
3709	0	0	Ki67+	 22100 12437
3710	0	0	Ki67+	 22124 11822
3711	0	0	Ki67+	 22169 11738
3712	0	0	Ki67+	 22179 11727
3713	0	0	Ki67+	 22201 11813
3714	0	0	Ki67+	 21412 12840
3715	0	0	Ki67+	 21416 12789
3716	0	0	Ki67+	 21416 13023
3717	0	0	Ki67+	 21443 13017
3718	0	0	Ki67+	 21474 12764
3719	0	0	Ki67+	 21481 12978
3720	0	0	Ki67+	 21502 12792
3721	0	0	Ki67+	 21520 13110
3722	0	0	Ki67+	 21530 12845
3723	0	0	Ki67+	 21535 12766
3724	0	0	Ki67+	 21542 12866
3725	0	0	Ki67+	 21585 12795
3726	0	0	Ki67+	 21587 12500
3727	0	0	Ki67+	 21616 12509
3728	0	0	Ki67+	 21647 13154
3729	0	0	Ki67+	 21718 13086
3730	0	0	Ki67+	 21791 13228
3731	0	0	Ki67+	 21801 12649
3732	0	0	Ki67+	 21803 13214
3733	0	0	Ki67+	 21829 13035
3734	0	0	Ki67+	 21852 12487
3735	0	0	Ki67+	 21853 12967
3736	0	0	Ki67+	 21895 12690
3737	0	0	Ki67+	 21905 13202
3738	0	0	Ki67+	 21956 12500
3739	0	0	Ki67+	 21988 12754
3740	0	0	Ki67+	 21991 12710
3741	0	0	Ki67+	 22008 12769
3742	0	0	Ki67+	 22011 12591
3743	0	0	Ki67+	 22020 13154
3744	0	0	Ki67+	 22031 12684
3745	0	0	Ki67+	 22035 12667
3746	0	0	Ki67+	 22073 12765
3747	0	0	Ki67+	 22084 12562
3748	0	0	Ki67+	 22097 12596
3749	0	0	Ki67+	 22110 12743
3750	0	0	Ki67+	 22121 12624
3751	0	0	Ki67+	 22147 12579
3752	0	0	Ki67+	 22152 12739
3753	0	0	Ki67+	 22152 12808
3754	0	0	Ki67+	 22191 12719
3755	0	0	Ki67+	 22194 13159
3756	0	0	Ki67+	 22196 12610
3757	0	0	Ki67+	 21461 13818
3758	0	0	Ki67+	 21481 13774
3759	0	0	Ki67+	 21484 14062
3760	0	0	Ki67+	 21485 13881
3761	0	0	Ki67+	 21496 13904
3762	0	0	Ki67+	 21501 13519
3763	0	0	Ki67+	 21556 14061
3764	0	0	Ki67+	 21569 14036
3765	0	0	Ki67+	 21573 13947
3766	0	0	Ki67+	 21586 13954
3767	0	0	Ki67+	 21587 13989
3768	0	0	Ki67+	 21594 14006
3769	0	0	Ki67+	 21610 13307
3770	0	0	Ki67+	 21626 13961
3771	0	0	Ki67+	 21633 13950
3772	0	0	Ki67+	 21658 13419
3773	0	0	Ki67+	 21671 13419
3774	0	0	Ki67+	 21680 14041
3775	0	0	Ki67+	 21703 13447
3776	0	0	Ki67+	 21708 14022
3777	0	0	Ki67+	 21744 14027
3778	0	0	Ki67+	 21749 13409
3779	0	0	Ki67+	 21750 13311
3780	0	0	Ki67+	 21775 13359
3781	0	0	Ki67+	 21804 13825
3782	0	0	Ki67+	 21806 13306
3783	0	0	Ki67+	 21812 13402
3784	0	0	Ki67+	 21812 13443
3785	0	0	Ki67+	 21833 13327
3786	0	0	Ki67+	 21834 13305
3787	0	0	Ki67+	 21838 13358
3788	0	0	Ki67+	 21849 13445
3789	0	0	Ki67+	 21851 13285
3790	0	0	Ki67+	 21859 13302
3791	0	0	Ki67+	 21882 13491
3792	0	0	Ki67+	 21900 13629
3793	0	0	Ki67+	 21901 13486
3794	0	0	Ki67+	 21904 13552
3795	0	0	Ki67+	 21906 13607
3796	0	0	Ki67+	 21925 13698
3797	0	0	Ki67+	 21931 13650
3798	0	0	Ki67+	 21939 14020
3799	0	0	Ki67+	 21944 13635
3800	0	0	Ki67+	 21954 13865
3801	0	0	Ki67+	 21958 13736
3802	0	0	Ki67+	 21962 14012
3803	0	0	Ki67+	 21968 13559
3804	0	0	Ki67+	 21970 13687
3805	0	0	Ki67+	 21975 13720
3806	0	0	Ki67+	 21975 13885
3807	0	0	Ki67+	 21985 13491
3808	0	0	Ki67+	 21991 13844
3809	0	0	Ki67+	 21994 13329
3810	0	0	Ki67+	 21995 14038
3811	0	0	Ki67+	 22001 13613
3812	0	0	Ki67+	 22017 13658
3813	0	0	Ki67+	 22033 13508
3814	0	0	Ki67+	 22048 14026
3815	0	0	Ki67+	 22049 13687
3816	0	0	Ki67+	 22062 13351
3817	0	0	Ki67+	 22082 13450
3818	0	0	Ki67+	 22090 13604
3819	0	0	Ki67+	 22091 13934
3820	0	0	Ki67+	 22100 13652
3821	0	0	Ki67+	 22115 13505
3822	0	0	Ki67+	 22134 13594
3823	0	0	Ki67+	 22139 14061
3824	0	0	Ki67+	 22140 13540
3825	0	0	Ki67+	 22164 13571
3826	0	0	Ki67+	 22169 13457
3827	0	0	Ki67+	 22182 13628
3828	0	0	Ki67+	 22185 13962
3829	0	0	Ki67+	 21440 14693
3830	0	0	Ki67+	 21466 14709
3831	0	0	Ki67+	 21489 14689
3832	0	0	Ki67+	 21494 14075
3833	0	0	Ki67+	 21502 14333
3834	0	0	Ki67+	 21510 14716
3835	0	0	Ki67+	 21516 14098
3836	0	0	Ki67+	 21526 14382
3837	0	0	Ki67+	 21535 14696
3838	0	0	Ki67+	 21538 14080
3839	0	0	Ki67+	 21542 14752
3840	0	0	Ki67+	 21548 14371
3841	0	0	Ki67+	 21548 14625
3842	0	0	Ki67+	 21558 14335
3843	0	0	Ki67+	 21567 14718
3844	0	0	Ki67+	 21606 14146
3845	0	0	Ki67+	 21609 14165
3846	0	0	Ki67+	 21613 14199
3847	0	0	Ki67+	 21619 14803
3848	0	0	Ki67+	 21628 14774
3849	0	0	Ki67+	 21637 14229
3850	0	0	Ki67+	 21648 14223
3851	0	0	Ki67+	 21671 14082
3852	0	0	Ki67+	 21691 14350
3853	0	0	Ki67+	 21699 14093
3854	0	0	Ki67+	 21703 14356
3855	0	0	Ki67+	 21711 14578
3856	0	0	Ki67+	 21716 14201
3857	0	0	Ki67+	 21717 14365
3858	0	0	Ki67+	 21719 14101
3859	0	0	Ki67+	 21733 14245
3860	0	0	Ki67+	 21734 14584
3861	0	0	Ki67+	 21741 14751
3862	0	0	Ki67+	 21753 14674
3863	0	0	Ki67+	 21767 14671
3864	0	0	Ki67+	 21778 14735
3865	0	0	Ki67+	 21825 14765
3866	0	0	Ki67+	 21845 14313
3867	0	0	Ki67+	 21866 14342
3868	0	0	Ki67+	 21890 14833
3869	0	0	Ki67+	 21902 14693
3870	0	0	Ki67+	 21904 14807
3871	0	0	Ki67+	 21917 14723
3872	0	0	Ki67+	 21936 14350
3873	0	0	Ki67+	 21941 14845
3874	0	0	Ki67+	 21958 14520
3875	0	0	Ki67+	 21987 14511
3876	0	0	Ki67+	 22005 14700
3877	0	0	Ki67+	 22051 14535
3878	0	0	Ki67+	 22084 14101
3879	0	0	Ki67+	 22112 14850
3880	0	0	Ki67+	 22113 14506
3881	0	0	Ki67+	 22116 14120
3882	0	0	Ki67+	 22116 14134
3883	0	0	Ki67+	 22120 14069
3884	0	0	Ki67+	 22131 14157
3885	0	0	Ki67+	 22145 14120
3886	0	0	Ki67+	 22157 14152
3887	0	0	Ki67+	 21420 14931
3888	0	0	Ki67+	 21431 14925
3889	0	0	Ki67+	 21437 15371
3890	0	0	Ki67+	 21439 15421
3891	0	0	Ki67+	 21448 14928
3892	0	0	Ki67+	 21448 15528
3893	0	0	Ki67+	 21460 15431
3894	0	0	Ki67+	 21470 15043
3895	0	0	Ki67+	 21488 14971
3896	0	0	Ki67+	 21493 15477
3897	0	0	Ki67+	 21508 15169
3898	0	0	Ki67+	 21512 15637
3899	0	0	Ki67+	 21517 14991
3900	0	0	Ki67+	 21535 14919
3901	0	0	Ki67+	 21547 15555
3902	0	0	Ki67+	 21568 15521
3903	0	0	Ki67+	 21576 15495
3904	0	0	Ki67+	 21617 15595
3905	0	0	Ki67+	 21619 15567
3906	0	0	Ki67+	 21625 15581
3907	0	0	Ki67+	 21646 15247
3908	0	0	Ki67+	 21648 15574
3909	0	0	Ki67+	 21650 15527
3910	0	0	Ki67+	 21692 15260
3911	0	0	Ki67+	 21698 15647
3912	0	0	Ki67+	 21700 15100
3913	0	0	Ki67+	 21701 15298
3914	0	0	Ki67+	 21713 15295
3915	0	0	Ki67+	 21713 15630
3916	0	0	Ki67+	 21715 15125
3917	0	0	Ki67+	 21727 15501
3918	0	0	Ki67+	 21731 15542
3919	0	0	Ki67+	 21756 14886
3920	0	0	Ki67+	 21775 15024
3921	0	0	Ki67+	 21795 14907
3922	0	0	Ki67+	 21858 15563
3923	0	0	Ki67+	 21863 14992
3924	0	0	Ki67+	 21879 15003
3925	0	0	Ki67+	 21904 15221
3926	0	0	Ki67+	 21909 15156
3927	0	0	Ki67+	 21919 15229
3928	0	0	Ki67+	 21937 15146
3929	0	0	Ki67+	 21947 15649
3930	0	0	Ki67+	 21948 15410
3931	0	0	Ki67+	 21980 15161
3932	0	0	Ki67+	 22013 15377
3933	0	0	Ki67+	 22026 15417
3934	0	0	Ki67+	 22026 15453
3935	0	0	Ki67+	 22059 15364
3936	0	0	Ki67+	 22141 15332
3937	0	0	Ki67+	 21413 15675
3938	0	0	Ki67+	 21425 16140
3939	0	0	Ki67+	 21486 15753
3940	0	0	Ki67+	 21489 15714
3941	0	0	Ki67+	 21513 16309
3942	0	0	Ki67+	 21523 15872
3943	0	0	Ki67+	 21525 15745
3944	0	0	Ki67+	 21534 15719
3945	0	0	Ki67+	 21541 16300
3946	0	0	Ki67+	 21555 15751
3947	0	0	Ki67+	 21580 15928
3948	0	0	Ki67+	 21617 16380
3949	0	0	Ki67+	 21655 15762
3950	0	0	Ki67+	 21658 15781
3951	0	0	Ki67+	 21756 15762
3952	0	0	Ki67+	 21411 16590
3953	0	0	Ki67+	 21412 17041
3954	0	0	Ki67+	 21414 17216
3955	0	0	Ki67+	 21464 16501
3956	0	0	Ki67+	 21494 16739
3957	0	0	Ki67+	 21512 16631
3958	0	0	Ki67+	 21537 17221
3959	0	0	Ki67+	 21558 17182
3960	0	0	Ki67+	 21574 16497
3961	0	0	Ki67+	 21576 16610
3962	0	0	Ki67+	 21602 17134
3963	0	0	Ki67+	 21680 17251
3964	0	0	Ki67+	 21704 17206
3965	0	0	Ki67+	 21736 17262
3966	0	0	Ki67+	 21750 17224
3967	0	0	Ki67+	 21819 16506
3968	0	0	Ki67+	 21827 16612
3969	0	0	Ki67+	 21457 17794
3970	0	0	Ki67+	 21468 17773
3971	0	0	Ki67+	 21477 17752
3972	0	0	Ki67+	 21480 17770
3973	0	0	Ki67+	 21480 17904
3974	0	0	Ki67+	 21480 17961
3975	0	0	Ki67+	 21490 17800
3976	0	0	Ki67+	 21504 17889
3977	0	0	Ki67+	 21505 17744
3978	0	0	Ki67+	 21508 17801
3979	0	0	Ki67+	 21517 17794
3980	0	0	Ki67+	 21522 17769
3981	0	0	Ki67+	 21541 17949
3982	0	0	Ki67+	 21545 17795
3983	0	0	Ki67+	 21545 17936
3984	0	0	Ki67+	 21556 17961
3985	0	0	Ki67+	 21559 17866
3986	0	0	Ki67+	 21559 17988
3987	0	0	Ki67+	 21562 17789
3988	0	0	Ki67+	 21563 17292
3989	0	0	Ki67+	 21568 17432
3990	0	0	Ki67+	 21572 17952
3991	0	0	Ki67+	 21573 17898
3992	0	0	Ki67+	 21584 17272
3993	0	0	Ki67+	 21584 18013
3994	0	0	Ki67+	 21587 17390
3995	0	0	Ki67+	 21591 17962
3996	0	0	Ki67+	 21603 17801
3997	0	0	Ki67+	 21605 17462
3998	0	0	Ki67+	 21605 17474
3999	0	0	Ki67+	 21610 17782
4000	0	0	Ki67+	 21611 17983
4001	0	0	Ki67+	 21611 18002
4002	0	0	Ki67+	 21620 17437
4003	0	0	Ki67+	 21627 17371
4004	0	0	Ki67+	 21627 17453
4005	0	0	Ki67+	 21628 17493
4006	0	0	Ki67+	 21636 17305
4007	0	0	Ki67+	 21643 17749
4008	0	0	Ki67+	 21648 18045
4009	0	0	Ki67+	 21649 17418
4010	0	0	Ki67+	 21650 17384
4011	0	0	Ki67+	 21653 17883
4012	0	0	Ki67+	 21655 17964
4013	0	0	Ki67+	 21658 18006
4014	0	0	Ki67+	 21661 17265
4015	0	0	Ki67+	 21671 17384
4016	0	0	Ki67+	 21673 17965
4017	0	0	Ki67+	 21677 17942
4018	0	0	Ki67+	 21678 18049
4019	0	0	Ki67+	 21682 17864
4020	0	0	Ki67+	 21684 17337
4021	0	0	Ki67+	 21689 17423
4022	0	0	Ki67+	 21689 17459
4023	0	0	Ki67+	 21698 17536
4024	0	0	Ki67+	 21702 17981
4025	0	0	Ki67+	 21704 18003
4026	0	0	Ki67+	 21711 17925
4027	0	0	Ki67+	 21714 18058
4028	0	0	Ki67+	 21775 17513
4029	0	0	Ki67+	 21814 17609
4030	0	0	Ki67+	 21825 17835
4031	0	0	Ki67+	 21908 18050
4032	0	0	Ki67+	 21932 17469
4033	0	0	Ki67+	 21946 18063
4034	0	0	Ki67+	 21947 18014
4035	0	0	Ki67+	 21965 18033
4036	0	0	Ki67+	 21967 17436
4037	0	0	Ki67+	 22009 17576
4038	0	0	Ki67+	 22022 18035
4039	0	0	Ki67+	 22041 18045
4040	0	0	Ki67+	 22044 18060
4041	0	0	Ki67+	 21410 18610
4042	0	0	Ki67+	 21410 18825
4043	0	0	Ki67+	 21415 18740
4044	0	0	Ki67+	 21419 18177
4045	0	0	Ki67+	 21425 18191
4046	0	0	Ki67+	 21433 18863
4047	0	0	Ki67+	 21439 18195
4048	0	0	Ki67+	 21470 18326
4049	0	0	Ki67+	 21478 18308
4050	0	0	Ki67+	 21487 18351
4051	0	0	Ki67+	 21498 18303
4052	0	0	Ki67+	 21499 18338
4053	0	0	Ki67+	 21507 18073
4054	0	0	Ki67+	 21512 18094
4055	0	0	Ki67+	 21514 18443
4056	0	0	Ki67+	 21522 18326
4057	0	0	Ki67+	 21531 18359
4058	0	0	Ki67+	 21547 18478
4059	0	0	Ki67+	 21557 18353
4060	0	0	Ki67+	 21558 18489
4061	0	0	Ki67+	 21562 18503
4062	0	0	Ki67+	 21564 18329
4063	0	0	Ki67+	 21574 18401
4064	0	0	Ki67+	 21590 18124
4065	0	0	Ki67+	 21592 18157
4066	0	0	Ki67+	 21596 18322
4067	0	0	Ki67+	 21597 18348
4068	0	0	Ki67+	 21602 18529
4069	0	0	Ki67+	 21612 18382
4070	0	0	Ki67+	 21623 18125
4071	0	0	Ki67+	 21637 18551
4072	0	0	Ki67+	 21641 18069
4073	0	0	Ki67+	 21654 18591
4074	0	0	Ki67+	 21658 18133
4075	0	0	Ki67+	 21665 18093
4076	0	0	Ki67+	 21665 18402
4077	0	0	Ki67+	 21671 18355
4078	0	0	Ki67+	 21671 18685
4079	0	0	Ki67+	 21676 18550
4080	0	0	Ki67+	 21679 18643
4081	0	0	Ki67+	 21683 18601
4082	0	0	Ki67+	 21684 18346
4083	0	0	Ki67+	 21693 18070
4084	0	0	Ki67+	 21694 18562
4085	0	0	Ki67+	 21695 18416
4086	0	0	Ki67+	 21701 18379
4087	0	0	Ki67+	 21702 18656
4088	0	0	Ki67+	 21713 18682
4089	0	0	Ki67+	 21714 18572
4090	0	0	Ki67+	 21721 18548
4091	0	0	Ki67+	 21737 18545
4092	0	0	Ki67+	 21739 18667
4093	0	0	Ki67+	 21743 18828
4094	0	0	Ki67+	 21745 18342
4095	0	0	Ki67+	 21745 18382
4096	0	0	Ki67+	 21747 18298
4097	0	0	Ki67+	 21754 18812
4098	0	0	Ki67+	 21759 18491
4099	0	0	Ki67+	 21765 18752
4100	0	0	Ki67+	 21781 18367
4101	0	0	Ki67+	 21784 18402
4102	0	0	Ki67+	 21795 18352
4103	0	0	Ki67+	 21796 18373
4104	0	0	Ki67+	 21802 18331
4105	0	0	Ki67+	 21806 18424
4106	0	0	Ki67+	 21816 18422
4107	0	0	Ki67+	 21843 18562
4108	0	0	Ki67+	 21845 18399
4109	0	0	Ki67+	 21847 18088
4110	0	0	Ki67+	 21877 18354
4111	0	0	Ki67+	 21886 18300
4112	0	0	Ki67+	 21910 18386
4113	0	0	Ki67+	 21912 18341
4114	0	0	Ki67+	 21914 18357
4115	0	0	Ki67+	 21928 18231
4116	0	0	Ki67+	 21930 18311
4117	0	0	Ki67+	 21939 18754
4118	0	0	Ki67+	 21940 18369
4119	0	0	Ki67+	 21947 18137
4120	0	0	Ki67+	 21963 18256
4121	0	0	Ki67+	 21970 18106
4122	0	0	Ki67+	 21980 18772
4123	0	0	Ki67+	 21981 18569
4124	0	0	Ki67+	 21987 18240
4125	0	0	Ki67+	 21995 18565
4126	0	0	Ki67+	 21998 18842
4127	0	0	Ki67+	 21999 18214
4128	0	0	Ki67+	 22002 18164
4129	0	0	Ki67+	 22005 18183
4130	0	0	Ki67+	 22010 18547
4131	0	0	Ki67+	 22032 18160
4132	0	0	Ki67+	 22039 18607
4133	0	0	Ki67+	 22041 18125
4134	0	0	Ki67+	 22065 18131
4135	0	0	Ki67+	 22073 18629
4136	0	0	Ki67+	 22082 18131
4137	0	0	Ki67+	 22090 18638
4138	0	0	Ki67+	 22104 18580
4139	0	0	Ki67+	 22136 18635
4140	0	0	Ki67+	 22158 18347
4141	0	0	Ki67+	 22177 18291
4142	0	0	Ki67+	 22179 18387
4143	0	0	Ki67+	 21409 19013
4144	0	0	Ki67+	 21409 19025
4145	0	0	Ki67+	 21409 19329
4146	0	0	Ki67+	 21452 18866
4147	0	0	Ki67+	 21460 18883
4148	0	0	Ki67+	 21461 19253
4149	0	0	Ki67+	 21463 19234
4150	0	0	Ki67+	 21467 18949
4151	0	0	Ki67+	 21475 18919
4152	0	0	Ki67+	 21479 19263
4153	0	0	Ki67+	 21487 19219
4154	0	0	Ki67+	 21493 18878
4155	0	0	Ki67+	 21518 19546
4156	0	0	Ki67+	 21568 19185
4157	0	0	Ki67+	 21583 19641
4158	0	0	Ki67+	 21585 19619
4159	0	0	Ki67+	 21588 19587
4160	0	0	Ki67+	 21618 18977
4161	0	0	Ki67+	 21624 19344
4162	0	0	Ki67+	 21628 19292
4163	0	0	Ki67+	 21629 19318
4164	0	0	Ki67+	 21636 19280
4165	0	0	Ki67+	 21642 19063
4166	0	0	Ki67+	 21648 19266
4167	0	0	Ki67+	 21648 19297
4168	0	0	Ki67+	 21654 19395
4169	0	0	Ki67+	 21664 19619
4170	0	0	Ki67+	 21671 19398
4171	0	0	Ki67+	 21676 19247
4172	0	0	Ki67+	 21681 19611
4173	0	0	Ki67+	 21681 19627
4174	0	0	Ki67+	 21707 19542
4175	0	0	Ki67+	 21745 19444
4176	0	0	Ki67+	 21752 19217
4177	0	0	Ki67+	 21763 18881
4178	0	0	Ki67+	 21771 19228
4179	0	0	Ki67+	 21781 19250
4180	0	0	Ki67+	 21789 19224
4181	0	0	Ki67+	 21793 19316
4182	0	0	Ki67+	 21814 19364
4183	0	0	Ki67+	 21831 18982
4184	0	0	Ki67+	 21875 19327
4185	0	0	Ki67+	 21893 19390
4186	0	0	Ki67+	 21895 19375
4187	0	0	Ki67+	 21902 19258
4188	0	0	Ki67+	 21909 19436
4189	0	0	Ki67+	 21916 19220
4190	0	0	Ki67+	 21916 19279
4191	0	0	Ki67+	 21923 19352
4192	0	0	Ki67+	 21946 18908
4193	0	0	Ki67+	 21946 19475
4194	0	0	Ki67+	 21959 19391
4195	0	0	Ki67+	 21961 19480
4196	0	0	Ki67+	 21973 19124
4197	0	0	Ki67+	 21976 19528
4198	0	0	Ki67+	 21978 19274
4199	0	0	Ki67+	 21984 18984
4200	0	0	Ki67+	 21984 19584
4201	0	0	Ki67+	 21987 19493
4202	0	0	Ki67+	 22002 19264
4203	0	0	Ki67+	 22002 19448
4204	0	0	Ki67+	 22005 18957
4205	0	0	Ki67+	 22007 19658
4206	0	0	Ki67+	 22009 19146
4207	0	0	Ki67+	 22017 19382
4208	0	0	Ki67+	 22027 19431
4209	0	0	Ki67+	 22031 19141
4210	0	0	Ki67+	 22051 18988
4211	0	0	Ki67+	 22052 19357
4212	0	0	Ki67+	 22057 19200
4213	0	0	Ki67+	 22057 19367
4214	0	0	Ki67+	 22062 19323
4215	0	0	Ki67+	 22070 19176
4216	0	0	Ki67+	 22071 19019
4217	0	0	Ki67+	 22072 18976
4218	0	0	Ki67+	 22074 19657
4219	0	0	Ki67+	 22076 19299
4220	0	0	Ki67+	 22090 19574
4221	0	0	Ki67+	 22092 19640
4222	0	0	Ki67+	 22184 19553
4223	0	0	Ki67+	 22193 19655
4224	0	0	Ki67+	 22196 19529
4225	0	0	Ki67+	 21418 20258
4226	0	0	Ki67+	 21427 20328
4227	0	0	Ki67+	 21428 20280
4228	0	0	Ki67+	 21434 20228
4229	0	0	Ki67+	 21474 19854
4230	0	0	Ki67+	 21486 19804
4231	0	0	Ki67+	 21486 19922
4232	0	0	Ki67+	 21492 20061
4233	0	0	Ki67+	 21505 20130
4234	0	0	Ki67+	 21528 20399
4235	0	0	Ki67+	 21555 20361
4236	0	0	Ki67+	 21560 20016
4237	0	0	Ki67+	 21564 19925
4238	0	0	Ki67+	 21567 20282
4239	0	0	Ki67+	 21585 19747
4240	0	0	Ki67+	 21586 19722
4241	0	0	Ki67+	 21592 19677
4242	0	0	Ki67+	 21595 19909
4243	0	0	Ki67+	 21626 19790
4244	0	0	Ki67+	 21632 20339
4245	0	0	Ki67+	 21636 20002
4246	0	0	Ki67+	 21645 20047
4247	0	0	Ki67+	 21649 20097
4248	0	0	Ki67+	 21671 20336
4249	0	0	Ki67+	 21680 19705
4250	0	0	Ki67+	 21684 19667
4251	0	0	Ki67+	 21689 19682
4252	0	0	Ki67+	 21697 20322
4253	0	0	Ki67+	 21712 19905
4254	0	0	Ki67+	 21728 19868
4255	0	0	Ki67+	 21737 20228
4256	0	0	Ki67+	 21780 20236
4257	0	0	Ki67+	 21816 19932
4258	0	0	Ki67+	 21842 20170
4259	0	0	Ki67+	 21867 19865
4260	0	0	Ki67+	 21891 20221
4261	0	0	Ki67+	 21901 20015
4262	0	0	Ki67+	 21902 20268
4263	0	0	Ki67+	 21906 20255
4264	0	0	Ki67+	 21910 20112
4265	0	0	Ki67+	 21914 20361
4266	0	0	Ki67+	 21915 20139
4267	0	0	Ki67+	 21931 20188
4268	0	0	Ki67+	 21947 20222
4269	0	0	Ki67+	 22004 19679
4270	0	0	Ki67+	 22014 19702
4271	0	0	Ki67+	 22037 19707
4272	0	0	Ki67+	 22060 19794
4273	0	0	Ki67+	 22080 19715
4274	0	0	Ki67+	 22090 19773
4275	0	0	Ki67+	 22098 19742
4276	0	0	Ki67+	 22105 19691
4277	0	0	Ki67+	 22109 19792
4278	0	0	Ki67+	 22113 20044
4279	0	0	Ki67+	 22117 20032
4280	0	0	Ki67+	 22122 19964
4281	0	0	Ki67+	 22123 20100
4282	0	0	Ki67+	 22126 19993
4283	0	0	Ki67+	 22140 20297
4284	0	0	Ki67+	 22148 20149
4285	0	0	Ki67+	 22149 20119
4286	0	0	Ki67+	 22150 19754
4287	0	0	Ki67+	 22159 19951
4288	0	0	Ki67+	 22160 20133
4289	0	0	Ki67+	 22164 19992
4290	0	0	Ki67+	 22199 20456
4291	0	0	Ki67+	 21417 21014
4292	0	0	Ki67+	 21418 20532
4293	0	0	Ki67+	 21434 20476
4294	0	0	Ki67+	 21441 21005
4295	0	0	Ki67+	 21446 20474
4296	0	0	Ki67+	 21450 20631
4297	0	0	Ki67+	 21468 20482
4298	0	0	Ki67+	 21585 20584
4299	0	0	Ki67+	 21643 20856
4300	0	0	Ki67+	 21959 20965
4301	0	0	Ki67+	 22088 20535
4302	0	0	Ki67+	 22163 20669
4303	0	0	Ki67+	 22187 20906
4304	0	0	Ki67+	 21455 21552
4305	0	0	Ki67+	 21470 22047
4306	0	0	Ki67+	 21474 22032
4307	0	0	Ki67+	 21493 21941
4308	0	0	Ki67+	 21494 22017
4309	0	0	Ki67+	 21501 21642
4310	0	0	Ki67+	 21519 22034
4311	0	0	Ki67+	 21522 21669
4312	0	0	Ki67+	 21525 21644
4313	0	0	Ki67+	 21544 22015
4314	0	0	Ki67+	 21549 21656
4315	0	0	Ki67+	 21552 21613
4316	0	0	Ki67+	 21576 21620
4317	0	0	Ki67+	 21598 22008
4318	0	0	Ki67+	 21610 21338
4319	0	0	Ki67+	 21615 21675
4320	0	0	Ki67+	 21616 22024
4321	0	0	Ki67+	 21645 21736
4322	0	0	Ki67+	 21670 21637
4323	0	0	Ki67+	 21674 22044
4324	0	0	Ki67+	 21683 21371
4325	0	0	Ki67+	 21683 21626
4326	0	0	Ki67+	 21693 21601
4327	0	0	Ki67+	 21695 22018
4328	0	0	Ki67+	 21706 21352
4329	0	0	Ki67+	 21706 22051
4330	0	0	Ki67+	 21711 21766
4331	0	0	Ki67+	 21719 21635
4332	0	0	Ki67+	 21723 21813
4333	0	0	Ki67+	 21723 21943
4334	0	0	Ki67+	 21731 21733
4335	0	0	Ki67+	 21740 21774
4336	0	0	Ki67+	 21741 21762
4337	0	0	Ki67+	 21749 21939
4338	0	0	Ki67+	 21758 21627
4339	0	0	Ki67+	 21763 21644
4340	0	0	Ki67+	 21764 21965
4341	0	0	Ki67+	 21767 21955
4342	0	0	Ki67+	 21771 21935
4343	0	0	Ki67+	 21778 21386
4344	0	0	Ki67+	 21779 21955
4345	0	0	Ki67+	 21817 21608
4346	0	0	Ki67+	 21861 21569
4347	0	0	Ki67+	 21896 21457
4348	0	0	Ki67+	 21920 21306
4349	0	0	Ki67+	 21942 21595
4350	0	0	Ki67+	 22004 21634
4351	0	0	Ki67+	 22027 21662
4352	0	0	Ki67+	 22031 21685
4353	0	0	Ki67+	 22057 21430
4354	0	0	Ki67+	 22065 21452
4355	0	0	Ki67+	 22185 21605
4356	0	0	Ki67+	 22207 21559
4357	0	0	Ki67+	 21462 22793
4358	0	0	Ki67+	 21470 22812
4359	0	0	Ki67+	 21476 22078
4360	0	0	Ki67+	 21495 22117
4361	0	0	Ki67+	 21551 22196
4362	0	0	Ki67+	 21563 22748
4363	0	0	Ki67+	 21566 22526
4364	0	0	Ki67+	 21598 22512
4365	0	0	Ki67+	 21624 22657
4366	0	0	Ki67+	 21654 22675
4367	0	0	Ki67+	 21678 22833
4368	0	0	Ki67+	 21681 22847
4369	0	0	Ki67+	 21684 22645
4370	0	0	Ki67+	 21692 22803
4371	0	0	Ki67+	 21701 22835
4372	0	0	Ki67+	 21715 22670
4373	0	0	Ki67+	 21721 22827
4374	0	0	Ki67+	 21739 22085
4375	0	0	Ki67+	 21780 22418
4376	0	0	Ki67+	 21812 22465
4377	0	0	Ki67+	 21818 22420
4378	0	0	Ki67+	 22138 22693
4379	0	0	Ki67+	 21582 22925
4380	0	0	Ki67+	 21619 22890
4381	0	0	Ki67+	 21627 22910
4382	0	0	Ki67+	 21655 23514
4383	0	0	Ki67+	 21666 23543
4384	0	0	Ki67+	 21667 22880
4385	0	0	Ki67+	 21672 23602
4386	0	0	Ki67+	 21688 23241
4387	0	0	Ki67+	 21688 23257
4388	0	0	Ki67+	 21699 23015
4389	0	0	Ki67+	 21707 23282
4390	0	0	Ki67+	 21716 23252
4391	0	0	Ki67+	 21728 23392
4392	0	0	Ki67+	 21735 23242
4393	0	0	Ki67+	 21737 23258
4394	0	0	Ki67+	 21770 23410
4395	0	0	Ki67+	 21775 23454
4396	0	0	Ki67+	 21782 23607
4397	0	0	Ki67+	 21787 23635
4398	0	0	Ki67+	 21799 22967
4399	0	0	Ki67+	 21801 23573
4400	0	0	Ki67+	 21803 22927
4401	0	0	Ki67+	 21804 23381
4402	0	0	Ki67+	 22078 23380
4403	0	0	Ki67+	 22092 23404
4404	0	0	Ki67+	 22095 23420
4405	0	0	Ki67+	 22098 23384
4406	0	0	Ki67+	 22108 23475
4407	0	0	Ki67+	 22148 23441
4408	0	0	Ki67+	 22157 23356
4409	0	0	Ki67+	 22158 23333
4410	0	0	Ki67+	 21613 23777
4411	0	0	Ki67+	 21694 23866
4412	0	0	Ki67+	 21707 23778
4413	0	0	Ki67+	 21725 23791
4414	0	0	Ki67+	 21743 23799
4415	0	0	Ki67+	 21749 23709
4416	0	0	Ki67+	 21753 23726
4417	0	0	Ki67+	 21797 23792
4418	0	0	Ki67+	 21800 23762
4419	0	0	Ki67+	 21804 24235
4420	0	0	Ki67+	 21812 23750
4421	0	0	Ki67+	 21813 24223
4422	0	0	Ki67+	 21822 24177
4423	0	0	Ki67+	 21840 24229
4424	0	0	Ki67+	 21846 24365
4425	0	0	Ki67+	 21847 24136
4426	0	0	Ki67+	 21849 24079
4427	0	0	Ki67+	 21875 24382
4428	0	0	Ki67+	 21888 24046
4429	0	0	Ki67+	 21896 23936
4430	0	0	Ki67+	 21924 24308
4431	0	0	Ki67+	 21672 24534
4432	0	0	Ki67+	 21673 24551
4433	0	0	Ki67+	 21673 24583
4434	0	0	Ki67+	 21738 24592
4435	0	0	Ki67+	 21424 26261
4436	0	0	Ki67+	 21456 26149
4437	0	0	Ki67+	 21505 26814
4438	0	0	Ki67+	 21506 26727
4439	0	0	Ki67+	 21596 26708
4440	0	0	Ki67+	 21608 26606
4441	0	0	Ki67+	 21665 26749
4442	0	0	Ki67+	 21667 26558
4443	0	0	Ki67+	 21704 26627
4444	0	0	Ki67+	 21706 26133
4445	0	0	Ki67+	 21713 26649
4446	0	0	Ki67+	 21731 26805
4447	0	0	Ki67+	 21769 26633
4448	0	0	Ki67+	 21782 26643
4449	0	0	Ki67+	 21786 26453
4450	0	0	Ki67+	 21790 26316
4451	0	0	Ki67+	 21796 26594
4452	0	0	Ki67+	 21808 26623
4453	0	0	Ki67+	 21810 26367
4454	0	0	Ki67+	 21833 26351
4455	0	0	Ki67+	 21847 26210
4456	0	0	Ki67+	 21857 26590
4457	0	0	Ki67+	 21868 26500
4458	0	0	Ki67+	 21904 26500
4459	0	0	Ki67+	 21912 26702
4460	0	0	Ki67+	 21978 26589
4461	0	0	Ki67+	 22003 26663
4462	0	0	Ki67+	 22051 26771
4463	0	0	Ki67+	 22156 27367
4464	0	0	Ki67+	 21466 29721
4465	0	0	Ki67+	 21477 29743
4466	0	0	Ki67+	 21651 29758
4467	0	0	Ki67+	 21767 29304
4468	0	0	Ki67+	 21831 29537
4469	0	0	Ki67+	 21875 29670
4470	0	0	Ki67+	 21995 29585
4471	0	0	Ki67+	 22169 30005
4472	0	0	Ki67+	 21439 30729
4473	0	0	Ki67+	 21485 30143
4474	0	0	Ki67+	 21831 30235
4475	0	0	Ki67+	 21555 31456
4476	0	0	Ki67+	 21567 31107
4477	0	0	Ki67+	 21596 31379
4478	0	0	Ki67+	 22011 31642
4479	0	0	Ki67+	 21468 32134
4480	0	0	Ki67+	 21603 31929
4481	0	0	Ki67+	 21619 31981
4482	0	0	Ki67+	 21833 31956
4483	0	0	Ki67+	 21933 31996
4484	0	0	Ki67+	 22012 32371
4485	0	0	Ki67+	 22021 31771
4486	0	0	Ki67+	 22023 31907
4487	0	0	Ki67+	 22030 31777
4488	0	0	Ki67+	 22066 32120
4489	0	0	Ki67+	 22153 31894
4490	0	0	Ki67+	 21527 32555
4491	0	0	Ki67+	 21835 32469
4492	0	0	Ki67+	 21424 33373
4493	0	0	Ki67+	 21442 40869
4494	0	0	Ki67+	 22189 40990
4495	0	0	Ki67+	 21750 41460
4496	0	0	Ki67+	 21872 42784
4497	0	0	Ki67+	 22163 46262
4498	0	0	Ki67+	 21810 47101
4499	0	0	Ki67+	 21685 47753
4500	0	0	Ki67+	 21689 47990
4501	0	0	Ki67+	 21913 48271
4502	0	0	Ki67+	 21923 48259
4503	0	0	Ki67+	 21958 48101
4504	0	0	Ki67+	 21966 48397
4505	0	0	Ki67+	 21992 49459
4506	0	0	Ki67+	 22012 49860
4507	0	0	Ki67+	 22182 49819
4508	0	0	Ki67+	 22194 49746
4509	0	0	Ki67+	 22230 3979
4510	0	0	Ki67+	 22255 3945
4511	0	0	Ki67+	 22570 3843
4512	0	0	Ki67+	 22588 3829
4513	0	0	Ki67+	 22644 3752
4514	0	0	Ki67+	 22662 3728
4515	0	0	Ki67+	 22690 4198
4516	0	0	Ki67+	 22748 3731
4517	0	0	Ki67+	 22749 4221
4518	0	0	Ki67+	 22803 4211
4519	0	0	Ki67+	 22810 4191
4520	0	0	Ki67+	 22850 3753
4521	0	0	Ki67+	 22852 3895
4522	0	0	Ki67+	 22855 4135
4523	0	0	Ki67+	 22880 4166
4524	0	0	Ki67+	 22904 3586
4525	0	0	Ki67+	 22930 3572
4526	0	0	Ki67+	 22968 3854
4527	0	0	Ki67+	 22248 4870
4528	0	0	Ki67+	 22354 5028
4529	0	0	Ki67+	 22361 4283
4530	0	0	Ki67+	 22389 5035
4531	0	0	Ki67+	 22434 4608
4532	0	0	Ki67+	 22600 4949
4533	0	0	Ki67+	 22691 4729
4534	0	0	Ki67+	 22701 4645
4535	0	0	Ki67+	 22718 4703
4536	0	0	Ki67+	 22725 4979
4537	0	0	Ki67+	 22750 4873
4538	0	0	Ki67+	 22754 4586
4539	0	0	Ki67+	 22759 4924
4540	0	0	Ki67+	 22760 4901
4541	0	0	Ki67+	 22774 4541
4542	0	0	Ki67+	 22790 4541
4543	0	0	Ki67+	 22791 4557
4544	0	0	Ki67+	 22802 4505
4545	0	0	Ki67+	 22813 4693
4546	0	0	Ki67+	 22816 4828
4547	0	0	Ki67+	 22846 4591
4548	0	0	Ki67+	 22871 4608
4549	0	0	Ki67+	 22920 4913
4550	0	0	Ki67+	 22989 4380
4551	0	0	Ki67+	 22211 5676
4552	0	0	Ki67+	 22234 5822
4553	0	0	Ki67+	 22251 5824
4554	0	0	Ki67+	 22257 5797
4555	0	0	Ki67+	 22271 5783
4556	0	0	Ki67+	 22311 5787
4557	0	0	Ki67+	 22348 5625
4558	0	0	Ki67+	 22381 5631
4559	0	0	Ki67+	 22482 5111
4560	0	0	Ki67+	 22541 5250
4561	0	0	Ki67+	 22542 5173
4562	0	0	Ki67+	 22693 5298
4563	0	0	Ki67+	 22697 5461
4564	0	0	Ki67+	 22736 5573
4565	0	0	Ki67+	 22759 5314
4566	0	0	Ki67+	 22789 5354
4567	0	0	Ki67+	 22811 5426
4568	0	0	Ki67+	 22224 5902
4569	0	0	Ki67+	 22234 5866
4570	0	0	Ki67+	 22237 6400
4571	0	0	Ki67+	 22244 6433
4572	0	0	Ki67+	 22248 5892
4573	0	0	Ki67+	 22263 6406
4574	0	0	Ki67+	 22273 6353
4575	0	0	Ki67+	 22311 6413
4576	0	0	Ki67+	 22355 5958
4577	0	0	Ki67+	 22356 6371
4578	0	0	Ki67+	 22371 6577
4579	0	0	Ki67+	 22374 6326
4580	0	0	Ki67+	 22385 6268
4581	0	0	Ki67+	 22396 6164
4582	0	0	Ki67+	 22417 6467
4583	0	0	Ki67+	 22433 6175
4584	0	0	Ki67+	 22435 6587
4585	0	0	Ki67+	 22450 6499
4586	0	0	Ki67+	 22481 5991
4587	0	0	Ki67+	 22484 6369
4588	0	0	Ki67+	 22487 6155
4589	0	0	Ki67+	 22562 6397
4590	0	0	Ki67+	 22570 6448
4591	0	0	Ki67+	 22595 6450
4592	0	0	Ki67+	 22603 6384
4593	0	0	Ki67+	 22656 6513
4594	0	0	Ki67+	 22713 6541
4595	0	0	Ki67+	 22272 7439
4596	0	0	Ki67+	 22707 6660
4597	0	0	Ki67+	 22334 8207
4598	0	0	Ki67+	 22411 8064
4599	0	0	Ki67+	 22425 7815
4600	0	0	Ki67+	 22462 8031
4601	0	0	Ki67+	 22607 7593
4602	0	0	Ki67+	 22634 7952
4603	0	0	Ki67+	 22716 7888
4604	0	0	Ki67+	 22736 7900
4605	0	0	Ki67+	 22741 8022
4606	0	0	Ki67+	 22772 7874
4607	0	0	Ki67+	 22781 8151
4608	0	0	Ki67+	 22786 7970
4609	0	0	Ki67+	 22808 8163
4610	0	0	Ki67+	 22838 8171
4611	0	0	Ki67+	 22874 8071
4612	0	0	Ki67+	 22932 8229
4613	0	0	Ki67+	 22964 7812
4614	0	0	Ki67+	 22493 8566
4615	0	0	Ki67+	 22564 8968
4616	0	0	Ki67+	 22568 8390
4617	0	0	Ki67+	 22574 8662
4618	0	0	Ki67+	 22574 8867
4619	0	0	Ki67+	 22617 8537
4620	0	0	Ki67+	 22627 8431
4621	0	0	Ki67+	 22630 8636
4622	0	0	Ki67+	 22735 8730
4623	0	0	Ki67+	 22771 8482
4624	0	0	Ki67+	 22772 8405
4625	0	0	Ki67+	 22776 8761
4626	0	0	Ki67+	 22789 8417
4627	0	0	Ki67+	 22800 8790
4628	0	0	Ki67+	 22832 8507
4629	0	0	Ki67+	 22846 8904
4630	0	0	Ki67+	 22867 8714
4631	0	0	Ki67+	 22883 8943
4632	0	0	Ki67+	 22889 8518
4633	0	0	Ki67+	 22890 8845
4634	0	0	Ki67+	 22898 8461
4635	0	0	Ki67+	 22914 8517
4636	0	0	Ki67+	 22946 8730
4637	0	0	Ki67+	 22963 8980
4638	0	0	Ki67+	 22967 8797
4639	0	0	Ki67+	 22976 8534
4640	0	0	Ki67+	 22361 9209
4641	0	0	Ki67+	 22437 9164
4642	0	0	Ki67+	 22446 9266
4643	0	0	Ki67+	 22448 9396
4644	0	0	Ki67+	 22493 9563
4645	0	0	Ki67+	 22499 9658
4646	0	0	Ki67+	 22557 9623
4647	0	0	Ki67+	 22583 9673
4648	0	0	Ki67+	 22602 9681
4649	0	0	Ki67+	 22607 9345
4650	0	0	Ki67+	 22624 9187
4651	0	0	Ki67+	 22633 9691
4652	0	0	Ki67+	 22652 9702
4653	0	0	Ki67+	 22661 9321
4654	0	0	Ki67+	 22664 9624
4655	0	0	Ki67+	 22694 9664
4656	0	0	Ki67+	 22695 9728
4657	0	0	Ki67+	 22698 9377
4658	0	0	Ki67+	 22703 9430
4659	0	0	Ki67+	 22708 9729
4660	0	0	Ki67+	 22731 9757
4661	0	0	Ki67+	 22746 9466
4662	0	0	Ki67+	 22752 9778
4663	0	0	Ki67+	 22766 9576
4664	0	0	Ki67+	 22770 9816
4665	0	0	Ki67+	 22791 9697
4666	0	0	Ki67+	 22797 9805
4667	0	0	Ki67+	 22822 9610
4668	0	0	Ki67+	 22847 9165
4669	0	0	Ki67+	 22857 9222
4670	0	0	Ki67+	 22883 9270
4671	0	0	Ki67+	 22886 9640
4672	0	0	Ki67+	 22886 9811
4673	0	0	Ki67+	 22896 9497
4674	0	0	Ki67+	 22908 9649
4675	0	0	Ki67+	 22910 9604
4676	0	0	Ki67+	 22938 9577
4677	0	0	Ki67+	 22941 9203
4678	0	0	Ki67+	 22952 9751
4679	0	0	Ki67+	 22971 9723
4680	0	0	Ki67+	 22973 9763
4681	0	0	Ki67+	 22976 9386
4682	0	0	Ki67+	 22986 9786
4683	0	0	Ki67+	 22270 10348
4684	0	0	Ki67+	 22355 10340
4685	0	0	Ki67+	 22358 10270
4686	0	0	Ki67+	 22390 10308
4687	0	0	Ki67+	 22394 10170
4688	0	0	Ki67+	 22408 10112
4689	0	0	Ki67+	 22420 9931
4690	0	0	Ki67+	 22427 10222
4691	0	0	Ki67+	 22436 10116
4692	0	0	Ki67+	 22452 10215
4693	0	0	Ki67+	 22461 10181
4694	0	0	Ki67+	 22462 10271
4695	0	0	Ki67+	 22466 10222
4696	0	0	Ki67+	 22484 10135
4697	0	0	Ki67+	 22487 10200
4698	0	0	Ki67+	 22560 10137
4699	0	0	Ki67+	 22561 10174
4700	0	0	Ki67+	 22586 10330
4701	0	0	Ki67+	 22624 10212
4702	0	0	Ki67+	 22673 10161
4703	0	0	Ki67+	 22691 9929
4704	0	0	Ki67+	 22699 10218
4705	0	0	Ki67+	 22702 10157
4706	0	0	Ki67+	 22712 10339
4707	0	0	Ki67+	 22724 10170
4708	0	0	Ki67+	 22729 10490
4709	0	0	Ki67+	 22731 10217
4710	0	0	Ki67+	 22741 10342
4711	0	0	Ki67+	 22758 10601
4712	0	0	Ki67+	 22783 10593
4713	0	0	Ki67+	 22806 10143
4714	0	0	Ki67+	 22809 9859
4715	0	0	Ki67+	 22810 10092
4716	0	0	Ki67+	 22818 10229
4717	0	0	Ki67+	 22844 10214
4718	0	0	Ki67+	 22928 10455
4719	0	0	Ki67+	 22942 9948
4720	0	0	Ki67+	 23001 10655
4721	0	0	Ki67+	 23003 9985
4722	0	0	Ki67+	 22259 11448
4723	0	0	Ki67+	 22398 11038
4724	0	0	Ki67+	 22580 10994
4725	0	0	Ki67+	 22611 10942
4726	0	0	Ki67+	 22685 11341
4727	0	0	Ki67+	 22709 11097
4728	0	0	Ki67+	 22733 10937
4729	0	0	Ki67+	 22849 11270
4730	0	0	Ki67+	 22853 10669
4731	0	0	Ki67+	 22853 11294
4732	0	0	Ki67+	 22855 10779
4733	0	0	Ki67+	 22858 11047
4734	0	0	Ki67+	 22893 10999
4735	0	0	Ki67+	 22905 10843
4736	0	0	Ki67+	 22928 11040
4737	0	0	Ki67+	 22954 10942
4738	0	0	Ki67+	 22961 10699
4739	0	0	Ki67+	 22988 11375
4740	0	0	Ki67+	 22222 11662
4741	0	0	Ki67+	 22237 11639
4742	0	0	Ki67+	 22345 11722
4743	0	0	Ki67+	 22355 11942
4744	0	0	Ki67+	 22374 12220
4745	0	0	Ki67+	 22379 12123
4746	0	0	Ki67+	 22382 11737
4747	0	0	Ki67+	 22814 11876
4748	0	0	Ki67+	 22900 12181
4749	0	0	Ki67+	 22920 11863
4750	0	0	Ki67+	 22213 12829
4751	0	0	Ki67+	 22215 12929
4752	0	0	Ki67+	 22311 12739
4753	0	0	Ki67+	 22539 12652
4754	0	0	Ki67+	 22559 12372
4755	0	0	Ki67+	 22597 12374
4756	0	0	Ki67+	 22745 12713
4757	0	0	Ki67+	 22814 12974
4758	0	0	Ki67+	 22866 12984
4759	0	0	Ki67+	 22953 12877
4760	0	0	Ki67+	 22215 13584
4761	0	0	Ki67+	 22222 13362
4762	0	0	Ki67+	 22257 13355
4763	0	0	Ki67+	 22264 13403
4764	0	0	Ki67+	 22381 13331
4765	0	0	Ki67+	 22416 13297
4766	0	0	Ki67+	 22432 13167
4767	0	0	Ki67+	 22434 13545
4768	0	0	Ki67+	 22436 13762
4769	0	0	Ki67+	 22437 13605
4770	0	0	Ki67+	 22486 13327
4771	0	0	Ki67+	 22523 13780
4772	0	0	Ki67+	 22537 13062
4773	0	0	Ki67+	 22593 13139
4774	0	0	Ki67+	 22635 13236
4775	0	0	Ki67+	 22651 13215
4776	0	0	Ki67+	 22697 13400
4777	0	0	Ki67+	 22714 13490
4778	0	0	Ki67+	 22738 13125
4779	0	0	Ki67+	 22758 13688
4780	0	0	Ki67+	 22767 13739
4781	0	0	Ki67+	 22777 13399
4782	0	0	Ki67+	 22816 13453
4783	0	0	Ki67+	 22209 13965
4784	0	0	Ki67+	 22257 14074
4785	0	0	Ki67+	 22310 14060
4786	0	0	Ki67+	 22344 14067
4787	0	0	Ki67+	 22376 14392
4788	0	0	Ki67+	 22380 13936
4789	0	0	Ki67+	 22399 14423
4790	0	0	Ki67+	 22409 14385
4791	0	0	Ki67+	 22418 14406
4792	0	0	Ki67+	 22456 14165
4793	0	0	Ki67+	 22511 14506
4794	0	0	Ki67+	 22530 14396
4795	0	0	Ki67+	 22546 14358
4796	0	0	Ki67+	 22553 14539
4797	0	0	Ki67+	 22588 14050
4798	0	0	Ki67+	 22629 13946
4799	0	0	Ki67+	 22667 14482
4800	0	0	Ki67+	 22669 14157
4801	0	0	Ki67+	 22694 14492
4802	0	0	Ki67+	 22695 14465
4803	0	0	Ki67+	 22822 13918
4804	0	0	Ki67+	 22825 13941
4805	0	0	Ki67+	 22849 13899
4806	0	0	Ki67+	 22883 13896
4807	0	0	Ki67+	 22246 14840
4808	0	0	Ki67+	 22331 15355
4809	0	0	Ki67+	 22362 14663
4810	0	0	Ki67+	 22384 15375
4811	0	0	Ki67+	 22648 14662
4812	0	0	Ki67+	 22694 14677
4813	0	0	Ki67+	 22300 15492
4814	0	0	Ki67+	 22332 16212
4815	0	0	Ki67+	 22461 17832
4816	0	0	Ki67+	 22463 17710
4817	0	0	Ki67+	 22465 17737
4818	0	0	Ki67+	 22512 17681
4819	0	0	Ki67+	 22580 17841
4820	0	0	Ki67+	 22733 17636
4821	0	0	Ki67+	 22758 17803
4822	0	0	Ki67+	 22799 17548
4823	0	0	Ki67+	 22253 18574
4824	0	0	Ki67+	 22265 18602
4825	0	0	Ki67+	 22270 18631
4826	0	0	Ki67+	 22280 18647
4827	0	0	Ki67+	 22283 18590
4828	0	0	Ki67+	 22285 18603
4829	0	0	Ki67+	 22303 18514
4830	0	0	Ki67+	 22321 18282
4831	0	0	Ki67+	 22329 18523
4832	0	0	Ki67+	 22352 17907
4833	0	0	Ki67+	 22359 18534
4834	0	0	Ki67+	 22374 18438
4835	0	0	Ki67+	 22460 18041
4836	0	0	Ki67+	 22460 18092
4837	0	0	Ki67+	 22461 18141
4838	0	0	Ki67+	 22466 18016
4839	0	0	Ki67+	 22474 18245
4840	0	0	Ki67+	 22480 18029
4841	0	0	Ki67+	 22486 17999
4842	0	0	Ki67+	 22497 18010
4843	0	0	Ki67+	 22522 18253
4844	0	0	Ki67+	 22530 18529
4845	0	0	Ki67+	 22535 18472
4846	0	0	Ki67+	 22540 18159
4847	0	0	Ki67+	 22559 18573
4848	0	0	Ki67+	 22608 17883
4849	0	0	Ki67+	 22627 17940
4850	0	0	Ki67+	 22687 18532
4851	0	0	Ki67+	 22704 18344
4852	0	0	Ki67+	 22705 18319
4853	0	0	Ki67+	 22746 18623
4854	0	0	Ki67+	 22798 18582
4855	0	0	Ki67+	 22819 18025
4856	0	0	Ki67+	 22210 19260
4857	0	0	Ki67+	 22229 19124
4858	0	0	Ki67+	 22231 19071
4859	0	0	Ki67+	 22243 19105
4860	0	0	Ki67+	 22243 19152
4861	0	0	Ki67+	 22251 19124
4862	0	0	Ki67+	 22252 18659
4863	0	0	Ki67+	 22256 19176
4864	0	0	Ki67+	 22257 19053
4865	0	0	Ki67+	 22264 19193
4866	0	0	Ki67+	 22265 19170
4867	0	0	Ki67+	 22279 19071
4868	0	0	Ki67+	 22279 19219
4869	0	0	Ki67+	 22292 19227
4870	0	0	Ki67+	 22296 19079
4871	0	0	Ki67+	 22297 18735
4872	0	0	Ki67+	 22308 19101
4873	0	0	Ki67+	 22310 19364
4874	0	0	Ki67+	 22311 18884
4875	0	0	Ki67+	 22313 19256
4876	0	0	Ki67+	 22316 19346
4877	0	0	Ki67+	 22318 19198
4878	0	0	Ki67+	 22326 18820
4879	0	0	Ki67+	 22326 19183
4880	0	0	Ki67+	 22328 19142
4881	0	0	Ki67+	 22330 19156
4882	0	0	Ki67+	 22335 19401
4883	0	0	Ki67+	 22341 18790
4884	0	0	Ki67+	 22351 18824
4885	0	0	Ki67+	 22352 19295
4886	0	0	Ki67+	 22356 19186
4887	0	0	Ki67+	 22357 18834
4888	0	0	Ki67+	 22358 18766
4889	0	0	Ki67+	 22364 19302
4890	0	0	Ki67+	 22372 18737
4891	0	0	Ki67+	 22376 18783
4892	0	0	Ki67+	 22385 19405
4893	0	0	Ki67+	 22397 19274
4894	0	0	Ki67+	 22402 18810
4895	0	0	Ki67+	 22403 19290
4896	0	0	Ki67+	 22407 19321
4897	0	0	Ki67+	 22408 18914
4898	0	0	Ki67+	 22411 18891
4899	0	0	Ki67+	 22442 18906
4900	0	0	Ki67+	 22473 18959
4901	0	0	Ki67+	 22481 18877
4902	0	0	Ki67+	 22487 19356
4903	0	0	Ki67+	 22490 19077
4904	0	0	Ki67+	 22491 18688
4905	0	0	Ki67+	 22500 18841
4906	0	0	Ki67+	 22503 19053
4907	0	0	Ki67+	 22506 18893
4908	0	0	Ki67+	 22507 19071
4909	0	0	Ki67+	 22510 19400
4910	0	0	Ki67+	 22517 19035
4911	0	0	Ki67+	 22521 18972
4912	0	0	Ki67+	 22527 18865
4913	0	0	Ki67+	 22532 19060
4914	0	0	Ki67+	 22535 19013
4915	0	0	Ki67+	 22545 18992
4916	0	0	Ki67+	 22592 19092
4917	0	0	Ki67+	 22700 19397
4918	0	0	Ki67+	 22722 18661
4919	0	0	Ki67+	 22774 18940
4920	0	0	Ki67+	 22780 18910
4921	0	0	Ki67+	 22805 18907
4922	0	0	Ki67+	 22823 18946
4923	0	0	Ki67+	 22837 19305
4924	0	0	Ki67+	 22843 18925
4925	0	0	Ki67+	 22853 19311
4926	0	0	Ki67+	 22900 19271
4927	0	0	Ki67+	 22912 19314
4928	0	0	Ki67+	 22918 19431
4929	0	0	Ki67+	 22950 19309
4930	0	0	Ki67+	 22976 19219
4931	0	0	Ki67+	 22983 19315
4932	0	0	Ki67+	 22210 19816
4933	0	0	Ki67+	 22218 19988
4934	0	0	Ki67+	 22224 20021
4935	0	0	Ki67+	 22227 20041
4936	0	0	Ki67+	 22233 19855
4937	0	0	Ki67+	 22239 19677
4938	0	0	Ki67+	 22241 20115
4939	0	0	Ki67+	 22243 20088
4940	0	0	Ki67+	 22244 19864
4941	0	0	Ki67+	 22249 19884
4942	0	0	Ki67+	 22272 19727
4943	0	0	Ki67+	 22277 19654
4944	0	0	Ki67+	 22284 19622
4945	0	0	Ki67+	 22285 19878
4946	0	0	Ki67+	 22287 19840
4947	0	0	Ki67+	 22295 19756
4948	0	0	Ki67+	 22298 19769
4949	0	0	Ki67+	 22305 20026
4950	0	0	Ki67+	 22307 19692
4951	0	0	Ki67+	 22310 19468
4952	0	0	Ki67+	 22312 19551
4953	0	0	Ki67+	 22320 19924
4954	0	0	Ki67+	 22332 19589
4955	0	0	Ki67+	 22354 19822
4956	0	0	Ki67+	 22354 20017
4957	0	0	Ki67+	 22356 19854
4958	0	0	Ki67+	 22362 19503
4959	0	0	Ki67+	 22362 19778
4960	0	0	Ki67+	 22362 20110
4961	0	0	Ki67+	 22374 19826
4962	0	0	Ki67+	 22376 20088
4963	0	0	Ki67+	 22380 20016
4964	0	0	Ki67+	 22395 20108
4965	0	0	Ki67+	 22423 20251
4966	0	0	Ki67+	 22446 19789
4967	0	0	Ki67+	 22460 19747
4968	0	0	Ki67+	 22460 19882
4969	0	0	Ki67+	 22466 19793
4970	0	0	Ki67+	 22474 19772
4971	0	0	Ki67+	 22475 20208
4972	0	0	Ki67+	 22482 20061
4973	0	0	Ki67+	 22493 20185
4974	0	0	Ki67+	 22494 19757
4975	0	0	Ki67+	 22499 19895
4976	0	0	Ki67+	 22514 19872
4977	0	0	Ki67+	 22525 19483
4978	0	0	Ki67+	 22530 19973
4979	0	0	Ki67+	 22532 19911
4980	0	0	Ki67+	 22534 20131
4981	0	0	Ki67+	 22544 19932
4982	0	0	Ki67+	 22551 20036
4983	0	0	Ki67+	 22557 19978
4984	0	0	Ki67+	 22563 20006
4985	0	0	Ki67+	 22566 19576
4986	0	0	Ki67+	 22566 20114
4987	0	0	Ki67+	 22586 20237
4988	0	0	Ki67+	 22588 19603
4989	0	0	Ki67+	 22604 19618
4990	0	0	Ki67+	 22615 20115
4991	0	0	Ki67+	 22620 20254
4992	0	0	Ki67+	 22626 20214
4993	0	0	Ki67+	 22773 19518
4994	0	0	Ki67+	 22815 19580
4995	0	0	Ki67+	 22897 19785
4996	0	0	Ki67+	 22939 19647
4997	0	0	Ki67+	 22956 19933
4998	0	0	Ki67+	 22984 19920
4999	0	0	Ki67+	 22985 20023
5000	0	0	Ki67+	 22998 20079
5001	0	0	Ki67+	 22235 20665
5002	0	0	Ki67+	 22242 20725
5003	0	0	Ki67+	 22300 20791
5004	0	0	Ki67+	 22315 20326
5005	0	0	Ki67+	 22317 20450
5006	0	0	Ki67+	 22318 20537
5007	0	0	Ki67+	 22322 20434
5008	0	0	Ki67+	 22324 20553
5009	0	0	Ki67+	 22332 20568
5010	0	0	Ki67+	 22341 20369
5011	0	0	Ki67+	 22345 20603
5012	0	0	Ki67+	 22393 20362
5013	0	0	Ki67+	 22400 20570
5014	0	0	Ki67+	 22428 20598
5015	0	0	Ki67+	 22431 20536
5016	0	0	Ki67+	 22455 20339
5017	0	0	Ki67+	 22460 20257
5018	0	0	Ki67+	 22493 20289
5019	0	0	Ki67+	 22510 20346
5020	0	0	Ki67+	 22523 20379
5021	0	0	Ki67+	 22590 20889
5022	0	0	Ki67+	 22614 20275
5023	0	0	Ki67+	 22621 20315
5024	0	0	Ki67+	 22633 20291
5025	0	0	Ki67+	 22637 20308
5026	0	0	Ki67+	 22818 20891
5027	0	0	Ki67+	 22819 20870
5028	0	0	Ki67+	 22869 20360
5029	0	0	Ki67+	 22888 20574
5030	0	0	Ki67+	 22903 20398
5031	0	0	Ki67+	 22922 20539
5032	0	0	Ki67+	 22950 20514
5033	0	0	Ki67+	 22223 21594
5034	0	0	Ki67+	 22224 21581
5035	0	0	Ki67+	 22231 21638
5036	0	0	Ki67+	 22242 21102
5037	0	0	Ki67+	 22245 21538
5038	0	0	Ki67+	 22251 21550
5039	0	0	Ki67+	 22257 21300
5040	0	0	Ki67+	 22273 21543
5041	0	0	Ki67+	 22274 21576
5042	0	0	Ki67+	 22386 21293
5043	0	0	Ki67+	 22424 21266
5044	0	0	Ki67+	 22569 21228
5045	0	0	Ki67+	 22856 21292
5046	0	0	Ki67+	 22938 21147
5047	0	0	Ki67+	 22946 21108
5048	0	0	Ki67+	 22326 22572
5049	0	0	Ki67+	 22349 22411
5050	0	0	Ki67+	 22356 22543
5051	0	0	Ki67+	 22375 22521
5052	0	0	Ki67+	 22380 22411
5053	0	0	Ki67+	 22386 22346
5054	0	0	Ki67+	 22390 22558
5055	0	0	Ki67+	 22564 22247
5056	0	0	Ki67+	 22597 22549
5057	0	0	Ki67+	 22604 22576
5058	0	0	Ki67+	 22613 22639
5059	0	0	Ki67+	 22648 22650
5060	0	0	Ki67+	 22688 22225
5061	0	0	Ki67+	 22709 22161
5062	0	0	Ki67+	 22762 22191
5063	0	0	Ki67+	 22843 22490
5064	0	0	Ki67+	 22858 22461
5065	0	0	Ki67+	 22897 22200
5066	0	0	Ki67+	 22241 22824
5067	0	0	Ki67+	 22298 23003
5068	0	0	Ki67+	 22356 23164
5069	0	0	Ki67+	 22367 22964
5070	0	0	Ki67+	 22384 22808
5071	0	0	Ki67+	 22427 22808
5072	0	0	Ki67+	 22468 22815
5073	0	0	Ki67+	 22471 22831
5074	0	0	Ki67+	 22488 22925
5075	0	0	Ki67+	 22499 22940
5076	0	0	Ki67+	 22515 22939
5077	0	0	Ki67+	 22522 22808
5078	0	0	Ki67+	 22524 22787
5079	0	0	Ki67+	 22524 22844
5080	0	0	Ki67+	 22549 22815
5081	0	0	Ki67+	 22559 22927
5082	0	0	Ki67+	 22563 22754
5083	0	0	Ki67+	 22572 22914
5084	0	0	Ki67+	 22580 22827
5085	0	0	Ki67+	 22586 22800
5086	0	0	Ki67+	 22588 22895
5087	0	0	Ki67+	 22591 22766
5088	0	0	Ki67+	 22596 22702
5089	0	0	Ki67+	 22598 22793
5090	0	0	Ki67+	 22602 22778
5091	0	0	Ki67+	 22602 23147
5092	0	0	Ki67+	 22780 23008
5093	0	0	Ki67+	 22785 23444
5094	0	0	Ki67+	 22786 22829
5095	0	0	Ki67+	 22797 23020
5096	0	0	Ki67+	 22925 22797
5097	0	0	Ki67+	 22930 22811
5098	0	0	Ki67+	 22978 22700
5099	0	0	Ki67+	 22236 23987
5100	0	0	Ki67+	 22249 24003
5101	0	0	Ki67+	 22267 23991
5102	0	0	Ki67+	 22279 24005
5103	0	0	Ki67+	 22541 23676
5104	0	0	Ki67+	 22707 24075
5105	0	0	Ki67+	 22998 24064
5106	0	0	Ki67+	 22606 24605
5107	0	0	Ki67+	 22636 24840
5108	0	0	Ki67+	 22778 24983
5109	0	0	Ki67+	 22825 24923
5110	0	0	Ki67+	 22912 24317
5111	0	0	Ki67+	 22425 25801
5112	0	0	Ki67+	 22439 25523
5113	0	0	Ki67+	 22510 25176
5114	0	0	Ki67+	 22613 25733
5115	0	0	Ki67+	 22731 25800
5116	0	0	Ki67+	 22904 26388
5117	0	0	Ki67+	 22228 27336
5118	0	0	Ki67+	 22252 27332
5119	0	0	Ki67+	 22273 27314
5120	0	0	Ki67+	 22327 27309
5121	0	0	Ki67+	 22447 26902
5122	0	0	Ki67+	 22736 28399
5123	0	0	Ki67+	 22213 29210
5124	0	0	Ki67+	 22331 29092
5125	0	0	Ki67+	 22350 29076
5126	0	0	Ki67+	 22534 30453
5127	0	0	Ki67+	 22570 29881
5128	0	0	Ki67+	 22581 29873
5129	0	0	Ki67+	 22888 30004
5130	0	0	Ki67+	 22528 30852
5131	0	0	Ki67+	 22530 30826
5132	0	0	Ki67+	 22981 31291
5133	0	0	Ki67+	 22221 32163
5134	0	0	Ki67+	 22356 31792
5135	0	0	Ki67+	 22359 31603
5136	0	0	Ki67+	 22448 31540
5137	0	0	Ki67+	 22766 31661
5138	0	0	Ki67+	 22620 45638
5139	0	0	Ki67+	 22806 47042
5140	0	0	Ki67+	 22481 47934
5141	0	0	Ki67+	 22945 47485
5142	0	0	Ki67+	 22994 48081
5143	0	0	Ki67+	 22348 48598
5144	0	0	Ki67+	 22758 48613
5145	0	0	Ki67+	 22211 49783
5146	0	0	Ki67+	 22231 49506
5147	0	0	Ki67+	 22253 49532
5148	0	0	Ki67+	 22273 49597
5149	0	0	Ki67+	 22445 49408
5150	0	0	Ki67+	 22469 49555
5151	0	0	Ki67+	 22480 49567
5152	0	0	Ki67+	 22617 49609
5153	0	0	Ki67+	 22922 49756
5154	0	0	Ki67+	 22974 49513
5155	0	0	Ki67+	 22377 49882
5156	0	0	Ki67+	 22407 49951
5157	0	0	Ki67+	 22624 49871
5158	0	0	Ki67+	 22924 49886
5159	0	0	Ki67+	 22972 49859
5160	0	0	Ki67+	 23290 3443
5161	0	0	Ki67+	 23331 3397
5162	0	0	Ki67+	 23357 3359
5163	0	0	Ki67+	 23420 3855
5164	0	0	Ki67+	 23430 3773
5165	0	0	Ki67+	 23434 3814
5166	0	0	Ki67+	 23435 3892
5167	0	0	Ki67+	 23457 3751
5168	0	0	Ki67+	 23477 3858
5169	0	0	Ki67+	 23488 3738
5170	0	0	Ki67+	 23521 3901
5171	0	0	Ki67+	 23523 3826
5172	0	0	Ki67+	 23540 3837
5173	0	0	Ki67+	 23583 3773
5174	0	0	Ki67+	 23633 3717
5175	0	0	Ki67+	 23644 3780
5176	0	0	Ki67+	 23652 3798
5177	0	0	Ki67+	 23662 3871
5178	0	0	Ki67+	 23697 3709
5179	0	0	Ki67+	 23010 4622
5180	0	0	Ki67+	 23012 4397
5181	0	0	Ki67+	 23034 4699
5182	0	0	Ki67+	 23042 4230
5183	0	0	Ki67+	 23043 4638
5184	0	0	Ki67+	 23134 4631
5185	0	0	Ki67+	 23148 4194
5186	0	0	Ki67+	 23181 4605
5187	0	0	Ki67+	 23394 4520
5188	0	0	Ki67+	 23449 3978
5189	0	0	Ki67+	 23450 3931
5190	0	0	Ki67+	 23465 4580
5191	0	0	Ki67+	 23471 4548
5192	0	0	Ki67+	 23576 4421
5193	0	0	Ki67+	 23794 4662
5194	0	0	Ki67+	 23804 4169
5195	0	0	Ki67+	 23027 4762
5196	0	0	Ki67+	 23038 4762
5197	0	0	Ki67+	 23294 4749
5198	0	0	Ki67+	 23414 5429
5199	0	0	Ki67+	 23422 4950
5200	0	0	Ki67+	 23552 5033
5201	0	0	Ki67+	 23582 5270
5202	0	0	Ki67+	 23650 5179
5203	0	0	Ki67+	 23662 4874
5204	0	0	Ki67+	 23697 4940
5205	0	0	Ki67+	 23704 5223
5206	0	0	Ki67+	 23716 5052
5207	0	0	Ki67+	 23733 4989
5208	0	0	Ki67+	 23735 5062
5209	0	0	Ki67+	 23742 4981
5210	0	0	Ki67+	 23794 4926
5211	0	0	Ki67+	 23041 5725
5212	0	0	Ki67+	 23042 5661
5213	0	0	Ki67+	 23059 5671
5214	0	0	Ki67+	 23067 5709
5215	0	0	Ki67+	 23236 5975
5216	0	0	Ki67+	 23274 6287
5217	0	0	Ki67+	 23279 5971
5218	0	0	Ki67+	 23354 6085
5219	0	0	Ki67+	 23623 6247
5220	0	0	Ki67+	 23493 6610
5221	0	0	Ki67+	 23091 8636
5222	0	0	Ki67+	 23103 8574
5223	0	0	Ki67+	 23189 8265
5224	0	0	Ki67+	 23209 8246
5225	0	0	Ki67+	 23234 8404
5226	0	0	Ki67+	 23298 8318
5227	0	0	Ki67+	 23336 8300
5228	0	0	Ki67+	 23393 8502
5229	0	0	Ki67+	 23458 8350
5230	0	0	Ki67+	 23040 9405
5231	0	0	Ki67+	 23068 9199
5232	0	0	Ki67+	 23071 9401
5233	0	0	Ki67+	 23073 9136
5234	0	0	Ki67+	 23086 9437
5235	0	0	Ki67+	 23091 8721
5236	0	0	Ki67+	 23131 8753
5237	0	0	Ki67+	 23171 8781
5238	0	0	Ki67+	 23179 8715
5239	0	0	Ki67+	 23193 8898
5240	0	0	Ki67+	 23323 9378
5241	0	0	Ki67+	 23407 9349
5242	0	0	Ki67+	 23409 9409
5243	0	0	Ki67+	 23415 9377
5244	0	0	Ki67+	 23016 10023
5245	0	0	Ki67+	 23016 10141
5246	0	0	Ki67+	 23021 9830
5247	0	0	Ki67+	 23021 9967
5248	0	0	Ki67+	 23022 9806
5249	0	0	Ki67+	 23028 10152
5250	0	0	Ki67+	 23037 10100
5251	0	0	Ki67+	 23051 10300
5252	0	0	Ki67+	 23065 9996
5253	0	0	Ki67+	 23080 9666
5254	0	0	Ki67+	 23097 9703
5255	0	0	Ki67+	 23099 10108
5256	0	0	Ki67+	 23110 10293
5257	0	0	Ki67+	 23114 10078
5258	0	0	Ki67+	 23131 9871
5259	0	0	Ki67+	 23137 9800
5260	0	0	Ki67+	 23141 10093
5261	0	0	Ki67+	 23146 9605
5262	0	0	Ki67+	 23164 10162
5263	0	0	Ki67+	 23169 9896
5264	0	0	Ki67+	 23186 9969
5265	0	0	Ki67+	 23197 9756
5266	0	0	Ki67+	 23205 10268
5267	0	0	Ki67+	 23213 10065
5268	0	0	Ki67+	 23218 10171
5269	0	0	Ki67+	 23222 10006
5270	0	0	Ki67+	 23247 10089
5271	0	0	Ki67+	 23249 10008
5272	0	0	Ki67+	 23254 10190
5273	0	0	Ki67+	 23260 9641
5274	0	0	Ki67+	 23273 9709
5275	0	0	Ki67+	 23284 9568
5276	0	0	Ki67+	 23290 10133
5277	0	0	Ki67+	 23305 10031
5278	0	0	Ki67+	 23337 9945
5279	0	0	Ki67+	 23353 9684
5280	0	0	Ki67+	 23387 9898
5281	0	0	Ki67+	 23389 9882
5282	0	0	Ki67+	 23483 10284
5283	0	0	Ki67+	 23515 10246
5284	0	0	Ki67+	 23644 9640
5285	0	0	Ki67+	 23717 10288
5286	0	0	Ki67+	 23010 10379
5287	0	0	Ki67+	 23013 10904
5288	0	0	Ki67+	 23023 10368
5289	0	0	Ki67+	 23023 11053
5290	0	0	Ki67+	 23033 10833
5291	0	0	Ki67+	 23033 10871
5292	0	0	Ki67+	 23034 10480
5293	0	0	Ki67+	 23042 10857
5294	0	0	Ki67+	 23044 10878
5295	0	0	Ki67+	 23046 10799
5296	0	0	Ki67+	 23097 11059
5297	0	0	Ki67+	 23100 10892
5298	0	0	Ki67+	 23129 10438
5299	0	0	Ki67+	 23132 10704
5300	0	0	Ki67+	 23150 10511
5301	0	0	Ki67+	 23165 10673
5302	0	0	Ki67+	 23190 10648
5303	0	0	Ki67+	 23264 11015
5304	0	0	Ki67+	 23276 10900
5305	0	0	Ki67+	 23283 10348
5306	0	0	Ki67+	 23358 10362
5307	0	0	Ki67+	 23371 11024
5308	0	0	Ki67+	 23389 10904
5309	0	0	Ki67+	 23393 10469
5310	0	0	Ki67+	 23414 11092
5311	0	0	Ki67+	 23461 10810
5312	0	0	Ki67+	 23462 10394
5313	0	0	Ki67+	 23493 10593
5314	0	0	Ki67+	 23498 10843
5315	0	0	Ki67+	 23544 10373
5316	0	0	Ki67+	 23582 10553
5317	0	0	Ki67+	 23592 10524
5318	0	0	Ki67+	 23594 10461
5319	0	0	Ki67+	 23604 10660
5320	0	0	Ki67+	 23604 10700
5321	0	0	Ki67+	 23622 10491
5322	0	0	Ki67+	 23676 10318
5323	0	0	Ki67+	 23698 10316
5324	0	0	Ki67+	 23800 10539
5325	0	0	Ki67+	 23036 11797
5326	0	0	Ki67+	 23042 11776
5327	0	0	Ki67+	 23062 11753
5328	0	0	Ki67+	 23222 11238
5329	0	0	Ki67+	 23223 11332
5330	0	0	Ki67+	 23252 11228
5331	0	0	Ki67+	 23278 11170
5332	0	0	Ki67+	 23299 11248
5333	0	0	Ki67+	 23305 11167
5334	0	0	Ki67+	 23233 13242
5335	0	0	Ki67+	 23807 13307
5336	0	0	Ki67+	 23134 13758
5337	0	0	Ki67+	 23283 13771
5338	0	0	Ki67+	 23625 13514
5339	0	0	Ki67+	 23647 13707
5340	0	0	Ki67+	 23676 13616
5341	0	0	Ki67+	 23106 17582
5342	0	0	Ki67+	 23377 18501
5343	0	0	Ki67+	 23408 18702
5344	0	0	Ki67+	 23453 18683
5345	0	0	Ki67+	 23532 18709
5346	0	0	Ki67+	 23722 19079
5347	0	0	Ki67+	 23742 18453
5348	0	0	Ki67+	 23784 18702
5349	0	0	Ki67+	 23796 18683
5350	0	0	Ki67+	 23804 19036
5351	0	0	Ki67+	 23018 19354
5352	0	0	Ki67+	 23050 19339
5353	0	0	Ki67+	 23057 19892
5354	0	0	Ki67+	 23058 19834
5355	0	0	Ki67+	 23083 19620
5356	0	0	Ki67+	 23090 19599
5357	0	0	Ki67+	 23100 19509
5358	0	0	Ki67+	 23102 19811
5359	0	0	Ki67+	 23115 19548
5360	0	0	Ki67+	 23150 19803
5361	0	0	Ki67+	 23168 19463
5362	0	0	Ki67+	 23229 19433
5363	0	0	Ki67+	 23236 19415
5364	0	0	Ki67+	 23260 19409
5365	0	0	Ki67+	 23401 19708
5366	0	0	Ki67+	 23438 19606
5367	0	0	Ki67+	 23500 19465
5368	0	0	Ki67+	 23508 19441
5369	0	0	Ki67+	 23547 19306
5370	0	0	Ki67+	 23666 19694
5371	0	0	Ki67+	 23682 19545
5372	0	0	Ki67+	 23687 19670
5373	0	0	Ki67+	 23713 19529
5374	0	0	Ki67+	 23763 19673
5375	0	0	Ki67+	 23130 20144
5376	0	0	Ki67+	 23231 20122
5377	0	0	Ki67+	 23754 20342
5378	0	0	Ki67+	 23774 20185
5379	0	0	Ki67+	 23778 20652
5380	0	0	Ki67+	 23781 20679
5381	0	0	Ki67+	 23799 20165
5382	0	0	Ki67+	 23806 20566
5383	0	0	Ki67+	 23019 21122
5384	0	0	Ki67+	 23065 21162
5385	0	0	Ki67+	 23205 21498
5386	0	0	Ki67+	 23209 21475
5387	0	0	Ki67+	 23331 21195
5388	0	0	Ki67+	 23366 21209
5389	0	0	Ki67+	 23377 21170
5390	0	0	Ki67+	 23427 21236
5391	0	0	Ki67+	 23445 21262
5392	0	0	Ki67+	 23466 21176
5393	0	0	Ki67+	 23590 21345
5394	0	0	Ki67+	 23595 21394
5395	0	0	Ki67+	 23671 21034
5396	0	0	Ki67+	 23764 20972
5397	0	0	Ki67+	 23774 21103
5398	0	0	Ki67+	 23307 22201
5399	0	0	Ki67+	 23350 22260
5400	0	0	Ki67+	 23398 21601
5401	0	0	Ki67+	 23402 21636
5402	0	0	Ki67+	 23441 22157
5403	0	0	Ki67+	 23451 22291
5404	0	0	Ki67+	 23471 22295
5405	0	0	Ki67+	 23494 22285
5406	0	0	Ki67+	 23582 21516
5407	0	0	Ki67+	 23608 22286
5408	0	0	Ki67+	 23709 21609
5409	0	0	Ki67+	 23753 21665
5410	0	0	Ki67+	 23791 22284
5411	0	0	Ki67+	 23032 22746
5412	0	0	Ki67+	 23049 22716
5413	0	0	Ki67+	 23051 22796
5414	0	0	Ki67+	 23055 22365
5415	0	0	Ki67+	 23064 22883
5416	0	0	Ki67+	 23065 22666
5417	0	0	Ki67+	 23090 22710
5418	0	0	Ki67+	 23117 22656
5419	0	0	Ki67+	 23131 22638
5420	0	0	Ki67+	 23146 22983
5421	0	0	Ki67+	 23152 22710
5422	0	0	Ki67+	 23187 22713
5423	0	0	Ki67+	 23192 22955
5424	0	0	Ki67+	 23201 22357
5425	0	0	Ki67+	 23206 22679
5426	0	0	Ki67+	 23215 22650
5427	0	0	Ki67+	 23219 22714
5428	0	0	Ki67+	 23221 22479
5429	0	0	Ki67+	 23229 23026
5430	0	0	Ki67+	 23235 22526
5431	0	0	Ki67+	 23236 22440
5432	0	0	Ki67+	 23238 22669
5433	0	0	Ki67+	 23240 22383
5434	0	0	Ki67+	 23247 22322
5435	0	0	Ki67+	 23250 22685
5436	0	0	Ki67+	 23257 22443
5437	0	0	Ki67+	 23257 22535
5438	0	0	Ki67+	 23259 22387
5439	0	0	Ki67+	 23260 22672
5440	0	0	Ki67+	 23261 22631
5441	0	0	Ki67+	 23261 22653
5442	0	0	Ki67+	 23263 22406
5443	0	0	Ki67+	 23266 22472
5444	0	0	Ki67+	 23268 22508
5445	0	0	Ki67+	 23280 22434
5446	0	0	Ki67+	 23296 22606
5447	0	0	Ki67+	 23303 22526
5448	0	0	Ki67+	 23336 22540
5449	0	0	Ki67+	 23391 22323
5450	0	0	Ki67+	 23418 22309
5451	0	0	Ki67+	 23515 22707
5452	0	0	Ki67+	 23544 22699
5453	0	0	Ki67+	 23579 22812
5454	0	0	Ki67+	 23580 22730
5455	0	0	Ki67+	 23580 22782
5456	0	0	Ki67+	 23599 22791
5457	0	0	Ki67+	 23603 22760
5458	0	0	Ki67+	 23629 22993
5459	0	0	Ki67+	 23659 23001
5460	0	0	Ki67+	 23671 22554
5461	0	0	Ki67+	 23673 22984
5462	0	0	Ki67+	 23718 22479
5463	0	0	Ki67+	 23729 22897
5464	0	0	Ki67+	 23748 22652
5465	0	0	Ki67+	 23756 22416
5466	0	0	Ki67+	 23779 22346
5467	0	0	Ki67+	 23807 22630
5468	0	0	Ki67+	 23027 23197
5469	0	0	Ki67+	 23186 23157
5470	0	0	Ki67+	 23195 23167
5471	0	0	Ki67+	 23243 23450
5472	0	0	Ki67+	 23262 23348
5473	0	0	Ki67+	 23288 23521
5474	0	0	Ki67+	 23400 23465
5475	0	0	Ki67+	 23494 23451
5476	0	0	Ki67+	 23537 23545
5477	0	0	Ki67+	 23635 23504
5478	0	0	Ki67+	 23659 23308
5479	0	0	Ki67+	 23734 23143
5480	0	0	Ki67+	 23735 23182
5481	0	0	Ki67+	 23790 23777
5482	0	0	Ki67+	 23021 24454
5483	0	0	Ki67+	 23044 24372
5484	0	0	Ki67+	 23080 24312
5485	0	0	Ki67+	 23084 24288
5486	0	0	Ki67+	 23084 24384
5487	0	0	Ki67+	 23105 24259
5488	0	0	Ki67+	 23108 24348
5489	0	0	Ki67+	 23115 24319
5490	0	0	Ki67+	 23121 24270
5491	0	0	Ki67+	 23121 24299
5492	0	0	Ki67+	 23135 24249
5493	0	0	Ki67+	 23156 24283
5494	0	0	Ki67+	 23183 24248
5495	0	0	Ki67+	 23225 24058
5496	0	0	Ki67+	 23376 24583
5497	0	0	Ki67+	 23661 24147
5498	0	0	Ki67+	 23772 24194
5499	0	0	Ki67+	 23529 25018
5500	0	0	Ki67+	 23574 25240
5501	0	0	Ki67+	 23606 25235
5502	0	0	Ki67+	 23607 24773
5503	0	0	Ki67+	 23614 24907
5504	0	0	Ki67+	 23614 24920
5505	0	0	Ki67+	 23617 24802
5506	0	0	Ki67+	 23621 24812
5507	0	0	Ki67+	 23628 24790
5508	0	0	Ki67+	 23633 24892
5509	0	0	Ki67+	 23633 24938
5510	0	0	Ki67+	 23641 24913
5511	0	0	Ki67+	 23643 24829
5512	0	0	Ki67+	 23673 24922
5513	0	0	Ki67+	 23678 24909
5514	0	0	Ki67+	 23690 24912
5515	0	0	Ki67+	 23697 24932
5516	0	0	Ki67+	 23719 24968
5517	0	0	Ki67+	 23758 24933
5518	0	0	Ki67+	 23297 26240
5519	0	0	Ki67+	 23299 26007
5520	0	0	Ki67+	 23323 26145
5521	0	0	Ki67+	 23056 26538
5522	0	0	Ki67+	 23433 26915
5523	0	0	Ki67+	 23674 26363
5524	0	0	Ki67+	 23695 26544
5525	0	0	Ki67+	 23097 27301
5526	0	0	Ki67+	 23360 27892
5527	0	0	Ki67+	 23486 27703
5528	0	0	Ki67+	 23426 45308
5529	0	0	Ki67+	 23239 47173
5530	0	0	Ki67+	 23363 47839
5531	0	0	Ki67+	 23440 47592
5532	0	0	Ki67+	 23497 47532
5533	0	0	Ki67+	 23501 47221
5534	0	0	Ki67+	 23567 47242
5535	0	0	Ki67+	 23703 47532
5536	0	0	Ki67+	 23071 48479
5537	0	0	Ki67+	 23209 48154
5538	0	0	Ki67+	 23249 48083
5539	0	0	Ki67+	 23411 48180
5540	0	0	Ki67+	 23782 48401
5541	0	0	Ki67+	 23167 49260
5542	0	0	Ki67+	 23213 49249
5543	0	0	Ki67+	 23575 49219
5544	0	0	Ki67+	 23599 49230
5545	0	0	Ki67+	 23636 49235
5546	0	0	Ki67+	 23662 48779
5547	0	0	Ki67+	 23200 49950
5548	0	0	Ki67+	 23358 49716
5549	0	0	Ki67+	 23683 50297
5550	0	0	Ki67+	 23868 3711
5551	0	0	Ki67+	 24009 3507
5552	0	0	Ki67+	 24047 3214
5553	0	0	Ki67+	 24050 3332
5554	0	0	Ki67+	 24078 3651
5555	0	0	Ki67+	 24090 3246
5556	0	0	Ki67+	 24097 3063
5557	0	0	Ki67+	 24214 3108
5558	0	0	Ki67+	 24222 3144
5559	0	0	Ki67+	 24266 3646
5560	0	0	Ki67+	 24453 3390
5561	0	0	Ki67+	 24483 3338
5562	0	0	Ki67+	 24515 2940
5563	0	0	Ki67+	 24515 3111
5564	0	0	Ki67+	 24562 3427
5565	0	0	Ki67+	 23858 3973
5566	0	0	Ki67+	 23992 4089
5567	0	0	Ki67+	 24057 4118
5568	0	0	Ki67+	 24081 4159
5569	0	0	Ki67+	 24157 4403
5570	0	0	Ki67+	 24241 4234
5571	0	0	Ki67+	 24250 4368
5572	0	0	Ki67+	 24257 4355
5573	0	0	Ki67+	 24425 4112
5574	0	0	Ki67+	 24443 4088
5575	0	0	Ki67+	 24456 3937
5576	0	0	Ki67+	 24468 3949
5577	0	0	Ki67+	 24564 3932
5578	0	0	Ki67+	 24570 4467
5579	0	0	Ki67+	 24586 4072
5580	0	0	Ki67+	 24607 4527
5581	0	0	Ki67+	 24133 5159
5582	0	0	Ki67+	 24163 5285
5583	0	0	Ki67+	 24384 5079
5584	0	0	Ki67+	 24393 4954
5585	0	0	Ki67+	 24457 5158
5586	0	0	Ki67+	 24480 5009
5587	0	0	Ki67+	 24485 5321
5588	0	0	Ki67+	 24491 5250
5589	0	0	Ki67+	 24516 5249
5590	0	0	Ki67+	 24012 5508
5591	0	0	Ki67+	 24017 5354
5592	0	0	Ki67+	 24021 5666
5593	0	0	Ki67+	 24213 5342
5594	0	0	Ki67+	 23939 6815
5595	0	0	Ki67+	 23986 6658
5596	0	0	Ki67+	 24088 6348
5597	0	0	Ki67+	 24453 6535
5598	0	0	Ki67+	 24497 6796
5599	0	0	Ki67+	 24409 7183
5600	0	0	Ki67+	 24475 7345
5601	0	0	Ki67+	 24565 6994
5602	0	0	Ki67+	 24581 7056
5603	0	0	Ki67+	 24070 8438
5604	0	0	Ki67+	 23903 9225
5605	0	0	Ki67+	 23900 10193
5606	0	0	Ki67+	 24302 11286
5607	0	0	Ki67+	 24459 11651
5608	0	0	Ki67+	 23849 12002
5609	0	0	Ki67+	 23999 11760
5610	0	0	Ki67+	 24275 12663
5611	0	0	Ki67+	 24200 14442
5612	0	0	Ki67+	 24591 15346
5613	0	0	Ki67+	 23951 18109
5614	0	0	Ki67+	 23827 18690
5615	0	0	Ki67+	 23834 19535
5616	0	0	Ki67+	 23840 19512
5617	0	0	Ki67+	 23853 19535
5618	0	0	Ki67+	 23865 19510
5619	0	0	Ki67+	 23870 19399
5620	0	0	Ki67+	 23873 19531
5621	0	0	Ki67+	 23912 19378
5622	0	0	Ki67+	 23939 19610
5623	0	0	Ki67+	 23969 19364
5624	0	0	Ki67+	 23978 19452
5625	0	0	Ki67+	 23987 19446
5626	0	0	Ki67+	 23998 19657
5627	0	0	Ki67+	 24004 19273
5628	0	0	Ki67+	 24011 19439
5629	0	0	Ki67+	 24083 19614
5630	0	0	Ki67+	 24116 19433
5631	0	0	Ki67+	 24151 19338
5632	0	0	Ki67+	 23813 20360
5633	0	0	Ki67+	 23823 19758
5634	0	0	Ki67+	 23828 20329
5635	0	0	Ki67+	 23831 20265
5636	0	0	Ki67+	 23832 20382
5637	0	0	Ki67+	 23838 20358
5638	0	0	Ki67+	 23840 20297
5639	0	0	Ki67+	 23855 20368
5640	0	0	Ki67+	 23887 20240
5641	0	0	Ki67+	 23901 20388
5642	0	0	Ki67+	 23910 20180
5643	0	0	Ki67+	 23926 20214
5644	0	0	Ki67+	 23952 20188
5645	0	0	Ki67+	 23952 20316
5646	0	0	Ki67+	 23953 20347
5647	0	0	Ki67+	 23954 20262
5648	0	0	Ki67+	 23967 20233
5649	0	0	Ki67+	 23976 20346
5650	0	0	Ki67+	 23990 20235
5651	0	0	Ki67+	 24003 20156
5652	0	0	Ki67+	 24006 20329
5653	0	0	Ki67+	 24019 20233
5654	0	0	Ki67+	 24030 20204
5655	0	0	Ki67+	 24036 20183
5656	0	0	Ki67+	 24080 20205
5657	0	0	Ki67+	 24087 20322
5658	0	0	Ki67+	 24094 20373
5659	0	0	Ki67+	 24129 20321
5660	0	0	Ki67+	 24150 20348
5661	0	0	Ki67+	 24219 20412
5662	0	0	Ki67+	 24232 20419
5663	0	0	Ki67+	 24359 20420
5664	0	0	Ki67+	 24383 20401
5665	0	0	Ki67+	 24418 20511
5666	0	0	Ki67+	 24434 20500
5667	0	0	Ki67+	 24469 20431
5668	0	0	Ki67+	 23817 20775
5669	0	0	Ki67+	 23897 20660
5670	0	0	Ki67+	 23989 21032
5671	0	0	Ki67+	 24247 20713
5672	0	0	Ki67+	 23866 21733
5673	0	0	Ki67+	 23890 21639
5674	0	0	Ki67+	 23890 21700
5675	0	0	Ki67+	 23891 21720
5676	0	0	Ki67+	 23893 21659
5677	0	0	Ki67+	 23911 21695
5678	0	0	Ki67+	 23915 21643
5679	0	0	Ki67+	 23921 21671
5680	0	0	Ki67+	 24246 21965
5681	0	0	Ki67+	 24419 21875
5682	0	0	Ki67+	 24463 21860
5683	0	0	Ki67+	 24467 21918
5684	0	0	Ki67+	 23949 22147
5685	0	0	Ki67+	 23951 22136
5686	0	0	Ki67+	 23967 22820
5687	0	0	Ki67+	 24015 22399
5688	0	0	Ki67+	 24024 22683
5689	0	0	Ki67+	 24036 22682
5690	0	0	Ki67+	 24043 22752
5691	0	0	Ki67+	 24060 22347
5692	0	0	Ki67+	 24070 22885
5693	0	0	Ki67+	 24070 22904
5694	0	0	Ki67+	 24085 22894
5695	0	0	Ki67+	 24195 22918
5696	0	0	Ki67+	 24206 22301
5697	0	0	Ki67+	 24287 22782
5698	0	0	Ki67+	 24456 22686
5699	0	0	Ki67+	 23907 23212
5700	0	0	Ki67+	 23942 23160
5701	0	0	Ki67+	 23959 23153
5702	0	0	Ki67+	 23985 23298
5703	0	0	Ki67+	 23992 22976
5704	0	0	Ki67+	 24017 22975
5705	0	0	Ki67+	 24050 23197
5706	0	0	Ki67+	 24064 23196
5707	0	0	Ki67+	 24075 23610
5708	0	0	Ki67+	 24083 23533
5709	0	0	Ki67+	 24103 23197
5710	0	0	Ki67+	 24106 23620
5711	0	0	Ki67+	 24207 22976
5712	0	0	Ki67+	 24208 23028
5713	0	0	Ki67+	 24222 22959
5714	0	0	Ki67+	 24225 23132
5715	0	0	Ki67+	 24234 22983
5716	0	0	Ki67+	 24286 22964
5717	0	0	Ki67+	 24303 23348
5718	0	0	Ki67+	 24319 23018
5719	0	0	Ki67+	 24331 23122
5720	0	0	Ki67+	 24373 23346
5721	0	0	Ki67+	 24409 23565
5722	0	0	Ki67+	 24447 23506
5723	0	0	Ki67+	 24476 23505
5724	0	0	Ki67+	 24511 23257
5725	0	0	Ki67+	 24539 23173
5726	0	0	Ki67+	 24597 23274
5727	0	0	Ki67+	 23813 23878
5728	0	0	Ki67+	 23844 24027
5729	0	0	Ki67+	 23845 23849
5730	0	0	Ki67+	 23875 23995
5731	0	0	Ki67+	 23876 24027
5732	0	0	Ki67+	 23901 24083
5733	0	0	Ki67+	 23905 23859
5734	0	0	Ki67+	 23983 23790
5735	0	0	Ki67+	 23996 23853
5736	0	0	Ki67+	 24002 24004
5737	0	0	Ki67+	 24002 24046
5738	0	0	Ki67+	 24006 23952
5739	0	0	Ki67+	 24008 23810
5740	0	0	Ki67+	 24011 24013
5741	0	0	Ki67+	 24043 23861
5742	0	0	Ki67+	 24046 23815
5743	0	0	Ki67+	 24053 23882
5744	0	0	Ki67+	 24182 24115
5745	0	0	Ki67+	 24201 23922
5746	0	0	Ki67+	 24231 23848
5747	0	0	Ki67+	 24242 23889
5748	0	0	Ki67+	 24244 23853
5749	0	0	Ki67+	 24257 23905
5750	0	0	Ki67+	 24268 24288
5751	0	0	Ki67+	 24287 23879
5752	0	0	Ki67+	 24309 23957
5753	0	0	Ki67+	 24005 25071
5754	0	0	Ki67+	 24015 24606
5755	0	0	Ki67+	 24024 25128
5756	0	0	Ki67+	 24052 25070
5757	0	0	Ki67+	 24062 25084
5758	0	0	Ki67+	 24073 24857
5759	0	0	Ki67+	 24127 24696
5760	0	0	Ki67+	 24138 24639
5761	0	0	Ki67+	 24192 25226
5762	0	0	Ki67+	 24195 24617
5763	0	0	Ki67+	 24202 24701
5764	0	0	Ki67+	 24214 24675
5765	0	0	Ki67+	 24222 24757
5766	0	0	Ki67+	 24233 24731
5767	0	0	Ki67+	 24236 24617
5768	0	0	Ki67+	 24277 25233
5769	0	0	Ki67+	 24302 24645
5770	0	0	Ki67+	 24302 25225
5771	0	0	Ki67+	 23967 26554
5772	0	0	Ki67+	 23809 28128
5773	0	0	Ki67+	 24160 45019
5774	0	0	Ki67+	 23835 48069
5775	0	0	Ki67+	 23999 48470
5776	0	0	Ki67+	 24043 48300
5777	0	0	Ki67+	 24145 48437
5778	0	0	Ki67+	 24592 48435
5779	0	0	Ki67+	 23954 48616
5780	0	0	Ki67+	 24108 48601
5781	0	0	Ki67+	 24122 48647
5782	0	0	Ki67+	 24212 48583
5783	0	0	Ki67+	 24335 48587
5784	0	0	Ki67+	 24381 49258
5785	0	0	Ki67+	 23841 49982
5786	0	0	Ki67+	 23857 49565
5787	0	0	Ki67+	 23946 49616
5788	0	0	Ki67+	 23966 49543
5789	0	0	Ki67+	 24382 49881
5790	0	0	Ki67+	 23929 50372
5791	0	0	Ki67+	 23973 50563
5792	0	0	Ki67+	 23989 50385
5793	0	0	Ki67+	 24285 50222
5794	0	0	Ki67+	 24520 50417
5795	0	0	Ki67+	 24146 51090
5796	0	0	Ki67+	 24613 3042
5797	0	0	Ki67+	 24648 2986
5798	0	0	Ki67+	 24703 3169
5799	0	0	Ki67+	 24708 3041
5800	0	0	Ki67+	 24730 3031
5801	0	0	Ki67+	 24747 3076
5802	0	0	Ki67+	 24753 3139
5803	0	0	Ki67+	 24754 2967
5804	0	0	Ki67+	 24754 3183
5805	0	0	Ki67+	 24789 2904
5806	0	0	Ki67+	 24799 3135
5807	0	0	Ki67+	 24810 3327
5808	0	0	Ki67+	 24812 2924
5809	0	0	Ki67+	 24832 3163
5810	0	0	Ki67+	 24867 3072
5811	0	0	Ki67+	 24910 3091
5812	0	0	Ki67+	 24925 2947
5813	0	0	Ki67+	 24925 3142
5814	0	0	Ki67+	 24952 3136
5815	0	0	Ki67+	 24995 3010
5816	0	0	Ki67+	 25176 3215
5817	0	0	Ki67+	 25213 2990
5818	0	0	Ki67+	 25232 3006
5819	0	0	Ki67+	 25327 2951
5820	0	0	Ki67+	 24638 3724
5821	0	0	Ki67+	 24644 3746
5822	0	0	Ki67+	 24645 3690
5823	0	0	Ki67+	 24702 3936
5824	0	0	Ki67+	 25086 3872
5825	0	0	Ki67+	 24624 4418
5826	0	0	Ki67+	 24626 4457
5827	0	0	Ki67+	 24627 4397
5828	0	0	Ki67+	 24638 4353
5829	0	0	Ki67+	 24638 4483
5830	0	0	Ki67+	 24639 4329
5831	0	0	Ki67+	 24665 4310
5832	0	0	Ki67+	 24669 4390
5833	0	0	Ki67+	 24675 4278
5834	0	0	Ki67+	 24750 4418
5835	0	0	Ki67+	 24761 4560
5836	0	0	Ki67+	 24774 4409
5837	0	0	Ki67+	 24795 4539
5838	0	0	Ki67+	 24837 4542
5839	0	0	Ki67+	 24868 4531
5840	0	0	Ki67+	 24885 4342
5841	0	0	Ki67+	 24894 4352
5842	0	0	Ki67+	 24919 4736
5843	0	0	Ki67+	 24946 4305
5844	0	0	Ki67+	 24966 4731
5845	0	0	Ki67+	 25001 4248
5846	0	0	Ki67+	 25016 4380
5847	0	0	Ki67+	 25029 4321
5848	0	0	Ki67+	 25042 4309
5849	0	0	Ki67+	 25057 4727
5850	0	0	Ki67+	 25074 4361
5851	0	0	Ki67+	 25082 4795
5852	0	0	Ki67+	 25089 4783
5853	0	0	Ki67+	 25212 4424
5854	0	0	Ki67+	 25238 4294
5855	0	0	Ki67+	 24632 5083
5856	0	0	Ki67+	 24747 5431
5857	0	0	Ki67+	 25172 5262
5858	0	0	Ki67+	 24880 6344
5859	0	0	Ki67+	 25294 5934
5860	0	0	Ki67+	 25368 5928
5861	0	0	Ki67+	 24881 7438
5862	0	0	Ki67+	 24722 11638
5863	0	0	Ki67+	 24840 12255
5864	0	0	Ki67+	 24844 12285
5865	0	0	Ki67+	 25308 16110
5866	0	0	Ki67+	 25283 20886
5867	0	0	Ki67+	 25057 21095
5868	0	0	Ki67+	 24853 22567
5869	0	0	Ki67+	 24890 22593
5870	0	0	Ki67+	 25056 22531
5871	0	0	Ki67+	 24642 23304
5872	0	0	Ki67+	 24805 22652
5873	0	0	Ki67+	 24888 23038
5874	0	0	Ki67+	 24894 22958
5875	0	0	Ki67+	 24907 22701
5876	0	0	Ki67+	 25079 23077
5877	0	0	Ki67+	 25084 23124
5878	0	0	Ki67+	 25100 23153
5879	0	0	Ki67+	 25109 23014
5880	0	0	Ki67+	 25129 23155
5881	0	0	Ki67+	 25133 23108
5882	0	0	Ki67+	 25143 23185
5883	0	0	Ki67+	 25150 23225
5884	0	0	Ki67+	 25167 23269
5885	0	0	Ki67+	 25186 23247
5886	0	0	Ki67+	 25192 23229
5887	0	0	Ki67+	 25224 23061
5888	0	0	Ki67+	 25227 22788
5889	0	0	Ki67+	 25031 23676
5890	0	0	Ki67+	 25033 23654
5891	0	0	Ki67+	 25061 23572
5892	0	0	Ki67+	 25085 23451
5893	0	0	Ki67+	 25088 23625
5894	0	0	Ki67+	 25100 23529
5895	0	0	Ki67+	 25174 24217
5896	0	0	Ki67+	 25202 24204
5897	0	0	Ki67+	 25214 24129
5898	0	0	Ki67+	 25222 24197
5899	0	0	Ki67+	 25279 24118
5900	0	0	Ki67+	 25284 24176
5901	0	0	Ki67+	 25293 24100
5902	0	0	Ki67+	 25309 23797
5903	0	0	Ki67+	 25319 24167
5904	0	0	Ki67+	 25357 24191
5905	0	0	Ki67+	 25359 23469
5906	0	0	Ki67+	 25359 24162
5907	0	0	Ki67+	 25406 23527
5908	0	0	Ki67+	 25166 24239
5909	0	0	Ki67+	 25207 24250
5910	0	0	Ki67+	 25207 24417
5911	0	0	Ki67+	 25208 24282
5912	0	0	Ki67+	 25241 24425
5913	0	0	Ki67+	 24949 25828
5914	0	0	Ki67+	 24901 31964
5915	0	0	Ki67+	 24916 31904
5916	0	0	Ki67+	 24917 31970
5917	0	0	Ki67+	 25261 32086
5918	0	0	Ki67+	 25362 31973
5919	0	0	Ki67+	 25363 32026
5920	0	0	Ki67+	 24614 48052
5921	0	0	Ki67+	 24968 48124
5922	0	0	Ki67+	 24969 48114
5923	0	0	Ki67+	 25065 47445
5924	0	0	Ki67+	 25188 48008
5925	0	0	Ki67+	 25267 48185
5926	0	0	Ki67+	 24614 48491
5927	0	0	Ki67+	 24630 48477
5928	0	0	Ki67+	 24910 48300
5929	0	0	Ki67+	 25101 48772
5930	0	0	Ki67+	 24642 49256
5931	0	0	Ki67+	 24662 49330
5932	0	0	Ki67+	 24809 49619
5933	0	0	Ki67+	 24845 49612
5934	0	0	Ki67+	 24938 49793
5935	0	0	Ki67+	 24963 49197
5936	0	0	Ki67+	 24973 49624
5937	0	0	Ki67+	 25156 49814
5938	0	0	Ki67+	 25196 49146
5939	0	0	Ki67+	 24655 50218
5940	0	0	Ki67+	 24659 50058
5941	0	0	Ki67+	 24667 50087
5942	0	0	Ki67+	 24826 50055
5943	0	0	Ki67+	 24833 50015
5944	0	0	Ki67+	 24859 49887
5945	0	0	Ki67+	 24906 50361
5946	0	0	Ki67+	 24946 49977
5947	0	0	Ki67+	 24958 50553
5948	0	0	Ki67+	 25174 49862
5949	0	0	Ki67+	 24614 51064
5950	0	0	Ki67+	 24636 51160
5951	0	0	Ki67+	 24675 51153
5952	0	0	Ki67+	 24688 51108
5953	0	0	Ki67+	 24744 50777
5954	0	0	Ki67+	 24799 50633
5955	0	0	Ki67+	 24913 51053
5956	0	0	Ki67+	 24919 51088
5957	0	0	Ki67+	 24932 51054
5958	0	0	Ki67+	 24932 51185
5959	0	0	Ki67+	 24945 51092
5960	0	0	Ki67+	 24964 51232
5961	0	0	Ki67+	 25034 50985
5962	0	0	Ki67+	 25118 51382
5963	0	0	Ki67+	 25168 51134
5964	0	0	Ki67+	 25207 51306
5965	0	0	Ki67+	 25301 51197
5966	0	0	Ki67+	 25400 51253
5967	0	0	Ki67+	 25662 2825
5968	0	0	Ki67+	 25719 3114
5969	0	0	Ki67+	 26122 2452
5970	0	0	Ki67+	 25566 4430
5971	0	0	Ki67+	 25578 4420
5972	0	0	Ki67+	 26019 4802
5973	0	0	Ki67+	 25777 5444
5974	0	0	Ki67+	 26139 5242
5975	0	0	Ki67+	 25500 6374
5976	0	0	Ki67+	 25504 5709
5977	0	0	Ki67+	 25564 5703
5978	0	0	Ki67+	 25604 5716
5979	0	0	Ki67+	 25647 5712
5980	0	0	Ki67+	 25721 5977
5981	0	0	Ki67+	 25752 5805
5982	0	0	Ki67+	 25841 11651
5983	0	0	Ki67+	 25530 23712
5984	0	0	Ki67+	 25618 23706
5985	0	0	Ki67+	 25822 24795
5986	0	0	Ki67+	 25829 24785
5987	0	0	Ki67+	 25466 25554
5988	0	0	Ki67+	 25489 25549
5989	0	0	Ki67+	 25800 25109
5990	0	0	Ki67+	 25817 25081
5991	0	0	Ki67+	 25857 25039
5992	0	0	Ki67+	 25888 25036
5993	0	0	Ki67+	 25898 25015
5994	0	0	Ki67+	 26049 25422
5995	0	0	Ki67+	 26064 25413
5996	0	0	Ki67+	 26070 25140
5997	0	0	Ki67+	 26071 25195
5998	0	0	Ki67+	 26072 25064
5999	0	0	Ki67+	 26075 25379
6000	0	0	Ki67+	 26101 25175
6001	0	0	Ki67+	 26168 25173
6002	0	0	Ki67+	 26176 25156
6003	0	0	Ki67+	 26202 25135
6004	0	0	Ki67+	 25462 47945
6005	0	0	Ki67+	 25599 48156
6006	0	0	Ki67+	 25611 48146
6007	0	0	Ki67+	 25868 48708
6008	0	0	Ki67+	 25896 48759
6009	0	0	Ki67+	 26074 48799
6010	0	0	Ki67+	 26163 48219
6011	0	0	Ki67+	 25438 49296
6012	0	0	Ki67+	 25454 48992
6013	0	0	Ki67+	 25458 49199
6014	0	0	Ki67+	 25682 49099
6015	0	0	Ki67+	 25753 49283
6016	0	0	Ki67+	 25773 49335
6017	0	0	Ki67+	 25977 48864
6018	0	0	Ki67+	 26010 48880
6019	0	0	Ki67+	 26113 49152
6020	0	0	Ki67+	 26185 49211
6021	0	0	Ki67+	 25428 50241
6022	0	0	Ki67+	 25441 50257
6023	0	0	Ki67+	 25507 50218
6024	0	0	Ki67+	 25535 49973
6025	0	0	Ki67+	 25638 50411
6026	0	0	Ki67+	 25640 50280
6027	0	0	Ki67+	 25663 50108
6028	0	0	Ki67+	 25734 49751
6029	0	0	Ki67+	 25786 50147
6030	0	0	Ki67+	 25794 50138
6031	0	0	Ki67+	 26104 49653
6032	0	0	Ki67+	 26129 49961
6033	0	0	Ki67+	 25415 50816
6034	0	0	Ki67+	 25423 50915
6035	0	0	Ki67+	 25434 50876
6036	0	0	Ki67+	 25438 50823
6037	0	0	Ki67+	 25470 50863
6038	0	0	Ki67+	 25486 50967
6039	0	0	Ki67+	 25556 50824
6040	0	0	Ki67+	 25570 50754
6041	0	0	Ki67+	 25581 50862
6042	0	0	Ki67+	 25586 50811
6043	0	0	Ki67+	 25609 50798
6044	0	0	Ki67+	 25877 50500
6045	0	0	Ki67+	 25901 50887
6046	0	0	Ki67+	 25902 50496
6047	0	0	Ki67+	 25921 50911
6048	0	0	Ki67+	 25952 51131
6049	0	0	Ki67+	 25966 50564
6050	0	0	Ki67+	 25973 50497
6051	0	0	Ki67+	 25977 51145
6052	0	0	Ki67+	 26007 51082
6053	0	0	Ki67+	 26047 50503
6054	0	0	Ki67+	 26084 50745
6055	0	0	Ki67+	 26198 51056
6056	0	0	Ki67+	 25502 51254
6057	0	0	Ki67+	 25553 51271
6058	0	0	Ki67+	 25586 51330
6059	0	0	Ki67+	 25739 51311
6060	0	0	Ki67+	 26108 51437
6061	0	0	Ki67+	 26328 2676
6062	0	0	Ki67+	 26359 2672
6063	0	0	Ki67+	 26402 2703
6064	0	0	Ki67+	 26443 2705
6065	0	0	Ki67+	 26534 2612
6066	0	0	Ki67+	 26570 3161
6067	0	0	Ki67+	 26715 3894
6068	0	0	Ki67+	 26262 5114
6069	0	0	Ki67+	 26377 15948
6070	0	0	Ki67+	 26369 18512
6071	0	0	Ki67+	 27005 18968
6072	0	0	Ki67+	 26357 24695
6073	0	0	Ki67+	 26463 25080
6074	0	0	Ki67+	 26465 24908
6075	0	0	Ki67+	 26544 24700
6076	0	0	Ki67+	 26569 25148
6077	0	0	Ki67+	 26580 25131
6078	0	0	Ki67+	 26627 25103
6079	0	0	Ki67+	 26646 24993
6080	0	0	Ki67+	 26651 25113
6081	0	0	Ki67+	 26656 24977
6082	0	0	Ki67+	 26658 24955
6083	0	0	Ki67+	 26674 24996
6084	0	0	Ki67+	 26674 25016
6085	0	0	Ki67+	 26677 24949
6086	0	0	Ki67+	 26678 25050
6087	0	0	Ki67+	 26692 24902
6088	0	0	Ki67+	 26707 24880
6089	0	0	Ki67+	 26707 24919
6090	0	0	Ki67+	 26724 24945
6091	0	0	Ki67+	 26730 24813
6092	0	0	Ki67+	 26732 25062
6093	0	0	Ki67+	 26744 24706
6094	0	0	Ki67+	 26766 24984
6095	0	0	Ki67+	 26768 24923
6096	0	0	Ki67+	 26787 24926
6097	0	0	Ki67+	 26832 25084
6098	0	0	Ki67+	 26835 25236
6099	0	0	Ki67+	 26853 25005
6100	0	0	Ki67+	 26859 25110
6101	0	0	Ki67+	 26863 25272
6102	0	0	Ki67+	 26865 24974
6103	0	0	Ki67+	 26871 25026
6104	0	0	Ki67+	 26874 25009
6105	0	0	Ki67+	 26916 24825
6106	0	0	Ki67+	 26918 24836
6107	0	0	Ki67+	 26919 24847
6108	0	0	Ki67+	 26926 25061
6109	0	0	Ki67+	 26928 24928
6110	0	0	Ki67+	 26928 25127
6111	0	0	Ki67+	 26941 24852
6112	0	0	Ki67+	 26942 24816
6113	0	0	Ki67+	 26956 24917
6114	0	0	Ki67+	 26956 25075
6115	0	0	Ki67+	 26957 24612
6116	0	0	Ki67+	 26962 25062
6117	0	0	Ki67+	 26965 24776
6118	0	0	Ki67+	 26976 24609
6119	0	0	Ki67+	 26988 25100
6120	0	0	Ki67+	 26440 46070
6121	0	0	Ki67+	 26242 48315
6122	0	0	Ki67+	 26505 48333
6123	0	0	Ki67+	 26845 48490
6124	0	0	Ki67+	 26379 48623
6125	0	0	Ki67+	 26416 49154
6126	0	0	Ki67+	 26417 48717
6127	0	0	Ki67+	 26428 49153
6128	0	0	Ki67+	 26433 48726
6129	0	0	Ki67+	 26530 49260
6130	0	0	Ki67+	 26532 48563
6131	0	0	Ki67+	 26827 49329
6132	0	0	Ki67+	 26221 49617
6133	0	0	Ki67+	 26234 49707
6134	0	0	Ki67+	 26235 49759
6135	0	0	Ki67+	 26263 49767
6136	0	0	Ki67+	 26348 49722
6137	0	0	Ki67+	 26376 49727
6138	0	0	Ki67+	 26646 49927
6139	0	0	Ki67+	 26217 50820
6140	0	0	Ki67+	 26232 50812
6141	0	0	Ki67+	 26291 50346
6142	0	0	Ki67+	 26300 50827
6143	0	0	Ki67+	 26303 50348
6144	0	0	Ki67+	 26303 50920
6145	0	0	Ki67+	 26337 50853
6146	0	0	Ki67+	 26357 50679
6147	0	0	Ki67+	 26372 50312
6148	0	0	Ki67+	 26381 50943
6149	0	0	Ki67+	 26548 50513
6150	0	0	Ki67+	 26571 50871
6151	0	0	Ki67+	 26577 50851
6152	0	0	Ki67+	 26621 50336
6153	0	0	Ki67+	 26639 50889
6154	0	0	Ki67+	 26653 50149
6155	0	0	Ki67+	 26708 50848
6156	0	0	Ki67+	 26739 50850
6157	0	0	Ki67+	 26209 51067
6158	0	0	Ki67+	 26222 51025
6159	0	0	Ki67+	 26227 51044
6160	0	0	Ki67+	 26241 51035
6161	0	0	Ki67+	 26253 51082
6162	0	0	Ki67+	 26255 51053
6163	0	0	Ki67+	 26280 51025
6164	0	0	Ki67+	 26302 51040
6165	0	0	Ki67+	 26327 51023
6166	0	0	Ki67+	 26537 51063
6167	0	0	Ki67+	 26913 51013
6168	0	0	Ki67+	 27321 4979
6169	0	0	Ki67+	 27331 4950
6170	0	0	Ki67+	 27389 4910
6171	0	0	Ki67+	 27021 15984
6172	0	0	Ki67+	 27047 15967
6173	0	0	Ki67+	 27451 17201
6174	0	0	Ki67+	 27585 18385
6175	0	0	Ki67+	 27043 18976
6176	0	0	Ki67+	 27361 23060
6177	0	0	Ki67+	 27294 24399
6178	0	0	Ki67+	 27318 24369
6179	0	0	Ki67+	 27329 24383
6180	0	0	Ki67+	 27414 24334
6181	0	0	Ki67+	 27583 24495
6182	0	0	Ki67+	 27009 25038
6183	0	0	Ki67+	 27035 25046
6184	0	0	Ki67+	 27046 24733
6185	0	0	Ki67+	 27094 25287
6186	0	0	Ki67+	 27104 24754
6187	0	0	Ki67+	 27121 25281
6188	0	0	Ki67+	 27697 37166
6189	0	0	Ki67+	 27360 46681
6190	0	0	Ki67+	 27746 47624
6191	0	0	Ki67+	 27403 47856
6192	0	0	Ki67+	 27443 48022
6193	0	0	Ki67+	 27318 49249
6194	0	0	Ki67+	 27140 49879
6195	0	0	Ki67+	 27500 51385
6196	0	0	Ki67+	 27525 51402
6197	0	0	Ki67+	 28121 5333
6198	0	0	Ki67+	 28503 6540
6199	0	0	Ki67+	 28540 6534
6200	0	0	Ki67+	 28182 7776
6201	0	0	Ki67+	 28508 9749
6202	0	0	Ki67+	 28142 10211
6203	0	0	Ki67+	 28116 18872
6204	0	0	Ki67+	 28188 18827
6205	0	0	Ki67+	 28228 18802
6206	0	0	Ki67+	 28272 18841
6207	0	0	Ki67+	 28289 18562
6208	0	0	Ki67+	 28136 23829
6209	0	0	Ki67+	 28376 24234
6210	0	0	Ki67+	 28471 24108
6211	0	0	Ki67+	 28514 24515
6212	0	0	Ki67+	 27980 25812
6213	0	0	Ki67+	 27869 47214
6214	0	0	Ki67+	 27955 47112
6215	0	0	Ki67+	 27906 47972
6216	0	0	Ki67+	 28265 48888
6217	0	0	Ki67+	 28071 49898
6218	0	0	Ki67+	 28436 49332
6219	0	0	Ki67+	 27955 51514
6220	0	0	Ki67+	 29134 5687
6221	0	0	Ki67+	 29300 5452
6222	0	0	Ki67+	 28617 6509
6223	0	0	Ki67+	 28658 6726
6224	0	0	Ki67+	 29144 6509
6225	0	0	Ki67+	 29017 7376
6226	0	0	Ki67+	 29023 7350
6227	0	0	Ki67+	 29043 7322
6228	0	0	Ki67+	 28995 7594
6229	0	0	Ki67+	 29172 8245
6230	0	0	Ki67+	 29202 8254
6231	0	0	Ki67+	 29234 8260
6232	0	0	Ki67+	 29236 8208
6233	0	0	Ki67+	 29339 8300
6234	0	0	Ki67+	 29362 8299
6235	0	0	Ki67+	 28753 9076
6236	0	0	Ki67+	 28802 9119
6237	0	0	Ki67+	 28783 9137
6238	0	0	Ki67+	 28799 9154
6239	0	0	Ki67+	 28891 9871
6240	0	0	Ki67+	 28627 10179
6241	0	0	Ki67+	 28650 10087
6242	0	0	Ki67+	 28780 10504
6243	0	0	Ki67+	 28851 10371
6244	0	0	Ki67+	 28917 9956
6245	0	0	Ki67+	 28938 9982
6246	0	0	Ki67+	 29046 10044
6247	0	0	Ki67+	 29204 11125
6248	0	0	Ki67+	 28666 14671
6249	0	0	Ki67+	 29312 14930
6250	0	0	Ki67+	 29350 14796
6251	0	0	Ki67+	 29355 15815
6252	0	0	Ki67+	 29164 24076
6253	0	0	Ki67+	 29217 24285
6254	0	0	Ki67+	 28849 24976
6255	0	0	Ki67+	 28897 25009
6256	0	0	Ki67+	 29007 25240
6257	0	0	Ki67+	 29014 25192
6258	0	0	Ki67+	 29028 25267
6259	0	0	Ki67+	 29034 25239
6260	0	0	Ki67+	 28668 26532
6261	0	0	Ki67+	 29287 27199
6262	0	0	Ki67+	 29155 46098
6263	0	0	Ki67+	 28697 46856
6264	0	0	Ki67+	 28814 48314
6265	0	0	Ki67+	 28742 50254
6266	0	0	Ki67+	 28799 50395
6267	0	0	Ki67+	 28926 50372
6268	0	0	Ki67+	 28798 51270
6269	0	0	Ki67+	 28817 51516
6270	0	0	Ki67+	 28724 52260
6271	0	0	Ki67+	 28973 51886
6272	0	0	Ki67+	 29055 52235
6273	0	0	Ki67+	 29075 52219
6274	0	0	Ki67+	 29333 52173
6275	0	0	Ki67+	 29284 52688
6276	0	0	Ki67+	 29316 52676
6277	0	0	Ki67+	 29325 52980
6278	0	0	Ki67+	 29331 52742
6279	0	0	Ki67+	 29352 52840
6280	0	0	Ki67+	 29714 5037
6281	0	0	Ki67+	 29483 5316
6282	0	0	Ki67+	 29737 5843
6283	0	0	Ki67+	 29823 5799
6284	0	0	Ki67+	 29693 6816
6285	0	0	Ki67+	 29767 6717
6286	0	0	Ki67+	 30051 6897
6287	0	0	Ki67+	 29900 8114
6288	0	0	Ki67+	 29906 8180
6289	0	0	Ki67+	 29915 8138
6290	0	0	Ki67+	 29922 8159
6291	0	0	Ki67+	 29988 8217
6292	0	0	Ki67+	 30013 8184
6293	0	0	Ki67+	 29414 8314
6294	0	0	Ki67+	 29431 8278
6295	0	0	Ki67+	 29436 8301
6296	0	0	Ki67+	 29453 8358
6297	0	0	Ki67+	 29649 8328
6298	0	0	Ki67+	 29693 8379
6299	0	0	Ki67+	 29706 8381
6300	0	0	Ki67+	 29740 8437
6301	0	0	Ki67+	 29754 8458
6302	0	0	Ki67+	 29774 8597
6303	0	0	Ki67+	 30066 21114
6304	0	0	Ki67+	 30068 21097
6305	0	0	Ki67+	 29602 30864
6306	0	0	Ki67+	 29983 32755
6307	0	0	Ki67+	 29447 45895
6308	0	0	Ki67+	 30060 46818
6309	0	0	Ki67+	 29959 48627
6310	0	0	Ki67+	 29437 52340
6311	0	0	Ki67+	 29437 52410
6312	0	0	Ki67+	 29714 53050
6313	0	0	Ki67+	 29720 52954
6314	0	0	Ki67+	 29779 53029
6315	0	0	Ki67+	 29965 53050
6316	0	0	Ki67+	 30014 52732
6317	0	0	Ki67+	 30087 52877
6318	0	0	Ki67+	 30103 52991
6319	0	0	Ki67+	 30123 52790
6320	0	0	Ki67+	 29436 53195
6321	0	0	Ki67+	 29467 53139
6322	0	0	Ki67+	 30716 9158
6323	0	0	Ki67+	 30733 9135
6324	0	0	Ki67+	 30551 9666
6325	0	0	Ki67+	 30897 45895
6326	0	0	Ki67+	 30690 49086
6327	0	0	Ki67+	 30517 49889
6328	0	0	Ki67+	 30709 49944
6329	0	0	Ki67+	 30854 49715
6330	0	0	Ki67+	 30222 50470
6331	0	0	Ki67+	 30295 50885
6332	0	0	Ki67+	 30420 51113
6333	0	0	Ki67+	 30521 51442
6334	0	0	Ki67+	 30586 51202
6335	0	0	Ki67+	 30256 52923
6336	0	0	Ki67+	 30269 52996
6337	0	0	Ki67+	 30438 52841
6338	0	0	Ki67+	 30527 52988
6339	0	0	Ki67+	 31179 8118
6340	0	0	Ki67+	 31204 8092
6341	0	0	Ki67+	 31294 9527
6342	0	0	Ki67+	 31566 10082
6343	0	0	Ki67+	 31665 9806
6344	0	0	Ki67+	 31767 11906
6345	0	0	Ki67+	 31781 18225
6346	0	0	Ki67+	 31650 22497
6347	0	0	Ki67+	 31796 42835
6348	0	0	Ki67+	 31791 48970
6349	0	0	Ki67+	 31305 49977
6350	0	0	Ki67+	 31509 49689
6351	0	0	Ki67+	 31163 51306
6352	0	0	Ki67+	 31228 51694
6353	0	0	Ki67+	 31532 51759
6354	0	0	Ki67+	 31758 51463
6355	0	0	Ki67+	 31200 52468
6356	0	0	Ki67+	 31446 52581
6357	0	0	Ki67+	 31642 51917
6358	0	0	Ki67+	 31278 52800
6359	0	0	Ki67+	 31857 9517
6360	0	0	Ki67+	 31920 9977
6361	0	0	Ki67+	 32019 9624
6362	0	0	Ki67+	 32174 9702
6363	0	0	Ki67+	 32273 9559
6364	0	0	Ki67+	 32403 9710
6365	0	0	Ki67+	 32506 9554
6366	0	0	Ki67+	 32519 9541
6367	0	0	Ki67+	 32552 9493
6368	0	0	Ki67+	 32555 9342
6369	0	0	Ki67+	 32571 9446
6370	0	0	Ki67+	 31872 10061
6371	0	0	Ki67+	 32141 10709
6372	0	0	Ki67+	 32175 10700
6373	0	0	Ki67+	 32184 10609
6374	0	0	Ki67+	 32193 10591
6375	0	0	Ki67+	 32207 10626
6376	0	0	Ki67+	 32290 10970
6377	0	0	Ki67+	 31822 18135
6378	0	0	Ki67+	 32167 20522
6379	0	0	Ki67+	 32021 46595
6380	0	0	Ki67+	 32404 47499
6381	0	0	Ki67+	 31952 48618
6382	0	0	Ki67+	 31958 48583
6383	0	0	Ki67+	 32576 48918
6384	0	0	Ki67+	 33277 8260
6385	0	0	Ki67+	 32612 9328
6386	0	0	Ki67+	 32613 9402
6387	0	0	Ki67+	 32662 9289
6388	0	0	Ki67+	 32667 9264
6389	0	0	Ki67+	 32667 9332
6390	0	0	Ki67+	 32675 9238
6391	0	0	Ki67+	 32688 9217
6392	0	0	Ki67+	 32745 9154
6393	0	0	Ki67+	 32760 9895
6394	0	0	Ki67+	 32960 10293
6395	0	0	Ki67+	 33002 10359
6396	0	0	Ki67+	 33304 10588
6397	0	0	Ki67+	 33314 10547
6398	0	0	Ki67+	 33327 10572
6399	0	0	Ki67+	 33357 10547
6400	0	0	Ki67+	 33363 10563
6401	0	0	Ki67+	 33179 12194
6402	0	0	Ki67+	 33200 11438
6403	0	0	Ki67+	 32611 21325
6404	0	0	Ki67+	 33025 22334
6405	0	0	Ki67+	 33332 33036
6406	0	0	Ki67+	 33270 40046
6407	0	0	Ki67+	 33121 42738
6408	0	0	Ki67+	 33283 43130
6409	0	0	Ki67+	 33206 43576
6410	0	0	Ki67+	 33229 43662
6411	0	0	Ki67+	 33196 47866
6412	0	0	Ki67+	 33334 48263
6413	0	0	Ki67+	 32849 49299
6414	0	0	Ki67+	 32878 49290
6415	0	0	Ki67+	 33509 9411
6416	0	0	Ki67+	 33685 10058
6417	0	0	Ki67+	 33564 10788
6418	0	0	Ki67+	 33620 10750
6419	0	0	Ki67+	 33652 10494
6420	0	0	Ki67+	 33699 10533
6421	0	0	Ki67+	 33741 10584
6422	0	0	Ki67+	 33809 10560
6423	0	0	Ki67+	 33944 10419
6424	0	0	Ki67+	 34022 10350
6425	0	0	Ki67+	 33646 11480
6426	0	0	Ki67+	 34183 11842
6427	0	0	Ki67+	 34201 11432
6428	0	0	Ki67+	 33471 12327
6429	0	0	Ki67+	 33474 12560
6430	0	0	Ki67+	 33478 12426
6431	0	0	Ki67+	 33484 12590
6432	0	0	Ki67+	 33485 12371
6433	0	0	Ki67+	 33489 12493
6434	0	0	Ki67+	 33490 12349
6435	0	0	Ki67+	 33492 12453
6436	0	0	Ki67+	 33492 12470
6437	0	0	Ki67+	 33507 12540
6438	0	0	Ki67+	 33514 12520
6439	0	0	Ki67+	 33520 12373
6440	0	0	Ki67+	 33536 12444
6441	0	0	Ki67+	 33536 12460
6442	0	0	Ki67+	 33545 12380
6443	0	0	Ki67+	 33548 12522
6444	0	0	Ki67+	 33549 12552
6445	0	0	Ki67+	 33552 12506
6446	0	0	Ki67+	 33567 12513
6447	0	0	Ki67+	 33576 12379
6448	0	0	Ki67+	 33587 12479
6449	0	0	Ki67+	 33598 12523
6450	0	0	Ki67+	 33599 12586
6451	0	0	Ki67+	 33627 12474
6452	0	0	Ki67+	 33628 12529
6453	0	0	Ki67+	 33635 12559
6454	0	0	Ki67+	 33639 12393
6455	0	0	Ki67+	 33643 12511
6456	0	0	Ki67+	 33643 12572
6457	0	0	Ki67+	 33644 12546
6458	0	0	Ki67+	 33651 12498
6459	0	0	Ki67+	 33652 12456
6460	0	0	Ki67+	 33672 12542
6461	0	0	Ki67+	 33677 12510
6462	0	0	Ki67+	 33679 12493
6463	0	0	Ki67+	 33689 12528
6464	0	0	Ki67+	 33698 12476
6465	0	0	Ki67+	 33711 12503
6466	0	0	Ki67+	 33746 12509
6467	0	0	Ki67+	 33748 12390
6468	0	0	Ki67+	 33749 12474
6469	0	0	Ki67+	 33753 12431
6470	0	0	Ki67+	 33768 12503
6471	0	0	Ki67+	 33792 12480
6472	0	0	Ki67+	 33798 12513
6473	0	0	Ki67+	 33815 12446
6474	0	0	Ki67+	 33818 12557
6475	0	0	Ki67+	 33819 12411
6476	0	0	Ki67+	 33824 12518
6477	0	0	Ki67+	 33846 12693
6478	0	0	Ki67+	 33847 12427
6479	0	0	Ki67+	 33940 12730
6480	0	0	Ki67+	 33988 12233
6481	0	0	Ki67+	 34012 12194
6482	0	0	Ki67+	 34016 12652
6483	0	0	Ki67+	 34028 12290
6484	0	0	Ki67+	 34051 12233
6485	0	0	Ki67+	 34061 12213
6486	0	0	Ki67+	 34066 12140
6487	0	0	Ki67+	 34069 12155
6488	0	0	Ki67+	 33708 12840
6489	0	0	Ki67+	 33937 12854
6490	0	0	Ki67+	 34044 12791
6491	0	0	Ki67+	 34051 12842
6492	0	0	Ki67+	 34118 12863
6493	0	0	Ki67+	 33721 16365
6494	0	0	Ki67+	 34189 16360
6495	0	0	Ki67+	 33668 20819
6496	0	0	Ki67+	 34196 21159
6497	0	0	Ki67+	 33709 25230
6498	0	0	Ki67+	 33446 44170
6499	0	0	Ki67+	 33691 45301
6500	0	0	Ki67+	 33843 48917
6501	0	0	Ki67+	 34725 10131
6502	0	0	Ki67+	 34939 10037
6503	0	0	Ki67+	 34329 10911
6504	0	0	Ki67+	 34561 10530
6505	0	0	Ki67+	 34216 11443
6506	0	0	Ki67+	 34260 11355
6507	0	0	Ki67+	 34429 11162
6508	0	0	Ki67+	 34444 11209
6509	0	0	Ki67+	 34497 11075
6510	0	0	Ki67+	 34541 11081
6511	0	0	Ki67+	 34555 11062
6512	0	0	Ki67+	 34830 11701
6513	0	0	Ki67+	 34875 11638
6514	0	0	Ki67+	 34899 11606
6515	0	0	Ki67+	 34515 12078
6516	0	0	Ki67+	 34806 11922
6517	0	0	Ki67+	 34983 12402
6518	0	0	Ki67+	 34220 13116
6519	0	0	Ki67+	 34256 13109
6520	0	0	Ki67+	 34320 12856
6521	0	0	Ki67+	 34334 13185
6522	0	0	Ki67+	 34340 13215
6523	0	0	Ki67+	 34341 12820
6524	0	0	Ki67+	 34355 13275
6525	0	0	Ki67+	 34362 13181
6526	0	0	Ki67+	 34367 13250
6527	0	0	Ki67+	 34371 12857
6528	0	0	Ki67+	 34373 12990
6529	0	0	Ki67+	 34382 12984
6530	0	0	Ki67+	 34386 13256
6531	0	0	Ki67+	 34387 13193
6532	0	0	Ki67+	 34388 12788
6533	0	0	Ki67+	 34394 13286
6534	0	0	Ki67+	 34403 13187
6535	0	0	Ki67+	 34407 12908
6536	0	0	Ki67+	 34412 13081
6537	0	0	Ki67+	 34414 13336
6538	0	0	Ki67+	 34416 13303
6539	0	0	Ki67+	 34424 13261
6540	0	0	Ki67+	 34434 12808
6541	0	0	Ki67+	 34435 13250
6542	0	0	Ki67+	 34651 13298
6543	0	0	Ki67+	 34823 12677
6544	0	0	Ki67+	 34831 12668
6545	0	0	Ki67+	 34835 13119
6546	0	0	Ki67+	 34848 13196
6547	0	0	Ki67+	 34865 13181
6548	0	0	Ki67+	 34956 12974
6549	0	0	Ki67+	 34520 13555
6550	0	0	Ki67+	 34524 13414
6551	0	0	Ki67+	 34646 13368
6552	0	0	Ki67+	 34688 13416
6553	0	0	Ki67+	 34706 13401
6554	0	0	Ki67+	 34713 13436
6555	0	0	Ki67+	 34714 13372
6556	0	0	Ki67+	 34715 14005
6557	0	0	Ki67+	 34718 13976
6558	0	0	Ki67+	 34732 13439
6559	0	0	Ki67+	 34738 13396
6560	0	0	Ki67+	 34777 14105
6561	0	0	Ki67+	 34877 14105
6562	0	0	Ki67+	 34880 13377
6563	0	0	Ki67+	 34903 13844
6564	0	0	Ki67+	 34930 13850
6565	0	0	Ki67+	 34980 13398
6566	0	0	Ki67+	 34957 17153
6567	0	0	Ki67+	 34237 18631
6568	0	0	Ki67+	 34284 21136
6569	0	0	Ki67+	 34293 43576
6570	0	0	Ki67+	 34225 44592
6571	0	0	Ki67+	 34896 46808
6572	0	0	Ki67+	 35293 10052
6573	0	0	Ki67+	 35450 10403
6574	0	0	Ki67+	 35589 10778
6575	0	0	Ki67+	 35795 10622
6576	0	0	Ki67+	 35214 11669
6577	0	0	Ki67+	 35368 11575
6578	0	0	Ki67+	 35515 11433
6579	0	0	Ki67+	 35561 11875
6580	0	0	Ki67+	 35570 11837
6581	0	0	Ki67+	 35573 11259
6582	0	0	Ki67+	 35596 11351
6583	0	0	Ki67+	 35597 11847
6584	0	0	Ki67+	 35605 11359
6585	0	0	Ki67+	 35624 11783
6586	0	0	Ki67+	 35636 11281
6587	0	0	Ki67+	 35648 11807
6588	0	0	Ki67+	 35686 11724
6589	0	0	Ki67+	 35713 11750
6590	0	0	Ki67+	 35778 11694
6591	0	0	Ki67+	 35784 11683
6592	0	0	Ki67+	 35170 12724
6593	0	0	Ki67+	 35201 12766
6594	0	0	Ki67+	 35213 12765
6595	0	0	Ki67+	 35226 12732
6596	0	0	Ki67+	 35241 12762
6597	0	0	Ki67+	 35251 12734
6598	0	0	Ki67+	 35291 12731
6599	0	0	Ki67+	 35307 12697
6600	0	0	Ki67+	 35350 12612
6601	0	0	Ki67+	 35455 12455
6602	0	0	Ki67+	 35475 12042
6603	0	0	Ki67+	 35541 12508
6604	0	0	Ki67+	 35560 12496
6605	0	0	Ki67+	 35573 12470
6606	0	0	Ki67+	 35602 12419
6607	0	0	Ki67+	 35617 12452
6608	0	0	Ki67+	 35625 12367
6609	0	0	Ki67+	 35652 12747
6610	0	0	Ki67+	 35661 12412
6611	0	0	Ki67+	 35662 12330
6612	0	0	Ki67+	 35673 12396
6613	0	0	Ki67+	 35680 12767
6614	0	0	Ki67+	 35702 12366
6615	0	0	Ki67+	 35726 12360
6616	0	0	Ki67+	 35743 12695
6617	0	0	Ki67+	 35787 12300
6618	0	0	Ki67+	 35020 12995
6619	0	0	Ki67+	 35036 12966
6620	0	0	Ki67+	 35036 13372
6621	0	0	Ki67+	 35044 13362
6622	0	0	Ki67+	 35050 12883
6623	0	0	Ki67+	 35120 12922
6624	0	0	Ki67+	 35177 12818
6625	0	0	Ki67+	 35214 12796
6626	0	0	Ki67+	 35218 13152
6627	0	0	Ki67+	 35442 13083
6628	0	0	Ki67+	 35469 13040
6629	0	0	Ki67+	 35533 12820
6630	0	0	Ki67+	 35541 13000
6631	0	0	Ki67+	 35571 12796
6632	0	0	Ki67+	 35628 13242
6633	0	0	Ki67+	 35629 12841
6634	0	0	Ki67+	 35655 13328
6635	0	0	Ki67+	 35662 12815
6636	0	0	Ki67+	 35663 13297
6637	0	0	Ki67+	 35680 12769
6638	0	0	Ki67+	 35703 12790
6639	0	0	Ki67+	 35722 12892
6640	0	0	Ki67+	 35746 12877
6641	0	0	Ki67+	 35748 13284
6642	0	0	Ki67+	 35749 13177
6643	0	0	Ki67+	 35761 13258
6644	0	0	Ki67+	 35786 13231
6645	0	0	Ki67+	 35798 13175
6646	0	0	Ki67+	 35013 14170
6647	0	0	Ki67+	 35140 14065
6648	0	0	Ki67+	 35287 14023
6649	0	0	Ki67+	 35299 13986
6650	0	0	Ki67+	 35451 13911
6651	0	0	Ki67+	 35452 13894
6652	0	0	Ki67+	 35470 13827
6653	0	0	Ki67+	 35531 13767
6654	0	0	Ki67+	 35550 13756
6655	0	0	Ki67+	 35561 13866
6656	0	0	Ki67+	 35570 13815
6657	0	0	Ki67+	 35586 13840
6658	0	0	Ki67+	 35586 13949
6659	0	0	Ki67+	 35606 13934
6660	0	0	Ki67+	 35609 13713
6661	0	0	Ki67+	 35732 13725
6662	0	0	Ki67+	 35767 14328
6663	0	0	Ki67+	 35284 14700
6664	0	0	Ki67+	 35294 14804
6665	0	0	Ki67+	 35333 14730
6666	0	0	Ki67+	 35372 14710
6667	0	0	Ki67+	 35398 14661
6668	0	0	Ki67+	 35409 14778
6669	0	0	Ki67+	 35435 14792
6670	0	0	Ki67+	 35436 14725
6671	0	0	Ki67+	 35445 14754
6672	0	0	Ki67+	 35454 14908
6673	0	0	Ki67+	 35472 14635
6674	0	0	Ki67+	 35476 15053
6675	0	0	Ki67+	 35483 15131
6676	0	0	Ki67+	 35494 14819
6677	0	0	Ki67+	 35566 14521
6678	0	0	Ki67+	 35594 15049
6679	0	0	Ki67+	 35607 14425
6680	0	0	Ki67+	 35679 14481
6681	0	0	Ki67+	 35712 14438
6682	0	0	Ki67+	 35741 14419
6683	0	0	Ki67+	 35773 14437
6684	0	0	Ki67+	 35787 14388
6685	0	0	Ki67+	 35474 15227
6686	0	0	Ki67+	 35795 15391
6687	0	0	Ki67+	 35036 16653
6688	0	0	Ki67+	 35103 16888
6689	0	0	Ki67+	 35643 18137
6690	0	0	Ki67+	 35500 19467
6691	0	0	Ki67+	 35175 20667
6692	0	0	Ki67+	 35656 22382
6693	0	0	Ki67+	 35069 23403
6694	0	0	Ki67+	 35366 24948
6695	0	0	Ki67+	 35592 26237
6696	0	0	Ki67+	 35032 40781
6697	0	0	Ki67+	 35490 42919
6698	0	0	Ki67+	 35446 44544
6699	0	0	Ki67+	 35258 45238
6700	0	0	Ki67+	 35136 45947
6701	0	0	Ki67+	 35366 46001
6702	0	0	Ki67+	 35630 45796
6703	0	0	Ki67+	 35636 45721
6704	0	0	Ki67+	 35650 45692
6705	0	0	Ki67+	 35653 45705
6706	0	0	Ki67+	 35657 45778
6707	0	0	Ki67+	 35663 45755
6708	0	0	Ki67+	 35671 45734
6709	0	0	Ki67+	 35678 45700
6710	0	0	Ki67+	 35690 45668
6711	0	0	Ki67+	 35816 11155
6712	0	0	Ki67+	 35820 11633
6713	0	0	Ki67+	 35829 11150
6714	0	0	Ki67+	 35833 11200
6715	0	0	Ki67+	 35849 11622
6716	0	0	Ki67+	 35868 11726
6717	0	0	Ki67+	 35954 11069
6718	0	0	Ki67+	 35955 11502
6719	0	0	Ki67+	 35964 11508
6720	0	0	Ki67+	 35978 11494
6721	0	0	Ki67+	 36034 11411
6722	0	0	Ki67+	 36056 11381
6723	0	0	Ki67+	 36164 11397
6724	0	0	Ki67+	 36241 11262
6725	0	0	Ki67+	 36242 11184
6726	0	0	Ki67+	 35972 12537
6727	0	0	Ki67+	 36126 12471
6728	0	0	Ki67+	 36178 12423
6729	0	0	Ki67+	 36203 12411
6730	0	0	Ki67+	 36218 12503
6731	0	0	Ki67+	 36269 12390
6732	0	0	Ki67+	 36299 12357
6733	0	0	Ki67+	 36337 11883
6734	0	0	Ki67+	 36359 11877
6735	0	0	Ki67+	 36361 12297
6736	0	0	Ki67+	 36361 12362
6737	0	0	Ki67+	 36362 11861
6738	0	0	Ki67+	 36368 12436
6739	0	0	Ki67+	 36413 12255
6740	0	0	Ki67+	 36423 12351
6741	0	0	Ki67+	 36433 12276
6742	0	0	Ki67+	 36447 12280
6743	0	0	Ki67+	 36502 12250
6744	0	0	Ki67+	 35813 13174
6745	0	0	Ki67+	 35821 12781
6746	0	0	Ki67+	 35831 13253
6747	0	0	Ki67+	 35837 13129
6748	0	0	Ki67+	 35847 12685
6749	0	0	Ki67+	 35848 13138
6750	0	0	Ki67+	 35873 13147
6751	0	0	Ki67+	 35882 13181
6752	0	0	Ki67+	 35902 13138
6753	0	0	Ki67+	 35915 12676
6754	0	0	Ki67+	 35921 12855
6755	0	0	Ki67+	 35921 13144
6756	0	0	Ki67+	 35933 13119
6757	0	0	Ki67+	 35941 13215
6758	0	0	Ki67+	 35946 13176
6759	0	0	Ki67+	 35964 12821
6760	0	0	Ki67+	 35965 13103
6761	0	0	Ki67+	 35970 13147
6762	0	0	Ki67+	 35972 12626
6763	0	0	Ki67+	 35980 13195
6764	0	0	Ki67+	 36031 13089
6765	0	0	Ki67+	 36033 12722
6766	0	0	Ki67+	 36060 13116
6767	0	0	Ki67+	 36069 13144
6768	0	0	Ki67+	 36087 12707
6769	0	0	Ki67+	 36088 13014
6770	0	0	Ki67+	 36094 13093
6771	0	0	Ki67+	 36097 13125
6772	0	0	Ki67+	 36098 13154
6773	0	0	Ki67+	 36132 13134
6774	0	0	Ki67+	 36140 13119
6775	0	0	Ki67+	 36144 12667
6776	0	0	Ki67+	 36149 13187
6777	0	0	Ki67+	 36153 13068
6778	0	0	Ki67+	 36167 12867
6779	0	0	Ki67+	 36188 12675
6780	0	0	Ki67+	 36208 13093
6781	0	0	Ki67+	 36216 12656
6782	0	0	Ki67+	 36227 12631
6783	0	0	Ki67+	 36230 13063
6784	0	0	Ki67+	 36236 13099
6785	0	0	Ki67+	 36313 13123
6786	0	0	Ki67+	 36319 12684
6787	0	0	Ki67+	 36321 12717
6788	0	0	Ki67+	 36346 12610
6789	0	0	Ki67+	 36363 12649
6790	0	0	Ki67+	 36363 13332
6791	0	0	Ki67+	 36383 12584
6792	0	0	Ki67+	 36414 12648
6793	0	0	Ki67+	 36425 12607
6794	0	0	Ki67+	 36433 12553
6795	0	0	Ki67+	 36458 13069
6796	0	0	Ki67+	 36467 12972
6797	0	0	Ki67+	 36470 12865
6798	0	0	Ki67+	 36479 12835
6799	0	0	Ki67+	 36484 12804
6800	0	0	Ki67+	 36495 12551
6801	0	0	Ki67+	 36495 12606
6802	0	0	Ki67+	 36522 12765
6803	0	0	Ki67+	 36555 12588
6804	0	0	Ki67+	 36571 12567
6805	0	0	Ki67+	 36602 12547
6806	0	0	Ki67+	 35813 13832
6807	0	0	Ki67+	 35830 13781
6808	0	0	Ki67+	 35882 13550
6809	0	0	Ki67+	 35938 13805
6810	0	0	Ki67+	 35976 13538
6811	0	0	Ki67+	 36048 13481
6812	0	0	Ki67+	 36095 13722
6813	0	0	Ki67+	 36098 14139
6814	0	0	Ki67+	 36147 13735
6815	0	0	Ki67+	 36164 13402
6816	0	0	Ki67+	 36184 13497
6817	0	0	Ki67+	 36185 14046
6818	0	0	Ki67+	 36199 13723
6819	0	0	Ki67+	 36208 13693
6820	0	0	Ki67+	 36215 13703
6821	0	0	Ki67+	 36261 13429
6822	0	0	Ki67+	 36316 13406
6823	0	0	Ki67+	 36369 13920
6824	0	0	Ki67+	 35837 14348
6825	0	0	Ki67+	 35862 14337
6826	0	0	Ki67+	 35889 14307
6827	0	0	Ki67+	 35924 14553
6828	0	0	Ki67+	 35926 14309
6829	0	0	Ki67+	 35957 14526
6830	0	0	Ki67+	 35982 14532
6831	0	0	Ki67+	 36006 14224
6832	0	0	Ki67+	 36177 14427
6833	0	0	Ki67+	 36245 14543
6834	0	0	Ki67+	 36260 14522
6835	0	0	Ki67+	 36264 14699
6836	0	0	Ki67+	 36350 14818
6837	0	0	Ki67+	 36476 14822
6838	0	0	Ki67+	 36535 14780
6839	0	0	Ki67+	 36569 14852
6840	0	0	Ki67+	 36606 14809
6841	0	0	Ki67+	 35987 15669
6842	0	0	Ki67+	 36029 15246
6843	0	0	Ki67+	 36030 15584
6844	0	0	Ki67+	 36035 15611
6845	0	0	Ki67+	 36039 15569
6846	0	0	Ki67+	 36091 15595
6847	0	0	Ki67+	 36107 15246
6848	0	0	Ki67+	 36173 15210
6849	0	0	Ki67+	 36176 15145
6850	0	0	Ki67+	 36183 15248
6851	0	0	Ki67+	 36190 15052
6852	0	0	Ki67+	 36398 15075
6853	0	0	Ki67+	 36440 15730
6854	0	0	Ki67+	 36443 15310
6855	0	0	Ki67+	 36491 15041
6856	0	0	Ki67+	 36501 15294
6857	0	0	Ki67+	 36519 15041
6858	0	0	Ki67+	 36526 14996
6859	0	0	Ki67+	 36528 15022
6860	0	0	Ki67+	 36540 15245
6861	0	0	Ki67+	 35865 16355
6862	0	0	Ki67+	 36000 15837
6863	0	0	Ki67+	 36038 15766
6864	0	0	Ki67+	 36095 15830
6865	0	0	Ki67+	 36390 15745
6866	0	0	Ki67+	 36431 15785
6867	0	0	Ki67+	 36456 15789
6868	0	0	Ki67+	 36370 18265
6869	0	0	Ki67+	 36048 24274
6870	0	0	Ki67+	 36515 40317
6871	0	0	Ki67+	 35885 40679
6872	0	0	Ki67+	 36198 42567
6873	0	0	Ki67+	 36811 11366
6874	0	0	Ki67+	 36812 11337
6875	0	0	Ki67+	 36893 11991
6876	0	0	Ki67+	 36958 11874
6877	0	0	Ki67+	 36979 11899
6878	0	0	Ki67+	 37003 11891
6879	0	0	Ki67+	 37012 11864
6880	0	0	Ki67+	 37057 11766
6881	0	0	Ki67+	 37119 11636
6882	0	0	Ki67+	 37337 11983
6883	0	0	Ki67+	 36637 12795
6884	0	0	Ki67+	 36654 12533
6885	0	0	Ki67+	 36659 12789
6886	0	0	Ki67+	 36672 12772
6887	0	0	Ki67+	 36721 12791
6888	0	0	Ki67+	 36725 12137
6889	0	0	Ki67+	 36746 12775
6890	0	0	Ki67+	 36763 12769
6891	0	0	Ki67+	 36765 12668
6892	0	0	Ki67+	 36798 12771
6893	0	0	Ki67+	 36816 12716
6894	0	0	Ki67+	 36862 12338
6895	0	0	Ki67+	 36865 12743
6896	0	0	Ki67+	 36874 12730
6897	0	0	Ki67+	 36933 12345
6898	0	0	Ki67+	 37063 12254
6899	0	0	Ki67+	 37097 12221
6900	0	0	Ki67+	 37108 12230
6901	0	0	Ki67+	 37109 12552
6902	0	0	Ki67+	 37117 12567
6903	0	0	Ki67+	 37121 12197
6904	0	0	Ki67+	 37128 12182
6905	0	0	Ki67+	 37146 12160
6906	0	0	Ki67+	 37173 12132
6907	0	0	Ki67+	 37256 12442
6908	0	0	Ki67+	 37263 12079
6909	0	0	Ki67+	 37275 12429
6910	0	0	Ki67+	 37293 12424
6911	0	0	Ki67+	 37319 12036
6912	0	0	Ki67+	 37324 12414
6913	0	0	Ki67+	 37349 12035
6914	0	0	Ki67+	 36654 12844
6915	0	0	Ki67+	 36723 12923
6916	0	0	Ki67+	 36795 12899
6917	0	0	Ki67+	 36817 12869
6918	0	0	Ki67+	 36914 12827
6919	0	0	Ki67+	 37019 13608
6920	0	0	Ki67+	 37152 13411
6921	0	0	Ki67+	 37169 13570
6922	0	0	Ki67+	 37178 13464
6923	0	0	Ki67+	 37224 12980
6924	0	0	Ki67+	 37225 13419
6925	0	0	Ki67+	 37317 13369
6926	0	0	Ki67+	 37334 13356
6927	0	0	Ki67+	 37345 13378
6928	0	0	Ki67+	 36681 13772
6929	0	0	Ki67+	 37271 13935
6930	0	0	Ki67+	 37346 13789
6931	0	0	Ki67+	 37392 13938
6932	0	0	Ki67+	 37393 13763
6933	0	0	Ki67+	 36700 14689
6934	0	0	Ki67+	 36760 14820
6935	0	0	Ki67+	 36771 14797
6936	0	0	Ki67+	 36884 14756
6937	0	0	Ki67+	 36977 14804
6938	0	0	Ki67+	 37033 14759
6939	0	0	Ki67+	 37044 14770
6940	0	0	Ki67+	 37115 14748
6941	0	0	Ki67+	 37123 14711
6942	0	0	Ki67+	 37130 14740
6943	0	0	Ki67+	 37132 14702
6944	0	0	Ki67+	 37369 14903
6945	0	0	Ki67+	 36764 15376
6946	0	0	Ki67+	 37118 16222
6947	0	0	Ki67+	 37235 38696
6948	0	0	Ki67+	 37547 11933
6949	0	0	Ki67+	 37838 12358
6950	0	0	Ki67+	 37842 12347
6951	0	0	Ki67+	 37879 12292
6952	0	0	Ki67+	 37883 12348
6953	0	0	Ki67+	 37929 12277
6954	0	0	Ki67+	 37953 12226
6955	0	0	Ki67+	 37556 12606
6956	0	0	Ki67+	 37598 12571
6957	0	0	Ki67+	 37616 13024
6958	0	0	Ki67+	 37695 12978
6959	0	0	Ki67+	 37708 12936
6960	0	0	Ki67+	 37710 12957
6961	0	0	Ki67+	 37726 12861
6962	0	0	Ki67+	 37727 13042
6963	0	0	Ki67+	 37775 12898
6964	0	0	Ki67+	 37786 12952
6965	0	0	Ki67+	 37796 12815
6966	0	0	Ki67+	 37799 12865
6967	0	0	Ki67+	 37799 12931
6968	0	0	Ki67+	 37809 13085
6969	0	0	Ki67+	 37813 12850
6970	0	0	Ki67+	 37813 12986
6971	0	0	Ki67+	 37837 12783
6972	0	0	Ki67+	 37868 12872
6973	0	0	Ki67+	 37873 12928
6974	0	0	Ki67+	 37875 12786
6975	0	0	Ki67+	 37878 12837
6976	0	0	Ki67+	 37888 13040
6977	0	0	Ki67+	 37889 12854
6978	0	0	Ki67+	 37897 13032
6979	0	0	Ki67+	 37941 12757
6980	0	0	Ki67+	 37944 12886
6981	0	0	Ki67+	 37964 12757
6982	0	0	Ki67+	 37974 12790
6983	0	0	Ki67+	 37991 12775
6984	0	0	Ki67+	 38005 12769
6985	0	0	Ki67+	 38020 12985
6986	0	0	Ki67+	 38043 12975
6987	0	0	Ki67+	 38065 13300
6988	0	0	Ki67+	 38090 13302
6989	0	0	Ki67+	 38103 13334
6990	0	0	Ki67+	 38115 13283
6991	0	0	Ki67+	 38118 13300
6992	0	0	Ki67+	 38155 13285
6993	0	0	Ki67+	 37440 13723
6994	0	0	Ki67+	 37716 13864
6995	0	0	Ki67+	 37790 13842
6996	0	0	Ki67+	 37807 13831
6997	0	0	Ki67+	 37830 14076
6998	0	0	Ki67+	 37844 14068
6999	0	0	Ki67+	 37920 13434
7000	0	0	Ki67+	 37934 13389
7001	0	0	Ki67+	 37950 13726
7002	0	0	Ki67+	 38004 13369
7003	0	0	Ki67+	 38035 13355
7004	0	0	Ki67+	 38048 13378
7005	0	0	Ki67+	 38086 13348
7006	0	0	Ki67+	 38132 13345
7007	0	0	Ki67+	 37422 14374
7008	0	0	Ki67+	 37506 14532
7009	0	0	Ki67+	 37544 14361
7010	0	0	Ki67+	 37683 14543
7011	0	0	Ki67+	 37723 14254
7012	0	0	Ki67+	 37770 14239
7013	0	0	Ki67+	 37819 14175
7014	0	0	Ki67+	 37834 14201
7015	0	0	Ki67+	 37834 14222
7016	0	0	Ki67+	 37900 14583
7017	0	0	Ki67+	 37938 14567
7018	0	0	Ki67+	 38013 14564
7019	0	0	Ki67+	 38015 14611
7020	0	0	Ki67+	 38070 14612
7021	0	0	Ki67+	 38102 14561
7022	0	0	Ki67+	 38113 14532
7023	0	0	Ki67+	 38116 14590
7024	0	0	Ki67+	 38117 14614
7025	0	0	Ki67+	 38137 14665
7026	0	0	Ki67+	 38140 14574
7027	0	0	Ki67+	 38161 14546
7028	0	0	Ki67+	 37535 15185
7029	0	0	Ki67+	 37578 15117
7030	0	0	Ki67+	 37602 15698
7031	0	0	Ki67+	 37749 15181
7032	0	0	Ki67+	 37755 15149
7033	0	0	Ki67+	 37773 15146
7034	0	0	Ki67+	 37780 15204
7035	0	0	Ki67+	 37916 15067
7036	0	0	Ki67+	 38031 15293
7037	0	0	Ki67+	 38045 15264
7038	0	0	Ki67+	 37414 16180
7039	0	0	Ki67+	 37528 16018
7040	0	0	Ki67+	 37738 16458
7041	0	0	Ki67+	 37930 15819
7042	0	0	Ki67+	 38001 20008
7043	0	0	Ki67+	 38030 19910
7044	0	0	Ki67+	 38041 19910
7045	0	0	Ki67+	 38045 19922
7046	0	0	Ki67+	 38057 19803
7047	0	0	Ki67+	 38067 20118
7048	0	0	Ki67+	 38074 19787
7049	0	0	Ki67+	 38076 19972
7050	0	0	Ki67+	 38116 19898
7051	0	0	Ki67+	 38117 19830
7052	0	0	Ki67+	 38125 19788
7053	0	0	Ki67+	 38167 19813
7054	0	0	Ki67+	 37436 21839
7055	0	0	Ki67+	 37449 38133
7056	0	0	Ki67+	 38303 13056
7057	0	0	Ki67+	 38347 12896
7058	0	0	Ki67+	 38358 12952
7059	0	0	Ki67+	 38384 13235
7060	0	0	Ki67+	 38400 12869
7061	0	0	Ki67+	 38410 12911
7062	0	0	Ki67+	 38489 13347
7063	0	0	Ki67+	 38573 13309
7064	0	0	Ki67+	 38381 14213
7065	0	0	Ki67+	 38393 13771
7066	0	0	Ki67+	 38397 14231
7067	0	0	Ki67+	 38447 14218
7068	0	0	Ki67+	 38511 14159
7069	0	0	Ki67+	 38621 14063
7070	0	0	Ki67+	 38622 14197
7071	0	0	Ki67+	 38653 13540
7072	0	0	Ki67+	 38667 13531
7073	0	0	Ki67+	 38771 13738
7074	0	0	Ki67+	 38238 14517
7075	0	0	Ki67+	 38368 14454
7076	0	0	Ki67+	 38372 14571
7077	0	0	Ki67+	 38407 14552
7078	0	0	Ki67+	 38414 14511
7079	0	0	Ki67+	 38416 14525
7080	0	0	Ki67+	 38573 14565
7081	0	0	Ki67+	 38480 15276
7082	0	0	Ki67+	 38824 15105
7083	0	0	Ki67+	 38840 15108
7084	0	0	Ki67+	 38371 16250
7085	0	0	Ki67+	 38410 16185
7086	0	0	Ki67+	 38254 18715
7087	0	0	Ki67+	 38263 19814
7088	0	0	Ki67+	 38285 19872
7089	0	0	Ki67+	 38512 19917
7090	0	0	Ki67+	 38302 22607
7091	0	0	Ki67+	 38324 22587
7092	0	0	Ki67+	 38361 22533
7093	0	0	Ki67+	 38369 22623
7094	0	0	Ki67+	 38391 22659
7095	0	0	Ki67+	 38214 38426
7096	0	0	Ki67+	 39225 12940
7097	0	0	Ki67+	 39263 14086
7098	0	0	Ki67+	 39273 14064
7099	0	0	Ki67+	 39291 13952
7100	0	0	Ki67+	 39305 14235
7101	0	0	Ki67+	 39588 14530
7102	0	0	Ki67+	 39596 14556
7103	0	0	Ki67+	 39757 15754
7104	0	0	Ki67+	 39774 15764
7105	0	0	Ki67+	 39229 16397
7106	0	0	Ki67+	 39432 16269
7107	0	0	Ki67+	 39479 16236
7108	0	0	Ki67+	 39410 18697
7109	0	0	Ki67+	 39259 19963
7110	0	0	Ki67+	 39548 20361
7111	0	0	Ki67+	 39700 20370
7112	0	0	Ki67+	 39283 21475
7113	0	0	Ki67+	 39303 21508
7114	0	0	Ki67+	 39334 21511
7115	0	0	Ki67+	 39633 20997
7116	0	0	Ki67+	 39690 21546
7117	0	0	Ki67+	 39156 21830
7118	0	0	Ki67+	 39327 22091
7119	0	0	Ki67+	 39497 21990
7120	0	0	Ki67+	 39523 21995
7121	0	0	Ki67+	 39632 22289
7122	0	0	Ki67+	 39665 22318
7123	0	0	Ki67+	 39292 24045
7124	0	0	Ki67+	 39391 30201
7125	0	0	Ki67+	 39900 14150
7126	0	0	Ki67+	 39912 14098
7127	0	0	Ki67+	 40010 14273
7128	0	0	Ki67+	 40025 14339
7129	0	0	Ki67+	 40464 16039
7130	0	0	Ki67+	 40412 17772
7131	0	0	Ki67+	 40496 17969
7132	0	0	Ki67+	 40566 17926
7133	0	0	Ki67+	 40055 19488
7134	0	0	Ki67+	 39879 19698
7135	0	0	Ki67+	 40429 21332
7136	0	0	Ki67+	 40395 23393
7137	0	0	Ki67+	 40242 35554
7138	0	0	Ki67+	 39824 36871
7139	0	0	Ki67+	 40852 15333
7140	0	0	Ki67+	 40886 15165
7141	0	0	Ki67+	 40967 15029
7142	0	0	Ki67+	 41164 15221
7143	0	0	Ki67+	 41213 15259
7144	0	0	Ki67+	 40645 16037
7145	0	0	Ki67+	 40723 15875
7146	0	0	Ki67+	 40740 15967
7147	0	0	Ki67+	 40750 16114
7148	0	0	Ki67+	 40756 15940
7149	0	0	Ki67+	 40780 15486
7150	0	0	Ki67+	 40786 15462
7151	0	0	Ki67+	 40792 15408
7152	0	0	Ki67+	 40792 15531
7153	0	0	Ki67+	 40802 15986
7154	0	0	Ki67+	 40812 15597
7155	0	0	Ki67+	 40813 15934
7156	0	0	Ki67+	 40815 15540
7157	0	0	Ki67+	 40818 15796
7158	0	0	Ki67+	 40818 16109
7159	0	0	Ki67+	 40821 15503
7160	0	0	Ki67+	 40824 15924
7161	0	0	Ki67+	 40829 16000
7162	0	0	Ki67+	 40838 15417
7163	0	0	Ki67+	 40847 16096
7164	0	0	Ki67+	 40849 15665
7165	0	0	Ki67+	 40850 15563
7166	0	0	Ki67+	 40850 15593
7167	0	0	Ki67+	 40854 15949
7168	0	0	Ki67+	 40856 16021
7169	0	0	Ki67+	 40864 15518
7170	0	0	Ki67+	 40865 15845
7171	0	0	Ki67+	 40867 15974
7172	0	0	Ki67+	 40870 15990
7173	0	0	Ki67+	 40874 15652
7174	0	0	Ki67+	 40882 16020
7175	0	0	Ki67+	 40887 15568
7176	0	0	Ki67+	 40893 15948
7177	0	0	Ki67+	 40896 15503
7178	0	0	Ki67+	 40907 15929
7179	0	0	Ki67+	 40930 15466
7180	0	0	Ki67+	 40949 16032
7181	0	0	Ki67+	 40959 16093
7182	0	0	Ki67+	 40976 15976
7183	0	0	Ki67+	 41033 16004
7184	0	0	Ki67+	 41037 15984
7185	0	0	Ki67+	 41147 16358
7186	0	0	Ki67+	 41176 16298
7187	0	0	Ki67+	 41197 16265
7188	0	0	Ki67+	 41205 16353
7189	0	0	Ki67+	 41213 16325
7190	0	0	Ki67+	 41017 22770
7191	0	0	Ki67+	 41055 22803
7192	0	0	Ki67+	 41058 22781
7193	0	0	Ki67+	 41088 22870
7194	0	0	Ki67+	 41177 22814
7195	0	0	Ki67+	 41346 23000
7196	0	0	Ki67+	 41082 33888
7197	0	0	Ki67+	 41860 14707
7198	0	0	Ki67+	 41868 14690
7199	0	0	Ki67+	 41907 15370
7200	0	0	Ki67+	 41622 15666
7201	0	0	Ki67+	 41670 15588
7202	0	0	Ki67+	 41720 32163
7203	0	0	Ki67+	 41924 33579
7204	0	0	Ki67+	 42023 33566
7205	0	0	Ki67+	 42090 33550
7206	0	0	Ki67+	 42288 33406
7207	0	0	Ki67+	 43700 14799
7208	0	0	Ki67+	 43018 21072
7209	0	0	Ki67+	 43259 20935
7210	0	0	Ki67+	 43264 20952
7211	0	0	Ki67+	 43266 21025
7212	0	0	Ki67+	 43332 21044
7213	0	0	Ki67+	 43345 21018
7214	0	0	CD3+/CD4+	 3269 45067
7215	0	0	CD3+/CD4+	 3417 45011
7216	0	0	CD3+/CD4+	 3491 45131
7217	0	0	CD3+/CD4+	 3518 45145
7218	0	0	CD3+/CD4+	 3571 44760
7219	0	0	CD3+/CD4+	 3651 45157
7220	0	0	CD3+/CD4+	 3703 44571
7221	0	0	CD3+/CD4+	 3767 45058
7222	0	0	CD3+/CD4+	 3779 45101
7223	0	0	CD3+/CD4+	 3786 44388
7224	0	0	CD3+/CD4+	 3325 45652
7225	0	0	CD3+/CD4+	 3455 45254
7226	0	0	CD3+/CD4+	 3480 45248
7227	0	0	CD3+/CD4+	 3538 45455
7228	0	0	CD3+/CD4+	 3754 45214
7229	0	0	CD3+/CD4+	 3026 46057
7230	0	0	CD3+/CD4+	 3143 46511
7231	0	0	CD3+/CD4+	 3159 46303
7232	0	0	CD3+/CD4+	 3279 47053
7233	0	0	CD3+/CD4+	 4510 43268
7234	0	0	CD3+/CD4+	 4579 43008
7235	0	0	CD3+/CD4+	 4092 43793
7236	0	0	CD3+/CD4+	 4205 44062
7237	0	0	CD3+/CD4+	 4296 43493
7238	0	0	CD3+/CD4+	 4444 43532
7239	0	0	CD3+/CD4+	 4478 43872
7240	0	0	CD3+/CD4+	 4523 44272
7241	0	0	CD3+/CD4+	 4225 44792
7242	0	0	CD3+/CD4+	 4278 44814
7243	0	0	CD3+/CD4+	 4305 44310
7244	0	0	CD3+/CD4+	 4358 44880
7245	0	0	CD3+/CD4+	 4390 44435
7246	0	0	CD3+/CD4+	 4407 45008
7247	0	0	CD3+/CD4+	 4582 44805
7248	0	0	CD3+/CD4+	 4598 44779
7249	0	0	CD3+/CD4+	 4607 44354
7250	0	0	CD3+/CD4+	 3856 45352
7251	0	0	CD3+/CD4+	 3887 45327
7252	0	0	CD3+/CD4+	 3900 45296
7253	0	0	CD3+/CD4+	 4116 45434
7254	0	0	CD3+/CD4+	 4227 45852
7255	0	0	CD3+/CD4+	 4250 45858
7256	0	0	CD3+/CD4+	 4274 45864
7257	0	0	CD3+/CD4+	 4275 45508
7258	0	0	CD3+/CD4+	 4369 45842
7259	0	0	CD3+/CD4+	 4415 46061
7260	0	0	CD3+/CD4+	 4425 46986
7261	0	0	CD3+/CD4+	 4447 46907
7262	0	0	CD3+/CD4+	 3818 47755
7263	0	0	CD3+/CD4+	 4344 48195
7264	0	0	CD3+/CD4+	 4607 48324
7265	0	0	CD3+/CD4+	 5009 39003
7266	0	0	CD3+/CD4+	 5170 38975
7267	0	0	CD3+/CD4+	 5298 38474
7268	0	0	CD3+/CD4+	 4910 42326
7269	0	0	CD3+/CD4+	 4831 42791
7270	0	0	CD3+/CD4+	 4912 42482
7271	0	0	CD3+/CD4+	 4944 42792
7272	0	0	CD3+/CD4+	 5003 42753
7273	0	0	CD3+/CD4+	 5073 43006
7274	0	0	CD3+/CD4+	 5132 42451
7275	0	0	CD3+/CD4+	 5136 43083
7276	0	0	CD3+/CD4+	 5164 42981
7277	0	0	CD3+/CD4+	 5205 42957
7278	0	0	CD3+/CD4+	 5254 42807
7279	0	0	CD3+/CD4+	 5256 42730
7280	0	0	CD3+/CD4+	 5316 43243
7281	0	0	CD3+/CD4+	 4788 43957
7282	0	0	CD3+/CD4+	 5021 43594
7283	0	0	CD3+/CD4+	 5038 43714
7284	0	0	CD3+/CD4+	 5070 43442
7285	0	0	CD3+/CD4+	 5122 43854
7286	0	0	CD3+/CD4+	 5174 43808
7287	0	0	CD3+/CD4+	 4645 44350
7288	0	0	CD3+/CD4+	 4656 44522
7289	0	0	CD3+/CD4+	 4878 44345
7290	0	0	CD3+/CD4+	 5232 44282
7291	0	0	CD3+/CD4+	 5317 44179
7292	0	0	CD3+/CD4+	 4937 45294
7293	0	0	CD3+/CD4+	 5000 45915
7294	0	0	CD3+/CD4+	 5022 45909
7295	0	0	CD3+/CD4+	 5145 46309
7296	0	0	CD3+/CD4+	 5266 45877
7297	0	0	CD3+/CD4+	 4638 46744
7298	0	0	CD3+/CD4+	 5234 46855
7299	0	0	CD3+/CD4+	 5391 47119
7300	0	0	CD3+/CD4+	 4889 47677
7301	0	0	CD3+/CD4+	 5117 47999
7302	0	0	CD3+/CD4+	 5262 47732
7303	0	0	CD3+/CD4+	 5997 38360
7304	0	0	CD3+/CD4+	 6047 37880
7305	0	0	CD3+/CD4+	 6144 37843
7306	0	0	CD3+/CD4+	 5819 39330
7307	0	0	CD3+/CD4+	 5857 39340
7308	0	0	CD3+/CD4+	 5952 39249
7309	0	0	CD3+/CD4+	 5971 39215
7310	0	0	CD3+/CD4+	 5991 39202
7311	0	0	CD3+/CD4+	 5845 39362
7312	0	0	CD3+/CD4+	 5616 41603
7313	0	0	CD3+/CD4+	 6104 42243
7314	0	0	CD3+/CD4+	 6111 42322
7315	0	0	CD3+/CD4+	 5555 42982
7316	0	0	CD3+/CD4+	 5661 42872
7317	0	0	CD3+/CD4+	 6021 42442
7318	0	0	CD3+/CD4+	 6085 42745
7319	0	0	CD3+/CD4+	 6094 42478
7320	0	0	CD3+/CD4+	 6109 42744
7321	0	0	CD3+/CD4+	 6115 42478
7322	0	0	CD3+/CD4+	 6126 43002
7323	0	0	CD3+/CD4+	 6135 42819
7324	0	0	CD3+/CD4+	 6160 42622
7325	0	0	CD3+/CD4+	 5427 43376
7326	0	0	CD3+/CD4+	 5669 43915
7327	0	0	CD3+/CD4+	 5850 43173
7328	0	0	CD3+/CD4+	 5884 43160
7329	0	0	CD3+/CD4+	 5948 43215
7330	0	0	CD3+/CD4+	 6026 43194
7331	0	0	CD3+/CD4+	 6138 43461
7332	0	0	CD3+/CD4+	 6149 43635
7333	0	0	CD3+/CD4+	 5444 44284
7334	0	0	CD3+/CD4+	 5669 44628
7335	0	0	CD3+/CD4+	 5685 43966
7336	0	0	CD3+/CD4+	 5945 44108
7337	0	0	CD3+/CD4+	 5993 44017
7338	0	0	CD3+/CD4+	 6016 44289
7339	0	0	CD3+/CD4+	 5746 44771
7340	0	0	CD3+/CD4+	 5785 45476
7341	0	0	CD3+/CD4+	 5889 45106
7342	0	0	CD3+/CD4+	 6012 45002
7343	0	0	CD3+/CD4+	 5503 46076
7344	0	0	CD3+/CD4+	 5589 45578
7345	0	0	CD3+/CD4+	 5642 45912
7346	0	0	CD3+/CD4+	 5722 45807
7347	0	0	CD3+/CD4+	 5740 46095
7348	0	0	CD3+/CD4+	 5755 45682
7349	0	0	CD3+/CD4+	 5823 45589
7350	0	0	CD3+/CD4+	 5857 45633
7351	0	0	CD3+/CD4+	 6021 45982
7352	0	0	CD3+/CD4+	 6087 45981
7353	0	0	CD3+/CD4+	 6200 45993
7354	0	0	CD3+/CD4+	 5919 46528
7355	0	0	CD3+/CD4+	 6114 46923
7356	0	0	CD3+/CD4+	 5501 47401
7357	0	0	CD3+/CD4+	 6102 47728
7358	0	0	CD3+/CD4+	 6183 47298
7359	0	0	CD3+/CD4+	 6204 48250
7360	0	0	CD3+/CD4+	 6261 37743
7361	0	0	CD3+/CD4+	 6600 38025
7362	0	0	CD3+/CD4+	 6682 38111
7363	0	0	CD3+/CD4+	 6281 38751
7364	0	0	CD3+/CD4+	 6329 38418
7365	0	0	CD3+/CD4+	 6433 38382
7366	0	0	CD3+/CD4+	 6489 38336
7367	0	0	CD3+/CD4+	 6526 39011
7368	0	0	CD3+/CD4+	 6628 38270
7369	0	0	CD3+/CD4+	 6690 38723
7370	0	0	CD3+/CD4+	 6727 38605
7371	0	0	CD3+/CD4+	 6872 38529
7372	0	0	CD3+/CD4+	 6894 38730
7373	0	0	CD3+/CD4+	 6931 38488
7374	0	0	CD3+/CD4+	 6991 38652
7375	0	0	CD3+/CD4+	 6239 39158
7376	0	0	CD3+/CD4+	 6352 39179
7377	0	0	CD3+/CD4+	 6513 39189
7378	0	0	CD3+/CD4+	 6575 39283
7379	0	0	CD3+/CD4+	 6595 39054
7380	0	0	CD3+/CD4+	 6737 39597
7381	0	0	CD3+/CD4+	 6860 39616
7382	0	0	CD3+/CD4+	 6944 39055
7383	0	0	CD3+/CD4+	 6527 40344
7384	0	0	CD3+/CD4+	 6664 40440
7385	0	0	CD3+/CD4+	 6689 40457
7386	0	0	CD3+/CD4+	 6753 40458
7387	0	0	CD3+/CD4+	 6762 40059
7388	0	0	CD3+/CD4+	 6792 40607
7389	0	0	CD3+/CD4+	 6820 40618
7390	0	0	CD3+/CD4+	 6832 40271
7391	0	0	CD3+/CD4+	 6936 40302
7392	0	0	CD3+/CD4+	 6987 40060
7393	0	0	CD3+/CD4+	 6626 40742
7394	0	0	CD3+/CD4+	 6773 41102
7395	0	0	CD3+/CD4+	 6901 41006
7396	0	0	CD3+/CD4+	 6959 40663
7397	0	0	CD3+/CD4+	 6978 40854
7398	0	0	CD3+/CD4+	 6429 41667
7399	0	0	CD3+/CD4+	 6489 41808
7400	0	0	CD3+/CD4+	 6496 42038
7401	0	0	CD3+/CD4+	 6501 42056
7402	0	0	CD3+/CD4+	 6508 41606
7403	0	0	CD3+/CD4+	 6510 41821
7404	0	0	CD3+/CD4+	 6523 41941
7405	0	0	CD3+/CD4+	 6561 41587
7406	0	0	CD3+/CD4+	 6776 41582
7407	0	0	CD3+/CD4+	 6844 41567
7408	0	0	CD3+/CD4+	 6958 41488
7409	0	0	CD3+/CD4+	 6213 42637
7410	0	0	CD3+/CD4+	 6241 42643
7411	0	0	CD3+/CD4+	 6718 42763
7412	0	0	CD3+/CD4+	 6782 42725
7413	0	0	CD3+/CD4+	 6848 42940
7414	0	0	CD3+/CD4+	 6382 43090
7415	0	0	CD3+/CD4+	 6446 43515
7416	0	0	CD3+/CD4+	 6251 44537
7417	0	0	CD3+/CD4+	 6363 44360
7418	0	0	CD3+/CD4+	 6396 44069
7419	0	0	CD3+/CD4+	 6618 44123
7420	0	0	CD3+/CD4+	 6687 44438
7421	0	0	CD3+/CD4+	 6731 43953
7422	0	0	CD3+/CD4+	 6830 44385
7423	0	0	CD3+/CD4+	 6838 44090
7424	0	0	CD3+/CD4+	 6985 44431
7425	0	0	CD3+/CD4+	 6987 44303
7426	0	0	CD3+/CD4+	 7005 44032
7427	0	0	CD3+/CD4+	 7006 44310
7428	0	0	CD3+/CD4+	 6260 45958
7429	0	0	CD3+/CD4+	 6682 46199
7430	0	0	CD3+/CD4+	 6695 45778
7431	0	0	CD3+/CD4+	 6813 45878
7432	0	0	CD3+/CD4+	 6862 46142
7433	0	0	CD3+/CD4+	 6864 46168
7434	0	0	CD3+/CD4+	 6879 45493
7435	0	0	CD3+/CD4+	 6882 45519
7436	0	0	CD3+/CD4+	 6886 46057
7437	0	0	CD3+/CD4+	 6891 45937
7438	0	0	CD3+/CD4+	 6908 45902
7439	0	0	CD3+/CD4+	 6329 46346
7440	0	0	CD3+/CD4+	 6419 46697
7441	0	0	CD3+/CD4+	 6624 46288
7442	0	0	CD3+/CD4+	 6657 46285
7443	0	0	CD3+/CD4+	 6792 46884
7444	0	0	CD3+/CD4+	 6796 46869
7445	0	0	CD3+/CD4+	 6373 47551
7446	0	0	CD3+/CD4+	 6384 47650
7447	0	0	CD3+/CD4+	 6486 47206
7448	0	0	CD3+/CD4+	 6784 47263
7449	0	0	CD3+/CD4+	 6857 47109
7450	0	0	CD3+/CD4+	 6651 48074
7451	0	0	CD3+/CD4+	 6676 47983
7452	0	0	CD3+/CD4+	 6704 47974
7453	0	0	CD3+/CD4+	 6708 47866
7454	0	0	CD3+/CD4+	 6751 47949
7455	0	0	CD3+/CD4+	 6875 47916
7456	0	0	CD3+/CD4+	 6911 47915
7457	0	0	CD3+/CD4+	 6646 48797
7458	0	0	CD3+/CD4+	 6478 49967
7459	0	0	CD3+/CD4+	 6882 50195
7460	0	0	CD3+/CD4+	 7222 37675
7461	0	0	CD3+/CD4+	 7585 37819
7462	0	0	CD3+/CD4+	 7604 37727
7463	0	0	CD3+/CD4+	 7613 37818
7464	0	0	CD3+/CD4+	 7687 37413
7465	0	0	CD3+/CD4+	 7726 37403
7466	0	0	CD3+/CD4+	 7735 37600
7467	0	0	CD3+/CD4+	 7061 38628
7468	0	0	CD3+/CD4+	 7083 38601
7469	0	0	CD3+/CD4+	 7154 38290
7470	0	0	CD3+/CD4+	 7179 38058
7471	0	0	CD3+/CD4+	 7247 38130
7472	0	0	CD3+/CD4+	 7258 38573
7473	0	0	CD3+/CD4+	 7431 38198
7474	0	0	CD3+/CD4+	 7435 38404
7475	0	0	CD3+/CD4+	 7438 38311
7476	0	0	CD3+/CD4+	 7570 38186
7477	0	0	CD3+/CD4+	 7796 38756
7478	0	0	CD3+/CD4+	 7063 39521
7479	0	0	CD3+/CD4+	 7082 39349
7480	0	0	CD3+/CD4+	 7189 38949
7481	0	0	CD3+/CD4+	 7231 38891
7482	0	0	CD3+/CD4+	 7236 38905
7483	0	0	CD3+/CD4+	 7239 38942
7484	0	0	CD3+/CD4+	 7239 39014
7485	0	0	CD3+/CD4+	 7247 39333
7486	0	0	CD3+/CD4+	 7293 39525
7487	0	0	CD3+/CD4+	 7295 39008
7488	0	0	CD3+/CD4+	 7321 39550
7489	0	0	CD3+/CD4+	 7464 39579
7490	0	0	CD3+/CD4+	 7474 39588
7491	0	0	CD3+/CD4+	 7593 39463
7492	0	0	CD3+/CD4+	 7646 38821
7493	0	0	CD3+/CD4+	 7649 39446
7494	0	0	CD3+/CD4+	 7687 38851
7495	0	0	CD3+/CD4+	 7689 38882
7496	0	0	CD3+/CD4+	 7726 38892
7497	0	0	CD3+/CD4+	 7741 39405
7498	0	0	CD3+/CD4+	 7747 38905
7499	0	0	CD3+/CD4+	 7774 39562
7500	0	0	CD3+/CD4+	 7776 38863
7501	0	0	CD3+/CD4+	 7782 38944
7502	0	0	CD3+/CD4+	 7263 40230
7503	0	0	CD3+/CD4+	 7368 39737
7504	0	0	CD3+/CD4+	 7390 39742
7505	0	0	CD3+/CD4+	 7414 39783
7506	0	0	CD3+/CD4+	 7484 39783
7507	0	0	CD3+/CD4+	 7502 40056
7508	0	0	CD3+/CD4+	 7520 39787
7509	0	0	CD3+/CD4+	 7552 40390
7510	0	0	CD3+/CD4+	 7555 40281
7511	0	0	CD3+/CD4+	 7579 39750
7512	0	0	CD3+/CD4+	 7593 39756
7513	0	0	CD3+/CD4+	 7737 40182
7514	0	0	CD3+/CD4+	 7739 39918
7515	0	0	CD3+/CD4+	 7750 40173
7516	0	0	CD3+/CD4+	 7318 40854
7517	0	0	CD3+/CD4+	 7574 41160
7518	0	0	CD3+/CD4+	 7592 40672
7519	0	0	CD3+/CD4+	 7609 40571
7520	0	0	CD3+/CD4+	 7201 41359
7521	0	0	CD3+/CD4+	 7271 41779
7522	0	0	CD3+/CD4+	 7664 41421
7523	0	0	CD3+/CD4+	 7485 42134
7524	0	0	CD3+/CD4+	 7495 42200
7525	0	0	CD3+/CD4+	 7540 42768
7526	0	0	CD3+/CD4+	 7609 42067
7527	0	0	CD3+/CD4+	 7626 42770
7528	0	0	CD3+/CD4+	 7635 42791
7529	0	0	CD3+/CD4+	 7666 42780
7530	0	0	CD3+/CD4+	 7696 42815
7531	0	0	CD3+/CD4+	 7426 43182
7532	0	0	CD3+/CD4+	 7496 43233
7533	0	0	CD3+/CD4+	 7530 43280
7534	0	0	CD3+/CD4+	 7590 43326
7535	0	0	CD3+/CD4+	 7655 43362
7536	0	0	CD3+/CD4+	 7702 43256
7537	0	0	CD3+/CD4+	 7723 43243
7538	0	0	CD3+/CD4+	 7041 43690
7539	0	0	CD3+/CD4+	 7057 44409
7540	0	0	CD3+/CD4+	 7068 44397
7541	0	0	CD3+/CD4+	 7137 43757
7542	0	0	CD3+/CD4+	 7147 43765
7543	0	0	CD3+/CD4+	 7225 43700
7544	0	0	CD3+/CD4+	 7271 43787
7545	0	0	CD3+/CD4+	 7739 43816
7546	0	0	CD3+/CD4+	 7338 44427
7547	0	0	CD3+/CD4+	 7401 44419
7548	0	0	CD3+/CD4+	 7434 44531
7549	0	0	CD3+/CD4+	 7495 44895
7550	0	0	CD3+/CD4+	 7542 44485
7551	0	0	CD3+/CD4+	 7545 45131
7552	0	0	CD3+/CD4+	 7560 44674
7553	0	0	CD3+/CD4+	 7569 44852
7554	0	0	CD3+/CD4+	 7612 44724
7555	0	0	CD3+/CD4+	 7640 44898
7556	0	0	CD3+/CD4+	 7653 44655
7557	0	0	CD3+/CD4+	 7727 45135
7558	0	0	CD3+/CD4+	 7769 44538
7559	0	0	CD3+/CD4+	 7779 45117
7560	0	0	CD3+/CD4+	 7244 45582
7561	0	0	CD3+/CD4+	 7259 45260
7562	0	0	CD3+/CD4+	 7608 45742
7563	0	0	CD3+/CD4+	 7193 46649
7564	0	0	CD3+/CD4+	 7311 46767
7565	0	0	CD3+/CD4+	 7349 46402
7566	0	0	CD3+/CD4+	 7351 46506
7567	0	0	CD3+/CD4+	 7501 46536
7568	0	0	CD3+/CD4+	 7539 46033
7569	0	0	CD3+/CD4+	 7593 46333
7570	0	0	CD3+/CD4+	 7609 46088
7571	0	0	CD3+/CD4+	 7647 46060
7572	0	0	CD3+/CD4+	 7649 46668
7573	0	0	CD3+/CD4+	 7670 46156
7574	0	0	CD3+/CD4+	 7019 46942
7575	0	0	CD3+/CD4+	 7083 47229
7576	0	0	CD3+/CD4+	 7487 47289
7577	0	0	CD3+/CD4+	 7590 47425
7578	0	0	CD3+/CD4+	 7626 47546
7579	0	0	CD3+/CD4+	 7661 47161
7580	0	0	CD3+/CD4+	 7718 47106
7581	0	0	CD3+/CD4+	 7290 48192
7582	0	0	CD3+/CD4+	 7507 48326
7583	0	0	CD3+/CD4+	 7519 48137
7584	0	0	CD3+/CD4+	 7530 47737
7585	0	0	CD3+/CD4+	 7553 48269
7586	0	0	CD3+/CD4+	 7672 47676
7587	0	0	CD3+/CD4+	 7699 47710
7588	0	0	CD3+/CD4+	 7739 47803
7589	0	0	CD3+/CD4+	 7755 47828
7590	0	0	CD3+/CD4+	 7756 47710
7591	0	0	CD3+/CD4+	 7772 48245
7592	0	0	CD3+/CD4+	 7775 47826
7593	0	0	CD3+/CD4+	 7491 48631
7594	0	0	CD3+/CD4+	 7494 48529
7595	0	0	CD3+/CD4+	 7543 48911
7596	0	0	CD3+/CD4+	 7587 48463
7597	0	0	CD3+/CD4+	 7603 48524
7598	0	0	CD3+/CD4+	 7273 49903
7599	0	0	CD3+/CD4+	 7585 49912
7600	0	0	CD3+/CD4+	 7736 49763
7601	0	0	CD3+/CD4+	 7763 49814
7602	0	0	CD3+/CD4+	 7062 50257
7603	0	0	CD3+/CD4+	 8179 36721
7604	0	0	CD3+/CD4+	 8041 37694
7605	0	0	CD3+/CD4+	 8383 37247
7606	0	0	CD3+/CD4+	 8486 37659
7607	0	0	CD3+/CD4+	 8560 37278
7608	0	0	CD3+/CD4+	 8571 37717
7609	0	0	CD3+/CD4+	 7850 38174
7610	0	0	CD3+/CD4+	 7866 38210
7611	0	0	CD3+/CD4+	 7912 38192
7612	0	0	CD3+/CD4+	 7941 38190
7613	0	0	CD3+/CD4+	 7992 37851
7614	0	0	CD3+/CD4+	 8025 38051
7615	0	0	CD3+/CD4+	 8117 38332
7616	0	0	CD3+/CD4+	 8394 37968
7617	0	0	CD3+/CD4+	 8516 37745
7618	0	0	CD3+/CD4+	 8587 37766
7619	0	0	CD3+/CD4+	 7813 38882
7620	0	0	CD3+/CD4+	 7821 38911
7621	0	0	CD3+/CD4+	 7843 38928
7622	0	0	CD3+/CD4+	 7843 39115
7623	0	0	CD3+/CD4+	 7846 38759
7624	0	0	CD3+/CD4+	 7852 39227
7625	0	0	CD3+/CD4+	 7853 38970
7626	0	0	CD3+/CD4+	 7860 38884
7627	0	0	CD3+/CD4+	 7882 39055
7628	0	0	CD3+/CD4+	 7921 38877
7629	0	0	CD3+/CD4+	 7973 39174
7630	0	0	CD3+/CD4+	 8029 39194
7631	0	0	CD3+/CD4+	 8035 38567
7632	0	0	CD3+/CD4+	 8208 38767
7633	0	0	CD3+/CD4+	 8250 38674
7634	0	0	CD3+/CD4+	 8255 38909
7635	0	0	CD3+/CD4+	 8335 38793
7636	0	0	CD3+/CD4+	 8582 39250
7637	0	0	CD3+/CD4+	 7856 39916
7638	0	0	CD3+/CD4+	 7928 39757
7639	0	0	CD3+/CD4+	 7935 39503
7640	0	0	CD3+/CD4+	 8025 39420
7641	0	0	CD3+/CD4+	 8116 39414
7642	0	0	CD3+/CD4+	 8281 39374
7643	0	0	CD3+/CD4+	 8493 39708
7644	0	0	CD3+/CD4+	 8146 40372
7645	0	0	CD3+/CD4+	 8493 40653
7646	0	0	CD3+/CD4+	 8550 40428
7647	0	0	CD3+/CD4+	 8551 40458
7648	0	0	CD3+/CD4+	 7969 41399
7649	0	0	CD3+/CD4+	 8095 41429
7650	0	0	CD3+/CD4+	 8117 41449
7651	0	0	CD3+/CD4+	 8133 41474
7652	0	0	CD3+/CD4+	 8486 41104
7653	0	0	CD3+/CD4+	 7926 42457
7654	0	0	CD3+/CD4+	 8042 42420
7655	0	0	CD3+/CD4+	 8207 42188
7656	0	0	CD3+/CD4+	 8256 42387
7657	0	0	CD3+/CD4+	 8428 41842
7658	0	0	CD3+/CD4+	 8122 43097
7659	0	0	CD3+/CD4+	 8433 42865
7660	0	0	CD3+/CD4+	 8558 43203
7661	0	0	CD3+/CD4+	 7810 43835
7662	0	0	CD3+/CD4+	 7858 43844
7663	0	0	CD3+/CD4+	 7897 43503
7664	0	0	CD3+/CD4+	 7925 43902
7665	0	0	CD3+/CD4+	 8044 43722
7666	0	0	CD3+/CD4+	 8251 43906
7667	0	0	CD3+/CD4+	 8394 43667
7668	0	0	CD3+/CD4+	 7823 44357
7669	0	0	CD3+/CD4+	 8005 44327
7670	0	0	CD3+/CD4+	 8356 44913
7671	0	0	CD3+/CD4+	 8392 44524
7672	0	0	CD3+/CD4+	 8451 44737
7673	0	0	CD3+/CD4+	 8458 44559
7674	0	0	CD3+/CD4+	 8525 44437
7675	0	0	CD3+/CD4+	 8046 45503
7676	0	0	CD3+/CD4+	 8396 45614
7677	0	0	CD3+/CD4+	 7937 45798
7678	0	0	CD3+/CD4+	 7955 46123
7679	0	0	CD3+/CD4+	 7970 45786
7680	0	0	CD3+/CD4+	 7978 45867
7681	0	0	CD3+/CD4+	 8017 45900
7682	0	0	CD3+/CD4+	 8134 46414
7683	0	0	CD3+/CD4+	 8202 46401
7684	0	0	CD3+/CD4+	 8212 46424
7685	0	0	CD3+/CD4+	 8389 46260
7686	0	0	CD3+/CD4+	 8448 45912
7687	0	0	CD3+/CD4+	 7879 47004
7688	0	0	CD3+/CD4+	 7980 47085
7689	0	0	CD3+/CD4+	 8146 46927
7690	0	0	CD3+/CD4+	 8267 46687
7691	0	0	CD3+/CD4+	 8325 46922
7692	0	0	CD3+/CD4+	 8364 46904
7693	0	0	CD3+/CD4+	 7817 47383
7694	0	0	CD3+/CD4+	 7859 47860
7695	0	0	CD3+/CD4+	 8015 48068
7696	0	0	CD3+/CD4+	 8042 48039
7697	0	0	CD3+/CD4+	 8069 48106
7698	0	0	CD3+/CD4+	 8209 47744
7699	0	0	CD3+/CD4+	 8326 47404
7700	0	0	CD3+/CD4+	 8330 47959
7701	0	0	CD3+/CD4+	 8380 47941
7702	0	0	CD3+/CD4+	 8491 47889
7703	0	0	CD3+/CD4+	 7893 48744
7704	0	0	CD3+/CD4+	 7987 48158
7705	0	0	CD3+/CD4+	 8115 48139
7706	0	0	CD3+/CD4+	 8577 48684
7707	0	0	CD3+/CD4+	 7819 49609
7708	0	0	CD3+/CD4+	 7832 49447
7709	0	0	CD3+/CD4+	 7910 49391
7710	0	0	CD3+/CD4+	 8258 49406
7711	0	0	CD3+/CD4+	 8357 49616
7712	0	0	CD3+/CD4+	 7966 49889
7713	0	0	CD3+/CD4+	 8191 49980
7714	0	0	CD3+/CD4+	 8198 49828
7715	0	0	CD3+/CD4+	 8266 50055
7716	0	0	CD3+/CD4+	 8317 49916
7717	0	0	CD3+/CD4+	 8449 49846
7718	0	0	CD3+/CD4+	 8488 50517
7719	0	0	CD3+/CD4+	 8496 49897
7720	0	0	CD3+/CD4+	 8027 50772
7721	0	0	CD3+/CD4+	 9406 36108
7722	0	0	CD3+/CD4+	 8729 37124
7723	0	0	CD3+/CD4+	 8760 37145
7724	0	0	CD3+/CD4+	 8847 36853
7725	0	0	CD3+/CD4+	 8888 36800
7726	0	0	CD3+/CD4+	 9016 36688
7727	0	0	CD3+/CD4+	 9339 36474
7728	0	0	CD3+/CD4+	 9273 37713
7729	0	0	CD3+/CD4+	 8616 38523
7730	0	0	CD3+/CD4+	 9150 38665
7731	0	0	CD3+/CD4+	 9204 37955
7732	0	0	CD3+/CD4+	 9213 38004
7733	0	0	CD3+/CD4+	 9284 38073
7734	0	0	CD3+/CD4+	 9321 38026
7735	0	0	CD3+/CD4+	 9377 38015
7736	0	0	CD3+/CD4+	 8633 38907
7737	0	0	CD3+/CD4+	 8777 39383
7738	0	0	CD3+/CD4+	 9009 39221
7739	0	0	CD3+/CD4+	 9033 38960
7740	0	0	CD3+/CD4+	 9130 39276
7741	0	0	CD3+/CD4+	 9234 38824
7742	0	0	CD3+/CD4+	 9253 39347
7743	0	0	CD3+/CD4+	 9261 39096
7744	0	0	CD3+/CD4+	 9000 40231
7745	0	0	CD3+/CD4+	 9245 39805
7746	0	0	CD3+/CD4+	 8670 40846
7747	0	0	CD3+/CD4+	 9324 41099
7748	0	0	CD3+/CD4+	 8897 41387
7749	0	0	CD3+/CD4+	 8948 41835
7750	0	0	CD3+/CD4+	 9336 41660
7751	0	0	CD3+/CD4+	 9337 41234
7752	0	0	CD3+/CD4+	 9343 41277
7753	0	0	CD3+/CD4+	 9387 41359
7754	0	0	CD3+/CD4+	 8927 42331
7755	0	0	CD3+/CD4+	 8718 42761
7756	0	0	CD3+/CD4+	 8798 44151
7757	0	0	CD3+/CD4+	 9217 44163
7758	0	0	CD3+/CD4+	 9224 44320
7759	0	0	CD3+/CD4+	 8628 44467
7760	0	0	CD3+/CD4+	 8956 44761
7761	0	0	CD3+/CD4+	 8980 44582
7762	0	0	CD3+/CD4+	 9334 44557
7763	0	0	CD3+/CD4+	 8754 45466
7764	0	0	CD3+/CD4+	 8790 45484
7765	0	0	CD3+/CD4+	 8904 45477
7766	0	0	CD3+/CD4+	 9233 45528
7767	0	0	CD3+/CD4+	 9243 45191
7768	0	0	CD3+/CD4+	 9302 45368
7769	0	0	CD3+/CD4+	 9357 45773
7770	0	0	CD3+/CD4+	 9372 45784
7771	0	0	CD3+/CD4+	 9389 45771
7772	0	0	CD3+/CD4+	 9128 46310
7773	0	0	CD3+/CD4+	 9140 46291
7774	0	0	CD3+/CD4+	 9209 46241
7775	0	0	CD3+/CD4+	 9386 46316
7776	0	0	CD3+/CD4+	 9011 47409
7777	0	0	CD3+/CD4+	 8664 47969
7778	0	0	CD3+/CD4+	 8686 47974
7779	0	0	CD3+/CD4+	 8728 47984
7780	0	0	CD3+/CD4+	 8740 48064
7781	0	0	CD3+/CD4+	 8793 48278
7782	0	0	CD3+/CD4+	 8797 48201
7783	0	0	CD3+/CD4+	 9100 47574
7784	0	0	CD3+/CD4+	 9131 47829
7785	0	0	CD3+/CD4+	 9131 48177
7786	0	0	CD3+/CD4+	 9139 48196
7787	0	0	CD3+/CD4+	 9161 47779
7788	0	0	CD3+/CD4+	 9225 47754
7789	0	0	CD3+/CD4+	 9347 47749
7790	0	0	CD3+/CD4+	 9348 47766
7791	0	0	CD3+/CD4+	 8770 48420
7792	0	0	CD3+/CD4+	 9073 48819
7793	0	0	CD3+/CD4+	 9118 48982
7794	0	0	CD3+/CD4+	 9226 48828
7795	0	0	CD3+/CD4+	 8658 49586
7796	0	0	CD3+/CD4+	 8818 49587
7797	0	0	CD3+/CD4+	 8824 49855
7798	0	0	CD3+/CD4+	 8781 50717
7799	0	0	CD3+/CD4+	 8836 50116
7800	0	0	CD3+/CD4+	 8870 50324
7801	0	0	CD3+/CD4+	 9004 50522
7802	0	0	CD3+/CD4+	 9045 50665
7803	0	0	CD3+/CD4+	 9121 49998
7804	0	0	CD3+/CD4+	 9213 50216
7805	0	0	CD3+/CD4+	 9216 50235
7806	0	0	CD3+/CD4+	 8947 51011
7807	0	0	CD3+/CD4+	 8957 50912
7808	0	0	CD3+/CD4+	 9956 34959
7809	0	0	CD3+/CD4+	 9620 35503
7810	0	0	CD3+/CD4+	 9645 35479
7811	0	0	CD3+/CD4+	 9817 35104
7812	0	0	CD3+/CD4+	 10052 35803
7813	0	0	CD3+/CD4+	 9785 36570
7814	0	0	CD3+/CD4+	 9984 36055
7815	0	0	CD3+/CD4+	 10199 36293
7816	0	0	CD3+/CD4+	 9504 36901
7817	0	0	CD3+/CD4+	 9711 36748
7818	0	0	CD3+/CD4+	 9773 36978
7819	0	0	CD3+/CD4+	 9491 38239
7820	0	0	CD3+/CD4+	 9497 37520
7821	0	0	CD3+/CD4+	 9911 37779
7822	0	0	CD3+/CD4+	 9414 39008
7823	0	0	CD3+/CD4+	 9434 38479
7824	0	0	CD3+/CD4+	 9526 38768
7825	0	0	CD3+/CD4+	 9690 38321
7826	0	0	CD3+/CD4+	 10034 38790
7827	0	0	CD3+/CD4+	 9522 39522
7828	0	0	CD3+/CD4+	 9800 39647
7829	0	0	CD3+/CD4+	 9498 40163
7830	0	0	CD3+/CD4+	 9667 40626
7831	0	0	CD3+/CD4+	 10177 40138
7832	0	0	CD3+/CD4+	 9467 41093
7833	0	0	CD3+/CD4+	 9519 41098
7834	0	0	CD3+/CD4+	 9521 41247
7835	0	0	CD3+/CD4+	 9531 41064
7836	0	0	CD3+/CD4+	 9563 40842
7837	0	0	CD3+/CD4+	 9661 41472
7838	0	0	CD3+/CD4+	 9808 41263
7839	0	0	CD3+/CD4+	 9824 41230
7840	0	0	CD3+/CD4+	 9834 40720
7841	0	0	CD3+/CD4+	 10030 41403
7842	0	0	CD3+/CD4+	 10201 40942
7843	0	0	CD3+/CD4+	 9499 41725
7844	0	0	CD3+/CD4+	 9554 41809
7845	0	0	CD3+/CD4+	 9605 41799
7846	0	0	CD3+/CD4+	 9801 42237
7847	0	0	CD3+/CD4+	 10071 41695
7848	0	0	CD3+/CD4+	 10051 42426
7849	0	0	CD3+/CD4+	 9535 43413
7850	0	0	CD3+/CD4+	 9645 43579
7851	0	0	CD3+/CD4+	 9651 43522
7852	0	0	CD3+/CD4+	 9662 43599
7853	0	0	CD3+/CD4+	 9694 43594
7854	0	0	CD3+/CD4+	 9722 43568
7855	0	0	CD3+/CD4+	 9735 43329
7856	0	0	CD3+/CD4+	 9759 43314
7857	0	0	CD3+/CD4+	 10067 43294
7858	0	0	CD3+/CD4+	 10072 43333
7859	0	0	CD3+/CD4+	 10116 43348
7860	0	0	CD3+/CD4+	 10171 43589
7861	0	0	CD3+/CD4+	 10199 43474
7862	0	0	CD3+/CD4+	 9424 44138
7863	0	0	CD3+/CD4+	 9451 44533
7864	0	0	CD3+/CD4+	 9460 44518
7865	0	0	CD3+/CD4+	 9478 44499
7866	0	0	CD3+/CD4+	 9488 44174
7867	0	0	CD3+/CD4+	 9537 44357
7868	0	0	CD3+/CD4+	 9550 44474
7869	0	0	CD3+/CD4+	 9564 44160
7870	0	0	CD3+/CD4+	 9670 44508
7871	0	0	CD3+/CD4+	 9725 44131
7872	0	0	CD3+/CD4+	 9732 44461
7873	0	0	CD3+/CD4+	 9780 44464
7874	0	0	CD3+/CD4+	 9826 44528
7875	0	0	CD3+/CD4+	 9869 44449
7876	0	0	CD3+/CD4+	 9962 44398
7877	0	0	CD3+/CD4+	 10027 44359
7878	0	0	CD3+/CD4+	 10186 44323
7879	0	0	CD3+/CD4+	 9479 45143
7880	0	0	CD3+/CD4+	 9649 45278
7881	0	0	CD3+/CD4+	 10106 45243
7882	0	0	CD3+/CD4+	 9438 46187
7883	0	0	CD3+/CD4+	 9472 46262
7884	0	0	CD3+/CD4+	 9531 46282
7885	0	0	CD3+/CD4+	 9556 46227
7886	0	0	CD3+/CD4+	 9574 46226
7887	0	0	CD3+/CD4+	 9580 46184
7888	0	0	CD3+/CD4+	 9581 46060
7889	0	0	CD3+/CD4+	 9602 46203
7890	0	0	CD3+/CD4+	 9634 46162
7891	0	0	CD3+/CD4+	 9640 46179
7892	0	0	CD3+/CD4+	 9647 46261
7893	0	0	CD3+/CD4+	 9759 46049
7894	0	0	CD3+/CD4+	 9961 45816
7895	0	0	CD3+/CD4+	 10134 46118
7896	0	0	CD3+/CD4+	 10161 46000
7897	0	0	CD3+/CD4+	 9522 46617
7898	0	0	CD3+/CD4+	 9708 46431
7899	0	0	CD3+/CD4+	 9894 46375
7900	0	0	CD3+/CD4+	 9962 46296
7901	0	0	CD3+/CD4+	 10080 46493
7902	0	0	CD3+/CD4+	 10131 46895
7903	0	0	CD3+/CD4+	 10150 46869
7904	0	0	CD3+/CD4+	 9708 47461
7905	0	0	CD3+/CD4+	 9748 47487
7906	0	0	CD3+/CD4+	 9937 47295
7907	0	0	CD3+/CD4+	 10111 47430
7908	0	0	CD3+/CD4+	 9508 48444
7909	0	0	CD3+/CD4+	 9509 48350
7910	0	0	CD3+/CD4+	 9724 47900
7911	0	0	CD3+/CD4+	 9726 48042
7912	0	0	CD3+/CD4+	 9821 47917
7913	0	0	CD3+/CD4+	 9821 48683
7914	0	0	CD3+/CD4+	 9967 48079
7915	0	0	CD3+/CD4+	 9652 49245
7916	0	0	CD3+/CD4+	 9709 48777
7917	0	0	CD3+/CD4+	 9732 49341
7918	0	0	CD3+/CD4+	 9753 49413
7919	0	0	CD3+/CD4+	 10164 49083
7920	0	0	CD3+/CD4+	 10169 49068
7921	0	0	CD3+/CD4+	 9502 49934
7922	0	0	CD3+/CD4+	 9647 50176
7923	0	0	CD3+/CD4+	 9769 49978
7924	0	0	CD3+/CD4+	 9790 50146
7925	0	0	CD3+/CD4+	 9919 50169
7926	0	0	CD3+/CD4+	 10126 50162
7927	0	0	CD3+/CD4+	 9412 50568
7928	0	0	CD3+/CD4+	 9501 50658
7929	0	0	CD3+/CD4+	 9611 50873
7930	0	0	CD3+/CD4+	 9673 50575
7931	0	0	CD3+/CD4+	 9747 50387
7932	0	0	CD3+/CD4+	 9758 50549
7933	0	0	CD3+/CD4+	 9788 51050
7934	0	0	CD3+/CD4+	 9844 50638
7935	0	0	CD3+/CD4+	 9855 50917
7936	0	0	CD3+/CD4+	 10135 50369
7937	0	0	CD3+/CD4+	 9807 51215
7938	0	0	CD3+/CD4+	 10165 51218
7939	0	0	CD3+/CD4+	 10727 33895
7940	0	0	CD3+/CD4+	 10992 33524
7941	0	0	CD3+/CD4+	 10590 34660
7942	0	0	CD3+/CD4+	 10676 34082
7943	0	0	CD3+/CD4+	 10697 34611
7944	0	0	CD3+/CD4+	 10891 34096
7945	0	0	CD3+/CD4+	 10323 35196
7946	0	0	CD3+/CD4+	 10350 35081
7947	0	0	CD3+/CD4+	 10762 35522
7948	0	0	CD3+/CD4+	 10865 35324
7949	0	0	CD3+/CD4+	 10233 36025
7950	0	0	CD3+/CD4+	 10339 36235
7951	0	0	CD3+/CD4+	 10347 35840
7952	0	0	CD3+/CD4+	 10489 36041
7953	0	0	CD3+/CD4+	 10566 36093
7954	0	0	CD3+/CD4+	 10570 36113
7955	0	0	CD3+/CD4+	 10607 36199
7956	0	0	CD3+/CD4+	 10645 35546
7957	0	0	CD3+/CD4+	 10684 35852
7958	0	0	CD3+/CD4+	 10701 35923
7959	0	0	CD3+/CD4+	 10728 35844
7960	0	0	CD3+/CD4+	 10777 35680
7961	0	0	CD3+/CD4+	 10817 35568
7962	0	0	CD3+/CD4+	 10264 36368
7963	0	0	CD3+/CD4+	 10406 36982
7964	0	0	CD3+/CD4+	 10725 36389
7965	0	0	CD3+/CD4+	 10230 38334
7966	0	0	CD3+/CD4+	 10626 38654
7967	0	0	CD3+/CD4+	 10741 38176
7968	0	0	CD3+/CD4+	 10593 40891
7969	0	0	CD3+/CD4+	 10225 42784
7970	0	0	CD3+/CD4+	 10525 43101
7971	0	0	CD3+/CD4+	 10572 43147
7972	0	0	CD3+/CD4+	 10714 43045
7973	0	0	CD3+/CD4+	 10730 43021
7974	0	0	CD3+/CD4+	 10834 42912
7975	0	0	CD3+/CD4+	 10314 44264
7976	0	0	CD3+/CD4+	 10372 44212
7977	0	0	CD3+/CD4+	 10380 44197
7978	0	0	CD3+/CD4+	 10416 44195
7979	0	0	CD3+/CD4+	 10468 44266
7980	0	0	CD3+/CD4+	 10606 44231
7981	0	0	CD3+/CD4+	 10826 43850
7982	0	0	CD3+/CD4+	 10843 43865
7983	0	0	CD3+/CD4+	 10907 43821
7984	0	0	CD3+/CD4+	 10223 44791
7985	0	0	CD3+/CD4+	 10309 44956
7986	0	0	CD3+/CD4+	 10338 44523
7987	0	0	CD3+/CD4+	 10404 44529
7988	0	0	CD3+/CD4+	 10428 44747
7989	0	0	CD3+/CD4+	 10432 44460
7990	0	0	CD3+/CD4+	 10453 44621
7991	0	0	CD3+/CD4+	 10472 44399
7992	0	0	CD3+/CD4+	 10472 44506
7993	0	0	CD3+/CD4+	 10474 44899
7994	0	0	CD3+/CD4+	 10527 44889
7995	0	0	CD3+/CD4+	 10538 44852
7996	0	0	CD3+/CD4+	 10546 44415
7997	0	0	CD3+/CD4+	 10548 44875
7998	0	0	CD3+/CD4+	 10550 44844
7999	0	0	CD3+/CD4+	 10555 44862
8000	0	0	CD3+/CD4+	 10571 44838
8001	0	0	CD3+/CD4+	 10582 44821
8002	0	0	CD3+/CD4+	 10592 44812
8003	0	0	CD3+/CD4+	 10611 44809
8004	0	0	CD3+/CD4+	 10612 44678
8005	0	0	CD3+/CD4+	 10619 44644
8006	0	0	CD3+/CD4+	 10626 44797
8007	0	0	CD3+/CD4+	 10632 44609
8008	0	0	CD3+/CD4+	 10649 44619
8009	0	0	CD3+/CD4+	 10649 44799
8010	0	0	CD3+/CD4+	 10671 44776
8011	0	0	CD3+/CD4+	 10690 45113
8012	0	0	CD3+/CD4+	 10731 44755
8013	0	0	CD3+/CD4+	 10757 44746
8014	0	0	CD3+/CD4+	 10768 44727
8015	0	0	CD3+/CD4+	 10786 44739
8016	0	0	CD3+/CD4+	 10858 44635
8017	0	0	CD3+/CD4+	 10859 44402
8018	0	0	CD3+/CD4+	 10867 44575
8019	0	0	CD3+/CD4+	 10870 44634
8020	0	0	CD3+/CD4+	 10971 45102
8021	0	0	CD3+/CD4+	 10244 45511
8022	0	0	CD3+/CD4+	 10278 45767
8023	0	0	CD3+/CD4+	 10279 45912
8024	0	0	CD3+/CD4+	 10307 45750
8025	0	0	CD3+/CD4+	 10255 46328
8026	0	0	CD3+/CD4+	 10276 46427
8027	0	0	CD3+/CD4+	 10281 46406
8028	0	0	CD3+/CD4+	 10345 46373
8029	0	0	CD3+/CD4+	 10572 46602
8030	0	0	CD3+/CD4+	 10628 46275
8031	0	0	CD3+/CD4+	 10805 46302
8032	0	0	CD3+/CD4+	 10946 46604
8033	0	0	CD3+/CD4+	 10947 46680
8034	0	0	CD3+/CD4+	 10311 47095
8035	0	0	CD3+/CD4+	 10325 47532
8036	0	0	CD3+/CD4+	 10346 47117
8037	0	0	CD3+/CD4+	 10388 47026
8038	0	0	CD3+/CD4+	 10353 47809
8039	0	0	CD3+/CD4+	 10378 47554
8040	0	0	CD3+/CD4+	 10468 48235
8041	0	0	CD3+/CD4+	 10584 47960
8042	0	0	CD3+/CD4+	 10625 48276
8043	0	0	CD3+/CD4+	 10650 47898
8044	0	0	CD3+/CD4+	 10712 48162
8045	0	0	CD3+/CD4+	 10750 47852
8046	0	0	CD3+/CD4+	 10311 48728
8047	0	0	CD3+/CD4+	 10852 48532
8048	0	0	CD3+/CD4+	 10272 50379
8049	0	0	CD3+/CD4+	 10387 50333
8050	0	0	CD3+/CD4+	 10402 50402
8051	0	0	CD3+/CD4+	 10486 50314
8052	0	0	CD3+/CD4+	 10494 50427
8053	0	0	CD3+/CD4+	 10768 50129
8054	0	0	CD3+/CD4+	 10862 50444
8055	0	0	CD3+/CD4+	 10210 50822
8056	0	0	CD3+/CD4+	 10249 51075
8057	0	0	CD3+/CD4+	 10332 50748
8058	0	0	CD3+/CD4+	 10359 50754
8059	0	0	CD3+/CD4+	 10528 50913
8060	0	0	CD3+/CD4+	 10712 50895
8061	0	0	CD3+/CD4+	 10813 50904
8062	0	0	CD3+/CD4+	 10833 51360
8063	0	0	CD3+/CD4+	 10840 50969
8064	0	0	CD3+/CD4+	 10899 51240
8065	0	0	CD3+/CD4+	 10915 51562
8066	0	0	CD3+/CD4+	 10990 51779
8067	0	0	CD3+/CD4+	 11773 31379
8068	0	0	CD3+/CD4+	 11353 32677
8069	0	0	CD3+/CD4+	 11455 32480
8070	0	0	CD3+/CD4+	 11695 32583
8071	0	0	CD3+/CD4+	 11140 33603
8072	0	0	CD3+/CD4+	 11367 33621
8073	0	0	CD3+/CD4+	 11036 34280
8074	0	0	CD3+/CD4+	 11043 34260
8075	0	0	CD3+/CD4+	 11045 33953
8076	0	0	CD3+/CD4+	 11051 34274
8077	0	0	CD3+/CD4+	 11164 33877
8078	0	0	CD3+/CD4+	 11181 33909
8079	0	0	CD3+/CD4+	 11286 34047
8080	0	0	CD3+/CD4+	 11318 33790
8081	0	0	CD3+/CD4+	 11438 34086
8082	0	0	CD3+/CD4+	 11462 34306
8083	0	0	CD3+/CD4+	 11531 34029
8084	0	0	CD3+/CD4+	 11554 34196
8085	0	0	CD3+/CD4+	 11582 34051
8086	0	0	CD3+/CD4+	 11095 34566
8087	0	0	CD3+/CD4+	 11119 34749
8088	0	0	CD3+/CD4+	 11172 34739
8089	0	0	CD3+/CD4+	 11215 35202
8090	0	0	CD3+/CD4+	 11387 36590
8091	0	0	CD3+/CD4+	 11071 37542
8092	0	0	CD3+/CD4+	 11093 37455
8093	0	0	CD3+/CD4+	 11098 37596
8094	0	0	CD3+/CD4+	 11229 37538
8095	0	0	CD3+/CD4+	 11267 37562
8096	0	0	CD3+/CD4+	 11296 37042
8097	0	0	CD3+/CD4+	 11296 37489
8098	0	0	CD3+/CD4+	 11298 37105
8099	0	0	CD3+/CD4+	 11305 37638
8100	0	0	CD3+/CD4+	 11332 37632
8101	0	0	CD3+/CD4+	 11342 37649
8102	0	0	CD3+/CD4+	 11561 37486
8103	0	0	CD3+/CD4+	 11192 37819
8104	0	0	CD3+/CD4+	 11324 37782
8105	0	0	CD3+/CD4+	 11018 38939
8106	0	0	CD3+/CD4+	 11514 39037
8107	0	0	CD3+/CD4+	 11046 39794
8108	0	0	CD3+/CD4+	 11111 39824
8109	0	0	CD3+/CD4+	 11796 39406
8110	0	0	CD3+/CD4+	 11036 40760
8111	0	0	CD3+/CD4+	 11057 40778
8112	0	0	CD3+/CD4+	 11084 40627
8113	0	0	CD3+/CD4+	 11102 40643
8114	0	0	CD3+/CD4+	 11167 40728
8115	0	0	CD3+/CD4+	 11185 40754
8116	0	0	CD3+/CD4+	 11327 40842
8117	0	0	CD3+/CD4+	 11563 40440
8118	0	0	CD3+/CD4+	 11708 40601
8119	0	0	CD3+/CD4+	 11763 40675
8120	0	0	CD3+/CD4+	 11063 41551
8121	0	0	CD3+/CD4+	 11514 41521
8122	0	0	CD3+/CD4+	 11524 41616
8123	0	0	CD3+/CD4+	 11554 41597
8124	0	0	CD3+/CD4+	 11740 41374
8125	0	0	CD3+/CD4+	 11051 41811
8126	0	0	CD3+/CD4+	 11220 42200
8127	0	0	CD3+/CD4+	 11699 41993
8128	0	0	CD3+/CD4+	 11032 42875
8129	0	0	CD3+/CD4+	 11296 43278
8130	0	0	CD3+/CD4+	 11316 43185
8131	0	0	CD3+/CD4+	 11370 42832
8132	0	0	CD3+/CD4+	 11257 43557
8133	0	0	CD3+/CD4+	 11293 43614
8134	0	0	CD3+/CD4+	 11349 43548
8135	0	0	CD3+/CD4+	 11416 43862
8136	0	0	CD3+/CD4+	 11543 43354
8137	0	0	CD3+/CD4+	 11017 44465
8138	0	0	CD3+/CD4+	 11041 44479
8139	0	0	CD3+/CD4+	 11077 44387
8140	0	0	CD3+/CD4+	 11158 44221
8141	0	0	CD3+/CD4+	 11635 44303
8142	0	0	CD3+/CD4+	 11689 44271
8143	0	0	CD3+/CD4+	 11707 44277
8144	0	0	CD3+/CD4+	 11604 45567
8145	0	0	CD3+/CD4+	 11807 45520
8146	0	0	CD3+/CD4+	 11064 45889
8147	0	0	CD3+/CD4+	 11102 46049
8148	0	0	CD3+/CD4+	 11147 45929
8149	0	0	CD3+/CD4+	 11270 46243
8150	0	0	CD3+/CD4+	 11272 45923
8151	0	0	CD3+/CD4+	 11297 45768
8152	0	0	CD3+/CD4+	 11316 46001
8153	0	0	CD3+/CD4+	 11322 45734
8154	0	0	CD3+/CD4+	 11330 46125
8155	0	0	CD3+/CD4+	 11331 45857
8156	0	0	CD3+/CD4+	 11333 46305
8157	0	0	CD3+/CD4+	 11334 46034
8158	0	0	CD3+/CD4+	 11336 45985
8159	0	0	CD3+/CD4+	 11349 46098
8160	0	0	CD3+/CD4+	 11372 46082
8161	0	0	CD3+/CD4+	 11373 46210
8162	0	0	CD3+/CD4+	 11378 46397
8163	0	0	CD3+/CD4+	 11381 45981
8164	0	0	CD3+/CD4+	 11386 46179
8165	0	0	CD3+/CD4+	 11388 45960
8166	0	0	CD3+/CD4+	 11413 46051
8167	0	0	CD3+/CD4+	 11433 46028
8168	0	0	CD3+/CD4+	 11523 45688
8169	0	0	CD3+/CD4+	 11550 45920
8170	0	0	CD3+/CD4+	 11550 46083
8171	0	0	CD3+/CD4+	 11599 46172
8172	0	0	CD3+/CD4+	 11689 46016
8173	0	0	CD3+/CD4+	 11784 46300
8174	0	0	CD3+/CD4+	 11802 46227
8175	0	0	CD3+/CD4+	 11258 46855
8176	0	0	CD3+/CD4+	 11277 46873
8177	0	0	CD3+/CD4+	 11288 47114
8178	0	0	CD3+/CD4+	 11354 46989
8179	0	0	CD3+/CD4+	 11545 46981
8180	0	0	CD3+/CD4+	 11559 46635
8181	0	0	CD3+/CD4+	 11684 47133
8182	0	0	CD3+/CD4+	 11759 47126
8183	0	0	CD3+/CD4+	 11257 47871
8184	0	0	CD3+/CD4+	 11551 47404
8185	0	0	CD3+/CD4+	 11492 48539
8186	0	0	CD3+/CD4+	 11580 48562
8187	0	0	CD3+/CD4+	 11598 48140
8188	0	0	CD3+/CD4+	 11246 48913
8189	0	0	CD3+/CD4+	 11390 49497
8190	0	0	CD3+/CD4+	 11463 49116
8191	0	0	CD3+/CD4+	 11613 49346
8192	0	0	CD3+/CD4+	 11715 48964
8193	0	0	CD3+/CD4+	 11031 50462
8194	0	0	CD3+/CD4+	 11216 50147
8195	0	0	CD3+/CD4+	 11323 49845
8196	0	0	CD3+/CD4+	 11334 50309
8197	0	0	CD3+/CD4+	 11356 50468
8198	0	0	CD3+/CD4+	 11374 50332
8199	0	0	CD3+/CD4+	 11407 50325
8200	0	0	CD3+/CD4+	 11501 49882
8201	0	0	CD3+/CD4+	 11360 50481
8202	0	0	CD3+/CD4+	 11471 51256
8203	0	0	CD3+/CD4+	 11574 50575
8204	0	0	CD3+/CD4+	 11010 51451
8205	0	0	CD3+/CD4+	 11053 51450
8206	0	0	CD3+/CD4+	 11106 51786
8207	0	0	CD3+/CD4+	 11198 51419
8208	0	0	CD3+/CD4+	 11230 51747
8209	0	0	CD3+/CD4+	 11235 51804
8210	0	0	CD3+/CD4+	 11244 51631
8211	0	0	CD3+/CD4+	 11264 51447
8212	0	0	CD3+/CD4+	 11361 51728
8213	0	0	CD3+/CD4+	 11403 51985
8214	0	0	CD3+/CD4+	 11410 51960
8215	0	0	CD3+/CD4+	 11414 51779
8216	0	0	CD3+/CD4+	 11567 51390
8217	0	0	CD3+/CD4+	 11720 51845
8218	0	0	CD3+/CD4+	 12500 29366
8219	0	0	CD3+/CD4+	 12580 29300
8220	0	0	CD3+/CD4+	 12600 29048
8221	0	0	CD3+/CD4+	 12426 30048
8222	0	0	CD3+/CD4+	 12366 30647
8223	0	0	CD3+/CD4+	 11876 31613
8224	0	0	CD3+/CD4+	 12195 31119
8225	0	0	CD3+/CD4+	 12240 31581
8226	0	0	CD3+/CD4+	 12258 31565
8227	0	0	CD3+/CD4+	 11891 33761
8228	0	0	CD3+/CD4+	 12224 37775
8229	0	0	CD3+/CD4+	 12337 37751
8230	0	0	CD3+/CD4+	 12112 38713
8231	0	0	CD3+/CD4+	 11892 39438
8232	0	0	CD3+/CD4+	 12027 39510
8233	0	0	CD3+/CD4+	 12048 39474
8234	0	0	CD3+/CD4+	 12297 39774
8235	0	0	CD3+/CD4+	 12446 39375
8236	0	0	CD3+/CD4+	 12458 39355
8237	0	0	CD3+/CD4+	 12465 39329
8238	0	0	CD3+/CD4+	 11818 40664
8239	0	0	CD3+/CD4+	 11841 40676
8240	0	0	CD3+/CD4+	 11883 41239
8241	0	0	CD3+/CD4+	 11910 40710
8242	0	0	CD3+/CD4+	 11908 42988
8243	0	0	CD3+/CD4+	 11924 42992
8244	0	0	CD3+/CD4+	 11964 42774
8245	0	0	CD3+/CD4+	 12053 42465
8246	0	0	CD3+/CD4+	 12305 42294
8247	0	0	CD3+/CD4+	 12469 43717
8248	0	0	CD3+/CD4+	 12576 43769
8249	0	0	CD3+/CD4+	 11818 44475
8250	0	0	CD3+/CD4+	 11922 44154
8251	0	0	CD3+/CD4+	 11935 44091
8252	0	0	CD3+/CD4+	 11981 44594
8253	0	0	CD3+/CD4+	 11989 44233
8254	0	0	CD3+/CD4+	 12063 44431
8255	0	0	CD3+/CD4+	 12237 44650
8256	0	0	CD3+/CD4+	 12410 44081
8257	0	0	CD3+/CD4+	 12430 44029
8258	0	0	CD3+/CD4+	 12465 44013
8259	0	0	CD3+/CD4+	 12529 44037
8260	0	0	CD3+/CD4+	 11955 45442
8261	0	0	CD3+/CD4+	 12022 45070
8262	0	0	CD3+/CD4+	 12035 45272
8263	0	0	CD3+/CD4+	 12080 45027
8264	0	0	CD3+/CD4+	 12512 44837
8265	0	0	CD3+/CD4+	 12560 44828
8266	0	0	CD3+/CD4+	 11828 45510
8267	0	0	CD3+/CD4+	 11842 45678
8268	0	0	CD3+/CD4+	 11856 45656
8269	0	0	CD3+/CD4+	 11903 46271
8270	0	0	CD3+/CD4+	 12252 46082
8271	0	0	CD3+/CD4+	 12300 46278
8272	0	0	CD3+/CD4+	 12338 46222
8273	0	0	CD3+/CD4+	 11852 46827
8274	0	0	CD3+/CD4+	 11882 46294
8275	0	0	CD3+/CD4+	 11933 46385
8276	0	0	CD3+/CD4+	 11959 46617
8277	0	0	CD3+/CD4+	 12342 46338
8278	0	0	CD3+/CD4+	 11815 47265
8279	0	0	CD3+/CD4+	 11904 47958
8280	0	0	CD3+/CD4+	 11959 48164
8281	0	0	CD3+/CD4+	 12011 47967
8282	0	0	CD3+/CD4+	 11899 49210
8283	0	0	CD3+/CD4+	 11926 49200
8284	0	0	CD3+/CD4+	 12292 49851
8285	0	0	CD3+/CD4+	 12364 49918
8286	0	0	CD3+/CD4+	 11841 51666
8287	0	0	CD3+/CD4+	 11854 51507
8288	0	0	CD3+/CD4+	 11865 51483
8289	0	0	CD3+/CD4+	 11911 51526
8290	0	0	CD3+/CD4+	 12023 51479
8291	0	0	CD3+/CD4+	 12145 51713
8292	0	0	CD3+/CD4+	 12336 51512
8293	0	0	CD3+/CD4+	 12349 51673
8294	0	0	CD3+/CD4+	 12385 51549
8295	0	0	CD3+/CD4+	 12407 51680
8296	0	0	CD3+/CD4+	 12489 51502
8297	0	0	CD3+/CD4+	 12585 51743
8298	0	0	CD3+/CD4+	 11908 52101
8299	0	0	CD3+/CD4+	 11967 52278
8300	0	0	CD3+/CD4+	 12119 52306
8301	0	0	CD3+/CD4+	 12156 51990
8302	0	0	CD3+/CD4+	 12177 52446
8303	0	0	CD3+/CD4+	 12201 52207
8304	0	0	CD3+/CD4+	 12437 52201
8305	0	0	CD3+/CD4+	 12500 52012
8306	0	0	CD3+/CD4+	 12543 52428
8307	0	0	CD3+/CD4+	 12602 51889
8308	0	0	CD3+/CD4+	 12985 27740
8309	0	0	CD3+/CD4+	 13116 27531
8310	0	0	CD3+/CD4+	 13241 27707
8311	0	0	CD3+/CD4+	 13270 27729
8312	0	0	CD3+/CD4+	 13272 27747
8313	0	0	CD3+/CD4+	 13310 27749
8314	0	0	CD3+/CD4+	 13317 27383
8315	0	0	CD3+/CD4+	 13320 27754
8316	0	0	CD3+/CD4+	 13335 27743
8317	0	0	CD3+/CD4+	 13351 27348
8318	0	0	CD3+/CD4+	 13361 27376
8319	0	0	CD3+/CD4+	 13361 27741
8320	0	0	CD3+/CD4+	 13407 27731
8321	0	0	CD3+/CD4+	 12869 28311
8322	0	0	CD3+/CD4+	 12880 28255
8323	0	0	CD3+/CD4+	 12886 28363
8324	0	0	CD3+/CD4+	 12896 28458
8325	0	0	CD3+/CD4+	 12898 28431
8326	0	0	CD3+/CD4+	 12907 28261
8327	0	0	CD3+/CD4+	 12931 28418
8328	0	0	CD3+/CD4+	 12939 28317
8329	0	0	CD3+/CD4+	 12955 28341
8330	0	0	CD3+/CD4+	 12957 28140
8331	0	0	CD3+/CD4+	 12966 28388
8332	0	0	CD3+/CD4+	 12974 28032
8333	0	0	CD3+/CD4+	 12996 27775
8334	0	0	CD3+/CD4+	 13056 28203
8335	0	0	CD3+/CD4+	 13065 27799
8336	0	0	CD3+/CD4+	 13088 27873
8337	0	0	CD3+/CD4+	 13095 28074
8338	0	0	CD3+/CD4+	 13097 28047
8339	0	0	CD3+/CD4+	 13110 28014
8340	0	0	CD3+/CD4+	 13119 28205
8341	0	0	CD3+/CD4+	 13128 28163
8342	0	0	CD3+/CD4+	 13133 28212
8343	0	0	CD3+/CD4+	 13141 27897
8344	0	0	CD3+/CD4+	 13145 27876
8345	0	0	CD3+/CD4+	 13154 28155
8346	0	0	CD3+/CD4+	 13155 27782
8347	0	0	CD3+/CD4+	 13174 28051
8348	0	0	CD3+/CD4+	 13175 28000
8349	0	0	CD3+/CD4+	 13187 27775
8350	0	0	CD3+/CD4+	 13190 28487
8351	0	0	CD3+/CD4+	 13194 27935
8352	0	0	CD3+/CD4+	 13199 27949
8353	0	0	CD3+/CD4+	 13208 27861
8354	0	0	CD3+/CD4+	 13212 27917
8355	0	0	CD3+/CD4+	 13217 27879
8356	0	0	CD3+/CD4+	 13225 27864
8357	0	0	CD3+/CD4+	 13269 27883
8358	0	0	CD3+/CD4+	 13271 28356
8359	0	0	CD3+/CD4+	 13291 27763
8360	0	0	CD3+/CD4+	 13291 27908
8361	0	0	CD3+/CD4+	 13294 28329
8362	0	0	CD3+/CD4+	 13303 27894
8363	0	0	CD3+/CD4+	 13305 27779
8364	0	0	CD3+/CD4+	 13305 27828
8365	0	0	CD3+/CD4+	 13313 27922
8366	0	0	CD3+/CD4+	 13315 28434
8367	0	0	CD3+/CD4+	 13317 27951
8368	0	0	CD3+/CD4+	 13320 27849
8369	0	0	CD3+/CD4+	 13324 28091
8370	0	0	CD3+/CD4+	 13327 28502
8371	0	0	CD3+/CD4+	 13328 27966
8372	0	0	CD3+/CD4+	 13340 27824
8373	0	0	CD3+/CD4+	 13341 27766
8374	0	0	CD3+/CD4+	 13341 27808
8375	0	0	CD3+/CD4+	 13341 28479
8376	0	0	CD3+/CD4+	 13342 27918
8377	0	0	CD3+/CD4+	 13355 28038
8378	0	0	CD3+/CD4+	 13356 28010
8379	0	0	CD3+/CD4+	 13367 28113
8380	0	0	CD3+/CD4+	 13379 27779
8381	0	0	CD3+/CD4+	 13403 27920
8382	0	0	CD3+/CD4+	 13406 27939
8383	0	0	CD3+/CD4+	 13407 28434
8384	0	0	CD3+/CD4+	 12711 28615
8385	0	0	CD3+/CD4+	 12714 28602
8386	0	0	CD3+/CD4+	 12725 28652
8387	0	0	CD3+/CD4+	 12812 28672
8388	0	0	CD3+/CD4+	 12832 28773
8389	0	0	CD3+/CD4+	 12857 28790
8390	0	0	CD3+/CD4+	 12896 28793
8391	0	0	CD3+/CD4+	 13002 29264
8392	0	0	CD3+/CD4+	 13043 29224
8393	0	0	CD3+/CD4+	 13154 29133
8394	0	0	CD3+/CD4+	 13210 28708
8395	0	0	CD3+/CD4+	 13230 29073
8396	0	0	CD3+/CD4+	 13285 29098
8397	0	0	CD3+/CD4+	 13294 29311
8398	0	0	CD3+/CD4+	 13305 29192
8399	0	0	CD3+/CD4+	 13317 28628
8400	0	0	CD3+/CD4+	 13394 28903
8401	0	0	CD3+/CD4+	 12612 30019
8402	0	0	CD3+/CD4+	 12629 29361
8403	0	0	CD3+/CD4+	 12684 29452
8404	0	0	CD3+/CD4+	 12816 29709
8405	0	0	CD3+/CD4+	 12842 29662
8406	0	0	CD3+/CD4+	 12865 29443
8407	0	0	CD3+/CD4+	 12919 30029
8408	0	0	CD3+/CD4+	 13049 29673
8409	0	0	CD3+/CD4+	 13051 29817
8410	0	0	CD3+/CD4+	 13133 29516
8411	0	0	CD3+/CD4+	 13192 29401
8412	0	0	CD3+/CD4+	 12610 30619
8413	0	0	CD3+/CD4+	 12617 30449
8414	0	0	CD3+/CD4+	 12630 30290
8415	0	0	CD3+/CD4+	 12803 30648
8416	0	0	CD3+/CD4+	 12903 32305
8417	0	0	CD3+/CD4+	 13110 33345
8418	0	0	CD3+/CD4+	 13248 32877
8419	0	0	CD3+/CD4+	 13300 33192
8420	0	0	CD3+/CD4+	 13317 33183
8421	0	0	CD3+/CD4+	 13340 32856
8422	0	0	CD3+/CD4+	 13045 33912
8423	0	0	CD3+/CD4+	 13148 34563
8424	0	0	CD3+/CD4+	 12915 35945
8425	0	0	CD3+/CD4+	 13259 36099
8426	0	0	CD3+/CD4+	 12954 36994
8427	0	0	CD3+/CD4+	 13157 36744
8428	0	0	CD3+/CD4+	 12932 37915
8429	0	0	CD3+/CD4+	 12960 38120
8430	0	0	CD3+/CD4+	 13005 38129
8431	0	0	CD3+/CD4+	 13058 37916
8432	0	0	CD3+/CD4+	 13233 37419
8433	0	0	CD3+/CD4+	 13064 38172
8434	0	0	CD3+/CD4+	 13101 38422
8435	0	0	CD3+/CD4+	 13155 38202
8436	0	0	CD3+/CD4+	 13404 38235
8437	0	0	CD3+/CD4+	 13127 40431
8438	0	0	CD3+/CD4+	 13162 40481
8439	0	0	CD3+/CD4+	 13169 40466
8440	0	0	CD3+/CD4+	 12921 40901
8441	0	0	CD3+/CD4+	 13079 40859
8442	0	0	CD3+/CD4+	 13275 41061
8443	0	0	CD3+/CD4+	 13337 42082
8444	0	0	CD3+/CD4+	 12778 42476
8445	0	0	CD3+/CD4+	 13042 42320
8446	0	0	CD3+/CD4+	 13110 42473
8447	0	0	CD3+/CD4+	 13147 42314
8448	0	0	CD3+/CD4+	 13160 42216
8449	0	0	CD3+/CD4+	 13171 43611
8450	0	0	CD3+/CD4+	 13200 43236
8451	0	0	CD3+/CD4+	 13310 43318
8452	0	0	CD3+/CD4+	 12712 43980
8453	0	0	CD3+/CD4+	 12942 44367
8454	0	0	CD3+/CD4+	 13006 44443
8455	0	0	CD3+/CD4+	 13154 44511
8456	0	0	CD3+/CD4+	 13252 44039
8457	0	0	CD3+/CD4+	 13297 43841
8458	0	0	CD3+/CD4+	 13321 43829
8459	0	0	CD3+/CD4+	 12615 44813
8460	0	0	CD3+/CD4+	 12722 44777
8461	0	0	CD3+/CD4+	 12861 44605
8462	0	0	CD3+/CD4+	 12866 44586
8463	0	0	CD3+/CD4+	 12877 44912
8464	0	0	CD3+/CD4+	 12966 44638
8465	0	0	CD3+/CD4+	 12981 45204
8466	0	0	CD3+/CD4+	 13011 45150
8467	0	0	CD3+/CD4+	 13089 45130
8468	0	0	CD3+/CD4+	 13198 45074
8469	0	0	CD3+/CD4+	 13216 45020
8470	0	0	CD3+/CD4+	 13253 45083
8471	0	0	CD3+/CD4+	 13274 45038
8472	0	0	CD3+/CD4+	 13280 45011
8473	0	0	CD3+/CD4+	 13325 45297
8474	0	0	CD3+/CD4+	 13335 44988
8475	0	0	CD3+/CD4+	 13389 44965
8476	0	0	CD3+/CD4+	 12667 46138
8477	0	0	CD3+/CD4+	 12680 45694
8478	0	0	CD3+/CD4+	 13161 45757
8479	0	0	CD3+/CD4+	 12620 46435
8480	0	0	CD3+/CD4+	 12782 46164
8481	0	0	CD3+/CD4+	 13088 46876
8482	0	0	CD3+/CD4+	 12891 47409
8483	0	0	CD3+/CD4+	 13217 46978
8484	0	0	CD3+/CD4+	 13330 47274
8485	0	0	CD3+/CD4+	 13083 47849
8486	0	0	CD3+/CD4+	 13089 48301
8487	0	0	CD3+/CD4+	 13119 48137
8488	0	0	CD3+/CD4+	 13128 48248
8489	0	0	CD3+/CD4+	 13188 48212
8490	0	0	CD3+/CD4+	 13203 48125
8491	0	0	CD3+/CD4+	 13212 48212
8492	0	0	CD3+/CD4+	 13227 48196
8493	0	0	CD3+/CD4+	 13381 47903
8494	0	0	CD3+/CD4+	 12833 49054
8495	0	0	CD3+/CD4+	 12928 48948
8496	0	0	CD3+/CD4+	 12969 48911
8497	0	0	CD3+/CD4+	 12976 49038
8498	0	0	CD3+/CD4+	 13009 49290
8499	0	0	CD3+/CD4+	 13043 48828
8500	0	0	CD3+/CD4+	 13064 48821
8501	0	0	CD3+/CD4+	 13356 48916
8502	0	0	CD3+/CD4+	 12660 49473
8503	0	0	CD3+/CD4+	 12690 49546
8504	0	0	CD3+/CD4+	 12739 49605
8505	0	0	CD3+/CD4+	 12746 49526
8506	0	0	CD3+/CD4+	 12895 49361
8507	0	0	CD3+/CD4+	 13057 49385
8508	0	0	CD3+/CD4+	 13060 49364
8509	0	0	CD3+/CD4+	 13199 49637
8510	0	0	CD3+/CD4+	 13347 49682
8511	0	0	CD3+/CD4+	 13088 50707
8512	0	0	CD3+/CD4+	 13118 50827
8513	0	0	CD3+/CD4+	 13138 50833
8514	0	0	CD3+/CD4+	 12674 51418
8515	0	0	CD3+/CD4+	 12694 51740
8516	0	0	CD3+/CD4+	 12716 51640
8517	0	0	CD3+/CD4+	 12826 51554
8518	0	0	CD3+/CD4+	 12841 51699
8519	0	0	CD3+/CD4+	 13181 51626
8520	0	0	CD3+/CD4+	 13200 51450
8521	0	0	CD3+/CD4+	 12835 52091
8522	0	0	CD3+/CD4+	 12848 52081
8523	0	0	CD3+/CD4+	 13003 52457
8524	0	0	CD3+/CD4+	 13012 52414
8525	0	0	CD3+/CD4+	 12813 52669
8526	0	0	CD3+/CD4+	 13850 26787
8527	0	0	CD3+/CD4+	 13424 27255
8528	0	0	CD3+/CD4+	 13646 27600
8529	0	0	CD3+/CD4+	 13856 27339
8530	0	0	CD3+/CD4+	 13936 26884
8531	0	0	CD3+/CD4+	 14075 27124
8532	0	0	CD3+/CD4+	 13416 27713
8533	0	0	CD3+/CD4+	 13418 28199
8534	0	0	CD3+/CD4+	 13421 28184
8535	0	0	CD3+/CD4+	 13428 27701
8536	0	0	CD3+/CD4+	 13433 28200
8537	0	0	CD3+/CD4+	 13437 27881
8538	0	0	CD3+/CD4+	 13455 27693
8539	0	0	CD3+/CD4+	 13464 27868
8540	0	0	CD3+/CD4+	 13484 27933
8541	0	0	CD3+/CD4+	 13493 27912
8542	0	0	CD3+/CD4+	 13520 28353
8543	0	0	CD3+/CD4+	 13563 27730
8544	0	0	CD3+/CD4+	 13493 29454
8545	0	0	CD3+/CD4+	 13547 32427
8546	0	0	CD3+/CD4+	 13791 32254
8547	0	0	CD3+/CD4+	 13505 33686
8548	0	0	CD3+/CD4+	 13583 33940
8549	0	0	CD3+/CD4+	 13442 34946
8550	0	0	CD3+/CD4+	 13819 35440
8551	0	0	CD3+/CD4+	 13739 36006
8552	0	0	CD3+/CD4+	 13464 37291
8553	0	0	CD3+/CD4+	 13675 38719
8554	0	0	CD3+/CD4+	 13717 38652
8555	0	0	CD3+/CD4+	 13723 38780
8556	0	0	CD3+/CD4+	 13753 38272
8557	0	0	CD3+/CD4+	 13757 38316
8558	0	0	CD3+/CD4+	 13761 38259
8559	0	0	CD3+/CD4+	 13776 38227
8560	0	0	CD3+/CD4+	 13776 38272
8561	0	0	CD3+/CD4+	 13777 38315
8562	0	0	CD3+/CD4+	 13835 38797
8563	0	0	CD3+/CD4+	 14071 39400
8564	0	0	CD3+/CD4+	 13521 41838
8565	0	0	CD3+/CD4+	 13570 43337
8566	0	0	CD3+/CD4+	 13491 43885
8567	0	0	CD3+/CD4+	 13614 44179
8568	0	0	CD3+/CD4+	 13736 43876
8569	0	0	CD3+/CD4+	 13747 44014
8570	0	0	CD3+/CD4+	 13971 44028
8571	0	0	CD3+/CD4+	 13991 44083
8572	0	0	CD3+/CD4+	 13427 44989
8573	0	0	CD3+/CD4+	 13450 44536
8574	0	0	CD3+/CD4+	 13566 45219
8575	0	0	CD3+/CD4+	 13577 44563
8576	0	0	CD3+/CD4+	 13592 45087
8577	0	0	CD3+/CD4+	 13609 44853
8578	0	0	CD3+/CD4+	 13687 44818
8579	0	0	CD3+/CD4+	 13774 45001
8580	0	0	CD3+/CD4+	 13783 45051
8581	0	0	CD3+/CD4+	 13789 45065
8582	0	0	CD3+/CD4+	 13794 45023
8583	0	0	CD3+/CD4+	 13855 44993
8584	0	0	CD3+/CD4+	 13880 45016
8585	0	0	CD3+/CD4+	 13994 44797
8586	0	0	CD3+/CD4+	 14050 45016
8587	0	0	CD3+/CD4+	 14052 44718
8588	0	0	CD3+/CD4+	 14105 44728
8589	0	0	CD3+/CD4+	 13425 45690
8590	0	0	CD3+/CD4+	 13453 45671
8591	0	0	CD3+/CD4+	 13463 45953
8592	0	0	CD3+/CD4+	 13493 45678
8593	0	0	CD3+/CD4+	 13592 45286
8594	0	0	CD3+/CD4+	 13551 46536
8595	0	0	CD3+/CD4+	 13600 46495
8596	0	0	CD3+/CD4+	 13796 46777
8597	0	0	CD3+/CD4+	 13981 46140
8598	0	0	CD3+/CD4+	 13641 46843
8599	0	0	CD3+/CD4+	 13853 47564
8600	0	0	CD3+/CD4+	 13465 47940
8601	0	0	CD3+/CD4+	 13565 47928
8602	0	0	CD3+/CD4+	 14048 48548
8603	0	0	CD3+/CD4+	 14073 49999
8604	0	0	CD3+/CD4+	 13439 52392
8605	0	0	CD3+/CD4+	 13456 51889
8606	0	0	CD3+/CD4+	 13586 51701
8607	0	0	CD3+/CD4+	 13687 51783
8608	0	0	CD3+/CD4+	 13930 52249
8609	0	0	CD3+/CD4+	 13485 52801
8610	0	0	CD3+/CD4+	 13801 52901
8611	0	0	CD3+/CD4+	 13850 53048
8612	0	0	CD3+/CD4+	 13853 52813
8613	0	0	CD3+/CD4+	 14924 25947
8614	0	0	CD3+/CD4+	 14982 26468
8615	0	0	CD3+/CD4+	 14501 31793
8616	0	0	CD3+/CD4+	 14903 31928
8617	0	0	CD3+/CD4+	 14806 33144
8618	0	0	CD3+/CD4+	 14860 32694
8619	0	0	CD3+/CD4+	 14690 33865
8620	0	0	CD3+/CD4+	 14717 33549
8621	0	0	CD3+/CD4+	 14737 33549
8622	0	0	CD3+/CD4+	 14788 33987
8623	0	0	CD3+/CD4+	 14830 34007
8624	0	0	CD3+/CD4+	 14842 33952
8625	0	0	CD3+/CD4+	 14861 33994
8626	0	0	CD3+/CD4+	 14864 33533
8627	0	0	CD3+/CD4+	 14872 33467
8628	0	0	CD3+/CD4+	 14875 33488
8629	0	0	CD3+/CD4+	 14917 33546
8630	0	0	CD3+/CD4+	 14918 33529
8631	0	0	CD3+/CD4+	 14927 33958
8632	0	0	CD3+/CD4+	 14944 34061
8633	0	0	CD3+/CD4+	 14981 33707
8634	0	0	CD3+/CD4+	 15000 34040
8635	0	0	CD3+/CD4+	 14451 34663
8636	0	0	CD3+/CD4+	 14593 34368
8637	0	0	CD3+/CD4+	 14782 34674
8638	0	0	CD3+/CD4+	 14482 35499
8639	0	0	CD3+/CD4+	 14490 35519
8640	0	0	CD3+/CD4+	 14518 35469
8641	0	0	CD3+/CD4+	 14522 35623
8642	0	0	CD3+/CD4+	 14737 36761
8643	0	0	CD3+/CD4+	 14757 37178
8644	0	0	CD3+/CD4+	 14579 37979
8645	0	0	CD3+/CD4+	 14881 37786
8646	0	0	CD3+/CD4+	 14942 37546
8647	0	0	CD3+/CD4+	 14523 38909
8648	0	0	CD3+/CD4+	 14873 38514
8649	0	0	CD3+/CD4+	 14735 39122
8650	0	0	CD3+/CD4+	 14954 39490
8651	0	0	CD3+/CD4+	 14853 39968
8652	0	0	CD3+/CD4+	 14241 40899
8653	0	0	CD3+/CD4+	 14758 40689
8654	0	0	CD3+/CD4+	 14759 40772
8655	0	0	CD3+/CD4+	 14771 40762
8656	0	0	CD3+/CD4+	 14773 40774
8657	0	0	CD3+/CD4+	 14796 40786
8658	0	0	CD3+/CD4+	 14803 41447
8659	0	0	CD3+/CD4+	 14846 41617
8660	0	0	CD3+/CD4+	 14881 41549
8661	0	0	CD3+/CD4+	 14874 42699
8662	0	0	CD3+/CD4+	 14921 42448
8663	0	0	CD3+/CD4+	 14388 43835
8664	0	0	CD3+/CD4+	 14209 44415
8665	0	0	CD3+/CD4+	 14218 44545
8666	0	0	CD3+/CD4+	 14287 44640
8667	0	0	CD3+/CD4+	 14344 44611
8668	0	0	CD3+/CD4+	 14357 44349
8669	0	0	CD3+/CD4+	 14428 44279
8670	0	0	CD3+/CD4+	 14444 43955
8671	0	0	CD3+/CD4+	 14445 44224
8672	0	0	CD3+/CD4+	 14714 44478
8673	0	0	CD3+/CD4+	 14729 44476
8674	0	0	CD3+/CD4+	 14291 44739
8675	0	0	CD3+/CD4+	 14742 44948
8676	0	0	CD3+/CD4+	 14944 44658
8677	0	0	CD3+/CD4+	 14222 46086
8678	0	0	CD3+/CD4+	 14298 45936
8679	0	0	CD3+/CD4+	 14552 45989
8680	0	0	CD3+/CD4+	 14754 45739
8681	0	0	CD3+/CD4+	 14766 45557
8682	0	0	CD3+/CD4+	 14773 45707
8683	0	0	CD3+/CD4+	 14847 45689
8684	0	0	CD3+/CD4+	 14862 45911
8685	0	0	CD3+/CD4+	 14932 45808
8686	0	0	CD3+/CD4+	 14936 45613
8687	0	0	CD3+/CD4+	 14984 46190
8688	0	0	CD3+/CD4+	 14408 46270
8689	0	0	CD3+/CD4+	 14558 46308
8690	0	0	CD3+/CD4+	 14726 47854
8691	0	0	CD3+/CD4+	 14924 47809
8692	0	0	CD3+/CD4+	 15000 47452
8693	0	0	CD3+/CD4+	 14216 47879
8694	0	0	CD3+/CD4+	 14294 47951
8695	0	0	CD3+/CD4+	 14313 47941
8696	0	0	CD3+/CD4+	 14373 47884
8697	0	0	CD3+/CD4+	 14535 48311
8698	0	0	CD3+/CD4+	 14701 48267
8699	0	0	CD3+/CD4+	 14747 48501
8700	0	0	CD3+/CD4+	 14766 48378
8701	0	0	CD3+/CD4+	 14782 48358
8702	0	0	CD3+/CD4+	 14847 48262
8703	0	0	CD3+/CD4+	 14908 48462
8704	0	0	CD3+/CD4+	 14929 48089
8705	0	0	CD3+/CD4+	 14929 48104
8706	0	0	CD3+/CD4+	 14955 48483
8707	0	0	CD3+/CD4+	 14252 49400
8708	0	0	CD3+/CD4+	 14748 48749
8709	0	0	CD3+/CD4+	 14796 48667
8710	0	0	CD3+/CD4+	 14883 48809
8711	0	0	CD3+/CD4+	 14894 49444
8712	0	0	CD3+/CD4+	 14904 49007
8713	0	0	CD3+/CD4+	 14928 48928
8714	0	0	CD3+/CD4+	 14932 48785
8715	0	0	CD3+/CD4+	 14549 49543
8716	0	0	CD3+/CD4+	 14987 49918
8717	0	0	CD3+/CD4+	 14577 50514
8718	0	0	CD3+/CD4+	 14940 50839
8719	0	0	CD3+/CD4+	 14969 50795
8720	0	0	CD3+/CD4+	 14977 50817
8721	0	0	CD3+/CD4+	 14607 51347
8722	0	0	CD3+/CD4+	 14958 51355
8723	0	0	CD3+/CD4+	 14979 51110
8724	0	0	CD3+/CD4+	 15007 51081
8725	0	0	CD3+/CD4+	 14775 52746
8726	0	0	CD3+/CD4+	 14857 52849
8727	0	0	CD3+/CD4+	 15292 25333
8728	0	0	CD3+/CD4+	 15361 25273
8729	0	0	CD3+/CD4+	 15548 25134
8730	0	0	CD3+/CD4+	 15665 24887
8731	0	0	CD3+/CD4+	 15783 25407
8732	0	0	CD3+/CD4+	 15083 26018
8733	0	0	CD3+/CD4+	 15120 26246
8734	0	0	CD3+/CD4+	 15125 26284
8735	0	0	CD3+/CD4+	 15128 26296
8736	0	0	CD3+/CD4+	 15239 25843
8737	0	0	CD3+/CD4+	 15497 26073
8738	0	0	CD3+/CD4+	 15201 26691
8739	0	0	CD3+/CD4+	 15221 26512
8740	0	0	CD3+/CD4+	 15180 30178
8741	0	0	CD3+/CD4+	 15220 31283
8742	0	0	CD3+/CD4+	 15407 31216
8743	0	0	CD3+/CD4+	 15295 32441
8744	0	0	CD3+/CD4+	 15365 32460
8745	0	0	CD3+/CD4+	 15420 32657
8746	0	0	CD3+/CD4+	 15799 32747
8747	0	0	CD3+/CD4+	 15009 34062
8748	0	0	CD3+/CD4+	 15016 34967
8749	0	0	CD3+/CD4+	 15061 34876
8750	0	0	CD3+/CD4+	 15373 34584
8751	0	0	CD3+/CD4+	 15094 35188
8752	0	0	CD3+/CD4+	 15129 35181
8753	0	0	CD3+/CD4+	 15549 35966
8754	0	0	CD3+/CD4+	 15009 36786
8755	0	0	CD3+/CD4+	 15068 37061
8756	0	0	CD3+/CD4+	 15078 37431
8757	0	0	CD3+/CD4+	 15131 37073
8758	0	0	CD3+/CD4+	 15134 36976
8759	0	0	CD3+/CD4+	 15365 37361
8760	0	0	CD3+/CD4+	 15745 37545
8761	0	0	CD3+/CD4+	 15129 38687
8762	0	0	CD3+/CD4+	 15141 40573
8763	0	0	CD3+/CD4+	 15623 40819
8764	0	0	CD3+/CD4+	 15167 42235
8765	0	0	CD3+/CD4+	 15359 42332
8766	0	0	CD3+/CD4+	 15018 42464
8767	0	0	CD3+/CD4+	 15094 42611
8768	0	0	CD3+/CD4+	 15096 42439
8769	0	0	CD3+/CD4+	 15181 42511
8770	0	0	CD3+/CD4+	 15287 42922
8771	0	0	CD3+/CD4+	 15454 43016
8772	0	0	CD3+/CD4+	 15511 42596
8773	0	0	CD3+/CD4+	 15583 42345
8774	0	0	CD3+/CD4+	 15711 42904
8775	0	0	CD3+/CD4+	 15103 43568
8776	0	0	CD3+/CD4+	 15412 43708
8777	0	0	CD3+/CD4+	 15517 43894
8778	0	0	CD3+/CD4+	 15758 43795
8779	0	0	CD3+/CD4+	 15009 44655
8780	0	0	CD3+/CD4+	 15109 44709
8781	0	0	CD3+/CD4+	 15129 44125
8782	0	0	CD3+/CD4+	 15375 44256
8783	0	0	CD3+/CD4+	 15422 44530
8784	0	0	CD3+/CD4+	 15426 44503
8785	0	0	CD3+/CD4+	 15578 44455
8786	0	0	CD3+/CD4+	 15712 44195
8787	0	0	CD3+/CD4+	 15741 44593
8788	0	0	CD3+/CD4+	 15775 44330
8789	0	0	CD3+/CD4+	 15089 45236
8790	0	0	CD3+/CD4+	 15135 45211
8791	0	0	CD3+/CD4+	 15150 45218
8792	0	0	CD3+/CD4+	 15171 45219
8793	0	0	CD3+/CD4+	 15178 45115
8794	0	0	CD3+/CD4+	 15221 45085
8795	0	0	CD3+/CD4+	 15256 45377
8796	0	0	CD3+/CD4+	 15585 45470
8797	0	0	CD3+/CD4+	 15687 45500
8798	0	0	CD3+/CD4+	 15701 45384
8799	0	0	CD3+/CD4+	 15807 45401
8800	0	0	CD3+/CD4+	 15016 46222
8801	0	0	CD3+/CD4+	 15065 45735
8802	0	0	CD3+/CD4+	 15089 45719
8803	0	0	CD3+/CD4+	 15099 45595
8804	0	0	CD3+/CD4+	 15099 45701
8805	0	0	CD3+/CD4+	 15225 46198
8806	0	0	CD3+/CD4+	 15350 45543
8807	0	0	CD3+/CD4+	 15419 45638
8808	0	0	CD3+/CD4+	 15482 45560
8809	0	0	CD3+/CD4+	 15636 45562
8810	0	0	CD3+/CD4+	 15700 45947
8811	0	0	CD3+/CD4+	 15153 46378
8812	0	0	CD3+/CD4+	 15078 47646
8813	0	0	CD3+/CD4+	 15095 47266
8814	0	0	CD3+/CD4+	 15190 47417
8815	0	0	CD3+/CD4+	 15271 47877
8816	0	0	CD3+/CD4+	 15310 47912
8817	0	0	CD3+/CD4+	 15349 47357
8818	0	0	CD3+/CD4+	 15492 47802
8819	0	0	CD3+/CD4+	 15581 47575
8820	0	0	CD3+/CD4+	 15620 47523
8821	0	0	CD3+/CD4+	 15640 47718
8822	0	0	CD3+/CD4+	 15692 47642
8823	0	0	CD3+/CD4+	 15752 47184
8824	0	0	CD3+/CD4+	 15026 48078
8825	0	0	CD3+/CD4+	 15028 48041
8826	0	0	CD3+/CD4+	 15037 47955
8827	0	0	CD3+/CD4+	 15040 48262
8828	0	0	CD3+/CD4+	 15042 48097
8829	0	0	CD3+/CD4+	 15090 48321
8830	0	0	CD3+/CD4+	 15150 48287
8831	0	0	CD3+/CD4+	 15170 48043
8832	0	0	CD3+/CD4+	 15238 48269
8833	0	0	CD3+/CD4+	 15246 48199
8834	0	0	CD3+/CD4+	 15248 48102
8835	0	0	CD3+/CD4+	 15250 47986
8836	0	0	CD3+/CD4+	 15284 47948
8837	0	0	CD3+/CD4+	 15374 48706
8838	0	0	CD3+/CD4+	 15427 48649
8839	0	0	CD3+/CD4+	 15440 48169
8840	0	0	CD3+/CD4+	 15519 48006
8841	0	0	CD3+/CD4+	 15579 48133
8842	0	0	CD3+/CD4+	 15624 48466
8843	0	0	CD3+/CD4+	 15736 48533
8844	0	0	CD3+/CD4+	 15779 48515
8845	0	0	CD3+/CD4+	 15801 48037
8846	0	0	CD3+/CD4+	 15049 48954
8847	0	0	CD3+/CD4+	 15064 48942
8848	0	0	CD3+/CD4+	 15071 49191
8849	0	0	CD3+/CD4+	 15112 49185
8850	0	0	CD3+/CD4+	 15143 48786
8851	0	0	CD3+/CD4+	 15149 49176
8852	0	0	CD3+/CD4+	 15229 48899
8853	0	0	CD3+/CD4+	 15253 48753
8854	0	0	CD3+/CD4+	 15259 49176
8855	0	0	CD3+/CD4+	 15265 48991
8856	0	0	CD3+/CD4+	 15269 48833
8857	0	0	CD3+/CD4+	 15296 49194
8858	0	0	CD3+/CD4+	 15407 48821
8859	0	0	CD3+/CD4+	 15485 48747
8860	0	0	CD3+/CD4+	 15485 48912
8861	0	0	CD3+/CD4+	 15575 49393
8862	0	0	CD3+/CD4+	 15592 49094
8863	0	0	CD3+/CD4+	 15614 48984
8864	0	0	CD3+/CD4+	 15694 49231
8865	0	0	CD3+/CD4+	 15134 50036
8866	0	0	CD3+/CD4+	 15182 49984
8867	0	0	CD3+/CD4+	 15237 49771
8868	0	0	CD3+/CD4+	 15251 50293
8869	0	0	CD3+/CD4+	 15407 49942
8870	0	0	CD3+/CD4+	 15483 50194
8871	0	0	CD3+/CD4+	 15493 50284
8872	0	0	CD3+/CD4+	 15512 50234
8873	0	0	CD3+/CD4+	 15521 50273
8874	0	0	CD3+/CD4+	 15543 49820
8875	0	0	CD3+/CD4+	 15633 49965
8876	0	0	CD3+/CD4+	 15646 50064
8877	0	0	CD3+/CD4+	 15688 50174
8878	0	0	CD3+/CD4+	 15712 50010
8879	0	0	CD3+/CD4+	 15786 49644
8880	0	0	CD3+/CD4+	 15028 50349
8881	0	0	CD3+/CD4+	 15093 50526
8882	0	0	CD3+/CD4+	 15143 51071
8883	0	0	CD3+/CD4+	 15147 50681
8884	0	0	CD3+/CD4+	 15178 50980
8885	0	0	CD3+/CD4+	 15231 51013
8886	0	0	CD3+/CD4+	 15340 50434
8887	0	0	CD3+/CD4+	 15374 50725
8888	0	0	CD3+/CD4+	 15397 50960
8889	0	0	CD3+/CD4+	 15519 50509
8890	0	0	CD3+/CD4+	 15633 50745
8891	0	0	CD3+/CD4+	 15720 50556
8892	0	0	CD3+/CD4+	 15743 50705
8893	0	0	CD3+/CD4+	 15746 50681
8894	0	0	CD3+/CD4+	 15339 51758
8895	0	0	CD3+/CD4+	 15419 51831
8896	0	0	CD3+/CD4+	 15679 51882
8897	0	0	CD3+/CD4+	 15712 51773
8898	0	0	CD3+/CD4+	 15358 52277
8899	0	0	CD3+/CD4+	 15220 52916
8900	0	0	CD3+/CD4+	 15440 53303
8901	0	0	CD3+/CD4+	 15575 52887
8902	0	0	CD3+/CD4+	 15763 53872
8903	0	0	CD3+/CD4+	 15880 24994
8904	0	0	CD3+/CD4+	 15968 25006
8905	0	0	CD3+/CD4+	 15987 25086
8906	0	0	CD3+/CD4+	 16085 25029
8907	0	0	CD3+/CD4+	 16109 25044
8908	0	0	CD3+/CD4+	 16114 25188
8909	0	0	CD3+/CD4+	 16129 25047
8910	0	0	CD3+/CD4+	 16167 24913
8911	0	0	CD3+/CD4+	 16334 25292
8912	0	0	CD3+/CD4+	 16022 25689
8913	0	0	CD3+/CD4+	 16023 25850
8914	0	0	CD3+/CD4+	 15825 30221
8915	0	0	CD3+/CD4+	 15928 31882
8916	0	0	CD3+/CD4+	 15931 31453
8917	0	0	CD3+/CD4+	 16200 31775
8918	0	0	CD3+/CD4+	 16554 31742
8919	0	0	CD3+/CD4+	 16008 33198
8920	0	0	CD3+/CD4+	 16333 35086
8921	0	0	CD3+/CD4+	 16219 35568
8922	0	0	CD3+/CD4+	 15895 36872
8923	0	0	CD3+/CD4+	 15897 36859
8924	0	0	CD3+/CD4+	 15916 36870
8925	0	0	CD3+/CD4+	 16007 37310
8926	0	0	CD3+/CD4+	 16234 37584
8927	0	0	CD3+/CD4+	 16603 38242
8928	0	0	CD3+/CD4+	 15957 39004
8929	0	0	CD3+/CD4+	 16155 41250
8930	0	0	CD3+/CD4+	 16588 40967
8931	0	0	CD3+/CD4+	 16596 40939
8932	0	0	CD3+/CD4+	 16277 41875
8933	0	0	CD3+/CD4+	 16300 42083
8934	0	0	CD3+/CD4+	 16393 41819
8935	0	0	CD3+/CD4+	 16491 41704
8936	0	0	CD3+/CD4+	 15853 42578
8937	0	0	CD3+/CD4+	 15914 42727
8938	0	0	CD3+/CD4+	 16477 42998
8939	0	0	CD3+/CD4+	 16313 43365
8940	0	0	CD3+/CD4+	 15897 44624
8941	0	0	CD3+/CD4+	 15919 44280
8942	0	0	CD3+/CD4+	 16237 44397
8943	0	0	CD3+/CD4+	 15876 45243
8944	0	0	CD3+/CD4+	 15904 45064
8945	0	0	CD3+/CD4+	 15954 44785
8946	0	0	CD3+/CD4+	 15985 44737
8947	0	0	CD3+/CD4+	 16486 44973
8948	0	0	CD3+/CD4+	 16491 45175
8949	0	0	CD3+/CD4+	 16502 45359
8950	0	0	CD3+/CD4+	 16522 45322
8951	0	0	CD3+/CD4+	 15814 45597
8952	0	0	CD3+/CD4+	 15834 46304
8953	0	0	CD3+/CD4+	 15842 45915
8954	0	0	CD3+/CD4+	 15917 45951
8955	0	0	CD3+/CD4+	 15918 45777
8956	0	0	CD3+/CD4+	 15948 45988
8957	0	0	CD3+/CD4+	 15974 45981
8958	0	0	CD3+/CD4+	 16048 45953
8959	0	0	CD3+/CD4+	 16247 46197
8960	0	0	CD3+/CD4+	 16274 45931
8961	0	0	CD3+/CD4+	 16423 45999
8962	0	0	CD3+/CD4+	 15869 46426
8963	0	0	CD3+/CD4+	 15933 46409
8964	0	0	CD3+/CD4+	 16281 46523
8965	0	0	CD3+/CD4+	 16492 46794
8966	0	0	CD3+/CD4+	 15836 47849
8967	0	0	CD3+/CD4+	 15885 47709
8968	0	0	CD3+/CD4+	 15919 47233
8969	0	0	CD3+/CD4+	 16151 47924
8970	0	0	CD3+/CD4+	 16173 47912
8971	0	0	CD3+/CD4+	 16237 47885
8972	0	0	CD3+/CD4+	 16260 47901
8973	0	0	CD3+/CD4+	 16367 47341
8974	0	0	CD3+/CD4+	 16433 47428
8975	0	0	CD3+/CD4+	 16457 47401
8976	0	0	CD3+/CD4+	 16601 47600
8977	0	0	CD3+/CD4+	 15879 48577
8978	0	0	CD3+/CD4+	 15941 48667
8979	0	0	CD3+/CD4+	 15964 48416
8980	0	0	CD3+/CD4+	 15984 48604
8981	0	0	CD3+/CD4+	 16007 47979
8982	0	0	CD3+/CD4+	 16019 48366
8983	0	0	CD3+/CD4+	 16066 48358
8984	0	0	CD3+/CD4+	 16126 48712
8985	0	0	CD3+/CD4+	 16157 48066
8986	0	0	CD3+/CD4+	 16159 48273
8987	0	0	CD3+/CD4+	 16163 48091
8988	0	0	CD3+/CD4+	 16186 48237
8989	0	0	CD3+/CD4+	 16220 48321
8990	0	0	CD3+/CD4+	 16229 48015
8991	0	0	CD3+/CD4+	 16348 48598
8992	0	0	CD3+/CD4+	 16439 48157
8993	0	0	CD3+/CD4+	 16065 49410
8994	0	0	CD3+/CD4+	 16075 49450
8995	0	0	CD3+/CD4+	 16562 49078
8996	0	0	CD3+/CD4+	 16566 48766
8997	0	0	CD3+/CD4+	 15829 50057
8998	0	0	CD3+/CD4+	 15908 49870
8999	0	0	CD3+/CD4+	 15915 49772
9000	0	0	CD3+/CD4+	 15988 49870
9001	0	0	CD3+/CD4+	 16006 49806
9002	0	0	CD3+/CD4+	 16018 49583
9003	0	0	CD3+/CD4+	 16084 49963
9004	0	0	CD3+/CD4+	 16099 49819
9005	0	0	CD3+/CD4+	 16107 50017
9006	0	0	CD3+/CD4+	 15920 50704
9007	0	0	CD3+/CD4+	 15929 50719
9008	0	0	CD3+/CD4+	 16208 51065
9009	0	0	CD3+/CD4+	 16111 51779
9010	0	0	CD3+/CD4+	 16539 51617
9011	0	0	CD3+/CD4+	 16211 53175
9012	0	0	CD3+/CD4+	 17046 24999
9013	0	0	CD3+/CD4+	 17081 25028
9014	0	0	CD3+/CD4+	 17210 24585
9015	0	0	CD3+/CD4+	 17327 24775
9016	0	0	CD3+/CD4+	 17355 24432
9017	0	0	CD3+/CD4+	 17371 24980
9018	0	0	CD3+/CD4+	 17123 25249
9019	0	0	CD3+/CD4+	 17158 26185
9020	0	0	CD3+/CD4+	 16960 27660
9021	0	0	CD3+/CD4+	 17174 27589
9022	0	0	CD3+/CD4+	 16621 29558
9023	0	0	CD3+/CD4+	 16960 29857
9024	0	0	CD3+/CD4+	 16790 31447
9025	0	0	CD3+/CD4+	 16885 31262
9026	0	0	CD3+/CD4+	 17041 31335
9027	0	0	CD3+/CD4+	 16815 32163
9028	0	0	CD3+/CD4+	 17006 31797
9029	0	0	CD3+/CD4+	 17295 31695
9030	0	0	CD3+/CD4+	 16730 33137
9031	0	0	CD3+/CD4+	 16806 32488
9032	0	0	CD3+/CD4+	 16828 33125
9033	0	0	CD3+/CD4+	 17087 33150
9034	0	0	CD3+/CD4+	 16851 33346
9035	0	0	CD3+/CD4+	 16905 33240
9036	0	0	CD3+/CD4+	 17385 33398
9037	0	0	CD3+/CD4+	 16800 34444
9038	0	0	CD3+/CD4+	 16824 34404
9039	0	0	CD3+/CD4+	 16885 34948
9040	0	0	CD3+/CD4+	 17224 34956
9041	0	0	CD3+/CD4+	 16640 36264
9042	0	0	CD3+/CD4+	 16939 36887
9043	0	0	CD3+/CD4+	 16973 37011
9044	0	0	CD3+/CD4+	 17380 36943
9045	0	0	CD3+/CD4+	 16802 37375
9046	0	0	CD3+/CD4+	 16647 38542
9047	0	0	CD3+/CD4+	 16653 38019
9048	0	0	CD3+/CD4+	 16676 37953
9049	0	0	CD3+/CD4+	 16882 38551
9050	0	0	CD3+/CD4+	 16886 38018
9051	0	0	CD3+/CD4+	 16909 38237
9052	0	0	CD3+/CD4+	 17014 38594
9053	0	0	CD3+/CD4+	 16923 39294
9054	0	0	CD3+/CD4+	 16993 38853
9055	0	0	CD3+/CD4+	 17232 39528
9056	0	0	CD3+/CD4+	 17246 38862
9057	0	0	CD3+/CD4+	 17262 39022
9058	0	0	CD3+/CD4+	 17276 39030
9059	0	0	CD3+/CD4+	 17294 39488
9060	0	0	CD3+/CD4+	 16694 39789
9061	0	0	CD3+/CD4+	 16843 39589
9062	0	0	CD3+/CD4+	 17013 39790
9063	0	0	CD3+/CD4+	 16724 40542
9064	0	0	CD3+/CD4+	 17020 40680
9065	0	0	CD3+/CD4+	 16954 41475
9066	0	0	CD3+/CD4+	 17193 41287
9067	0	0	CD3+/CD4+	 17214 41417
9068	0	0	CD3+/CD4+	 16679 41959
9069	0	0	CD3+/CD4+	 16697 42492
9070	0	0	CD3+/CD4+	 16705 42710
9071	0	0	CD3+/CD4+	 16779 42420
9072	0	0	CD3+/CD4+	 16880 42577
9073	0	0	CD3+/CD4+	 16890 42561
9074	0	0	CD3+/CD4+	 17211 42492
9075	0	0	CD3+/CD4+	 17266 42737
9076	0	0	CD3+/CD4+	 17283 42512
9077	0	0	CD3+/CD4+	 17405 42516
9078	0	0	CD3+/CD4+	 17405 42545
9079	0	0	CD3+/CD4+	 16707 42855
9080	0	0	CD3+/CD4+	 17019 43044
9081	0	0	CD3+/CD4+	 17021 42954
9082	0	0	CD3+/CD4+	 17103 43639
9083	0	0	CD3+/CD4+	 17190 44092
9084	0	0	CD3+/CD4+	 17331 43842
9085	0	0	CD3+/CD4+	 16626 44829
9086	0	0	CD3+/CD4+	 16743 45093
9087	0	0	CD3+/CD4+	 16765 44875
9088	0	0	CD3+/CD4+	 16767 45022
9089	0	0	CD3+/CD4+	 16815 44700
9090	0	0	CD3+/CD4+	 16909 44740
9091	0	0	CD3+/CD4+	 17227 44978
9092	0	0	CD3+/CD4+	 16691 45522
9093	0	0	CD3+/CD4+	 16787 45325
9094	0	0	CD3+/CD4+	 16797 45305
9095	0	0	CD3+/CD4+	 16903 45638
9096	0	0	CD3+/CD4+	 16996 45901
9097	0	0	CD3+/CD4+	 17003 45861
9098	0	0	CD3+/CD4+	 17116 45388
9099	0	0	CD3+/CD4+	 17143 45917
9100	0	0	CD3+/CD4+	 17231 45879
9101	0	0	CD3+/CD4+	 16749 46746
9102	0	0	CD3+/CD4+	 16750 46506
9103	0	0	CD3+/CD4+	 16856 46460
9104	0	0	CD3+/CD4+	 16869 46217
9105	0	0	CD3+/CD4+	 16869 46442
9106	0	0	CD3+/CD4+	 17058 46665
9107	0	0	CD3+/CD4+	 17127 46026
9108	0	0	CD3+/CD4+	 17171 46243
9109	0	0	CD3+/CD4+	 17221 46250
9110	0	0	CD3+/CD4+	 17299 46062
9111	0	0	CD3+/CD4+	 16713 46771
9112	0	0	CD3+/CD4+	 16796 46958
9113	0	0	CD3+/CD4+	 16891 47469
9114	0	0	CD3+/CD4+	 17069 47027
9115	0	0	CD3+/CD4+	 17085 47549
9116	0	0	CD3+/CD4+	 17219 47407
9117	0	0	CD3+/CD4+	 17264 47001
9118	0	0	CD3+/CD4+	 17272 47025
9119	0	0	CD3+/CD4+	 17347 46765
9120	0	0	CD3+/CD4+	 17377 47019
9121	0	0	CD3+/CD4+	 16629 48010
9122	0	0	CD3+/CD4+	 16648 48022
9123	0	0	CD3+/CD4+	 16679 47997
9124	0	0	CD3+/CD4+	 16692 47931
9125	0	0	CD3+/CD4+	 16707 48042
9126	0	0	CD3+/CD4+	 16758 47807
9127	0	0	CD3+/CD4+	 16807 47648
9128	0	0	CD3+/CD4+	 16862 47575
9129	0	0	CD3+/CD4+	 16990 47738
9130	0	0	CD3+/CD4+	 17151 47695
9131	0	0	CD3+/CD4+	 17170 47624
9132	0	0	CD3+/CD4+	 16674 49066
9133	0	0	CD3+/CD4+	 16678 48792
9134	0	0	CD3+/CD4+	 16758 48417
9135	0	0	CD3+/CD4+	 16766 49057
9136	0	0	CD3+/CD4+	 16770 48721
9137	0	0	CD3+/CD4+	 16771 48933
9138	0	0	CD3+/CD4+	 16808 49106
9139	0	0	CD3+/CD4+	 16814 48914
9140	0	0	CD3+/CD4+	 16835 49053
9141	0	0	CD3+/CD4+	 16839 48892
9142	0	0	CD3+/CD4+	 16857 48850
9143	0	0	CD3+/CD4+	 16873 49045
9144	0	0	CD3+/CD4+	 16876 49024
9145	0	0	CD3+/CD4+	 16909 48921
9146	0	0	CD3+/CD4+	 16920 48994
9147	0	0	CD3+/CD4+	 16937 49043
9148	0	0	CD3+/CD4+	 16943 49060
9149	0	0	CD3+/CD4+	 16960 48360
9150	0	0	CD3+/CD4+	 16960 48881
9151	0	0	CD3+/CD4+	 16960 49048
9152	0	0	CD3+/CD4+	 16976 48949
9153	0	0	CD3+/CD4+	 17092 48918
9154	0	0	CD3+/CD4+	 17119 48894
9155	0	0	CD3+/CD4+	 17126 48990
9156	0	0	CD3+/CD4+	 17148 48839
9157	0	0	CD3+/CD4+	 17177 48973
9158	0	0	CD3+/CD4+	 17179 48369
9159	0	0	CD3+/CD4+	 17181 48951
9160	0	0	CD3+/CD4+	 17186 48412
9161	0	0	CD3+/CD4+	 17221 48843
9162	0	0	CD3+/CD4+	 17315 48816
9163	0	0	CD3+/CD4+	 17320 48632
9164	0	0	CD3+/CD4+	 17323 48721
9165	0	0	CD3+/CD4+	 17362 48698
9166	0	0	CD3+/CD4+	 17367 48454
9167	0	0	CD3+/CD4+	 17397 48644
9168	0	0	CD3+/CD4+	 17398 48926
9169	0	0	CD3+/CD4+	 16790 49175
9170	0	0	CD3+/CD4+	 16807 49436
9171	0	0	CD3+/CD4+	 16909 49886
9172	0	0	CD3+/CD4+	 16911 49222
9173	0	0	CD3+/CD4+	 16926 49752
9174	0	0	CD3+/CD4+	 16936 49858
9175	0	0	CD3+/CD4+	 17034 49172
9176	0	0	CD3+/CD4+	 17188 49588
9177	0	0	CD3+/CD4+	 17193 49600
9178	0	0	CD3+/CD4+	 17252 49754
9179	0	0	CD3+/CD4+	 16944 50612
9180	0	0	CD3+/CD4+	 16999 50206
9181	0	0	CD3+/CD4+	 17059 50417
9182	0	0	CD3+/CD4+	 17163 50129
9183	0	0	CD3+/CD4+	 17199 50163
9184	0	0	CD3+/CD4+	 16704 50989
9185	0	0	CD3+/CD4+	 16727 50933
9186	0	0	CD3+/CD4+	 16793 50829
9187	0	0	CD3+/CD4+	 16764 51628
9188	0	0	CD3+/CD4+	 16825 51605
9189	0	0	CD3+/CD4+	 17214 51941
9190	0	0	CD3+/CD4+	 17286 51721
9191	0	0	CD3+/CD4+	 16654 52525
9192	0	0	CD3+/CD4+	 17112 52911
9193	0	0	CD3+/CD4+	 17138 53688
9194	0	0	CD3+/CD4+	 17288 53884
9195	0	0	CD3+/CD4+	 17315 53644
9196	0	0	CD3+/CD4+	 17413 24858
9197	0	0	CD3+/CD4+	 17430 24888
9198	0	0	CD3+/CD4+	 17765 24447
9199	0	0	CD3+/CD4+	 17779 24378
9200	0	0	CD3+/CD4+	 17876 24474
9201	0	0	CD3+/CD4+	 17966 24478
9202	0	0	CD3+/CD4+	 18057 24389
9203	0	0	CD3+/CD4+	 17416 29065
9204	0	0	CD3+/CD4+	 17942 30662
9205	0	0	CD3+/CD4+	 17943 32205
9206	0	0	CD3+/CD4+	 17667 32621
9207	0	0	CD3+/CD4+	 17730 32385
9208	0	0	CD3+/CD4+	 17882 33198
9209	0	0	CD3+/CD4+	 17691 34065
9210	0	0	CD3+/CD4+	 17617 36112
9211	0	0	CD3+/CD4+	 17454 36615
9212	0	0	CD3+/CD4+	 17926 37528
9213	0	0	CD3+/CD4+	 18002 37736
9214	0	0	CD3+/CD4+	 18023 37391
9215	0	0	CD3+/CD4+	 18031 37426
9216	0	0	CD3+/CD4+	 17545 38422
9217	0	0	CD3+/CD4+	 17676 38385
9218	0	0	CD3+/CD4+	 17838 38204
9219	0	0	CD3+/CD4+	 17859 38283
9220	0	0	CD3+/CD4+	 17864 38363
9221	0	0	CD3+/CD4+	 17525 38931
9222	0	0	CD3+/CD4+	 17605 38741
9223	0	0	CD3+/CD4+	 17634 38749
9224	0	0	CD3+/CD4+	 17778 38882
9225	0	0	CD3+/CD4+	 17833 38695
9226	0	0	CD3+/CD4+	 17861 38868
9227	0	0	CD3+/CD4+	 17913 39292
9228	0	0	CD3+/CD4+	 18159 39027
9229	0	0	CD3+/CD4+	 17643 40897
9230	0	0	CD3+/CD4+	 18146 41007
9231	0	0	CD3+/CD4+	 17494 41523
9232	0	0	CD3+/CD4+	 17557 41439
9233	0	0	CD3+/CD4+	 17548 42363
9234	0	0	CD3+/CD4+	 17555 42415
9235	0	0	CD3+/CD4+	 17611 42489
9236	0	0	CD3+/CD4+	 17879 42644
9237	0	0	CD3+/CD4+	 17949 42542
9238	0	0	CD3+/CD4+	 17461 43003
9239	0	0	CD3+/CD4+	 17468 42786
9240	0	0	CD3+/CD4+	 17470 42914
9241	0	0	CD3+/CD4+	 17720 42833
9242	0	0	CD3+/CD4+	 17786 42713
9243	0	0	CD3+/CD4+	 17805 43289
9244	0	0	CD3+/CD4+	 17890 43346
9245	0	0	CD3+/CD4+	 18043 43096
9246	0	0	CD3+/CD4+	 17454 44006
9247	0	0	CD3+/CD4+	 17496 44015
9248	0	0	CD3+/CD4+	 18158 44173
9249	0	0	CD3+/CD4+	 17745 44406
9250	0	0	CD3+/CD4+	 18199 44717
9251	0	0	CD3+/CD4+	 17888 45090
9252	0	0	CD3+/CD4+	 17429 46057
9253	0	0	CD3+/CD4+	 17665 46137
9254	0	0	CD3+/CD4+	 17731 46393
9255	0	0	CD3+/CD4+	 18084 46180
9256	0	0	CD3+/CD4+	 17629 47120
9257	0	0	CD3+/CD4+	 17637 46857
9258	0	0	CD3+/CD4+	 17731 47190
9259	0	0	CD3+/CD4+	 17759 47196
9260	0	0	CD3+/CD4+	 17799 46721
9261	0	0	CD3+/CD4+	 18149 47144
9262	0	0	CD3+/CD4+	 18204 46772
9263	0	0	CD3+/CD4+	 18206 46709
9264	0	0	CD3+/CD4+	 17924 47820
9265	0	0	CD3+/CD4+	 17959 47783
9266	0	0	CD3+/CD4+	 17968 47848
9267	0	0	CD3+/CD4+	 17994 47818
9268	0	0	CD3+/CD4+	 18013 47652
9269	0	0	CD3+/CD4+	 18091 47515
9270	0	0	CD3+/CD4+	 18110 47730
9271	0	0	CD3+/CD4+	 18130 48034
9272	0	0	CD3+/CD4+	 17410 48626
9273	0	0	CD3+/CD4+	 17411 48733
9274	0	0	CD3+/CD4+	 17430 48631
9275	0	0	CD3+/CD4+	 17438 48703
9276	0	0	CD3+/CD4+	 17559 48892
9277	0	0	CD3+/CD4+	 17616 48973
9278	0	0	CD3+/CD4+	 17678 48863
9279	0	0	CD3+/CD4+	 17760 48465
9280	0	0	CD3+/CD4+	 17902 48322
9281	0	0	CD3+/CD4+	 17914 48624
9282	0	0	CD3+/CD4+	 17943 48593
9283	0	0	CD3+/CD4+	 17991 48259
9284	0	0	CD3+/CD4+	 18003 48580
9285	0	0	CD3+/CD4+	 18005 48824
9286	0	0	CD3+/CD4+	 18029 48306
9287	0	0	CD3+/CD4+	 17558 49844
9288	0	0	CD3+/CD4+	 17449 50110
9289	0	0	CD3+/CD4+	 17466 50159
9290	0	0	CD3+/CD4+	 17474 50529
9291	0	0	CD3+/CD4+	 17638 49878
9292	0	0	CD3+/CD4+	 17802 50174
9293	0	0	CD3+/CD4+	 18202 51216
9294	0	0	CD3+/CD4+	 17788 52707
9295	0	0	CD3+/CD4+	 17974 52974
9296	0	0	CD3+/CD4+	 17987 52800
9297	0	0	CD3+/CD4+	 17495 53603
9298	0	0	CD3+/CD4+	 17557 53765
9299	0	0	CD3+/CD4+	 17567 53753
9300	0	0	CD3+/CD4+	 17601 53706
9301	0	0	CD3+/CD4+	 17707 53457
9302	0	0	CD3+/CD4+	 17731 53649
9303	0	0	CD3+/CD4+	 17753 53682
9304	0	0	CD3+/CD4+	 17783 53534
9305	0	0	CD3+/CD4+	 17784 53631
9306	0	0	CD3+/CD4+	 17842 53451
9307	0	0	CD3+/CD4+	 17930 53707
9308	0	0	CD3+/CD4+	 17956 53525
9309	0	0	CD3+/CD4+	 17959 53234
9310	0	0	CD3+/CD4+	 17991 53572
9311	0	0	CD3+/CD4+	 18063 53171
9312	0	0	CD3+/CD4+	 18108 53329
9313	0	0	CD3+/CD4+	 18176 53146
9314	0	0	CD3+/CD4+	 18199 53523
9315	0	0	CD3+/CD4+	 17795 54173
9316	0	0	CD3+/CD4+	 18114 54334
9317	0	0	CD3+/CD4+	 18987 16741
9318	0	0	CD3+/CD4+	 18573 24673
9319	0	0	CD3+/CD4+	 18612 24409
9320	0	0	CD3+/CD4+	 18668 24600
9321	0	0	CD3+/CD4+	 18701 24801
9322	0	0	CD3+/CD4+	 18780 24623
9323	0	0	CD3+/CD4+	 18791 24341
9324	0	0	CD3+/CD4+	 18792 24590
9325	0	0	CD3+/CD4+	 18868 24470
9326	0	0	CD3+/CD4+	 18882 24446
9327	0	0	CD3+/CD4+	 18928 24467
9328	0	0	CD3+/CD4+	 18518 26377
9329	0	0	CD3+/CD4+	 18735 26281
9330	0	0	CD3+/CD4+	 18958 26161
9331	0	0	CD3+/CD4+	 18965 26204
9332	0	0	CD3+/CD4+	 18975 26143
9333	0	0	CD3+/CD4+	 18463 30118
9334	0	0	CD3+/CD4+	 18790 29765
9335	0	0	CD3+/CD4+	 18591 30839
9336	0	0	CD3+/CD4+	 18330 31812
9337	0	0	CD3+/CD4+	 18489 31250
9338	0	0	CD3+/CD4+	 19002 31620
9339	0	0	CD3+/CD4+	 18477 33341
9340	0	0	CD3+/CD4+	 18519 33430
9341	0	0	CD3+/CD4+	 18520 33149
9342	0	0	CD3+/CD4+	 18556 33222
9343	0	0	CD3+/CD4+	 18833 33258
9344	0	0	CD3+/CD4+	 18854 33318
9345	0	0	CD3+/CD4+	 18724 34152
9346	0	0	CD3+/CD4+	 18836 33665
9347	0	0	CD3+/CD4+	 18330 35215
9348	0	0	CD3+/CD4+	 18730 35122
9349	0	0	CD3+/CD4+	 18803 35822
9350	0	0	CD3+/CD4+	 18925 35790
9351	0	0	CD3+/CD4+	 18975 35274
9352	0	0	CD3+/CD4+	 18232 36245
9353	0	0	CD3+/CD4+	 18393 36535
9354	0	0	CD3+/CD4+	 18734 36520
9355	0	0	CD3+/CD4+	 18275 37241
9356	0	0	CD3+/CD4+	 18784 37450
9357	0	0	CD3+/CD4+	 18813 37009
9358	0	0	CD3+/CD4+	 18462 38578
9359	0	0	CD3+/CD4+	 18229 40454
9360	0	0	CD3+/CD4+	 18315 40591
9361	0	0	CD3+/CD4+	 18453 40577
9362	0	0	CD3+/CD4+	 18981 40799
9363	0	0	CD3+/CD4+	 18554 40897
9364	0	0	CD3+/CD4+	 18568 40885
9365	0	0	CD3+/CD4+	 18594 41618
9366	0	0	CD3+/CD4+	 18941 41470
9367	0	0	CD3+/CD4+	 18961 41587
9368	0	0	CD3+/CD4+	 18977 40992
9369	0	0	CD3+/CD4+	 19001 41370
9370	0	0	CD3+/CD4+	 18231 41881
9371	0	0	CD3+/CD4+	 18397 41767
9372	0	0	CD3+/CD4+	 18604 41942
9373	0	0	CD3+/CD4+	 18988 42354
9374	0	0	CD3+/CD4+	 19004 42429
9375	0	0	CD3+/CD4+	 18219 43148
9376	0	0	CD3+/CD4+	 18257 43224
9377	0	0	CD3+/CD4+	 18348 42690
9378	0	0	CD3+/CD4+	 18653 42947
9379	0	0	CD3+/CD4+	 18691 43121
9380	0	0	CD3+/CD4+	 18884 42816
9381	0	0	CD3+/CD4+	 18896 42908
9382	0	0	CD3+/CD4+	 18221 43563
9383	0	0	CD3+/CD4+	 18265 43425
9384	0	0	CD3+/CD4+	 18301 43333
9385	0	0	CD3+/CD4+	 18305 43251
9386	0	0	CD3+/CD4+	 18333 43359
9387	0	0	CD3+/CD4+	 18446 43607
9388	0	0	CD3+/CD4+	 18327 44737
9389	0	0	CD3+/CD4+	 18516 44411
9390	0	0	CD3+/CD4+	 18786 44138
9391	0	0	CD3+/CD4+	 18809 44595
9392	0	0	CD3+/CD4+	 18888 44635
9393	0	0	CD3+/CD4+	 18945 44453
9394	0	0	CD3+/CD4+	 18505 44966
9395	0	0	CD3+/CD4+	 18670 44841
9396	0	0	CD3+/CD4+	 18496 45921
9397	0	0	CD3+/CD4+	 18513 46129
9398	0	0	CD3+/CD4+	 18620 46345
9399	0	0	CD3+/CD4+	 18641 46334
9400	0	0	CD3+/CD4+	 18684 46058
9401	0	0	CD3+/CD4+	 18723 46122
9402	0	0	CD3+/CD4+	 18758 46020
9403	0	0	CD3+/CD4+	 18993 45898
9404	0	0	CD3+/CD4+	 19007 45843
9405	0	0	CD3+/CD4+	 18329 46762
9406	0	0	CD3+/CD4+	 18524 46479
9407	0	0	CD3+/CD4+	 18643 47030
9408	0	0	CD3+/CD4+	 18945 46832
9409	0	0	CD3+/CD4+	 18213 47298
9410	0	0	CD3+/CD4+	 18675 47263
9411	0	0	CD3+/CD4+	 19002 47854
9412	0	0	CD3+/CD4+	 18464 48216
9413	0	0	CD3+/CD4+	 18489 48343
9414	0	0	CD3+/CD4+	 18751 48285
9415	0	0	CD3+/CD4+	 18773 51496
9416	0	0	CD3+/CD4+	 18553 52746
9417	0	0	CD3+/CD4+	 18638 52755
9418	0	0	CD3+/CD4+	 18719 52762
9419	0	0	CD3+/CD4+	 18767 52804
9420	0	0	CD3+/CD4+	 18925 52772
9421	0	0	CD3+/CD4+	 18238 53359
9422	0	0	CD3+/CD4+	 18238 53452
9423	0	0	CD3+/CD4+	 18252 53352
9424	0	0	CD3+/CD4+	 18255 53247
9425	0	0	CD3+/CD4+	 18273 53183
9426	0	0	CD3+/CD4+	 18292 53311
9427	0	0	CD3+/CD4+	 18310 53357
9428	0	0	CD3+/CD4+	 18336 53406
9429	0	0	CD3+/CD4+	 18344 53142
9430	0	0	CD3+/CD4+	 18357 53142
9431	0	0	CD3+/CD4+	 18429 53366
9432	0	0	CD3+/CD4+	 18493 53168
9433	0	0	CD3+/CD4+	 18498 53483
9434	0	0	CD3+/CD4+	 18505 53414
9435	0	0	CD3+/CD4+	 18505 53432
9436	0	0	CD3+/CD4+	 18508 53462
9437	0	0	CD3+/CD4+	 18518 53398
9438	0	0	CD3+/CD4+	 18558 53006
9439	0	0	CD3+/CD4+	 18595 53099
9440	0	0	CD3+/CD4+	 18651 53044
9441	0	0	CD3+/CD4+	 18825 52935
9442	0	0	CD3+/CD4+	 18876 53062
9443	0	0	CD3+/CD4+	 18282 53718
9444	0	0	CD3+/CD4+	 19324 15807
9445	0	0	CD3+/CD4+	 19713 15817
9446	0	0	CD3+/CD4+	 19028 16887
9447	0	0	CD3+/CD4+	 19048 16760
9448	0	0	CD3+/CD4+	 19061 16860
9449	0	0	CD3+/CD4+	 19117 16754
9450	0	0	CD3+/CD4+	 19153 16667
9451	0	0	CD3+/CD4+	 19167 16456
9452	0	0	CD3+/CD4+	 19383 17018
9453	0	0	CD3+/CD4+	 19458 17097
9454	0	0	CD3+/CD4+	 19528 17116
9455	0	0	CD3+/CD4+	 19681 17240
9456	0	0	CD3+/CD4+	 19692 17406
9457	0	0	CD3+/CD4+	 19704 17421
9458	0	0	CD3+/CD4+	 19482 22539
9459	0	0	CD3+/CD4+	 19741 22650
9460	0	0	CD3+/CD4+	 19746 22165
9461	0	0	CD3+/CD4+	 19773 22080
9462	0	0	CD3+/CD4+	 19806 22127
9463	0	0	CD3+/CD4+	 19508 23248
9464	0	0	CD3+/CD4+	 19593 23213
9465	0	0	CD3+/CD4+	 19594 23241
9466	0	0	CD3+/CD4+	 19625 23198
9467	0	0	CD3+/CD4+	 19691 23449
9468	0	0	CD3+/CD4+	 19041 24526
9469	0	0	CD3+/CD4+	 19103 24692
9470	0	0	CD3+/CD4+	 19162 24439
9471	0	0	CD3+/CD4+	 19331 24932
9472	0	0	CD3+/CD4+	 19425 25147
9473	0	0	CD3+/CD4+	 19426 25124
9474	0	0	CD3+/CD4+	 19439 25138
9475	0	0	CD3+/CD4+	 19464 25074
9476	0	0	CD3+/CD4+	 19469 24421
9477	0	0	CD3+/CD4+	 19473 24995
9478	0	0	CD3+/CD4+	 19559 24948
9479	0	0	CD3+/CD4+	 19585 24964
9480	0	0	CD3+/CD4+	 19624 24953
9481	0	0	CD3+/CD4+	 19047 25673
9482	0	0	CD3+/CD4+	 19117 25358
9483	0	0	CD3+/CD4+	 19224 25873
9484	0	0	CD3+/CD4+	 19261 25852
9485	0	0	CD3+/CD4+	 19263 25868
9486	0	0	CD3+/CD4+	 19269 25311
9487	0	0	CD3+/CD4+	 19354 25896
9488	0	0	CD3+/CD4+	 19400 25761
9489	0	0	CD3+/CD4+	 19526 25173
9490	0	0	CD3+/CD4+	 19012 25972
9491	0	0	CD3+/CD4+	 19191 25963
9492	0	0	CD3+/CD4+	 19178 28176
9493	0	0	CD3+/CD4+	 19202 27966
9494	0	0	CD3+/CD4+	 19289 27935
9495	0	0	CD3+/CD4+	 19490 31516
9496	0	0	CD3+/CD4+	 19508 31473
9497	0	0	CD3+/CD4+	 19511 31500
9498	0	0	CD3+/CD4+	 19036 31595
9499	0	0	CD3+/CD4+	 19741 32930
9500	0	0	CD3+/CD4+	 19206 33336
9501	0	0	CD3+/CD4+	 19323 33167
9502	0	0	CD3+/CD4+	 19377 33664
9503	0	0	CD3+/CD4+	 19222 35075
9504	0	0	CD3+/CD4+	 19410 35655
9505	0	0	CD3+/CD4+	 19529 37074
9506	0	0	CD3+/CD4+	 19561 36924
9507	0	0	CD3+/CD4+	 19470 37321
9508	0	0	CD3+/CD4+	 19546 38080
9509	0	0	CD3+/CD4+	 19424 39308
9510	0	0	CD3+/CD4+	 19543 39319
9511	0	0	CD3+/CD4+	 19274 40175
9512	0	0	CD3+/CD4+	 19071 40811
9513	0	0	CD3+/CD4+	 19112 40538
9514	0	0	CD3+/CD4+	 19295 40855
9515	0	0	CD3+/CD4+	 19507 41129
9516	0	0	CD3+/CD4+	 19777 40783
9517	0	0	CD3+/CD4+	 19187 41735
9518	0	0	CD3+/CD4+	 19194 41201
9519	0	0	CD3+/CD4+	 19205 41804
9520	0	0	CD3+/CD4+	 19363 41787
9521	0	0	CD3+/CD4+	 19455 41681
9522	0	0	CD3+/CD4+	 19463 41659
9523	0	0	CD3+/CD4+	 19604 41271
9524	0	0	CD3+/CD4+	 19663 41721
9525	0	0	CD3+/CD4+	 19778 41741
9526	0	0	CD3+/CD4+	 19082 42615
9527	0	0	CD3+/CD4+	 19086 42471
9528	0	0	CD3+/CD4+	 19131 42285
9529	0	0	CD3+/CD4+	 19204 42469
9530	0	0	CD3+/CD4+	 19342 42341
9531	0	0	CD3+/CD4+	 19452 42342
9532	0	0	CD3+/CD4+	 19454 42328
9533	0	0	CD3+/CD4+	 19678 42644
9534	0	0	CD3+/CD4+	 19681 42434
9535	0	0	CD3+/CD4+	 19042 43067
9536	0	0	CD3+/CD4+	 19267 43308
9537	0	0	CD3+/CD4+	 19430 43297
9538	0	0	CD3+/CD4+	 19449 43270
9539	0	0	CD3+/CD4+	 19576 43141
9540	0	0	CD3+/CD4+	 19631 43329
9541	0	0	CD3+/CD4+	 19639 43359
9542	0	0	CD3+/CD4+	 19735 43149
9543	0	0	CD3+/CD4+	 19175 43628
9544	0	0	CD3+/CD4+	 19227 44326
9545	0	0	CD3+/CD4+	 19258 44260
9546	0	0	CD3+/CD4+	 19307 44014
9547	0	0	CD3+/CD4+	 19342 43754
9548	0	0	CD3+/CD4+	 19420 43664
9549	0	0	CD3+/CD4+	 19404 44749
9550	0	0	CD3+/CD4+	 19409 44677
9551	0	0	CD3+/CD4+	 19464 44830
9552	0	0	CD3+/CD4+	 19598 45138
9553	0	0	CD3+/CD4+	 19790 44470
9554	0	0	CD3+/CD4+	 19347 45315
9555	0	0	CD3+/CD4+	 19607 45559
9556	0	0	CD3+/CD4+	 19122 46478
9557	0	0	CD3+/CD4+	 19220 46048
9558	0	0	CD3+/CD4+	 19456 46318
9559	0	0	CD3+/CD4+	 19472 46661
9560	0	0	CD3+/CD4+	 19498 46668
9561	0	0	CD3+/CD4+	 19551 46747
9562	0	0	CD3+/CD4+	 19649 46206
9563	0	0	CD3+/CD4+	 19740 46283
9564	0	0	CD3+/CD4+	 19486 47059
9565	0	0	CD3+/CD4+	 19347 49058
9566	0	0	CD3+/CD4+	 19373 48764
9567	0	0	CD3+/CD4+	 19551 48411
9568	0	0	CD3+/CD4+	 19716 49007
9569	0	0	CD3+/CD4+	 19151 49369
9570	0	0	CD3+/CD4+	 19089 52270
9571	0	0	CD3+/CD4+	 19106 51784
9572	0	0	CD3+/CD4+	 19432 52215
9573	0	0	CD3+/CD4+	 19568 52157
9574	0	0	CD3+/CD4+	 19617 52126
9575	0	0	CD3+/CD4+	 19758 51560
9576	0	0	CD3+/CD4+	 19040 52601
9577	0	0	CD3+/CD4+	 19042 52510
9578	0	0	CD3+/CD4+	 19148 52390
9579	0	0	CD3+/CD4+	 19205 52956
9580	0	0	CD3+/CD4+	 19261 52908
9581	0	0	CD3+/CD4+	 19393 52416
9582	0	0	CD3+/CD4+	 19499 52520
9583	0	0	CD3+/CD4+	 19586 52438
9584	0	0	CD3+/CD4+	 19146 53722
9585	0	0	CD3+/CD4+	 19082 54044
9586	0	0	CD3+/CD4+	 20036 16133
9587	0	0	CD3+/CD4+	 20100 16083
9588	0	0	CD3+/CD4+	 20230 15820
9589	0	0	CD3+/CD4+	 20357 15900
9590	0	0	CD3+/CD4+	 20327 16366
9591	0	0	CD3+/CD4+	 20363 16242
9592	0	0	CD3+/CD4+	 20385 16395
9593	0	0	CD3+/CD4+	 20390 16272
9594	0	0	CD3+/CD4+	 20423 16387
9595	0	0	CD3+/CD4+	 20536 16401
9596	0	0	CD3+/CD4+	 20013 17347
9597	0	0	CD3+/CD4+	 20048 17316
9598	0	0	CD3+/CD4+	 20153 17104
9599	0	0	CD3+/CD4+	 20289 17352
9600	0	0	CD3+/CD4+	 20401 17337
9601	0	0	CD3+/CD4+	 20436 17108
9602	0	0	CD3+/CD4+	 20415 18553
9603	0	0	CD3+/CD4+	 20479 18227
9604	0	0	CD3+/CD4+	 20530 18345
9605	0	0	CD3+/CD4+	 20506 19077
9606	0	0	CD3+/CD4+	 20465 19613
9607	0	0	CD3+/CD4+	 20495 19679
9608	0	0	CD3+/CD4+	 20562 19505
9609	0	0	CD3+/CD4+	 20572 19518
9610	0	0	CD3+/CD4+	 20526 20284
9611	0	0	CD3+/CD4+	 20183 21646
9612	0	0	CD3+/CD4+	 20292 21511
9613	0	0	CD3+/CD4+	 20501 21475
9614	0	0	CD3+/CD4+	 19847 22154
9615	0	0	CD3+/CD4+	 20033 22059
9616	0	0	CD3+/CD4+	 20084 22009
9617	0	0	CD3+/CD4+	 20117 21837
9618	0	0	CD3+/CD4+	 20214 21884
9619	0	0	CD3+/CD4+	 20274 22752
9620	0	0	CD3+/CD4+	 20555 22837
9621	0	0	CD3+/CD4+	 19813 23545
9622	0	0	CD3+/CD4+	 19832 23448
9623	0	0	CD3+/CD4+	 20256 24502
9624	0	0	CD3+/CD4+	 20246 25207
9625	0	0	CD3+/CD4+	 20249 25251
9626	0	0	CD3+/CD4+	 20417 26247
9627	0	0	CD3+/CD4+	 20106 26622
9628	0	0	CD3+/CD4+	 20030 28260
9629	0	0	CD3+/CD4+	 20073 28270
9630	0	0	CD3+/CD4+	 20592 29310
9631	0	0	CD3+/CD4+	 19982 30806
9632	0	0	CD3+/CD4+	 20142 31349
9633	0	0	CD3+/CD4+	 20536 31709
9634	0	0	CD3+/CD4+	 19913 33022
9635	0	0	CD3+/CD4+	 19949 33187
9636	0	0	CD3+/CD4+	 19967 33149
9637	0	0	CD3+/CD4+	 20096 33471
9638	0	0	CD3+/CD4+	 20326 35013
9639	0	0	CD3+/CD4+	 20360 34702
9640	0	0	CD3+/CD4+	 20527 35183
9641	0	0	CD3+/CD4+	 20537 35200
9642	0	0	CD3+/CD4+	 20286 35379
9643	0	0	CD3+/CD4+	 20492 35790
9644	0	0	CD3+/CD4+	 20386 37220
9645	0	0	CD3+/CD4+	 20445 36995
9646	0	0	CD3+/CD4+	 20573 37608
9647	0	0	CD3+/CD4+	 19945 38512
9648	0	0	CD3+/CD4+	 20431 39212
9649	0	0	CD3+/CD4+	 20471 38634
9650	0	0	CD3+/CD4+	 20504 39086
9651	0	0	CD3+/CD4+	 20511 38836
9652	0	0	CD3+/CD4+	 20590 38885
9653	0	0	CD3+/CD4+	 20479 39849
9654	0	0	CD3+/CD4+	 20499 40153
9655	0	0	CD3+/CD4+	 20529 40134
9656	0	0	CD3+/CD4+	 20598 40152
9657	0	0	CD3+/CD4+	 20128 40801
9658	0	0	CD3+/CD4+	 20229 40279
9659	0	0	CD3+/CD4+	 20376 40495
9660	0	0	CD3+/CD4+	 20525 40302
9661	0	0	CD3+/CD4+	 20528 40954
9662	0	0	CD3+/CD4+	 20560 40654
9663	0	0	CD3+/CD4+	 20575 40758
9664	0	0	CD3+/CD4+	 19845 41385
9665	0	0	CD3+/CD4+	 19862 41507
9666	0	0	CD3+/CD4+	 19905 41507
9667	0	0	CD3+/CD4+	 19913 41190
9668	0	0	CD3+/CD4+	 19932 41753
9669	0	0	CD3+/CD4+	 20052 41304
9670	0	0	CD3+/CD4+	 20290 41264
9671	0	0	CD3+/CD4+	 20334 41202
9672	0	0	CD3+/CD4+	 20412 41014
9673	0	0	CD3+/CD4+	 20426 41748
9674	0	0	CD3+/CD4+	 20575 41299
9675	0	0	CD3+/CD4+	 19931 41942
9676	0	0	CD3+/CD4+	 19961 42484
9677	0	0	CD3+/CD4+	 20300 42327
9678	0	0	CD3+/CD4+	 20309 42344
9679	0	0	CD3+/CD4+	 20040 43033
9680	0	0	CD3+/CD4+	 20166 42884
9681	0	0	CD3+/CD4+	 20413 43312
9682	0	0	CD3+/CD4+	 20450 42779
9683	0	0	CD3+/CD4+	 20453 42828
9684	0	0	CD3+/CD4+	 20468 42929
9685	0	0	CD3+/CD4+	 20490 43059
9686	0	0	CD3+/CD4+	 20505 43081
9687	0	0	CD3+/CD4+	 20528 43092
9688	0	0	CD3+/CD4+	 20542 42728
9689	0	0	CD3+/CD4+	 20578 43294
9690	0	0	CD3+/CD4+	 19867 43736
9691	0	0	CD3+/CD4+	 19890 44085
9692	0	0	CD3+/CD4+	 19902 43884
9693	0	0	CD3+/CD4+	 20007 44081
9694	0	0	CD3+/CD4+	 20425 44043
9695	0	0	CD3+/CD4+	 20465 43671
9696	0	0	CD3+/CD4+	 20486 43673
9697	0	0	CD3+/CD4+	 20517 43845
9698	0	0	CD3+/CD4+	 20591 43780
9699	0	0	CD3+/CD4+	 19926 44247
9700	0	0	CD3+/CD4+	 19926 44823
9701	0	0	CD3+/CD4+	 20029 44540
9702	0	0	CD3+/CD4+	 20109 44385
9703	0	0	CD3+/CD4+	 20196 44582
9704	0	0	CD3+/CD4+	 20229 44215
9705	0	0	CD3+/CD4+	 20314 44723
9706	0	0	CD3+/CD4+	 20325 44740
9707	0	0	CD3+/CD4+	 20387 44432
9708	0	0	CD3+/CD4+	 20484 44726
9709	0	0	CD3+/CD4+	 19824 45453
9710	0	0	CD3+/CD4+	 20090 45600
9711	0	0	CD3+/CD4+	 20190 45428
9712	0	0	CD3+/CD4+	 20232 45413
9713	0	0	CD3+/CD4+	 20306 45542
9714	0	0	CD3+/CD4+	 20470 45133
9715	0	0	CD3+/CD4+	 20584 45297
9716	0	0	CD3+/CD4+	 20591 45000
9717	0	0	CD3+/CD4+	 19969 46078
9718	0	0	CD3+/CD4+	 20554 46069
9719	0	0	CD3+/CD4+	 20539 46616
9720	0	0	CD3+/CD4+	 20313 48412
9721	0	0	CD3+/CD4+	 20482 49411
9722	0	0	CD3+/CD4+	 20549 49148
9723	0	0	CD3+/CD4+	 20574 49334
9724	0	0	CD3+/CD4+	 20072 50431
9725	0	0	CD3+/CD4+	 20605 49834
9726	0	0	CD3+/CD4+	 19842 50634
9727	0	0	CD3+/CD4+	 20891 4735
9728	0	0	CD3+/CD4+	 20966 4854
9729	0	0	CD3+/CD4+	 20994 4809
9730	0	0	CD3+/CD4+	 21031 5049
9731	0	0	CD3+/CD4+	 21103 4833
9732	0	0	CD3+/CD4+	 21333 4337
9733	0	0	CD3+/CD4+	 20958 5350
9734	0	0	CD3+/CD4+	 21381 5665
9735	0	0	CD3+/CD4+	 21189 6109
9736	0	0	CD3+/CD4+	 21357 6622
9737	0	0	CD3+/CD4+	 21370 6643
9738	0	0	CD3+/CD4+	 21395 6075
9739	0	0	CD3+/CD4+	 21405 6036
9740	0	0	CD3+/CD4+	 21029 7161
9741	0	0	CD3+/CD4+	 21194 7467
9742	0	0	CD3+/CD4+	 21243 8156
9743	0	0	CD3+/CD4+	 21279 12544
9744	0	0	CD3+/CD4+	 21052 15363
9745	0	0	CD3+/CD4+	 21232 14841
9746	0	0	CD3+/CD4+	 21272 14994
9747	0	0	CD3+/CD4+	 20849 16092
9748	0	0	CD3+/CD4+	 20862 16119
9749	0	0	CD3+/CD4+	 20873 16099
9750	0	0	CD3+/CD4+	 20875 16056
9751	0	0	CD3+/CD4+	 20892 16113
9752	0	0	CD3+/CD4+	 20993 15991
9753	0	0	CD3+/CD4+	 21047 15965
9754	0	0	CD3+/CD4+	 21049 15997
9755	0	0	CD3+/CD4+	 21097 16024
9756	0	0	CD3+/CD4+	 21099 15984
9757	0	0	CD3+/CD4+	 21108 16048
9758	0	0	CD3+/CD4+	 21110 15967
9759	0	0	CD3+/CD4+	 21121 15976
9760	0	0	CD3+/CD4+	 21127 16046
9761	0	0	CD3+/CD4+	 21164 16016
9762	0	0	CD3+/CD4+	 21164 16037
9763	0	0	CD3+/CD4+	 21165 16064
9764	0	0	CD3+/CD4+	 21179 15945
9765	0	0	CD3+/CD4+	 21196 15982
9766	0	0	CD3+/CD4+	 21198 15961
9767	0	0	CD3+/CD4+	 21200 15840
9768	0	0	CD3+/CD4+	 21203 15971
9769	0	0	CD3+/CD4+	 21204 16043
9770	0	0	CD3+/CD4+	 21211 16104
9771	0	0	CD3+/CD4+	 21214 16083
9772	0	0	CD3+/CD4+	 21215 15982
9773	0	0	CD3+/CD4+	 21229 16016
9774	0	0	CD3+/CD4+	 21264 16074
9775	0	0	CD3+/CD4+	 21265 16122
9776	0	0	CD3+/CD4+	 21271 16007
9777	0	0	CD3+/CD4+	 21290 16128
9778	0	0	CD3+/CD4+	 21293 16102
9779	0	0	CD3+/CD4+	 21295 15971
9780	0	0	CD3+/CD4+	 21306 16138
9781	0	0	CD3+/CD4+	 21319 16111
9782	0	0	CD3+/CD4+	 21327 16083
9783	0	0	CD3+/CD4+	 21333 16019
9784	0	0	CD3+/CD4+	 21334 16073
9785	0	0	CD3+/CD4+	 21337 16056
9786	0	0	CD3+/CD4+	 21342 15995
9787	0	0	CD3+/CD4+	 21343 16104
9788	0	0	CD3+/CD4+	 21357 16139
9789	0	0	CD3+/CD4+	 21365 16120
9790	0	0	CD3+/CD4+	 21368 16063
9791	0	0	CD3+/CD4+	 21368 16170
9792	0	0	CD3+/CD4+	 21370 16030
9793	0	0	CD3+/CD4+	 21377 16041
9794	0	0	CD3+/CD4+	 21388 16132
9795	0	0	CD3+/CD4+	 21393 16101
9796	0	0	CD3+/CD4+	 21399 16065
9797	0	0	CD3+/CD4+	 21404 16167
9798	0	0	CD3+/CD4+	 20805 16402
9799	0	0	CD3+/CD4+	 20807 16953
9800	0	0	CD3+/CD4+	 20830 16267
9801	0	0	CD3+/CD4+	 20840 16710
9802	0	0	CD3+/CD4+	 20876 16275
9803	0	0	CD3+/CD4+	 20915 16826
9804	0	0	CD3+/CD4+	 20972 16402
9805	0	0	CD3+/CD4+	 20977 16419
9806	0	0	CD3+/CD4+	 21035 16540
9807	0	0	CD3+/CD4+	 21063 16876
9808	0	0	CD3+/CD4+	 21083 16548
9809	0	0	CD3+/CD4+	 21111 16418
9810	0	0	CD3+/CD4+	 21299 16893
9811	0	0	CD3+/CD4+	 21344 16552
9812	0	0	CD3+/CD4+	 21375 16870
9813	0	0	CD3+/CD4+	 21387 16482
9814	0	0	CD3+/CD4+	 21392 16501
9815	0	0	CD3+/CD4+	 21399 16188
9816	0	0	CD3+/CD4+	 21400 16769
9817	0	0	CD3+/CD4+	 20629 17543
9818	0	0	CD3+/CD4+	 20791 17197
9819	0	0	CD3+/CD4+	 20839 17554
9820	0	0	CD3+/CD4+	 20839 17763
9821	0	0	CD3+/CD4+	 21032 17055
9822	0	0	CD3+/CD4+	 21056 17013
9823	0	0	CD3+/CD4+	 21066 17081
9824	0	0	CD3+/CD4+	 21147 17443
9825	0	0	CD3+/CD4+	 21219 17533
9826	0	0	CD3+/CD4+	 21293 17284
9827	0	0	CD3+/CD4+	 21298 17477
9828	0	0	CD3+/CD4+	 21302 17240
9829	0	0	CD3+/CD4+	 21305 17543
9830	0	0	CD3+/CD4+	 21306 17440
9831	0	0	CD3+/CD4+	 21310 17518
9832	0	0	CD3+/CD4+	 21324 17473
9833	0	0	CD3+/CD4+	 21327 17388
9834	0	0	CD3+/CD4+	 21331 17428
9835	0	0	CD3+/CD4+	 21334 17562
9836	0	0	CD3+/CD4+	 21336 17400
9837	0	0	CD3+/CD4+	 21346 17501
9838	0	0	CD3+/CD4+	 21362 17099
9839	0	0	CD3+/CD4+	 21370 17152
9840	0	0	CD3+/CD4+	 21374 17108
9841	0	0	CD3+/CD4+	 21380 17173
9842	0	0	CD3+/CD4+	 21382 17145
9843	0	0	CD3+/CD4+	 21390 17069
9844	0	0	CD3+/CD4+	 21406 17183
9845	0	0	CD3+/CD4+	 20678 17955
9846	0	0	CD3+/CD4+	 20793 18293
9847	0	0	CD3+/CD4+	 20850 17785
9848	0	0	CD3+/CD4+	 20859 17884
9849	0	0	CD3+/CD4+	 20907 18288
9850	0	0	CD3+/CD4+	 21032 18450
9851	0	0	CD3+/CD4+	 21099 17828
9852	0	0	CD3+/CD4+	 21128 18097
9853	0	0	CD3+/CD4+	 20611 19023
9854	0	0	CD3+/CD4+	 20626 18633
9855	0	0	CD3+/CD4+	 20646 19070
9856	0	0	CD3+/CD4+	 20656 18951
9857	0	0	CD3+/CD4+	 20745 19365
9858	0	0	CD3+/CD4+	 21049 18623
9859	0	0	CD3+/CD4+	 21309 18758
9860	0	0	CD3+/CD4+	 21312 19168
9861	0	0	CD3+/CD4+	 20666 20056
9862	0	0	CD3+/CD4+	 20708 20113
9863	0	0	CD3+/CD4+	 20795 19430
9864	0	0	CD3+/CD4+	 20842 20037
9865	0	0	CD3+/CD4+	 21298 19635
9866	0	0	CD3+/CD4+	 20793 20876
9867	0	0	CD3+/CD4+	 21072 20705
9868	0	0	CD3+/CD4+	 21099 20824
9869	0	0	CD3+/CD4+	 20690 20998
9870	0	0	CD3+/CD4+	 20737 21104
9871	0	0	CD3+/CD4+	 20908 21313
9872	0	0	CD3+/CD4+	 21078 21158
9873	0	0	CD3+/CD4+	 21100 21047
9874	0	0	CD3+/CD4+	 21175 21479
9875	0	0	CD3+/CD4+	 21221 21624
9876	0	0	CD3+/CD4+	 21273 21311
9877	0	0	CD3+/CD4+	 20877 22075
9878	0	0	CD3+/CD4+	 20883 22109
9879	0	0	CD3+/CD4+	 21003 22530
9880	0	0	CD3+/CD4+	 21312 22359
9881	0	0	CD3+/CD4+	 21046 22684
9882	0	0	CD3+/CD4+	 21244 22987
9883	0	0	CD3+/CD4+	 21260 22942
9884	0	0	CD3+/CD4+	 21320 22835
9885	0	0	CD3+/CD4+	 21350 22873
9886	0	0	CD3+/CD4+	 21384 22856
9887	0	0	CD3+/CD4+	 21393 22822
9888	0	0	CD3+/CD4+	 20867 24049
9889	0	0	CD3+/CD4+	 20891 24142
9890	0	0	CD3+/CD4+	 21000 23607
9891	0	0	CD3+/CD4+	 21017 23606
9892	0	0	CD3+/CD4+	 21019 23922
9893	0	0	CD3+/CD4+	 21039 23782
9894	0	0	CD3+/CD4+	 21041 23620
9895	0	0	CD3+/CD4+	 21059 23616
9896	0	0	CD3+/CD4+	 21064 23947
9897	0	0	CD3+/CD4+	 21068 23984
9898	0	0	CD3+/CD4+	 21086 23922
9899	0	0	CD3+/CD4+	 21092 23901
9900	0	0	CD3+/CD4+	 21097 23598
9901	0	0	CD3+/CD4+	 21099 23679
9902	0	0	CD3+/CD4+	 21110 23707
9903	0	0	CD3+/CD4+	 21114 23733
9904	0	0	CD3+/CD4+	 21129 23619
9905	0	0	CD3+/CD4+	 21131 23665
9906	0	0	CD3+/CD4+	 21146 23973
9907	0	0	CD3+/CD4+	 21147 24119
9908	0	0	CD3+/CD4+	 21151 23433
9909	0	0	CD3+/CD4+	 21155 23751
9910	0	0	CD3+/CD4+	 21163 23437
9911	0	0	CD3+/CD4+	 21229 23459
9912	0	0	CD3+/CD4+	 21292 23825
9913	0	0	CD3+/CD4+	 20874 24603
9914	0	0	CD3+/CD4+	 20876 24384
9915	0	0	CD3+/CD4+	 20903 24790
9916	0	0	CD3+/CD4+	 21022 24848
9917	0	0	CD3+/CD4+	 21116 24388
9918	0	0	CD3+/CD4+	 21127 24323
9919	0	0	CD3+/CD4+	 21134 24926
9920	0	0	CD3+/CD4+	 21150 24245
9921	0	0	CD3+/CD4+	 21175 24216
9922	0	0	CD3+/CD4+	 21177 24888
9923	0	0	CD3+/CD4+	 21237 24924
9924	0	0	CD3+/CD4+	 21252 24864
9925	0	0	CD3+/CD4+	 21298 24753
9926	0	0	CD3+/CD4+	 21339 24667
9927	0	0	CD3+/CD4+	 21137 24989
9928	0	0	CD3+/CD4+	 21297 25373
9929	0	0	CD3+/CD4+	 21341 25090
9930	0	0	CD3+/CD4+	 20622 26337
9931	0	0	CD3+/CD4+	 20644 26498
9932	0	0	CD3+/CD4+	 20726 26702
9933	0	0	CD3+/CD4+	 20731 26798
9934	0	0	CD3+/CD4+	 20975 26889
9935	0	0	CD3+/CD4+	 20651 27508
9936	0	0	CD3+/CD4+	 20810 27455
9937	0	0	CD3+/CD4+	 20844 27576
9938	0	0	CD3+/CD4+	 20635 29472
9939	0	0	CD3+/CD4+	 21351 29932
9940	0	0	CD3+/CD4+	 21280 31166
9941	0	0	CD3+/CD4+	 21097 34078
9942	0	0	CD3+/CD4+	 20673 35178
9943	0	0	CD3+/CD4+	 20830 35022
9944	0	0	CD3+/CD4+	 20872 34977
9945	0	0	CD3+/CD4+	 20929 35116
9946	0	0	CD3+/CD4+	 21001 35035
9947	0	0	CD3+/CD4+	 21303 35148
9948	0	0	CD3+/CD4+	 21106 36537
9949	0	0	CD3+/CD4+	 21275 36956
9950	0	0	CD3+/CD4+	 20662 37059
9951	0	0	CD3+/CD4+	 20754 37392
9952	0	0	CD3+/CD4+	 20965 37233
9953	0	0	CD3+/CD4+	 21308 37485
9954	0	0	CD3+/CD4+	 21247 38206
9955	0	0	CD3+/CD4+	 21277 37829
9956	0	0	CD3+/CD4+	 20635 39309
9957	0	0	CD3+/CD4+	 21197 39362
9958	0	0	CD3+/CD4+	 21301 38855
9959	0	0	CD3+/CD4+	 21353 39186
9960	0	0	CD3+/CD4+	 20949 39972
9961	0	0	CD3+/CD4+	 20989 39782
9962	0	0	CD3+/CD4+	 21061 39956
9963	0	0	CD3+/CD4+	 21129 39790
9964	0	0	CD3+/CD4+	 21221 39943
9965	0	0	CD3+/CD4+	 21336 39702
9966	0	0	CD3+/CD4+	 21397 40152
9967	0	0	CD3+/CD4+	 20712 40908
9968	0	0	CD3+/CD4+	 20859 40551
9969	0	0	CD3+/CD4+	 20872 40527
9970	0	0	CD3+/CD4+	 20887 40502
9971	0	0	CD3+/CD4+	 20910 40454
9972	0	0	CD3+/CD4+	 21103 40583
9973	0	0	CD3+/CD4+	 21201 40843
9974	0	0	CD3+/CD4+	 21286 40901
9975	0	0	CD3+/CD4+	 21294 40569
9976	0	0	CD3+/CD4+	 21332 40854
9977	0	0	CD3+/CD4+	 21398 40934
9978	0	0	CD3+/CD4+	 20638 40990
9979	0	0	CD3+/CD4+	 20640 41197
9980	0	0	CD3+/CD4+	 20683 41099
9981	0	0	CD3+/CD4+	 20769 41581
9982	0	0	CD3+/CD4+	 20777 41628
9983	0	0	CD3+/CD4+	 20809 41606
9984	0	0	CD3+/CD4+	 21204 41159
9985	0	0	CD3+/CD4+	 21240 41021
9986	0	0	CD3+/CD4+	 21269 41664
9987	0	0	CD3+/CD4+	 21346 41023
9988	0	0	CD3+/CD4+	 21360 41304
9989	0	0	CD3+/CD4+	 21363 41285
9990	0	0	CD3+/CD4+	 21372 41327
9991	0	0	CD3+/CD4+	 21407 41188
9992	0	0	CD3+/CD4+	 20635 42431
9993	0	0	CD3+/CD4+	 20762 42518
9994	0	0	CD3+/CD4+	 20813 42424
9995	0	0	CD3+/CD4+	 20854 42464
9996	0	0	CD3+/CD4+	 20874 41865
9997	0	0	CD3+/CD4+	 20879 41915
9998	0	0	CD3+/CD4+	 21008 42438
9999	0	0	CD3+/CD4+	 21081 41914
10000	0	0	CD3+/CD4+	 21204 42303
10001	0	0	CD3+/CD4+	 21215 42296
10002	0	0	CD3+/CD4+	 21216 42380
10003	0	0	CD3+/CD4+	 21274 42272
10004	0	0	CD3+/CD4+	 21297 42534
10005	0	0	CD3+/CD4+	 20621 42633
10006	0	0	CD3+/CD4+	 20697 42985
10007	0	0	CD3+/CD4+	 20737 42978
10008	0	0	CD3+/CD4+	 20744 43261
10009	0	0	CD3+/CD4+	 20748 43283
10010	0	0	CD3+/CD4+	 20781 42688
10011	0	0	CD3+/CD4+	 20952 42743
10012	0	0	CD3+/CD4+	 21079 42956
10013	0	0	CD3+/CD4+	 21220 43246
10014	0	0	CD3+/CD4+	 21362 42640
10015	0	0	CD3+/CD4+	 21388 43318
10016	0	0	CD3+/CD4+	 20613 44015
10017	0	0	CD3+/CD4+	 20631 43515
10018	0	0	CD3+/CD4+	 20715 44083
10019	0	0	CD3+/CD4+	 21126 43674
10020	0	0	CD3+/CD4+	 21145 43383
10021	0	0	CD3+/CD4+	 20609 44287
10022	0	0	CD3+/CD4+	 20618 44957
10023	0	0	CD3+/CD4+	 20630 44600
10024	0	0	CD3+/CD4+	 20667 44520
10025	0	0	CD3+/CD4+	 20676 44599
10026	0	0	CD3+/CD4+	 20685 44520
10027	0	0	CD3+/CD4+	 20692 44545
10028	0	0	CD3+/CD4+	 20726 44453
10029	0	0	CD3+/CD4+	 20739 44931
10030	0	0	CD3+/CD4+	 20744 44462
10031	0	0	CD3+/CD4+	 20751 44501
10032	0	0	CD3+/CD4+	 20758 44826
10033	0	0	CD3+/CD4+	 20770 44344
10034	0	0	CD3+/CD4+	 20798 44388
10035	0	0	CD3+/CD4+	 20897 44693
10036	0	0	CD3+/CD4+	 20917 44477
10037	0	0	CD3+/CD4+	 21105 44657
10038	0	0	CD3+/CD4+	 21107 44197
10039	0	0	CD3+/CD4+	 21155 44762
10040	0	0	CD3+/CD4+	 21192 44871
10041	0	0	CD3+/CD4+	 21204 44386
10042	0	0	CD3+/CD4+	 21279 44347
10043	0	0	CD3+/CD4+	 21320 44616
10044	0	0	CD3+/CD4+	 21337 44339
10045	0	0	CD3+/CD4+	 21345 44363
10046	0	0	CD3+/CD4+	 20616 45441
10047	0	0	CD3+/CD4+	 20667 45392
10048	0	0	CD3+/CD4+	 20669 45162
10049	0	0	CD3+/CD4+	 20685 45037
10050	0	0	CD3+/CD4+	 20701 45040
10051	0	0	CD3+/CD4+	 20737 45017
10052	0	0	CD3+/CD4+	 20788 44987
10053	0	0	CD3+/CD4+	 20840 45380
10054	0	0	CD3+/CD4+	 21085 45127
10055	0	0	CD3+/CD4+	 21122 45364
10056	0	0	CD3+/CD4+	 21266 45498
10057	0	0	CD3+/CD4+	 20726 46270
10058	0	0	CD3+/CD4+	 20849 46556
10059	0	0	CD3+/CD4+	 20882 46492
10060	0	0	CD3+/CD4+	 21014 46453
10061	0	0	CD3+/CD4+	 21073 46340
10062	0	0	CD3+/CD4+	 21118 46435
10063	0	0	CD3+/CD4+	 21150 46091
10064	0	0	CD3+/CD4+	 20691 48502
10065	0	0	CD3+/CD4+	 20961 48576
10066	0	0	CD3+/CD4+	 20766 49734
10067	0	0	CD3+/CD4+	 20864 49174
10068	0	0	CD3+/CD4+	 20875 49707
10069	0	0	CD3+/CD4+	 20957 49796
10070	0	0	CD3+/CD4+	 20982 49935
10071	0	0	CD3+/CD4+	 22192 4370
10072	0	0	CD3+/CD4+	 21526 4711
10073	0	0	CD3+/CD4+	 21944 4604
10074	0	0	CD3+/CD4+	 21443 6027
10075	0	0	CD3+/CD4+	 21472 5875
10076	0	0	CD3+/CD4+	 21520 5881
10077	0	0	CD3+/CD4+	 21535 5875
10078	0	0	CD3+/CD4+	 22018 5994
10079	0	0	CD3+/CD4+	 22029 5988
10080	0	0	CD3+/CD4+	 22037 6025
10081	0	0	CD3+/CD4+	 22056 6026
10082	0	0	CD3+/CD4+	 21530 6322
10083	0	0	CD3+/CD4+	 22048 6097
10084	0	0	CD3+/CD4+	 21896 7251
10085	0	0	CD3+/CD4+	 21710 7807
10086	0	0	CD3+/CD4+	 21737 8440
10087	0	0	CD3+/CD4+	 21748 7956
10088	0	0	CD3+/CD4+	 21767 8351
10089	0	0	CD3+/CD4+	 21916 8041
10090	0	0	CD3+/CD4+	 22006 8192
10091	0	0	CD3+/CD4+	 22135 8312
10092	0	0	CD3+/CD4+	 22147 7808
10093	0	0	CD3+/CD4+	 22154 7882
10094	0	0	CD3+/CD4+	 22189 7931
10095	0	0	CD3+/CD4+	 22194 8263
10096	0	0	CD3+/CD4+	 21827 8775
10097	0	0	CD3+/CD4+	 21848 9190
10098	0	0	CD3+/CD4+	 22077 8885
10099	0	0	CD3+/CD4+	 21937 9612
10100	0	0	CD3+/CD4+	 22054 9338
10101	0	0	CD3+/CD4+	 21937 10854
10102	0	0	CD3+/CD4+	 22107 10410
10103	0	0	CD3+/CD4+	 22138 10126
10104	0	0	CD3+/CD4+	 22146 10313
10105	0	0	CD3+/CD4+	 22162 10405
10106	0	0	CD3+/CD4+	 22163 10295
10107	0	0	CD3+/CD4+	 22177 10274
10108	0	0	CD3+/CD4+	 21748 10924
10109	0	0	CD3+/CD4+	 21920 10919
10110	0	0	CD3+/CD4+	 22119 11940
10111	0	0	CD3+/CD4+	 22178 12176
10112	0	0	CD3+/CD4+	 22184 12018
10113	0	0	CD3+/CD4+	 21871 12782
10114	0	0	CD3+/CD4+	 21917 12896
10115	0	0	CD3+/CD4+	 21935 12917
10116	0	0	CD3+/CD4+	 22002 12991
10117	0	0	CD3+/CD4+	 22162 12776
10118	0	0	CD3+/CD4+	 22181 12947
10119	0	0	CD3+/CD4+	 21477 13556
10120	0	0	CD3+/CD4+	 21580 13385
10121	0	0	CD3+/CD4+	 21660 13712
10122	0	0	CD3+/CD4+	 22098 13880
10123	0	0	CD3+/CD4+	 22143 13813
10124	0	0	CD3+/CD4+	 22185 13731
10125	0	0	CD3+/CD4+	 21474 14112
10126	0	0	CD3+/CD4+	 21480 14162
10127	0	0	CD3+/CD4+	 21558 14587
10128	0	0	CD3+/CD4+	 21617 14424
10129	0	0	CD3+/CD4+	 21777 14855
10130	0	0	CD3+/CD4+	 21828 14461
10131	0	0	CD3+/CD4+	 21838 14479
10132	0	0	CD3+/CD4+	 21857 14453
10133	0	0	CD3+/CD4+	 21929 14321
10134	0	0	CD3+/CD4+	 21963 14500
10135	0	0	CD3+/CD4+	 21974 14416
10136	0	0	CD3+/CD4+	 21981 14430
10137	0	0	CD3+/CD4+	 21983 14375
10138	0	0	CD3+/CD4+	 21999 14392
10139	0	0	CD3+/CD4+	 22018 14469
10140	0	0	CD3+/CD4+	 22023 14422
10141	0	0	CD3+/CD4+	 22024 14265
10142	0	0	CD3+/CD4+	 22038 14123
10143	0	0	CD3+/CD4+	 22044 14288
10144	0	0	CD3+/CD4+	 22073 14291
10145	0	0	CD3+/CD4+	 22103 14763
10146	0	0	CD3+/CD4+	 22125 14315
10147	0	0	CD3+/CD4+	 22166 14816
10148	0	0	CD3+/CD4+	 22205 14434
10149	0	0	CD3+/CD4+	 21462 15110
10150	0	0	CD3+/CD4+	 21657 15327
10151	0	0	CD3+/CD4+	 21842 15418
10152	0	0	CD3+/CD4+	 21862 15489
10153	0	0	CD3+/CD4+	 21880 15624
10154	0	0	CD3+/CD4+	 22017 15596
10155	0	0	CD3+/CD4+	 22021 15079
10156	0	0	CD3+/CD4+	 22057 15088
10157	0	0	CD3+/CD4+	 22077 15200
10158	0	0	CD3+/CD4+	 22128 15014
10159	0	0	CD3+/CD4+	 22129 15111
10160	0	0	CD3+/CD4+	 22159 15073
10161	0	0	CD3+/CD4+	 22162 14946
10162	0	0	CD3+/CD4+	 22171 15611
10163	0	0	CD3+/CD4+	 22172 15587
10164	0	0	CD3+/CD4+	 22176 15142
10165	0	0	CD3+/CD4+	 22187 15386
10166	0	0	CD3+/CD4+	 22192 15339
10167	0	0	CD3+/CD4+	 21411 16031
10168	0	0	CD3+/CD4+	 21413 16009
10169	0	0	CD3+/CD4+	 21418 16109
10170	0	0	CD3+/CD4+	 21423 16071
10171	0	0	CD3+/CD4+	 21430 16053
10172	0	0	CD3+/CD4+	 21430 16447
10173	0	0	CD3+/CD4+	 21435 16039
10174	0	0	CD3+/CD4+	 21444 16176
10175	0	0	CD3+/CD4+	 21447 16131
10176	0	0	CD3+/CD4+	 21451 16060
10177	0	0	CD3+/CD4+	 21453 16083
10178	0	0	CD3+/CD4+	 21457 16433
10179	0	0	CD3+/CD4+	 21482 16253
10180	0	0	CD3+/CD4+	 21511 16020
10181	0	0	CD3+/CD4+	 21515 16004
10182	0	0	CD3+/CD4+	 21542 16024
10183	0	0	CD3+/CD4+	 21546 16454
10184	0	0	CD3+/CD4+	 21547 16052
10185	0	0	CD3+/CD4+	 21577 16033
10186	0	0	CD3+/CD4+	 21597 16059
10187	0	0	CD3+/CD4+	 21649 16454
10188	0	0	CD3+/CD4+	 21806 15817
10189	0	0	CD3+/CD4+	 22049 16132
10190	0	0	CD3+/CD4+	 22071 15676
10191	0	0	CD3+/CD4+	 22078 16350
10192	0	0	CD3+/CD4+	 22101 15689
10193	0	0	CD3+/CD4+	 22204 15672
10194	0	0	CD3+/CD4+	 21410 16868
10195	0	0	CD3+/CD4+	 21411 16773
10196	0	0	CD3+/CD4+	 21412 16749
10197	0	0	CD3+/CD4+	 21416 16502
10198	0	0	CD3+/CD4+	 21419 17080
10199	0	0	CD3+/CD4+	 21442 16503
10200	0	0	CD3+/CD4+	 21450 16773
10201	0	0	CD3+/CD4+	 21451 16802
10202	0	0	CD3+/CD4+	 21472 16742
10203	0	0	CD3+/CD4+	 21476 17029
10204	0	0	CD3+/CD4+	 21484 16756
10205	0	0	CD3+/CD4+	 21485 16470
10206	0	0	CD3+/CD4+	 21486 17208
10207	0	0	CD3+/CD4+	 21487 17168
10208	0	0	CD3+/CD4+	 21495 16780
10209	0	0	CD3+/CD4+	 21502 17256
10210	0	0	CD3+/CD4+	 21504 17207
10211	0	0	CD3+/CD4+	 21513 17164
10212	0	0	CD3+/CD4+	 21534 16508
10213	0	0	CD3+/CD4+	 21535 17145
10214	0	0	CD3+/CD4+	 21549 16758
10215	0	0	CD3+/CD4+	 21568 16478
10216	0	0	CD3+/CD4+	 21601 16501
10217	0	0	CD3+/CD4+	 21605 16487
10218	0	0	CD3+/CD4+	 21621 16465
10219	0	0	CD3+/CD4+	 21659 16509
10220	0	0	CD3+/CD4+	 21681 16497
10221	0	0	CD3+/CD4+	 21697 16468
10222	0	0	CD3+/CD4+	 21700 16538
10223	0	0	CD3+/CD4+	 21703 16478
10224	0	0	CD3+/CD4+	 21707 16504
10225	0	0	CD3+/CD4+	 21717 16546
10226	0	0	CD3+/CD4+	 21736 16520
10227	0	0	CD3+/CD4+	 21756 16522
10228	0	0	CD3+/CD4+	 21761 16506
10229	0	0	CD3+/CD4+	 21764 16489
10230	0	0	CD3+/CD4+	 21776 16516
10231	0	0	CD3+/CD4+	 21780 16542
10232	0	0	CD3+/CD4+	 21817 16534
10233	0	0	CD3+/CD4+	 21819 16546
10234	0	0	CD3+/CD4+	 21820 16565
10235	0	0	CD3+/CD4+	 21830 16547
10236	0	0	CD3+/CD4+	 21990 16844
10237	0	0	CD3+/CD4+	 21534 17816
10238	0	0	CD3+/CD4+	 21699 17585
10239	0	0	CD3+/CD4+	 22084 17417
10240	0	0	CD3+/CD4+	 21745 18605
10241	0	0	CD3+/CD4+	 21780 18235
10242	0	0	CD3+/CD4+	 21878 18630
10243	0	0	CD3+/CD4+	 21897 18512
10244	0	0	CD3+/CD4+	 21909 18528
10245	0	0	CD3+/CD4+	 21925 18517
10246	0	0	CD3+/CD4+	 21935 18555
10247	0	0	CD3+/CD4+	 21987 18539
10248	0	0	CD3+/CD4+	 22032 18644
10249	0	0	CD3+/CD4+	 22032 18785
10250	0	0	CD3+/CD4+	 22040 18754
10251	0	0	CD3+/CD4+	 22160 18749
10252	0	0	CD3+/CD4+	 21622 18905
10253	0	0	CD3+/CD4+	 21646 18893
10254	0	0	CD3+/CD4+	 21676 19440
10255	0	0	CD3+/CD4+	 21704 18991
10256	0	0	CD3+/CD4+	 21717 19016
10257	0	0	CD3+/CD4+	 21727 18940
10258	0	0	CD3+/CD4+	 21741 18921
10259	0	0	CD3+/CD4+	 21745 19080
10260	0	0	CD3+/CD4+	 21762 18938
10261	0	0	CD3+/CD4+	 21806 18958
10262	0	0	CD3+/CD4+	 21807 18991
10263	0	0	CD3+/CD4+	 21827 18968
10264	0	0	CD3+/CD4+	 21901 19592
10265	0	0	CD3+/CD4+	 21975 19032
10266	0	0	CD3+/CD4+	 21978 19087
10267	0	0	CD3+/CD4+	 21997 19025
10268	0	0	CD3+/CD4+	 22017 19614
10269	0	0	CD3+/CD4+	 22029 19082
10270	0	0	CD3+/CD4+	 22033 19610
10271	0	0	CD3+/CD4+	 22054 19277
10272	0	0	CD3+/CD4+	 22061 19610
10273	0	0	CD3+/CD4+	 22116 18926
10274	0	0	CD3+/CD4+	 22120 19039
10275	0	0	CD3+/CD4+	 22130 19001
10276	0	0	CD3+/CD4+	 22142 19603
10277	0	0	CD3+/CD4+	 22151 19562
10278	0	0	CD3+/CD4+	 21438 20384
10279	0	0	CD3+/CD4+	 21488 20314
10280	0	0	CD3+/CD4+	 21593 20254
10281	0	0	CD3+/CD4+	 21734 20169
10282	0	0	CD3+/CD4+	 22163 19695
10283	0	0	CD3+/CD4+	 21512 20831
10284	0	0	CD3+/CD4+	 21645 20796
10285	0	0	CD3+/CD4+	 21788 20782
10286	0	0	CD3+/CD4+	 21812 20827
10287	0	0	CD3+/CD4+	 21826 20707
10288	0	0	CD3+/CD4+	 21896 20877
10289	0	0	CD3+/CD4+	 21926 20644
10290	0	0	CD3+/CD4+	 21970 20858
10291	0	0	CD3+/CD4+	 21999 20988
10292	0	0	CD3+/CD4+	 22001 20476
10293	0	0	CD3+/CD4+	 22196 20575
10294	0	0	CD3+/CD4+	 22092 21470
10295	0	0	CD3+/CD4+	 21430 22847
10296	0	0	CD3+/CD4+	 21441 22781
10297	0	0	CD3+/CD4+	 21450 22843
10298	0	0	CD3+/CD4+	 21454 22826
10299	0	0	CD3+/CD4+	 21468 22860
10300	0	0	CD3+/CD4+	 21475 22515
10301	0	0	CD3+/CD4+	 21499 22774
10302	0	0	CD3+/CD4+	 21518 22758
10303	0	0	CD3+/CD4+	 21546 22673
10304	0	0	CD3+/CD4+	 21673 22385
10305	0	0	CD3+/CD4+	 21735 22843
10306	0	0	CD3+/CD4+	 21739 22822
10307	0	0	CD3+/CD4+	 21754 22165
10308	0	0	CD3+/CD4+	 22080 22385
10309	0	0	CD3+/CD4+	 22118 22526
10310	0	0	CD3+/CD4+	 22156 22436
10311	0	0	CD3+/CD4+	 22186 22468
10312	0	0	CD3+/CD4+	 21443 22958
10313	0	0	CD3+/CD4+	 21589 23006
10314	0	0	CD3+/CD4+	 21664 23015
10315	0	0	CD3+/CD4+	 21554 24441
10316	0	0	CD3+/CD4+	 21577 23940
10317	0	0	CD3+/CD4+	 21598 24059
10318	0	0	CD3+/CD4+	 21610 23745
10319	0	0	CD3+/CD4+	 21666 24238
10320	0	0	CD3+/CD4+	 21689 24153
10321	0	0	CD3+/CD4+	 21740 24176
10322	0	0	CD3+/CD4+	 21752 23792
10323	0	0	CD3+/CD4+	 21752 23812
10324	0	0	CD3+/CD4+	 21754 24028
10325	0	0	CD3+/CD4+	 21816 23867
10326	0	0	CD3+/CD4+	 21865 24358
10327	0	0	CD3+/CD4+	 21872 24316
10328	0	0	CD3+/CD4+	 21916 23722
10329	0	0	CD3+/CD4+	 21943 24346
10330	0	0	CD3+/CD4+	 21961 24320
10331	0	0	CD3+/CD4+	 21972 24337
10332	0	0	CD3+/CD4+	 21999 23951
10333	0	0	CD3+/CD4+	 22035 24222
10334	0	0	CD3+/CD4+	 21503 24788
10335	0	0	CD3+/CD4+	 21516 24487
10336	0	0	CD3+/CD4+	 21523 24518
10337	0	0	CD3+/CD4+	 22149 24913
10338	0	0	CD3+/CD4+	 22166 24901
10339	0	0	CD3+/CD4+	 21776 25865
10340	0	0	CD3+/CD4+	 22014 25559
10341	0	0	CD3+/CD4+	 22029 25486
10342	0	0	CD3+/CD4+	 22195 26047
10343	0	0	CD3+/CD4+	 22207 29689
10344	0	0	CD3+/CD4+	 22023 31650
10345	0	0	CD3+/CD4+	 22108 30925
10346	0	0	CD3+/CD4+	 22156 33486
10347	0	0	CD3+/CD4+	 22174 34076
10348	0	0	CD3+/CD4+	 21943 35534
10349	0	0	CD3+/CD4+	 22015 35109
10350	0	0	CD3+/CD4+	 22087 35495
10351	0	0	CD3+/CD4+	 22178 35604
10352	0	0	CD3+/CD4+	 21898 36358
10353	0	0	CD3+/CD4+	 21910 36451
10354	0	0	CD3+/CD4+	 21950 35845
10355	0	0	CD3+/CD4+	 21412 36745
10356	0	0	CD3+/CD4+	 21699 37097
10357	0	0	CD3+/CD4+	 21766 36613
10358	0	0	CD3+/CD4+	 21789 37023
10359	0	0	CD3+/CD4+	 22039 36892
10360	0	0	CD3+/CD4+	 22070 36933
10361	0	0	CD3+/CD4+	 22077 37086
10362	0	0	CD3+/CD4+	 22123 37134
10363	0	0	CD3+/CD4+	 22133 37175
10364	0	0	CD3+/CD4+	 22157 37168
10365	0	0	CD3+/CD4+	 22173 37225
10366	0	0	CD3+/CD4+	 22189 36748
10367	0	0	CD3+/CD4+	 22190 37064
10368	0	0	CD3+/CD4+	 22203 37156
10369	0	0	CD3+/CD4+	 21425 37641
10370	0	0	CD3+/CD4+	 21720 37713
10371	0	0	CD3+/CD4+	 21956 37764
10372	0	0	CD3+/CD4+	 22103 37276
10373	0	0	CD3+/CD4+	 22108 37512
10374	0	0	CD3+/CD4+	 22110 38037
10375	0	0	CD3+/CD4+	 22120 37412
10376	0	0	CD3+/CD4+	 22121 37490
10377	0	0	CD3+/CD4+	 22125 37521
10378	0	0	CD3+/CD4+	 22135 37385
10379	0	0	CD3+/CD4+	 22143 37350
10380	0	0	CD3+/CD4+	 22170 37529
10381	0	0	CD3+/CD4+	 22174 37280
10382	0	0	CD3+/CD4+	 22188 37329
10383	0	0	CD3+/CD4+	 21447 38616
10384	0	0	CD3+/CD4+	 21583 38857
10385	0	0	CD3+/CD4+	 21831 38857
10386	0	0	CD3+/CD4+	 21771 39521
10387	0	0	CD3+/CD4+	 21822 38875
10388	0	0	CD3+/CD4+	 21889 39434
10389	0	0	CD3+/CD4+	 22096 39286
10390	0	0	CD3+/CD4+	 21514 39881
10391	0	0	CD3+/CD4+	 21918 39961
10392	0	0	CD3+/CD4+	 21980 40429
10393	0	0	CD3+/CD4+	 22005 39882
10394	0	0	CD3+/CD4+	 22078 40147
10395	0	0	CD3+/CD4+	 21414 41251
10396	0	0	CD3+/CD4+	 21433 41208
10397	0	0	CD3+/CD4+	 21438 41023
10398	0	0	CD3+/CD4+	 21492 41253
10399	0	0	CD3+/CD4+	 21496 41168
10400	0	0	CD3+/CD4+	 21511 41128
10401	0	0	CD3+/CD4+	 21513 41017
10402	0	0	CD3+/CD4+	 21518 40555
10403	0	0	CD3+/CD4+	 21521 41082
10404	0	0	CD3+/CD4+	 21525 41156
10405	0	0	CD3+/CD4+	 21576 40649
10406	0	0	CD3+/CD4+	 21655 40818
10407	0	0	CD3+/CD4+	 21775 40548
10408	0	0	CD3+/CD4+	 21816 41045
10409	0	0	CD3+/CD4+	 21827 41137
10410	0	0	CD3+/CD4+	 21834 40496
10411	0	0	CD3+/CD4+	 21834 40927
10412	0	0	CD3+/CD4+	 21908 40964
10413	0	0	CD3+/CD4+	 21936 40831
10414	0	0	CD3+/CD4+	 21958 40851
10415	0	0	CD3+/CD4+	 21963 40692
10416	0	0	CD3+/CD4+	 21980 40907
10417	0	0	CD3+/CD4+	 21988 40776
10418	0	0	CD3+/CD4+	 21999 40959
10419	0	0	CD3+/CD4+	 22019 40909
10420	0	0	CD3+/CD4+	 22091 40924
10421	0	0	CD3+/CD4+	 22097 40956
10422	0	0	CD3+/CD4+	 22114 40833
10423	0	0	CD3+/CD4+	 22145 40638
10424	0	0	CD3+/CD4+	 22148 40864
10425	0	0	CD3+/CD4+	 22155 40803
10426	0	0	CD3+/CD4+	 22166 40639
10427	0	0	CD3+/CD4+	 21417 41323
10428	0	0	CD3+/CD4+	 21429 41571
10429	0	0	CD3+/CD4+	 21431 41353
10430	0	0	CD3+/CD4+	 21434 41414
10431	0	0	CD3+/CD4+	 21439 41460
10432	0	0	CD3+/CD4+	 21439 41512
10433	0	0	CD3+/CD4+	 21447 41790
10434	0	0	CD3+/CD4+	 21458 41818
10435	0	0	CD3+/CD4+	 21462 41587
10436	0	0	CD3+/CD4+	 21463 42004
10437	0	0	CD3+/CD4+	 21566 41641
10438	0	0	CD3+/CD4+	 21589 41735
10439	0	0	CD3+/CD4+	 21622 42003
10440	0	0	CD3+/CD4+	 21656 41710
10441	0	0	CD3+/CD4+	 21678 41700
10442	0	0	CD3+/CD4+	 21823 41778
10443	0	0	CD3+/CD4+	 21826 41800
10444	0	0	CD3+/CD4+	 21887 41429
10445	0	0	CD3+/CD4+	 22195 41685
10446	0	0	CD3+/CD4+	 21475 42379
10447	0	0	CD3+/CD4+	 21496 42391
10448	0	0	CD3+/CD4+	 21583 42538
10449	0	0	CD3+/CD4+	 22048 42623
10450	0	0	CD3+/CD4+	 22135 42751
10451	0	0	CD3+/CD4+	 22147 42632
10452	0	0	CD3+/CD4+	 22197 42137
10453	0	0	CD3+/CD4+	 21484 43047
10454	0	0	CD3+/CD4+	 21793 43053
10455	0	0	CD3+/CD4+	 21817 43079
10456	0	0	CD3+/CD4+	 21495 44314
10457	0	0	CD3+/CD4+	 21683 44075
10458	0	0	CD3+/CD4+	 21727 44077
10459	0	0	CD3+/CD4+	 21728 44436
10460	0	0	CD3+/CD4+	 21812 44284
10461	0	0	CD3+/CD4+	 22051 43882
10462	0	0	CD3+/CD4+	 21412 44935
10463	0	0	CD3+/CD4+	 21538 44828
10464	0	0	CD3+/CD4+	 21716 44516
10465	0	0	CD3+/CD4+	 21725 44730
10466	0	0	CD3+/CD4+	 21846 44616
10467	0	0	CD3+/CD4+	 21647 45408
10468	0	0	CD3+/CD4+	 21907 45369
10469	0	0	CD3+/CD4+	 22198 45440
10470	0	0	CD3+/CD4+	 21410 46321
10471	0	0	CD3+/CD4+	 21753 46381
10472	0	0	CD3+/CD4+	 21889 46772
10473	0	0	CD3+/CD4+	 22058 46289
10474	0	0	CD3+/CD4+	 22109 46729
10475	0	0	CD3+/CD4+	 21529 47944
10476	0	0	CD3+/CD4+	 21690 47717
10477	0	0	CD3+/CD4+	 21693 48367
10478	0	0	CD3+/CD4+	 21726 48195
10479	0	0	CD3+/CD4+	 22035 48425
10480	0	0	CD3+/CD4+	 22048 48415
10481	0	0	CD3+/CD4+	 22157 48352
10482	0	0	CD3+/CD4+	 21451 48514
10483	0	0	CD3+/CD4+	 21973 49651
10484	0	0	CD3+/CD4+	 21994 49710
10485	0	0	CD3+/CD4+	 22080 49598
10486	0	0	CD3+/CD4+	 22088 49369
10487	0	0	CD3+/CD4+	 22107 49309
10488	0	0	CD3+/CD4+	 22178 49840
10489	0	0	CD3+/CD4+	 22449 3822
10490	0	0	CD3+/CD4+	 22719 3967
10491	0	0	CD3+/CD4+	 22759 4141
10492	0	0	CD3+/CD4+	 22836 3940
10493	0	0	CD3+/CD4+	 22907 3766
10494	0	0	CD3+/CD4+	 22943 4165
10495	0	0	CD3+/CD4+	 22953 4178
10496	0	0	CD3+/CD4+	 22809 4415
10497	0	0	CD3+/CD4+	 22874 4469
10498	0	0	CD3+/CD4+	 22224 5842
10499	0	0	CD3+/CD4+	 22420 5183
10500	0	0	CD3+/CD4+	 22386 7119
10501	0	0	CD3+/CD4+	 22396 6752
10502	0	0	CD3+/CD4+	 22417 7433
10503	0	0	CD3+/CD4+	 22450 6922
10504	0	0	CD3+/CD4+	 22511 7433
10505	0	0	CD3+/CD4+	 22606 7455
10506	0	0	CD3+/CD4+	 22210 7828
10507	0	0	CD3+/CD4+	 22218 7870
10508	0	0	CD3+/CD4+	 22218 7998
10509	0	0	CD3+/CD4+	 22233 7636
10510	0	0	CD3+/CD4+	 22250 7813
10511	0	0	CD3+/CD4+	 22255 7470
10512	0	0	CD3+/CD4+	 22315 7773
10513	0	0	CD3+/CD4+	 22356 7732
10514	0	0	CD3+/CD4+	 22358 8169
10515	0	0	CD3+/CD4+	 22378 8106
10516	0	0	CD3+/CD4+	 22393 8112
10517	0	0	CD3+/CD4+	 22403 7536
10518	0	0	CD3+/CD4+	 22407 8176
10519	0	0	CD3+/CD4+	 22419 7789
10520	0	0	CD3+/CD4+	 22433 7657
10521	0	0	CD3+/CD4+	 22452 7825
10522	0	0	CD3+/CD4+	 22452 8093
10523	0	0	CD3+/CD4+	 22485 7912
10524	0	0	CD3+/CD4+	 22513 8192
10525	0	0	CD3+/CD4+	 22517 7484
10526	0	0	CD3+/CD4+	 22519 8171
10527	0	0	CD3+/CD4+	 22569 7528
10528	0	0	CD3+/CD4+	 22575 7745
10529	0	0	CD3+/CD4+	 22579 7969
10530	0	0	CD3+/CD4+	 22656 7830
10531	0	0	CD3+/CD4+	 22733 7941
10532	0	0	CD3+/CD4+	 22817 7613
10533	0	0	CD3+/CD4+	 22841 8147
10534	0	0	CD3+/CD4+	 22845 7647
10535	0	0	CD3+/CD4+	 22855 8154
10536	0	0	CD3+/CD4+	 22856 7739
10537	0	0	CD3+/CD4+	 22890 7692
10538	0	0	CD3+/CD4+	 22925 7946
10539	0	0	CD3+/CD4+	 22926 8129
10540	0	0	CD3+/CD4+	 22944 7968
10541	0	0	CD3+/CD4+	 22997 8196
10542	0	0	CD3+/CD4+	 22230 8652
10543	0	0	CD3+/CD4+	 22380 8325
10544	0	0	CD3+/CD4+	 22393 8352
10545	0	0	CD3+/CD4+	 22395 8288
10546	0	0	CD3+/CD4+	 22403 8435
10547	0	0	CD3+/CD4+	 22504 8982
10548	0	0	CD3+/CD4+	 22589 8814
10549	0	0	CD3+/CD4+	 22597 8767
10550	0	0	CD3+/CD4+	 22605 8932
10551	0	0	CD3+/CD4+	 22613 8617
10552	0	0	CD3+/CD4+	 22634 8533
10553	0	0	CD3+/CD4+	 22639 8573
10554	0	0	CD3+/CD4+	 22660 8567
10555	0	0	CD3+/CD4+	 22683 8569
10556	0	0	CD3+/CD4+	 22704 8405
10557	0	0	CD3+/CD4+	 22882 8422
10558	0	0	CD3+/CD4+	 22926 8319
10559	0	0	CD3+/CD4+	 22932 8713
10560	0	0	CD3+/CD4+	 22947 8614
10561	0	0	CD3+/CD4+	 22950 8803
10562	0	0	CD3+/CD4+	 22955 8455
10563	0	0	CD3+/CD4+	 22961 9041
10564	0	0	CD3+/CD4+	 22461 9610
10565	0	0	CD3+/CD4+	 22489 9794
10566	0	0	CD3+/CD4+	 22509 9829
10567	0	0	CD3+/CD4+	 22606 9296
10568	0	0	CD3+/CD4+	 22635 9629
10569	0	0	CD3+/CD4+	 22654 9639
10570	0	0	CD3+/CD4+	 22788 9356
10571	0	0	CD3+/CD4+	 22799 9346
10572	0	0	CD3+/CD4+	 22819 9363
10573	0	0	CD3+/CD4+	 22832 9511
10574	0	0	CD3+/CD4+	 22866 9257
10575	0	0	CD3+/CD4+	 22867 9522
10576	0	0	CD3+/CD4+	 22892 9512
10577	0	0	CD3+/CD4+	 22902 9824
10578	0	0	CD3+/CD4+	 22908 9266
10579	0	0	CD3+/CD4+	 22968 9827
10580	0	0	CD3+/CD4+	 22980 9065
10581	0	0	CD3+/CD4+	 22981 9844
10582	0	0	CD3+/CD4+	 23005 9307
10583	0	0	CD3+/CD4+	 22284 10329
10584	0	0	CD3+/CD4+	 22303 10274
10585	0	0	CD3+/CD4+	 22307 10346
10586	0	0	CD3+/CD4+	 22316 10285
10587	0	0	CD3+/CD4+	 22340 10516
10588	0	0	CD3+/CD4+	 22343 10376
10589	0	0	CD3+/CD4+	 22350 10288
10590	0	0	CD3+/CD4+	 22350 10313
10591	0	0	CD3+/CD4+	 22351 10489
10592	0	0	CD3+/CD4+	 22359 10380
10593	0	0	CD3+/CD4+	 22370 10306
10594	0	0	CD3+/CD4+	 22409 10474
10595	0	0	CD3+/CD4+	 22418 10312
10596	0	0	CD3+/CD4+	 22432 10300
10597	0	0	CD3+/CD4+	 22447 10251
10598	0	0	CD3+/CD4+	 22515 10204
10599	0	0	CD3+/CD4+	 22524 10179
10600	0	0	CD3+/CD4+	 22563 10331
10601	0	0	CD3+/CD4+	 22608 10294
10602	0	0	CD3+/CD4+	 22780 9944
10603	0	0	CD3+/CD4+	 22782 9932
10604	0	0	CD3+/CD4+	 22805 10292
10605	0	0	CD3+/CD4+	 22866 9921
10606	0	0	CD3+/CD4+	 22937 9979
10607	0	0	CD3+/CD4+	 22946 9968
10608	0	0	CD3+/CD4+	 22952 10039
10609	0	0	CD3+/CD4+	 22966 9940
10610	0	0	CD3+/CD4+	 22978 10049
10611	0	0	CD3+/CD4+	 22989 10282
10612	0	0	CD3+/CD4+	 22996 10040
10613	0	0	CD3+/CD4+	 22219 11189
10614	0	0	CD3+/CD4+	 22227 11205
10615	0	0	CD3+/CD4+	 22542 10829
10616	0	0	CD3+/CD4+	 22568 10776
10617	0	0	CD3+/CD4+	 22583 11110
10618	0	0	CD3+/CD4+	 22607 10779
10619	0	0	CD3+/CD4+	 22607 11220
10620	0	0	CD3+/CD4+	 22615 11083
10621	0	0	CD3+/CD4+	 22617 10797
10622	0	0	CD3+/CD4+	 22713 11123
10623	0	0	CD3+/CD4+	 22774 11328
10624	0	0	CD3+/CD4+	 22788 11012
10625	0	0	CD3+/CD4+	 22800 10753
10626	0	0	CD3+/CD4+	 22806 11385
10627	0	0	CD3+/CD4+	 22827 11047
10628	0	0	CD3+/CD4+	 22852 10896
10629	0	0	CD3+/CD4+	 22860 11139
10630	0	0	CD3+/CD4+	 22861 11091
10631	0	0	CD3+/CD4+	 22864 10925
10632	0	0	CD3+/CD4+	 22868 11102
10633	0	0	CD3+/CD4+	 22892 10859
10634	0	0	CD3+/CD4+	 22898 11061
10635	0	0	CD3+/CD4+	 22910 11345
10636	0	0	CD3+/CD4+	 22930 11340
10637	0	0	CD3+/CD4+	 22959 11094
10638	0	0	CD3+/CD4+	 22959 11263
10639	0	0	CD3+/CD4+	 22975 11048
10640	0	0	CD3+/CD4+	 23004 11123
10641	0	0	CD3+/CD4+	 22211 12029
10642	0	0	CD3+/CD4+	 22251 12065
10643	0	0	CD3+/CD4+	 22267 12001
10644	0	0	CD3+/CD4+	 22381 11954
10645	0	0	CD3+/CD4+	 22389 12251
10646	0	0	CD3+/CD4+	 22505 11994
10647	0	0	CD3+/CD4+	 22580 12217
10648	0	0	CD3+/CD4+	 22597 11892
10649	0	0	CD3+/CD4+	 22607 11659
10650	0	0	CD3+/CD4+	 22607 11925
10651	0	0	CD3+/CD4+	 22607 12229
10652	0	0	CD3+/CD4+	 22617 11838
10653	0	0	CD3+/CD4+	 22639 11492
10654	0	0	CD3+/CD4+	 22645 11524
10655	0	0	CD3+/CD4+	 22690 11520
10656	0	0	CD3+/CD4+	 22692 11639
10657	0	0	CD3+/CD4+	 22705 11623
10658	0	0	CD3+/CD4+	 22744 11602
10659	0	0	CD3+/CD4+	 22750 12228
10660	0	0	CD3+/CD4+	 22837 11556
10661	0	0	CD3+/CD4+	 22841 11512
10662	0	0	CD3+/CD4+	 22870 11931
10663	0	0	CD3+/CD4+	 22876 12202
10664	0	0	CD3+/CD4+	 22935 11510
10665	0	0	CD3+/CD4+	 22980 11471
10666	0	0	CD3+/CD4+	 22993 11490
10667	0	0	CD3+/CD4+	 22227 12340
10668	0	0	CD3+/CD4+	 22242 12896
10669	0	0	CD3+/CD4+	 22261 12621
10670	0	0	CD3+/CD4+	 22291 12578
10671	0	0	CD3+/CD4+	 22306 12328
10672	0	0	CD3+/CD4+	 22320 12371
10673	0	0	CD3+/CD4+	 22360 12904
10674	0	0	CD3+/CD4+	 22375 12913
10675	0	0	CD3+/CD4+	 22381 13029
10676	0	0	CD3+/CD4+	 22392 12860
10677	0	0	CD3+/CD4+	 22396 12914
10678	0	0	CD3+/CD4+	 22401 12275
10679	0	0	CD3+/CD4+	 22421 12334
10680	0	0	CD3+/CD4+	 22426 12867
10681	0	0	CD3+/CD4+	 22436 12495
10682	0	0	CD3+/CD4+	 22442 12919
10683	0	0	CD3+/CD4+	 22456 12638
10684	0	0	CD3+/CD4+	 22484 12815
10685	0	0	CD3+/CD4+	 22486 12831
10686	0	0	CD3+/CD4+	 22513 12806
10687	0	0	CD3+/CD4+	 22525 12345
10688	0	0	CD3+/CD4+	 22586 12959
10689	0	0	CD3+/CD4+	 22595 12340
10690	0	0	CD3+/CD4+	 22619 12357
10691	0	0	CD3+/CD4+	 22624 13020
10692	0	0	CD3+/CD4+	 22682 13051
10693	0	0	CD3+/CD4+	 22744 12684
10694	0	0	CD3+/CD4+	 22920 12569
10695	0	0	CD3+/CD4+	 22962 12550
10696	0	0	CD3+/CD4+	 22319 13498
10697	0	0	CD3+/CD4+	 22323 13671
10698	0	0	CD3+/CD4+	 22335 13688
10699	0	0	CD3+/CD4+	 22336 13060
10700	0	0	CD3+/CD4+	 22336 13538
10701	0	0	CD3+/CD4+	 22349 13514
10702	0	0	CD3+/CD4+	 22359 13682
10703	0	0	CD3+/CD4+	 22362 13544
10704	0	0	CD3+/CD4+	 22375 13517
10705	0	0	CD3+/CD4+	 22378 13702
10706	0	0	CD3+/CD4+	 22382 13590
10707	0	0	CD3+/CD4+	 22401 13593
10708	0	0	CD3+/CD4+	 22414 13531
10709	0	0	CD3+/CD4+	 22414 13576
10710	0	0	CD3+/CD4+	 22416 13716
10711	0	0	CD3+/CD4+	 22416 13747
10712	0	0	CD3+/CD4+	 22436 13088
10713	0	0	CD3+/CD4+	 22444 13708
10714	0	0	CD3+/CD4+	 22456 13139
10715	0	0	CD3+/CD4+	 22464 13544
10716	0	0	CD3+/CD4+	 22471 13760
10717	0	0	CD3+/CD4+	 22474 13778
10718	0	0	CD3+/CD4+	 22475 13834
10719	0	0	CD3+/CD4+	 22479 13218
10720	0	0	CD3+/CD4+	 22484 13106
10721	0	0	CD3+/CD4+	 22492 13667
10722	0	0	CD3+/CD4+	 22494 13845
10723	0	0	CD3+/CD4+	 22495 13747
10724	0	0	CD3+/CD4+	 22500 13216
10725	0	0	CD3+/CD4+	 22504 13758
10726	0	0	CD3+/CD4+	 22511 13118
10727	0	0	CD3+/CD4+	 22519 13615
10728	0	0	CD3+/CD4+	 22523 13214
10729	0	0	CD3+/CD4+	 22526 13818
10730	0	0	CD3+/CD4+	 22550 13135
10731	0	0	CD3+/CD4+	 22558 13228
10732	0	0	CD3+/CD4+	 22619 13199
10733	0	0	CD3+/CD4+	 22659 13090
10734	0	0	CD3+/CD4+	 22666 13253
10735	0	0	CD3+/CD4+	 22692 13371
10736	0	0	CD3+/CD4+	 22697 13285
10737	0	0	CD3+/CD4+	 22700 13155
10738	0	0	CD3+/CD4+	 22722 13128
10739	0	0	CD3+/CD4+	 22731 13774
10740	0	0	CD3+/CD4+	 22761 13131
10741	0	0	CD3+/CD4+	 22770 13363
10742	0	0	CD3+/CD4+	 22778 13158
10743	0	0	CD3+/CD4+	 22795 13747
10744	0	0	CD3+/CD4+	 22799 13770
10745	0	0	CD3+/CD4+	 22801 13403
10746	0	0	CD3+/CD4+	 22859 13429
10747	0	0	CD3+/CD4+	 22900 13471
10748	0	0	CD3+/CD4+	 22909 13121
10749	0	0	CD3+/CD4+	 22915 13678
10750	0	0	CD3+/CD4+	 22977 13165
10751	0	0	CD3+/CD4+	 22211 14458
10752	0	0	CD3+/CD4+	 22221 14477
10753	0	0	CD3+/CD4+	 22233 14477
10754	0	0	CD3+/CD4+	 22235 13923
10755	0	0	CD3+/CD4+	 22238 14462
10756	0	0	CD3+/CD4+	 22253 13910
10757	0	0	CD3+/CD4+	 22265 14479
10758	0	0	CD3+/CD4+	 22323 14273
10759	0	0	CD3+/CD4+	 22358 14224
10760	0	0	CD3+/CD4+	 22371 14427
10761	0	0	CD3+/CD4+	 22384 14506
10762	0	0	CD3+/CD4+	 22411 14244
10763	0	0	CD3+/CD4+	 22431 14433
10764	0	0	CD3+/CD4+	 22444 14487
10765	0	0	CD3+/CD4+	 22481 14141
10766	0	0	CD3+/CD4+	 22482 14155
10767	0	0	CD3+/CD4+	 22504 14274
10768	0	0	CD3+/CD4+	 22520 13897
10769	0	0	CD3+/CD4+	 22521 14263
10770	0	0	CD3+/CD4+	 22539 13874
10771	0	0	CD3+/CD4+	 22546 14309
10772	0	0	CD3+/CD4+	 22551 14245
10773	0	0	CD3+/CD4+	 22561 14195
10774	0	0	CD3+/CD4+	 22580 14026
10775	0	0	CD3+/CD4+	 22593 14372
10776	0	0	CD3+/CD4+	 22600 14244
10777	0	0	CD3+/CD4+	 22649 14145
10778	0	0	CD3+/CD4+	 22661 14321
10779	0	0	CD3+/CD4+	 22670 14370
10780	0	0	CD3+/CD4+	 22694 14167
10781	0	0	CD3+/CD4+	 22713 14162
10782	0	0	CD3+/CD4+	 22757 14531
10783	0	0	CD3+/CD4+	 22766 13917
10784	0	0	CD3+/CD4+	 22766 13941
10785	0	0	CD3+/CD4+	 22767 13898
10786	0	0	CD3+/CD4+	 22784 13954
10787	0	0	CD3+/CD4+	 22788 13907
10788	0	0	CD3+/CD4+	 22800 14028
10789	0	0	CD3+/CD4+	 22803 14480
10790	0	0	CD3+/CD4+	 22826 13978
10791	0	0	CD3+/CD4+	 22841 14223
10792	0	0	CD3+/CD4+	 22842 14473
10793	0	0	CD3+/CD4+	 22846 13993
10794	0	0	CD3+/CD4+	 22875 13863
10795	0	0	CD3+/CD4+	 22894 14005
10796	0	0	CD3+/CD4+	 22943 13888
10797	0	0	CD3+/CD4+	 22969 14072
10798	0	0	CD3+/CD4+	 22991 14139
10799	0	0	CD3+/CD4+	 22226 14812
10800	0	0	CD3+/CD4+	 22237 14985
10801	0	0	CD3+/CD4+	 22272 15311
10802	0	0	CD3+/CD4+	 22284 15236
10803	0	0	CD3+/CD4+	 22295 14815
10804	0	0	CD3+/CD4+	 22297 15261
10805	0	0	CD3+/CD4+	 22305 15417
10806	0	0	CD3+/CD4+	 22374 14879
10807	0	0	CD3+/CD4+	 22381 15066
10808	0	0	CD3+/CD4+	 22392 15077
10809	0	0	CD3+/CD4+	 22402 14950
10810	0	0	CD3+/CD4+	 22406 15002
10811	0	0	CD3+/CD4+	 22409 15135
10812	0	0	CD3+/CD4+	 22416 15021
10813	0	0	CD3+/CD4+	 22421 15103
10814	0	0	CD3+/CD4+	 22425 15123
10815	0	0	CD3+/CD4+	 22426 14767
10816	0	0	CD3+/CD4+	 22429 15145
10817	0	0	CD3+/CD4+	 22440 14878
10818	0	0	CD3+/CD4+	 22444 15181
10819	0	0	CD3+/CD4+	 22487 15150
10820	0	0	CD3+/CD4+	 22511 15196
10821	0	0	CD3+/CD4+	 22520 14839
10822	0	0	CD3+/CD4+	 22528 14814
10823	0	0	CD3+/CD4+	 22531 15067
10824	0	0	CD3+/CD4+	 22533 15112
10825	0	0	CD3+/CD4+	 22540 15052
10826	0	0	CD3+/CD4+	 22540 15123
10827	0	0	CD3+/CD4+	 22549 15131
10828	0	0	CD3+/CD4+	 22552 15316
10829	0	0	CD3+/CD4+	 22565 15109
10830	0	0	CD3+/CD4+	 22579 15190
10831	0	0	CD3+/CD4+	 22596 15077
10832	0	0	CD3+/CD4+	 22603 14797
10833	0	0	CD3+/CD4+	 22603 15091
10834	0	0	CD3+/CD4+	 22611 15049
10835	0	0	CD3+/CD4+	 22634 14912
10836	0	0	CD3+/CD4+	 22645 14975
10837	0	0	CD3+/CD4+	 22659 15200
10838	0	0	CD3+/CD4+	 22671 15070
10839	0	0	CD3+/CD4+	 22673 15043
10840	0	0	CD3+/CD4+	 22683 15250
10841	0	0	CD3+/CD4+	 22729 14765
10842	0	0	CD3+/CD4+	 22283 15515
10843	0	0	CD3+/CD4+	 22302 16061
10844	0	0	CD3+/CD4+	 22320 15662
10845	0	0	CD3+/CD4+	 22360 16009
10846	0	0	CD3+/CD4+	 22419 15458
10847	0	0	CD3+/CD4+	 22599 15980
10848	0	0	CD3+/CD4+	 22760 15849
10849	0	0	CD3+/CD4+	 22262 16612
10850	0	0	CD3+/CD4+	 22351 16750
10851	0	0	CD3+/CD4+	 22542 16279
10852	0	0	CD3+/CD4+	 22571 16946
10853	0	0	CD3+/CD4+	 22624 16733
10854	0	0	CD3+/CD4+	 22770 16820
10855	0	0	CD3+/CD4+	 22867 16888
10856	0	0	CD3+/CD4+	 22244 17766
10857	0	0	CD3+/CD4+	 22388 17644
10858	0	0	CD3+/CD4+	 22588 17108
10859	0	0	CD3+/CD4+	 22644 17424
10860	0	0	CD3+/CD4+	 22645 17451
10861	0	0	CD3+/CD4+	 22657 17387
10862	0	0	CD3+/CD4+	 22965 17664
10863	0	0	CD3+/CD4+	 22969 17685
10864	0	0	CD3+/CD4+	 22978 17658
10865	0	0	CD3+/CD4+	 22992 17676
10866	0	0	CD3+/CD4+	 22996 17688
10867	0	0	CD3+/CD4+	 23003 17664
10868	0	0	CD3+/CD4+	 22221 18645
10869	0	0	CD3+/CD4+	 22381 18653
10870	0	0	CD3+/CD4+	 22459 18490
10871	0	0	CD3+/CD4+	 22512 18411
10872	0	0	CD3+/CD4+	 22766 18387
10873	0	0	CD3+/CD4+	 22794 18409
10874	0	0	CD3+/CD4+	 22961 17933
10875	0	0	CD3+/CD4+	 22217 19283
10876	0	0	CD3+/CD4+	 22219 18677
10877	0	0	CD3+/CD4+	 22241 18961
10878	0	0	CD3+/CD4+	 22257 18979
10879	0	0	CD3+/CD4+	 22321 19429
10880	0	0	CD3+/CD4+	 22322 18906
10881	0	0	CD3+/CD4+	 22322 19031
10882	0	0	CD3+/CD4+	 22335 19053
10883	0	0	CD3+/CD4+	 22360 19103
10884	0	0	CD3+/CD4+	 22373 19112
10885	0	0	CD3+/CD4+	 22613 19124
10886	0	0	CD3+/CD4+	 22629 19095
10887	0	0	CD3+/CD4+	 22649 19086
10888	0	0	CD3+/CD4+	 22666 19028
10889	0	0	CD3+/CD4+	 22671 19085
10890	0	0	CD3+/CD4+	 22764 18923
10891	0	0	CD3+/CD4+	 22791 18896
10892	0	0	CD3+/CD4+	 22811 18893
10893	0	0	CD3+/CD4+	 22830 18902
10894	0	0	CD3+/CD4+	 22870 18963
10895	0	0	CD3+/CD4+	 22892 18869
10896	0	0	CD3+/CD4+	 22292 19513
10897	0	0	CD3+/CD4+	 22378 19501
10898	0	0	CD3+/CD4+	 22389 19502
10899	0	0	CD3+/CD4+	 22398 19531
10900	0	0	CD3+/CD4+	 22399 19542
10901	0	0	CD3+/CD4+	 22788 20232
10902	0	0	CD3+/CD4+	 22889 19858
10903	0	0	CD3+/CD4+	 22369 21009
10904	0	0	CD3+/CD4+	 22379 20650
10905	0	0	CD3+/CD4+	 22440 20941
10906	0	0	CD3+/CD4+	 22481 20770
10907	0	0	CD3+/CD4+	 22527 20273
10908	0	0	CD3+/CD4+	 22580 20424
10909	0	0	CD3+/CD4+	 22866 20372
10910	0	0	CD3+/CD4+	 22899 20345
10911	0	0	CD3+/CD4+	 22290 21158
10912	0	0	CD3+/CD4+	 22297 21067
10913	0	0	CD3+/CD4+	 22346 21257
10914	0	0	CD3+/CD4+	 22354 21082
10915	0	0	CD3+/CD4+	 22364 21102
10916	0	0	CD3+/CD4+	 22379 21094
10917	0	0	CD3+/CD4+	 22427 21095
10918	0	0	CD3+/CD4+	 22634 21693
10919	0	0	CD3+/CD4+	 22253 22309
10920	0	0	CD3+/CD4+	 22308 22139
10921	0	0	CD3+/CD4+	 22530 22135
10922	0	0	CD3+/CD4+	 22859 22101
10923	0	0	CD3+/CD4+	 22922 22217
10924	0	0	CD3+/CD4+	 22942 22205
10925	0	0	CD3+/CD4+	 22976 22377
10926	0	0	CD3+/CD4+	 22990 22105
10927	0	0	CD3+/CD4+	 23002 22124
10928	0	0	CD3+/CD4+	 23006 22099
10929	0	0	CD3+/CD4+	 22239 23362
10930	0	0	CD3+/CD4+	 22295 23314
10931	0	0	CD3+/CD4+	 22332 23346
10932	0	0	CD3+/CD4+	 22391 23411
10933	0	0	CD3+/CD4+	 22552 23213
10934	0	0	CD3+/CD4+	 22576 23335
10935	0	0	CD3+/CD4+	 22659 23251
10936	0	0	CD3+/CD4+	 22717 23151
10937	0	0	CD3+/CD4+	 22742 23054
10938	0	0	CD3+/CD4+	 22762 22963
10939	0	0	CD3+/CD4+	 22767 22935
10940	0	0	CD3+/CD4+	 22772 23071
10941	0	0	CD3+/CD4+	 22777 23453
10942	0	0	CD3+/CD4+	 22783 23092
10943	0	0	CD3+/CD4+	 22783 23117
10944	0	0	CD3+/CD4+	 22797 23100
10945	0	0	CD3+/CD4+	 22798 22990
10946	0	0	CD3+/CD4+	 22924 22839
10947	0	0	CD3+/CD4+	 22946 22714
10948	0	0	CD3+/CD4+	 22954 22701
10949	0	0	CD3+/CD4+	 22958 22790
10950	0	0	CD3+/CD4+	 22965 22745
10951	0	0	CD3+/CD4+	 22967 22773
10952	0	0	CD3+/CD4+	 22979 22752
10953	0	0	CD3+/CD4+	 22999 22726
10954	0	0	CD3+/CD4+	 22211 23505
10955	0	0	CD3+/CD4+	 22212 23658
10956	0	0	CD3+/CD4+	 22228 23609
10957	0	0	CD3+/CD4+	 22301 23816
10958	0	0	CD3+/CD4+	 22344 23813
10959	0	0	CD3+/CD4+	 22418 23550
10960	0	0	CD3+/CD4+	 22533 23551
10961	0	0	CD3+/CD4+	 22722 23596
10962	0	0	CD3+/CD4+	 22731 23603
10963	0	0	CD3+/CD4+	 22742 23581
10964	0	0	CD3+/CD4+	 22749 23538
10965	0	0	CD3+/CD4+	 22755 23567
10966	0	0	CD3+/CD4+	 22783 23490
10967	0	0	CD3+/CD4+	 22789 23472
10968	0	0	CD3+/CD4+	 22922 24225
10969	0	0	CD3+/CD4+	 22939 24192
10970	0	0	CD3+/CD4+	 22239 25000
10971	0	0	CD3+/CD4+	 22242 24928
10972	0	0	CD3+/CD4+	 22319 24726
10973	0	0	CD3+/CD4+	 22320 24994
10974	0	0	CD3+/CD4+	 22368 24791
10975	0	0	CD3+/CD4+	 22392 24460
10976	0	0	CD3+/CD4+	 22611 24261
10977	0	0	CD3+/CD4+	 22829 24544
10978	0	0	CD3+/CD4+	 22851 24557
10979	0	0	CD3+/CD4+	 22893 25801
10980	0	0	CD3+/CD4+	 22247 26152
10981	0	0	CD3+/CD4+	 22287 26591
10982	0	0	CD3+/CD4+	 22298 26642
10983	0	0	CD3+/CD4+	 22438 25903
10984	0	0	CD3+/CD4+	 22517 25928
10985	0	0	CD3+/CD4+	 22343 26697
10986	0	0	CD3+/CD4+	 22357 26884
10987	0	0	CD3+/CD4+	 22662 26711
10988	0	0	CD3+/CD4+	 22361 27776
10989	0	0	CD3+/CD4+	 22444 27971
10990	0	0	CD3+/CD4+	 22508 27516
10991	0	0	CD3+/CD4+	 22542 28177
10992	0	0	CD3+/CD4+	 22447 29158
10993	0	0	CD3+/CD4+	 22491 29902
10994	0	0	CD3+/CD4+	 22229 31045
10995	0	0	CD3+/CD4+	 22374 31186
10996	0	0	CD3+/CD4+	 22495 31125
10997	0	0	CD3+/CD4+	 22226 35002
10998	0	0	CD3+/CD4+	 22432 35323
10999	0	0	CD3+/CD4+	 22469 35091
11000	0	0	CD3+/CD4+	 22970 35232
11001	0	0	CD3+/CD4+	 22251 37007
11002	0	0	CD3+/CD4+	 22402 36959
11003	0	0	CD3+/CD4+	 22422 36944
11004	0	0	CD3+/CD4+	 22448 36911
11005	0	0	CD3+/CD4+	 22480 36899
11006	0	0	CD3+/CD4+	 22525 36844
11007	0	0	CD3+/CD4+	 22568 36929
11008	0	0	CD3+/CD4+	 22626 36799
11009	0	0	CD3+/CD4+	 22290 37614
11010	0	0	CD3+/CD4+	 22340 37527
11011	0	0	CD3+/CD4+	 22349 37849
11012	0	0	CD3+/CD4+	 22393 37647
11013	0	0	CD3+/CD4+	 22395 37838
11014	0	0	CD3+/CD4+	 22397 37281
11015	0	0	CD3+/CD4+	 22430 37182
11016	0	0	CD3+/CD4+	 22459 37317
11017	0	0	CD3+/CD4+	 22567 37779
11018	0	0	CD3+/CD4+	 22971 37105
11019	0	0	CD3+/CD4+	 22238 38188
11020	0	0	CD3+/CD4+	 22327 38086
11021	0	0	CD3+/CD4+	 22338 38540
11022	0	0	CD3+/CD4+	 22341 38058
11023	0	0	CD3+/CD4+	 22395 37875
11024	0	0	CD3+/CD4+	 22481 37907
11025	0	0	CD3+/CD4+	 22939 38107
11026	0	0	CD3+/CD4+	 22951 38199
11027	0	0	CD3+/CD4+	 22963 38172
11028	0	0	CD3+/CD4+	 22982 38055
11029	0	0	CD3+/CD4+	 22340 38682
11030	0	0	CD3+/CD4+	 22449 38688
11031	0	0	CD3+/CD4+	 22467 38801
11032	0	0	CD3+/CD4+	 22534 38950
11033	0	0	CD3+/CD4+	 22590 38776
11034	0	0	CD3+/CD4+	 22612 38742
11035	0	0	CD3+/CD4+	 22614 39215
11036	0	0	CD3+/CD4+	 22664 38991
11037	0	0	CD3+/CD4+	 22729 39151
11038	0	0	CD3+/CD4+	 22222 39756
11039	0	0	CD3+/CD4+	 22278 39480
11040	0	0	CD3+/CD4+	 22299 40251
11041	0	0	CD3+/CD4+	 22376 40122
11042	0	0	CD3+/CD4+	 22645 39991
11043	0	0	CD3+/CD4+	 22705 40019
11044	0	0	CD3+/CD4+	 22790 40005
11045	0	0	CD3+/CD4+	 22986 39803
11046	0	0	CD3+/CD4+	 22237 40783
11047	0	0	CD3+/CD4+	 22243 40615
11048	0	0	CD3+/CD4+	 22248 40827
11049	0	0	CD3+/CD4+	 22253 40887
11050	0	0	CD3+/CD4+	 22256 40596
11051	0	0	CD3+/CD4+	 22318 40644
11052	0	0	CD3+/CD4+	 22410 40545
11053	0	0	CD3+/CD4+	 22455 40383
11054	0	0	CD3+/CD4+	 22500 40568
11055	0	0	CD3+/CD4+	 22516 40734
11056	0	0	CD3+/CD4+	 22704 40657
11057	0	0	CD3+/CD4+	 22800 40646
11058	0	0	CD3+/CD4+	 22869 40588
11059	0	0	CD3+/CD4+	 22290 41559
11060	0	0	CD3+/CD4+	 22316 41337
11061	0	0	CD3+/CD4+	 22363 41260
11062	0	0	CD3+/CD4+	 22367 41465
11063	0	0	CD3+/CD4+	 22394 41616
11064	0	0	CD3+/CD4+	 22527 41351
11065	0	0	CD3+/CD4+	 22533 41171
11066	0	0	CD3+/CD4+	 22557 41319
11067	0	0	CD3+/CD4+	 22779 41426
11068	0	0	CD3+/CD4+	 22452 42535
11069	0	0	CD3+/CD4+	 22564 42217
11070	0	0	CD3+/CD4+	 22611 42287
11071	0	0	CD3+/CD4+	 22729 42070
11072	0	0	CD3+/CD4+	 22735 42236
11073	0	0	CD3+/CD4+	 22807 42201
11074	0	0	CD3+/CD4+	 22954 42253
11075	0	0	CD3+/CD4+	 22975 42329
11076	0	0	CD3+/CD4+	 22980 42360
11077	0	0	CD3+/CD4+	 22986 41932
11078	0	0	CD3+/CD4+	 22997 42403
11079	0	0	CD3+/CD4+	 22314 43410
11080	0	0	CD3+/CD4+	 22247 44408
11081	0	0	CD3+/CD4+	 22380 44270
11082	0	0	CD3+/CD4+	 22416 44271
11083	0	0	CD3+/CD4+	 22604 44349
11084	0	0	CD3+/CD4+	 22607 44382
11085	0	0	CD3+/CD4+	 22695 44465
11086	0	0	CD3+/CD4+	 22923 44504
11087	0	0	CD3+/CD4+	 22925 44836
11088	0	0	CD3+/CD4+	 22928 44286
11089	0	0	CD3+/CD4+	 22930 44519
11090	0	0	CD3+/CD4+	 22381 45359
11091	0	0	CD3+/CD4+	 22382 45096
11092	0	0	CD3+/CD4+	 22391 45240
11093	0	0	CD3+/CD4+	 22502 45519
11094	0	0	CD3+/CD4+	 22548 45057
11095	0	0	CD3+/CD4+	 22571 45708
11096	0	0	CD3+/CD4+	 22588 45272
11097	0	0	CD3+/CD4+	 22599 45509
11098	0	0	CD3+/CD4+	 22930 45633
11099	0	0	CD3+/CD4+	 22985 45309
11100	0	0	CD3+/CD4+	 22265 46067
11101	0	0	CD3+/CD4+	 22273 46294
11102	0	0	CD3+/CD4+	 22291 46025
11103	0	0	CD3+/CD4+	 22345 46118
11104	0	0	CD3+/CD4+	 22346 46451
11105	0	0	CD3+/CD4+	 22440 45877
11106	0	0	CD3+/CD4+	 22448 46544
11107	0	0	CD3+/CD4+	 22598 46622
11108	0	0	CD3+/CD4+	 22650 46480
11109	0	0	CD3+/CD4+	 22678 46089
11110	0	0	CD3+/CD4+	 22952 46169
11111	0	0	CD3+/CD4+	 22964 46255
11112	0	0	CD3+/CD4+	 22237 46658
11113	0	0	CD3+/CD4+	 22319 46699
11114	0	0	CD3+/CD4+	 22328 46767
11115	0	0	CD3+/CD4+	 22400 46851
11116	0	0	CD3+/CD4+	 22503 46854
11117	0	0	CD3+/CD4+	 22680 46785
11118	0	0	CD3+/CD4+	 22693 46844
11119	0	0	CD3+/CD4+	 22705 46849
11120	0	0	CD3+/CD4+	 22929 46688
11121	0	0	CD3+/CD4+	 22989 46831
11122	0	0	CD3+/CD4+	 22432 48089
11123	0	0	CD3+/CD4+	 22571 47748
11124	0	0	CD3+/CD4+	 22714 47903
11125	0	0	CD3+/CD4+	 22864 47464
11126	0	0	CD3+/CD4+	 22460 48661
11127	0	0	CD3+/CD4+	 22474 49030
11128	0	0	CD3+/CD4+	 22485 48920
11129	0	0	CD3+/CD4+	 22505 48984
11130	0	0	CD3+/CD4+	 22533 48724
11131	0	0	CD3+/CD4+	 22709 48936
11132	0	0	CD3+/CD4+	 22755 48833
11133	0	0	CD3+/CD4+	 22774 48921
11134	0	0	CD3+/CD4+	 22848 48803
11135	0	0	CD3+/CD4+	 22976 48981
11136	0	0	CD3+/CD4+	 23003 48285
11137	0	0	CD3+/CD4+	 22589 49794
11138	0	0	CD3+/CD4+	 22672 49062
11139	0	0	CD3+/CD4+	 22778 49123
11140	0	0	CD3+/CD4+	 22923 49664
11141	0	0	CD3+/CD4+	 22575 50022
11142	0	0	CD3+/CD4+	 22640 49985
11143	0	0	CD3+/CD4+	 22723 50008
11144	0	0	CD3+/CD4+	 22727 49942
11145	0	0	CD3+/CD4+	 22756 50032
11146	0	0	CD3+/CD4+	 22775 50108
11147	0	0	CD3+/CD4+	 22798 49921
11148	0	0	CD3+/CD4+	 22906 50019
11149	0	0	CD3+/CD4+	 23038 3708
11150	0	0	CD3+/CD4+	 23062 3644
11151	0	0	CD3+/CD4+	 23097 3496
11152	0	0	CD3+/CD4+	 23547 3329
11153	0	0	CD3+/CD4+	 23558 3319
11154	0	0	CD3+/CD4+	 23569 3328
11155	0	0	CD3+/CD4+	 23578 3339
11156	0	0	CD3+/CD4+	 23605 3307
11157	0	0	CD3+/CD4+	 23695 3267
11158	0	0	CD3+/CD4+	 23701 3529
11159	0	0	CD3+/CD4+	 23723 3497
11160	0	0	CD3+/CD4+	 23768 3531
11161	0	0	CD3+/CD4+	 23775 3253
11162	0	0	CD3+/CD4+	 23784 3738
11163	0	0	CD3+/CD4+	 23804 3837
11164	0	0	CD3+/CD4+	 23474 4289
11165	0	0	CD3+/CD4+	 23481 4311
11166	0	0	CD3+/CD4+	 23609 4025
11167	0	0	CD3+/CD4+	 23725 4068
11168	0	0	CD3+/CD4+	 23756 4066
11169	0	0	CD3+/CD4+	 23203 5745
11170	0	0	CD3+/CD4+	 23043 7867
11171	0	0	CD3+/CD4+	 23089 7845
11172	0	0	CD3+/CD4+	 23177 7789
11173	0	0	CD3+/CD4+	 23489 7357
11174	0	0	CD3+/CD4+	 23621 7604
11175	0	0	CD3+/CD4+	 23051 8609
11176	0	0	CD3+/CD4+	 23064 8599
11177	0	0	CD3+/CD4+	 23073 8618
11178	0	0	CD3+/CD4+	 23094 8314
11179	0	0	CD3+/CD4+	 23110 8470
11180	0	0	CD3+/CD4+	 23127 8454
11181	0	0	CD3+/CD4+	 23140 8480
11182	0	0	CD3+/CD4+	 23141 8457
11183	0	0	CD3+/CD4+	 23187 8370
11184	0	0	CD3+/CD4+	 23269 7984
11185	0	0	CD3+/CD4+	 23287 8268
11186	0	0	CD3+/CD4+	 23519 8530
11187	0	0	CD3+/CD4+	 23532 8464
11188	0	0	CD3+/CD4+	 23532 8565
11189	0	0	CD3+/CD4+	 23533 8488
11190	0	0	CD3+/CD4+	 23533 8517
11191	0	0	CD3+/CD4+	 23537 8580
11192	0	0	CD3+/CD4+	 23739 8172
11193	0	0	CD3+/CD4+	 23010 8816
11194	0	0	CD3+/CD4+	 23026 9263
11195	0	0	CD3+/CD4+	 23037 8927
11196	0	0	CD3+/CD4+	 23037 9075
11197	0	0	CD3+/CD4+	 23046 9236
11198	0	0	CD3+/CD4+	 23047 9468
11199	0	0	CD3+/CD4+	 23058 9300
11200	0	0	CD3+/CD4+	 23109 9232
11201	0	0	CD3+/CD4+	 23118 8818
11202	0	0	CD3+/CD4+	 23124 9354
11203	0	0	CD3+/CD4+	 23127 9229
11204	0	0	CD3+/CD4+	 23145 9364
11205	0	0	CD3+/CD4+	 23161 9265
11206	0	0	CD3+/CD4+	 23189 9387
11207	0	0	CD3+/CD4+	 23204 9414
11208	0	0	CD3+/CD4+	 23216 9393
11209	0	0	CD3+/CD4+	 23226 9276
11210	0	0	CD3+/CD4+	 23243 9217
11211	0	0	CD3+/CD4+	 23257 9213
11212	0	0	CD3+/CD4+	 23280 9488
11213	0	0	CD3+/CD4+	 23298 9373
11214	0	0	CD3+/CD4+	 23322 9483
11215	0	0	CD3+/CD4+	 23331 9456
11216	0	0	CD3+/CD4+	 23380 9500
11217	0	0	CD3+/CD4+	 23454 9423
11218	0	0	CD3+/CD4+	 23456 9227
11219	0	0	CD3+/CD4+	 23473 9461
11220	0	0	CD3+/CD4+	 23475 9367
11221	0	0	CD3+/CD4+	 23495 9232
11222	0	0	CD3+/CD4+	 23502 9449
11223	0	0	CD3+/CD4+	 23512 9351
11224	0	0	CD3+/CD4+	 23539 9237
11225	0	0	CD3+/CD4+	 23029 10193
11226	0	0	CD3+/CD4+	 23049 9920
11227	0	0	CD3+/CD4+	 23078 10079
11228	0	0	CD3+/CD4+	 23079 9971
11229	0	0	CD3+/CD4+	 23095 10087
11230	0	0	CD3+/CD4+	 23113 9848
11231	0	0	CD3+/CD4+	 23139 9725
11232	0	0	CD3+/CD4+	 23168 9863
11233	0	0	CD3+/CD4+	 23195 9992
11234	0	0	CD3+/CD4+	 23199 10170
11235	0	0	CD3+/CD4+	 23200 9663
11236	0	0	CD3+/CD4+	 23201 9559
11237	0	0	CD3+/CD4+	 23218 9625
11238	0	0	CD3+/CD4+	 23221 9762
11239	0	0	CD3+/CD4+	 23238 9568
11240	0	0	CD3+/CD4+	 23242 9771
11241	0	0	CD3+/CD4+	 23247 10206
11242	0	0	CD3+/CD4+	 23263 10213
11243	0	0	CD3+/CD4+	 23286 9620
11244	0	0	CD3+/CD4+	 23305 9912
11245	0	0	CD3+/CD4+	 23312 9773
11246	0	0	CD3+/CD4+	 23336 10254
11247	0	0	CD3+/CD4+	 23353 9538
11248	0	0	CD3+/CD4+	 23364 9663
11249	0	0	CD3+/CD4+	 23371 9521
11250	0	0	CD3+/CD4+	 23379 9806
11251	0	0	CD3+/CD4+	 23379 10094
11252	0	0	CD3+/CD4+	 23384 9671
11253	0	0	CD3+/CD4+	 23395 9787
11254	0	0	CD3+/CD4+	 23408 9832
11255	0	0	CD3+/CD4+	 23463 9992
11256	0	0	CD3+/CD4+	 23464 10049
11257	0	0	CD3+/CD4+	 23495 9591
11258	0	0	CD3+/CD4+	 23510 10052
11259	0	0	CD3+/CD4+	 23520 9958
11260	0	0	CD3+/CD4+	 23556 10146
11261	0	0	CD3+/CD4+	 23564 9610
11262	0	0	CD3+/CD4+	 23602 9813
11263	0	0	CD3+/CD4+	 23615 9954
11264	0	0	CD3+/CD4+	 23633 10066
11265	0	0	CD3+/CD4+	 23639 9771
11266	0	0	CD3+/CD4+	 23643 9575
11267	0	0	CD3+/CD4+	 23647 10060
11268	0	0	CD3+/CD4+	 23661 9954
11269	0	0	CD3+/CD4+	 23662 10066
11270	0	0	CD3+/CD4+	 23664 10045
11271	0	0	CD3+/CD4+	 23691 10207
11272	0	0	CD3+/CD4+	 23713 10080
11273	0	0	CD3+/CD4+	 23747 10264
11274	0	0	CD3+/CD4+	 23753 9547
11275	0	0	CD3+/CD4+	 23766 10252
11276	0	0	CD3+/CD4+	 23785 9591
11277	0	0	CD3+/CD4+	 23785 10150
11278	0	0	CD3+/CD4+	 23785 10274
11279	0	0	CD3+/CD4+	 23799 10191
11280	0	0	CD3+/CD4+	 23045 10330
11281	0	0	CD3+/CD4+	 23093 10515
11282	0	0	CD3+/CD4+	 23093 10771
11283	0	0	CD3+/CD4+	 23104 10688
11284	0	0	CD3+/CD4+	 23200 10988
11285	0	0	CD3+/CD4+	 23217 10806
11286	0	0	CD3+/CD4+	 23251 10871
11287	0	0	CD3+/CD4+	 23279 11075
11288	0	0	CD3+/CD4+	 23311 10552
11289	0	0	CD3+/CD4+	 23389 10635
11290	0	0	CD3+/CD4+	 23394 10745
11291	0	0	CD3+/CD4+	 23418 10833
11292	0	0	CD3+/CD4+	 23443 10361
11293	0	0	CD3+/CD4+	 23447 10518
11294	0	0	CD3+/CD4+	 23459 10707
11295	0	0	CD3+/CD4+	 23462 10542
11296	0	0	CD3+/CD4+	 23473 10766
11297	0	0	CD3+/CD4+	 23484 10817
11298	0	0	CD3+/CD4+	 23492 10571
11299	0	0	CD3+/CD4+	 23511 11076
11300	0	0	CD3+/CD4+	 23515 10754
11301	0	0	CD3+/CD4+	 23518 10708
11302	0	0	CD3+/CD4+	 23522 10729
11303	0	0	CD3+/CD4+	 23524 11038
11304	0	0	CD3+/CD4+	 23525 10679
11305	0	0	CD3+/CD4+	 23527 10663
11306	0	0	CD3+/CD4+	 23530 10614
11307	0	0	CD3+/CD4+	 23532 10528
11308	0	0	CD3+/CD4+	 23532 10627
11309	0	0	CD3+/CD4+	 23536 10515
11310	0	0	CD3+/CD4+	 23537 11056
11311	0	0	CD3+/CD4+	 23542 10482
11312	0	0	CD3+/CD4+	 23543 10729
11313	0	0	CD3+/CD4+	 23549 10497
11314	0	0	CD3+/CD4+	 23569 10480
11315	0	0	CD3+/CD4+	 23576 10440
11316	0	0	CD3+/CD4+	 23578 10376
11317	0	0	CD3+/CD4+	 23582 11070
11318	0	0	CD3+/CD4+	 23599 10379
11319	0	0	CD3+/CD4+	 23606 10415
11320	0	0	CD3+/CD4+	 23692 10405
11321	0	0	CD3+/CD4+	 23692 10691
11322	0	0	CD3+/CD4+	 23699 10589
11323	0	0	CD3+/CD4+	 23702 10618
11324	0	0	CD3+/CD4+	 23723 10712
11325	0	0	CD3+/CD4+	 23142 11164
11326	0	0	CD3+/CD4+	 23193 11316
11327	0	0	CD3+/CD4+	 23344 11105
11328	0	0	CD3+/CD4+	 23382 11106
11329	0	0	CD3+/CD4+	 23423 11141
11330	0	0	CD3+/CD4+	 23562 11164
11331	0	0	CD3+/CD4+	 23575 11156
11332	0	0	CD3+/CD4+	 23676 11142
11333	0	0	CD3+/CD4+	 23551 11953
11334	0	0	CD3+/CD4+	 23074 12986
11335	0	0	CD3+/CD4+	 23107 12715
11336	0	0	CD3+/CD4+	 23127 13103
11337	0	0	CD3+/CD4+	 23276 13162
11338	0	0	CD3+/CD4+	 23305 13104
11339	0	0	CD3+/CD4+	 23397 13164
11340	0	0	CD3+/CD4+	 23684 13049
11341	0	0	CD3+/CD4+	 23196 14163
11342	0	0	CD3+/CD4+	 23213 14156
11343	0	0	CD3+/CD4+	 23278 13725
11344	0	0	CD3+/CD4+	 23304 13776
11345	0	0	CD3+/CD4+	 23753 14055
11346	0	0	CD3+/CD4+	 23783 14010
11347	0	0	CD3+/CD4+	 23107 14574
11348	0	0	CD3+/CD4+	 23121 14639
11349	0	0	CD3+/CD4+	 23166 14340
11350	0	0	CD3+/CD4+	 23172 14454
11351	0	0	CD3+/CD4+	 23231 15039
11352	0	0	CD3+/CD4+	 23258 14778
11353	0	0	CD3+/CD4+	 23258 15010
11354	0	0	CD3+/CD4+	 23260 15043
11355	0	0	CD3+/CD4+	 23365 14986
11356	0	0	CD3+/CD4+	 23232 15417
11357	0	0	CD3+/CD4+	 23012 17681
11358	0	0	CD3+/CD4+	 23012 17703
11359	0	0	CD3+/CD4+	 23058 17532
11360	0	0	CD3+/CD4+	 23075 17556
11361	0	0	CD3+/CD4+	 23079 17567
11362	0	0	CD3+/CD4+	 23085 17507
11363	0	0	CD3+/CD4+	 23093 17575
11364	0	0	CD3+/CD4+	 23106 17552
11365	0	0	CD3+/CD4+	 23109 17522
11366	0	0	CD3+/CD4+	 23113 17597
11367	0	0	CD3+/CD4+	 23121 17550
11368	0	0	CD3+/CD4+	 23180 17935
11369	0	0	CD3+/CD4+	 23181 17878
11370	0	0	CD3+/CD4+	 23235 17582
11371	0	0	CD3+/CD4+	 23249 17630
11372	0	0	CD3+/CD4+	 23262 17603
11373	0	0	CD3+/CD4+	 23265 17579
11374	0	0	CD3+/CD4+	 23268 17646
11375	0	0	CD3+/CD4+	 23277 17635
11376	0	0	CD3+/CD4+	 23282 17606
11377	0	0	CD3+/CD4+	 23312 18126
11378	0	0	CD3+/CD4+	 23249 18679
11379	0	0	CD3+/CD4+	 23270 19020
11380	0	0	CD3+/CD4+	 23403 18603
11381	0	0	CD3+/CD4+	 23429 18603
11382	0	0	CD3+/CD4+	 23632 18536
11383	0	0	CD3+/CD4+	 23657 18743
11384	0	0	CD3+/CD4+	 23786 18684
11385	0	0	CD3+/CD4+	 23790 18713
11386	0	0	CD3+/CD4+	 23170 19443
11387	0	0	CD3+/CD4+	 23176 19428
11388	0	0	CD3+/CD4+	 23188 19460
11389	0	0	CD3+/CD4+	 23226 19462
11390	0	0	CD3+/CD4+	 23252 19456
11391	0	0	CD3+/CD4+	 23275 19419
11392	0	0	CD3+/CD4+	 23284 19438
11393	0	0	CD3+/CD4+	 23288 19392
11394	0	0	CD3+/CD4+	 23313 19419
11395	0	0	CD3+/CD4+	 23322 19380
11396	0	0	CD3+/CD4+	 23344 19379
11397	0	0	CD3+/CD4+	 23367 19405
11398	0	0	CD3+/CD4+	 23368 19390
11399	0	0	CD3+/CD4+	 23517 19643
11400	0	0	CD3+/CD4+	 23657 19549
11401	0	0	CD3+/CD4+	 23660 19579
11402	0	0	CD3+/CD4+	 23700 19531
11403	0	0	CD3+/CD4+	 23773 19531
11404	0	0	CD3+/CD4+	 23779 19480
11405	0	0	CD3+/CD4+	 23790 19550
11406	0	0	CD3+/CD4+	 23800 19465
11407	0	0	CD3+/CD4+	 23573 20081
11408	0	0	CD3+/CD4+	 23799 20344
11409	0	0	CD3+/CD4+	 23420 21024
11410	0	0	CD3+/CD4+	 23129 22195
11411	0	0	CD3+/CD4+	 23135 22226
11412	0	0	CD3+/CD4+	 23141 22239
11413	0	0	CD3+/CD4+	 23170 22171
11414	0	0	CD3+/CD4+	 23226 22142
11415	0	0	CD3+/CD4+	 23255 22083
11416	0	0	CD3+/CD4+	 23261 22121
11417	0	0	CD3+/CD4+	 23267 22217
11418	0	0	CD3+/CD4+	 23278 22084
11419	0	0	CD3+/CD4+	 23326 22121
11420	0	0	CD3+/CD4+	 23401 21900
11421	0	0	CD3+/CD4+	 23404 21876
11422	0	0	CD3+/CD4+	 23408 21857
11423	0	0	CD3+/CD4+	 23423 21875
11424	0	0	CD3+/CD4+	 23425 21906
11425	0	0	CD3+/CD4+	 23545 22057
11426	0	0	CD3+/CD4+	 23675 22114
11427	0	0	CD3+/CD4+	 23689 22147
11428	0	0	CD3+/CD4+	 23058 22910
11429	0	0	CD3+/CD4+	 23069 22793
11430	0	0	CD3+/CD4+	 23084 22760
11431	0	0	CD3+/CD4+	 23086 22737
11432	0	0	CD3+/CD4+	 23091 22794
11433	0	0	CD3+/CD4+	 23093 22773
11434	0	0	CD3+/CD4+	 23094 22696
11435	0	0	CD3+/CD4+	 23096 22668
11436	0	0	CD3+/CD4+	 23096 22750
11437	0	0	CD3+/CD4+	 23099 22729
11438	0	0	CD3+/CD4+	 23115 22724
11439	0	0	CD3+/CD4+	 23115 22777
11440	0	0	CD3+/CD4+	 23120 22687
11441	0	0	CD3+/CD4+	 23122 22738
11442	0	0	CD3+/CD4+	 23136 22751
11443	0	0	CD3+/CD4+	 23145 22729
11444	0	0	CD3+/CD4+	 23147 22681
11445	0	0	CD3+/CD4+	 23154 22590
11446	0	0	CD3+/CD4+	 23155 22654
11447	0	0	CD3+/CD4+	 23155 22733
11448	0	0	CD3+/CD4+	 23158 22758
11449	0	0	CD3+/CD4+	 23162 22580
11450	0	0	CD3+/CD4+	 23164 22672
11451	0	0	CD3+/CD4+	 23167 22618
11452	0	0	CD3+/CD4+	 23175 22631
11453	0	0	CD3+/CD4+	 23179 22586
11454	0	0	CD3+/CD4+	 23185 22652
11455	0	0	CD3+/CD4+	 23186 22677
11456	0	0	CD3+/CD4+	 23192 22614
11457	0	0	CD3+/CD4+	 23193 22744
11458	0	0	CD3+/CD4+	 23195 22588
11459	0	0	CD3+/CD4+	 23197 22570
11460	0	0	CD3+/CD4+	 23205 22603
11461	0	0	CD3+/CD4+	 23208 22563
11462	0	0	CD3+/CD4+	 23210 22615
11463	0	0	CD3+/CD4+	 23220 22727
11464	0	0	CD3+/CD4+	 23228 22563
11465	0	0	CD3+/CD4+	 23231 22544
11466	0	0	CD3+/CD4+	 23238 22641
11467	0	0	CD3+/CD4+	 23243 22601
11468	0	0	CD3+/CD4+	 23248 22545
11469	0	0	CD3+/CD4+	 23259 22363
11470	0	0	CD3+/CD4+	 23259 22582
11471	0	0	CD3+/CD4+	 23266 22703
11472	0	0	CD3+/CD4+	 23271 22356
11473	0	0	CD3+/CD4+	 23274 22487
11474	0	0	CD3+/CD4+	 23274 22544
11475	0	0	CD3+/CD4+	 23278 22419
11476	0	0	CD3+/CD4+	 23279 22576
11477	0	0	CD3+/CD4+	 23283 22475
11478	0	0	CD3+/CD4+	 23288 22370
11479	0	0	CD3+/CD4+	 23288 22707
11480	0	0	CD3+/CD4+	 23293 22578
11481	0	0	CD3+/CD4+	 23294 22645
11482	0	0	CD3+/CD4+	 23295 22687
11483	0	0	CD3+/CD4+	 23299 22416
11484	0	0	CD3+/CD4+	 23304 22567
11485	0	0	CD3+/CD4+	 23311 22384
11486	0	0	CD3+/CD4+	 23324 22555
11487	0	0	CD3+/CD4+	 23340 22883
11488	0	0	CD3+/CD4+	 23489 22736
11489	0	0	CD3+/CD4+	 23493 22770
11490	0	0	CD3+/CD4+	 23511 22775
11491	0	0	CD3+/CD4+	 23514 22749
11492	0	0	CD3+/CD4+	 23531 22773
11493	0	0	CD3+/CD4+	 23537 22713
11494	0	0	CD3+/CD4+	 23538 22762
11495	0	0	CD3+/CD4+	 23542 22730
11496	0	0	CD3+/CD4+	 23558 22762
11497	0	0	CD3+/CD4+	 23559 22799
11498	0	0	CD3+/CD4+	 23561 22728
11499	0	0	CD3+/CD4+	 23570 22779
11500	0	0	CD3+/CD4+	 23573 22753
11501	0	0	CD3+/CD4+	 23580 22770
11502	0	0	CD3+/CD4+	 23592 22724
11503	0	0	CD3+/CD4+	 23638 22847
11504	0	0	CD3+/CD4+	 23095 23456
11505	0	0	CD3+/CD4+	 23103 23443
11506	0	0	CD3+/CD4+	 23080 24003
11507	0	0	CD3+/CD4+	 23283 24200
11508	0	0	CD3+/CD4+	 23491 24361
11509	0	0	CD3+/CD4+	 23496 24384
11510	0	0	CD3+/CD4+	 23516 24966
11511	0	0	CD3+/CD4+	 23078 25762
11512	0	0	CD3+/CD4+	 23674 27698
11513	0	0	CD3+/CD4+	 23126 29125
11514	0	0	CD3+/CD4+	 23142 29119
11515	0	0	CD3+/CD4+	 23457 28801
11516	0	0	CD3+/CD4+	 23466 28834
11517	0	0	CD3+/CD4+	 23476 28794
11518	0	0	CD3+/CD4+	 23601 29193
11519	0	0	CD3+/CD4+	 23621 29238
11520	0	0	CD3+/CD4+	 23415 30318
11521	0	0	CD3+/CD4+	 23755 31332
11522	0	0	CD3+/CD4+	 23126 32381
11523	0	0	CD3+/CD4+	 23089 35984
11524	0	0	CD3+/CD4+	 23024 37125
11525	0	0	CD3+/CD4+	 23080 36845
11526	0	0	CD3+/CD4+	 23137 36922
11527	0	0	CD3+/CD4+	 23415 36847
11528	0	0	CD3+/CD4+	 23497 37348
11529	0	0	CD3+/CD4+	 23572 37355
11530	0	0	CD3+/CD4+	 23690 36957
11531	0	0	CD3+/CD4+	 23696 37310
11532	0	0	CD3+/CD4+	 23807 37344
11533	0	0	CD3+/CD4+	 23072 38016
11534	0	0	CD3+/CD4+	 23350 38269
11535	0	0	CD3+/CD4+	 23017 38697
11536	0	0	CD3+/CD4+	 23187 39051
11537	0	0	CD3+/CD4+	 23125 39446
11538	0	0	CD3+/CD4+	 23277 39564
11539	0	0	CD3+/CD4+	 23463 39539
11540	0	0	CD3+/CD4+	 23169 40574
11541	0	0	CD3+/CD4+	 23121 41197
11542	0	0	CD3+/CD4+	 23142 40967
11543	0	0	CD3+/CD4+	 23414 41404
11544	0	0	CD3+/CD4+	 23419 41379
11545	0	0	CD3+/CD4+	 23053 41914
11546	0	0	CD3+/CD4+	 23054 42223
11547	0	0	CD3+/CD4+	 23678 42177
11548	0	0	CD3+/CD4+	 23044 42585
11549	0	0	CD3+/CD4+	 23101 42564
11550	0	0	CD3+/CD4+	 23151 42808
11551	0	0	CD3+/CD4+	 23591 42684
11552	0	0	CD3+/CD4+	 23695 42832
11553	0	0	CD3+/CD4+	 23707 42470
11554	0	0	CD3+/CD4+	 23741 43533
11555	0	0	CD3+/CD4+	 23806 43761
11556	0	0	CD3+/CD4+	 23148 44611
11557	0	0	CD3+/CD4+	 23323 44165
11558	0	0	CD3+/CD4+	 23529 44339
11559	0	0	CD3+/CD4+	 23529 44445
11560	0	0	CD3+/CD4+	 23137 45377
11561	0	0	CD3+/CD4+	 23145 44827
11562	0	0	CD3+/CD4+	 23226 45082
11563	0	0	CD3+/CD4+	 23514 45108
11564	0	0	CD3+/CD4+	 23799 44873
11565	0	0	CD3+/CD4+	 23098 46137
11566	0	0	CD3+/CD4+	 23140 46093
11567	0	0	CD3+/CD4+	 23289 47043
11568	0	0	CD3+/CD4+	 23352 46999
11569	0	0	CD3+/CD4+	 23398 46620
11570	0	0	CD3+/CD4+	 23543 46842
11571	0	0	CD3+/CD4+	 23668 46754
11572	0	0	CD3+/CD4+	 23280 48612
11573	0	0	CD3+/CD4+	 23310 47968
11574	0	0	CD3+/CD4+	 23322 48052
11575	0	0	CD3+/CD4+	 23390 48313
11576	0	0	CD3+/CD4+	 23431 48134
11577	0	0	CD3+/CD4+	 23452 48255
11578	0	0	CD3+/CD4+	 23460 48320
11579	0	0	CD3+/CD4+	 23736 48182
11580	0	0	CD3+/CD4+	 23093 49122
11581	0	0	CD3+/CD4+	 23265 49022
11582	0	0	CD3+/CD4+	 23403 48967
11583	0	0	CD3+/CD4+	 23020 49919
11584	0	0	CD3+/CD4+	 23107 50079
11585	0	0	CD3+/CD4+	 23127 49866
11586	0	0	CD3+/CD4+	 23138 49880
11587	0	0	CD3+/CD4+	 23156 49660
11588	0	0	CD3+/CD4+	 23156 50072
11589	0	0	CD3+/CD4+	 23171 49674
11590	0	0	CD3+/CD4+	 23267 50241
11591	0	0	CD3+/CD4+	 23278 49658
11592	0	0	CD3+/CD4+	 23304 50283
11593	0	0	CD3+/CD4+	 23324 50212
11594	0	0	CD3+/CD4+	 23327 50198
11595	0	0	CD3+/CD4+	 23332 50158
11596	0	0	CD3+/CD4+	 23366 49526
11597	0	0	CD3+/CD4+	 23416 49865
11598	0	0	CD3+/CD4+	 23434 49880
11599	0	0	CD3+/CD4+	 23547 49958
11600	0	0	CD3+/CD4+	 23553 49971
11601	0	0	CD3+/CD4+	 23346 50313
11602	0	0	CD3+/CD4+	 23815 3477
11603	0	0	CD3+/CD4+	 23859 3117
11604	0	0	CD3+/CD4+	 23929 3412
11605	0	0	CD3+/CD4+	 23931 3438
11606	0	0	CD3+/CD4+	 23940 3110
11607	0	0	CD3+/CD4+	 23943 3192
11608	0	0	CD3+/CD4+	 23949 3591
11609	0	0	CD3+/CD4+	 23951 3439
11610	0	0	CD3+/CD4+	 23965 3590
11611	0	0	CD3+/CD4+	 23966 3170
11612	0	0	CD3+/CD4+	 23968 3364
11613	0	0	CD3+/CD4+	 23977 3299
11614	0	0	CD3+/CD4+	 23979 3249
11615	0	0	CD3+/CD4+	 23979 3549
11616	0	0	CD3+/CD4+	 23985 3203
11617	0	0	CD3+/CD4+	 23990 3287
11618	0	0	CD3+/CD4+	 23996 3363
11619	0	0	CD3+/CD4+	 24011 3694
11620	0	0	CD3+/CD4+	 24028 3173
11621	0	0	CD3+/CD4+	 24028 3385
11622	0	0	CD3+/CD4+	 24045 3639
11623	0	0	CD3+/CD4+	 24046 3108
11624	0	0	CD3+/CD4+	 24046 3184
11625	0	0	CD3+/CD4+	 24052 3569
11626	0	0	CD3+/CD4+	 24067 3373
11627	0	0	CD3+/CD4+	 24070 3171
11628	0	0	CD3+/CD4+	 24078 3146
11629	0	0	CD3+/CD4+	 24090 3208
11630	0	0	CD3+/CD4+	 24114 3115
11631	0	0	CD3+/CD4+	 24115 3180
11632	0	0	CD3+/CD4+	 24131 3276
11633	0	0	CD3+/CD4+	 24143 3172
11634	0	0	CD3+/CD4+	 24160 3176
11635	0	0	CD3+/CD4+	 24163 3120
11636	0	0	CD3+/CD4+	 24173 3107
11637	0	0	CD3+/CD4+	 24185 3145
11638	0	0	CD3+/CD4+	 24200 3687
11639	0	0	CD3+/CD4+	 24202 3709
11640	0	0	CD3+/CD4+	 24220 3379
11641	0	0	CD3+/CD4+	 24234 3189
11642	0	0	CD3+/CD4+	 24257 3701
11643	0	0	CD3+/CD4+	 24258 3181
11644	0	0	CD3+/CD4+	 24271 3101
11645	0	0	CD3+/CD4+	 24274 3709
11646	0	0	CD3+/CD4+	 24277 3174
11647	0	0	CD3+/CD4+	 24278 3339
11648	0	0	CD3+/CD4+	 24294 3486
11649	0	0	CD3+/CD4+	 24297 3435
11650	0	0	CD3+/CD4+	 24301 3164
11651	0	0	CD3+/CD4+	 24305 3529
11652	0	0	CD3+/CD4+	 24319 3702
11653	0	0	CD3+/CD4+	 24322 3182
11654	0	0	CD3+/CD4+	 24325 3107
11655	0	0	CD3+/CD4+	 24334 3524
11656	0	0	CD3+/CD4+	 24380 3508
11657	0	0	CD3+/CD4+	 24392 3385
11658	0	0	CD3+/CD4+	 24396 3666
11659	0	0	CD3+/CD4+	 24402 3242
11660	0	0	CD3+/CD4+	 24413 3199
11661	0	0	CD3+/CD4+	 24414 3172
11662	0	0	CD3+/CD4+	 24435 3018
11663	0	0	CD3+/CD4+	 24446 3412
11664	0	0	CD3+/CD4+	 24470 3042
11665	0	0	CD3+/CD4+	 24473 3202
11666	0	0	CD3+/CD4+	 24490 3347
11667	0	0	CD3+/CD4+	 24499 3582
11668	0	0	CD3+/CD4+	 24501 3156
11669	0	0	CD3+/CD4+	 24527 3308
11670	0	0	CD3+/CD4+	 24529 3327
11671	0	0	CD3+/CD4+	 24531 2966
11672	0	0	CD3+/CD4+	 24531 2991
11673	0	0	CD3+/CD4+	 24540 3056
11674	0	0	CD3+/CD4+	 24541 3046
11675	0	0	CD3+/CD4+	 24544 3171
11676	0	0	CD3+/CD4+	 24556 3032
11677	0	0	CD3+/CD4+	 24556 3067
11678	0	0	CD3+/CD4+	 24557 2985
11679	0	0	CD3+/CD4+	 24566 2969
11680	0	0	CD3+/CD4+	 24569 3468
11681	0	0	CD3+/CD4+	 24572 3002
11682	0	0	CD3+/CD4+	 24574 3080
11683	0	0	CD3+/CD4+	 24584 3477
11684	0	0	CD3+/CD4+	 24586 3038
11685	0	0	CD3+/CD4+	 24589 3539
11686	0	0	CD3+/CD4+	 24591 3062
11687	0	0	CD3+/CD4+	 24592 3075
11688	0	0	CD3+/CD4+	 24596 2996
11689	0	0	CD3+/CD4+	 24597 3343
11690	0	0	CD3+/CD4+	 24607 3630
11691	0	0	CD3+/CD4+	 23840 4042
11692	0	0	CD3+/CD4+	 23851 4156
11693	0	0	CD3+/CD4+	 23902 3806
11694	0	0	CD3+/CD4+	 23989 4126
11695	0	0	CD3+/CD4+	 23992 3923
11696	0	0	CD3+/CD4+	 24023 3917
11697	0	0	CD3+/CD4+	 24042 3820
11698	0	0	CD3+/CD4+	 24044 4228
11699	0	0	CD3+/CD4+	 24045 4497
11700	0	0	CD3+/CD4+	 24055 3768
11701	0	0	CD3+/CD4+	 24061 3937
11702	0	0	CD3+/CD4+	 24080 4365
11703	0	0	CD3+/CD4+	 24083 4263
11704	0	0	CD3+/CD4+	 24116 3732
11705	0	0	CD3+/CD4+	 24143 3823
11706	0	0	CD3+/CD4+	 24182 4268
11707	0	0	CD3+/CD4+	 24410 4217
11708	0	0	CD3+/CD4+	 24512 4000
11709	0	0	CD3+/CD4+	 23836 4530
11710	0	0	CD3+/CD4+	 23993 5233
11711	0	0	CD3+/CD4+	 24097 5007
11712	0	0	CD3+/CD4+	 24099 4591
11713	0	0	CD3+/CD4+	 24209 5293
11714	0	0	CD3+/CD4+	 24427 5251
11715	0	0	CD3+/CD4+	 24511 4709
11716	0	0	CD3+/CD4+	 24203 5620
11717	0	0	CD3+/CD4+	 24216 5612
11718	0	0	CD3+/CD4+	 24230 5592
11719	0	0	CD3+/CD4+	 24246 5866
11720	0	0	CD3+/CD4+	 24353 5770
11721	0	0	CD3+/CD4+	 24462 5758
11722	0	0	CD3+/CD4+	 24466 5777
11723	0	0	CD3+/CD4+	 24596 5735
11724	0	0	CD3+/CD4+	 23930 6173
11725	0	0	CD3+/CD4+	 24242 6886
11726	0	0	CD3+/CD4+	 24591 6185
11727	0	0	CD3+/CD4+	 24042 7577
11728	0	0	CD3+/CD4+	 24137 7290
11729	0	0	CD3+/CD4+	 24226 7392
11730	0	0	CD3+/CD4+	 24259 7451
11731	0	0	CD3+/CD4+	 24270 7640
11732	0	0	CD3+/CD4+	 24288 7633
11733	0	0	CD3+/CD4+	 24332 7683
11734	0	0	CD3+/CD4+	 24466 6964
11735	0	0	CD3+/CD4+	 24472 7379
11736	0	0	CD3+/CD4+	 24527 7190
11737	0	0	CD3+/CD4+	 24559 7146
11738	0	0	CD3+/CD4+	 24014 8433
11739	0	0	CD3+/CD4+	 24080 8332
11740	0	0	CD3+/CD4+	 24089 8386
11741	0	0	CD3+/CD4+	 24090 8418
11742	0	0	CD3+/CD4+	 24102 8374
11743	0	0	CD3+/CD4+	 24407 7941
11744	0	0	CD3+/CD4+	 24452 8001
11745	0	0	CD3+/CD4+	 24485 8206
11746	0	0	CD3+/CD4+	 23986 9042
11747	0	0	CD3+/CD4+	 24066 9060
11748	0	0	CD3+/CD4+	 24140 8852
11749	0	0	CD3+/CD4+	 24172 9278
11750	0	0	CD3+/CD4+	 24180 9320
11751	0	0	CD3+/CD4+	 24360 9215
11752	0	0	CD3+/CD4+	 24394 9309
11753	0	0	CD3+/CD4+	 24449 9119
11754	0	0	CD3+/CD4+	 24470 8681
11755	0	0	CD3+/CD4+	 24568 9222
11756	0	0	CD3+/CD4+	 23853 9751
11757	0	0	CD3+/CD4+	 23883 9747
11758	0	0	CD3+/CD4+	 23901 9737
11759	0	0	CD3+/CD4+	 23963 10083
11760	0	0	CD3+/CD4+	 24041 9996
11761	0	0	CD3+/CD4+	 24050 9889
11762	0	0	CD3+/CD4+	 24218 9394
11763	0	0	CD3+/CD4+	 24386 9424
11764	0	0	CD3+/CD4+	 24459 9518
11765	0	0	CD3+/CD4+	 23809 10346
11766	0	0	CD3+/CD4+	 23817 10508
11767	0	0	CD3+/CD4+	 23827 10430
11768	0	0	CD3+/CD4+	 23829 10211
11769	0	0	CD3+/CD4+	 23830 10356
11770	0	0	CD3+/CD4+	 23880 10335
11771	0	0	CD3+/CD4+	 23882 10469
11772	0	0	CD3+/CD4+	 23973 10343
11773	0	0	CD3+/CD4+	 23978 10200
11774	0	0	CD3+/CD4+	 23982 10233
11775	0	0	CD3+/CD4+	 24025 10208
11776	0	0	CD3+/CD4+	 24035 10195
11777	0	0	CD3+/CD4+	 24074 10238
11778	0	0	CD3+/CD4+	 24119 10777
11779	0	0	CD3+/CD4+	 24538 10430
11780	0	0	CD3+/CD4+	 23814 10967
11781	0	0	CD3+/CD4+	 23983 11371
11782	0	0	CD3+/CD4+	 24062 11542
11783	0	0	CD3+/CD4+	 24320 11152
11784	0	0	CD3+/CD4+	 24352 11383
11785	0	0	CD3+/CD4+	 24404 11532
11786	0	0	CD3+/CD4+	 24490 11631
11787	0	0	CD3+/CD4+	 24494 11223
11788	0	0	CD3+/CD4+	 24556 11635
11789	0	0	CD3+/CD4+	 23964 11734
11790	0	0	CD3+/CD4+	 24050 12119
11791	0	0	CD3+/CD4+	 24067 12121
11792	0	0	CD3+/CD4+	 24273 12216
11793	0	0	CD3+/CD4+	 24599 12400
11794	0	0	CD3+/CD4+	 23985 12819
11795	0	0	CD3+/CD4+	 24080 13127
11796	0	0	CD3+/CD4+	 24159 12956
11797	0	0	CD3+/CD4+	 24565 13185
11798	0	0	CD3+/CD4+	 23877 13890
11799	0	0	CD3+/CD4+	 23960 13524
11800	0	0	CD3+/CD4+	 23984 14086
11801	0	0	CD3+/CD4+	 24093 14083
11802	0	0	CD3+/CD4+	 24604 13336
11803	0	0	CD3+/CD4+	 23913 14165
11804	0	0	CD3+/CD4+	 24416 14907
11805	0	0	CD3+/CD4+	 24489 14849
11806	0	0	CD3+/CD4+	 23960 15021
11807	0	0	CD3+/CD4+	 23965 15047
11808	0	0	CD3+/CD4+	 23975 15010
11809	0	0	CD3+/CD4+	 23981 15045
11810	0	0	CD3+/CD4+	 23994 15053
11811	0	0	CD3+/CD4+	 24026 15105
11812	0	0	CD3+/CD4+	 24039 14978
11813	0	0	CD3+/CD4+	 24126 15487
11814	0	0	CD3+/CD4+	 24215 15442
11815	0	0	CD3+/CD4+	 24217 15455
11816	0	0	CD3+/CD4+	 24243 15375
11817	0	0	CD3+/CD4+	 24246 15554
11818	0	0	CD3+/CD4+	 24249 14931
11819	0	0	CD3+/CD4+	 24253 14948
11820	0	0	CD3+/CD4+	 24296 14973
11821	0	0	CD3+/CD4+	 24297 15340
11822	0	0	CD3+/CD4+	 24377 15289
11823	0	0	CD3+/CD4+	 24390 15274
11824	0	0	CD3+/CD4+	 24416 15375
11825	0	0	CD3+/CD4+	 24555 15540
11826	0	0	CD3+/CD4+	 24583 15334
11827	0	0	CD3+/CD4+	 24588 15320
11828	0	0	CD3+/CD4+	 24607 15331
11829	0	0	CD3+/CD4+	 24011 16368
11830	0	0	CD3+/CD4+	 24036 16454
11831	0	0	CD3+/CD4+	 24085 16354
11832	0	0	CD3+/CD4+	 24088 15835
11833	0	0	CD3+/CD4+	 24161 15914
11834	0	0	CD3+/CD4+	 24302 16067
11835	0	0	CD3+/CD4+	 24308 16430
11836	0	0	CD3+/CD4+	 24435 16092
11837	0	0	CD3+/CD4+	 23849 17194
11838	0	0	CD3+/CD4+	 24000 16541
11839	0	0	CD3+/CD4+	 24055 17217
11840	0	0	CD3+/CD4+	 24133 17183
11841	0	0	CD3+/CD4+	 24328 17044
11842	0	0	CD3+/CD4+	 24339 17072
11843	0	0	CD3+/CD4+	 24346 17284
11844	0	0	CD3+/CD4+	 23945 17648
11845	0	0	CD3+/CD4+	 23987 17799
11846	0	0	CD3+/CD4+	 23813 18715
11847	0	0	CD3+/CD4+	 24193 18744
11848	0	0	CD3+/CD4+	 24200 18335
11849	0	0	CD3+/CD4+	 24219 18677
11850	0	0	CD3+/CD4+	 24230 18867
11851	0	0	CD3+/CD4+	 24444 18442
11852	0	0	CD3+/CD4+	 24571 18692
11853	0	0	CD3+/CD4+	 23883 19384
11854	0	0	CD3+/CD4+	 23905 19505
11855	0	0	CD3+/CD4+	 23929 19380
11856	0	0	CD3+/CD4+	 23935 19351
11857	0	0	CD3+/CD4+	 23939 19369
11858	0	0	CD3+/CD4+	 23966 19463
11859	0	0	CD3+/CD4+	 23987 19578
11860	0	0	CD3+/CD4+	 23993 19357
11861	0	0	CD3+/CD4+	 23995 19411
11862	0	0	CD3+/CD4+	 24009 19403
11863	0	0	CD3+/CD4+	 24018 19425
11864	0	0	CD3+/CD4+	 24023 19413
11865	0	0	CD3+/CD4+	 24037 19499
11866	0	0	CD3+/CD4+	 24147 18967
11867	0	0	CD3+/CD4+	 24170 18953
11868	0	0	CD3+/CD4+	 24187 19074
11869	0	0	CD3+/CD4+	 24207 19099
11870	0	0	CD3+/CD4+	 24275 19622
11871	0	0	CD3+/CD4+	 24375 19240
11872	0	0	CD3+/CD4+	 24405 19287
11873	0	0	CD3+/CD4+	 24428 19066
11874	0	0	CD3+/CD4+	 24437 19051
11875	0	0	CD3+/CD4+	 24466 19424
11876	0	0	CD3+/CD4+	 23816 20156
11877	0	0	CD3+/CD4+	 23825 20283
11878	0	0	CD3+/CD4+	 23831 20181
11879	0	0	CD3+/CD4+	 23837 20207
11880	0	0	CD3+/CD4+	 23851 20335
11881	0	0	CD3+/CD4+	 23865 20214
11882	0	0	CD3+/CD4+	 23869 20318
11883	0	0	CD3+/CD4+	 23900 20219
11884	0	0	CD3+/CD4+	 23900 20233
11885	0	0	CD3+/CD4+	 23909 20211
11886	0	0	CD3+/CD4+	 23917 20228
11887	0	0	CD3+/CD4+	 23919 20163
11888	0	0	CD3+/CD4+	 23930 20296
11889	0	0	CD3+/CD4+	 23932 20234
11890	0	0	CD3+/CD4+	 23944 20276
11891	0	0	CD3+/CD4+	 23950 20145
11892	0	0	CD3+/CD4+	 23954 20232
11893	0	0	CD3+/CD4+	 23958 20162
11894	0	0	CD3+/CD4+	 23964 20427
11895	0	0	CD3+/CD4+	 23973 20273
11896	0	0	CD3+/CD4+	 23974 20144
11897	0	0	CD3+/CD4+	 23998 20297
11898	0	0	CD3+/CD4+	 24020 20388
11899	0	0	CD3+/CD4+	 24044 20251
11900	0	0	CD3+/CD4+	 24066 20223
11901	0	0	CD3+/CD4+	 24069 20198
11902	0	0	CD3+/CD4+	 24084 20235
11903	0	0	CD3+/CD4+	 24096 20246
11904	0	0	CD3+/CD4+	 24098 20217
11905	0	0	CD3+/CD4+	 24116 19744
11906	0	0	CD3+/CD4+	 24117 20238
11907	0	0	CD3+/CD4+	 24127 20247
11908	0	0	CD3+/CD4+	 24131 20346
11909	0	0	CD3+/CD4+	 24132 20444
11910	0	0	CD3+/CD4+	 24139 20456
11911	0	0	CD3+/CD4+	 24142 20445
11912	0	0	CD3+/CD4+	 24149 20271
11913	0	0	CD3+/CD4+	 24150 20427
11914	0	0	CD3+/CD4+	 24162 20382
11915	0	0	CD3+/CD4+	 24164 20344
11916	0	0	CD3+/CD4+	 24168 20278
11917	0	0	CD3+/CD4+	 24172 20367
11918	0	0	CD3+/CD4+	 24176 20393
11919	0	0	CD3+/CD4+	 24207 20321
11920	0	0	CD3+/CD4+	 24213 20386
11921	0	0	CD3+/CD4+	 24215 20434
11922	0	0	CD3+/CD4+	 24219 20396
11923	0	0	CD3+/CD4+	 24294 19821
11924	0	0	CD3+/CD4+	 24381 20303
11925	0	0	CD3+/CD4+	 23838 20692
11926	0	0	CD3+/CD4+	 23885 20821
11927	0	0	CD3+/CD4+	 23906 21110
11928	0	0	CD3+/CD4+	 24192 21095
11929	0	0	CD3+/CD4+	 24217 20778
11930	0	0	CD3+/CD4+	 24449 21185
11931	0	0	CD3+/CD4+	 24475 21229
11932	0	0	CD3+/CD4+	 23863 21875
11933	0	0	CD3+/CD4+	 23951 21689
11934	0	0	CD3+/CD4+	 23952 22116
11935	0	0	CD3+/CD4+	 23953 21646
11936	0	0	CD3+/CD4+	 23991 22111
11937	0	0	CD3+/CD4+	 23992 22125
11938	0	0	CD3+/CD4+	 24334 21932
11939	0	0	CD3+/CD4+	 24349 21903
11940	0	0	CD3+/CD4+	 24365 21935
11941	0	0	CD3+/CD4+	 24402 21994
11942	0	0	CD3+/CD4+	 24430 21793
11943	0	0	CD3+/CD4+	 24445 21879
11944	0	0	CD3+/CD4+	 23925 22179
11945	0	0	CD3+/CD4+	 23975 22152
11946	0	0	CD3+/CD4+	 23996 22380
11947	0	0	CD3+/CD4+	 24180 22904
11948	0	0	CD3+/CD4+	 24324 22738
11949	0	0	CD3+/CD4+	 24380 22235
11950	0	0	CD3+/CD4+	 24396 22905
11951	0	0	CD3+/CD4+	 24440 22423
11952	0	0	CD3+/CD4+	 24538 22530
11953	0	0	CD3+/CD4+	 23978 23323
11954	0	0	CD3+/CD4+	 23981 23538
11955	0	0	CD3+/CD4+	 24002 23371
11956	0	0	CD3+/CD4+	 24135 23038
11957	0	0	CD3+/CD4+	 24155 22938
11958	0	0	CD3+/CD4+	 24157 23043
11959	0	0	CD3+/CD4+	 24174 22945
11960	0	0	CD3+/CD4+	 24177 22987
11961	0	0	CD3+/CD4+	 24193 23564
11962	0	0	CD3+/CD4+	 24209 23007
11963	0	0	CD3+/CD4+	 24224 23080
11964	0	0	CD3+/CD4+	 24248 22994
11965	0	0	CD3+/CD4+	 24248 23024
11966	0	0	CD3+/CD4+	 24283 22980
11967	0	0	CD3+/CD4+	 24304 22961
11968	0	0	CD3+/CD4+	 24305 22984
11969	0	0	CD3+/CD4+	 24314 22947
11970	0	0	CD3+/CD4+	 24317 23003
11971	0	0	CD3+/CD4+	 24362 23172
11972	0	0	CD3+/CD4+	 24383 23361
11973	0	0	CD3+/CD4+	 24392 23603
11974	0	0	CD3+/CD4+	 24393 23592
11975	0	0	CD3+/CD4+	 24394 23348
11976	0	0	CD3+/CD4+	 24407 23618
11977	0	0	CD3+/CD4+	 24412 23063
11978	0	0	CD3+/CD4+	 24414 23587
11979	0	0	CD3+/CD4+	 24421 23543
11980	0	0	CD3+/CD4+	 24423 23530
11981	0	0	CD3+/CD4+	 24427 23588
11982	0	0	CD3+/CD4+	 24431 23519
11983	0	0	CD3+/CD4+	 24436 23613
11984	0	0	CD3+/CD4+	 24444 23598
11985	0	0	CD3+/CD4+	 24458 23541
11986	0	0	CD3+/CD4+	 24477 23561
11987	0	0	CD3+/CD4+	 24477 23577
11988	0	0	CD3+/CD4+	 24480 23527
11989	0	0	CD3+/CD4+	 24487 23115
11990	0	0	CD3+/CD4+	 24583 23361
11991	0	0	CD3+/CD4+	 23931 24513
11992	0	0	CD3+/CD4+	 23966 24302
11993	0	0	CD3+/CD4+	 24051 24338
11994	0	0	CD3+/CD4+	 24413 24432
11995	0	0	CD3+/CD4+	 24065 24536
11996	0	0	CD3+/CD4+	 24293 25058
11997	0	0	CD3+/CD4+	 24325 25019
11998	0	0	CD3+/CD4+	 24375 24988
11999	0	0	CD3+/CD4+	 23986 25341
12000	0	0	CD3+/CD4+	 24024 25951
12001	0	0	CD3+/CD4+	 24252 26090
12002	0	0	CD3+/CD4+	 24257 26072
12003	0	0	CD3+/CD4+	 24537 25670
12004	0	0	CD3+/CD4+	 24567 25615
12005	0	0	CD3+/CD4+	 23985 26739
12006	0	0	CD3+/CD4+	 24058 26467
12007	0	0	CD3+/CD4+	 24152 26913
12008	0	0	CD3+/CD4+	 24279 26455
12009	0	0	CD3+/CD4+	 24547 26489
12010	0	0	CD3+/CD4+	 24018 27558
12011	0	0	CD3+/CD4+	 24024 27541
12012	0	0	CD3+/CD4+	 24223 26956
12013	0	0	CD3+/CD4+	 24296 27016
12014	0	0	CD3+/CD4+	 24324 27473
12015	0	0	CD3+/CD4+	 24344 26945
12016	0	0	CD3+/CD4+	 24386 27519
12017	0	0	CD3+/CD4+	 24410 27487
12018	0	0	CD3+/CD4+	 24505 27313
12019	0	0	CD3+/CD4+	 24269 27986
12020	0	0	CD3+/CD4+	 24367 27851
12021	0	0	CD3+/CD4+	 24232 29243
12022	0	0	CD3+/CD4+	 24561 28580
12023	0	0	CD3+/CD4+	 24586 29053
12024	0	0	CD3+/CD4+	 24117 29430
12025	0	0	CD3+/CD4+	 24321 29470
12026	0	0	CD3+/CD4+	 24431 29558
12027	0	0	CD3+/CD4+	 24463 29494
12028	0	0	CD3+/CD4+	 23933 30420
12029	0	0	CD3+/CD4+	 23948 30412
12030	0	0	CD3+/CD4+	 23983 30717
12031	0	0	CD3+/CD4+	 24067 30683
12032	0	0	CD3+/CD4+	 24172 30635
12033	0	0	CD3+/CD4+	 24306 30374
12034	0	0	CD3+/CD4+	 24484 31443
12035	0	0	CD3+/CD4+	 23996 31766
12036	0	0	CD3+/CD4+	 24270 31938
12037	0	0	CD3+/CD4+	 24382 34654
12038	0	0	CD3+/CD4+	 24084 35632
12039	0	0	CD3+/CD4+	 24452 35400
12040	0	0	CD3+/CD4+	 24534 35390
12041	0	0	CD3+/CD4+	 23934 35977
12042	0	0	CD3+/CD4+	 24076 36481
12043	0	0	CD3+/CD4+	 24143 36318
12044	0	0	CD3+/CD4+	 24148 36366
12045	0	0	CD3+/CD4+	 24192 36135
12046	0	0	CD3+/CD4+	 24291 35915
12047	0	0	CD3+/CD4+	 24590 35820
12048	0	0	CD3+/CD4+	 23816 36619
12049	0	0	CD3+/CD4+	 23821 36967
12050	0	0	CD3+/CD4+	 23836 36656
12051	0	0	CD3+/CD4+	 23955 37118
12052	0	0	CD3+/CD4+	 23986 37246
12053	0	0	CD3+/CD4+	 24006 37260
12054	0	0	CD3+/CD4+	 24025 36965
12055	0	0	CD3+/CD4+	 24030 36989
12056	0	0	CD3+/CD4+	 24047 37061
12057	0	0	CD3+/CD4+	 24061 37002
12058	0	0	CD3+/CD4+	 24066 36957
12059	0	0	CD3+/CD4+	 24090 37255
12060	0	0	CD3+/CD4+	 24091 36978
12061	0	0	CD3+/CD4+	 24099 37001
12062	0	0	CD3+/CD4+	 24107 37046
12063	0	0	CD3+/CD4+	 24242 37220
12064	0	0	CD3+/CD4+	 24246 37327
12065	0	0	CD3+/CD4+	 24262 37117
12066	0	0	CD3+/CD4+	 24269 37248
12067	0	0	CD3+/CD4+	 24272 36857
12068	0	0	CD3+/CD4+	 24278 37222
12069	0	0	CD3+/CD4+	 24284 37096
12070	0	0	CD3+/CD4+	 24326 36881
12071	0	0	CD3+/CD4+	 24341 36906
12072	0	0	CD3+/CD4+	 24440 36908
12073	0	0	CD3+/CD4+	 24452 36766
12074	0	0	CD3+/CD4+	 24477 36899
12075	0	0	CD3+/CD4+	 24536 37008
12076	0	0	CD3+/CD4+	 23844 37386
12077	0	0	CD3+/CD4+	 23903 37334
12078	0	0	CD3+/CD4+	 23970 37419
12079	0	0	CD3+/CD4+	 23992 37419
12080	0	0	CD3+/CD4+	 24001 37685
12081	0	0	CD3+/CD4+	 24017 37420
12082	0	0	CD3+/CD4+	 24038 37410
12083	0	0	CD3+/CD4+	 24060 37638
12084	0	0	CD3+/CD4+	 24111 37444
12085	0	0	CD3+/CD4+	 24165 37548
12086	0	0	CD3+/CD4+	 24169 37892
12087	0	0	CD3+/CD4+	 24170 37528
12088	0	0	CD3+/CD4+	 24189 37745
12089	0	0	CD3+/CD4+	 24224 37722
12090	0	0	CD3+/CD4+	 24290 38052
12091	0	0	CD3+/CD4+	 24301 38036
12092	0	0	CD3+/CD4+	 24324 37329
12093	0	0	CD3+/CD4+	 24331 37560
12094	0	0	CD3+/CD4+	 24459 38104
12095	0	0	CD3+/CD4+	 24504 37659
12096	0	0	CD3+/CD4+	 24577 37578
12097	0	0	CD3+/CD4+	 24583 37641
12098	0	0	CD3+/CD4+	 24592 37500
12099	0	0	CD3+/CD4+	 24043 38780
12100	0	0	CD3+/CD4+	 24355 38562
12101	0	0	CD3+/CD4+	 24401 38833
12102	0	0	CD3+/CD4+	 24402 38578
12103	0	0	CD3+/CD4+	 24536 38192
12104	0	0	CD3+/CD4+	 24554 38220
12105	0	0	CD3+/CD4+	 24199 39616
12106	0	0	CD3+/CD4+	 24000 40508
12107	0	0	CD3+/CD4+	 24024 40526
12108	0	0	CD3+/CD4+	 24492 40525
12109	0	0	CD3+/CD4+	 23862 40756
12110	0	0	CD3+/CD4+	 23916 40571
12111	0	0	CD3+/CD4+	 23943 41220
12112	0	0	CD3+/CD4+	 24002 40763
12113	0	0	CD3+/CD4+	 24085 41257
12114	0	0	CD3+/CD4+	 24125 40719
12115	0	0	CD3+/CD4+	 24141 40596
12116	0	0	CD3+/CD4+	 24157 41094
12117	0	0	CD3+/CD4+	 24164 41177
12118	0	0	CD3+/CD4+	 24215 41161
12119	0	0	CD3+/CD4+	 24249 40568
12120	0	0	CD3+/CD4+	 24275 40633
12121	0	0	CD3+/CD4+	 24322 40896
12122	0	0	CD3+/CD4+	 24336 40713
12123	0	0	CD3+/CD4+	 24358 41003
12124	0	0	CD3+/CD4+	 24402 40963
12125	0	0	CD3+/CD4+	 24525 40691
12126	0	0	CD3+/CD4+	 23829 41576
12127	0	0	CD3+/CD4+	 23833 42044
12128	0	0	CD3+/CD4+	 23946 41662
12129	0	0	CD3+/CD4+	 23978 41552
12130	0	0	CD3+/CD4+	 24070 41549
12131	0	0	CD3+/CD4+	 24074 41570
12132	0	0	CD3+/CD4+	 24182 41987
12133	0	0	CD3+/CD4+	 24192 41650
12134	0	0	CD3+/CD4+	 24214 41810
12135	0	0	CD3+/CD4+	 24237 41938
12136	0	0	CD3+/CD4+	 24251 41803
12137	0	0	CD3+/CD4+	 24257 41536
12138	0	0	CD3+/CD4+	 24275 41794
12139	0	0	CD3+/CD4+	 24306 42054
12140	0	0	CD3+/CD4+	 24352 42023
12141	0	0	CD3+/CD4+	 24389 42071
12142	0	0	CD3+/CD4+	 24435 41584
12143	0	0	CD3+/CD4+	 24438 41518
12144	0	0	CD3+/CD4+	 24444 41385
12145	0	0	CD3+/CD4+	 24447 41616
12146	0	0	CD3+/CD4+	 24517 41880
12147	0	0	CD3+/CD4+	 24554 41809
12148	0	0	CD3+/CD4+	 23860 42387
12149	0	0	CD3+/CD4+	 23872 42370
12150	0	0	CD3+/CD4+	 23953 42387
12151	0	0	CD3+/CD4+	 23981 42262
12152	0	0	CD3+/CD4+	 24029 42564
12153	0	0	CD3+/CD4+	 24095 42678
12154	0	0	CD3+/CD4+	 24099 42719
12155	0	0	CD3+/CD4+	 24107 42202
12156	0	0	CD3+/CD4+	 24116 42569
12157	0	0	CD3+/CD4+	 24120 42451
12158	0	0	CD3+/CD4+	 24127 42639
12159	0	0	CD3+/CD4+	 24137 42405
12160	0	0	CD3+/CD4+	 24151 42638
12161	0	0	CD3+/CD4+	 24166 42606
12162	0	0	CD3+/CD4+	 24168 42585
12163	0	0	CD3+/CD4+	 24190 42617
12164	0	0	CD3+/CD4+	 24194 42660
12165	0	0	CD3+/CD4+	 24268 42620
12166	0	0	CD3+/CD4+	 24298 42823
12167	0	0	CD3+/CD4+	 24325 42861
12168	0	0	CD3+/CD4+	 24328 42221
12169	0	0	CD3+/CD4+	 24375 42826
12170	0	0	CD3+/CD4+	 24391 42345
12171	0	0	CD3+/CD4+	 24403 42367
12172	0	0	CD3+/CD4+	 24416 42515
12173	0	0	CD3+/CD4+	 24513 42449
12174	0	0	CD3+/CD4+	 23900 43380
12175	0	0	CD3+/CD4+	 24137 43531
12176	0	0	CD3+/CD4+	 24238 43490
12177	0	0	CD3+/CD4+	 24292 43083
12178	0	0	CD3+/CD4+	 23917 44358
12179	0	0	CD3+/CD4+	 23989 44332
12180	0	0	CD3+/CD4+	 24044 44494
12181	0	0	CD3+/CD4+	 24148 44249
12182	0	0	CD3+/CD4+	 24236 44229
12183	0	0	CD3+/CD4+	 24349 44291
12184	0	0	CD3+/CD4+	 24459 44412
12185	0	0	CD3+/CD4+	 24467 44428
12186	0	0	CD3+/CD4+	 24571 43843
12187	0	0	CD3+/CD4+	 23947 45309
12188	0	0	CD3+/CD4+	 23965 44969
12189	0	0	CD3+/CD4+	 23988 44648
12190	0	0	CD3+/CD4+	 23991 44786
12191	0	0	CD3+/CD4+	 24122 44718
12192	0	0	CD3+/CD4+	 24133 44667
12193	0	0	CD3+/CD4+	 24203 45074
12194	0	0	CD3+/CD4+	 24299 44647
12195	0	0	CD3+/CD4+	 24375 44875
12196	0	0	CD3+/CD4+	 24445 44797
12197	0	0	CD3+/CD4+	 23928 46018
12198	0	0	CD3+/CD4+	 24276 45643
12199	0	0	CD3+/CD4+	 23951 46691
12200	0	0	CD3+/CD4+	 23988 46178
12201	0	0	CD3+/CD4+	 24129 46156
12202	0	0	CD3+/CD4+	 24172 46278
12203	0	0	CD3+/CD4+	 24225 46698
12204	0	0	CD3+/CD4+	 24269 46917
12205	0	0	CD3+/CD4+	 24301 46337
12206	0	0	CD3+/CD4+	 24326 46336
12207	0	0	CD3+/CD4+	 24270 47969
12208	0	0	CD3+/CD4+	 24289 47962
12209	0	0	CD3+/CD4+	 24422 48421
12210	0	0	CD3+/CD4+	 23995 49841
12211	0	0	CD3+/CD4+	 24161 49930
12212	0	0	CD3+/CD4+	 24541 50002
12213	0	0	CD3+/CD4+	 24143 50646
12214	0	0	CD3+/CD4+	 24166 50721
12215	0	0	CD3+/CD4+	 24177 50690
12216	0	0	CD3+/CD4+	 24227 50579
12217	0	0	CD3+/CD4+	 24295 50738
12218	0	0	CD3+/CD4+	 24309 50727
12219	0	0	CD3+/CD4+	 24421 50911
12220	0	0	CD3+/CD4+	 24427 50901
12221	0	0	CD3+/CD4+	 24444 50912
12222	0	0	CD3+/CD4+	 24131 50935
12223	0	0	CD3+/CD4+	 24213 51212
12224	0	0	CD3+/CD4+	 24286 51188
12225	0	0	CD3+/CD4+	 24356 51133
12226	0	0	CD3+/CD4+	 24619 2993
12227	0	0	CD3+/CD4+	 24622 3333
12228	0	0	CD3+/CD4+	 24630 3066
12229	0	0	CD3+/CD4+	 24630 3128
12230	0	0	CD3+/CD4+	 24634 3023
12231	0	0	CD3+/CD4+	 24638 3082
12232	0	0	CD3+/CD4+	 24639 3316
12233	0	0	CD3+/CD4+	 24641 3114
12234	0	0	CD3+/CD4+	 24647 3044
12235	0	0	CD3+/CD4+	 24655 3034
12236	0	0	CD3+/CD4+	 24659 3120
12237	0	0	CD3+/CD4+	 24661 3091
12238	0	0	CD3+/CD4+	 24663 3024
12239	0	0	CD3+/CD4+	 24675 2975
12240	0	0	CD3+/CD4+	 24680 2950
12241	0	0	CD3+/CD4+	 24680 3046
12242	0	0	CD3+/CD4+	 24688 3071
12243	0	0	CD3+/CD4+	 24689 3001
12244	0	0	CD3+/CD4+	 24695 3096
12245	0	0	CD3+/CD4+	 24706 2910
12246	0	0	CD3+/CD4+	 24706 3148
12247	0	0	CD3+/CD4+	 24716 2954
12248	0	0	CD3+/CD4+	 24723 2981
12249	0	0	CD3+/CD4+	 24723 3173
12250	0	0	CD3+/CD4+	 24735 3201
12251	0	0	CD3+/CD4+	 24741 3237
12252	0	0	CD3+/CD4+	 24744 3122
12253	0	0	CD3+/CD4+	 24744 3399
12254	0	0	CD3+/CD4+	 24755 2906
12255	0	0	CD3+/CD4+	 24761 3229
12256	0	0	CD3+/CD4+	 24768 3139
12257	0	0	CD3+/CD4+	 24775 3098
12258	0	0	CD3+/CD4+	 24779 3183
12259	0	0	CD3+/CD4+	 24782 3038
12260	0	0	CD3+/CD4+	 24784 2945
12261	0	0	CD3+/CD4+	 24787 3208
12262	0	0	CD3+/CD4+	 24795 3119
12263	0	0	CD3+/CD4+	 24807 3006
12264	0	0	CD3+/CD4+	 24815 3044
12265	0	0	CD3+/CD4+	 24824 3026
12266	0	0	CD3+/CD4+	 24824 3059
12267	0	0	CD3+/CD4+	 24842 3124
12268	0	0	CD3+/CD4+	 24847 2941
12269	0	0	CD3+/CD4+	 24850 3270
12270	0	0	CD3+/CD4+	 24863 2931
12271	0	0	CD3+/CD4+	 24873 3246
12272	0	0	CD3+/CD4+	 24894 3322
12273	0	0	CD3+/CD4+	 24933 2974
12274	0	0	CD3+/CD4+	 24939 3345
12275	0	0	CD3+/CD4+	 24969 3282
12276	0	0	CD3+/CD4+	 24998 3094
12277	0	0	CD3+/CD4+	 25015 3290
12278	0	0	CD3+/CD4+	 25024 3083
12279	0	0	CD3+/CD4+	 25026 3103
12280	0	0	CD3+/CD4+	 25034 3392
12281	0	0	CD3+/CD4+	 25044 3272
12282	0	0	CD3+/CD4+	 25057 3207
12283	0	0	CD3+/CD4+	 25381 2771
12284	0	0	CD3+/CD4+	 24615 3490
12285	0	0	CD3+/CD4+	 24650 3462
12286	0	0	CD3+/CD4+	 24654 3475
12287	0	0	CD3+/CD4+	 24673 3465
12288	0	0	CD3+/CD4+	 25093 3443
12289	0	0	CD3+/CD4+	 25105 3504
12290	0	0	CD3+/CD4+	 25113 3494
12291	0	0	CD3+/CD4+	 25169 3486
12292	0	0	CD3+/CD4+	 25219 3431
12293	0	0	CD3+/CD4+	 25392 3729
12294	0	0	CD3+/CD4+	 24658 4712
12295	0	0	CD3+/CD4+	 24671 4626
12296	0	0	CD3+/CD4+	 24757 4983
12297	0	0	CD3+/CD4+	 24631 5255
12298	0	0	CD3+/CD4+	 24830 5951
12299	0	0	CD3+/CD4+	 24861 6481
12300	0	0	CD3+/CD4+	 25068 6095
12301	0	0	CD3+/CD4+	 25390 6404
12302	0	0	CD3+/CD4+	 24776 7403
12303	0	0	CD3+/CD4+	 24788 7376
12304	0	0	CD3+/CD4+	 24892 7180
12305	0	0	CD3+/CD4+	 24910 7387
12306	0	0	CD3+/CD4+	 24929 7396
12307	0	0	CD3+/CD4+	 25144 7284
12308	0	0	CD3+/CD4+	 25174 7338
12309	0	0	CD3+/CD4+	 25192 7337
12310	0	0	CD3+/CD4+	 25222 6929
12311	0	0	CD3+/CD4+	 25224 6917
12312	0	0	CD3+/CD4+	 24613 7607
12313	0	0	CD3+/CD4+	 24677 8047
12314	0	0	CD3+/CD4+	 24690 7437
12315	0	0	CD3+/CD4+	 24792 7548
12316	0	0	CD3+/CD4+	 24840 8223
12317	0	0	CD3+/CD4+	 24861 7872
12318	0	0	CD3+/CD4+	 24875 8200
12319	0	0	CD3+/CD4+	 24912 7830
12320	0	0	CD3+/CD4+	 24920 8221
12321	0	0	CD3+/CD4+	 24926 7665
12322	0	0	CD3+/CD4+	 25013 8153
12323	0	0	CD3+/CD4+	 25155 7458
12324	0	0	CD3+/CD4+	 25163 7759
12325	0	0	CD3+/CD4+	 25193 7889
12326	0	0	CD3+/CD4+	 25213 7747
12327	0	0	CD3+/CD4+	 25222 7759
12328	0	0	CD3+/CD4+	 25231 7736
12329	0	0	CD3+/CD4+	 25235 7868
12330	0	0	CD3+/CD4+	 25241 7756
12331	0	0	CD3+/CD4+	 25244 7706
12332	0	0	CD3+/CD4+	 25256 7723
12333	0	0	CD3+/CD4+	 25266 7736
12334	0	0	CD3+/CD4+	 25275 7824
12335	0	0	CD3+/CD4+	 25276 7574
12336	0	0	CD3+/CD4+	 25284 7747
12337	0	0	CD3+/CD4+	 25285 7547
12338	0	0	CD3+/CD4+	 25288 7758
12339	0	0	CD3+/CD4+	 25348 7594
12340	0	0	CD3+/CD4+	 25403 7684
12341	0	0	CD3+/CD4+	 24737 8896
12342	0	0	CD3+/CD4+	 24902 8808
12343	0	0	CD3+/CD4+	 24916 8814
12344	0	0	CD3+/CD4+	 24921 8827
12345	0	0	CD3+/CD4+	 24926 8297
12346	0	0	CD3+/CD4+	 24936 8840
12347	0	0	CD3+/CD4+	 24941 8486
12348	0	0	CD3+/CD4+	 24954 8794
12349	0	0	CD3+/CD4+	 24984 8824
12350	0	0	CD3+/CD4+	 25008 8842
12351	0	0	CD3+/CD4+	 25033 8805
12352	0	0	CD3+/CD4+	 25116 8475
12353	0	0	CD3+/CD4+	 25135 8633
12354	0	0	CD3+/CD4+	 25143 8694
12355	0	0	CD3+/CD4+	 25146 8273
12356	0	0	CD3+/CD4+	 25165 8692
12357	0	0	CD3+/CD4+	 25173 8435
12358	0	0	CD3+/CD4+	 25174 8445
12359	0	0	CD3+/CD4+	 25209 8451
12360	0	0	CD3+/CD4+	 25218 8263
12361	0	0	CD3+/CD4+	 25228 8457
12362	0	0	CD3+/CD4+	 25273 8567
12363	0	0	CD3+/CD4+	 25290 8589
12364	0	0	CD3+/CD4+	 25291 8648
12365	0	0	CD3+/CD4+	 25312 8650
12366	0	0	CD3+/CD4+	 24641 9267
12367	0	0	CD3+/CD4+	 24655 9281
12368	0	0	CD3+/CD4+	 24750 9515
12369	0	0	CD3+/CD4+	 24878 9763
12370	0	0	CD3+/CD4+	 24912 9728
12371	0	0	CD3+/CD4+	 24952 9610
12372	0	0	CD3+/CD4+	 24968 9572
12373	0	0	CD3+/CD4+	 24981 9510
12374	0	0	CD3+/CD4+	 25089 9297
12375	0	0	CD3+/CD4+	 25109 9270
12376	0	0	CD3+/CD4+	 25113 9069
12377	0	0	CD3+/CD4+	 25135 9252
12378	0	0	CD3+/CD4+	 25166 9342
12379	0	0	CD3+/CD4+	 25196 9480
12380	0	0	CD3+/CD4+	 25203 9655
12381	0	0	CD3+/CD4+	 25337 9066
12382	0	0	CD3+/CD4+	 24756 10339
12383	0	0	CD3+/CD4+	 24788 9928
12384	0	0	CD3+/CD4+	 24830 10345
12385	0	0	CD3+/CD4+	 24949 9968
12386	0	0	CD3+/CD4+	 25084 9884
12387	0	0	CD3+/CD4+	 25128 9984
12388	0	0	CD3+/CD4+	 25369 9868
12389	0	0	CD3+/CD4+	 25397 10079
12390	0	0	CD3+/CD4+	 25237 10951
12391	0	0	CD3+/CD4+	 24695 11657
12392	0	0	CD3+/CD4+	 24697 11643
12393	0	0	CD3+/CD4+	 24725 11797
12394	0	0	CD3+/CD4+	 25090 11758
12395	0	0	CD3+/CD4+	 24674 12347
12396	0	0	CD3+/CD4+	 24859 12242
12397	0	0	CD3+/CD4+	 24861 12263
12398	0	0	CD3+/CD4+	 24895 12973
12399	0	0	CD3+/CD4+	 24997 13729
12400	0	0	CD3+/CD4+	 25001 13709
12401	0	0	CD3+/CD4+	 25132 13095
12402	0	0	CD3+/CD4+	 24649 15037
12403	0	0	CD3+/CD4+	 24652 15353
12404	0	0	CD3+/CD4+	 24660 15360
12405	0	0	CD3+/CD4+	 24680 15047
12406	0	0	CD3+/CD4+	 24834 15306
12407	0	0	CD3+/CD4+	 24849 14996
12408	0	0	CD3+/CD4+	 24913 16149
12409	0	0	CD3+/CD4+	 24915 16200
12410	0	0	CD3+/CD4+	 25136 15849
12411	0	0	CD3+/CD4+	 25188 15602
12412	0	0	CD3+/CD4+	 25204 15600
12413	0	0	CD3+/CD4+	 25205 15616
12414	0	0	CD3+/CD4+	 24621 16526
12415	0	0	CD3+/CD4+	 25252 16697
12416	0	0	CD3+/CD4+	 25097 17564
12417	0	0	CD3+/CD4+	 24661 18619
12418	0	0	CD3+/CD4+	 24689 19080
12419	0	0	CD3+/CD4+	 24804 20933
12420	0	0	CD3+/CD4+	 24891 20990
12421	0	0	CD3+/CD4+	 24983 20579
12422	0	0	CD3+/CD4+	 24799 21329
12423	0	0	CD3+/CD4+	 24808 21353
12424	0	0	CD3+/CD4+	 24873 21057
12425	0	0	CD3+/CD4+	 24893 21064
12426	0	0	CD3+/CD4+	 25160 21163
12427	0	0	CD3+/CD4+	 25173 21607
12428	0	0	CD3+/CD4+	 25220 21737
12429	0	0	CD3+/CD4+	 25226 21764
12430	0	0	CD3+/CD4+	 25256 21515
12431	0	0	CD3+/CD4+	 24657 22156
12432	0	0	CD3+/CD4+	 24773 22102
12433	0	0	CD3+/CD4+	 24877 22063
12434	0	0	CD3+/CD4+	 24998 22522
12435	0	0	CD3+/CD4+	 25038 22345
12436	0	0	CD3+/CD4+	 25070 22444
12437	0	0	CD3+/CD4+	 25076 22056
12438	0	0	CD3+/CD4+	 25100 22058
12439	0	0	CD3+/CD4+	 25152 22606
12440	0	0	CD3+/CD4+	 25170 22341
12441	0	0	CD3+/CD4+	 25224 22602
12442	0	0	CD3+/CD4+	 25241 22358
12443	0	0	CD3+/CD4+	 25312 22486
12444	0	0	CD3+/CD4+	 25341 22470
12445	0	0	CD3+/CD4+	 24896 23182
12446	0	0	CD3+/CD4+	 24901 23286
12447	0	0	CD3+/CD4+	 25065 23151
12448	0	0	CD3+/CD4+	 25081 23061
12449	0	0	CD3+/CD4+	 25093 23188
12450	0	0	CD3+/CD4+	 25101 23096
12451	0	0	CD3+/CD4+	 25110 23140
12452	0	0	CD3+/CD4+	 25115 23068
12453	0	0	CD3+/CD4+	 25125 23087
12454	0	0	CD3+/CD4+	 25133 23038
12455	0	0	CD3+/CD4+	 25160 23237
12456	0	0	CD3+/CD4+	 25188 23210
12457	0	0	CD3+/CD4+	 25265 23110
12458	0	0	CD3+/CD4+	 24751 23982
12459	0	0	CD3+/CD4+	 24827 24047
12460	0	0	CD3+/CD4+	 24945 24148
12461	0	0	CD3+/CD4+	 24959 23868
12462	0	0	CD3+/CD4+	 25041 23609
12463	0	0	CD3+/CD4+	 25044 23624
12464	0	0	CD3+/CD4+	 25050 23681
12465	0	0	CD3+/CD4+	 25054 23584
12466	0	0	CD3+/CD4+	 25067 23654
12467	0	0	CD3+/CD4+	 25069 23431
12468	0	0	CD3+/CD4+	 25070 23610
12469	0	0	CD3+/CD4+	 25071 23546
12470	0	0	CD3+/CD4+	 25077 23585
12471	0	0	CD3+/CD4+	 25088 23532
12472	0	0	CD3+/CD4+	 25089 23558
12473	0	0	CD3+/CD4+	 25091 23506
12474	0	0	CD3+/CD4+	 25098 23571
12475	0	0	CD3+/CD4+	 25111 23575
12476	0	0	CD3+/CD4+	 25121 23583
12477	0	0	CD3+/CD4+	 25146 23559
12478	0	0	CD3+/CD4+	 25217 24172
12479	0	0	CD3+/CD4+	 25282 24164
12480	0	0	CD3+/CD4+	 25296 24142
12481	0	0	CD3+/CD4+	 25298 23755
12482	0	0	CD3+/CD4+	 25310 24124
12483	0	0	CD3+/CD4+	 25311 24100
12484	0	0	CD3+/CD4+	 25314 23764
12485	0	0	CD3+/CD4+	 25347 23489
12486	0	0	CD3+/CD4+	 25377 24191
12487	0	0	CD3+/CD4+	 24629 24724
12488	0	0	CD3+/CD4+	 24738 25004
12489	0	0	CD3+/CD4+	 24762 24656
12490	0	0	CD3+/CD4+	 25047 24469
12491	0	0	CD3+/CD4+	 25060 24481
12492	0	0	CD3+/CD4+	 25070 24477
12493	0	0	CD3+/CD4+	 25071 24459
12494	0	0	CD3+/CD4+	 25084 24518
12495	0	0	CD3+/CD4+	 25090 24462
12496	0	0	CD3+/CD4+	 25097 24492
12497	0	0	CD3+/CD4+	 25107 24520
12498	0	0	CD3+/CD4+	 25129 24464
12499	0	0	CD3+/CD4+	 25140 24469
12500	0	0	CD3+/CD4+	 25141 24489
12501	0	0	CD3+/CD4+	 25158 24490
12502	0	0	CD3+/CD4+	 25163 24286
12503	0	0	CD3+/CD4+	 25167 24423
12504	0	0	CD3+/CD4+	 25178 24453
12505	0	0	CD3+/CD4+	 25180 24488
12506	0	0	CD3+/CD4+	 25186 24464
12507	0	0	CD3+/CD4+	 25192 24292
12508	0	0	CD3+/CD4+	 25199 24433
12509	0	0	CD3+/CD4+	 25206 24470
12510	0	0	CD3+/CD4+	 25214 24444
12511	0	0	CD3+/CD4+	 24855 25562
12512	0	0	CD3+/CD4+	 24872 25507
12513	0	0	CD3+/CD4+	 24889 25586
12514	0	0	CD3+/CD4+	 24894 25554
12515	0	0	CD3+/CD4+	 24924 25527
12516	0	0	CD3+/CD4+	 24700 25884
12517	0	0	CD3+/CD4+	 25301 26324
12518	0	0	CD3+/CD4+	 24837 28099
12519	0	0	CD3+/CD4+	 24939 27838
12520	0	0	CD3+/CD4+	 25103 27860
12521	0	0	CD3+/CD4+	 25248 27791
12522	0	0	CD3+/CD4+	 25309 27625
12523	0	0	CD3+/CD4+	 24754 28428
12524	0	0	CD3+/CD4+	 24807 28619
12525	0	0	CD3+/CD4+	 25066 28767
12526	0	0	CD3+/CD4+	 25300 28433
12527	0	0	CD3+/CD4+	 24910 29580
12528	0	0	CD3+/CD4+	 25002 29061
12529	0	0	CD3+/CD4+	 24969 31910
12530	0	0	CD3+/CD4+	 25168 32167
12531	0	0	CD3+/CD4+	 25169 31952
12532	0	0	CD3+/CD4+	 25174 32148
12533	0	0	CD3+/CD4+	 25189 32146
12534	0	0	CD3+/CD4+	 25205 32149
12535	0	0	CD3+/CD4+	 25214 32123
12536	0	0	CD3+/CD4+	 25247 32122
12537	0	0	CD3+/CD4+	 25300 31641
12538	0	0	CD3+/CD4+	 25302 31659
12539	0	0	CD3+/CD4+	 25328 32006
12540	0	0	CD3+/CD4+	 25330 31991
12541	0	0	CD3+/CD4+	 25339 32023
12542	0	0	CD3+/CD4+	 25347 31587
12543	0	0	CD3+/CD4+	 25348 31970
12544	0	0	CD3+/CD4+	 25365 31997
12545	0	0	CD3+/CD4+	 25383 31967
12546	0	0	CD3+/CD4+	 25386 32018
12547	0	0	CD3+/CD4+	 25389 31914
12548	0	0	CD3+/CD4+	 25389 31992
12549	0	0	CD3+/CD4+	 25390 31933
12550	0	0	CD3+/CD4+	 24863 32291
12551	0	0	CD3+/CD4+	 24885 32278
12552	0	0	CD3+/CD4+	 25004 32273
12553	0	0	CD3+/CD4+	 25317 32508
12554	0	0	CD3+/CD4+	 24688 35076
12555	0	0	CD3+/CD4+	 24998 35295
12556	0	0	CD3+/CD4+	 25065 35255
12557	0	0	CD3+/CD4+	 25086 35203
12558	0	0	CD3+/CD4+	 25183 35004
12559	0	0	CD3+/CD4+	 24621 35761
12560	0	0	CD3+/CD4+	 24870 35705
12561	0	0	CD3+/CD4+	 24875 35725
12562	0	0	CD3+/CD4+	 25229 35916
12563	0	0	CD3+/CD4+	 24649 37014
12564	0	0	CD3+/CD4+	 24688 36844
12565	0	0	CD3+/CD4+	 24714 36859
12566	0	0	CD3+/CD4+	 24882 36985
12567	0	0	CD3+/CD4+	 25283 36873
12568	0	0	CD3+/CD4+	 25387 36602
12569	0	0	CD3+/CD4+	 24630 37419
12570	0	0	CD3+/CD4+	 24637 37042
12571	0	0	CD3+/CD4+	 24659 37512
12572	0	0	CD3+/CD4+	 24791 37793
12573	0	0	CD3+/CD4+	 24875 37643
12574	0	0	CD3+/CD4+	 24883 37520
12575	0	0	CD3+/CD4+	 25019 37671
12576	0	0	CD3+/CD4+	 25039 37814
12577	0	0	CD3+/CD4+	 25350 37638
12578	0	0	CD3+/CD4+	 25369 37703
12579	0	0	CD3+/CD4+	 24636 38166
12580	0	0	CD3+/CD4+	 24694 38406
12581	0	0	CD3+/CD4+	 24804 38386
12582	0	0	CD3+/CD4+	 24835 38029
12583	0	0	CD3+/CD4+	 24837 38377
12584	0	0	CD3+/CD4+	 25183 37897
12585	0	0	CD3+/CD4+	 25212 37881
12586	0	0	CD3+/CD4+	 25059 38994
12587	0	0	CD3+/CD4+	 25315 39392
12588	0	0	CD3+/CD4+	 24617 39526
12589	0	0	CD3+/CD4+	 24764 39825
12590	0	0	CD3+/CD4+	 24707 40680
12591	0	0	CD3+/CD4+	 25039 40721
12592	0	0	CD3+/CD4+	 25088 40593
12593	0	0	CD3+/CD4+	 25379 40357
12594	0	0	CD3+/CD4+	 24620 41227
12595	0	0	CD3+/CD4+	 24629 41758
12596	0	0	CD3+/CD4+	 24643 41300
12597	0	0	CD3+/CD4+	 24680 41287
12598	0	0	CD3+/CD4+	 24694 41138
12599	0	0	CD3+/CD4+	 24817 41050
12600	0	0	CD3+/CD4+	 24857 41131
12601	0	0	CD3+/CD4+	 24858 41154
12602	0	0	CD3+/CD4+	 24858 41457
12603	0	0	CD3+/CD4+	 24914 41467
12604	0	0	CD3+/CD4+	 25094 41447
12605	0	0	CD3+/CD4+	 25097 41436
12606	0	0	CD3+/CD4+	 25117 41296
12607	0	0	CD3+/CD4+	 25256 41118
12608	0	0	CD3+/CD4+	 25406 41568
12609	0	0	CD3+/CD4+	 24660 42371
12610	0	0	CD3+/CD4+	 24661 41895
12611	0	0	CD3+/CD4+	 24715 42277
12612	0	0	CD3+/CD4+	 24776 42499
12613	0	0	CD3+/CD4+	 24836 42495
12614	0	0	CD3+/CD4+	 24861 42318
12615	0	0	CD3+/CD4+	 24927 42354
12616	0	0	CD3+/CD4+	 24991 42357
12617	0	0	CD3+/CD4+	 25060 42439
12618	0	0	CD3+/CD4+	 25063 42518
12619	0	0	CD3+/CD4+	 25151 41866
12620	0	0	CD3+/CD4+	 25288 42424
12621	0	0	CD3+/CD4+	 25333 42603
12622	0	0	CD3+/CD4+	 25406 42620
12623	0	0	CD3+/CD4+	 25293 43785
12624	0	0	CD3+/CD4+	 25041 47609
12625	0	0	CD3+/CD4+	 24968 48699
12626	0	0	CD3+/CD4+	 24974 48597
12627	0	0	CD3+/CD4+	 24932 49208
12628	0	0	CD3+/CD4+	 24709 50131
12629	0	0	CD3+/CD4+	 24729 50488
12630	0	0	CD3+/CD4+	 25170 50460
12631	0	0	CD3+/CD4+	 24661 51022
12632	0	0	CD3+/CD4+	 24698 51402
12633	0	0	CD3+/CD4+	 24885 51152
12634	0	0	CD3+/CD4+	 24946 51413
12635	0	0	CD3+/CD4+	 24947 51402
12636	0	0	CD3+/CD4+	 25156 51407
12637	0	0	CD3+/CD4+	 25265 51327
12638	0	0	CD3+/CD4+	 25284 51444
12639	0	0	CD3+/CD4+	 25349 51436
12640	0	0	CD3+/CD4+	 25440 2889
12641	0	0	CD3+/CD4+	 25458 2593
12642	0	0	CD3+/CD4+	 25625 2922
12643	0	0	CD3+/CD4+	 25707 2504
12644	0	0	CD3+/CD4+	 25710 2490
12645	0	0	CD3+/CD4+	 25737 3101
12646	0	0	CD3+/CD4+	 25747 3125
12647	0	0	CD3+/CD4+	 25752 3103
12648	0	0	CD3+/CD4+	 25859 3055
12649	0	0	CD3+/CD4+	 25860 2499
12650	0	0	CD3+/CD4+	 25895 2485
12651	0	0	CD3+/CD4+	 25895 3070
12652	0	0	CD3+/CD4+	 25916 3067
12653	0	0	CD3+/CD4+	 25917 2485
12654	0	0	CD3+/CD4+	 25930 2488
12655	0	0	CD3+/CD4+	 26041 3001
12656	0	0	CD3+/CD4+	 26052 2938
12657	0	0	CD3+/CD4+	 26075 2929
12658	0	0	CD3+/CD4+	 26079 2586
12659	0	0	CD3+/CD4+	 26100 2702
12660	0	0	CD3+/CD4+	 26141 2980
12661	0	0	CD3+/CD4+	 26202 2962
12662	0	0	CD3+/CD4+	 25410 3712
12663	0	0	CD3+/CD4+	 25460 3709
12664	0	0	CD3+/CD4+	 25513 3687
12665	0	0	CD3+/CD4+	 25522 3762
12666	0	0	CD3+/CD4+	 25537 3753
12667	0	0	CD3+/CD4+	 25547 3785
12668	0	0	CD3+/CD4+	 25599 3830
12669	0	0	CD3+/CD4+	 25605 3780
12670	0	0	CD3+/CD4+	 25607 3764
12671	0	0	CD3+/CD4+	 25618 3746
12672	0	0	CD3+/CD4+	 25655 3768
12673	0	0	CD3+/CD4+	 25710 3952
12674	0	0	CD3+/CD4+	 25756 3968
12675	0	0	CD3+/CD4+	 25767 4037
12676	0	0	CD3+/CD4+	 25827 3967
12677	0	0	CD3+/CD4+	 25827 4003
12678	0	0	CD3+/CD4+	 25829 4030
12679	0	0	CD3+/CD4+	 25854 3980
12680	0	0	CD3+/CD4+	 25877 4023
12681	0	0	CD3+/CD4+	 25881 3936
12682	0	0	CD3+/CD4+	 25894 4014
12683	0	0	CD3+/CD4+	 26041 3474
12684	0	0	CD3+/CD4+	 26113 3805
12685	0	0	CD3+/CD4+	 25765 4290
12686	0	0	CD3+/CD4+	 25796 4057
12687	0	0	CD3+/CD4+	 25831 4610
12688	0	0	CD3+/CD4+	 25833 4118
12689	0	0	CD3+/CD4+	 25835 4059
12690	0	0	CD3+/CD4+	 25843 4470
12691	0	0	CD3+/CD4+	 25855 4133
12692	0	0	CD3+/CD4+	 25858 4083
12693	0	0	CD3+/CD4+	 25874 4060
12694	0	0	CD3+/CD4+	 25880 4401
12695	0	0	CD3+/CD4+	 25884 4079
12696	0	0	CD3+/CD4+	 25895 4096
12697	0	0	CD3+/CD4+	 25905 4252
12698	0	0	CD3+/CD4+	 25906 4100
12699	0	0	CD3+/CD4+	 25910 4309
12700	0	0	CD3+/CD4+	 25918 4109
12701	0	0	CD3+/CD4+	 25941 4158
12702	0	0	CD3+/CD4+	 25946 4309
12703	0	0	CD3+/CD4+	 25951 4243
12704	0	0	CD3+/CD4+	 25956 4098
12705	0	0	CD3+/CD4+	 25968 4235
12706	0	0	CD3+/CD4+	 25993 4298
12707	0	0	CD3+/CD4+	 26019 4309
12708	0	0	CD3+/CD4+	 26044 4704
12709	0	0	CD3+/CD4+	 26048 4362
12710	0	0	CD3+/CD4+	 26055 4625
12711	0	0	CD3+/CD4+	 26189 4423
12712	0	0	CD3+/CD4+	 26190 4504
12713	0	0	CD3+/CD4+	 26204 4451
12714	0	0	CD3+/CD4+	 25491 5285
12715	0	0	CD3+/CD4+	 25500 5400
12716	0	0	CD3+/CD4+	 25893 5286
12717	0	0	CD3+/CD4+	 25932 5265
12718	0	0	CD3+/CD4+	 25945 4963
12719	0	0	CD3+/CD4+	 25989 5643
12720	0	0	CD3+/CD4+	 26027 5411
12721	0	0	CD3+/CD4+	 26163 5456
12722	0	0	CD3+/CD4+	 25561 5844
12723	0	0	CD3+/CD4+	 25804 5689
12724	0	0	CD3+/CD4+	 25807 5715
12725	0	0	CD3+/CD4+	 25903 5659
12726	0	0	CD3+/CD4+	 26069 5886
12727	0	0	CD3+/CD4+	 26080 5871
12728	0	0	CD3+/CD4+	 25590 6753
12729	0	0	CD3+/CD4+	 25622 7230
12730	0	0	CD3+/CD4+	 25643 6753
12731	0	0	CD3+/CD4+	 25762 7039
12732	0	0	CD3+/CD4+	 25812 7127
12733	0	0	CD3+/CD4+	 25837 7142
12734	0	0	CD3+/CD4+	 25851 6830
12735	0	0	CD3+/CD4+	 25909 6980
12736	0	0	CD3+/CD4+	 25911 7032
12737	0	0	CD3+/CD4+	 25944 7102
12738	0	0	CD3+/CD4+	 25971 7059
12739	0	0	CD3+/CD4+	 26056 6659
12740	0	0	CD3+/CD4+	 25410 7696
12741	0	0	CD3+/CD4+	 25424 7709
12742	0	0	CD3+/CD4+	 25425 7939
12743	0	0	CD3+/CD4+	 25437 7957
12744	0	0	CD3+/CD4+	 25438 7971
12745	0	0	CD3+/CD4+	 25454 7958
12746	0	0	CD3+/CD4+	 25454 7971
12747	0	0	CD3+/CD4+	 25493 8007
12748	0	0	CD3+/CD4+	 25538 7470
12749	0	0	CD3+/CD4+	 25637 8014
12750	0	0	CD3+/CD4+	 25695 7676
12751	0	0	CD3+/CD4+	 25718 7680
12752	0	0	CD3+/CD4+	 25736 7476
12753	0	0	CD3+/CD4+	 25737 7679
12754	0	0	CD3+/CD4+	 25743 7713
12755	0	0	CD3+/CD4+	 25744 7350
12756	0	0	CD3+/CD4+	 25748 7365
12757	0	0	CD3+/CD4+	 25755 7985
12758	0	0	CD3+/CD4+	 25757 7675
12759	0	0	CD3+/CD4+	 25790 7436
12760	0	0	CD3+/CD4+	 25805 7446
12761	0	0	CD3+/CD4+	 25828 7811
12762	0	0	CD3+/CD4+	 25842 7848
12763	0	0	CD3+/CD4+	 25876 7783
12764	0	0	CD3+/CD4+	 25900 7416
12765	0	0	CD3+/CD4+	 25901 7891
12766	0	0	CD3+/CD4+	 25908 7736
12767	0	0	CD3+/CD4+	 25909 7762
12768	0	0	CD3+/CD4+	 25925 7731
12769	0	0	CD3+/CD4+	 25931 7974
12770	0	0	CD3+/CD4+	 25939 7390
12771	0	0	CD3+/CD4+	 25940 7376
12772	0	0	CD3+/CD4+	 25941 7769
12773	0	0	CD3+/CD4+	 25941 7982
12774	0	0	CD3+/CD4+	 25944 7753
12775	0	0	CD3+/CD4+	 25951 7358
12776	0	0	CD3+/CD4+	 25954 7684
12777	0	0	CD3+/CD4+	 25954 7716
12778	0	0	CD3+/CD4+	 25968 7899
12779	0	0	CD3+/CD4+	 25979 7754
12780	0	0	CD3+/CD4+	 25985 7686
12781	0	0	CD3+/CD4+	 25988 7892
12782	0	0	CD3+/CD4+	 25997 7713
12783	0	0	CD3+/CD4+	 26003 7743
12784	0	0	CD3+/CD4+	 26027 7736
12785	0	0	CD3+/CD4+	 26035 7754
12786	0	0	CD3+/CD4+	 26038 7767
12787	0	0	CD3+/CD4+	 26039 7806
12788	0	0	CD3+/CD4+	 26043 7790
12789	0	0	CD3+/CD4+	 26066 7841
12790	0	0	CD3+/CD4+	 26079 7980
12791	0	0	CD3+/CD4+	 26107 7451
12792	0	0	CD3+/CD4+	 26109 7473
12793	0	0	CD3+/CD4+	 26116 7937
12794	0	0	CD3+/CD4+	 26128 7998
12795	0	0	CD3+/CD4+	 26132 7975
12796	0	0	CD3+/CD4+	 26135 7453
12797	0	0	CD3+/CD4+	 26136 8014
12798	0	0	CD3+/CD4+	 26191 7546
12799	0	0	CD3+/CD4+	 26204 7520
12800	0	0	CD3+/CD4+	 25452 8786
12801	0	0	CD3+/CD4+	 25467 8385
12802	0	0	CD3+/CD4+	 25509 8318
12803	0	0	CD3+/CD4+	 25532 8307
12804	0	0	CD3+/CD4+	 25706 8843
12805	0	0	CD3+/CD4+	 25755 8239
12806	0	0	CD3+/CD4+	 25758 8209
12807	0	0	CD3+/CD4+	 25766 8415
12808	0	0	CD3+/CD4+	 25769 8199
12809	0	0	CD3+/CD4+	 25792 8232
12810	0	0	CD3+/CD4+	 25802 8637
12811	0	0	CD3+/CD4+	 25809 8184
12812	0	0	CD3+/CD4+	 25828 8395
12813	0	0	CD3+/CD4+	 25830 8618
12814	0	0	CD3+/CD4+	 25842 8412
12815	0	0	CD3+/CD4+	 25847 8784
12816	0	0	CD3+/CD4+	 25854 8616
12817	0	0	CD3+/CD4+	 25866 8609
12818	0	0	CD3+/CD4+	 25868 8642
12819	0	0	CD3+/CD4+	 25882 8247
12820	0	0	CD3+/CD4+	 25884 8506
12821	0	0	CD3+/CD4+	 25890 8591
12822	0	0	CD3+/CD4+	 25896 8601
12823	0	0	CD3+/CD4+	 25898 8643
12824	0	0	CD3+/CD4+	 25899 8415
12825	0	0	CD3+/CD4+	 25899 8623
12826	0	0	CD3+/CD4+	 25914 8492
12827	0	0	CD3+/CD4+	 25921 8551
12828	0	0	CD3+/CD4+	 25922 8464
12829	0	0	CD3+/CD4+	 25938 8534
12830	0	0	CD3+/CD4+	 25938 8669
12831	0	0	CD3+/CD4+	 25947 8654
12832	0	0	CD3+/CD4+	 25952 8644
12833	0	0	CD3+/CD4+	 25963 8662
12834	0	0	CD3+/CD4+	 25980 8377
12835	0	0	CD3+/CD4+	 26008 8786
12836	0	0	CD3+/CD4+	 26012 8805
12837	0	0	CD3+/CD4+	 26024 8797
12838	0	0	CD3+/CD4+	 26033 8775
12839	0	0	CD3+/CD4+	 26047 8665
12840	0	0	CD3+/CD4+	 26072 8095
12841	0	0	CD3+/CD4+	 26072 8837
12842	0	0	CD3+/CD4+	 26088 8096
12843	0	0	CD3+/CD4+	 26088 8697
12844	0	0	CD3+/CD4+	 26099 8717
12845	0	0	CD3+/CD4+	 26146 8272
12846	0	0	CD3+/CD4+	 26153 8095
12847	0	0	CD3+/CD4+	 25429 9010
12848	0	0	CD3+/CD4+	 25455 9086
12849	0	0	CD3+/CD4+	 25466 8934
12850	0	0	CD3+/CD4+	 25490 8927
12851	0	0	CD3+/CD4+	 25498 8910
12852	0	0	CD3+/CD4+	 25590 8899
12853	0	0	CD3+/CD4+	 25607 8965
12854	0	0	CD3+/CD4+	 25621 9008
12855	0	0	CD3+/CD4+	 25626 8914
12856	0	0	CD3+/CD4+	 25723 9393
12857	0	0	CD3+/CD4+	 25746 8916
12858	0	0	CD3+/CD4+	 25796 9363
12859	0	0	CD3+/CD4+	 25801 9208
12860	0	0	CD3+/CD4+	 25816 9221
12861	0	0	CD3+/CD4+	 25848 9426
12862	0	0	CD3+/CD4+	 25859 9277
12863	0	0	CD3+/CD4+	 25870 9442
12864	0	0	CD3+/CD4+	 25873 9320
12865	0	0	CD3+/CD4+	 25883 9289
12866	0	0	CD3+/CD4+	 25914 9331
12867	0	0	CD3+/CD4+	 25937 9371
12868	0	0	CD3+/CD4+	 25943 9403
12869	0	0	CD3+/CD4+	 25958 9386
12870	0	0	CD3+/CD4+	 26013 9431
12871	0	0	CD3+/CD4+	 26079 9384
12872	0	0	CD3+/CD4+	 26103 8849
12873	0	0	CD3+/CD4+	 26172 9372
12874	0	0	CD3+/CD4+	 26191 9295
12875	0	0	CD3+/CD4+	 25417 9983
12876	0	0	CD3+/CD4+	 25418 9852
12877	0	0	CD3+/CD4+	 25437 9841
12878	0	0	CD3+/CD4+	 25441 10019
12879	0	0	CD3+/CD4+	 25465 9807
12880	0	0	CD3+/CD4+	 25465 10355
12881	0	0	CD3+/CD4+	 25472 10159
12882	0	0	CD3+/CD4+	 25690 10325
12883	0	0	CD3+/CD4+	 25855 10203
12884	0	0	CD3+/CD4+	 26096 10030
12885	0	0	CD3+/CD4+	 26206 9742
12886	0	0	CD3+/CD4+	 25650 11155
12887	0	0	CD3+/CD4+	 25727 10775
12888	0	0	CD3+/CD4+	 25744 11015
12889	0	0	CD3+/CD4+	 25787 11055
12890	0	0	CD3+/CD4+	 25864 11178
12891	0	0	CD3+/CD4+	 25909 11134
12892	0	0	CD3+/CD4+	 26040 10618
12893	0	0	CD3+/CD4+	 26066 11162
12894	0	0	CD3+/CD4+	 26070 11074
12895	0	0	CD3+/CD4+	 26108 11119
12896	0	0	CD3+/CD4+	 26127 11178
12897	0	0	CD3+/CD4+	 26138 10901
12898	0	0	CD3+/CD4+	 26176 11142
12899	0	0	CD3+/CD4+	 26185 11060
12900	0	0	CD3+/CD4+	 26207 11121
12901	0	0	CD3+/CD4+	 25612 11304
12902	0	0	CD3+/CD4+	 25821 11538
12903	0	0	CD3+/CD4+	 25832 11607
12904	0	0	CD3+/CD4+	 25902 11434
12905	0	0	CD3+/CD4+	 25937 11752
12906	0	0	CD3+/CD4+	 26000 11347
12907	0	0	CD3+/CD4+	 26014 11754
12908	0	0	CD3+/CD4+	 26018 11326
12909	0	0	CD3+/CD4+	 26030 11530
12910	0	0	CD3+/CD4+	 26102 11418
12911	0	0	CD3+/CD4+	 26124 11446
12912	0	0	CD3+/CD4+	 26138 11437
12913	0	0	CD3+/CD4+	 26012 12374
12914	0	0	CD3+/CD4+	 26059 12297
12915	0	0	CD3+/CD4+	 26060 12279
12916	0	0	CD3+/CD4+	 25672 13003
12917	0	0	CD3+/CD4+	 25888 13083
12918	0	0	CD3+/CD4+	 25999 12880
12919	0	0	CD3+/CD4+	 26003 13141
12920	0	0	CD3+/CD4+	 25688 14887
12921	0	0	CD3+/CD4+	 25841 14962
12922	0	0	CD3+/CD4+	 26068 14966
12923	0	0	CD3+/CD4+	 26113 14859
12924	0	0	CD3+/CD4+	 25719 15399
12925	0	0	CD3+/CD4+	 26003 15323
12926	0	0	CD3+/CD4+	 26028 15315
12927	0	0	CD3+/CD4+	 26035 15255
12928	0	0	CD3+/CD4+	 26201 15408
12929	0	0	CD3+/CD4+	 25419 16056
12930	0	0	CD3+/CD4+	 25437 16428
12931	0	0	CD3+/CD4+	 25499 16376
12932	0	0	CD3+/CD4+	 25600 16803
12933	0	0	CD3+/CD4+	 25650 16672
12934	0	0	CD3+/CD4+	 25825 16345
12935	0	0	CD3+/CD4+	 25853 16777
12936	0	0	CD3+/CD4+	 25867 16544
12937	0	0	CD3+/CD4+	 25897 16302
12938	0	0	CD3+/CD4+	 26069 16616
12939	0	0	CD3+/CD4+	 26076 16642
12940	0	0	CD3+/CD4+	 26107 16336
12941	0	0	CD3+/CD4+	 26112 16433
12942	0	0	CD3+/CD4+	 25834 18278
12943	0	0	CD3+/CD4+	 26051 17914
12944	0	0	CD3+/CD4+	 25789 20802
12945	0	0	CD3+/CD4+	 25751 20921
12946	0	0	CD3+/CD4+	 26011 21510
12947	0	0	CD3+/CD4+	 26039 21446
12948	0	0	CD3+/CD4+	 26039 21542
12949	0	0	CD3+/CD4+	 26086 21310
12950	0	0	CD3+/CD4+	 26121 21374
12951	0	0	CD3+/CD4+	 26202 21538
12952	0	0	CD3+/CD4+	 25424 22108
12953	0	0	CD3+/CD4+	 25444 22308
12954	0	0	CD3+/CD4+	 25497 22398
12955	0	0	CD3+/CD4+	 25519 22109
12956	0	0	CD3+/CD4+	 25521 22146
12957	0	0	CD3+/CD4+	 25525 22379
12958	0	0	CD3+/CD4+	 25545 22381
12959	0	0	CD3+/CD4+	 25602 22285
12960	0	0	CD3+/CD4+	 25751 22152
12961	0	0	CD3+/CD4+	 25768 22171
12962	0	0	CD3+/CD4+	 25787 22410
12963	0	0	CD3+/CD4+	 25821 22422
12964	0	0	CD3+/CD4+	 25835 22401
12965	0	0	CD3+/CD4+	 25865 22325
12966	0	0	CD3+/CD4+	 25870 22394
12967	0	0	CD3+/CD4+	 25876 22432
12968	0	0	CD3+/CD4+	 25925 22408
12969	0	0	CD3+/CD4+	 25930 21689
12970	0	0	CD3+/CD4+	 25982 21920
12971	0	0	CD3+/CD4+	 26010 22320
12972	0	0	CD3+/CD4+	 26017 22350
12973	0	0	CD3+/CD4+	 26034 22248
12974	0	0	CD3+/CD4+	 26054 22262
12975	0	0	CD3+/CD4+	 26086 22204
12976	0	0	CD3+/CD4+	 26087 22224
12977	0	0	CD3+/CD4+	 26115 22191
12978	0	0	CD3+/CD4+	 26163 22298
12979	0	0	CD3+/CD4+	 26199 22443
12980	0	0	CD3+/CD4+	 26203 22382
12981	0	0	CD3+/CD4+	 25422 22654
12982	0	0	CD3+/CD4+	 25436 23154
12983	0	0	CD3+/CD4+	 25443 23074
12984	0	0	CD3+/CD4+	 25450 23226
12985	0	0	CD3+/CD4+	 25457 22642
12986	0	0	CD3+/CD4+	 25470 22565
12987	0	0	CD3+/CD4+	 25504 22711
12988	0	0	CD3+/CD4+	 25779 22907
12989	0	0	CD3+/CD4+	 25781 22848
12990	0	0	CD3+/CD4+	 25800 22971
12991	0	0	CD3+/CD4+	 25813 22463
12992	0	0	CD3+/CD4+	 25826 23018
12993	0	0	CD3+/CD4+	 25886 22594
12994	0	0	CD3+/CD4+	 25908 22467
12995	0	0	CD3+/CD4+	 25920 23097
12996	0	0	CD3+/CD4+	 25922 22459
12997	0	0	CD3+/CD4+	 25954 22503
12998	0	0	CD3+/CD4+	 25986 22479
12999	0	0	CD3+/CD4+	 25991 22817
13000	0	0	CD3+/CD4+	 26013 22824
13001	0	0	CD3+/CD4+	 26032 22461
13002	0	0	CD3+/CD4+	 26079 22468
13003	0	0	CD3+/CD4+	 26093 22978
13004	0	0	CD3+/CD4+	 26108 22569
13005	0	0	CD3+/CD4+	 26192 23007
13006	0	0	CD3+/CD4+	 25417 23540
13007	0	0	CD3+/CD4+	 25472 23966
13008	0	0	CD3+/CD4+	 25533 23561
13009	0	0	CD3+/CD4+	 25794 23630
13010	0	0	CD3+/CD4+	 25813 23552
13011	0	0	CD3+/CD4+	 25971 23354
13012	0	0	CD3+/CD4+	 25975 23262
13013	0	0	CD3+/CD4+	 26038 23298
13014	0	0	CD3+/CD4+	 26099 23480
13015	0	0	CD3+/CD4+	 26104 23543
13016	0	0	CD3+/CD4+	 26117 23289
13017	0	0	CD3+/CD4+	 26157 23529
13018	0	0	CD3+/CD4+	 26157 24019
13019	0	0	CD3+/CD4+	 26167 23562
13020	0	0	CD3+/CD4+	 26179 24002
13021	0	0	CD3+/CD4+	 26184 23378
13022	0	0	CD3+/CD4+	 26203 23422
13023	0	0	CD3+/CD4+	 26205 24033
13024	0	0	CD3+/CD4+	 25555 24177
13025	0	0	CD3+/CD4+	 26021 24633
13026	0	0	CD3+/CD4+	 26056 24598
13027	0	0	CD3+/CD4+	 26061 24747
13028	0	0	CD3+/CD4+	 26091 24614
13029	0	0	CD3+/CD4+	 26102 24086
13030	0	0	CD3+/CD4+	 26129 24696
13031	0	0	CD3+/CD4+	 26171 24682
13032	0	0	CD3+/CD4+	 25796 25092
13033	0	0	CD3+/CD4+	 25867 25046
13034	0	0	CD3+/CD4+	 25887 25004
13035	0	0	CD3+/CD4+	 25941 25303
13036	0	0	CD3+/CD4+	 25985 25199
13037	0	0	CD3+/CD4+	 26006 25173
13038	0	0	CD3+/CD4+	 26012 25195
13039	0	0	CD3+/CD4+	 26025 25078
13040	0	0	CD3+/CD4+	 26028 25149
13041	0	0	CD3+/CD4+	 26038 25398
13042	0	0	CD3+/CD4+	 26043 25180
13043	0	0	CD3+/CD4+	 26044 25383
13044	0	0	CD3+/CD4+	 26050 25081
13045	0	0	CD3+/CD4+	 26054 25143
13046	0	0	CD3+/CD4+	 26059 25389
13047	0	0	CD3+/CD4+	 26072 25168
13048	0	0	CD3+/CD4+	 26080 25155
13049	0	0	CD3+/CD4+	 26088 25405
13050	0	0	CD3+/CD4+	 26101 25387
13051	0	0	CD3+/CD4+	 26103 25151
13052	0	0	CD3+/CD4+	 26111 25415
13053	0	0	CD3+/CD4+	 26116 25361
13054	0	0	CD3+/CD4+	 26119 25391
13055	0	0	CD3+/CD4+	 26141 25171
13056	0	0	CD3+/CD4+	 26207 25146
13057	0	0	CD3+/CD4+	 25920 26281
13058	0	0	CD3+/CD4+	 25962 25914
13059	0	0	CD3+/CD4+	 25989 25852
13060	0	0	CD3+/CD4+	 26106 26200
13061	0	0	CD3+/CD4+	 26116 26205
13062	0	0	CD3+/CD4+	 26170 26436
13063	0	0	CD3+/CD4+	 25861 27193
13064	0	0	CD3+/CD4+	 25880 27163
13065	0	0	CD3+/CD4+	 25886 26637
13066	0	0	CD3+/CD4+	 25917 27141
13067	0	0	CD3+/CD4+	 25962 26933
13068	0	0	CD3+/CD4+	 25988 26553
13069	0	0	CD3+/CD4+	 26066 26917
13070	0	0	CD3+/CD4+	 26077 26785
13071	0	0	CD3+/CD4+	 26096 26792
13072	0	0	CD3+/CD4+	 26117 26795
13073	0	0	CD3+/CD4+	 26133 26851
13074	0	0	CD3+/CD4+	 26162 26452
13075	0	0	CD3+/CD4+	 26180 26977
13076	0	0	CD3+/CD4+	 25503 27974
13077	0	0	CD3+/CD4+	 25531 28010
13078	0	0	CD3+/CD4+	 25532 27996
13079	0	0	CD3+/CD4+	 25586 27870
13080	0	0	CD3+/CD4+	 25587 27898
13081	0	0	CD3+/CD4+	 25611 27907
13082	0	0	CD3+/CD4+	 25611 27943
13083	0	0	CD3+/CD4+	 25614 27303
13084	0	0	CD3+/CD4+	 25619 27931
13085	0	0	CD3+/CD4+	 25862 27814
13086	0	0	CD3+/CD4+	 25900 27796
13087	0	0	CD3+/CD4+	 25944 27826
13088	0	0	CD3+/CD4+	 26006 27271
13089	0	0	CD3+/CD4+	 26061 27664
13090	0	0	CD3+/CD4+	 26071 27568
13091	0	0	CD3+/CD4+	 26084 27770
13092	0	0	CD3+/CD4+	 26094 27697
13093	0	0	CD3+/CD4+	 26099 27729
13094	0	0	CD3+/CD4+	 26106 27772
13095	0	0	CD3+/CD4+	 26110 27708
13096	0	0	CD3+/CD4+	 26129 27871
13097	0	0	CD3+/CD4+	 26140 27895
13098	0	0	CD3+/CD4+	 26152 27989
13099	0	0	CD3+/CD4+	 26161 27794
13100	0	0	CD3+/CD4+	 25443 28307
13101	0	0	CD3+/CD4+	 25875 28432
13102	0	0	CD3+/CD4+	 26018 28229
13103	0	0	CD3+/CD4+	 26083 28239
13104	0	0	CD3+/CD4+	 25658 29478
13105	0	0	CD3+/CD4+	 25766 29055
13106	0	0	CD3+/CD4+	 25824 28850
13107	0	0	CD3+/CD4+	 25775 30371
13108	0	0	CD3+/CD4+	 25818 30298
13109	0	0	CD3+/CD4+	 25952 29690
13110	0	0	CD3+/CD4+	 25999 29673
13111	0	0	CD3+/CD4+	 25805 31013
13112	0	0	CD3+/CD4+	 25807 31029
13113	0	0	CD3+/CD4+	 25827 31009
13114	0	0	CD3+/CD4+	 25831 30989
13115	0	0	CD3+/CD4+	 25856 31058
13116	0	0	CD3+/CD4+	 25858 31015
13117	0	0	CD3+/CD4+	 25859 30966
13118	0	0	CD3+/CD4+	 25861 31035
13119	0	0	CD3+/CD4+	 26042 30563
13120	0	0	CD3+/CD4+	 26098 30695
13121	0	0	CD3+/CD4+	 26165 30682
13122	0	0	CD3+/CD4+	 25411 31943
13123	0	0	CD3+/CD4+	 25414 31917
13124	0	0	CD3+/CD4+	 25423 31950
13125	0	0	CD3+/CD4+	 25426 31906
13126	0	0	CD3+/CD4+	 25540 31827
13127	0	0	CD3+/CD4+	 25557 31354
13128	0	0	CD3+/CD4+	 25573 31444
13129	0	0	CD3+/CD4+	 25579 31348
13130	0	0	CD3+/CD4+	 25776 31908
13131	0	0	CD3+/CD4+	 25786 32007
13132	0	0	CD3+/CD4+	 25843 31840
13133	0	0	CD3+/CD4+	 25847 31901
13134	0	0	CD3+/CD4+	 25862 31831
13135	0	0	CD3+/CD4+	 26097 31425
13136	0	0	CD3+/CD4+	 26115 31377
13137	0	0	CD3+/CD4+	 26146 31343
13138	0	0	CD3+/CD4+	 25813 32159
13139	0	0	CD3+/CD4+	 25856 32154
13140	0	0	CD3+/CD4+	 25859 32131
13141	0	0	CD3+/CD4+	 25691 33143
13142	0	0	CD3+/CD4+	 25713 33173
13143	0	0	CD3+/CD4+	 25715 33146
13144	0	0	CD3+/CD4+	 25716 33019
13145	0	0	CD3+/CD4+	 25718 33008
13146	0	0	CD3+/CD4+	 25724 33036
13147	0	0	CD3+/CD4+	 25728 32999
13148	0	0	CD3+/CD4+	 25730 33023
13149	0	0	CD3+/CD4+	 25838 33200
13150	0	0	CD3+/CD4+	 26061 33264
13151	0	0	CD3+/CD4+	 26145 33567
13152	0	0	CD3+/CD4+	 26153 33343
13153	0	0	CD3+/CD4+	 25498 34373
13154	0	0	CD3+/CD4+	 25794 34402
13155	0	0	CD3+/CD4+	 25813 33737
13156	0	0	CD3+/CD4+	 25843 34266
13157	0	0	CD3+/CD4+	 25890 34103
13158	0	0	CD3+/CD4+	 25895 34208
13159	0	0	CD3+/CD4+	 25905 34089
13160	0	0	CD3+/CD4+	 25927 34136
13161	0	0	CD3+/CD4+	 25951 34435
13162	0	0	CD3+/CD4+	 25954 34197
13163	0	0	CD3+/CD4+	 25982 34325
13164	0	0	CD3+/CD4+	 26045 33982
13165	0	0	CD3+/CD4+	 26058 33971
13166	0	0	CD3+/CD4+	 26113 34287
13167	0	0	CD3+/CD4+	 26207 33924
13168	0	0	CD3+/CD4+	 25445 34592
13169	0	0	CD3+/CD4+	 25489 34678
13170	0	0	CD3+/CD4+	 25848 34880
13171	0	0	CD3+/CD4+	 25855 34763
13172	0	0	CD3+/CD4+	 25857 34923
13173	0	0	CD3+/CD4+	 25878 34762
13174	0	0	CD3+/CD4+	 26018 35097
13175	0	0	CD3+/CD4+	 26022 34768
13176	0	0	CD3+/CD4+	 26047 35121
13177	0	0	CD3+/CD4+	 26191 34818
13178	0	0	CD3+/CD4+	 25607 35385
13179	0	0	CD3+/CD4+	 26061 35257
13180	0	0	CD3+/CD4+	 26152 35331
13181	0	0	CD3+/CD4+	 25795 36826
13182	0	0	CD3+/CD4+	 26036 36800
13183	0	0	CD3+/CD4+	 26192 36496
13184	0	0	CD3+/CD4+	 25446 37099
13185	0	0	CD3+/CD4+	 25601 37314
13186	0	0	CD3+/CD4+	 25612 37038
13187	0	0	CD3+/CD4+	 25760 37474
13188	0	0	CD3+/CD4+	 25763 37447
13189	0	0	CD3+/CD4+	 25780 37260
13190	0	0	CD3+/CD4+	 25792 37112
13191	0	0	CD3+/CD4+	 25802 37128
13192	0	0	CD3+/CD4+	 25809 37619
13193	0	0	CD3+/CD4+	 25811 37604
13194	0	0	CD3+/CD4+	 25816 37141
13195	0	0	CD3+/CD4+	 25838 37106
13196	0	0	CD3+/CD4+	 25840 37511
13197	0	0	CD3+/CD4+	 25840 37620
13198	0	0	CD3+/CD4+	 25842 37482
13199	0	0	CD3+/CD4+	 25874 37603
13200	0	0	CD3+/CD4+	 25877 37068
13201	0	0	CD3+/CD4+	 26015 37186
13202	0	0	CD3+/CD4+	 26030 37122
13203	0	0	CD3+/CD4+	 26055 36878
13204	0	0	CD3+/CD4+	 26088 36950
13205	0	0	CD3+/CD4+	 25745 37778
13206	0	0	CD3+/CD4+	 25765 38271
13207	0	0	CD3+/CD4+	 25776 38343
13208	0	0	CD3+/CD4+	 25784 37784
13209	0	0	CD3+/CD4+	 25790 38391
13210	0	0	CD3+/CD4+	 25805 37763
13211	0	0	CD3+/CD4+	 25830 38250
13212	0	0	CD3+/CD4+	 26023 38299
13213	0	0	CD3+/CD4+	 26035 37818
13214	0	0	CD3+/CD4+	 26047 37836
13215	0	0	CD3+/CD4+	 26047 38135
13216	0	0	CD3+/CD4+	 26050 37891
13217	0	0	CD3+/CD4+	 26052 37791
13218	0	0	CD3+/CD4+	 26107 38272
13219	0	0	CD3+/CD4+	 25458 38864
13220	0	0	CD3+/CD4+	 25496 38857
13221	0	0	CD3+/CD4+	 25560 38903
13222	0	0	CD3+/CD4+	 25583 38898
13223	0	0	CD3+/CD4+	 25598 38861
13224	0	0	CD3+/CD4+	 25704 38880
13225	0	0	CD3+/CD4+	 25738 38877
13226	0	0	CD3+/CD4+	 25743 38934
13227	0	0	CD3+/CD4+	 25765 38473
13228	0	0	CD3+/CD4+	 25772 38454
13229	0	0	CD3+/CD4+	 25782 38519
13230	0	0	CD3+/CD4+	 25792 38701
13231	0	0	CD3+/CD4+	 25796 38716
13232	0	0	CD3+/CD4+	 25805 38728
13233	0	0	CD3+/CD4+	 25843 38758
13234	0	0	CD3+/CD4+	 25850 38773
13235	0	0	CD3+/CD4+	 25864 38461
13236	0	0	CD3+/CD4+	 25877 38531
13237	0	0	CD3+/CD4+	 25893 38863
13238	0	0	CD3+/CD4+	 25901 38663
13239	0	0	CD3+/CD4+	 25926 38529
13240	0	0	CD3+/CD4+	 25927 38556
13241	0	0	CD3+/CD4+	 25964 38486
13242	0	0	CD3+/CD4+	 25969 38514
13243	0	0	CD3+/CD4+	 26101 38730
13244	0	0	CD3+/CD4+	 25680 39543
13245	0	0	CD3+/CD4+	 25843 39396
13246	0	0	CD3+/CD4+	 25418 40748
13247	0	0	CD3+/CD4+	 25526 40794
13248	0	0	CD3+/CD4+	 25560 40329
13249	0	0	CD3+/CD4+	 25720 40698
13250	0	0	CD3+/CD4+	 25736 40485
13251	0	0	CD3+/CD4+	 25740 40504
13252	0	0	CD3+/CD4+	 25877 40748
13253	0	0	CD3+/CD4+	 25886 40737
13254	0	0	CD3+/CD4+	 26175 40566
13255	0	0	CD3+/CD4+	 26181 40512
13256	0	0	CD3+/CD4+	 26182 40664
13257	0	0	CD3+/CD4+	 25513 41466
13258	0	0	CD3+/CD4+	 25554 41541
13259	0	0	CD3+/CD4+	 25614 40870
13260	0	0	CD3+/CD4+	 25691 40906
13261	0	0	CD3+/CD4+	 25752 40983
13262	0	0	CD3+/CD4+	 25760 41020
13263	0	0	CD3+/CD4+	 25780 41138
13264	0	0	CD3+/CD4+	 25912 41436
13265	0	0	CD3+/CD4+	 25915 41092
13266	0	0	CD3+/CD4+	 25978 41525
13267	0	0	CD3+/CD4+	 25992 41403
13268	0	0	CD3+/CD4+	 26009 41416
13269	0	0	CD3+/CD4+	 26027 41615
13270	0	0	CD3+/CD4+	 26030 41401
13271	0	0	CD3+/CD4+	 26071 41157
13272	0	0	CD3+/CD4+	 26103 41422
13273	0	0	CD3+/CD4+	 26165 41374
13274	0	0	CD3+/CD4+	 26178 41364
13275	0	0	CD3+/CD4+	 26206 41483
13276	0	0	CD3+/CD4+	 25466 41695
13277	0	0	CD3+/CD4+	 25521 42257
13278	0	0	CD3+/CD4+	 25593 42195
13279	0	0	CD3+/CD4+	 25703 42366
13280	0	0	CD3+/CD4+	 25705 42386
13281	0	0	CD3+/CD4+	 25746 41912
13282	0	0	CD3+/CD4+	 25823 41809
13283	0	0	CD3+/CD4+	 25837 41796
13284	0	0	CD3+/CD4+	 25892 42130
13285	0	0	CD3+/CD4+	 25904 41745
13286	0	0	CD3+/CD4+	 26006 42340
13287	0	0	CD3+/CD4+	 26032 41690
13288	0	0	CD3+/CD4+	 26195 42409
13289	0	0	CD3+/CD4+	 25489 42650
13290	0	0	CD3+/CD4+	 25490 42666
13291	0	0	CD3+/CD4+	 25581 42861
13292	0	0	CD3+/CD4+	 25585 42475
13293	0	0	CD3+/CD4+	 25586 42782
13294	0	0	CD3+/CD4+	 25654 42707
13295	0	0	CD3+/CD4+	 25690 42540
13296	0	0	CD3+/CD4+	 25706 43184
13297	0	0	CD3+/CD4+	 25836 42791
13298	0	0	CD3+/CD4+	 25842 43191
13299	0	0	CD3+/CD4+	 25852 42803
13300	0	0	CD3+/CD4+	 25884 42720
13301	0	0	CD3+/CD4+	 25926 42735
13302	0	0	CD3+/CD4+	 25950 42770
13303	0	0	CD3+/CD4+	 26042 42806
13304	0	0	CD3+/CD4+	 26115 42596
13305	0	0	CD3+/CD4+	 26129 42565
13306	0	0	CD3+/CD4+	 26143 43077
13307	0	0	CD3+/CD4+	 26145 42967
13308	0	0	CD3+/CD4+	 26159 42957
13309	0	0	CD3+/CD4+	 25805 43626
13310	0	0	CD3+/CD4+	 25959 43461
13311	0	0	CD3+/CD4+	 25988 43314
13312	0	0	CD3+/CD4+	 25767 44494
13313	0	0	CD3+/CD4+	 25895 44253
13314	0	0	CD3+/CD4+	 25942 44279
13315	0	0	CD3+/CD4+	 26058 44396
13316	0	0	CD3+/CD4+	 26103 44732
13317	0	0	CD3+/CD4+	 26155 44404
13318	0	0	CD3+/CD4+	 25925 45229
13319	0	0	CD3+/CD4+	 25937 44933
13320	0	0	CD3+/CD4+	 25983 45154
13321	0	0	CD3+/CD4+	 26045 45529
13322	0	0	CD3+/CD4+	 26060 45188
13323	0	0	CD3+/CD4+	 26072 45237
13324	0	0	CD3+/CD4+	 25630 46185
13325	0	0	CD3+/CD4+	 25631 46394
13326	0	0	CD3+/CD4+	 25690 46088
13327	0	0	CD3+/CD4+	 25511 48043
13328	0	0	CD3+/CD4+	 25884 48382
13329	0	0	CD3+/CD4+	 26153 48356
13330	0	0	CD3+/CD4+	 25891 49522
13331	0	0	CD3+/CD4+	 26205 49169
13332	0	0	CD3+/CD4+	 25989 49875
13333	0	0	CD3+/CD4+	 26132 51095
13334	0	0	CD3+/CD4+	 26156 51218
13335	0	0	CD3+/CD4+	 25599 51438
13336	0	0	CD3+/CD4+	 25768 51375
13337	0	0	CD3+/CD4+	 25930 51457
13338	0	0	CD3+/CD4+	 25935 51360
13339	0	0	CD3+/CD4+	 26035 51302
13340	0	0	CD3+/CD4+	 26329 2423
13341	0	0	CD3+/CD4+	 26350 2726
13342	0	0	CD3+/CD4+	 26364 2788
13343	0	0	CD3+/CD4+	 26410 2647
13344	0	0	CD3+/CD4+	 26416 2599
13345	0	0	CD3+/CD4+	 26419 2588
13346	0	0	CD3+/CD4+	 26550 2387
13347	0	0	CD3+/CD4+	 26629 2495
13348	0	0	CD3+/CD4+	 26654 2484
13349	0	0	CD3+/CD4+	 26669 2389
13350	0	0	CD3+/CD4+	 26671 2591
13351	0	0	CD3+/CD4+	 26674 2495
13352	0	0	CD3+/CD4+	 26677 2478
13353	0	0	CD3+/CD4+	 26680 2378
13354	0	0	CD3+/CD4+	 26681 2562
13355	0	0	CD3+/CD4+	 26693 2591
13356	0	0	CD3+/CD4+	 26695 2452
13357	0	0	CD3+/CD4+	 26715 2849
13358	0	0	CD3+/CD4+	 26734 2774
13359	0	0	CD3+/CD4+	 26794 2276
13360	0	0	CD3+/CD4+	 26812 2315
13361	0	0	CD3+/CD4+	 26911 2923
13362	0	0	CD3+/CD4+	 26922 2542
13363	0	0	CD3+/CD4+	 26978 2860
13364	0	0	CD3+/CD4+	 26991 2472
13365	0	0	CD3+/CD4+	 26285 3011
13366	0	0	CD3+/CD4+	 26296 2995
13367	0	0	CD3+/CD4+	 26316 2998
13368	0	0	CD3+/CD4+	 26339 3024
13369	0	0	CD3+/CD4+	 26713 3084
13370	0	0	CD3+/CD4+	 26723 3059
13371	0	0	CD3+/CD4+	 26794 2950
13372	0	0	CD3+/CD4+	 26931 3070
13373	0	0	CD3+/CD4+	 26935 3181
13374	0	0	CD3+/CD4+	 26980 3734
13375	0	0	CD3+/CD4+	 26244 4496
13376	0	0	CD3+/CD4+	 26274 4367
13377	0	0	CD3+/CD4+	 26291 4354
13378	0	0	CD3+/CD4+	 26343 4330
13379	0	0	CD3+/CD4+	 26403 4319
13380	0	0	CD3+/CD4+	 26488 3972
13381	0	0	CD3+/CD4+	 26526 3796
13382	0	0	CD3+/CD4+	 26881 4162
13383	0	0	CD3+/CD4+	 26939 3821
13384	0	0	CD3+/CD4+	 26301 4644
13385	0	0	CD3+/CD4+	 26303 4658
13386	0	0	CD3+/CD4+	 26532 4775
13387	0	0	CD3+/CD4+	 26556 4764
13388	0	0	CD3+/CD4+	 26575 4747
13389	0	0	CD3+/CD4+	 26677 4888
13390	0	0	CD3+/CD4+	 26743 4893
13391	0	0	CD3+/CD4+	 26877 5023
13392	0	0	CD3+/CD4+	 26894 5041
13393	0	0	CD3+/CD4+	 26933 4798
13394	0	0	CD3+/CD4+	 26961 5220
13395	0	0	CD3+/CD4+	 26971 5223
13396	0	0	CD3+/CD4+	 26984 5188
13397	0	0	CD3+/CD4+	 26985 5203
13398	0	0	CD3+/CD4+	 27002 5231
13399	0	0	CD3+/CD4+	 26321 5769
13400	0	0	CD3+/CD4+	 26847 5814
13401	0	0	CD3+/CD4+	 26262 6904
13402	0	0	CD3+/CD4+	 26293 6634
13403	0	0	CD3+/CD4+	 26315 6148
13404	0	0	CD3+/CD4+	 26406 6782
13405	0	0	CD3+/CD4+	 26221 7499
[truncated: 507,677 more chars]
