# Supplementary material for: Data-Driven Discovery of Immune Contexture Biomarkers
Source: Front Oncol. 2018 Dec 18;8:627. doi: 10.3389/fonc.2018.00627 (PMC6305402; doi:10.3389/fonc.2018.00627)
Supplement: Data Sheet 4.zip — MSI/MSS dataset, part 2/3. [file Data_Sheet_4.zip › MSIMSSDataset/89871_ImageObjects.txt]

barcode_target	16-003644_MSS-MSI_gallery [5 channels]
barcode_origin	0
workflow_target	CD8-CD3-CD4-Ki67-DAPI_generic.wsa 
workflow_target_version	 build f14999727a346af05f524693b44526002539cc76, workflows f149997 2016-05-23 with local changes
workflow_origin	0
workflow_origin_version	0
iH	27968
iW	40672
user	txdsapps
hostname	RPZMB000019

1	0	0	Ki67+	 4058 14689
2	0	0	Ki67+	 4121 14552
3	0	0	Ki67+	 4126 14595
4	0	0	Ki67+	 4128 14619
5	0	0	Ki67+	 4155 14618
6	0	0	Ki67+	 4254 14422
7	0	0	Ki67+	 4265 14335
8	0	0	Ki67+	 4266 14508
9	0	0	Ki67+	 4274 14292
10	0	0	Ki67+	 4280 14595
11	0	0	Ki67+	 4282 14354
12	0	0	Ki67+	 4285 14318
13	0	0	Ki67+	 4303 14320
14	0	0	Ki67+	 4305 14295
15	0	0	Ki67+	 4311 14273
16	0	0	Ki67+	 4331 14249
17	0	0	Ki67+	 4347 14674
18	0	0	Ki67+	 4378 14580
19	0	0	Ki67+	 3874 15520
20	0	0	Ki67+	 3985 14973
21	0	0	Ki67+	 4006 14760
22	0	0	Ki67+	 4022 15245
23	0	0	Ki67+	 4023 15231
24	0	0	Ki67+	 4025 14761
25	0	0	Ki67+	 4027 15274
26	0	0	Ki67+	 4031 15077
27	0	0	Ki67+	 4069 14844
28	0	0	Ki67+	 4088 15138
29	0	0	Ki67+	 4092 15062
30	0	0	Ki67+	 4112 15164
31	0	0	Ki67+	 4139 15274
32	0	0	Ki67+	 4149 15157
33	0	0	Ki67+	 4169 15491
34	0	0	Ki67+	 4178 15020
35	0	0	Ki67+	 4181 14939
36	0	0	Ki67+	 4182 15456
37	0	0	Ki67+	 4188 15044
38	0	0	Ki67+	 4222 15473
39	0	0	Ki67+	 4262 14990
40	0	0	Ki67+	 3736 16042
41	0	0	Ki67+	 3750 15907
42	0	0	Ki67+	 3761 15813
43	0	0	Ki67+	 3785 15743
44	0	0	Ki67+	 3794 15824
45	0	0	Ki67+	 3809 15682
46	0	0	Ki67+	 3835 15652
47	0	0	Ki67+	 3852 15693
48	0	0	Ki67+	 3854 15998
49	0	0	Ki67+	 3878 15570
50	0	0	Ki67+	 3883 15897
51	0	0	Ki67+	 3937 15922
52	0	0	Ki67+	 4038 15959
53	0	0	Ki67+	 3642 16789
54	0	0	Ki67+	 3666 17028
55	0	0	Ki67+	 3672 16417
56	0	0	Ki67+	 3677 16978
57	0	0	Ki67+	 3679 16576
58	0	0	Ki67+	 3699 17070
59	0	0	Ki67+	 3704 17123
60	0	0	Ki67+	 3710 16489
61	0	0	Ki67+	 3726 16474
62	0	0	Ki67+	 4280 17148
63	0	0	Ki67+	 3966 17500
64	0	0	Ki67+	 4132 17744
65	0	0	Ki67+	 4248 17657
66	0	0	Ki67+	 3856 18562
67	0	0	Ki67+	 3887 18640
68	0	0	Ki67+	 3889 18433
69	0	0	Ki67+	 3897 18409
70	0	0	Ki67+	 3914 18395
71	0	0	Ki67+	 3963 18473
72	0	0	Ki67+	 3981 18464
73	0	0	Ki67+	 4255 18533
74	0	0	Ki67+	 3699 18952
75	0	0	Ki67+	 3791 19113
76	0	0	Ki67+	 3821 19221
77	0	0	Ki67+	 3854 18906
78	0	0	Ki67+	 3894 18817
79	0	0	Ki67+	 3955 18883
80	0	0	Ki67+	 3968 19206
81	0	0	Ki67+	 4069 19029
82	0	0	Ki67+	 4074 19140
83	0	0	Ki67+	 4101 18952
84	0	0	Ki67+	 4123 18938
85	0	0	Ki67+	 4142 19359
86	0	0	Ki67+	 4201 19433
87	0	0	Ki67+	 4215 19502
88	0	0	Ki67+	 4316 19196
89	0	0	Ki67+	 4359 19176
90	0	0	Ki67+	 4372 18802
91	0	0	Ki67+	 4392 19262
92	0	0	Ki67+	 4396 19066
93	0	0	Ki67+	 4406 19479
94	0	0	Ki67+	 4421 19345
95	0	0	Ki67+	 3914 19583
96	0	0	Ki67+	 4051 19888
97	0	0	Ki67+	 4172 19775
98	0	0	Ki67+	 4174 19647
99	0	0	Ki67+	 4285 20124
100	0	0	Ki67+	 4300 19685
101	0	0	Ki67+	 4341 19784
102	0	0	Ki67+	 4381 19789
103	0	0	Ki67+	 4403 19719
104	0	0	Ki67+	 4847 12270
105	0	0	Ki67+	 4875 12259
106	0	0	Ki67+	 4905 12225
107	0	0	Ki67+	 4907 12280
108	0	0	Ki67+	 4921 12267
109	0	0	Ki67+	 4927 12161
110	0	0	Ki67+	 4953 12217
111	0	0	Ki67+	 4962 12287
112	0	0	Ki67+	 4969 12266
113	0	0	Ki67+	 4983 12217
114	0	0	Ki67+	 5039 12167
115	0	0	Ki67+	 5066 12257
116	0	0	Ki67+	 5073 12269
117	0	0	Ki67+	 5093 12229
118	0	0	Ki67+	 5097 11947
119	0	0	Ki67+	 5097 12186
120	0	0	Ki67+	 5112 12140
121	0	0	Ki67+	 5120 12102
122	0	0	Ki67+	 5122 12128
123	0	0	Ki67+	 5131 12153
124	0	0	Ki67+	 5131 12171
125	0	0	Ki67+	 5167 11698
126	0	0	Ki67+	 5171 12241
127	0	0	Ki67+	 5177 11905
128	0	0	Ki67+	 5180 11920
129	0	0	Ki67+	 5182 11802
130	0	0	Ki67+	 5194 11961
131	0	0	Ki67+	 5198 11911
132	0	0	Ki67+	 5198 11926
133	0	0	Ki67+	 5221 12234
134	0	0	Ki67+	 5231 12043
135	0	0	Ki67+	 4643 12779
136	0	0	Ki67+	 4652 12742
137	0	0	Ki67+	 4655 12712
138	0	0	Ki67+	 4661 12818
139	0	0	Ki67+	 4673 12845
140	0	0	Ki67+	 4679 12804
141	0	0	Ki67+	 4680 12632
142	0	0	Ki67+	 4683 12764
143	0	0	Ki67+	 4684 12709
144	0	0	Ki67+	 4685 13041
145	0	0	Ki67+	 4694 13029
146	0	0	Ki67+	 4705 12603
147	0	0	Ki67+	 4706 12888
148	0	0	Ki67+	 4715 12710
149	0	0	Ki67+	 4716 12573
150	0	0	Ki67+	 4716 12770
151	0	0	Ki67+	 4718 12842
152	0	0	Ki67+	 4721 13080
153	0	0	Ki67+	 4725 12791
154	0	0	Ki67+	 4726 12609
155	0	0	Ki67+	 4731 12641
156	0	0	Ki67+	 4737 13069
157	0	0	Ki67+	 4740 12669
158	0	0	Ki67+	 4741 12728
159	0	0	Ki67+	 4753 12817
160	0	0	Ki67+	 4754 12527
161	0	0	Ki67+	 4757 12612
162	0	0	Ki67+	 4757 12680
163	0	0	Ki67+	 4758 12835
164	0	0	Ki67+	 4764 12791
165	0	0	Ki67+	 4766 12906
166	0	0	Ki67+	 4767 12647
167	0	0	Ki67+	 4775 12776
168	0	0	Ki67+	 4776 12749
169	0	0	Ki67+	 4779 12732
170	0	0	Ki67+	 4791 12429
171	0	0	Ki67+	 4797 12763
172	0	0	Ki67+	 4802 12405
173	0	0	Ki67+	 4836 12909
174	0	0	Ki67+	 4838 12871
175	0	0	Ki67+	 4843 12363
176	0	0	Ki67+	 4852 13007
177	0	0	Ki67+	 4860 12928
178	0	0	Ki67+	 4861 12779
179	0	0	Ki67+	 4861 12978
180	0	0	Ki67+	 4864 12821
181	0	0	Ki67+	 4879 12939
182	0	0	Ki67+	 4882 12350
183	0	0	Ki67+	 4886 12822
184	0	0	Ki67+	 4895 12908
185	0	0	Ki67+	 4898 12852
186	0	0	Ki67+	 4902 12991
187	0	0	Ki67+	 4904 12961
188	0	0	Ki67+	 4915 12878
189	0	0	Ki67+	 4918 12390
190	0	0	Ki67+	 4921 12414
191	0	0	Ki67+	 4938 12890
192	0	0	Ki67+	 4942 12330
193	0	0	Ki67+	 4943 12385
194	0	0	Ki67+	 4945 12862
195	0	0	Ki67+	 4947 12787
196	0	0	Ki67+	 4949 12967
197	0	0	Ki67+	 4958 12831
198	0	0	Ki67+	 4960 12668
199	0	0	Ki67+	 4962 12745
200	0	0	Ki67+	 4964 12857
201	0	0	Ki67+	 4964 12891
202	0	0	Ki67+	 4971 12693
203	0	0	Ki67+	 4975 13001
204	0	0	Ki67+	 4983 12293
205	0	0	Ki67+	 4984 12668
206	0	0	Ki67+	 4987 12918
207	0	0	Ki67+	 4987 13035
208	0	0	Ki67+	 4988 12887
209	0	0	Ki67+	 4990 12975
210	0	0	Ki67+	 4992 12952
211	0	0	Ki67+	 4998 12858
212	0	0	Ki67+	 4999 12324
213	0	0	Ki67+	 5002 13078
214	0	0	Ki67+	 5010 13021
215	0	0	Ki67+	 5013 12994
216	0	0	Ki67+	 5018 12657
217	0	0	Ki67+	 5019 12973
218	0	0	Ki67+	 5020 12895
219	0	0	Ki67+	 5023 12729
220	0	0	Ki67+	 5023 12916
221	0	0	Ki67+	 5026 12840
222	0	0	Ki67+	 5029 12806
223	0	0	Ki67+	 5039 12868
224	0	0	Ki67+	 5040 12942
225	0	0	Ki67+	 5043 12750
226	0	0	Ki67+	 5044 13013
227	0	0	Ki67+	 5049 12980
228	0	0	Ki67+	 5052 12699
229	0	0	Ki67+	 5054 12929
230	0	0	Ki67+	 5059 12732
231	0	0	Ki67+	 5063 12976
232	0	0	Ki67+	 5085 13029
233	0	0	Ki67+	 5089 12806
234	0	0	Ki67+	 5101 12612
235	0	0	Ki67+	 5101 13018
236	0	0	Ki67+	 5103 12596
237	0	0	Ki67+	 5105 12565
238	0	0	Ki67+	 5107 12651
239	0	0	Ki67+	 5108 12898
240	0	0	Ki67+	 5109 12749
241	0	0	Ki67+	 5111 12397
242	0	0	Ki67+	 5111 12548
243	0	0	Ki67+	 5114 13054
244	0	0	Ki67+	 5124 12514
245	0	0	Ki67+	 5125 13030
246	0	0	Ki67+	 5127 12528
247	0	0	Ki67+	 5128 12656
248	0	0	Ki67+	 5129 12847
249	0	0	Ki67+	 5131 13050
250	0	0	Ki67+	 5132 12594
251	0	0	Ki67+	 5133 12399
252	0	0	Ki67+	 5133 12491
253	0	0	Ki67+	 5134 12881
254	0	0	Ki67+	 5139 12351
255	0	0	Ki67+	 5139 12475
256	0	0	Ki67+	 5139 12748
257	0	0	Ki67+	 5143 12634
258	0	0	Ki67+	 5143 12795
259	0	0	Ki67+	 5144 12650
260	0	0	Ki67+	 5155 12612
261	0	0	Ki67+	 5156 12920
262	0	0	Ki67+	 5158 12955
263	0	0	Ki67+	 5162 12562
264	0	0	Ki67+	 5162 12587
265	0	0	Ki67+	 5169 12529
266	0	0	Ki67+	 5174 12546
267	0	0	Ki67+	 5175 12610
268	0	0	Ki67+	 5180 12974
269	0	0	Ki67+	 5181 12940
270	0	0	Ki67+	 5182 12494
271	0	0	Ki67+	 5186 12527
272	0	0	Ki67+	 5186 12893
273	0	0	Ki67+	 5191 13009
274	0	0	Ki67+	 5194 12471
275	0	0	Ki67+	 5200 12671
276	0	0	Ki67+	 5201 12447
277	0	0	Ki67+	 5221 12666
278	0	0	Ki67+	 5227 12502
279	0	0	Ki67+	 5228 12457
280	0	0	Ki67+	 5230 12587
281	0	0	Ki67+	 4624 13596
282	0	0	Ki67+	 4625 13471
283	0	0	Ki67+	 4639 13872
284	0	0	Ki67+	 4640 13729
285	0	0	Ki67+	 4642 13583
286	0	0	Ki67+	 4648 13201
287	0	0	Ki67+	 4648 13516
288	0	0	Ki67+	 4656 13578
289	0	0	Ki67+	 4658 13564
290	0	0	Ki67+	 4663 13587
291	0	0	Ki67+	 4693 13104
292	0	0	Ki67+	 4708 13168
293	0	0	Ki67+	 4711 13414
294	0	0	Ki67+	 4742 13176
295	0	0	Ki67+	 4763 13152
296	0	0	Ki67+	 4787 13514
297	0	0	Ki67+	 4807 13184
298	0	0	Ki67+	 4817 13240
299	0	0	Ki67+	 4836 13219
300	0	0	Ki67+	 4838 13164
301	0	0	Ki67+	 4847 13378
302	0	0	Ki67+	 4855 13186
303	0	0	Ki67+	 4874 13180
304	0	0	Ki67+	 4896 13125
305	0	0	Ki67+	 4899 13307
306	0	0	Ki67+	 4949 13396
307	0	0	Ki67+	 4954 13361
308	0	0	Ki67+	 4973 13208
309	0	0	Ki67+	 4984 13240
310	0	0	Ki67+	 5021 13663
311	0	0	Ki67+	 5039 13507
312	0	0	Ki67+	 5060 13470
313	0	0	Ki67+	 5118 13089
314	0	0	Ki67+	 5143 13182
315	0	0	Ki67+	 5150 13704
316	0	0	Ki67+	 5164 13129
317	0	0	Ki67+	 5165 13285
318	0	0	Ki67+	 5173 13094
319	0	0	Ki67+	 5196 13199
320	0	0	Ki67+	 5213 13229
321	0	0	Ki67+	 5214 13123
322	0	0	Ki67+	 5227 13163
323	0	0	Ki67+	 4483 14394
324	0	0	Ki67+	 4512 14406
325	0	0	Ki67+	 4522 14333
326	0	0	Ki67+	 4538 14298
327	0	0	Ki67+	 4542 14337
328	0	0	Ki67+	 5210 14037
329	0	0	Ki67+	 5169 17537
330	0	0	Ki67+	 5217 17642
331	0	0	Ki67+	 5218 17533
332	0	0	Ki67+	 5223 17782
333	0	0	Ki67+	 4523 18408
334	0	0	Ki67+	 5061 18437
335	0	0	Ki67+	 4727 19057
336	0	0	Ki67+	 4952 19473
337	0	0	Ki67+	 4958 19286
338	0	0	Ki67+	 5055 19331
339	0	0	Ki67+	 5147 19264
340	0	0	Ki67+	 4495 19853
341	0	0	Ki67+	 4497 19497
342	0	0	Ki67+	 4498 20051
343	0	0	Ki67+	 4524 20080
344	0	0	Ki67+	 4533 19982
345	0	0	Ki67+	 4536 20090
346	0	0	Ki67+	 4564 19919
347	0	0	Ki67+	 4575 20187
348	0	0	Ki67+	 4601 19709
349	0	0	Ki67+	 4674 20215
350	0	0	Ki67+	 4686 20270
351	0	0	Ki67+	 4691 19640
352	0	0	Ki67+	 4698 20276
353	0	0	Ki67+	 4713 20261
354	0	0	Ki67+	 4738 19702
355	0	0	Ki67+	 4816 19917
356	0	0	Ki67+	 4846 19562
357	0	0	Ki67+	 4976 19708
358	0	0	Ki67+	 5016 19519
359	0	0	Ki67+	 5036 20068
360	0	0	Ki67+	 5697 10018
361	0	0	Ki67+	 5724 9962
362	0	0	Ki67+	 5725 10259
363	0	0	Ki67+	 5744 9938
364	0	0	Ki67+	 5770 10149
365	0	0	Ki67+	 5799 10011
366	0	0	Ki67+	 5809 10100
367	0	0	Ki67+	 5810 10138
368	0	0	Ki67+	 5823 9905
369	0	0	Ki67+	 5834 10096
370	0	0	Ki67+	 5834 10139
371	0	0	Ki67+	 5834 10294
372	0	0	Ki67+	 5847 10070
373	0	0	Ki67+	 5859 10113
374	0	0	Ki67+	 5863 10176
375	0	0	Ki67+	 5873 9945
376	0	0	Ki67+	 5888 9993
377	0	0	Ki67+	 5897 9893
378	0	0	Ki67+	 5902 9937
379	0	0	Ki67+	 5904 9970
380	0	0	Ki67+	 5952 9948
381	0	0	Ki67+	 5958 9843
382	0	0	Ki67+	 5977 9721
383	0	0	Ki67+	 6022 10007
384	0	0	Ki67+	 6030 9574
385	0	0	Ki67+	 5662 10436
386	0	0	Ki67+	 5677 10361
387	0	0	Ki67+	 5680 10323
388	0	0	Ki67+	 5690 10510
389	0	0	Ki67+	 5698 11086
390	0	0	Ki67+	 5699 11055
391	0	0	Ki67+	 5702 11004
392	0	0	Ki67+	 5708 11040
393	0	0	Ki67+	 5714 10355
394	0	0	Ki67+	 5717 11112
395	0	0	Ki67+	 5724 10941
396	0	0	Ki67+	 5728 10980
397	0	0	Ki67+	 5738 10395
398	0	0	Ki67+	 5738 11004
399	0	0	Ki67+	 5738 11041
400	0	0	Ki67+	 5742 10925
401	0	0	Ki67+	 5756 10364
402	0	0	Ki67+	 5761 10820
403	0	0	Ki67+	 5769 11047
404	0	0	Ki67+	 5775 10852
405	0	0	Ki67+	 5779 10811
406	0	0	Ki67+	 5780 10967
407	0	0	Ki67+	 5798 11097
408	0	0	Ki67+	 5799 10940
409	0	0	Ki67+	 5812 10888
410	0	0	Ki67+	 5826 11107
411	0	0	Ki67+	 5836 11003
412	0	0	Ki67+	 5850 10754
413	0	0	Ki67+	 5852 10899
414	0	0	Ki67+	 5879 11016
415	0	0	Ki67+	 5903 10830
416	0	0	Ki67+	 5903 10945
417	0	0	Ki67+	 5905 10618
418	0	0	Ki67+	 5912 10858
419	0	0	Ki67+	 5914 10933
420	0	0	Ki67+	 5914 10998
421	0	0	Ki67+	 5917 11013
422	0	0	Ki67+	 5918 10889
423	0	0	Ki67+	 5928 10849
424	0	0	Ki67+	 5941 11028
425	0	0	Ki67+	 5946 10823
426	0	0	Ki67+	 5947 10657
427	0	0	Ki67+	 5948 11011
428	0	0	Ki67+	 5949 11046
429	0	0	Ki67+	 5950 10924
430	0	0	Ki67+	 5955 10951
431	0	0	Ki67+	 5956 10885
432	0	0	Ki67+	 5957 10669
433	0	0	Ki67+	 5958 10449
434	0	0	Ki67+	 5962 10971
435	0	0	Ki67+	 5964 10656
436	0	0	Ki67+	 5967 10875
437	0	0	Ki67+	 5972 10985
438	0	0	Ki67+	 5973 10464
439	0	0	Ki67+	 5974 10484
440	0	0	Ki67+	 5977 10656
441	0	0	Ki67+	 5980 11026
442	0	0	Ki67+	 5985 10687
443	0	0	Ki67+	 5987 11067
444	0	0	Ki67+	 5997 10512
445	0	0	Ki67+	 6000 10436
446	0	0	Ki67+	 6007 10490
447	0	0	Ki67+	 6009 10730
448	0	0	Ki67+	 6010 11054
449	0	0	Ki67+	 6017 10744
450	0	0	Ki67+	 6028 11029
451	0	0	Ki67+	 6030 10462
452	0	0	Ki67+	 5237 11828
453	0	0	Ki67+	 5246 11651
454	0	0	Ki67+	 5250 11870
455	0	0	Ki67+	 5278 11770
456	0	0	Ki67+	 5304 11740
457	0	0	Ki67+	 5306 11816
458	0	0	Ki67+	 5307 11799
459	0	0	Ki67+	 5310 11614
460	0	0	Ki67+	 5310 11871
461	0	0	Ki67+	 5366 11830
462	0	0	Ki67+	 5370 11621
463	0	0	Ki67+	 5374 11570
464	0	0	Ki67+	 5377 11665
465	0	0	Ki67+	 5380 11776
466	0	0	Ki67+	 5383 11557
467	0	0	Ki67+	 5387 11713
468	0	0	Ki67+	 5398 11812
469	0	0	Ki67+	 5402 11744
470	0	0	Ki67+	 5407 11719
471	0	0	Ki67+	 5424 11696
472	0	0	Ki67+	 5438 11546
473	0	0	Ki67+	 5481 11877
474	0	0	Ki67+	 5491 11846
475	0	0	Ki67+	 5503 11814
476	0	0	Ki67+	 5509 11783
477	0	0	Ki67+	 5511 11897
478	0	0	Ki67+	 5521 11806
479	0	0	Ki67+	 5524 11858
480	0	0	Ki67+	 5527 11788
481	0	0	Ki67+	 5533 11754
482	0	0	Ki67+	 5534 11830
483	0	0	Ki67+	 5535 11717
484	0	0	Ki67+	 5541 11896
485	0	0	Ki67+	 5546 11792
486	0	0	Ki67+	 5547 11442
487	0	0	Ki67+	 5552 11569
488	0	0	Ki67+	 5555 11415
489	0	0	Ki67+	 5555 11764
490	0	0	Ki67+	 5558 11539
491	0	0	Ki67+	 5559 11269
492	0	0	Ki67+	 5563 11676
493	0	0	Ki67+	 5567 11715
494	0	0	Ki67+	 5574 11802
495	0	0	Ki67+	 5583 11781
496	0	0	Ki67+	 5584 11551
497	0	0	Ki67+	 5586 11686
498	0	0	Ki67+	 5594 11782
499	0	0	Ki67+	 5598 11296
500	0	0	Ki67+	 5599 11721
501	0	0	Ki67+	 5604 11347
502	0	0	Ki67+	 5608 11661
503	0	0	Ki67+	 5609 11639
504	0	0	Ki67+	 5614 11835
505	0	0	Ki67+	 5616 11286
506	0	0	Ki67+	 5620 11914
507	0	0	Ki67+	 5623 11223
508	0	0	Ki67+	 5624 11549
509	0	0	Ki67+	 5625 11328
510	0	0	Ki67+	 5633 11626
511	0	0	Ki67+	 5635 11252
512	0	0	Ki67+	 5635 11652
513	0	0	Ki67+	 5635 11877
514	0	0	Ki67+	 5637 11796
515	0	0	Ki67+	 5641 11560
516	0	0	Ki67+	 5641 11674
517	0	0	Ki67+	 5641 11763
518	0	0	Ki67+	 5642 11699
519	0	0	Ki67+	 5644 11195
520	0	0	Ki67+	 5646 11466
521	0	0	Ki67+	 5651 11714
522	0	0	Ki67+	 5655 11217
523	0	0	Ki67+	 5656 11915
524	0	0	Ki67+	 5659 11324
525	0	0	Ki67+	 5662 11392
526	0	0	Ki67+	 5664 11362
527	0	0	Ki67+	 5664 11475
528	0	0	Ki67+	 5667 11732
529	0	0	Ki67+	 5671 11189
530	0	0	Ki67+	 5672 11817
531	0	0	Ki67+	 5673 11407
532	0	0	Ki67+	 5674 11608
533	0	0	Ki67+	 5675 11876
534	0	0	Ki67+	 5679 11121
535	0	0	Ki67+	 5684 11217
536	0	0	Ki67+	 5684 11777
537	0	0	Ki67+	 5687 11629
538	0	0	Ki67+	 5688 11311
539	0	0	Ki67+	 5688 11653
540	0	0	Ki67+	 5688 11837
541	0	0	Ki67+	 5692 11812
542	0	0	Ki67+	 5696 11248
543	0	0	Ki67+	 5696 11880
544	0	0	Ki67+	 5703 11426
545	0	0	Ki67+	 5705 11295
546	0	0	Ki67+	 5706 11186
547	0	0	Ki67+	 5712 11266
548	0	0	Ki67+	 5719 11546
549	0	0	Ki67+	 5720 11861
550	0	0	Ki67+	 5724 11403
551	0	0	Ki67+	 5730 11814
552	0	0	Ki67+	 5731 11314
553	0	0	Ki67+	 5733 11704
554	0	0	Ki67+	 5735 11152
555	0	0	Ki67+	 5736 11778
556	0	0	Ki67+	 5738 11343
557	0	0	Ki67+	 5749 11765
558	0	0	Ki67+	 5752 11435
559	0	0	Ki67+	 5753 11167
560	0	0	Ki67+	 5756 11451
561	0	0	Ki67+	 5757 11634
562	0	0	Ki67+	 5759 11677
563	0	0	Ki67+	 5763 11339
564	0	0	Ki67+	 5770 11389
565	0	0	Ki67+	 5770 11421
566	0	0	Ki67+	 5773 11747
567	0	0	Ki67+	 5775 11477
568	0	0	Ki67+	 5784 11132
569	0	0	Ki67+	 5786 11162
570	0	0	Ki67+	 5791 11345
571	0	0	Ki67+	 5791 11641
572	0	0	Ki67+	 5791 11726
573	0	0	Ki67+	 5793 11172
574	0	0	Ki67+	 5795 11496
575	0	0	Ki67+	 5796 11835
576	0	0	Ki67+	 5797 11446
577	0	0	Ki67+	 5804 11614
578	0	0	Ki67+	 5805 11783
579	0	0	Ki67+	 5807 11137
580	0	0	Ki67+	 5807 11365
581	0	0	Ki67+	 5819 11444
582	0	0	Ki67+	 5819 11475
583	0	0	Ki67+	 5819 11793
584	0	0	Ki67+	 5820 11209
585	0	0	Ki67+	 5823 11525
586	0	0	Ki67+	 5823 11910
587	0	0	Ki67+	 5825 11723
588	0	0	Ki67+	 5827 11414
589	0	0	Ki67+	 5830 11605
590	0	0	Ki67+	 5831 11375
591	0	0	Ki67+	 5832 11737
592	0	0	Ki67+	 5833 11699
593	0	0	Ki67+	 5835 11893
594	0	0	Ki67+	 5836 11498
595	0	0	Ki67+	 5836 11618
596	0	0	Ki67+	 5841 11423
597	0	0	Ki67+	 5846 11844
598	0	0	Ki67+	 5848 11397
599	0	0	Ki67+	 5848 11476
600	0	0	Ki67+	 5851 11163
601	0	0	Ki67+	 5854 11556
602	0	0	Ki67+	 5855 11502
603	0	0	Ki67+	 5855 11749
604	0	0	Ki67+	 5856 11234
605	0	0	Ki67+	 5858 11684
606	0	0	Ki67+	 5865 11843
607	0	0	Ki67+	 5867 11169
608	0	0	Ki67+	 5867 11237
609	0	0	Ki67+	 5869 11814
610	0	0	Ki67+	 5869 11914
611	0	0	Ki67+	 5870 11465
612	0	0	Ki67+	 5876 11761
613	0	0	Ki67+	 5878 11255
614	0	0	Ki67+	 5882 11515
615	0	0	Ki67+	 5882 11532
616	0	0	Ki67+	 5882 11709
617	0	0	Ki67+	 5882 11791
618	0	0	Ki67+	 5883 11428
619	0	0	Ki67+	 5884 11236
620	0	0	Ki67+	 5890 11579
621	0	0	Ki67+	 5893 11189
622	0	0	Ki67+	 5896 11654
623	0	0	Ki67+	 5903 11532
624	0	0	Ki67+	 5904 11276
625	0	0	Ki67+	 5905 11503
626	0	0	Ki67+	 5906 11453
627	0	0	Ki67+	 5906 11887
628	0	0	Ki67+	 5908 11203
629	0	0	Ki67+	 5912 11847
630	0	0	Ki67+	 5913 11796
631	0	0	Ki67+	 5917 11473
632	0	0	Ki67+	 5918 11508
633	0	0	Ki67+	 5919 11607
634	0	0	Ki67+	 5919 11919
635	0	0	Ki67+	 5925 11586
636	0	0	Ki67+	 5932 11285
637	0	0	Ki67+	 5932 11805
638	0	0	Ki67+	 5933 11609
639	0	0	Ki67+	 5937 11508
640	0	0	Ki67+	 5937 11876
641	0	0	Ki67+	 5945 11206
642	0	0	Ki67+	 5945 11463
643	0	0	Ki67+	 5947 11586
644	0	0	Ki67+	 5947 11792
645	0	0	Ki67+	 5947 11804
646	0	0	Ki67+	 5949 11273
647	0	0	Ki67+	 5955 11302
648	0	0	Ki67+	 5955 11607
649	0	0	Ki67+	 5956 11819
650	0	0	Ki67+	 5961 11482
651	0	0	Ki67+	 5965 11645
652	0	0	Ki67+	 5968 11509
653	0	0	Ki67+	 5971 11632
654	0	0	Ki67+	 5973 11320
655	0	0	Ki67+	 5976 11210
656	0	0	Ki67+	 5977 11530
657	0	0	Ki67+	 5977 11820
658	0	0	Ki67+	 5981 11613
659	0	0	Ki67+	 5994 11285
660	0	0	Ki67+	 5996 11242
661	0	0	Ki67+	 6000 11653
662	0	0	Ki67+	 6002 11300
663	0	0	Ki67+	 6004 11259
664	0	0	Ki67+	 6004 11335
665	0	0	Ki67+	 6006 11137
666	0	0	Ki67+	 6006 11625
667	0	0	Ki67+	 6013 11226
668	0	0	Ki67+	 6014 11652
669	0	0	Ki67+	 6021 11249
670	0	0	Ki67+	 5241 12573
671	0	0	Ki67+	 5243 12636
672	0	0	Ki67+	 5247 12213
673	0	0	Ki67+	 5247 12600
674	0	0	Ki67+	 5248 12035
675	0	0	Ki67+	 5251 12059
676	0	0	Ki67+	 5252 12386
677	0	0	Ki67+	 5253 12583
678	0	0	Ki67+	 5256 12344
679	0	0	Ki67+	 5256 12531
680	0	0	Ki67+	 5258 12303
681	0	0	Ki67+	 5259 12243
682	0	0	Ki67+	 5259 12554
683	0	0	Ki67+	 5261 12212
684	0	0	Ki67+	 5263 12427
685	0	0	Ki67+	 5263 12644
686	0	0	Ki67+	 5264 12013
687	0	0	Ki67+	 5267 12331
688	0	0	Ki67+	 5267 12455
689	0	0	Ki67+	 5267 12492
690	0	0	Ki67+	 5272 12519
691	0	0	Ki67+	 5276 12679
692	0	0	Ki67+	 5280 12010
693	0	0	Ki67+	 5281 12242
694	0	0	Ki67+	 5283 12452
695	0	0	Ki67+	 5286 12468
696	0	0	Ki67+	 5290 12046
697	0	0	Ki67+	 5290 12604
698	0	0	Ki67+	 5292 12348
699	0	0	Ki67+	 5297 12315
700	0	0	Ki67+	 5301 12007
701	0	0	Ki67+	 5302 12116
702	0	0	Ki67+	 5305 12627
703	0	0	Ki67+	 5307 12437
704	0	0	Ki67+	 5315 12416
705	0	0	Ki67+	 5315 12713
706	0	0	Ki67+	 5316 12282
707	0	0	Ki67+	 5317 12390
708	0	0	Ki67+	 5318 11977
709	0	0	Ki67+	 5318 12237
710	0	0	Ki67+	 5321 11959
711	0	0	Ki67+	 5321 12356
712	0	0	Ki67+	 5324 12675
713	0	0	Ki67+	 5326 12225
714	0	0	Ki67+	 5331 12456
715	0	0	Ki67+	 5336 12558
716	0	0	Ki67+	 5340 12300
717	0	0	Ki67+	 5340 12366
718	0	0	Ki67+	 5347 12566
719	0	0	Ki67+	 5352 12407
720	0	0	Ki67+	 5369 12408
721	0	0	Ki67+	 5371 12669
722	0	0	Ki67+	 5379 12511
723	0	0	Ki67+	 5392 12455
724	0	0	Ki67+	 5402 12480
725	0	0	Ki67+	 5407 12562
726	0	0	Ki67+	 5411 12087
727	0	0	Ki67+	 5414 12589
728	0	0	Ki67+	 5421 12039
729	0	0	Ki67+	 5425 12479
730	0	0	Ki67+	 5425 12621
731	0	0	Ki67+	 5426 12508
732	0	0	Ki67+	 5427 12159
733	0	0	Ki67+	 5434 12112
734	0	0	Ki67+	 5435 12017
735	0	0	Ki67+	 5439 11985
736	0	0	Ki67+	 5440 12532
737	0	0	Ki67+	 5449 11979
738	0	0	Ki67+	 5454 12053
739	0	0	Ki67+	 5454 12131
740	0	0	Ki67+	 5459 12104
741	0	0	Ki67+	 5459 12559
742	0	0	Ki67+	 5462 11944
743	0	0	Ki67+	 5467 11924
744	0	0	Ki67+	 5473 12308
745	0	0	Ki67+	 5475 11974
746	0	0	Ki67+	 5481 11927
747	0	0	Ki67+	 5481 12185
748	0	0	Ki67+	 5483 12096
749	0	0	Ki67+	 5485 12151
750	0	0	Ki67+	 5490 12686
751	0	0	Ki67+	 5501 11972
752	0	0	Ki67+	 5504 12114
753	0	0	Ki67+	 5507 11923
754	0	0	Ki67+	 5519 11998
755	0	0	Ki67+	 5526 12119
756	0	0	Ki67+	 5530 12052
757	0	0	Ki67+	 5531 12079
758	0	0	Ki67+	 5536 12028
759	0	0	Ki67+	 5544 11965
760	0	0	Ki67+	 5557 12025
761	0	0	Ki67+	 5574 12700
762	0	0	Ki67+	 5575 12020
763	0	0	Ki67+	 5576 12126
764	0	0	Ki67+	 5577 11936
765	0	0	Ki67+	 5577 12560
766	0	0	Ki67+	 5578 12689
767	0	0	Ki67+	 5586 12381
768	0	0	Ki67+	 5600 12316
769	0	0	Ki67+	 5602 12002
770	0	0	Ki67+	 5605 12352
771	0	0	Ki67+	 5605 12583
772	0	0	Ki67+	 5620 12189
773	0	0	Ki67+	 5620 12306
774	0	0	Ki67+	 5621 12488
775	0	0	Ki67+	 5623 12572
776	0	0	Ki67+	 5629 12168
777	0	0	Ki67+	 5630 12430
778	0	0	Ki67+	 5632 12660
779	0	0	Ki67+	 5634 12375
780	0	0	Ki67+	 5639 12306
781	0	0	Ki67+	 5650 12429
782	0	0	Ki67+	 5655 12514
783	0	0	Ki67+	 5655 12613
784	0	0	Ki67+	 5657 12020
785	0	0	Ki67+	 5662 12533
786	0	0	Ki67+	 5663 11935
787	0	0	Ki67+	 5663 12347
788	0	0	Ki67+	 5668 12251
789	0	0	Ki67+	 5672 12390
790	0	0	Ki67+	 5673 11954
791	0	0	Ki67+	 5673 12041
792	0	0	Ki67+	 5674 12090
793	0	0	Ki67+	 5679 12289
794	0	0	Ki67+	 5682 12676
795	0	0	Ki67+	 5683 12012
796	0	0	Ki67+	 5686 12473
797	0	0	Ki67+	 5688 11996
798	0	0	Ki67+	 5691 12340
799	0	0	Ki67+	 5691 12382
800	0	0	Ki67+	 5692 12100
801	0	0	Ki67+	 5693 12317
802	0	0	Ki67+	 5694 12548
803	0	0	Ki67+	 5703 12534
804	0	0	Ki67+	 5705 11981
805	0	0	Ki67+	 5705 12663
806	0	0	Ki67+	 5709 11952
807	0	0	Ki67+	 5711 12113
808	0	0	Ki67+	 5711 12357
809	0	0	Ki67+	 5712 12457
810	0	0	Ki67+	 5720 12071
811	0	0	Ki67+	 5722 12496
812	0	0	Ki67+	 5724 11938
813	0	0	Ki67+	 5738 12553
814	0	0	Ki67+	 5750 12186
815	0	0	Ki67+	 5751 12139
816	0	0	Ki67+	 5756 12717
817	0	0	Ki67+	 5760 12283
818	0	0	Ki67+	 5790 12685
819	0	0	Ki67+	 5814 12572
820	0	0	Ki67+	 5819 12548
821	0	0	Ki67+	 5824 12287
822	0	0	Ki67+	 5832 12617
823	0	0	Ki67+	 5836 12504
824	0	0	Ki67+	 5837 12577
825	0	0	Ki67+	 5839 12667
826	0	0	Ki67+	 5840 12351
827	0	0	Ki67+	 5854 12680
828	0	0	Ki67+	 5856 12564
829	0	0	Ki67+	 5858 12414
830	0	0	Ki67+	 5859 12650
831	0	0	Ki67+	 5860 12496
832	0	0	Ki67+	 5862 12348
833	0	0	Ki67+	 5866 12031
834	0	0	Ki67+	 5867 12472
835	0	0	Ki67+	 5871 12417
836	0	0	Ki67+	 5875 12578
837	0	0	Ki67+	 5876 11964
838	0	0	Ki67+	 5881 12558
839	0	0	Ki67+	 5884 11924
840	0	0	Ki67+	 5885 12021
841	0	0	Ki67+	 5894 12391
842	0	0	Ki67+	 5894 12432
843	0	0	Ki67+	 5895 12513
844	0	0	Ki67+	 5906 12662
845	0	0	Ki67+	 5910 12090
846	0	0	Ki67+	 5910 12315
847	0	0	Ki67+	 5917 12036
848	0	0	Ki67+	 5919 12530
849	0	0	Ki67+	 5925 12465
850	0	0	Ki67+	 5925 12493
851	0	0	Ki67+	 5926 12480
852	0	0	Ki67+	 5931 12071
853	0	0	Ki67+	 5932 11983
854	0	0	Ki67+	 5934 12362
855	0	0	Ki67+	 5942 12434
856	0	0	Ki67+	 5943 12092
857	0	0	Ki67+	 5945 12492
858	0	0	Ki67+	 5946 12691
859	0	0	Ki67+	 5948 12583
860	0	0	Ki67+	 5950 12393
861	0	0	Ki67+	 5952 12322
862	0	0	Ki67+	 5954 12538
863	0	0	Ki67+	 5959 11928
864	0	0	Ki67+	 5959 12506
865	0	0	Ki67+	 5963 12667
866	0	0	Ki67+	 5964 12028
867	0	0	Ki67+	 5968 12105
868	0	0	Ki67+	 5969 12588
869	0	0	Ki67+	 5971 11981
870	0	0	Ki67+	 5971 12340
871	0	0	Ki67+	 5975 12117
872	0	0	Ki67+	 5980 12001
873	0	0	Ki67+	 5980 12295
874	0	0	Ki67+	 5980 12715
875	0	0	Ki67+	 5983 12550
876	0	0	Ki67+	 5984 12191
877	0	0	Ki67+	 5986 12510
878	0	0	Ki67+	 5987 12269
879	0	0	Ki67+	 5987 12625
880	0	0	Ki67+	 5989 12388
881	0	0	Ki67+	 5992 12596
882	0	0	Ki67+	 5994 12564
883	0	0	Ki67+	 5996 12236
884	0	0	Ki67+	 6000 12086
885	0	0	Ki67+	 6002 12011
886	0	0	Ki67+	 6004 12292
887	0	0	Ki67+	 6005 12147
888	0	0	Ki67+	 6007 12713
889	0	0	Ki67+	 6011 12122
890	0	0	Ki67+	 6015 12158
891	0	0	Ki67+	 6015 12514
892	0	0	Ki67+	 6016 12561
893	0	0	Ki67+	 6017 12536
894	0	0	Ki67+	 6018 12302
895	0	0	Ki67+	 6019 12147
896	0	0	Ki67+	 6025 12235
897	0	0	Ki67+	 6026 12271
898	0	0	Ki67+	 6028 12368
899	0	0	Ki67+	 5236 13047
900	0	0	Ki67+	 5237 12869
901	0	0	Ki67+	 5243 12951
902	0	0	Ki67+	 5246 12934
903	0	0	Ki67+	 5258 12808
904	0	0	Ki67+	 5263 13240
905	0	0	Ki67+	 5267 13004
906	0	0	Ki67+	 5281 13017
907	0	0	Ki67+	 5290 12792
908	0	0	Ki67+	 5294 13068
909	0	0	Ki67+	 5295 13401
910	0	0	Ki67+	 5297 12883
911	0	0	Ki67+	 5298 12775
912	0	0	Ki67+	 5307 12931
913	0	0	Ki67+	 5316 12915
914	0	0	Ki67+	 5318 12959
915	0	0	Ki67+	 5320 13388
916	0	0	Ki67+	 5323 13000
917	0	0	Ki67+	 5327 12887
918	0	0	Ki67+	 5336 12731
919	0	0	Ki67+	 5340 12957
920	0	0	Ki67+	 5341 13227
921	0	0	Ki67+	 5351 12867
922	0	0	Ki67+	 5353 12791
923	0	0	Ki67+	 5362 13212
924	0	0	Ki67+	 5363 12743
925	0	0	Ki67+	 5365 12827
926	0	0	Ki67+	 5398 13365
927	0	0	Ki67+	 5399 13049
928	0	0	Ki67+	 5400 12846
929	0	0	Ki67+	 5403 12910
930	0	0	Ki67+	 5404 13084
931	0	0	Ki67+	 5409 13339
932	0	0	Ki67+	 5418 12892
933	0	0	Ki67+	 5421 13186
934	0	0	Ki67+	 5429 12737
935	0	0	Ki67+	 5434 13134
936	0	0	Ki67+	 5437 12755
937	0	0	Ki67+	 5439 13187
938	0	0	Ki67+	 5444 12786
939	0	0	Ki67+	 5444 13038
940	0	0	Ki67+	 5450 13124
941	0	0	Ki67+	 5454 13156
942	0	0	Ki67+	 5457 12783
943	0	0	Ki67+	 5457 13102
944	0	0	Ki67+	 5463 12821
945	0	0	Ki67+	 5474 12901
946	0	0	Ki67+	 5476 12867
947	0	0	Ki67+	 5477 12759
948	0	0	Ki67+	 5479 12771
949	0	0	Ki67+	 5491 12764
950	0	0	Ki67+	 5491 12787
951	0	0	Ki67+	 5503 12875
952	0	0	Ki67+	 5503 13021
953	0	0	Ki67+	 5505 13358
954	0	0	Ki67+	 5507 13116
955	0	0	Ki67+	 5508 13010
956	0	0	Ki67+	 5509 12891
957	0	0	Ki67+	 5509 13127
958	0	0	Ki67+	 5529 13173
959	0	0	Ki67+	 5541 13206
960	0	0	Ki67+	 5550 13396
961	0	0	Ki67+	 5567 12914
962	0	0	Ki67+	 5567 13256
963	0	0	Ki67+	 5573 12971
964	0	0	Ki67+	 5581 13391
965	0	0	Ki67+	 5583 12875
966	0	0	Ki67+	 5586 12828
967	0	0	Ki67+	 5592 12849
968	0	0	Ki67+	 5592 13381
969	0	0	Ki67+	 5594 12752
970	0	0	Ki67+	 5594 12940
971	0	0	Ki67+	 5597 12905
972	0	0	Ki67+	 5600 13345
973	0	0	Ki67+	 5612 13491
974	0	0	Ki67+	 5614 12869
975	0	0	Ki67+	 5616 12815
976	0	0	Ki67+	 5617 12794
977	0	0	Ki67+	 5617 12849
978	0	0	Ki67+	 5619 12936
979	0	0	Ki67+	 5620 13001
980	0	0	Ki67+	 5624 13141
981	0	0	Ki67+	 5627 12893
982	0	0	Ki67+	 5627 12950
983	0	0	Ki67+	 5627 13076
984	0	0	Ki67+	 5628 12721
985	0	0	Ki67+	 5629 13413
986	0	0	Ki67+	 5643 12876
987	0	0	Ki67+	 5645 13351
988	0	0	Ki67+	 5646 12754
989	0	0	Ki67+	 5648 12913
990	0	0	Ki67+	 5652 13005
991	0	0	Ki67+	 5653 12784
992	0	0	Ki67+	 5653 13151
993	0	0	Ki67+	 5655 13379
994	0	0	Ki67+	 5656 13255
995	0	0	Ki67+	 5657 12840
996	0	0	Ki67+	 5660 13105
997	0	0	Ki67+	 5662 13448
998	0	0	Ki67+	 5665 13171
999	0	0	Ki67+	 5670 12983
1000	0	0	Ki67+	 5677 12956
1001	0	0	Ki67+	 5679 13154
1002	0	0	Ki67+	 5681 13110
1003	0	0	Ki67+	 5683 12839
1004	0	0	Ki67+	 5684 13034
1005	0	0	Ki67+	 5685 12792
1006	0	0	Ki67+	 5685 12893
1007	0	0	Ki67+	 5692 12860
1008	0	0	Ki67+	 5693 13095
1009	0	0	Ki67+	 5695 13325
1010	0	0	Ki67+	 5701 13125
1011	0	0	Ki67+	 5712 13101
1012	0	0	Ki67+	 5713 12857
1013	0	0	Ki67+	 5713 13288
1014	0	0	Ki67+	 5714 13392
1015	0	0	Ki67+	 5716 13338
1016	0	0	Ki67+	 5721 13062
1017	0	0	Ki67+	 5724 13249
1018	0	0	Ki67+	 5731 13016
1019	0	0	Ki67+	 5733 13101
1020	0	0	Ki67+	 5735 12937
1021	0	0	Ki67+	 5739 13190
1022	0	0	Ki67+	 5743 13053
1023	0	0	Ki67+	 5746 12983
1024	0	0	Ki67+	 5764 13203
1025	0	0	Ki67+	 5765 13501
1026	0	0	Ki67+	 5767 12883
1027	0	0	Ki67+	 5771 12750
1028	0	0	Ki67+	 5775 13221
1029	0	0	Ki67+	 5776 12777
1030	0	0	Ki67+	 5781 12940
1031	0	0	Ki67+	 5782 13320
1032	0	0	Ki67+	 5786 12910
1033	0	0	Ki67+	 5793 12841
1034	0	0	Ki67+	 5800 13010
1035	0	0	Ki67+	 5801 13183
1036	0	0	Ki67+	 5802 12880
1037	0	0	Ki67+	 5802 12967
1038	0	0	Ki67+	 5805 12850
1039	0	0	Ki67+	 5806 13026
1040	0	0	Ki67+	 5814 12941
1041	0	0	Ki67+	 5815 13440
1042	0	0	Ki67+	 5815 13464
1043	0	0	Ki67+	 5820 12996
1044	0	0	Ki67+	 5820 13393
1045	0	0	Ki67+	 5821 12872
1046	0	0	Ki67+	 5821 12906
1047	0	0	Ki67+	 5823 13321
1048	0	0	Ki67+	 5827 13054
1049	0	0	Ki67+	 5832 13500
1050	0	0	Ki67+	 5837 13107
1051	0	0	Ki67+	 5840 13033
1052	0	0	Ki67+	 5843 12973
1053	0	0	Ki67+	 5845 12900
1054	0	0	Ki67+	 5850 13433
1055	0	0	Ki67+	 5853 12955
1056	0	0	Ki67+	 5855 13209
1057	0	0	Ki67+	 5856 13518
1058	0	0	Ki67+	 5858 13083
1059	0	0	Ki67+	 5860 13035
1060	0	0	Ki67+	 5860 13259
1061	0	0	Ki67+	 5863 13229
1062	0	0	Ki67+	 5878 13376
1063	0	0	Ki67+	 5879 13052
1064	0	0	Ki67+	 5880 12937
1065	0	0	Ki67+	 5885 12721
1066	0	0	Ki67+	 5886 12966
1067	0	0	Ki67+	 5886 13134
1068	0	0	Ki67+	 5891 13369
1069	0	0	Ki67+	 5891 13489
1070	0	0	Ki67+	 5894 13467
1071	0	0	Ki67+	 5895 13143
1072	0	0	Ki67+	 5895 13170
1073	0	0	Ki67+	 5895 13518
1074	0	0	Ki67+	 5898 13108
1075	0	0	Ki67+	 5911 13425
1076	0	0	Ki67+	 5912 13101
1077	0	0	Ki67+	 5914 12842
1078	0	0	Ki67+	 5921 13431
1079	0	0	Ki67+	 5924 13013
1080	0	0	Ki67+	 5934 12784
1081	0	0	Ki67+	 5934 13503
1082	0	0	Ki67+	 5936 13297
1083	0	0	Ki67+	 5937 12875
1084	0	0	Ki67+	 5937 13279
1085	0	0	Ki67+	 5942 12910
1086	0	0	Ki67+	 5943 13148
1087	0	0	Ki67+	 5947 12755
1088	0	0	Ki67+	 5947 13101
1089	0	0	Ki67+	 5948 13315
1090	0	0	Ki67+	 5952 13168
1091	0	0	Ki67+	 5953 13018
1092	0	0	Ki67+	 5954 12923
1093	0	0	Ki67+	 5955 12730
1094	0	0	Ki67+	 5956 13263
1095	0	0	Ki67+	 5959 12800
1096	0	0	Ki67+	 5959 13381
1097	0	0	Ki67+	 5961 13338
1098	0	0	Ki67+	 5962 12885
1099	0	0	Ki67+	 5965 12912
1100	0	0	Ki67+	 5967 12726
1101	0	0	Ki67+	 5973 13150
1102	0	0	Ki67+	 5974 13417
1103	0	0	Ki67+	 5977 13195
1104	0	0	Ki67+	 5978 13066
1105	0	0	Ki67+	 5980 13438
1106	0	0	Ki67+	 5982 12814
1107	0	0	Ki67+	 5984 12967
1108	0	0	Ki67+	 5984 13038
1109	0	0	Ki67+	 5993 13459
1110	0	0	Ki67+	 5994 12843
1111	0	0	Ki67+	 5997 12920
1112	0	0	Ki67+	 5997 13380
1113	0	0	Ki67+	 6002 12809
1114	0	0	Ki67+	 6003 12770
1115	0	0	Ki67+	 6006 13144
1116	0	0	Ki67+	 6011 13371
1117	0	0	Ki67+	 6016 13475
1118	0	0	Ki67+	 6017 13231
1119	0	0	Ki67+	 6025 12810
1120	0	0	Ki67+	 6025 12948
1121	0	0	Ki67+	 6027 12762
1122	0	0	Ki67+	 6029 13139
1123	0	0	Ki67+	 6029 13294
1124	0	0	Ki67+	 5277 14223
1125	0	0	Ki67+	 5284 13973
1126	0	0	Ki67+	 5285 13624
1127	0	0	Ki67+	 5340 14315
1128	0	0	Ki67+	 5413 13623
1129	0	0	Ki67+	 5418 14214
1130	0	0	Ki67+	 5439 14199
1131	0	0	Ki67+	 5446 14306
1132	0	0	Ki67+	 5474 14110
1133	0	0	Ki67+	 5490 13682
1134	0	0	Ki67+	 5491 13794
1135	0	0	Ki67+	 5522 14046
1136	0	0	Ki67+	 5552 14151
1137	0	0	Ki67+	 5570 13945
1138	0	0	Ki67+	 5588 13776
1139	0	0	Ki67+	 5597 13713
1140	0	0	Ki67+	 5599 14095
1141	0	0	Ki67+	 5606 13661
1142	0	0	Ki67+	 5620 13708
1143	0	0	Ki67+	 5649 13541
1144	0	0	Ki67+	 5657 13640
1145	0	0	Ki67+	 5671 13743
1146	0	0	Ki67+	 5672 14206
1147	0	0	Ki67+	 5673 13807
1148	0	0	Ki67+	 5689 14209
1149	0	0	Ki67+	 5692 13621
1150	0	0	Ki67+	 5694 13874
1151	0	0	Ki67+	 5698 14103
1152	0	0	Ki67+	 5714 13637
1153	0	0	Ki67+	 5726 13673
1154	0	0	Ki67+	 5726 13747
1155	0	0	Ki67+	 5730 14086
1156	0	0	Ki67+	 5740 14104
1157	0	0	Ki67+	 5758 13521
1158	0	0	Ki67+	 5768 13528
1159	0	0	Ki67+	 5812 13804
1160	0	0	Ki67+	 5825 13823
1161	0	0	Ki67+	 5834 14236
1162	0	0	Ki67+	 5857 14055
1163	0	0	Ki67+	 5874 13612
1164	0	0	Ki67+	 5892 14124
1165	0	0	Ki67+	 5911 13532
1166	0	0	Ki67+	 5913 13698
1167	0	0	Ki67+	 5936 13774
1168	0	0	Ki67+	 5950 14090
1169	0	0	Ki67+	 5959 14105
1170	0	0	Ki67+	 5969 13597
1171	0	0	Ki67+	 5969 13878
1172	0	0	Ki67+	 5979 14149
1173	0	0	Ki67+	 6007 14285
1174	0	0	Ki67+	 6010 13588
1175	0	0	Ki67+	 6013 13626
1176	0	0	Ki67+	 6016 13685
1177	0	0	Ki67+	 5414 14506
1178	0	0	Ki67+	 5598 14786
1179	0	0	Ki67+	 5621 14938
1180	0	0	Ki67+	 5692 14835
1181	0	0	Ki67+	 5700 14685
1182	0	0	Ki67+	 5717 14864
1183	0	0	Ki67+	 5734 14999
1184	0	0	Ki67+	 5735 14464
1185	0	0	Ki67+	 5752 14810
1186	0	0	Ki67+	 5752 14968
1187	0	0	Ki67+	 5756 14945
1188	0	0	Ki67+	 5764 14981
1189	0	0	Ki67+	 5773 14720
1190	0	0	Ki67+	 5774 14933
1191	0	0	Ki67+	 5783 15032
1192	0	0	Ki67+	 5807 14968
1193	0	0	Ki67+	 5807 15053
1194	0	0	Ki67+	 5810 14581
1195	0	0	Ki67+	 5819 14872
1196	0	0	Ki67+	 5821 14760
1197	0	0	Ki67+	 5827 14842
1198	0	0	Ki67+	 5833 14942
1199	0	0	Ki67+	 5858 14855
1200	0	0	Ki67+	 5872 14875
1201	0	0	Ki67+	 5877 14385
1202	0	0	Ki67+	 5882 14859
1203	0	0	Ki67+	 5903 15061
1204	0	0	Ki67+	 5922 14854
1205	0	0	Ki67+	 5950 14706
1206	0	0	Ki67+	 5961 14715
1207	0	0	Ki67+	 5966 14849
1208	0	0	Ki67+	 5982 14817
1209	0	0	Ki67+	 5984 14730
1210	0	0	Ki67+	 5995 14853
1211	0	0	Ki67+	 5445 15692
1212	0	0	Ki67+	 5486 15670
1213	0	0	Ki67+	 5503 15695
1214	0	0	Ki67+	 5542 15727
1215	0	0	Ki67+	 5551 15646
1216	0	0	Ki67+	 5557 15712
1217	0	0	Ki67+	 5649 15766
1218	0	0	Ki67+	 5715 15864
1219	0	0	Ki67+	 5741 15774
1220	0	0	Ki67+	 5750 15874
1221	0	0	Ki67+	 5752 15851
1222	0	0	Ki67+	 5770 15606
1223	0	0	Ki67+	 5788 15805
1224	0	0	Ki67+	 5802 15914
1225	0	0	Ki67+	 5815 15905
1226	0	0	Ki67+	 5826 15890
1227	0	0	Ki67+	 5843 15913
1228	0	0	Ki67+	 5869 15183
1229	0	0	Ki67+	 5872 15221
1230	0	0	Ki67+	 5879 15276
1231	0	0	Ki67+	 5881 15330
1232	0	0	Ki67+	 5885 15153
1233	0	0	Ki67+	 5900 15292
1234	0	0	Ki67+	 5909 15860
1235	0	0	Ki67+	 5937 15444
1236	0	0	Ki67+	 5956 15130
1237	0	0	Ki67+	 5976 15841
1238	0	0	Ki67+	 5981 15294
1239	0	0	Ki67+	 6006 15393
1240	0	0	Ki67+	 6019 15524
1241	0	0	Ki67+	 6027 15453
1242	0	0	Ki67+	 5555 16082
1243	0	0	Ki67+	 5556 16097
1244	0	0	Ki67+	 5681 16526
1245	0	0	Ki67+	 5738 16478
1246	0	0	Ki67+	 5756 16298
1247	0	0	Ki67+	 5773 16181
1248	0	0	Ki67+	 5776 16644
1249	0	0	Ki67+	 5786 16651
1250	0	0	Ki67+	 5793 16271
1251	0	0	Ki67+	 5817 16481
1252	0	0	Ki67+	 5824 16335
1253	0	0	Ki67+	 5840 16318
1254	0	0	Ki67+	 5913 16426
1255	0	0	Ki67+	 5922 16444
1256	0	0	Ki67+	 5482 17450
1257	0	0	Ki67+	 5646 16894
1258	0	0	Ki67+	 5663 16857
1259	0	0	Ki67+	 5663 16913
1260	0	0	Ki67+	 5675 16984
1261	0	0	Ki67+	 5717 17364
1262	0	0	Ki67+	 5728 17481
1263	0	0	Ki67+	 5789 17441
1264	0	0	Ki67+	 5801 16906
1265	0	0	Ki67+	 5826 17393
1266	0	0	Ki67+	 5843 17040
1267	0	0	Ki67+	 5855 16739
1268	0	0	Ki67+	 5869 17335
1269	0	0	Ki67+	 5919 17315
1270	0	0	Ki67+	 5950 17081
1271	0	0	Ki67+	 5981 17321
1272	0	0	Ki67+	 5982 17300
1273	0	0	Ki67+	 6002 17453
1274	0	0	Ki67+	 6014 17400
1275	0	0	Ki67+	 5233 17781
1276	0	0	Ki67+	 5240 17522
1277	0	0	Ki67+	 5281 17631
1278	0	0	Ki67+	 5312 17830
1279	0	0	Ki67+	 5434 17816
1280	0	0	Ki67+	 5739 17832
1281	0	0	Ki67+	 5648 18920
1282	0	0	Ki67+	 5883 19047
1283	0	0	Ki67+	 5277 19260
1284	0	0	Ki67+	 5433 19753
1285	0	0	Ki67+	 5467 19758
1286	0	0	Ki67+	 5525 19677
1287	0	0	Ki67+	 5714 19712
1288	0	0	Ki67+	 5248 20006
1289	0	0	Ki67+	 5549 20506
1290	0	0	Ki67+	 5641 20085
1291	0	0	Ki67+	 5680 20041
1292	0	0	Ki67+	 5743 19977
1293	0	0	Ki67+	 5512 20728
1294	0	0	Ki67+	 5527 20737
1295	0	0	Ki67+	 6340 9060
1296	0	0	Ki67+	 6375 9142
1297	0	0	Ki67+	 6425 9155
1298	0	0	Ki67+	 6476 9011
1299	0	0	Ki67+	 6499 8990
1300	0	0	Ki67+	 6506 9207
1301	0	0	Ki67+	 6523 9166
1302	0	0	Ki67+	 6539 8905
1303	0	0	Ki67+	 6587 8841
1304	0	0	Ki67+	 6642 9033
1305	0	0	Ki67+	 6694 8791
1306	0	0	Ki67+	 6697 8805
1307	0	0	Ki67+	 6698 8583
1308	0	0	Ki67+	 6741 9055
1309	0	0	Ki67+	 6801 8807
1310	0	0	Ki67+	 6813 9194
1311	0	0	Ki67+	 6814 8612
1312	0	0	Ki67+	 6816 8453
1313	0	0	Ki67+	 6822 8655
1314	0	0	Ki67+	 6824 8959
1315	0	0	Ki67+	 6826 8822
1316	0	0	Ki67+	 6831 8445
1317	0	0	Ki67+	 6045 9866
1318	0	0	Ki67+	 6053 9548
1319	0	0	Ki67+	 6093 9506
1320	0	0	Ki67+	 6101 9722
1321	0	0	Ki67+	 6105 9633
1322	0	0	Ki67+	 6114 9531
1323	0	0	Ki67+	 6115 9585
1324	0	0	Ki67+	 6119 9765
1325	0	0	Ki67+	 6139 9642
1326	0	0	Ki67+	 6141 9429
1327	0	0	Ki67+	 6141 9450
1328	0	0	Ki67+	 6159 9545
1329	0	0	Ki67+	 6171 9525
1330	0	0	Ki67+	 6186 9340
1331	0	0	Ki67+	 6202 9845
1332	0	0	Ki67+	 6225 9708
1333	0	0	Ki67+	 6226 9543
1334	0	0	Ki67+	 6258 9417
1335	0	0	Ki67+	 6274 9557
1336	0	0	Ki67+	 6277 9265
1337	0	0	Ki67+	 6278 9965
1338	0	0	Ki67+	 6297 9342
1339	0	0	Ki67+	 6314 9426
1340	0	0	Ki67+	 6335 9334
1341	0	0	Ki67+	 6343 9282
1342	0	0	Ki67+	 6358 9228
1343	0	0	Ki67+	 6456 9278
1344	0	0	Ki67+	 6533 9471
1345	0	0	Ki67+	 6550 9566
1346	0	0	Ki67+	 6554 9331
1347	0	0	Ki67+	 6560 9707
1348	0	0	Ki67+	 6605 9376
1349	0	0	Ki67+	 6607 9626
1350	0	0	Ki67+	 6613 9287
1351	0	0	Ki67+	 6617 9685
1352	0	0	Ki67+	 6621 9643
1353	0	0	Ki67+	 6638 9706
1354	0	0	Ki67+	 6649 9751
1355	0	0	Ki67+	 6660 9616
1356	0	0	Ki67+	 6668 9724
1357	0	0	Ki67+	 6670 9779
1358	0	0	Ki67+	 6670 9985
1359	0	0	Ki67+	 6674 9255
1360	0	0	Ki67+	 6680 9695
1361	0	0	Ki67+	 6682 9996
1362	0	0	Ki67+	 6683 9858
1363	0	0	Ki67+	 6687 9877
1364	0	0	Ki67+	 6692 9835
1365	0	0	Ki67+	 6695 9632
1366	0	0	Ki67+	 6696 9749
1367	0	0	Ki67+	 6710 9832
1368	0	0	Ki67+	 6712 9614
1369	0	0	Ki67+	 6712 9772
1370	0	0	Ki67+	 6716 9795
1371	0	0	Ki67+	 6718 9849
1372	0	0	Ki67+	 6719 9901
1373	0	0	Ki67+	 6745 9900
1374	0	0	Ki67+	 6746 9639
1375	0	0	Ki67+	 6747 9727
1376	0	0	Ki67+	 6751 9761
1377	0	0	Ki67+	 6753 9862
1378	0	0	Ki67+	 6754 9666
1379	0	0	Ki67+	 6758 9936
1380	0	0	Ki67+	 6772 9843
1381	0	0	Ki67+	 6774 9640
1382	0	0	Ki67+	 6774 9656
1383	0	0	Ki67+	 6775 9719
1384	0	0	Ki67+	 6777 9806
1385	0	0	Ki67+	 6780 9432
1386	0	0	Ki67+	 6782 9698
1387	0	0	Ki67+	 6784 9958
1388	0	0	Ki67+	 6785 9746
1389	0	0	Ki67+	 6788 9926
1390	0	0	Ki67+	 6789 9902
1391	0	0	Ki67+	 6790 9849
1392	0	0	Ki67+	 6790 9882
1393	0	0	Ki67+	 6795 9517
1394	0	0	Ki67+	 6802 9972
1395	0	0	Ki67+	 6806 9920
1396	0	0	Ki67+	 6808 10011
1397	0	0	Ki67+	 6811 9497
1398	0	0	Ki67+	 6817 9982
1399	0	0	Ki67+	 6820 9951
1400	0	0	Ki67+	 6824 9550
1401	0	0	Ki67+	 6829 9580
1402	0	0	Ki67+	 6034 10018
1403	0	0	Ki67+	 6036 10094
1404	0	0	Ki67+	 6059 10751
1405	0	0	Ki67+	 6062 10601
1406	0	0	Ki67+	 6104 10421
1407	0	0	Ki67+	 6122 10169
1408	0	0	Ki67+	 6125 10429
1409	0	0	Ki67+	 6133 10395
1410	0	0	Ki67+	 6145 10446
1411	0	0	Ki67+	 6154 10385
1412	0	0	Ki67+	 6172 10726
1413	0	0	Ki67+	 6182 10421
1414	0	0	Ki67+	 6185 10547
1415	0	0	Ki67+	 6188 10389
1416	0	0	Ki67+	 6193 10524
1417	0	0	Ki67+	 6197 10471
1418	0	0	Ki67+	 6203 10500
1419	0	0	Ki67+	 6207 10556
1420	0	0	Ki67+	 6209 10583
1421	0	0	Ki67+	 6219 10452
1422	0	0	Ki67+	 6226 10684
1423	0	0	Ki67+	 6227 10545
1424	0	0	Ki67+	 6228 10510
1425	0	0	Ki67+	 6230 10655
1426	0	0	Ki67+	 6232 10585
1427	0	0	Ki67+	 6233 10204
1428	0	0	Ki67+	 6235 10500
1429	0	0	Ki67+	 6245 10611
1430	0	0	Ki67+	 6249 10638
1431	0	0	Ki67+	 6250 10447
1432	0	0	Ki67+	 6251 10793
1433	0	0	Ki67+	 6255 10466
1434	0	0	Ki67+	 6255 10568
1435	0	0	Ki67+	 6255 10688
1436	0	0	Ki67+	 6256 10776
1437	0	0	Ki67+	 6264 10529
1438	0	0	Ki67+	 6268 10606
1439	0	0	Ki67+	 6280 10641
1440	0	0	Ki67+	 6282 10689
1441	0	0	Ki67+	 6282 10712
1442	0	0	Ki67+	 6301 10668
1443	0	0	Ki67+	 6306 10755
1444	0	0	Ki67+	 6315 10643
1445	0	0	Ki67+	 6318 10704
1446	0	0	Ki67+	 6320 10787
1447	0	0	Ki67+	 6329 10678
1448	0	0	Ki67+	 6338 10730
1449	0	0	Ki67+	 6338 10747
1450	0	0	Ki67+	 6347 10683
1451	0	0	Ki67+	 6351 10601
1452	0	0	Ki67+	 6357 10796
1453	0	0	Ki67+	 6406 10643
1454	0	0	Ki67+	 6431 10720
1455	0	0	Ki67+	 6432 10735
1456	0	0	Ki67+	 6432 10801
1457	0	0	Ki67+	 6449 10674
1458	0	0	Ki67+	 6451 10763
1459	0	0	Ki67+	 6458 10801
1460	0	0	Ki67+	 6467 10136
1461	0	0	Ki67+	 6471 10597
1462	0	0	Ki67+	 6472 10533
1463	0	0	Ki67+	 6481 10561
1464	0	0	Ki67+	 6484 10777
1465	0	0	Ki67+	 6489 10358
1466	0	0	Ki67+	 6495 10515
1467	0	0	Ki67+	 6498 10410
1468	0	0	Ki67+	 6499 10345
1469	0	0	Ki67+	 6499 10640
1470	0	0	Ki67+	 6502 10664
1471	0	0	Ki67+	 6505 10395
1472	0	0	Ki67+	 6513 10606
1473	0	0	Ki67+	 6514 10361
1474	0	0	Ki67+	 6515 10708
1475	0	0	Ki67+	 6527 10662
1476	0	0	Ki67+	 6528 10458
1477	0	0	Ki67+	 6528 10563
1478	0	0	Ki67+	 6529 10512
1479	0	0	Ki67+	 6529 10581
1480	0	0	Ki67+	 6530 10676
1481	0	0	Ki67+	 6531 10692
1482	0	0	Ki67+	 6532 10626
1483	0	0	Ki67+	 6533 10434
1484	0	0	Ki67+	 6537 10478
1485	0	0	Ki67+	 6540 10614
1486	0	0	Ki67+	 6542 10697
1487	0	0	Ki67+	 6543 10729
1488	0	0	Ki67+	 6548 10640
1489	0	0	Ki67+	 6557 10734
1490	0	0	Ki67+	 6559 10786
1491	0	0	Ki67+	 6563 10670
1492	0	0	Ki67+	 6569 10707
1493	0	0	Ki67+	 6580 10069
1494	0	0	Ki67+	 6589 10736
1495	0	0	Ki67+	 6589 10782
1496	0	0	Ki67+	 6600 10805
1497	0	0	Ki67+	 6603 10769
1498	0	0	Ki67+	 6617 10793
1499	0	0	Ki67+	 6645 10310
1500	0	0	Ki67+	 6647 10533
1501	0	0	Ki67+	 6649 10342
1502	0	0	Ki67+	 6650 10278
1503	0	0	Ki67+	 6651 10260
1504	0	0	Ki67+	 6661 10807
1505	0	0	Ki67+	 6666 10307
1506	0	0	Ki67+	 6668 10233
1507	0	0	Ki67+	 6676 10181
1508	0	0	Ki67+	 6678 10258
1509	0	0	Ki67+	 6684 10272
1510	0	0	Ki67+	 6687 10146
1511	0	0	Ki67+	 6688 10320
1512	0	0	Ki67+	 6689 10106
1513	0	0	Ki67+	 6694 10197
1514	0	0	Ki67+	 6714 10661
1515	0	0	Ki67+	 6716 10646
1516	0	0	Ki67+	 6720 10613
1517	0	0	Ki67+	 6721 10104
1518	0	0	Ki67+	 6724 10685
1519	0	0	Ki67+	 6732 10579
1520	0	0	Ki67+	 6747 10157
1521	0	0	Ki67+	 6750 10520
1522	0	0	Ki67+	 6755 10658
1523	0	0	Ki67+	 6756 10733
1524	0	0	Ki67+	 6762 10753
1525	0	0	Ki67+	 6766 10520
1526	0	0	Ki67+	 6768 10216
1527	0	0	Ki67+	 6773 10334
1528	0	0	Ki67+	 6773 10694
1529	0	0	Ki67+	 6777 10490
1530	0	0	Ki67+	 6779 10162
1531	0	0	Ki67+	 6780 10231
1532	0	0	Ki67+	 6780 10500
1533	0	0	Ki67+	 6782 10470
1534	0	0	Ki67+	 6782 10774
1535	0	0	Ki67+	 6791 10587
1536	0	0	Ki67+	 6792 10104
1537	0	0	Ki67+	 6794 10663
1538	0	0	Ki67+	 6797 10461
1539	0	0	Ki67+	 6798 10797
1540	0	0	Ki67+	 6799 10168
1541	0	0	Ki67+	 6800 10546
1542	0	0	Ki67+	 6801 10132
1543	0	0	Ki67+	 6802 10198
1544	0	0	Ki67+	 6806 10049
1545	0	0	Ki67+	 6806 10605
1546	0	0	Ki67+	 6808 10633
1547	0	0	Ki67+	 6812 10715
1548	0	0	Ki67+	 6813 10320
1549	0	0	Ki67+	 6816 10390
1550	0	0	Ki67+	 6818 10354
1551	0	0	Ki67+	 6819 10025
1552	0	0	Ki67+	 6820 10421
1553	0	0	Ki67+	 6822 10439
1554	0	0	Ki67+	 6825 10625
1555	0	0	Ki67+	 6829 10331
1556	0	0	Ki67+	 6033 11304
1557	0	0	Ki67+	 6036 11048
1558	0	0	Ki67+	 6038 11089
1559	0	0	Ki67+	 6039 11265
1560	0	0	Ki67+	 6044 11530
1561	0	0	Ki67+	 6046 11004
1562	0	0	Ki67+	 6049 11362
1563	0	0	Ki67+	 6050 11319
1564	0	0	Ki67+	 6052 11014
1565	0	0	Ki67+	 6058 11373
1566	0	0	Ki67+	 6060 10986
1567	0	0	Ki67+	 6061 11283
1568	0	0	Ki67+	 6065 11339
1569	0	0	Ki67+	 6067 11064
1570	0	0	Ki67+	 6070 11044
1571	0	0	Ki67+	 6076 11383
1572	0	0	Ki67+	 6077 11582
1573	0	0	Ki67+	 6079 11306
1574	0	0	Ki67+	 6079 11545
1575	0	0	Ki67+	 6090 11034
1576	0	0	Ki67+	 6091 11000
1577	0	0	Ki67+	 6100 11336
1578	0	0	Ki67+	 6100 11370
1579	0	0	Ki67+	 6101 10952
1580	0	0	Ki67+	 6108 11042
1581	0	0	Ki67+	 6112 11550
1582	0	0	Ki67+	 6113 11063
1583	0	0	Ki67+	 6114 11370
1584	0	0	Ki67+	 6116 11002
1585	0	0	Ki67+	 6126 11078
1586	0	0	Ki67+	 6131 11598
1587	0	0	Ki67+	 6132 11094
1588	0	0	Ki67+	 6134 11545
1589	0	0	Ki67+	 6135 10985
1590	0	0	Ki67+	 6142 11102
1591	0	0	Ki67+	 6148 11023
1592	0	0	Ki67+	 6151 11080
1593	0	0	Ki67+	 6154 10999
1594	0	0	Ki67+	 6161 10833
1595	0	0	Ki67+	 6161 11119
1596	0	0	Ki67+	 6164 11359
1597	0	0	Ki67+	 6169 10987
1598	0	0	Ki67+	 6169 11585
1599	0	0	Ki67+	 6170 11566
1600	0	0	Ki67+	 6171 11607
1601	0	0	Ki67+	 6174 11390
1602	0	0	Ki67+	 6176 11431
1603	0	0	Ki67+	 6184 11582
1604	0	0	Ki67+	 6185 11058
1605	0	0	Ki67+	 6197 10986
1606	0	0	Ki67+	 6201 11468
1607	0	0	Ki67+	 6203 11425
1608	0	0	Ki67+	 6208 11487
1609	0	0	Ki67+	 6213 11598
1610	0	0	Ki67+	 6215 10965
1611	0	0	Ki67+	 6218 11452
1612	0	0	Ki67+	 6222 10983
1613	0	0	Ki67+	 6226 11021
1614	0	0	Ki67+	 6229 11095
1615	0	0	Ki67+	 6240 11011
1616	0	0	Ki67+	 6242 11310
1617	0	0	Ki67+	 6242 11398
1618	0	0	Ki67+	 6242 11446
1619	0	0	Ki67+	 6253 11497
1620	0	0	Ki67+	 6260 10971
1621	0	0	Ki67+	 6260 11557
1622	0	0	Ki67+	 6263 11022
1623	0	0	Ki67+	 6269 11136
1624	0	0	Ki67+	 6270 11424
1625	0	0	Ki67+	 6275 10999
1626	0	0	Ki67+	 6276 11517
1627	0	0	Ki67+	 6276 11551
1628	0	0	Ki67+	 6279 10960
1629	0	0	Ki67+	 6279 11609
1630	0	0	Ki67+	 6280 11448
1631	0	0	Ki67+	 6280 11573
1632	0	0	Ki67+	 6282 11032
1633	0	0	Ki67+	 6288 10840
1634	0	0	Ki67+	 6293 11152
1635	0	0	Ki67+	 6295 11597
1636	0	0	Ki67+	 6300 11471
1637	0	0	Ki67+	 6302 11021
1638	0	0	Ki67+	 6305 11457
1639	0	0	Ki67+	 6306 10821
1640	0	0	Ki67+	 6310 11178
1641	0	0	Ki67+	 6314 10857
1642	0	0	Ki67+	 6314 11604
1643	0	0	Ki67+	 6315 11073
1644	0	0	Ki67+	 6315 11103
1645	0	0	Ki67+	 6315 11555
1646	0	0	Ki67+	 6317 11424
1647	0	0	Ki67+	 6326 11570
1648	0	0	Ki67+	 6329 11200
1649	0	0	Ki67+	 6338 11456
1650	0	0	Ki67+	 6338 11509
1651	0	0	Ki67+	 6341 11532
1652	0	0	Ki67+	 6350 11130
1653	0	0	Ki67+	 6361 10833
1654	0	0	Ki67+	 6363 11607
1655	0	0	Ki67+	 6365 11478
1656	0	0	Ki67+	 6369 11489
1657	0	0	Ki67+	 6372 11445
1658	0	0	Ki67+	 6373 11536
1659	0	0	Ki67+	 6376 10831
1660	0	0	Ki67+	 6381 11162
1661	0	0	Ki67+	 6382 11259
1662	0	0	Ki67+	 6388 11534
1663	0	0	Ki67+	 6395 11510
1664	0	0	Ki67+	 6395 11607
1665	0	0	Ki67+	 6396 11266
1666	0	0	Ki67+	 6397 11476
1667	0	0	Ki67+	 6412 11267
1668	0	0	Ki67+	 6413 11232
1669	0	0	Ki67+	 6417 10906
1670	0	0	Ki67+	 6417 11492
1671	0	0	Ki67+	 6419 10938
1672	0	0	Ki67+	 6419 11043
1673	0	0	Ki67+	 6419 11571
1674	0	0	Ki67+	 6421 11256
1675	0	0	Ki67+	 6423 10879
1676	0	0	Ki67+	 6424 11480
1677	0	0	Ki67+	 6428 10846
1678	0	0	Ki67+	 6432 10925
1679	0	0	Ki67+	 6432 11282
1680	0	0	Ki67+	 6433 10955
1681	0	0	Ki67+	 6434 10906
1682	0	0	Ki67+	 6439 10834
1683	0	0	Ki67+	 6442 11305
1684	0	0	Ki67+	 6443 11201
1685	0	0	Ki67+	 6446 11591
1686	0	0	Ki67+	 6453 11256
1687	0	0	Ki67+	 6454 10967
1688	0	0	Ki67+	 6455 10932
1689	0	0	Ki67+	 6459 10853
1690	0	0	Ki67+	 6462 11277
1691	0	0	Ki67+	 6464 11230
1692	0	0	Ki67+	 6466 11513
1693	0	0	Ki67+	 6466 11536
1694	0	0	Ki67+	 6470 11265
1695	0	0	Ki67+	 6473 11284
1696	0	0	Ki67+	 6476 11586
1697	0	0	Ki67+	 6480 11189
1698	0	0	Ki67+	 6480 11554
1699	0	0	Ki67+	 6481 10838
1700	0	0	Ki67+	 6482 11292
1701	0	0	Ki67+	 6485 10947
1702	0	0	Ki67+	 6487 11233
1703	0	0	Ki67+	 6488 11318
1704	0	0	Ki67+	 6489 10980
1705	0	0	Ki67+	 6496 11537
1706	0	0	Ki67+	 6498 11206
1707	0	0	Ki67+	 6502 11561
1708	0	0	Ki67+	 6506 11356
1709	0	0	Ki67+	 6506 11584
1710	0	0	Ki67+	 6507 10956
1711	0	0	Ki67+	 6507 11307
1712	0	0	Ki67+	 6517 11211
1713	0	0	Ki67+	 6520 11559
1714	0	0	Ki67+	 6525 10966
1715	0	0	Ki67+	 6528 10939
1716	0	0	Ki67+	 6532 11279
1717	0	0	Ki67+	 6533 10989
1718	0	0	Ki67+	 6533 11241
1719	0	0	Ki67+	 6535 11473
1720	0	0	Ki67+	 6542 11005
1721	0	0	Ki67+	 6542 11303
1722	0	0	Ki67+	 6543 11604
1723	0	0	Ki67+	 6544 10961
1724	0	0	Ki67+	 6545 11260
1725	0	0	Ki67+	 6545 11587
1726	0	0	Ki67+	 6548 10825
1727	0	0	Ki67+	 6549 11391
1728	0	0	Ki67+	 6549 11421
1729	0	0	Ki67+	 6550 11043
1730	0	0	Ki67+	 6557 11188
1731	0	0	Ki67+	 6559 10999
1732	0	0	Ki67+	 6560 10884
1733	0	0	Ki67+	 6561 11613
1734	0	0	Ki67+	 6563 10839
1735	0	0	Ki67+	 6565 11077
1736	0	0	Ki67+	 6566 10918
1737	0	0	Ki67+	 6568 11311
1738	0	0	Ki67+	 6571 11445
1739	0	0	Ki67+	 6575 10924
1740	0	0	Ki67+	 6576 10943
1741	0	0	Ki67+	 6582 11340
1742	0	0	Ki67+	 6585 11094
1743	0	0	Ki67+	 6590 11024
1744	0	0	Ki67+	 6591 10970
1745	0	0	Ki67+	 6592 10823
1746	0	0	Ki67+	 6593 11390
1747	0	0	Ki67+	 6595 10870
1748	0	0	Ki67+	 6595 11356
1749	0	0	Ki67+	 6599 11472
1750	0	0	Ki67+	 6600 11039
1751	0	0	Ki67+	 6601 10890
1752	0	0	Ki67+	 6606 10976
1753	0	0	Ki67+	 6608 10935
1754	0	0	Ki67+	 6608 11415
1755	0	0	Ki67+	 6609 11075
1756	0	0	Ki67+	 6609 11378
1757	0	0	Ki67+	 6611 11560
1758	0	0	Ki67+	 6613 10844
1759	0	0	Ki67+	 6614 11495
1760	0	0	Ki67+	 6618 11130
1761	0	0	Ki67+	 6627 10994
1762	0	0	Ki67+	 6631 10913
1763	0	0	Ki67+	 6631 11460
1764	0	0	Ki67+	 6632 11090
1765	0	0	Ki67+	 6637 11122
1766	0	0	Ki67+	 6642 11517
1767	0	0	Ki67+	 6655 11193
1768	0	0	Ki67+	 6656 11172
1769	0	0	Ki67+	 6659 11143
1770	0	0	Ki67+	 6661 10980
1771	0	0	Ki67+	 6664 11541
1772	0	0	Ki67+	 6669 11469
1773	0	0	Ki67+	 6670 10993
1774	0	0	Ki67+	 6674 11441
1775	0	0	Ki67+	 6675 11082
1776	0	0	Ki67+	 6678 11202
1777	0	0	Ki67+	 6683 11414
1778	0	0	Ki67+	 6691 11482
1779	0	0	Ki67+	 6691 11509
1780	0	0	Ki67+	 6694 11102
1781	0	0	Ki67+	 6698 11046
1782	0	0	Ki67+	 6702 11419
1783	0	0	Ki67+	 6703 11452
1784	0	0	Ki67+	 6706 11160
1785	0	0	Ki67+	 6707 11574
1786	0	0	Ki67+	 6709 11432
1787	0	0	Ki67+	 6710 11085
1788	0	0	Ki67+	 6714 11494
1789	0	0	Ki67+	 6715 11543
1790	0	0	Ki67+	 6722 11568
1791	0	0	Ki67+	 6726 11202
1792	0	0	Ki67+	 6727 11468
1793	0	0	Ki67+	 6727 11603
1794	0	0	Ki67+	 6732 11067
1795	0	0	Ki67+	 6732 11505
1796	0	0	Ki67+	 6737 11084
1797	0	0	Ki67+	 6737 11585
1798	0	0	Ki67+	 6744 11608
1799	0	0	Ki67+	 6746 11126
1800	0	0	Ki67+	 6751 11523
1801	0	0	Ki67+	 6755 11158
1802	0	0	Ki67+	 6758 11355
1803	0	0	Ki67+	 6761 11107
1804	0	0	Ki67+	 6767 11196
1805	0	0	Ki67+	 6767 11539
1806	0	0	Ki67+	 6769 11568
1807	0	0	Ki67+	 6771 11379
1808	0	0	Ki67+	 6772 11444
1809	0	0	Ki67+	 6773 11426
1810	0	0	Ki67+	 6777 11145
1811	0	0	Ki67+	 6778 11170
1812	0	0	Ki67+	 6787 11588
1813	0	0	Ki67+	 6793 11408
1814	0	0	Ki67+	 6795 11192
1815	0	0	Ki67+	 6799 11487
1816	0	0	Ki67+	 6800 11161
1817	0	0	Ki67+	 6801 10825
1818	0	0	Ki67+	 6803 11453
1819	0	0	Ki67+	 6804 11587
1820	0	0	Ki67+	 6805 11385
1821	0	0	Ki67+	 6813 11235
1822	0	0	Ki67+	 6823 11414
1823	0	0	Ki67+	 6823 11511
1824	0	0	Ki67+	 6825 10860
1825	0	0	Ki67+	 6825 11194
1826	0	0	Ki67+	 6034 12071
1827	0	0	Ki67+	 6035 11634
1828	0	0	Ki67+	 6037 11912
1829	0	0	Ki67+	 6037 12030
1830	0	0	Ki67+	 6037 12302
1831	0	0	Ki67+	 6039 12338
1832	0	0	Ki67+	 6039 12384
1833	0	0	Ki67+	 6041 12274
1834	0	0	Ki67+	 6042 11862
1835	0	0	Ki67+	 6046 11784
1836	0	0	Ki67+	 6049 12153
1837	0	0	Ki67+	 6050 12104
1838	0	0	Ki67+	 6052 11875
1839	0	0	Ki67+	 6060 12130
1840	0	0	Ki67+	 6064 11998
1841	0	0	Ki67+	 6067 11953
1842	0	0	Ki67+	 6068 12091
1843	0	0	Ki67+	 6070 12026
1844	0	0	Ki67+	 6078 11856
1845	0	0	Ki67+	 6078 12332
1846	0	0	Ki67+	 6084 11903
1847	0	0	Ki67+	 6089 11890
1848	0	0	Ki67+	 6091 12063
1849	0	0	Ki67+	 6095 11628
1850	0	0	Ki67+	 6095 12039
1851	0	0	Ki67+	 6099 11915
1852	0	0	Ki67+	 6101 11963
1853	0	0	Ki67+	 6109 12217
1854	0	0	Ki67+	 6113 12243
1855	0	0	Ki67+	 6115 11619
1856	0	0	Ki67+	 6123 11758
1857	0	0	Ki67+	 6124 11852
1858	0	0	Ki67+	 6124 12365
1859	0	0	Ki67+	 6125 12058
1860	0	0	Ki67+	 6126 12156
1861	0	0	Ki67+	 6128 12192
1862	0	0	Ki67+	 6130 11954
1863	0	0	Ki67+	 6130 12028
1864	0	0	Ki67+	 6131 11628
1865	0	0	Ki67+	 6135 12370
1866	0	0	Ki67+	 6140 12216
1867	0	0	Ki67+	 6143 11754
1868	0	0	Ki67+	 6146 11883
1869	0	0	Ki67+	 6146 11968
1870	0	0	Ki67+	 6151 11669
1871	0	0	Ki67+	 6152 12178
1872	0	0	Ki67+	 6163 11753
1873	0	0	Ki67+	 6165 11972
1874	0	0	Ki67+	 6169 11884
1875	0	0	Ki67+	 6173 11678
1876	0	0	Ki67+	 6173 12029
1877	0	0	Ki67+	 6173 12039
1878	0	0	Ki67+	 6174 12061
1879	0	0	Ki67+	 6174 12231
1880	0	0	Ki67+	 6175 11922
1881	0	0	Ki67+	 6175 11944
1882	0	0	Ki67+	 6180 12242
1883	0	0	Ki67+	 6183 12147
1884	0	0	Ki67+	 6192 11984
1885	0	0	Ki67+	 6195 12065
1886	0	0	Ki67+	 6195 12294
1887	0	0	Ki67+	 6200 11688
1888	0	0	Ki67+	 6200 12123
1889	0	0	Ki67+	 6200 12209
1890	0	0	Ki67+	 6207 11879
1891	0	0	Ki67+	 6208 12169
1892	0	0	Ki67+	 6208 12331
1893	0	0	Ki67+	 6214 11981
1894	0	0	Ki67+	 6215 12034
1895	0	0	Ki67+	 6217 11617
1896	0	0	Ki67+	 6222 12082
1897	0	0	Ki67+	 6226 12134
1898	0	0	Ki67+	 6227 11702
1899	0	0	Ki67+	 6228 12400
1900	0	0	Ki67+	 6232 11936
1901	0	0	Ki67+	 6239 12063
1902	0	0	Ki67+	 6239 12265
1903	0	0	Ki67+	 6242 11626
1904	0	0	Ki67+	 6244 11715
1905	0	0	Ki67+	 6249 11986
1906	0	0	Ki67+	 6250 12143
1907	0	0	Ki67+	 6253 12084
1908	0	0	Ki67+	 6263 11892
1909	0	0	Ki67+	 6265 11633
1910	0	0	Ki67+	 6266 12390
1911	0	0	Ki67+	 6267 12191
1912	0	0	Ki67+	 6271 12076
1913	0	0	Ki67+	 6271 12209
1914	0	0	Ki67+	 6274 12127
1915	0	0	Ki67+	 6275 12310
1916	0	0	Ki67+	 6284 12039
1917	0	0	Ki67+	 6285 12232
1918	0	0	Ki67+	 6286 11649
1919	0	0	Ki67+	 6290 11731
1920	0	0	Ki67+	 6291 11916
1921	0	0	Ki67+	 6295 12004
1922	0	0	Ki67+	 6295 12263
1923	0	0	Ki67+	 6296 12236
1924	0	0	Ki67+	 6300 11654
1925	0	0	Ki67+	 6308 11740
1926	0	0	Ki67+	 6316 12053
1927	0	0	Ki67+	 6320 12235
1928	0	0	Ki67+	 6322 12068
1929	0	0	Ki67+	 6326 11737
1930	0	0	Ki67+	 6326 12092
1931	0	0	Ki67+	 6329 11866
1932	0	0	Ki67+	 6330 11891
1933	0	0	Ki67+	 6334 12012
1934	0	0	Ki67+	 6337 11628
1935	0	0	Ki67+	 6341 11677
1936	0	0	Ki67+	 6341 12157
1937	0	0	Ki67+	 6343 12382
1938	0	0	Ki67+	 6344 11746
1939	0	0	Ki67+	 6350 12229
1940	0	0	Ki67+	 6352 12088
1941	0	0	Ki67+	 6353 11731
1942	0	0	Ki67+	 6359 11691
1943	0	0	Ki67+	 6359 11895
1944	0	0	Ki67+	 6362 11802
1945	0	0	Ki67+	 6363 11757
1946	0	0	Ki67+	 6364 11862
1947	0	0	Ki67+	 6365 11953
1948	0	0	Ki67+	 6366 11998
1949	0	0	Ki67+	 6370 11652
1950	0	0	Ki67+	 6372 12321
1951	0	0	Ki67+	 6374 11905
1952	0	0	Ki67+	 6374 12018
1953	0	0	Ki67+	 6376 11801
1954	0	0	Ki67+	 6376 12163
1955	0	0	Ki67+	 6379 11977
1956	0	0	Ki67+	 6379 12291
1957	0	0	Ki67+	 6381 12121
1958	0	0	Ki67+	 6385 11726
1959	0	0	Ki67+	 6386 11881
1960	0	0	Ki67+	 6387 12177
1961	0	0	Ki67+	 6389 11694
1962	0	0	Ki67+	 6391 11779
1963	0	0	Ki67+	 6391 12233
1964	0	0	Ki67+	 6393 11739
1965	0	0	Ki67+	 6401 12330
1966	0	0	Ki67+	 6404 12027
1967	0	0	Ki67+	 6405 11646
1968	0	0	Ki67+	 6406 11914
1969	0	0	Ki67+	 6409 12142
1970	0	0	Ki67+	 6411 11617
1971	0	0	Ki67+	 6415 11703
1972	0	0	Ki67+	 6415 12034
1973	0	0	Ki67+	 6415 12265
1974	0	0	Ki67+	 6421 11927
1975	0	0	Ki67+	 6423 12371
1976	0	0	Ki67+	 6426 11778
1977	0	0	Ki67+	 6427 11647
1978	0	0	Ki67+	 6430 12003
1979	0	0	Ki67+	 6430 12030
1980	0	0	Ki67+	 6431 11909
1981	0	0	Ki67+	 6434 12312
1982	0	0	Ki67+	 6441 12124
1983	0	0	Ki67+	 6443 11923
1984	0	0	Ki67+	 6445 12350
1985	0	0	Ki67+	 6446 11796
1986	0	0	Ki67+	 6449 11720
1987	0	0	Ki67+	 6453 11951
1988	0	0	Ki67+	 6455 12048
1989	0	0	Ki67+	 6455 12151
1990	0	0	Ki67+	 6461 11932
1991	0	0	Ki67+	 6462 11885
1992	0	0	Ki67+	 6463 11736
1993	0	0	Ki67+	 6464 12227
1994	0	0	Ki67+	 6466 12359
1995	0	0	Ki67+	 6467 11675
1996	0	0	Ki67+	 6467 11804
1997	0	0	Ki67+	 6468 12377
1998	0	0	Ki67+	 6478 12123
1999	0	0	Ki67+	 6479 11630
2000	0	0	Ki67+	 6479 11946
2001	0	0	Ki67+	 6480 11844
2002	0	0	Ki67+	 6480 12061
2003	0	0	Ki67+	 6485 11901
2004	0	0	Ki67+	 6487 11762
2005	0	0	Ki67+	 6490 11915
2006	0	0	Ki67+	 6492 11958
2007	0	0	Ki67+	 6494 12130
2008	0	0	Ki67+	 6498 11647
2009	0	0	Ki67+	 6498 11794
2010	0	0	Ki67+	 6501 11662
2011	0	0	Ki67+	 6501 11743
2012	0	0	Ki67+	 6502 11623
2013	0	0	Ki67+	 6509 11996
2014	0	0	Ki67+	 6510 12302
2015	0	0	Ki67+	 6511 11823
2016	0	0	Ki67+	 6514 12082
2017	0	0	Ki67+	 6515 11675
2018	0	0	Ki67+	 6520 11969
2019	0	0	Ki67+	 6520 12164
2020	0	0	Ki67+	 6522 12391
2021	0	0	Ki67+	 6525 11829
2022	0	0	Ki67+	 6526 11759
2023	0	0	Ki67+	 6528 12223
2024	0	0	Ki67+	 6533 11721
2025	0	0	Ki67+	 6533 12142
2026	0	0	Ki67+	 6534 11693
2027	0	0	Ki67+	 6538 11993
2028	0	0	Ki67+	 6538 12176
2029	0	0	Ki67+	 6539 11804
2030	0	0	Ki67+	 6539 12320
2031	0	0	Ki67+	 6541 11650
2032	0	0	Ki67+	 6545 11671
2033	0	0	Ki67+	 6548 11783
2034	0	0	Ki67+	 6549 11705
2035	0	0	Ki67+	 6552 11990
2036	0	0	Ki67+	 6552 12144
2037	0	0	Ki67+	 6554 11857
2038	0	0	Ki67+	 6557 12100
2039	0	0	Ki67+	 6560 11665
2040	0	0	Ki67+	 6562 12375
2041	0	0	Ki67+	 6563 11891
2042	0	0	Ki67+	 6565 11719
2043	0	0	Ki67+	 6566 11959
2044	0	0	Ki67+	 6569 12312
2045	0	0	Ki67+	 6570 12252
2046	0	0	Ki67+	 6577 11810
2047	0	0	Ki67+	 6583 12327
2048	0	0	Ki67+	 6585 11643
2049	0	0	Ki67+	 6586 11973
2050	0	0	Ki67+	 6586 11990
2051	0	0	Ki67+	 6589 11867
2052	0	0	Ki67+	 6590 11624
2053	0	0	Ki67+	 6591 11718
2054	0	0	Ki67+	 6591 12263
2055	0	0	Ki67+	 6594 12042
2056	0	0	Ki67+	 6595 12390
2057	0	0	Ki67+	 6598 11687
2058	0	0	Ki67+	 6599 11815
2059	0	0	Ki67+	 6601 12156
2060	0	0	Ki67+	 6602 12014
2061	0	0	Ki67+	 6604 11670
2062	0	0	Ki67+	 6604 11920
2063	0	0	Ki67+	 6613 11986
2064	0	0	Ki67+	 6616 12406
2065	0	0	Ki67+	 6617 12043
2066	0	0	Ki67+	 6618 12343
2067	0	0	Ki67+	 6620 11724
2068	0	0	Ki67+	 6624 11650
2069	0	0	Ki67+	 6626 11742
2070	0	0	Ki67+	 6629 12306
2071	0	0	Ki67+	 6630 12057
2072	0	0	Ki67+	 6635 11912
2073	0	0	Ki67+	 6639 12000
2074	0	0	Ki67+	 6641 11838
2075	0	0	Ki67+	 6644 11707
2076	0	0	Ki67+	 6649 11884
2077	0	0	Ki67+	 6651 11795
2078	0	0	Ki67+	 6654 12184
2079	0	0	Ki67+	 6656 11737
2080	0	0	Ki67+	 6657 11681
2081	0	0	Ki67+	 6659 11768
2082	0	0	Ki67+	 6663 12205
2083	0	0	Ki67+	 6663 12391
2084	0	0	Ki67+	 6665 12076
2085	0	0	Ki67+	 6667 11846
2086	0	0	Ki67+	 6671 11688
2087	0	0	Ki67+	 6677 12258
2088	0	0	Ki67+	 6679 12029
2089	0	0	Ki67+	 6682 12369
2090	0	0	Ki67+	 6682 12388
2091	0	0	Ki67+	 6684 11780
2092	0	0	Ki67+	 6686 12086
2093	0	0	Ki67+	 6688 11708
2094	0	0	Ki67+	 6688 11925
2095	0	0	Ki67+	 6691 11734
2096	0	0	Ki67+	 6691 11860
2097	0	0	Ki67+	 6693 12197
2098	0	0	Ki67+	 6694 11971
2099	0	0	Ki67+	 6696 11790
2100	0	0	Ki67+	 6698 11772
2101	0	0	Ki67+	 6700 12162
2102	0	0	Ki67+	 6702 12377
2103	0	0	Ki67+	 6706 12314
2104	0	0	Ki67+	 6709 11783
2105	0	0	Ki67+	 6709 11954
2106	0	0	Ki67+	 6709 12054
2107	0	0	Ki67+	 6715 11741
2108	0	0	Ki67+	 6717 11883
2109	0	0	Ki67+	 6724 12086
2110	0	0	Ki67+	 6729 11762
2111	0	0	Ki67+	 6731 12059
2112	0	0	Ki67+	 6732 12376
2113	0	0	Ki67+	 6734 11810
2114	0	0	Ki67+	 6735 11747
2115	0	0	Ki67+	 6736 11784
2116	0	0	Ki67+	 6739 11985
2117	0	0	Ki67+	 6746 12327
2118	0	0	Ki67+	 6747 12338
2119	0	0	Ki67+	 6748 12260
2120	0	0	Ki67+	 6750 12065
2121	0	0	Ki67+	 6751 11916
2122	0	0	Ki67+	 6751 12355
2123	0	0	Ki67+	 6755 11899
2124	0	0	Ki67+	 6755 12382
2125	0	0	Ki67+	 6756 12005
2126	0	0	Ki67+	 6756 12276
2127	0	0	Ki67+	 6761 11840
2128	0	0	Ki67+	 6766 11629
2129	0	0	Ki67+	 6767 11785
2130	0	0	Ki67+	 6770 11999
2131	0	0	Ki67+	 6774 11649
2132	0	0	Ki67+	 6774 12014
2133	0	0	Ki67+	 6774 12239
2134	0	0	Ki67+	 6775 11806
2135	0	0	Ki67+	 6777 12081
2136	0	0	Ki67+	 6780 12315
2137	0	0	Ki67+	 6781 12368
2138	0	0	Ki67+	 6784 12127
2139	0	0	Ki67+	 6786 11799
2140	0	0	Ki67+	 6789 12038
2141	0	0	Ki67+	 6792 11942
2142	0	0	Ki67+	 6796 12298
2143	0	0	Ki67+	 6797 11625
2144	0	0	Ki67+	 6797 12124
2145	0	0	Ki67+	 6799 12249
2146	0	0	Ki67+	 6802 11868
2147	0	0	Ki67+	 6809 11833
2148	0	0	Ki67+	 6809 12095
2149	0	0	Ki67+	 6816 11967
2150	0	0	Ki67+	 6816 12372
2151	0	0	Ki67+	 6827 12000
2152	0	0	Ki67+	 6831 12111
2153	0	0	Ki67+	 6034 12695
2154	0	0	Ki67+	 6036 12518
2155	0	0	Ki67+	 6037 13102
2156	0	0	Ki67+	 6039 13053
2157	0	0	Ki67+	 6046 12591
2158	0	0	Ki67+	 6046 12669
2159	0	0	Ki67+	 6051 12811
2160	0	0	Ki67+	 6052 12430
2161	0	0	Ki67+	 6054 12984
2162	0	0	Ki67+	 6056 12794
2163	0	0	Ki67+	 6057 13205
2164	0	0	Ki67+	 6059 12542
2165	0	0	Ki67+	 6063 12692
2166	0	0	Ki67+	 6066 12739
2167	0	0	Ki67+	 6068 12646
2168	0	0	Ki67+	 6071 12723
2169	0	0	Ki67+	 6071 13133
2170	0	0	Ki67+	 6073 12773
2171	0	0	Ki67+	 6074 12433
2172	0	0	Ki67+	 6074 12467
2173	0	0	Ki67+	 6074 12760
2174	0	0	Ki67+	 6078 12618
2175	0	0	Ki67+	 6078 13046
2176	0	0	Ki67+	 6079 12649
2177	0	0	Ki67+	 6085 12540
2178	0	0	Ki67+	 6088 12994
2179	0	0	Ki67+	 6089 13179
2180	0	0	Ki67+	 6090 13082
2181	0	0	Ki67+	 6091 12556
2182	0	0	Ki67+	 6091 12671
2183	0	0	Ki67+	 6092 12790
2184	0	0	Ki67+	 6101 12506
2185	0	0	Ki67+	 6103 12757
2186	0	0	Ki67+	 6106 12933
2187	0	0	Ki67+	 6107 13049
2188	0	0	Ki67+	 6110 12628
2189	0	0	Ki67+	 6111 12997
2190	0	0	Ki67+	 6116 12560
2191	0	0	Ki67+	 6120 12613
2192	0	0	Ki67+	 6126 13082
2193	0	0	Ki67+	 6131 12653
2194	0	0	Ki67+	 6138 12570
2195	0	0	Ki67+	 6139 12507
2196	0	0	Ki67+	 6143 12993
2197	0	0	Ki67+	 6144 13083
2198	0	0	Ki67+	 6145 12481
2199	0	0	Ki67+	 6147 12428
2200	0	0	Ki67+	 6148 12695
2201	0	0	Ki67+	 6151 12631
2202	0	0	Ki67+	 6151 13111
2203	0	0	Ki67+	 6152 12741
2204	0	0	Ki67+	 6155 12549
2205	0	0	Ki67+	 6155 13001
2206	0	0	Ki67+	 6158 12530
2207	0	0	Ki67+	 6158 13045
2208	0	0	Ki67+	 6158 13129
2209	0	0	Ki67+	 6168 12457
2210	0	0	Ki67+	 6168 12696
2211	0	0	Ki67+	 6175 13151
2212	0	0	Ki67+	 6178 12482
2213	0	0	Ki67+	 6179 13063
2214	0	0	Ki67+	 6182 12726
2215	0	0	Ki67+	 6183 12513
2216	0	0	Ki67+	 6184 12989
2217	0	0	Ki67+	 6188 12494
2218	0	0	Ki67+	 6188 12671
2219	0	0	Ki67+	 6197 13157
2220	0	0	Ki67+	 6201 12522
2221	0	0	Ki67+	 6201 12705
2222	0	0	Ki67+	 6206 12744
2223	0	0	Ki67+	 6214 12697
2224	0	0	Ki67+	 6215 12772
2225	0	0	Ki67+	 6218 13129
2226	0	0	Ki67+	 6229 13017
2227	0	0	Ki67+	 6229 13151
2228	0	0	Ki67+	 6233 12514
2229	0	0	Ki67+	 6234 12761
2230	0	0	Ki67+	 6237 12973
2231	0	0	Ki67+	 6240 13040
2232	0	0	Ki67+	 6245 12435
2233	0	0	Ki67+	 6247 12454
2234	0	0	Ki67+	 6250 12653
2235	0	0	Ki67+	 6252 12538
2236	0	0	Ki67+	 6252 13174
2237	0	0	Ki67+	 6254 12479
2238	0	0	Ki67+	 6258 13022
2239	0	0	Ki67+	 6260 12768
2240	0	0	Ki67+	 6261 12631
2241	0	0	Ki67+	 6261 12995
2242	0	0	Ki67+	 6262 13109
2243	0	0	Ki67+	 6269 12616
2244	0	0	Ki67+	 6277 12824
2245	0	0	Ki67+	 6279 13196
2246	0	0	Ki67+	 6282 12489
2247	0	0	Ki67+	 6287 12646
2248	0	0	Ki67+	 6287 13140
2249	0	0	Ki67+	 6288 12872
2250	0	0	Ki67+	 6289 12698
2251	0	0	Ki67+	 6289 12804
2252	0	0	Ki67+	 6292 12851
2253	0	0	Ki67+	 6294 13092
2254	0	0	Ki67+	 6296 13053
2255	0	0	Ki67+	 6296 13175
2256	0	0	Ki67+	 6298 12437
2257	0	0	Ki67+	 6299 12664
2258	0	0	Ki67+	 6301 12624
2259	0	0	Ki67+	 6302 12907
2260	0	0	Ki67+	 6306 12489
2261	0	0	Ki67+	 6311 12643
2262	0	0	Ki67+	 6311 12747
2263	0	0	Ki67+	 6319 13215
2264	0	0	Ki67+	 6321 12468
2265	0	0	Ki67+	 6324 12910
2266	0	0	Ki67+	 6332 13197
2267	0	0	Ki67+	 6336 12752
2268	0	0	Ki67+	 6336 12883
2269	0	0	Ki67+	 6338 12784
2270	0	0	Ki67+	 6342 12707
2271	0	0	Ki67+	 6345 12798
2272	0	0	Ki67+	 6350 12621
2273	0	0	Ki67+	 6352 12721
2274	0	0	Ki67+	 6354 12772
2275	0	0	Ki67+	 6358 12675
2276	0	0	Ki67+	 6360 12575
2277	0	0	Ki67+	 6360 12959
2278	0	0	Ki67+	 6366 13170
2279	0	0	Ki67+	 6367 12912
2280	0	0	Ki67+	 6370 12436
2281	0	0	Ki67+	 6375 12898
2282	0	0	Ki67+	 6376 12469
2283	0	0	Ki67+	 6379 12690
2284	0	0	Ki67+	 6380 13211
2285	0	0	Ki67+	 6384 12498
2286	0	0	Ki67+	 6384 12939
2287	0	0	Ki67+	 6385 12919
2288	0	0	Ki67+	 6386 12992
2289	0	0	Ki67+	 6395 12776
2290	0	0	Ki67+	 6395 13058
2291	0	0	Ki67+	 6402 13201
2292	0	0	Ki67+	 6403 12530
2293	0	0	Ki67+	 6403 12572
2294	0	0	Ki67+	 6407 12653
2295	0	0	Ki67+	 6410 13000
2296	0	0	Ki67+	 6410 13034
2297	0	0	Ki67+	 6410 13144
2298	0	0	Ki67+	 6415 12937
2299	0	0	Ki67+	 6418 12875
2300	0	0	Ki67+	 6420 12910
2301	0	0	Ki67+	 6420 13075
2302	0	0	Ki67+	 6427 12709
2303	0	0	Ki67+	 6430 12640
2304	0	0	Ki67+	 6432 12835
2305	0	0	Ki67+	 6434 13088
2306	0	0	Ki67+	 6436 12485
2307	0	0	Ki67+	 6440 12519
2308	0	0	Ki67+	 6445 12671
2309	0	0	Ki67+	 6448 12445
2310	0	0	Ki67+	 6449 12983
2311	0	0	Ki67+	 6451 12504
2312	0	0	Ki67+	 6451 13189
2313	0	0	Ki67+	 6454 13169
2314	0	0	Ki67+	 6458 12960
2315	0	0	Ki67+	 6460 12759
2316	0	0	Ki67+	 6465 12813
2317	0	0	Ki67+	 6471 12581
2318	0	0	Ki67+	 6474 12474
2319	0	0	Ki67+	 6476 13015
2320	0	0	Ki67+	 6479 12427
2321	0	0	Ki67+	 6480 13150
2322	0	0	Ki67+	 6481 13093
2323	0	0	Ki67+	 6482 12968
2324	0	0	Ki67+	 6490 12654
2325	0	0	Ki67+	 6490 12707
2326	0	0	Ki67+	 6494 13162
2327	0	0	Ki67+	 6501 12997
2328	0	0	Ki67+	 6505 13026
2329	0	0	Ki67+	 6506 13055
2330	0	0	Ki67+	 6510 12417
2331	0	0	Ki67+	 6525 13137
2332	0	0	Ki67+	 6529 13090
2333	0	0	Ki67+	 6531 12862
2334	0	0	Ki67+	 6534 13175
2335	0	0	Ki67+	 6535 12776
2336	0	0	Ki67+	 6536 12480
2337	0	0	Ki67+	 6547 12954
2338	0	0	Ki67+	 6547 13201
2339	0	0	Ki67+	 6551 12873
2340	0	0	Ki67+	 6552 12849
2341	0	0	Ki67+	 6555 13029
2342	0	0	Ki67+	 6558 12806
2343	0	0	Ki67+	 6566 12921
2344	0	0	Ki67+	 6569 13151
2345	0	0	Ki67+	 6572 12427
2346	0	0	Ki67+	 6574 12964
2347	0	0	Ki67+	 6576 12629
2348	0	0	Ki67+	 6577 13108
2349	0	0	Ki67+	 6583 13131
2350	0	0	Ki67+	 6586 13046
2351	0	0	Ki67+	 6587 13185
2352	0	0	Ki67+	 6596 12572
2353	0	0	Ki67+	 6598 12840
2354	0	0	Ki67+	 6599 12659
2355	0	0	Ki67+	 6601 12745
2356	0	0	Ki67+	 6602 12989
2357	0	0	Ki67+	 6605 12419
2358	0	0	Ki67+	 6612 13130
2359	0	0	Ki67+	 6618 13161
2360	0	0	Ki67+	 6619 13055
2361	0	0	Ki67+	 6620 12453
2362	0	0	Ki67+	 6620 12696
2363	0	0	Ki67+	 6623 13202
2364	0	0	Ki67+	 6624 12871
2365	0	0	Ki67+	 6626 12985
2366	0	0	Ki67+	 6633 13151
2367	0	0	Ki67+	 6638 12714
2368	0	0	Ki67+	 6640 12529
2369	0	0	Ki67+	 6642 12475
2370	0	0	Ki67+	 6654 12867
2371	0	0	Ki67+	 6660 12550
2372	0	0	Ki67+	 6665 12764
2373	0	0	Ki67+	 6666 12616
2374	0	0	Ki67+	 6671 12684
2375	0	0	Ki67+	 6672 13072
2376	0	0	Ki67+	 6674 12936
2377	0	0	Ki67+	 6675 12861
2378	0	0	Ki67+	 6677 12475
2379	0	0	Ki67+	 6677 12763
2380	0	0	Ki67+	 6677 12879
2381	0	0	Ki67+	 6682 12701
2382	0	0	Ki67+	 6684 13157
2383	0	0	Ki67+	 6685 12978
2384	0	0	Ki67+	 6692 12671
2385	0	0	Ki67+	 6695 12496
2386	0	0	Ki67+	 6695 12573
2387	0	0	Ki67+	 6697 12738
2388	0	0	Ki67+	 6699 12534
2389	0	0	Ki67+	 6705 12863
2390	0	0	Ki67+	 6706 12837
2391	0	0	Ki67+	 6706 13120
2392	0	0	Ki67+	 6710 12522
2393	0	0	Ki67+	 6715 13195
2394	0	0	Ki67+	 6722 13137
2395	0	0	Ki67+	 6723 12931
2396	0	0	Ki67+	 6725 13014
2397	0	0	Ki67+	 6726 12605
2398	0	0	Ki67+	 6728 12746
2399	0	0	Ki67+	 6736 12975
2400	0	0	Ki67+	 6737 12582
2401	0	0	Ki67+	 6740 12684
2402	0	0	Ki67+	 6744 12719
2403	0	0	Ki67+	 6744 13090
2404	0	0	Ki67+	 6749 12809
2405	0	0	Ki67+	 6752 13179
2406	0	0	Ki67+	 6753 13026
2407	0	0	Ki67+	 6758 13133
2408	0	0	Ki67+	 6761 13171
2409	0	0	Ki67+	 6767 12982
2410	0	0	Ki67+	 6768 12481
2411	0	0	Ki67+	 6769 12608
2412	0	0	Ki67+	 6770 12833
2413	0	0	Ki67+	 6772 12789
2414	0	0	Ki67+	 6775 12599
2415	0	0	Ki67+	 6779 13083
2416	0	0	Ki67+	 6780 13112
2417	0	0	Ki67+	 6781 12961
2418	0	0	Ki67+	 6782 12498
2419	0	0	Ki67+	 6783 13046
2420	0	0	Ki67+	 6786 12526
2421	0	0	Ki67+	 6790 13189
2422	0	0	Ki67+	 6793 13074
2423	0	0	Ki67+	 6793 13138
2424	0	0	Ki67+	 6795 12791
2425	0	0	Ki67+	 6795 12982
2426	0	0	Ki67+	 6797 12558
2427	0	0	Ki67+	 6797 13164
2428	0	0	Ki67+	 6801 12641
2429	0	0	Ki67+	 6802 13013
2430	0	0	Ki67+	 6805 12545
2431	0	0	Ki67+	 6805 12593
2432	0	0	Ki67+	 6805 13095
2433	0	0	Ki67+	 6808 12867
2434	0	0	Ki67+	 6809 12462
2435	0	0	Ki67+	 6812 12908
2436	0	0	Ki67+	 6813 12760
2437	0	0	Ki67+	 6817 12982
2438	0	0	Ki67+	 6818 12417
2439	0	0	Ki67+	 6826 12753
2440	0	0	Ki67+	 6826 13036
2441	0	0	Ki67+	 6830 13001
2442	0	0	Ki67+	 6831 12812
2443	0	0	Ki67+	 6036 13565
2444	0	0	Ki67+	 6038 13406
2445	0	0	Ki67+	 6044 13223
2446	0	0	Ki67+	 6049 13608
2447	0	0	Ki67+	 6052 13299
2448	0	0	Ki67+	 6052 13522
2449	0	0	Ki67+	 6054 13686
2450	0	0	Ki67+	 6058 13405
2451	0	0	Ki67+	 6059 13478
2452	0	0	Ki67+	 6065 13322
2453	0	0	Ki67+	 6067 13650
2454	0	0	Ki67+	 6071 13666
2455	0	0	Ki67+	 6080 13391
2456	0	0	Ki67+	 6082 13225
2457	0	0	Ki67+	 6082 13612
2458	0	0	Ki67+	 6082 13913
2459	0	0	Ki67+	 6087 13352
2460	0	0	Ki67+	 6088 13950
2461	0	0	Ki67+	 6090 13853
2462	0	0	Ki67+	 6098 13235
2463	0	0	Ki67+	 6099 13446
2464	0	0	Ki67+	 6107 13228
2465	0	0	Ki67+	 6107 13262
2466	0	0	Ki67+	 6114 13363
2467	0	0	Ki67+	 6116 13875
2468	0	0	Ki67+	 6118 13472
2469	0	0	Ki67+	 6120 13674
2470	0	0	Ki67+	 6121 13563
2471	0	0	Ki67+	 6123 13257
2472	0	0	Ki67+	 6123 13690
2473	0	0	Ki67+	 6134 13782
2474	0	0	Ki67+	 6136 13681
2475	0	0	Ki67+	 6137 13402
2476	0	0	Ki67+	 6150 13527
2477	0	0	Ki67+	 6158 13914
2478	0	0	Ki67+	 6160 13622
2479	0	0	Ki67+	 6164 13331
2480	0	0	Ki67+	 6165 13811
2481	0	0	Ki67+	 6166 13288
2482	0	0	Ki67+	 6167 13409
2483	0	0	Ki67+	 6173 13433
2484	0	0	Ki67+	 6173 13500
2485	0	0	Ki67+	 6177 13455
2486	0	0	Ki67+	 6182 13728
2487	0	0	Ki67+	 6190 13833
2488	0	0	Ki67+	 6199 13310
2489	0	0	Ki67+	 6205 13780
2490	0	0	Ki67+	 6209 13357
2491	0	0	Ki67+	 6215 13732
2492	0	0	Ki67+	 6224 13349
2493	0	0	Ki67+	 6225 13660
2494	0	0	Ki67+	 6228 13802
2495	0	0	Ki67+	 6229 13544
2496	0	0	Ki67+	 6233 13454
2497	0	0	Ki67+	 6240 13495
2498	0	0	Ki67+	 6240 13576
2499	0	0	Ki67+	 6242 13471
2500	0	0	Ki67+	 6243 13722
2501	0	0	Ki67+	 6245 13875
2502	0	0	Ki67+	 6251 13311
2503	0	0	Ki67+	 6254 13536
2504	0	0	Ki67+	 6260 13418
2505	0	0	Ki67+	 6262 13711
2506	0	0	Ki67+	 6262 13779
2507	0	0	Ki67+	 6270 13315
2508	0	0	Ki67+	 6273 13789
2509	0	0	Ki67+	 6274 13595
2510	0	0	Ki67+	 6276 13342
2511	0	0	Ki67+	 6276 13554
2512	0	0	Ki67+	 6281 13505
2513	0	0	Ki67+	 6288 13937
2514	0	0	Ki67+	 6295 13362
2515	0	0	Ki67+	 6303 13487
2516	0	0	Ki67+	 6306 13564
2517	0	0	Ki67+	 6306 13905
2518	0	0	Ki67+	 6311 13373
2519	0	0	Ki67+	 6311 13590
2520	0	0	Ki67+	 6315 13942
2521	0	0	Ki67+	 6317 13657
2522	0	0	Ki67+	 6317 13851
2523	0	0	Ki67+	 6319 13821
2524	0	0	Ki67+	 6319 13901
2525	0	0	Ki67+	 6329 13808
2526	0	0	Ki67+	 6333 13493
2527	0	0	Ki67+	 6335 13554
2528	0	0	Ki67+	 6337 13961
2529	0	0	Ki67+	 6341 13374
2530	0	0	Ki67+	 6342 13364
2531	0	0	Ki67+	 6343 13409
2532	0	0	Ki67+	 6345 13530
2533	0	0	Ki67+	 6345 13694
2534	0	0	Ki67+	 6347 13394
2535	0	0	Ki67+	 6356 13536
2536	0	0	Ki67+	 6357 13219
2537	0	0	Ki67+	 6359 13559
2538	0	0	Ki67+	 6365 13791
2539	0	0	Ki67+	 6374 13628
2540	0	0	Ki67+	 6376 13979
2541	0	0	Ki67+	 6377 13357
2542	0	0	Ki67+	 6380 13258
2543	0	0	Ki67+	 6392 13497
2544	0	0	Ki67+	 6396 13372
2545	0	0	Ki67+	 6396 13947
2546	0	0	Ki67+	 6399 13813
2547	0	0	Ki67+	 6402 13454
2548	0	0	Ki67+	 6405 14002
2549	0	0	Ki67+	 6407 13749
2550	0	0	Ki67+	 6410 13779
2551	0	0	Ki67+	 6411 13365
2552	0	0	Ki67+	 6418 13407
2553	0	0	Ki67+	 6419 13344
2554	0	0	Ki67+	 6421 13775
2555	0	0	Ki67+	 6422 13378
2556	0	0	Ki67+	 6425 13830
2557	0	0	Ki67+	 6425 13846
2558	0	0	Ki67+	 6427 13951
2559	0	0	Ki67+	 6434 13784
2560	0	0	Ki67+	 6440 13477
2561	0	0	Ki67+	 6440 13968
2562	0	0	Ki67+	 6441 13990
2563	0	0	Ki67+	 6447 13867
2564	0	0	Ki67+	 6452 13261
2565	0	0	Ki67+	 6452 13378
2566	0	0	Ki67+	 6459 13490
2567	0	0	Ki67+	 6462 13410
2568	0	0	Ki67+	 6468 14001
2569	0	0	Ki67+	 6469 13227
2570	0	0	Ki67+	 6471 13242
2571	0	0	Ki67+	 6474 13883
2572	0	0	Ki67+	 6476 13478
2573	0	0	Ki67+	 6478 13917
2574	0	0	Ki67+	 6480 13277
2575	0	0	Ki67+	 6481 13421
2576	0	0	Ki67+	 6483 13311
2577	0	0	Ki67+	 6483 13458
2578	0	0	Ki67+	 6492 13261
2579	0	0	Ki67+	 6494 13414
2580	0	0	Ki67+	 6495 13920
2581	0	0	Ki67+	 6499 13788
2582	0	0	Ki67+	 6504 13570
2583	0	0	Ki67+	 6506 13432
2584	0	0	Ki67+	 6507 13269
2585	0	0	Ki67+	 6514 13294
2586	0	0	Ki67+	 6514 13484
2587	0	0	Ki67+	 6514 13632
2588	0	0	Ki67+	 6517 13313
2589	0	0	Ki67+	 6518 13788
2590	0	0	Ki67+	 6521 13349
2591	0	0	Ki67+	 6521 13606
2592	0	0	Ki67+	 6521 13869
2593	0	0	Ki67+	 6527 13893
2594	0	0	Ki67+	 6532 13451
2595	0	0	Ki67+	 6536 13297
2596	0	0	Ki67+	 6537 13345
2597	0	0	Ki67+	 6537 13568
2598	0	0	Ki67+	 6538 13798
2599	0	0	Ki67+	 6539 13674
2600	0	0	Ki67+	 6540 13502
2601	0	0	Ki67+	 6541 13333
2602	0	0	Ki67+	 6544 13231
2603	0	0	Ki67+	 6544 13754
2604	0	0	Ki67+	 6550 13473
2605	0	0	Ki67+	 6551 13840
2606	0	0	Ki67+	 6552 13698
2607	0	0	Ki67+	 6554 13320
2608	0	0	Ki67+	 6555 13639
2609	0	0	Ki67+	 6557 13373
2610	0	0	Ki67+	 6561 13760
2611	0	0	Ki67+	 6564 13356
2612	0	0	Ki67+	 6571 13818
2613	0	0	Ki67+	 6573 13466
2614	0	0	Ki67+	 6574 13574
2615	0	0	Ki67+	 6576 13598
2616	0	0	Ki67+	 6576 13677
2617	0	0	Ki67+	 6578 13803
2618	0	0	Ki67+	 6580 13713
2619	0	0	Ki67+	 6583 13284
2620	0	0	Ki67+	 6585 13861
2621	0	0	Ki67+	 6586 13700
2622	0	0	Ki67+	 6590 13938
2623	0	0	Ki67+	 6592 13578
2624	0	0	Ki67+	 6593 13602
2625	0	0	Ki67+	 6596 13332
2626	0	0	Ki67+	 6599 13733
2627	0	0	Ki67+	 6601 13642
2628	0	0	Ki67+	 6602 13773
2629	0	0	Ki67+	 6609 13279
2630	0	0	Ki67+	 6611 13797
2631	0	0	Ki67+	 6613 13616
2632	0	0	Ki67+	 6614 13292
2633	0	0	Ki67+	 6616 13378
2634	0	0	Ki67+	 6618 13774
2635	0	0	Ki67+	 6620 13343
2636	0	0	Ki67+	 6624 13310
2637	0	0	Ki67+	 6624 13665
2638	0	0	Ki67+	 6626 13500
2639	0	0	Ki67+	 6628 13263
2640	0	0	Ki67+	 6630 13531
2641	0	0	Ki67+	 6631 13227
2642	0	0	Ki67+	 6631 13825
2643	0	0	Ki67+	 6637 13395
2644	0	0	Ki67+	 6640 13364
2645	0	0	Ki67+	 6645 13899
2646	0	0	Ki67+	 6646 13505
2647	0	0	Ki67+	 6647 13540
2648	0	0	Ki67+	 6648 13809
2649	0	0	Ki67+	 6651 13515
2650	0	0	Ki67+	 6657 13360
2651	0	0	Ki67+	 6659 13665
2652	0	0	Ki67+	 6662 13555
2653	0	0	Ki67+	 6668 13675
2654	0	0	Ki67+	 6671 14001
2655	0	0	Ki67+	 6678 13923
2656	0	0	Ki67+	 6682 13595
2657	0	0	Ki67+	 6683 13523
2658	0	0	Ki67+	 6685 13244
2659	0	0	Ki67+	 6685 13717
2660	0	0	Ki67+	 6688 13358
2661	0	0	Ki67+	 6696 13277
2662	0	0	Ki67+	 6697 13712
2663	0	0	Ki67+	 6698 13729
2664	0	0	Ki67+	 6707 13551
2665	0	0	Ki67+	 6708 13343
2666	0	0	Ki67+	 6710 13298
2667	0	0	Ki67+	 6711 13417
2668	0	0	Ki67+	 6712 13244
2669	0	0	Ki67+	 6713 13378
2670	0	0	Ki67+	 6721 13307
2671	0	0	Ki67+	 6722 13598
2672	0	0	Ki67+	 6723 13755
2673	0	0	Ki67+	 6725 13769
2674	0	0	Ki67+	 6727 13525
2675	0	0	Ki67+	 6730 13629
2676	0	0	Ki67+	 6734 14012
2677	0	0	Ki67+	 6736 13273
2678	0	0	Ki67+	 6737 13548
2679	0	0	Ki67+	 6740 13360
2680	0	0	Ki67+	 6740 13450
2681	0	0	Ki67+	 6745 13314
2682	0	0	Ki67+	 6745 13617
2683	0	0	Ki67+	 6745 13783
2684	0	0	Ki67+	 6745 13960
2685	0	0	Ki67+	 6747 13586
2686	0	0	Ki67+	 6748 13390
2687	0	0	Ki67+	 6754 13863
2688	0	0	Ki67+	 6757 13614
2689	0	0	Ki67+	 6758 13467
2690	0	0	Ki67+	 6759 13409
2691	0	0	Ki67+	 6761 13751
2692	0	0	Ki67+	 6764 13709
2693	0	0	Ki67+	 6764 13890
2694	0	0	Ki67+	 6765 13379
2695	0	0	Ki67+	 6766 13474
2696	0	0	Ki67+	 6766 13552
2697	0	0	Ki67+	 6771 13316
2698	0	0	Ki67+	 6771 13825
2699	0	0	Ki67+	 6773 13679
2700	0	0	Ki67+	 6774 13564
2701	0	0	Ki67+	 6776 13225
2702	0	0	Ki67+	 6785 13292
2703	0	0	Ki67+	 6785 13335
2704	0	0	Ki67+	 6786 13645
2705	0	0	Ki67+	 6787 13245
2706	0	0	Ki67+	 6787 13594
2707	0	0	Ki67+	 6788 13468
2708	0	0	Ki67+	 6794 13502
2709	0	0	Ki67+	 6796 13369
2710	0	0	Ki67+	 6804 14012
2711	0	0	Ki67+	 6807 13864
2712	0	0	Ki67+	 6810 13799
2713	0	0	Ki67+	 6815 13401
2714	0	0	Ki67+	 6818 13491
2715	0	0	Ki67+	 6823 13729
2716	0	0	Ki67+	 6823 13773
2717	0	0	Ki67+	 6824 13800
2718	0	0	Ki67+	 6828 13643
2719	0	0	Ki67+	 6830 13762
2720	0	0	Ki67+	 6831 13879
2721	0	0	Ki67+	 6046 14290
2722	0	0	Ki67+	 6048 14728
2723	0	0	Ki67+	 6077 14343
2724	0	0	Ki67+	 6107 14767
2725	0	0	Ki67+	 6112 14679
2726	0	0	Ki67+	 6137 14332
2727	0	0	Ki67+	 6138 14020
2728	0	0	Ki67+	 6145 14810
2729	0	0	Ki67+	 6151 14598
2730	0	0	Ki67+	 6155 14306
2731	0	0	Ki67+	 6157 14805
2732	0	0	Ki67+	 6165 14745
2733	0	0	Ki67+	 6186 14030
2734	0	0	Ki67+	 6195 14481
2735	0	0	Ki67+	 6220 14077
2736	0	0	Ki67+	 6229 14800
2737	0	0	Ki67+	 6243 14605
2738	0	0	Ki67+	 6264 14113
2739	0	0	Ki67+	 6284 14068
2740	0	0	Ki67+	 6319 14291
2741	0	0	Ki67+	 6325 14523
2742	0	0	Ki67+	 6326 14559
2743	0	0	Ki67+	 6358 14293
2744	0	0	Ki67+	 6360 14171
2745	0	0	Ki67+	 6374 14750
2746	0	0	Ki67+	 6385 14621
2747	0	0	Ki67+	 6389 14246
2748	0	0	Ki67+	 6390 14163
2749	0	0	Ki67+	 6409 14334
2750	0	0	Ki67+	 6417 14503
2751	0	0	Ki67+	 6431 14036
2752	0	0	Ki67+	 6432 14245
2753	0	0	Ki67+	 6449 14711
2754	0	0	Ki67+	 6463 14419
2755	0	0	Ki67+	 6471 14282
2756	0	0	Ki67+	 6472 14591
2757	0	0	Ki67+	 6475 14074
2758	0	0	Ki67+	 6477 14063
2759	0	0	Ki67+	 6477 14305
2760	0	0	Ki67+	 6483 14458
2761	0	0	Ki67+	 6484 14443
2762	0	0	Ki67+	 6485 14401
2763	0	0	Ki67+	 6487 14244
2764	0	0	Ki67+	 6492 14698
2765	0	0	Ki67+	 6502 14305
2766	0	0	Ki67+	 6503 14075
2767	0	0	Ki67+	 6503 14155
2768	0	0	Ki67+	 6503 14237
2769	0	0	Ki67+	 6513 14333
2770	0	0	Ki67+	 6516 14115
2771	0	0	Ki67+	 6518 14168
2772	0	0	Ki67+	 6531 14057
2773	0	0	Ki67+	 6532 14221
2774	0	0	Ki67+	 6539 14147
2775	0	0	Ki67+	 6543 14353
2776	0	0	Ki67+	 6543 14370
2777	0	0	Ki67+	 6556 14249
2778	0	0	Ki67+	 6559 14152
2779	0	0	Ki67+	 6560 14027
2780	0	0	Ki67+	 6560 14272
2781	0	0	Ki67+	 6578 14661
2782	0	0	Ki67+	 6580 14171
2783	0	0	Ki67+	 6585 14044
2784	0	0	Ki67+	 6594 14177
2785	0	0	Ki67+	 6609 14044
2786	0	0	Ki67+	 6620 14649
2787	0	0	Ki67+	 6628 14364
2788	0	0	Ki67+	 6629 14346
2789	0	0	Ki67+	 6631 14569
2790	0	0	Ki67+	 6634 14078
2791	0	0	Ki67+	 6635 14318
2792	0	0	Ki67+	 6638 14132
2793	0	0	Ki67+	 6639 14376
2794	0	0	Ki67+	 6641 14230
2795	0	0	Ki67+	 6649 14057
2796	0	0	Ki67+	 6650 14634
2797	0	0	Ki67+	 6651 14399
2798	0	0	Ki67+	 6651 14731
2799	0	0	Ki67+	 6652 14681
2800	0	0	Ki67+	 6654 14018
2801	0	0	Ki67+	 6662 14122
2802	0	0	Ki67+	 6662 14313
2803	0	0	Ki67+	 6664 14722
2804	0	0	Ki67+	 6669 14371
2805	0	0	Ki67+	 6670 14761
2806	0	0	Ki67+	 6671 14037
2807	0	0	Ki67+	 6676 14317
2808	0	0	Ki67+	 6676 14576
2809	0	0	Ki67+	 6684 14759
2810	0	0	Ki67+	 6692 14423
2811	0	0	Ki67+	 6695 14578
2812	0	0	Ki67+	 6697 14316
2813	0	0	Ki67+	 6698 14133
2814	0	0	Ki67+	 6702 14061
2815	0	0	Ki67+	 6702 14181
2816	0	0	Ki67+	 6709 14523
2817	0	0	Ki67+	 6712 14705
2818	0	0	Ki67+	 6715 14089
2819	0	0	Ki67+	 6715 14733
2820	0	0	Ki67+	 6722 14600
2821	0	0	Ki67+	 6726 14784
2822	0	0	Ki67+	 6729 14356
2823	0	0	Ki67+	 6730 14062
2824	0	0	Ki67+	 6737 14413
2825	0	0	Ki67+	 6743 14709
2826	0	0	Ki67+	 6746 14090
2827	0	0	Ki67+	 6751 14778
2828	0	0	Ki67+	 6756 14065
2829	0	0	Ki67+	 6760 14735
2830	0	0	Ki67+	 6766 14431
2831	0	0	Ki67+	 6775 14105
2832	0	0	Ki67+	 6777 14371
2833	0	0	Ki67+	 6785 14484
2834	0	0	Ki67+	 6786 14745
2835	0	0	Ki67+	 6793 14199
2836	0	0	Ki67+	 6795 14360
2837	0	0	Ki67+	 6806 14394
2838	0	0	Ki67+	 6811 14183
2839	0	0	Ki67+	 6811 14648
2840	0	0	Ki67+	 6813 14809
2841	0	0	Ki67+	 6816 14123
2842	0	0	Ki67+	 6819 14626
2843	0	0	Ki67+	 6827 14391
2844	0	0	Ki67+	 6828 14732
2845	0	0	Ki67+	 6829 14330
2846	0	0	Ki67+	 6042 15550
2847	0	0	Ki67+	 6071 15475
2848	0	0	Ki67+	 6084 15509
2849	0	0	Ki67+	 6102 15034
2850	0	0	Ki67+	 6115 14825
2851	0	0	Ki67+	 6158 14986
2852	0	0	Ki67+	 6162 15243
2853	0	0	Ki67+	 6170 15552
2854	0	0	Ki67+	 6171 15101
2855	0	0	Ki67+	 6172 15537
2856	0	0	Ki67+	 6185 15179
2857	0	0	Ki67+	 6189 15457
2858	0	0	Ki67+	 6197 15183
2859	0	0	Ki67+	 6200 15096
2860	0	0	Ki67+	 6205 15049
2861	0	0	Ki67+	 6206 14875
2862	0	0	Ki67+	 6211 15597
2863	0	0	Ki67+	 6215 15234
2864	0	0	Ki67+	 6233 15447
2865	0	0	Ki67+	 6237 15473
2866	0	0	Ki67+	 6237 15559
2867	0	0	Ki67+	 6246 15514
2868	0	0	Ki67+	 6284 15528
2869	0	0	Ki67+	 6295 15347
2870	0	0	Ki67+	 6302 15564
2871	0	0	Ki67+	 6303 15190
2872	0	0	Ki67+	 6308 15521
2873	0	0	Ki67+	 6310 14965
2874	0	0	Ki67+	 6316 14993
2875	0	0	Ki67+	 6320 15005
2876	0	0	Ki67+	 6322 15336
2877	0	0	Ki67+	 6327 14978
2878	0	0	Ki67+	 6331 15561
2879	0	0	Ki67+	 6334 15538
2880	0	0	Ki67+	 6340 15179
2881	0	0	Ki67+	 6341 15430
2882	0	0	Ki67+	 6349 15089
2883	0	0	Ki67+	 6350 15583
2884	0	0	Ki67+	 6352 15335
2885	0	0	Ki67+	 6353 15355
2886	0	0	Ki67+	 6358 15419
2887	0	0	Ki67+	 6364 15209
2888	0	0	Ki67+	 6371 14836
2889	0	0	Ki67+	 6375 15573
2890	0	0	Ki67+	 6376 15326
2891	0	0	Ki67+	 6377 15141
2892	0	0	Ki67+	 6378 15242
2893	0	0	Ki67+	 6380 15509
2894	0	0	Ki67+	 6382 15526
2895	0	0	Ki67+	 6404 15343
2896	0	0	Ki67+	 6409 15308
2897	0	0	Ki67+	 6410 15407
2898	0	0	Ki67+	 6416 14829
2899	0	0	Ki67+	 6416 15605
2900	0	0	Ki67+	 6427 14858
2901	0	0	Ki67+	 6427 15607
2902	0	0	Ki67+	 6431 15495
2903	0	0	Ki67+	 6432 15299
2904	0	0	Ki67+	 6443 15392
2905	0	0	Ki67+	 6447 15228
2906	0	0	Ki67+	 6448 15611
2907	0	0	Ki67+	 6453 15419
2908	0	0	Ki67+	 6461 15582
2909	0	0	Ki67+	 6465 15522
2910	0	0	Ki67+	 6466 15611
2911	0	0	Ki67+	 6479 15497
2912	0	0	Ki67+	 6484 15588
2913	0	0	Ki67+	 6503 15609
2914	0	0	Ki67+	 6511 15549
2915	0	0	Ki67+	 6530 15536
2916	0	0	Ki67+	 6570 15047
2917	0	0	Ki67+	 6577 15510
2918	0	0	Ki67+	 6600 15545
2919	0	0	Ki67+	 6601 15527
2920	0	0	Ki67+	 6604 15002
2921	0	0	Ki67+	 6612 14868
2922	0	0	Ki67+	 6630 14894
2923	0	0	Ki67+	 6630 15199
2924	0	0	Ki67+	 6632 15530
2925	0	0	Ki67+	 6637 14948
2926	0	0	Ki67+	 6652 15551
2927	0	0	Ki67+	 6664 15591
2928	0	0	Ki67+	 6667 15207
2929	0	0	Ki67+	 6670 14949
2930	0	0	Ki67+	 6670 14986
2931	0	0	Ki67+	 6674 15560
2932	0	0	Ki67+	 6674 15594
2933	0	0	Ki67+	 6684 14949
2934	0	0	Ki67+	 6691 15487
2935	0	0	Ki67+	 6695 15513
2936	0	0	Ki67+	 6698 15230
2937	0	0	Ki67+	 6709 14968
2938	0	0	Ki67+	 6714 15477
2939	0	0	Ki67+	 6724 14932
2940	0	0	Ki67+	 6733 15603
2941	0	0	Ki67+	 6783 15614
2942	0	0	Ki67+	 6801 14993
2943	0	0	Ki67+	 6809 15220
2944	0	0	Ki67+	 6824 14824
2945	0	0	Ki67+	 6826 15012
2946	0	0	Ki67+	 6041 16409
2947	0	0	Ki67+	 6068 15787
2948	0	0	Ki67+	 6075 16351
2949	0	0	Ki67+	 6084 16103
2950	0	0	Ki67+	 6095 16194
2951	0	0	Ki67+	 6103 15768
2952	0	0	Ki67+	 6117 15819
2953	0	0	Ki67+	 6128 16230
2954	0	0	Ki67+	 6134 15851
2955	0	0	Ki67+	 6138 15838
2956	0	0	Ki67+	 6142 16132
2957	0	0	Ki67+	 6156 15878
2958	0	0	Ki67+	 6161 16213
2959	0	0	Ki67+	 6167 15815
2960	0	0	Ki67+	 6170 16122
2961	0	0	Ki67+	 6178 16246
2962	0	0	Ki67+	 6190 15994
2963	0	0	Ki67+	 6199 16199
2964	0	0	Ki67+	 6215 16234
2965	0	0	Ki67+	 6218 15748
2966	0	0	Ki67+	 6223 15647
2967	0	0	Ki67+	 6241 16201
2968	0	0	Ki67+	 6250 16078
2969	0	0	Ki67+	 6250 16245
2970	0	0	Ki67+	 6269 16114
2971	0	0	Ki67+	 6293 16136
2972	0	0	Ki67+	 6297 16070
2973	0	0	Ki67+	 6299 16168
2974	0	0	Ki67+	 6321 16017
2975	0	0	Ki67+	 6325 16228
2976	0	0	Ki67+	 6326 16177
2977	0	0	Ki67+	 6333 16266
2978	0	0	Ki67+	 6336 16200
2979	0	0	Ki67+	 6344 15654
2980	0	0	Ki67+	 6344 16347
2981	0	0	Ki67+	 6357 16232
2982	0	0	Ki67+	 6369 16250
2983	0	0	Ki67+	 6389 16261
2984	0	0	Ki67+	 6394 16104
2985	0	0	Ki67+	 6405 15743
2986	0	0	Ki67+	 6422 15830
2987	0	0	Ki67+	 6443 16250
2988	0	0	Ki67+	 6452 16228
2989	0	0	Ki67+	 6458 16211
2990	0	0	Ki67+	 6484 15723
2991	0	0	Ki67+	 6486 15804
2992	0	0	Ki67+	 6495 15916
2993	0	0	Ki67+	 6499 15928
2994	0	0	Ki67+	 6504 15747
2995	0	0	Ki67+	 6504 15790
2996	0	0	Ki67+	 6507 15627
2997	0	0	Ki67+	 6510 16331
2998	0	0	Ki67+	 6521 15852
2999	0	0	Ki67+	 6522 16157
3000	0	0	Ki67+	 6538 15969
3001	0	0	Ki67+	 6541 15939
3002	0	0	Ki67+	 6559 15930
3003	0	0	Ki67+	 6585 15630
3004	0	0	Ki67+	 6586 16203
3005	0	0	Ki67+	 6597 15884
3006	0	0	Ki67+	 6608 16039
3007	0	0	Ki67+	 6618 15963
3008	0	0	Ki67+	 6618 16411
3009	0	0	Ki67+	 6629 16196
3010	0	0	Ki67+	 6635 15920
3011	0	0	Ki67+	 6656 15981
3012	0	0	Ki67+	 6661 15951
3013	0	0	Ki67+	 6663 15899
3014	0	0	Ki67+	 6674 16009
3015	0	0	Ki67+	 6681 16079
3016	0	0	Ki67+	 6722 16191
3017	0	0	Ki67+	 6735 15835
3018	0	0	Ki67+	 6751 16289
3019	0	0	Ki67+	 6757 16103
3020	0	0	Ki67+	 6762 15862
3021	0	0	Ki67+	 6772 16302
3022	0	0	Ki67+	 6774 15686
3023	0	0	Ki67+	 6776 15840
3024	0	0	Ki67+	 6780 15666
3025	0	0	Ki67+	 6785 16230
3026	0	0	Ki67+	 6796 15945
3027	0	0	Ki67+	 6798 16309
3028	0	0	Ki67+	 6801 15957
3029	0	0	Ki67+	 6820 15856
3030	0	0	Ki67+	 6825 16135
3031	0	0	Ki67+	 6826 15826
3032	0	0	Ki67+	 6079 16711
3033	0	0	Ki67+	 6094 16585
3034	0	0	Ki67+	 6116 16671
3035	0	0	Ki67+	 6120 16739
3036	0	0	Ki67+	 6127 16679
3037	0	0	Ki67+	 6128 16579
3038	0	0	Ki67+	 6170 16763
3039	0	0	Ki67+	 6175 16685
3040	0	0	Ki67+	 6210 16801
3041	0	0	Ki67+	 6237 16786
3042	0	0	Ki67+	 6245 16863
3043	0	0	Ki67+	 6245 16903
3044	0	0	Ki67+	 6273 16879
3045	0	0	Ki67+	 6281 16862
3046	0	0	Ki67+	 6291 16715
3047	0	0	Ki67+	 6303 16420
3048	0	0	Ki67+	 6305 17140
3049	0	0	Ki67+	 6346 17166
3050	0	0	Ki67+	 6426 16476
3051	0	0	Ki67+	 6443 16493
3052	0	0	Ki67+	 6466 16495
3053	0	0	Ki67+	 6471 16460
3054	0	0	Ki67+	 6489 16443
3055	0	0	Ki67+	 6496 16713
3056	0	0	Ki67+	 6522 16756
3057	0	0	Ki67+	 6527 16563
3058	0	0	Ki67+	 6528 16623
3059	0	0	Ki67+	 6534 16768
3060	0	0	Ki67+	 6543 16542
3061	0	0	Ki67+	 6548 16424
3062	0	0	Ki67+	 6550 16651
3063	0	0	Ki67+	 6566 16439
3064	0	0	Ki67+	 6566 16774
3065	0	0	Ki67+	 6567 16757
3066	0	0	Ki67+	 6581 16469
3067	0	0	Ki67+	 6585 16691
3068	0	0	Ki67+	 6593 16604
3069	0	0	Ki67+	 6595 16423
3070	0	0	Ki67+	 6604 16507
3071	0	0	Ki67+	 6606 16634
3072	0	0	Ki67+	 6615 16579
3073	0	0	Ki67+	 6619 16770
3074	0	0	Ki67+	 6620 16654
3075	0	0	Ki67+	 6637 16718
3076	0	0	Ki67+	 6641 16596
3077	0	0	Ki67+	 6646 16733
3078	0	0	Ki67+	 6652 16792
3079	0	0	Ki67+	 6664 16448
3080	0	0	Ki67+	 6680 16568
3081	0	0	Ki67+	 6691 16551
3082	0	0	Ki67+	 6093 17476
3083	0	0	Ki67+	 6098 17497
3084	0	0	Ki67+	 6300 17420
3085	0	0	Ki67+	 6462 17283
3086	0	0	Ki67+	 6582 17934
3087	0	0	Ki67+	 6179 18420
3088	0	0	Ki67+	 6197 18287
3089	0	0	Ki67+	 6308 18348
3090	0	0	Ki67+	 6396 18363
3091	0	0	Ki67+	 6465 18609
3092	0	0	Ki67+	 6538 18490
3093	0	0	Ki67+	 6620 18338
3094	0	0	Ki67+	 6414 19612
3095	0	0	Ki67+	 6777 19016
3096	0	0	Ki67+	 6368 19735
3097	0	0	Ki67+	 6508 20121
3098	0	0	Ki67+	 6212 20580
3099	0	0	Ki67+	 6293 20989
3100	0	0	Ki67+	 6779 21022
3101	0	0	Ki67+	 7061 8291
3102	0	0	Ki67+	 7113 8326
3103	0	0	Ki67+	 7116 8239
3104	0	0	Ki67+	 7134 8278
3105	0	0	Ki67+	 7141 8144
3106	0	0	Ki67+	 7168 8253
3107	0	0	Ki67+	 7196 8111
3108	0	0	Ki67+	 7206 8237
3109	0	0	Ki67+	 7217 8027
3110	0	0	Ki67+	 7251 8036
3111	0	0	Ki67+	 7292 8133
3112	0	0	Ki67+	 7333 8238
3113	0	0	Ki67+	 7355 8043
3114	0	0	Ki67+	 7367 7999
3115	0	0	Ki67+	 7369 8222
3116	0	0	Ki67+	 7389 7876
3117	0	0	Ki67+	 7396 7791
3118	0	0	Ki67+	 7406 7844
3119	0	0	Ki67+	 7421 7799
3120	0	0	Ki67+	 7443 7903
3121	0	0	Ki67+	 7477 7879
3122	0	0	Ki67+	 7481 7777
3123	0	0	Ki67+	 7514 7770
3124	0	0	Ki67+	 7520 8094
3125	0	0	Ki67+	 7525 7922
3126	0	0	Ki67+	 7556 7890
3127	0	0	Ki67+	 7585 8137
3128	0	0	Ki67+	 7605 8013
3129	0	0	Ki67+	 7619 7788
3130	0	0	Ki67+	 7623 7903
3131	0	0	Ki67+	 7623 8071
3132	0	0	Ki67+	 6836 8535
3133	0	0	Ki67+	 6849 8572
3134	0	0	Ki67+	 6860 8853
3135	0	0	Ki67+	 6870 8596
3136	0	0	Ki67+	 6894 8695
3137	0	0	Ki67+	 6901 8574
3138	0	0	Ki67+	 6913 8496
3139	0	0	Ki67+	 6948 8672
3140	0	0	Ki67+	 6959 8729
3141	0	0	Ki67+	 6967 8436
3142	0	0	Ki67+	 6973 8809
3143	0	0	Ki67+	 6987 8682
3144	0	0	Ki67+	 7020 8494
3145	0	0	Ki67+	 7021 8634
3146	0	0	Ki67+	 7023 9026
3147	0	0	Ki67+	 7041 8819
3148	0	0	Ki67+	 7051 8585
3149	0	0	Ki67+	 7083 9124
3150	0	0	Ki67+	 7085 8565
3151	0	0	Ki67+	 7098 9098
3152	0	0	Ki67+	 7105 9113
3153	0	0	Ki67+	 7108 8976
3154	0	0	Ki67+	 7110 8367
3155	0	0	Ki67+	 7143 8985
3156	0	0	Ki67+	 7174 9023
3157	0	0	Ki67+	 7188 8547
3158	0	0	Ki67+	 7195 9006
3159	0	0	Ki67+	 7201 9077
3160	0	0	Ki67+	 7208 8338
3161	0	0	Ki67+	 7225 8399
3162	0	0	Ki67+	 7226 8518
3163	0	0	Ki67+	 7251 9024
3164	0	0	Ki67+	 7293 8338
3165	0	0	Ki67+	 7294 9014
3166	0	0	Ki67+	 7306 9015
3167	0	0	Ki67+	 7321 8995
3168	0	0	Ki67+	 7324 9041
3169	0	0	Ki67+	 7334 9013
3170	0	0	Ki67+	 7374 8659
3171	0	0	Ki67+	 7387 8655
3172	0	0	Ki67+	 7406 8737
3173	0	0	Ki67+	 7438 8711
3174	0	0	Ki67+	 7439 8827
3175	0	0	Ki67+	 7444 8808
3176	0	0	Ki67+	 7455 8740
3177	0	0	Ki67+	 7464 8676
3178	0	0	Ki67+	 7464 8755
3179	0	0	Ki67+	 7467 8776
3180	0	0	Ki67+	 7477 8800
3181	0	0	Ki67+	 7479 8686
3182	0	0	Ki67+	 7485 8860
3183	0	0	Ki67+	 7493 8833
3184	0	0	Ki67+	 7496 8724
3185	0	0	Ki67+	 7498 8752
3186	0	0	Ki67+	 7517 8748
3187	0	0	Ki67+	 7525 8702
3188	0	0	Ki67+	 7531 8930
3189	0	0	Ki67+	 7535 9052
3190	0	0	Ki67+	 7539 8784
3191	0	0	Ki67+	 7550 8720
3192	0	0	Ki67+	 7559 8743
3193	0	0	Ki67+	 7567 8859
3194	0	0	Ki67+	 7570 8690
3195	0	0	Ki67+	 7573 8715
3196	0	0	Ki67+	 7575 8584
3197	0	0	Ki67+	 7587 8674
3198	0	0	Ki67+	 7604 8593
3199	0	0	Ki67+	 7607 8664
3200	0	0	Ki67+	 7612 8636
3201	0	0	Ki67+	 6835 9509
3202	0	0	Ki67+	 6852 9529
3203	0	0	Ki67+	 6857 9545
3204	0	0	Ki67+	 6861 9458
3205	0	0	Ki67+	 6871 9447
3206	0	0	Ki67+	 6875 9566
3207	0	0	Ki67+	 6880 9607
3208	0	0	Ki67+	 6892 9625
3209	0	0	Ki67+	 6893 9591
3210	0	0	Ki67+	 6899 9391
3211	0	0	Ki67+	 6902 9479
3212	0	0	Ki67+	 6904 9371
3213	0	0	Ki67+	 6906 9553
3214	0	0	Ki67+	 6910 9295
3215	0	0	Ki67+	 6911 9411
3216	0	0	Ki67+	 6913 9607
3217	0	0	Ki67+	 6914 9561
3218	0	0	Ki67+	 6930 9758
3219	0	0	Ki67+	 6934 9641
3220	0	0	Ki67+	 6937 9369
3221	0	0	Ki67+	 6941 9511
3222	0	0	Ki67+	 6942 9715
3223	0	0	Ki67+	 6945 9420
3224	0	0	Ki67+	 6950 9699
3225	0	0	Ki67+	 6956 9589
3226	0	0	Ki67+	 6962 9933
3227	0	0	Ki67+	 6964 9541
3228	0	0	Ki67+	 6966 9632
3229	0	0	Ki67+	 6969 9906
3230	0	0	Ki67+	 6978 9419
3231	0	0	Ki67+	 6979 9708
3232	0	0	Ki67+	 6981 9568
3233	0	0	Ki67+	 6982 9878
3234	0	0	Ki67+	 6984 9537
3235	0	0	Ki67+	 6999 9549
3236	0	0	Ki67+	 7000 9502
3237	0	0	Ki67+	 7001 9884
3238	0	0	Ki67+	 7011 9818
3239	0	0	Ki67+	 7011 9929
3240	0	0	Ki67+	 7012 9458
3241	0	0	Ki67+	 7014 9570
3242	0	0	Ki67+	 7015 9537
3243	0	0	Ki67+	 7015 9840
3244	0	0	Ki67+	 7015 9872
3245	0	0	Ki67+	 7019 9317
3246	0	0	Ki67+	 7020 9183
3247	0	0	Ki67+	 7021 9173
3248	0	0	Ki67+	 7021 9346
3249	0	0	Ki67+	 7021 9911
3250	0	0	Ki67+	 7022 9708
3251	0	0	Ki67+	 7025 9564
3252	0	0	Ki67+	 7027 9518
3253	0	0	Ki67+	 7027 9898
3254	0	0	Ki67+	 7033 9833
3255	0	0	Ki67+	 7034 9539
3256	0	0	Ki67+	 7036 9808
3257	0	0	Ki67+	 7038 9345
3258	0	0	Ki67+	 7041 9778
3259	0	0	Ki67+	 7042 9853
3260	0	0	Ki67+	 7043 9186
3261	0	0	Ki67+	 7043 9378
3262	0	0	Ki67+	 7044 9916
3263	0	0	Ki67+	 7045 9893
3264	0	0	Ki67+	 7048 9494
3265	0	0	Ki67+	 7053 9619
3266	0	0	Ki67+	 7065 9776
3267	0	0	Ki67+	 7069 9440
3268	0	0	Ki67+	 7070 9817
3269	0	0	Ki67+	 7072 9578
3270	0	0	Ki67+	 7072 9744
3271	0	0	Ki67+	 7077 9878
3272	0	0	Ki67+	 7079 9703
3273	0	0	Ki67+	 7080 9515
3274	0	0	Ki67+	 7082 9391
3275	0	0	Ki67+	 7085 9560
3276	0	0	Ki67+	 7087 9631
3277	0	0	Ki67+	 7095 9365
3278	0	0	Ki67+	 7096 9443
3279	0	0	Ki67+	 7096 9713
3280	0	0	Ki67+	 7096 9875
3281	0	0	Ki67+	 7097 9828
3282	0	0	Ki67+	 7099 9553
3283	0	0	Ki67+	 7105 9377
3284	0	0	Ki67+	 7106 9756
3285	0	0	Ki67+	 7109 9495
3286	0	0	Ki67+	 7110 9685
3287	0	0	Ki67+	 7110 9705
3288	0	0	Ki67+	 7113 9587
3289	0	0	Ki67+	 7124 9884
3290	0	0	Ki67+	 7131 9443
3291	0	0	Ki67+	 7131 9551
3292	0	0	Ki67+	 7132 9698
3293	0	0	Ki67+	 7132 9740
3294	0	0	Ki67+	 7133 9608
3295	0	0	Ki67+	 7135 9854
3296	0	0	Ki67+	 7138 9776
3297	0	0	Ki67+	 7142 9412
3298	0	0	Ki67+	 7146 9375
3299	0	0	Ki67+	 7149 9630
3300	0	0	Ki67+	 7149 9857
3301	0	0	Ki67+	 7151 9596
3302	0	0	Ki67+	 7156 9547
3303	0	0	Ki67+	 7158 9901
3304	0	0	Ki67+	 7164 9694
3305	0	0	Ki67+	 7169 9841
3306	0	0	Ki67+	 7170 9597
3307	0	0	Ki67+	 7172 9739
3308	0	0	Ki67+	 7173 9865
3309	0	0	Ki67+	 7174 9926
3310	0	0	Ki67+	 7178 9824
3311	0	0	Ki67+	 7179 9691
3312	0	0	Ki67+	 7183 9520
3313	0	0	Ki67+	 7183 9805
3314	0	0	Ki67+	 7184 9569
3315	0	0	Ki67+	 7188 9760
3316	0	0	Ki67+	 7190 9603
3317	0	0	Ki67+	 7193 9690
3318	0	0	Ki67+	 7199 9822
3319	0	0	Ki67+	 7201 9845
3320	0	0	Ki67+	 7205 9900
3321	0	0	Ki67+	 7210 9728
3322	0	0	Ki67+	 7215 9419
3323	0	0	Ki67+	 7222 9768
3324	0	0	Ki67+	 7223 9895
3325	0	0	Ki67+	 7225 9870
3326	0	0	Ki67+	 7228 9692
3327	0	0	Ki67+	 7229 9571
3328	0	0	Ki67+	 7231 9535
3329	0	0	Ki67+	 7234 9402
3330	0	0	Ki67+	 7234 9832
3331	0	0	Ki67+	 7235 9813
3332	0	0	Ki67+	 7236 9874
3333	0	0	Ki67+	 7237 9523
3334	0	0	Ki67+	 7240 9887
3335	0	0	Ki67+	 7243 9353
3336	0	0	Ki67+	 7245 9390
3337	0	0	Ki67+	 7245 9790
3338	0	0	Ki67+	 7248 9668
3339	0	0	Ki67+	 7249 9579
3340	0	0	Ki67+	 7250 9522
3341	0	0	Ki67+	 7250 9855
3342	0	0	Ki67+	 7254 9912
3343	0	0	Ki67+	 7256 9744
3344	0	0	Ki67+	 7258 9560
3345	0	0	Ki67+	 7258 9728
3346	0	0	Ki67+	 7262 9702
3347	0	0	Ki67+	 7262 9807
3348	0	0	Ki67+	 7267 9767
3349	0	0	Ki67+	 7268 9673
3350	0	0	Ki67+	 7269 9317
3351	0	0	Ki67+	 7275 9418
3352	0	0	Ki67+	 7281 9778
3353	0	0	Ki67+	 7282 9515
3354	0	0	Ki67+	 7285 9641
3355	0	0	Ki67+	 7286 9408
3356	0	0	Ki67+	 7286 9700
3357	0	0	Ki67+	 7289 9297
3358	0	0	Ki67+	 7289 9328
3359	0	0	Ki67+	 7293 9502
3360	0	0	Ki67+	 7298 9474
3361	0	0	Ki67+	 7298 9876
3362	0	0	Ki67+	 7302 9933
3363	0	0	Ki67+	 7304 9342
3364	0	0	Ki67+	 7304 9722
3365	0	0	Ki67+	 7305 9615
3366	0	0	Ki67+	 7308 9364
3367	0	0	Ki67+	 7309 9742
3368	0	0	Ki67+	 7311 9690
3369	0	0	Ki67+	 7311 9772
3370	0	0	Ki67+	 7313 9428
3371	0	0	Ki67+	 7313 9843
3372	0	0	Ki67+	 7315 9627
3373	0	0	Ki67+	 7318 9879
3374	0	0	Ki67+	 7319 9826
3375	0	0	Ki67+	 7321 9311
3376	0	0	Ki67+	 7322 9341
3377	0	0	Ki67+	 7323 9395
3378	0	0	Ki67+	 7325 9862
3379	0	0	Ki67+	 7328 9612
3380	0	0	Ki67+	 7332 9558
3381	0	0	Ki67+	 7332 9678
3382	0	0	Ki67+	 7333 9753
3383	0	0	Ki67+	 7333 9803
3384	0	0	Ki67+	 7338 9690
3385	0	0	Ki67+	 7339 9849
3386	0	0	Ki67+	 7344 9644
3387	0	0	Ki67+	 7345 9626
3388	0	0	Ki67+	 7348 9886
3389	0	0	Ki67+	 7349 9762
3390	0	0	Ki67+	 7353 9720
3391	0	0	Ki67+	 7355 9874
3392	0	0	Ki67+	 7356 9926
3393	0	0	Ki67+	 7357 9910
3394	0	0	Ki67+	 7363 9675
3395	0	0	Ki67+	 7363 9736
3396	0	0	Ki67+	 7364 9888
3397	0	0	Ki67+	 7371 9502
3398	0	0	Ki67+	 7373 9434
3399	0	0	Ki67+	 7373 9471
3400	0	0	Ki67+	 7376 9527
3401	0	0	Ki67+	 7377 9569
3402	0	0	Ki67+	 7377 9713
3403	0	0	Ki67+	 7381 9400
3404	0	0	Ki67+	 7383 9453
3405	0	0	Ki67+	 7385 9314
3406	0	0	Ki67+	 7387 9809
3407	0	0	Ki67+	 7390 9381
3408	0	0	Ki67+	 7390 9641
3409	0	0	Ki67+	 7390 9781
3410	0	0	Ki67+	 7392 9416
3411	0	0	Ki67+	 7393 9504
3412	0	0	Ki67+	 7393 9618
3413	0	0	Ki67+	 7393 9744
3414	0	0	Ki67+	 7394 9358
3415	0	0	Ki67+	 7394 9680
3416	0	0	Ki67+	 7398 9478
3417	0	0	Ki67+	 7399 9340
3418	0	0	Ki67+	 7400 9448
3419	0	0	Ki67+	 7402 9523
3420	0	0	Ki67+	 7403 9888
3421	0	0	Ki67+	 7407 9324
3422	0	0	Ki67+	 7410 9471
3423	0	0	Ki67+	 7416 9298
3424	0	0	Ki67+	 7416 9317
3425	0	0	Ki67+	 7416 9740
3426	0	0	Ki67+	 7416 9766
3427	0	0	Ki67+	 7420 9625
3428	0	0	Ki67+	 7421 9408
3429	0	0	Ki67+	 7424 9355
3430	0	0	Ki67+	 7425 9472
3431	0	0	Ki67+	 7425 9891
3432	0	0	Ki67+	 7427 9300
3433	0	0	Ki67+	 7428 9278
3434	0	0	Ki67+	 7429 9528
3435	0	0	Ki67+	 7430 9328
3436	0	0	Ki67+	 7433 9774
3437	0	0	Ki67+	 7436 9444
3438	0	0	Ki67+	 7437 9501
3439	0	0	Ki67+	 7438 9365
3440	0	0	Ki67+	 7438 9828
3441	0	0	Ki67+	 7441 9429
3442	0	0	Ki67+	 7443 9607
3443	0	0	Ki67+	 7444 9553
3444	0	0	Ki67+	 7444 9679
3445	0	0	Ki67+	 7445 9755
3446	0	0	Ki67+	 7449 9369
3447	0	0	Ki67+	 7449 9804
3448	0	0	Ki67+	 7451 9566
3449	0	0	Ki67+	 7452 9323
3450	0	0	Ki67+	 7454 9298
3451	0	0	Ki67+	 7455 9631
3452	0	0	Ki67+	 7461 9280
3453	0	0	Ki67+	 7461 9596
3454	0	0	Ki67+	 7466 9364
3455	0	0	Ki67+	 7466 9841
3456	0	0	Ki67+	 7466 9885
3457	0	0	Ki67+	 7468 9412
3458	0	0	Ki67+	 7472 9555
3459	0	0	Ki67+	 7474 9909
3460	0	0	Ki67+	 7475 9354
3461	0	0	Ki67+	 7476 9375
3462	0	0	Ki67+	 7477 9868
3463	0	0	Ki67+	 7479 9783
3464	0	0	Ki67+	 7482 9897
3465	0	0	Ki67+	 7487 9332
3466	0	0	Ki67+	 7494 9507
3467	0	0	Ki67+	 7497 9559
3468	0	0	Ki67+	 7497 9803
3469	0	0	Ki67+	 7498 9334
3470	0	0	Ki67+	 7499 9570
3471	0	0	Ki67+	 7502 9600
3472	0	0	Ki67+	 7505 9899
3473	0	0	Ki67+	 7506 9544
3474	0	0	Ki67+	 7509 9698
3475	0	0	Ki67+	 7511 9348
3476	0	0	Ki67+	 7513 9594
3477	0	0	Ki67+	 7514 9749
3478	0	0	Ki67+	 7514 9860
3479	0	0	Ki67+	 7516 9331
3480	0	0	Ki67+	 7516 9519
3481	0	0	Ki67+	 7518 9498
3482	0	0	Ki67+	 7522 9731
3483	0	0	Ki67+	 7525 9912
3484	0	0	Ki67+	 7527 9568
3485	0	0	Ki67+	 7527 9679
3486	0	0	Ki67+	 7529 9347
3487	0	0	Ki67+	 7529 9660
3488	0	0	Ki67+	 7531 9537
3489	0	0	Ki67+	 7531 9839
3490	0	0	Ki67+	 7535 9525
3491	0	0	Ki67+	 7537 9239
3492	0	0	Ki67+	 7542 9756
3493	0	0	Ki67+	 7545 9357
3494	0	0	Ki67+	 7546 9520
3495	0	0	Ki67+	 7547 9219
3496	0	0	Ki67+	 7548 9193
3497	0	0	Ki67+	 7548 9674
3498	0	0	Ki67+	 7550 9458
3499	0	0	Ki67+	 7550 9493
3500	0	0	Ki67+	 7550 9927
3501	0	0	Ki67+	 7551 9701
3502	0	0	Ki67+	 7554 9295
3503	0	0	Ki67+	 7554 9321
3504	0	0	Ki67+	 7554 9469
3505	0	0	Ki67+	 7555 9427
3506	0	0	Ki67+	 7555 9730
3507	0	0	Ki67+	 7556 9378
3508	0	0	Ki67+	 7558 9167
3509	0	0	Ki67+	 7560 9893
3510	0	0	Ki67+	 7562 9660
3511	0	0	Ki67+	 7565 9240
3512	0	0	Ki67+	 7566 9809
3513	0	0	Ki67+	 7567 9851
3514	0	0	Ki67+	 7568 9226
3515	0	0	Ki67+	 7569 9402
3516	0	0	Ki67+	 7570 9551
3517	0	0	Ki67+	 7571 9277
3518	0	0	Ki67+	 7575 9312
3519	0	0	Ki67+	 7578 9713
3520	0	0	Ki67+	 7579 9153
3521	0	0	Ki67+	 7579 9216
3522	0	0	Ki67+	 7579 9662
3523	0	0	Ki67+	 7580 9174
3524	0	0	Ki67+	 7583 9199
3525	0	0	Ki67+	 7585 9436
3526	0	0	Ki67+	 7586 9533
3527	0	0	Ki67+	 7589 9592
3528	0	0	Ki67+	 7594 9442
3529	0	0	Ki67+	 7594 9554
3530	0	0	Ki67+	 7595 9345
3531	0	0	Ki67+	 7597 9699
3532	0	0	Ki67+	 7599 9634
3533	0	0	Ki67+	 7602 9137
3534	0	0	Ki67+	 7604 9602
3535	0	0	Ki67+	 7605 9275
3536	0	0	Ki67+	 7606 9157
3537	0	0	Ki67+	 7606 9502
3538	0	0	Ki67+	 7608 9437
3539	0	0	Ki67+	 7608 9549
3540	0	0	Ki67+	 7608 9837
3541	0	0	Ki67+	 7610 9210
3542	0	0	Ki67+	 7612 9665
3543	0	0	Ki67+	 7612 9750
3544	0	0	Ki67+	 7614 9464
3545	0	0	Ki67+	 7618 9138
3546	0	0	Ki67+	 7618 9346
3547	0	0	Ki67+	 7620 9711
3548	0	0	Ki67+	 7624 9392
3549	0	0	Ki67+	 7624 9658
3550	0	0	Ki67+	 7625 9832
3551	0	0	Ki67+	 7629 9742
3552	0	0	Ki67+	 6833 10135
3553	0	0	Ki67+	 6833 10470
3554	0	0	Ki67+	 6833 10498
3555	0	0	Ki67+	 6836 10528
3556	0	0	Ki67+	 6838 10113
3557	0	0	Ki67+	 6838 10352
3558	0	0	Ki67+	 6838 10644
3559	0	0	Ki67+	 6838 10696
3560	0	0	Ki67+	 6845 10283
3561	0	0	Ki67+	 6846 10151
3562	0	0	Ki67+	 6846 10597
3563	0	0	Ki67+	 6847 10405
3564	0	0	Ki67+	 6847 10582
3565	0	0	Ki67+	 6849 10052
3566	0	0	Ki67+	 6849 10093
3567	0	0	Ki67+	 6852 10450
3568	0	0	Ki67+	 6853 10293
3569	0	0	Ki67+	 6854 10036
3570	0	0	Ki67+	 6856 10670
3571	0	0	Ki67+	 6860 10625
3572	0	0	Ki67+	 6861 10259
3573	0	0	Ki67+	 6861 10704
3574	0	0	Ki67+	 6862 10557
3575	0	0	Ki67+	 6867 10412
3576	0	0	Ki67+	 6868 10071
3577	0	0	Ki67+	 6868 10103
3578	0	0	Ki67+	 6869 10036
3579	0	0	Ki67+	 6871 10315
3580	0	0	Ki67+	 6871 10512
3581	0	0	Ki67+	 6873 10435
3582	0	0	Ki67+	 6873 10485
3583	0	0	Ki67+	 6878 10207
3584	0	0	Ki67+	 6878 10456
3585	0	0	Ki67+	 6881 10151
3586	0	0	Ki67+	 6881 10411
3587	0	0	Ki67+	 6882 10275
3588	0	0	Ki67+	 6883 10338
3589	0	0	Ki67+	 6884 10500
3590	0	0	Ki67+	 6888 10652
3591	0	0	Ki67+	 6893 10242
3592	0	0	Ki67+	 6897 10278
3593	0	0	Ki67+	 6897 10303
3594	0	0	Ki67+	 6897 10603
3595	0	0	Ki67+	 6900 10380
3596	0	0	Ki67+	 6901 10063
3597	0	0	Ki67+	 6906 10190
3598	0	0	Ki67+	 6918 10111
3599	0	0	Ki67+	 6920 10632
3600	0	0	Ki67+	 6922 10035
3601	0	0	Ki67+	 6923 10700
3602	0	0	Ki67+	 6929 10080
3603	0	0	Ki67+	 6929 10245
3604	0	0	Ki67+	 6934 10185
3605	0	0	Ki67+	 6940 10196
3606	0	0	Ki67+	 6941 10129
3607	0	0	Ki67+	 6941 10563
3608	0	0	Ki67+	 6942 10021
3609	0	0	Ki67+	 6943 10540
3610	0	0	Ki67+	 6944 10227
3611	0	0	Ki67+	 6945 10047
3612	0	0	Ki67+	 6947 10068
3613	0	0	Ki67+	 6950 10672
3614	0	0	Ki67+	 6953 10692
3615	0	0	Ki67+	 6959 10049
3616	0	0	Ki67+	 6959 10097
3617	0	0	Ki67+	 6959 10593
3618	0	0	Ki67+	 6961 10721
3619	0	0	Ki67+	 6964 10655
3620	0	0	Ki67+	 6965 10565
3621	0	0	Ki67+	 6968 10104
3622	0	0	Ki67+	 6970 9959
3623	0	0	Ki67+	 6970 10539
3624	0	0	Ki67+	 6975 10153
3625	0	0	Ki67+	 6977 10195
3626	0	0	Ki67+	 6978 10040
3627	0	0	Ki67+	 6980 10675
3628	0	0	Ki67+	 6981 10212
3629	0	0	Ki67+	 6982 10662
3630	0	0	Ki67+	 6986 10542
3631	0	0	Ki67+	 6987 9987
3632	0	0	Ki67+	 6988 10700
3633	0	0	Ki67+	 6995 10109
3634	0	0	Ki67+	 6996 10237
3635	0	0	Ki67+	 6998 10252
3636	0	0	Ki67+	 6999 10290
3637	0	0	Ki67+	 7003 10006
3638	0	0	Ki67+	 7003 10340
3639	0	0	Ki67+	 7004 10193
3640	0	0	Ki67+	 7010 10597
3641	0	0	Ki67+	 7012 10050
3642	0	0	Ki67+	 7013 10716
3643	0	0	Ki67+	 7017 9961
3644	0	0	Ki67+	 7020 10540
3645	0	0	Ki67+	 7022 10302
3646	0	0	Ki67+	 7023 10256
3647	0	0	Ki67+	 7024 10384
3648	0	0	Ki67+	 7028 10235
3649	0	0	Ki67+	 7034 10547
3650	0	0	Ki67+	 7034 10631
3651	0	0	Ki67+	 7035 9980
3652	0	0	Ki67+	 7038 10206
3653	0	0	Ki67+	 7038 10575
3654	0	0	Ki67+	 7039 10405
3655	0	0	Ki67+	 7044 10192
3656	0	0	Ki67+	 7047 10293
3657	0	0	Ki67+	 7050 10386
3658	0	0	Ki67+	 7052 9950
3659	0	0	Ki67+	 7053 10513
3660	0	0	Ki67+	 7054 10375
3661	0	0	Ki67+	 7056 10533
3662	0	0	Ki67+	 7057 10590
3663	0	0	Ki67+	 7061 10484
3664	0	0	Ki67+	 7061 10614
3665	0	0	Ki67+	 7062 10317
3666	0	0	Ki67+	 7063 10175
3667	0	0	Ki67+	 7063 10422
3668	0	0	Ki67+	 7063 10634
3669	0	0	Ki67+	 7065 10266
3670	0	0	Ki67+	 7067 10363
3671	0	0	Ki67+	 7071 10651
3672	0	0	Ki67+	 7072 10525
3673	0	0	Ki67+	 7073 10201
3674	0	0	Ki67+	 7075 10490
3675	0	0	Ki67+	 7080 9940
3676	0	0	Ki67+	 7080 10397
3677	0	0	Ki67+	 7081 9985
3678	0	0	Ki67+	 7083 10335
3679	0	0	Ki67+	 7086 10165
3680	0	0	Ki67+	 7086 10515
3681	0	0	Ki67+	 7088 10624
3682	0	0	Ki67+	 7090 10428
3683	0	0	Ki67+	 7093 10652
3684	0	0	Ki67+	 7094 9942
3685	0	0	Ki67+	 7096 10555
3686	0	0	Ki67+	 7103 10546
3687	0	0	Ki67+	 7106 10590
3688	0	0	Ki67+	 7107 10452
3689	0	0	Ki67+	 7111 10298
3690	0	0	Ki67+	 7112 10638
3691	0	0	Ki67+	 7115 10162
3692	0	0	Ki67+	 7115 10611
3693	0	0	Ki67+	 7120 10500
3694	0	0	Ki67+	 7121 10539
3695	0	0	Ki67+	 7124 10245
3696	0	0	Ki67+	 7125 10682
3697	0	0	Ki67+	 7126 9988
3698	0	0	Ki67+	 7126 10147
3699	0	0	Ki67+	 7132 10500
3700	0	0	Ki67+	 7133 10402
3701	0	0	Ki67+	 7134 10380
3702	0	0	Ki67+	 7136 10649
3703	0	0	Ki67+	 7137 10345
3704	0	0	Ki67+	 7137 10455
3705	0	0	Ki67+	 7140 10177
3706	0	0	Ki67+	 7142 10552
3707	0	0	Ki67+	 7143 10582
3708	0	0	Ki67+	 7147 10252
3709	0	0	Ki67+	 7148 10683
3710	0	0	Ki67+	 7150 10405
3711	0	0	Ki67+	 7153 10232
3712	0	0	Ki67+	 7154 10527
3713	0	0	Ki67+	 7155 9962
3714	0	0	Ki67+	 7155 10702
3715	0	0	Ki67+	 7156 10273
3716	0	0	Ki67+	 7160 10655
3717	0	0	Ki67+	 7164 10313
3718	0	0	Ki67+	 7165 10379
3719	0	0	Ki67+	 7165 10449
3720	0	0	Ki67+	 7167 10634
3721	0	0	Ki67+	 7169 9954
3722	0	0	Ki67+	 7169 10179
3723	0	0	Ki67+	 7171 10008
3724	0	0	Ki67+	 7173 10645
3725	0	0	Ki67+	 7176 10605
3726	0	0	Ki67+	 7180 10248
3727	0	0	Ki67+	 7181 10215
3728	0	0	Ki67+	 7181 10718
3729	0	0	Ki67+	 7184 9998
3730	0	0	Ki67+	 7186 10326
3731	0	0	Ki67+	 7188 9986
3732	0	0	Ki67+	 7189 10392
3733	0	0	Ki67+	 7191 10636
3734	0	0	Ki67+	 7194 10236
3735	0	0	Ki67+	 7196 10209
3736	0	0	Ki67+	 7197 10470
3737	0	0	Ki67+	 7198 10375
3738	0	0	Ki67+	 7200 10103
3739	0	0	Ki67+	 7200 10430
3740	0	0	Ki67+	 7200 10615
3741	0	0	Ki67+	 7201 10559
3742	0	0	Ki67+	 7207 10598
3743	0	0	Ki67+	 7208 10130
3744	0	0	Ki67+	 7214 9955
3745	0	0	Ki67+	 7218 10085
3746	0	0	Ki67+	 7218 10158
3747	0	0	Ki67+	 7218 10209
3748	0	0	Ki67+	 7218 10575
3749	0	0	Ki67+	 7222 10691
3750	0	0	Ki67+	 7223 10278
3751	0	0	Ki67+	 7224 10230
3752	0	0	Ki67+	 7226 10454
3753	0	0	Ki67+	 7228 9992
3754	0	0	Ki67+	 7230 10262
3755	0	0	Ki67+	 7230 10476
3756	0	0	Ki67+	 7237 10584
3757	0	0	Ki67+	 7239 10563
3758	0	0	Ki67+	 7240 10542
3759	0	0	Ki67+	 7242 10437
3760	0	0	Ki67+	 7242 10491
3761	0	0	Ki67+	 7242 10720
3762	0	0	Ki67+	 7244 10060
3763	0	0	Ki67+	 7246 10219
3764	0	0	Ki67+	 7250 10163
3765	0	0	Ki67+	 7253 10552
3766	0	0	Ki67+	 7253 10655
3767	0	0	Ki67+	 7259 10611
3768	0	0	Ki67+	 7260 10680
3769	0	0	Ki67+	 7263 10366
3770	0	0	Ki67+	 7263 10459
3771	0	0	Ki67+	 7264 9977
3772	0	0	Ki67+	 7264 10564
3773	0	0	Ki67+	 7266 10044
3774	0	0	Ki67+	 7267 10275
3775	0	0	Ki67+	 7270 10578
3776	0	0	Ki67+	 7271 10533
3777	0	0	Ki67+	 7272 10073
3778	0	0	Ki67+	 7272 10238
3779	0	0	Ki67+	 7273 10156
3780	0	0	Ki67+	 7275 10385
3781	0	0	Ki67+	 7277 10652
3782	0	0	Ki67+	 7278 10472
3783	0	0	Ki67+	 7280 9963
3784	0	0	Ki67+	 7284 10695
3785	0	0	Ki67+	 7285 10286
3786	0	0	Ki67+	 7287 10330
3787	0	0	Ki67+	 7287 10443
3788	0	0	Ki67+	 7289 10091
3789	0	0	Ki67+	 7292 10575
3790	0	0	Ki67+	 7292 10683
3791	0	0	Ki67+	 7293 10634
3792	0	0	Ki67+	 7295 10236
3793	0	0	Ki67+	 7295 10246
3794	0	0	Ki67+	 7295 10285
3795	0	0	Ki67+	 7297 10170
3796	0	0	Ki67+	 7298 10124
3797	0	0	Ki67+	 7298 10707
3798	0	0	Ki67+	 7300 10157
3799	0	0	Ki67+	 7305 10487
3800	0	0	Ki67+	 7310 10098
3801	0	0	Ki67+	 7310 10309
3802	0	0	Ki67+	 7312 10401
3803	0	0	Ki67+	 7315 10167
3804	0	0	Ki67+	 7320 10361
3805	0	0	Ki67+	 7320 10690
3806	0	0	Ki67+	 7322 10472
3807	0	0	Ki67+	 7326 10648
3808	0	0	Ki67+	 7328 10452
3809	0	0	Ki67+	 7330 10227
3810	0	0	Ki67+	 7333 10284
3811	0	0	Ki67+	 7333 10382
3812	0	0	Ki67+	 7334 10328
3813	0	0	Ki67+	 7335 10315
3814	0	0	Ki67+	 7336 10241
3815	0	0	Ki67+	 7340 10717
3816	0	0	Ki67+	 7345 10113
3817	0	0	Ki67+	 7349 10340
3818	0	0	Ki67+	 7351 10138
3819	0	0	Ki67+	 7351 10268
3820	0	0	Ki67+	 7364 9990
3821	0	0	Ki67+	 7364 10678
3822	0	0	Ki67+	 7367 10697
3823	0	0	Ki67+	 7368 10041
3824	0	0	Ki67+	 7368 10291
3825	0	0	Ki67+	 7370 10126
3826	0	0	Ki67+	 7373 10663
3827	0	0	Ki67+	 7376 10315
3828	0	0	Ki67+	 7381 10158
3829	0	0	Ki67+	 7391 10032
3830	0	0	Ki67+	 7391 10726
3831	0	0	Ki67+	 7392 9985
3832	0	0	Ki67+	 7395 10682
3833	0	0	Ki67+	 7396 10692
3834	0	0	Ki67+	 7398 10382
3835	0	0	Ki67+	 7403 9963
3836	0	0	Ki67+	 7409 10587
3837	0	0	Ki67+	 7410 10657
3838	0	0	Ki67+	 7412 10679
3839	0	0	Ki67+	 7414 10056
3840	0	0	Ki67+	 7419 10346
3841	0	0	Ki67+	 7419 10607
3842	0	0	Ki67+	 7421 9944
3843	0	0	Ki67+	 7422 10074
3844	0	0	Ki67+	 7423 10322
3845	0	0	Ki67+	 7426 10404
3846	0	0	Ki67+	 7429 10015
3847	0	0	Ki67+	 7429 10262
3848	0	0	Ki67+	 7435 10360
3849	0	0	Ki67+	 7438 10305
3850	0	0	Ki67+	 7441 10578
3851	0	0	Ki67+	 7442 10721
3852	0	0	Ki67+	 7447 10071
3853	0	0	Ki67+	 7449 10175
3854	0	0	Ki67+	 7450 10292
3855	0	0	Ki67+	 7451 10113
3856	0	0	Ki67+	 7452 9969
3857	0	0	Ki67+	 7452 10607
3858	0	0	Ki67+	 7457 10046
3859	0	0	Ki67+	 7458 10121
3860	0	0	Ki67+	 7459 10694
3861	0	0	Ki67+	 7462 10034
3862	0	0	Ki67+	 7462 10335
3863	0	0	Ki67+	 7462 10432
3864	0	0	Ki67+	 7464 10588
3865	0	0	Ki67+	 7467 10403
3866	0	0	Ki67+	 7467 10497
3867	0	0	Ki67+	 7472 10159
3868	0	0	Ki67+	 7475 10063
3869	0	0	Ki67+	 7475 10361
3870	0	0	Ki67+	 7477 10525
3871	0	0	Ki67+	 7478 10136
3872	0	0	Ki67+	 7478 10333
3873	0	0	Ki67+	 7480 10121
3874	0	0	Ki67+	 7480 10198
3875	0	0	Ki67+	 7480 10316
3876	0	0	Ki67+	 7483 10609
3877	0	0	Ki67+	 7485 10026
3878	0	0	Ki67+	 7485 10546
3879	0	0	Ki67+	 7487 10456
3880	0	0	Ki67+	 7488 10004
3881	0	0	Ki67+	 7490 10684
3882	0	0	Ki67+	 7491 10343
3883	0	0	Ki67+	 7492 10117
3884	0	0	Ki67+	 7493 10487
3885	0	0	Ki67+	 7494 9957
3886	0	0	Ki67+	 7497 10041
3887	0	0	Ki67+	 7498 10468
3888	0	0	Ki67+	 7499 10096
3889	0	0	Ki67+	 7505 10178
3890	0	0	Ki67+	 7508 10133
3891	0	0	Ki67+	 7508 10434
3892	0	0	Ki67+	 7512 10482
3893	0	0	Ki67+	 7512 10662
3894	0	0	Ki67+	 7518 10166
3895	0	0	Ki67+	 7518 10360
3896	0	0	Ki67+	 7519 10619
3897	0	0	Ki67+	 7520 10003
3898	0	0	Ki67+	 7521 9984
3899	0	0	Ki67+	 7522 9943
3900	0	0	Ki67+	 7523 10340
3901	0	0	Ki67+	 7523 10391
3902	0	0	Ki67+	 7526 10030
3903	0	0	Ki67+	 7529 10148
3904	0	0	Ki67+	 7529 10227
3905	0	0	Ki67+	 7533 9969
3906	0	0	Ki67+	 7538 10078
3907	0	0	Ki67+	 7539 10393
3908	0	0	Ki67+	 7539 10513
3909	0	0	Ki67+	 7543 10436
3910	0	0	Ki67+	 7544 10311
3911	0	0	Ki67+	 7547 9989
3912	0	0	Ki67+	 7549 10091
3913	0	0	Ki67+	 7551 10160
3914	0	0	Ki67+	 7551 10358
3915	0	0	Ki67+	 7552 10383
3916	0	0	Ki67+	 7553 10275
3917	0	0	Ki67+	 7556 10024
3918	0	0	Ki67+	 7556 10683
3919	0	0	Ki67+	 7558 10413
3920	0	0	Ki67+	 7561 10587
3921	0	0	Ki67+	 7562 10231
3922	0	0	Ki67+	 7562 10460
3923	0	0	Ki67+	 7564 10731
3924	0	0	Ki67+	 7566 10485
3925	0	0	Ki67+	 7568 9998
3926	0	0	Ki67+	 7570 10573
3927	0	0	Ki67+	 7574 10044
3928	0	0	Ki67+	 7579 10112
3929	0	0	Ki67+	 7580 10500
3930	0	0	Ki67+	 7587 10261
3931	0	0	Ki67+	 7590 10581
3932	0	0	Ki67+	 7593 9995
3933	0	0	Ki67+	 7600 10127
3934	0	0	Ki67+	 7606 10665
3935	0	0	Ki67+	 7608 10675
3936	0	0	Ki67+	 7611 10088
3937	0	0	Ki67+	 7614 10710
3938	0	0	Ki67+	 7619 10689
3939	0	0	Ki67+	 7623 10286
3940	0	0	Ki67+	 7626 10521
3941	0	0	Ki67+	 7627 10007
3942	0	0	Ki67+	 6833 11428
3943	0	0	Ki67+	 6835 11259
3944	0	0	Ki67+	 6843 10818
3945	0	0	Ki67+	 6848 10848
3946	0	0	Ki67+	 6848 11284
3947	0	0	Ki67+	 6852 11457
3948	0	0	Ki67+	 6853 11525
3949	0	0	Ki67+	 6859 10871
3950	0	0	Ki67+	 6859 11239
3951	0	0	Ki67+	 6864 10795
3952	0	0	Ki67+	 6868 11261
3953	0	0	Ki67+	 6871 11478
3954	0	0	Ki67+	 6876 10753
3955	0	0	Ki67+	 6878 11401
3956	0	0	Ki67+	 6879 11501
3957	0	0	Ki67+	 6881 10896
3958	0	0	Ki67+	 6884 10916
3959	0	0	Ki67+	 6886 11529
3960	0	0	Ki67+	 6888 10789
3961	0	0	Ki67+	 6888 11335
3962	0	0	Ki67+	 6895 10907
3963	0	0	Ki67+	 6898 10830
3964	0	0	Ki67+	 6898 11304
3965	0	0	Ki67+	 6906 10880
3966	0	0	Ki67+	 6908 10957
3967	0	0	Ki67+	 6910 11039
3968	0	0	Ki67+	 6911 10898
3969	0	0	Ki67+	 6911 11067
3970	0	0	Ki67+	 6911 11308
3971	0	0	Ki67+	 6912 10928
3972	0	0	Ki67+	 6914 11358
3973	0	0	Ki67+	 6917 11368
3974	0	0	Ki67+	 6918 11324
3975	0	0	Ki67+	 6920 11053
3976	0	0	Ki67+	 6921 10752
3977	0	0	Ki67+	 6921 10851
3978	0	0	Ki67+	 6924 10869
3979	0	0	Ki67+	 6924 10898
3980	0	0	Ki67+	 6924 11527
3981	0	0	Ki67+	 6927 11091
3982	0	0	Ki67+	 6934 10947
3983	0	0	Ki67+	 6934 11382
3984	0	0	Ki67+	 6946 10809
3985	0	0	Ki67+	 6946 10838
3986	0	0	Ki67+	 6946 10984
3987	0	0	Ki67+	 6946 11104
3988	0	0	Ki67+	 6949 11440
3989	0	0	Ki67+	 6952 11361
3990	0	0	Ki67+	 6956 11505
3991	0	0	Ki67+	 6957 10752
3992	0	0	Ki67+	 6957 10880
3993	0	0	Ki67+	 6957 10997
3994	0	0	Ki67+	 6957 11382
3995	0	0	Ki67+	 6962 10863
3996	0	0	Ki67+	 6964 10795
3997	0	0	Ki67+	 6966 10898
3998	0	0	Ki67+	 6971 11048
3999	0	0	Ki67+	 6974 10965
4000	0	0	Ki67+	 6976 10865
4001	0	0	Ki67+	 6981 10813
4002	0	0	Ki67+	 6991 10845
4003	0	0	Ki67+	 7004 10751
4004	0	0	Ki67+	 7004 10783
4005	0	0	Ki67+	 7006 10970
4006	0	0	Ki67+	 7008 10848
4007	0	0	Ki67+	 7012 10895
4008	0	0	Ki67+	 7012 10925
4009	0	0	Ki67+	 7014 10789
4010	0	0	Ki67+	 7021 11450
4011	0	0	Ki67+	 7022 11000
4012	0	0	Ki67+	 7026 10743
4013	0	0	Ki67+	 7026 11043
4014	0	0	Ki67+	 7030 10785
4015	0	0	Ki67+	 7030 11405
4016	0	0	Ki67+	 7031 11154
4017	0	0	Ki67+	 7034 10869
4018	0	0	Ki67+	 7036 10921
4019	0	0	Ki67+	 7036 10952
4020	0	0	Ki67+	 7037 11423
4021	0	0	Ki67+	 7038 10975
4022	0	0	Ki67+	 7044 10770
4023	0	0	Ki67+	 7045 11128
4024	0	0	Ki67+	 7047 11169
4025	0	0	Ki67+	 7054 11020
4026	0	0	Ki67+	 7064 10802
4027	0	0	Ki67+	 7064 11138
4028	0	0	Ki67+	 7066 11155
4029	0	0	Ki67+	 7069 10827
4030	0	0	Ki67+	 7069 11187
4031	0	0	Ki67+	 7070 10864
4032	0	0	Ki67+	 7074 11102
4033	0	0	Ki67+	 7075 11000
4034	0	0	Ki67+	 7078 11124
4035	0	0	Ki67+	 7082 10780
4036	0	0	Ki67+	 7085 11248
4037	0	0	Ki67+	 7088 10875
4038	0	0	Ki67+	 7091 11206
4039	0	0	Ki67+	 7092 10845
4040	0	0	Ki67+	 7100 11225
4041	0	0	Ki67+	 7102 10797
4042	0	0	Ki67+	 7104 11286
4043	0	0	Ki67+	 7106 11010
4044	0	0	Ki67+	 7108 11247
4045	0	0	Ki67+	 7111 10943
4046	0	0	Ki67+	 7112 11272
4047	0	0	Ki67+	 7113 11102
4048	0	0	Ki67+	 7120 11128
4049	0	0	Ki67+	 7122 11295
4050	0	0	Ki67+	 7124 10837
4051	0	0	Ki67+	 7128 10981
4052	0	0	Ki67+	 7130 11210
4053	0	0	Ki67+	 7130 11231
4054	0	0	Ki67+	 7132 10949
4055	0	0	Ki67+	 7137 10899
4056	0	0	Ki67+	 7137 11109
4057	0	0	Ki67+	 7137 11160
4058	0	0	Ki67+	 7140 10924
4059	0	0	Ki67+	 7141 11430
4060	0	0	Ki67+	 7148 11227
4061	0	0	Ki67+	 7150 10845
4062	0	0	Ki67+	 7152 11324
4063	0	0	Ki67+	 7154 11214
4064	0	0	Ki67+	 7155 10860
4065	0	0	Ki67+	 7158 11070
4066	0	0	Ki67+	 7162 11115
4067	0	0	Ki67+	 7167 11384
4068	0	0	Ki67+	 7168 10904
4069	0	0	Ki67+	 7173 10939
4070	0	0	Ki67+	 7175 10802
4071	0	0	Ki67+	 7175 10843
4072	0	0	Ki67+	 7175 10887
4073	0	0	Ki67+	 7175 11366
4074	0	0	Ki67+	 7178 11263
4075	0	0	Ki67+	 7186 10863
4076	0	0	Ki67+	 7187 11220
4077	0	0	Ki67+	 7187 11329
4078	0	0	Ki67+	 7190 10938
4079	0	0	Ki67+	 7191 11031
4080	0	0	Ki67+	 7192 11098
4081	0	0	Ki67+	 7193 10761
4082	0	0	Ki67+	 7193 10792
4083	0	0	Ki67+	 7193 11258
4084	0	0	Ki67+	 7193 11408
4085	0	0	Ki67+	 7195 11292
4086	0	0	Ki67+	 7196 10815
4087	0	0	Ki67+	 7196 11160
4088	0	0	Ki67+	 7199 11055
4089	0	0	Ki67+	 7200 10968
4090	0	0	Ki67+	 7200 10988
4091	0	0	Ki67+	 7203 11437
4092	0	0	Ki67+	 7207 11028
4093	0	0	Ki67+	 7207 11134
4094	0	0	Ki67+	 7207 11459
4095	0	0	Ki67+	 7210 10991
4096	0	0	Ki67+	 7211 11048
4097	0	0	Ki67+	 7214 11267
4098	0	0	Ki67+	 7215 11102
4099	0	0	Ki67+	 7218 10747
4100	0	0	Ki67+	 7222 11328
4101	0	0	Ki67+	 7228 10776
4102	0	0	Ki67+	 7229 10807
4103	0	0	Ki67+	 7229 11480
4104	0	0	Ki67+	 7235 11131
4105	0	0	Ki67+	 7241 11451
4106	0	0	Ki67+	 7243 11096
4107	0	0	Ki67+	 7247 11116
4108	0	0	Ki67+	 7247 11360
4109	0	0	Ki67+	 7248 11479
4110	0	0	Ki67+	 7252 10763
4111	0	0	Ki67+	 7274 10894
4112	0	0	Ki67+	 7276 10964
4113	0	0	Ki67+	 7278 10994
4114	0	0	Ki67+	 7278 11018
4115	0	0	Ki67+	 7279 11054
4116	0	0	Ki67+	 7284 10892
4117	0	0	Ki67+	 7286 11088
4118	0	0	Ki67+	 7295 10982
4119	0	0	Ki67+	 7297 10926
4120	0	0	Ki67+	 7298 10865
4121	0	0	Ki67+	 7304 11351
4122	0	0	Ki67+	 7304 11442
4123	0	0	Ki67+	 7306 11037
4124	0	0	Ki67+	 7311 11079
4125	0	0	Ki67+	 7312 11094
4126	0	0	Ki67+	 7315 10963
4127	0	0	Ki67+	 7317 10868
4128	0	0	Ki67+	 7318 10810
4129	0	0	Ki67+	 7322 10837
4130	0	0	Ki67+	 7328 10901
4131	0	0	Ki67+	 7329 11181
4132	0	0	Ki67+	 7330 10918
4133	0	0	Ki67+	 7330 11291
4134	0	0	Ki67+	 7333 11355
4135	0	0	Ki67+	 7341 11106
4136	0	0	Ki67+	 7342 11226
4137	0	0	Ki67+	 7343 11323
4138	0	0	Ki67+	 7343 11346
4139	0	0	Ki67+	 7345 10787
4140	0	0	Ki67+	 7346 11264
4141	0	0	Ki67+	 7347 10830
4142	0	0	Ki67+	 7348 10963
4143	0	0	Ki67+	 7350 11467
4144	0	0	Ki67+	 7351 11156
4145	0	0	Ki67+	 7355 11199
4146	0	0	Ki67+	 7359 11045
4147	0	0	Ki67+	 7360 10772
4148	0	0	Ki67+	 7360 11087
4149	0	0	Ki67+	 7361 10859
4150	0	0	Ki67+	 7367 11107
4151	0	0	Ki67+	 7369 11285
4152	0	0	Ki67+	 7369 11379
4153	0	0	Ki67+	 7372 10797
4154	0	0	Ki67+	 7372 10968
4155	0	0	Ki67+	 7374 11457
4156	0	0	Ki67+	 7375 11317
4157	0	0	Ki67+	 7382 10838
4158	0	0	Ki67+	 7384 11235
4159	0	0	Ki67+	 7385 10787
4160	0	0	Ki67+	 7386 11094
4161	0	0	Ki67+	 7389 11222
4162	0	0	Ki67+	 7391 11170
4163	0	0	Ki67+	 7393 10860
4164	0	0	Ki67+	 7400 10895
4165	0	0	Ki67+	 7402 11208
4166	0	0	Ki67+	 7404 11147
4167	0	0	Ki67+	 7404 11263
4168	0	0	Ki67+	 7407 10935
4169	0	0	Ki67+	 7410 11034
4170	0	0	Ki67+	 7414 11347
4171	0	0	Ki67+	 7420 11011
4172	0	0	Ki67+	 7427 11244
4173	0	0	Ki67+	 7429 11486
4174	0	0	Ki67+	 7430 11354
4175	0	0	Ki67+	 7433 11219
4176	0	0	Ki67+	 7437 11089
4177	0	0	Ki67+	 7440 10970
4178	0	0	Ki67+	 7441 10938
4179	0	0	Ki67+	 7441 11143
4180	0	0	Ki67+	 7445 10811
4181	0	0	Ki67+	 7445 10897
4182	0	0	Ki67+	 7448 11078
4183	0	0	Ki67+	 7449 11312
4184	0	0	Ki67+	 7450 10838
4185	0	0	Ki67+	 7451 11249
4186	0	0	Ki67+	 7451 11364
4187	0	0	Ki67+	 7456 11231
4188	0	0	Ki67+	 7460 11002
4189	0	0	Ki67+	 7460 11325
4190	0	0	Ki67+	 7462 11212
4191	0	0	Ki67+	 7463 11466
4192	0	0	Ki67+	 7464 10868
4193	0	0	Ki67+	 7465 11134
4194	0	0	Ki67+	 7467 11283
4195	0	0	Ki67+	 7469 11505
4196	0	0	Ki67+	 7471 10986
4197	0	0	Ki67+	 7472 11035
4198	0	0	Ki67+	 7472 11102
4199	0	0	Ki67+	 7477 10868
4200	0	0	Ki67+	 7480 11143
4201	0	0	Ki67+	 7480 11402
4202	0	0	Ki67+	 7481 10879
4203	0	0	Ki67+	 7482 10838
4204	0	0	Ki67+	 7488 10764
4205	0	0	Ki67+	 7489 10941
4206	0	0	Ki67+	 7489 11215
4207	0	0	Ki67+	 7494 11022
4208	0	0	Ki67+	 7494 11283
4209	0	0	Ki67+	 7494 11485
4210	0	0	Ki67+	 7503 10866
4211	0	0	Ki67+	 7506 11042
4212	0	0	Ki67+	 7507 11212
4213	0	0	Ki67+	 7508 11131
4214	0	0	Ki67+	 7509 11376
4215	0	0	Ki67+	 7513 10784
4216	0	0	Ki67+	 7513 11017
4217	0	0	Ki67+	 7514 10928
4218	0	0	Ki67+	 7514 11231
4219	0	0	Ki67+	 7515 11111
4220	0	0	Ki67+	 7517 11390
4221	0	0	Ki67+	 7519 11093
4222	0	0	Ki67+	 7522 11036
4223	0	0	Ki67+	 7525 10948
4224	0	0	Ki67+	 7527 11341
4225	0	0	Ki67+	 7530 10870
4226	0	0	Ki67+	 7532 11304
4227	0	0	Ki67+	 7535 11223
4228	0	0	Ki67+	 7537 10897
4229	0	0	Ki67+	 7537 11190
4230	0	0	Ki67+	 7544 11105
4231	0	0	Ki67+	 7544 11494
4232	0	0	Ki67+	 7551 11021
4233	0	0	Ki67+	 7553 11408
4234	0	0	Ki67+	 7554 11467
4235	0	0	Ki67+	 7555 10942
4236	0	0	Ki67+	 7557 11326
4237	0	0	Ki67+	 7558 10910
4238	0	0	Ki67+	 7559 11101
4239	0	0	Ki67+	 7560 10832
4240	0	0	Ki67+	 7561 10849
4241	0	0	Ki67+	 7562 11212
4242	0	0	Ki67+	 7564 11071
4243	0	0	Ki67+	 7566 11294
4244	0	0	Ki67+	 7576 11447
4245	0	0	Ki67+	 7577 10851
4246	0	0	Ki67+	 7580 10923
4247	0	0	Ki67+	 7583 11187
4248	0	0	Ki67+	 7587 10752
4249	0	0	Ki67+	 7588 10966
4250	0	0	Ki67+	 7589 11074
4251	0	0	Ki67+	 7590 11035
4252	0	0	Ki67+	 7590 11315
4253	0	0	Ki67+	 7591 10949
4254	0	0	Ki67+	 7594 11260
4255	0	0	Ki67+	 7595 10911
4256	0	0	Ki67+	 7598 11287
4257	0	0	Ki67+	 7600 10973
4258	0	0	Ki67+	 7600 11423
4259	0	0	Ki67+	 7600 11522
4260	0	0	Ki67+	 7601 11153
4261	0	0	Ki67+	 7601 11454
4262	0	0	Ki67+	 7602 11535
4263	0	0	Ki67+	 7605 11329
4264	0	0	Ki67+	 7608 10990
4265	0	0	Ki67+	 7610 10774
4266	0	0	Ki67+	 7613 10883
4267	0	0	Ki67+	 7615 11206
4268	0	0	Ki67+	 7619 10811
4269	0	0	Ki67+	 7621 11520
4270	0	0	Ki67+	 7629 10982
4271	0	0	Ki67+	 7631 10825
4272	0	0	Ki67+	 7631 11160
4273	0	0	Ki67+	 6839 11891
4274	0	0	Ki67+	 6845 11549
4275	0	0	Ki67+	 6847 12318
4276	0	0	Ki67+	 6856 12129
4277	0	0	Ki67+	 6859 11596
4278	0	0	Ki67+	 6859 11902
4279	0	0	Ki67+	 6860 11569
4280	0	0	Ki67+	 6864 11622
4281	0	0	Ki67+	 6864 12277
4282	0	0	Ki67+	 6867 11989
4283	0	0	Ki67+	 6869 11879
4284	0	0	Ki67+	 6880 12149
4285	0	0	Ki67+	 6881 11545
4286	0	0	Ki67+	 6885 11631
4287	0	0	Ki67+	 6886 12010
4288	0	0	Ki67+	 6889 12049
4289	0	0	Ki67+	 6890 11606
4290	0	0	Ki67+	 6895 11584
4291	0	0	Ki67+	 6899 12027
4292	0	0	Ki67+	 6899 12229
4293	0	0	Ki67+	 6901 12161
4294	0	0	Ki67+	 6915 11624
4295	0	0	Ki67+	 6917 11569
4296	0	0	Ki67+	 6920 11671
4297	0	0	Ki67+	 6921 12044
4298	0	0	Ki67+	 6929 11579
4299	0	0	Ki67+	 6929 12183
4300	0	0	Ki67+	 6933 11541
4301	0	0	Ki67+	 6935 12083
4302	0	0	Ki67+	 6936 11712
4303	0	0	Ki67+	 6937 12230
4304	0	0	Ki67+	 6938 12259
4305	0	0	Ki67+	 6942 11602
4306	0	0	Ki67+	 6946 12189
4307	0	0	Ki67+	 6947 11628
4308	0	0	Ki67+	 6950 12300
4309	0	0	Ki67+	 6954 11679
4310	0	0	Ki67+	 6955 11579
4311	0	0	Ki67+	 6957 12221
4312	0	0	Ki67+	 6958 11560
4313	0	0	Ki67+	 6961 12279
4314	0	0	Ki67+	 6962 11704
4315	0	0	Ki67+	 6963 12088
4316	0	0	Ki67+	 6965 11741
4317	0	0	Ki67+	 6966 12205
4318	0	0	Ki67+	 6969 11652
4319	0	0	Ki67+	 6972 12257
4320	0	0	Ki67+	 6975 11578
4321	0	0	Ki67+	 6975 11627
4322	0	0	Ki67+	 6983 11599
4323	0	0	Ki67+	 6986 11679
4324	0	0	Ki67+	 6989 11728
4325	0	0	Ki67+	 6991 12286
4326	0	0	Ki67+	 6996 11774
4327	0	0	Ki67+	 6999 12299
4328	0	0	Ki67+	 7002 11798
4329	0	0	Ki67+	 7003 12311
4330	0	0	Ki67+	 7007 11606
4331	0	0	Ki67+	 7014 11754
4332	0	0	Ki67+	 7016 11806
4333	0	0	Ki67+	 7020 11652
4334	0	0	Ki67+	 7023 11673
4335	0	0	Ki67+	 7024 11777
4336	0	0	Ki67+	 7033 11622
4337	0	0	Ki67+	 7037 11840
4338	0	0	Ki67+	 7041 11718
4339	0	0	Ki67+	 7042 11654
4340	0	0	Ki67+	 7053 11815
4341	0	0	Ki67+	 7055 11955
4342	0	0	Ki67+	 7056 11750
4343	0	0	Ki67+	 7056 11851
4344	0	0	Ki67+	 7073 11678
4345	0	0	Ki67+	 7074 11738
4346	0	0	Ki67+	 7075 11655
4347	0	0	Ki67+	 7077 11772
4348	0	0	Ki67+	 7092 11862
4349	0	0	Ki67+	 7098 11767
4350	0	0	Ki67+	 7099 11685
4351	0	0	Ki67+	 7099 11907
4352	0	0	Ki67+	 7104 11852
4353	0	0	Ki67+	 7110 11695
4354	0	0	Ki67+	 7116 11725
4355	0	0	Ki67+	 7133 11741
4356	0	0	Ki67+	 7134 11871
4357	0	0	Ki67+	 7135 11857
4358	0	0	Ki67+	 7142 11772
4359	0	0	Ki67+	 7145 11896
4360	0	0	Ki67+	 7148 11644
4361	0	0	Ki67+	 7152 11935
4362	0	0	Ki67+	 7160 11831
4363	0	0	Ki67+	 7172 11875
4364	0	0	Ki67+	 7176 11815
4365	0	0	Ki67+	 7179 11894
4366	0	0	Ki67+	 7181 11921
4367	0	0	Ki67+	 7185 11844
4368	0	0	Ki67+	 7192 11872
4369	0	0	Ki67+	 7196 11935
4370	0	0	Ki67+	 7212 11952
4371	0	0	Ki67+	 7213 11899
4372	0	0	Ki67+	 7226 11867
4373	0	0	Ki67+	 7233 11926
4374	0	0	Ki67+	 7234 11904
4375	0	0	Ki67+	 7236 12163
4376	0	0	Ki67+	 7242 11881
4377	0	0	Ki67+	 7255 11942
4378	0	0	Ki67+	 7268 11931
4379	0	0	Ki67+	 7330 12102
4380	0	0	Ki67+	 7335 11851
4381	0	0	Ki67+	 7368 12129
4382	0	0	Ki67+	 7397 11573
4383	0	0	Ki67+	 7417 11922
4384	0	0	Ki67+	 7422 11566
4385	0	0	Ki67+	 7424 11696
4386	0	0	Ki67+	 7436 11617
4387	0	0	Ki67+	 7454 11582
4388	0	0	Ki67+	 7461 11612
4389	0	0	Ki67+	 7474 11571
4390	0	0	Ki67+	 7478 11680
4391	0	0	Ki67+	 7480 11548
4392	0	0	Ki67+	 7498 12167
4393	0	0	Ki67+	 7500 11709
4394	0	0	Ki67+	 7504 11685
4395	0	0	Ki67+	 7510 11548
4396	0	0	Ki67+	 7514 11635
4397	0	0	Ki67+	 7514 11723
4398	0	0	Ki67+	 7518 12101
4399	0	0	Ki67+	 7520 11667
4400	0	0	Ki67+	 7521 11790
4401	0	0	Ki67+	 7524 11744
4402	0	0	Ki67+	 7528 11691
4403	0	0	Ki67+	 7539 11642
4404	0	0	Ki67+	 7545 11790
4405	0	0	Ki67+	 7546 11571
4406	0	0	Ki67+	 7546 12262
4407	0	0	Ki67+	 7547 11608
4408	0	0	Ki67+	 7553 11582
4409	0	0	Ki67+	 7553 11745
4410	0	0	Ki67+	 7554 11670
4411	0	0	Ki67+	 7556 11843
4412	0	0	Ki67+	 7565 11653
4413	0	0	Ki67+	 7569 11805
4414	0	0	Ki67+	 7575 11870
4415	0	0	Ki67+	 7578 11794
4416	0	0	Ki67+	 7585 11561
4417	0	0	Ki67+	 7587 11865
4418	0	0	Ki67+	 7594 11580
4419	0	0	Ki67+	 7594 11817
4420	0	0	Ki67+	 7595 11548
4421	0	0	Ki67+	 7596 11685
4422	0	0	Ki67+	 7597 11595
4423	0	0	Ki67+	 7600 11921
4424	0	0	Ki67+	 7600 11997
4425	0	0	Ki67+	 7609 11727
4426	0	0	Ki67+	 7609 11888
4427	0	0	Ki67+	 7614 12065
4428	0	0	Ki67+	 7615 11990
4429	0	0	Ki67+	 7621 11736
4430	0	0	Ki67+	 7621 11961
4431	0	0	Ki67+	 7624 11587
4432	0	0	Ki67+	 7625 11817
4433	0	0	Ki67+	 7627 11602
4434	0	0	Ki67+	 7627 11932
4435	0	0	Ki67+	 6833 12786
4436	0	0	Ki67+	 6837 12478
4437	0	0	Ki67+	 6841 12910
4438	0	0	Ki67+	 6842 12608
4439	0	0	Ki67+	 6843 12435
4440	0	0	Ki67+	 6844 12943
4441	0	0	Ki67+	 6848 12452
4442	0	0	Ki67+	 6851 12643
4443	0	0	Ki67+	 6852 12385
4444	0	0	Ki67+	 6853 12359
4445	0	0	Ki67+	 6853 12832
4446	0	0	Ki67+	 6854 12412
4447	0	0	Ki67+	 6855 12787
4448	0	0	Ki67+	 6864 12902
4449	0	0	Ki67+	 6869 12861
4450	0	0	Ki67+	 6871 13069
4451	0	0	Ki67+	 6877 12382
4452	0	0	Ki67+	 6879 13095
4453	0	0	Ki67+	 6885 13032
4454	0	0	Ki67+	 6890 12497
4455	0	0	Ki67+	 6891 13015
4456	0	0	Ki67+	 6893 12985
4457	0	0	Ki67+	 6893 13116
4458	0	0	Ki67+	 6895 12970
4459	0	0	Ki67+	 6897 12386
4460	0	0	Ki67+	 6900 12760
4461	0	0	Ki67+	 6902 12690
4462	0	0	Ki67+	 6904 12987
4463	0	0	Ki67+	 6906 12945
4464	0	0	Ki67+	 6906 13132
4465	0	0	Ki67+	 6907 12722
4466	0	0	Ki67+	 6908 12565
4467	0	0	Ki67+	 6910 12599
4468	0	0	Ki67+	 6911 12828
4469	0	0	Ki67+	 6915 12861
4470	0	0	Ki67+	 6916 12789
4471	0	0	Ki67+	 6920 12879
4472	0	0	Ki67+	 6921 12616
4473	0	0	Ki67+	 6923 12348
4474	0	0	Ki67+	 6924 12385
4475	0	0	Ki67+	 6924 13060
4476	0	0	Ki67+	 6925 12947
4477	0	0	Ki67+	 6931 12975
4478	0	0	Ki67+	 6931 13019
4479	0	0	Ki67+	 6935 12998
4480	0	0	Ki67+	 6937 12884
4481	0	0	Ki67+	 6938 13074
4482	0	0	Ki67+	 6938 13115
4483	0	0	Ki67+	 6946 12848
4484	0	0	Ki67+	 6948 13041
4485	0	0	Ki67+	 6949 12587
4486	0	0	Ki67+	 6952 12709
4487	0	0	Ki67+	 6955 12828
4488	0	0	Ki67+	 6957 12967
4489	0	0	Ki67+	 6959 13018
4490	0	0	Ki67+	 6963 12721
4491	0	0	Ki67+	 6967 12788
4492	0	0	Ki67+	 6969 12553
4493	0	0	Ki67+	 6970 13075
4494	0	0	Ki67+	 6973 12928
4495	0	0	Ki67+	 6975 12953
4496	0	0	Ki67+	 6976 12808
4497	0	0	Ki67+	 6977 12487
4498	0	0	Ki67+	 6979 12696
4499	0	0	Ki67+	 6981 12908
4500	0	0	Ki67+	 6982 12774
4501	0	0	Ki67+	 6984 12996
4502	0	0	Ki67+	 6984 13049
4503	0	0	Ki67+	 6986 12393
4504	0	0	Ki67+	 6986 12533
4505	0	0	Ki67+	 6988 12516
4506	0	0	Ki67+	 6990 12701
4507	0	0	Ki67+	 6992 12562
4508	0	0	Ki67+	 6997 12402
4509	0	0	Ki67+	 7001 13126
4510	0	0	Ki67+	 7002 13070
4511	0	0	Ki67+	 7004 12488
4512	0	0	Ki67+	 7007 12603
4513	0	0	Ki67+	 7009 13016
4514	0	0	Ki67+	 7017 13123
4515	0	0	Ki67+	 7019 13042
4516	0	0	Ki67+	 7020 12515
4517	0	0	Ki67+	 7023 12387
4518	0	0	Ki67+	 7023 12502
4519	0	0	Ki67+	 7024 12975
4520	0	0	Ki67+	 7025 12534
4521	0	0	Ki67+	 7027 12992
4522	0	0	Ki67+	 7032 12614
4523	0	0	Ki67+	 7035 12381
4524	0	0	Ki67+	 7042 12668
4525	0	0	Ki67+	 7043 13023
4526	0	0	Ki67+	 7045 12563
4527	0	0	Ki67+	 7045 12590
4528	0	0	Ki67+	 7047 12694
4529	0	0	Ki67+	 7049 13055
4530	0	0	Ki67+	 7053 12617
4531	0	0	Ki67+	 7054 12552
4532	0	0	Ki67+	 7054 12988
4533	0	0	Ki67+	 7054 13108
4534	0	0	Ki67+	 7060 12410
4535	0	0	Ki67+	 7064 12648
4536	0	0	Ki67+	 7068 12896
4537	0	0	Ki67+	 7071 12464
4538	0	0	Ki67+	 7071 12958
4539	0	0	Ki67+	 7071 13076
4540	0	0	Ki67+	 7075 13065
4541	0	0	Ki67+	 7082 12911
4542	0	0	Ki67+	 7087 12708
4543	0	0	Ki67+	 7089 12489
4544	0	0	Ki67+	 7089 13047
4545	0	0	Ki67+	 7091 12379
4546	0	0	Ki67+	 7091 12851
4547	0	0	Ki67+	 7092 12690
4548	0	0	Ki67+	 7093 12432
4549	0	0	Ki67+	 7096 12944
4550	0	0	Ki67+	 7101 12670
4551	0	0	Ki67+	 7101 12959
4552	0	0	Ki67+	 7102 12608
4553	0	0	Ki67+	 7103 12463
4554	0	0	Ki67+	 7109 12396
4555	0	0	Ki67+	 7109 12630
4556	0	0	Ki67+	 7109 13003
4557	0	0	Ki67+	 7110 12720
4558	0	0	Ki67+	 7110 12855
4559	0	0	Ki67+	 7119 12500
4560	0	0	Ki67+	 7121 13133
4561	0	0	Ki67+	 7122 12901
4562	0	0	Ki67+	 7126 12466
4563	0	0	Ki67+	 7129 12936
4564	0	0	Ki67+	 7129 13064
4565	0	0	Ki67+	 7135 12486
4566	0	0	Ki67+	 7137 12534
4567	0	0	Ki67+	 7141 12564
4568	0	0	Ki67+	 7150 12939
4569	0	0	Ki67+	 7151 12888
4570	0	0	Ki67+	 7158 13068
4571	0	0	Ki67+	 7158 13080
4572	0	0	Ki67+	 7164 12497
4573	0	0	Ki67+	 7170 12896
4574	0	0	Ki67+	 7172 12558
4575	0	0	Ki67+	 7184 12914
4576	0	0	Ki67+	 7185 12623
4577	0	0	Ki67+	 7187 12596
4578	0	0	Ki67+	 7190 13063
4579	0	0	Ki67+	 7192 12576
4580	0	0	Ki67+	 7193 12788
4581	0	0	Ki67+	 7200 12979
4582	0	0	Ki67+	 7206 12635
4583	0	0	Ki67+	 7206 12873
4584	0	0	Ki67+	 7206 12954
4585	0	0	Ki67+	 7209 12991
4586	0	0	Ki67+	 7211 12770
4587	0	0	Ki67+	 7214 12912
4588	0	0	Ki67+	 7218 12612
4589	0	0	Ki67+	 7225 13024
4590	0	0	Ki67+	 7228 12960
4591	0	0	Ki67+	 7230 12908
4592	0	0	Ki67+	 7232 12944
4593	0	0	Ki67+	 7237 12865
4594	0	0	Ki67+	 7239 12749
4595	0	0	Ki67+	 7240 13002
4596	0	0	Ki67+	 7245 13027
4597	0	0	Ki67+	 7248 12934
4598	0	0	Ki67+	 7251 12975
4599	0	0	Ki67+	 7254 12893
4600	0	0	Ki67+	 7261 12844
4601	0	0	Ki67+	 7265 12906
4602	0	0	Ki67+	 7269 12879
4603	0	0	Ki67+	 7269 12947
4604	0	0	Ki67+	 7269 13001
4605	0	0	Ki67+	 7271 13017
4606	0	0	Ki67+	 7274 12754
4607	0	0	Ki67+	 7280 12986
4608	0	0	Ki67+	 7286 13123
4609	0	0	Ki67+	 7288 12910
4610	0	0	Ki67+	 7288 12963
4611	0	0	Ki67+	 7290 12873
4612	0	0	Ki67+	 7294 12774
4613	0	0	Ki67+	 7297 12826
4614	0	0	Ki67+	 7306 13103
4615	0	0	Ki67+	 7307 12943
4616	0	0	Ki67+	 7309 12894
4617	0	0	Ki67+	 7312 12787
4618	0	0	Ki67+	 7331 12929
4619	0	0	Ki67+	 7331 13033
4620	0	0	Ki67+	 7337 12821
4621	0	0	Ki67+	 7337 12865
4622	0	0	Ki67+	 7340 12744
4623	0	0	Ki67+	 7341 13114
4624	0	0	Ki67+	 7344 12931
4625	0	0	Ki67+	 7349 13005
4626	0	0	Ki67+	 7351 12820
4627	0	0	Ki67+	 7354 12973
4628	0	0	Ki67+	 7366 12830
4629	0	0	Ki67+	 7377 13027
4630	0	0	Ki67+	 7379 12929
4631	0	0	Ki67+	 7390 13060
4632	0	0	Ki67+	 7390 13107
4633	0	0	Ki67+	 7391 12952
4634	0	0	Ki67+	 7399 13099
4635	0	0	Ki67+	 7400 12980
4636	0	0	Ki67+	 7408 13106
4637	0	0	Ki67+	 7410 12917
4638	0	0	Ki67+	 7414 12888
4639	0	0	Ki67+	 7421 13019
4640	0	0	Ki67+	 7428 13089
4641	0	0	Ki67+	 7431 13049
4642	0	0	Ki67+	 7433 13130
4643	0	0	Ki67+	 7442 12731
4644	0	0	Ki67+	 7444 12995
4645	0	0	Ki67+	 7462 13117
4646	0	0	Ki67+	 7466 12949
4647	0	0	Ki67+	 7475 12828
4648	0	0	Ki67+	 7477 13015
4649	0	0	Ki67+	 7481 12816
4650	0	0	Ki67+	 7481 12898
4651	0	0	Ki67+	 7484 12862
4652	0	0	Ki67+	 7490 12967
4653	0	0	Ki67+	 7504 12817
4654	0	0	Ki67+	 7509 12935
4655	0	0	Ki67+	 7515 12896
4656	0	0	Ki67+	 7519 12871
4657	0	0	Ki67+	 7527 12832
4658	0	0	Ki67+	 7547 12833
4659	0	0	Ki67+	 7548 12963
4660	0	0	Ki67+	 7551 12819
4661	0	0	Ki67+	 7551 12882
4662	0	0	Ki67+	 7557 12930
4663	0	0	Ki67+	 7581 12879
4664	0	0	Ki67+	 7584 12849
4665	0	0	Ki67+	 6836 13611
4666	0	0	Ki67+	 6843 13201
4667	0	0	Ki67+	 6844 13440
4668	0	0	Ki67+	 6845 13864
4669	0	0	Ki67+	 6846 13179
4670	0	0	Ki67+	 6846 13258
4671	0	0	Ki67+	 6846 13314
4672	0	0	Ki67+	 6847 13216
4673	0	0	Ki67+	 6849 13340
4674	0	0	Ki67+	 6853 13762
4675	0	0	Ki67+	 6858 13592
4676	0	0	Ki67+	 6860 13709
4677	0	0	Ki67+	 6861 13370
4678	0	0	Ki67+	 6865 13399
4679	0	0	Ki67+	 6867 13726
4680	0	0	Ki67+	 6868 13223
4681	0	0	Ki67+	 6869 13267
4682	0	0	Ki67+	 6873 13796
4683	0	0	Ki67+	 6874 13662
4684	0	0	Ki67+	 6875 13617
4685	0	0	Ki67+	 6879 13842
4686	0	0	Ki67+	 6880 13315
4687	0	0	Ki67+	 6884 13293
4688	0	0	Ki67+	 6884 13428
4689	0	0	Ki67+	 6901 13171
4690	0	0	Ki67+	 6902 13156
4691	0	0	Ki67+	 6904 13388
4692	0	0	Ki67+	 6905 13456
4693	0	0	Ki67+	 6908 13442
4694	0	0	Ki67+	 6908 13827
4695	0	0	Ki67+	 6909 13205
4696	0	0	Ki67+	 6910 13571
4697	0	0	Ki67+	 6912 13612
4698	0	0	Ki67+	 6912 13878
4699	0	0	Ki67+	 6914 13325
4700	0	0	Ki67+	 6915 13586
4701	0	0	Ki67+	 6919 13698
4702	0	0	Ki67+	 6924 13172
4703	0	0	Ki67+	 6927 13921
4704	0	0	Ki67+	 6928 13270
4705	0	0	Ki67+	 6929 13145
4706	0	0	Ki67+	 6929 13197
4707	0	0	Ki67+	 6930 13563
4708	0	0	Ki67+	 6934 13386
4709	0	0	Ki67+	 6935 13761
4710	0	0	Ki67+	 6936 13676
4711	0	0	Ki67+	 6937 13835
4712	0	0	Ki67+	 6938 13486
4713	0	0	Ki67+	 6939 13623
4714	0	0	Ki67+	 6942 13732
4715	0	0	Ki67+	 6943 13452
4716	0	0	Ki67+	 6944 13574
4717	0	0	Ki67+	 6948 13909
4718	0	0	Ki67+	 6957 13325
4719	0	0	Ki67+	 6957 13481
4720	0	0	Ki67+	 6958 13755
4721	0	0	Ki67+	 6958 13825
4722	0	0	Ki67+	 6961 13235
4723	0	0	Ki67+	 6961 13560
4724	0	0	Ki67+	 6962 13287
4725	0	0	Ki67+	 6965 13622
4726	0	0	Ki67+	 6967 13590
4727	0	0	Ki67+	 6971 13205
4728	0	0	Ki67+	 6971 13883
4729	0	0	Ki67+	 6972 13155
4730	0	0	Ki67+	 6972 13634
4731	0	0	Ki67+	 6973 13795
4732	0	0	Ki67+	 6980 13779
4733	0	0	Ki67+	 6981 13221
4734	0	0	Ki67+	 6982 13570
4735	0	0	Ki67+	 6986 13619
4736	0	0	Ki67+	 6990 13241
4737	0	0	Ki67+	 6991 13894
4738	0	0	Ki67+	 6992 13707
4739	0	0	Ki67+	 6993 13607
4740	0	0	Ki67+	 6994 13155
4741	0	0	Ki67+	 6998 13817
4742	0	0	Ki67+	 7003 13685
4743	0	0	Ki67+	 7004 13737
4744	0	0	Ki67+	 7005 13189
4745	0	0	Ki67+	 7012 13671
4746	0	0	Ki67+	 7014 13453
4747	0	0	Ki67+	 7014 13574
4748	0	0	Ki67+	 7016 13184
4749	0	0	Ki67+	 7020 13157
4750	0	0	Ki67+	 7021 13320
4751	0	0	Ki67+	 7022 13385
4752	0	0	Ki67+	 7022 13612
4753	0	0	Ki67+	 7028 13294
4754	0	0	Ki67+	 7031 13761
4755	0	0	Ki67+	 7042 13322
4756	0	0	Ki67+	 7042 13560
4757	0	0	Ki67+	 7043 13176
4758	0	0	Ki67+	 7043 13681
4759	0	0	Ki67+	 7047 13341
4760	0	0	Ki67+	 7047 13450
4761	0	0	Ki67+	 7048 13620
4762	0	0	Ki67+	 7049 13359
4763	0	0	Ki67+	 7054 13769
4764	0	0	Ki67+	 7057 13515
4765	0	0	Ki67+	 7059 13747
4766	0	0	Ki67+	 7065 13343
4767	0	0	Ki67+	 7070 13306
4768	0	0	Ki67+	 7074 13195
4769	0	0	Ki67+	 7074 13602
4770	0	0	Ki67+	 7075 13761
4771	0	0	Ki67+	 7076 13165
4772	0	0	Ki67+	 7077 13681
4773	0	0	Ki67+	 7078 13871
4774	0	0	Ki67+	 7079 13791
4775	0	0	Ki67+	 7080 13573
4776	0	0	Ki67+	 7081 13380
4777	0	0	Ki67+	 7082 13660
4778	0	0	Ki67+	 7084 13473
4779	0	0	Ki67+	 7086 13500
4780	0	0	Ki67+	 7087 13276
4781	0	0	Ki67+	 7088 13328
4782	0	0	Ki67+	 7088 13511
4783	0	0	Ki67+	 7088 13870
4784	0	0	Ki67+	 7096 13148
4785	0	0	Ki67+	 7096 13303
4786	0	0	Ki67+	 7097 13749
4787	0	0	Ki67+	 7098 13825
4788	0	0	Ki67+	 7099 13439
4789	0	0	Ki67+	 7099 13680
4790	0	0	Ki67+	 7099 13844
4791	0	0	Ki67+	 7105 13485
4792	0	0	Ki67+	 7108 13636
4793	0	0	Ki67+	 7108 13812
4794	0	0	Ki67+	 7111 13503
4795	0	0	Ki67+	 7113 13176
4796	0	0	Ki67+	 7113 13571
4797	0	0	Ki67+	 7116 13458
4798	0	0	Ki67+	 7122 13300
4799	0	0	Ki67+	 7123 13397
4800	0	0	Ki67+	 7123 13649
4801	0	0	Ki67+	 7127 13423
4802	0	0	Ki67+	 7135 13246
4803	0	0	Ki67+	 7135 13505
4804	0	0	Ki67+	 7136 13446
4805	0	0	Ki67+	 7136 13595
4806	0	0	Ki67+	 7137 13489
4807	0	0	Ki67+	 7140 13466
4808	0	0	Ki67+	 7146 13149
4809	0	0	Ki67+	 7147 13180
4810	0	0	Ki67+	 7150 13416
4811	0	0	Ki67+	 7152 13284
4812	0	0	Ki67+	 7152 13700
4813	0	0	Ki67+	 7155 13231
4814	0	0	Ki67+	 7158 13509
4815	0	0	Ki67+	 7159 13651
4816	0	0	Ki67+	 7160 13247
4817	0	0	Ki67+	 7160 13375
4818	0	0	Ki67+	 7163 13852
4819	0	0	Ki67+	 7164 13344
4820	0	0	Ki67+	 7165 13151
4821	0	0	Ki67+	 7172 13696
4822	0	0	Ki67+	 7173 13430
4823	0	0	Ki67+	 7173 13812
4824	0	0	Ki67+	 7174 13205
4825	0	0	Ki67+	 7176 13628
4826	0	0	Ki67+	 7182 13879
4827	0	0	Ki67+	 7183 13590
4828	0	0	Ki67+	 7187 13154
4829	0	0	Ki67+	 7187 13697
4830	0	0	Ki67+	 7191 13388
4831	0	0	Ki67+	 7196 13265
4832	0	0	Ki67+	 7196 13465
4833	0	0	Ki67+	 7197 13501
4834	0	0	Ki67+	 7201 13398
4835	0	0	Ki67+	 7207 13335
4836	0	0	Ki67+	 7209 13654
4837	0	0	Ki67+	 7211 13474
4838	0	0	Ki67+	 7215 13601
4839	0	0	Ki67+	 7217 13680
4840	0	0	Ki67+	 7217 13847
4841	0	0	Ki67+	 7218 13737
4842	0	0	Ki67+	 7218 13910
4843	0	0	Ki67+	 7221 13363
4844	0	0	Ki67+	 7222 13240
4845	0	0	Ki67+	 7223 13213
4846	0	0	Ki67+	 7223 13325
4847	0	0	Ki67+	 7223 13548
4848	0	0	Ki67+	 7225 13144
4849	0	0	Ki67+	 7230 13577
4850	0	0	Ki67+	 7230 13594
4851	0	0	Ki67+	 7233 13876
4852	0	0	Ki67+	 7237 13709
4853	0	0	Ki67+	 7240 13494
4854	0	0	Ki67+	 7242 13194
4855	0	0	Ki67+	 7242 13466
4856	0	0	Ki67+	 7244 13372
4857	0	0	Ki67+	 7244 13593
4858	0	0	Ki67+	 7247 13825
4859	0	0	Ki67+	 7248 13214
4860	0	0	Ki67+	 7248 13633
4861	0	0	Ki67+	 7251 13314
4862	0	0	Ki67+	 7254 13680
4863	0	0	Ki67+	 7255 13228
4864	0	0	Ki67+	 7257 13414
4865	0	0	Ki67+	 7258 13497
4866	0	0	Ki67+	 7261 13168
4867	0	0	Ki67+	 7263 13363
4868	0	0	Ki67+	 7263 13615
4869	0	0	Ki67+	 7263 13744
4870	0	0	Ki67+	 7266 13839
4871	0	0	Ki67+	 7267 13470
4872	0	0	Ki67+	 7269 13342
4873	0	0	Ki67+	 7280 13225
4874	0	0	Ki67+	 7282 13449
4875	0	0	Ki67+	 7282 13705
4876	0	0	Ki67+	 7284 13609
4877	0	0	Ki67+	 7285 13864
4878	0	0	Ki67+	 7288 13549
4879	0	0	Ki67+	 7294 13148
4880	0	0	Ki67+	 7294 13350
4881	0	0	Ki67+	 7303 13496
4882	0	0	Ki67+	 7304 13885
4883	0	0	Ki67+	 7304 13913
4884	0	0	Ki67+	 7307 13172
4885	0	0	Ki67+	 7309 13591
4886	0	0	Ki67+	 7311 13204
4887	0	0	Ki67+	 7311 13416
4888	0	0	Ki67+	 7311 13774
4889	0	0	Ki67+	 7312 13745
4890	0	0	Ki67+	 7319 13333
4891	0	0	Ki67+	 7320 13510
4892	0	0	Ki67+	 7321 13304
4893	0	0	Ki67+	 7321 13472
4894	0	0	Ki67+	 7322 13358
4895	0	0	Ki67+	 7322 13927
4896	0	0	Ki67+	 7323 13381
4897	0	0	Ki67+	 7327 13528
4898	0	0	Ki67+	 7329 13673
4899	0	0	Ki67+	 7329 13910
4900	0	0	Ki67+	 7330 13139
4901	0	0	Ki67+	 7331 13879
4902	0	0	Ki67+	 7332 13278
4903	0	0	Ki67+	 7334 13828
4904	0	0	Ki67+	 7336 13389
4905	0	0	Ki67+	 7338 13783
4906	0	0	Ki67+	 7340 13179
4907	0	0	Ki67+	 7341 13628
4908	0	0	Ki67+	 7344 13466
4909	0	0	Ki67+	 7344 13803
4910	0	0	Ki67+	 7345 13604
4911	0	0	Ki67+	 7346 13656
4912	0	0	Ki67+	 7350 13429
4913	0	0	Ki67+	 7361 13678
4914	0	0	Ki67+	 7362 13729
4915	0	0	Ki67+	 7362 13853
4916	0	0	Ki67+	 7363 13819
4917	0	0	Ki67+	 7365 13166
4918	0	0	Ki67+	 7368 13693
4919	0	0	Ki67+	 7369 13367
4920	0	0	Ki67+	 7372 13873
4921	0	0	Ki67+	 7375 13410
4922	0	0	Ki67+	 7378 13653
4923	0	0	Ki67+	 7379 13547
4924	0	0	Ki67+	 7382 13324
4925	0	0	Ki67+	 7385 13293
4926	0	0	Ki67+	 7385 13774
4927	0	0	Ki67+	 7385 13920
4928	0	0	Ki67+	 7387 13382
4929	0	0	Ki67+	 7388 13270
4930	0	0	Ki67+	 7388 13597
4931	0	0	Ki67+	 7391 13569
4932	0	0	Ki67+	 7391 13843
4933	0	0	Ki67+	 7392 13160
4934	0	0	Ki67+	 7392 13696
4935	0	0	Ki67+	 7392 13802
4936	0	0	Ki67+	 7397 13137
4937	0	0	Ki67+	 7398 13482
4938	0	0	Ki67+	 7402 13878
4939	0	0	Ki67+	 7403 13332
4940	0	0	Ki67+	 7406 13923
4941	0	0	Ki67+	 7410 13260
4942	0	0	Ki67+	 7413 13396
4943	0	0	Ki67+	 7417 13750
4944	0	0	Ki67+	 7418 13641
4945	0	0	Ki67+	 7422 13246
4946	0	0	Ki67+	 7422 13840
4947	0	0	Ki67+	 7426 13709
4948	0	0	Ki67+	 7431 13393
4949	0	0	Ki67+	 7431 13542
4950	0	0	Ki67+	 7438 13550
4951	0	0	Ki67+	 7439 13241
4952	0	0	Ki67+	 7441 13269
4953	0	0	Ki67+	 7446 13296
4954	0	0	Ki67+	 7446 13362
4955	0	0	Ki67+	 7453 13241
4956	0	0	Ki67+	 7457 13570
4957	0	0	Ki67+	 7458 13348
4958	0	0	Ki67+	 7463 13387
4959	0	0	Ki67+	 7467 13588
4960	0	0	Ki67+	 7471 13552
4961	0	0	Ki67+	 7472 13258
4962	0	0	Ki67+	 7472 13295
4963	0	0	Ki67+	 7472 13728
4964	0	0	Ki67+	 7474 13348
4965	0	0	Ki67+	 7478 13391
4966	0	0	Ki67+	 7486 13262
4967	0	0	Ki67+	 7490 13548
4968	0	0	Ki67+	 7494 13312
4969	0	0	Ki67+	 7496 13345
4970	0	0	Ki67+	 7505 13591
4971	0	0	Ki67+	 7506 13886
4972	0	0	Ki67+	 7510 13836
4973	0	0	Ki67+	 7514 13858
4974	0	0	Ki67+	 7517 13313
4975	0	0	Ki67+	 7524 13349
4976	0	0	Ki67+	 7525 13742
4977	0	0	Ki67+	 7526 13263
4978	0	0	Ki67+	 7527 13331
4979	0	0	Ki67+	 7527 13930
4980	0	0	Ki67+	 7529 13811
4981	0	0	Ki67+	 7534 13491
4982	0	0	Ki67+	 7538 13730
4983	0	0	Ki67+	 7540 13287
4984	0	0	Ki67+	 7544 13313
4985	0	0	Ki67+	 7558 13674
4986	0	0	Ki67+	 7558 13781
4987	0	0	Ki67+	 7563 13745
4988	0	0	Ki67+	 7567 13705
4989	0	0	Ki67+	 7574 13674
4990	0	0	Ki67+	 7579 13822
4991	0	0	Ki67+	 7586 13665
4992	0	0	Ki67+	 7587 13743
4993	0	0	Ki67+	 7589 13877
4994	0	0	Ki67+	 7590 13769
4995	0	0	Ki67+	 7594 13153
4996	0	0	Ki67+	 7595 13840
4997	0	0	Ki67+	 7604 13727
4998	0	0	Ki67+	 7608 13868
4999	0	0	Ki67+	 7609 13688
5000	0	0	Ki67+	 7614 13891
5001	0	0	Ki67+	 7624 13844
5002	0	0	Ki67+	 7631 13791
5003	0	0	Ki67+	 6837 14150
5004	0	0	Ki67+	 6842 14398
5005	0	0	Ki67+	 6853 14589
5006	0	0	Ki67+	 6855 14357
5007	0	0	Ki67+	 6858 14567
5008	0	0	Ki67+	 6861 14393
5009	0	0	Ki67+	 6868 14189
5010	0	0	Ki67+	 6874 14336
5011	0	0	Ki67+	 6881 14434
5012	0	0	Ki67+	 6882 14421
5013	0	0	Ki67+	 6882 14576
5014	0	0	Ki67+	 6885 14074
5015	0	0	Ki67+	 6889 14057
5016	0	0	Ki67+	 6895 14099
5017	0	0	Ki67+	 6899 14227
5018	0	0	Ki67+	 6904 14327
5019	0	0	Ki67+	 6907 14710
5020	0	0	Ki67+	 6908 14147
5021	0	0	Ki67+	 6911 14663
5022	0	0	Ki67+	 6912 14084
5023	0	0	Ki67+	 6913 14393
5024	0	0	Ki67+	 6913 14575
5025	0	0	Ki67+	 6916 14622
5026	0	0	Ki67+	 6923 14636
5027	0	0	Ki67+	 6925 14331
5028	0	0	Ki67+	 6928 14222
5029	0	0	Ki67+	 6931 14198
5030	0	0	Ki67+	 6934 14115
5031	0	0	Ki67+	 6936 14056
5032	0	0	Ki67+	 6938 14006
5033	0	0	Ki67+	 6941 14654
5034	0	0	Ki67+	 6942 14393
5035	0	0	Ki67+	 6948 14449
5036	0	0	Ki67+	 6952 14012
5037	0	0	Ki67+	 6953 14336
5038	0	0	Ki67+	 6954 14109
5039	0	0	Ki67+	 6960 14364
5040	0	0	Ki67+	 6963 14088
5041	0	0	Ki67+	 6969 14227
5042	0	0	Ki67+	 6972 14205
5043	0	0	Ki67+	 6975 14008
5044	0	0	Ki67+	 6978 14273
5045	0	0	Ki67+	 6980 14078
5046	0	0	Ki67+	 6981 14184
5047	0	0	Ki67+	 6981 14328
5048	0	0	Ki67+	 6988 14421
5049	0	0	Ki67+	 6990 14337
5050	0	0	Ki67+	 6991 14172
5051	0	0	Ki67+	 6993 14120
5052	0	0	Ki67+	 6993 14250
5053	0	0	Ki67+	 6993 14466
5054	0	0	Ki67+	 6996 14406
5055	0	0	Ki67+	 7003 14224
5056	0	0	Ki67+	 7006 14336
5057	0	0	Ki67+	 7015 14372
5058	0	0	Ki67+	 7017 14479
5059	0	0	Ki67+	 7018 14395
5060	0	0	Ki67+	 7028 14008
5061	0	0	Ki67+	 7028 14342
5062	0	0	Ki67+	 7029 14326
5063	0	0	Ki67+	 7031 14035
5064	0	0	Ki67+	 7035 14194
5065	0	0	Ki67+	 7041 14370
5066	0	0	Ki67+	 7044 13953
5067	0	0	Ki67+	 7048 14169
5068	0	0	Ki67+	 7053 14097
5069	0	0	Ki67+	 7055 14204
5070	0	0	Ki67+	 7056 14043
5071	0	0	Ki67+	 7056 14430
5072	0	0	Ki67+	 7057 14151
5073	0	0	Ki67+	 7059 14130
5074	0	0	Ki67+	 7061 14018
5075	0	0	Ki67+	 7065 14404
5076	0	0	Ki67+	 7068 13938
5077	0	0	Ki67+	 7073 14159
5078	0	0	Ki67+	 7078 14201
5079	0	0	Ki67+	 7080 14484
5080	0	0	Ki67+	 7085 14079
5081	0	0	Ki67+	 7090 14158
5082	0	0	Ki67+	 7095 14508
5083	0	0	Ki67+	 7099 14102
5084	0	0	Ki67+	 7107 14002
5085	0	0	Ki67+	 7109 13959
5086	0	0	Ki67+	 7110 14425
5087	0	0	Ki67+	 7110 14493
5088	0	0	Ki67+	 7120 14386
5089	0	0	Ki67+	 7128 13941
5090	0	0	Ki67+	 7130 14523
5091	0	0	Ki67+	 7132 13969
5092	0	0	Ki67+	 7138 14190
5093	0	0	Ki67+	 7139 14720
5094	0	0	Ki67+	 7141 14101
5095	0	0	Ki67+	 7146 14733
5096	0	0	Ki67+	 7148 14233
5097	0	0	Ki67+	 7154 14117
5098	0	0	Ki67+	 7154 14461
5099	0	0	Ki67+	 7160 14584
5100	0	0	Ki67+	 7161 14407
5101	0	0	Ki67+	 7163 14172
5102	0	0	Ki67+	 7165 14070
5103	0	0	Ki67+	 7175 13978
5104	0	0	Ki67+	 7175 14236
5105	0	0	Ki67+	 7175 14400
5106	0	0	Ki67+	 7175 14576
5107	0	0	Ki67+	 7176 14497
5108	0	0	Ki67+	 7177 14185
5109	0	0	Ki67+	 7181 14258
5110	0	0	Ki67+	 7187 14461
5111	0	0	Ki67+	 7188 14154
5112	0	0	Ki67+	 7192 14479
5113	0	0	Ki67+	 7198 14144
5114	0	0	Ki67+	 7198 14439
5115	0	0	Ki67+	 7202 14664
5116	0	0	Ki67+	 7211 14272
5117	0	0	Ki67+	 7216 13938
5118	0	0	Ki67+	 7232 14156
5119	0	0	Ki67+	 7232 14425
5120	0	0	Ki67+	 7234 14284
5121	0	0	Ki67+	 7235 14263
5122	0	0	Ki67+	 7241 14735
5123	0	0	Ki67+	 7246 13946
5124	0	0	Ki67+	 7259 14210
5125	0	0	Ki67+	 7263 14175
5126	0	0	Ki67+	 7266 14196
5127	0	0	Ki67+	 7270 14144
5128	0	0	Ki67+	 7279 14361
5129	0	0	Ki67+	 7284 14221
5130	0	0	Ki67+	 7288 14291
5131	0	0	Ki67+	 7291 14033
5132	0	0	Ki67+	 7291 14059
5133	0	0	Ki67+	 7294 14072
5134	0	0	Ki67+	 7297 14099
5135	0	0	Ki67+	 7299 14727
5136	0	0	Ki67+	 7300 14261
5137	0	0	Ki67+	 7306 14163
5138	0	0	Ki67+	 7310 13958
5139	0	0	Ki67+	 7319 14183
5140	0	0	Ki67+	 7324 14068
5141	0	0	Ki67+	 7333 14721
5142	0	0	Ki67+	 7334 14025
5143	0	0	Ki67+	 7340 13951
5144	0	0	Ki67+	 7344 14253
5145	0	0	Ki67+	 7348 14039
5146	0	0	Ki67+	 7352 14215
5147	0	0	Ki67+	 7355 14733
5148	0	0	Ki67+	 7361 14026
5149	0	0	Ki67+	 7362 13981
5150	0	0	Ki67+	 7362 14282
5151	0	0	Ki67+	 7363 13941
5152	0	0	Ki67+	 7367 14076
5153	0	0	Ki67+	 7372 14301
5154	0	0	Ki67+	 7377 14217
5155	0	0	Ki67+	 7378 14053
5156	0	0	Ki67+	 7380 14159
5157	0	0	Ki67+	 7380 14734
5158	0	0	Ki67+	 7381 14097
5159	0	0	Ki67+	 7388 13939
5160	0	0	Ki67+	 7391 14315
5161	0	0	Ki67+	 7394 14028
5162	0	0	Ki67+	 7395 13984
5163	0	0	Ki67+	 7399 14608
5164	0	0	Ki67+	 7405 14004
5165	0	0	Ki67+	 7414 14283
5166	0	0	Ki67+	 7415 14054
5167	0	0	Ki67+	 7416 14249
5168	0	0	Ki67+	 7425 14305
5169	0	0	Ki67+	 7435 14224
5170	0	0	Ki67+	 7472 13989
5171	0	0	Ki67+	 7476 14241
5172	0	0	Ki67+	 7479 14619
5173	0	0	Ki67+	 7481 14156
5174	0	0	Ki67+	 7492 14498
5175	0	0	Ki67+	 7500 14269
5176	0	0	Ki67+	 7501 14148
5177	0	0	Ki67+	 7502 14027
5178	0	0	Ki67+	 7506 14727
5179	0	0	Ki67+	 7507 14459
5180	0	0	Ki67+	 7508 14528
5181	0	0	Ki67+	 7515 13998
5182	0	0	Ki67+	 7518 14557
5183	0	0	Ki67+	 7520 14124
5184	0	0	Ki67+	 7520 14430
5185	0	0	Ki67+	 7524 14244
5186	0	0	Ki67+	 7526 14014
5187	0	0	Ki67+	 7536 14164
5188	0	0	Ki67+	 7539 14230
5189	0	0	Ki67+	 7541 14487
5190	0	0	Ki67+	 7546 13981
5191	0	0	Ki67+	 7546 14551
5192	0	0	Ki67+	 7547 14574
5193	0	0	Ki67+	 7548 14467
5194	0	0	Ki67+	 7550 14102
5195	0	0	Ki67+	 7550 14133
5196	0	0	Ki67+	 7551 14724
5197	0	0	Ki67+	 7555 14090
5198	0	0	Ki67+	 7561 14733
5199	0	0	Ki67+	 7562 14052
5200	0	0	Ki67+	 7566 14010
5201	0	0	Ki67+	 7572 13965
5202	0	0	Ki67+	 7572 14717
5203	0	0	Ki67+	 7577 13943
5204	0	0	Ki67+	 7577 14392
5205	0	0	Ki67+	 7579 14112
5206	0	0	Ki67+	 7580 14184
5207	0	0	Ki67+	 7582 14656
5208	0	0	Ki67+	 7584 14541
5209	0	0	Ki67+	 7584 14607
5210	0	0	Ki67+	 7589 14733
5211	0	0	Ki67+	 7590 14711
5212	0	0	Ki67+	 7593 14315
5213	0	0	Ki67+	 7595 13968
5214	0	0	Ki67+	 7596 14281
5215	0	0	Ki67+	 7596 14676
5216	0	0	Ki67+	 7598 14142
5217	0	0	Ki67+	 7600 14606
5218	0	0	Ki67+	 7600 14639
5219	0	0	Ki67+	 7606 14295
5220	0	0	Ki67+	 7606 14414
5221	0	0	Ki67+	 7611 14487
5222	0	0	Ki67+	 7613 14424
5223	0	0	Ki67+	 7616 14668
5224	0	0	Ki67+	 7618 14721
5225	0	0	Ki67+	 7619 14283
5226	0	0	Ki67+	 7619 14381
5227	0	0	Ki67+	 7619 14705
5228	0	0	Ki67+	 7620 13960
5229	0	0	Ki67+	 7626 14598
5230	0	0	Ki67+	 7627 14368
5231	0	0	Ki67+	 7629 14458
5232	0	0	Ki67+	 7631 14727
5233	0	0	Ki67+	 6840 14911
5234	0	0	Ki67+	 6855 15052
5235	0	0	Ki67+	 6857 15211
5236	0	0	Ki67+	 6868 15378
5237	0	0	Ki67+	 6870 14936
5238	0	0	Ki67+	 6879 15219
5239	0	0	Ki67+	 6894 14974
5240	0	0	Ki67+	 6903 15293
5241	0	0	Ki67+	 6904 14960
5242	0	0	Ki67+	 6907 15019
5243	0	0	Ki67+	 6909 15263
5244	0	0	Ki67+	 6915 14748
5245	0	0	Ki67+	 6916 14997
5246	0	0	Ki67+	 6933 14774
5247	0	0	Ki67+	 6935 15152
5248	0	0	Ki67+	 6936 15335
5249	0	0	Ki67+	 6947 14903
5250	0	0	Ki67+	 6948 15488
5251	0	0	Ki67+	 6952 14994
5252	0	0	Ki67+	 6957 15112
5253	0	0	Ki67+	 6960 15080
5254	0	0	Ki67+	 6962 14758
5255	0	0	Ki67+	 6969 14971
5256	0	0	Ki67+	 6972 15224
5257	0	0	Ki67+	 6976 15400
5258	0	0	Ki67+	 6984 15434
5259	0	0	Ki67+	 6992 15456
5260	0	0	Ki67+	 6995 14828
5261	0	0	Ki67+	 6999 15176
5262	0	0	Ki67+	 7014 14893
5263	0	0	Ki67+	 7016 15273
5264	0	0	Ki67+	 7021 15173
5265	0	0	Ki67+	 7027 14850
5266	0	0	Ki67+	 7028 15261
5267	0	0	Ki67+	 7034 14819
5268	0	0	Ki67+	 7034 15294
5269	0	0	Ki67+	 7042 15149
5270	0	0	Ki67+	 7044 15526
5271	0	0	Ki67+	 7061 14899
5272	0	0	Ki67+	 7064 14849
5273	0	0	Ki67+	 7064 15167
5274	0	0	Ki67+	 7067 15459
5275	0	0	Ki67+	 7068 15224
5276	0	0	Ki67+	 7073 15257
5277	0	0	Ki67+	 7076 14876
5278	0	0	Ki67+	 7083 14981
5279	0	0	Ki67+	 7085 15282
5280	0	0	Ki67+	 7090 14813
5281	0	0	Ki67+	 7090 15186
5282	0	0	Ki67+	 7090 15354
5283	0	0	Ki67+	 7092 15247
5284	0	0	Ki67+	 7095 15301
5285	0	0	Ki67+	 7098 15074
5286	0	0	Ki67+	 7101 15339
5287	0	0	Ki67+	 7106 15203
5288	0	0	Ki67+	 7113 14762
5289	0	0	Ki67+	 7129 15315
5290	0	0	Ki67+	 7137 14737
5291	0	0	Ki67+	 7139 15344
5292	0	0	Ki67+	 7142 15074
5293	0	0	Ki67+	 7147 15043
5294	0	0	Ki67+	 7150 14948
5295	0	0	Ki67+	 7151 15214
5296	0	0	Ki67+	 7161 15275
5297	0	0	Ki67+	 7163 15002
5298	0	0	Ki67+	 7164 15387
5299	0	0	Ki67+	 7181 15040
5300	0	0	Ki67+	 7181 15213
5301	0	0	Ki67+	 7184 15260
5302	0	0	Ki67+	 7187 14996
5303	0	0	Ki67+	 7195 15313
5304	0	0	Ki67+	 7198 15185
5305	0	0	Ki67+	 7209 15141
5306	0	0	Ki67+	 7210 15337
5307	0	0	Ki67+	 7212 14766
5308	0	0	Ki67+	 7214 14791
5309	0	0	Ki67+	 7218 15034
5310	0	0	Ki67+	 7220 15441
5311	0	0	Ki67+	 7222 14821
5312	0	0	Ki67+	 7222 14847
5313	0	0	Ki67+	 7223 14775
5314	0	0	Ki67+	 7224 14799
5315	0	0	Ki67+	 7225 15484
5316	0	0	Ki67+	 7231 14877
5317	0	0	Ki67+	 7234 14754
5318	0	0	Ki67+	 7235 14920
5319	0	0	Ki67+	 7236 15144
5320	0	0	Ki67+	 7237 15231
5321	0	0	Ki67+	 7240 15444
5322	0	0	Ki67+	 7251 15274
5323	0	0	Ki67+	 7252 15232
5324	0	0	Ki67+	 7253 14853
5325	0	0	Ki67+	 7262 14895
5326	0	0	Ki67+	 7269 14755
5327	0	0	Ki67+	 7271 14937
5328	0	0	Ki67+	 7273 14782
5329	0	0	Ki67+	 7276 15482
5330	0	0	Ki67+	 7278 15246
5331	0	0	Ki67+	 7279 15336
5332	0	0	Ki67+	 7282 14794
5333	0	0	Ki67+	 7285 15474
5334	0	0	Ki67+	 7290 14761
5335	0	0	Ki67+	 7290 15510
5336	0	0	Ki67+	 7295 14941
5337	0	0	Ki67+	 7306 15155
5338	0	0	Ki67+	 7308 15491
5339	0	0	Ki67+	 7311 14795
5340	0	0	Ki67+	 7328 15381
5341	0	0	Ki67+	 7330 14874
5342	0	0	Ki67+	 7331 14922
5343	0	0	Ki67+	 7335 14755
5344	0	0	Ki67+	 7337 15171
5345	0	0	Ki67+	 7342 14790
5346	0	0	Ki67+	 7344 15432
5347	0	0	Ki67+	 7349 14891
5348	0	0	Ki67+	 7353 14780
5349	0	0	Ki67+	 7356 14822
5350	0	0	Ki67+	 7356 15411
5351	0	0	Ki67+	 7358 15279
5352	0	0	Ki67+	 7360 15464
5353	0	0	Ki67+	 7373 14796
5354	0	0	Ki67+	 7374 15215
5355	0	0	Ki67+	 7380 14886
5356	0	0	Ki67+	 7381 14848
5357	0	0	Ki67+	 7384 14783
5358	0	0	Ki67+	 7384 15451
5359	0	0	Ki67+	 7386 15275
5360	0	0	Ki67+	 7388 14910
5361	0	0	Ki67+	 7388 15479
5362	0	0	Ki67+	 7390 15242
5363	0	0	Ki67+	 7395 14929
5364	0	0	Ki67+	 7396 14737
5365	0	0	Ki67+	 7398 15077
5366	0	0	Ki67+	 7402 15281
5367	0	0	Ki67+	 7406 15393
5368	0	0	Ki67+	 7410 14767
5369	0	0	Ki67+	 7414 15316
5370	0	0	Ki67+	 7416 15403
5371	0	0	Ki67+	 7417 14884
5372	0	0	Ki67+	 7417 15431
5373	0	0	Ki67+	 7419 14954
5374	0	0	Ki67+	 7420 15482
5375	0	0	Ki67+	 7422 14829
5376	0	0	Ki67+	 7423 15273
5377	0	0	Ki67+	 7428 14788
5378	0	0	Ki67+	 7428 15499
5379	0	0	Ki67+	 7432 15467
5380	0	0	Ki67+	 7437 14891
5381	0	0	Ki67+	 7443 15406
5382	0	0	Ki67+	 7455 15526
5383	0	0	Ki67+	 7460 15516
5384	0	0	Ki67+	 7470 15061
5385	0	0	Ki67+	 7472 14806
5386	0	0	Ki67+	 7473 14755
5387	0	0	Ki67+	 7473 15347
5388	0	0	Ki67+	 7481 14776
5389	0	0	Ki67+	 7483 15064
5390	0	0	Ki67+	 7501 14806
5391	0	0	Ki67+	 7501 15437
5392	0	0	Ki67+	 7501 15494
5393	0	0	Ki67+	 7507 15512
5394	0	0	Ki67+	 7513 15417
5395	0	0	Ki67+	 7525 15364
5396	0	0	Ki67+	 7532 14744
5397	0	0	Ki67+	 7535 15515
5398	0	0	Ki67+	 7543 15487
5399	0	0	Ki67+	 7546 15206
5400	0	0	Ki67+	 7555 14829
5401	0	0	Ki67+	 7562 15390
5402	0	0	Ki67+	 7566 15371
5403	0	0	Ki67+	 7567 15511
5404	0	0	Ki67+	 7575 14792
5405	0	0	Ki67+	 7576 14863
5406	0	0	Ki67+	 7579 15516
5407	0	0	Ki67+	 7580 14829
5408	0	0	Ki67+	 7580 15421
5409	0	0	Ki67+	 7588 15490
5410	0	0	Ki67+	 7594 15176
5411	0	0	Ki67+	 7595 14764
5412	0	0	Ki67+	 7597 15115
5413	0	0	Ki67+	 7614 14857
5414	0	0	Ki67+	 7615 14877
5415	0	0	Ki67+	 7617 14812
5416	0	0	Ki67+	 7619 14780
5417	0	0	Ki67+	 6836 15860
5418	0	0	Ki67+	 6838 15882
5419	0	0	Ki67+	 6842 16011
5420	0	0	Ki67+	 6847 15820
5421	0	0	Ki67+	 6847 15889
5422	0	0	Ki67+	 6863 16169
5423	0	0	Ki67+	 6873 15762
5424	0	0	Ki67+	 6881 16029
5425	0	0	Ki67+	 6889 15749
5426	0	0	Ki67+	 6909 16125
5427	0	0	Ki67+	 6917 15863
5428	0	0	Ki67+	 6919 16110
5429	0	0	Ki67+	 6939 16137
5430	0	0	Ki67+	 6941 16081
5431	0	0	Ki67+	 6956 15710
5432	0	0	Ki67+	 6965 15644
5433	0	0	Ki67+	 6969 15929
5434	0	0	Ki67+	 6972 15735
5435	0	0	Ki67+	 6977 15675
5436	0	0	Ki67+	 6978 15658
5437	0	0	Ki67+	 6982 15889
5438	0	0	Ki67+	 6990 15768
5439	0	0	Ki67+	 7011 16071
5440	0	0	Ki67+	 7012 15871
5441	0	0	Ki67+	 7012 15916
5442	0	0	Ki67+	 7025 15730
5443	0	0	Ki67+	 7027 16087
5444	0	0	Ki67+	 7038 15897
5445	0	0	Ki67+	 7144 15742
5446	0	0	Ki67+	 7261 16005
5447	0	0	Ki67+	 7279 15545
5448	0	0	Ki67+	 7348 15743
5449	0	0	Ki67+	 7369 15539
5450	0	0	Ki67+	 7378 15587
5451	0	0	Ki67+	 7383 15565
5452	0	0	Ki67+	 7397 15685
5453	0	0	Ki67+	 7402 16102
5454	0	0	Ki67+	 7407 15656
5455	0	0	Ki67+	 7411 15593
5456	0	0	Ki67+	 7411 15891
5457	0	0	Ki67+	 7431 16028
5458	0	0	Ki67+	 7435 15609
5459	0	0	Ki67+	 7439 15552
5460	0	0	Ki67+	 7456 15569
5461	0	0	Ki67+	 7470 15537
5462	0	0	Ki67+	 7475 15757
5463	0	0	Ki67+	 7494 15544
5464	0	0	Ki67+	 7501 16018
5465	0	0	Ki67+	 7532 15538
5466	0	0	Ki67+	 7581 15619
5467	0	0	Ki67+	 7585 15578
5468	0	0	Ki67+	 7591 15608
5469	0	0	Ki67+	 7591 15868
5470	0	0	Ki67+	 7599 15581
5471	0	0	Ki67+	 7615 15645
5472	0	0	Ki67+	 7625 15911
5473	0	0	Ki67+	 7013 17036
5474	0	0	Ki67+	 7029 17134
5475	0	0	Ki67+	 7046 16667
5476	0	0	Ki67+	 7076 16682
5477	0	0	Ki67+	 7206 16695
5478	0	0	Ki67+	 7528 16861
5479	0	0	Ki67+	 6854 18040
5480	0	0	Ki67+	 7041 18199
5481	0	0	Ki67+	 7079 17947
5482	0	0	Ki67+	 7382 18518
5483	0	0	Ki67+	 7491 18662
5484	0	0	Ki67+	 7328 18931
5485	0	0	Ki67+	 7551 19110
5486	0	0	Ki67+	 7556 19094
5487	0	0	Ki67+	 7580 18861
5488	0	0	Ki67+	 7404 19633
5489	0	0	Ki67+	 7444 19793
5490	0	0	Ki67+	 7450 19842
5491	0	0	Ki67+	 7492 20035
5492	0	0	Ki67+	 7524 19886
5493	0	0	Ki67+	 7626 19990
5494	0	0	Ki67+	 6919 20627
5495	0	0	Ki67+	 7240 21096
5496	0	0	Ki67+	 7545 22477
5497	0	0	Ki67+	 7853 7544
5498	0	0	Ki67+	 7997 7479
5499	0	0	Ki67+	 8173 7341
5500	0	0	Ki67+	 8182 7294
5501	0	0	Ki67+	 8186 7178
5502	0	0	Ki67+	 8191 7327
5503	0	0	Ki67+	 8195 7496
5504	0	0	Ki67+	 8215 7222
5505	0	0	Ki67+	 8243 7418
5506	0	0	Ki67+	 8256 7234
5507	0	0	Ki67+	 8278 7430
5508	0	0	Ki67+	 8305 7103
5509	0	0	Ki67+	 8326 7097
5510	0	0	Ki67+	 8334 7200
5511	0	0	Ki67+	 8365 6894
5512	0	0	Ki67+	 8381 7351
5513	0	0	Ki67+	 8387 7009
5514	0	0	Ki67+	 8389 7134
5515	0	0	Ki67+	 8412 7011
5516	0	0	Ki67+	 7638 8084
5517	0	0	Ki67+	 7658 7785
5518	0	0	Ki67+	 7699 7730
5519	0	0	Ki67+	 7721 7999
5520	0	0	Ki67+	 7729 7865
5521	0	0	Ki67+	 7745 7859
5522	0	0	Ki67+	 7822 7859
5523	0	0	Ki67+	 7844 7617
5524	0	0	Ki67+	 7855 7783
5525	0	0	Ki67+	 7863 7833
5526	0	0	Ki67+	 7875 8331
5527	0	0	Ki67+	 7880 8366
5528	0	0	Ki67+	 7897 7587
5529	0	0	Ki67+	 7906 8120
5530	0	0	Ki67+	 7909 8344
5531	0	0	Ki67+	 7910 7599
5532	0	0	Ki67+	 7916 8255
5533	0	0	Ki67+	 7923 7982
5534	0	0	Ki67+	 7934 8359
5535	0	0	Ki67+	 7936 8283
5536	0	0	Ki67+	 7939 7778
5537	0	0	Ki67+	 7943 7658
5538	0	0	Ki67+	 7951 8276
5539	0	0	Ki67+	 7951 8302
5540	0	0	Ki67+	 7952 8324
5541	0	0	Ki67+	 7953 8365
5542	0	0	Ki67+	 7963 8348
5543	0	0	Ki67+	 7965 7644
5544	0	0	Ki67+	 7974 7573
5545	0	0	Ki67+	 7981 8330
5546	0	0	Ki67+	 7990 8349
5547	0	0	Ki67+	 7992 8267
5548	0	0	Ki67+	 8000 8365
5549	0	0	Ki67+	 8018 8347
5550	0	0	Ki67+	 8022 8307
5551	0	0	Ki67+	 8027 8359
5552	0	0	Ki67+	 8045 8358
5553	0	0	Ki67+	 8047 8293
5554	0	0	Ki67+	 8054 8205
5555	0	0	Ki67+	 8056 8321
5556	0	0	Ki67+	 8057 7715
5557	0	0	Ki67+	 8068 8231
5558	0	0	Ki67+	 8070 8286
5559	0	0	Ki67+	 8082 8237
5560	0	0	Ki67+	 8089 8218
5561	0	0	Ki67+	 8097 8276
5562	0	0	Ki67+	 8116 8221
5563	0	0	Ki67+	 8116 8301
5564	0	0	Ki67+	 8121 8257
5565	0	0	Ki67+	 8139 8228
5566	0	0	Ki67+	 8141 8288
5567	0	0	Ki67+	 8147 8366
5568	0	0	Ki67+	 8149 8307
5569	0	0	Ki67+	 8153 8331
5570	0	0	Ki67+	 8169 8261
5571	0	0	Ki67+	 8174 8222
5572	0	0	Ki67+	 8176 8310
5573	0	0	Ki67+	 8184 8355
5574	0	0	Ki67+	 8197 8286
5575	0	0	Ki67+	 8199 8233
5576	0	0	Ki67+	 8206 8336
5577	0	0	Ki67+	 8209 8243
5578	0	0	Ki67+	 8227 8311
5579	0	0	Ki67+	 8229 8227
5580	0	0	Ki67+	 8237 8251
5581	0	0	Ki67+	 8240 8326
5582	0	0	Ki67+	 8246 8227
5583	0	0	Ki67+	 8255 7722
5584	0	0	Ki67+	 8272 8255
5585	0	0	Ki67+	 8276 8291
5586	0	0	Ki67+	 8278 8233
5587	0	0	Ki67+	 8283 7702
5588	0	0	Ki67+	 8286 8267
5589	0	0	Ki67+	 8303 7980
5590	0	0	Ki67+	 8309 8133
5591	0	0	Ki67+	 8328 8117
5592	0	0	Ki67+	 8355 8057
5593	0	0	Ki67+	 8355 8120
5594	0	0	Ki67+	 8366 8007
5595	0	0	Ki67+	 8378 8045
5596	0	0	Ki67+	 8382 7807
5597	0	0	Ki67+	 8382 8335
5598	0	0	Ki67+	 8388 8072
5599	0	0	Ki67+	 8388 8101
5600	0	0	Ki67+	 8395 8114
5601	0	0	Ki67+	 8405 8313
5602	0	0	Ki67+	 8406 8358
5603	0	0	Ki67+	 8417 8105
5604	0	0	Ki67+	 8422 8082
5605	0	0	Ki67+	 7635 9138
5606	0	0	Ki67+	 7638 9153
5607	0	0	Ki67+	 7644 9124
5608	0	0	Ki67+	 7663 9138
5609	0	0	Ki67+	 7670 9049
5610	0	0	Ki67+	 7674 9018
5611	0	0	Ki67+	 7677 8458
5612	0	0	Ki67+	 7682 9117
5613	0	0	Ki67+	 7689 8939
5614	0	0	Ki67+	 7694 9068
5615	0	0	Ki67+	 7696 9043
5616	0	0	Ki67+	 7698 9135
5617	0	0	Ki67+	 7699 9006
5618	0	0	Ki67+	 7708 8969
5619	0	0	Ki67+	 7720 8908
5620	0	0	Ki67+	 7720 8990
5621	0	0	Ki67+	 7724 8939
5622	0	0	Ki67+	 7728 9056
5623	0	0	Ki67+	 7732 8979
5624	0	0	Ki67+	 7737 8867
5625	0	0	Ki67+	 7741 8954
5626	0	0	Ki67+	 7748 8918
5627	0	0	Ki67+	 7749 9055
5628	0	0	Ki67+	 7753 8862
5629	0	0	Ki67+	 7756 8981
5630	0	0	Ki67+	 7758 8796
5631	0	0	Ki67+	 7759 8457
5632	0	0	Ki67+	 7760 9022
5633	0	0	Ki67+	 7762 8773
5634	0	0	Ki67+	 7764 8636
5635	0	0	Ki67+	 7767 9072
5636	0	0	Ki67+	 7772 9121
5637	0	0	Ki67+	 7778 8880
5638	0	0	Ki67+	 7779 8748
5639	0	0	Ki67+	 7782 8764
5640	0	0	Ki67+	 7787 8791
5641	0	0	Ki67+	 7788 8916
5642	0	0	Ki67+	 7789 8858
5643	0	0	Ki67+	 7796 8442
5644	0	0	Ki67+	 7799 8720
5645	0	0	Ki67+	 7801 8471
5646	0	0	Ki67+	 7804 9070
5647	0	0	Ki67+	 7805 9161
5648	0	0	Ki67+	 7806 8839
5649	0	0	Ki67+	 7807 8782
5650	0	0	Ki67+	 7813 9110
5651	0	0	Ki67+	 7820 8715
5652	0	0	Ki67+	 7820 9167
5653	0	0	Ki67+	 7821 8844
5654	0	0	Ki67+	 7825 9081
5655	0	0	Ki67+	 7829 9042
5656	0	0	Ki67+	 7831 8766
5657	0	0	Ki67+	 7831 8871
5658	0	0	Ki67+	 7836 9152
5659	0	0	Ki67+	 7837 8432
5660	0	0	Ki67+	 7840 9002
5661	0	0	Ki67+	 7847 9064
5662	0	0	Ki67+	 7849 8470
5663	0	0	Ki67+	 7849 9033
5664	0	0	Ki67+	 7851 9117
5665	0	0	Ki67+	 7854 8542
5666	0	0	Ki67+	 7855 8833
5667	0	0	Ki67+	 7856 8803
5668	0	0	Ki67+	 7858 9156
5669	0	0	Ki67+	 7859 8450
5670	0	0	Ki67+	 7859 9061
5671	0	0	Ki67+	 7860 8391
5672	0	0	Ki67+	 7860 8494
5673	0	0	Ki67+	 7861 8510
5674	0	0	Ki67+	 7862 8483
5675	0	0	Ki67+	 7862 9091
5676	0	0	Ki67+	 7863 8881
5677	0	0	Ki67+	 7864 8425
5678	0	0	Ki67+	 7867 8974
5679	0	0	Ki67+	 7875 8865
5680	0	0	Ki67+	 7876 8996
5681	0	0	Ki67+	 7876 9139
5682	0	0	Ki67+	 7877 8390
5683	0	0	Ki67+	 7877 9035
5684	0	0	Ki67+	 7880 8413
5685	0	0	Ki67+	 7880 8542
5686	0	0	Ki67+	 7884 9119
5687	0	0	Ki67+	 7885 8745
5688	0	0	Ki67+	 7887 8777
5689	0	0	Ki67+	 7887 8949
5690	0	0	Ki67+	 7895 8976
5691	0	0	Ki67+	 7895 9043
5692	0	0	Ki67+	 7896 8860
5693	0	0	Ki67+	 7897 8921
5694	0	0	Ki67+	 7899 8408
5695	0	0	Ki67+	 7899 8731
5696	0	0	Ki67+	 7902 8896
5697	0	0	Ki67+	 7903 8369
5698	0	0	Ki67+	 7907 8521
5699	0	0	Ki67+	 7908 8828
5700	0	0	Ki67+	 7909 9148
5701	0	0	Ki67+	 7917 8374
5702	0	0	Ki67+	 7920 8779
5703	0	0	Ki67+	 7922 8715
5704	0	0	Ki67+	 7922 9063
5705	0	0	Ki67+	 7923 8874
5706	0	0	Ki67+	 7926 9129
5707	0	0	Ki67+	 7931 8390
5708	0	0	Ki67+	 7932 8949
5709	0	0	Ki67+	 7933 8805
5710	0	0	Ki67+	 7933 8842
5711	0	0	Ki67+	 7934 8493
5712	0	0	Ki67+	 7936 8406
5713	0	0	Ki67+	 7936 9065
5714	0	0	Ki67+	 7937 8706
5715	0	0	Ki67+	 7938 9088
5716	0	0	Ki67+	 7943 9008
5717	0	0	Ki67+	 7944 8986
5718	0	0	Ki67+	 7946 8814
5719	0	0	Ki67+	 7946 9167
5720	0	0	Ki67+	 7960 8695
5721	0	0	Ki67+	 7960 9040
5722	0	0	Ki67+	 7968 8760
5723	0	0	Ki67+	 7968 8855
5724	0	0	Ki67+	 7969 8787
5725	0	0	Ki67+	 7972 8387
5726	0	0	Ki67+	 7972 8943
5727	0	0	Ki67+	 7973 8876
5728	0	0	Ki67+	 7974 8813
5729	0	0	Ki67+	 7976 8983
5730	0	0	Ki67+	 7978 9004
5731	0	0	Ki67+	 7978 9166
5732	0	0	Ki67+	 7985 8925
5733	0	0	Ki67+	 7986 8663
5734	0	0	Ki67+	 7986 8787
5735	0	0	Ki67+	 7989 8701
5736	0	0	Ki67+	 8002 8413
5737	0	0	Ki67+	 8004 8857
5738	0	0	Ki67+	 8007 8822
5739	0	0	Ki67+	 8007 8876
5740	0	0	Ki67+	 8008 8786
5741	0	0	Ki67+	 8009 8432
5742	0	0	Ki67+	 8011 8608
5743	0	0	Ki67+	 8016 8628
5744	0	0	Ki67+	 8017 8705
5745	0	0	Ki67+	 8017 8854
5746	0	0	Ki67+	 8021 9084
5747	0	0	Ki67+	 8024 8654
5748	0	0	Ki67+	 8024 9065
5749	0	0	Ki67+	 8025 8461
5750	0	0	Ki67+	 8028 8984
5751	0	0	Ki67+	 8030 9017
5752	0	0	Ki67+	 8031 8442
5753	0	0	Ki67+	 8033 8733
5754	0	0	Ki67+	 8033 9052
5755	0	0	Ki67+	 8034 8882
5756	0	0	Ki67+	 8035 8593
5757	0	0	Ki67+	 8036 8899
5758	0	0	Ki67+	 8042 8914
5759	0	0	Ki67+	 8043 8671
5760	0	0	Ki67+	 8044 8765
5761	0	0	Ki67+	 8046 8645
5762	0	0	Ki67+	 8047 8977
5763	0	0	Ki67+	 8047 9029
5764	0	0	Ki67+	 8048 8610
5765	0	0	Ki67+	 8050 9007
5766	0	0	Ki67+	 8056 8749
5767	0	0	Ki67+	 8056 8831
5768	0	0	Ki67+	 8057 8955
5769	0	0	Ki67+	 8058 8572
5770	0	0	Ki67+	 8060 9045
5771	0	0	Ki67+	 8061 8433
5772	0	0	Ki67+	 8062 8616
5773	0	0	Ki67+	 8062 8725
5774	0	0	Ki67+	 8063 9123
5775	0	0	Ki67+	 8066 9068
5776	0	0	Ki67+	 8069 8590
5777	0	0	Ki67+	 8078 8406
5778	0	0	Ki67+	 8078 8602
5779	0	0	Ki67+	 8079 9024
5780	0	0	Ki67+	 8080 9099
5781	0	0	Ki67+	 8081 8749
5782	0	0	Ki67+	 8081 8978
5783	0	0	Ki67+	 8082 8819
5784	0	0	Ki67+	 8087 8592
5785	0	0	Ki67+	 8097 8415
5786	0	0	Ki67+	 8102 8879
5787	0	0	Ki67+	 8103 9024
5788	0	0	Ki67+	 8104 8796
5789	0	0	Ki67+	 8106 8688
5790	0	0	Ki67+	 8106 8763
5791	0	0	Ki67+	 8106 8820
5792	0	0	Ki67+	 8107 9094
5793	0	0	Ki67+	 8110 9055
5794	0	0	Ki67+	 8112 8426
5795	0	0	Ki67+	 8112 8923
5796	0	0	Ki67+	 8113 8564
5797	0	0	Ki67+	 8113 8961
5798	0	0	Ki67+	 8114 8738
5799	0	0	Ki67+	 8118 8992
5800	0	0	Ki67+	 8122 8596
5801	0	0	Ki67+	 8125 8808
5802	0	0	Ki67+	 8126 8927
5803	0	0	Ki67+	 8132 8413
5804	0	0	Ki67+	 8134 8759
5805	0	0	Ki67+	 8135 8659
5806	0	0	Ki67+	 8135 8773
5807	0	0	Ki67+	 8136 9024
5808	0	0	Ki67+	 8142 8554
5809	0	0	Ki67+	 8144 8614
5810	0	0	Ki67+	 8144 8737
5811	0	0	Ki67+	 8145 8685
5812	0	0	Ki67+	 8151 9000
5813	0	0	Ki67+	 8156 8395
5814	0	0	Ki67+	 8159 8814
5815	0	0	Ki67+	 8162 8554
5816	0	0	Ki67+	 8163 8382
5817	0	0	Ki67+	 8163 8732
5818	0	0	Ki67+	 8164 8591
5819	0	0	Ki67+	 8166 8978
5820	0	0	Ki67+	 8173 9042
5821	0	0	Ki67+	 8174 8948
5822	0	0	Ki67+	 8175 8708
5823	0	0	Ki67+	 8176 8741
5824	0	0	Ki67+	 8176 9012
5825	0	0	Ki67+	 8177 8668
5826	0	0	Ki67+	 8182 9081
5827	0	0	Ki67+	 8195 8719
5828	0	0	Ki67+	 8198 8952
5829	0	0	Ki67+	 8200 8927
5830	0	0	Ki67+	 8203 8526
5831	0	0	Ki67+	 8205 8691
5832	0	0	Ki67+	 8207 8647
5833	0	0	Ki67+	 8207 9042
5834	0	0	Ki67+	 8210 8676
5835	0	0	Ki67+	 8212 9011
5836	0	0	Ki67+	 8216 8632
5837	0	0	Ki67+	 8221 8726
5838	0	0	Ki67+	 8229 8514
5839	0	0	Ki67+	 8231 8640
5840	0	0	Ki67+	 8232 8577
5841	0	0	Ki67+	 8237 8665
5842	0	0	Ki67+	 8237 8993
5843	0	0	Ki67+	 8246 9034
5844	0	0	Ki67+	 8255 8407
5845	0	0	Ki67+	 8256 8792
5846	0	0	Ki67+	 8258 8982
5847	0	0	Ki67+	 8261 8703
5848	0	0	Ki67+	 8264 8646
5849	0	0	Ki67+	 8268 8531
5850	0	0	Ki67+	 8271 8832
5851	0	0	Ki67+	 8275 8977
5852	0	0	Ki67+	 8280 8806
5853	0	0	Ki67+	 8283 8727
5854	0	0	Ki67+	 8285 8869
5855	0	0	Ki67+	 8287 8962
5856	0	0	Ki67+	 8290 8509
5857	0	0	Ki67+	 8291 8553
5858	0	0	Ki67+	 8296 8653
5859	0	0	Ki67+	 8299 8792
5860	0	0	Ki67+	 8300 8582
5861	0	0	Ki67+	 8302 8831
5862	0	0	Ki67+	 8303 8890
5863	0	0	Ki67+	 8305 8871
5864	0	0	Ki67+	 8308 8802
5865	0	0	Ki67+	 8311 8571
5866	0	0	Ki67+	 8317 8498
5867	0	0	Ki67+	 8319 9157
5868	0	0	Ki67+	 8322 9135
5869	0	0	Ki67+	 8329 8397
5870	0	0	Ki67+	 8329 9073
5871	0	0	Ki67+	 8331 8788
5872	0	0	Ki67+	 8332 8495
5873	0	0	Ki67+	 8332 8963
5874	0	0	Ki67+	 8336 8553
5875	0	0	Ki67+	 8339 8651
5876	0	0	Ki67+	 8339 9136
5877	0	0	Ki67+	 8340 9021
5878	0	0	Ki67+	 8342 8765
5879	0	0	Ki67+	 8343 9112
5880	0	0	Ki67+	 8345 8482
5881	0	0	Ki67+	 8346 8784
5882	0	0	Ki67+	 8348 8579
5883	0	0	Ki67+	 8349 8994
5884	0	0	Ki67+	 8353 8618
5885	0	0	Ki67+	 8359 8726
5886	0	0	Ki67+	 8364 8741
5887	0	0	Ki67+	 8367 8463
5888	0	0	Ki67+	 8369 8680
5889	0	0	Ki67+	 8369 8984
5890	0	0	Ki67+	 8372 8691
5891	0	0	Ki67+	 8373 8369
5892	0	0	Ki67+	 8373 9091
5893	0	0	Ki67+	 8377 8482
5894	0	0	Ki67+	 8378 8605
5895	0	0	Ki67+	 8379 8739
5896	0	0	Ki67+	 8382 8542
5897	0	0	Ki67+	 8385 9119
5898	0	0	Ki67+	 8386 9052
5899	0	0	Ki67+	 8387 8679
5900	0	0	Ki67+	 8390 9012
5901	0	0	Ki67+	 8392 8720
5902	0	0	Ki67+	 8393 8430
5903	0	0	Ki67+	 8396 9165
5904	0	0	Ki67+	 8399 9131
5905	0	0	Ki67+	 8402 8464
5906	0	0	Ki67+	 8402 8652
5907	0	0	Ki67+	 8405 9078
5908	0	0	Ki67+	 8409 8609
5909	0	0	Ki67+	 8410 8624
5910	0	0	Ki67+	 8410 9094
5911	0	0	Ki67+	 8413 8418
5912	0	0	Ki67+	 8415 8578
5913	0	0	Ki67+	 8420 8505
5914	0	0	Ki67+	 8423 8740
5915	0	0	Ki67+	 8425 9036
5916	0	0	Ki67+	 8425 9146
5917	0	0	Ki67+	 8430 9049
5918	0	0	Ki67+	 8430 9121
5919	0	0	Ki67+	 7633 9260
5920	0	0	Ki67+	 7634 9640
5921	0	0	Ki67+	 7635 9207
5922	0	0	Ki67+	 7636 9622
5923	0	0	Ki67+	 7639 9372
5924	0	0	Ki67+	 7639 9796
5925	0	0	Ki67+	 7640 9696
5926	0	0	Ki67+	 7643 9319
5927	0	0	Ki67+	 7643 9963
5928	0	0	Ki67+	 7646 9459
5929	0	0	Ki67+	 7647 9184
5930	0	0	Ki67+	 7649 9348
5931	0	0	Ki67+	 7653 9399
5932	0	0	Ki67+	 7653 9542
5933	0	0	Ki67+	 7654 9570
5934	0	0	Ki67+	 7654 9848
5935	0	0	Ki67+	 7658 9640
5936	0	0	Ki67+	 7665 9805
5937	0	0	Ki67+	 7666 9418
5938	0	0	Ki67+	 7666 9457
5939	0	0	Ki67+	 7666 9917
5940	0	0	Ki67+	 7668 9669
5941	0	0	Ki67+	 7672 9477
5942	0	0	Ki67+	 7673 9508
5943	0	0	Ki67+	 7674 9234
5944	0	0	Ki67+	 7674 9879
5945	0	0	Ki67+	 7675 9629
5946	0	0	Ki67+	 7678 9858
5947	0	0	Ki67+	 7679 9292
5948	0	0	Ki67+	 7681 9826
5949	0	0	Ki67+	 7683 9922
5950	0	0	Ki67+	 7686 9954
5951	0	0	Ki67+	 7688 9235
5952	0	0	Ki67+	 7689 9390
5953	0	0	Ki67+	 7691 9208
5954	0	0	Ki67+	 7692 9543
5955	0	0	Ki67+	 7701 9712
5956	0	0	Ki67+	 7702 9414
5957	0	0	Ki67+	 7705 9343
5958	0	0	Ki67+	 7706 9948
5959	0	0	Ki67+	 7707 9198
5960	0	0	Ki67+	 7707 9844
5961	0	0	Ki67+	 7709 9481
5962	0	0	Ki67+	 7710 9644
5963	0	0	Ki67+	 7711 9703
5964	0	0	Ki67+	 7712 9538
5965	0	0	Ki67+	 7712 9673
5966	0	0	Ki67+	 7712 9819
5967	0	0	Ki67+	 7712 9918
5968	0	0	Ki67+	 7717 9513
5969	0	0	Ki67+	 7726 9408
5970	0	0	Ki67+	 7726 9759
5971	0	0	Ki67+	 7727 9340
5972	0	0	Ki67+	 7728 9198
5973	0	0	Ki67+	 7728 9233
5974	0	0	Ki67+	 7729 9305
5975	0	0	Ki67+	 7731 9728
5976	0	0	Ki67+	 7731 9908
5977	0	0	Ki67+	 7734 9556
5978	0	0	Ki67+	 7734 9871
5979	0	0	Ki67+	 7739 9172
5980	0	0	Ki67+	 7741 9364
5981	0	0	Ki67+	 7742 9833
5982	0	0	Ki67+	 7743 9492
5983	0	0	Ki67+	 7744 9468
5984	0	0	Ki67+	 7745 9542
5985	0	0	Ki67+	 7749 9204
5986	0	0	Ki67+	 7749 9393
5987	0	0	Ki67+	 7749 9676
5988	0	0	Ki67+	 7754 9855
5989	0	0	Ki67+	 7756 9302
5990	0	0	Ki67+	 7756 9912
5991	0	0	Ki67+	 7759 9536
5992	0	0	Ki67+	 7759 9760
5993	0	0	Ki67+	 7762 9519
5994	0	0	Ki67+	 7762 9638
5995	0	0	Ki67+	 7764 9589
5996	0	0	Ki67+	 7764 9895
5997	0	0	Ki67+	 7766 9215
5998	0	0	Ki67+	 7767 9184
5999	0	0	Ki67+	 7767 9359
6000	0	0	Ki67+	 7769 9563
6001	0	0	Ki67+	 7770 9281
6002	0	0	Ki67+	 7771 9835
6003	0	0	Ki67+	 7774 9302
6004	0	0	Ki67+	 7775 9469
6005	0	0	Ki67+	 7777 9679
6006	0	0	Ki67+	 7778 9874
6007	0	0	Ki67+	 7779 9777
6008	0	0	Ki67+	 7784 9331
6009	0	0	Ki67+	 7786 9565
6010	0	0	Ki67+	 7786 9587
6011	0	0	Ki67+	 7791 9617
6012	0	0	Ki67+	 7793 9967
6013	0	0	Ki67+	 7795 9491
6014	0	0	Ki67+	 7799 9581
6015	0	0	Ki67+	 7799 9949
6016	0	0	Ki67+	 7803 9664
6017	0	0	Ki67+	 7807 9272
6018	0	0	Ki67+	 7807 9785
6019	0	0	Ki67+	 7809 9650
6020	0	0	Ki67+	 7810 9527
6021	0	0	Ki67+	 7811 9460
6022	0	0	Ki67+	 7812 9772
6023	0	0	Ki67+	 7815 9182
6024	0	0	Ki67+	 7815 9685
6025	0	0	Ki67+	 7815 9923
6026	0	0	Ki67+	 7819 9834
6027	0	0	Ki67+	 7819 9954
6028	0	0	Ki67+	 7820 9408
6029	0	0	Ki67+	 7823 9383
6030	0	0	Ki67+	 7826 9890
6031	0	0	Ki67+	 7827 9556
6032	0	0	Ki67+	 7829 9653
6033	0	0	Ki67+	 7830 9689
6034	0	0	Ki67+	 7832 9708
6035	0	0	Ki67+	 7832 9741
6036	0	0	Ki67+	 7839 9378
6037	0	0	Ki67+	 7841 9630
6038	0	0	Ki67+	 7843 9222
6039	0	0	Ki67+	 7843 9880
6040	0	0	Ki67+	 7844 9518
6041	0	0	Ki67+	 7845 9783
6042	0	0	Ki67+	 7845 9820
6043	0	0	Ki67+	 7845 9895
6044	0	0	Ki67+	 7846 9402
6045	0	0	Ki67+	 7847 9437
6046	0	0	Ki67+	 7848 9249
6047	0	0	Ki67+	 7849 9194
6048	0	0	Ki67+	 7849 9703
6049	0	0	Ki67+	 7850 9641
6050	0	0	Ki67+	 7852 9931
6051	0	0	Ki67+	 7854 9540
6052	0	0	Ki67+	 7855 9462
6053	0	0	Ki67+	 7856 9954
6054	0	0	Ki67+	 7858 9626
6055	0	0	Ki67+	 7861 9256
6056	0	0	Ki67+	 7864 9424
6057	0	0	Ki67+	 7864 9761
6058	0	0	Ki67+	 7866 9676
6059	0	0	Ki67+	 7871 9386
6060	0	0	Ki67+	 7876 9281
6061	0	0	Ki67+	 7876 9353
6062	0	0	Ki67+	 7877 9533
6063	0	0	Ki67+	 7879 9232
6064	0	0	Ki67+	 7879 9865
6065	0	0	Ki67+	 7880 9203
6066	0	0	Ki67+	 7880 9327
6067	0	0	Ki67+	 7880 9708
6068	0	0	Ki67+	 7883 9623
6069	0	0	Ki67+	 7886 9217
6070	0	0	Ki67+	 7888 9593
6071	0	0	Ki67+	 7888 9637
6072	0	0	Ki67+	 7890 9906
6073	0	0	Ki67+	 7892 9360
6074	0	0	Ki67+	 7894 9675
6075	0	0	Ki67+	 7895 9414
6076	0	0	Ki67+	 7903 9450
6077	0	0	Ki67+	 7904 9597
6078	0	0	Ki67+	 7905 9196
6079	0	0	Ki67+	 7906 9395
6080	0	0	Ki67+	 7908 9175
6081	0	0	Ki67+	 7912 9329
6082	0	0	Ki67+	 7913 9765
6083	0	0	Ki67+	 7914 9742
6084	0	0	Ki67+	 7915 9800
6085	0	0	Ki67+	 7917 9494
6086	0	0	Ki67+	 7920 9251
6087	0	0	Ki67+	 7921 9356
6088	0	0	Ki67+	 7924 9604
6089	0	0	Ki67+	 7926 9219
6090	0	0	Ki67+	 7926 9708
6091	0	0	Ki67+	 7929 9289
6092	0	0	Ki67+	 7929 9592
6093	0	0	Ki67+	 7932 9499
6094	0	0	Ki67+	 7935 9253
6095	0	0	Ki67+	 7936 9399
6096	0	0	Ki67+	 7938 9236
6097	0	0	Ki67+	 7938 9320
6098	0	0	Ki67+	 7940 9370
6099	0	0	Ki67+	 7947 9806
6100	0	0	Ki67+	 7947 9862
6101	0	0	Ki67+	 7949 9461
6102	0	0	Ki67+	 7954 9422
6103	0	0	Ki67+	 7955 9611
6104	0	0	Ki67+	 7959 9581
6105	0	0	Ki67+	 7964 9227
6106	0	0	Ki67+	 7970 9688
6107	0	0	Ki67+	 7970 9880
6108	0	0	Ki67+	 7971 9401
6109	0	0	Ki67+	 7972 9553
6110	0	0	Ki67+	 7973 9251
6111	0	0	Ki67+	 7974 9366
6112	0	0	Ki67+	 7976 9515
6113	0	0	Ki67+	 7976 9844
6114	0	0	Ki67+	 7977 9866
6115	0	0	Ki67+	 7978 9183
6116	0	0	Ki67+	 7980 9465
6117	0	0	Ki67+	 7980 9885
6118	0	0	Ki67+	 7982 9326
6119	0	0	Ki67+	 7990 9203
6120	0	0	Ki67+	 7994 9529
6121	0	0	Ki67+	 7995 9568
6122	0	0	Ki67+	 7996 9488
6123	0	0	Ki67+	 7999 9683
6124	0	0	Ki67+	 8000 9434
6125	0	0	Ki67+	 8003 9386
6126	0	0	Ki67+	 8003 9877
6127	0	0	Ki67+	 8008 9224
6128	0	0	Ki67+	 8013 9963
6129	0	0	Ki67+	 8018 9777
6130	0	0	Ki67+	 8019 9400
6131	0	0	Ki67+	 8020 9708
6132	0	0	Ki67+	 8020 9853
6133	0	0	Ki67+	 8024 9320
6134	0	0	Ki67+	 8025 9532
6135	0	0	Ki67+	 8026 9811
6136	0	0	Ki67+	 8029 9547
6137	0	0	Ki67+	 8029 9600
6138	0	0	Ki67+	 8030 9753
6139	0	0	Ki67+	 8031 9351
6140	0	0	Ki67+	 8031 9514
6141	0	0	Ki67+	 8032 9297
6142	0	0	Ki67+	 8032 9788
6143	0	0	Ki67+	 8033 9869
6144	0	0	Ki67+	 8034 9244
6145	0	0	Ki67+	 8034 9495
6146	0	0	Ki67+	 8038 9362
6147	0	0	Ki67+	 8039 9405
6148	0	0	Ki67+	 8040 9558
6149	0	0	Ki67+	 8040 9584
6150	0	0	Ki67+	 8042 9392
6151	0	0	Ki67+	 8042 9612
6152	0	0	Ki67+	 8045 9296
6153	0	0	Ki67+	 8045 9471
6154	0	0	Ki67+	 8046 9529
6155	0	0	Ki67+	 8050 9851
6156	0	0	Ki67+	 8054 9835
6157	0	0	Ki67+	 8061 9663
6158	0	0	Ki67+	 8062 9470
6159	0	0	Ki67+	 8065 9340
6160	0	0	Ki67+	 8068 9206
6161	0	0	Ki67+	 8068 9267
6162	0	0	Ki67+	 8070 9441
6163	0	0	Ki67+	 8070 9722
6164	0	0	Ki67+	 8071 9687
6165	0	0	Ki67+	 8075 9771
6166	0	0	Ki67+	 8079 9281
6167	0	0	Ki67+	 8080 9798
6168	0	0	Ki67+	 8081 9298
6169	0	0	Ki67+	 8094 9404
6170	0	0	Ki67+	 8096 9545
6171	0	0	Ki67+	 8097 9484
6172	0	0	Ki67+	 8097 9633
6173	0	0	Ki67+	 8097 9665
6174	0	0	Ki67+	 8101 9325
6175	0	0	Ki67+	 8103 9847
6176	0	0	Ki67+	 8104 9218
6177	0	0	Ki67+	 8110 9294
6178	0	0	Ki67+	 8110 9539
6179	0	0	Ki67+	 8112 9775
6180	0	0	Ki67+	 8117 9320
6181	0	0	Ki67+	 8119 9392
6182	0	0	Ki67+	 8126 9444
6183	0	0	Ki67+	 8128 9558
6184	0	0	Ki67+	 8128 9642
6185	0	0	Ki67+	 8128 9810
6186	0	0	Ki67+	 8129 9578
6187	0	0	Ki67+	 8129 9604
6188	0	0	Ki67+	 8131 9912
6189	0	0	Ki67+	 8132 9262
6190	0	0	Ki67+	 8132 9375
6191	0	0	Ki67+	 8136 9475
6192	0	0	Ki67+	 8136 9500
6193	0	0	Ki67+	 8138 9532
6194	0	0	Ki67+	 8140 9663
6195	0	0	Ki67+	 8141 9609
6196	0	0	Ki67+	 8141 9773
6197	0	0	Ki67+	 8142 9415
6198	0	0	Ki67+	 8146 9432
6199	0	0	Ki67+	 8146 9627
6200	0	0	Ki67+	 8149 9887
6201	0	0	Ki67+	 8151 9666
6202	0	0	Ki67+	 8151 9808
6203	0	0	Ki67+	 8154 9915
6204	0	0	Ki67+	 8155 9385
6205	0	0	Ki67+	 8157 9257
6206	0	0	Ki67+	 8160 9643
6207	0	0	Ki67+	 8161 9614
6208	0	0	Ki67+	 8164 9502
6209	0	0	Ki67+	 8167 9232
6210	0	0	Ki67+	 8167 9472
6211	0	0	Ki67+	 8167 9785
6212	0	0	Ki67+	 8172 9545
6213	0	0	Ki67+	 8175 9175
6214	0	0	Ki67+	 8176 9749
6215	0	0	Ki67+	 8181 9533
6216	0	0	Ki67+	 8182 9453
6217	0	0	Ki67+	 8185 9573
6218	0	0	Ki67+	 8188 9499
6219	0	0	Ki67+	 8190 9229
6220	0	0	Ki67+	 8190 9699
6221	0	0	Ki67+	 8190 9807
6222	0	0	Ki67+	 8193 9195
6223	0	0	Ki67+	 8195 9922
6224	0	0	Ki67+	 8199 9402
6225	0	0	Ki67+	 8201 9579
6226	0	0	Ki67+	 8202 9357
6227	0	0	Ki67+	 8202 9825
6228	0	0	Ki67+	 8203 9849
6229	0	0	Ki67+	 8204 9413
6230	0	0	Ki67+	 8205 9710
6231	0	0	Ki67+	 8207 9893
6232	0	0	Ki67+	 8209 9509
6233	0	0	Ki67+	 8211 9328
6234	0	0	Ki67+	 8216 9477
6235	0	0	Ki67+	 8217 9466
6236	0	0	Ki67+	 8220 9600
6237	0	0	Ki67+	 8221 9924
6238	0	0	Ki67+	 8223 9772
6239	0	0	Ki67+	 8226 9811
6240	0	0	Ki67+	 8227 9413
6241	0	0	Ki67+	 8240 9559
6242	0	0	Ki67+	 8240 9944
6243	0	0	Ki67+	 8241 9596
6244	0	0	Ki67+	 8243 9802
6245	0	0	Ki67+	 8248 9296
6246	0	0	Ki67+	 8248 9854
6247	0	0	Ki67+	 8248 9910
6248	0	0	Ki67+	 8249 9438
6249	0	0	Ki67+	 8252 9370
6250	0	0	Ki67+	 8252 9593
6251	0	0	Ki67+	 8252 9774
6252	0	0	Ki67+	 8253 9488
6253	0	0	Ki67+	 8254 9927
6254	0	0	Ki67+	 8256 9313
6255	0	0	Ki67+	 8257 9758
6256	0	0	Ki67+	 8258 9455
6257	0	0	Ki67+	 8258 9570
6258	0	0	Ki67+	 8264 9367
6259	0	0	Ki67+	 8264 9399
6260	0	0	Ki67+	 8264 9607
6261	0	0	Ki67+	 8267 9526
6262	0	0	Ki67+	 8269 9944
6263	0	0	Ki67+	 8271 9267
6264	0	0	Ki67+	 8272 9285
6265	0	0	Ki67+	 8274 9426
6266	0	0	Ki67+	 8274 9875
6267	0	0	Ki67+	 8283 9584
6268	0	0	Ki67+	 8284 9453
6269	0	0	Ki67+	 8284 9776
6270	0	0	Ki67+	 8285 9831
6271	0	0	Ki67+	 8286 9888
6272	0	0	Ki67+	 8287 9967
6273	0	0	Ki67+	 8288 9357
6274	0	0	Ki67+	 8292 9319
6275	0	0	Ki67+	 8292 9570
6276	0	0	Ki67+	 8293 9290
6277	0	0	Ki67+	 8294 9649
6278	0	0	Ki67+	 8297 9541
6279	0	0	Ki67+	 8300 9852
6280	0	0	Ki67+	 8303 9676
6281	0	0	Ki67+	 8306 9796
6282	0	0	Ki67+	 8311 9615
6283	0	0	Ki67+	 8313 9543
6284	0	0	Ki67+	 8314 9337
6285	0	0	Ki67+	 8316 9502
6286	0	0	Ki67+	 8317 9310
6287	0	0	Ki67+	 8318 9740
6288	0	0	Ki67+	 8321 9186
6289	0	0	Ki67+	 8322 9656
6290	0	0	Ki67+	 8322 9879
6291	0	0	Ki67+	 8326 9568
6292	0	0	Ki67+	 8327 9589
6293	0	0	Ki67+	 8328 9682
6294	0	0	Ki67+	 8330 9764
6295	0	0	Ki67+	 8330 9794
6296	0	0	Ki67+	 8332 9332
6297	0	0	Ki67+	 8339 9896
6298	0	0	Ki67+	 8341 9357
6299	0	0	Ki67+	 8341 9821
6300	0	0	Ki67+	 8347 9946
6301	0	0	Ki67+	 8348 9604
6302	0	0	Ki67+	 8350 9211
6303	0	0	Ki67+	 8350 9852
6304	0	0	Ki67+	 8352 9817
6305	0	0	Ki67+	 8355 9663
6306	0	0	Ki67+	 8356 9583
6307	0	0	Ki67+	 8356 9769
6308	0	0	Ki67+	 8357 9221
6309	0	0	Ki67+	 8360 9699
6310	0	0	Ki67+	 8362 9754
6311	0	0	Ki67+	 8365 9379
6312	0	0	Ki67+	 8366 9199
6313	0	0	Ki67+	 8366 9776
6314	0	0	Ki67+	 8367 9566
6315	0	0	Ki67+	 8367 9920
6316	0	0	Ki67+	 8368 9507
6317	0	0	Ki67+	 8369 9355
6318	0	0	Ki67+	 8370 9764
6319	0	0	Ki67+	 8371 9679
6320	0	0	Ki67+	 8374 9283
6321	0	0	Ki67+	 8377 9652
6322	0	0	Ki67+	 8378 9955
6323	0	0	Ki67+	 8379 9258
6324	0	0	Ki67+	 8379 9358
6325	0	0	Ki67+	 8380 9410
6326	0	0	Ki67+	 8380 9735
6327	0	0	Ki67+	 8386 9747
6328	0	0	Ki67+	 8386 9963
6329	0	0	Ki67+	 8387 9289
6330	0	0	Ki67+	 8387 9554
6331	0	0	Ki67+	 8387 9829
6332	0	0	Ki67+	 8388 9615
6333	0	0	Ki67+	 8397 9228
6334	0	0	Ki67+	 8398 9861
6335	0	0	Ki67+	 8400 9191
6336	0	0	Ki67+	 8401 9659
6337	0	0	Ki67+	 8404 9436
6338	0	0	Ki67+	 8406 9913
6339	0	0	Ki67+	 8407 9356
6340	0	0	Ki67+	 8407 9473
6341	0	0	Ki67+	 8407 9896
6342	0	0	Ki67+	 8408 9735
6343	0	0	Ki67+	 8409 9371
6344	0	0	Ki67+	 8410 9962
6345	0	0	Ki67+	 8413 9482
6346	0	0	Ki67+	 8419 9346
6347	0	0	Ki67+	 8419 9614
6348	0	0	Ki67+	 8420 9929
6349	0	0	Ki67+	 8424 9585
6350	0	0	Ki67+	 8425 9401
6351	0	0	Ki67+	 8425 9452
6352	0	0	Ki67+	 8428 9894
6353	0	0	Ki67+	 8429 9267
6354	0	0	Ki67+	 8430 9198
6355	0	0	Ki67+	 7637 10049
6356	0	0	Ki67+	 7637 10346
6357	0	0	Ki67+	 7639 10499
6358	0	0	Ki67+	 7640 10727
6359	0	0	Ki67+	 7640 10766
6360	0	0	Ki67+	 7644 10668
6361	0	0	Ki67+	 7646 10059
6362	0	0	Ki67+	 7647 10230
6363	0	0	Ki67+	 7648 10553
6364	0	0	Ki67+	 7650 10002
6365	0	0	Ki67+	 7654 10207
6366	0	0	Ki67+	 7655 10016
6367	0	0	Ki67+	 7655 10178
6368	0	0	Ki67+	 7655 10248
6369	0	0	Ki67+	 7655 10322
6370	0	0	Ki67+	 7655 10465
6371	0	0	Ki67+	 7657 10148
6372	0	0	Ki67+	 7659 10367
6373	0	0	Ki67+	 7659 10760
6374	0	0	Ki67+	 7661 10448
6375	0	0	Ki67+	 7663 10691
6376	0	0	Ki67+	 7665 10537
6377	0	0	Ki67+	 7666 10477
6378	0	0	Ki67+	 7670 10111
6379	0	0	Ki67+	 7674 10252
6380	0	0	Ki67+	 7677 10419
6381	0	0	Ki67+	 7678 9981
6382	0	0	Ki67+	 7678 10189
6383	0	0	Ki67+	 7679 10091
6384	0	0	Ki67+	 7679 10343
6385	0	0	Ki67+	 7681 9991
6386	0	0	Ki67+	 7681 10509
6387	0	0	Ki67+	 7682 10280
6388	0	0	Ki67+	 7686 10376
6389	0	0	Ki67+	 7686 10703
6390	0	0	Ki67+	 7691 10097
6391	0	0	Ki67+	 7691 10670
6392	0	0	Ki67+	 7696 10065
6393	0	0	Ki67+	 7697 10197
6394	0	0	Ki67+	 7697 10599
6395	0	0	Ki67+	 7698 10216
6396	0	0	Ki67+	 7698 10412
6397	0	0	Ki67+	 7699 10460
6398	0	0	Ki67+	 7706 10423
6399	0	0	Ki67+	 7708 10060
6400	0	0	Ki67+	 7710 10343
6401	0	0	Ki67+	 7713 10386
6402	0	0	Ki67+	 7714 10366
6403	0	0	Ki67+	 7715 10136
6404	0	0	Ki67+	 7719 10502
6405	0	0	Ki67+	 7719 10529
6406	0	0	Ki67+	 7721 10219
6407	0	0	Ki67+	 7721 10736
6408	0	0	Ki67+	 7722 10276
6409	0	0	Ki67+	 7726 10555
6410	0	0	Ki67+	 7729 10188
6411	0	0	Ki67+	 7729 10714
6412	0	0	Ki67+	 7734 10135
6413	0	0	Ki67+	 7734 10749
6414	0	0	Ki67+	 7738 10463
6415	0	0	Ki67+	 7740 10202
6416	0	0	Ki67+	 7741 10384
6417	0	0	Ki67+	 7742 10356
6418	0	0	Ki67+	 7743 10158
6419	0	0	Ki67+	 7746 10309
6420	0	0	Ki67+	 7748 10400
6421	0	0	Ki67+	 7748 10527
6422	0	0	Ki67+	 7753 10067
6423	0	0	Ki67+	 7754 10380
6424	0	0	Ki67+	 7754 10583
6425	0	0	Ki67+	 7757 10503
6426	0	0	Ki67+	 7759 10274
6427	0	0	Ki67+	 7762 10663
6428	0	0	Ki67+	 7763 10313
6429	0	0	Ki67+	 7768 10754
6430	0	0	Ki67+	 7772 10546
6431	0	0	Ki67+	 7778 10161
6432	0	0	Ki67+	 7780 10730
6433	0	0	Ki67+	 7781 10192
6434	0	0	Ki67+	 7781 10359
6435	0	0	Ki67+	 7786 9987
6436	0	0	Ki67+	 7787 10326
6437	0	0	Ki67+	 7789 10068
6438	0	0	Ki67+	 7791 10176
6439	0	0	Ki67+	 7792 10703
6440	0	0	Ki67+	 7794 10084
6441	0	0	Ki67+	 7794 10198
6442	0	0	Ki67+	 7795 10095
6443	0	0	Ki67+	 7798 10649
6444	0	0	Ki67+	 7801 10006
6445	0	0	Ki67+	 7801 10745
6446	0	0	Ki67+	 7802 10220
6447	0	0	Ki67+	 7804 10151
6448	0	0	Ki67+	 7807 10237
6449	0	0	Ki67+	 7817 9976
6450	0	0	Ki67+	 7818 10110
6451	0	0	Ki67+	 7818 10195
6452	0	0	Ki67+	 7822 9989
6453	0	0	Ki67+	 7822 10369
6454	0	0	Ki67+	 7825 10587
6455	0	0	Ki67+	 7828 10746
6456	0	0	Ki67+	 7829 10144
6457	0	0	Ki67+	 7830 10284
6458	0	0	Ki67+	 7832 10133
6459	0	0	Ki67+	 7837 10475
6460	0	0	Ki67+	 7837 10578
6461	0	0	Ki67+	 7838 10611
6462	0	0	Ki67+	 7843 10321
6463	0	0	Ki67+	 7847 10505
6464	0	0	Ki67+	 7850 10385
6465	0	0	Ki67+	 7852 10299
6466	0	0	Ki67+	 7857 10532
6467	0	0	Ki67+	 7857 10602
6468	0	0	Ki67+	 7861 10236
6469	0	0	Ki67+	 7862 10450
6470	0	0	Ki67+	 7865 10265
6471	0	0	Ki67+	 7868 10394
6472	0	0	Ki67+	 7876 10445
6473	0	0	Ki67+	 7878 10231
6474	0	0	Ki67+	 7879 10546
6475	0	0	Ki67+	 7882 10211
6476	0	0	Ki67+	 7888 10606
6477	0	0	Ki67+	 7892 10350
6478	0	0	Ki67+	 7895 10733
6479	0	0	Ki67+	 7900 10581
6480	0	0	Ki67+	 7903 10022
6481	0	0	Ki67+	 7905 10085
6482	0	0	Ki67+	 7905 10657
6483	0	0	Ki67+	 7912 10052
6484	0	0	Ki67+	 7917 10139
6485	0	0	Ki67+	 7917 10288
6486	0	0	Ki67+	 7917 10570
6487	0	0	Ki67+	 7917 10715
6488	0	0	Ki67+	 7920 10526
6489	0	0	Ki67+	 7921 10072
6490	0	0	Ki67+	 7922 10042
6491	0	0	Ki67+	 7924 9973
6492	0	0	Ki67+	 7926 10679
6493	0	0	Ki67+	 7931 9986
6494	0	0	Ki67+	 7935 10360
6495	0	0	Ki67+	 7936 10388
6496	0	0	Ki67+	 7938 10263
6497	0	0	Ki67+	 7940 10458
6498	0	0	Ki67+	 7944 10239
6499	0	0	Ki67+	 7944 10326
6500	0	0	Ki67+	 7948 10046
6501	0	0	Ki67+	 7948 10112
6502	0	0	Ki67+	 7950 10064
6503	0	0	Ki67+	 7951 10652
6504	0	0	Ki67+	 7956 10006
6505	0	0	Ki67+	 7956 10634
6506	0	0	Ki67+	 7958 10525
6507	0	0	Ki67+	 7960 10226
6508	0	0	Ki67+	 7960 10739
6509	0	0	Ki67+	 7961 10472
6510	0	0	Ki67+	 7963 10060
6511	0	0	Ki67+	 7964 10410
6512	0	0	Ki67+	 7964 10551
6513	0	0	Ki67+	 7967 10670
6514	0	0	Ki67+	 7969 10576
6515	0	0	Ki67+	 7973 10002
6516	0	0	Ki67+	 7973 10698
6517	0	0	Ki67+	 7974 10654
6518	0	0	Ki67+	 7976 10295
6519	0	0	Ki67+	 7976 10462
6520	0	0	Ki67+	 7978 10129
6521	0	0	Ki67+	 7978 10249
6522	0	0	Ki67+	 7983 10524
6523	0	0	Ki67+	 7987 10203
6524	0	0	Ki67+	 7988 10171
6525	0	0	Ki67+	 7992 10570
6526	0	0	Ki67+	 7993 10261
6527	0	0	Ki67+	 7997 10618
6528	0	0	Ki67+	 8001 10050
6529	0	0	Ki67+	 8002 10090
6530	0	0	Ki67+	 8002 10183
6531	0	0	Ki67+	 8002 10725
6532	0	0	Ki67+	 8005 10669
6533	0	0	Ki67+	 8008 10734
6534	0	0	Ki67+	 8009 10434
6535	0	0	Ki67+	 8009 10685
6536	0	0	Ki67+	 8010 10389
6537	0	0	Ki67+	 8010 10513
6538	0	0	Ki67+	 8010 10543
6539	0	0	Ki67+	 8012 10160
6540	0	0	Ki67+	 8014 10248
6541	0	0	Ki67+	 8015 10130
6542	0	0	Ki67+	 8016 10525
6543	0	0	Ki67+	 8016 10656
6544	0	0	Ki67+	 8020 10571
6545	0	0	Ki67+	 8021 10404
6546	0	0	Ki67+	 8026 10096
6547	0	0	Ki67+	 8029 10501
6548	0	0	Ki67+	 8029 10552
6549	0	0	Ki67+	 8031 10282
6550	0	0	Ki67+	 8033 9999
6551	0	0	Ki67+	 8033 10064
6552	0	0	Ki67+	 8033 10368
6553	0	0	Ki67+	 8034 10483
6554	0	0	Ki67+	 8035 10610
6555	0	0	Ki67+	 8036 10414
6556	0	0	Ki67+	 8036 10762
6557	0	0	Ki67+	 8037 10229
6558	0	0	Ki67+	 8037 10525
6559	0	0	Ki67+	 8039 9979
6560	0	0	Ki67+	 8040 10192
6561	0	0	Ki67+	 8040 10639
6562	0	0	Ki67+	 8043 10040
6563	0	0	Ki67+	 8043 10737
6564	0	0	Ki67+	 8044 10144
6565	0	0	Ki67+	 8049 10706
6566	0	0	Ki67+	 8051 10086
6567	0	0	Ki67+	 8054 10422
6568	0	0	Ki67+	 8061 10014
6569	0	0	Ki67+	 8062 10480
6570	0	0	Ki67+	 8063 10552
6571	0	0	Ki67+	 8064 10099
6572	0	0	Ki67+	 8065 10071
6573	0	0	Ki67+	 8069 10399
6574	0	0	Ki67+	 8069 10682
6575	0	0	Ki67+	 8070 10651
6576	0	0	Ki67+	 8071 10761
6577	0	0	Ki67+	 8082 10544
6578	0	0	Ki67+	 8092 10509
6579	0	0	Ki67+	 8093 10467
6580	0	0	Ki67+	 8098 10532
6581	0	0	Ki67+	 8107 10487
6582	0	0	Ki67+	 8109 10449
6583	0	0	Ki67+	 8117 10732
6584	0	0	Ki67+	 8124 9974
6585	0	0	Ki67+	 8127 10526
6586	0	0	Ki67+	 8128 9998
6587	0	0	Ki67+	 8130 10354
6588	0	0	Ki67+	 8130 10432
6589	0	0	Ki67+	 8133 10020
6590	0	0	Ki67+	 8133 10766
6591	0	0	Ki67+	 8140 9994
6592	0	0	Ki67+	 8142 10575
6593	0	0	Ki67+	 8147 10062
6594	0	0	Ki67+	 8149 10166
6595	0	0	Ki67+	 8153 10339
6596	0	0	Ki67+	 8154 10202
6597	0	0	Ki67+	 8155 9986
6598	0	0	Ki67+	 8155 10428
6599	0	0	Ki67+	 8156 10014
6600	0	0	Ki67+	 8157 10545
6601	0	0	Ki67+	 8163 10596
6602	0	0	Ki67+	 8164 10495
6603	0	0	Ki67+	 8167 10572
6604	0	0	Ki67+	 8169 10292
6605	0	0	Ki67+	 8173 10094
6606	0	0	Ki67+	 8183 10562
6607	0	0	Ki67+	 8184 10599
6608	0	0	Ki67+	 8187 10624
6609	0	0	Ki67+	 8190 10004
6610	0	0	Ki67+	 8191 10256
6611	0	0	Ki67+	 8196 10340
6612	0	0	Ki67+	 8200 10444
6613	0	0	Ki67+	 8201 10311
6614	0	0	Ki67+	 8209 10071
6615	0	0	Ki67+	 8209 10640
6616	0	0	Ki67+	 8211 10705
6617	0	0	Ki67+	 8213 10496
6618	0	0	Ki67+	 8214 10252
6619	0	0	Ki67+	 8217 10749
6620	0	0	Ki67+	 8219 10723
6621	0	0	Ki67+	 8221 10040
6622	0	0	Ki67+	 8221 10625
6623	0	0	Ki67+	 8224 9998
6624	0	0	Ki67+	 8224 10115
6625	0	0	Ki67+	 8233 10217
6626	0	0	Ki67+	 8234 10238
6627	0	0	Ki67+	 8234 10582
6628	0	0	Ki67+	 8236 10348
6629	0	0	Ki67+	 8237 10740
6630	0	0	Ki67+	 8240 10169
6631	0	0	Ki67+	 8241 10317
6632	0	0	Ki67+	 8243 10203
6633	0	0	Ki67+	 8244 10022
6634	0	0	Ki67+	 8248 10599
6635	0	0	Ki67+	 8251 10530
6636	0	0	Ki67+	 8255 9975
6637	0	0	Ki67+	 8255 10379
6638	0	0	Ki67+	 8257 10453
6639	0	0	Ki67+	 8259 10081
6640	0	0	Ki67+	 8260 10437
6641	0	0	Ki67+	 8262 10592
6642	0	0	Ki67+	 8264 10483
6643	0	0	Ki67+	 8265 10606
6644	0	0	Ki67+	 8267 10215
6645	0	0	Ki67+	 8271 10066
6646	0	0	Ki67+	 8271 10099
6647	0	0	Ki67+	 8273 10470
6648	0	0	Ki67+	 8274 10749
6649	0	0	Ki67+	 8277 10271
6650	0	0	Ki67+	 8278 10127
6651	0	0	Ki67+	 8280 10567
6652	0	0	Ki67+	 8283 10700
6653	0	0	Ki67+	 8287 10332
6654	0	0	Ki67+	 8289 10311
6655	0	0	Ki67+	 8291 10349
6656	0	0	Ki67+	 8297 10151
6657	0	0	Ki67+	 8297 10204
6658	0	0	Ki67+	 8299 10642
6659	0	0	Ki67+	 8303 10182
6660	0	0	Ki67+	 8303 10320
6661	0	0	Ki67+	 8303 10684
6662	0	0	Ki67+	 8304 10540
6663	0	0	Ki67+	 8306 9988
6664	0	0	Ki67+	 8306 10582
6665	0	0	Ki67+	 8307 10071
6666	0	0	Ki67+	 8307 10509
6667	0	0	Ki67+	 8307 10623
6668	0	0	Ki67+	 8307 10736
6669	0	0	Ki67+	 8309 10356
6670	0	0	Ki67+	 8312 10014
6671	0	0	Ki67+	 8313 10255
6672	0	0	Ki67+	 8314 10370
6673	0	0	Ki67+	 8314 10392
6674	0	0	Ki67+	 8315 10640
6675	0	0	Ki67+	 8316 10537
6676	0	0	Ki67+	 8317 10715
6677	0	0	Ki67+	 8321 10439
6678	0	0	Ki67+	 8322 10620
6679	0	0	Ki67+	 8324 10046
6680	0	0	Ki67+	 8324 10166
6681	0	0	Ki67+	 8326 10239
6682	0	0	Ki67+	 8326 10679
6683	0	0	Ki67+	 8327 10135
6684	0	0	Ki67+	 8328 10492
6685	0	0	Ki67+	 8330 10179
6686	0	0	Ki67+	 8330 10304
6687	0	0	Ki67+	 8331 10278
6688	0	0	Ki67+	 8334 10665
6689	0	0	Ki67+	 8340 10412
6690	0	0	Ki67+	 8343 10305
6691	0	0	Ki67+	 8346 10058
6692	0	0	Ki67+	 8347 10079
6693	0	0	Ki67+	 8348 10702
6694	0	0	Ki67+	 8348 10724
6695	0	0	Ki67+	 8349 10200
6696	0	0	Ki67+	 8353 10315
6697	0	0	Ki67+	 8355 10126
6698	0	0	Ki67+	 8364 9990
6699	0	0	Ki67+	 8370 10686
6700	0	0	Ki67+	 8371 10633
6701	0	0	Ki67+	 8371 10727
6702	0	0	Ki67+	 8373 10663
6703	0	0	Ki67+	 8378 10077
6704	0	0	Ki67+	 8379 10032
6705	0	0	Ki67+	 8385 10694
6706	0	0	Ki67+	 8388 10070
6707	0	0	Ki67+	 8393 10099
6708	0	0	Ki67+	 8396 9976
6709	0	0	Ki67+	 8398 10736
6710	0	0	Ki67+	 8402 10722
6711	0	0	Ki67+	 8404 10011
6712	0	0	Ki67+	 8406 10269
6713	0	0	Ki67+	 8408 10124
6714	0	0	Ki67+	 8410 10158
6715	0	0	Ki67+	 8413 10302
6716	0	0	Ki67+	 8415 10326
6717	0	0	Ki67+	 8416 10143
6718	0	0	Ki67+	 8416 10233
6719	0	0	Ki67+	 8419 10078
6720	0	0	Ki67+	 8423 10056
6721	0	0	Ki67+	 8426 10246
6722	0	0	Ki67+	 8429 10000
6723	0	0	Ki67+	 8429 10317
6724	0	0	Ki67+	 7635 11034
6725	0	0	Ki67+	 7635 11142
6726	0	0	Ki67+	 7636 10874
6727	0	0	Ki67+	 7637 11233
6728	0	0	Ki67+	 7638 10782
6729	0	0	Ki67+	 7641 11018
6730	0	0	Ki67+	 7642 11424
6731	0	0	Ki67+	 7642 11443
6732	0	0	Ki67+	 7643 11352
6733	0	0	Ki67+	 7644 11110
6734	0	0	Ki67+	 7645 10863
6735	0	0	Ki67+	 7645 11536
6736	0	0	Ki67+	 7647 11065
6737	0	0	Ki67+	 7649 11551
6738	0	0	Ki67+	 7651 11388
6739	0	0	Ki67+	 7652 11267
6740	0	0	Ki67+	 7654 11299
6741	0	0	Ki67+	 7658 10902
6742	0	0	Ki67+	 7658 11418
6743	0	0	Ki67+	 7659 11470
6744	0	0	Ki67+	 7662 11212
6745	0	0	Ki67+	 7666 11337
6746	0	0	Ki67+	 7667 11306
6747	0	0	Ki67+	 7669 11501
6748	0	0	Ki67+	 7670 11165
6749	0	0	Ki67+	 7673 10944
6750	0	0	Ki67+	 7674 11450
6751	0	0	Ki67+	 7678 11308
6752	0	0	Ki67+	 7678 11381
6753	0	0	Ki67+	 7681 10913
6754	0	0	Ki67+	 7683 10845
6755	0	0	Ki67+	 7685 10879
6756	0	0	Ki67+	 7687 10794
6757	0	0	Ki67+	 7689 10960
6758	0	0	Ki67+	 7692 10827
6759	0	0	Ki67+	 7692 11472
6760	0	0	Ki67+	 7696 11168
6761	0	0	Ki67+	 7698 10781
6762	0	0	Ki67+	 7698 10937
6763	0	0	Ki67+	 7699 11289
6764	0	0	Ki67+	 7700 10981
6765	0	0	Ki67+	 7703 11347
6766	0	0	Ki67+	 7711 11245
6767	0	0	Ki67+	 7714 11315
6768	0	0	Ki67+	 7717 11519
6769	0	0	Ki67+	 7719 11201
6770	0	0	Ki67+	 7722 10916
6771	0	0	Ki67+	 7726 11000
6772	0	0	Ki67+	 7726 11179
6773	0	0	Ki67+	 7728 10977
6774	0	0	Ki67+	 7729 10881
6775	0	0	Ki67+	 7731 10850
6776	0	0	Ki67+	 7732 11289
6777	0	0	Ki67+	 7735 10826
6778	0	0	Ki67+	 7735 10964
6779	0	0	Ki67+	 7738 11394
6780	0	0	Ki67+	 7739 11104
6781	0	0	Ki67+	 7740 10906
6782	0	0	Ki67+	 7740 11258
6783	0	0	Ki67+	 7741 11417
6784	0	0	Ki67+	 7744 11067
6785	0	0	Ki67+	 7744 11496
6786	0	0	Ki67+	 7748 11091
6787	0	0	Ki67+	 7751 11549
6788	0	0	Ki67+	 7752 11249
6789	0	0	Ki67+	 7753 10937
6790	0	0	Ki67+	 7754 11238
6791	0	0	Ki67+	 7756 11449
6792	0	0	Ki67+	 7758 11141
6793	0	0	Ki67+	 7761 11068
6794	0	0	Ki67+	 7763 10997
6795	0	0	Ki67+	 7763 11480
6796	0	0	Ki67+	 7765 11415
6797	0	0	Ki67+	 7769 11521
6798	0	0	Ki67+	 7770 11240
6799	0	0	Ki67+	 7772 11110
6800	0	0	Ki67+	 7772 11150
6801	0	0	Ki67+	 7776 11018
6802	0	0	Ki67+	 7780 10781
6803	0	0	Ki67+	 7780 10947
6804	0	0	Ki67+	 7784 11371
6805	0	0	Ki67+	 7785 11235
6806	0	0	Ki67+	 7785 11531
6807	0	0	Ki67+	 7787 11354
6808	0	0	Ki67+	 7792 11009
6809	0	0	Ki67+	 7792 11277
6810	0	0	Ki67+	 7792 11506
6811	0	0	Ki67+	 7793 10770
6812	0	0	Ki67+	 7793 11075
6813	0	0	Ki67+	 7798 11152
6814	0	0	Ki67+	 7798 11167
6815	0	0	Ki67+	 7799 11562
6816	0	0	Ki67+	 7804 11432
6817	0	0	Ki67+	 7805 11534
6818	0	0	Ki67+	 7806 11304
6819	0	0	Ki67+	 7806 11410
6820	0	0	Ki67+	 7808 11481
6821	0	0	Ki67+	 7809 10814
6822	0	0	Ki67+	 7809 10937
6823	0	0	Ki67+	 7810 11064
6824	0	0	Ki67+	 7811 11364
6825	0	0	Ki67+	 7814 11422
6826	0	0	Ki67+	 7815 11028
6827	0	0	Ki67+	 7821 11113
6828	0	0	Ki67+	 7825 11460
6829	0	0	Ki67+	 7825 11549
6830	0	0	Ki67+	 7829 11125
6831	0	0	Ki67+	 7830 10799
6832	0	0	Ki67+	 7830 10995
6833	0	0	Ki67+	 7830 11025
6834	0	0	Ki67+	 7831 10817
6835	0	0	Ki67+	 7833 10856
6836	0	0	Ki67+	 7834 10977
6837	0	0	Ki67+	 7834 11356
6838	0	0	Ki67+	 7836 10901
6839	0	0	Ki67+	 7838 10779
6840	0	0	Ki67+	 7838 11175
6841	0	0	Ki67+	 7840 11440
6842	0	0	Ki67+	 7842 11215
6843	0	0	Ki67+	 7853 11032
6844	0	0	Ki67+	 7853 11464
6845	0	0	Ki67+	 7856 11535
6846	0	0	Ki67+	 7859 10904
6847	0	0	Ki67+	 7862 11379
6848	0	0	Ki67+	 7865 11422
6849	0	0	Ki67+	 7868 11243
6850	0	0	Ki67+	 7869 10773
6851	0	0	Ki67+	 7871 10804
6852	0	0	Ki67+	 7871 11055
6853	0	0	Ki67+	 7873 11340
6854	0	0	Ki67+	 7873 11453
6855	0	0	Ki67+	 7875 10849
6856	0	0	Ki67+	 7875 11150
6857	0	0	Ki67+	 7880 11369
6858	0	0	Ki67+	 7882 10831
6859	0	0	Ki67+	 7883 11522
6860	0	0	Ki67+	 7885 10897
6861	0	0	Ki67+	 7886 11186
6862	0	0	Ki67+	 7889 11029
6863	0	0	Ki67+	 7889 11268
6864	0	0	Ki67+	 7891 11353
6865	0	0	Ki67+	 7893 11433
6866	0	0	Ki67+	 7895 11068
6867	0	0	Ki67+	 7896 10869
6868	0	0	Ki67+	 7897 11111
6869	0	0	Ki67+	 7898 11401
6870	0	0	Ki67+	 7899 11049
6871	0	0	Ki67+	 7901 11278
6872	0	0	Ki67+	 7903 11236
6873	0	0	Ki67+	 7906 10828
6874	0	0	Ki67+	 7907 11260
6875	0	0	Ki67+	 7909 10790
6876	0	0	Ki67+	 7917 10948
6877	0	0	Ki67+	 7918 11072
6878	0	0	Ki67+	 7922 10912
6879	0	0	Ki67+	 7923 11165
6880	0	0	Ki67+	 7924 11058
6881	0	0	Ki67+	 7925 10774
6882	0	0	Ki67+	 7925 11142
6883	0	0	Ki67+	 7925 11299
6884	0	0	Ki67+	 7925 11510
6885	0	0	Ki67+	 7926 10888
6886	0	0	Ki67+	 7927 10867
6887	0	0	Ki67+	 7929 11541
6888	0	0	Ki67+	 7933 10933
6889	0	0	Ki67+	 7937 10974
6890	0	0	Ki67+	 7937 11242
6891	0	0	Ki67+	 7940 11270
6892	0	0	Ki67+	 7941 11511
6893	0	0	Ki67+	 7942 11472
6894	0	0	Ki67+	 7949 11533
6895	0	0	Ki67+	 7951 11082
6896	0	0	Ki67+	 7954 10838
6897	0	0	Ki67+	 7954 11503
6898	0	0	Ki67+	 7955 10965
6899	0	0	Ki67+	 7957 11153
6900	0	0	Ki67+	 7958 11122
6901	0	0	Ki67+	 7961 11263
6902	0	0	Ki67+	 7962 11349
6903	0	0	Ki67+	 7962 11420
6904	0	0	Ki67+	 7964 11212
6905	0	0	Ki67+	 7965 11324
6906	0	0	Ki67+	 7968 10789
6907	0	0	Ki67+	 7970 11174
6908	0	0	Ki67+	 7979 11385
6909	0	0	Ki67+	 7979 11447
6910	0	0	Ki67+	 7981 10995
6911	0	0	Ki67+	 7986 11422
6912	0	0	Ki67+	 7987 11017
6913	0	0	Ki67+	 7989 11315
6914	0	0	Ki67+	 7990 11345
6915	0	0	Ki67+	 7992 11049
6916	0	0	Ki67+	 7994 11460
6917	0	0	Ki67+	 7995 10901
6918	0	0	Ki67+	 7996 11387
6919	0	0	Ki67+	 7998 10922
6920	0	0	Ki67+	 7999 10997
6921	0	0	Ki67+	 8001 11368
6922	0	0	Ki67+	 8005 10857
6923	0	0	Ki67+	 8005 11440
6924	0	0	Ki67+	 8011 11072
6925	0	0	Ki67+	 8013 11048
6926	0	0	Ki67+	 8019 11469
6927	0	0	Ki67+	 8025 11504
6928	0	0	Ki67+	 8027 10921
6929	0	0	Ki67+	 8032 11359
6930	0	0	Ki67+	 8033 11331
6931	0	0	Ki67+	 8034 11003
6932	0	0	Ki67+	 8034 11098
6933	0	0	Ki67+	 8035 11404
6934	0	0	Ki67+	 8039 11423
6935	0	0	Ki67+	 8040 11540
6936	0	0	Ki67+	 8049 11089
6937	0	0	Ki67+	 8049 11382
6938	0	0	Ki67+	 8054 11270
6939	0	0	Ki67+	 8054 11306
6940	0	0	Ki67+	 8055 11336
6941	0	0	Ki67+	 8055 11428
6942	0	0	Ki67+	 8056 10932
6943	0	0	Ki67+	 8058 11045
6944	0	0	Ki67+	 8059 11113
6945	0	0	Ki67+	 8059 11504
6946	0	0	Ki67+	 8062 10812
6947	0	0	Ki67+	 8062 10952
6948	0	0	Ki67+	 8063 11386
6949	0	0	Ki67+	 8064 11354
6950	0	0	Ki67+	 8065 11179
6951	0	0	Ki67+	 8066 11019
6952	0	0	Ki67+	 8077 11556
6953	0	0	Ki67+	 8079 11291
6954	0	0	Ki67+	 8079 11489
6955	0	0	Ki67+	 8081 10955
6956	0	0	Ki67+	 8084 11205
6957	0	0	Ki67+	 8084 11401
6958	0	0	Ki67+	 8089 10772
6959	0	0	Ki67+	 8090 11069
6960	0	0	Ki67+	 8090 11087
6961	0	0	Ki67+	 8090 11429
6962	0	0	Ki67+	 8091 11126
6963	0	0	Ki67+	 8096 10848
6964	0	0	Ki67+	 8097 11058
6965	0	0	Ki67+	 8098 11166
6966	0	0	Ki67+	 8101 11199
6967	0	0	Ki67+	 8103 10875
6968	0	0	Ki67+	 8104 10953
6969	0	0	Ki67+	 8105 11405
6970	0	0	Ki67+	 8106 11463
6971	0	0	Ki67+	 8107 11025
6972	0	0	Ki67+	 8109 11519
6973	0	0	Ki67+	 8113 10942
6974	0	0	Ki67+	 8114 10906
6975	0	0	Ki67+	 8114 11130
6976	0	0	Ki67+	 8114 11259
6977	0	0	Ki67+	 8114 11480
6978	0	0	Ki67+	 8116 11096
6979	0	0	Ki67+	 8116 11165
6980	0	0	Ki67+	 8117 10878
6981	0	0	Ki67+	 8118 11288
6982	0	0	Ki67+	 8124 11069
6983	0	0	Ki67+	 8125 11350
6984	0	0	Ki67+	 8126 10857
6985	0	0	Ki67+	 8126 11230
6986	0	0	Ki67+	 8126 11535
6987	0	0	Ki67+	 8129 10880
6988	0	0	Ki67+	 8129 11552
6989	0	0	Ki67+	 8131 10975
6990	0	0	Ki67+	 8132 11212
6991	0	0	Ki67+	 8139 11355
6992	0	0	Ki67+	 8139 11502
6993	0	0	Ki67+	 8140 11384
6994	0	0	Ki67+	 8142 10785
6995	0	0	Ki67+	 8143 10811
6996	0	0	Ki67+	 8143 10881
6997	0	0	Ki67+	 8144 11285
6998	0	0	Ki67+	 8146 11336
6999	0	0	Ki67+	 8161 10907
7000	0	0	Ki67+	 8161 11362
7001	0	0	Ki67+	 8162 10779
7002	0	0	Ki67+	 8165 11549
7003	0	0	Ki67+	 8166 10812
7004	0	0	Ki67+	 8171 10938
7005	0	0	Ki67+	 8171 11325
7006	0	0	Ki67+	 8176 11391
7007	0	0	Ki67+	 8179 11490
7008	0	0	Ki67+	 8180 10909
7009	0	0	Ki67+	 8182 11178
7010	0	0	Ki67+	 8184 10856
7011	0	0	Ki67+	 8186 11423
7012	0	0	Ki67+	 8190 11298
7013	0	0	Ki67+	 8194 11049
7014	0	0	Ki67+	 8195 11526
7015	0	0	Ki67+	 8197 10826
7016	0	0	Ki67+	 8201 11342
7017	0	0	Ki67+	 8202 11481
7018	0	0	Ki67+	 8206 10799
7019	0	0	Ki67+	 8208 10864
7020	0	0	Ki67+	 8209 11005
7021	0	0	Ki67+	 8210 11329
7022	0	0	Ki67+	 8210 11454
7023	0	0	Ki67+	 8212 11260
7024	0	0	Ki67+	 8213 10772
7025	0	0	Ki67+	 8213 11360
7026	0	0	Ki67+	 8214 11244
7027	0	0	Ki67+	 8215 11081
7028	0	0	Ki67+	 8217 10848
7029	0	0	Ki67+	 8220 11158
7030	0	0	Ki67+	 8221 10913
7031	0	0	Ki67+	 8225 11036
7032	0	0	Ki67+	 8227 11002
7033	0	0	Ki67+	 8228 11313
7034	0	0	Ki67+	 8236 10915
7035	0	0	Ki67+	 8243 10814
7036	0	0	Ki67+	 8244 10844
7037	0	0	Ki67+	 8244 10879
7038	0	0	Ki67+	 8245 10789
7039	0	0	Ki67+	 8247 10974
7040	0	0	Ki67+	 8251 11275
7041	0	0	Ki67+	 8252 11319
7042	0	0	Ki67+	 8253 11255
7043	0	0	Ki67+	 8255 11026
7044	0	0	Ki67+	 8260 10848
7045	0	0	Ki67+	 8263 11102
7046	0	0	Ki67+	 8269 11512
7047	0	0	Ki67+	 8269 11542
7048	0	0	Ki67+	 8271 10958
7049	0	0	Ki67+	 8272 11017
7050	0	0	Ki67+	 8273 11342
7051	0	0	Ki67+	 8275 10989
7052	0	0	Ki67+	 8279 11069
7053	0	0	Ki67+	 8283 11252
7054	0	0	Ki67+	 8284 11324
7055	0	0	Ki67+	 8285 10964
7056	0	0	Ki67+	 8286 10870
7057	0	0	Ki67+	 8287 10779
7058	0	0	Ki67+	 8292 10955
7059	0	0	Ki67+	 8294 11497
7060	0	0	Ki67+	 8299 11020
7061	0	0	Ki67+	 8310 11099
7062	0	0	Ki67+	 8310 11556
7063	0	0	Ki67+	 8312 11518
7064	0	0	Ki67+	 8315 10942
7065	0	0	Ki67+	 8315 11388
7066	0	0	Ki67+	 8317 11131
7067	0	0	Ki67+	 8319 10770
7068	0	0	Ki67+	 8323 10980
7069	0	0	Ki67+	 8328 11242
7070	0	0	Ki67+	 8331 11432
7071	0	0	Ki67+	 8333 11163
7072	0	0	Ki67+	 8334 11067
7073	0	0	Ki67+	 8334 11356
7074	0	0	Ki67+	 8335 11527
7075	0	0	Ki67+	 8336 11473
7076	0	0	Ki67+	 8338 11026
7077	0	0	Ki67+	 8339 11389
7078	0	0	Ki67+	 8340 11008
7079	0	0	Ki67+	 8340 11247
7080	0	0	Ki67+	 8341 11552
7081	0	0	Ki67+	 8355 11133
7082	0	0	Ki67+	 8356 10970
7083	0	0	Ki67+	 8361 11349
7084	0	0	Ki67+	 8367 11019
7085	0	0	Ki67+	 8369 11308
7086	0	0	Ki67+	 8374 11366
7087	0	0	Ki67+	 8375 10989
7088	0	0	Ki67+	 8375 11078
7089	0	0	Ki67+	 8377 11435
7090	0	0	Ki67+	 8379 11059
7091	0	0	Ki67+	 8380 11033
7092	0	0	Ki67+	 8386 10869
7093	0	0	Ki67+	 8386 11288
7094	0	0	Ki67+	 8389 10822
7095	0	0	Ki67+	 8395 10779
7096	0	0	Ki67+	 8398 11460
7097	0	0	Ki67+	 8411 11341
7098	0	0	Ki67+	 8413 11099
7099	0	0	Ki67+	 8420 11411
7100	0	0	Ki67+	 8422 10954
7101	0	0	Ki67+	 8423 11298
7102	0	0	Ki67+	 8426 11438
7103	0	0	Ki67+	 8428 11329
7104	0	0	Ki67+	 8429 11503
7105	0	0	Ki67+	 7634 11844
7106	0	0	Ki67+	 7640 11656
7107	0	0	Ki67+	 7641 11774
7108	0	0	Ki67+	 7641 12054
7109	0	0	Ki67+	 7643 11803
7110	0	0	Ki67+	 7648 11588
7111	0	0	Ki67+	 7648 11685
7112	0	0	Ki67+	 7652 11970
7113	0	0	Ki67+	 7653 11817
7114	0	0	Ki67+	 7653 11847
7115	0	0	Ki67+	 7659 11903
7116	0	0	Ki67+	 7659 12091
7117	0	0	Ki67+	 7661 12118
7118	0	0	Ki67+	 7668 12178
7119	0	0	Ki67+	 7672 11941
7120	0	0	Ki67+	 7673 12145
7121	0	0	Ki67+	 7674 11618
7122	0	0	Ki67+	 7674 11841
7123	0	0	Ki67+	 7675 12168
7124	0	0	Ki67+	 7676 12058
7125	0	0	Ki67+	 7679 11602
7126	0	0	Ki67+	 7681 11647
7127	0	0	Ki67+	 7686 12191
7128	0	0	Ki67+	 7687 12033
7129	0	0	Ki67+	 7696 11770
7130	0	0	Ki67+	 7697 11965
7131	0	0	Ki67+	 7699 11915
7132	0	0	Ki67+	 7700 12168
7133	0	0	Ki67+	 7703 11664
7134	0	0	Ki67+	 7712 11979
7135	0	0	Ki67+	 7712 12056
7136	0	0	Ki67+	 7715 11773
7137	0	0	Ki67+	 7715 12128
7138	0	0	Ki67+	 7716 12017
7139	0	0	Ki67+	 7720 11704
7140	0	0	Ki67+	 7720 12199
7141	0	0	Ki67+	 7725 11740
7142	0	0	Ki67+	 7725 11949
7143	0	0	Ki67+	 7726 11658
7144	0	0	Ki67+	 7726 11832
7145	0	0	Ki67+	 7729 11629
7146	0	0	Ki67+	 7730 11992
7147	0	0	Ki67+	 7736 12038
7148	0	0	Ki67+	 7742 12066
7149	0	0	Ki67+	 7742 12138
7150	0	0	Ki67+	 7745 11694
7151	0	0	Ki67+	 7747 11658
7152	0	0	Ki67+	 7751 11728
7153	0	0	Ki67+	 7754 11943
7154	0	0	Ki67+	 7755 12202
7155	0	0	Ki67+	 7757 11988
7156	0	0	Ki67+	 7757 12079
7157	0	0	Ki67+	 7760 11706
7158	0	0	Ki67+	 7760 12024
7159	0	0	Ki67+	 7760 12250
7160	0	0	Ki67+	 7761 12099
7161	0	0	Ki67+	 7762 12154
7162	0	0	Ki67+	 7764 11575
7163	0	0	Ki67+	 7765 11793
7164	0	0	Ki67+	 7769 11606
7165	0	0	Ki67+	 7769 11696
7166	0	0	Ki67+	 7770 12174
7167	0	0	Ki67+	 7776 11579
7168	0	0	Ki67+	 7781 11842
7169	0	0	Ki67+	 7783 12202
7170	0	0	Ki67+	 7788 11592
7171	0	0	Ki67+	 7788 12225
7172	0	0	Ki67+	 7789 11996
7173	0	0	Ki67+	 7794 12057
7174	0	0	Ki67+	 7794 12076
7175	0	0	Ki67+	 7798 11820
7176	0	0	Ki67+	 7799 11712
7177	0	0	Ki67+	 7808 11735
7178	0	0	Ki67+	 7812 11681
7179	0	0	Ki67+	 7813 11618
7180	0	0	Ki67+	 7815 12103
7181	0	0	Ki67+	 7816 11586
7182	0	0	Ki67+	 7816 11848
7183	0	0	Ki67+	 7817 12243
7184	0	0	Ki67+	 7826 12014
7185	0	0	Ki67+	 7839 11873
7186	0	0	Ki67+	 7841 12273
7187	0	0	Ki67+	 7842 11578
7188	0	0	Ki67+	 7843 11736
7189	0	0	Ki67+	 7844 11622
7190	0	0	Ki67+	 7845 12133
7191	0	0	Ki67+	 7846 12252
7192	0	0	Ki67+	 7848 11684
7193	0	0	Ki67+	 7848 11710
7194	0	0	Ki67+	 7854 11638
7195	0	0	Ki67+	 7856 11894
7196	0	0	Ki67+	 7857 12022
7197	0	0	Ki67+	 7858 12109
7198	0	0	Ki67+	 7859 11841
7199	0	0	Ki67+	 7859 11978
7200	0	0	Ki67+	 7860 11769
7201	0	0	Ki67+	 7864 12085
7202	0	0	Ki67+	 7865 11739
7203	0	0	Ki67+	 7865 12286
7204	0	0	Ki67+	 7866 12163
7205	0	0	Ki67+	 7867 11607
7206	0	0	Ki67+	 7871 11811
7207	0	0	Ki67+	 7874 11623
7208	0	0	Ki67+	 7876 12140
7209	0	0	Ki67+	 7879 11711
7210	0	0	Ki67+	 7881 11793
7211	0	0	Ki67+	 7882 11914
7212	0	0	Ki67+	 7883 11584
7213	0	0	Ki67+	 7883 11991
7214	0	0	Ki67+	 7884 12366
7215	0	0	Ki67+	 7887 11594
7216	0	0	Ki67+	 7889 12111
7217	0	0	Ki67+	 7891 11788
7218	0	0	Ki67+	 7891 11834
7219	0	0	Ki67+	 7894 11770
7220	0	0	Ki67+	 7896 12013
7221	0	0	Ki67+	 7897 12223
7222	0	0	Ki67+	 7903 11889
7223	0	0	Ki67+	 7904 11645
7224	0	0	Ki67+	 7905 11625
7225	0	0	Ki67+	 7905 12259
7226	0	0	Ki67+	 7907 12074
7227	0	0	Ki67+	 7908 11595
7228	0	0	Ki67+	 7913 12280
7229	0	0	Ki67+	 7915 11810
7230	0	0	Ki67+	 7916 11747
7231	0	0	Ki67+	 7921 11600
7232	0	0	Ki67+	 7923 12108
7233	0	0	Ki67+	 7924 11919
7234	0	0	Ki67+	 7924 12120
7235	0	0	Ki67+	 7929 11719
7236	0	0	Ki67+	 7931 12162
7237	0	0	Ki67+	 7933 12232
7238	0	0	Ki67+	 7934 11752
7239	0	0	Ki67+	 7937 11838
7240	0	0	Ki67+	 7939 11696
7241	0	0	Ki67+	 7939 12292
7242	0	0	Ki67+	 7940 11634
7243	0	0	Ki67+	 7940 12333
7244	0	0	Ki67+	 7942 12178
7245	0	0	Ki67+	 7948 12038
7246	0	0	Ki67+	 7950 11615
7247	0	0	Ki67+	 7950 12016
7248	0	0	Ki67+	 7953 11935
7249	0	0	Ki67+	 7955 11870
7250	0	0	Ki67+	 7955 12218
7251	0	0	Ki67+	 7958 11573
7252	0	0	Ki67+	 7962 12157
7253	0	0	Ki67+	 7962 12237
7254	0	0	Ki67+	 7967 11682
7255	0	0	Ki67+	 7968 11772
7256	0	0	Ki67+	 7969 12180
7257	0	0	Ki67+	 7969 12308
7258	0	0	Ki67+	 7972 11670
7259	0	0	Ki67+	 7973 12043
7260	0	0	Ki67+	 7979 11956
7261	0	0	Ki67+	 7982 11721
7262	0	0	Ki67+	 7983 12358
7263	0	0	Ki67+	 7985 12316
7264	0	0	Ki67+	 7989 11821
7265	0	0	Ki67+	 7989 12080
7266	0	0	Ki67+	 7990 12243
7267	0	0	Ki67+	 7992 12178
7268	0	0	Ki67+	 7993 11746
7269	0	0	Ki67+	 7996 11890
7270	0	0	Ki67+	 7996 12144
7271	0	0	Ki67+	 7997 11647
7272	0	0	Ki67+	 8000 11700
7273	0	0	Ki67+	 8002 12225
7274	0	0	Ki67+	 8005 12055
7275	0	0	Ki67+	 8008 11823
7276	0	0	Ki67+	 8009 11920
7277	0	0	Ki67+	 8013 12346
7278	0	0	Ki67+	 8014 11677
7279	0	0	Ki67+	 8015 11857
7280	0	0	Ki67+	 8018 12103
7281	0	0	Ki67+	 8021 12170
7282	0	0	Ki67+	 8022 11627
7283	0	0	Ki67+	 8023 12203
7284	0	0	Ki67+	 8023 12332
7285	0	0	Ki67+	 8027 11653
7286	0	0	Ki67+	 8029 12225
7287	0	0	Ki67+	 8030 11932
7288	0	0	Ki67+	 8031 12074
7289	0	0	Ki67+	 8033 12360
7290	0	0	Ki67+	 8036 11882
7291	0	0	Ki67+	 8041 12162
7292	0	0	Ki67+	 8044 12210
7293	0	0	Ki67+	 8046 12135
7294	0	0	Ki67+	 8049 11910
7295	0	0	Ki67+	 8049 12186
7296	0	0	Ki67+	 8050 11790
7297	0	0	Ki67+	 8052 12266
7298	0	0	Ki67+	 8055 11668
7299	0	0	Ki67+	 8055 11834
7300	0	0	Ki67+	 8056 11764
7301	0	0	Ki67+	 8058 11594
7302	0	0	Ki67+	 8060 11735
7303	0	0	Ki67+	 8060 11948
7304	0	0	Ki67+	 8065 11644
7305	0	0	Ki67+	 8067 12175
7306	0	0	Ki67+	 8068 12131
7307	0	0	Ki67+	 8073 12104
7308	0	0	Ki67+	 8074 11849
7309	0	0	Ki67+	 8075 11623
7310	0	0	Ki67+	 8079 11881
7311	0	0	Ki67+	 8080 11655
7312	0	0	Ki67+	 8087 12274
7313	0	0	Ki67+	 8088 11786
7314	0	0	Ki67+	 8090 11723
7315	0	0	Ki67+	 8090 11924
7316	0	0	Ki67+	 8091 11769
7317	0	0	Ki67+	 8093 11574
7318	0	0	Ki67+	 8094 12347
7319	0	0	Ki67+	 8095 11672
7320	0	0	Ki67+	 8096 12171
7321	0	0	Ki67+	 8099 11636
7322	0	0	Ki67+	 8099 12261
7323	0	0	Ki67+	 8103 12136
7324	0	0	Ki67+	 8111 11742
7325	0	0	Ki67+	 8111 11757
7326	0	0	Ki67+	 8111 11900
7327	0	0	Ki67+	 8112 12352
7328	0	0	Ki67+	 8113 11878
7329	0	0	Ki67+	 8115 11835
7330	0	0	Ki67+	 8117 11624
7331	0	0	Ki67+	 8119 12057
7332	0	0	Ki67+	 8121 12178
7333	0	0	Ki67+	 8125 11671
7334	0	0	Ki67+	 8125 12240
7335	0	0	Ki67+	 8131 11928
7336	0	0	Ki67+	 8132 12155
7337	0	0	Ki67+	 8134 11762
7338	0	0	Ki67+	 8135 11878
7339	0	0	Ki67+	 8135 12100
7340	0	0	Ki67+	 8135 12255
7341	0	0	Ki67+	 8136 12205
7342	0	0	Ki67+	 8137 11614
7343	0	0	Ki67+	 8144 12295
7344	0	0	Ki67+	 8145 11629
7345	0	0	Ki67+	 8145 12037
7346	0	0	Ki67+	 8145 12358
7347	0	0	Ki67+	 8150 11727
7348	0	0	Ki67+	 8150 12328
7349	0	0	Ki67+	 8159 11667
7350	0	0	Ki67+	 8161 11782
7351	0	0	Ki67+	 8165 11637
7352	0	0	Ki67+	 8168 11746
7353	0	0	Ki67+	 8174 12032
7354	0	0	Ki67+	 8178 12356
7355	0	0	Ki67+	 8179 11999
7356	0	0	Ki67+	 8188 12071
7357	0	0	Ki67+	 8189 11982
7358	0	0	Ki67+	 8190 11728
7359	0	0	Ki67+	 8190 12042
7360	0	0	Ki67+	 8191 11772
7361	0	0	Ki67+	 8191 11928
7362	0	0	Ki67+	 8193 11698
7363	0	0	Ki67+	 8196 12089
7364	0	0	Ki67+	 8197 11743
7365	0	0	Ki67+	 8203 11959
7366	0	0	Ki67+	 8206 12346
7367	0	0	Ki67+	 8209 12001
7368	0	0	Ki67+	 8216 12017
7369	0	0	Ki67+	 8219 12056
7370	0	0	Ki67+	 8220 12099
7371	0	0	Ki67+	 8222 12070
7372	0	0	Ki67+	 8226 12348
7373	0	0	Ki67+	 8228 12083
7374	0	0	Ki67+	 8238 12105
7375	0	0	Ki67+	 8249 12098
7376	0	0	Ki67+	 8254 12295
7377	0	0	Ki67+	 8265 11635
7378	0	0	Ki67+	 8267 12074
7379	0	0	Ki67+	 8267 12144
7380	0	0	Ki67+	 8274 12097
7381	0	0	Ki67+	 8275 12336
7382	0	0	Ki67+	 8276 12367
7383	0	0	Ki67+	 8277 11656
7384	0	0	Ki67+	 8278 12057
7385	0	0	Ki67+	 8280 12162
7386	0	0	Ki67+	 8281 11609
7387	0	0	Ki67+	 8289 12030
7388	0	0	Ki67+	 8291 11952
7389	0	0	Ki67+	 8292 11656
7390	0	0	Ki67+	 8294 12065
7391	0	0	Ki67+	 8296 12118
7392	0	0	Ki67+	 8308 11722
7393	0	0	Ki67+	 8311 11971
7394	0	0	Ki67+	 8316 11775
7395	0	0	Ki67+	 8317 11696
7396	0	0	Ki67+	 8318 12112
7397	0	0	Ki67+	 8319 11620
7398	0	0	Ki67+	 8320 11943
7399	0	0	Ki67+	 8322 11750
7400	0	0	Ki67+	 8325 11890
7401	0	0	Ki67+	 8326 12055
7402	0	0	Ki67+	 8327 11963
7403	0	0	Ki67+	 8328 11839
7404	0	0	Ki67+	 8331 11861
7405	0	0	Ki67+	 8331 12174
7406	0	0	Ki67+	 8334 11578
7407	0	0	Ki67+	 8334 11782
7408	0	0	Ki67+	 8335 11811
7409	0	0	Ki67+	 8335 12091
7410	0	0	Ki67+	 8337 11606
7411	0	0	Ki67+	 8338 11994
7412	0	0	Ki67+	 8339 11632
7413	0	0	Ki67+	 8342 11831
7414	0	0	Ki67+	 8344 11575
7415	0	0	Ki67+	 8344 11978
7416	0	0	Ki67+	 8345 11668
7417	0	0	Ki67+	 8346 12328
7418	0	0	Ki67+	 8350 12009
7419	0	0	Ki67+	 8350 12362
7420	0	0	Ki67+	 8356 12116
7421	0	0	Ki67+	 8357 12173
7422	0	0	Ki67+	 8360 11700
7423	0	0	Ki67+	 8360 12143
7424	0	0	Ki67+	 8363 12312
7425	0	0	Ki67+	 8364 11797
7426	0	0	Ki67+	 8364 11887
7427	0	0	Ki67+	 8364 11990
7428	0	0	Ki67+	 8365 12211
7429	0	0	Ki67+	 8370 11957
7430	0	0	Ki67+	 8373 11825
7431	0	0	Ki67+	 8373 12096
7432	0	0	Ki67+	 8373 12341
7433	0	0	Ki67+	 8374 11993
7434	0	0	Ki67+	 8375 11581
7435	0	0	Ki67+	 8376 11656
7436	0	0	Ki67+	 8379 12320
7437	0	0	Ki67+	 8381 11696
7438	0	0	Ki67+	 8381 12043
7439	0	0	Ki67+	 8382 11608
7440	0	0	Ki67+	 8385 12119
7441	0	0	Ki67+	 8385 12199
7442	0	0	Ki67+	 8386 12064
7443	0	0	Ki67+	 8387 11953
7444	0	0	Ki67+	 8388 11803
7445	0	0	Ki67+	 8388 11874
7446	0	0	Ki67+	 8389 11833
7447	0	0	Ki67+	 8390 11780
7448	0	0	Ki67+	 8392 11927
7449	0	0	Ki67+	 8401 11986
7450	0	0	Ki67+	 8404 12064
7451	0	0	Ki67+	 8405 11717
7452	0	0	Ki67+	 8407 11955
7453	0	0	Ki67+	 8407 12008
7454	0	0	Ki67+	 8410 12097
7455	0	0	Ki67+	 8411 11666
7456	0	0	Ki67+	 8413 11783
7457	0	0	Ki67+	 8415 12271
7458	0	0	Ki67+	 8417 11684
7459	0	0	Ki67+	 8420 11833
7460	0	0	Ki67+	 8420 12032
7461	0	0	Ki67+	 8421 12230
7462	0	0	Ki67+	 7677 12973
7463	0	0	Ki67+	 7678 12941
7464	0	0	Ki67+	 7684 13015
7465	0	0	Ki67+	 7684 13125
7466	0	0	Ki67+	 7686 13045
7467	0	0	Ki67+	 7689 13076
7468	0	0	Ki67+	 7702 13146
7469	0	0	Ki67+	 7703 12988
7470	0	0	Ki67+	 7714 13075
7471	0	0	Ki67+	 7720 12769
7472	0	0	Ki67+	 7725 13094
7473	0	0	Ki67+	 7726 13037
7474	0	0	Ki67+	 7730 13155
7475	0	0	Ki67+	 7731 13004
7476	0	0	Ki67+	 7744 12889
7477	0	0	Ki67+	 7752 13118
7478	0	0	Ki67+	 7755 13149
7479	0	0	Ki67+	 7771 13123
7480	0	0	Ki67+	 7779 13156
7481	0	0	Ki67+	 7791 13143
7482	0	0	Ki67+	 7796 13118
7483	0	0	Ki67+	 7812 13085
7484	0	0	Ki67+	 7853 13077
7485	0	0	Ki67+	 7921 12391
7486	0	0	Ki67+	 7971 12373
7487	0	0	Ki67+	 7973 12414
7488	0	0	Ki67+	 7977 12433
7489	0	0	Ki67+	 7985 12385
7490	0	0	Ki67+	 7994 12411
7491	0	0	Ki67+	 8007 12567
7492	0	0	Ki67+	 8013 12427
7493	0	0	Ki67+	 8014 13149
7494	0	0	Ki67+	 8017 12455
7495	0	0	Ki67+	 8072 12469
7496	0	0	Ki67+	 8098 12394
7497	0	0	Ki67+	 8122 13140
7498	0	0	Ki67+	 8148 12390
7499	0	0	Ki67+	 8179 12388
7500	0	0	Ki67+	 8200 12382
7501	0	0	Ki67+	 8206 12405
7502	0	0	Ki67+	 8233 12397
7503	0	0	Ki67+	 8238 12436
7504	0	0	Ki67+	 8249 12369
7505	0	0	Ki67+	 8251 13151
7506	0	0	Ki67+	 8264 12437
7507	0	0	Ki67+	 8268 12392
7508	0	0	Ki67+	 8282 12443
7509	0	0	Ki67+	 8293 12370
7510	0	0	Ki67+	 8297 12393
7511	0	0	Ki67+	 8298 12455
7512	0	0	Ki67+	 8325 12473
7513	0	0	Ki67+	 8340 12387
7514	0	0	Ki67+	 8361 12405
7515	0	0	Ki67+	 8378 12372
7516	0	0	Ki67+	 8380 12415
7517	0	0	Ki67+	 7640 13926
7518	0	0	Ki67+	 7641 13784
7519	0	0	Ki67+	 7650 13881
7520	0	0	Ki67+	 7654 13841
7521	0	0	Ki67+	 7655 13960
7522	0	0	Ki67+	 7659 13489
7523	0	0	Ki67+	 7661 13742
7524	0	0	Ki67+	 7665 13474
7525	0	0	Ki67+	 7665 13799
7526	0	0	Ki67+	 7672 13600
7527	0	0	Ki67+	 7676 13718
7528	0	0	Ki67+	 7682 13920
7529	0	0	Ki67+	 7683 13956
7530	0	0	Ki67+	 7692 13883
7531	0	0	Ki67+	 7693 13946
7532	0	0	Ki67+	 7697 13759
7533	0	0	Ki67+	 7698 13809
7534	0	0	Ki67+	 7706 13790
7535	0	0	Ki67+	 7713 13877
7536	0	0	Ki67+	 7716 13268
7537	0	0	Ki67+	 7737 13184
7538	0	0	Ki67+	 7744 13961
7539	0	0	Ki67+	 7750 13203
7540	0	0	Ki67+	 7763 13193
7541	0	0	Ki67+	 7765 13235
7542	0	0	Ki67+	 7799 13247
7543	0	0	Ki67+	 7800 13946
7544	0	0	Ki67+	 7801 13818
7545	0	0	Ki67+	 7808 13617
7546	0	0	Ki67+	 7814 13589
7547	0	0	Ki67+	 7816 13859
7548	0	0	Ki67+	 7821 13215
7549	0	0	Ki67+	 7822 13354
7550	0	0	Ki67+	 7829 13724
7551	0	0	Ki67+	 7829 13910
7552	0	0	Ki67+	 7830 13238
7553	0	0	Ki67+	 7833 13330
7554	0	0	Ki67+	 7836 13569
7555	0	0	Ki67+	 7837 13221
7556	0	0	Ki67+	 7841 13707
7557	0	0	Ki67+	 7841 13823
7558	0	0	Ki67+	 7844 13177
7559	0	0	Ki67+	 7848 13286
7560	0	0	Ki67+	 7849 13312
7561	0	0	Ki67+	 7850 13408
7562	0	0	Ki67+	 7851 13381
7563	0	0	Ki67+	 7851 13955
7564	0	0	Ki67+	 7855 13740
7565	0	0	Ki67+	 7856 13606
7566	0	0	Ki67+	 7859 13548
7567	0	0	Ki67+	 7860 13201
7568	0	0	Ki67+	 7862 13574
7569	0	0	Ki67+	 7865 13687
7570	0	0	Ki67+	 7866 13246
7571	0	0	Ki67+	 7867 13859
7572	0	0	Ki67+	 7868 13597
7573	0	0	Ki67+	 7870 13173
7574	0	0	Ki67+	 7870 13776
7575	0	0	Ki67+	 7878 13386
7576	0	0	Ki67+	 7882 13528
7577	0	0	Ki67+	 7882 13872
7578	0	0	Ki67+	 7884 13793
7579	0	0	Ki67+	 7886 13564
7580	0	0	Ki67+	 7887 13956
7581	0	0	Ki67+	 7889 13232
7582	0	0	Ki67+	 7893 13316
7583	0	0	Ki67+	 7895 13941
7584	0	0	Ki67+	 7896 13259
7585	0	0	Ki67+	 7901 13822
7586	0	0	Ki67+	 7903 13698
7587	0	0	Ki67+	 7906 13375
7588	0	0	Ki67+	 7909 13401
7589	0	0	Ki67+	 7909 13722
7590	0	0	Ki67+	 7923 13855
7591	0	0	Ki67+	 7925 13513
7592	0	0	Ki67+	 7926 13363
7593	0	0	Ki67+	 7926 13683
7594	0	0	Ki67+	 7928 13255
7595	0	0	Ki67+	 7938 13800
7596	0	0	Ki67+	 7940 13874
7597	0	0	Ki67+	 7944 13292
7598	0	0	Ki67+	 7944 13789
7599	0	0	Ki67+	 7945 13504
7600	0	0	Ki67+	 7946 13539
7601	0	0	Ki67+	 7946 13852
7602	0	0	Ki67+	 7954 13756
7603	0	0	Ki67+	 7958 13332
7604	0	0	Ki67+	 7962 13796
7605	0	0	Ki67+	 7965 13684
7606	0	0	Ki67+	 7966 13464
7607	0	0	Ki67+	 7966 13558
7608	0	0	Ki67+	 7967 13895
7609	0	0	Ki67+	 7976 13551
7610	0	0	Ki67+	 7979 13417
7611	0	0	Ki67+	 7979 13646
7612	0	0	Ki67+	 7980 13518
7613	0	0	Ki67+	 7982 13783
7614	0	0	Ki67+	 7984 13846
7615	0	0	Ki67+	 7985 13563
7616	0	0	Ki67+	 7989 13676
7617	0	0	Ki67+	 7992 13863
7618	0	0	Ki67+	 7994 13711
7619	0	0	Ki67+	 7999 13430
7620	0	0	Ki67+	 8000 13404
7621	0	0	Ki67+	 8002 13745
7622	0	0	Ki67+	 8004 13677
7623	0	0	Ki67+	 8005 13472
7624	0	0	Ki67+	 8007 13798
7625	0	0	Ki67+	 8008 13552
7626	0	0	Ki67+	 8011 13426
7627	0	0	Ki67+	 8017 13708
7628	0	0	Ki67+	 8019 13455
7629	0	0	Ki67+	 8029 13572
7630	0	0	Ki67+	 8035 13489
7631	0	0	Ki67+	 8036 13740
7632	0	0	Ki67+	 8040 13683
7633	0	0	Ki67+	 8044 13524
7634	0	0	Ki67+	 8047 13477
7635	0	0	Ki67+	 8047 13776
7636	0	0	Ki67+	 8053 13552
7637	0	0	Ki67+	 8054 13884
7638	0	0	Ki67+	 8056 13666
7639	0	0	Ki67+	 8057 13501
7640	0	0	Ki67+	 8057 13626
7641	0	0	Ki67+	 8058 13708
7642	0	0	Ki67+	 8061 13808
7643	0	0	Ki67+	 8064 13754
7644	0	0	Ki67+	 8071 13329
7645	0	0	Ki67+	 8074 13882
7646	0	0	Ki67+	 8077 13281
7647	0	0	Ki67+	 8079 13607
7648	0	0	Ki67+	 8083 13526
7649	0	0	Ki67+	 8091 13710
7650	0	0	Ki67+	 8091 13836
7651	0	0	Ki67+	 8092 13576
7652	0	0	Ki67+	 8095 13895
7653	0	0	Ki67+	 8101 13652
7654	0	0	Ki67+	 8103 13358
7655	0	0	Ki67+	 8103 13560
7656	0	0	Ki67+	 8104 13259
7657	0	0	Ki67+	 8111 13291
7658	0	0	Ki67+	 8113 13479
7659	0	0	Ki67+	 8114 13687
7660	0	0	Ki67+	 8116 13544
7661	0	0	Ki67+	 8117 13733
7662	0	0	Ki67+	 8118 13443
7663	0	0	Ki67+	 8121 13773
7664	0	0	Ki67+	 8122 13356
7665	0	0	Ki67+	 8123 13332
7666	0	0	Ki67+	 8125 13711
7667	0	0	Ki67+	 8126 13880
7668	0	0	Ki67+	 8127 13422
7669	0	0	Ki67+	 8127 13846
7670	0	0	Ki67+	 8128 13590
7671	0	0	Ki67+	 8130 13617
7672	0	0	Ki67+	 8131 13275
7673	0	0	Ki67+	 8135 13806
7674	0	0	Ki67+	 8141 13482
7675	0	0	Ki67+	 8141 13747
7676	0	0	Ki67+	 8142 13376
7677	0	0	Ki67+	 8144 13431
7678	0	0	Ki67+	 8147 13659
7679	0	0	Ki67+	 8149 13469
7680	0	0	Ki67+	 8150 13627
7681	0	0	Ki67+	 8152 13695
7682	0	0	Ki67+	 8153 13391
7683	0	0	Ki67+	 8154 13892
7684	0	0	Ki67+	 8155 13823
7685	0	0	Ki67+	 8158 13316
7686	0	0	Ki67+	 8165 13552
7687	0	0	Ki67+	 8165 13863
7688	0	0	Ki67+	 8169 13500
7689	0	0	Ki67+	 8171 13358
7690	0	0	Ki67+	 8173 13391
7691	0	0	Ki67+	 8175 13933
7692	0	0	Ki67+	 8176 13453
7693	0	0	Ki67+	 8177 13642
7694	0	0	Ki67+	 8182 13409
7695	0	0	Ki67+	 8183 13725
7696	0	0	Ki67+	 8183 13894
7697	0	0	Ki67+	 8184 13699
7698	0	0	Ki67+	 8189 13479
7699	0	0	Ki67+	 8190 13819
7700	0	0	Ki67+	 8192 13369
7701	0	0	Ki67+	 8192 13431
7702	0	0	Ki67+	 8195 13536
7703	0	0	Ki67+	 8204 13965
7704	0	0	Ki67+	 8206 13493
7705	0	0	Ki67+	 8210 13935
7706	0	0	Ki67+	 8212 13852
7707	0	0	Ki67+	 8218 13446
7708	0	0	Ki67+	 8219 13718
7709	0	0	Ki67+	 8222 13658
7710	0	0	Ki67+	 8223 13843
7711	0	0	Ki67+	 8227 13737
7712	0	0	Ki67+	 8231 13437
7713	0	0	Ki67+	 8235 13494
7714	0	0	Ki67+	 8237 13374
7715	0	0	Ki67+	 8237 13525
7716	0	0	Ki67+	 8241 13935
7717	0	0	Ki67+	 8242 13584
7718	0	0	Ki67+	 8246 13664
7719	0	0	Ki67+	 8246 13736
7720	0	0	Ki67+	 8246 13913
7721	0	0	Ki67+	 8248 13715
7722	0	0	Ki67+	 8252 13618
7723	0	0	Ki67+	 8254 13848
7724	0	0	Ki67+	 8263 13484
7725	0	0	Ki67+	 8264 13789
7726	0	0	Ki67+	 8266 13460
7727	0	0	Ki67+	 8266 13869
7728	0	0	Ki67+	 8266 13948
7729	0	0	Ki67+	 8267 13432
7730	0	0	Ki67+	 8267 13570
7731	0	0	Ki67+	 8269 13597
7732	0	0	Ki67+	 8274 13406
7733	0	0	Ki67+	 8283 13634
7734	0	0	Ki67+	 8284 13537
7735	0	0	Ki67+	 8284 13767
7736	0	0	Ki67+	 8284 13905
7737	0	0	Ki67+	 8287 13429
7738	0	0	Ki67+	 8288 13797
7739	0	0	Ki67+	 8290 13454
7740	0	0	Ki67+	 8295 13607
7741	0	0	Ki67+	 8311 13902
7742	0	0	Ki67+	 8312 13758
7743	0	0	Ki67+	 8313 13643
7744	0	0	Ki67+	 8314 13683
7745	0	0	Ki67+	 8315 13593
7746	0	0	Ki67+	 8316 13885
7747	0	0	Ki67+	 8326 13307
7748	0	0	Ki67+	 8331 13541
7749	0	0	Ki67+	 8334 13764
7750	0	0	Ki67+	 8339 13715
7751	0	0	Ki67+	 8339 13858
7752	0	0	Ki67+	 8346 13541
7753	0	0	Ki67+	 8346 13638
7754	0	0	Ki67+	 8346 13946
7755	0	0	Ki67+	 8353 13829
7756	0	0	Ki67+	 8354 13497
7757	0	0	Ki67+	 8355 13752
7758	0	0	Ki67+	 8370 13780
7759	0	0	Ki67+	 8371 13676
7760	0	0	Ki67+	 8372 13857
7761	0	0	Ki67+	 8375 13793
7762	0	0	Ki67+	 8379 13820
7763	0	0	Ki67+	 8388 13656
7764	0	0	Ki67+	 8389 13369
7765	0	0	Ki67+	 8389 13532
7766	0	0	Ki67+	 8389 13627
7767	0	0	Ki67+	 8391 13766
7768	0	0	Ki67+	 8392 13874
7769	0	0	Ki67+	 8394 13818
7770	0	0	Ki67+	 8403 13685
7771	0	0	Ki67+	 8403 13717
7772	0	0	Ki67+	 8410 13593
7773	0	0	Ki67+	 8411 13950
7774	0	0	Ki67+	 8417 13789
7775	0	0	Ki67+	 8424 13575
7776	0	0	Ki67+	 8425 13628
7777	0	0	Ki67+	 8428 13915
7778	0	0	Ki67+	 8429 13836
7779	0	0	Ki67+	 8430 13674
7780	0	0	Ki67+	 7635 14000
7781	0	0	Ki67+	 7636 14107
7782	0	0	Ki67+	 7638 14676
7783	0	0	Ki67+	 7640 14523
7784	0	0	Ki67+	 7640 14762
7785	0	0	Ki67+	 7642 14641
7786	0	0	Ki67+	 7643 14608
7787	0	0	Ki67+	 7645 14693
7788	0	0	Ki67+	 7647 14342
7789	0	0	Ki67+	 7650 14726
7790	0	0	Ki67+	 7655 14022
7791	0	0	Ki67+	 7655 14442
7792	0	0	Ki67+	 7659 14472
7793	0	0	Ki67+	 7660 14064
7794	0	0	Ki67+	 7660 14411
7795	0	0	Ki67+	 7661 14051
7796	0	0	Ki67+	 7669 14602
7797	0	0	Ki67+	 7671 14374
7798	0	0	Ki67+	 7671 14682
7799	0	0	Ki67+	 7679 14200
7800	0	0	Ki67+	 7679 14695
7801	0	0	Ki67+	 7679 14711
7802	0	0	Ki67+	 7680 14556
7803	0	0	Ki67+	 7685 14545
7804	0	0	Ki67+	 7686 14343
7805	0	0	Ki67+	 7689 14728
7806	0	0	Ki67+	 7693 14397
7807	0	0	Ki67+	 7695 14292
7808	0	0	Ki67+	 7695 14664
7809	0	0	Ki67+	 7699 14382
7810	0	0	Ki67+	 7703 14700
7811	0	0	Ki67+	 7709 14661
7812	0	0	Ki67+	 7714 14572
7813	0	0	Ki67+	 7716 14355
7814	0	0	Ki67+	 7720 14273
7815	0	0	Ki67+	 7729 14416
7816	0	0	Ki67+	 7729 14562
7817	0	0	Ki67+	 7731 14261
7818	0	0	Ki67+	 7731 14378
7819	0	0	Ki67+	 7731 14396
7820	0	0	Ki67+	 7735 14699
7821	0	0	Ki67+	 7736 14686
7822	0	0	Ki67+	 7743 14271
7823	0	0	Ki67+	 7744 14486
7824	0	0	Ki67+	 7745 14318
7825	0	0	Ki67+	 7746 14356
7826	0	0	Ki67+	 7749 14567
7827	0	0	Ki67+	 7760 14314
7828	0	0	Ki67+	 7761 14430
7829	0	0	Ki67+	 7761 14514
7830	0	0	Ki67+	 7765 14255
7831	0	0	Ki67+	 7765 14403
7832	0	0	Ki67+	 7766 14344
7833	0	0	Ki67+	 7766 14464
7834	0	0	Ki67+	 7772 14757
7835	0	0	Ki67+	 7776 14657
7836	0	0	Ki67+	 7778 14114
7837	0	0	Ki67+	 7779 14701
7838	0	0	Ki67+	 7780 14023
7839	0	0	Ki67+	 7780 14054
7840	0	0	Ki67+	 7781 14745
7841	0	0	Ki67+	 7783 14633
7842	0	0	Ki67+	 7785 13991
7843	0	0	Ki67+	 7785 14272
7844	0	0	Ki67+	 7786 14566
7845	0	0	Ki67+	 7787 13973
7846	0	0	Ki67+	 7790 14452
7847	0	0	Ki67+	 7791 14155
7848	0	0	Ki67+	 7791 14368
7849	0	0	Ki67+	 7791 14488
7850	0	0	Ki67+	 7792 14679
7851	0	0	Ki67+	 7792 14730
7852	0	0	Ki67+	 7793 14298
7853	0	0	Ki67+	 7797 14541
7854	0	0	Ki67+	 7800 14342
7855	0	0	Ki67+	 7803 14063
7856	0	0	Ki67+	 7804 14510
7857	0	0	Ki67+	 7805 14654
7858	0	0	Ki67+	 7808 14615
7859	0	0	Ki67+	 7810 14758
7860	0	0	Ki67+	 7811 14184
7861	0	0	Ki67+	 7811 14226
7862	0	0	Ki67+	 7813 14676
7863	0	0	Ki67+	 7814 14469
7864	0	0	Ki67+	 7817 14132
7865	0	0	Ki67+	 7819 14294
7866	0	0	Ki67+	 7819 14433
7867	0	0	Ki67+	 7820 14352
7868	0	0	Ki67+	 7820 14531
7869	0	0	Ki67+	 7821 14550
7870	0	0	Ki67+	 7825 14383
7871	0	0	Ki67+	 7828 14318
7872	0	0	Ki67+	 7828 14612
7873	0	0	Ki67+	 7829 14076
7874	0	0	Ki67+	 7829 14469
7875	0	0	Ki67+	 7832 13977
7876	0	0	Ki67+	 7833 14252
7877	0	0	Ki67+	 7833 14505
7878	0	0	Ki67+	 7833 14699
7879	0	0	Ki67+	 7837 14206
7880	0	0	Ki67+	 7837 14407
7881	0	0	Ki67+	 7838 14167
7882	0	0	Ki67+	 7841 14124
7883	0	0	Ki67+	 7842 14688
7884	0	0	Ki67+	 7844 14352
7885	0	0	Ki67+	 7845 14638
7886	0	0	Ki67+	 7846 14079
7887	0	0	Ki67+	 7847 14440
7888	0	0	Ki67+	 7847 14661
7889	0	0	Ki67+	 7850 14248
7890	0	0	Ki67+	 7852 14534
7891	0	0	Ki67+	 7854 14617
7892	0	0	Ki67+	 7856 14272
7893	0	0	Ki67+	 7857 14472
7894	0	0	Ki67+	 7863 14048
7895	0	0	Ki67+	 7863 14102
7896	0	0	Ki67+	 7867 14497
7897	0	0	Ki67+	 7868 14214
7898	0	0	Ki67+	 7868 14688
7899	0	0	Ki67+	 7869 14579
7900	0	0	Ki67+	 7869 14647
7901	0	0	Ki67+	 7870 14122
7902	0	0	Ki67+	 7873 14153
7903	0	0	Ki67+	 7874 14522
7904	0	0	Ki67+	 7874 14745
7905	0	0	Ki67+	 7876 14445
7906	0	0	Ki67+	 7876 14599
7907	0	0	Ki67+	 7881 14628
7908	0	0	Ki67+	 7885 14487
7909	0	0	Ki67+	 7886 14256
7910	0	0	Ki67+	 7889 14661
7911	0	0	Ki67+	 7894 14137
7912	0	0	Ki67+	 7897 14109
7913	0	0	Ki67+	 7899 14699
7914	0	0	Ki67+	 7902 14676
7915	0	0	Ki67+	 7904 14296
7916	0	0	Ki67+	 7905 14016
7917	0	0	Ki67+	 7905 14492
7918	0	0	Ki67+	 7912 14322
7919	0	0	Ki67+	 7916 13985
7920	0	0	Ki67+	 7920 14270
7921	0	0	Ki67+	 7921 14253
7922	0	0	Ki67+	 7925 14018
7923	0	0	Ki67+	 7926 13991
7924	0	0	Ki67+	 7929 14570
7925	0	0	Ki67+	 7930 14162
7926	0	0	Ki67+	 7930 14705
7927	0	0	Ki67+	 7935 14244
7928	0	0	Ki67+	 7939 14233
7929	0	0	Ki67+	 7943 14258
7930	0	0	Ki67+	 7944 13974
7931	0	0	Ki67+	 7956 13992
7932	0	0	Ki67+	 7964 14092
7933	0	0	Ki67+	 7966 14217
7934	0	0	Ki67+	 7967 14123
7935	0	0	Ki67+	 7974 14247
7936	0	0	Ki67+	 7981 14176
7937	0	0	Ki67+	 7984 14153
7938	0	0	Ki67+	 7984 14203
7939	0	0	Ki67+	 7991 14288
7940	0	0	Ki67+	 8000 14380
7941	0	0	Ki67+	 8002 14216
7942	0	0	Ki67+	 8003 14727
7943	0	0	Ki67+	 8006 14635
7944	0	0	Ki67+	 8013 14195
7945	0	0	Ki67+	 8016 14245
7946	0	0	Ki67+	 8016 14309
7947	0	0	Ki67+	 8017 14295
7948	0	0	Ki67+	 8019 14225
7949	0	0	Ki67+	 8019 14573
7950	0	0	Ki67+	 8022 14447
7951	0	0	Ki67+	 8024 14657
7952	0	0	Ki67+	 8027 14719
7953	0	0	Ki67+	 8028 14469
7954	0	0	Ki67+	 8034 14491
7955	0	0	Ki67+	 8036 14544
7956	0	0	Ki67+	 8036 14733
7957	0	0	Ki67+	 8038 14676
7958	0	0	Ki67+	 8040 14318
7959	0	0	Ki67+	 8041 14269
7960	0	0	Ki67+	 8044 14369
7961	0	0	Ki67+	 8044 14619
7962	0	0	Ki67+	 8045 14592
7963	0	0	Ki67+	 8050 14557
7964	0	0	Ki67+	 8051 14640
7965	0	0	Ki67+	 8053 14356
7966	0	0	Ki67+	 8057 13978
7967	0	0	Ki67+	 8057 14744
7968	0	0	Ki67+	 8059 14099
7969	0	0	Ki67+	 8060 14056
7970	0	0	Ki67+	 8061 14466
7971	0	0	Ki67+	 8065 14490
7972	0	0	Ki67+	 8067 14319
7973	0	0	Ki67+	 8067 14411
7974	0	0	Ki67+	 8071 14119
7975	0	0	Ki67+	 8076 14385
7976	0	0	Ki67+	 8076 14628
7977	0	0	Ki67+	 8077 14585
7978	0	0	Ki67+	 8082 13991
7979	0	0	Ki67+	 8085 14354
7980	0	0	Ki67+	 8087 14055
7981	0	0	Ki67+	 8096 14122
7982	0	0	Ki67+	 8097 14158
7983	0	0	Ki67+	 8099 14450
7984	0	0	Ki67+	 8101 13995
7985	0	0	Ki67+	 8104 14617
7986	0	0	Ki67+	 8106 14563
7987	0	0	Ki67+	 8106 14666
7988	0	0	Ki67+	 8108 14760
7989	0	0	Ki67+	 8115 14490
7990	0	0	Ki67+	 8116 14065
7991	0	0	Ki67+	 8119 14114
7992	0	0	Ki67+	 8119 14429
7993	0	0	Ki67+	 8123 14758
7994	0	0	Ki67+	 8125 14506
7995	0	0	Ki67+	 8125 14644
7996	0	0	Ki67+	 8128 13971
7997	0	0	Ki67+	 8131 14025
7998	0	0	Ki67+	 8131 14109
7999	0	0	Ki67+	 8133 14260
8000	0	0	Ki67+	 8136 13988
8001	0	0	Ki67+	 8137 14180
8002	0	0	Ki67+	 8139 14627
8003	0	0	Ki67+	 8142 14305
8004	0	0	Ki67+	 8142 14427
8005	0	0	Ki67+	 8143 14500
8006	0	0	Ki67+	 8143 14519
8007	0	0	Ki67+	 8143 14735
8008	0	0	Ki67+	 8146 14056
8009	0	0	Ki67+	 8148 13999
8010	0	0	Ki67+	 8148 14368
8011	0	0	Ki67+	 8149 14445
8012	0	0	Ki67+	 8151 14025
8013	0	0	Ki67+	 8156 14229
8014	0	0	Ki67+	 8157 14293
8015	0	0	Ki67+	 8161 14250
8016	0	0	Ki67+	 8166 13993
8017	0	0	Ki67+	 8166 14398
8018	0	0	Ki67+	 8167 14494
8019	0	0	Ki67+	 8169 14367
8020	0	0	Ki67+	 8169 14697
8021	0	0	Ki67+	 8170 14086
8022	0	0	Ki67+	 8171 14537
8023	0	0	Ki67+	 8172 14195
8024	0	0	Ki67+	 8173 14732
8025	0	0	Ki67+	 8176 14118
8026	0	0	Ki67+	 8179 14429
8027	0	0	Ki67+	 8179 14758
8028	0	0	Ki67+	 8181 14326
8029	0	0	Ki67+	 8182 14026
8030	0	0	Ki67+	 8186 14361
8031	0	0	Ki67+	 8186 14465
8032	0	0	Ki67+	 8187 14214
8033	0	0	Ki67+	 8189 14086
8034	0	0	Ki67+	 8195 14155
8035	0	0	Ki67+	 8195 14654
8036	0	0	Ki67+	 8196 14260
8037	0	0	Ki67+	 8197 14538
8038	0	0	Ki67+	 8198 14615
8039	0	0	Ki67+	 8198 14696
8040	0	0	Ki67+	 8204 14078
8041	0	0	Ki67+	 8205 14457
8042	0	0	Ki67+	 8209 14478
8043	0	0	Ki67+	 8210 14677
8044	0	0	Ki67+	 8210 14729
8045	0	0	Ki67+	 8211 14128
8046	0	0	Ki67+	 8214 14313
8047	0	0	Ki67+	 8217 14156
8048	0	0	Ki67+	 8218 14550
8049	0	0	Ki67+	 8219 14300
8050	0	0	Ki67+	 8223 14074
8051	0	0	Ki67+	 8225 14251
8052	0	0	Ki67+	 8228 14429
8053	0	0	Ki67+	 8229 14087
8054	0	0	Ki67+	 8230 14216
8055	0	0	Ki67+	 8232 14757
8056	0	0	Ki67+	 8233 14691
8057	0	0	Ki67+	 8235 14631
8058	0	0	Ki67+	 8236 14482
8059	0	0	Ki67+	 8238 14244
8060	0	0	Ki67+	 8239 14154
8061	0	0	Ki67+	 8240 14001
8062	0	0	Ki67+	 8244 14186
8063	0	0	Ki67+	 8248 14534
8064	0	0	Ki67+	 8251 14440
8065	0	0	Ki67+	 8252 14669
8066	0	0	Ki67+	 8253 14755
8067	0	0	Ki67+	 8255 14071
8068	0	0	Ki67+	 8256 14403
8069	0	0	Ki67+	 8260 14708
8070	0	0	Ki67+	 8261 14119
8071	0	0	Ki67+	 8270 14493
8072	0	0	Ki67+	 8274 14152
8073	0	0	Ki67+	 8275 14429
8074	0	0	Ki67+	 8275 14588
8075	0	0	Ki67+	 8276 13994
8076	0	0	Ki67+	 8281 14533
8077	0	0	Ki67+	 8282 14097
8078	0	0	Ki67+	 8282 14672
8079	0	0	Ki67+	 8290 14070
8080	0	0	Ki67+	 8291 14708
8081	0	0	Ki67+	 8292 14124
8082	0	0	Ki67+	 8299 13986
8083	0	0	Ki67+	 8301 14163
8084	0	0	Ki67+	 8304 14680
8085	0	0	Ki67+	 8311 14015
8086	0	0	Ki67+	 8316 14463
8087	0	0	Ki67+	 8319 14083
8088	0	0	Ki67+	 8322 14147
8089	0	0	Ki67+	 8329 14584
8090	0	0	Ki67+	 8331 14028
8091	0	0	Ki67+	 8336 13983
8092	0	0	Ki67+	 8337 14038
8093	0	0	Ki67+	 8348 14070
8094	0	0	Ki67+	 8348 14174
8095	0	0	Ki67+	 8356 14098
8096	0	0	Ki67+	 8359 14153
8097	0	0	Ki67+	 8369 14017
8098	0	0	Ki67+	 8371 13980
8099	0	0	Ki67+	 8375 14129
8100	0	0	Ki67+	 8392 14046
8101	0	0	Ki67+	 8399 13977
8102	0	0	Ki67+	 8399 14709
8103	0	0	Ki67+	 8401 14100
8104	0	0	Ki67+	 8411 14080
8105	0	0	Ki67+	 8411 14158
8106	0	0	Ki67+	 8431 14033
8107	0	0	Ki67+	 7633 14826
8108	0	0	Ki67+	 7635 14938
8109	0	0	Ki67+	 7637 14890
8110	0	0	Ki67+	 7640 15528
8111	0	0	Ki67+	 7642 14908
8112	0	0	Ki67+	 7665 14801
8113	0	0	Ki67+	 7666 14929
8114	0	0	Ki67+	 7700 14919
8115	0	0	Ki67+	 7718 15399
8116	0	0	Ki67+	 7727 14909
8117	0	0	Ki67+	 7731 15436
8118	0	0	Ki67+	 7731 15457
8119	0	0	Ki67+	 7734 14808
8120	0	0	Ki67+	 7744 14776
8121	0	0	Ki67+	 7745 15531
8122	0	0	Ki67+	 7749 15040
8123	0	0	Ki67+	 7761 15068
8124	0	0	Ki67+	 7774 14789
8125	0	0	Ki67+	 7803 15226
8126	0	0	Ki67+	 7852 15243
8127	0	0	Ki67+	 7865 15337
8128	0	0	Ki67+	 7892 15374
8129	0	0	Ki67+	 7893 15236
8130	0	0	Ki67+	 7935 15512
8131	0	0	Ki67+	 7947 15180
8132	0	0	Ki67+	 8012 15402
8133	0	0	Ki67+	 8037 15148
8134	0	0	Ki67+	 8090 14897
8135	0	0	Ki67+	 8096 14798
8136	0	0	Ki67+	 8108 15464
8137	0	0	Ki67+	 8124 14939
8138	0	0	Ki67+	 8128 14788
8139	0	0	Ki67+	 8133 15420
8140	0	0	Ki67+	 8134 15447
8141	0	0	Ki67+	 8144 14770
8142	0	0	Ki67+	 8148 15423
8143	0	0	Ki67+	 8154 14797
8144	0	0	Ki67+	 8187 15208
8145	0	0	Ki67+	 8338 14934
8146	0	0	Ki67+	 8373 14880
8147	0	0	Ki67+	 7648 15662
8148	0	0	Ki67+	 7662 15598
8149	0	0	Ki67+	 7680 15613
8150	0	0	Ki67+	 7690 15589
8151	0	0	Ki67+	 7694 15915
8152	0	0	Ki67+	 7711 15610
8153	0	0	Ki67+	 8012 15744
8154	0	0	Ki67+	 8033 15826
8155	0	0	Ki67+	 8191 16180
8156	0	0	Ki67+	 8298 16251
8157	0	0	Ki67+	 8373 16338
8158	0	0	Ki67+	 8427 16023
8159	0	0	Ki67+	 7712 17013
8160	0	0	Ki67+	 8131 16937
8161	0	0	Ki67+	 8389 16560
8162	0	0	Ki67+	 7673 17910
8163	0	0	Ki67+	 7839 17484
8164	0	0	Ki67+	 7910 17498
8165	0	0	Ki67+	 8024 17946
8166	0	0	Ki67+	 8115 17908
8167	0	0	Ki67+	 8117 17654
8168	0	0	Ki67+	 8165 17816
8169	0	0	Ki67+	 8236 17638
8170	0	0	Ki67+	 8256 17523
8171	0	0	Ki67+	 8257 17764
8172	0	0	Ki67+	 8284 17744
8173	0	0	Ki67+	 8294 17849
8174	0	0	Ki67+	 8322 17915
8175	0	0	Ki67+	 8335 17852
8176	0	0	Ki67+	 8337 17755
8177	0	0	Ki67+	 8367 17845
8178	0	0	Ki67+	 8393 17772
8179	0	0	Ki67+	 8424 17472
8180	0	0	Ki67+	 7669 18506
8181	0	0	Ki67+	 7981 18015
8182	0	0	Ki67+	 8368 18087
8183	0	0	Ki67+	 8381 18045
8184	0	0	Ki67+	 8104 19119
8185	0	0	Ki67+	 8141 18942
8186	0	0	Ki67+	 7918 19970
8187	0	0	Ki67+	 7940 19866
8188	0	0	Ki67+	 8083 19727
8189	0	0	Ki67+	 8107 20276
8190	0	0	Ki67+	 8110 19817
8191	0	0	Ki67+	 8207 19932
8192	0	0	Ki67+	 8243 19897
8193	0	0	Ki67+	 8276 20032
8194	0	0	Ki67+	 8278 19663
8195	0	0	Ki67+	 8282 19751
8196	0	0	Ki67+	 8337 20037
8197	0	0	Ki67+	 8338 19731
8198	0	0	Ki67+	 7806 21153
8199	0	0	Ki67+	 7836 21082
8200	0	0	Ki67+	 7856 21138
8201	0	0	Ki67+	 7910 20808
8202	0	0	Ki67+	 8033 21082
8203	0	0	Ki67+	 8098 20960
8204	0	0	Ki67+	 8169 21147
8205	0	0	Ki67+	 8174 20922
8206	0	0	Ki67+	 8194 20949
8207	0	0	Ki67+	 8205 20937
8208	0	0	Ki67+	 8263 21019
8209	0	0	Ki67+	 8287 20849
8210	0	0	Ki67+	 8424 20882
8211	0	0	Ki67+	 7901 21769
8212	0	0	Ki67+	 7945 21195
8213	0	0	Ki67+	 8064 21221
8214	0	0	Ki67+	 8194 21402
8215	0	0	Ki67+	 8260 21301
8216	0	0	Ki67+	 8314 21184
8217	0	0	Ki67+	 8332 21359
8218	0	0	Ki67+	 8382 21307
8219	0	0	Ki67+	 7679 22147
8220	0	0	Ki67+	 7741 22123
8221	0	0	Ki67+	 8210 22550
8222	0	0	Ki67+	 8282 22208
8223	0	0	Ki67+	 8352 22356
8224	0	0	Ki67+	 8354 22479
8225	0	0	Ki67+	 8363 22019
8226	0	0	Ki67+	 8368 22637
8227	0	0	Ki67+	 8380 22534
8228	0	0	Ki67+	 8404 22696
8229	0	0	Ki67+	 8195 22919
8230	0	0	Ki67+	 8357 22820
8231	0	0	Ki67+	 8385 22812
8232	0	0	Ki67+	 8642 6755
8233	0	0	Ki67+	 8709 6657
8234	0	0	Ki67+	 8810 6704
8235	0	0	Ki67+	 8839 6446
8236	0	0	Ki67+	 8843 6713
8237	0	0	Ki67+	 8857 6395
8238	0	0	Ki67+	 8866 6752
8239	0	0	Ki67+	 8931 6431
8240	0	0	Ki67+	 8940 6623
8241	0	0	Ki67+	 8947 6591
8242	0	0	Ki67+	 8960 6371
8243	0	0	Ki67+	 8961 6493
8244	0	0	Ki67+	 8981 6289
8245	0	0	Ki67+	 8999 6677
8246	0	0	Ki67+	 9011 6528
8247	0	0	Ki67+	 9043 6588
8248	0	0	Ki67+	 9054 6764
8249	0	0	Ki67+	 9065 6673
8250	0	0	Ki67+	 9067 6633
8251	0	0	Ki67+	 9114 6383
8252	0	0	Ki67+	 9144 6343
8253	0	0	Ki67+	 9192 6639
8254	0	0	Ki67+	 9208 6376
8255	0	0	Ki67+	 8433 7504
8256	0	0	Ki67+	 8440 7049
8257	0	0	Ki67+	 8466 7368
8258	0	0	Ki67+	 8484 7545
8259	0	0	Ki67+	 8512 6997
8260	0	0	Ki67+	 8523 7559
8261	0	0	Ki67+	 8524 7410
8262	0	0	Ki67+	 8538 6922
8263	0	0	Ki67+	 8562 7206
8264	0	0	Ki67+	 8582 7050
8265	0	0	Ki67+	 8604 7429
8266	0	0	Ki67+	 8639 6922
8267	0	0	Ki67+	 8657 7374
8268	0	0	Ki67+	 8678 6927
8269	0	0	Ki67+	 8685 7444
8270	0	0	Ki67+	 8687 7014
8271	0	0	Ki67+	 8689 7100
8272	0	0	Ki67+	 8701 7169
8273	0	0	Ki67+	 8744 6860
8274	0	0	Ki67+	 8755 6810
8275	0	0	Ki67+	 8780 7081
8276	0	0	Ki67+	 8784 7340
8277	0	0	Ki67+	 8786 7416
8278	0	0	Ki67+	 8790 7403
8279	0	0	Ki67+	 8851 6941
8280	0	0	Ki67+	 8873 6803
8281	0	0	Ki67+	 8899 7317
8282	0	0	Ki67+	 8913 6803
8283	0	0	Ki67+	 8929 7213
8284	0	0	Ki67+	 8955 6912
8285	0	0	Ki67+	 8955 7121
8286	0	0	Ki67+	 8955 7275
8287	0	0	Ki67+	 8964 7463
8288	0	0	Ki67+	 8966 7086
8289	0	0	Ki67+	 8990 7246
8290	0	0	Ki67+	 9002 6880
8291	0	0	Ki67+	 9015 7324
8292	0	0	Ki67+	 9031 6831
8293	0	0	Ki67+	 9032 6769
8294	0	0	Ki67+	 9047 6789
8295	0	0	Ki67+	 9048 7052
8296	0	0	Ki67+	 9053 6808
8297	0	0	Ki67+	 9093 6918
8298	0	0	Ki67+	 9151 6892
8299	0	0	Ki67+	 9216 6855
8300	0	0	Ki67+	 8440 8054
8301	0	0	Ki67+	 8457 8054
8302	0	0	Ki67+	 8463 8025
8303	0	0	Ki67+	 8473 7962
8304	0	0	Ki67+	 8485 7991
8305	0	0	Ki67+	 8523 7948
8306	0	0	Ki67+	 8551 8010
8307	0	0	Ki67+	 8566 8032
8308	0	0	Ki67+	 8569 7957
8309	0	0	Ki67+	 8588 7916
8310	0	0	Ki67+	 8600 7982
8311	0	0	Ki67+	 8602 7960
8312	0	0	Ki67+	 8607 7883
8313	0	0	Ki67+	 8613 7927
8314	0	0	Ki67+	 8614 8304
8315	0	0	Ki67+	 8623 8000
8316	0	0	Ki67+	 8630 7940
8317	0	0	Ki67+	 8631 7971
8318	0	0	Ki67+	 8631 8235
8319	0	0	Ki67+	 8631 8264
8320	0	0	Ki67+	 8635 8295
8321	0	0	Ki67+	 8636 8354
8322	0	0	Ki67+	 8641 8199
8323	0	0	Ki67+	 8642 7887
8324	0	0	Ki67+	 8644 7904
8325	0	0	Ki67+	 8649 7996
8326	0	0	Ki67+	 8652 8023
8327	0	0	Ki67+	 8654 8175
8328	0	0	Ki67+	 8656 7955
8329	0	0	Ki67+	 8659 8211
8330	0	0	Ki67+	 8660 8148
8331	0	0	Ki67+	 8663 7889
8332	0	0	Ki67+	 8663 8337
8333	0	0	Ki67+	 8664 7842
8334	0	0	Ki67+	 8664 7942
8335	0	0	Ki67+	 8668 7865
8336	0	0	Ki67+	 8672 7983
8337	0	0	Ki67+	 8672 8259
8338	0	0	Ki67+	 8674 8357
8339	0	0	Ki67+	 8677 7927
8340	0	0	Ki67+	 8678 8231
8341	0	0	Ki67+	 8680 8038
8342	0	0	Ki67+	 8683 7879
8343	0	0	Ki67+	 8684 7852
8344	0	0	Ki67+	 8685 8005
8345	0	0	Ki67+	 8704 8126
8346	0	0	Ki67+	 8704 8247
8347	0	0	Ki67+	 8706 8312
8348	0	0	Ki67+	 8707 8052
8349	0	0	Ki67+	 8707 8262
8350	0	0	Ki67+	 8710 8204
8351	0	0	Ki67+	 8712 7835
8352	0	0	Ki67+	 8712 7880
8353	0	0	Ki67+	 8712 8224
8354	0	0	Ki67+	 8713 8094
8355	0	0	Ki67+	 8714 8073
8356	0	0	Ki67+	 8720 8013
8357	0	0	Ki67+	 8723 7896
8358	0	0	Ki67+	 8725 7636
8359	0	0	Ki67+	 8729 8342
8360	0	0	Ki67+	 8737 8010
8361	0	0	Ki67+	 8740 8106
8362	0	0	Ki67+	 8741 8199
8363	0	0	Ki67+	 8745 7954
8364	0	0	Ki67+	 8746 8242
8365	0	0	Ki67+	 8748 8296
8366	0	0	Ki67+	 8752 8019
8367	0	0	Ki67+	 8758 7982
8368	0	0	Ki67+	 8759 7810
8369	0	0	Ki67+	 8759 7919
8370	0	0	Ki67+	 8759 8109
8371	0	0	Ki67+	 8759 8337
8372	0	0	Ki67+	 8769 7944
8373	0	0	Ki67+	 8769 8212
8374	0	0	Ki67+	 8773 8188
8375	0	0	Ki67+	 8774 8256
8376	0	0	Ki67+	 8776 7851
8377	0	0	Ki67+	 8776 8122
8378	0	0	Ki67+	 8777 7910
8379	0	0	Ki67+	 8777 8001
8380	0	0	Ki67+	 8784 8098
8381	0	0	Ki67+	 8787 7879
8382	0	0	Ki67+	 8790 8078
8383	0	0	Ki67+	 8795 8246
8384	0	0	Ki67+	 8796 8336
8385	0	0	Ki67+	 8797 8274
8386	0	0	Ki67+	 8798 8011
8387	0	0	Ki67+	 8801 7947
8388	0	0	Ki67+	 8805 7897
8389	0	0	Ki67+	 8805 7983
8390	0	0	Ki67+	 8805 8294
8391	0	0	Ki67+	 8807 8061
8392	0	0	Ki67+	 8818 7858
8393	0	0	Ki67+	 8819 8024
8394	0	0	Ki67+	 8821 8212
8395	0	0	Ki67+	 8821 8267
8396	0	0	Ki67+	 8828 8309
8397	0	0	Ki67+	 8828 8327
8398	0	0	Ki67+	 8829 7833
8399	0	0	Ki67+	 8830 7996
8400	0	0	Ki67+	 8834 8244
8401	0	0	Ki67+	 8835 7983
8402	0	0	Ki67+	 8836 8111
8403	0	0	Ki67+	 8838 8061
8404	0	0	Ki67+	 8840 7805
8405	0	0	Ki67+	 8847 7935
8406	0	0	Ki67+	 8848 8020
8407	0	0	Ki67+	 8848 8282
8408	0	0	Ki67+	 8850 8070
8409	0	0	Ki67+	 8853 8032
8410	0	0	Ki67+	 8855 7851
8411	0	0	Ki67+	 8857 7961
8412	0	0	Ki67+	 8859 8180
8413	0	0	Ki67+	 8860 7781
8414	0	0	Ki67+	 8860 8137
8415	0	0	Ki67+	 8860 8155
8416	0	0	Ki67+	 8864 8216
8417	0	0	Ki67+	 8865 7876
8418	0	0	Ki67+	 8865 8252
8419	0	0	Ki67+	 8868 8086
8420	0	0	Ki67+	 8868 8112
8421	0	0	Ki67+	 8871 8039
8422	0	0	Ki67+	 8872 8349
8423	0	0	Ki67+	 8873 8073
8424	0	0	Ki67+	 8876 7965
8425	0	0	Ki67+	 8877 7916
8426	0	0	Ki67+	 8879 8216
8427	0	0	Ki67+	 8880 8199
8428	0	0	Ki67+	 8882 8024
8429	0	0	Ki67+	 8886 8118
8430	0	0	Ki67+	 8887 7941
8431	0	0	Ki67+	 8887 8287
8432	0	0	Ki67+	 8888 8081
8433	0	0	Ki67+	 8891 8317
8434	0	0	Ki67+	 8893 8051
8435	0	0	Ki67+	 8896 7978
8436	0	0	Ki67+	 8899 7890
8437	0	0	Ki67+	 8901 7919
8438	0	0	Ki67+	 8903 8275
8439	0	0	Ki67+	 8906 7849
8440	0	0	Ki67+	 8907 8349
8441	0	0	Ki67+	 8909 7970
8442	0	0	Ki67+	 8911 7787
8443	0	0	Ki67+	 8912 8218
8444	0	0	Ki67+	 8918 8095
8445	0	0	Ki67+	 8928 7788
8446	0	0	Ki67+	 8929 7657
8447	0	0	Ki67+	 8930 8126
8448	0	0	Ki67+	 8932 8098
8449	0	0	Ki67+	 8933 7878
8450	0	0	Ki67+	 8933 7964
8451	0	0	Ki67+	 8934 8177
8452	0	0	Ki67+	 8935 8356
8453	0	0	Ki67+	 8938 7852
8454	0	0	Ki67+	 8939 7662
8455	0	0	Ki67+	 8947 8208
8456	0	0	Ki67+	 8949 8316
8457	0	0	Ki67+	 8950 8260
8458	0	0	Ki67+	 8950 8274
8459	0	0	Ki67+	 8953 7927
8460	0	0	Ki67+	 8954 7864
8461	0	0	Ki67+	 8955 8159
8462	0	0	Ki67+	 8957 7780
8463	0	0	Ki67+	 8957 8134
8464	0	0	Ki67+	 8957 8366
8465	0	0	Ki67+	 8959 8229
8466	0	0	Ki67+	 8959 8329
8467	0	0	Ki67+	 8963 7844
8468	0	0	Ki67+	 8967 8204
8469	0	0	Ki67+	 8970 8262
8470	0	0	Ki67+	 8972 7899
8471	0	0	Ki67+	 8977 7873
8472	0	0	Ki67+	 8978 8346
8473	0	0	Ki67+	 8979 7819
8474	0	0	Ki67+	 8982 8232
8475	0	0	Ki67+	 9003 7880
8476	0	0	Ki67+	 9008 7845
8477	0	0	Ki67+	 9008 7955
8478	0	0	Ki67+	 9008 7968
8479	0	0	Ki67+	 9011 8296
8480	0	0	Ki67+	 9015 7608
8481	0	0	Ki67+	 9016 8318
8482	0	0	Ki67+	 9017 8336
8483	0	0	Ki67+	 9024 8007
8484	0	0	Ki67+	 9033 8311
8485	0	0	Ki67+	 9035 7926
8486	0	0	Ki67+	 9035 7961
8487	0	0	Ki67+	 9036 7833
8488	0	0	Ki67+	 9041 7877
8489	0	0	Ki67+	 9046 8345
8490	0	0	Ki67+	 9047 7754
8491	0	0	Ki67+	 9052 7978
8492	0	0	Ki67+	 9057 7745
8493	0	0	Ki67+	 9061 7865
8494	0	0	Ki67+	 9069 7832
8495	0	0	Ki67+	 9069 8000
8496	0	0	Ki67+	 9070 7958
8497	0	0	Ki67+	 9071 7918
8498	0	0	Ki67+	 9076 7773
8499	0	0	Ki67+	 9076 7970
8500	0	0	Ki67+	 9077 8337
8501	0	0	Ki67+	 9080 7856
8502	0	0	Ki67+	 9081 7991
8503	0	0	Ki67+	 9086 7787
8504	0	0	Ki67+	 9088 8365
8505	0	0	Ki67+	 9089 7890
8506	0	0	Ki67+	 9089 7948
8507	0	0	Ki67+	 9093 8132
8508	0	0	Ki67+	 9095 7973
8509	0	0	Ki67+	 9097 7613
8510	0	0	Ki67+	 9099 7907
8511	0	0	Ki67+	 9101 7991
8512	0	0	Ki67+	 9102 7858
8513	0	0	Ki67+	 9106 7762
8514	0	0	Ki67+	 9108 8184
8515	0	0	Ki67+	 9108 8246
8516	0	0	Ki67+	 9110 8269
8517	0	0	Ki67+	 9112 7931
8518	0	0	Ki67+	 9114 7623
8519	0	0	Ki67+	 9115 7878
8520	0	0	Ki67+	 9117 7811
8521	0	0	Ki67+	 9119 8113
8522	0	0	Ki67+	 9120 8042
8523	0	0	Ki67+	 9121 8217
8524	0	0	Ki67+	 9125 7988
8525	0	0	Ki67+	 9125 8294
8526	0	0	Ki67+	 9131 8165
8527	0	0	Ki67+	 9132 7945
8528	0	0	Ki67+	 9134 8095
8529	0	0	Ki67+	 9138 7764
8530	0	0	Ki67+	 9140 7863
8531	0	0	Ki67+	 9143 8317
8532	0	0	Ki67+	 9150 8078
8533	0	0	Ki67+	 9151 8030
8534	0	0	Ki67+	 9153 7997
8535	0	0	Ki67+	 9158 8181
8536	0	0	Ki67+	 9158 8242
8537	0	0	Ki67+	 9158 8306
8538	0	0	Ki67+	 9160 8136
8539	0	0	Ki67+	 9162 7798
8540	0	0	Ki67+	 9162 7901
8541	0	0	Ki67+	 9163 8166
8542	0	0	Ki67+	 9164 8254
8543	0	0	Ki67+	 9166 8099
8544	0	0	Ki67+	 9169 8070
8545	0	0	Ki67+	 9171 8300
8546	0	0	Ki67+	 9175 7942
8547	0	0	Ki67+	 9175 8350
8548	0	0	Ki67+	 9176 7800
8549	0	0	Ki67+	 9178 7988
8550	0	0	Ki67+	 9181 8323
8551	0	0	Ki67+	 9183 8135
8552	0	0	Ki67+	 9183 8209
8553	0	0	Ki67+	 9184 7873
8554	0	0	Ki67+	 9187 8250
8555	0	0	Ki67+	 9188 8084
8556	0	0	Ki67+	 9196 8334
8557	0	0	Ki67+	 9200 7649
8558	0	0	Ki67+	 9200 7898
8559	0	0	Ki67+	 9203 8065
8560	0	0	Ki67+	 9203 8173
8561	0	0	Ki67+	 9203 8275
8562	0	0	Ki67+	 9206 8299
8563	0	0	Ki67+	 9207 8310
8564	0	0	Ki67+	 9208 7846
8565	0	0	Ki67+	 9210 8325
8566	0	0	Ki67+	 9217 7929
8567	0	0	Ki67+	 9217 8076
8568	0	0	Ki67+	 9218 8281
8569	0	0	Ki67+	 9224 8241
8570	0	0	Ki67+	 9225 7886
8571	0	0	Ki67+	 9227 7820
8572	0	0	Ki67+	 8435 8988
8573	0	0	Ki67+	 8438 8972
8574	0	0	Ki67+	 8439 8402
8575	0	0	Ki67+	 8439 8463
8576	0	0	Ki67+	 8443 8428
8577	0	0	Ki67+	 8446 9038
8578	0	0	Ki67+	 8448 8514
8579	0	0	Ki67+	 8453 8563
8580	0	0	Ki67+	 8453 8605
8581	0	0	Ki67+	 8454 8957
8582	0	0	Ki67+	 8455 9025
8583	0	0	Ki67+	 8460 9122
8584	0	0	Ki67+	 8462 8991
8585	0	0	Ki67+	 8463 8939
8586	0	0	Ki67+	 8467 8923
8587	0	0	Ki67+	 8469 8446
8588	0	0	Ki67+	 8469 8587
8589	0	0	Ki67+	 8472 8405
8590	0	0	Ki67+	 8474 8960
8591	0	0	Ki67+	 8478 8558
8592	0	0	Ki67+	 8480 8526
8593	0	0	Ki67+	 8481 9045
8594	0	0	Ki67+	 8482 8494
8595	0	0	Ki67+	 8483 8932
8596	0	0	Ki67+	 8492 8459
8597	0	0	Ki67+	 8494 9024
8598	0	0	Ki67+	 8497 8472
8599	0	0	Ki67+	 8497 8874
8600	0	0	Ki67+	 8498 8590
8601	0	0	Ki67+	 8499 8423
8602	0	0	Ki67+	 8500 8533
8603	0	0	Ki67+	 8500 8911
8604	0	0	Ki67+	 8502 8976
8605	0	0	Ki67+	 8503 8854
8606	0	0	Ki67+	 8507 8492
8607	0	0	Ki67+	 8507 8940
8608	0	0	Ki67+	 8510 8842
8609	0	0	Ki67+	 8511 8756
8610	0	0	Ki67+	 8513 8966
8611	0	0	Ki67+	 8516 9047
8612	0	0	Ki67+	 8521 8817
8613	0	0	Ki67+	 8522 8470
8614	0	0	Ki67+	 8534 8952
8615	0	0	Ki67+	 8536 9061
8616	0	0	Ki67+	 8539 8648
8617	0	0	Ki67+	 8539 9084
8618	0	0	Ki67+	 8540 8857
8619	0	0	Ki67+	 8541 8728
8620	0	0	Ki67+	 8547 8794
8621	0	0	Ki67+	 8551 8767
8622	0	0	Ki67+	 8554 8913
8623	0	0	Ki67+	 8556 8706
8624	0	0	Ki67+	 8559 8845
8625	0	0	Ki67+	 8563 8596
8626	0	0	Ki67+	 8564 8811
8627	0	0	Ki67+	 8565 8630
8628	0	0	Ki67+	 8565 8755
8629	0	0	Ki67+	 8566 8724
8630	0	0	Ki67+	 8571 8700
8631	0	0	Ki67+	 8572 9129
8632	0	0	Ki67+	 8576 8381
8633	0	0	Ki67+	 8576 8795
8634	0	0	Ki67+	 8579 8898
8635	0	0	Ki67+	 8581 9144
8636	0	0	Ki67+	 8582 8447
8637	0	0	Ki67+	 8582 8474
8638	0	0	Ki67+	 8583 8545
8639	0	0	Ki67+	 8586 8416
8640	0	0	Ki67+	 8587 8762
8641	0	0	Ki67+	 8587 8932
8642	0	0	Ki67+	 8588 8869
8643	0	0	Ki67+	 8589 9104
8644	0	0	Ki67+	 8591 8637
8645	0	0	Ki67+	 8593 8497
8646	0	0	Ki67+	 8604 8904
8647	0	0	Ki67+	 8605 8376
8648	0	0	Ki67+	 8605 8526
8649	0	0	Ki67+	 8605 8545
8650	0	0	Ki67+	 8605 8957
8651	0	0	Ki67+	 8607 9073
8652	0	0	Ki67+	 8608 8701
8653	0	0	Ki67+	 8610 8876
8654	0	0	Ki67+	 8615 8416
8655	0	0	Ki67+	 8615 8930
8656	0	0	Ki67+	 8615 9018
8657	0	0	Ki67+	 8618 8472
8658	0	0	Ki67+	 8620 8836
8659	0	0	Ki67+	 8624 8900
8660	0	0	Ki67+	 8625 8642
8661	0	0	Ki67+	 8626 8580
8662	0	0	Ki67+	 8626 8877
8663	0	0	Ki67+	 8628 9001
8664	0	0	Ki67+	 8628 9086
8665	0	0	Ki67+	 8631 8512
8666	0	0	Ki67+	 8633 8529
8667	0	0	Ki67+	 8634 8741
8668	0	0	Ki67+	 8635 9034
8669	0	0	Ki67+	 8636 8373
8670	0	0	Ki67+	 8637 8553
8671	0	0	Ki67+	 8641 8765
8672	0	0	Ki67+	 8642 8404
8673	0	0	Ki67+	 8647 8502
8674	0	0	Ki67+	 8648 8908
8675	0	0	Ki67+	 8652 9016
8676	0	0	Ki67+	 8653 8374
8677	0	0	Ki67+	 8654 9161
8678	0	0	Ki67+	 8656 8800
8679	0	0	Ki67+	 8657 8998
8680	0	0	Ki67+	 8658 8429
8681	0	0	Ki67+	 8659 8723
8682	0	0	Ki67+	 8659 8885
8683	0	0	Ki67+	 8660 8846
8684	0	0	Ki67+	 8661 8527
8685	0	0	Ki67+	 8662 9055
8686	0	0	Ki67+	 8662 9133
8687	0	0	Ki67+	 8663 8707
8688	0	0	Ki67+	 8665 8941
8689	0	0	Ki67+	 8668 8516
8690	0	0	Ki67+	 8670 8987
8691	0	0	Ki67+	 8671 8474
8692	0	0	Ki67+	 8672 8896
8693	0	0	Ki67+	 8674 9150
8694	0	0	Ki67+	 8677 8820
8695	0	0	Ki67+	 8679 8758
8696	0	0	Ki67+	 8680 8551
8697	0	0	Ki67+	 8683 8944
8698	0	0	Ki67+	 8684 8584
8699	0	0	Ki67+	 8686 9005
8700	0	0	Ki67+	 8687 8776
8701	0	0	Ki67+	 8687 8850
8702	0	0	Ki67+	 8688 8396
8703	0	0	Ki67+	 8688 9140
8704	0	0	Ki67+	 8689 8371
8705	0	0	Ki67+	 8689 8530
8706	0	0	Ki67+	 8691 9111
8707	0	0	Ki67+	 8695 8970
8708	0	0	Ki67+	 8696 8858
8709	0	0	Ki67+	 8697 8503
8710	0	0	Ki67+	 8698 9030
8711	0	0	Ki67+	 8700 8460
8712	0	0	Ki67+	 8702 9151
8713	0	0	Ki67+	 8703 8476
8714	0	0	Ki67+	 8704 8848
8715	0	0	Ki67+	 8705 8661
8716	0	0	Ki67+	 8705 8741
8717	0	0	Ki67+	 8708 8624
8718	0	0	Ki67+	 8708 9103
8719	0	0	Ki67+	 8710 9081
8720	0	0	Ki67+	 8711 8376
8721	0	0	Ki67+	 8712 9008
8722	0	0	Ki67+	 8713 8704
8723	0	0	Ki67+	 8713 8986
8724	0	0	Ki67+	 8713 9057
8725	0	0	Ki67+	 8716 8409
8726	0	0	Ki67+	 8716 8783
8727	0	0	Ki67+	 8718 9133
8728	0	0	Ki67+	 8720 8539
8729	0	0	Ki67+	 8724 8921
8730	0	0	Ki67+	 8726 8663
8731	0	0	Ki67+	 8727 8825
8732	0	0	Ki67+	 8730 8377
8733	0	0	Ki67+	 8730 9040
8734	0	0	Ki67+	 8730 9100
8735	0	0	Ki67+	 8732 8728
8736	0	0	Ki67+	 8734 9026
8737	0	0	Ki67+	 8735 8557
8738	0	0	Ki67+	 8735 8633
8739	0	0	Ki67+	 8735 8972
8740	0	0	Ki67+	 8736 9123
8741	0	0	Ki67+	 8742 8576
8742	0	0	Ki67+	 8744 8869
8743	0	0	Ki67+	 8747 8487
8744	0	0	Ki67+	 8747 8943
8745	0	0	Ki67+	 8749 8999
8746	0	0	Ki67+	 8752 8974
8747	0	0	Ki67+	 8754 8443
8748	0	0	Ki67+	 8757 8646
8749	0	0	Ki67+	 8758 8531
8750	0	0	Ki67+	 8759 9035
8751	0	0	Ki67+	 8762 8589
8752	0	0	Ki67+	 8763 8397
8753	0	0	Ki67+	 8765 8959
8754	0	0	Ki67+	 8767 8851
8755	0	0	Ki67+	 8768 8483
8756	0	0	Ki67+	 8770 8924
8757	0	0	Ki67+	 8771 8378
8758	0	0	Ki67+	 8771 8906
8759	0	0	Ki67+	 8771 9068
8760	0	0	Ki67+	 8773 8410
8761	0	0	Ki67+	 8778 9014
8762	0	0	Ki67+	 8778 9089
8763	0	0	Ki67+	 8780 8824
8764	0	0	Ki67+	 8784 8399
8765	0	0	Ki67+	 8786 8940
8766	0	0	Ki67+	 8787 8646
8767	0	0	Ki67+	 8789 9054
8768	0	0	Ki67+	 8792 8808
8769	0	0	Ki67+	 8794 8446
8770	0	0	Ki67+	 8795 8477
8771	0	0	Ki67+	 8796 8896
8772	0	0	Ki67+	 8796 9023
8773	0	0	Ki67+	 8802 8512
8774	0	0	Ki67+	 8808 8916
8775	0	0	Ki67+	 8809 8553
8776	0	0	Ki67+	 8815 8523
8777	0	0	Ki67+	 8816 8452
8778	0	0	Ki67+	 8816 8743
8779	0	0	Ki67+	 8819 8626
8780	0	0	Ki67+	 8819 9042
8781	0	0	Ki67+	 8820 8385
8782	0	0	Ki67+	 8825 8469
8783	0	0	Ki67+	 8831 9088
8784	0	0	Ki67+	 8832 8986
8785	0	0	Ki67+	 8832 8996
8786	0	0	Ki67+	 8834 8498
8787	0	0	Ki67+	 8835 8410
8788	0	0	Ki67+	 8836 8765
8789	0	0	Ki67+	 8841 8531
8790	0	0	Ki67+	 8842 8616
8791	0	0	Ki67+	 8844 8485
8792	0	0	Ki67+	 8846 8371
8793	0	0	Ki67+	 8847 8688
8794	0	0	Ki67+	 8848 8747
8795	0	0	Ki67+	 8851 8416
8796	0	0	Ki67+	 8852 8650
8797	0	0	Ki67+	 8861 8857
8798	0	0	Ki67+	 8861 9033
8799	0	0	Ki67+	 8863 8902
8800	0	0	Ki67+	 8864 9094
8801	0	0	Ki67+	 8867 8928
8802	0	0	Ki67+	 8870 8562
8803	0	0	Ki67+	 8874 8436
8804	0	0	Ki67+	 8875 8534
8805	0	0	Ki67+	 8876 8854
8806	0	0	Ki67+	 8877 9092
8807	0	0	Ki67+	 8880 8691
8808	0	0	Ki67+	 8880 8841
8809	0	0	Ki67+	 8882 8494
8810	0	0	Ki67+	 8883 8525
8811	0	0	Ki67+	 8884 8578
8812	0	0	Ki67+	 8886 8396
8813	0	0	Ki67+	 8889 8909
8814	0	0	Ki67+	 8894 8653
8815	0	0	Ki67+	 8896 9165
8816	0	0	Ki67+	 8897 9064
8817	0	0	Ki67+	 8898 8684
8818	0	0	Ki67+	 8900 8938
8819	0	0	Ki67+	 8901 8724
8820	0	0	Ki67+	 8910 8797
8821	0	0	Ki67+	 8913 8455
8822	0	0	Ki67+	 8915 8727
8823	0	0	Ki67+	 8916 9161
8824	0	0	Ki67+	 8919 9008
8825	0	0	Ki67+	 8920 9048
8826	0	0	Ki67+	 8921 8761
8827	0	0	Ki67+	 8925 8824
8828	0	0	Ki67+	 8931 8710
8829	0	0	Ki67+	 8931 9030
8830	0	0	Ki67+	 8933 8940
8831	0	0	Ki67+	 8934 9085
8832	0	0	Ki67+	 8942 8997
8833	0	0	Ki67+	 8942 9155
8834	0	0	Ki67+	 8944 8865
8835	0	0	Ki67+	 8945 8732
8836	0	0	Ki67+	 8946 8398
8837	0	0	Ki67+	 8950 9093
8838	0	0	Ki67+	 8950 9144
8839	0	0	Ki67+	 8954 9030
8840	0	0	Ki67+	 8956 8994
8841	0	0	Ki67+	 8962 8436
8842	0	0	Ki67+	 8965 8409
8843	0	0	Ki67+	 8968 8849
8844	0	0	Ki67+	 8971 9153
8845	0	0	Ki67+	 8973 8488
8846	0	0	Ki67+	 8973 8895
8847	0	0	Ki67+	 8974 8956
8848	0	0	Ki67+	 8974 9105
8849	0	0	Ki67+	 8979 9064
8850	0	0	Ki67+	 8985 8802
8851	0	0	Ki67+	 8987 9076
8852	0	0	Ki67+	 8990 8395
8853	0	0	Ki67+	 8990 8896
8854	0	0	Ki67+	 8992 9143
8855	0	0	Ki67+	 8999 8584
8856	0	0	Ki67+	 8999 8924
8857	0	0	Ki67+	 9000 8430
8858	0	0	Ki67+	 9001 8797
8859	0	0	Ki67+	 9003 8867
8860	0	0	Ki67+	 9005 9020
8861	0	0	Ki67+	 9007 9122
8862	0	0	Ki67+	 9016 8729
8863	0	0	Ki67+	 9017 9166
8864	0	0	Ki67+	 9018 8438
8865	0	0	Ki67+	 9018 8607
8866	0	0	Ki67+	 9019 8473
8867	0	0	Ki67+	 9020 9083
8868	0	0	Ki67+	 9025 8849
8869	0	0	Ki67+	 9028 8532
8870	0	0	Ki67+	 9033 8402
8871	0	0	Ki67+	 9035 9117
8872	0	0	Ki67+	 9038 8981
8873	0	0	Ki67+	 9039 8878
8874	0	0	Ki67+	 9040 9049
8875	0	0	Ki67+	 9041 8590
8876	0	0	Ki67+	 9046 8561
8877	0	0	Ki67+	 9046 8819
8878	0	0	Ki67+	 9047 8767
8879	0	0	Ki67+	 9051 8517
8880	0	0	Ki67+	 9055 8431
8881	0	0	Ki67+	 9056 8995
8882	0	0	Ki67+	 9057 8887
8883	0	0	Ki67+	 9061 9024
8884	0	0	Ki67+	 9063 8923
8885	0	0	Ki67+	 9064 8390
8886	0	0	Ki67+	 9068 9106
8887	0	0	Ki67+	 9072 8591
8888	0	0	Ki67+	 9072 8868
8889	0	0	Ki67+	 9072 9010
8890	0	0	Ki67+	 9072 9079
8891	0	0	Ki67+	 9074 8506
8892	0	0	Ki67+	 9078 8554
8893	0	0	Ki67+	 9078 9133
8894	0	0	Ki67+	 9079 8814
8895	0	0	Ki67+	 9080 8414
8896	0	0	Ki67+	 9084 9150
8897	0	0	Ki67+	 9087 9034
8898	0	0	Ki67+	 9088 8889
8899	0	0	Ki67+	 9089 8611
8900	0	0	Ki67+	 9090 8923
8901	0	0	Ki67+	 9091 8517
8902	0	0	Ki67+	 9093 8868
8903	0	0	Ki67+	 9097 8962
8904	0	0	Ki67+	 9100 8488
8905	0	0	Ki67+	 9100 8635
8906	0	0	Ki67+	 9102 8843
8907	0	0	Ki67+	 9104 8520
8908	0	0	Ki67+	 9105 8862
8909	0	0	Ki67+	 9106 9075
8910	0	0	Ki67+	 9107 8376
8911	0	0	Ki67+	 9107 8580
8912	0	0	Ki67+	 9112 9142
8913	0	0	Ki67+	 9113 9122
8914	0	0	Ki67+	 9116 9010
8915	0	0	Ki67+	 9117 9081
8916	0	0	Ki67+	 9122 9039
8917	0	0	Ki67+	 9126 8411
8918	0	0	Ki67+	 9128 8809
8919	0	0	Ki67+	 9131 8572
8920	0	0	Ki67+	 9135 8971
8921	0	0	Ki67+	 9135 9098
8922	0	0	Ki67+	 9136 8372
8923	0	0	Ki67+	 9137 8511
8924	0	0	Ki67+	 9137 8595
8925	0	0	Ki67+	 9137 8794
8926	0	0	Ki67+	 9137 8942
8927	0	0	Ki67+	 9141 8483
8928	0	0	Ki67+	 9141 8745
8929	0	0	Ki67+	 9144 8544
8930	0	0	Ki67+	 9146 8780
8931	0	0	Ki67+	 9147 8880
8932	0	0	Ki67+	 9148 8438
8933	0	0	Ki67+	 9156 9005
8934	0	0	Ki67+	 9159 8603
8935	0	0	Ki67+	 9161 8860
8936	0	0	Ki67+	 9167 8482
8937	0	0	Ki67+	 9167 8520
8938	0	0	Ki67+	 9167 8576
8939	0	0	Ki67+	 9171 8981
8940	0	0	Ki67+	 9172 8885
8941	0	0	Ki67+	 9173 8926
8942	0	0	Ki67+	 9175 9062
8943	0	0	Ki67+	 9177 8972
8944	0	0	Ki67+	 9179 8773
8945	0	0	Ki67+	 9182 9076
8946	0	0	Ki67+	 9185 8894
8947	0	0	Ki67+	 9187 9131
8948	0	0	Ki67+	 9197 8868
8949	0	0	Ki67+	 9202 9000
8950	0	0	Ki67+	 9207 8394
8951	0	0	Ki67+	 9210 9067
8952	0	0	Ki67+	 9213 8922
8953	0	0	Ki67+	 9213 8959
8954	0	0	Ki67+	 9216 9032
8955	0	0	Ki67+	 9221 8990
8956	0	0	Ki67+	 9224 8924
8957	0	0	Ki67+	 9224 9136
8958	0	0	Ki67+	 9225 8403
8959	0	0	Ki67+	 9226 8519
8960	0	0	Ki67+	 9226 8870
8961	0	0	Ki67+	 9228 9045
8962	0	0	Ki67+	 9229 8797
8963	0	0	Ki67+	 9229 8820
8964	0	0	Ki67+	 9231 8550
8965	0	0	Ki67+	 8434 9640
8966	0	0	Ki67+	 8434 9722
8967	0	0	Ki67+	 8442 9247
8968	0	0	Ki67+	 8443 9347
8969	0	0	Ki67+	 8451 9415
8970	0	0	Ki67+	 8454 9397
8971	0	0	Ki67+	 8459 9511
8972	0	0	Ki67+	 8461 9805
8973	0	0	Ki67+	 8463 9735
8974	0	0	Ki67+	 8464 9586
8975	0	0	Ki67+	 8464 9652
8976	0	0	Ki67+	 8467 9323
8977	0	0	Ki67+	 8469 9441
8978	0	0	Ki67+	 8470 9496
8979	0	0	Ki67+	 8472 9378
8980	0	0	Ki67+	 8473 9820
8981	0	0	Ki67+	 8474 9397
8982	0	0	Ki67+	 8475 9427
8983	0	0	Ki67+	 8477 9625
8984	0	0	Ki67+	 8481 9202
8985	0	0	Ki67+	 8482 9233
8986	0	0	Ki67+	 8483 9358
8987	0	0	Ki67+	 8484 9720
8988	0	0	Ki67+	 8484 9874
8989	0	0	Ki67+	 8485 9180
8990	0	0	Ki67+	 8487 9811
8991	0	0	Ki67+	 8492 9388
8992	0	0	Ki67+	 8492 9735
8993	0	0	Ki67+	 8496 9374
8994	0	0	Ki67+	 8496 9418
8995	0	0	Ki67+	 8499 9364
8996	0	0	Ki67+	 8499 9921
8997	0	0	Ki67+	 8500 9544
8998	0	0	Ki67+	 8501 9519
8999	0	0	Ki67+	 8502 9175
9000	0	0	Ki67+	 8503 9582
9001	0	0	Ki67+	 8505 9659
9002	0	0	Ki67+	 8508 9437
9003	0	0	Ki67+	 8508 9638
9004	0	0	Ki67+	 8509 9336
9005	0	0	Ki67+	 8512 9625
9006	0	0	Ki67+	 8516 9772
9007	0	0	Ki67+	 8518 9710
9008	0	0	Ki67+	 8518 9835
9009	0	0	Ki67+	 8519 9357
9010	0	0	Ki67+	 8522 9722
9011	0	0	Ki67+	 8523 9392
9012	0	0	Ki67+	 8527 9760
9013	0	0	Ki67+	 8529 9513
9014	0	0	Ki67+	 8531 9815
9015	0	0	Ki67+	 8538 9362
9016	0	0	Ki67+	 8539 9422
9017	0	0	Ki67+	 8540 9460
9018	0	0	Ki67+	 8540 9585
9019	0	0	Ki67+	 8543 9403
9020	0	0	Ki67+	 8543 9912
9021	0	0	Ki67+	 8545 9623
9022	0	0	Ki67+	 8549 9706
9023	0	0	Ki67+	 8555 9943
9024	0	0	Ki67+	 8557 9766
9025	0	0	Ki67+	 8559 9624
9026	0	0	Ki67+	 8561 9906
9027	0	0	Ki67+	 8566 9816
9028	0	0	Ki67+	 8567 9541
9029	0	0	Ki67+	 8568 9470
9030	0	0	Ki67+	 8568 9715
9031	0	0	Ki67+	 8574 9526
9032	0	0	Ki67+	 8574 9922
9033	0	0	Ki67+	 8579 9732
9034	0	0	Ki67+	 8582 9945
9035	0	0	Ki67+	 8589 9805
9036	0	0	Ki67+	 8602 9947
9037	0	0	Ki67+	 8605 9833
9038	0	0	Ki67+	 8620 9357
9039	0	0	Ki67+	 8622 9329
9040	0	0	Ki67+	 8630 9309
9041	0	0	Ki67+	 8631 9750
9042	0	0	Ki67+	 8635 9673
9043	0	0	Ki67+	 8639 9947
9044	0	0	Ki67+	 8641 9773
9045	0	0	Ki67+	 8641 9917
9046	0	0	Ki67+	 8643 9377
9047	0	0	Ki67+	 8643 9604
9048	0	0	Ki67+	 8643 9862
9049	0	0	Ki67+	 8645 9359
9050	0	0	Ki67+	 8652 9580
9051	0	0	Ki67+	 8652 9727
9052	0	0	Ki67+	 8652 9742
9053	0	0	Ki67+	 8655 9282
9054	0	0	Ki67+	 8662 9623
9055	0	0	Ki67+	 8668 9308
9056	0	0	Ki67+	 8674 9379
9057	0	0	Ki67+	 8676 9671
9058	0	0	Ki67+	 8682 9357
9059	0	0	Ki67+	 8684 9723
9060	0	0	Ki67+	 8686 9566
9061	0	0	Ki67+	 8689 9744
9062	0	0	Ki67+	 8693 9713
9063	0	0	Ki67+	 8699 9827
9064	0	0	Ki67+	 8701 9373
9065	0	0	Ki67+	 8704 9648
9066	0	0	Ki67+	 8706 9788
9067	0	0	Ki67+	 8711 9286
9068	0	0	Ki67+	 8713 9663
9069	0	0	Ki67+	 8713 9955
9070	0	0	Ki67+	 8715 9745
9071	0	0	Ki67+	 8716 9415
9072	0	0	Ki67+	 8719 9561
9073	0	0	Ki67+	 8721 9481
9074	0	0	Ki67+	 8723 9709
9075	0	0	Ki67+	 8724 9343
9076	0	0	Ki67+	 8724 9655
9077	0	0	Ki67+	 8724 9888
9078	0	0	Ki67+	 8725 9399
9079	0	0	Ki67+	 8729 9271
9080	0	0	Ki67+	 8732 9460
9081	0	0	Ki67+	 8733 9807
9082	0	0	Ki67+	 8737 9783
9083	0	0	Ki67+	 8738 9419
9084	0	0	Ki67+	 8740 9927
9085	0	0	Ki67+	 8744 9737
9086	0	0	Ki67+	 8744 9873
9087	0	0	Ki67+	 8745 9286
9088	0	0	Ki67+	 8750 9925
9089	0	0	Ki67+	 8752 9442
9090	0	0	Ki67+	 8753 9900
9091	0	0	Ki67+	 8758 9549
9092	0	0	Ki67+	 8759 9398
9093	0	0	Ki67+	 8761 9886
9094	0	0	Ki67+	 8762 9335
9095	0	0	Ki67+	 8762 9693
9096	0	0	Ki67+	 8763 9275
9097	0	0	Ki67+	 8763 9953
9098	0	0	Ki67+	 8765 9482
9099	0	0	Ki67+	 8772 9419
9100	0	0	Ki67+	 8773 9301
9101	0	0	Ki67+	 8773 9516
9102	0	0	Ki67+	 8785 9526
9103	0	0	Ki67+	 8786 9900
9104	0	0	Ki67+	 8787 9462
9105	0	0	Ki67+	 8789 9479
9106	0	0	Ki67+	 8791 9711
9107	0	0	Ki67+	 8792 9811
9108	0	0	Ki67+	 8793 9684
9109	0	0	Ki67+	 8794 9251
9110	0	0	Ki67+	 8799 9418
9111	0	0	Ki67+	 8802 9768
9112	0	0	Ki67+	 8807 9441
9113	0	0	Ki67+	 8810 9705
9114	0	0	Ki67+	 8811 9775
9115	0	0	Ki67+	 8813 9907
9116	0	0	Ki67+	 8818 9654
9117	0	0	Ki67+	 8818 9785
9118	0	0	Ki67+	 8821 9217
9119	0	0	Ki67+	 8823 9409
9120	0	0	Ki67+	 8824 9581
9121	0	0	Ki67+	 8824 9624
9122	0	0	Ki67+	 8825 9344
9123	0	0	Ki67+	 8826 9369
9124	0	0	Ki67+	 8827 9806
9125	0	0	Ki67+	 8829 9421
9126	0	0	Ki67+	 8837 9204
9127	0	0	Ki67+	 8837 9575
9128	0	0	Ki67+	 8839 9672
9129	0	0	Ki67+	 8842 9867
9130	0	0	Ki67+	 8845 9541
9131	0	0	Ki67+	 8849 9698
9132	0	0	Ki67+	 8851 9722
9133	0	0	Ki67+	 8862 9305
9134	0	0	Ki67+	 8862 9836
9135	0	0	Ki67+	 8863 9201
9136	0	0	Ki67+	 8864 9237
9137	0	0	Ki67+	 8867 9452
9138	0	0	Ki67+	 8868 9938
9139	0	0	Ki67+	 8869 9642
9140	0	0	Ki67+	 8869 9659
9141	0	0	Ki67+	 8869 9809
9142	0	0	Ki67+	 8871 9965
9143	0	0	Ki67+	 8874 9524
9144	0	0	Ki67+	 8875 9734
9145	0	0	Ki67+	 8878 9831
9146	0	0	Ki67+	 8883 9386
9147	0	0	Ki67+	 8883 9912
9148	0	0	Ki67+	 8888 9344
9149	0	0	Ki67+	 8889 9884
9150	0	0	Ki67+	 8890 9223
9151	0	0	Ki67+	 8890 9423
9152	0	0	Ki67+	 8891 9178
9153	0	0	Ki67+	 8892 9556
9154	0	0	Ki67+	 8893 9299
9155	0	0	Ki67+	 8895 9666
9156	0	0	Ki67+	 8896 9544
9157	0	0	Ki67+	 8896 9622
9158	0	0	Ki67+	 8896 9647
9159	0	0	Ki67+	 8898 9490
9160	0	0	Ki67+	 8899 9712
9161	0	0	Ki67+	 8904 9517
9162	0	0	Ki67+	 8906 9470
9163	0	0	Ki67+	 8906 9694
9164	0	0	Ki67+	 8906 9875
9165	0	0	Ki67+	 8907 9918
9166	0	0	Ki67+	 8908 9900
9167	0	0	Ki67+	 8912 9436
9168	0	0	Ki67+	 8914 9742
9169	0	0	Ki67+	 8916 9819
9170	0	0	Ki67+	 8920 9710
9171	0	0	Ki67+	 8922 9829
9172	0	0	Ki67+	 8922 9853
9173	0	0	Ki67+	 8923 9963
9174	0	0	Ki67+	 8925 9404
9175	0	0	Ki67+	 8927 9315
9176	0	0	Ki67+	 8927 9499
9177	0	0	Ki67+	 8929 9277
9178	0	0	Ki67+	 8929 9389
9179	0	0	Ki67+	 8930 9518
9180	0	0	Ki67+	 8931 9469
9181	0	0	Ki67+	 8932 9802
9182	0	0	Ki67+	 8934 9187
9183	0	0	Ki67+	 8934 9597
9184	0	0	Ki67+	 8935 9351
9185	0	0	Ki67+	 8936 9883
9186	0	0	Ki67+	 8937 9844
9187	0	0	Ki67+	 8945 9911
9188	0	0	Ki67+	 8946 9289
9189	0	0	Ki67+	 8946 9401
9190	0	0	Ki67+	 8948 9883
9191	0	0	Ki67+	 8950 9529
9192	0	0	Ki67+	 8951 9645
9193	0	0	Ki67+	 8952 9873
9194	0	0	Ki67+	 8954 9713
9195	0	0	Ki67+	 8955 9267
9196	0	0	Ki67+	 8956 9435
9197	0	0	Ki67+	 8960 9247
9198	0	0	Ki67+	 8960 9738
9199	0	0	Ki67+	 8961 9700
9200	0	0	Ki67+	 8962 9910
9201	0	0	Ki67+	 8965 9358
9202	0	0	Ki67+	 8970 9432
9203	0	0	Ki67+	 8971 9581
9204	0	0	Ki67+	 8972 9397
9205	0	0	Ki67+	 8972 9934
9206	0	0	Ki67+	 8976 9872
9207	0	0	Ki67+	 8981 9436
9208	0	0	Ki67+	 8982 9552
9209	0	0	Ki67+	 8983 9715
9210	0	0	Ki67+	 8987 9223
9211	0	0	Ki67+	 8987 9750
9212	0	0	Ki67+	 8990 9962
9213	0	0	Ki67+	 8992 9335
9214	0	0	Ki67+	 8992 9366
9215	0	0	Ki67+	 8992 9504
9216	0	0	Ki67+	 8995 9202
9217	0	0	Ki67+	 8998 9890
9218	0	0	Ki67+	 8999 9914
9219	0	0	Ki67+	 9000 9419
9220	0	0	Ki67+	 9001 9778
9221	0	0	Ki67+	 9003 9928
9222	0	0	Ki67+	 9004 9662
9223	0	0	Ki67+	 9005 9758
9224	0	0	Ki67+	 9006 9678
9225	0	0	Ki67+	 9007 9619
9226	0	0	Ki67+	 9010 9742
9227	0	0	Ki67+	 9013 9187
9228	0	0	Ki67+	 9035 9234
9229	0	0	Ki67+	 9035 9626
9230	0	0	Ki67+	 9036 9189
9231	0	0	Ki67+	 9038 9172
9232	0	0	Ki67+	 9038 9614
9233	0	0	Ki67+	 9040 9676
9234	0	0	Ki67+	 9041 9244
9235	0	0	Ki67+	 9043 9779
9236	0	0	Ki67+	 9044 9285
9237	0	0	Ki67+	 9046 9486
9238	0	0	Ki67+	 9047 9330
9239	0	0	Ki67+	 9062 9730
9240	0	0	Ki67+	 9064 9425
9241	0	0	Ki67+	 9065 9260
9242	0	0	Ki67+	 9066 9699
9243	0	0	Ki67+	 9070 9289
9244	0	0	Ki67+	 9072 9899
9245	0	0	Ki67+	 9074 9197
9246	0	0	Ki67+	 9076 9481
9247	0	0	Ki67+	 9087 9864
9248	0	0	Ki67+	 9088 9536
9249	0	0	Ki67+	 9089 9468
9250	0	0	Ki67+	 9089 9827
9251	0	0	Ki67+	 9095 9243
9252	0	0	Ki67+	 9095 9896
9253	0	0	Ki67+	 9097 9285
9254	0	0	Ki67+	 9100 9856
9255	0	0	Ki67+	 9103 9402
9256	0	0	Ki67+	 9106 9307
9257	0	0	Ki67+	 9106 9386
9258	0	0	Ki67+	 9106 9494
9259	0	0	Ki67+	 9107 9626
9260	0	0	Ki67+	 9108 9218
9261	0	0	Ki67+	 9113 9823
9262	0	0	Ki67+	 9115 9589
9263	0	0	Ki67+	 9115 9952
9264	0	0	Ki67+	 9117 9335
9265	0	0	Ki67+	 9120 9539
9266	0	0	Ki67+	 9121 9241
9267	0	0	Ki67+	 9122 9633
9268	0	0	Ki67+	 9124 9287
9269	0	0	Ki67+	 9124 9595
9270	0	0	Ki67+	 9125 9785
9271	0	0	Ki67+	 9126 9925
9272	0	0	Ki67+	 9127 9330
9273	0	0	Ki67+	 9127 9810
9274	0	0	Ki67+	 9128 9618
9275	0	0	Ki67+	 9130 9550
9276	0	0	Ki67+	 9132 9362
9277	0	0	Ki67+	 9133 9500
9278	0	0	Ki67+	 9134 9750
9279	0	0	Ki67+	 9135 9586
9280	0	0	Ki67+	 9136 9430
9281	0	0	Ki67+	 9136 9472
9282	0	0	Ki67+	 9139 9936
9283	0	0	Ki67+	 9148 9559
9284	0	0	Ki67+	 9153 9300
9285	0	0	Ki67+	 9153 9614
9286	0	0	Ki67+	 9158 9853
9287	0	0	Ki67+	 9161 9926
9288	0	0	Ki67+	 9163 9341
9289	0	0	Ki67+	 9165 9417
9290	0	0	Ki67+	 9165 9650
9291	0	0	Ki67+	 9166 9747
9292	0	0	Ki67+	 9166 9802
9293	0	0	Ki67+	 9168 9488
9294	0	0	Ki67+	 9173 9386
9295	0	0	Ki67+	 9175 9454
9296	0	0	Ki67+	 9177 9834
9297	0	0	Ki67+	 9179 9419
9298	0	0	Ki67+	 9180 9803
9299	0	0	Ki67+	 9185 9471
9300	0	0	Ki67+	 9189 9315
9301	0	0	Ki67+	 9191 9416
9302	0	0	Ki67+	 9194 9566
9303	0	0	Ki67+	 9195 9220
9304	0	0	Ki67+	 9197 9436
9305	0	0	Ki67+	 9200 9841
9306	0	0	Ki67+	 9204 9630
9307	0	0	Ki67+	 9205 9940
9308	0	0	Ki67+	 9209 9865
9309	0	0	Ki67+	 9211 9733
9310	0	0	Ki67+	 9213 9697
9311	0	0	Ki67+	 9215 9833
9312	0	0	Ki67+	 9216 9198
9313	0	0	Ki67+	 9223 9530
9314	0	0	Ki67+	 9226 9431
9315	0	0	Ki67+	 9226 9870
9316	0	0	Ki67+	 9227 9593
9317	0	0	Ki67+	 9229 9618
9318	0	0	Ki67+	 8433 10361
9319	0	0	Ki67+	 8434 10179
9320	0	0	Ki67+	 8434 10631
9321	0	0	Ki67+	 8434 10657
9322	0	0	Ki67+	 8437 10139
9323	0	0	Ki67+	 8442 10444
9324	0	0	Ki67+	 8442 10554
9325	0	0	Ki67+	 8443 10469
9326	0	0	Ki67+	 8443 10697
9327	0	0	Ki67+	 8445 10343
9328	0	0	Ki67+	 8445 10590
9329	0	0	Ki67+	 8446 10128
9330	0	0	Ki67+	 8448 10239
9331	0	0	Ki67+	 8449 10091
9332	0	0	Ki67+	 8449 10399
9333	0	0	Ki67+	 8452 10497
9334	0	0	Ki67+	 8453 10045
9335	0	0	Ki67+	 8453 10669
9336	0	0	Ki67+	 8456 10370
9337	0	0	Ki67+	 8456 10536
9338	0	0	Ki67+	 8458 10726
9339	0	0	Ki67+	 8461 10169
9340	0	0	Ki67+	 8463 10203
9341	0	0	Ki67+	 8466 9983
9342	0	0	Ki67+	 8468 10467
9343	0	0	Ki67+	 8468 10748
9344	0	0	Ki67+	 8470 10403
9345	0	0	Ki67+	 8470 10534
9346	0	0	Ki67+	 8473 10570
9347	0	0	Ki67+	 8475 10299
9348	0	0	Ki67+	 8477 10434
9349	0	0	Ki67+	 8479 10542
9350	0	0	Ki67+	 8483 9992
9351	0	0	Ki67+	 8487 10022
9352	0	0	Ki67+	 8488 10312
9353	0	0	Ki67+	 8491 10638
9354	0	0	Ki67+	 8492 10084
9355	0	0	Ki67+	 8492 10152
9356	0	0	Ki67+	 8495 10045
9357	0	0	Ki67+	 8495 10254
9358	0	0	Ki67+	 8497 10699
9359	0	0	Ki67+	 8500 9976
9360	0	0	Ki67+	 8500 10442
9361	0	0	Ki67+	 8502 10417
9362	0	0	Ki67+	 8505 10741
9363	0	0	Ki67+	 8508 10286
9364	0	0	Ki67+	 8513 10177
9365	0	0	Ki67+	 8515 10038
9366	0	0	Ki67+	 8515 10107
9367	0	0	Ki67+	 8519 10072
9368	0	0	Ki67+	 8519 10516
9369	0	0	Ki67+	 8519 10737
9370	0	0	Ki67+	 8524 10282
9371	0	0	Ki67+	 8525 10490
9372	0	0	Ki67+	 8536 10018
9373	0	0	Ki67+	 8536 10583
9374	0	0	Ki67+	 8537 10628
9375	0	0	Ki67+	 8538 10147
9376	0	0	Ki67+	 8538 10410
9377	0	0	Ki67+	 8541 10098
9378	0	0	Ki67+	 8542 10396
9379	0	0	Ki67+	 8543 10324
9380	0	0	Ki67+	 8546 10347
9381	0	0	Ki67+	 8553 10760
9382	0	0	Ki67+	 8554 10304
9383	0	0	Ki67+	 8558 9987
9384	0	0	Ki67+	 8559 10544
9385	0	0	Ki67+	 8560 10702
9386	0	0	Ki67+	 8562 10464
9387	0	0	Ki67+	 8564 9973
9388	0	0	Ki67+	 8571 10069
9389	0	0	Ki67+	 8572 10451
9390	0	0	Ki67+	 8574 10010
9391	0	0	Ki67+	 8575 10036
9392	0	0	Ki67+	 8577 10281
9393	0	0	Ki67+	 8584 9974
9394	0	0	Ki67+	 8584 10634
9395	0	0	Ki67+	 8585 10500
9396	0	0	Ki67+	 8586 10692
9397	0	0	Ki67+	 8587 10221
9398	0	0	Ki67+	 8587 10300
9399	0	0	Ki67+	 8590 10481
9400	0	0	Ki67+	 8591 10588
9401	0	0	Ki67+	 8596 10319
9402	0	0	Ki67+	 8596 10351
9403	0	0	Ki67+	 8597 10618
9404	0	0	Ki67+	 8598 10509
9405	0	0	Ki67+	 8599 10755
9406	0	0	Ki67+	 8603 9995
9407	0	0	Ki67+	 8611 10084
9408	0	0	Ki67+	 8612 9986
9409	0	0	Ki67+	 8614 10012
9410	0	0	Ki67+	 8620 10124
9411	0	0	Ki67+	 8621 10439
9412	0	0	Ki67+	 8623 10628
9413	0	0	Ki67+	 8625 10505
9414	0	0	Ki67+	 8631 10315
9415	0	0	Ki67+	 8632 10109
9416	0	0	Ki67+	 8634 10016
9417	0	0	Ki67+	 8634 10137
9418	0	0	Ki67+	 8635 10755
9419	0	0	Ki67+	 8641 10181
9420	0	0	Ki67+	 8642 10664
9421	0	0	Ki67+	 8644 10091
9422	0	0	Ki67+	 8648 9991
9423	0	0	Ki67+	 8649 10198
9424	0	0	Ki67+	 8649 10418
9425	0	0	Ki67+	 8650 10588
9426	0	0	Ki67+	 8658 10151
9427	0	0	Ki67+	 8660 10648
9428	0	0	Ki67+	 8662 10164
9429	0	0	Ki67+	 8662 10540
9430	0	0	Ki67+	 8664 10345
9431	0	0	Ki67+	 8664 10411
9432	0	0	Ki67+	 8667 10374
9433	0	0	Ki67+	 8668 10517
9434	0	0	Ki67+	 8669 10032
9435	0	0	Ki67+	 8670 10764
9436	0	0	Ki67+	 8671 10397
9437	0	0	Ki67+	 8674 10470
9438	0	0	Ki67+	 8676 10224
9439	0	0	Ki67+	 8676 10301
9440	0	0	Ki67+	 8677 10094
9441	0	0	Ki67+	 8680 10023
9442	0	0	Ki67+	 8683 10400
9443	0	0	Ki67+	 8684 9983
9444	0	0	Ki67+	 8687 10703
9445	0	0	Ki67+	 8687 10726
9446	0	0	Ki67+	 8693 10654
9447	0	0	Ki67+	 8698 10544
9448	0	0	Ki67+	 8699 10440
9449	0	0	Ki67+	 8702 10003
9450	0	0	Ki67+	 8702 10214
9451	0	0	Ki67+	 8702 10384
9452	0	0	Ki67+	 8704 9985
9453	0	0	Ki67+	 8708 10291
9454	0	0	Ki67+	 8709 10252
9455	0	0	Ki67+	 8710 10670
9456	0	0	Ki67+	 8712 10095
9457	0	0	Ki67+	 8712 10570
9458	0	0	Ki67+	 8713 10533
9459	0	0	Ki67+	 8714 10478
9460	0	0	Ki67+	 8717 10611
9461	0	0	Ki67+	 8720 10555
9462	0	0	Ki67+	 8722 10117
9463	0	0	Ki67+	 8723 10198
9464	0	0	Ki67+	 8724 10319
9465	0	0	Ki67+	 8726 10060
9466	0	0	Ki67+	 8729 10167
9467	0	0	Ki67+	 8729 10242
9468	0	0	Ki67+	 8731 10220
9469	0	0	Ki67+	 8733 10265
9470	0	0	Ki67+	 8735 10083
9471	0	0	Ki67+	 8738 10294
9472	0	0	Ki67+	 8740 10446
9473	0	0	Ki67+	 8742 10590
9474	0	0	Ki67+	 8744 10522
9475	0	0	Ki67+	 8748 10422
9476	0	0	Ki67+	 8751 10613
9477	0	0	Ki67+	 8753 10054
9478	0	0	Ki67+	 8753 10219
9479	0	0	Ki67+	 8754 10328
9480	0	0	Ki67+	 8756 10432
9481	0	0	Ki67+	 8757 9971
9482	0	0	Ki67+	 8757 10560
9483	0	0	Ki67+	 8757 10584
9484	0	0	Ki67+	 8760 10624
9485	0	0	Ki67+	 8763 10238
9486	0	0	Ki67+	 8764 10451
9487	0	0	Ki67+	 8766 10485
9488	0	0	Ki67+	 8767 10081
9489	0	0	Ki67+	 8771 10028
9490	0	0	Ki67+	 8774 10057
9491	0	0	Ki67+	 8778 10527
9492	0	0	Ki67+	 8782 10566
9493	0	0	Ki67+	 8786 10750
9494	0	0	Ki67+	 8787 10202
9495	0	0	Ki67+	 8787 10330
9496	0	0	Ki67+	 8791 10453
9497	0	0	Ki67+	 8792 10303
9498	0	0	Ki67+	 8794 10319
9499	0	0	Ki67+	 8800 10461
9500	0	0	Ki67+	 8800 10497
9501	0	0	Ki67+	 8802 10736
9502	0	0	Ki67+	 8804 10364
9503	0	0	Ki67+	 8809 10284
9504	0	0	Ki67+	 8809 10720
9505	0	0	Ki67+	 8816 10000
9506	0	0	Ki67+	 8816 10205
9507	0	0	Ki67+	 8817 10440
9508	0	0	Ki67+	 8820 10161
9509	0	0	Ki67+	 8820 10344
9510	0	0	Ki67+	 8823 10738
9511	0	0	Ki67+	 8827 10227
9512	0	0	Ki67+	 8833 10159
9513	0	0	Ki67+	 8835 10707
9514	0	0	Ki67+	 8837 10395
9515	0	0	Ki67+	 8842 10195
9516	0	0	Ki67+	 8845 10315
9517	0	0	Ki67+	 8851 10734
9518	0	0	Ki67+	 8854 10067
9519	0	0	Ki67+	 8854 10695
9520	0	0	Ki67+	 8855 10034
9521	0	0	Ki67+	 8856 10245
9522	0	0	Ki67+	 8858 10273
9523	0	0	Ki67+	 8859 10389
9524	0	0	Ki67+	 8864 10553
9525	0	0	Ki67+	 8865 10187
9526	0	0	Ki67+	 8866 10668
9527	0	0	Ki67+	 8868 10353
9528	0	0	Ki67+	 8869 9981
9529	0	0	Ki67+	 8876 10326
9530	0	0	Ki67+	 8877 10496
9531	0	0	Ki67+	 8879 10231
9532	0	0	Ki67+	 8880 10006
9533	0	0	Ki67+	 8881 10429
9534	0	0	Ki67+	 8882 10390
9535	0	0	Ki67+	 8883 10469
9536	0	0	Ki67+	 8883 10583
9537	0	0	Ki67+	 8886 10524
9538	0	0	Ki67+	 8887 10242
9539	0	0	Ki67+	 8887 10274
9540	0	0	Ki67+	 8888 10762
9541	0	0	Ki67+	 8889 10106
9542	0	0	Ki67+	 8889 10570
9543	0	0	Ki67+	 8891 10719
9544	0	0	Ki67+	 8892 10647
9545	0	0	Ki67+	 8896 10363
9546	0	0	Ki67+	 8896 10559
9547	0	0	Ki67+	 8897 10233
9548	0	0	Ki67+	 8899 10178
9549	0	0	Ki67+	 8901 10019
9550	0	0	Ki67+	 8903 10056
9551	0	0	Ki67+	 8906 9988
9552	0	0	Ki67+	 8906 10476
9553	0	0	Ki67+	 8912 10523
9554	0	0	Ki67+	 8912 10689
9555	0	0	Ki67+	 8915 10093
9556	0	0	Ki67+	 8916 10210
9557	0	0	Ki67+	 8917 10309
9558	0	0	Ki67+	 8920 10256
9559	0	0	Ki67+	 8921 10549
9560	0	0	Ki67+	 8923 10572
9561	0	0	Ki67+	 8929 10222
9562	0	0	Ki67+	 8929 10747
9563	0	0	Ki67+	 8930 10173
9564	0	0	Ki67+	 8932 10714
9565	0	0	Ki67+	 8933 10485
9566	0	0	Ki67+	 8933 10767
9567	0	0	Ki67+	 8934 10309
9568	0	0	Ki67+	 8936 10391
9569	0	0	Ki67+	 8937 10441
9570	0	0	Ki67+	 8940 10534
9571	0	0	Ki67+	 8944 9995
9572	0	0	Ki67+	 8945 10112
9573	0	0	Ki67+	 8945 10287
9574	0	0	Ki67+	 8948 10193
9575	0	0	Ki67+	 8949 10259
9576	0	0	Ki67+	 8949 10563
9577	0	0	Ki67+	 8955 10358
9578	0	0	Ki67+	 8958 10739
9579	0	0	Ki67+	 8965 10076
9580	0	0	Ki67+	 8966 10201
9581	0	0	Ki67+	 8966 10222
9582	0	0	Ki67+	 8967 10042
9583	0	0	Ki67+	 8967 10165
9584	0	0	Ki67+	 8973 10134
9585	0	0	Ki67+	 8975 10405
9586	0	0	Ki67+	 8976 10594
9587	0	0	Ki67+	 8979 10333
9588	0	0	Ki67+	 8980 10479
9589	0	0	Ki67+	 8980 10536
9590	0	0	Ki67+	 8980 10709
9591	0	0	Ki67+	 8983 10649
9592	0	0	Ki67+	 8983 10682
9593	0	0	Ki67+	 8984 10189
9594	0	0	Ki67+	 8984 10516
9595	0	0	Ki67+	 8988 10035
9596	0	0	Ki67+	 8989 10155
9597	0	0	Ki67+	 8991 10074
9598	0	0	Ki67+	 8993 10255
9599	0	0	Ki67+	 8993 10369
9600	0	0	Ki67+	 8997 10735
9601	0	0	Ki67+	 9000 10096
9602	0	0	Ki67+	 9003 10339
9603	0	0	Ki67+	 9004 10048
9604	0	0	Ki67+	 9004 10074
9605	0	0	Ki67+	 9004 10761
9606	0	0	Ki67+	 9005 10272
9607	0	0	Ki67+	 9006 10128
9608	0	0	Ki67+	 9009 10235
9609	0	0	Ki67+	 9011 10300
9610	0	0	Ki67+	 9012 10184
9611	0	0	Ki67+	 9016 10219
9612	0	0	Ki67+	 9018 10043
9613	0	0	Ki67+	 9021 10413
9614	0	0	Ki67+	 9025 10070
9615	0	0	Ki67+	 9027 10123
9616	0	0	Ki67+	 9027 10668
9617	0	0	Ki67+	 9036 10718
9618	0	0	Ki67+	 9036 10757
9619	0	0	Ki67+	 9037 10151
9620	0	0	Ki67+	 9037 10239
9621	0	0	Ki67+	 9037 10460
9622	0	0	Ki67+	 9039 10675
9623	0	0	Ki67+	 9043 9975
9624	0	0	Ki67+	 9045 10633
9625	0	0	Ki67+	 9046 10053
9626	0	0	Ki67+	 9047 10172
9627	0	0	Ki67+	 9052 10258
9628	0	0	Ki67+	 9052 10342
9629	0	0	Ki67+	 9055 10698
9630	0	0	Ki67+	 9056 10236
9631	0	0	Ki67+	 9058 10119
9632	0	0	Ki67+	 9061 10024
9633	0	0	Ki67+	 9062 10104
9634	0	0	Ki67+	 9063 10716
9635	0	0	Ki67+	 9064 10442
9636	0	0	Ki67+	 9065 10391
9637	0	0	Ki67+	 9066 10202
9638	0	0	Ki67+	 9070 10673
9639	0	0	Ki67+	 9073 10619
9640	0	0	Ki67+	 9074 10125
9641	0	0	Ki67+	 9076 10381
9642	0	0	Ki67+	 9084 10158
9643	0	0	Ki67+	 9086 10081
9644	0	0	Ki67+	 9086 10754
9645	0	0	Ki67+	 9089 10696
9646	0	0	Ki67+	 9091 10010
9647	0	0	Ki67+	 9091 10223
9648	0	0	Ki67+	 9093 10102
9649	0	0	Ki67+	 9093 10677
9650	0	0	Ki67+	 9095 10172
9651	0	0	Ki67+	 9097 10724
9652	0	0	Ki67+	 9098 10318
9653	0	0	Ki67+	 9098 10513
9654	0	0	Ki67+	 9101 10263
9655	0	0	Ki67+	 9104 10287
9656	0	0	Ki67+	 9106 10340
9657	0	0	Ki67+	 9108 10536
9658	0	0	Ki67+	 9109 9985
9659	0	0	Ki67+	 9109 10212
9660	0	0	Ki67+	 9109 10593
9661	0	0	Ki67+	 9110 10485
9662	0	0	Ki67+	 9111 10027
9663	0	0	Ki67+	 9111 10420
9664	0	0	Ki67+	 9111 10495
9665	0	0	Ki67+	 9111 10603
9666	0	0	Ki67+	 9114 10065
9667	0	0	Ki67+	 9116 10679
9668	0	0	Ki67+	 9120 10097
9669	0	0	Ki67+	 9121 10665
9670	0	0	Ki67+	 9123 10297
9671	0	0	Ki67+	 9124 10123
9672	0	0	Ki67+	 9126 10000
9673	0	0	Ki67+	 9126 10376
9674	0	0	Ki67+	 9128 10176
9675	0	0	Ki67+	 9130 10268
9676	0	0	Ki67+	 9131 10659
9677	0	0	Ki67+	 9133 10405
9678	0	0	Ki67+	 9134 10587
9679	0	0	Ki67+	 9135 10330
9680	0	0	Ki67+	 9136 10089
9681	0	0	Ki67+	 9137 10516
9682	0	0	Ki67+	 9141 10161
9683	0	0	Ki67+	 9142 10577
9684	0	0	Ki67+	 9143 10529
9685	0	0	Ki67+	 9144 10274
9686	0	0	Ki67+	 9146 10463
9687	0	0	Ki67+	 9148 10442
9688	0	0	Ki67+	 9148 10641
9689	0	0	Ki67+	 9151 9984
9690	0	0	Ki67+	 9152 10711
9691	0	0	Ki67+	 9154 10321
9692	0	0	Ki67+	 9157 10142
9693	0	0	Ki67+	 9157 10756
9694	0	0	Ki67+	 9160 10527
9695	0	0	Ki67+	 9161 10041
9696	0	0	Ki67+	 9163 10126
9697	0	0	Ki67+	 9164 10409
9698	0	0	Ki67+	 9165 10276
9699	0	0	Ki67+	 9165 10572
9700	0	0	Ki67+	 9168 10251
9701	0	0	Ki67+	 9168 10750
9702	0	0	Ki67+	 9169 10723
9703	0	0	Ki67+	 9172 10062
9704	0	0	Ki67+	 9175 10379
9705	0	0	Ki67+	 9177 10502
9706	0	0	Ki67+	 9178 10428
9707	0	0	Ki67+	 9185 10286
9708	0	0	Ki67+	 9185 10687
9709	0	0	Ki67+	 9188 10400
9710	0	0	Ki67+	 9188 10710
9711	0	0	Ki67+	 9191 10217
9712	0	0	Ki67+	 9192 10248
9713	0	0	Ki67+	 9194 10535
9714	0	0	Ki67+	 9196 10124
9715	0	0	Ki67+	 9196 10432
9716	0	0	Ki67+	 9199 10498
9717	0	0	Ki67+	 9203 10673
9718	0	0	Ki67+	 9204 10141
9719	0	0	Ki67+	 9204 10700
9720	0	0	Ki67+	 9206 10313
9721	0	0	Ki67+	 9210 10069
9722	0	0	Ki67+	 9210 10646
9723	0	0	Ki67+	 9211 10691
9724	0	0	Ki67+	 9212 10754
9725	0	0	Ki67+	 9215 10098
9726	0	0	Ki67+	 9215 10335
9727	0	0	Ki67+	 9216 10110
9728	0	0	Ki67+	 9216 10303
9729	0	0	Ki67+	 9218 10210
9730	0	0	Ki67+	 9220 10079
9731	0	0	Ki67+	 9220 10220
9732	0	0	Ki67+	 9222 10042
9733	0	0	Ki67+	 9224 10483
9734	0	0	Ki67+	 9229 10372
9735	0	0	Ki67+	 9230 10450
9736	0	0	Ki67+	 9231 10642
9737	0	0	Ki67+	 8435 11133
9738	0	0	Ki67+	 8436 10916
9739	0	0	Ki67+	 8442 11250
9740	0	0	Ki67+	 8444 11409
9741	0	0	Ki67+	 8444 11439
9742	0	0	Ki67+	 8445 11476
9743	0	0	Ki67+	 8448 11523
9744	0	0	Ki67+	 8452 11505
9745	0	0	Ki67+	 8454 11265
9746	0	0	Ki67+	 8461 11330
9747	0	0	Ki67+	 8462 11523
9748	0	0	Ki67+	 8472 11165
9749	0	0	Ki67+	 8476 11370
9750	0	0	Ki67+	 8476 11404
9751	0	0	Ki67+	 8476 11483
9752	0	0	Ki67+	 8477 11271
9753	0	0	Ki67+	 8481 11213
9754	0	0	Ki67+	 8482 10859
9755	0	0	Ki67+	 8482 11154
9756	0	0	Ki67+	 8484 10803
9757	0	0	Ki67+	 8485 11337
9758	0	0	Ki67+	 8489 11505
9759	0	0	Ki67+	 8495 11275
9760	0	0	Ki67+	 8496 11230
9761	0	0	Ki67+	 8497 11469
9762	0	0	Ki67+	 8500 11423
9763	0	0	Ki67+	 8502 11245
9764	0	0	Ki67+	 8504 11498
9765	0	0	Ki67+	 8505 11018
9766	0	0	Ki67+	 8505 11351
9767	0	0	Ki67+	 8506 11158
9768	0	0	Ki67+	 8510 10805
9769	0	0	Ki67+	 8512 11400
9770	0	0	Ki67+	 8513 11071
9771	0	0	Ki67+	 8519 11327
9772	0	0	Ki67+	 8525 11012
9773	0	0	Ki67+	 8527 11232
9774	0	0	Ki67+	 8531 11094
9775	0	0	Ki67+	 8532 11218
9776	0	0	Ki67+	 8533 11419
9777	0	0	Ki67+	 8534 11260
9778	0	0	Ki67+	 8536 10977
9779	0	0	Ki67+	 8543 11042
9780	0	0	Ki67+	 8544 10873
9781	0	0	Ki67+	 8549 11277
9782	0	0	Ki67+	 8553 11440
9783	0	0	Ki67+	 8555 11106
9784	0	0	Ki67+	 8558 10879
9785	0	0	Ki67+	 8558 11547
9786	0	0	Ki67+	 8565 10986
9787	0	0	Ki67+	 8565 11186
9788	0	0	Ki67+	 8567 11066
9789	0	0	Ki67+	 8568 10828
9790	0	0	Ki67+	 8568 11271
9791	0	0	Ki67+	 8569 11242
9792	0	0	Ki67+	 8569 11296
9793	0	0	Ki67+	 8572 10798
9794	0	0	Ki67+	 8572 11226
9795	0	0	Ki67+	 8576 11028
9796	0	0	Ki67+	 8577 10853
9797	0	0	Ki67+	 8577 10970
9798	0	0	Ki67+	 8590 11478
9799	0	0	Ki67+	 8594 11311
9800	0	0	Ki67+	 8596 11007
9801	0	0	Ki67+	 8597 11226
9802	0	0	Ki67+	 8598 11542
9803	0	0	Ki67+	 8601 11361
9804	0	0	Ki67+	 8604 10823
9805	0	0	Ki67+	 8605 10919
9806	0	0	Ki67+	 8606 11453
9807	0	0	Ki67+	 8608 10796
9808	0	0	Ki67+	 8611 10952
9809	0	0	Ki67+	 8612 11387
9810	0	0	Ki67+	 8615 10862
9811	0	0	Ki67+	 8616 11049
9812	0	0	Ki67+	 8617 11238
9813	0	0	Ki67+	 8618 11484
9814	0	0	Ki67+	 8619 11152
9815	0	0	Ki67+	 8622 11118
9816	0	0	Ki67+	 8622 11553
9817	0	0	Ki67+	 8623 10793
9818	0	0	Ki67+	 8624 11179
9819	0	0	Ki67+	 8626 11360
9820	0	0	Ki67+	 8630 11304
9821	0	0	Ki67+	 8631 10804
9822	0	0	Ki67+	 8638 11006
9823	0	0	Ki67+	 8641 11402
9824	0	0	Ki67+	 8643 11153
9825	0	0	Ki67+	 8646 11046
9826	0	0	Ki67+	 8646 11280
9827	0	0	Ki67+	 8646 11353
9828	0	0	Ki67+	 8647 10943
9829	0	0	Ki67+	 8649 11438
9830	0	0	Ki67+	 8651 11021
9831	0	0	Ki67+	 8652 11184
9832	0	0	Ki67+	 8658 11469
9833	0	0	Ki67+	 8658 11538
9834	0	0	Ki67+	 8659 11158
9835	0	0	Ki67+	 8661 11294
9836	0	0	Ki67+	 8661 11553
9837	0	0	Ki67+	 8664 10824
9838	0	0	Ki67+	 8664 11385
9839	0	0	Ki67+	 8667 11213
9840	0	0	Ki67+	 8682 11140
9841	0	0	Ki67+	 8683 11521
9842	0	0	Ki67+	 8686 10979
9843	0	0	Ki67+	 8686 11109
9844	0	0	Ki67+	 8689 11096
9845	0	0	Ki67+	 8689 11463
9846	0	0	Ki67+	 8689 11499
9847	0	0	Ki67+	 8689 11554
9848	0	0	Ki67+	 8695 10855
9849	0	0	Ki67+	 8695 11239
9850	0	0	Ki67+	 8696 11154
9851	0	0	Ki67+	 8697 11198
9852	0	0	Ki67+	 8698 11414
9853	0	0	Ki67+	 8701 11524
9854	0	0	Ki67+	 8708 10964
9855	0	0	Ki67+	 8711 11076
9856	0	0	Ki67+	 8713 11162
9857	0	0	Ki67+	 8714 11215
9858	0	0	Ki67+	 8714 11488
9859	0	0	Ki67+	 8714 11540
9860	0	0	Ki67+	 8719 11439
9861	0	0	Ki67+	 8720 11059
9862	0	0	Ki67+	 8725 11240
9863	0	0	Ki67+	 8730 11093
9864	0	0	Ki67+	 8735 11561
9865	0	0	Ki67+	 8736 10924
9866	0	0	Ki67+	 8736 11455
9867	0	0	Ki67+	 8737 11225
9868	0	0	Ki67+	 8738 11379
9869	0	0	Ki67+	 8740 11151
9870	0	0	Ki67+	 8740 11245
9871	0	0	Ki67+	 8752 11427
9872	0	0	Ki67+	 8754 11046
9873	0	0	Ki67+	 8754 11171
9874	0	0	Ki67+	 8755 11539
9875	0	0	Ki67+	 8757 11081
9876	0	0	Ki67+	 8757 11219
9877	0	0	Ki67+	 8768 11191
9878	0	0	Ki67+	 8768 11225
9879	0	0	Ki67+	 8775 11461
9880	0	0	Ki67+	 8776 11378
9881	0	0	Ki67+	 8777 10917
9882	0	0	Ki67+	 8780 11471
9883	0	0	Ki67+	 8781 11084
9884	0	0	Ki67+	 8781 11334
9885	0	0	Ki67+	 8782 11172
9886	0	0	Ki67+	 8783 11037
9887	0	0	Ki67+	 8784 11230
9888	0	0	Ki67+	 8786 11444
9889	0	0	Ki67+	 8789 10921
9890	0	0	Ki67+	 8791 10935
9891	0	0	Ki67+	 8796 10773
9892	0	0	Ki67+	 8796 10868
9893	0	0	Ki67+	 8796 11182
9894	0	0	Ki67+	 8798 11079
9895	0	0	Ki67+	 8798 11446
9896	0	0	Ki67+	 8798 11501
9897	0	0	Ki67+	 8807 11329
9898	0	0	Ki67+	 8815 11022
9899	0	0	Ki67+	 8817 11041
9900	0	0	Ki67+	 8818 11234
9901	0	0	Ki67+	 8819 10900
9902	0	0	Ki67+	 8820 11487
9903	0	0	Ki67+	 8821 11124
9904	0	0	Ki67+	 8822 11149
9905	0	0	Ki67+	 8823 11467
9906	0	0	Ki67+	 8823 11517
9907	0	0	Ki67+	 8825 11100
9908	0	0	Ki67+	 8826 11211
9909	0	0	Ki67+	 8831 11554
9910	0	0	Ki67+	 8832 10845
9911	0	0	Ki67+	 8833 10948
9912	0	0	Ki67+	 8836 11104
9913	0	0	Ki67+	 8837 11178
9914	0	0	Ki67+	 8842 11494
9915	0	0	Ki67+	 8844 11038
9916	0	0	Ki67+	 8844 11338
9917	0	0	Ki67+	 8845 11369
9918	0	0	Ki67+	 8846 10835
9919	0	0	Ki67+	 8847 10962
9920	0	0	Ki67+	 8847 11157
9921	0	0	Ki67+	 8850 10810
9922	0	0	Ki67+	 8853 11194
9923	0	0	Ki67+	 8853 11294
9924	0	0	Ki67+	 8854 10927
9925	0	0	Ki67+	 8856 11218
9926	0	0	Ki67+	 8856 11531
9927	0	0	Ki67+	 8858 11081
9928	0	0	Ki67+	 8860 10883
9929	0	0	Ki67+	 8862 10836
9930	0	0	Ki67+	 8864 10798
9931	0	0	Ki67+	 8865 11017
9932	0	0	Ki67+	 8869 10920
9933	0	0	Ki67+	 8870 10892
9934	0	0	Ki67+	 8871 11491
9935	0	0	Ki67+	 8874 11114
9936	0	0	Ki67+	 8879 10858
9937	0	0	Ki67+	 8879 11291
9938	0	0	Ki67+	 8879 11382
9939	0	0	Ki67+	 8881 10942
9940	0	0	Ki67+	 8887 11032
9941	0	0	Ki67+	 8892 10957
9942	0	0	Ki67+	 8895 10831
9943	0	0	Ki67+	 8895 10931
9944	0	0	Ki67+	 8897 10906
9945	0	0	Ki67+	 8903 10779
9946	0	0	Ki67+	 8908 10885
9947	0	0	Ki67+	 8909 11354
9948	0	0	Ki67+	 8914 11079
9949	0	0	Ki67+	 8914 11117
9950	0	0	Ki67+	 8915 10795
9951	0	0	Ki67+	 8916 10944
9952	0	0	Ki67+	 8916 11062
9953	0	0	Ki67+	 8917 11292
9954	0	0	Ki67+	 8917 11341
9955	0	0	Ki67+	 8923 11214
9956	0	0	Ki67+	 8925 11015
9957	0	0	Ki67+	 8928 10915
9958	0	0	Ki67+	 8934 11209
9959	0	0	Ki67+	 8936 10928
9960	0	0	Ki67+	 8938 10795
9961	0	0	Ki67+	 8939 11040
9962	0	0	Ki67+	 8940 11551
9963	0	0	Ki67+	 8943 10882
9964	0	0	Ki67+	 8943 11272
9965	0	0	Ki67+	 8951 11235
9966	0	0	Ki67+	 8953 10808
9967	0	0	Ki67+	 8956 11197
9968	0	0	Ki67+	 8962 10931
9969	0	0	Ki67+	 8962 11036
9970	0	0	Ki67+	 8970 10858
9971	0	0	Ki67+	 8973 10960
9972	0	0	Ki67+	 8976 10911
9973	0	0	Ki67+	 8976 10989
9974	0	0	Ki67+	 8984 11459
9975	0	0	Ki67+	 8992 10825
9976	0	0	Ki67+	 8998 10880
9977	0	0	Ki67+	 9000 10898
9978	0	0	Ki67+	 9001 11382
9979	0	0	Ki67+	 9001 11444
9980	0	0	Ki67+	 9005 11545
9981	0	0	Ki67+	 9015 10838
9982	0	0	Ki67+	 9016 11491
9983	0	0	Ki67+	 9017 11316
9984	0	0	Ki67+	 9018 10774
9985	0	0	Ki67+	 9021 11533
9986	0	0	Ki67+	 9026 10877
9987	0	0	Ki67+	 9026 11136
9988	0	0	Ki67+	 9031 10793
9989	0	0	Ki67+	 9031 11312
9990	0	0	Ki67+	 9034 11007
9991	0	0	Ki67+	 9034 11162
9992	0	0	Ki67+	 9038 10941
9993	0	0	Ki67+	 9043 10981
9994	0	0	Ki67+	 9043 11265
9995	0	0	Ki67+	 9043 11503
9996	0	0	Ki67+	 9046 10808
9997	0	0	Ki67+	 9049 11117
9998	0	0	Ki67+	 9049 11293
9999	0	0	Ki67+	 9050 11134
10000	0	0	Ki67+	 9050 11405
10001	0	0	Ki67+	 9051 10775
10002	0	0	Ki67+	 9054 11067
10003	0	0	Ki67+	 9056 11424
10004	0	0	Ki67+	 9059 11243
10005	0	0	Ki67+	 9060 10783
10006	0	0	Ki67+	 9060 11275
10007	0	0	Ki67+	 9063 10917
10008	0	0	Ki67+	 9064 10962
10009	0	0	Ki67+	 9064 11509
10010	0	0	Ki67+	 9068 10804
10011	0	0	Ki67+	 9070 10898
10012	0	0	Ki67+	 9073 10940
10013	0	0	Ki67+	 9073 11027
10014	0	0	Ki67+	 9075 11359
10015	0	0	Ki67+	 9075 11491
10016	0	0	Ki67+	 9078 11057
10017	0	0	Ki67+	 9078 11103
10018	0	0	Ki67+	 9081 11227
10019	0	0	Ki67+	 9083 11000
10020	0	0	Ki67+	 9083 11203
10021	0	0	Ki67+	 9085 10878
10022	0	0	Ki67+	 9091 11185
10023	0	0	Ki67+	 9093 11402
10024	0	0	Ki67+	 9095 10986
10025	0	0	Ki67+	 9096 11091
10026	0	0	Ki67+	 9096 11417
10027	0	0	Ki67+	 9102 11166
10028	0	0	Ki67+	 9105 11363
10029	0	0	Ki67+	 9106 11337
10030	0	0	Ki67+	 9107 11068
10031	0	0	Ki67+	 9108 11527
10032	0	0	Ki67+	 9114 11080
10033	0	0	Ki67+	 9116 11477
10034	0	0	Ki67+	 9118 11290
10035	0	0	Ki67+	 9122 11141
10036	0	0	Ki67+	 9123 11530
10037	0	0	Ki67+	 9126 11298
10038	0	0	Ki67+	 9129 11006
10039	0	0	Ki67+	 9131 11052
10040	0	0	Ki67+	 9133 11366
10041	0	0	Ki67+	 9133 11539
10042	0	0	Ki67+	 9135 10921
10043	0	0	Ki67+	 9135 11278
10044	0	0	Ki67+	 9135 11461
10045	0	0	Ki67+	 9136 10777
10046	0	0	Ki67+	 9136 10849
10047	0	0	Ki67+	 9137 11239
10048	0	0	Ki67+	 9137 11557
10049	0	0	Ki67+	 9139 11491
10050	0	0	Ki67+	 9144 10833
10051	0	0	Ki67+	 9146 11414
10052	0	0	Ki67+	 9146 11435
10053	0	0	Ki67+	 9150 10901
10054	0	0	Ki67+	 9151 10797
10055	0	0	Ki67+	 9151 10944
10056	0	0	Ki67+	 9151 11020
10057	0	0	Ki67+	 9154 11185
10058	0	0	Ki67+	 9155 11215
10059	0	0	Ki67+	 9155 11541
10060	0	0	Ki67+	 9156 11481
10061	0	0	Ki67+	 9157 10976
10062	0	0	Ki67+	 9157 11294
10063	0	0	Ki67+	 9157 11516
10064	0	0	Ki67+	 9158 11444
10065	0	0	Ki67+	 9162 10808
10066	0	0	Ki67+	 9162 11401
10067	0	0	Ki67+	 9166 10994
10068	0	0	Ki67+	 9167 11467
10069	0	0	Ki67+	 9170 10872
10070	0	0	Ki67+	 9175 11211
10071	0	0	Ki67+	 9176 10958
10072	0	0	Ki67+	 9176 11118
10073	0	0	Ki67+	 9177 11508
10074	0	0	Ki67+	 9179 11189
10075	0	0	Ki67+	 9180 11360
10076	0	0	Ki67+	 9183 10796
10077	0	0	Ki67+	 9183 11271
10078	0	0	Ki67+	 9183 11539
10079	0	0	Ki67+	 9184 10904
10080	0	0	Ki67+	 9184 11246
10081	0	0	Ki67+	 9190 10960
10082	0	0	Ki67+	 9191 10772
10083	0	0	Ki67+	 9193 11346
10084	0	0	Ki67+	 9194 10842
10085	0	0	Ki67+	 9196 11091
10086	0	0	Ki67+	 9201 10935
10087	0	0	Ki67+	 9202 10886
10088	0	0	Ki67+	 9203 11199
10089	0	0	Ki67+	 9204 11215
10090	0	0	Ki67+	 9206 10820
10091	0	0	Ki67+	 9206 11323
10092	0	0	Ki67+	 9211 11017
10093	0	0	Ki67+	 9212 10859
10094	0	0	Ki67+	 9212 11143
10095	0	0	Ki67+	 9214 11072
10096	0	0	Ki67+	 9216 11168
10097	0	0	Ki67+	 9218 11554
10098	0	0	Ki67+	 9221 10909
10099	0	0	Ki67+	 9222 11120
10100	0	0	Ki67+	 9222 11209
10101	0	0	Ki67+	 9224 11327
10102	0	0	Ki67+	 9227 10809
10103	0	0	Ki67+	 9228 10993
10104	0	0	Ki67+	 9231 11144
10105	0	0	Ki67+	 8438 11845
10106	0	0	Ki67+	 8440 11706
10107	0	0	Ki67+	 8440 12252
10108	0	0	Ki67+	 8441 11878
10109	0	0	Ki67+	 8447 11917
10110	0	0	Ki67+	 8448 11812
10111	0	0	Ki67+	 8450 11677
10112	0	0	Ki67+	 8453 11853
10113	0	0	Ki67+	 8454 11712
10114	0	0	Ki67+	 8454 12063
10115	0	0	Ki67+	 8457 11645
10116	0	0	Ki67+	 8459 11931
10117	0	0	Ki67+	 8468 11907
10118	0	0	Ki67+	 8471 12255
10119	0	0	Ki67+	 8475 11951
10120	0	0	Ki67+	 8476 11739
10121	0	0	Ki67+	 8479 11796
10122	0	0	Ki67+	 8484 11864
10123	0	0	Ki67+	 8486 11727
10124	0	0	Ki67+	 8487 11882
10125	0	0	Ki67+	 8491 11810
10126	0	0	Ki67+	 8492 12247
10127	0	0	Ki67+	 8494 11747
10128	0	0	Ki67+	 8497 11966
10129	0	0	Ki67+	 8500 11920
10130	0	0	Ki67+	 8503 11843
10131	0	0	Ki67+	 8506 12130
10132	0	0	Ki67+	 8507 12205
10133	0	0	Ki67+	 8509 12086
10134	0	0	Ki67+	 8515 11792
10135	0	0	Ki67+	 8517 11819
10136	0	0	Ki67+	 8520 11632
10137	0	0	Ki67+	 8520 11748
10138	0	0	Ki67+	 8520 12178
10139	0	0	Ki67+	 8523 11849
10140	0	0	Ki67+	 8525 12231
10141	0	0	Ki67+	 8528 12203
10142	0	0	Ki67+	 8535 11662
10143	0	0	Ki67+	 8535 11769
10144	0	0	Ki67+	 8536 11828
10145	0	0	Ki67+	 8540 11608
10146	0	0	Ki67+	 8543 11644
10147	0	0	Ki67+	 8556 11662
10148	0	0	Ki67+	 8556 11747
10149	0	0	Ki67+	 8558 11795
10150	0	0	Ki67+	 8560 11780
10151	0	0	Ki67+	 8563 11890
10152	0	0	Ki67+	 8564 11630
10153	0	0	Ki67+	 8571 11587
10154	0	0	Ki67+	 8581 12108
10155	0	0	Ki67+	 8587 11657
10156	0	0	Ki67+	 8588 12154
10157	0	0	Ki67+	 8589 11624
10158	0	0	Ki67+	 8589 11760
10159	0	0	Ki67+	 8590 11847
10160	0	0	Ki67+	 8590 12132
10161	0	0	Ki67+	 8593 11961
10162	0	0	Ki67+	 8599 11907
10163	0	0	Ki67+	 8600 12179
10164	0	0	Ki67+	 8602 12107
10165	0	0	Ki67+	 8605 11835
10166	0	0	Ki67+	 8607 11871
10167	0	0	Ki67+	 8609 11935
10168	0	0	Ki67+	 8610 11788
10169	0	0	Ki67+	 8611 11602
10170	0	0	Ki67+	 8613 11993
10171	0	0	Ki67+	 8618 11812
10172	0	0	Ki67+	 8635 11754
10173	0	0	Ki67+	 8641 11988
10174	0	0	Ki67+	 8642 11880
10175	0	0	Ki67+	 8644 11629
10176	0	0	Ki67+	 8654 12043
10177	0	0	Ki67+	 8655 11700
10178	0	0	Ki67+	 8660 11665
10179	0	0	Ki67+	 8661 11941
10180	0	0	Ki67+	 8663 12091
10181	0	0	Ki67+	 8664 11642
10182	0	0	Ki67+	 8665 12064
10183	0	0	Ki67+	 8669 11599
10184	0	0	Ki67+	 8676 11766
10185	0	0	Ki67+	 8676 11777
10186	0	0	Ki67+	 8680 11698
10187	0	0	Ki67+	 8680 11933
10188	0	0	Ki67+	 8681 12190
10189	0	0	Ki67+	 8681 12247
10190	0	0	Ki67+	 8683 11863
10191	0	0	Ki67+	 8683 12227
10192	0	0	Ki67+	 8684 12062
10193	0	0	Ki67+	 8686 11834
10194	0	0	Ki67+	 8693 11626
10195	0	0	Ki67+	 8693 12214
10196	0	0	Ki67+	 8694 12317
10197	0	0	Ki67+	 8697 11721
10198	0	0	Ki67+	 8698 12181
10199	0	0	Ki67+	 8699 11852
10200	0	0	Ki67+	 8700 12156
10201	0	0	Ki67+	 8701 11785
10202	0	0	Ki67+	 8706 11806
10203	0	0	Ki67+	 8709 11586
10204	0	0	Ki67+	 8714 11709
10205	0	0	Ki67+	 8715 11933
10206	0	0	Ki67+	 8717 12292
10207	0	0	Ki67+	 8719 11674
10208	0	0	Ki67+	 8723 11745
10209	0	0	Ki67+	 8723 12166
10210	0	0	Ki67+	 8728 11957
10211	0	0	Ki67+	 8729 11898
10212	0	0	Ki67+	 8730 11712
10213	0	0	Ki67+	 8736 12249
10214	0	0	Ki67+	 8736 12298
10215	0	0	Ki67+	 8738 11726
10216	0	0	Ki67+	 8738 11940
10217	0	0	Ki67+	 8740 12349
10218	0	0	Ki67+	 8742 12106
10219	0	0	Ki67+	 8743 12330
10220	0	0	Ki67+	 8746 11663
10221	0	0	Ki67+	 8749 12258
10222	0	0	Ki67+	 8754 11711
10223	0	0	Ki67+	 8756 12045
10224	0	0	Ki67+	 8759 11668
10225	0	0	Ki67+	 8762 11858
10226	0	0	Ki67+	 8766 11600
10227	0	0	Ki67+	 8766 12232
10228	0	0	Ki67+	 8768 12132
10229	0	0	Ki67+	 8771 11696
10230	0	0	Ki67+	 8773 12182
10231	0	0	Ki67+	 8774 11612
10232	0	0	Ki67+	 8775 11818
10233	0	0	Ki67+	 8777 11993
10234	0	0	Ki67+	 8781 11911
10235	0	0	Ki67+	 8781 12067
10236	0	0	Ki67+	 8782 12097
10237	0	0	Ki67+	 8783 11850
10238	0	0	Ki67+	 8783 11955
10239	0	0	Ki67+	 8794 12034
10240	0	0	Ki67+	 8794 12074
10241	0	0	Ki67+	 8795 12087
10242	0	0	Ki67+	 8796 12006
10243	0	0	Ki67+	 8798 11801
10244	0	0	Ki67+	 8799 11736
10245	0	0	Ki67+	 8802 11973
10246	0	0	Ki67+	 8804 11573
10247	0	0	Ki67+	 8811 11635
10248	0	0	Ki67+	 8811 11773
10249	0	0	Ki67+	 8818 11646
10250	0	0	Ki67+	 8820 11588
10251	0	0	Ki67+	 8820 11618
10252	0	0	Ki67+	 8829 11822
10253	0	0	Ki67+	 8831 12011
10254	0	0	Ki67+	 8831 12052
10255	0	0	Ki67+	 8832 11790
10256	0	0	Ki67+	 8836 11981
10257	0	0	Ki67+	 8838 11765
10258	0	0	Ki67+	 8839 11844
10259	0	0	Ki67+	 8842 11613
10260	0	0	Ki67+	 8852 11575
10261	0	0	Ki67+	 8852 12019
10262	0	0	Ki67+	 8854 11919
10263	0	0	Ki67+	 8862 11840
10264	0	0	Ki67+	 8862 11953
10265	0	0	Ki67+	 8866 11817
10266	0	0	Ki67+	 8866 11978
10267	0	0	Ki67+	 8871 11678
10268	0	0	Ki67+	 8873 11703
10269	0	0	Ki67+	 8875 11865
10270	0	0	Ki67+	 8875 11927
10271	0	0	Ki67+	 8879 12323
10272	0	0	Ki67+	 8880 11979
10273	0	0	Ki67+	 8883 11848
10274	0	0	Ki67+	 8888 11654
10275	0	0	Ki67+	 8892 11778
10276	0	0	Ki67+	 8893 12358
10277	0	0	Ki67+	 8895 12332
10278	0	0	Ki67+	 8896 11879
10279	0	0	Ki67+	 8897 11837
10280	0	0	Ki67+	 8899 11684
10281	0	0	Ki67+	 8908 11852
10282	0	0	Ki67+	 8912 11758
10283	0	0	Ki67+	 8914 11608
10284	0	0	Ki67+	 8914 11643
10285	0	0	Ki67+	 8915 11980
10286	0	0	Ki67+	 8923 11806
10287	0	0	Ki67+	 8924 11783
10288	0	0	Ki67+	 8924 12289
10289	0	0	Ki67+	 8927 11576
10290	0	0	Ki67+	 8933 11837
10291	0	0	Ki67+	 8944 11742
10292	0	0	Ki67+	 8945 11926
10293	0	0	Ki67+	 8945 12365
10294	0	0	Ki67+	 8946 11904
10295	0	0	Ki67+	 8948 12133
10296	0	0	Ki67+	 8951 12269
10297	0	0	Ki67+	 8953 11943
10298	0	0	Ki67+	 8955 11867
10299	0	0	Ki67+	 8959 12208
10300	0	0	Ki67+	 8962 12176
10301	0	0	Ki67+	 8962 12342
10302	0	0	Ki67+	 8964 12095
10303	0	0	Ki67+	 8968 11827
10304	0	0	Ki67+	 8968 12313
10305	0	0	Ki67+	 8976 12268
10306	0	0	Ki67+	 8978 12170
10307	0	0	Ki67+	 8981 11861
10308	0	0	Ki67+	 8981 12049
10309	0	0	Ki67+	 8983 11833
10310	0	0	Ki67+	 8984 11605
10311	0	0	Ki67+	 8984 12226
10312	0	0	Ki67+	 8989 11587
10313	0	0	Ki67+	 8991 11633
10314	0	0	Ki67+	 8994 11855
10315	0	0	Ki67+	 8998 12183
10316	0	0	Ki67+	 8999 12147
10317	0	0	Ki67+	 9002 11740
10318	0	0	Ki67+	 9002 12198
10319	0	0	Ki67+	 9005 11692
10320	0	0	Ki67+	 9012 11767
10321	0	0	Ki67+	 9013 11599
10322	0	0	Ki67+	 9014 11726
10323	0	0	Ki67+	 9014 11835
10324	0	0	Ki67+	 9015 11793
10325	0	0	Ki67+	 9017 11815
10326	0	0	Ki67+	 9018 11681
10327	0	0	Ki67+	 9023 12133
10328	0	0	Ki67+	 9024 12092
10329	0	0	Ki67+	 9030 11576
10330	0	0	Ki67+	 9030 11733
10331	0	0	Ki67+	 9031 12319
10332	0	0	Ki67+	 9033 12167
10333	0	0	Ki67+	 9036 11644
10334	0	0	Ki67+	 9039 11619
10335	0	0	Ki67+	 9053 12089
10336	0	0	Ki67+	 9054 11705
10337	0	0	Ki67+	 9058 11610
10338	0	0	Ki67+	 9059 11660
10339	0	0	Ki67+	 9060 11943
10340	0	0	Ki67+	 9067 12297
10341	0	0	Ki67+	 9068 11678
10342	0	0	Ki67+	 9069 11700
10343	0	0	Ki67+	 9072 11895
10344	0	0	Ki67+	 9075 11729
10345	0	0	Ki67+	 9077 11642
10346	0	0	Ki67+	 9080 12207
10347	0	0	Ki67+	 9085 11576
10348	0	0	Ki67+	 9086 12241
10349	0	0	Ki67+	 9089 11873
10350	0	0	Ki67+	 9091 12150
10351	0	0	Ki67+	 9093 11927
10352	0	0	Ki67+	 9095 11702
10353	0	0	Ki67+	 9095 12284
10354	0	0	Ki67+	 9102 11842
10355	0	0	Ki67+	 9104 11646
10356	0	0	Ki67+	 9104 12266
10357	0	0	Ki67+	 9105 11961
10358	0	0	Ki67+	 9107 11998
10359	0	0	Ki67+	 9108 11943
10360	0	0	Ki67+	 9109 11907
10361	0	0	Ki67+	 9111 11679
10362	0	0	Ki67+	 9112 11813
10363	0	0	Ki67+	 9114 12183
10364	0	0	Ki67+	 9115 12231
10365	0	0	Ki67+	 9116 11755
10366	0	0	Ki67+	 9117 11874
10367	0	0	Ki67+	 9119 11720
10368	0	0	Ki67+	 9127 11773
10369	0	0	Ki67+	 9128 11612
10370	0	0	Ki67+	 9128 11669
10371	0	0	Ki67+	 9128 12208
10372	0	0	Ki67+	 9132 11855
10373	0	0	Ki67+	 9136 12014
10374	0	0	Ki67+	 9144 11899
10375	0	0	Ki67+	 9144 11985
10376	0	0	Ki67+	 9146 11858
10377	0	0	Ki67+	 9147 11945
10378	0	0	Ki67+	 9147 12184
10379	0	0	Ki67+	 9149 11621
10380	0	0	Ki67+	 9151 11804
10381	0	0	Ki67+	 9152 11767
10382	0	0	Ki67+	 9155 11996
10383	0	0	Ki67+	 9158 11675
10384	0	0	Ki67+	 9159 12027
10385	0	0	Ki67+	 9160 11875
10386	0	0	Ki67+	 9163 11795
10387	0	0	Ki67+	 9166 12063
10388	0	0	Ki67+	 9167 11711
10389	0	0	Ki67+	 9169 11952
10390	0	0	Ki67+	 9169 12130
10391	0	0	Ki67+	 9170 11728
10392	0	0	Ki67+	 9171 11748
10393	0	0	Ki67+	 9172 12096
10394	0	0	Ki67+	 9172 12301
10395	0	0	Ki67+	 9175 11827
10396	0	0	Ki67+	 9175 11896
10397	0	0	Ki67+	 9180 11914
10398	0	0	Ki67+	 9182 12032
10399	0	0	Ki67+	 9183 11780
10400	0	0	Ki67+	 9184 11627
10401	0	0	Ki67+	 9193 11994
10402	0	0	Ki67+	 9196 11574
10403	0	0	Ki67+	 9197 12032
10404	0	0	Ki67+	 9198 11713
10405	0	0	Ki67+	 9201 12311
10406	0	0	Ki67+	 9203 11600
10407	0	0	Ki67+	 9205 11865
10408	0	0	Ki67+	 9211 11719
10409	0	0	Ki67+	 9213 12360
10410	0	0	Ki67+	 9215 11698
10411	0	0	Ki67+	 9216 12350
10412	0	0	Ki67+	 9218 11616
10413	0	0	Ki67+	 9218 11661
10414	0	0	Ki67+	 9226 11845
10415	0	0	Ki67+	 9228 11893
10416	0	0	Ki67+	 9231 12097
10417	0	0	Ki67+	 8448 12655
10418	0	0	Ki67+	 8513 12715
10419	0	0	Ki67+	 8539 12478
10420	0	0	Ki67+	 8552 12803
10421	0	0	Ki67+	 8702 12640
10422	0	0	Ki67+	 8741 12888
10423	0	0	Ki67+	 8829 12614
10424	0	0	Ki67+	 8840 12585
10425	0	0	Ki67+	 8851 12686
10426	0	0	Ki67+	 8852 12759
10427	0	0	Ki67+	 8854 12672
10428	0	0	Ki67+	 8855 12455
10429	0	0	Ki67+	 8855 12732
10430	0	0	Ki67+	 8856 12715
10431	0	0	Ki67+	 8868 12625
10432	0	0	Ki67+	 8872 12655
10433	0	0	Ki67+	 8882 12698
10434	0	0	Ki67+	 8884 12718
10435	0	0	Ki67+	 8885 12549
10436	0	0	Ki67+	 8894 12670
10437	0	0	Ki67+	 8902 12940
10438	0	0	Ki67+	 8904 12521
10439	0	0	Ki67+	 8907 12646
10440	0	0	Ki67+	 8911 13117
10441	0	0	Ki67+	 8913 12866
10442	0	0	Ki67+	 8914 12527
10443	0	0	Ki67+	 8918 12651
10444	0	0	Ki67+	 8925 12590
10445	0	0	Ki67+	 8931 12479
10446	0	0	Ki67+	 8938 12412
10447	0	0	Ki67+	 8943 12399
10448	0	0	Ki67+	 8946 12437
10449	0	0	Ki67+	 8953 12394
10450	0	0	Ki67+	 8960 12557
10451	0	0	Ki67+	 8983 12431
10452	0	0	Ki67+	 8992 12478
10453	0	0	Ki67+	 9008 12495
10454	0	0	Ki67+	 9011 12458
10455	0	0	Ki67+	 9012 12415
10456	0	0	Ki67+	 9042 12877
10457	0	0	Ki67+	 9111 12850
10458	0	0	Ki67+	 9129 12447
10459	0	0	Ki67+	 9134 12396
10460	0	0	Ki67+	 9159 12380
10461	0	0	Ki67+	 9179 12390
10462	0	0	Ki67+	 9184 12729
10463	0	0	Ki67+	 9229 12886
10464	0	0	Ki67+	 8433 13942
10465	0	0	Ki67+	 8436 13700
10466	0	0	Ki67+	 8442 13210
10467	0	0	Ki67+	 8449 13833
10468	0	0	Ki67+	 8455 13656
10469	0	0	Ki67+	 8456 13634
10470	0	0	Ki67+	 8469 13808
10471	0	0	Ki67+	 8473 13925
10472	0	0	Ki67+	 8475 13792
10473	0	0	Ki67+	 8476 13873
10474	0	0	Ki67+	 8477 13912
10475	0	0	Ki67+	 8479 13957
10476	0	0	Ki67+	 8483 13724
10477	0	0	Ki67+	 8485 13753
10478	0	0	Ki67+	 8485 13835
10479	0	0	Ki67+	 8498 13503
10480	0	0	Ki67+	 8504 13920
10481	0	0	Ki67+	 8509 13944
10482	0	0	Ki67+	 8530 13942
10483	0	0	Ki67+	 8542 13364
10484	0	0	Ki67+	 8551 13942
10485	0	0	Ki67+	 8563 13779
10486	0	0	Ki67+	 8582 13966
10487	0	0	Ki67+	 8795 13194
10488	0	0	Ki67+	 8804 13507
10489	0	0	Ki67+	 8987 13747
10490	0	0	Ki67+	 9029 13684
10491	0	0	Ki67+	 9104 13792
10492	0	0	Ki67+	 8434 13998
10493	0	0	Ki67+	 8437 14077
10494	0	0	Ki67+	 8439 14167
10495	0	0	Ki67+	 8447 13974
10496	0	0	Ki67+	 8449 14161
10497	0	0	Ki67+	 8450 14024
10498	0	0	Ki67+	 8452 14224
10499	0	0	Ki67+	 8465 14052
10500	0	0	Ki67+	 8465 14614
10501	0	0	Ki67+	 8466 14199
10502	0	0	Ki67+	 8467 14248
10503	0	0	Ki67+	 8472 13998
10504	0	0	Ki67+	 8492 14172
10505	0	0	Ki67+	 8495 14215
10506	0	0	Ki67+	 8507 13995
10507	0	0	Ki67+	 8509 13974
10508	0	0	Ki67+	 8524 14186
10509	0	0	Ki67+	 8526 14216
10510	0	0	Ki67+	 8529 14120
10511	0	0	Ki67+	 8533 14029
10512	0	0	Ki67+	 8535 14391
10513	0	0	Ki67+	 8537 13998
10514	0	0	Ki67+	 8543 14169
10515	0	0	Ki67+	 8549 14041
10516	0	0	Ki67+	 8551 13973
10517	0	0	Ki67+	 8552 14084
10518	0	0	Ki67+	 8552 14121
10519	0	0	Ki67+	 8552 14141
10520	0	0	Ki67+	 8562 14007
10521	0	0	Ki67+	 8569 14164
10522	0	0	Ki67+	 8571 13976
10523	0	0	Ki67+	 8581 14029
10524	0	0	Ki67+	 8585 14173
10525	0	0	Ki67+	 8593 14116
10526	0	0	Ki67+	 8600 14071
10527	0	0	Ki67+	 8608 14026
10528	0	0	Ki67+	 8678 14029
10529	0	0	Ki67+	 9050 14572
10530	0	0	Ki67+	 9056 14588
10531	0	0	Ki67+	 9110 14709
10532	0	0	Ki67+	 8645 15053
10533	0	0	Ki67+	 8950 14970
10534	0	0	Ki67+	 9144 15044
10535	0	0	Ki67+	 9188 15303
10536	0	0	Ki67+	 8446 15616
10537	0	0	Ki67+	 8615 15635
10538	0	0	Ki67+	 8743 15773
10539	0	0	Ki67+	 8824 16039
10540	0	0	Ki67+	 8879 16253
10541	0	0	Ki67+	 9169 15843
10542	0	0	Ki67+	 8740 16463
10543	0	0	Ki67+	 8998 17022
10544	0	0	Ki67+	 8449 17643
10545	0	0	Ki67+	 8486 17624
10546	0	0	Ki67+	 8531 17555
10547	0	0	Ki67+	 8580 17505
10548	0	0	Ki67+	 8581 17767
10549	0	0	Ki67+	 8790 18409
10550	0	0	Ki67+	 8823 18470
10551	0	0	Ki67+	 8876 18088
10552	0	0	Ki67+	 9110 18490
10553	0	0	Ki67+	 9134 18347
10554	0	0	Ki67+	 8481 19168
10555	0	0	Ki67+	 8525 19093
10556	0	0	Ki67+	 8544 19537
10557	0	0	Ki67+	 8552 19249
10558	0	0	Ki67+	 8624 19373
10559	0	0	Ki67+	 8646 18982
10560	0	0	Ki67+	 8699 19153
10561	0	0	Ki67+	 8722 19211
10562	0	0	Ki67+	 8777 19300
10563	0	0	Ki67+	 9161 19250
10564	0	0	Ki67+	 9205 18804
10565	0	0	Ki67+	 8589 20264
10566	0	0	Ki67+	 8681 20042
10567	0	0	Ki67+	 8691 19673
10568	0	0	Ki67+	 8700 20302
10569	0	0	Ki67+	 8707 19667
10570	0	0	Ki67+	 8916 19639
10571	0	0	Ki67+	 8953 20334
10572	0	0	Ki67+	 8973 20226
10573	0	0	Ki67+	 8991 20109
10574	0	0	Ki67+	 9016 19832
10575	0	0	Ki67+	 9088 19923
10576	0	0	Ki67+	 9111 19962
10577	0	0	Ki67+	 9175 19779
10578	0	0	Ki67+	 9197 20229
10579	0	0	Ki67+	 8478 20605
10580	0	0	Ki67+	 8478 21126
10581	0	0	Ki67+	 8511 20911
10582	0	0	Ki67+	 8608 20459
10583	0	0	Ki67+	 8631 20506
10584	0	0	Ki67+	 8676 20824
10585	0	0	Ki67+	 8685 20639
10586	0	0	Ki67+	 8742 20510
10587	0	0	Ki67+	 8771 20805
10588	0	0	Ki67+	 8781 20629
10589	0	0	Ki67+	 8788 20705
10590	0	0	Ki67+	 8808 21077
10591	0	0	Ki67+	 8823 20949
10592	0	0	Ki67+	 8875 20418
10593	0	0	Ki67+	 8885 20793
10594	0	0	Ki67+	 8903 20898
10595	0	0	Ki67+	 8904 20859
10596	0	0	Ki67+	 8924 20804
10597	0	0	Ki67+	 8924 20872
10598	0	0	Ki67+	 8930 20885
10599	0	0	Ki67+	 8951 20908
10600	0	0	Ki67+	 8952 20832
10601	0	0	Ki67+	 8960 20847
10602	0	0	Ki67+	 8961 20977
10603	0	0	Ki67+	 8962 20925
10604	0	0	Ki67+	 8977 21035
10605	0	0	Ki67+	 8979 20448
10606	0	0	Ki67+	 8979 20968
10607	0	0	Ki67+	 8990 20380
10608	0	0	Ki67+	 8991 20798
10609	0	0	Ki67+	 8993 20862
10610	0	0	Ki67+	 8995 20748
10611	0	0	Ki67+	 9012 20927
10612	0	0	Ki67+	 9013 20819
10613	0	0	Ki67+	 9014 20884
10614	0	0	Ki67+	 9015 20707
10615	0	0	Ki67+	 9016 20783
10616	0	0	Ki67+	 9019 20911
10617	0	0	Ki67+	 9022 21080
10618	0	0	Ki67+	 9023 20833
10619	0	0	Ki67+	 9037 20412
10620	0	0	Ki67+	 9039 20739
10621	0	0	Ki67+	 9039 20951
10622	0	0	Ki67+	 9041 20779
10623	0	0	Ki67+	 9044 20715
10624	0	0	Ki67+	 9045 20830
10625	0	0	Ki67+	 9052 20906
10626	0	0	Ki67+	 9053 20931
10627	0	0	Ki67+	 9065 20761
10628	0	0	Ki67+	 9067 20380
10629	0	0	Ki67+	 9067 20998
10630	0	0	Ki67+	 9067 21022
10631	0	0	Ki67+	 9068 20709
10632	0	0	Ki67+	 9070 20699
10633	0	0	Ki67+	 9070 20724
10634	0	0	Ki67+	 9070 20959
10635	0	0	Ki67+	 9075 20857
10636	0	0	Ki67+	 9076 20934
10637	0	0	Ki67+	 9079 20898
10638	0	0	Ki67+	 9079 21001
10639	0	0	Ki67+	 9090 20865
10640	0	0	Ki67+	 9093 20706
10641	0	0	Ki67+	 9102 20786
10642	0	0	Ki67+	 9106 20734
10643	0	0	Ki67+	 9110 20662
10644	0	0	Ki67+	 9115 20878
10645	0	0	Ki67+	 9117 20979
10646	0	0	Ki67+	 9121 20786
10647	0	0	Ki67+	 9122 20921
10648	0	0	Ki67+	 9125 21006
10649	0	0	Ki67+	 9131 20971
10650	0	0	Ki67+	 9133 20864
10651	0	0	Ki67+	 9133 21074
10652	0	0	Ki67+	 9134 20936
10653	0	0	Ki67+	 9135 20688
10654	0	0	Ki67+	 9136 20647
10655	0	0	Ki67+	 9137 20883
10656	0	0	Ki67+	 9140 20472
10657	0	0	Ki67+	 9140 21003
10658	0	0	Ki67+	 9142 20564
10659	0	0	Ki67+	 9150 20694
10660	0	0	Ki67+	 9153 20924
10661	0	0	Ki67+	 9154 20667
10662	0	0	Ki67+	 9162 20760
10663	0	0	Ki67+	 9162 20808
10664	0	0	Ki67+	 9162 20984
10665	0	0	Ki67+	 9163 20965
10666	0	0	Ki67+	 9167 20785
10667	0	0	Ki67+	 9168 20723
10668	0	0	Ki67+	 9174 21041
10669	0	0	Ki67+	 9183 20630
10670	0	0	Ki67+	 9184 20787
10671	0	0	Ki67+	 9185 20588
10672	0	0	Ki67+	 9188 20838
10673	0	0	Ki67+	 9189 20873
10674	0	0	Ki67+	 9191 20763
10675	0	0	Ki67+	 9191 20941
10676	0	0	Ki67+	 9192 20674
10677	0	0	Ki67+	 9192 20991
10678	0	0	Ki67+	 9197 20610
10679	0	0	Ki67+	 9199 20720
10680	0	0	Ki67+	 9200 21015
10681	0	0	Ki67+	 9202 20677
10682	0	0	Ki67+	 9205 20573
10683	0	0	Ki67+	 9208 20629
10684	0	0	Ki67+	 9209 20851
10685	0	0	Ki67+	 9212 20933
10686	0	0	Ki67+	 9212 20966
10687	0	0	Ki67+	 9215 20789
10688	0	0	Ki67+	 9218 20715
10689	0	0	Ki67+	 9220 20992
10690	0	0	Ki67+	 9229 20541
10691	0	0	Ki67+	 9229 20660
10692	0	0	Ki67+	 8466 21411
10693	0	0	Ki67+	 8497 21532
10694	0	0	Ki67+	 8502 21858
10695	0	0	Ki67+	 8525 21963
10696	0	0	Ki67+	 8567 21562
10697	0	0	Ki67+	 8617 21224
10698	0	0	Ki67+	 8640 21668
10699	0	0	Ki67+	 8647 21349
10700	0	0	Ki67+	 8654 21251
10701	0	0	Ki67+	 8660 21378
10702	0	0	Ki67+	 8718 21784
10703	0	0	Ki67+	 8748 21886
10704	0	0	Ki67+	 8764 21517
10705	0	0	Ki67+	 8773 21551
10706	0	0	Ki67+	 8780 21471
10707	0	0	Ki67+	 8786 21529
10708	0	0	Ki67+	 8909 21593
10709	0	0	Ki67+	 8917 21563
10710	0	0	Ki67+	 8921 21478
10711	0	0	Ki67+	 8939 21866
10712	0	0	Ki67+	 8965 21584
10713	0	0	Ki67+	 8982 21786
10714	0	0	Ki67+	 8985 21313
10715	0	0	Ki67+	 9017 21567
10716	0	0	Ki67+	 9075 21207
10717	0	0	Ki67+	 9116 21620
10718	0	0	Ki67+	 9124 21557
10719	0	0	Ki67+	 9174 21309
10720	0	0	Ki67+	 9202 21753
10721	0	0	Ki67+	 8448 22248
10722	0	0	Ki67+	 8495 22213
10723	0	0	Ki67+	 8519 22126
10724	0	0	Ki67+	 8526 22671
10725	0	0	Ki67+	 8591 22421
10726	0	0	Ki67+	 8632 22132
10727	0	0	Ki67+	 8748 21996
10728	0	0	Ki67+	 8754 22305
10729	0	0	Ki67+	 8801 22245
10730	0	0	Ki67+	 8818 22424
10731	0	0	Ki67+	 8859 22154
10732	0	0	Ki67+	 8911 22215
10733	0	0	Ki67+	 8941 22140
10734	0	0	Ki67+	 9039 22559
10735	0	0	Ki67+	 9099 22288
10736	0	0	Ki67+	 9115 22370
10737	0	0	Ki67+	 9129 22221
10738	0	0	Ki67+	 9129 22321
10739	0	0	Ki67+	 9144 22579
10740	0	0	Ki67+	 9181 22078
10741	0	0	Ki67+	 9182 22543
10742	0	0	Ki67+	 9216 22579
10743	0	0	Ki67+	 9220 22483
10744	0	0	Ki67+	 9230 22652
10745	0	0	Ki67+	 8454 23329
10746	0	0	Ki67+	 8469 23334
10747	0	0	Ki67+	 8474 23030
10748	0	0	Ki67+	 8508 22948
10749	0	0	Ki67+	 8525 22848
10750	0	0	Ki67+	 8546 22777
10751	0	0	Ki67+	 8612 22824
10752	0	0	Ki67+	 8815 23384
10753	0	0	Ki67+	 8841 23286
10754	0	0	Ki67+	 8864 23356
10755	0	0	Ki67+	 8868 23370
10756	0	0	Ki67+	 8872 22824
10757	0	0	Ki67+	 8894 23362
10758	0	0	Ki67+	 8905 23385
10759	0	0	Ki67+	 8907 23466
10760	0	0	Ki67+	 8923 23233
10761	0	0	Ki67+	 8931 23038
10762	0	0	Ki67+	 8933 23208
10763	0	0	Ki67+	 8954 22913
10764	0	0	Ki67+	 8959 22929
10765	0	0	Ki67+	 8981 22922
10766	0	0	Ki67+	 8989 22903
10767	0	0	Ki67+	 9029 22851
10768	0	0	Ki67+	 9116 23175
10769	0	0	Ki67+	 9166 23208
10770	0	0	Ki67+	 9179 23290
10771	0	0	Ki67+	 9189 22846
10772	0	0	Ki67+	 9192 23294
10773	0	0	Ki67+	 9194 23531
10774	0	0	Ki67+	 9196 23278
10775	0	0	Ki67+	 9199 23165
10776	0	0	Ki67+	 9199 23312
10777	0	0	Ki67+	 9202 23263
10778	0	0	Ki67+	 9206 23223
10779	0	0	Ki67+	 9214 23305
10780	0	0	Ki67+	 9215 23342
10781	0	0	Ki67+	 9220 23166
10782	0	0	Ki67+	 9220 23196
10783	0	0	Ki67+	 9222 23155
10784	0	0	Ki67+	 9222 23243
10785	0	0	Ki67+	 9224 23140
10786	0	0	Ki67+	 9226 23355
10787	0	0	Ki67+	 9231 23184
10788	0	0	Ki67+	 9212 23579
10789	0	0	Ki67+	 9811 4990
10790	0	0	Ki67+	 9921 4969
10791	0	0	Ki67+	 10015 4733
10792	0	0	Ki67+	 10031 4550
10793	0	0	Ki67+	 9538 5724
10794	0	0	Ki67+	 9633 5643
10795	0	0	Ki67+	 9690 5815
10796	0	0	Ki67+	 9703 5668
10797	0	0	Ki67+	 9724 5641
10798	0	0	Ki67+	 9731 5702
10799	0	0	Ki67+	 9743 5742
10800	0	0	Ki67+	 9769 5505
10801	0	0	Ki67+	 9789 5807
10802	0	0	Ki67+	 9814 5633
10803	0	0	Ki67+	 9822 5583
10804	0	0	Ki67+	 9834 5365
10805	0	0	Ki67+	 9841 5819
10806	0	0	Ki67+	 9887 5612
10807	0	0	Ki67+	 9892 5426
10808	0	0	Ki67+	 9915 5512
10809	0	0	Ki67+	 9931 5675
10810	0	0	Ki67+	 9949 5476
10811	0	0	Ki67+	 9967 5357
10812	0	0	Ki67+	 9981 5329
10813	0	0	Ki67+	 9985 5789
10814	0	0	Ki67+	 10007 5514
10815	0	0	Ki67+	 10019 5405
10816	0	0	Ki67+	 10027 5133
10817	0	0	Ki67+	 10030 5817
10818	0	0	Ki67+	 10031 5077
10819	0	0	Ki67+	 9234 6558
10820	0	0	Ki67+	 9247 6082
10821	0	0	Ki67+	 9250 6046
10822	0	0	Ki67+	 9254 6165
10823	0	0	Ki67+	 9268 6583
10824	0	0	Ki67+	 9272 6444
10825	0	0	Ki67+	 9278 6048
10826	0	0	Ki67+	 9284 6031
10827	0	0	Ki67+	 9313 6051
10828	0	0	Ki67+	 9322 5976
10829	0	0	Ki67+	 9350 5945
10830	0	0	Ki67+	 9375 6127
10831	0	0	Ki67+	 9412 6351
10832	0	0	Ki67+	 9412 6370
10833	0	0	Ki67+	 9423 6301
10834	0	0	Ki67+	 9549 6073
10835	0	0	Ki67+	 9551 6062
10836	0	0	Ki67+	 9581 6385
10837	0	0	Ki67+	 9585 5858
10838	0	0	Ki67+	 9591 5838
10839	0	0	Ki67+	 9601 5951
10840	0	0	Ki67+	 9644 6098
10841	0	0	Ki67+	 9657 5832
10842	0	0	Ki67+	 9671 6086
10843	0	0	Ki67+	 9678 6129
10844	0	0	Ki67+	 9681 6142
10845	0	0	Ki67+	 9684 6105
10846	0	0	Ki67+	 9684 6539
10847	0	0	Ki67+	 9696 5923
10848	0	0	Ki67+	 9721 5851
10849	0	0	Ki67+	 9749 6208
10850	0	0	Ki67+	 9767 6550
10851	0	0	Ki67+	 9830 6203
10852	0	0	Ki67+	 9836 6452
10853	0	0	Ki67+	 9872 6392
10854	0	0	Ki67+	 9878 5925
10855	0	0	Ki67+	 9913 5928
10856	0	0	Ki67+	 9937 5931
10857	0	0	Ki67+	 9939 6170
10858	0	0	Ki67+	 9234 6903
10859	0	0	Ki67+	 9237 6705
10860	0	0	Ki67+	 9237 6743
10861	0	0	Ki67+	 9240 7000
10862	0	0	Ki67+	 9250 6957
10863	0	0	Ki67+	 9276 6892
10864	0	0	Ki67+	 9280 6969
10865	0	0	Ki67+	 9297 7235
10866	0	0	Ki67+	 9352 6775
10867	0	0	Ki67+	 9386 6911
10868	0	0	Ki67+	 9394 6805
10869	0	0	Ki67+	 9398 6856
10870	0	0	Ki67+	 9463 6846
10871	0	0	Ki67+	 9494 7049
10872	0	0	Ki67+	 9510 7213
10873	0	0	Ki67+	 9540 6799
10874	0	0	Ki67+	 9559 7192
10875	0	0	Ki67+	 9587 7045
10876	0	0	Ki67+	 9611 6658
10877	0	0	Ki67+	 9613 6871
10878	0	0	Ki67+	 9699 6854
10879	0	0	Ki67+	 9701 6983
10880	0	0	Ki67+	 9703 6958
10881	0	0	Ki67+	 9705 6697
10882	0	0	Ki67+	 9712 6789
10883	0	0	Ki67+	 9725 6729
10884	0	0	Ki67+	 9727 6717
10885	0	0	Ki67+	 9742 6831
10886	0	0	Ki67+	 9755 7400
10887	0	0	Ki67+	 9793 7385
10888	0	0	Ki67+	 9880 7399
10889	0	0	Ki67+	 9891 7358
10890	0	0	Ki67+	 9904 7415
10891	0	0	Ki67+	 9935 7422
10892	0	0	Ki67+	 9958 7347
10893	0	0	Ki67+	 9959 7332
10894	0	0	Ki67+	 9988 7274
10895	0	0	Ki67+	 9990 7395
10896	0	0	Ki67+	 9994 7297
10897	0	0	Ki67+	 10005 6905
10898	0	0	Ki67+	 10024 6717
10899	0	0	Ki67+	 10025 7271
10900	0	0	Ki67+	 10029 6750
10901	0	0	Ki67+	 9240 8072
10902	0	0	Ki67+	 9251 8110
10903	0	0	Ki67+	 9253 8149
10904	0	0	Ki67+	 9256 7866
10905	0	0	Ki67+	 9281 8092
10906	0	0	Ki67+	 9282 8207
10907	0	0	Ki67+	 9287 7987
10908	0	0	Ki67+	 9287 8072
10909	0	0	Ki67+	 9299 7963
10910	0	0	Ki67+	 9301 8116
10911	0	0	Ki67+	 9303 8152
10912	0	0	Ki67+	 9309 8197
10913	0	0	Ki67+	 9318 7709
10914	0	0	Ki67+	 9335 7681
10915	0	0	Ki67+	 9340 7659
10916	0	0	Ki67+	 9352 7687
10917	0	0	Ki67+	 9352 7714
10918	0	0	Ki67+	 9356 7611
10919	0	0	Ki67+	 9363 7636
10920	0	0	Ki67+	 9365 7793
10921	0	0	Ki67+	 9365 8203
10922	0	0	Ki67+	 9366 8046
10923	0	0	Ki67+	 9374 7658
10924	0	0	Ki67+	 9382 7675
10925	0	0	Ki67+	 9383 7612
10926	0	0	Ki67+	 9387 7805
10927	0	0	Ki67+	 9393 7705
10928	0	0	Ki67+	 9406 7668
10929	0	0	Ki67+	 9409 7796
10930	0	0	Ki67+	 9419 7721
10931	0	0	Ki67+	 9419 8200
10932	0	0	Ki67+	 9420 7800
10933	0	0	Ki67+	 9422 7649
10934	0	0	Ki67+	 9422 7761
10935	0	0	Ki67+	 9425 7689
10936	0	0	Ki67+	 9433 7833
10937	0	0	Ki67+	 9445 7670
10938	0	0	Ki67+	 9446 7769
10939	0	0	Ki67+	 9446 8220
10940	0	0	Ki67+	 9455 7653
10941	0	0	Ki67+	 9455 7783
10942	0	0	Ki67+	 9456 7557
10943	0	0	Ki67+	 9457 8016
10944	0	0	Ki67+	 9460 7584
10945	0	0	Ki67+	 9460 7639
10946	0	0	Ki67+	 9462 7997
10947	0	0	Ki67+	 9476 8187
10948	0	0	Ki67+	 9478 7742
10949	0	0	Ki67+	 9478 8039
10950	0	0	Ki67+	 9478 8097
10951	0	0	Ki67+	 9482 7632
10952	0	0	Ki67+	 9483 8123
10953	0	0	Ki67+	 9486 7841
10954	0	0	Ki67+	 9487 8136
10955	0	0	Ki67+	 9488 7709
10956	0	0	Ki67+	 9493 7542
10957	0	0	Ki67+	 9493 7678
10958	0	0	Ki67+	 9498 8010
10959	0	0	Ki67+	 9499 7574
10960	0	0	Ki67+	 9500 8087
10961	0	0	Ki67+	 9502 8219
10962	0	0	Ki67+	 9504 8064
10963	0	0	Ki67+	 9511 7697
10964	0	0	Ki67+	 9512 7816
10965	0	0	Ki67+	 9513 7620
10966	0	0	Ki67+	 9513 8125
10967	0	0	Ki67+	 9516 7553
10968	0	0	Ki67+	 9520 7611
10969	0	0	Ki67+	 9521 7945
10970	0	0	Ki67+	 9524 7735
10971	0	0	Ki67+	 9525 8028
10972	0	0	Ki67+	 9528 7682
10973	0	0	Ki67+	 9528 8094
10974	0	0	Ki67+	 9534 8051
10975	0	0	Ki67+	 9536 8087
10976	0	0	Ki67+	 9539 7854
10977	0	0	Ki67+	 9541 8142
10978	0	0	Ki67+	 9543 8024
10979	0	0	Ki67+	 9544 7876
10980	0	0	Ki67+	 9547 7905
10981	0	0	Ki67+	 9548 7517
10982	0	0	Ki67+	 9549 8123
10983	0	0	Ki67+	 9550 8007
10984	0	0	Ki67+	 9556 7810
10985	0	0	Ki67+	 9557 7924
10986	0	0	Ki67+	 9558 7632
10987	0	0	Ki67+	 9560 8111
10988	0	0	Ki67+	 9563 7848
10989	0	0	Ki67+	 9564 8201
10990	0	0	Ki67+	 9568 7796
10991	0	0	Ki67+	 9570 7740
10992	0	0	Ki67+	 9572 7552
10993	0	0	Ki67+	 9578 7617
10994	0	0	Ki67+	 9580 7904
10995	0	0	Ki67+	 9582 7823
10996	0	0	Ki67+	 9582 8036
10997	0	0	Ki67+	 9585 8072
10998	0	0	Ki67+	 9585 8120
10999	0	0	Ki67+	 9590 7978
11000	0	0	Ki67+	 9590 8147
11001	0	0	Ki67+	 9591 7543
11002	0	0	Ki67+	 9591 7564
11003	0	0	Ki67+	 9597 7907
11004	0	0	Ki67+	 9598 7469
11005	0	0	Ki67+	 9602 8160
11006	0	0	Ki67+	 9605 7575
11007	0	0	Ki67+	 9605 7833
11008	0	0	Ki67+	 9605 8206
11009	0	0	Ki67+	 9613 8095
11010	0	0	Ki67+	 9616 7425
11011	0	0	Ki67+	 9617 7877
11012	0	0	Ki67+	 9619 8134
11013	0	0	Ki67+	 9622 8204
11014	0	0	Ki67+	 9622 8219
11015	0	0	Ki67+	 9623 7846
11016	0	0	Ki67+	 9626 7554
11017	0	0	Ki67+	 9641 7642
11018	0	0	Ki67+	 9645 7553
11019	0	0	Ki67+	 9650 7704
11020	0	0	Ki67+	 9653 8126
11021	0	0	Ki67+	 9654 8087
11022	0	0	Ki67+	 9659 8219
11023	0	0	Ki67+	 9664 7480
11024	0	0	Ki67+	 9666 8162
11025	0	0	Ki67+	 9670 7576
11026	0	0	Ki67+	 9670 7679
11027	0	0	Ki67+	 9672 7850
11028	0	0	Ki67+	 9677 8163
11029	0	0	Ki67+	 9678 8108
11030	0	0	Ki67+	 9682 7869
11031	0	0	Ki67+	 9687 8139
11032	0	0	Ki67+	 9689 7425
11033	0	0	Ki67+	 9689 7482
11034	0	0	Ki67+	 9689 7517
11035	0	0	Ki67+	 9693 7615
11036	0	0	Ki67+	 9693 7631
11037	0	0	Ki67+	 9696 7587
11038	0	0	Ki67+	 9697 7843
11039	0	0	Ki67+	 9698 7692
11040	0	0	Ki67+	 9701 7671
11041	0	0	Ki67+	 9704 7810
11042	0	0	Ki67+	 9705 7447
11043	0	0	Ki67+	 9706 7882
11044	0	0	Ki67+	 9708 7562
11045	0	0	Ki67+	 9710 7609
11046	0	0	Ki67+	 9715 7483
11047	0	0	Ki67+	 9727 8200
11048	0	0	Ki67+	 9730 7593
11049	0	0	Ki67+	 9731 7830
11050	0	0	Ki67+	 9732 8159
11051	0	0	Ki67+	 9734 7864
11052	0	0	Ki67+	 9736 7636
11053	0	0	Ki67+	 9739 8184
11054	0	0	Ki67+	 9746 7842
11055	0	0	Ki67+	 9746 7939
11056	0	0	Ki67+	 9748 7655
11057	0	0	Ki67+	 9749 7610
11058	0	0	Ki67+	 9750 7562
11059	0	0	Ki67+	 9752 7880
11060	0	0	Ki67+	 9762 7498
11061	0	0	Ki67+	 9764 7515
11062	0	0	Ki67+	 9764 7680
11063	0	0	Ki67+	 9766 7630
11064	0	0	Ki67+	 9772 8073
11065	0	0	Ki67+	 9774 7892
11066	0	0	Ki67+	 9777 7842
11067	0	0	Ki67+	 9778 7616
11068	0	0	Ki67+	 9779 7966
11069	0	0	Ki67+	 9781 7918
11070	0	0	Ki67+	 9783 7652
11071	0	0	Ki67+	 9785 7431
11072	0	0	Ki67+	 9785 7594
11073	0	0	Ki67+	 9786 8003
11074	0	0	Ki67+	 9794 7673
11075	0	0	Ki67+	 9795 7866
11076	0	0	Ki67+	 9796 7625
11077	0	0	Ki67+	 9796 8204
11078	0	0	Ki67+	 9797 7695
11079	0	0	Ki67+	 9798 7970
11080	0	0	Ki67+	 9800 8075
11081	0	0	Ki67+	 9801 7942
11082	0	0	Ki67+	 9809 7540
11083	0	0	Ki67+	 9812 8022
11084	0	0	Ki67+	 9813 8000
11085	0	0	Ki67+	 9815 8120
11086	0	0	Ki67+	 9822 7711
11087	0	0	Ki67+	 9822 8042
11088	0	0	Ki67+	 9825 8085
11089	0	0	Ki67+	 9826 7744
11090	0	0	Ki67+	 9827 7680
11091	0	0	Ki67+	 9828 7511
11092	0	0	Ki67+	 9830 7785
11093	0	0	Ki67+	 9830 8145
11094	0	0	Ki67+	 9836 8105
11095	0	0	Ki67+	 9837 8055
11096	0	0	Ki67+	 9839 7523
11097	0	0	Ki67+	 9842 7542
11098	0	0	Ki67+	 9843 7603
11099	0	0	Ki67+	 9848 8220
11100	0	0	Ki67+	 9849 8118
11101	0	0	Ki67+	 9850 7730
11102	0	0	Ki67+	 9858 7676
11103	0	0	Ki67+	 9859 7645
11104	0	0	Ki67+	 9862 7817
11105	0	0	Ki67+	 9863 8148
11106	0	0	Ki67+	 9866 7587
11107	0	0	Ki67+	 9869 7779
11108	0	0	Ki67+	 9869 7892
11109	0	0	Ki67+	 9870 7804
11110	0	0	Ki67+	 9871 7937
11111	0	0	Ki67+	 9872 7451
11112	0	0	Ki67+	 9873 7481
11113	0	0	Ki67+	 9874 7573
11114	0	0	Ki67+	 9874 7976
11115	0	0	Ki67+	 9879 7816
11116	0	0	Ki67+	 9880 7703
11117	0	0	Ki67+	 9880 7764
11118	0	0	Ki67+	 9889 7727
11119	0	0	Ki67+	 9892 7642
11120	0	0	Ki67+	 9893 7989
11121	0	0	Ki67+	 9894 7504
11122	0	0	Ki67+	 9894 7886
11123	0	0	Ki67+	 9897 7452
11124	0	0	Ki67+	 9898 7945
11125	0	0	Ki67+	 9899 7919
11126	0	0	Ki67+	 9901 8085
11127	0	0	Ki67+	 9907 8012
11128	0	0	Ki67+	 9909 7751
11129	0	0	Ki67+	 9910 7806
11130	0	0	Ki67+	 9911 7603
11131	0	0	Ki67+	 9915 7974
11132	0	0	Ki67+	 9917 7860
11133	0	0	Ki67+	 9919 7615
11134	0	0	Ki67+	 9921 7491
11135	0	0	Ki67+	 9926 8072
11136	0	0	Ki67+	 9929 7972
11137	0	0	Ki67+	 9930 7512
11138	0	0	Ki67+	 9930 8145
11139	0	0	Ki67+	 9931 8033
11140	0	0	Ki67+	 9932 7639
11141	0	0	Ki67+	 9932 7799
11142	0	0	Ki67+	 9933 7818
11143	0	0	Ki67+	 9935 7465
11144	0	0	Ki67+	 9936 7885
11145	0	0	Ki67+	 9938 8003
11146	0	0	Ki67+	 9941 8185
11147	0	0	Ki67+	 9944 7605
11148	0	0	Ki67+	 9948 7994
11149	0	0	Ki67+	 9950 7851
11150	0	0	Ki67+	 9950 8150
11151	0	0	Ki67+	 9951 7623
11152	0	0	Ki67+	 9951 7954
11153	0	0	Ki67+	 9956 8200
11154	0	0	Ki67+	 9958 8042
11155	0	0	Ki67+	 9959 8106
11156	0	0	Ki67+	 9962 7509
11157	0	0	Ki67+	 9963 7870
11158	0	0	Ki67+	 9965 8141
11159	0	0	Ki67+	 9966 7455
11160	0	0	Ki67+	 9971 8173
11161	0	0	Ki67+	 9972 7826
11162	0	0	Ki67+	 9974 7907
11163	0	0	Ki67+	 9975 8066
11164	0	0	Ki67+	 9977 8038
11165	0	0	Ki67+	 9984 8116
11166	0	0	Ki67+	 9985 7449
11167	0	0	Ki67+	 9987 7514
11168	0	0	Ki67+	 9988 8198
11169	0	0	Ki67+	 9989 7995
11170	0	0	Ki67+	 9992 7469
11171	0	0	Ki67+	 9992 7808
11172	0	0	Ki67+	 9998 7870
11173	0	0	Ki67+	 10000 7919
11174	0	0	Ki67+	 10003 8037
11175	0	0	Ki67+	 10005 8192
11176	0	0	Ki67+	 10015 8133
11177	0	0	Ki67+	 10017 7467
11178	0	0	Ki67+	 10017 7899
11179	0	0	Ki67+	 10017 7944
11180	0	0	Ki67+	 10020 7925
11181	0	0	Ki67+	 10021 7960
11182	0	0	Ki67+	 10022 7432
11183	0	0	Ki67+	 10022 8027
11184	0	0	Ki67+	 10028 8184
11185	0	0	Ki67+	 10031 7836
11186	0	0	Ki67+	 9234 8368
11187	0	0	Ki67+	 9234 8485
11188	0	0	Ki67+	 9242 8958
11189	0	0	Ki67+	 9243 8573
11190	0	0	Ki67+	 9245 8313
11191	0	0	Ki67+	 9248 8624
11192	0	0	Ki67+	 9249 8283
11193	0	0	Ki67+	 9249 8601
11194	0	0	Ki67+	 9250 8398
11195	0	0	Ki67+	 9253 8563
11196	0	0	Ki67+	 9255 8751
11197	0	0	Ki67+	 9255 8845
11198	0	0	Ki67+	 9256 8954
11199	0	0	Ki67+	 9257 8470
11200	0	0	Ki67+	 9258 8591
11201	0	0	Ki67+	 9259 8380
11202	0	0	Ki67+	 9264 8478
11203	0	0	Ki67+	 9264 8931
11204	0	0	Ki67+	 9265 8526
11205	0	0	Ki67+	 9266 8665
11206	0	0	Ki67+	 9267 8875
11207	0	0	Ki67+	 9268 8277
11208	0	0	Ki67+	 9268 8364
11209	0	0	Ki67+	 9268 8888
11210	0	0	Ki67+	 9269 8496
11211	0	0	Ki67+	 9274 8609
11212	0	0	Ki67+	 9274 8762
11213	0	0	Ki67+	 9275 8456
11214	0	0	Ki67+	 9277 8401
11215	0	0	Ki67+	 9277 8668
11216	0	0	Ki67+	 9278 8239
11217	0	0	Ki67+	 9278 8567
11218	0	0	Ki67+	 9281 8633
11219	0	0	Ki67+	 9281 8817
11220	0	0	Ki67+	 9282 8320
11221	0	0	Ki67+	 9283 8300
11222	0	0	Ki67+	 9284 8228
11223	0	0	Ki67+	 9284 8345
11224	0	0	Ki67+	 9286 8846
11225	0	0	Ki67+	 9286 8972
11226	0	0	Ki67+	 9288 8381
11227	0	0	Ki67+	 9290 8253
11228	0	0	Ki67+	 9290 8588
11229	0	0	Ki67+	 9291 8913
11230	0	0	Ki67+	 9292 8695
11231	0	0	Ki67+	 9294 8768
11232	0	0	Ki67+	 9297 8462
11233	0	0	Ki67+	 9299 8986
11234	0	0	Ki67+	 9301 8746
11235	0	0	Ki67+	 9302 8234
11236	0	0	Ki67+	 9305 8353
11237	0	0	Ki67+	 9308 8509
11238	0	0	Ki67+	 9309 8889
11239	0	0	Ki67+	 9309 8958
11240	0	0	Ki67+	 9310 8407
11241	0	0	Ki67+	 9311 8550
11242	0	0	Ki67+	 9315 8303
11243	0	0	Ki67+	 9315 8484
11244	0	0	Ki67+	 9316 8316
11245	0	0	Ki67+	 9317 8573
11246	0	0	Ki67+	 9317 8592
11247	0	0	Ki67+	 9318 8707
11248	0	0	Ki67+	 9318 8832
11249	0	0	Ki67+	 9322 8912
11250	0	0	Ki67+	 9323 8276
11251	0	0	Ki67+	 9323 8374
11252	0	0	Ki67+	 9328 8813
11253	0	0	Ki67+	 9329 8975
11254	0	0	Ki67+	 9332 8731
11255	0	0	Ki67+	 9334 8952
11256	0	0	Ki67+	 9337 8898
11257	0	0	Ki67+	 9338 8400
11258	0	0	Ki67+	 9338 8636
11259	0	0	Ki67+	 9342 8786
11260	0	0	Ki67+	 9342 8990
11261	0	0	Ki67+	 9343 8609
11262	0	0	Ki67+	 9345 8244
11263	0	0	Ki67+	 9348 8328
11264	0	0	Ki67+	 9351 8515
11265	0	0	Ki67+	 9355 8241
11266	0	0	Ki67+	 9355 8270
11267	0	0	Ki67+	 9356 8587
11268	0	0	Ki67+	 9358 8716
11269	0	0	Ki67+	 9359 8349
11270	0	0	Ki67+	 9361 8531
11271	0	0	Ki67+	 9361 8681
11272	0	0	Ki67+	 9363 8305
11273	0	0	Ki67+	 9363 8732
11274	0	0	Ki67+	 9365 8894
11275	0	0	Ki67+	 9368 8838
11276	0	0	Ki67+	 9369 8322
11277	0	0	Ki67+	 9370 9000
11278	0	0	Ki67+	 9377 8225
11279	0	0	Ki67+	 9378 9023
11280	0	0	Ki67+	 9380 8589
11281	0	0	Ki67+	 9381 8559
11282	0	0	Ki67+	 9381 8759
11283	0	0	Ki67+	 9382 8382
11284	0	0	Ki67+	 9384 8608
11285	0	0	Ki67+	 9386 8367
11286	0	0	Ki67+	 9386 8677
11287	0	0	Ki67+	 9387 8267
11288	0	0	Ki67+	 9389 8244
11289	0	0	Ki67+	 9389 8859
11290	0	0	Ki67+	 9389 8987
11291	0	0	Ki67+	 9390 8967
11292	0	0	Ki67+	 9399 8297
11293	0	0	Ki67+	 9399 8714
11294	0	0	Ki67+	 9400 8614
11295	0	0	Ki67+	 9406 8414
11296	0	0	Ki67+	 9409 8248
11297	0	0	Ki67+	 9413 8599
11298	0	0	Ki67+	 9413 8893
11299	0	0	Ki67+	 9414 8296
11300	0	0	Ki67+	 9414 8552
11301	0	0	Ki67+	 9414 8646
11302	0	0	Ki67+	 9415 8340
11303	0	0	Ki67+	 9417 8709
11304	0	0	Ki67+	 9418 8514
11305	0	0	Ki67+	 9418 8948
11306	0	0	Ki67+	 9422 8913
11307	0	0	Ki67+	 9426 8757
11308	0	0	Ki67+	 9426 8987
11309	0	0	Ki67+	 9427 8730
11310	0	0	Ki67+	 9430 8661
11311	0	0	Ki67+	 9434 8331
11312	0	0	Ki67+	 9434 8709
11313	0	0	Ki67+	 9437 8283
11314	0	0	Ki67+	 9440 8362
11315	0	0	Ki67+	 9440 8608
11316	0	0	Ki67+	 9441 9005
11317	0	0	Ki67+	 9442 8624
11318	0	0	Ki67+	 9443 8549
11319	0	0	Ki67+	 9445 8414
11320	0	0	Ki67+	 9451 8373
11321	0	0	Ki67+	 9451 8982
11322	0	0	Ki67+	 9453 8446
11323	0	0	Ki67+	 9457 8878
11324	0	0	Ki67+	 9463 8342
11325	0	0	Ki67+	 9463 8404
11326	0	0	Ki67+	 9463 8605
11327	0	0	Ki67+	 9463 8710
11328	0	0	Ki67+	 9467 8954
11329	0	0	Ki67+	 9468 8371
11330	0	0	Ki67+	 9469 8415
11331	0	0	Ki67+	 9469 8701
11332	0	0	Ki67+	 9471 8564
11333	0	0	Ki67+	 9473 8233
11334	0	0	Ki67+	 9473 8667
11335	0	0	Ki67+	 9474 8294
11336	0	0	Ki67+	 9475 8998
11337	0	0	Ki67+	 9476 9014
11338	0	0	Ki67+	 9481 8407
11339	0	0	Ki67+	 9482 8643
11340	0	0	Ki67+	 9485 8319
11341	0	0	Ki67+	 9485 8736
11342	0	0	Ki67+	 9488 8857
11343	0	0	Ki67+	 9490 8590
11344	0	0	Ki67+	 9490 8603
11345	0	0	Ki67+	 9491 8839
11346	0	0	Ki67+	 9495 8379
11347	0	0	Ki67+	 9496 8910
11348	0	0	Ki67+	 9498 8348
11349	0	0	Ki67+	 9498 8553
11350	0	0	Ki67+	 9499 8322
11351	0	0	Ki67+	 9503 8258
11352	0	0	Ki67+	 9507 8583
11353	0	0	Ki67+	 9511 8918
11354	0	0	Ki67+	 9514 8986
11355	0	0	Ki67+	 9515 8754
11356	0	0	Ki67+	 9515 8946
11357	0	0	Ki67+	 9517 8625
11358	0	0	Ki67+	 9519 8859
11359	0	0	Ki67+	 9522 8262
11360	0	0	Ki67+	 9522 8354
11361	0	0	Ki67+	 9525 8288
11362	0	0	Ki67+	 9525 8668
11363	0	0	Ki67+	 9528 8893
11364	0	0	Ki67+	 9529 8812
11365	0	0	Ki67+	 9530 8232
11366	0	0	Ki67+	 9531 8990
11367	0	0	Ki67+	 9532 8381
11368	0	0	Ki67+	 9533 8834
11369	0	0	Ki67+	 9533 9022
11370	0	0	Ki67+	 9535 8942
11371	0	0	Ki67+	 9537 8597
11372	0	0	Ki67+	 9538 8931
11373	0	0	Ki67+	 9539 8330
11374	0	0	Ki67+	 9539 8740
11375	0	0	Ki67+	 9540 8475
11376	0	0	Ki67+	 9542 8455
11377	0	0	Ki67+	 9546 8247
11378	0	0	Ki67+	 9546 8628
11379	0	0	Ki67+	 9546 8787
11380	0	0	Ki67+	 9547 8428
11381	0	0	Ki67+	 9551 8386
11382	0	0	Ki67+	 9556 8699
11383	0	0	Ki67+	 9556 8916
11384	0	0	Ki67+	 9559 8270
11385	0	0	Ki67+	 9562 8330
11386	0	0	Ki67+	 9565 8808
11387	0	0	Ki67+	 9566 9021
11388	0	0	Ki67+	 9567 8712
11389	0	0	Ki67+	 9567 8882
11390	0	0	Ki67+	 9569 8947
11391	0	0	Ki67+	 9570 8868
11392	0	0	Ki67+	 9573 8446
11393	0	0	Ki67+	 9580 8364
11394	0	0	Ki67+	 9591 8251
11395	0	0	Ki67+	 9592 8860
11396	0	0	Ki67+	 9592 8982
11397	0	0	Ki67+	 9593 8312
11398	0	0	Ki67+	 9595 8734
11399	0	0	Ki67+	 9596 8808
11400	0	0	Ki67+	 9596 9017
11401	0	0	Ki67+	 9598 8623
11402	0	0	Ki67+	 9600 8469
11403	0	0	Ki67+	 9600 8633
11404	0	0	Ki67+	 9604 8343
11405	0	0	Ki67+	 9605 8251
11406	0	0	Ki67+	 9606 8898
11407	0	0	Ki67+	 9608 8363
11408	0	0	Ki67+	 9608 8992
11409	0	0	Ki67+	 9611 8872
11410	0	0	Ki67+	 9615 8611
11411	0	0	Ki67+	 9616 8328
11412	0	0	Ki67+	 9617 8724
11413	0	0	Ki67+	 9620 8572
11414	0	0	Ki67+	 9621 8629
11415	0	0	Ki67+	 9625 8245
11416	0	0	Ki67+	 9626 8649
11417	0	0	Ki67+	 9627 8288
11418	0	0	Ki67+	 9632 8518
11419	0	0	Ki67+	 9640 8747
11420	0	0	Ki67+	 9642 8542
11421	0	0	Ki67+	 9646 8262
11422	0	0	Ki67+	 9646 8676
11423	0	0	Ki67+	 9647 8581
11424	0	0	Ki67+	 9655 8718
11425	0	0	Ki67+	 9656 8495
11426	0	0	Ki67+	 9658 8605
11427	0	0	Ki67+	 9658 8629
11428	0	0	Ki67+	 9664 8740
11429	0	0	Ki67+	 9666 8476
11430	0	0	Ki67+	 9670 8905
11431	0	0	Ki67+	 9671 8532
11432	0	0	Ki67+	 9671 8928
11433	0	0	Ki67+	 9673 8791
11434	0	0	Ki67+	 9676 8834
11435	0	0	Ki67+	 9686 8604
11436	0	0	Ki67+	 9687 8692
11437	0	0	Ki67+	 9689 8495
11438	0	0	Ki67+	 9689 8927
11439	0	0	Ki67+	 9690 8660
11440	0	0	Ki67+	 9691 8537
11441	0	0	Ki67+	 9691 8708
11442	0	0	Ki67+	 9692 8967
11443	0	0	Ki67+	 9694 8872
11444	0	0	Ki67+	 9697 8442
11445	0	0	Ki67+	 9697 8607
11446	0	0	Ki67+	 9700 8527
11447	0	0	Ki67+	 9700 8777
11448	0	0	Ki67+	 9703 8466
11449	0	0	Ki67+	 9705 8326
11450	0	0	Ki67+	 9705 8586
11451	0	0	Ki67+	 9705 8976
11452	0	0	Ki67+	 9706 8372
11453	0	0	Ki67+	 9708 8905
11454	0	0	Ki67+	 9710 8948
11455	0	0	Ki67+	 9711 8635
11456	0	0	Ki67+	 9713 8674
11457	0	0	Ki67+	 9713 8822
11458	0	0	Ki67+	 9718 8375
11459	0	0	Ki67+	 9720 8511
11460	0	0	Ki67+	 9723 8772
11461	0	0	Ki67+	 9723 8847
11462	0	0	Ki67+	 9725 8403
11463	0	0	Ki67+	 9726 9001
11464	0	0	Ki67+	 9727 8964
11465	0	0	Ki67+	 9731 8545
11466	0	0	Ki67+	 9731 8590
11467	0	0	Ki67+	 9731 8832
11468	0	0	Ki67+	 9731 8890
11469	0	0	Ki67+	 9732 8247
11470	0	0	Ki67+	 9734 8623
11471	0	0	Ki67+	 9737 8572
11472	0	0	Ki67+	 9738 8486
11473	0	0	Ki67+	 9740 8267
11474	0	0	Ki67+	 9741 8341
11475	0	0	Ki67+	 9742 8412
11476	0	0	Ki67+	 9742 8661
11477	0	0	Ki67+	 9742 8897
11478	0	0	Ki67+	 9744 8448
11479	0	0	Ki67+	 9745 8533
11480	0	0	Ki67+	 9754 8874
11481	0	0	Ki67+	 9757 8687
11482	0	0	Ki67+	 9758 8734
11483	0	0	Ki67+	 9761 8849
11484	0	0	Ki67+	 9761 8932
11485	0	0	Ki67+	 9762 8745
11486	0	0	Ki67+	 9762 8777
11487	0	0	Ki67+	 9765 8466
11488	0	0	Ki67+	 9766 8815
11489	0	0	Ki67+	 9767 8408
11490	0	0	Ki67+	 9767 9005
11491	0	0	Ki67+	 9772 8440
11492	0	0	Ki67+	 9773 8320
11493	0	0	Ki67+	 9776 8797
11494	0	0	Ki67+	 9783 8344
11495	0	0	Ki67+	 9785 8417
11496	0	0	Ki67+	 9786 8374
11497	0	0	Ki67+	 9790 8889
11498	0	0	Ki67+	 9793 8392
11499	0	0	Ki67+	 9793 8987
11500	0	0	Ki67+	 9795 8787
11501	0	0	Ki67+	 9801 8930
11502	0	0	Ki67+	 9802 8681
11503	0	0	Ki67+	 9803 8760
11504	0	0	Ki67+	 9805 8608
11505	0	0	Ki67+	 9809 8839
11506	0	0	Ki67+	 9817 9008
11507	0	0	Ki67+	 9824 8584
11508	0	0	Ki67+	 9824 8626
11509	0	0	Ki67+	 9825 8669
11510	0	0	Ki67+	 9826 8772
11511	0	0	Ki67+	 9827 8400
11512	0	0	Ki67+	 9828 8972
11513	0	0	Ki67+	 9829 8375
11514	0	0	Ki67+	 9831 8853
11515	0	0	Ki67+	 9832 8929
11516	0	0	Ki67+	 9833 8564
11517	0	0	Ki67+	 9834 8474
11518	0	0	Ki67+	 9836 8346
11519	0	0	Ki67+	 9837 8641
11520	0	0	Ki67+	 9837 8793
11521	0	0	Ki67+	 9840 8621
11522	0	0	Ki67+	 9845 8986
11523	0	0	Ki67+	 9846 8430
11524	0	0	Ki67+	 9848 8543
11525	0	0	Ki67+	 9848 8753
11526	0	0	Ki67+	 9848 8835
11527	0	0	Ki67+	 9851 8584
11528	0	0	Ki67+	 9856 8676
11529	0	0	Ki67+	 9856 8949
11530	0	0	Ki67+	 9858 8244
11531	0	0	Ki67+	 9858 8418
11532	0	0	Ki67+	 9858 8859
11533	0	0	Ki67+	 9865 8368
11534	0	0	Ki67+	 9865 8569
11535	0	0	Ki67+	 9865 8819
11536	0	0	Ki67+	 9867 8774
11537	0	0	Ki67+	 9871 8793
11538	0	0	Ki67+	 9872 8743
11539	0	0	Ki67+	 9873 8597
11540	0	0	Ki67+	 9873 8841
11541	0	0	Ki67+	 9881 8272
11542	0	0	Ki67+	 9883 8666
11543	0	0	Ki67+	 9885 8580
11544	0	0	Ki67+	 9887 8555
11545	0	0	Ki67+	 9888 8393
11546	0	0	Ki67+	 9890 8357
11547	0	0	Ki67+	 9892 8814
11548	0	0	Ki67+	 9893 8738
11549	0	0	Ki67+	 9895 8610
11550	0	0	Ki67+	 9901 8412
11551	0	0	Ki67+	 9904 8794
11552	0	0	Ki67+	 9906 8749
11553	0	0	Ki67+	 9909 8400
11554	0	0	Ki67+	 9910 8548
11555	0	0	Ki67+	 9912 8639
11556	0	0	Ki67+	 9914 8449
11557	0	0	Ki67+	 9914 8581
11558	0	0	Ki67+	 9920 8984
11559	0	0	Ki67+	 9921 8767
11560	0	0	Ki67+	 9923 8970
11561	0	0	Ki67+	 9925 8615
11562	0	0	Ki67+	 9927 8663
11563	0	0	Ki67+	 9931 8529
11564	0	0	Ki67+	 9940 8930
11565	0	0	Ki67+	 9944 8592
11566	0	0	Ki67+	 9948 8557
11567	0	0	Ki67+	 9948 8646
11568	0	0	Ki67+	 9957 8896
11569	0	0	Ki67+	 9957 8978
11570	0	0	Ki67+	 9964 8595
11571	0	0	Ki67+	 9964 8616
11572	0	0	Ki67+	 9964 8993
11573	0	0	Ki67+	 9967 8387
11574	0	0	Ki67+	 9972 8564
11575	0	0	Ki67+	 9973 8226
11576	0	0	Ki67+	 9978 8880
11577	0	0	Ki67+	 9983 8297
11578	0	0	Ki67+	 9984 8254
11579	0	0	Ki67+	 9986 8317
11580	0	0	Ki67+	 9995 8917
11581	0	0	Ki67+	 9996 8940
11582	0	0	Ki67+	 9997 8837
11583	0	0	Ki67+	 9998 8994
11584	0	0	Ki67+	 10007 8262
11585	0	0	Ki67+	 10008 8347
11586	0	0	Ki67+	 10008 8996
11587	0	0	Ki67+	 10012 8892
11588	0	0	Ki67+	 10014 8808
11589	0	0	Ki67+	 10015 8839
11590	0	0	Ki67+	 10018 8970
11591	0	0	Ki67+	 10023 8368
11592	0	0	Ki67+	 10026 8870
11593	0	0	Ki67+	 10028 8933
11594	0	0	Ki67+	 9234 9094
11595	0	0	Ki67+	 9234 9230
11596	0	0	Ki67+	 9235 9811
11597	0	0	Ki67+	 9237 9793
11598	0	0	Ki67+	 9239 9561
11599	0	0	Ki67+	 9242 9665
11600	0	0	Ki67+	 9243 9127
11601	0	0	Ki67+	 9243 9548
11602	0	0	Ki67+	 9245 9512
11603	0	0	Ki67+	 9251 9327
11604	0	0	Ki67+	 9253 9355
11605	0	0	Ki67+	 9256 9064
11606	0	0	Ki67+	 9256 9537
11607	0	0	Ki67+	 9256 9593
11608	0	0	Ki67+	 9257 9206
11609	0	0	Ki67+	 9259 9636
11610	0	0	Ki67+	 9260 9237
11611	0	0	Ki67+	 9266 9044
11612	0	0	Ki67+	 9267 9284
11613	0	0	Ki67+	 9267 9621
11614	0	0	Ki67+	 9267 9656
11615	0	0	Ki67+	 9270 9518
11616	0	0	Ki67+	 9273 9335
11617	0	0	Ki67+	 9274 9129
11618	0	0	Ki67+	 9278 9093
11619	0	0	Ki67+	 9281 9214
11620	0	0	Ki67+	 9285 9489
11621	0	0	Ki67+	 9288 9350
11622	0	0	Ki67+	 9289 9806
11623	0	0	Ki67+	 9291 9305
11624	0	0	Ki67+	 9296 9271
11625	0	0	Ki67+	 9297 9329
11626	0	0	Ki67+	 9299 9500
11627	0	0	Ki67+	 9307 9063
11628	0	0	Ki67+	 9307 9214
11629	0	0	Ki67+	 9310 9403
11630	0	0	Ki67+	 9311 9089
11631	0	0	Ki67+	 9312 9261
11632	0	0	Ki67+	 9312 9334
11633	0	0	Ki67+	 9312 9384
11634	0	0	Ki67+	 9313 9362
11635	0	0	Ki67+	 9315 9240
11636	0	0	Ki67+	 9321 9202
11637	0	0	Ki67+	 9322 9051
11638	0	0	Ki67+	 9328 9322
11639	0	0	Ki67+	 9329 9685
11640	0	0	Ki67+	 9333 9402
11641	0	0	Ki67+	 9341 9291
11642	0	0	Ki67+	 9345 9033
11643	0	0	Ki67+	 9351 9362
11644	0	0	Ki67+	 9354 9792
11645	0	0	Ki67+	 9356 9170
11646	0	0	Ki67+	 9356 9327
11647	0	0	Ki67+	 9358 9049
11648	0	0	Ki67+	 9358 9213
11649	0	0	Ki67+	 9361 9458
11650	0	0	Ki67+	 9362 9388
11651	0	0	Ki67+	 9364 9287
11652	0	0	Ki67+	 9370 9180
11653	0	0	Ki67+	 9370 9808
11654	0	0	Ki67+	 9371 9774
11655	0	0	Ki67+	 9372 9534
11656	0	0	Ki67+	 9375 9473
11657	0	0	Ki67+	 9377 9228
11658	0	0	Ki67+	 9377 9575
11659	0	0	Ki67+	 9380 9743
11660	0	0	Ki67+	 9381 9667
11661	0	0	Ki67+	 9384 9583
11662	0	0	Ki67+	 9386 9171
11663	0	0	Ki67+	 9390 9604
11664	0	0	Ki67+	 9390 9700
11665	0	0	Ki67+	 9392 9301
11666	0	0	Ki67+	 9394 9540
11667	0	0	Ki67+	 9394 9715
11668	0	0	Ki67+	 9400 9428
11669	0	0	Ki67+	 9402 9157
11670	0	0	Ki67+	 9404 9133
11671	0	0	Ki67+	 9404 9261
11672	0	0	Ki67+	 9406 9232
11673	0	0	Ki67+	 9410 9368
11674	0	0	Ki67+	 9413 9057
11675	0	0	Ki67+	 9414 9250
11676	0	0	Ki67+	 9414 9578
11677	0	0	Ki67+	 9415 9689
11678	0	0	Ki67+	 9416 9322
11679	0	0	Ki67+	 9421 9723
11680	0	0	Ki67+	 9423 9201
11681	0	0	Ki67+	 9425 9347
11682	0	0	Ki67+	 9428 9469
11683	0	0	Ki67+	 9434 9093
11684	0	0	Ki67+	 9434 9427
11685	0	0	Ki67+	 9446 9645
11686	0	0	Ki67+	 9448 9336
11687	0	0	Ki67+	 9449 9296
11688	0	0	Ki67+	 9449 9376
11689	0	0	Ki67+	 9449 9793
11690	0	0	Ki67+	 9450 9073
11691	0	0	Ki67+	 9453 9502
11692	0	0	Ki67+	 9455 9691
11693	0	0	Ki67+	 9455 9810
11694	0	0	Ki67+	 9456 9196
11695	0	0	Ki67+	 9459 9050
11696	0	0	Ki67+	 9460 9250
11697	0	0	Ki67+	 9463 9479
11698	0	0	Ki67+	 9474 9377
11699	0	0	Ki67+	 9476 9079
11700	0	0	Ki67+	 9477 9067
11701	0	0	Ki67+	 9477 9223
11702	0	0	Ki67+	 9478 9644
11703	0	0	Ki67+	 9479 9540
11704	0	0	Ki67+	 9482 9419
11705	0	0	Ki67+	 9483 9150
11706	0	0	Ki67+	 9483 9370
11707	0	0	Ki67+	 9483 9504
11708	0	0	Ki67+	 9486 9288
11709	0	0	Ki67+	 9486 9569
11710	0	0	Ki67+	 9488 9314
11711	0	0	Ki67+	 9488 9688
11712	0	0	Ki67+	 9491 9264
11713	0	0	Ki67+	 9495 9076
11714	0	0	Ki67+	 9498 9124
11715	0	0	Ki67+	 9499 9537
11716	0	0	Ki67+	 9503 9475
11717	0	0	Ki67+	 9503 9602
11718	0	0	Ki67+	 9505 9195
11719	0	0	Ki67+	 9506 9391
11720	0	0	Ki67+	 9506 9697
11721	0	0	Ki67+	 9507 9712
11722	0	0	Ki67+	 9509 9134
11723	0	0	Ki67+	 9510 9776
11724	0	0	Ki67+	 9513 9236
11725	0	0	Ki67+	 9514 9169
11726	0	0	Ki67+	 9514 9501
11727	0	0	Ki67+	 9515 9063
11728	0	0	Ki67+	 9516 9342
11729	0	0	Ki67+	 9523 9364
11730	0	0	Ki67+	 9524 9740
11731	0	0	Ki67+	 9526 9513
11732	0	0	Ki67+	 9526 9783
11733	0	0	Ki67+	 9527 9443
11734	0	0	Ki67+	 9528 9412
11735	0	0	Ki67+	 9530 9058
11736	0	0	Ki67+	 9532 9479
11737	0	0	Ki67+	 9533 9551
11738	0	0	Ki67+	 9534 9393
11739	0	0	Ki67+	 9534 9712
11740	0	0	Ki67+	 9535 9257
11741	0	0	Ki67+	 9543 9144
11742	0	0	Ki67+	 9543 9735
11743	0	0	Ki67+	 9545 9629
11744	0	0	Ki67+	 9547 9297
11745	0	0	Ki67+	 9548 9451
11746	0	0	Ki67+	 9548 9651
11747	0	0	Ki67+	 9550 9671
11748	0	0	Ki67+	 9553 9114
11749	0	0	Ki67+	 9554 9596
11750	0	0	Ki67+	 9559 9046
11751	0	0	Ki67+	 9563 9542
11752	0	0	Ki67+	 9565 9581
11753	0	0	Ki67+	 9568 9519
11754	0	0	Ki67+	 9569 9371
11755	0	0	Ki67+	 9569 9413
11756	0	0	Ki67+	 9574 9330
11757	0	0	Ki67+	 9578 9479
11758	0	0	Ki67+	 9580 9556
11759	0	0	Ki67+	 9583 9167
11760	0	0	Ki67+	 9585 9712
11761	0	0	Ki67+	 9590 9042
11762	0	0	Ki67+	 9595 9433
11763	0	0	Ki67+	 9595 9518
11764	0	0	Ki67+	 9596 9820
11765	0	0	Ki67+	 9597 9128
11766	0	0	Ki67+	 9599 9223
11767	0	0	Ki67+	 9601 9796
11768	0	0	Ki67+	 9605 9757
11769	0	0	Ki67+	 9606 9484
11770	0	0	Ki67+	 9607 9679
11771	0	0	Ki67+	 9608 9698
11772	0	0	Ki67+	 9609 9188
11773	0	0	Ki67+	 9609 9413
11774	0	0	Ki67+	 9610 9026
11775	0	0	Ki67+	 9611 9107
11776	0	0	Ki67+	 9612 9241
11777	0	0	Ki67+	 9615 9450
11778	0	0	Ki67+	 9616 9327
11779	0	0	Ki67+	 9620 9712
11780	0	0	Ki67+	 9623 9344
11781	0	0	Ki67+	 9625 9311
11782	0	0	Ki67+	 9641 9191
11783	0	0	Ki67+	 9643 9247
11784	0	0	Ki67+	 9654 9174
11785	0	0	Ki67+	 9658 9127
11786	0	0	Ki67+	 9668 9297
11787	0	0	Ki67+	 9670 9184
11788	0	0	Ki67+	 9670 9333
11789	0	0	Ki67+	 9671 9268
11790	0	0	Ki67+	 9671 9397
11791	0	0	Ki67+	 9673 9209
11792	0	0	Ki67+	 9673 9241
11793	0	0	Ki67+	 9679 9282
11794	0	0	Ki67+	 9684 9614
11795	0	0	Ki67+	 9689 9338
11796	0	0	Ki67+	 9690 9133
11797	0	0	Ki67+	 9693 9054
11798	0	0	Ki67+	 9702 9306
11799	0	0	Ki67+	 9706 9222
11800	0	0	Ki67+	 9706 9236
11801	0	0	Ki67+	 9709 9025
11802	0	0	Ki67+	 9710 9175
11803	0	0	Ki67+	 9713 9060
11804	0	0	Ki67+	 9738 9725
11805	0	0	Ki67+	 9745 9055
11806	0	0	Ki67+	 9754 9651
11807	0	0	Ki67+	 9757 9213
11808	0	0	Ki67+	 9757 9751
11809	0	0	Ki67+	 9758 9401
11810	0	0	Ki67+	 9760 9073
11811	0	0	Ki67+	 9764 9252
11812	0	0	Ki67+	 9766 9381
11813	0	0	Ki67+	 9767 9775
11814	0	0	Ki67+	 9770 9156
11815	0	0	Ki67+	 9771 9357
11816	0	0	Ki67+	 9773 9189
11817	0	0	Ki67+	 9774 9331
11818	0	0	Ki67+	 9777 9257
11819	0	0	Ki67+	 9780 9058
11820	0	0	Ki67+	 9780 9643
11821	0	0	Ki67+	 9781 9404
11822	0	0	Ki67+	 9793 9676
11823	0	0	Ki67+	 9794 9369
11824	0	0	Ki67+	 9799 9134
11825	0	0	Ki67+	 9802 9225
11826	0	0	Ki67+	 9802 9394
11827	0	0	Ki67+	 9802 9622
11828	0	0	Ki67+	 9807 9179
11829	0	0	Ki67+	 9807 9752
11830	0	0	Ki67+	 9813 9693
11831	0	0	Ki67+	 9816 9295
11832	0	0	Ki67+	 9818 9659
11833	0	0	Ki67+	 9827 9154
11834	0	0	Ki67+	 9828 9401
11835	0	0	Ki67+	 9829 9724
11836	0	0	Ki67+	 9838 9304
11837	0	0	Ki67+	 9843 9347
11838	0	0	Ki67+	 9850 9655
11839	0	0	Ki67+	 9851 9085
11840	0	0	Ki67+	 9851 9172
11841	0	0	Ki67+	 9856 9161
11842	0	0	Ki67+	 9858 9405
11843	0	0	Ki67+	 9858 9590
11844	0	0	Ki67+	 9865 9129
11845	0	0	Ki67+	 9865 9368
11846	0	0	Ki67+	 9870 9603
11847	0	0	Ki67+	 9872 9297
11848	0	0	Ki67+	 9874 9639
11849	0	0	Ki67+	 9876 9114
11850	0	0	Ki67+	 9876 9209
11851	0	0	Ki67+	 9880 9134
11852	0	0	Ki67+	 9884 9336
11853	0	0	Ki67+	 9885 9398
11854	0	0	Ki67+	 9890 9772
11855	0	0	Ki67+	 9893 9190
11856	0	0	Ki67+	 9894 9148
11857	0	0	Ki67+	 9894 9813
11858	0	0	Ki67+	 9895 9351
11859	0	0	Ki67+	 9900 9277
11860	0	0	Ki67+	 9903 9087
11861	0	0	Ki67+	 9904 9177
11862	0	0	Ki67+	 9904 9200
11863	0	0	Ki67+	 9904 9633
11864	0	0	Ki67+	 9907 9471
11865	0	0	Ki67+	 9909 9233
11866	0	0	Ki67+	 9909 9313
11867	0	0	Ki67+	 9912 9701
11868	0	0	Ki67+	 9915 9100
11869	0	0	Ki67+	 9921 9719
11870	0	0	Ki67+	 9922 9483
11871	0	0	Ki67+	 9923 9664
11872	0	0	Ki67+	 9924 9055
11873	0	0	Ki67+	 9925 9308
11874	0	0	Ki67+	 9925 9390
11875	0	0	Ki67+	 9926 9514
11876	0	0	Ki67+	 9929 9279
11877	0	0	Ki67+	 9929 9585
11878	0	0	Ki67+	 9933 9118
11879	0	0	Ki67+	 9937 9507
11880	0	0	Ki67+	 9940 9644
11881	0	0	Ki67+	 9942 9455
11882	0	0	Ki67+	 9943 9058
11883	0	0	Ki67+	 9944 9340
11884	0	0	Ki67+	 9945 9204
11885	0	0	Ki67+	 9946 9611
11886	0	0	Ki67+	 9946 9720
11887	0	0	Ki67+	 9949 9235
11888	0	0	Ki67+	 9953 9259
11889	0	0	Ki67+	 9953 9358
11890	0	0	Ki67+	 9953 9420
11891	0	0	Ki67+	 9959 9107
11892	0	0	Ki67+	 9961 9587
11893	0	0	Ki67+	 9963 9458
11894	0	0	Ki67+	 9965 9667
11895	0	0	Ki67+	 9969 9181
11896	0	0	Ki67+	 9975 9676
11897	0	0	Ki67+	 9976 9651
11898	0	0	Ki67+	 9980 9595
11899	0	0	Ki67+	 9981 9260
11900	0	0	Ki67+	 9983 9236
11901	0	0	Ki67+	 9985 9081
11902	0	0	Ki67+	 9986 9561
11903	0	0	Ki67+	 9987 9445
11904	0	0	Ki67+	 9987 9477
11905	0	0	Ki67+	 9991 9150
11906	0	0	Ki67+	 9992 9051
11907	0	0	Ki67+	 9998 9402
11908	0	0	Ki67+	 10001 9428
11909	0	0	Ki67+	 10002 9350
11910	0	0	Ki67+	 10003 9457
11911	0	0	Ki67+	 10006 9302
11912	0	0	Ki67+	 10006 9803
11913	0	0	Ki67+	 10010 9292
11914	0	0	Ki67+	 10011 9372
11915	0	0	Ki67+	 10014 9122
11916	0	0	Ki67+	 10016 9486
11917	0	0	Ki67+	 10016 9814
11918	0	0	Ki67+	 10017 9633
11919	0	0	Ki67+	 10019 9335
11920	0	0	Ki67+	 10019 9549
11921	0	0	Ki67+	 10020 9258
11922	0	0	Ki67+	 10028 9762
11923	0	0	Ki67+	 10030 9052
11924	0	0	Ki67+	 10030 9216
11925	0	0	Ki67+	 10031 9389
11926	0	0	Ki67+	 9236 9846
11927	0	0	Ki67+	 9238 10321
11928	0	0	Ki67+	 9242 10241
11929	0	0	Ki67+	 9245 10058
11930	0	0	Ki67+	 9245 10457
11931	0	0	Ki67+	 9248 10168
11932	0	0	Ki67+	 9254 10280
11933	0	0	Ki67+	 9259 10022
11934	0	0	Ki67+	 9262 9948
11935	0	0	Ki67+	 9273 10444
11936	0	0	Ki67+	 9274 10610
11937	0	0	Ki67+	 9275 9842
11938	0	0	Ki67+	 9276 10407
11939	0	0	Ki67+	 9278 10591
11940	0	0	Ki67+	 9280 10142
11941	0	0	Ki67+	 9281 10099
11942	0	0	Ki67+	 9286 10291
11943	0	0	Ki67+	 9286 10337
11944	0	0	Ki67+	 9289 9988
11945	0	0	Ki67+	 9292 10555
11946	0	0	Ki67+	 9293 10036
11947	0	0	Ki67+	 9295 9920
11948	0	0	Ki67+	 9295 10235
11949	0	0	Ki67+	 9296 9836
11950	0	0	Ki67+	 9297 10071
11951	0	0	Ki67+	 9297 10089
11952	0	0	Ki67+	 9298 10152
11953	0	0	Ki67+	 9299 10111
11954	0	0	Ki67+	 9301 10340
11955	0	0	Ki67+	 9304 10590
11956	0	0	Ki67+	 9309 9853
11957	0	0	Ki67+	 9309 10243
11958	0	0	Ki67+	 9309 10484
11959	0	0	Ki67+	 9309 10508
11960	0	0	Ki67+	 9313 10291
11961	0	0	Ki67+	 9314 9894
11962	0	0	Ki67+	 9315 9984
11963	0	0	Ki67+	 9316 10551
11964	0	0	Ki67+	 9317 10521
11965	0	0	Ki67+	 9319 10617
11966	0	0	Ki67+	 9322 10225
11967	0	0	Ki67+	 9327 9837
11968	0	0	Ki67+	 9329 9944
11969	0	0	Ki67+	 9329 10436
11970	0	0	Ki67+	 9335 9926
11971	0	0	Ki67+	 9336 10037
11972	0	0	Ki67+	 9338 10243
11973	0	0	Ki67+	 9338 10548
11974	0	0	Ki67+	 9341 10198
11975	0	0	Ki67+	 9346 10505
11976	0	0	Ki67+	 9347 10414
11977	0	0	Ki67+	 9347 10443
11978	0	0	Ki67+	 9348 9897
11979	0	0	Ki67+	 9348 10062
11980	0	0	Ki67+	 9349 10576
11981	0	0	Ki67+	 9352 10094
11982	0	0	Ki67+	 9356 10206
11983	0	0	Ki67+	 9360 10403
11984	0	0	Ki67+	 9364 10622
11985	0	0	Ki67+	 9365 10163
11986	0	0	Ki67+	 9367 9926
11987	0	0	Ki67+	 9369 10522
11988	0	0	Ki67+	 9370 10486
11989	0	0	Ki67+	 9371 10057
11990	0	0	Ki67+	 9374 10235
11991	0	0	Ki67+	 9374 10319
11992	0	0	Ki67+	 9376 9997
11993	0	0	Ki67+	 9377 9952
11994	0	0	Ki67+	 9377 10139
11995	0	0	Ki67+	 9378 10308
11996	0	0	Ki67+	 9381 10115
11997	0	0	Ki67+	 9381 10195
11998	0	0	Ki67+	 9383 10079
11999	0	0	Ki67+	 9384 10285
12000	0	0	Ki67+	 9385 9983
12001	0	0	Ki67+	 9391 10562
12002	0	0	Ki67+	 9391 10603
12003	0	0	Ki67+	 9393 9999
12004	0	0	Ki67+	 9393 10026
12005	0	0	Ki67+	 9394 9935
12006	0	0	Ki67+	 9398 10413
12007	0	0	Ki67+	 9399 9870
12008	0	0	Ki67+	 9399 10353
12009	0	0	Ki67+	 9400 10538
12010	0	0	Ki67+	 9403 10445
12011	0	0	Ki67+	 9404 9975
12012	0	0	Ki67+	 9405 10229
12013	0	0	Ki67+	 9405 10327
12014	0	0	Ki67+	 9406 10178
12015	0	0	Ki67+	 9410 10382
12016	0	0	Ki67+	 9412 10280
12017	0	0	Ki67+	 9413 10484
12018	0	0	Ki67+	 9413 10505
12019	0	0	Ki67+	 9420 10228
12020	0	0	Ki67+	 9422 9883
12021	0	0	Ki67+	 9423 10603
12022	0	0	Ki67+	 9424 9825
12023	0	0	Ki67+	 9425 10424
12024	0	0	Ki67+	 9425 10523
12025	0	0	Ki67+	 9428 10504
12026	0	0	Ki67+	 9431 10388
12027	0	0	Ki67+	 9432 9907
12028	0	0	Ki67+	 9434 10153
12029	0	0	Ki67+	 9438 10343
12030	0	0	Ki67+	 9441 10132
12031	0	0	Ki67+	 9441 10365
12032	0	0	Ki67+	 9445 10085
12033	0	0	Ki67+	 9445 10102
12034	0	0	Ki67+	 9447 10056
12035	0	0	Ki67+	 9447 10420
12036	0	0	Ki67+	 9448 10268
12037	0	0	Ki67+	 9452 9917
12038	0	0	Ki67+	 9452 10187
12039	0	0	Ki67+	 9455 10380
12040	0	0	Ki67+	 9456 9833
12041	0	0	Ki67+	 9456 10478
12042	0	0	Ki67+	 9458 10453
12043	0	0	Ki67+	 9459 9892
12044	0	0	Ki67+	 9460 9997
12045	0	0	Ki67+	 9460 10396
12046	0	0	Ki67+	 9461 10035
12047	0	0	Ki67+	 9462 10234
12048	0	0	Ki67+	 9468 10141
12049	0	0	Ki67+	 9469 10337
12050	0	0	Ki67+	 9475 9973
12051	0	0	Ki67+	 9482 10325
12052	0	0	Ki67+	 9484 10111
12053	0	0	Ki67+	 9485 10258
12054	0	0	Ki67+	 9486 10125
12055	0	0	Ki67+	 9488 10311
12056	0	0	Ki67+	 9489 10278
12057	0	0	Ki67+	 9497 10084
12058	0	0	Ki67+	 9500 10537
12059	0	0	Ki67+	 9501 10524
12060	0	0	Ki67+	 9501 10617
12061	0	0	Ki67+	 9508 10015
12062	0	0	Ki67+	 9513 10071
12063	0	0	Ki67+	 9515 9973
12064	0	0	Ki67+	 9520 10491
12065	0	0	Ki67+	 9522 9921
12066	0	0	Ki67+	 9522 10055
12067	0	0	Ki67+	 9522 10585
12068	0	0	Ki67+	 9529 10551
12069	0	0	Ki67+	 9530 10295
12070	0	0	Ki67+	 9533 9998
12071	0	0	Ki67+	 9536 9949
12072	0	0	Ki67+	 9548 9984
12073	0	0	Ki67+	 9553 10474
12074	0	0	Ki67+	 9555 9889
12075	0	0	Ki67+	 9558 10245
12076	0	0	Ki67+	 9560 10187
12077	0	0	Ki67+	 9560 10564
12078	0	0	Ki67+	 9560 10602
12079	0	0	Ki67+	 9561 9923
12080	0	0	Ki67+	 9563 9953
12081	0	0	Ki67+	 9566 10143
12082	0	0	Ki67+	 9568 10367
12083	0	0	Ki67+	 9569 10530
12084	0	0	Ki67+	 9571 10115
12085	0	0	Ki67+	 9572 10271
12086	0	0	Ki67+	 9573 10166
12087	0	0	Ki67+	 9574 10034
12088	0	0	Ki67+	 9575 10224
12089	0	0	Ki67+	 9576 9886
12090	0	0	Ki67+	 9583 9864
12091	0	0	Ki67+	 9583 9915
12092	0	0	Ki67+	 9586 10073
12093	0	0	Ki67+	 9586 10090
12094	0	0	Ki67+	 9588 10132
12095	0	0	Ki67+	 9589 10454
12096	0	0	Ki67+	 9592 10419
12097	0	0	Ki67+	 9593 10209
12098	0	0	Ki67+	 9596 9844
12099	0	0	Ki67+	 9598 10343
12100	0	0	Ki67+	 9601 10525
12101	0	0	Ki67+	 9604 10248
12102	0	0	Ki67+	 9608 10194
12103	0	0	Ki67+	 9609 10482
12104	0	0	Ki67+	 9611 9984
12105	0	0	Ki67+	 9613 10391
12106	0	0	Ki67+	 9614 10441
12107	0	0	Ki67+	 9615 10288
12108	0	0	Ki67+	 9616 10498
12109	0	0	Ki67+	 9619 9929
12110	0	0	Ki67+	 9622 10373
12111	0	0	Ki67+	 9626 9959
12112	0	0	Ki67+	 9626 10609
12113	0	0	Ki67+	 9627 10218
12114	0	0	Ki67+	 9631 10573
12115	0	0	Ki67+	 9632 9906
12116	0	0	Ki67+	 9634 10483
12117	0	0	Ki67+	 9636 10177
12118	0	0	Ki67+	 9636 10279
12119	0	0	Ki67+	 9637 10252
12120	0	0	Ki67+	 9640 9873
12121	0	0	Ki67+	 9641 10513
12122	0	0	Ki67+	 9645 10187
12123	0	0	Ki67+	 9648 10138
12124	0	0	Ki67+	 9648 10595
12125	0	0	Ki67+	 9651 9854
12126	0	0	Ki67+	 9651 10416
12127	0	0	Ki67+	 9652 10505
12128	0	0	Ki67+	 9653 10388
12129	0	0	Ki67+	 9656 9981
12130	0	0	Ki67+	 9656 10613
12131	0	0	Ki67+	 9657 10084
12132	0	0	Ki67+	 9659 10548
12133	0	0	Ki67+	 9660 10099
12134	0	0	Ki67+	 9660 10127
12135	0	0	Ki67+	 9668 10068
12136	0	0	Ki67+	 9669 10265
12137	0	0	Ki67+	 9669 10316
12138	0	0	Ki67+	 9670 10407
12139	0	0	Ki67+	 9671 10174
12140	0	0	Ki67+	 9672 9948
12141	0	0	Ki67+	 9674 10358
12142	0	0	Ki67+	 9675 9913
12143	0	0	Ki67+	 9675 10241
12144	0	0	Ki67+	 9677 10154
12145	0	0	Ki67+	 9679 10094
12146	0	0	Ki67+	 9680 10378
12147	0	0	Ki67+	 9680 10622
12148	0	0	Ki67+	 9684 10408
12149	0	0	Ki67+	 9685 9938
12150	0	0	Ki67+	 9686 10541
12151	0	0	Ki67+	 9691 10230
12152	0	0	Ki67+	 9693 10508
12153	0	0	Ki67+	 9694 10034
12154	0	0	Ki67+	 9695 10443
12155	0	0	Ki67+	 9696 10193
12156	0	0	Ki67+	 9699 10016
12157	0	0	Ki67+	 9699 10591
12158	0	0	Ki67+	 9700 9909
12159	0	0	Ki67+	 9704 10276
12160	0	0	Ki67+	 9704 10574
12161	0	0	Ki67+	 9706 10173
12162	0	0	Ki67+	 9706 10258
12163	0	0	Ki67+	 9706 10490
12164	0	0	Ki67+	 9707 10243
12165	0	0	Ki67+	 9711 10476
12166	0	0	Ki67+	 9713 10041
12167	0	0	Ki67+	 9714 10306
12168	0	0	Ki67+	 9715 10500
12169	0	0	Ki67+	 9716 9983
12170	0	0	Ki67+	 9719 10149
12171	0	0	Ki67+	 9721 9925
12172	0	0	Ki67+	 9721 10262
12173	0	0	Ki67+	 9721 10430
12174	0	0	Ki67+	 9723 9868
12175	0	0	Ki67+	 9723 10331
12176	0	0	Ki67+	 9727 9898
12177	0	0	Ki67+	 9729 10035
12178	0	0	Ki67+	 9730 9985
12179	0	0	Ki67+	 9731 10010
12180	0	0	Ki67+	 9732 9969
12181	0	0	Ki67+	 9733 10530
12182	0	0	Ki67+	 9734 10083
12183	0	0	Ki67+	 9737 10401
12184	0	0	Ki67+	 9741 9889
12185	0	0	Ki67+	 9745 10498
12186	0	0	Ki67+	 9747 10104
12187	0	0	Ki67+	 9753 10428
12188	0	0	Ki67+	 9756 9982
12189	0	0	Ki67+	 9756 10446
12190	0	0	Ki67+	 9757 10128
12191	0	0	Ki67+	 9760 10007
12192	0	0	Ki67+	 9766 10612
12193	0	0	Ki67+	 9771 9964
12194	0	0	Ki67+	 9775 10072
12195	0	0	Ki67+	 9775 10277
12196	0	0	Ki67+	 9777 10195
12197	0	0	Ki67+	 9777 10210
12198	0	0	Ki67+	 9779 9865
12199	0	0	Ki67+	 9779 10446
12200	0	0	Ki67+	 9780 10166
12201	0	0	Ki67+	 9780 10393
12202	0	0	Ki67+	 9781 10311
12203	0	0	Ki67+	 9782 10461
12204	0	0	Ki67+	 9789 9948
12205	0	0	Ki67+	 9789 10139
12206	0	0	Ki67+	 9790 9982
12207	0	0	Ki67+	 9796 10107
12208	0	0	Ki67+	 9797 10600
12209	0	0	Ki67+	 9801 10265
12210	0	0	Ki67+	 9804 10287
12211	0	0	Ki67+	 9805 9830
12212	0	0	Ki67+	 9805 10042
12213	0	0	Ki67+	 9806 10013
12214	0	0	Ki67+	 9807 10352
12215	0	0	Ki67+	 9809 9944
12216	0	0	Ki67+	 9809 10149
12217	0	0	Ki67+	 9810 10162
12218	0	0	Ki67+	 9816 10255
12219	0	0	Ki67+	 9816 10522
12220	0	0	Ki67+	 9817 10387
12221	0	0	Ki67+	 9818 9974
12222	0	0	Ki67+	 9820 10081
12223	0	0	Ki67+	 9829 10595
12224	0	0	Ki67+	 9830 9977
12225	0	0	Ki67+	 9832 10540
12226	0	0	Ki67+	 9833 9963
12227	0	0	Ki67+	 9833 10386
12228	0	0	Ki67+	 9835 10357
12229	0	0	Ki67+	 9837 10287
12230	0	0	Ki67+	 9841 10621
12231	0	0	Ki67+	 9842 10239
12232	0	0	Ki67+	 9843 10059
12233	0	0	Ki67+	 9843 10098
12234	0	0	Ki67+	 9845 10571
12235	0	0	Ki67+	 9849 9998
12236	0	0	Ki67+	 9849 10173
12237	0	0	Ki67+	 9849 10203
12238	0	0	Ki67+	 9850 9932
12239	0	0	Ki67+	 9853 9889
12240	0	0	Ki67+	 9854 9861
12241	0	0	Ki67+	 9854 10120
12242	0	0	Ki67+	 9856 10024
12243	0	0	Ki67+	 9856 10065
12244	0	0	Ki67+	 9858 10374
12245	0	0	Ki67+	 9860 10599
12246	0	0	Ki67+	 9865 10212
12247	0	0	Ki67+	 9865 10320
12248	0	0	Ki67+	 9866 10131
12249	0	0	Ki67+	 9868 10002
12250	0	0	Ki67+	 9870 10073
12251	0	0	Ki67+	 9871 9913
12252	0	0	Ki67+	 9872 10536
12253	0	0	Ki67+	 9876 9899
12254	0	0	Ki67+	 9876 10468
12255	0	0	Ki67+	 9879 10037
12256	0	0	Ki67+	 9879 10431
12257	0	0	Ki67+	 9880 9856
12258	0	0	Ki67+	 9881 9949
12259	0	0	Ki67+	 9883 10152
12260	0	0	Ki67+	 9885 10196
12261	0	0	Ki67+	 9889 10512
12262	0	0	Ki67+	 9890 10321
12263	0	0	Ki67+	 9890 10606
12264	0	0	Ki67+	 9893 10021
12265	0	0	Ki67+	 9894 9976
12266	0	0	Ki67+	 9894 10038
12267	0	0	Ki67+	 9896 10063
12268	0	0	Ki67+	 9896 10297
12269	0	0	Ki67+	 9897 9891
12270	0	0	Ki67+	 9897 9932
12271	0	0	Ki67+	 9897 10438
12272	0	0	Ki67+	 9897 10551
12273	0	0	Ki67+	 9898 9910
12274	0	0	Ki67+	 9898 10271
12275	0	0	Ki67+	 9899 10577
12276	0	0	Ki67+	 9900 10096
12277	0	0	Ki67+	 9902 10170
12278	0	0	Ki67+	 9905 10425
12279	0	0	Ki67+	 9911 10036
12280	0	0	Ki67+	 9914 10091
12281	0	0	Ki67+	 9916 10060
12282	0	0	Ki67+	 9916 10236
12283	0	0	Ki67+	 9921 10167
12284	0	0	Ki67+	 9924 10570
12285	0	0	Ki67+	 9927 10095
12286	0	0	Ki67+	 9927 10498
12287	0	0	Ki67+	 9931 10122
12288	0	0	Ki67+	 9931 10145
12289	0	0	Ki67+	 9936 10461
12290	0	0	Ki67+	 9953 10356
12291	0	0	Ki67+	 9966 10435
12292	0	0	Ki67+	 9968 10584
12293	0	0	Ki67+	 9971 10200
12294	0	0	Ki67+	 9972 10351
12295	0	0	Ki67+	 9973 10409
12296	0	0	Ki67+	 9976 10183
12297	0	0	Ki67+	 9979 9909
12298	0	0	Ki67+	 9980 9921
12299	0	0	Ki67+	 9981 10301
12300	0	0	Ki67+	 9988 10177
12301	0	0	Ki67+	 9990 10280
12302	0	0	Ki67+	 9990 10573
12303	0	0	Ki67+	 9991 10212
12304	0	0	Ki67+	 9992 9855
12305	0	0	Ki67+	 9992 9881
12306	0	0	Ki67+	 9995 10392
12307	0	0	Ki67+	 9998 10156
12308	0	0	Ki67+	 9999 10622
12309	0	0	Ki67+	 10004 10559
12310	0	0	Ki67+	 10005 10054
12311	0	0	Ki67+	 10005 10261
12312	0	0	Ki67+	 10010 10310
12313	0	0	Ki67+	 10011 10370
12314	0	0	Ki67+	 10013 10535
12315	0	0	Ki67+	 10020 9954
12316	0	0	Ki67+	 10022 10350
12317	0	0	Ki67+	 10023 10030
12318	0	0	Ki67+	 10025 10201
12319	0	0	Ki67+	 10027 9890
12320	0	0	Ki67+	 10029 10305
12321	0	0	Ki67+	 10030 10122
12322	0	0	Ki67+	 10031 10064
12323	0	0	Ki67+	 9235 10856
12324	0	0	Ki67+	 9241 10884
12325	0	0	Ki67+	 9241 11201
12326	0	0	Ki67+	 9242 10750
12327	0	0	Ki67+	 9252 11346
12328	0	0	Ki67+	 9257 10752
12329	0	0	Ki67+	 9261 10802
12330	0	0	Ki67+	 9263 11115
12331	0	0	Ki67+	 9268 10705
12332	0	0	Ki67+	 9269 10646
12333	0	0	Ki67+	 9270 10729
12334	0	0	Ki67+	 9271 11328
12335	0	0	Ki67+	 9273 10966
12336	0	0	Ki67+	 9274 10717
12337	0	0	Ki67+	 9282 10985
12338	0	0	Ki67+	 9282 11002
12339	0	0	Ki67+	 9282 11267
12340	0	0	Ki67+	 9284 10625
12341	0	0	Ki67+	 9285 10841
12342	0	0	Ki67+	 9291 11104
12343	0	0	Ki67+	 9291 11136
12344	0	0	Ki67+	 9291 11233
12345	0	0	Ki67+	 9291 11303
12346	0	0	Ki67+	 9293 10761
12347	0	0	Ki67+	 9295 10656
12348	0	0	Ki67+	 9299 10731
12349	0	0	Ki67+	 9300 10826
12350	0	0	Ki67+	 9301 10876
12351	0	0	Ki67+	 9312 11204
12352	0	0	Ki67+	 9313 11054
12353	0	0	Ki67+	 9314 11285
12354	0	0	Ki67+	 9315 10930
12355	0	0	Ki67+	 9315 11380
12356	0	0	Ki67+	 9316 11120
12357	0	0	Ki67+	 9317 10706
12358	0	0	Ki67+	 9317 11188
12359	0	0	Ki67+	 9322 10958
12360	0	0	Ki67+	 9323 10773
12361	0	0	Ki67+	 9324 11150
12362	0	0	Ki67+	 9325 10684
12363	0	0	Ki67+	 9328 11413
12364	0	0	Ki67+	 9330 10743
12365	0	0	Ki67+	 9330 10827
12366	0	0	Ki67+	 9333 10906
12367	0	0	Ki67+	 9334 10851
12368	0	0	Ki67+	 9335 11247
12369	0	0	Ki67+	 9337 11190
12370	0	0	Ki67+	 9339 11268
12371	0	0	Ki67+	 9340 10643
12372	0	0	Ki67+	 9342 10729
12373	0	0	Ki67+	 9342 11077
12374	0	0	Ki67+	 9342 11223
12375	0	0	Ki67+	 9346 11373
12376	0	0	Ki67+	 9347 11157
12377	0	0	Ki67+	 9348 10771
12378	0	0	Ki67+	 9350 11319
12379	0	0	Ki67+	 9352 10823
12380	0	0	Ki67+	 9352 10912
12381	0	0	Ki67+	 9353 10883
12382	0	0	Ki67+	 9358 11190
12383	0	0	Ki67+	 9370 11223
12384	0	0	Ki67+	 9371 11053
12385	0	0	Ki67+	 9373 10752
12386	0	0	Ki67+	 9375 11242
12387	0	0	Ki67+	 9377 11158
12388	0	0	Ki67+	 9381 10723
12389	0	0	Ki67+	 9382 11190
12390	0	0	Ki67+	 9383 11034
12391	0	0	Ki67+	 9385 10697
12392	0	0	Ki67+	 9387 10939
12393	0	0	Ki67+	 9391 11157
12394	0	0	Ki67+	 9392 11006
12395	0	0	Ki67+	 9396 11135
12396	0	0	Ki67+	 9402 10866
12397	0	0	Ki67+	 9409 10824
12398	0	0	Ki67+	 9409 10965
12399	0	0	Ki67+	 9411 10851
12400	0	0	Ki67+	 9413 10941
12401	0	0	Ki67+	 9414 10893
12402	0	0	Ki67+	 9423 10730
12403	0	0	Ki67+	 9423 10754
12404	0	0	Ki67+	 9426 10921
12405	0	0	Ki67+	 9427 11353
12406	0	0	Ki67+	 9428 10886
12407	0	0	Ki67+	 9428 11218
12408	0	0	Ki67+	 9433 11386
12409	0	0	Ki67+	 9440 10725
12410	0	0	Ki67+	 9442 11184
12411	0	0	Ki67+	 9444 10779
12412	0	0	Ki67+	 9445 10920
12413	0	0	Ki67+	 9446 10656
12414	0	0	Ki67+	 9446 11225
12415	0	0	Ki67+	 9452 10706
12416	0	0	Ki67+	 9452 11342
12417	0	0	Ki67+	 9453 10802
12418	0	0	Ki67+	 9455 11169
12419	0	0	Ki67+	 9458 10656
12420	0	0	Ki67+	 9458 11356
12421	0	0	Ki67+	 9460 10872
12422	0	0	Ki67+	 9473 10682
12423	0	0	Ki67+	 9475 11411
12424	0	0	Ki67+	 9477 10953
12425	0	0	Ki67+	 9477 11190
12426	0	0	Ki67+	 9478 10632
12427	0	0	Ki67+	 9478 11277
12428	0	0	Ki67+	 9479 10986
12429	0	0	Ki67+	 9482 11012
12430	0	0	Ki67+	 9483 11156
12431	0	0	Ki67+	 9486 10679
12432	0	0	Ki67+	 9487 11198
12433	0	0	Ki67+	 9488 11220
12434	0	0	Ki67+	 9492 10759
12435	0	0	Ki67+	 9492 11382
12436	0	0	Ki67+	 9493 11041
12437	0	0	Ki67+	 9501 11404
12438	0	0	Ki67+	 9502 10965
12439	0	0	Ki67+	 9502 11022
12440	0	0	Ki67+	 9503 10942
12441	0	0	Ki67+	 9506 10912
12442	0	0	Ki67+	 9510 11294
12443	0	0	Ki67+	 9511 11316
12444	0	0	Ki67+	 9511 11411
12445	0	0	Ki67+	 9516 10720
12446	0	0	Ki67+	 9517 10989
12447	0	0	Ki67+	 9519 10746
12448	0	0	Ki67+	 9523 11392
12449	0	0	Ki67+	 9530 10656
12450	0	0	Ki67+	 9532 11363
12451	0	0	Ki67+	 9537 10695
12452	0	0	Ki67+	 9543 10988
12453	0	0	Ki67+	 9544 11282
12454	0	0	Ki67+	 9545 10884
12455	0	0	Ki67+	 9547 11055
12456	0	0	Ki67+	 9549 10855
12457	0	0	Ki67+	 9550 10947
12458	0	0	Ki67+	 9551 10915
12459	0	0	Ki67+	 9559 10827
12460	0	0	Ki67+	 9560 10637
12461	0	0	Ki67+	 9560 10981
12462	0	0	Ki67+	 9561 10880
12463	0	0	Ki67+	 9564 10666
12464	0	0	Ki67+	 9569 11140
12465	0	0	Ki67+	 9571 11344
12466	0	0	Ki67+	 9574 11081
12467	0	0	Ki67+	 9575 10851
12468	0	0	Ki67+	 9576 10785
12469	0	0	Ki67+	 9576 11165
12470	0	0	Ki67+	 9577 11019
12471	0	0	Ki67+	 9578 11033
12472	0	0	Ki67+	 9578 11274
12473	0	0	Ki67+	 9579 10902
12474	0	0	Ki67+	 9584 10861
12475	0	0	Ki67+	 9584 11367
12476	0	0	Ki67+	 9585 11116
12477	0	0	Ki67+	 9585 11214
12478	0	0	Ki67+	 9590 11235
12479	0	0	Ki67+	 9590 11279
12480	0	0	Ki67+	 9592 10802
12481	0	0	Ki67+	 9597 10891
12482	0	0	Ki67+	 9602 11382
12483	0	0	Ki67+	 9610 10805
12484	0	0	Ki67+	 9610 11101
12485	0	0	Ki67+	 9611 11163
12486	0	0	Ki67+	 9615 11291
12487	0	0	Ki67+	 9618 11212
12488	0	0	Ki67+	 9619 10978
12489	0	0	Ki67+	 9621 10760
12490	0	0	Ki67+	 9623 11147
12491	0	0	Ki67+	 9623 11338
12492	0	0	Ki67+	 9627 11252
12493	0	0	Ki67+	 9629 10741
12494	0	0	Ki67+	 9630 10832
12495	0	0	Ki67+	 9632 11119
12496	0	0	Ki67+	 9637 11083
12497	0	0	Ki67+	 9638 11401
12498	0	0	Ki67+	 9640 10926
12499	0	0	Ki67+	 9642 10796
12500	0	0	Ki67+	 9642 11016
12501	0	0	Ki67+	 9642 11373
12502	0	0	Ki67+	 9650 10686
12503	0	0	Ki67+	 9653 10752
12504	0	0	Ki67+	 9653 11321
12505	0	0	Ki67+	 9654 11243
12506	0	0	Ki67+	 9655 10787
12507	0	0	Ki67+	 9660 10815
12508	0	0	Ki67+	 9664 11346
12509	0	0	Ki67+	 9668 11076
12510	0	0	Ki67+	 9671 10710
12511	0	0	Ki67+	 9678 10989
12512	0	0	Ki67+	 9679 11310
12513	0	0	Ki67+	 9681 11228
12514	0	0	Ki67+	 9687 11063
12515	0	0	Ki67+	 9692 11355
12516	0	0	Ki67+	 9693 10947
12517	0	0	Ki67+	 9694 11192
12518	0	0	Ki67+	 9698 10851
12519	0	0	Ki67+	 9701 10683
12520	0	0	Ki67+	 9702 11342
12521	0	0	Ki67+	 9706 10824
12522	0	0	Ki67+	 9708 11329
12523	0	0	Ki67+	 9713 10902
12524	0	0	Ki67+	 9714 11188
12525	0	0	Ki67+	 9716 10940
12526	0	0	Ki67+	 9718 10678
12527	0	0	Ki67+	 9718 10761
12528	0	0	Ki67+	 9725 10650
12529	0	0	Ki67+	 9728 11165
12530	0	0	Ki67+	 9732 11132
12531	0	0	Ki67+	 9737 10783
12532	0	0	Ki67+	 9743 10738
12533	0	0	Ki67+	 9743 10823
12534	0	0	Ki67+	 9744 10803
12535	0	0	Ki67+	 9748 11244
12536	0	0	Ki67+	 9750 10845
12537	0	0	Ki67+	 9751 11019
12538	0	0	Ki67+	 9753 11132
12539	0	0	Ki67+	 9755 10634
12540	0	0	Ki67+	 9757 10873
12541	0	0	Ki67+	 9768 10680
12542	0	0	Ki67+	 9777 10775
12543	0	0	Ki67+	 9777 11345
12544	0	0	Ki67+	 9777 11375
12545	0	0	Ki67+	 9784 11327
12546	0	0	Ki67+	 9790 10789
12547	0	0	Ki67+	 9794 10847
12548	0	0	Ki67+	 9794 11192
12549	0	0	Ki67+	 9796 10687
12550	0	0	Ki67+	 9797 10826
12551	0	0	Ki67+	 9797 11079
12552	0	0	Ki67+	 9801 10904
12553	0	0	Ki67+	 9806 11357
12554	0	0	Ki67+	 9810 10651
12555	0	0	Ki67+	 9813 11288
12556	0	0	Ki67+	 9814 11394
12557	0	0	Ki67+	 9816 11234
12558	0	0	Ki67+	 9820 10854
12559	0	0	Ki67+	 9822 10690
12560	0	0	Ki67+	 9827 10812
12561	0	0	Ki67+	 9828 10827
12562	0	0	Ki67+	 9837 11282
12563	0	0	Ki67+	 9839 11069
12564	0	0	Ki67+	 9848 11038
12565	0	0	Ki67+	 9849 11357
12566	0	0	Ki67+	 9851 11262
12567	0	0	Ki67+	 9853 10724
12568	0	0	Ki67+	 9855 10797
12569	0	0	Ki67+	 9860 10746
12570	0	0	Ki67+	 9864 11036
12571	0	0	Ki67+	 9865 11203
12572	0	0	Ki67+	 9870 10737
12573	0	0	Ki67+	 9872 11096
12574	0	0	Ki67+	 9872 11405
12575	0	0	Ki67+	 9879 11003
12576	0	0	Ki67+	 9881 11421
12577	0	0	Ki67+	 9883 11343
12578	0	0	Ki67+	 9886 10968
12579	0	0	Ki67+	 9889 11050
12580	0	0	Ki67+	 9904 11093
12581	0	0	Ki67+	 9905 10947
12582	0	0	Ki67+	 9909 10922
12583	0	0	Ki67+	 9911 10660
12584	0	0	Ki67+	 9916 11093
12585	0	0	Ki67+	 9921 10728
12586	0	0	Ki67+	 9923 11343
12587	0	0	Ki67+	 9928 10638
12588	0	0	Ki67+	 9928 11117
12589	0	0	Ki67+	 9931 11037
12590	0	0	Ki67+	 9935 10893
12591	0	0	Ki67+	 9938 10954
12592	0	0	Ki67+	 9938 10992
12593	0	0	Ki67+	 9943 11018
12594	0	0	Ki67+	 9943 11146
12595	0	0	Ki67+	 9950 11074
12596	0	0	Ki67+	 9956 11028
12597	0	0	Ki67+	 9966 11175
12598	0	0	Ki67+	 9968 11194
12599	0	0	Ki67+	 9973 11221
12600	0	0	Ki67+	 9974 10866
12601	0	0	Ki67+	 9979 11205
12602	0	0	Ki67+	 9982 10657
12603	0	0	Ki67+	 9983 10709
12604	0	0	Ki67+	 9986 10626
12605	0	0	Ki67+	 9987 11178
12606	0	0	Ki67+	 9990 10731
12607	0	0	Ki67+	 9991 11136
12608	0	0	Ki67+	 9992 11102
12609	0	0	Ki67+	 10001 11179
12610	0	0	Ki67+	 10007 10910
12611	0	0	Ki67+	 10012 10685
12612	0	0	Ki67+	 10015 10748
12613	0	0	Ki67+	 10016 11141
12614	0	0	Ki67+	 10023 10721
12615	0	0	Ki67+	 10024 10819
12616	0	0	Ki67+	 10025 10637
12617	0	0	Ki67+	 10025 11004
12618	0	0	Ki67+	 10027 10846
12619	0	0	Ki67+	 10029 11337
12620	0	0	Ki67+	 9233 12057
12621	0	0	Ki67+	 9234 11608
12622	0	0	Ki67+	 9239 11773
12623	0	0	Ki67+	 9246 11794
12624	0	0	Ki67+	 9250 12058
12625	0	0	Ki67+	 9251 11682
12626	0	0	Ki67+	 9252 12002
12627	0	0	Ki67+	 9254 11625
12628	0	0	Ki67+	 9258 12030
12629	0	0	Ki67+	 9259 11774
12630	0	0	Ki67+	 9259 11985
12631	0	0	Ki67+	 9260 11616
12632	0	0	Ki67+	 9264 11468
12633	0	0	Ki67+	 9264 11582
12634	0	0	Ki67+	 9267 11660
12635	0	0	Ki67+	 9273 12033
12636	0	0	Ki67+	 9278 11426
12637	0	0	Ki67+	 9281 11745
12638	0	0	Ki67+	 9286 11497
12639	0	0	Ki67+	 9287 11474
12640	0	0	Ki67+	 9292 11517
12641	0	0	Ki67+	 9292 11581
12642	0	0	Ki67+	 9292 11991
12643	0	0	Ki67+	 9292 12022
12644	0	0	Ki67+	 9294 11597
12645	0	0	Ki67+	 9295 11977
12646	0	0	Ki67+	 9298 11948
12647	0	0	Ki67+	 9305 11919
12648	0	0	Ki67+	 9314 11507
12649	0	0	Ki67+	 9320 11449
12650	0	0	Ki67+	 9330 11510
12651	0	0	Ki67+	 9331 11732
12652	0	0	Ki67+	 9336 11813
12653	0	0	Ki67+	 9340 11794
12654	0	0	Ki67+	 9346 11858
12655	0	0	Ki67+	 9356 12162
12656	0	0	Ki67+	 9365 11841
12657	0	0	Ki67+	 9365 12147
12658	0	0	Ki67+	 9367 11765
12659	0	0	Ki67+	 9368 11613
12660	0	0	Ki67+	 9371 11793
12661	0	0	Ki67+	 9372 11884
12662	0	0	Ki67+	 9379 11510
12663	0	0	Ki67+	 9380 12144
12664	0	0	Ki67+	 9388 11782
12665	0	0	Ki67+	 9389 11844
12666	0	0	Ki67+	 9391 12093
12667	0	0	Ki67+	 9392 12204
12668	0	0	Ki67+	 9393 11754
12669	0	0	Ki67+	 9393 11824
12670	0	0	Ki67+	 9394 11729
12671	0	0	Ki67+	 9395 11703
12672	0	0	Ki67+	 9399 12110
12673	0	0	Ki67+	 9399 12138
12674	0	0	Ki67+	 9402 12081
12675	0	0	Ki67+	 9403 11469
12676	0	0	Ki67+	 9403 11798
12677	0	0	Ki67+	 9405 11510
12678	0	0	Ki67+	 9409 11486
12679	0	0	Ki67+	 9413 12105
12680	0	0	Ki67+	 9414 12184
12681	0	0	Ki67+	 9416 11671
12682	0	0	Ki67+	 9418 12057
12683	0	0	Ki67+	 9419 11775
12684	0	0	Ki67+	 9424 12150
12685	0	0	Ki67+	 9425 11902
12686	0	0	Ki67+	 9427 11629
12687	0	0	Ki67+	 9428 11882
12688	0	0	Ki67+	 9432 12090
12689	0	0	Ki67+	 9435 11863
12690	0	0	Ki67+	 9437 11605
12691	0	0	Ki67+	 9439 11994
12692	0	0	Ki67+	 9441 11567
12693	0	0	Ki67+	 9441 11711
12694	0	0	Ki67+	 9444 11684
12695	0	0	Ki67+	 9449 11544
12696	0	0	Ki67+	 9449 11881
12697	0	0	Ki67+	 9450 11640
12698	0	0	Ki67+	 9452 11980
12699	0	0	Ki67+	 9457 11525
12700	0	0	Ki67+	 9460 11506
12701	0	0	Ki67+	 9460 11647
12702	0	0	Ki67+	 9464 12035
12703	0	0	Ki67+	 9465 11477
12704	0	0	Ki67+	 9465 11719
12705	0	0	Ki67+	 9467 12187
12706	0	0	Ki67+	 9469 11849
12707	0	0	Ki67+	 9477 11802
12708	0	0	Ki67+	 9479 11674
12709	0	0	Ki67+	 9480 11752
12710	0	0	Ki67+	 9482 12016
12711	0	0	Ki67+	 9485 12134
12712	0	0	Ki67+	 9485 12144
12713	0	0	Ki67+	 9489 11937
12714	0	0	Ki67+	 9492 12153
12715	0	0	Ki67+	 9493 11634
12716	0	0	Ki67+	 9493 11781
12717	0	0	Ki67+	 9495 11696
12718	0	0	Ki67+	 9495 11763
12719	0	0	Ki67+	 9502 11542
12720	0	0	Ki67+	 9502 11935
12721	0	0	Ki67+	 9506 11983
12722	0	0	Ki67+	 9510 11663
12723	0	0	Ki67+	 9510 11902
12724	0	0	Ki67+	 9511 12198
12725	0	0	Ki67+	 9514 11973
12726	0	0	Ki67+	 9517 12177
12727	0	0	Ki67+	 9519 11734
12728	0	0	Ki67+	 9525 11527
12729	0	0	Ki67+	 9526 12218
12730	0	0	Ki67+	 9532 11471
12731	0	0	Ki67+	 9532 11862
12732	0	0	Ki67+	 9533 12153
12733	0	0	Ki67+	 9533 12163
12734	0	0	Ki67+	 9534 11999
12735	0	0	Ki67+	 9535 11668
12736	0	0	Ki67+	 9536 12090
12737	0	0	Ki67+	 9538 11945
12738	0	0	Ki67+	 9539 11500
12739	0	0	Ki67+	 9541 11633
12740	0	0	Ki67+	 9545 11602
12741	0	0	Ki67+	 9549 11429
12742	0	0	Ki67+	 9551 11687
12743	0	0	Ki67+	 9552 11456
12744	0	0	Ki67+	 9552 11865
12745	0	0	Ki67+	 9556 11722
12746	0	0	Ki67+	 9557 12183
12747	0	0	Ki67+	 9558 11613
12748	0	0	Ki67+	 9558 11886
12749	0	0	Ki67+	 9566 11830
12750	0	0	Ki67+	 9567 11435
12751	0	0	Ki67+	 9574 11642
12752	0	0	Ki67+	 9578 12092
12753	0	0	Ki67+	 9588 11826
12754	0	0	Ki67+	 9589 11611
12755	0	0	Ki67+	 9594 11841
12756	0	0	Ki67+	 9595 11443
12757	0	0	Ki67+	 9597 11911
12758	0	0	Ki67+	 9598 12179
12759	0	0	Ki67+	 9599 12115
12760	0	0	Ki67+	 9600 11649
12761	0	0	Ki67+	 9602 11589
12762	0	0	Ki67+	 9605 12027
12763	0	0	Ki67+	 9606 11569
12764	0	0	Ki67+	 9610 12132
12765	0	0	Ki67+	 9614 11805
12766	0	0	Ki67+	 9614 11869
12767	0	0	Ki67+	 9616 11476
12768	0	0	Ki67+	 9617 11749
12769	0	0	Ki67+	 9619 11729
12770	0	0	Ki67+	 9620 12079
12771	0	0	Ki67+	 9621 12051
12772	0	0	Ki67+	 9626 11431
12773	0	0	Ki67+	 9628 12031
12774	0	0	Ki67+	 9634 11705
12775	0	0	Ki67+	 9635 11963
12776	0	0	Ki67+	 9638 12103
12777	0	0	Ki67+	 9639 11839
12778	0	0	Ki67+	 9639 12016
12779	0	0	Ki67+	 9640 11723
12780	0	0	Ki67+	 9654 11617
12781	0	0	Ki67+	 9655 11958
12782	0	0	Ki67+	 9656 11938
12783	0	0	Ki67+	 9659 11997
12784	0	0	Ki67+	 9659 12129
12785	0	0	Ki67+	 9662 12147
12786	0	0	Ki67+	 9665 11704
12787	0	0	Ki67+	 9667 11731
12788	0	0	Ki67+	 9669 12112
12789	0	0	Ki67+	 9671 11793
12790	0	0	Ki67+	 9672 11573
12791	0	0	Ki67+	 9676 12038
12792	0	0	Ki67+	 9677 11546
12793	0	0	Ki67+	 9682 11670
12794	0	0	Ki67+	 9686 12068
12795	0	0	Ki67+	 9689 11513
12796	0	0	Ki67+	 9689 11878
12797	0	0	Ki67+	 9691 11920
12798	0	0	Ki67+	 9695 11978
12799	0	0	Ki67+	 9696 11859
12800	0	0	Ki67+	 9701 11693
12801	0	0	Ki67+	 9702 11574
12802	0	0	Ki67+	 9703 12115
12803	0	0	Ki67+	 9705 11664
12804	0	0	Ki67+	 9712 11875
12805	0	0	Ki67+	 9715 11902
12806	0	0	Ki67+	 9719 11856
12807	0	0	Ki67+	 9721 12078
12808	0	0	Ki67+	 9724 11529
12809	0	0	Ki67+	 9724 12033
12810	0	0	Ki67+	 9728 12062
12811	0	0	Ki67+	 9732 12114
12812	0	0	Ki67+	 9740 11591
12813	0	0	Ki67+	 9741 11574
12814	0	0	Ki67+	 9743 12186
12815	0	0	Ki67+	 9746 11549
12816	0	0	Ki67+	 9751 11909
12817	0	0	Ki67+	 9761 11834
12818	0	0	Ki67+	 9761 12087
12819	0	0	Ki67+	 9767 11510
12820	0	0	Ki67+	 9767 12180
12821	0	0	Ki67+	 9769 12053
12822	0	0	Ki67+	 9773 11526
12823	0	0	Ki67+	 9773 11745
12824	0	0	Ki67+	 9776 12087
12825	0	0	Ki67+	 9777 12158
12826	0	0	Ki67+	 9787 11806
12827	0	0	Ki67+	 9792 11769
12828	0	0	Ki67+	 9792 12155
12829	0	0	Ki67+	 9797 11793
12830	0	0	Ki67+	 9797 12030
12831	0	0	Ki67+	 9799 11836
12832	0	0	Ki67+	 9803 12109
12833	0	0	Ki67+	 9806 11520
12834	0	0	Ki67+	 9806 11669
12835	0	0	Ki67+	 9806 11918
12836	0	0	Ki67+	 9807 11963
12837	0	0	Ki67+	 9807 12137
12838	0	0	Ki67+	 9809 11462
12839	0	0	Ki67+	 9815 11952
12840	0	0	Ki67+	 9820 11766
12841	0	0	Ki67+	 9824 11707
12842	0	0	Ki67+	 9824 12020
12843	0	0	Ki67+	 9826 11635
12844	0	0	Ki67+	 9828 11894
12845	0	0	Ki67+	 9830 11440
12846	0	0	Ki67+	 9830 12099
12847	0	0	Ki67+	 9831 11867
12848	0	0	Ki67+	 9841 11473
12849	0	0	Ki67+	 9845 11606
12850	0	0	Ki67+	 9847 11916
12851	0	0	Ki67+	 9850 11962
12852	0	0	Ki67+	 9851 11617
12853	0	0	Ki67+	 9851 11940
12854	0	0	Ki67+	 9853 11583
12855	0	0	Ki67+	 9853 11861
12856	0	0	Ki67+	 9853 12093
12857	0	0	Ki67+	 9857 11836
12858	0	0	Ki67+	 9862 12016
12859	0	0	Ki67+	 9862 12139
12860	0	0	Ki67+	 9866 11884
12861	0	0	Ki67+	 9867 11435
12862	0	0	Ki67+	 9870 11646
12863	0	0	Ki67+	 9872 11806
12864	0	0	Ki67+	 9876 11725
12865	0	0	Ki67+	 9878 11549
12866	0	0	Ki67+	 9880 11589
12867	0	0	Ki67+	 9881 11992
12868	0	0	Ki67+	 9885 11958
12869	0	0	Ki67+	 9885 12048
12870	0	0	Ki67+	 9886 11877
12871	0	0	Ki67+	 9886 11910
12872	0	0	Ki67+	 9889 11700
12873	0	0	Ki67+	 9904 11585
12874	0	0	Ki67+	 9906 12106
12875	0	0	Ki67+	 9909 11511
12876	0	0	Ki67+	 9910 11857
12877	0	0	Ki67+	 9911 11984
12878	0	0	Ki67+	 9911 12120
12879	0	0	Ki67+	 9917 11757
12880	0	0	Ki67+	 9917 11889
12881	0	0	Ki67+	 9918 11489
12882	0	0	Ki67+	 9918 11906
12883	0	0	Ki67+	 9920 11872
12884	0	0	Ki67+	 9921 12084
12885	0	0	Ki67+	 9931 11723
12886	0	0	Ki67+	 9932 11465
12887	0	0	Ki67+	 9932 11536
12888	0	0	Ki67+	 9933 12117
12889	0	0	Ki67+	 9937 11841
12890	0	0	Ki67+	 9938 11605
12891	0	0	Ki67+	 9938 12163
12892	0	0	Ki67+	 9948 11777
12893	0	0	Ki67+	 9948 12065
12894	0	0	Ki67+	 9950 11950
12895	0	0	Ki67+	 9950 12148
12896	0	0	Ki67+	 9954 11697
12897	0	0	Ki67+	 9954 12136
12898	0	0	Ki67+	 9955 11450
12899	0	0	Ki67+	 9957 11520
12900	0	0	Ki67+	 9959 11666
12901	0	0	Ki67+	 9961 11914
12902	0	0	Ki67+	 9968 12092
12903	0	0	Ki67+	 9969 12045
12904	0	0	Ki67+	 9973 12129
12905	0	0	Ki67+	 9976 11787
12906	0	0	Ki67+	 9979 11456
12907	0	0	Ki67+	 9987 11621
12908	0	0	Ki67+	 9993 12106
12909	0	0	Ki67+	 9994 11533
12910	0	0	Ki67+	 10004 11453
12911	0	0	Ki67+	 10004 11505
12912	0	0	Ki67+	 10006 11729
12913	0	0	Ki67+	 10014 12030
12914	0	0	Ki67+	 10014 12078
12915	0	0	Ki67+	 10018 11876
12916	0	0	Ki67+	 10020 11967
12917	0	0	Ki67+	 10024 12014
12918	0	0	Ki67+	 10026 11785
12919	0	0	Ki67+	 10027 11947
12920	0	0	Ki67+	 10028 12067
12921	0	0	Ki67+	 10029 12186
12922	0	0	Ki67+	 10031 11464
12923	0	0	Ki67+	 10031 11571
12924	0	0	Ki67+	 9238 12874
12925	0	0	Ki67+	 9262 13010
12926	0	0	Ki67+	 9289 12723
12927	0	0	Ki67+	 9301 12531
12928	0	0	Ki67+	 9318 12532
12929	0	0	Ki67+	 9324 12554
12930	0	0	Ki67+	 9330 12724
12931	0	0	Ki67+	 9333 12545
12932	0	0	Ki67+	 9335 12506
12933	0	0	Ki67+	 9345 12466
12934	0	0	Ki67+	 9346 12895
12935	0	0	Ki67+	 9355 12532
12936	0	0	Ki67+	 9358 12431
12937	0	0	Ki67+	 9361 12680
12938	0	0	Ki67+	 9362 12493
12939	0	0	Ki67+	 9365 12265
12940	0	0	Ki67+	 9372 12555
12941	0	0	Ki67+	 9373 12397
12942	0	0	Ki67+	 9375 12241
12943	0	0	Ki67+	 9384 12511
12944	0	0	Ki67+	 9386 12272
12945	0	0	Ki67+	 9391 12472
12946	0	0	Ki67+	 9392 12671
12947	0	0	Ki67+	 9397 12245
12948	0	0	Ki67+	 9398 12483
12949	0	0	Ki67+	 9400 12390
12950	0	0	Ki67+	 9401 12577
12951	0	0	Ki67+	 9403 12440
12952	0	0	Ki67+	 9404 12366
12953	0	0	Ki67+	 9409 12693
12954	0	0	Ki67+	 9411 12422
12955	0	0	Ki67+	 9412 12268
12956	0	0	Ki67+	 9412 12545
12957	0	0	Ki67+	 9415 12621
12958	0	0	Ki67+	 9424 12573
12959	0	0	Ki67+	 9428 12251
12960	0	0	Ki67+	 9436 12546
12961	0	0	Ki67+	 9440 12525
12962	0	0	Ki67+	 9441 12445
12963	0	0	Ki67+	 9443 12679
12964	0	0	Ki67+	 9443 12881
12965	0	0	Ki67+	 9446 12419
12966	0	0	Ki67+	 9449 12854
12967	0	0	Ki67+	 9454 12573
12968	0	0	Ki67+	 9455 12592
12969	0	0	Ki67+	 9457 12235
12970	0	0	Ki67+	 9458 12646
12971	0	0	Ki67+	 9463 12279
12972	0	0	Ki67+	 9468 12389
12973	0	0	Ki67+	 9473 12293
12974	0	0	Ki67+	 9473 12800
12975	0	0	Ki67+	 9474 12586
12976	0	0	Ki67+	 9474 12814
12977	0	0	Ki67+	 9475 12421
12978	0	0	Ki67+	 9481 12891
12979	0	0	Ki67+	 9483 12861
12980	0	0	Ki67+	 9485 12556
12981	0	0	Ki67+	 9485 12934
12982	0	0	Ki67+	 9488 12500
12983	0	0	Ki67+	 9489 12744
12984	0	0	Ki67+	 9496 12488
12985	0	0	Ki67+	 9496 12607
12986	0	0	Ki67+	 9496 12807
12987	0	0	Ki67+	 9497 12762
12988	0	0	Ki67+	 9497 12928
12989	0	0	Ki67+	 9498 12309
12990	0	0	Ki67+	 9499 12359
12991	0	0	Ki67+	 9500 12943
12992	0	0	Ki67+	 9501 12405
12993	0	0	Ki67+	 9505 12336
12994	0	0	Ki67+	 9508 12967
12995	0	0	Ki67+	 9512 12831
12996	0	0	Ki67+	 9515 12235
12997	0	0	Ki67+	 9515 12939
12998	0	0	Ki67+	 9516 12726
12999	0	0	Ki67+	 9516 12739
13000	0	0	Ki67+	 9520 12926
13001	0	0	Ki67+	 9522 12800
13002	0	0	Ki67+	 9529 12705
13003	0	0	Ki67+	 9531 12904
13004	0	0	Ki67+	 9531 12964
13005	0	0	Ki67+	 9532 12622
13006	0	0	Ki67+	 9534 12665
13007	0	0	Ki67+	 9536 12275
13008	0	0	Ki67+	 9540 12227
13009	0	0	Ki67+	 9540 12943
13010	0	0	Ki67+	 9542 12455
13011	0	0	Ki67+	 9542 12852
13012	0	0	Ki67+	 9544 12657
13013	0	0	Ki67+	 9544 12918
13014	0	0	Ki67+	 9545 12680
13015	0	0	Ki67+	 9546 12309
13016	0	0	Ki67+	 9547 12766
13017	0	0	Ki67+	 9549 12637
13018	0	0	Ki67+	 9554 12415
13019	0	0	Ki67+	 9555 12438
13020	0	0	Ki67+	 9557 12784
13021	0	0	Ki67+	 9557 12950
13022	0	0	Ki67+	 9559 12724
13023	0	0	Ki67+	 9560 12982
13024	0	0	Ki67+	 9562 12381
13025	0	0	Ki67+	 9563 12801
13026	0	0	Ki67+	 9565 12611
13027	0	0	Ki67+	 9569 12751
13028	0	0	Ki67+	 9571 12987
13029	0	0	Ki67+	 9573 12668
13030	0	0	Ki67+	 9576 12453
13031	0	0	Ki67+	 9580 12839
13032	0	0	Ki67+	 9582 12419
13033	0	0	Ki67+	 9585 12469
13034	0	0	Ki67+	 9586 12633
13035	0	0	Ki67+	 9590 12655
13036	0	0	Ki67+	 9590 12673
13037	0	0	Ki67+	 9593 12285
13038	0	0	Ki67+	 9595 12350
13039	0	0	Ki67+	 9595 12573
13040	0	0	Ki67+	 9595 12815
13041	0	0	Ki67+	 9597 12227
13042	0	0	Ki67+	 9598 12839
13043	0	0	Ki67+	 9599 12614
13044	0	0	Ki67+	 9603 13003
13045	0	0	Ki67+	 9606 12578
13046	0	0	Ki67+	 9609 12372
13047	0	0	Ki67+	 9616 12330
13048	0	0	Ki67+	 9618 12314
13049	0	0	Ki67+	 9618 12734
13050	0	0	Ki67+	 9619 12381
13051	0	0	Ki67+	 9620 12548
13052	0	0	Ki67+	 9621 12841
13053	0	0	Ki67+	 9627 12941
13054	0	0	Ki67+	 9631 12811
13055	0	0	Ki67+	 9633 12601
13056	0	0	Ki67+	 9638 12838
13057	0	0	Ki67+	 9640 12684
13058	0	0	Ki67+	 9649 12316
13059	0	0	Ki67+	 9653 12230
13060	0	0	Ki67+	 9656 12635
13061	0	0	Ki67+	 9661 12721
13062	0	0	Ki67+	 9666 12293
13063	0	0	Ki67+	 9668 12678
13064	0	0	Ki67+	 9668 12871
13065	0	0	Ki67+	 9669 12777
13066	0	0	Ki67+	 9671 12812
13067	0	0	Ki67+	 9673 12619
13068	0	0	Ki67+	 9680 12840
13069	0	0	Ki67+	 9681 12754
13070	0	0	Ki67+	 9682 12231
13071	0	0	Ki67+	 9682 12259
13072	0	0	Ki67+	 9685 12607
13073	0	0	Ki67+	 9688 12579
13074	0	0	Ki67+	 9688 12778
13075	0	0	Ki67+	 9688 12982
13076	0	0	Ki67+	 9689 12954
13077	0	0	Ki67+	 9691 12895
13078	0	0	Ki67+	 9692 12832
13079	0	0	Ki67+	 9692 13011
13080	0	0	Ki67+	 9696 12526
13081	0	0	Ki67+	 9699 12877
13082	0	0	Ki67+	 9700 12230
13083	0	0	Ki67+	 9700 12618
13084	0	0	Ki67+	 9703 12433
13085	0	0	Ki67+	 9704 12567
13086	0	0	Ki67+	 9706 13022
13087	0	0	Ki67+	 9709 12419
13088	0	0	Ki67+	 9712 12969
13089	0	0	Ki67+	 9715 12600
13090	0	0	Ki67+	 9718 12622
13091	0	0	Ki67+	 9718 12742
13092	0	0	Ki67+	 9721 12929
13093	0	0	Ki67+	 9723 12676
13094	0	0	Ki67+	 9723 12793
13095	0	0	Ki67+	 9723 13009
13096	0	0	Ki67+	 9724 12456
13097	0	0	Ki67+	 9728 12843
13098	0	0	Ki67+	 9729 12893
13099	0	0	Ki67+	 9731 12511
13100	0	0	Ki67+	 9731 12717
13101	0	0	Ki67+	 9734 12639
13102	0	0	Ki67+	 9735 12737
13103	0	0	Ki67+	 9740 12805
13104	0	0	Ki67+	 9741 12903
13105	0	0	Ki67+	 9742 12481
13106	0	0	Ki67+	 9744 12778
13107	0	0	Ki67+	 9747 12991
13108	0	0	Ki67+	 9748 12890
13109	0	0	Ki67+	 9752 12290
13110	0	0	Ki67+	 9753 12471
13111	0	0	Ki67+	 9754 12393
13112	0	0	Ki67+	 9755 12541
13113	0	0	Ki67+	 9758 12825
13114	0	0	Ki67+	 9762 12708
13115	0	0	Ki67+	 9764 12932
13116	0	0	Ki67+	 9767 12348
13117	0	0	Ki67+	 9769 12787
13118	0	0	Ki67+	 9774 12886
13119	0	0	Ki67+	 9777 12681
13120	0	0	Ki67+	 9778 12542
13121	0	0	Ki67+	 9781 12647
13122	0	0	Ki67+	 9782 12837
13123	0	0	Ki67+	 9783 12562
13124	0	0	Ki67+	 9784 12881
13125	0	0	Ki67+	 9790 12456
13126	0	0	Ki67+	 9791 12702
13127	0	0	Ki67+	 9793 12333
13128	0	0	Ki67+	 9795 12795
13129	0	0	Ki67+	 9798 12490
13130	0	0	Ki67+	 9799 12823
13131	0	0	Ki67+	 9800 12546
13132	0	0	Ki67+	 9801 12559
13133	0	0	Ki67+	 9803 12853
13134	0	0	Ki67+	 9806 12406
13135	0	0	Ki67+	 9807 12695
13136	0	0	Ki67+	 9808 12741
13137	0	0	Ki67+	 9808 12889
13138	0	0	Ki67+	 9825 12517
13139	0	0	Ki67+	 9828 12328
13140	0	0	Ki67+	 9829 12703
13141	0	0	Ki67+	 9829 12724
13142	0	0	Ki67+	 9829 12806
13143	0	0	Ki67+	 9830 12600
13144	0	0	Ki67+	 9831 12826
13145	0	0	Ki67+	 9832 12777
13146	0	0	Ki67+	 9834 13002
13147	0	0	Ki67+	 9835 12310
13148	0	0	Ki67+	 9839 12848
13149	0	0	Ki67+	 9847 12809
13150	0	0	Ki67+	 9851 12698
13151	0	0	Ki67+	 9851 12776
13152	0	0	Ki67+	 9857 12382
13153	0	0	Ki67+	 9857 12434
13154	0	0	Ki67+	 9857 12553
13155	0	0	Ki67+	 9857 12583
13156	0	0	Ki67+	 9857 12967
13157	0	0	Ki67+	 9860 12356
13158	0	0	Ki67+	 9860 12453
13159	0	0	Ki67+	 9860 12765
13160	0	0	Ki67+	 9863 12662
13161	0	0	Ki67+	 9864 12984
13162	0	0	Ki67+	 9865 12287
13163	0	0	Ki67+	 9865 12920
13164	0	0	Ki67+	 9869 12393
13165	0	0	Ki67+	 9873 12535
13166	0	0	Ki67+	 9873 12723
13167	0	0	Ki67+	 9879 12701
13168	0	0	Ki67+	 9880 12342
13169	0	0	Ki67+	 9885 13015
13170	0	0	Ki67+	 9891 12268
13171	0	0	Ki67+	 9891 12953
13172	0	0	Ki67+	 9894 12691
13173	0	0	Ki67+	 9895 12305
13174	0	0	Ki67+	 9896 12908
13175	0	0	Ki67+	 9897 12520
13176	0	0	Ki67+	 9899 12755
13177	0	0	Ki67+	 9902 12652
13178	0	0	Ki67+	 9902 12723
13179	0	0	Ki67+	 9908 12621
13180	0	0	Ki67+	 9909 12358
13181	0	0	Ki67+	 9914 12685
13182	0	0	Ki67+	 9915 12324
13183	0	0	Ki67+	 9918 12398
13184	0	0	Ki67+	 9918 13006
13185	0	0	Ki67+	 9921 12707
13186	0	0	Ki67+	 9922 12973
13187	0	0	Ki67+	 9923 12543
13188	0	0	Ki67+	 9927 12957
13189	0	0	Ki67+	 9929 12258
13190	0	0	Ki67+	 9929 12459
13191	0	0	Ki67+	 9929 12904
13192	0	0	Ki67+	 9931 12573
13193	0	0	Ki67+	 9933 12481
13194	0	0	Ki67+	 9935 12806
13195	0	0	Ki67+	 9938 12681
13196	0	0	Ki67+	 9940 13021
13197	0	0	Ki67+	 9945 12225
13198	0	0	Ki67+	 9947 12833
13199	0	0	Ki67+	 9948 12657
13200	0	0	Ki67+	 9953 12446
13201	0	0	Ki67+	 9956 12909
13202	0	0	Ki67+	 9964 12591
13203	0	0	Ki67+	 9974 12282
13204	0	0	Ki67+	 9974 12562
13205	0	0	Ki67+	 9978 12773
13206	0	0	Ki67+	 9982 12237
13207	0	0	Ki67+	 9983 12910
13208	0	0	Ki67+	 9988 12367
13209	0	0	Ki67+	 9988 12512
13210	0	0	Ki67+	 9989 12713
13211	0	0	Ki67+	 9992 12462
13212	0	0	Ki67+	 9992 12533
13213	0	0	Ki67+	 9993 12868
13214	0	0	Ki67+	 9995 12827
13215	0	0	Ki67+	 9999 12694
13216	0	0	Ki67+	 10000 12848
13217	0	0	Ki67+	 10001 12380
13218	0	0	Ki67+	 10001 12772
13219	0	0	Ki67+	 10002 12936
13220	0	0	Ki67+	 10004 12227
13221	0	0	Ki67+	 10004 12677
13222	0	0	Ki67+	 10005 12482
13223	0	0	Ki67+	 10006 12334
13224	0	0	Ki67+	 10006 12971
13225	0	0	Ki67+	 10007 12511
13226	0	0	Ki67+	 10011 12497
13227	0	0	Ki67+	 10011 12663
13228	0	0	Ki67+	 10011 12748
13229	0	0	Ki67+	 10014 12243
13230	0	0	Ki67+	 10014 12803
13231	0	0	Ki67+	 10015 12640
13232	0	0	Ki67+	 10016 12982
13233	0	0	Ki67+	 10017 12997
13234	0	0	Ki67+	 10018 12895
13235	0	0	Ki67+	 10020 12620
13236	0	0	Ki67+	 10022 12929
13237	0	0	Ki67+	 10023 12787
13238	0	0	Ki67+	 10025 12604
13239	0	0	Ki67+	 10027 12275
13240	0	0	Ki67+	 10029 12394
13241	0	0	Ki67+	 10030 12324
13242	0	0	Ki67+	 10030 12869
13243	0	0	Ki67+	 9285 13540
13244	0	0	Ki67+	 9363 13493
13245	0	0	Ki67+	 9374 13395
13246	0	0	Ki67+	 9487 13047
13247	0	0	Ki67+	 9530 13699
13248	0	0	Ki67+	 9534 13682
13249	0	0	Ki67+	 9557 13674
13250	0	0	Ki67+	 9561 13714
13251	0	0	Ki67+	 9570 13688
13252	0	0	Ki67+	 9579 13195
13253	0	0	Ki67+	 9583 13644
13254	0	0	Ki67+	 9586 13490
13255	0	0	Ki67+	 9590 13037
13256	0	0	Ki67+	 9591 13671
13257	0	0	Ki67+	 9597 13098
13258	0	0	Ki67+	 9598 13688
13259	0	0	Ki67+	 9615 13088
13260	0	0	Ki67+	 9615 13655
13261	0	0	Ki67+	 9616 13486
13262	0	0	Ki67+	 9620 13633
13263	0	0	Ki67+	 9628 13480
13264	0	0	Ki67+	 9629 13682
13265	0	0	Ki67+	 9630 13607
13266	0	0	Ki67+	 9639 13090
13267	0	0	Ki67+	 9640 13112
13268	0	0	Ki67+	 9644 13461
13269	0	0	Ki67+	 9645 13490
13270	0	0	Ki67+	 9649 13614
13271	0	0	Ki67+	 9652 13059
13272	0	0	Ki67+	 9658 13640
13273	0	0	Ki67+	 9661 13114
13274	0	0	Ki67+	 9662 13447
13275	0	0	Ki67+	 9665 13096
13276	0	0	Ki67+	 9680 13111
13277	0	0	Ki67+	 9681 13069
13278	0	0	Ki67+	 9684 13084
13279	0	0	Ki67+	 9685 13234
13280	0	0	Ki67+	 9686 13626
13281	0	0	Ki67+	 9692 13285
13282	0	0	Ki67+	 9693 13405
13283	0	0	Ki67+	 9711 13034
13284	0	0	Ki67+	 9729 13280
13285	0	0	Ki67+	 9744 13291
13286	0	0	Ki67+	 9750 13494
13287	0	0	Ki67+	 9751 13543
13288	0	0	Ki67+	 9755 13069
13289	0	0	Ki67+	 9758 13094
13290	0	0	Ki67+	 9765 13441
13291	0	0	Ki67+	 9767 13506
13292	0	0	Ki67+	 9770 13054
13293	0	0	Ki67+	 9770 13100
13294	0	0	Ki67+	 9780 13091
13295	0	0	Ki67+	 9790 13251
13296	0	0	Ki67+	 9797 13032
13297	0	0	Ki67+	 9806 13176
13298	0	0	Ki67+	 9806 13216
13299	0	0	Ki67+	 9818 13169
13300	0	0	Ki67+	 9822 13052
13301	0	0	Ki67+	 9823 13304
13302	0	0	Ki67+	 9824 13155
13303	0	0	Ki67+	 9825 13135
13304	0	0	Ki67+	 9825 13275
13305	0	0	Ki67+	 9830 13098
13306	0	0	Ki67+	 9830 13223
13307	0	0	Ki67+	 9838 13183
13308	0	0	Ki67+	 9842 13164
13309	0	0	Ki67+	 9850 13269
13310	0	0	Ki67+	 9851 13065
13311	0	0	Ki67+	 9856 13115
13312	0	0	Ki67+	 9856 13233
13313	0	0	Ki67+	 9858 13155
13314	0	0	Ki67+	 9873 13254
13315	0	0	Ki67+	 9876 13228
13316	0	0	Ki67+	 9880 13170
13317	0	0	Ki67+	 9881 13127
13318	0	0	Ki67+	 9903 13029
13319	0	0	Ki67+	 9903 13113
13320	0	0	Ki67+	 9907 13231
13321	0	0	Ki67+	 9917 13055
13322	0	0	Ki67+	 9921 13199
13323	0	0	Ki67+	 9923 13511
13324	0	0	Ki67+	 9924 13130
13325	0	0	Ki67+	 9925 13166
13326	0	0	Ki67+	 9925 13381
13327	0	0	Ki67+	 9929 13184
13328	0	0	Ki67+	 9933 13400
13329	0	0	Ki67+	 9937 13063
13330	0	0	Ki67+	 9949 13170
13331	0	0	Ki67+	 9955 13193
13332	0	0	Ki67+	 9957 13043
13333	0	0	Ki67+	 9958 13667
13334	0	0	Ki67+	 9965 13113
13335	0	0	Ki67+	 9966 13140
13336	0	0	Ki67+	 9974 13083
13337	0	0	Ki67+	 9986 13134
13338	0	0	Ki67+	 9996 13626
13339	0	0	Ki67+	 10017 13573
13340	0	0	Ki67+	 9293 14236
13341	0	0	Ki67+	 9404 14617
13342	0	0	Ki67+	 9562 14403
13343	0	0	Ki67+	 9592 14264
13344	0	0	Ki67+	 9598 14390
13345	0	0	Ki67+	 9609 14375
13346	0	0	Ki67+	 9615 14044
13347	0	0	Ki67+	 9616 14076
13348	0	0	Ki67+	 9617 14030
13349	0	0	Ki67+	 9619 14455
13350	0	0	Ki67+	 9630 14326
13351	0	0	Ki67+	 9630 14621
13352	0	0	Ki67+	 9634 14309
13353	0	0	Ki67+	 9634 14496
13354	0	0	Ki67+	 9640 14473
13355	0	0	Ki67+	 9640 14596
13356	0	0	Ki67+	 9654 14281
13357	0	0	Ki67+	 9656 14576
13358	0	0	Ki67+	 9657 14259
13359	0	0	Ki67+	 9657 14369
13360	0	0	Ki67+	 9662 14537
13361	0	0	Ki67+	 9663 14247
13362	0	0	Ki67+	 9663 14353
13363	0	0	Ki67+	 9667 14620
13364	0	0	Ki67+	 9668 14487
13365	0	0	Ki67+	 9674 14603
13366	0	0	Ki67+	 9678 14326
13367	0	0	Ki67+	 9679 14454
13368	0	0	Ki67+	 9682 14547
13369	0	0	Ki67+	 9684 14492
13370	0	0	Ki67+	 9689 14426
13371	0	0	Ki67+	 9689 14575
13372	0	0	Ki67+	 9695 14259
13373	0	0	Ki67+	 9696 14304
13374	0	0	Ki67+	 9697 14394
13375	0	0	Ki67+	 9698 14271
13376	0	0	Ki67+	 9702 14538
13377	0	0	Ki67+	 9704 14375
13378	0	0	Ki67+	 9708 14291
13379	0	0	Ki67+	 9708 14349
13380	0	0	Ki67+	 9711 14253
13381	0	0	Ki67+	 9715 14593
13382	0	0	Ki67+	 9716 14410
13383	0	0	Ki67+	 9718 14319
13384	0	0	Ki67+	 9722 14576
13385	0	0	Ki67+	 9724 14228
13386	0	0	Ki67+	 9728 13979
13387	0	0	Ki67+	 9730 14619
13388	0	0	Ki67+	 9732 14288
13389	0	0	Ki67+	 9733 14379
13390	0	0	Ki67+	 9741 14408
13391	0	0	Ki67+	 9742 14206
13392	0	0	Ki67+	 9742 14431
13393	0	0	Ki67+	 9744 14261
13394	0	0	Ki67+	 9744 14551
13395	0	0	Ki67+	 9751 14185
13396	0	0	Ki67+	 9751 14278
13397	0	0	Ki67+	 9753 14390
13398	0	0	Ki67+	 9753 14581
13399	0	0	Ki67+	 9762 14333
13400	0	0	Ki67+	 9764 14241
13401	0	0	Ki67+	 9766 14216
13402	0	0	Ki67+	 9786 14452
13403	0	0	Ki67+	 9789 14622
13404	0	0	Ki67+	 9792 14594
13405	0	0	Ki67+	 9794 14179
13406	0	0	Ki67+	 9801 14214
13407	0	0	Ki67+	 9802 14169
13408	0	0	Ki67+	 9808 14248
13409	0	0	Ki67+	 9810 14508
13410	0	0	Ki67+	 9811 14282
13411	0	0	Ki67+	 9811 14335
13412	0	0	Ki67+	 9812 14149
13413	0	0	Ki67+	 9815 14376
13414	0	0	Ki67+	 9819 14351
13415	0	0	Ki67+	 9825 14109
13416	0	0	Ki67+	 9826 14569
13417	0	0	Ki67+	 9827 14294
13418	0	0	Ki67+	 9827 14450
13419	0	0	Ki67+	 9830 14202
13420	0	0	Ki67+	 9836 14402
13421	0	0	Ki67+	 9840 14335
13422	0	0	Ki67+	 9841 14164
13423	0	0	Ki67+	 9849 14246
13424	0	0	Ki67+	 9853 14419
13425	0	0	Ki67+	 9854 14092
13426	0	0	Ki67+	 9862 14557
13427	0	0	Ki67+	 9864 14489
13428	0	0	Ki67+	 9866 14254
13429	0	0	Ki67+	 9866 14605
13430	0	0	Ki67+	 9871 14331
13431	0	0	Ki67+	 9873 14567
13432	0	0	Ki67+	 9876 14606
13433	0	0	Ki67+	 9881 14476
13434	0	0	Ki67+	 9884 14275
13435	0	0	Ki67+	 9886 14249
13436	0	0	Ki67+	 9890 14352
13437	0	0	Ki67+	 9895 14545
13438	0	0	Ki67+	 9900 14223
13439	0	0	Ki67+	 9908 14051
13440	0	0	Ki67+	 9910 14438
13441	0	0	Ki67+	 9914 14554
13442	0	0	Ki67+	 9915 14334
13443	0	0	Ki67+	 9919 14203
13444	0	0	Ki67+	 9920 14103
13445	0	0	Ki67+	 9925 14269
13446	0	0	Ki67+	 9926 14033
13447	0	0	Ki67+	 9929 14413
13448	0	0	Ki67+	 9930 14518
13449	0	0	Ki67+	 9933 14303
13450	0	0	Ki67+	 9935 14084
13451	0	0	Ki67+	 9937 14133
13452	0	0	Ki67+	 9937 14452
13453	0	0	Ki67+	 9937 14623
13454	0	0	Ki67+	 9939 14585
13455	0	0	Ki67+	 9942 14531
13456	0	0	Ki67+	 9946 14184
13457	0	0	Ki67+	 9947 14159
13458	0	0	Ki67+	 9948 14391
13459	0	0	Ki67+	 9951 13895
13460	0	0	Ki67+	 9951 13956
13461	0	0	Ki67+	 9951 14048
13462	0	0	Ki67+	 9951 14100
13463	0	0	Ki67+	 9952 14018
13464	0	0	Ki67+	 9960 13937
13465	0	0	Ki67+	 9962 14553
13466	0	0	Ki67+	 9963 14593
13467	0	0	Ki67+	 9972 14099
13468	0	0	Ki67+	 9973 14421
13469	0	0	Ki67+	 9975 13844
13470	0	0	Ki67+	 9975 14039
13471	0	0	Ki67+	 9976 14207
13472	0	0	Ki67+	 9976 14356
13473	0	0	Ki67+	 9977 13948
13474	0	0	Ki67+	 9978 13893
13475	0	0	Ki67+	 9978 14478
13476	0	0	Ki67+	 9982 14173
13477	0	0	Ki67+	 9982 14547
13478	0	0	Ki67+	 9983 13922
13479	0	0	Ki67+	 9983 14521
13480	0	0	Ki67+	 9984 14406
13481	0	0	Ki67+	 9985 14500
13482	0	0	Ki67+	 9987 14064
13483	0	0	Ki67+	 9988 14534
13484	0	0	Ki67+	 9991 14114
13485	0	0	Ki67+	 9991 14200
13486	0	0	Ki67+	 9998 14592
13487	0	0	Ki67+	 10000 13946
13488	0	0	Ki67+	 10001 14314
13489	0	0	Ki67+	 10005 14428
13490	0	0	Ki67+	 10006 14101
13491	0	0	Ki67+	 10007 13891
13492	0	0	Ki67+	 10007 14562
13493	0	0	Ki67+	 10009 14162
13494	0	0	Ki67+	 10011 13907
13495	0	0	Ki67+	 10012 13942
13496	0	0	Ki67+	 10014 14401
13497	0	0	Ki67+	 10015 14500
13498	0	0	Ki67+	 10017 14522
13499	0	0	Ki67+	 10019 14257
13500	0	0	Ki67+	 10021 13877
13501	0	0	Ki67+	 10023 14416
13502	0	0	Ki67+	 10025 14037
13503	0	0	Ki67+	 10027 13989
13504	0	0	Ki67+	 10028 14137
13505	0	0	Ki67+	 10030 14150
13506	0	0	Ki67+	 9459 14708
13507	0	0	Ki67+	 9469 14629
13508	0	0	Ki67+	 9505 15204
13509	0	0	Ki67+	 9510 15222
13510	0	0	Ki67+	 9581 15185
13511	0	0	Ki67+	 9608 15132
13512	0	0	Ki67+	 9613 15203
13513	0	0	Ki67+	 9618 15221
13514	0	0	Ki67+	 9621 14817
13515	0	0	Ki67+	 9640 15143
13516	0	0	Ki67+	 9642 15213
13517	0	0	Ki67+	 9645 15179
13518	0	0	Ki67+	 9647 15236
13519	0	0	Ki67+	 9655 14884
13520	0	0	Ki67+	 9656 14634
13521	0	0	Ki67+	 9666 14852
13522	0	0	Ki67+	 9667 15333
13523	0	0	Ki67+	 9672 15172
13524	0	0	Ki67+	 9676 14900
13525	0	0	Ki67+	 9681 15204
13526	0	0	Ki67+	 9681 15252
13527	0	0	Ki67+	 9682 15143
13528	0	0	Ki67+	 9690 14858
13529	0	0	Ki67+	 9694 15076
13530	0	0	Ki67+	 9696 14673
13531	0	0	Ki67+	 9697 14697
13532	0	0	Ki67+	 9697 15181
13533	0	0	Ki67+	 9700 14765
13534	0	0	Ki67+	 9706 14908
13535	0	0	Ki67+	 9707 15237
13536	0	0	Ki67+	 9710 15041
13537	0	0	Ki67+	 9710 15254
13538	0	0	Ki67+	 9712 14889
13539	0	0	Ki67+	 9712 15207
13540	0	0	Ki67+	 9716 14639
13541	0	0	Ki67+	 9716 14672
13542	0	0	Ki67+	 9717 15146
13543	0	0	Ki67+	 9720 14785
13544	0	0	Ki67+	 9722 15078
13545	0	0	Ki67+	 9731 14689
13546	0	0	Ki67+	 9732 14744
13547	0	0	Ki67+	 9732 15101
13548	0	0	Ki67+	 9738 15189
13549	0	0	Ki67+	 9739 14719
13550	0	0	Ki67+	 9740 14760
13551	0	0	Ki67+	 9741 14634
13552	0	0	Ki67+	 9742 14856
13553	0	0	Ki67+	 9743 15054
13554	0	0	Ki67+	 9744 15140
13555	0	0	Ki67+	 9745 14687
13556	0	0	Ki67+	 9746 14920
13557	0	0	Ki67+	 9750 15173
13558	0	0	Ki67+	 9759 14839
13559	0	0	Ki67+	 9761 14734
13560	0	0	Ki67+	 9764 15197
13561	0	0	Ki67+	 9767 15126
13562	0	0	Ki67+	 9772 14979
13563	0	0	Ki67+	 9774 14769
13564	0	0	Ki67+	 9774 15216
13565	0	0	Ki67+	 9781 14690
13566	0	0	Ki67+	 9783 14646
13567	0	0	Ki67+	 9788 14699
13568	0	0	Ki67+	 9788 14993
13569	0	0	Ki67+	 9793 14863
13570	0	0	Ki67+	 9803 14645
13571	0	0	Ki67+	 9803 14668
13572	0	0	Ki67+	 9805 14795
13573	0	0	Ki67+	 9807 15018
13574	0	0	Ki67+	 9812 15404
13575	0	0	Ki67+	 9815 14773
13576	0	0	Ki67+	 9819 14942
13577	0	0	Ki67+	 9820 14976
13578	0	0	Ki67+	 9821 15342
13579	0	0	Ki67+	 9826 15367
13580	0	0	Ki67+	 9827 15063
13581	0	0	Ki67+	 9832 14658
13582	0	0	Ki67+	 9832 15010
13583	0	0	Ki67+	 9833 14796
13584	0	0	Ki67+	 9836 15086
13585	0	0	Ki67+	 9836 15414
13586	0	0	Ki67+	 9837 14775
13587	0	0	Ki67+	 9839 14729
13588	0	0	Ki67+	 9843 14704
13589	0	0	Ki67+	 9843 15383
13590	0	0	Ki67+	 9845 14813
13591	0	0	Ki67+	 9845 15059
13592	0	0	Ki67+	 9848 15193
13593	0	0	Ki67+	 9848 15213
13594	0	0	Ki67+	 9852 15021
13595	0	0	Ki67+	 9858 15239
13596	0	0	Ki67+	 9859 15108
13597	0	0	Ki67+	 9860 15393
13598	0	0	Ki67+	 9861 14696
13599	0	0	Ki67+	 9861 15420
13600	0	0	Ki67+	 9862 15052
13601	0	0	Ki67+	 9862 15140
13602	0	0	Ki67+	 9867 14778
13603	0	0	Ki67+	 9870 15193
13604	0	0	Ki67+	 9870 15264
13605	0	0	Ki67+	 9878 15303
13606	0	0	Ki67+	 9880 15332
13607	0	0	Ki67+	 9881 15069
13608	0	0	Ki67+	 9888 14817
13609	0	0	Ki67+	 9888 15041
13610	0	0	Ki67+	 9889 15249
13611	0	0	Ki67+	 9893 14858
13612	0	0	Ki67+	 9893 15158
13613	0	0	Ki67+	 9901 15273
13614	0	0	Ki67+	 9906 14647
13615	0	0	Ki67+	 9906 15220
13616	0	0	Ki67+	 9908 14885
13617	0	0	Ki67+	 9908 15056
13618	0	0	Ki67+	 9909 14738
13619	0	0	Ki67+	 9911 15233
13620	0	0	Ki67+	 9913 14706
13621	0	0	Ki67+	 9914 15422
13622	0	0	Ki67+	 9915 15351
13623	0	0	Ki67+	 9922 14666
13624	0	0	Ki67+	 9922 15071
13625	0	0	Ki67+	 9922 15102
13626	0	0	Ki67+	 9923 15281
13627	0	0	Ki67+	 9926 15120
13628	0	0	Ki67+	 9926 15264
13629	0	0	Ki67+	 9927 14979
13630	0	0	Ki67+	 9928 14724
13631	0	0	Ki67+	 9931 15083
13632	0	0	Ki67+	 9931 15252
13633	0	0	Ki67+	 9933 14875
13634	0	0	Ki67+	 9934 15138
13635	0	0	Ki67+	 9935 14835
13636	0	0	Ki67+	 9936 14949
13637	0	0	Ki67+	 9936 14998
13638	0	0	Ki67+	 9937 14774
13639	0	0	Ki67+	 9938 15197
13640	0	0	Ki67+	 9940 14918
13641	0	0	Ki67+	 9940 15304
13642	0	0	Ki67+	 9940 15336
13643	0	0	Ki67+	 9942 14644
13644	0	0	Ki67+	 9944 14894
13645	0	0	Ki67+	 9944 14928
13646	0	0	Ki67+	 9948 15280
13647	0	0	Ki67+	 9950 15112
13648	0	0	Ki67+	 9951 15236
13649	0	0	Ki67+	 9953 14696
13650	0	0	Ki67+	 9956 14723
13651	0	0	Ki67+	 9957 14966
13652	0	0	Ki67+	 9957 15359
13653	0	0	Ki67+	 9959 15267
13654	0	0	Ki67+	 9960 14768
13655	0	0	Ki67+	 9962 14874
13656	0	0	Ki67+	 9962 15328
13657	0	0	Ki67+	 9964 15140
13658	0	0	Ki67+	 9969 14839
13659	0	0	Ki67+	 9969 15303
13660	0	0	Ki67+	 9971 14810
13661	0	0	Ki67+	 9971 14992
13662	0	0	Ki67+	 9973 14719
13663	0	0	Ki67+	 9974 15208
13664	0	0	Ki67+	 9975 15329
13665	0	0	Ki67+	 9978 14955
13666	0	0	Ki67+	 9981 14812
13667	0	0	Ki67+	 9983 14706
13668	0	0	Ki67+	 9985 14780
13669	0	0	Ki67+	 9986 15251
13670	0	0	Ki67+	 9986 15284
13671	0	0	Ki67+	 9991 15035
13672	0	0	Ki67+	 9998 14697
13673	0	0	Ki67+	 10002 15301
13674	0	0	Ki67+	 10007 14656
13675	0	0	Ki67+	 10009 14756
13676	0	0	Ki67+	 10012 14792
13677	0	0	Ki67+	 10016 14727
13678	0	0	Ki67+	 10020 14675
13679	0	0	Ki67+	 10021 15093
13680	0	0	Ki67+	 10027 14987
13681	0	0	Ki67+	 10029 14681
13682	0	0	Ki67+	 9254 15687
13683	0	0	Ki67+	 9331 16122
13684	0	0	Ki67+	 9338 16145
13685	0	0	Ki67+	 9470 15836
13686	0	0	Ki67+	 9519 15808
13687	0	0	Ki67+	 9527 16130
13688	0	0	Ki67+	 9563 15520
13689	0	0	Ki67+	 9563 15533
13690	0	0	Ki67+	 9575 15935
13691	0	0	Ki67+	 9647 15656
13692	0	0	Ki67+	 9650 15641
13693	0	0	Ki67+	 9657 15674
13694	0	0	Ki67+	 9660 15748
13695	0	0	Ki67+	 9661 15722
13696	0	0	Ki67+	 9661 15766
13697	0	0	Ki67+	 9675 15813
13698	0	0	Ki67+	 9675 15834
13699	0	0	Ki67+	 9687 15626
13700	0	0	Ki67+	 9700 16057
13701	0	0	Ki67+	 9747 15635
13702	0	0	Ki67+	 9753 15649
13703	0	0	Ki67+	 9827 15426
13704	0	0	Ki67+	 9833 15699
13705	0	0	Ki67+	 9838 15433
13706	0	0	Ki67+	 9851 15838
13707	0	0	Ki67+	 9852 15465
13708	0	0	Ki67+	 9853 15645
13709	0	0	Ki67+	 9857 15451
13710	0	0	Ki67+	 9858 15945
13711	0	0	Ki67+	 9859 15622
13712	0	0	Ki67+	 9871 15463
13713	0	0	Ki67+	 9875 15852
13714	0	0	Ki67+	 9886 15803
13715	0	0	Ki67+	 9888 15498
13716	0	0	Ki67+	 9890 15667
13717	0	0	Ki67+	 9891 15443
13718	0	0	Ki67+	 9895 15835
13719	0	0	Ki67+	 9896 15809
13720	0	0	Ki67+	 9899 15564
13721	0	0	Ki67+	 9900 15456
13722	0	0	Ki67+	 9900 15482
13723	0	0	Ki67+	 9907 15585
13724	0	0	Ki67+	 9910 15523
13725	0	0	Ki67+	 9912 15905
13726	0	0	Ki67+	 9913 15791
13727	0	0	Ki67+	 9916 15508
13728	0	0	Ki67+	 9920 15978
13729	0	0	Ki67+	 9921 15532
13730	0	0	Ki67+	 9922 15825
13731	0	0	Ki67+	 9923 15429
13732	0	0	Ki67+	 9923 15577
13733	0	0	Ki67+	 9927 15493
13734	0	0	Ki67+	 9929 15922
13735	0	0	Ki67+	 9932 15844
13736	0	0	Ki67+	 9936 15541
13737	0	0	Ki67+	 9940 15654
13738	0	0	Ki67+	 9947 15846
13739	0	0	Ki67+	 9949 15668
13740	0	0	Ki67+	 9951 15483
13741	0	0	Ki67+	 9953 15625
13742	0	0	Ki67+	 9957 15517
13743	0	0	Ki67+	 9961 15608
13744	0	0	Ki67+	 9962 16113
13745	0	0	Ki67+	 9971 15638
13746	0	0	Ki67+	 9971 15669
13747	0	0	Ki67+	 9978 15986
13748	0	0	Ki67+	 9988 15961
13749	0	0	Ki67+	 10012 15945
13750	0	0	Ki67+	 10026 16007
13751	0	0	Ki67+	 10028 15615
13752	0	0	Ki67+	 9367 16467
13753	0	0	Ki67+	 9436 16295
13754	0	0	Ki67+	 9527 16554
13755	0	0	Ki67+	 9570 16358
13756	0	0	Ki67+	 9592 16861
13757	0	0	Ki67+	 9654 16302
13758	0	0	Ki67+	 9706 16316
13759	0	0	Ki67+	 9793 16903
13760	0	0	Ki67+	 9800 16255
13761	0	0	Ki67+	 9820 16964
13762	0	0	Ki67+	 9885 16762
13763	0	0	Ki67+	 9292 17372
13764	0	0	Ki67+	 9491 17803
13765	0	0	Ki67+	 9539 17317
13766	0	0	Ki67+	 9594 17434
13767	0	0	Ki67+	 9606 17158
13768	0	0	Ki67+	 9801 17810
13769	0	0	Ki67+	 9247 18359
13770	0	0	Ki67+	 9414 18177
13771	0	0	Ki67+	 9462 18176
13772	0	0	Ki67+	 9531 18065
13773	0	0	Ki67+	 9784 18212
13774	0	0	Ki67+	 9837 18368
13775	0	0	Ki67+	 9924 18148
13776	0	0	Ki67+	 9997 18107
13777	0	0	Ki67+	 9375 19083
13778	0	0	Ki67+	 9376 19062
13779	0	0	Ki67+	 9458 18683
13780	0	0	Ki67+	 9586 18969
13781	0	0	Ki67+	 9772 18970
13782	0	0	Ki67+	 9879 18952
13783	0	0	Ki67+	 9885 18879
13784	0	0	Ki67+	 9234 19879
13785	0	0	Ki67+	 9316 19983
13786	0	0	Ki67+	 9330 20161
13787	0	0	Ki67+	 9332 19897
13788	0	0	Ki67+	 9419 19839
13789	0	0	Ki67+	 9470 20048
13790	0	0	Ki67+	 9491 20010
13791	0	0	Ki67+	 9519 19889
13792	0	0	Ki67+	 9531 19840
13793	0	0	Ki67+	 9559 20171
13794	0	0	Ki67+	 9593 19859
13795	0	0	Ki67+	 9628 20183
13796	0	0	Ki67+	 9677 19574
13797	0	0	Ki67+	 9680 20189
13798	0	0	Ki67+	 9713 19685
13799	0	0	Ki67+	 9729 19751
13800	0	0	Ki67+	 9759 20135
13801	0	0	Ki67+	 9779 20189
13802	0	0	Ki67+	 9882 20204
13803	0	0	Ki67+	 9918 19951
13804	0	0	Ki67+	 9932 20048
13805	0	0	Ki67+	 9951 20101
13806	0	0	Ki67+	 9961 20049
13807	0	0	Ki67+	 9978 20076
13808	0	0	Ki67+	 10012 19871
13809	0	0	Ki67+	 10022 19808
13810	0	0	Ki67+	 10028 20167
13811	0	0	Ki67+	 9234 20723
13812	0	0	Ki67+	 9242 20792
13813	0	0	Ki67+	 9242 20962
13814	0	0	Ki67+	 9243 20853
13815	0	0	Ki67+	 9246 20781
13816	0	0	Ki67+	 9247 20830
13817	0	0	Ki67+	 9253 20816
13818	0	0	Ki67+	 9253 20959
13819	0	0	Ki67+	 9254 20685
13820	0	0	Ki67+	 9257 20995
13821	0	0	Ki67+	 9258 20572
13822	0	0	Ki67+	 9260 20911
13823	0	0	Ki67+	 9267 20804
13824	0	0	Ki67+	 9268 20330
13825	0	0	Ki67+	 9272 20915
13826	0	0	Ki67+	 9274 20765
13827	0	0	Ki67+	 9274 20972
13828	0	0	Ki67+	 9275 20737
13829	0	0	Ki67+	 9276 20785
13830	0	0	Ki67+	 9276 20855
13831	0	0	Ki67+	 9277 20614
13832	0	0	Ki67+	 9279 20886
13833	0	0	Ki67+	 9280 20553
13834	0	0	Ki67+	 9280 20995
13835	0	0	Ki67+	 9287 20632
13836	0	0	Ki67+	 9288 20570
13837	0	0	Ki67+	 9289 20952
13838	0	0	Ki67+	 9291 20835
13839	0	0	Ki67+	 9293 20453
13840	0	0	Ki67+	 9293 20495
13841	0	0	Ki67+	 9299 20750
13842	0	0	Ki67+	 9302 20672
13843	0	0	Ki67+	 9302 21022
13844	0	0	Ki67+	 9305 20479
13845	0	0	Ki67+	 9305 20510
13846	0	0	Ki67+	 9307 20898
13847	0	0	Ki67+	 9308 20540
13848	0	0	Ki67+	 9308 20729
13849	0	0	Ki67+	 9312 20785
13850	0	0	Ki67+	 9313 20444
13851	0	0	Ki67+	 9325 20738
13852	0	0	Ki67+	 9326 20776
13853	0	0	Ki67+	 9326 20932
13854	0	0	Ki67+	 9327 20823
13855	0	0	Ki67+	 9328 20630
13856	0	0	Ki67+	 9330 20523
13857	0	0	Ki67+	 9339 20987
13858	0	0	Ki67+	 9343 20798
13859	0	0	Ki67+	 9344 20910
13860	0	0	Ki67+	 9346 20852
13861	0	0	Ki67+	 9347 20670
13862	0	0	Ki67+	 9347 20729
13863	0	0	Ki67+	 9349 20762
13864	0	0	Ki67+	 9349 20836
13865	0	0	Ki67+	 9350 20492
13866	0	0	Ki67+	 9353 20542
13867	0	0	Ki67+	 9354 20451
13868	0	0	Ki67+	 9354 20882
13869	0	0	Ki67+	 9358 20334
13870	0	0	Ki67+	 9358 20936
13871	0	0	Ki67+	 9362 20579
13872	0	0	Ki67+	 9363 20601
13873	0	0	Ki67+	 9368 20816
13874	0	0	Ki67+	 9372 20836
13875	0	0	Ki67+	 9378 20753
13876	0	0	Ki67+	 9381 20450
13877	0	0	Ki67+	 9382 20563
13878	0	0	Ki67+	 9386 20377
13879	0	0	Ki67+	 9386 20866
13880	0	0	Ki67+	 9387 20895
13881	0	0	Ki67+	 9388 20604
13882	0	0	Ki67+	 9390 21021
13883	0	0	Ki67+	 9391 20709
13884	0	0	Ki67+	 9393 20952
13885	0	0	Ki67+	 9394 20414
13886	0	0	Ki67+	 9394 20662
13887	0	0	Ki67+	 9394 20830
13888	0	0	Ki67+	 9395 20997
13889	0	0	Ki67+	 9396 20777
13890	0	0	Ki67+	 9397 20539
13891	0	0	Ki67+	 9397 20642
13892	0	0	Ki67+	 9402 20452
13893	0	0	Ki67+	 9402 20816
13894	0	0	Ki67+	 9403 20962
13895	0	0	Ki67+	 9405 20579
13896	0	0	Ki67+	 9405 20931
13897	0	0	Ki67+	 9413 20706
13898	0	0	Ki67+	 9416 20565
13899	0	0	Ki67+	 9416 20750
13900	0	0	Ki67+	 9420 20659
13901	0	0	Ki67+	 9422 20982
13902	0	0	Ki67+	 9425 20874
13903	0	0	Ki67+	 9427 20580
13904	0	0	Ki67+	 9430 20520
13905	0	0	Ki67+	 9432 20691
13906	0	0	Ki67+	 9437 20747
13907	0	0	Ki67+	 9439 20908
13908	0	0	Ki67+	 9440 20614
13909	0	0	Ki67+	 9440 20669
13910	0	0	Ki67+	 9442 20828
13911	0	0	Ki67+	 9447 20794
13912	0	0	Ki67+	 9450 20428
13913	0	0	Ki67+	 9451 20602
13914	0	0	Ki67+	 9454 20696
13915	0	0	Ki67+	 9458 20402
13916	0	0	Ki67+	 9458 20640
13917	0	0	Ki67+	 9459 20322
13918	0	0	Ki67+	 9459 20754
13919	0	0	Ki67+	 9464 20858
13920	0	0	Ki67+	 9468 20666
13921	0	0	Ki67+	 9470 20378
13922	0	0	Ki67+	 9473 20350
13923	0	0	Ki67+	 9476 20567
13924	0	0	Ki67+	 9476 20825
13925	0	0	Ki67+	 9476 20879
13926	0	0	Ki67+	 9479 20654
13927	0	0	Ki67+	 9480 20636
13928	0	0	Ki67+	 9482 20730
13929	0	0	Ki67+	 9491 20395
13930	0	0	Ki67+	 9492 20848
13931	0	0	Ki67+	 9494 20354
13932	0	0	Ki67+	 9495 20654
13933	0	0	Ki67+	 9495 20829
13934	0	0	Ki67+	 9496 20568
13935	0	0	Ki67+	 9497 20540
13936	0	0	Ki67+	 9498 20456
13937	0	0	Ki67+	 9500 20599
13938	0	0	Ki67+	 9501 20292
13939	0	0	Ki67+	 9504 20338
13940	0	0	Ki67+	 9505 20682
13941	0	0	Ki67+	 9505 20793
13942	0	0	Ki67+	 9508 20406
13943	0	0	Ki67+	 9508 20993
13944	0	0	Ki67+	 9510 20780
13945	0	0	Ki67+	 9512 20504
13946	0	0	Ki67+	 9514 20306
13947	0	0	Ki67+	 9514 20595
13948	0	0	Ki67+	 9517 20617
13949	0	0	Ki67+	 9517 20743
13950	0	0	Ki67+	 9518 20470
13951	0	0	Ki67+	 9520 21013
13952	0	0	Ki67+	 9529 20644
13953	0	0	Ki67+	 9532 20531
13954	0	0	Ki67+	 9532 20545
13955	0	0	Ki67+	 9536 20324
13956	0	0	Ki67+	 9541 20302
13957	0	0	Ki67+	 9543 20703
13958	0	0	Ki67+	 9544 20407
13959	0	0	Ki67+	 9545 20754
13960	0	0	Ki67+	 9552 20821
13961	0	0	Ki67+	 9553 20671
13962	0	0	Ki67+	 9554 20393
13963	0	0	Ki67+	 9555 20800
13964	0	0	Ki67+	 9556 20579
13965	0	0	Ki67+	 9558 20538
13966	0	0	Ki67+	 9558 20735
13967	0	0	Ki67+	 9562 20496
13968	0	0	Ki67+	 9563 20454
13969	0	0	Ki67+	 9563 20610
13970	0	0	Ki67+	 9568 20699
13971	0	0	Ki67+	 9576 20249
13972	0	0	Ki67+	 9577 20356
13973	0	0	Ki67+	 9578 20770
13974	0	0	Ki67+	 9579 20738
13975	0	0	Ki67+	 9582 20534
13976	0	0	Ki67+	 9584 20881
13977	0	0	Ki67+	 9586 20674
13978	0	0	Ki67+	 9587 20458
13979	0	0	Ki67+	 9592 20631
13980	0	0	Ki67+	 9593 20516
13981	0	0	Ki67+	 9593 20859
13982	0	0	Ki67+	 9594 20715
13983	0	0	Ki67+	 9597 20495
13984	0	0	Ki67+	 9599 20590
13985	0	0	Ki67+	 9602 20772
13986	0	0	Ki67+	 9606 20664
13987	0	0	Ki67+	 9608 20367
13988	0	0	Ki67+	 9613 20462
13989	0	0	Ki67+	 9616 20349
13990	0	0	Ki67+	 9618 20291
13991	0	0	Ki67+	 9621 20857
13992	0	0	Ki67+	 9625 20628
13993	0	0	Ki67+	 9625 20716
13994	0	0	Ki67+	 9627 20571
13995	0	0	Ki67+	 9630 20608
13996	0	0	Ki67+	 9630 20745
13997	0	0	Ki67+	 9636 20656
13998	0	0	Ki67+	 9637 20418
13999	0	0	Ki67+	 9638 20513
14000	0	0	Ki67+	 9641 20344
14001	0	0	Ki67+	 9641 20403
14002	0	0	Ki67+	 9643 20265
14003	0	0	Ki67+	 9647 20457
14004	0	0	Ki67+	 9650 20316
14005	0	0	Ki67+	 9653 20503
14006	0	0	Ki67+	 9654 20278
14007	0	0	Ki67+	 9657 20668
14008	0	0	Ki67+	 9665 20564
14009	0	0	Ki67+	 9670 20364
14010	0	0	Ki67+	 9670 20639
14011	0	0	Ki67+	 9674 20529
14012	0	0	Ki67+	 9686 20479
14013	0	0	Ki67+	 9688 20733
14014	0	0	Ki67+	 9689 20288
14015	0	0	Ki67+	 9689 20609
14016	0	0	Ki67+	 9691 20622
14017	0	0	Ki67+	 9692 20541
14018	0	0	Ki67+	 9694 20383
14019	0	0	Ki67+	 9694 20501
14020	0	0	Ki67+	 9700 20347
14021	0	0	Ki67+	 9704 20882
14022	0	0	Ki67+	 9709 20949
14023	0	0	Ki67+	 9712 20275
14024	0	0	Ki67+	 9720 20357
14025	0	0	Ki67+	 9727 20316
14026	0	0	Ki67+	 9734 20391
14027	0	0	Ki67+	 9735 20261
14028	0	0	Ki67+	 9739 20415
14029	0	0	Ki67+	 9792 20704
14030	0	0	Ki67+	 9820 20429
14031	0	0	Ki67+	 9855 20314
14032	0	0	Ki67+	 9869 20547
14033	0	0	Ki67+	 9882 20426
14034	0	0	Ki67+	 9908 20340
14035	0	0	Ki67+	 9246 21639
14036	0	0	Ki67+	 9260 21031
14037	0	0	Ki67+	 9264 21511
14038	0	0	Ki67+	 9281 21088
14039	0	0	Ki67+	 9311 21034
14040	0	0	Ki67+	 9335 21325
14041	0	0	Ki67+	 9367 21309
14042	0	0	Ki67+	 9377 21465
14043	0	0	Ki67+	 9403 21429
14044	0	0	Ki67+	 9419 21786
14045	0	0	Ki67+	 9421 21821
14046	0	0	Ki67+	 9437 21821
14047	0	0	Ki67+	 9441 21764
14048	0	0	Ki67+	 9465 21774
14049	0	0	Ki67+	 9471 21821
14050	0	0	Ki67+	 9474 21741
14051	0	0	Ki67+	 9479 21802
14052	0	0	Ki67+	 9485 21725
14053	0	0	Ki67+	 9485 21774
14054	0	0	Ki67+	 9506 21752
14055	0	0	Ki67+	 9507 21641
14056	0	0	Ki67+	 9508 21799
14057	0	0	Ki67+	 9512 21703
14058	0	0	Ki67+	 9513 21430
14059	0	0	Ki67+	 9524 21813
14060	0	0	Ki67+	 9535 21730
14061	0	0	Ki67+	 9536 21674
14062	0	0	Ki67+	 9542 21764
14063	0	0	Ki67+	 9543 21688
14064	0	0	Ki67+	 9547 21708
14065	0	0	Ki67+	 9551 21629
14066	0	0	Ki67+	 9552 21470
14067	0	0	Ki67+	 9554 21647
14068	0	0	Ki67+	 9555 21815
14069	0	0	Ki67+	 9582 21350
14070	0	0	Ki67+	 9583 21676
14071	0	0	Ki67+	 9602 21556
14072	0	0	Ki67+	 9604 21624
14073	0	0	Ki67+	 9607 21591
14074	0	0	Ki67+	 9615 21651
14075	0	0	Ki67+	 9618 21614
14076	0	0	Ki67+	 9620 21541
14077	0	0	Ki67+	 9626 21670
14078	0	0	Ki67+	 9631 21475
14079	0	0	Ki67+	 9641 21533
14080	0	0	Ki67+	 9642 21639
14081	0	0	Ki67+	 9647 21228
14082	0	0	Ki67+	 9651 21760
14083	0	0	Ki67+	 9652 21493
14084	0	0	Ki67+	 9653 21509
14085	0	0	Ki67+	 9661 21663
14086	0	0	Ki67+	 9662 21691
14087	0	0	Ki67+	 9678 21778
14088	0	0	Ki67+	 9679 21562
14089	0	0	Ki67+	 9681 21632
14090	0	0	Ki67+	 9683 21516
14091	0	0	Ki67+	 9686 21662
14092	0	0	Ki67+	 9688 21679
14093	0	0	Ki67+	 9694 21482
14094	0	0	Ki67+	 9694 21730
14095	0	0	Ki67+	 9698 21714
14096	0	0	Ki67+	 9699 21617
14097	0	0	Ki67+	 9699 21822
14098	0	0	Ki67+	 9700 21791
14099	0	0	Ki67+	 9702 21505
14100	0	0	Ki67+	 9705 21759
14101	0	0	Ki67+	 9706 21814
14102	0	0	Ki67+	 9714 21774
14103	0	0	Ki67+	 9715 21556
14104	0	0	Ki67+	 9724 21466
14105	0	0	Ki67+	 9726 21636
14106	0	0	Ki67+	 9731 21806
14107	0	0	Ki67+	 9733 21796
14108	0	0	Ki67+	 9735 21584
14109	0	0	Ki67+	 9735 21608
14110	0	0	Ki67+	 9745 21472
14111	0	0	Ki67+	 9749 21659
14112	0	0	Ki67+	 9749 21713
14113	0	0	Ki67+	 9756 21578
14114	0	0	Ki67+	 9757 21615
14115	0	0	Ki67+	 9758 21783
14116	0	0	Ki67+	 9764 21682
14117	0	0	Ki67+	 9780 21765
14118	0	0	Ki67+	 9782 21691
14119	0	0	Ki67+	 9783 21500
14120	0	0	Ki67+	 9785 21640
14121	0	0	Ki67+	 9786 21714
14122	0	0	Ki67+	 9791 21530
14123	0	0	Ki67+	 9796 21562
14124	0	0	Ki67+	 9797 21617
14125	0	0	Ki67+	 9798 21789
14126	0	0	Ki67+	 9801 21754
14127	0	0	Ki67+	 9806 21492
14128	0	0	Ki67+	 9807 21708
14129	0	0	Ki67+	 9811 21565
14130	0	0	Ki67+	 9814 21511
14131	0	0	Ki67+	 9814 21599
14132	0	0	Ki67+	 9814 21821
14133	0	0	Ki67+	 9818 21455
14134	0	0	Ki67+	 9830 21621
14135	0	0	Ki67+	 9831 21750
14136	0	0	Ki67+	 9832 21562
14137	0	0	Ki67+	 9833 21793
14138	0	0	Ki67+	 9835 21492
14139	0	0	Ki67+	 9836 21595
14140	0	0	Ki67+	 9846 21550
14141	0	0	Ki67+	 9850 21281
14142	0	0	Ki67+	 9850 21408
14143	0	0	Ki67+	 9852 21504
14144	0	0	Ki67+	 9857 21615
14145	0	0	Ki67+	 9859 21457
14146	0	0	Ki67+	 9863 21695
14147	0	0	Ki67+	 9866 21317
14148	0	0	Ki67+	 9873 21438
14149	0	0	Ki67+	 9877 21536
14150	0	0	Ki67+	 9878 21621
14151	0	0	Ki67+	 9878 21728
14152	0	0	Ki67+	 9882 21342
14153	0	0	Ki67+	 9882 21460
14154	0	0	Ki67+	 9885 21371
14155	0	0	Ki67+	 9887 21293
14156	0	0	Ki67+	 9887 21410
14157	0	0	Ki67+	 9888 21708
14158	0	0	Ki67+	 9898 21436
14159	0	0	Ki67+	 9898 21744
14160	0	0	Ki67+	 9899 21512
14161	0	0	Ki67+	 9899 21645
14162	0	0	Ki67+	 9899 21688
14163	0	0	Ki67+	 9905 21307
14164	0	0	Ki67+	 9909 21711
14165	0	0	Ki67+	 9911 21408
14166	0	0	Ki67+	 9911 21655
14167	0	0	Ki67+	 9915 21799
14168	0	0	Ki67+	 9919 21684
14169	0	0	Ki67+	 9922 21493
14170	0	0	Ki67+	 9923 21772
14171	0	0	Ki67+	 9924 21616
14172	0	0	Ki67+	 9928 21355
14173	0	0	Ki67+	 9928 21381
14174	0	0	Ki67+	 9930 21321
14175	0	0	Ki67+	 9935 21746
14176	0	0	Ki67+	 9936 21436
14177	0	0	Ki67+	 9938 21566
14178	0	0	Ki67+	 9939 21720
14179	0	0	Ki67+	 9941 21413
14180	0	0	Ki67+	 9944 21492
14181	0	0	Ki67+	 9946 21387
14182	0	0	Ki67+	 9948 21794
14183	0	0	Ki67+	 9951 21761
14184	0	0	Ki67+	 9954 21241
14185	0	0	Ki67+	 9954 21361
14186	0	0	Ki67+	 9955 21466
14187	0	0	Ki67+	 9957 21305
14188	0	0	Ki67+	 9957 21634
14189	0	0	Ki67+	 9960 21515
14190	0	0	Ki67+	 9962 21334
14191	0	0	Ki67+	 9963 21774
14192	0	0	Ki67+	 9964 21266
14193	0	0	Ki67+	 9966 21611
14194	0	0	Ki67+	 9967 21685
14195	0	0	Ki67+	 9968 21542
14196	0	0	Ki67+	 9972 21366
14197	0	0	Ki67+	 9980 21220
14198	0	0	Ki67+	 9980 21274
14199	0	0	Ki67+	 9981 21425
14200	0	0	Ki67+	 9984 21323
14201	0	0	Ki67+	 9984 21611
14202	0	0	Ki67+	 9986 21483
14203	0	0	Ki67+	 9990 21295
14204	0	0	Ki67+	 9993 21637
14205	0	0	Ki67+	 9995 21194
14206	0	0	Ki67+	 9995 21582
14207	0	0	Ki67+	 9995 21745
14208	0	0	Ki67+	 10000 21432
14209	0	0	Ki67+	 10004 21556
14210	0	0	Ki67+	 10005 21365
14211	0	0	Ki67+	 10011 21339
14212	0	0	Ki67+	 10011 21729
14213	0	0	Ki67+	 10011 21765
14214	0	0	Ki67+	 10014 21475
14215	0	0	Ki67+	 10014 21650
14216	0	0	Ki67+	 10017 21229
14217	0	0	Ki67+	 10031 21258
14218	0	0	Ki67+	 9233 22505
14219	0	0	Ki67+	 9247 22528
14220	0	0	Ki67+	 9249 22617
14221	0	0	Ki67+	 9257 22603
14222	0	0	Ki67+	 9258 22490
14223	0	0	Ki67+	 9269 22152
14224	0	0	Ki67+	 9269 22433
14225	0	0	Ki67+	 9273 22593
14226	0	0	Ki67+	 9274 22545
14227	0	0	Ki67+	 9285 22152
14228	0	0	Ki67+	 9286 22508
14229	0	0	Ki67+	 9288 22053
14230	0	0	Ki67+	 9292 22560
14231	0	0	Ki67+	 9294 22612
14232	0	0	Ki67+	 9298 22522
14233	0	0	Ki67+	 9305 22371
14234	0	0	Ki67+	 9315 22486
14235	0	0	Ki67+	 9321 22565
14236	0	0	Ki67+	 9326 22413
14237	0	0	Ki67+	 9329 22342
14238	0	0	Ki67+	 9330 22542
14239	0	0	Ki67+	 9333 22118
14240	0	0	Ki67+	 9339 22619
14241	0	0	Ki67+	 9343 22474
14242	0	0	Ki67+	 9346 22500
14243	0	0	Ki67+	 9352 22526
14244	0	0	Ki67+	 9354 22385
14245	0	0	Ki67+	 9357 22329
14246	0	0	Ki67+	 9363 22605
14247	0	0	Ki67+	 9368 22439
14248	0	0	Ki67+	 9369 22413
14249	0	0	Ki67+	 9378 22564
14250	0	0	Ki67+	 9385 22531
14251	0	0	Ki67+	 9390 22617
14252	0	0	Ki67+	 9391 22421
14253	0	0	Ki67+	 9404 22546
14254	0	0	Ki67+	 9407 22461
14255	0	0	Ki67+	 9407 22522
14256	0	0	Ki67+	 9407 22571
14257	0	0	Ki67+	 9408 22496
14258	0	0	Ki67+	 9410 22599
14259	0	0	Ki67+	 9428 22563
14260	0	0	Ki67+	 9429 22093
14261	0	0	Ki67+	 9433 22592
14262	0	0	Ki67+	 9437 22534
14263	0	0	Ki67+	 9448 22594
14264	0	0	Ki67+	 9455 22575
14265	0	0	Ki67+	 9456 21899
14266	0	0	Ki67+	 9460 22354
14267	0	0	Ki67+	 9463 21869
14268	0	0	Ki67+	 9464 22618
14269	0	0	Ki67+	 9466 21850
14270	0	0	Ki67+	 9476 22560
14271	0	0	Ki67+	 9477 21880
14272	0	0	Ki67+	 9484 22517
14273	0	0	Ki67+	 9486 21834
14274	0	0	Ki67+	 9486 21887
14275	0	0	Ki67+	 9490 22613
14276	0	0	Ki67+	 9496 21926
14277	0	0	Ki67+	 9497 22577
14278	0	0	Ki67+	 9501 22528
14279	0	0	Ki67+	 9506 21939
14280	0	0	Ki67+	 9507 21883
14281	0	0	Ki67+	 9519 22015
14282	0	0	Ki67+	 9530 22329
14283	0	0	Ki67+	 9532 21887
14284	0	0	Ki67+	 9534 21898
14285	0	0	Ki67+	 9541 21844
14286	0	0	Ki67+	 9543 22372
14287	0	0	Ki67+	 9544 22011
14288	0	0	Ki67+	 9544 22286
14289	0	0	Ki67+	 9544 22622
14290	0	0	Ki67+	 9549 22332
14291	0	0	Ki67+	 9550 22402
14292	0	0	Ki67+	 9553 21897
14293	0	0	Ki67+	 9553 22479
14294	0	0	Ki67+	 9554 21991
14295	0	0	Ki67+	 9555 21966
14296	0	0	Ki67+	 9558 22065
14297	0	0	Ki67+	 9566 21855
14298	0	0	Ki67+	 9568 22359
14299	0	0	Ki67+	 9570 22266
14300	0	0	Ki67+	 9575 22061
14301	0	0	Ki67+	 9575 22301
14302	0	0	Ki67+	 9577 22322
14303	0	0	Ki67+	 9584 22262
14304	0	0	Ki67+	 9591 22004
14305	0	0	Ki67+	 9592 21980
14306	0	0	Ki67+	 9595 22415
14307	0	0	Ki67+	 9596 22066
14308	0	0	Ki67+	 9598 21912
14309	0	0	Ki67+	 9599 22448
14310	0	0	Ki67+	 9603 22076
14311	0	0	Ki67+	 9605 22532
14312	0	0	Ki67+	 9606 21968
14313	0	0	Ki67+	 9608 21845
14314	0	0	Ki67+	 9610 21933
14315	0	0	Ki67+	 9610 22295
14316	0	0	Ki67+	 9611 22546
14317	0	0	Ki67+	 9611 22574
14318	0	0	Ki67+	 9615 22444
14319	0	0	Ki67+	 9618 22396
14320	0	0	Ki67+	 9623 22332
14321	0	0	Ki67+	 9628 22460
14322	0	0	Ki67+	 9630 22034
14323	0	0	Ki67+	 9630 22522
14324	0	0	Ki67+	 9631 21858
14325	0	0	Ki67+	 9634 22598
14326	0	0	Ki67+	 9638 21892
14327	0	0	Ki67+	 9642 22357
14328	0	0	Ki67+	 9643 22465
14329	0	0	Ki67+	 9643 22490
14330	0	0	Ki67+	 9644 21945
14331	0	0	Ki67+	 9645 21918
14332	0	0	Ki67+	 9646 22405
14333	0	0	Ki67+	 9650 22561
14334	0	0	Ki67+	 9652 22296
14335	0	0	Ki67+	 9653 22379
14336	0	0	Ki67+	 9654 22079
14337	0	0	Ki67+	 9658 22271
14338	0	0	Ki67+	 9659 22012
14339	0	0	Ki67+	 9662 22617
14340	0	0	Ki67+	 9666 22211
14341	0	0	Ki67+	 9668 21901
14342	0	0	Ki67+	 9669 22224
14343	0	0	Ki67+	 9670 22341
14344	0	0	Ki67+	 9672 21926
14345	0	0	Ki67+	 9675 22511
14346	0	0	Ki67+	 9676 22099
14347	0	0	Ki67+	 9677 22374
14348	0	0	Ki67+	 9678 22482
14349	0	0	Ki67+	 9678 22538
14350	0	0	Ki67+	 9680 22286
14351	0	0	Ki67+	 9682 22569
14352	0	0	Ki67+	 9684 22607
14353	0	0	Ki67+	 9685 22325
14354	0	0	Ki67+	 9690 22360
14355	0	0	Ki67+	 9694 21966
14356	0	0	Ki67+	 9695 21938
14357	0	0	Ki67+	 9695 22002
14358	0	0	Ki67+	 9697 22519
14359	0	0	Ki67+	 9702 22562
14360	0	0	Ki67+	 9706 21839
14361	0	0	Ki67+	 9707 22422
14362	0	0	Ki67+	 9707 22512
14363	0	0	Ki67+	 9708 22116
14364	0	0	Ki67+	 9713 22484
14365	0	0	Ki67+	 9714 22376
14366	0	0	Ki67+	 9718 21946
14367	0	0	Ki67+	 9718 21968
14368	0	0	Ki67+	 9719 22006
14369	0	0	Ki67+	 9719 22209
14370	0	0	Ki67+	 9725 22089
14371	0	0	Ki67+	 9727 22186
14372	0	0	Ki67+	 9727 22407
14373	0	0	Ki67+	 9727 22562
14374	0	0	Ki67+	 9727 22610
14375	0	0	Ki67+	 9733 22525
14376	0	0	Ki67+	 9734 22013
14377	0	0	Ki67+	 9734 22147
14378	0	0	Ki67+	 9736 22578
14379	0	0	Ki67+	 9740 21983
14380	0	0	Ki67+	 9743 22218
14381	0	0	Ki67+	 9745 21955
14382	0	0	Ki67+	 9747 22020
14383	0	0	Ki67+	 9749 22132
14384	0	0	Ki67+	 9752 22517
14385	0	0	Ki67+	 9754 22074
14386	0	0	Ki67+	 9757 21850
14387	0	0	Ki67+	 9761 21877
14388	0	0	Ki67+	 9763 22170
14389	0	0	Ki67+	 9764 22598
14390	0	0	Ki67+	 9765 22240
14391	0	0	Ki67+	 9768 21975
14392	0	0	Ki67+	 9778 22065
14393	0	0	Ki67+	 9782 21835
14394	0	0	Ki67+	 9785 22581
14395	0	0	Ki67+	 9793 21881
14396	0	0	Ki67+	 9793 21911
14397	0	0	Ki67+	 9797 21870
14398	0	0	Ki67+	 9798 22146
14399	0	0	Ki67+	 9801 22190
14400	0	0	Ki67+	 9810 21861
14401	0	0	Ki67+	 9810 21999
14402	0	0	Ki67+	 9814 22487
14403	0	0	Ki67+	 9821 21898
14404	0	0	Ki67+	 9825 22179
14405	0	0	Ki67+	 9826 22130
14406	0	0	Ki67+	 9827 22273
14407	0	0	Ki67+	 9836 22235
14408	0	0	Ki67+	 9838 22005
14409	0	0	Ki67+	 9842 22303
14410	0	0	Ki67+	 9844 21917
14411	0	0	Ki67+	 9845 22338
14412	0	0	Ki67+	 9851 22038
14413	0	0	Ki67+	 9852 22115
14414	0	0	Ki67+	 9862 21980
14415	0	0	Ki67+	 9866 21883
14416	0	0	Ki67+	 9868 22277
14417	0	0	Ki67+	 9870 21944
14418	0	0	Ki67+	 9871 22179
14419	0	0	Ki67+	 9873 21998
14420	0	0	Ki67+	 9874 22415
14421	0	0	Ki67+	 9875 22133
14422	0	0	Ki67+	 9878 22307
14423	0	0	Ki67+	 9880 22114
14424	0	0	Ki67+	 9881 21866
14425	0	0	Ki67+	 9885 22024
14426	0	0	Ki67+	 9887 22376
14427	0	0	Ki67+	 9888 22341
14428	0	0	Ki67+	 9888 22422
14429	0	0	Ki67+	 9891 22231
14430	0	0	Ki67+	 9893 22049
14431	0	0	Ki67+	 9893 22201
14432	0	0	Ki67+	 9894 21844
14433	0	0	Ki67+	 9895 22266
14434	0	0	Ki67+	 9896 21974
14435	0	0	Ki67+	 9898 21887
14436	0	0	Ki67+	 9898 22374
14437	0	0	Ki67+	 9901 21943
14438	0	0	Ki67+	 9901 22074
14439	0	0	Ki67+	 9902 22249
14440	0	0	Ki67+	 9902 22410
14441	0	0	Ki67+	 9905 22170
14442	0	0	Ki67+	 9906 22138
14443	0	0	Ki67+	 9910 22085
14444	0	0	Ki67+	 9911 22283
14445	0	0	Ki67+	 9919 22253
14446	0	0	Ki67+	 9920 22070
14447	0	0	Ki67+	 9921 22452
14448	0	0	Ki67+	 9924 22296
14449	0	0	Ki67+	 9924 22324
14450	0	0	Ki67+	 9927 22369
14451	0	0	Ki67+	 9928 22157
14452	0	0	Ki67+	 9931 21832
14453	0	0	Ki67+	 9934 22406
14454	0	0	Ki67+	 9937 22096
14455	0	0	Ki67+	 9940 22419
14456	0	0	Ki67+	 9942 21911
14457	0	0	Ki67+	 9952 22207
14458	0	0	Ki67+	 9954 22352
14459	0	0	Ki67+	 9955 22380
14460	0	0	Ki67+	 9956 21994
14461	0	0	Ki67+	 9957 22442
14462	0	0	Ki67+	 9961 22242
14463	0	0	Ki67+	 9964 22092
14464	0	0	Ki67+	 9972 22145
14465	0	0	Ki67+	 9973 22483
14466	0	0	Ki67+	 9977 22305
14467	0	0	Ki67+	 9978 22496
14468	0	0	Ki67+	 9981 22261
14469	0	0	Ki67+	 9983 22091
14470	0	0	Ki67+	 9986 21928
14471	0	0	Ki67+	 9990 22060
14472	0	0	Ki67+	 9992 22144
14473	0	0	Ki67+	 9998 22024
14474	0	0	Ki67+	 10000 21837
14475	0	0	Ki67+	 10000 22562
14476	0	0	Ki67+	 10004 22307
14477	0	0	Ki67+	 10005 22111
14478	0	0	Ki67+	 10006 22371
14479	0	0	Ki67+	 10009 22478
14480	0	0	Ki67+	 10014 22586
14481	0	0	Ki67+	 10016 21921
14482	0	0	Ki67+	 10021 22354
14483	0	0	Ki67+	 10022 22085
14484	0	0	Ki67+	 10023 22451
14485	0	0	Ki67+	 10024 22136
14486	0	0	Ki67+	 10025 22563
14487	0	0	Ki67+	 10027 21989
14488	0	0	Ki67+	 10029 22315
14489	0	0	Ki67+	 10029 22489
14490	0	0	Ki67+	 9239 23317
14491	0	0	Ki67+	 9245 23114
14492	0	0	Ki67+	 9245 23133
14493	0	0	Ki67+	 9246 23329
14494	0	0	Ki67+	 9253 22958
14495	0	0	Ki67+	 9261 23271
14496	0	0	Ki67+	 9262 22857
14497	0	0	Ki67+	 9263 23168
14498	0	0	Ki67+	 9265 23196
14499	0	0	Ki67+	 9267 23351
14500	0	0	Ki67+	 9269 22672
14501	0	0	Ki67+	 9269 23391
14502	0	0	Ki67+	 9270 23132
14503	0	0	Ki67+	 9271 22640
14504	0	0	Ki67+	 9272 23322
14505	0	0	Ki67+	 9275 23284
14506	0	0	Ki67+	 9282 23206
14507	0	0	Ki67+	 9285 23148
14508	0	0	Ki67+	 9285 23255
14509	0	0	Ki67+	 9287 22811
14510	0	0	Ki67+	 9289 23100
14511	0	0	Ki67+	 9289 23341
14512	0	0	Ki67+	 9290 22707
14513	0	0	Ki67+	 9295 23049
14514	0	0	Ki67+	 9299 23306
14515	0	0	Ki67+	 9302 22691
14516	0	0	Ki67+	 9304 23208
14517	0	0	Ki67+	 9305 23124
14518	0	0	Ki67+	 9306 23153
14519	0	0	Ki67+	 9309 22656
14520	0	0	Ki67+	 9310 23188
14521	0	0	Ki67+	 9314 23319
14522	0	0	Ki67+	 9320 23216
14523	0	0	Ki67+	 9320 23244
14524	0	0	Ki67+	 9321 22677
14525	0	0	Ki67+	 9323 23043
14526	0	0	Ki67+	 9323 23084
14527	0	0	Ki67+	 9323 23159
14528	0	0	Ki67+	 9329 23292
14529	0	0	Ki67+	 9338 22665
14530	0	0	Ki67+	 9343 23300
14531	0	0	Ki67+	 9345 22690
14532	0	0	Ki67+	 9345 23196
14533	0	0	Ki67+	 9346 23320
14534	0	0	Ki67+	 9348 23056
14535	0	0	Ki67+	 9349 22703
14536	0	0	Ki67+	 9349 23111
14537	0	0	Ki67+	 9350 23091
14538	0	0	Ki67+	 9360 23275
14539	0	0	Ki67+	 9366 22640
14540	0	0	Ki67+	 9367 22800
14541	0	0	Ki67+	 9368 23079
14542	0	0	Ki67+	 9369 23235
14543	0	0	Ki67+	 9372 22704
14544	0	0	Ki67+	 9372 23185
14545	0	0	Ki67+	 9379 22739
14546	0	0	Ki67+	 9382 22820
14547	0	0	Ki67+	 9382 22869
14548	0	0	Ki67+	 9382 23098
14549	0	0	Ki67+	 9387 22793
14550	0	0	Ki67+	 9394 23075
14551	0	0	Ki67+	 9396 23253
14552	0	0	Ki67+	 9400 22772
14553	0	0	Ki67+	 9402 22845
14554	0	0	Ki67+	 9403 22745
14555	0	0	Ki67+	 9404 23285
14556	0	0	Ki67+	 9406 22647
14557	0	0	Ki67+	 9412 23314
14558	0	0	Ki67+	 9414 22720
14559	0	0	Ki67+	 9419 23084
14560	0	0	Ki67+	 9420 22625
14561	0	0	Ki67+	 9422 22704
14562	0	0	Ki67+	 9424 22814
14563	0	0	Ki67+	 9431 22871
14564	0	0	Ki67+	 9433 22925
14565	0	0	Ki67+	 9433 23094
14566	0	0	Ki67+	 9436 22835
14567	0	0	Ki67+	 9436 22902
14568	0	0	Ki67+	 9436 23271
14569	0	0	Ki67+	 9438 22636
14570	0	0	Ki67+	 9438 22768
14571	0	0	Ki67+	 9438 23296
14572	0	0	Ki67+	 9441 23241
14573	0	0	Ki67+	 9445 23359
14574	0	0	Ki67+	 9448 22711
14575	0	0	Ki67+	 9451 22783
14576	0	0	Ki67+	 9451 23184
14577	0	0	Ki67+	 9451 23219
14578	0	0	Ki67+	 9452 22691
14579	0	0	Ki67+	 9454 22821
14580	0	0	Ki67+	 9456 23149
14581	0	0	Ki67+	 9460 22742
14582	0	0	Ki67+	 9461 22865
14583	0	0	Ki67+	 9462 23100
14584	0	0	Ki67+	 9465 22665
14585	0	0	Ki67+	 9467 23262
14586	0	0	Ki67+	 9468 22716
14587	0	0	Ki67+	 9473 22946
14588	0	0	Ki67+	 9474 23334
14589	0	0	Ki67+	 9477 23277
14590	0	0	Ki67+	 9479 23245
14591	0	0	Ki67+	 9480 22653
14592	0	0	Ki67+	 9485 23193
14593	0	0	Ki67+	 9486 23182
14594	0	0	Ki67+	 9487 22702
14595	0	0	Ki67+	 9487 22743
14596	0	0	Ki67+	 9491 22954
14597	0	0	Ki67+	 9492 22780
14598	0	0	Ki67+	 9492 23148
14599	0	0	Ki67+	 9493 23114
14600	0	0	Ki67+	 9493 23331
14601	0	0	Ki67+	 9495 23355
14602	0	0	Ki67+	 9497 23097
14603	0	0	Ki67+	 9500 23024
14604	0	0	Ki67+	 9501 23257
14605	0	0	Ki67+	 9503 22635
14606	0	0	Ki67+	 9505 22852
14607	0	0	Ki67+	 9505 23398
14608	0	0	Ki67+	 9512 22816
14609	0	0	Ki67+	 9513 22714
14610	0	0	Ki67+	 9513 23289
14611	0	0	Ki67+	 9518 23192
14612	0	0	Ki67+	 9519 22686
14613	0	0	Ki67+	 9523 23413
14614	0	0	Ki67+	 9528 22937
14615	0	0	Ki67+	 9530 23218
14616	0	0	Ki67+	 9531 23294
14617	0	0	Ki67+	 9535 22848
14618	0	0	Ki67+	 9536 22695
14619	0	0	Ki67+	 9537 22635
14620	0	0	Ki67+	 9537 23263
14621	0	0	Ki67+	 9538 23317
14622	0	0	Ki67+	 9540 22749
14623	0	0	Ki67+	 9543 22789
14624	0	0	Ki67+	 9547 23368
14625	0	0	Ki67+	 9548 23237
14626	0	0	Ki67+	 9548 23279
14627	0	0	Ki67+	 9555 23346
14628	0	0	Ki67+	 9556 22826
14629	0	0	Ki67+	 9558 22722
14630	0	0	Ki67+	 9559 23305
14631	0	0	Ki67+	 9563 22625
14632	0	0	Ki67+	 9565 22872
14633	0	0	Ki67+	 9568 22811
14634	0	0	Ki67+	 9568 23227
14635	0	0	Ki67+	 9569 22960
14636	0	0	Ki67+	 9570 23034
14637	0	0	Ki67+	 9570 23284
14638	0	0	Ki67+	 9571 22690
14639	0	0	Ki67+	 9571 22778
14640	0	0	Ki67+	 9572 23242
14641	0	0	Ki67+	 9583 23097
14642	0	0	Ki67+	 9585 23071
14643	0	0	Ki67+	 9589 22638
14644	0	0	Ki67+	 9590 23289
14645	0	0	Ki67+	 9592 22797
14646	0	0	Ki67+	 9595 23227
14647	0	0	Ki67+	 9596 23330
14648	0	0	Ki67+	 9600 22703
14649	0	0	Ki67+	 9600 22737
14650	0	0	Ki67+	 9603 22803
14651	0	0	Ki67+	 9603 23384
14652	0	0	Ki67+	 9604 22720
14653	0	0	Ki67+	 9605 23311
14654	0	0	Ki67+	 9607 23110
14655	0	0	Ki67+	 9608 23065
14656	0	0	Ki67+	 9611 22823
14657	0	0	Ki67+	 9613 23360
14658	0	0	Ki67+	 9615 22768
14659	0	0	Ki67+	 9616 23092
14660	0	0	Ki67+	 9617 23041
14661	0	0	Ki67+	 9618 23400
14662	0	0	Ki67+	 9619 22994
14663	0	0	Ki67+	 9622 22952
14664	0	0	Ki67+	 9626 22806
14665	0	0	Ki67+	 9628 23023
14666	0	0	Ki67+	 9636 23369
14667	0	0	Ki67+	 9638 22997
14668	0	0	Ki67+	 9639 23083
14669	0	0	Ki67+	 9640 22704
14670	0	0	Ki67+	 9640 22782
14671	0	0	Ki67+	 9642 23022
14672	0	0	Ki67+	 9642 23112
14673	0	0	Ki67+	 9643 22627
14674	0	0	Ki67+	 9643 22968
14675	0	0	Ki67+	 9644 23314
14676	0	0	Ki67+	 9645 22761
14677	0	0	Ki67+	 9655 22974
14678	0	0	Ki67+	 9655 23008
14679	0	0	Ki67+	 9660 23342
14680	0	0	Ki67+	 9664 23079
14681	0	0	Ki67+	 9665 23110
14682	0	0	Ki67+	 9675 23095
14683	0	0	Ki67+	 9682 23414
14684	0	0	Ki67+	 9685 23313
14685	0	0	Ki67+	 9693 22664
14686	0	0	Ki67+	 9694 23068
14687	0	0	Ki67+	 9694 23295
14688	0	0	Ki67+	 9703 23288
14689	0	0	Ki67+	 9707 23397
14690	0	0	Ki67+	 9712 22913
14691	0	0	Ki67+	 9712 23129
14692	0	0	Ki67+	 9721 22692
14693	0	0	Ki67+	 9722 23311
14694	0	0	Ki67+	 9723 23343
14695	0	0	Ki67+	 9729 22896
14696	0	0	Ki67+	 9733 22942
14697	0	0	Ki67+	 9739 22911
14698	0	0	Ki67+	 9741 22860
14699	0	0	Ki67+	 9747 23354
14700	0	0	Ki67+	 9748 22641
14701	0	0	Ki67+	 9748 22955
14702	0	0	Ki67+	 9748 23133
14703	0	0	Ki67+	 9749 22667
14704	0	0	Ki67+	 9751 22699
14705	0	0	Ki67+	 9753 22869
14706	0	0	Ki67+	 9757 22918
14707	0	0	Ki67+	 9760 23091
14708	0	0	Ki67+	 9761 23325
14709	0	0	Ki67+	 9764 22896
14710	0	0	Ki67+	 9767 22708
14711	0	0	Ki67+	 9768 23312
14712	0	0	Ki67+	 9777 22889
14713	0	0	Ki67+	 9778 22653
14714	0	0	Ki67+	 9780 22627
14715	0	0	Ki67+	 9786 22676
14716	0	0	Ki67+	 9786 22916
14717	0	0	Ki67+	 9791 23354
14718	0	0	Ki67+	 9792 23014
14719	0	0	Ki67+	 9799 22718
14720	0	0	Ki67+	 9803 22983
14721	0	0	Ki67+	 9806 22953
14722	0	0	Ki67+	 9809 22880
14723	0	0	Ki67+	 9814 23294
14724	0	0	Ki67+	 9818 22905
14725	0	0	Ki67+	 9819 22718
14726	0	0	Ki67+	 9824 22671
14727	0	0	Ki67+	 9826 22888
14728	0	0	Ki67+	 9829 23033
14729	0	0	Ki67+	 9837 22698
14730	0	0	Ki67+	 9837 22750
14731	0	0	Ki67+	 9838 23296
14732	0	0	Ki67+	 9840 22725
14733	0	0	Ki67+	 9850 23252
14734	0	0	Ki67+	 9853 23287
14735	0	0	Ki67+	 9853 23321
14736	0	0	Ki67+	 9854 23003
14737	0	0	Ki67+	 9854 23047
14738	0	0	Ki67+	 9855 22911
14739	0	0	Ki67+	 9861 23032
14740	0	0	Ki67+	 9862 22725
14741	0	0	Ki67+	 9862 22765
14742	0	0	Ki67+	 9862 23265
14743	0	0	Ki67+	 9865 23350
14744	0	0	Ki67+	 9872 22740
14745	0	0	Ki67+	 9875 23054
14746	0	0	Ki67+	 9883 23069
14747	0	0	Ki67+	 9884 22951
14748	0	0	Ki67+	 9886 23309
14749	0	0	Ki67+	 9890 23276
14750	0	0	Ki67+	 9892 23007
14751	0	0	Ki67+	 9897 22985
14752	0	0	Ki67+	 9900 23082
14753	0	0	Ki67+	 9900 23294
14754	0	0	Ki67+	 9917 23011
14755	0	0	Ki67+	 9922 23310
14756	0	0	Ki67+	 9927 23281
14757	0	0	Ki67+	 9942 23318
14758	0	0	Ki67+	 9978 23095
14759	0	0	Ki67+	 9984 23246
14760	0	0	Ki67+	 9998 22971
14761	0	0	Ki67+	 10009 23088
14762	0	0	Ki67+	 10011 22996
14763	0	0	Ki67+	 10024 23313
14764	0	0	Ki67+	 9250 23603
14765	0	0	Ki67+	 9285 23752
14766	0	0	Ki67+	 9346 23464
14767	0	0	Ki67+	 9348 23548
14768	0	0	Ki67+	 9353 23481
14769	0	0	Ki67+	 9405 23469
14770	0	0	Ki67+	 9443 23505
14771	0	0	Ki67+	 9450 23523
14772	0	0	Ki67+	 9458 23478
14773	0	0	Ki67+	 9474 23541
14774	0	0	Ki67+	 9478 23512
14775	0	0	Ki67+	 9480 23590
14776	0	0	Ki67+	 9491 23590
14777	0	0	Ki67+	 9497 23519
14778	0	0	Ki67+	 9499 23552
14779	0	0	Ki67+	 9505 23602
14780	0	0	Ki67+	 9507 23628
14781	0	0	Ki67+	 9513 23513
14782	0	0	Ki67+	 9515 23499
14783	0	0	Ki67+	 9521 23574
14784	0	0	Ki67+	 9532 23497
14785	0	0	Ki67+	 9541 23456
14786	0	0	Ki67+	 9542 23543
14787	0	0	Ki67+	 9544 23427
14788	0	0	Ki67+	 9547 23588
14789	0	0	Ki67+	 9550 24180
14790	0	0	Ki67+	 9553 23678
14791	0	0	Ki67+	 9554 23498
14792	0	0	Ki67+	 9554 23651
14793	0	0	Ki67+	 9556 23606
14794	0	0	Ki67+	 9564 24159
14795	0	0	Ki67+	 9567 23579
14796	0	0	Ki67+	 9577 23675
14797	0	0	Ki67+	 9585 23441
14798	0	0	Ki67+	 9585 23548
14799	0	0	Ki67+	 9586 23648
[truncated: 3,750,467 more chars]
