# Supplementary material for: Data-Driven Discovery of Immune Contexture Biomarkers
Source: Front Oncol. 2018 Dec 18;8:627. doi: 10.3389/fonc.2018.00627 (PMC6305402; doi:10.3389/fonc.2018.00627)
Supplement: Data Sheet 4.zip — MSI/MSS dataset, part 2/3. [file Data_Sheet_4.zip › MSIMSSDataset/89872_ImageObjects.txt]

barcode_target	16-003645_MSS-MSI_gallery [5 channels]
barcode_origin	0
workflow_target	CD8-CD3-CD4-Ki67-DAPI_generic.wsa 
workflow_target_version	 build f14999727a346af05f524693b44526002539cc76, workflows f149997 2016-05-23 with local changes
workflow_origin	0
workflow_origin_version	0
iH	47936
iW	42528
user	txdsapps
hostname	RPZMB000021

1	0	0	Ki67+	 538 33632
2	0	0	Ki67+	 831 33816
3	0	0	Ki67+	 995 33502
4	0	0	Ki67+	 1732 31655
5	0	0	Ki67+	 1757 31592
6	0	0	Ki67+	 1783 31479
7	0	0	Ki67+	 1218 32206
8	0	0	Ki67+	 1232 32015
9	0	0	Ki67+	 1295 32101
10	0	0	Ki67+	 1531 31902
11	0	0	Ki67+	 1569 31868
12	0	0	Ki67+	 1595 31925
13	0	0	Ki67+	 1769 32232
14	0	0	Ki67+	 1836 32290
15	0	0	Ki67+	 1897 32283
16	0	0	Ki67+	 1151 32847
17	0	0	Ki67+	 1424 33298
18	0	0	Ki67+	 1454 33090
19	0	0	Ki67+	 1501 33067
20	0	0	Ki67+	 1623 33211
21	0	0	Ki67+	 1625 33158
22	0	0	Ki67+	 1648 33230
23	0	0	Ki67+	 1656 33216
24	0	0	Ki67+	 1666 33299
25	0	0	Ki67+	 1266 33350
26	0	0	Ki67+	 1338 34105
27	0	0	Ki67+	 1359 34129
28	0	0	Ki67+	 1372 34129
29	0	0	Ki67+	 1475 34123
30	0	0	Ki67+	 1528 34140
31	0	0	Ki67+	 1710 33496
32	0	0	Ki67+	 1758 33667
33	0	0	Ki67+	 1401 34321
34	0	0	Ki67+	 1535 34618
35	0	0	Ki67+	 1602 34181
36	0	0	Ki67+	 1823 34803
37	0	0	Ki67+	 1853 34792
38	0	0	Ki67+	 1859 34387
39	0	0	Ki67+	 1899 34199
40	0	0	Ki67+	 2331 30049
41	0	0	Ki67+	 2381 29571
42	0	0	Ki67+	 2427 30092
43	0	0	Ki67+	 2523 29920
44	0	0	Ki67+	 2672 29647
45	0	0	Ki67+	 2686 30065
46	0	0	Ki67+	 2311 30565
47	0	0	Ki67+	 2312 30232
48	0	0	Ki67+	 2324 30594
49	0	0	Ki67+	 2425 30593
50	0	0	Ki67+	 2461 30380
51	0	0	Ki67+	 2543 30350
52	0	0	Ki67+	 2622 30359
53	0	0	Ki67+	 2655 30815
54	0	0	Ki67+	 2257 31415
55	0	0	Ki67+	 2310 31580
56	0	0	Ki67+	 2411 31538
57	0	0	Ki67+	 2419 31669
58	0	0	Ki67+	 2429 31697
59	0	0	Ki67+	 2631 31707
60	0	0	Ki67+	 1964 32236
61	0	0	Ki67+	 2033 31923
62	0	0	Ki67+	 2038 32480
63	0	0	Ki67+	 2049 31891
64	0	0	Ki67+	 2060 31986
65	0	0	Ki67+	 2085 32537
66	0	0	Ki67+	 2097 32486
67	0	0	Ki67+	 2124 32087
68	0	0	Ki67+	 2188 32293
69	0	0	Ki67+	 2247 32345
70	0	0	Ki67+	 2271 31964
71	0	0	Ki67+	 2360 31965
72	0	0	Ki67+	 2450 32063
73	0	0	Ki67+	 2516 32268
74	0	0	Ki67+	 2524 32550
75	0	0	Ki67+	 2573 32203
76	0	0	Ki67+	 2577 32292
77	0	0	Ki67+	 2045 32645
78	0	0	Ki67+	 2071 32626
79	0	0	Ki67+	 2349 32920
80	0	0	Ki67+	 2519 32934
81	0	0	Ki67+	 1940 33914
82	0	0	Ki67+	 1972 33443
83	0	0	Ki67+	 2007 33599
84	0	0	Ki67+	 2023 33519
85	0	0	Ki67+	 2031 34152
86	0	0	Ki67+	 2052 33568
87	0	0	Ki67+	 2218 34175
88	0	0	Ki67+	 2332 34148
89	0	0	Ki67+	 2575 33807
90	0	0	Ki67+	 2618 33780
91	0	0	Ki67+	 2070 34377
92	0	0	Ki67+	 2134 34681
93	0	0	Ki67+	 2389 34272
94	0	0	Ki67+	 2051 35236
95	0	0	Ki67+	 3157 28626
96	0	0	Ki67+	 3184 28638
97	0	0	Ki67+	 3246 28553
98	0	0	Ki67+	 3246 28612
99	0	0	Ki67+	 3333 28651
100	0	0	Ki67+	 3257 29060
101	0	0	Ki67+	 3424 28920
102	0	0	Ki67+	 3428 29001
103	0	0	Ki67+	 3433 28990
104	0	0	Ki67+	 3443 28955
105	0	0	Ki67+	 3465 28805
106	0	0	Ki67+	 3477 28852
107	0	0	Ki67+	 2775 30128
108	0	0	Ki67+	 2896 30191
109	0	0	Ki67+	 2960 30217
110	0	0	Ki67+	 3139 29936
111	0	0	Ki67+	 3149 29887
112	0	0	Ki67+	 3406 30097
113	0	0	Ki67+	 2771 31122
114	0	0	Ki67+	 2791 31133
115	0	0	Ki67+	 2848 30981
116	0	0	Ki67+	 2956 30735
117	0	0	Ki67+	 2982 30494
118	0	0	Ki67+	 2991 30831
119	0	0	Ki67+	 2997 30811
120	0	0	Ki67+	 3035 30854
121	0	0	Ki67+	 3126 30909
122	0	0	Ki67+	 3181 30531
123	0	0	Ki67+	 3190 30868
124	0	0	Ki67+	 3213 30857
125	0	0	Ki67+	 3226 31115
126	0	0	Ki67+	 3254 31121
127	0	0	Ki67+	 3279 30868
128	0	0	Ki67+	 3361 30414
129	0	0	Ki67+	 3368 30553
130	0	0	Ki67+	 3434 30985
131	0	0	Ki67+	 3453 30947
132	0	0	Ki67+	 2951 31301
133	0	0	Ki67+	 2977 31624
134	0	0	Ki67+	 2978 31316
135	0	0	Ki67+	 2987 31373
136	0	0	Ki67+	 3004 31310
137	0	0	Ki67+	 3021 31337
138	0	0	Ki67+	 3051 31335
139	0	0	Ki67+	 3083 31848
140	0	0	Ki67+	 3192 31493
141	0	0	Ki67+	 3217 31880
142	0	0	Ki67+	 3257 31878
143	0	0	Ki67+	 3266 31154
144	0	0	Ki67+	 3290 31206
145	0	0	Ki67+	 3329 31886
146	0	0	Ki67+	 2752 31938
147	0	0	Ki67+	 2807 32709
148	0	0	Ki67+	 2948 32653
149	0	0	Ki67+	 2957 32503
150	0	0	Ki67+	 2964 31961
151	0	0	Ki67+	 2985 32543
152	0	0	Ki67+	 3019 32293
153	0	0	Ki67+	 3032 32641
154	0	0	Ki67+	 3069 31976
155	0	0	Ki67+	 3165 32554
156	0	0	Ki67+	 3199 32549
157	0	0	Ki67+	 3242 32523
158	0	0	Ki67+	 3287 32505
159	0	0	Ki67+	 3293 32000
160	0	0	Ki67+	 3309 32442
161	0	0	Ki67+	 3403 32374
162	0	0	Ki67+	 3428 32420
163	0	0	Ki67+	 3455 32151
164	0	0	Ki67+	 3459 32139
165	0	0	Ki67+	 3461 32353
166	0	0	Ki67+	 3471 32344
167	0	0	Ki67+	 3498 32399
168	0	0	Ki67+	 2868 32831
169	0	0	Ki67+	 2921 33075
170	0	0	Ki67+	 3119 32934
171	0	0	Ki67+	 3149 32895
172	0	0	Ki67+	 3149 32920
173	0	0	Ki67+	 3300 33214
174	0	0	Ki67+	 3412 32780
175	0	0	Ki67+	 2713 33973
176	0	0	Ki67+	 2737 34041
177	0	0	Ki67+	 2915 34182
178	0	0	Ki67+	 3121 34101
179	0	0	Ki67+	 3388 33658
180	0	0	Ki67+	 2850 34812
181	0	0	Ki67+	 2851 34823
182	0	0	Ki67+	 2914 34584
183	0	0	Ki67+	 3118 34778
184	0	0	Ki67+	 3165 34777
185	0	0	Ki67+	 3359 34416
186	0	0	Ki67+	 3409 34415
187	0	0	Ki67+	 4195 26566
188	0	0	Ki67+	 4211 26589
189	0	0	Ki67+	 4216 26534
190	0	0	Ki67+	 4218 26612
191	0	0	Ki67+	 4234 26559
192	0	0	Ki67+	 4247 26572
193	0	0	Ki67+	 3742 27199
194	0	0	Ki67+	 3910 27138
195	0	0	Ki67+	 4083 27112
196	0	0	Ki67+	 4177 27176
197	0	0	Ki67+	 4265 26874
198	0	0	Ki67+	 4281 27420
199	0	0	Ki67+	 3958 28201
200	0	0	Ki67+	 3966 28229
201	0	0	Ki67+	 4172 27995
202	0	0	Ki67+	 4199 27978
203	0	0	Ki67+	 3774 28658
204	0	0	Ki67+	 3804 28675
205	0	0	Ki67+	 4064 29261
206	0	0	Ki67+	 4095 29012
207	0	0	Ki67+	 4102 29023
208	0	0	Ki67+	 4148 28818
209	0	0	Ki67+	 4177 28815
210	0	0	Ki67+	 4230 28574
211	0	0	Ki67+	 4259 28769
212	0	0	Ki67+	 4274 28672
213	0	0	Ki67+	 3714 29448
214	0	0	Ki67+	 3786 29457
215	0	0	Ki67+	 3901 29464
216	0	0	Ki67+	 3926 29779
217	0	0	Ki67+	 3935 29536
218	0	0	Ki67+	 3937 29790
219	0	0	Ki67+	 3963 29531
220	0	0	Ki67+	 4044 29967
221	0	0	Ki67+	 4129 29432
222	0	0	Ki67+	 4156 30037
223	0	0	Ki67+	 4169 29940
224	0	0	Ki67+	 4191 29941
225	0	0	Ki67+	 4193 30012
226	0	0	Ki67+	 4200 29971
227	0	0	Ki67+	 4260 30053
228	0	0	Ki67+	 4267 29454
229	0	0	Ki67+	 4268 29998
230	0	0	Ki67+	 4295 29987
231	0	0	Ki67+	 3522 30422
232	0	0	Ki67+	 3549 30376
233	0	0	Ki67+	 3563 30709
234	0	0	Ki67+	 3643 30240
235	0	0	Ki67+	 3672 30202
236	0	0	Ki67+	 3688 30257
237	0	0	Ki67+	 3723 30251
238	0	0	Ki67+	 3728 30269
239	0	0	Ki67+	 3732 30775
240	0	0	Ki67+	 3756 30283
241	0	0	Ki67+	 3768 30747
242	0	0	Ki67+	 3786 30672
243	0	0	Ki67+	 4027 30529
244	0	0	Ki67+	 4037 30555
245	0	0	Ki67+	 4073 30425
246	0	0	Ki67+	 4141 30482
247	0	0	Ki67+	 4165 30473
248	0	0	Ki67+	 4248 30290
249	0	0	Ki67+	 4260 30404
250	0	0	Ki67+	 4263 30387
251	0	0	Ki67+	 4271 30082
252	0	0	Ki67+	 4281 30364
253	0	0	Ki67+	 4297 30340
254	0	0	Ki67+	 4298 30289
255	0	0	Ki67+	 3513 31510
256	0	0	Ki67+	 3537 31045
257	0	0	Ki67+	 3542 31528
258	0	0	Ki67+	 3544 30873
259	0	0	Ki67+	 3555 31513
260	0	0	Ki67+	 3570 31055
261	0	0	Ki67+	 3571 31106
262	0	0	Ki67+	 3590 31528
263	0	0	Ki67+	 3609 31063
264	0	0	Ki67+	 3631 31104
265	0	0	Ki67+	 3643 31579
266	0	0	Ki67+	 3664 31276
267	0	0	Ki67+	 3678 31597
268	0	0	Ki67+	 3742 30965
269	0	0	Ki67+	 3748 31276
270	0	0	Ki67+	 3754 30980
271	0	0	Ki67+	 3755 31025
272	0	0	Ki67+	 3773 31256
273	0	0	Ki67+	 3797 31056
274	0	0	Ki67+	 3824 31489
275	0	0	Ki67+	 3838 31300
276	0	0	Ki67+	 3848 31009
277	0	0	Ki67+	 3864 31516
278	0	0	Ki67+	 3868 31565
279	0	0	Ki67+	 3905 31004
280	0	0	Ki67+	 3909 30992
281	0	0	Ki67+	 3928 31004
282	0	0	Ki67+	 3977 31036
283	0	0	Ki67+	 3982 31117
284	0	0	Ki67+	 3984 31550
285	0	0	Ki67+	 3995 31002
286	0	0	Ki67+	 3998 31113
287	0	0	Ki67+	 4000 31057
288	0	0	Ki67+	 4003 31422
289	0	0	Ki67+	 4013 31099
290	0	0	Ki67+	 4026 31156
291	0	0	Ki67+	 4041 31601
292	0	0	Ki67+	 4082 31163
293	0	0	Ki67+	 4095 31391
294	0	0	Ki67+	 4110 31447
295	0	0	Ki67+	 4114 31250
296	0	0	Ki67+	 4120 31382
297	0	0	Ki67+	 4137 31280
298	0	0	Ki67+	 4143 31180
299	0	0	Ki67+	 4152 31046
300	0	0	Ki67+	 4172 31040
301	0	0	Ki67+	 4181 31477
302	0	0	Ki67+	 4191 31296
303	0	0	Ki67+	 4232 31457
304	0	0	Ki67+	 4242 31436
305	0	0	Ki67+	 4270 30927
306	0	0	Ki67+	 4274 31386
307	0	0	Ki67+	 4288 31431
308	0	0	Ki67+	 4292 30979
309	0	0	Ki67+	 3511 32316
310	0	0	Ki67+	 3557 32343
311	0	0	Ki67+	 3606 32399
312	0	0	Ki67+	 3643 32301
313	0	0	Ki67+	 3653 32457
314	0	0	Ki67+	 3658 32299
315	0	0	Ki67+	 3676 31764
316	0	0	Ki67+	 3692 31809
317	0	0	Ki67+	 3728 31696
318	0	0	Ki67+	 3735 31724
319	0	0	Ki67+	 3743 31869
320	0	0	Ki67+	 3746 31737
321	0	0	Ki67+	 3762 31757
322	0	0	Ki67+	 3768 32147
323	0	0	Ki67+	 3771 31845
324	0	0	Ki67+	 3776 31962
325	0	0	Ki67+	 3780 31997
326	0	0	Ki67+	 3798 31858
327	0	0	Ki67+	 3811 32092
328	0	0	Ki67+	 3839 31790
329	0	0	Ki67+	 3980 31807
330	0	0	Ki67+	 4093 32298
331	0	0	Ki67+	 4098 31887
332	0	0	Ki67+	 4116 32321
333	0	0	Ki67+	 4171 31722
334	0	0	Ki67+	 4171 31981
335	0	0	Ki67+	 4204 32363
336	0	0	Ki67+	 4297 32036
337	0	0	Ki67+	 3505 32944
338	0	0	Ki67+	 3513 32790
339	0	0	Ki67+	 3538 32778
340	0	0	Ki67+	 3545 33070
341	0	0	Ki67+	 3551 33011
342	0	0	Ki67+	 3552 32983
343	0	0	Ki67+	 3571 32640
344	0	0	Ki67+	 3590 33044
345	0	0	Ki67+	 3593 32808
346	0	0	Ki67+	 3599 32659
347	0	0	Ki67+	 3625 32676
348	0	0	Ki67+	 3639 33011
349	0	0	Ki67+	 3687 32871
350	0	0	Ki67+	 3717 32492
351	0	0	Ki67+	 3744 32520
352	0	0	Ki67+	 3750 32618
353	0	0	Ki67+	 3778 32707
354	0	0	Ki67+	 3795 32486
355	0	0	Ki67+	 3825 32728
356	0	0	Ki67+	 3828 32477
357	0	0	Ki67+	 3863 32769
358	0	0	Ki67+	 3872 32757
359	0	0	Ki67+	 3904 32467
360	0	0	Ki67+	 3929 33124
361	0	0	Ki67+	 3948 32802
362	0	0	Ki67+	 3956 32828
363	0	0	Ki67+	 4029 32472
364	0	0	Ki67+	 4047 33043
365	0	0	Ki67+	 4053 33029
366	0	0	Ki67+	 4072 32553
367	0	0	Ki67+	 4078 32747
368	0	0	Ki67+	 4111 32784
369	0	0	Ki67+	 3541 33514
370	0	0	Ki67+	 3634 33484
371	0	0	Ki67+	 3642 33443
372	0	0	Ki67+	 3826 33939
373	0	0	Ki67+	 3929 33376
374	0	0	Ki67+	 4119 33321
375	0	0	Ki67+	 4152 33957
376	0	0	Ki67+	 4163 33948
377	0	0	Ki67+	 4179 33942
378	0	0	Ki67+	 4301 33599
379	0	0	Ki67+	 3546 34657
380	0	0	Ki67+	 3789 34427
381	0	0	Ki67+	 3837 34334
382	0	0	Ki67+	 4233 34141
383	0	0	Ki67+	 4881 25188
384	0	0	Ki67+	 5092 25414
385	0	0	Ki67+	 4458 26325
386	0	0	Ki67+	 4546 26401
387	0	0	Ki67+	 4591 26236
388	0	0	Ki67+	 5078 26529
389	0	0	Ki67+	 4355 26942
390	0	0	Ki67+	 4463 27033
391	0	0	Ki67+	 4934 27254
392	0	0	Ki67+	 5011 26735
393	0	0	Ki67+	 5030 27060
394	0	0	Ki67+	 5054 26845
395	0	0	Ki67+	 5067 27107
396	0	0	Ki67+	 5099 26998
397	0	0	Ki67+	 4341 27455
398	0	0	Ki67+	 4394 27480
399	0	0	Ki67+	 4491 27864
400	0	0	Ki67+	 4511 28152
401	0	0	Ki67+	 4531 27889
402	0	0	Ki67+	 4762 27410
403	0	0	Ki67+	 4873 27611
404	0	0	Ki67+	 4967 27709
405	0	0	Ki67+	 4995 27799
406	0	0	Ki67+	 5022 27401
407	0	0	Ki67+	 5028 27630
408	0	0	Ki67+	 5083 27837
409	0	0	Ki67+	 5095 28175
410	0	0	Ki67+	 4312 28440
411	0	0	Ki67+	 4570 28247
412	0	0	Ki67+	 4573 28853
413	0	0	Ki67+	 4753 28371
414	0	0	Ki67+	 4881 28462
415	0	0	Ki67+	 4905 28457
416	0	0	Ki67+	 4959 28986
417	0	0	Ki67+	 5033 28891
418	0	0	Ki67+	 5065 28275
419	0	0	Ki67+	 5091 28596
420	0	0	Ki67+	 4323 29400
421	0	0	Ki67+	 4347 29342
422	0	0	Ki67+	 4376 29444
423	0	0	Ki67+	 4423 29023
424	0	0	Ki67+	 4424 29493
425	0	0	Ki67+	 4452 29774
426	0	0	Ki67+	 4455 29483
427	0	0	Ki67+	 4455 29655
428	0	0	Ki67+	 4488 29757
429	0	0	Ki67+	 4631 29624
430	0	0	Ki67+	 4659 29682
431	0	0	Ki67+	 4692 29596
432	0	0	Ki67+	 4782 29433
433	0	0	Ki67+	 4824 29453
434	0	0	Ki67+	 4830 29368
435	0	0	Ki67+	 4835 29783
436	0	0	Ki67+	 4917 29783
437	0	0	Ki67+	 5043 29548
438	0	0	Ki67+	 5051 29679
439	0	0	Ki67+	 5068 29666
440	0	0	Ki67+	 5070 29691
441	0	0	Ki67+	 5085 29164
442	0	0	Ki67+	 5085 29485
443	0	0	Ki67+	 5090 29185
444	0	0	Ki67+	 4312 30343
445	0	0	Ki67+	 4320 30326
446	0	0	Ki67+	 4348 29915
447	0	0	Ki67+	 4367 29899
448	0	0	Ki67+	 4432 29970
449	0	0	Ki67+	 4447 30230
450	0	0	Ki67+	 4473 29815
451	0	0	Ki67+	 4481 29830
452	0	0	Ki67+	 4516 29862
453	0	0	Ki67+	 4526 30253
454	0	0	Ki67+	 4570 30335
455	0	0	Ki67+	 4605 30239
456	0	0	Ki67+	 4609 30193
457	0	0	Ki67+	 4614 30136
458	0	0	Ki67+	 4630 30077
459	0	0	Ki67+	 4631 30090
460	0	0	Ki67+	 4643 30061
461	0	0	Ki67+	 4655 30258
462	0	0	Ki67+	 4660 30495
463	0	0	Ki67+	 4665 30530
464	0	0	Ki67+	 4680 30008
465	0	0	Ki67+	 4698 30388
466	0	0	Ki67+	 4724 30574
467	0	0	Ki67+	 4751 30336
468	0	0	Ki67+	 4760 30560
469	0	0	Ki67+	 4765 30330
470	0	0	Ki67+	 4788 30578
471	0	0	Ki67+	 4810 29998
472	0	0	Ki67+	 4816 29969
473	0	0	Ki67+	 4826 29936
474	0	0	Ki67+	 4837 29831
475	0	0	Ki67+	 4875 29970
476	0	0	Ki67+	 4881 29943
477	0	0	Ki67+	 4895 29945
478	0	0	Ki67+	 4902 30183
479	0	0	Ki67+	 4908 30116
480	0	0	Ki67+	 4909 30200
481	0	0	Ki67+	 4927 30538
482	0	0	Ki67+	 4947 30551
483	0	0	Ki67+	 4961 29837
484	0	0	Ki67+	 4975 30170
485	0	0	Ki67+	 4987 29839
486	0	0	Ki67+	 4988 30058
487	0	0	Ki67+	 4994 30193
488	0	0	Ki67+	 4997 30482
489	0	0	Ki67+	 5019 29863
490	0	0	Ki67+	 5021 29881
491	0	0	Ki67+	 5026 29910
492	0	0	Ki67+	 5032 30487
493	0	0	Ki67+	 5034 29873
494	0	0	Ki67+	 5034 30235
495	0	0	Ki67+	 5038 30564
496	0	0	Ki67+	 5044 30420
497	0	0	Ki67+	 5046 30438
498	0	0	Ki67+	 5046 30469
499	0	0	Ki67+	 5047 30380
500	0	0	Ki67+	 5051 30250
501	0	0	Ki67+	 5052 30556
502	0	0	Ki67+	 5068 30245
503	0	0	Ki67+	 5081 29955
504	0	0	Ki67+	 5081 30328
505	0	0	Ki67+	 5081 30574
506	0	0	Ki67+	 5101 30245
507	0	0	Ki67+	 4312 31091
508	0	0	Ki67+	 4316 30758
509	0	0	Ki67+	 4330 30738
510	0	0	Ki67+	 4355 31383
511	0	0	Ki67+	 4374 30731
512	0	0	Ki67+	 4377 31294
513	0	0	Ki67+	 4378 30965
514	0	0	Ki67+	 4402 31377
515	0	0	Ki67+	 4408 31272
516	0	0	Ki67+	 4411 31218
517	0	0	Ki67+	 4439 30685
518	0	0	Ki67+	 4449 31354
519	0	0	Ki67+	 4461 31127
520	0	0	Ki67+	 4476 30679
521	0	0	Ki67+	 4483 31367
522	0	0	Ki67+	 4484 30982
523	0	0	Ki67+	 4494 30683
524	0	0	Ki67+	 4513 30996
525	0	0	Ki67+	 4535 31072
526	0	0	Ki67+	 4550 31109
527	0	0	Ki67+	 4553 31179
528	0	0	Ki67+	 4596 30675
529	0	0	Ki67+	 4602 30940
530	0	0	Ki67+	 4607 30646
531	0	0	Ki67+	 4613 30875
532	0	0	Ki67+	 4617 31345
533	0	0	Ki67+	 4621 31330
534	0	0	Ki67+	 4630 30851
535	0	0	Ki67+	 4636 31292
536	0	0	Ki67+	 4651 31199
537	0	0	Ki67+	 4668 31325
538	0	0	Ki67+	 4679 30664
539	0	0	Ki67+	 4695 31186
540	0	0	Ki67+	 4706 30614
541	0	0	Ki67+	 4708 30829
542	0	0	Ki67+	 4711 31386
543	0	0	Ki67+	 4757 30818
544	0	0	Ki67+	 4778 30634
545	0	0	Ki67+	 4796 30630
546	0	0	Ki67+	 4809 30937
547	0	0	Ki67+	 4820 30866
548	0	0	Ki67+	 4825 30944
549	0	0	Ki67+	 4842 30947
550	0	0	Ki67+	 4847 31217
551	0	0	Ki67+	 4849 30622
552	0	0	Ki67+	 4864 31191
553	0	0	Ki67+	 4865 31215
554	0	0	Ki67+	 4867 30962
555	0	0	Ki67+	 4869 30988
556	0	0	Ki67+	 4870 30857
557	0	0	Ki67+	 4878 31052
558	0	0	Ki67+	 4893 31022
559	0	0	Ki67+	 4901 30845
560	0	0	Ki67+	 4905 30631
561	0	0	Ki67+	 4914 31254
562	0	0	Ki67+	 4926 31309
563	0	0	Ki67+	 4929 30970
564	0	0	Ki67+	 4930 30816
565	0	0	Ki67+	 4931 30833
566	0	0	Ki67+	 4946 31225
567	0	0	Ki67+	 4964 31269
568	0	0	Ki67+	 4965 30685
569	0	0	Ki67+	 4990 30870
570	0	0	Ki67+	 4995 30686
571	0	0	Ki67+	 5012 31126
572	0	0	Ki67+	 5060 30594
573	0	0	Ki67+	 5093 31348
574	0	0	Ki67+	 4359 32120
575	0	0	Ki67+	 4381 31847
576	0	0	Ki67+	 4395 31434
577	0	0	Ki67+	 4437 31522
578	0	0	Ki67+	 4438 31863
579	0	0	Ki67+	 4491 31473
580	0	0	Ki67+	 4502 31501
581	0	0	Ki67+	 4502 31528
582	0	0	Ki67+	 4509 32174
583	0	0	Ki67+	 4555 31785
584	0	0	Ki67+	 4575 32117
585	0	0	Ki67+	 4618 31603
586	0	0	Ki67+	 4638 31609
587	0	0	Ki67+	 4638 31840
588	0	0	Ki67+	 4680 31613
589	0	0	Ki67+	 4683 31469
590	0	0	Ki67+	 4684 31664
591	0	0	Ki67+	 4713 31451
592	0	0	Ki67+	 4738 31581
593	0	0	Ki67+	 4764 32108
594	0	0	Ki67+	 4772 31478
595	0	0	Ki67+	 4777 31538
596	0	0	Ki67+	 4785 31798
597	0	0	Ki67+	 4824 31399
598	0	0	Ki67+	 4853 31400
599	0	0	Ki67+	 4866 31664
600	0	0	Ki67+	 4895 31794
601	0	0	Ki67+	 4899 31575
602	0	0	Ki67+	 4925 31459
603	0	0	Ki67+	 4925 31809
604	0	0	Ki67+	 4927 31532
605	0	0	Ki67+	 4944 31624
606	0	0	Ki67+	 4958 31823
607	0	0	Ki67+	 4966 31499
608	0	0	Ki67+	 4983 31632
609	0	0	Ki67+	 5001 31852
610	0	0	Ki67+	 5029 31657
611	0	0	Ki67+	 5047 31593
612	0	0	Ki67+	 5066 31689
613	0	0	Ki67+	 5069 31607
614	0	0	Ki67+	 5082 32094
615	0	0	Ki67+	 4336 32416
616	0	0	Ki67+	 4340 32776
617	0	0	Ki67+	 4365 32791
618	0	0	Ki67+	 4408 32843
619	0	0	Ki67+	 4413 32217
620	0	0	Ki67+	 4514 32708
621	0	0	Ki67+	 4612 32320
622	0	0	Ki67+	 4614 32453
623	0	0	Ki67+	 4652 32595
624	0	0	Ki67+	 4652 32632
625	0	0	Ki67+	 4754 32983
626	0	0	Ki67+	 4765 32530
627	0	0	Ki67+	 4796 32969
628	0	0	Ki67+	 4858 32552
629	0	0	Ki67+	 4871 32468
630	0	0	Ki67+	 4877 32448
631	0	0	Ki67+	 5028 32779
632	0	0	Ki67+	 5046 32853
633	0	0	Ki67+	 5062 32299
634	0	0	Ki67+	 5081 32367
635	0	0	Ki67+	 4333 33490
636	0	0	Ki67+	 4475 33739
637	0	0	Ki67+	 4553 33636
638	0	0	Ki67+	 4584 33557
639	0	0	Ki67+	 4646 33312
640	0	0	Ki67+	 4664 33329
641	0	0	Ki67+	 4823 33090
642	0	0	Ki67+	 4348 33955
643	0	0	Ki67+	 4505 34557
644	0	0	Ki67+	 5059 34270
645	0	0	Ki67+	 4669 43904
646	0	0	Ki67+	 4672 43933
647	0	0	Ki67+	 4697 43961
648	0	0	Ki67+	 4700 43972
649	0	0	Ki67+	 4716 43765
650	0	0	Ki67+	 4978 45485
651	0	0	Ki67+	 5274 24418
652	0	0	Ki67+	 5398 24875
653	0	0	Ki67+	 5439 24707
654	0	0	Ki67+	 5446 24574
655	0	0	Ki67+	 5522 24689
656	0	0	Ki67+	 5546 24970
657	0	0	Ki67+	 5561 24810
658	0	0	Ki67+	 5623 24665
659	0	0	Ki67+	 5641 24674
660	0	0	Ki67+	 5359 25628
661	0	0	Ki67+	 5359 25944
662	0	0	Ki67+	 5373 25650
663	0	0	Ki67+	 5388 25652
664	0	0	Ki67+	 5432 25665
665	0	0	Ki67+	 5454 25630
666	0	0	Ki67+	 5498 25603
667	0	0	Ki67+	 5503 25622
668	0	0	Ki67+	 5513 25910
669	0	0	Ki67+	 5617 25903
670	0	0	Ki67+	 5223 26678
671	0	0	Ki67+	 5725 26629
672	0	0	Ki67+	 5848 26710
673	0	0	Ki67+	 5885 26611
674	0	0	Ki67+	 5887 26332
675	0	0	Ki67+	 5138 27339
676	0	0	Ki67+	 5150 27224
677	0	0	Ki67+	 5167 27345
678	0	0	Ki67+	 5222 27370
679	0	0	Ki67+	 5272 27641
680	0	0	Ki67+	 5526 27432
681	0	0	Ki67+	 5542 27425
682	0	0	Ki67+	 5557 27339
683	0	0	Ki67+	 5558 27323
684	0	0	Ki67+	 5587 27440
685	0	0	Ki67+	 5598 27119
686	0	0	Ki67+	 5607 27623
687	0	0	Ki67+	 5618 27573
688	0	0	Ki67+	 5635 27107
689	0	0	Ki67+	 5643 27469
690	0	0	Ki67+	 5648 27454
691	0	0	Ki67+	 5650 27631
692	0	0	Ki67+	 5659 27505
693	0	0	Ki67+	 5681 27368
694	0	0	Ki67+	 5682 27632
695	0	0	Ki67+	 5694 27146
696	0	0	Ki67+	 5700 26903
697	0	0	Ki67+	 5702 27238
698	0	0	Ki67+	 5710 27210
699	0	0	Ki67+	 5711 27650
700	0	0	Ki67+	 5717 27138
701	0	0	Ki67+	 5719 27246
702	0	0	Ki67+	 5736 27139
703	0	0	Ki67+	 5741 27558
704	0	0	Ki67+	 5784 27587
705	0	0	Ki67+	 5787 27119
706	0	0	Ki67+	 5816 27605
707	0	0	Ki67+	 5824 27374
708	0	0	Ki67+	 5827 27084
709	0	0	Ki67+	 5840 27383
710	0	0	Ki67+	 5842 27127
711	0	0	Ki67+	 5848 27607
712	0	0	Ki67+	 5862 27141
713	0	0	Ki67+	 5879 27338
714	0	0	Ki67+	 5892 27660
715	0	0	Ki67+	 5126 28299
716	0	0	Ki67+	 5144 28272
717	0	0	Ki67+	 5211 28288
718	0	0	Ki67+	 5219 27922
719	0	0	Ki67+	 5266 28338
720	0	0	Ki67+	 5279 27939
721	0	0	Ki67+	 5289 28055
722	0	0	Ki67+	 5305 28054
723	0	0	Ki67+	 5344 27847
724	0	0	Ki67+	 5362 27712
725	0	0	Ki67+	 5366 27811
726	0	0	Ki67+	 5371 28426
727	0	0	Ki67+	 5375 27796
728	0	0	Ki67+	 5376 27778
729	0	0	Ki67+	 5400 28360
730	0	0	Ki67+	 5423 27993
731	0	0	Ki67+	 5431 28143
732	0	0	Ki67+	 5439 28055
733	0	0	Ki67+	 5443 28004
734	0	0	Ki67+	 5445 27712
735	0	0	Ki67+	 5445 28173
736	0	0	Ki67+	 5454 27688
737	0	0	Ki67+	 5457 28244
738	0	0	Ki67+	 5462 28323
739	0	0	Ki67+	 5481 28216
740	0	0	Ki67+	 5485 28115
741	0	0	Ki67+	 5485 28270
742	0	0	Ki67+	 5496 28091
743	0	0	Ki67+	 5506 28168
744	0	0	Ki67+	 5510 27813
745	0	0	Ki67+	 5512 28186
746	0	0	Ki67+	 5516 28313
747	0	0	Ki67+	 5526 28074
748	0	0	Ki67+	 5530 28216
749	0	0	Ki67+	 5539 27746
750	0	0	Ki67+	 5545 28076
751	0	0	Ki67+	 5554 28216
752	0	0	Ki67+	 5556 27836
753	0	0	Ki67+	 5572 28236
754	0	0	Ki67+	 5577 27779
755	0	0	Ki67+	 5589 28319
756	0	0	Ki67+	 5595 28238
757	0	0	Ki67+	 5598 28017
758	0	0	Ki67+	 5599 27802
759	0	0	Ki67+	 5619 28238
760	0	0	Ki67+	 5623 28009
761	0	0	Ki67+	 5627 27876
762	0	0	Ki67+	 5632 28328
763	0	0	Ki67+	 5637 28010
764	0	0	Ki67+	 5639 27823
765	0	0	Ki67+	 5644 27890
766	0	0	Ki67+	 5668 28375
767	0	0	Ki67+	 5674 28214
768	0	0	Ki67+	 5676 27985
769	0	0	Ki67+	 5679 28415
770	0	0	Ki67+	 5683 28173
771	0	0	Ki67+	 5686 27918
772	0	0	Ki67+	 5689 27849
773	0	0	Ki67+	 5726 28041
774	0	0	Ki67+	 5728 28290
775	0	0	Ki67+	 5751 28364
776	0	0	Ki67+	 5753 28348
777	0	0	Ki67+	 5755 27699
778	0	0	Ki67+	 5767 27877
779	0	0	Ki67+	 5775 28368
780	0	0	Ki67+	 5789 28371
781	0	0	Ki67+	 5820 28448
782	0	0	Ki67+	 5831 27955
783	0	0	Ki67+	 5840 28362
784	0	0	Ki67+	 5849 28181
785	0	0	Ki67+	 5859 27784
786	0	0	Ki67+	 5859 28031
787	0	0	Ki67+	 5877 27794
788	0	0	Ki67+	 5898 27905
789	0	0	Ki67+	 5105 28601
790	0	0	Ki67+	 5132 29067
791	0	0	Ki67+	 5147 29062
792	0	0	Ki67+	 5151 28987
793	0	0	Ki67+	 5153 29085
794	0	0	Ki67+	 5155 29238
795	0	0	Ki67+	 5163 28614
796	0	0	Ki67+	 5165 28681
797	0	0	Ki67+	 5249 28906
798	0	0	Ki67+	 5261 28551
799	0	0	Ki67+	 5266 29147
800	0	0	Ki67+	 5303 28953
801	0	0	Ki67+	 5317 29033
802	0	0	Ki67+	 5346 29129
803	0	0	Ki67+	 5363 28976
804	0	0	Ki67+	 5369 28824
805	0	0	Ki67+	 5369 29029
806	0	0	Ki67+	 5387 28917
807	0	0	Ki67+	 5404 29102
808	0	0	Ki67+	 5411 28905
809	0	0	Ki67+	 5415 28499
810	0	0	Ki67+	 5429 29108
811	0	0	Ki67+	 5483 28893
812	0	0	Ki67+	 5484 28602
813	0	0	Ki67+	 5495 28895
814	0	0	Ki67+	 5496 28617
815	0	0	Ki67+	 5512 28634
816	0	0	Ki67+	 5517 28809
817	0	0	Ki67+	 5525 28557
818	0	0	Ki67+	 5526 28828
819	0	0	Ki67+	 5531 28907
820	0	0	Ki67+	 5539 28558
821	0	0	Ki67+	 5546 28927
822	0	0	Ki67+	 5555 28823
823	0	0	Ki67+	 5559 29058
824	0	0	Ki67+	 5561 29231
825	0	0	Ki67+	 5570 28809
826	0	0	Ki67+	 5592 28987
827	0	0	Ki67+	 5593 29016
828	0	0	Ki67+	 5624 28672
829	0	0	Ki67+	 5636 28891
830	0	0	Ki67+	 5642 28869
831	0	0	Ki67+	 5654 28663
832	0	0	Ki67+	 5656 28485
833	0	0	Ki67+	 5656 28508
834	0	0	Ki67+	 5681 28894
835	0	0	Ki67+	 5701 28884
836	0	0	Ki67+	 5709 28655
837	0	0	Ki67+	 5733 29051
838	0	0	Ki67+	 5750 28641
839	0	0	Ki67+	 5753 29065
840	0	0	Ki67+	 5756 28893
841	0	0	Ki67+	 5760 28507
842	0	0	Ki67+	 5791 28871
843	0	0	Ki67+	 5800 28657
844	0	0	Ki67+	 5817 28713
845	0	0	Ki67+	 5825 28747
846	0	0	Ki67+	 5836 28833
847	0	0	Ki67+	 5880 28785
848	0	0	Ki67+	 5128 30050
849	0	0	Ki67+	 5141 29365
850	0	0	Ki67+	 5186 29553
851	0	0	Ki67+	 5202 29570
852	0	0	Ki67+	 5280 29756
853	0	0	Ki67+	 5307 29759
854	0	0	Ki67+	 5399 29438
855	0	0	Ki67+	 5409 29536
856	0	0	Ki67+	 5410 29450
857	0	0	Ki67+	 5456 29730
858	0	0	Ki67+	 5494 29437
859	0	0	Ki67+	 5512 29472
860	0	0	Ki67+	 5548 29408
861	0	0	Ki67+	 5628 29622
862	0	0	Ki67+	 5741 29330
863	0	0	Ki67+	 5129 30580
864	0	0	Ki67+	 5138 30304
865	0	0	Ki67+	 5149 30234
866	0	0	Ki67+	 5155 30293
867	0	0	Ki67+	 5157 30593
868	0	0	Ki67+	 5162 30187
869	0	0	Ki67+	 5171 30568
870	0	0	Ki67+	 5181 30110
871	0	0	Ki67+	 5184 30767
872	0	0	Ki67+	 5185 30159
873	0	0	Ki67+	 5193 30568
874	0	0	Ki67+	 5212 30651
875	0	0	Ki67+	 5227 30515
876	0	0	Ki67+	 5239 30740
877	0	0	Ki67+	 5242 30312
878	0	0	Ki67+	 5251 30154
879	0	0	Ki67+	 5262 30334
880	0	0	Ki67+	 5262 30499
881	0	0	Ki67+	 5269 30837
882	0	0	Ki67+	 5282 30781
883	0	0	Ki67+	 5321 30785
884	0	0	Ki67+	 5372 30463
885	0	0	Ki67+	 5386 30465
886	0	0	Ki67+	 5436 30701
887	0	0	Ki67+	 5455 30649
888	0	0	Ki67+	 5483 30709
889	0	0	Ki67+	 5504 30098
890	0	0	Ki67+	 5508 30691
891	0	0	Ki67+	 5565 30688
892	0	0	Ki67+	 5599 30165
893	0	0	Ki67+	 5599 30713
894	0	0	Ki67+	 5617 30817
895	0	0	Ki67+	 5642 30850
896	0	0	Ki67+	 5694 30771
897	0	0	Ki67+	 5140 31121
898	0	0	Ki67+	 5149 31556
899	0	0	Ki67+	 5161 31456
900	0	0	Ki67+	 5198 31193
901	0	0	Ki67+	 5203 31238
902	0	0	Ki67+	 5228 31639
903	0	0	Ki67+	 5239 30981
904	0	0	Ki67+	 5239 31165
905	0	0	Ki67+	 5239 31663
906	0	0	Ki67+	 5254 30958
907	0	0	Ki67+	 5257 31062
908	0	0	Ki67+	 5268 31343
909	0	0	Ki67+	 5274 31591
910	0	0	Ki67+	 5276 30916
911	0	0	Ki67+	 5278 31251
912	0	0	Ki67+	 5284 30867
913	0	0	Ki67+	 5307 31054
914	0	0	Ki67+	 5308 31531
915	0	0	Ki67+	 5319 31254
916	0	0	Ki67+	 5329 31302
917	0	0	Ki67+	 5340 31298
918	0	0	Ki67+	 5343 31432
919	0	0	Ki67+	 5363 31618
920	0	0	Ki67+	 5365 31279
921	0	0	Ki67+	 5382 31640
922	0	0	Ki67+	 5395 30909
923	0	0	Ki67+	 5412 31592
924	0	0	Ki67+	 5418 30988
925	0	0	Ki67+	 5441 31238
926	0	0	Ki67+	 5451 31049
927	0	0	Ki67+	 5456 31267
928	0	0	Ki67+	 5468 31162
929	0	0	Ki67+	 5469 31265
930	0	0	Ki67+	 5469 31466
931	0	0	Ki67+	 5514 31159
932	0	0	Ki67+	 5534 31591
933	0	0	Ki67+	 5537 31205
934	0	0	Ki67+	 5539 31391
935	0	0	Ki67+	 5546 31191
936	0	0	Ki67+	 5585 30987
937	0	0	Ki67+	 5610 31101
938	0	0	Ki67+	 5620 31090
939	0	0	Ki67+	 5650 31606
940	0	0	Ki67+	 5674 31251
941	0	0	Ki67+	 5747 30913
942	0	0	Ki67+	 5855 31605
943	0	0	Ki67+	 5860 31595
944	0	0	Ki67+	 5133 31795
945	0	0	Ki67+	 5173 31714
946	0	0	Ki67+	 5175 31952
947	0	0	Ki67+	 5243 31729
948	0	0	Ki67+	 5249 32344
949	0	0	Ki67+	 5269 32314
950	0	0	Ki67+	 5274 31754
951	0	0	Ki67+	 5283 31771
952	0	0	Ki67+	 5300 31805
953	0	0	Ki67+	 5336 31729
954	0	0	Ki67+	 5374 31671
955	0	0	Ki67+	 5587 31933
956	0	0	Ki67+	 5720 32205
957	0	0	Ki67+	 5742 32451
958	0	0	Ki67+	 5751 32427
959	0	0	Ki67+	 5859 31704
960	0	0	Ki67+	 5436 32917
961	0	0	Ki67+	 5269 33460
962	0	0	Ki67+	 5413 33273
963	0	0	Ki67+	 5672 41188
964	0	0	Ki67+	 5774 40622
965	0	0	Ki67+	 5211 41861
966	0	0	Ki67+	 5325 41616
967	0	0	Ki67+	 5439 43047
968	0	0	Ki67+	 5113 44728
969	0	0	Ki67+	 5267 44862
970	0	0	Ki67+	 5595 44805
971	0	0	Ki67+	 5687 45002
972	0	0	Ki67+	 5737 45006
973	0	0	Ki67+	 5796 45106
974	0	0	Ki67+	 5189 45360
975	0	0	Ki67+	 5220 45373
976	0	0	Ki67+	 5287 45442
977	0	0	Ki67+	 5428 45799
978	0	0	Ki67+	 5708 45439
979	0	0	Ki67+	 5799 45561
980	0	0	Ki67+	 6241 22266
981	0	0	Ki67+	 6407 22410
982	0	0	Ki67+	 6413 22346
983	0	0	Ki67+	 6461 22457
984	0	0	Ki67+	 6181 23898
985	0	0	Ki67+	 6194 23882
986	0	0	Ki67+	 6275 23474
987	0	0	Ki67+	 6329 23863
988	0	0	Ki67+	 6341 23444
989	0	0	Ki67+	 6377 23212
990	0	0	Ki67+	 6508 23503
991	0	0	Ki67+	 6068 24172
992	0	0	Ki67+	 6069 24110
993	0	0	Ki67+	 6161 24174
994	0	0	Ki67+	 6242 24134
995	0	0	Ki67+	 6300 23936
996	0	0	Ki67+	 6018 24847
997	0	0	Ki67+	 6099 25217
998	0	0	Ki67+	 6117 25235
999	0	0	Ki67+	 6544 25056
1000	0	0	Ki67+	 6602 25124
1001	0	0	Ki67+	 6659 25277
1002	0	0	Ki67+	 6046 25534
1003	0	0	Ki67+	 6136 25755
1004	0	0	Ki67+	 6456 25569
1005	0	0	Ki67+	 6539 26168
1006	0	0	Ki67+	 6546 26140
1007	0	0	Ki67+	 6557 26117
1008	0	0	Ki67+	 6561 26182
1009	0	0	Ki67+	 6570 26165
1010	0	0	Ki67+	 6577 26215
1011	0	0	Ki67+	 6586 26099
1012	0	0	Ki67+	 6597 26222
1013	0	0	Ki67+	 6598 26114
1014	0	0	Ki67+	 6602 26128
1015	0	0	Ki67+	 6622 26251
1016	0	0	Ki67+	 6628 25925
1017	0	0	Ki67+	 6630 26096
1018	0	0	Ki67+	 6639 25970
1019	0	0	Ki67+	 6648 26261
1020	0	0	Ki67+	 6656 25966
1021	0	0	Ki67+	 6666 26025
1022	0	0	Ki67+	 6674 26237
1023	0	0	Ki67+	 6684 25885
1024	0	0	Ki67+	 6687 25896
1025	0	0	Ki67+	 6693 26276
1026	0	0	Ki67+	 5906 26787
1027	0	0	Ki67+	 5950 26788
1028	0	0	Ki67+	 6009 26838
1029	0	0	Ki67+	 6070 26804
1030	0	0	Ki67+	 6078 26452
1031	0	0	Ki67+	 6178 26829
1032	0	0	Ki67+	 6229 27004
1033	0	0	Ki67+	 6257 27006
1034	0	0	Ki67+	 6265 26327
1035	0	0	Ki67+	 6277 27086
1036	0	0	Ki67+	 6304 27104
1037	0	0	Ki67+	 6314 26436
1038	0	0	Ki67+	 6353 27074
1039	0	0	Ki67+	 6360 26824
1040	0	0	Ki67+	 6370 26815
1041	0	0	Ki67+	 6378 26489
1042	0	0	Ki67+	 6402 26415
1043	0	0	Ki67+	 6428 26391
1044	0	0	Ki67+	 6497 26352
1045	0	0	Ki67+	 6516 26340
1046	0	0	Ki67+	 6527 26558
1047	0	0	Ki67+	 6572 27104
1048	0	0	Ki67+	 6576 26394
1049	0	0	Ki67+	 6576 26772
1050	0	0	Ki67+	 6576 26787
1051	0	0	Ki67+	 6602 26844
1052	0	0	Ki67+	 6611 26953
1053	0	0	Ki67+	 6613 26931
1054	0	0	Ki67+	 6617 26859
1055	0	0	Ki67+	 6620 26492
1056	0	0	Ki67+	 6620 26808
1057	0	0	Ki67+	 6655 26751
1058	0	0	Ki67+	 6692 26657
1059	0	0	Ki67+	 6696 26354
1060	0	0	Ki67+	 6703 27047
1061	0	0	Ki67+	 5906 27663
1062	0	0	Ki67+	 5910 27347
1063	0	0	Ki67+	 5930 27175
1064	0	0	Ki67+	 5936 27359
1065	0	0	Ki67+	 5937 27666
1066	0	0	Ki67+	 5938 27443
1067	0	0	Ki67+	 5948 27186
1068	0	0	Ki67+	 5953 27455
1069	0	0	Ki67+	 5955 27671
1070	0	0	Ki67+	 5958 27467
1071	0	0	Ki67+	 5960 27148
1072	0	0	Ki67+	 5973 27350
1073	0	0	Ki67+	 5986 27487
1074	0	0	Ki67+	 5995 27241
1075	0	0	Ki67+	 5997 27689
1076	0	0	Ki67+	 5999 27314
1077	0	0	Ki67+	 5999 27829
1078	0	0	Ki67+	 6002 27369
1079	0	0	Ki67+	 6007 27722
1080	0	0	Ki67+	 6008 27533
1081	0	0	Ki67+	 6012 27569
1082	0	0	Ki67+	 6012 27814
1083	0	0	Ki67+	 6013 27247
1084	0	0	Ki67+	 6017 27503
1085	0	0	Ki67+	 6081 27209
1086	0	0	Ki67+	 6097 27238
1087	0	0	Ki67+	 6112 27448
1088	0	0	Ki67+	 6142 27843
1089	0	0	Ki67+	 6193 27636
1090	0	0	Ki67+	 6194 27713
1091	0	0	Ki67+	 6214 27123
1092	0	0	Ki67+	 6275 27563
1093	0	0	Ki67+	 6284 27158
1094	0	0	Ki67+	 6290 27135
1095	0	0	Ki67+	 6302 27164
1096	0	0	Ki67+	 6374 27519
1097	0	0	Ki67+	 6395 27271
1098	0	0	Ki67+	 6403 27137
1099	0	0	Ki67+	 6414 27416
1100	0	0	Ki67+	 6428 27409
1101	0	0	Ki67+	 6455 27393
1102	0	0	Ki67+	 6472 27193
1103	0	0	Ki67+	 6475 27324
1104	0	0	Ki67+	 6483 27160
1105	0	0	Ki67+	 6483 27179
1106	0	0	Ki67+	 6490 27673
1107	0	0	Ki67+	 6495 27362
1108	0	0	Ki67+	 6522 27351
1109	0	0	Ki67+	 6560 27209
1110	0	0	Ki67+	 6570 27198
1111	0	0	Ki67+	 6697 27153
1112	0	0	Ki67+	 5908 28435
1113	0	0	Ki67+	 5950 28092
1114	0	0	Ki67+	 5963 28582
1115	0	0	Ki67+	 5968 28237
1116	0	0	Ki67+	 5989 28392
1117	0	0	Ki67+	 6003 28089
1118	0	0	Ki67+	 6013 28112
1119	0	0	Ki67+	 6023 28202
1120	0	0	Ki67+	 6498 28316
1121	0	0	Ki67+	 5911 29386
1122	0	0	Ki67+	 5957 29118
1123	0	0	Ki67+	 5993 29433
1124	0	0	Ki67+	 6466 29163
1125	0	0	Ki67+	 6604 28875
1126	0	0	Ki67+	 6001 30298
1127	0	0	Ki67+	 6009 30271
1128	0	0	Ki67+	 6106 29765
1129	0	0	Ki67+	 6411 29679
1130	0	0	Ki67+	 6434 30308
1131	0	0	Ki67+	 5940 30731
1132	0	0	Ki67+	 6009 30655
1133	0	0	Ki67+	 6033 30349
1134	0	0	Ki67+	 6263 30495
1135	0	0	Ki67+	 6264 30789
1136	0	0	Ki67+	 6022 31320
1137	0	0	Ki67+	 6038 31298
1138	0	0	Ki67+	 6653 31300
1139	0	0	Ki67+	 5958 32680
1140	0	0	Ki67+	 6083 32364
1141	0	0	Ki67+	 6092 32329
1142	0	0	Ki67+	 6046 41877
1143	0	0	Ki67+	 6277 42744
1144	0	0	Ki67+	 5928 44437
1145	0	0	Ki67+	 6185 44254
1146	0	0	Ki67+	 6204 44272
1147	0	0	Ki67+	 6344 44521
1148	0	0	Ki67+	 6214 45081
1149	0	0	Ki67+	 6295 45125
1150	0	0	Ki67+	 6415 45175
1151	0	0	Ki67+	 6446 45551
1152	0	0	Ki67+	 6588 45236
1153	0	0	Ki67+	 6363 46082
1154	0	0	Ki67+	 6609 46597
1155	0	0	Ki67+	 6656 46592
1156	0	0	Ki67+	 6681 46521
1157	0	0	Ki67+	 6702 46558
1158	0	0	Ki67+	 7421 19910
1159	0	0	Ki67+	 7453 19985
1160	0	0	Ki67+	 7452 20946
1161	0	0	Ki67+	 7044 21102
1162	0	0	Ki67+	 7291 21086
1163	0	0	Ki67+	 7319 21122
1164	0	0	Ki67+	 7402 21094
1165	0	0	Ki67+	 6925 22096
1166	0	0	Ki67+	 7144 22227
1167	0	0	Ki67+	 7156 22590
1168	0	0	Ki67+	 7245 22231
1169	0	0	Ki67+	 7246 22289
1170	0	0	Ki67+	 7256 22018
1171	0	0	Ki67+	 7282 22321
1172	0	0	Ki67+	 7295 22061
1173	0	0	Ki67+	 7318 22150
1174	0	0	Ki67+	 7354 22193
1175	0	0	Ki67+	 7469 21844
1176	0	0	Ki67+	 6855 22612
1177	0	0	Ki67+	 7209 22884
1178	0	0	Ki67+	 7321 23022
1179	0	0	Ki67+	 7429 23082
1180	0	0	Ki67+	 7447 23067
1181	0	0	Ki67+	 7491 23105
1182	0	0	Ki67+	 7341 23515
1183	0	0	Ki67+	 7493 24147
1184	0	0	Ki67+	 6761 24864
1185	0	0	Ki67+	 6783 24729
1186	0	0	Ki67+	 6795 24424
1187	0	0	Ki67+	 6834 24989
1188	0	0	Ki67+	 7038 24529
1189	0	0	Ki67+	 7110 24734
1190	0	0	Ki67+	 7272 24764
1191	0	0	Ki67+	 7495 24865
1192	0	0	Ki67+	 6757 25009
1193	0	0	Ki67+	 6812 25625
1194	0	0	Ki67+	 6860 25508
1195	0	0	Ki67+	 6885 25648
1196	0	0	Ki67+	 6893 25276
1197	0	0	Ki67+	 6901 25444
1198	0	0	Ki67+	 6905 25507
1199	0	0	Ki67+	 6971 25796
1200	0	0	Ki67+	 7038 25538
1201	0	0	Ki67+	 7038 25558
1202	0	0	Ki67+	 7049 25720
1203	0	0	Ki67+	 7083 25556
1204	0	0	Ki67+	 7090 25490
1205	0	0	Ki67+	 7094 25675
1206	0	0	Ki67+	 7103 25757
1207	0	0	Ki67+	 7126 25758
1208	0	0	Ki67+	 7156 25775
1209	0	0	Ki67+	 7182 25497
1210	0	0	Ki67+	 7184 25459
1211	0	0	Ki67+	 7190 25446
1212	0	0	Ki67+	 7208 25514
1213	0	0	Ki67+	 7240 25440
1214	0	0	Ki67+	 7246 25578
1215	0	0	Ki67+	 7270 25602
1216	0	0	Ki67+	 7273 25664
1217	0	0	Ki67+	 7295 25599
1218	0	0	Ki67+	 7296 25688
1219	0	0	Ki67+	 7308 25633
1220	0	0	Ki67+	 7349 25638
1221	0	0	Ki67+	 7355 25658
1222	0	0	Ki67+	 7383 25346
1223	0	0	Ki67+	 7395 25473
1224	0	0	Ki67+	 7399 25668
1225	0	0	Ki67+	 7403 25423
1226	0	0	Ki67+	 7411 25464
1227	0	0	Ki67+	 7427 25437
1228	0	0	Ki67+	 7427 25456
1229	0	0	Ki67+	 7495 25208
1230	0	0	Ki67+	 6717 26279
1231	0	0	Ki67+	 6733 25830
1232	0	0	Ki67+	 6734 26126
1233	0	0	Ki67+	 6734 26565
1234	0	0	Ki67+	 6744 26060
1235	0	0	Ki67+	 6758 26062
1236	0	0	Ki67+	 6765 25902
1237	0	0	Ki67+	 6776 25831
1238	0	0	Ki67+	 6783 26126
1239	0	0	Ki67+	 6792 25907
1240	0	0	Ki67+	 6798 26079
1241	0	0	Ki67+	 6804 26266
1242	0	0	Ki67+	 6823 26298
1243	0	0	Ki67+	 6824 25918
1244	0	0	Ki67+	 6837 26379
1245	0	0	Ki67+	 6839 26599
1246	0	0	Ki67+	 6850 25944
1247	0	0	Ki67+	 6850 26596
1248	0	0	Ki67+	 6861 26089
1249	0	0	Ki67+	 6872 26074
1250	0	0	Ki67+	 6876 26288
1251	0	0	Ki67+	 6883 25846
1252	0	0	Ki67+	 6884 26302
1253	0	0	Ki67+	 6887 26577
1254	0	0	Ki67+	 6891 26290
1255	0	0	Ki67+	 6905 26603
1256	0	0	Ki67+	 6906 26283
1257	0	0	Ki67+	 6912 25832
1258	0	0	Ki67+	 6913 25979
1259	0	0	Ki67+	 6919 26003
1260	0	0	Ki67+	 6921 26584
1261	0	0	Ki67+	 6923 25987
1262	0	0	Ki67+	 6937 26141
1263	0	0	Ki67+	 6940 26439
1264	0	0	Ki67+	 6943 26065
1265	0	0	Ki67+	 6945 26026
1266	0	0	Ki67+	 6947 26490
1267	0	0	Ki67+	 6950 26265
1268	0	0	Ki67+	 6952 26056
1269	0	0	Ki67+	 6956 25901
1270	0	0	Ki67+	 6956 26040
1271	0	0	Ki67+	 6956 26176
1272	0	0	Ki67+	 6971 26164
1273	0	0	Ki67+	 7012 26349
1274	0	0	Ki67+	 7012 26385
1275	0	0	Ki67+	 7024 26289
1276	0	0	Ki67+	 7030 26246
1277	0	0	Ki67+	 7030 26336
1278	0	0	Ki67+	 7055 26419
1279	0	0	Ki67+	 7060 25978
1280	0	0	Ki67+	 7075 26287
1281	0	0	Ki67+	 7076 26021
1282	0	0	Ki67+	 7080 25883
1283	0	0	Ki67+	 7092 26274
1284	0	0	Ki67+	 7113 25914
1285	0	0	Ki67+	 7356 26588
1286	0	0	Ki67+	 6735 26773
1287	0	0	Ki67+	 6735 27104
1288	0	0	Ki67+	 6737 26915
1289	0	0	Ki67+	 6747 26970
1290	0	0	Ki67+	 6755 27114
1291	0	0	Ki67+	 6777 26992
1292	0	0	Ki67+	 6779 26702
1293	0	0	Ki67+	 6802 26707
1294	0	0	Ki67+	 6802 27022
1295	0	0	Ki67+	 6819 26987
1296	0	0	Ki67+	 6821 26748
1297	0	0	Ki67+	 6838 27067
1298	0	0	Ki67+	 6918 26741
1299	0	0	Ki67+	 6940 26788
1300	0	0	Ki67+	 7147 26952
1301	0	0	Ki67+	 7215 27041
1302	0	0	Ki67+	 6816 28149
1303	0	0	Ki67+	 6971 27834
1304	0	0	Ki67+	 7012 27670
1305	0	0	Ki67+	 7033 27634
1306	0	0	Ki67+	 7180 27857
1307	0	0	Ki67+	 7275 27811
1308	0	0	Ki67+	 7292 27788
1309	0	0	Ki67+	 6919 28602
1310	0	0	Ki67+	 6948 28439
1311	0	0	Ki67+	 6840 29098
1312	0	0	Ki67+	 6888 29031
1313	0	0	Ki67+	 7267 29623
1314	0	0	Ki67+	 7316 29657
1315	0	0	Ki67+	 7371 29147
1316	0	0	Ki67+	 7016 30847
1317	0	0	Ki67+	 7192 32169
1318	0	0	Ki67+	 7215 31802
1319	0	0	Ki67+	 7236 31482
1320	0	0	Ki67+	 7361 31451
1321	0	0	Ki67+	 7485 32197
1322	0	0	Ki67+	 6884 32580
1323	0	0	Ki67+	 6957 32552
1324	0	0	Ki67+	 7366 37227
1325	0	0	Ki67+	 7317 37948
1326	0	0	Ki67+	 7379 37624
1327	0	0	Ki67+	 7441 37831
1328	0	0	Ki67+	 7053 38835
1329	0	0	Ki67+	 7281 39302
1330	0	0	Ki67+	 7352 39349
1331	0	0	Ki67+	 7474 39555
1332	0	0	Ki67+	 7047 39816
1333	0	0	Ki67+	 7059 39851
1334	0	0	Ki67+	 7083 39763
1335	0	0	Ki67+	 7403 40255
1336	0	0	Ki67+	 7230 40635
1337	0	0	Ki67+	 7283 44224
1338	0	0	Ki67+	 7156 44801
1339	0	0	Ki67+	 6735 46069
1340	0	0	Ki67+	 6742 45743
1341	0	0	Ki67+	 6745 46073
1342	0	0	Ki67+	 6878 45775
1343	0	0	Ki67+	 6931 45995
1344	0	0	Ki67+	 6944 46056
1345	0	0	Ki67+	 6956 45760
1346	0	0	Ki67+	 6991 45378
1347	0	0	Ki67+	 7002 45816
1348	0	0	Ki67+	 7044 45424
1349	0	0	Ki67+	 7060 45428
1350	0	0	Ki67+	 7150 45471
1351	0	0	Ki67+	 7274 45894
1352	0	0	Ki67+	 7294 46057
1353	0	0	Ki67+	 7314 45562
1354	0	0	Ki67+	 7383 45580
1355	0	0	Ki67+	 7401 45567
1356	0	0	Ki67+	 7419 45587
1357	0	0	Ki67+	 7467 45606
1358	0	0	Ki67+	 6728 46237
1359	0	0	Ki67+	 6732 46574
1360	0	0	Ki67+	 6778 46288
1361	0	0	Ki67+	 6809 46614
1362	0	0	Ki67+	 6891 46239
1363	0	0	Ki67+	 6904 46671
1364	0	0	Ki67+	 6916 46763
1365	0	0	Ki67+	 6974 46226
1366	0	0	Ki67+	 6980 46719
1367	0	0	Ki67+	 7041 46744
1368	0	0	Ki67+	 7124 46448
1369	0	0	Ki67+	 7150 46493
1370	0	0	Ki67+	 7169 46416
1371	0	0	Ki67+	 7250 46470
1372	0	0	Ki67+	 7256 46169
1373	0	0	Ki67+	 7272 46575
1374	0	0	Ki67+	 7277 46329
1375	0	0	Ki67+	 7500 46167
1376	0	0	Ki67+	 6944 47053
1377	0	0	Ki67+	 7419 47182
1378	0	0	Ki67+	 7489 47238
1379	0	0	Ki67+	 7694 19626
1380	0	0	Ki67+	 7906 20007
1381	0	0	Ki67+	 7959 20067
1382	0	0	Ki67+	 8044 20055
1383	0	0	Ki67+	 8060 20029
1384	0	0	Ki67+	 8030 20550
1385	0	0	Ki67+	 8081 20569
1386	0	0	Ki67+	 7598 21729
1387	0	0	Ki67+	 7665 21091
1388	0	0	Ki67+	 7717 21112
1389	0	0	Ki67+	 7734 21100
1390	0	0	Ki67+	 7786 21245
1391	0	0	Ki67+	 7822 21710
1392	0	0	Ki67+	 7857 21215
1393	0	0	Ki67+	 7899 21226
1394	0	0	Ki67+	 7913 21192
1395	0	0	Ki67+	 7977 21670
1396	0	0	Ki67+	 7997 21685
1397	0	0	Ki67+	 7660 22061
1398	0	0	Ki67+	 7711 22066
1399	0	0	Ki67+	 7820 22486
1400	0	0	Ki67+	 8046 22632
1401	0	0	Ki67+	 8073 22374
1402	0	0	Ki67+	 8101 22540
1403	0	0	Ki67+	 8117 22371
1404	0	0	Ki67+	 8150 22367
1405	0	0	Ki67+	 8206 22522
1406	0	0	Ki67+	 8287 22551
1407	0	0	Ki67+	 7714 23167
1408	0	0	Ki67+	 8091 22759
1409	0	0	Ki67+	 8104 23152
1410	0	0	Ki67+	 8105 22755
1411	0	0	Ki67+	 8127 22847
1412	0	0	Ki67+	 8173 22890
1413	0	0	Ki67+	 8242 23355
1414	0	0	Ki67+	 8261 22812
1415	0	0	Ki67+	 8270 22885
1416	0	0	Ki67+	 8282 22734
1417	0	0	Ki67+	 8293 22878
1418	0	0	Ki67+	 7680 23759
1419	0	0	Ki67+	 7736 23760
1420	0	0	Ki67+	 7736 24160
1421	0	0	Ki67+	 7747 24188
1422	0	0	Ki67+	 7816 24171
1423	0	0	Ki67+	 7818 24202
1424	0	0	Ki67+	 7842 24155
1425	0	0	Ki67+	 7857 23465
1426	0	0	Ki67+	 7858 24198
1427	0	0	Ki67+	 7859 24121
1428	0	0	Ki67+	 7876 24241
1429	0	0	Ki67+	 7910 24239
1430	0	0	Ki67+	 8005 24248
1431	0	0	Ki67+	 8116 24201
1432	0	0	Ki67+	 8148 24011
1433	0	0	Ki67+	 8161 24019
1434	0	0	Ki67+	 8176 24193
1435	0	0	Ki67+	 8254 24105
1436	0	0	Ki67+	 7542 24607
1437	0	0	Ki67+	 7559 24977
1438	0	0	Ki67+	 7586 24884
1439	0	0	Ki67+	 7587 24518
1440	0	0	Ki67+	 7597 25000
1441	0	0	Ki67+	 7628 24824
1442	0	0	Ki67+	 7628 24848
1443	0	0	Ki67+	 7637 25013
1444	0	0	Ki67+	 7639 24697
1445	0	0	Ki67+	 7651 24467
1446	0	0	Ki67+	 7659 24741
1447	0	0	Ki67+	 7673 24721
1448	0	0	Ki67+	 7689 24646
1449	0	0	Ki67+	 7691 24703
1450	0	0	Ki67+	 7693 24837
1451	0	0	Ki67+	 7694 24420
1452	0	0	Ki67+	 7698 24259
1453	0	0	Ki67+	 7708 24805
1454	0	0	Ki67+	 7712 24817
1455	0	0	Ki67+	 7716 24725
1456	0	0	Ki67+	 7722 24994
1457	0	0	Ki67+	 7726 24370
1458	0	0	Ki67+	 7726 24771
1459	0	0	Ki67+	 7735 24686
1460	0	0	Ki67+	 7738 24353
1461	0	0	Ki67+	 7752 24898
1462	0	0	Ki67+	 7754 25022
1463	0	0	Ki67+	 7768 24995
1464	0	0	Ki67+	 7783 25034
1465	0	0	Ki67+	 7798 24402
1466	0	0	Ki67+	 7807 25028
1467	0	0	Ki67+	 7817 24426
1468	0	0	Ki67+	 7830 24784
1469	0	0	Ki67+	 7832 25044
1470	0	0	Ki67+	 7862 24921
1471	0	0	Ki67+	 7875 24395
1472	0	0	Ki67+	 7897 24502
1473	0	0	Ki67+	 7903 24450
1474	0	0	Ki67+	 7956 24934
1475	0	0	Ki67+	 8022 24276
1476	0	0	Ki67+	 8039 24316
1477	0	0	Ki67+	 8133 24420
1478	0	0	Ki67+	 8154 24317
1479	0	0	Ki67+	 7534 25437
1480	0	0	Ki67+	 7575 25610
1481	0	0	Ki67+	 7588 25291
1482	0	0	Ki67+	 7787 25079
1483	0	0	Ki67+	 7801 25206
1484	0	0	Ki67+	 7809 25180
1485	0	0	Ki67+	 7831 25131
1486	0	0	Ki67+	 7837 25102
1487	0	0	Ki67+	 7899 25082
1488	0	0	Ki67+	 7915 25136
1489	0	0	Ki67+	 7922 25600
1490	0	0	Ki67+	 7925 25767
1491	0	0	Ki67+	 7959 25175
1492	0	0	Ki67+	 8302 25439
1493	0	0	Ki67+	 7637 25888
1494	0	0	Ki67+	 7784 26209
1495	0	0	Ki67+	 7870 26120
1496	0	0	Ki67+	 8190 27378
1497	0	0	Ki67+	 8053 28244
1498	0	0	Ki67+	 8180 27922
1499	0	0	Ki67+	 8188 27902
1500	0	0	Ki67+	 7909 28652
1501	0	0	Ki67+	 7918 28530
1502	0	0	Ki67+	 8290 29662
1503	0	0	Ki67+	 7844 30589
1504	0	0	Ki67+	 8039 30353
1505	0	0	Ki67+	 8170 30252
1506	0	0	Ki67+	 8272 30370
1507	0	0	Ki67+	 7823 31393
1508	0	0	Ki67+	 7878 31431
1509	0	0	Ki67+	 8195 30988
1510	0	0	Ki67+	 7991 31504
1511	0	0	Ki67+	 8001 32093
1512	0	0	Ki67+	 8106 31683
1513	0	0	Ki67+	 7545 32267
1514	0	0	Ki67+	 7554 32258
1515	0	0	Ki67+	 8027 32806
1516	0	0	Ki67+	 8156 32390
1517	0	0	Ki67+	 7651 33216
1518	0	0	Ki67+	 7604 34429
1519	0	0	Ki67+	 7678 35219
1520	0	0	Ki67+	 7712 35210
1521	0	0	Ki67+	 8012 34853
1522	0	0	Ki67+	 7736 35643
1523	0	0	Ki67+	 7896 36121
1524	0	0	Ki67+	 8269 35936
1525	0	0	Ki67+	 7995 36706
1526	0	0	Ki67+	 8023 36725
1527	0	0	Ki67+	 8033 36360
1528	0	0	Ki67+	 8224 37043
1529	0	0	Ki67+	 7533 37760
1530	0	0	Ki67+	 7984 37414
1531	0	0	Ki67+	 8231 37060
1532	0	0	Ki67+	 8246 37173
1533	0	0	Ki67+	 8252 37182
1534	0	0	Ki67+	 7547 38197
1535	0	0	Ki67+	 8001 38839
1536	0	0	Ki67+	 7516 39605
1537	0	0	Ki67+	 7581 39521
1538	0	0	Ki67+	 7606 39762
1539	0	0	Ki67+	 7666 39831
1540	0	0	Ki67+	 7673 39614
1541	0	0	Ki67+	 7693 39526
1542	0	0	Ki67+	 7795 39894
1543	0	0	Ki67+	 8154 40236
1544	0	0	Ki67+	 8271 40006
1545	0	0	Ki67+	 8290 39990
1546	0	0	Ki67+	 8253 40307
1547	0	0	Ki67+	 8041 41189
1548	0	0	Ki67+	 8046 41145
1549	0	0	Ki67+	 8057 41133
1550	0	0	Ki67+	 8152 43450
1551	0	0	Ki67+	 8187 43447
1552	0	0	Ki67+	 8217 43420
1553	0	0	Ki67+	 7720 43808
1554	0	0	Ki67+	 7842 43889
1555	0	0	Ki67+	 7945 43546
1556	0	0	Ki67+	 8015 43557
1557	0	0	Ki67+	 8052 43796
1558	0	0	Ki67+	 8058 44106
1559	0	0	Ki67+	 8093 43575
1560	0	0	Ki67+	 8094 43881
1561	0	0	Ki67+	 8112 43979
1562	0	0	Ki67+	 8128 43660
1563	0	0	Ki67+	 8175 43811
1564	0	0	Ki67+	 8214 43617
1565	0	0	Ki67+	 8253 43688
1566	0	0	Ki67+	 8263 43958
1567	0	0	Ki67+	 7543 45025
1568	0	0	Ki67+	 7721 44329
1569	0	0	Ki67+	 7733 44317
1570	0	0	Ki67+	 7816 44385
1571	0	0	Ki67+	 7833 44737
1572	0	0	Ki67+	 7902 44735
1573	0	0	Ki67+	 7914 44413
1574	0	0	Ki67+	 8012 44809
1575	0	0	Ki67+	 7601 45654
1576	0	0	Ki67+	 7640 45650
1577	0	0	Ki67+	 7672 45669
1578	0	0	Ki67+	 7688 45668
1579	0	0	Ki67+	 7713 45068
1580	0	0	Ki67+	 7750 45674
1581	0	0	Ki67+	 7804 45701
1582	0	0	Ki67+	 7811 45685
1583	0	0	Ki67+	 7831 45571
1584	0	0	Ki67+	 7896 45633
1585	0	0	Ki67+	 7924 45076
1586	0	0	Ki67+	 7956 45657
1587	0	0	Ki67+	 7971 45668
1588	0	0	Ki67+	 7552 45981
1589	0	0	Ki67+	 7565 46267
1590	0	0	Ki67+	 7595 46286
1591	0	0	Ki67+	 7631 46193
1592	0	0	Ki67+	 7741 45909
1593	0	0	Ki67+	 7769 46249
1594	0	0	Ki67+	 7781 46028
1595	0	0	Ki67+	 7723 46946
1596	0	0	Ki67+	 8739 16983
1597	0	0	Ki67+	 8831 16682
1598	0	0	Ki67+	 8905 17093
1599	0	0	Ki67+	 8925 17064
1600	0	0	Ki67+	 8990 16992
1601	0	0	Ki67+	 9017 17300
1602	0	0	Ki67+	 8577 17696
1603	0	0	Ki67+	 8589 17734
1604	0	0	Ki67+	 8832 18097
1605	0	0	Ki67+	 8530 18436
1606	0	0	Ki67+	 8547 18335
1607	0	0	Ki67+	 8571 18395
1608	0	0	Ki67+	 8599 18363
1609	0	0	Ki67+	 8629 18383
1610	0	0	Ki67+	 8655 18492
1611	0	0	Ki67+	 8331 19425
1612	0	0	Ki67+	 8687 19578
1613	0	0	Ki67+	 9058 19726
1614	0	0	Ki67+	 8444 20860
1615	0	0	Ki67+	 8617 21040
1616	0	0	Ki67+	 8823 21031
1617	0	0	Ki67+	 8829 20645
1618	0	0	Ki67+	 8861 21156
1619	0	0	Ki67+	 8890 21172
1620	0	0	Ki67+	 9055 21292
1621	0	0	Ki67+	 9059 20832
1622	0	0	Ki67+	 9068 21287
1623	0	0	Ki67+	 8306 21418
1624	0	0	Ki67+	 8349 21441
1625	0	0	Ki67+	 8373 21424
1626	0	0	Ki67+	 8419 21455
1627	0	0	Ki67+	 8438 21463
1628	0	0	Ki67+	 8615 21680
1629	0	0	Ki67+	 8740 21720
1630	0	0	Ki67+	 8864 21654
1631	0	0	Ki67+	 8930 22106
1632	0	0	Ki67+	 8975 22131
1633	0	0	Ki67+	 9019 22013
1634	0	0	Ki67+	 9039 21982
1635	0	0	Ki67+	 9075 21379
1636	0	0	Ki67+	 9078 22043
1637	0	0	Ki67+	 8327 22495
1638	0	0	Ki67+	 8342 22945
1639	0	0	Ki67+	 8370 22802
1640	0	0	Ki67+	 8381 22604
1641	0	0	Ki67+	 8382 22795
1642	0	0	Ki67+	 8385 22818
1643	0	0	Ki67+	 8393 22892
1644	0	0	Ki67+	 8425 22637
1645	0	0	Ki67+	 8448 22658
1646	0	0	Ki67+	 8456 22832
1647	0	0	Ki67+	 8460 22900
1648	0	0	Ki67+	 8490 22678
1649	0	0	Ki67+	 8500 22689
1650	0	0	Ki67+	 8514 22889
1651	0	0	Ki67+	 8530 22300
1652	0	0	Ki67+	 8533 22832
1653	0	0	Ki67+	 8549 22721
1654	0	0	Ki67+	 8563 22836
1655	0	0	Ki67+	 8572 22753
1656	0	0	Ki67+	 8581 22816
1657	0	0	Ki67+	 8593 22765
1658	0	0	Ki67+	 8595 22824
1659	0	0	Ki67+	 8605 22821
1660	0	0	Ki67+	 8625 22799
1661	0	0	Ki67+	 8701 22747
1662	0	0	Ki67+	 8759 22774
1663	0	0	Ki67+	 8768 22788
1664	0	0	Ki67+	 8783 22759
1665	0	0	Ki67+	 8801 22768
1666	0	0	Ki67+	 8827 22879
1667	0	0	Ki67+	 8868 22767
1668	0	0	Ki67+	 8879 22598
1669	0	0	Ki67+	 8895 22574
1670	0	0	Ki67+	 8895 22762
1671	0	0	Ki67+	 8907 22582
1672	0	0	Ki67+	 8924 22748
1673	0	0	Ki67+	 8936 22540
1674	0	0	Ki67+	 8959 22570
1675	0	0	Ki67+	 8960 22650
1676	0	0	Ki67+	 8963 22599
1677	0	0	Ki67+	 8964 22737
1678	0	0	Ki67+	 8972 22241
1679	0	0	Ki67+	 8972 22388
1680	0	0	Ki67+	 8998 22168
1681	0	0	Ki67+	 8998 22672
1682	0	0	Ki67+	 9001 22611
1683	0	0	Ki67+	 9047 22716
1684	0	0	Ki67+	 9058 22442
1685	0	0	Ki67+	 9079 22239
1686	0	0	Ki67+	 9097 22531
1687	0	0	Ki67+	 8328 23610
1688	0	0	Ki67+	 8346 23646
1689	0	0	Ki67+	 8453 22963
1690	0	0	Ki67+	 8464 22964
1691	0	0	Ki67+	 8471 23481
1692	0	0	Ki67+	 8478 23515
1693	0	0	Ki67+	 8522 23241
1694	0	0	Ki67+	 8524 22994
1695	0	0	Ki67+	 8526 23199
1696	0	0	Ki67+	 8563 23232
1697	0	0	Ki67+	 8567 23759
1698	0	0	Ki67+	 8568 23527
1699	0	0	Ki67+	 8584 23717
1700	0	0	Ki67+	 8593 23245
1701	0	0	Ki67+	 8596 23732
1702	0	0	Ki67+	 8607 23246
1703	0	0	Ki67+	 8610 23015
1704	0	0	Ki67+	 8615 23661
1705	0	0	Ki67+	 8616 23065
1706	0	0	Ki67+	 8616 23540
1707	0	0	Ki67+	 8616 23560
1708	0	0	Ki67+	 8621 23698
1709	0	0	Ki67+	 8634 23559
1710	0	0	Ki67+	 8642 23040
1711	0	0	Ki67+	 8645 23299
1712	0	0	Ki67+	 8646 23232
1713	0	0	Ki67+	 8650 23681
1714	0	0	Ki67+	 8652 23018
1715	0	0	Ki67+	 8664 23348
1716	0	0	Ki67+	 8669 23651
1717	0	0	Ki67+	 8670 23702
1718	0	0	Ki67+	 8671 23042
1719	0	0	Ki67+	 8676 23200
1720	0	0	Ki67+	 8677 23229
1721	0	0	Ki67+	 8681 23157
1722	0	0	Ki67+	 8682 23056
1723	0	0	Ki67+	 8683 23074
1724	0	0	Ki67+	 8684 23687
1725	0	0	Ki67+	 8693 23329
1726	0	0	Ki67+	 8698 23049
1727	0	0	Ki67+	 8702 23296
1728	0	0	Ki67+	 8705 23231
1729	0	0	Ki67+	 8706 23206
1730	0	0	Ki67+	 8708 23542
1731	0	0	Ki67+	 8711 23558
1732	0	0	Ki67+	 8713 23183
1733	0	0	Ki67+	 8716 23146
1734	0	0	Ki67+	 8719 23685
1735	0	0	Ki67+	 8727 23298
1736	0	0	Ki67+	 8728 23202
1737	0	0	Ki67+	 8737 23016
1738	0	0	Ki67+	 8739 23357
1739	0	0	Ki67+	 8740 23032
1740	0	0	Ki67+	 8744 23189
1741	0	0	Ki67+	 8745 23169
1742	0	0	Ki67+	 8750 23204
1743	0	0	Ki67+	 8753 23502
1744	0	0	Ki67+	 8769 23062
1745	0	0	Ki67+	 8781 23083
1746	0	0	Ki67+	 8789 23493
1747	0	0	Ki67+	 8792 23167
1748	0	0	Ki67+	 8798 23191
1749	0	0	Ki67+	 8801 23300
1750	0	0	Ki67+	 8802 23285
1751	0	0	Ki67+	 8834 23328
1752	0	0	Ki67+	 8353 24073
1753	0	0	Ki67+	 8356 24045
1754	0	0	Ki67+	 8373 24059
1755	0	0	Ki67+	 8375 24033
1756	0	0	Ki67+	 8375 24085
1757	0	0	Ki67+	 8390 24037
1758	0	0	Ki67+	 8444 23790
1759	0	0	Ki67+	 8449 23986
1760	0	0	Ki67+	 8459 23859
1761	0	0	Ki67+	 8467 23938
1762	0	0	Ki67+	 8471 23987
1763	0	0	Ki67+	 8477 23894
1764	0	0	Ki67+	 8480 23913
1765	0	0	Ki67+	 8482 23964
1766	0	0	Ki67+	 8498 23978
1767	0	0	Ki67+	 8547 23841
1768	0	0	Ki67+	 8587 23858
1769	0	0	Ki67+	 8932 24275
1770	0	0	Ki67+	 8967 24427
1771	0	0	Ki67+	 8457 25306
1772	0	0	Ki67+	 8596 24704
1773	0	0	Ki67+	 8596 24716
1774	0	0	Ki67+	 8716 25758
1775	0	0	Ki67+	 9042 26398
1776	0	0	Ki67+	 8641 27573
1777	0	0	Ki67+	 8653 27554
1778	0	0	Ki67+	 8712 27036
1779	0	0	Ki67+	 8996 27520
1780	0	0	Ki67+	 9086 27541
1781	0	0	Ki67+	 8361 28217
1782	0	0	Ki67+	 8364 28485
1783	0	0	Ki67+	 8406 27817
1784	0	0	Ki67+	 8593 27969
1785	0	0	Ki67+	 8685 28525
1786	0	0	Ki67+	 8736 27855
1787	0	0	Ki67+	 8399 29242
1788	0	0	Ki67+	 8514 28624
1789	0	0	Ki67+	 8615 29094
1790	0	0	Ki67+	 8779 29093
1791	0	0	Ki67+	 8583 29653
1792	0	0	Ki67+	 8608 29550
1793	0	0	Ki67+	 8622 30069
1794	0	0	Ki67+	 8636 29533
1795	0	0	Ki67+	 8719 29427
1796	0	0	Ki67+	 8839 29500
1797	0	0	Ki67+	 8846 29472
1798	0	0	Ki67+	 8600 30410
1799	0	0	Ki67+	 8613 30575
1800	0	0	Ki67+	 8620 30234
1801	0	0	Ki67+	 8891 30889
1802	0	0	Ki67+	 9005 31225
1803	0	0	Ki67+	 8453 32188
1804	0	0	Ki67+	 8455 32207
1805	0	0	Ki67+	 8764 32238
1806	0	0	Ki67+	 8938 32023
1807	0	0	Ki67+	 9081 33308
1808	0	0	Ki67+	 8513 33920
1809	0	0	Ki67+	 8641 33900
1810	0	0	Ki67+	 8942 33916
1811	0	0	Ki67+	 8959 33517
1812	0	0	Ki67+	 9057 33846
1813	0	0	Ki67+	 8745 34189
1814	0	0	Ki67+	 8904 34375
1815	0	0	Ki67+	 9072 34450
1816	0	0	Ki67+	 8425 35097
1817	0	0	Ki67+	 8848 35123
1818	0	0	Ki67+	 8854 35260
1819	0	0	Ki67+	 8908 35238
1820	0	0	Ki67+	 8375 36503
1821	0	0	Ki67+	 9000 35802
1822	0	0	Ki67+	 8540 36958
1823	0	0	Ki67+	 8713 37295
1824	0	0	Ki67+	 9070 36658
1825	0	0	Ki67+	 8440 37920
1826	0	0	Ki67+	 8478 38089
1827	0	0	Ki67+	 8977 37601
1828	0	0	Ki67+	 9036 37682
1829	0	0	Ki67+	 8364 38922
1830	0	0	Ki67+	 8715 38881
1831	0	0	Ki67+	 8940 38841
1832	0	0	Ki67+	 8332 39319
1833	0	0	Ki67+	 8717 39350
1834	0	0	Ki67+	 8751 39206
1835	0	0	Ki67+	 8766 39151
1836	0	0	Ki67+	 8774 39215
1837	0	0	Ki67+	 8803 39366
1838	0	0	Ki67+	 8805 39757
1839	0	0	Ki67+	 8874 39579
1840	0	0	Ki67+	 9024 39088
1841	0	0	Ki67+	 9056 39525
1842	0	0	Ki67+	 9101 39461
1843	0	0	Ki67+	 8421 40166
1844	0	0	Ki67+	 8828 40041
1845	0	0	Ki67+	 9075 41151
1846	0	0	Ki67+	 8892 41453
1847	0	0	Ki67+	 9051 41835
1848	0	0	Ki67+	 9060 41861
1849	0	0	Ki67+	 9064 42054
1850	0	0	Ki67+	 9067 41972
1851	0	0	Ki67+	 8951 42665
1852	0	0	Ki67+	 9081 42286
1853	0	0	Ki67+	 8333 43669
1854	0	0	Ki67+	 8405 43313
1855	0	0	Ki67+	 8406 43383
1856	0	0	Ki67+	 8439 43693
1857	0	0	Ki67+	 8464 43354
1858	0	0	Ki67+	 8481 43332
1859	0	0	Ki67+	 8506 43336
1860	0	0	Ki67+	 8554 43194
1861	0	0	Ki67+	 8588 43213
1862	0	0	Ki67+	 8627 43462
1863	0	0	Ki67+	 8643 43482
1864	0	0	Ki67+	 8964 43421
1865	0	0	Ki67+	 9086 43451
1866	0	0	Ki67+	 9099 43460
1867	0	0	Ki67+	 8508 43820
1868	0	0	Ki67+	 8561 43813
1869	0	0	Ki67+	 9458 15818
1870	0	0	Ki67+	 9412 17162
1871	0	0	Ki67+	 9416 17208
1872	0	0	Ki67+	 9489 17187
1873	0	0	Ki67+	 9499 17144
1874	0	0	Ki67+	 9573 17294
1875	0	0	Ki67+	 9586 17295
1876	0	0	Ki67+	 9608 17068
1877	0	0	Ki67+	 9634 17092
1878	0	0	Ki67+	 9682 17428
1879	0	0	Ki67+	 9731 17556
1880	0	0	Ki67+	 9864 17176
1881	0	0	Ki67+	 9132 18606
1882	0	0	Ki67+	 9225 17898
1883	0	0	Ki67+	 9866 18553
1884	0	0	Ki67+	 9874 18251
1885	0	0	Ki67+	 9275 18917
1886	0	0	Ki67+	 9341 18943
1887	0	0	Ki67+	 9380 19018
1888	0	0	Ki67+	 9426 18995
1889	0	0	Ki67+	 9446 19149
1890	0	0	Ki67+	 9522 19112
1891	0	0	Ki67+	 9720 19284
1892	0	0	Ki67+	 9831 19187
1893	0	0	Ki67+	 9849 18724
1894	0	0	Ki67+	 9870 18723
1895	0	0	Ki67+	 9899 18903
1896	0	0	Ki67+	 9189 19683
1897	0	0	Ki67+	 9335 19855
1898	0	0	Ki67+	 9380 19539
1899	0	0	Ki67+	 9404 19905
1900	0	0	Ki67+	 9459 20003
1901	0	0	Ki67+	 9467 20096
1902	0	0	Ki67+	 9503 19939
1903	0	0	Ki67+	 9522 19558
1904	0	0	Ki67+	 9530 19935
1905	0	0	Ki67+	 9589 19976
1906	0	0	Ki67+	 9680 19687
1907	0	0	Ki67+	 9311 20486
1908	0	0	Ki67+	 9400 20992
1909	0	0	Ki67+	 9441 20542
1910	0	0	Ki67+	 9447 21031
1911	0	0	Ki67+	 9482 20566
1912	0	0	Ki67+	 9486 21035
1913	0	0	Ki67+	 9503 20569
1914	0	0	Ki67+	 9505 20786
1915	0	0	Ki67+	 9519 21031
1916	0	0	Ki67+	 9519 21045
1917	0	0	Ki67+	 9539 20561
1918	0	0	Ki67+	 9540 20589
1919	0	0	Ki67+	 9544 21037
1920	0	0	Ki67+	 9564 21042
1921	0	0	Ki67+	 9589 20783
1922	0	0	Ki67+	 9625 20605
1923	0	0	Ki67+	 9631 20657
1924	0	0	Ki67+	 9647 20789
1925	0	0	Ki67+	 9655 20599
1926	0	0	Ki67+	 9660 20656
1927	0	0	Ki67+	 9661 21052
1928	0	0	Ki67+	 9666 21034
1929	0	0	Ki67+	 9685 20417
1930	0	0	Ki67+	 9690 21040
1931	0	0	Ki67+	 9709 20788
1932	0	0	Ki67+	 9717 21043
1933	0	0	Ki67+	 9718 20576
1934	0	0	Ki67+	 9719 21020
1935	0	0	Ki67+	 9730 20795
1936	0	0	Ki67+	 9733 21018
1937	0	0	Ki67+	 9739 20518
1938	0	0	Ki67+	 9740 20846
1939	0	0	Ki67+	 9740 20858
1940	0	0	Ki67+	 9743 20774
1941	0	0	Ki67+	 9744 20569
1942	0	0	Ki67+	 9748 21026
1943	0	0	Ki67+	 9749 20887
1944	0	0	Ki67+	 9756 20978
1945	0	0	Ki67+	 9761 20556
1946	0	0	Ki67+	 9763 20998
1947	0	0	Ki67+	 9766 21039
1948	0	0	Ki67+	 9837 20809
1949	0	0	Ki67+	 9844 20997
1950	0	0	Ki67+	 9859 20818
1951	0	0	Ki67+	 9864 20482
1952	0	0	Ki67+	 9875 20852
1953	0	0	Ki67+	 9882 20927
1954	0	0	Ki67+	 9885 20882
1955	0	0	Ki67+	 9896 20920
1956	0	0	Ki67+	 9325 21736
1957	0	0	Ki67+	 9335 21717
1958	0	0	Ki67+	 9344 21606
1959	0	0	Ki67+	 9365 21393
1960	0	0	Ki67+	 9369 21617
1961	0	0	Ki67+	 9374 21531
1962	0	0	Ki67+	 9404 21478
1963	0	0	Ki67+	 9427 21426
1964	0	0	Ki67+	 9512 21458
1965	0	0	Ki67+	 9522 21216
1966	0	0	Ki67+	 9525 21505
1967	0	0	Ki67+	 9530 21526
1968	0	0	Ki67+	 9544 21564
1969	0	0	Ki67+	 9554 21147
1970	0	0	Ki67+	 9559 21470
1971	0	0	Ki67+	 9560 21416
1972	0	0	Ki67+	 9572 21184
1973	0	0	Ki67+	 9572 21566
1974	0	0	Ki67+	 9573 21578
1975	0	0	Ki67+	 9580 21144
1976	0	0	Ki67+	 9581 21705
1977	0	0	Ki67+	 9582 21689
1978	0	0	Ki67+	 9583 21271
1979	0	0	Ki67+	 9592 21491
1980	0	0	Ki67+	 9593 21148
1981	0	0	Ki67+	 9601 21556
1982	0	0	Ki67+	 9605 21127
1983	0	0	Ki67+	 9612 21179
1984	0	0	Ki67+	 9615 21715
1985	0	0	Ki67+	 9620 21580
1986	0	0	Ki67+	 9623 21612
1987	0	0	Ki67+	 9624 21220
1988	0	0	Ki67+	 9628 21138
1989	0	0	Ki67+	 9628 21722
1990	0	0	Ki67+	 9630 21314
1991	0	0	Ki67+	 9631 21178
1992	0	0	Ki67+	 9632 21417
1993	0	0	Ki67+	 9638 21520
1994	0	0	Ki67+	 9641 21474
1995	0	0	Ki67+	 9642 21132
1996	0	0	Ki67+	 9643 21588
1997	0	0	Ki67+	 9646 21706
1998	0	0	Ki67+	 9657 21222
1999	0	0	Ki67+	 9662 21596
2000	0	0	Ki67+	 9669 21823
2001	0	0	Ki67+	 9671 21631
2002	0	0	Ki67+	 9671 21779
2003	0	0	Ki67+	 9682 21476
2004	0	0	Ki67+	 9686 21449
2005	0	0	Ki67+	 9690 21803
2006	0	0	Ki67+	 9697 21619
2007	0	0	Ki67+	 9699 21256
2008	0	0	Ki67+	 9708 21136
2009	0	0	Ki67+	 9708 21771
2010	0	0	Ki67+	 9716 21262
2011	0	0	Ki67+	 9731 21834
2012	0	0	Ki67+	 9732 21804
2013	0	0	Ki67+	 9744 21065
2014	0	0	Ki67+	 9747 21853
2015	0	0	Ki67+	 9748 21090
2016	0	0	Ki67+	 9751 21185
2017	0	0	Ki67+	 9753 21237
2018	0	0	Ki67+	 9758 21390
2019	0	0	Ki67+	 9764 21074
2020	0	0	Ki67+	 9764 21625
2021	0	0	Ki67+	 9777 21063
2022	0	0	Ki67+	 9785 21177
2023	0	0	Ki67+	 9787 21082
2024	0	0	Ki67+	 9804 21267
2025	0	0	Ki67+	 9806 21407
2026	0	0	Ki67+	 9812 21084
2027	0	0	Ki67+	 9812 21243
2028	0	0	Ki67+	 9827 21451
2029	0	0	Ki67+	 9827 21622
2030	0	0	Ki67+	 9833 21433
2031	0	0	Ki67+	 9835 21064
2032	0	0	Ki67+	 9864 21230
2033	0	0	Ki67+	 9106 22083
2034	0	0	Ki67+	 9110 22408
2035	0	0	Ki67+	 9121 22380
2036	0	0	Ki67+	 9126 22606
2037	0	0	Ki67+	 9135 22462
2038	0	0	Ki67+	 9148 22418
2039	0	0	Ki67+	 9161 22389
2040	0	0	Ki67+	 9174 22145
2041	0	0	Ki67+	 9182 21885
2042	0	0	Ki67+	 9203 22396
2043	0	0	Ki67+	 9216 22391
2044	0	0	Ki67+	 9218 22407
2045	0	0	Ki67+	 9220 22275
2046	0	0	Ki67+	 9232 22378
2047	0	0	Ki67+	 9251 22463
2048	0	0	Ki67+	 9251 22650
2049	0	0	Ki67+	 9318 22452
2050	0	0	Ki67+	 9334 22437
2051	0	0	Ki67+	 9342 22479
2052	0	0	Ki67+	 9346 22301
2053	0	0	Ki67+	 9356 22288
2054	0	0	Ki67+	 9358 22461
2055	0	0	Ki67+	 9359 22248
2056	0	0	Ki67+	 9359 22598
2057	0	0	Ki67+	 9365 22490
2058	0	0	Ki67+	 9374 22473
2059	0	0	Ki67+	 9441 22309
2060	0	0	Ki67+	 9453 22080
2061	0	0	Ki67+	 9454 21912
2062	0	0	Ki67+	 9486 22063
2063	0	0	Ki67+	 9487 22364
2064	0	0	Ki67+	 9488 22296
2065	0	0	Ki67+	 9492 22265
2066	0	0	Ki67+	 9494 22161
2067	0	0	Ki67+	 9504 21921
2068	0	0	Ki67+	 9505 22350
2069	0	0	Ki67+	 9514 22287
2070	0	0	Ki67+	 9515 22054
2071	0	0	Ki67+	 9520 22083
2072	0	0	Ki67+	 9521 21877
2073	0	0	Ki67+	 9524 22063
2074	0	0	Ki67+	 9529 22412
2075	0	0	Ki67+	 9531 22107
2076	0	0	Ki67+	 9533 21928
2077	0	0	Ki67+	 9533 22079
2078	0	0	Ki67+	 9545 22377
2079	0	0	Ki67+	 9551 22044
2080	0	0	Ki67+	 9554 21920
2081	0	0	Ki67+	 9554 21942
2082	0	0	Ki67+	 9578 22102
2083	0	0	Ki67+	 9579 22170
2084	0	0	Ki67+	 9581 22154
2085	0	0	Ki67+	 9589 21945
2086	0	0	Ki67+	 9589 22123
2087	0	0	Ki67+	 9609 22083
2088	0	0	Ki67+	 9609 22243
2089	0	0	Ki67+	 9610 22157
2090	0	0	Ki67+	 9616 22221
2091	0	0	Ki67+	 9622 21988
2092	0	0	Ki67+	 9635 21968
2093	0	0	Ki67+	 9643 22190
2094	0	0	Ki67+	 9661 21981
2095	0	0	Ki67+	 9676 21926
2096	0	0	Ki67+	 9682 21968
2097	0	0	Ki67+	 9697 21969
2098	0	0	Ki67+	 9745 21931
2099	0	0	Ki67+	 9762 22313
2100	0	0	Ki67+	 9772 21974
2101	0	0	Ki67+	 9476 23207
2102	0	0	Ki67+	 9490 22998
2103	0	0	Ki67+	 9897 23256
2104	0	0	Ki67+	 9166 23590
2105	0	0	Ki67+	 9253 23472
2106	0	0	Ki67+	 9639 23600
2107	0	0	Ki67+	 9865 23701
2108	0	0	Ki67+	 9290 25035
2109	0	0	Ki67+	 9820 24629
2110	0	0	Ki67+	 9500 25533
2111	0	0	Ki67+	 9503 25509
2112	0	0	Ki67+	 9698 25097
2113	0	0	Ki67+	 9181 26540
2114	0	0	Ki67+	 9300 26258
2115	0	0	Ki67+	 9306 26491
2116	0	0	Ki67+	 9371 26329
2117	0	0	Ki67+	 9378 26314
2118	0	0	Ki67+	 9460 26215
2119	0	0	Ki67+	 9466 26083
2120	0	0	Ki67+	 9519 26260
2121	0	0	Ki67+	 9553 26255
2122	0	0	Ki67+	 9589 26346
2123	0	0	Ki67+	 9604 26571
2124	0	0	Ki67+	 9812 25898
2125	0	0	Ki67+	 9217 26728
2126	0	0	Ki67+	 9229 26720
2127	0	0	Ki67+	 9283 27447
2128	0	0	Ki67+	 9315 26730
2129	0	0	Ki67+	 9375 27113
2130	0	0	Ki67+	 9376 27039
2131	0	0	Ki67+	 9383 27056
2132	0	0	Ki67+	 9387 27141
2133	0	0	Ki67+	 9393 26838
2134	0	0	Ki67+	 9416 27084
2135	0	0	Ki67+	 9450 27049
2136	0	0	Ki67+	 9488 27090
2137	0	0	Ki67+	 9499 26729
2138	0	0	Ki67+	 9539 26916
2139	0	0	Ki67+	 9543 26894
2140	0	0	Ki67+	 9554 27063
2141	0	0	Ki67+	 9609 27212
2142	0	0	Ki67+	 9722 27030
2143	0	0	Ki67+	 9771 27017
2144	0	0	Ki67+	 9778 27135
2145	0	0	Ki67+	 9781 26999
2146	0	0	Ki67+	 9824 27328
2147	0	0	Ki67+	 9867 27217
2148	0	0	Ki67+	 9878 27148
2149	0	0	Ki67+	 9879 27254
2150	0	0	Ki67+	 9884 27438
2151	0	0	Ki67+	 9897 26902
2152	0	0	Ki67+	 9291 27772
2153	0	0	Ki67+	 9318 27742
2154	0	0	Ki67+	 9438 27475
2155	0	0	Ki67+	 9441 28038
2156	0	0	Ki67+	 9443 28057
2157	0	0	Ki67+	 9561 28149
2158	0	0	Ki67+	 9611 27682
2159	0	0	Ki67+	 9660 28204
2160	0	0	Ki67+	 9719 27578
2161	0	0	Ki67+	 9721 27835
2162	0	0	Ki67+	 9743 28209
2163	0	0	Ki67+	 9748 28077
2164	0	0	Ki67+	 9841 27566
2165	0	0	Ki67+	 9850 27591
2166	0	0	Ki67+	 9864 27491
2167	0	0	Ki67+	 9892 27483
2168	0	0	Ki67+	 9478 28543
2169	0	0	Ki67+	 9479 28622
2170	0	0	Ki67+	 9565 28312
2171	0	0	Ki67+	 9578 28324
2172	0	0	Ki67+	 9636 28500
2173	0	0	Ki67+	 9646 28308
2174	0	0	Ki67+	 9653 28580
2175	0	0	Ki67+	 9699 28645
2176	0	0	Ki67+	 9711 28457
2177	0	0	Ki67+	 9720 28427
2178	0	0	Ki67+	 9806 28928
2179	0	0	Ki67+	 9308 29701
2180	0	0	Ki67+	 9397 29264
2181	0	0	Ki67+	 9404 29192
2182	0	0	Ki67+	 9427 29351
2183	0	0	Ki67+	 9476 29429
2184	0	0	Ki67+	 9503 29852
2185	0	0	Ki67+	 9508 29837
2186	0	0	Ki67+	 9512 29641
2187	0	0	Ki67+	 9517 29667
2188	0	0	Ki67+	 9776 29702
2189	0	0	Ki67+	 9296 30254
2190	0	0	Ki67+	 9481 29996
2191	0	0	Ki67+	 9499 30446
2192	0	0	Ki67+	 9522 30036
2193	0	0	Ki67+	 9577 29944
2194	0	0	Ki67+	 9640 30485
2195	0	0	Ki67+	 9640 30499
2196	0	0	Ki67+	 9671 30060
2197	0	0	Ki67+	 9682 30314
2198	0	0	Ki67+	 9682 30347
2199	0	0	Ki67+	 9683 30278
2200	0	0	Ki67+	 9726 30635
2201	0	0	Ki67+	 9198 31374
2202	0	0	Ki67+	 9205 30998
2203	0	0	Ki67+	 9377 31071
2204	0	0	Ki67+	 9612 31346
2205	0	0	Ki67+	 9725 30698
2206	0	0	Ki67+	 9746 31179
2207	0	0	Ki67+	 9231 31510
2208	0	0	Ki67+	 9232 31688
2209	0	0	Ki67+	 9505 31916
2210	0	0	Ki67+	 9710 31598
2211	0	0	Ki67+	 9848 32069
2212	0	0	Ki67+	 9853 32099
2213	0	0	Ki67+	 9131 32650
2214	0	0	Ki67+	 9179 32730
2215	0	0	Ki67+	 9252 33003
2216	0	0	Ki67+	 9692 32743
2217	0	0	Ki67+	 9865 32719
2218	0	0	Ki67+	 9876 32558
2219	0	0	Ki67+	 9155 33353
2220	0	0	Ki67+	 9205 33557
2221	0	0	Ki67+	 9519 33164
2222	0	0	Ki67+	 9521 33554
2223	0	0	Ki67+	 9681 33788
2224	0	0	Ki67+	 9704 33773
2225	0	0	Ki67+	 9755 33219
2226	0	0	Ki67+	 9756 33196
2227	0	0	Ki67+	 9826 33063
2228	0	0	Ki67+	 9156 34536
2229	0	0	Ki67+	 9213 34222
2230	0	0	Ki67+	 9225 34184
2231	0	0	Ki67+	 9229 34064
2232	0	0	Ki67+	 9448 34478
2233	0	0	Ki67+	 9776 34135
2234	0	0	Ki67+	 9808 33916
2235	0	0	Ki67+	 9811 33945
2236	0	0	Ki67+	 9832 33955
2237	0	0	Ki67+	 9892 34145
2238	0	0	Ki67+	 9166 35414
2239	0	0	Ki67+	 9249 34921
2240	0	0	Ki67+	 9338 35368
2241	0	0	Ki67+	 9404 35271
2242	0	0	Ki67+	 9433 35038
2243	0	0	Ki67+	 9590 35285
2244	0	0	Ki67+	 9698 35106
2245	0	0	Ki67+	 9851 34951
2246	0	0	Ki67+	 9853 34841
2247	0	0	Ki67+	 9344 36199
2248	0	0	Ki67+	 9465 35646
2249	0	0	Ki67+	 9524 36065
2250	0	0	Ki67+	 9532 36172
2251	0	0	Ki67+	 9762 35843
2252	0	0	Ki67+	 9851 36214
2253	0	0	Ki67+	 9198 36973
2254	0	0	Ki67+	 9637 36674
2255	0	0	Ki67+	 9743 36276
2256	0	0	Ki67+	 9772 36722
2257	0	0	Ki67+	 9287 37730
2258	0	0	Ki67+	 9348 37488
2259	0	0	Ki67+	 9391 37479
2260	0	0	Ki67+	 9544 37833
2261	0	0	Ki67+	 9606 37680
2262	0	0	Ki67+	 9652 37695
2263	0	0	Ki67+	 9703 37585
2264	0	0	Ki67+	 9719 37480
2265	0	0	Ki67+	 9764 37778
2266	0	0	Ki67+	 9799 37612
2267	0	0	Ki67+	 9801 37579
2268	0	0	Ki67+	 9878 37294
2269	0	0	Ki67+	 9398 38523
2270	0	0	Ki67+	 9410 38537
2271	0	0	Ki67+	 9423 38193
2272	0	0	Ki67+	 9457 38626
2273	0	0	Ki67+	 9459 38429
2274	0	0	Ki67+	 9460 38539
2275	0	0	Ki67+	 9484 38436
2276	0	0	Ki67+	 9493 38116
2277	0	0	Ki67+	 9507 38405
2278	0	0	Ki67+	 9522 37862
2279	0	0	Ki67+	 9523 38167
2280	0	0	Ki67+	 9588 38556
2281	0	0	Ki67+	 9621 38501
2282	0	0	Ki67+	 9656 38523
2283	0	0	Ki67+	 9663 38641
2284	0	0	Ki67+	 9669 38607
2285	0	0	Ki67+	 9693 38400
2286	0	0	Ki67+	 9708 37888
2287	0	0	Ki67+	 9725 38282
2288	0	0	Ki67+	 9757 38340
2289	0	0	Ki67+	 9757 38351
2290	0	0	Ki67+	 9784 38315
2291	0	0	Ki67+	 9788 38325
2292	0	0	Ki67+	 9799 38378
2293	0	0	Ki67+	 9808 38328
2294	0	0	Ki67+	 9810 38605
2295	0	0	Ki67+	 9816 38424
2296	0	0	Ki67+	 9821 38096
2297	0	0	Ki67+	 9835 38402
2298	0	0	Ki67+	 9863 38268
2299	0	0	Ki67+	 9878 38542
2300	0	0	Ki67+	 9881 37922
2301	0	0	Ki67+	 9144 38689
2302	0	0	Ki67+	 9164 39421
2303	0	0	Ki67+	 9216 39356
2304	0	0	Ki67+	 9233 38688
2305	0	0	Ki67+	 9239 39367
2306	0	0	Ki67+	 9245 39123
2307	0	0	Ki67+	 9269 39381
2308	0	0	Ki67+	 9271 39340
2309	0	0	Ki67+	 9321 38700
2310	0	0	Ki67+	 9357 39304
2311	0	0	Ki67+	 9392 38847
2312	0	0	Ki67+	 9447 39048
2313	0	0	Ki67+	 9454 39105
2314	0	0	Ki67+	 9504 39200
2315	0	0	Ki67+	 9509 39231
2316	0	0	Ki67+	 9544 38853
2317	0	0	Ki67+	 9548 39353
2318	0	0	Ki67+	 9553 39327
2319	0	0	Ki67+	 9563 39145
2320	0	0	Ki67+	 9580 38822
2321	0	0	Ki67+	 9626 39069
2322	0	0	Ki67+	 9650 38910
2323	0	0	Ki67+	 9655 38766
2324	0	0	Ki67+	 9669 38935
2325	0	0	Ki67+	 9672 38660
2326	0	0	Ki67+	 9676 38967
2327	0	0	Ki67+	 9723 38875
2328	0	0	Ki67+	 9750 39346
2329	0	0	Ki67+	 9768 39111
2330	0	0	Ki67+	 9809 38700
2331	0	0	Ki67+	 9821 39331
2332	0	0	Ki67+	 9864 38791
2333	0	0	Ki67+	 9357 39857
2334	0	0	Ki67+	 9462 39715
2335	0	0	Ki67+	 9522 39531
2336	0	0	Ki67+	 9559 40231
2337	0	0	Ki67+	 9641 39539
2338	0	0	Ki67+	 9662 39618
2339	0	0	Ki67+	 9665 39643
2340	0	0	Ki67+	 9311 40765
2341	0	0	Ki67+	 9539 40990
2342	0	0	Ki67+	 9746 40897
2343	0	0	Ki67+	 9773 40887
2344	0	0	Ki67+	 9800 40664
2345	0	0	Ki67+	 9806 40714
2346	0	0	Ki67+	 9136 41104
2347	0	0	Ki67+	 9815 41467
2348	0	0	Ki67+	 9873 41709
2349	0	0	Ki67+	 9880 41736
2350	0	0	Ki67+	 9268 42497
2351	0	0	Ki67+	 9626 42634
2352	0	0	Ki67+	 9694 41991
2353	0	0	Ki67+	 9801 43384
2354	0	0	Ki67+	 9849 43409
2355	0	0	Ki67+	 9857 43371
2356	0	0	Ki67+	 9234 43484
2357	0	0	Ki67+	 9235 43561
2358	0	0	Ki67+	 9272 43755
2359	0	0	Ki67+	 9323 43763
2360	0	0	Ki67+	 9761 43531
2361	0	0	Ki67+	 9766 43556
2362	0	0	Ki67+	 9792 43691
2363	0	0	Ki67+	 9792 43900
2364	0	0	Ki67+	 9793 43541
2365	0	0	Ki67+	 9811 43620
2366	0	0	Ki67+	 9831 43604
2367	0	0	Ki67+	 9840 43775
2368	0	0	Ki67+	 9873 43576
2369	0	0	Ki67+	 9881 43949
2370	0	0	Ki67+	 9897 43703
2371	0	0	Ki67+	 10389 14466
2372	0	0	Ki67+	 10460 14809
2373	0	0	Ki67+	 10528 15148
2374	0	0	Ki67+	 10598 15100
2375	0	0	Ki67+	 10634 14818
2376	0	0	Ki67+	 10644 14749
2377	0	0	Ki67+	 10692 15126
2378	0	0	Ki67+	 10694 14832
2379	0	0	Ki67+	 10070 15557
2380	0	0	Ki67+	 10074 15501
2381	0	0	Ki67+	 10147 15589
2382	0	0	Ki67+	 10247 15646
2383	0	0	Ki67+	 10346 15709
2384	0	0	Ki67+	 10349 15734
2385	0	0	Ki67+	 10567 15165
2386	0	0	Ki67+	 10585 15259
2387	0	0	Ki67+	 10643 15307
2388	0	0	Ki67+	 10663 15194
2389	0	0	Ki67+	 10686 15341
2390	0	0	Ki67+	 10698 15240
2391	0	0	Ki67+	 10700 15336
2392	0	0	Ki67+	 9975 16172
2393	0	0	Ki67+	 10196 16184
2394	0	0	Ki67+	 10264 16602
2395	0	0	Ki67+	 10271 16634
2396	0	0	Ki67+	 10344 16715
2397	0	0	Ki67+	 10358 16267
2398	0	0	Ki67+	 10375 16270
2399	0	0	Ki67+	 10386 16714
2400	0	0	Ki67+	 10499 16747
2401	0	0	Ki67+	 10452 17475
2402	0	0	Ki67+	 10508 16764
2403	0	0	Ki67+	 10606 16829
2404	0	0	Ki67+	 10660 17049
2405	0	0	Ki67+	 9905 17744
2406	0	0	Ki67+	 9948 17717
2407	0	0	Ki67+	 10422 17604
2408	0	0	Ki67+	 10487 17589
2409	0	0	Ki67+	 10611 18172
2410	0	0	Ki67+	 10680 17624
2411	0	0	Ki67+	 9924 18925
2412	0	0	Ki67+	 9977 18620
2413	0	0	Ki67+	 10007 19032
2414	0	0	Ki67+	 10014 18640
2415	0	0	Ki67+	 10028 19011
2416	0	0	Ki67+	 10059 19058
2417	0	0	Ki67+	 10068 18745
2418	0	0	Ki67+	 10068 18943
2419	0	0	Ki67+	 10075 18934
2420	0	0	Ki67+	 10093 18651
2421	0	0	Ki67+	 10123 18742
2422	0	0	Ki67+	 10143 19014
2423	0	0	Ki67+	 10144 19108
2424	0	0	Ki67+	 10149 18789
2425	0	0	Ki67+	 10154 19150
2426	0	0	Ki67+	 10177 19002
2427	0	0	Ki67+	 10201 18740
2428	0	0	Ki67+	 10245 18416
2429	0	0	Ki67+	 10258 18755
2430	0	0	Ki67+	 10289 18767
2431	0	0	Ki67+	 10292 19060
2432	0	0	Ki67+	 10318 19042
2433	0	0	Ki67+	 10323 19125
2434	0	0	Ki67+	 10329 18788
2435	0	0	Ki67+	 10344 18583
2436	0	0	Ki67+	 10352 19056
2437	0	0	Ki67+	 10361 19079
2438	0	0	Ki67+	 10381 18727
2439	0	0	Ki67+	 10398 19056
2440	0	0	Ki67+	 10404 18819
2441	0	0	Ki67+	 10406 19034
2442	0	0	Ki67+	 10415 18856
2443	0	0	Ki67+	 10425 18846
2444	0	0	Ki67+	 10436 19064
2445	0	0	Ki67+	 10443 19045
2446	0	0	Ki67+	 10446 19071
2447	0	0	Ki67+	 10453 18676
2448	0	0	Ki67+	 10465 18608
2449	0	0	Ki67+	 10465 19055
2450	0	0	Ki67+	 10467 19085
2451	0	0	Ki67+	 10473 18895
2452	0	0	Ki67+	 10475 18941
2453	0	0	Ki67+	 10476 19042
2454	0	0	Ki67+	 10479 18916
2455	0	0	Ki67+	 10481 18875
2456	0	0	Ki67+	 10488 18630
2457	0	0	Ki67+	 10492 19006
2458	0	0	Ki67+	 10502 18658
2459	0	0	Ki67+	 10503 19068
2460	0	0	Ki67+	 10506 18915
2461	0	0	Ki67+	 10509 18958
2462	0	0	Ki67+	 10519 19047
2463	0	0	Ki67+	 10524 19007
2464	0	0	Ki67+	 10525 18991
2465	0	0	Ki67+	 10532 19075
2466	0	0	Ki67+	 10534 18680
2467	0	0	Ki67+	 10536 19018
2468	0	0	Ki67+	 10539 18938
2469	0	0	Ki67+	 10539 18996
2470	0	0	Ki67+	 10542 18986
2471	0	0	Ki67+	 10543 18965
2472	0	0	Ki67+	 10550 18701
2473	0	0	Ki67+	 10551 19013
2474	0	0	Ki67+	 10556 18689
2475	0	0	Ki67+	 10560 19055
2476	0	0	Ki67+	 10562 18937
2477	0	0	Ki67+	 10563 19017
2478	0	0	Ki67+	 10563 19074
2479	0	0	Ki67+	 10570 19000
2480	0	0	Ki67+	 10572 19032
2481	0	0	Ki67+	 10579 19011
2482	0	0	Ki67+	 10580 19139
2483	0	0	Ki67+	 10582 18948
2484	0	0	Ki67+	 10588 19149
2485	0	0	Ki67+	 10595 19013
2486	0	0	Ki67+	 10596 18972
2487	0	0	Ki67+	 10596 19120
2488	0	0	Ki67+	 10603 19051
2489	0	0	Ki67+	 10606 19001
2490	0	0	Ki67+	 10612 18917
2491	0	0	Ki67+	 10612 19022
2492	0	0	Ki67+	 10623 18502
2493	0	0	Ki67+	 10630 18920
2494	0	0	Ki67+	 10632 18868
2495	0	0	Ki67+	 10636 19147
2496	0	0	Ki67+	 10642 18739
2497	0	0	Ki67+	 10644 18900
2498	0	0	Ki67+	 10645 18945
2499	0	0	Ki67+	 10646 18821
2500	0	0	Ki67+	 10651 18869
2501	0	0	Ki67+	 10663 18859
2502	0	0	Ki67+	 10669 18945
2503	0	0	Ki67+	 10680 18980
2504	0	0	Ki67+	 10681 18759
2505	0	0	Ki67+	 10685 18541
2506	0	0	Ki67+	 10687 18925
2507	0	0	Ki67+	 10691 18837
2508	0	0	Ki67+	 10691 18864
2509	0	0	Ki67+	 10694 18399
2510	0	0	Ki67+	 10696 18900
2511	0	0	Ki67+	 10700 18962
2512	0	0	Ki67+	 10053 19800
2513	0	0	Ki67+	 10148 19826
2514	0	0	Ki67+	 10157 19850
2515	0	0	Ki67+	 10168 19568
2516	0	0	Ki67+	 10193 19195
2517	0	0	Ki67+	 10212 19582
2518	0	0	Ki67+	 10228 19679
2519	0	0	Ki67+	 10238 19856
2520	0	0	Ki67+	 10247 19331
2521	0	0	Ki67+	 10253 19742
2522	0	0	Ki67+	 10272 19797
2523	0	0	Ki67+	 10289 19353
2524	0	0	Ki67+	 10292 19153
2525	0	0	Ki67+	 10303 19588
2526	0	0	Ki67+	 10322 19288
2527	0	0	Ki67+	 10322 19609
2528	0	0	Ki67+	 10328 19595
2529	0	0	Ki67+	 10341 19277
2530	0	0	Ki67+	 10341 19414
2531	0	0	Ki67+	 10344 19613
2532	0	0	Ki67+	 10349 19387
2533	0	0	Ki67+	 10359 19237
2534	0	0	Ki67+	 10359 19638
2535	0	0	Ki67+	 10361 19258
2536	0	0	Ki67+	 10361 19455
2537	0	0	Ki67+	 10370 19540
2538	0	0	Ki67+	 10380 19790
2539	0	0	Ki67+	 10381 19841
2540	0	0	Ki67+	 10383 19728
2541	0	0	Ki67+	 10384 19874
2542	0	0	Ki67+	 10385 19442
2543	0	0	Ki67+	 10386 19628
2544	0	0	Ki67+	 10390 19823
2545	0	0	Ki67+	 10393 19912
2546	0	0	Ki67+	 10397 19356
2547	0	0	Ki67+	 10398 19762
2548	0	0	Ki67+	 10402 19612
2549	0	0	Ki67+	 10402 19738
2550	0	0	Ki67+	 10406 19232
2551	0	0	Ki67+	 10407 19434
2552	0	0	Ki67+	 10416 19593
2553	0	0	Ki67+	 10418 19284
2554	0	0	Ki67+	 10421 19891
2555	0	0	Ki67+	 10423 19365
2556	0	0	Ki67+	 10426 19948
2557	0	0	Ki67+	 10432 19730
2558	0	0	Ki67+	 10433 19914
2559	0	0	Ki67+	 10437 19211
2560	0	0	Ki67+	 10439 19477
2561	0	0	Ki67+	 10442 19223
2562	0	0	Ki67+	 10442 19935
2563	0	0	Ki67+	 10446 19387
2564	0	0	Ki67+	 10448 19361
2565	0	0	Ki67+	 10452 19768
2566	0	0	Ki67+	 10455 19619
2567	0	0	Ki67+	 10463 19796
2568	0	0	Ki67+	 10464 19483
2569	0	0	Ki67+	 10484 19211
2570	0	0	Ki67+	 10485 19509
2571	0	0	Ki67+	 10486 19371
2572	0	0	Ki67+	 10486 19738
2573	0	0	Ki67+	 10488 19601
2574	0	0	Ki67+	 10493 19398
2575	0	0	Ki67+	 10496 19488
2576	0	0	Ki67+	 10496 19777
2577	0	0	Ki67+	 10506 19634
2578	0	0	Ki67+	 10509 19950
2579	0	0	Ki67+	 10514 19220
2580	0	0	Ki67+	 10515 19387
2581	0	0	Ki67+	 10521 19724
2582	0	0	Ki67+	 10521 19739
2583	0	0	Ki67+	 10522 19548
2584	0	0	Ki67+	 10523 19606
2585	0	0	Ki67+	 10536 19368
2586	0	0	Ki67+	 10539 19404
2587	0	0	Ki67+	 10539 19613
2588	0	0	Ki67+	 10540 19639
2589	0	0	Ki67+	 10547 19519
2590	0	0	Ki67+	 10549 19901
2591	0	0	Ki67+	 10550 19581
2592	0	0	Ki67+	 10550 19625
2593	0	0	Ki67+	 10552 19164
2594	0	0	Ki67+	 10552 19745
2595	0	0	Ki67+	 10560 19554
2596	0	0	Ki67+	 10561 19406
2597	0	0	Ki67+	 10569 19393
2598	0	0	Ki67+	 10570 19608
2599	0	0	Ki67+	 10572 19378
2600	0	0	Ki67+	 10576 19173
2601	0	0	Ki67+	 10584 19597
2602	0	0	Ki67+	 10590 19185
2603	0	0	Ki67+	 10593 19535
2604	0	0	Ki67+	 10595 19246
2605	0	0	Ki67+	 10601 19945
2606	0	0	Ki67+	 10606 19623
2607	0	0	Ki67+	 10610 19166
2608	0	0	Ki67+	 10613 19203
2609	0	0	Ki67+	 10613 19436
2610	0	0	Ki67+	 10623 19581
2611	0	0	Ki67+	 10623 19938
2612	0	0	Ki67+	 10630 19169
2613	0	0	Ki67+	 10634 19702
2614	0	0	Ki67+	 10636 19937
2615	0	0	Ki67+	 10649 19258
2616	0	0	Ki67+	 10653 19283
2617	0	0	Ki67+	 10659 19942
2618	0	0	Ki67+	 10661 19203
2619	0	0	Ki67+	 10661 19718
2620	0	0	Ki67+	 10662 19156
2621	0	0	Ki67+	 10677 19242
2622	0	0	Ki67+	 10686 19318
2623	0	0	Ki67+	 10690 19368
2624	0	0	Ki67+	 9928 20539
2625	0	0	Ki67+	 9944 20541
2626	0	0	Ki67+	 9955 20529
2627	0	0	Ki67+	 9969 20523
2628	0	0	Ki67+	 9980 20604
2629	0	0	Ki67+	 9985 20545
2630	0	0	Ki67+	 9991 20567
2631	0	0	Ki67+	 10002 20541
2632	0	0	Ki67+	 10015 20563
2633	0	0	Ki67+	 10029 20600
2634	0	0	Ki67+	 10066 20266
2635	0	0	Ki67+	 10083 20591
2636	0	0	Ki67+	 10087 20301
2637	0	0	Ki67+	 10099 20533
2638	0	0	Ki67+	 10103 20545
2639	0	0	Ki67+	 10116 20322
2640	0	0	Ki67+	 10134 20444
2641	0	0	Ki67+	 10139 20517
2642	0	0	Ki67+	 10158 20485
2643	0	0	Ki67+	 10163 20447
2644	0	0	Ki67+	 10163 20502
2645	0	0	Ki67+	 10174 20493
2646	0	0	Ki67+	 10187 20261
2647	0	0	Ki67+	 10190 20448
2648	0	0	Ki67+	 10203 20485
2649	0	0	Ki67+	 10209 20438
2650	0	0	Ki67+	 10228 20219
2651	0	0	Ki67+	 10254 20212
2652	0	0	Ki67+	 10257 20587
2653	0	0	Ki67+	 10285 20378
2654	0	0	Ki67+	 10312 20297
2655	0	0	Ki67+	 10312 20345
2656	0	0	Ki67+	 10313 20407
2657	0	0	Ki67+	 10322 20387
2658	0	0	Ki67+	 10328 20290
2659	0	0	Ki67+	 10332 20263
2660	0	0	Ki67+	 10335 20319
2661	0	0	Ki67+	 10341 20373
2662	0	0	Ki67+	 10344 20427
2663	0	0	Ki67+	 10347 20052
2664	0	0	Ki67+	 10359 20254
2665	0	0	Ki67+	 10362 20031
2666	0	0	Ki67+	 10372 20308
2667	0	0	Ki67+	 10374 20399
2668	0	0	Ki67+	 10375 20286
2669	0	0	Ki67+	 10375 20319
2670	0	0	Ki67+	 10379 20210
2671	0	0	Ki67+	 10380 20386
2672	0	0	Ki67+	 10384 20295
2673	0	0	Ki67+	 10386 20180
2674	0	0	Ki67+	 10386 20270
2675	0	0	Ki67+	 10395 20408
2676	0	0	Ki67+	 10400 20297
2677	0	0	Ki67+	 10408 20203
2678	0	0	Ki67+	 10429 20177
2679	0	0	Ki67+	 10437 20392
2680	0	0	Ki67+	 10455 19976
2681	0	0	Ki67+	 10459 20192
2682	0	0	Ki67+	 10461 19957
2683	0	0	Ki67+	 10463 20179
2684	0	0	Ki67+	 10483 19987
2685	0	0	Ki67+	 10486 20210
2686	0	0	Ki67+	 10507 20328
2687	0	0	Ki67+	 10512 20226
2688	0	0	Ki67+	 10519 20217
2689	0	0	Ki67+	 10532 19977
2690	0	0	Ki67+	 10539 19963
2691	0	0	Ki67+	 10546 20257
2692	0	0	Ki67+	 10607 19967
2693	0	0	Ki67+	 10660 20066
2694	0	0	Ki67+	 10090 21397
2695	0	0	Ki67+	 10280 20767
2696	0	0	Ki67+	 10350 21494
2697	0	0	Ki67+	 10360 21462
2698	0	0	Ki67+	 10435 20851
2699	0	0	Ki67+	 10436 21117
2700	0	0	Ki67+	 10074 21814
2701	0	0	Ki67+	 10132 21959
2702	0	0	Ki67+	 10227 21670
2703	0	0	Ki67+	 10242 22321
2704	0	0	Ki67+	 10269 21648
2705	0	0	Ki67+	 10418 22310
2706	0	0	Ki67+	 10540 22312
2707	0	0	Ki67+	 10540 22340
2708	0	0	Ki67+	 10547 22286
2709	0	0	Ki67+	 10556 22263
2710	0	0	Ki67+	 10577 22285
2711	0	0	Ki67+	 10580 21930
2712	0	0	Ki67+	 10589 21824
2713	0	0	Ki67+	 10595 22031
2714	0	0	Ki67+	 10599 21983
2715	0	0	Ki67+	 10614 21907
2716	0	0	Ki67+	 10615 21888
2717	0	0	Ki67+	 10637 22305
2718	0	0	Ki67+	 10637 22318
2719	0	0	Ki67+	 10675 22276
2720	0	0	Ki67+	 9924 22862
2721	0	0	Ki67+	 10112 22684
2722	0	0	Ki67+	 10152 22388
2723	0	0	Ki67+	 10237 22371
2724	0	0	Ki67+	 10247 22365
2725	0	0	Ki67+	 10535 22594
2726	0	0	Ki67+	 10553 22507
2727	0	0	Ki67+	 10572 22422
2728	0	0	Ki67+	 10585 22503
2729	0	0	Ki67+	 10598 22448
2730	0	0	Ki67+	 10602 22369
2731	0	0	Ki67+	 10602 22385
2732	0	0	Ki67+	 10635 22416
2733	0	0	Ki67+	 10330 23531
2734	0	0	Ki67+	 10312 24746
2735	0	0	Ki67+	 10676 24706
2736	0	0	Ki67+	 10260 24997
2737	0	0	Ki67+	 10322 25387
2738	0	0	Ki67+	 10324 25083
2739	0	0	Ki67+	 10429 25296
2740	0	0	Ki67+	 10455 25363
2741	0	0	Ki67+	 10456 25054
2742	0	0	Ki67+	 10489 24948
2743	0	0	Ki67+	 10491 25531
2744	0	0	Ki67+	 10509 24848
2745	0	0	Ki67+	 10522 25178
2746	0	0	Ki67+	 10531 25542
2747	0	0	Ki67+	 10583 25008
2748	0	0	Ki67+	 10597 25041
2749	0	0	Ki67+	 10605 25237
2750	0	0	Ki67+	 10695 24968
2751	0	0	Ki67+	 10033 25691
2752	0	0	Ki67+	 10063 26158
2753	0	0	Ki67+	 10069 26145
2754	0	0	Ki67+	 10201 25597
2755	0	0	Ki67+	 10210 26064
2756	0	0	Ki67+	 10212 25571
2757	0	0	Ki67+	 10241 25853
2758	0	0	Ki67+	 10250 26005
2759	0	0	Ki67+	 10313 25779
2760	0	0	Ki67+	 10316 25764
2761	0	0	Ki67+	 10359 26351
2762	0	0	Ki67+	 10376 26329
2763	0	0	Ki67+	 10417 26146
2764	0	0	Ki67+	 10437 25793
2765	0	0	Ki67+	 10494 25925
2766	0	0	Ki67+	 10556 25973
2767	0	0	Ki67+	 10564 25949
2768	0	0	Ki67+	 10012 27088
2769	0	0	Ki67+	 10021 27116
2770	0	0	Ki67+	 10029 27105
2771	0	0	Ki67+	 10063 26565
2772	0	0	Ki67+	 10074 26557
2773	0	0	Ki67+	 10092 26412
2774	0	0	Ki67+	 10157 26814
2775	0	0	Ki67+	 10208 26829
2776	0	0	Ki67+	 10252 26448
2777	0	0	Ki67+	 10291 26749
2778	0	0	Ki67+	 10408 26496
2779	0	0	Ki67+	 10414 26485
2780	0	0	Ki67+	 10415 27040
2781	0	0	Ki67+	 10441 26422
2782	0	0	Ki67+	 10442 26662
2783	0	0	Ki67+	 10449 26604
2784	0	0	Ki67+	 10452 26589
2785	0	0	Ki67+	 10488 26673
2786	0	0	Ki67+	 10620 26615
2787	0	0	Ki67+	 10651 26533
2788	0	0	Ki67+	 10667 26502
2789	0	0	Ki67+	 9918 27370
2790	0	0	Ki67+	 9938 27575
2791	0	0	Ki67+	 9942 27204
2792	0	0	Ki67+	 9961 27488
2793	0	0	Ki67+	 9969 27189
2794	0	0	Ki67+	 9979 27332
2795	0	0	Ki67+	 9982 27319
2796	0	0	Ki67+	 10090 27436
2797	0	0	Ki67+	 10096 27474
2798	0	0	Ki67+	 10134 27300
2799	0	0	Ki67+	 10217 27327
2800	0	0	Ki67+	 10217 27421
2801	0	0	Ki67+	 10233 27443
2802	0	0	Ki67+	 10237 27805
2803	0	0	Ki67+	 10344 27721
2804	0	0	Ki67+	 10357 27760
2805	0	0	Ki67+	 10364 27948
2806	0	0	Ki67+	 10379 27587
2807	0	0	Ki67+	 10394 27297
2808	0	0	Ki67+	 10437 27733
2809	0	0	Ki67+	 10534 27896
2810	0	0	Ki67+	 10545 27640
2811	0	0	Ki67+	 10553 27720
2812	0	0	Ki67+	 10556 27854
2813	0	0	Ki67+	 10565 27443
2814	0	0	Ki67+	 10635 27758
2815	0	0	Ki67+	 10637 27736
2816	0	0	Ki67+	 10641 27793
2817	0	0	Ki67+	 10643 27621
2818	0	0	Ki67+	 10645 27595
2819	0	0	Ki67+	 10649 27816
2820	0	0	Ki67+	 10654 27875
2821	0	0	Ki67+	 10663 27759
2822	0	0	Ki67+	 10142 28652
2823	0	0	Ki67+	 10261 28504
2824	0	0	Ki67+	 10263 28523
2825	0	0	Ki67+	 10279 28682
2826	0	0	Ki67+	 10315 28699
2827	0	0	Ki67+	 10324 28113
2828	0	0	Ki67+	 10325 28125
2829	0	0	Ki67+	 10370 28249
2830	0	0	Ki67+	 10438 28487
2831	0	0	Ki67+	 10464 28055
2832	0	0	Ki67+	 10480 28554
2833	0	0	Ki67+	 10490 28686
2834	0	0	Ki67+	 10491 28485
2835	0	0	Ki67+	 10556 28285
2836	0	0	Ki67+	 10560 28195
2837	0	0	Ki67+	 10570 28740
2838	0	0	Ki67+	 10572 28366
2839	0	0	Ki67+	 10585 28506
2840	0	0	Ki67+	 10660 28489
2841	0	0	Ki67+	 10670 28532
2842	0	0	Ki67+	 10674 28519
2843	0	0	Ki67+	 10694 27959
2844	0	0	Ki67+	 9920 29063
2845	0	0	Ki67+	 10060 28902
2846	0	0	Ki67+	 10149 28927
2847	0	0	Ki67+	 10153 29101
2848	0	0	Ki67+	 10159 29081
2849	0	0	Ki67+	 10186 29424
2850	0	0	Ki67+	 10244 29458
2851	0	0	Ki67+	 10294 29149
2852	0	0	Ki67+	 10297 29164
2853	0	0	Ki67+	 10309 28927
2854	0	0	Ki67+	 10310 29248
2855	0	0	Ki67+	 10311 29031
2856	0	0	Ki67+	 10326 28959
2857	0	0	Ki67+	 10404 29550
2858	0	0	Ki67+	 10406 29414
2859	0	0	Ki67+	 10406 29485
2860	0	0	Ki67+	 10416 28877
2861	0	0	Ki67+	 10422 28783
2862	0	0	Ki67+	 10432 29419
2863	0	0	Ki67+	 10435 29479
2864	0	0	Ki67+	 10446 28805
2865	0	0	Ki67+	 10485 28768
2866	0	0	Ki67+	 10492 28794
2867	0	0	Ki67+	 10503 29005
2868	0	0	Ki67+	 10507 29264
2869	0	0	Ki67+	 10523 29157
2870	0	0	Ki67+	 10525 29205
2871	0	0	Ki67+	 10533 29094
2872	0	0	Ki67+	 10571 29308
2873	0	0	Ki67+	 10573 29289
2874	0	0	Ki67+	 10606 29518
2875	0	0	Ki67+	 10615 29385
2876	0	0	Ki67+	 10621 29318
2877	0	0	Ki67+	 10688 28789
2878	0	0	Ki67+	 10702 28936
2879	0	0	Ki67+	 10015 30131
2880	0	0	Ki67+	 10046 30249
2881	0	0	Ki67+	 10061 30218
2882	0	0	Ki67+	 10072 30064
2883	0	0	Ki67+	 10080 29974
2884	0	0	Ki67+	 10106 29956
2885	0	0	Ki67+	 10193 30226
2886	0	0	Ki67+	 10215 30194
2887	0	0	Ki67+	 10243 29852
2888	0	0	Ki67+	 10244 29831
2889	0	0	Ki67+	 10255 30336
2890	0	0	Ki67+	 10258 29650
2891	0	0	Ki67+	 10308 30280
2892	0	0	Ki67+	 10311 30297
2893	0	0	Ki67+	 10322 30218
2894	0	0	Ki67+	 10324 29684
2895	0	0	Ki67+	 10376 30101
2896	0	0	Ki67+	 10379 30349
2897	0	0	Ki67+	 10394 30185
2898	0	0	Ki67+	 10410 29929
2899	0	0	Ki67+	 10419 29624
2900	0	0	Ki67+	 10426 29567
2901	0	0	Ki67+	 10445 30196
2902	0	0	Ki67+	 10445 30264
2903	0	0	Ki67+	 10471 30042
2904	0	0	Ki67+	 10472 29975
2905	0	0	Ki67+	 10472 30273
2906	0	0	Ki67+	 10519 29952
2907	0	0	Ki67+	 10526 29926
2908	0	0	Ki67+	 10528 30169
2909	0	0	Ki67+	 10539 29738
2910	0	0	Ki67+	 10551 29883
2911	0	0	Ki67+	 10556 30090
2912	0	0	Ki67+	 10587 30109
2913	0	0	Ki67+	 10588 30092
2914	0	0	Ki67+	 10588 30321
2915	0	0	Ki67+	 10590 30339
2916	0	0	Ki67+	 10597 29595
2917	0	0	Ki67+	 10612 30170
2918	0	0	Ki67+	 10626 30181
2919	0	0	Ki67+	 10627 30304
2920	0	0	Ki67+	 10634 29567
2921	0	0	Ki67+	 10649 30266
2922	0	0	Ki67+	 10653 29969
2923	0	0	Ki67+	 10657 30056
2924	0	0	Ki67+	 10668 29894
2925	0	0	Ki67+	 10681 29871
2926	0	0	Ki67+	 9917 30787
2927	0	0	Ki67+	 9920 30739
2928	0	0	Ki67+	 9967 30493
2929	0	0	Ki67+	 9975 30426
2930	0	0	Ki67+	 9990 30533
2931	0	0	Ki67+	 10020 30357
2932	0	0	Ki67+	 10048 30501
2933	0	0	Ki67+	 10070 30435
2934	0	0	Ki67+	 10092 30574
2935	0	0	Ki67+	 10095 30601
2936	0	0	Ki67+	 10117 30625
2937	0	0	Ki67+	 10135 30842
2938	0	0	Ki67+	 10172 30409
2939	0	0	Ki67+	 10175 30748
2940	0	0	Ki67+	 10177 30484
2941	0	0	Ki67+	 10196 30563
2942	0	0	Ki67+	 10207 30658
2943	0	0	Ki67+	 10223 30592
2944	0	0	Ki67+	 10245 31037
2945	0	0	Ki67+	 10251 30603
2946	0	0	Ki67+	 10282 30866
2947	0	0	Ki67+	 10356 31050
2948	0	0	Ki67+	 10369 30930
2949	0	0	Ki67+	 10379 30520
2950	0	0	Ki67+	 10406 30557
2951	0	0	Ki67+	 10414 31128
2952	0	0	Ki67+	 10446 30367
2953	0	0	Ki67+	 10446 30751
2954	0	0	Ki67+	 10459 30812
2955	0	0	Ki67+	 10508 30610
2956	0	0	Ki67+	 10532 31075
2957	0	0	Ki67+	 10537 31052
2958	0	0	Ki67+	 10538 30972
2959	0	0	Ki67+	 10557 30383
2960	0	0	Ki67+	 10557 30644
2961	0	0	Ki67+	 10567 30824
2962	0	0	Ki67+	 10568 30716
2963	0	0	Ki67+	 10570 31027
2964	0	0	Ki67+	 10572 30893
2965	0	0	Ki67+	 10579 30446
2966	0	0	Ki67+	 10588 30883
2967	0	0	Ki67+	 10603 30480
2968	0	0	Ki67+	 10606 30408
2969	0	0	Ki67+	 10620 30406
2970	0	0	Ki67+	 10620 31111
2971	0	0	Ki67+	 10640 31143
2972	0	0	Ki67+	 10648 30641
2973	0	0	Ki67+	 10650 30654
2974	0	0	Ki67+	 10664 30749
2975	0	0	Ki67+	 10665 30768
2976	0	0	Ki67+	 10684 30830
2977	0	0	Ki67+	 9983 31370
2978	0	0	Ki67+	 10139 31366
2979	0	0	Ki67+	 10143 31314
2980	0	0	Ki67+	 10275 31175
2981	0	0	Ki67+	 10291 31629
2982	0	0	Ki67+	 10291 31654
2983	0	0	Ki67+	 10294 31221
2984	0	0	Ki67+	 10303 31658
2985	0	0	Ki67+	 10309 31391
2986	0	0	Ki67+	 10315 31453
2987	0	0	Ki67+	 10315 31483
2988	0	0	Ki67+	 10321 31607
2989	0	0	Ki67+	 10330 31670
2990	0	0	Ki67+	 10391 31655
2991	0	0	Ki67+	 10392 31399
2992	0	0	Ki67+	 10409 31508
2993	0	0	Ki67+	 10518 31221
2994	0	0	Ki67+	 10524 31785
2995	0	0	Ki67+	 10556 31383
2996	0	0	Ki67+	 10561 31340
2997	0	0	Ki67+	 10561 31401
2998	0	0	Ki67+	 10577 31544
2999	0	0	Ki67+	 10585 31564
3000	0	0	Ki67+	 10614 31544
3001	0	0	Ki67+	 10622 31613
3002	0	0	Ki67+	 10631 31387
3003	0	0	Ki67+	 10634 31711
3004	0	0	Ki67+	 10646 31307
3005	0	0	Ki67+	 10652 31736
3006	0	0	Ki67+	 10668 31745
3007	0	0	Ki67+	 10674 31819
3008	0	0	Ki67+	 10675 31763
3009	0	0	Ki67+	 10690 31605
3010	0	0	Ki67+	 10702 31459
3011	0	0	Ki67+	 9944 32336
3012	0	0	Ki67+	 10075 32367
3013	0	0	Ki67+	 10162 32093
3014	0	0	Ki67+	 10181 32178
3015	0	0	Ki67+	 10194 32178
3016	0	0	Ki67+	 10226 32334
3017	0	0	Ki67+	 10226 32362
3018	0	0	Ki67+	 10227 32422
3019	0	0	Ki67+	 10231 32310
3020	0	0	Ki67+	 10252 32093
3021	0	0	Ki67+	 10257 32594
3022	0	0	Ki67+	 10271 32181
3023	0	0	Ki67+	 10280 32291
3024	0	0	Ki67+	 10324 32227
3025	0	0	Ki67+	 10327 32240
3026	0	0	Ki67+	 10377 32377
3027	0	0	Ki67+	 10392 32331
3028	0	0	Ki67+	 10419 32331
3029	0	0	Ki67+	 10446 32349
3030	0	0	Ki67+	 10489 32638
3031	0	0	Ki67+	 10490 32095
3032	0	0	Ki67+	 10494 32064
3033	0	0	Ki67+	 10545 32471
3034	0	0	Ki67+	 10551 32254
3035	0	0	Ki67+	 10138 33454
3036	0	0	Ki67+	 10175 33415
3037	0	0	Ki67+	 10191 33284
3038	0	0	Ki67+	 10206 32776
3039	0	0	Ki67+	 10291 33280
3040	0	0	Ki67+	 10296 32967
3041	0	0	Ki67+	 10320 33313
3042	0	0	Ki67+	 10325 33418
3043	0	0	Ki67+	 10406 32789
3044	0	0	Ki67+	 10407 33233
3045	0	0	Ki67+	 10425 33113
3046	0	0	Ki67+	 10439 33523
3047	0	0	Ki67+	 10470 33416
3048	0	0	Ki67+	 10475 33532
3049	0	0	Ki67+	 10477 33174
3050	0	0	Ki67+	 10499 33255
3051	0	0	Ki67+	 10553 32830
3052	0	0	Ki67+	 10622 33531
3053	0	0	Ki67+	 10668 32982
3054	0	0	Ki67+	 10695 32778
3055	0	0	Ki67+	 10703 32766
3056	0	0	Ki67+	 9906 33773
3057	0	0	Ki67+	 9928 34298
3058	0	0	Ki67+	 10006 34167
3059	0	0	Ki67+	 10008 34144
3060	0	0	Ki67+	 10085 34251
3061	0	0	Ki67+	 10165 33555
3062	0	0	Ki67+	 10354 33744
3063	0	0	Ki67+	 10507 34049
3064	0	0	Ki67+	 10591 33949
3065	0	0	Ki67+	 10690 33883
3066	0	0	Ki67+	 9946 35125
3067	0	0	Ki67+	 10256 35019
3068	0	0	Ki67+	 10301 34353
3069	0	0	Ki67+	 10304 34446
3070	0	0	Ki67+	 10393 34820
3071	0	0	Ki67+	 10467 34548
3072	0	0	Ki67+	 10540 35036
3073	0	0	Ki67+	 10559 34553
3074	0	0	Ki67+	 10612 34527
3075	0	0	Ki67+	 10667 34549
3076	0	0	Ki67+	 10674 34609
3077	0	0	Ki67+	 9956 35169
3078	0	0	Ki67+	 10088 35600
3079	0	0	Ki67+	 10272 35263
3080	0	0	Ki67+	 10353 35760
3081	0	0	Ki67+	 10448 35440
3082	0	0	Ki67+	 10473 35787
3083	0	0	Ki67+	 10518 35913
3084	0	0	Ki67+	 10527 35232
3085	0	0	Ki67+	 10136 36502
3086	0	0	Ki67+	 10201 36106
3087	0	0	Ki67+	 10229 36267
3088	0	0	Ki67+	 10264 36526
3089	0	0	Ki67+	 10349 36433
3090	0	0	Ki67+	 10372 35953
3091	0	0	Ki67+	 10378 36174
3092	0	0	Ki67+	 10463 36061
3093	0	0	Ki67+	 10489 36468
3094	0	0	Ki67+	 10528 36387
3095	0	0	Ki67+	 10554 36721
3096	0	0	Ki67+	 10636 36665
3097	0	0	Ki67+	 9922 37422
3098	0	0	Ki67+	 9954 37433
3099	0	0	Ki67+	 10106 37371
3100	0	0	Ki67+	 10116 36980
3101	0	0	Ki67+	 10214 37187
3102	0	0	Ki67+	 10306 36779
3103	0	0	Ki67+	 10397 37090
3104	0	0	Ki67+	 10479 36756
3105	0	0	Ki67+	 10504 37529
3106	0	0	Ki67+	 10542 37193
3107	0	0	Ki67+	 10547 37204
3108	0	0	Ki67+	 10550 37252
3109	0	0	Ki67+	 10555 37184
3110	0	0	Ki67+	 10556 37275
3111	0	0	Ki67+	 10565 36954
3112	0	0	Ki67+	 10590 36819
3113	0	0	Ki67+	 10601 36880
3114	0	0	Ki67+	 10602 36890
3115	0	0	Ki67+	 10605 36900
3116	0	0	Ki67+	 10607 36813
3117	0	0	Ki67+	 10609 36827
3118	0	0	Ki67+	 10614 37009
3119	0	0	Ki67+	 10647 37270
3120	0	0	Ki67+	 10677 37167
3121	0	0	Ki67+	 10696 37203
3122	0	0	Ki67+	 9950 37567
3123	0	0	Ki67+	 10003 37899
3124	0	0	Ki67+	 10011 37915
3125	0	0	Ki67+	 10058 38193
3126	0	0	Ki67+	 10061 38173
3127	0	0	Ki67+	 10063 38242
3128	0	0	Ki67+	 10063 38277
3129	0	0	Ki67+	 10087 38343
3130	0	0	Ki67+	 10107 38265
3131	0	0	Ki67+	 10110 38341
3132	0	0	Ki67+	 10114 38298
3133	0	0	Ki67+	 10120 38163
3134	0	0	Ki67+	 10130 38154
3135	0	0	Ki67+	 10138 37881
3136	0	0	Ki67+	 10141 38273
3137	0	0	Ki67+	 10148 38238
3138	0	0	Ki67+	 10153 38013
3139	0	0	Ki67+	 10196 38304
3140	0	0	Ki67+	 10201 37909
3141	0	0	Ki67+	 10211 37865
3142	0	0	Ki67+	 10222 38064
3143	0	0	Ki67+	 10229 38193
3144	0	0	Ki67+	 10233 38064
3145	0	0	Ki67+	 10260 37774
3146	0	0	Ki67+	 10272 37843
3147	0	0	Ki67+	 10278 37865
3148	0	0	Ki67+	 10283 38151
3149	0	0	Ki67+	 10286 38180
3150	0	0	Ki67+	 10309 38122
3151	0	0	Ki67+	 10316 38072
3152	0	0	Ki67+	 10317 38084
3153	0	0	Ki67+	 10320 37946
3154	0	0	Ki67+	 10322 38244
3155	0	0	Ki67+	 10332 37908
3156	0	0	Ki67+	 10349 38039
3157	0	0	Ki67+	 10351 37800
3158	0	0	Ki67+	 10367 38033
3159	0	0	Ki67+	 10373 37995
3160	0	0	Ki67+	 10384 37850
3161	0	0	Ki67+	 10384 38218
3162	0	0	Ki67+	 10396 38290
3163	0	0	Ki67+	 10397 37837
3164	0	0	Ki67+	 10428 37879
3165	0	0	Ki67+	 10440 37848
3166	0	0	Ki67+	 10447 37738
3167	0	0	Ki67+	 10452 37750
3168	0	0	Ki67+	 10470 37674
3169	0	0	Ki67+	 10548 38080
3170	0	0	Ki67+	 10572 37824
3171	0	0	Ki67+	 10587 38108
3172	0	0	Ki67+	 10598 37650
3173	0	0	Ki67+	 10607 37558
3174	0	0	Ki67+	 10610 37820
3175	0	0	Ki67+	 10620 37872
3176	0	0	Ki67+	 10627 38212
3177	0	0	Ki67+	 10633 37902
3178	0	0	Ki67+	 10648 38209
3179	0	0	Ki67+	 10655 37900
3180	0	0	Ki67+	 10659 37936
3181	0	0	Ki67+	 10659 38219
3182	0	0	Ki67+	 10669 37910
3183	0	0	Ki67+	 10685 38152
3184	0	0	Ki67+	 10685 38289
3185	0	0	Ki67+	 10693 37710
3186	0	0	Ki67+	 10696 37928
3187	0	0	Ki67+	 9929 38590
3188	0	0	Ki67+	 9941 39077
3189	0	0	Ki67+	 9991 39141
3190	0	0	Ki67+	 10003 38711
3191	0	0	Ki67+	 10023 39095
3192	0	0	Ki67+	 10034 38899
3193	0	0	Ki67+	 10037 38533
3194	0	0	Ki67+	 10053 38598
3195	0	0	Ki67+	 10069 38785
3196	0	0	Ki67+	 10107 38823
3197	0	0	Ki67+	 10117 38460
3198	0	0	Ki67+	 10132 38353
3199	0	0	Ki67+	 10133 38429
3200	0	0	Ki67+	 10144 38491
3201	0	0	Ki67+	 10158 39148
3202	0	0	Ki67+	 10162 38382
3203	0	0	Ki67+	 10168 38425
3204	0	0	Ki67+	 10181 38374
3205	0	0	Ki67+	 10192 39110
3206	0	0	Ki67+	 10213 38418
3207	0	0	Ki67+	 10217 38359
3208	0	0	Ki67+	 10228 38587
3209	0	0	Ki67+	 10239 38436
3210	0	0	Ki67+	 10242 38549
3211	0	0	Ki67+	 10257 38397
3212	0	0	Ki67+	 10278 38585
3213	0	0	Ki67+	 10294 38614
3214	0	0	Ki67+	 10309 38591
3215	0	0	Ki67+	 10327 38948
3216	0	0	Ki67+	 10328 38897
3217	0	0	Ki67+	 10339 38983
3218	0	0	Ki67+	 10356 38490
3219	0	0	Ki67+	 10359 38912
3220	0	0	Ki67+	 10373 38853
3221	0	0	Ki67+	 10379 38895
3222	0	0	Ki67+	 10390 38652
3223	0	0	Ki67+	 10392 38528
3224	0	0	Ki67+	 10408 38471
3225	0	0	Ki67+	 10429 38612
3226	0	0	Ki67+	 10433 38749
3227	0	0	Ki67+	 10435 38534
3228	0	0	Ki67+	 10444 38561
3229	0	0	Ki67+	 10455 38662
3230	0	0	Ki67+	 10458 39129
3231	0	0	Ki67+	 10468 39142
3232	0	0	Ki67+	 10507 39106
3233	0	0	Ki67+	 10513 39127
3234	0	0	Ki67+	 10526 38635
3235	0	0	Ki67+	 10543 38820
3236	0	0	Ki67+	 10553 38664
3237	0	0	Ki67+	 10589 38399
3238	0	0	Ki67+	 10606 38549
3239	0	0	Ki67+	 10606 38950
3240	0	0	Ki67+	 10607 38372
3241	0	0	Ki67+	 10623 38495
3242	0	0	Ki67+	 10626 38625
3243	0	0	Ki67+	 10627 38608
3244	0	0	Ki67+	 10638 38530
3245	0	0	Ki67+	 10643 38592
3246	0	0	Ki67+	 10649 38957
3247	0	0	Ki67+	 10654 38656
3248	0	0	Ki67+	 10663 38618
3249	0	0	Ki67+	 10682 39010
3250	0	0	Ki67+	 9910 39737
3251	0	0	Ki67+	 9921 39775
3252	0	0	Ki67+	 9932 39155
3253	0	0	Ki67+	 9972 39166
3254	0	0	Ki67+	 9997 39817
3255	0	0	Ki67+	 10004 39157
3256	0	0	Ki67+	 10004 39798
3257	0	0	Ki67+	 10153 39347
3258	0	0	Ki67+	 10170 39160
3259	0	0	Ki67+	 10173 39758
3260	0	0	Ki67+	 10177 39174
3261	0	0	Ki67+	 10218 39675
3262	0	0	Ki67+	 10234 39656
3263	0	0	Ki67+	 10250 39578
3264	0	0	Ki67+	 10255 39666
3265	0	0	Ki67+	 10258 39586
3266	0	0	Ki67+	 10258 39762
3267	0	0	Ki67+	 10273 39558
3268	0	0	Ki67+	 10273 39623
3269	0	0	Ki67+	 10281 39164
3270	0	0	Ki67+	 10283 39871
3271	0	0	Ki67+	 10284 39559
3272	0	0	Ki67+	 10287 39242
3273	0	0	Ki67+	 10289 39614
3274	0	0	Ki67+	 10334 39348
3275	0	0	Ki67+	 10399 39934
3276	0	0	Ki67+	 10406 39350
3277	0	0	Ki67+	 10416 39181
3278	0	0	Ki67+	 10463 39346
3279	0	0	Ki67+	 10471 39860
3280	0	0	Ki67+	 10479 39235
3281	0	0	Ki67+	 10495 39213
3282	0	0	Ki67+	 10500 39843
3283	0	0	Ki67+	 10502 39161
3284	0	0	Ki67+	 10509 39239
3285	0	0	Ki67+	 10517 39211
3286	0	0	Ki67+	 10522 39172
3287	0	0	Ki67+	 10532 39207
3288	0	0	Ki67+	 10537 39189
3289	0	0	Ki67+	 10551 39215
3290	0	0	Ki67+	 10556 39524
3291	0	0	Ki67+	 10573 39210
3292	0	0	Ki67+	 10591 39490
3293	0	0	Ki67+	 10651 39493
3294	0	0	Ki67+	 10656 39212
3295	0	0	Ki67+	 10673 39225
3296	0	0	Ki67+	 10675 39203
3297	0	0	Ki67+	 10700 39777
3298	0	0	Ki67+	 9907 40306
3299	0	0	Ki67+	 9938 40514
3300	0	0	Ki67+	 9960 40485
3301	0	0	Ki67+	 9967 40539
3302	0	0	Ki67+	 9983 40479
3303	0	0	Ki67+	 9986 40502
3304	0	0	Ki67+	 10014 40026
3305	0	0	Ki67+	 10054 40556
3306	0	0	Ki67+	 10143 40473
3307	0	0	Ki67+	 10148 40491
3308	0	0	Ki67+	 10303 40189
3309	0	0	Ki67+	 10432 40128
3310	0	0	Ki67+	 10512 40097
3311	0	0	Ki67+	 10548 40102
3312	0	0	Ki67+	 10631 40368
3313	0	0	Ki67+	 10648 40326
3314	0	0	Ki67+	 10650 40281
3315	0	0	Ki67+	 10695 40302
3316	0	0	Ki67+	 9983 41040
3317	0	0	Ki67+	 10025 41107
3318	0	0	Ki67+	 10039 41107
3319	0	0	Ki67+	 10203 40924
3320	0	0	Ki67+	 10339 41068
3321	0	0	Ki67+	 10542 41360
3322	0	0	Ki67+	 10577 41037
3323	0	0	Ki67+	 10644 40816
3324	0	0	Ki67+	 10649 40802
3325	0	0	Ki67+	 9911 42057
3326	0	0	Ki67+	 9933 42051
3327	0	0	Ki67+	 9967 41687
3328	0	0	Ki67+	 9968 42077
3329	0	0	Ki67+	 9981 42017
3330	0	0	Ki67+	 10147 42141
3331	0	0	Ki67+	 10328 42173
3332	0	0	Ki67+	 10363 41912
3333	0	0	Ki67+	 10411 42164
3334	0	0	Ki67+	 10477 41978
3335	0	0	Ki67+	 10489 41913
3336	0	0	Ki67+	 10525 41939
3337	0	0	Ki67+	 10565 42078
3338	0	0	Ki67+	 10582 41706
3339	0	0	Ki67+	 10595 41701
3340	0	0	Ki67+	 10339 42800
3341	0	0	Ki67+	 10367 43066
3342	0	0	Ki67+	 10386 42978
3343	0	0	Ki67+	 10407 43040
3344	0	0	Ki67+	 10409 42891
3345	0	0	Ki67+	 10425 42593
3346	0	0	Ki67+	 10506 43006
3347	0	0	Ki67+	 10535 42649
3348	0	0	Ki67+	 10626 43141
3349	0	0	Ki67+	 10689 42954
3350	0	0	Ki67+	 9909 43685
3351	0	0	Ki67+	 9935 43814
3352	0	0	Ki67+	 9989 43659
3353	0	0	Ki67+	 10002 43283
3354	0	0	Ki67+	 10005 43326
3355	0	0	Ki67+	 10031 43451
3356	0	0	Ki67+	 10043 43618
3357	0	0	Ki67+	 10081 43686
3358	0	0	Ki67+	 10106 43544
3359	0	0	Ki67+	 10131 43510
3360	0	0	Ki67+	 10160 43691
3361	0	0	Ki67+	 10198 43398
3362	0	0	Ki67+	 10200 43691
3363	0	0	Ki67+	 10222 43640
3364	0	0	Ki67+	 10236 43572
3365	0	0	Ki67+	 10248 43337
3366	0	0	Ki67+	 10269 43281
3367	0	0	Ki67+	 10287 43640
3368	0	0	Ki67+	 10340 43895
3369	0	0	Ki67+	 10355 43473
3370	0	0	Ki67+	 10383 43593
3371	0	0	Ki67+	 10407 43181
3372	0	0	Ki67+	 10423 43528
3373	0	0	Ki67+	 10425 43204
3374	0	0	Ki67+	 10425 43237
3375	0	0	Ki67+	 10446 43564
3376	0	0	Ki67+	 10450 43759
3377	0	0	Ki67+	 10477 43852
3378	0	0	Ki67+	 10490 43359
3379	0	0	Ki67+	 10506 43663
3380	0	0	Ki67+	 10519 43170
3381	0	0	Ki67+	 10519 43246
3382	0	0	Ki67+	 10519 43256
3383	0	0	Ki67+	 10523 43510
3384	0	0	Ki67+	 10524 43621
3385	0	0	Ki67+	 10528 43300
3386	0	0	Ki67+	 10554 43163
3387	0	0	Ki67+	 10575 43424
3388	0	0	Ki67+	 10582 43600
3389	0	0	Ki67+	 10586 43877
3390	0	0	Ki67+	 10608 43831
3391	0	0	Ki67+	 10609 43844
3392	0	0	Ki67+	 10628 43572
3393	0	0	Ki67+	 10634 43670
3394	0	0	Ki67+	 10655 43516
3395	0	0	Ki67+	 10660 43746
3396	0	0	Ki67+	 10661 43409
3397	0	0	Ki67+	 10663 43617
3398	0	0	Ki67+	 10682 43837
3399	0	0	Ki67+	 10685 43154
3400	0	0	Ki67+	 10703 43250
3401	0	0	Ki67+	 10325 43989
3402	0	0	Ki67+	 10467 44024
3403	0	0	Ki67+	 10494 43998
3404	0	0	Ki67+	 10513 43999
3405	0	0	Ki67+	 10647 44005
3406	0	0	Ki67+	 10662 43978
3407	0	0	Ki67+	 10881 14353
3408	0	0	Ki67+	 11157 14436
3409	0	0	Ki67+	 11166 14488
3410	0	0	Ki67+	 10708 15217
3411	0	0	Ki67+	 10713 15078
3412	0	0	Ki67+	 10724 14840
3413	0	0	Ki67+	 10761 14745
3414	0	0	Ki67+	 10767 14802
3415	0	0	Ki67+	 10821 14975
3416	0	0	Ki67+	 10827 15071
3417	0	0	Ki67+	 10867 15048
3418	0	0	Ki67+	 10946 15068
3419	0	0	Ki67+	 10954 14899
3420	0	0	Ki67+	 11378 14593
3421	0	0	Ki67+	 11463 15175
3422	0	0	Ki67+	 10732 15356
3423	0	0	Ki67+	 10763 15377
3424	0	0	Ki67+	 10849 15964
3425	0	0	Ki67+	 10989 16026
3426	0	0	Ki67+	 11044 16041
3427	0	0	Ki67+	 11218 15725
3428	0	0	Ki67+	 11234 15732
3429	0	0	Ki67+	 11271 15933
3430	0	0	Ki67+	 11355 16133
3431	0	0	Ki67+	 11383 16063
3432	0	0	Ki67+	 11415 15772
3433	0	0	Ki67+	 11445 15987
3434	0	0	Ki67+	 11487 15450
3435	0	0	Ki67+	 11490 15881
3436	0	0	Ki67+	 10820 16250
3437	0	0	Ki67+	 10861 16192
3438	0	0	Ki67+	 10984 16295
3439	0	0	Ki67+	 10996 16695
3440	0	0	Ki67+	 11017 16726
3441	0	0	Ki67+	 11031 16314
3442	0	0	Ki67+	 11061 16730
3443	0	0	Ki67+	 11144 16523
3444	0	0	Ki67+	 11195 16743
3445	0	0	Ki67+	 11200 16251
3446	0	0	Ki67+	 11220 16163
3447	0	0	Ki67+	 11220 16188
3448	0	0	Ki67+	 11237 16233
3449	0	0	Ki67+	 11263 16234
3450	0	0	Ki67+	 11267 16458
3451	0	0	Ki67+	 11273 16659
3452	0	0	Ki67+	 11293 16276
3453	0	0	Ki67+	 11297 16440
3454	0	0	Ki67+	 11299 16644
3455	0	0	Ki67+	 11306 16285
3456	0	0	Ki67+	 11320 16317
3457	0	0	Ki67+	 11346 16346
3458	0	0	Ki67+	 11347 16459
3459	0	0	Ki67+	 11349 16816
3460	0	0	Ki67+	 11355 16390
3461	0	0	Ki67+	 11365 16725
3462	0	0	Ki67+	 11369 16696
3463	0	0	Ki67+	 11374 16446
3464	0	0	Ki67+	 11376 16877
3465	0	0	Ki67+	 11379 16812
3466	0	0	Ki67+	 11400 16766
3467	0	0	Ki67+	 11425 16249
3468	0	0	Ki67+	 11438 16296
3469	0	0	Ki67+	 11438 16350
3470	0	0	Ki67+	 11440 16331
3471	0	0	Ki67+	 11456 16397
3472	0	0	Ki67+	 11484 16401
3473	0	0	Ki67+	 11499 16355
3474	0	0	Ki67+	 10717 17049
3475	0	0	Ki67+	 10792 17023
3476	0	0	Ki67+	 10893 17307
3477	0	0	Ki67+	 10894 17099
3478	0	0	Ki67+	 10909 17334
3479	0	0	Ki67+	 10914 17311
3480	0	0	Ki67+	 10980 17116
3481	0	0	Ki67+	 11361 16946
3482	0	0	Ki67+	 11378 17237
3483	0	0	Ki67+	 11433 16999
3484	0	0	Ki67+	 11469 17026
3485	0	0	Ki67+	 11492 17171
3486	0	0	Ki67+	 11493 17183
3487	0	0	Ki67+	 11495 17087
3488	0	0	Ki67+	 11501 17250
3489	0	0	Ki67+	 10741 18059
3490	0	0	Ki67+	 10781 17996
3491	0	0	Ki67+	 10802 17938
3492	0	0	Ki67+	 10830 17788
3493	0	0	Ki67+	 10847 17998
3494	0	0	Ki67+	 10924 18398
3495	0	0	Ki67+	 10933 18512
3496	0	0	Ki67+	 10956 18417
3497	0	0	Ki67+	 10957 18538
3498	0	0	Ki67+	 10959 18503
3499	0	0	Ki67+	 10960 18518
3500	0	0	Ki67+	 10965 18405
3501	0	0	Ki67+	 10978 18497
3502	0	0	Ki67+	 10995 18513
3503	0	0	Ki67+	 11015 18168
3504	0	0	Ki67+	 11025 18513
3505	0	0	Ki67+	 11042 18484
3506	0	0	Ki67+	 11058 18234
3507	0	0	Ki67+	 11066 18220
3508	0	0	Ki67+	 11068 18411
3509	0	0	Ki67+	 11071 18496
3510	0	0	Ki67+	 11073 18208
3511	0	0	Ki67+	 11073 18392
3512	0	0	Ki67+	 11104 18269
3513	0	0	Ki67+	 11105 18490
3514	0	0	Ki67+	 11117 18359
3515	0	0	Ki67+	 11120 18313
3516	0	0	Ki67+	 11142 18520
3517	0	0	Ki67+	 11166 18183
3518	0	0	Ki67+	 11169 18168
3519	0	0	Ki67+	 11234 18397
3520	0	0	Ki67+	 11257 18386
3521	0	0	Ki67+	 11267 17847
3522	0	0	Ki67+	 11267 18450
3523	0	0	Ki67+	 11271 18407
3524	0	0	Ki67+	 11295 17983
3525	0	0	Ki67+	 11295 18199
3526	0	0	Ki67+	 11297 18470
3527	0	0	Ki67+	 11299 17966
3528	0	0	Ki67+	 11324 18497
3529	0	0	Ki67+	 11331 18084
3530	0	0	Ki67+	 11341 18211
3531	0	0	Ki67+	 11342 18200
3532	0	0	Ki67+	 11367 18233
3533	0	0	Ki67+	 11369 18253
3534	0	0	Ki67+	 11382 18269
3535	0	0	Ki67+	 11390 18290
3536	0	0	Ki67+	 11402 18543
3537	0	0	Ki67+	 11409 18533
3538	0	0	Ki67+	 11415 18031
3539	0	0	Ki67+	 11416 18279
3540	0	0	Ki67+	 11419 18313
3541	0	0	Ki67+	 11429 18286
3542	0	0	Ki67+	 11434 18170
3543	0	0	Ki67+	 11438 18055
3544	0	0	Ki67+	 11442 18028
3545	0	0	Ki67+	 11445 18143
3546	0	0	Ki67+	 11445 18206
3547	0	0	Ki67+	 11445 18350
3548	0	0	Ki67+	 11450 18080
3549	0	0	Ki67+	 11457 18339
3550	0	0	Ki67+	 11458 18101
3551	0	0	Ki67+	 11460 17864
3552	0	0	Ki67+	 11460 18018
3553	0	0	Ki67+	 11463 18374
3554	0	0	Ki67+	 11468 18075
3555	0	0	Ki67+	 11476 18363
3556	0	0	Ki67+	 11480 18460
3557	0	0	Ki67+	 11483 18384
3558	0	0	Ki67+	 11485 18447
3559	0	0	Ki67+	 11489 18425
3560	0	0	Ki67+	 11491 18253
3561	0	0	Ki67+	 11496 18046
3562	0	0	Ki67+	 11496 18285
3563	0	0	Ki67+	 11498 18211
3564	0	0	Ki67+	 11499 18079
3565	0	0	Ki67+	 11502 18027
3566	0	0	Ki67+	 10709 19074
3567	0	0	Ki67+	 10711 18972
3568	0	0	Ki67+	 10718 18547
3569	0	0	Ki67+	 10718 18563
3570	0	0	Ki67+	 10719 18623
3571	0	0	Ki67+	 10722 18777
3572	0	0	Ki67+	 10725 18867
3573	0	0	Ki67+	 10725 19010
3574	0	0	Ki67+	 10726 18851
3575	0	0	Ki67+	 10727 18896
3576	0	0	Ki67+	 10730 18563
3577	0	0	Ki67+	 10740 19150
3578	0	0	Ki67+	 10745 18716
3579	0	0	Ki67+	 10747 18578
3580	0	0	Ki67+	 10755 18775
3581	0	0	Ki67+	 10756 18912
3582	0	0	Ki67+	 10759 19154
3583	0	0	Ki67+	 10760 18745
3584	0	0	Ki67+	 10760 18866
3585	0	0	Ki67+	 10764 19068
3586	0	0	Ki67+	 10772 18771
3587	0	0	Ki67+	 10790 19069
3588	0	0	Ki67+	 10792 18715
3589	0	0	Ki67+	 10795 18664
3590	0	0	Ki67+	 10795 18765
3591	0	0	Ki67+	 10803 18671
3592	0	0	Ki67+	 10807 18747
3593	0	0	Ki67+	 10810 18830
3594	0	0	Ki67+	 10818 18643
3595	0	0	Ki67+	 10825 18667
3596	0	0	Ki67+	 10834 19046
3597	0	0	Ki67+	 10837 18693
3598	0	0	Ki67+	 10850 18984
3599	0	0	Ki67+	 10879 18841
3600	0	0	Ki67+	 10888 18874
3601	0	0	Ki67+	 10897 18780
3602	0	0	Ki67+	 10913 18881
3603	0	0	Ki67+	 10918 18831
3604	0	0	Ki67+	 10919 18903
3605	0	0	Ki67+	 10921 18549
3606	0	0	Ki67+	 10933 18902
3607	0	0	Ki67+	 10940 18788
3608	0	0	Ki67+	 10943 18637
3609	0	0	Ki67+	 10944 18553
3610	0	0	Ki67+	 10944 18906
3611	0	0	Ki67+	 10955 18601
3612	0	0	Ki67+	 10976 18782
3613	0	0	Ki67+	 10979 18687
3614	0	0	Ki67+	 10983 18671
3615	0	0	Ki67+	 10986 18652
3616	0	0	Ki67+	 10988 18811
3617	0	0	Ki67+	 11005 18816
3618	0	0	Ki67+	 11006 18703
3619	0	0	Ki67+	 11006 18826
3620	0	0	Ki67+	 11020 18633
3621	0	0	Ki67+	 11029 18623
3622	0	0	Ki67+	 11029 18820
3623	0	0	Ki67+	 11047 18946
3624	0	0	Ki67+	 11053 18631
3625	0	0	Ki67+	 11054 18729
3626	0	0	Ki67+	 11066 18761
3627	0	0	Ki67+	 11080 18747
3628	0	0	Ki67+	 11081 18872
3629	0	0	Ki67+	 11127 18765
3630	0	0	Ki67+	 11135 18547
3631	0	0	Ki67+	 11154 18977
3632	0	0	Ki67+	 11164 18762
3633	0	0	Ki67+	 11177 18549
3634	0	0	Ki67+	 11195 18570
3635	0	0	Ki67+	 11218 18552
3636	0	0	Ki67+	 11263 18626
3637	0	0	Ki67+	 11304 18632
3638	0	0	Ki67+	 11377 18620
3639	0	0	Ki67+	 10815 19634
3640	0	0	Ki67+	 10975 19968
3641	0	0	Ki67+	 11204 20013
3642	0	0	Ki67+	 11241 19912
3643	0	0	Ki67+	 11250 19427
3644	0	0	Ki67+	 11291 19968
3645	0	0	Ki67+	 11363 19364
3646	0	0	Ki67+	 11446 20126
3647	0	0	Ki67+	 10791 20709
3648	0	0	Ki67+	 10855 20693
3649	0	0	Ki67+	 10923 20793
3650	0	0	Ki67+	 10936 20332
3651	0	0	Ki67+	 10972 20576
3652	0	0	Ki67+	 10996 20341
3653	0	0	Ki67+	 11004 20221
3654	0	0	Ki67+	 11084 20668
3655	0	0	Ki67+	 11099 20552
3656	0	0	Ki67+	 11199 20477
3657	0	0	Ki67+	 11434 20493
3658	0	0	Ki67+	 11439 20400
3659	0	0	Ki67+	 11458 20430
3660	0	0	Ki67+	 10920 21690
3661	0	0	Ki67+	 10937 21651
3662	0	0	Ki67+	 10987 21074
3663	0	0	Ki67+	 10993 21150
3664	0	0	Ki67+	 11003 21282
3665	0	0	Ki67+	 11108 21406
3666	0	0	Ki67+	 11112 21391
3667	0	0	Ki67+	 11211 21152
3668	0	0	Ki67+	 11266 21449
3669	0	0	Ki67+	 11281 21100
3670	0	0	Ki67+	 11306 21620
3671	0	0	Ki67+	 11384 21356
3672	0	0	Ki67+	 11486 20990
3673	0	0	Ki67+	 10759 22265
3674	0	0	Ki67+	 11497 22502
3675	0	0	Ki67+	 10850 23181
3676	0	0	Ki67+	 10853 23165
3677	0	0	Ki67+	 10870 23329
3678	0	0	Ki67+	 10896 23066
3679	0	0	Ki67+	 11085 23287
3680	0	0	Ki67+	 11156 23306
3681	0	0	Ki67+	 11249 23065
3682	0	0	Ki67+	 11254 23191
3683	0	0	Ki67+	 11441 23341
3684	0	0	Ki67+	 11467 23077
3685	0	0	Ki67+	 11162 23411
3686	0	0	Ki67+	 10737 24862
3687	0	0	Ki67+	 10741 24851
3688	0	0	Ki67+	 10819 24755
3689	0	0	Ki67+	 10894 24774
3690	0	0	Ki67+	 10922 24899
3691	0	0	Ki67+	 10998 24785
3692	0	0	Ki67+	 11002 24825
3693	0	0	Ki67+	 11044 24900
3694	0	0	Ki67+	 11190 24729
3695	0	0	Ki67+	 11273 24918
3696	0	0	Ki67+	 11331 24904
3697	0	0	Ki67+	 11338 24879
3698	0	0	Ki67+	 11394 24889
3699	0	0	Ki67+	 11407 24836
3700	0	0	Ki67+	 11427 24511
3701	0	0	Ki67+	 11492 24321
3702	0	0	Ki67+	 10729 25627
3703	0	0	Ki67+	 10736 25613
3704	0	0	Ki67+	 10739 25133
3705	0	0	Ki67+	 10818 25717
3706	0	0	Ki67+	 10843 25601
3707	0	0	Ki67+	 10846 25549
3708	0	0	Ki67+	 10891 25521
3709	0	0	Ki67+	 10932 25196
3710	0	0	Ki67+	 10939 25717
3711	0	0	Ki67+	 10956 25447
3712	0	0	Ki67+	 10995 25613
3713	0	0	Ki67+	 11018 25590
3714	0	0	Ki67+	 11034 25164
3715	0	0	Ki67+	 11078 25501
3716	0	0	Ki67+	 11128 25470
3717	0	0	Ki67+	 11132 25725
3718	0	0	Ki67+	 11134 25633
3719	0	0	Ki67+	 11135 25659
3720	0	0	Ki67+	 11263 25488
3721	0	0	Ki67+	 11292 25400
3722	0	0	Ki67+	 11296 25222
3723	0	0	Ki67+	 11301 25052
3724	0	0	Ki67+	 11302 25405
3725	0	0	Ki67+	 11305 25390
3726	0	0	Ki67+	 11306 25224
3727	0	0	Ki67+	 11316 25110
3728	0	0	Ki67+	 11335 25515
3729	0	0	Ki67+	 11339 25606
3730	0	0	Ki67+	 11344 25626
3731	0	0	Ki67+	 11351 25504
3732	0	0	Ki67+	 11374 25166
3733	0	0	Ki67+	 11392 25689
3734	0	0	Ki67+	 11405 25685
3735	0	0	Ki67+	 11432 25245
3736	0	0	Ki67+	 11442 24996
3737	0	0	Ki67+	 11454 25195
3738	0	0	Ki67+	 11457 25540
3739	0	0	Ki67+	 11465 25680
3740	0	0	Ki67+	 11468 25301
3741	0	0	Ki67+	 10737 26409
3742	0	0	Ki67+	 10741 25991
3743	0	0	Ki67+	 10763 26296
3744	0	0	Ki67+	 10787 26180
3745	0	0	Ki67+	 10796 25928
3746	0	0	Ki67+	 10811 25966
3747	0	0	Ki67+	 10820 26462
3748	0	0	Ki67+	 10830 26507
3749	0	0	Ki67+	 10835 26332
3750	0	0	Ki67+	 10836 26495
3751	0	0	Ki67+	 10837 26208
3752	0	0	Ki67+	 10838 26404
3753	0	0	Ki67+	 10853 26388
3754	0	0	Ki67+	 10855 26345
3755	0	0	Ki67+	 10863 26475
3756	0	0	Ki67+	 10873 26477
3757	0	0	Ki67+	 10889 26136
3758	0	0	Ki67+	 10891 26051
3759	0	0	Ki67+	 10898 25853
3760	0	0	Ki67+	 10899 26118
3761	0	0	Ki67+	 10935 26122
3762	0	0	Ki67+	 10999 26400
3763	0	0	Ki67+	 11022 25981
3764	0	0	Ki67+	 11072 26137
3765	0	0	Ki67+	 11116 26030
3766	0	0	Ki67+	 11133 26381
3767	0	0	Ki67+	 11205 25763
3768	0	0	Ki67+	 11216 26541
3769	0	0	Ki67+	 11243 25877
3770	0	0	Ki67+	 11248 25996
3771	0	0	Ki67+	 11257 26138
3772	0	0	Ki67+	 11264 26314
3773	0	0	Ki67+	 11267 25932
3774	0	0	Ki67+	 11268 26409
3775	0	0	Ki67+	 11287 26205
3776	0	0	Ki67+	 11321 26159
3777	0	0	Ki67+	 11343 26192
3778	0	0	Ki67+	 11371 25771
3779	0	0	Ki67+	 11380 25758
3780	0	0	Ki67+	 11403 25854
3781	0	0	Ki67+	 11409 25882
3782	0	0	Ki67+	 11419 25911
3783	0	0	Ki67+	 11422 25811
3784	0	0	Ki67+	 11474 25845
3785	0	0	Ki67+	 11486 26445
3786	0	0	Ki67+	 10726 27298
3787	0	0	Ki67+	 10832 27059
3788	0	0	Ki67+	 10846 26735
3789	0	0	Ki67+	 10855 27309
3790	0	0	Ki67+	 10861 27256
3791	0	0	Ki67+	 10875 26611
3792	0	0	Ki67+	 10884 26586
3793	0	0	Ki67+	 10895 26874
3794	0	0	Ki67+	 10899 27339
3795	0	0	Ki67+	 10903 27309
3796	0	0	Ki67+	 10916 26886
3797	0	0	Ki67+	 10918 26769
3798	0	0	Ki67+	 10958 27285
3799	0	0	Ki67+	 10969 26726
3800	0	0	Ki67+	 10974 26743
3801	0	0	Ki67+	 10997 27114
3802	0	0	Ki67+	 11004 27308
3803	0	0	Ki67+	 11014 27021
3804	0	0	Ki67+	 11033 26625
3805	0	0	Ki67+	 11052 27124
3806	0	0	Ki67+	 11072 27050
3807	0	0	Ki67+	 11121 27052
3808	0	0	Ki67+	 11144 26998
3809	0	0	Ki67+	 11179 26675
3810	0	0	Ki67+	 11180 27315
3811	0	0	Ki67+	 11199 27254
3812	0	0	Ki67+	 11235 27111
3813	0	0	Ki67+	 11237 26695
3814	0	0	Ki67+	 11246 27079
3815	0	0	Ki67+	 11348 27029
3816	0	0	Ki67+	 11374 27260
3817	0	0	Ki67+	 11425 26760
3818	0	0	Ki67+	 11446 27258
3819	0	0	Ki67+	 11481 26939
3820	0	0	Ki67+	 11498 27270
3821	0	0	Ki67+	 10708 27757
3822	0	0	Ki67+	 10727 27902
3823	0	0	Ki67+	 10735 27608
3824	0	0	Ki67+	 10747 27821
3825	0	0	Ki67+	 10771 27961
3826	0	0	Ki67+	 10811 27385
3827	0	0	Ki67+	 10819 27644
3828	0	0	Ki67+	 10821 27567
3829	0	0	Ki67+	 10830 28057
3830	0	0	Ki67+	 10833 27362
3831	0	0	Ki67+	 10841 27509
3832	0	0	Ki67+	 10842 27626
3833	0	0	Ki67+	 10851 27367
3834	0	0	Ki67+	 10868 27497
3835	0	0	Ki67+	 10885 27900
3836	0	0	Ki67+	 10898 27363
3837	0	0	Ki67+	 10905 27606
3838	0	0	Ki67+	 10930 27774
3839	0	0	Ki67+	 10936 28100
3840	0	0	Ki67+	 10973 27958
3841	0	0	Ki67+	 10978 27937
3842	0	0	Ki67+	 10991 27359
3843	0	0	Ki67+	 11008 28096
3844	0	0	Ki67+	 11010 28085
3845	0	0	Ki67+	 11015 28023
3846	0	0	Ki67+	 11020 27884
3847	0	0	Ki67+	 11040 28027
3848	0	0	Ki67+	 11070 27928
3849	0	0	Ki67+	 11071 27986
3850	0	0	Ki67+	 11074 27477
3851	0	0	Ki67+	 11075 28042
3852	0	0	Ki67+	 11079 27857
3853	0	0	Ki67+	 11083 27912
3854	0	0	Ki67+	 11118 27959
3855	0	0	Ki67+	 11126 27844
3856	0	0	Ki67+	 11127 27548
3857	0	0	Ki67+	 11129 27828
3858	0	0	Ki67+	 11135 27531
3859	0	0	Ki67+	 11136 28002
3860	0	0	Ki67+	 11165 27946
3861	0	0	Ki67+	 11168 27541
3862	0	0	Ki67+	 11168 27602
3863	0	0	Ki67+	 11171 27374
3864	0	0	Ki67+	 11178 27481
3865	0	0	Ki67+	 11178 27901
3866	0	0	Ki67+	 11193 27480
3867	0	0	Ki67+	 11207 28044
3868	0	0	Ki67+	 11212 27377
3869	0	0	Ki67+	 11213 27737
3870	0	0	Ki67+	 11228 27628
3871	0	0	Ki67+	 11235 27748
3872	0	0	Ki67+	 11237 27586
3873	0	0	Ki67+	 11242 28142
3874	0	0	Ki67+	 11250 27432
3875	0	0	Ki67+	 11276 27667
3876	0	0	Ki67+	 11276 28134
3877	0	0	Ki67+	 11296 28005
3878	0	0	Ki67+	 11300 27564
3879	0	0	Ki67+	 11300 27891
3880	0	0	Ki67+	 11315 28061
3881	0	0	Ki67+	 11317 27615
3882	0	0	Ki67+	 11325 27450
3883	0	0	Ki67+	 11328 27997
3884	0	0	Ki67+	 11337 27409
3885	0	0	Ki67+	 11395 27736
3886	0	0	Ki67+	 11423 27974
3887	0	0	Ki67+	 11432 28006
3888	0	0	Ki67+	 11452 27933
3889	0	0	Ki67+	 11457 27789
3890	0	0	Ki67+	 11486 27346
3891	0	0	Ki67+	 10705 28724
3892	0	0	Ki67+	 10707 28915
3893	0	0	Ki67+	 10710 28708
3894	0	0	Ki67+	 10711 28829
3895	0	0	Ki67+	 10721 28630
3896	0	0	Ki67+	 10721 28682
3897	0	0	Ki67+	 10735 28601
3898	0	0	Ki67+	 10743 28584
3899	0	0	Ki67+	 10744 28908
3900	0	0	Ki67+	 10749 28552
3901	0	0	Ki67+	 10765 28757
3902	0	0	Ki67+	 10784 28410
3903	0	0	Ki67+	 10795 28330
3904	0	0	Ki67+	 10811 28523
3905	0	0	Ki67+	 10815 28216
3906	0	0	Ki67+	 10869 28385
3907	0	0	Ki67+	 10869 28771
3908	0	0	Ki67+	 10873 28654
3909	0	0	Ki67+	 10896 28548
3910	0	0	Ki67+	 10910 28815
3911	0	0	Ki67+	 10914 28497
3912	0	0	Ki67+	 10914 28570
3913	0	0	Ki67+	 10921 28466
3914	0	0	Ki67+	 10928 28714
3915	0	0	Ki67+	 10934 28304
3916	0	0	Ki67+	 10940 28377
3917	0	0	Ki67+	 10941 28178
3918	0	0	Ki67+	 10944 28855
3919	0	0	Ki67+	 10948 28536
3920	0	0	Ki67+	 10949 28260
3921	0	0	Ki67+	 10951 28204
3922	0	0	Ki67+	 10965 28690
3923	0	0	Ki67+	 10973 28524
3924	0	0	Ki67+	 10985 28193
3925	0	0	Ki67+	 10993 28162
3926	0	0	Ki67+	 11003 28923
3927	0	0	Ki67+	 11013 28417
3928	0	0	Ki67+	 11016 28246
3929	0	0	Ki67+	 11030 28354
3930	0	0	Ki67+	 11036 28279
3931	0	0	Ki67+	 11072 28321
3932	0	0	Ki67+	 11087 28179
3933	0	0	Ki67+	 11102 28349
3934	0	0	Ki67+	 11116 28928
3935	0	0	Ki67+	 11118 28857
3936	0	0	Ki67+	 11136 28422
3937	0	0	Ki67+	 11188 28660
3938	0	0	Ki67+	 11226 28868
3939	0	0	Ki67+	 11234 28327
3940	0	0	Ki67+	 11288 28767
3941	0	0	Ki67+	 11294 28190
3942	0	0	Ki67+	 11294 28683
3943	0	0	Ki67+	 11295 28255
3944	0	0	Ki67+	 11301 28662
3945	0	0	Ki67+	 11356 28400
3946	0	0	Ki67+	 11390 28525
3947	0	0	Ki67+	 11391 28274
3948	0	0	Ki67+	 11401 28843
3949	0	0	Ki67+	 11448 28403
3950	0	0	Ki67+	 11460 28539
3951	0	0	Ki67+	 11487 28710
3952	0	0	Ki67+	 10711 29712
3953	0	0	Ki67+	 10724 29203
3954	0	0	Ki67+	 10750 29699
3955	0	0	Ki67+	 10757 29278
3956	0	0	Ki67+	 10775 29243
3957	0	0	Ki67+	 10800 29358
3958	0	0	Ki67+	 10808 28968
3959	0	0	Ki67+	 10810 29054
3960	0	0	Ki67+	 10811 29009
3961	0	0	Ki67+	 10817 29604
3962	0	0	Ki67+	 10822 29041
3963	0	0	Ki67+	 10825 29699
3964	0	0	Ki67+	 10846 29284
3965	0	0	Ki67+	 10854 29083
3966	0	0	Ki67+	 10856 29097
3967	0	0	Ki67+	 10867 29495
3968	0	0	Ki67+	 10873 29420
3969	0	0	Ki67+	 10878 29607
3970	0	0	Ki67+	 10879 29292
3971	0	0	Ki67+	 10889 29647
3972	0	0	Ki67+	 10890 29350
3973	0	0	Ki67+	 10896 29504
3974	0	0	Ki67+	 10899 29451
3975	0	0	Ki67+	 10953 29458
3976	0	0	Ki67+	 10990 29184
3977	0	0	Ki67+	 11007 29544
3978	0	0	Ki67+	 11009 29392
3979	0	0	Ki67+	 11011 29111
3980	0	0	Ki67+	 11017 28948
3981	0	0	Ki67+	 11045 29575
3982	0	0	Ki67+	 11067 28971
3983	0	0	Ki67+	 11070 29533
3984	0	0	Ki67+	 11074 29206
3985	0	0	Ki67+	 11075 29079
3986	0	0	Ki67+	 11099 28968
3987	0	0	Ki67+	 11108 29329
3988	0	0	Ki67+	 11143 29699
3989	0	0	Ki67+	 11144 29144
3990	0	0	Ki67+	 11149 29132
3991	0	0	Ki67+	 11166 29196
3992	0	0	Ki67+	 11187 29023
3993	0	0	Ki67+	 11221 29339
3994	0	0	Ki67+	 11290 29382
3995	0	0	Ki67+	 11319 29651
3996	0	0	Ki67+	 11325 29175
3997	0	0	Ki67+	 11371 29361
3998	0	0	Ki67+	 11385 29147
3999	0	0	Ki67+	 11396 29148
4000	0	0	Ki67+	 11472 29513
4001	0	0	Ki67+	 10708 30470
4002	0	0	Ki67+	 10713 30510
4003	0	0	Ki67+	 10726 30106
4004	0	0	Ki67+	 10732 29815
4005	0	0	Ki67+	 10733 29799
4006	0	0	Ki67+	 10737 29934
4007	0	0	Ki67+	 10753 30231
4008	0	0	Ki67+	 10754 30510
4009	0	0	Ki67+	 10765 29997
4010	0	0	Ki67+	 10773 29839
4011	0	0	Ki67+	 10775 30412
4012	0	0	Ki67+	 10803 29850
4013	0	0	Ki67+	 10812 29964
4014	0	0	Ki67+	 10813 29948
4015	0	0	Ki67+	 10818 29826
4016	0	0	Ki67+	 10857 30503
4017	0	0	Ki67+	 10863 30527
4018	0	0	Ki67+	 10867 30237
4019	0	0	Ki67+	 10907 30456
4020	0	0	Ki67+	 10908 30012
4021	0	0	Ki67+	 10922 30363
4022	0	0	Ki67+	 10930 30470
4023	0	0	Ki67+	 10932 29745
4024	0	0	Ki67+	 10937 29788
4025	0	0	Ki67+	 10937 30244
4026	0	0	Ki67+	 10942 30010
4027	0	0	Ki67+	 10950 30475
4028	0	0	Ki67+	 10963 30328
4029	0	0	Ki67+	 10969 30528
4030	0	0	Ki67+	 10972 29896
4031	0	0	Ki67+	 10974 29867
4032	0	0	Ki67+	 10977 30513
4033	0	0	Ki67+	 10993 29796
4034	0	0	Ki67+	 10998 30136
4035	0	0	Ki67+	 11015 30073
4036	0	0	Ki67+	 11028 30289
4037	0	0	Ki67+	 11046 30401
4038	0	0	Ki67+	 11049 30112
4039	0	0	Ki67+	 11060 30495
4040	0	0	Ki67+	 11080 30133
4041	0	0	Ki67+	 11119 30143
4042	0	0	Ki67+	 11137 30406
4043	0	0	Ki67+	 11169 30273
4044	0	0	Ki67+	 11177 29949
4045	0	0	Ki67+	 11187 30508
4046	0	0	Ki67+	 11200 30282
4047	0	0	Ki67+	 11272 30516
4048	0	0	Ki67+	 11292 30255
4049	0	0	Ki67+	 11350 29803
4050	0	0	Ki67+	 11385 29803
4051	0	0	Ki67+	 11392 29909
4052	0	0	Ki67+	 11406 30194
4053	0	0	Ki67+	 11418 30201
4054	0	0	Ki67+	 11426 30214
4055	0	0	Ki67+	 11451 30391
4056	0	0	Ki67+	 11466 30167
4057	0	0	Ki67+	 11479 29900
4058	0	0	Ki67+	 11479 30194
4059	0	0	Ki67+	 11488 30426
4060	0	0	Ki67+	 11491 30219
4061	0	0	Ki67+	 11491 30483
4062	0	0	Ki67+	 10717 31021
4063	0	0	Ki67+	 10729 31279
4064	0	0	Ki67+	 10771 30570
4065	0	0	Ki67+	 10812 31126
4066	0	0	Ki67+	 10818 31194
4067	0	0	Ki67+	 10819 30790
4068	0	0	Ki67+	 10832 30714
4069	0	0	Ki67+	 10836 31187
4070	0	0	Ki67+	 10846 30571
4071	0	0	Ki67+	 10861 31017
4072	0	0	Ki67+	 10872 30838
4073	0	0	Ki67+	 10883 30557
4074	0	0	Ki67+	 10901 31268
4075	0	0	Ki67+	 10928 31060
4076	0	0	Ki67+	 10930 31328
4077	0	0	Ki67+	 10932 31291
4078	0	0	Ki67+	 10933 31074
4079	0	0	Ki67+	 10933 31207
4080	0	0	Ki67+	 10936 30813
4081	0	0	Ki67+	 10951 31153
4082	0	0	Ki67+	 10972 31184
4083	0	0	Ki67+	 10974 30637
4084	0	0	Ki67+	 10984 31134
4085	0	0	Ki67+	 11023 31013
4086	0	0	Ki67+	 11030 30905
4087	0	0	Ki67+	 11042 31176
4088	0	0	Ki67+	 11053 30609
4089	0	0	Ki67+	 11106 30983
4090	0	0	Ki67+	 11107 30995
4091	0	0	Ki67+	 11141 31235
4092	0	0	Ki67+	 11169 31026
4093	0	0	Ki67+	 11253 30846
4094	0	0	Ki67+	 11265 30658
4095	0	0	Ki67+	 11309 31039
4096	0	0	Ki67+	 11318 30728
4097	0	0	Ki67+	 11334 31168
4098	0	0	Ki67+	 11338 30891
4099	0	0	Ki67+	 11375 30754
4100	0	0	Ki67+	 11376 31203
4101	0	0	Ki67+	 11409 30761
4102	0	0	Ki67+	 11435 31285
4103	0	0	Ki67+	 11484 30801
4104	0	0	Ki67+	 10705 31927
4105	0	0	Ki67+	 10719 31525
4106	0	0	Ki67+	 10725 31854
4107	0	0	Ki67+	 10727 31894
4108	0	0	Ki67+	 10734 31448
4109	0	0	Ki67+	 10735 31668
4110	0	0	Ki67+	 10740 32136
4111	0	0	Ki67+	 10747 31817
4112	0	0	Ki67+	 10765 31975
4113	0	0	Ki67+	 10779 32016
4114	0	0	Ki67+	 10790 31367
4115	0	0	Ki67+	 10803 31373
4116	0	0	Ki67+	 10806 32065
4117	0	0	Ki67+	 10807 31676
4118	0	0	Ki67+	 10809 31607
4119	0	0	Ki67+	 10812 32023
4120	0	0	Ki67+	 10865 31697
4121	0	0	Ki67+	 10866 31655
4122	0	0	Ki67+	 10919 32139
4123	0	0	Ki67+	 10937 32133
4124	0	0	Ki67+	 10943 32076
4125	0	0	Ki67+	 10954 31932
4126	0	0	Ki67+	 10979 31551
4127	0	0	Ki67+	 10983 31510
4128	0	0	Ki67+	 11018 31762
4129	0	0	Ki67+	 11046 31673
4130	0	0	Ki67+	 11064 31350
4131	0	0	Ki67+	 11094 31848
4132	0	0	Ki67+	 11103 31718
4133	0	0	Ki67+	 11104 31770
4134	0	0	Ki67+	 11108 31391
4135	0	0	Ki67+	 11174 31412
4136	0	0	Ki67+	 11176 31675
4137	0	0	Ki67+	 11190 32105
4138	0	0	Ki67+	 11203 31658
4139	0	0	Ki67+	 11217 32092
4140	0	0	Ki67+	 11342 31430
4141	0	0	Ki67+	 11359 31851
4142	0	0	Ki67+	 11416 31674
4143	0	0	Ki67+	 11422 32061
4144	0	0	Ki67+	 11436 32023
4145	0	0	Ki67+	 11450 31538
4146	0	0	Ki67+	 11450 31603
4147	0	0	Ki67+	 11453 31769
4148	0	0	Ki67+	 11485 32019
4149	0	0	Ki67+	 10705 32896
4150	0	0	Ki67+	 10707 32530
4151	0	0	Ki67+	 10709 32543
4152	0	0	Ki67+	 10721 32888
4153	0	0	Ki67+	 10728 32924
4154	0	0	Ki67+	 10748 32680
4155	0	0	Ki67+	 10761 32816
4156	0	0	Ki67+	 10764 32757
4157	0	0	Ki67+	 10772 32911
4158	0	0	Ki67+	 10773 32485
4159	0	0	Ki67+	 10805 32454
4160	0	0	Ki67+	 10849 32534
4161	0	0	Ki67+	 10849 32743
4162	0	0	Ki67+	 10857 32545
4163	0	0	Ki67+	 10859 32463
4164	0	0	Ki67+	 10864 32219
4165	0	0	Ki67+	 10876 32721
4166	0	0	Ki67+	 10896 32839
4167	0	0	Ki67+	 10899 32908
4168	0	0	Ki67+	 10953 32510
4169	0	0	Ki67+	 10959 32172
4170	0	0	Ki67+	 10975 32800
4171	0	0	Ki67+	 10983 32760
4172	0	0	Ki67+	 11099 32594
4173	0	0	Ki67+	 11145 32849
4174	0	0	Ki67+	 11153 32704
4175	0	0	Ki67+	 11158 32938
4176	0	0	Ki67+	 11184 32754
4177	0	0	Ki67+	 11188 32666
4178	0	0	Ki67+	 11201 32602
4179	0	0	Ki67+	 11202 32768
4180	0	0	Ki67+	 11216 32442
4181	0	0	Ki67+	 11225 32519
4182	0	0	Ki67+	 11225 32699
4183	0	0	Ki67+	 11231 32783
4184	0	0	Ki67+	 11245 32875
4185	0	0	Ki67+	 11248 32923
4186	0	0	Ki67+	 11251 32599
4187	0	0	Ki67+	 11262 32350
4188	0	0	Ki67+	 11285 32376
4189	0	0	Ki67+	 11291 32777
4190	0	0	Ki67+	 11302 32762
4191	0	0	Ki67+	 11311 32663
4192	0	0	Ki67+	 11320 32688
4193	0	0	Ki67+	 11321 32561
4194	0	0	Ki67+	 11354 32432
4195	0	0	Ki67+	 11370 32615
4196	0	0	Ki67+	 11385 32657
4197	0	0	Ki67+	 11389 32853
4198	0	0	Ki67+	 11403 32374
4199	0	0	Ki67+	 11423 32708
4200	0	0	Ki67+	 11429 32616
4201	0	0	Ki67+	 11454 32810
4202	0	0	Ki67+	 11462 32377
4203	0	0	Ki67+	 11464 32902
4204	0	0	Ki67+	 11469 32306
4205	0	0	Ki67+	 11489 32896
4206	0	0	Ki67+	 11494 32788
4207	0	0	Ki67+	 11498 32360
4208	0	0	Ki67+	 10732 33020
4209	0	0	Ki67+	 10736 33034
4210	0	0	Ki67+	 10752 33098
4211	0	0	Ki67+	 10773 33286
4212	0	0	Ki67+	 10774 32958
4213	0	0	Ki67+	 10776 33714
4214	0	0	Ki67+	 10792 32969
4215	0	0	Ki67+	 10792 33390
4216	0	0	Ki67+	 10805 33738
4217	0	0	Ki67+	 10811 33129
4218	0	0	Ki67+	 10818 33209
4219	0	0	Ki67+	 10825 33234
4220	0	0	Ki67+	 10885 33471
4221	0	0	Ki67+	 10941 33266
4222	0	0	Ki67+	 10972 33021
4223	0	0	Ki67+	 10990 33111
4224	0	0	Ki67+	 11015 33738
4225	0	0	Ki67+	 11042 33419
4226	0	0	Ki67+	 11078 33186
4227	0	0	Ki67+	 11087 33197
4228	0	0	Ki67+	 11179 33432
4229	0	0	Ki67+	 11183 33079
4230	0	0	Ki67+	 11251 33600
4231	0	0	Ki67+	 11261 33463
4232	0	0	Ki67+	 11272 33520
4233	0	0	Ki67+	 11278 33219
4234	0	0	Ki67+	 11280 33349
4235	0	0	Ki67+	 11285 33398
4236	0	0	Ki67+	 11290 33094
4237	0	0	Ki67+	 11291 33216
4238	0	0	Ki67+	 11292 33685
4239	0	0	Ki67+	 11295 33618
4240	0	0	Ki67+	 11295 33655
4241	0	0	Ki67+	 11317 33308
4242	0	0	Ki67+	 11355 33740
4243	0	0	Ki67+	 11441 33648
4244	0	0	Ki67+	 11485 33091
4245	0	0	Ki67+	 11489 33081
4246	0	0	Ki67+	 11501 33068
4247	0	0	Ki67+	 10738 34103
4248	0	0	Ki67+	 10751 34023
4249	0	0	Ki67+	 10774 34438
4250	0	0	Ki67+	 10820 34147
4251	0	0	Ki67+	 10823 34161
4252	0	0	Ki67+	 10857 34305
4253	0	0	Ki67+	 10872 34307
4254	0	0	Ki67+	 10884 34106
4255	0	0	Ki67+	 10909 34421
4256	0	0	Ki67+	 10980 33795
4257	0	0	Ki67+	 10986 34536
4258	0	0	Ki67+	 11006 33798
4259	0	0	Ki67+	 11022 34387
4260	0	0	Ki67+	 11037 34250
4261	0	0	Ki67+	 11098 33797
4262	0	0	Ki67+	 11106 34170
4263	0	0	Ki67+	 11131 34363
4264	0	0	Ki67+	 11143 33778
4265	0	0	Ki67+	 11216 34116
4266	0	0	Ki67+	 11218 34299
4267	0	0	Ki67+	 11254 34027
4268	0	0	Ki67+	 11273 34230
4269	0	0	Ki67+	 11329 34255
4270	0	0	Ki67+	 11348 33897
4271	0	0	Ki67+	 11356 34428
4272	0	0	Ki67+	 11367 34164
4273	0	0	Ki67+	 11375 33939
4274	0	0	Ki67+	 11385 33834
4275	0	0	Ki67+	 11386 33817
4276	0	0	Ki67+	 11397 33849
4277	0	0	Ki67+	 11411 33771
4278	0	0	Ki67+	 11411 34043
4279	0	0	Ki67+	 11417 34010
4280	0	0	Ki67+	 11418 33787
4281	0	0	Ki67+	 11429 34040
4282	0	0	Ki67+	 11436 33770
4283	0	0	Ki67+	 11438 33780
4284	0	0	Ki67+	 11465 34106
4285	0	0	Ki67+	 11474 33955
4286	0	0	Ki67+	 11498 34062
4287	0	0	Ki67+	 10863 34648
4288	0	0	Ki67+	 10868 34662
4289	0	0	Ki67+	 10883 34605
4290	0	0	Ki67+	 10890 35051
4291	0	0	Ki67+	 10976 35189
4292	0	0	Ki67+	 11062 35098
4293	0	0	Ki67+	 11091 35178
4294	0	0	Ki67+	 11127 35223
4295	0	0	Ki67+	 11206 35035
4296	0	0	Ki67+	 11286 35196
4297	0	0	Ki67+	 11333 35078
4298	0	0	Ki67+	 11340 35137
4299	0	0	Ki67+	 11362 35319
4300	0	0	Ki67+	 11407 34809
4301	0	0	Ki67+	 11419 34916
4302	0	0	Ki67+	 11436 34963
4303	0	0	Ki67+	 11436 35192
4304	0	0	Ki67+	 11440 34868
4305	0	0	Ki67+	 11475 34577
4306	0	0	Ki67+	 11476 34684
4307	0	0	Ki67+	 11479 34981
4308	0	0	Ki67+	 11502 34616
4309	0	0	Ki67+	 10812 35992
4310	0	0	Ki67+	 10831 35501
4311	0	0	Ki67+	 10873 35457
4312	0	0	Ki67+	 10907 35964
4313	0	0	Ki67+	 10993 35814
4314	0	0	Ki67+	 11098 35453
4315	0	0	Ki67+	 11105 36029
4316	0	0	Ki67+	 11197 36002
4317	0	0	Ki67+	 11199 36030
4318	0	0	Ki67+	 11215 36009
4319	0	0	Ki67+	 11292 35982
4320	0	0	Ki67+	 11292 36010
4321	0	0	Ki67+	 11302 35440
4322	0	0	Ki67+	 11317 35994
4323	0	0	Ki67+	 11321 36023
4324	0	0	Ki67+	 11321 36101
4325	0	0	Ki67+	 11355 35565
4326	0	0	Ki67+	 11370 35564
4327	0	0	Ki67+	 11377 35453
4328	0	0	Ki67+	 11399 35362
4329	0	0	Ki67+	 11418 35545
4330	0	0	Ki67+	 11451 35531
4331	0	0	Ki67+	 11493 36118
4332	0	0	Ki67+	 11499 35527
4333	0	0	Ki67+	 11499 36132
4334	0	0	Ki67+	 10737 36708
4335	0	0	Ki67+	 10766 36739
4336	0	0	Ki67+	 10790 36596
4337	0	0	Ki67+	 10815 36811
4338	0	0	Ki67+	 10851 36873
4339	0	0	Ki67+	 10876 36400
4340	0	0	Ki67+	 10879 36922
4341	0	0	Ki67+	 10895 36445
4342	0	0	Ki67+	 10898 36153
4343	0	0	Ki67+	 10944 36712
4344	0	0	Ki67+	 10947 36296
4345	0	0	Ki67+	 10950 36492
4346	0	0	Ki67+	 10977 36710
4347	0	0	Ki67+	 11002 36760
4348	0	0	Ki67+	 11040 36204
4349	0	0	Ki67+	 11040 36289
4350	0	0	Ki67+	 11123 36362
4351	0	0	Ki67+	 11126 36665
4352	0	0	Ki67+	 11137 36212
4353	0	0	Ki67+	 11139 36177
4354	0	0	Ki67+	 11216 36685
4355	0	0	Ki67+	 11226 36715
4356	0	0	Ki67+	 11226 36859
4357	0	0	Ki67+	 11234 36877
4358	0	0	Ki67+	 11252 36907
4359	0	0	Ki67+	 11263 36456
4360	0	0	Ki67+	 11281 36910
4361	0	0	Ki67+	 11287 36256
4362	0	0	Ki67+	 11298 36176
4363	0	0	Ki67+	 11299 36811
4364	0	0	Ki67+	 11299 36870
4365	0	0	Ki67+	 11301 36625
4366	0	0	Ki67+	 11350 36841
4367	0	0	Ki67+	 11362 36725
4368	0	0	Ki67+	 11363 36830
4369	0	0	Ki67+	 11367 36657
4370	0	0	Ki67+	 11370 36712
4371	0	0	Ki67+	 11373 36614
4372	0	0	Ki67+	 11376 36173
4373	0	0	Ki67+	 11392 36704
4374	0	0	Ki67+	 11403 36922
4375	0	0	Ki67+	 11410 36883
4376	0	0	Ki67+	 11418 36819
4377	0	0	Ki67+	 11420 36872
4378	0	0	Ki67+	 11446 36891
4379	0	0	Ki67+	 11454 36626
4380	0	0	Ki67+	 11460 36573
4381	0	0	Ki67+	 11462 36549
4382	0	0	Ki67+	 11473 36833
4383	0	0	Ki67+	 11482 36257
4384	0	0	Ki67+	 11500 36870
4385	0	0	Ki67+	 10711 37616
4386	0	0	Ki67+	 10738 37531
4387	0	0	Ki67+	 10738 37661
4388	0	0	Ki67+	 10747 37256
4389	0	0	Ki67+	 10766 37291
4390	0	0	Ki67+	 10813 37677
4391	0	0	Ki67+	 10820 37082
4392	0	0	Ki67+	 10843 37707
4393	0	0	Ki67+	 10858 37427
4394	0	0	Ki67+	 10859 37083
4395	0	0	Ki67+	 10861 37687
4396	0	0	Ki67+	 10869 37414
4397	0	0	Ki67+	 10886 37132
4398	0	0	Ki67+	 10895 37447
4399	0	0	Ki67+	 10900 37026
4400	0	0	Ki67+	 10907 37457
4401	0	0	Ki67+	 10917 37104
4402	0	0	Ki67+	 10937 37192
4403	0	0	Ki67+	 10938 37518
4404	0	0	Ki67+	 10951 37733
4405	0	0	Ki67+	 10961 37548
4406	0	0	Ki67+	 10963 37273
4407	0	0	Ki67+	 10971 37294
4408	0	0	Ki67+	 10976 37558
4409	0	0	Ki67+	 10987 37578
4410	0	0	Ki67+	 10995 37587
4411	0	0	Ki67+	 11018 37381
4412	0	0	Ki67+	 11028 37589
4413	0	0	Ki67+	 11037 37069
4414	0	0	Ki67+	 11040 37081
4415	0	0	Ki67+	 11050 37283
4416	0	0	Ki67+	 11059 37447
4417	0	0	Ki67+	 11060 37466
4418	0	0	Ki67+	 11081 37413
4419	0	0	Ki67+	 11090 37445
4420	0	0	Ki67+	 11096 37068
4421	0	0	Ki67+	 11129 37523
4422	0	0	Ki67+	 11157 37489
4423	0	0	Ki67+	 11174 37100
4424	0	0	Ki67+	 11211 37169
4425	0	0	Ki67+	 11223 37552
4426	0	0	Ki67+	 11228 37208
4427	0	0	Ki67+	 11232 37158
4428	0	0	Ki67+	 11261 37246
4429	0	0	Ki67+	 11269 37415
4430	0	0	Ki67+	 11272 37124
4431	0	0	Ki67+	 11274 37046
4432	0	0	Ki67+	 11276 37293
4433	0	0	Ki67+	 11289 37054
4434	0	0	Ki67+	 11294 37308
4435	0	0	Ki67+	 11315 36955
4436	0	0	Ki67+	 11323 36964
4437	0	0	Ki67+	 11387 37190
4438	0	0	Ki67+	 11431 37040
4439	0	0	Ki67+	 11450 37706
4440	0	0	Ki67+	 11463 37497
4441	0	0	Ki67+	 11463 37724
4442	0	0	Ki67+	 11475 37480
4443	0	0	Ki67+	 11487 37535
4444	0	0	Ki67+	 11488 37115
4445	0	0	Ki67+	 11494 37098
4446	0	0	Ki67+	 11502 37581
4447	0	0	Ki67+	 10706 37804
4448	0	0	Ki67+	 10716 37965
4449	0	0	Ki67+	 10729 37999
4450	0	0	Ki67+	 10740 38213
4451	0	0	Ki67+	 10750 38020
4452	0	0	Ki67+	 10756 38002
4453	0	0	Ki67+	 10765 37974
4454	0	0	Ki67+	 10768 37960
4455	0	0	Ki67+	 10769 38394
4456	0	0	Ki67+	 10770 38090
4457	0	0	Ki67+	 10783 38313
4458	0	0	Ki67+	 10785 38022
4459	0	0	Ki67+	 10795 37843
4460	0	0	Ki67+	 10829 38377
4461	0	0	Ki67+	 10834 37945
4462	0	0	Ki67+	 10836 38414
4463	0	0	Ki67+	 10844 38290
4464	0	0	Ki67+	 10863 37939
4465	0	0	Ki67+	 10867 37969
4466	0	0	Ki67+	 10867 38003
4467	0	0	Ki67+	 10883 37805
4468	0	0	Ki67+	 10895 37981
4469	0	0	Ki67+	 10940 37858
4470	0	0	Ki67+	 10940 37943
4471	0	0	Ki67+	 10947 37956
4472	0	0	Ki67+	 10949 38235
4473	0	0	Ki67+	 10950 38191
4474	0	0	Ki67+	 10970 38266
4475	0	0	Ki67+	 10976 38184
4476	0	0	Ki67+	 10984 38494
4477	0	0	Ki67+	 10989 37975
4478	0	0	Ki67+	 11019 37971
4479	0	0	Ki67+	 11046 38021
4480	0	0	Ki67+	 11051 38005
4481	0	0	Ki67+	 11077 38449
4482	0	0	Ki67+	 11103 38013
4483	0	0	Ki67+	 11126 38041
4484	0	0	Ki67+	 11135 38070
4485	0	0	Ki67+	 11149 38513
4486	0	0	Ki67+	 11160 38060
4487	0	0	Ki67+	 11163 38189
4488	0	0	Ki67+	 11164 38134
4489	0	0	Ki67+	 11164 38144
4490	0	0	Ki67+	 11165 38296
4491	0	0	Ki67+	 11174 38441
4492	0	0	Ki67+	 11184 38471
4493	0	0	Ki67+	 11191 37815
4494	0	0	Ki67+	 11201 38529
4495	0	0	Ki67+	 11210 37828
4496	0	0	Ki67+	 11219 38236
4497	0	0	Ki67+	 11233 38368
4498	0	0	Ki67+	 11236 38167
4499	0	0	Ki67+	 11245 38188
4500	0	0	Ki67+	 11270 38292
4501	0	0	Ki67+	 11271 38156
4502	0	0	Ki67+	 11280 38304
4503	0	0	Ki67+	 11283 38214
4504	0	0	Ki67+	 11288 38494
4505	0	0	Ki67+	 11290 38346
4506	0	0	Ki67+	 11292 37748
4507	0	0	Ki67+	 11295 38183
4508	0	0	Ki67+	 11296 38275
4509	0	0	Ki67+	 11308 38459
4510	0	0	Ki67+	 11317 37988
4511	0	0	Ki67+	 11320 38543
4512	0	0	Ki67+	 11323 38480
4513	0	0	Ki67+	 11339 38488
4514	0	0	Ki67+	 11349 38480
4515	0	0	Ki67+	 11350 37828
4516	0	0	Ki67+	 11369 38448
4517	0	0	Ki67+	 11378 38470
4518	0	0	Ki67+	 11433 38488
4519	0	0	Ki67+	 11437 38135
4520	0	0	Ki67+	 11444 38456
4521	0	0	Ki67+	 11471 38203
4522	0	0	Ki67+	 11485 38221
4523	0	0	Ki67+	 10732 39198
4524	0	0	Ki67+	 10738 38963
4525	0	0	Ki67+	 10753 38993
4526	0	0	Ki67+	 10757 38920
4527	0	0	Ki67+	 10771 38926
4528	0	0	Ki67+	 10779 39083
4529	0	0	Ki67+	 10801 39101
4530	0	0	Ki67+	 10806 39197
4531	0	0	Ki67+	 10815 38936
4532	0	0	Ki67+	 10819 39191
4533	0	0	Ki67+	 10821 39005
4534	0	0	Ki67+	 10828 38745
4535	0	0	Ki67+	 10853 38749
4536	0	0	Ki67+	 10865 38828
4537	0	0	Ki67+	 10874 39023
4538	0	0	Ki67+	 10918 39342
4539	0	0	Ki67+	 10928 39337
4540	0	0	Ki67+	 10940 39150
4541	0	0	Ki67+	 10942 39032
4542	0	0	Ki67+	 10943 38650
4543	0	0	Ki67+	 10950 38852
4544	0	0	Ki67+	 10964 38659
4545	0	0	Ki67+	 10973 39128
4546	0	0	Ki67+	 10976 39096
4547	0	0	Ki67+	 10989 39072
4548	0	0	Ki67+	 11002 39111
4549	0	0	Ki67+	 11012 38856
4550	0	0	Ki67+	 11044 39136
4551	0	0	Ki67+	 11045 38849
4552	0	0	Ki67+	 11051 39115
4553	0	0	Ki67+	 11087 39237
4554	0	0	Ki67+	 11110 39305
4555	0	0	Ki67+	 11116 38545
4556	0	0	Ki67+	 11127 38772
4557	0	0	Ki67+	 11141 38762
4558	0	0	Ki67+	 11141 38799
4559	0	0	Ki67+	 11154 39229
4560	0	0	Ki67+	 11226 38789
4561	0	0	Ki67+	 11238 38787
4562	0	0	Ki67+	 11240 38714
4563	0	0	Ki67+	 11259 38732
4564	0	0	Ki67+	 11266 39326
4565	0	0	Ki67+	 11271 38698
4566	0	0	Ki67+	 11279 39322
4567	0	0	Ki67+	 11284 38743
4568	0	0	Ki67+	 11295 38735
4569	0	0	Ki67+	 11333 38571
4570	0	0	Ki67+	 11334 38884
4571	0	0	Ki67+	 11341 38709
4572	0	0	Ki67+	 11434 39037
4573	0	0	Ki67+	 11438 39240
4574	0	0	Ki67+	 11455 39254
4575	0	0	Ki67+	 11471 39269
4576	0	0	Ki67+	 11502 38919
4577	0	0	Ki67+	 10716 39480
4578	0	0	Ki67+	 10728 39593
4579	0	0	Ki67+	 10733 40035
4580	0	0	Ki67+	 10768 39608
4581	0	0	Ki67+	 10773 39899
4582	0	0	Ki67+	 10781 39935
4583	0	0	Ki67+	 10822 39646
4584	0	0	Ki67+	 10860 39602
4585	0	0	Ki67+	 10863 39667
4586	0	0	Ki67+	 10878 39456
4587	0	0	Ki67+	 10935 39594
4588	0	0	Ki67+	 10970 39485
4589	0	0	Ki67+	 10980 39671
4590	0	0	Ki67+	 10992 39581
4591	0	0	Ki67+	 10993 39560
4592	0	0	Ki67+	 11002 39646
4593	0	0	Ki67+	 11011 39575
4594	0	0	Ki67+	 11018 39692
4595	0	0	Ki67+	 11029 39546
4596	0	0	Ki67+	 11042 39743
4597	0	0	Ki67+	 11100 40011
4598	0	0	Ki67+	 11114 40010
4599	0	0	Ki67+	 11143 39415
4600	0	0	Ki67+	 11155 39411
4601	0	0	Ki67+	 11195 39958
4602	0	0	Ki67+	 11231 39956
4603	0	0	Ki67+	 11254 39708
4604	0	0	Ki67+	 11264 39558
4605	0	0	Ki67+	 11269 40020
4606	0	0	Ki67+	 11273 40008
4607	0	0	Ki67+	 11280 40133
4608	0	0	Ki67+	 11401 39567
4609	0	0	Ki67+	 11406 40107
4610	0	0	Ki67+	 11463 39618
4611	0	0	Ki67+	 10755 40505
4612	0	0	Ki67+	 10775 40800
4613	0	0	Ki67+	 10877 40446
4614	0	0	Ki67+	 10918 40379
4615	0	0	Ki67+	 10970 40818
4616	0	0	Ki67+	 10974 40773
4617	0	0	Ki67+	 10977 40500
4618	0	0	Ki67+	 11023 40610
4619	0	0	Ki67+	 11044 40384
4620	0	0	Ki67+	 11117 40316
4621	0	0	Ki67+	 11124 40168
4622	0	0	Ki67+	 11272 40839
4623	0	0	Ki67+	 11385 40463
4624	0	0	Ki67+	 10793 41480
4625	0	0	Ki67+	 11017 41684
4626	0	0	Ki67+	 11020 41440
4627	0	0	Ki67+	 11045 41654
4628	0	0	Ki67+	 11220 41691
4629	0	0	Ki67+	 11258 41697
4630	0	0	Ki67+	 11434 41364
4631	0	0	Ki67+	 11476 41269
4632	0	0	Ki67+	 11493 41333
4633	0	0	Ki67+	 11494 40987
4634	0	0	Ki67+	 10741 41865
4635	0	0	Ki67+	 10747 42124
4636	0	0	Ki67+	 10776 41898
4637	0	0	Ki67+	 10806 41976
4638	0	0	Ki67+	 10809 41885
4639	0	0	Ki67+	 10813 41837
4640	0	0	Ki67+	 10837 41891
4641	0	0	Ki67+	 10866 41981
4642	0	0	Ki67+	 10890 41849
4643	0	0	Ki67+	 10912 41902
4644	0	0	Ki67+	 10927 41754
4645	0	0	Ki67+	 10934 41996
4646	0	0	Ki67+	 10994 41966
4647	0	0	Ki67+	 10996 41815
4648	0	0	Ki67+	 11039 42308
4649	0	0	Ki67+	 11121 42164
4650	0	0	Ki67+	 11148 41823
4651	0	0	Ki67+	 11155 42068
4652	0	0	Ki67+	 11156 42105
4653	0	0	Ki67+	 11167 41753
4654	0	0	Ki67+	 11180 42233
4655	0	0	Ki67+	 11183 42293
4656	0	0	Ki67+	 11188 42123
4657	0	0	Ki67+	 11193 41936
4658	0	0	Ki67+	 11204 42011
4659	0	0	Ki67+	 11213 42045
4660	0	0	Ki67+	 11229 41866
4661	0	0	Ki67+	 11275 41755
4662	0	0	Ki67+	 11296 42088
4663	0	0	Ki67+	 11347 41763
4664	0	0	Ki67+	 11350 41970
4665	0	0	Ki67+	 11383 41926
4666	0	0	Ki67+	 11413 41924
4667	0	0	Ki67+	 11426 41763
4668	0	0	Ki67+	 11439 41892
4669	0	0	Ki67+	 11492 41839
4670	0	0	Ki67+	 11502 42478
4671	0	0	Ki67+	 10712 42731
4672	0	0	Ki67+	 10727 43033
4673	0	0	Ki67+	 10747 42959
4674	0	0	Ki67+	 10752 42920
4675	0	0	Ki67+	 10763 42981
4676	0	0	Ki67+	 10806 43309
4677	0	0	Ki67+	 10812 42946
4678	0	0	Ki67+	 10819 42727
4679	0	0	Ki67+	 10844 43343
4680	0	0	Ki67+	 10868 42912
4681	0	0	Ki67+	 10868 42928
4682	0	0	Ki67+	 10883 43024
4683	0	0	Ki67+	 10885 42952
4684	0	0	Ki67+	 10915 43038
4685	0	0	Ki67+	 10916 43076
4686	0	0	Ki67+	 10926 43172
4687	0	0	Ki67+	 10929 43008
4688	0	0	Ki67+	 10934 42978
4689	0	0	Ki67+	 10953 42920
4690	0	0	Ki67+	 10956 42871
4691	0	0	Ki67+	 10957 43024
4692	0	0	Ki67+	 10972 43000
4693	0	0	Ki67+	 10986 43020
4694	0	0	Ki67+	 10990 43246
4695	0	0	Ki67+	 10995 42855
4696	0	0	Ki67+	 11011 43032
4697	0	0	Ki67+	 11030 42847
4698	0	0	Ki67+	 11039 43306
4699	0	0	Ki67+	 11064 42810
4700	0	0	Ki67+	 11074 42976
4701	0	0	Ki67+	 11082 43134
4702	0	0	Ki67+	 11086 42866
4703	0	0	Ki67+	 11103 42769
4704	0	0	Ki67+	 11134 43231
4705	0	0	Ki67+	 11135 42801
4706	0	0	Ki67+	 11151 43035
4707	0	0	Ki67+	 11155 42798
4708	0	0	Ki67+	 11188 42761
4709	0	0	Ki67+	 11190 42852
4710	0	0	Ki67+	 11217 42755
4711	0	0	Ki67+	 11219 43079
4712	0	0	Ki67+	 11225 42966
4713	0	0	Ki67+	 11250 42884
4714	0	0	Ki67+	 11251 42916
4715	0	0	Ki67+	 11270 43288
4716	0	0	Ki67+	 11271 42897
4717	0	0	Ki67+	 11275 43024
4718	0	0	Ki67+	 11309 42807
4719	0	0	Ki67+	 11311 43087
4720	0	0	Ki67+	 11321 43070
4721	0	0	Ki67+	 11341 42988
4722	0	0	Ki67+	 11344 43073
4723	0	0	Ki67+	 11350 43188
4724	0	0	Ki67+	 11365 43055
4725	0	0	Ki67+	 11365 43247
4726	0	0	Ki67+	 11379 42901
4727	0	0	Ki67+	 11417 43053
4728	0	0	Ki67+	 11442 43309
4729	0	0	Ki67+	 11450 43021
4730	0	0	Ki67+	 11477 43142
4731	0	0	Ki67+	 11489 43232
4732	0	0	Ki67+	 11497 42978
4733	0	0	Ki67+	 10720 44018
4734	0	0	Ki67+	 10730 43607
4735	0	0	Ki67+	 10747 43550
4736	0	0	Ki67+	 10747 43898
4737	0	0	Ki67+	 10749 43412
4738	0	0	Ki67+	 10757 43566
4739	0	0	Ki67+	 10766 43896
4740	0	0	Ki67+	 10772 43856
4741	0	0	Ki67+	 10773 43413
4742	0	0	Ki67+	 10775 43521
4743	0	0	Ki67+	 10784 43815
4744	0	0	Ki67+	 10786 44033
4745	0	0	Ki67+	 10792 43791
4746	0	0	Ki67+	 10801 43636
4747	0	0	Ki67+	 10807 43724
4748	0	0	Ki67+	 10814 43620
4749	0	0	Ki67+	 10829 43469
4750	0	0	Ki67+	 10846 43688
4751	0	0	Ki67+	 10855 43977
4752	0	0	Ki67+	 10857 43707
4753	0	0	Ki67+	 10867 43493
4754	0	0	Ki67+	 10887 43508
4755	0	0	Ki67+	 10914 43902
4756	0	0	Ki67+	 10915 43784
4757	0	0	Ki67+	 10922 43413
4758	0	0	Ki67+	 10925 43546
4759	0	0	Ki67+	 10935 43460
4760	0	0	Ki67+	 10948 43940
4761	0	0	Ki67+	 10953 43771
4762	0	0	Ki67+	 10954 43490
4763	0	0	Ki67+	 10959 43456
4764	0	0	Ki67+	 10975 43582
4765	0	0	Ki67+	 10985 43349
4766	0	0	Ki67+	 10986 43488
4767	0	0	Ki67+	 10989 43427
4768	0	0	Ki67+	 11006 44052
4769	0	0	Ki67+	 11014 43901
4770	0	0	Ki67+	 11015 43728
4771	0	0	Ki67+	 11017 43646
4772	0	0	Ki67+	 11026 43676
4773	0	0	Ki67+	 11036 43405
4774	0	0	Ki67+	 11041 43794
4775	0	0	Ki67+	 11048 43758
4776	0	0	Ki67+	 11050 43627
4777	0	0	Ki67+	 11104 43566
4778	0	0	Ki67+	 11106 43784
4779	0	0	Ki67+	 11108 43639
4780	0	0	Ki67+	 11114 43976
4781	0	0	Ki67+	 11119 43610
4782	0	0	Ki67+	 11134 43546
4783	0	0	Ki67+	 11168 43544
4784	0	0	Ki67+	 11171 43839
4785	0	0	Ki67+	 11171 43962
4786	0	0	Ki67+	 11177 43444
4787	0	0	Ki67+	 11196 43982
4788	0	0	Ki67+	 11211 43434
4789	0	0	Ki67+	 11220 43901
4790	0	0	Ki67+	 11220 43982
4791	0	0	Ki67+	 11222 44021
4792	0	0	Ki67+	 11223 43942
4793	0	0	Ki67+	 11232 43882
4794	0	0	Ki67+	 11250 43869
4795	0	0	Ki67+	 11255 43832
4796	0	0	Ki67+	 11263 43473
4797	0	0	Ki67+	 11270 43833
4798	0	0	Ki67+	 11279 43404
4799	0	0	Ki67+	 11283 43721
4800	0	0	Ki67+	 11289 43626
4801	0	0	Ki67+	 11303 43563
4802	0	0	Ki67+	 11330 43730
4803	0	0	Ki67+	 11384 43410
4804	0	0	Ki67+	 11413 43625
4805	0	0	Ki67+	 11416 43432
4806	0	0	Ki67+	 11426 43439
4807	0	0	Ki67+	 11478 43351
4808	0	0	Ki67+	 11662 12543
4809	0	0	Ki67+	 11672 12561
4810	0	0	Ki67+	 11756 12569
4811	0	0	Ki67+	 11899 12675
4812	0	0	Ki67+	 11518 12932
4813	0	0	Ki67+	 11520 12977
4814	0	0	Ki67+	 11548 12980
4815	0	0	Ki67+	 11819 14950
4816	0	0	Ki67+	 11917 14827
4817	0	0	Ki67+	 11918 14965
4818	0	0	Ki67+	 11922 15114
4819	0	0	Ki67+	 11936 14820
4820	0	0	Ki67+	 11945 14837
4821	0	0	Ki67+	 11992 15093
4822	0	0	Ki67+	 11993 15132
4823	0	0	Ki67+	 12008 15127
4824	0	0	Ki67+	 12125 14859
4825	0	0	Ki67+	 12200 14878
4826	0	0	Ki67+	 12241 14913
4827	0	0	Ki67+	 12300 14929
4828	0	0	Ki67+	 11507 15481
4829	0	0	Ki67+	 11526 15417
4830	0	0	Ki67+	 11536 15507
4831	0	0	Ki67+	 11554 15190
4832	0	0	Ki67+	 11556 15818
4833	0	0	Ki67+	 11573 15815
4834	0	0	Ki67+	 11583 15208
4835	0	0	Ki67+	 11613 15842
4836	0	0	Ki67+	 11633 15817
4837	0	0	Ki67+	 11637 15846
4838	0	0	Ki67+	 11642 15265
4839	0	0	Ki67+	 11645 15249
4840	0	0	Ki67+	 11656 15246
4841	0	0	Ki67+	 11667 15618
4842	0	0	Ki67+	 11706 15259
4843	0	0	Ki67+	 11733 15280
4844	0	0	Ki67+	 11746 15595
4845	0	0	Ki67+	 11751 15814
4846	0	0	Ki67+	 11758 15299
4847	0	0	Ki67+	 11765 15805
4848	0	0	Ki67+	 11781 15318
4849	0	0	Ki67+	 11800 15337
4850	0	0	Ki67+	 11812 15828
4851	0	0	Ki67+	 11818 15365
4852	0	0	Ki67+	 11821 15621
4853	0	0	Ki67+	 11839 15636
4854	0	0	Ki67+	 11845 15733
4855	0	0	Ki67+	 11857 15387
4856	0	0	Ki67+	 11867 15646
4857	0	0	Ki67+	 11872 15729
4858	0	0	Ki67+	 11877 15620
4859	0	0	Ki67+	 11882 15330
4860	0	0	Ki67+	 11888 15402
4861	0	0	Ki67+	 11896 15651
4862	0	0	Ki67+	 11896 15885
4863	0	0	Ki67+	 11924 15668
4864	0	0	Ki67+	 11925 15471
4865	0	0	Ki67+	 11936 15444
4866	0	0	Ki67+	 11944 15805
4867	0	0	Ki67+	 11955 15652
4868	0	0	Ki67+	 11962 15918
4869	0	0	Ki67+	 11966 15561
4870	0	0	Ki67+	 11969 15516
4871	0	0	Ki67+	 11972 15583
4872	0	0	Ki67+	 11976 15363
4873	0	0	Ki67+	 11987 15702
4874	0	0	Ki67+	 11994 15501
4875	0	0	Ki67+	 12019 15603
4876	0	0	Ki67+	 12048 15785
4877	0	0	Ki67+	 12056 15905
4878	0	0	Ki67+	 12098 15572
4879	0	0	Ki67+	 12105 15640
4880	0	0	Ki67+	 12108 15852
4881	0	0	Ki67+	 12111 15609
4882	0	0	Ki67+	 12113 15907
4883	0	0	Ki67+	 12121 15674
4884	0	0	Ki67+	 12123 15546
4885	0	0	Ki67+	 12126 15622
4886	0	0	Ki67+	 12127 15560
4887	0	0	Ki67+	 12131 15874
4888	0	0	Ki67+	 12132 15531
4889	0	0	Ki67+	 12135 15629
4890	0	0	Ki67+	 12139 15920
4891	0	0	Ki67+	 12143 15858
4892	0	0	Ki67+	 12150 15594
4893	0	0	Ki67+	 12155 15888
4894	0	0	Ki67+	 12159 15563
4895	0	0	Ki67+	 12163 15732
4896	0	0	Ki67+	 12171 15582
4897	0	0	Ki67+	 12171 15614
4898	0	0	Ki67+	 12178 15723
4899	0	0	Ki67+	 12183 15699
4900	0	0	Ki67+	 12184 15642
4901	0	0	Ki67+	 12185 15668
4902	0	0	Ki67+	 12192 15253
4903	0	0	Ki67+	 12192 15884
4904	0	0	Ki67+	 12203 15922
4905	0	0	Ki67+	 12204 15905
4906	0	0	Ki67+	 12205 15624
4907	0	0	Ki67+	 12205 15744
4908	0	0	Ki67+	 12217 15584
4909	0	0	Ki67+	 12218 15715
4910	0	0	Ki67+	 12225 15754
4911	0	0	Ki67+	 12232 15777
4912	0	0	Ki67+	 12235 15351
4913	0	0	Ki67+	 12235 15913
4914	0	0	Ki67+	 12236 15868
4915	0	0	Ki67+	 12244 15901
4916	0	0	Ki67+	 12252 15756
4917	0	0	Ki67+	 12253 15618
4918	0	0	Ki67+	 12260 15717
4919	0	0	Ki67+	 12270 15639
4920	0	0	Ki67+	 12270 15677
4921	0	0	Ki67+	 12271 15883
4922	0	0	Ki67+	 12276 15927
4923	0	0	Ki67+	 12277 15773
4924	0	0	Ki67+	 12277 15791
4925	0	0	Ki67+	 12278 15909
4926	0	0	Ki67+	 12282 15717
4927	0	0	Ki67+	 12289 15647
4928	0	0	Ki67+	 12289 15749
4929	0	0	Ki67+	 12293 15818
4930	0	0	Ki67+	 12297 15681
4931	0	0	Ki67+	 11533 16448
4932	0	0	Ki67+	 11543 16137
4933	0	0	Ki67+	 11552 16630
4934	0	0	Ki67+	 11556 16472
4935	0	0	Ki67+	 11581 16473
4936	0	0	Ki67+	 11594 16609
4937	0	0	Ki67+	 11604 16247
4938	0	0	Ki67+	 11608 16495
4939	0	0	Ki67+	 11621 16632
4940	0	0	Ki67+	 11623 16513
4941	0	0	Ki67+	 11625 16459
4942	0	0	Ki67+	 11626 16228
4943	0	0	Ki67+	 11638 16685
4944	0	0	Ki67+	 11644 16229
4945	0	0	Ki67+	 11644 16267
4946	0	0	Ki67+	 11649 16520
4947	0	0	Ki67+	 11660 16688
4948	0	0	Ki67+	 11661 16532
4949	0	0	Ki67+	 11672 16519
4950	0	0	Ki67+	 11684 16635
4951	0	0	Ki67+	 11692 16280
4952	0	0	Ki67+	 11693 16645
4953	0	0	Ki67+	 11705 16285
4954	0	0	Ki67+	 11706 16067
4955	0	0	Ki67+	 11712 16564
4956	0	0	Ki67+	 11720 16555
4957	0	0	Ki67+	 11730 16665
4958	0	0	Ki67+	 11736 16573
4959	0	0	Ki67+	 11745 16553
4960	0	0	Ki67+	 11747 16330
4961	0	0	Ki67+	 11757 16136
4962	0	0	Ki67+	 11762 16699
4963	0	0	Ki67+	 11763 16305
4964	0	0	Ki67+	 11773 16001
4965	0	0	Ki67+	 11773 16203
4966	0	0	Ki67+	 11777 16570
4967	0	0	Ki67+	 11779 16595
4968	0	0	Ki67+	 11785 16675
4969	0	0	Ki67+	 11789 16231
4970	0	0	Ki67+	 11804 16013
4971	0	0	Ki67+	 11804 16596
4972	0	0	Ki67+	 11805 16354
4973	0	0	Ki67+	 11808 16026
4974	0	0	Ki67+	 11813 16585
4975	0	0	Ki67+	 11825 16007
4976	0	0	Ki67+	 11827 16618
4977	0	0	Ki67+	 11837 16058
4978	0	0	Ki67+	 11839 16539
4979	0	0	Ki67+	 11842 16290
4980	0	0	Ki67+	 11842 16370
4981	0	0	Ki67+	 11844 16668
4982	0	0	Ki67+	 11859 16731
4983	0	0	Ki67+	 11862 16032
4984	0	0	Ki67+	 11867 16618
4985	0	0	Ki67+	 11868 16527
4986	0	0	Ki67+	 11873 16571
4987	0	0	Ki67+	 11873 16730
4988	0	0	Ki67+	 11879 16039
4989	0	0	Ki67+	 11879 16077
4990	0	0	Ki67+	 11880 16409
4991	0	0	Ki67+	 11884 16398
4992	0	0	Ki67+	 11884 16459
4993	0	0	Ki67+	 11889 16040
4994	0	0	Ki67+	 11900 16413
4995	0	0	Ki67+	 11901 16284
4996	0	0	Ki67+	 11905 16524
4997	0	0	Ki67+	 11912 16041
4998	0	0	Ki67+	 11920 16447
4999	0	0	Ki67+	 11934 16333
5000	0	0	Ki67+	 11934 16459
5001	0	0	Ki67+	 11940 16352
5002	0	0	Ki67+	 11943 16487
5003	0	0	Ki67+	 11957 16348
5004	0	0	Ki67+	 11960 16628
5005	0	0	Ki67+	 11965 16056
5006	0	0	Ki67+	 11972 16487
5007	0	0	Ki67+	 11973 16373
5008	0	0	Ki67+	 11986 16329
5009	0	0	Ki67+	 11991 16584
5010	0	0	Ki67+	 11997 16501
5011	0	0	Ki67+	 12007 16546
5012	0	0	Ki67+	 12011 16108
5013	0	0	Ki67+	 12012 16517
5014	0	0	Ki67+	 12013 16086
5015	0	0	Ki67+	 12016 16575
5016	0	0	Ki67+	 12035 16437
5017	0	0	Ki67+	 12035 16470
5018	0	0	Ki67+	 12040 16134
5019	0	0	Ki67+	 12049 16462
5020	0	0	Ki67+	 12056 16454
5021	0	0	Ki67+	 12056 16536
5022	0	0	Ki67+	 12058 16167
5023	0	0	Ki67+	 12064 16129
5024	0	0	Ki67+	 12066 16385
5025	0	0	Ki67+	 12070 16477
5026	0	0	Ki67+	 12084 16199
5027	0	0	Ki67+	 12096 16178
5028	0	0	Ki67+	 12098 16029
5029	0	0	Ki67+	 12102 15959
5030	0	0	Ki67+	 12107 16594
5031	0	0	Ki67+	 12112 16010
5032	0	0	Ki67+	 12112 16484
5033	0	0	Ki67+	 12114 15960
5034	0	0	Ki67+	 12116 16166
5035	0	0	Ki67+	 12123 16150
5036	0	0	Ki67+	 12124 16049
5037	0	0	Ki67+	 12128 16008
5038	0	0	Ki67+	 12132 16170
5039	0	0	Ki67+	 12135 16076
5040	0	0	Ki67+	 12135 16259
5041	0	0	Ki67+	 12150 16166
5042	0	0	Ki67+	 12159 16210
5043	0	0	Ki67+	 12166 16191
5044	0	0	Ki67+	 12167 16058
5045	0	0	Ki67+	 12169 16292
5046	0	0	Ki67+	 12182 16248
5047	0	0	Ki67+	 12183 16199
5048	0	0	Ki67+	 12187 16520
5049	0	0	Ki67+	 12204 16287
5050	0	0	Ki67+	 12210 16110
5051	0	0	Ki67+	 12211 16216
5052	0	0	Ki67+	 12212 16149
5053	0	0	Ki67+	 12216 16018
5054	0	0	Ki67+	 12219 16245
5055	0	0	Ki67+	 12229 16277
5056	0	0	Ki67+	 12233 16082
5057	0	0	Ki67+	 12233 16322
5058	0	0	Ki67+	 12238 16498
5059	0	0	Ki67+	 12239 16340
5060	0	0	Ki67+	 12243 16286
5061	0	0	Ki67+	 12251 16156
5062	0	0	Ki67+	 12251 16300
5063	0	0	Ki67+	 12255 16066
5064	0	0	Ki67+	 12258 16289
5065	0	0	Ki67+	 12266 16412
5066	0	0	Ki67+	 12268 16083
5067	0	0	Ki67+	 12281 16126
5068	0	0	Ki67+	 12281 16387
5069	0	0	Ki67+	 12294 16413
5070	0	0	Ki67+	 12296 16161
5071	0	0	Ki67+	 12298 16317
5072	0	0	Ki67+	 12302 16185
5073	0	0	Ki67+	 11513 16740
5074	0	0	Ki67+	 11522 16921
5075	0	0	Ki67+	 11532 16996
5076	0	0	Ki67+	 11533 17267
5077	0	0	Ki67+	 11542 17365
5078	0	0	Ki67+	 11544 16826
5079	0	0	Ki67+	 11545 16849
5080	0	0	Ki67+	 11559 17408
5081	0	0	Ki67+	 11580 17296
5082	0	0	Ki67+	 11584 17062
5083	0	0	Ki67+	 11586 16816
5084	0	0	Ki67+	 11592 17212
5085	0	0	Ki67+	 11595 16976
5086	0	0	Ki67+	 11597 17363
5087	0	0	Ki67+	 11600 16855
5088	0	0	Ki67+	 11602 16872
5089	0	0	Ki67+	 11607 17089
5090	0	0	Ki67+	 11611 17329
5091	0	0	Ki67+	 11617 16941
5092	0	0	Ki67+	 11622 17281
5093	0	0	Ki67+	 11624 17305
5094	0	0	Ki67+	 11634 16881
5095	0	0	Ki67+	 11638 16868
5096	0	0	Ki67+	 11640 17386
5097	0	0	Ki67+	 11647 17126
5098	0	0	Ki67+	 11650 16946
5099	0	0	Ki67+	 11653 17454
5100	0	0	Ki67+	 11663 17318
5101	0	0	Ki67+	 11664 17426
5102	0	0	Ki67+	 11675 17158
5103	0	0	Ki67+	 11687 17141
5104	0	0	Ki67+	 11688 16885
5105	0	0	Ki67+	 11696 17449
5106	0	0	Ki67+	 11700 17106
5107	0	0	Ki67+	 11702 16951
5108	0	0	Ki67+	 11704 16854
5109	0	0	Ki67+	 11704 17148
5110	0	0	Ki67+	 11709 16876
5111	0	0	Ki67+	 11709 17137
5112	0	0	Ki67+	 11712 17166
5113	0	0	Ki67+	 11729 17488
5114	0	0	Ki67+	 11731 16960
5115	0	0	Ki67+	 11734 17000
5116	0	0	Ki67+	 11734 17238
5117	0	0	Ki67+	 11737 17283
5118	0	0	Ki67+	 11738 17166
5119	0	0	Ki67+	 11739 16905
5120	0	0	Ki67+	 11741 17247
5121	0	0	Ki67+	 11743 17151
5122	0	0	Ki67+	 11759 17470
5123	0	0	Ki67+	 11759 17490
5124	0	0	Ki67+	 11760 16966
5125	0	0	Ki67+	 11761 17264
5126	0	0	Ki67+	 11765 16984
5127	0	0	Ki67+	 11771 17473
5128	0	0	Ki67+	 11776 17167
5129	0	0	Ki67+	 11779 16908
5130	0	0	Ki67+	 11779 17147
5131	0	0	Ki67+	 11780 16892
5132	0	0	Ki67+	 11793 17305
5133	0	0	Ki67+	 11800 16897
5134	0	0	Ki67+	 11800 17493
5135	0	0	Ki67+	 11804 16914
5136	0	0	Ki67+	 11805 17236
5137	0	0	Ki67+	 11809 17253
5138	0	0	Ki67+	 11812 16966
5139	0	0	Ki67+	 11814 17280
5140	0	0	Ki67+	 11815 16993
5141	0	0	Ki67+	 11815 17443
5142	0	0	Ki67+	 11816 16743
5143	0	0	Ki67+	 11816 17478
5144	0	0	Ki67+	 11817 17154
5145	0	0	Ki67+	 11824 17234
5146	0	0	Ki67+	 11829 16977
5147	0	0	Ki67+	 11829 17247
5148	0	0	Ki67+	 11830 16901
5149	0	0	Ki67+	 11838 17229
5150	0	0	Ki67+	 11839 17162
5151	0	0	Ki67+	 11845 16754
5152	0	0	Ki67+	 11846 17146
5153	0	0	Ki67+	 11849 17024
5154	0	0	Ki67+	 11849 17471
5155	0	0	Ki67+	 11849 17485
5156	0	0	Ki67+	 11851 16886
5157	0	0	Ki67+	 11855 16914
5158	0	0	Ki67+	 11855 17000
5159	0	0	Ki67+	 11855 17506
5160	0	0	Ki67+	 11857 16760
5161	0	0	Ki67+	 11857 16774
5162	0	0	Ki67+	 11864 17225
5163	0	0	Ki67+	 11865 17177
5164	0	0	Ki67+	 11866 16806
5165	0	0	Ki67+	 11878 16864
5166	0	0	Ki67+	 11878 17489
5167	0	0	Ki67+	 11883 16989
5168	0	0	Ki67+	 11883 17169
5169	0	0	Ki67+	 11884 16881
5170	0	0	Ki67+	 11884 17119
5171	0	0	Ki67+	 11886 16750
5172	0	0	Ki67+	 11887 16783
5173	0	0	Ki67+	 11887 17278
5174	0	0	Ki67+	 11888 17152
5175	0	0	Ki67+	 11891 17441
5176	0	0	Ki67+	 11899 17063
5177	0	0	Ki67+	 11902 16921
5178	0	0	Ki67+	 11904 17228
5179	0	0	Ki67+	 11905 17013
5180	0	0	Ki67+	 11909 16893
5181	0	0	Ki67+	 11911 17485
5182	0	0	Ki67+	 11915 16862
5183	0	0	Ki67+	 11916 16810
5184	0	0	Ki67+	 11920 16999
5185	0	0	Ki67+	 11920 17031
5186	0	0	Ki67+	 11925 16873
5187	0	0	Ki67+	 11929 17156
5188	0	0	Ki67+	 11929 17441
5189	0	0	Ki67+	 11931 16913
5190	0	0	Ki67+	 11931 17478
5191	0	0	Ki67+	 11934 16814
5192	0	0	Ki67+	 11934 17174
5193	0	0	Ki67+	 11935 17494
5194	0	0	Ki67+	 11937 17224
5195	0	0	Ki67+	 11944 17077
5196	0	0	Ki67+	 11945 17015
5197	0	0	Ki67+	 11949 16847
5198	0	0	Ki67+	 11949 17137
5199	0	0	Ki67+	 11949 17486
5200	0	0	Ki67+	 11953 16877
5201	0	0	Ki67+	 11956 17014
5202	0	0	Ki67+	 11963 17467
5203	0	0	Ki67+	 11970 17227
5204	0	0	Ki67+	 11971 16764
5205	0	0	Ki67+	 11972 17163
5206	0	0	Ki67+	 11975 17399
5207	0	0	Ki67+	 11984 17138
5208	0	0	Ki67+	 11985 17098
5209	0	0	Ki67+	 11991 17481
5210	0	0	Ki67+	 11991 17525
5211	0	0	Ki67+	 11996 17243
5212	0	0	Ki67+	 11997 17464
5213	0	0	Ki67+	 11998 16853
5214	0	0	Ki67+	 12028 17253
5215	0	0	Ki67+	 12029 17235
5216	0	0	Ki67+	 12047 17271
5217	0	0	Ki67+	 12057 17393
5218	0	0	Ki67+	 12077 17307
5219	0	0	Ki67+	 12250 17355
5220	0	0	Ki67+	 11510 18042
5221	0	0	Ki67+	 11510 18272
5222	0	0	Ki67+	 11515 18070
5223	0	0	Ki67+	 11530 18302
5224	0	0	Ki67+	 11533 18284
5225	0	0	Ki67+	 11540 17939
5226	0	0	Ki67+	 11541 18102
5227	0	0	Ki67+	 11547 18035
5228	0	0	Ki67+	 11550 18086
5229	0	0	Ki67+	 11553 18068
5230	0	0	Ki67+	 11564 17952
5231	0	0	Ki67+	 11570 18079
5232	0	0	Ki67+	 11594 18064
5233	0	0	Ki67+	 11595 18321
5234	0	0	Ki67+	 11597 18046
5235	0	0	Ki67+	 11613 17941
5236	0	0	Ki67+	 11618 18334
5237	0	0	Ki67+	 11622 17953
5238	0	0	Ki67+	 11623 17891
5239	0	0	Ki67+	 11632 18092
5240	0	0	Ki67+	 11640 17952
5241	0	0	Ki67+	 11641 18075
5242	0	0	Ki67+	 11664 18109
5243	0	0	Ki67+	 11665 17941
5244	0	0	Ki67+	 11668 18169
5245	0	0	Ki67+	 11671 17892
5246	0	0	Ki67+	 11673 18122
5247	0	0	Ki67+	 11676 17968
5248	0	0	Ki67+	 11676 18162
5249	0	0	Ki67+	 11679 18001
5250	0	0	Ki67+	 11684 18100
5251	0	0	Ki67+	 11688 18087
5252	0	0	Ki67+	 11694 17867
5253	0	0	Ki67+	 11697 18107
5254	0	0	Ki67+	 11702 18021
5255	0	0	Ki67+	 11704 17928
5256	0	0	Ki67+	 11716 17622
5257	0	0	Ki67+	 11717 17777
5258	0	0	Ki67+	 11718 18135
5259	0	0	Ki67+	 11724 18199
5260	0	0	Ki67+	 11733 17856
5261	0	0	Ki67+	 11737 18029
5262	0	0	Ki67+	 11738 17650
5263	0	0	Ki67+	 11740 18048
5264	0	0	Ki67+	 11743 17905
5265	0	0	Ki67+	 11746 17711
5266	0	0	Ki67+	 11749 17724
5267	0	0	Ki67+	 11753 17860
5268	0	0	Ki67+	 11755 17696
5269	0	0	Ki67+	 11756 18020
5270	0	0	Ki67+	 11759 17709
5271	0	0	Ki67+	 11760 17833
5272	0	0	Ki67+	 11763 17875
5273	0	0	Ki67+	 11770 17861
5274	0	0	Ki67+	 11781 17922
5275	0	0	Ki67+	 11784 17832
5276	0	0	Ki67+	 11784 18045
5277	0	0	Ki67+	 11800 17856
5278	0	0	Ki67+	 11812 17864
5279	0	0	Ki67+	 11815 17688
5280	0	0	Ki67+	 11816 17932
5281	0	0	Ki67+	 11820 17581
5282	0	0	Ki67+	 11838 17848
5283	0	0	Ki67+	 11854 17669
5284	0	0	Ki67+	 11858 17852
5285	0	0	Ki67+	 11859 17647
5286	0	0	Ki67+	 11861 17881
5287	0	0	Ki67+	 11862 18017
5288	0	0	Ki67+	 11867 17610
5289	0	0	Ki67+	 11876 17660
5290	0	0	Ki67+	 11881 17586
5291	0	0	Ki67+	 11882 17634
5292	0	0	Ki67+	 11882 17697
5293	0	0	Ki67+	 11883 17830
5294	0	0	Ki67+	 11887 17843
5295	0	0	Ki67+	 11902 17671
5296	0	0	Ki67+	 11915 17711
5297	0	0	Ki67+	 11922 17636
5298	0	0	Ki67+	 11935 17732
5299	0	0	Ki67+	 11941 17853
5300	0	0	Ki67+	 11948 17708
5301	0	0	Ki67+	 11972 17583
5302	0	0	Ki67+	 11999 17646
5303	0	0	Ki67+	 12039 18207
5304	0	0	Ki67+	 12043 18259
5305	0	0	Ki67+	 12062 18253
5306	0	0	Ki67+	 12072 17942
5307	0	0	Ki67+	 12095 18175
5308	0	0	Ki67+	 12143 18282
5309	0	0	Ki67+	 12191 17960
5310	0	0	Ki67+	 12301 17958
5311	0	0	Ki67+	 11538 18858
5312	0	0	Ki67+	 11780 18758
5313	0	0	Ki67+	 11890 19131
5314	0	0	Ki67+	 12017 19058
5315	0	0	Ki67+	 12074 18401
5316	0	0	Ki67+	 12108 18925
5317	0	0	Ki67+	 12112 18891
5318	0	0	Ki67+	 12256 18999
5319	0	0	Ki67+	 12265 18985
5320	0	0	Ki67+	 11521 19332
5321	0	0	Ki67+	 11529 19261
5322	0	0	Ki67+	 11537 19800
5323	0	0	Ki67+	 11616 19473
5324	0	0	Ki67+	 11661 19193
5325	0	0	Ki67+	 11668 19604
5326	0	0	Ki67+	 11669 19631
5327	0	0	Ki67+	 11819 19236
5328	0	0	Ki67+	 11845 19215
5329	0	0	Ki67+	 11886 19748
5330	0	0	Ki67+	 11980 19155
5331	0	0	Ki67+	 12248 19820
5332	0	0	Ki67+	 12280 19516
5333	0	0	Ki67+	 11506 20460
5334	0	0	Ki67+	 11512 20443
5335	0	0	Ki67+	 11634 20552
5336	0	0	Ki67+	 11669 20508
5337	0	0	Ki67+	 11962 20577
5338	0	0	Ki67+	 12086 20545
5339	0	0	Ki67+	 12089 20532
5340	0	0	Ki67+	 11590 20981
5341	0	0	Ki67+	 11637 21164
5342	0	0	Ki67+	 11818 21523
5343	0	0	Ki67+	 11829 20837
5344	0	0	Ki67+	 11833 21084
5345	0	0	Ki67+	 11839 21431
5346	0	0	Ki67+	 11876 21122
5347	0	0	Ki67+	 11877 21444
5348	0	0	Ki67+	 11938 20788
5349	0	0	Ki67+	 12106 21523
5350	0	0	Ki67+	 12228 21178
5351	0	0	Ki67+	 12237 21222
5352	0	0	Ki67+	 12239 21160
5353	0	0	Ki67+	 12251 21170
5354	0	0	Ki67+	 12251 21357
5355	0	0	Ki67+	 12287 21287
5356	0	0	Ki67+	 12292 21270
5357	0	0	Ki67+	 11556 22293
5358	0	0	Ki67+	 11597 21683
5359	0	0	Ki67+	 11617 21636
5360	0	0	Ki67+	 11620 21926
5361	0	0	Ki67+	 11680 21541
5362	0	0	Ki67+	 11736 22006
5363	0	0	Ki67+	 11804 21851
5364	0	0	Ki67+	 11879 21775
5365	0	0	Ki67+	 11953 22087
5366	0	0	Ki67+	 11972 22189
5367	0	0	Ki67+	 11994 21827
5368	0	0	Ki67+	 11996 21812
5369	0	0	Ki67+	 12021 22191
5370	0	0	Ki67+	 12036 22166
5371	0	0	Ki67+	 12051 21802
5372	0	0	Ki67+	 12070 22324
5373	0	0	Ki67+	 12077 21767
5374	0	0	Ki67+	 12097 21825
5375	0	0	Ki67+	 12125 22040
5376	0	0	Ki67+	 12156 22070
5377	0	0	Ki67+	 12164 22063
5378	0	0	Ki67+	 12172 22130
5379	0	0	Ki67+	 12172 22145
5380	0	0	Ki67+	 12179 21731
5381	0	0	Ki67+	 12203 22240
5382	0	0	Ki67+	 12263 21586
5383	0	0	Ki67+	 12266 22278
5384	0	0	Ki67+	 12275 22235
5385	0	0	Ki67+	 12275 22253
5386	0	0	Ki67+	 12284 21920
5387	0	0	Ki67+	 12285 22059
5388	0	0	Ki67+	 12290 21706
5389	0	0	Ki67+	 12291 22249
5390	0	0	Ki67+	 12292 22045
5391	0	0	Ki67+	 12295 22196
5392	0	0	Ki67+	 11557 22459
5393	0	0	Ki67+	 11593 22653
5394	0	0	Ki67+	 11761 23068
5395	0	0	Ki67+	 11762 23052
5396	0	0	Ki67+	 11969 22944
5397	0	0	Ki67+	 12089 22473
5398	0	0	Ki67+	 12095 23074
5399	0	0	Ki67+	 12179 22500
5400	0	0	Ki67+	 12185 22479
5401	0	0	Ki67+	 12248 22651
5402	0	0	Ki67+	 12258 22687
5403	0	0	Ki67+	 12259 22777
5404	0	0	Ki67+	 11652 23900
5405	0	0	Ki67+	 11779 23761
5406	0	0	Ki67+	 11816 23857
5407	0	0	Ki67+	 11831 23797
5408	0	0	Ki67+	 11863 23621
5409	0	0	Ki67+	 11870 23571
5410	0	0	Ki67+	 11882 23568
5411	0	0	Ki67+	 11968 23841
5412	0	0	Ki67+	 11969 23552
5413	0	0	Ki67+	 11972 23816
5414	0	0	Ki67+	 11986 23317
5415	0	0	Ki67+	 12122 23718
5416	0	0	Ki67+	 12132 23599
5417	0	0	Ki67+	 12193 23288
5418	0	0	Ki67+	 12268 23697
5419	0	0	Ki67+	 12274 23470
5420	0	0	Ki67+	 12279 23873
5421	0	0	Ki67+	 12281 23457
5422	0	0	Ki67+	 12303 23218
5423	0	0	Ki67+	 11509 24636
5424	0	0	Ki67+	 11512 24339
5425	0	0	Ki67+	 11549 24518
5426	0	0	Ki67+	 11553 24705
5427	0	0	Ki67+	 11573 24685
5428	0	0	Ki67+	 11579 24617
5429	0	0	Ki67+	 11587 24566
5430	0	0	Ki67+	 11636 24087
5431	0	0	Ki67+	 11665 24658
5432	0	0	Ki67+	 11688 24579
5433	0	0	Ki67+	 11692 24494
5434	0	0	Ki67+	 11719 24259
5435	0	0	Ki67+	 11758 24484
5436	0	0	Ki67+	 11774 24147
5437	0	0	Ki67+	 11776 24681
5438	0	0	Ki67+	 11780 24137
5439	0	0	Ki67+	 11788 24635
5440	0	0	Ki67+	 11792 24087
5441	0	0	Ki67+	 11818 24319
5442	0	0	Ki67+	 11822 24615
5443	0	0	Ki67+	 11824 24587
5444	0	0	Ki67+	 11833 24680
5445	0	0	Ki67+	 11863 24283
5446	0	0	Ki67+	 11882 23957
5447	0	0	Ki67+	 11916 24513
5448	0	0	Ki67+	 11939 24318
5449	0	0	Ki67+	 11943 23943
5450	0	0	Ki67+	 11950 24718
5451	0	0	Ki67+	 11963 24024
5452	0	0	Ki67+	 11966 24291
5453	0	0	Ki67+	 11969 24362
5454	0	0	Ki67+	 11973 24519
5455	0	0	Ki67+	 11989 24294
5456	0	0	Ki67+	 11993 24485
5457	0	0	Ki67+	 12024 24209
5458	0	0	Ki67+	 12055 24269
5459	0	0	Ki67+	 12072 24637
5460	0	0	Ki67+	 12100 24266
5461	0	0	Ki67+	 12154 24432
5462	0	0	Ki67+	 12164 24733
5463	0	0	Ki67+	 12186 24718
5464	0	0	Ki67+	 12213 24600
5465	0	0	Ki67+	 12259 24135
5466	0	0	Ki67+	 12295 24046
5467	0	0	Ki67+	 11516 25457
5468	0	0	Ki67+	 11522 25185
5469	0	0	Ki67+	 11524 25027
5470	0	0	Ki67+	 11526 25402
5471	0	0	Ki67+	 11531 25303
5472	0	0	Ki67+	 11531 25480
5473	0	0	Ki67+	 11543 25438
5474	0	0	Ki67+	 11561 25014
5475	0	0	Ki67+	 11581 25467
5476	0	0	Ki67+	 11591 25516
5477	0	0	Ki67+	 11606 25470
5478	0	0	Ki67+	 11613 24858
5479	0	0	Ki67+	 11615 24827
5480	0	0	Ki67+	 11641 25169
5481	0	0	Ki67+	 11641 25185
5482	0	0	Ki67+	 11643 25261
5483	0	0	Ki67+	 11645 24956
5484	0	0	Ki67+	 11652 25132
5485	0	0	Ki67+	 11653 25378
5486	0	0	Ki67+	 11661 25454
5487	0	0	Ki67+	 11671 24988
5488	0	0	Ki67+	 11677 25181
5489	0	0	Ki67+	 11687 25464
5490	0	0	Ki67+	 11689 25443
5491	0	0	Ki67+	 11694 25261
5492	0	0	Ki67+	 11695 24874
5493	0	0	Ki67+	 11700 24859
5494	0	0	Ki67+	 11700 25332
5495	0	0	Ki67+	 11701 25007
5496	0	0	Ki67+	 11703 24985
5497	0	0	Ki67+	 11745 24985
5498	0	0	Ki67+	 11755 25265
5499	0	0	Ki67+	 11761 24829
5500	0	0	Ki67+	 11775 24777
5501	0	0	Ki67+	 11778 25085
5502	0	0	Ki67+	 11782 25167
5503	0	0	Ki67+	 11788 25153
5504	0	0	Ki67+	 11789 25070
5505	0	0	Ki67+	 11829 25237
5506	0	0	Ki67+	 11841 25143
5507	0	0	Ki67+	 11890 25340
5508	0	0	Ki67+	 11890 25355
5509	0	0	Ki67+	 11947 24919
5510	0	0	Ki67+	 11958 25186
5511	0	0	Ki67+	 11959 25171
5512	0	0	Ki67+	 11969 24978
5513	0	0	Ki67+	 11971 24964
5514	0	0	Ki67+	 11984 25511
5515	0	0	Ki67+	 11996 24864
5516	0	0	Ki67+	 12001 24854
5517	0	0	Ki67+	 12012 25394
5518	0	0	Ki67+	 12014 24886
5519	0	0	Ki67+	 12028 25096
5520	0	0	Ki67+	 12038 24974
5521	0	0	Ki67+	 12055 25525
5522	0	0	Ki67+	 12058 24941
5523	0	0	Ki67+	 12068 24918
5524	0	0	Ki67+	 12070 24941
5525	0	0	Ki67+	 12072 24805
5526	0	0	Ki67+	 12079 25189
5527	0	0	Ki67+	 12096 25287
5528	0	0	Ki67+	 12110 24771
5529	0	0	Ki67+	 12114 25490
5530	0	0	Ki67+	 12144 24867
5531	0	0	Ki67+	 12144 25153
5532	0	0	Ki67+	 12148 25132
5533	0	0	Ki67+	 12149 24850
5534	0	0	Ki67+	 12153 24991
5535	0	0	Ki67+	 12164 25087
5536	0	0	Ki67+	 12174 25238
5537	0	0	Ki67+	 12187 24954
5538	0	0	Ki67+	 12193 24941
5539	0	0	Ki67+	 12204 25263
5540	0	0	Ki67+	 12205 25030
5541	0	0	Ki67+	 12207 24984
5542	0	0	Ki67+	 12215 24999
5543	0	0	Ki67+	 12225 25350
5544	0	0	Ki67+	 12278 25059
5545	0	0	Ki67+	 12282 24947
5546	0	0	Ki67+	 11508 25555
5547	0	0	Ki67+	 11534 25632
5548	0	0	Ki67+	 11561 26095
5549	0	0	Ki67+	 11619 26155
5550	0	0	Ki67+	 11621 25833
5551	0	0	Ki67+	 11636 25972
5552	0	0	Ki67+	 11652 26286
5553	0	0	Ki67+	 11694 25814
5554	0	0	Ki67+	 11694 25829
5555	0	0	Ki67+	 11700 26110
5556	0	0	Ki67+	 11708 25622
5557	0	0	Ki67+	 11721 25616
5558	0	0	Ki67+	 11724 26086
5559	0	0	Ki67+	 11726 25606
5560	0	0	Ki67+	 11726 25954
5561	0	0	Ki67+	 11731 25833
5562	0	0	Ki67+	 11738 25553
5563	0	0	Ki67+	 11756 25702
5564	0	0	Ki67+	 11783 25543
5565	0	0	Ki67+	 11792 25665
5566	0	0	Ki67+	 11793 25779
5567	0	0	Ki67+	 11834 25918
5568	0	0	Ki67+	 11887 25669
5569	0	0	Ki67+	 11898 25866
5570	0	0	Ki67+	 11913 25758
5571	0	0	Ki67+	 11951 25891
5572	0	0	Ki67+	 12006 25968
5573	0	0	Ki67+	 12026 25872
5574	0	0	Ki67+	 12038 25684
5575	0	0	Ki67+	 12042 25662
5576	0	0	Ki67+	 12046 25777
5577	0	0	Ki67+	 12104 25909
5578	0	0	Ki67+	 12106 25632
5579	0	0	Ki67+	 12153 26320
5580	0	0	Ki67+	 12193 26020
5581	0	0	Ki67+	 12213 26121
5582	0	0	Ki67+	 12226 25945
5583	0	0	Ki67+	 12238 26039
5584	0	0	Ki67+	 12243 25566
5585	0	0	Ki67+	 12253 25791
5586	0	0	Ki67+	 12290 25701
5587	0	0	Ki67+	 12291 26319
5588	0	0	Ki67+	 12295 26265
5589	0	0	Ki67+	 12301 26334
5590	0	0	Ki67+	 11518 26818
5591	0	0	Ki67+	 11531 26808
5592	0	0	Ki67+	 11578 26970
5593	0	0	Ki67+	 11592 26339
5594	0	0	Ki67+	 11609 26357
5595	0	0	Ki67+	 11639 26860
5596	0	0	Ki67+	 11644 26516
5597	0	0	Ki67+	 11645 26657
5598	0	0	Ki67+	 11647 26878
5599	0	0	Ki67+	 11659 26667
5600	0	0	Ki67+	 11667 26638
5601	0	0	Ki67+	 11670 26525
5602	0	0	Ki67+	 11673 26512
5603	0	0	Ki67+	 11674 26551
5604	0	0	Ki67+	 11679 26791
5605	0	0	Ki67+	 11694 27099
5606	0	0	Ki67+	 11696 26547
5607	0	0	Ki67+	 11731 26757
5608	0	0	Ki67+	 11739 26660
5609	0	0	Ki67+	 11747 27015
5610	0	0	Ki67+	 11750 26649
5611	0	0	Ki67+	 11788 26668
5612	0	0	Ki67+	 11865 26580
5613	0	0	Ki67+	 11869 26806
5614	0	0	Ki67+	 11870 27087
5615	0	0	Ki67+	 11878 26640
5616	0	0	Ki67+	 11888 26493
5617	0	0	Ki67+	 11910 26615
5618	0	0	Ki67+	 11944 26762
5619	0	0	Ki67+	 11966 26430
5620	0	0	Ki67+	 11986 26492
5621	0	0	Ki67+	 12008 27033
5622	0	0	Ki67+	 12022 26791
5623	0	0	Ki67+	 12030 27028
5624	0	0	Ki67+	 12033 26376
5625	0	0	Ki67+	 12051 26359
5626	0	0	Ki67+	 12055 26505
5627	0	0	Ki67+	 12162 26734
5628	0	0	Ki67+	 12196 26685
5629	0	0	Ki67+	 12233 26639
5630	0	0	Ki67+	 12283 26617
5631	0	0	Ki67+	 12301 26482
5632	0	0	Ki67+	 11524 27347
5633	0	0	Ki67+	 11566 27694
5634	0	0	Ki67+	 11593 27889
5635	0	0	Ki67+	 11640 27389
5636	0	0	Ki67+	 11663 27762
5637	0	0	Ki67+	 11674 27408
5638	0	0	Ki67+	 11676 27279
5639	0	0	Ki67+	 11682 27649
5640	0	0	Ki67+	 11685 27659
5641	0	0	Ki67+	 11690 27214
5642	0	0	Ki67+	 11691 27715
5643	0	0	Ki67+	 11718 27654
5644	0	0	Ki67+	 11720 27624
5645	0	0	Ki67+	 11720 27672
5646	0	0	Ki67+	 11729 27827
5647	0	0	Ki67+	 11731 27624
5648	0	0	Ki67+	 11742 27262
5649	0	0	Ki67+	 11754 27270
5650	0	0	Ki67+	 11755 27361
5651	0	0	Ki67+	 11762 27339
5652	0	0	Ki67+	 11770 27386
5653	0	0	Ki67+	 11799 27816
5654	0	0	Ki67+	 11818 27462
5655	0	0	Ki67+	 11822 27715
5656	0	0	Ki67+	 11881 27731
5657	0	0	Ki67+	 11887 27806
5658	0	0	Ki67+	 11892 27752
5659	0	0	Ki67+	 11941 27177
5660	0	0	Ki67+	 11951 27574
5661	0	0	Ki67+	 11972 27639
5662	0	0	Ki67+	 11979 27882
5663	0	0	Ki67+	 12001 27736
5664	0	0	Ki67+	 12014 27733
5665	0	0	Ki67+	 12017 27218
5666	0	0	Ki67+	 12024 27768
5667	0	0	Ki67+	 12035 27293
5668	0	0	Ki67+	 12042 27592
5669	0	0	Ki67+	 12043 27544
5670	0	0	Ki67+	 12052 27733
5671	0	0	Ki67+	 12053 27386
5672	0	0	Ki67+	 12065 27770
5673	0	0	Ki67+	 12071 27636
5674	0	0	Ki67+	 12094 27520
5675	0	0	Ki67+	 12104 27579
5676	0	0	Ki67+	 12111 27735
5677	0	0	Ki67+	 12176 27254
5678	0	0	Ki67+	 12176 27784
5679	0	0	Ki67+	 12188 27707
5680	0	0	Ki67+	 12205 27681
5681	0	0	Ki67+	 12224 27693
5682	0	0	Ki67+	 12242 27884
5683	0	0	Ki67+	 12254 27549
5684	0	0	Ki67+	 12258 27607
5685	0	0	Ki67+	 12266 27558
5686	0	0	Ki67+	 12272 27492
5687	0	0	Ki67+	 12295 27494
5688	0	0	Ki67+	 11516 28175
5689	0	0	Ki67+	 11538 28329
5690	0	0	Ki67+	 11545 28564
5691	0	0	Ki67+	 11612 28706
5692	0	0	Ki67+	 11620 28660
5693	0	0	Ki67+	 11634 27981
5694	0	0	Ki67+	 11712 28354
5695	0	0	Ki67+	 11756 27995
5696	0	0	Ki67+	 11764 28537
5697	0	0	Ki67+	 11807 28328
5698	0	0	Ki67+	 11819 27954
5699	0	0	Ki67+	 11829 28003
5700	0	0	Ki67+	 11838 28264
5701	0	0	Ki67+	 11841 28277
5702	0	0	Ki67+	 11855 28088
5703	0	0	Ki67+	 11880 27987
5704	0	0	Ki67+	 11883 28255
5705	0	0	Ki67+	 11891 28010
5706	0	0	Ki67+	 11901 27950
5707	0	0	Ki67+	 11925 28105
5708	0	0	Ki67+	 11946 28028
5709	0	0	Ki67+	 11970 28206
5710	0	0	Ki67+	 11980 28494
5711	0	0	Ki67+	 11981 28472
5712	0	0	Ki67+	 11986 28253
5713	0	0	Ki67+	 12002 28079
5714	0	0	Ki67+	 12051 28565
5715	0	0	Ki67+	 12084 28033
5716	0	0	Ki67+	 12086 28383
5717	0	0	Ki67+	 12104 28240
5718	0	0	Ki67+	 12121 28555
5719	0	0	Ki67+	 12128 28533
5720	0	0	Ki67+	 12131 28439
5721	0	0	Ki67+	 12134 28556
5722	0	0	Ki67+	 12135 28311
5723	0	0	Ki67+	 12142 28239
5724	0	0	Ki67+	 12158 28457
5725	0	0	Ki67+	 12165 28073
5726	0	0	Ki67+	 12168 28496
5727	0	0	Ki67+	 12174 27946
5728	0	0	Ki67+	 12176 28106
5729	0	0	Ki67+	 12177 28569
5730	0	0	Ki67+	 12193 28323
5731	0	0	Ki67+	 12203 27958
5732	0	0	Ki67+	 12204 28174
5733	0	0	Ki67+	 12213 28163
5734	0	0	Ki67+	 12217 28377
5735	0	0	Ki67+	 12219 27977
5736	0	0	Ki67+	 12222 28045
5737	0	0	Ki67+	 12227 28678
5738	0	0	Ki67+	 12228 28183
5739	0	0	Ki67+	 12236 28626
5740	0	0	Ki67+	 12238 27978
5741	0	0	Ki67+	 12239 28392
5742	0	0	Ki67+	 12258 28020
5743	0	0	Ki67+	 12262 28415
5744	0	0	Ki67+	 12264 28178
5745	0	0	Ki67+	 12271 28267
5746	0	0	Ki67+	 11785 29300
5747	0	0	Ki67+	 11802 29210
5748	0	0	Ki67+	 11825 29366
5749	0	0	Ki67+	 11835 29458
5750	0	0	Ki67+	 11835 29473
5751	0	0	Ki67+	 11900 29180
5752	0	0	Ki67+	 11929 29203
5753	0	0	Ki67+	 11970 29320
5754	0	0	Ki67+	 11975 29188
5755	0	0	Ki67+	 12108 29325
5756	0	0	Ki67+	 12121 29005
5757	0	0	Ki67+	 12123 28922
5758	0	0	Ki67+	 12180 29210
5759	0	0	Ki67+	 12230 28842
5760	0	0	Ki67+	 12236 29344
5761	0	0	Ki67+	 12247 29529
5762	0	0	Ki67+	 12265 29433
5763	0	0	Ki67+	 11505 30324
5764	0	0	Ki67+	 11514 30225
5765	0	0	Ki67+	 11527 30021
5766	0	0	Ki67+	 11559 30186
5767	0	0	Ki67+	 11569 30085
5768	0	0	Ki67+	 11586 30010
5769	0	0	Ki67+	 11610 30037
5770	0	0	Ki67+	 11615 30262
5771	0	0	Ki67+	 11640 30242
5772	0	0	Ki67+	 11656 29993
5773	0	0	Ki67+	 11658 30105
5774	0	0	Ki67+	 11663 30059
5775	0	0	Ki67+	 11667 30173
5776	0	0	Ki67+	 11686 29899
5777	0	0	Ki67+	 11692 30334
5778	0	0	Ki67+	 11694 30101
5779	0	0	Ki67+	 11715 29959
5780	0	0	Ki67+	 11725 30091
5781	0	0	Ki67+	 11729 30140
5782	0	0	Ki67+	 11734 29872
5783	0	0	Ki67+	 11749 29765
5784	0	0	Ki67+	 11752 29729
5785	0	0	Ki67+	 11804 30012
5786	0	0	Ki67+	 11823 29619
5787	0	0	Ki67+	 11827 29977
5788	0	0	Ki67+	 11850 30105
5789	0	0	Ki67+	 11856 30127
5790	0	0	Ki67+	 11860 30195
5791	0	0	Ki67+	 11869 30159
5792	0	0	Ki67+	 11899 30224
5793	0	0	Ki67+	 11907 30234
5794	0	0	Ki67+	 11909 29816
5795	0	0	Ki67+	 11912 30150
5796	0	0	Ki67+	 11914 30054
5797	0	0	Ki67+	 11920 30276
5798	0	0	Ki67+	 11927 30296
5799	0	0	Ki67+	 11937 30073
5800	0	0	Ki67+	 11938 30196
5801	0	0	Ki67+	 11947 30203
5802	0	0	Ki67+	 11951 30008
5803	0	0	Ki67+	 12074 29846
5804	0	0	Ki67+	 12075 29773
5805	0	0	Ki67+	 12079 30251
5806	0	0	Ki67+	 12092 29759
5807	0	0	Ki67+	 12105 29780
5808	0	0	Ki67+	 12132 29829
5809	0	0	Ki67+	 12135 29850
5810	0	0	Ki67+	 12140 29898
5811	0	0	Ki67+	 12155 29850
5812	0	0	Ki67+	 12159 29902
5813	0	0	Ki67+	 12235 30315
5814	0	0	Ki67+	 12247 30199
5815	0	0	Ki67+	 12252 29820
5816	0	0	Ki67+	 12252 30081
5817	0	0	Ki67+	 12258 29684
5818	0	0	Ki67+	 12267 29577
5819	0	0	Ki67+	 12270 29956
5820	0	0	Ki67+	 12277 30126
5821	0	0	Ki67+	 12279 30262
5822	0	0	Ki67+	 12295 30254
5823	0	0	Ki67+	 11511 30572
5824	0	0	Ki67+	 11516 30628
5825	0	0	Ki67+	 11553 30602
5826	0	0	Ki67+	 11726 31031
5827	0	0	Ki67+	 11746 30402
5828	0	0	Ki67+	 11772 30552
5829	0	0	Ki67+	 11791 30500
5830	0	0	Ki67+	 11803 30470
5831	0	0	Ki67+	 11828 30798
5832	0	0	Ki67+	 11867 30599
5833	0	0	Ki67+	 11869 30769
5834	0	0	Ki67+	 11938 30434
5835	0	0	Ki67+	 11942 30811
5836	0	0	Ki67+	 11959 30593
5837	0	0	Ki67+	 11976 30600
5838	0	0	Ki67+	 11977 31102
5839	0	0	Ki67+	 11978 30716
5840	0	0	Ki67+	 12030 30520
5841	0	0	Ki67+	 12032 31108
5842	0	0	Ki67+	 12035 31095
5843	0	0	Ki67+	 12039 31063
5844	0	0	Ki67+	 12047 30479
5845	0	0	Ki67+	 12064 30535
5846	0	0	Ki67+	 12103 30564
5847	0	0	Ki67+	 12135 30600
5848	0	0	Ki67+	 12168 30387
5849	0	0	Ki67+	 12199 30540
5850	0	0	Ki67+	 12217 30871
5851	0	0	Ki67+	 12220 30603
5852	0	0	Ki67+	 12228 30363
5853	0	0	Ki67+	 12263 30708
5854	0	0	Ki67+	 11515 31574
5855	0	0	Ki67+	 11606 31690
5856	0	0	Ki67+	 11646 31488
5857	0	0	Ki67+	 11649 31310
5858	0	0	Ki67+	 11683 31898
5859	0	0	Ki67+	 11684 31637
5860	0	0	Ki67+	 11691 31306
5861	0	0	Ki67+	 11728 31905
5862	0	0	Ki67+	 11746 31493
5863	0	0	Ki67+	 11780 31165
5864	0	0	Ki67+	 11805 31215
5865	0	0	Ki67+	 11811 31353
5866	0	0	Ki67+	 11846 31538
5867	0	0	Ki67+	 11888 31668
5868	0	0	Ki67+	 11890 31613
5869	0	0	Ki67+	 11943 31453
5870	0	0	Ki67+	 11970 31453
5871	0	0	Ki67+	 12060 31139
5872	0	0	Ki67+	 12097 31188
5873	0	0	Ki67+	 12109 31460
5874	0	0	Ki67+	 12122 31789
5875	0	0	Ki67+	 12127 31599
5876	0	0	Ki67+	 12127 31887
5877	0	0	Ki67+	 12138 31474
5878	0	0	Ki67+	 12188 31829
5879	0	0	Ki67+	 12188 31903
5880	0	0	Ki67+	 12191 31260
5881	0	0	Ki67+	 12195 31880
5882	0	0	Ki67+	 12200 31796
5883	0	0	Ki67+	 12206 31768
5884	0	0	Ki67+	 12207 31592
5885	0	0	Ki67+	 12221 31692
5886	0	0	Ki67+	 12239 31891
5887	0	0	Ki67+	 12242 31460
5888	0	0	Ki67+	 12260 31556
5889	0	0	Ki67+	 12260 31629
5890	0	0	Ki67+	 12297 31617
5891	0	0	Ki67+	 11528 32327
5892	0	0	Ki67+	 11545 32009
5893	0	0	Ki67+	 11552 32652
5894	0	0	Ki67+	 11559 32669
5895	0	0	Ki67+	 11582 32415
5896	0	0	Ki67+	 11590 32681
5897	0	0	Ki67+	 11620 32724
5898	0	0	Ki67+	 11622 32325
5899	0	0	Ki67+	 11631 32730
5900	0	0	Ki67+	 11679 31965
5901	0	0	Ki67+	 11700 32306
5902	0	0	Ki67+	 11728 32335
5903	0	0	Ki67+	 11756 32682
5904	0	0	Ki67+	 11786 32389
5905	0	0	Ki67+	 11837 32401
5906	0	0	Ki67+	 11864 32517
5907	0	0	Ki67+	 11883 31944
5908	0	0	Ki67+	 11887 32099
5909	0	0	Ki67+	 11932 31937
5910	0	0	Ki67+	 11952 31962
5911	0	0	Ki67+	 11967 32325
5912	0	0	Ki67+	 11969 31970
5913	0	0	Ki67+	 11973 32723
5914	0	0	Ki67+	 11981 31984
5915	0	0	Ki67+	 12047 32697
5916	0	0	Ki67+	 12063 32672
5917	0	0	Ki67+	 12065 32727
5918	0	0	Ki67+	 12079 32143
5919	0	0	Ki67+	 12093 32725
5920	0	0	Ki67+	 12116 32083
5921	0	0	Ki67+	 12118 32200
5922	0	0	Ki67+	 12130 32040
5923	0	0	Ki67+	 12131 32250
5924	0	0	Ki67+	 12131 32693
5925	0	0	Ki67+	 12136 31959
5926	0	0	Ki67+	 12140 32272
5927	0	0	Ki67+	 12142 32228
5928	0	0	Ki67+	 12149 32730
5929	0	0	Ki67+	 12166 32683
5930	0	0	Ki67+	 12179 32657
5931	0	0	Ki67+	 12189 32668
5932	0	0	Ki67+	 12204 32696
5933	0	0	Ki67+	 12206 32037
5934	0	0	Ki67+	 12215 32614
5935	0	0	Ki67+	 12216 32292
5936	0	0	Ki67+	 12224 32624
5937	0	0	Ki67+	 12224 32685
5938	0	0	Ki67+	 12227 31962
5939	0	0	Ki67+	 12238 32721
5940	0	0	Ki67+	 12243 31978
5941	0	0	Ki67+	 12250 32669
5942	0	0	Ki67+	 12260 32000
5943	0	0	Ki67+	 12260 32605
5944	0	0	Ki67+	 12268 32154
5945	0	0	Ki67+	 12280 32149
5946	0	0	Ki67+	 12281 32626
5947	0	0	Ki67+	 12283 32566
5948	0	0	Ki67+	 12289 32016
5949	0	0	Ki67+	 12290 32267
5950	0	0	Ki67+	 12294 32095
5951	0	0	Ki67+	 12302 32026
5952	0	0	Ki67+	 11511 32767
5953	0	0	Ki67+	 11530 33065
5954	0	0	Ki67+	 11556 32815
5955	0	0	Ki67+	 11565 32742
5956	0	0	Ki67+	 11566 33075
5957	0	0	Ki67+	 11573 32787
5958	0	0	Ki67+	 11616 33154
5959	0	0	Ki67+	 11626 33200
5960	0	0	Ki67+	 11627 32845
5961	0	0	Ki67+	 11629 32744
5962	0	0	Ki67+	 11632 33009
5963	0	0	Ki67+	 11651 33129
5964	0	0	Ki67+	 11654 32766
5965	0	0	Ki67+	 11694 33135
5966	0	0	Ki67+	 11699 33084
5967	0	0	Ki67+	 11703 33041
5968	0	0	Ki67+	 11710 32801
5969	0	0	Ki67+	 11717 32772
5970	0	0	Ki67+	 11717 33492
5971	0	0	Ki67+	 11718 33517
5972	0	0	Ki67+	 11720 33134
5973	0	0	Ki67+	 11728 32999
5974	0	0	Ki67+	 11735 33039
5975	0	0	Ki67+	 11737 33051
5976	0	0	Ki67+	 11739 32791
5977	0	0	Ki67+	 11767 32901
5978	0	0	Ki67+	 11775 32770
5979	0	0	Ki67+	 11780 32877
5980	0	0	Ki67+	 11781 32960
5981	0	0	Ki67+	 11789 32801
5982	0	0	Ki67+	 11797 33326
5983	0	0	Ki67+	 11806 32947
5984	0	0	Ki67+	 11808 32808
5985	0	0	Ki67+	 11812 33358
5986	0	0	Ki67+	 11814 33113
5987	0	0	Ki67+	 11821 33029
5988	0	0	Ki67+	 11822 33014
5989	0	0	Ki67+	 11824 33453
5990	0	0	Ki67+	 11848 32773
5991	0	0	Ki67+	 11853 32885
5992	0	0	Ki67+	 11854 32807
5993	0	0	Ki67+	 11855 32946
5994	0	0	Ki67+	 11860 33468
5995	0	0	Ki67+	 11866 32783
5996	0	0	Ki67+	 11866 33392
5997	0	0	Ki67+	 11868 33382
5998	0	0	Ki67+	 11870 33295
5999	0	0	Ki67+	 11875 33462
6000	0	0	Ki67+	 11877 33477
6001	0	0	Ki67+	 11878 33392
6002	0	0	Ki67+	 11883 33410
6003	0	0	Ki67+	 11889 33443
6004	0	0	Ki67+	 11894 32744
6005	0	0	Ki67+	 11894 33266
6006	0	0	Ki67+	 11905 32801
6007	0	0	Ki67+	 11911 33366
6008	0	0	Ki67+	 11920 33392
6009	0	0	Ki67+	 11921 33292
6010	0	0	Ki67+	 11923 32999
6011	0	0	Ki67+	 11937 32737
6012	0	0	Ki67+	 11944 33367
6013	0	0	Ki67+	 11950 33262
6014	0	0	Ki67+	 11950 33399
6015	0	0	Ki67+	 11951 33315
6016	0	0	Ki67+	 11961 33257
6017	0	0	Ki67+	 11964 33354
6018	0	0	Ki67+	 11978 33288
6019	0	0	Ki67+	 11978 33364
6020	0	0	Ki67+	 11980 33385
6021	0	0	Ki67+	 11982 33159
6022	0	0	Ki67+	 11987 33480
6023	0	0	Ki67+	 12001 32748
6024	0	0	Ki67+	 12001 33261
6025	0	0	Ki67+	 12014 33254
6026	0	0	Ki67+	 12019 32767
6027	0	0	Ki67+	 12019 33200
6028	0	0	Ki67+	 12022 33513
6029	0	0	Ki67+	 12028 33454
6030	0	0	Ki67+	 12029 33111
6031	0	0	Ki67+	 12034 33312
6032	0	0	Ki67+	 12034 33487
6033	0	0	Ki67+	 12040 33023
6034	0	0	Ki67+	 12044 33240
6035	0	0	Ki67+	 12054 33232
6036	0	0	Ki67+	 12056 33082
6037	0	0	Ki67+	 12059 33024
6038	0	0	Ki67+	 12059 33491
6039	0	0	Ki67+	 12061 33311
6040	0	0	Ki67+	 12066 33245
6041	0	0	Ki67+	 12070 33287
6042	0	0	Ki67+	 12072 33035
6043	0	0	Ki67+	 12072 33301
6044	0	0	Ki67+	 12074 33463
6045	0	0	Ki67+	 12077 33354
6046	0	0	Ki67+	 12084 33235
6047	0	0	Ki67+	 12087 33275
6048	0	0	Ki67+	 12090 33075
6049	0	0	Ki67+	 12094 32741
6050	0	0	Ki67+	 12097 33235
6051	0	0	Ki67+	 12099 33513
6052	0	0	Ki67+	 12102 33325
6053	0	0	Ki67+	 12106 33380
6054	0	0	Ki67+	 12118 32741
6055	0	0	Ki67+	 12123 33493
6056	0	0	Ki67+	 12144 33389
6057	0	0	Ki67+	 12180 32900
6058	0	0	Ki67+	 12184 33283
6059	0	0	Ki67+	 12189 33505
6060	0	0	Ki67+	 12192 33409
6061	0	0	Ki67+	 12200 32790
6062	0	0	Ki67+	 12200 33018
6063	0	0	Ki67+	 12200 33470
6064	0	0	Ki67+	 12206 33450
6065	0	0	Ki67+	 12211 33463
6066	0	0	Ki67+	 12226 33435
6067	0	0	Ki67+	 12227 33462
6068	0	0	Ki67+	 12228 32904
6069	0	0	Ki67+	 12243 33079
6070	0	0	Ki67+	 12244 32928
6071	0	0	Ki67+	 12246 33454
6072	0	0	Ki67+	 12255 33228
6073	0	0	Ki67+	 12278 32811
6074	0	0	Ki67+	 12288 33118
6075	0	0	Ki67+	 12295 33363
6076	0	0	Ki67+	 11505 33970
6077	0	0	Ki67+	 11518 33736
6078	0	0	Ki67+	 11526 34172
6079	0	0	Ki67+	 11555 33826
6080	0	0	Ki67+	 11569 34334
6081	0	0	Ki67+	 11597 33543
6082	0	0	Ki67+	 11626 33588
6083	0	0	Ki67+	 11627 33984
6084	0	0	Ki67+	 11631 33558
6085	0	0	Ki67+	 11631 34185
6086	0	0	Ki67+	 11640 33596
6087	0	0	Ki67+	 11647 34269
6088	0	0	Ki67+	 11662 33616
6089	0	0	Ki67+	 11679 34031
6090	0	0	Ki67+	 11685 33864
6091	0	0	Ki67+	 11694 34209
6092	0	0	Ki67+	 11715 33594
6093	0	0	Ki67+	 11742 33601
6094	0	0	Ki67+	 11742 34187
6095	0	0	Ki67+	 11749 34055
6096	0	0	Ki67+	 11754 33625
6097	0	0	Ki67+	 11758 33582
6098	0	0	Ki67+	 11760 33561
6099	0	0	Ki67+	 11762 33902
6100	0	0	Ki67+	 11763 33614
6101	0	0	Ki67+	 11764 33645
6102	0	0	Ki67+	 11782 33580
6103	0	0	Ki67+	 11782 33619
6104	0	0	Ki67+	 11788 33599
6105	0	0	Ki67+	 11792 33641
6106	0	0	Ki67+	 11798 33568
6107	0	0	Ki67+	 11799 34319
6108	0	0	Ki67+	 11801 33540
6109	0	0	Ki67+	 11810 34239
6110	0	0	Ki67+	 11831 34248
6111	0	0	Ki67+	 11851 34171
6112	0	0	Ki67+	 11859 33969
6113	0	0	Ki67+	 11936 34004
6114	0	0	Ki67+	 11958 33565
6115	0	0	Ki67+	 11959 33610
6116	0	0	Ki67+	 11968 34008
6117	0	0	Ki67+	 12018 33634
6118	0	0	Ki67+	 12018 33705
6119	0	0	Ki67+	 12044 34163
6120	0	0	Ki67+	 12050 34012
6121	0	0	Ki67+	 12059 33555
6122	0	0	Ki67+	 12066 34144
6123	0	0	Ki67+	 12067 34003
6124	0	0	Ki67+	 12067 34110
6125	0	0	Ki67+	 12072 33720
6126	0	0	Ki67+	 12072 34024
6127	0	0	Ki67+	 12072 34159
6128	0	0	Ki67+	 12074 33917
6129	0	0	Ki67+	 12081 34275
6130	0	0	Ki67+	 12090 33852
6131	0	0	Ki67+	 12100 33863
6132	0	0	Ki67+	 12101 33729
6133	0	0	Ki67+	 12102 34290
6134	0	0	Ki67+	 12107 34125
6135	0	0	Ki67+	 12107 34167
6136	0	0	Ki67+	 12119 34103
6137	0	0	Ki67+	 12123 33537
6138	0	0	Ki67+	 12125 33988
6139	0	0	Ki67+	 12126 33705
6140	0	0	Ki67+	 12137 34177
6141	0	0	Ki67+	 12151 34203
6142	0	0	Ki67+	 12156 33983
6143	0	0	Ki67+	 12183 34243
6144	0	0	Ki67+	 12194 34319
6145	0	0	Ki67+	 12218 33593
6146	0	0	Ki67+	 12224 34100
6147	0	0	Ki67+	 12236 33602
6148	0	0	Ki67+	 12236 34316
6149	0	0	Ki67+	 12240 33538
6150	0	0	Ki67+	 12251 34123
6151	0	0	Ki67+	 12259 33603
6152	0	0	Ki67+	 12280 33585
6153	0	0	Ki67+	 12281 33691
6154	0	0	Ki67+	 12282 33575
6155	0	0	Ki67+	 12291 33596
6156	0	0	Ki67+	 12298 33558
6157	0	0	Ki67+	 12302 33611
6158	0	0	Ki67+	 11591 34943
6159	0	0	Ki67+	 11604 35000
6160	0	0	Ki67+	 11628 34963
6161	0	0	Ki67+	 11672 35033
6162	0	0	Ki67+	 11678 34771
6163	0	0	Ki67+	 11683 34934
6164	0	0	Ki67+	 11713 35035
6165	0	0	Ki67+	 11724 34433
6166	0	0	Ki67+	 11747 34776
6167	0	0	Ki67+	 11775 34987
6168	0	0	Ki67+	 11876 34994
6169	0	0	Ki67+	 11897 34397
6170	0	0	Ki67+	 11944 34423
6171	0	0	Ki67+	 11953 34870
6172	0	0	Ki67+	 11953 34924
6173	0	0	Ki67+	 11992 34938
6174	0	0	Ki67+	 12015 34954
6175	0	0	Ki67+	 12042 34729
6176	0	0	Ki67+	 12057 34648
6177	0	0	Ki67+	 12086 34921
6178	0	0	Ki67+	 12106 34460
6179	0	0	Ki67+	 12113 34941
6180	0	0	Ki67+	 12117 34926
6181	0	0	Ki67+	 12135 34910
6182	0	0	Ki67+	 12150 34837
6183	0	0	Ki67+	 12156 34711
6184	0	0	Ki67+	 12166 34784
6185	0	0	Ki67+	 12179 34916
6186	0	0	Ki67+	 12213 34849
6187	0	0	Ki67+	 12216 35079
6188	0	0	Ki67+	 12218 35050
6189	0	0	Ki67+	 12222 34858
6190	0	0	Ki67+	 12224 34337
6191	0	0	Ki67+	 12228 34560
6192	0	0	Ki67+	 12231 35063
6193	0	0	Ki67+	 12242 34967
6194	0	0	Ki67+	 12282 35053
6195	0	0	Ki67+	 12288 35127
6196	0	0	Ki67+	 12293 35060
6197	0	0	Ki67+	 11507 35197
6198	0	0	Ki67+	 11510 35525
6199	0	0	Ki67+	 11541 35535
6200	0	0	Ki67+	 11550 35240
6201	0	0	Ki67+	 11556 35202
6202	0	0	Ki67+	 11573 35552
6203	0	0	Ki67+	 11584 35150
6204	0	0	Ki67+	 11590 35184
6205	0	0	Ki67+	 11602 35179
6206	0	0	Ki67+	 11620 35566
6207	0	0	Ki67+	 11632 35221
6208	0	0	Ki67+	 11642 35585
6209	0	0	Ki67+	 11644 35614
6210	0	0	Ki67+	 11650 35623
6211	0	0	Ki67+	 11669 35439
6212	0	0	Ki67+	 11684 35627
6213	0	0	Ki67+	 11691 35313
6214	0	0	Ki67+	 11691 35649
6215	0	0	Ki67+	 11730 35653
6216	0	0	Ki67+	 11732 35927
6217	0	0	Ki67+	 11736 35707
6218	0	0	Ki67+	 11748 35291
6219	0	0	Ki67+	 11765 35739
6220	0	0	Ki67+	 11766 35783
6221	0	0	Ki67+	 11769 35702
6222	0	0	Ki67+	 11777 35268
6223	0	0	Ki67+	 11784 35219
6224	0	0	Ki67+	 11788 35887
6225	0	0	Ki67+	 11791 35301
6226	0	0	Ki67+	 11791 35845
6227	0	0	Ki67+	 11799 35359
6228	0	0	Ki67+	 11801 35802
6229	0	0	Ki67+	 11814 35292
6230	0	0	Ki67+	 11823 35177
6231	0	0	Ki67+	 11823 35857
6232	0	0	Ki67+	 11835 35527
6233	0	0	Ki67+	 11853 35157
6234	0	0	Ki67+	 11861 35888
6235	0	0	Ki67+	 11887 35295
6236	0	0	Ki67+	 11890 35313
6237	0	0	Ki67+	 11891 35277
6238	0	0	Ki67+	 11917 35290
6239	0	0	Ki67+	 11947 35400
6240	0	0	Ki67+	 11968 35357
6241	0	0	Ki67+	 12006 35441
6242	0	0	Ki67+	 12007 35675
6243	0	0	Ki67+	 12009 35719
6244	0	0	Ki67+	 12013 35352
6245	0	0	Ki67+	 12020 35659
6246	0	0	Ki67+	 12035 35191
6247	0	0	Ki67+	 12037 35567
6248	0	0	Ki67+	 12042 35701
6249	0	0	Ki67+	 12043 35558
6250	0	0	Ki67+	 12055 35369
6251	0	0	Ki67+	 12060 35829
6252	0	0	Ki67+	 12069 35439
6253	0	0	Ki67+	 12072 35812
6254	0	0	Ki67+	 12073 35859
6255	0	0	Ki67+	 12075 35690
6256	0	0	Ki67+	 12078 35616
6257	0	0	Ki67+	 12080 35337
6258	0	0	Ki67+	 12080 35775
6259	0	0	Ki67+	 12090 35847
6260	0	0	Ki67+	 12093 35388
6261	0	0	Ki67+	 12097 35819
6262	0	0	Ki67+	 12103 35353
6263	0	0	Ki67+	 12105 35872
6264	0	0	Ki67+	 12116 35849
6265	0	0	Ki67+	 12122 35600
6266	0	0	Ki67+	 12124 35900
6267	0	0	Ki67+	 12136 35463
6268	0	0	Ki67+	 12139 35848
6269	0	0	Ki67+	 12146 35638
6270	0	0	Ki67+	 12151 35758
6271	0	0	Ki67+	 12159 35883
6272	0	0	Ki67+	 12159 35896
6273	0	0	Ki67+	 12161 35303
6274	0	0	Ki67+	 12162 35454
6275	0	0	Ki67+	 12166 35933
6276	0	0	Ki67+	 12181 35334
6277	0	0	Ki67+	 12183 35925
6278	0	0	Ki67+	 12186 35456
6279	0	0	Ki67+	 12197 35449
6280	0	0	Ki67+	 12207 35901
6281	0	0	Ki67+	 12216 35894
6282	0	0	Ki67+	 12218 35371
6283	0	0	Ki67+	 12236 35913
6284	0	0	Ki67+	 12250 35879
6285	0	0	Ki67+	 12259 35211
6286	0	0	Ki67+	 12266 35489
6287	0	0	Ki67+	 12269 35702
6288	0	0	Ki67+	 12282 35754
6289	0	0	Ki67+	 12302 35796
6290	0	0	Ki67+	 11514 35957
6291	0	0	Ki67+	 11516 36546
6292	0	0	Ki67+	 11527 36567
6293	0	0	Ki67+	 11530 35982
6294	0	0	Ki67+	 11535 36350
6295	0	0	Ki67+	 11537 36180
6296	0	0	Ki67+	 11537 36551
6297	0	0	Ki67+	 11547 36205
6298	0	0	Ki67+	 11550 36403
6299	0	0	Ki67+	 11562 36460
6300	0	0	Ki67+	 11565 36429
6301	0	0	Ki67+	 11568 36486
6302	0	0	Ki67+	 11571 36368
6303	0	0	Ki67+	 11575 36507
6304	0	0	Ki67+	 11581 36301
6305	0	0	Ki67+	 11605 36271
6306	0	0	Ki67+	 11615 36522
6307	0	0	Ki67+	 11620 36505
6308	0	0	Ki67+	 11647 36700
6309	0	0	Ki67+	 11652 36721
6310	0	0	Ki67+	 11654 36734
6311	0	0	Ki67+	 11660 36581
6312	0	0	Ki67+	 11669 36698
6313	0	0	Ki67+	 11672 36728
6314	0	0	Ki67+	 11687 36435
6315	0	0	Ki67+	 11689 36413
6316	0	0	Ki67+	 11693 36445
6317	0	0	Ki67+	 11705 36373
6318	0	0	Ki67+	 11709 36398
6319	0	0	Ki67+	 11713 36534
6320	0	0	Ki67+	 11737 36543
6321	0	0	Ki67+	 11757 36655
6322	0	0	Ki67+	 11758 36511
6323	0	0	Ki67+	 11780 36126
6324	0	0	Ki67+	 11810 36239
6325	0	0	Ki67+	 11812 36006
6326	0	0	Ki67+	 11825 35950
6327	0	0	Ki67+	 11829 36421
6328	0	0	Ki67+	 11831 36356
6329	0	0	Ki67+	 11838 36066
6330	0	0	Ki67+	 11847 36346
6331	0	0	Ki67+	 11847 36456
6332	0	0	Ki67+	 11848 36268
6333	0	0	Ki67+	 11852 35947
6334	0	0	Ki67+	 11852 35976
6335	0	0	Ki67+	 11855 36610
6336	0	0	Ki67+	 11857 36310
6337	0	0	Ki67+	 11861 35995
6338	0	0	Ki67+	 11873 36574
6339	0	0	Ki67+	 11874 36041
6340	0	0	Ki67+	 11884 36296
6341	0	0	Ki67+	 11888 36095
6342	0	0	Ki67+	 11891 36067
6343	0	0	Ki67+	 11900 36567
6344	0	0	Ki67+	 11908 36623
6345	0	0	Ki67+	 11908 36635
6346	0	0	Ki67+	 11918 36407
6347	0	0	Ki67+	 11920 36456
6348	0	0	Ki67+	 11924 36620
6349	0	0	Ki67+	 11925 36372
6350	0	0	Ki67+	 11928 36476
6351	0	0	Ki67+	 11928 36503
6352	0	0	Ki67+	 11937 36465
6353	0	0	Ki67+	 11942 35951
6354	0	0	Ki67+	 11942 36338
6355	0	0	Ki67+	 11955 36355
6356	0	0	Ki67+	 11962 36014
6357	0	0	Ki67+	 11982 35965
6358	0	0	Ki67+	 11992 36226
6359	0	0	Ki67+	 11996 36253
6360	0	0	Ki67+	 12000 36518
6361	0	0	Ki67+	 12001 36408
6362	0	0	Ki67+	 12019 36420
6363	0	0	Ki67+	 12022 36537
6364	0	0	Ki67+	 12040 36481
6365	0	0	Ki67+	 12050 36581
6366	0	0	Ki67+	 12053 36447
6367	0	0	Ki67+	 12076 36594
6368	0	0	Ki67+	 12082 36450
6369	0	0	Ki67+	 12083 36434
6370	0	0	Ki67+	 12112 36174
6371	0	0	Ki67+	 12138 36620
6372	0	0	Ki67+	 12156 36592
6373	0	0	Ki67+	 12175 36647
6374	0	0	Ki67+	 12240 35947
6375	0	0	Ki67+	 12270 35960
6376	0	0	Ki67+	 12271 36606
6377	0	0	Ki67+	 12288 36451
6378	0	0	Ki67+	 12302 36616
6379	0	0	Ki67+	 11506 36947
6380	0	0	Ki67+	 11514 36972
6381	0	0	Ki67+	 11515 36916
6382	0	0	Ki67+	 11539 37004
6383	0	0	Ki67+	 11548 37011
6384	0	0	Ki67+	 11554 37161
6385	0	0	Ki67+	 11560 37079
6386	0	0	Ki67+	 11579 36926
6387	0	0	Ki67+	 11582 36978
6388	0	0	Ki67+	 11583 37055
6389	0	0	Ki67+	 11601 36982
6390	0	0	Ki67+	 11607 36930
6391	0	0	Ki67+	 11622 36910
6392	0	0	Ki67+	 11635 37051
6393	0	0	Ki67+	 11639 36958
6394	0	0	Ki67+	 11646 37106
6395	0	0	Ki67+	 11655 36973
6396	0	0	Ki67+	 11663 36958
6397	0	0	Ki67+	 11663 37030
6398	0	0	Ki67+	 11670 37073
6399	0	0	Ki67+	 11670 37134
6400	0	0	Ki67+	 11684 36961
6401	0	0	Ki67+	 11686 36933
6402	0	0	Ki67+	 11692 37003
6403	0	0	Ki67+	 11693 37097
6404	0	0	Ki67+	 11697 36979
6405	0	0	Ki67+	 11698 37116
6406	0	0	Ki67+	 11708 37150
6407	0	0	Ki67+	 11716 36991
6408	0	0	Ki67+	 11719 37118
6409	0	0	Ki67+	 11719 37187
6410	0	0	Ki67+	 11723 36815
6411	0	0	Ki67+	 11730 37002
6412	0	0	Ki67+	 11735 37072
6413	0	0	Ki67+	 11756 37128
6414	0	0	Ki67+	 11763 37010
6415	0	0	Ki67+	 11763 37392
6416	0	0	Ki67+	 11780 36921
6417	0	0	Ki67+	 11782 37156
6418	0	0	Ki67+	 11825 37120
6419	0	0	Ki67+	 11826 37325
6420	0	0	Ki67+	 11832 37250
6421	0	0	Ki67+	 11855 37174
6422	0	0	Ki67+	 11855 37274
6423	0	0	Ki67+	 11857 37115
6424	0	0	Ki67+	 11875 37441
6425	0	0	Ki67+	 11897 37410
6426	0	0	Ki67+	 11902 37121
6427	0	0	Ki67+	 11906 37311
6428	0	0	Ki67+	 11934 37378
6429	0	0	Ki67+	 11934 37411
6430	0	0	Ki67+	 11936 37204
6431	0	0	Ki67+	 11949 37375
6432	0	0	Ki67+	 11954 37414
6433	0	0	Ki67+	 11965 37428
6434	0	0	Ki67+	 11968 37194
6435	0	0	Ki67+	 11975 36939
6436	0	0	Ki67+	 11980 37393
6437	0	0	Ki67+	 11985 37151
6438	0	0	Ki67+	 11987 37425
6439	0	0	Ki67+	 12004 37148
6440	0	0	Ki67+	 12022 37500
6441	0	0	Ki67+	 12027 37430
6442	0	0	Ki67+	 12035 37499
6443	0	0	Ki67+	 12037 37128
6444	0	0	Ki67+	 12039 37110
6445	0	0	Ki67+	 12053 37144
6446	0	0	Ki67+	 12054 37357
6447	0	0	Ki67+	 12055 37015
6448	0	0	Ki67+	 12061 37452
6449	0	0	Ki67+	 12062 37229
6450	0	0	Ki67+	 12069 37092
6451	0	0	Ki67+	 12076 37346
6452	0	0	Ki67+	 12081 37457
6453	0	0	Ki67+	 12086 37209
6454	0	0	Ki67+	 12086 37306
6455	0	0	Ki67+	 12091 36928
6456	0	0	Ki67+	 12093 37360
6457	0	0	Ki67+	 12097 36886
6458	0	0	Ki67+	 12101 37262
6459	0	0	Ki67+	 12108 37306
6460	0	0	Ki67+	 12109 36876
6461	0	0	Ki67+	 12109 37365
6462	0	0	Ki67+	 12110 37352
6463	0	0	Ki67+	 12123 37332
6464	0	0	Ki67+	 12127 37035
6465	0	0	Ki67+	 12135 37360
6466	0	0	Ki67+	 12136 37343
6467	0	0	Ki67+	 12147 37332
6468	0	0	Ki67+	 12154 37340
6469	0	0	Ki67+	 12158 37373
6470	0	0	Ki67+	 12159 37534
6471	0	0	Ki67+	 12186 37496
6472	0	0	Ki67+	 12189 36912
6473	0	0	Ki67+	 12202 36931
6474	0	0	Ki67+	 12217 37116
6475	0	0	Ki67+	 12219 36737
6476	0	0	Ki67+	 12233 37010
6477	0	0	Ki67+	 12259 36947
6478	0	0	Ki67+	 12264 37509
6479	0	0	Ki67+	 12283 37506
6480	0	0	Ki67+	 12285 37413
6481	0	0	Ki67+	 12285 37462
6482	0	0	Ki67+	 11522 38187
6483	0	0	Ki67+	 11536 37579
6484	0	0	Ki67+	 11555 37600
6485	0	0	Ki67+	 11570 37588
6486	0	0	Ki67+	 11594 37767
6487	0	0	Ki67+	 11612 38049
6488	0	0	Ki67+	 11614 38025
6489	0	0	Ki67+	 11617 37683
6490	0	0	Ki67+	 11642 38039
6491	0	0	Ki67+	 11644 38297
6492	0	0	Ki67+	 11649 38307
6493	0	0	Ki67+	 11710 37937
6494	0	0	Ki67+	 11726 37949
6495	0	0	Ki67+	 11752 38122
6496	0	0	Ki67+	 11757 37759
6497	0	0	Ki67+	 11805 38205
6498	0	0	Ki67+	 11821 38258
6499	0	0	Ki67+	 11838 37675
6500	0	0	Ki67+	 11843 37687
6501	0	0	Ki67+	 11846 38285
6502	0	0	Ki67+	 11861 38304
6503	0	0	Ki67+	 11974 38078
6504	0	0	Ki67+	 12066 37874
6505	0	0	Ki67+	 12089 37947
6506	0	0	Ki67+	 12105 37583
6507	0	0	Ki67+	 12114 37738
6508	0	0	Ki67+	 12135 37555
6509	0	0	Ki67+	 12179 37854
6510	0	0	Ki67+	 12180 37599
6511	0	0	Ki67+	 12183 37872
6512	0	0	Ki67+	 12188 37578
6513	0	0	Ki67+	 12194 38027
6514	0	0	Ki67+	 12194 38180
6515	0	0	Ki67+	 12196 37837
6516	0	0	Ki67+	 12198 37771
6517	0	0	Ki67+	 12199 37558
6518	0	0	Ki67+	 12203 38212
6519	0	0	Ki67+	 12206 37867
6520	0	0	Ki67+	 12206 37936
6521	0	0	Ki67+	 12208 37739
6522	0	0	Ki67+	 12214 37828
6523	0	0	Ki67+	 12221 37591
6524	0	0	Ki67+	 12230 37580
6525	0	0	Ki67+	 12238 38181
6526	0	0	Ki67+	 12239 37903
6527	0	0	Ki67+	 12240 37608
6528	0	0	Ki67+	 12242 38148
6529	0	0	Ki67+	 12244 37542
6530	0	0	Ki67+	 12246 37941
6531	0	0	Ki67+	 12246 38322
6532	0	0	Ki67+	 12247 37832
6533	0	0	Ki67+	 12249 38282
6534	0	0	Ki67+	 12255 37571
6535	0	0	Ki67+	 12257 37731
6536	0	0	Ki67+	 12260 38161
6537	0	0	Ki67+	 12262 38143
6538	0	0	Ki67+	 12265 37703
6539	0	0	Ki67+	 12268 37887
6540	0	0	Ki67+	 12268 38114
6541	0	0	Ki67+	 12270 37576
6542	0	0	Ki67+	 12270 37921
6543	0	0	Ki67+	 12276 37685
6544	0	0	Ki67+	 12277 37823
6545	0	0	Ki67+	 12280 38152
6546	0	0	Ki67+	 12284 37895
6547	0	0	Ki67+	 12284 37961
6548	0	0	Ki67+	 12285 37623
6549	0	0	Ki67+	 12287 37595
6550	0	0	Ki67+	 12287 37778
6551	0	0	Ki67+	 12287 37944
6552	0	0	Ki67+	 12289 38121
6553	0	0	Ki67+	 12290 38081
6554	0	0	Ki67+	 12291 38232
6555	0	0	Ki67+	 12293 37693
6556	0	0	Ki67+	 12294 37834
6557	0	0	Ki67+	 12295 37864
6558	0	0	Ki67+	 12302 37934
6559	0	0	Ki67+	 11560 38958
6560	0	0	Ki67+	 11620 38698
6561	0	0	Ki67+	 11627 38968
6562	0	0	Ki67+	 11631 38422
6563	0	0	Ki67+	 11635 38704
6564	0	0	Ki67+	 11642 38557
6565	0	0	Ki67+	 11655 38645
6566	0	0	Ki67+	 11696 39049
6567	0	0	Ki67+	 11708 39010
6568	0	0	Ki67+	 11711 39102
6569	0	0	Ki67+	 11728 39104
6570	0	0	Ki67+	 11732 39130
6571	0	0	Ki67+	 11749 38479
6572	0	0	Ki67+	 11764 38951
6573	0	0	Ki67+	 11808 38562
6574	0	0	Ki67+	 11877 38525
6575	0	0	Ki67+	 11877 38690
6576	0	0	Ki67+	 11879 38500
6577	0	0	Ki67+	 11908 38382
6578	0	0	Ki67+	 12035 38852
6579	0	0	Ki67+	 12038 38821
6580	0	0	Ki67+	 12052 39116
6581	0	0	Ki67+	 12058 38782
6582	0	0	Ki67+	 12059 38573
6583	0	0	Ki67+	 12060 38671
6584	0	0	Ki67+	 12066 38544
6585	0	0	Ki67+	 12071 38577
6586	0	0	Ki67+	 12074 39038
6587	0	0	Ki67+	 12083 38600
6588	0	0	Ki67+	 12097 38816
6589	0	0	Ki67+	 12099 39120
6590	0	0	Ki67+	 12100 39109
6591	0	0	Ki67+	 12113 38789
6592	0	0	Ki67+	 12119 38933
6593	0	0	Ki67+	 12123 38809
6594	0	0	Ki67+	 12129 38772
6595	0	0	Ki67+	 12141 38788
6596	0	0	Ki67+	 12145 38628
6597	0	0	Ki67+	 12145 39042
6598	0	0	Ki67+	 12149 38581
6599	0	0	Ki67+	 12149 38725
6600	0	0	Ki67+	 12152 39124
6601	0	0	Ki67+	 12153 38678
6602	0	0	Ki67+	 12154 38968
6603	0	0	Ki67+	 12157 38557
6604	0	0	Ki67+	 12158 38689
6605	0	0	Ki67+	 12160 38340
6606	0	0	Ki67+	 12163 38595
6607	0	0	Ki67+	 12167 38718
6608	0	0	Ki67+	 12167 38818
6609	0	0	Ki67+	 12169 39022
6610	0	0	Ki67+	 12176 38983
6611	0	0	Ki67+	 12178 38933
6612	0	0	Ki67+	 12180 38535
6613	0	0	Ki67+	 12181 39089
6614	0	0	Ki67+	 12188 39006
6615	0	0	Ki67+	 12194 38679
6616	0	0	Ki67+	 12194 38972
6617	0	0	Ki67+	 12196 38768
6618	0	0	Ki67+	 12197 38847
6619	0	0	Ki67+	 12202 38755
6620	0	0	Ki67+	 12203 38697
6621	0	0	Ki67+	 12206 38509
6622	0	0	Ki67+	 12206 38536
6623	0	0	Ki67+	 12211 39093
6624	0	0	Ki67+	 12212 38847
6625	0	0	Ki67+	 12213 38825
6626	0	0	Ki67+	 12213 39014
6627	0	0	Ki67+	 12214 38957
6628	0	0	Ki67+	 12218 38988
6629	0	0	Ki67+	 12221 38359
6630	0	0	Ki67+	 12221 38438
6631	0	0	Ki67+	 12221 38774
6632	0	0	Ki67+	 12224 38511
6633	0	0	Ki67+	 12226 38999
6634	0	0	Ki67+	 12239 38773
6635	0	0	Ki67+	 12244 38461
6636	0	0	Ki67+	 12247 38494
6637	0	0	Ki67+	 12248 39072
6638	0	0	Ki67+	 12248 39106
6639	0	0	Ki67+	 12249 38430
6640	0	0	Ki67+	 12249 38864
6641	0	0	Ki67+	 12250 38519
6642	0	0	Ki67+	 12250 38804
6643	0	0	Ki67+	 12252 38643
6644	0	0	Ki67+	 12259 38683
6645	0	0	Ki67+	 12260 38660
6646	0	0	Ki67+	 12260 38945
6647	0	0	Ki67+	 12261 38609
6648	0	0	Ki67+	 12261 39069
6649	0	0	Ki67+	 12262 39016
6650	0	0	Ki67+	 12263 38572
6651	0	0	Ki67+	 12269 39114
6652	0	0	Ki67+	 12275 38447
6653	0	0	Ki67+	 12275 38942
6654	0	0	Ki67+	 12277 38857
6655	0	0	Ki67+	 12278 38905
6656	0	0	Ki67+	 12280 39033
6657	0	0	Ki67+	 12281 38984
6658	0	0	Ki67+	 12282 38772
6659	0	0	Ki67+	 12283 38577
6660	0	0	Ki67+	 12283 38880
6661	0	0	Ki67+	 12285 38929
6662	0	0	Ki67+	 12287 38479
6663	0	0	Ki67+	 12294 38954
6664	0	0	Ki67+	 12298 38510
6665	0	0	Ki67+	 12299 38498
6666	0	0	Ki67+	 12301 38812
6667	0	0	Ki67+	 12302 38989
6668	0	0	Ki67+	 12303 38846
6669	0	0	Ki67+	 11518 39418
6670	0	0	Ki67+	 11548 39884
6671	0	0	Ki67+	 11549 39696
6672	0	0	Ki67+	 11557 39704
6673	0	0	Ki67+	 11572 39361
6674	0	0	Ki67+	 11595 39370
6675	0	0	Ki67+	 11608 39381
6676	0	0	Ki67+	 11647 39664
6677	0	0	Ki67+	 11686 39200
6678	0	0	Ki67+	 11695 39804
6679	0	0	Ki67+	 11702 39606
6680	0	0	Ki67+	 11713 39609
6681	0	0	Ki67+	 11736 39841
6682	0	0	Ki67+	 11885 39516
6683	0	0	Ki67+	 11904 39645
6684	0	0	Ki67+	 11937 39373
6685	0	0	Ki67+	 11937 39826
6686	0	0	Ki67+	 11958 39884
6687	0	0	Ki67+	 11969 39883
6688	0	0	Ki67+	 12014 39835
6689	0	0	Ki67+	 12014 39915
6690	0	0	Ki67+	 12030 39792
6691	0	0	Ki67+	 12030 39867
6692	0	0	Ki67+	 12035 39841
6693	0	0	Ki67+	 12061 39924
6694	0	0	Ki67+	 12062 39165
6695	0	0	Ki67+	 12076 39496
6696	0	0	Ki67+	 12084 39515
6697	0	0	Ki67+	 12096 39607
6698	0	0	Ki67+	 12110 39180
6699	0	0	Ki67+	 12133 39365
6700	0	0	Ki67+	 12137 39380
6701	0	0	Ki67+	 12149 39931
6702	0	0	Ki67+	 12163 39896
6703	0	0	Ki67+	 12170 39354
6704	0	0	Ki67+	 12192 39148
6705	0	0	Ki67+	 12199 39339
6706	0	0	Ki67+	 12203 39322
6707	0	0	Ki67+	 12212 39246
6708	0	0	Ki67+	 12244 39230
6709	0	0	Ki67+	 12271 39554
6710	0	0	Ki67+	 12272 39382
6711	0	0	Ki67+	 12273 39262
6712	0	0	Ki67+	 12273 39425
6713	0	0	Ki67+	 12275 39286
6714	0	0	Ki67+	 12276 39168
6715	0	0	Ki67+	 12291 39446
6716	0	0	Ki67+	 12292 39520
6717	0	0	Ki67+	 11516 39987
6718	0	0	Ki67+	 11551 39973
6719	0	0	Ki67+	 11598 40012
6720	0	0	Ki67+	 11602 39958
6721	0	0	Ki67+	 11611 39975
6722	0	0	Ki67+	 11617 40075
6723	0	0	Ki67+	 11617 40686
6724	0	0	Ki67+	 11625 40599
6725	0	0	Ki67+	 11640 40149
6726	0	0	Ki67+	 11659 40207
6727	0	0	Ki67+	 11680 40076
6728	0	0	Ki67+	 11697 40411
6729	0	0	Ki67+	 11716 40261
6730	0	0	Ki67+	 11717 40025
6731	0	0	Ki67+	 11717 40403
6732	0	0	Ki67+	 11732 40050
6733	0	0	Ki67+	 11735 40258
6734	0	0	Ki67+	 11771 40035
6735	0	0	Ki67+	 11813 40553
6736	0	0	Ki67+	 11826 40487
6737	0	0	Ki67+	 11839 40492
6738	0	0	Ki67+	 11861 40023
6739	0	0	Ki67+	 11868 40731
6740	0	0	Ki67+	 11887 40035
6741	0	0	Ki67+	 11891 40376
6742	0	0	Ki67+	 11963 40707
6743	0	0	Ki67+	 12074 40195
6744	0	0	Ki67+	 12084 40327
6745	0	0	Ki67+	 12086 40658
6746	0	0	Ki67+	 12095 40468
6747	0	0	Ki67+	 12096 40163
6748	0	0	Ki67+	 12109 40138
6749	0	0	Ki67+	 12116 40684
6750	0	0	Ki67+	 12133 40364
6751	0	0	Ki67+	 12141 40321
6752	0	0	Ki67+	 12148 39944
6753	0	0	Ki67+	 12169 40072
6754	0	0	Ki67+	 12208 40096
6755	0	0	Ki67+	 12210 40703
6756	0	0	Ki67+	 12233 40721
6757	0	0	Ki67+	 12262 40645
6758	0	0	Ki67+	 12280 40510
6759	0	0	Ki67+	 12293 40500
6760	0	0	Ki67+	 11541 40965
6761	0	0	Ki67+	 11546 41287
6762	0	0	Ki67+	 11547 41360
6763	0	0	Ki67+	 11558 41324
6764	0	0	Ki67+	 11559 41496
6765	0	0	Ki67+	 11596 40893
6766	0	0	Ki67+	 11627 41297
6767	0	0	Ki67+	 11655 40943
6768	0	0	Ki67+	 11696 41384
6769	0	0	Ki67+	 11726 41364
6770	0	0	Ki67+	 11751 41059
6771	0	0	Ki67+	 11769 41309
6772	0	0	Ki67+	 11798 41026
6773	0	0	Ki67+	 11857 40745
6774	0	0	Ki67+	 11914 41505
6775	0	0	Ki67+	 11917 41369
6776	0	0	Ki67+	 11980 40791
6777	0	0	Ki67+	 11985 41203
6778	0	0	Ki67+	 11993 40737
6779	0	0	Ki67+	 11999 41475
6780	0	0	Ki67+	 12000 41197
6781	0	0	Ki67+	 12024 41117
6782	0	0	Ki67+	 12049 41414
6783	0	0	Ki67+	 12057 40949
6784	0	0	Ki67+	 12068 41065
6785	0	0	Ki67+	 12070 41315
6786	0	0	Ki67+	 12080 41180
6787	0	0	Ki67+	 12080 41479
6788	0	0	Ki67+	 12087 40994
6789	0	0	Ki67+	 12094 41042
6790	0	0	Ki67+	 12095 41180
6791	0	0	Ki67+	 12124 40868
6792	0	0	Ki67+	 12149 41000
6793	0	0	Ki67+	 12183 41132
6794	0	0	Ki67+	 12199 41127
6795	0	0	Ki67+	 12259 41070
6796	0	0	Ki67+	 12268 41178
6797	0	0	Ki67+	 12277 41105
6798	0	0	Ki67+	 11512 42183
6799	0	0	Ki67+	 11517 41842
6800	0	0	Ki67+	 11524 42242
6801	0	0	Ki67+	 11543 42114
6802	0	0	Ki67+	 11549 42239
6803	0	0	Ki67+	 11561 42176
6804	0	0	Ki67+	 11568 42127
6805	0	0	Ki67+	 11653 42021
6806	0	0	Ki67+	 11669 41892
6807	0	0	Ki67+	 11683 41787
6808	0	0	Ki67+	 11706 42071
6809	0	0	Ki67+	 11728 42114
6810	0	0	Ki67+	 11731 42015
6811	0	0	Ki67+	 11741 42269
6812	0	0	Ki67+	 11753 41772
6813	0	0	Ki67+	 11843 41578
6814	0	0	Ki67+	 11844 42308
6815	0	0	Ki67+	 11923 41804
6816	0	0	Ki67+	 11931 42333
6817	0	0	Ki67+	 12011 42115
6818	0	0	Ki67+	 12126 41734
6819	0	0	Ki67+	 12128 42227
6820	0	0	Ki67+	 12133 42238
6821	0	0	Ki67+	 12139 42107
6822	0	0	Ki67+	 12256 42307
6823	0	0	Ki67+	 11507 42885
6824	0	0	Ki67+	 11512 43132
6825	0	0	Ki67+	 11514 43061
6826	0	0	Ki67+	 11518 42481
6827	0	0	Ki67+	 11522 42851
6828	0	0	Ki67+	 11533 42465
6829	0	0	Ki67+	 11537 42984
6830	0	0	Ki67+	 11545 42572
6831	0	0	Ki67+	 11557 42929
6832	0	0	Ki67+	 11578 42923
6833	0	0	Ki67+	 11606 42828
6834	0	0	Ki67+	 11610 43065
6835	0	0	Ki67+	 11627 42685
6836	0	0	Ki67+	 11659 43074
6837	0	0	Ki67+	 11693 42867
6838	0	0	Ki67+	 11704 42952
6839	0	0	Ki67+	 11731 42994
6840	0	0	Ki67+	 11733 42542
6841	0	0	Ki67+	 11735 42932
6842	0	0	Ki67+	 11743 42968
6843	0	0	Ki67+	 11769 42754
6844	0	0	Ki67+	 11771 42848
6845	0	0	Ki67+	 11785 42528
6846	0	0	Ki67+	 11843 42597
6847	0	0	Ki67+	 11867 43002
6848	0	0	Ki67+	 11885 43061
6849	0	0	Ki67+	 11886 43014
6850	0	0	Ki67+	 11888 42743
6851	0	0	Ki67+	 11909 42864
6852	0	0	Ki67+	 11917 42998
6853	0	0	Ki67+	 11918 42706
6854	0	0	Ki67+	 11924 42741
6855	0	0	Ki67+	 11941 42576
6856	0	0	Ki67+	 11963 42819
6857	0	0	Ki67+	 12028 42888
6858	0	0	Ki67+	 12029 42772
6859	0	0	Ki67+	 12074 42684
6860	0	0	Ki67+	 12092 42982
6861	0	0	Ki67+	 12120 42709
6862	0	0	Ki67+	 12138 42712
6863	0	0	Ki67+	 12151 42564
6864	0	0	Ki67+	 12168 42709
6865	0	0	Ki67+	 12174 42529
6866	0	0	Ki67+	 12174 42792
6867	0	0	Ki67+	 12178 42722
6868	0	0	Ki67+	 12178 42807
6869	0	0	Ki67+	 12183 42683
6870	0	0	Ki67+	 12194 42889
6871	0	0	Ki67+	 12201 42828
6872	0	0	Ki67+	 12204 42923
6873	0	0	Ki67+	 12209 42691
6874	0	0	Ki67+	 12213 42936
6875	0	0	Ki67+	 12219 42889
6876	0	0	Ki67+	 12223 42927
6877	0	0	Ki67+	 12225 42937
6878	0	0	Ki67+	 12235 42852
6879	0	0	Ki67+	 12238 42701
6880	0	0	Ki67+	 12238 42952
6881	0	0	Ki67+	 12239 42730
6882	0	0	Ki67+	 12243 42931
6883	0	0	Ki67+	 12258 42900
6884	0	0	Ki67+	 12263 42448
6885	0	0	Ki67+	 12302 42402
6886	0	0	Ki67+	 11522 43361
6887	0	0	Ki67+	 11563 43185
6888	0	0	Ki67+	 11570 43408
6889	0	0	Ki67+	 11571 43559
6890	0	0	Ki67+	 11573 43263
6891	0	0	Ki67+	 11578 43763
6892	0	0	Ki67+	 11587 43426
6893	0	0	Ki67+	 11590 43458
6894	0	0	Ki67+	 11590 43503
6895	0	0	Ki67+	 11618 43659
6896	0	0	Ki67+	 11629 43683
6897	0	0	Ki67+	 11661 43406
6898	0	0	Ki67+	 11686 43854
6899	0	0	Ki67+	 11729 43769
6900	0	0	Ki67+	 11731 43930
6901	0	0	Ki67+	 11744 43900
6902	0	0	Ki67+	 11749 43559
6903	0	0	Ki67+	 11774 43158
6904	0	0	Ki67+	 11785 43414
6905	0	0	Ki67+	 11790 43383
6906	0	0	Ki67+	 11798 43534
6907	0	0	Ki67+	 11804 43722
6908	0	0	Ki67+	 11806 43430
6909	0	0	Ki67+	 11811 43732
6910	0	0	Ki67+	 11812 43378
6911	0	0	Ki67+	 11815 43208
6912	0	0	Ki67+	 11815 43257
6913	0	0	Ki67+	 11815 43681
6914	0	0	Ki67+	 11859 43934
6915	0	0	Ki67+	 11862 43838
6916	0	0	Ki67+	 11876 43307
6917	0	0	Ki67+	 11920 43415
6918	0	0	Ki67+	 11934 43257
6919	0	0	Ki67+	 11947 43776
6920	0	0	Ki67+	 11952 43332
6921	0	0	Ki67+	 11955 43660
6922	0	0	Ki67+	 11976 43296
6923	0	0	Ki67+	 11993 43293
6924	0	0	Ki67+	 12001 43553
6925	0	0	Ki67+	 12013 43513
6926	0	0	Ki67+	 12024 43550
6927	0	0	Ki67+	 12026 43282
6928	0	0	Ki67+	 12032 43317
6929	0	0	Ki67+	 12037 43154
6930	0	0	Ki67+	 12057 43900
6931	0	0	Ki67+	 12141 43829
6932	0	0	Ki67+	 12168 43613
6933	0	0	Ki67+	 12193 43713
6934	0	0	Ki67+	 12206 43723
6935	0	0	Ki67+	 12226 43850
6936	0	0	Ki67+	 12230 43756
6937	0	0	Ki67+	 12246 43776
6938	0	0	Ki67+	 12253 43393
6939	0	0	Ki67+	 12274 43166
6940	0	0	Ki67+	 12274 43258
6941	0	0	Ki67+	 12274 43279
6942	0	0	Ki67+	 12276 43337
6943	0	0	Ki67+	 12285 43831
6944	0	0	Ki67+	 12294 43744
6945	0	0	Ki67+	 12298 43664
6946	0	0	Ki67+	 11699 44054
6947	0	0	Ki67+	 11869 43954
6948	0	0	Ki67+	 11888 44061
6949	0	0	Ki67+	 11926 44053
6950	0	0	Ki67+	 11996 43975
6951	0	0	Ki67+	 12212 43962
6952	0	0	Ki67+	 12900 10909
6953	0	0	Ki67+	 12780 12428
6954	0	0	Ki67+	 12879 12176
6955	0	0	Ki67+	 12898 12342
6956	0	0	Ki67+	 12901 12205
6957	0	0	Ki67+	 12910 12229
6958	0	0	Ki67+	 13035 12329
6959	0	0	Ki67+	 13039 11938
6960	0	0	Ki67+	 12358 13212
6961	0	0	Ki67+	 12390 13230
6962	0	0	Ki67+	 12413 12673
6963	0	0	Ki67+	 12417 13195
6964	0	0	Ki67+	 12435 13267
6965	0	0	Ki67+	 12534 13042
6966	0	0	Ki67+	 12540 13221
6967	0	0	Ki67+	 12580 13073
6968	0	0	Ki67+	 12603 12992
6969	0	0	Ki67+	 12622 13002
6970	0	0	Ki67+	 12629 12950
6971	0	0	Ki67+	 12629 12989
6972	0	0	Ki67+	 12653 13083
6973	0	0	Ki67+	 12663 13074
6974	0	0	Ki67+	 12733 12969
6975	0	0	Ki67+	 12819 12957
6976	0	0	Ki67+	 12862 13230
6977	0	0	Ki67+	 12869 13245
6978	0	0	Ki67+	 12878 13009
6979	0	0	Ki67+	 12937 13265
6980	0	0	Ki67+	 13069 13168
6981	0	0	Ki67+	 13092 13182
6982	0	0	Ki67+	 13096 13168
6983	0	0	Ki67+	 12321 13741
6984	0	0	Ki67+	 12346 13723
6985	0	0	Ki67+	 12455 13825
6986	0	0	Ki67+	 12496 13312
6987	0	0	Ki67+	 12572 13354
6988	0	0	Ki67+	 12594 13299
6989	0	0	Ki67+	 12615 13928
6990	0	0	Ki67+	 12653 13340
6991	0	0	Ki67+	 12655 13396
6992	0	0	Ki67+	 12682 13412
6993	0	0	Ki67+	 12701 13926
6994	0	0	Ki67+	 12716 13428
6995	0	0	Ki67+	 12789 13461
6996	0	0	Ki67+	 12918 14048
6997	0	0	Ki67+	 12927 13602
6998	0	0	Ki67+	 12949 14093
6999	0	0	Ki67+	 12961 14064
7000	0	0	Ki67+	 12967 13335
7001	0	0	Ki67+	 12984 13306
7002	0	0	Ki67+	 13006 13362
7003	0	0	Ki67+	 13024 13821
7004	0	0	Ki67+	 13030 13352
7005	0	0	Ki67+	 13057 13354
7006	0	0	Ki67+	 13099 13696
7007	0	0	Ki67+	 12597 14607
7008	0	0	Ki67+	 12714 14676
7009	0	0	Ki67+	 13001 14193
7010	0	0	Ki67+	 13017 14157
7011	0	0	Ki67+	 13021 14207
7012	0	0	Ki67+	 13044 14189
7013	0	0	Ki67+	 13048 14240
7014	0	0	Ki67+	 12306 15254
7015	0	0	Ki67+	 12320 15686
7016	0	0	Ki67+	 12329 15383
7017	0	0	Ki67+	 12342 15560
7018	0	0	Ki67+	 12362 15434
7019	0	0	Ki67+	 12375 15439
7020	0	0	Ki67+	 12394 15496
7021	0	0	Ki67+	 12404 15320
7022	0	0	Ki67+	 12414 15000
7023	0	0	Ki67+	 12424 15364
7024	0	0	Ki67+	 12459 15394
7025	0	0	Ki67+	 12500 15139
7026	0	0	Ki67+	 12512 15669
7027	0	0	Ki67+	 12515 15454
7028	0	0	Ki67+	 12526 15673
7029	0	0	Ki67+	 12542 15198
7030	0	0	Ki67+	 12544 15186
7031	0	0	Ki67+	 12553 15486
7032	0	0	Ki67+	 12561 15219
7033	0	0	Ki67+	 12572 15675
7034	0	0	Ki67+	 12580 15260
7035	0	0	Ki67+	 12582 15468
7036	0	0	Ki67+	 12584 15386
7037	0	0	Ki67+	 12587 15688
7038	0	0	Ki67+	 12594 15517
7039	0	0	Ki67+	 12595 15502
7040	0	0	Ki67+	 12603 15363
7041	0	0	Ki67+	 12604 15170
7042	0	0	Ki67+	 12606 15446
7043	0	0	Ki67+	 12606 15471
7044	0	0	Ki67+	 12609 15616
7045	0	0	Ki67+	 12612 15343
7046	0	0	Ki67+	 12612 15631
7047	0	0	Ki67+	 12612 15663
7048	0	0	Ki67+	 12613 15151
7049	0	0	Ki67+	 12626 15386
7050	0	0	Ki67+	 12633 15498
7051	0	0	Ki67+	 12634 15368
7052	0	0	Ki67+	 12635 15434
7053	0	0	Ki67+	 12635 15644
7054	0	0	Ki67+	 12637 15560
7055	0	0	Ki67+	 12638 15530
7056	0	0	Ki67+	 12649 15392
7057	0	0	Ki67+	 12652 15671
7058	0	0	Ki67+	 12653 15455
7059	0	0	Ki67+	 12656 15307
7060	0	0	Ki67+	 12656 15484
7061	0	0	Ki67+	 12660 15248
7062	0	0	Ki67+	 12664 15559
7063	0	0	Ki67+	 12667 15125
7064	0	0	Ki67+	 12672 15233
7065	0	0	Ki67+	 12672 15499
7066	0	0	Ki67+	 12674 15536
7067	0	0	Ki67+	 12675 15582
7068	0	0	Ki67+	 12676 15296
7069	0	0	Ki67+	 12681 15462
7070	0	0	Ki67+	 12681 15545
7071	0	0	Ki67+	 12682 15340
7072	0	0	Ki67+	 12682 15613
7073	0	0	Ki67+	 12691 15566
7074	0	0	Ki67+	 12692 15325
7075	0	0	Ki67+	 12693 15180
7076	0	0	Ki67+	 12694 15120
7077	0	0	Ki67+	 12704 15596
7078	0	0	Ki67+	 12705 15541
7079	0	0	Ki67+	 12706 15618
7080	0	0	Ki67+	 12708 15130
7081	0	0	Ki67+	 12708 15649
7082	0	0	Ki67+	 12713 15528
7083	0	0	Ki67+	 12723 15034
7084	0	0	Ki67+	 12724 15395
7085	0	0	Ki67+	 12733 15511
7086	0	0	Ki67+	 12733 15596
7087	0	0	Ki67+	 12734 15401
7088	0	0	Ki67+	 12735 15547
7089	0	0	Ki67+	 12739 15586
7090	0	0	Ki67+	 12742 15436
7091	0	0	Ki67+	 12763 15371
7092	0	0	Ki67+	 12763 15389
7093	0	0	Ki67+	 12768 15154
7094	0	0	Ki67+	 12776 15682
7095	0	0	Ki67+	 12778 15077
7096	0	0	Ki67+	 12789 15479
7097	0	0	Ki67+	 12800 15558
7098	0	0	Ki67+	 12813 15163
7099	0	0	Ki67+	 12814 15524
7100	0	0	Ki67+	 12826 15581
7101	0	0	Ki67+	 12827 15471
7102	0	0	Ki67+	 12827 15567
7103	0	0	Ki67+	 12828 15108
7104	0	0	Ki67+	 12837 15555
7105	0	0	Ki67+	 12840 15457
7106	0	0	Ki67+	 12856 15090
7107	0	0	Ki67+	 12858 15625
7108	0	0	Ki67+	 12859 15564
7109	0	0	Ki67+	 12861 15211
7110	0	0	Ki67+	 12868 15058
7111	0	0	Ki67+	 12870 15616
7112	0	0	Ki67+	 12881 15585
7113	0	0	Ki67+	 12882 15079
7114	0	0	Ki67+	 12890 14898
7115	0	0	Ki67+	 12894 15040
7116	0	0	Ki67+	 12896 15247
7117	0	0	Ki67+	 12904 15070
7118	0	0	Ki67+	 12905 15037
7119	0	0	Ki67+	 12923 15265
7120	0	0	Ki67+	 12930 15248
7121	0	0	Ki67+	 12935 15237
7122	0	0	Ki67+	 12941 15272
7123	0	0	Ki67+	 12955 15235
7124	0	0	Ki67+	 12957 15345
7125	0	0	Ki67+	 12957 15474
7126	0	0	Ki67+	 12958 15458
7127	0	0	Ki67+	 12972 15277
7128	0	0	Ki67+	 12976 15252
7129	0	0	Ki67+	 12978 15397
7130	0	0	Ki67+	 12981 15292
7131	0	0	Ki67+	 12981 15474
7132	0	0	Ki67+	 12982 15097
7133	0	0	Ki67+	 12983 15377
7134	0	0	Ki67+	 12992 15342
7135	0	0	Ki67+	 12993 15286
7136	0	0	Ki67+	 12994 15412
7137	0	0	Ki67+	 13006 15308
7138	0	0	Ki67+	 13012 15393
7139	0	0	Ki67+	 13013 15368
7140	0	0	Ki67+	 13015 15344
7141	0	0	Ki67+	 13026 15306
7142	0	0	Ki67+	 13035 15548
7143	0	0	Ki67+	 13042 15369
7144	0	0	Ki67+	 13047 15171
7145	0	0	Ki67+	 13050 14931
7146	0	0	Ki67+	 13051 15393
7147	0	0	Ki67+	 13052 15463
7148	0	0	Ki67+	 13053 15533
7149	0	0	Ki67+	 13058 15036
7150	0	0	Ki67+	 13058 15344
7151	0	0	Ki67+	 13060 15072
7152	0	0	Ki67+	 13060 15113
7153	0	0	Ki67+	 13064 15447
7154	0	0	Ki67+	 13068 15006
7155	0	0	Ki67+	 13077 15142
7156	0	0	Ki67+	 13084 15102
7157	0	0	Ki67+	 13087 15373
7158	0	0	Ki67+	 13091 15001
7159	0	0	Ki67+	 13092 15461
7160	0	0	Ki67+	 13093 15034
7161	0	0	Ki67+	 13096 15150
7162	0	0	Ki67+	 13102 15046
7163	0	0	Ki67+	 12306 15722
7164	0	0	Ki67+	 12308 15881
7165	0	0	Ki67+	 12313 16296
7166	0	0	Ki67+	 12320 16314
7167	0	0	Ki67+	 12321 15755
7168	0	0	Ki67+	 12324 16154
7169	0	0	Ki67+	 12329 16137
7170	0	0	Ki67+	 12331 16184
7171	0	0	Ki67+	 12334 15916
7172	0	0	Ki67+	 12334 16218
7173	0	0	Ki67+	 12335 15726
7174	0	0	Ki67+	 12336 15937
7175	0	0	Ki67+	 12348 16170
7176	0	0	Ki67+	 12353 16187
7177	0	0	Ki67+	 12358 16277
7178	0	0	Ki67+	 12382 16233
7179	0	0	Ki67+	 12398 15968
7180	0	0	Ki67+	 12400 16115
7181	0	0	Ki67+	 12411 16068
7182	0	0	Ki67+	 12416 16172
7183	0	0	Ki67+	 12418 16033
7184	0	0	Ki67+	 12421 16131
7185	0	0	Ki67+	 12428 16017
7186	0	0	Ki67+	 12429 16073
7187	0	0	Ki67+	 12441 16181
7188	0	0	Ki67+	 12528 15728
7189	0	0	Ki67+	 12537 15706
7190	0	0	Ki67+	 12555 15718
7191	0	0	Ki67+	 12567 15704
7192	0	0	Ki67+	 12588 16396
7193	0	0	Ki67+	 12603 15759
7194	0	0	Ki67+	 12714 15717
7195	0	0	Ki67+	 12747 15718
7196	0	0	Ki67+	 12771 15705
7197	0	0	Ki67+	 12843 15739
7198	0	0	Ki67+	 12967 16353
7199	0	0	Ki67+	 12310 16589
7200	0	0	Ki67+	 12448 17209
7201	0	0	Ki67+	 12674 16705
7202	0	0	Ki67+	 13023 16597
7203	0	0	Ki67+	 12306 17971
7204	0	0	Ki67+	 12336 17527
7205	0	0	Ki67+	 12350 17584
7206	0	0	Ki67+	 12353 17799
7207	0	0	Ki67+	 12366 18006
7208	0	0	Ki67+	 12367 17805
7209	0	0	Ki67+	 12915 17659
7210	0	0	Ki67+	 12978 17572
7211	0	0	Ki67+	 13033 17689
7212	0	0	Ki67+	 13077 17734
7213	0	0	Ki67+	 12489 18684
7214	0	0	Ki67+	 12815 18788
7215	0	0	Ki67+	 12866 18735
7216	0	0	Ki67+	 12913 18298
7217	0	0	Ki67+	 13095 18659
7218	0	0	Ki67+	 12332 19542
7219	0	0	Ki67+	 12411 19599
7220	0	0	Ki67+	 12715 19075
7221	0	0	Ki67+	 12760 19460
7222	0	0	Ki67+	 12763 19390
7223	0	0	Ki67+	 12848 19299
7224	0	0	Ki67+	 12935 19043
7225	0	0	Ki67+	 12991 19616
7226	0	0	Ki67+	 13000 19602
7227	0	0	Ki67+	 13074 19568
7228	0	0	Ki67+	 13076 19691
7229	0	0	Ki67+	 12437 19824
7230	0	0	Ki67+	 12438 20170
7231	0	0	Ki67+	 12552 19710
7232	0	0	Ki67+	 12615 19861
7233	0	0	Ki67+	 12682 19863
7234	0	0	Ki67+	 12736 19990
7235	0	0	Ki67+	 12793 19841
7236	0	0	Ki67+	 12804 19756
7237	0	0	Ki67+	 12812 19740
7238	0	0	Ki67+	 12832 20307
7239	0	0	Ki67+	 12870 19835
7240	0	0	Ki67+	 12879 20387
7241	0	0	Ki67+	 12881 20428
7242	0	0	Ki67+	 12886 20241
7243	0	0	Ki67+	 12886 20360
7244	0	0	Ki67+	 12896 20332
7245	0	0	Ki67+	 12899 20464
7246	0	0	Ki67+	 12901 20417
7247	0	0	Ki67+	 12910 19954
7248	0	0	Ki67+	 12910 20393
7249	0	0	Ki67+	 12925 20174
7250	0	0	Ki67+	 12930 20203
7251	0	0	Ki67+	 12943 20276
7252	0	0	Ki67+	 12945 19888
7253	0	0	Ki67+	 12951 20485
7254	0	0	Ki67+	 12955 20383
7255	0	0	Ki67+	 12959 20335
7256	0	0	Ki67+	 12970 20411
7257	0	0	Ki67+	 12971 20400
7258	0	0	Ki67+	 12983 20375
7259	0	0	Ki67+	 12990 20435
7260	0	0	Ki67+	 12995 20208
7261	0	0	Ki67+	 13002 20248
7262	0	0	Ki67+	 13020 20034
7263	0	0	Ki67+	 13020 20296
7264	0	0	Ki67+	 13021 19902
7265	0	0	Ki67+	 13021 20416
7266	0	0	Ki67+	 13024 19800
7267	0	0	Ki67+	 13048 20418
7268	0	0	Ki67+	 13050 20237
7269	0	0	Ki67+	 13072 20402
7270	0	0	Ki67+	 13074 20275
7271	0	0	Ki67+	 13095 19830
7272	0	0	Ki67+	 13095 19973
7273	0	0	Ki67+	 13096 19810
7274	0	0	Ki67+	 13098 19746
7275	0	0	Ki67+	 12390 20692
7276	0	0	Ki67+	 12488 20948
7277	0	0	Ki67+	 12495 21220
7278	0	0	Ki67+	 12497 20551
7279	0	0	Ki67+	 12499 21178
7280	0	0	Ki67+	 12526 20731
7281	0	0	Ki67+	 12553 20698
7282	0	0	Ki67+	 12589 21127
7283	0	0	Ki67+	 12606 20590
7284	0	0	Ki67+	 12613 20531
7285	0	0	Ki67+	 12658 20677
7286	0	0	Ki67+	 12662 21185
7287	0	0	Ki67+	 12679 21156
7288	0	0	Ki67+	 12679 21295
7289	0	0	Ki67+	 12699 21274
7290	0	0	Ki67+	 12710 21202
7291	0	0	Ki67+	 12728 21167
7292	0	0	Ki67+	 12774 20660
7293	0	0	Ki67+	 12780 21020
7294	0	0	Ki67+	 12809 21260
7295	0	0	Ki67+	 12811 21140
7296	0	0	Ki67+	 12827 21095
7297	0	0	Ki67+	 12827 21207
7298	0	0	Ki67+	 12837 20691
7299	0	0	Ki67+	 12838 21091
7300	0	0	Ki67+	 12842 20812
7301	0	0	Ki67+	 12867 21158
7302	0	0	Ki67+	 12874 21079
7303	0	0	Ki67+	 12874 21125
7304	0	0	Ki67+	 12875 20570
7305	0	0	Ki67+	 12881 20523
7306	0	0	Ki67+	 12881 21105
7307	0	0	Ki67+	 12909 20758
7308	0	0	Ki67+	 12916 20871
7309	0	0	Ki67+	 12919 21080
7310	0	0	Ki67+	 12920 20696
7311	0	0	Ki67+	 12939 20593
7312	0	0	Ki67+	 12942 20791
7313	0	0	Ki67+	 12949 20617
7314	0	0	Ki67+	 12957 20610
7315	0	0	Ki67+	 12960 20549
7316	0	0	Ki67+	 12972 20533
7317	0	0	Ki67+	 12978 20874
7318	0	0	Ki67+	 12984 20501
7319	0	0	Ki67+	 12992 20545
7320	0	0	Ki67+	 12997 21136
7321	0	0	Ki67+	 13004 20567
7322	0	0	Ki67+	 13008 20770
7323	0	0	Ki67+	 13041 20611
7324	0	0	Ki67+	 13069 20871
7325	0	0	Ki67+	 13086 21086
7326	0	0	Ki67+	 13098 21171
7327	0	0	Ki67+	 12317 21932
7328	0	0	Ki67+	 12348 21608
7329	0	0	Ki67+	 12394 21752
7330	0	0	Ki67+	 12402 21860
7331	0	0	Ki67+	 12402 21920
7332	0	0	Ki67+	 12416 21673
7333	0	0	Ki67+	 12422 21834
7334	0	0	Ki67+	 12423 21659
7335	0	0	Ki67+	 12429 21809
7336	0	0	Ki67+	 12443 21843
7337	0	0	Ki67+	 12445 21314
7338	0	0	Ki67+	 12472 21657
7339	0	0	Ki67+	 12535 21571
7340	0	0	Ki67+	 12549 21547
7341	0	0	Ki67+	 12584 21778
7342	0	0	Ki67+	 12603 21595
7343	0	0	Ki67+	 12608 21355
7344	0	0	Ki67+	 12630 21524
7345	0	0	Ki67+	 12635 21934
7346	0	0	Ki67+	 12635 21981
7347	0	0	Ki67+	 12636 21919
7348	0	0	Ki67+	 12648 21657
7349	0	0	Ki67+	 12652 21451
7350	0	0	Ki67+	 12673 21339
7351	0	0	Ki67+	 12690 21367
7352	0	0	Ki67+	 12692 21457
7353	0	0	Ki67+	 12698 21617
7354	0	0	Ki67+	 12707 22036
7355	0	0	Ki67+	 12711 21848
7356	0	0	Ki67+	 12718 21988
7357	0	0	Ki67+	 12728 21969
7358	0	0	Ki67+	 12731 21818
7359	0	0	Ki67+	 12750 21493
7360	0	0	Ki67+	 12759 22092
7361	0	0	Ki67+	 12760 22073
7362	0	0	Ki67+	 12782 21758
7363	0	0	Ki67+	 12786 21742
7364	0	0	Ki67+	 12810 21627
7365	0	0	Ki67+	 12820 21814
7366	0	0	Ki67+	 12830 21713
7367	0	0	Ki67+	 12861 21751
7368	0	0	Ki67+	 12874 21559
7369	0	0	Ki67+	 12883 21737
7370	0	0	Ki67+	 12886 21705
7371	0	0	Ki67+	 12891 22041
7372	0	0	Ki67+	 12912 21866
7373	0	0	Ki67+	 12913 21768
7374	0	0	Ki67+	 12920 21732
7375	0	0	Ki67+	 12929 21869
7376	0	0	Ki67+	 12931 21759
7377	0	0	Ki67+	 12931 21845
7378	0	0	Ki67+	 12932 21817
7379	0	0	Ki67+	 12933 21834
7380	0	0	Ki67+	 12934 21800
7381	0	0	Ki67+	 12978 21448
7382	0	0	Ki67+	 12981 21478
7383	0	0	Ki67+	 12984 21732
7384	0	0	Ki67+	 12988 21785
7385	0	0	Ki67+	 13009 21837
7386	0	0	Ki67+	 13014 21747
7387	0	0	Ki67+	 13026 21711
7388	0	0	Ki67+	 13027 21745
7389	0	0	Ki67+	 13028 21943
7390	0	0	Ki67+	 13033 21765
7391	0	0	Ki67+	 13042 21801
7392	0	0	Ki67+	 13043 21589
7393	0	0	Ki67+	 12312 22615
7394	0	0	Ki67+	 12312 22651
7395	0	0	Ki67+	 12317 22345
7396	0	0	Ki67+	 12325 22190
7397	0	0	Ki67+	 12340 22147
7398	0	0	Ki67+	 12340 22270
7399	0	0	Ki67+	 12353 22323
7400	0	0	Ki67+	 12368 22581
7401	0	0	Ki67+	 12379 22566
7402	0	0	Ki67+	 12386 22842
7403	0	0	Ki67+	 12390 22709
7404	0	0	Ki67+	 12394 22777
7405	0	0	Ki67+	 12400 22817
7406	0	0	Ki67+	 12408 22699
7407	0	0	Ki67+	 12424 22565
7408	0	0	Ki67+	 12434 22731
7409	0	0	Ki67+	 12465 22542
7410	0	0	Ki67+	 12495 22527
7411	0	0	Ki67+	 12554 22637
7412	0	0	Ki67+	 12570 22876
7413	0	0	Ki67+	 12582 22768
7414	0	0	Ki67+	 12584 22850
7415	0	0	Ki67+	 12616 22403
7416	0	0	Ki67+	 12641 22183
7417	0	0	Ki67+	 12653 22113
7418	0	0	Ki67+	 12679 22786
7419	0	0	Ki67+	 12698 22834
7420	0	0	Ki67+	 12702 22819
7421	0	0	Ki67+	 12725 22471
7422	0	0	Ki67+	 12738 22722
7423	0	0	Ki67+	 12757 22239
7424	0	0	Ki67+	 12761 22502
7425	0	0	Ki67+	 12763 22669
7426	0	0	Ki67+	 12765 22780
7427	0	0	Ki67+	 12771 22861
7428	0	0	Ki67+	 12788 22497
7429	0	0	Ki67+	 12813 22836
7430	0	0	Ki67+	 12818 22437
7431	0	0	Ki67+	 12840 22596
7432	0	0	Ki67+	 12851 22867
7433	0	0	Ki67+	 12852 22486
7434	0	0	Ki67+	 12853 22881
7435	0	0	Ki67+	 12896 22560
7436	0	0	Ki67+	 12912 22360
7437	0	0	Ki67+	 12919 22231
7438	0	0	Ki67+	 12939 22233
7439	0	0	Ki67+	 12948 22246
7440	0	0	Ki67+	 12949 22706
7441	0	0	Ki67+	 12951 22108
7442	0	0	Ki67+	 12961 22716
7443	0	0	Ki67+	 12964 22767
7444	0	0	Ki67+	 12971 22361
7445	0	0	Ki67+	 12985 22288
7446	0	0	Ki67+	 12998 22726
7447	0	0	Ki67+	 13005 22365
7448	0	0	Ki67+	 13077 22564
7449	0	0	Ki67+	 13091 22155
7450	0	0	Ki67+	 13102 22120
7451	0	0	Ki67+	 12310 23008
7452	0	0	Ki67+	 12320 23220
7453	0	0	Ki67+	 12332 23361
7454	0	0	Ki67+	 12336 22957
7455	0	0	Ki67+	 12345 23100
7456	0	0	Ki67+	 12349 23411
7457	0	0	Ki67+	 12360 23061
7458	0	0	Ki67+	 12366 23411
7459	0	0	Ki67+	 12366 23427
7460	0	0	Ki67+	 12367 23304
7461	0	0	Ki67+	 12387 23663
7462	0	0	Ki67+	 12402 23082
7463	0	0	Ki67+	 12410 23364
7464	0	0	Ki67+	 12422 23563
7465	0	0	Ki67+	 12432 23074
7466	0	0	Ki67+	 12471 23465
7467	0	0	Ki67+	 12475 23375
7468	0	0	Ki67+	 12478 23388
7469	0	0	Ki67+	 12500 23107
7470	0	0	Ki67+	 12514 23663
7471	0	0	Ki67+	 12581 23062
7472	0	0	Ki67+	 12591 23046
7473	0	0	Ki67+	 12594 22936
7474	0	0	Ki67+	 12626 23170
7475	0	0	Ki67+	 12643 23059
7476	0	0	Ki67+	 12644 22905
7477	0	0	Ki67+	 12685 23671
7478	0	0	Ki67+	 12711 23475
7479	0	0	Ki67+	 12742 22910
7480	0	0	Ki67+	 12757 23528
7481	0	0	Ki67+	 12778 23048
7482	0	0	Ki67+	 12780 23010
7483	0	0	Ki67+	 12784 23629
7484	0	0	Ki67+	 12795 23373
7485	0	0	Ki67+	 12801 23300
7486	0	0	Ki67+	 12858 22944
7487	0	0	Ki67+	 12880 23031
7488	0	0	Ki67+	 12893 22954
7489	0	0	Ki67+	 12895 23460
7490	0	0	Ki67+	 12901 23192
7491	0	0	Ki67+	 12918 23208
7492	0	0	Ki67+	 12921 22948
7493	0	0	Ki67+	 12930 23055
7494	0	0	Ki67+	 12937 22913
7495	0	0	Ki67+	 12945 23075
7496	0	0	Ki67+	 12960 23195
7497	0	0	Ki67+	 12964 23347
7498	0	0	Ki67+	 12968 23511
7499	0	0	Ki67+	 12971 23205
7500	0	0	Ki67+	 12975 22973
7501	0	0	Ki67+	 12998 23497
7502	0	0	Ki67+	 13007 23551
7503	0	0	Ki67+	 13047 22987
7504	0	0	Ki67+	 13073 23590
7505	0	0	Ki67+	 13095 23510
7506	0	0	Ki67+	 12366 24052
7507	0	0	Ki67+	 12373 24041
7508	0	0	Ki67+	 12392 24411
7509	0	0	Ki67+	 12393 23861
7510	0	0	Ki67+	 12401 23849
7511	0	0	Ki67+	 12417 24400
7512	0	0	Ki67+	 12427 24473
7513	0	0	Ki67+	 12441 24175
7514	0	0	Ki67+	 12442 24302
7515	0	0	Ki67+	 12455 24129
7516	0	0	Ki67+	 12462 24305
7517	0	0	Ki67+	 12507 24383
7518	0	0	Ki67+	 12529 24418
7519	0	0	Ki67+	 12550 24083
7520	0	0	Ki67+	 12551 24289
7521	0	0	Ki67+	 12585 24398
7522	0	0	Ki67+	 12656 23995
7523	0	0	Ki67+	 12674 24002
7524	0	0	Ki67+	 12702 23960
7525	0	0	Ki67+	 12709 24265
7526	0	0	Ki67+	 12727 23862
7527	0	0	Ki67+	 12735 23928
7528	0	0	Ki67+	 12761 23917
7529	0	0	Ki67+	 12781 23782
7530	0	0	Ki67+	 12803 24313
7531	0	0	Ki67+	 12820 24450
7532	0	0	Ki67+	 12827 23747
7533	0	0	Ki67+	 12841 23780
7534	0	0	Ki67+	 12870 24153
7535	0	0	Ki67+	 12892 24169
7536	0	0	Ki67+	 12893 24408
7537	0	0	Ki67+	 12911 23946
7538	0	0	Ki67+	 12943 24098
7539	0	0	Ki67+	 12955 24329
7540	0	0	Ki67+	 12957 24415
7541	0	0	Ki67+	 12980 24100
7542	0	0	Ki67+	 13019 24162
7543	0	0	Ki67+	 13061 23779
7544	0	0	Ki67+	 13067 23835
7545	0	0	Ki67+	 13082 24180
7546	0	0	Ki67+	 13087 23878
7547	0	0	Ki67+	 13090 23959
7548	0	0	Ki67+	 13093 23917
7549	0	0	Ki67+	 13100 24057
7550	0	0	Ki67+	 12317 24956
7551	0	0	Ki67+	 12345 25202
7552	0	0	Ki67+	 12355 24919
7553	0	0	Ki67+	 12382 25062
7554	0	0	Ki67+	 12396 24740
7555	0	0	Ki67+	 12452 25011
7556	0	0	Ki67+	 12466 24888
7557	0	0	Ki67+	 12466 25213
7558	0	0	Ki67+	 12475 24651
7559	0	0	Ki67+	 12526 24881
7560	0	0	Ki67+	 12527 24795
7561	0	0	Ki67+	 12528 24514
7562	0	0	Ki67+	 12530 25224
7563	0	0	Ki67+	 12534 24647
7564	0	0	Ki67+	 12549 24552
7565	0	0	Ki67+	 12551 24602
7566	0	0	Ki67+	 12553 24617
7567	0	0	Ki67+	 12564 25057
7568	0	0	Ki67+	 12575 24783
7569	0	0	Ki67+	 12583 24756
7570	0	0	Ki67+	 12599 25171
7571	0	0	Ki67+	 12654 25121
7572	0	0	Ki67+	 12693 24734
7573	0	0	Ki67+	 12693 25086
7574	0	0	Ki67+	 12739 24947
7575	0	0	Ki67+	 12748 24976
7576	0	0	Ki67+	 12749 24588
7577	0	0	Ki67+	 12768 25151
7578	0	0	Ki67+	 12772 25091
7579	0	0	Ki67+	 12773 24726
7580	0	0	Ki67+	 12790 25114
7581	0	0	Ki67+	 12800 25124
7582	0	0	Ki67+	 12809 25165
7583	0	0	Ki67+	 12819 24546
7584	0	0	Ki67+	 12832 25103
7585	0	0	Ki67+	 12849 25058
7586	0	0	Ki67+	 12860 25167
7587	0	0	Ki67+	 12870 25215
7588	0	0	Ki67+	 12873 25247
7589	0	0	Ki67+	 12877 25232
7590	0	0	Ki67+	 12878 25116
7591	0	0	Ki67+	 12882 24752
7592	0	0	Ki67+	 12883 25048
7593	0	0	Ki67+	 12900 25084
7594	0	0	Ki67+	 12909 24982
7595	0	0	Ki67+	 12928 25141
7596	0	0	Ki67+	 12936 24940
7597	0	0	Ki67+	 12940 24664
7598	0	0	Ki67+	 12941 25159
7599	0	0	Ki67+	 12944 24952
7600	0	0	Ki67+	 12951 24526
7601	0	0	Ki67+	 12955 25112
7602	0	0	Ki67+	 12956 24499
7603	0	0	Ki67+	 12977 24957
7604	0	0	Ki67+	 12984 24892
7605	0	0	Ki67+	 12992 24563
7606	0	0	Ki67+	 13003 25080
7607	0	0	Ki67+	 13013 24898
7608	0	0	Ki67+	 13026 24723
7609	0	0	Ki67+	 13027 24733
7610	0	0	Ki67+	 13035 25077
7611	0	0	Ki67+	 13037 24795
7612	0	0	Ki67+	 13048 25046
7613	0	0	Ki67+	 13069 24526
7614	0	0	Ki67+	 13071 24780
7615	0	0	Ki67+	 13076 24812
7616	0	0	Ki67+	 13077 25049
7617	0	0	Ki67+	 13078 24791
7618	0	0	Ki67+	 13088 24945
7619	0	0	Ki67+	 12307 25944
7620	0	0	Ki67+	 12311 25551
7621	0	0	Ki67+	 12312 25921
7622	0	0	Ki67+	 12326 25762
7623	0	0	Ki67+	 12330 26069
7624	0	0	Ki67+	 12374 25399
7625	0	0	Ki67+	 12385 26026
7626	0	0	Ki67+	 12389 25963
7627	0	0	Ki67+	 12390 25717
7628	0	0	Ki67+	 12391 26004
7629	0	0	Ki67+	 12413 25907
7630	0	0	Ki67+	 12420 25932
7631	0	0	Ki67+	 12423 25791
7632	0	0	Ki67+	 12430 25730
7633	0	0	Ki67+	 12451 26046
7634	0	0	Ki67+	 12485 25918
7635	0	0	Ki67+	 12507 25949
7636	0	0	Ki67+	 12510 25364
7637	0	0	Ki67+	 12525 25720
7638	0	0	Ki67+	 12531 25706
7639	0	0	Ki67+	 12532 26016
7640	0	0	Ki67+	 12552 25465
7641	0	0	Ki67+	 12573 25457
7642	0	0	Ki67+	 12637 25947
7643	0	0	Ki67+	 12641 25594
7644	0	0	Ki67+	 12657 25852
7645	0	0	Ki67+	 12662 25564
7646	0	0	Ki67+	 12675 25591
7647	0	0	Ki67+	 12679 25534
7648	0	0	Ki67+	 12688 25648
7649	0	0	Ki67+	 12703 25471
7650	0	0	Ki67+	 12708 25887
7651	0	0	Ki67+	 12716 25841
7652	0	0	Ki67+	 12718 25670
7653	0	0	Ki67+	 12723 25495
7654	0	0	Ki67+	 12731 25538
7655	0	0	Ki67+	 12732 25755
7656	0	0	Ki67+	 12737 25435
7657	0	0	Ki67+	 12781 25337
7658	0	0	Ki67+	 12799 25786
7659	0	0	Ki67+	 12801 25819
7660	0	0	Ki67+	 12866 25866
7661	0	0	Ki67+	 12895 25547
7662	0	0	Ki67+	 12929 25759
7663	0	0	Ki67+	 12942 25877
7664	0	0	Ki67+	 12963 25377
7665	0	0	Ki67+	 12967 25706
7666	0	0	Ki67+	 12970 25676
7667	0	0	Ki67+	 12974 25825
7668	0	0	Ki67+	 12980 25766
7669	0	0	Ki67+	 12986 25794
7670	0	0	Ki67+	 13002 25452
7671	0	0	Ki67+	 13002 25698
7672	0	0	Ki67+	 13004 25685
7673	0	0	Ki67+	 13008 25736
7674	0	0	Ki67+	 13010 25491
7675	0	0	Ki67+	 13010 25722
7676	0	0	Ki67+	 13014 25386
7677	0	0	Ki67+	 13023 25601
7678	0	0	Ki67+	 13024 25323
7679	0	0	Ki67+	 13031 25669
7680	0	0	Ki67+	 13042 25823
7681	0	0	Ki67+	 13043 25514
7682	0	0	Ki67+	 13044 25482
7683	0	0	Ki67+	 13055 25475
7684	0	0	Ki67+	 13059 25584
7685	0	0	Ki67+	 13068 25507
7686	0	0	Ki67+	 13070 25495
7687	0	0	Ki67+	 13077 25717
7688	0	0	Ki67+	 13087 25377
7689	0	0	Ki67+	 13094 25390
7690	0	0	Ki67+	 12312 26254
7691	0	0	Ki67+	 12325 26794
7692	0	0	Ki67+	 12331 26378
7693	0	0	Ki67+	 12332 26750
7694	0	0	Ki67+	 12339 26628
7695	0	0	Ki67+	 12358 26715
7696	0	0	Ki67+	 12363 26727
7697	0	0	Ki67+	 12368 26828
7698	0	0	Ki67+	 12375 26429
7699	0	0	Ki67+	 12383 26699
7700	0	0	Ki67+	 12392 26785
7701	0	0	Ki67+	 12402 26857
7702	0	0	Ki67+	 12414 26514
7703	0	0	Ki67+	 12416 26447
7704	0	0	Ki67+	 12426 26298
7705	0	0	Ki67+	 12428 26525
7706	0	0	Ki67+	 12441 26506
7707	0	0	Ki67+	 12459 26575
7708	0	0	Ki67+	 12465 26540
7709	0	0	Ki67+	 12491 26699
7710	0	0	Ki67+	 12501 26546
7711	0	0	Ki67+	 12524 26729
7712	0	0	Ki67+	 12530 26857
7713	0	0	Ki67+	 12531 26679
7714	0	0	Ki67+	 12551 26883
7715	0	0	Ki67+	 12558 26354
7716	0	0	Ki67+	 12565 26699
7717	0	0	Ki67+	 12574 26824
7718	0	0	Ki67+	 12580 26844
7719	0	0	Ki67+	 12587 26870
7720	0	0	Ki67+	 12589 26772
7721	0	0	Ki67+	 12593 26405
7722	0	0	Ki67+	 12614 26658
7723	0	0	Ki67+	 12630 26639
7724	0	0	Ki67+	 12633 26605
7725	0	0	Ki67+	 12696 26606
7726	0	0	Ki67+	 12709 26603
7727	0	0	Ki67+	 12729 26569
7728	0	0	Ki67+	 12829 26386
7729	0	0	Ki67+	 12833 26257
7730	0	0	Ki67+	 12865 26305
7731	0	0	Ki67+	 12874 26625
7732	0	0	Ki67+	 12912 26136
7733	0	0	Ki67+	 12978 26181
7734	0	0	Ki67+	 12981 26540
7735	0	0	Ki67+	 12991 26195
7736	0	0	Ki67+	 13022 26597
7737	0	0	Ki67+	 13090 26378
7738	0	0	Ki67+	 12335 27576
7739	0	0	Ki67+	 12340 27450
7740	0	0	Ki67+	 12340 27544
7741	0	0	Ki67+	 12369 27552
7742	0	0	Ki67+	 12417 27542
7743	0	0	Ki67+	 12422 27221
7744	0	0	Ki67+	 12440 27596
7745	0	0	Ki67+	 12441 27555
7746	0	0	Ki67+	 12443 26905
7747	0	0	Ki67+	 12488 27592
7748	0	0	Ki67+	 12492 27694
7749	0	0	Ki67+	 12499 27297
7750	0	0	Ki67+	 12500 27461
7751	0	0	Ki67+	 12514 27233
7752	0	0	Ki67+	 12518 27087
7753	0	0	Ki67+	 12518 27255
7754	0	0	Ki67+	 12539 27497
7755	0	0	Ki67+	 12554 27541
7756	0	0	Ki67+	 12557 26952
7757	0	0	Ki67+	 12559 26923
7758	0	0	Ki67+	 12568 26991
7759	0	0	Ki67+	 12572 27615
7760	0	0	Ki67+	 12608 27022
7761	0	0	Ki67+	 12615 27268
7762	0	0	Ki67+	 12617 26975
7763	0	0	Ki67+	 12621 27006
7764	0	0	Ki67+	 12624 27056
7765	0	0	Ki67+	 12625 26911
7766	0	0	Ki67+	 12625 26925
7767	0	0	Ki67+	 12626 27105
7768	0	0	Ki67+	 12641 27525
7769	0	0	Ki67+	 12650 26954
7770	0	0	Ki67+	 12650 27277
7771	0	0	Ki67+	 12800 27328
7772	0	0	Ki67+	 12831 27686
7773	0	0	Ki67+	 12937 27227
7774	0	0	Ki67+	 12955 27389
7775	0	0	Ki67+	 12990 27336
7776	0	0	Ki67+	 13059 27300
7777	0	0	Ki67+	 13068 27023
7778	0	0	Ki67+	 13077 26926
7779	0	0	Ki67+	 13095 27454
7780	0	0	Ki67+	 12307 28179
7781	0	0	Ki67+	 12313 27935
7782	0	0	Ki67+	 12331 27931
7783	0	0	Ki67+	 12339 27790
7784	0	0	Ki67+	 12350 28251
7785	0	0	Ki67+	 12358 28262
7786	0	0	Ki67+	 12359 28161
7787	0	0	Ki67+	 12363 27907
7788	0	0	Ki67+	 12373 28338
7789	0	0	Ki67+	 12385 28377
7790	0	0	Ki67+	 12392 27824
7791	0	0	Ki67+	 12406 27894
7792	0	0	Ki67+	 12419 27901
7793	0	0	Ki67+	 12423 28149
7794	0	0	Ki67+	 12425 27764
7795	0	0	Ki67+	 12432 28130
7796	0	0	Ki67+	 12452 27718
7797	0	0	Ki67+	 12452 28128
7798	0	0	Ki67+	 12453 28064
7799	0	0	Ki67+	 12471 28001
7800	0	0	Ki67+	 12478 27711
7801	0	0	Ki67+	 12493 28297
7802	0	0	Ki67+	 12496 27980
7803	0	0	Ki67+	 12503 28081
7804	0	0	Ki67+	 12507 27756
7805	0	0	Ki67+	 12509 28012
7806	0	0	Ki67+	 12514 28288
7807	0	0	Ki67+	 12531 27960
7808	0	0	Ki67+	 12531 28465
7809	0	0	Ki67+	 12543 27962
7810	0	0	Ki67+	 12565 28220
7811	0	0	Ki67+	 12569 28202
7812	0	0	Ki67+	 12588 27844
7813	0	0	Ki67+	 12588 28253
7814	0	0	Ki67+	 12599 28279
7815	0	0	Ki67+	 12603 27824
7816	0	0	Ki67+	 12613 28344
7817	0	0	Ki67+	 12616 27714
7818	0	0	Ki67+	 12621 28259
7819	0	0	Ki67+	 12656 27917
7820	0	0	Ki67+	 12660 28259
7821	0	0	Ki67+	 12684 27756
7822	0	0	Ki67+	 12711 28005
7823	0	0	Ki67+	 12718 28085
7824	0	0	Ki67+	 12725 28062
7825	0	0	Ki67+	 12730 28127
7826	0	0	Ki67+	 12743 28376
7827	0	0	Ki67+	 12748 28018
7828	0	0	Ki67+	 12749 27790
7829	0	0	Ki67+	 12764 27772
7830	0	0	Ki67+	 12786 27956
7831	0	0	Ki67+	 12792 28436
7832	0	0	Ki67+	 12803 27769
7833	0	0	Ki67+	 12812 28328
7834	0	0	Ki67+	 12814 28114
7835	0	0	Ki67+	 12816 28288
7836	0	0	Ki67+	 12818 27867
7837	0	0	Ki67+	 12822 28389
7838	0	0	Ki67+	 12900 28440
7839	0	0	Ki67+	 12915 27955
7840	0	0	Ki67+	 12926 28042
7841	0	0	Ki67+	 13003 28408
7842	0	0	Ki67+	 13022 28319
7843	0	0	Ki67+	 13029 27754
7844	0	0	Ki67+	 13046 28235
7845	0	0	Ki67+	 13056 27895
7846	0	0	Ki67+	 12346 29041
7847	0	0	Ki67+	 12390 29082
7848	0	0	Ki67+	 12391 29268
7849	0	0	Ki67+	 12407 29005
7850	0	0	Ki67+	 12413 29017
7851	0	0	Ki67+	 12429 29276
7852	0	0	Ki67+	 12436 28807
7853	0	0	Ki67+	 12439 28704
7854	0	0	Ki67+	 12464 28845
7855	0	0	Ki67+	 12478 29066
7856	0	0	Ki67+	 12479 28534
7857	0	0	Ki67+	 12488 29266
7858	0	0	Ki67+	 12489 29061
7859	0	0	Ki67+	 12521 28822
7860	0	0	Ki67+	 12528 28924
7861	0	0	Ki67+	 12543 28995
7862	0	0	Ki67+	 12569 28802
7863	0	0	Ki67+	 12572 29052
7864	0	0	Ki67+	 12573 28574
7865	0	0	Ki67+	 12590 28897
7866	0	0	Ki67+	 12600 28937
7867	0	0	Ki67+	 12605 29039
7868	0	0	Ki67+	 12617 29023
7869	0	0	Ki67+	 12630 29116
7870	0	0	Ki67+	 12631 29240
7871	0	0	Ki67+	 12638 29040
7872	0	0	Ki67+	 12643 28775
7873	0	0	Ki67+	 12645 29122
7874	0	0	Ki67+	 12654 29270
7875	0	0	Ki67+	 12666 29096
7876	0	0	Ki67+	 12673 29060
7877	0	0	Ki67+	 12673 29281
7878	0	0	Ki67+	 12675 29223
7879	0	0	Ki67+	 12679 28505
7880	0	0	Ki67+	 12683 28866
7881	0	0	Ki67+	 12692 28540
7882	0	0	Ki67+	 12694 29143
7883	0	0	Ki67+	 12695 28966
7884	0	0	Ki67+	 12697 28583
7885	0	0	Ki67+	 12698 29036
7886	0	0	Ki67+	 12707 29291
7887	0	0	Ki67+	 12715 28555
7888	0	0	Ki67+	 12720 29232
7889	0	0	Ki67+	 12728 29254
7890	0	0	Ki67+	 12729 29151
7891	0	0	Ki67+	 12736 28763
7892	0	0	Ki67+	 12736 29241
7893	0	0	Ki67+	 12745 28636
7894	0	0	Ki67+	 12745 28740
7895	0	0	Ki67+	 12769 28790
7896	0	0	Ki67+	 12770 28649
7897	0	0	Ki67+	 12775 28974
7898	0	0	Ki67+	 12785 29251
7899	0	0	Ki67+	 12802 28761
7900	0	0	Ki67+	 12829 29270
7901	0	0	Ki67+	 12831 28557
7902	0	0	Ki67+	 12839 29018
7903	0	0	Ki67+	 12841 28751
7904	0	0	Ki67+	 12842 28676
7905	0	0	Ki67+	 12847 28844
7906	0	0	Ki67+	 12849 28976
7907	0	0	Ki67+	 12849 29098
7908	0	0	Ki67+	 12850 28821
7909	0	0	Ki67+	 12855 28946
7910	0	0	Ki67+	 12869 28573
7911	0	0	Ki67+	 12869 28684
7912	0	0	Ki67+	 12873 28716
7913	0	0	Ki67+	 12894 28947
7914	0	0	Ki67+	 12897 28686
7915	0	0	Ki67+	 12902 28756
7916	0	0	Ki67+	 12912 28579
7917	0	0	Ki67+	 12918 28905
7918	0	0	Ki67+	 12922 28602
7919	0	0	Ki67+	 12927 28782
7920	0	0	Ki67+	 12932 28673
7921	0	0	Ki67+	 12941 29119
7922	0	0	Ki67+	 12967 29003
7923	0	0	Ki67+	 12967 29244
7924	0	0	Ki67+	 12969 28976
7925	0	0	Ki67+	 12980 28683
7926	0	0	Ki67+	 12980 29256
7927	0	0	Ki67+	 12987 28740
7928	0	0	Ki67+	 13000 29177
7929	0	0	Ki67+	 13014 28626
7930	0	0	Ki67+	 13019 29197
7931	0	0	Ki67+	 13060 28619
7932	0	0	Ki67+	 13066 29038
7933	0	0	Ki67+	 13086 28933
7934	0	0	Ki67+	 13089 29078
7935	0	0	Ki67+	 13093 28820
7936	0	0	Ki67+	 13097 29237
7937	0	0	Ki67+	 12307 29557
7938	0	0	Ki67+	 12315 29798
7939	0	0	Ki67+	 12336 29605
7940	0	0	Ki67+	 12348 29440
7941	0	0	Ki67+	 12350 29477
7942	0	0	Ki67+	 12388 29772
7943	0	0	Ki67+	 12401 29802
7944	0	0	Ki67+	 12408 29538
7945	0	0	Ki67+	 12417 29656
7946	0	0	Ki67+	 12428 29619
7947	0	0	Ki67+	 12472 30049
7948	0	0	Ki67+	 12475 29794
7949	0	0	Ki67+	 12485 29646
7950	0	0	Ki67+	 12490 29967
7951	0	0	Ki67+	 12492 30014
7952	0	0	Ki67+	 12529 29547
7953	0	0	Ki67+	 12564 29876
7954	0	0	Ki67+	 12568 29529
7955	0	0	Ki67+	 12579 29771
7956	0	0	Ki67+	 12579 29880
7957	0	0	Ki67+	 12583 30064
7958	0	0	Ki67+	 12610 29929
7959	0	0	Ki67+	 12633 29824
7960	0	0	Ki67+	 12634 29297
7961	0	0	Ki67+	 12656 29698
7962	0	0	Ki67+	 12660 29335
7963	0	0	Ki67+	 12662 29685
7964	0	0	Ki67+	 12671 29817
7965	0	0	Ki67+	 12681 30011
7966	0	0	Ki67+	 12704 29861
7967	0	0	Ki67+	 12720 29924
7968	0	0	Ki67+	 12727 29338
7969	0	0	Ki67+	 12731 29933
7970	0	0	Ki67+	 12736 29614
7971	0	0	Ki67+	 12751 29660
7972	0	0	Ki67+	 12755 29636
7973	0	0	Ki67+	 12759 29705
7974	0	0	Ki67+	 12760 29878
7975	0	0	Ki67+	 12764 29575
7976	0	0	Ki67+	 12773 30006
7977	0	0	Ki67+	 12777 30055
7978	0	0	Ki67+	 12778 29486
7979	0	0	Ki67+	 12786 29824
7980	0	0	Ki67+	 12793 29562
7981	0	0	Ki67+	 12803 29942
7982	0	0	Ki67+	 12811 30070
7983	0	0	Ki67+	 12826 29967
7984	0	0	Ki67+	 12845 30093
7985	0	0	Ki67+	 12873 30002
7986	0	0	Ki67+	 12895 30027
7987	0	0	Ki67+	 12923 30048
7988	0	0	Ki67+	 12940 30078
7989	0	0	Ki67+	 12976 29329
7990	0	0	Ki67+	 12991 29346
7991	0	0	Ki67+	 13083 30018
7992	0	0	Ki67+	 13089 29864
7993	0	0	Ki67+	 12305 30293
7994	0	0	Ki67+	 12307 30316
7995	0	0	Ki67+	 12312 30510
7996	0	0	Ki67+	 12317 30304
7997	0	0	Ki67+	 12325 30696
7998	0	0	Ki67+	 12345 30195
7999	0	0	Ki67+	 12361 30118
8000	0	0	Ki67+	 12366 30852
8001	0	0	Ki67+	 12377 30202
8002	0	0	Ki67+	 12378 30889
8003	0	0	Ki67+	 12402 30706
8004	0	0	Ki67+	 12416 30468
8005	0	0	Ki67+	 12460 30241
8006	0	0	Ki67+	 12467 30655
8007	0	0	Ki67+	 12475 30566
8008	0	0	Ki67+	 12476 30264
8009	0	0	Ki67+	 12512 30860
8010	0	0	Ki67+	 12520 30787
8011	0	0	Ki67+	 12526 30168
8012	0	0	Ki67+	 12531 30609
8013	0	0	Ki67+	 12545 30713
8014	0	0	Ki67+	 12551 30543
8015	0	0	Ki67+	 12577 30704
8016	0	0	Ki67+	 12591 30179
8017	0	0	Ki67+	 12608 30789
8018	0	0	Ki67+	 12632 30386
8019	0	0	Ki67+	 12636 30503
8020	0	0	Ki67+	 12647 30514
8021	0	0	Ki67+	 12683 30392
8022	0	0	Ki67+	 12687 30364
8023	0	0	Ki67+	 12710 30581
8024	0	0	Ki67+	 12712 30350
8025	0	0	Ki67+	 12719 30875
8026	0	0	Ki67+	 12730 30272
8027	0	0	Ki67+	 12757 30523
8028	0	0	Ki67+	 12764 30735
8029	0	0	Ki67+	 12773 30578
8030	0	0	Ki67+	 12805 30548
8031	0	0	Ki67+	 12807 30209
8032	0	0	Ki67+	 12858 30713
8033	0	0	Ki67+	 12868 30213
8034	0	0	Ki67+	 12872 30134
8035	0	0	Ki67+	 12886 30557
8036	0	0	Ki67+	 12895 30225
8037	0	0	Ki67+	 12906 30260
8038	0	0	Ki67+	 12916 30189
8039	0	0	Ki67+	 12921 30210
8040	0	0	Ki67+	 12942 30758
8041	0	0	Ki67+	 12949 30722
8042	0	0	Ki67+	 12961 30776
8043	0	0	Ki67+	 12982 30366
8044	0	0	Ki67+	 12983 30349
8045	0	0	Ki67+	 12986 30452
8046	0	0	Ki67+	 12990 30569
8047	0	0	Ki67+	 12997 30385
8048	0	0	Ki67+	 13012 30206
8049	0	0	Ki67+	 13021 30815
8050	0	0	Ki67+	 13038 30412
8051	0	0	Ki67+	 13061 30222
8052	0	0	Ki67+	 12353 31543
8053	0	0	Ki67+	 12396 31332
8054	0	0	Ki67+	 12416 31298
8055	0	0	Ki67+	 12439 31487
8056	0	0	Ki67+	 12469 30923
8057	0	0	Ki67+	 12473 30946
8058	0	0	Ki67+	 12475 31499
8059	0	0	Ki67+	 12489 31610
8060	0	0	Ki67+	 12498 31639
8061	0	0	Ki67+	 12502 31432
8062	0	0	Ki67+	 12506 30974
8063	0	0	Ki67+	 12521 31051
8064	0	0	Ki67+	 12525 31649
8065	0	0	Ki67+	 12532 31064
8066	0	0	Ki67+	 12554 31408
8067	0	0	Ki67+	 12561 31063
8068	0	0	Ki67+	 12589 30986
8069	0	0	Ki67+	 12596 31632
8070	0	0	Ki67+	 12603 30997
8071	0	0	Ki67+	 12609 31429
8072	0	0	Ki67+	 12627 31036
8073	0	0	Ki67+	 12631 30898
8074	0	0	Ki67+	 12641 30930
8075	0	0	Ki67+	 12647 31088
8076	0	0	Ki67+	 12652 31121
8077	0	0	Ki67+	 12661 30973
8078	0	0	Ki67+	 12662 31607
8079	0	0	Ki67+	 12669 31476
8080	0	0	Ki67+	 12670 31417
8081	0	0	Ki67+	 12683 31631
8082	0	0	Ki67+	 12692 31273
8083	0	0	Ki67+	 12705 31199
8084	0	0	Ki67+	 12712 31162
8085	0	0	Ki67+	 12723 31160
8086	0	0	Ki67+	 12733 31098
8087	0	0	Ki67+	 12735 31319
8088	0	0	Ki67+	 12736 31300
8089	0	0	Ki67+	 12746 31264
8090	0	0	Ki67+	 12746 31366
8091	0	0	Ki67+	 12806 31368
8092	0	0	Ki67+	 12818 31378
8093	0	0	Ki67+	 12818 31425
8094	0	0	Ki67+	 12827 31333
8095	0	0	Ki67+	 12832 31149
8096	0	0	Ki67+	 12840 31122
8097	0	0	Ki67+	 12849 31146
8098	0	0	Ki67+	 12852 31566
8099	0	0	Ki67+	 12856 31508
8100	0	0	Ki67+	 12869 31175
8101	0	0	Ki67+	 12893 31046
8102	0	0	Ki67+	 12915 31189
8103	0	0	Ki67+	 12919 31398
8104	0	0	Ki67+	 12927 31211
8105	0	0	Ki67+	 12932 31634
8106	0	0	Ki67+	 12945 31500
8107	0	0	Ki67+	 12950 31437
8108	0	0	Ki67+	 12968 31030
8109	0	0	Ki67+	 12984 31545
8110	0	0	Ki67+	 13024 31014
8111	0	0	Ki67+	 13031 30946
8112	0	0	Ki67+	 13041 31218
8113	0	0	Ki67+	 13052 31179
8114	0	0	Ki67+	 13056 31098
8115	0	0	Ki67+	 13059 31244
8116	0	0	Ki67+	 13066 31259
8117	0	0	Ki67+	 13086 31205
8118	0	0	Ki67+	 13093 31371
8119	0	0	Ki67+	 13103 31550
8120	0	0	Ki67+	 12322 31724
8121	0	0	Ki67+	 12329 32171
8122	0	0	Ki67+	 12332 32145
8123	0	0	Ki67+	 12358 32169
8124	0	0	Ki67+	 12375 31760
8125	0	0	Ki67+	 12376 32133
8126	0	0	Ki67+	 12379 31744
8127	0	0	Ki67+	 12403 32047
8128	0	0	Ki67+	 12410 31724
8129	0	0	Ki67+	 12427 32138
8130	0	0	Ki67+	 12433 32086
8131	0	0	Ki67+	 12503 31919
8132	0	0	Ki67+	 12512 31936
8133	0	0	Ki67+	 12512 32374
8134	0	0	Ki67+	 12544 32010
8135	0	0	Ki67+	 12557 31988
8136	0	0	Ki67+	 12602 31852
8137	0	0	Ki67+	 12604 32053
8138	0	0	Ki67+	 12634 31823
8139	0	0	Ki67+	 12718 32359
8140	0	0	Ki67+	 12741 31831
8141	0	0	Ki67+	 12748 31852
8142	0	0	Ki67+	 12755 31838
8143	0	0	Ki67+	 12790 31708
8144	0	0	Ki67+	 12826 31835
8145	0	0	Ki67+	 12843 31826
8146	0	0	Ki67+	 12866 32075
8147	0	0	Ki67+	 12870 31779
8148	0	0	Ki67+	 12874 32340
8149	0	0	Ki67+	 12878 32097
8150	0	0	Ki67+	 12881 32126
8151	0	0	Ki67+	 12889 32421
8152	0	0	Ki67+	 12921 31866
8153	0	0	Ki67+	 12966 32290
8154	0	0	Ki67+	 12977 31851
8155	0	0	Ki67+	 12983 31990
8156	0	0	Ki67+	 12983 32002
8157	0	0	Ki67+	 12997 31858
8158	0	0	Ki67+	 12998 31925
8159	0	0	Ki67+	 13008 32404
8160	0	0	Ki67+	 13033 31924
8161	0	0	Ki67+	 13049 31929
8162	0	0	Ki67+	 13059 31697
8163	0	0	Ki67+	 13070 31936
8164	0	0	Ki67+	 12311 33040
8165	0	0	Ki67+	 12314 32713
8166	0	0	Ki67+	 12316 32911
8167	0	0	Ki67+	 12318 33101
8168	0	0	Ki67+	 12330 33099
8169	0	0	Ki67+	 12356 32911
8170	0	0	Ki67+	 12375 33100
8171	0	0	Ki67+	 12394 32513
8172	0	0	Ki67+	 12394 32544
8173	0	0	Ki67+	 12446 32647
8174	0	0	Ki67+	 12451 32901
8175	0	0	Ki67+	 12465 33076
8176	0	0	Ki67+	 12473 32568
8177	0	0	Ki67+	 12477 32647
8178	0	0	Ki67+	 12481 32674
8179	0	0	Ki67+	 12485 32691
8180	0	0	Ki67+	 12491 32665
8181	0	0	Ki67+	 12498 33072
8182	0	0	Ki67+	 12499 32716
8183	0	0	Ki67+	 12501 32536
8184	0	0	Ki67+	 12512 33103
8185	0	0	Ki67+	 12528 32832
8186	0	0	Ki67+	 12548 32794
8187	0	0	Ki67+	 12554 33133
8188	0	0	Ki67+	 12569 33122
8189	0	0	Ki67+	 12571 32828
8190	0	0	Ki67+	 12584 33182
8191	0	0	Ki67+	 12591 33138
8192	0	0	Ki67+	 12605 32812
8193	0	0	Ki67+	 12624 32913
8194	0	0	Ki67+	 12624 33075
8195	0	0	Ki67+	 12630 33231
8196	0	0	Ki67+	 12632 32834
8197	0	0	Ki67+	 12646 32776
8198	0	0	Ki67+	 12649 32548
8199	0	0	Ki67+	 12656 32887
8200	0	0	Ki67+	 12662 32824
8201	0	0	Ki67+	 12664 33145
8202	0	0	Ki67+	 12675 32741
8203	0	0	Ki67+	 12687 32762
8204	0	0	Ki67+	 12687 33230
8205	0	0	Ki67+	 12690 32693
8206	0	0	Ki67+	 12695 32783
8207	0	0	Ki67+	 12698 32754
8208	0	0	Ki67+	 12707 32699
8209	0	0	Ki67+	 12710 33239
8210	0	0	Ki67+	 12718 32850
8211	0	0	Ki67+	 12729 32839
8212	0	0	Ki67+	 12737 32968
8213	0	0	Ki67+	 12737 33259
8214	0	0	Ki67+	 12742 33248
8215	0	0	Ki67+	 12746 32750
8216	0	0	Ki67+	 12761 33002
8217	0	0	Ki67+	 12766 33256
8218	0	0	Ki67+	 12772 32810
8219	0	0	Ki67+	 12774 33273
8220	0	0	Ki67+	 12775 32763
8221	0	0	Ki67+	 12795 32947
8222	0	0	Ki67+	 12855 33004
8223	0	0	Ki67+	 12857 33043
8224	0	0	Ki67+	 12865 32835
8225	0	0	Ki67+	 12869 32925
8226	0	0	Ki67+	 12887 33166
8227	0	0	Ki67+	 12901 33032
8228	0	0	Ki67+	 12907 33236
8229	0	0	Ki67+	 12938 33183
8230	0	0	Ki67+	 12949 32944
8231	0	0	Ki67+	 12952 32973
8232	0	0	Ki67+	 12962 32943
8233	0	0	Ki67+	 12965 33294
8234	0	0	Ki67+	 12970 32920
8235	0	0	Ki67+	 12978 32833
8236	0	0	Ki67+	 12982 33267
8237	0	0	Ki67+	 12985 33067
8238	0	0	Ki67+	 13000 33065
8239	0	0	Ki67+	 13003 33240
8240	0	0	Ki67+	 13018 33050
8241	0	0	Ki67+	 13027 33106
8242	0	0	Ki67+	 13031 33142
8243	0	0	Ki67+	 13032 32694
8244	0	0	Ki67+	 13056 33247
8245	0	0	Ki67+	 13059 33082
8246	0	0	Ki67+	 13060 33183
8247	0	0	Ki67+	 13062 33128
8248	0	0	Ki67+	 13062 33160
8249	0	0	Ki67+	 13065 32957
8250	0	0	Ki67+	 13065 33100
8251	0	0	Ki67+	 13071 32943
8252	0	0	Ki67+	 13071 33220
8253	0	0	Ki67+	 13075 33196
8254	0	0	Ki67+	 13080 33129
8255	0	0	Ki67+	 13088 33167
8256	0	0	Ki67+	 13090 33215
8257	0	0	Ki67+	 13092 33001
8258	0	0	Ki67+	 13092 33194
8259	0	0	Ki67+	 13093 33249
8260	0	0	Ki67+	 13103 33125
8261	0	0	Ki67+	 12313 33374
8262	0	0	Ki67+	 12319 33982
8263	0	0	Ki67+	 12322 33593
8264	0	0	Ki67+	 12346 33727
8265	0	0	Ki67+	 12355 33984
8266	0	0	Ki67+	 12381 33669
8267	0	0	Ki67+	 12386 33420
8268	0	0	Ki67+	 12389 33652
8269	0	0	Ki67+	 12400 33818
8270	0	0	Ki67+	 12400 34050
8271	0	0	Ki67+	 12404 33779
8272	0	0	Ki67+	 12413 33767
8273	0	0	Ki67+	 12415 33446
8274	0	0	Ki67+	 12416 33956
8275	0	0	Ki67+	 12422 33788
8276	0	0	Ki67+	 12436 33926
8277	0	0	Ki67+	 12437 33469
8278	0	0	Ki67+	 12444 33460
8279	0	0	Ki67+	 12460 33877
8280	0	0	Ki67+	 12462 33494
8281	0	0	Ki67+	 12463 34052
8282	0	0	Ki67+	 12467 33907
8283	0	0	Ki67+	 12472 33789
8284	0	0	Ki67+	 12474 33777
8285	0	0	Ki67+	 12476 33864
8286	0	0	Ki67+	 12490 33650
8287	0	0	Ki67+	 12491 33476
8288	0	0	Ki67+	 12493 33966
8289	0	0	Ki67+	 12494 34012
8290	0	0	Ki67+	 12496 33808
8291	0	0	Ki67+	 12502 34004
8292	0	0	Ki67+	 12507 33945
8293	0	0	Ki67+	 12509 33862
8294	0	0	Ki67+	 12513 33473
8295	0	0	Ki67+	 12516 33850
8296	0	0	Ki67+	 12532 33999
8297	0	0	Ki67+	 12534 34074
8298	0	0	Ki67+	 12535 34084
8299	0	0	Ki67+	 12542 33943
8300	0	0	Ki67+	 12550 33572
8301	0	0	Ki67+	 12550 34077
8302	0	0	Ki67+	 12554 33600
8303	0	0	Ki67+	 12560 33964
8304	0	0	Ki67+	 12566 33986
8305	0	0	Ki67+	 12567 33864
8306	0	0	Ki67+	 12573 33662
8307	0	0	Ki67+	 12577 33969
8308	0	0	Ki67+	 12578 34069
8309	0	0	Ki67+	 12579 33742
8310	0	0	Ki67+	 12580 33633
8311	0	0	Ki67+	 12582 33552
8312	0	0	Ki67+	 12583 34053
8313	0	0	Ki67+	 12590 34000
8314	0	0	Ki67+	 12605 33984
8315	0	0	Ki67+	 12606 33544
8316	0	0	Ki67+	 12607 33508
8317	0	0	Ki67+	 12615 34034
8318	0	0	Ki67+	 12616 33500
8319	0	0	Ki67+	 12618 33884
8320	0	0	Ki67+	 12631 33999
8321	0	0	Ki67+	 12641 33366
8322	0	0	Ki67+	 12642 33886
8323	0	0	Ki67+	 12646 33542
8324	0	0	Ki67+	 12651 34022
8325	0	0	Ki67+	 12655 34039
8326	0	0	Ki67+	 12661 33351
8327	0	0	Ki67+	 12663 33669
8328	0	0	Ki67+	 12669 33379
8329	0	0	Ki67+	 12672 34078
8330	0	0	Ki67+	 12673 33630
8331	0	0	Ki67+	 12679 33919
8332	0	0	Ki67+	 12696 33686
8333	0	0	Ki67+	 12698 33632
8334	0	0	Ki67+	 12705 33981
8335	0	0	Ki67+	 12707 33729
8336	0	0	Ki67+	 12711 33954
8337	0	0	Ki67+	 12720 33795
8338	0	0	Ki67+	 12721 33353
8339	0	0	Ki67+	 12730 33342
8340	0	0	Ki67+	 12750 34007
8341	0	0	Ki67+	 12753 33390
8342	0	0	Ki67+	 12754 33352
8343	0	0	Ki67+	 12757 34018
8344	0	0	Ki67+	 12763 33791
8345	0	0	Ki67+	 12778 33610
8346	0	0	Ki67+	 12795 33454
8347	0	0	Ki67+	 12800 33622
8348	0	0	Ki67+	 12807 33788
8349	0	0	Ki67+	 12818 33520
8350	0	0	Ki67+	 12830 33440
8351	0	0	Ki67+	 12848 33329
8352	0	0	Ki67+	 12860 33750
8353	0	0	Ki67+	 12878 33708
8354	0	0	Ki67+	 12886 33298
8355	0	0	Ki67+	 12907 33450
8356	0	0	Ki67+	 12908 33956
8357	0	0	Ki67+	 12909 33300
8358	0	0	Ki67+	 12919 34066
8359	0	0	Ki67+	 12931 33478
8360	0	0	Ki67+	 12935 33952
8361	0	0	Ki67+	 12937 33966
8362	0	0	Ki67+	 12951 33445
8363	0	0	Ki67+	 12976 33963
8364	0	0	Ki67+	 12980 33913
8365	0	0	Ki67+	 12982 33544
8366	0	0	Ki67+	 12984 34028
8367	0	0	Ki67+	 12989 33332
8368	0	0	Ki67+	 12995 33851
8369	0	0	Ki67+	 12999 33890
8370	0	0	Ki67+	 13002 33533
8371	0	0	Ki67+	 13004 33565
8372	0	0	Ki67+	 13007 33821
8373	0	0	Ki67+	 13009 34021
8374	0	0	Ki67+	 13010 33771
8375	0	0	Ki67+	 13023 33861
8376	0	0	Ki67+	 13027 33790
8377	0	0	Ki67+	 13036 33754
8378	0	0	Ki67+	 13038 33827
8379	0	0	Ki67+	 13044 33369
8380	0	0	Ki67+	 13044 33382
8381	0	0	Ki67+	 13044 33471
8382	0	0	Ki67+	 13051 33445
8383	0	0	Ki67+	 13064 34021
8384	0	0	Ki67+	 13077 33788
8385	0	0	Ki67+	 13077 33906
8386	0	0	Ki67+	 13079 33506
8387	0	0	Ki67+	 13083 34020
8388	0	0	Ki67+	 13091 33863
8389	0	0	Ki67+	 13095 33452
8390	0	0	Ki67+	 13095 33808
8391	0	0	Ki67+	 12316 34603
8392	0	0	Ki67+	 12319 34396
8393	0	0	Ki67+	 12326 34645
8394	0	0	Ki67+	 12329 34417
8395	0	0	Ki67+	 12382 34421
8396	0	0	Ki67+	 12394 34328
8397	0	0	Ki67+	 12406 34337
8398	0	0	Ki67+	 12429 34545
8399	0	0	Ki67+	 12444 34593
8400	0	0	Ki67+	 12446 34555
8401	0	0	Ki67+	 12473 34684
8402	0	0	Ki67+	 12475 34514
8403	0	0	Ki67+	 12484 34682
8404	0	0	Ki67+	 12503 34539
8405	0	0	Ki67+	 12513 34671
8406	0	0	Ki67+	 12523 34798
8407	0	0	Ki67+	 12530 34238
8408	0	0	Ki67+	 12552 34721
8409	0	0	Ki67+	 12558 34277
8410	0	0	Ki67+	 12572 34743
8411	0	0	Ki67+	 12594 34256
8412	0	0	Ki67+	 12600 34504
8413	0	0	Ki67+	 12602 34369
8414	0	0	Ki67+	 12604 34751
8415	0	0	Ki67+	 12613 34636
8416	0	0	Ki67+	 12621 34658
8417	0	0	Ki67+	 12622 34474
8418	0	0	Ki67+	 12630 34439
8419	0	0	Ki67+	 12641 34460
8420	0	0	Ki67+	 12650 34431
8421	0	0	Ki67+	 12655 34132
8422	0	0	Ki67+	 12658 34482
8423	0	0	Ki67+	 12663 34562
8424	0	0	Ki67+	 12664 34118
8425	0	0	Ki67+	 12672 34586
8426	0	0	Ki67+	 12677 34424
8427	0	0	Ki67+	 12678 34755
8428	0	0	Ki67+	 12693 34129
8429	0	0	Ki67+	 12699 34174
8430	0	0	Ki67+	 12703 34116
8431	0	0	Ki67+	 12703 34230
8432	0	0	Ki67+	 12704 34355
8433	0	0	Ki67+	 12705 34460
8434	0	0	Ki67+	 12708 34438
8435	0	0	Ki67+	 12709 34422
8436	0	0	Ki67+	 12710 34612
8437	0	0	Ki67+	 12710 34672
8438	0	0	Ki67+	 12712 34579
8439	0	0	Ki67+	 12715 34155
8440	0	0	Ki67+	 12721 34133
8441	0	0	Ki67+	 12724 34172
8442	0	0	Ki67+	 12726 34211
8443	0	0	Ki67+	 12726 34519
8444	0	0	Ki67+	 12727 34484
8445	0	0	Ki67+	 12732 34670
8446	0	0	Ki67+	 12733 34468
8447	0	0	Ki67+	 12736 34569
8448	0	0	Ki67+	 12744 34636
8449	0	0	Ki67+	 12746 34221
8450	0	0	Ki67+	 12746 34812
8451	0	0	Ki67+	 12747 34153
8452	0	0	Ki67+	 12752 34794
8453	0	0	Ki67+	 12753 34483
8454	0	0	Ki67+	 12763 34581
8455	0	0	Ki67+	 12766 34762
8456	0	0	Ki67+	 12771 34495
8457	0	0	Ki67+	 12773 34473
8458	0	0	Ki67+	 12773 34630
8459	0	0	Ki67+	 12779 34813
8460	0	0	Ki67+	 12783 34336
8461	0	0	Ki67+	 12795 34507
8462	0	0	Ki67+	 12797 34667
8463	0	0	Ki67+	 12799 34592
8464	0	0	Ki67+	 12809 34810
8465	0	0	Ki67+	 12821 34565
8466	0	0	Ki67+	 12823 34124
8467	0	0	Ki67+	 12826 34591
8468	0	0	Ki67+	 12835 34416
8469	0	0	Ki67+	 12839 34766
8470	0	0	Ki67+	 12848 34352
8471	0	0	Ki67+	 12850 34575
8472	0	0	Ki67+	 12852 34852
8473	0	0	Ki67+	 12857 34684
8474	0	0	Ki67+	 12857 34780
8475	0	0	Ki67+	 12858 34867
8476	0	0	Ki67+	 12862 34576
8477	0	0	Ki67+	 12862 34704
8478	0	0	Ki67+	 12863 34529
8479	0	0	Ki67+	 12869 34744
8480	0	0	Ki67+	 12870 34689
8481	0	0	Ki67+	 12871 34622
8482	0	0	Ki67+	 12877 34725
8483	0	0	Ki67+	 12880 34609
8484	0	0	Ki67+	 12883 34130
8485	0	0	Ki67+	 12886 34884
8486	0	0	Ki67+	 12889 34574
8487	0	0	Ki67+	 12889 34641
8488	0	0	Ki67+	 12891 34670
8489	0	0	Ki67+	 12901 34858
8490	0	0	Ki67+	 12906 34714
8491	0	0	Ki67+	 12914 34865
8492	0	0	Ki67+	 12915 34796
8493	0	0	Ki67+	 12917 34104
8494	0	0	Ki67+	 12930 34681
8495	0	0	Ki67+	 12932 34667
8496	0	0	Ki67+	 12952 34735
8497	0	0	Ki67+	 12970 34116
8498	0	0	Ki67+	 12979 34814
8499	0	0	Ki67+	 12985 34154
8500	0	0	Ki67+	 12987 34654
8501	0	0	Ki67+	 13004 34767
8502	0	0	Ki67+	 13017 34687
8503	0	0	Ki67+	 13021 34154
8504	0	0	Ki67+	 13024 34751
8505	0	0	Ki67+	 13034 34695
8506	0	0	Ki67+	 13037 34752
8507	0	0	Ki67+	 13039 34658
8508	0	0	Ki67+	 13049 34591
8509	0	0	Ki67+	 13060 34659
8510	0	0	Ki67+	 13065 34159
8511	0	0	Ki67+	 13080 34531
8512	0	0	Ki67+	 12306 35666
8513	0	0	Ki67+	 12307 35089
8514	0	0	Ki67+	 12308 35420
8515	0	0	Ki67+	 12312 35410
8516	0	0	Ki67+	 12339 35452
8517	0	0	Ki67+	 12353 35010
8518	0	0	Ki67+	 12365 35619
8519	0	0	Ki67+	 12388 35459
8520	0	0	Ki67+	 12434 35379
8521	0	0	Ki67+	 12444 35004
8522	0	0	Ki67+	 12447 34936
8523	0	0	Ki67+	 12475 35180
8524	0	0	Ki67+	 12478 35440
8525	0	0	Ki67+	 12497 35061
8526	0	0	Ki67+	 12513 35220
8527	0	0	Ki67+	 12517 35184
8528	0	0	Ki67+	 12519 35009
8529	0	0	Ki67+	 12563 35366
8530	0	0	Ki67+	 12564 35058
8531	0	0	Ki67+	 12579 34959
8532	0	0	Ki67+	 12584 35238
8533	0	0	Ki67+	 12593 35032
8534	0	0	Ki67+	 12613 35136
8535	0	0	Ki67+	 12630 35392
8536	0	0	Ki67+	 12641 35049
8537	0	0	Ki67+	 12643 35258
8538	0	0	Ki67+	 12656 35456
8539	0	0	Ki67+	 12700 35404
8540	0	0	Ki67+	 12710 35481
8541	0	0	Ki67+	 12712 35447
8542	0	0	Ki67+	 12716 35555
8543	0	0	Ki67+	 12724 35140
8544	0	0	Ki67+	 12731 35445
8545	0	0	Ki67+	 12738 35531
8546	0	0	Ki67+	 12746 35492
8547	0	0	Ki67+	 12750 35154
8548	0	0	Ki67+	 12752 35564
8549	0	0	Ki67+	 12758 35320
8550	0	0	Ki67+	 12760 34960
8551	0	0	Ki67+	 12764 35524
8552	0	0	Ki67+	 12765 35243
8553	0	0	Ki67+	 12765 35470
8554	0	0	Ki67+	 12783 35553
8555	0	0	Ki67+	 12787 35502
8556	0	0	Ki67+	 12797 35236
8557	0	0	Ki67+	 12799 35465
8558	0	0	Ki67+	 12808 35347
8559	0	0	Ki67+	 12810 35513
8560	0	0	Ki67+	 12869 35429
8561	0	0	Ki67+	 12907 35075
8562	0	0	Ki67+	 12912 35096
8563	0	0	Ki67+	 12942 35013
8564	0	0	Ki67+	 12944 35058
8565	0	0	Ki67+	 12946 35001
8566	0	0	Ki67+	 12956 35103
8567	0	0	Ki67+	 12959 35074
8568	0	0	Ki67+	 12974 35033
8569	0	0	Ki67+	 12976 35016
8570	0	0	Ki67+	 12992 35047
8571	0	0	Ki67+	 13000 35072
8572	0	0	Ki67+	 13001 35025
8573	0	0	Ki67+	 13010 35134
8574	0	0	Ki67+	 13021 35111
8575	0	0	Ki67+	 13024 35143
8576	0	0	Ki67+	 13027 35191
8577	0	0	Ki67+	 13041 35474
8578	0	0	Ki67+	 13042 35107
8579	0	0	Ki67+	 13045 35267
8580	0	0	Ki67+	 13049 35300
8581	0	0	Ki67+	 13063 35008
8582	0	0	Ki67+	 13065 35292
8583	0	0	Ki67+	 13072 35069
8584	0	0	Ki67+	 13073 35258
8585	0	0	Ki67+	 13078 35334
8586	0	0	Ki67+	 13080 35157
8587	0	0	Ki67+	 13084 35130
8588	0	0	Ki67+	 13086 35233
8589	0	0	Ki67+	 13096 35168
8590	0	0	Ki67+	 13098 35439
8591	0	0	Ki67+	 12311 35816
8592	0	0	Ki67+	 12316 35948
8593	0	0	Ki67+	 12322 35961
8594	0	0	Ki67+	 12324 35936
8595	0	0	Ki67+	 12326 36001
8596	0	0	Ki67+	 12340 35978
8597	0	0	Ki67+	 12347 36397
8598	0	0	Ki67+	 12349 35936
8599	0	0	Ki67+	 12354 36013
8600	0	0	Ki67+	 12356 35729
8601	0	0	Ki67+	 12357 36271
8602	0	0	Ki67+	 12358 36056
8603	0	0	Ki67+	 12365 36018
8604	0	0	Ki67+	 12384 36062
8605	0	0	Ki67+	 12387 35867
8606	0	0	Ki67+	 12390 36231
8607	0	0	Ki67+	 12422 35847
8608	0	0	Ki67+	 12434 35713
8609	0	0	Ki67+	 12440 36064
8610	0	0	Ki67+	 12442 35868
8611	0	0	Ki67+	 12446 35881
8612	0	0	Ki67+	 12447 36109
8613	0	0	Ki67+	 12456 35720
8614	0	0	Ki67+	 12458 36115
8615	0	0	Ki67+	 12460 36103
8616	0	0	Ki67+	 12465 35710
8617	0	0	Ki67+	 12471 35900
8618	0	0	Ki67+	 12484 36040
8619	0	0	Ki67+	 12492 35768
8620	0	0	Ki67+	 12511 35913
8621	0	0	Ki67+	 12527 35891
8622	0	0	Ki67+	 12529 35911
8623	0	0	Ki67+	 12538 35757
8624	0	0	Ki67+	 12549 35746
8625	0	0	Ki67+	 12558 35942
8626	0	0	Ki67+	 12559 35928
8627	0	0	Ki67+	 12566 36153
8628	0	0	Ki67+	 12572 36144
8629	0	0	Ki67+	 12585 36151
8630	0	0	Ki67+	 12589 35910
8631	0	0	Ki67+	 12592 36164
8632	0	0	Ki67+	 12601 36425
8633	0	0	Ki67+	 12605 35793
8634	0	0	Ki67+	 12605 36174
8635	0	0	Ki67+	 12623 36137
8636	0	0	Ki67+	 12624 35941
8637	0	0	Ki67+	 12628 36467
8638	0	0	Ki67+	 12628 36482
8639	0	0	Ki67+	 12629 36416
8640	0	0	Ki67+	 12636 36169
8641	0	0	Ki67+	 12644 36116
8642	0	0	Ki67+	 12648 35945
8643	0	0	Ki67+	 12649 36134
8644	0	0	Ki67+	 12652 35922
8645	0	0	Ki67+	 12653 35907
8646	0	0	Ki67+	 12659 35766
8647	0	0	Ki67+	 12666 36151
8648	0	0	Ki67+	 12673 36187
8649	0	0	Ki67+	 12678 35820
8650	0	0	Ki67+	 12681 35916
8651	0	0	Ki67+	 12687 36110
8652	0	0	Ki67+	 12698 35915
8653	0	0	Ki67+	 12700 35785
8654	0	0	Ki67+	 12705 35942
8655	0	0	Ki67+	 12711 36386
8656	0	0	Ki67+	 12734 35813
8657	0	0	Ki67+	 12740 36431
8658	0	0	Ki67+	 12753 36239
8659	0	0	Ki67+	 12756 35930
8660	0	0	Ki67+	 12756 36225
8661	0	0	Ki67+	 12760 35953
8662	0	0	Ki67+	 12778 36205
8663	0	0	Ki67+	 12782 36258
8664	0	0	Ki67+	 12786 36221
8665	0	0	Ki67+	 12811 36265
8666	0	0	Ki67+	 12831 35979
8667	0	0	Ki67+	 12858 35987
8668	0	0	Ki67+	 12861 36064
8669	0	0	Ki67+	 12869 36029
8670	0	0	Ki67+	 12883 36005
8671	0	0	Ki67+	 12883 36054
8672	0	0	Ki67+	 12883 36446
8673	0	0	Ki67+	 12884 36072
8674	0	0	Ki67+	 12891 36037
8675	0	0	Ki67+	 12896 36436
8676	0	0	Ki67+	 12917 36073
8677	0	0	Ki67+	 12924 36055
8678	0	0	Ki67+	 12931 36090
8679	0	0	Ki67+	 12932 35717
8680	0	0	Ki67+	 12938 36074
8681	0	0	Ki67+	 12954 36447
8682	0	0	Ki67+	 12963 36440
8683	0	0	Ki67+	 12992 36116
8684	0	0	Ki67+	 13051 36171
8685	0	0	Ki67+	 12311 36603
8686	0	0	Ki67+	 12330 36826
8687	0	0	Ki67+	 12380 36770
8688	0	0	Ki67+	 12394 36597
8689	0	0	Ki67+	 12457 36599
8690	0	0	Ki67+	 12473 36615
8691	0	0	Ki67+	 12508 36788
8692	0	0	Ki67+	 12527 36853
8693	0	0	Ki67+	 12538 36989
8694	0	0	Ki67+	 12594 36969
8695	0	0	Ki67+	 12611 36507
8696	0	0	Ki67+	 12634 36536
8697	0	0	Ki67+	 12643 36849
8698	0	0	Ki67+	 12643 37025
8699	0	0	Ki67+	 12651 36859
8700	0	0	Ki67+	 12677 36908
8701	0	0	Ki67+	 12681 36918
8702	0	0	Ki67+	 12689 36578
8703	0	0	Ki67+	 12702 36537
8704	0	0	Ki67+	 12704 36902
8705	0	0	Ki67+	 12736 36956
8706	0	0	Ki67+	 12746 36920
8707	0	0	Ki67+	 12778 36993
8708	0	0	Ki67+	 12810 36936
8709	0	0	Ki67+	 12846 36711
8710	0	0	Ki67+	 12856 37113
8711	0	0	Ki67+	 12863 36594
8712	0	0	Ki67+	 12869 37046
8713	0	0	Ki67+	 12892 36772
8714	0	0	Ki67+	 12897 37100
8715	0	0	Ki67+	 12901 36620
8716	0	0	Ki67+	 12903 36733
8717	0	0	Ki67+	 12906 36769
8718	0	0	Ki67+	 12927 37012
8719	0	0	Ki67+	 12941 36723
8720	0	0	Ki67+	 12941 36762
8721	0	0	Ki67+	 12963 37111
8722	0	0	Ki67+	 12973 37042
8723	0	0	Ki67+	 12976 37078
8724	0	0	Ki67+	 12980 36763
8725	0	0	Ki67+	 12982 36983
8726	0	0	Ki67+	 12986 37016
8727	0	0	Ki67+	 12993 36775
8728	0	0	Ki67+	 13010 36767
8729	0	0	Ki67+	 13034 36801
8730	0	0	Ki67+	 13038 36507
8731	0	0	Ki67+	 13041 37000
8732	0	0	Ki67+	 13045 36528
8733	0	0	Ki67+	 13057 37004
8734	0	0	Ki67+	 13091 36858
8735	0	0	Ki67+	 13101 36657
8736	0	0	Ki67+	 12312 37991
8737	0	0	Ki67+	 12316 37584
8738	0	0	Ki67+	 12318 38085
8739	0	0	Ki67+	 12322 37420
8740	0	0	Ki67+	 12323 37965
8741	0	0	Ki67+	 12329 37547
8742	0	0	Ki67+	 12337 38086
8743	0	0	Ki67+	 12342 37571
8744	0	0	Ki67+	 12342 37845
8745	0	0	Ki67+	 12348 38033
8746	0	0	Ki67+	 12352 37818
8747	0	0	Ki67+	 12355 37764
8748	0	0	Ki67+	 12364 37631
8749	0	0	Ki67+	 12367 37691
8750	0	0	Ki67+	 12372 37596
8751	0	0	Ki67+	 12372 37997
8752	0	0	Ki67+	 12373 37865
8753	0	0	Ki67+	 12374 37568
8754	0	0	Ki67+	 12381 37456
8755	0	0	Ki67+	 12383 37587
8756	0	0	Ki67+	 12386 37918
8757	0	0	Ki67+	 12394 37533
8758	0	0	Ki67+	 12401 37482
8759	0	0	Ki67+	 12408 37473
8760	0	0	Ki67+	 12408 38065
8761	0	0	Ki67+	 12410 38013
8762	0	0	Ki67+	 12414 37621
8763	0	0	Ki67+	 12425 38085
8764	0	0	Ki67+	 12429 37802
8765	0	0	Ki67+	 12444 37998
8766	0	0	Ki67+	 12448 37792
8767	0	0	Ki67+	 12449 37861
8768	0	0	Ki67+	 12453 37912
8769	0	0	Ki67+	 12454 37966
8770	0	0	Ki67+	 12505 37720
8771	0	0	Ki67+	 12535 37874
8772	0	0	Ki67+	 12542 37583
8773	0	0	Ki67+	 12543 37564
8774	0	0	Ki67+	 12550 38057
8775	0	0	Ki67+	 12551 37900
8776	0	0	Ki67+	 12562 37972
8777	0	0	Ki67+	 12565 38040
8778	0	0	Ki67+	 12569 37858
8779	0	0	Ki67+	 12579 37891
8780	0	0	Ki67+	 12600 37729
8781	0	0	Ki67+	 12600 37858
8782	0	0	Ki67+	 12602 37817
8783	0	0	Ki67+	 12603 37902
8784	0	0	Ki67+	 12619 37883
8785	0	0	Ki67+	 12626 38057
8786	0	0	Ki67+	 12627 37827
8787	0	0	Ki67+	 12636 37857
8788	0	0	Ki67+	 12723 37870
8789	0	0	Ki67+	 12737 37870
8790	0	0	Ki67+	 12739 38021
8791	0	0	Ki67+	 12748 37992
8792	0	0	Ki67+	 12796 37716
8793	0	0	Ki67+	 12822 37933
8794	0	0	Ki67+	 12863 38004
8795	0	0	Ki67+	 12918 38088
8796	0	0	Ki67+	 12958 37988
8797	0	0	Ki67+	 12972 38026
8798	0	0	Ki67+	 12997 37995
8799	0	0	Ki67+	 13089 37746
8800	0	0	Ki67+	 12315 38434
8801	0	0	Ki67+	 12319 38645
8802	0	0	Ki67+	 12322 38185
8803	0	0	Ki67+	 12324 38566
8804	0	0	Ki67+	 12327 38455
8805	0	0	Ki67+	 12329 38210
8806	0	0	Ki67+	 12336 38671
8807	0	0	Ki67+	 12337 38173
8808	0	0	Ki67+	 12338 38503
8809	0	0	Ki67+	 12341 38593
8810	0	0	Ki67+	 12345 38579
8811	0	0	Ki67+	 12348 38381
8812	0	0	Ki67+	 12349 38308
8813	0	0	Ki67+	 12350 38111
8814	0	0	Ki67+	 12362 38606
8815	0	0	Ki67+	 12365 38364
8816	0	0	Ki67+	 12370 38763
8817	0	0	Ki67+	 12371 38309
8818	0	0	Ki67+	 12371 38458
8819	0	0	Ki67+	 12376 38193
8820	0	0	Ki67+	 12376 38571
8821	0	0	Ki67+	 12377 38620
8822	0	0	Ki67+	 12378 38501
8823	0	0	Ki67+	 12382 38697
8824	0	0	Ki67+	 12390 38503
8825	0	0	Ki67+	 12390 38526
8826	0	0	Ki67+	 12392 38283
8827	0	0	Ki67+	 12393 38680
8828	0	0	Ki67+	 12393 38770
8829	0	0	Ki67+	 12396 38310
8830	0	0	Ki67+	 12401 38707
8831	0	0	Ki67+	 12403 38438
8832	0	0	Ki67+	 12404 38782
8833	0	0	Ki67+	 12406 38592
8834	0	0	Ki67+	 12411 38470
8835	0	0	Ki67+	 12415 38182
8836	0	0	Ki67+	 12418 38707
8837	0	0	Ki67+	 12420 38646
8838	0	0	Ki67+	 12421 38627
8839	0	0	Ki67+	 12422 38774
8840	0	0	Ki67+	 12426 38462
8841	0	0	Ki67+	 12428 38501
8842	0	0	Ki67+	 12429 38799
8843	0	0	Ki67+	 12430 38676
8844	0	0	Ki67+	 12435 38810
8845	0	0	Ki67+	 12440 38232
8846	0	0	Ki67+	 12440 38656
8847	0	0	Ki67+	 12449 38702
8848	0	0	Ki67+	 12453 38820
8849	0	0	Ki67+	 12456 38748
8850	0	0	Ki67+	 12466 38781
8851	0	0	Ki67+	 12480 38598
8852	0	0	Ki67+	 12480 38876
8853	0	0	Ki67+	 12503 38805
8854	0	0	Ki67+	 12531 38875
8855	0	0	Ki67+	 12540 38149
8856	0	0	Ki67+	 12547 38380
8857	0	0	Ki67+	 12551 38198
8858	0	0	Ki67+	 12562 38120
8859	0	0	Ki67+	 12563 38420
8860	0	0	Ki67+	 12567 38810
8861	0	0	Ki67+	 12570 38358
8862	0	0	Ki67+	 12571 38390
8863	0	0	Ki67+	 12574 38230
8864	0	0	Ki67+	 12578 38187
8865	0	0	Ki67+	 12578 38331
8866	0	0	Ki67+	 12587 38660
8867	0	0	Ki67+	 12589 38171
8868	0	0	Ki67+	 12589 38764
8869	0	0	Ki67+	 12595 38797
8870	0	0	Ki67+	 12599 38346
8871	0	0	Ki67+	 12601 38777
8872	0	0	Ki67+	 12655 38693
8873	0	0	Ki67+	 12698 38874
8874	0	0	Ki67+	 12704 38847
8875	0	0	Ki67+	 12706 38123
8876	0	0	Ki67+	 12707 38281
8877	0	0	Ki67+	 12717 38106
8878	0	0	Ki67+	 12729 38856
8879	0	0	Ki67+	 12733 38821
8880	0	0	Ki67+	 12734 38267
8881	0	0	Ki67+	 12742 38303
8882	0	0	Ki67+	 12753 38341
8883	0	0	Ki67+	 12753 38840
8884	0	0	Ki67+	 12763 38870
8885	0	0	Ki67+	 12768 38308
8886	0	0	Ki67+	 12771 38596
8887	0	0	Ki67+	 12772 38656
8888	0	0	Ki67+	 12780 38359
8889	0	0	Ki67+	 12785 38343
8890	0	0	Ki67+	 12785 38887
8891	0	0	Ki67+	 12786 38589
8892	0	0	Ki67+	 12789 38134
8893	0	0	Ki67+	 12790 38180
8894	0	0	Ki67+	 12793 38422
8895	0	0	Ki67+	 12793 38785
8896	0	0	Ki67+	 12795 38740
8897	0	0	Ki67+	 12799 38854
8898	0	0	Ki67+	 12804 38440
8899	0	0	Ki67+	 12807 38364
8900	0	0	Ki67+	 12810 38660
8901	0	0	Ki67+	 12818 38408
8902	0	0	Ki67+	 12818 38724
8903	0	0	Ki67+	 12821 38755
8904	0	0	Ki67+	 12824 38293
8905	0	0	Ki67+	 12831 38808
8906	0	0	Ki67+	 12832 38855
8907	0	0	Ki67+	 12834 38577
8908	0	0	Ki67+	 12840 38781
8909	0	0	Ki67+	 12845 38573
8910	0	0	Ki67+	 12846 38349
8911	0	0	Ki67+	 12863 38253
8912	0	0	Ki67+	 12864 38858
8913	0	0	Ki67+	 12868 38759
8914	0	0	Ki67+	 12869 38318
8915	0	0	Ki67+	 12870 38705
8916	0	0	Ki67+	 12875 38772
8917	0	0	Ki67+	 12884 38716
8918	0	0	Ki67+	 12894 38668
8919	0	0	Ki67+	 12904 38131
8920	0	0	Ki67+	 12907 38176
8921	0	0	Ki67+	 12920 38293
8922	0	0	Ki67+	 12932 38291
8923	0	0	Ki67+	 12938 38614
8924	0	0	Ki67+	 12945 38526
8925	0	0	Ki67+	 12959 38498
8926	0	0	Ki67+	 12960 38464
8927	0	0	Ki67+	 12963 38305
8928	0	0	Ki67+	 12964 38510
8929	0	0	Ki67+	 12967 38620
8930	0	0	Ki67+	 12971 38168
8931	0	0	Ki67+	 12972 38385
8932	0	0	Ki67+	 12988 38276
8933	0	0	Ki67+	 12996 38243
8934	0	0	Ki67+	 13002 38307
8935	0	0	Ki67+	 13006 38777
8936	0	0	Ki67+	 13008 38610
8937	0	0	Ki67+	 13009 38756
8938	0	0	Ki67+	 13018 38687
8939	0	0	Ki67+	 13025 38806
8940	0	0	Ki67+	 13029 38662
8941	0	0	Ki67+	 13031 38340
8942	0	0	Ki67+	 13033 38299
8943	0	0	Ki67+	 13034 38264
8944	0	0	Ki67+	 13035 38225
8945	0	0	Ki67+	 13036 38832
8946	0	0	Ki67+	 13039 38191
8947	0	0	Ki67+	 13041 38850
8948	0	0	Ki67+	 13042 38763
8949	0	0	Ki67+	 13044 38868
8950	0	0	Ki67+	 13049 38175
8951	0	0	Ki67+	 13050 38365
8952	0	0	Ki67+	 13060 38545
8953	0	0	Ki67+	 13066 38728
8954	0	0	Ki67+	 13071 38529
8955	0	0	Ki67+	 13085 38340
8956	0	0	Ki67+	 13085 38585
8957	0	0	Ki67+	 13089 38550
8958	0	0	Ki67+	 13101 38215
8959	0	0	Ki67+	 12309 38937
8960	0	0	Ki67+	 12309 38964
8961	0	0	Ki67+	 12310 39271
8962	0	0	Ki67+	 12315 38921
8963	0	0	Ki67+	 12316 39381
8964	0	0	Ki67+	 12318 39504
8965	0	0	Ki67+	 12319 39397
8966	0	0	Ki67+	 12334 39229
8967	0	0	Ki67+	 12338 39485
8968	0	0	Ki67+	 12339 39186
8969	0	0	Ki67+	 12348 39672
8970	0	0	Ki67+	 12351 39175
8971	0	0	Ki67+	 12352 39497
8972	0	0	Ki67+	 12354 39539
8973	0	0	Ki67+	 12354 39599
8974	0	0	Ki67+	 12355 39528
8975	0	0	Ki67+	 12360 39381
8976	0	0	Ki67+	 12364 39684
8977	0	0	Ki67+	 12366 39518
8978	0	0	Ki67+	 12373 39084
8979	0	0	Ki67+	 12375 39472
8980	0	0	Ki67+	 12375 39547
8981	0	0	Ki67+	 12376 39441
8982	0	0	Ki67+	 12387 39036
8983	0	0	Ki67+	 12387 39616
8984	0	0	Ki67+	 12388 39195
8985	0	0	Ki67+	 12389 39560
8986	0	0	Ki67+	 12392 39060
8987	0	0	Ki67+	 12393 39298
8988	0	0	Ki67+	 12396 39586
8989	0	0	Ki67+	 12401 39101
8990	0	0	Ki67+	 12405 39169
8991	0	0	Ki67+	 12406 39484
8992	0	0	Ki67+	 12408 39236
8993	0	0	Ki67+	 12409 38914
8994	0	0	Ki67+	 12413 39139
8995	0	0	Ki67+	 12417 38946
8996	0	0	Ki67+	 12418 39079
8997	0	0	Ki67+	 12419 39544
8998	0	0	Ki67+	 12425 39212
8999	0	0	Ki67+	 12426 39377
9000	0	0	Ki67+	 12426 39464
9001	0	0	Ki67+	 12432 39517
9002	0	0	Ki67+	 12434 39049
9003	0	0	Ki67+	 12434 39506
9004	0	0	Ki67+	 12434 39580
9005	0	0	Ki67+	 12435 38979
9006	0	0	Ki67+	 12446 39001
9007	0	0	Ki67+	 12447 39480
9008	0	0	Ki67+	 12448 39312
9009	0	0	Ki67+	 12448 39514
9010	0	0	Ki67+	 12454 38942
9011	0	0	Ki67+	 12458 39381
9012	0	0	Ki67+	 12459 39528
9013	0	0	Ki67+	 12468 39665
9014	0	0	Ki67+	 12470 39536
9015	0	0	Ki67+	 12471 39328
9016	0	0	Ki67+	 12471 39631
9017	0	0	Ki67+	 12472 39299
9018	0	0	Ki67+	 12473 39471
9019	0	0	Ki67+	 12474 38916
9020	0	0	Ki67+	 12485 39362
9021	0	0	Ki67+	 12489 39378
9022	0	0	Ki67+	 12491 39501
9023	0	0	Ki67+	 12494 39452
9024	0	0	Ki67+	 12496 39473
9025	0	0	Ki67+	 12498 39068
9026	0	0	Ki67+	 12500 39301
9027	0	0	Ki67+	 12504 39011
9028	0	0	Ki67+	 12510 39590
9029	0	0	Ki67+	 12525 39530
9030	0	0	Ki67+	 12529 39373
9031	0	0	Ki67+	 12537 39008
9032	0	0	Ki67+	 12538 39284
9033	0	0	Ki67+	 12543 39239
9034	0	0	Ki67+	 12545 38978
9035	0	0	Ki67+	 12546 38943
9036	0	0	Ki67+	 12551 38957
9037	0	0	Ki67+	 12552 39443
9038	0	0	Ki67+	 12557 39273
9039	0	0	Ki67+	 12560 39474
9040	0	0	Ki67+	 12567 39347
9041	0	0	Ki67+	 12569 39378
9042	0	0	Ki67+	 12575 39078
9043	0	0	Ki67+	 12575 39303
9044	0	0	Ki67+	 12577 39536
9045	0	0	Ki67+	 12578 39518
9046	0	0	Ki67+	 12581 39138
9047	0	0	Ki67+	 12587 39380
9048	0	0	Ki67+	 12588 39507
9049	0	0	Ki67+	 12601 39528
9050	0	0	Ki67+	 12611 39133
9051	0	0	Ki67+	 12618 39506
9052	0	0	Ki67+	 12618 39526
9053	0	0	Ki67+	 12622 39103
9054	0	0	Ki67+	 12624 39362
9055	0	0	Ki67+	 12626 39333
9056	0	0	Ki67+	 12638 39038
9057	0	0	Ki67+	 12639 39075
9058	0	0	Ki67+	 12641 39483
9059	0	0	Ki67+	 12644 39539
9060	0	0	Ki67+	 12652 39694
9061	0	0	Ki67+	 12665 39478
9062	0	0	Ki67+	 12668 39052
9063	0	0	Ki67+	 12680 39554
9064	0	0	Ki67+	 12686 39041
9065	0	0	Ki67+	 12688 39446
9066	0	0	Ki67+	 12694 38984
9067	0	0	Ki67+	 12695 39317
9068	0	0	Ki67+	 12695 39379
9069	0	0	Ki67+	 12704 38930
9070	0	0	Ki67+	 12706 39049
9071	0	0	Ki67+	 12707 39143
9072	0	0	Ki67+	 12713 38945
9073	0	0	Ki67+	 12714 38976
9074	0	0	Ki67+	 12720 39367
9075	0	0	Ki67+	 12720 39393
9076	0	0	Ki67+	 12721 38911
9077	0	0	Ki67+	 12724 38957
9078	0	0	Ki67+	 12724 39116
9079	0	0	Ki67+	 12724 39434
9080	0	0	Ki67+	 12729 39466
9081	0	0	Ki67+	 12739 39388
9082	0	0	Ki67+	 12741 39324
9083	0	0	Ki67+	 12743 39444
9084	0	0	Ki67+	 12749 39220
9085	0	0	Ki67+	 12752 39432
9086	0	0	Ki67+	 12761 39320
9087	0	0	Ki67+	 12767 39227
9088	0	0	Ki67+	 12769 39301
9089	0	0	Ki67+	 12769 39578
9090	0	0	Ki67+	 12772 39057
9091	0	0	Ki67+	 12773 39144
9092	0	0	Ki67+	 12775 39337
9093	0	0	Ki67+	 12777 39218
9094	0	0	Ki67+	 12780 39007
9095	0	0	Ki67+	 12785 39036
9096	0	0	Ki67+	 12787 39410
9097	0	0	Ki67+	 12788 38925
9098	0	0	Ki67+	 12788 39255
9099	0	0	Ki67+	 12794 39052
9100	0	0	Ki67+	 12810 38952
9101	0	0	Ki67+	 12815 39174
9102	0	0	Ki67+	 12818 39149
9103	0	0	Ki67+	 12826 38921
9104	0	0	Ki67+	 12842 39169
9105	0	0	Ki67+	 12843 38943
9106	0	0	Ki67+	 12855 38976
9107	0	0	Ki67+	 12859 38903
9108	0	0	Ki67+	 12863 39158
9109	0	0	Ki67+	 12931 39070
9110	0	0	Ki67+	 12959 39409
9111	0	0	Ki67+	 12962 39011
9112	0	0	Ki67+	 12962 39296
9113	0	0	Ki67+	 12965 39337
9114	0	0	Ki67+	 12969 38964
9115	0	0	Ki67+	 12969 39212
9116	0	0	Ki67+	 12978 38949
9117	0	0	Ki67+	 12995 39220
9118	0	0	Ki67+	 13015 39211
9119	0	0	Ki67+	 13086 39338
9120	0	0	Ki67+	 13091 39039
9121	0	0	Ki67+	 13092 39065
9122	0	0	Ki67+	 12364 40397
9123	0	0	Ki67+	 12369 40281
9124	0	0	Ki67+	 12372 40268
9125	0	0	Ki67+	 12385 40282
9126	0	0	Ki67+	 12391 40403
9127	0	0	Ki67+	 12399 40464
9128	0	0	Ki67+	 12420 40384
9129	0	0	Ki67+	 12432 40187
9130	0	0	Ki67+	 12444 40183
9131	0	0	Ki67+	 12470 39915
9132	0	0	Ki67+	 12476 40399
9133	0	0	Ki67+	 12492 40067
9134	0	0	Ki67+	 12499 40170
9135	0	0	Ki67+	 12514 40163
9136	0	0	Ki67+	 12517 40481
9137	0	0	Ki67+	 12523 40441
9138	0	0	Ki67+	 12562 40397
9139	0	0	Ki67+	 12592 40414
9140	0	0	Ki67+	 12593 40484
9141	0	0	Ki67+	 12626 40033
9142	0	0	Ki67+	 12651 40023
9143	0	0	Ki67+	 12662 39758
9144	0	0	Ki67+	 12703 40458
9145	0	0	Ki67+	 12717 40265
9146	0	0	Ki67+	 12739 40267
9147	0	0	Ki67+	 12745 40446
9148	0	0	Ki67+	 12770 40445
9149	0	0	Ki67+	 12784 40449
9150	0	0	Ki67+	 12796 40448
9151	0	0	Ki67+	 12810 39948
9152	0	0	Ki67+	 12812 40317
9153	0	0	Ki67+	 12813 40288
9154	0	0	Ki67+	 12829 40435
9155	0	0	Ki67+	 12923 39840
9156	0	0	Ki67+	 12923 40184
9157	0	0	Ki67+	 12930 40460
9158	0	0	Ki67+	 12933 39826
9159	0	0	Ki67+	 12941 40363
9160	0	0	Ki67+	 12966 39905
9161	0	0	Ki67+	 12970 40377
9162	0	0	Ki67+	 12973 39840
9163	0	0	Ki67+	 12980 39911
9164	0	0	Ki67+	 12988 40451
9165	0	0	Ki67+	 12997 40412
9166	0	0	Ki67+	 12998 39881
9167	0	0	Ki67+	 13005 40272
9168	0	0	Ki67+	 13014 40421
9169	0	0	Ki67+	 13023 39883
9170	0	0	Ki67+	 13043 40336
9171	0	0	Ki67+	 13083 40129
9172	0	0	Ki67+	 13094 40175
9173	0	0	Ki67+	 12314 40844
9174	0	0	Ki67+	 12326 41065
9175	0	0	Ki67+	 12338 41194
9176	0	0	Ki67+	 12345 41059
9177	0	0	Ki67+	 12354 41068
9178	0	0	Ki67+	 12365 40642
9179	0	0	Ki67+	 12375 41055
9180	0	0	Ki67+	 12391 40937
9181	0	0	Ki67+	 12393 40727
9182	0	0	Ki67+	 12420 40709
9183	0	0	Ki67+	 12421 40837
9184	0	0	Ki67+	 12444 41049
9185	0	0	Ki67+	 12445 40727
9186	0	0	Ki67+	 12458 40692
9187	0	0	Ki67+	 12461 40539
9188	0	0	Ki67+	 12469 40608
9189	0	0	Ki67+	 12469 40646
9190	0	0	Ki67+	 12469 41053
9191	0	0	Ki67+	 12471 40529
9192	0	0	Ki67+	 12484 40754
9193	0	0	Ki67+	 12491 41079
9194	0	0	Ki67+	 12495 40787
9195	0	0	Ki67+	 12539 40780
9196	0	0	Ki67+	 12548 40765
9197	0	0	Ki67+	 12549 41169
9198	0	0	Ki67+	 12558 40778
9199	0	0	Ki67+	 12576 40855
9200	0	0	Ki67+	 12596 40632
9201	0	0	Ki67+	 12599 40819
9202	0	0	Ki67+	 12602 40779
9203	0	0	Ki67+	 12614 40711
9204	0	0	Ki67+	 12619 40623
9205	0	0	Ki67+	 12621 40978
9206	0	0	Ki67+	 12640 41257
9207	0	0	Ki67+	 12650 41178
9208	0	0	Ki67+	 12664 41013
9209	0	0	Ki67+	 12671 41209
9210	0	0	Ki67+	 12675 41057
9211	0	0	Ki67+	 12687 40644
9212	0	0	Ki67+	 12705 41096
9213	0	0	Ki67+	 12707 40647
9214	0	0	Ki67+	 12708 41117
9215	0	0	Ki67+	 12727 41086
9216	0	0	Ki67+	 12748 41161
9217	0	0	Ki67+	 12749 40872
9218	0	0	Ki67+	 12750 40905
9219	0	0	Ki67+	 12759 40840
9220	0	0	Ki67+	 12778 41142
9221	0	0	Ki67+	 12814 40594
9222	0	0	Ki67+	 12821 41054
9223	0	0	Ki67+	 12839 41025
9224	0	0	Ki67+	 12861 41102
9225	0	0	Ki67+	 12863 41065
9226	0	0	Ki67+	 12873 40834
9227	0	0	Ki67+	 12875 40805
9228	0	0	Ki67+	 12879 40916
9229	0	0	Ki67+	 12885 40827
9230	0	0	Ki67+	 12885 40870
9231	0	0	Ki67+	 12894 40862
9232	0	0	Ki67+	 12900 40781
9233	0	0	Ki67+	 12913 40718
9234	0	0	Ki67+	 12913 40774
9235	0	0	Ki67+	 12916 40678
9236	0	0	Ki67+	 12918 40913
9237	0	0	Ki67+	 12931 40795
9238	0	0	Ki67+	 12933 41101
9239	0	0	Ki67+	 12953 40857
9240	0	0	Ki67+	 12957 41075
9241	0	0	Ki67+	 12961 40668
9242	0	0	Ki67+	 12965 40892
9243	0	0	Ki67+	 12968 40650
9244	0	0	Ki67+	 12979 41004
9245	0	0	Ki67+	 12990 40991
9246	0	0	Ki67+	 12992 41010
9247	0	0	Ki67+	 12998 40584
9248	0	0	Ki67+	 13009 40917
9249	0	0	Ki67+	 13016 40946
9250	0	0	Ki67+	 13022 40985
9251	0	0	Ki67+	 13026 40571
9252	0	0	Ki67+	 13027 40639
9253	0	0	Ki67+	 13041 40607
9254	0	0	Ki67+	 13049 40536
9255	0	0	Ki67+	 13051 40978
9256	0	0	Ki67+	 13053 40938
9257	0	0	Ki67+	 13057 40569
9258	0	0	Ki67+	 13065 40954
9259	0	0	Ki67+	 13085 40990
9260	0	0	Ki67+	 13087 40559
9261	0	0	Ki67+	 13087 40875
9262	0	0	Ki67+	 13088 41046
9263	0	0	Ki67+	 13101 40502
9264	0	0	Ki67+	 12394 41518
9265	0	0	Ki67+	 12396 41837
9266	0	0	Ki67+	 12442 41514
9267	0	0	Ki67+	 12508 41940
9268	0	0	Ki67+	 12529 41765
9269	0	0	Ki67+	 12535 41872
9270	0	0	Ki67+	 12803 41750
9271	0	0	Ki67+	 12824 41829
9272	0	0	Ki67+	 12830 41511
9273	0	0	Ki67+	 12830 41663
9274	0	0	Ki67+	 12834 41711
9275	0	0	Ki67+	 12851 41553
9276	0	0	Ki67+	 12851 41840
9277	0	0	Ki67+	 12853 41733
9278	0	0	Ki67+	 12875 41712
9279	0	0	Ki67+	 12897 42019
9280	0	0	Ki67+	 12939 41612
9281	0	0	Ki67+	 13003 41642
9282	0	0	Ki67+	 13100 41974
9283	0	0	Ki67+	 12307 42539
9284	0	0	Ki67+	 12338 42394
9285	0	0	Ki67+	 12349 42210
9286	0	0	Ki67+	 12372 42479
9287	0	0	Ki67+	 12377 42800
9288	0	0	Ki67+	 12387 42655
9289	0	0	Ki67+	 12395 42677
9290	0	0	Ki67+	 12495 42182
9291	0	0	Ki67+	 12504 42166
9292	0	0	Ki67+	 12591 42653
9293	0	0	Ki67+	 12615 42391
9294	0	0	Ki67+	 12703 42350
9295	0	0	Ki67+	 12705 42711
9296	0	0	Ki67+	 12719 42480
9297	0	0	Ki67+	 12739 42180
9298	0	0	Ki67+	 12754 42738
9299	0	0	Ki67+	 12786 42646
9300	0	0	Ki67+	 12814 42231
9301	0	0	Ki67+	 12823 42701
9302	0	0	Ki67+	 12834 42364
9303	0	0	Ki67+	 12837 42120
9304	0	0	Ki67+	 12853 42440
9305	0	0	Ki67+	 12862 42358
9306	0	0	Ki67+	 12900 42583
9307	0	0	Ki67+	 12902 42427
9308	0	0	Ki67+	 12925 42562
9309	0	0	Ki67+	 12956 42266
9310	0	0	Ki67+	 12975 42503
9311	0	0	Ki67+	 12976 42586
9312	0	0	Ki67+	 12999 42561
9313	0	0	Ki67+	 13019 42287
9314	0	0	Ki67+	 13027 42591
9315	0	0	Ki67+	 13029 42575
9316	0	0	Ki67+	 13038 42679
9317	0	0	Ki67+	 13065 42557
9318	0	0	Ki67+	 13072 42699
9319	0	0	Ki67+	 13081 42745
9320	0	0	Ki67+	 13089 42589
9321	0	0	Ki67+	 13100 42519
9322	0	0	Ki67+	 12305 43636
9323	0	0	Ki67+	 12308 43271
9324	0	0	Ki67+	 12326 43215
9325	0	0	Ki67+	 12333 42992
9326	0	0	Ki67+	 12335 43006
9327	0	0	Ki67+	 12340 43229
9328	0	0	Ki67+	 12355 43200
9329	0	0	Ki67+	 12383 43319
9330	0	0	Ki67+	 12388 43682
9331	0	0	Ki67+	 12389 43152
9332	0	0	Ki67+	 12391 43193
9333	0	0	Ki67+	 12391 43487
9334	0	0	Ki67+	 12392 43226
9335	0	0	Ki67+	 12397 43655
9336	0	0	Ki67+	 12400 42968
9337	0	0	Ki67+	 12402 43156
9338	0	0	Ki67+	 12404 43116
9339	0	0	Ki67+	 12410 43266
9340	0	0	Ki67+	 12425 43183
9341	0	0	Ki67+	 12429 43073
9342	0	0	Ki67+	 12435 43297
9343	0	0	Ki67+	 12451 43117
9344	0	0	Ki67+	 12477 42954
9345	0	0	Ki67+	 12482 43519
9346	0	0	Ki67+	 12533 43215
9347	0	0	Ki67+	 12583 42935
9348	0	0	Ki67+	 12641 43077
9349	0	0	Ki67+	 12643 43258
9350	0	0	Ki67+	 12664 43301
9351	0	0	Ki67+	 12713 43609
9352	0	0	Ki67+	 12727 43088
9353	0	0	Ki67+	 12757 43351
9354	0	0	Ki67+	 12764 43396
9355	0	0	Ki67+	 12767 43321
9356	0	0	Ki67+	 12771 43388
9357	0	0	Ki67+	 12773 43572
9358	0	0	Ki67+	 12780 43085
9359	0	0	Ki67+	 12780 43371
9360	0	0	Ki67+	 12781 43695
9361	0	0	Ki67+	 12790 43402
9362	0	0	Ki67+	 12805 43368
9363	0	0	Ki67+	 12808 43428
9364	0	0	Ki67+	 12810 43577
9365	0	0	Ki67+	 12812 43339
9366	0	0	Ki67+	 12812 43454
9367	0	0	Ki67+	 12820 43435
9368	0	0	Ki67+	 12821 43293
9369	0	0	Ki67+	 12827 43577
9370	0	0	Ki67+	 12831 43130
9371	0	0	Ki67+	 12832 43042
9372	0	0	Ki67+	 12832 43302
9373	0	0	Ki67+	 12833 43626
9374	0	0	Ki67+	 12838 43344
9375	0	0	Ki67+	 12838 43454
9376	0	0	Ki67+	 12839 43416
9377	0	0	Ki67+	 12844 43678
9378	0	0	Ki67+	 12866 43474
9379	0	0	Ki67+	 12870 43452
9380	0	0	Ki67+	 12872 43253
9381	0	0	Ki67+	 12878 42982
9382	0	0	Ki67+	 12882 43481
9383	0	0	Ki67+	 12884 43611
9384	0	0	Ki67+	 12885 43668
9385	0	0	Ki67+	 12888 43276
9386	0	0	Ki67+	 12891 43004
9387	0	0	Ki67+	 12891 43085
9388	0	0	Ki67+	 12899 43629
9389	0	0	Ki67+	 12905 42938
9390	0	0	Ki67+	 12907 43461
9391	0	0	Ki67+	 12909 43145
9392	0	0	Ki67+	 12918 43648
9393	0	0	Ki67+	 12919 43434
9394	0	0	Ki67+	 12924 43057
9395	0	0	Ki67+	 12934 43190
9396	0	0	Ki67+	 12942 43511
9397	0	0	Ki67+	 12944 43234
9398	0	0	Ki67+	 12946 43655
9399	0	0	Ki67+	 12953 43150
9400	0	0	Ki67+	 12954 43453
9401	0	0	Ki67+	 12956 43490
9402	0	0	Ki67+	 12957 43315
9403	0	0	Ki67+	 12982 43161
9404	0	0	Ki67+	 12990 43264
9405	0	0	Ki67+	 12990 43490
9406	0	0	Ki67+	 13004 43124
9407	0	0	Ki67+	 13005 43483
9408	0	0	Ki67+	 13013 43061
9409	0	0	Ki67+	 13015 43636
9410	0	0	Ki67+	 13017 43653
9411	0	0	Ki67+	 13024 43512
9412	0	0	Ki67+	 13025 43636
9413	0	0	Ki67+	 13028 43267
9414	0	0	Ki67+	 13032 43056
9415	0	0	Ki67+	 13043 43245
9416	0	0	Ki67+	 13051 43286
9417	0	0	Ki67+	 13058 43507
9418	0	0	Ki67+	 13061 43145
9419	0	0	Ki67+	 13066 43260
9420	0	0	Ki67+	 13096 43271
9421	0	0	Ki67+	 13101 43496
9422	0	0	Ki67+	 13102 43644
9423	0	0	Ki67+	 12324 43741
9424	0	0	Ki67+	 12325 43791
9425	0	0	Ki67+	 12331 43929
9426	0	0	Ki67+	 12408 43736
9427	0	0	Ki67+	 12460 43759
9428	0	0	Ki67+	 12711 43993
9429	0	0	Ki67+	 12713 43722
9430	0	0	Ki67+	 12727 43777
9431	0	0	Ki67+	 12760 43895
9432	0	0	Ki67+	 12779 43904
9433	0	0	Ki67+	 12805 44025
9434	0	0	Ki67+	 12833 43876
9435	0	0	Ki67+	 12971 43721
9436	0	0	Ki67+	 12985 43746
9437	0	0	Ki67+	 13025 43861
9438	0	0	Ki67+	 13818 9998
9439	0	0	Ki67+	 13256 10891
9440	0	0	Ki67+	 13385 10966
9441	0	0	Ki67+	 13422 10491
9442	0	0	Ki67+	 13501 10801
9443	0	0	Ki67+	 13549 10637
9444	0	0	Ki67+	 13588 10826
9445	0	0	Ki67+	 13624 10830
9446	0	0	Ki67+	 13643 10755
9447	0	0	Ki67+	 13704 10818
9448	0	0	Ki67+	 13306 11405
9449	0	0	Ki67+	 13410 11609
9450	0	0	Ki67+	 13492 11606
9451	0	0	Ki67+	 13528 11614
9452	0	0	Ki67+	 13564 11153
9453	0	0	Ki67+	 13771 11640
9454	0	0	Ki67+	 13774 11625
9455	0	0	Ki67+	 13830 11646
9456	0	0	Ki67+	 13870 11697
9457	0	0	Ki67+	 13108 12432
9458	0	0	Ki67+	 13115 11952
9459	0	0	Ki67+	 13129 12403
9460	0	0	Ki67+	 13277 12484
9461	0	0	Ki67+	 13291 12499
9462	0	0	Ki67+	 13334 12518
9463	0	0	Ki67+	 13338 12560
9464	0	0	Ki67+	 13353 12563
9465	0	0	Ki67+	 13355 12322
9466	0	0	Ki67+	 13363 12543
9467	0	0	Ki67+	 13372 12321
9468	0	0	Ki67+	 13417 12379
9469	0	0	Ki67+	 13651 12486
9470	0	0	Ki67+	 13693 12477
9471	0	0	Ki67+	 13727 12513
9472	0	0	Ki67+	 13736 11843
9473	0	0	Ki67+	 13762 11886
9474	0	0	Ki67+	 13769 12505
9475	0	0	Ki67+	 13777 11881
9476	0	0	Ki67+	 13777 12564
9477	0	0	Ki67+	 13807 12485
9478	0	0	Ki67+	 13808 12520
9479	0	0	Ki67+	 13885 12378
9480	0	0	Ki67+	 13885 12393
9481	0	0	Ki67+	 13890 12488
9482	0	0	Ki67+	 13124 12885
9483	0	0	Ki67+	 13203 13330
9484	0	0	Ki67+	 13243 13019
9485	0	0	Ki67+	 13316 13359
9486	0	0	Ki67+	 13408 13352
9487	0	0	Ki67+	 13430 13291
9488	0	0	Ki67+	 13439 12645
9489	0	0	Ki67+	 13449 13280
9490	0	0	Ki67+	 13491 12721
9491	0	0	Ki67+	 13525 12765
9492	0	0	Ki67+	 13525 13353
9493	0	0	Ki67+	 13564 13375
9494	0	0	Ki67+	 13576 13374
9495	0	0	Ki67+	 13581 13038
9496	0	0	Ki67+	 13617 12857
9497	0	0	Ki67+	 13623 12876
9498	0	0	Ki67+	 13624 12596
9499	0	0	Ki67+	 13644 12615
9500	0	0	Ki67+	 13686 13344
9501	0	0	Ki67+	 13696 12939
9502	0	0	Ki67+	 13720 13362
9503	0	0	Ki67+	 13729 13111
9504	0	0	Ki67+	 13743 12989
9505	0	0	Ki67+	 13762 13025
9506	0	0	Ki67+	 13776 13052
9507	0	0	Ki67+	 13831 13068
9508	0	0	Ki67+	 13839 13287
9509	0	0	Ki67+	 13850 13061
9510	0	0	Ki67+	 13853 13093
9511	0	0	Ki67+	 13857 13137
9512	0	0	Ki67+	 13864 13152
9513	0	0	Ki67+	 13871 13285
9514	0	0	Ki67+	 13876 13118
9515	0	0	Ki67+	 13881 13034
9516	0	0	Ki67+	 13882 13065
9517	0	0	Ki67+	 13885 12767
9518	0	0	Ki67+	 13885 13180
9519	0	0	Ki67+	 13891 12902
9520	0	0	Ki67+	 13123 13902
9521	0	0	Ki67+	 13129 13852
9522	0	0	Ki67+	 13146 13955
9523	0	0	Ki67+	 13147 14170
9524	0	0	Ki67+	 13150 13447
9525	0	0	Ki67+	 13151 13768
9526	0	0	Ki67+	 13151 13930
9527	0	0	Ki67+	 13157 14141
9528	0	0	Ki67+	 13160 13880
9529	0	0	Ki67+	 13176 13986
9530	0	0	Ki67+	 13177 13902
9531	0	0	Ki67+	 13196 13471
9532	0	0	Ki67+	 13196 14016
9533	0	0	Ki67+	 13211 13970
9534	0	0	Ki67+	 13211 14010
9535	0	0	Ki67+	 13214 13898
9536	0	0	Ki67+	 13218 13848
9537	0	0	Ki67+	 13230 14045
9538	0	0	Ki67+	 13234 13987
9539	0	0	Ki67+	 13234 14011
9540	0	0	Ki67+	 13246 13460
9541	0	0	Ki67+	 13256 14041
9542	0	0	Ki67+	 13260 14098
9543	0	0	Ki67+	 13262 13881
9544	0	0	Ki67+	 13262 14065
9545	0	0	Ki67+	 13264 13968
9546	0	0	Ki67+	 13275 13996
9547	0	0	Ki67+	 13275 14123
9548	0	0	Ki67+	 13284 14035
9549	0	0	Ki67+	 13286 14003
9550	0	0	Ki67+	 13289 13974
9551	0	0	Ki67+	 13293 14084
9552	0	0	Ki67+	 13296 13904
9553	0	0	Ki67+	 13303 14129
9554	0	0	Ki67+	 13314 14117
9555	0	0	Ki67+	 13316 14173
9556	0	0	Ki67+	 13319 13581
9557	0	0	Ki67+	 13327 14107
9558	0	0	Ki67+	 13328 13902
9559	0	0	Ki67+	 13328 13928
9560	0	0	Ki67+	 13332 14046
9561	0	0	Ki67+	 13334 14019
9562	0	0	Ki67+	 13334 14127
9563	0	0	Ki67+	 13335 13384
9564	0	0	Ki67+	 13338 14142
9565	0	0	Ki67+	 13344 13622
9566	0	0	Ki67+	 13362 14161
9567	0	0	Ki67+	 13365 13888
9568	0	0	Ki67+	 13370 14031
9569	0	0	Ki67+	 13376 14117
9570	0	0	Ki67+	 13377 13969
9571	0	0	Ki67+	 13377 14084
9572	0	0	Ki67+	 13377 14148
9573	0	0	Ki67+	 13391 14051
9574	0	0	Ki67+	 13394 13693
9575	0	0	Ki67+	 13398 13640
9576	0	0	Ki67+	 13399 13901
9577	0	0	Ki67+	 13399 14153
9578	0	0	Ki67+	 13404 14060
9579	0	0	Ki67+	 13407 13671
9580	0	0	Ki67+	 13413 13991
9581	0	0	Ki67+	 13415 14102
9582	0	0	Ki67+	 13415 14130
9583	0	0	Ki67+	 13417 13980
9584	0	0	Ki67+	 13418 14164
9585	0	0	Ki67+	 13430 14009
9586	0	0	Ki67+	 13431 14175
9587	0	0	Ki67+	 13432 13700
9588	0	0	Ki67+	 13432 14120
9589	0	0	Ki67+	 13438 13992
9590	0	0	Ki67+	 13444 14132
9591	0	0	Ki67+	 13447 14116
9592	0	0	Ki67+	 13456 14171
9593	0	0	Ki67+	 13457 13702
9594	0	0	Ki67+	 13457 14012
9595	0	0	Ki67+	 13470 14128
9596	0	0	Ki67+	 13482 14023
9597	0	0	Ki67+	 13485 14052
9598	0	0	Ki67+	 13485 14154
9599	0	0	Ki67+	 13494 13510
9600	0	0	Ki67+	 13495 13776
9601	0	0	Ki67+	 13521 13759
9602	0	0	Ki67+	 13523 14062
9603	0	0	Ki67+	 13530 13490
9604	0	0	Ki67+	 13531 13804
9605	0	0	Ki67+	 13533 13558
9606	0	0	Ki67+	 13537 14052
9607	0	0	Ki67+	 13537 14097
9608	0	0	Ki67+	 13542 14115
9609	0	0	Ki67+	 13548 14079
9610	0	0	Ki67+	 13551 13809
9611	0	0	Ki67+	 13552 13598
9612	0	0	Ki67+	 13555 13842
9613	0	0	Ki67+	 13564 14140
9614	0	0	Ki67+	 13566 13828
9615	0	0	Ki67+	 13570 13695
9616	0	0	Ki67+	 13581 13605
9617	0	0	Ki67+	 13584 13676
9618	0	0	Ki67+	 13586 13892
9619	0	0	Ki67+	 13598 13650
9620	0	0	Ki67+	 13601 13661
9621	0	0	Ki67+	 13601 13877
9622	0	0	Ki67+	 13603 13707
9623	0	0	Ki67+	 13604 14143
9624	0	0	Ki67+	 13606 14161
9625	0	0	Ki67+	 13612 13688
9626	0	0	Ki67+	 13621 13918
9627	0	0	Ki67+	 13623 13632
9628	0	0	Ki67+	 13626 13669
9629	0	0	Ki67+	 13626 13718
9630	0	0	Ki67+	 13627 13602
9631	0	0	Ki67+	 13637 13667
9632	0	0	Ki67+	 13644 13743
9633	0	0	Ki67+	 13645 13767
9634	0	0	Ki67+	 13647 13916
9635	0	0	Ki67+	 13648 13674
9636	0	0	Ki67+	 13649 13502
9637	0	0	Ki67+	 13651 13703
9638	0	0	Ki67+	 13652 13778
9639	0	0	Ki67+	 13652 13793
9640	0	0	Ki67+	 13656 13967
9641	0	0	Ki67+	 13657 13989
9642	0	0	Ki67+	 13660 13644
9643	0	0	Ki67+	 13665 14129
9644	0	0	Ki67+	 13666 13469
9645	0	0	Ki67+	 13671 13772
9646	0	0	Ki67+	 13674 13981
9647	0	0	Ki67+	 13677 13692
9648	0	0	Ki67+	 13677 13739
9649	0	0	Ki67+	 13679 13709
9650	0	0	Ki67+	 13680 13800
9651	0	0	Ki67+	 13682 13588
9652	0	0	Ki67+	 13684 13610
9653	0	0	Ki67+	 13686 14118
9654	0	0	Ki67+	 13689 13672
9655	0	0	Ki67+	 13690 14003
9656	0	0	Ki67+	 13691 13558
9657	0	0	Ki67+	 13692 13736
9658	0	0	Ki67+	 13695 14026
9659	0	0	Ki67+	 13699 14070
9660	0	0	Ki67+	 13704 13395
9661	0	0	Ki67+	 13707 13765
9662	0	0	Ki67+	 13707 13790
9663	0	0	Ki67+	 13710 13452
9664	0	0	Ki67+	 13717 13593
9665	0	0	Ki67+	 13720 13730
9666	0	0	Ki67+	 13722 13540
9667	0	0	Ki67+	 13722 13783
9668	0	0	Ki67+	 13727 13930
9669	0	0	Ki67+	 13732 13406
9670	0	0	Ki67+	 13733 13806
9671	0	0	Ki67+	 13737 13757
9672	0	0	Ki67+	 13738 13725
9673	0	0	Ki67+	 13743 13633
9674	0	0	Ki67+	 13744 13793
9675	0	0	Ki67+	 13745 13438
9676	0	0	Ki67+	 13746 13611
9677	0	0	Ki67+	 13754 13830
9678	0	0	Ki67+	 13754 14034
9679	0	0	Ki67+	 13762 13621
9680	0	0	Ki67+	 13762 13676
9681	0	0	Ki67+	 13764 13715
9682	0	0	Ki67+	 13773 13750
9683	0	0	Ki67+	 13775 13692
9684	0	0	Ki67+	 13779 13638
9685	0	0	Ki67+	 13783 13471
9686	0	0	Ki67+	 13783 13554
9687	0	0	Ki67+	 13783 13791
9688	0	0	Ki67+	 13784 13677
9689	0	0	Ki67+	 13787 13510
9690	0	0	Ki67+	 13789 13714
9691	0	0	Ki67+	 13792 13826
9692	0	0	Ki67+	 13797 13849
9693	0	0	Ki67+	 13799 13660
9694	0	0	Ki67+	 13800 13701
9695	0	0	Ki67+	 13800 13812
9696	0	0	Ki67+	 13802 13634
9697	0	0	Ki67+	 13802 13727
9698	0	0	Ki67+	 13809 13458
9699	0	0	Ki67+	 13809 14142
9700	0	0	Ki67+	 13810 13653
9701	0	0	Ki67+	 13811 13531
9702	0	0	Ki67+	 13813 13799
9703	0	0	Ki67+	 13814 13429
9704	0	0	Ki67+	 13816 13736
9705	0	0	Ki67+	 13818 13787
9706	0	0	Ki67+	 13819 13698
9707	0	0	Ki67+	 13821 13865
9708	0	0	Ki67+	 13824 13764
9709	0	0	Ki67+	 13826 13540
9710	0	0	Ki67+	 13826 13585
9711	0	0	Ki67+	 13829 13818
9712	0	0	Ki67+	 13835 13619
9713	0	0	Ki67+	 13845 13576
9714	0	0	Ki67+	 13846 13759
9715	0	0	Ki67+	 13846 13812
9716	0	0	Ki67+	 13854 13475
9717	0	0	Ki67+	 13861 13581
9718	0	0	Ki67+	 13869 13785
9719	0	0	Ki67+	 13874 13745
9720	0	0	Ki67+	 13874 13767
9721	0	0	Ki67+	 13878 13625
9722	0	0	Ki67+	 13880 13757
9723	0	0	Ki67+	 13885 13581
9724	0	0	Ki67+	 13893 13560
9725	0	0	Ki67+	 13899 13589
9726	0	0	Ki67+	 13130 14383
9727	0	0	Ki67+	 13135 14292
9728	0	0	Ki67+	 13139 14333
9729	0	0	Ki67+	 13141 14360
9730	0	0	Ki67+	 13142 14220
9731	0	0	Ki67+	 13142 14967
9732	0	0	Ki67+	 13144 14872
9733	0	0	Ki67+	 13162 14377
9734	0	0	Ki67+	 13168 14972
9735	0	0	Ki67+	 13170 14296
9736	0	0	Ki67+	 13170 14344
9737	0	0	Ki67+	 13170 14405
9738	0	0	Ki67+	 13175 14278
9739	0	0	Ki67+	 13184 14308
9740	0	0	Ki67+	 13184 14432
9741	0	0	Ki67+	 13185 14343
9742	0	0	Ki67+	 13185 14451
9743	0	0	Ki67+	 13196 14471
9744	0	0	Ki67+	 13199 14188
9745	0	0	Ki67+	 13213 14295
9746	0	0	Ki67+	 13215 14435
9747	0	0	Ki67+	 13216 14508
9748	0	0	Ki67+	 13221 14454
9749	0	0	Ki67+	 13222 14310
9750	0	0	Ki67+	 13225 14899
9751	0	0	Ki67+	 13226 14526
9752	0	0	Ki67+	 13226 14848
9753	0	0	Ki67+	 13226 14877
9754	0	0	Ki67+	 13230 14813
9755	0	0	Ki67+	 13233 14326
9756	0	0	Ki67+	 13237 14917
9757	0	0	Ki67+	 13238 14757
9758	0	0	Ki67+	 13242 14227
9759	0	0	Ki67+	 13244 14698
9760	0	0	Ki67+	 13248 14728
9761	0	0	Ki67+	 13249 14541
9762	0	0	Ki67+	 13250 14340
9763	0	0	Ki67+	 13252 14671
9764	0	0	Ki67+	 13254 14900
9765	0	0	Ki67+	 13259 14881
9766	0	0	Ki67+	 13261 14647
9767	0	0	Ki67+	 13262 14556
9768	0	0	Ki67+	 13266 14698
9769	0	0	Ki67+	 13266 14910
9770	0	0	Ki67+	 13279 14631
9771	0	0	Ki67+	 13281 14372
9772	0	0	Ki67+	 13285 14936
9773	0	0	Ki67+	 13294 14547
9774	0	0	Ki67+	 13304 14903
9775	0	0	Ki67+	 13306 14545
9776	0	0	Ki67+	 13306 14584
9777	0	0	Ki67+	 13314 14611
9778	0	0	Ki67+	 13318 14861
9779	0	0	Ki67+	 13327 14573
9780	0	0	Ki67+	 13331 14840
9781	0	0	Ki67+	 13333 14528
9782	0	0	Ki67+	 13337 14597
9783	0	0	Ki67+	 13343 14427
9784	0	0	Ki67+	 13358 14465
9785	0	0	Ki67+	 13360 14208
9786	0	0	Ki67+	 13361 14559
9787	0	0	Ki67+	 13367 14601
9788	0	0	Ki67+	 13375 14583
9789	0	0	Ki67+	 13384 14719
9790	0	0	Ki67+	 13387 14209
9791	0	0	Ki67+	 13387 14665
9792	0	0	Ki67+	 13390 14642
9793	0	0	Ki67+	 13426 14957
9794	0	0	Ki67+	 13427 14189
9795	0	0	Ki67+	 13447 14197
9796	0	0	Ki67+	 13469 14227
9797	0	0	Ki67+	 13475 14182
9798	0	0	Ki67+	 13560 14177
9799	0	0	Ki67+	 13604 14514
9800	0	0	Ki67+	 13844 14559
9801	0	0	Ki67+	 13105 15081
9802	0	0	Ki67+	 13105 15110
9803	0	0	Ki67+	 13107 15408
9804	0	0	Ki67+	 13120 15185
9805	0	0	Ki67+	 13121 15168
9806	0	0	Ki67+	 13121 15559
9807	0	0	Ki67+	 13124 15018
9808	0	0	Ki67+	 13131 15127
9809	0	0	Ki67+	 13134 15148
9810	0	0	Ki67+	 13143 15282
9811	0	0	Ki67+	 13147 15032
9812	0	0	Ki67+	 13152 15184
9813	0	0	Ki67+	 13159 15125
9814	0	0	Ki67+	 13160 15002
9815	0	0	Ki67+	 13163 15059
9816	0	0	Ki67+	 13167 15199
9817	0	0	Ki67+	 13179 14980
9818	0	0	Ki67+	 13180 15181
9819	0	0	Ki67+	 13193 15013
9820	0	0	Ki67+	 13196 15075
9821	0	0	Ki67+	 13209 15213
9822	0	0	Ki67+	 13210 15043
9823	0	0	Ki67+	 13212 14997
9824	0	0	Ki67+	 13215 15028
9825	0	0	Ki67+	 13220 15181
9826	0	0	Ki67+	 13224 15146
9827	0	0	Ki67+	 13225 15070
9828	0	0	Ki67+	 13226 15041
9829	0	0	Ki67+	 13227 15109
9830	0	0	Ki67+	 13238 15092
9831	0	0	Ki67+	 13247 15065
9832	0	0	Ki67+	 13251 15050
9833	0	0	Ki67+	 13251 15123
9834	0	0	Ki67+	 13261 15116
9835	0	0	Ki67+	 13322 15647
9836	0	0	Ki67+	 13467 15437
9837	0	0	Ki67+	 13508 15625
9838	0	0	Ki67+	 13524 15377
9839	0	0	Ki67+	 13628 15296
9840	0	0	Ki67+	 13637 15567
9841	0	0	Ki67+	 13683 15205
9842	0	0	Ki67+	 13745 15565
9843	0	0	Ki67+	 13856 15142
9844	0	0	Ki67+	 13856 15174
9845	0	0	Ki67+	 13868 15169
9846	0	0	Ki67+	 13888 15466
9847	0	0	Ki67+	 13900 15079
9848	0	0	Ki67+	 13198 16152
9849	0	0	Ki67+	 13506 15872
9850	0	0	Ki67+	 13592 16141
9851	0	0	Ki67+	 13647 15846
9852	0	0	Ki67+	 13673 15937
9853	0	0	Ki67+	 13735 15808
9854	0	0	Ki67+	 13225 17182
9855	0	0	Ki67+	 13422 16626
9856	0	0	Ki67+	 13824 17339
9857	0	0	Ki67+	 13120 17765
9858	0	0	Ki67+	 13261 18150
9859	0	0	Ki67+	 13308 18047
9860	0	0	Ki67+	 13402 17979
9861	0	0	Ki67+	 13477 17953
9862	0	0	Ki67+	 13524 18009
9863	0	0	Ki67+	 13663 17794
9864	0	0	Ki67+	 13784 18034
9865	0	0	Ki67+	 13797 18021
9866	0	0	Ki67+	 13807 17976
9867	0	0	Ki67+	 13811 17959
9868	0	0	Ki67+	 13860 18146
9869	0	0	Ki67+	 13873 17869
9870	0	0	Ki67+	 13888 17989
9871	0	0	Ki67+	 13894 18044
9872	0	0	Ki67+	 13901 17931
9873	0	0	Ki67+	 13186 18206
9874	0	0	Ki67+	 13196 18196
9875	0	0	Ki67+	 13234 18973
9876	0	0	Ki67+	 13236 18959
9877	0	0	Ki67+	 13271 18919
9878	0	0	Ki67+	 13294 18941
9879	0	0	Ki67+	 13299 18954
9880	0	0	Ki67+	 13334 18938
9881	0	0	Ki67+	 13378 18646
9882	0	0	Ki67+	 13388 18624
9883	0	0	Ki67+	 13407 18871
9884	0	0	Ki67+	 13415 18852
9885	0	0	Ki67+	 13429 18675
9886	0	0	Ki67+	 13437 18422
9887	0	0	Ki67+	 13452 18734
9888	0	0	Ki67+	 13453 18713
9889	0	0	Ki67+	 13524 18741
9890	0	0	Ki67+	 13530 18602
9891	0	0	Ki67+	 13539 18663
9892	0	0	Ki67+	 13546 18921
9893	0	0	Ki67+	 13567 18547
9894	0	0	Ki67+	 13573 18348
9895	0	0	Ki67+	 13574 18193
9896	0	0	Ki67+	 13574 18605
9897	0	0	Ki67+	 13588 18813
9898	0	0	Ki67+	 13591 18294
9899	0	0	Ki67+	 13596 18342
9900	0	0	Ki67+	 13619 18401
9901	0	0	Ki67+	 13629 18411
9902	0	0	Ki67+	 13640 18815
9903	0	0	Ki67+	 13642 18533
9904	0	0	Ki67+	 13646 18757
9905	0	0	Ki67+	 13653 18862
9906	0	0	Ki67+	 13657 18324
9907	0	0	Ki67+	 13671 18672
9908	0	0	Ki67+	 13672 18699
9909	0	0	Ki67+	 13677 18659
9910	0	0	Ki67+	 13677 18797
9911	0	0	Ki67+	 13697 18710
9912	0	0	Ki67+	 13699 18668
9913	0	0	Ki67+	 13700 18443
9914	0	0	Ki67+	 13707 18431
9915	0	0	Ki67+	 13709 18724
9916	0	0	Ki67+	 13711 18562
9917	0	0	Ki67+	 13730 18534
9918	0	0	Ki67+	 13732 18973
9919	0	0	Ki67+	 13742 18705
9920	0	0	Ki67+	 13744 18418
9921	0	0	Ki67+	 13750 18606
9922	0	0	Ki67+	 13759 18740
9923	0	0	Ki67+	 13762 18368
9924	0	0	Ki67+	 13766 18470
9925	0	0	Ki67+	 13769 18572
9926	0	0	Ki67+	 13770 18526
9927	0	0	Ki67+	 13774 18835
9928	0	0	Ki67+	 13778 18637
9929	0	0	Ki67+	 13780 18715
9930	0	0	Ki67+	 13788 18487
9931	0	0	Ki67+	 13793 18588
9932	0	0	Ki67+	 13796 18743
9933	0	0	Ki67+	 13799 18288
9934	0	0	Ki67+	 13805 18220
9935	0	0	Ki67+	 13805 18726
9936	0	0	Ki67+	 13806 18837
9937	0	0	Ki67+	 13813 18428
9938	0	0	Ki67+	 13824 18791
9939	0	0	Ki67+	 13829 18806
9940	0	0	Ki67+	 13835 18274
9941	0	0	Ki67+	 13835 18618
9942	0	0	Ki67+	 13836 18745
9943	0	0	Ki67+	 13845 18793
9944	0	0	Ki67+	 13846 18603
9945	0	0	Ki67+	 13848 18205
9946	0	0	Ki67+	 13852 18866
9947	0	0	Ki67+	 13855 18518
9948	0	0	Ki67+	 13857 18365
9949	0	0	Ki67+	 13859 18965
9950	0	0	Ki67+	 13861 18931
9951	0	0	Ki67+	 13865 18519
9952	0	0	Ki67+	 13873 18681
9953	0	0	Ki67+	 13876 18726
9954	0	0	Ki67+	 13887 18907
9955	0	0	Ki67+	 13896 18265
9956	0	0	Ki67+	 13898 18618
9957	0	0	Ki67+	 13899 18365
9958	0	0	Ki67+	 13113 19291
9959	0	0	Ki67+	 13150 19756
9960	0	0	Ki67+	 13199 19610
9961	0	0	Ki67+	 13207 19213
9962	0	0	Ki67+	 13225 19643
9963	0	0	Ki67+	 13227 19357
9964	0	0	Ki67+	 13231 19610
9965	0	0	Ki67+	 13251 19276
9966	0	0	Ki67+	 13251 19523
9967	0	0	Ki67+	 13307 19384
9968	0	0	Ki67+	 13311 19505
9969	0	0	Ki67+	 13313 19264
9970	0	0	Ki67+	 13326 19752
9971	0	0	Ki67+	 13359 19461
9972	0	0	Ki67+	 13362 19409
9973	0	0	Ki67+	 13370 19750
9974	0	0	Ki67+	 13378 19155
9975	0	0	Ki67+	 13405 19660
9976	0	0	Ki67+	 13420 19666
9977	0	0	Ki67+	 13425 19457
9978	0	0	Ki67+	 13427 19616
9979	0	0	Ki67+	 13433 19440
9980	0	0	Ki67+	 13440 19488
9981	0	0	Ki67+	 13498 19172
9982	0	0	Ki67+	 13523 19383
9983	0	0	Ki67+	 13526 19454
9984	0	0	Ki67+	 13539 19341
9985	0	0	Ki67+	 13542 19042
9986	0	0	Ki67+	 13544 19490
9987	0	0	Ki67+	 13547 19693
9988	0	0	Ki67+	 13563 19359
9989	0	0	Ki67+	 13578 19003
9990	0	0	Ki67+	 13603 19462
9991	0	0	Ki67+	 13610 19442
9992	0	0	Ki67+	 13611 19594
9993	0	0	Ki67+	 13611 19606
9994	0	0	Ki67+	 13612 19506
9995	0	0	Ki67+	 13616 19279
9996	0	0	Ki67+	 13618 19388
9997	0	0	Ki67+	 13628 19235
9998	0	0	Ki67+	 13645 18983
9999	0	0	Ki67+	 13657 19617
10000	0	0	Ki67+	 13673 19542
10001	0	0	Ki67+	 13690 19622
10002	0	0	Ki67+	 13705 19131
10003	0	0	Ki67+	 13711 19400
10004	0	0	Ki67+	 13722 19037
10005	0	0	Ki67+	 13732 19113
10006	0	0	Ki67+	 13735 19321
10007	0	0	Ki67+	 13750 19038
10008	0	0	Ki67+	 13751 19249
10009	0	0	Ki67+	 13764 18983
10010	0	0	Ki67+	 13766 19632
10011	0	0	Ki67+	 13776 19371
10012	0	0	Ki67+	 13778 19489
10013	0	0	Ki67+	 13778 19732
10014	0	0	Ki67+	 13791 19646
10015	0	0	Ki67+	 13797 19351
10016	0	0	Ki67+	 13802 19528
10017	0	0	Ki67+	 13804 19140
10018	0	0	Ki67+	 13807 19254
10019	0	0	Ki67+	 13815 19464
10020	0	0	Ki67+	 13820 19498
10021	0	0	Ki67+	 13827 19068
10022	0	0	Ki67+	 13836 19377
10023	0	0	Ki67+	 13877 19255
10024	0	0	Ki67+	 13879 19231
10025	0	0	Ki67+	 13111 20459
10026	0	0	Ki67+	 13112 20334
10027	0	0	Ki67+	 13115 20369
10028	0	0	Ki67+	 13131 20105
10029	0	0	Ki67+	 13134 19963
10030	0	0	Ki67+	 13144 20067
10031	0	0	Ki67+	 13150 19876
10032	0	0	Ki67+	 13172 20017
10033	0	0	Ki67+	 13184 20575
10034	0	0	Ki67+	 13187 20349
10035	0	0	Ki67+	 13208 19869
10036	0	0	Ki67+	 13236 20199
10037	0	0	Ki67+	 13253 20368
10038	0	0	Ki67+	 13259 20519
10039	0	0	Ki67+	 13282 19781
10040	0	0	Ki67+	 13294 19820
10041	0	0	Ki67+	 13306 20481
10042	0	0	Ki67+	 13308 20229
10043	0	0	Ki67+	 13309 20505
10044	0	0	Ki67+	 13314 20245
10045	0	0	Ki67+	 13321 20151
10046	0	0	Ki67+	 13328 19841
10047	0	0	Ki67+	 13332 20175
10048	0	0	Ki67+	 13361 20096
10049	0	0	Ki67+	 13367 19976
10050	0	0	Ki67+	 13375 19984
10051	0	0	Ki67+	 13376 19862
10052	0	0	Ki67+	 13396 20171
10053	0	0	Ki67+	 13402 20309
10054	0	0	Ki67+	 13413 20477
10055	0	0	Ki67+	 13426 20164
10056	0	0	Ki67+	 13431 20433
10057	0	0	Ki67+	 13438 20049
10058	0	0	Ki67+	 13446 20281
10059	0	0	Ki67+	 13457 20387
10060	0	0	Ki67+	 13458 19814
10061	0	0	Ki67+	 13460 19866
10062	0	0	Ki67+	 13467 20484
10063	0	0	Ki67+	 13468 19797
10064	0	0	Ki67+	 13468 19827
10065	0	0	Ki67+	 13491 20171
10066	0	0	Ki67+	 13493 20383
10067	0	0	Ki67+	 13502 20151
10068	0	0	Ki67+	 13508 20182
10069	0	0	Ki67+	 13518 19876
10070	0	0	Ki67+	 13518 20323
10071	0	0	Ki67+	 13522 20458
10072	0	0	Ki67+	 13528 20132
10073	0	0	Ki67+	 13528 20514
10074	0	0	Ki67+	 13535 20267
10075	0	0	Ki67+	 13536 19802
10076	0	0	Ki67+	 13536 19992
10077	0	0	Ki67+	 13563 20281
10078	0	0	Ki67+	 13572 20360
10079	0	0	Ki67+	 13574 20052
10080	0	0	Ki67+	 13584 19846
10081	0	0	Ki67+	 13584 20559
10082	0	0	Ki67+	 13587 20484
10083	0	0	Ki67+	 13594 20392
10084	0	0	Ki67+	 13598 19878
10085	0	0	Ki67+	 13602 20420
10086	0	0	Ki67+	 13611 19840
10087	0	0	Ki67+	 13613 19794
10088	0	0	Ki67+	 13635 20431
10089	0	0	Ki67+	 13646 20385
10090	0	0	Ki67+	 13647 19852
10091	0	0	Ki67+	 13650 19831
10092	0	0	Ki67+	 13654 20244
10093	0	0	Ki67+	 13659 20231
10094	0	0	Ki67+	 13674 20466
10095	0	0	Ki67+	 13679 20282
10096	0	0	Ki67+	 13685 19797
10097	0	0	Ki67+	 13689 20491
10098	0	0	Ki67+	 13697 20174
10099	0	0	Ki67+	 13704 19778
10100	0	0	Ki67+	 13705 19845
10101	0	0	Ki67+	 13706 20382
10102	0	0	Ki67+	 13717 20146
10103	0	0	Ki67+	 13723 19821
10104	0	0	Ki67+	 13737 20324
10105	0	0	Ki67+	 13740 19896
10106	0	0	Ki67+	 13746 20422
10107	0	0	Ki67+	 13748 19949
10108	0	0	Ki67+	 13748 20086
10109	0	0	Ki67+	 13753 20412
10110	0	0	Ki67+	 13756 20497
10111	0	0	Ki67+	 13761 19884
10112	0	0	Ki67+	 13761 19949
10113	0	0	Ki67+	 13761 19978
10114	0	0	Ki67+	 13768 20048
10115	0	0	Ki67+	 13771 20525
10116	0	0	Ki67+	 13778 19834
10117	0	0	Ki67+	 13794 19816
10118	0	0	Ki67+	 13795 20154
10119	0	0	Ki67+	 13795 20181
10120	0	0	Ki67+	 13803 19842
10121	0	0	Ki67+	 13829 20223
10122	0	0	Ki67+	 13834 20322
10123	0	0	Ki67+	 13843 19913
10124	0	0	Ki67+	 13860 19891
10125	0	0	Ki67+	 13861 19821
10126	0	0	Ki67+	 13868 19973
10127	0	0	Ki67+	 13876 19782
10128	0	0	Ki67+	 13108 21081
10129	0	0	Ki67+	 13119 21126
10130	0	0	Ki67+	 13127 21134
10131	0	0	Ki67+	 13137 21036
10132	0	0	Ki67+	 13147 20693
10133	0	0	Ki67+	 13159 20860
10134	0	0	Ki67+	 13201 20810
10135	0	0	Ki67+	 13202 20697
10136	0	0	Ki67+	 13209 20582
10137	0	0	Ki67+	 13223 20699
10138	0	0	Ki67+	 13225 21227
10139	0	0	Ki67+	 13229 21321
10140	0	0	Ki67+	 13255 21152
10141	0	0	Ki67+	 13281 20935
10142	0	0	Ki67+	 13281 21279
10143	0	0	Ki67+	 13290 20711
10144	0	0	Ki67+	 13297 21182
10145	0	0	Ki67+	 13303 20864
10146	0	0	Ki67+	 13308 20990
10147	0	0	Ki67+	 13315 21083
10148	0	0	Ki67+	 13320 21309
10149	0	0	Ki67+	 13328 21198
10150	0	0	Ki67+	 13330 20664
10151	0	0	Ki67+	 13343 21035
10152	0	0	Ki67+	 13366 21156
10153	0	0	Ki67+	 13367 20625
10154	0	0	Ki67+	 13379 21295
10155	0	0	Ki67+	 13380 21011
10156	0	0	Ki67+	 13384 20600
10157	0	0	Ki67+	 13384 21242
10158	0	0	Ki67+	 13391 21219
10159	0	0	Ki67+	 13396 21010
10160	0	0	Ki67+	 13404 20605
10161	0	0	Ki67+	 13407 21359
10162	0	0	Ki67+	 13411 21244
10163	0	0	Ki67+	 13417 20714
10164	0	0	Ki67+	 13426 21061
10165	0	0	Ki67+	 13428 21198
10166	0	0	Ki67+	 13450 20679
10167	0	0	Ki67+	 13479 21027
10168	0	0	Ki67+	 13483 21143
10169	0	0	Ki67+	 13492 20979
10170	0	0	Ki67+	 13495 21051
10171	0	0	Ki67+	 13508 20737
10172	0	0	Ki67+	 13525 20802
10173	0	0	Ki67+	 13536 20909
10174	0	0	Ki67+	 13538 20735
10175	0	0	Ki67+	 13552 20664
10176	0	0	Ki67+	 13556 20861
10177	0	0	Ki67+	 13560 20629
10178	0	0	Ki67+	 13562 20716
10179	0	0	Ki67+	 13586 20720
10180	0	0	Ki67+	 13596 21039
10181	0	0	Ki67+	 13607 20804
10182	0	0	Ki67+	 13613 21077
10183	0	0	Ki67+	 13628 21088
10184	0	0	Ki67+	 13642 20900
10185	0	0	Ki67+	 13645 20658
10186	0	0	Ki67+	 13652 20713
10187	0	0	Ki67+	 13673 20966
10188	0	0	Ki67+	 13675 20737
10189	0	0	Ki67+	 13746 20614
10190	0	0	Ki67+	 13749 21352
10191	0	0	Ki67+	 13770 20799
10192	0	0	Ki67+	 13772 21332
10193	0	0	Ki67+	 13779 21002
10194	0	0	Ki67+	 13804 20930
10195	0	0	Ki67+	 13811 20899
10196	0	0	Ki67+	 13825 20626
10197	0	0	Ki67+	 13834 20967
10198	0	0	Ki67+	 13878 20945
10199	0	0	Ki67+	 13882 20935
10200	0	0	Ki67+	 13108 21654
10201	0	0	Ki67+	 13122 22082
10202	0	0	Ki67+	 13130 21685
10203	0	0	Ki67+	 13131 21447
10204	0	0	Ki67+	 13133 21838
10205	0	0	Ki67+	 13167 21687
10206	0	0	Ki67+	 13186 21564
10207	0	0	Ki67+	 13189 21850
10208	0	0	Ki67+	 13208 21810
10209	0	0	Ki67+	 13217 21840
10210	0	0	Ki67+	 13225 21886
10211	0	0	Ki67+	 13227 21897
10212	0	0	Ki67+	 13269 21572
10213	0	0	Ki67+	 13305 21551
10214	0	0	Ki67+	 13305 21749
10215	0	0	Ki67+	 13319 21656
10216	0	0	Ki67+	 13322 21550
10217	0	0	Ki67+	 13329 22073
10218	0	0	Ki67+	 13344 21412
10219	0	0	Ki67+	 13344 21679
10220	0	0	Ki67+	 13357 21682
10221	0	0	Ki67+	 13363 21626
10222	0	0	Ki67+	 13370 22020
10223	0	0	Ki67+	 13379 22102
10224	0	0	Ki67+	 13388 21454
10225	0	0	Ki67+	 13395 21882
10226	0	0	Ki67+	 13412 21858
10227	0	0	Ki67+	 13420 21734
10228	0	0	Ki67+	 13424 21980
10229	0	0	Ki67+	 13443 21506
10230	0	0	Ki67+	 13443 21560
10231	0	0	Ki67+	 13446 21724
10232	0	0	Ki67+	 13451 22078
10233	0	0	Ki67+	 13471 21546
10234	0	0	Ki67+	 13474 21483
10235	0	0	Ki67+	 13487 21572
10236	0	0	Ki67+	 13493 21681
10237	0	0	Ki67+	 13494 21475
10238	0	0	Ki67+	 13501 21502
10239	0	0	Ki67+	 13504 21751
10240	0	0	Ki67+	 13516 21753
10241	0	0	Ki67+	 13546 21495
10242	0	0	Ki67+	 13550 21792
10243	0	0	Ki67+	 13550 21817
10244	0	0	Ki67+	 13553 21701
10245	0	0	Ki67+	 13564 21803
10246	0	0	Ki67+	 13569 21421
10247	0	0	Ki67+	 13570 21597
10248	0	0	Ki67+	 13572 21725
10249	0	0	Ki67+	 13591 21476
10250	0	0	Ki67+	 13597 21808
10251	0	0	Ki67+	 13605 22067
10252	0	0	Ki67+	 13628 21587
10253	0	0	Ki67+	 13637 22029
10254	0	0	Ki67+	 13644 22071
10255	0	0	Ki67+	 13646 21655
10256	0	0	Ki67+	 13648 21885
10257	0	0	Ki67+	 13660 21518
10258	0	0	Ki67+	 13670 21675
10259	0	0	Ki67+	 13678 21725
10260	0	0	Ki67+	 13694 21685
10261	0	0	Ki67+	 13696 22003
10262	0	0	Ki67+	 13701 22093
10263	0	0	Ki67+	 13720 21571
10264	0	0	Ki67+	 13732 21546
10265	0	0	Ki67+	 13738 22160
10266	0	0	Ki67+	 13745 21509
10267	0	0	Ki67+	 13750 21487
10268	0	0	Ki67+	 13751 21902
10269	0	0	Ki67+	 13751 21983
10270	0	0	Ki67+	 13763 21417
10271	0	0	Ki67+	 13763 21481
10272	0	0	Ki67+	 13772 21502
10273	0	0	Ki67+	 13784 21707
10274	0	0	Ki67+	 13786 21925
10275	0	0	Ki67+	 13797 21684
10276	0	0	Ki67+	 13830 21636
10277	0	0	Ki67+	 13830 21677
10278	0	0	Ki67+	 13830 21703
10279	0	0	Ki67+	 13831 21465
10280	0	0	Ki67+	 13846 21900
10281	0	0	Ki67+	 13847 22175
10282	0	0	Ki67+	 13850 21886
10283	0	0	Ki67+	 13851 21827
10284	0	0	Ki67+	 13858 21787
10285	0	0	Ki67+	 13863 21653
10286	0	0	Ki67+	 13866 21484
10287	0	0	Ki67+	 13866 22023
10288	0	0	Ki67+	 13890 21520
10289	0	0	Ki67+	 13902 21711
10290	0	0	Ki67+	 13128 22288
10291	0	0	Ki67+	 13137 22975
10292	0	0	Ki67+	 13139 22275
10293	0	0	Ki67+	 13154 22230
10294	0	0	Ki67+	 13160 22960
10295	0	0	Ki67+	 13169 22613
10296	0	0	Ki67+	 13181 22840
10297	0	0	Ki67+	 13186 22787
10298	0	0	Ki67+	 13195 22729
10299	0	0	Ki67+	 13201 22589
10300	0	0	Ki67+	 13206 22830
10301	0	0	Ki67+	 13211 22760
10302	0	0	Ki67+	 13214 22468
10303	0	0	Ki67+	 13218 22455
10304	0	0	Ki67+	 13222 22706
10305	0	0	Ki67+	 13226 22799
10306	0	0	Ki67+	 13247 22765
10307	0	0	Ki67+	 13279 22866
10308	0	0	Ki67+	 13283 22370
10309	0	0	Ki67+	 13283 22564
10310	0	0	Ki67+	 13285 22509
10311	0	0	Ki67+	 13289 22645
10312	0	0	Ki67+	 13298 22792
10313	0	0	Ki67+	 13300 22832
10314	0	0	Ki67+	 13305 22640
10315	0	0	Ki67+	 13316 22797
10316	0	0	Ki67+	 13317 22606
10317	0	0	Ki67+	 13320 22513
10318	0	0	Ki67+	 13329 22431
10319	0	0	Ki67+	 13331 22322
10320	0	0	Ki67+	 13337 22703
10321	0	0	Ki67+	 13341 22263
10322	0	0	Ki67+	 13349 22287
10323	0	0	Ki67+	 13358 22842
10324	0	0	Ki67+	 13371 22318
10325	0	0	Ki67+	 13386 22917
10326	0	0	Ki67+	 13394 22462
10327	0	0	Ki67+	 13416 22243
10328	0	0	Ki67+	 13417 22196
10329	0	0	Ki67+	 13425 22868
10330	0	0	Ki67+	 13438 22336
10331	0	0	Ki67+	 13455 22868
10332	0	0	Ki67+	 13462 22235
10333	0	0	Ki67+	 13493 22485
10334	0	0	Ki67+	 13523 22444
10335	0	0	Ki67+	 13536 22794
10336	0	0	Ki67+	 13547 22641
10337	0	0	Ki67+	 13587 22589
10338	0	0	Ki67+	 13590 22324
10339	0	0	Ki67+	 13590 22448
10340	0	0	Ki67+	 13594 22874
10341	0	0	Ki67+	 13613 22731
10342	0	0	Ki67+	 13626 22944
10343	0	0	Ki67+	 13644 22750
10344	0	0	Ki67+	 13657 22816
10345	0	0	Ki67+	 13660 22953
10346	0	0	Ki67+	 13670 22812
10347	0	0	Ki67+	 13671 22479
10348	0	0	Ki67+	 13694 22862
10349	0	0	Ki67+	 13707 22794
10350	0	0	Ki67+	 13717 22506
10351	0	0	Ki67+	 13781 22257
10352	0	0	Ki67+	 13797 22489
10353	0	0	Ki67+	 13824 22366
10354	0	0	Ki67+	 13833 22218
10355	0	0	Ki67+	 13845 22333
10356	0	0	Ki67+	 13847 22485
10357	0	0	Ki67+	 13849 22613
10358	0	0	Ki67+	 13852 22650
10359	0	0	Ki67+	 13854 22321
10360	0	0	Ki67+	 13858 22877
10361	0	0	Ki67+	 13865 22197
10362	0	0	Ki67+	 13873 22434
10363	0	0	Ki67+	 13895 22779
10364	0	0	Ki67+	 13902 22703
10365	0	0	Ki67+	 13111 23137
10366	0	0	Ki67+	 13121 23522
10367	0	0	Ki67+	 13128 23113
10368	0	0	Ki67+	 13128 23133
10369	0	0	Ki67+	 13128 23422
10370	0	0	Ki67+	 13141 23065
10371	0	0	Ki67+	 13153 23219
10372	0	0	Ki67+	 13171 23101
10373	0	0	Ki67+	 13195 23406
10374	0	0	Ki67+	 13205 23099
10375	0	0	Ki67+	 13215 23392
10376	0	0	Ki67+	 13252 23440
10377	0	0	Ki67+	 13269 23447
10378	0	0	Ki67+	 13303 23320
10379	0	0	Ki67+	 13310 23484
10380	0	0	Ki67+	 13314 23074
10381	0	0	Ki67+	 13314 23629
10382	0	0	Ki67+	 13322 23009
10383	0	0	Ki67+	 13368 23539
10384	0	0	Ki67+	 13373 23242
10385	0	0	Ki67+	 13384 23076
10386	0	0	Ki67+	 13388 23059
10387	0	0	Ki67+	 13392 23729
10388	0	0	Ki67+	 13396 23685
10389	0	0	Ki67+	 13425 23147
10390	0	0	Ki67+	 13441 23358
10391	0	0	Ki67+	 13456 23584
10392	0	0	Ki67+	 13484 23556
10393	0	0	Ki67+	 13491 23319
10394	0	0	Ki67+	 13530 23266
10395	0	0	Ki67+	 13549 23305
10396	0	0	Ki67+	 13565 23730
10397	0	0	Ki67+	 13603 23336
10398	0	0	Ki67+	 13604 23096
10399	0	0	Ki67+	 13609 23400
10400	0	0	Ki67+	 13642 23688
10401	0	0	Ki67+	 13723 23729
10402	0	0	Ki67+	 13733 23413
10403	0	0	Ki67+	 13735 23470
10404	0	0	Ki67+	 13771 23302
10405	0	0	Ki67+	 13818 23222
10406	0	0	Ki67+	 13855 23178
10407	0	0	Ki67+	 13855 23275
10408	0	0	Ki67+	 13872 23148
10409	0	0	Ki67+	 13150 24334
10410	0	0	Ki67+	 13206 24454
10411	0	0	Ki67+	 13209 24203
10412	0	0	Ki67+	 13245 24466
10413	0	0	Ki67+	 13246 24212
10414	0	0	Ki67+	 13272 24220
10415	0	0	Ki67+	 13284 23871
10416	0	0	Ki67+	 13299 24021
10417	0	0	Ki67+	 13301 24317
10418	0	0	Ki67+	 13343 24384
10419	0	0	Ki67+	 13354 23858
10420	0	0	Ki67+	 13355 24097
10421	0	0	Ki67+	 13358 24542
10422	0	0	Ki67+	 13363 24112
10423	0	0	Ki67+	 13365 23814
10424	0	0	Ki67+	 13367 23861
10425	0	0	Ki67+	 13374 23957
10426	0	0	Ki67+	 13380 24418
10427	0	0	Ki67+	 13391 23975
10428	0	0	Ki67+	 13394 24484
10429	0	0	Ki67+	 13422 24288
10430	0	0	Ki67+	 13424 23778
10431	0	0	Ki67+	 13445 24427
10432	0	0	Ki67+	 13446 24348
10433	0	0	Ki67+	 13461 23789
10434	0	0	Ki67+	 13486 23952
10435	0	0	Ki67+	 13490 24036
10436	0	0	Ki67+	 13506 24063
10437	0	0	Ki67+	 13520 24444
10438	0	0	Ki67+	 13550 24353
10439	0	0	Ki67+	 13577 24328
10440	0	0	Ki67+	 13577 24437
10441	0	0	Ki67+	 13583 24010
10442	0	0	Ki67+	 13597 24291
10443	0	0	Ki67+	 13612 24527
10444	0	0	Ki67+	 13646 24440
10445	0	0	Ki67+	 13671 24075
10446	0	0	Ki67+	 13690 24098
10447	0	0	Ki67+	 13695 24560
10448	0	0	Ki67+	 13696 24414
10449	0	0	Ki67+	 13700 24106
10450	0	0	Ki67+	 13743 24318
10451	0	0	Ki67+	 13755 24457
10452	0	0	Ki67+	 13767 24483
10453	0	0	Ki67+	 13784 24479
10454	0	0	Ki67+	 13786 24198
10455	0	0	Ki67+	 13793 24509
10456	0	0	Ki67+	 13807 24142
10457	0	0	Ki67+	 13809 23950
10458	0	0	Ki67+	 13812 23971
10459	0	0	Ki67+	 13817 24220
10460	0	0	Ki67+	 13836 24523
10461	0	0	Ki67+	 13839 24315
10462	0	0	Ki67+	 13848 24409
10463	0	0	Ki67+	 13849 24187
10464	0	0	Ki67+	 13852 24545
10465	0	0	Ki67+	 13854 24134
10466	0	0	Ki67+	 13855 24123
10467	0	0	Ki67+	 13886 24073
10468	0	0	Ki67+	 13886 24172
10469	0	0	Ki67+	 13121 25009
10470	0	0	Ki67+	 13141 25016
10471	0	0	Ki67+	 13170 25133
10472	0	0	Ki67+	 13178 24947
10473	0	0	Ki67+	 13181 25219
10474	0	0	Ki67+	 13182 24986
10475	0	0	Ki67+	 13184 25031
10476	0	0	Ki67+	 13204 24868
10477	0	0	Ki67+	 13210 25230
10478	0	0	Ki67+	 13214 25368
10479	0	0	Ki67+	 13225 24872
10480	0	0	Ki67+	 13229 24738
10481	0	0	Ki67+	 13229 24862
10482	0	0	Ki67+	 13233 25252
10483	0	0	Ki67+	 13237 25274
10484	0	0	Ki67+	 13238 24778
10485	0	0	Ki67+	 13251 25294
10486	0	0	Ki67+	 13256 25205
10487	0	0	Ki67+	 13259 25006
10488	0	0	Ki67+	 13268 25319
10489	0	0	Ki67+	 13270 24626
10490	0	0	Ki67+	 13273 25356
10491	0	0	Ki67+	 13308 24891
10492	0	0	Ki67+	 13340 24874
10493	0	0	Ki67+	 13343 25129
10494	0	0	Ki67+	 13353 24712
10495	0	0	Ki67+	 13353 25371
10496	0	0	Ki67+	 13385 24895
10497	0	0	Ki67+	 13406 24983
10498	0	0	Ki67+	 13420 24676
10499	0	0	Ki67+	 13420 25147
10500	0	0	Ki67+	 13436 25073
10501	0	0	Ki67+	 13440 25305
10502	0	0	Ki67+	 13445 25090
10503	0	0	Ki67+	 13460 24955
10504	0	0	Ki67+	 13471 25247
10505	0	0	Ki67+	 13478 24800
10506	0	0	Ki67+	 13520 24845
10507	0	0	Ki67+	 13523 24788
10508	0	0	Ki67+	 13540 24783
10509	0	0	Ki67+	 13555 24659
10510	0	0	Ki67+	 13607 24764
10511	0	0	Ki67+	 13612 24742
10512	0	0	Ki67+	 13626 24826
10513	0	0	Ki67+	 13631 24751
10514	0	0	Ki67+	 13649 24630
10515	0	0	Ki67+	 13652 24991
10516	0	0	Ki67+	 13652 25056
10517	0	0	Ki67+	 13655 24830
10518	0	0	Ki67+	 13666 24689
10519	0	0	Ki67+	 13695 24979
10520	0	0	Ki67+	 13711 24835
10521	0	0	Ki67+	 13732 25362
10522	0	0	Ki67+	 13759 25300
10523	0	0	Ki67+	 13766 24653
10524	0	0	Ki67+	 13770 24875
10525	0	0	Ki67+	 13789 24655
10526	0	0	Ki67+	 13804 24938
10527	0	0	Ki67+	 13804 25363
10528	0	0	Ki67+	 13813 24635
10529	0	0	Ki67+	 13830 24861
10530	0	0	Ki67+	 13105 25700
10531	0	0	Ki67+	 13109 25689
10532	0	0	Ki67+	 13120 25689
10533	0	0	Ki67+	 13132 25377
10534	0	0	Ki67+	 13139 25533
10535	0	0	Ki67+	 13151 25668
10536	0	0	Ki67+	 13156 25421
10537	0	0	Ki67+	 13168 25629
10538	0	0	Ki67+	 13178 26169
10539	0	0	Ki67+	 13210 25570
10540	0	0	Ki67+	 13213 25641
10541	0	0	Ki67+	 13223 25709
10542	0	0	Ki67+	 13225 25944
10543	0	0	Ki67+	 13230 25854
10544	0	0	Ki67+	 13230 26168
10545	0	0	Ki67+	 13237 25801
10546	0	0	Ki67+	 13241 25995
10547	0	0	Ki67+	 13242 25849
10548	0	0	Ki67+	 13245 25391
10549	0	0	Ki67+	 13248 25674
10550	0	0	Ki67+	 13250 26027
10551	0	0	Ki67+	 13254 25414
10552	0	0	Ki67+	 13266 25991
10553	0	0	Ki67+	 13267 25600
10554	0	0	Ki67+	 13268 26054
10555	0	0	Ki67+	 13269 25588
10556	0	0	Ki67+	 13270 25532
10557	0	0	Ki67+	 13274 25553
10558	0	0	Ki67+	 13274 25960
10559	0	0	Ki67+	 13276 25835
10560	0	0	Ki67+	 13277 26000
10561	0	0	Ki67+	 13285 25828
10562	0	0	Ki67+	 13286 25387
10563	0	0	Ki67+	 13286 25406
10564	0	0	Ki67+	 13289 25461
10565	0	0	Ki67+	 13289 25478
10566	0	0	Ki67+	 13294 25812
10567	0	0	Ki67+	 13301 26141
10568	0	0	Ki67+	 13308 25903
10569	0	0	Ki67+	 13310 25426
10570	0	0	Ki67+	 13337 26135
10571	0	0	Ki67+	 13345 25889
10572	0	0	Ki67+	 13347 26086
10573	0	0	Ki67+	 13350 25673
10574	0	0	Ki67+	 13350 25686
10575	0	0	Ki67+	 13364 25948
10576	0	0	Ki67+	 13365 25990
10577	0	0	Ki67+	 13367 26173
10578	0	0	Ki67+	 13369 25863
10579	0	0	Ki67+	 13378 25448
10580	0	0	Ki67+	 13381 25410
10581	0	0	Ki67+	 13381 26144
10582	0	0	Ki67+	 13393 25920
10583	0	0	Ki67+	 13396 25994
10584	0	0	Ki67+	 13417 25857
10585	0	0	Ki67+	 13479 25815
10586	0	0	Ki67+	 13496 26110
10587	0	0	Ki67+	 13499 25851
10588	0	0	Ki67+	 13500 26157
10589	0	0	Ki67+	 13539 25399
10590	0	0	Ki67+	 13579 25793
10591	0	0	Ki67+	 13620 25790
10592	0	0	Ki67+	 13636 26121
10593	0	0	Ki67+	 13643 25657
10594	0	0	Ki67+	 13696 25704
10595	0	0	Ki67+	 13716 25821
10596	0	0	Ki67+	 13725 26078
10597	0	0	Ki67+	 13733 26068
10598	0	0	Ki67+	 13738 25514
10599	0	0	Ki67+	 13760 25474
10600	0	0	Ki67+	 13763 26060
10601	0	0	Ki67+	 13774 26076
10602	0	0	Ki67+	 13802 25397
10603	0	0	Ki67+	 13839 26009
10604	0	0	Ki67+	 13859 25379
10605	0	0	Ki67+	 13868 25773
10606	0	0	Ki67+	 13887 25643
10607	0	0	Ki67+	 13895 26164
10608	0	0	Ki67+	 13114 26485
10609	0	0	Ki67+	 13138 26217
10610	0	0	Ki67+	 13138 26230
10611	0	0	Ki67+	 13139 26474
10612	0	0	Ki67+	 13148 26457
10613	0	0	Ki67+	 13199 26402
10614	0	0	Ki67+	 13201 26188
10615	0	0	Ki67+	 13225 26906
10616	0	0	Ki67+	 13233 26364
10617	0	0	Ki67+	 13240 26476
10618	0	0	Ki67+	 13246 26599
10619	0	0	Ki67+	 13264 26200
10620	0	0	Ki67+	 13264 26314
10621	0	0	Ki67+	 13266 26896
10622	0	0	Ki67+	 13268 26866
10623	0	0	Ki67+	 13281 26224
10624	0	0	Ki67+	 13283 26386
10625	0	0	Ki67+	 13285 26826
10626	0	0	Ki67+	 13296 26831
10627	0	0	Ki67+	 13298 26859
10628	0	0	Ki67+	 13304 26730
10629	0	0	Ki67+	 13312 26846
10630	0	0	Ki67+	 13315 26800
10631	0	0	Ki67+	 13319 26255
10632	0	0	Ki67+	 13325 26577
10633	0	0	Ki67+	 13332 26257
10634	0	0	Ki67+	 13333 26736
10635	0	0	Ki67+	 13341 26808
10636	0	0	Ki67+	 13352 26689
10637	0	0	Ki67+	 13361 26480
10638	0	0	Ki67+	 13362 26695
10639	0	0	Ki67+	 13365 26535
10640	0	0	Ki67+	 13368 26922
10641	0	0	Ki67+	 13372 26196
10642	0	0	Ki67+	 13375 26726
10643	0	0	Ki67+	 13380 26620
10644	0	0	Ki67+	 13380 26639
10645	0	0	Ki67+	 13406 26489
10646	0	0	Ki67+	 13409 26549
10647	0	0	Ki67+	 13413 26445
10648	0	0	Ki67+	 13414 26666
10649	0	0	Ki67+	 13422 26504
10650	0	0	Ki67+	 13424 26350
10651	0	0	Ki67+	 13434 26534
10652	0	0	Ki67+	 13441 26583
10653	0	0	Ki67+	 13456 26550
10654	0	0	Ki67+	 13461 26942
10655	0	0	Ki67+	 13468 26908
10656	0	0	Ki67+	 13473 26210
10657	0	0	Ki67+	 13480 26710
10658	0	0	Ki67+	 13482 26265
10659	0	0	Ki67+	 13492 26501
10660	0	0	Ki67+	 13495 26294
10661	0	0	Ki67+	 13497 26384
10662	0	0	Ki67+	 13503 26776
10663	0	0	Ki67+	 13503 26809
10664	0	0	Ki67+	 13510 26187
10665	0	0	Ki67+	 13519 26678
10666	0	0	Ki67+	 13520 26523
10667	0	0	Ki67+	 13526 26226
10668	0	0	Ki67+	 13529 26479
10669	0	0	Ki67+	 13531 26237
10670	0	0	Ki67+	 13538 26809
10671	0	0	Ki67+	 13539 26316
10672	0	0	Ki67+	 13542 26689
10673	0	0	Ki67+	 13551 26951
10674	0	0	Ki67+	 13557 26416
10675	0	0	Ki67+	 13604 26540
10676	0	0	Ki67+	 13647 26871
10677	0	0	Ki67+	 13656 26916
10678	0	0	Ki67+	 13681 26849
10679	0	0	Ki67+	 13685 26810
10680	0	0	Ki67+	 13688 26381
10681	0	0	Ki67+	 13690 26757
10682	0	0	Ki67+	 13690 26789
10683	0	0	Ki67+	 13691 26819
10684	0	0	Ki67+	 13700 26508
10685	0	0	Ki67+	 13700 26645
10686	0	0	Ki67+	 13701 26779
10687	0	0	Ki67+	 13704 26598
10688	0	0	Ki67+	 13706 26418
10689	0	0	Ki67+	 13711 26721
10690	0	0	Ki67+	 13731 26526
10691	0	0	Ki67+	 13742 26630
10692	0	0	Ki67+	 13770 26899
10693	0	0	Ki67+	 13771 26245
10694	0	0	Ki67+	 13777 26911
10695	0	0	Ki67+	 13790 26633
10696	0	0	Ki67+	 13801 26963
10697	0	0	Ki67+	 13816 26916
10698	0	0	Ki67+	 13850 26764
10699	0	0	Ki67+	 13854 26416
10700	0	0	Ki67+	 13860 26539
10701	0	0	Ki67+	 13870 26553
10702	0	0	Ki67+	 13885 26529
10703	0	0	Ki67+	 13890 26771
10704	0	0	Ki67+	 13112 27437
10705	0	0	Ki67+	 13114 27473
10706	0	0	Ki67+	 13122 27255
10707	0	0	Ki67+	 13130 26980
10708	0	0	Ki67+	 13135 27516
10709	0	0	Ki67+	 13138 27197
10710	0	0	Ki67+	 13141 27216
10711	0	0	Ki67+	 13141 27267
10712	0	0	Ki67+	 13150 27418
10713	0	0	Ki67+	 13165 27289
10714	0	0	Ki67+	 13166 27570
10715	0	0	Ki67+	 13178 27247
10716	0	0	Ki67+	 13181 27403
10717	0	0	Ki67+	 13191 27145
10718	0	0	Ki67+	 13194 27492
10719	0	0	Ki67+	 13207 27155
10720	0	0	Ki67+	 13219 27191
10721	0	0	Ki67+	 13223 27468
10722	0	0	Ki67+	 13249 27394
10723	0	0	Ki67+	 13269 27402
10724	0	0	Ki67+	 13277 27087
10725	0	0	Ki67+	 13282 27178
10726	0	0	Ki67+	 13301 27174
10727	0	0	Ki67+	 13304 27117
10728	0	0	Ki67+	 13336 27473
10729	0	0	Ki67+	 13358 27011
10730	0	0	Ki67+	 13362 27180
10731	0	0	Ki67+	 13362 27303
10732	0	0	Ki67+	 13365 27041
10733	0	0	Ki67+	 13379 27089
10734	0	0	Ki67+	 13407 27063
10735	0	0	Ki67+	 13434 26994
10736	0	0	Ki67+	 13436 27037
10737	0	0	Ki67+	 13442 27175
10738	0	0	Ki67+	 13453 27176
10739	0	0	Ki67+	 13459 27165
10740	0	0	Ki67+	 13486 27085
10741	0	0	Ki67+	 13501 27188
10742	0	0	Ki67+	 13501 27500
10743	0	0	Ki67+	 13502 27608
10744	0	0	Ki67+	 13506 27221
10745	0	0	Ki67+	 13508 27590
10746	0	0	Ki67+	 13526 27651
10747	0	0	Ki67+	 13533 27760
10748	0	0	Ki67+	 13555 27186
10749	0	0	Ki67+	 13568 27189
10750	0	0	Ki67+	 13592 27357
10751	0	0	Ki67+	 13595 27117
10752	0	0	Ki67+	 13603 27242
10753	0	0	Ki67+	 13617 27246
10754	0	0	Ki67+	 13622 27387
10755	0	0	Ki67+	 13630 27042
10756	0	0	Ki67+	 13635 27270
10757	0	0	Ki67+	 13646 27195
10758	0	0	Ki67+	 13652 27164
10759	0	0	Ki67+	 13654 27103
10760	0	0	Ki67+	 13654 27595
10761	0	0	Ki67+	 13667 27773
10762	0	0	Ki67+	 13670 27369
10763	0	0	Ki67+	 13674 27424
10764	0	0	Ki67+	 13674 27644
10765	0	0	Ki67+	 13674 27667
10766	0	0	Ki67+	 13676 27743
10767	0	0	Ki67+	 13678 27626
10768	0	0	Ki67+	 13680 27147
10769	0	0	Ki67+	 13684 27577
10770	0	0	Ki67+	 13688 27236
10771	0	0	Ki67+	 13689 27255
10772	0	0	Ki67+	 13693 27372
10773	0	0	Ki67+	 13694 27544
10774	0	0	Ki67+	 13696 27199
10775	0	0	Ki67+	 13697 27465
10776	0	0	Ki67+	 13699 27227
10777	0	0	Ki67+	 13700 27310
10778	0	0	Ki67+	 13701 27414
10779	0	0	Ki67+	 13703 27522
10780	0	0	Ki67+	 13705 27336
10781	0	0	Ki67+	 13710 27012
10782	0	0	Ki67+	 13748 27108
10783	0	0	Ki67+	 13750 27203
10784	0	0	Ki67+	 13760 27010
10785	0	0	Ki67+	 13771 27750
10786	0	0	Ki67+	 13772 27128
10787	0	0	Ki67+	 13780 27281
10788	0	0	Ki67+	 13809 27066
10789	0	0	Ki67+	 13816 27625
10790	0	0	Ki67+	 13834 27261
10791	0	0	Ki67+	 13842 27510
10792	0	0	Ki67+	 13850 27032
10793	0	0	Ki67+	 13857 27103
10794	0	0	Ki67+	 13857 27702
10795	0	0	Ki67+	 13864 27414
10796	0	0	Ki67+	 13877 27007
10797	0	0	Ki67+	 13881 27264
10798	0	0	Ki67+	 13885 27747
10799	0	0	Ki67+	 13889 27177
10800	0	0	Ki67+	 13893 27154
10801	0	0	Ki67+	 13894 27365
10802	0	0	Ki67+	 13896 27774
10803	0	0	Ki67+	 13897 27024
10804	0	0	Ki67+	 13899 27010
10805	0	0	Ki67+	 13900 27759
10806	0	0	Ki67+	 13903 27171
10807	0	0	Ki67+	 13126 28220
10808	0	0	Ki67+	 13159 28225
10809	0	0	Ki67+	 13169 28131
10810	0	0	Ki67+	 13214 28403
10811	0	0	Ki67+	 13224 28278
10812	0	0	Ki67+	 13244 28369
10813	0	0	Ki67+	 13274 28138
10814	0	0	Ki67+	 13290 28430
10815	0	0	Ki67+	 13293 27964
10816	0	0	Ki67+	 13295 28011
10817	0	0	Ki67+	 13299 28326
10818	0	0	Ki67+	 13305 28032
10819	0	0	Ki67+	 13323 27951
10820	0	0	Ki67+	 13333 28468
10821	0	0	Ki67+	 13343 27825
10822	0	0	Ki67+	 13345 27874
10823	0	0	Ki67+	 13356 28170
10824	0	0	Ki67+	 13372 28085
10825	0	0	Ki67+	 13377 28190
10826	0	0	Ki67+	 13386 28128
10827	0	0	Ki67+	 13415 28214
10828	0	0	Ki67+	 13433 28189
10829	0	0	Ki67+	 13485 28151
10830	0	0	Ki67+	 13485 28338
10831	0	0	Ki67+	 13488 28270
10832	0	0	Ki67+	 13497 27790
10833	0	0	Ki67+	 13503 28119
10834	0	0	Ki67+	 13507 28249
10835	0	0	Ki67+	 13521 28193
10836	0	0	Ki67+	 13526 28245
10837	0	0	Ki67+	 13550 28223
10838	0	0	Ki67+	 13552 28199
10839	0	0	Ki67+	 13556 28266
10840	0	0	Ki67+	 13565 28542
10841	0	0	Ki67+	 13576 27787
10842	0	0	Ki67+	 13579 28255
10843	0	0	Ki67+	 13581 28296
10844	0	0	Ki67+	 13587 28328
10845	0	0	Ki67+	 13598 27914
10846	0	0	Ki67+	 13609 27919
10847	0	0	Ki67+	 13610 28488
10848	0	0	Ki67+	 13617 27832
10849	0	0	Ki67+	 13629 27904
10850	0	0	Ki67+	 13633 28448
10851	0	0	Ki67+	 13641 28124
10852	0	0	Ki67+	 13643 27816
10853	0	0	Ki67+	 13647 28460
10854	0	0	Ki67+	 13690 28022
10855	0	0	Ki67+	 13697 27936
10856	0	0	Ki67+	 13708 27804
10857	0	0	Ki67+	 13738 27849
10858	0	0	Ki67+	 13754 27957
10859	0	0	Ki67+	 13778 28501
10860	0	0	Ki67+	 13798 28435
10861	0	0	Ki67+	 13801 28149
10862	0	0	Ki67+	 13818 28500
10863	0	0	Ki67+	 13819 27804
10864	0	0	Ki67+	 13836 28399
10865	0	0	Ki67+	 13843 28414
10866	0	0	Ki67+	 13853 27893
10867	0	0	Ki67+	 13858 28546
10868	0	0	Ki67+	 13870 28478
10869	0	0	Ki67+	 13875 28529
10870	0	0	Ki67+	 13882 27875
10871	0	0	Ki67+	 13882 27994
10872	0	0	Ki67+	 13882 28232
10873	0	0	Ki67+	 13883 27841
10874	0	0	Ki67+	 13887 27830
10875	0	0	Ki67+	 13888 27790
10876	0	0	Ki67+	 13897 27912
10877	0	0	Ki67+	 13114 29102
10878	0	0	Ki67+	 13131 29111
10879	0	0	Ki67+	 13137 29015
10880	0	0	Ki67+	 13142 29199
10881	0	0	Ki67+	 13149 29139
10882	0	0	Ki67+	 13170 29058
10883	0	0	Ki67+	 13173 28964
10884	0	0	Ki67+	 13185 29080
10885	0	0	Ki67+	 13186 29134
10886	0	0	Ki67+	 13186 29160
10887	0	0	Ki67+	 13189 29010
10888	0	0	Ki67+	 13200 29307
10889	0	0	Ki67+	 13204 29050
10890	0	0	Ki67+	 13205 28762
10891	0	0	Ki67+	 13217 29063
10892	0	0	Ki67+	 13224 28919
10893	0	0	Ki67+	 13224 29193
10894	0	0	Ki67+	 13240 29135
10895	0	0	Ki67+	 13257 29267
10896	0	0	Ki67+	 13262 28898
10897	0	0	Ki67+	 13264 28942
10898	0	0	Ki67+	 13276 28850
10899	0	0	Ki67+	 13276 29070
10900	0	0	Ki67+	 13281 29182
10901	0	0	Ki67+	 13289 29035
10902	0	0	Ki67+	 13299 28748
10903	0	0	Ki67+	 13307 29151
10904	0	0	Ki67+	 13315 29130
10905	0	0	Ki67+	 13317 28821
10906	0	0	Ki67+	 13325 29255
10907	0	0	Ki67+	 13336 28908
10908	0	0	Ki67+	 13337 29279
10909	0	0	Ki67+	 13343 29148
10910	0	0	Ki67+	 13347 29257
10911	0	0	Ki67+	 13351 29280
10912	0	0	Ki67+	 13362 29292
10913	0	0	Ki67+	 13370 29015
10914	0	0	Ki67+	 13384 29044
10915	0	0	Ki67+	 13392 29054
10916	0	0	Ki67+	 13415 29012
10917	0	0	Ki67+	 13443 28914
10918	0	0	Ki67+	 13455 29094
10919	0	0	Ki67+	 13460 28717
10920	0	0	Ki67+	 13477 29071
10921	0	0	Ki67+	 13482 29115
10922	0	0	Ki67+	 13489 29095
10923	0	0	Ki67+	 13491 29031
10924	0	0	Ki67+	 13525 29100
10925	0	0	Ki67+	 13528 28597
10926	0	0	Ki67+	 13557 29189
10927	0	0	Ki67+	 13605 28843
10928	0	0	Ki67+	 13617 28784
10929	0	0	Ki67+	 13620 28578
10930	0	0	Ki67+	 13634 28649
10931	0	0	Ki67+	 13656 28674
10932	0	0	Ki67+	 13661 28710
10933	0	0	Ki67+	 13661 28890
10934	0	0	Ki67+	 13693 28820
10935	0	0	Ki67+	 13694 28861
10936	0	0	Ki67+	 13725 28908
10937	0	0	Ki67+	 13725 29316
10938	0	0	Ki67+	 13751 29273
10939	0	0	Ki67+	 13756 28711
10940	0	0	Ki67+	 13756 29042
10941	0	0	Ki67+	 13758 29240
10942	0	0	Ki67+	 13766 28603
10943	0	0	Ki67+	 13770 28694
10944	0	0	Ki67+	 13770 28849
10945	0	0	Ki67+	 13770 29103
10946	0	0	Ki67+	 13772 28720
10947	0	0	Ki67+	 13777 28639
10948	0	0	Ki67+	 13782 29330
10949	0	0	Ki67+	 13786 29082
10950	0	0	Ki67+	 13792 28664
10951	0	0	Ki67+	 13793 28742
10952	0	0	Ki67+	 13798 29097
10953	0	0	Ki67+	 13799 29184
10954	0	0	Ki67+	 13826 29119
10955	0	0	Ki67+	 13832 28904
10956	0	0	Ki67+	 13838 28673
10957	0	0	Ki67+	 13842 29255
10958	0	0	Ki67+	 13843 29218
10959	0	0	Ki67+	 13848 29337
10960	0	0	Ki67+	 13854 29177
10961	0	0	Ki67+	 13860 29297
10962	0	0	Ki67+	 13879 29363
10963	0	0	Ki67+	 13887 28651
10964	0	0	Ki67+	 13889 29229
10965	0	0	Ki67+	 13891 29118
10966	0	0	Ki67+	 13138 29429
10967	0	0	Ki67+	 13158 30029
10968	0	0	Ki67+	 13160 29806
10969	0	0	Ki67+	 13173 29773
10970	0	0	Ki67+	 13184 29781
10971	0	0	Ki67+	 13219 29884
10972	0	0	Ki67+	 13239 29580
10973	0	0	Ki67+	 13250 30003
10974	0	0	Ki67+	 13279 29541
10975	0	0	Ki67+	 13332 29475
10976	0	0	Ki67+	 13378 29984
10977	0	0	Ki67+	 13408 29864
10978	0	0	Ki67+	 13409 29841
10979	0	0	Ki67+	 13412 29801
10980	0	0	Ki67+	 13434 29871
10981	0	0	Ki67+	 13485 29403
10982	0	0	Ki67+	 13487 30011
10983	0	0	Ki67+	 13528 29784
10984	0	0	Ki67+	 13576 29887
10985	0	0	Ki67+	 13586 29396
10986	0	0	Ki67+	 13596 30090
10987	0	0	Ki67+	 13616 29455
10988	0	0	Ki67+	 13631 30039
10989	0	0	Ki67+	 13633 29493
10990	0	0	Ki67+	 13650 30073
10991	0	0	Ki67+	 13678 29547
10992	0	0	Ki67+	 13711 30067
10993	0	0	Ki67+	 13740 29723
10994	0	0	Ki67+	 13769 29911
10995	0	0	Ki67+	 13773 29597
10996	0	0	Ki67+	 13791 29408
10997	0	0	Ki67+	 13794 29389
10998	0	0	Ki67+	 13798 29584
10999	0	0	Ki67+	 13814 29718
11000	0	0	Ki67+	 13817 29655
11001	0	0	Ki67+	 13821 29748
11002	0	0	Ki67+	 13831 29396
11003	0	0	Ki67+	 13842 29468
11004	0	0	Ki67+	 13874 29451
11005	0	0	Ki67+	 13875 29646
11006	0	0	Ki67+	 13882 29711
11007	0	0	Ki67+	 13883 29638
11008	0	0	Ki67+	 13887 29449
11009	0	0	Ki67+	 13105 30463
11010	0	0	Ki67+	 13121 30561
11011	0	0	Ki67+	 13125 30263
11012	0	0	Ki67+	 13125 30571
11013	0	0	Ki67+	 13154 30665
11014	0	0	Ki67+	 13162 30513
11015	0	0	Ki67+	 13171 30547
11016	0	0	Ki67+	 13190 30516
11017	0	0	Ki67+	 13191 30680
11018	0	0	Ki67+	 13194 30550
11019	0	0	Ki67+	 13196 30494
11020	0	0	Ki67+	 13217 30445
11021	0	0	Ki67+	 13246 30931
11022	0	0	Ki67+	 13247 30335
11023	0	0	Ki67+	 13255 30316
11024	0	0	Ki67+	 13287 30317
11025	0	0	Ki67+	 13379 30204
11026	0	0	Ki67+	 13424 30740
11027	0	0	Ki67+	 13441 30747
11028	0	0	Ki67+	 13446 30883
11029	0	0	Ki67+	 13492 30323
11030	0	0	Ki67+	 13513 30343
11031	0	0	Ki67+	 13552 30400
11032	0	0	Ki67+	 13553 30808
11033	0	0	Ki67+	 13561 30711
11034	0	0	Ki67+	 13563 30576
11035	0	0	Ki67+	 13581 30797
11036	0	0	Ki67+	 13592 30636
11037	0	0	Ki67+	 13618 30200
11038	0	0	Ki67+	 13626 30225
11039	0	0	Ki67+	 13632 30841
11040	0	0	Ki67+	 13638 30766
11041	0	0	Ki67+	 13646 30253
11042	0	0	Ki67+	 13653 30759
11043	0	0	Ki67+	 13665 30517
11044	0	0	Ki67+	 13672 30830
11045	0	0	Ki67+	 13701 30747
11046	0	0	Ki67+	 13712 30385
11047	0	0	Ki67+	 13737 30778
11048	0	0	Ki67+	 13738 30666
11049	0	0	Ki67+	 13741 30766
11050	0	0	Ki67+	 13744 30320
11051	0	0	Ki67+	 13773 30656
11052	0	0	Ki67+	 13788 30823
11053	0	0	Ki67+	 13796 30235
11054	0	0	Ki67+	 13796 30707
11055	0	0	Ki67+	 13800 30199
11056	0	0	Ki67+	 13806 30734
11057	0	0	Ki67+	 13809 30658
11058	0	0	Ki67+	 13829 30311
11059	0	0	Ki67+	 13832 30666
11060	0	0	Ki67+	 13833 30956
11061	0	0	Ki67+	 13836 30545
11062	0	0	Ki67+	 13879 30749
11063	0	0	Ki67+	 13884 30707
11064	0	0	Ki67+	 13899 30585
11065	0	0	Ki67+	 13899 30910
11066	0	0	Ki67+	 13112 31395
11067	0	0	Ki67+	 13120 31192
11068	0	0	Ki67+	 13123 31206
11069	0	0	Ki67+	 13128 31275
11070	0	0	Ki67+	 13133 31618
11071	0	0	Ki67+	 13139 31285
11072	0	0	Ki67+	 13148 31508
11073	0	0	Ki67+	 13174 31441
11074	0	0	Ki67+	 13198 31745
11075	0	0	Ki67+	 13259 31229
11076	0	0	Ki67+	 13284 31518
11077	0	0	Ki67+	 13285 31264
11078	0	0	Ki67+	 13302 31690
11079	0	0	Ki67+	 13309 31269
11080	0	0	Ki67+	 13310 31113
11081	0	0	Ki67+	 13329 31267
11082	0	0	Ki67+	 13352 31312
11083	0	0	Ki67+	 13352 31326
11084	0	0	Ki67+	 13375 31092
11085	0	0	Ki67+	 13409 31283
11086	0	0	Ki67+	 13437 31085
11087	0	0	Ki67+	 13474 31138
11088	0	0	Ki67+	 13496 31208
11089	0	0	Ki67+	 13506 31454
11090	0	0	Ki67+	 13513 31161
11091	0	0	Ki67+	 13520 31639
11092	0	0	Ki67+	 13548 31748
11093	0	0	Ki67+	 13568 31603
11094	0	0	Ki67+	 13585 31240
11095	0	0	Ki67+	 13608 31194
11096	0	0	Ki67+	 13618 31769
11097	0	0	Ki67+	 13628 31698
11098	0	0	Ki67+	 13645 31424
11099	0	0	Ki67+	 13648 31242
11100	0	0	Ki67+	 13660 31671
11101	0	0	Ki67+	 13661 31453
11102	0	0	Ki67+	 13662 30992
11103	0	0	Ki67+	 13663 31731
11104	0	0	Ki67+	 13664 31524
11105	0	0	Ki67+	 13666 31078
11106	0	0	Ki67+	 13669 31484
11107	0	0	Ki67+	 13677 31455
11108	0	0	Ki67+	 13685 31638
11109	0	0	Ki67+	 13686 31735
11110	0	0	Ki67+	 13688 31662
11111	0	0	Ki67+	 13694 31609
11112	0	0	Ki67+	 13702 31224
11113	0	0	Ki67+	 13703 31096
11114	0	0	Ki67+	 13705 31409
11115	0	0	Ki67+	 13713 31052
11116	0	0	Ki67+	 13713 31635
11117	0	0	Ki67+	 13714 31753
11118	0	0	Ki67+	 13721 31616
11119	0	0	Ki67+	 13722 31662
11120	0	0	Ki67+	 13727 31032
11121	0	0	Ki67+	 13730 31737
11122	0	0	Ki67+	 13736 31044
11123	0	0	Ki67+	 13736 31666
11124	0	0	Ki67+	 13737 31624
11125	0	0	Ki67+	 13742 31557
11126	0	0	Ki67+	 13748 31764
11127	0	0	Ki67+	 13753 31694
11128	0	0	Ki67+	 13754 31306
11129	0	0	Ki67+	 13755 31596
11130	0	0	Ki67+	 13760 31637
11131	0	0	Ki67+	 13761 31669
11132	0	0	Ki67+	 13762 31741
11133	0	0	Ki67+	 13770 31712
11134	0	0	Ki67+	 13773 31394
11135	0	0	Ki67+	 13774 31588
11136	0	0	Ki67+	 13780 31642
11137	0	0	Ki67+	 13782 31368
11138	0	0	Ki67+	 13799 31616
11139	0	0	Ki67+	 13805 30984
11140	0	0	Ki67+	 13813 31031
11141	0	0	Ki67+	 13824 31672
11142	0	0	Ki67+	 13831 30992
11143	0	0	Ki67+	 13832 31414
11144	0	0	Ki67+	 13835 31753
11145	0	0	Ki67+	 13841 31662
11146	0	0	Ki67+	 13846 31001
11147	0	0	Ki67+	 13860 30997
11148	0	0	Ki67+	 13866 31415
11149	0	0	Ki67+	 13877 31694
11150	0	0	Ki67+	 13883 31359
11151	0	0	Ki67+	 13884 31714
11152	0	0	Ki67+	 13895 31214
11153	0	0	Ki67+	 13900 31371
11154	0	0	Ki67+	 13117 32070
11155	0	0	Ki67+	 13121 32051
11156	0	0	Ki67+	 13159 31999
11157	0	0	Ki67+	 13160 32027
11158	0	0	Ki67+	 13184 32441
11159	0	0	Ki67+	 13189 32061
11160	0	0	Ki67+	 13241 31987
11161	0	0	Ki67+	 13242 32467
11162	0	0	Ki67+	 13243 32159
11163	0	0	Ki67+	 13243 32454
11164	0	0	Ki67+	 13247 31832
11165	0	0	Ki67+	 13295 32031
11166	0	0	Ki67+	 13317 32081
11167	0	0	Ki67+	 13323 32442
11168	0	0	Ki67+	 13337 32400
11169	0	0	Ki67+	 13355 32441
11170	0	0	Ki67+	 13361 32432
11171	0	0	Ki67+	 13370 32517
11172	0	0	Ki67+	 13371 32568
11173	0	0	Ki67+	 13420 32086
11174	0	0	Ki67+	 13431 32341
11175	0	0	Ki67+	 13439 32250
11176	0	0	Ki67+	 13466 31955
11177	0	0	Ki67+	 13484 32364
11178	0	0	Ki67+	 13492 32167
11179	0	0	Ki67+	 13538 32363
11180	0	0	Ki67+	 13543 32380
11181	0	0	Ki67+	 13543 32534
11182	0	0	Ki67+	 13575 32013
11183	0	0	Ki67+	 13587 31982
11184	0	0	Ki67+	 13589 31926
11185	0	0	Ki67+	 13594 32574
11186	0	0	Ki67+	 13601 32104
11187	0	0	Ki67+	 13602 32133
11188	0	0	Ki67+	 13606 31952
11189	0	0	Ki67+	 13622 31893
11190	0	0	Ki67+	 13628 31970
11191	0	0	Ki67+	 13635 32145
11192	0	0	Ki67+	 13644 31933
11193	0	0	Ki67+	 13647 32146
11194	0	0	Ki67+	 13648 31875
11195	0	0	Ki67+	 13672 32272
11196	0	0	Ki67+	 13682 32386
11197	0	0	Ki67+	 13711 32149
11198	0	0	Ki67+	 13713 32372
11199	0	0	Ki67+	 13744 32091
11200	0	0	Ki67+	 13776 31790
11201	0	0	Ki67+	 13779 32454
11202	0	0	Ki67+	 13793 32467
11203	0	0	Ki67+	 13818 32505
11204	0	0	Ki67+	 13827 32474
11205	0	0	Ki67+	 13105 33213
11206	0	0	Ki67+	 13114 33229
11207	0	0	Ki67+	 13115 33259
11208	0	0	Ki67+	 13120 33105
11209	0	0	Ki67+	 13121 32651
11210	0	0	Ki67+	 13125 33016
11211	0	0	Ki67+	 13155 33179
11212	0	0	Ki67+	 13172 33032
11213	0	0	Ki67+	 13176 32661
11214	0	0	Ki67+	 13176 33218
11215	0	0	Ki67+	 13178 32650
11216	0	0	Ki67+	 13186 33305
11217	0	0	Ki67+	 13197 33368
11218	0	0	Ki67+	 13222 32721
11219	0	0	Ki67+	 13224 33318
11220	0	0	Ki67+	 13234 33250
11221	0	0	Ki67+	 13235 32840
11222	0	0	Ki67+	 13247 33291
11223	0	0	Ki67+	 13248 33331
11224	0	0	Ki67+	 13256 33063
11225	0	0	Ki67+	 13262 33313
11226	0	0	Ki67+	 13270 33054
11227	0	0	Ki67+	 13274 33071
11228	0	0	Ki67+	 13275 32730
11229	0	0	Ki67+	 13275 33294
11230	0	0	Ki67+	 13277 33311
11231	0	0	Ki67+	 13280 32892
11232	0	0	Ki67+	 13284 32874
11233	0	0	Ki67+	 13287 32907
11234	0	0	Ki67+	 13289 32646
11235	0	0	Ki67+	 13309 33363
11236	0	0	Ki67+	 13310 32941
11237	0	0	Ki67+	 13338 32835
11238	0	0	Ki67+	 13380 33106
11239	0	0	Ki67+	 13381 33247
11240	0	0	Ki67+	 13398 33360
11241	0	0	Ki67+	 13408 33212
11242	0	0	Ki67+	 13433 33241
11243	0	0	Ki67+	 13443 33311
11244	0	0	Ki67+	 13467 33223
11245	0	0	Ki67+	 13480 33220
11246	0	0	Ki67+	 13480 33308
11247	0	0	Ki67+	 13503 33349
11248	0	0	Ki67+	 13510 33217
11249	0	0	Ki67+	 13518 32672
11250	0	0	Ki67+	 13550 32765
11251	0	0	Ki67+	 13554 32748
11252	0	0	Ki67+	 13557 32801
11253	0	0	Ki67+	 13561 32708
11254	0	0	Ki67+	 13561 32788
11255	0	0	Ki67+	 13568 32921
11256	0	0	Ki67+	 13571 32618
11257	0	0	Ki67+	 13579 32946
11258	0	0	Ki67+	 13641 32901
11259	0	0	Ki67+	 13703 32968
11260	0	0	Ki67+	 13708 32676
11261	0	0	Ki67+	 13741 32960
11262	0	0	Ki67+	 13773 33035
11263	0	0	Ki67+	 13776 32591
11264	0	0	Ki67+	 13794 33309
11265	0	0	Ki67+	 13801 32656
11266	0	0	Ki67+	 13801 33057
11267	0	0	Ki67+	 13807 33137
11268	0	0	Ki67+	 13815 32631
11269	0	0	Ki67+	 13816 32666
11270	0	0	Ki67+	 13820 33156
11271	0	0	Ki67+	 13824 33120
11272	0	0	Ki67+	 13851 32780
11273	0	0	Ki67+	 13853 32736
11274	0	0	Ki67+	 13857 32997
11275	0	0	Ki67+	 13865 32990
11276	0	0	Ki67+	 13866 32808
11277	0	0	Ki67+	 13875 33002
11278	0	0	Ki67+	 13878 32827
11279	0	0	Ki67+	 13881 32703
11280	0	0	Ki67+	 13882 32596
11281	0	0	Ki67+	 13885 33194
11282	0	0	Ki67+	 13891 32701
11283	0	0	Ki67+	 13893 32876
11284	0	0	Ki67+	 13895 32795
11285	0	0	Ki67+	 13896 32832
11286	0	0	Ki67+	 13109 33476
11287	0	0	Ki67+	 13110 33896
11288	0	0	Ki67+	 13111 33554
11289	0	0	Ki67+	 13112 33933
11290	0	0	Ki67+	 13116 33515
11291	0	0	Ki67+	 13116 33833
11292	0	0	Ki67+	 13121 33684
11293	0	0	Ki67+	 13125 33887
11294	0	0	Ki67+	 13141 33426
11295	0	0	Ki67+	 13142 33508
11296	0	0	Ki67+	 13156 33914
11297	0	0	Ki67+	 13158 33437
11298	0	0	Ki67+	 13159 33670
11299	0	0	Ki67+	 13160 34145
11300	0	0	Ki67+	 13162 33498
11301	0	0	Ki67+	 13166 33456
11302	0	0	Ki67+	 13169 33388
11303	0	0	Ki67+	 13173 33924
11304	0	0	Ki67+	 13175 33910
11305	0	0	Ki67+	 13182 34048
11306	0	0	Ki67+	 13183 33486
11307	0	0	Ki67+	 13189 33735
11308	0	0	Ki67+	 13192 33405
11309	0	0	Ki67+	 13195 33469
11310	0	0	Ki67+	 13198 33455
11311	0	0	Ki67+	 13201 33949
11312	0	0	Ki67+	 13208 33757
11313	0	0	Ki67+	 13212 33397
11314	0	0	Ki67+	 13215 34073
11315	0	0	Ki67+	 13218 33808
11316	0	0	Ki67+	 13220 33624
11317	0	0	Ki67+	 13225 33648
11318	0	0	Ki67+	 13226 33821
11319	0	0	Ki67+	 13231 33893
11320	0	0	Ki67+	 13243 33423
11321	0	0	Ki67+	 13249 33380
11322	0	0	Ki67+	 13249 33409
11323	0	0	Ki67+	 13261 33545
11324	0	0	Ki67+	 13295 33954
11325	0	0	Ki67+	 13308 33492
11326	0	0	Ki67+	 13308 33525
11327	0	0	Ki67+	 13319 33634
11328	0	0	Ki67+	 13323 33451
11329	0	0	Ki67+	 13323 33486
11330	0	0	Ki67+	 13329 33665
11331	0	0	Ki67+	 13334 33414
11332	0	0	Ki67+	 13343 33526
11333	0	0	Ki67+	 13365 33624
11334	0	0	Ki67+	 13366 33454
11335	0	0	Ki67+	 13368 33499
11336	0	0	Ki67+	 13370 33537
11337	0	0	Ki67+	 13376 33483
11338	0	0	Ki67+	 13382 33519
11339	0	0	Ki67+	 13382 33635
11340	0	0	Ki67+	 13388 33682
11341	0	0	Ki67+	 13400 33476
11342	0	0	Ki67+	 13409 33700
11343	0	0	Ki67+	 13413 33410
11344	0	0	Ki67+	 13418 33441
11345	0	0	Ki67+	 13424 33681
11346	0	0	Ki67+	 13426 34105
11347	0	0	Ki67+	 13432 33463
11348	0	0	Ki67+	 13441 33685
11349	0	0	Ki67+	 13444 33727
11350	0	0	Ki67+	 13447 33712
11351	0	0	Ki67+	 13460 33723
11352	0	0	Ki67+	 13460 33748
11353	0	0	Ki67+	 13471 33480
11354	0	0	Ki67+	 13537 33802
11355	0	0	Ki67+	 13564 33950
11356	0	0	Ki67+	 13571 33911
11357	0	0	Ki67+	 13596 33941
11358	0	0	Ki67+	 13602 33798
11359	0	0	Ki67+	 13608 33555
11360	0	0	Ki67+	 13612 33575
11361	0	0	Ki67+	 13625 33888
11362	0	0	Ki67+	 13639 33823
11363	0	0	Ki67+	 13679 33650
11364	0	0	Ki67+	 13697 33912
11365	0	0	Ki67+	 13752 33794
11366	0	0	Ki67+	 13777 33828
11367	0	0	Ki67+	 13809 33479
11368	0	0	Ki67+	 13843 33954
11369	0	0	Ki67+	 13870 33769
11370	0	0	Ki67+	 13881 33473
11371	0	0	Ki67+	 13896 33458
11372	0	0	Ki67+	 13898 33901
11373	0	0	Ki67+	 13903 34083
11374	0	0	Ki67+	 13106 34187
11375	0	0	Ki67+	 13121 34968
11376	0	0	Ki67+	 13123 34950
11377	0	0	Ki67+	 13138 34469
11378	0	0	Ki67+	 13151 34212
11379	0	0	Ki67+	 13170 34445
11380	0	0	Ki67+	 13172 34214
11381	0	0	Ki67+	 13189 34914
11382	0	0	Ki67+	 13214 34267
11383	0	0	Ki67+	 13216 34886
11384	0	0	Ki67+	 13229 34932
11385	0	0	Ki67+	 13232 34894
11386	0	0	Ki67+	 13235 34350
11387	0	0	Ki67+	 13247 34657
11388	0	0	Ki67+	 13275 34941
11389	0	0	Ki67+	 13316 34806
11390	0	0	Ki67+	 13359 34256
11391	0	0	Ki67+	 13398 34256
11392	0	0	Ki67+	 13402 34189
11393	0	0	Ki67+	 13482 34465
11394	0	0	Ki67+	 13488 34764
11395	0	0	Ki67+	 13496 34418
11396	0	0	Ki67+	 13505 34393
11397	0	0	Ki67+	 13534 34877
11398	0	0	Ki67+	 13539 34377
11399	0	0	Ki67+	 13574 34367
11400	0	0	Ki67+	 13605 34372
11401	0	0	Ki67+	 13630 34405
11402	0	0	Ki67+	 13645 34428
11403	0	0	Ki67+	 13645 34452
11404	0	0	Ki67+	 13655 34487
11405	0	0	Ki67+	 13693 34928
11406	0	0	Ki67+	 13725 34737
11407	0	0	Ki67+	 13760 34254
11408	0	0	Ki67+	 13778 34193
11409	0	0	Ki67+	 13781 34575
11410	0	0	Ki67+	 13791 34654
11411	0	0	Ki67+	 13797 34845
11412	0	0	Ki67+	 13798 34675
11413	0	0	Ki67+	 13804 34525
11414	0	0	Ki67+	 13825 34725
11415	0	0	Ki67+	 13836 34569
11416	0	0	Ki67+	 13106 35427
11417	0	0	Ki67+	 13111 35132
11418	0	0	Ki67+	 13112 35474
11419	0	0	Ki67+	 13128 35421
11420	0	0	Ki67+	 13134 34978
11421	0	0	Ki67+	 13142 35392
11422	0	0	Ki67+	 13148 35094
11423	0	0	Ki67+	 13152 35520
11424	0	0	Ki67+	 13160 35085
11425	0	0	Ki67+	 13168 35316
11426	0	0	Ki67+	 13169 35385
11427	0	0	Ki67+	 13192 35366
11428	0	0	Ki67+	 13194 35560
11429	0	0	Ki67+	 13197 35483
11430	0	0	Ki67+	 13213 35079
11431	0	0	Ki67+	 13221 35536
11432	0	0	Ki67+	 13228 35069
11433	0	0	Ki67+	 13237 35083
11434	0	0	Ki67+	 13239 35126
11435	0	0	Ki67+	 13284 35662
11436	0	0	Ki67+	 13301 35651
11437	0	0	Ki67+	 13308 35483
11438	0	0	Ki67+	 13308 35696
11439	0	0	Ki67+	 13309 35130
11440	0	0	Ki67+	 13323 35533
11441	0	0	Ki67+	 13336 35668
11442	0	0	Ki67+	 13337 35465
11443	0	0	Ki67+	 13338 35038
11444	0	0	Ki67+	 13338 35089
11445	0	0	Ki67+	 13345 35069
11446	0	0	Ki67+	 13349 35636
11447	0	0	Ki67+	 13353 35095
11448	0	0	Ki67+	 13353 35516
11449	0	0	Ki67+	 13355 35052
11450	0	0	Ki67+	 13362 35241
11451	0	0	Ki67+	 13363 35680
11452	0	0	Ki67+	 13375 35684
11453	0	0	Ki67+	 13376 35707
11454	0	0	Ki67+	 13382 35259
11455	0	0	Ki67+	 13409 35159
11456	0	0	Ki67+	 13411 35238
11457	0	0	Ki67+	 13415 35210
11458	0	0	Ki67+	 13416 35094
11459	0	0	Ki67+	 13421 35197
11460	0	0	Ki67+	 13422 35297
11461	0	0	Ki67+	 13428 35365
11462	0	0	Ki67+	 13432 35286
11463	0	0	Ki67+	 13437 35207
11464	0	0	Ki67+	 13442 35356
11465	0	0	Ki67+	 13449 35179
11466	0	0	Ki67+	 13458 35308
11467	0	0	Ki67+	 13459 35190
11468	0	0	Ki67+	 13462 35352
11469	0	0	Ki67+	 13465 35264
11470	0	0	Ki67+	 13468 35388
11471	0	0	Ki67+	 13470 35298
11472	0	0	Ki67+	 13474 35355
11473	0	0	Ki67+	 13477 35252
11474	0	0	Ki67+	 13478 35622
11475	0	0	Ki67+	 13481 35272
11476	0	0	Ki67+	 13485 35397
11477	0	0	Ki67+	 13486 35427
11478	0	0	Ki67+	 13488 35364
11479	0	0	Ki67+	 13492 35347
11480	0	0	Ki67+	 13498 35417
11481	0	0	Ki67+	 13500 35384
11482	0	0	Ki67+	 13506 35351
11483	0	0	Ki67+	 13532 35770
11484	0	0	Ki67+	 13552 35393
11485	0	0	Ki67+	 13661 35387
11486	0	0	Ki67+	 13672 35400
11487	0	0	Ki67+	 13693 35430
11488	0	0	Ki67+	 13701 35490
11489	0	0	Ki67+	 13704 35417
11490	0	0	Ki67+	 13707 35616
11491	0	0	Ki67+	 13720 35694
11492	0	0	Ki67+	 13729 35705
11493	0	0	Ki67+	 13738 35305
11494	0	0	Ki67+	 13742 35498
11495	0	0	Ki67+	 13779 35533
11496	0	0	Ki67+	 13795 35525
11497	0	0	Ki67+	 13844 35558
11498	0	0	Ki67+	 13860 35733
11499	0	0	Ki67+	 13884 35640
11500	0	0	Ki67+	 13897 35648
11501	0	0	Ki67+	 13122 36029
11502	0	0	Ki67+	 13131 36042
11503	0	0	Ki67+	 13133 35866
11504	0	0	Ki67+	 13154 35872
11505	0	0	Ki67+	 13155 36133
11506	0	0	Ki67+	 13158 35969
11507	0	0	Ki67+	 13160 36160
11508	0	0	Ki67+	 13171 35987
11509	0	0	Ki67+	 13181 36179
11510	0	0	Ki67+	 13181 36271
11511	0	0	Ki67+	 13187 35907
11512	0	0	Ki67+	 13191 36022
11513	0	0	Ki67+	 13194 36305
11514	0	0	Ki67+	 13199 35849
11515	0	0	Ki67+	 13199 35863
11516	0	0	Ki67+	 13207 35883
11517	0	0	Ki67+	 13211 36309
11518	0	0	Ki67+	 13215 35836
11519	0	0	Ki67+	 13217 36472
11520	0	0	Ki67+	 13222 35901
11521	0	0	Ki67+	 13228 36336
11522	0	0	Ki67+	 13228 36463
11523	0	0	Ki67+	 13231 36185
11524	0	0	Ki67+	 13232 36309
11525	0	0	Ki67+	 13234 35851
11526	0	0	Ki67+	 13234 36031
11527	0	0	Ki67+	 13237 36329
11528	0	0	Ki67+	 13243 35810
11529	0	0	Ki67+	 13243 36367
11530	0	0	Ki67+	 13243 36385
11531	0	0	Ki67+	 13244 36395
11532	0	0	Ki67+	 13256 36566
11533	0	0	Ki67+	 13257 36374
11534	0	0	Ki67+	 13261 36526
11535	0	0	Ki67+	 13266 36475
11536	0	0	Ki67+	 13267 36392
11537	0	0	Ki67+	 13277 36148
11538	0	0	Ki67+	 13280 36407
11539	0	0	Ki67+	 13288 35883
11540	0	0	Ki67+	 13290 36389
11541	0	0	Ki67+	 13294 36571
11542	0	0	Ki67+	 13298 36426
11543	0	0	Ki67+	 13300 36515
11544	0	0	Ki67+	 13302 36395
11545	0	0	Ki67+	 13310 35890
11546	0	0	Ki67+	 13318 36130
11547	0	0	Ki67+	 13325 36147
11548	0	0	Ki67+	 13327 36074
11549	0	0	Ki67+	 13329 36407
11550	0	0	Ki67+	 13343 35912
11551	0	0	Ki67+	 13359 36059
11552	0	0	Ki67+	 13370 36413
11553	0	0	Ki67+	 13388 36420
11554	0	0	Ki67+	 13391 36546
11555	0	0	Ki67+	 13414 36198
11556	0	0	Ki67+	 13423 36359
11557	0	0	Ki67+	 13425 36521
11558	0	0	Ki67+	 13431 36100
11559	0	0	Ki67+	 13432 36434
11560	0	0	Ki67+	 13434 36451
11561	0	0	Ki67+	 13436 36138
11562	0	0	Ki67+	 13437 36025
11563	0	0	Ki67+	 13439 35778
11564	0	0	Ki67+	 13445 35806
11565	0	0	Ki67+	 13452 36117
11566	0	0	Ki67+	 13454 36084
11567	0	0	Ki67+	 13467 35900
11568	0	0	Ki67+	 13487 35826
11569	0	0	Ki67+	 13503 36520
11570	0	0	Ki67+	 13521 36566
11571	0	0	Ki67+	 13526 35801
11572	0	0	Ki67+	 13530 35784
11573	0	0	Ki67+	 13549 35797
11574	0	0	Ki67+	 13555 35824
11575	0	0	Ki67+	 13566 35866
11576	0	0	Ki67+	 13576 35832
11577	0	0	Ki67+	 13582 35795
11578	0	0	Ki67+	 13582 35848
11579	0	0	Ki67+	 13588 36178
11580	0	0	Ki67+	 13589 35893
11581	0	0	Ki67+	 13609 35880
11582	0	0	Ki67+	 13616 35869
11583	0	0	Ki67+	 13649 35924
11584	0	0	Ki67+	 13654 35898
11585	0	0	Ki67+	 13663 35915
11586	0	0	Ki67+	 13668 35948
11587	0	0	Ki67+	 13691 35950
11588	0	0	Ki67+	 13697 35975
11589	0	0	Ki67+	 13701 35936
11590	0	0	Ki67+	 13703 36374
11591	0	0	Ki67+	 13723 35983
11592	0	0	Ki67+	 13750 36099
11593	0	0	Ki67+	 13774 36229
11594	0	0	Ki67+	 13781 36001
11595	0	0	Ki67+	 13788 35993
11596	0	0	Ki67+	 13809 36436
11597	0	0	Ki67+	 13816 36213
11598	0	0	Ki67+	 13827 36018
11599	0	0	Ki67+	 13832 35980
11600	0	0	Ki67+	 13848 35984
11601	0	0	Ki67+	 13864 36018
11602	0	0	Ki67+	 13869 36151
11603	0	0	Ki67+	 13870 36535
11604	0	0	Ki67+	 13878 36375
11605	0	0	Ki67+	 13881 36558
11606	0	0	Ki67+	 13885 36392
11607	0	0	Ki67+	 13887 35987
11608	0	0	Ki67+	 13890 35880
11609	0	0	Ki67+	 13898 36380
11610	0	0	Ki67+	 13902 36013
11611	0	0	Ki67+	 13903 36003
11612	0	0	Ki67+	 13116 36812
11613	0	0	Ki67+	 13121 36838
11614	0	0	Ki67+	 13133 36795
11615	0	0	Ki67+	 13139 37052
11616	0	0	Ki67+	 13145 36973
11617	0	0	Ki67+	 13164 36784
11618	0	0	Ki67+	 13172 36813
11619	0	0	Ki67+	 13184 36652
11620	0	0	Ki67+	 13253 36608
11621	0	0	Ki67+	 13256 36817
11622	0	0	Ki67+	 13271 36848
11623	0	0	Ki67+	 13281 36797
11624	0	0	Ki67+	 13285 36753
11625	0	0	Ki67+	 13285 36878
11626	0	0	Ki67+	 13300 36771
11627	0	0	Ki67+	 13306 36733
11628	0	0	Ki67+	 13317 36639
11629	0	0	Ki67+	 13329 36689
11630	0	0	Ki67+	 13341 36719
11631	0	0	Ki67+	 13446 37334
11632	0	0	Ki67+	 13477 37201
11633	0	0	Ki67+	 13537 36611
11634	0	0	Ki67+	 13537 37196
11635	0	0	Ki67+	 13547 37150
11636	0	0	Ki67+	 13548 36593
11637	0	0	Ki67+	 13565 36768
11638	0	0	Ki67+	 13566 37095
11639	0	0	Ki67+	 13576 37073
11640	0	0	Ki67+	 13580 36855
11641	0	0	Ki67+	 13581 36781
11642	0	0	Ki67+	 13584 36771
11643	0	0	Ki67+	 13591 36934
11644	0	0	Ki67+	 13594 36837
11645	0	0	Ki67+	 13605 36860
11646	0	0	Ki67+	 13609 36792
11647	0	0	Ki67+	 13614 36774
11648	0	0	Ki67+	 13635 36746
11649	0	0	Ki67+	 13640 36731
11650	0	0	Ki67+	 13671 36715
11651	0	0	Ki67+	 13671 36946
11652	0	0	Ki67+	 13676 36676
11653	0	0	Ki67+	 13679 36687
11654	0	0	Ki67+	 13701 36733
11655	0	0	Ki67+	 13705 36898
11656	0	0	Ki67+	 13709 36697
11657	0	0	Ki67+	 13710 36839
11658	0	0	Ki67+	 13714 36823
11659	0	0	Ki67+	 13731 36583
11660	0	0	Ki67+	 13738 36855
11661	0	0	Ki67+	 13740 37173
11662	0	0	Ki67+	 13745 36826
11663	0	0	Ki67+	 13747 36791
11664	0	0	Ki67+	 13756 36781
11665	0	0	Ki67+	 13760 36813
11666	0	0	Ki67+	 13765 37133
11667	0	0	Ki67+	 13770 36986
11668	0	0	Ki67+	 13781 37072
11669	0	0	Ki67+	 13784 36942
11670	0	0	Ki67+	 13812 36883
11671	0	0	Ki67+	 13817 37151
11672	0	0	Ki67+	 13831 36942
11673	0	0	Ki67+	 13839 36819
11674	0	0	Ki67+	 13842 37125
11675	0	0	Ki67+	 13862 36925
11676	0	0	Ki67+	 13865 36958
11677	0	0	Ki67+	 13884 37148
11678	0	0	Ki67+	 13898 36585
11679	0	0	Ki67+	 13900 36876
11680	0	0	Ki67+	 13285 37946
11681	0	0	Ki67+	 13505 38172
11682	0	0	Ki67+	 13676 37821
11683	0	0	Ki67+	 13739 37943
11684	0	0	Ki67+	 13828 37994
11685	0	0	Ki67+	 13838 38175
11686	0	0	Ki67+	 13847 38125
11687	0	0	Ki67+	 13856 37996
11688	0	0	Ki67+	 13863 38155
11689	0	0	Ki67+	 13872 38023
11690	0	0	Ki67+	 13882 37916
11691	0	0	Ki67+	 13898 38042
11692	0	0	Ki67+	 13901 38023
11693	0	0	Ki67+	 13124 38974
11694	0	0	Ki67+	 13126 38697
11695	0	0	Ki67+	 13131 38382
11696	0	0	Ki67+	 13142 38793
11697	0	0	Ki67+	 13144 38732
11698	0	0	Ki67+	 13144 38842
11699	0	0	Ki67+	 13154 38657
11700	0	0	Ki67+	 13158 38340
11701	0	0	Ki67+	 13162 38390
11702	0	0	Ki67+	 13165 38253
11703	0	0	Ki67+	 13174 38432
11704	0	0	Ki67+	 13174 38840
11705	0	0	Ki67+	 13181 38385
11706	0	0	Ki67+	 13181 38668
11707	0	0	Ki67+	 13186 38351
11708	0	0	Ki67+	 13189 38904
11709	0	0	Ki67+	 13195 38442
11710	0	0	Ki67+	 13229 38669
11711	0	0	Ki67+	 13234 38350
11712	0	0	Ki67+	 13237 38421
11713	0	0	Ki67+	 13263 38667
11714	0	0	Ki67+	 13277 38966
11715	0	0	Ki67+	 13282 38903
11716	0	0	Ki67+	 13355 38656
11717	0	0	Ki67+	 13363 38950
11718	0	0	Ki67+	 13437 38934
11719	0	0	Ki67+	 13438 38457
11720	0	0	Ki67+	 13447 38486
11721	0	0	Ki67+	 13453 38780
11722	0	0	Ki67+	 13456 38233
11723	0	0	Ki67+	 13459 38740
11724	0	0	Ki67+	 13466 38572
11725	0	0	Ki67+	 13472 38266
11726	0	0	Ki67+	 13476 38660
11727	0	0	Ki67+	 13500 38429
11728	0	0	Ki67+	 13500 38553
11729	0	0	Ki67+	 13516 38553
11730	0	0	Ki67+	 13527 38228
11731	0	0	Ki67+	 13553 38214
11732	0	0	Ki67+	 13559 38544
11733	0	0	Ki67+	 13567 38732
11734	0	0	Ki67+	 13581 38657
11735	0	0	Ki67+	 13585 38697
11736	0	0	Ki67+	 13645 38855
11737	0	0	Ki67+	 13647 38592
11738	0	0	Ki67+	 13659 38798
11739	0	0	Ki67+	 13662 38688
11740	0	0	Ki67+	 13679 38649
11741	0	0	Ki67+	 13681 38505
11742	0	0	Ki67+	 13699 38548
11743	0	0	Ki67+	 13728 38541
11744	0	0	Ki67+	 13728 38557
11745	0	0	Ki67+	 13733 38523
11746	0	0	Ki67+	 13735 38483
11747	0	0	Ki67+	 13747 38446
11748	0	0	Ki67+	 13762 38276
11749	0	0	Ki67+	 13769 38349
11750	0	0	Ki67+	 13782 38244
11751	0	0	Ki67+	 13787 38306
11752	0	0	Ki67+	 13807 38279
11753	0	0	Ki67+	 13815 38247
11754	0	0	Ki67+	 13830 38217
11755	0	0	Ki67+	 13833 38336
11756	0	0	Ki67+	 13837 38202
11757	0	0	Ki67+	 13861 38369
11758	0	0	Ki67+	 13870 38574
11759	0	0	Ki67+	 13897 38570
11760	0	0	Ki67+	 13122 38994
11761	0	0	Ki67+	 13128 39695
11762	0	0	Ki67+	 13216 39150
11763	0	0	Ki67+	 13273 39101
11764	0	0	Ki67+	 13288 39742
11765	0	0	Ki67+	 13294 39101
11766	0	0	Ki67+	 13305 39084
11767	0	0	Ki67+	 13333 39734
11768	0	0	Ki67+	 13341 39031
11769	0	0	Ki67+	 13361 38999
11770	0	0	Ki67+	 13495 39233
11771	0	0	Ki67+	 13651 39644
11772	0	0	Ki67+	 13860 39639
11773	0	0	Ki67+	 13111 40508
11774	0	0	Ki67+	 13121 40175
11775	0	0	Ki67+	 13127 40392
11776	0	0	Ki67+	 13131 40341
11777	0	0	Ki67+	 13134 40407
11778	0	0	Ki67+	 13141 40477
11779	0	0	Ki67+	 13153 40555
11780	0	0	Ki67+	 13158 40373
11781	0	0	Ki67+	 13164 39810
11782	0	0	Ki67+	 13164 40481
11783	0	0	Ki67+	 13180 40478
11784	0	0	Ki67+	 13180 40524
11785	0	0	Ki67+	 13185 40502
11786	0	0	Ki67+	 13186 40225
11787	0	0	Ki67+	 13193 39802
11788	0	0	Ki67+	 13199 40228
11789	0	0	Ki67+	 13204 39875
11790	0	0	Ki67+	 13219 39988
11791	0	0	Ki67+	 13221 40276
11792	0	0	Ki67+	 13221 40317
11793	0	0	Ki67+	 13229 39873
11794	0	0	Ki67+	 13230 40449
11795	0	0	Ki67+	 13259 40120
11796	0	0	Ki67+	 13267 40182
11797	0	0	Ki67+	 13270 40249
11798	0	0	Ki67+	 13274 40197
11799	0	0	Ki67+	 13280 40130
11800	0	0	Ki67+	 13283 40446
11801	0	0	Ki67+	 13287 40498
11802	0	0	Ki67+	 13294 40239
11803	0	0	Ki67+	 13295 39986
11804	0	0	Ki67+	 13298 40404
11805	0	0	Ki67+	 13298 40528
11806	0	0	Ki67+	 13305 40382
11807	0	0	Ki67+	 13316 40252
11808	0	0	Ki67+	 13325 39876
11809	0	0	Ki67+	 13328 40510
11810	0	0	Ki67+	 13336 40376
11811	0	0	Ki67+	 13339 40097
11812	0	0	Ki67+	 13350 40401
11813	0	0	Ki67+	 13366 40425
11814	0	0	Ki67+	 13377 40332
11815	0	0	Ki67+	 13381 40314
11816	0	0	Ki67+	 13395 40397
11817	0	0	Ki67+	 13422 40328
11818	0	0	Ki67+	 13424 40273
11819	0	0	Ki67+	 13438 40263
11820	0	0	Ki67+	 13454 40336
11821	0	0	Ki67+	 13465 40371
11822	0	0	Ki67+	 13467 39932
11823	0	0	Ki67+	 13470 40250
11824	0	0	Ki67+	 13572 40214
11825	0	0	Ki67+	 13598 40051
11826	0	0	Ki67+	 13602 40164
11827	0	0	Ki67+	 13608 40048
11828	0	0	Ki67+	 13616 40037
11829	0	0	Ki67+	 13622 40573
11830	0	0	Ki67+	 13624 40177
11831	0	0	Ki67+	 13638 40140
11832	0	0	Ki67+	 13644 40548
11833	0	0	Ki67+	 13647 40122
11834	0	0	Ki67+	 13657 40120
11835	0	0	Ki67+	 13658 40549
11836	0	0	Ki67+	 13660 40108
11837	0	0	Ki67+	 13666 39953
11838	0	0	Ki67+	 13667 40503
11839	0	0	Ki67+	 13668 40564
11840	0	0	Ki67+	 13675 40107
11841	0	0	Ki67+	 13680 39913
11842	0	0	Ki67+	 13686 40311
11843	0	0	Ki67+	 13688 40533
11844	0	0	Ki67+	 13691 40072
11845	0	0	Ki67+	 13700 40526
11846	0	0	Ki67+	 13716 40049
11847	0	0	Ki67+	 13725 40281
11848	0	0	Ki67+	 13727 40170
11849	0	0	Ki67+	 13727 40466
11850	0	0	Ki67+	 13728 40495
11851	0	0	Ki67+	 13730 40270
11852	0	0	Ki67+	 13731 40019
11853	0	0	Ki67+	 13735 39957
11854	0	0	Ki67+	 13740 40165
11855	0	0	Ki67+	 13750 40488
11856	0	0	Ki67+	 13754 39993
11857	0	0	Ki67+	 13759 40442
11858	0	0	Ki67+	 13761 40015
11859	0	0	Ki67+	 13765 40491
11860	0	0	Ki67+	 13771 40408
11861	0	0	Ki67+	 13773 40030
11862	0	0	Ki67+	 13777 39995
11863	0	0	Ki67+	 13784 40197
11864	0	0	Ki67+	 13790 40090
11865	0	0	Ki67+	 13794 40432
11866	0	0	Ki67+	 13803 40467
11867	0	0	Ki67+	 13809 40318
11868	0	0	Ki67+	 13810 40515
11869	0	0	Ki67+	 13814 40412
11870	0	0	Ki67+	 13814 40555
11871	0	0	Ki67+	 13816 40068
11872	0	0	Ki67+	 13818 39975
11873	0	0	Ki67+	 13825 39954
11874	0	0	Ki67+	 13844 39928
11875	0	0	Ki67+	 13849 40399
11876	0	0	Ki67+	 13851 39898
11877	0	0	Ki67+	 13855 40041
11878	0	0	Ki67+	 13861 40022
11879	0	0	Ki67+	 13864 40134
11880	0	0	Ki67+	 13868 40311
11881	0	0	Ki67+	 13869 39983
11882	0	0	Ki67+	 13871 40441
11883	0	0	Ki67+	 13877 40340
11884	0	0	Ki67+	 13880 40063
11885	0	0	Ki67+	 13887 39943
11886	0	0	Ki67+	 13890 40227
11887	0	0	Ki67+	 13892 40491
11888	0	0	Ki67+	 13894 39935
11889	0	0	Ki67+	 13897 40074
11890	0	0	Ki67+	 13113 41001
11891	0	0	Ki67+	 13124 40936
11892	0	0	Ki67+	 13129 40860
11893	0	0	Ki67+	 13134 40901
11894	0	0	Ki67+	 13141 40817
11895	0	0	Ki67+	 13141 40843
11896	0	0	Ki67+	 13142 40889
11897	0	0	Ki67+	 13143 40649
11898	0	0	Ki67+	 13155 40609
11899	0	0	Ki67+	 13156 40684
11900	0	0	Ki67+	 13160 40714
11901	0	0	Ki67+	 13171 40719
11902	0	0	Ki67+	 13173 40826
11903	0	0	Ki67+	 13184 40748
11904	0	0	Ki67+	 13187 40850
11905	0	0	Ki67+	 13210 40998
11906	0	0	Ki67+	 13217 40987
11907	0	0	Ki67+	 13224 40694
11908	0	0	Ki67+	 13231 41013
11909	0	0	Ki67+	 13275 40828
11910	0	0	Ki67+	 13281 40856
11911	0	0	Ki67+	 13333 41123
11912	0	0	Ki67+	 13337 41283
11913	0	0	Ki67+	 13369 41157
11914	0	0	Ki67+	 13371 41050
11915	0	0	Ki67+	 13382 40756
11916	0	0	Ki67+	 13386 41062
11917	0	0	Ki67+	 13386 41137
11918	0	0	Ki67+	 13388 40671
11919	0	0	Ki67+	 13389 40737
11920	0	0	Ki67+	 13507 40841
11921	0	0	Ki67+	 13525 40807
11922	0	0	Ki67+	 13549 41329
11923	0	0	Ki67+	 13557 40884
11924	0	0	Ki67+	 13580 40855
11925	0	0	Ki67+	 13597 41134
11926	0	0	Ki67+	 13606 40678
11927	0	0	Ki67+	 13621 40653
11928	0	0	Ki67+	 13624 40630
11929	0	0	Ki67+	 13625 40860
11930	0	0	Ki67+	 13629 40783
11931	0	0	Ki67+	 13637 40910
11932	0	0	Ki67+	 13653 40628
11933	0	0	Ki67+	 13659 40652
11934	0	0	Ki67+	 13661 41166
11935	0	0	Ki67+	 13663 40618
11936	0	0	Ki67+	 13670 40628
11937	0	0	Ki67+	 13679 41215
11938	0	0	Ki67+	 13680 41334
11939	0	0	Ki67+	 13683 40583
11940	0	0	Ki67+	 13683 41349
11941	0	0	Ki67+	 13691 41002
11942	0	0	Ki67+	 13699 40825
11943	0	0	Ki67+	 13719 40981
11944	0	0	Ki67+	 13721 40880
11945	0	0	Ki67+	 13725 40860
11946	0	0	Ki67+	 13727 40779
11947	0	0	Ki67+	 13727 41070
11948	0	0	Ki67+	 13734 40771
11949	0	0	Ki67+	 13735 40903
11950	0	0	Ki67+	 13744 40979
11951	0	0	Ki67+	 13745 40677
11952	0	0	Ki67+	 13746 40769
11953	0	0	Ki67+	 13747 40806
11954	0	0	Ki67+	 13751 41081
11955	0	0	Ki67+	 13759 40913
11956	0	0	Ki67+	 13760 40881
11957	0	0	Ki67+	 13765 40798
11958	0	0	Ki67+	 13766 40756
11959	0	0	Ki67+	 13770 40952
11960	0	0	Ki67+	 13776 40969
11961	0	0	Ki67+	 13791 40584
11962	0	0	Ki67+	 13814 40883
11963	0	0	Ki67+	 13822 40701
11964	0	0	Ki67+	 13828 40717
11965	0	0	Ki67+	 13830 40681
11966	0	0	Ki67+	 13843 40736
11967	0	0	Ki67+	 13843 40756
11968	0	0	Ki67+	 13850 40945
11969	0	0	Ki67+	 13855 40582
11970	0	0	Ki67+	 13856 40637
11971	0	0	Ki67+	 13856 40693
11972	0	0	Ki67+	 13873 40991
11973	0	0	Ki67+	 13876 40680
11974	0	0	Ki67+	 13876 40813
11975	0	0	Ki67+	 13877 40769
11976	0	0	Ki67+	 13888 40645
11977	0	0	Ki67+	 13106 42137
11978	0	0	Ki67+	 13186 41846
11979	0	0	Ki67+	 13226 41939
11980	0	0	Ki67+	 13270 41921
11981	0	0	Ki67+	 13274 42053
11982	0	0	Ki67+	 13291 41700
11983	0	0	Ki67+	 13297 41935
11984	0	0	Ki67+	 13304 41525
11985	0	0	Ki67+	 13320 41882
11986	0	0	Ki67+	 13342 42095
11987	0	0	Ki67+	 13388 41663
11988	0	0	Ki67+	 13405 42148
11989	0	0	Ki67+	 13415 42136
11990	0	0	Ki67+	 13563 42162
11991	0	0	Ki67+	 13596 42084
11992	0	0	Ki67+	 13629 41876
11993	0	0	Ki67+	 13631 42167
11994	0	0	Ki67+	 13632 42078
11995	0	0	Ki67+	 13643 42079
11996	0	0	Ki67+	 13646 41877
11997	0	0	Ki67+	 13647 41997
11998	0	0	Ki67+	 13651 42158
11999	0	0	Ki67+	 13654 42090
12000	0	0	Ki67+	 13658 42139
12001	0	0	Ki67+	 13691 42040
12002	0	0	Ki67+	 13710 42031
12003	0	0	Ki67+	 13721 42076
12004	0	0	Ki67+	 13725 41536
12005	0	0	Ki67+	 13752 42032
12006	0	0	Ki67+	 13754 41616
12007	0	0	Ki67+	 13817 41572
12008	0	0	Ki67+	 13850 42102
12009	0	0	Ki67+	 13859 41809
12010	0	0	Ki67+	 13860 41966
12011	0	0	Ki67+	 13869 41538
12012	0	0	Ki67+	 13893 41679
12013	0	0	Ki67+	 13108 42774
12014	0	0	Ki67+	 13112 42568
12015	0	0	Ki67+	 13142 42550
12016	0	0	Ki67+	 13152 42967
12017	0	0	Ki67+	 13167 42556
12018	0	0	Ki67+	 13191 42593
12019	0	0	Ki67+	 13195 42603
12020	0	0	Ki67+	 13228 42571
12021	0	0	Ki67+	 13237 42586
12022	0	0	Ki67+	 13246 42562
12023	0	0	Ki67+	 13274 42636
12024	0	0	Ki67+	 13284 42636
12025	0	0	Ki67+	 13295 42227
12026	0	0	Ki67+	 13319 42616
12027	0	0	Ki67+	 13327 42592
12028	0	0	Ki67+	 13330 42630
12029	0	0	Ki67+	 13346 42253
12030	0	0	Ki67+	 13346 42597
12031	0	0	Ki67+	 13348 42655
12032	0	0	Ki67+	 13358 42767
12033	0	0	Ki67+	 13361 42694
12034	0	0	Ki67+	 13365 42780
12035	0	0	Ki67+	 13383 42819
12036	0	0	Ki67+	 13397 42668
12037	0	0	Ki67+	 13402 42729
12038	0	0	Ki67+	 13403 42771
12039	0	0	Ki67+	 13410 42812
12040	0	0	Ki67+	 13421 42689
12041	0	0	Ki67+	 13433 42746
12042	0	0	Ki67+	 13440 42715
12043	0	0	Ki67+	 13447 42779
12044	0	0	Ki67+	 13453 42233
12045	0	0	Ki67+	 13460 42595
12046	0	0	Ki67+	 13469 42761
12047	0	0	Ki67+	 13473 42829
12048	0	0	Ki67+	 13480 42744
12049	0	0	Ki67+	 13500 42854
12050	0	0	Ki67+	 13501 42696
12051	0	0	Ki67+	 13511 42843
12052	0	0	Ki67+	 13524 42464
12053	0	0	Ki67+	 13527 42708
12054	0	0	Ki67+	 13534 42183
12055	0	0	Ki67+	 13537 42742
12056	0	0	Ki67+	 13538 42813
12057	0	0	Ki67+	 13538 42880
12058	0	0	Ki67+	 13549 42816
12059	0	0	Ki67+	 13552 42200
12060	0	0	Ki67+	 13556 42799
12061	0	0	Ki67+	 13586 42842
12062	0	0	Ki67+	 13598 42841
12063	0	0	Ki67+	 13603 42863
12064	0	0	Ki67+	 13605 42950
12065	0	0	Ki67+	 13610 42810
12066	0	0	Ki67+	 13614 42860
12067	0	0	Ki67+	 13616 42896
12068	0	0	Ki67+	 13629 42876
12069	0	0	Ki67+	 13673 42850
12070	0	0	Ki67+	 13700 42404
12071	0	0	Ki67+	 13716 42691
12072	0	0	Ki67+	 13746 42720
12073	0	0	Ki67+	 13761 42650
12074	0	0	Ki67+	 13806 42813
12075	0	0	Ki67+	 13825 42814
12076	0	0	Ki67+	 13887 42435
12077	0	0	Ki67+	 13126 43050
12078	0	0	Ki67+	 13126 43117
12079	0	0	Ki67+	 13126 43308
12080	0	0	Ki67+	 13126 43669
12081	0	0	Ki67+	 13128 43263
12082	0	0	Ki67+	 13129 43711
12083	0	0	Ki67+	 13132 43108
12084	0	0	Ki67+	 13136 43253
12085	0	0	Ki67+	 13142 43297
12086	0	0	Ki67+	 13142 43473
12087	0	0	Ki67+	 13151 43766
12088	0	0	Ki67+	 13153 43505
12089	0	0	Ki67+	 13162 43474
12090	0	0	Ki67+	 13169 43233
12091	0	0	Ki67+	 13173 43484
12092	0	0	Ki67+	 13181 43494
12093	0	0	Ki67+	 13187 43337
12094	0	0	Ki67+	 13188 43027
12095	0	0	Ki67+	 13189 43116
12096	0	0	Ki67+	 13190 42997
12097	0	0	Ki67+	 13191 43286
12098	0	0	Ki67+	 13201 43227
12099	0	0	Ki67+	 13201 43524
12100	0	0	Ki67+	 13206 43075
12101	0	0	Ki67+	 13209 43499
12102	0	0	Ki67+	 13226 43230
12103	0	0	Ki67+	 13231 43112
12104	0	0	Ki67+	 13238 43038
12105	0	0	Ki67+	 13238 43323
12106	0	0	Ki67+	 13246 43309
12107	0	0	Ki67+	 13251 43530
12108	0	0	Ki67+	 13252 43516
12109	0	0	Ki67+	 13255 43244
12110	0	0	Ki67+	 13256 43140
12111	0	0	Ki67+	 13257 43304
12112	0	0	Ki67+	 13263 43123
12113	0	0	Ki67+	 13275 43486
12114	0	0	Ki67+	 13291 43270
12115	0	0	Ki67+	 13298 43509
12116	0	0	Ki67+	 13305 43537
12117	0	0	Ki67+	 13308 43096
12118	0	0	Ki67+	 13310 43202
12119	0	0	Ki67+	 13311 43131
12120	0	0	Ki67+	 13311 43247
12121	0	0	Ki67+	 13315 43286
12122	0	0	Ki67+	 13315 43341
12123	0	0	Ki67+	 13334 43120
12124	0	0	Ki67+	 13336 43223
12125	0	0	Ki67+	 13359 43647
12126	0	0	Ki67+	 13361 43729
12127	0	0	Ki67+	 13362 43221
12128	0	0	Ki67+	 13369 43130
12129	0	0	Ki67+	 13369 43671
12130	0	0	Ki67+	 13372 43056
12131	0	0	Ki67+	 13380 43095
12132	0	0	Ki67+	 13381 43722
12133	0	0	Ki67+	 13387 43138
12134	0	0	Ki67+	 13387 43640
12135	0	0	Ki67+	 13403 43693
12136	0	0	Ki67+	 13404 43677
12137	0	0	Ki67+	 13411 43550
12138	0	0	Ki67+	 13413 43140
12139	0	0	Ki67+	 13422 43071
12140	0	0	Ki67+	 13425 43252
12141	0	0	Ki67+	 13425 43585
12142	0	0	Ki67+	 13434 43143
12143	0	0	Ki67+	 13434 43404
12144	0	0	Ki67+	 13453 43569
12145	0	0	Ki67+	 13456 43274
12146	0	0	Ki67+	 13458 43507
12147	0	0	Ki67+	 13459 43146
12148	0	0	Ki67+	 13472 43341
12149	0	0	Ki67+	 13472 43756
12150	0	0	Ki67+	 13487 43365
12151	0	0	Ki67+	 13488 43501
12152	0	0	Ki67+	 13491 43268
12153	0	0	Ki67+	 13504 43133
12154	0	0	Ki67+	 13512 43659
12155	0	0	Ki67+	 13513 43145
12156	0	0	Ki67+	 13513 43258
12157	0	0	Ki67+	 13521 43296
12158	0	0	Ki67+	 13533 43751
12159	0	0	Ki67+	 13534 43690
12160	0	0	Ki67+	 13535 43120
12161	0	0	Ki67+	 13539 43635
12162	0	0	Ki67+	 13540 43274
12163	0	0	Ki67+	 13544 43264
12164	0	0	Ki67+	 13545 43322
12165	0	0	Ki67+	 13548 43241
12166	0	0	Ki67+	 13549 43673
12167	0	0	Ki67+	 13563 43228
12168	0	0	Ki67+	 13568 43761
12169	0	0	Ki67+	 13570 43602
12170	0	0	Ki67+	 13570 43645
12171	0	0	Ki67+	 13573 43221
12172	0	0	Ki67+	 13573 43271
12173	0	0	Ki67+	 13586 42979
12174	0	0	Ki67+	 13586 43287
12175	0	0	Ki67+	 13592 43653
12176	0	0	Ki67+	 13596 43537
12177	0	0	Ki67+	 13597 43593
12178	0	0	Ki67+	 13601 43095
12179	0	0	Ki67+	 13606 43338
12180	0	0	Ki67+	 13614 43040
12181	0	0	Ki67+	 13616 43454
12182	0	0	Ki67+	 13619 43669
12183	0	0	Ki67+	 13630 43347
12184	0	0	Ki67+	 13637 43012
12185	0	0	Ki67+	 13642 43649
12186	0	0	Ki67+	 13646 43569
12187	0	0	Ki67+	 13647 43295
12188	0	0	Ki67+	 13648 43335
12189	0	0	Ki67+	 13652 43555
12190	0	0	Ki67+	 13653 43648
12191	0	0	Ki67+	 13654 43311
12192	0	0	Ki67+	 13655 42978
12193	0	0	Ki67+	 13655 43277
12194	0	0	Ki67+	 13658 42997
12195	0	0	Ki67+	 13668 43624
12196	0	0	Ki67+	 13671 43312
12197	0	0	Ki67+	 13674 43543
12198	0	0	Ki67+	 13685 43560
12199	0	0	Ki67+	 13687 43438
12200	0	0	Ki67+	 13691 43252
12201	0	0	Ki67+	 13693 43397
12202	0	0	Ki67+	 13696 43311
12203	0	0	Ki67+	 13709 43308
12204	0	0	Ki67+	 13709 43377
12205	0	0	Ki67+	 13716 43279
12206	0	0	Ki67+	 13717 43516
12207	0	0	Ki67+	 13721 43550
12208	0	0	Ki67+	 13723 43332
12209	0	0	Ki67+	 13734 42980
12210	0	0	Ki67+	 13736 43645
12211	0	0	Ki67+	 13737 43079
12212	0	0	Ki67+	 13744 43336
12213	0	0	Ki67+	 13751 43520
12214	0	0	Ki67+	 13754 43263
12215	0	0	Ki67+	 13755 43283
12216	0	0	Ki67+	 13758 43538
12217	0	0	Ki67+	 13764 43304
12218	0	0	Ki67+	 13768 43404
12219	0	0	Ki67+	 13771 43353
12220	0	0	Ki67+	 13773 43243
12221	0	0	Ki67+	 13775 43506
12222	0	0	Ki67+	 13788 43265
12223	0	0	Ki67+	 13795 43498
12224	0	0	Ki67+	 13803 43408
12225	0	0	Ki67+	 13812 43694
12226	0	0	Ki67+	 13833 43445
12227	0	0	Ki67+	 13836 43677
12228	0	0	Ki67+	 13881 43543
12229	0	0	Ki67+	 13893 43572
12230	0	0	Ki67+	 13899 43403
12231	0	0	Ki67+	 13271 43814
12232	0	0	Ki67+	 14548 9330
12233	0	0	Ki67+	 14550 9016
12234	0	0	Ki67+	 14550 9358
12235	0	0	Ki67+	 14592 9367
12236	0	0	Ki67+	 14623 8958
12237	0	0	Ki67+	 14641 9376
12238	0	0	Ki67+	 14669 9453
12239	0	0	Ki67+	 13917 9982
12240	0	0	Ki67+	 14095 10065
12241	0	0	Ki67+	 14144 10324
12242	0	0	Ki67+	 14234 10180
12243	0	0	Ki67+	 14383 10247
12244	0	0	Ki67+	 14110 11076
12245	0	0	Ki67+	 14158 11105
12246	0	0	Ki67+	 14163 11067
12247	0	0	Ki67+	 14185 11111
12248	0	0	Ki67+	 14362 10521
12249	0	0	Ki67+	 14528 10360
12250	0	0	Ki67+	 14561 10697
12251	0	0	Ki67+	 14671 10878
12252	0	0	Ki67+	 13910 11469
12253	0	0	Ki67+	 13911 11636
12254	0	0	Ki67+	 13917 11688
12255	0	0	Ki67+	 13947 11632
12256	0	0	Ki67+	 13948 11673
12257	0	0	Ki67+	 13970 11694
12258	0	0	Ki67+	 13976 11432
12259	0	0	Ki67+	 13976 11607
12260	0	0	Ki67+	 13977 11652
12261	0	0	Ki67+	 13978 11724
12262	0	0	Ki67+	 13994 11596
12263	0	0	Ki67+	 13995 11639
12264	0	0	Ki67+	 13996 11678
12265	0	0	Ki67+	 14004 11646
12266	0	0	Ki67+	 14010 11620
12267	0	0	Ki67+	 14017 11701
12268	0	0	Ki67+	 14048 11695
12269	0	0	Ki67+	 14064 11310
12270	0	0	Ki67+	 14066 11426
12271	0	0	Ki67+	 14087 11612
12272	0	0	Ki67+	 14152 11396
12273	0	0	Ki67+	 14158 11411
12274	0	0	Ki67+	 14193 11424
12275	0	0	Ki67+	 14210 11524
12276	0	0	Ki67+	 14214 11155
12277	0	0	Ki67+	 14226 11460
12278	0	0	Ki67+	 14230 11432
12279	0	0	Ki67+	 14234 11205
12280	0	0	Ki67+	 14236 11517
12281	0	0	Ki67+	 14241 11541
12282	0	0	Ki67+	 14247 11183
12283	0	0	Ki67+	 14259 11471
12284	0	0	Ki67+	 14262 11196
12285	0	0	Ki67+	 14275 11223
12286	0	0	Ki67+	 14281 11492
12287	0	0	Ki67+	 14282 11192
12288	0	0	Ki67+	 14282 11643
12289	0	0	Ki67+	 14320 11503
12290	0	0	Ki67+	 14323 11950
12291	0	0	Ki67+	 14325 11166
12292	0	0	Ki67+	 14326 11844
12293	0	0	Ki67+	 14348 11249
12294	0	0	Ki67+	 14348 11554
12295	0	0	Ki67+	 14358 11567
12296	0	0	Ki67+	 14365 11938
12297	0	0	Ki67+	 14391 11270
12298	0	0	Ki67+	 14404 11298
12299	0	0	Ki67+	 14435 11293
12300	0	0	Ki67+	 14472 11311
12301	0	0	Ki67+	 14489 11324
12302	0	0	Ki67+	 14493 11202
12303	0	0	Ki67+	 14507 11346
12304	0	0	Ki67+	 14515 11334
12305	0	0	Ki67+	 14534 11218
12306	0	0	Ki67+	 14558 11749
12307	0	0	Ki67+	 14569 11389
12308	0	0	Ki67+	 14594 11407
12309	0	0	Ki67+	 14603 11789
12310	0	0	Ki67+	 14610 11453
12311	0	0	Ki67+	 14624 11426
12312	0	0	Ki67+	 14664 11851
12313	0	0	Ki67+	 14675 11841
12314	0	0	Ki67+	 14699 11936
12315	0	0	Ki67+	 13941 12078
12316	0	0	Ki67+	 13959 12629
12317	0	0	Ki67+	 13977 12621
12318	0	0	Ki67+	 13992 12128
12319	0	0	Ki67+	 14014 12160
12320	0	0	Ki67+	 14075 12740
12321	0	0	Ki67+	 14087 12138
12322	0	0	Ki67+	 14236 12702
12323	0	0	Ki67+	 14248 12691
12324	0	0	Ki67+	 14255 12004
12325	0	0	Ki67+	 14297 12414
12326	0	0	Ki67+	 14309 12401
12327	0	0	Ki67+	 14310 12554
12328	0	0	Ki67+	 14329 12100
12329	0	0	Ki67+	 14340 12094
12330	0	0	Ki67+	 14361 12619
12331	0	0	Ki67+	 14431 12018
12332	0	0	Ki67+	 14444 12634
12333	0	0	Ki67+	 14447 12038
12334	0	0	Ki67+	 14455 12629
12335	0	0	Ki67+	 14478 12653
12336	0	0	Ki67+	 14489 12671
12337	0	0	Ki67+	 14496 12118
12338	0	0	Ki67+	 14496 12690
12339	0	0	Ki67+	 14501 12178
12340	0	0	Ki67+	 14510 12725
12341	0	0	Ki67+	 14523 12706
12342	0	0	Ki67+	 14544 12730
12343	0	0	Ki67+	 14551 12424
12344	0	0	Ki67+	 14561 12738
12345	0	0	Ki67+	 14567 12463
12346	0	0	Ki67+	 14569 12238
12347	0	0	Ki67+	 14575 12472
12348	0	0	Ki67+	 14577 12295
12349	0	0	Ki67+	 14580 12694
12350	0	0	Ki67+	 14588 12413
12351	0	0	Ki67+	 14593 12539
12352	0	0	Ki67+	 14595 12648
12353	0	0	Ki67+	 14605 12508
12354	0	0	Ki67+	 14605 12671
12355	0	0	Ki67+	 14606 12449
12356	0	0	Ki67+	 14608 12413
12357	0	0	Ki67+	 14612 12489
12358	0	0	Ki67+	 14614 12605
12359	0	0	Ki67+	 14615 12196
12360	0	0	Ki67+	 14620 12232
12361	0	0	Ki67+	 14622 12442
12362	0	0	Ki67+	 14624 12460
12363	0	0	Ki67+	 14627 12056
12364	0	0	Ki67+	 14634 12433
12365	0	0	Ki67+	 14635 12727
12366	0	0	Ki67+	 14636 12216
12367	0	0	Ki67+	 14637 12508
12368	0	0	Ki67+	 14640 12381
12369	0	0	Ki67+	 14642 12653
12370	0	0	Ki67+	 14644 12691
12371	0	0	Ki67+	 14649 12571
12372	0	0	Ki67+	 14650 12458
12373	0	0	Ki67+	 14651 12482
12374	0	0	Ki67+	 14652 12676
12375	0	0	Ki67+	 14660 12233
12376	0	0	Ki67+	 14660 12470
12377	0	0	Ki67+	 14662 12616
12378	0	0	Ki67+	 14671 12508
12379	0	0	Ki67+	 14673 12558
12380	0	0	Ki67+	 14676 12722
12381	0	0	Ki67+	 14678 12682
12382	0	0	Ki67+	 14680 12545
12383	0	0	Ki67+	 14690 12612
12384	0	0	Ki67+	 13906 13348
12385	0	0	Ki67+	 13907 13530
12386	0	0	Ki67+	 13909 13435
12387	0	0	Ki67+	 13911 13394
12388	0	0	Ki67+	 13918 13167
12389	0	0	Ki67+	 13923 13234
12390	0	0	Ki67+	 13931 13199
12391	0	0	Ki67+	 13935 13514
12392	0	0	Ki67+	 13942 13020
12393	0	0	Ki67+	 13948 13267
12394	0	0	Ki67+	 13959 13410
12395	0	0	Ki67+	 13960 13286
12396	0	0	Ki67+	 13960 13457
12397	0	0	Ki67+	 13962 13528
12398	0	0	Ki67+	 13963 13397
12399	0	0	Ki67+	 13967 13228
12400	0	0	Ki67+	 13972 13430
12401	0	0	Ki67+	 13973 13319
12402	0	0	Ki67+	 13975 13388
12403	0	0	Ki67+	 13977 13122
12404	0	0	Ki67+	 13978 12932
12405	0	0	Ki67+	 13979 13259
12406	0	0	Ki67+	 13980 13443
12407	0	0	Ki67+	 13982 13292
12408	0	0	Ki67+	 13983 13339
12409	0	0	Ki67+	 13986 13047
12410	0	0	Ki67+	 13992 12950
12411	0	0	Ki67+	 13998 13333
12412	0	0	Ki67+	 14001 13073
12413	0	0	Ki67+	 14003 13411
12414	0	0	Ki67+	 14005 13122
12415	0	0	Ki67+	 14012 12868
12416	0	0	Ki67+	 14024 13147
12417	0	0	Ki67+	 14025 13251
12418	0	0	Ki67+	 14027 13476
12419	0	0	Ki67+	 14029 13457
12420	0	0	Ki67+	 14032 13001
12421	0	0	Ki67+	 14032 13193
12422	0	0	Ki67+	 14033 13546
12423	0	0	Ki67+	 14037 13115
12424	0	0	Ki67+	 14041 13039
12425	0	0	Ki67+	 14042 13140
12426	0	0	Ki67+	 14044 13423
12427	0	0	Ki67+	 14048 13173
12428	0	0	Ki67+	 14048 13247
12429	0	0	Ki67+	 14056 13206
12430	0	0	Ki67+	 14056 13231
12431	0	0	Ki67+	 14056 13362
12432	0	0	Ki67+	 14059 13527
12433	0	0	Ki67+	 14062 13173
12434	0	0	Ki67+	 14067 13493
12435	0	0	Ki67+	 14072 13540
12436	0	0	Ki67+	 14079 13196
12437	0	0	Ki67+	 14085 12774
12438	0	0	Ki67+	 14085 13350
12439	0	0	Ki67+	 14086 12857
12440	0	0	Ki67+	 14091 12763
12441	0	0	Ki67+	 14093 13173
12442	0	0	Ki67+	 14094 12847
12443	0	0	Ki67+	 14097 13107
12444	0	0	Ki67+	 14101 13330
12445	0	0	Ki67+	 14103 13221
12446	0	0	Ki67+	 14105 12785
12447	0	0	Ki67+	 14105 13073
12448	0	0	Ki67+	 14110 13191
12449	0	0	Ki67+	 14113 13251
12450	0	0	Ki67+	 14120 13326
12451	0	0	Ki67+	 14122 13127
12452	0	0	Ki67+	 14124 12812
12453	0	0	Ki67+	 14126 13341
12454	0	0	Ki67+	 14131 13287
12455	0	0	Ki67+	 14164 12909
12456	0	0	Ki67+	 14168 13010
12457	0	0	Ki67+	 14168 13161
12458	0	0	Ki67+	 14170 13427
12459	0	0	Ki67+	 14186 13155
12460	0	0	Ki67+	 14186 13173
12461	0	0	Ki67+	 14188 12966
12462	0	0	Ki67+	 14200 12966
12463	0	0	Ki67+	 14206 13350
12464	0	0	Ki67+	 14214 13258
12465	0	0	Ki67+	 14215 13185
12466	0	0	Ki67+	 14224 13041
12467	0	0	Ki67+	 14225 13007
12468	0	0	Ki67+	 14225 13299
12469	0	0	Ki67+	 14226 13228
12470	0	0	Ki67+	 14229 13154
12471	0	0	Ki67+	 14234 13337
12472	0	0	Ki67+	 14250 13096
12473	0	0	Ki67+	 14260 12879
12474	0	0	Ki67+	 14289 12906
12475	0	0	Ki67+	 14297 13009
12476	0	0	Ki67+	 14301 12871
12477	0	0	Ki67+	 14304 12995
12478	0	0	Ki67+	 14305 12934
12479	0	0	Ki67+	 14310 12891
12480	0	0	Ki67+	 14315 12841
12481	0	0	Ki67+	 14319 12980
12482	0	0	Ki67+	 14323 12831
12483	0	0	Ki67+	 14325 13018
12484	0	0	Ki67+	 14329 12858
12485	0	0	Ki67+	 14329 13081
12486	0	0	Ki67+	 14331 12964
12487	0	0	Ki67+	 14334 12938
12488	0	0	Ki67+	 14348 12878
12489	0	0	Ki67+	 14349 13032
12490	0	0	Ki67+	 14351 13045
12491	0	0	Ki67+	 14355 12972
12492	0	0	Ki67+	 14357 12922
12493	0	0	Ki67+	 14360 13094
12494	0	0	Ki67+	 14362 13357
12495	0	0	Ki67+	 14374 13001
12496	0	0	Ki67+	 14374 13080
12497	0	0	Ki67+	 14383 13091
12498	0	0	Ki67+	 14391 13034
12499	0	0	Ki67+	 14392 12919
12500	0	0	Ki67+	 14403 13153
12501	0	0	Ki67+	 14408 12967
12502	0	0	Ki67+	 14409 12903
12503	0	0	Ki67+	 14419 12926
12504	0	0	Ki67+	 14431 12948
12505	0	0	Ki67+	 14432 12772
12506	0	0	Ki67+	 14438 12802
12507	0	0	Ki67+	 14441 13008
12508	0	0	Ki67+	 14445 13112
12509	0	0	Ki67+	 14446 12914
12510	0	0	Ki67+	 14456 13142
12511	0	0	Ki67+	 14470 12921
12512	0	0	Ki67+	 14470 12939
12513	0	0	Ki67+	 14475 13090
12514	0	0	Ki67+	 14478 12838
12515	0	0	Ki67+	 14489 12931
12516	0	0	Ki67+	 14491 13150
12517	0	0	Ki67+	 14503 12850
12518	0	0	Ki67+	 14507 12807
12519	0	0	Ki67+	 14507 13108
12520	0	0	Ki67+	 14507 13135
12521	0	0	Ki67+	 14513 12887
12522	0	0	Ki67+	 14514 12841
12523	0	0	Ki67+	 14516 12852
12524	0	0	Ki67+	 14523 12903
12525	0	0	Ki67+	 14525 13117
12526	0	0	Ki67+	 14533 12824
12527	0	0	Ki67+	 14539 12888
12528	0	0	Ki67+	 14544 12845
12529	0	0	Ki67+	 14552 12858
12530	0	0	Ki67+	 14564 12989
12531	0	0	Ki67+	 14565 12851
12532	0	0	Ki67+	 14565 12931
12533	0	0	Ki67+	 14571 12889
12534	0	0	Ki67+	 14590 13005
12535	0	0	Ki67+	 14593 12913
12536	0	0	Ki67+	 14593 13020
12537	0	0	Ki67+	 14599 12776
12538	0	0	Ki67+	 14599 12955
12539	0	0	Ki67+	 14633 12766
12540	0	0	Ki67+	 14649 12797
12541	0	0	Ki67+	 14667 12791
12542	0	0	Ki67+	 14678 12936
12543	0	0	Ki67+	 14691 12776
12544	0	0	Ki67+	 13910 13571
12545	0	0	Ki67+	 13913 13686
12546	0	0	Ki67+	 13916 13984
12547	0	0	Ki67+	 13925 13627
12548	0	0	Ki67+	 13930 13665
12549	0	0	Ki67+	 13932 13646
12550	0	0	Ki67+	 13935 13712
12551	0	0	Ki67+	 13936 13799
12552	0	0	Ki67+	 13946 13601
12553	0	0	Ki67+	 13953 13779
12554	0	0	Ki67+	 13956 13655
12555	0	0	Ki67+	 13960 13699
12556	0	0	Ki67+	 13963 13862
12557	0	0	Ki67+	 13967 13674
12558	0	0	Ki67+	 13969 13587
12559	0	0	Ki67+	 13978 13718
12560	0	0	Ki67+	 13985 13676
12561	0	0	Ki67+	 13992 13699
12562	0	0	Ki67+	 13995 13978
12563	0	0	Ki67+	 13996 13614
12564	0	0	Ki67+	 14024 13690
12565	0	0	Ki67+	 14037 13619
12566	0	0	Ki67+	 14041 13629
12567	0	0	Ki67+	 14045 13585
12568	0	0	Ki67+	 14064 13562
12569	0	0	Ki67+	 14078 13606
12570	0	0	Ki67+	 14085 13569
12571	0	0	Ki67+	 14182 13968
12572	0	0	Ki67+	 14201 14183
12573	0	0	Ki67+	 14219 14037
12574	0	0	Ki67+	 14236 14202
12575	0	0	Ki67+	 14240 14283
12576	0	0	Ki67+	 14454 14325
12577	0	0	Ki67+	 14668 13604
12578	0	0	Ki67+	 14698 13573
12579	0	0	Ki67+	 13916 15074
12580	0	0	Ki67+	 14019 15054
12581	0	0	Ki67+	 14041 14421
12582	0	0	Ki67+	 14042 14770
12583	0	0	Ki67+	 14103 14425
12584	0	0	Ki67+	 14104 14542
12585	0	0	Ki67+	 14153 14636
12586	0	0	Ki67+	 14252 14396
12587	0	0	Ki67+	 14270 14418
12588	0	0	Ki67+	 14301 14435
12589	0	0	Ki67+	 14555 14923
12590	0	0	Ki67+	 14658 14778
12591	0	0	Ki67+	 13947 15290
12592	0	0	Ki67+	 13957 15292
12593	0	0	Ki67+	 14452 15775
12594	0	0	Ki67+	 14467 15759
12595	0	0	Ki67+	 14585 15774
12596	0	0	Ki67+	 14184 16541
12597	0	0	Ki67+	 14194 16663
12598	0	0	Ki67+	 14204 16512
12599	0	0	Ki67+	 14337 16144
12600	0	0	Ki67+	 14400 16491
12601	0	0	Ki67+	 14405 16610
12602	0	0	Ki67+	 14497 16512
12603	0	0	Ki67+	 14591 16670
12604	0	0	Ki67+	 14609 16435
12605	0	0	Ki67+	 14612 16415
12606	0	0	Ki67+	 14616 16585
12607	0	0	Ki67+	 14641 16353
12608	0	0	Ki67+	 14643 16743
12609	0	0	Ki67+	 14693 16271
12610	0	0	Ki67+	 13961 17452
12611	0	0	Ki67+	 14017 17470
12612	0	0	Ki67+	 14095 17418
12613	0	0	Ki67+	 14097 17407
12614	0	0	Ki67+	 14130 17444
12615	0	0	Ki67+	 14134 17386
12616	0	0	Ki67+	 14197 16830
12617	0	0	Ki67+	 14204 16948
12618	0	0	Ki67+	 14227 17423
12619	0	0	Ki67+	 14241 17371
12620	0	0	Ki67+	 14270 17524
12621	0	0	Ki67+	 14279 17289
12622	0	0	Ki67+	 14288 17401
12623	0	0	Ki67+	 14294 17279
12624	0	0	Ki67+	 14300 17404
12625	0	0	Ki67+	 14302 17504
12626	0	0	Ki67+	 14323 16795
12627	0	0	Ki67+	 14419 17091
12628	0	0	Ki67+	 14419 17476
12629	0	0	Ki67+	 14423 16931
12630	0	0	Ki67+	 14423 16954
12631	0	0	Ki67+	 14423 17030
12632	0	0	Ki67+	 14430 17075
12633	0	0	Ki67+	 14442 16887
12634	0	0	Ki67+	 14444 16979
12635	0	0	Ki67+	 14451 16871
12636	0	0	Ki67+	 14479 17219
12637	0	0	Ki67+	 14481 17208
12638	0	0	Ki67+	 14491 17323
12639	0	0	Ki67+	 14520 16854
12640	0	0	Ki67+	 14522 17446
12641	0	0	Ki67+	 14526 17493
12642	0	0	Ki67+	 14530 17197
12643	0	0	Ki67+	 14531 17043
12644	0	0	Ki67+	 14533 17213
12645	0	0	Ki67+	 14556 16948
12646	0	0	Ki67+	 14559 17428
12647	0	0	Ki67+	 14575 16955
12648	0	0	Ki67+	 14592 17475
12649	0	0	Ki67+	 14593 17243
12650	0	0	Ki67+	 14594 17325
12651	0	0	Ki67+	 14629 16888
12652	0	0	Ki67+	 14635 17521
12653	0	0	Ki67+	 14639 17274
12654	0	0	Ki67+	 14651 17001
12655	0	0	Ki67+	 14651 17548
12656	0	0	Ki67+	 14658 17388
12657	0	0	Ki67+	 14661 16987
12658	0	0	Ki67+	 14669 17213
12659	0	0	Ki67+	 14676 17254
12660	0	0	Ki67+	 14692 17346
12661	0	0	Ki67+	 14695 17229
12662	0	0	Ki67+	 14699 17053
12663	0	0	Ki67+	 13943 17845
12664	0	0	Ki67+	 13956 17593
12665	0	0	Ki67+	 13956 18189
12666	0	0	Ki67+	 13963 17576
12667	0	0	Ki67+	 13984 17838
12668	0	0	Ki67+	 13987 17581
12669	0	0	Ki67+	 13993 18333
12670	0	0	Ki67+	 13996 17811
12671	0	0	Ki67+	 13998 17792
12672	0	0	Ki67+	 14010 17898
12673	0	0	Ki67+	 14017 17964
12674	0	0	Ki67+	 14020 17852
12675	0	0	Ki67+	 14026 17928
12676	0	0	Ki67+	 14035 17657
12677	0	0	Ki67+	 14037 17694
12678	0	0	Ki67+	 14053 17905
12679	0	0	Ki67+	 14060 17600
12680	0	0	Ki67+	 14081 17867
12681	0	0	Ki67+	 14086 18046
12682	0	0	Ki67+	 14087 17712
12683	0	0	Ki67+	 14104 17691
12684	0	0	Ki67+	 14105 17608
12685	0	0	Ki67+	 14105 18013
12686	0	0	Ki67+	 14118 18107
12687	0	0	Ki67+	 14124 18134
12688	0	0	Ki67+	 14137 17602
12689	0	0	Ki67+	 14137 18153
12690	0	0	Ki67+	 14140 17689
12691	0	0	Ki67+	 14150 17700
12692	0	0	Ki67+	 14154 18350
12693	0	0	Ki67+	 14161 17679
12694	0	0	Ki67+	 14175 17711
12695	0	0	Ki67+	 14181 17699
12696	0	0	Ki67+	 14181 17933
12697	0	0	Ki67+	 14191 17641
12698	0	0	Ki67+	 14204 17960
12699	0	0	Ki67+	 14205 17906
12700	0	0	Ki67+	 14220 17868
12701	0	0	Ki67+	 14221 17583
12702	0	0	Ki67+	 14236 18111
12703	0	0	Ki67+	 14244 18293
12704	0	0	Ki67+	 14260 17690
12705	0	0	Ki67+	 14268 17557
12706	0	0	Ki67+	 14271 17914
12707	0	0	Ki67+	 14273 17939
12708	0	0	Ki67+	 14277 17584
12709	0	0	Ki67+	 14299 18336
12710	0	0	Ki67+	 14320 18152
12711	0	0	Ki67+	 14325 17932
12712	0	0	Ki67+	 14326 17905
12713	0	0	Ki67+	 14326 18335
12714	0	0	Ki67+	 14330 17665
12715	0	0	Ki67+	 14341 17835
12716	0	0	Ki67+	 14348 18105
12717	0	0	Ki67+	 14355 17965
12718	0	0	Ki67+	 14364 18012
12719	0	0	Ki67+	 14378 17861
12720	0	0	Ki67+	 14381 17879
12721	0	0	Ki67+	 14392 17966
12722	0	0	Ki67+	 14402 17957
12723	0	0	Ki67+	 14420 17817
12724	0	0	Ki67+	 14424 18306
12725	0	0	Ki67+	 14432 17835
12726	0	0	Ki67+	 14436 17567
12727	0	0	Ki67+	 14437 17583
12728	0	0	Ki67+	 14445 18309
12729	0	0	Ki67+	 14468 17978
12730	0	0	Ki67+	 14473 18261
12731	0	0	Ki67+	 14490 17949
12732	0	0	Ki67+	 14499 17717
12733	0	0	Ki67+	 14521 17736
12734	0	0	Ki67+	 14523 18112
12735	0	0	Ki67+	 14534 17877
12736	0	0	Ki67+	 14566 17903
12737	0	0	Ki67+	 14571 17876
12738	0	0	Ki67+	 14578 17909
12739	0	0	Ki67+	 14580 17858
12740	0	0	Ki67+	 14589 18301
12741	0	0	Ki67+	 14593 17931
12742	0	0	Ki67+	 14603 17807
12743	0	0	Ki67+	 14613 17777
12744	0	0	Ki67+	 14621 18028
12745	0	0	Ki67+	 14637 17776
12746	0	0	Ki67+	 14645 17813
12747	0	0	Ki67+	 14647 17841
12748	0	0	Ki67+	 14671 17778
12749	0	0	Ki67+	 14678 18029
12750	0	0	Ki67+	 14688 18116
12751	0	0	Ki67+	 14700 18056
12752	0	0	Ki67+	 13913 18838
12753	0	0	Ki67+	 13916 19019
12754	0	0	Ki67+	 13921 18779
12755	0	0	Ki67+	 13923 18438
12756	0	0	Ki67+	 13938 18839
12757	0	0	Ki67+	 13967 18408
12758	0	0	Ki67+	 13987 18379
12759	0	0	Ki67+	 13996 18563
12760	0	0	Ki67+	 14006 19067
12761	0	0	Ki67+	 14014 18659
12762	0	0	Ki67+	 14021 18384
12763	0	0	Ki67+	 14033 18550
12764	0	0	Ki67+	 14107 18465
12765	0	0	Ki67+	 14114 19017
12766	0	0	Ki67+	 14118 18515
12767	0	0	Ki67+	 14133 18451
12768	0	0	Ki67+	 14163 18881
12769	0	0	Ki67+	 14203 18413
12770	0	0	Ki67+	 14240 18505
12771	0	0	Ki67+	 14284 18456
12772	0	0	Ki67+	 14309 19092
12773	0	0	Ki67+	 14318 18486
12774	0	0	Ki67+	 14352 18530
12775	0	0	Ki67+	 14388 18493
12776	0	0	Ki67+	 14434 18445
12777	0	0	Ki67+	 14465 18767
12778	0	0	Ki67+	 14473 18742
12779	0	0	Ki67+	 14498 18772
12780	0	0	Ki67+	 14536 18516
12781	0	0	Ki67+	 14575 18739
12782	0	0	Ki67+	 14576 18578
12783	0	0	Ki67+	 14624 19003
12784	0	0	Ki67+	 14626 19028
12785	0	0	Ki67+	 14637 19141
12786	0	0	Ki67+	 14688 18718
12787	0	0	Ki67+	 14694 18983
12788	0	0	Ki67+	 13910 19917
12789	0	0	Ki67+	 13927 19676
12790	0	0	Ki67+	 13936 19470
12791	0	0	Ki67+	 13946 19759
12792	0	0	Ki67+	 13960 19443
12793	0	0	Ki67+	 13986 19814
12794	0	0	Ki67+	 14003 19597
12795	0	0	Ki67+	 14007 19925
12796	0	0	Ki67+	 14010 19667
12797	0	0	Ki67+	 14016 19810
12798	0	0	Ki67+	 14020 19796
12799	0	0	Ki67+	 14032 19809
12800	0	0	Ki67+	 14035 19749
12801	0	0	Ki67+	 14044 19760
12802	0	0	Ki67+	 14049 19618
12803	0	0	Ki67+	 14080 19673
12804	0	0	Ki67+	 14095 19694
12805	0	0	Ki67+	 14097 19743
12806	0	0	Ki67+	 14106 19782
12807	0	0	Ki67+	 14122 19762
12808	0	0	Ki67+	 14134 19946
12809	0	0	Ki67+	 14154 19497
12810	0	0	Ki67+	 14181 19706
12811	0	0	Ki67+	 14182 19811
12812	0	0	Ki67+	 14193 19712
12813	0	0	Ki67+	 14197 19857
12814	0	0	Ki67+	 14216 19913
12815	0	0	Ki67+	 14220 19845
12816	0	0	Ki67+	 14240 19532
12817	0	0	Ki67+	 14246 19664
12818	0	0	Ki67+	 14292 19857
12819	0	0	Ki67+	 14308 19551
12820	0	0	Ki67+	 14341 19537
12821	0	0	Ki67+	 14530 19772
12822	0	0	Ki67+	 14589 19764
12823	0	0	Ki67+	 14609 19740
12824	0	0	Ki67+	 14629 19189
12825	0	0	Ki67+	 14660 19701
12826	0	0	Ki67+	 14679 19686
12827	0	0	Ki67+	 14696 19664
12828	0	0	Ki67+	 13917 19959
12829	0	0	Ki67+	 13920 20349
12830	0	0	Ki67+	 13945 20637
12831	0	0	Ki67+	 13963 20093
12832	0	0	Ki67+	 13963 20160
12833	0	0	Ki67+	 13963 20199
12834	0	0	Ki67+	 13974 20131
12835	0	0	Ki67+	 13976 20093
12836	0	0	Ki67+	 13993 20502
12837	0	0	Ki67+	 14054 20595
12838	0	0	Ki67+	 14059 20516
12839	0	0	Ki67+	 14085 20607
12840	0	0	Ki67+	 14113 20474
12841	0	0	Ki67+	 14116 20658
12842	0	0	Ki67+	 14117 20145
12843	0	0	Ki67+	 14133 20563
12844	0	0	Ki67+	 14147 20603
12845	0	0	Ki67+	 14162 20035
12846	0	0	Ki67+	 14186 20044
12847	0	0	Ki67+	 14213 20141
12848	0	0	Ki67+	 14252 20647
12849	0	0	Ki67+	 14260 20512
12850	0	0	Ki67+	 14265 20191
12851	0	0	Ki67+	 14270 20568
12852	0	0	Ki67+	 14312 20586
12853	0	0	Ki67+	 14318 20562
12854	0	0	Ki67+	 14344 20607
12855	0	0	Ki67+	 14365 20596
12856	0	0	Ki67+	 14371 20122
12857	0	0	Ki67+	 14384 20013
12858	0	0	Ki67+	 14404 20659
12859	0	0	Ki67+	 14408 20540
12860	0	0	Ki67+	 14412 20694
12861	0	0	Ki67+	 14413 20489
12862	0	0	Ki67+	 14477 20017
12863	0	0	Ki67+	 14482 20004
12864	0	0	Ki67+	 14524 20578
12865	0	0	Ki67+	 14559 20565
12866	0	0	Ki67+	 14562 20385
12867	0	0	Ki67+	 14564 20287
12868	0	0	Ki67+	 14571 20409
12869	0	0	Ki67+	 14594 20292
12870	0	0	Ki67+	 14606 20478
12871	0	0	Ki67+	 14619 20613
12872	0	0	Ki67+	 14623 20054
12873	0	0	Ki67+	 14636 20167
12874	0	0	Ki67+	 14641 20433
12875	0	0	Ki67+	 14656 20511
12876	0	0	Ki67+	 14662 20641
12877	0	0	Ki67+	 14663 20464
12878	0	0	Ki67+	 14671 20453
12879	0	0	Ki67+	 14695 20326
12880	0	0	Ki67+	 14701 20188
12881	0	0	Ki67+	 14702 20439
12882	0	0	Ki67+	 13926 21073
12883	0	0	Ki67+	 13931 21460
12884	0	0	Ki67+	 13971 20966
12885	0	0	Ki67+	 13982 20962
12886	0	0	Ki67+	 13982 20977
12887	0	0	Ki67+	 13996 21498
12888	0	0	Ki67+	 14028 21034
12889	0	0	Ki67+	 14031 21146
12890	0	0	Ki67+	 14051 21365
12891	0	0	Ki67+	 14079 20773
12892	0	0	Ki67+	 14089 20936
12893	0	0	Ki67+	 14105 20920
12894	0	0	Ki67+	 14118 20898
12895	0	0	Ki67+	 14130 21354
12896	0	0	Ki67+	 14148 21211
12897	0	0	Ki67+	 14152 20838
12898	0	0	Ki67+	 14193 20770
12899	0	0	Ki67+	 14206 20782
12900	0	0	Ki67+	 14223 21539
12901	0	0	Ki67+	 14242 21050
12902	0	0	Ki67+	 14249 20781
12903	0	0	Ki67+	 14262 21282
12904	0	0	Ki67+	 14300 20983
12905	0	0	Ki67+	 14316 21036
12906	0	0	Ki67+	 14326 21282
12907	0	0	Ki67+	 14327 21062
12908	0	0	Ki67+	 14332 20803
12909	0	0	Ki67+	 14336 20992
12910	0	0	Ki67+	 14344 21003
12911	0	0	Ki67+	 14381 21148
12912	0	0	Ki67+	 14400 21164
12913	0	0	Ki67+	 14407 21080
12914	0	0	Ki67+	 14436 21099
12915	0	0	Ki67+	 14453 21443
12916	0	0	Ki67+	 14520 21178
12917	0	0	Ki67+	 14530 21540
12918	0	0	Ki67+	 14535 21551
12919	0	0	Ki67+	 14546 21175
12920	0	0	Ki67+	 14553 21473
12921	0	0	Ki67+	 14624 21321
12922	0	0	Ki67+	 14628 21161
12923	0	0	Ki67+	 14642 21141
12924	0	0	Ki67+	 14672 21208
12925	0	0	Ki67+	 14676 21305
12926	0	0	Ki67+	 14681 21183
12927	0	0	Ki67+	 14686 21114
12928	0	0	Ki67+	 14697 21254
12929	0	0	Ki67+	 14698 21108
12930	0	0	Ki67+	 13905 21608
12931	0	0	Ki67+	 13926 22264
12932	0	0	Ki67+	 13933 22066
12933	0	0	Ki67+	 13970 21935
12934	0	0	Ki67+	 13987 22005
12935	0	0	Ki67+	 14020 21710
12936	0	0	Ki67+	 14042 21976
12937	0	0	Ki67+	 14044 21860
12938	0	0	Ki67+	 14060 22298
12939	0	0	Ki67+	 14063 22310
12940	0	0	Ki67+	 14070 22165
12941	0	0	Ki67+	 14077 22192
12942	0	0	Ki67+	 14090 21596
12943	0	0	Ki67+	 14105 22310
12944	0	0	Ki67+	 14155 21755
12945	0	0	Ki67+	 14173 21869
12946	0	0	Ki67+	 14200 21862
12947	0	0	Ki67+	 14204 21737
12948	0	0	Ki67+	 14216 22017
12949	0	0	Ki67+	 14227 22240
12950	0	0	Ki67+	 14242 22282
12951	0	0	Ki67+	 14256 21782
12952	0	0	Ki67+	 14266 22096
12953	0	0	Ki67+	 14300 22151
12954	0	0	Ki67+	 14309 22057
12955	0	0	Ki67+	 14317 21557
12956	0	0	Ki67+	 14317 21703
12957	0	0	Ki67+	 14356 21883
12958	0	0	Ki67+	 14357 21586
12959	0	0	Ki67+	 14405 22218
12960	0	0	Ki67+	 14424 22225
12961	0	0	Ki67+	 14429 21611
12962	0	0	Ki67+	 14450 21798
12963	0	0	Ki67+	 14468 21635
12964	0	0	Ki67+	 14516 21570
12965	0	0	Ki67+	 14531 22178
12966	0	0	Ki67+	 14543 22147
12967	0	0	Ki67+	 14570 22289
12968	0	0	Ki67+	 14572 22272
12969	0	0	Ki67+	 14579 21684
12970	0	0	Ki67+	 14598 22332
12971	0	0	Ki67+	 14603 22054
12972	0	0	Ki67+	 14607 21591
12973	0	0	Ki67+	 14633 21947
12974	0	0	Ki67+	 14633 22178
12975	0	0	Ki67+	 14633 22333
12976	0	0	Ki67+	 14639 22263
12977	0	0	Ki67+	 14677 22244
12978	0	0	Ki67+	 14698 22044
12979	0	0	Ki67+	 14700 22255
12980	0	0	Ki67+	 13919 22651
12981	0	0	Ki67+	 13969 22749
12982	0	0	Ki67+	 13990 22810
12983	0	0	Ki67+	 13999 23034
12984	0	0	Ki67+	 14003 23102
12985	0	0	Ki67+	 14042 22953
12986	0	0	Ki67+	 14043 22391
12987	0	0	Ki67+	 14046 23142
12988	0	0	Ki67+	 14047 23008
12989	0	0	Ki67+	 14048 22777
12990	0	0	Ki67+	 14051 22728
12991	0	0	Ki67+	 14057 22957
12992	0	0	Ki67+	 14067 22468
12993	0	0	Ki67+	 14067 23072
12994	0	0	Ki67+	 14110 22936
12995	0	0	Ki67+	 14122 22874
12996	0	0	Ki67+	 14126 22569
12997	0	0	Ki67+	 14131 23046
12998	0	0	Ki67+	 14137 22578
12999	0	0	Ki67+	 14139 22851
13000	0	0	Ki67+	 14154 22841
13001	0	0	Ki67+	 14181 22974
13002	0	0	Ki67+	 14188 23132
13003	0	0	Ki67+	 14191 22573
13004	0	0	Ki67+	 14196 22592
13005	0	0	Ki67+	 14204 22730
13006	0	0	Ki67+	 14230 22418
13007	0	0	Ki67+	 14236 22703
13008	0	0	Ki67+	 14254 22698
13009	0	0	Ki67+	 14263 22550
13010	0	0	Ki67+	 14277 22579
13011	0	0	Ki67+	 14280 23139
13012	0	0	Ki67+	 14284 22453
13013	0	0	Ki67+	 14303 23098
13014	0	0	Ki67+	 14338 22627
13015	0	0	Ki67+	 14341 22551
13016	0	0	Ki67+	 14350 22932
13017	0	0	Ki67+	 14353 23079
13018	0	0	Ki67+	 14360 23064
13019	0	0	Ki67+	 14379 22684
13020	0	0	Ki67+	 14401 22675
13021	0	0	Ki67+	 14402 22899
13022	0	0	Ki67+	 14408 22542
13023	0	0	Ki67+	 14420 22446
13024	0	0	Ki67+	 14423 23116
13025	0	0	Ki67+	 14464 23062
13026	0	0	Ki67+	 14479 22767
13027	0	0	Ki67+	 14489 22906
13028	0	0	Ki67+	 14495 22879
13029	0	0	Ki67+	 14514 22604
13030	0	0	Ki67+	 14540 23052
13031	0	0	Ki67+	 14592 22353
13032	0	0	Ki67+	 14595 23112
13033	0	0	Ki67+	 14635 22430
13034	0	0	Ki67+	 14649 22700
13035	0	0	Ki67+	 13907 23238
13036	0	0	Ki67+	 13926 23574
13037	0	0	Ki67+	 13929 23562
13038	0	0	Ki67+	 13938 23257
13039	0	0	Ki67+	 13958 23687
13040	0	0	Ki67+	 13970 23948
13041	0	0	Ki67+	 13982 23292
13042	0	0	Ki67+	 13983 23518
13043	0	0	Ki67+	 13988 23460
13044	0	0	Ki67+	 13995 23700
13045	0	0	Ki67+	 13995 23912
13046	0	0	Ki67+	 13998 23637
13047	0	0	Ki67+	 14005 23456
13048	0	0	Ki67+	 14010 23445
13049	0	0	Ki67+	 14040 23907
13050	0	0	Ki67+	 14057 23705
13051	0	0	Ki67+	 14082 23823
13052	0	0	Ki67+	 14098 23793
13053	0	0	Ki67+	 14107 23859
13054	0	0	Ki67+	 14115 23776
13055	0	0	Ki67+	 14127 23842
13056	0	0	Ki67+	 14147 23161
13057	0	0	Ki67+	 14191 23778
13058	0	0	Ki67+	 14207 23653
13059	0	0	Ki67+	 14228 23721
13060	0	0	Ki67+	 14251 23790
13061	0	0	Ki67+	 14273 23379
13062	0	0	Ki67+	 14279 23591
13063	0	0	Ki67+	 14299 23415
13064	0	0	Ki67+	 14325 23809
13065	0	0	Ki67+	 14336 23415
13066	0	0	Ki67+	 14340 23390
13067	0	0	Ki67+	 14341 23671
13068	0	0	Ki67+	 14378 23212
13069	0	0	Ki67+	 14381 23457
13070	0	0	Ki67+	 14392 23267
13071	0	0	Ki67+	 14397 23436
13072	0	0	Ki67+	 14425 23944
13073	0	0	Ki67+	 14454 23683
13074	0	0	Ki67+	 14472 23195
13075	0	0	Ki67+	 14491 23557
13076	0	0	Ki67+	 14499 23620
13077	0	0	Ki67+	 14506 23772
13078	0	0	Ki67+	 14513 23217
13079	0	0	Ki67+	 14513 23394
13080	0	0	Ki67+	 14513 23582
13081	0	0	Ki67+	 14528 23912
13082	0	0	Ki67+	 14565 23906
13083	0	0	Ki67+	 14571 23639
13084	0	0	Ki67+	 14589 23682
13085	0	0	Ki67+	 14610 23775
13086	0	0	Ki67+	 14613 23717
13087	0	0	Ki67+	 14638 23775
13088	0	0	Ki67+	 14662 23367
13089	0	0	Ki67+	 14664 23186
13090	0	0	Ki67+	 14673 23691
13091	0	0	Ki67+	 14680 23923
13092	0	0	Ki67+	 14688 23909
13093	0	0	Ki67+	 13906 24523
13094	0	0	Ki67+	 13907 23965
13095	0	0	Ki67+	 13915 24015
13096	0	0	Ki67+	 13916 24061
13097	0	0	Ki67+	 13919 24555
13098	0	0	Ki67+	 13928 24564
13099	0	0	Ki67+	 13932 24249
13100	0	0	Ki67+	 13936 24156
13101	0	0	Ki67+	 13940 23984
13102	0	0	Ki67+	 13950 23977
13103	0	0	Ki67+	 13952 24118
13104	0	0	Ki67+	 13955 24554
13105	0	0	Ki67+	 13959 24187
13106	0	0	Ki67+	 13975 24392
13107	0	0	Ki67+	 13978 24186
13108	0	0	Ki67+	 14043 24565
13109	0	0	Ki67+	 14050 24551
13110	0	0	Ki67+	 14085 24487
13111	0	0	Ki67+	 14094 24109
13112	0	0	Ki67+	 14105 24209
13113	0	0	Ki67+	 14121 24633
13114	0	0	Ki67+	 14192 24018
13115	0	0	Ki67+	 14193 24555
13116	0	0	Ki67+	 14194 24670
13117	0	0	Ki67+	 14207 24088
13118	0	0	Ki67+	 14226 24020
13119	0	0	Ki67+	 14226 24386
13120	0	0	Ki67+	 14248 23971
13121	0	0	Ki67+	 14266 24006
13122	0	0	Ki67+	 14270 24412
13123	0	0	Ki67+	 14272 24144
13124	0	0	Ki67+	 14273 24585
13125	0	0	Ki67+	 14274 24306
13126	0	0	Ki67+	 14339 24422
13127	0	0	Ki67+	 14362 24152
13128	0	0	Ki67+	 14422 24333
13129	0	0	Ki67+	 14448 24694
13130	0	0	Ki67+	 14490 24148
13131	0	0	Ki67+	 14490 24500
13132	0	0	Ki67+	 14501 24648
13133	0	0	Ki67+	 14520 24420
13134	0	0	Ki67+	 14562 24128
13135	0	0	Ki67+	 14581 24571
13136	0	0	Ki67+	 14612 24682
13137	0	0	Ki67+	 14630 24742
13138	0	0	Ki67+	 14688 23978
13139	0	0	Ki67+	 14697 24202
13140	0	0	Ki67+	 14699 24187
13141	0	0	Ki67+	 14703 24234
13142	0	0	Ki67+	 13922 24876
13143	0	0	Ki67+	 13925 24755
13144	0	0	Ki67+	 13930 25475
13145	0	0	Ki67+	 13949 24822
13146	0	0	Ki67+	 13985 25445
13147	0	0	Ki67+	 13986 25285
13148	0	0	Ki67+	 14030 25445
13149	0	0	Ki67+	 14031 25096
13150	0	0	Ki67+	 14055 25111
13151	0	0	Ki67+	 14093 25123
13152	0	0	Ki67+	 14110 25079
13153	0	0	Ki67+	 14129 25102
13154	0	0	Ki67+	 14142 25316
13155	0	0	Ki67+	 14142 25351
13156	0	0	Ki67+	 14156 24946
13157	0	0	Ki67+	 14160 24871
13158	0	0	Ki67+	 14167 25118
13159	0	0	Ki67+	 14184 24855
13160	0	0	Ki67+	 14215 25393
13161	0	0	Ki67+	 14220 24868
13162	0	0	Ki67+	 14226 25326
13163	0	0	Ki67+	 14253 24900
13164	0	0	Ki67+	 14258 25340
13165	0	0	Ki67+	 14279 25347
13166	0	0	Ki67+	 14287 25455
13167	0	0	Ki67+	 14288 25470
13168	0	0	Ki67+	 14303 25349
13169	0	0	Ki67+	 14305 25500
13170	0	0	Ki67+	 14324 25338
13171	0	0	Ki67+	 14338 25315
13172	0	0	Ki67+	 14375 25294
13173	0	0	Ki67+	 14381 25265
13174	0	0	Ki67+	 14384 25520
13175	0	0	Ki67+	 14411 25172
13176	0	0	Ki67+	 14421 25542
13177	0	0	Ki67+	 14457 25021
13178	0	0	Ki67+	 14460 24845
13179	0	0	Ki67+	 14472 25120
13180	0	0	Ki67+	 14503 25388
13181	0	0	Ki67+	 14503 25539
13182	0	0	Ki67+	 14504 25408
13183	0	0	Ki67+	 14514 25397
13184	0	0	Ki67+	 14520 24805
13185	0	0	Ki67+	 14523 25349
13186	0	0	Ki67+	 14529 25460
13187	0	0	Ki67+	 14566 25512
13188	0	0	Ki67+	 14585 24805
13189	0	0	Ki67+	 14593 25541
13190	0	0	Ki67+	 14606 25525
13191	0	0	Ki67+	 14609 25410
13192	0	0	Ki67+	 14620 24832
13193	0	0	Ki67+	 14631 25440
13194	0	0	Ki67+	 14647 24822
13195	0	0	Ki67+	 14652 25531
13196	0	0	Ki67+	 14667 25356
13197	0	0	Ki67+	 14672 24944
13198	0	0	Ki67+	 13958 26322
13199	0	0	Ki67+	 13991 26326
13200	0	0	Ki67+	 14081 26279
13201	0	0	Ki67+	 14110 26250
13202	0	0	Ki67+	 14129 26244
13203	0	0	Ki67+	 14182 25950
13204	0	0	Ki67+	 14195 26278
13205	0	0	Ki67+	 14236 25665
13206	0	0	Ki67+	 14236 26247
13207	0	0	Ki67+	 14240 25677
13208	0	0	Ki67+	 14248 26140
13209	0	0	Ki67+	 14248 26253
13210	0	0	Ki67+	 14254 25970
13211	0	0	Ki67+	 14255 26283
13212	0	0	Ki67+	 14256 26084
13213	0	0	Ki67+	 14257 25947
13214	0	0	Ki67+	 14258 25779
13215	0	0	Ki67+	 14259 25789
13216	0	0	Ki67+	 14272 25665
13217	0	0	Ki67+	 14290 25743
13218	0	0	Ki67+	 14290 26277
13219	0	0	Ki67+	 14294 26140
13220	0	0	Ki67+	 14296 26082
13221	0	0	Ki67+	 14298 26242
13222	0	0	Ki67+	 14299 26332
13223	0	0	Ki67+	 14312 25782
13224	0	0	Ki67+	 14317 25740
13225	0	0	Ki67+	 14319 25583
13226	0	0	Ki67+	 14336 25845
13227	0	0	Ki67+	 14347 25888
13228	0	0	Ki67+	 14350 25973
13229	0	0	Ki67+	 14355 26237
13230	0	0	Ki67+	 14360 25966
13231	0	0	Ki67+	 14362 26161
13232	0	0	Ki67+	 14370 26102
13233	0	0	Ki67+	 14376 26084
13234	0	0	Ki67+	 14383 25930
13235	0	0	Ki67+	 14388 25813
13236	0	0	Ki67+	 14390 26181
13237	0	0	Ki67+	 14390 26217
13238	0	0	Ki67+	 14391 25790
13239	0	0	Ki67+	 14404 25742
13240	0	0	Ki67+	 14409 25753
13241	0	0	Ki67+	 14412 25697
13242	0	0	Ki67+	 14419 25668
13243	0	0	Ki67+	 14422 25702
13244	0	0	Ki67+	 14424 26243
13245	0	0	Ki67+	 14425 25808
13246	0	0	Ki67+	 14426 25659
13247	0	0	Ki67+	 14426 25780
13248	0	0	Ki67+	 14432 25624
13249	0	0	Ki67+	 14432 25800
13250	0	0	Ki67+	 14434 25682
13251	0	0	Ki67+	 14442 25708
13252	0	0	Ki67+	 14444 26078
13253	0	0	Ki67+	 14444 26119
13254	0	0	Ki67+	 14466 25626
13255	0	0	Ki67+	 14474 26181
13256	0	0	Ki67+	 14490 25741
13257	0	0	Ki67+	 14493 25660
13258	0	0	Ki67+	 14499 25952
13259	0	0	Ki67+	 14542 26324
13260	0	0	Ki67+	 14556 26024
13261	0	0	Ki67+	 14557 26014
13262	0	0	Ki67+	 14557 26096
13263	0	0	Ki67+	 14565 25996
13264	0	0	Ki67+	 14571 25956
13265	0	0	Ki67+	 14596 25584
13266	0	0	Ki67+	 14607 25887
13267	0	0	Ki67+	 14609 25599
13268	0	0	Ki67+	 14620 25670
13269	0	0	Ki67+	 14621 25625
13270	0	0	Ki67+	 14626 26161
13271	0	0	Ki67+	 14660 26224
13272	0	0	Ki67+	 14662 26127
13273	0	0	Ki67+	 14678 25587
13274	0	0	Ki67+	 14688 26083
13275	0	0	Ki67+	 14688 26269
13276	0	0	Ki67+	 14695 25704
13277	0	0	Ki67+	 13912 26461
13278	0	0	Ki67+	 13912 26749
13279	0	0	Ki67+	 13913 27035
13280	0	0	Ki67+	 13920 27122
13281	0	0	Ki67+	 13923 26514
13282	0	0	Ki67+	 13923 27027
13283	0	0	Ki67+	 13926 26892
13284	0	0	Ki67+	 13929 26659
13285	0	0	Ki67+	 13931 26507
13286	0	0	Ki67+	 13932 26859
13287	0	0	Ki67+	 13937 26832
13288	0	0	Ki67+	 13942 27037
13289	0	0	Ki67+	 13951 26777
13290	0	0	Ki67+	 13954 26575
13291	0	0	Ki67+	 13957 26858
13292	0	0	Ki67+	 13961 27031
13293	0	0	Ki67+	 13963 26793
13294	0	0	Ki67+	 13971 27059
13295	0	0	Ki67+	 13973 27077
13296	0	0	Ki67+	 13992 26832
13297	0	0	Ki67+	 13997 26568
13298	0	0	Ki67+	 13998 26404
13299	0	0	Ki67+	 14006 26503
13300	0	0	Ki67+	 14030 26532
13301	0	0	Ki67+	 14035 26977
13302	0	0	Ki67+	 14037 26937
13303	0	0	Ki67+	 14042 27003
13304	0	0	Ki67+	 14054 26391
13305	0	0	Ki67+	 14057 27070
13306	0	0	Ki67+	 14084 26383
13307	0	0	Ki67+	 14095 27131
13308	0	0	Ki67+	 14100 26730
13309	0	0	Ki67+	 14102 26447
13310	0	0	Ki67+	 14107 26857
13311	0	0	Ki67+	 14112 26878
13312	0	0	Ki67+	 14146 27103
13313	0	0	Ki67+	 14167 26906
13314	0	0	Ki67+	 14171 27105
13315	0	0	Ki67+	 14175 26477
13316	0	0	Ki67+	 14180 26537
13317	0	0	Ki67+	 14186 26621
13318	0	0	Ki67+	 14204 26967
13319	0	0	Ki67+	 14223 26992
13320	0	0	Ki67+	 14238 26836
13321	0	0	Ki67+	 14259 26579
13322	0	0	Ki67+	 14280 26377
13323	0	0	Ki67+	 14309 26406
13324	0	0	Ki67+	 14311 26391
13325	0	0	Ki67+	 14340 27014
13326	0	0	Ki67+	 14344 26846
13327	0	0	Ki67+	 14345 26386
13328	0	0	Ki67+	 14382 27021
13329	0	0	Ki67+	 14399 26913
13330	0	0	Ki67+	 14402 27100
13331	0	0	Ki67+	 14417 27119
13332	0	0	Ki67+	 14423 27003
13333	0	0	Ki67+	 14428 26398
13334	0	0	Ki67+	 14445 26937
13335	0	0	Ki67+	 14446 27060
13336	0	0	Ki67+	 14459 27017
13337	0	0	Ki67+	 14459 27091
13338	0	0	Ki67+	 14463 26440
13339	0	0	Ki67+	 14467 27028
13340	0	0	Ki67+	 14468 26939
13341	0	0	Ki67+	 14497 26405
13342	0	0	Ki67+	 14528 26516
13343	0	0	Ki67+	 14556 26365
13344	0	0	Ki67+	 14569 27110
13345	0	0	Ki67+	 14571 26960
13346	0	0	Ki67+	 14612 26427
13347	0	0	Ki67+	 13913 27395
13348	0	0	Ki67+	 13916 27526
13349	0	0	Ki67+	 13918 27871
13350	0	0	Ki67+	 13932 27479
13351	0	0	Ki67+	 13939 27709
13352	0	0	Ki67+	 13942 27823
13353	0	0	Ki67+	 13945 27549
13354	0	0	Ki67+	 13947 27408
13355	0	0	Ki67+	 13949 27527
13356	0	0	Ki67+	 13950 27586
13357	0	0	Ki67+	 13951 27274
13358	0	0	Ki67+	 13960 27678
13359	0	0	Ki67+	 13962 27874
13360	0	0	Ki67+	 13967 27786
13361	0	0	Ki67+	 13969 27511
13362	0	0	Ki67+	 13975 27760
13363	0	0	Ki67+	 13976 27167
13364	0	0	Ki67+	 13978 27918
13365	0	0	Ki67+	 13979 27818
13366	0	0	Ki67+	 13981 27218
13367	0	0	Ki67+	 13983 27800
13368	0	0	Ki67+	 13985 27379
13369	0	0	Ki67+	 13990 27693
13370	0	0	Ki67+	 13991 27657
13371	0	0	Ki67+	 14007 27155
13372	0	0	Ki67+	 14007 27867
13373	0	0	Ki67+	 14009 27399
13374	0	0	Ki67+	 14011 27427
13375	0	0	Ki67+	 14022 27453
13376	0	0	Ki67+	 14025 27655
13377	0	0	Ki67+	 14038 27504
13378	0	0	Ki67+	 14042 27703
13379	0	0	Ki67+	 14046 27879
13380	0	0	Ki67+	 14047 27481
13381	0	0	Ki67+	 14048 27460
13382	0	0	Ki67+	 14062 27588
13383	0	0	Ki67+	 14074 27481
13384	0	0	Ki67+	 14081 27570
13385	0	0	Ki67+	 14087 27328
13386	0	0	Ki67+	 14099 27157
13387	0	0	Ki67+	 14104 27514
13388	0	0	Ki67+	 14105 27604
13389	0	0	Ki67+	 14118 27192
13390	0	0	Ki67+	 14119 27380
13391	0	0	Ki67+	 14128 27387
13392	0	0	Ki67+	 14143 27524
13393	0	0	Ki67+	 14148 27590
13394	0	0	Ki67+	 14162 27788
13395	0	0	Ki67+	 14172 27282
13396	0	0	Ki67+	 14185 27294
13397	0	0	Ki67+	 14189 27159
13398	0	0	Ki67+	 14194 27596
13399	0	0	Ki67+	 14196 27448
13400	0	0	Ki67+	 14197 27694
13401	0	0	Ki67+	 14223 27319
13402	0	0	Ki67+	 14224 27759
13403	0	0	Ki67+	 14229 27738
13404	0	0	Ki67+	 14237 27326
13405	0	0	Ki67+	 14239 27892
13406	0	0	Ki67+	 14240 27539
13407	0	0	Ki67+	 14240 27574
13408	0	0	Ki67+	 14242 27168
13409	0	0	Ki67+	 14246 27920
13410	0	0	Ki67+	 14258 27804
13411	0	0	Ki67+	 14261 27187
13412	0	0	Ki67+	 14275 27350
13413	0	0	Ki67+	 14276 27481
13414	0	0	Ki67+	 14276 27547
13415	0	0	Ki67+	 14281 27902
13416	0	0	Ki67+	 14286 27215
13417	0	0	Ki67+	 14288 27830
13418	0	0	Ki67+	 14300 27368
13419	0	0	Ki67+	 14304 27527
13420	0	0	Ki67+	 14316 27401
13421	0	0	Ki67+	 14323 27233
13422	0	0	Ki67+	 14340 27247
13423	0	0	Ki67+	 14367 27619
13424	0	0	Ki67+	 14371 27591
13425	0	0	Ki67+	 14377 27743
13426	0	0	Ki67+	 14380 27609
13427	0	0	Ki67+	 14380 27782
13428	0	0	Ki67+	 14381 27654
13429	0	0	Ki67+	 14382 27432
13430	0	0	Ki67+	 14394 27284
13431	0	0	Ki67+	 14399 27547
13432	0	0	Ki67+	 14410 27776
13433	0	0	Ki67+	 14411 27153
13434	0	0	Ki67+	 14417 27804
13435	0	0	Ki67+	 14421 27197
13436	0	0	Ki67+	 14424 27756
13437	0	0	Ki67+	 14427 27863
13438	0	0	Ki67+	 14433 27608
13439	0	0	Ki67+	 14445 27302
13440	0	0	Ki67+	 14462 27634
13441	0	0	Ki67+	 14472 27544
13442	0	0	Ki67+	 14479 27566
13443	0	0	Ki67+	 14483 27637
13444	0	0	Ki67+	 14486 27159
13445	0	0	Ki67+	 14493 27185
13446	0	0	Ki67+	 14499 27290
13447	0	0	Ki67+	 14501 27417
13448	0	0	Ki67+	 14524 27362
13449	0	0	Ki67+	 14531 27341
13450	0	0	Ki67+	 14531 27565
13451	0	0	Ki67+	 14576 27510
13452	0	0	Ki67+	 14577 27726
13453	0	0	Ki67+	 14577 27760
13454	0	0	Ki67+	 14594 27619
13455	0	0	Ki67+	 14600 27195
13456	0	0	Ki67+	 14601 27356
13457	0	0	Ki67+	 14607 27763
13458	0	0	Ki67+	 14624 27821
13459	0	0	Ki67+	 14631 27177
13460	0	0	Ki67+	 14632 27293
13461	0	0	Ki67+	 14632 27307
13462	0	0	Ki67+	 14634 27653
13463	0	0	Ki67+	 14635 27258
13464	0	0	Ki67+	 14650 27233
13465	0	0	Ki67+	 14664 27375
13466	0	0	Ki67+	 14672 27907
13467	0	0	Ki67+	 14674 27411
13468	0	0	Ki67+	 14685 27814
13469	0	0	Ki67+	 14701 27451
13470	0	0	Ki67+	 13914 28375
13471	0	0	Ki67+	 13915 28070
13472	0	0	Ki67+	 13916 27976
13473	0	0	Ki67+	 13918 28094
13474	0	0	Ki67+	 13920 28025
13475	0	0	Ki67+	 13920 28149
13476	0	0	Ki67+	 13930 27975
13477	0	0	Ki67+	 13938 28414
13478	0	0	Ki67+	 13950 28056
13479	0	0	Ki67+	 13953 28575
13480	0	0	Ki67+	 13960 27976
13481	0	0	Ki67+	 13993 28356
13482	0	0	Ki67+	 14008 28499
13483	0	0	Ki67+	 14011 28343
13484	0	0	Ki67+	 14022 28474
13485	0	0	Ki67+	 14028 28080
13486	0	0	Ki67+	 14030 28120
13487	0	0	Ki67+	 14033 28047
13488	0	0	Ki67+	 14034 28015
13489	0	0	Ki67+	 14035 28377
13490	0	0	Ki67+	 14041 28433
13491	0	0	Ki67+	 14043 28476
13492	0	0	Ki67+	 14056 28454
13493	0	0	Ki67+	 14066 28418
13494	0	0	Ki67+	 14067 28014
13495	0	0	Ki67+	 14069 28179
13496	0	0	Ki67+	 14074 28041
13497	0	0	Ki67+	 14082 28084
13498	0	0	Ki67+	 14090 28448
13499	0	0	Ki67+	 14095 28484
13500	0	0	Ki67+	 14101 28218
13501	0	0	Ki67+	 14106 28280
13502	0	0	Ki67+	 14110 28296
13503	0	0	Ki67+	 14122 28627
13504	0	0	Ki67+	 14127 28253
13505	0	0	Ki67+	 14136 28648
13506	0	0	Ki67+	 14145 28207
13507	0	0	Ki67+	 14151 28701
13508	0	0	Ki67+	 14152 28050
13509	0	0	Ki67+	 14152 28532
13510	0	0	Ki67+	 14162 27961
13511	0	0	Ki67+	 14167 28700
13512	0	0	Ki67+	 14190 28189
13513	0	0	Ki67+	 14234 28432
13514	0	0	Ki67+	 14238 28134
13515	0	0	Ki67+	 14240 28273
13516	0	0	Ki67+	 14254 28531
13517	0	0	Ki67+	 14269 28454
13518	0	0	Ki67+	 14284 28224
13519	0	0	Ki67+	 14298 28658
13520	0	0	Ki67+	 14312 28529
13521	0	0	Ki67+	 14314 28600
13522	0	0	Ki67+	 14349 28544
13523	0	0	Ki67+	 14371 28551
13524	0	0	Ki67+	 14418 27964
13525	0	0	Ki67+	 14432 27969
13526	0	0	Ki67+	 14511 28465
13527	0	0	Ki67+	 14557 28470
13528	0	0	Ki67+	 14558 28721
13529	0	0	Ki67+	 14595 28245
13530	0	0	Ki67+	 14614 28457
13531	0	0	Ki67+	 14637 28353
13532	0	0	Ki67+	 14653 28453
13533	0	0	Ki67+	 14656 28644
13534	0	0	Ki67+	 14663 28711
13535	0	0	Ki67+	 14676 28339
13536	0	0	Ki67+	 14689 28495
13537	0	0	Ki67+	 14699 28449
13538	0	0	Ki67+	 13906 29012
13539	0	0	Ki67+	 13910 29084
13540	0	0	Ki67+	 13911 29472
13541	0	0	Ki67+	 13915 29330
13542	0	0	Ki67+	 13917 29232
13543	0	0	Ki67+	 13920 29418
13544	0	0	Ki67+	 13921 29293
13545	0	0	Ki67+	 13921 29441
13546	0	0	Ki67+	 13923 29165
13547	0	0	Ki67+	 13931 29451
13548	0	0	Ki67+	 13946 29353
13549	0	0	Ki67+	 13955 29368
13550	0	0	Ki67+	 13965 29295
13551	0	0	Ki67+	 13972 28906
13552	0	0	Ki67+	 13998 29287
13553	0	0	Ki67+	 14000 29371
13554	0	0	Ki67+	 14007 29243
13555	0	0	Ki67+	 14007 29323
13556	0	0	Ki67+	 14015 29427
13557	0	0	Ki67+	 14026 29497
13558	0	0	Ki67+	 14028 29356
13559	0	0	Ki67+	 14030 29541
13560	0	0	Ki67+	 14037 29000
13561	0	0	Ki67+	 14053 29500
13562	0	0	Ki67+	 14061 29361
13563	0	0	Ki67+	 14068 29549
13564	0	0	Ki67+	 14075 29319
13565	0	0	Ki67+	 14097 29522
13566	0	0	Ki67+	 14100 29476
13567	0	0	Ki67+	 14117 28848
13568	0	0	Ki67+	 14119 29313
13569	0	0	Ki67+	 14120 28904
13570	0	0	Ki67+	 14137 28991
13571	0	0	Ki67+	 14137 29482
13572	0	0	Ki67+	 14171 28865
13573	0	0	Ki67+	 14194 28910
13574	0	0	Ki67+	 14197 29260
13575	0	0	Ki67+	 14202 29297
13576	0	0	Ki67+	 14215 29113
13577	0	0	Ki67+	 14223 29005
13578	0	0	Ki67+	 14243 29068
13579	0	0	Ki67+	 14270 29337
13580	0	0	Ki67+	 14290 29050
13581	0	0	Ki67+	 14290 29373
13582	0	0	Ki67+	 14311 29215
13583	0	0	Ki67+	 14316 28850
13584	0	0	Ki67+	 14318 29244
13585	0	0	Ki67+	 14332 29246
13586	0	0	Ki67+	 14522 29104
13587	0	0	Ki67+	 14601 28942
13588	0	0	Ki67+	 14602 29357
13589	0	0	Ki67+	 14635 28783
13590	0	0	Ki67+	 14649 28794
13591	0	0	Ki67+	 14664 29010
13592	0	0	Ki67+	 14670 28909
13593	0	0	Ki67+	 14673 28755
13594	0	0	Ki67+	 14693 28958
13595	0	0	Ki67+	 13915 29794
13596	0	0	Ki67+	 13917 29652
13597	0	0	Ki67+	 13934 30165
13598	0	0	Ki67+	 13941 29570
13599	0	0	Ki67+	 13948 29975
13600	0	0	Ki67+	 13954 29741
13601	0	0	Ki67+	 13966 30196
13602	0	0	Ki67+	 13974 30242
13603	0	0	Ki67+	 13986 29935
13604	0	0	Ki67+	 14000 29661
13605	0	0	Ki67+	 14004 30213
13606	0	0	Ki67+	 14022 29704
13607	0	0	Ki67+	 14031 29913
13608	0	0	Ki67+	 14032 29735
13609	0	0	Ki67+	 14037 29820
13610	0	0	Ki67+	 14041 29569
13611	0	0	Ki67+	 14045 29605
13612	0	0	Ki67+	 14045 29621
13613	0	0	Ki67+	 14071 29586
13614	0	0	Ki67+	 14073 29728
13615	0	0	Ki67+	 14083 29605
13616	0	0	Ki67+	 14098 29572
13617	0	0	Ki67+	 14123 29813
13618	0	0	Ki67+	 14159 29610
13619	0	0	Ki67+	 14177 30030
13620	0	0	Ki67+	 14177 30325
13621	0	0	Ki67+	 14182 30351
13622	0	0	Ki67+	 14185 29863
13623	0	0	Ki67+	 14236 30078
13624	0	0	Ki67+	 14259 29846
13625	0	0	Ki67+	 14263 30137
13626	0	0	Ki67+	 14282 30350
13627	0	0	Ki67+	 14316 29684
13628	0	0	Ki67+	 14324 29744
13629	0	0	Ki67+	 14350 30008
13630	0	0	Ki67+	 14369 29569
13631	0	0	Ki67+	 14387 29911
13632	0	0	Ki67+	 14420 29926
13633	0	0	Ki67+	 14420 30302
13634	0	0	Ki67+	 14423 30164
13635	0	0	Ki67+	 14457 30027
13636	0	0	Ki67+	 14511 30005
13637	0	0	Ki67+	 14513 30166
13638	0	0	Ki67+	 14676 29784
13639	0	0	Ki67+	 13908 30475
13640	0	0	Ki67+	 13909 30767
13641	0	0	Ki67+	 13912 30423
13642	0	0	Ki67+	 13933 30984
13643	0	0	Ki67+	 13934 30806
13644	0	0	Ki67+	 13963 30826
13645	0	0	Ki67+	 13974 30853
13646	0	0	Ki67+	 13998 30687
13647	0	0	Ki67+	 14004 30863
13648	0	0	Ki67+	 14007 30907
13649	0	0	Ki67+	 14011 30614
13650	0	0	Ki67+	 14015 30883
13651	0	0	Ki67+	 14017 30830
13652	0	0	Ki67+	 14021 30642
13653	0	0	Ki67+	 14023 30613
13654	0	0	Ki67+	 14030 30874
13655	0	0	Ki67+	 14031 30667
13656	0	0	Ki67+	 14035 30920
13657	0	0	Ki67+	 14040 30688
13658	0	0	Ki67+	 14048 30848
13659	0	0	Ki67+	 14058 30534
13660	0	0	Ki67+	 14065 30546
13661	0	0	Ki67+	 14067 30817
13662	0	0	Ki67+	 14087 30785
13663	0	0	Ki67+	 14090 30663
13664	0	0	Ki67+	 14097 30802
13665	0	0	Ki67+	 14109 30832
13666	0	0	Ki67+	 14112 30516
13667	0	0	Ki67+	 14113 30499
13668	0	0	Ki67+	 14132 30582
13669	0	0	Ki67+	 14132 31031
13670	0	0	Ki67+	 14164 30862
13671	0	0	Ki67+	 14167 30883
13672	0	0	Ki67+	 14193 30919
13673	0	0	Ki67+	 14219 30817
13674	0	0	Ki67+	 14228 30975
13675	0	0	Ki67+	 14340 30982
13676	0	0	Ki67+	 14380 30891
13677	0	0	Ki67+	 14398 30984
13678	0	0	Ki67+	 14598 30837
13679	0	0	Ki67+	 14600 30872
13680	0	0	Ki67+	 14603 30744
13681	0	0	Ki67+	 13909 31548
13682	0	0	Ki67+	 13917 31338
13683	0	0	Ki67+	 13922 31248
13684	0	0	Ki67+	 13923 31918
13685	0	0	Ki67+	 13927 31164
13686	0	0	Ki67+	 13929 31301
13687	0	0	Ki67+	 13930 31358
13688	0	0	Ki67+	 13934 31396
13689	0	0	Ki67+	 13934 31846
13690	0	0	Ki67+	 13935 31640
13691	0	0	Ki67+	 13938 31903
13692	0	0	Ki67+	 13940 31194
13693	0	0	Ki67+	 13944 31860
13694	0	0	Ki67+	 13945 31551
13695	0	0	Ki67+	 13953 31395
13696	0	0	Ki67+	 13960 31745
13697	0	0	Ki67+	 13961 31929
13698	0	0	Ki67+	 13967 31950
13699	0	0	Ki67+	 13971 31663
13700	0	0	Ki67+	 13976 31848
13701	0	0	Ki67+	 13979 31585
13702	0	0	Ki67+	 13982 31380
13703	0	0	Ki67+	 13985 31188
13704	0	0	Ki67+	 13989 31362
13705	0	0	Ki67+	 13992 31925
13706	0	0	Ki67+	 13993 31759
13707	0	0	Ki67+	 14009 31938
13708	0	0	Ki67+	 14023 31362
13709	0	0	Ki67+	 14030 31556
13710	0	0	Ki67+	 14031 31844
13711	0	0	Ki67+	 14034 31486
13712	0	0	Ki67+	 14035 31868
13713	0	0	Ki67+	 14036 31609
13714	0	0	Ki67+	 14043 31581
13715	0	0	Ki67+	 14048 31619
13716	0	0	Ki67+	 14054 31448
13717	0	0	Ki67+	 14065 31249
13718	0	0	Ki67+	 14065 31630
13719	0	0	Ki67+	 14081 31763
13720	0	0	Ki67+	 14087 31928
13721	0	0	Ki67+	 14092 31917
13722	0	0	Ki67+	 14094 31889
13723	0	0	Ki67+	 14114 31889
13724	0	0	Ki67+	 14117 31741
13725	0	0	Ki67+	 14120 31872
13726	0	0	Ki67+	 14130 31792
13727	0	0	Ki67+	 14135 31917
13728	0	0	Ki67+	 14136 31681
13729	0	0	Ki67+	 14159 31803
13730	0	0	Ki67+	 14187 31183
13731	0	0	Ki67+	 14202 31756
13732	0	0	Ki67+	 14217 31298
13733	0	0	Ki67+	 14228 31186
13734	0	0	Ki67+	 14239 31672
13735	0	0	Ki67+	 14263 31786
13736	0	0	Ki67+	 14288 31922
13737	0	0	Ki67+	 14307 31255
13738	0	0	Ki67+	 14314 31910
13739	0	0	Ki67+	 14327 31885
13740	0	0	Ki67+	 14335 31288
13741	0	0	Ki67+	 14386 31638
13742	0	0	Ki67+	 14387 31778
13743	0	0	Ki67+	 14434 31836
13744	0	0	Ki67+	 14441 31506
13745	0	0	Ki67+	 14500 31525
13746	0	0	Ki67+	 14528 31727
13747	0	0	Ki67+	 14555 31609
13748	0	0	Ki67+	 14566 31732
13749	0	0	Ki67+	 14581 31586
13750	0	0	Ki67+	 14623 31243
13751	0	0	Ki67+	 14683 31173
13752	0	0	Ki67+	 14691 31525
13753	0	0	Ki67+	 13926 32674
13754	0	0	Ki67+	 13951 32624
13755	0	0	Ki67+	 13972 32470
13756	0	0	Ki67+	 13986 32476
13757	0	0	Ki67+	 14041 32700
13758	0	0	Ki67+	 14156 32344
13759	0	0	Ki67+	 14161 32331
13760	0	0	Ki67+	 14162 32021
13761	0	0	Ki67+	 14168 32475
13762	0	0	Ki67+	 14188 32478
13763	0	0	Ki67+	 14188 32553
13764	0	0	Ki67+	 14194 32461
13765	0	0	Ki67+	 14204 32023
13766	0	0	Ki67+	 14208 32455
13767	0	0	Ki67+	 14210 32188
13768	0	0	Ki67+	 14226 32018
13769	0	0	Ki67+	 14235 32001
13770	0	0	Ki67+	 14239 32199
13771	0	0	Ki67+	 14243 32187
13772	0	0	Ki67+	 14245 31995
13773	0	0	Ki67+	 14249 32111
13774	0	0	Ki67+	 14255 32503
13775	0	0	Ki67+	 14256 32200
13776	0	0	Ki67+	 14256 32492
13777	0	0	Ki67+	 14257 32019
13778	0	0	Ki67+	 14257 32404
13779	0	0	Ki67+	 14263 31980
13780	0	0	Ki67+	 14266 32214
13781	0	0	Ki67+	 14277 32195
13782	0	0	Ki67+	 14277 32475
13783	0	0	Ki67+	 14283 32315
13784	0	0	Ki67+	 14285 32276
13785	0	0	Ki67+	 14286 32137
13786	0	0	Ki67+	 14304 32203
13787	0	0	Ki67+	 14306 32277
13788	0	0	Ki67+	 14310 32050
13789	0	0	Ki67+	 14313 31962
13790	0	0	Ki67+	 14321 32309
13791	0	0	Ki67+	 14331 32248
13792	0	0	Ki67+	 14332 32141
13793	0	0	Ki67+	 14333 32258
13794	0	0	Ki67+	 14334 32207
13795	0	0	Ki67+	 14335 32284
13796	0	0	Ki67+	 14338 32013
13797	0	0	Ki67+	 14338 32076
13798	0	0	Ki67+	 14339 32195
13799	0	0	Ki67+	 14348 32122
13800	0	0	Ki67+	 14352 32506
13801	0	0	Ki67+	 14357 32528
13802	0	0	Ki67+	 14360 32243
13803	0	0	Ki67+	 14363 32470
13804	0	0	Ki67+	 14364 31976
13805	0	0	Ki67+	 14365 32433
13806	0	0	Ki67+	 14368 32538
13807	0	0	Ki67+	 14369 32036
13808	0	0	Ki67+	 14375 32009
13809	0	0	Ki67+	 14375 32466
13810	0	0	Ki67+	 14386 32431
13811	0	0	Ki67+	 14387 32300
13812	0	0	Ki67+	 14389 32373
13813	0	0	Ki67+	 14389 32396
13814	0	0	Ki67+	 14391 32315
13815	0	0	Ki67+	 14395 32338
13816	0	0	Ki67+	 14397 32276
13817	0	0	Ki67+	 14398 32554
13818	0	0	Ki67+	 14401 32522
13819	0	0	Ki67+	 14404 32404
13820	0	0	Ki67+	 14417 32552
13821	0	0	Ki67+	 14419 32445
13822	0	0	Ki67+	 14420 32302
13823	0	0	Ki67+	 14420 32521
13824	0	0	Ki67+	 14420 32629
13825	0	0	Ki67+	 14422 32487
13826	0	0	Ki67+	 14426 32322
13827	0	0	Ki67+	 14427 32604
13828	0	0	Ki67+	 14434 32352
13829	0	0	Ki67+	 14434 32523
13830	0	0	Ki67+	 14449 32459
13831	0	0	Ki67+	 14454 31973
13832	0	0	Ki67+	 14467 32581
13833	0	0	Ki67+	 14473 32052
13834	0	0	Ki67+	 14484 32040
13835	0	0	Ki67+	 14487 32354
13836	0	0	Ki67+	 14490 32567
13837	0	0	Ki67+	 14502 32069
13838	0	0	Ki67+	 14503 32574
13839	0	0	Ki67+	 14516 32621
13840	0	0	Ki67+	 14522 32602
13841	0	0	Ki67+	 14524 32082
13842	0	0	Ki67+	 14529 32119
13843	0	0	Ki67+	 14541 32631
13844	0	0	Ki67+	 14545 32509
13845	0	0	Ki67+	 14569 32039
13846	0	0	Ki67+	 14569 32659
13847	0	0	Ki67+	 14580 32611
13848	0	0	Ki67+	 14580 32647
13849	0	0	Ki67+	 14608 32480
13850	0	0	Ki67+	 14622 32649
13851	0	0	Ki67+	 14625 31967
13852	0	0	Ki67+	 14628 32543
13853	0	0	Ki67+	 14637 32630
13854	0	0	Ki67+	 14643 32528
13855	0	0	Ki67+	 13930 32909
13856	0	0	Ki67+	 13946 33185
13857	0	0	Ki67+	 13953 33169
13858	0	0	Ki67+	 13956 33540
13859	0	0	Ki67+	 13958 32869
13860	0	0	Ki67+	 13964 32918
13861	0	0	Ki67+	 13975 32960
13862	0	0	Ki67+	 13978 33199
13863	0	0	Ki67+	 13984 32982
13864	0	0	Ki67+	 13986 33520
13865	0	0	Ki67+	 13995 33290
13866	0	0	Ki67+	 13998 32962
13867	0	0	Ki67+	 14000 33440
13868	0	0	Ki67+	 14019 32933
13869	0	0	Ki67+	 14019 33541
13870	0	0	Ki67+	 14023 33015
13871	0	0	Ki67+	 14028 33532
13872	0	0	Ki67+	 14041 33340
13873	0	0	Ki67+	 14054 33501
13874	0	0	Ki67+	 14080 33025
13875	0	0	Ki67+	 14087 33017
13876	0	0	Ki67+	 14100 32856
13877	0	0	Ki67+	 14128 33043
13878	0	0	Ki67+	 14131 33031
13879	0	0	Ki67+	 14143 33056
13880	0	0	Ki67+	 14146 32897
13881	0	0	Ki67+	 14154 33034
13882	0	0	Ki67+	 14163 32997
13883	0	0	Ki67+	 14163 33060
13884	0	0	Ki67+	 14172 32958
13885	0	0	Ki67+	 14186 32902
13886	0	0	Ki67+	 14192 33125
13887	0	0	Ki67+	 14194 33537
13888	0	0	Ki67+	 14205 33176
13889	0	0	Ki67+	 14206 33233
13890	0	0	Ki67+	 14248 33194
13891	0	0	Ki67+	 14282 33002
13892	0	0	Ki67+	 14325 33189
13893	0	0	Ki67+	 14349 33076
13894	0	0	Ki67+	 14351 33003
13895	0	0	Ki67+	 14379 33222
13896	0	0	Ki67+	 14406 33337
13897	0	0	Ki67+	 14419 33523
13898	0	0	Ki67+	 14425 33491
13899	0	0	Ki67+	 14449 33169
13900	0	0	Ki67+	 14450 33394
13901	0	0	Ki67+	 14458 33286
13902	0	0	Ki67+	 14461 33313
13903	0	0	Ki67+	 14480 33398
13904	0	0	Ki67+	 14508 33302
13905	0	0	Ki67+	 14521 33234
13906	0	0	Ki67+	 14526 33346
13907	0	0	Ki67+	 14537 33245
13908	0	0	Ki67+	 14549 33339
13909	0	0	Ki67+	 14552 33469
13910	0	0	Ki67+	 14553 33502
13911	0	0	Ki67+	 14561 33405
13912	0	0	Ki67+	 14562 33437
13913	0	0	Ki67+	 14572 33395
13914	0	0	Ki67+	 14577 33489
13915	0	0	Ki67+	 14582 33307
13916	0	0	Ki67+	 14584 33254
13917	0	0	Ki67+	 14587 33271
13918	0	0	Ki67+	 14588 33197
13919	0	0	Ki67+	 14590 33421
13920	0	0	Ki67+	 14591 33513
13921	0	0	Ki67+	 14595 33457
13922	0	0	Ki67+	 14604 33445
13923	0	0	Ki67+	 14623 33207
13924	0	0	Ki67+	 14645 33314
13925	0	0	Ki67+	 14674 33226
13926	0	0	Ki67+	 14680 33057
13927	0	0	Ki67+	 14680 33359
13928	0	0	Ki67+	 14685 33383
13929	0	0	Ki67+	 13906 33769
13930	0	0	Ki67+	 13914 33713
13931	0	0	Ki67+	 13918 33782
13932	0	0	Ki67+	 13925 33992
13933	0	0	Ki67+	 13927 33922
13934	0	0	Ki67+	 13946 33814
13935	0	0	Ki67+	 13948 33587
13936	0	0	Ki67+	 13959 33588
13937	0	0	Ki67+	 13960 34165
13938	0	0	Ki67+	 13963 34337
13939	0	0	Ki67+	 13964 33650
13940	0	0	Ki67+	 13974 34318
13941	0	0	Ki67+	 13975 34199
13942	0	0	Ki67+	 13988 34133
13943	0	0	Ki67+	 13992 34235
13944	0	0	Ki67+	 13995 34172
13945	0	0	Ki67+	 13999 33891
13946	0	0	Ki67+	 14002 34147
13947	0	0	Ki67+	 14003 34337
13948	0	0	Ki67+	 14005 33827
13949	0	0	Ki67+	 14029 33658
13950	0	0	Ki67+	 14029 34256
13951	0	0	Ki67+	 14035 34053
13952	0	0	Ki67+	 14042 34326
13953	0	0	Ki67+	 14051 34287
13954	0	0	Ki67+	 14054 34124
13955	0	0	Ki67+	 14074 34101
13956	0	0	Ki67+	 14078 34262
13957	0	0	Ki67+	 14080 33710
13958	0	0	Ki67+	 14085 34165
13959	0	0	Ki67+	 14086 34342
13960	0	0	Ki67+	 14112 34190
13961	0	0	Ki67+	 14113 34038
13962	0	0	Ki67+	 14128 34319
13963	0	0	Ki67+	 14129 34099
13964	0	0	Ki67+	 14135 34063
13965	0	0	Ki67+	 14135 34145
13966	0	0	Ki67+	 14142 34092
13967	0	0	Ki67+	 14158 34326
13968	0	0	Ki67+	 14160 34038
13969	0	0	Ki67+	 14168 34030
13970	0	0	Ki67+	 14173 34312
13971	0	0	Ki67+	 14198 33565
13972	0	0	Ki67+	 14209 34316
13973	0	0	Ki67+	 14224 33822
13974	0	0	Ki67+	 14268 34153
13975	0	0	Ki67+	 14271 34188
13976	0	0	Ki67+	 14297 34214
13977	0	0	Ki67+	 14312 34033
13978	0	0	Ki67+	 14324 33897
13979	0	0	Ki67+	 14327 33796
13980	0	0	Ki67+	 14327 34035
13981	0	0	Ki67+	 14358 33914
13982	0	0	Ki67+	 14360 33635
13983	0	0	Ki67+	 14382 34286
13984	0	0	Ki67+	 14400 33937
13985	0	0	Ki67+	 14405 34330
13986	0	0	Ki67+	 14407 34009
13987	0	0	Ki67+	 14408 34057
13988	0	0	Ki67+	 14415 33967
13989	0	0	Ki67+	 14418 34097
13990	0	0	Ki67+	 14436 33951
13991	0	0	Ki67+	 14439 34052
13992	0	0	Ki67+	 14446 33979
13993	0	0	Ki67+	 14451 33594
13994	0	0	Ki67+	 14454 34139
13995	0	0	Ki67+	 14456 33681
13996	0	0	Ki67+	 14457 34118
13997	0	0	Ki67+	 14505 34328
13998	0	0	Ki67+	 14541 34259
13999	0	0	Ki67+	 14554 34331
14000	0	0	Ki67+	 14571 34311
14001	0	0	Ki67+	 14575 34029
14002	0	0	Ki67+	 14609 33858
14003	0	0	Ki67+	 14665 34053
14004	0	0	Ki67+	 14677 34076
14005	0	0	Ki67+	 13965 34659
14006	0	0	Ki67+	 13969 34363
14007	0	0	Ki67+	 13986 34398
14008	0	0	Ki67+	 14017 34839
14009	0	0	Ki67+	 14031 34536
14010	0	0	Ki67+	 14031 34555
14011	0	0	Ki67+	 14034 34737
14012	0	0	Ki67+	 14040 34770
14013	0	0	Ki67+	 14040 34797
14014	0	0	Ki67+	 14078 34676
14015	0	0	Ki67+	 14098 34698
14016	0	0	Ki67+	 14145 34690
14017	0	0	Ki67+	 14164 34551
14018	0	0	Ki67+	 14164 35146
14019	0	0	Ki67+	 14176 34397
14020	0	0	Ki67+	 14181 34488
14021	0	0	Ki67+	 14194 34688
14022	0	0	Ki67+	 14210 34697
14023	0	0	Ki67+	 14213 34779
14024	0	0	Ki67+	 14258 35095
14025	0	0	Ki67+	 14263 34630
14026	0	0	Ki67+	 14267 34672
14027	0	0	Ki67+	 14269 34527
14028	0	0	Ki67+	 14274 34634
14029	0	0	Ki67+	 14278 34698
14030	0	0	Ki67+	 14291 34479
14031	0	0	Ki67+	 14314 34576
14032	0	0	Ki67+	 14336 34658
14033	0	0	Ki67+	 14344 34531
14034	0	0	Ki67+	 14354 34606
14035	0	0	Ki67+	 14360 35135
14036	0	0	Ki67+	 14379 34567
14037	0	0	Ki67+	 14385 34647
14038	0	0	Ki67+	 14393 34362
14039	0	0	Ki67+	 14393 34597
14040	0	0	Ki67+	 14408 34826
14041	0	0	Ki67+	 14431 34987
14042	0	0	Ki67+	 14434 34641
14043	0	0	Ki67+	 14435 34914
14044	0	0	Ki67+	 14439 35034
14045	0	0	Ki67+	 14439 35151
14046	0	0	Ki67+	 14441 34928
14047	0	0	Ki67+	 14442 34886
14048	0	0	Ki67+	 14442 34954
14049	0	0	Ki67+	 14452 35063
14050	0	0	Ki67+	 14454 34987
14051	0	0	Ki67+	 14456 35021
14052	0	0	Ki67+	 14458 35043
14053	0	0	Ki67+	 14461 34691
14054	0	0	Ki67+	 14464 34743
14055	0	0	Ki67+	 14465 34633
14056	0	0	Ki67+	 14465 35116
14057	0	0	Ki67+	 14467 34930
14058	0	0	Ki67+	 14495 34993
14059	0	0	Ki67+	 14496 34761
14060	0	0	Ki67+	 14496 34962
14061	0	0	Ki67+	 14507 34948
14062	0	0	Ki67+	 14509 34619
14063	0	0	Ki67+	 14516 34627
14064	0	0	Ki67+	 14519 34388
14065	0	0	Ki67+	 14525 34403
14066	0	0	Ki67+	 14525 34450
14067	0	0	Ki67+	 14526 34946
14068	0	0	Ki67+	 14529 34541
14069	0	0	Ki67+	 14531 34891
14070	0	0	Ki67+	 14543 34353
14071	0	0	Ki67+	 14546 34657
14072	0	0	Ki67+	 14555 34372
14073	0	0	Ki67+	 14555 34570
14074	0	0	Ki67+	 14556 34837
14075	0	0	Ki67+	 14557 34590
14076	0	0	Ki67+	 14558 34434
14077	0	0	Ki67+	 14562 34396
14078	0	0	Ki67+	 14562 34987
14079	0	0	Ki67+	 14564 34922
14080	0	0	Ki67+	 14567 34659
14081	0	0	Ki67+	 14570 34462
14082	0	0	Ki67+	 14571 34359
14083	0	0	Ki67+	 14573 34950
14084	0	0	Ki67+	 14580 35032
14085	0	0	Ki67+	 14582 34451
14086	0	0	Ki67+	 14588 34654
14087	0	0	Ki67+	 14590 34418
14088	0	0	Ki67+	 14603 34627
14089	0	0	Ki67+	 14603 34955
14090	0	0	Ki67+	 14605 34583
14091	0	0	Ki67+	 14636 34412
14092	0	0	Ki67+	 14647 34798
14093	0	0	Ki67+	 14655 34761
14094	0	0	Ki67+	 14677 35096
14095	0	0	Ki67+	 14682 35059
14096	0	0	Ki67+	 14686 34896
14097	0	0	Ki67+	 14688 34909
14098	0	0	Ki67+	 14690 35088
14099	0	0	Ki67+	 14691 34845
14100	0	0	Ki67+	 14695 34930
14101	0	0	Ki67+	 14695 34962
14102	0	0	Ki67+	 14698 34891
14103	0	0	Ki67+	 14698 35108
14104	0	0	Ki67+	 14700 34992
14105	0	0	Ki67+	 14701 35012
14106	0	0	Ki67+	 13914 35662
14107	0	0	Ki67+	 13928 35688
14108	0	0	Ki67+	 13936 35715
14109	0	0	Ki67+	 13940 35633
14110	0	0	Ki67+	 13950 35776
14111	0	0	Ki67+	 13965 35784
14112	0	0	Ki67+	 14008 35268
14113	0	0	Ki67+	 14027 35797
14114	0	0	Ki67+	 14029 35697
14115	0	0	Ki67+	 14041 35907
14116	0	0	Ki67+	 14046 35892
14117	0	0	Ki67+	 14058 35731
14118	0	0	Ki67+	 14059 35802
14119	0	0	Ki67+	 14077 35895
14120	0	0	Ki67+	 14080 35817
14121	0	0	Ki67+	 14083 35592
14122	0	0	Ki67+	 14105 35875
14123	0	0	Ki67+	 14110 35927
14124	0	0	Ki67+	 14118 35868
14125	0	0	Ki67+	 14135 35944
14126	0	0	Ki67+	 14151 35928
14127	0	0	Ki67+	 14175 35819
14128	0	0	Ki67+	 14205 35728
14129	0	0	Ki67+	 14258 35784
14130	0	0	Ki67+	 14270 35800
14131	0	0	Ki67+	 14278 35605
14132	0	0	Ki67+	 14302 35572
14133	0	0	Ki67+	 14310 35539
14134	0	0	Ki67+	 14310 35646
14135	0	0	Ki67+	 14312 35583
14136	0	0	Ki67+	 14318 35487
14137	0	0	Ki67+	 14319 35529
14138	0	0	Ki67+	 14333 35601
14139	0	0	Ki67+	 14341 35431
14140	0	0	Ki67+	 14345 35598
14141	0	0	Ki67+	 14347 35630
14142	0	0	Ki67+	 14349 35878
14143	0	0	Ki67+	 14358 35219
14144	0	0	Ki67+	 14358 35719
14145	0	0	Ki67+	 14358 35815
14146	0	0	Ki67+	 14363 35628
14147	0	0	Ki67+	 14389 35693
14148	0	0	Ki67+	 14392 35855
14149	0	0	Ki67+	 14393 35552
14150	0	0	Ki67+	 14397 35358
14151	0	0	Ki67+	 14399 35697
14152	0	0	Ki67+	 14406 35536
14153	0	0	Ki67+	 14407 35420
14154	0	0	Ki67+	 14422 35278
14155	0	0	Ki67+	 14459 35395
14156	0	0	Ki67+	 14470 35214
14157	0	0	Ki67+	 14474 35161
14158	0	0	Ki67+	 14478 35268
14159	0	0	Ki67+	 14499 35883
14160	0	0	Ki67+	 14504 35308
14161	0	0	Ki67+	 14506 35337
14162	0	0	Ki67+	 14508 35278
14163	0	0	Ki67+	 14516 35260
14164	0	0	Ki67+	 14548 35200
14165	0	0	Ki67+	 14556 35164
14166	0	0	Ki67+	 14556 35295
14167	0	0	Ki67+	 14563 35172
14168	0	0	Ki67+	 14567 35860
14169	0	0	Ki67+	 14571 35253
14170	0	0	Ki67+	 14599 35273
14171	0	0	Ki67+	 14605 35282
14172	0	0	Ki67+	 14608 35950
14173	0	0	Ki67+	 14635 35305
14174	0	0	Ki67+	 14635 35388
14175	0	0	Ki67+	 14636 35375
14176	0	0	Ki67+	 14665 35386
14177	0	0	Ki67+	 14667 35313
14178	0	0	Ki67+	 14670 35443
14179	0	0	Ki67+	 14676 35402
14180	0	0	Ki67+	 14695 35157
14181	0	0	Ki67+	 13905 36371
14182	0	0	Ki67+	 13909 36038
14183	0	0	Ki67+	 13910 36470
14184	0	0	Ki67+	 13911 36458
14185	0	0	Ki67+	 13923 36048
14186	0	0	Ki67+	 13929 36030
14187	0	0	Ki67+	 13933 36011
14188	0	0	Ki67+	 13936 36364
14189	0	0	Ki67+	 13938 36384
14190	0	0	Ki67+	 13938 36484
14191	0	0	Ki67+	 13939 36042
14192	0	0	Ki67+	 13942 36587
14193	0	0	Ki67+	 13942 36612
14194	0	0	Ki67+	 13956 36026
14195	0	0	Ki67+	 13973 36073
14196	0	0	Ki67+	 13977 36038
14197	0	0	Ki67+	 13991 36063
14198	0	0	Ki67+	 13996 36023
14199	0	0	Ki67+	 14005 36045
14200	0	0	Ki67+	 14005 36082
14201	0	0	Ki67+	 14009 36607
14202	0	0	Ki67+	 14014 36339
14203	0	0	Ki67+	 14014 36354
14204	0	0	Ki67+	 14015 36043
14205	0	0	Ki67+	 14028 36031
14206	0	0	Ki67+	 14032 36043
14207	0	0	Ki67+	 14050 36047
14208	0	0	Ki67+	 14053 36310
14209	0	0	Ki67+	 14054 36332
14210	0	0	Ki67+	 14066 36077
14211	0	0	Ki67+	 14070 36531
14212	0	0	Ki67+	 14073 36566
14213	0	0	Ki67+	 14095 36440
14214	0	0	Ki67+	 14098 35953
14215	0	0	Ki67+	 14103 36339
14216	0	0	Ki67+	 14105 36541
14217	0	0	Ki67+	 14105 36553
14218	0	0	Ki67+	 14110 36331
14219	0	0	Ki67+	 14112 36357
14220	0	0	Ki67+	 14113 36512
14221	0	0	Ki67+	 14117 36343
14222	0	0	Ki67+	 14125 36603
14223	0	0	Ki67+	 14138 36043
14224	0	0	Ki67+	 14150 36344
14225	0	0	Ki67+	 14157 36229
14226	0	0	Ki67+	 14169 36060
14227	0	0	Ki67+	 14171 35960
14228	0	0	Ki67+	 14171 36607
14229	0	0	Ki67+	 14175 36510
14230	0	0	Ki67+	 14182 36022
14231	0	0	Ki67+	 14182 36580
14232	0	0	Ki67+	 14184 36289
14233	0	0	Ki67+	 14197 35987
14234	0	0	Ki67+	 14211 36046
14235	0	0	Ki67+	 14222 36337
14236	0	0	Ki67+	 14224 36042
14237	0	0	Ki67+	 14229 36604
14238	0	0	Ki67+	 14249 36589
14239	0	0	Ki67+	 14250 36317
14240	0	0	Ki67+	 14282 36336
14241	0	0	Ki67+	 14291 36348
14242	0	0	Ki67+	 14299 35980
14243	0	0	Ki67+	 14302 36253
14244	0	0	Ki67+	 14310 36266
14245	0	0	Ki67+	 14319 36239
14246	0	0	Ki67+	 14346 36220
14247	0	0	Ki67+	 14361 36275
14248	0	0	Ki67+	 14395 36624
[truncated: 3,935,430 more chars]
