# Supplementary material for: Data-Driven Discovery of Immune Contexture Biomarkers
Source: Front Oncol. 2018 Dec 18;8:627. doi: 10.3389/fonc.2018.00627 (PMC6305402; doi:10.3389/fonc.2018.00627)
Supplement: Data Sheet 4.zip — MSI/MSS dataset, part 2/3. [file Data_Sheet_4.zip › MSIMSSDataset/89873_ImageObjects.txt]

barcode_target	16-003646_MSS-MSI_gallery [5 channels]
barcode_origin	0
workflow_target	CD8-CD3-CD4-Ki67-DAPI_generic.wsa 
workflow_target_version	 build f14999727a346af05f524693b44526002539cc76, workflows f149997 2016-05-23 with local changes
workflow_origin	0
workflow_origin_version	0
iH	48032
iW	53520
user	txdsapps
hostname	RPZMB000018

1	0	0	Ki67+	 4151 34504
2	0	0	Ki67+	 4230 34339
3	0	0	Ki67+	 4248 34214
4	0	0	Ki67+	 3937 35018
5	0	0	Ki67+	 3959 35002
6	0	0	Ki67+	 3926 35925
7	0	0	Ki67+	 4118 35956
8	0	0	Ki67+	 4165 35974
9	0	0	Ki67+	 4395 35893
10	0	0	Ki67+	 4651 32277
11	0	0	Ki67+	 4699 32752
12	0	0	Ki67+	 4770 32291
13	0	0	Ki67+	 4948 32678
14	0	0	Ki67+	 4976 32382
15	0	0	Ki67+	 4980 32530
16	0	0	Ki67+	 4983 32367
17	0	0	Ki67+	 4994 32945
18	0	0	Ki67+	 4996 32347
19	0	0	Ki67+	 5007 32763
20	0	0	Ki67+	 5013 32268
21	0	0	Ki67+	 5023 32479
22	0	0	Ki67+	 5027 32405
23	0	0	Ki67+	 5029 32881
24	0	0	Ki67+	 5036 32936
25	0	0	Ki67+	 5045 32432
26	0	0	Ki67+	 5045 32617
27	0	0	Ki67+	 5046 32737
28	0	0	Ki67+	 5049 32756
29	0	0	Ki67+	 5050 32481
30	0	0	Ki67+	 5063 32987
31	0	0	Ki67+	 5070 32444
32	0	0	Ki67+	 5076 32395
33	0	0	Ki67+	 5086 32372
34	0	0	Ki67+	 5090 32776
35	0	0	Ki67+	 5108 32354
36	0	0	Ki67+	 5115 32602
37	0	0	Ki67+	 5116 32528
38	0	0	Ki67+	 5117 32669
39	0	0	Ki67+	 5119 32917
40	0	0	Ki67+	 5119 32936
41	0	0	Ki67+	 5125 32347
42	0	0	Ki67+	 5125 32492
43	0	0	Ki67+	 5125 32635
44	0	0	Ki67+	 5126 32657
45	0	0	Ki67+	 5142 32598
46	0	0	Ki67+	 5144 32314
47	0	0	Ki67+	 5145 32764
48	0	0	Ki67+	 5153 32478
49	0	0	Ki67+	 5154 32522
50	0	0	Ki67+	 5157 32753
51	0	0	Ki67+	 5160 32560
52	0	0	Ki67+	 5164 32328
53	0	0	Ki67+	 5165 32836
54	0	0	Ki67+	 5175 32525
55	0	0	Ki67+	 5185 32997
56	0	0	Ki67+	 5194 32261
57	0	0	Ki67+	 5196 32687
58	0	0	Ki67+	 5199 32545
59	0	0	Ki67+	 5206 32575
60	0	0	Ki67+	 5209 32274
61	0	0	Ki67+	 5211 32838
62	0	0	Ki67+	 5212 32745
63	0	0	Ki67+	 5224 32259
64	0	0	Ki67+	 5243 32415
65	0	0	Ki67+	 5243 32725
66	0	0	Ki67+	 5245 32783
67	0	0	Ki67+	 5246 32340
68	0	0	Ki67+	 5263 32960
69	0	0	Ki67+	 5274 32783
70	0	0	Ki67+	 5289 32784
71	0	0	Ki67+	 5303 32403
72	0	0	Ki67+	 5308 32961
73	0	0	Ki67+	 5352 32844
74	0	0	Ki67+	 5358 32998
75	0	0	Ki67+	 4973 33817
76	0	0	Ki67+	 5003 33703
77	0	0	Ki67+	 5094 33702
78	0	0	Ki67+	 5136 33601
79	0	0	Ki67+	 5177 33035
80	0	0	Ki67+	 5181 33596
81	0	0	Ki67+	 5200 33577
82	0	0	Ki67+	 5253 33703
83	0	0	Ki67+	 5255 33729
84	0	0	Ki67+	 5260 33679
85	0	0	Ki67+	 5289 33780
86	0	0	Ki67+	 5296 33731
87	0	0	Ki67+	 5297 33802
88	0	0	Ki67+	 5298 33813
89	0	0	Ki67+	 5316 33742
90	0	0	Ki67+	 5320 33807
91	0	0	Ki67+	 5345 33679
92	0	0	Ki67+	 5347 33045
93	0	0	Ki67+	 5355 33803
94	0	0	Ki67+	 4714 34025
95	0	0	Ki67+	 5002 34200
96	0	0	Ki67+	 5037 34304
97	0	0	Ki67+	 5041 34278
98	0	0	Ki67+	 5054 34254
99	0	0	Ki67+	 5073 34224
100	0	0	Ki67+	 5079 34051
101	0	0	Ki67+	 5095 34231
102	0	0	Ki67+	 5206 34061
103	0	0	Ki67+	 5303 34262
104	0	0	Ki67+	 5314 33848
105	0	0	Ki67+	 5324 33900
106	0	0	Ki67+	 5333 33884
107	0	0	Ki67+	 5344 33914
108	0	0	Ki67+	 5357 33838
109	0	0	Ki67+	 5066 34724
110	0	0	Ki67+	 5077 34913
111	0	0	Ki67+	 5083 34658
112	0	0	Ki67+	 5293 34743
113	0	0	Ki67+	 4715 35675
114	0	0	Ki67+	 4836 35853
115	0	0	Ki67+	 4908 35589
116	0	0	Ki67+	 5006 35492
117	0	0	Ki67+	 5007 35502
118	0	0	Ki67+	 5084 35461
119	0	0	Ki67+	 5168 35497
120	0	0	Ki67+	 5169 35917
121	0	0	Ki67+	 5254 35899
122	0	0	Ki67+	 5275 35907
123	0	0	Ki67+	 5386 32987
124	0	0	Ki67+	 5389 32951
125	0	0	Ki67+	 5394 33003
126	0	0	Ki67+	 5401 32840
127	0	0	Ki67+	 5402 32758
128	0	0	Ki67+	 5404 33035
129	0	0	Ki67+	 5406 32665
130	0	0	Ki67+	 5407 32640
131	0	0	Ki67+	 5409 32797
132	0	0	Ki67+	 5409 32873
133	0	0	Ki67+	 5411 32695
134	0	0	Ki67+	 5414 32613
135	0	0	Ki67+	 5416 32918
136	0	0	Ki67+	 5421 32964
137	0	0	Ki67+	 5424 32812
138	0	0	Ki67+	 5426 32768
139	0	0	Ki67+	 5426 32942
140	0	0	Ki67+	 5427 32829
141	0	0	Ki67+	 5427 33005
142	0	0	Ki67+	 5428 33025
143	0	0	Ki67+	 5435 32903
144	0	0	Ki67+	 5437 32805
145	0	0	Ki67+	 5437 33112
146	0	0	Ki67+	 5440 32686
147	0	0	Ki67+	 5440 32744
148	0	0	Ki67+	 5442 32849
149	0	0	Ki67+	 5442 33139
150	0	0	Ki67+	 5443 32779
151	0	0	Ki67+	 5447 32731
152	0	0	Ki67+	 5466 32849
153	0	0	Ki67+	 5473 32808
154	0	0	Ki67+	 5500 32747
155	0	0	Ki67+	 5506 33038
156	0	0	Ki67+	 5509 32924
157	0	0	Ki67+	 5512 32897
158	0	0	Ki67+	 5516 32833
159	0	0	Ki67+	 5540 32996
160	0	0	Ki67+	 5557 32667
161	0	0	Ki67+	 5564 33138
162	0	0	Ki67+	 5588 33000
163	0	0	Ki67+	 5597 33051
164	0	0	Ki67+	 5606 33080
165	0	0	Ki67+	 5617 33106
166	0	0	Ki67+	 5625 33060
167	0	0	Ki67+	 5627 33073
168	0	0	Ki67+	 5633 32435
169	0	0	Ki67+	 5645 33148
170	0	0	Ki67+	 5648 33130
171	0	0	Ki67+	 5666 33023
172	0	0	Ki67+	 5682 33147
173	0	0	Ki67+	 5691 32518
174	0	0	Ki67+	 5707 32867
175	0	0	Ki67+	 5708 32420
176	0	0	Ki67+	 5710 32460
177	0	0	Ki67+	 5731 32380
178	0	0	Ki67+	 5735 32408
179	0	0	Ki67+	 5738 32598
180	0	0	Ki67+	 5739 32553
181	0	0	Ki67+	 5766 33088
182	0	0	Ki67+	 5768 32646
183	0	0	Ki67+	 5776 32670
184	0	0	Ki67+	 5794 32512
185	0	0	Ki67+	 5802 32759
186	0	0	Ki67+	 5812 32531
187	0	0	Ki67+	 5823 32799
188	0	0	Ki67+	 5843 32372
189	0	0	Ki67+	 5870 32634
190	0	0	Ki67+	 5887 32616
191	0	0	Ki67+	 5896 32746
192	0	0	Ki67+	 5902 32642
193	0	0	Ki67+	 5924 32679
194	0	0	Ki67+	 5941 32739
195	0	0	Ki67+	 5949 32753
196	0	0	Ki67+	 5958 32701
197	0	0	Ki67+	 5967 32659
198	0	0	Ki67+	 5973 32716
199	0	0	Ki67+	 5977 32786
200	0	0	Ki67+	 5985 32612
201	0	0	Ki67+	 6013 32790
202	0	0	Ki67+	 6028 32644
203	0	0	Ki67+	 6046 32628
204	0	0	Ki67+	 6066 32555
205	0	0	Ki67+	 6070 32541
206	0	0	Ki67+	 6097 32827
207	0	0	Ki67+	 6098 32617
208	0	0	Ki67+	 6112 32775
209	0	0	Ki67+	 6115 32586
210	0	0	Ki67+	 6143 32612
211	0	0	Ki67+	 6149 32540
212	0	0	Ki67+	 5365 33855
213	0	0	Ki67+	 5370 33887
214	0	0	Ki67+	 5382 33644
215	0	0	Ki67+	 5383 33905
216	0	0	Ki67+	 5393 33697
217	0	0	Ki67+	 5393 33848
218	0	0	Ki67+	 5399 33875
219	0	0	Ki67+	 5406 33662
220	0	0	Ki67+	 5409 33594
221	0	0	Ki67+	 5410 33617
222	0	0	Ki67+	 5416 33874
223	0	0	Ki67+	 5421 33891
224	0	0	Ki67+	 5423 33719
225	0	0	Ki67+	 5425 33863
226	0	0	Ki67+	 5427 33178
227	0	0	Ki67+	 5428 33455
228	0	0	Ki67+	 5431 33581
229	0	0	Ki67+	 5433 33364
230	0	0	Ki67+	 5436 33674
231	0	0	Ki67+	 5439 33604
232	0	0	Ki67+	 5441 33420
233	0	0	Ki67+	 5442 33708
234	0	0	Ki67+	 5442 33887
235	0	0	Ki67+	 5458 33809
236	0	0	Ki67+	 5459 33588
237	0	0	Ki67+	 5463 33424
238	0	0	Ki67+	 5465 33453
239	0	0	Ki67+	 5468 33692
240	0	0	Ki67+	 5470 33740
241	0	0	Ki67+	 5472 33806
242	0	0	Ki67+	 5475 33604
243	0	0	Ki67+	 5477 33662
244	0	0	Ki67+	 5477 33720
245	0	0	Ki67+	 5477 33851
246	0	0	Ki67+	 5482 33959
247	0	0	Ki67+	 5483 33362
248	0	0	Ki67+	 5485 33308
249	0	0	Ki67+	 5491 33637
250	0	0	Ki67+	 5492 33923
251	0	0	Ki67+	 5494 33737
252	0	0	Ki67+	 5496 33945
253	0	0	Ki67+	 5500 33716
254	0	0	Ki67+	 5501 33197
255	0	0	Ki67+	 5502 33441
256	0	0	Ki67+	 5513 33403
257	0	0	Ki67+	 5521 33718
258	0	0	Ki67+	 5522 33449
259	0	0	Ki67+	 5522 33903
260	0	0	Ki67+	 5524 33806
261	0	0	Ki67+	 5527 33667
262	0	0	Ki67+	 5537 33941
263	0	0	Ki67+	 5539 33406
264	0	0	Ki67+	 5539 33651
265	0	0	Ki67+	 5540 33466
266	0	0	Ki67+	 5546 33724
267	0	0	Ki67+	 5556 33635
268	0	0	Ki67+	 5559 33699
269	0	0	Ki67+	 5560 33453
270	0	0	Ki67+	 5562 33400
271	0	0	Ki67+	 5563 33681
272	0	0	Ki67+	 5568 33301
273	0	0	Ki67+	 5568 33714
274	0	0	Ki67+	 5570 33886
275	0	0	Ki67+	 5574 33209
276	0	0	Ki67+	 5574 33701
277	0	0	Ki67+	 5574 33936
278	0	0	Ki67+	 5590 33910
279	0	0	Ki67+	 5591 33630
280	0	0	Ki67+	 5593 33370
281	0	0	Ki67+	 5596 33491
282	0	0	Ki67+	 5601 33265
283	0	0	Ki67+	 5602 33853
284	0	0	Ki67+	 5602 33960
285	0	0	Ki67+	 5603 33232
286	0	0	Ki67+	 5604 33720
287	0	0	Ki67+	 5606 33322
288	0	0	Ki67+	 5606 33612
289	0	0	Ki67+	 5607 33838
290	0	0	Ki67+	 5610 33928
291	0	0	Ki67+	 5613 33522
292	0	0	Ki67+	 5614 33909
293	0	0	Ki67+	 5615 33694
294	0	0	Ki67+	 5616 33346
295	0	0	Ki67+	 5617 33178
296	0	0	Ki67+	 5618 33869
297	0	0	Ki67+	 5620 33818
298	0	0	Ki67+	 5626 33591
299	0	0	Ki67+	 5626 33609
300	0	0	Ki67+	 5627 33437
301	0	0	Ki67+	 5630 33680
302	0	0	Ki67+	 5631 33349
303	0	0	Ki67+	 5632 33420
304	0	0	Ki67+	 5635 33835
305	0	0	Ki67+	 5636 33823
306	0	0	Ki67+	 5637 33523
307	0	0	Ki67+	 5639 33324
308	0	0	Ki67+	 5647 33245
309	0	0	Ki67+	 5649 33612
310	0	0	Ki67+	 5650 33678
311	0	0	Ki67+	 5650 33863
312	0	0	Ki67+	 5653 33464
313	0	0	Ki67+	 5654 33542
314	0	0	Ki67+	 5664 33507
315	0	0	Ki67+	 5664 33654
316	0	0	Ki67+	 5665 33471
317	0	0	Ki67+	 5668 33947
318	0	0	Ki67+	 5672 33621
319	0	0	Ki67+	 5673 33928
320	0	0	Ki67+	 5675 33342
321	0	0	Ki67+	 5680 33361
322	0	0	Ki67+	 5682 33287
323	0	0	Ki67+	 5684 33761
324	0	0	Ki67+	 5686 33175
325	0	0	Ki67+	 5687 33924
326	0	0	Ki67+	 5689 33644
327	0	0	Ki67+	 5690 33418
328	0	0	Ki67+	 5690 33493
329	0	0	Ki67+	 5691 33832
330	0	0	Ki67+	 5695 33598
331	0	0	Ki67+	 5697 33209
332	0	0	Ki67+	 5697 33557
333	0	0	Ki67+	 5701 33673
334	0	0	Ki67+	 5712 33572
335	0	0	Ki67+	 5713 33801
336	0	0	Ki67+	 5714 33749
337	0	0	Ki67+	 5714 33830
338	0	0	Ki67+	 5715 33493
339	0	0	Ki67+	 5718 33857
340	0	0	Ki67+	 5723 33417
341	0	0	Ki67+	 5724 33690
342	0	0	Ki67+	 5729 33320
343	0	0	Ki67+	 5734 33686
344	0	0	Ki67+	 5734 33874
345	0	0	Ki67+	 5736 33780
346	0	0	Ki67+	 5737 33930
347	0	0	Ki67+	 5740 33519
348	0	0	Ki67+	 5743 33311
349	0	0	Ki67+	 5743 33910
350	0	0	Ki67+	 5744 33605
351	0	0	Ki67+	 5749 33437
352	0	0	Ki67+	 5753 33831
353	0	0	Ki67+	 5756 33668
354	0	0	Ki67+	 5756 33876
355	0	0	Ki67+	 5757 33753
356	0	0	Ki67+	 5759 33570
357	0	0	Ki67+	 5760 33378
358	0	0	Ki67+	 5760 33941
359	0	0	Ki67+	 5766 33211
360	0	0	Ki67+	 5766 33279
361	0	0	Ki67+	 5768 33850
362	0	0	Ki67+	 5770 33222
363	0	0	Ki67+	 5770 33469
364	0	0	Ki67+	 5772 33239
365	0	0	Ki67+	 5776 33581
366	0	0	Ki67+	 5778 33421
367	0	0	Ki67+	 5783 33796
368	0	0	Ki67+	 5784 33228
369	0	0	Ki67+	 5787 33386
370	0	0	Ki67+	 5787 33485
371	0	0	Ki67+	 5790 33930
372	0	0	Ki67+	 5792 33345
373	0	0	Ki67+	 5793 33624
374	0	0	Ki67+	 5794 33468
375	0	0	Ki67+	 5794 33681
376	0	0	Ki67+	 5795 33744
377	0	0	Ki67+	 5796 33335
378	0	0	Ki67+	 5799 33564
379	0	0	Ki67+	 5808 33391
380	0	0	Ki67+	 5808 33508
381	0	0	Ki67+	 5810 33639
382	0	0	Ki67+	 5814 33534
383	0	0	Ki67+	 5815 33471
384	0	0	Ki67+	 5816 33804
385	0	0	Ki67+	 5816 33864
386	0	0	Ki67+	 5817 33199
387	0	0	Ki67+	 5818 33438
388	0	0	Ki67+	 5825 33714
389	0	0	Ki67+	 5828 33502
390	0	0	Ki67+	 5831 33954
391	0	0	Ki67+	 5833 33576
392	0	0	Ki67+	 5833 33924
393	0	0	Ki67+	 5835 33815
394	0	0	Ki67+	 5838 33450
395	0	0	Ki67+	 5838 33514
396	0	0	Ki67+	 5840 33292
397	0	0	Ki67+	 5848 33552
398	0	0	Ki67+	 5848 33923
399	0	0	Ki67+	 5850 33780
400	0	0	Ki67+	 5854 33822
401	0	0	Ki67+	 5856 33596
402	0	0	Ki67+	 5859 33498
403	0	0	Ki67+	 5864 33439
404	0	0	Ki67+	 5864 33758
405	0	0	Ki67+	 5866 33662
406	0	0	Ki67+	 5867 33472
407	0	0	Ki67+	 5871 33930
408	0	0	Ki67+	 5872 33560
409	0	0	Ki67+	 5875 33535
410	0	0	Ki67+	 5876 33748
411	0	0	Ki67+	 5877 33855
412	0	0	Ki67+	 5877 33914
413	0	0	Ki67+	 5877 33948
414	0	0	Ki67+	 5881 33419
415	0	0	Ki67+	 5883 33789
416	0	0	Ki67+	 5886 33500
417	0	0	Ki67+	 5890 33284
418	0	0	Ki67+	 5891 33616
419	0	0	Ki67+	 5891 33885
420	0	0	Ki67+	 5897 33566
421	0	0	Ki67+	 5900 33592
422	0	0	Ki67+	 5901 33442
423	0	0	Ki67+	 5902 33715
424	0	0	Ki67+	 5905 33492
425	0	0	Ki67+	 5905 33841
426	0	0	Ki67+	 5907 33370
427	0	0	Ki67+	 5908 33636
428	0	0	Ki67+	 5914 33783
429	0	0	Ki67+	 5922 33866
430	0	0	Ki67+	 5925 33552
431	0	0	Ki67+	 5925 33574
432	0	0	Ki67+	 5927 33450
433	0	0	Ki67+	 5927 33479
434	0	0	Ki67+	 5928 33634
435	0	0	Ki67+	 5929 33810
436	0	0	Ki67+	 5932 33322
437	0	0	Ki67+	 5936 33756
438	0	0	Ki67+	 5939 33789
439	0	0	Ki67+	 5941 33469
440	0	0	Ki67+	 5942 33542
441	0	0	Ki67+	 5943 33692
442	0	0	Ki67+	 5945 33599
443	0	0	Ki67+	 5946 33711
444	0	0	Ki67+	 5946 33812
445	0	0	Ki67+	 5948 33724
446	0	0	Ki67+	 5952 33324
447	0	0	Ki67+	 5954 33895
448	0	0	Ki67+	 5954 33917
449	0	0	Ki67+	 5956 33600
450	0	0	Ki67+	 5958 33581
451	0	0	Ki67+	 5963 33685
452	0	0	Ki67+	 5964 33787
453	0	0	Ki67+	 5967 33554
454	0	0	Ki67+	 5967 33819
455	0	0	Ki67+	 5971 33733
456	0	0	Ki67+	 5972 33841
457	0	0	Ki67+	 5976 33464
458	0	0	Ki67+	 5981 33627
459	0	0	Ki67+	 5981 33658
460	0	0	Ki67+	 5984 33379
461	0	0	Ki67+	 5985 33837
462	0	0	Ki67+	 5987 33959
463	0	0	Ki67+	 5990 33551
464	0	0	Ki67+	 5991 33583
465	0	0	Ki67+	 5993 33491
466	0	0	Ki67+	 5993 33733
467	0	0	Ki67+	 6005 33936
468	0	0	Ki67+	 6011 33485
469	0	0	Ki67+	 6012 33847
470	0	0	Ki67+	 6013 33461
471	0	0	Ki67+	 6014 33914
472	0	0	Ki67+	 6016 33444
473	0	0	Ki67+	 6016 33937
474	0	0	Ki67+	 6017 33610
475	0	0	Ki67+	 6018 33888
476	0	0	Ki67+	 6023 33539
477	0	0	Ki67+	 6024 33662
478	0	0	Ki67+	 6027 33736
479	0	0	Ki67+	 6030 33478
480	0	0	Ki67+	 6034 33767
481	0	0	Ki67+	 6035 33561
482	0	0	Ki67+	 6040 33891
483	0	0	Ki67+	 6041 33779
484	0	0	Ki67+	 6042 33907
485	0	0	Ki67+	 6046 33675
486	0	0	Ki67+	 6047 33439
487	0	0	Ki67+	 6049 33878
488	0	0	Ki67+	 6050 33315
489	0	0	Ki67+	 6051 33932
490	0	0	Ki67+	 6054 33630
491	0	0	Ki67+	 6056 33581
492	0	0	Ki67+	 6058 33463
493	0	0	Ki67+	 6058 33687
494	0	0	Ki67+	 6059 33604
495	0	0	Ki67+	 6060 33955
496	0	0	Ki67+	 6065 33540
497	0	0	Ki67+	 6066 33573
498	0	0	Ki67+	 6066 33745
499	0	0	Ki67+	 6073 33901
500	0	0	Ki67+	 6077 33706
501	0	0	Ki67+	 6079 33618
502	0	0	Ki67+	 6080 33682
503	0	0	Ki67+	 6082 33334
504	0	0	Ki67+	 6082 33482
505	0	0	Ki67+	 6082 33808
506	0	0	Ki67+	 6091 33913
507	0	0	Ki67+	 6093 33874
508	0	0	Ki67+	 6097 33616
509	0	0	Ki67+	 6100 33656
510	0	0	Ki67+	 6104 33834
511	0	0	Ki67+	 6108 33461
512	0	0	Ki67+	 6110 33797
513	0	0	Ki67+	 6121 33734
514	0	0	Ki67+	 6122 33582
515	0	0	Ki67+	 6124 33906
516	0	0	Ki67+	 6126 33929
517	0	0	Ki67+	 6127 33875
518	0	0	Ki67+	 6130 33810
519	0	0	Ki67+	 6133 33862
520	0	0	Ki67+	 6136 33485
521	0	0	Ki67+	 6138 33507
522	0	0	Ki67+	 6148 33570
523	0	0	Ki67+	 6150 33351
524	0	0	Ki67+	 6155 33951
525	0	0	Ki67+	 6157 33697
526	0	0	Ki67+	 5383 34251
527	0	0	Ki67+	 5403 34135
528	0	0	Ki67+	 5466 33997
529	0	0	Ki67+	 5477 33976
530	0	0	Ki67+	 5498 34525
531	0	0	Ki67+	 5509 34061
532	0	0	Ki67+	 5522 33993
533	0	0	Ki67+	 5522 34079
534	0	0	Ki67+	 5531 34028
535	0	0	Ki67+	 5535 33971
536	0	0	Ki67+	 5536 34013
537	0	0	Ki67+	 5541 34725
538	0	0	Ki67+	 5543 34137
539	0	0	Ki67+	 5547 34050
540	0	0	Ki67+	 5562 34196
541	0	0	Ki67+	 5565 33986
542	0	0	Ki67+	 5572 34178
543	0	0	Ki67+	 5576 34052
544	0	0	Ki67+	 5576 34124
545	0	0	Ki67+	 5577 34141
546	0	0	Ki67+	 5582 34040
547	0	0	Ki67+	 5587 34005
548	0	0	Ki67+	 5605 34067
549	0	0	Ki67+	 5606 34129
550	0	0	Ki67+	 5607 33981
551	0	0	Ki67+	 5616 34090
552	0	0	Ki67+	 5624 34007
553	0	0	Ki67+	 5632 33989
554	0	0	Ki67+	 5641 34056
555	0	0	Ki67+	 5643 34024
556	0	0	Ki67+	 5661 34296
557	0	0	Ki67+	 5684 34681
558	0	0	Ki67+	 5688 34010
559	0	0	Ki67+	 5701 34071
560	0	0	Ki67+	 5714 34656
561	0	0	Ki67+	 5718 34051
562	0	0	Ki67+	 5720 33994
563	0	0	Ki67+	 5727 34153
564	0	0	Ki67+	 5732 34015
565	0	0	Ki67+	 5742 34262
566	0	0	Ki67+	 5743 34278
567	0	0	Ki67+	 5747 34054
568	0	0	Ki67+	 5761 34329
569	0	0	Ki67+	 5763 34238
570	0	0	Ki67+	 5763 34302
571	0	0	Ki67+	 5766 33994
572	0	0	Ki67+	 5779 34164
573	0	0	Ki67+	 5779 34237
574	0	0	Ki67+	 5785 34306
575	0	0	Ki67+	 5788 34336
576	0	0	Ki67+	 5796 34049
577	0	0	Ki67+	 5799 33980
578	0	0	Ki67+	 5805 34255
579	0	0	Ki67+	 5808 34026
580	0	0	Ki67+	 5811 33998
581	0	0	Ki67+	 5828 34414
582	0	0	Ki67+	 5832 34174
583	0	0	Ki67+	 5832 34443
584	0	0	Ki67+	 5847 34169
585	0	0	Ki67+	 5849 34386
586	0	0	Ki67+	 5855 33996
587	0	0	Ki67+	 5855 34208
588	0	0	Ki67+	 5864 34308
589	0	0	Ki67+	 5866 34451
590	0	0	Ki67+	 5868 34108
591	0	0	Ki67+	 5868 34609
592	0	0	Ki67+	 5872 34287
593	0	0	Ki67+	 5873 34336
594	0	0	Ki67+	 5873 34390
595	0	0	Ki67+	 5886 34106
596	0	0	Ki67+	 5886 34334
597	0	0	Ki67+	 5886 34368
598	0	0	Ki67+	 5889 34241
599	0	0	Ki67+	 5892 34090
600	0	0	Ki67+	 5896 34183
601	0	0	Ki67+	 5899 34014
602	0	0	Ki67+	 5900 33992
603	0	0	Ki67+	 5904 34369
604	0	0	Ki67+	 5908 34312
605	0	0	Ki67+	 5910 34080
606	0	0	Ki67+	 5912 34141
607	0	0	Ki67+	 5920 34415
608	0	0	Ki67+	 5922 34225
609	0	0	Ki67+	 5922 34508
610	0	0	Ki67+	 5926 34336
611	0	0	Ki67+	 5927 34004
612	0	0	Ki67+	 5931 34073
613	0	0	Ki67+	 5931 34120
614	0	0	Ki67+	 5931 34314
615	0	0	Ki67+	 5934 34176
616	0	0	Ki67+	 5940 34205
617	0	0	Ki67+	 5948 33992
618	0	0	Ki67+	 5949 34190
619	0	0	Ki67+	 5954 34098
620	0	0	Ki67+	 5956 34503
621	0	0	Ki67+	 5962 34231
622	0	0	Ki67+	 5965 34038
623	0	0	Ki67+	 5966 34057
624	0	0	Ki67+	 5968 34265
625	0	0	Ki67+	 5968 34619
626	0	0	Ki67+	 5971 34388
627	0	0	Ki67+	 5980 34184
628	0	0	Ki67+	 5981 34534
629	0	0	Ki67+	 5989 34369
630	0	0	Ki67+	 5998 34327
631	0	0	Ki67+	 6016 34265
632	0	0	Ki67+	 6017 34066
633	0	0	Ki67+	 6019 34152
634	0	0	Ki67+	 6019 34236
635	0	0	Ki67+	 6030 34659
636	0	0	Ki67+	 6035 34756
637	0	0	Ki67+	 6039 34160
638	0	0	Ki67+	 6040 34688
639	0	0	Ki67+	 6043 34126
640	0	0	Ki67+	 6045 34076
641	0	0	Ki67+	 6051 34670
642	0	0	Ki67+	 6052 34023
643	0	0	Ki67+	 6053 34562
644	0	0	Ki67+	 6054 34655
645	0	0	Ki67+	 6056 34087
646	0	0	Ki67+	 6056 34253
647	0	0	Ki67+	 6056 34632
648	0	0	Ki67+	 6057 34749
649	0	0	Ki67+	 6058 34728
650	0	0	Ki67+	 6060 34534
651	0	0	Ki67+	 6061 34167
652	0	0	Ki67+	 6068 33975
653	0	0	Ki67+	 6070 34694
654	0	0	Ki67+	 6071 34479
655	0	0	Ki67+	 6074 34098
656	0	0	Ki67+	 6074 34648
657	0	0	Ki67+	 6075 34604
658	0	0	Ki67+	 6080 34489
659	0	0	Ki67+	 6081 34507
660	0	0	Ki67+	 6082 34129
661	0	0	Ki67+	 6084 34686
662	0	0	Ki67+	 6086 34107
663	0	0	Ki67+	 6086 34222
664	0	0	Ki67+	 6086 34712
665	0	0	Ki67+	 6087 34729
666	0	0	Ki67+	 6095 34249
667	0	0	Ki67+	 6099 34528
668	0	0	Ki67+	 6103 34688
669	0	0	Ki67+	 6104 34747
670	0	0	Ki67+	 6106 34677
671	0	0	Ki67+	 6108 34703
672	0	0	Ki67+	 6109 34647
673	0	0	Ki67+	 6111 33997
674	0	0	Ki67+	 6112 34401
675	0	0	Ki67+	 6112 34527
676	0	0	Ki67+	 6113 34144
677	0	0	Ki67+	 6113 34226
678	0	0	Ki67+	 6115 34084
679	0	0	Ki67+	 6116 34010
680	0	0	Ki67+	 6116 34245
681	0	0	Ki67+	 6119 34469
682	0	0	Ki67+	 6122 34570
683	0	0	Ki67+	 6124 34499
684	0	0	Ki67+	 6128 34056
685	0	0	Ki67+	 6129 34526
686	0	0	Ki67+	 6130 34205
687	0	0	Ki67+	 6130 34559
688	0	0	Ki67+	 6130 34762
689	0	0	Ki67+	 6134 34691
690	0	0	Ki67+	 6138 34509
691	0	0	Ki67+	 6141 34670
692	0	0	Ki67+	 6145 34524
693	0	0	Ki67+	 6146 34005
694	0	0	Ki67+	 6147 33975
695	0	0	Ki67+	 6149 34300
696	0	0	Ki67+	 6151 34654
697	0	0	Ki67+	 6153 34560
698	0	0	Ki67+	 6157 34016
699	0	0	Ki67+	 6157 34543
700	0	0	Ki67+	 6158 34732
701	0	0	Ki67+	 5585 34842
702	0	0	Ki67+	 5606 34791
703	0	0	Ki67+	 5723 35077
704	0	0	Ki67+	 5747 35057
705	0	0	Ki67+	 5767 35029
706	0	0	Ki67+	 5782 35421
707	0	0	Ki67+	 5802 34785
708	0	0	Ki67+	 5805 34911
709	0	0	Ki67+	 5805 35249
710	0	0	Ki67+	 5825 35082
711	0	0	Ki67+	 5840 35021
712	0	0	Ki67+	 5851 35068
713	0	0	Ki67+	 5860 35154
714	0	0	Ki67+	 5889 35324
715	0	0	Ki67+	 5892 34952
716	0	0	Ki67+	 5902 35190
717	0	0	Ki67+	 5902 35493
718	0	0	Ki67+	 5904 35266
719	0	0	Ki67+	 5942 35435
720	0	0	Ki67+	 5952 35182
721	0	0	Ki67+	 5953 35516
722	0	0	Ki67+	 5966 35304
723	0	0	Ki67+	 5973 35050
724	0	0	Ki67+	 5974 35437
725	0	0	Ki67+	 5980 35286
726	0	0	Ki67+	 5982 35178
727	0	0	Ki67+	 5988 35214
728	0	0	Ki67+	 5990 35239
729	0	0	Ki67+	 5991 35270
730	0	0	Ki67+	 5992 35024
731	0	0	Ki67+	 5994 35416
732	0	0	Ki67+	 6003 35141
733	0	0	Ki67+	 6008 35193
734	0	0	Ki67+	 6010 35048
735	0	0	Ki67+	 6013 35238
736	0	0	Ki67+	 6014 35302
737	0	0	Ki67+	 6019 35003
738	0	0	Ki67+	 6026 35283
739	0	0	Ki67+	 6028 35260
740	0	0	Ki67+	 6038 35031
741	0	0	Ki67+	 6040 35087
742	0	0	Ki67+	 6040 35224
743	0	0	Ki67+	 6041 35010
744	0	0	Ki67+	 6041 35058
745	0	0	Ki67+	 6053 35148
746	0	0	Ki67+	 6055 35226
747	0	0	Ki67+	 6056 34780
748	0	0	Ki67+	 6061 35205
749	0	0	Ki67+	 6069 35080
750	0	0	Ki67+	 6072 35044
751	0	0	Ki67+	 6074 35007
752	0	0	Ki67+	 6075 34868
753	0	0	Ki67+	 6077 35209
754	0	0	Ki67+	 6077 35248
755	0	0	Ki67+	 6078 34948
756	0	0	Ki67+	 6080 34773
757	0	0	Ki67+	 6080 34794
758	0	0	Ki67+	 6092 34841
759	0	0	Ki67+	 6094 35019
760	0	0	Ki67+	 6095 35049
761	0	0	Ki67+	 6095 35125
762	0	0	Ki67+	 6096 34794
763	0	0	Ki67+	 6099 34996
764	0	0	Ki67+	 6102 34884
765	0	0	Ki67+	 6114 34802
766	0	0	Ki67+	 6116 34788
767	0	0	Ki67+	 6118 34902
768	0	0	Ki67+	 6121 34834
769	0	0	Ki67+	 6121 35082
770	0	0	Ki67+	 6122 34985
771	0	0	Ki67+	 6126 35022
772	0	0	Ki67+	 6137 34782
773	0	0	Ki67+	 6142 34845
774	0	0	Ki67+	 6147 35010
775	0	0	Ki67+	 6147 35035
776	0	0	Ki67+	 6150 34899
777	0	0	Ki67+	 6150 35075
778	0	0	Ki67+	 6156 34812
779	0	0	Ki67+	 6158 34956
780	0	0	Ki67+	 5703 36131
781	0	0	Ki67+	 5705 36201
782	0	0	Ki67+	 5804 35643
783	0	0	Ki67+	 5809 35701
784	0	0	Ki67+	 5820 35621
785	0	0	Ki67+	 5846 35598
786	0	0	Ki67+	 5882 35705
787	0	0	Ki67+	 5903 35641
788	0	0	Ki67+	 5903 36007
789	0	0	Ki67+	 5926 36049
790	0	0	Ki67+	 5949 35909
791	0	0	Ki67+	 5952 35726
792	0	0	Ki67+	 5958 35737
793	0	0	Ki67+	 5965 35842
794	0	0	Ki67+	 5969 35832
795	0	0	Ki67+	 5972 35800
796	0	0	Ki67+	 5995 36336
797	0	0	Ki67+	 5999 35844
798	0	0	Ki67+	 6012 36062
799	0	0	Ki67+	 6033 35817
800	0	0	Ki67+	 6048 35711
801	0	0	Ki67+	 6053 35837
802	0	0	Ki67+	 6066 35853
803	0	0	Ki67+	 6101 36214
804	0	0	Ki67+	 6103 35663
805	0	0	Ki67+	 6104 35906
806	0	0	Ki67+	 6144 36351
807	0	0	Ki67+	 6145 35638
808	0	0	Ki67+	 6147 35656
809	0	0	Ki67+	 6154 35602
810	0	0	Ki67+	 6155 35891
811	0	0	Ki67+	 6082 36415
812	0	0	Ki67+	 6175 32712
813	0	0	Ki67+	 6193 32626
814	0	0	Ki67+	 6194 32563
815	0	0	Ki67+	 6210 32820
816	0	0	Ki67+	 6213 32752
817	0	0	Ki67+	 6217 32849
818	0	0	Ki67+	 6228 32562
819	0	0	Ki67+	 6233 32534
820	0	0	Ki67+	 6243 32673
821	0	0	Ki67+	 6251 32632
822	0	0	Ki67+	 6253 32478
823	0	0	Ki67+	 6253 32851
824	0	0	Ki67+	 6255 32526
825	0	0	Ki67+	 6260 32651
826	0	0	Ki67+	 6263 32668
827	0	0	Ki67+	 6267 32631
828	0	0	Ki67+	 6267 32897
829	0	0	Ki67+	 6272 32477
830	0	0	Ki67+	 6276 32496
831	0	0	Ki67+	 6282 32839
832	0	0	Ki67+	 6284 32604
833	0	0	Ki67+	 6293 32565
834	0	0	Ki67+	 6294 32659
835	0	0	Ki67+	 6314 32529
836	0	0	Ki67+	 6343 32827
837	0	0	Ki67+	 6366 32816
838	0	0	Ki67+	 6367 32470
839	0	0	Ki67+	 6400 32748
840	0	0	Ki67+	 6402 32903
841	0	0	Ki67+	 6442 32719
842	0	0	Ki67+	 6456 32713
843	0	0	Ki67+	 6495 32532
844	0	0	Ki67+	 6575 33162
845	0	0	Ki67+	 6603 32425
846	0	0	Ki67+	 6681 32600
847	0	0	Ki67+	 6684 33068
848	0	0	Ki67+	 6694 33057
849	0	0	Ki67+	 6698 32604
850	0	0	Ki67+	 6698 33155
851	0	0	Ki67+	 6704 32735
852	0	0	Ki67+	 6726 32507
853	0	0	Ki67+	 6731 32638
854	0	0	Ki67+	 6734 32720
855	0	0	Ki67+	 6749 33112
856	0	0	Ki67+	 6758 33077
857	0	0	Ki67+	 6759 32427
858	0	0	Ki67+	 6762 32712
859	0	0	Ki67+	 6799 32757
860	0	0	Ki67+	 6817 33058
861	0	0	Ki67+	 6826 32711
862	0	0	Ki67+	 6833 33074
863	0	0	Ki67+	 6876 32916
864	0	0	Ki67+	 6892 33080
865	0	0	Ki67+	 6916 33058
866	0	0	Ki67+	 6917 32949
867	0	0	Ki67+	 6933 33081
868	0	0	Ki67+	 6951 33087
869	0	0	Ki67+	 6954 33061
870	0	0	Ki67+	 6161 33913
871	0	0	Ki67+	 6162 33854
872	0	0	Ki67+	 6166 33934
873	0	0	Ki67+	 6168 33577
874	0	0	Ki67+	 6173 33434
875	0	0	Ki67+	 6176 33674
876	0	0	Ki67+	 6181 33641
877	0	0	Ki67+	 6189 33579
878	0	0	Ki67+	 6197 33507
879	0	0	Ki67+	 6206 33799
880	0	0	Ki67+	 6207 33644
881	0	0	Ki67+	 6210 33599
882	0	0	Ki67+	 6212 33487
883	0	0	Ki67+	 6212 33960
884	0	0	Ki67+	 6220 33715
885	0	0	Ki67+	 6221 33514
886	0	0	Ki67+	 6223 33631
887	0	0	Ki67+	 6224 33496
888	0	0	Ki67+	 6229 33463
889	0	0	Ki67+	 6229 33675
890	0	0	Ki67+	 6257 33453
891	0	0	Ki67+	 6286 33503
892	0	0	Ki67+	 6292 33521
893	0	0	Ki67+	 6300 33889
894	0	0	Ki67+	 6305 33548
895	0	0	Ki67+	 6309 33612
896	0	0	Ki67+	 6311 33525
897	0	0	Ki67+	 6314 33589
898	0	0	Ki67+	 6314 33884
899	0	0	Ki67+	 6315 33922
900	0	0	Ki67+	 6322 33446
901	0	0	Ki67+	 6323 33723
902	0	0	Ki67+	 6324 33429
903	0	0	Ki67+	 6329 33635
904	0	0	Ki67+	 6330 33469
905	0	0	Ki67+	 6338 33495
906	0	0	Ki67+	 6342 33526
907	0	0	Ki67+	 6348 33432
908	0	0	Ki67+	 6356 33683
909	0	0	Ki67+	 6361 33452
910	0	0	Ki67+	 6368 33621
911	0	0	Ki67+	 6368 33901
912	0	0	Ki67+	 6370 33545
913	0	0	Ki67+	 6374 33702
914	0	0	Ki67+	 6378 33643
915	0	0	Ki67+	 6380 33518
916	0	0	Ki67+	 6380 33571
917	0	0	Ki67+	 6386 33599
918	0	0	Ki67+	 6387 33388
919	0	0	Ki67+	 6387 33848
920	0	0	Ki67+	 6389 33878
921	0	0	Ki67+	 6396 33738
922	0	0	Ki67+	 6397 33911
923	0	0	Ki67+	 6398 33446
924	0	0	Ki67+	 6401 33515
925	0	0	Ki67+	 6401 33681
926	0	0	Ki67+	 6403 33423
927	0	0	Ki67+	 6404 33710
928	0	0	Ki67+	 6420 33471
929	0	0	Ki67+	 6422 33380
930	0	0	Ki67+	 6422 33530
931	0	0	Ki67+	 6424 33607
932	0	0	Ki67+	 6428 33396
933	0	0	Ki67+	 6430 33449
934	0	0	Ki67+	 6432 33583
935	0	0	Ki67+	 6438 33492
936	0	0	Ki67+	 6442 33375
937	0	0	Ki67+	 6444 33476
938	0	0	Ki67+	 6446 33327
939	0	0	Ki67+	 6448 33286
940	0	0	Ki67+	 6450 33601
941	0	0	Ki67+	 6455 33443
942	0	0	Ki67+	 6460 33640
943	0	0	Ki67+	 6461 33303
944	0	0	Ki67+	 6461 33495
945	0	0	Ki67+	 6462 33577
946	0	0	Ki67+	 6465 33662
947	0	0	Ki67+	 6466 33244
948	0	0	Ki67+	 6466 33343
949	0	0	Ki67+	 6468 33686
950	0	0	Ki67+	 6479 33580
951	0	0	Ki67+	 6483 33233
952	0	0	Ki67+	 6486 33453
953	0	0	Ki67+	 6489 33700
954	0	0	Ki67+	 6492 33267
955	0	0	Ki67+	 6494 33314
956	0	0	Ki67+	 6498 33540
957	0	0	Ki67+	 6501 33636
958	0	0	Ki67+	 6504 33404
959	0	0	Ki67+	 6507 33488
960	0	0	Ki67+	 6511 33689
961	0	0	Ki67+	 6513 33229
962	0	0	Ki67+	 6514 33373
963	0	0	Ki67+	 6516 33674
964	0	0	Ki67+	 6517 33349
965	0	0	Ki67+	 6517 33496
966	0	0	Ki67+	 6519 33246
967	0	0	Ki67+	 6525 33456
968	0	0	Ki67+	 6525 33708
969	0	0	Ki67+	 6536 33307
970	0	0	Ki67+	 6537 33427
971	0	0	Ki67+	 6547 33238
972	0	0	Ki67+	 6550 33401
973	0	0	Ki67+	 6551 33452
974	0	0	Ki67+	 6556 33849
975	0	0	Ki67+	 6558 33378
976	0	0	Ki67+	 6576 33411
977	0	0	Ki67+	 6576 33877
978	0	0	Ki67+	 6581 33456
979	0	0	Ki67+	 6583 33338
980	0	0	Ki67+	 6587 33478
981	0	0	Ki67+	 6587 33807
982	0	0	Ki67+	 6591 33772
983	0	0	Ki67+	 6605 33890
984	0	0	Ki67+	 6606 33264
985	0	0	Ki67+	 6618 33852
986	0	0	Ki67+	 6626 33466
987	0	0	Ki67+	 6626 33910
988	0	0	Ki67+	 6631 33962
989	0	0	Ki67+	 6636 33884
990	0	0	Ki67+	 6654 33381
991	0	0	Ki67+	 6659 33526
992	0	0	Ki67+	 6660 33222
993	0	0	Ki67+	 6664 33363
994	0	0	Ki67+	 6674 33885
995	0	0	Ki67+	 6681 33916
996	0	0	Ki67+	 6682 33826
997	0	0	Ki67+	 6712 33172
998	0	0	Ki67+	 6750 33332
999	0	0	Ki67+	 6757 33856
1000	0	0	Ki67+	 6761 33886
1001	0	0	Ki67+	 6768 33169
1002	0	0	Ki67+	 6775 33707
1003	0	0	Ki67+	 6788 33855
1004	0	0	Ki67+	 6790 33691
1005	0	0	Ki67+	 6802 33577
1006	0	0	Ki67+	 6807 33703
1007	0	0	Ki67+	 6834 33697
1008	0	0	Ki67+	 6844 33862
1009	0	0	Ki67+	 6861 33701
1010	0	0	Ki67+	 6869 33663
1011	0	0	Ki67+	 6897 33696
1012	0	0	Ki67+	 6902 33834
1013	0	0	Ki67+	 6903 33816
1014	0	0	Ki67+	 6918 33802
1015	0	0	Ki67+	 6925 33436
1016	0	0	Ki67+	 6927 33823
1017	0	0	Ki67+	 6161 34354
1018	0	0	Ki67+	 6166 34225
1019	0	0	Ki67+	 6167 34704
1020	0	0	Ki67+	 6169 34396
1021	0	0	Ki67+	 6169 34602
1022	0	0	Ki67+	 6175 34514
1023	0	0	Ki67+	 6177 34493
1024	0	0	Ki67+	 6178 34683
1025	0	0	Ki67+	 6181 34329
1026	0	0	Ki67+	 6184 34222
1027	0	0	Ki67+	 6184 34743
1028	0	0	Ki67+	 6185 34471
1029	0	0	Ki67+	 6186 34542
1030	0	0	Ki67+	 6186 34563
1031	0	0	Ki67+	 6189 34720
1032	0	0	Ki67+	 6192 34002
1033	0	0	Ki67+	 6193 34318
1034	0	0	Ki67+	 6194 34611
1035	0	0	Ki67+	 6199 34581
1036	0	0	Ki67+	 6199 34691
1037	0	0	Ki67+	 6207 34649
1038	0	0	Ki67+	 6208 34746
1039	0	0	Ki67+	 6212 33972
1040	0	0	Ki67+	 6218 34547
1041	0	0	Ki67+	 6218 34669
1042	0	0	Ki67+	 6223 34531
1043	0	0	Ki67+	 6223 34581
1044	0	0	Ki67+	 6224 34504
1045	0	0	Ki67+	 6230 34438
1046	0	0	Ki67+	 6232 34655
1047	0	0	Ki67+	 6236 34681
1048	0	0	Ki67+	 6239 34494
1049	0	0	Ki67+	 6242 34200
1050	0	0	Ki67+	 6244 34709
1051	0	0	Ki67+	 6258 34250
1052	0	0	Ki67+	 6258 34454
1053	0	0	Ki67+	 6259 34764
1054	0	0	Ki67+	 6272 34432
1055	0	0	Ki67+	 6275 34033
1056	0	0	Ki67+	 6279 34054
1057	0	0	Ki67+	 6282 34368
1058	0	0	Ki67+	 6285 34341
1059	0	0	Ki67+	 6298 34328
1060	0	0	Ki67+	 6300 34368
1061	0	0	Ki67+	 6303 34392
1062	0	0	Ki67+	 6304 34027
1063	0	0	Ki67+	 6304 34112
1064	0	0	Ki67+	 6304 34143
1065	0	0	Ki67+	 6308 34011
1066	0	0	Ki67+	 6312 34310
1067	0	0	Ki67+	 6319 34129
1068	0	0	Ki67+	 6320 34279
1069	0	0	Ki67+	 6338 34151
1070	0	0	Ki67+	 6342 33971
1071	0	0	Ki67+	 6344 34705
1072	0	0	Ki67+	 6349 34110
1073	0	0	Ki67+	 6349 34269
1074	0	0	Ki67+	 6355 34731
1075	0	0	Ki67+	 6357 34678
1076	0	0	Ki67+	 6359 34548
1077	0	0	Ki67+	 6366 34093
1078	0	0	Ki67+	 6369 34273
1079	0	0	Ki67+	 6380 34664
1080	0	0	Ki67+	 6390 34104
1081	0	0	Ki67+	 6390 34258
1082	0	0	Ki67+	 6401 34646
1083	0	0	Ki67+	 6407 34087
1084	0	0	Ki67+	 6408 34124
1085	0	0	Ki67+	 6409 34229
1086	0	0	Ki67+	 6411 34755
1087	0	0	Ki67+	 6412 34672
1088	0	0	Ki67+	 6422 34068
1089	0	0	Ki67+	 6423 34200
1090	0	0	Ki67+	 6423 34716
1091	0	0	Ki67+	 6435 34761
1092	0	0	Ki67+	 6443 34104
1093	0	0	Ki67+	 6453 34731
1094	0	0	Ki67+	 6455 34063
1095	0	0	Ki67+	 6459 34224
1096	0	0	Ki67+	 6460 34089
1097	0	0	Ki67+	 6462 34155
1098	0	0	Ki67+	 6465 34695
1099	0	0	Ki67+	 6466 34193
1100	0	0	Ki67+	 6468 34063
1101	0	0	Ki67+	 6483 34615
1102	0	0	Ki67+	 6489 34724
1103	0	0	Ki67+	 6490 34739
1104	0	0	Ki67+	 6491 34051
1105	0	0	Ki67+	 6491 34139
1106	0	0	Ki67+	 6495 34161
1107	0	0	Ki67+	 6510 34691
1108	0	0	Ki67+	 6515 34093
1109	0	0	Ki67+	 6524 34593
1110	0	0	Ki67+	 6576 34648
1111	0	0	Ki67+	 6592 33983
1112	0	0	Ki67+	 6595 34002
1113	0	0	Ki67+	 6602 34465
1114	0	0	Ki67+	 6604 34116
1115	0	0	Ki67+	 6608 33984
1116	0	0	Ki67+	 6608 34175
1117	0	0	Ki67+	 6619 34631
1118	0	0	Ki67+	 6673 34620
1119	0	0	Ki67+	 6687 33971
1120	0	0	Ki67+	 6696 34760
1121	0	0	Ki67+	 6701 34741
1122	0	0	Ki67+	 6709 34760
1123	0	0	Ki67+	 6713 34069
1124	0	0	Ki67+	 6726 34381
1125	0	0	Ki67+	 6740 34411
1126	0	0	Ki67+	 6743 34399
1127	0	0	Ki67+	 6746 34569
1128	0	0	Ki67+	 6752 34505
1129	0	0	Ki67+	 6764 34188
1130	0	0	Ki67+	 6811 34751
1131	0	0	Ki67+	 6845 33989
1132	0	0	Ki67+	 6855 34473
1133	0	0	Ki67+	 6862 34026
1134	0	0	Ki67+	 6873 34192
1135	0	0	Ki67+	 6899 34137
1136	0	0	Ki67+	 6947 34167
1137	0	0	Ki67+	 6953 34434
1138	0	0	Ki67+	 6164 35086
1139	0	0	Ki67+	 6167 34857
1140	0	0	Ki67+	 6174 34903
1141	0	0	Ki67+	 6178 35392
1142	0	0	Ki67+	 6182 34822
1143	0	0	Ki67+	 6184 35017
1144	0	0	Ki67+	 6187 35039
1145	0	0	Ki67+	 6188 35075
1146	0	0	Ki67+	 6191 35520
1147	0	0	Ki67+	 6197 34926
1148	0	0	Ki67+	 6199 34859
1149	0	0	Ki67+	 6208 35043
1150	0	0	Ki67+	 6214 34837
1151	0	0	Ki67+	 6229 35415
1152	0	0	Ki67+	 6234 34921
1153	0	0	Ki67+	 6234 35385
1154	0	0	Ki67+	 6236 34899
1155	0	0	Ki67+	 6239 34870
1156	0	0	Ki67+	 6246 35250
1157	0	0	Ki67+	 6248 35389
1158	0	0	Ki67+	 6258 34889
1159	0	0	Ki67+	 6259 35231
1160	0	0	Ki67+	 6262 35144
1161	0	0	Ki67+	 6267 35487
1162	0	0	Ki67+	 6269 35527
1163	0	0	Ki67+	 6271 35114
1164	0	0	Ki67+	 6272 35462
1165	0	0	Ki67+	 6273 35390
1166	0	0	Ki67+	 6279 35163
1167	0	0	Ki67+	 6286 35543
1168	0	0	Ki67+	 6289 35115
1169	0	0	Ki67+	 6289 35520
1170	0	0	Ki67+	 6306 35091
1171	0	0	Ki67+	 6308 35484
1172	0	0	Ki67+	 6308 35561
1173	0	0	Ki67+	 6311 35403
1174	0	0	Ki67+	 6312 35062
1175	0	0	Ki67+	 6323 34842
1176	0	0	Ki67+	 6323 35169
1177	0	0	Ki67+	 6331 35527
1178	0	0	Ki67+	 6332 35054
1179	0	0	Ki67+	 6333 35492
1180	0	0	Ki67+	 6334 35246
1181	0	0	Ki67+	 6336 35364
1182	0	0	Ki67+	 6343 35506
1183	0	0	Ki67+	 6347 34959
1184	0	0	Ki67+	 6347 35135
1185	0	0	Ki67+	 6348 34811
1186	0	0	Ki67+	 6349 35405
1187	0	0	Ki67+	 6353 35036
1188	0	0	Ki67+	 6353 35357
1189	0	0	Ki67+	 6358 34778
1190	0	0	Ki67+	 6360 35470
1191	0	0	Ki67+	 6361 35431
1192	0	0	Ki67+	 6362 34848
1193	0	0	Ki67+	 6364 35187
1194	0	0	Ki67+	 6366 34985
1195	0	0	Ki67+	 6367 34895
1196	0	0	Ki67+	 6372 35353
1197	0	0	Ki67+	 6374 35125
1198	0	0	Ki67+	 6374 35380
1199	0	0	Ki67+	 6383 35168
1200	0	0	Ki67+	 6387 35112
1201	0	0	Ki67+	 6394 35086
1202	0	0	Ki67+	 6395 35423
1203	0	0	Ki67+	 6400 35390
1204	0	0	Ki67+	 6402 35008
1205	0	0	Ki67+	 6404 35367
1206	0	0	Ki67+	 6417 35346
1207	0	0	Ki67+	 6418 35086
1208	0	0	Ki67+	 6419 35021
1209	0	0	Ki67+	 6423 35307
1210	0	0	Ki67+	 6426 35363
1211	0	0	Ki67+	 6448 35306
1212	0	0	Ki67+	 6455 35273
1213	0	0	Ki67+	 6460 35128
1214	0	0	Ki67+	 6468 35321
1215	0	0	Ki67+	 6471 34912
1216	0	0	Ki67+	 6471 35297
1217	0	0	Ki67+	 6472 35180
1218	0	0	Ki67+	 6473 35097
1219	0	0	Ki67+	 6473 35261
1220	0	0	Ki67+	 6480 35008
1221	0	0	Ki67+	 6485 35155
1222	0	0	Ki67+	 6490 34899
1223	0	0	Ki67+	 6495 34928
1224	0	0	Ki67+	 6499 35158
1225	0	0	Ki67+	 6504 35394
1226	0	0	Ki67+	 6505 35281
1227	0	0	Ki67+	 6506 35118
1228	0	0	Ki67+	 6507 34811
1229	0	0	Ki67+	 6513 34917
1230	0	0	Ki67+	 6514 35347
1231	0	0	Ki67+	 6516 34890
1232	0	0	Ki67+	 6518 35011
1233	0	0	Ki67+	 6525 35123
1234	0	0	Ki67+	 6527 35255
1235	0	0	Ki67+	 6530 34955
1236	0	0	Ki67+	 6530 35300
1237	0	0	Ki67+	 6539 35233
1238	0	0	Ki67+	 6541 35524
1239	0	0	Ki67+	 6546 34951
1240	0	0	Ki67+	 6556 35134
1241	0	0	Ki67+	 6562 35240
1242	0	0	Ki67+	 6563 35003
1243	0	0	Ki67+	 6568 34966
1244	0	0	Ki67+	 6572 34860
1245	0	0	Ki67+	 6577 35225
1246	0	0	Ki67+	 6584 35556
1247	0	0	Ki67+	 6587 34851
1248	0	0	Ki67+	 6588 34977
1249	0	0	Ki67+	 6589 35194
1250	0	0	Ki67+	 6595 35500
1251	0	0	Ki67+	 6599 35329
1252	0	0	Ki67+	 6600 34875
1253	0	0	Ki67+	 6604 35441
1254	0	0	Ki67+	 6607 35132
1255	0	0	Ki67+	 6611 35226
1256	0	0	Ki67+	 6615 35099
1257	0	0	Ki67+	 6619 35207
1258	0	0	Ki67+	 6619 35512
1259	0	0	Ki67+	 6624 35404
1260	0	0	Ki67+	 6629 34973
1261	0	0	Ki67+	 6632 34906
1262	0	0	Ki67+	 6637 35082
1263	0	0	Ki67+	 6645 35193
1264	0	0	Ki67+	 6653 34830
1265	0	0	Ki67+	 6656 34871
1266	0	0	Ki67+	 6662 34901
1267	0	0	Ki67+	 6663 35084
1268	0	0	Ki67+	 6666 35388
1269	0	0	Ki67+	 6672 34864
1270	0	0	Ki67+	 6676 35288
1271	0	0	Ki67+	 6676 35473
1272	0	0	Ki67+	 6678 35365
1273	0	0	Ki67+	 6681 35392
1274	0	0	Ki67+	 6682 35094
1275	0	0	Ki67+	 6683 34851
1276	0	0	Ki67+	 6687 34831
1277	0	0	Ki67+	 6694 34911
1278	0	0	Ki67+	 6695 34787
1279	0	0	Ki67+	 6695 35333
1280	0	0	Ki67+	 6699 35113
1281	0	0	Ki67+	 6699 35190
1282	0	0	Ki67+	 6705 35354
1283	0	0	Ki67+	 6706 34871
1284	0	0	Ki67+	 6706 35412
1285	0	0	Ki67+	 6707 34813
1286	0	0	Ki67+	 6707 34885
1287	0	0	Ki67+	 6708 35454
1288	0	0	Ki67+	 6715 35435
1289	0	0	Ki67+	 6718 34775
1290	0	0	Ki67+	 6722 34863
1291	0	0	Ki67+	 6735 34813
1292	0	0	Ki67+	 6737 35406
1293	0	0	Ki67+	 6738 35368
1294	0	0	Ki67+	 6739 34878
1295	0	0	Ki67+	 6744 34822
1296	0	0	Ki67+	 6752 35351
1297	0	0	Ki67+	 6753 34842
1298	0	0	Ki67+	 6757 35195
1299	0	0	Ki67+	 6774 35401
1300	0	0	Ki67+	 6783 35297
1301	0	0	Ki67+	 6792 35331
1302	0	0	Ki67+	 6799 34872
1303	0	0	Ki67+	 6811 35320
1304	0	0	Ki67+	 6814 35405
1305	0	0	Ki67+	 6838 35353
1306	0	0	Ki67+	 6839 35310
1307	0	0	Ki67+	 6863 35189
1308	0	0	Ki67+	 6870 35432
1309	0	0	Ki67+	 6885 35264
1310	0	0	Ki67+	 6944 35056
1311	0	0	Ki67+	 6944 35152
1312	0	0	Ki67+	 6164 35735
1313	0	0	Ki67+	 6165 35583
1314	0	0	Ki67+	 6166 35634
1315	0	0	Ki67+	 6169 35711
1316	0	0	Ki67+	 6186 35624
1317	0	0	Ki67+	 6187 35739
1318	0	0	Ki67+	 6206 35585
1319	0	0	Ki67+	 6215 35611
1320	0	0	Ki67+	 6220 35647
1321	0	0	Ki67+	 6220 35811
1322	0	0	Ki67+	 6235 35739
1323	0	0	Ki67+	 6240 35610
1324	0	0	Ki67+	 6259 35578
1325	0	0	Ki67+	 6265 35595
1326	0	0	Ki67+	 6268 35755
1327	0	0	Ki67+	 6276 35588
1328	0	0	Ki67+	 6288 35593
1329	0	0	Ki67+	 6288 35677
1330	0	0	Ki67+	 6294 35795
1331	0	0	Ki67+	 6300 35583
1332	0	0	Ki67+	 6303 35904
1333	0	0	Ki67+	 6316 36268
1334	0	0	Ki67+	 6335 35810
1335	0	0	Ki67+	 6338 36282
1336	0	0	Ki67+	 6348 36222
1337	0	0	Ki67+	 6371 36147
1338	0	0	Ki67+	 6392 36339
1339	0	0	Ki67+	 6415 36052
1340	0	0	Ki67+	 6437 36311
1341	0	0	Ki67+	 6446 36120
1342	0	0	Ki67+	 6451 36189
1343	0	0	Ki67+	 6478 36188
1344	0	0	Ki67+	 6491 36219
1345	0	0	Ki67+	 6493 36260
1346	0	0	Ki67+	 6497 35631
1347	0	0	Ki67+	 6508 36150
1348	0	0	Ki67+	 6520 36218
1349	0	0	Ki67+	 6520 36245
1350	0	0	Ki67+	 6537 36261
1351	0	0	Ki67+	 6540 36155
1352	0	0	Ki67+	 6544 35618
1353	0	0	Ki67+	 6566 36044
1354	0	0	Ki67+	 6584 36335
1355	0	0	Ki67+	 6600 36227
1356	0	0	Ki67+	 6616 35732
1357	0	0	Ki67+	 6619 35679
1358	0	0	Ki67+	 6624 35604
1359	0	0	Ki67+	 6627 36190
1360	0	0	Ki67+	 6629 36070
1361	0	0	Ki67+	 6640 35645
1362	0	0	Ki67+	 6672 36353
1363	0	0	Ki67+	 6699 35682
1364	0	0	Ki67+	 6701 36360
1365	0	0	Ki67+	 6703 35825
1366	0	0	Ki67+	 6708 35791
1367	0	0	Ki67+	 6714 35768
1368	0	0	Ki67+	 6716 35650
1369	0	0	Ki67+	 6726 35726
1370	0	0	Ki67+	 6734 35747
1371	0	0	Ki67+	 6749 35908
1372	0	0	Ki67+	 6759 35691
1373	0	0	Ki67+	 6764 35827
1374	0	0	Ki67+	 6766 35779
1375	0	0	Ki67+	 6773 35729
1376	0	0	Ki67+	 6777 35756
1377	0	0	Ki67+	 6777 35815
1378	0	0	Ki67+	 6785 36294
1379	0	0	Ki67+	 6808 35675
1380	0	0	Ki67+	 6808 35793
1381	0	0	Ki67+	 6808 35975
1382	0	0	Ki67+	 6808 36289
1383	0	0	Ki67+	 6835 36222
1384	0	0	Ki67+	 6837 36291
1385	0	0	Ki67+	 6847 35897
1386	0	0	Ki67+	 6847 36190
1387	0	0	Ki67+	 6852 36300
1388	0	0	Ki67+	 6853 35956
1389	0	0	Ki67+	 6862 35748
1390	0	0	Ki67+	 6863 36317
1391	0	0	Ki67+	 6864 35569
1392	0	0	Ki67+	 6864 36271
1393	0	0	Ki67+	 6868 36084
1394	0	0	Ki67+	 6871 36161
1395	0	0	Ki67+	 6873 36294
1396	0	0	Ki67+	 6875 36201
1397	0	0	Ki67+	 6878 35912
1398	0	0	Ki67+	 6879 35883
1399	0	0	Ki67+	 6879 36173
1400	0	0	Ki67+	 6880 35624
1401	0	0	Ki67+	 6881 35570
1402	0	0	Ki67+	 6881 36236
1403	0	0	Ki67+	 6883 35609
1404	0	0	Ki67+	 6889 35901
1405	0	0	Ki67+	 6894 36152
1406	0	0	Ki67+	 6898 36101
1407	0	0	Ki67+	 6899 35638
1408	0	0	Ki67+	 6905 36263
1409	0	0	Ki67+	 6912 35620
1410	0	0	Ki67+	 6912 35819
1411	0	0	Ki67+	 6913 35874
1412	0	0	Ki67+	 6915 36234
1413	0	0	Ki67+	 6922 35887
1414	0	0	Ki67+	 6923 35714
1415	0	0	Ki67+	 6923 36010
1416	0	0	Ki67+	 6933 35870
1417	0	0	Ki67+	 6934 35850
1418	0	0	Ki67+	 6934 36235
1419	0	0	Ki67+	 6940 35596
1420	0	0	Ki67+	 6940 35833
1421	0	0	Ki67+	 6940 36026
1422	0	0	Ki67+	 6949 35854
1423	0	0	Ki67+	 6952 35948
1424	0	0	Ki67+	 6955 36247
1425	0	0	Ki67+	 6956 35882
1426	0	0	Ki67+	 6182 36545
1427	0	0	Ki67+	 6196 36943
1428	0	0	Ki67+	 6219 36467
1429	0	0	Ki67+	 6352 36647
1430	0	0	Ki67+	 6368 36887
1431	0	0	Ki67+	 6369 36784
1432	0	0	Ki67+	 6380 36756
1433	0	0	Ki67+	 6382 36841
1434	0	0	Ki67+	 6389 36926
1435	0	0	Ki67+	 6394 36591
1436	0	0	Ki67+	 6395 36747
1437	0	0	Ki67+	 6395 36811
1438	0	0	Ki67+	 6398 36892
1439	0	0	Ki67+	 6405 36691
1440	0	0	Ki67+	 6414 36745
1441	0	0	Ki67+	 6440 36796
1442	0	0	Ki67+	 6446 36698
1443	0	0	Ki67+	 6449 36918
1444	0	0	Ki67+	 6462 36903
1445	0	0	Ki67+	 6501 36901
1446	0	0	Ki67+	 6506 36828
1447	0	0	Ki67+	 6515 37025
1448	0	0	Ki67+	 6518 37049
1449	0	0	Ki67+	 6523 36918
1450	0	0	Ki67+	 6530 36849
1451	0	0	Ki67+	 6542 36925
1452	0	0	Ki67+	 6554 36820
1453	0	0	Ki67+	 6564 36785
1454	0	0	Ki67+	 6566 36979
1455	0	0	Ki67+	 6569 36858
1456	0	0	Ki67+	 6574 36907
1457	0	0	Ki67+	 6574 37049
1458	0	0	Ki67+	 6577 36763
1459	0	0	Ki67+	 6583 37073
1460	0	0	Ki67+	 6592 36758
1461	0	0	Ki67+	 6598 36825
1462	0	0	Ki67+	 6605 36485
1463	0	0	Ki67+	 6617 36805
1464	0	0	Ki67+	 6620 36455
1465	0	0	Ki67+	 6621 36763
1466	0	0	Ki67+	 6634 36717
1467	0	0	Ki67+	 6646 36688
1468	0	0	Ki67+	 6658 36822
1469	0	0	Ki67+	 6662 36778
1470	0	0	Ki67+	 6667 36533
1471	0	0	Ki67+	 6683 36424
1472	0	0	Ki67+	 6695 36539
1473	0	0	Ki67+	 6704 36461
1474	0	0	Ki67+	 6713 36440
1475	0	0	Ki67+	 6721 36483
1476	0	0	Ki67+	 6726 36526
1477	0	0	Ki67+	 6735 36831
1478	0	0	Ki67+	 6739 36806
1479	0	0	Ki67+	 6759 36830
1480	0	0	Ki67+	 6761 36508
1481	0	0	Ki67+	 6762 36545
1482	0	0	Ki67+	 6769 36533
1483	0	0	Ki67+	 6791 36535
1484	0	0	Ki67+	 6804 36545
1485	0	0	Ki67+	 6815 36596
1486	0	0	Ki67+	 6819 36522
1487	0	0	Ki67+	 6820 36852
1488	0	0	Ki67+	 6830 36560
1489	0	0	Ki67+	 6832 36495
1490	0	0	Ki67+	 6841 36474
1491	0	0	Ki67+	 6842 36543
1492	0	0	Ki67+	 6844 36927
1493	0	0	Ki67+	 6858 36798
1494	0	0	Ki67+	 6858 36986
1495	0	0	Ki67+	 6871 36516
1496	0	0	Ki67+	 6874 36837
1497	0	0	Ki67+	 6916 36705
1498	0	0	Ki67+	 6944 36425
1499	0	0	Ki67+	 6948 36731
1500	0	0	Ki67+	 6953 37159
1501	0	0	Ki67+	 6411 37294
1502	0	0	Ki67+	 6426 37272
1503	0	0	Ki67+	 6457 37179
1504	0	0	Ki67+	 6476 37603
1505	0	0	Ki67+	 6489 37193
1506	0	0	Ki67+	 6507 37568
1507	0	0	Ki67+	 6560 37565
1508	0	0	Ki67+	 6562 37544
1509	0	0	Ki67+	 6572 37523
1510	0	0	Ki67+	 6595 37518
1511	0	0	Ki67+	 6619 37511
1512	0	0	Ki67+	 6620 37380
1513	0	0	Ki67+	 6641 37492
1514	0	0	Ki67+	 6682 37521
1515	0	0	Ki67+	 6720 37169
1516	0	0	Ki67+	 6782 37417
1517	0	0	Ki67+	 6817 37177
1518	0	0	Ki67+	 6843 37373
1519	0	0	Ki67+	 6872 37819
1520	0	0	Ki67+	 6877 37803
1521	0	0	Ki67+	 6888 37881
1522	0	0	Ki67+	 6898 37766
1523	0	0	Ki67+	 6910 37263
1524	0	0	Ki67+	 6913 37794
1525	0	0	Ki67+	 6915 37302
1526	0	0	Ki67+	 6923 37774
1527	0	0	Ki67+	 6932 37250
1528	0	0	Ki67+	 6938 37508
1529	0	0	Ki67+	 6940 37277
1530	0	0	Ki67+	 6944 37753
1531	0	0	Ki67+	 6959 37763
1532	0	0	Ki67+	 6962 32886
1533	0	0	Ki67+	 6968 33021
1534	0	0	Ki67+	 7029 32915
1535	0	0	Ki67+	 7129 32863
1536	0	0	Ki67+	 7201 33020
1537	0	0	Ki67+	 7208 32744
1538	0	0	Ki67+	 7212 32770
1539	0	0	Ki67+	 7231 32803
1540	0	0	Ki67+	 7245 32772
1541	0	0	Ki67+	 7264 32772
1542	0	0	Ki67+	 7264 32785
1543	0	0	Ki67+	 7267 32798
1544	0	0	Ki67+	 7303 32704
1545	0	0	Ki67+	 7307 32783
1546	0	0	Ki67+	 7334 32612
1547	0	0	Ki67+	 7356 32798
1548	0	0	Ki67+	 7382 32776
1549	0	0	Ki67+	 7414 32735
1550	0	0	Ki67+	 7417 32609
1551	0	0	Ki67+	 7448 32735
1552	0	0	Ki67+	 7466 33007
1553	0	0	Ki67+	 7566 32728
1554	0	0	Ki67+	 7597 33000
1555	0	0	Ki67+	 7612 33016
1556	0	0	Ki67+	 7671 32901
1557	0	0	Ki67+	 6967 33048
1558	0	0	Ki67+	 6973 33551
1559	0	0	Ki67+	 6992 33280
1560	0	0	Ki67+	 6997 33252
1561	0	0	Ki67+	 7016 33752
1562	0	0	Ki67+	 7023 33340
1563	0	0	Ki67+	 7031 33821
1564	0	0	Ki67+	 7039 33803
1565	0	0	Ki67+	 7057 33348
1566	0	0	Ki67+	 7078 33813
1567	0	0	Ki67+	 7117 33685
1568	0	0	Ki67+	 7147 33721
1569	0	0	Ki67+	 7152 33125
1570	0	0	Ki67+	 7179 33630
1571	0	0	Ki67+	 7249 33814
1572	0	0	Ki67+	 7291 33179
1573	0	0	Ki67+	 7307 33618
1574	0	0	Ki67+	 7310 33055
1575	0	0	Ki67+	 7320 33789
1576	0	0	Ki67+	 7323 33758
1577	0	0	Ki67+	 7336 33736
1578	0	0	Ki67+	 7336 33821
1579	0	0	Ki67+	 7348 33772
1580	0	0	Ki67+	 7353 33795
1581	0	0	Ki67+	 7361 33724
1582	0	0	Ki67+	 7382 33504
1583	0	0	Ki67+	 7384 33709
1584	0	0	Ki67+	 7387 33514
1585	0	0	Ki67+	 7387 33696
1586	0	0	Ki67+	 7400 33438
1587	0	0	Ki67+	 7407 33516
1588	0	0	Ki67+	 7408 33760
1589	0	0	Ki67+	 7412 33454
1590	0	0	Ki67+	 7414 33366
1591	0	0	Ki67+	 7417 33339
1592	0	0	Ki67+	 7423 33563
1593	0	0	Ki67+	 7423 33754
1594	0	0	Ki67+	 7431 33661
1595	0	0	Ki67+	 7433 33582
1596	0	0	Ki67+	 7436 33430
1597	0	0	Ki67+	 7438 33458
1598	0	0	Ki67+	 7447 33740
1599	0	0	Ki67+	 7449 33455
1600	0	0	Ki67+	 7458 33658
1601	0	0	Ki67+	 7461 33416
1602	0	0	Ki67+	 7470 33428
1603	0	0	Ki67+	 7475 33725
1604	0	0	Ki67+	 7485 33693
1605	0	0	Ki67+	 7488 33368
1606	0	0	Ki67+	 7491 33651
1607	0	0	Ki67+	 7496 33212
1608	0	0	Ki67+	 7496 33626
1609	0	0	Ki67+	 7501 33478
1610	0	0	Ki67+	 7502 33366
1611	0	0	Ki67+	 7504 33433
1612	0	0	Ki67+	 7507 33657
1613	0	0	Ki67+	 7509 33546
1614	0	0	Ki67+	 7513 33752
1615	0	0	Ki67+	 7520 33408
1616	0	0	Ki67+	 7524 33309
1617	0	0	Ki67+	 7540 33397
1618	0	0	Ki67+	 7541 33541
1619	0	0	Ki67+	 7580 33813
1620	0	0	Ki67+	 7611 33239
1621	0	0	Ki67+	 7632 33253
1622	0	0	Ki67+	 7638 33080
1623	0	0	Ki67+	 7654 33323
1624	0	0	Ki67+	 7655 33414
1625	0	0	Ki67+	 7665 33275
1626	0	0	Ki67+	 7745 33216
1627	0	0	Ki67+	 6990 34569
1628	0	0	Ki67+	 6992 34614
1629	0	0	Ki67+	 7042 34138
1630	0	0	Ki67+	 7046 34586
1631	0	0	Ki67+	 7069 34413
1632	0	0	Ki67+	 7106 34602
1633	0	0	Ki67+	 7111 34589
1634	0	0	Ki67+	 7114 34569
1635	0	0	Ki67+	 7131 34547
1636	0	0	Ki67+	 7137 34418
1637	0	0	Ki67+	 7139 34030
1638	0	0	Ki67+	 7145 34230
1639	0	0	Ki67+	 7145 34286
1640	0	0	Ki67+	 7145 34560
1641	0	0	Ki67+	 7147 34263
1642	0	0	Ki67+	 7168 34465
1643	0	0	Ki67+	 7186 34497
1644	0	0	Ki67+	 7187 33936
1645	0	0	Ki67+	 7190 34561
1646	0	0	Ki67+	 7191 34184
1647	0	0	Ki67+	 7201 33953
1648	0	0	Ki67+	 7203 34158
1649	0	0	Ki67+	 7210 34241
1650	0	0	Ki67+	 7213 34128
1651	0	0	Ki67+	 7227 34383
1652	0	0	Ki67+	 7232 34325
1653	0	0	Ki67+	 7237 34466
1654	0	0	Ki67+	 7243 34486
1655	0	0	Ki67+	 7255 34474
1656	0	0	Ki67+	 7259 34450
1657	0	0	Ki67+	 7260 34338
1658	0	0	Ki67+	 7273 34486
1659	0	0	Ki67+	 7282 34043
1660	0	0	Ki67+	 7292 34583
1661	0	0	Ki67+	 7293 34153
1662	0	0	Ki67+	 7297 33868
1663	0	0	Ki67+	 7307 33851
1664	0	0	Ki67+	 7317 34146
1665	0	0	Ki67+	 7322 34459
1666	0	0	Ki67+	 7339 34572
1667	0	0	Ki67+	 7357 34093
1668	0	0	Ki67+	 7392 34614
1669	0	0	Ki67+	 7401 33832
1670	0	0	Ki67+	 7407 34223
1671	0	0	Ki67+	 7410 34550
1672	0	0	Ki67+	 7422 34413
1673	0	0	Ki67+	 7428 34127
1674	0	0	Ki67+	 7434 34488
1675	0	0	Ki67+	 7436 34153
1676	0	0	Ki67+	 7445 34503
1677	0	0	Ki67+	 7447 34421
1678	0	0	Ki67+	 7458 34060
1679	0	0	Ki67+	 7459 34480
1680	0	0	Ki67+	 7464 34072
1681	0	0	Ki67+	 7464 34129
1682	0	0	Ki67+	 7498 34412
1683	0	0	Ki67+	 7516 34303
1684	0	0	Ki67+	 7524 34272
1685	0	0	Ki67+	 7525 34382
1686	0	0	Ki67+	 7545 33827
1687	0	0	Ki67+	 7545 33941
1688	0	0	Ki67+	 7547 34362
1689	0	0	Ki67+	 7552 34556
1690	0	0	Ki67+	 7554 34206
1691	0	0	Ki67+	 7579 34126
1692	0	0	Ki67+	 7586 34305
1693	0	0	Ki67+	 7592 34342
1694	0	0	Ki67+	 7594 34075
1695	0	0	Ki67+	 7604 34131
1696	0	0	Ki67+	 7614 34308
1697	0	0	Ki67+	 7625 33928
1698	0	0	Ki67+	 7645 34115
1699	0	0	Ki67+	 7652 34073
1700	0	0	Ki67+	 7654 34098
1701	0	0	Ki67+	 7656 33916
1702	0	0	Ki67+	 7664 33950
1703	0	0	Ki67+	 7677 34061
1704	0	0	Ki67+	 7681 34104
1705	0	0	Ki67+	 7693 33894
1706	0	0	Ki67+	 7713 34170
1707	0	0	Ki67+	 7733 34149
1708	0	0	Ki67+	 7736 34602
1709	0	0	Ki67+	 7746 34016
1710	0	0	Ki67+	 6962 35121
1711	0	0	Ki67+	 7000 34989
1712	0	0	Ki67+	 7002 35131
1713	0	0	Ki67+	 7005 35187
1714	0	0	Ki67+	 7006 35108
1715	0	0	Ki67+	 7014 35390
1716	0	0	Ki67+	 7017 34643
1717	0	0	Ki67+	 7019 35357
1718	0	0	Ki67+	 7021 35416
1719	0	0	Ki67+	 7025 35099
1720	0	0	Ki67+	 7025 35178
1721	0	0	Ki67+	 7036 35383
1722	0	0	Ki67+	 7040 35015
1723	0	0	Ki67+	 7042 35095
1724	0	0	Ki67+	 7047 35200
1725	0	0	Ki67+	 7050 35391
1726	0	0	Ki67+	 7057 35416
1727	0	0	Ki67+	 7065 35190
1728	0	0	Ki67+	 7068 35102
1729	0	0	Ki67+	 7077 35238
1730	0	0	Ki67+	 7081 34973
1731	0	0	Ki67+	 7082 34733
1732	0	0	Ki67+	 7082 35404
1733	0	0	Ki67+	 7086 34708
1734	0	0	Ki67+	 7086 35420
1735	0	0	Ki67+	 7089 34766
1736	0	0	Ki67+	 7089 35157
1737	0	0	Ki67+	 7091 34651
1738	0	0	Ki67+	 7093 35369
1739	0	0	Ki67+	 7097 34687
1740	0	0	Ki67+	 7097 35346
1741	0	0	Ki67+	 7105 34820
1742	0	0	Ki67+	 7105 35144
1743	0	0	Ki67+	 7109 35121
1744	0	0	Ki67+	 7111 34626
1745	0	0	Ki67+	 7112 34660
1746	0	0	Ki67+	 7113 35324
1747	0	0	Ki67+	 7114 35236
1748	0	0	Ki67+	 7115 34693
1749	0	0	Ki67+	 7116 34721
1750	0	0	Ki67+	 7126 34847
1751	0	0	Ki67+	 7127 35101
1752	0	0	Ki67+	 7139 35118
1753	0	0	Ki67+	 7140 34701
1754	0	0	Ki67+	 7141 34724
1755	0	0	Ki67+	 7153 35069
1756	0	0	Ki67+	 7155 34883
1757	0	0	Ki67+	 7176 34861
1758	0	0	Ki67+	 7183 35161
1759	0	0	Ki67+	 7187 35087
1760	0	0	Ki67+	 7188 35143
1761	0	0	Ki67+	 7191 34936
1762	0	0	Ki67+	 7193 34686
1763	0	0	Ki67+	 7197 35389
1764	0	0	Ki67+	 7199 34848
1765	0	0	Ki67+	 7199 34877
1766	0	0	Ki67+	 7200 35178
1767	0	0	Ki67+	 7201 34670
1768	0	0	Ki67+	 7203 34736
1769	0	0	Ki67+	 7204 35087
1770	0	0	Ki67+	 7216 34939
1771	0	0	Ki67+	 7225 35298
1772	0	0	Ki67+	 7226 34735
1773	0	0	Ki67+	 7230 34897
1774	0	0	Ki67+	 7235 34718
1775	0	0	Ki67+	 7240 34886
1776	0	0	Ki67+	 7246 34687
1777	0	0	Ki67+	 7247 34909
1778	0	0	Ki67+	 7252 35351
1779	0	0	Ki67+	 7265 34696
1780	0	0	Ki67+	 7271 34860
1781	0	0	Ki67+	 7280 35279
1782	0	0	Ki67+	 7284 35197
1783	0	0	Ki67+	 7290 35209
1784	0	0	Ki67+	 7291 34675
1785	0	0	Ki67+	 7388 35110
1786	0	0	Ki67+	 7419 34849
1787	0	0	Ki67+	 7427 35303
1788	0	0	Ki67+	 7432 35118
1789	0	0	Ki67+	 7453 35192
1790	0	0	Ki67+	 7508 35383
1791	0	0	Ki67+	 7523 34654
1792	0	0	Ki67+	 7561 35147
1793	0	0	Ki67+	 7589 34728
1794	0	0	Ki67+	 7600 34798
1795	0	0	Ki67+	 7615 35364
1796	0	0	Ki67+	 7634 35303
1797	0	0	Ki67+	 7648 35342
1798	0	0	Ki67+	 7656 35364
1799	0	0	Ki67+	 7700 35284
1800	0	0	Ki67+	 7721 34699
1801	0	0	Ki67+	 7748 34830
1802	0	0	Ki67+	 6968 35442
1803	0	0	Ki67+	 6968 35968
1804	0	0	Ki67+	 6972 35867
1805	0	0	Ki67+	 6975 35586
1806	0	0	Ki67+	 6980 36145
1807	0	0	Ki67+	 6988 35911
1808	0	0	Ki67+	 6990 35853
1809	0	0	Ki67+	 6991 35742
1810	0	0	Ki67+	 6991 35940
1811	0	0	Ki67+	 6994 35794
1812	0	0	Ki67+	 6998 35775
1813	0	0	Ki67+	 7004 35443
1814	0	0	Ki67+	 7009 36140
1815	0	0	Ki67+	 7016 35827
1816	0	0	Ki67+	 7023 35764
1817	0	0	Ki67+	 7026 35800
1818	0	0	Ki67+	 7030 35864
1819	0	0	Ki67+	 7030 36083
1820	0	0	Ki67+	 7040 35995
1821	0	0	Ki67+	 7041 35710
1822	0	0	Ki67+	 7050 35537
1823	0	0	Ki67+	 7051 35838
1824	0	0	Ki67+	 7053 35974
1825	0	0	Ki67+	 7055 35431
1826	0	0	Ki67+	 7055 35910
1827	0	0	Ki67+	 7061 35740
1828	0	0	Ki67+	 7063 35456
1829	0	0	Ki67+	 7063 35684
1830	0	0	Ki67+	 7064 35769
1831	0	0	Ki67+	 7064 35959
1832	0	0	Ki67+	 7067 35919
1833	0	0	Ki67+	 7073 35467
1834	0	0	Ki67+	 7080 36192
1835	0	0	Ki67+	 7082 35849
1836	0	0	Ki67+	 7094 36201
1837	0	0	Ki67+	 7100 35472
1838	0	0	Ki67+	 7104 36105
1839	0	0	Ki67+	 7105 36180
1840	0	0	Ki67+	 7106 36192
1841	0	0	Ki67+	 7115 36122
1842	0	0	Ki67+	 7117 35693
1843	0	0	Ki67+	 7120 36060
1844	0	0	Ki67+	 7120 36101
1845	0	0	Ki67+	 7121 36167
1846	0	0	Ki67+	 7122 36019
1847	0	0	Ki67+	 7123 35942
1848	0	0	Ki67+	 7128 36115
1849	0	0	Ki67+	 7131 36136
1850	0	0	Ki67+	 7132 35815
1851	0	0	Ki67+	 7152 35529
1852	0	0	Ki67+	 7168 35550
1853	0	0	Ki67+	 7175 35911
1854	0	0	Ki67+	 7180 35436
1855	0	0	Ki67+	 7185 35853
1856	0	0	Ki67+	 7195 35813
1857	0	0	Ki67+	 7196 35482
1858	0	0	Ki67+	 7196 35599
1859	0	0	Ki67+	 7207 35968
1860	0	0	Ki67+	 7221 35912
1861	0	0	Ki67+	 7232 35881
1862	0	0	Ki67+	 7234 35784
1863	0	0	Ki67+	 7239 35430
1864	0	0	Ki67+	 7247 35693
1865	0	0	Ki67+	 7247 35854
1866	0	0	Ki67+	 7250 35985
1867	0	0	Ki67+	 7254 36018
1868	0	0	Ki67+	 7254 36084
1869	0	0	Ki67+	 7257 35756
1870	0	0	Ki67+	 7266 35716
1871	0	0	Ki67+	 7273 35707
1872	0	0	Ki67+	 7275 36212
1873	0	0	Ki67+	 7284 36108
1874	0	0	Ki67+	 7288 35437
1875	0	0	Ki67+	 7297 36069
1876	0	0	Ki67+	 7297 36130
1877	0	0	Ki67+	 7300 36172
1878	0	0	Ki67+	 7302 35855
1879	0	0	Ki67+	 7307 36092
1880	0	0	Ki67+	 7311 35917
1881	0	0	Ki67+	 7311 36110
1882	0	0	Ki67+	 7313 35873
1883	0	0	Ki67+	 7319 35819
1884	0	0	Ki67+	 7326 35837
1885	0	0	Ki67+	 7326 36156
1886	0	0	Ki67+	 7329 35890
1887	0	0	Ki67+	 7329 36194
1888	0	0	Ki67+	 7330 35717
1889	0	0	Ki67+	 7332 35617
1890	0	0	Ki67+	 7334 35999
1891	0	0	Ki67+	 7339 35592
1892	0	0	Ki67+	 7347 35574
1893	0	0	Ki67+	 7352 35558
1894	0	0	Ki67+	 7357 35726
1895	0	0	Ki67+	 7357 35996
1896	0	0	Ki67+	 7359 36200
1897	0	0	Ki67+	 7369 35533
1898	0	0	Ki67+	 7371 35631
1899	0	0	Ki67+	 7386 35504
1900	0	0	Ki67+	 7396 35886
1901	0	0	Ki67+	 7408 35895
1902	0	0	Ki67+	 7410 35642
1903	0	0	Ki67+	 7418 36027
1904	0	0	Ki67+	 7422 35472
1905	0	0	Ki67+	 7428 36146
1906	0	0	Ki67+	 7431 35698
1907	0	0	Ki67+	 7431 35719
1908	0	0	Ki67+	 7434 35932
1909	0	0	Ki67+	 7438 35790
1910	0	0	Ki67+	 7441 35480
1911	0	0	Ki67+	 7442 36034
1912	0	0	Ki67+	 7451 36189
1913	0	0	Ki67+	 7453 35927
1914	0	0	Ki67+	 7456 35559
1915	0	0	Ki67+	 7458 36216
1916	0	0	Ki67+	 7460 35468
1917	0	0	Ki67+	 7463 35699
1918	0	0	Ki67+	 7466 35953
1919	0	0	Ki67+	 7470 35532
1920	0	0	Ki67+	 7477 35465
1921	0	0	Ki67+	 7482 35990
1922	0	0	Ki67+	 7506 35987
1923	0	0	Ki67+	 7507 35812
1924	0	0	Ki67+	 7520 35922
1925	0	0	Ki67+	 7526 35632
1926	0	0	Ki67+	 7528 35946
1927	0	0	Ki67+	 7538 35819
1928	0	0	Ki67+	 7540 36198
1929	0	0	Ki67+	 7542 36167
1930	0	0	Ki67+	 7556 36123
1931	0	0	Ki67+	 7564 36155
1932	0	0	Ki67+	 7565 35832
1933	0	0	Ki67+	 7567 35691
1934	0	0	Ki67+	 7577 35952
1935	0	0	Ki67+	 7578 36136
1936	0	0	Ki67+	 7579 35862
1937	0	0	Ki67+	 7581 35575
1938	0	0	Ki67+	 7585 35670
1939	0	0	Ki67+	 7589 35472
1940	0	0	Ki67+	 7589 35639
1941	0	0	Ki67+	 7590 35561
1942	0	0	Ki67+	 7602 35667
1943	0	0	Ki67+	 7615 36041
1944	0	0	Ki67+	 7616 35638
1945	0	0	Ki67+	 7617 35990
1946	0	0	Ki67+	 7620 35942
1947	0	0	Ki67+	 7621 35957
1948	0	0	Ki67+	 7627 35444
1949	0	0	Ki67+	 7630 35624
1950	0	0	Ki67+	 7632 35964
1951	0	0	Ki67+	 7632 35997
1952	0	0	Ki67+	 7642 35861
1953	0	0	Ki67+	 7649 35885
1954	0	0	Ki67+	 7651 35804
1955	0	0	Ki67+	 7663 35773
1956	0	0	Ki67+	 7664 35753
1957	0	0	Ki67+	 7677 35799
1958	0	0	Ki67+	 7678 35735
1959	0	0	Ki67+	 7684 35782
1960	0	0	Ki67+	 7687 35435
1961	0	0	Ki67+	 7695 35733
1962	0	0	Ki67+	 7700 35757
1963	0	0	Ki67+	 7715 35755
1964	0	0	Ki67+	 7721 36217
1965	0	0	Ki67+	 7727 35702
1966	0	0	Ki67+	 7729 36136
1967	0	0	Ki67+	 7741 35691
1968	0	0	Ki67+	 7742 36064
1969	0	0	Ki67+	 7742 36193
1970	0	0	Ki67+	 7747 35751
1971	0	0	Ki67+	 7751 35789
1972	0	0	Ki67+	 7754 36121
1973	0	0	Ki67+	 7758 36089
1974	0	0	Ki67+	 6974 36421
1975	0	0	Ki67+	 6978 36250
1976	0	0	Ki67+	 6980 36371
1977	0	0	Ki67+	 6987 36400
1978	0	0	Ki67+	 6990 36351
1979	0	0	Ki67+	 6992 36235
1980	0	0	Ki67+	 6996 36589
1981	0	0	Ki67+	 7012 36236
1982	0	0	Ki67+	 7016 36310
1983	0	0	Ki67+	 7029 36318
1984	0	0	Ki67+	 7036 36232
1985	0	0	Ki67+	 7039 36305
1986	0	0	Ki67+	 7055 36255
1987	0	0	Ki67+	 7060 36266
1988	0	0	Ki67+	 7062 36757
1989	0	0	Ki67+	 7079 36235
1990	0	0	Ki67+	 7085 36910
1991	0	0	Ki67+	 7094 36791
1992	0	0	Ki67+	 7104 36677
1993	0	0	Ki67+	 7112 36711
1994	0	0	Ki67+	 7132 36778
1995	0	0	Ki67+	 7133 36668
1996	0	0	Ki67+	 7147 36685
1997	0	0	Ki67+	 7147 36715
1998	0	0	Ki67+	 7148 36225
1999	0	0	Ki67+	 7159 36700
2000	0	0	Ki67+	 7163 36722
2001	0	0	Ki67+	 7169 36431
2002	0	0	Ki67+	 7184 36722
2003	0	0	Ki67+	 7187 36267
2004	0	0	Ki67+	 7197 36709
2005	0	0	Ki67+	 7197 36893
2006	0	0	Ki67+	 7201 36453
2007	0	0	Ki67+	 7210 36379
2008	0	0	Ki67+	 7214 37009
2009	0	0	Ki67+	 7217 36572
2010	0	0	Ki67+	 7224 36233
2011	0	0	Ki67+	 7225 36452
2012	0	0	Ki67+	 7230 36349
2013	0	0	Ki67+	 7236 36779
2014	0	0	Ki67+	 7240 36444
2015	0	0	Ki67+	 7242 36719
2016	0	0	Ki67+	 7256 36754
2017	0	0	Ki67+	 7277 36635
2018	0	0	Ki67+	 7290 36970
2019	0	0	Ki67+	 7300 36452
2020	0	0	Ki67+	 7313 36545
2021	0	0	Ki67+	 7320 36449
2022	0	0	Ki67+	 7321 36789
2023	0	0	Ki67+	 7325 36388
2024	0	0	Ki67+	 7333 36272
2025	0	0	Ki67+	 7337 36334
2026	0	0	Ki67+	 7347 36532
2027	0	0	Ki67+	 7347 36954
2028	0	0	Ki67+	 7350 36488
2029	0	0	Ki67+	 7361 36787
2030	0	0	Ki67+	 7362 36350
2031	0	0	Ki67+	 7380 36372
2032	0	0	Ki67+	 7380 36505
2033	0	0	Ki67+	 7380 36974
2034	0	0	Ki67+	 7392 36544
2035	0	0	Ki67+	 7396 36416
2036	0	0	Ki67+	 7407 37009
2037	0	0	Ki67+	 7410 36406
2038	0	0	Ki67+	 7425 36681
2039	0	0	Ki67+	 7431 36800
2040	0	0	Ki67+	 7431 36843
2041	0	0	Ki67+	 7438 36538
2042	0	0	Ki67+	 7438 36874
2043	0	0	Ki67+	 7449 36573
2044	0	0	Ki67+	 7457 36745
2045	0	0	Ki67+	 7457 36786
2046	0	0	Ki67+	 7461 36557
2047	0	0	Ki67+	 7461 36857
2048	0	0	Ki67+	 7468 36693
2049	0	0	Ki67+	 7471 36259
2050	0	0	Ki67+	 7474 36652
2051	0	0	Ki67+	 7475 36729
2052	0	0	Ki67+	 7481 36301
2053	0	0	Ki67+	 7483 36849
2054	0	0	Ki67+	 7483 37004
2055	0	0	Ki67+	 7492 36276
2056	0	0	Ki67+	 7497 36307
2057	0	0	Ki67+	 7500 36502
2058	0	0	Ki67+	 7502 36693
2059	0	0	Ki67+	 7511 36718
2060	0	0	Ki67+	 7513 36319
2061	0	0	Ki67+	 7516 36837
2062	0	0	Ki67+	 7519 36996
2063	0	0	Ki67+	 7520 36822
2064	0	0	Ki67+	 7532 36277
2065	0	0	Ki67+	 7535 36307
2066	0	0	Ki67+	 7539 36418
2067	0	0	Ki67+	 7540 36735
2068	0	0	Ki67+	 7540 36805
2069	0	0	Ki67+	 7543 36321
2070	0	0	Ki67+	 7544 36261
2071	0	0	Ki67+	 7559 36804
2072	0	0	Ki67+	 7562 36978
2073	0	0	Ki67+	 7574 36989
2074	0	0	Ki67+	 7580 36743
2075	0	0	Ki67+	 7585 36586
2076	0	0	Ki67+	 7591 36789
2077	0	0	Ki67+	 7602 36982
2078	0	0	Ki67+	 7604 36773
2079	0	0	Ki67+	 7612 37000
2080	0	0	Ki67+	 7615 36587
2081	0	0	Ki67+	 7617 36345
2082	0	0	Ki67+	 7620 36495
2083	0	0	Ki67+	 7650 36999
2084	0	0	Ki67+	 7653 36415
2085	0	0	Ki67+	 7659 36804
2086	0	0	Ki67+	 7661 36821
2087	0	0	Ki67+	 7663 36347
2088	0	0	Ki67+	 7665 36623
2089	0	0	Ki67+	 7676 36477
2090	0	0	Ki67+	 7696 36620
2091	0	0	Ki67+	 7703 36480
2092	0	0	Ki67+	 7705 36253
2093	0	0	Ki67+	 7706 36773
2094	0	0	Ki67+	 7706 37009
2095	0	0	Ki67+	 7708 36494
2096	0	0	Ki67+	 7714 36643
2097	0	0	Ki67+	 7730 36423
2098	0	0	Ki67+	 7733 36231
2099	0	0	Ki67+	 7733 36836
2100	0	0	Ki67+	 7737 36648
2101	0	0	Ki67+	 7737 36996
2102	0	0	Ki67+	 7738 36507
2103	0	0	Ki67+	 7741 36441
2104	0	0	Ki67+	 7744 36833
2105	0	0	Ki67+	 7748 36621
2106	0	0	Ki67+	 7752 36502
2107	0	0	Ki67+	 7758 36524
2108	0	0	Ki67+	 6970 37765
2109	0	0	Ki67+	 6980 37080
2110	0	0	Ki67+	 6984 37795
2111	0	0	Ki67+	 6993 37335
2112	0	0	Ki67+	 7002 37797
2113	0	0	Ki67+	 7008 37328
2114	0	0	Ki67+	 7039 37757
2115	0	0	Ki67+	 7056 37763
2116	0	0	Ki67+	 7059 37734
2117	0	0	Ki67+	 7082 37720
2118	0	0	Ki67+	 7086 37810
2119	0	0	Ki67+	 7097 37586
2120	0	0	Ki67+	 7106 37694
2121	0	0	Ki67+	 7127 37745
2122	0	0	Ki67+	 7134 37631
2123	0	0	Ki67+	 7168 37622
2124	0	0	Ki67+	 7174 37103
2125	0	0	Ki67+	 7181 37585
2126	0	0	Ki67+	 7186 37349
2127	0	0	Ki67+	 7193 37548
2128	0	0	Ki67+	 7199 37056
2129	0	0	Ki67+	 7203 37029
2130	0	0	Ki67+	 7204 37708
2131	0	0	Ki67+	 7208 37258
2132	0	0	Ki67+	 7210 37076
2133	0	0	Ki67+	 7215 37205
2134	0	0	Ki67+	 7221 37528
2135	0	0	Ki67+	 7229 37098
2136	0	0	Ki67+	 7229 37695
2137	0	0	Ki67+	 7231 37502
2138	0	0	Ki67+	 7244 37480
2139	0	0	Ki67+	 7248 37465
2140	0	0	Ki67+	 7249 37079
2141	0	0	Ki67+	 7251 37128
2142	0	0	Ki67+	 7251 37686
2143	0	0	Ki67+	 7260 37239
2144	0	0	Ki67+	 7266 37318
2145	0	0	Ki67+	 7268 37417
2146	0	0	Ki67+	 7270 37703
2147	0	0	Ki67+	 7271 37140
2148	0	0	Ki67+	 7274 37372
2149	0	0	Ki67+	 7276 37174
2150	0	0	Ki67+	 7277 37250
2151	0	0	Ki67+	 7277 37289
2152	0	0	Ki67+	 7283 37694
2153	0	0	Ki67+	 7301 37284
2154	0	0	Ki67+	 7305 37068
2155	0	0	Ki67+	 7316 37581
2156	0	0	Ki67+	 7317 37172
2157	0	0	Ki67+	 7323 37289
2158	0	0	Ki67+	 7328 37597
2159	0	0	Ki67+	 7338 37114
2160	0	0	Ki67+	 7339 37235
2161	0	0	Ki67+	 7339 37521
2162	0	0	Ki67+	 7340 37076
2163	0	0	Ki67+	 7348 37597
2164	0	0	Ki67+	 7349 37608
2165	0	0	Ki67+	 7353 37472
2166	0	0	Ki67+	 7362 37282
2167	0	0	Ki67+	 7364 37487
2168	0	0	Ki67+	 7371 37699
2169	0	0	Ki67+	 7372 37306
2170	0	0	Ki67+	 7375 37077
2171	0	0	Ki67+	 7376 37456
2172	0	0	Ki67+	 7387 37679
2173	0	0	Ki67+	 7389 37433
2174	0	0	Ki67+	 7391 37342
2175	0	0	Ki67+	 7392 37326
2176	0	0	Ki67+	 7402 37377
2177	0	0	Ki67+	 7403 37356
2178	0	0	Ki67+	 7416 37107
2179	0	0	Ki67+	 7417 37605
2180	0	0	Ki67+	 7424 37619
2181	0	0	Ki67+	 7425 37585
2182	0	0	Ki67+	 7444 37219
2183	0	0	Ki67+	 7452 37173
2184	0	0	Ki67+	 7452 37207
2185	0	0	Ki67+	 7473 37784
2186	0	0	Ki67+	 7484 37032
2187	0	0	Ki67+	 7504 37048
2188	0	0	Ki67+	 7508 37026
2189	0	0	Ki67+	 7527 37055
2190	0	0	Ki67+	 7528 37028
2191	0	0	Ki67+	 7544 37170
2192	0	0	Ki67+	 7554 37052
2193	0	0	Ki67+	 7591 37132
2194	0	0	Ki67+	 7597 37144
2195	0	0	Ki67+	 7608 37124
2196	0	0	Ki67+	 7611 37227
2197	0	0	Ki67+	 7625 37156
2198	0	0	Ki67+	 7625 37174
2199	0	0	Ki67+	 7630 37026
2200	0	0	Ki67+	 7631 37417
2201	0	0	Ki67+	 7632 37240
2202	0	0	Ki67+	 7633 37540
2203	0	0	Ki67+	 7649 37439
2204	0	0	Ki67+	 7657 37430
2205	0	0	Ki67+	 7669 37746
2206	0	0	Ki67+	 7687 37037
2207	0	0	Ki67+	 7687 37174
2208	0	0	Ki67+	 7687 37224
2209	0	0	Ki67+	 7707 37057
2210	0	0	Ki67+	 7716 37029
2211	0	0	Ki67+	 7744 37733
2212	0	0	Ki67+	 7745 37768
2213	0	0	Ki67+	 7747 37099
2214	0	0	Ki67+	 7749 37233
2215	0	0	Ki67+	 7757 37795
2216	0	0	Ki67+	 6972 37944
2217	0	0	Ki67+	 7063 37829
2218	0	0	Ki67+	 7240 37867
2219	0	0	Ki67+	 7389 37829
2220	0	0	Ki67+	 7422 37828
2221	0	0	Ki67+	 7430 38029
2222	0	0	Ki67+	 7482 37855
2223	0	0	Ki67+	 7557 38248
2224	0	0	Ki67+	 7568 38305
2225	0	0	Ki67+	 7569 38420
2226	0	0	Ki67+	 7570 38324
2227	0	0	Ki67+	 7572 38393
2228	0	0	Ki67+	 7584 38211
2229	0	0	Ki67+	 7590 37827
2230	0	0	Ki67+	 7600 38205
2231	0	0	Ki67+	 7624 38313
2232	0	0	Ki67+	 7650 38167
2233	0	0	Ki67+	 7651 38514
2234	0	0	Ki67+	 7653 38221
2235	0	0	Ki67+	 7663 37860
2236	0	0	Ki67+	 7666 38388
2237	0	0	Ki67+	 7666 38478
2238	0	0	Ki67+	 7679 38576
2239	0	0	Ki67+	 7687 38412
2240	0	0	Ki67+	 7688 38434
2241	0	0	Ki67+	 7698 37879
2242	0	0	Ki67+	 7708 37929
2243	0	0	Ki67+	 7709 38296
2244	0	0	Ki67+	 7714 37914
2245	0	0	Ki67+	 7720 37832
2246	0	0	Ki67+	 7582 38648
2247	0	0	Ki67+	 7947 32582
2248	0	0	Ki67+	 8058 32669
2249	0	0	Ki67+	 8074 32723
2250	0	0	Ki67+	 8131 32602
2251	0	0	Ki67+	 8291 32573
2252	0	0	Ki67+	 8329 32704
2253	0	0	Ki67+	 8359 32668
2254	0	0	Ki67+	 8360 32781
2255	0	0	Ki67+	 8439 32755
2256	0	0	Ki67+	 8528 32764
2257	0	0	Ki67+	 7793 33574
2258	0	0	Ki67+	 7801 33272
2259	0	0	Ki67+	 7805 33127
2260	0	0	Ki67+	 7805 33232
2261	0	0	Ki67+	 7825 32946
2262	0	0	Ki67+	 7836 33221
2263	0	0	Ki67+	 7875 33070
2264	0	0	Ki67+	 7881 33461
2265	0	0	Ki67+	 7895 33225
2266	0	0	Ki67+	 7897 33089
2267	0	0	Ki67+	 7927 33082
2268	0	0	Ki67+	 7933 33053
2269	0	0	Ki67+	 7945 33173
2270	0	0	Ki67+	 7950 33245
2271	0	0	Ki67+	 7957 33006
2272	0	0	Ki67+	 7971 33093
2273	0	0	Ki67+	 7978 33254
2274	0	0	Ki67+	 7979 33229
2275	0	0	Ki67+	 7982 32827
2276	0	0	Ki67+	 7984 33168
2277	0	0	Ki67+	 7985 32990
2278	0	0	Ki67+	 7992 33083
2279	0	0	Ki67+	 8000 33315
2280	0	0	Ki67+	 8004 33101
2281	0	0	Ki67+	 8005 33222
2282	0	0	Ki67+	 8011 33054
2283	0	0	Ki67+	 8014 32984
2284	0	0	Ki67+	 8014 33184
2285	0	0	Ki67+	 8014 33212
2286	0	0	Ki67+	 8039 33072
2287	0	0	Ki67+	 8043 33337
2288	0	0	Ki67+	 8047 33153
2289	0	0	Ki67+	 8053 33118
2290	0	0	Ki67+	 8054 32952
2291	0	0	Ki67+	 8055 33544
2292	0	0	Ki67+	 8059 33100
2293	0	0	Ki67+	 8065 33083
2294	0	0	Ki67+	 8082 33220
2295	0	0	Ki67+	 8085 33090
2296	0	0	Ki67+	 8088 33197
2297	0	0	Ki67+	 8103 33317
2298	0	0	Ki67+	 8108 33144
2299	0	0	Ki67+	 8111 33041
2300	0	0	Ki67+	 8116 33095
2301	0	0	Ki67+	 8132 32910
2302	0	0	Ki67+	 8133 33210
2303	0	0	Ki67+	 8138 33478
2304	0	0	Ki67+	 8142 33156
2305	0	0	Ki67+	 8148 32920
2306	0	0	Ki67+	 8173 32917
2307	0	0	Ki67+	 8182 33019
2308	0	0	Ki67+	 8183 32801
2309	0	0	Ki67+	 8183 33188
2310	0	0	Ki67+	 8185 32816
2311	0	0	Ki67+	 8186 33103
2312	0	0	Ki67+	 8191 33119
2313	0	0	Ki67+	 8193 33284
2314	0	0	Ki67+	 8207 33206
2315	0	0	Ki67+	 8209 32803
2316	0	0	Ki67+	 8213 32913
2317	0	0	Ki67+	 8225 33464
2318	0	0	Ki67+	 8276 32987
2319	0	0	Ki67+	 8277 33378
2320	0	0	Ki67+	 8285 33342
2321	0	0	Ki67+	 8285 33414
2322	0	0	Ki67+	 8292 33382
2323	0	0	Ki67+	 8311 33436
2324	0	0	Ki67+	 8319 33398
2325	0	0	Ki67+	 8325 32962
2326	0	0	Ki67+	 8330 33298
2327	0	0	Ki67+	 8335 33275
2328	0	0	Ki67+	 8336 33418
2329	0	0	Ki67+	 8341 33373
2330	0	0	Ki67+	 8353 33435
2331	0	0	Ki67+	 8355 33406
2332	0	0	Ki67+	 8362 33323
2333	0	0	Ki67+	 8363 33341
2334	0	0	Ki67+	 8377 33300
2335	0	0	Ki67+	 8386 33280
2336	0	0	Ki67+	 8390 33324
2337	0	0	Ki67+	 8396 33354
2338	0	0	Ki67+	 8401 33252
2339	0	0	Ki67+	 8403 33281
2340	0	0	Ki67+	 8404 32911
2341	0	0	Ki67+	 8413 33289
2342	0	0	Ki67+	 8422 33347
2343	0	0	Ki67+	 8426 33261
2344	0	0	Ki67+	 8432 33402
2345	0	0	Ki67+	 8451 33272
2346	0	0	Ki67+	 8454 33082
2347	0	0	Ki67+	 8455 33392
2348	0	0	Ki67+	 8463 33321
2349	0	0	Ki67+	 8472 32928
2350	0	0	Ki67+	 8472 33304
2351	0	0	Ki67+	 8476 33425
2352	0	0	Ki67+	 8478 33453
2353	0	0	Ki67+	 8479 33275
2354	0	0	Ki67+	 8488 32915
2355	0	0	Ki67+	 8489 33177
2356	0	0	Ki67+	 8490 33316
2357	0	0	Ki67+	 8505 33313
2358	0	0	Ki67+	 8507 33328
2359	0	0	Ki67+	 8510 32796
2360	0	0	Ki67+	 8522 33258
2361	0	0	Ki67+	 8527 33418
2362	0	0	Ki67+	 8529 33335
2363	0	0	Ki67+	 8541 33425
2364	0	0	Ki67+	 8545 33323
2365	0	0	Ki67+	 7785 34326
2366	0	0	Ki67+	 7790 33937
2367	0	0	Ki67+	 7792 33893
2368	0	0	Ki67+	 7798 33906
2369	0	0	Ki67+	 7812 33779
2370	0	0	Ki67+	 7814 33934
2371	0	0	Ki67+	 7825 33989
2372	0	0	Ki67+	 7855 33896
2373	0	0	Ki67+	 7860 33588
2374	0	0	Ki67+	 7863 33722
2375	0	0	Ki67+	 7871 33793
2376	0	0	Ki67+	 7894 33788
2377	0	0	Ki67+	 7917 33799
2378	0	0	Ki67+	 7945 33912
2379	0	0	Ki67+	 8005 33633
2380	0	0	Ki67+	 8009 34113
2381	0	0	Ki67+	 8035 33728
2382	0	0	Ki67+	 8054 34271
2383	0	0	Ki67+	 8065 34038
2384	0	0	Ki67+	 8089 33761
2385	0	0	Ki67+	 8150 34324
2386	0	0	Ki67+	 8184 33777
2387	0	0	Ki67+	 8221 34198
2388	0	0	Ki67+	 8231 34213
2389	0	0	Ki67+	 8239 33799
2390	0	0	Ki67+	 8272 33680
2391	0	0	Ki67+	 8287 34234
2392	0	0	Ki67+	 8297 33654
2393	0	0	Ki67+	 8317 34254
2394	0	0	Ki67+	 8322 33760
2395	0	0	Ki67+	 8341 34230
2396	0	0	Ki67+	 8356 33769
2397	0	0	Ki67+	 8369 33888
2398	0	0	Ki67+	 8392 34241
2399	0	0	Ki67+	 8399 34220
2400	0	0	Ki67+	 8418 34112
2401	0	0	Ki67+	 8421 34188
2402	0	0	Ki67+	 8421 34251
2403	0	0	Ki67+	 8424 34214
2404	0	0	Ki67+	 8439 34147
2405	0	0	Ki67+	 8451 34073
2406	0	0	Ki67+	 8465 34181
2407	0	0	Ki67+	 8465 34211
2408	0	0	Ki67+	 8474 33990
2409	0	0	Ki67+	 8476 34156
2410	0	0	Ki67+	 8478 34242
2411	0	0	Ki67+	 8486 34210
2412	0	0	Ki67+	 8495 33849
2413	0	0	Ki67+	 8515 34231
2414	0	0	Ki67+	 8520 33889
2415	0	0	Ki67+	 8523 34142
2416	0	0	Ki67+	 8552 33946
2417	0	0	Ki67+	 8557 34233
2418	0	0	Ki67+	 7789 34913
2419	0	0	Ki67+	 7790 34736
2420	0	0	Ki67+	 7858 34527
2421	0	0	Ki67+	 7863 34603
2422	0	0	Ki67+	 7879 34981
2423	0	0	Ki67+	 7902 34954
2424	0	0	Ki67+	 7907 34838
2425	0	0	Ki67+	 7930 34755
2426	0	0	Ki67+	 7950 34903
2427	0	0	Ki67+	 7956 34598
2428	0	0	Ki67+	 7960 34939
2429	0	0	Ki67+	 7966 35004
2430	0	0	Ki67+	 7967 34911
2431	0	0	Ki67+	 8013 34645
2432	0	0	Ki67+	 8072 35069
2433	0	0	Ki67+	 8079 35180
2434	0	0	Ki67+	 8083 34878
2435	0	0	Ki67+	 8107 34660
2436	0	0	Ki67+	 8124 35179
2437	0	0	Ki67+	 8165 34996
2438	0	0	Ki67+	 8193 34408
2439	0	0	Ki67+	 8207 34791
2440	0	0	Ki67+	 8230 34893
2441	0	0	Ki67+	 8249 34480
2442	0	0	Ki67+	 8258 34892
2443	0	0	Ki67+	 8271 34825
2444	0	0	Ki67+	 8287 34798
2445	0	0	Ki67+	 8292 34872
2446	0	0	Ki67+	 8309 34472
2447	0	0	Ki67+	 8315 35141
2448	0	0	Ki67+	 8323 35165
2449	0	0	Ki67+	 8340 34765
2450	0	0	Ki67+	 8352 34697
2451	0	0	Ki67+	 8357 35147
2452	0	0	Ki67+	 8378 34920
2453	0	0	Ki67+	 8379 34814
2454	0	0	Ki67+	 8387 34769
2455	0	0	Ki67+	 8411 34811
2456	0	0	Ki67+	 8428 34749
2457	0	0	Ki67+	 8431 35183
2458	0	0	Ki67+	 8448 34962
2459	0	0	Ki67+	 8472 34934
2460	0	0	Ki67+	 8482 34710
2461	0	0	Ki67+	 8488 34454
2462	0	0	Ki67+	 8516 34671
2463	0	0	Ki67+	 8518 35072
2464	0	0	Ki67+	 7765 35857
2465	0	0	Ki67+	 7769 35893
2466	0	0	Ki67+	 7773 35871
2467	0	0	Ki67+	 7777 35413
2468	0	0	Ki67+	 7784 35835
2469	0	0	Ki67+	 7785 35923
2470	0	0	Ki67+	 7786 35946
2471	0	0	Ki67+	 7792 35891
2472	0	0	Ki67+	 7793 35982
2473	0	0	Ki67+	 7804 35496
2474	0	0	Ki67+	 7806 35913
2475	0	0	Ki67+	 7807 35418
2476	0	0	Ki67+	 7808 35341
2477	0	0	Ki67+	 7808 35947
2478	0	0	Ki67+	 7814 35467
2479	0	0	Ki67+	 7826 35224
2480	0	0	Ki67+	 7835 35378
2481	0	0	Ki67+	 7847 35420
2482	0	0	Ki67+	 7853 35825
2483	0	0	Ki67+	 7854 35872
2484	0	0	Ki67+	 7873 35631
2485	0	0	Ki67+	 7876 35648
2486	0	0	Ki67+	 7878 35353
2487	0	0	Ki67+	 7880 35315
2488	0	0	Ki67+	 7882 35836
2489	0	0	Ki67+	 7885 35686
2490	0	0	Ki67+	 7888 35385
2491	0	0	Ki67+	 7891 35743
2492	0	0	Ki67+	 7893 35662
2493	0	0	Ki67+	 7900 35843
2494	0	0	Ki67+	 7906 35681
2495	0	0	Ki67+	 7908 35793
2496	0	0	Ki67+	 7911 35653
2497	0	0	Ki67+	 7912 35402
2498	0	0	Ki67+	 7912 35613
2499	0	0	Ki67+	 7915 35596
2500	0	0	Ki67+	 7924 35778
2501	0	0	Ki67+	 7939 35547
2502	0	0	Ki67+	 7949 35363
2503	0	0	Ki67+	 7955 35520
2504	0	0	Ki67+	 7978 35540
2505	0	0	Ki67+	 7993 35621
2506	0	0	Ki67+	 7993 35676
2507	0	0	Ki67+	 7995 35705
2508	0	0	Ki67+	 7995 35878
2509	0	0	Ki67+	 8001 35466
2510	0	0	Ki67+	 8003 35647
2511	0	0	Ki67+	 8006 35533
2512	0	0	Ki67+	 8019 35572
2513	0	0	Ki67+	 8027 35386
2514	0	0	Ki67+	 8029 35443
2515	0	0	Ki67+	 8037 35189
2516	0	0	Ki67+	 8041 35301
2517	0	0	Ki67+	 8042 35339
2518	0	0	Ki67+	 8043 35423
2519	0	0	Ki67+	 8049 35229
2520	0	0	Ki67+	 8049 35284
2521	0	0	Ki67+	 8049 35468
2522	0	0	Ki67+	 8054 35930
2523	0	0	Ki67+	 8055 35261
2524	0	0	Ki67+	 8055 35275
2525	0	0	Ki67+	 8058 35207
2526	0	0	Ki67+	 8063 35852
2527	0	0	Ki67+	 8068 35899
2528	0	0	Ki67+	 8071 35796
2529	0	0	Ki67+	 8074 35236
2530	0	0	Ki67+	 8074 35936
2531	0	0	Ki67+	 8076 35832
2532	0	0	Ki67+	 8080 35879
2533	0	0	Ki67+	 8087 35459
2534	0	0	Ki67+	 8088 35775
2535	0	0	Ki67+	 8093 35945
2536	0	0	Ki67+	 8099 35726
2537	0	0	Ki67+	 8103 35571
2538	0	0	Ki67+	 8105 35438
2539	0	0	Ki67+	 8109 35968
2540	0	0	Ki67+	 8117 35599
2541	0	0	Ki67+	 8119 35690
2542	0	0	Ki67+	 8121 35407
2543	0	0	Ki67+	 8127 35428
2544	0	0	Ki67+	 8131 35389
2545	0	0	Ki67+	 8136 35368
2546	0	0	Ki67+	 8140 35191
2547	0	0	Ki67+	 8143 35405
2548	0	0	Ki67+	 8148 35202
2549	0	0	Ki67+	 8148 35324
2550	0	0	Ki67+	 8149 35381
2551	0	0	Ki67+	 8159 35397
2552	0	0	Ki67+	 8160 35553
2553	0	0	Ki67+	 8162 35360
2554	0	0	Ki67+	 8163 35493
2555	0	0	Ki67+	 8163 35583
2556	0	0	Ki67+	 8167 35219
2557	0	0	Ki67+	 8168 35266
2558	0	0	Ki67+	 8178 35249
2559	0	0	Ki67+	 8178 35290
2560	0	0	Ki67+	 8178 35591
2561	0	0	Ki67+	 8189 35268
2562	0	0	Ki67+	 8191 35249
2563	0	0	Ki67+	 8191 35574
2564	0	0	Ki67+	 8192 35869
2565	0	0	Ki67+	 8199 35610
2566	0	0	Ki67+	 8202 35912
2567	0	0	Ki67+	 8228 35606
2568	0	0	Ki67+	 8232 35937
2569	0	0	Ki67+	 8245 35377
2570	0	0	Ki67+	 8248 35420
2571	0	0	Ki67+	 8253 35906
2572	0	0	Ki67+	 8254 35342
2573	0	0	Ki67+	 8256 35262
2574	0	0	Ki67+	 8257 35936
2575	0	0	Ki67+	 8260 35960
2576	0	0	Ki67+	 8261 35247
2577	0	0	Ki67+	 8261 35882
2578	0	0	Ki67+	 8263 35422
2579	0	0	Ki67+	 8265 35403
2580	0	0	Ki67+	 8271 35573
2581	0	0	Ki67+	 8272 35327
2582	0	0	Ki67+	 8273 35363
2583	0	0	Ki67+	 8279 35400
2584	0	0	Ki67+	 8282 35925
2585	0	0	Ki67+	 8284 35235
2586	0	0	Ki67+	 8289 35880
2587	0	0	Ki67+	 8290 35430
2588	0	0	Ki67+	 8298 35633
2589	0	0	Ki67+	 8299 35857
2590	0	0	Ki67+	 8303 35656
2591	0	0	Ki67+	 8306 35418
2592	0	0	Ki67+	 8306 35675
2593	0	0	Ki67+	 8307 35838
2594	0	0	Ki67+	 8309 35534
2595	0	0	Ki67+	 8318 35713
2596	0	0	Ki67+	 8320 35413
2597	0	0	Ki67+	 8324 35936
2598	0	0	Ki67+	 8326 35979
2599	0	0	Ki67+	 8327 35442
2600	0	0	Ki67+	 8328 35612
2601	0	0	Ki67+	 8328 35665
2602	0	0	Ki67+	 8331 35530
2603	0	0	Ki67+	 8335 35748
2604	0	0	Ki67+	 8340 35856
2605	0	0	Ki67+	 8341 35900
2606	0	0	Ki67+	 8343 35827
2607	0	0	Ki67+	 8343 35980
2608	0	0	Ki67+	 8344 35506
2609	0	0	Ki67+	 8345 35268
2610	0	0	Ki67+	 8351 35932
2611	0	0	Ki67+	 8356 35436
2612	0	0	Ki67+	 8359 35316
2613	0	0	Ki67+	 8361 35813
2614	0	0	Ki67+	 8363 35944
2615	0	0	Ki67+	 8364 35395
2616	0	0	Ki67+	 8367 35502
2617	0	0	Ki67+	 8369 35355
2618	0	0	Ki67+	 8370 35879
2619	0	0	Ki67+	 8372 35963
2620	0	0	Ki67+	 8380 35200
2621	0	0	Ki67+	 8380 35825
2622	0	0	Ki67+	 8382 35929
2623	0	0	Ki67+	 8383 35589
2624	0	0	Ki67+	 8388 35787
2625	0	0	Ki67+	 8391 35843
2626	0	0	Ki67+	 8393 35806
2627	0	0	Ki67+	 8394 35594
2628	0	0	Ki67+	 8397 35963
2629	0	0	Ki67+	 8420 35259
2630	0	0	Ki67+	 8425 35805
2631	0	0	Ki67+	 8428 35839
2632	0	0	Ki67+	 8430 35278
2633	0	0	Ki67+	 8437 35503
2634	0	0	Ki67+	 8438 35246
2635	0	0	Ki67+	 8438 35787
2636	0	0	Ki67+	 8442 35745
2637	0	0	Ki67+	 8445 35388
2638	0	0	Ki67+	 8449 35488
2639	0	0	Ki67+	 8453 35224
2640	0	0	Ki67+	 8454 35877
2641	0	0	Ki67+	 8462 35453
2642	0	0	Ki67+	 8467 35859
2643	0	0	Ki67+	 8485 35711
2644	0	0	Ki67+	 8493 35454
2645	0	0	Ki67+	 8495 35632
2646	0	0	Ki67+	 8504 35794
2647	0	0	Ki67+	 8505 35209
2648	0	0	Ki67+	 8510 35774
2649	0	0	Ki67+	 8514 35977
2650	0	0	Ki67+	 8515 35818
2651	0	0	Ki67+	 8517 35643
2652	0	0	Ki67+	 8521 35520
2653	0	0	Ki67+	 8521 35764
2654	0	0	Ki67+	 8523 35451
2655	0	0	Ki67+	 8534 35828
2656	0	0	Ki67+	 8537 35504
2657	0	0	Ki67+	 8548 35886
2658	0	0	Ki67+	 8553 35491
2659	0	0	Ki67+	 8557 35735
2660	0	0	Ki67+	 7771 36297
2661	0	0	Ki67+	 7773 36642
2662	0	0	Ki67+	 7776 36778
2663	0	0	Ki67+	 7806 36031
2664	0	0	Ki67+	 7841 36042
2665	0	0	Ki67+	 7841 36179
2666	0	0	Ki67+	 7845 36735
2667	0	0	Ki67+	 7851 36672
2668	0	0	Ki67+	 7857 36596
2669	0	0	Ki67+	 7860 36717
2670	0	0	Ki67+	 7869 36694
2671	0	0	Ki67+	 7872 36604
2672	0	0	Ki67+	 7883 36161
2673	0	0	Ki67+	 7883 36706
2674	0	0	Ki67+	 7899 36271
2675	0	0	Ki67+	 7921 36256
2676	0	0	Ki67+	 7921 36649
2677	0	0	Ki67+	 7926 36064
2678	0	0	Ki67+	 7932 36481
2679	0	0	Ki67+	 7935 36445
2680	0	0	Ki67+	 7936 36599
2681	0	0	Ki67+	 7940 36139
2682	0	0	Ki67+	 7942 36288
2683	0	0	Ki67+	 7946 36497
2684	0	0	Ki67+	 7948 36249
2685	0	0	Ki67+	 7960 36268
2686	0	0	Ki67+	 7961 36513
2687	0	0	Ki67+	 7966 36162
2688	0	0	Ki67+	 7971 36551
2689	0	0	Ki67+	 7972 36297
2690	0	0	Ki67+	 7984 36218
2691	0	0	Ki67+	 7992 36550
2692	0	0	Ki67+	 7994 36474
2693	0	0	Ki67+	 7998 36714
2694	0	0	Ki67+	 7999 36690
2695	0	0	Ki67+	 8002 36761
2696	0	0	Ki67+	 8005 35999
2697	0	0	Ki67+	 8005 36243
2698	0	0	Ki67+	 8007 36650
2699	0	0	Ki67+	 8011 36159
2700	0	0	Ki67+	 8026 36685
2701	0	0	Ki67+	 8040 36345
2702	0	0	Ki67+	 8042 36192
2703	0	0	Ki67+	 8043 36373
2704	0	0	Ki67+	 8045 36306
2705	0	0	Ki67+	 8048 36205
2706	0	0	Ki67+	 8054 36375
2707	0	0	Ki67+	 8056 36341
2708	0	0	Ki67+	 8066 35995
2709	0	0	Ki67+	 8068 36182
2710	0	0	Ki67+	 8070 36387
2711	0	0	Ki67+	 8072 36116
2712	0	0	Ki67+	 8075 35987
2713	0	0	Ki67+	 8079 36448
2714	0	0	Ki67+	 8079 36604
2715	0	0	Ki67+	 8082 36216
2716	0	0	Ki67+	 8085 36566
2717	0	0	Ki67+	 8087 36547
2718	0	0	Ki67+	 8091 36390
2719	0	0	Ki67+	 8093 36164
2720	0	0	Ki67+	 8094 36408
2721	0	0	Ki67+	 8107 36055
2722	0	0	Ki67+	 8107 36153
2723	0	0	Ki67+	 8113 36173
2724	0	0	Ki67+	 8116 36379
2725	0	0	Ki67+	 8118 36396
2726	0	0	Ki67+	 8124 36604
2727	0	0	Ki67+	 8125 36623
2728	0	0	Ki67+	 8131 36529
2729	0	0	Ki67+	 8139 36624
2730	0	0	Ki67+	 8140 36409
2731	0	0	Ki67+	 8167 36428
2732	0	0	Ki67+	 8188 36099
2733	0	0	Ki67+	 8191 36081
2734	0	0	Ki67+	 8191 36255
2735	0	0	Ki67+	 8195 36238
2736	0	0	Ki67+	 8196 36267
2737	0	0	Ki67+	 8197 36308
2738	0	0	Ki67+	 8223 36065
2739	0	0	Ki67+	 8245 36341
2740	0	0	Ki67+	 8249 36371
2741	0	0	Ki67+	 8250 36567
2742	0	0	Ki67+	 8252 36392
2743	0	0	Ki67+	 8254 36549
2744	0	0	Ki67+	 8257 35989
2745	0	0	Ki67+	 8259 36611
2746	0	0	Ki67+	 8270 36107
2747	0	0	Ki67+	 8272 36272
2748	0	0	Ki67+	 8277 36393
2749	0	0	Ki67+	 8278 36732
2750	0	0	Ki67+	 8285 36641
2751	0	0	Ki67+	 8292 36139
2752	0	0	Ki67+	 8299 36174
2753	0	0	Ki67+	 8299 36662
2754	0	0	Ki67+	 8300 36115
2755	0	0	Ki67+	 8303 36085
2756	0	0	Ki67+	 8308 36138
2757	0	0	Ki67+	 8309 36281
2758	0	0	Ki67+	 8309 36675
2759	0	0	Ki67+	 8313 36723
2760	0	0	Ki67+	 8314 36704
2761	0	0	Ki67+	 8319 36404
2762	0	0	Ki67+	 8329 36123
2763	0	0	Ki67+	 8335 36359
2764	0	0	Ki67+	 8335 36427
2765	0	0	Ki67+	 8335 36739
2766	0	0	Ki67+	 8336 36520
2767	0	0	Ki67+	 8338 36273
2768	0	0	Ki67+	 8339 36457
2769	0	0	Ki67+	 8341 36142
2770	0	0	Ki67+	 8350 36559
2771	0	0	Ki67+	 8362 36115
2772	0	0	Ki67+	 8362 36743
2773	0	0	Ki67+	 8367 36272
2774	0	0	Ki67+	 8373 36015
2775	0	0	Ki67+	 8378 36565
2776	0	0	Ki67+	 8380 36397
2777	0	0	Ki67+	 8382 36764
2778	0	0	Ki67+	 8384 36583
2779	0	0	Ki67+	 8385 36424
2780	0	0	Ki67+	 8391 36123
2781	0	0	Ki67+	 8393 36605
2782	0	0	Ki67+	 8397 36289
2783	0	0	Ki67+	 8399 36627
2784	0	0	Ki67+	 8409 36559
2785	0	0	Ki67+	 8417 36713
2786	0	0	Ki67+	 8424 36510
2787	0	0	Ki67+	 8425 36644
2788	0	0	Ki67+	 8426 36008
2789	0	0	Ki67+	 8426 36306
2790	0	0	Ki67+	 8427 35997
2791	0	0	Ki67+	 8427 36493
2792	0	0	Ki67+	 8427 36764
2793	0	0	Ki67+	 8428 36262
2794	0	0	Ki67+	 8438 36542
2795	0	0	Ki67+	 8439 36135
2796	0	0	Ki67+	 8442 35986
2797	0	0	Ki67+	 8443 36278
2798	0	0	Ki67+	 8454 36518
2799	0	0	Ki67+	 8456 36132
2800	0	0	Ki67+	 8461 36290
2801	0	0	Ki67+	 8468 36149
2802	0	0	Ki67+	 8476 36122
2803	0	0	Ki67+	 8477 36007
2804	0	0	Ki67+	 8477 36339
2805	0	0	Ki67+	 8478 36141
2806	0	0	Ki67+	 8478 36577
2807	0	0	Ki67+	 8480 36306
2808	0	0	Ki67+	 8488 36258
2809	0	0	Ki67+	 8499 36387
2810	0	0	Ki67+	 8510 36366
2811	0	0	Ki67+	 8513 36012
2812	0	0	Ki67+	 8523 36378
2813	0	0	Ki67+	 8524 36135
2814	0	0	Ki67+	 8531 36355
2815	0	0	Ki67+	 8531 36606
2816	0	0	Ki67+	 8533 36152
2817	0	0	Ki67+	 8533 36624
2818	0	0	Ki67+	 8540 36576
2819	0	0	Ki67+	 8543 36521
2820	0	0	Ki67+	 8544 36392
2821	0	0	Ki67+	 8545 36114
2822	0	0	Ki67+	 8552 36442
2823	0	0	Ki67+	 8552 36541
2824	0	0	Ki67+	 8559 36496
2825	0	0	Ki67+	 7763 36809
2826	0	0	Ki67+	 7764 37008
2827	0	0	Ki67+	 7766 36789
2828	0	0	Ki67+	 7766 37084
2829	0	0	Ki67+	 7784 36991
2830	0	0	Ki67+	 7793 37076
2831	0	0	Ki67+	 7797 37538
2832	0	0	Ki67+	 7803 36789
2833	0	0	Ki67+	 7825 36976
2834	0	0	Ki67+	 7827 37067
2835	0	0	Ki67+	 7843 37354
2836	0	0	Ki67+	 7850 36962
2837	0	0	Ki67+	 7855 37074
2838	0	0	Ki67+	 7862 36792
2839	0	0	Ki67+	 7869 37361
2840	0	0	Ki67+	 7877 37089
2841	0	0	Ki67+	 7893 36983
2842	0	0	Ki67+	 7897 37127
2843	0	0	Ki67+	 7906 36962
2844	0	0	Ki67+	 7918 37126
2845	0	0	Ki67+	 7921 36786
2846	0	0	Ki67+	 7933 37098
2847	0	0	Ki67+	 7956 36951
2848	0	0	Ki67+	 7956 37094
2849	0	0	Ki67+	 7974 36944
2850	0	0	Ki67+	 7982 37060
2851	0	0	Ki67+	 7985 37157
2852	0	0	Ki67+	 7992 37563
2853	0	0	Ki67+	 8022 37058
2854	0	0	Ki67+	 8028 36937
2855	0	0	Ki67+	 8028 37361
2856	0	0	Ki67+	 8031 37379
2857	0	0	Ki67+	 8032 37087
2858	0	0	Ki67+	 8038 37333
2859	0	0	Ki67+	 8039 37045
2860	0	0	Ki67+	 8040 37306
2861	0	0	Ki67+	 8049 36976
2862	0	0	Ki67+	 8054 37259
2863	0	0	Ki67+	 8059 36958
2864	0	0	Ki67+	 8059 37139
2865	0	0	Ki67+	 8062 37414
2866	0	0	Ki67+	 8069 37239
2867	0	0	Ki67+	 8077 37435
2868	0	0	Ki67+	 8083 37260
2869	0	0	Ki67+	 8083 37304
2870	0	0	Ki67+	 8088 37225
2871	0	0	Ki67+	 8089 37251
2872	0	0	Ki67+	 8099 37274
2873	0	0	Ki67+	 8112 37320
2874	0	0	Ki67+	 8113 36859
2875	0	0	Ki67+	 8118 37294
2876	0	0	Ki67+	 8126 37360
2877	0	0	Ki67+	 8130 37458
2878	0	0	Ki67+	 8135 36833
2879	0	0	Ki67+	 8146 37456
2880	0	0	Ki67+	 8149 37557
2881	0	0	Ki67+	 8152 37316
2882	0	0	Ki67+	 8156 37335
2883	0	0	Ki67+	 8196 37188
2884	0	0	Ki67+	 8200 37178
2885	0	0	Ki67+	 8201 37460
2886	0	0	Ki67+	 8218 36786
2887	0	0	Ki67+	 8228 37078
2888	0	0	Ki67+	 8299 37476
2889	0	0	Ki67+	 8304 36829
2890	0	0	Ki67+	 8311 36814
2891	0	0	Ki67+	 8317 37580
2892	0	0	Ki67+	 8319 36859
2893	0	0	Ki67+	 8351 37432
2894	0	0	Ki67+	 8386 36876
2895	0	0	Ki67+	 8411 37172
2896	0	0	Ki67+	 8449 36867
2897	0	0	Ki67+	 8451 37567
2898	0	0	Ki67+	 8483 37279
2899	0	0	Ki67+	 8489 36862
2900	0	0	Ki67+	 8494 37317
2901	0	0	Ki67+	 8510 37244
2902	0	0	Ki67+	 8521 37119
2903	0	0	Ki67+	 8528 37098
2904	0	0	Ki67+	 8544 37079
2905	0	0	Ki67+	 8547 37182
2906	0	0	Ki67+	 8556 37127
2907	0	0	Ki67+	 7766 38061
2908	0	0	Ki67+	 7835 37909
2909	0	0	Ki67+	 7842 37896
2910	0	0	Ki67+	 7853 38159
2911	0	0	Ki67+	 7859 37784
2912	0	0	Ki67+	 7878 37815
2913	0	0	Ki67+	 7914 37736
2914	0	0	Ki67+	 7941 37948
2915	0	0	Ki67+	 7957 37821
2916	0	0	Ki67+	 7981 37771
2917	0	0	Ki67+	 8006 37694
2918	0	0	Ki67+	 8032 37938
2919	0	0	Ki67+	 8041 37701
2920	0	0	Ki67+	 8049 37613
2921	0	0	Ki67+	 8060 37954
2922	0	0	Ki67+	 8089 37811
2923	0	0	Ki67+	 8140 38116
2924	0	0	Ki67+	 8174 37923
2925	0	0	Ki67+	 8189 37918
2926	0	0	Ki67+	 8220 38014
2927	0	0	Ki67+	 8225 38161
2928	0	0	Ki67+	 8231 37649
2929	0	0	Ki67+	 8286 37762
2930	0	0	Ki67+	 8292 38182
2931	0	0	Ki67+	 8301 37719
2932	0	0	Ki67+	 8301 37752
2933	0	0	Ki67+	 8314 37837
2934	0	0	Ki67+	 8322 37815
2935	0	0	Ki67+	 8333 37623
2936	0	0	Ki67+	 8338 38050
2937	0	0	Ki67+	 8401 37906
2938	0	0	Ki67+	 8417 38309
2939	0	0	Ki67+	 8426 37920
2940	0	0	Ki67+	 8547 37840
2941	0	0	Ki67+	 8147 38488
2942	0	0	Ki67+	 8917 32012
2943	0	0	Ki67+	 8926 32174
2944	0	0	Ki67+	 8975 32182
2945	0	0	Ki67+	 9015 32197
2946	0	0	Ki67+	 9131 32197
2947	0	0	Ki67+	 8581 32956
2948	0	0	Ki67+	 8606 32952
2949	0	0	Ki67+	 8620 32755
2950	0	0	Ki67+	 8624 32528
2951	0	0	Ki67+	 8624 32783
2952	0	0	Ki67+	 8630 32952
2953	0	0	Ki67+	 8631 32857
2954	0	0	Ki67+	 8653 32933
2955	0	0	Ki67+	 8694 32673
2956	0	0	Ki67+	 8696 32639
2957	0	0	Ki67+	 8711 32687
2958	0	0	Ki67+	 8718 32662
2959	0	0	Ki67+	 8723 32642
2960	0	0	Ki67+	 8728 32717
2961	0	0	Ki67+	 8731 32962
2962	0	0	Ki67+	 8734 32750
2963	0	0	Ki67+	 8738 32682
2964	0	0	Ki67+	 8743 32528
2965	0	0	Ki67+	 8764 32664
2966	0	0	Ki67+	 8781 32778
2967	0	0	Ki67+	 8790 32661
2968	0	0	Ki67+	 8791 32829
2969	0	0	Ki67+	 8797 32483
2970	0	0	Ki67+	 8825 32951
2971	0	0	Ki67+	 8837 32473
2972	0	0	Ki67+	 8850 32714
2973	0	0	Ki67+	 8853 32869
2974	0	0	Ki67+	 8856 32962
2975	0	0	Ki67+	 8870 32634
2976	0	0	Ki67+	 8888 32856
2977	0	0	Ki67+	 8898 33007
2978	0	0	Ki67+	 8909 32805
2979	0	0	Ki67+	 8912 32868
2980	0	0	Ki67+	 8916 32911
2981	0	0	Ki67+	 8918 32616
2982	0	0	Ki67+	 8922 32468
2983	0	0	Ki67+	 8930 32867
2984	0	0	Ki67+	 8950 32452
2985	0	0	Ki67+	 8972 32224
2986	0	0	Ki67+	 8987 32963
2987	0	0	Ki67+	 9012 32584
2988	0	0	Ki67+	 9040 32580
2989	0	0	Ki67+	 9048 32445
2990	0	0	Ki67+	 9050 32538
2991	0	0	Ki67+	 9051 32561
2992	0	0	Ki67+	 9063 32588
2993	0	0	Ki67+	 9070 32859
2994	0	0	Ki67+	 9071 33005
2995	0	0	Ki67+	 9081 32989
2996	0	0	Ki67+	 9102 32746
2997	0	0	Ki67+	 9103 33002
2998	0	0	Ki67+	 9109 32988
2999	0	0	Ki67+	 9133 32550
3000	0	0	Ki67+	 9134 32343
3001	0	0	Ki67+	 9151 32807
3002	0	0	Ki67+	 9152 32530
3003	0	0	Ki67+	 9160 32496
3004	0	0	Ki67+	 9160 32614
3005	0	0	Ki67+	 9163 32481
3006	0	0	Ki67+	 9164 32545
3007	0	0	Ki67+	 9166 32368
3008	0	0	Ki67+	 9178 32509
3009	0	0	Ki67+	 9179 32543
3010	0	0	Ki67+	 9187 32695
3011	0	0	Ki67+	 9198 32421
3012	0	0	Ki67+	 9201 32538
3013	0	0	Ki67+	 9206 32562
3014	0	0	Ki67+	 9228 32533
3015	0	0	Ki67+	 9241 32532
3016	0	0	Ki67+	 9249 32394
3017	0	0	Ki67+	 9256 32966
3018	0	0	Ki67+	 9270 32380
3019	0	0	Ki67+	 9276 32771
3020	0	0	Ki67+	 9302 32444
3021	0	0	Ki67+	 9307 32495
3022	0	0	Ki67+	 9310 32572
3023	0	0	Ki67+	 9315 32431
3024	0	0	Ki67+	 9321 32457
3025	0	0	Ki67+	 9341 32411
3026	0	0	Ki67+	 9342 32431
3027	0	0	Ki67+	 9342 32672
3028	0	0	Ki67+	 8565 33380
3029	0	0	Ki67+	 8593 33775
3030	0	0	Ki67+	 8615 33803
3031	0	0	Ki67+	 8631 33773
3032	0	0	Ki67+	 8642 33596
3033	0	0	Ki67+	 8650 33071
3034	0	0	Ki67+	 8652 33790
3035	0	0	Ki67+	 8677 33108
3036	0	0	Ki67+	 8677 33635
3037	0	0	Ki67+	 8681 33757
3038	0	0	Ki67+	 8700 33723
3039	0	0	Ki67+	 8710 33711
3040	0	0	Ki67+	 8722 33145
3041	0	0	Ki67+	 8722 33747
3042	0	0	Ki67+	 8734 33435
3043	0	0	Ki67+	 8739 33621
3044	0	0	Ki67+	 8742 33204
3045	0	0	Ki67+	 8756 33686
3046	0	0	Ki67+	 8756 33706
3047	0	0	Ki67+	 8760 33206
3048	0	0	Ki67+	 8763 33580
3049	0	0	Ki67+	 8764 33636
3050	0	0	Ki67+	 8767 33663
3051	0	0	Ki67+	 8770 33777
3052	0	0	Ki67+	 8771 33055
3053	0	0	Ki67+	 8781 33669
3054	0	0	Ki67+	 8785 33754
3055	0	0	Ki67+	 8797 33649
3056	0	0	Ki67+	 8809 33598
3057	0	0	Ki67+	 8813 33015
3058	0	0	Ki67+	 8821 33618
3059	0	0	Ki67+	 8841 33722
3060	0	0	Ki67+	 8850 33151
3061	0	0	Ki67+	 8850 33593
3062	0	0	Ki67+	 8853 33789
3063	0	0	Ki67+	 8861 33212
3064	0	0	Ki67+	 8872 33009
3065	0	0	Ki67+	 8889 33770
3066	0	0	Ki67+	 8890 33194
3067	0	0	Ki67+	 8916 33608
3068	0	0	Ki67+	 8919 33296
3069	0	0	Ki67+	 8925 33244
3070	0	0	Ki67+	 8932 33343
3071	0	0	Ki67+	 8949 33272
3072	0	0	Ki67+	 8961 33695
3073	0	0	Ki67+	 8964 33184
3074	0	0	Ki67+	 8971 33623
3075	0	0	Ki67+	 8974 33510
3076	0	0	Ki67+	 8975 33594
3077	0	0	Ki67+	 8994 33661
3078	0	0	Ki67+	 9000 33420
3079	0	0	Ki67+	 9005 33432
3080	0	0	Ki67+	 9006 33707
3081	0	0	Ki67+	 9009 33593
3082	0	0	Ki67+	 9019 33753
3083	0	0	Ki67+	 9029 33177
3084	0	0	Ki67+	 9042 33625
3085	0	0	Ki67+	 9057 33019
3086	0	0	Ki67+	 9062 33173
3087	0	0	Ki67+	 9063 33664
3088	0	0	Ki67+	 9078 33381
3089	0	0	Ki67+	 9078 33440
3090	0	0	Ki67+	 9079 33021
3091	0	0	Ki67+	 9145 33605
3092	0	0	Ki67+	 9146 33572
3093	0	0	Ki67+	 9167 33185
3094	0	0	Ki67+	 9171 33407
3095	0	0	Ki67+	 9178 33172
3096	0	0	Ki67+	 9182 33445
3097	0	0	Ki67+	 9182 33592
3098	0	0	Ki67+	 9200 33766
3099	0	0	Ki67+	 9214 33618
3100	0	0	Ki67+	 9227 33392
3101	0	0	Ki67+	 9255 33160
3102	0	0	Ki67+	 9264 33483
3103	0	0	Ki67+	 9283 33766
3104	0	0	Ki67+	 9288 33345
3105	0	0	Ki67+	 9288 33424
3106	0	0	Ki67+	 9298 33731
3107	0	0	Ki67+	 9325 33436
3108	0	0	Ki67+	 9336 33638
3109	0	0	Ki67+	 9340 33710
3110	0	0	Ki67+	 9351 33441
3111	0	0	Ki67+	 9354 33594
3112	0	0	Ki67+	 8578 34056
3113	0	0	Ki67+	 8578 34600
3114	0	0	Ki67+	 8583 34113
3115	0	0	Ki67+	 8585 33936
3116	0	0	Ki67+	 8595 34222
3117	0	0	Ki67+	 8597 34153
3118	0	0	Ki67+	 8600 33821
3119	0	0	Ki67+	 8603 34086
3120	0	0	Ki67+	 8613 34063
3121	0	0	Ki67+	 8613 34100
3122	0	0	Ki67+	 8616 34216
3123	0	0	Ki67+	 8624 34158
3124	0	0	Ki67+	 8625 34200
3125	0	0	Ki67+	 8634 34064
3126	0	0	Ki67+	 8649 34092
3127	0	0	Ki67+	 8661 33857
3128	0	0	Ki67+	 8661 34157
3129	0	0	Ki67+	 8680 34093
3130	0	0	Ki67+	 8681 34082
3131	0	0	Ki67+	 8688 34486
3132	0	0	Ki67+	 8696 34169
3133	0	0	Ki67+	 8705 34079
3134	0	0	Ki67+	 8727 34439
3135	0	0	Ki67+	 8747 34388
3136	0	0	Ki67+	 8754 34354
3137	0	0	Ki67+	 8763 33910
3138	0	0	Ki67+	 8780 34219
3139	0	0	Ki67+	 8791 34133
3140	0	0	Ki67+	 8802 34282
3141	0	0	Ki67+	 8802 34330
3142	0	0	Ki67+	 8807 33956
3143	0	0	Ki67+	 8808 33837
3144	0	0	Ki67+	 8809 34533
3145	0	0	Ki67+	 8810 33877
3146	0	0	Ki67+	 8818 34310
3147	0	0	Ki67+	 8828 34068
3148	0	0	Ki67+	 8838 34275
3149	0	0	Ki67+	 8841 34161
3150	0	0	Ki67+	 8844 34575
3151	0	0	Ki67+	 8849 34007
3152	0	0	Ki67+	 8864 34541
3153	0	0	Ki67+	 8877 34058
3154	0	0	Ki67+	 8890 34081
3155	0	0	Ki67+	 8905 34201
3156	0	0	Ki67+	 8906 33827
3157	0	0	Ki67+	 8923 34216
3158	0	0	Ki67+	 8924 34111
3159	0	0	Ki67+	 8956 34231
3160	0	0	Ki67+	 8968 34069
3161	0	0	Ki67+	 8977 34139
3162	0	0	Ki67+	 8984 34361
3163	0	0	Ki67+	 8985 34065
3164	0	0	Ki67+	 9016 34025
3165	0	0	Ki67+	 9025 34446
3166	0	0	Ki67+	 9027 34490
3167	0	0	Ki67+	 9033 34354
3168	0	0	Ki67+	 9045 34351
3169	0	0	Ki67+	 9065 34582
3170	0	0	Ki67+	 9074 34547
3171	0	0	Ki67+	 9080 34402
3172	0	0	Ki67+	 9086 34134
3173	0	0	Ki67+	 9088 33887
3174	0	0	Ki67+	 9092 34563
3175	0	0	Ki67+	 9097 34518
3176	0	0	Ki67+	 9098 34601
3177	0	0	Ki67+	 9099 34477
3178	0	0	Ki67+	 9113 34472
3179	0	0	Ki67+	 9121 34518
3180	0	0	Ki67+	 9127 33849
3181	0	0	Ki67+	 9127 34457
3182	0	0	Ki67+	 9127 34488
3183	0	0	Ki67+	 9137 34543
3184	0	0	Ki67+	 9138 33900
3185	0	0	Ki67+	 9142 34466
3186	0	0	Ki67+	 9148 34057
3187	0	0	Ki67+	 9157 33877
3188	0	0	Ki67+	 9158 34512
3189	0	0	Ki67+	 9163 34058
3190	0	0	Ki67+	 9166 34533
3191	0	0	Ki67+	 9175 34089
3192	0	0	Ki67+	 9180 34140
3193	0	0	Ki67+	 9186 34559
3194	0	0	Ki67+	 9187 33834
3195	0	0	Ki67+	 9201 34098
3196	0	0	Ki67+	 9204 34077
3197	0	0	Ki67+	 9225 34135
3198	0	0	Ki67+	 9246 33993
3199	0	0	Ki67+	 9258 34141
3200	0	0	Ki67+	 9260 34403
3201	0	0	Ki67+	 9266 34430
3202	0	0	Ki67+	 9272 34377
3203	0	0	Ki67+	 9301 34329
3204	0	0	Ki67+	 9302 34422
3205	0	0	Ki67+	 9304 34383
3206	0	0	Ki67+	 9304 34509
3207	0	0	Ki67+	 9310 34034
3208	0	0	Ki67+	 9316 34009
3209	0	0	Ki67+	 9317 34459
3210	0	0	Ki67+	 9328 34398
3211	0	0	Ki67+	 9352 33972
3212	0	0	Ki67+	 9355 34352
3213	0	0	Ki67+	 8576 35042
3214	0	0	Ki67+	 8598 35311
3215	0	0	Ki67+	 8617 35356
3216	0	0	Ki67+	 8629 35013
3217	0	0	Ki67+	 8634 34969
3218	0	0	Ki67+	 8639 34808
3219	0	0	Ki67+	 8641 34944
3220	0	0	Ki67+	 8649 34735
3221	0	0	Ki67+	 8653 34850
3222	0	0	Ki67+	 8655 34998
3223	0	0	Ki67+	 8678 34783
3224	0	0	Ki67+	 8702 34735
3225	0	0	Ki67+	 8708 34788
3226	0	0	Ki67+	 8712 35372
3227	0	0	Ki67+	 8724 35243
3228	0	0	Ki67+	 8749 34650
3229	0	0	Ki67+	 8768 35204
3230	0	0	Ki67+	 8771 35299
3231	0	0	Ki67+	 8772 35170
3232	0	0	Ki67+	 8804 34930
3233	0	0	Ki67+	 8829 34659
3234	0	0	Ki67+	 8836 34902
3235	0	0	Ki67+	 8853 35013
3236	0	0	Ki67+	 8871 35343
3237	0	0	Ki67+	 8880 35141
3238	0	0	Ki67+	 8885 34966
3239	0	0	Ki67+	 8898 34956
3240	0	0	Ki67+	 8912 34911
3241	0	0	Ki67+	 8915 34994
3242	0	0	Ki67+	 8919 35023
3243	0	0	Ki67+	 8920 34958
3244	0	0	Ki67+	 8924 35110
3245	0	0	Ki67+	 8926 34890
3246	0	0	Ki67+	 8926 35173
3247	0	0	Ki67+	 8929 35218
3248	0	0	Ki67+	 8938 34912
3249	0	0	Ki67+	 8938 34982
3250	0	0	Ki67+	 8947 35244
3251	0	0	Ki67+	 8954 34886
3252	0	0	Ki67+	 8959 34834
3253	0	0	Ki67+	 8961 35158
3254	0	0	Ki67+	 8966 34663
3255	0	0	Ki67+	 8983 35223
3256	0	0	Ki67+	 8990 35048
3257	0	0	Ki67+	 9020 34865
3258	0	0	Ki67+	 9036 34761
3259	0	0	Ki67+	 9038 35314
3260	0	0	Ki67+	 9051 34705
3261	0	0	Ki67+	 9052 34744
3262	0	0	Ki67+	 9074 34680
3263	0	0	Ki67+	 9079 34650
3264	0	0	Ki67+	 9090 34722
3265	0	0	Ki67+	 9099 34669
3266	0	0	Ki67+	 9100 35280
3267	0	0	Ki67+	 9106 34632
3268	0	0	Ki67+	 9136 35313
3269	0	0	Ki67+	 9139 34654
3270	0	0	Ki67+	 9154 34612
3271	0	0	Ki67+	 9155 35100
3272	0	0	Ki67+	 9164 34629
3273	0	0	Ki67+	 9192 35349
3274	0	0	Ki67+	 9194 34784
3275	0	0	Ki67+	 9201 34898
3276	0	0	Ki67+	 9204 35381
3277	0	0	Ki67+	 9206 34971
3278	0	0	Ki67+	 9217 35331
3279	0	0	Ki67+	 9241 34893
3280	0	0	Ki67+	 9255 34919
3281	0	0	Ki67+	 9270 34864
3282	0	0	Ki67+	 9294 34832
3283	0	0	Ki67+	 8566 36157
3284	0	0	Ki67+	 8567 36065
3285	0	0	Ki67+	 8568 35865
3286	0	0	Ki67+	 8573 35583
3287	0	0	Ki67+	 8580 35601
3288	0	0	Ki67+	 8583 35435
3289	0	0	Ki67+	 8584 36097
3290	0	0	Ki67+	 8588 35409
3291	0	0	Ki67+	 8591 35520
3292	0	0	Ki67+	 8591 36022
3293	0	0	Ki67+	 8595 35577
3294	0	0	Ki67+	 8599 36107
3295	0	0	Ki67+	 8600 35479
3296	0	0	Ki67+	 8600 35531
3297	0	0	Ki67+	 8603 35783
3298	0	0	Ki67+	 8604 35452
3299	0	0	Ki67+	 8607 35504
3300	0	0	Ki67+	 8616 36113
3301	0	0	Ki67+	 8617 36154
3302	0	0	Ki67+	 8619 36096
3303	0	0	Ki67+	 8622 36075
3304	0	0	Ki67+	 8630 35924
3305	0	0	Ki67+	 8631 36034
3306	0	0	Ki67+	 8634 35825
3307	0	0	Ki67+	 8635 36086
3308	0	0	Ki67+	 8635 36191
3309	0	0	Ki67+	 8636 36112
3310	0	0	Ki67+	 8637 35850
3311	0	0	Ki67+	 8645 36039
3312	0	0	Ki67+	 8649 35428
3313	0	0	Ki67+	 8649 36088
3314	0	0	Ki67+	 8661 35678
3315	0	0	Ki67+	 8663 36155
3316	0	0	Ki67+	 8666 35880
3317	0	0	Ki67+	 8667 35575
3318	0	0	Ki67+	 8667 36137
3319	0	0	Ki67+	 8667 36197
3320	0	0	Ki67+	 8669 35789
3321	0	0	Ki67+	 8672 35974
3322	0	0	Ki67+	 8678 36004
3323	0	0	Ki67+	 8680 36205
3324	0	0	Ki67+	 8682 35589
3325	0	0	Ki67+	 8683 35725
3326	0	0	Ki67+	 8684 35872
3327	0	0	Ki67+	 8685 35757
3328	0	0	Ki67+	 8686 35610
3329	0	0	Ki67+	 8691 35417
3330	0	0	Ki67+	 8700 36151
3331	0	0	Ki67+	 8700 36178
3332	0	0	Ki67+	 8708 35706
3333	0	0	Ki67+	 8715 35763
3334	0	0	Ki67+	 8718 36196
3335	0	0	Ki67+	 8736 35411
3336	0	0	Ki67+	 8761 35622
3337	0	0	Ki67+	 8781 35488
3338	0	0	Ki67+	 8826 35998
3339	0	0	Ki67+	 8832 35551
3340	0	0	Ki67+	 8847 35661
3341	0	0	Ki67+	 8851 36132
3342	0	0	Ki67+	 8872 36072
3343	0	0	Ki67+	 8874 36046
3344	0	0	Ki67+	 8876 36182
3345	0	0	Ki67+	 8877 35769
3346	0	0	Ki67+	 8897 36146
3347	0	0	Ki67+	 8901 36086
3348	0	0	Ki67+	 8906 35414
3349	0	0	Ki67+	 8906 35630
3350	0	0	Ki67+	 8919 35772
3351	0	0	Ki67+	 8936 36201
3352	0	0	Ki67+	 8939 36071
3353	0	0	Ki67+	 8941 35812
3354	0	0	Ki67+	 8947 35778
3355	0	0	Ki67+	 8949 35860
3356	0	0	Ki67+	 8956 35885
3357	0	0	Ki67+	 8959 35824
3358	0	0	Ki67+	 8962 36190
3359	0	0	Ki67+	 8980 35889
3360	0	0	Ki67+	 8982 35830
3361	0	0	Ki67+	 8983 35865
3362	0	0	Ki67+	 9021 36184
3363	0	0	Ki67+	 9033 35555
3364	0	0	Ki67+	 9049 35450
3365	0	0	Ki67+	 9051 35525
3366	0	0	Ki67+	 9084 35841
3367	0	0	Ki67+	 9178 35914
3368	0	0	Ki67+	 9183 35950
3369	0	0	Ki67+	 9187 35896
3370	0	0	Ki67+	 9188 36121
3371	0	0	Ki67+	 9190 35696
3372	0	0	Ki67+	 9197 35876
3373	0	0	Ki67+	 9197 36040
3374	0	0	Ki67+	 9198 35987
3375	0	0	Ki67+	 9199 35613
3376	0	0	Ki67+	 9201 35856
3377	0	0	Ki67+	 9212 35763
3378	0	0	Ki67+	 9214 35786
3379	0	0	Ki67+	 9225 35580
3380	0	0	Ki67+	 9225 35734
3381	0	0	Ki67+	 9228 35613
3382	0	0	Ki67+	 9234 36137
3383	0	0	Ki67+	 9235 35641
3384	0	0	Ki67+	 9244 35579
3385	0	0	Ki67+	 9244 36106
3386	0	0	Ki67+	 9255 35617
3387	0	0	Ki67+	 9258 36012
3388	0	0	Ki67+	 9263 36149
3389	0	0	Ki67+	 9265 35416
3390	0	0	Ki67+	 9265 36181
3391	0	0	Ki67+	 9268 35444
3392	0	0	Ki67+	 9276 35792
3393	0	0	Ki67+	 9276 35842
3394	0	0	Ki67+	 9291 35523
3395	0	0	Ki67+	 9292 35580
3396	0	0	Ki67+	 9354 36162
3397	0	0	Ki67+	 8574 36257
3398	0	0	Ki67+	 8574 36348
3399	0	0	Ki67+	 8576 36505
3400	0	0	Ki67+	 8580 36526
3401	0	0	Ki67+	 8582 36514
3402	0	0	Ki67+	 8599 36720
3403	0	0	Ki67+	 8601 36821
3404	0	0	Ki67+	 8641 36352
3405	0	0	Ki67+	 8641 36371
3406	0	0	Ki67+	 8652 36549
3407	0	0	Ki67+	 8668 37006
3408	0	0	Ki67+	 8669 36965
3409	0	0	Ki67+	 8672 36931
3410	0	0	Ki67+	 8688 36972
3411	0	0	Ki67+	 8705 36239
3412	0	0	Ki67+	 8723 36968
3413	0	0	Ki67+	 8736 36990
3414	0	0	Ki67+	 8801 36224
3415	0	0	Ki67+	 8832 36776
3416	0	0	Ki67+	 8854 36589
3417	0	0	Ki67+	 8869 36808
3418	0	0	Ki67+	 8873 36714
3419	0	0	Ki67+	 8874 36259
3420	0	0	Ki67+	 8904 36593
3421	0	0	Ki67+	 8909 36246
3422	0	0	Ki67+	 8940 36280
3423	0	0	Ki67+	 8952 36319
3424	0	0	Ki67+	 8975 36294
3425	0	0	Ki67+	 8982 36243
3426	0	0	Ki67+	 8983 36270
3427	0	0	Ki67+	 8985 36215
3428	0	0	Ki67+	 8988 36782
3429	0	0	Ki67+	 8991 36848
3430	0	0	Ki67+	 9004 36334
3431	0	0	Ki67+	 9013 36998
3432	0	0	Ki67+	 9027 36244
3433	0	0	Ki67+	 9030 36984
3434	0	0	Ki67+	 9031 36524
3435	0	0	Ki67+	 9039 36878
3436	0	0	Ki67+	 9041 36971
3437	0	0	Ki67+	 9042 36305
3438	0	0	Ki67+	 9044 36286
3439	0	0	Ki67+	 9049 36863
3440	0	0	Ki67+	 9056 36892
3441	0	0	Ki67+	 9057 36922
3442	0	0	Ki67+	 9061 36341
3443	0	0	Ki67+	 9069 36984
3444	0	0	Ki67+	 9071 36883
3445	0	0	Ki67+	 9078 36640
3446	0	0	Ki67+	 9086 36922
3447	0	0	Ki67+	 9089 36270
3448	0	0	Ki67+	 9090 36746
3449	0	0	Ki67+	 9095 36873
3450	0	0	Ki67+	 9102 37006
3451	0	0	Ki67+	 9106 36233
3452	0	0	Ki67+	 9109 36978
3453	0	0	Ki67+	 9112 36891
3454	0	0	Ki67+	 9114 36486
3455	0	0	Ki67+	 9114 36927
3456	0	0	Ki67+	 9117 36854
3457	0	0	Ki67+	 9119 36591
3458	0	0	Ki67+	 9119 36799
3459	0	0	Ki67+	 9132 36488
3460	0	0	Ki67+	 9138 36806
3461	0	0	Ki67+	 9149 36838
3462	0	0	Ki67+	 9153 36870
3463	0	0	Ki67+	 9156 36400
3464	0	0	Ki67+	 9178 36854
3465	0	0	Ki67+	 9180 36840
3466	0	0	Ki67+	 9180 36983
3467	0	0	Ki67+	 9192 36706
3468	0	0	Ki67+	 9196 36943
3469	0	0	Ki67+	 9205 36949
3470	0	0	Ki67+	 9211 36369
3471	0	0	Ki67+	 9213 36774
3472	0	0	Ki67+	 9214 36872
3473	0	0	Ki67+	 9216 36916
3474	0	0	Ki67+	 9220 36701
3475	0	0	Ki67+	 9235 36377
3476	0	0	Ki67+	 9235 36977
3477	0	0	Ki67+	 9240 36351
3478	0	0	Ki67+	 9242 36684
3479	0	0	Ki67+	 9255 36946
3480	0	0	Ki67+	 9257 36602
3481	0	0	Ki67+	 9258 36462
3482	0	0	Ki67+	 9259 36884
3483	0	0	Ki67+	 9262 36703
3484	0	0	Ki67+	 9265 36853
3485	0	0	Ki67+	 9268 36428
3486	0	0	Ki67+	 9277 36578
3487	0	0	Ki67+	 9285 36822
3488	0	0	Ki67+	 9287 36714
3489	0	0	Ki67+	 9291 36310
3490	0	0	Ki67+	 9294 36732
3491	0	0	Ki67+	 9294 36888
3492	0	0	Ki67+	 9297 36569
3493	0	0	Ki67+	 9298 36403
3494	0	0	Ki67+	 9298 36932
3495	0	0	Ki67+	 9299 36626
3496	0	0	Ki67+	 9300 36485
3497	0	0	Ki67+	 9305 36792
3498	0	0	Ki67+	 9306 36760
3499	0	0	Ki67+	 9311 36890
3500	0	0	Ki67+	 9314 36578
3501	0	0	Ki67+	 9314 36706
3502	0	0	Ki67+	 9315 36726
3503	0	0	Ki67+	 9317 36387
3504	0	0	Ki67+	 9317 36953
3505	0	0	Ki67+	 9321 36784
3506	0	0	Ki67+	 9321 36928
3507	0	0	Ki67+	 9322 36982
3508	0	0	Ki67+	 9330 36803
3509	0	0	Ki67+	 9331 36911
3510	0	0	Ki67+	 9337 36686
3511	0	0	Ki67+	 9340 36719
3512	0	0	Ki67+	 9340 36734
3513	0	0	Ki67+	 9346 36585
3514	0	0	Ki67+	 9350 36765
3515	0	0	Ki67+	 9353 36636
3516	0	0	Ki67+	 9353 36823
3517	0	0	Ki67+	 9353 36875
3518	0	0	Ki67+	 9356 36525
3519	0	0	Ki67+	 9357 36913
3520	0	0	Ki67+	 8562 37097
3521	0	0	Ki67+	 8563 37352
3522	0	0	Ki67+	 8580 37076
3523	0	0	Ki67+	 8587 37096
3524	0	0	Ki67+	 8599 37340
3525	0	0	Ki67+	 8620 37309
3526	0	0	Ki67+	 8622 37158
3527	0	0	Ki67+	 8624 37296
3528	0	0	Ki67+	 8628 37270
3529	0	0	Ki67+	 8634 37144
3530	0	0	Ki67+	 8650 37251
3531	0	0	Ki67+	 8667 37755
3532	0	0	Ki67+	 8683 37043
3533	0	0	Ki67+	 8702 37060
3534	0	0	Ki67+	 8709 37478
3535	0	0	Ki67+	 8716 37081
3536	0	0	Ki67+	 8735 37081
3537	0	0	Ki67+	 8759 37052
3538	0	0	Ki67+	 8759 37077
3539	0	0	Ki67+	 8816 37320
3540	0	0	Ki67+	 8859 37690
3541	0	0	Ki67+	 8899 37500
3542	0	0	Ki67+	 8920 37767
3543	0	0	Ki67+	 8971 37634
3544	0	0	Ki67+	 8983 37417
3545	0	0	Ki67+	 8984 37169
3546	0	0	Ki67+	 9031 37112
3547	0	0	Ki67+	 9035 37241
3548	0	0	Ki67+	 9035 37261
3549	0	0	Ki67+	 9045 37028
3550	0	0	Ki67+	 9046 37312
3551	0	0	Ki67+	 9063 37159
3552	0	0	Ki67+	 9068 37016
3553	0	0	Ki67+	 9070 37252
3554	0	0	Ki67+	 9075 37307
3555	0	0	Ki67+	 9090 37182
3556	0	0	Ki67+	 9090 37587
3557	0	0	Ki67+	 9094 37029
3558	0	0	Ki67+	 9094 37099
3559	0	0	Ki67+	 9099 37049
3560	0	0	Ki67+	 9105 37158
3561	0	0	Ki67+	 9106 37068
3562	0	0	Ki67+	 9128 37026
3563	0	0	Ki67+	 9133 37015
3564	0	0	Ki67+	 9133 37252
3565	0	0	Ki67+	 9138 37219
3566	0	0	Ki67+	 9144 37729
3567	0	0	Ki67+	 9152 37069
3568	0	0	Ki67+	 9157 37143
3569	0	0	Ki67+	 9163 37204
3570	0	0	Ki67+	 9166 37737
3571	0	0	Ki67+	 9186 37166
3572	0	0	Ki67+	 9187 37693
3573	0	0	Ki67+	 9191 37119
3574	0	0	Ki67+	 9192 37592
3575	0	0	Ki67+	 9196 37202
3576	0	0	Ki67+	 9201 37041
3577	0	0	Ki67+	 9203 37020
3578	0	0	Ki67+	 9216 37181
3579	0	0	Ki67+	 9230 37012
3580	0	0	Ki67+	 9264 37025
3581	0	0	Ki67+	 9288 37014
3582	0	0	Ki67+	 9290 37063
3583	0	0	Ki67+	 9293 37788
3584	0	0	Ki67+	 9300 37662
3585	0	0	Ki67+	 9310 37018
3586	0	0	Ki67+	 9331 37570
3587	0	0	Ki67+	 8697 37867
3588	0	0	Ki67+	 8840 37946
3589	0	0	Ki67+	 8915 38087
3590	0	0	Ki67+	 8945 38107
3591	0	0	Ki67+	 9217 37913
3592	0	0	Ki67+	 9264 38049
3593	0	0	Ki67+	 9428 32409
3594	0	0	Ki67+	 9456 32404
3595	0	0	Ki67+	 9474 32398
3596	0	0	Ki67+	 9479 32137
3597	0	0	Ki67+	 9482 32426
3598	0	0	Ki67+	 9509 32421
3599	0	0	Ki67+	 9514 31928
3600	0	0	Ki67+	 9531 32398
3601	0	0	Ki67+	 9540 32418
3602	0	0	Ki67+	 9574 31943
3603	0	0	Ki67+	 9643 32039
3604	0	0	Ki67+	 9673 31873
3605	0	0	Ki67+	 9804 32369
3606	0	0	Ki67+	 9806 31848
3607	0	0	Ki67+	 9816 31847
3608	0	0	Ki67+	 9858 31972
3609	0	0	Ki67+	 9869 32107
3610	0	0	Ki67+	 9894 32030
3611	0	0	Ki67+	 9912 32400
3612	0	0	Ki67+	 9926 32176
3613	0	0	Ki67+	 9933 32092
3614	0	0	Ki67+	 9939 31788
3615	0	0	Ki67+	 9971 31713
3616	0	0	Ki67+	 9997 31761
3617	0	0	Ki67+	 10010 32323
3618	0	0	Ki67+	 10012 32345
3619	0	0	Ki67+	 10014 31751
3620	0	0	Ki67+	 10026 31913
3621	0	0	Ki67+	 10059 31886
3622	0	0	Ki67+	 10093 32417
3623	0	0	Ki67+	 9388 32437
3624	0	0	Ki67+	 9397 33017
3625	0	0	Ki67+	 9443 33216
3626	0	0	Ki67+	 9446 32485
3627	0	0	Ki67+	 9457 32536
3628	0	0	Ki67+	 9459 32583
3629	0	0	Ki67+	 9467 32751
3630	0	0	Ki67+	 9467 33172
3631	0	0	Ki67+	 9473 32940
3632	0	0	Ki67+	 9481 32446
3633	0	0	Ki67+	 9499 32717
3634	0	0	Ki67+	 9512 32583
3635	0	0	Ki67+	 9531 32973
3636	0	0	Ki67+	 9531 33228
3637	0	0	Ki67+	 9547 33079
3638	0	0	Ki67+	 9572 33004
3639	0	0	Ki67+	 9610 33178
3640	0	0	Ki67+	 9617 33083
3641	0	0	Ki67+	 9633 33011
3642	0	0	Ki67+	 9634 33083
3643	0	0	Ki67+	 9641 32870
3644	0	0	Ki67+	 9667 32967
3645	0	0	Ki67+	 9668 32934
3646	0	0	Ki67+	 9673 33000
3647	0	0	Ki67+	 9678 33036
3648	0	0	Ki67+	 9691 32829
3649	0	0	Ki67+	 9691 33072
3650	0	0	Ki67+	 9692 32603
3651	0	0	Ki67+	 9705 32911
3652	0	0	Ki67+	 9708 33018
3653	0	0	Ki67+	 9711 33056
3654	0	0	Ki67+	 9714 32799
3655	0	0	Ki67+	 9722 33026
3656	0	0	Ki67+	 9727 32943
3657	0	0	Ki67+	 9735 32926
3658	0	0	Ki67+	 9756 32953
3659	0	0	Ki67+	 9761 32628
3660	0	0	Ki67+	 9763 32576
3661	0	0	Ki67+	 9774 32959
3662	0	0	Ki67+	 9782 32994
3663	0	0	Ki67+	 9786 32556
3664	0	0	Ki67+	 9787 33063
3665	0	0	Ki67+	 9804 32702
3666	0	0	Ki67+	 9811 33101
3667	0	0	Ki67+	 9823 32700
3668	0	0	Ki67+	 9826 33074
3669	0	0	Ki67+	 9828 32911
3670	0	0	Ki67+	 9831 32987
3671	0	0	Ki67+	 9833 33121
3672	0	0	Ki67+	 9833 33190
3673	0	0	Ki67+	 9835 33098
3674	0	0	Ki67+	 9843 32440
3675	0	0	Ki67+	 9851 32666
3676	0	0	Ki67+	 9865 32931
3677	0	0	Ki67+	 9874 32961
3678	0	0	Ki67+	 9883 33083
3679	0	0	Ki67+	 9884 32703
3680	0	0	Ki67+	 9892 32513
3681	0	0	Ki67+	 9896 32600
3682	0	0	Ki67+	 9897 33076
3683	0	0	Ki67+	 9931 32828
3684	0	0	Ki67+	 9939 32510
3685	0	0	Ki67+	 9939 32906
3686	0	0	Ki67+	 9963 32924
3687	0	0	Ki67+	 9964 33218
3688	0	0	Ki67+	 9972 33098
3689	0	0	Ki67+	 9974 32486
3690	0	0	Ki67+	 9980 33120
3691	0	0	Ki67+	 9983 33085
3692	0	0	Ki67+	 9985 32853
3693	0	0	Ki67+	 9994 32823
3694	0	0	Ki67+	 9995 32643
3695	0	0	Ki67+	 10004 32745
3696	0	0	Ki67+	 10015 33086
3697	0	0	Ki67+	 10021 33106
3698	0	0	Ki67+	 10027 33137
3699	0	0	Ki67+	 10059 32576
3700	0	0	Ki67+	 10072 32503
3701	0	0	Ki67+	 10105 32596
3702	0	0	Ki67+	 10106 32449
3703	0	0	Ki67+	 10119 32990
3704	0	0	Ki67+	 10122 33163
3705	0	0	Ki67+	 10125 33186
3706	0	0	Ki67+	 10134 33154
3707	0	0	Ki67+	 10142 32577
3708	0	0	Ki67+	 10143 32554
3709	0	0	Ki67+	 10147 32607
3710	0	0	Ki67+	 10147 32666
3711	0	0	Ki67+	 10148 33041
3712	0	0	Ki67+	 10155 32534
3713	0	0	Ki67+	 9372 33320
3714	0	0	Ki67+	 9377 33247
3715	0	0	Ki67+	 9381 33870
3716	0	0	Ki67+	 9384 33808
3717	0	0	Ki67+	 9385 33892
3718	0	0	Ki67+	 9386 33847
3719	0	0	Ki67+	 9386 33969
3720	0	0	Ki67+	 9396 33490
3721	0	0	Ki67+	 9398 33641
3722	0	0	Ki67+	 9398 33945
3723	0	0	Ki67+	 9405 33829
3724	0	0	Ki67+	 9406 33243
3725	0	0	Ki67+	 9422 33929
3726	0	0	Ki67+	 9425 33564
3727	0	0	Ki67+	 9429 33804
3728	0	0	Ki67+	 9430 33540
3729	0	0	Ki67+	 9441 33520
3730	0	0	Ki67+	 9442 33888
3731	0	0	Ki67+	 9446 33584
3732	0	0	Ki67+	 9447 33563
3733	0	0	Ki67+	 9455 33798
3734	0	0	Ki67+	 9461 33506
3735	0	0	Ki67+	 9461 33902
3736	0	0	Ki67+	 9467 33529
3737	0	0	Ki67+	 9474 33492
3738	0	0	Ki67+	 9483 33785
3739	0	0	Ki67+	 9484 33570
3740	0	0	Ki67+	 9489 33900
3741	0	0	Ki67+	 9493 33471
3742	0	0	Ki67+	 9500 33537
3743	0	0	Ki67+	 9504 33886
3744	0	0	Ki67+	 9518 33911
3745	0	0	Ki67+	 9524 33457
3746	0	0	Ki67+	 9526 33782
3747	0	0	Ki67+	 9530 33533
3748	0	0	Ki67+	 9532 33903
3749	0	0	Ki67+	 9534 33476
3750	0	0	Ki67+	 9535 33808
3751	0	0	Ki67+	 9536 33331
3752	0	0	Ki67+	 9537 33316
3753	0	0	Ki67+	 9543 33497
3754	0	0	Ki67+	 9545 33826
3755	0	0	Ki67+	 9551 33775
3756	0	0	Ki67+	 9553 33247
3757	0	0	Ki67+	 9554 33480
3758	0	0	Ki67+	 9555 33908
3759	0	0	Ki67+	 9556 33798
3760	0	0	Ki67+	 9561 33457
3761	0	0	Ki67+	 9562 33896
3762	0	0	Ki67+	 9571 33783
3763	0	0	Ki67+	 9579 33813
3764	0	0	Ki67+	 9580 33883
3765	0	0	Ki67+	 9598 33608
3766	0	0	Ki67+	 9600 33833
3767	0	0	Ki67+	 9601 33865
3768	0	0	Ki67+	 9602 33431
3769	0	0	Ki67+	 9606 33792
3770	0	0	Ki67+	 9616 33879
3771	0	0	Ki67+	 9620 33833
3772	0	0	Ki67+	 9654 33927
3773	0	0	Ki67+	 9656 33961
3774	0	0	Ki67+	 9662 33532
3775	0	0	Ki67+	 9686 33325
3776	0	0	Ki67+	 9695 33982
3777	0	0	Ki67+	 9741 34010
3778	0	0	Ki67+	 9768 33746
3779	0	0	Ki67+	 9771 33981
3780	0	0	Ki67+	 9783 33683
3781	0	0	Ki67+	 9785 33882
3782	0	0	Ki67+	 9794 34006
3783	0	0	Ki67+	 9801 33906
3784	0	0	Ki67+	 9805 33312
3785	0	0	Ki67+	 9825 33845
3786	0	0	Ki67+	 9827 33983
3787	0	0	Ki67+	 9848 33240
3788	0	0	Ki67+	 9852 33443
3789	0	0	Ki67+	 9868 33703
3790	0	0	Ki67+	 9890 33412
3791	0	0	Ki67+	 9896 33607
3792	0	0	Ki67+	 9900 34001
3793	0	0	Ki67+	 9902 33769
3794	0	0	Ki67+	 9906 33720
3795	0	0	Ki67+	 9915 33670
3796	0	0	Ki67+	 9921 33912
3797	0	0	Ki67+	 9926 33958
3798	0	0	Ki67+	 9929 33697
3799	0	0	Ki67+	 9967 33244
3800	0	0	Ki67+	 9999 33278
3801	0	0	Ki67+	 10000 33831
3802	0	0	Ki67+	 10002 33261
3803	0	0	Ki67+	 10015 33742
3804	0	0	Ki67+	 10041 33640
3805	0	0	Ki67+	 10047 33673
3806	0	0	Ki67+	 10048 34005
3807	0	0	Ki67+	 10051 33592
3808	0	0	Ki67+	 10052 33972
3809	0	0	Ki67+	 10063 33962
3810	0	0	Ki67+	 10071 33268
3811	0	0	Ki67+	 10076 33332
3812	0	0	Ki67+	 10088 33795
3813	0	0	Ki67+	 10090 33507
3814	0	0	Ki67+	 10097 34005
3815	0	0	Ki67+	 10103 33922
3816	0	0	Ki67+	 10105 33884
3817	0	0	Ki67+	 10106 33773
3818	0	0	Ki67+	 10109 33949
3819	0	0	Ki67+	 10111 33513
3820	0	0	Ki67+	 10113 33600
3821	0	0	Ki67+	 10119 33307
3822	0	0	Ki67+	 10130 33257
3823	0	0	Ki67+	 10131 33241
3824	0	0	Ki67+	 10135 33910
3825	0	0	Ki67+	 9371 34284
3826	0	0	Ki67+	 9389 34610
3827	0	0	Ki67+	 9396 34068
3828	0	0	Ki67+	 9398 34299
3829	0	0	Ki67+	 9402 34548
3830	0	0	Ki67+	 9407 34759
3831	0	0	Ki67+	 9410 34379
3832	0	0	Ki67+	 9416 34578
3833	0	0	Ki67+	 9421 34624
3834	0	0	Ki67+	 9426 34368
3835	0	0	Ki67+	 9434 34466
3836	0	0	Ki67+	 9444 34228
3837	0	0	Ki67+	 9449 34595
3838	0	0	Ki67+	 9450 34432
3839	0	0	Ki67+	 9451 34496
3840	0	0	Ki67+	 9455 34553
3841	0	0	Ki67+	 9455 34671
3842	0	0	Ki67+	 9456 34401
3843	0	0	Ki67+	 9456 34460
3844	0	0	Ki67+	 9468 34432
3845	0	0	Ki67+	 9484 34448
3846	0	0	Ki67+	 9494 34123
3847	0	0	Ki67+	 9498 34398
3848	0	0	Ki67+	 9535 34525
3849	0	0	Ki67+	 9535 34813
3850	0	0	Ki67+	 9537 34192
3851	0	0	Ki67+	 9563 34332
3852	0	0	Ki67+	 9577 34302
3853	0	0	Ki67+	 9602 34239
3854	0	0	Ki67+	 9606 34116
3855	0	0	Ki67+	 9634 34295
3856	0	0	Ki67+	 9659 34216
3857	0	0	Ki67+	 9663 34370
3858	0	0	Ki67+	 9709 34365
3859	0	0	Ki67+	 9715 34481
3860	0	0	Ki67+	 9741 34776
3861	0	0	Ki67+	 9745 34348
3862	0	0	Ki67+	 9794 34125
3863	0	0	Ki67+	 9819 34047
3864	0	0	Ki67+	 9845 34057
3865	0	0	Ki67+	 9872 34447
3866	0	0	Ki67+	 9908 34547
3867	0	0	Ki67+	 9929 34491
3868	0	0	Ki67+	 9931 34640
3869	0	0	Ki67+	 10024 34086
3870	0	0	Ki67+	 10030 34745
3871	0	0	Ki67+	 10032 34054
3872	0	0	Ki67+	 10038 34765
3873	0	0	Ki67+	 10043 34813
3874	0	0	Ki67+	 10044 34700
3875	0	0	Ki67+	 10054 34652
3876	0	0	Ki67+	 10064 34639
3877	0	0	Ki67+	 10116 34094
3878	0	0	Ki67+	 10125 34291
3879	0	0	Ki67+	 10126 34485
3880	0	0	Ki67+	 10142 34345
3881	0	0	Ki67+	 10152 34430
3882	0	0	Ki67+	 10156 34062
3883	0	0	Ki67+	 9361 35313
3884	0	0	Ki67+	 9372 35580
3885	0	0	Ki67+	 9373 35520
3886	0	0	Ki67+	 9390 35611
3887	0	0	Ki67+	 9405 35052
3888	0	0	Ki67+	 9416 35108
3889	0	0	Ki67+	 9428 35386
3890	0	0	Ki67+	 9432 35040
3891	0	0	Ki67+	 9449 35611
3892	0	0	Ki67+	 9461 35095
3893	0	0	Ki67+	 9477 34907
3894	0	0	Ki67+	 9503 34864
3895	0	0	Ki67+	 9523 35201
3896	0	0	Ki67+	 9523 35212
3897	0	0	Ki67+	 9531 35521
3898	0	0	Ki67+	 9562 35346
3899	0	0	Ki67+	 9565 35432
3900	0	0	Ki67+	 9573 35546
3901	0	0	Ki67+	 9580 35460
3902	0	0	Ki67+	 9589 35411
3903	0	0	Ki67+	 9594 35257
3904	0	0	Ki67+	 9598 34874
3905	0	0	Ki67+	 9636 34892
3906	0	0	Ki67+	 9682 35266
3907	0	0	Ki67+	 9684 34975
3908	0	0	Ki67+	 9686 35184
3909	0	0	Ki67+	 9701 35081
3910	0	0	Ki67+	 9709 35630
3911	0	0	Ki67+	 9733 34986
3912	0	0	Ki67+	 9737 34900
3913	0	0	Ki67+	 9739 35501
3914	0	0	Ki67+	 9776 35442
3915	0	0	Ki67+	 9819 35617
3916	0	0	Ki67+	 9825 35589
3917	0	0	Ki67+	 9831 35382
3918	0	0	Ki67+	 9837 35414
3919	0	0	Ki67+	 9838 35569
3920	0	0	Ki67+	 9839 34840
3921	0	0	Ki67+	 9857 35473
3922	0	0	Ki67+	 9864 35438
3923	0	0	Ki67+	 9888 35572
3924	0	0	Ki67+	 9892 35615
3925	0	0	Ki67+	 9894 35501
3926	0	0	Ki67+	 9901 35528
3927	0	0	Ki67+	 9912 35254
3928	0	0	Ki67+	 9925 35216
3929	0	0	Ki67+	 9925 35550
3930	0	0	Ki67+	 9929 35361
3931	0	0	Ki67+	 9933 35403
3932	0	0	Ki67+	 9943 35246
3933	0	0	Ki67+	 9947 35444
3934	0	0	Ki67+	 9950 35083
3935	0	0	Ki67+	 9952 35316
3936	0	0	Ki67+	 9957 35391
3937	0	0	Ki67+	 9963 35453
3938	0	0	Ki67+	 9970 35418
3939	0	0	Ki67+	 9989 35403
3940	0	0	Ki67+	 9996 35282
3941	0	0	Ki67+	 9997 35228
3942	0	0	Ki67+	 10001 35372
3943	0	0	Ki67+	 10002 35251
3944	0	0	Ki67+	 10006 35429
3945	0	0	Ki67+	 10006 35508
3946	0	0	Ki67+	 10012 35340
3947	0	0	Ki67+	 10019 35019
3948	0	0	Ki67+	 10020 34937
3949	0	0	Ki67+	 10020 35198
3950	0	0	Ki67+	 10021 35183
3951	0	0	Ki67+	 10026 35034
3952	0	0	Ki67+	 10027 34956
3953	0	0	Ki67+	 10028 35369
3954	0	0	Ki67+	 10029 35579
3955	0	0	Ki67+	 10035 35615
3956	0	0	Ki67+	 10044 35418
3957	0	0	Ki67+	 10062 34881
3958	0	0	Ki67+	 10063 34979
3959	0	0	Ki67+	 10064 35183
3960	0	0	Ki67+	 10070 34993
3961	0	0	Ki67+	 10070 35094
3962	0	0	Ki67+	 10075 35135
3963	0	0	Ki67+	 10086 35122
3964	0	0	Ki67+	 10089 34863
3965	0	0	Ki67+	 10093 35516
3966	0	0	Ki67+	 10119 35227
3967	0	0	Ki67+	 10126 35416
3968	0	0	Ki67+	 10128 35196
3969	0	0	Ki67+	 10128 35402
3970	0	0	Ki67+	 10129 34961
3971	0	0	Ki67+	 10155 34841
3972	0	0	Ki67+	 9381 35873
3973	0	0	Ki67+	 9383 36146
3974	0	0	Ki67+	 9401 35930
3975	0	0	Ki67+	 9479 35819
3976	0	0	Ki67+	 9491 36154
3977	0	0	Ki67+	 9499 36079
3978	0	0	Ki67+	 9502 36057
3979	0	0	Ki67+	 9511 36108
3980	0	0	Ki67+	 9512 36000
3981	0	0	Ki67+	 9519 36031
3982	0	0	Ki67+	 9530 36044
3983	0	0	Ki67+	 9530 36086
3984	0	0	Ki67+	 9536 36111
3985	0	0	Ki67+	 9554 36364
3986	0	0	Ki67+	 9556 36090
3987	0	0	Ki67+	 9575 36188
3988	0	0	Ki67+	 9602 36431
3989	0	0	Ki67+	 9607 35789
3990	0	0	Ki67+	 9625 36294
3991	0	0	Ki67+	 9639 35810
3992	0	0	Ki67+	 9664 36170
3993	0	0	Ki67+	 9674 36314
3994	0	0	Ki67+	 9680 35641
3995	0	0	Ki67+	 9687 36219
3996	0	0	Ki67+	 9690 36346
3997	0	0	Ki67+	 9750 36219
3998	0	0	Ki67+	 9754 36122
3999	0	0	Ki67+	 9801 36376
4000	0	0	Ki67+	 9805 36352
4001	0	0	Ki67+	 9807 35658
4002	0	0	Ki67+	 9813 35905
4003	0	0	Ki67+	 9817 36411
4004	0	0	Ki67+	 9818 36359
4005	0	0	Ki67+	 9823 36387
4006	0	0	Ki67+	 9830 35713
4007	0	0	Ki67+	 9832 35686
4008	0	0	Ki67+	 9842 36279
4009	0	0	Ki67+	 9843 35798
4010	0	0	Ki67+	 9846 36408
4011	0	0	Ki67+	 9850 35845
4012	0	0	Ki67+	 9855 36323
4013	0	0	Ki67+	 9864 36316
4014	0	0	Ki67+	 9869 36020
4015	0	0	Ki67+	 9873 35639
4016	0	0	Ki67+	 9876 35844
4017	0	0	Ki67+	 9879 36343
4018	0	0	Ki67+	 9880 35873
4019	0	0	Ki67+	 9885 35896
4020	0	0	Ki67+	 9885 36430
4021	0	0	Ki67+	 9893 36093
4022	0	0	Ki67+	 9893 36356
4023	0	0	Ki67+	 9894 35915
4024	0	0	Ki67+	 9897 35965
4025	0	0	Ki67+	 9898 35654
4026	0	0	Ki67+	 9898 35805
4027	0	0	Ki67+	 9902 36313
4028	0	0	Ki67+	 9914 35644
4029	0	0	Ki67+	 9916 36330
4030	0	0	Ki67+	 9922 35665
4031	0	0	Ki67+	 9926 36350
4032	0	0	Ki67+	 9928 35909
4033	0	0	Ki67+	 9928 35955
4034	0	0	Ki67+	 9931 35691
4035	0	0	Ki67+	 9931 36235
4036	0	0	Ki67+	 9932 36265
4037	0	0	Ki67+	 9935 36414
4038	0	0	Ki67+	 9937 36373
4039	0	0	Ki67+	 9942 36311
4040	0	0	Ki67+	 9944 36215
4041	0	0	Ki67+	 9947 35922
4042	0	0	Ki67+	 9949 35676
4043	0	0	Ki67+	 9950 35702
4044	0	0	Ki67+	 9953 36431
4045	0	0	Ki67+	 9958 35636
4046	0	0	Ki67+	 9967 35697
4047	0	0	Ki67+	 9969 35835
4048	0	0	Ki67+	 9970 36035
4049	0	0	Ki67+	 9972 36388
4050	0	0	Ki67+	 9975 36423
4051	0	0	Ki67+	 9976 35919
4052	0	0	Ki67+	 9978 35755
4053	0	0	Ki67+	 9979 36151
4054	0	0	Ki67+	 9987 35782
4055	0	0	Ki67+	 9988 35658
4056	0	0	Ki67+	 9990 35960
4057	0	0	Ki67+	 9990 35985
4058	0	0	Ki67+	 9993 35922
4059	0	0	Ki67+	 9994 36165
4060	0	0	Ki67+	 9995 35899
4061	0	0	Ki67+	 9996 36108
4062	0	0	Ki67+	 9997 36359
4063	0	0	Ki67+	 10001 35786
4064	0	0	Ki67+	 10001 35821
4065	0	0	Ki67+	 10001 36400
4066	0	0	Ki67+	 10002 35875
4067	0	0	Ki67+	 10003 35993
4068	0	0	Ki67+	 10003 36127
4069	0	0	Ki67+	 10010 35858
4070	0	0	Ki67+	 10012 36055
4071	0	0	Ki67+	 10014 35691
4072	0	0	Ki67+	 10016 36417
4073	0	0	Ki67+	 10018 35720
4074	0	0	Ki67+	 10025 36123
4075	0	0	Ki67+	 10026 36103
4076	0	0	Ki67+	 10028 35896
4077	0	0	Ki67+	 10035 35651
4078	0	0	Ki67+	 10036 35865
4079	0	0	Ki67+	 10038 36161
4080	0	0	Ki67+	 10038 36364
4081	0	0	Ki67+	 10039 35694
4082	0	0	Ki67+	 10042 35667
4083	0	0	Ki67+	 10042 36417
4084	0	0	Ki67+	 10046 36100
4085	0	0	Ki67+	 10049 35855
4086	0	0	Ki67+	 10049 35953
4087	0	0	Ki67+	 10069 36077
4088	0	0	Ki67+	 10069 36360
4089	0	0	Ki67+	 10069 36418
4090	0	0	Ki67+	 10076 35936
4091	0	0	Ki67+	 10077 36055
4092	0	0	Ki67+	 10077 36124
4093	0	0	Ki67+	 10079 35899
4094	0	0	Ki67+	 10082 35922
4095	0	0	Ki67+	 10082 36339
4096	0	0	Ki67+	 10092 35892
4097	0	0	Ki67+	 10097 35859
4098	0	0	Ki67+	 10103 36347
4099	0	0	Ki67+	 10110 35839
4100	0	0	Ki67+	 10114 36375
4101	0	0	Ki67+	 10121 35748
4102	0	0	Ki67+	 10121 35783
4103	0	0	Ki67+	 10126 36407
4104	0	0	Ki67+	 10129 36339
4105	0	0	Ki67+	 10130 36316
4106	0	0	Ki67+	 10134 35938
4107	0	0	Ki67+	 10137 36391
4108	0	0	Ki67+	 10139 36173
4109	0	0	Ki67+	 10139 36239
4110	0	0	Ki67+	 10141 35753
4111	0	0	Ki67+	 10141 36423
4112	0	0	Ki67+	 10146 36121
4113	0	0	Ki67+	 10152 36291
4114	0	0	Ki67+	 10156 36190
4115	0	0	Ki67+	 10156 36235
4116	0	0	Ki67+	 9367 36953
4117	0	0	Ki67+	 9369 36595
4118	0	0	Ki67+	 9374 36829
4119	0	0	Ki67+	 9380 36860
4120	0	0	Ki67+	 9381 36749
4121	0	0	Ki67+	 9385 36807
4122	0	0	Ki67+	 9385 36905
4123	0	0	Ki67+	 9386 36930
4124	0	0	Ki67+	 9389 36636
4125	0	0	Ki67+	 9393 36523
4126	0	0	Ki67+	 9396 36679
4127	0	0	Ki67+	 9398 36847
4128	0	0	Ki67+	 9402 36713
4129	0	0	Ki67+	 9403 36769
4130	0	0	Ki67+	 9409 36913
4131	0	0	Ki67+	 9409 37085
4132	0	0	Ki67+	 9412 36849
4133	0	0	Ki67+	 9413 36606
4134	0	0	Ki67+	 9422 36805
4135	0	0	Ki67+	 9422 36874
4136	0	0	Ki67+	 9428 36831
4137	0	0	Ki67+	 9430 37002
4138	0	0	Ki67+	 9434 36680
4139	0	0	Ki67+	 9438 36615
4140	0	0	Ki67+	 9441 37093
4141	0	0	Ki67+	 9445 36590
4142	0	0	Ki67+	 9447 36979
4143	0	0	Ki67+	 9454 36782
4144	0	0	Ki67+	 9457 36688
4145	0	0	Ki67+	 9457 37017
4146	0	0	Ki67+	 9458 37127
4147	0	0	Ki67+	 9459 37064
4148	0	0	Ki67+	 9462 36666
4149	0	0	Ki67+	 9462 36960
4150	0	0	Ki67+	 9466 36923
4151	0	0	Ki67+	 9471 37137
4152	0	0	Ki67+	 9473 36981
4153	0	0	Ki67+	 9474 36949
4154	0	0	Ki67+	 9478 36547
4155	0	0	Ki67+	 9478 36616
4156	0	0	Ki67+	 9479 36897
4157	0	0	Ki67+	 9482 36729
4158	0	0	Ki67+	 9491 36652
4159	0	0	Ki67+	 9494 36821
4160	0	0	Ki67+	 9496 36852
4161	0	0	Ki67+	 9502 36502
4162	0	0	Ki67+	 9504 36896
4163	0	0	Ki67+	 9505 37099
4164	0	0	Ki67+	 9508 36572
4165	0	0	Ki67+	 9510 36797
4166	0	0	Ki67+	 9511 36648
4167	0	0	Ki67+	 9512 36592
4168	0	0	Ki67+	 9519 36874
4169	0	0	Ki67+	 9521 37119
4170	0	0	Ki67+	 9523 36784
4171	0	0	Ki67+	 9525 36824
4172	0	0	Ki67+	 9530 36658
4173	0	0	Ki67+	 9533 36463
4174	0	0	Ki67+	 9535 36956
4175	0	0	Ki67+	 9536 36853
4176	0	0	Ki67+	 9542 36930
4177	0	0	Ki67+	 9542 37092
4178	0	0	Ki67+	 9543 37110
4179	0	0	Ki67+	 9549 36534
4180	0	0	Ki67+	 9551 36670
4181	0	0	Ki67+	 9551 37043
4182	0	0	Ki67+	 9553 36576
4183	0	0	Ki67+	 9556 36621
4184	0	0	Ki67+	 9556 37067
4185	0	0	Ki67+	 9557 36863
4186	0	0	Ki67+	 9559 36827
4187	0	0	Ki67+	 9563 36677
4188	0	0	Ki67+	 9566 36952
4189	0	0	Ki67+	 9567 37036
4190	0	0	Ki67+	 9570 36835
4191	0	0	Ki67+	 9571 36914
4192	0	0	Ki67+	 9574 36765
4193	0	0	Ki67+	 9574 37059
4194	0	0	Ki67+	 9579 36804
4195	0	0	Ki67+	 9580 37107
4196	0	0	Ki67+	 9582 36595
4197	0	0	Ki67+	 9585 36515
4198	0	0	Ki67+	 9588 36553
4199	0	0	Ki67+	 9591 36704
4200	0	0	Ki67+	 9592 36974
4201	0	0	Ki67+	 9594 36573
4202	0	0	Ki67+	 9595 37129
4203	0	0	Ki67+	 9600 36723
4204	0	0	Ki67+	 9600 36823
4205	0	0	Ki67+	 9601 37089
4206	0	0	Ki67+	 9603 36857
4207	0	0	Ki67+	 9605 36508
4208	0	0	Ki67+	 9610 36784
4209	0	0	Ki67+	 9613 37018
4210	0	0	Ki67+	 9619 36723
4211	0	0	Ki67+	 9622 36990
4212	0	0	Ki67+	 9624 36751
4213	0	0	Ki67+	 9625 37181
4214	0	0	Ki67+	 9626 36603
4215	0	0	Ki67+	 9627 36576
4216	0	0	Ki67+	 9632 36803
4217	0	0	Ki67+	 9634 37010
4218	0	0	Ki67+	 9639 36879
4219	0	0	Ki67+	 9644 36946
4220	0	0	Ki67+	 9644 37050
4221	0	0	Ki67+	 9646 36600
4222	0	0	Ki67+	 9647 36484
4223	0	0	Ki67+	 9653 36538
4224	0	0	Ki67+	 9659 36733
4225	0	0	Ki67+	 9662 37020
4226	0	0	Ki67+	 9663 36687
4227	0	0	Ki67+	 9664 36638
4228	0	0	Ki67+	 9665 36464
4229	0	0	Ki67+	 9666 36447
4230	0	0	Ki67+	 9667 36508
4231	0	0	Ki67+	 9668 36896
4232	0	0	Ki67+	 9668 36967
4233	0	0	Ki67+	 9673 36805
4234	0	0	Ki67+	 9674 37107
4235	0	0	Ki67+	 9675 37226
4236	0	0	Ki67+	 9680 36482
4237	0	0	Ki67+	 9681 37047
4238	0	0	Ki67+	 9683 36542
4239	0	0	Ki67+	 9683 36742
4240	0	0	Ki67+	 9684 36832
4241	0	0	Ki67+	 9684 36957
4242	0	0	Ki67+	 9686 36676
4243	0	0	Ki67+	 9688 36456
4244	0	0	Ki67+	 9700 36515
4245	0	0	Ki67+	 9705 37095
4246	0	0	Ki67+	 9706 36915
4247	0	0	Ki67+	 9711 36809
4248	0	0	Ki67+	 9711 37117
4249	0	0	Ki67+	 9712 36852
4250	0	0	Ki67+	 9712 36988
4251	0	0	Ki67+	 9722 36707
4252	0	0	Ki67+	 9723 36680
4253	0	0	Ki67+	 9727 37158
4254	0	0	Ki67+	 9730 36788
4255	0	0	Ki67+	 9734 37003
4256	0	0	Ki67+	 9740 36752
4257	0	0	Ki67+	 9741 36637
4258	0	0	Ki67+	 9744 36913
4259	0	0	Ki67+	 9745 37128
4260	0	0	Ki67+	 9753 36723
4261	0	0	Ki67+	 9753 37060
4262	0	0	Ki67+	 9756 36648
4263	0	0	Ki67+	 9757 37033
4264	0	0	Ki67+	 9782 36685
4265	0	0	Ki67+	 9783 36811
4266	0	0	Ki67+	 9787 37055
4267	0	0	Ki67+	 9791 36650
4268	0	0	Ki67+	 9796 37034
4269	0	0	Ki67+	 9802 36871
4270	0	0	Ki67+	 9803 36695
4271	0	0	Ki67+	 9811 36846
4272	0	0	Ki67+	 9813 36741
4273	0	0	Ki67+	 9826 36435
4274	0	0	Ki67+	 9826 36886
4275	0	0	Ki67+	 9837 36831
4276	0	0	Ki67+	 9848 36703
4277	0	0	Ki67+	 9849 36810
4278	0	0	Ki67+	 9853 36446
4279	0	0	Ki67+	 9857 36711
4280	0	0	Ki67+	 9861 36889
4281	0	0	Ki67+	 9864 36949
4282	0	0	Ki67+	 9869 36505
4283	0	0	Ki67+	 9869 36542
4284	0	0	Ki67+	 9875 36873
4285	0	0	Ki67+	 9879 36518
4286	0	0	Ki67+	 9887 36965
4287	0	0	Ki67+	 9892 36809
4288	0	0	Ki67+	 9897 36796
4289	0	0	Ki67+	 9900 36839
4290	0	0	Ki67+	 9902 36767
4291	0	0	Ki67+	 9903 37048
4292	0	0	Ki67+	 9905 36505
4293	0	0	Ki67+	 9906 36547
4294	0	0	Ki67+	 9910 36775
4295	0	0	Ki67+	 9916 36974
4296	0	0	Ki67+	 9917 36805
4297	0	0	Ki67+	 9923 36587
4298	0	0	Ki67+	 9925 37026
4299	0	0	Ki67+	 9931 36531
4300	0	0	Ki67+	 9931 36560
4301	0	0	Ki67+	 9937 36900
4302	0	0	Ki67+	 9961 36457
4303	0	0	Ki67+	 10005 36462
4304	0	0	Ki67+	 10022 36558
4305	0	0	Ki67+	 10027 36473
4306	0	0	Ki67+	 10039 36480
4307	0	0	Ki67+	 10045 36617
4308	0	0	Ki67+	 10058 36575
4309	0	0	Ki67+	 10062 36500
4310	0	0	Ki67+	 10066 36585
4311	0	0	Ki67+	 10068 36525
4312	0	0	Ki67+	 10078 36618
4313	0	0	Ki67+	 10079 36491
4314	0	0	Ki67+	 10081 36581
4315	0	0	Ki67+	 10083 36541
4316	0	0	Ki67+	 10092 36710
4317	0	0	Ki67+	 10104 36633
4318	0	0	Ki67+	 10104 36673
4319	0	0	Ki67+	 10106 36600
4320	0	0	Ki67+	 10117 37007
4321	0	0	Ki67+	 10123 36489
4322	0	0	Ki67+	 10127 36455
4323	0	0	Ki67+	 10132 36708
4324	0	0	Ki67+	 10134 36518
4325	0	0	Ki67+	 10134 36680
4326	0	0	Ki67+	 10134 36740
4327	0	0	Ki67+	 10138 37052
4328	0	0	Ki67+	 10147 36594
4329	0	0	Ki67+	 10151 36653
4330	0	0	Ki67+	 10099 37474
4331	0	0	Ki67+	 10138 37718
4332	0	0	Ki67+	 9389 38762
4333	0	0	Ki67+	 10229 31398
4334	0	0	Ki67+	 10255 31285
4335	0	0	Ki67+	 10268 31361
4336	0	0	Ki67+	 10280 31370
4337	0	0	Ki67+	 10291 31196
4338	0	0	Ki67+	 10299 31319
4339	0	0	Ki67+	 10307 31351
4340	0	0	Ki67+	 10329 31261
4341	0	0	Ki67+	 10394 31342
4342	0	0	Ki67+	 10413 31184
4343	0	0	Ki67+	 10424 31177
4344	0	0	Ki67+	 10456 31151
4345	0	0	Ki67+	 10463 30971
4346	0	0	Ki67+	 10470 31103
4347	0	0	Ki67+	 10478 31214
4348	0	0	Ki67+	 10486 31130
4349	0	0	Ki67+	 10490 31169
4350	0	0	Ki67+	 10503 31411
4351	0	0	Ki67+	 10512 31129
4352	0	0	Ki67+	 10515 30955
4353	0	0	Ki67+	 10526 31152
4354	0	0	Ki67+	 10529 31419
4355	0	0	Ki67+	 10559 30926
4356	0	0	Ki67+	 10559 31397
4357	0	0	Ki67+	 10564 31213
4358	0	0	Ki67+	 10583 31375
4359	0	0	Ki67+	 10585 31226
4360	0	0	Ki67+	 10589 31351
4361	0	0	Ki67+	 10593 30990
4362	0	0	Ki67+	 10595 31369
4363	0	0	Ki67+	 10597 31215
4364	0	0	Ki67+	 10601 30977
4365	0	0	Ki67+	 10618 31045
4366	0	0	Ki67+	 10619 30865
4367	0	0	Ki67+	 10619 31208
4368	0	0	Ki67+	 10648 31386
4369	0	0	Ki67+	 10681 31306
4370	0	0	Ki67+	 10702 31306
4371	0	0	Ki67+	 10711 31265
4372	0	0	Ki67+	 10717 31296
4373	0	0	Ki67+	 10721 30883
4374	0	0	Ki67+	 10736 31037
4375	0	0	Ki67+	 10743 31283
4376	0	0	Ki67+	 10749 30853
4377	0	0	Ki67+	 10756 30893
4378	0	0	Ki67+	 10773 30841
4379	0	0	Ki67+	 10790 31027
4380	0	0	Ki67+	 10802 31236
4381	0	0	Ki67+	 10804 30789
4382	0	0	Ki67+	 10819 31100
4383	0	0	Ki67+	 10825 31229
4384	0	0	Ki67+	 10830 31195
4385	0	0	Ki67+	 10837 31172
4386	0	0	Ki67+	 10837 31204
4387	0	0	Ki67+	 10850 31182
4388	0	0	Ki67+	 10851 31141
4389	0	0	Ki67+	 10852 31162
4390	0	0	Ki67+	 10861 31266
4391	0	0	Ki67+	 10891 30903
4392	0	0	Ki67+	 10906 30996
4393	0	0	Ki67+	 10906 31024
4394	0	0	Ki67+	 10932 31014
4395	0	0	Ki67+	 10949 31005
4396	0	0	Ki67+	 10950 30981
4397	0	0	Ki67+	 10168 32097
4398	0	0	Ki67+	 10171 31822
4399	0	0	Ki67+	 10176 32192
4400	0	0	Ki67+	 10200 32065
4401	0	0	Ki67+	 10253 31443
4402	0	0	Ki67+	 10257 32197
4403	0	0	Ki67+	 10277 31425
4404	0	0	Ki67+	 10300 31565
4405	0	0	Ki67+	 10316 31786
4406	0	0	Ki67+	 10324 31731
4407	0	0	Ki67+	 10335 31987
4408	0	0	Ki67+	 10351 31733
4409	0	0	Ki67+	 10372 31898
4410	0	0	Ki67+	 10402 31678
4411	0	0	Ki67+	 10409 32217
4412	0	0	Ki67+	 10423 31437
4413	0	0	Ki67+	 10459 31808
4414	0	0	Ki67+	 10460 32131
4415	0	0	Ki67+	 10471 31442
4416	0	0	Ki67+	 10472 32195
4417	0	0	Ki67+	 10475 31486
4418	0	0	Ki67+	 10475 31986
4419	0	0	Ki67+	 10475 32175
4420	0	0	Ki67+	 10483 31644
4421	0	0	Ki67+	 10485 32079
4422	0	0	Ki67+	 10497 31558
4423	0	0	Ki67+	 10500 31469
4424	0	0	Ki67+	 10501 31437
4425	0	0	Ki67+	 10503 31877
4426	0	0	Ki67+	 10505 32202
4427	0	0	Ki67+	 10506 32090
4428	0	0	Ki67+	 10511 32060
4429	0	0	Ki67+	 10521 32040
4430	0	0	Ki67+	 10527 32067
4431	0	0	Ki67+	 10558 32165
4432	0	0	Ki67+	 10562 32066
4433	0	0	Ki67+	 10569 31833
4434	0	0	Ki67+	 10594 32128
4435	0	0	Ki67+	 10607 31462
4436	0	0	Ki67+	 10609 31577
4437	0	0	Ki67+	 10615 32007
4438	0	0	Ki67+	 10616 31949
4439	0	0	Ki67+	 10626 31513
4440	0	0	Ki67+	 10636 32195
4441	0	0	Ki67+	 10655 31917
4442	0	0	Ki67+	 10658 32105
4443	0	0	Ki67+	 10661 31527
4444	0	0	Ki67+	 10666 32096
4445	0	0	Ki67+	 10668 32222
4446	0	0	Ki67+	 10671 32025
4447	0	0	Ki67+	 10675 31945
4448	0	0	Ki67+	 10679 31513
4449	0	0	Ki67+	 10685 31907
4450	0	0	Ki67+	 10688 31968
4451	0	0	Ki67+	 10689 31864
4452	0	0	Ki67+	 10691 32089
4453	0	0	Ki67+	 10692 32056
4454	0	0	Ki67+	 10718 31954
4455	0	0	Ki67+	 10724 31864
4456	0	0	Ki67+	 10727 32185
4457	0	0	Ki67+	 10737 32055
4458	0	0	Ki67+	 10740 31991
4459	0	0	Ki67+	 10740 32209
4460	0	0	Ki67+	 10748 31564
4461	0	0	Ki67+	 10756 32048
4462	0	0	Ki67+	 10770 31522
4463	0	0	Ki67+	 10783 32153
4464	0	0	Ki67+	 10785 32048
4465	0	0	Ki67+	 10798 31504
4466	0	0	Ki67+	 10801 32025
4467	0	0	Ki67+	 10810 32151
4468	0	0	Ki67+	 10811 32054
4469	0	0	Ki67+	 10818 31953
4470	0	0	Ki67+	 10820 31914
4471	0	0	Ki67+	 10826 31482
4472	0	0	Ki67+	 10859 31479
4473	0	0	Ki67+	 10888 32143
4474	0	0	Ki67+	 10890 32094
4475	0	0	Ki67+	 10891 31427
4476	0	0	Ki67+	 10894 32111
4477	0	0	Ki67+	 10900 32070
4478	0	0	Ki67+	 10901 31528
4479	0	0	Ki67+	 10905 31568
4480	0	0	Ki67+	 10907 31849
4481	0	0	Ki67+	 10909 32171
4482	0	0	Ki67+	 10912 32099
4483	0	0	Ki67+	 10916 31530
4484	0	0	Ki67+	 10917 31478
4485	0	0	Ki67+	 10920 32028
4486	0	0	Ki67+	 10924 31542
4487	0	0	Ki67+	 10927 31554
4488	0	0	Ki67+	 10928 31867
4489	0	0	Ki67+	 10942 31450
4490	0	0	Ki67+	 10945 31543
4491	0	0	Ki67+	 10953 31626
4492	0	0	Ki67+	 10956 31571
4493	0	0	Ki67+	 10958 31550
4494	0	0	Ki67+	 10167 32960
4495	0	0	Ki67+	 10171 32638
4496	0	0	Ki67+	 10178 32495
4497	0	0	Ki67+	 10184 32962
4498	0	0	Ki67+	 10185 32481
4499	0	0	Ki67+	 10187 32878
4500	0	0	Ki67+	 10199 32642
4501	0	0	Ki67+	 10201 32473
4502	0	0	Ki67+	 10204 32743
4503	0	0	Ki67+	 10210 32447
4504	0	0	Ki67+	 10211 32763
4505	0	0	Ki67+	 10217 32434
4506	0	0	Ki67+	 10221 32951
4507	0	0	Ki67+	 10226 32513
4508	0	0	Ki67+	 10227 32722
4509	0	0	Ki67+	 10227 32785
4510	0	0	Ki67+	 10228 32582
4511	0	0	Ki67+	 10243 32525
4512	0	0	Ki67+	 10250 32684
4513	0	0	Ki67+	 10255 32483
4514	0	0	Ki67+	 10255 32634
4515	0	0	Ki67+	 10266 32518
4516	0	0	Ki67+	 10279 32397
4517	0	0	Ki67+	 10284 32675
4518	0	0	Ki67+	 10291 32378
4519	0	0	Ki67+	 10291 32546
4520	0	0	Ki67+	 10293 32443
4521	0	0	Ki67+	 10299 32469
4522	0	0	Ki67+	 10299 33017
4523	0	0	Ki67+	 10300 32493
4524	0	0	Ki67+	 10306 32363
4525	0	0	Ki67+	 10312 32471
4526	0	0	Ki67+	 10315 32311
4527	0	0	Ki67+	 10334 32538
4528	0	0	Ki67+	 10335 32454
4529	0	0	Ki67+	 10340 32501
4530	0	0	Ki67+	 10352 32986
4531	0	0	Ki67+	 10354 32405
4532	0	0	Ki67+	 10357 32481
4533	0	0	Ki67+	 10359 32508
4534	0	0	Ki67+	 10360 32546
4535	0	0	Ki67+	 10366 32418
4536	0	0	Ki67+	 10366 32978
4537	0	0	Ki67+	 10369 33003
4538	0	0	Ki67+	 10385 32419
4539	0	0	Ki67+	 10396 32953
4540	0	0	Ki67+	 10406 33002
4541	0	0	Ki67+	 10413 32979
4542	0	0	Ki67+	 10420 32428
4543	0	0	Ki67+	 10424 32464
4544	0	0	Ki67+	 10440 32556
4545	0	0	Ki67+	 10452 32447
4546	0	0	Ki67+	 10455 32295
4547	0	0	Ki67+	 10457 32979
4548	0	0	Ki67+	 10461 33022
4549	0	0	Ki67+	 10466 32240
4550	0	0	Ki67+	 10468 32421
4551	0	0	Ki67+	 10479 32444
4552	0	0	Ki67+	 10485 32241
4553	0	0	Ki67+	 10489 32471
4554	0	0	Ki67+	 10489 33005
4555	0	0	Ki67+	 10492 32229
4556	0	0	Ki67+	 10514 32718
4557	0	0	Ki67+	 10520 32760
4558	0	0	Ki67+	 10540 33011
4559	0	0	Ki67+	 10574 32705
4560	0	0	Ki67+	 10576 32784
4561	0	0	Ki67+	 10587 32888
4562	0	0	Ki67+	 10594 33022
4563	0	0	Ki67+	 10608 32742
4564	0	0	Ki67+	 10616 33017
4565	0	0	Ki67+	 10626 32387
4566	0	0	Ki67+	 10631 32702
4567	0	0	Ki67+	 10646 32975
4568	0	0	Ki67+	 10657 32667
4569	0	0	Ki67+	 10661 32297
4570	0	0	Ki67+	 10662 32707
4571	0	0	Ki67+	 10673 32243
4572	0	0	Ki67+	 10674 32633
4573	0	0	Ki67+	 10686 32950
4574	0	0	Ki67+	 10690 32247
4575	0	0	Ki67+	 10693 32232
4576	0	0	Ki67+	 10711 32760
4577	0	0	Ki67+	 10727 32693
4578	0	0	Ki67+	 10728 32760
4579	0	0	Ki67+	 10729 32235
4580	0	0	Ki67+	 10751 32757
4581	0	0	Ki67+	 10754 32777
4582	0	0	Ki67+	 10785 32989
4583	0	0	Ki67+	 10788 32784
4584	0	0	Ki67+	 10790 32537
4585	0	0	Ki67+	 10812 32704
4586	0	0	Ki67+	 10863 32827
4587	0	0	Ki67+	 10876 32709
4588	0	0	Ki67+	 10878 32319
4589	0	0	Ki67+	 10887 32702
4590	0	0	Ki67+	 10917 32375
4591	0	0	Ki67+	 10923 32527
4592	0	0	Ki67+	 10942 32635
4593	0	0	Ki67+	 10945 32514
4594	0	0	Ki67+	 10945 32684
4595	0	0	Ki67+	 10164 33266
4596	0	0	Ki67+	 10176 33122
4597	0	0	Ki67+	 10177 33277
4598	0	0	Ki67+	 10187 33306
4599	0	0	Ki67+	 10202 33221
4600	0	0	Ki67+	 10203 33452
4601	0	0	Ki67+	 10206 33716
4602	0	0	Ki67+	 10206 33736
4603	0	0	Ki67+	 10209 33752
4604	0	0	Ki67+	 10221 33154
4605	0	0	Ki67+	 10228 33098
4606	0	0	Ki67+	 10229 33675
4607	0	0	Ki67+	 10236 33180
4608	0	0	Ki67+	 10243 33321
4609	0	0	Ki67+	 10246 33786
4610	0	0	Ki67+	 10260 33568
4611	0	0	Ki67+	 10279 33157
4612	0	0	Ki67+	 10291 33642
4613	0	0	Ki67+	 10294 33108
4614	0	0	Ki67+	 10295 33199
4615	0	0	Ki67+	 10301 33088
4616	0	0	Ki67+	 10301 33481
4617	0	0	Ki67+	 10312 33484
4618	0	0	Ki67+	 10327 33607
4619	0	0	Ki67+	 10332 33568
4620	0	0	Ki67+	 10337 33296
4621	0	0	Ki67+	 10340 33028
4622	0	0	Ki67+	 10348 33163
4623	0	0	Ki67+	 10354 33229
4624	0	0	Ki67+	 10356 33147
4625	0	0	Ki67+	 10364 33220
4626	0	0	Ki67+	 10365 33153
4627	0	0	Ki67+	 10369 33328
4628	0	0	Ki67+	 10369 33543
4629	0	0	Ki67+	 10376 33105
4630	0	0	Ki67+	 10388 33773
4631	0	0	Ki67+	 10391 33554
4632	0	0	Ki67+	 10394 33025
4633	0	0	Ki67+	 10410 33545
4634	0	0	Ki67+	 10418 33032
4635	0	0	Ki67+	 10421 33088
4636	0	0	Ki67+	 10423 33044
4637	0	0	Ki67+	 10429 33593
4638	0	0	Ki67+	 10431 33333
4639	0	0	Ki67+	 10462 33651
4640	0	0	Ki67+	 10463 33319
4641	0	0	Ki67+	 10473 33037
4642	0	0	Ki67+	 10496 33713
4643	0	0	Ki67+	 10497 33486
4644	0	0	Ki67+	 10514 33466
4645	0	0	Ki67+	 10520 33821
4646	0	0	Ki67+	 10551 33401
4647	0	0	Ki67+	 10560 33593
4648	0	0	Ki67+	 10567 33143
4649	0	0	Ki67+	 10570 33092
4650	0	0	Ki67+	 10582 33463
4651	0	0	Ki67+	 10595 33452
4652	0	0	Ki67+	 10656 33403
4653	0	0	Ki67+	 10674 33396
4654	0	0	Ki67+	 10695 33646
4655	0	0	Ki67+	 10743 33106
4656	0	0	Ki67+	 10744 33036
4657	0	0	Ki67+	 10753 33790
4658	0	0	Ki67+	 10761 33100
4659	0	0	Ki67+	 10766 33787
4660	0	0	Ki67+	 10788 33575
4661	0	0	Ki67+	 10794 33772
4662	0	0	Ki67+	 10807 33562
4663	0	0	Ki67+	 10807 33605
4664	0	0	Ki67+	 10819 33595
4665	0	0	Ki67+	 10819 33726
4666	0	0	Ki67+	 10823 33741
4667	0	0	Ki67+	 10825 33776
4668	0	0	Ki67+	 10826 33800
4669	0	0	Ki67+	 10836 33767
4670	0	0	Ki67+	 10838 33381
4671	0	0	Ki67+	 10840 33739
4672	0	0	Ki67+	 10851 33719
4673	0	0	Ki67+	 10852 33649
4674	0	0	Ki67+	 10861 33817
4675	0	0	Ki67+	 10865 33074
4676	0	0	Ki67+	 10871 33689
4677	0	0	Ki67+	 10875 33809
4678	0	0	Ki67+	 10881 33771
4679	0	0	Ki67+	 10882 33648
4680	0	0	Ki67+	 10883 33355
4681	0	0	Ki67+	 10885 33793
4682	0	0	Ki67+	 10892 33621
4683	0	0	Ki67+	 10894 33711
4684	0	0	Ki67+	 10904 33756
4685	0	0	Ki67+	 10906 33152
4686	0	0	Ki67+	 10916 33599
4687	0	0	Ki67+	 10918 33724
4688	0	0	Ki67+	 10939 33136
4689	0	0	Ki67+	 10942 33568
4690	0	0	Ki67+	 10942 33672
4691	0	0	Ki67+	 10944 33699
4692	0	0	Ki67+	 10953 33030
4693	0	0	Ki67+	 10959 33516
4694	0	0	Ki67+	 10169 33828
4695	0	0	Ki67+	 10184 33922
4696	0	0	Ki67+	 10191 33857
4697	0	0	Ki67+	 10195 34336
4698	0	0	Ki67+	 10196 33828
4699	0	0	Ki67+	 10204 33890
4700	0	0	Ki67+	 10219 34315
4701	0	0	Ki67+	 10246 33831
4702	0	0	Ki67+	 10261 34056
4703	0	0	Ki67+	 10272 34265
4704	0	0	Ki67+	 10291 34016
4705	0	0	Ki67+	 10321 34051
4706	0	0	Ki67+	 10330 34530
4707	0	0	Ki67+	 10365 34328
4708	0	0	Ki67+	 10378 34512
4709	0	0	Ki67+	 10456 33882
4710	0	0	Ki67+	 10492 34445
4711	0	0	Ki67+	 10513 34176
4712	0	0	Ki67+	 10516 33847
4713	0	0	Ki67+	 10520 34273
4714	0	0	Ki67+	 10532 34531
4715	0	0	Ki67+	 10557 33828
4716	0	0	Ki67+	 10571 34564
4717	0	0	Ki67+	 10572 34585
4718	0	0	Ki67+	 10590 34092
4719	0	0	Ki67+	 10598 34121
4720	0	0	Ki67+	 10599 34149
4721	0	0	Ki67+	 10605 34049
4722	0	0	Ki67+	 10625 34471
4723	0	0	Ki67+	 10627 34172
4724	0	0	Ki67+	 10627 34291
4725	0	0	Ki67+	 10629 34009
4726	0	0	Ki67+	 10633 34400
4727	0	0	Ki67+	 10642 34060
4728	0	0	Ki67+	 10647 34088
4729	0	0	Ki67+	 10647 34133
4730	0	0	Ki67+	 10651 34219
4731	0	0	Ki67+	 10654 33830
4732	0	0	Ki67+	 10655 34126
4733	0	0	Ki67+	 10656 34030
4734	0	0	Ki67+	 10658 33988
4735	0	0	Ki67+	 10668 33923
4736	0	0	Ki67+	 10669 33938
4737	0	0	Ki67+	 10669 33960
4738	0	0	Ki67+	 10672 34315
4739	0	0	Ki67+	 10676 34183
4740	0	0	Ki67+	 10677 33891
4741	0	0	Ki67+	 10677 34155
4742	0	0	Ki67+	 10677 34249
4743	0	0	Ki67+	 10679 34343
4744	0	0	Ki67+	 10685 34355
4745	0	0	Ki67+	 10689 33942
4746	0	0	Ki67+	 10690 34330
4747	0	0	Ki67+	 10697 34394
4748	0	0	Ki67+	 10699 33856
4749	0	0	Ki67+	 10699 34108
4750	0	0	Ki67+	 10700 34513
4751	0	0	Ki67+	 10705 33903
4752	0	0	Ki67+	 10707 34485
4753	0	0	Ki67+	 10709 34417
4754	0	0	Ki67+	 10716 34547
4755	0	0	Ki67+	 10726 34556
4756	0	0	Ki67+	 10727 34308
4757	0	0	Ki67+	 10748 34025
4758	0	0	Ki67+	 10748 34491
4759	0	0	Ki67+	 10750 34584
4760	0	0	Ki67+	 10751 34351
4761	0	0	Ki67+	 10752 34302
4762	0	0	Ki67+	 10754 34558
4763	0	0	Ki67+	 10755 34047
4764	0	0	Ki67+	 10756 33995
4765	0	0	Ki67+	 10757 33975
4766	0	0	Ki67+	 10765 34076
4767	0	0	Ki67+	 10765 34471
4768	0	0	Ki67+	 10775 33923
4769	0	0	Ki67+	 10776 33825
4770	0	0	Ki67+	 10780 34177
4771	0	0	Ki67+	 10781 33949
4772	0	0	Ki67+	 10782 33976
4773	0	0	Ki67+	 10784 34271
4774	0	0	Ki67+	 10787 34294
4775	0	0	Ki67+	 10792 34316
4776	0	0	Ki67+	 10796 33948
4777	0	0	Ki67+	 10796 34225
4778	0	0	Ki67+	 10797 33926
4779	0	0	Ki67+	 10799 34522
4780	0	0	Ki67+	 10805 34344
4781	0	0	Ki67+	 10811 33867
4782	0	0	Ki67+	 10813 33901
4783	0	0	Ki67+	 10813 34362
4784	0	0	Ki67+	 10815 34408
4785	0	0	Ki67+	 10817 34293
4786	0	0	Ki67+	 10820 34370
4787	0	0	Ki67+	 10820 34424
4788	0	0	Ki67+	 10825 33831
4789	0	0	Ki67+	 10829 34336
4790	0	0	Ki67+	 10830 34535
4791	0	0	Ki67+	 10836 34460
4792	0	0	Ki67+	 10839 34560
4793	0	0	Ki67+	 10842 33850
4794	0	0	Ki67+	 10852 33977
4795	0	0	Ki67+	 10878 33949
4796	0	0	Ki67+	 10883 33976
4797	0	0	Ki67+	 10889 34424
4798	0	0	Ki67+	 10891 33938
4799	0	0	Ki67+	 10899 33961
4800	0	0	Ki67+	 10904 34488
4801	0	0	Ki67+	 10916 34342
4802	0	0	Ki67+	 10921 34459
4803	0	0	Ki67+	 10941 34381
4804	0	0	Ki67+	 10944 34438
4805	0	0	Ki67+	 10953 34337
4806	0	0	Ki67+	 10959 34370
4807	0	0	Ki67+	 10189 35130
4808	0	0	Ki67+	 10189 35353
4809	0	0	Ki67+	 10190 35110
4810	0	0	Ki67+	 10195 34816
4811	0	0	Ki67+	 10198 35321
4812	0	0	Ki67+	 10200 35045
4813	0	0	Ki67+	 10204 35170
4814	0	0	Ki67+	 10204 35202
4815	0	0	Ki67+	 10214 35245
4816	0	0	Ki67+	 10226 35229
4817	0	0	Ki67+	 10239 35082
4818	0	0	Ki67+	 10243 34979
4819	0	0	Ki67+	 10254 35262
4820	0	0	Ki67+	 10261 34907
4821	0	0	Ki67+	 10261 35140
4822	0	0	Ki67+	 10279 35280
4823	0	0	Ki67+	 10290 35362
4824	0	0	Ki67+	 10292 34684
4825	0	0	Ki67+	 10298 34971
4826	0	0	Ki67+	 10303 35140
4827	0	0	Ki67+	 10308 34987
4828	0	0	Ki67+	 10344 35246
4829	0	0	Ki67+	 10361 35144
4830	0	0	Ki67+	 10379 35341
4831	0	0	Ki67+	 10387 34904
4832	0	0	Ki67+	 10415 34774
4833	0	0	Ki67+	 10420 35310
4834	0	0	Ki67+	 10426 34959
4835	0	0	Ki67+	 10442 35339
4836	0	0	Ki67+	 10447 35370
4837	0	0	Ki67+	 10461 34954
4838	0	0	Ki67+	 10467 35012
4839	0	0	Ki67+	 10481 35380
4840	0	0	Ki67+	 10513 35298
4841	0	0	Ki67+	 10515 34893
4842	0	0	Ki67+	 10530 35389
4843	0	0	Ki67+	 10540 35422
4844	0	0	Ki67+	 10557 35392
4845	0	0	Ki67+	 10575 35411
4846	0	0	Ki67+	 10603 35410
4847	0	0	Ki67+	 10645 34872
4848	0	0	Ki67+	 10684 34629
4849	0	0	Ki67+	 10695 35320
4850	0	0	Ki67+	 10706 34850
4851	0	0	Ki67+	 10731 34881
4852	0	0	Ki67+	 10756 35171
4853	0	0	Ki67+	 10760 35133
4854	0	0	Ki67+	 10765 35192
4855	0	0	Ki67+	 10784 35209
4856	0	0	Ki67+	 10792 35338
4857	0	0	Ki67+	 10796 35364
4858	0	0	Ki67+	 10800 35242
4859	0	0	Ki67+	 10801 35313
4860	0	0	Ki67+	 10806 35385
4861	0	0	Ki67+	 10808 35372
4862	0	0	Ki67+	 10817 35220
4863	0	0	Ki67+	 10820 34892
4864	0	0	Ki67+	 10822 34988
4865	0	0	Ki67+	 10823 35323
4866	0	0	Ki67+	 10831 34730
4867	0	0	Ki67+	 10831 35419
4868	0	0	Ki67+	 10833 34797
4869	0	0	Ki67+	 10841 34813
4870	0	0	Ki67+	 10841 35074
4871	0	0	Ki67+	 10842 35377
4872	0	0	Ki67+	 10845 35204
4873	0	0	Ki67+	 10849 35093
4874	0	0	Ki67+	 10849 35360
4875	0	0	Ki67+	 10852 34794
4876	0	0	Ki67+	 10854 35245
4877	0	0	Ki67+	 10855 35176
4878	0	0	Ki67+	 10859 35379
4879	0	0	Ki67+	 10861 34827
4880	0	0	Ki67+	 10865 35096
4881	0	0	Ki67+	 10871 34748
4882	0	0	Ki67+	 10878 35244
4883	0	0	Ki67+	 10884 34947
4884	0	0	Ki67+	 10892 34928
4885	0	0	Ki67+	 10892 35015
4886	0	0	Ki67+	 10894 35416
4887	0	0	Ki67+	 10904 34709
4888	0	0	Ki67+	 10905 34721
4889	0	0	Ki67+	 10917 35361
4890	0	0	Ki67+	 10918 35342
4891	0	0	Ki67+	 10919 35314
4892	0	0	Ki67+	 10920 35283
4893	0	0	Ki67+	 10922 35399
4894	0	0	Ki67+	 10923 34711
4895	0	0	Ki67+	 10930 35076
4896	0	0	Ki67+	 10938 35376
4897	0	0	Ki67+	 10943 35092
4898	0	0	Ki67+	 10944 34743
4899	0	0	Ki67+	 10946 34767
4900	0	0	Ki67+	 10946 35285
4901	0	0	Ki67+	 10946 35358
4902	0	0	Ki67+	 10947 34806
4903	0	0	Ki67+	 10948 35143
4904	0	0	Ki67+	 10958 34723
4905	0	0	Ki67+	 10168 35847
4906	0	0	Ki67+	 10169 35833
4907	0	0	Ki67+	 10202 35528
4908	0	0	Ki67+	 10212 35843
4909	0	0	Ki67+	 10218 35904
4910	0	0	Ki67+	 10264 35919
4911	0	0	Ki67+	 10267 36115
4912	0	0	Ki67+	 10271 36171
4913	0	0	Ki67+	 10275 36213
4914	0	0	Ki67+	 10280 36128
4915	0	0	Ki67+	 10290 35584
4916	0	0	Ki67+	 10290 35742
4917	0	0	Ki67+	 10292 35684
4918	0	0	Ki67+	 10293 35663
4919	0	0	Ki67+	 10301 35899
4920	0	0	Ki67+	 10302 35967
4921	0	0	Ki67+	 10303 35526
4922	0	0	Ki67+	 10305 35683
4923	0	0	Ki67+	 10319 36168
4924	0	0	Ki67+	 10322 35907
4925	0	0	Ki67+	 10324 35750
4926	0	0	Ki67+	 10329 35545
4927	0	0	Ki67+	 10329 36032
4928	0	0	Ki67+	 10332 36113
4929	0	0	Ki67+	 10336 35669
4930	0	0	Ki67+	 10338 36066
4931	0	0	Ki67+	 10340 35779
4932	0	0	Ki67+	 10346 36051
4933	0	0	Ki67+	 10353 36093
4934	0	0	Ki67+	 10355 35651
4935	0	0	Ki67+	 10362 36038
4936	0	0	Ki67+	 10362 36207
4937	0	0	Ki67+	 10368 36067
4938	0	0	Ki67+	 10375 36105
4939	0	0	Ki67+	 10376 35803
4940	0	0	Ki67+	 10392 36095
4941	0	0	Ki67+	 10392 36215
4942	0	0	Ki67+	 10393 36077
4943	0	0	Ki67+	 10396 36175
4944	0	0	Ki67+	 10397 35784
4945	0	0	Ki67+	 10399 35728
4946	0	0	Ki67+	 10404 35755
4947	0	0	Ki67+	 10416 36129
4948	0	0	Ki67+	 10419 36056
4949	0	0	Ki67+	 10430 36121
4950	0	0	Ki67+	 10450 35753
4951	0	0	Ki67+	 10457 36194
4952	0	0	Ki67+	 10479 35950
4953	0	0	Ki67+	 10487 36100
4954	0	0	Ki67+	 10487 36186
4955	0	0	Ki67+	 10491 36044
4956	0	0	Ki67+	 10503 36223
4957	0	0	Ki67+	 10505 36078
4958	0	0	Ki67+	 10506 36108
4959	0	0	Ki67+	 10510 35958
4960	0	0	Ki67+	 10511 36030
4961	0	0	Ki67+	 10512 36172
4962	0	0	Ki67+	 10513 36060
4963	0	0	Ki67+	 10517 36122
4964	0	0	Ki67+	 10529 36028
4965	0	0	Ki67+	 10548 35978
4966	0	0	Ki67+	 10549 36156
4967	0	0	Ki67+	 10552 35553
4968	0	0	Ki67+	 10554 35795
4969	0	0	Ki67+	 10555 36046
4970	0	0	Ki67+	 10559 35773
4971	0	0	Ki67+	 10561 36207
4972	0	0	Ki67+	 10565 35545
4973	0	0	Ki67+	 10565 36120
4974	0	0	Ki67+	 10570 36152
4975	0	0	Ki67+	 10575 35449
4976	0	0	Ki67+	 10575 36045
4977	0	0	Ki67+	 10576 36063
4978	0	0	Ki67+	 10591 36221
4979	0	0	Ki67+	 10607 36055
4980	0	0	Ki67+	 10610 35437
4981	0	0	Ki67+	 10613 35656
4982	0	0	Ki67+	 10613 35734
4983	0	0	Ki67+	 10614 35462
4984	0	0	Ki67+	 10622 36162
4985	0	0	Ki67+	 10623 36128
4986	0	0	Ki67+	 10628 36187
4987	0	0	Ki67+	 10630 35952
4988	0	0	Ki67+	 10634 35495
4989	0	0	Ki67+	 10638 36103
4990	0	0	Ki67+	 10641 35469
4991	0	0	Ki67+	 10641 35517
4992	0	0	Ki67+	 10642 36000
4993	0	0	Ki67+	 10642 36113
4994	0	0	Ki67+	 10644 35881
4995	0	0	Ki67+	 10650 36167
4996	0	0	Ki67+	 10653 36199
4997	0	0	Ki67+	 10654 35546
4998	0	0	Ki67+	 10654 35702
4999	0	0	Ki67+	 10655 35485
5000	0	0	Ki67+	 10666 35908
5001	0	0	Ki67+	 10671 35877
5002	0	0	Ki67+	 10672 35931
5003	0	0	Ki67+	 10673 36157
5004	0	0	Ki67+	 10675 36187
5005	0	0	Ki67+	 10677 35746
5006	0	0	Ki67+	 10681 35710
5007	0	0	Ki67+	 10689 35556
5008	0	0	Ki67+	 10690 36110
5009	0	0	Ki67+	 10697 35913
5010	0	0	Ki67+	 10702 36184
5011	0	0	Ki67+	 10705 35730
5012	0	0	Ki67+	 10708 36220
5013	0	0	Ki67+	 10710 36038
5014	0	0	Ki67+	 10713 36158
5015	0	0	Ki67+	 10714 35489
5016	0	0	Ki67+	 10718 35791
5017	0	0	Ki67+	 10720 35894
5018	0	0	Ki67+	 10724 35527
5019	0	0	Ki67+	 10724 35556
5020	0	0	Ki67+	 10724 36144
5021	0	0	Ki67+	 10731 36054
5022	0	0	Ki67+	 10733 35458
5023	0	0	Ki67+	 10733 35714
5024	0	0	Ki67+	 10741 36208
5025	0	0	Ki67+	 10744 35553
5026	0	0	Ki67+	 10744 36091
5027	0	0	Ki67+	 10746 35683
5028	0	0	Ki67+	 10753 36156
5029	0	0	Ki67+	 10758 36128
5030	0	0	Ki67+	 10763 36043
5031	0	0	Ki67+	 10767 35635
5032	0	0	Ki67+	 10767 35695
5033	0	0	Ki67+	 10769 36012
5034	0	0	Ki67+	 10770 35749
5035	0	0	Ki67+	 10771 35794
5036	0	0	Ki67+	 10773 35446
5037	0	0	Ki67+	 10783 35569
5038	0	0	Ki67+	 10785 35816
5039	0	0	Ki67+	 10797 35653
5040	0	0	Ki67+	 10797 36028
5041	0	0	Ki67+	 10797 36141
5042	0	0	Ki67+	 10803 35453
5043	0	0	Ki67+	 10809 35433
5044	0	0	Ki67+	 10811 35826
5045	0	0	Ki67+	 10814 35514
5046	0	0	Ki67+	 10824 35822
5047	0	0	Ki67+	 10828 36135
5048	0	0	Ki67+	 10829 35460
5049	0	0	Ki67+	 10829 35600
5050	0	0	Ki67+	 10829 35971
5051	0	0	Ki67+	 10830 35471
5052	0	0	Ki67+	 10831 36219
5053	0	0	Ki67+	 10832 35790
5054	0	0	Ki67+	 10835 36059
5055	0	0	Ki67+	 10842 36196
5056	0	0	Ki67+	 10845 35609
5057	0	0	Ki67+	 10846 35459
5058	0	0	Ki67+	 10848 36073
5059	0	0	Ki67+	 10849 35978
5060	0	0	Ki67+	 10859 36036
5061	0	0	Ki67+	 10863 36185
5062	0	0	Ki67+	 10865 35574
5063	0	0	Ki67+	 10871 36082
5064	0	0	Ki67+	 10875 35630
5065	0	0	Ki67+	 10877 36036
5066	0	0	Ki67+	 10880 35523
5067	0	0	Ki67+	 10882 35543
5068	0	0	Ki67+	 10882 36018
5069	0	0	Ki67+	 10886 35639
5070	0	0	Ki67+	 10888 35561
5071	0	0	Ki67+	 10897 35854
5072	0	0	Ki67+	 10900 35599
5073	0	0	Ki67+	 10900 35955
5074	0	0	Ki67+	 10902 35688
5075	0	0	Ki67+	 10906 36119
5076	0	0	Ki67+	 10908 36149
5077	0	0	Ki67+	 10914 35426
5078	0	0	Ki67+	 10914 36063
5079	0	0	Ki67+	 10920 36017
5080	0	0	Ki67+	 10922 35623
5081	0	0	Ki67+	 10925 36034
5082	0	0	Ki67+	 10926 35918
5083	0	0	Ki67+	 10928 35969
5084	0	0	Ki67+	 10928 36092
5085	0	0	Ki67+	 10931 35775
5086	0	0	Ki67+	 10939 36053
5087	0	0	Ki67+	 10942 35806
5088	0	0	Ki67+	 10945 35611
5089	0	0	Ki67+	 10946 35940
5090	0	0	Ki67+	 10947 36016
5091	0	0	Ki67+	 10953 35796
5092	0	0	Ki67+	 10955 35444
5093	0	0	Ki67+	 10164 36264
5094	0	0	Ki67+	 10164 36347
5095	0	0	Ki67+	 10165 36541
5096	0	0	Ki67+	 10165 37006
5097	0	0	Ki67+	 10171 36364
5098	0	0	Ki67+	 10171 36724
5099	0	0	Ki67+	 10172 36838
5100	0	0	Ki67+	 10175 36804
5101	0	0	Ki67+	 10177 36496
5102	0	0	Ki67+	 10178 36569
5103	0	0	Ki67+	 10179 36750
5104	0	0	Ki67+	 10182 36705
5105	0	0	Ki67+	 10184 36771
5106	0	0	Ki67+	 10185 36231
5107	0	0	Ki67+	 10185 36825
5108	0	0	Ki67+	 10186 36731
5109	0	0	Ki67+	 10186 36912
5110	0	0	Ki67+	 10187 36613
5111	0	0	Ki67+	 10190 36422
5112	0	0	Ki67+	 10190 36519
5113	0	0	Ki67+	 10190 36561
5114	0	0	Ki67+	 10192 36982
5115	0	0	Ki67+	 10199 36334
5116	0	0	Ki67+	 10201 36296
5117	0	0	Ki67+	 10209 36505
5118	0	0	Ki67+	 10211 36280
5119	0	0	Ki67+	 10214 36229
5120	0	0	Ki67+	 10217 36686
5121	0	0	Ki67+	 10218 36620
5122	0	0	Ki67+	 10219 36256
5123	0	0	Ki67+	 10221 36851
5124	0	0	Ki67+	 10222 36498
5125	0	0	Ki67+	 10223 36545
5126	0	0	Ki67+	 10225 36890
5127	0	0	Ki67+	 10226 36831
5128	0	0	Ki67+	 10229 36343
5129	0	0	Ki67+	 10229 36522
5130	0	0	Ki67+	 10229 36574
5131	0	0	Ki67+	 10230 36428
5132	0	0	Ki67+	 10234 36270
5133	0	0	Ki67+	 10235 37021
5134	0	0	Ki67+	 10241 36647
5135	0	0	Ki67+	 10242 36498
5136	0	0	Ki67+	 10242 36866
5137	0	0	Ki67+	 10245 36384
5138	0	0	Ki67+	 10251 36604
5139	0	0	Ki67+	 10252 36526
5140	0	0	Ki67+	 10253 36789
5141	0	0	Ki67+	 10260 36645
5142	0	0	Ki67+	 10265 36549
5143	0	0	Ki67+	 10265 36843
5144	0	0	Ki67+	 10267 36808
5145	0	0	Ki67+	 10270 36512
5146	0	0	Ki67+	 10272 36242
5147	0	0	Ki67+	 10273 36264
5148	0	0	Ki67+	 10276 36450
5149	0	0	Ki67+	 10276 36728
5150	0	0	Ki67+	 10280 36487
5151	0	0	Ki67+	 10285 36650
5152	0	0	Ki67+	 10295 36630
5153	0	0	Ki67+	 10297 36238
5154	0	0	Ki67+	 10297 36462
5155	0	0	Ki67+	 10298 36367
5156	0	0	Ki67+	 10300 36390
5157	0	0	Ki67+	 10301 36746
5158	0	0	Ki67+	 10304 36539
5159	0	0	Ki67+	 10310 36341
5160	0	0	Ki67+	 10311 36689
5161	0	0	Ki67+	 10317 36658
5162	0	0	Ki67+	 10319 36763
5163	0	0	Ki67+	 10321 36292
5164	0	0	Ki67+	 10324 36374
5165	0	0	Ki67+	 10337 36791
5166	0	0	Ki67+	 10339 36409
5167	0	0	Ki67+	 10339 36674
5168	0	0	Ki67+	 10341 36754
5169	0	0	Ki67+	 10342 36311
5170	0	0	Ki67+	 10344 36660
5171	0	0	Ki67+	 10344 36735
5172	0	0	Ki67+	 10350 36459
5173	0	0	Ki67+	 10352 36704
5174	0	0	Ki67+	 10354 36390
5175	0	0	Ki67+	 10360 36279
5176	0	0	Ki67+	 10362 36320
5177	0	0	Ki67+	 10362 36647
5178	0	0	Ki67+	 10365 36727
5179	0	0	Ki67+	 10370 36956
5180	0	0	Ki67+	 10377 36299
5181	0	0	Ki67+	 10377 36619
5182	0	0	Ki67+	 10378 36389
5183	0	0	Ki67+	 10379 36230
5184	0	0	Ki67+	 10383 36964
5185	0	0	Ki67+	 10387 36429
5186	0	0	Ki67+	 10388 36585
5187	0	0	Ki67+	 10393 36768
5188	0	0	Ki67+	 10395 36554
5189	0	0	Ki67+	 10402 36398
5190	0	0	Ki67+	 10403 36332
5191	0	0	Ki67+	 10406 36238
5192	0	0	Ki67+	 10410 36515
5193	0	0	Ki67+	 10411 36283
5194	0	0	Ki67+	 10415 36799
5195	0	0	Ki67+	 10421 36414
5196	0	0	Ki67+	 10427 36634
5197	0	0	Ki67+	 10438 36951
5198	0	0	Ki67+	 10441 36466
5199	0	0	Ki67+	 10441 36540
5200	0	0	Ki67+	 10450 36444
5201	0	0	Ki67+	 10455 36427
5202	0	0	Ki67+	 10456 36924
5203	0	0	Ki67+	 10458 36358
5204	0	0	Ki67+	 10458 36626
5205	0	0	Ki67+	 10467 36299
5206	0	0	Ki67+	 10473 36288
5207	0	0	Ki67+	 10474 36460
5208	0	0	Ki67+	 10475 36841
5209	0	0	Ki67+	 10478 36819
5210	0	0	Ki67+	 10480 36340
5211	0	0	Ki67+	 10485 36476
5212	0	0	Ki67+	 10493 36315
5213	0	0	Ki67+	 10498 36275
5214	0	0	Ki67+	 10498 36609
5215	0	0	Ki67+	 10498 36781
5216	0	0	Ki67+	 10499 36411
5217	0	0	Ki67+	 10503 36434
5218	0	0	Ki67+	 10503 36829
5219	0	0	Ki67+	 10506 36365
5220	0	0	Ki67+	 10512 36540
5221	0	0	Ki67+	 10512 36638
5222	0	0	Ki67+	 10514 36990
5223	0	0	Ki67+	 10515 36812
5224	0	0	Ki67+	 10519 36832
5225	0	0	Ki67+	 10523 36417
5226	0	0	Ki67+	 10529 36589
5227	0	0	Ki67+	 10533 36707
5228	0	0	Ki67+	 10535 36340
5229	0	0	Ki67+	 10537 36561
5230	0	0	Ki67+	 10543 36266
5231	0	0	Ki67+	 10543 36758
5232	0	0	Ki67+	 10543 36875
5233	0	0	Ki67+	 10546 36726
5234	0	0	Ki67+	 10549 36811
5235	0	0	Ki67+	 10551 36696
5236	0	0	Ki67+	 10553 36434
5237	0	0	Ki67+	 10557 36328
5238	0	0	Ki67+	 10562 36311
5239	0	0	Ki67+	 10562 36371
5240	0	0	Ki67+	 10562 36606
5241	0	0	Ki67+	 10564 36891
5242	0	0	Ki67+	 10567 36414
5243	0	0	Ki67+	 10573 36274
5244	0	0	Ki67+	 10573 36863
5245	0	0	Ki67+	 10573 36971
5246	0	0	Ki67+	 10577 36606
5247	0	0	Ki67+	 10578 36645
5248	0	0	Ki67+	 10578 36673
5249	0	0	Ki67+	 10579 36385
5250	0	0	Ki67+	 10581 36357
5251	0	0	Ki67+	 10581 36558
5252	0	0	Ki67+	 10585 36921
5253	0	0	Ki67+	 10586 36409
5254	0	0	Ki67+	 10587 36510
5255	0	0	Ki67+	 10590 36468
5256	0	0	Ki67+	 10591 36306
5257	0	0	Ki67+	 10591 36615
5258	0	0	Ki67+	 10595 36264
5259	0	0	Ki67+	 10598 36389
5260	0	0	Ki67+	 10602 36667
5261	0	0	Ki67+	 10602 36792
5262	0	0	Ki67+	 10604 36858
5263	0	0	Ki67+	 10605 36505
5264	0	0	Ki67+	 10606 36330
5265	0	0	Ki67+	 10606 36707
5266	0	0	Ki67+	 10610 36898
5267	0	0	Ki67+	 10612 36880
5268	0	0	Ki67+	 10614 36634
5269	0	0	Ki67+	 10616 36560
5270	0	0	Ki67+	 10622 36416
5271	0	0	Ki67+	 10637 36348
5272	0	0	Ki67+	 10638 36364
5273	0	0	Ki67+	 10640 36304
5274	0	0	Ki67+	 10643 36557
5275	0	0	Ki67+	 10646 36458
5276	0	0	Ki67+	 10650 36429
5277	0	0	Ki67+	 10650 36512
5278	0	0	Ki67+	 10657 36330
5279	0	0	Ki67+	 10657 36418
5280	0	0	Ki67+	 10670 36349
5281	0	0	Ki67+	 10679 36513
5282	0	0	Ki67+	 10682 36402
5283	0	0	Ki67+	 10687 36381
5284	0	0	Ki67+	 10687 36578
5285	0	0	Ki67+	 10693 36449
5286	0	0	Ki67+	 10697 36318
5287	0	0	Ki67+	 10697 36940
5288	0	0	Ki67+	 10697 36982
5289	0	0	Ki67+	 10698 36360
5290	0	0	Ki67+	 10708 36505
5291	0	0	Ki67+	 10718 36433
5292	0	0	Ki67+	 10722 36384
5293	0	0	Ki67+	 10722 36518
5294	0	0	Ki67+	 10725 36318
5295	0	0	Ki67+	 10729 36306
5296	0	0	Ki67+	 10735 36914
5297	0	0	Ki67+	 10741 36604
5298	0	0	Ki67+	 10749 36551
5299	0	0	Ki67+	 10749 37013
5300	0	0	Ki67+	 10756 36622
5301	0	0	Ki67+	 10756 36912
5302	0	0	Ki67+	 10760 36535
5303	0	0	Ki67+	 10760 36810
5304	0	0	Ki67+	 10762 36930
5305	0	0	Ki67+	 10763 36839
5306	0	0	Ki67+	 10766 36674
5307	0	0	Ki67+	 10768 36861
5308	0	0	Ki67+	 10776 36711
5309	0	0	Ki67+	 10778 36804
5310	0	0	Ki67+	 10779 36955
5311	0	0	Ki67+	 10785 36877
5312	0	0	Ki67+	 10786 36643
5313	0	0	Ki67+	 10786 36759
5314	0	0	Ki67+	 10787 36576
5315	0	0	Ki67+	 10787 36737
5316	0	0	Ki67+	 10790 36477
5317	0	0	Ki67+	 10790 36845
5318	0	0	Ki67+	 10793 36495
5319	0	0	Ki67+	 10800 36675
5320	0	0	Ki67+	 10801 36904
5321	0	0	Ki67+	 10802 36353
5322	0	0	Ki67+	 10802 36776
5323	0	0	Ki67+	 10808 36798
5324	0	0	Ki67+	 10809 36557
5325	0	0	Ki67+	 10809 36712
5326	0	0	Ki67+	 10814 36626
5327	0	0	Ki67+	 10814 36641
5328	0	0	Ki67+	 10818 36699
5329	0	0	Ki67+	 10820 36744
5330	0	0	Ki67+	 10821 36392
5331	0	0	Ki67+	 10824 36832
5332	0	0	Ki67+	 10834 36668
5333	0	0	Ki67+	 10844 36798
5334	0	0	Ki67+	 10846 36973
5335	0	0	Ki67+	 10852 36283
5336	0	0	Ki67+	 10866 36709
5337	0	0	Ki67+	 10878 36945
5338	0	0	Ki67+	 10880 36731
5339	0	0	Ki67+	 10897 36304
5340	0	0	Ki67+	 10901 36920
5341	0	0	Ki67+	 10934 36758
5342	0	0	Ki67+	 10946 36233
5343	0	0	Ki67+	 10181 37124
5344	0	0	Ki67+	 10205 37061
5345	0	0	Ki67+	 10207 37044
5346	0	0	Ki67+	 10212 37032
5347	0	0	Ki67+	 10297 37379
5348	0	0	Ki67+	 10316 37086
5349	0	0	Ki67+	 10385 37072
5350	0	0	Ki67+	 10476 37045
5351	0	0	Ki67+	 10516 37276
5352	0	0	Ki67+	 10542 37104
5353	0	0	Ki67+	 10544 37088
5354	0	0	Ki67+	 10586 37348
5355	0	0	Ki67+	 10619 37036
5356	0	0	Ki67+	 10631 37330
5357	0	0	Ki67+	 10669 37031
5358	0	0	Ki67+	 10961 30728
5359	0	0	Ki67+	 10974 31394
5360	0	0	Ki67+	 10977 30967
5361	0	0	Ki67+	 10988 31266
5362	0	0	Ki67+	 10993 31198
5363	0	0	Ki67+	 10995 31095
5364	0	0	Ki67+	 10997 31001
5365	0	0	Ki67+	 11003 31390
5366	0	0	Ki67+	 11074 30790
5367	0	0	Ki67+	 11087 31351
5368	0	0	Ki67+	 11092 30913
5369	0	0	Ki67+	 11125 30804
5370	0	0	Ki67+	 11135 30927
5371	0	0	Ki67+	 11136 30735
5372	0	0	Ki67+	 11140 30816
5373	0	0	Ki67+	 11144 30802
5374	0	0	Ki67+	 11159 30829
5375	0	0	Ki67+	 11162 30809
5376	0	0	Ki67+	 11171 30967
5377	0	0	Ki67+	 11172 31390
5378	0	0	Ki67+	 11187 30981
5379	0	0	Ki67+	 11189 30800
5380	0	0	Ki67+	 11201 30789
5381	0	0	Ki67+	 11205 30872
5382	0	0	Ki67+	 11209 30901
5383	0	0	Ki67+	 11217 30979
5384	0	0	Ki67+	 11229 30912
5385	0	0	Ki67+	 11234 31290
5386	0	0	Ki67+	 11254 30864
5387	0	0	Ki67+	 11258 30817
5388	0	0	Ki67+	 11259 30847
5389	0	0	Ki67+	 11263 30960
5390	0	0	Ki67+	 11268 30858
5391	0	0	Ki67+	 11285 30897
5392	0	0	Ki67+	 11316 31060
5393	0	0	Ki67+	 11325 30728
5394	0	0	Ki67+	 11330 30907
5395	0	0	Ki67+	 11351 31305
5396	0	0	Ki67+	 11381 31271
5397	0	0	Ki67+	 11387 30691
5398	0	0	Ki67+	 11390 31329
5399	0	0	Ki67+	 11392 31025
5400	0	0	Ki67+	 11396 30661
5401	0	0	Ki67+	 11397 31399
5402	0	0	Ki67+	 11419 30982
5403	0	0	Ki67+	 11419 31316
5404	0	0	Ki67+	 11420 31251
5405	0	0	Ki67+	 11423 31064
5406	0	0	Ki67+	 11426 30659
5407	0	0	Ki67+	 11432 30923
5408	0	0	Ki67+	 11433 31055
5409	0	0	Ki67+	 11436 30712
5410	0	0	Ki67+	 11452 31242
5411	0	0	Ki67+	 11452 31337
5412	0	0	Ki67+	 11473 30960
5413	0	0	Ki67+	 11476 30726
5414	0	0	Ki67+	 11478 31162
5415	0	0	Ki67+	 11485 31282
5416	0	0	Ki67+	 11489 31343
5417	0	0	Ki67+	 11500 31329
5418	0	0	Ki67+	 11504 31185
5419	0	0	Ki67+	 11505 30983
5420	0	0	Ki67+	 11513 30926
5421	0	0	Ki67+	 11524 30955
5422	0	0	Ki67+	 11527 30737
5423	0	0	Ki67+	 11530 30908
5424	0	0	Ki67+	 11544 31251
5425	0	0	Ki67+	 11545 31151
5426	0	0	Ki67+	 11556 30943
5427	0	0	Ki67+	 11560 30895
5428	0	0	Ki67+	 11561 30777
5429	0	0	Ki67+	 11565 31362
5430	0	0	Ki67+	 11582 31353
5431	0	0	Ki67+	 11591 30767
5432	0	0	Ki67+	 11591 30937
5433	0	0	Ki67+	 11591 31127
5434	0	0	Ki67+	 11595 31179
5435	0	0	Ki67+	 11598 31240
5436	0	0	Ki67+	 11606 30907
5437	0	0	Ki67+	 11611 31248
5438	0	0	Ki67+	 11620 30927
5439	0	0	Ki67+	 11624 31197
5440	0	0	Ki67+	 11628 30688
5441	0	0	Ki67+	 11673 30831
5442	0	0	Ki67+	 11717 31378
5443	0	0	Ki67+	 11718 31161
5444	0	0	Ki67+	 11729 31211
5445	0	0	Ki67+	 11730 30677
5446	0	0	Ki67+	 11746 30794
5447	0	0	Ki67+	 11754 30845
5448	0	0	Ki67+	 11758 30732
5449	0	0	Ki67+	 10964 31522
5450	0	0	Ki67+	 10964 31809
5451	0	0	Ki67+	 10977 31446
5452	0	0	Ki67+	 10996 31860
5453	0	0	Ki67+	 11001 31459
5454	0	0	Ki67+	 11002 31681
5455	0	0	Ki67+	 11013 32004
5456	0	0	Ki67+	 11024 31485
5457	0	0	Ki67+	 11026 31624
5458	0	0	Ki67+	 11028 31524
5459	0	0	Ki67+	 11031 31436
5460	0	0	Ki67+	 11037 31645
5461	0	0	Ki67+	 11045 32013
5462	0	0	Ki67+	 11048 31667
5463	0	0	Ki67+	 11049 31877
5464	0	0	Ki67+	 11055 31494
5465	0	0	Ki67+	 11059 31520
5466	0	0	Ki67+	 11065 31923
5467	0	0	Ki67+	 11070 31997
5468	0	0	Ki67+	 11071 31633
5469	0	0	Ki67+	 11074 31439
5470	0	0	Ki67+	 11074 32075
5471	0	0	Ki67+	 11080 31546
5472	0	0	Ki67+	 11081 31646
5473	0	0	Ki67+	 11088 31894
5474	0	0	Ki67+	 11089 31842
5475	0	0	Ki67+	 11090 31579
5476	0	0	Ki67+	 11091 32045
5477	0	0	Ki67+	 11094 32016
5478	0	0	Ki67+	 11102 31555
5479	0	0	Ki67+	 11105 31649
5480	0	0	Ki67+	 11107 31580
5481	0	0	Ki67+	 11109 31525
5482	0	0	Ki67+	 11109 32072
5483	0	0	Ki67+	 11114 31478
5484	0	0	Ki67+	 11120 32191
5485	0	0	Ki67+	 11122 31720
5486	0	0	Ki67+	 11129 31785
5487	0	0	Ki67+	 11139 31606
5488	0	0	Ki67+	 11141 31631
5489	0	0	Ki67+	 11153 32201
5490	0	0	Ki67+	 11175 32126
5491	0	0	Ki67+	 11181 31883
5492	0	0	Ki67+	 11183 32161
5493	0	0	Ki67+	 11187 31506
5494	0	0	Ki67+	 11193 31956
5495	0	0	Ki67+	 11239 31671
5496	0	0	Ki67+	 11240 31585
5497	0	0	Ki67+	 11245 31980
5498	0	0	Ki67+	 11254 32104
5499	0	0	Ki67+	 11266 31558
5500	0	0	Ki67+	 11269 31453
5501	0	0	Ki67+	 11276 31911
5502	0	0	Ki67+	 11283 31934
5503	0	0	Ki67+	 11286 31565
5504	0	0	Ki67+	 11291 31756
5505	0	0	Ki67+	 11302 31607
5506	0	0	Ki67+	 11324 31711
5507	0	0	Ki67+	 11328 31919
5508	0	0	Ki67+	 11330 31863
5509	0	0	Ki67+	 11336 31800
5510	0	0	Ki67+	 11346 31578
5511	0	0	Ki67+	 11349 31902
5512	0	0	Ki67+	 11353 31963
5513	0	0	Ki67+	 11388 31474
5514	0	0	Ki67+	 11389 31907
5515	0	0	Ki67+	 11389 31950
5516	0	0	Ki67+	 11413 31782
5517	0	0	Ki67+	 11414 31620
5518	0	0	Ki67+	 11431 31681
5519	0	0	Ki67+	 11431 31755
5520	0	0	Ki67+	 11434 31641
5521	0	0	Ki67+	 11438 31907
5522	0	0	Ki67+	 11494 31652
5523	0	0	Ki67+	 11522 31713
5524	0	0	Ki67+	 11532 32104
5525	0	0	Ki67+	 11536 31699
5526	0	0	Ki67+	 11552 32046
5527	0	0	Ki67+	 11555 31882
5528	0	0	Ki67+	 11559 32004
5529	0	0	Ki67+	 11593 31826
5530	0	0	Ki67+	 11647 32181
5531	0	0	Ki67+	 11655 31471
5532	0	0	Ki67+	 11661 32143
5533	0	0	Ki67+	 11663 32166
5534	0	0	Ki67+	 11672 31513
5535	0	0	Ki67+	 11681 31768
5536	0	0	Ki67+	 11681 32150
5537	0	0	Ki67+	 11686 32134
5538	0	0	Ki67+	 11702 31904
5539	0	0	Ki67+	 11703 31942
5540	0	0	Ki67+	 11737 31883
5541	0	0	Ki67+	 11751 31669
5542	0	0	Ki67+	 10972 32430
5543	0	0	Ki67+	 10972 32472
5544	0	0	Ki67+	 11006 32469
5545	0	0	Ki67+	 11015 32489
5546	0	0	Ki67+	 11021 32908
5547	0	0	Ki67+	 11026 32617
5548	0	0	Ki67+	 11081 32569
5549	0	0	Ki67+	 11108 32515
5550	0	0	Ki67+	 11140 32443
5551	0	0	Ki67+	 11147 32363
5552	0	0	Ki67+	 11154 32487
5553	0	0	Ki67+	 11162 32394
5554	0	0	Ki67+	 11176 32448
5555	0	0	Ki67+	 11177 32275
5556	0	0	Ki67+	 11186 32244
5557	0	0	Ki67+	 11186 32500
5558	0	0	Ki67+	 11200 32390
5559	0	0	Ki67+	 11232 32460
5560	0	0	Ki67+	 11233 32330
5561	0	0	Ki67+	 11235 32647
5562	0	0	Ki67+	 11237 32430
5563	0	0	Ki67+	 11252 32368
5564	0	0	Ki67+	 11252 32398
5565	0	0	Ki67+	 11267 32435
5566	0	0	Ki67+	 11277 32850
5567	0	0	Ki67+	 11281 32477
5568	0	0	Ki67+	 11289 32283
5569	0	0	Ki67+	 11304 32393
5570	0	0	Ki67+	 11312 32270
5571	0	0	Ki67+	 11350 32281
5572	0	0	Ki67+	 11352 32489
5573	0	0	Ki67+	 11357 32432
5574	0	0	Ki67+	 11372 32365
5575	0	0	Ki67+	 11376 32284
5576	0	0	Ki67+	 11404 32285
5577	0	0	Ki67+	 11480 32248
5578	0	0	Ki67+	 11529 32614
5579	0	0	Ki67+	 11549 32603
5580	0	0	Ki67+	 11553 33001
5581	0	0	Ki67+	 11557 32767
5582	0	0	Ki67+	 11584 32322
5583	0	0	Ki67+	 11614 32268
5584	0	0	Ki67+	 11636 32252
5585	0	0	Ki67+	 11663 32277
5586	0	0	Ki67+	 11667 32548
5587	0	0	Ki67+	 11687 32320
5588	0	0	Ki67+	 11701 32273
5589	0	0	Ki67+	 11715 32937
5590	0	0	Ki67+	 11716 32299
5591	0	0	Ki67+	 11724 32239
5592	0	0	Ki67+	 11734 32803
5593	0	0	Ki67+	 11744 32284
5594	0	0	Ki67+	 11747 32646
5595	0	0	Ki67+	 10964 33553
5596	0	0	Ki67+	 10968 33527
5597	0	0	Ki67+	 10977 33640
5598	0	0	Ki67+	 10985 33448
5599	0	0	Ki67+	 10987 33530
5600	0	0	Ki67+	 10989 33561
5601	0	0	Ki67+	 10994 33505
5602	0	0	Ki67+	 11010 33505
5603	0	0	Ki67+	 11055 33680
5604	0	0	Ki67+	 11067 33811
5605	0	0	Ki67+	 11074 33754
5606	0	0	Ki67+	 11075 33797
5607	0	0	Ki67+	 11077 33083
5608	0	0	Ki67+	 11090 33501
5609	0	0	Ki67+	 11102 33790
5610	0	0	Ki67+	 11106 33753
5611	0	0	Ki67+	 11107 33767
5612	0	0	Ki67+	 11112 33739
5613	0	0	Ki67+	 11132 33674
5614	0	0	Ki67+	 11136 33558
5615	0	0	Ki67+	 11139 33762
5616	0	0	Ki67+	 11141 33745
5617	0	0	Ki67+	 11153 33685
5618	0	0	Ki67+	 11158 33653
5619	0	0	Ki67+	 11164 33643
5620	0	0	Ki67+	 11169 33679
5621	0	0	Ki67+	 11173 33662
5622	0	0	Ki67+	 11176 33603
5623	0	0	Ki67+	 11177 33620
5624	0	0	Ki67+	 11192 33265
5625	0	0	Ki67+	 11207 33744
5626	0	0	Ki67+	 11213 33602
5627	0	0	Ki67+	 11217 33404
5628	0	0	Ki67+	 11219 33617
5629	0	0	Ki67+	 11228 33540
5630	0	0	Ki67+	 11264 33447
5631	0	0	Ki67+	 11276 33430
5632	0	0	Ki67+	 11300 33652
5633	0	0	Ki67+	 11303 33396
5634	0	0	Ki67+	 11311 33178
5635	0	0	Ki67+	 11311 33609
5636	0	0	Ki67+	 11318 33588
5637	0	0	Ki67+	 11321 33697
5638	0	0	Ki67+	 11322 33638
5639	0	0	Ki67+	 11330 33612
5640	0	0	Ki67+	 11342 33491
5641	0	0	Ki67+	 11345 33561
5642	0	0	Ki67+	 11345 33623
5643	0	0	Ki67+	 11350 33713
5644	0	0	Ki67+	 11363 33634
5645	0	0	Ki67+	 11369 33409
5646	0	0	Ki67+	 11369 33569
5647	0	0	Ki67+	 11377 33440
5648	0	0	Ki67+	 11383 33546
5649	0	0	Ki67+	 11386 33529
5650	0	0	Ki67+	 11395 33421
5651	0	0	Ki67+	 11395 33545
5652	0	0	Ki67+	 11401 33562
5653	0	0	Ki67+	 11405 33518
5654	0	0	Ki67+	 11428 33814
5655	0	0	Ki67+	 11432 33617
5656	0	0	Ki67+	 11433 33772
5657	0	0	Ki67+	 11434 33488
5658	0	0	Ki67+	 11440 33697
5659	0	0	Ki67+	 11441 33600
5660	0	0	Ki67+	 11442 33719
5661	0	0	Ki67+	 11453 33688
5662	0	0	Ki67+	 11453 33705
5663	0	0	Ki67+	 11454 33764
5664	0	0	Ki67+	 11458 33812
5665	0	0	Ki67+	 11470 33667
5666	0	0	Ki67+	 11473 33647
5667	0	0	Ki67+	 11479 33741
5668	0	0	Ki67+	 11481 33720
5669	0	0	Ki67+	 11485 33634
5670	0	0	Ki67+	 11496 33666
5671	0	0	Ki67+	 11520 33389
5672	0	0	Ki67+	 11521 33577
5673	0	0	Ki67+	 11524 33554
5674	0	0	Ki67+	 11537 33697
5675	0	0	Ki67+	 11539 33365
5676	0	0	Ki67+	 11547 33579
5677	0	0	Ki67+	 11558 33721
5678	0	0	Ki67+	 11566 33449
5679	0	0	Ki67+	 11566 33659
5680	0	0	Ki67+	 11566 33687
5681	0	0	Ki67+	 11568 33480
5682	0	0	Ki67+	 11568 33642
5683	0	0	Ki67+	 11572 33602
5684	0	0	Ki67+	 11573 33125
5685	0	0	Ki67+	 11574 33711
5686	0	0	Ki67+	 11581 33561
5687	0	0	Ki67+	 11585 33648
5688	0	0	Ki67+	 11586 33660
5689	0	0	Ki67+	 11590 33596
5690	0	0	Ki67+	 11592 33104
5691	0	0	Ki67+	 11594 33461
5692	0	0	Ki67+	 11597 33438
5693	0	0	Ki67+	 11604 33582
5694	0	0	Ki67+	 11658 33422
5695	0	0	Ki67+	 11711 33732
5696	0	0	Ki67+	 11712 33495
5697	0	0	Ki67+	 11715 33405
5698	0	0	Ki67+	 11715 33777
5699	0	0	Ki67+	 11715 33809
5700	0	0	Ki67+	 11719 33467
5701	0	0	Ki67+	 11729 33458
5702	0	0	Ki67+	 11730 33673
5703	0	0	Ki67+	 11736 33372
5704	0	0	Ki67+	 11738 33657
5705	0	0	Ki67+	 11743 33672
5706	0	0	Ki67+	 11752 33412
5707	0	0	Ki67+	 11757 33333
5708	0	0	Ki67+	 11757 33705
5709	0	0	Ki67+	 10961 34427
5710	0	0	Ki67+	 10964 34457
5711	0	0	Ki67+	 10965 34406
5712	0	0	Ki67+	 10975 33869
5713	0	0	Ki67+	 10977 33857
5714	0	0	Ki67+	 10980 34598
5715	0	0	Ki67+	 11000 34589
5716	0	0	Ki67+	 11011 33843
5717	0	0	Ki67+	 11027 33852
5718	0	0	Ki67+	 11036 34356
5719	0	0	Ki67+	 11038 34307
5720	0	0	Ki67+	 11039 34400
5721	0	0	Ki67+	 11042 33867
5722	0	0	Ki67+	 11061 34594
5723	0	0	Ki67+	 11069 34282
5724	0	0	Ki67+	 11092 34375
5725	0	0	Ki67+	 11100 34297
5726	0	0	Ki67+	 11113 34153
5727	0	0	Ki67+	 11117 34325
5728	0	0	Ki67+	 11139 34194
5729	0	0	Ki67+	 11142 34130
5730	0	0	Ki67+	 11191 34577
5731	0	0	Ki67+	 11203 34023
5732	0	0	Ki67+	 11205 34122
5733	0	0	Ki67+	 11206 34367
5734	0	0	Ki67+	 11208 34247
5735	0	0	Ki67+	 11210 34035
5736	0	0	Ki67+	 11222 34617
5737	0	0	Ki67+	 11226 34310
5738	0	0	Ki67+	 11227 34232
5739	0	0	Ki67+	 11237 33969
5740	0	0	Ki67+	 11240 34559
5741	0	0	Ki67+	 11241 33929
5742	0	0	Ki67+	 11245 33890
5743	0	0	Ki67+	 11249 33864
5744	0	0	Ki67+	 11251 34218
5745	0	0	Ki67+	 11254 33915
5746	0	0	Ki67+	 11254 33944
5747	0	0	Ki67+	 11273 34201
5748	0	0	Ki67+	 11283 33915
5749	0	0	Ki67+	 11283 34498
5750	0	0	Ki67+	 11289 34524
5751	0	0	Ki67+	 11291 34215
5752	0	0	Ki67+	 11297 34488
5753	0	0	Ki67+	 11298 33869
5754	0	0	Ki67+	 11319 34470
5755	0	0	Ki67+	 11335 34267
5756	0	0	Ki67+	 11339 34244
5757	0	0	Ki67+	 11344 34022
5758	0	0	Ki67+	 11346 34110
5759	0	0	Ki67+	 11357 33836
5760	0	0	Ki67+	 11360 34185
5761	0	0	Ki67+	 11368 33917
5762	0	0	Ki67+	 11369 34158
5763	0	0	Ki67+	 11372 34092
5764	0	0	Ki67+	 11381 34015
5765	0	0	Ki67+	 11381 34243
5766	0	0	Ki67+	 11386 34185
5767	0	0	Ki67+	 11388 33832
5768	0	0	Ki67+	 11395 34290
5769	0	0	Ki67+	 11398 34097
5770	0	0	Ki67+	 11398 34178
5771	0	0	Ki67+	 11400 33877
5772	0	0	Ki67+	 11401 34210
5773	0	0	Ki67+	 11401 34503
5774	0	0	Ki67+	 11402 34083
5775	0	0	Ki67+	 11404 34061
5776	0	0	Ki67+	 11407 34477
5777	0	0	Ki67+	 11414 34152
5778	0	0	Ki67+	 11414 34200
5779	0	0	Ki67+	 11418 34210
5780	0	0	Ki67+	 11419 33860
5781	0	0	Ki67+	 11420 34274
5782	0	0	Ki67+	 11424 34053
5783	0	0	Ki67+	 11429 34064
5784	0	0	Ki67+	 11435 34492
5785	0	0	Ki67+	 11437 34233
5786	0	0	Ki67+	 11440 33837
5787	0	0	Ki67+	 11440 34141
5788	0	0	Ki67+	 11449 34609
5789	0	0	Ki67+	 11455 34218
5790	0	0	Ki67+	 11461 34596
5791	0	0	Ki67+	 11463 34474
5792	0	0	Ki67+	 11464 34439
5793	0	0	Ki67+	 11468 34151
5794	0	0	Ki67+	 11473 34230
5795	0	0	Ki67+	 11477 34008
5796	0	0	Ki67+	 11484 34564
5797	0	0	Ki67+	 11487 34049
5798	0	0	Ki67+	 11500 34484
5799	0	0	Ki67+	 11502 34582
5800	0	0	Ki67+	 11503 34111
5801	0	0	Ki67+	 11508 33872
5802	0	0	Ki67+	 11514 34564
5803	0	0	Ki67+	 11515 33857
5804	0	0	Ki67+	 11522 34513
5805	0	0	Ki67+	 11529 33858
5806	0	0	Ki67+	 11531 34486
5807	0	0	Ki67+	 11549 34348
5808	0	0	Ki67+	 11561 34495
5809	0	0	Ki67+	 11562 34455
5810	0	0	Ki67+	 11562 34507
5811	0	0	Ki67+	 11567 34622
5812	0	0	Ki67+	 11577 34478
5813	0	0	Ki67+	 11607 34277
5814	0	0	Ki67+	 11610 34494
5815	0	0	Ki67+	 11636 34506
5816	0	0	Ki67+	 11649 34461
5817	0	0	Ki67+	 11661 34574
5818	0	0	Ki67+	 11667 34141
5819	0	0	Ki67+	 11676 34604
5820	0	0	Ki67+	 11689 33847
5821	0	0	Ki67+	 11719 34012
5822	0	0	Ki67+	 11726 34210
5823	0	0	Ki67+	 11731 33922
5824	0	0	Ki67+	 11734 34198
5825	0	0	Ki67+	 11738 34448
5826	0	0	Ki67+	 11743 33831
5827	0	0	Ki67+	 11749 33987
5828	0	0	Ki67+	 11750 34053
5829	0	0	Ki67+	 10962 35363
5830	0	0	Ki67+	 10966 34803
5831	0	0	Ki67+	 10977 35383
5832	0	0	Ki67+	 10983 34986
5833	0	0	Ki67+	 10984 34774
5834	0	0	Ki67+	 10986 34791
5835	0	0	Ki67+	 10993 34734
5836	0	0	Ki67+	 10994 35420
5837	0	0	Ki67+	 10996 35312
5838	0	0	Ki67+	 11010 35263
5839	0	0	Ki67+	 11018 35319
5840	0	0	Ki67+	 11027 35243
5841	0	0	Ki67+	 11028 35341
5842	0	0	Ki67+	 11035 34780
5843	0	0	Ki67+	 11054 35377
5844	0	0	Ki67+	 11059 34759
5845	0	0	Ki67+	 11062 35388
5846	0	0	Ki67+	 11062 35418
5847	0	0	Ki67+	 11066 35368
5848	0	0	Ki67+	 11070 34789
5849	0	0	Ki67+	 11073 34821
5850	0	0	Ki67+	 11078 34743
5851	0	0	Ki67+	 11081 34709
5852	0	0	Ki67+	 11086 35400
5853	0	0	Ki67+	 11087 34695
5854	0	0	Ki67+	 11092 34733
5855	0	0	Ki67+	 11100 34814
5856	0	0	Ki67+	 11106 34829
5857	0	0	Ki67+	 11115 34747
5858	0	0	Ki67+	 11116 35296
5859	0	0	Ki67+	 11131 35340
5860	0	0	Ki67+	 11135 34762
5861	0	0	Ki67+	 11143 34720
5862	0	0	Ki67+	 11144 34789
5863	0	0	Ki67+	 11159 34822
5864	0	0	Ki67+	 11190 34774
5865	0	0	Ki67+	 11194 34742
5866	0	0	Ki67+	 11212 34681
5867	0	0	Ki67+	 11247 34709
5868	0	0	Ki67+	 11307 35418
5869	0	0	Ki67+	 11320 35361
5870	0	0	Ki67+	 11339 35345
5871	0	0	Ki67+	 11342 35321
5872	0	0	Ki67+	 11357 35371
5873	0	0	Ki67+	 11377 35319
5874	0	0	Ki67+	 11385 35396
5875	0	0	Ki67+	 11397 35350
5876	0	0	Ki67+	 11404 35215
5877	0	0	Ki67+	 11405 35380
5878	0	0	Ki67+	 11409 35272
5879	0	0	Ki67+	 11426 35143
5880	0	0	Ki67+	 11457 35078
5881	0	0	Ki67+	 11458 35038
5882	0	0	Ki67+	 11461 34951
5883	0	0	Ki67+	 11468 34910
5884	0	0	Ki67+	 11469 35295
5885	0	0	Ki67+	 11475 34862
5886	0	0	Ki67+	 11488 34881
5887	0	0	Ki67+	 11491 34755
5888	0	0	Ki67+	 11493 35135
5889	0	0	Ki67+	 11495 34689
5890	0	0	Ki67+	 11512 35193
5891	0	0	Ki67+	 11516 34903
5892	0	0	Ki67+	 11556 35032
5893	0	0	Ki67+	 11575 35392
5894	0	0	Ki67+	 11579 35078
5895	0	0	Ki67+	 11585 34940
5896	0	0	Ki67+	 11586 35409
5897	0	0	Ki67+	 11589 34835
5898	0	0	Ki67+	 11589 35332
5899	0	0	Ki67+	 11593 34889
5900	0	0	Ki67+	 11598 34806
5901	0	0	Ki67+	 11604 34938
5902	0	0	Ki67+	 11605 34919
5903	0	0	Ki67+	 11610 34870
5904	0	0	Ki67+	 11616 34812
5905	0	0	Ki67+	 11617 35297
5906	0	0	Ki67+	 11626 34898
5907	0	0	Ki67+	 11629 34928
5908	0	0	Ki67+	 11633 35382
5909	0	0	Ki67+	 11646 35240
5910	0	0	Ki67+	 11661 34889
5911	0	0	Ki67+	 11663 34925
5912	0	0	Ki67+	 11672 34908
5913	0	0	Ki67+	 11682 35210
5914	0	0	Ki67+	 11683 34877
5915	0	0	Ki67+	 11691 35261
5916	0	0	Ki67+	 11693 35368
5917	0	0	Ki67+	 11694 35414
5918	0	0	Ki67+	 11707 35334
5919	0	0	Ki67+	 11714 35385
5920	0	0	Ki67+	 11715 35215
5921	0	0	Ki67+	 11722 34726
5922	0	0	Ki67+	 11724 35383
5923	0	0	Ki67+	 11725 35263
5924	0	0	Ki67+	 11729 34984
5925	0	0	Ki67+	 11734 35362
5926	0	0	Ki67+	 11739 34708
5927	0	0	Ki67+	 11739 34736
5928	0	0	Ki67+	 11739 34959
5929	0	0	Ki67+	 11747 35256
5930	0	0	Ki67+	 11749 35334
5931	0	0	Ki67+	 11754 34910
5932	0	0	Ki67+	 11756 34788
5933	0	0	Ki67+	 11758 34683
5934	0	0	Ki67+	 10966 35926
5935	0	0	Ki67+	 10967 35514
5936	0	0	Ki67+	 10968 35467
5937	0	0	Ki67+	 10969 35791
5938	0	0	Ki67+	 10970 35874
5939	0	0	Ki67+	 10971 35958
5940	0	0	Ki67+	 10977 35860
5941	0	0	Ki67+	 10981 35496
5942	0	0	Ki67+	 10982 35600
5943	0	0	Ki67+	 10984 35466
5944	0	0	Ki67+	 10998 35845
5945	0	0	Ki67+	 11010 35711
5946	0	0	Ki67+	 11010 35751
5947	0	0	Ki67+	 11014 35875
5948	0	0	Ki67+	 11017 35457
5949	0	0	Ki67+	 11017 35784
5950	0	0	Ki67+	 11022 35821
5951	0	0	Ki67+	 11027 35604
5952	0	0	Ki67+	 11040 35856
5953	0	0	Ki67+	 11046 35640
5954	0	0	Ki67+	 11051 36216
5955	0	0	Ki67+	 11052 35903
5956	0	0	Ki67+	 11054 35660
5957	0	0	Ki67+	 11060 35874
5958	0	0	Ki67+	 11060 36172
5959	0	0	Ki67+	 11065 36155
5960	0	0	Ki67+	 11068 35487
5961	0	0	Ki67+	 11068 35714
5962	0	0	Ki67+	 11069 36047
5963	0	0	Ki67+	 11073 35691
5964	0	0	Ki67+	 11074 35898
5965	0	0	Ki67+	 11074 36208
5966	0	0	Ki67+	 11087 35723
5967	0	0	Ki67+	 11089 35837
5968	0	0	Ki67+	 11090 35461
5969	0	0	Ki67+	 11102 35696
5970	0	0	Ki67+	 11108 36158
5971	0	0	Ki67+	 11112 35885
5972	0	0	Ki67+	 11118 35500
5973	0	0	Ki67+	 11118 36085
5974	0	0	Ki67+	 11120 35791
5975	0	0	Ki67+	 11120 36051
5976	0	0	Ki67+	 11121 35753
5977	0	0	Ki67+	 11121 36203
5978	0	0	Ki67+	 11127 35651
5979	0	0	Ki67+	 11128 35641
5980	0	0	Ki67+	 11129 35722
5981	0	0	Ki67+	 11132 35698
5982	0	0	Ki67+	 11133 35811
5983	0	0	Ki67+	 11136 35786
5984	0	0	Ki67+	 11139 35830
5985	0	0	Ki67+	 11142 35535
5986	0	0	Ki67+	 11143 36048
5987	0	0	Ki67+	 11145 36116
5988	0	0	Ki67+	 11147 35481
5989	0	0	Ki67+	 11155 36135
5990	0	0	Ki67+	 11157 36012
5991	0	0	Ki67+	 11162 35797
5992	0	0	Ki67+	 11167 36026
5993	0	0	Ki67+	 11171 36071
5994	0	0	Ki67+	 11173 36139
5995	0	0	Ki67+	 11174 35654
5996	0	0	Ki67+	 11177 36051
5997	0	0	Ki67+	 11198 35679
5998	0	0	Ki67+	 11201 35476
5999	0	0	Ki67+	 11203 35960
6000	0	0	Ki67+	 11204 35903
6001	0	0	Ki67+	 11207 36018
6002	0	0	Ki67+	 11208 36187
6003	0	0	Ki67+	 11209 35511
6004	0	0	Ki67+	 11211 35972
6005	0	0	Ki67+	 11213 35485
6006	0	0	Ki67+	 11218 35617
6007	0	0	Ki67+	 11218 36143
6008	0	0	Ki67+	 11223 36107
6009	0	0	Ki67+	 11227 36157
6010	0	0	Ki67+	 11228 36034
6011	0	0	Ki67+	 11238 35497
6012	0	0	Ki67+	 11241 35951
6013	0	0	Ki67+	 11247 36094
6014	0	0	Ki67+	 11250 36025
6015	0	0	Ki67+	 11250 36115
6016	0	0	Ki67+	 11250 36207
6017	0	0	Ki67+	 11251 36162
6018	0	0	Ki67+	 11256 35900
6019	0	0	Ki67+	 11258 35468
6020	0	0	Ki67+	 11258 35538
6021	0	0	Ki67+	 11261 36056
6022	0	0	Ki67+	 11261 36189
6023	0	0	Ki67+	 11263 35973
6024	0	0	Ki67+	 11264 35659
6025	0	0	Ki67+	 11267 35488
6026	0	0	Ki67+	 11271 35514
6027	0	0	Ki67+	 11272 36083
6028	0	0	Ki67+	 11281 35924
6029	0	0	Ki67+	 11281 36144
6030	0	0	Ki67+	 11282 35455
6031	0	0	Ki67+	 11282 35867
6032	0	0	Ki67+	 11282 36008
6033	0	0	Ki67+	 11285 35728
6034	0	0	Ki67+	 11286 36208
6035	0	0	Ki67+	 11291 35899
6036	0	0	Ki67+	 11292 35881
6037	0	0	Ki67+	 11297 35641
6038	0	0	Ki67+	 11298 35477
6039	0	0	Ki67+	 11300 36197
6040	0	0	Ki67+	 11303 35612
6041	0	0	Ki67+	 11304 35538
6042	0	0	Ki67+	 11304 36123
6043	0	0	Ki67+	 11306 35443
6044	0	0	Ki67+	 11309 35464
6045	0	0	Ki67+	 11311 36168
6046	0	0	Ki67+	 11313 35696
6047	0	0	Ki67+	 11313 35847
6048	0	0	Ki67+	 11316 35436
6049	0	0	Ki67+	 11318 35880
6050	0	0	Ki67+	 11318 36108
6051	0	0	Ki67+	 11319 35835
6052	0	0	Ki67+	 11323 36070
6053	0	0	Ki67+	 11341 36030
6054	0	0	Ki67+	 11349 36154
6055	0	0	Ki67+	 11350 35618
6056	0	0	Ki67+	 11359 36022
6057	0	0	Ki67+	 11364 35739
6058	0	0	Ki67+	 11367 35854
6059	0	0	Ki67+	 11371 36002
6060	0	0	Ki67+	 11382 35978
6061	0	0	Ki67+	 11387 35561
6062	0	0	Ki67+	 11391 36218
6063	0	0	Ki67+	 11392 35952
6064	0	0	Ki67+	 11393 36195
6065	0	0	Ki67+	 11395 35586
6066	0	0	Ki67+	 11396 35497
6067	0	0	Ki67+	 11398 35929
6068	0	0	Ki67+	 11406 35790
6069	0	0	Ki67+	 11413 35923
6070	0	0	Ki67+	 11413 36140
6071	0	0	Ki67+	 11414 35770
6072	0	0	Ki67+	 11416 35696
6073	0	0	Ki67+	 11422 35641
6074	0	0	Ki67+	 11422 36061
6075	0	0	Ki67+	 11423 36025
6076	0	0	Ki67+	 11428 36149
6077	0	0	Ki67+	 11429 36175
6078	0	0	Ki67+	 11435 35844
6079	0	0	Ki67+	 11439 35746
6080	0	0	Ki67+	 11439 36203
6081	0	0	Ki67+	 11447 35791
6082	0	0	Ki67+	 11448 35646
6083	0	0	Ki67+	 11449 36047
6084	0	0	Ki67+	 11450 35770
6085	0	0	Ki67+	 11457 35737
6086	0	0	Ki67+	 11461 35590
6087	0	0	Ki67+	 11466 36174
6088	0	0	Ki67+	 11469 35742
6089	0	0	Ki67+	 11471 36104
6090	0	0	Ki67+	 11475 35861
6091	0	0	Ki67+	 11476 35803
6092	0	0	Ki67+	 11486 35758
6093	0	0	Ki67+	 11499 35839
6094	0	0	Ki67+	 11501 35873
6095	0	0	Ki67+	 11503 35900
6096	0	0	Ki67+	 11505 35808
6097	0	0	Ki67+	 11510 35781
6098	0	0	Ki67+	 11525 35726
6099	0	0	Ki67+	 11526 35480
6100	0	0	Ki67+	 11528 35811
6101	0	0	Ki67+	 11545 35510
6102	0	0	Ki67+	 11546 35472
6103	0	0	Ki67+	 11556 35782
6104	0	0	Ki67+	 11561 35438
6105	0	0	Ki67+	 11580 35799
6106	0	0	Ki67+	 11586 35588
6107	0	0	Ki67+	 11586 35613
6108	0	0	Ki67+	 11593 35558
6109	0	0	Ki67+	 11606 35906
6110	0	0	Ki67+	 11616 36106
6111	0	0	Ki67+	 11618 35452
6112	0	0	Ki67+	 11619 35787
6113	0	0	Ki67+	 11644 35484
6114	0	0	Ki67+	 11652 35520
6115	0	0	Ki67+	 11667 35553
6116	0	0	Ki67+	 11669 35442
6117	0	0	Ki67+	 11674 35529
6118	0	0	Ki67+	 11680 36151
6119	0	0	Ki67+	 11752 35451
6120	0	0	Ki67+	 11000 36386
6121	0	0	Ki67+	 11005 36443
6122	0	0	Ki67+	 11015 36667
6123	0	0	Ki67+	 11021 36355
6124	0	0	Ki67+	 11025 36411
6125	0	0	Ki67+	 11030 36581
6126	0	0	Ki67+	 11035 36556
6127	0	0	Ki67+	 11038 36432
6128	0	0	Ki67+	 11039 36656
6129	0	0	Ki67+	 11044 36406
6130	0	0	Ki67+	 11056 36472
6131	0	0	Ki67+	 11063 36414
6132	0	0	Ki67+	 11065 36547
6133	0	0	Ki67+	 11070 36334
6134	0	0	Ki67+	 11079 36463
6135	0	0	Ki67+	 11080 36401
6136	0	0	Ki67+	 11086 36388
6137	0	0	Ki67+	 11087 36547
6138	0	0	Ki67+	 11089 36305
6139	0	0	Ki67+	 11090 36519
6140	0	0	Ki67+	 11096 36360
6141	0	0	Ki67+	 11096 36471
6142	0	0	Ki67+	 11098 36605
6143	0	0	Ki67+	 11100 36385
6144	0	0	Ki67+	 11102 36484
6145	0	0	Ki67+	 11112 36309
6146	0	0	Ki67+	 11130 36592
6147	0	0	Ki67+	 11137 36325
6148	0	0	Ki67+	 11146 36232
6149	0	0	Ki67+	 11160 36408
6150	0	0	Ki67+	 11177 36473
6151	0	0	Ki67+	 11178 36318
6152	0	0	Ki67+	 11190 36524
6153	0	0	Ki67+	 11192 36296
6154	0	0	Ki67+	 11196 36444
6155	0	0	Ki67+	 11197 36308
6156	0	0	Ki67+	 11211 36308
6157	0	0	Ki67+	 11219 36276
6158	0	0	Ki67+	 11246 36282
6159	0	0	Ki67+	 11247 36245
6160	0	0	Ki67+	 11249 36374
6161	0	0	Ki67+	 11269 36325
6162	0	0	Ki67+	 11275 36248
6163	0	0	Ki67+	 11279 36466
6164	0	0	Ki67+	 11290 36859
6165	0	0	Ki67+	 11311 36428
6166	0	0	Ki67+	 11318 36400
6167	0	0	Ki67+	 11327 36417
6168	0	0	Ki67+	 11330 36342
6169	0	0	Ki67+	 11332 36391
6170	0	0	Ki67+	 11340 36245
6171	0	0	Ki67+	 11343 36322
6172	0	0	Ki67+	 11345 36387
6173	0	0	Ki67+	 11347 36291
6174	0	0	Ki67+	 11357 36359
6175	0	0	Ki67+	 11361 36250
6176	0	0	Ki67+	 11370 36396
6177	0	0	Ki67+	 11375 36356
6178	0	0	Ki67+	 11392 36328
6179	0	0	Ki67+	 11415 36288
6180	0	0	Ki67+	 11422 36316
6181	0	0	Ki67+	 11423 36264
6182	0	0	Ki67+	 11439 36266
6183	0	0	Ki67+	 11465 36252
6184	0	0	Ki67+	 11617 36797
6185	0	0	Ki67+	 11652 36751
6186	0	0	Ki67+	 11466 38258
6187	0	0	Ki67+	 11567 38345
6188	0	0	Ki67+	 11577 38508
6189	0	0	Ki67+	 11714 38505
6190	0	0	Ki67+	 11003 40151
6191	0	0	Ki67+	 11218 39540
6192	0	0	Ki67+	 11276 39644
6193	0	0	Ki67+	 11619 40142
6194	0	0	Ki67+	 11641 39961
6195	0	0	Ki67+	 11668 39891
6196	0	0	Ki67+	 11681 40140
6197	0	0	Ki67+	 11711 40012
6198	0	0	Ki67+	 11719 39915
6199	0	0	Ki67+	 11720 40066
6200	0	0	Ki67+	 11729 39961
6201	0	0	Ki67+	 11741 40119
6202	0	0	Ki67+	 11757 39896
6203	0	0	Ki67+	 11266 40490
6204	0	0	Ki67+	 11653 40524
6205	0	0	Ki67+	 11671 40604
6206	0	0	Ki67+	 11681 40458
6207	0	0	Ki67+	 11699 40563
6208	0	0	Ki67+	 11719 40545
6209	0	0	Ki67+	 11769 31157
6210	0	0	Ki67+	 11785 31284
6211	0	0	Ki67+	 11805 31041
6212	0	0	Ki67+	 11815 30650
6213	0	0	Ki67+	 11815 31187
6214	0	0	Ki67+	 11820 30769
6215	0	0	Ki67+	 11821 31265
6216	0	0	Ki67+	 11830 31280
6217	0	0	Ki67+	 11839 31160
6218	0	0	Ki67+	 11846 30981
6219	0	0	Ki67+	 11851 30917
6220	0	0	Ki67+	 11860 30929
6221	0	0	Ki67+	 11862 30800
6222	0	0	Ki67+	 11870 30863
6223	0	0	Ki67+	 11873 30906
6224	0	0	Ki67+	 11882 30775
6225	0	0	Ki67+	 11897 30985
6226	0	0	Ki67+	 11901 30856
6227	0	0	Ki67+	 11908 30805
6228	0	0	Ki67+	 11909 30837
6229	0	0	Ki67+	 11921 30775
6230	0	0	Ki67+	 11925 30733
6231	0	0	Ki67+	 11928 31004
6232	0	0	Ki67+	 11930 31019
6233	0	0	Ki67+	 11934 30962
6234	0	0	Ki67+	 11935 30801
6235	0	0	Ki67+	 11935 31164
6236	0	0	Ki67+	 11939 30821
6237	0	0	Ki67+	 11948 31030
6238	0	0	Ki67+	 11955 30995
6239	0	0	Ki67+	 11966 31350
6240	0	0	Ki67+	 11970 31030
6241	0	0	Ki67+	 11975 31168
6242	0	0	Ki67+	 11977 31154
6243	0	0	Ki67+	 11979 30962
6244	0	0	Ki67+	 11986 31039
6245	0	0	Ki67+	 12003 30685
6246	0	0	Ki67+	 12004 30875
6247	0	0	Ki67+	 12011 31028
6248	0	0	Ki67+	 12022 30837
6249	0	0	Ki67+	 12023 30882
6250	0	0	Ki67+	 12031 31009
6251	0	0	Ki67+	 12040 30857
6252	0	0	Ki67+	 12042 31195
6253	0	0	Ki67+	 12043 30798
6254	0	0	Ki67+	 12045 30882
6255	0	0	Ki67+	 12066 31021
6256	0	0	Ki67+	 12067 31224
6257	0	0	Ki67+	 12069 31382
6258	0	0	Ki67+	 12070 30765
6259	0	0	Ki67+	 12076 30730
6260	0	0	Ki67+	 12082 30943
6261	0	0	Ki67+	 12086 31180
6262	0	0	Ki67+	 12088 31032
6263	0	0	Ki67+	 12098 30706
6264	0	0	Ki67+	 12100 30918
6265	0	0	Ki67+	 12105 31002
6266	0	0	Ki67+	 12109 30969
6267	0	0	Ki67+	 12120 31256
6268	0	0	Ki67+	 12136 31242
6269	0	0	Ki67+	 12138 30705
6270	0	0	Ki67+	 12165 30990
6271	0	0	Ki67+	 12180 31093
6272	0	0	Ki67+	 12205 31009
6273	0	0	Ki67+	 12205 31067
6274	0	0	Ki67+	 12220 31060
6275	0	0	Ki67+	 12252 31292
6276	0	0	Ki67+	 12264 31070
6277	0	0	Ki67+	 12278 31323
6278	0	0	Ki67+	 12280 31244
6279	0	0	Ki67+	 12281 31301
6280	0	0	Ki67+	 12288 31222
6281	0	0	Ki67+	 12292 31039
6282	0	0	Ki67+	 12293 30742
6283	0	0	Ki67+	 12293 31152
6284	0	0	Ki67+	 12301 31322
6285	0	0	Ki67+	 12302 31253
6286	0	0	Ki67+	 12306 31066
6287	0	0	Ki67+	 12308 31085
6288	0	0	Ki67+	 12320 31164
6289	0	0	Ki67+	 12321 31297
6290	0	0	Ki67+	 12323 31184
6291	0	0	Ki67+	 12330 31065
6292	0	0	Ki67+	 12338 31309
6293	0	0	Ki67+	 12341 31248
6294	0	0	Ki67+	 12356 31123
6295	0	0	Ki67+	 12358 31062
6296	0	0	Ki67+	 12370 31206
6297	0	0	Ki67+	 12381 31072
6298	0	0	Ki67+	 12387 31307
6299	0	0	Ki67+	 12392 31131
6300	0	0	Ki67+	 12397 31212
6301	0	0	Ki67+	 12397 31257
6302	0	0	Ki67+	 12405 31313
6303	0	0	Ki67+	 12414 30637
6304	0	0	Ki67+	 12416 31186
6305	0	0	Ki67+	 12419 31109
6306	0	0	Ki67+	 12422 30850
6307	0	0	Ki67+	 12440 31073
6308	0	0	Ki67+	 12443 30643
6309	0	0	Ki67+	 12444 31133
6310	0	0	Ki67+	 12445 31326
6311	0	0	Ki67+	 12448 30737
6312	0	0	Ki67+	 12452 31167
6313	0	0	Ki67+	 12462 30751
6314	0	0	Ki67+	 12467 31343
6315	0	0	Ki67+	 12471 31167
6316	0	0	Ki67+	 12487 31325
6317	0	0	Ki67+	 12488 30655
6318	0	0	Ki67+	 12489 30743
6319	0	0	Ki67+	 12489 31122
6320	0	0	Ki67+	 12496 31357
6321	0	0	Ki67+	 12500 31186
6322	0	0	Ki67+	 12508 31099
6323	0	0	Ki67+	 12517 30733
6324	0	0	Ki67+	 12518 31219
6325	0	0	Ki67+	 12520 31334
6326	0	0	Ki67+	 12521 31137
6327	0	0	Ki67+	 12531 31158
6328	0	0	Ki67+	 12535 31111
6329	0	0	Ki67+	 12543 31144
6330	0	0	Ki67+	 12547 31090
6331	0	0	Ki67+	 12555 31204
6332	0	0	Ki67+	 11784 31647
6333	0	0	Ki67+	 11793 31825
6334	0	0	Ki67+	 11796 31806
6335	0	0	Ki67+	 11803 31850
6336	0	0	Ki67+	 11808 31995
6337	0	0	Ki67+	 11845 31819
6338	0	0	Ki67+	 11877 31832
6339	0	0	Ki67+	 11908 31829
6340	0	0	Ki67+	 11919 32116
6341	0	0	Ki67+	 11921 31815
6342	0	0	Ki67+	 11930 32208
6343	0	0	Ki67+	 11932 31648
6344	0	0	Ki67+	 11934 32035
6345	0	0	Ki67+	 11942 31836
6346	0	0	Ki67+	 11946 31971
6347	0	0	Ki67+	 11951 32104
6348	0	0	Ki67+	 11954 32068
6349	0	0	Ki67+	 11962 31911
6350	0	0	Ki67+	 11962 32199
6351	0	0	Ki67+	 11963 31891
6352	0	0	Ki67+	 11967 31488
6353	0	0	Ki67+	 11967 31938
6354	0	0	Ki67+	 11967 32158
6355	0	0	Ki67+	 11972 31617
6356	0	0	Ki67+	 11974 32072
6357	0	0	Ki67+	 11977 31925
6358	0	0	Ki67+	 12002 31999
6359	0	0	Ki67+	 12004 32159
6360	0	0	Ki67+	 12010 32205
6361	0	0	Ki67+	 12017 32005
6362	0	0	Ki67+	 12024 31783
6363	0	0	Ki67+	 12029 32073
6364	0	0	Ki67+	 12036 31741
6365	0	0	Ki67+	 12041 32077
6366	0	0	Ki67+	 12048 31764
6367	0	0	Ki67+	 12057 32090
6368	0	0	Ki67+	 12058 31789
6369	0	0	Ki67+	 12067 32010
6370	0	0	Ki67+	 12069 31739
6371	0	0	Ki67+	 12070 32145
6372	0	0	Ki67+	 12075 31677
6373	0	0	Ki67+	 12079 32176
6374	0	0	Ki67+	 12086 31717
6375	0	0	Ki67+	 12095 32003
6376	0	0	Ki67+	 12100 31706
6377	0	0	Ki67+	 12120 32163
6378	0	0	Ki67+	 12122 31694
6379	0	0	Ki67+	 12125 32019
6380	0	0	Ki67+	 12138 31966
6381	0	0	Ki67+	 12142 32161
6382	0	0	Ki67+	 12151 31991
6383	0	0	Ki67+	 12155 32155
6384	0	0	Ki67+	 12167 31967
6385	0	0	Ki67+	 12182 31732
6386	0	0	Ki67+	 12189 31707
6387	0	0	Ki67+	 12208 31603
6388	0	0	Ki67+	 12211 31638
6389	0	0	Ki67+	 12220 31956
6390	0	0	Ki67+	 12231 31586
6391	0	0	Ki67+	 12244 31637
6392	0	0	Ki67+	 12250 31917
6393	0	0	Ki67+	 12260 31670
6394	0	0	Ki67+	 12270 31889
6395	0	0	Ki67+	 12298 31864
6396	0	0	Ki67+	 12303 31748
6397	0	0	Ki67+	 12310 31841
6398	0	0	Ki67+	 12315 31713
6399	0	0	Ki67+	 12327 31730
6400	0	0	Ki67+	 12335 31852
6401	0	0	Ki67+	 12339 31919
6402	0	0	Ki67+	 12345 31723
6403	0	0	Ki67+	 12347 31835
6404	0	0	Ki67+	 12354 31806
6405	0	0	Ki67+	 12357 31749
6406	0	0	Ki67+	 12358 32155
6407	0	0	Ki67+	 12359 31925
6408	0	0	Ki67+	 12364 31585
6409	0	0	Ki67+	 12365 32111
6410	0	0	Ki67+	 12366 31733
6411	0	0	Ki67+	 12366 32133
6412	0	0	Ki67+	 12368 31904
6413	0	0	Ki67+	 12371 32008
6414	0	0	Ki67+	 12371 32074
6415	0	0	Ki67+	 12380 31800
6416	0	0	Ki67+	 12381 32136
6417	0	0	Ki67+	 12382 32083
6418	0	0	Ki67+	 12390 32116
6419	0	0	Ki67+	 12394 31932
6420	0	0	Ki67+	 12399 31843
6421	0	0	Ki67+	 12399 31911
6422	0	0	Ki67+	 12401 31794
6423	0	0	Ki67+	 12405 31635
6424	0	0	Ki67+	 12405 31749
6425	0	0	Ki67+	 12407 32109
6426	0	0	Ki67+	 12407 32132
6427	0	0	Ki67+	 12410 31601
6428	0	0	Ki67+	 12414 31864
6429	0	0	Ki67+	 12415 31711
6430	0	0	Ki67+	 12416 32117
6431	0	0	Ki67+	 12416 32148
6432	0	0	Ki67+	 12419 31634
6433	0	0	Ki67+	 12420 32082
6434	0	0	Ki67+	 12425 31915
6435	0	0	Ki67+	 12436 31763
6436	0	0	Ki67+	 12437 31810
6437	0	0	Ki67+	 12439 32095
6438	0	0	Ki67+	 12443 31861
6439	0	0	Ki67+	 12444 32117
6440	0	0	Ki67+	 12444 32140
6441	0	0	Ki67+	 12455 31982
6442	0	0	Ki67+	 12459 31630
6443	0	0	Ki67+	 12462 31805
6444	0	0	Ki67+	 12465 31862
6445	0	0	Ki67+	 12470 31734
6446	0	0	Ki67+	 12475 32196
6447	0	0	Ki67+	 12482 32142
6448	0	0	Ki67+	 12493 31811
6449	0	0	Ki67+	 12493 31834
6450	0	0	Ki67+	 12511 31867
6451	0	0	Ki67+	 12517 31547
6452	0	0	Ki67+	 12520 31784
6453	0	0	Ki67+	 12547 31571
6454	0	0	Ki67+	 11779 33004
6455	0	0	Ki67+	 11790 32821
6456	0	0	Ki67+	 11803 32734
6457	0	0	Ki67+	 11815 32364
6458	0	0	Ki67+	 11838 32336
6459	0	0	Ki67+	 11845 32291
6460	0	0	Ki67+	 11880 32258
6461	0	0	Ki67+	 11903 32239
6462	0	0	Ki67+	 11919 32229
6463	0	0	Ki67+	 11929 32676
6464	0	0	Ki67+	 11941 32670
6465	0	0	Ki67+	 11954 32265
6466	0	0	Ki67+	 12145 32328
6467	0	0	Ki67+	 12156 32366
6468	0	0	Ki67+	 12158 32734
6469	0	0	Ki67+	 12181 32312
6470	0	0	Ki67+	 12181 32347
6471	0	0	Ki67+	 12192 32284
6472	0	0	Ki67+	 12196 32350
6473	0	0	Ki67+	 12199 32310
6474	0	0	Ki67+	 12199 32411
6475	0	0	Ki67+	 12206 33021
6476	0	0	Ki67+	 12218 32256
6477	0	0	Ki67+	 12230 32364
6478	0	0	Ki67+	 12234 32331
6479	0	0	Ki67+	 12240 33011
6480	0	0	Ki67+	 12247 32235
6481	0	0	Ki67+	 12256 32345
6482	0	0	Ki67+	 12258 33010
6483	0	0	Ki67+	 12275 32308
6484	0	0	Ki67+	 12282 32326
6485	0	0	Ki67+	 12295 32285
6486	0	0	Ki67+	 12318 32296
6487	0	0	Ki67+	 12351 32494
6488	0	0	Ki67+	 12354 32292
6489	0	0	Ki67+	 12367 32976
6490	0	0	Ki67+	 12380 32963
6491	0	0	Ki67+	 12391 32435
6492	0	0	Ki67+	 12397 32400
6493	0	0	Ki67+	 12405 32325
6494	0	0	Ki67+	 12407 32463
6495	0	0	Ki67+	 12411 32375
6496	0	0	Ki67+	 12418 32338
6497	0	0	Ki67+	 12420 32356
6498	0	0	Ki67+	 12423 32958
6499	0	0	Ki67+	 12430 32370
6500	0	0	Ki67+	 12433 32312
6501	0	0	Ki67+	 12435 32922
6502	0	0	Ki67+	 12440 32453
6503	0	0	Ki67+	 12450 32463
6504	0	0	Ki67+	 12451 32966
6505	0	0	Ki67+	 12457 32919
6506	0	0	Ki67+	 12462 32319
6507	0	0	Ki67+	 12472 32312
6508	0	0	Ki67+	 12475 32432
6509	0	0	Ki67+	 12475 32925
6510	0	0	Ki67+	 12499 32442
6511	0	0	Ki67+	 12504 32280
6512	0	0	Ki67+	 12510 32914
6513	0	0	Ki67+	 12513 32880
6514	0	0	Ki67+	 12516 32799
6515	0	0	Ki67+	 12524 32776
6516	0	0	Ki67+	 12530 32875
6517	0	0	Ki67+	 12542 32757
6518	0	0	Ki67+	 12544 32398
6519	0	0	Ki67+	 12548 32430
6520	0	0	Ki67+	 12557 32278
6521	0	0	Ki67+	 11762 33474
6522	0	0	Ki67+	 11769 33368
6523	0	0	Ki67+	 11770 33392
6524	0	0	Ki67+	 11772 33759
6525	0	0	Ki67+	 11778 33719
6526	0	0	Ki67+	 11780 33278
6527	0	0	Ki67+	 11782 33598
6528	0	0	Ki67+	 11784 33490
6529	0	0	Ki67+	 11787 33682
6530	0	0	Ki67+	 11793 33402
6531	0	0	Ki67+	 11799 33762
6532	0	0	Ki67+	 11800 33432
6533	0	0	Ki67+	 11804 33588
6534	0	0	Ki67+	 11817 33489
6535	0	0	Ki67+	 11823 33774
6536	0	0	Ki67+	 11835 33369
6537	0	0	Ki67+	 11835 33390
6538	0	0	Ki67+	 11835 33567
6539	0	0	Ki67+	 11844 33608
6540	0	0	Ki67+	 11844 33787
6541	0	0	Ki67+	 11853 33472
6542	0	0	Ki67+	 11853 33520
6543	0	0	Ki67+	 11861 33817
6544	0	0	Ki67+	 11872 33335
6545	0	0	Ki67+	 11874 33502
6546	0	0	Ki67+	 11886 33819
6547	0	0	Ki67+	 11890 33494
6548	0	0	Ki67+	 11892 33345
6549	0	0	Ki67+	 11920 33331
6550	0	0	Ki67+	 11925 33475
6551	0	0	Ki67+	 11933 33188
6552	0	0	Ki67+	 11945 33476
6553	0	0	Ki67+	 11960 33420
6554	0	0	Ki67+	 11962 33524
6555	0	0	Ki67+	 11963 33386
6556	0	0	Ki67+	 11963 33446
6557	0	0	Ki67+	 11970 33251
6558	0	0	Ki67+	 11972 33399
6559	0	0	Ki67+	 11982 33594
6560	0	0	Ki67+	 11985 33535
6561	0	0	Ki67+	 11991 33329
6562	0	0	Ki67+	 11999 33607
6563	0	0	Ki67+	 12004 33576
6564	0	0	Ki67+	 12008 33561
6565	0	0	Ki67+	 12011 33618
6566	0	0	Ki67+	 12015 33584
6567	0	0	Ki67+	 12016 33645
6568	0	0	Ki67+	 12017 33729
6569	0	0	Ki67+	 12021 33675
6570	0	0	Ki67+	 12031 33652
6571	0	0	Ki67+	 12033 33605
6572	0	0	Ki67+	 12043 33339
6573	0	0	Ki67+	 12050 33394
6574	0	0	Ki67+	 12056 33247
6575	0	0	Ki67+	 12064 33707
6576	0	0	Ki67+	 12068 33691
6577	0	0	Ki67+	 12082 33736
6578	0	0	Ki67+	 12087 33387
6579	0	0	Ki67+	 12090 33660
6580	0	0	Ki67+	 12101 33327
6581	0	0	Ki67+	 12102 33500
6582	0	0	Ki67+	 12105 33397
6583	0	0	Ki67+	 12107 33347
6584	0	0	Ki67+	 12113 33523
6585	0	0	Ki67+	 12116 33367
6586	0	0	Ki67+	 12119 33701
6587	0	0	Ki67+	 12124 33089
6588	0	0	Ki67+	 12124 33713
6589	0	0	Ki67+	 12129 33259
6590	0	0	Ki67+	 12132 33384
6591	0	0	Ki67+	 12133 33357
6592	0	0	Ki67+	 12142 33704
6593	0	0	Ki67+	 12148 33509
6594	0	0	Ki67+	 12150 33076
6595	0	0	Ki67+	 12173 33582
6596	0	0	Ki67+	 12179 33504
6597	0	0	Ki67+	 12179 33762
6598	0	0	Ki67+	 12179 33785
6599	0	0	Ki67+	 12186 33031
6600	0	0	Ki67+	 12197 33796
6601	0	0	Ki67+	 12210 33136
6602	0	0	Ki67+	 12219 33064
6603	0	0	Ki67+	 12226 33810
6604	0	0	Ki67+	 12234 33584
6605	0	0	Ki67+	 12252 33599
6606	0	0	Ki67+	 12254 33612
6607	0	0	Ki67+	 12262 33097
6608	0	0	Ki67+	 12283 33617
6609	0	0	Ki67+	 12284 33178
6610	0	0	Ki67+	 12287 33588
6611	0	0	Ki67+	 12290 33143
6612	0	0	Ki67+	 12292 33787
6613	0	0	Ki67+	 12316 33612
6614	0	0	Ki67+	 12319 33235
6615	0	0	Ki67+	 12319 33663
6616	0	0	Ki67+	 12322 33588
6617	0	0	Ki67+	 12328 33646
6618	0	0	Ki67+	 12330 33601
6619	0	0	Ki67+	 12334 33664
6620	0	0	Ki67+	 12340 33353
6621	0	0	Ki67+	 12354 33211
6622	0	0	Ki67+	 12387 33803
6623	0	0	Ki67+	 12399 33807
6624	0	0	Ki67+	 12401 33684
6625	0	0	Ki67+	 12419 33699
6626	0	0	Ki67+	 12430 33590
6627	0	0	Ki67+	 12431 33677
6628	0	0	Ki67+	 12443 33725
6629	0	0	Ki67+	 12452 33570
6630	0	0	Ki67+	 12453 33610
6631	0	0	Ki67+	 12465 33579
6632	0	0	Ki67+	 12466 33531
6633	0	0	Ki67+	 12482 33592
6634	0	0	Ki67+	 12487 33352
6635	0	0	Ki67+	 12492 33570
6636	0	0	Ki67+	 12524 33747
6637	0	0	Ki67+	 12527 33533
6638	0	0	Ki67+	 12534 33501
6639	0	0	Ki67+	 12536 33490
6640	0	0	Ki67+	 12539 33774
6641	0	0	Ki67+	 11780 34212
6642	0	0	Ki67+	 11784 34050
6643	0	0	Ki67+	 11784 34128
6644	0	0	Ki67+	 11794 33884
6645	0	0	Ki67+	 11805 34036
6646	0	0	Ki67+	 11819 34045
6647	0	0	Ki67+	 11819 34483
6648	0	0	Ki67+	 11835 34528
6649	0	0	Ki67+	 11841 33897
6650	0	0	Ki67+	 11843 34571
6651	0	0	Ki67+	 11846 33907
6652	0	0	Ki67+	 11846 33972
6653	0	0	Ki67+	 11847 34223
6654	0	0	Ki67+	 11861 33971
6655	0	0	Ki67+	 11868 33989
6656	0	0	Ki67+	 11868 34383
6657	0	0	Ki67+	 11895 34506
6658	0	0	Ki67+	 11899 33849
6659	0	0	Ki67+	 11899 33922
6660	0	0	Ki67+	 11906 34449
6661	0	0	Ki67+	 11916 34537
6662	0	0	Ki67+	 11917 34503
6663	0	0	Ki67+	 11945 33936
6664	0	0	Ki67+	 11954 34510
6665	0	0	Ki67+	 11964 34149
6666	0	0	Ki67+	 11967 34284
6667	0	0	Ki67+	 11969 34502
6668	0	0	Ki67+	 11985 34485
6669	0	0	Ki67+	 11990 34430
6670	0	0	Ki67+	 11992 34054
6671	0	0	Ki67+	 12004 34455
6672	0	0	Ki67+	 12007 34575
6673	0	0	Ki67+	 12019 34486
6674	0	0	Ki67+	 12019 34595
6675	0	0	Ki67+	 12020 34516
6676	0	0	Ki67+	 12035 34190
6677	0	0	Ki67+	 12035 34374
6678	0	0	Ki67+	 12041 34464
6679	0	0	Ki67+	 12047 34521
6680	0	0	Ki67+	 12054 34370
6681	0	0	Ki67+	 12064 34570
6682	0	0	Ki67+	 12068 34501
6683	0	0	Ki67+	 12077 34114
6684	0	0	Ki67+	 12078 34534
6685	0	0	Ki67+	 12080 34196
6686	0	0	Ki67+	 12081 34066
6687	0	0	Ki67+	 12083 34550
6688	0	0	Ki67+	 12105 34361
6689	0	0	Ki67+	 12107 34408
6690	0	0	Ki67+	 12116 34554
6691	0	0	Ki67+	 12119 33955
6692	0	0	Ki67+	 12119 34433
6693	0	0	Ki67+	 12134 34429
6694	0	0	Ki67+	 12136 34403
6695	0	0	Ki67+	 12141 34204
6696	0	0	Ki67+	 12148 33915
6697	0	0	Ki67+	 12149 34465
6698	0	0	Ki67+	 12152 33890
6699	0	0	Ki67+	 12155 34116
6700	0	0	Ki67+	 12155 34539
6701	0	0	Ki67+	 12157 33931
6702	0	0	Ki67+	 12164 33876
6703	0	0	Ki67+	 12168 34244
6704	0	0	Ki67+	 12177 33878
6705	0	0	Ki67+	 12180 34273
6706	0	0	Ki67+	 12180 34476
6707	0	0	Ki67+	 12208 33856
6708	0	0	Ki67+	 12210 34261
6709	0	0	Ki67+	 12210 34449
6710	0	0	Ki67+	 12215 33882
6711	0	0	Ki67+	 12217 34499
6712	0	0	Ki67+	 12233 34320
6713	0	0	Ki67+	 12234 33851
6714	0	0	Ki67+	 12235 34557
6715	0	0	Ki67+	 12239 34395
6716	0	0	Ki67+	 12250 34299
6717	0	0	Ki67+	 12265 34559
6718	0	0	Ki67+	 12272 34299
6719	0	0	Ki67+	 12273 34602
6720	0	0	Ki67+	 12275 34385
6721	0	0	Ki67+	 12290 34375
6722	0	0	Ki67+	 12296 34453
6723	0	0	Ki67+	 12297 34424
6724	0	0	Ki67+	 12298 34064
6725	0	0	Ki67+	 12306 34394
6726	0	0	Ki67+	 12314 34412
6727	0	0	Ki67+	 12325 34347
6728	0	0	Ki67+	 12338 34588
6729	0	0	Ki67+	 12339 34051
6730	0	0	Ki67+	 12349 34536
6731	0	0	Ki67+	 12358 33943
6732	0	0	Ki67+	 12359 34507
6733	0	0	Ki67+	 12371 34604
6734	0	0	Ki67+	 12378 34515
6735	0	0	Ki67+	 12391 34495
6736	0	0	Ki67+	 12394 34446
6737	0	0	Ki67+	 12396 34421
6738	0	0	Ki67+	 12396 34546
6739	0	0	Ki67+	 12399 33968
6740	0	0	Ki67+	 12405 34470
6741	0	0	Ki67+	 12406 33863
6742	0	0	Ki67+	 12408 34568
6743	0	0	Ki67+	 12410 33909
6744	0	0	Ki67+	 12411 34074
6745	0	0	Ki67+	 12413 34513
6746	0	0	Ki67+	 12415 34100
6747	0	0	Ki67+	 12417 34058
6748	0	0	Ki67+	 12418 33826
6749	0	0	Ki67+	 12432 34064
6750	0	0	Ki67+	 12436 33962
6751	0	0	Ki67+	 12437 34375
6752	0	0	Ki67+	 12446 34538
6753	0	0	Ki67+	 12451 34000
6754	0	0	Ki67+	 12473 34429
6755	0	0	Ki67+	 12474 34590
6756	0	0	Ki67+	 12475 33989
6757	0	0	Ki67+	 12487 33969
6758	0	0	Ki67+	 12491 34459
6759	0	0	Ki67+	 12498 33851
6760	0	0	Ki67+	 12503 33913
6761	0	0	Ki67+	 12509 33974
6762	0	0	Ki67+	 12512 34082
6763	0	0	Ki67+	 12516 33913
6764	0	0	Ki67+	 12530 33857
6765	0	0	Ki67+	 12534 33911
6766	0	0	Ki67+	 12538 34066
6767	0	0	Ki67+	 12559 34035
6768	0	0	Ki67+	 11766 35365
6769	0	0	Ki67+	 11770 34939
6770	0	0	Ki67+	 11771 34717
6771	0	0	Ki67+	 11773 34844
6772	0	0	Ki67+	 11783 35343
6773	0	0	Ki67+	 11787 35178
6774	0	0	Ki67+	 11789 35206
6775	0	0	Ki67+	 11792 34663
6776	0	0	Ki67+	 11797 35246
6777	0	0	Ki67+	 11802 34932
6778	0	0	Ki67+	 11805 34880
6779	0	0	Ki67+	 11813 35371
6780	0	0	Ki67+	 11818 35198
6781	0	0	Ki67+	 11829 35217
6782	0	0	Ki67+	 11837 34678
6783	0	0	Ki67+	 11850 34955
6784	0	0	Ki67+	 11857 35193
6785	0	0	Ki67+	 11868 34919
6786	0	0	Ki67+	 11881 35369
6787	0	0	Ki67+	 11887 34672
6788	0	0	Ki67+	 11895 34822
6789	0	0	Ki67+	 11897 35291
6790	0	0	Ki67+	 11898 34848
6791	0	0	Ki67+	 11904 35391
6792	0	0	Ki67+	 11905 34793
6793	0	0	Ki67+	 11910 34662
6794	0	0	Ki67+	 11916 35401
6795	0	0	Ki67+	 11933 34793
6796	0	0	Ki67+	 11940 34661
6797	0	0	Ki67+	 11954 34730
6798	0	0	Ki67+	 11955 35137
6799	0	0	Ki67+	 11957 35106
6800	0	0	Ki67+	 11972 35208
6801	0	0	Ki67+	 11976 34748
6802	0	0	Ki67+	 11977 35090
6803	0	0	Ki67+	 11983 35049
6804	0	0	Ki67+	 11984 35104
6805	0	0	Ki67+	 11986 35031
6806	0	0	Ki67+	 11986 35130
6807	0	0	Ki67+	 11998 34682
6808	0	0	Ki67+	 12001 35056
6809	0	0	Ki67+	 12007 35081
6810	0	0	Ki67+	 12010 34958
6811	0	0	Ki67+	 12015 35035
6812	0	0	Ki67+	 12017 34842
6813	0	0	Ki67+	 12019 35229
6814	0	0	Ki67+	 12041 35283
6815	0	0	Ki67+	 12043 35233
6816	0	0	Ki67+	 12052 34900
6817	0	0	Ki67+	 12055 35206
6818	0	0	Ki67+	 12059 35176
6819	0	0	Ki67+	 12067 35397
6820	0	0	Ki67+	 12068 35276
6821	0	0	Ki67+	 12073 34775
6822	0	0	Ki67+	 12087 34866
6823	0	0	Ki67+	 12094 34822
6824	0	0	Ki67+	 12102 34781
6825	0	0	Ki67+	 12103 34964
6826	0	0	Ki67+	 12127 34861
6827	0	0	Ki67+	 12128 34799
6828	0	0	Ki67+	 12129 35131
6829	0	0	Ki67+	 12131 34970
6830	0	0	Ki67+	 12142 34824
6831	0	0	Ki67+	 12155 34935
6832	0	0	Ki67+	 12163 34852
6833	0	0	Ki67+	 12169 34810
6834	0	0	Ki67+	 12181 34794
6835	0	0	Ki67+	 12189 35341
6836	0	0	Ki67+	 12190 34891
6837	0	0	Ki67+	 12195 35323
6838	0	0	Ki67+	 12198 34745
6839	0	0	Ki67+	 12204 34911
6840	0	0	Ki67+	 12215 35204
6841	0	0	Ki67+	 12216 34882
6842	0	0	Ki67+	 12221 34860
6843	0	0	Ki67+	 12229 34810
6844	0	0	Ki67+	 12233 34702
6845	0	0	Ki67+	 12233 35255
6846	0	0	Ki67+	 12244 35118
6847	0	0	Ki67+	 12254 35050
6848	0	0	Ki67+	 12255 34950
6849	0	0	Ki67+	 12264 35005
6850	0	0	Ki67+	 12264 35306
6851	0	0	Ki67+	 12266 35292
6852	0	0	Ki67+	 12268 34974
6853	0	0	Ki67+	 12269 34627
6854	0	0	Ki67+	 12269 34924
6855	0	0	Ki67+	 12281 34905
6856	0	0	Ki67+	 12294 34984
6857	0	0	Ki67+	 12297 34662
6858	0	0	Ki67+	 12303 35364
6859	0	0	Ki67+	 12306 34917
6860	0	0	Ki67+	 12315 35037
6861	0	0	Ki67+	 12316 35002
6862	0	0	Ki67+	 12334 34922
6863	0	0	Ki67+	 12341 34660
6864	0	0	Ki67+	 12341 34731
6865	0	0	Ki67+	 12344 34701
6866	0	0	Ki67+	 12352 34848
6867	0	0	Ki67+	 12359 34875
6868	0	0	Ki67+	 12361 35026
6869	0	0	Ki67+	 12367 34951
6870	0	0	Ki67+	 12368 34837
6871	0	0	Ki67+	 12381 34886
6872	0	0	Ki67+	 12382 34848
6873	0	0	Ki67+	 12390 34879
6874	0	0	Ki67+	 12391 34974
6875	0	0	Ki67+	 12394 34989
6876	0	0	Ki67+	 12407 34908
6877	0	0	Ki67+	 12411 35027
6878	0	0	Ki67+	 12417 35286
6879	0	0	Ki67+	 12418 35004
6880	0	0	Ki67+	 12419 34853
6881	0	0	Ki67+	 12430 34992
6882	0	0	Ki67+	 12436 34917
6883	0	0	Ki67+	 12463 34901
6884	0	0	Ki67+	 12463 34938
6885	0	0	Ki67+	 12465 35182
6886	0	0	Ki67+	 12472 35273
6887	0	0	Ki67+	 12484 34702
6888	0	0	Ki67+	 12498 34982
6889	0	0	Ki67+	 12510 35022
6890	0	0	Ki67+	 12514 35173
6891	0	0	Ki67+	 12523 35310
6892	0	0	Ki67+	 12532 34800
6893	0	0	Ki67+	 12534 34730
6894	0	0	Ki67+	 12536 34921
6895	0	0	Ki67+	 12540 34695
6896	0	0	Ki67+	 12541 35191
6897	0	0	Ki67+	 12549 34784
6898	0	0	Ki67+	 12552 34688
6899	0	0	Ki67+	 12556 35329
6900	0	0	Ki67+	 11762 35427
6901	0	0	Ki67+	 11770 35448
6902	0	0	Ki67+	 11847 35425
6903	0	0	Ki67+	 12109 35436
6904	0	0	Ki67+	 12143 35481
6905	0	0	Ki67+	 12477 35479
6906	0	0	Ki67+	 12483 35427
6907	0	0	Ki67+	 12124 36998
6908	0	0	Ki67+	 12187 36507
6909	0	0	Ki67+	 12329 36536
6910	0	0	Ki67+	 12378 36915
6911	0	0	Ki67+	 12393 36930
6912	0	0	Ki67+	 12396 36894
6913	0	0	Ki67+	 12420 36849
6914	0	0	Ki67+	 12434 36751
6915	0	0	Ki67+	 12442 36713
6916	0	0	Ki67+	 12450 36777
6917	0	0	Ki67+	 12455 36764
6918	0	0	Ki67+	 12457 36608
6919	0	0	Ki67+	 12461 36744
6920	0	0	Ki67+	 12462 36682
6921	0	0	Ki67+	 12463 36584
6922	0	0	Ki67+	 12463 36648
6923	0	0	Ki67+	 12466 36904
6924	0	0	Ki67+	 12467 36721
6925	0	0	Ki67+	 12469 36698
6926	0	0	Ki67+	 12475 36756
6927	0	0	Ki67+	 12483 36685
6928	0	0	Ki67+	 12486 36646
6929	0	0	Ki67+	 12487 36887
6930	0	0	Ki67+	 12490 36546
6931	0	0	Ki67+	 12490 36851
6932	0	0	Ki67+	 12492 36508
6933	0	0	Ki67+	 12518 36671
6934	0	0	Ki67+	 12521 36987
6935	0	0	Ki67+	 12529 36785
6936	0	0	Ki67+	 12531 36820
6937	0	0	Ki67+	 12537 36850
6938	0	0	Ki67+	 12542 37007
6939	0	0	Ki67+	 12546 36954
6940	0	0	Ki67+	 12548 36767
6941	0	0	Ki67+	 12549 36459
6942	0	0	Ki67+	 12552 36717
6943	0	0	Ki67+	 11938 37104
6944	0	0	Ki67+	 12366 37189
6945	0	0	Ki67+	 12389 37093
6946	0	0	Ki67+	 12400 37391
6947	0	0	Ki67+	 12503 37065
6948	0	0	Ki67+	 12505 37129
6949	0	0	Ki67+	 11811 38460
6950	0	0	Ki67+	 11883 37980
6951	0	0	Ki67+	 12162 38020
6952	0	0	Ki67+	 12082 39076
6953	0	0	Ki67+	 12220 39280
6954	0	0	Ki67+	 12223 39311
6955	0	0	Ki67+	 12226 39345
6956	0	0	Ki67+	 12229 39271
6957	0	0	Ki67+	 12233 39119
6958	0	0	Ki67+	 12235 39234
6959	0	0	Ki67+	 12248 39346
6960	0	0	Ki67+	 12253 39127
6961	0	0	Ki67+	 12265 39399
6962	0	0	Ki67+	 12269 39369
6963	0	0	Ki67+	 12284 39157
6964	0	0	Ki67+	 12349 39262
6965	0	0	Ki67+	 12377 38823
6966	0	0	Ki67+	 12383 39414
6967	0	0	Ki67+	 12436 39198
6968	0	0	Ki67+	 12504 39118
6969	0	0	Ki67+	 12507 39074
6970	0	0	Ki67+	 12512 39197
6971	0	0	Ki67+	 12515 39142
6972	0	0	Ki67+	 12517 39329
6973	0	0	Ki67+	 12531 39167
6974	0	0	Ki67+	 12546 39318
6975	0	0	Ki67+	 12552 39414
6976	0	0	Ki67+	 11796 39725
6977	0	0	Ki67+	 12100 39433
6978	0	0	Ki67+	 12130 39713
6979	0	0	Ki67+	 12164 40091
6980	0	0	Ki67+	 12186 39739
6981	0	0	Ki67+	 12188 39659
6982	0	0	Ki67+	 12194 39613
6983	0	0	Ki67+	 12195 39764
6984	0	0	Ki67+	 12207 39633
6985	0	0	Ki67+	 12221 39477
6986	0	0	Ki67+	 12267 39792
6987	0	0	Ki67+	 12268 39426
6988	0	0	Ki67+	 12268 39919
6989	0	0	Ki67+	 12270 39454
6990	0	0	Ki67+	 12271 39599
6991	0	0	Ki67+	 12278 39801
6992	0	0	Ki67+	 12283 39978
6993	0	0	Ki67+	 12295 39455
6994	0	0	Ki67+	 12296 39487
6995	0	0	Ki67+	 12297 39892
6996	0	0	Ki67+	 12304 39432
6997	0	0	Ki67+	 12324 39548
6998	0	0	Ki67+	 12345 39608
6999	0	0	Ki67+	 12353 39923
7000	0	0	Ki67+	 12361 39938
7001	0	0	Ki67+	 12366 39618
7002	0	0	Ki67+	 12368 39465
7003	0	0	Ki67+	 12390 39491
7004	0	0	Ki67+	 12398 39518
7005	0	0	Ki67+	 12412 39820
7006	0	0	Ki67+	 12445 40223
7007	0	0	Ki67+	 12450 39485
7008	0	0	Ki67+	 12463 40199
7009	0	0	Ki67+	 12539 40040
7010	0	0	Ki67+	 11766 40722
7011	0	0	Ki67+	 11815 40731
7012	0	0	Ki67+	 11844 40686
7013	0	0	Ki67+	 11863 40649
7014	0	0	Ki67+	 11886 40619
7015	0	0	Ki67+	 11900 40586
7016	0	0	Ki67+	 11987 40273
7017	0	0	Ki67+	 12029 40302
7018	0	0	Ki67+	 12056 40340
7019	0	0	Ki67+	 12067 40324
7020	0	0	Ki67+	 12109 40304
7021	0	0	Ki67+	 12120 40336
7022	0	0	Ki67+	 12129 40303
7023	0	0	Ki67+	 12139 40328
7024	0	0	Ki67+	 12152 40328
7025	0	0	Ki67+	 12153 40294
7026	0	0	Ki67+	 12169 40317
7027	0	0	Ki67+	 12214 40351
7028	0	0	Ki67+	 12239 40253
7029	0	0	Ki67+	 12277 40621
7030	0	0	Ki67+	 12286 40420
7031	0	0	Ki67+	 12288 40261
7032	0	0	Ki67+	 12289 40601
7033	0	0	Ki67+	 12300 40643
7034	0	0	Ki67+	 12313 40418
7035	0	0	Ki67+	 12326 40571
7036	0	0	Ki67+	 12332 40419
7037	0	0	Ki67+	 12347 40463
7038	0	0	Ki67+	 12377 40445
7039	0	0	Ki67+	 12392 40429
7040	0	0	Ki67+	 12412 40373
7041	0	0	Ki67+	 12432 40303
7042	0	0	Ki67+	 12442 40349
7043	0	0	Ki67+	 12452 40374
7044	0	0	Ki67+	 12480 40304
7045	0	0	Ki67+	 12496 40344
7046	0	0	Ki67+	 12497 40318
7047	0	0	Ki67+	 12545 40353
7048	0	0	Ki67+	 12552 40311
7049	0	0	Ki67+	 12203 41172
7050	0	0	Ki67+	 12563 31097
7051	0	0	Ki67+	 12572 30917
7052	0	0	Ki67+	 12581 30713
7053	0	0	Ki67+	 12582 31173
7054	0	0	Ki67+	 12584 31207
7055	0	0	Ki67+	 12595 31040
7056	0	0	Ki67+	 12613 31336
7057	0	0	Ki67+	 12624 31200
7058	0	0	Ki67+	 12631 30921
7059	0	0	Ki67+	 12634 30969
7060	0	0	Ki67+	 12634 31168
7061	0	0	Ki67+	 12634 31308
7062	0	0	Ki67+	 12641 31023
7063	0	0	Ki67+	 12643 31221
7064	0	0	Ki67+	 12661 31233
7065	0	0	Ki67+	 12662 31202
7066	0	0	Ki67+	 12666 31331
7067	0	0	Ki67+	 12668 31064
7068	0	0	Ki67+	 12680 31246
7069	0	0	Ki67+	 12692 31230
7070	0	0	Ki67+	 12692 31322
7071	0	0	Ki67+	 12710 31326
7072	0	0	Ki67+	 12722 30752
7073	0	0	Ki67+	 12744 31312
7074	0	0	Ki67+	 12747 31285
7075	0	0	Ki67+	 12757 31173
7076	0	0	Ki67+	 12770 31226
7077	0	0	Ki67+	 12776 31099
7078	0	0	Ki67+	 12778 31247
7079	0	0	Ki67+	 12787 31153
7080	0	0	Ki67+	 12791 30962
7081	0	0	Ki67+	 12796 31022
7082	0	0	Ki67+	 12811 31260
7083	0	0	Ki67+	 12816 30944
7084	0	0	Ki67+	 12818 30981
7085	0	0	Ki67+	 12821 31051
7086	0	0	Ki67+	 12846 30960
7087	0	0	Ki67+	 12855 31009
7088	0	0	Ki67+	 12856 31020
7089	0	0	Ki67+	 12868 30959
7090	0	0	Ki67+	 12874 30881
7091	0	0	Ki67+	 12884 30987
7092	0	0	Ki67+	 12889 30942
7093	0	0	Ki67+	 12897 31005
7094	0	0	Ki67+	 12904 31035
7095	0	0	Ki67+	 12932 31000
7096	0	0	Ki67+	 12935 31262
7097	0	0	Ki67+	 12962 31248
7098	0	0	Ki67+	 12965 31022
7099	0	0	Ki67+	 12989 31134
7100	0	0	Ki67+	 12998 30767
7101	0	0	Ki67+	 13014 31239
7102	0	0	Ki67+	 13042 30887
7103	0	0	Ki67+	 13054 30898
7104	0	0	Ki67+	 13074 31244
7105	0	0	Ki67+	 13135 30612
7106	0	0	Ki67+	 13160 30905
7107	0	0	Ki67+	 13168 30885
7108	0	0	Ki67+	 13177 30940
7109	0	0	Ki67+	 13179 30866
7110	0	0	Ki67+	 13181 30789
7111	0	0	Ki67+	 13197 30713
7112	0	0	Ki67+	 13207 30793
7113	0	0	Ki67+	 13214 30590
7114	0	0	Ki67+	 13261 31062
7115	0	0	Ki67+	 13279 30646
7116	0	0	Ki67+	 13292 30664
7117	0	0	Ki67+	 13293 30719
7118	0	0	Ki67+	 13312 30697
7119	0	0	Ki67+	 13312 30827
7120	0	0	Ki67+	 13316 31357
7121	0	0	Ki67+	 13351 31010
7122	0	0	Ki67+	 12568 31421
7123	0	0	Ki67+	 12572 31749
7124	0	0	Ki67+	 12572 32114
7125	0	0	Ki67+	 12576 32074
7126	0	0	Ki67+	 12578 32051
7127	0	0	Ki67+	 12590 31642
7128	0	0	Ki67+	 12596 32127
7129	0	0	Ki67+	 12600 32050
7130	0	0	Ki67+	 12604 31577
7131	0	0	Ki67+	 12612 31979
7132	0	0	Ki67+	 12615 32094
7133	0	0	Ki67+	 12626 32093
7134	0	0	Ki67+	 12627 32119
7135	0	0	Ki67+	 12631 31769
7136	0	0	Ki67+	 12634 31633
7137	0	0	Ki67+	 12641 31969
7138	0	0	Ki67+	 12645 32105
7139	0	0	Ki67+	 12649 32064
7140	0	0	Ki67+	 12655 32109
7141	0	0	Ki67+	 12655 32137
7142	0	0	Ki67+	 12660 31950
7143	0	0	Ki67+	 12661 31853
7144	0	0	Ki67+	 12663 31919
7145	0	0	Ki67+	 12671 32096
7146	0	0	Ki67+	 12676 31918
7147	0	0	Ki67+	 12677 32108
7148	0	0	Ki67+	 12695 32127
7149	0	0	Ki67+	 12704 31581
7150	0	0	Ki67+	 12704 31716
7151	0	0	Ki67+	 12707 31894
7152	0	0	Ki67+	 12718 31550
7153	0	0	Ki67+	 12720 31662
7154	0	0	Ki67+	 12723 31575
7155	0	0	Ki67+	 12723 31757
7156	0	0	Ki67+	 12727 31904
7157	0	0	Ki67+	 12743 31606
7158	0	0	Ki67+	 12752 31913
7159	0	0	Ki67+	 12767 31687
7160	0	0	Ki67+	 12769 31947
7161	0	0	Ki67+	 12794 31602
7162	0	0	Ki67+	 12798 31810
7163	0	0	Ki67+	 12800 31936
7164	0	0	Ki67+	 12817 31658
7165	0	0	Ki67+	 12827 31548
7166	0	0	Ki67+	 12827 32037
7167	0	0	Ki67+	 12829 31937
7168	0	0	Ki67+	 12839 31998
7169	0	0	Ki67+	 12850 32129
7170	0	0	Ki67+	 12856 32081
7171	0	0	Ki67+	 12867 31457
7172	0	0	Ki67+	 12872 32004
7173	0	0	Ki67+	 12897 32138
7174	0	0	Ki67+	 12909 31982
7175	0	0	Ki67+	 12915 31893
7176	0	0	Ki67+	 12917 31919
7177	0	0	Ki67+	 12930 32070
7178	0	0	Ki67+	 12931 31864
7179	0	0	Ki67+	 12932 31961
7180	0	0	Ki67+	 12934 31450
7181	0	0	Ki67+	 12940 31982
7182	0	0	Ki67+	 12942 32105
7183	0	0	Ki67+	 12955 32052
7184	0	0	Ki67+	 12960 32118
7185	0	0	Ki67+	 12974 31454
7186	0	0	Ki67+	 12991 31647
7187	0	0	Ki67+	 13001 32012
7188	0	0	Ki67+	 13002 32150
7189	0	0	Ki67+	 13031 31874
7190	0	0	Ki67+	 13032 32134
7191	0	0	Ki67+	 13033 31801
7192	0	0	Ki67+	 13044 31818
7193	0	0	Ki67+	 13044 31840
7194	0	0	Ki67+	 13045 31474
7195	0	0	Ki67+	 13045 32112
7196	0	0	Ki67+	 13054 31779
7197	0	0	Ki67+	 13067 31854
7198	0	0	Ki67+	 13069 31803
7199	0	0	Ki67+	 13072 32034
7200	0	0	Ki67+	 13074 31769
7201	0	0	Ki67+	 13075 32064
7202	0	0	Ki67+	 13084 32118
7203	0	0	Ki67+	 13092 32094
7204	0	0	Ki67+	 13094 31781
7205	0	0	Ki67+	 13101 31429
7206	0	0	Ki67+	 13107 32079
7207	0	0	Ki67+	 13118 31560
7208	0	0	Ki67+	 13119 32041
7209	0	0	Ki67+	 13122 31768
7210	0	0	Ki67+	 13128 31877
7211	0	0	Ki67+	 13131 32030
7212	0	0	Ki67+	 13135 31888
7213	0	0	Ki67+	 13144 32055
7214	0	0	Ki67+	 13145 31821
7215	0	0	Ki67+	 13151 31771
7216	0	0	Ki67+	 13161 31724
7217	0	0	Ki67+	 13166 32030
7218	0	0	Ki67+	 13167 31840
7219	0	0	Ki67+	 13167 31947
7220	0	0	Ki67+	 13168 31803
7221	0	0	Ki67+	 13170 31867
7222	0	0	Ki67+	 13174 31826
7223	0	0	Ki67+	 13184 31503
7224	0	0	Ki67+	 13187 32126
7225	0	0	Ki67+	 13191 31616
7226	0	0	Ki67+	 13191 32145
7227	0	0	Ki67+	 13195 31957
7228	0	0	Ki67+	 13198 31735
7229	0	0	Ki67+	 13198 32016
7230	0	0	Ki67+	 13198 32041
7231	0	0	Ki67+	 13208 32114
7232	0	0	Ki67+	 13211 32006
7233	0	0	Ki67+	 13211 32153
7234	0	0	Ki67+	 13216 31916
7235	0	0	Ki67+	 13216 31984
7236	0	0	Ki67+	 13217 31772
7237	0	0	Ki67+	 13222 31790
7238	0	0	Ki67+	 13224 31834
7239	0	0	Ki67+	 13226 31856
7240	0	0	Ki67+	 13229 31928
7241	0	0	Ki67+	 13231 31818
7242	0	0	Ki67+	 13233 31397
7243	0	0	Ki67+	 13234 31714
7244	0	0	Ki67+	 13241 31596
7245	0	0	Ki67+	 13242 31946
7246	0	0	Ki67+	 13248 32058
7247	0	0	Ki67+	 13256 31724
7248	0	0	Ki67+	 13262 31965
7249	0	0	Ki67+	 13265 31417
7250	0	0	Ki67+	 13267 31931
7251	0	0	Ki67+	 13272 31382
7252	0	0	Ki67+	 13274 31704
7253	0	0	Ki67+	 13274 32045
7254	0	0	Ki67+	 13288 31684
7255	0	0	Ki67+	 13290 31649
7256	0	0	Ki67+	 13291 32061
7257	0	0	Ki67+	 13293 31966
7258	0	0	Ki67+	 13321 31948
7259	0	0	Ki67+	 13335 31679
7260	0	0	Ki67+	 13340 31641
7261	0	0	Ki67+	 13345 31520
7262	0	0	Ki67+	 13346 31363
7263	0	0	Ki67+	 13350 31907
7264	0	0	Ki67+	 13350 31929
7265	0	0	Ki67+	 12564 32767
7266	0	0	Ki67+	 12565 32752
7267	0	0	Ki67+	 12571 32388
7268	0	0	Ki67+	 12575 32356
7269	0	0	Ki67+	 12582 32280
7270	0	0	Ki67+	 12582 32415
7271	0	0	Ki67+	 12592 32759
7272	0	0	Ki67+	 12594 32382
7273	0	0	Ki67+	 12597 32955
7274	0	0	Ki67+	 12604 32294
7275	0	0	Ki67+	 12605 32858
7276	0	0	Ki67+	 12617 32354
7277	0	0	Ki67+	 12619 32178
7278	0	0	Ki67+	 12622 32778
7279	0	0	Ki67+	 12633 32740
7280	0	0	Ki67+	 12634 32926
7281	0	0	Ki67+	 12636 32850
7282	0	0	Ki67+	 12638 32176
7283	0	0	Ki67+	 12642 32787
7284	0	0	Ki67+	 12642 32828
7285	0	0	Ki67+	 12653 32209
7286	0	0	Ki67+	 12653 32819
7287	0	0	Ki67+	 12665 32231
7288	0	0	Ki67+	 12671 32198
7289	0	0	Ki67+	 12680 32770
7290	0	0	Ki67+	 12683 32937
7291	0	0	Ki67+	 12684 32866
7292	0	0	Ki67+	 12685 32226
7293	0	0	Ki67+	 12686 32298
7294	0	0	Ki67+	 12702 32206
7295	0	0	Ki67+	 12713 32228
7296	0	0	Ki67+	 12714 32194
7297	0	0	Ki67+	 12717 32591
7298	0	0	Ki67+	 12735 32187
7299	0	0	Ki67+	 12735 32218
7300	0	0	Ki67+	 12755 32197
7301	0	0	Ki67+	 12756 32728
7302	0	0	Ki67+	 12761 32171
7303	0	0	Ki67+	 12761 32268
7304	0	0	Ki67+	 12763 32940
7305	0	0	Ki67+	 12766 32545
7306	0	0	Ki67+	 12772 32672
7307	0	0	Ki67+	 12778 32210
7308	0	0	Ki67+	 12791 32185
7309	0	0	Ki67+	 12794 32605
7310	0	0	Ki67+	 12794 32682
7311	0	0	Ki67+	 12796 32241
7312	0	0	Ki67+	 12796 32640
7313	0	0	Ki67+	 12800 32211
7314	0	0	Ki67+	 12812 32171
7315	0	0	Ki67+	 12819 32631
7316	0	0	Ki67+	 12820 32705
7317	0	0	Ki67+	 12827 32599
7318	0	0	Ki67+	 12828 32649
7319	0	0	Ki67+	 12828 32676
7320	0	0	Ki67+	 12829 32619
7321	0	0	Ki67+	 12843 32683
7322	0	0	Ki67+	 12845 32618
7323	0	0	Ki67+	 12849 32560
7324	0	0	Ki67+	 12851 32522
7325	0	0	Ki67+	 12861 32540
7326	0	0	Ki67+	 12870 32499
7327	0	0	Ki67+	 12878 32523
7328	0	0	Ki67+	 12880 32459
7329	0	0	Ki67+	 12889 32491
7330	0	0	Ki67+	 12889 32542
7331	0	0	Ki67+	 12891 32511
7332	0	0	Ki67+	 12899 32441
7333	0	0	Ki67+	 12911 32431
7334	0	0	Ki67+	 12941 32423
7335	0	0	Ki67+	 12951 32408
7336	0	0	Ki67+	 12967 32388
7337	0	0	Ki67+	 12986 32163
7338	0	0	Ki67+	 12987 32400
7339	0	0	Ki67+	 12991 32370
7340	0	0	Ki67+	 12994 32265
7341	0	0	Ki67+	 13000 32885
7342	0	0	Ki67+	 13008 32357
7343	0	0	Ki67+	 13012 32782
7344	0	0	Ki67+	 13019 32340
7345	0	0	Ki67+	 13031 32187
7346	0	0	Ki67+	 13034 32161
7347	0	0	Ki67+	 13041 32318
7348	0	0	Ki67+	 13055 32259
7349	0	0	Ki67+	 13056 32946
7350	0	0	Ki67+	 13061 32306
7351	0	0	Ki67+	 13072 32267
7352	0	0	Ki67+	 13080 32708
7353	0	0	Ki67+	 13087 32827
7354	0	0	Ki67+	 13093 32693
7355	0	0	Ki67+	 13115 32221
7356	0	0	Ki67+	 13120 32478
7357	0	0	Ki67+	 13127 32875
7358	0	0	Ki67+	 13142 32204
7359	0	0	Ki67+	 13142 32537
7360	0	0	Ki67+	 13155 32183
7361	0	0	Ki67+	 13156 32526
7362	0	0	Ki67+	 13161 32198
7363	0	0	Ki67+	 13162 32725
7364	0	0	Ki67+	 13165 32570
7365	0	0	Ki67+	 13173 32497
7366	0	0	Ki67+	 13180 32171
7367	0	0	Ki67+	 13181 32515
7368	0	0	Ki67+	 13198 32886
7369	0	0	Ki67+	 13203 32852
7370	0	0	Ki67+	 13207 32173
7371	0	0	Ki67+	 13213 32862
7372	0	0	Ki67+	 13232 32597
7373	0	0	Ki67+	 13240 32574
7374	0	0	Ki67+	 13246 32851
7375	0	0	Ki67+	 13249 32725
7376	0	0	Ki67+	 13250 32805
7377	0	0	Ki67+	 13251 32541
7378	0	0	Ki67+	 13253 32604
7379	0	0	Ki67+	 13255 32424
7380	0	0	Ki67+	 13255 32466
7381	0	0	Ki67+	 13255 32561
7382	0	0	Ki67+	 13264 32519
7383	0	0	Ki67+	 13266 32951
7384	0	0	Ki67+	 13267 32588
7385	0	0	Ki67+	 13269 32501
7386	0	0	Ki67+	 13276 32650
7387	0	0	Ki67+	 13280 32621
7388	0	0	Ki67+	 13281 32535
7389	0	0	Ki67+	 13291 32388
7390	0	0	Ki67+	 13293 32482
7391	0	0	Ki67+	 13295 32745
7392	0	0	Ki67+	 13296 32572
7393	0	0	Ki67+	 13296 32668
7394	0	0	Ki67+	 13300 32645
7395	0	0	Ki67+	 13302 32793
7396	0	0	Ki67+	 13306 32347
7397	0	0	Ki67+	 13309 32527
7398	0	0	Ki67+	 13311 32953
7399	0	0	Ki67+	 13317 32575
7400	0	0	Ki67+	 13322 32622
7401	0	0	Ki67+	 13322 32712
7402	0	0	Ki67+	 13323 32351
7403	0	0	Ki67+	 13325 32668
7404	0	0	Ki67+	 13326 32492
7405	0	0	Ki67+	 13328 32640
7406	0	0	Ki67+	 13331 32822
7407	0	0	Ki67+	 13346 32760
7408	0	0	Ki67+	 13348 32738
7409	0	0	Ki67+	 13349 32682
7410	0	0	Ki67+	 13351 32313
7411	0	0	Ki67+	 12568 33659
7412	0	0	Ki67+	 12568 33703
7413	0	0	Ki67+	 12572 33126
7414	0	0	Ki67+	 12577 32969
7415	0	0	Ki67+	 12587 33193
7416	0	0	Ki67+	 12587 33582
7417	0	0	Ki67+	 12588 33460
7418	0	0	Ki67+	 12590 33127
7419	0	0	Ki67+	 12592 33074
7420	0	0	Ki67+	 12594 33678
7421	0	0	Ki67+	 12599 33223
7422	0	0	Ki67+	 12599 33603
7423	0	0	Ki67+	 12601 32976
7424	0	0	Ki67+	 12602 33159
7425	0	0	Ki67+	 12602 33560
7426	0	0	Ki67+	 12604 33049
7427	0	0	Ki67+	 12607 33007
7428	0	0	Ki67+	 12609 33381
7429	0	0	Ki67+	 12612 33352
7430	0	0	Ki67+	 12615 33072
7431	0	0	Ki67+	 12623 33100
7432	0	0	Ki67+	 12624 33009
7433	0	0	Ki67+	 12627 33041
7434	0	0	Ki67+	 12629 33170
7435	0	0	Ki67+	 12634 33150
7436	0	0	Ki67+	 12634 33230
7437	0	0	Ki67+	 12637 33198
7438	0	0	Ki67+	 12639 33249
7439	0	0	Ki67+	 12640 33122
7440	0	0	Ki67+	 12650 33104
7441	0	0	Ki67+	 12651 33224
7442	0	0	Ki67+	 12654 33167
7443	0	0	Ki67+	 12654 33188
7444	0	0	Ki67+	 12655 33607
7445	0	0	Ki67+	 12656 33588
7446	0	0	Ki67+	 12657 33513
7447	0	0	Ki67+	 12658 33684
7448	0	0	Ki67+	 12665 33154
7449	0	0	Ki67+	 12679 32973
7450	0	0	Ki67+	 12681 33174
7451	0	0	Ki67+	 12688 33705
7452	0	0	Ki67+	 12701 32963
7453	0	0	Ki67+	 12702 33573
7454	0	0	Ki67+	 12707 33543
7455	0	0	Ki67+	 12708 33036
7456	0	0	Ki67+	 12717 33505
7457	0	0	Ki67+	 12722 33488
7458	0	0	Ki67+	 12728 33516
7459	0	0	Ki67+	 12740 33460
7460	0	0	Ki67+	 12744 33415
7461	0	0	Ki67+	 12750 33525
7462	0	0	Ki67+	 12751 33439
7463	0	0	Ki67+	 12770 33384
7464	0	0	Ki67+	 12778 33370
7465	0	0	Ki67+	 12782 33356
7466	0	0	Ki67+	 12804 33340
7467	0	0	Ki67+	 12808 33590
7468	0	0	Ki67+	 12813 33296
7469	0	0	Ki67+	 12820 33381
7470	0	0	Ki67+	 12821 33396
7471	0	0	Ki67+	 12825 33232
7472	0	0	Ki67+	 12832 33436
7473	0	0	Ki67+	 12833 33446
7474	0	0	Ki67+	 12837 33516
7475	0	0	Ki67+	 12861 33504
7476	0	0	Ki67+	 12863 33476
7477	0	0	Ki67+	 12870 33371
7478	0	0	Ki67+	 12880 33454
7479	0	0	Ki67+	 12881 33515
7480	0	0	Ki67+	 12898 33429
7481	0	0	Ki67+	 12907 33336
7482	0	0	Ki67+	 12908 33245
7483	0	0	Ki67+	 12910 33435
7484	0	0	Ki67+	 12913 33222
7485	0	0	Ki67+	 12921 33301
7486	0	0	Ki67+	 12923 33187
7487	0	0	Ki67+	 12924 33243
7488	0	0	Ki67+	 12925 33322
7489	0	0	Ki67+	 12930 33411
7490	0	0	Ki67+	 12936 33626
7491	0	0	Ki67+	 12951 33214
7492	0	0	Ki67+	 12952 33245
7493	0	0	Ki67+	 12955 33173
7494	0	0	Ki67+	 12956 33617
7495	0	0	Ki67+	 12957 33707
7496	0	0	Ki67+	 12963 33408
7497	0	0	Ki67+	 12963 33750
7498	0	0	Ki67+	 12966 33495
7499	0	0	Ki67+	 12967 33208
7500	0	0	Ki67+	 12970 33623
7501	0	0	Ki67+	 12975 33429
7502	0	0	Ki67+	 12977 33533
7503	0	0	Ki67+	 12979 33640
7504	0	0	Ki67+	 12987 33704
7505	0	0	Ki67+	 12987 33736
7506	0	0	Ki67+	 12990 33455
7507	0	0	Ki67+	 12990 33679
7508	0	0	Ki67+	 12994 33498
7509	0	0	Ki67+	 12995 33166
7510	0	0	Ki67+	 13001 33622
7511	0	0	Ki67+	 13002 33584
7512	0	0	Ki67+	 13005 33544
7513	0	0	Ki67+	 13024 33170
7514	0	0	Ki67+	 13042 33154
7515	0	0	Ki67+	 13070 33618
7516	0	0	Ki67+	 13076 33193
7517	0	0	Ki67+	 13080 32974
7518	0	0	Ki67+	 13080 33040
7519	0	0	Ki67+	 13082 33393
7520	0	0	Ki67+	 13083 33067
7521	0	0	Ki67+	 13084 33335
7522	0	0	Ki67+	 13089 33242
7523	0	0	Ki67+	 13090 33090
7524	0	0	Ki67+	 13116 33561
7525	0	0	Ki67+	 13119 33415
7526	0	0	Ki67+	 13145 33123
7527	0	0	Ki67+	 13147 33678
7528	0	0	Ki67+	 13181 33130
7529	0	0	Ki67+	 13192 33413
7530	0	0	Ki67+	 13196 33384
7531	0	0	Ki67+	 13217 33341
7532	0	0	Ki67+	 13220 33127
7533	0	0	Ki67+	 13227 33417
7534	0	0	Ki67+	 13228 33502
7535	0	0	Ki67+	 13233 33328
7536	0	0	Ki67+	 13248 33271
7537	0	0	Ki67+	 13260 32965
7538	0	0	Ki67+	 13260 33251
7539	0	0	Ki67+	 13263 33436
7540	0	0	Ki67+	 13271 33201
7541	0	0	Ki67+	 13302 33276
7542	0	0	Ki67+	 13307 33562
7543	0	0	Ki67+	 13311 33308
7544	0	0	Ki67+	 13320 33555
7545	0	0	Ki67+	 13322 33720
7546	0	0	Ki67+	 13323 33517
7547	0	0	Ki67+	 13328 33250
7548	0	0	Ki67+	 13329 33220
7549	0	0	Ki67+	 13329 33546
7550	0	0	Ki67+	 13332 33276
7551	0	0	Ki67+	 13334 33107
7552	0	0	Ki67+	 13342 33252
7553	0	0	Ki67+	 13349 33176
7554	0	0	Ki67+	 13357 33543
7555	0	0	Ki67+	 13358 33021
7556	0	0	Ki67+	 12562 33878
7557	0	0	Ki67+	 12569 33932
7558	0	0	Ki67+	 12579 34313
7559	0	0	Ki67+	 12586 33919
7560	0	0	Ki67+	 12586 33950
7561	0	0	Ki67+	 12605 33902
7562	0	0	Ki67+	 12626 34450
7563	0	0	Ki67+	 12650 34444
7564	0	0	Ki67+	 12691 33968
7565	0	0	Ki67+	 12696 34426
7566	0	0	Ki67+	 12711 34530
7567	0	0	Ki67+	 12719 33857
7568	0	0	Ki67+	 12720 34208
7569	0	0	Ki67+	 12728 34556
7570	0	0	Ki67+	 12731 34207
7571	0	0	Ki67+	 12734 34407
7572	0	0	Ki67+	 12737 33834
7573	0	0	Ki67+	 12750 33820
7574	0	0	Ki67+	 12761 34510
7575	0	0	Ki67+	 12772 33870
7576	0	0	Ki67+	 12773 34532
7577	0	0	Ki67+	 12786 34407
7578	0	0	Ki67+	 12791 34456
7579	0	0	Ki67+	 12794 34484
7580	0	0	Ki67+	 12795 34558
7581	0	0	Ki67+	 12801 34428
7582	0	0	Ki67+	 12810 34510
7583	0	0	Ki67+	 12814 34395
7584	0	0	Ki67+	 12816 34477
7585	0	0	Ki67+	 12823 33881
7586	0	0	Ki67+	 12842 34398
7587	0	0	Ki67+	 12843 34439
7588	0	0	Ki67+	 12852 34466
7589	0	0	Ki67+	 12856 34454
7590	0	0	Ki67+	 12859 34007
7591	0	0	Ki67+	 12870 33826
7592	0	0	Ki67+	 12875 34391
7593	0	0	Ki67+	 12884 34398
7594	0	0	Ki67+	 12891 34515
7595	0	0	Ki67+	 12900 34425
7596	0	0	Ki67+	 12907 33766
7597	0	0	Ki67+	 12911 34349
7598	0	0	Ki67+	 12914 34422
7599	0	0	Ki67+	 12915 34376
7600	0	0	Ki67+	 12917 34454
7601	0	0	Ki67+	 12923 33829
7602	0	0	Ki67+	 12925 34345
7603	0	0	Ki67+	 12927 34472
7604	0	0	Ki67+	 12943 33795
7605	0	0	Ki67+	 12954 33776
7606	0	0	Ki67+	 12957 33986
7607	0	0	Ki67+	 12966 34176
7608	0	0	Ki67+	 12979 34030
7609	0	0	Ki67+	 12984 34188
7610	0	0	Ki67+	 12985 34166
7611	0	0	Ki67+	 13022 34106
7612	0	0	Ki67+	 13046 34045
7613	0	0	Ki67+	 13061 34080
7614	0	0	Ki67+	 13070 34157
7615	0	0	Ki67+	 13073 34068
7616	0	0	Ki67+	 13073 34093
7617	0	0	Ki67+	 13075 34525
7618	0	0	Ki67+	 13089 34053
7619	0	0	Ki67+	 13098 34145
7620	0	0	Ki67+	 13101 34080
7621	0	0	Ki67+	 13110 34102
7622	0	0	Ki67+	 13119 34120
7623	0	0	Ki67+	 13120 33785
7624	0	0	Ki67+	 13138 34138
7625	0	0	Ki67+	 13145 34101
7626	0	0	Ki67+	 13146 34019
7627	0	0	Ki67+	 13147 34155
7628	0	0	Ki67+	 13157 34084
7629	0	0	Ki67+	 13164 34009
7630	0	0	Ki67+	 13169 34140
7631	0	0	Ki67+	 13185 34499
7632	0	0	Ki67+	 13199 34122
7633	0	0	Ki67+	 13206 34041
7634	0	0	Ki67+	 13220 34368
7635	0	0	Ki67+	 13232 34307
7636	0	0	Ki67+	 13233 34384
7637	0	0	Ki67+	 13241 34354
7638	0	0	Ki67+	 13246 34078
7639	0	0	Ki67+	 13246 34323
7640	0	0	Ki67+	 13247 34258
7641	0	0	Ki67+	 13249 34115
7642	0	0	Ki67+	 13257 34098
7643	0	0	Ki67+	 13260 34292
7644	0	0	Ki67+	 13262 34543
7645	0	0	Ki67+	 13263 34026
7646	0	0	Ki67+	 13265 34009
7647	0	0	Ki67+	 13282 34076
7648	0	0	Ki67+	 13285 34528
7649	0	0	Ki67+	 13287 34336
7650	0	0	Ki67+	 13296 33869
7651	0	0	Ki67+	 13299 33834
7652	0	0	Ki67+	 13299 34280
7653	0	0	Ki67+	 13299 34497
7654	0	0	Ki67+	 13306 34472
7655	0	0	Ki67+	 13307 33898
7656	0	0	Ki67+	 13310 34534
7657	0	0	Ki67+	 13316 33811
7658	0	0	Ki67+	 13318 34558
7659	0	0	Ki67+	 13330 34503
7660	0	0	Ki67+	 13332 34255
7661	0	0	Ki67+	 13334 34128
7662	0	0	Ki67+	 13335 34459
7663	0	0	Ki67+	 13338 33959
7664	0	0	Ki67+	 13339 34425
7665	0	0	Ki67+	 13340 33988
7666	0	0	Ki67+	 13340 34051
7667	0	0	Ki67+	 13342 34470
7668	0	0	Ki67+	 13343 34007
7669	0	0	Ki67+	 13347 34487
7670	0	0	Ki67+	 13348 34507
7671	0	0	Ki67+	 13351 34089
7672	0	0	Ki67+	 13352 34026
7673	0	0	Ki67+	 13357 34443
7674	0	0	Ki67+	 13359 33974
7675	0	0	Ki67+	 12572 34735
7676	0	0	Ki67+	 12577 34846
7677	0	0	Ki67+	 12598 34791
7678	0	0	Ki67+	 12600 34763
7679	0	0	Ki67+	 12603 35259
7680	0	0	Ki67+	 12607 34808
7681	0	0	Ki67+	 12607 34899
7682	0	0	Ki67+	 12608 35103
7683	0	0	Ki67+	 12609 35157
7684	0	0	Ki67+	 12610 34837
7685	0	0	Ki67+	 12614 34760
7686	0	0	Ki67+	 12617 34880
7687	0	0	Ki67+	 12620 35174
7688	0	0	Ki67+	 12623 34684
7689	0	0	Ki67+	 12625 34860
7690	0	0	Ki67+	 12626 34741
7691	0	0	Ki67+	 12627 34926
7692	0	0	Ki67+	 12629 34715
7693	0	0	Ki67+	 12631 34904
7694	0	0	Ki67+	 12633 35122
7695	0	0	Ki67+	 12635 34816
7696	0	0	Ki67+	 12637 34983
7697	0	0	Ki67+	 12641 34773
7698	0	0	Ki67+	 12641 35056
7699	0	0	Ki67+	 12642 34677
7700	0	0	Ki67+	 12661 34794
7701	0	0	Ki67+	 12661 35073
7702	0	0	Ki67+	 12663 35024
7703	0	0	Ki67+	 12664 35130
7704	0	0	Ki67+	 12667 35003
7705	0	0	Ki67+	 12669 34980
7706	0	0	Ki67+	 12675 34744
7707	0	0	Ki67+	 12679 35027
7708	0	0	Ki67+	 12683 34904
7709	0	0	Ki67+	 12684 34947
7710	0	0	Ki67+	 12685 34773
7711	0	0	Ki67+	 12687 35009
7712	0	0	Ki67+	 12691 34789
7713	0	0	Ki67+	 12692 34861
7714	0	0	Ki67+	 12694 34751
7715	0	0	Ki67+	 12694 34921
7716	0	0	Ki67+	 12699 34625
7717	0	0	Ki67+	 12701 34979
7718	0	0	Ki67+	 12715 34754
7719	0	0	Ki67+	 12715 34786
7720	0	0	Ki67+	 12717 34586
7721	0	0	Ki67+	 12717 34938
7722	0	0	Ki67+	 12730 34864
7723	0	0	Ki67+	 12735 34582
7724	0	0	Ki67+	 12737 34886
7725	0	0	Ki67+	 12738 34952
7726	0	0	Ki67+	 12738 35220
7727	0	0	Ki67+	 12741 34786
7728	0	0	Ki67+	 12749 34608
7729	0	0	Ki67+	 12752 34908
7730	0	0	Ki67+	 12761 34816
7731	0	0	Ki67+	 12766 34599
7732	0	0	Ki67+	 12766 34748
7733	0	0	Ki67+	 12769 35136
7734	0	0	Ki67+	 12774 34824
7735	0	0	Ki67+	 12776 34769
7736	0	0	Ki67+	 12780 34787
7737	0	0	Ki67+	 12788 34814
7738	0	0	Ki67+	 12793 34573
7739	0	0	Ki67+	 12794 34731
7740	0	0	Ki67+	 12798 34746
7741	0	0	Ki67+	 12799 34705
7742	0	0	Ki67+	 12802 35083
7743	0	0	Ki67+	 12804 34609
7744	0	0	Ki67+	 12815 34603
7745	0	0	Ki67+	 12820 34731
7746	0	0	Ki67+	 12828 34701
7747	0	0	Ki67+	 12836 35146
7748	0	0	Ki67+	 12843 34728
7749	0	0	Ki67+	 12849 34981
7750	0	0	Ki67+	 12850 34568
7751	0	0	Ki67+	 12853 34583
7752	0	0	Ki67+	 12858 34964
7753	0	0	Ki67+	 12859 34654
7754	0	0	Ki67+	 12861 34610
7755	0	0	Ki67+	 12867 34704
7756	0	0	Ki67+	 12868 35118
7757	0	0	Ki67+	 12874 34999
7758	0	0	Ki67+	 12875 34638
7759	0	0	Ki67+	 12877 35189
7760	0	0	Ki67+	 12879 34562
7761	0	0	Ki67+	 12885 34860
7762	0	0	Ki67+	 12890 34695
7763	0	0	Ki67+	 12891 34580
7764	0	0	Ki67+	 12893 34620
7765	0	0	Ki67+	 12895 34906
7766	0	0	Ki67+	 12900 34864
7767	0	0	Ki67+	 12902 34881
7768	0	0	Ki67+	 12904 34648
7769	0	0	Ki67+	 12907 34971
7770	0	0	Ki67+	 12911 35160
7771	0	0	Ki67+	 12916 34915
7772	0	0	Ki67+	 12919 34869
7773	0	0	Ki67+	 12923 34994
7774	0	0	Ki67+	 12936 34929
7775	0	0	Ki67+	 12940 35132
7776	0	0	Ki67+	 12961 35125
7777	0	0	Ki67+	 12964 35218
7778	0	0	Ki67+	 12967 34828
7779	0	0	Ki67+	 12986 35105
7780	0	0	Ki67+	 12999 35214
7781	0	0	Ki67+	 13000 34989
7782	0	0	Ki67+	 13005 35198
7783	0	0	Ki67+	 13008 35123
7784	0	0	Ki67+	 13036 34766
7785	0	0	Ki67+	 13037 34597
7786	0	0	Ki67+	 13037 35236
7787	0	0	Ki67+	 13042 35003
7788	0	0	Ki67+	 13051 34598
7789	0	0	Ki67+	 13053 34572
7790	0	0	Ki67+	 13065 34627
7791	0	0	Ki67+	 13067 34884
7792	0	0	Ki67+	 13070 34907
7793	0	0	Ki67+	 13071 34828
7794	0	0	Ki67+	 13074 34678
7795	0	0	Ki67+	 13074 35224
7796	0	0	Ki67+	 13082 35112
7797	0	0	Ki67+	 13084 35182
7798	0	0	Ki67+	 13094 34784
7799	0	0	Ki67+	 13094 34857
7800	0	0	Ki67+	 13095 34709
7801	0	0	Ki67+	 13102 35173
7802	0	0	Ki67+	 13109 35344
7803	0	0	Ki67+	 13111 34959
7804	0	0	Ki67+	 13112 34705
7805	0	0	Ki67+	 13113 34813
7806	0	0	Ki67+	 13116 34644
7807	0	0	Ki67+	 13119 34916
7808	0	0	Ki67+	 13124 34725
7809	0	0	Ki67+	 13129 34777
7810	0	0	Ki67+	 13133 34745
7811	0	0	Ki67+	 13135 35084
7812	0	0	Ki67+	 13152 34607
7813	0	0	Ki67+	 13152 34681
7814	0	0	Ki67+	 13179 35339
7815	0	0	Ki67+	 13186 34743
7816	0	0	Ki67+	 13193 34716
7817	0	0	Ki67+	 13200 35053
7818	0	0	Ki67+	 13206 35066
7819	0	0	Ki67+	 13207 35086
7820	0	0	Ki67+	 13221 35043
7821	0	0	Ki67+	 13252 35044
7822	0	0	Ki67+	 13258 34631
7823	0	0	Ki67+	 13258 34989
7824	0	0	Ki67+	 13268 34561
7825	0	0	Ki67+	 13269 34729
7826	0	0	Ki67+	 13270 34972
7827	0	0	Ki67+	 13274 34657
7828	0	0	Ki67+	 13280 34714
7829	0	0	Ki67+	 13286 34628
7830	0	0	Ki67+	 13301 34964
7831	0	0	Ki67+	 13305 34598
7832	0	0	Ki67+	 13315 34996
7833	0	0	Ki67+	 13316 34577
7834	0	0	Ki67+	 13344 34561
7835	0	0	Ki67+	 12654 36149
7836	0	0	Ki67+	 12762 35767
7837	0	0	Ki67+	 12803 35720
7838	0	0	Ki67+	 12803 36101
7839	0	0	Ki67+	 12804 36088
7840	0	0	Ki67+	 12828 35720
7841	0	0	Ki67+	 12865 35813
7842	0	0	Ki67+	 12893 35775
7843	0	0	Ki67+	 12902 36129
7844	0	0	Ki67+	 12904 36088
7845	0	0	Ki67+	 12907 36061
7846	0	0	Ki67+	 12914 36119
7847	0	0	Ki67+	 12918 35740
7848	0	0	Ki67+	 12922 35765
7849	0	0	Ki67+	 12924 35579
7850	0	0	Ki67+	 12928 36024
7851	0	0	Ki67+	 12948 35775
7852	0	0	Ki67+	 12952 35732
7853	0	0	Ki67+	 12952 36064
7854	0	0	Ki67+	 12955 35522
7855	0	0	Ki67+	 12974 35998
7856	0	0	Ki67+	 12990 35787
7857	0	0	Ki67+	 12994 36044
7858	0	0	Ki67+	 13001 35740
7859	0	0	Ki67+	 13003 36055
7860	0	0	Ki67+	 13013 35733
7861	0	0	Ki67+	 13020 35751
7862	0	0	Ki67+	 13035 35729
7863	0	0	Ki67+	 13048 36143
7864	0	0	Ki67+	 13049 36048
7865	0	0	Ki67+	 13050 36083
7866	0	0	Ki67+	 13051 35744
7867	0	0	Ki67+	 13052 36062
7868	0	0	Ki67+	 13075 36018
7869	0	0	Ki67+	 13084 35959
7870	0	0	Ki67+	 13086 35976
7871	0	0	Ki67+	 13088 36039
7872	0	0	Ki67+	 13091 36055
7873	0	0	Ki67+	 13098 36132
7874	0	0	Ki67+	 13100 36157
7875	0	0	Ki67+	 13108 35982
7876	0	0	Ki67+	 13108 36010
7877	0	0	Ki67+	 13116 36038
7878	0	0	Ki67+	 13118 35425
7879	0	0	Ki67+	 13121 36065
7880	0	0	Ki67+	 13125 35681
7881	0	0	Ki67+	 13132 35727
7882	0	0	Ki67+	 13142 35395
7883	0	0	Ki67+	 13142 36041
7884	0	0	Ki67+	 13144 36005
7885	0	0	Ki67+	 13149 35477
7886	0	0	Ki67+	 13149 36029
7887	0	0	Ki67+	 13153 35997
7888	0	0	Ki67+	 13158 35399
7889	0	0	Ki67+	 13166 36050
7890	0	0	Ki67+	 13170 36012
7891	0	0	Ki67+	 13185 35965
7892	0	0	Ki67+	 13187 35395
7893	0	0	Ki67+	 13195 35378
7894	0	0	Ki67+	 13197 35442
7895	0	0	Ki67+	 13208 35956
7896	0	0	Ki67+	 13209 35439
7897	0	0	Ki67+	 13211 35395
7898	0	0	Ki67+	 13214 36004
7899	0	0	Ki67+	 13215 36021
7900	0	0	Ki67+	 13216 35941
7901	0	0	Ki67+	 13218 35918
7902	0	0	Ki67+	 13219 35507
7903	0	0	Ki67+	 13231 35439
7904	0	0	Ki67+	 13241 35627
7905	0	0	Ki67+	 13242 36004
7906	0	0	Ki67+	 13244 35405
7907	0	0	Ki67+	 13245 35503
7908	0	0	Ki67+	 13249 36029
7909	0	0	Ki67+	 13253 36073
7910	0	0	Ki67+	 13259 36019
7911	0	0	Ki67+	 13268 35411
7912	0	0	Ki67+	 13270 35495
7913	0	0	Ki67+	 13287 35391
7914	0	0	Ki67+	 13292 35487
7915	0	0	Ki67+	 13292 36090
7916	0	0	Ki67+	 13295 35916
7917	0	0	Ki67+	 13299 36059
7918	0	0	Ki67+	 13307 35431
7919	0	0	Ki67+	 13322 35467
7920	0	0	Ki67+	 13334 35439
7921	0	0	Ki67+	 13335 35881
7922	0	0	Ki67+	 13338 36051
7923	0	0	Ki67+	 12568 36923
7924	0	0	Ki67+	 12574 36422
7925	0	0	Ki67+	 12581 36936
7926	0	0	Ki67+	 12584 36954
7927	0	0	Ki67+	 12595 36769
7928	0	0	Ki67+	 12597 36793
7929	0	0	Ki67+	 12604 36470
7930	0	0	Ki67+	 12604 36925
7931	0	0	Ki67+	 12605 36494
7932	0	0	Ki67+	 12615 36955
7933	0	0	Ki67+	 12619 36740
7934	0	0	Ki67+	 12619 36883
7935	0	0	Ki67+	 12623 36374
7936	0	0	Ki67+	 12626 36714
7937	0	0	Ki67+	 12629 36954
7938	0	0	Ki67+	 12636 36339
7939	0	0	Ki67+	 12637 36874
7940	0	0	Ki67+	 12637 36901
7941	0	0	Ki67+	 12644 36778
7942	0	0	Ki67+	 12644 36828
7943	0	0	Ki67+	 12645 36851
7944	0	0	Ki67+	 12652 36742
7945	0	0	Ki67+	 12653 36360
7946	0	0	Ki67+	 12656 36423
7947	0	0	Ki67+	 12663 36204
7948	0	0	Ki67+	 12667 36257
7949	0	0	Ki67+	 12668 36722
7950	0	0	Ki67+	 12672 36442
7951	0	0	Ki67+	 12679 36191
7952	0	0	Ki67+	 12682 36747
7953	0	0	Ki67+	 12694 36715
7954	0	0	Ki67+	 12704 36491
7955	0	0	Ki67+	 12716 36267
7956	0	0	Ki67+	 12734 36189
7957	0	0	Ki67+	 12737 36394
7958	0	0	Ki67+	 12751 36413
7959	0	0	Ki67+	 12756 36169
7960	0	0	Ki67+	 12759 36355
7961	0	0	Ki67+	 12768 36337
7962	0	0	Ki67+	 12787 36324
7963	0	0	Ki67+	 12788 36171
7964	0	0	Ki67+	 12792 36304
7965	0	0	Ki67+	 12795 36199
7966	0	0	Ki67+	 12797 36671
7967	0	0	Ki67+	 12799 36241
7968	0	0	Ki67+	 12809 36165
7969	0	0	Ki67+	 12818 36630
7970	0	0	Ki67+	 12844 36301
7971	0	0	Ki67+	 12860 36332
7972	0	0	Ki67+	 12875 36209
7973	0	0	Ki67+	 12889 36626
7974	0	0	Ki67+	 12889 36679
7975	0	0	Ki67+	 12890 36545
7976	0	0	Ki67+	 12907 36612
7977	0	0	Ki67+	 12911 36263
7978	0	0	Ki67+	 12911 36557
7979	0	0	Ki67+	 12913 36643
7980	0	0	Ki67+	 12923 36510
7981	0	0	Ki67+	 12928 36529
7982	0	0	Ki67+	 12934 36476
7983	0	0	Ki67+	 12937 36202
7984	0	0	Ki67+	 12942 36594
7985	0	0	Ki67+	 12942 36626
7986	0	0	Ki67+	 12962 36583
7987	0	0	Ki67+	 12963 36669
7988	0	0	Ki67+	 12972 36460
7989	0	0	Ki67+	 12977 36405
7990	0	0	Ki67+	 12991 36563
7991	0	0	Ki67+	 12993 36594
7992	0	0	Ki67+	 12994 36205
7993	0	0	Ki67+	 12997 36355
7994	0	0	Ki67+	 12997 36406
7995	0	0	Ki67+	 12997 36622
7996	0	0	Ki67+	 12998 36542
7997	0	0	Ki67+	 13000 36438
7998	0	0	Ki67+	 13010 36560
7999	0	0	Ki67+	 13014 36331
8000	0	0	Ki67+	 13018 36600
8001	0	0	Ki67+	 13021 36422
8002	0	0	Ki67+	 13021 36463
8003	0	0	Ki67+	 13025 36316
8004	0	0	Ki67+	 13027 36537
8005	0	0	Ki67+	 13047 36307
8006	0	0	Ki67+	 13049 36512
8007	0	0	Ki67+	 13050 36385
8008	0	0	Ki67+	 13050 36530
8009	0	0	Ki67+	 13069 36531
8010	0	0	Ki67+	 13070 36168
8011	0	0	Ki67+	 13074 36403
8012	0	0	Ki67+	 13076 36469
8013	0	0	Ki67+	 13078 36512
8014	0	0	Ki67+	 13088 36494
8015	0	0	Ki67+	 13090 36301
8016	0	0	Ki67+	 13095 36184
8017	0	0	Ki67+	 13095 36274
8018	0	0	Ki67+	 13095 36467
8019	0	0	Ki67+	 13103 36557
8020	0	0	Ki67+	 13122 36420
8021	0	0	Ki67+	 13125 36166
8022	0	0	Ki67+	 13151 36342
8023	0	0	Ki67+	 13151 36352
8024	0	0	Ki67+	 13160 36227
8025	0	0	Ki67+	 13172 36389
8026	0	0	Ki67+	 13177 36942
8027	0	0	Ki67+	 13181 36239
8028	0	0	Ki67+	 13187 36194
8029	0	0	Ki67+	 13197 36397
8030	0	0	Ki67+	 13211 36173
8031	0	0	Ki67+	 13214 36921
8032	0	0	Ki67+	 13225 36710
8033	0	0	Ki67+	 13237 36316
8034	0	0	Ki67+	 13249 36205
8035	0	0	Ki67+	 13250 36276
8036	0	0	Ki67+	 13258 36689
8037	0	0	Ki67+	 13261 36186
8038	0	0	Ki67+	 13262 36282
8039	0	0	Ki67+	 13263 36221
8040	0	0	Ki67+	 13273 36343
8041	0	0	Ki67+	 13278 36742
8042	0	0	Ki67+	 13283 36303
8043	0	0	Ki67+	 13284 36833
8044	0	0	Ki67+	 13294 36647
8045	0	0	Ki67+	 13310 36186
8046	0	0	Ki67+	 13312 36651
8047	0	0	Ki67+	 13315 36677
8048	0	0	Ki67+	 13318 36164
8049	0	0	Ki67+	 13336 36630
8050	0	0	Ki67+	 13344 36583
8051	0	0	Ki67+	 13349 36167
8052	0	0	Ki67+	 13349 36259
8053	0	0	Ki67+	 13353 36652
8054	0	0	Ki67+	 13355 36323
8055	0	0	Ki67+	 13358 36619
8056	0	0	Ki67+	 12576 36996
8057	0	0	Ki67+	 12614 36983
8058	0	0	Ki67+	 12653 37056
8059	0	0	Ki67+	 12699 36965
8060	0	0	Ki67+	 12729 37718
8061	0	0	Ki67+	 13050 37242
8062	0	0	Ki67+	 13063 37240
8063	0	0	Ki67+	 13088 37213
8064	0	0	Ki67+	 13093 37065
8065	0	0	Ki67+	 13114 37007
8066	0	0	Ki67+	 13115 37118
8067	0	0	Ki67+	 13116 37052
8068	0	0	Ki67+	 13116 37320
8069	0	0	Ki67+	 13119 37157
8070	0	0	Ki67+	 13120 37101
8071	0	0	Ki67+	 13123 37064
8072	0	0	Ki67+	 13123 37470
8073	0	0	Ki67+	 13126 36964
8074	0	0	Ki67+	 13127 37693
8075	0	0	Ki67+	 13133 37677
8076	0	0	Ki67+	 13138 37123
8077	0	0	Ki67+	 13140 37033
8078	0	0	Ki67+	 13144 37353
8079	0	0	Ki67+	 13159 37286
8080	0	0	Ki67+	 13161 37062
8081	0	0	Ki67+	 13168 37238
8082	0	0	Ki67+	 13172 37101
8083	0	0	Ki67+	 13172 37129
8084	0	0	Ki67+	 13174 37329
8085	0	0	Ki67+	 13175 37172
8086	0	0	Ki67+	 13179 37010
8087	0	0	Ki67+	 13179 37078
8088	0	0	Ki67+	 13179 37393
8089	0	0	Ki67+	 13184 37711
8090	0	0	Ki67+	 13188 37346
8091	0	0	Ki67+	 13189 37363
8092	0	0	Ki67+	 13195 37143
8093	0	0	Ki67+	 13196 37515
8094	0	0	Ki67+	 13197 37428
8095	0	0	Ki67+	 13198 37159
8096	0	0	Ki67+	 13199 37231
8097	0	0	Ki67+	 13202 37042
8098	0	0	Ki67+	 13203 37025
8099	0	0	Ki67+	 13203 37073
8100	0	0	Ki67+	 13209 37337
8101	0	0	Ki67+	 13214 37737
8102	0	0	Ki67+	 13215 37245
8103	0	0	Ki67+	 13218 37485
8104	0	0	Ki67+	 13222 37264
8105	0	0	Ki67+	 13222 37285
8106	0	0	Ki67+	 13223 36981
8107	0	0	Ki67+	 13227 37724
8108	0	0	Ki67+	 13227 37753
8109	0	0	Ki67+	 13235 37612
8110	0	0	Ki67+	 13244 37591
8111	0	0	Ki67+	 13245 37725
8112	0	0	Ki67+	 13246 36985
8113	0	0	Ki67+	 13247 37694
8114	0	0	Ki67+	 13254 37660
8115	0	0	Ki67+	 13256 37673
8116	0	0	Ki67+	 13261 37577
8117	0	0	Ki67+	 13264 37615
8118	0	0	Ki67+	 13269 37638
8119	0	0	Ki67+	 13281 37732
8120	0	0	Ki67+	 13291 37652
8121	0	0	Ki67+	 13297 37106
8122	0	0	Ki67+	 13301 37179
8123	0	0	Ki67+	 13306 37686
8124	0	0	Ki67+	 13307 37709
8125	0	0	Ki67+	 13308 37044
8126	0	0	Ki67+	 13308 37148
8127	0	0	Ki67+	 13325 37473
8128	0	0	Ki67+	 13326 37704
8129	0	0	Ki67+	 13348 36987
8130	0	0	Ki67+	 12647 37808
8131	0	0	Ki67+	 13102 38280
8132	0	0	Ki67+	 13111 37991
8133	0	0	Ki67+	 13118 38054
8134	0	0	Ki67+	 13129 37981
8135	0	0	Ki67+	 13136 37906
8136	0	0	Ki67+	 13140 38323
8137	0	0	Ki67+	 13141 38018
8138	0	0	Ki67+	 13148 37920
8139	0	0	Ki67+	 13148 38032
8140	0	0	Ki67+	 13150 37881
8141	0	0	Ki67+	 13154 37769
8142	0	0	Ki67+	 13176 38044
8143	0	0	Ki67+	 13179 37868
8144	0	0	Ki67+	 13179 37914
8145	0	0	Ki67+	 13191 37798
8146	0	0	Ki67+	 13192 38334
8147	0	0	Ki67+	 13195 38187
8148	0	0	Ki67+	 13201 38364
8149	0	0	Ki67+	 13207 38483
8150	0	0	Ki67+	 13213 37914
8151	0	0	Ki67+	 13213 38341
8152	0	0	Ki67+	 13215 37814
8153	0	0	Ki67+	 13219 38181
8154	0	0	Ki67+	 13220 38071
8155	0	0	Ki67+	 13222 37839
8156	0	0	Ki67+	 13227 38136
8157	0	0	Ki67+	 13233 38487
8158	0	0	Ki67+	 13236 38379
8159	0	0	Ki67+	 13242 38249
8160	0	0	Ki67+	 13249 38031
8161	0	0	Ki67+	 13254 38016
8162	0	0	Ki67+	 13258 38375
8163	0	0	Ki67+	 13260 37995
8164	0	0	Ki67+	 13262 37784
8165	0	0	Ki67+	 13263 37761
8166	0	0	Ki67+	 13275 37793
8167	0	0	Ki67+	 13287 37859
8168	0	0	Ki67+	 13290 37822
8169	0	0	Ki67+	 13290 37920
8170	0	0	Ki67+	 13294 37798
8171	0	0	Ki67+	 13302 37812
8172	0	0	Ki67+	 13308 37860
8173	0	0	Ki67+	 13309 37878
8174	0	0	Ki67+	 13314 37847
8175	0	0	Ki67+	 13318 37822
8176	0	0	Ki67+	 13325 37790
8177	0	0	Ki67+	 13344 38243
8178	0	0	Ki67+	 12603 39344
8179	0	0	Ki67+	 12640 39162
8180	0	0	Ki67+	 13005 39057
8181	0	0	Ki67+	 13127 39152
8182	0	0	Ki67+	 13131 38966
8183	0	0	Ki67+	 13175 39301
8184	0	0	Ki67+	 13188 38575
8185	0	0	Ki67+	 13212 38569
8186	0	0	Ki67+	 13217 39292
8187	0	0	Ki67+	 13253 39351
8188	0	0	Ki67+	 13255 39288
8189	0	0	Ki67+	 13275 39254
8190	0	0	Ki67+	 13292 39258
8191	0	0	Ki67+	 13295 39280
8192	0	0	Ki67+	 13301 38847
8193	0	0	Ki67+	 13309 38791
8194	0	0	Ki67+	 13313 39137
8195	0	0	Ki67+	 13316 38816
8196	0	0	Ki67+	 13324 38660
8197	0	0	Ki67+	 13340 38800
8198	0	0	Ki67+	 13348 38646
8199	0	0	Ki67+	 13348 38826
8200	0	0	Ki67+	 13357 39189
8201	0	0	Ki67+	 12565 39901
8202	0	0	Ki67+	 12591 39369
8203	0	0	Ki67+	 12629 40158
8204	0	0	Ki67+	 12634 39707
8205	0	0	Ki67+	 12649 40117
8206	0	0	Ki67+	 12660 40144
8207	0	0	Ki67+	 12676 39905
8208	0	0	Ki67+	 12712 40086
8209	0	0	Ki67+	 12743 39974
8210	0	0	Ki67+	 12785 40156
8211	0	0	Ki67+	 12801 39963
8212	0	0	Ki67+	 12812 40093
8213	0	0	Ki67+	 12818 40059
8214	0	0	Ki67+	 12824 39931
8215	0	0	Ki67+	 12844 39896
8216	0	0	Ki67+	 12849 40095
8217	0	0	Ki67+	 12852 40129
8218	0	0	Ki67+	 12854 40048
8219	0	0	Ki67+	 12922 39954
8220	0	0	Ki67+	 12945 39980
8221	0	0	Ki67+	 12951 40112
8222	0	0	Ki67+	 12970 39845
8223	0	0	Ki67+	 12992 40066
8224	0	0	Ki67+	 12993 39926
8225	0	0	Ki67+	 13047 39384
8226	0	0	Ki67+	 13051 39716
8227	0	0	Ki67+	 13053 39950
8228	0	0	Ki67+	 13086 39869
8229	0	0	Ki67+	 13095 40159
8230	0	0	Ki67+	 13096 39906
8231	0	0	Ki67+	 13120 39527
8232	0	0	Ki67+	 13168 39383
8233	0	0	Ki67+	 13174 40013
8234	0	0	Ki67+	 13203 40054
8235	0	0	Ki67+	 13233 39465
8236	0	0	Ki67+	 13299 39398
8237	0	0	Ki67+	 13322 39543
8238	0	0	Ki67+	 13328 39532
8239	0	0	Ki67+	 13337 39924
8240	0	0	Ki67+	 13342 39984
8241	0	0	Ki67+	 13346 39605
8242	0	0	Ki67+	 12564 40299
8243	0	0	Ki67+	 12614 40183
8244	0	0	Ki67+	 12614 40194
8245	0	0	Ki67+	 12646 40175
8246	0	0	Ki67+	 12661 40547
8247	0	0	Ki67+	 12679 40749
8248	0	0	Ki67+	 12858 40745
8249	0	0	Ki67+	 12883 40450
8250	0	0	Ki67+	 12891 40194
8251	0	0	Ki67+	 12909 40723
8252	0	0	Ki67+	 12915 40832
8253	0	0	Ki67+	 12938 40817
8254	0	0	Ki67+	 12994 40431
8255	0	0	Ki67+	 13118 40612
8256	0	0	Ki67+	 13125 40689
8257	0	0	Ki67+	 13147 40656
8258	0	0	Ki67+	 13284 40940
8259	0	0	Ki67+	 13548 30589
8260	0	0	Ki67+	 14047 30486
8261	0	0	Ki67+	 14090 30082
8262	0	0	Ki67+	 14129 30443
8263	0	0	Ki67+	 14134 30072
8264	0	0	Ki67+	 14135 30024
8265	0	0	Ki67+	 14146 30020
8266	0	0	Ki67+	 13397 30616
8267	0	0	Ki67+	 13436 30916
8268	0	0	Ki67+	 13440 30984
8269	0	0	Ki67+	 13472 30990
8270	0	0	Ki67+	 13515 30660
8271	0	0	Ki67+	 13517 30973
8272	0	0	Ki67+	 13532 31350
8273	0	0	Ki67+	 13535 30817
8274	0	0	Ki67+	 13535 31129
8275	0	0	Ki67+	 13554 30692
8276	0	0	Ki67+	 13555 30811
8277	0	0	Ki67+	 13583 30912
8278	0	0	Ki67+	 13589 31311
8279	0	0	Ki67+	 13600 31374
8280	0	0	Ki67+	 13641 30694
8281	0	0	Ki67+	 13648 31365
8282	0	0	Ki67+	 13664 31112
8283	0	0	Ki67+	 13670 31336
8284	0	0	Ki67+	 13683 31319
8285	0	0	Ki67+	 13687 30705
8286	0	0	Ki67+	 13704 31312
8287	0	0	Ki67+	 13726 31358
8288	0	0	Ki67+	 13736 31286
8289	0	0	Ki67+	 13738 31387
8290	0	0	Ki67+	 13740 31313
8291	0	0	Ki67+	 13749 30702
8292	0	0	Ki67+	 13753 31336
8293	0	0	Ki67+	 13769 31315
8294	0	0	Ki67+	 13806 30802
8295	0	0	Ki67+	 13842 31008
8296	0	0	Ki67+	 13851 31065
8297	0	0	Ki67+	 13874 30712
8298	0	0	Ki67+	 13880 31233
8299	0	0	Ki67+	 13881 31245
8300	0	0	Ki67+	 13899 30689
8301	0	0	Ki67+	 13906 30705
8302	0	0	Ki67+	 13947 30980
8303	0	0	Ki67+	 13970 31027
8304	0	0	Ki67+	 13987 31016
8305	0	0	Ki67+	 14019 31309
8306	0	0	Ki67+	 14027 31319
8307	0	0	Ki67+	 14055 31283
8308	0	0	Ki67+	 14103 31364
8309	0	0	Ki67+	 14126 31325
8310	0	0	Ki67+	 14141 31345
8311	0	0	Ki67+	 13368 31912
8312	0	0	Ki67+	 13375 31988
8313	0	0	Ki67+	 13378 31693
8314	0	0	Ki67+	 13380 31748
8315	0	0	Ki67+	 13389 31477
8316	0	0	Ki67+	 13395 31880
8317	0	0	Ki67+	 13403 31906
8318	0	0	Ki67+	 13405 31980
8319	0	0	Ki67+	 13420 31886
8320	0	0	Ki67+	 13423 31924
8321	0	0	Ki67+	 13429 31977
8322	0	0	Ki67+	 13432 31873
8323	0	0	Ki67+	 13442 32036
8324	0	0	Ki67+	 13444 31557
8325	0	0	Ki67+	 13457 32152
8326	0	0	Ki67+	 13459 31836
8327	0	0	Ki67+	 13460 31693
8328	0	0	Ki67+	 13460 31734
8329	0	0	Ki67+	 13462 32024
8330	0	0	Ki67+	 13464 31865
8331	0	0	Ki67+	 13467 31763
8332	0	0	Ki67+	 13476 31702
8333	0	0	Ki67+	 13494 31822
8334	0	0	Ki67+	 13497 31774
8335	0	0	Ki67+	 13499 31944
8336	0	0	Ki67+	 13502 31901
8337	0	0	Ki67+	 13507 31925
8338	0	0	Ki67+	 13511 31807
8339	0	0	Ki67+	 13514 31774
8340	0	0	Ki67+	 13518 32116
8341	0	0	Ki67+	 13519 31901
8342	0	0	Ki67+	 13528 31671
8343	0	0	Ki67+	 13533 32082
8344	0	0	Ki67+	 13541 31765
8345	0	0	Ki67+	 13548 32047
8346	0	0	Ki67+	 13553 31799
8347	0	0	Ki67+	 13571 31429
8348	0	0	Ki67+	 13571 31473
8349	0	0	Ki67+	 13576 31802
8350	0	0	Ki67+	 13579 31617
8351	0	0	Ki67+	 13592 31437
8352	0	0	Ki67+	 13594 32177
8353	0	0	Ki67+	 13599 31405
8354	0	0	Ki67+	 13603 31478
8355	0	0	Ki67+	 13608 31731
8356	0	0	Ki67+	 13612 31453
8357	0	0	Ki67+	 13614 31422
8358	0	0	Ki67+	 13617 31717
8359	0	0	Ki67+	 13619 31393
8360	0	0	Ki67+	 13623 31812
8361	0	0	Ki67+	 13626 31472
8362	0	0	Ki67+	 13627 32136
8363	0	0	Ki67+	 13636 31836
8364	0	0	Ki67+	 13646 31881
8365	0	0	Ki67+	 13656 31430
8366	0	0	Ki67+	 13661 31468
8367	0	0	Ki67+	 13663 32123
8368	0	0	Ki67+	 13668 31399
8369	0	0	Ki67+	 13671 31946
8370	0	0	Ki67+	 13677 32100
8371	0	0	Ki67+	 13689 31402
8372	0	0	Ki67+	 13695 31416
8373	0	0	Ki67+	 13696 31969
8374	0	0	Ki67+	 13702 31877
8375	0	0	Ki67+	 13705 32078
8376	0	0	Ki67+	 13706 31395
8377	0	0	Ki67+	 13707 32008
8378	0	0	Ki67+	 13707 32025
8379	0	0	Ki67+	 13709 31889
8380	0	0	Ki67+	 13713 32049
8381	0	0	Ki67+	 13714 31864
8382	0	0	Ki67+	 13717 31913
8383	0	0	Ki67+	 13717 32009
8384	0	0	Ki67+	 13727 32147
8385	0	0	Ki67+	 13740 31858
8386	0	0	Ki67+	 13740 32023
8387	0	0	Ki67+	 13746 32151
8388	0	0	Ki67+	 13753 32179
8389	0	0	Ki67+	 13757 31830
8390	0	0	Ki67+	 13757 31901
8391	0	0	Ki67+	 13766 32146
8392	0	0	Ki67+	 13767 31565
8393	0	0	Ki67+	 13768 31963
8394	0	0	Ki67+	 13768 32056
8395	0	0	Ki67+	 13770 32173
8396	0	0	Ki67+	 13774 31846
8397	0	0	Ki67+	 13787 32134
8398	0	0	Ki67+	 13792 31944
8399	0	0	Ki67+	 13794 31747
8400	0	0	Ki67+	 13794 31884
8401	0	0	Ki67+	 13801 32115
8402	0	0	Ki67+	 13815 31735
8403	0	0	Ki67+	 13815 31880
8404	0	0	Ki67+	 13841 31868
8405	0	0	Ki67+	 13843 32090
8406	0	0	Ki67+	 13848 32034
8407	0	0	Ki67+	 13851 32069
8408	0	0	Ki67+	 13861 31836
8409	0	0	Ki67+	 13868 32178
8410	0	0	Ki67+	 13871 31558
8411	0	0	Ki67+	 13875 32027
8412	0	0	Ki67+	 13878 31817
8413	0	0	Ki67+	 13882 31749
8414	0	0	Ki67+	 13883 32153
8415	0	0	Ki67+	 13884 32044
8416	0	0	Ki67+	 13888 31787
8417	0	0	Ki67+	 13890 32169
8418	0	0	Ki67+	 13891 32027
8419	0	0	Ki67+	 13893 31999
8420	0	0	Ki67+	 13895 32062
8421	0	0	Ki67+	 13898 32134
8422	0	0	Ki67+	 13902 32052
8423	0	0	Ki67+	 13903 31750
8424	0	0	Ki67+	 13915 31985
8425	0	0	Ki67+	 13928 31995
8426	0	0	Ki67+	 13930 31900
8427	0	0	Ki67+	 13932 32020
8428	0	0	Ki67+	 13934 32069
8429	0	0	Ki67+	 13936 31975
8430	0	0	Ki67+	 13943 32084
8431	0	0	Ki67+	 13945 32053
8432	0	0	Ki67+	 13950 31917
8433	0	0	Ki67+	 13953 32032
8434	0	0	Ki67+	 13955 32012
8435	0	0	Ki67+	 13960 31842
8436	0	0	Ki67+	 13970 31984
8437	0	0	Ki67+	 13971 31600
8438	0	0	Ki67+	 13981 32050
8439	0	0	Ki67+	 13984 31778
8440	0	0	Ki67+	 13992 32011
8441	0	0	Ki67+	 13993 32064
8442	0	0	Ki67+	 13994 31743
8443	0	0	Ki67+	 14004 31838
8444	0	0	Ki67+	 14005 31783
8445	0	0	Ki67+	 14006 32026
8446	0	0	Ki67+	 14008 31963
8447	0	0	Ki67+	 14010 31908
8448	0	0	Ki67+	 14015 31983
8449	0	0	Ki67+	 14016 32053
8450	0	0	Ki67+	 14023 32026
8451	0	0	Ki67+	 14033 32056
8452	0	0	Ki67+	 14045 31997
8453	0	0	Ki67+	 14067 31910
8454	0	0	Ki67+	 14069 31993
8455	0	0	Ki67+	 14108 31999
8456	0	0	Ki67+	 14110 32082
8457	0	0	Ki67+	 14131 32000
8458	0	0	Ki67+	 14137 31629
8459	0	0	Ki67+	 14144 32032
8460	0	0	Ki67+	 14145 31646
8461	0	0	Ki67+	 14156 32005
8462	0	0	Ki67+	 13374 32903
8463	0	0	Ki67+	 13381 32965
8464	0	0	Ki67+	 13383 32678
8465	0	0	Ki67+	 13384 32914
8466	0	0	Ki67+	 13386 32427
8467	0	0	Ki67+	 13389 32407
8468	0	0	Ki67+	 13398 32294
8469	0	0	Ki67+	 13402 32373
8470	0	0	Ki67+	 13405 32750
8471	0	0	Ki67+	 13416 32669
8472	0	0	Ki67+	 13427 32276
8473	0	0	Ki67+	 13436 32972
8474	0	0	Ki67+	 13439 32362
8475	0	0	Ki67+	 13441 32703
8476	0	0	Ki67+	 13451 32364
8477	0	0	Ki67+	 13462 32249
8478	0	0	Ki67+	 13468 32269
8479	0	0	Ki67+	 13472 32704
8480	0	0	Ki67+	 13475 32808
8481	0	0	Ki67+	 13475 32936
8482	0	0	Ki67+	 13482 32822
8483	0	0	Ki67+	 13484 32337
8484	0	0	Ki67+	 13490 32241
8485	0	0	Ki67+	 13491 32257
8486	0	0	Ki67+	 13492 32806
8487	0	0	Ki67+	 13499 32931
8488	0	0	Ki67+	 13503 32819
8489	0	0	Ki67+	 13509 32733
8490	0	0	Ki67+	 13513 32243
8491	0	0	Ki67+	 13518 32320
8492	0	0	Ki67+	 13524 32794
8493	0	0	Ki67+	 13528 32229
8494	0	0	Ki67+	 13530 32904
8495	0	0	Ki67+	 13534 32310
8496	0	0	Ki67+	 13539 32706
8497	0	0	Ki67+	 13546 32853
8498	0	0	Ki67+	 13547 32219
8499	0	0	Ki67+	 13548 32577
8500	0	0	Ki67+	 13553 32796
8501	0	0	Ki67+	 13560 32892
8502	0	0	Ki67+	 13560 32939
8503	0	0	Ki67+	 13564 32731
8504	0	0	Ki67+	 13564 32834
8505	0	0	Ki67+	 13565 32613
8506	0	0	Ki67+	 13569 32665
8507	0	0	Ki67+	 13571 32862
8508	0	0	Ki67+	 13578 32916
8509	0	0	Ki67+	 13582 32713
8510	0	0	Ki67+	 13583 32544
8511	0	0	Ki67+	 13587 32690
8512	0	0	Ki67+	 13587 32773
8513	0	0	Ki67+	 13587 32849
8514	0	0	Ki67+	 13590 32738
8515	0	0	Ki67+	 13591 32911
8516	0	0	Ki67+	 13601 32720
8517	0	0	Ki67+	 13601 32932
8518	0	0	Ki67+	 13603 32253
8519	0	0	Ki67+	 13605 32522
8520	0	0	Ki67+	 13609 32666
8521	0	0	Ki67+	 13613 32846
8522	0	0	Ki67+	 13616 32932
8523	0	0	Ki67+	 13617 32809
8524	0	0	Ki67+	 13618 32357
8525	0	0	Ki67+	 13619 32912
8526	0	0	Ki67+	 13623 32779
8527	0	0	Ki67+	 13637 32807
8528	0	0	Ki67+	 13640 32984
8529	0	0	Ki67+	 13641 32351
8530	0	0	Ki67+	 13643 32321
8531	0	0	Ki67+	 13644 32614
8532	0	0	Ki67+	 13644 32947
8533	0	0	Ki67+	 13646 32288
8534	0	0	Ki67+	 13646 32422
8535	0	0	Ki67+	 13650 32779
8536	0	0	Ki67+	 13651 32306
8537	0	0	Ki67+	 13651 32396
8538	0	0	Ki67+	 13651 32871
8539	0	0	Ki67+	 13652 32926
8540	0	0	Ki67+	 13656 32373
8541	0	0	Ki67+	 13660 32826
8542	0	0	Ki67+	 13671 32867
8543	0	0	Ki67+	 13672 32246
8544	0	0	Ki67+	 13676 32884
8545	0	0	Ki67+	 13685 32709
8546	0	0	Ki67+	 13689 32843
8547	0	0	Ki67+	 13689 32946
8548	0	0	Ki67+	 13691 32816
8549	0	0	Ki67+	 13691 32907
8550	0	0	Ki67+	 13692 32873
8551	0	0	Ki67+	 13693 32791
8552	0	0	Ki67+	 13697 32242
8553	0	0	Ki67+	 13701 32967
8554	0	0	Ki67+	 13702 32204
8555	0	0	Ki67+	 13708 32332
8556	0	0	Ki67+	 13711 32964
8557	0	0	Ki67+	 13719 32826
8558	0	0	Ki67+	 13721 32872
8559	0	0	Ki67+	 13724 32201
8560	0	0	Ki67+	 13724 32315
8561	0	0	Ki67+	 13724 32888
8562	0	0	Ki67+	 13726 32906
8563	0	0	Ki67+	 13728 32487
8564	0	0	Ki67+	 13730 32501
8565	0	0	Ki67+	 13740 32682
8566	0	0	Ki67+	 13751 32899
8567	0	0	Ki67+	 13757 32941
8568	0	0	Ki67+	 13760 32869
8569	0	0	Ki67+	 13769 32205
8570	0	0	Ki67+	 13773 32558
8571	0	0	Ki67+	 13773 32808
8572	0	0	Ki67+	 13777 32954
8573	0	0	Ki67+	 13778 32482
8574	0	0	Ki67+	 13782 32896
8575	0	0	Ki67+	 13786 32921
8576	0	0	Ki67+	 13797 32794
8577	0	0	Ki67+	 13803 32900
8578	0	0	Ki67+	 13804 32366
8579	0	0	Ki67+	 13813 32708
8580	0	0	Ki67+	 13818 32933
8581	0	0	Ki67+	 13821 32852
8582	0	0	Ki67+	 13828 32293
8583	0	0	Ki67+	 13829 32948
8584	0	0	Ki67+	 13832 32991
8585	0	0	Ki67+	 13840 32706
8586	0	0	Ki67+	 13845 32491
8587	0	0	Ki67+	 13845 32686
8588	0	0	Ki67+	 13850 32288
8589	0	0	Ki67+	 13855 32928
8590	0	0	Ki67+	 13859 32984
8591	0	0	Ki67+	 13862 32266
8592	0	0	Ki67+	 13865 32658
8593	0	0	Ki67+	 13868 32551
8594	0	0	Ki67+	 13880 32532
8595	0	0	Ki67+	 13882 32973
8596	0	0	Ki67+	 13885 32281
8597	0	0	Ki67+	 13889 32986
8598	0	0	Ki67+	 13890 32197
8599	0	0	Ki67+	 13905 32586
8600	0	0	Ki67+	 13912 32466
8601	0	0	Ki67+	 13919 32938
8602	0	0	Ki67+	 13938 32970
8603	0	0	Ki67+	 13949 32463
8604	0	0	Ki67+	 13953 32937
8605	0	0	Ki67+	 13977 32292
8606	0	0	Ki67+	 13992 32894
8607	0	0	Ki67+	 13998 32489
8608	0	0	Ki67+	 14004 32408
8609	0	0	Ki67+	 14017 32425
8610	0	0	Ki67+	 14018 32466
8611	0	0	Ki67+	 14049 32903
8612	0	0	Ki67+	 14050 32931
8613	0	0	Ki67+	 14072 32291
8614	0	0	Ki67+	 14086 32946
8615	0	0	Ki67+	 14094 32362
8616	0	0	Ki67+	 14106 32955
8617	0	0	Ki67+	 14113 32360
8618	0	0	Ki67+	 14120 32315
8619	0	0	Ki67+	 14138 32317
8620	0	0	Ki67+	 14140 32254
8621	0	0	Ki67+	 14142 32863
8622	0	0	Ki67+	 14149 32751
8623	0	0	Ki67+	 13362 33445
8624	0	0	Ki67+	 13363 33775
8625	0	0	Ki67+	 13368 33061
8626	0	0	Ki67+	 13369 33463
8627	0	0	Ki67+	 13370 33223
8628	0	0	Ki67+	 13372 33524
8629	0	0	Ki67+	 13384 33495
8630	0	0	Ki67+	 13385 33102
8631	0	0	Ki67+	 13385 33193
8632	0	0	Ki67+	 13390 33469
8633	0	0	Ki67+	 13390 33779
8634	0	0	Ki67+	 13391 33208
8635	0	0	Ki67+	 13393 33409
8636	0	0	Ki67+	 13396 33042
8637	0	0	Ki67+	 13399 33231
8638	0	0	Ki67+	 13414 33006
8639	0	0	Ki67+	 13427 33032
8640	0	0	Ki67+	 13427 33456
8641	0	0	Ki67+	 13428 33183
8642	0	0	Ki67+	 13429 33362
8643	0	0	Ki67+	 13443 33010
8644	0	0	Ki67+	 13448 33390
8645	0	0	Ki67+	 13473 33390
8646	0	0	Ki67+	 13474 33481
8647	0	0	Ki67+	 13475 33306
8648	0	0	Ki67+	 13480 33288
8649	0	0	Ki67+	 13481 33078
8650	0	0	Ki67+	 13483 33455
8651	0	0	Ki67+	 13492 33417
8652	0	0	Ki67+	 13503 33752
8653	0	0	Ki67+	 13505 33365
8654	0	0	Ki67+	 13506 33472
8655	0	0	Ki67+	 13509 33317
8656	0	0	Ki67+	 13509 33398
8657	0	0	Ki67+	 13514 33109
8658	0	0	Ki67+	 13515 33144
8659	0	0	Ki67+	 13516 33378
8660	0	0	Ki67+	 13517 33568
8661	0	0	Ki67+	 13519 33736
8662	0	0	Ki67+	 13522 33645
8663	0	0	Ki67+	 13524 33284
8664	0	0	Ki67+	 13526 33545
8665	0	0	Ki67+	 13527 33411
8666	0	0	Ki67+	 13530 33577
8667	0	0	Ki67+	 13532 33343
8668	0	0	Ki67+	 13533 33333
8669	0	0	Ki67+	 13533 33381
8670	0	0	Ki67+	 13539 33215
8671	0	0	Ki67+	 13542 33530
8672	0	0	Ki67+	 13545 33194
8673	0	0	Ki67+	 13546 33728
8674	0	0	Ki67+	 13549 33324
8675	0	0	Ki67+	 13549 33769
8676	0	0	Ki67+	 13557 33564
8677	0	0	Ki67+	 13561 33299
8678	0	0	Ki67+	 13561 33459
8679	0	0	Ki67+	 13561 33516
8680	0	0	Ki67+	 13564 33440
8681	0	0	Ki67+	 13567 33395
8682	0	0	Ki67+	 13569 33193
8683	0	0	Ki67+	 13570 33142
8684	0	0	Ki67+	 13579 33284
8685	0	0	Ki67+	 13580 33417
8686	0	0	Ki67+	 13584 33530
8687	0	0	Ki67+	 13585 33470
8688	0	0	Ki67+	 13587 33258
8689	0	0	Ki67+	 13592 33775
8690	0	0	Ki67+	 13593 33403
8691	0	0	Ki67+	 13599 33749
8692	0	0	Ki67+	 13602 33518
8693	0	0	Ki67+	 13604 33214
8694	0	0	Ki67+	 13605 33529
8695	0	0	Ki67+	 13612 33301
8696	0	0	Ki67+	 13614 33133
8697	0	0	Ki67+	 13615 33367
8698	0	0	Ki67+	 13615 33727
8699	0	0	Ki67+	 13616 33273
8700	0	0	Ki67+	 13619 33416
8701	0	0	Ki67+	 13620 33232
8702	0	0	Ki67+	 13622 33459
8703	0	0	Ki67+	 13624 33652
8704	0	0	Ki67+	 13625 33491
8705	0	0	Ki67+	 13629 33510
8706	0	0	Ki67+	 13634 33254
8707	0	0	Ki67+	 13635 33718
8708	0	0	Ki67+	 13638 33448
8709	0	0	Ki67+	 13642 33233
8710	0	0	Ki67+	 13647 33210
8711	0	0	Ki67+	 13661 33609
8712	0	0	Ki67+	 13663 33229
8713	0	0	Ki67+	 13671 33007
8714	0	0	Ki67+	 13672 33749
8715	0	0	Ki67+	 13682 33493
8716	0	0	Ki67+	 13684 33680
8717	0	0	Ki67+	 13693 33145
8718	0	0	Ki67+	 13700 33019
8719	0	0	Ki67+	 13711 33686
8720	0	0	Ki67+	 13712 33667
8721	0	0	Ki67+	 13716 33486
8722	0	0	Ki67+	 13719 33014
8723	0	0	Ki67+	 13724 33147
8724	0	0	Ki67+	 13737 33714
8725	0	0	Ki67+	 13738 33545
8726	0	0	Ki67+	 13740 33766
8727	0	0	Ki67+	 13752 33630
8728	0	0	Ki67+	 13753 33437
8729	0	0	Ki67+	 13768 33029
8730	0	0	Ki67+	 13770 33002
8731	0	0	Ki67+	 13772 33455
8732	0	0	Ki67+	 13773 33282
8733	0	0	Ki67+	 13789 33299
8734	0	0	Ki67+	 13811 33462
8735	0	0	Ki67+	 13813 33548
8736	0	0	Ki67+	 13816 33017
8737	0	0	Ki67+	 13824 33705
8738	0	0	Ki67+	 13825 33763
8739	0	0	Ki67+	 13831 33777
8740	0	0	Ki67+	 13832 33280
8741	0	0	Ki67+	 13840 33024
8742	0	0	Ki67+	 13842 33737
8743	0	0	Ki67+	 13849 32997
8744	0	0	Ki67+	 13852 33761
8745	0	0	Ki67+	 13855 33279
8746	0	0	Ki67+	 13868 33004
8747	0	0	Ki67+	 13871 33696
8748	0	0	Ki67+	 13876 33499
8749	0	0	Ki67+	 13887 33593
8750	0	0	Ki67+	 13893 33207
8751	0	0	Ki67+	 13896 33497
8752	0	0	Ki67+	 13897 33690
8753	0	0	Ki67+	 13908 33718
8754	0	0	Ki67+	 13922 33658
8755	0	0	Ki67+	 13922 33687
8756	0	0	Ki67+	 13927 33624
8757	0	0	Ki67+	 13930 33175
8758	0	0	Ki67+	 13936 33711
8759	0	0	Ki67+	 13938 33210
8760	0	0	Ki67+	 13939 33597
8761	0	0	Ki67+	 13943 33169
8762	0	0	Ki67+	 13949 33108
8763	0	0	Ki67+	 13950 33595
8764	0	0	Ki67+	 13950 33672
8765	0	0	Ki67+	 13952 33426
8766	0	0	Ki67+	 13952 33787
8767	0	0	Ki67+	 13953 33607
8768	0	0	Ki67+	 13962 33630
8769	0	0	Ki67+	 13974 33659
8770	0	0	Ki67+	 13976 33537
8771	0	0	Ki67+	 13986 33634
8772	0	0	Ki67+	 13989 33779
8773	0	0	Ki67+	 13995 33763
8774	0	0	Ki67+	 13997 33113
8775	0	0	Ki67+	 14005 33607
8776	0	0	Ki67+	 14015 33573
8777	0	0	Ki67+	 14015 33653
8778	0	0	Ki67+	 14018 33517
8779	0	0	Ki67+	 14024 33153
8780	0	0	Ki67+	 14028 33083
8781	0	0	Ki67+	 14034 33728
8782	0	0	Ki67+	 14035 33546
8783	0	0	Ki67+	 14040 33791
8784	0	0	Ki67+	 14042 33109
8785	0	0	Ki67+	 14046 33190
8786	0	0	Ki67+	 14046 33452
8787	0	0	Ki67+	 14048 33688
8788	0	0	Ki67+	 14049 33773
8789	0	0	Ki67+	 14060 33081
8790	0	0	Ki67+	 14061 33709
8791	0	0	Ki67+	 14073 33080
8792	0	0	Ki67+	 14074 33655
8793	0	0	Ki67+	 14081 33740
8794	0	0	Ki67+	 14082 33626
8795	0	0	Ki67+	 14089 33599
8796	0	0	Ki67+	 14101 33091
8797	0	0	Ki67+	 14101 33201
8798	0	0	Ki67+	 14103 33637
8799	0	0	Ki67+	 14109 33558
8800	0	0	Ki67+	 14111 33581
8801	0	0	Ki67+	 14114 33617
8802	0	0	Ki67+	 14117 33518
8803	0	0	Ki67+	 14120 33415
8804	0	0	Ki67+	 14127 33574
8805	0	0	Ki67+	 14128 33193
8806	0	0	Ki67+	 14129 33211
8807	0	0	Ki67+	 14129 33496
8808	0	0	Ki67+	 14131 33602
8809	0	0	Ki67+	 14133 33109
8810	0	0	Ki67+	 14134 33665
8811	0	0	Ki67+	 14136 33549
8812	0	0	Ki67+	 14139 33518
8813	0	0	Ki67+	 14141 33388
8814	0	0	Ki67+	 14144 33579
8815	0	0	Ki67+	 14150 33553
8816	0	0	Ki67+	 14151 33498
8817	0	0	Ki67+	 14152 33483
8818	0	0	Ki67+	 14154 33381
8819	0	0	Ki67+	 13367 34229
8820	0	0	Ki67+	 13373 34147
8821	0	0	Ki67+	 13378 34443
8822	0	0	Ki67+	 13379 34414
8823	0	0	Ki67+	 13380 34219
8824	0	0	Ki67+	 13386 33979
8825	0	0	Ki67+	 13393 33865
8826	0	0	Ki67+	 13396 34200
8827	0	0	Ki67+	 13410 34112
8828	0	0	Ki67+	 13412 33967
8829	0	0	Ki67+	 13412 34529
8830	0	0	Ki67+	 13418 33894
8831	0	0	Ki67+	 13419 34195
8832	0	0	Ki67+	 13424 34416
8833	0	0	Ki67+	 13437 34043
8834	0	0	Ki67+	 13440 34114
8835	0	0	Ki67+	 13449 34568
8836	0	0	Ki67+	 13453 34467
8837	0	0	Ki67+	 13455 34103
8838	0	0	Ki67+	 13459 34485
8839	0	0	Ki67+	 13463 34406
8840	0	0	Ki67+	 13465 33850
8841	0	0	Ki67+	 13468 34517
8842	0	0	Ki67+	 13470 34088
8843	0	0	Ki67+	 13476 34425
8844	0	0	Ki67+	 13478 34056
8845	0	0	Ki67+	 13481 33827
8846	0	0	Ki67+	 13492 33875
8847	0	0	Ki67+	 13492 34407
8848	0	0	Ki67+	 13497 34484
8849	0	0	Ki67+	 13511 34048
8850	0	0	Ki67+	 13516 33833
8851	0	0	Ki67+	 13520 34392
8852	0	0	Ki67+	 13522 34110
8853	0	0	Ki67+	 13539 34020
8854	0	0	Ki67+	 13543 33830
8855	0	0	Ki67+	 13547 34047
8856	0	0	Ki67+	 13548 34029
8857	0	0	Ki67+	 13548 34183
8858	0	0	Ki67+	 13561 34032
8859	0	0	Ki67+	 13573 34573
8860	0	0	Ki67+	 13575 34097
8861	0	0	Ki67+	 13576 34371
8862	0	0	Ki67+	 13581 34066
8863	0	0	Ki67+	 13588 34360
8864	0	0	Ki67+	 13590 34551
8865	0	0	Ki67+	 13595 34540
8866	0	0	Ki67+	 13610 34058
8867	0	0	Ki67+	 13611 34344
8868	0	0	Ki67+	 13614 34513
8869	0	0	Ki67+	 13617 34488
8870	0	0	Ki67+	 13635 34449
8871	0	0	Ki67+	 13638 34365
8872	0	0	Ki67+	 13639 34569
8873	0	0	Ki67+	 13642 34415
8874	0	0	Ki67+	 13648 34507
8875	0	0	Ki67+	 13651 34374
8876	0	0	Ki67+	 13654 34392
8877	0	0	Ki67+	 13657 33919
8878	0	0	Ki67+	 13659 34548
8879	0	0	Ki67+	 13668 34513
8880	0	0	Ki67+	 13671 34030
8881	0	0	Ki67+	 13678 34488
8882	0	0	Ki67+	 13680 34436
8883	0	0	Ki67+	 13697 33928
8884	0	0	Ki67+	 13700 33906
8885	0	0	Ki67+	 13701 33972
8886	0	0	Ki67+	 13718 34001
8887	0	0	Ki67+	 13721 34019
8888	0	0	Ki67+	 13724 33952
8889	0	0	Ki67+	 13732 33917
8890	0	0	Ki67+	 13734 33979
8891	0	0	Ki67+	 13735 33947
8892	0	0	Ki67+	 13757 33942
8893	0	0	Ki67+	 13758 33902
8894	0	0	Ki67+	 13759 33883
8895	0	0	Ki67+	 13759 33969
8896	0	0	Ki67+	 13766 34131
8897	0	0	Ki67+	 13768 34366
8898	0	0	Ki67+	 13769 33865
8899	0	0	Ki67+	 13772 34120
8900	0	0	Ki67+	 13772 34312
8901	0	0	Ki67+	 13773 33895
8902	0	0	Ki67+	 13773 34143
8903	0	0	Ki67+	 13776 34294
8904	0	0	Ki67+	 13780 33872
8905	0	0	Ki67+	 13793 33892
8906	0	0	Ki67+	 13794 33841
8907	0	0	Ki67+	 13794 34300
8908	0	0	Ki67+	 13794 34331
8909	0	0	Ki67+	 13798 34353
8910	0	0	Ki67+	 13810 33899
8911	0	0	Ki67+	 13816 34284
8912	0	0	Ki67+	 13829 33824
8913	0	0	Ki67+	 13829 34038
8914	0	0	Ki67+	 13833 34304
8915	0	0	Ki67+	 13834 33873
8916	0	0	Ki67+	 13845 34260
8917	0	0	Ki67+	 13846 33808
8918	0	0	Ki67+	 13847 33843
8919	0	0	Ki67+	 13851 33833
8920	0	0	Ki67+	 13853 34284
8921	0	0	Ki67+	 13864 34246
8922	0	0	Ki67+	 13874 34070
8923	0	0	Ki67+	 13874 34257
8924	0	0	Ki67+	 13880 34101
8925	0	0	Ki67+	 13885 34008
8926	0	0	Ki67+	 13887 34050
8927	0	0	Ki67+	 13888 34082
8928	0	0	Ki67+	 13899 34046
8929	0	0	Ki67+	 13906 33989
8930	0	0	Ki67+	 13909 34117
8931	0	0	Ki67+	 13919 34093
8932	0	0	Ki67+	 13932 33966
8933	0	0	Ki67+	 13935 34057
8934	0	0	Ki67+	 13951 33811
8935	0	0	Ki67+	 13954 33863
8936	0	0	Ki67+	 13961 33969
8937	0	0	Ki67+	 13963 34035
8938	0	0	Ki67+	 13965 33944
8939	0	0	Ki67+	 13968 33898
8940	0	0	Ki67+	 13973 33991
8941	0	0	Ki67+	 13980 33880
8942	0	0	Ki67+	 13985 33811
8943	0	0	Ki67+	 13986 34029
8944	0	0	Ki67+	 13988 33836
8945	0	0	Ki67+	 14000 34080
8946	0	0	Ki67+	 14002 33908
8947	0	0	Ki67+	 14003 34045
8948	0	0	Ki67+	 14022 33892
8949	0	0	Ki67+	 14040 33917
8950	0	0	Ki67+	 14044 34566
8951	0	0	Ki67+	 14049 33893
8952	0	0	Ki67+	 14058 33860
8953	0	0	Ki67+	 14062 34587
8954	0	0	Ki67+	 14112 34506
8955	0	0	Ki67+	 14125 34519
8956	0	0	Ki67+	 14140 34581
8957	0	0	Ki67+	 13369 35307
8958	0	0	Ki67+	 13387 35309
8959	0	0	Ki67+	 13460 35105
8960	0	0	Ki67+	 13462 35373
8961	0	0	Ki67+	 13473 34717
8962	0	0	Ki67+	 13487 35235
8963	0	0	Ki67+	 13496 34693
8964	0	0	Ki67+	 13497 35215
8965	0	0	Ki67+	 13507 35164
8966	0	0	Ki67+	 13514 35191
8967	0	0	Ki67+	 13524 35347
8968	0	0	Ki67+	 13534 34608
8969	0	0	Ki67+	 13549 35348
8970	0	0	Ki67+	 13552 35189
8971	0	0	Ki67+	 13552 35222
8972	0	0	Ki67+	 13558 35046
8973	0	0	Ki67+	 13572 35162
8974	0	0	Ki67+	 13578 35012
8975	0	0	Ki67+	 13583 35199
8976	0	0	Ki67+	 13597 35035
8977	0	0	Ki67+	 13600 34984
8978	0	0	Ki67+	 13603 35172
8979	0	0	Ki67+	 13617 35125
8980	0	0	Ki67+	 13618 34926
8981	0	0	Ki67+	 13625 35159
8982	0	0	Ki67+	 13629 34951
8983	0	0	Ki67+	 13629 35031
8984	0	0	Ki67+	 13636 35061
8985	0	0	Ki67+	 13638 35118
8986	0	0	Ki67+	 13639 35148
8987	0	0	Ki67+	 13641 34955
8988	0	0	Ki67+	 13645 34908
8989	0	0	Ki67+	 13645 35210
8990	0	0	Ki67+	 13652 34934
8991	0	0	Ki67+	 13659 34963
8992	0	0	Ki67+	 13659 35118
8993	0	0	Ki67+	 13662 35330
8994	0	0	Ki67+	 13665 35010
8995	0	0	Ki67+	 13665 35083
8996	0	0	Ki67+	 13666 35030
8997	0	0	Ki67+	 13668 35098
8998	0	0	Ki67+	 13671 35189
8999	0	0	Ki67+	 13672 34901
9000	0	0	Ki67+	 13672 35060
9001	0	0	Ki67+	 13676 35070
9002	0	0	Ki67+	 13679 34926
9003	0	0	Ki67+	 13682 34845
9004	0	0	Ki67+	 13684 35324
9005	0	0	Ki67+	 13690 35039
9006	0	0	Ki67+	 13691 35165
9007	0	0	Ki67+	 13692 34917
9008	0	0	Ki67+	 13714 35217
9009	0	0	Ki67+	 13715 34875
9010	0	0	Ki67+	 13717 35329
9011	0	0	Ki67+	 13723 35279
9012	0	0	Ki67+	 13724 35122
9013	0	0	Ki67+	 13728 35205
9014	0	0	Ki67+	 13734 34905
9015	0	0	Ki67+	 13737 35306
9016	0	0	Ki67+	 13738 34855
9017	0	0	Ki67+	 13739 35135
9018	0	0	Ki67+	 13748 34891
9019	0	0	Ki67+	 13749 35104
9020	0	0	Ki67+	 13753 35187
9021	0	0	Ki67+	 13756 35273
9022	0	0	Ki67+	 13762 35327
9023	0	0	Ki67+	 13763 34855
9024	0	0	Ki67+	 13766 35310
9025	0	0	Ki67+	 13769 34818
9026	0	0	Ki67+	 13773 35057
9027	0	0	Ki67+	 13775 35359
9028	0	0	Ki67+	 13784 35040
9029	0	0	Ki67+	 13785 35131
9030	0	0	Ki67+	 13787 34938
9031	0	0	Ki67+	 13789 34844
9032	0	0	Ki67+	 13794 34817
9033	0	0	Ki67+	 13798 35353
9034	0	0	Ki67+	 13799 34835
9035	0	0	Ki67+	 13801 35332
9036	0	0	Ki67+	 13803 35366
9037	0	0	Ki67+	 13805 34784
9038	0	0	Ki67+	 13807 34767
9039	0	0	Ki67+	 13812 34996
9040	0	0	Ki67+	 13812 35336
9041	0	0	Ki67+	 13813 34819
9042	0	0	Ki67+	 13814 35013
9043	0	0	Ki67+	 13820 34988
9044	0	0	Ki67+	 13821 35312
9045	0	0	Ki67+	 13824 34804
9046	0	0	Ki67+	 13824 35296
9047	0	0	Ki67+	 13828 35271
9048	0	0	Ki67+	 13829 35241
9049	0	0	Ki67+	 13837 35025
9050	0	0	Ki67+	 13838 35342
9051	0	0	Ki67+	 13842 34975
9052	0	0	Ki67+	 13852 35231
9053	0	0	Ki67+	 13854 35293
9054	0	0	Ki67+	 13874 34905
9055	0	0	Ki67+	 13887 35231
9056	0	0	Ki67+	 13891 34738
9057	0	0	Ki67+	 13891 35032
9058	0	0	Ki67+	 13904 35217
9059	0	0	Ki67+	 13906 34764
9060	0	0	Ki67+	 13914 35026
9061	0	0	Ki67+	 13922 34695
9062	0	0	Ki67+	 13926 35139
9063	0	0	Ki67+	 13928 35193
9064	0	0	Ki67+	 13937 34844
9065	0	0	Ki67+	 13937 34959
9066	0	0	Ki67+	 13938 35120
9067	0	0	Ki67+	 13946 35150
9068	0	0	Ki67+	 13955 34709
9069	0	0	Ki67+	 13955 34935
9070	0	0	Ki67+	 13957 34948
9071	0	0	Ki67+	 13963 35123
9072	0	0	Ki67+	 13971 34595
9073	0	0	Ki67+	 13971 34912
9074	0	0	Ki67+	 13972 35383
9075	0	0	Ki67+	 13979 35104
9076	0	0	Ki67+	 13981 34949
9077	0	0	Ki67+	 13983 34674
9078	0	0	Ki67+	 13987 35128
9079	0	0	Ki67+	 13988 34928
9080	0	0	Ki67+	 14005 34848
9081	0	0	Ki67+	 14008 34817
9082	0	0	Ki67+	 14010 35182
9083	0	0	Ki67+	 14017 35374
9084	0	0	Ki67+	 14021 35029
9085	0	0	Ki67+	 14023 34649
9086	0	0	Ki67+	 14024 34742
9087	0	0	Ki67+	 14026 34671
9088	0	0	Ki67+	 14033 35145
9089	0	0	Ki67+	 14046 34630
9090	0	0	Ki67+	 14052 35160
9091	0	0	Ki67+	 14053 35130
9092	0	0	Ki67+	 14056 35103
9093	0	0	Ki67+	 14057 35044
9094	0	0	Ki67+	 14062 34912
9095	0	0	Ki67+	 14075 34597
9096	0	0	Ki67+	 14081 35134
9097	0	0	Ki67+	 14082 35091
9098	0	0	Ki67+	 14091 34704
9099	0	0	Ki67+	 14099 34764
9100	0	0	Ki67+	 14102 34615
9101	0	0	Ki67+	 14113 35091
9102	0	0	Ki67+	 14116 35118
9103	0	0	Ki67+	 14121 34862
9104	0	0	Ki67+	 14125 34997
9105	0	0	Ki67+	 14138 35013
9106	0	0	Ki67+	 14147 34604
9107	0	0	Ki67+	 14159 34991
9108	0	0	Ki67+	 13387 35823
9109	0	0	Ki67+	 13387 36104
9110	0	0	Ki67+	 13401 36148
9111	0	0	Ki67+	 13404 36036
9112	0	0	Ki67+	 13406 35893
9113	0	0	Ki67+	 13406 36177
9114	0	0	Ki67+	 13417 35479
9115	0	0	Ki67+	 13420 36121
9116	0	0	Ki67+	 13432 35943
9117	0	0	Ki67+	 13435 36183
9118	0	0	Ki67+	 13436 36147
9119	0	0	Ki67+	 13437 36097
9120	0	0	Ki67+	 13439 36120
9121	0	0	Ki67+	 13444 35846
9122	0	0	Ki67+	 13448 36058
9123	0	0	Ki67+	 13457 36112
9124	0	0	Ki67+	 13460 35434
9125	0	0	Ki67+	 13461 36031
9126	0	0	Ki67+	 13466 35443
9127	0	0	Ki67+	 13472 36141
9128	0	0	Ki67+	 13475 36016
9129	0	0	Ki67+	 13477 36159
9130	0	0	Ki67+	 13479 35875
9131	0	0	Ki67+	 13483 36036
9132	0	0	Ki67+	 13484 36121
9133	0	0	Ki67+	 13498 36026
9134	0	0	Ki67+	 13501 35992
9135	0	0	Ki67+	 13508 35816
9136	0	0	Ki67+	 13519 35442
9137	0	0	Ki67+	 13520 36144
9138	0	0	Ki67+	 13521 35760
9139	0	0	Ki67+	 13525 35895
9140	0	0	Ki67+	 13527 35426
9141	0	0	Ki67+	 13527 35933
9142	0	0	Ki67+	 13528 35871
9143	0	0	Ki67+	 13533 35496
9144	0	0	Ki67+	 13536 35774
9145	0	0	Ki67+	 13548 36161
9146	0	0	Ki67+	 13552 35756
9147	0	0	Ki67+	 13553 35921
9148	0	0	Ki67+	 13560 35981
9149	0	0	Ki67+	 13561 35890
9150	0	0	Ki67+	 13561 36191
9151	0	0	Ki67+	 13570 35733
9152	0	0	Ki67+	 13571 35856
9153	0	0	Ki67+	 13575 35468
9154	0	0	Ki67+	 13586 35725
9155	0	0	Ki67+	 13587 35754
9156	0	0	Ki67+	 13591 35486
9157	0	0	Ki67+	 13592 35693
9158	0	0	Ki67+	 13595 36010
9159	0	0	Ki67+	 13610 35691
9160	0	0	Ki67+	 13628 36001
9161	0	0	Ki67+	 13630 35416
9162	0	0	Ki67+	 13643 35816
9163	0	0	Ki67+	 13646 35681
9164	0	0	Ki67+	 13646 35842
9165	0	0	Ki67+	 13649 35945
9166	0	0	Ki67+	 13654 35927
9167	0	0	Ki67+	 13674 35619
9168	0	0	Ki67+	 13676 35799
9169	0	0	Ki67+	 13678 35498
9170	0	0	Ki67+	 13679 35938
9171	0	0	Ki67+	 13683 35628
9172	0	0	Ki67+	 13686 35739
9173	0	0	Ki67+	 13688 35954
9174	0	0	Ki67+	 13691 35902
9175	0	0	Ki67+	 13701 35646
9176	0	0	Ki67+	 13705 36164
9177	0	0	Ki67+	 13715 35908
9178	0	0	Ki67+	 13720 35710
9179	0	0	Ki67+	 13720 35725
9180	0	0	Ki67+	 13724 36179
9181	0	0	Ki67+	 13726 35598
9182	0	0	Ki67+	 13735 35706
9183	0	0	Ki67+	 13738 35647
9184	0	0	Ki67+	 13746 35729
9185	0	0	Ki67+	 13747 35929
9186	0	0	Ki67+	 13747 36044
9187	0	0	Ki67+	 13753 35804
9188	0	0	Ki67+	 13754 35601
9189	0	0	Ki67+	 13754 35951
9190	0	0	Ki67+	 13755 35701
9191	0	0	Ki67+	 13755 35903
9192	0	0	Ki67+	 13771 35725
9193	0	0	Ki67+	 13773 35911
9194	0	0	Ki67+	 13776 35586
9195	0	0	Ki67+	 13779 35685
9196	0	0	Ki67+	 13780 35669
9197	0	0	Ki67+	 13784 35970
9198	0	0	Ki67+	 13790 35635
9199	0	0	Ki67+	 13790 35951
9200	0	0	Ki67+	 13791 35732
9201	0	0	Ki67+	 13795 35898
9202	0	0	Ki67+	 13799 35877
9203	0	0	Ki67+	 13800 35711
9204	0	0	Ki67+	 13804 35635
9205	0	0	Ki67+	 13824 35532
9206	0	0	Ki67+	 13824 35942
9207	0	0	Ki67+	 13826 35506
9208	0	0	Ki67+	 13826 35651
9209	0	0	Ki67+	 13828 35856
9210	0	0	Ki67+	 13830 35676
9211	0	0	Ki67+	 13834 35708
9212	0	0	Ki67+	 13842 36124
9213	0	0	Ki67+	 13843 35519
9214	0	0	Ki67+	 13844 35650
9215	0	0	Ki67+	 13847 35630
9216	0	0	Ki67+	 13851 35664
9217	0	0	Ki67+	 13851 36010
9218	0	0	Ki67+	 13857 35601
9219	0	0	Ki67+	 13859 35800
9220	0	0	Ki67+	 13862 35640
9221	0	0	Ki67+	 13864 35697
9222	0	0	Ki67+	 13872 35494
9223	0	0	Ki67+	 13878 35793
9224	0	0	Ki67+	 13882 35763
9225	0	0	Ki67+	 13888 35467
9226	0	0	Ki67+	 13893 35451
9227	0	0	Ki67+	 13893 35567
9228	0	0	Ki67+	 13894 35879
9229	0	0	Ki67+	 13898 35501
9230	0	0	Ki67+	 13900 35475
9231	0	0	Ki67+	 13900 35782
9232	0	0	Ki67+	 13901 35810
9233	0	0	Ki67+	 13907 35857
9234	0	0	Ki67+	 13914 35446
9235	0	0	Ki67+	 13914 36187
9236	0	0	Ki67+	 13927 35465
9237	0	0	Ki67+	 13927 35488
9238	0	0	Ki67+	 13934 35795
9239	0	0	Ki67+	 13942 35767
9240	0	0	Ki67+	 13944 35741
9241	0	0	Ki67+	 13947 36070
9242	0	0	Ki67+	 13949 35531
9243	0	0	Ki67+	 13950 35429
9244	0	0	Ki67+	 13950 35447
9245	0	0	Ki67+	 13950 36044
9246	0	0	Ki67+	 13955 35411
9247	0	0	Ki67+	 13961 35522
9248	0	0	Ki67+	 13964 35749
9249	0	0	Ki67+	 13966 35902
9250	0	0	Ki67+	 13972 36046
9251	0	0	Ki67+	 13977 36097
9252	0	0	Ki67+	 13977 36176
9253	0	0	Ki67+	 13987 35810
9254	0	0	Ki67+	 13988 35695
9255	0	0	Ki67+	 13993 35433
9256	0	0	Ki67+	 13995 35400
9257	0	0	Ki67+	 14009 35715
9258	0	0	Ki67+	 14011 35852
9259	0	0	Ki67+	 14013 35779
9260	0	0	Ki67+	 14045 35398
9261	0	0	Ki67+	 14056 35984
9262	0	0	Ki67+	 14067 35589
9263	0	0	Ki67+	 14075 35940
9264	0	0	Ki67+	 14082 35628
9265	0	0	Ki67+	 14094 35604
9266	0	0	Ki67+	 14099 36081
9267	0	0	Ki67+	 14103 35562
9268	0	0	Ki67+	 14113 35996
9269	0	0	Ki67+	 14115 36065
9270	0	0	Ki67+	 14127 35588
9271	0	0	Ki67+	 14128 35655
9272	0	0	Ki67+	 14128 35950
9273	0	0	Ki67+	 14132 35628
9274	0	0	Ki67+	 14138 35579
9275	0	0	Ki67+	 14155 35535
9276	0	0	Ki67+	 13368 36668
9277	0	0	Ki67+	 13371 36612
9278	0	0	Ki67+	 13373 36542
9279	0	0	Ki67+	 13381 36270
9280	0	0	Ki67+	 13382 36660
9281	0	0	Ki67+	 13396 36322
9282	0	0	Ki67+	 13397 36293
9283	0	0	Ki67+	 13401 36255
9284	0	0	Ki67+	 13410 36281
9285	0	0	Ki67+	 13418 36621
9286	0	0	Ki67+	 13418 36872
9287	0	0	Ki67+	 13423 36290
9288	0	0	Ki67+	 13431 36327
9289	0	0	Ki67+	 13435 36341
9290	0	0	Ki67+	 13441 36399
9291	0	0	Ki67+	 13446 36451
9292	0	0	Ki67+	 13454 36339
9293	0	0	Ki67+	 13458 36370
9294	0	0	Ki67+	 13466 36352
9295	0	0	Ki67+	 13467 36729
9296	0	0	Ki67+	 13476 36225
9297	0	0	Ki67+	 13491 36238
9298	0	0	Ki67+	 13495 36715
9299	0	0	Ki67+	 13517 36281
9300	0	0	Ki67+	 13517 36551
9301	0	0	Ki67+	 13536 36475
9302	0	0	Ki67+	 13536 36498
9303	0	0	Ki67+	 13544 36552
9304	0	0	Ki67+	 13563 36218
9305	0	0	Ki67+	 13572 36873
9306	0	0	Ki67+	 13633 36451
9307	0	0	Ki67+	 13666 36228
9308	0	0	Ki67+	 13686 36640
9309	0	0	Ki67+	 13696 36242
9310	0	0	Ki67+	 13706 36487
9311	0	0	Ki67+	 13713 36736
9312	0	0	Ki67+	 13719 36769
9313	0	0	Ki67+	 13722 36801
9314	0	0	Ki67+	 13723 36787
9315	0	0	Ki67+	 13730 36224
9316	0	0	Ki67+	 13730 36274
9317	0	0	Ki67+	 13739 36739
9318	0	0	Ki67+	 13742 36335
9319	0	0	Ki67+	 13748 36710
9320	0	0	Ki67+	 13752 36513
9321	0	0	Ki67+	 13755 36635
9322	0	0	Ki67+	 13791 36561
9323	0	0	Ki67+	 13803 36338
9324	0	0	Ki67+	 13803 36517
9325	0	0	Ki67+	 13806 36749
9326	0	0	Ki67+	 13807 36820
9327	0	0	Ki67+	 13814 36887
9328	0	0	Ki67+	 13815 36984
9329	0	0	Ki67+	 13822 36610
9330	0	0	Ki67+	 13826 36496
9331	0	0	Ki67+	 13833 36851
9332	0	0	Ki67+	 13836 36341
9333	0	0	Ki67+	 13839 36249
9334	0	0	Ki67+	 13839 36917
9335	0	0	Ki67+	 13841 36485
9336	0	0	Ki67+	 13842 36889
9337	0	0	Ki67+	 13843 36517
9338	0	0	Ki67+	 13848 36441
9339	0	0	Ki67+	 13851 36358
9340	0	0	Ki67+	 13852 36431
9341	0	0	Ki67+	 13852 36536
9342	0	0	Ki67+	 13853 36627
9343	0	0	Ki67+	 13855 36740
9344	0	0	Ki67+	 13856 36787
9345	0	0	Ki67+	 13858 36289
9346	0	0	Ki67+	 13858 36651
9347	0	0	Ki67+	 13860 36807
9348	0	0	Ki67+	 13870 36568
9349	0	0	Ki67+	 13875 36739
9350	0	0	Ki67+	 13876 36382
9351	0	0	Ki67+	 13877 36415
9352	0	0	Ki67+	 13877 36953
9353	0	0	Ki67+	 13893 36350
9354	0	0	Ki67+	 13898 36619
9355	0	0	Ki67+	 13902 36772
9356	0	0	Ki67+	 13904 36926
9357	0	0	Ki67+	 13908 36326
9358	0	0	Ki67+	 13911 36672
9359	0	0	Ki67+	 13916 36776
9360	0	0	Ki67+	 13923 36709
9361	0	0	Ki67+	 13923 36730
9362	0	0	Ki67+	 13926 36625
9363	0	0	Ki67+	 13927 36256
9364	0	0	Ki67+	 13928 36762
9365	0	0	Ki67+	 13932 36214
9366	0	0	Ki67+	 13942 36733
9367	0	0	Ki67+	 13946 36326
9368	0	0	Ki67+	 13947 36715
9369	0	0	Ki67+	 13957 36221
9370	0	0	Ki67+	 13977 36643
9371	0	0	Ki67+	 13990 36969
9372	0	0	Ki67+	 13998 36201
9373	0	0	Ki67+	 13998 36810
9374	0	0	Ki67+	 14007 36856
9375	0	0	Ki67+	 14023 36270
9376	0	0	Ki67+	 14028 36990
9377	0	0	Ki67+	 14036 36452
9378	0	0	Ki67+	 14041 36509
9379	0	0	Ki67+	 14045 36475
9380	0	0	Ki67+	 14048 36868
9381	0	0	Ki67+	 14051 36918
9382	0	0	Ki67+	 14053 36955
9383	0	0	Ki67+	 14058 36626
9384	0	0	Ki67+	 14058 36905
9385	0	0	Ki67+	 14061 36971
9386	0	0	Ki67+	 14063 36928
9387	0	0	Ki67+	 14065 36682
9388	0	0	Ki67+	 14078 36929
9389	0	0	Ki67+	 14080 36445
9390	0	0	Ki67+	 14080 36846
9391	0	0	Ki67+	 14081 36632
9392	0	0	Ki67+	 14083 36512
9393	0	0	Ki67+	 14084 36654
9394	0	0	Ki67+	 14085 36465
9395	0	0	Ki67+	 14088 36301
9396	0	0	Ki67+	 14088 36413
9397	0	0	Ki67+	 14088 36780
9398	0	0	Ki67+	 14090 36801
9399	0	0	Ki67+	 14090 36822
9400	0	0	Ki67+	 14091 36392
9401	0	0	Ki67+	 14099 36218
9402	0	0	Ki67+	 14099 36667
9403	0	0	Ki67+	 14114 36651
9404	0	0	Ki67+	 14117 36626
9405	0	0	Ki67+	 14126 36658
9406	0	0	Ki67+	 14137 36412
9407	0	0	Ki67+	 14138 36908
9408	0	0	Ki67+	 14142 36734
9409	0	0	Ki67+	 14145 36618
9410	0	0	Ki67+	 14146 36704
9411	0	0	Ki67+	 14152 36304
9412	0	0	Ki67+	 13362 37790
9413	0	0	Ki67+	 13367 37172
9414	0	0	Ki67+	 13369 37685
9415	0	0	Ki67+	 13388 37371
9416	0	0	Ki67+	 13395 37217
9417	0	0	Ki67+	 13397 37322
9418	0	0	Ki67+	 13402 37176
9419	0	0	Ki67+	 13409 37341
9420	0	0	Ki67+	 13414 37136
9421	0	0	Ki67+	 13419 37276
9422	0	0	Ki67+	 13421 37305
9423	0	0	Ki67+	 13424 37134
9424	0	0	Ki67+	 13435 37173
9425	0	0	Ki67+	 13435 37242
9426	0	0	Ki67+	 13436 37432
9427	0	0	Ki67+	 13445 37091
9428	0	0	Ki67+	 13447 37370
9429	0	0	Ki67+	 13447 37617
9430	0	0	Ki67+	 13451 37136
9431	0	0	Ki67+	 13452 37465
9432	0	0	Ki67+	 13459 37299
9433	0	0	Ki67+	 13460 37216
9434	0	0	Ki67+	 13461 37385
9435	0	0	Ki67+	 13462 37339
9436	0	0	Ki67+	 13466 37476
9437	0	0	Ki67+	 13483 37591
9438	0	0	Ki67+	 13486 37457
9439	0	0	Ki67+	 13491 37480
9440	0	0	Ki67+	 13495 37080
9441	0	0	Ki67+	 13506 37498
9442	0	0	Ki67+	 13542 37670
9443	0	0	Ki67+	 13599 37545
9444	0	0	Ki67+	 13604 37423
9445	0	0	Ki67+	 13617 37433
9446	0	0	Ki67+	 13627 37454
9447	0	0	Ki67+	 13628 37426
9448	0	0	Ki67+	 13636 37504
9449	0	0	Ki67+	 13656 37481
9450	0	0	Ki67+	 13661 37715
9451	0	0	Ki67+	 13667 37543
9452	0	0	Ki67+	 13684 37297
9453	0	0	Ki67+	 13685 37411
9454	0	0	Ki67+	 13686 37574
9455	0	0	Ki67+	 13689 37200
9456	0	0	Ki67+	 13691 37044
9457	0	0	Ki67+	 13697 37537
9458	0	0	Ki67+	 13698 37316
9459	0	0	Ki67+	 13706 37223
9460	0	0	Ki67+	 13713 37014
9461	0	0	Ki67+	 13713 37622
9462	0	0	Ki67+	 13724 37572
9463	0	0	Ki67+	 13727 37607
9464	0	0	Ki67+	 13735 37630
9465	0	0	Ki67+	 13737 37053
9466	0	0	Ki67+	 13745 37643
9467	0	0	Ki67+	 13754 37304
9468	0	0	Ki67+	 13755 37114
9469	0	0	Ki67+	 13756 37334
9470	0	0	Ki67+	 13766 37433
9471	0	0	Ki67+	 13771 37216
9472	0	0	Ki67+	 13772 37287
9473	0	0	Ki67+	 13789 37195
9474	0	0	Ki67+	 13790 37403
9475	0	0	Ki67+	 13795 37484
9476	0	0	Ki67+	 13797 37760
9477	0	0	Ki67+	 13803 37217
9478	0	0	Ki67+	 13805 37233
9479	0	0	Ki67+	 13805 37305
9480	0	0	Ki67+	 13808 37475
9481	0	0	Ki67+	 13818 37335
9482	0	0	Ki67+	 13838 37486
9483	0	0	Ki67+	 13844 37034
9484	0	0	Ki67+	 13844 37355
9485	0	0	Ki67+	 13851 37087
9486	0	0	Ki67+	 13853 37324
9487	0	0	Ki67+	 13859 37369
9488	0	0	Ki67+	 13869 37262
9489	0	0	Ki67+	 13880 37302
9490	0	0	Ki67+	 13882 37451
9491	0	0	Ki67+	 13882 37666
9492	0	0	Ki67+	 13888 37346
9493	0	0	Ki67+	 13892 37420
9494	0	0	Ki67+	 13892 37648
9495	0	0	Ki67+	 13898 37750
9496	0	0	Ki67+	 13899 37027
9497	0	0	Ki67+	 13899 37368
9498	0	0	Ki67+	 13899 37407
9499	0	0	Ki67+	 13903 37658
9500	0	0	Ki67+	 13904 37288
9501	0	0	Ki67+	 13913 37412
9502	0	0	Ki67+	 13913 37776
9503	0	0	Ki67+	 13916 37019
9504	0	0	Ki67+	 13916 37588
9505	0	0	Ki67+	 13918 37455
9506	0	0	Ki67+	 13922 37666
9507	0	0	Ki67+	 13924 37277
9508	0	0	Ki67+	 13928 37400
9509	0	0	Ki67+	 13937 37301
9510	0	0	Ki67+	 13943 37091
9511	0	0	Ki67+	 13943 37583
9512	0	0	Ki67+	 13946 37454
9513	0	0	Ki67+	 13947 37188
9514	0	0	Ki67+	 13947 37246
9515	0	0	Ki67+	 13948 37495
9516	0	0	Ki67+	 13955 37128
9517	0	0	Ki67+	 13959 37414
9518	0	0	Ki67+	 13959 37491
9519	0	0	Ki67+	 13961 37736
9520	0	0	Ki67+	 13978 37672
9521	0	0	Ki67+	 13982 37415
9522	0	0	Ki67+	 13983 37477
9523	0	0	Ki67+	 13993 37312
9524	0	0	Ki67+	 13997 37326
9525	0	0	Ki67+	 13998 37477
9526	0	0	Ki67+	 14002 37420
9527	0	0	Ki67+	 14003 37352
9528	0	0	Ki67+	 14004 37016
9529	0	0	Ki67+	 14006 37494
9530	0	0	Ki67+	 14012 37290
9531	0	0	Ki67+	 14016 37733
9532	0	0	Ki67+	 14017 37035
9533	0	0	Ki67+	 14020 37097
9534	0	0	Ki67+	 14024 37755
9535	0	0	Ki67+	 14033 37460
9536	0	0	Ki67+	 14033 37490
9537	0	0	Ki67+	 14035 37309
9538	0	0	Ki67+	 14044 37025
9539	0	0	Ki67+	 14046 37756
9540	0	0	Ki67+	 14066 37772
9541	0	0	Ki67+	 14073 37673
9542	0	0	Ki67+	 14074 37556
9543	0	0	Ki67+	 14080 37785
9544	0	0	Ki67+	 14097 37159
9545	0	0	Ki67+	 14098 37763
9546	0	0	Ki67+	 14103 37188
9547	0	0	Ki67+	 14106 37171
9548	0	0	Ki67+	 14109 37636
9549	0	0	Ki67+	 14120 37493
9550	0	0	Ki67+	 14141 37041
9551	0	0	Ki67+	 13394 37907
9552	0	0	Ki67+	 13397 38021
9553	0	0	Ki67+	 13397 38176
9554	0	0	Ki67+	 13425 37803
9555	0	0	Ki67+	 13425 38572
9556	0	0	Ki67+	 13431 37837
9557	0	0	Ki67+	 13469 37914
9558	0	0	Ki67+	 13469 38562
9559	0	0	Ki67+	 13471 37832
9560	0	0	Ki67+	 13491 37915
9561	0	0	Ki67+	 13491 38138
9562	0	0	Ki67+	 13505 38454
9563	0	0	Ki67+	 13510 38130
9564	0	0	Ki67+	 13517 38462
9565	0	0	Ki67+	 13526 38578
9566	0	0	Ki67+	 13534 38111
9567	0	0	Ki67+	 13539 37854
9568	0	0	Ki67+	 13540 38376
9569	0	0	Ki67+	 13557 38415
9570	0	0	Ki67+	 13557 38584
9571	0	0	Ki67+	 13562 38380
9572	0	0	Ki67+	 13571 38387
9573	0	0	Ki67+	 13573 38094
9574	0	0	Ki67+	 13573 38482
9575	0	0	Ki67+	 13577 38079
9576	0	0	Ki67+	 13583 37810
9577	0	0	Ki67+	 13588 38418
9578	0	0	Ki67+	 13589 38459
9579	0	0	Ki67+	 13590 38124
9580	0	0	Ki67+	 13597 38039
9581	0	0	Ki67+	 13603 38013
9582	0	0	Ki67+	 13603 38161
9583	0	0	Ki67+	 13604 38094
9584	0	0	Ki67+	 13605 38402
9585	0	0	Ki67+	 13605 38416
9586	0	0	Ki67+	 13609 37823
9587	0	0	Ki67+	 13616 38064
9588	0	0	Ki67+	 13620 38118
9589	0	0	Ki67+	 13622 37987
9590	0	0	Ki67+	 13623 37961
9591	0	0	Ki67+	 13624 37944
9592	0	0	Ki67+	 13630 38299
9593	0	0	Ki67+	 13631 38092
9594	0	0	Ki67+	 13636 38136
9595	0	0	Ki67+	 13641 37924
9596	0	0	Ki67+	 13647 38294
9597	0	0	Ki67+	 13653 38033
9598	0	0	Ki67+	 13660 38250
9599	0	0	Ki67+	 13661 37893
9600	0	0	Ki67+	 13661 38484
9601	0	0	Ki67+	 13664 38314
9602	0	0	Ki67+	 13665 38213
9603	0	0	Ki67+	 13677 38308
9604	0	0	Ki67+	 13678 38331
9605	0	0	Ki67+	 13680 37944
9606	0	0	Ki67+	 13683 38289
9607	0	0	Ki67+	 13683 38349
9608	0	0	Ki67+	 13692 37969
9609	0	0	Ki67+	 13692 38554
9610	0	0	Ki67+	 13697 38256
9611	0	0	Ki67+	 13705 38292
9612	0	0	Ki67+	 13707 37950
9613	0	0	Ki67+	 13709 38344
9614	0	0	Ki67+	 13718 37968
9615	0	0	Ki67+	 13719 38304
9616	0	0	Ki67+	 13725 38192
9617	0	0	Ki67+	 13726 37860
9618	0	0	Ki67+	 13726 38564
9619	0	0	Ki67+	 13727 38043
9620	0	0	Ki67+	 13735 38222
9621	0	0	Ki67+	 13739 37841
9622	0	0	Ki67+	 13741 38131
9623	0	0	Ki67+	 13747 38338
9624	0	0	Ki67+	 13749 37967
9625	0	0	Ki67+	 13751 38014
9626	0	0	Ki67+	 13753 38289
9627	0	0	Ki67+	 13756 38196
9628	0	0	Ki67+	 13757 38267
9629	0	0	Ki67+	 13758 38158
9630	0	0	Ki67+	 13761 38060
9631	0	0	Ki67+	 13771 38086
9632	0	0	Ki67+	 13771 38146
9633	0	0	Ki67+	 13772 38261
9634	0	0	Ki67+	 13774 38058
9635	0	0	Ki67+	 13779 38095
9636	0	0	Ki67+	 13779 38213
9637	0	0	Ki67+	 13781 38079
9638	0	0	Ki67+	 13781 38189
9639	0	0	Ki67+	 13789 38113
9640	0	0	Ki67+	 13791 38265
9641	0	0	Ki67+	 13793 37826
9642	0	0	Ki67+	 13801 38240
9643	0	0	Ki67+	 13802 38182
9644	0	0	Ki67+	 13806 38219
9645	0	0	Ki67+	 13809 38134
9646	0	0	Ki67+	 13815 38257
9647	0	0	Ki67+	 13827 38239
9648	0	0	Ki67+	 13833 38193
9649	0	0	Ki67+	 13837 38138
9650	0	0	Ki67+	 13846 38591
9651	0	0	Ki67+	 13847 38157
9652	0	0	Ki67+	 13848 37959
9653	0	0	Ki67+	 13853 37993
9654	0	0	Ki67+	 13853 38242
9655	0	0	Ki67+	 13859 38270
9656	0	0	Ki67+	 13865 37998
9657	0	0	Ki67+	 13872 38436
9658	0	0	Ki67+	 13876 38422
9659	0	0	Ki67+	 13877 38464
9660	0	0	Ki67+	 13883 38252
9661	0	0	Ki67+	 13888 38357
9662	0	0	Ki67+	 13890 38406
9663	0	0	Ki67+	 13895 38331
9664	0	0	Ki67+	 13896 38471
9665	0	0	Ki67+	 13902 38299
9666	0	0	Ki67+	 13908 38368
9667	0	0	Ki67+	 13910 38236
9668	0	0	Ki67+	 13919 38012
9669	0	0	Ki67+	 13924 38253
9670	0	0	Ki67+	 13924 38314
9671	0	0	Ki67+	 13927 38402
9672	0	0	Ki67+	 13939 37794
9673	0	0	Ki67+	 13939 38265
9674	0	0	Ki67+	 13940 37827
9675	0	0	Ki67+	 13946 38437
9676	0	0	Ki67+	 13956 38250
9677	0	0	Ki67+	 13961 37917
9678	0	0	Ki67+	 13961 38533
9679	0	0	Ki67+	 13962 38490
9680	0	0	Ki67+	 13971 37817
9681	0	0	Ki67+	 13977 37951
9682	0	0	Ki67+	 13978 38540
9683	0	0	Ki67+	 13979 38419
9684	0	0	Ki67+	 13981 38246
9685	0	0	Ki67+	 13995 38462
9686	0	0	Ki67+	 14001 38520
9687	0	0	Ki67+	 14004 37990
9688	0	0	Ki67+	 14009 37963
9689	0	0	Ki67+	 14009 38542
9690	0	0	Ki67+	 14011 38019
9691	0	0	Ki67+	 14012 38574
9692	0	0	Ki67+	 14013 38125
9693	0	0	Ki67+	 14021 38282
9694	0	0	Ki67+	 14022 38417
9695	0	0	Ki67+	 14025 38439
9696	0	0	Ki67+	 14035 38290
9697	0	0	Ki67+	 14053 37909
9698	0	0	Ki67+	 14053 38332
9699	0	0	Ki67+	 14053 38397
9700	0	0	Ki67+	 14056 37996
9701	0	0	Ki67+	 14058 38431
9702	0	0	Ki67+	 14064 38074
9703	0	0	Ki67+	 14070 38410
9704	0	0	Ki67+	 14075 38330
9705	0	0	Ki67+	 14083 37981
9706	0	0	Ki67+	 14088 37859
9707	0	0	Ki67+	 14092 37935
9708	0	0	Ki67+	 14098 37983
9709	0	0	Ki67+	 14099 38099
9710	0	0	Ki67+	 14107 38015
9711	0	0	Ki67+	 14120 38128
9712	0	0	Ki67+	 14121 38072
9713	0	0	Ki67+	 14125 37940
9714	0	0	Ki67+	 14128 38026
9715	0	0	Ki67+	 14131 37981
9716	0	0	Ki67+	 14136 37954
9717	0	0	Ki67+	 14141 38044
9718	0	0	Ki67+	 14150 37878
9719	0	0	Ki67+	 14151 38078
9720	0	0	Ki67+	 14155 38000
9721	0	0	Ki67+	 13362 39173
9722	0	0	Ki67+	 13368 38809
9723	0	0	Ki67+	 13369 38672
9724	0	0	Ki67+	 13369 38922
9725	0	0	Ki67+	 13370 39129
9726	0	0	Ki67+	 13391 38962
9727	0	0	Ki67+	 13392 38703
9728	0	0	Ki67+	 13402 38707
9729	0	0	Ki67+	 13409 39216
9730	0	0	Ki67+	 13428 38627
9731	0	0	Ki67+	 13434 38655
9732	0	0	Ki67+	 13472 38663
9733	0	0	Ki67+	 13474 39163
9734	0	0	Ki67+	 13493 38693
9735	0	0	Ki67+	 13493 38985
9736	0	0	Ki67+	 13519 39384
9737	0	0	Ki67+	 13530 39137
9738	0	0	Ki67+	 13536 39161
9739	0	0	Ki67+	 13538 38614
9740	0	0	Ki67+	 13550 38628
9741	0	0	Ki67+	 13550 38655
9742	0	0	Ki67+	 13581 38741
9743	0	0	Ki67+	 13596 38757
9744	0	0	Ki67+	 13604 38638
9745	0	0	Ki67+	 13623 38977
9746	0	0	Ki67+	 13656 38769
9747	0	0	Ki67+	 13656 38861
9748	0	0	Ki67+	 13701 39191
9749	0	0	Ki67+	 13715 38902
9750	0	0	Ki67+	 13723 38937
9751	0	0	Ki67+	 13724 38864
9752	0	0	Ki67+	 13733 38921
9753	0	0	Ki67+	 13737 38883
9754	0	0	Ki67+	 13746 38847
9755	0	0	Ki67+	 13749 38692
9756	0	0	Ki67+	 13751 38807
9757	0	0	Ki67+	 13756 38671
9758	0	0	Ki67+	 13756 38833
9759	0	0	Ki67+	 13762 38717
9760	0	0	Ki67+	 13762 39015
9761	0	0	Ki67+	 13763 38776
9762	0	0	Ki67+	 13766 38743
9763	0	0	Ki67+	 13772 38699
9764	0	0	Ki67+	 13773 38656
9765	0	0	Ki67+	 13773 38769
9766	0	0	Ki67+	 13774 38989
9767	0	0	Ki67+	 13775 39326
9768	0	0	Ki67+	 13776 38756
9769	0	0	Ki67+	 13776 38782
9770	0	0	Ki67+	 13780 38741
9771	0	0	Ki67+	 13780 38798
9772	0	0	Ki67+	 13793 38635
9773	0	0	Ki67+	 13793 38729
9774	0	0	Ki67+	 13794 38611
9775	0	0	Ki67+	 13795 38683
9776	0	0	Ki67+	 13808 39378
9777	0	0	Ki67+	 13812 38967
9778	0	0	Ki67+	 13822 38643
9779	0	0	Ki67+	 13824 38625
9780	0	0	Ki67+	 13824 38977
9781	0	0	Ki67+	 13826 39078
9782	0	0	Ki67+	 13831 38613
9783	0	0	Ki67+	 13834 39387
9784	0	0	Ki67+	 13840 38934
9785	0	0	Ki67+	 13845 38920
9786	0	0	Ki67+	 13856 38926
9787	0	0	Ki67+	 13860 38628
9788	0	0	Ki67+	 13862 38602
9789	0	0	Ki67+	 13867 38894
9790	0	0	Ki67+	 13877 38624
9791	0	0	Ki67+	 13880 38605
9792	0	0	Ki67+	 13895 38915
9793	0	0	Ki67+	 13895 39370
9794	0	0	Ki67+	 13907 38811
9795	0	0	Ki67+	 13910 38835
9796	0	0	Ki67+	 13913 39379
9797	0	0	Ki67+	 13916 38772
9798	0	0	Ki67+	 13921 39185
9799	0	0	Ki67+	 13928 38816
9800	0	0	Ki67+	 13933 38790
9801	0	0	Ki67+	 13937 39211
9802	0	0	Ki67+	 13940 39286
9803	0	0	Ki67+	 13954 39304
9804	0	0	Ki67+	 13962 38665
9805	0	0	Ki67+	 13966 38788
9806	0	0	Ki67+	 13969 38752
9807	0	0	Ki67+	 14000 39301
9808	0	0	Ki67+	 14037 38715
9809	0	0	Ki67+	 14103 38677
9810	0	0	Ki67+	 14113 39391
9811	0	0	Ki67+	 14134 39169
9812	0	0	Ki67+	 14134 39346
9813	0	0	Ki67+	 14143 39268
9814	0	0	Ki67+	 13368 39900
9815	0	0	Ki67+	 13378 40058
9816	0	0	Ki67+	 13381 39781
9817	0	0	Ki67+	 13384 39824
9818	0	0	Ki67+	 13387 39866
9819	0	0	Ki67+	 13399 39567
9820	0	0	Ki67+	 13405 40041
9821	0	0	Ki67+	 13405 40137
9822	0	0	Ki67+	 13414 39859
9823	0	0	Ki67+	 13434 39784
9824	0	0	Ki67+	 13447 39450
9825	0	0	Ki67+	 13459 39451
9826	0	0	Ki67+	 13477 39838
9827	0	0	Ki67+	 13481 39541
9828	0	0	Ki67+	 13495 39690
9829	0	0	Ki67+	 13500 39530
9830	0	0	Ki67+	 13500 39800
9831	0	0	Ki67+	 13503 39822
9832	0	0	Ki67+	 13516 39828
9833	0	0	Ki67+	 13519 39671
9834	0	0	Ki67+	 13521 39528
9835	0	0	Ki67+	 13524 39702
9836	0	0	Ki67+	 13525 39804
9837	0	0	Ki67+	 13531 39728
9838	0	0	Ki67+	 13540 39509
9839	0	0	Ki67+	 13549 39653
9840	0	0	Ki67+	 13555 40176
9841	0	0	Ki67+	 13556 40094
9842	0	0	Ki67+	 13558 40047
9843	0	0	Ki67+	 13562 39696
9844	0	0	Ki67+	 13566 39654
9845	0	0	Ki67+	 13569 39634
9846	0	0	Ki67+	 13575 39504
9847	0	0	Ki67+	 13587 39577
9848	0	0	Ki67+	 13597 39669
9849	0	0	Ki67+	 13598 39463
9850	0	0	Ki67+	 13601 39775
9851	0	0	Ki67+	 13614 39636
9852	0	0	Ki67+	 13617 39579
9853	0	0	Ki67+	 13642 39621
9854	0	0	Ki67+	 13645 39666
9855	0	0	Ki67+	 13660 39643
9856	0	0	Ki67+	 13663 39845
9857	0	0	Ki67+	 13668 39823
9858	0	0	Ki67+	 13678 39576
9859	0	0	Ki67+	 13680 39852
9860	0	0	Ki67+	 13684 39825
9861	0	0	Ki67+	 13685 39557
9862	0	0	Ki67+	 13698 39600
9863	0	0	Ki67+	 13706 39437
9864	0	0	Ki67+	 13706 39894
9865	0	0	Ki67+	 13708 39468
9866	0	0	Ki67+	 13708 40018
9867	0	0	Ki67+	 13711 39859
9868	0	0	Ki67+	 13713 40117
9869	0	0	Ki67+	 13715 39631
9870	0	0	Ki67+	 13720 39582
9871	0	0	Ki67+	 13723 39621
9872	0	0	Ki67+	 13726 39877
9873	0	0	Ki67+	 13728 39902
9874	0	0	Ki67+	 13740 39894
9875	0	0	Ki67+	 13741 39601
9876	0	0	Ki67+	 13742 39944
9877	0	0	Ki67+	 13743 40110
9878	0	0	Ki67+	 13754 40017
9879	0	0	Ki67+	 13757 39632
9880	0	0	Ki67+	 13763 39814
9881	0	0	Ki67+	 13765 39409
9882	0	0	Ki67+	 13765 39875
9883	0	0	Ki67+	 13765 39977
9884	0	0	Ki67+	 13765 39994
9885	0	0	Ki67+	 13767 39550
9886	0	0	Ki67+	 13771 39597
9887	0	0	Ki67+	 13774 39891
9888	0	0	Ki67+	 13777 39575
9889	0	0	Ki67+	 13777 39607
9890	0	0	Ki67+	 13777 39688
9891	0	0	Ki67+	 13780 39429
9892	0	0	Ki67+	 13781 39788
9893	0	0	Ki67+	 13782 39395
9894	0	0	Ki67+	 13785 39665
9895	0	0	Ki67+	 13786 39752
9896	0	0	Ki67+	 13790 40014
9897	0	0	Ki67+	 13791 39702
9898	0	0	Ki67+	 13796 39992
9899	0	0	Ki67+	 13797 39611
9900	0	0	Ki67+	 13798 39523
9901	0	0	Ki67+	 13798 39632
9902	0	0	Ki67+	 13799 39818
9903	0	0	Ki67+	 13800 39837
9904	0	0	Ki67+	 13802 39715
9905	0	0	Ki67+	 13805 39577
9906	0	0	Ki67+	 13806 39658
9907	0	0	Ki67+	 13808 39747
9908	0	0	Ki67+	 13811 39920
9909	0	0	Ki67+	 13813 39678
9910	0	0	Ki67+	 13813 39698
9911	0	0	Ki67+	 13813 39764
9912	0	0	Ki67+	 13815 39539
9913	0	0	Ki67+	 13824 39836
9914	0	0	Ki67+	 13826 39662
9915	0	0	Ki67+	 13826 39852
9916	0	0	Ki67+	 13836 39709
9917	0	0	Ki67+	 13837 39440
9918	0	0	Ki67+	 13843 39739
9919	0	0	Ki67+	 13843 39761
9920	0	0	Ki67+	 13844 39504
9921	0	0	Ki67+	 13848 39688
9922	0	0	Ki67+	 13848 39947
9923	0	0	Ki67+	 13849 39776
9924	0	0	Ki67+	 13856 39928
9925	0	0	Ki67+	 13859 39909
9926	0	0	Ki67+	 13861 39653
9927	0	0	Ki67+	 13862 39725
9928	0	0	Ki67+	 13866 39708
9929	0	0	Ki67+	 13894 39529
9930	0	0	Ki67+	 13914 39444
9931	0	0	Ki67+	 13928 39404
9932	0	0	Ki67+	 13933 39547
9933	0	0	Ki67+	 13937 39630
9934	0	0	Ki67+	 13938 39520
9935	0	0	Ki67+	 13940 39412
9936	0	0	Ki67+	 13955 39458
9937	0	0	Ki67+	 13958 39653
9938	0	0	Ki67+	 13960 39474
9939	0	0	Ki67+	 13973 39858
9940	0	0	Ki67+	 13985 39672
9941	0	0	Ki67+	 13985 39697
9942	0	0	Ki67+	 14002 39738
9943	0	0	Ki67+	 14012 39779
9944	0	0	Ki67+	 14040 39770
9945	0	0	Ki67+	 14054 40050
9946	0	0	Ki67+	 14066 39942
9947	0	0	Ki67+	 14071 39824
9948	0	0	Ki67+	 14083 39721
9949	0	0	Ki67+	 14086 39856
9950	0	0	Ki67+	 14089 39881
9951	0	0	Ki67+	 14091 39912
9952	0	0	Ki67+	 14098 39972
9953	0	0	Ki67+	 14101 39855
9954	0	0	Ki67+	 14103 39994
9955	0	0	Ki67+	 14111 39901
9956	0	0	Ki67+	 14113 39825
9957	0	0	Ki67+	 14114 39715
9958	0	0	Ki67+	 14118 39877
9959	0	0	Ki67+	 14129 39974
9960	0	0	Ki67+	 14133 39805
9961	0	0	Ki67+	 14136 39567
9962	0	0	Ki67+	 14140 39787
9963	0	0	Ki67+	 14144 39831
9964	0	0	Ki67+	 14150 39952
9965	0	0	Ki67+	 14152 39848
9966	0	0	Ki67+	 13521 40200
9967	0	0	Ki67+	 13876 40444
9968	0	0	Ki67+	 13748 41329
9969	0	0	Ki67+	 13861 41240
9970	0	0	Ki67+	 14248 29935
9971	0	0	Ki67+	 14296 29931
9972	0	0	Ki67+	 14359 30193
9973	0	0	Ki67+	 14492 29920
9974	0	0	Ki67+	 14507 29927
9975	0	0	Ki67+	 14507 29983
9976	0	0	Ki67+	 14507 30092
9977	0	0	Ki67+	 14512 29964
9978	0	0	Ki67+	 14517 29998
9979	0	0	Ki67+	 14519 30362
9980	0	0	Ki67+	 14549 30017
9981	0	0	Ki67+	 14639 30443
9982	0	0	Ki67+	 14192 30873
9983	0	0	Ki67+	 14273 30889
9984	0	0	Ki67+	 14361 30984
9985	0	0	Ki67+	 14391 31178
9986	0	0	Ki67+	 14444 30940
9987	0	0	Ki67+	 14475 30465
9988	0	0	Ki67+	 14497 30905
9989	0	0	Ki67+	 14500 31030
9990	0	0	Ki67+	 14550 31094
9991	0	0	Ki67+	 14673 30666
9992	0	0	Ki67+	 14853 31214
9993	0	0	Ki67+	 14934 30624
9994	0	0	Ki67+	 14166 31530
9995	0	0	Ki67+	 14206 32007
9996	0	0	Ki67+	 14226 31776
9997	0	0	Ki67+	 14227 31853
9998	0	0	Ki67+	 14239 31791
9999	0	0	Ki67+	 14245 31619
10000	0	0	Ki67+	 14289 31394
10001	0	0	Ki67+	 14291 31622
10002	0	0	Ki67+	 14345 31326
10003	0	0	Ki67+	 14479 31875
10004	0	0	Ki67+	 14501 31980
10005	0	0	Ki67+	 14545 31578
10006	0	0	Ki67+	 14598 32021
10007	0	0	Ki67+	 14629 31798
10008	0	0	Ki67+	 14640 32009
10009	0	0	Ki67+	 14679 32043
10010	0	0	Ki67+	 14713 31863
10011	0	0	Ki67+	 14793 31762
10012	0	0	Ki67+	 14915 31996
10013	0	0	Ki67+	 14918 31370
10014	0	0	Ki67+	 14948 31266
10015	0	0	Ki67+	 14176 32348
10016	0	0	Ki67+	 14203 32106
10017	0	0	Ki67+	 14205 32066
10018	0	0	Ki67+	 14210 32822
10019	0	0	Ki67+	 14218 32233
10020	0	0	Ki67+	 14218 32391
10021	0	0	Ki67+	 14231 32643
10022	0	0	Ki67+	 14235 32217
10023	0	0	Ki67+	 14236 32841
10024	0	0	Ki67+	 14237 32824
10025	0	0	Ki67+	 14249 32397
10026	0	0	Ki67+	 14252 32360
10027	0	0	Ki67+	 14259 32628
10028	0	0	Ki67+	 14264 32227
10029	0	0	Ki67+	 14266 32189
10030	0	0	Ki67+	 14277 32459
10031	0	0	Ki67+	 14278 32425
10032	0	0	Ki67+	 14282 32400
10033	0	0	Ki67+	 14283 32609
10034	0	0	Ki67+	 14288 32224
10035	0	0	Ki67+	 14288 32840
10036	0	0	Ki67+	 14289 32187
10037	0	0	Ki67+	 14296 32211
10038	0	0	Ki67+	 14301 32120
10039	0	0	Ki67+	 14302 32461
10040	0	0	Ki67+	 14303 32481
10041	0	0	Ki67+	 14305 32147
10042	0	0	Ki67+	 14306 32405
10043	0	0	Ki67+	 14307 32437
10044	0	0	Ki67+	 14311 32511
10045	0	0	Ki67+	 14316 32524
10046	0	0	Ki67+	 14318 32830
10047	0	0	Ki67+	 14321 32424
10048	0	0	Ki67+	 14328 32807
10049	0	0	Ki67+	 14333 32482
10050	0	0	Ki67+	 14338 32503
10051	0	0	Ki67+	 14349 32444
10052	0	0	Ki67+	 14351 32522
10053	0	0	Ki67+	 14352 32656
10054	0	0	Ki67+	 14364 32500
10055	0	0	Ki67+	 14365 32650
10056	0	0	Ki67+	 14367 32471
10057	0	0	Ki67+	 14371 32235
10058	0	0	Ki67+	 14371 32444
10059	0	0	Ki67+	 14378 32491
10060	0	0	Ki67+	 14386 32188
10061	0	0	Ki67+	 14386 32731
10062	0	0	Ki67+	 14390 32813
10063	0	0	Ki67+	 14393 32662
10064	0	0	Ki67+	 14393 32777
10065	0	0	Ki67+	 14397 32141
10066	0	0	Ki67+	 14397 32434
10067	0	0	Ki67+	 14397 32703
10068	0	0	Ki67+	 14406 32832
10069	0	0	Ki67+	 14413 32114
10070	0	0	Ki67+	 14419 32730
10071	0	0	Ki67+	 14425 32231
10072	0	0	Ki67+	 14436 32082
10073	0	0	Ki67+	 14436 32750
10074	0	0	Ki67+	 14437 32312
10075	0	0	Ki67+	 14441 32247
10076	0	0	Ki67+	 14443 32765
10077	0	0	Ki67+	 14444 32104
10078	0	0	Ki67+	 14452 32785
10079	0	0	Ki67+	 14455 32426
10080	0	0	Ki67+	 14456 32118
10081	0	0	Ki67+	 14464 32598
10082	0	0	Ki67+	 14466 32667
10083	0	0	Ki67+	 14467 32641
10084	0	0	Ki67+	 14474 32117
10085	0	0	Ki67+	 14475 32321
10086	0	0	Ki67+	 14478 32141
10087	0	0	Ki67+	 14483 32692
10088	0	0	Ki67+	 14492 32657
10089	0	0	Ki67+	 14496 32340
10090	0	0	Ki67+	 14516 32158
10091	0	0	Ki67+	 14516 32371
10092	0	0	Ki67+	 14535 32732
10093	0	0	Ki67+	 14536 32339
10094	0	0	Ki67+	 14538 32294
10095	0	0	Ki67+	 14539 32164
10096	0	0	Ki67+	 14547 32137
10097	0	0	Ki67+	 14559 32711
10098	0	0	Ki67+	 14562 32272
10099	0	0	Ki67+	 14565 32494
10100	0	0	Ki67+	 14573 32159
10101	0	0	Ki67+	 14583 32793
10102	0	0	Ki67+	 14584 32237
10103	0	0	Ki67+	 14589 32336
10104	0	0	Ki67+	 14590 32147
10105	0	0	Ki67+	 14591 32812
10106	0	0	Ki67+	 14598 32662
10107	0	0	Ki67+	 14604 32760
10108	0	0	Ki67+	 14606 32736
10109	0	0	Ki67+	 14613 32168
10110	0	0	Ki67+	 14616 32598
10111	0	0	Ki67+	 14616 32707
10112	0	0	Ki67+	 14618 32684
10113	0	0	Ki67+	 14619 32806
10114	0	0	Ki67+	 14628 32547
10115	0	0	Ki67+	 14629 32647
10116	0	0	Ki67+	 14636 32270
10117	0	0	Ki67+	 14637 32353
10118	0	0	Ki67+	 14638 32533
10119	0	0	Ki67+	 14639 32745
10120	0	0	Ki67+	 14641 32223
10121	0	0	Ki67+	 14645 32165
10122	0	0	Ki67+	 14659 32138
10123	0	0	Ki67+	 14671 32521
10124	0	0	Ki67+	 14673 32408
10125	0	0	Ki67+	 14675 32500
10126	0	0	Ki67+	 14681 32471
10127	0	0	Ki67+	 14682 32156
10128	0	0	Ki67+	 14692 32574
10129	0	0	Ki67+	 14693 32544
10130	0	0	Ki67+	 14696 32463
10131	0	0	Ki67+	 14698 32389
10132	0	0	Ki67+	 14698 32607
10133	0	0	Ki67+	 14700 32348
10134	0	0	Ki67+	 14701 32415
10135	0	0	Ki67+	 14703 32633
10136	0	0	Ki67+	 14706 32132
10137	0	0	Ki67+	 14708 32528
10138	0	0	Ki67+	 14708 32595
10139	0	0	Ki67+	 14712 32507
10140	0	0	Ki67+	 14713 32550
10141	0	0	Ki67+	 14722 32478
10142	0	0	Ki67+	 14724 32115
10143	0	0	Ki67+	 14724 32407
10144	0	0	Ki67+	 14726 32333
10145	0	0	Ki67+	 14728 32459
10146	0	0	Ki67+	 14728 32501
10147	0	0	Ki67+	 14735 32442
10148	0	0	Ki67+	 14736 32153
10149	0	0	Ki67+	 14736 32355
10150	0	0	Ki67+	 14736 32385
10151	0	0	Ki67+	 14747 32535
10152	0	0	Ki67+	 14749 32488
10153	0	0	Ki67+	 14750 32309
10154	0	0	Ki67+	 14754 32177
10155	0	0	Ki67+	 14754 32292
10156	0	0	Ki67+	 14755 32514
10157	0	0	Ki67+	 14761 32381
10158	0	0	Ki67+	 14762 32109
10159	0	0	Ki67+	 14771 32441
10160	0	0	Ki67+	 14778 32420
10161	0	0	Ki67+	 14779 32378
10162	0	0	Ki67+	 14784 32350
10163	0	0	Ki67+	 14785 32314
10164	0	0	Ki67+	 14792 32338
10165	0	0	Ki67+	 14794 32407
10166	0	0	Ki67+	 14797 32179
10167	0	0	Ki67+	 14801 32278
10168	0	0	Ki67+	 14802 32257
10169	0	0	Ki67+	 14808 32374
10170	0	0	Ki67+	 14814 32393
10171	0	0	Ki67+	 14822 32278
10172	0	0	Ki67+	 14829 32357
10173	0	0	Ki67+	 14839 32190
10174	0	0	Ki67+	 14859 32138
10175	0	0	Ki67+	 14863 32257
10176	0	0	Ki67+	 14889 32320
10177	0	0	Ki67+	 14891 32834
10178	0	0	Ki67+	 14904 32126
10179	0	0	Ki67+	 14910 32508
10180	0	0	Ki67+	 14912 32538
10181	0	0	Ki67+	 14921 32279
10182	0	0	Ki67+	 14921 32466
10183	0	0	Ki67+	 14923 32578
10184	0	0	Ki67+	 14939 32298
10185	0	0	Ki67+	 14946 32426
10186	0	0	Ki67+	 14956 32510
10187	0	0	Ki67+	 14959 32764
10188	0	0	Ki67+	 14162 33530
10189	0	0	Ki67+	 14168 33458
10190	0	0	Ki67+	 14169 33508
10191	0	0	Ki67+	 14174 33093
10192	0	0	Ki67+	 14180 33480
10193	0	0	Ki67+	 14182 33155
10194	0	0	Ki67+	 14185 33443
10195	0	0	Ki67+	 14190 33453
10196	0	0	Ki67+	 14192 33494
10197	0	0	Ki67+	 14193 33080
10198	0	0	Ki67+	 14195 33112
10199	0	0	Ki67+	 14196 33227
10200	0	0	Ki67+	 14196 33462
10201	0	0	Ki67+	 14197 32946
10202	0	0	Ki67+	 14200 33438
10203	0	0	Ki67+	 14210 33415
10204	0	0	Ki67+	 14211 33393
10205	0	0	Ki67+	 14217 33447
10206	0	0	Ki67+	 14218 32877
10207	0	0	Ki67+	 14220 33134
10208	0	0	Ki67+	 14222 33205
10209	0	0	Ki67+	 14225 33507
10210	0	0	Ki67+	 14228 33144
10211	0	0	Ki67+	 14232 33040
10212	0	0	Ki67+	 14241 33185
10213	0	0	Ki67+	 14245 33013
10214	0	0	Ki67+	 14250 32869
10215	0	0	Ki67+	 14257 33132
10216	0	0	Ki67+	 14258 33538
10217	0	0	Ki67+	 14262 32888
10218	0	0	Ki67+	 14264 33347
10219	0	0	Ki67+	 14269 33302
10220	0	0	Ki67+	 14276 33106
10221	0	0	Ki67+	 14278 33009
10222	0	0	Ki67+	 14278 33184
10223	0	0	Ki67+	 14284 33116
10224	0	0	Ki67+	 14285 33329
10225	0	0	Ki67+	 14288 33304
10226	0	0	Ki67+	 14288 33417
10227	0	0	Ki67+	 14289 33142
10228	0	0	Ki67+	 14291 33193
10229	0	0	Ki67+	 14306 33163
10230	0	0	Ki67+	 14309 32963
10231	0	0	Ki67+	 14309 33293
10232	0	0	Ki67+	 14315 33387
10233	0	0	Ki67+	 14316 33426
10234	0	0	Ki67+	 14322 33267
10235	0	0	Ki67+	 14322 33312
10236	0	0	Ki67+	 14326 33105
10237	0	0	Ki67+	 14334 32850
10238	0	0	Ki67+	 14335 33438
10239	0	0	Ki67+	 14341 32939
10240	0	0	Ki67+	 14342 33040
10241	0	0	Ki67+	 14353 33288
10242	0	0	Ki67+	 14356 33434
10243	0	0	Ki67+	 14358 33011
10244	0	0	Ki67+	 14359 33279
10245	0	0	Ki67+	 14363 33253
10246	0	0	Ki67+	 14366 33352
10247	0	0	Ki67+	 14371 33267
10248	0	0	Ki67+	 14375 33410
10249	0	0	Ki67+	 14378 33179
10250	0	0	Ki67+	 14383 33013
10251	0	0	Ki67+	 14384 33306
10252	0	0	Ki67+	 14387 33123
10253	0	0	Ki67+	 14391 33145
10254	0	0	Ki67+	 14392 33210
10255	0	0	Ki67+	 14393 32906
10256	0	0	Ki67+	 14403 32852
10257	0	0	Ki67+	 14403 33097
10258	0	0	Ki67+	 14403 33143
10259	0	0	Ki67+	 14406 32891
10260	0	0	Ki67+	 14409 33187
10261	0	0	Ki67+	 14415 33113
10262	0	0	Ki67+	 14442 33070
10263	0	0	Ki67+	 14451 33032
10264	0	0	Ki67+	 14459 33101
10265	0	0	Ki67+	 14460 33079
10266	0	0	Ki67+	 14461 33057
10267	0	0	Ki67+	 14469 32981
10268	0	0	Ki67+	 14469 32995
10269	0	0	Ki67+	 14471 32962
10270	0	0	Ki67+	 14474 33242
10271	0	0	Ki67+	 14511 32897
10272	0	0	Ki67+	 14514 32936
10273	0	0	Ki67+	 14516 33004
10274	0	0	Ki67+	 14527 32891
10275	0	0	Ki67+	 14553 33220
10276	0	0	Ki67+	 14554 32954
10277	0	0	Ki67+	 14556 33070
10278	0	0	Ki67+	 14565 33043
10279	0	0	Ki67+	 14578 33026
10280	0	0	Ki67+	 14593 33118
10281	0	0	Ki67+	 14594 33013
10282	0	0	Ki67+	 14598 33039
10283	0	0	Ki67+	 14603 33021
10284	0	0	Ki67+	 14619 33081
10285	0	0	Ki67+	 14620 33004
10286	0	0	Ki67+	 14638 33021
10287	0	0	Ki67+	 14642 32936
10288	0	0	Ki67+	 14730 33191
10289	0	0	Ki67+	 14751 33191
10290	0	0	Ki67+	 14759 33642
10291	0	0	Ki67+	 14760 32996
10292	0	0	Ki67+	 14773 33174
10293	0	0	Ki67+	 14775 32989
10294	0	0	Ki67+	 14784 33144
10295	0	0	Ki67+	 14786 33080
10296	0	0	Ki67+	 14787 32900
10297	0	0	Ki67+	 14792 32948
10298	0	0	Ki67+	 14802 33030
10299	0	0	Ki67+	 14807 33122
10300	0	0	Ki67+	 14821 32954
10301	0	0	Ki67+	 14834 33553
10302	0	0	Ki67+	 14839 32984
10303	0	0	Ki67+	 14843 32963
10304	0	0	Ki67+	 14844 33576
10305	0	0	Ki67+	 14845 32859
10306	0	0	Ki67+	 14847 33056
10307	0	0	Ki67+	 14867 33158
10308	0	0	Ki67+	 14868 33461
10309	0	0	Ki67+	 14881 33426
10310	0	0	Ki67+	 14883 33607
10311	0	0	Ki67+	 14886 33485
10312	0	0	Ki67+	 14888 33010
10313	0	0	Ki67+	 14888 33457
10314	0	0	Ki67+	 14914 32967
10315	0	0	Ki67+	 14916 32955
10316	0	0	Ki67+	 14918 33009
10317	0	0	Ki67+	 14934 32991
10318	0	0	Ki67+	 14935 32945
10319	0	0	Ki67+	 14943 32910
10320	0	0	Ki67+	 14944 33561
10321	0	0	Ki67+	 14948 33532
10322	0	0	Ki67+	 14950 33497
10323	0	0	Ki67+	 14956 32886
10324	0	0	Ki67+	 14192 34403
10325	0	0	Ki67+	 14216 34415
10326	0	0	Ki67+	 14225 34370
10327	0	0	Ki67+	 14238 34430
10328	0	0	Ki67+	 14244 34414
10329	0	0	Ki67+	 14251 34428
10330	0	0	Ki67+	 14261 34323
10331	0	0	Ki67+	 14281 34391
10332	0	0	Ki67+	 14291 34314
10333	0	0	Ki67+	 14291 34346
10334	0	0	Ki67+	 14298 34362
10335	0	0	Ki67+	 14307 34296
10336	0	0	Ki67+	 14308 34313
10337	0	0	Ki67+	 14315 34407
10338	0	0	Ki67+	 14317 34331
10339	0	0	Ki67+	 14330 34438
10340	0	0	Ki67+	 14358 34362
10341	0	0	Ki67+	 14360 34106
10342	0	0	Ki67+	 14368 34349
10343	0	0	Ki67+	 14386 34346
10344	0	0	Ki67+	 14388 34162
10345	0	0	Ki67+	 14396 34438
10346	0	0	Ki67+	 14403 34156
10347	0	0	Ki67+	 14412 34303
10348	0	0	Ki67+	 14426 34264
10349	0	0	Ki67+	 14438 34111
10350	0	0	Ki67+	 14440 34129
10351	0	0	Ki67+	 14444 34363
10352	0	0	Ki67+	 14445 34243
10353	0	0	Ki67+	 14451 34121
10354	0	0	Ki67+	 14451 34304
10355	0	0	Ki67+	 14459 34233
10356	0	0	Ki67+	 14473 34068
10357	0	0	Ki67+	 14477 34109
10358	0	0	Ki67+	 14491 34121
10359	0	0	Ki67+	 14493 34091
10360	0	0	Ki67+	 14493 34213
10361	0	0	Ki67+	 14499 34333
10362	0	0	Ki67+	 14513 34203
10363	0	0	Ki67+	 14521 34378
10364	0	0	Ki67+	 14522 34088
10365	0	0	Ki67+	 14530 34072
10366	0	0	Ki67+	 14544 34191
10367	0	0	Ki67+	 14547 34038
10368	0	0	Ki67+	 14549 33711
10369	0	0	Ki67+	 14561 34325
10370	0	0	Ki67+	 14562 33962
10371	0	0	Ki67+	 14562 34045
10372	0	0	Ki67+	 14565 34006
10373	0	0	Ki67+	 14572 34263
10374	0	0	Ki67+	 14601 33932
10375	0	0	Ki67+	 14619 34128
10376	0	0	Ki67+	 14634 34118
10377	0	0	Ki67+	 14642 34205
10378	0	0	Ki67+	 14642 34415
10379	0	0	Ki67+	 14652 34086
10380	0	0	Ki67+	 14663 34394
10381	0	0	Ki67+	 14681 34057
10382	0	0	Ki67+	 14689 33718
10383	0	0	Ki67+	 14691 34383
10384	0	0	Ki67+	 14704 34384
10385	0	0	Ki67+	 14724 33752
10386	0	0	Ki67+	 14732 33731
10387	0	0	Ki67+	 14753 33790
10388	0	0	Ki67+	 14757 33707
10389	0	0	Ki67+	 14758 33745
10390	0	0	Ki67+	 14761 33770
10391	0	0	Ki67+	 14766 34304
10392	0	0	Ki67+	 14766 34342
10393	0	0	Ki67+	 14778 33944
10394	0	0	Ki67+	 14786 33740
10395	0	0	Ki67+	 14789 33914
10396	0	0	Ki67+	 14803 33775
10397	0	0	Ki67+	 14805 33693
10398	0	0	Ki67+	 14805 34314
10399	0	0	Ki67+	 14806 34023
10400	0	0	Ki67+	 14814 33948
10401	0	0	Ki67+	 14815 33716
10402	0	0	Ki67+	 14818 34418
10403	0	0	Ki67+	 14827 34294
10404	0	0	Ki67+	 14827 34408
10405	0	0	Ki67+	 14828 33917
10406	0	0	Ki67+	 14829 33651
10407	0	0	Ki67+	 14831 34393
10408	0	0	Ki67+	 14839 33693
10409	0	0	Ki67+	 14841 33793
10410	0	0	Ki67+	 14848 33726
10411	0	0	Ki67+	 14858 33659
10412	0	0	Ki67+	 14879 34208
10413	0	0	Ki67+	 14884 33652
10414	0	0	Ki67+	 14885 33966
10415	0	0	Ki67+	 14886 33867
10416	0	0	Ki67+	 14893 34384
10417	0	0	Ki67+	 14894 33693
10418	0	0	Ki67+	 14911 33806
10419	0	0	Ki67+	 14915 33676
10420	0	0	Ki67+	 14915 33692
10421	0	0	Ki67+	 14919 34434
10422	0	0	Ki67+	 14943 34348
10423	0	0	Ki67+	 14949 33820
10424	0	0	Ki67+	 14951 34141
10425	0	0	Ki67+	 14953 34179
10426	0	0	Ki67+	 14954 34164
10427	0	0	Ki67+	 14161 34503
10428	0	0	Ki67+	 14165 34558
10429	0	0	Ki67+	 14166 34617
10430	0	0	Ki67+	 14169 34801
10431	0	0	Ki67+	 14178 34908
10432	0	0	Ki67+	 14179 34522
10433	0	0	Ki67+	 14180 35066
10434	0	0	Ki67+	 14184 34596
10435	0	0	Ki67+	 14187 35039
10436	0	0	Ki67+	 14191 35003
10437	0	0	Ki67+	 14195 34738
10438	0	0	Ki67+	 14195 34808
10439	0	0	Ki67+	 14205 34972
10440	0	0	Ki67+	 14209 35058
10441	0	0	Ki67+	 14216 34924
10442	0	0	Ki67+	 14217 34612
10443	0	0	Ki67+	 14219 35003
10444	0	0	Ki67+	 14220 34494
10445	0	0	Ki67+	 14222 34757
10446	0	0	Ki67+	 14223 34896
10447	0	0	Ki67+	 14223 35048
10448	0	0	Ki67+	 14225 35014
10449	0	0	Ki67+	 14231 34537
10450	0	0	Ki67+	 14232 34722
10451	0	0	Ki67+	 14238 34704
10452	0	0	Ki67+	 14240 34573
10453	0	0	Ki67+	 14240 34882
10454	0	0	Ki67+	 14242 34746
10455	0	0	Ki67+	 14245 34602
10456	0	0	Ki67+	 14245 34631
10457	0	0	Ki67+	 14248 34995
10458	0	0	Ki67+	 14251 34507
10459	0	0	Ki67+	 14252 34677
10460	0	0	Ki67+	 14257 34716
10461	0	0	Ki67+	 14260 34638
10462	0	0	Ki67+	 14264 34452
10463	0	0	Ki67+	 14264 34690
10464	0	0	Ki67+	 14266 34982
10465	0	0	Ki67+	 14268 34490
10466	0	0	Ki67+	 14268 34530
10467	0	0	Ki67+	 14274 34957
10468	0	0	Ki67+	 14285 34589
10469	0	0	Ki67+	 14285 34817
10470	0	0	Ki67+	 14285 34969
10471	0	0	Ki67+	 14288 34782
10472	0	0	Ki67+	 14290 34687
10473	0	0	Ki67+	 14290 34938
10474	0	0	Ki67+	 14296 34491
10475	0	0	Ki67+	 14305 34639
10476	0	0	Ki67+	 14307 34738
10477	0	0	Ki67+	 14310 34662
10478	0	0	Ki67+	 14310 34691
10479	0	0	Ki67+	 14312 34518
10480	0	0	Ki67+	 14322 34575
10481	0	0	Ki67+	 14322 35211
10482	0	0	Ki67+	 14323 34873
10483	0	0	Ki67+	 14326 34725
10484	0	0	Ki67+	 14331 34700
10485	0	0	Ki67+	 14331 34892
10486	0	0	Ki67+	 14332 35162
10487	0	0	Ki67+	 14333 34675
10488	0	0	Ki67+	 14338 34821
10489	0	0	Ki67+	 14339 34538
10490	0	0	Ki67+	 14345 35243
10491	0	0	Ki67+	 14348 34507
10492	0	0	Ki67+	 14348 34565
10493	0	0	Ki67+	 14350 34585
10494	0	0	Ki67+	 14350 34686
10495	0	0	Ki67+	 14351 34631
10496	0	0	Ki67+	 14356 34766
10497	0	0	Ki67+	 14356 35216
10498	0	0	Ki67+	 14357 34705
10499	0	0	Ki67+	 14357 35191
10500	0	0	Ki67+	 14358 34607
10501	0	0	Ki67+	 14360 35229
10502	0	0	Ki67+	 14366 34736
10503	0	0	Ki67+	 14367 34839
10504	0	0	Ki67+	 14368 34868
10505	0	0	Ki67+	 14369 34555
10506	0	0	Ki67+	 14369 35062
10507	0	0	Ki67+	 14373 35196
10508	0	0	Ki67+	 14374 34640
10509	0	0	Ki67+	 14379 34778
10510	0	0	Ki67+	 14385 34805
10511	0	0	Ki67+	 14388 35240
10512	0	0	Ki67+	 14392 35199
10513	0	0	Ki67+	 14396 34737
10514	0	0	Ki67+	 14396 35110
10515	0	0	Ki67+	 14405 35212
10516	0	0	Ki67+	 14407 34598
10517	0	0	Ki67+	 14407 35243
10518	0	0	Ki67+	 14409 35100
10519	0	0	Ki67+	 14412 34629
10520	0	0	Ki67+	 14426 35155
10521	0	0	Ki67+	 14436 35127
10522	0	0	Ki67+	 14438 34496
10523	0	0	Ki67+	 14443 35112
10524	0	0	Ki67+	 14444 35182
10525	0	0	Ki67+	 14447 35212
10526	0	0	Ki67+	 14454 35141
10527	0	0	Ki67+	 14458 35170
10528	0	0	Ki67+	 14464 35068
10529	0	0	Ki67+	 14465 35093
10530	0	0	Ki67+	 14466 34494
10531	0	0	Ki67+	 14482 35187
10532	0	0	Ki67+	 14484 35162
10533	0	0	Ki67+	 14492 35121
10534	0	0	Ki67+	 14500 34526
10535	0	0	Ki67+	 14501 35241
10536	0	0	Ki67+	 14516 34502
10537	0	0	Ki67+	 14517 34474
10538	0	0	Ki67+	 14517 35127
10539	0	0	Ki67+	 14545 35126
10540	0	0	Ki67+	 14585 35235
10541	0	0	Ki67+	 14586 35209
10542	0	0	Ki67+	 14597 35235
10543	0	0	Ki67+	 14611 35045
10544	0	0	Ki67+	 14616 35163
10545	0	0	Ki67+	 14616 35215
10546	0	0	Ki67+	 14617 35235
10547	0	0	Ki67+	 14628 34922
10548	0	0	Ki67+	 14635 34900
10549	0	0	Ki67+	 14668 34974
10550	0	0	Ki67+	 14682 34742
10551	0	0	Ki67+	 14698 34823
10552	0	0	Ki67+	 14712 35120
10553	0	0	Ki67+	 14715 34790
10554	0	0	Ki67+	 14726 34773
10555	0	0	Ki67+	 14730 35223
10556	0	0	Ki67+	 14745 35164
10557	0	0	Ki67+	 14753 34901
10558	0	0	Ki67+	 14756 34890
10559	0	0	Ki67+	 14758 35137
10560	0	0	Ki67+	 14768 34698
10561	0	0	Ki67+	 14772 34724
10562	0	0	Ki67+	 14779 34451
10563	0	0	Ki67+	 14785 34691
10564	0	0	Ki67+	 14797 34569
10565	0	0	Ki67+	 14798 34635
10566	0	0	Ki67+	 14809 34545
10567	0	0	Ki67+	 14809 34617
10568	0	0	Ki67+	 14819 35086
10569	0	0	Ki67+	 14833 35038
10570	0	0	Ki67+	 14835 34923
10571	0	0	Ki67+	 14839 34905
10572	0	0	Ki67+	 14846 34761
10573	0	0	Ki67+	 14847 35101
10574	0	0	Ki67+	 14848 35032
10575	0	0	Ki67+	 14850 35079
10576	0	0	Ki67+	 14853 34454
10577	0	0	Ki67+	 14854 34876
10578	0	0	Ki67+	 14859 34503
10579	0	0	Ki67+	 14861 34975
10580	0	0	Ki67+	 14863 34474
10581	0	0	Ki67+	 14865 35107
10582	0	0	Ki67+	 14866 34832
10583	0	0	Ki67+	 14868 34988
10584	0	0	Ki67+	 14868 35087
10585	0	0	Ki67+	 14875 35155
10586	0	0	Ki67+	 14876 34950
10587	0	0	Ki67+	 14878 34462
10588	0	0	Ki67+	 14882 34787
10589	0	0	Ki67+	 14886 34970
10590	0	0	Ki67+	 14891 34912
10591	0	0	Ki67+	 14903 34883
10592	0	0	Ki67+	 14904 34464
10593	0	0	Ki67+	 14907 34931
10594	0	0	Ki67+	 14916 35225
10595	0	0	Ki67+	 14919 34911
10596	0	0	Ki67+	 14920 35237
10597	0	0	Ki67+	 14926 34835
10598	0	0	Ki67+	 14928 35000
10599	0	0	Ki67+	 14929 34732
10600	0	0	Ki67+	 14933 34818
10601	0	0	Ki67+	 14934 34855
10602	0	0	Ki67+	 14935 35237
10603	0	0	Ki67+	 14944 35224
10604	0	0	Ki67+	 14947 34630
10605	0	0	Ki67+	 14950 34779
10606	0	0	Ki67+	 14950 35026
10607	0	0	Ki67+	 14951 34580
10608	0	0	Ki67+	 14959 34726
10609	0	0	Ki67+	 14959 34744
10610	0	0	Ki67+	 14166 35522
10611	0	0	Ki67+	 14177 35922
10612	0	0	Ki67+	 14178 35593
10613	0	0	Ki67+	 14178 35618
10614	0	0	Ki67+	 14185 35610
10615	0	0	Ki67+	 14186 35556
10616	0	0	Ki67+	 14199 35537
10617	0	0	Ki67+	 14202 35506
10618	0	0	Ki67+	 14213 35521
10619	0	0	Ki67+	 14218 35846
10620	0	0	Ki67+	 14246 35810
10621	0	0	Ki67+	 14248 35734
10622	0	0	Ki67+	 14252 35756
10623	0	0	Ki67+	 14257 35680
10624	0	0	Ki67+	 14257 35877
10625	0	0	Ki67+	 14259 35867
10626	0	0	Ki67+	 14266 35494
10627	0	0	Ki67+	 14279 35604
10628	0	0	Ki67+	 14282 35627
10629	0	0	Ki67+	 14288 35810
10630	0	0	Ki67+	 14293 35374
10631	0	0	Ki67+	 14296 35996
10632	0	0	Ki67+	 14297 35974
10633	0	0	Ki67+	 14311 35304
10634	0	0	Ki67+	 14313 35999
10635	0	0	Ki67+	 14315 35797
10636	0	0	Ki67+	 14324 35991
10637	0	0	Ki67+	 14326 35653
10638	0	0	Ki67+	 14331 35286
10639	0	0	Ki67+	 14332 35696
10640	0	0	Ki67+	 14335 35345
10641	0	0	Ki67+	 14343 35608
10642	0	0	Ki67+	 14343 35630
10643	0	0	Ki67+	 14348 35254
10644	0	0	Ki67+	 14354 35651
10645	0	0	Ki67+	 14365 35334
10646	0	0	Ki67+	 14372 35607
10647	0	0	Ki67+	 14380 35633
10648	0	0	Ki67+	 14382 35265
10649	0	0	Ki67+	 14386 36002
10650	0	0	Ki67+	 14395 35990
10651	0	0	Ki67+	 14426 35989
10652	0	0	Ki67+	 14432 35314
10653	0	0	Ki67+	 14433 35285
10654	0	0	Ki67+	 14436 35765
10655	0	0	Ki67+	 14444 35817
10656	0	0	Ki67+	 14448 35254
10657	0	0	Ki67+	 14471 36013
10658	0	0	Ki67+	 14473 35745
10659	0	0	Ki67+	 14474 35942
10660	0	0	Ki67+	 14481 35369
10661	0	0	Ki67+	 14485 35284
10662	0	0	Ki67+	 14486 35663
10663	0	0	Ki67+	 14491 36018
10664	0	0	Ki67+	 14496 35936
10665	0	0	Ki67+	 14499 35717
10666	0	0	Ki67+	 14504 35300
10667	0	0	Ki67+	 14504 35637
10668	0	0	Ki67+	 14504 35811
10669	0	0	Ki67+	 14509 35711
10670	0	0	Ki67+	 14513 35279
10671	0	0	Ki67+	 14513 35729
10672	0	0	Ki67+	 14515 35651
10673	0	0	Ki67+	 14522 35340
10674	0	0	Ki67+	 14529 35824
10675	0	0	Ki67+	 14529 35929
10676	0	0	Ki67+	 14530 35670
10677	0	0	Ki67+	 14534 35795
10678	0	0	Ki67+	 14536 35713
10679	0	0	Ki67+	 14537 35698
10680	0	0	Ki67+	 14540 35610
10681	0	0	Ki67+	 14542 35263
10682	0	0	Ki67+	 14544 35784
10683	0	0	Ki67+	 14544 35856
10684	0	0	Ki67+	 14547 35909
10685	0	0	Ki67+	 14548 35890
10686	0	0	Ki67+	 14550 35821
10687	0	0	Ki67+	 14554 35712
10688	0	0	Ki67+	 14557 35873
10689	0	0	Ki67+	 14561 35804
10690	0	0	Ki67+	 14562 35253
10691	0	0	Ki67+	 14562 35637
10692	0	0	Ki67+	 14563 35772
10693	0	0	Ki67+	 14563 35832
10694	0	0	Ki67+	 14575 35280
10695	0	0	Ki67+	 14576 35524
10696	0	0	Ki67+	 14585 35258
10697	0	0	Ki67+	 14591 35551
10698	0	0	Ki67+	 14594 35566
10699	0	0	Ki67+	 14596 35658
10700	0	0	Ki67+	 14605 35481
10701	0	0	Ki67+	 14609 35693
10702	0	0	Ki67+	 14612 35504
10703	0	0	Ki67+	 14625 35550
10704	0	0	Ki67+	 14627 35529
10705	0	0	Ki67+	 14632 35653
10706	0	0	Ki67+	 14640 35456
10707	0	0	Ki67+	 14642 35795
10708	0	0	Ki67+	 14643 35499
10709	0	0	Ki67+	 14656 35637
10710	0	0	Ki67+	 14658 35900
10711	0	0	Ki67+	 14659 35622
10712	0	0	Ki67+	 14669 35804
10713	0	0	Ki67+	 14673 36009
10714	0	0	Ki67+	 14676 35701
10715	0	0	Ki67+	 14676 35734
10716	0	0	Ki67+	 14677 35757
10717	0	0	Ki67+	 14695 35312
10718	0	0	Ki67+	 14700 36037
10719	0	0	Ki67+	 14717 35351
10720	0	0	Ki67+	 14722 35663
10721	0	0	Ki67+	 14725 35962
10722	0	0	Ki67+	 14729 35811
10723	0	0	Ki67+	 14742 35555
10724	0	0	Ki67+	 14760 35881
10725	0	0	Ki67+	 14763 35992
10726	0	0	Ki67+	 14765 35943
10727	0	0	Ki67+	 14769 35600
10728	0	0	Ki67+	 14769 36039
10729	0	0	Ki67+	 14782 35915
10730	0	0	Ki67+	 14789 35400
10731	0	0	Ki67+	 14790 35875
10732	0	0	Ki67+	 14790 36016
10733	0	0	Ki67+	 14794 35360
10734	0	0	Ki67+	 14794 35416
10735	0	0	Ki67+	 14797 35479
10736	0	0	Ki67+	 14798 35986
10737	0	0	Ki67+	 14799 35642
10738	0	0	Ki67+	 14800 36036
10739	0	0	Ki67+	 14802 35996
10740	0	0	Ki67+	 14803 35780
10741	0	0	Ki67+	 14808 35503
10742	0	0	Ki67+	 14810 35339
10743	0	0	Ki67+	 14810 35702
10744	0	0	Ki67+	 14815 35355
10745	0	0	Ki67+	 14822 35309
10746	0	0	Ki67+	 14824 36034
10747	0	0	Ki67+	 14825 35962
10748	0	0	Ki67+	 14826 35519
10749	0	0	Ki67+	 14830 35716
10750	0	0	Ki67+	 14830 35827
10751	0	0	Ki67+	 14834 35795
10752	0	0	Ki67+	 14834 35878
10753	0	0	Ki67+	 14835 35327
10754	0	0	Ki67+	 14839 36004
10755	0	0	Ki67+	 14857 35554
10756	0	0	Ki67+	 14858 35620
10757	0	0	Ki67+	 14861 35786
10758	0	0	Ki67+	 14863 35249
10759	0	0	Ki67+	 14864 35319
10760	0	0	Ki67+	 14870 35721
10761	0	0	Ki67+	 14871 35757
10762	0	0	Ki67+	 14874 35673
10763	0	0	Ki67+	 14890 35895
10764	0	0	Ki67+	 14894 35984
10765	0	0	Ki67+	 14898 35720
10766	0	0	Ki67+	 14910 35258
10767	0	0	Ki67+	 14912 35760
10768	0	0	Ki67+	 14922 35709
10769	0	0	Ki67+	 14931 35257
10770	0	0	Ki67+	 14932 35328
10771	0	0	Ki67+	 14933 35388
10772	0	0	Ki67+	 14933 35931
10773	0	0	Ki67+	 14938 35419
10774	0	0	Ki67+	 14938 35698
10775	0	0	Ki67+	 14943 35682
10776	0	0	Ki67+	 14945 35291
10777	0	0	Ki67+	 14948 35967
10778	0	0	Ki67+	 14954 35809
10779	0	0	Ki67+	 14955 35688
10780	0	0	Ki67+	 14957 35886
10781	0	0	Ki67+	 14959 35851
10782	0	0	Ki67+	 14163 36423
10783	0	0	Ki67+	 14165 36279
10784	0	0	Ki67+	 14168 36791
10785	0	0	Ki67+	 14177 36724
10786	0	0	Ki67+	 14192 36768
10787	0	0	Ki67+	 14197 36450
10788	0	0	Ki67+	 14197 36838
10789	0	0	Ki67+	 14199 36368
10790	0	0	Ki67+	 14200 36791
10791	0	0	Ki67+	 14207 36053
10792	0	0	Ki67+	 14216 36409
10793	0	0	Ki67+	 14217 36763
10794	0	0	Ki67+	 14218 36227
10795	0	0	Ki67+	 14218 36449
10796	0	0	Ki67+	 14229 36844
10797	0	0	Ki67+	 14231 36303
10798	0	0	Ki67+	 14234 36075
10799	0	0	Ki67+	 14246 36089
10800	0	0	Ki67+	 14248 36737
10801	0	0	Ki67+	 14256 36105
10802	0	0	Ki67+	 14260 36313
10803	0	0	Ki67+	 14269 36147
10804	0	0	Ki67+	 14271 36115
10805	0	0	Ki67+	 14272 36333
10806	0	0	Ki67+	 14273 36691
10807	0	0	Ki67+	 14274 36056
10808	0	0	Ki67+	 14277 36808
10809	0	0	Ki67+	 14282 36305
10810	0	0	Ki67+	 14303 36204
10811	0	0	Ki67+	 14312 36324
10812	0	0	Ki67+	 14313 36307
10813	0	0	Ki67+	 14314 36116
10814	0	0	Ki67+	 14323 36085
10815	0	0	Ki67+	 14331 36311
10816	0	0	Ki67+	 14346 36076
10817	0	0	Ki67+	 14347 36281
10818	0	0	Ki67+	 14349 36519
10819	0	0	Ki67+	 14353 36799
10820	0	0	Ki67+	 14367 36275
10821	0	0	Ki67+	 14373 36793
10822	0	0	Ki67+	 14376 36389
10823	0	0	Ki67+	 14382 36816
10824	0	0	Ki67+	 14383 36225
10825	0	0	Ki67+	 14389 36521
10826	0	0	Ki67+	 14389 36773
10827	0	0	Ki67+	 14393 36343
10828	0	0	Ki67+	 14399 36459
10829	0	0	Ki67+	 14403 36268
10830	0	0	Ki67+	 14404 36782
10831	0	0	Ki67+	 14407 36433
10832	0	0	Ki67+	 14411 36495
10833	0	0	Ki67+	 14414 36826
10834	0	0	Ki67+	 14416 36330
10835	0	0	Ki67+	 14423 36807
10836	0	0	Ki67+	 14425 36307
10837	0	0	Ki67+	 14430 36540
10838	0	0	Ki67+	 14433 36427
10839	0	0	Ki67+	 14436 36406
10840	0	0	Ki67+	 14442 36832
10841	0	0	Ki67+	 14444 36219
10842	0	0	Ki67+	 14445 36466
10843	0	0	Ki67+	 14446 36325
10844	0	0	Ki67+	 14448 36352
10845	0	0	Ki67+	 14450 36571
10846	0	0	Ki67+	 14452 36431
10847	0	0	Ki67+	 14459 36581
10848	0	0	Ki67+	 14465 36367
10849	0	0	Ki67+	 14478 36241
10850	0	0	Ki67+	 14478 36846
10851	0	0	Ki67+	 14486 36573
10852	0	0	Ki67+	 14489 36379
10853	0	0	Ki67+	 14494 36446
10854	0	0	Ki67+	 14504 36362
10855	0	0	Ki67+	 14505 36184
10856	0	0	Ki67+	 14507 36490
10857	0	0	Ki67+	 14507 36615
10858	0	0	Ki67+	 14508 36206
10859	0	0	Ki67+	 14523 36625
10860	0	0	Ki67+	 14534 36427
10861	0	0	Ki67+	 14541 36568
10862	0	0	Ki67+	 14541 36597
10863	0	0	Ki67+	 14543 36315
10864	0	0	Ki67+	 14552 36441
10865	0	0	Ki67+	 14553 36612
10866	0	0	Ki67+	 14565 36611
10867	0	0	Ki67+	 14573 36274
10868	0	0	Ki67+	 14574 36191
10869	0	0	Ki67+	 14587 36634
10870	0	0	Ki67+	 14593 36404
10871	0	0	Ki67+	 14602 36447
10872	0	0	Ki67+	 14613 36355
10873	0	0	Ki67+	 14632 36217
10874	0	0	Ki67+	 14637 36332
10875	0	0	Ki67+	 14639 36145
10876	0	0	Ki67+	 14650 36615
10877	0	0	Ki67+	 14653 36374
10878	0	0	Ki67+	 14653 36552
10879	0	0	Ki67+	 14654 36301
10880	0	0	Ki67+	 14655 36571
10881	0	0	Ki67+	 14665 36053
10882	0	0	Ki67+	 14668 36339
10883	0	0	Ki67+	 14669 36095
10884	0	0	Ki67+	 14672 36621
10885	0	0	Ki67+	 14673 36597
10886	0	0	Ki67+	 14677 36501
10887	0	0	Ki67+	 14680 36383
10888	0	0	Ki67+	 14682 36411
10889	0	0	Ki67+	 14682 36437
10890	0	0	Ki67+	 14691 36092
10891	0	0	Ki67+	 14702 36352
10892	0	0	Ki67+	 14713 36435
10893	0	0	Ki67+	 14723 36473
10894	0	0	Ki67+	 14724 36114
10895	0	0	Ki67+	 14724 36156
10896	0	0	Ki67+	 14726 36426
10897	0	0	Ki67+	 14734 36105
10898	0	0	Ki67+	 14744 36248
10899	0	0	Ki67+	 14760 36060
10900	0	0	Ki67+	 14762 36587
10901	0	0	Ki67+	 14768 36296
10902	0	0	Ki67+	 14782 36798
10903	0	0	Ki67+	 14783 36553
10904	0	0	Ki67+	 14789 36775
10905	0	0	Ki67+	 14815 36426
10906	0	0	Ki67+	 14820 36224
10907	0	0	Ki67+	 14834 36687
10908	0	0	Ki67+	 14845 36109
10909	0	0	Ki67+	 14868 36071
10910	0	0	Ki67+	 14868 36094
10911	0	0	Ki67+	 14882 36107
10912	0	0	Ki67+	 14916 36132
10913	0	0	Ki67+	 14940 36358
10914	0	0	Ki67+	 14940 36383
10915	0	0	Ki67+	 14941 36393
10916	0	0	Ki67+	 14167 37602
10917	0	0	Ki67+	 14178 37177
10918	0	0	Ki67+	 14179 37123
10919	0	0	Ki67+	 14193 37145
10920	0	0	Ki67+	 14210 37029
10921	0	0	Ki67+	 14212 37048
10922	0	0	Ki67+	 14213 37165
10923	0	0	Ki67+	 14221 37199
10924	0	0	Ki67+	 14264 37043
10925	0	0	Ki67+	 14316 36919
10926	0	0	Ki67+	 14326 36861
10927	0	0	Ki67+	 14326 36922
10928	0	0	Ki67+	 14345 36853
10929	0	0	Ki67+	 14393 36990
10930	0	0	Ki67+	 14395 37176
10931	0	0	Ki67+	 14471 37052
10932	0	0	Ki67+	 14477 37069
10933	0	0	Ki67+	 14489 36878
10934	0	0	Ki67+	 14497 36973
10935	0	0	Ki67+	 14515 36874
10936	0	0	Ki67+	 14577 37563
10937	0	0	Ki67+	 14587 37593
10938	0	0	Ki67+	 14616 37594
10939	0	0	Ki67+	 14618 37629
10940	0	0	Ki67+	 14642 37580
10941	0	0	Ki67+	 14716 37541
10942	0	0	Ki67+	 14733 37629
10943	0	0	Ki67+	 14735 37597
10944	0	0	Ki67+	 14738 37472
10945	0	0	Ki67+	 14751 37536
10946	0	0	Ki67+	 14754 37643
10947	0	0	Ki67+	 14755 37575
10948	0	0	Ki67+	 14768 37605
10949	0	0	Ki67+	 14773 37482
10950	0	0	Ki67+	 14792 36985
10951	0	0	Ki67+	 14796 37544
10952	0	0	Ki67+	 14798 37529
10953	0	0	Ki67+	 14812 37585
10954	0	0	Ki67+	 14817 37362
10955	0	0	Ki67+	 14831 37561
10956	0	0	Ki67+	 14838 37595
10957	0	0	Ki67+	 14850 37388
10958	0	0	Ki67+	 14856 37542
10959	0	0	Ki67+	 14857 37591
10960	0	0	Ki67+	 14871 37602
10961	0	0	Ki67+	 14886 37542
10962	0	0	Ki67+	 14887 37400
10963	0	0	Ki67+	 14896 37419
10964	0	0	Ki67+	 14896 37584
10965	0	0	Ki67+	 14908 37574
10966	0	0	Ki67+	 14919 37621
10967	0	0	Ki67+	 14921 37603
10968	0	0	Ki67+	 14953 37574
10969	0	0	Ki67+	 14165 37837
10970	0	0	Ki67+	 14182 37813
10971	0	0	Ki67+	 14189 38215
10972	0	0	Ki67+	 14190 37935
10973	0	0	Ki67+	 14191 37910
10974	0	0	Ki67+	 14194 38155
10975	0	0	Ki67+	 14202 38045
10976	0	0	Ki67+	 14203 38163
10977	0	0	Ki67+	 14206 38118
10978	0	0	Ki67+	 14210 37761
10979	0	0	Ki67+	 14216 38261
10980	0	0	Ki67+	 14217 38025
10981	0	0	Ki67+	 14225 37965
10982	0	0	Ki67+	 14229 37764
10983	0	0	Ki67+	 14230 37790
10984	0	0	Ki67+	 14230 38238
10985	0	0	Ki67+	 14231 37980
10986	0	0	Ki67+	 14233 37936
10987	0	0	Ki67+	 14234 37886
10988	0	0	Ki67+	 14238 38279
10989	0	0	Ki67+	 14239 37826
10990	0	0	Ki67+	 14249 38089
10991	0	0	Ki67+	 14250 37761
10992	0	0	Ki67+	 14253 38007
10993	0	0	Ki67+	 14255 37826
10994	0	0	Ki67+	 14256 37783
10995	0	0	Ki67+	 14256 38097
10996	0	0	Ki67+	 14258 38321
10997	0	0	Ki67+	 14259 38063
10998	0	0	Ki67+	 14260 37844
10999	0	0	Ki67+	 14261 38338
11000	0	0	Ki67+	 14273 37737
11001	0	0	Ki67+	 14273 37859
11002	0	0	Ki67+	 14276 38445
11003	0	0	Ki67+	 14281 38397
11004	0	0	Ki67+	 14283 37880
11005	0	0	Ki67+	 14285 38418
11006	0	0	Ki67+	 14287 38122
11007	0	0	Ki67+	 14293 37692
11008	0	0	Ki67+	 14295 37888
11009	0	0	Ki67+	 14296 37991
11010	0	0	Ki67+	 14298 37782
11011	0	0	Ki67+	 14301 38061
11012	0	0	Ki67+	 14304 38081
11013	0	0	Ki67+	 14306 38003
11014	0	0	Ki67+	 14307 37757
11015	0	0	Ki67+	 14310 37804
11016	0	0	Ki67+	 14319 37872
11017	0	0	Ki67+	 14320 37714
11018	0	0	Ki67+	 14322 38179
11019	0	0	Ki67+	 14323 38114
11020	0	0	Ki67+	 14330 37894
11021	0	0	Ki67+	 14334 37731
11022	0	0	Ki67+	 14338 38210
11023	0	0	Ki67+	 14341 37766
11024	0	0	Ki67+	 14341 38187
11025	0	0	Ki67+	 14341 38406
11026	0	0	Ki67+	 14342 38333
11027	0	0	Ki67+	 14342 38383
11028	0	0	Ki67+	 14347 38431
11029	0	0	Ki67+	 14348 37862
11030	0	0	Ki67+	 14354 37973
11031	0	0	Ki67+	 14357 37770
11032	0	0	Ki67+	 14358 37810
11033	0	0	Ki67+	 14358 38234
11034	0	0	Ki67+	 14365 38258
11035	0	0	Ki67+	 14370 38007
11036	0	0	Ki67+	 14374 38127
11037	0	0	Ki67+	 14375 38330
11038	0	0	Ki67+	 14375 38375
11039	0	0	Ki67+	 14381 37992
11040	0	0	Ki67+	 14384 38393
11041	0	0	Ki67+	 14384 38431
11042	0	0	Ki67+	 14390 38248
11043	0	0	Ki67+	 14391 37946
11044	0	0	Ki67+	 14403 38349
11045	0	0	Ki67+	 14403 38443
11046	0	0	Ki67+	 14404 37985
11047	0	0	Ki67+	 14407 38325
11048	0	0	Ki67+	 14410 38421
11049	0	0	Ki67+	 14420 38339
11050	0	0	Ki67+	 14433 37990
11051	0	0	Ki67+	 14435 37831
11052	0	0	Ki67+	 14444 38219
11053	0	0	Ki67+	 14447 37997
11054	0	0	Ki67+	 14455 37795
11055	0	0	Ki67+	 14462 38200
11056	0	0	Ki67+	 14465 37855
11057	0	0	Ki67+	 14468 38229
11058	0	0	Ki67+	 14474 37939
11059	0	0	Ki67+	 14475 38428
11060	0	0	Ki67+	 14478 37896
11061	0	0	Ki67+	 14478 38298
11062	0	0	Ki67+	 14480 37818
11063	0	0	Ki67+	 14480 38397
11064	0	0	Ki67+	 14489 38339
11065	0	0	Ki67+	 14491 38405
11066	0	0	Ki67+	 14494 38372
11067	0	0	Ki67+	 14495 38356
11068	0	0	Ki67+	 14496 37867
11069	0	0	Ki67+	 14518 37970
11070	0	0	Ki67+	 14539 37986
11071	0	0	Ki67+	 14541 37653
11072	0	0	Ki67+	 14549 38392
11073	0	0	Ki67+	 14552 37665
11074	0	0	Ki67+	 14563 37705
11075	0	0	Ki67+	 14568 38059
11076	0	0	Ki67+	 14577 37913
11077	0	0	Ki67+	 14578 37769
11078	0	0	Ki67+	 14580 38001
11079	0	0	Ki67+	 14584 37690
11080	0	0	Ki67+	 14586 38398
11081	0	0	Ki67+	 14594 37842
11082	0	0	Ki67+	 14596 37810
11083	0	0	Ki67+	 14602 37701
11084	0	0	Ki67+	 14615 38413
11085	0	0	Ki67+	 14621 38437
11086	0	0	Ki67+	 14626 37740
11087	0	0	Ki67+	 14639 37658
11088	0	0	Ki67+	 14651 37693
11089	0	0	Ki67+	 14653 37875
11090	0	0	Ki67+	 14663 38113
11091	0	0	Ki67+	 14665 37898
11092	0	0	Ki67+	 14672 38210
11093	0	0	Ki67+	 14679 38223
11094	0	0	Ki67+	 14680 38280
11095	0	0	Ki67+	 14685 38261
11096	0	0	Ki67+	 14687 37828
11097	0	0	Ki67+	 14689 38251
11098	0	0	Ki67+	 14694 38165
11099	0	0	Ki67+	 14694 38183
11100	0	0	Ki67+	 14700 37689
11101	0	0	Ki67+	 14702 38116
11102	0	0	Ki67+	 14715 37662
11103	0	0	Ki67+	 14718 38062
11104	0	0	Ki67+	 14734 37735
11105	0	0	Ki67+	 14741 38096
11106	0	0	Ki67+	 14747 37822
11107	0	0	Ki67+	 14749 37852
11108	0	0	Ki67+	 14751 38069
11109	0	0	Ki67+	 14759 37998
11110	0	0	Ki67+	 14764 38247
11111	0	0	Ki67+	 14768 37680
11112	0	0	Ki67+	 14774 37985
11113	0	0	Ki67+	 14777 38286
11114	0	0	Ki67+	 14778 37818
11115	0	0	Ki67+	 14783 38207
11116	0	0	Ki67+	 14792 38259
11117	0	0	Ki67+	 14795 38166
11118	0	0	Ki67+	 14795 38234
11119	0	0	Ki67+	 14798 37737
11120	0	0	Ki67+	 14800 37703
11121	0	0	Ki67+	 14805 37900
11122	0	0	Ki67+	 14806 37675
11123	0	0	Ki67+	 14807 37798
11124	0	0	Ki67+	 14822 37661
11125	0	0	Ki67+	 14822 38157
11126	0	0	Ki67+	 14826 37850
11127	0	0	Ki67+	 14827 37761
11128	0	0	Ki67+	 14830 37800
11129	0	0	Ki67+	 14831 38175
11130	0	0	Ki67+	 14837 37867
11131	0	0	Ki67+	 14844 37827
11132	0	0	Ki67+	 14846 37739
11133	0	0	Ki67+	 14848 38065
11134	0	0	Ki67+	 14857 38048
11135	0	0	Ki67+	 14867 37673
11136	0	0	Ki67+	 14867 37808
11137	0	0	Ki67+	 14883 37915
11138	0	0	Ki67+	 14887 38266
11139	0	0	Ki67+	 14890 37757
11140	0	0	Ki67+	 14891 38038
11141	0	0	Ki67+	 14892 37686
11142	0	0	Ki67+	 14911 38239
11143	0	0	Ki67+	 14913 37782
11144	0	0	Ki67+	 14914 38096
11145	0	0	Ki67+	 14918 37811
11146	0	0	Ki67+	 14924 37921
11147	0	0	Ki67+	 14929 38115
11148	0	0	Ki67+	 14933 37820
11149	0	0	Ki67+	 14942 37668
11150	0	0	Ki67+	 14950 38447
11151	0	0	Ki67+	 14951 38063
11152	0	0	Ki67+	 14957 37825
11153	0	0	Ki67+	 14957 38361
11154	0	0	Ki67+	 14185 38479
11155	0	0	Ki67+	 14208 38608
11156	0	0	Ki67+	 14208 39187
11157	0	0	Ki67+	 14213 39235
11158	0	0	Ki67+	 14230 39188
11159	0	0	Ki67+	 14238 39169
11160	0	0	Ki67+	 14252 39198
11161	0	0	Ki67+	 14260 39230
11162	0	0	Ki67+	 14268 38760
11163	0	0	Ki67+	 14274 38489
11164	0	0	Ki67+	 14278 38566
11165	0	0	Ki67+	 14286 38459
11166	0	0	Ki67+	 14300 38566
11167	0	0	Ki67+	 14303 38498
11168	0	0	Ki67+	 14322 38583
11169	0	0	Ki67+	 14323 38491
11170	0	0	Ki67+	 14331 38463
11171	0	0	Ki67+	 14339 38508
11172	0	0	Ki67+	 14340 38452
11173	0	0	Ki67+	 14344 38600
11174	0	0	Ki67+	 14350 38585
11175	0	0	Ki67+	 14351 39117
11176	0	0	Ki67+	 14354 39076
11177	0	0	Ki67+	 14355 38505
11178	0	0	Ki67+	 14356 39030
11179	0	0	Ki67+	 14359 39089
11180	0	0	Ki67+	 14359 39146
11181	0	0	Ki67+	 14360 38603
11182	0	0	Ki67+	 14363 39048
11183	0	0	Ki67+	 14367 38619
11184	0	0	Ki67+	 14367 38992
11185	0	0	Ki67+	 14369 39094
11186	0	0	Ki67+	 14378 39172
11187	0	0	Ki67+	 14379 38951
11188	0	0	Ki67+	 14380 38704
11189	0	0	Ki67+	 14383 38986
11190	0	0	Ki67+	 14385 39013
11191	0	0	Ki67+	 14387 38656
11192	0	0	Ki67+	 14393 38686
11193	0	0	Ki67+	 14402 39191
11194	0	0	Ki67+	 14470 39179
11195	0	0	Ki67+	 14475 39152
11196	0	0	Ki67+	 14483 39093
11197	0	0	Ki67+	 14484 39127
11198	0	0	Ki67+	 14494 39069
11199	0	0	Ki67+	 14498 38479
11200	0	0	Ki67+	 14499 39050
11201	0	0	Ki67+	 14503 38961
11202	0	0	Ki67+	 14503 39001
11203	0	0	Ki67+	 14504 39031
11204	0	0	Ki67+	 14510 39110
11205	0	0	Ki67+	 14511 38984
11206	0	0	Ki67+	 14512 39205
11207	0	0	Ki67+	 14514 38755
11208	0	0	Ki67+	 14525 38958
11209	0	0	Ki67+	 14527 38678
11210	0	0	Ki67+	 14530 38843
11211	0	0	Ki67+	 14531 38920
11212	0	0	Ki67+	 14536 38787
11213	0	0	Ki67+	 14537 39098
11214	0	0	Ki67+	 14538 38554
11215	0	0	Ki67+	 14539 38773
11216	0	0	Ki67+	 14539 38871
11217	0	0	Ki67+	 14540 38846
11218	0	0	Ki67+	 14541 38824
11219	0	0	Ki67+	 14544 38737
11220	0	0	Ki67+	 14545 38674
11221	0	0	Ki67+	 14555 38645
11222	0	0	Ki67+	 14562 38482
11223	0	0	Ki67+	 14566 38563
11224	0	0	Ki67+	 14585 38490
11225	0	0	Ki67+	 14597 38556
11226	0	0	Ki67+	 14598 38601
11227	0	0	Ki67+	 14599 38521
11228	0	0	Ki67+	 14600 39075
11229	0	0	Ki67+	 14614 38458
11230	0	0	Ki67+	 14621 38488
11231	0	0	Ki67+	 14640 39203
11232	0	0	Ki67+	 14643 39164
11233	0	0	Ki67+	 14652 39146
11234	0	0	Ki67+	 14672 39112
11235	0	0	Ki67+	 14674 39129
11236	0	0	Ki67+	 14682 39100
11237	0	0	Ki67+	 14684 39067
11238	0	0	Ki67+	 14707 39036
11239	0	0	Ki67+	 14715 39090
11240	0	0	Ki67+	 14717 39070
11241	0	0	Ki67+	 14725 39014
11242	0	0	Ki67+	 14727 39033
11243	0	0	Ki67+	 14735 38996
11244	0	0	Ki67+	 14735 39048
11245	0	0	Ki67+	 14742 38750
11246	0	0	Ki67+	 14748 38937
11247	0	0	Ki67+	 14748 38975
11248	0	0	Ki67+	 14762 38964
11249	0	0	Ki67+	 14768 38759
11250	0	0	Ki67+	 14781 38694
11251	0	0	Ki67+	 14787 38920
11252	0	0	Ki67+	 14788 38863
11253	0	0	Ki67+	 14790 38895
11254	0	0	Ki67+	 14793 38775
11255	0	0	Ki67+	 14795 38938
11256	0	0	Ki67+	 14808 38825
11257	0	0	Ki67+	 14808 38841
11258	0	0	Ki67+	 14817 38898
11259	0	0	Ki67+	 14818 38869
11260	0	0	Ki67+	 14824 39196
11261	0	0	Ki67+	 14827 38803
11262	0	0	Ki67+	 14831 39228
11263	0	0	Ki67+	 14833 39169
11264	0	0	Ki67+	 14850 38794
11265	0	0	Ki67+	 14851 38825
11266	0	0	Ki67+	 14851 39073
11267	0	0	Ki67+	 14864 39145
11268	0	0	Ki67+	 14865 38767
11269	0	0	Ki67+	 14867 39022
11270	0	0	Ki67+	 14868 38754
11271	0	0	Ki67+	 14874 39168
11272	0	0	Ki67+	 14877 38801
11273	0	0	Ki67+	 14882 39136
11274	0	0	Ki67+	 14884 39088
11275	0	0	Ki67+	 14887 39073
11276	0	0	Ki67+	 14888 38518
11277	0	0	Ki67+	 14889 38732
11278	0	0	Ki67+	 14902 39016
11279	0	0	Ki67+	 14905 38987
11280	0	0	Ki67+	 14906 38747
11281	0	0	Ki67+	 14912 39022
11282	0	0	Ki67+	 14914 38687
11283	0	0	Ki67+	 14914 39046
11284	0	0	Ki67+	 14914 39185
11285	0	0	Ki67+	 14919 38772
11286	0	0	Ki67+	 14921 38552
11287	0	0	Ki67+	 14931 38939
11288	0	0	Ki67+	 14936 38645
11289	0	0	Ki67+	 14940 38782
11290	0	0	Ki67+	 14948 38832
11291	0	0	Ki67+	 14951 38602
11292	0	0	Ki67+	 14951 38805
11293	0	0	Ki67+	 14951 38946
11294	0	0	Ki67+	 14955 39205
11295	0	0	Ki67+	 14957 38889
11296	0	0	Ki67+	 14167 39757
11297	0	0	Ki67+	 14167 39994
11298	0	0	Ki67+	 14171 39873
11299	0	0	Ki67+	 14171 39903
11300	0	0	Ki67+	 14180 39926
11301	0	0	Ki67+	 14191 39768
11302	0	0	Ki67+	 14195 39899
11303	0	0	Ki67+	 14201 39974
11304	0	0	Ki67+	 14213 39740
11305	0	0	Ki67+	 14223 39846
11306	0	0	Ki67+	 14224 39269
11307	0	0	Ki67+	 14236 39396
11308	0	0	Ki67+	 14240 39797
11309	0	0	Ki67+	 14248 39387
11310	0	0	Ki67+	 14253 39714
11311	0	0	Ki67+	 14255 39263
11312	0	0	Ki67+	 14271 39759
11313	0	0	Ki67+	 14272 39531
11314	0	0	Ki67+	 14276 39777
11315	0	0	Ki67+	 14279 39798
11316	0	0	Ki67+	 14319 39625
11317	0	0	Ki67+	 14319 39834
11318	0	0	Ki67+	 14320 39700
11319	0	0	Ki67+	 14330 39777
11320	0	0	Ki67+	 14331 39577
11321	0	0	Ki67+	 14331 39739
11322	0	0	Ki67+	 14334 39648
11323	0	0	Ki67+	 14344 39667
11324	0	0	Ki67+	 14344 39800
11325	0	0	Ki67+	 14347 39742
11326	0	0	Ki67+	 14352 39713
11327	0	0	Ki67+	 14359 39757
11328	0	0	Ki67+	 14364 39637
11329	0	0	Ki67+	 14364 39698
11330	0	0	Ki67+	 14367 39779
11331	0	0	Ki67+	 14368 39572
11332	0	0	Ki67+	 14381 39697
11333	0	0	Ki67+	 14398 39636
11334	0	0	Ki67+	 14404 39535
11335	0	0	Ki67+	 14414 39497
11336	0	0	Ki67+	 14414 39597
11337	0	0	Ki67+	 14424 39566
11338	0	0	Ki67+	 14429 39520
11339	0	0	Ki67+	 14460 39444
11340	0	0	Ki67+	 14461 39563
11341	0	0	Ki67+	 14481 39395
11342	0	0	Ki67+	 14492 39545
11343	0	0	Ki67+	 14496 39581
11344	0	0	Ki67+	 14508 39551
11345	0	0	Ki67+	 14518 39485
11346	0	0	Ki67+	 14554 39417
11347	0	0	Ki67+	 14558 39338
11348	0	0	Ki67+	 14561 39351
11349	0	0	Ki67+	 14562 39316
11350	0	0	Ki67+	 14577 39277
11351	0	0	Ki67+	 14610 39749
11352	0	0	Ki67+	 14613 39253
11353	0	0	Ki67+	 14636 39715
11354	0	0	Ki67+	 14640 39272
11355	0	0	Ki67+	 14640 39305
11356	0	0	Ki67+	 14641 39547
11357	0	0	Ki67+	 14642 39753
11358	0	0	Ki67+	 14647 39706
11359	0	0	Ki67+	 14656 39278
11360	0	0	Ki67+	 14663 39734
11361	0	0	Ki67+	 14713 39506
11362	0	0	Ki67+	 14715 39693
11363	0	0	Ki67+	 14724 39523
11364	0	0	Ki67+	 14744 39420
11365	0	0	Ki67+	 14745 39382
11366	0	0	Ki67+	 14759 39672
11367	0	0	Ki67+	 14763 39375
11368	0	0	Ki67+	 14768 39362
11369	0	0	Ki67+	 14771 39685
11370	0	0	Ki67+	 14776 39370
11371	0	0	Ki67+	 14780 39678
11372	0	0	Ki67+	 14782 39308
11373	0	0	Ki67+	 14794 39262
11374	0	0	Ki67+	 14795 39347
11375	0	0	Ki67+	 14795 39691
11376	0	0	Ki67+	 14807 39319
11377	0	0	Ki67+	 14809 39659
11378	0	0	Ki67+	 14812 39251
11379	0	0	Ki67+	 14816 39271
11380	0	0	Ki67+	 14820 39689
11381	0	0	Ki67+	 14833 39562
11382	0	0	Ki67+	 14845 39549
11383	0	0	Ki67+	 14856 39877
11384	0	0	Ki67+	 14858 39392
11385	0	0	Ki67+	 14861 39506
11386	0	0	Ki67+	 14862 39624
11387	0	0	Ki67+	 14863 40021
11388	0	0	Ki67+	 14875 39725
11389	0	0	Ki67+	 14878 39594
11390	0	0	Ki67+	 14879 39904
11391	0	0	Ki67+	 14883 39538
11392	0	0	Ki67+	 14885 39997
11393	0	0	Ki67+	 14889 39871
11394	0	0	Ki67+	 14890 39929
11395	0	0	Ki67+	 14896 40030
11396	0	0	Ki67+	 14900 39884
11397	0	0	Ki67+	 14900 39949
11398	0	0	Ki67+	 14907 39722
11399	0	0	Ki67+	 14909 39865
11400	0	0	Ki67+	 14917 39407
11401	0	0	Ki67+	 14920 39678
11402	0	0	Ki67+	 14922 39831
11403	0	0	Ki67+	 14924 39900
11404	0	0	Ki67+	 14927 39285
11405	0	0	Ki67+	 14930 39255
11406	0	0	Ki67+	 14935 39311
11407	0	0	Ki67+	 14935 39859
11408	0	0	Ki67+	 14936 39711
11409	0	0	Ki67+	 14938 39665
11410	0	0	Ki67+	 14940 39365
11411	0	0	Ki67+	 14942 39815
11412	0	0	Ki67+	 14944 39385
11413	0	0	Ki67+	 14949 39335
11414	0	0	Ki67+	 14951 39410
11415	0	0	Ki67+	 14951 39439
11416	0	0	Ki67+	 14954 40012
11417	0	0	Ki67+	 14955 39647
11418	0	0	Ki67+	 14544 40248
11419	0	0	Ki67+	 14681 40359
11420	0	0	Ki67+	 14720 40551
11421	0	0	Ki67+	 14844 40679
11422	0	0	Ki67+	 14847 40122
11423	0	0	Ki67+	 14849 40217
11424	0	0	Ki67+	 14866 40054
11425	0	0	Ki67+	 14871 40091
11426	0	0	Ki67+	 14889 40287
11427	0	0	Ki67+	 14890 40400
11428	0	0	Ki67+	 14891 40317
11429	0	0	Ki67+	 14896 40338
11430	0	0	Ki67+	 14899 40099
11431	0	0	Ki67+	 14902 40073
11432	0	0	Ki67+	 14909 40064
11433	0	0	Ki67+	 14909 40175
11434	0	0	Ki67+	 14914 40129
11435	0	0	Ki67+	 14914 40438
11436	0	0	Ki67+	 14915 40313
11437	0	0	Ki67+	 14915 40404
11438	0	0	Ki67+	 14917 40150
11439	0	0	Ki67+	 14923 40452
11440	0	0	Ki67+	 14926 40255
11441	0	0	Ki67+	 14939 40393
11442	0	0	Ki67+	 14944 40466
11443	0	0	Ki67+	 14947 40185
11444	0	0	Ki67+	 14954 40542
11445	0	0	Ki67+	 14359 41182
11446	0	0	Ki67+	 14362 40966
11447	0	0	Ki67+	 14698 40931
11448	0	0	Ki67+	 14778 41568
11449	0	0	Ki67+	 15117 30011
11450	0	0	Ki67+	 15122 30429
11451	0	0	Ki67+	 15142 30345
11452	0	0	Ki67+	 15156 30159
11453	0	0	Ki67+	 15183 30339
11454	0	0	Ki67+	 15289 29791
11455	0	0	Ki67+	 15398 29829
11456	0	0	Ki67+	 15686 29719
11457	0	0	Ki67+	 15759 30245
11458	0	0	Ki67+	 14989 31036
11459	0	0	Ki67+	 15000 31141
11460	0	0	Ki67+	 15050 30920
11461	0	0	Ki67+	 15058 30704
11462	0	0	Ki67+	 15064 31099
11463	0	0	Ki67+	 15120 30488
11464	0	0	Ki67+	 15132 30471
11465	0	0	Ki67+	 15321 30757
11466	0	0	Ki67+	 15348 30553
11467	0	0	Ki67+	 15352 30904
11468	0	0	Ki67+	 15356 31046
11469	0	0	Ki67+	 15457 31078
11470	0	0	Ki67+	 15501 30928
11471	0	0	Ki67+	 15593 30456
11472	0	0	Ki67+	 15596 30587
11473	0	0	Ki67+	 15601 30648
11474	0	0	Ki67+	 15663 30535
11475	0	0	Ki67+	 15664 30904
11476	0	0	Ki67+	 15735 30744
11477	0	0	Ki67+	 15006 31932
11478	0	0	Ki67+	 15047 31313
11479	0	0	Ki67+	 15132 31827
11480	0	0	Ki67+	 15178 31518
11481	0	0	Ki67+	 15191 31942
11482	0	0	Ki67+	 15196 31350
11483	0	0	Ki67+	 15472 31890
11484	0	0	Ki67+	 15483 31974
11485	0	0	Ki67+	 15493 31887
11486	0	0	Ki67+	 15543 31523
11487	0	0	Ki67+	 15587 31766
11488	0	0	Ki67+	 15687 31716
11489	0	0	Ki67+	 14961 32447
11490	0	0	Ki67+	 14965 32423
11491	0	0	Ki67+	 14968 32366
11492	0	0	Ki67+	 14968 32577
11493	0	0	Ki67+	 14971 32730
11494	0	0	Ki67+	 14974 32168
11495	0	0	Ki67+	 14981 32836
11496	0	0	Ki67+	 14984 32747
11497	0	0	Ki67+	 14985 32513
11498	0	0	Ki67+	 14990 32411
11499	0	0	Ki67+	 14992 32189
11500	0	0	Ki67+	 14994 32561
11501	0	0	Ki67+	 14995 32733
11502	0	0	Ki67+	 15009 32801
11503	0	0	Ki67+	 15026 32506
11504	0	0	Ki67+	 15027 32318
11505	0	0	Ki67+	 15027 32562
11506	0	0	Ki67+	 15031 32777
11507	0	0	Ki67+	 15032 32721
11508	0	0	Ki67+	 15045 32557
11509	0	0	Ki67+	 15050 32761
11510	0	0	Ki67+	 15054 32234
11511	0	0	Ki67+	 15067 32175
11512	0	0	Ki67+	 15072 32686
11513	0	0	Ki67+	 15076 32744
11514	0	0	Ki67+	 15079 32522
11515	0	0	Ki67+	 15087 32664
11516	0	0	Ki67+	 15091 32287
11517	0	0	Ki67+	 15093 32414
11518	0	0	Ki67+	 15098 32642
11519	0	0	Ki67+	 15099 32715
11520	0	0	Ki67+	 15111 32374
11521	0	0	Ki67+	 15115 32518
11522	0	0	Ki67+	 15124 32486
11523	0	0	Ki67+	 15128 32726
11524	0	0	Ki67+	 15139 32161
11525	0	0	Ki67+	 15147 32606
11526	0	0	Ki67+	 15156 32729
11527	0	0	Ki67+	 15158 32127
11528	0	0	Ki67+	 15162 32342
11529	0	0	Ki67+	 15165 32585
11530	0	0	Ki67+	 15170 32503
11531	0	0	Ki67+	 15171 32563
11532	0	0	Ki67+	 15188 32569
11533	0	0	Ki67+	 15189 32728
11534	0	0	Ki67+	 15194 32674
11535	0	0	Ki67+	 15200 32510
11536	0	0	Ki67+	 15208 32355
11537	0	0	Ki67+	 15211 32196
11538	0	0	Ki67+	 15214 32529
11539	0	0	Ki67+	 15221 32745
11540	0	0	Ki67+	 15233 32472
11541	0	0	Ki67+	 15234 32610
11542	0	0	Ki67+	 15237 32263
11543	0	0	Ki67+	 15248 32522
11544	0	0	Ki67+	 15275 32303
11545	0	0	Ki67+	 15299 32645
11546	0	0	Ki67+	 15327 32265
11547	0	0	Ki67+	 15344 32738
11548	0	0	Ki67+	 15354 32296
11549	0	0	Ki67+	 15360 32733
11550	0	0	Ki67+	 15371 32559
11551	0	0	Ki67+	 15375 32462
11552	0	0	Ki67+	 15390 32077
11553	0	0	Ki67+	 15394 32628
11554	0	0	Ki67+	 15448 32488
11555	0	0	Ki67+	 15449 32731
11556	0	0	Ki67+	 15457 32846
11557	0	0	Ki67+	 15460 32789
11558	0	0	Ki67+	 15478 32827
11559	0	0	Ki67+	 15479 32752
11560	0	0	Ki67+	 15493 32577
11561	0	0	Ki67+	 15496 32791
11562	0	0	Ki67+	 15497 32771
11563	0	0	Ki67+	 15503 32453
11564	0	0	Ki67+	 15503 32536
11565	0	0	Ki67+	 15507 32300
11566	0	0	Ki67+	 15515 32532
11567	0	0	Ki67+	 15516 32819
11568	0	0	Ki67+	 15517 32745
11569	0	0	Ki67+	 15531 32200
11570	0	0	Ki67+	 15574 32409
11571	0	0	Ki67+	 15589 32839
11572	0	0	Ki67+	 15600 32394
11573	0	0	Ki67+	 15601 32820
11574	0	0	Ki67+	 15613 32685
11575	0	0	Ki67+	 15619 32501
11576	0	0	Ki67+	 15621 32798
11577	0	0	Ki67+	 15621 32830
11578	0	0	Ki67+	 15633 32440
11579	0	0	Ki67+	 15640 32409
11580	0	0	Ki67+	 15642 32782
11581	0	0	Ki67+	 15643 32589
11582	0	0	Ki67+	 15668 32780
11583	0	0	Ki67+	 15706 32732
11584	0	0	Ki67+	 15712 32527
11585	0	0	Ki67+	 15714 32811
11586	0	0	Ki67+	 15720 32698
11587	0	0	Ki67+	 14964 33470
11588	0	0	Ki67+	 14968 33450
11589	0	0	Ki67+	 14976 32862
11590	0	0	Ki67+	 14999 33409
11591	0	0	Ki67+	 15003 33385
11592	0	0	Ki67+	 15009 33230
11593	0	0	Ki67+	 15019 33619
11594	0	0	Ki67+	 15024 33578
11595	0	0	Ki67+	 15033 33332
11596	0	0	Ki67+	 15041 33151
11597	0	0	Ki67+	 15041 33262
11598	0	0	Ki67+	 15044 33306
11599	0	0	Ki67+	 15045 33609
11600	0	0	Ki67+	 15058 33127
11601	0	0	Ki67+	 15059 33300
11602	0	0	Ki67+	 15062 33199
11603	0	0	Ki67+	 15063 33282
11604	0	0	Ki67+	 15066 33521
11605	0	0	Ki67+	 15071 33484
11606	0	0	Ki67+	 15073 33185
11607	0	0	Ki67+	 15077 33267
11608	0	0	Ki67+	 15086 33259
11609	0	0	Ki67+	 15089 33160
11610	0	0	Ki67+	 15094 33075
11611	0	0	Ki67+	 15098 33105
11612	0	0	Ki67+	 15101 33237
11613	0	0	Ki67+	 15114 33221
11614	0	0	Ki67+	 15125 33047
11615	0	0	Ki67+	 15137 33210
11616	0	0	Ki67+	 15156 33457
11617	0	0	Ki67+	 15157 33485
11618	0	0	Ki67+	 15162 33438
11619	0	0	Ki67+	 15163 33375
11620	0	0	Ki67+	 15164 33040
11621	0	0	Ki67+	 15174 33517
11622	0	0	Ki67+	 15178 32966
11623	0	0	Ki67+	 15189 33332
11624	0	0	Ki67+	 15196 33502
11625	0	0	Ki67+	 15203 33517
11626	0	0	Ki67+	 15206 32971
11627	0	0	Ki67+	 15206 33288
11628	0	0	Ki67+	 15207 32919
11629	0	0	Ki67+	 15216 33367
11630	0	0	Ki67+	 15220 33509
11631	0	0	Ki67+	 15221 32945
11632	0	0	Ki67+	 15224 33180
11633	0	0	Ki67+	 15228 33338
11634	0	0	Ki67+	 15229 33013
11635	0	0	Ki67+	 15233 33310
11636	0	0	Ki67+	 15237 33221
11637	0	0	Ki67+	 15238 33486
11638	0	0	Ki67+	 15243 33632
11639	0	0	Ki67+	 15261 32960
11640	0	0	Ki67+	 15265 33619
11641	0	0	Ki67+	 15271 33041
11642	0	0	Ki67+	 15272 33464
11643	0	0	Ki67+	 15273 33595
11644	0	0	Ki67+	 15278 33228
11645	0	0	Ki67+	 15280 33440
11646	0	0	Ki67+	 15291 33574
11647	0	0	Ki67+	 15293 33209
11648	0	0	Ki67+	 15304 33604
11649	0	0	Ki67+	 15308 33567
11650	0	0	Ki67+	 15310 33129
11651	0	0	Ki67+	 15310 33150
11652	0	0	Ki67+	 15311 33202
11653	0	0	Ki67+	 15313 32999
11654	0	0	Ki67+	 15313 33490
11655	0	0	Ki67+	 15314 33111
11656	0	0	Ki67+	 15315 33613
11657	0	0	Ki67+	 15318 32985
11658	0	0	Ki67+	 15320 33643
11659	0	0	Ki67+	 15327 33466
11660	0	0	Ki67+	 15329 33113
11661	0	0	Ki67+	 15330 32924
11662	0	0	Ki67+	 15334 33093
11663	0	0	Ki67+	 15335 33066
11664	0	0	Ki67+	 15336 33551
11665	0	0	Ki67+	 15337 33020
11666	0	0	Ki67+	 15340 33375
11667	0	0	Ki67+	 15342 33119
11668	0	0	Ki67+	 15345 33622
11669	0	0	Ki67+	 15348 33609
11670	0	0	Ki67+	 15353 33401
11671	0	0	Ki67+	 15356 33054
11672	0	0	Ki67+	 15356 33444
11673	0	0	Ki67+	 15358 33090
11674	0	0	Ki67+	 15359 32905
11675	0	0	Ki67+	 15359 32976
11676	0	0	Ki67+	 15369 33359
11677	0	0	Ki67+	 15372 33033
11678	0	0	Ki67+	 15384 33045
11679	0	0	Ki67+	 15393 32904
11680	0	0	Ki67+	 15397 33343
11681	0	0	Ki67+	 15399 33011
11682	0	0	Ki67+	 15408 33327
11683	0	0	Ki67+	 15410 33030
11684	0	0	Ki67+	 15415 33549
11685	0	0	Ki67+	 15417 33574
11686	0	0	Ki67+	 15417 33638
11687	0	0	Ki67+	 15419 32890
11688	0	0	Ki67+	 15423 33310
11689	0	0	Ki67+	 15431 33006
11690	0	0	Ki67+	 15436 33530
11691	0	0	Ki67+	 15436 33604
11692	0	0	Ki67+	 15440 33279
11693	0	0	Ki67+	 15448 33644
11694	0	0	Ki67+	 15449 33461
11695	0	0	Ki67+	 15449 33574
11696	0	0	Ki67+	 15450 33620
11697	0	0	Ki67+	 15452 33590
11698	0	0	Ki67+	 15454 33297
11699	0	0	Ki67+	 15461 33531
11700	0	0	Ki67+	 15473 33278
11701	0	0	Ki67+	 15475 32948
11702	0	0	Ki67+	 15487 33263
11703	0	0	Ki67+	 15488 33517
11704	0	0	Ki67+	 15489 33574
11705	0	0	Ki67+	 15491 32926
11706	0	0	Ki67+	 15502 33404
11707	0	0	Ki67+	 15506 32916
11708	0	0	Ki67+	 15506 33493
11709	0	0	Ki67+	 15511 33551
11710	0	0	Ki67+	 15532 33473
11711	0	0	Ki67+	 15534 33531
11712	0	0	Ki67+	 15539 33550
11713	0	0	Ki67+	 15548 32904
11714	0	0	Ki67+	 15562 33532
11715	0	0	Ki67+	 15565 32873
11716	0	0	Ki67+	 15566 33175
11717	0	0	Ki67+	 15575 33443
11718	0	0	Ki67+	 15584 33513
11719	0	0	Ki67+	 15598 33417
11720	0	0	Ki67+	 15607 33473
11721	0	0	Ki67+	 15607 33493
11722	0	0	Ki67+	 15615 33134
11723	0	0	Ki67+	 15627 33394
11724	0	0	Ki67+	 15631 33118
11725	0	0	Ki67+	 15649 33238
11726	0	0	Ki67+	 15651 33439
11727	0	0	Ki67+	 15659 33092
11728	0	0	Ki67+	 15661 33641
11729	0	0	Ki67+	 15662 33409
11730	0	0	Ki67+	 15676 33027
11731	0	0	Ki67+	 15686 33070
11732	0	0	Ki67+	 15689 32995
11733	0	0	Ki67+	 15694 33209
11734	0	0	Ki67+	 15697 33066
11735	0	0	Ki67+	 15698 33010
11736	0	0	Ki67+	 15715 33627
11737	0	0	Ki67+	 15716 32880
11738	0	0	Ki67+	 15717 32989
11739	0	0	Ki67+	 15722 32853
11740	0	0	Ki67+	 15739 32882
11741	0	0	Ki67+	 15744 32973
11742	0	0	Ki67+	 14971 33814
11743	0	0	Ki67+	 14979 33724
11744	0	0	Ki67+	 14980 33958
11745	0	0	Ki67+	 14984 34259
11746	0	0	Ki67+	 14985 33654
11747	0	0	Ki67+	 14990 33747
11748	0	0	Ki67+	 14993 34289
11749	0	0	Ki67+	 14995 33722
11750	0	0	Ki67+	 14995 34117
11751	0	0	Ki67+	 15010 34224
11752	0	0	Ki67+	 15013 33687
11753	0	0	Ki67+	 15018 34232
11754	0	0	Ki67+	 15018 34265
11755	0	0	Ki67+	 15018 34424
11756	0	0	Ki67+	 15019 34107
11757	0	0	Ki67+	 15020 33773
11758	0	0	Ki67+	 15021 34051
11759	0	0	Ki67+	 15031 34405
11760	0	0	Ki67+	 15033 34090
11761	0	0	Ki67+	 15046 34179
11762	0	0	Ki67+	 15048 34252
11763	0	0	Ki67+	 15052 34045
11764	0	0	Ki67+	 15052 34085
11765	0	0	Ki67+	 15057 34015
11766	0	0	Ki67+	 15062 34059
11767	0	0	Ki67+	 15068 34406
11768	0	0	Ki67+	 15081 34040
11769	0	0	Ki67+	 15085 34208
11770	0	0	Ki67+	 15094 34152
11771	0	0	Ki67+	 15105 34013
11772	0	0	Ki67+	 15113 33714
11773	0	0	Ki67+	 15124 33901
11774	0	0	Ki67+	 15135 34001
11775	0	0	Ki67+	 15141 34212
11776	0	0	Ki67+	 15158 34194
11777	0	0	Ki67+	 15161 33929
11778	0	0	Ki67+	 15171 34426
11779	0	0	Ki67+	 15180 34436
11780	0	0	Ki67+	 15202 34085
11781	0	0	Ki67+	 15203 34063
11782	0	0	Ki67+	 15205 33676
11783	0	0	Ki67+	 15206 34341
11784	0	0	Ki67+	 15210 34318
11785	0	0	Ki67+	 15215 34044
11786	0	0	Ki67+	 15216 33923
11787	0	0	Ki67+	 15217 33691
11788	0	0	Ki67+	 15232 34391
11789	0	0	Ki67+	 15237 34006
11790	0	0	Ki67+	 15237 34299
11791	0	0	Ki67+	 15251 33953
11792	0	0	Ki67+	 15254 34240
11793	0	0	Ki67+	 15255 33983
11794	0	0	Ki67+	 15255 34278
11795	0	0	Ki67+	 15263 33856
11796	0	0	Ki67+	 15266 34282
11797	0	0	Ki67+	 15271 34400
11798	0	0	Ki67+	 15271 34436
11799	0	0	Ki67+	 15278 33660
11800	0	0	Ki67+	 15279 34251
11801	0	0	Ki67+	 15285 34371
11802	0	0	Ki67+	 15287 34159
11803	0	0	Ki67+	 15296 33656
11804	0	0	Ki67+	 15302 33857
11805	0	0	Ki67+	 15312 34206
11806	0	0	Ki67+	 15313 34398
11807	0	0	Ki67+	 15317 33879
11808	0	0	Ki67+	 15321 34231
11809	0	0	Ki67+	 15321 34362
11810	0	0	Ki67+	 15324 34336
11811	0	0	Ki67+	 15338 34191
11812	0	0	Ki67+	 15339 34028
11813	0	0	Ki67+	 15339 34312
11814	0	0	Ki67+	 15340 34214
11815	0	0	Ki67+	 15347 33782
11816	0	0	Ki67+	 15356 34318
11817	0	0	Ki67+	 15362 33706
11818	0	0	Ki67+	 15378 34315
11819	0	0	Ki67+	 15382 34174
11820	0	0	Ki67+	 15395 34312
11821	0	0	Ki67+	 15413 34107
11822	0	0	Ki67+	 15416 34293
11823	0	0	Ki67+	 15428 33927
11824	0	0	Ki67+	 15429 33693
11825	0	0	Ki67+	 15433 34152
11826	0	0	Ki67+	 15433 34442
11827	0	0	Ki67+	 15450 33683
11828	0	0	Ki67+	 15450 33921
11829	0	0	Ki67+	 15451 34172
11830	0	0	Ki67+	 15451 34218
11831	0	0	Ki67+	 15453 33945
11832	0	0	Ki67+	 15453 34330
11833	0	0	Ki67+	 15461 33994
11834	0	0	Ki67+	 15472 34048
11835	0	0	Ki67+	 15480 33855
11836	0	0	Ki67+	 15488 34056
11837	0	0	Ki67+	 15490 34166
11838	0	0	Ki67+	 15500 33835
11839	0	0	Ki67+	 15501 33891
11840	0	0	Ki67+	 15517 33932
11841	0	0	Ki67+	 15530 34040
11842	0	0	Ki67+	 15532 33824
11843	0	0	Ki67+	 15532 34007
11844	0	0	Ki67+	 15536 33908
11845	0	0	Ki67+	 15548 33940
11846	0	0	Ki67+	 15549 34426
11847	0	0	Ki67+	 15554 33987
11848	0	0	Ki67+	 15555 34050
11849	0	0	Ki67+	 15572 34022
11850	0	0	Ki67+	 15582 34089
11851	0	0	Ki67+	 15582 34112
11852	0	0	Ki67+	 15582 34133
11853	0	0	Ki67+	 15585 33957
11854	0	0	Ki67+	 15585 34386
11855	0	0	Ki67+	 15586 34356
11856	0	0	Ki67+	 15602 33974
11857	0	0	Ki67+	 15603 34128
11858	0	0	Ki67+	 15604 34360
11859	0	0	Ki67+	 15605 34151
11860	0	0	Ki67+	 15618 34143
11861	0	0	Ki67+	 15629 33719
11862	0	0	Ki67+	 15629 33982
11863	0	0	Ki67+	 15635 34151
11864	0	0	Ki67+	 15635 34168
11865	0	0	Ki67+	 15643 33751
11866	0	0	Ki67+	 15651 33699
11867	0	0	Ki67+	 15655 34192
11868	0	0	Ki67+	 15657 34303
11869	0	0	Ki67+	 15659 33873
11870	0	0	Ki67+	 15667 34111
11871	0	0	Ki67+	 15673 33662
11872	0	0	Ki67+	 15673 34156
11873	0	0	Ki67+	 15674 33851
11874	0	0	Ki67+	 15676 33934
11875	0	0	Ki67+	 15681 33992
11876	0	0	Ki67+	 15681 34411
11877	0	0	Ki67+	 15683 34072
11878	0	0	Ki67+	 15688 34140
11879	0	0	Ki67+	 15689 33855
11880	0	0	Ki67+	 15698 34071
11881	0	0	Ki67+	 15699 33927
11882	0	0	Ki67+	 15700 34300
11883	0	0	Ki67+	 15708 33960
11884	0	0	Ki67+	 15715 34418
11885	0	0	Ki67+	 15724 33879
11886	0	0	Ki67+	 15756 33882
11887	0	0	Ki67+	 14964 34668
11888	0	0	Ki67+	 14967 34693
11889	0	0	Ki67+	 14968 34712
11890	0	0	Ki67+	 14975 34630
11891	0	0	Ki67+	 14977 34947
11892	0	0	Ki67+	 14984 35014
11893	0	0	Ki67+	 14985 34987
11894	0	0	Ki67+	 14988 34612
11895	0	0	Ki67+	 14992 34927
11896	0	0	Ki67+	 14996 34835
11897	0	0	Ki67+	 15004 34479
11898	0	0	Ki67+	 15021 35192
11899	0	0	Ki67+	 15022 34542
11900	0	0	Ki67+	 15022 34783
11901	0	0	Ki67+	 15023 34806
11902	0	0	Ki67+	 15047 34739
11903	0	0	Ki67+	 15049 34871
11904	0	0	Ki67+	 15065 34830
11905	0	0	Ki67+	 15069 35224
11906	0	0	Ki67+	 15071 34858
11907	0	0	Ki67+	 15090 35217
11908	0	0	Ki67+	 15096 34560
11909	0	0	Ki67+	 15098 35143
11910	0	0	Ki67+	 15099 34926
11911	0	0	Ki67+	 15100 35179
11912	0	0	Ki67+	 15103 34461
11913	0	0	Ki67+	 15106 34740
11914	0	0	Ki67+	 15112 35102
11915	0	0	Ki67+	 15128 34595
11916	0	0	Ki67+	 15130 34563
11917	0	0	Ki67+	 15131 34699
11918	0	0	Ki67+	 15132 34642
11919	0	0	Ki67+	 15132 35126
11920	0	0	Ki67+	 15136 34610
11921	0	0	Ki67+	 15142 35110
11922	0	0	Ki67+	 15143 35041
11923	0	0	Ki67+	 15146 35018
11924	0	0	Ki67+	 15156 35149
11925	0	0	Ki67+	 15159 34648
11926	0	0	Ki67+	 15160 34993
11927	0	0	Ki67+	 15162 34946
11928	0	0	Ki67+	 15164 35020
11929	0	0	Ki67+	 15172 34967
11930	0	0	Ki67+	 15173 35086
11931	0	0	Ki67+	 15191 34868
11932	0	0	Ki67+	 15200 34806
11933	0	0	Ki67+	 15207 34494
11934	0	0	Ki67+	 15214 34481
11935	0	0	Ki67+	 15214 34644
11936	0	0	Ki67+	 15217 34913
11937	0	0	Ki67+	 15223 34746
11938	0	0	Ki67+	 15230 34491
11939	0	0	Ki67+	 15231 35152
11940	0	0	Ki67+	 15239 34595
11941	0	0	Ki67+	 15240 35107
11942	0	0	Ki67+	 15242 34469
11943	0	0	Ki67+	 15268 35108
11944	0	0	Ki67+	 15272 34770
11945	0	0	Ki67+	 15278 35032
11946	0	0	Ki67+	 15279 35139
11947	0	0	Ki67+	 15288 34602
11948	0	0	Ki67+	 15292 35176
11949	0	0	Ki67+	 15298 34658
11950	0	0	Ki67+	 15299 34805
11951	0	0	Ki67+	 15300 34785
11952	0	0	Ki67+	 15301 34915
11953	0	0	Ki67+	 15308 34647
11954	0	0	Ki67+	 15309 34888
11955	0	0	Ki67+	 15328 34586
11956	0	0	Ki67+	 15330 34746
11957	0	0	Ki67+	 15331 34524
11958	0	0	Ki67+	 15352 34542
11959	0	0	Ki67+	 15353 34633
11960	0	0	Ki67+	 15434 34574
11961	0	0	Ki67+	 15460 34967
11962	0	0	Ki67+	 15464 35097
11963	0	0	Ki67+	 15482 35019
11964	0	0	Ki67+	 15490 34511
11965	0	0	Ki67+	 15494 34849
11966	0	0	Ki67+	 15520 34897
11967	0	0	Ki67+	 15523 35122
11968	0	0	Ki67+	 15528 34449
11969	0	0	Ki67+	 15533 34855
11970	0	0	Ki67+	 15534 34872
11971	0	0	Ki67+	 15535 34528
11972	0	0	Ki67+	 15543 35090
11973	0	0	Ki67+	 15550 34779
11974	0	0	Ki67+	 15567 34743
11975	0	0	Ki67+	 15583 34786
11976	0	0	Ki67+	 15589 34857
11977	0	0	Ki67+	 15591 34757
11978	0	0	Ki67+	 15600 34830
11979	0	0	Ki67+	 15629 34778
11980	0	0	Ki67+	 15630 34811
11981	0	0	Ki67+	 15634 34535
11982	0	0	Ki67+	 15634 35125
11983	0	0	Ki67+	 15640 34573
11984	0	0	Ki67+	 15641 35192
11985	0	0	Ki67+	 15642 35134
11986	0	0	Ki67+	 15645 34993
11987	0	0	Ki67+	 15646 34782
11988	0	0	Ki67+	 15646 35176
11989	0	0	Ki67+	 15648 35061
11990	0	0	Ki67+	 15649 35240
11991	0	0	Ki67+	 15670 35117
11992	0	0	Ki67+	 15677 34764
11993	0	0	Ki67+	 15679 34508
11994	0	0	Ki67+	 15692 34829
11995	0	0	Ki67+	 15696 34493
11996	0	0	Ki67+	 15727 34968
11997	0	0	Ki67+	 15753 34452
11998	0	0	Ki67+	 14968 35934
11999	0	0	Ki67+	 14968 35977
12000	0	0	Ki67+	 14970 35454
12001	0	0	Ki67+	 14980 35746
12002	0	0	Ki67+	 14980 35953
12003	0	0	Ki67+	 14995 35499
12004	0	0	Ki67+	 14996 35335
12005	0	0	Ki67+	 15001 35727
12006	0	0	Ki67+	 15001 35744
12007	0	0	Ki67+	 15004 35593
12008	0	0	Ki67+	 15017 35775
12009	0	0	Ki67+	 15019 35574
12010	0	0	Ki67+	 15019 35747
12011	0	0	Ki67+	 15027 35642
12012	0	0	Ki67+	 15028 35535
12013	0	0	Ki67+	 15028 35677
12014	0	0	Ki67+	 15030 35597
12015	0	0	Ki67+	 15030 35612
12016	0	0	Ki67+	 15032 35452
12017	0	0	Ki67+	 15040 35735
12018	0	0	Ki67+	 15042 35493
12019	0	0	Ki67+	 15044 35812
12020	0	0	Ki67+	 15046 36025
12021	0	0	Ki67+	 15051 35614
12022	0	0	Ki67+	 15051 35700
12023	0	0	Ki67+	 15053 35777
12024	0	0	Ki67+	 15054 35556
12025	0	0	Ki67+	 15060 35459
12026	0	0	Ki67+	 15063 35915
12027	0	0	Ki67+	 15064 35709
12028	0	0	Ki67+	 15067 35347
12029	0	0	Ki67+	 15067 35503
12030	0	0	Ki67+	 15068 35360
12031	0	0	Ki67+	 15068 35560
12032	0	0	Ki67+	 15068 35757
12033	0	0	Ki67+	 15069 35687
12034	0	0	Ki67+	 15071 35380
12035	0	0	Ki67+	 15071 35531
12036	0	0	Ki67+	 15076 35406
12037	0	0	Ki67+	 15077 35898
12038	0	0	Ki67+	 15077 35990
12039	0	0	Ki67+	 15077 36020
12040	0	0	Ki67+	 15080 35429
12041	0	0	Ki67+	 15087 35264
12042	0	0	Ki67+	 15088 35902
12043	0	0	Ki67+	 15090 35973
12044	0	0	Ki67+	 15090 36029
12045	0	0	Ki67+	 15092 36011
12046	0	0	Ki67+	 15097 35871
12047	0	0	Ki67+	 15098 35935
12048	0	0	Ki67+	 15101 36030
12049	0	0	Ki67+	 15112 35413
12050	0	0	Ki67+	 15115 35316
12051	0	0	Ki67+	 15116 35390
12052	0	0	Ki67+	 15120 35993
12053	0	0	Ki67+	 15121 35503
12054	0	0	Ki67+	 15123 35875
12055	0	0	Ki67+	 15126 35389
12056	0	0	Ki67+	 15127 35483
12057	0	0	Ki67+	 15128 35302
12058	0	0	Ki67+	 15131 35465
12059	0	0	Ki67+	 15134 35905
12060	0	0	Ki67+	 15135 35439
12061	0	0	Ki67+	 15135 35957
12062	0	0	Ki67+	 15139 35812
12063	0	0	Ki67+	 15140 35874
12064	0	0	Ki67+	 15141 35846
12065	0	0	Ki67+	 15147 35483
12066	0	0	Ki67+	 15148 35395
12067	0	0	Ki67+	 15149 35406
12068	0	0	Ki67+	 15151 35739
12069	0	0	Ki67+	 15156 35769
12070	0	0	Ki67+	 15164 35677
12071	0	0	Ki67+	 15166 35600
12072	0	0	Ki67+	 15169 35408
12073	0	0	Ki67+	 15172 35840
12074	0	0	Ki67+	 15173 35478
12075	0	0	Ki67+	 15175 35705
12076	0	0	Ki67+	 15184 35769
12077	0	0	Ki67+	 15195 35713
12078	0	0	Ki67+	 15213 35548
12079	0	0	Ki67+	 15239 35562
12080	0	0	Ki67+	 15243 35415
12081	0	0	Ki67+	 15245 35531
12082	0	0	Ki67+	 15252 35708
12083	0	0	Ki67+	 15265 35469
12084	0	0	Ki67+	 15268 35292
12085	0	0	Ki67+	 15272 35501
12086	0	0	Ki67+	 15278 35423
12087	0	0	Ki67+	 15286 35529
12088	0	0	Ki67+	 15293 35555
12089	0	0	Ki67+	 15303 35551
12090	0	0	Ki67+	 15396 35759
12091	0	0	Ki67+	 15421 35604
12092	0	0	Ki67+	 15422 36026
12093	0	0	Ki67+	 15437 35644
12094	0	0	Ki67+	 15439 35975
12095	0	0	Ki67+	 15454 35406
12096	0	0	Ki67+	 15456 35961
12097	0	0	Ki67+	 15467 35927
12098	0	0	Ki67+	 15479 35419
12099	0	0	Ki67+	 15479 35931
12100	0	0	Ki67+	 15485 35757
12101	0	0	Ki67+	 15491 35371
12102	0	0	Ki67+	 15496 35421
12103	0	0	Ki67+	 15497 35501
12104	0	0	Ki67+	 15499 35443
12105	0	0	Ki67+	 15502 35483
12106	0	0	Ki67+	 15502 35537
12107	0	0	Ki67+	 15503 35912
12108	0	0	Ki67+	 15509 35437
12109	0	0	Ki67+	 15510 35335
12110	0	0	Ki67+	 15511 35638
12111	0	0	Ki67+	 15516 35914
12112	0	0	Ki67+	 15517 35829
12113	0	0	Ki67+	 15521 35493
12114	0	0	Ki67+	 15521 35667
12115	0	0	Ki67+	 15521 35843
12116	0	0	Ki67+	 15524 35511
12117	0	0	Ki67+	 15524 35818
12118	0	0	Ki67+	 15538 35573
12119	0	0	Ki67+	 15543 35269
12120	0	0	Ki67+	 15543 35614
12121	0	0	Ki67+	 15544 35431
12122	0	0	Ki67+	 15544 35519
12123	0	0	Ki67+	 15545 35804
12124	0	0	Ki67+	 15546 35489
12125	0	0	Ki67+	 15548 35259
12126	0	0	Ki67+	 15550 35576
12127	0	0	Ki67+	 15555 35791
12128	0	0	Ki67+	 15556 35320
12129	0	0	Ki67+	 15560 35452
12130	0	0	Ki67+	 15561 35500
12131	0	0	Ki67+	 15562 35613
12132	0	0	Ki67+	 15563 35289
12133	0	0	Ki67+	 15567 35581
12134	0	0	Ki67+	 15570 36047
12135	0	0	Ki67+	 15574 35502
12136	0	0	Ki67+	 15574 35569
12137	0	0	Ki67+	 15580 35605
12138	0	0	Ki67+	 15583 35533
12139	0	0	Ki67+	 15590 35982
12140	0	0	Ki67+	 15591 35611
12141	0	0	Ki67+	 15592 35549
12142	0	0	Ki67+	 15597 35535
12143	0	0	Ki67+	 15600 35305
12144	0	0	Ki67+	 15602 35563
12145	0	0	Ki67+	 15607 35481
12146	0	0	Ki67+	 15609 35324
12147	0	0	Ki67+	 15611 35514
12148	0	0	Ki67+	 15612 35398
12149	0	0	Ki67+	 15612 35581
12150	0	0	Ki67+	 15622 35282
12151	0	0	Ki67+	 15638 35382
12152	0	0	Ki67+	 15638 35557
12153	0	0	Ki67+	 15642 35415
12154	0	0	Ki67+	 15643 35817
12155	0	0	Ki67+	 15655 35790
12156	0	0	Ki67+	 15663 35681
12157	0	0	Ki67+	 15668 35498
12158	0	0	Ki67+	 15673 35538
12159	0	0	Ki67+	 15673 35560
12160	0	0	Ki67+	 15680 35600
12161	0	0	Ki67+	 15687 35797
12162	0	0	Ki67+	 15693 35779
12163	0	0	Ki67+	 15699 35517
12164	0	0	Ki67+	 15699 35673
12165	0	0	Ki67+	 15713 35563
12166	0	0	Ki67+	 15715 35700
12167	0	0	Ki67+	 15718 35767
12168	0	0	Ki67+	 15719 35889
12169	0	0	Ki67+	 15721 35342
12170	0	0	Ki67+	 15730 35748
12171	0	0	Ki67+	 15743 35787
12172	0	0	Ki67+	 15752 36018
12173	0	0	Ki67+	 14995 36670
12174	0	0	Ki67+	 15009 36616
12175	0	0	Ki67+	 15013 36729
12176	0	0	Ki67+	 15025 36646
12177	0	0	Ki67+	 15028 36714
12178	0	0	Ki67+	 15029 36147
12179	0	0	Ki67+	 15033 36757
12180	0	0	Ki67+	 15037 36125
12181	0	0	Ki67+	 15041 36546
12182	0	0	Ki67+	 15044 36621
12183	0	0	Ki67+	 15046 36418
12184	0	0	Ki67+	 15048 36164
12185	0	0	Ki67+	 15050 36392
12186	0	0	Ki67+	 15050 36572
12187	0	0	Ki67+	 15057 36490
12188	0	0	Ki67+	 15060 36122
12189	0	0	Ki67+	 15063 36149
12190	0	0	Ki67+	 15064 36512
12191	0	0	Ki67+	 15066 36318
12192	0	0	Ki67+	 15066 36412
12193	0	0	Ki67+	 15067 36349
12194	0	0	Ki67+	 15069 36549
12195	0	0	Ki67+	 15070 36379
12196	0	0	Ki67+	 15071 36190
12197	0	0	Ki67+	 15075 36276
12198	0	0	Ki67+	 15076 36061
12199	0	0	Ki67+	 15083 36534
12200	0	0	Ki67+	 15083 36569
12201	0	0	Ki67+	 15083 36732
12202	0	0	Ki67+	 15085 36312
12203	0	0	Ki67+	 15087 36211
12204	0	0	Ki67+	 15088 36172
12205	0	0	Ki67+	 15088 36703
12206	0	0	Ki67+	 15089 36502
12207	0	0	Ki67+	 15092 36456
12208	0	0	Ki67+	 15093 36100
12209	0	0	Ki67+	 15099 36390
12210	0	0	Ki67+	 15103 36111
12211	0	0	Ki67+	 15103 36666
12212	0	0	Ki67+	 15108 36695
12213	0	0	Ki67+	 15110 36054
12214	0	0	Ki67+	 15115 36082
12215	0	0	Ki67+	 15127 36670
12216	0	0	Ki67+	 15135 36129
12217	0	0	Ki67+	 15154 36652
12218	0	0	Ki67+	 15167 36622
12219	0	0	Ki67+	 15191 36053
12220	0	0	Ki67+	 15192 36557
12221	0	0	Ki67+	 15201 36526
12222	0	0	Ki67+	 15209 36568
12223	0	0	Ki67+	 15210 36544
12224	0	0	Ki67+	 15222 36516
12225	0	0	Ki67+	 15229 36358
12226	0	0	Ki67+	 15231 36298
12227	0	0	Ki67+	 15243 36523
12228	0	0	Ki67+	 15249 36453
12229	0	0	Ki67+	 15261 36443
12230	0	0	Ki67+	 15285 36262
12231	0	0	Ki67+	 15286 36457
12232	0	0	Ki67+	 15293 36767
12233	0	0	Ki67+	 15307 36323
12234	0	0	Ki67+	 15314 36752
12235	0	0	Ki67+	 15315 36111
12236	0	0	Ki67+	 15328 36801
12237	0	0	Ki67+	 15344 36818
12238	0	0	Ki67+	 15349 36427
12239	0	0	Ki67+	 15363 36416
12240	0	0	Ki67+	 15363 36807
12241	0	0	Ki67+	 15381 36796
12242	0	0	Ki67+	 15394 36837
12243	0	0	Ki67+	 15407 36329
12244	0	0	Ki67+	 15409 36797
12245	0	0	Ki67+	 15421 36061
12246	0	0	Ki67+	 15421 36077
12247	0	0	Ki67+	 15427 36124
12248	0	0	Ki67+	 15433 36821
12249	0	0	Ki67+	 15435 36134
12250	0	0	Ki67+	 15439 36118
12251	0	0	Ki67+	 15441 36157
12252	0	0	Ki67+	 15461 36143
12253	0	0	Ki67+	 15472 36162
12254	0	0	Ki67+	 15513 36093
12255	0	0	Ki67+	 15516 36116
12256	0	0	Ki67+	 15530 36075
12257	0	0	Ki67+	 15535 36631
12258	0	0	Ki67+	 15556 36217
12259	0	0	Ki67+	 15560 36540
12260	0	0	Ki67+	 15560 36691
12261	0	0	Ki67+	 15561 36556
12262	0	0	Ki67+	 15567 36592
12263	0	0	Ki67+	 15570 36643
12264	0	0	Ki67+	 15572 36232
12265	0	0	Ki67+	 15572 36714
12266	0	0	Ki67+	 15577 36669
12267	0	0	Ki67+	 15582 36594
12268	0	0	Ki67+	 15585 36531
12269	0	0	Ki67+	 15589 36716
12270	0	0	Ki67+	 15591 36642
12271	0	0	Ki67+	 15593 36562
12272	0	0	Ki67+	 15595 36437
12273	0	0	Ki67+	 15608 36592
12274	0	0	Ki67+	 15609 36544
12275	0	0	Ki67+	 15611 36615
12276	0	0	Ki67+	 15614 36695
12277	0	0	Ki67+	 15619 36811
12278	0	0	Ki67+	 15637 36407
12279	0	0	Ki67+	 15637 36497
12280	0	0	Ki67+	 15640 36646
12281	0	0	Ki67+	 15643 36450
12282	0	0	Ki67+	 15643 36599
12283	0	0	Ki67+	 15658 36483
12284	0	0	Ki67+	 15664 36457
12285	0	0	Ki67+	 15676 36375
12286	0	0	Ki67+	 15677 36401
12287	0	0	Ki67+	 15685 36821
12288	0	0	Ki67+	 15693 36490
12289	0	0	Ki67+	 15695 36370
12290	0	0	Ki67+	 15695 36601
12291	0	0	Ki67+	 15698 36396
12292	0	0	Ki67+	 15698 36424
12293	0	0	Ki67+	 15698 36465
12294	0	0	Ki67+	 15699 36510
12295	0	0	Ki67+	 15721 36374
12296	0	0	Ki67+	 15722 36524
12297	0	0	Ki67+	 15723 36396
12298	0	0	Ki67+	 15731 36671
12299	0	0	Ki67+	 15731 36693
12300	0	0	Ki67+	 15733 36083
12301	0	0	Ki67+	 15741 36379
12302	0	0	Ki67+	 15741 36514
12303	0	0	Ki67+	 15746 36350
12304	0	0	Ki67+	 15747 36407
12305	0	0	Ki67+	 15748 36067
12306	0	0	Ki67+	 15749 36422
12307	0	0	Ki67+	 14999 37630
12308	0	0	Ki67+	 15024 37634
12309	0	0	Ki67+	 15124 36985
12310	0	0	Ki67+	 15125 37222
12311	0	0	Ki67+	 15128 37208
12312	0	0	Ki67+	 15135 37108
12313	0	0	Ki67+	 15143 37090
12314	0	0	Ki67+	 15157 37242
12315	0	0	Ki67+	 15161 37125
12316	0	0	Ki67+	 15165 37190
12317	0	0	Ki67+	 15167 37214
12318	0	0	Ki67+	 15172 37257
12319	0	0	Ki67+	 15174 37311
12320	0	0	Ki67+	 15175 37155
12321	0	0	Ki67+	 15179 37138
12322	0	0	Ki67+	 15183 37103
12323	0	0	Ki67+	 15183 37221
12324	0	0	Ki67+	 15183 37275
12325	0	0	Ki67+	 15186 37194
12326	0	0	Ki67+	 15192 37237
12327	0	0	Ki67+	 15192 37249
12328	0	0	Ki67+	 15196 37067
12329	0	0	Ki67+	 15200 37121
12330	0	0	Ki67+	 15201 37172
12331	0	0	Ki67+	 15202 37291
12332	0	0	Ki67+	 15214 37131
12333	0	0	Ki67+	 15217 37175
12334	0	0	Ki67+	 15219 37402
12335	0	0	Ki67+	 15220 37255
12336	0	0	Ki67+	 15223 37429
12337	0	0	Ki67+	 15224 37159
12338	0	0	Ki67+	 15228 37108
12339	0	0	Ki67+	 15240 37290
12340	0	0	Ki67+	 15243 37171
12341	0	0	Ki67+	 15245 37137
12342	0	0	Ki67+	 15259 37205
12343	0	0	Ki67+	 15266 37436
12344	0	0	Ki67+	 15268 36860
12345	0	0	Ki67+	 15270 37367
12346	0	0	Ki67+	 15271 37123
12347	0	0	Ki67+	 15272 37150
12348	0	0	Ki67+	 15273 37294
12349	0	0	Ki67+	 15274 37170
12350	0	0	Ki67+	 15275 37270
12351	0	0	Ki67+	 15277 37213
12352	0	0	Ki67+	 15277 37407
12353	0	0	Ki67+	 15278 36992
12354	0	0	Ki67+	 15285 37189
12355	0	0	Ki67+	 15291 37307
12356	0	0	Ki67+	 15294 37273
12357	0	0	Ki67+	 15295 37160
12358	0	0	Ki67+	 15297 37416
12359	0	0	Ki67+	 15299 37359
12360	0	0	Ki67+	 15302 37058
12361	0	0	Ki67+	 15307 37326
12362	0	0	Ki67+	 15309 37490
12363	0	0	Ki67+	 15312 37259
12364	0	0	Ki67+	 15313 36854
12365	0	0	Ki67+	 15322 37534
12366	0	0	Ki67+	 15323 37291
12367	0	0	Ki67+	 15327 37050
12368	0	0	Ki67+	 15347 37193
12369	0	0	Ki67+	 15361 37159
12370	0	0	Ki67+	 15362 37364
12371	0	0	Ki67+	 15367 37206
12372	0	0	Ki67+	 15377 37031
12373	0	0	Ki67+	 15378 36968
12374	0	0	Ki67+	 15384 37185
12375	0	0	Ki67+	 15387 37608
12376	0	0	Ki67+	 15395 36955
12377	0	0	Ki67+	 15400 37410
12378	0	0	Ki67+	 15409 37012
12379	0	0	Ki67+	 15414 37377
12380	0	0	Ki67+	 15416 36988
12381	0	0	Ki67+	 15421 37201
12382	0	0	Ki67+	 15434 37335
12383	0	0	Ki67+	 15435 36961
12384	0	0	Ki67+	 15441 36903
12385	0	0	Ki67+	 15443 37108
12386	0	0	Ki67+	 15443 37129
12387	0	0	Ki67+	 15450 36947
12388	0	0	Ki67+	 15450 37165
12389	0	0	Ki67+	 15454 37320
12390	0	0	Ki67+	 15456 37155
12391	0	0	Ki67+	 15458 37598
12392	0	0	Ki67+	 15468 37544
12393	0	0	Ki67+	 15469 37573
12394	0	0	Ki67+	 15473 37141
12395	0	0	Ki67+	 15473 37183
12396	0	0	Ki67+	 15475 36919
12397	0	0	Ki67+	 15476 37385
12398	0	0	Ki67+	 15484 37622
12399	0	0	Ki67+	 15487 37116
12400	0	0	Ki67+	 15491 37491
12401	0	0	Ki67+	 15492 37512
12402	0	0	Ki67+	 15502 37102
12403	0	0	Ki67+	 15504 37279
12404	0	0	Ki67+	 15505 37493
12405	0	0	Ki67+	 15506 36908
12406	0	0	Ki67+	 15507 37036
12407	0	0	Ki67+	 15521 37523
12408	0	0	Ki67+	 15530 36885
12409	0	0	Ki67+	 15530 37463
12410	0	0	Ki67+	 15531 37315
12411	0	0	Ki67+	 15536 37000
12412	0	0	Ki67+	 15537 37023
12413	0	0	Ki67+	 15537 37388
12414	0	0	Ki67+	 15539 37358
12415	0	0	Ki67+	 15550 36881
12416	0	0	Ki67+	 15554 36901
12417	0	0	Ki67+	 15557 36853
12418	0	0	Ki67+	 15563 36937
12419	0	0	Ki67+	 15565 37455
12420	0	0	Ki67+	 15565 37488
12421	0	0	Ki67+	 15570 36890
12422	0	0	Ki67+	 15570 37401
12423	0	0	Ki67+	 15571 37375
12424	0	0	Ki67+	 15571 37503
12425	0	0	Ki67+	 15575 37415
12426	0	0	Ki67+	 15579 36967
12427	0	0	Ki67+	 15580 36914
12428	0	0	Ki67+	 15582 36941
12429	0	0	Ki67+	 15602 36875
12430	0	0	Ki67+	 15604 36978
12431	0	0	Ki67+	 15611 36892
12432	0	0	Ki67+	 15611 37011
12433	0	0	Ki67+	 15612 37264
12434	0	0	Ki67+	 15614 36867
12435	0	0	Ki67+	 15617 37252
12436	0	0	Ki67+	 15619 36947
12437	0	0	Ki67+	 15622 36931
12438	0	0	Ki67+	 15638 37216
12439	0	0	Ki67+	 15662 37217
12440	0	0	Ki67+	 15663 36981
12441	0	0	Ki67+	 15667 37254
12442	0	0	Ki67+	 15672 37091
12443	0	0	Ki67+	 15676 36995
12444	0	0	Ki67+	 15680 37238
12445	0	0	Ki67+	 15683 37196
12446	0	0	Ki67+	 15683 37211
12447	0	0	Ki67+	 15685 37170
12448	0	0	Ki67+	 15691 36881
12449	0	0	Ki67+	 15694 36913
12450	0	0	Ki67+	 15709 37034
12451	0	0	Ki67+	 15713 37116
12452	0	0	Ki67+	 15718 37148
12453	0	0	Ki67+	 15721 36879
12454	0	0	Ki67+	 15729 36860
12455	0	0	Ki67+	 15739 36973
12456	0	0	Ki67+	 15746 37063
12457	0	0	Ki67+	 15747 37153
12458	0	0	Ki67+	 15759 37172
12459	0	0	Ki67+	 14963 38295
12460	0	0	Ki67+	 14965 38129
12461	0	0	Ki67+	 14969 38107
12462	0	0	Ki67+	 14969 38306
12463	0	0	Ki67+	 14978 37714
12464	0	0	Ki67+	 14990 38025
12465	0	0	Ki67+	 14995 37862
12466	0	0	Ki67+	 15001 38317
12467	0	0	Ki67+	 15004 38196
12468	0	0	Ki67+	 15008 38021
12469	0	0	Ki67+	 15010 38230
12470	0	0	Ki67+	 15014 37910
12471	0	0	Ki67+	 15020 38033
12472	0	0	Ki67+	 15021 38286
12473	0	0	Ki67+	 15027 38251
12474	0	0	Ki67+	 15038 38224
12475	0	0	Ki67+	 15041 37899
12476	0	0	Ki67+	 15041 38014
12477	0	0	Ki67+	 15043 38269
12478	0	0	Ki67+	 15044 37949
12479	0	0	Ki67+	 15044 38283
12480	0	0	Ki67+	 15046 37987
12481	0	0	Ki67+	 15058 37912
12482	0	0	Ki67+	 15060 37794
12483	0	0	Ki67+	 15061 37732
12484	0	0	Ki67+	 15065 37938
12485	0	0	Ki67+	 15068 37753
12486	0	0	Ki67+	 15071 37984
12487	0	0	Ki67+	 15071 38018
12488	0	0	Ki67+	 15076 37808
12489	0	0	Ki67+	 15082 37735
12490	0	0	Ki67+	 15084 37779
12491	0	0	Ki67+	 15092 37813
12492	0	0	Ki67+	 15120 37889
12493	0	0	Ki67+	 15124 37852
12494	0	0	Ki67+	 15131 38100
12495	0	0	Ki67+	 15143 37877
12496	0	0	Ki67+	 15145 38078
12497	0	0	Ki67+	 15145 38088
12498	0	0	Ki67+	 15145 38445
12499	0	0	Ki67+	 15152 37801
12500	0	0	Ki67+	 15164 37885
12501	0	0	Ki67+	 15172 37905
12502	0	0	Ki67+	 15176 38135
12503	0	0	Ki67+	 15180 38365
12504	0	0	Ki67+	 15188 37938
12505	0	0	Ki67+	 15189 38170
12506	0	0	Ki67+	 15192 38239
12507	0	0	Ki67+	 15194 37883
12508	0	0	Ki67+	 15195 38217
12509	0	0	Ki67+	 15205 38064
12510	0	0	Ki67+	 15218 38086
12511	0	0	Ki67+	 15223 38293
12512	0	0	Ki67+	 15229 37998
12513	0	0	Ki67+	 15230 37953
12514	0	0	Ki67+	 15234 38246
12515	0	0	Ki67+	 15239 38036
12516	0	0	Ki67+	 15242 38099
12517	0	0	Ki67+	 15245 38133
12518	0	0	Ki67+	 15248 37960
12519	0	0	Ki67+	 15253 38286
12520	0	0	Ki67+	 15259 38226
12521	0	0	Ki67+	 15261 38007
12522	0	0	Ki67+	 15270 38019
12523	0	0	Ki67+	 15281 37987
12524	0	0	Ki67+	 15296 38001
12525	0	0	Ki67+	 15298 38099
12526	0	0	Ki67+	 15301 37969
12527	0	0	Ki67+	 15312 38045
12528	0	0	Ki67+	 15318 38064
12529	0	0	Ki67+	 15323 37663
12530	0	0	Ki67+	 15328 37812
12531	0	0	Ki67+	 15331 38031
12532	0	0	Ki67+	 15335 37661
12533	0	0	Ki67+	 15339 38237
12534	0	0	Ki67+	 15339 38268
12535	0	0	Ki67+	 15341 38000
12536	0	0	Ki67+	 15354 37668
12537	0	0	Ki67+	 15356 37739
12538	0	0	Ki67+	 15372 38078
12539	0	0	Ki67+	 15373 37692
12540	0	0	Ki67+	 15376 37790
12541	0	0	Ki67+	 15378 37805
12542	0	0	Ki67+	 15387 37747
12543	0	0	Ki67+	 15390 38117
12544	0	0	Ki67+	 15400 37652
12545	0	0	Ki67+	 15402 37827
12546	0	0	Ki67+	 15410 38119
12547	0	0	Ki67+	 15420 38152
12548	0	0	Ki67+	 15425 37726
12549	0	0	Ki67+	 15430 38165
12550	0	0	Ki67+	 15430 38198
12551	0	0	Ki67+	 15430 38333
12552	0	0	Ki67+	 15431 37902
12553	0	0	Ki67+	 15433 37806
12554	0	0	Ki67+	 15433 38179
12555	0	0	Ki67+	 15437 38109
12556	0	0	Ki67+	 15446 37817
12557	0	0	Ki67+	 15449 38141
12558	0	0	Ki67+	 15451 37926
12559	0	0	Ki67+	 15456 37909
12560	0	0	Ki67+	 15456 37945
12561	0	0	Ki67+	 15469 37931
12562	0	0	Ki67+	 15469 38242
12563	0	0	Ki67+	 15480 37651
12564	0	0	Ki67+	 15486 37962
12565	0	0	Ki67+	 15488 38277
12566	0	0	Ki67+	 15496 37902
12567	0	0	Ki67+	 15498 37658
12568	0	0	Ki67+	 15499 37879
12569	0	0	Ki67+	 15510 37884
12570	0	0	Ki67+	 15513 37667
12571	0	0	Ki67+	 15520 37704
12572	0	0	Ki67+	 15526 37905
12573	0	0	Ki67+	 15529 38321
12574	0	0	Ki67+	 15533 37679
12575	0	0	Ki67+	 15537 37932
12576	0	0	Ki67+	 15542 38341
12577	0	0	Ki67+	 15547 37911
12578	0	0	Ki67+	 15548 37800
12579	0	0	Ki67+	 15555 37994
12580	0	0	Ki67+	 15566 38082
12581	0	0	Ki67+	 15569 37912
12582	0	0	Ki67+	 15578 37772
12583	0	0	Ki67+	 15582 38244
12584	0	0	Ki67+	 15590 38311
12585	0	0	Ki67+	 15591 37803
12586	0	0	Ki67+	 15592 38289
12587	0	0	Ki67+	 15597 38417
12588	0	0	Ki67+	 15603 37999
12589	0	0	Ki67+	 15603 38085
12590	0	0	Ki67+	 15603 38370
12591	0	0	Ki67+	 15604 37951
12592	0	0	Ki67+	 15606 37770
12593	0	0	Ki67+	 15612 37976
12594	0	0	Ki67+	 15616 38179
12595	0	0	Ki67+	 15617 37794
12596	0	0	Ki67+	 15648 37799
12597	0	0	Ki67+	 15649 37897
12598	0	0	Ki67+	 15649 38169
12599	0	0	Ki67+	 15654 37767
12600	0	0	Ki67+	 15665 37842
12601	0	0	Ki67+	 15677 37825
12602	0	0	Ki67+	 15680 38132
12603	0	0	Ki67+	 15687 37843
12604	0	0	Ki67+	 15690 38335
12605	0	0	Ki67+	 15692 38177
12606	0	0	Ki67+	 15719 38196
12607	0	0	Ki67+	 15720 38174
12608	0	0	Ki67+	 15725 37849
12609	0	0	Ki67+	 15726 37896
12610	0	0	Ki67+	 15727 38184
12611	0	0	Ki67+	 15730 38206
12612	0	0	Ki67+	 15741 38221
12613	0	0	Ki67+	 15745 38400
12614	0	0	Ki67+	 15753 37924
12615	0	0	Ki67+	 15755 38250
12616	0	0	Ki67+	 15756 37874
12617	0	0	Ki67+	 15757 37889
12618	0	0	Ki67+	 15758 37960
12619	0	0	Ki67+	 14967 38776
12620	0	0	Ki67+	 14968 38852
12621	0	0	Ki67+	 14969 38926
12622	0	0	Ki67+	 14973 38567
12623	0	0	Ki67+	 14973 39222
12624	0	0	Ki67+	 14975 38615
12625	0	0	Ki67+	 14975 38833
12626	0	0	Ki67+	 14977 39089
12627	0	0	Ki67+	 14978 38795
12628	0	0	Ki67+	 14979 38579
12629	0	0	Ki67+	 14980 38751
12630	0	0	Ki67+	 14981 39136
12631	0	0	Ki67+	 14981 39177
12632	0	0	Ki67+	 14983 38518
12633	0	0	Ki67+	 14983 38777
12634	0	0	Ki67+	 14983 38874
12635	0	0	Ki67+	 14983 39120
12636	0	0	Ki67+	 14988 38945
12637	0	0	Ki67+	 14995 38499
12638	0	0	Ki67+	 14996 38586
12639	0	0	Ki67+	 14996 39079
12640	0	0	Ki67+	 14997 39052
12641	0	0	Ki67+	 14998 39025
12642	0	0	Ki67+	 15000 38986
12643	0	0	Ki67+	 15002 39154
12644	0	0	Ki67+	 15003 38568
12645	0	0	Ki67+	 15004 38634
12646	0	0	Ki67+	 15004 39239
12647	0	0	Ki67+	 15005 38741
12648	0	0	Ki67+	 15008 38769
12649	0	0	Ki67+	 15011 38658
12650	0	0	Ki67+	 15018 38878
12651	0	0	Ki67+	 15019 38705
12652	0	0	Ki67+	 15019 38953
12653	0	0	Ki67+	 15025 38584
12654	0	0	Ki67+	 15026 38747
12655	0	0	Ki67+	 15027 38474
12656	0	0	Ki67+	 15027 38765
12657	0	0	Ki67+	 15028 38489
12658	0	0	Ki67+	 15030 39015
12659	0	0	Ki67+	 15031 38924
12660	0	0	Ki67+	 15037 38712
12661	0	0	Ki67+	 15037 38845
12662	0	0	Ki67+	 15039 38738
12663	0	0	Ki67+	 15043 38536
12664	0	0	Ki67+	 15044 38897
12665	0	0	Ki67+	 15046 38584
12666	0	0	Ki67+	 15060 38801
12667	0	0	Ki67+	 15070 38783
12668	0	0	Ki67+	 15071 38470
12669	0	0	Ki67+	 15071 39117
12670	0	0	Ki67+	 15072 38567
12671	0	0	Ki67+	 15073 39165
12672	0	0	Ki67+	 15077 38724
12673	0	0	Ki67+	 15078 38977
12674	0	0	Ki67+	 15082 38658
12675	0	0	Ki67+	 15083 38997
12676	0	0	Ki67+	 15084 38749
12677	0	0	Ki67+	 15086 38578
12678	0	0	Ki67+	 15090 38826
12679	0	0	Ki67+	 15090 39006
12680	0	0	Ki67+	 15100 39156
12681	0	0	Ki67+	 15101 38627
12682	0	0	Ki67+	 15102 38607
12683	0	0	Ki67+	 15104 39101
12684	0	0	Ki67+	 15104 39137
12685	0	0	Ki67+	 15105 38888
12686	0	0	Ki67+	 15111 38768
12687	0	0	Ki67+	 15113 38683
12688	0	0	Ki67+	 15114 38926
12689	0	0	Ki67+	 15117 39022
12690	0	0	Ki67+	 15121 39035
12691	0	0	Ki67+	 15125 38527
12692	0	0	Ki67+	 15125 38986
12693	0	0	Ki67+	 15128 38782
12694	0	0	Ki67+	 15129 38590
12695	0	0	Ki67+	 15131 38812
12696	0	0	Ki67+	 15133 39063
12697	0	0	Ki67+	 15145 38501
12698	0	0	Ki67+	 15148 39080
12699	0	0	Ki67+	 15150 38774
12700	0	0	Ki67+	 15151 38530
12701	0	0	Ki67+	 15155 38481
12702	0	0	Ki67+	 15162 38978
12703	0	0	Ki67+	 15167 39116
12704	0	0	Ki67+	 15168 38524
12705	0	0	Ki67+	 15169 38604
12706	0	0	Ki67+	 15171 38762
12707	0	0	Ki67+	 15172 38734
12708	0	0	Ki67+	 15173 39035
12709	0	0	Ki67+	 15175 39151
12710	0	0	Ki67+	 15183 38722
12711	0	0	Ki67+	 15185 38474
12712	0	0	Ki67+	 15187 38979
12713	0	0	Ki67+	 15190 38744
12714	0	0	Ki67+	 15204 38469
12715	0	0	Ki67+	 15204 38670
12716	0	0	Ki67+	 15205 38805
12717	0	0	Ki67+	 15211 38588
12718	0	0	Ki67+	 15215 38461
12719	0	0	Ki67+	 15215 38547
12720	0	0	Ki67+	 15218 38724
12721	0	0	Ki67+	 15223 38636
12722	0	0	Ki67+	 15223 38937
12723	0	0	Ki67+	 15231 39022
12724	0	0	Ki67+	 15236 38462
12725	0	0	Ki67+	 15246 38599
12726	0	0	Ki67+	 15255 38628
12727	0	0	Ki67+	 15256 39056
12728	0	0	Ki67+	 15257 38771
12729	0	0	Ki67+	 15258 38480
12730	0	0	Ki67+	 15263 38580
12731	0	0	Ki67+	 15266 38642
12732	0	0	Ki67+	 15270 38771
12733	0	0	Ki67+	 15272 38595
12734	0	0	Ki67+	 15272 39013
12735	0	0	Ki67+	 15283 38555
12736	0	0	Ki67+	 15288 38609
12737	0	0	Ki67+	 15294 38587
12738	0	0	Ki67+	 15296 38471
12739	0	0	Ki67+	 15307 38609
12740	0	0	Ki67+	 15311 38554
12741	0	0	Ki67+	 15318 39135
12742	0	0	Ki67+	 15321 38526
12743	0	0	Ki67+	 15323 38592
12744	0	0	Ki67+	 15328 38476
12745	0	0	Ki67+	 15332 39199
12746	0	0	Ki67+	 15340 38693
12747	0	0	Ki67+	 15346 39043
12748	0	0	Ki67+	 15350 38554
12749	0	0	Ki67+	 15357 38564
12750	0	0	Ki67+	 15359 38489
12751	0	0	Ki67+	 15366 38740
12752	0	0	Ki67+	 15399 38538
12753	0	0	Ki67+	 15404 39075
12754	0	0	Ki67+	 15410 39103
12755	0	0	Ki67+	 15419 38465
12756	0	0	Ki67+	 15430 38504
12757	0	0	Ki67+	 15447 38519
12758	0	0	Ki67+	 15459 38694
12759	0	0	Ki67+	 15479 38534
12760	0	0	Ki67+	 15482 38479
12761	0	0	Ki67+	 15490 38724
12762	0	0	Ki67+	 15494 38750
12763	0	0	Ki67+	 15502 38834
12764	0	0	Ki67+	 15506 38704
12765	0	0	Ki67+	 15517 38513
12766	0	0	Ki67+	 15525 38874
12767	0	0	Ki67+	 15527 38851
12768	0	0	Ki67+	 15532 39168
12769	0	0	Ki67+	 15564 38904
12770	0	0	Ki67+	 15578 39047
12771	0	0	Ki67+	 15582 39194
12772	0	0	Ki67+	 15586 38603
12773	0	0	Ki67+	 15594 38583
12774	0	0	Ki67+	 15594 39019
12775	0	0	Ki67+	 15595 39117
12776	0	0	Ki67+	 15597 39037
12777	0	0	Ki67+	 15601 38857
12778	0	0	Ki67+	 15602 38748
12779	0	0	Ki67+	 15603 38885
12780	0	0	Ki67+	 15612 38594
12781	0	0	Ki67+	 15613 38890
12782	0	0	Ki67+	 15613 39036
12783	0	0	Ki67+	 15614 38978
12784	0	0	Ki67+	 15615 38508
12785	0	0	Ki67+	 15624 38536
12786	0	0	Ki67+	 15625 38561
12787	0	0	Ki67+	 15628 38622
12788	0	0	Ki67+	 15639 38954
12789	0	0	Ki67+	 15644 38985
12790	0	0	Ki67+	 15646 38518
12791	0	0	Ki67+	 15651 38596
12792	0	0	Ki67+	 15657 38827
12793	0	0	Ki67+	 15663 38798
12794	0	0	Ki67+	 15666 38612
12795	0	0	Ki67+	 15669 38552
12796	0	0	Ki67+	 15674 38581
12797	0	0	Ki67+	 15674 38888
12798	0	0	Ki67+	 15675 38780
12799	0	0	Ki67+	 15695 38574
12800	0	0	Ki67+	 15697 38622
12801	0	0	Ki67+	 15703 38542
12802	0	0	Ki67+	 15710 38638
12803	0	0	Ki67+	 15715 38812
12804	0	0	Ki67+	 15724 38924
12805	0	0	Ki67+	 15728 38661
12806	0	0	Ki67+	 15729 38778
12807	0	0	Ki67+	 15738 38949
12808	0	0	Ki67+	 15740 38608
12809	0	0	Ki67+	 15741 38882
12810	0	0	Ki67+	 15742 38856
12811	0	0	Ki67+	 15742 39054
12812	0	0	Ki67+	 15743 38659
12813	0	0	Ki67+	 15748 38573
12814	0	0	Ki67+	 15757 38633
12815	0	0	Ki67+	 14965 39802
12816	0	0	Ki67+	 14985 39749
12817	0	0	Ki67+	 14989 39479
12818	0	0	Ki67+	 14998 39304
12819	0	0	Ki67+	 14999 39339
12820	0	0	Ki67+	 15001 39323
12821	0	0	Ki67+	 15009 39604
12822	0	0	Ki67+	 15011 39485
12823	0	0	Ki67+	 15011 39666
12824	0	0	Ki67+	 15012 39262
12825	0	0	Ki67+	 15014 39354
12826	0	0	Ki67+	 15021 39968
12827	0	0	Ki67+	 15033 39300
12828	0	0	Ki67+	 15033 39387
12829	0	0	Ki67+	 15036 39466
12830	0	0	Ki67+	 15039 39577
12831	0	0	Ki67+	 15040 39416
12832	0	0	Ki67+	 15046 40037
12833	0	0	Ki67+	 15047 39882
12834	0	0	Ki67+	 15053 39689
12835	0	0	Ki67+	 15056 39925
12836	0	0	Ki67+	 15065 39297
12837	0	0	Ki67+	 15065 39364
12838	0	0	Ki67+	 15067 39883
12839	0	0	Ki67+	 15077 39304
12840	0	0	Ki67+	 15083 39284
12841	0	0	Ki67+	 15094 39978
12842	0	0	Ki67+	 15098 39648
12843	0	0	Ki67+	 15120 39669
12844	0	0	Ki67+	 15122 39647
12845	0	0	Ki67+	 15136 39269
12846	0	0	Ki67+	 15139 39921
12847	0	0	Ki67+	 15140 39632
12848	0	0	Ki67+	 15141 39722
12849	0	0	Ki67+	 15154 39320
12850	0	0	Ki67+	 15155 39658
12851	0	0	Ki67+	 15155 39695
12852	0	0	Ki67+	 15156 39478
12853	0	0	Ki67+	 15156 39752
12854	0	0	Ki67+	 15164 39348
12855	0	0	Ki67+	 15171 39779
12856	0	0	Ki67+	 15172 39705
12857	0	0	Ki67+	 15183 39387
12858	0	0	Ki67+	 15188 39311
12859	0	0	Ki67+	 15191 39749
12860	0	0	Ki67+	 15196 39675
12861	0	0	Ki67+	 15198 39718
12862	0	0	Ki67+	 15203 39846
12863	0	0	Ki67+	 15208 39410
12864	0	0	Ki67+	 15212 39267
12865	0	0	Ki67+	 15217 39812
12866	0	0	Ki67+	 15227 39319
12867	0	0	Ki67+	 15272 39951
12868	0	0	Ki67+	 15273 39563
12869	0	0	Ki67+	 15277 39784
12870	0	0	Ki67+	 15279 39276
12871	0	0	Ki67+	 15290 39362
12872	0	0	Ki67+	 15301 39566
12873	0	0	Ki67+	 15343 39252
12874	0	0	Ki67+	 15360 39886
12875	0	0	Ki67+	 15376 39597
12876	0	0	Ki67+	 15384 39420
12877	0	0	Ki67+	 15412 39370
12878	0	0	Ki67+	 15424 39605
12879	0	0	Ki67+	 15449 39297
12880	0	0	Ki67+	 15471 39701
12881	0	0	Ki67+	 15474 39442
12882	0	0	Ki67+	 15479 39681
12883	0	0	Ki67+	 15481 39645
12884	0	0	Ki67+	 15484 39624
12885	0	0	Ki67+	 15485 39760
12886	0	0	Ki67+	 15492 39609
12887	0	0	Ki67+	 15496 39745
12888	0	0	Ki67+	 15501 39660
12889	0	0	Ki67+	 15505 39690
12890	0	0	Ki67+	 15520 39764
12891	0	0	Ki67+	 15525 39742
12892	0	0	Ki67+	 15536 39676
12893	0	0	Ki67+	 15544 39789
12894	0	0	Ki67+	 15554 39760
12895	0	0	Ki67+	 15557 39606
12896	0	0	Ki67+	 15561 39553
12897	0	0	Ki67+	 15563 39617
12898	0	0	Ki67+	 15568 39273
12899	0	0	Ki67+	 15570 39343
12900	0	0	Ki67+	 15575 39556
12901	0	0	Ki67+	 15596 39704
12902	0	0	Ki67+	 15600 39281
12903	0	0	Ki67+	 15645 39351
12904	0	0	Ki67+	 15735 39891
12905	0	0	Ki67+	 14961 40566
12906	0	0	Ki67+	 14976 40361
12907	0	0	Ki67+	 14978 40519
12908	0	0	Ki67+	 14986 40163
12909	0	0	Ki67+	 14991 40843
12910	0	0	Ki67+	 14996 40527
12911	0	0	Ki67+	 15009 40480
12912	0	0	Ki67+	 15010 40254
12913	0	0	Ki67+	 15019 40533
12914	0	0	Ki67+	 15023 40518
12915	0	0	Ki67+	 15029 40056
12916	0	0	Ki67+	 15035 40498
12917	0	0	Ki67+	 15041 40077
12918	0	0	Ki67+	 15041 40561
12919	0	0	Ki67+	 15060 40498
12920	0	0	Ki67+	 15063 40088
12921	0	0	Ki67+	 15070 40432
12922	0	0	Ki67+	 15071 40516
12923	0	0	Ki67+	 15113 40590
12924	0	0	Ki67+	 15151 40097
12925	0	0	Ki67+	 15237 40303
12926	0	0	Ki67+	 15252 40326
12927	0	0	Ki67+	 15309 40145
12928	0	0	Ki67+	 15339 40263
12929	0	0	Ki67+	 15462 40177
12930	0	0	Ki67+	 15134 41301
12931	0	0	Ki67+	 15767 29665
12932	0	0	Ki67+	 15803 29876
12933	0	0	Ki67+	 15849 30036
12934	0	0	Ki67+	 15884 30036
12935	0	0	Ki67+	 16191 29520
12936	0	0	Ki67+	 16318 29802
12937	0	0	Ki67+	 16395 29883
12938	0	0	Ki67+	 16397 30005
12939	0	0	Ki67+	 16407 29806
12940	0	0	Ki67+	 16445 29951
12941	0	0	Ki67+	 16520 29873
12942	0	0	Ki67+	 16534 29821
12943	0	0	Ki67+	 15820 30378
12944	0	0	Ki67+	 15855 30281
12945	0	0	Ki67+	 15874 30885
12946	0	0	Ki67+	 16042 30193
12947	0	0	Ki67+	 16166 30472
12948	0	0	Ki67+	 16314 30480
12949	0	0	Ki67+	 15775 31535
12950	0	0	Ki67+	 15797 31331
12951	0	0	Ki67+	 15798 31527
12952	0	0	Ki67+	 15906 31370
12953	0	0	Ki67+	 15941 31524
12954	0	0	Ki67+	 15978 31365
12955	0	0	Ki67+	 15995 31606
12956	0	0	Ki67+	 16020 31208
12957	0	0	Ki67+	 16020 31647
12958	0	0	Ki67+	 16088 31407
12959	0	0	Ki67+	 16099 31497
12960	0	0	Ki67+	 16104 31422
12961	0	0	Ki67+	 16145 31446
12962	0	0	Ki67+	 16167 31532
12963	0	0	Ki67+	 16210 31548
12964	0	0	Ki67+	 16217 31436
12965	0	0	Ki67+	 16236 31435
12966	0	0	Ki67+	 16238 31449
12967	0	0	Ki67+	 16248 31189
12968	0	0	Ki67+	 16249 30999
12969	0	0	Ki67+	 16266 31200
12970	0	0	Ki67+	 16280 31582
12971	0	0	Ki67+	 16281 31352
12972	0	0	Ki67+	 16297 31380
12973	0	0	Ki67+	 16317 31357
12974	0	0	Ki67+	 16328 31529
12975	0	0	Ki67+	 16335 31440
12976	0	0	Ki67+	 16345 31406
12977	0	0	Ki67+	 16347 31628
12978	0	0	Ki67+	 16356 31458
12979	0	0	Ki67+	 16363 31180
12980	0	0	Ki67+	 16364 31370
12981	0	0	Ki67+	 16366 31217
12982	0	0	Ki67+	 16371 31420
12983	0	0	Ki67+	 16376 31629
12984	0	0	Ki67+	 16377 31258
12985	0	0	Ki67+	 16377 31392
12986	0	0	Ki67+	 16379 31526
12987	0	0	Ki67+	 16382 31463
12988	0	0	Ki67+	 16396 31245
12989	0	0	Ki67+	 16407 31405
12990	0	0	Ki67+	 16413 31356
12991	0	0	Ki67+	 16419 31606
12992	0	0	Ki67+	 16436 31360
12993	0	0	Ki67+	 16439 31230
12994	0	0	Ki67+	 16440 31463
12995	0	0	Ki67+	 16442 31393
12996	0	0	Ki67+	 16451 31416
12997	0	0	Ki67+	 16452 31444
12998	0	0	Ki67+	 16455 31333
12999	0	0	Ki67+	 16458 31157
13000	0	0	Ki67+	 16463 31614
13001	0	0	Ki67+	 16466 31365
13002	0	0	Ki67+	 16468 31434
13003	0	0	Ki67+	 16471 31217
13004	0	0	Ki67+	 16489 31421
13005	0	0	Ki67+	 16492 31252
13006	0	0	Ki67+	 16498 31348
13007	0	0	Ki67+	 16498 31519
13008	0	0	Ki67+	 16500 31207
13009	0	0	Ki67+	 16501 31165
13010	0	0	Ki67+	 16524 31412
13011	0	0	Ki67+	 16536 31278
13012	0	0	Ki67+	 16540 31401
13013	0	0	Ki67+	 16548 31371
13014	0	0	Ki67+	 16549 31215
13015	0	0	Ki67+	 16558 31251
13016	0	0	Ki67+	 15800 31845
13017	0	0	Ki67+	 15838 32484
13018	0	0	Ki67+	 15851 32316
13019	0	0	Ki67+	 15882 31974
13020	0	0	Ki67+	 15887 32105
13021	0	0	Ki67+	 15894 32582
13022	0	0	Ki67+	 16499 32377
13023	0	0	Ki67+	 15762 32630
13024	0	0	Ki67+	 15762 32857
13025	0	0	Ki67+	 15763 33118
13026	0	0	Ki67+	 15776 33153
13027	0	0	Ki67+	 15785 32922
13028	0	0	Ki67+	 15793 32888
13029	0	0	Ki67+	 15796 32822
13030	0	0	Ki67+	 15796 32841
13031	0	0	Ki67+	 15800 32865
13032	0	0	Ki67+	 15818 33373
13033	0	0	Ki67+	 15847 32702
13034	0	0	Ki67+	 15847 33126
13035	0	0	Ki67+	 15858 32689
13036	0	0	Ki67+	 15873 33126
13037	0	0	Ki67+	 15873 33380
13038	0	0	Ki67+	 15887 33069
13039	0	0	Ki67+	 15917 33331
13040	0	0	Ki67+	 15924 33076
13041	0	0	Ki67+	 15960 33037
13042	0	0	Ki67+	 15960 33227
13043	0	0	Ki67+	 16068 32848
13044	0	0	Ki67+	 16070 33244
13045	0	0	Ki67+	 16090 32722
13046	0	0	Ki67+	 16100 33229
13047	0	0	Ki67+	 16103 33162
13048	0	0	Ki67+	 16127 33208
13049	0	0	Ki67+	 16201 33299
13050	0	0	Ki67+	 16205 32882
13051	0	0	Ki67+	 16211 33376
13052	0	0	Ki67+	 16220 33383
13053	0	0	Ki67+	 16234 33342
13054	0	0	Ki67+	 16239 33083
13055	0	0	Ki67+	 16248 33154
13056	0	0	Ki67+	 16273 32971
13057	0	0	Ki67+	 16300 32971
13058	0	0	Ki67+	 16348 32858
13059	0	0	Ki67+	 16358 33169
13060	0	0	Ki67+	 16366 33305
13061	0	0	Ki67+	 16370 33138
13062	0	0	Ki67+	 16372 33256
13063	0	0	Ki67+	 16394 33137
13064	0	0	Ki67+	 16394 33153
13065	0	0	Ki67+	 16399 33103
13066	0	0	Ki67+	 16426 33359
13067	0	0	Ki67+	 16430 33214
13068	0	0	Ki67+	 16431 33196
13069	0	0	Ki67+	 16439 33165
13070	0	0	Ki67+	 16440 33135
13071	0	0	Ki67+	 16446 33197
13072	0	0	Ki67+	 16453 33105
13073	0	0	Ki67+	 16468 33199
13074	0	0	Ki67+	 16469 32997
13075	0	0	Ki67+	 16471 33087
13076	0	0	Ki67+	 16482 33328
13077	0	0	Ki67+	 16484 33190
13078	0	0	Ki67+	 16493 32672
13079	0	0	Ki67+	 16495 33086
13080	0	0	Ki67+	 16501 33177
13081	0	0	Ki67+	 16503 32963
13082	0	0	Ki67+	 16513 33293
13083	0	0	Ki67+	 16522 33378
13084	0	0	Ki67+	 16523 32750
13085	0	0	Ki67+	 16528 33214
13086	0	0	Ki67+	 16528 33334
13087	0	0	Ki67+	 16533 32729
13088	0	0	Ki67+	 16538 32859
13089	0	0	Ki67+	 16543 32962
13090	0	0	Ki67+	 16546 33312
13091	0	0	Ki67+	 16547 33077
13092	0	0	Ki67+	 15771 33764
13093	0	0	Ki67+	 15774 34032
13094	0	0	Ki67+	 15783 33708
13095	0	0	Ki67+	 15796 33743
13096	0	0	Ki67+	 15817 34049
13097	0	0	Ki67+	 15821 33725
13098	0	0	Ki67+	 15827 33798
13099	0	0	Ki67+	 15831 33857
13100	0	0	Ki67+	 15835 33424
13101	0	0	Ki67+	 15840 33455
13102	0	0	Ki67+	 15849 33747
13103	0	0	Ki67+	 15855 33851
13104	0	0	Ki67+	 15861 33838
13105	0	0	Ki67+	 15866 34145
13106	0	0	Ki67+	 15886 33633
13107	0	0	Ki67+	 15890 33596
13108	0	0	Ki67+	 15893 33959
13109	0	0	Ki67+	 15900 34123
13110	0	0	Ki67+	 15906 33673
13111	0	0	Ki67+	 15916 33624
13112	0	0	Ki67+	 15917 33692
13113	0	0	Ki67+	 15921 33576
13114	0	0	Ki67+	 15921 33721
13115	0	0	Ki67+	 15924 33609
13116	0	0	Ki67+	 15935 33669
13117	0	0	Ki67+	 15940 33699
13118	0	0	Ki67+	 15941 33732
13119	0	0	Ki67+	 15951 33680
13120	0	0	Ki67+	 15952 34134
13121	0	0	Ki67+	 15956 33636
13122	0	0	Ki67+	 15961 33840
13123	0	0	Ki67+	 15961 33851
13124	0	0	Ki67+	 15967 33600
13125	0	0	Ki67+	 15972 33695
13126	0	0	Ki67+	 15978 33661
13127	0	0	Ki67+	 15978 33682
13128	0	0	Ki67+	 15984 33564
13129	0	0	Ki67+	 15988 33615
13130	0	0	Ki67+	 15994 33501
13131	0	0	Ki67+	 15996 33981
13132	0	0	Ki67+	 15999 33850
13133	0	0	Ki67+	 16001 33721
13134	0	0	Ki67+	 16011 33656
13135	0	0	Ki67+	 16016 33625
13136	0	0	Ki67+	 16023 33797
13137	0	0	Ki67+	 16028 34118
13138	0	0	Ki67+	 16040 33669
13139	0	0	Ki67+	 16041 33802
13140	0	0	Ki67+	 16043 33693
13141	0	0	Ki67+	 16044 33848
13142	0	0	Ki67+	 16044 34174
13143	0	0	Ki67+	 16052 33556
13144	0	0	Ki67+	 16053 33604
13145	0	0	Ki67+	 16060 33423
13146	0	0	Ki67+	 16060 33659
13147	0	0	Ki67+	 16062 34022
13148	0	0	Ki67+	 16064 33721
13149	0	0	Ki67+	 16064 33779
13150	0	0	Ki67+	 16065 33846
13151	0	0	Ki67+	 16070 33689
13152	0	0	Ki67+	 16074 33540
13153	0	0	Ki67+	 16074 33811
13154	0	0	Ki67+	 16075 33710
13155	0	0	Ki67+	 16083 33994
13156	0	0	Ki67+	 16084 33790
13157	0	0	Ki67+	 16085 34043
13158	0	0	Ki67+	 16086 33756
13159	0	0	Ki67+	 16089 33870
13160	0	0	Ki67+	 16093 33560
13161	0	0	Ki67+	 16093 33776
13162	0	0	Ki67+	 16095 33846
13163	0	0	Ki67+	 16099 33670
13164	0	0	Ki67+	 16100 33569
13165	0	0	Ki67+	 16103 33839
13166	0	0	Ki67+	 16107 33690
13167	0	0	Ki67+	 16109 33793
13168	0	0	Ki67+	 16112 33404
13169	0	0	Ki67+	 16117 33856
13170	0	0	Ki67+	 16117 33947
13171	0	0	Ki67+	 16121 33551
13172	0	0	Ki67+	 16127 33698
13173	0	0	Ki67+	 16128 33978
13174	0	0	Ki67+	 16135 33828
13175	0	0	Ki67+	 16137 33741
13176	0	0	Ki67+	 16143 33785
13177	0	0	Ki67+	 16144 33557
13178	0	0	Ki67+	 16149 33944
13179	0	0	Ki67+	 16151 33889
13180	0	0	Ki67+	 16161 33531
13181	0	0	Ki67+	 16163 33869
13182	0	0	Ki67+	 16163 33966
13183	0	0	Ki67+	 16166 33702
13184	0	0	Ki67+	 16173 33944
13185	0	0	Ki67+	 16181 33730
13186	0	0	Ki67+	 16187 33912
13187	0	0	Ki67+	 16190 33508
13188	0	0	Ki67+	 16191 33861
13189	0	0	Ki67+	 16196 33932
13190	0	0	Ki67+	 16200 33597
13191	0	0	Ki67+	 16203 33906
13192	0	0	Ki67+	 16209 33627
13193	0	0	Ki67+	 16209 33714
13194	0	0	Ki67+	 16227 33436
13195	0	0	Ki67+	 16227 33570
13196	0	0	Ki67+	 16227 33714
13197	0	0	Ki67+	 16240 33632
13198	0	0	Ki67+	 16252 33847
13199	0	0	Ki67+	 16256 33577
13200	0	0	Ki67+	 16256 33592
13201	0	0	Ki67+	 16268 33944
13202	0	0	Ki67+	 16270 33682
13203	0	0	Ki67+	 16273 33983
13204	0	0	Ki67+	 16278 33925
13205	0	0	Ki67+	 16284 33705
13206	0	0	Ki67+	 16286 33954
13207	0	0	Ki67+	 16290 33679
13208	0	0	Ki67+	 16322 33479
13209	0	0	Ki67+	 16323 33896
13210	0	0	Ki67+	 16325 33682
13211	0	0	Ki67+	 16326 33924
13212	0	0	Ki67+	 16332 33397
13213	0	0	Ki67+	 16332 33972
13214	0	0	Ki67+	 16374 33857
13215	0	0	Ki67+	 16379 33836
13216	0	0	Ki67+	 16382 33826
13217	0	0	Ki67+	 16383 33539
13218	0	0	Ki67+	 16391 33550
13219	0	0	Ki67+	 16396 33630
13220	0	0	Ki67+	 16401 33844
13221	0	0	Ki67+	 16407 33520
13222	0	0	Ki67+	 16423 33635
13223	0	0	Ki67+	 16425 33836
13224	0	0	Ki67+	 16437 33483
13225	0	0	Ki67+	 16440 33548
13226	0	0	Ki67+	 16458 33653
13227	0	0	Ki67+	 16460 33469
13228	0	0	Ki67+	 16476 34074
13229	0	0	Ki67+	 16476 34101
13230	0	0	Ki67+	 16477 33448
13231	0	0	Ki67+	 16483 34127
13232	0	0	Ki67+	 16484 33633
13233	0	0	Ki67+	 16490 33854
13234	0	0	Ki67+	 16501 33688
13235	0	0	Ki67+	 16503 33425
13236	0	0	Ki67+	 16503 33623
13237	0	0	Ki67+	 16505 34106
13238	0	0	Ki67+	 16507 34077
13239	0	0	Ki67+	 16510 33554
13240	0	0	Ki67+	 16512 33813
13241	0	0	Ki67+	 16515 33672
13242	0	0	Ki67+	 16516 33848
13243	0	0	Ki67+	 16522 33446
13244	0	0	Ki67+	 16530 33689
13245	0	0	Ki67+	 16537 33536
13246	0	0	Ki67+	 16538 34010
13247	0	0	Ki67+	 16549 33687
13248	0	0	Ki67+	 16552 33566
13249	0	0	Ki67+	 16557 34032
13250	0	0	Ki67+	 15773 34753
13251	0	0	Ki67+	 15797 34835
13252	0	0	Ki67+	 15804 34880
13253	0	0	Ki67+	 15808 34818
13254	0	0	Ki67+	 15832 34316
13255	0	0	Ki67+	 15844 34576
13256	0	0	Ki67+	 15865 34567
13257	0	0	Ki67+	 15877 34705
13258	0	0	Ki67+	 15891 34419
13259	0	0	Ki67+	 15892 34625
13260	0	0	Ki67+	 15901 34558
13261	0	0	Ki67+	 15901 34677
13262	0	0	Ki67+	 15905 34596
13263	0	0	Ki67+	 15913 34630
13264	0	0	Ki67+	 15915 34516
13265	0	0	Ki67+	 15929 34690
13266	0	0	Ki67+	 15960 34973
13267	0	0	Ki67+	 15968 34522
13268	0	0	Ki67+	 15981 34535
13269	0	0	Ki67+	 15985 34988
13270	0	0	Ki67+	 16006 34211
13271	0	0	Ki67+	 16015 34931
13272	0	0	Ki67+	 16015 34946
13273	0	0	Ki67+	 16024 34253
13274	0	0	Ki67+	 16032 34852
13275	0	0	Ki67+	 16041 34288
13276	0	0	Ki67+	 16044 34682
13277	0	0	Ki67+	 16046 34584
13278	0	0	Ki67+	 16046 34878
13279	0	0	Ki67+	 16047 34610
13280	0	0	Ki67+	 16058 34568
13281	0	0	Ki67+	 16058 34689
13282	0	0	Ki67+	 16061 34290
13283	0	0	Ki67+	 16062 34250
13284	0	0	Ki67+	 16063 34827
13285	0	0	Ki67+	 16069 34818
13286	0	0	Ki67+	 16071 34551
13287	0	0	Ki67+	 16073 34751
13288	0	0	Ki67+	 16083 34747
13289	0	0	Ki67+	 16085 34641
13290	0	0	Ki67+	 16088 34713
13291	0	0	Ki67+	 16096 34603
13292	0	0	Ki67+	 16106 34542
13293	0	0	Ki67+	 16109 34615
13294	0	0	Ki67+	 16110 34589
13295	0	0	Ki67+	 16137 34430
13296	0	0	Ki67+	 16141 34741
13297	0	0	Ki67+	 16152 34372
13298	0	0	Ki67+	 16158 34396
13299	0	0	Ki67+	 16158 34411
13300	0	0	Ki67+	 16177 34629
13301	0	0	Ki67+	 16178 34457
13302	0	0	Ki67+	 16181 34525
13303	0	0	Ki67+	 16182 34579
13304	0	0	Ki67+	 16183 34509
13305	0	0	Ki67+	 16185 34664
13306	0	0	Ki67+	 16195 34893
13307	0	0	Ki67+	 16197 34714
13308	0	0	Ki67+	 16199 34656
13309	0	0	Ki67+	 16199 34688
13310	0	0	Ki67+	 16418 34959
13311	0	0	Ki67+	 16442 34824
13312	0	0	Ki67+	 16443 34951
13313	0	0	Ki67+	 16444 34288
13314	0	0	Ki67+	 16456 34884
13315	0	0	Ki67+	 16470 34803
13316	0	0	Ki67+	 16477 34987
13317	0	0	Ki67+	 16478 34225
13318	0	0	Ki67+	 16483 34618
13319	0	0	Ki67+	 16493 34899
13320	0	0	Ki67+	 16500 34764
13321	0	0	Ki67+	 16502 34673
13322	0	0	Ki67+	 16502 34838
13323	0	0	Ki67+	 16519 34791
13324	0	0	Ki67+	 16519 34847
13325	0	0	Ki67+	 16525 34569
13326	0	0	Ki67+	 16526 34544
13327	0	0	Ki67+	 16530 34833
13328	0	0	Ki67+	 16537 34581
13329	0	0	Ki67+	 16538 34689
13330	0	0	Ki67+	 15763 35721
13331	0	0	Ki67+	 15771 35703
13332	0	0	Ki67+	 15772 35645
13333	0	0	Ki67+	 15782 35679
13334	0	0	Ki67+	 15785 35664
13335	0	0	Ki67+	 15798 35690
13336	0	0	Ki67+	 15848 35775
13337	0	0	Ki67+	 15896 35375
13338	0	0	Ki67+	 15901 35102
13339	0	0	Ki67+	 15901 35443
13340	0	0	Ki67+	 15904 35348
13341	0	0	Ki67+	 15917 35382
13342	0	0	Ki67+	 15917 35460
13343	0	0	Ki67+	 15925 35409
13344	0	0	Ki67+	 15930 35088
13345	0	0	Ki67+	 15931 35337
13346	0	0	Ki67+	 15936 35380
13347	0	0	Ki67+	 15941 35044
13348	0	0	Ki67+	 15941 35401
13349	0	0	Ki67+	 15944 35157
13350	0	0	Ki67+	 15945 35552
13351	0	0	Ki67+	 15945 35672
13352	0	0	Ki67+	 15949 35688
13353	0	0	Ki67+	 16001 34998
13354	0	0	Ki67+	 16002 35487
13355	0	0	Ki67+	 16012 35116
13356	0	0	Ki67+	 16030 35093
13357	0	0	Ki67+	 16047 35527
13358	0	0	Ki67+	 16048 35515
13359	0	0	Ki67+	 16051 35400
13360	0	0	Ki67+	 16057 35595
13361	0	0	Ki67+	 16060 35381
13362	0	0	Ki67+	 16087 35085
13363	0	0	Ki67+	 16112 35768
13364	0	0	Ki67+	 16136 35007
13365	0	0	Ki67+	 16153 35087
13366	0	0	Ki67+	 16283 35577
13367	0	0	Ki67+	 16294 35720
13368	0	0	Ki67+	 16297 35558
13369	0	0	Ki67+	 16304 35570
13370	0	0	Ki67+	 16317 35729
13371	0	0	Ki67+	 16322 35425
13372	0	0	Ki67+	 16345 35368
13373	0	0	Ki67+	 16347 35401
13374	0	0	Ki67+	 16350 35611
13375	0	0	Ki67+	 16365 35097
13376	0	0	Ki67+	 16368 35256
13377	0	0	Ki67+	 16369 35621
13378	0	0	Ki67+	 16379 35197
13379	0	0	Ki67+	 16380 35115
13380	0	0	Ki67+	 16382 35519
13381	0	0	Ki67+	 16389 35536
13382	0	0	Ki67+	 16395 35462
13383	0	0	Ki67+	 16396 35509
13384	0	0	Ki67+	 16401 35205
13385	0	0	Ki67+	 16402 35435
13386	0	0	Ki67+	 16405 35129
13387	0	0	Ki67+	 16411 35398
13388	0	0	Ki67+	 16416 35077
13389	0	0	Ki67+	 16417 35045
13390	0	0	Ki67+	 16423 35376
13391	0	0	Ki67+	 16423 35474
13392	0	0	Ki67+	 16425 35036
13393	0	0	Ki67+	 16440 35362
13394	0	0	Ki67+	 16442 35512
13395	0	0	Ki67+	 16451 35519
13396	0	0	Ki67+	 16452 35091
13397	0	0	Ki67+	 16462 35394
13398	0	0	Ki67+	 16473 35038
13399	0	0	Ki67+	 16473 35514
13400	0	0	Ki67+	 16474 35141
13401	0	0	Ki67+	 16487 35475
13402	0	0	Ki67+	 16514 35116
13403	0	0	Ki67+	 16519 35139
13404	0	0	Ki67+	 16530 35028
13405	0	0	Ki67+	 16536 35406
13406	0	0	Ki67+	 16540 35050
13407	0	0	Ki67+	 16549 35460
13408	0	0	Ki67+	 16550 35339
13409	0	0	Ki67+	 16551 35396
13410	0	0	Ki67+	 16552 35369
13411	0	0	Ki67+	 16553 35194
13412	0	0	Ki67+	 16559 35161
13413	0	0	Ki67+	 15761 36354
13414	0	0	Ki67+	 15773 36011
13415	0	0	Ki67+	 15777 36374
13416	0	0	Ki67+	 15777 36469
13417	0	0	Ki67+	 15779 36558
13418	0	0	Ki67+	 15780 36515
13419	0	0	Ki67+	 15798 36396
13420	0	0	Ki67+	 15800 36492
13421	0	0	Ki67+	 15806 36368
13422	0	0	Ki67+	 15809 36477
13423	0	0	Ki67+	 15818 36295
13424	0	0	Ki67+	 15818 36410
13425	0	0	Ki67+	 15818 36510
13426	0	0	Ki67+	 15819 36332
13427	0	0	Ki67+	 15820 36563
13428	0	0	Ki67+	 15833 36441
13429	0	0	Ki67+	 15842 36489
13430	0	0	Ki67+	 15850 36469
13431	0	0	Ki67+	 15864 36351
13432	0	0	Ki67+	 15865 36330
13433	0	0	Ki67+	 15870 36489
13434	0	0	Ki67+	 15885 36385
13435	0	0	Ki67+	 15895 36322
13436	0	0	Ki67+	 15897 36396
13437	0	0	Ki67+	 15908 36430
13438	0	0	Ki67+	 15931 36489
13439	0	0	Ki67+	 15937 36377
13440	0	0	Ki67+	 15941 36424
13441	0	0	Ki67+	 15943 36215
13442	0	0	Ki67+	 15946 35933
13443	0	0	Ki67+	 15948 36174
13444	0	0	Ki67+	 15950 36365
13445	0	0	Ki67+	 15957 36002
13446	0	0	Ki67+	 15960 36234
13447	0	0	Ki67+	 15970 36368
13448	0	0	Ki67+	 15971 36343
13449	0	0	Ki67+	 15977 36246
13450	0	0	Ki67+	 15986 36222
13451	0	0	Ki67+	 15988 36353
13452	0	0	Ki67+	 16011 36242
13453	0	0	Ki67+	 16022 36469
13454	0	0	Ki67+	 16025 35803
13455	0	0	Ki67+	 16028 36043
13456	0	0	Ki67+	 16034 36071
13457	0	0	Ki67+	 16039 36216
13458	0	0	Ki67+	 16039 36335
13459	0	0	Ki67+	 16045 36094
13460	0	0	Ki67+	 16052 36148
13461	0	0	Ki67+	 16055 35828
13462	0	0	Ki67+	 16059 35816
13463	0	0	Ki67+	 16067 36184
13464	0	0	Ki67+	 16072 36317
13465	0	0	Ki67+	 16074 36192
13466	0	0	Ki67+	 16078 36588
13467	0	0	Ki67+	 16080 35819
13468	0	0	Ki67+	 16085 36447
13469	0	0	Ki67+	 16089 36412
13470	0	0	Ki67+	 16099 35896
13471	0	0	Ki67+	 16114 36293
13472	0	0	Ki67+	 16120 35969
13473	0	0	Ki67+	 16122 36107
13474	0	0	Ki67+	 16124 36014
13475	0	0	Ki67+	 16124 36281
13476	0	0	Ki67+	 16125 36095
13477	0	0	Ki67+	 16133 36328
13478	0	0	Ki67+	 16134 36147
13479	0	0	Ki67+	 16139 36222
13480	0	0	Ki67+	 16140 36124
13481	0	0	Ki67+	 16143 36003
13482	0	0	Ki67+	 16144 36286
13483	0	0	Ki67+	 16145 36033
13484	0	0	Ki67+	 16155 36036
13485	0	0	Ki67+	 16156 36160
13486	0	0	Ki67+	 16165 36047
13487	0	0	Ki67+	 16167 36174
13488	0	0	Ki67+	 16168 36024
13489	0	0	Ki67+	 16168 36084
13490	0	0	Ki67+	 16169 36222
13491	0	0	Ki67+	 16174 36254
13492	0	0	Ki67+	 16174 36322
13493	0	0	Ki67+	 16186 36192
13494	0	0	Ki67+	 16194 36010
13495	0	0	Ki67+	 16196 36262
13496	0	0	Ki67+	 16201 36099
13497	0	0	Ki67+	 16205 35827
13498	0	0	Ki67+	 16206 36489
13499	0	0	Ki67+	 16217 36029
13500	0	0	Ki67+	 16219 35849
13501	0	0	Ki67+	 16223 35993
13502	0	0	Ki67+	 16227 36051
13503	0	0	Ki67+	 16233 35869
13504	0	0	Ki67+	 16239 36071
13505	0	0	Ki67+	 16239 36582
13506	0	0	Ki67+	 16240 36022
13507	0	0	Ki67+	 16244 36452
13508	0	0	Ki67+	 16248 36010
13509	0	0	Ki67+	 16250 36064
13510	0	0	Ki67+	 16253 35996
13511	0	0	Ki67+	 16261 36036
13512	0	0	Ki67+	 16263 36053
13513	0	0	Ki67+	 16267 35951
13514	0	0	Ki67+	 16272 36299
13515	0	0	Ki67+	 16279 36024
13516	0	0	Ki67+	 16285 36071
13517	0	0	Ki67+	 16286 35989
13518	0	0	Ki67+	 16287 36174
13519	0	0	Ki67+	 16292 35970
13520	0	0	Ki67+	 16296 35940
13521	0	0	Ki67+	 16303 36549
13522	0	0	Ki67+	 16305 36005
13523	0	0	Ki67+	 16320 35984
13524	0	0	Ki67+	 16320 36030
13525	0	0	Ki67+	 16329 35941
13526	0	0	Ki67+	 16340 35927
13527	0	0	Ki67+	 16355 36098
13528	0	0	Ki67+	 16357 36385
13529	0	0	Ki67+	 16358 36539
13530	0	0	Ki67+	 16362 36510
13531	0	0	Ki67+	 16379 35938
13532	0	0	Ki67+	 16385 36107
13533	0	0	Ki67+	 16386 36530
13534	0	0	Ki67+	 16394 36088
13535	0	0	Ki67+	 16409 35901
13536	0	0	Ki67+	 16438 36368
13537	0	0	Ki67+	 16447 35895
13538	0	0	Ki67+	 16455 36072
13539	0	0	Ki67+	 16465 36582
13540	0	0	Ki67+	 16480 36558
13541	0	0	Ki67+	 16484 36432
13542	0	0	Ki67+	 16497 35981
13543	0	0	Ki67+	 16499 35951
13544	0	0	Ki67+	 16501 36028
13545	0	0	Ki67+	 16503 35930
13546	0	0	Ki67+	 16512 36047
13547	0	0	Ki67+	 16517 36324
13548	0	0	Ki67+	 16520 36219
13549	0	0	Ki67+	 16534 36026
13550	0	0	Ki67+	 16541 36271
13551	0	0	Ki67+	 16547 36212
13552	0	0	Ki67+	 16551 36112
13553	0	0	Ki67+	 16552 35868
13554	0	0	Ki67+	 15764 36816
13555	0	0	Ki67+	 15772 37371
13556	0	0	Ki67+	 15773 37132
13557	0	0	Ki67+	 15777 36969
13558	0	0	Ki67+	 15785 37372
13559	0	0	Ki67+	 15788 36603
13560	0	0	Ki67+	 15791 37114
13561	0	0	Ki67+	 15795 37389
13562	0	0	Ki67+	 15797 36804
13563	0	0	Ki67+	 15818 36804
13564	0	0	Ki67+	 15818 37162
13565	0	0	Ki67+	 15822 37316
13566	0	0	Ki67+	 15823 37371
13567	0	0	Ki67+	 15826 36823
13568	0	0	Ki67+	 15842 36928
13569	0	0	Ki67+	 15845 36793
13570	0	0	Ki67+	 15854 36945
13571	0	0	Ki67+	 15854 37147
13572	0	0	Ki67+	 15854 37321
13573	0	0	Ki67+	 15862 36802
13574	0	0	Ki67+	 15869 37353
13575	0	0	Ki67+	 15879 36828
13576	0	0	Ki67+	 15893 37168
13577	0	0	Ki67+	 15895 37329
13578	0	0	Ki67+	 15902 36954
13579	0	0	Ki67+	 15907 36795
13580	0	0	Ki67+	 15913 36985
13581	0	0	Ki67+	 15913 37333
13582	0	0	Ki67+	 15917 37170
13583	0	0	Ki67+	 15919 37284
13584	0	0	Ki67+	 15921 36948
13585	0	0	Ki67+	 15930 37154
13586	0	0	Ki67+	 15931 36825
13587	0	0	Ki67+	 15935 36953
13588	0	0	Ki67+	 15939 36847
13589	0	0	Ki67+	 15963 37183
13590	0	0	Ki67+	 15969 37012
13591	0	0	Ki67+	 15977 37203
13592	0	0	Ki67+	 15979 36852
13593	0	0	Ki67+	 15979 36924
13594	0	0	Ki67+	 15979 37173
13595	0	0	Ki67+	 15981 36730
13596	0	0	Ki67+	 15984 37321
13597	0	0	Ki67+	 16003 37113
13598	0	0	Ki67+	 16008 36932
13599	0	0	Ki67+	 16015 36607
13600	0	0	Ki67+	 16025 37068
13601	0	0	Ki67+	 16031 37167
13602	0	0	Ki67+	 16039 36854
13603	0	0	Ki67+	 16046 37329
13604	0	0	Ki67+	 16082 37147
13605	0	0	Ki67+	 16088 37309
13606	0	0	Ki67+	 16092 37021
13607	0	0	Ki67+	 16098 36854
13608	0	0	Ki67+	 16099 37173
13609	0	0	Ki67+	 16101 37136
13610	0	0	Ki67+	 16103 36712
13611	0	0	Ki67+	 16103 37150
13612	0	0	Ki67+	 16126 36918
13613	0	0	Ki67+	 16141 37136
13614	0	0	Ki67+	 16148 37157
13615	0	0	Ki67+	 16149 36913
13616	0	0	Ki67+	 16159 37130
13617	0	0	Ki67+	 16164 37267
13618	0	0	Ki67+	 16166 37105
13619	0	0	Ki67+	 16166 37183
13620	0	0	Ki67+	 16167 37151
13621	0	0	Ki67+	 16168 36898
13622	0	0	Ki67+	 16177 36976
13623	0	0	Ki67+	 16179 37341
13624	0	0	Ki67+	 16182 37257
13625	0	0	Ki67+	 16198 37101
13626	0	0	Ki67+	 16200 36875
13627	0	0	Ki67+	 16207 37119
13628	0	0	Ki67+	 16214 36853
13629	0	0	Ki67+	 16218 37245
13630	0	0	Ki67+	 16222 37042
13631	0	0	Ki67+	 16223 36979
13632	0	0	Ki67+	 16223 37093
13633	0	0	Ki67+	 16224 36909
13634	0	0	Ki67+	 16238 37091
13635	0	0	Ki67+	 16243 37020
13636	0	0	Ki67+	 16249 37062
13637	0	0	Ki67+	 16251 37114
13638	0	0	Ki67+	 16255 36862
13639	0	0	Ki67+	 16256 37037
13640	0	0	Ki67+	 16266 37255
13641	0	0	Ki67+	 16269 36896
13642	0	0	Ki67+	 16272 37269
13643	0	0	Ki67+	 16273 36839
13644	0	0	Ki67+	 16278 36664
13645	0	0	Ki67+	 16280 37043
13646	0	0	Ki67+	 16283 36809
13647	0	0	Ki67+	 16284 37242
13648	0	0	Ki67+	 16285 37204
13649	0	0	Ki67+	 16287 37278
13650	0	0	Ki67+	 16288 37291
13651	0	0	Ki67+	 16294 37094
13652	0	0	Ki67+	 16297 36814
13653	0	0	Ki67+	 16297 36904
13654	0	0	Ki67+	 16305 36964
13655	0	0	Ki67+	 16308 36843
13656	0	0	Ki67+	 16315 37301
13657	0	0	Ki67+	 16321 36893
13658	0	0	Ki67+	 16322 37278
13659	0	0	Ki67+	 16332 36966
13660	0	0	Ki67+	 16333 37001
13661	0	0	Ki67+	 16337 36810
13662	0	0	Ki67+	 16340 37071
13663	0	0	Ki67+	 16348 37186
13664	0	0	Ki67+	 16352 36699
13665	0	0	Ki67+	 16359 37238
13666	0	0	Ki67+	 16364 36756
13667	0	0	Ki67+	 16365 36901
13668	0	0	Ki67+	 16367 37210
13669	0	0	Ki67+	 16370 37164
13670	0	0	Ki67+	 16374 36778
13671	0	0	Ki67+	 16376 36881
13672	0	0	Ki67+	 16382 36840
13673	0	0	Ki67+	 16385 36731
13674	0	0	Ki67+	 16386 36889
13675	0	0	Ki67+	 16393 37000
13676	0	0	Ki67+	 16394 36973
13677	0	0	Ki67+	 16396 36702
13678	0	0	Ki67+	 16399 37340
13679	0	0	Ki67+	 16404 36863
13680	0	0	Ki67+	 16407 37253
13681	0	0	Ki67+	 16409 37301
13682	0	0	Ki67+	 16413 36820
13683	0	0	Ki67+	 16414 37284
13684	0	0	Ki67+	 16419 37324
13685	0	0	Ki67+	 16420 36844
13686	0	0	Ki67+	 16430 37302
13687	0	0	Ki67+	 16433 37284
13688	0	0	Ki67+	 16438 36843
13689	0	0	Ki67+	 16439 36875
13690	0	0	Ki67+	 16446 37349
13691	0	0	Ki67+	 16449 37098
13692	0	0	Ki67+	 16454 37390
13693	0	0	Ki67+	 16460 37043
13694	0	0	Ki67+	 16460 37101
13695	0	0	Ki67+	 16460 37373
13696	0	0	Ki67+	 16472 37135
13697	0	0	Ki67+	 16479 36956
13698	0	0	Ki67+	 16486 36798
13699	0	0	Ki67+	 16486 36856
13700	0	0	Ki67+	 16490 37167
13701	0	0	Ki67+	 16500 36630
13702	0	0	Ki67+	 16502 36980
13703	0	0	Ki67+	 16507 37209
13704	0	0	Ki67+	 16513 37237
13705	0	0	Ki67+	 16529 36611
13706	0	0	Ki67+	 16532 36855
13707	0	0	Ki67+	 16542 36828
13708	0	0	Ki67+	 16543 36687
13709	0	0	Ki67+	 16545 36929
13710	0	0	Ki67+	 16551 36857
13711	0	0	Ki67+	 16552 36699
13712	0	0	Ki67+	 16552 37183
13713	0	0	Ki67+	 15762 37850
13714	0	0	Ki67+	 15762 38056
13715	0	0	Ki67+	 15764 38073
13716	0	0	Ki67+	 15771 37394
13717	0	0	Ki67+	 15773 37994
13718	0	0	Ki67+	 15780 38026
13719	0	0	Ki67+	 15780 38093
13720	0	0	Ki67+	 15781 37472
13721	0	0	Ki67+	 15781 37808
13722	0	0	Ki67+	 15785 37949
13723	0	0	Ki67+	 15786 37917
13724	0	0	Ki67+	 15791 38103
13725	0	0	Ki67+	 15793 38136
13726	0	0	Ki67+	 15799 37483
13727	0	0	Ki67+	 15800 38067
13728	0	0	Ki67+	 15801 37466
13729	0	0	Ki67+	 15805 38155
13730	0	0	Ki67+	 15812 37492
13731	0	0	Ki67+	 15813 37452
13732	0	0	Ki67+	 15814 37403
13733	0	0	Ki67+	 15817 38033
13734	0	0	Ki67+	 15818 37717
13735	0	0	Ki67+	 15818 37961
13736	0	0	Ki67+	 15819 38088
13737	0	0	Ki67+	 15828 38133
13738	0	0	Ki67+	 15831 38169
13739	0	0	Ki67+	 15837 37484
13740	0	0	Ki67+	 15838 37529
13741	0	0	Ki67+	 15843 37440
13742	0	0	Ki67+	 15850 37559
13743	0	0	Ki67+	 15856 37493
13744	0	0	Ki67+	 15862 38134
13745	0	0	Ki67+	 15867 37549
13746	0	0	Ki67+	 15875 37526
13747	0	0	Ki67+	 15882 37557
13748	0	0	Ki67+	 15887 37503
13749	0	0	Ki67+	 15892 37535
13750	0	0	Ki67+	 15894 37562
13751	0	0	Ki67+	 15898 37486
13752	0	0	Ki67+	 15904 37555
13753	0	0	Ki67+	 15912 37522
13754	0	0	Ki67+	 15925 38042
13755	0	0	Ki67+	 15936 37524
13756	0	0	Ki67+	 15945 37489
13757	0	0	Ki67+	 15949 38025
13758	0	0	Ki67+	 15952 37629
13759	0	0	Ki67+	 15964 37664
13760	0	0	Ki67+	 15965 37515
13761	0	0	Ki67+	 15966 37567
13762	0	0	Ki67+	 15967 38157
13763	0	0	Ki67+	 15969 37931
13764	0	0	Ki67+	 15971 38038
13765	0	0	Ki67+	 15972 37968
13766	0	0	Ki67+	 15974 37888
13767	0	0	Ki67+	 15977 37446
13768	0	0	Ki67+	 15978 37518
13769	0	0	Ki67+	 15984 37598
13770	0	0	Ki67+	 15986 38055
13771	0	0	Ki67+	 15987 37869
13772	0	0	Ki67+	 15988 37445
13773	0	0	Ki67+	 15988 38044
13774	0	0	Ki67+	 15988 38141
13775	0	0	Ki67+	 15999 38081
13776	0	0	Ki67+	 16002 37931
13777	0	0	Ki67+	 16003 37827
13778	0	0	Ki67+	 16009 37922
13779	0	0	Ki67+	 16015 37443
13780	0	0	Ki67+	 16021 37871
13781	0	0	Ki67+	 16027 37804
13782	0	0	Ki67+	 16028 37504
13783	0	0	Ki67+	 16041 37742
13784	0	0	Ki67+	 16041 37794
13785	0	0	Ki67+	 16042 37396
13786	0	0	Ki67+	 16042 37701
13787	0	0	Ki67+	 16083 37434
13788	0	0	Ki67+	 16092 38178
13789	0	0	Ki67+	 16098 37646
13790	0	0	Ki67+	 16107 37400
13791	0	0	Ki67+	 16107 37849
13792	0	0	Ki67+	 16114 37579
13793	0	0	Ki67+	 16122 38137
13794	0	0	Ki67+	 16135 37470
13795	0	0	Ki67+	 16156 37538
13796	0	0	Ki67+	 16169 37477
13797	0	0	Ki67+	 16183 37815
13798	0	0	Ki67+	 16185 37994
13799	0	0	Ki67+	 16197 38038
13800	0	0	Ki67+	 16198 37914
13801	0	0	Ki67+	 16204 37971
13802	0	0	Ki67+	 16205 37858
13803	0	0	Ki67+	 16213 38076
13804	0	0	Ki67+	 16215 37809
13805	0	0	Ki67+	 16223 37644
13806	0	0	Ki67+	 16234 37748
13807	0	0	Ki67+	 16235 37495
13808	0	0	Ki67+	 16242 37913
13809	0	0	Ki67+	 16265 38005
13810	0	0	Ki67+	 16266 37591
13811	0	0	Ki67+	 16268 38040
13812	0	0	Ki67+	 16271 38178
13813	0	0	Ki67+	 16280 37876
13814	0	0	Ki67+	 16294 37780
13815	0	0	Ki67+	 16298 37884
13816	0	0	Ki67+	 16300 37808
13817	0	0	Ki67+	 16310 37637
13818	0	0	Ki67+	 16312 37992
13819	0	0	Ki67+	 16319 37588
13820	0	0	Ki67+	 16319 37740
13821	0	0	Ki67+	 16322 37507
13822	0	0	Ki67+	 16325 37871
13823	0	0	Ki67+	 16341 37586
13824	0	0	Ki67+	 16342 38105
13825	0	0	Ki67+	 16348 37708
13826	0	0	Ki67+	 16350 38126
13827	0	0	Ki67+	 16352 38090
13828	0	0	Ki67+	 16353 38141
13829	0	0	Ki67+	 16355 37512
13830	0	0	Ki67+	 16359 37578
13831	0	0	Ki67+	 16362 37426
13832	0	0	Ki67+	 16363 37690
13833	0	0	Ki67+	 16374 37458
13834	0	0	Ki67+	 16389 38015
13835	0	0	Ki67+	 16394 37435
13836	0	0	Ki67+	 16395 38063
13837	0	0	Ki67+	 16397 37402
13838	0	0	Ki67+	 16405 37520
13839	0	0	Ki67+	 16406 37830
13840	0	0	Ki67+	 16407 37462
13841	0	0	Ki67+	 16408 37476
13842	0	0	Ki67+	 16409 37872
13843	0	0	Ki67+	 16421 37885
13844	0	0	Ki67+	 16422 37792
13845	0	0	Ki67+	 16440 38153
13846	0	0	Ki67+	 16444 37981
13847	0	0	Ki67+	 16448 37460
13848	0	0	Ki67+	 16448 37904
13849	0	0	Ki67+	 16452 37922
13850	0	0	Ki67+	 16453 38002
13851	0	0	Ki67+	 16462 37948
13852	0	0	Ki67+	 16464 37880
13853	0	0	Ki67+	 16467 38122
13854	0	0	Ki67+	 16473 38152
13855	0	0	Ki67+	 16479 38097
13856	0	0	Ki67+	 16483 37451
13857	0	0	Ki67+	 16488 37907
13858	0	0	Ki67+	 16489 38027
13859	0	0	Ki67+	 16493 38094
13860	0	0	Ki67+	 16493 38119
13861	0	0	Ki67+	 16496 37632
13862	0	0	Ki67+	 16498 37991
13863	0	0	Ki67+	 16502 38034
13864	0	0	Ki67+	 16503 38014
13865	0	0	Ki67+	 16504 37818
13866	0	0	Ki67+	 16507 37507
13867	0	0	Ki67+	 16510 37541
13868	0	0	Ki67+	 16514 37914
13869	0	0	Ki67+	 16517 37578
13870	0	0	Ki67+	 16521 37978
13871	0	0	Ki67+	 16522 37675
13872	0	0	Ki67+	 16525 37946
13873	0	0	Ki67+	 16527 38000
13874	0	0	Ki67+	 16531 37525
13875	0	0	Ki67+	 16537 37737
13876	0	0	Ki67+	 16541 37893
13877	0	0	Ki67+	 16543 38016
13878	0	0	Ki67+	 16545 37541
13879	0	0	Ki67+	 16547 38161
13880	0	0	Ki67+	 16549 37845
13881	0	0	Ki67+	 16556 37963
13882	0	0	Ki67+	 16557 37625
13883	0	0	Ki67+	 15761 38953
13884	0	0	Ki67+	 15768 38663
13885	0	0	Ki67+	 15769 38290
13886	0	0	Ki67+	 15769 38692
13887	0	0	Ki67+	 15775 38384
13888	0	0	Ki67+	 15784 38630
13889	0	0	Ki67+	 15794 38668
13890	0	0	Ki67+	 15803 38701
13891	0	0	Ki67+	 15806 38543
13892	0	0	Ki67+	 15817 38711
13893	0	0	Ki67+	 15818 38553
13894	0	0	Ki67+	 15820 38665
13895	0	0	Ki67+	 15824 38697
13896	0	0	Ki67+	 15824 38720
13897	0	0	Ki67+	 15841 38672
13898	0	0	Ki67+	 15851 38728
13899	0	0	Ki67+	 15852 38691
13900	0	0	Ki67+	 15855 38579
13901	0	0	Ki67+	 15863 38708
13902	0	0	Ki67+	 15865 38599
13903	0	0	Ki67+	 15866 38241
13904	0	0	Ki67+	 15870 38198
13905	0	0	Ki67+	 15878 38725
13906	0	0	Ki67+	 15878 38767
13907	0	0	Ki67+	 15884 38256
13908	0	0	Ki67+	 15890 38239
13909	0	0	Ki67+	 15902 38952
13910	0	0	Ki67+	 15909 38312
13911	0	0	Ki67+	 15922 38493
13912	0	0	Ki67+	 15925 38948
13913	0	0	Ki67+	 15940 38343
13914	0	0	Ki67+	 15945 38378
13915	0	0	Ki67+	 15956 38403
13916	0	0	Ki67+	 15986 38473
13917	0	0	Ki67+	 15988 38206
13918	0	0	Ki67+	 15995 38370
13919	0	0	Ki67+	 16008 38412
13920	0	0	Ki67+	 16010 38347
13921	0	0	Ki67+	 16020 38412
13922	0	0	Ki67+	 16040 38200
13923	0	0	Ki67+	 16045 38402
13924	0	0	Ki67+	 16064 38418
13925	0	0	Ki67+	 16066 38442
13926	0	0	Ki67+	 16084 38415
13927	0	0	Ki67+	 16126 38460
13928	0	0	Ki67+	 16148 38437
13929	0	0	Ki67+	 16162 38427
13930	0	0	Ki67+	 16164 38475
13931	0	0	Ki67+	 16175 38439
13932	0	0	Ki67+	 16191 38431
13933	0	0	Ki67+	 16197 38393
13934	0	0	Ki67+	 16212 38428
13935	0	0	Ki67+	 16232 38370
13936	0	0	Ki67+	 16232 38399
13937	0	0	Ki67+	 16241 38431
13938	0	0	Ki67+	 16249 38390
13939	0	0	Ki67+	 16274 38269
13940	0	0	Ki67+	 16274 38390
13941	0	0	Ki67+	 16286 38366
13942	0	0	Ki67+	 16319 38253
13943	0	0	Ki67+	 16334 38280
13944	0	0	Ki67+	 16338 38425
13945	0	0	Ki67+	 16347 38217
13946	0	0	Ki67+	 16350 38236
13947	0	0	Ki67+	 16351 38264
13948	0	0	Ki67+	 16386 38321
13949	0	0	Ki67+	 16390 38344
13950	0	0	Ki67+	 16391 38294
13951	0	0	Ki67+	 16414 38296
13952	0	0	Ki67+	 16416 38311
13953	0	0	Ki67+	 16421 38323
13954	0	0	Ki67+	 16422 38270
13955	0	0	Ki67+	 16436 38429
13956	0	0	Ki67+	 16446 38282
13957	0	0	Ki67+	 16450 38254
13958	0	0	Ki67+	 16458 38282
13959	0	0	Ki67+	 16464 38263
13960	0	0	Ki67+	 16467 38953
13961	0	0	Ki67+	 16471 38592
13962	0	0	Ki67+	 16485 38681
13963	0	0	Ki67+	 16491 38485
13964	0	0	Ki67+	 16504 38529
13965	0	0	Ki67+	 16509 38467
13966	0	0	Ki67+	 16527 38595
13967	0	0	Ki67+	 16533 38516
13968	0	0	Ki67+	 16536 38201
13969	0	0	Ki67+	 16538 38213
13970	0	0	Ki67+	 16556 38608
13971	0	0	Ki67+	 15780 39614
13972	0	0	Ki67+	 15789 39036
13973	0	0	Ki67+	 15791 39158
13974	0	0	Ki67+	 15791 39175
13975	0	0	Ki67+	 15792 39058
13976	0	0	Ki67+	 15794 39083
13977	0	0	Ki67+	 15807 39137
13978	0	0	Ki67+	 15808 39101
13979	0	0	Ki67+	 15815 39255
13980	0	0	Ki67+	 15832 39268
13981	0	0	Ki67+	 15835 39049
13982	0	0	Ki67+	 15867 39617
13983	0	0	Ki67+	 15897 39556
13984	0	0	Ki67+	 15908 39569
13985	0	0	Ki67+	 15914 39128
13986	0	0	Ki67+	 15944 39679
13987	0	0	Ki67+	 15958 39768
13988	0	0	Ki67+	 15975 39516
13989	0	0	Ki67+	 16080 39705
13990	0	0	Ki67+	 16212 39501
13991	0	0	Ki67+	 16291 39668
13992	0	0	Ki67+	 16298 39742
13993	0	0	Ki67+	 16347 39622
13994	0	0	Ki67+	 16464 39571
13995	0	0	Ki67+	 16493 39315
13996	0	0	Ki67+	 16494 39579
13997	0	0	Ki67+	 16517 39313
13998	0	0	Ki67+	 16527 39366
13999	0	0	Ki67+	 16546 39368
14000	0	0	Ki67+	 16548 39309
14001	0	0	Ki67+	 16548 39321
14002	0	0	Ki67+	 15791 39810
14003	0	0	Ki67+	 15801 39834
14004	0	0	Ki67+	 15806 40282
14005	0	0	Ki67+	 15823 39919
14006	0	0	Ki67+	 15843 39927
14007	0	0	Ki67+	 15917 40193
14008	0	0	Ki67+	 15945 40046
14009	0	0	Ki67+	 15982 39994
14010	0	0	Ki67+	 15989 40441
14011	0	0	Ki67+	 16033 39963
14012	0	0	Ki67+	 16040 40530
14013	0	0	Ki67+	 16058 40199
14014	0	0	Ki67+	 16070 40183
14015	0	0	Ki67+	 16108 40234
14016	0	0	Ki67+	 16109 40263
14017	0	0	Ki67+	 16138 39937
14018	0	0	Ki67+	 16145 39916
14019	0	0	Ki67+	 16145 40252
14020	0	0	Ki67+	 16167 39941
14021	0	0	Ki67+	 16174 39923
14022	0	0	Ki67+	 16196 40256
14023	0	0	Ki67+	 16197 40401
14024	0	0	Ki67+	 16237 40572
14025	0	0	Ki67+	 16290 40192
14026	0	0	Ki67+	 16294 40114
14027	0	0	Ki67+	 16391 40205
14028	0	0	Ki67+	 16459 39834
14029	0	0	Ki67+	 16476 40267
14030	0	0	Ki67+	 15850 40615
14031	0	0	Ki67+	 15857 41312
14032	0	0	Ki67+	 15898 40789
14033	0	0	Ki67+	 16031 41253
14034	0	0	Ki67+	 16048 40742
14035	0	0	Ki67+	 16126 40909
14036	0	0	Ki67+	 16156 40685
14037	0	0	Ki67+	 16208 40630
14038	0	0	Ki67+	 16223 41245
14039	0	0	Ki67+	 16350 41388
14040	0	0	Ki67+	 16381 41108
14041	0	0	Ki67+	 16477 41404
14042	0	0	Ki67+	 16516 41457
14043	0	0	Ki67+	 16714 29535
14044	0	0	Ki67+	 16807 29802
14045	0	0	Ki67+	 17060 29745
14046	0	0	Ki67+	 17279 29620
14047	0	0	Ki67+	 17292 29530
14048	0	0	Ki67+	 17299 29509
14049	0	0	Ki67+	 17323 29581
14050	0	0	Ki67+	 17334 29567
14051	0	0	Ki67+	 17345 29551
14052	0	0	Ki67+	 17349 29498
14053	0	0	Ki67+	 16660 30470
14054	0	0	Ki67+	 16685 30451
14055	0	0	Ki67+	 16743 30416
14056	0	0	Ki67+	 16749 30460
14057	0	0	Ki67+	 16850 30073
14058	0	0	Ki67+	 16912 30676
14059	0	0	Ki67+	 17016 30180
14060	0	0	Ki67+	 17192 30258
14061	0	0	Ki67+	 16568 31166
14062	0	0	Ki67+	 16582 31279
14063	0	0	Ki67+	 16583 31382
14064	0	0	Ki67+	 16587 31351
14065	0	0	Ki67+	 16593 31407
14066	0	0	Ki67+	 16606 31350
14067	0	0	Ki67+	 16631 31342
14068	0	0	Ki67+	 16632 31114
14069	0	0	Ki67+	 16666 30990
14070	0	0	Ki67+	 16668 31052
14071	0	0	Ki67+	 16687 31379
14072	0	0	Ki67+	 16688 31195
14073	0	0	Ki67+	 16710 31448
14074	0	0	Ki67+	 16724 31514
14075	0	0	Ki67+	 16759 31482
14076	0	0	Ki67+	 16790 31349
14077	0	0	Ki67+	 16804 30884
14078	0	0	Ki67+	 16821 30934
14079	0	0	Ki67+	 16841 30982
14080	0	0	Ki67+	 16869 30987
14081	0	0	Ki67+	 16968 31352
14082	0	0	Ki67+	 17081 31246
14083	0	0	Ki67+	 17095 31066
14084	0	0	Ki67+	 17108 31206
14085	0	0	Ki67+	 17324 30962
14086	0	0	Ki67+	 17324 31396
14087	0	0	Ki67+	 16578 31596
14088	0	0	Ki67+	 16899 31808
14089	0	0	Ki67+	 16998 31745
14090	0	0	Ki67+	 17069 31596
14091	0	0	Ki67+	 17228 32153
14092	0	0	Ki67+	 17323 31819
14093	0	0	Ki67+	 17325 32171
14094	0	0	Ki67+	 17341 32179
14095	0	0	Ki67+	 16564 33113
14096	0	0	Ki67+	 16575 33083
14097	0	0	Ki67+	 16596 33119
14098	0	0	Ki67+	 16618 32527
14099	0	0	Ki67+	 16627 33103
14100	0	0	Ki67+	 16629 33152
14101	0	0	Ki67+	 16638 33067
14102	0	0	Ki67+	 16646 32713
14103	0	0	Ki67+	 16651 33089
14104	0	0	Ki67+	 16656 33065
14105	0	0	Ki67+	 16661 32699
14106	0	0	Ki67+	 16683 33053
14107	0	0	Ki67+	 16684 32865
14108	0	0	Ki67+	 16698 33142
14109	0	0	Ki67+	 16714 33164
14110	0	0	Ki67+	 16715 32531
14111	0	0	Ki67+	 16729 32874
14112	0	0	Ki67+	 16733 33024
14113	0	0	Ki67+	 16737 33144
14114	0	0	Ki67+	 16748 33111
14115	0	0	Ki67+	 16766 33086
14116	0	0	Ki67+	 16787 32755
14117	0	0	Ki67+	 16791 32946
14118	0	0	Ki67+	 16795 33045
14119	0	0	Ki67+	 16811 33032
14120	0	0	Ki67+	 16840 32878
14121	0	0	Ki67+	 16857 32982
14122	0	0	Ki67+	 16873 33001
14123	0	0	Ki67+	 16890 33152
14124	0	0	Ki67+	 16908 33130
14125	0	0	Ki67+	 16928 33155
14126	0	0	Ki67+	 16944 33156
14127	0	0	Ki67+	 16951 33123
14128	0	0	Ki67+	 16954 33151
14129	0	0	Ki67+	 16966 32698
14130	0	0	Ki67+	 16970 32837
14131	0	0	Ki67+	 16982 32751
14132	0	0	Ki67+	 16986 33136
14133	0	0	Ki67+	 17008 33127
14134	0	0	Ki67+	 17034 32768
14135	0	0	Ki67+	 17038 32990
14136	0	0	Ki67+	 17058 32764
14137	0	0	Ki67+	 17062 32778
14138	0	0	Ki67+	 17077 33059
14139	0	0	Ki67+	 17088 32972
14140	0	0	Ki67+	 17104 33025
14141	0	0	Ki67+	 17197 33040
14142	0	0	Ki67+	 17206 33062
14143	0	0	Ki67+	 17260 32893
14144	0	0	Ki67+	 17330 33157
14145	0	0	Ki67+	 17331 32614
14146	0	0	Ki67+	 16562 33776
14147	0	0	Ki67+	 16565 33235
14148	0	0	Ki67+	 16566 33308
14149	0	0	Ki67+	 16566 33351
14150	0	0	Ki67+	 16567 33513
14151	0	0	Ki67+	 16575 33295
14152	0	0	Ki67+	 16582 33554
14153	0	0	Ki67+	 16583 33210
14154	0	0	Ki67+	 16593 33197
14155	0	0	Ki67+	 16593 33275
14156	0	0	Ki67+	 16596 33925
14157	0	0	Ki67+	 16597 33879
14158	0	0	Ki67+	 16598 33684
14159	0	0	Ki67+	 16599 33547
14160	0	0	Ki67+	 16607 33262
14161	0	0	Ki67+	 16615 33499
14162	0	0	Ki67+	 16616 33555
14163	0	0	Ki67+	 16626 33425
14164	0	0	Ki67+	 16627 33479
14165	0	0	Ki67+	 16631 33918
14166	0	0	Ki67+	 16641 33760
14167	0	0	Ki67+	 16644 33645
14168	0	0	Ki67+	 16645 33868
14169	0	0	Ki67+	 16645 33958
14170	0	0	Ki67+	 16652 33422
14171	0	0	Ki67+	 16656 33487
14172	0	0	Ki67+	 16657 33393
14173	0	0	Ki67+	 16659 33235
14174	0	0	Ki67+	 16661 33946
14175	0	0	Ki67+	 16663 33461
14176	0	0	Ki67+	 16668 33636
14177	0	0	Ki67+	 16670 33816
14178	0	0	Ki67+	 16672 33832
14179	0	0	Ki67+	 16673 33223
14180	0	0	Ki67+	 16675 33499
14181	0	0	Ki67+	 16676 33441
14182	0	0	Ki67+	 16678 33537
14183	0	0	Ki67+	 16678 33841
14184	0	0	Ki67+	 16684 33921
14185	0	0	Ki67+	 16687 33866
14186	0	0	Ki67+	 16693 33386
14187	0	0	Ki67+	 16694 33483
14188	0	0	Ki67+	 16694 33621
14189	0	0	Ki67+	 16702 33191
14190	0	0	Ki67+	 16711 33210
14191	0	0	Ki67+	 16712 33469
14192	0	0	Ki67+	 16714 33752
14193	0	0	Ki67+	 16718 33908
14194	0	0	Ki67+	 16720 33883
14195	0	0	Ki67+	 16722 33633
14196	0	0	Ki67+	 16735 33439
14197	0	0	Ki67+	 16736 33376
14198	0	0	Ki67+	 16736 33671
14199	0	0	Ki67+	 16743 33867
14200	0	0	Ki67+	 16744 33456
14201	0	0	Ki67+	 16748 33324
14202	0	0	Ki67+	 16748 33805
14203	0	0	Ki67+	 16752 33340
14204	0	0	Ki67+	 16760 33844
14205	0	0	Ki67+	 16762 33820
14206	0	0	Ki67+	 16779 33433
14207	0	0	Ki67+	 16802 33664
14208	0	0	Ki67+	 16803 33317
14209	0	0	Ki67+	 16804 33705
14210	0	0	Ki67+	 16808 33861
14211	0	0	Ki67+	 16831 33309
14212	0	0	Ki67+	 16835 33932
14213	0	0	Ki67+	 16836 33254
14214	0	0	Ki67+	 16839 33283
14215	0	0	Ki67+	 16840 33863
14216	0	0	Ki67+	 16845 33658
14217	0	0	Ki67+	 16847 33959
14218	0	0	Ki67+	 16854 33638
14219	0	0	Ki67+	 16856 33169
14220	0	0	Ki67+	 16856 33420
14221	0	0	Ki67+	 16857 33602
14222	0	0	Ki67+	 16871 33929
14223	0	0	Ki67+	 16876 33853
14224	0	0	Ki67+	 16878 33425
14225	0	0	Ki67+	 16879 33560
14226	0	0	Ki67+	 16880 33323
14227	0	0	Ki67+	 16881 33777
14228	0	0	Ki67+	 16882 33406
14229	0	0	Ki67+	 16882 33590
14230	0	0	Ki67+	 16882 33625
14231	0	0	Ki67+	 16882 33817
14232	0	0	Ki67+	 16884 33894
14233	0	0	Ki67+	 16886 33188
14234	0	0	Ki67+	 16891 33865
14235	0	0	Ki67+	 16896 33793
14236	0	0	Ki67+	 16899 33177
14237	0	0	Ki67+	 16911 33749
14238	0	0	Ki67+	 16912 33766
14239	0	0	Ki67+	 16919 33699
14240	0	0	Ki67+	 16922 33389
14241	0	0	Ki67+	 16930 33204
14242	0	0	Ki67+	 16933 33175
14243	0	0	Ki67+	 16934 33372
14244	0	0	Ki67+	 16936 33710
14245	0	0	Ki67+	 16937 33304
14246	0	0	Ki67+	 16943 33499
14247	0	0	Ki67+	 16954 33357
14248	0	0	Ki67+	 16958 33567
14249	0	0	Ki67+	 16960 33480
14250	0	0	Ki67+	 16969 33342
14251	0	0	Ki67+	 16976 33370
14252	0	0	Ki67+	 16978 33693
14253	0	0	Ki67+	 16987 33475
14254	0	0	Ki67+	 16998 33345
14255	0	0	Ki67+	 17000 33671
14256	0	0	Ki67+	 17002 33701
14257	0	0	Ki67+	 17008 33479
14258	0	0	Ki67+	 17020 33948
14259	0	0	Ki67+	 17021 33325
14260	0	0	Ki67+	 17030 33709
14261	0	0	Ki67+	 17033 33484
14262	0	0	Ki67+	 17035 33301
14263	0	0	Ki67+	 17038 33928
14264	0	0	Ki67+	 17045 33272
14265	0	0	Ki67+	 17048 33429
14266	0	0	Ki67+	 17051 33314
14267	0	0	Ki67+	 17051 33512
14268	0	0	Ki67+	 17057 33866
14269	0	0	Ki67+	 17064 33542
14270	0	0	Ki67+	 17068 33967
14271	0	0	Ki67+	 17072 33308
14272	0	0	Ki67+	 17072 33488
14273	0	0	Ki67+	 17073 33250
14274	0	0	Ki67+	 17074 33838
14275	0	0	Ki67+	 17076 33762
14276	0	0	Ki67+	 17079 33343
14277	0	0	Ki67+	 17079 33414
14278	0	0	Ki67+	 17099 33467
14279	0	0	Ki67+	 17099 33654
14280	0	0	Ki67+	 17100 33239
14281	0	0	Ki67+	 17102 33433
14282	0	0	Ki67+	 17108 33816
14283	0	0	Ki67+	 17114 33395
14284	0	0	Ki67+	 17121 33439
14285	0	0	Ki67+	 17127 33497
14286	0	0	Ki67+	 17128 33379
14287	0	0	Ki67+	 17129 33402
14288	0	0	Ki67+	 17140 33337
14289	0	0	Ki67+	 17140 33547
14290	0	0	Ki67+	 17153 33514
14291	0	0	Ki67+	 17154 33361
14292	0	0	Ki67+	 17158 33391
14293	0	0	Ki67+	 17164 33315
14294	0	0	Ki67+	 17174 33193
14295	0	0	Ki67+	 17199 33375
14296	0	0	Ki67+	 17211 33424
14297	0	0	Ki67+	 17212 33913
14298	0	0	Ki67+	 17237 33249
14299	0	0	Ki67+	 17243 33885
14300	0	0	Ki67+	 17246 33302
14301	0	0	Ki67+	 17248 33406
14302	0	0	Ki67+	 17257 33456
14303	0	0	Ki67+	 17262 33178
14304	0	0	Ki67+	 17263 33421
14305	0	0	Ki67+	 17267 33219
14306	0	0	Ki67+	 17267 33284
14307	0	0	Ki67+	 17273 33443
[truncated: 3,522,580 more chars]
