# Supplementary material for: Data-Driven Discovery of Immune Contexture Biomarkers
Source: Front Oncol. 2018 Dec 18;8:627. doi: 10.3389/fonc.2018.00627 (PMC6305402; doi:10.3389/fonc.2018.00627)
Supplement: Data Sheet 4.zip — MSI/MSS dataset, part 2/3. [file Data_Sheet_4.zip › MSIMSSDataset/89874_ImageObjects.txt]

barcode_target	16-003647_MSS-MSI_gallery [5 channels]
barcode_origin	0
workflow_target	CD8-CD3-CD4-Ki67-DAPI_generic.wsa 
workflow_target_version	 build f14999727a346af05f524693b44526002539cc76, workflows f149997 2016-05-23 with local changes
workflow_origin	0
workflow_origin_version	0
iH	39072
iW	47968
user	txdsapps
hostname	RPZMB000020

1	0	0	Ki67+	 9159 3969
2	0	0	Ki67+	 9477 3584
3	0	0	Ki67+	 9486 3477
4	0	0	Ki67+	 9099 3999
5	0	0	Ki67+	 9159 3991
6	0	0	Ki67+	 9241 4649
7	0	0	Ki67+	 9404 4682
8	0	0	Ki67+	 9434 4567
9	0	0	Ki67+	 9453 4506
10	0	0	Ki67+	 9545 4583
11	0	0	Ki67+	 9577 4443
12	0	0	Ki67+	 9612 4570
13	0	0	Ki67+	 9232 5188
14	0	0	Ki67+	 9399 5125
15	0	0	Ki67+	 9520 5791
16	0	0	Ki67+	 9964 2214
17	0	0	Ki67+	 9999 2212
18	0	0	Ki67+	 10056 2011
19	0	0	Ki67+	 10067 1971
20	0	0	Ki67+	 10071 2000
21	0	0	Ki67+	 10079 2202
22	0	0	Ki67+	 10094 1990
23	0	0	Ki67+	 10098 2257
24	0	0	Ki67+	 10105 2403
25	0	0	Ki67+	 10105 2420
26	0	0	Ki67+	 10124 2211
27	0	0	Ki67+	 10154 1986
28	0	0	Ki67+	 10160 2006
29	0	0	Ki67+	 10163 2328
30	0	0	Ki67+	 10168 2313
31	0	0	Ki67+	 10201 1841
32	0	0	Ki67+	 10212 1807
33	0	0	Ki67+	 10254 2366
34	0	0	Ki67+	 10265 2291
35	0	0	Ki67+	 10274 2062
36	0	0	Ki67+	 10281 2138
37	0	0	Ki67+	 10285 1994
38	0	0	Ki67+	 10291 2154
39	0	0	Ki67+	 10292 2300
40	0	0	Ki67+	 10294 2079
41	0	0	Ki67+	 10299 2248
42	0	0	Ki67+	 10306 2218
43	0	0	Ki67+	 10310 2068
44	0	0	Ki67+	 10311 2105
45	0	0	Ki67+	 10325 2023
46	0	0	Ki67+	 10377 2022
47	0	0	Ki67+	 10388 2170
48	0	0	Ki67+	 10395 2354
49	0	0	Ki67+	 10405 1993
50	0	0	Ki67+	 10416 1997
51	0	0	Ki67+	 10436 1966
52	0	0	Ki67+	 10442 2203
53	0	0	Ki67+	 10443 2075
54	0	0	Ki67+	 10446 1927
55	0	0	Ki67+	 10450 1964
56	0	0	Ki67+	 10465 1995
57	0	0	Ki67+	 10474 1934
58	0	0	Ki67+	 10480 1892
59	0	0	Ki67+	 9870 3196
60	0	0	Ki67+	 9898 3104
61	0	0	Ki67+	 9898 3213
62	0	0	Ki67+	 9899 3185
63	0	0	Ki67+	 9907 3243
64	0	0	Ki67+	 9910 3180
65	0	0	Ki67+	 9916 3048
66	0	0	Ki67+	 9916 3096
67	0	0	Ki67+	 9920 3139
68	0	0	Ki67+	 9922 3201
69	0	0	Ki67+	 9926 3155
70	0	0	Ki67+	 9929 3070
71	0	0	Ki67+	 9934 2866
72	0	0	Ki67+	 9934 3128
73	0	0	Ki67+	 9935 3055
74	0	0	Ki67+	 9938 3144
75	0	0	Ki67+	 9940 3013
76	0	0	Ki67+	 9940 3176
77	0	0	Ki67+	 9953 3194
78	0	0	Ki67+	 9954 3036
79	0	0	Ki67+	 9956 3082
80	0	0	Ki67+	 9956 3149
81	0	0	Ki67+	 9958 3067
82	0	0	Ki67+	 9962 2876
83	0	0	Ki67+	 9964 3219
84	0	0	Ki67+	 9967 2896
85	0	0	Ki67+	 9970 3192
86	0	0	Ki67+	 9974 2975
87	0	0	Ki67+	 9975 3095
88	0	0	Ki67+	 9988 3089
89	0	0	Ki67+	 9988 3197
90	0	0	Ki67+	 9989 3111
91	0	0	Ki67+	 9992 3140
92	0	0	Ki67+	 9996 2997
93	0	0	Ki67+	 9997 3019
94	0	0	Ki67+	 9998 2931
95	0	0	Ki67+	 10002 3196
96	0	0	Ki67+	 10005 2896
97	0	0	Ki67+	 10009 2784
98	0	0	Ki67+	 10015 2870
99	0	0	Ki67+	 10015 3077
100	0	0	Ki67+	 10018 2885
101	0	0	Ki67+	 10019 2973
102	0	0	Ki67+	 10020 2826
103	0	0	Ki67+	 10022 2920
104	0	0	Ki67+	 10029 3057
105	0	0	Ki67+	 10031 3032
106	0	0	Ki67+	 10033 2858
107	0	0	Ki67+	 10033 2889
108	0	0	Ki67+	 10035 2961
109	0	0	Ki67+	 10036 2802
110	0	0	Ki67+	 10038 2971
111	0	0	Ki67+	 10040 2829
112	0	0	Ki67+	 10043 2904
113	0	0	Ki67+	 10043 3078
114	0	0	Ki67+	 10043 3094
115	0	0	Ki67+	 10045 2951
116	0	0	Ki67+	 10049 2786
117	0	0	Ki67+	 10053 3028
118	0	0	Ki67+	 10054 3053
119	0	0	Ki67+	 10057 2911
120	0	0	Ki67+	 10059 2934
121	0	0	Ki67+	 10060 3041
122	0	0	Ki67+	 10064 3011
123	0	0	Ki67+	 10071 3031
124	0	0	Ki67+	 10083 2838
125	0	0	Ki67+	 10091 3007
126	0	0	Ki67+	 10096 2801
127	0	0	Ki67+	 10099 2972
128	0	0	Ki67+	 10100 3027
129	0	0	Ki67+	 10100 3112
130	0	0	Ki67+	 10101 2788
131	0	0	Ki67+	 10104 3063
132	0	0	Ki67+	 10105 2956
133	0	0	Ki67+	 10107 2910
134	0	0	Ki67+	 10114 2993
135	0	0	Ki67+	 10118 3028
136	0	0	Ki67+	 10118 3110
137	0	0	Ki67+	 10124 3082
138	0	0	Ki67+	 10130 2932
139	0	0	Ki67+	 10135 2989
140	0	0	Ki67+	 10135 3118
141	0	0	Ki67+	 10140 2968
142	0	0	Ki67+	 10142 2627
143	0	0	Ki67+	 10142 3015
144	0	0	Ki67+	 10142 3141
145	0	0	Ki67+	 10143 3104
146	0	0	Ki67+	 10146 2988
147	0	0	Ki67+	 10149 2958
148	0	0	Ki67+	 10150 2639
149	0	0	Ki67+	 10153 3083
150	0	0	Ki67+	 10155 3023
151	0	0	Ki67+	 10161 3109
152	0	0	Ki67+	 10163 3132
153	0	0	Ki67+	 10172 2989
154	0	0	Ki67+	 10176 3232
155	0	0	Ki67+	 10180 3142
156	0	0	Ki67+	 10184 2655
157	0	0	Ki67+	 10186 3090
158	0	0	Ki67+	 10191 3114
159	0	0	Ki67+	 10196 3179
160	0	0	Ki67+	 10205 3238
161	0	0	Ki67+	 10208 3170
162	0	0	Ki67+	 10273 2744
163	0	0	Ki67+	 10274 2778
164	0	0	Ki67+	 10276 2667
165	0	0	Ki67+	 10282 3099
166	0	0	Ki67+	 10287 2524
167	0	0	Ki67+	 10287 2742
168	0	0	Ki67+	 10289 2854
169	0	0	Ki67+	 10296 2794
170	0	0	Ki67+	 10297 2824
171	0	0	Ki67+	 10297 2883
172	0	0	Ki67+	 10303 2523
173	0	0	Ki67+	 10303 2769
174	0	0	Ki67+	 10305 2900
175	0	0	Ki67+	 10307 2791
176	0	0	Ki67+	 10317 2758
177	0	0	Ki67+	 10319 2772
178	0	0	Ki67+	 10319 2946
179	0	0	Ki67+	 10329 2811
180	0	0	Ki67+	 10332 2841
181	0	0	Ki67+	 10332 2918
182	0	0	Ki67+	 10336 2731
183	0	0	Ki67+	 10337 2751
184	0	0	Ki67+	 10338 2631
185	0	0	Ki67+	 10347 2824
186	0	0	Ki67+	 10349 2943
187	0	0	Ki67+	 10352 2671
188	0	0	Ki67+	 10354 2813
189	0	0	Ki67+	 10355 2910
190	0	0	Ki67+	 10358 2852
191	0	0	Ki67+	 10361 2608
192	0	0	Ki67+	 10363 2711
193	0	0	Ki67+	 10364 2875
194	0	0	Ki67+	 10365 2949
195	0	0	Ki67+	 10368 3081
196	0	0	Ki67+	 10372 2562
197	0	0	Ki67+	 10373 2587
198	0	0	Ki67+	 10380 2666
199	0	0	Ki67+	 10388 2686
200	0	0	Ki67+	 10391 2976
201	0	0	Ki67+	 10393 2591
202	0	0	Ki67+	 10394 2951
203	0	0	Ki67+	 10401 2538
204	0	0	Ki67+	 10414 2532
205	0	0	Ki67+	 10416 2973
206	0	0	Ki67+	 10435 3110
207	0	0	Ki67+	 10449 3081
208	0	0	Ki67+	 10457 3030
209	0	0	Ki67+	 10461 3092
210	0	0	Ki67+	 10466 2821
211	0	0	Ki67+	 10470 2755
212	0	0	Ki67+	 10470 2979
213	0	0	Ki67+	 10473 3124
214	0	0	Ki67+	 10477 3059
215	0	0	Ki67+	 10479 3009
216	0	0	Ki67+	 10480 2538
217	0	0	Ki67+	 10487 2776
218	0	0	Ki67+	 10492 3079
219	0	0	Ki67+	 10495 3008
220	0	0	Ki67+	 9890 3556
221	0	0	Ki67+	 9922 3322
222	0	0	Ki67+	 9923 3297
223	0	0	Ki67+	 9929 3340
224	0	0	Ki67+	 9930 3419
225	0	0	Ki67+	 9931 3354
226	0	0	Ki67+	 9938 3291
227	0	0	Ki67+	 9940 3336
228	0	0	Ki67+	 9941 3320
229	0	0	Ki67+	 9943 3270
230	0	0	Ki67+	 9945 3452
231	0	0	Ki67+	 9951 3251
232	0	0	Ki67+	 9955 3282
233	0	0	Ki67+	 9955 3298
234	0	0	Ki67+	 9957 3457
235	0	0	Ki67+	 9959 3412
236	0	0	Ki67+	 9965 3313
237	0	0	Ki67+	 9968 3351
238	0	0	Ki67+	 9976 3501
239	0	0	Ki67+	 9977 3451
240	0	0	Ki67+	 9981 3272
241	0	0	Ki67+	 9986 3377
242	0	0	Ki67+	 9993 3290
243	0	0	Ki67+	 9994 3341
244	0	0	Ki67+	 10004 3378
245	0	0	Ki67+	 10004 3432
246	0	0	Ki67+	 10006 3499
247	0	0	Ki67+	 10012 3252
248	0	0	Ki67+	 10019 3404
249	0	0	Ki67+	 10019 3534
250	0	0	Ki67+	 10025 3373
251	0	0	Ki67+	 10036 3421
252	0	0	Ki67+	 10037 3360
253	0	0	Ki67+	 10043 3502
254	0	0	Ki67+	 10043 3534
255	0	0	Ki67+	 10052 3559
256	0	0	Ki67+	 10065 3576
257	0	0	Ki67+	 10068 3540
258	0	0	Ki67+	 10071 4047
259	0	0	Ki67+	 10079 3552
260	0	0	Ki67+	 10080 3572
261	0	0	Ki67+	 10101 4035
262	0	0	Ki67+	 10104 3443
263	0	0	Ki67+	 10108 3461
264	0	0	Ki67+	 10122 3601
265	0	0	Ki67+	 10124 3418
266	0	0	Ki67+	 10132 3491
267	0	0	Ki67+	 10142 3255
268	0	0	Ki67+	 10142 3991
269	0	0	Ki67+	 10145 3600
270	0	0	Ki67+	 10152 3348
271	0	0	Ki67+	 10153 3395
272	0	0	Ki67+	 10158 4005
273	0	0	Ki67+	 10162 4031
274	0	0	Ki67+	 10166 3319
275	0	0	Ki67+	 10174 3371
276	0	0	Ki67+	 10174 3399
277	0	0	Ki67+	 10178 3955
278	0	0	Ki67+	 10179 3413
279	0	0	Ki67+	 10180 3434
280	0	0	Ki67+	 10182 3981
281	0	0	Ki67+	 10184 3331
282	0	0	Ki67+	 10187 3303
283	0	0	Ki67+	 10188 3381
284	0	0	Ki67+	 10193 3631
285	0	0	Ki67+	 10195 3329
286	0	0	Ki67+	 10202 3358
287	0	0	Ki67+	 10202 3445
288	0	0	Ki67+	 10204 3260
289	0	0	Ki67+	 10205 3333
290	0	0	Ki67+	 10207 3961
291	0	0	Ki67+	 10209 3402
292	0	0	Ki67+	 10214 3420
293	0	0	Ki67+	 10214 3447
294	0	0	Ki67+	 10220 3296
295	0	0	Ki67+	 10234 3326
296	0	0	Ki67+	 10242 3618
297	0	0	Ki67+	 10251 3511
298	0	0	Ki67+	 10254 3477
299	0	0	Ki67+	 10271 3578
300	0	0	Ki67+	 10277 3489
301	0	0	Ki67+	 10322 3595
302	0	0	Ki67+	 10348 3584
303	0	0	Ki67+	 10452 3618
304	0	0	Ki67+	 10485 3323
305	0	0	Ki67+	 9701 4337
306	0	0	Ki67+	 9705 4532
307	0	0	Ki67+	 9733 4321
308	0	0	Ki67+	 9744 4294
309	0	0	Ki67+	 9750 4513
310	0	0	Ki67+	 9777 4496
311	0	0	Ki67+	 9801 4476
312	0	0	Ki67+	 9808 4241
313	0	0	Ki67+	 9824 4457
314	0	0	Ki67+	 9828 4267
315	0	0	Ki67+	 9841 4240
316	0	0	Ki67+	 9880 4427
317	0	0	Ki67+	 9881 4203
318	0	0	Ki67+	 9893 4192
319	0	0	Ki67+	 9895 4595
320	0	0	Ki67+	 9898 4631
321	0	0	Ki67+	 9907 4398
322	0	0	Ki67+	 9909 4585
323	0	0	Ki67+	 9918 4377
324	0	0	Ki67+	 9937 4353
325	0	0	Ki67+	 9970 4567
326	0	0	Ki67+	 9974 4156
327	0	0	Ki67+	 9980 4614
328	0	0	Ki67+	 9980 4668
329	0	0	Ki67+	 9985 4548
330	0	0	Ki67+	 9987 4678
331	0	0	Ki67+	 9989 4565
332	0	0	Ki67+	 9991 4154
333	0	0	Ki67+	 9995 4658
334	0	0	Ki67+	 10013 4534
335	0	0	Ki67+	 10033 4132
336	0	0	Ki67+	 10040 4530
337	0	0	Ki67+	 10064 4668
338	0	0	Ki67+	 10083 4132
339	0	0	Ki67+	 10096 4143
340	0	0	Ki67+	 10098 4329
341	0	0	Ki67+	 10099 4499
342	0	0	Ki67+	 10100 4804
343	0	0	Ki67+	 10107 4676
344	0	0	Ki67+	 10110 4139
345	0	0	Ki67+	 10120 4822
346	0	0	Ki67+	 10135 4134
347	0	0	Ki67+	 10137 4774
348	0	0	Ki67+	 10139 4504
349	0	0	Ki67+	 10143 4660
350	0	0	Ki67+	 10150 4261
351	0	0	Ki67+	 10154 4493
352	0	0	Ki67+	 10164 4506
353	0	0	Ki67+	 10165 4669
354	0	0	Ki67+	 10167 4302
355	0	0	Ki67+	 10190 4760
356	0	0	Ki67+	 10191 4134
357	0	0	Ki67+	 10193 4278
358	0	0	Ki67+	 10203 4300
359	0	0	Ki67+	 10203 4480
360	0	0	Ki67+	 10210 4261
361	0	0	Ki67+	 10221 4152
362	0	0	Ki67+	 10222 4746
363	0	0	Ki67+	 10234 4723
364	0	0	Ki67+	 10235 4266
365	0	0	Ki67+	 10236 4149
366	0	0	Ki67+	 10248 4248
367	0	0	Ki67+	 10250 4368
368	0	0	Ki67+	 10255 4825
369	0	0	Ki67+	 10256 4175
370	0	0	Ki67+	 10257 4206
371	0	0	Ki67+	 10259 4338
372	0	0	Ki67+	 10261 4125
373	0	0	Ki67+	 10265 4644
374	0	0	Ki67+	 10266 4175
375	0	0	Ki67+	 10271 4483
376	0	0	Ki67+	 10272 4156
377	0	0	Ki67+	 10272 4317
378	0	0	Ki67+	 10272 4332
379	0	0	Ki67+	 10275 4834
380	0	0	Ki67+	 10282 4630
381	0	0	Ki67+	 10285 4227
382	0	0	Ki67+	 10286 4379
383	0	0	Ki67+	 10286 4482
384	0	0	Ki67+	 10289 4147
385	0	0	Ki67+	 10299 4315
386	0	0	Ki67+	 10300 4171
387	0	0	Ki67+	 10302 4191
388	0	0	Ki67+	 10303 4150
389	0	0	Ki67+	 10306 4482
390	0	0	Ki67+	 10315 4310
391	0	0	Ki67+	 10332 4383
392	0	0	Ki67+	 10333 4830
393	0	0	Ki67+	 10339 4587
394	0	0	Ki67+	 10342 4303
395	0	0	Ki67+	 10346 4476
396	0	0	Ki67+	 10348 4682
397	0	0	Ki67+	 10354 4384
398	0	0	Ki67+	 10361 4531
399	0	0	Ki67+	 10362 4307
400	0	0	Ki67+	 10367 4495
401	0	0	Ki67+	 10371 4551
402	0	0	Ki67+	 10372 4384
403	0	0	Ki67+	 10376 4536
404	0	0	Ki67+	 10385 4511
405	0	0	Ki67+	 10388 4671
406	0	0	Ki67+	 10396 4313
407	0	0	Ki67+	 10402 4530
408	0	0	Ki67+	 10403 4378
409	0	0	Ki67+	 10416 4115
410	0	0	Ki67+	 10417 4334
411	0	0	Ki67+	 10419 4367
412	0	0	Ki67+	 10420 4100
413	0	0	Ki67+	 10421 4152
414	0	0	Ki67+	 10424 4172
415	0	0	Ki67+	 10428 4120
416	0	0	Ki67+	 10434 4185
417	0	0	Ki67+	 10438 4797
418	0	0	Ki67+	 10448 4200
419	0	0	Ki67+	 10453 4102
420	0	0	Ki67+	 10463 4207
421	0	0	Ki67+	 10476 4653
422	0	0	Ki67+	 10480 4096
423	0	0	Ki67+	 10480 4200
424	0	0	Ki67+	 10487 4774
425	0	0	Ki67+	 10489 4163
426	0	0	Ki67+	 10493 4149
427	0	0	Ki67+	 10493 4188
428	0	0	Ki67+	 9748 5110
429	0	0	Ki67+	 9801 5072
430	0	0	Ki67+	 9824 5043
431	0	0	Ki67+	 9872 5238
432	0	0	Ki67+	 9892 5229
433	0	0	Ki67+	 9895 5379
434	0	0	Ki67+	 9896 5073
435	0	0	Ki67+	 9899 5169
436	0	0	Ki67+	 9920 5059
437	0	0	Ki67+	 9936 5146
438	0	0	Ki67+	 9939 5056
439	0	0	Ki67+	 9947 4987
440	0	0	Ki67+	 9960 5374
441	0	0	Ki67+	 9994 5105
442	0	0	Ki67+	 10009 5092
443	0	0	Ki67+	 10014 4960
444	0	0	Ki67+	 10014 5026
445	0	0	Ki67+	 10034 5327
446	0	0	Ki67+	 10046 4951
447	0	0	Ki67+	 10046 5017
448	0	0	Ki67+	 10095 4994
449	0	0	Ki67+	 10106 4939
450	0	0	Ki67+	 10124 4936
451	0	0	Ki67+	 10139 4969
452	0	0	Ki67+	 10150 5170
453	0	0	Ki67+	 10157 5030
454	0	0	Ki67+	 10181 5165
455	0	0	Ki67+	 10215 5239
456	0	0	Ki67+	 10260 4992
457	0	0	Ki67+	 10265 5381
458	0	0	Ki67+	 10298 5223
459	0	0	Ki67+	 10313 5243
460	0	0	Ki67+	 10336 5214
461	0	0	Ki67+	 10384 5043
462	0	0	Ki67+	 10385 5262
463	0	0	Ki67+	 10394 5006
464	0	0	Ki67+	 10394 5284
465	0	0	Ki67+	 10406 5251
466	0	0	Ki67+	 10411 5014
467	0	0	Ki67+	 10411 5268
468	0	0	Ki67+	 10418 4949
469	0	0	Ki67+	 10428 4982
470	0	0	Ki67+	 10475 5075
471	0	0	Ki67+	 9805 6182
472	0	0	Ki67+	 9824 6121
473	0	0	Ki67+	 9930 6111
474	0	0	Ki67+	 10022 6077
475	0	0	Ki67+	 10192 6383
476	0	0	Ki67+	 10327 6705
477	0	0	Ki67+	 10379 6679
478	0	0	Ki67+	 10500 2265
479	0	0	Ki67+	 10512 1899
480	0	0	Ki67+	 10565 2406
481	0	0	Ki67+	 10578 2357
482	0	0	Ki67+	 10614 2109
483	0	0	Ki67+	 10621 2124
484	0	0	Ki67+	 10660 2104
485	0	0	Ki67+	 10669 2053
486	0	0	Ki67+	 10674 2106
487	0	0	Ki67+	 10675 2219
488	0	0	Ki67+	 10678 2362
489	0	0	Ki67+	 10690 2062
490	0	0	Ki67+	 10690 2383
491	0	0	Ki67+	 10691 2189
492	0	0	Ki67+	 10758 1941
493	0	0	Ki67+	 10767 2195
494	0	0	Ki67+	 10772 2406
495	0	0	Ki67+	 10797 2189
496	0	0	Ki67+	 10809 2214
497	0	0	Ki67+	 10836 2372
498	0	0	Ki67+	 10879 2197
499	0	0	Ki67+	 10918 1884
500	0	0	Ki67+	 10968 2406
501	0	0	Ki67+	 10991 2324
502	0	0	Ki67+	 10996 2335
503	0	0	Ki67+	 11049 2408
504	0	0	Ki67+	 11052 2312
505	0	0	Ki67+	 11054 2272
506	0	0	Ki67+	 11098 2343
507	0	0	Ki67+	 11123 2301
508	0	0	Ki67+	 11173 2237
509	0	0	Ki67+	 11228 2257
510	0	0	Ki67+	 11245 2261
511	0	0	Ki67+	 10498 3033
512	0	0	Ki67+	 10510 2988
513	0	0	Ki67+	 10517 3183
514	0	0	Ki67+	 10527 2997
515	0	0	Ki67+	 10531 2688
516	0	0	Ki67+	 10531 2962
517	0	0	Ki67+	 10534 3145
518	0	0	Ki67+	 10535 2514
519	0	0	Ki67+	 10535 3037
520	0	0	Ki67+	 10544 2919
521	0	0	Ki67+	 10546 3129
522	0	0	Ki67+	 10551 3148
523	0	0	Ki67+	 10558 3000
524	0	0	Ki67+	 10559 2951
525	0	0	Ki67+	 10563 3231
526	0	0	Ki67+	 10567 3099
527	0	0	Ki67+	 10567 3194
528	0	0	Ki67+	 10570 2932
529	0	0	Ki67+	 10570 3062
530	0	0	Ki67+	 10581 2948
531	0	0	Ki67+	 10589 3104
532	0	0	Ki67+	 10591 2996
533	0	0	Ki67+	 10593 2980
534	0	0	Ki67+	 10597 2604
535	0	0	Ki67+	 10598 2910
536	0	0	Ki67+	 10598 3134
537	0	0	Ki67+	 10616 2881
538	0	0	Ki67+	 10618 3046
539	0	0	Ki67+	 10624 3210
540	0	0	Ki67+	 10632 3052
541	0	0	Ki67+	 10634 3119
542	0	0	Ki67+	 10640 3158
543	0	0	Ki67+	 10651 3188
544	0	0	Ki67+	 10653 3235
545	0	0	Ki67+	 10656 2867
546	0	0	Ki67+	 10657 2951
547	0	0	Ki67+	 10660 3201
548	0	0	Ki67+	 10662 2608
549	0	0	Ki67+	 10666 3069
550	0	0	Ki67+	 10672 3238
551	0	0	Ki67+	 10681 3181
552	0	0	Ki67+	 10689 2883
553	0	0	Ki67+	 10690 2630
554	0	0	Ki67+	 10694 2921
555	0	0	Ki67+	 10695 3231
556	0	0	Ki67+	 10696 2815
557	0	0	Ki67+	 10699 3054
558	0	0	Ki67+	 10702 3094
559	0	0	Ki67+	 10714 2923
560	0	0	Ki67+	 10721 3068
561	0	0	Ki67+	 10721 3210
562	0	0	Ki67+	 10723 3037
563	0	0	Ki67+	 10728 2812
564	0	0	Ki67+	 10729 3114
565	0	0	Ki67+	 10740 2926
566	0	0	Ki67+	 10741 3225
567	0	0	Ki67+	 10742 2818
568	0	0	Ki67+	 10745 2846
569	0	0	Ki67+	 10746 3093
570	0	0	Ki67+	 10748 3189
571	0	0	Ki67+	 10755 2608
572	0	0	Ki67+	 10757 3112
573	0	0	Ki67+	 10768 3215
574	0	0	Ki67+	 10770 2844
575	0	0	Ki67+	 10776 2749
576	0	0	Ki67+	 10778 3069
577	0	0	Ki67+	 10795 3082
578	0	0	Ki67+	 10795 3234
579	0	0	Ki67+	 10799 2918
580	0	0	Ki67+	 10800 2541
581	0	0	Ki67+	 10824 3088
582	0	0	Ki67+	 10825 2476
583	0	0	Ki67+	 10827 2874
584	0	0	Ki67+	 10832 3035
585	0	0	Ki67+	 10836 3213
586	0	0	Ki67+	 10840 2482
587	0	0	Ki67+	 10842 2521
588	0	0	Ki67+	 10844 3119
589	0	0	Ki67+	 10846 3063
590	0	0	Ki67+	 10846 3237
591	0	0	Ki67+	 10848 3173
592	0	0	Ki67+	 10856 3190
593	0	0	Ki67+	 10859 2812
594	0	0	Ki67+	 10865 2865
595	0	0	Ki67+	 10865 3132
596	0	0	Ki67+	 10870 3193
597	0	0	Ki67+	 10872 2504
598	0	0	Ki67+	 10873 3161
599	0	0	Ki67+	 10881 2812
600	0	0	Ki67+	 10883 3241
601	0	0	Ki67+	 10889 2791
602	0	0	Ki67+	 10890 2467
603	0	0	Ki67+	 10890 2758
604	0	0	Ki67+	 10897 2528
605	0	0	Ki67+	 10897 2638
606	0	0	Ki67+	 10900 2807
607	0	0	Ki67+	 10914 2532
608	0	0	Ki67+	 10963 2740
609	0	0	Ki67+	 10971 2827
610	0	0	Ki67+	 10988 3226
611	0	0	Ki67+	 10992 2686
612	0	0	Ki67+	 10993 2767
613	0	0	Ki67+	 11007 3230
614	0	0	Ki67+	 11014 2625
615	0	0	Ki67+	 11039 2598
616	0	0	Ki67+	 11060 2685
617	0	0	Ki67+	 11069 2743
618	0	0	Ki67+	 11072 2690
619	0	0	Ki67+	 11079 3067
620	0	0	Ki67+	 11088 3037
621	0	0	Ki67+	 11123 3078
622	0	0	Ki67+	 11125 2645
623	0	0	Ki67+	 11132 2655
624	0	0	Ki67+	 11146 2604
625	0	0	Ki67+	 11160 2665
626	0	0	Ki67+	 11174 2486
627	0	0	Ki67+	 11175 2969
628	0	0	Ki67+	 11183 3002
629	0	0	Ki67+	 11185 3198
630	0	0	Ki67+	 11189 2597
631	0	0	Ki67+	 11191 3158
632	0	0	Ki67+	 11193 3071
633	0	0	Ki67+	 11202 2598
634	0	0	Ki67+	 11224 3089
635	0	0	Ki67+	 11226 2646
636	0	0	Ki67+	 11230 2975
637	0	0	Ki67+	 11244 3107
638	0	0	Ki67+	 11248 3054
639	0	0	Ki67+	 11253 3140
640	0	0	Ki67+	 11293 3013
641	0	0	Ki67+	 10594 3283
642	0	0	Ki67+	 10598 3669
643	0	0	Ki67+	 10607 3269
644	0	0	Ki67+	 10607 3334
645	0	0	Ki67+	 10617 3250
646	0	0	Ki67+	 10617 3322
647	0	0	Ki67+	 10620 3520
648	0	0	Ki67+	 10637 3641
649	0	0	Ki67+	 10645 3409
650	0	0	Ki67+	 10646 3383
651	0	0	Ki67+	 10650 3267
652	0	0	Ki67+	 10653 3359
653	0	0	Ki67+	 10670 3597
654	0	0	Ki67+	 10671 3265
655	0	0	Ki67+	 10682 3336
656	0	0	Ki67+	 10685 3360
657	0	0	Ki67+	 10685 3389
658	0	0	Ki67+	 10686 3567
659	0	0	Ki67+	 10693 3598
660	0	0	Ki67+	 10698 3271
661	0	0	Ki67+	 10699 3251
662	0	0	Ki67+	 10699 3566
663	0	0	Ki67+	 10718 3313
664	0	0	Ki67+	 10723 3285
665	0	0	Ki67+	 10725 3496
666	0	0	Ki67+	 10733 3697
667	0	0	Ki67+	 10743 3556
668	0	0	Ki67+	 10753 3282
669	0	0	Ki67+	 10754 3370
670	0	0	Ki67+	 10764 4027
671	0	0	Ki67+	 10767 3665
672	0	0	Ki67+	 10771 3572
673	0	0	Ki67+	 10775 3367
674	0	0	Ki67+	 10780 3255
675	0	0	Ki67+	 10782 3278
676	0	0	Ki67+	 10782 3423
677	0	0	Ki67+	 10784 3522
678	0	0	Ki67+	 10785 3763
679	0	0	Ki67+	 10788 3483
680	0	0	Ki67+	 10790 3675
681	0	0	Ki67+	 10791 3457
682	0	0	Ki67+	 10800 3765
683	0	0	Ki67+	 10801 3783
684	0	0	Ki67+	 10803 3439
685	0	0	Ki67+	 10803 3504
686	0	0	Ki67+	 10804 3671
687	0	0	Ki67+	 10807 3331
688	0	0	Ki67+	 10808 3275
689	0	0	Ki67+	 10814 3684
690	0	0	Ki67+	 10822 3320
691	0	0	Ki67+	 10825 3302
692	0	0	Ki67+	 10831 3329
693	0	0	Ki67+	 10845 3312
694	0	0	Ki67+	 10847 3442
695	0	0	Ki67+	 10847 3477
696	0	0	Ki67+	 10852 3526
697	0	0	Ki67+	 10854 3775
698	0	0	Ki67+	 10863 3742
699	0	0	Ki67+	 10864 3756
700	0	0	Ki67+	 10866 3287
701	0	0	Ki67+	 10870 3790
702	0	0	Ki67+	 10871 3258
703	0	0	Ki67+	 10882 3373
704	0	0	Ki67+	 10885 3308
705	0	0	Ki67+	 10887 3947
706	0	0	Ki67+	 10895 3467
707	0	0	Ki67+	 10897 3775
708	0	0	Ki67+	 10899 3400
709	0	0	Ki67+	 10899 3801
710	0	0	Ki67+	 10903 3331
711	0	0	Ki67+	 10904 3499
712	0	0	Ki67+	 10908 3374
713	0	0	Ki67+	 10913 3528
714	0	0	Ki67+	 10924 3789
715	0	0	Ki67+	 10925 3491
716	0	0	Ki67+	 10926 3742
717	0	0	Ki67+	 10930 3450
718	0	0	Ki67+	 10933 3347
719	0	0	Ki67+	 10936 3417
720	0	0	Ki67+	 10937 3273
721	0	0	Ki67+	 10938 3513
722	0	0	Ki67+	 10941 3780
723	0	0	Ki67+	 10948 3368
724	0	0	Ki67+	 10951 3474
725	0	0	Ki67+	 10953 3600
726	0	0	Ki67+	 10953 3726
727	0	0	Ki67+	 10959 3575
728	0	0	Ki67+	 10962 3290
729	0	0	Ki67+	 10962 3773
730	0	0	Ki67+	 10970 3546
731	0	0	Ki67+	 10972 3305
732	0	0	Ki67+	 10981 3745
733	0	0	Ki67+	 10983 3605
734	0	0	Ki67+	 10984 3483
735	0	0	Ki67+	 10985 3522
736	0	0	Ki67+	 10987 3287
737	0	0	Ki67+	 10991 3363
738	0	0	Ki67+	 10991 3676
739	0	0	Ki67+	 11002 3626
740	0	0	Ki67+	 11004 3575
741	0	0	Ki67+	 11005 3553
742	0	0	Ki67+	 11010 3337
743	0	0	Ki67+	 11012 3641
744	0	0	Ki67+	 11013 3686
745	0	0	Ki67+	 11016 3597
746	0	0	Ki67+	 11019 3466
747	0	0	Ki67+	 11021 3412
748	0	0	Ki67+	 11033 3448
749	0	0	Ki67+	 11036 3609
750	0	0	Ki67+	 11062 3392
751	0	0	Ki67+	 11067 3427
752	0	0	Ki67+	 11075 3460
753	0	0	Ki67+	 11081 3335
754	0	0	Ki67+	 11087 3409
755	0	0	Ki67+	 11095 4006
756	0	0	Ki67+	 11100 3484
757	0	0	Ki67+	 11103 3471
758	0	0	Ki67+	 11105 3289
759	0	0	Ki67+	 11110 3517
760	0	0	Ki67+	 11112 3309
761	0	0	Ki67+	 11113 3321
762	0	0	Ki67+	 11119 3505
763	0	0	Ki67+	 11130 3456
764	0	0	Ki67+	 11133 3376
765	0	0	Ki67+	 11133 3492
766	0	0	Ki67+	 11135 3261
767	0	0	Ki67+	 11143 3300
768	0	0	Ki67+	 11147 3333
769	0	0	Ki67+	 11154 3277
770	0	0	Ki67+	 11156 3301
771	0	0	Ki67+	 11157 3514
772	0	0	Ki67+	 11164 3347
773	0	0	Ki67+	 11179 3433
774	0	0	Ki67+	 11182 3316
775	0	0	Ki67+	 11182 3361
776	0	0	Ki67+	 11182 3467
777	0	0	Ki67+	 11190 3438
778	0	0	Ki67+	 11196 3369
779	0	0	Ki67+	 11222 3265
780	0	0	Ki67+	 11228 3772
781	0	0	Ki67+	 11231 3320
782	0	0	Ki67+	 11232 3270
783	0	0	Ki67+	 11246 3733
784	0	0	Ki67+	 11254 3277
785	0	0	Ki67+	 11257 4031
786	0	0	Ki67+	 11273 3981
787	0	0	Ki67+	 11280 3284
788	0	0	Ki67+	 11284 3978
789	0	0	Ki67+	 11287 3782
790	0	0	Ki67+	 11289 3742
791	0	0	Ki67+	 10505 4123
792	0	0	Ki67+	 10513 4333
793	0	0	Ki67+	 10513 4667
794	0	0	Ki67+	 10526 4749
795	0	0	Ki67+	 10546 4738
796	0	0	Ki67+	 10551 4676
797	0	0	Ki67+	 10552 4707
798	0	0	Ki67+	 10563 4714
799	0	0	Ki67+	 10575 4661
800	0	0	Ki67+	 10653 4374
801	0	0	Ki67+	 10653 4542
802	0	0	Ki67+	 10716 4570
803	0	0	Ki67+	 10735 4534
804	0	0	Ki67+	 10736 4553
805	0	0	Ki67+	 10747 4531
806	0	0	Ki67+	 10768 4431
807	0	0	Ki67+	 10783 4305
808	0	0	Ki67+	 10816 4773
809	0	0	Ki67+	 10827 4412
810	0	0	Ki67+	 10858 4843
811	0	0	Ki67+	 10994 4830
812	0	0	Ki67+	 11125 4659
813	0	0	Ki67+	 11194 4485
814	0	0	Ki67+	 11245 4750
815	0	0	Ki67+	 11261 4060
816	0	0	Ki67+	 11279 4055
817	0	0	Ki67+	 11286 4101
818	0	0	Ki67+	 11293 4052
819	0	0	Ki67+	 10518 5519
820	0	0	Ki67+	 10678 5439
821	0	0	Ki67+	 10695 5397
822	0	0	Ki67+	 10746 5325
823	0	0	Ki67+	 10820 5257
824	0	0	Ki67+	 10835 5247
825	0	0	Ki67+	 10869 4860
826	0	0	Ki67+	 10885 5431
827	0	0	Ki67+	 10889 4855
828	0	0	Ki67+	 10918 5082
829	0	0	Ki67+	 10919 4854
830	0	0	Ki67+	 10930 5391
831	0	0	Ki67+	 10935 5093
832	0	0	Ki67+	 10936 5597
833	0	0	Ki67+	 10953 5064
834	0	0	Ki67+	 10970 5076
835	0	0	Ki67+	 10971 5004
836	0	0	Ki67+	 10981 5021
837	0	0	Ki67+	 10986 5002
838	0	0	Ki67+	 10998 5453
839	0	0	Ki67+	 11007 4993
840	0	0	Ki67+	 11008 5064
841	0	0	Ki67+	 11012 5312
842	0	0	Ki67+	 11017 4955
843	0	0	Ki67+	 11023 5247
844	0	0	Ki67+	 11032 5327
845	0	0	Ki67+	 11037 5038
846	0	0	Ki67+	 11056 5245
847	0	0	Ki67+	 11057 5533
848	0	0	Ki67+	 11062 5013
849	0	0	Ki67+	 11062 5277
850	0	0	Ki67+	 11074 5535
851	0	0	Ki67+	 11085 4991
852	0	0	Ki67+	 11104 5535
853	0	0	Ki67+	 11116 5433
854	0	0	Ki67+	 11127 4922
855	0	0	Ki67+	 11127 5541
856	0	0	Ki67+	 11134 5023
857	0	0	Ki67+	 11142 5536
858	0	0	Ki67+	 11156 4988
859	0	0	Ki67+	 11165 5005
860	0	0	Ki67+	 11169 4989
861	0	0	Ki67+	 11183 4849
862	0	0	Ki67+	 11188 5395
863	0	0	Ki67+	 11191 5127
864	0	0	Ki67+	 11202 4973
865	0	0	Ki67+	 11209 4996
866	0	0	Ki67+	 11223 5079
867	0	0	Ki67+	 11243 5059
868	0	0	Ki67+	 11251 5049
869	0	0	Ki67+	 11256 5028
870	0	0	Ki67+	 11276 4964
871	0	0	Ki67+	 10770 5800
872	0	0	Ki67+	 10903 6046
873	0	0	Ki67+	 10998 5918
874	0	0	Ki67+	 11116 6199
875	0	0	Ki67+	 11150 5841
876	0	0	Ki67+	 10714 6486
877	0	0	Ki67+	 10778 7036
878	0	0	Ki67+	 10842 7179
879	0	0	Ki67+	 11259 7453
880	0	0	Ki67+	 11300 3057
881	0	0	Ki67+	 11342 3057
882	0	0	Ki67+	 11355 3137
883	0	0	Ki67+	 11365 2806
884	0	0	Ki67+	 11366 2792
885	0	0	Ki67+	 11392 3150
886	0	0	Ki67+	 11393 2835
887	0	0	Ki67+	 11398 2865
888	0	0	Ki67+	 11417 2879
889	0	0	Ki67+	 11419 2970
890	0	0	Ki67+	 11432 3004
891	0	0	Ki67+	 11442 3037
892	0	0	Ki67+	 11455 3054
893	0	0	Ki67+	 11457 3373
894	0	0	Ki67+	 11464 2910
895	0	0	Ki67+	 11487 2944
896	0	0	Ki67+	 11488 2845
897	0	0	Ki67+	 11507 2928
898	0	0	Ki67+	 11516 2811
899	0	0	Ki67+	 11520 2944
900	0	0	Ki67+	 11526 2888
901	0	0	Ki67+	 11529 2817
902	0	0	Ki67+	 11534 3229
903	0	0	Ki67+	 11549 2844
904	0	0	Ki67+	 11569 3212
905	0	0	Ki67+	 11616 3305
906	0	0	Ki67+	 11638 3298
907	0	0	Ki67+	 11642 3214
908	0	0	Ki67+	 11656 3173
909	0	0	Ki67+	 11661 3361
910	0	0	Ki67+	 11747 3358
911	0	0	Ki67+	 11750 3309
912	0	0	Ki67+	 11870 3304
913	0	0	Ki67+	 11954 3210
914	0	0	Ki67+	 12003 3133
915	0	0	Ki67+	 12021 3179
916	0	0	Ki67+	 12041 3123
917	0	0	Ki67+	 12055 3042
918	0	0	Ki67+	 12057 3181
919	0	0	Ki67+	 12058 2999
920	0	0	Ki67+	 12058 3027
921	0	0	Ki67+	 12060 3097
922	0	0	Ki67+	 12068 3060
923	0	0	Ki67+	 12073 3071
924	0	0	Ki67+	 12081 3116
925	0	0	Ki67+	 11307 4134
926	0	0	Ki67+	 11309 4096
927	0	0	Ki67+	 11327 4122
928	0	0	Ki67+	 11328 4036
929	0	0	Ki67+	 11339 3741
930	0	0	Ki67+	 11356 3884
931	0	0	Ki67+	 11357 4119
932	0	0	Ki67+	 11369 3755
933	0	0	Ki67+	 11371 3795
934	0	0	Ki67+	 11374 3626
935	0	0	Ki67+	 11384 3687
936	0	0	Ki67+	 11385 3764
937	0	0	Ki67+	 11388 3748
938	0	0	Ki67+	 11409 3715
939	0	0	Ki67+	 11415 3786
940	0	0	Ki67+	 11427 3673
941	0	0	Ki67+	 11427 3720
942	0	0	Ki67+	 11428 3750
943	0	0	Ki67+	 11442 3815
944	0	0	Ki67+	 11448 3619
945	0	0	Ki67+	 11455 3735
946	0	0	Ki67+	 11459 3761
947	0	0	Ki67+	 11460 4175
948	0	0	Ki67+	 11467 3834
949	0	0	Ki67+	 11467 3863
950	0	0	Ki67+	 11469 3983
951	0	0	Ki67+	 11471 4132
952	0	0	Ki67+	 11473 3913
953	0	0	Ki67+	 11474 4012
954	0	0	Ki67+	 11475 4035
955	0	0	Ki67+	 11476 3885
956	0	0	Ki67+	 11481 4076
957	0	0	Ki67+	 11483 3915
958	0	0	Ki67+	 11484 4103
959	0	0	Ki67+	 11492 3979
960	0	0	Ki67+	 11501 3961
961	0	0	Ki67+	 11502 4046
962	0	0	Ki67+	 11503 3677
963	0	0	Ki67+	 11505 3905
964	0	0	Ki67+	 11510 4158
965	0	0	Ki67+	 11511 4017
966	0	0	Ki67+	 11514 4118
967	0	0	Ki67+	 11515 3796
968	0	0	Ki67+	 11518 3818
969	0	0	Ki67+	 11518 4131
970	0	0	Ki67+	 11526 3866
971	0	0	Ki67+	 11529 4114
972	0	0	Ki67+	 11531 4151
973	0	0	Ki67+	 11532 3911
974	0	0	Ki67+	 11533 3941
975	0	0	Ki67+	 11535 4137
976	0	0	Ki67+	 11536 3968
977	0	0	Ki67+	 11537 3808
978	0	0	Ki67+	 11540 4019
979	0	0	Ki67+	 11557 3830
980	0	0	Ki67+	 11560 3931
981	0	0	Ki67+	 11560 4058
982	0	0	Ki67+	 11561 3995
983	0	0	Ki67+	 11568 4068
984	0	0	Ki67+	 11575 4023
985	0	0	Ki67+	 11582 3857
986	0	0	Ki67+	 11584 3971
987	0	0	Ki67+	 11584 3998
988	0	0	Ki67+	 11617 3394
989	0	0	Ki67+	 11631 3402
990	0	0	Ki67+	 11672 3736
991	0	0	Ki67+	 11673 3693
992	0	0	Ki67+	 11675 3763
993	0	0	Ki67+	 11679 3789
994	0	0	Ki67+	 11692 3592
995	0	0	Ki67+	 11696 3727
996	0	0	Ki67+	 11700 3794
997	0	0	Ki67+	 11706 4079
998	0	0	Ki67+	 11714 3806
999	0	0	Ki67+	 11715 3607
1000	0	0	Ki67+	 11715 3776
1001	0	0	Ki67+	 11718 3789
1002	0	0	Ki67+	 11720 3744
1003	0	0	Ki67+	 11726 3499
1004	0	0	Ki67+	 11740 3685
1005	0	0	Ki67+	 11741 3764
1006	0	0	Ki67+	 11742 3811
1007	0	0	Ki67+	 11748 3656
1008	0	0	Ki67+	 11758 3756
1009	0	0	Ki67+	 11774 3528
1010	0	0	Ki67+	 11777 3744
1011	0	0	Ki67+	 11784 3775
1012	0	0	Ki67+	 11798 3470
1013	0	0	Ki67+	 11798 3550
1014	0	0	Ki67+	 11800 3514
1015	0	0	Ki67+	 11812 4062
1016	0	0	Ki67+	 11816 4139
1017	0	0	Ki67+	 11817 4124
1018	0	0	Ki67+	 11825 3551
1019	0	0	Ki67+	 11830 3464
1020	0	0	Ki67+	 11831 4127
1021	0	0	Ki67+	 11833 4060
1022	0	0	Ki67+	 11845 4152
1023	0	0	Ki67+	 11851 3381
1024	0	0	Ki67+	 11856 4172
1025	0	0	Ki67+	 11858 3988
1026	0	0	Ki67+	 11875 3951
1027	0	0	Ki67+	 11881 3401
1028	0	0	Ki67+	 11883 3899
1029	0	0	Ki67+	 11885 3931
1030	0	0	Ki67+	 11885 4161
1031	0	0	Ki67+	 11887 3983
1032	0	0	Ki67+	 11897 3839
1033	0	0	Ki67+	 11898 3991
1034	0	0	Ki67+	 11907 3802
1035	0	0	Ki67+	 11908 3876
1036	0	0	Ki67+	 11915 3820
1037	0	0	Ki67+	 11918 3725
1038	0	0	Ki67+	 11927 4006
1039	0	0	Ki67+	 11939 4008
1040	0	0	Ki67+	 11939 4107
1041	0	0	Ki67+	 11944 3739
1042	0	0	Ki67+	 11946 3820
1043	0	0	Ki67+	 11950 4067
1044	0	0	Ki67+	 11956 3673
1045	0	0	Ki67+	 11956 4159
1046	0	0	Ki67+	 11957 4093
1047	0	0	Ki67+	 11960 3604
1048	0	0	Ki67+	 11965 4015
1049	0	0	Ki67+	 11967 4110
1050	0	0	Ki67+	 11968 3793
1051	0	0	Ki67+	 11970 3756
1052	0	0	Ki67+	 11972 3664
1053	0	0	Ki67+	 11976 3630
1054	0	0	Ki67+	 11979 4026
1055	0	0	Ki67+	 11980 3567
1056	0	0	Ki67+	 11982 3614
1057	0	0	Ki67+	 11982 3800
1058	0	0	Ki67+	 11985 4131
1059	0	0	Ki67+	 11989 3765
1060	0	0	Ki67+	 11992 3780
1061	0	0	Ki67+	 11992 4009
1062	0	0	Ki67+	 11997 3633
1063	0	0	Ki67+	 12003 3685
1064	0	0	Ki67+	 12003 4091
1065	0	0	Ki67+	 12008 3590
1066	0	0	Ki67+	 12012 3871
1067	0	0	Ki67+	 12016 3547
1068	0	0	Ki67+	 12016 3641
1069	0	0	Ki67+	 12017 3662
1070	0	0	Ki67+	 12028 3882
1071	0	0	Ki67+	 12035 3669
1072	0	0	Ki67+	 12046 3452
1073	0	0	Ki67+	 12059 3609
1074	0	0	Ki67+	 12060 3502
1075	0	0	Ki67+	 12062 3932
1076	0	0	Ki67+	 12072 3856
1077	0	0	Ki67+	 11351 4241
1078	0	0	Ki67+	 11352 4220
1079	0	0	Ki67+	 11393 4246
1080	0	0	Ki67+	 11399 4259
1081	0	0	Ki67+	 11400 4230
1082	0	0	Ki67+	 11416 4416
1083	0	0	Ki67+	 11426 4235
1084	0	0	Ki67+	 11457 4209
1085	0	0	Ki67+	 11467 4878
1086	0	0	Ki67+	 11468 4254
1087	0	0	Ki67+	 11484 4204
1088	0	0	Ki67+	 11485 4264
1089	0	0	Ki67+	 11494 4237
1090	0	0	Ki67+	 11500 4219
1091	0	0	Ki67+	 11530 4179
1092	0	0	Ki67+	 11686 4614
1093	0	0	Ki67+	 11703 4797
1094	0	0	Ki67+	 11785 4269
1095	0	0	Ki67+	 11876 4186
1096	0	0	Ki67+	 11892 4201
1097	0	0	Ki67+	 11900 4634
1098	0	0	Ki67+	 11904 4788
1099	0	0	Ki67+	 11910 4803
1100	0	0	Ki67+	 11914 4717
1101	0	0	Ki67+	 11922 4862
1102	0	0	Ki67+	 11926 4685
1103	0	0	Ki67+	 11929 4205
1104	0	0	Ki67+	 11931 4510
1105	0	0	Ki67+	 11932 4594
1106	0	0	Ki67+	 11935 4926
1107	0	0	Ki67+	 11940 4797
1108	0	0	Ki67+	 11957 4521
1109	0	0	Ki67+	 11976 4588
1110	0	0	Ki67+	 11983 4554
1111	0	0	Ki67+	 11987 4495
1112	0	0	Ki67+	 11996 4513
1113	0	0	Ki67+	 12001 4636
1114	0	0	Ki67+	 12007 4824
1115	0	0	Ki67+	 12013 4509
1116	0	0	Ki67+	 12018 4489
1117	0	0	Ki67+	 12035 4494
1118	0	0	Ki67+	 12064 4556
1119	0	0	Ki67+	 12070 4460
1120	0	0	Ki67+	 11428 5656
1121	0	0	Ki67+	 11442 5745
1122	0	0	Ki67+	 11450 5684
1123	0	0	Ki67+	 11710 5717
1124	0	0	Ki67+	 11720 5750
1125	0	0	Ki67+	 11736 5717
1126	0	0	Ki67+	 11750 5773
1127	0	0	Ki67+	 11784 5691
1128	0	0	Ki67+	 11835 5103
1129	0	0	Ki67+	 11905 5725
1130	0	0	Ki67+	 11925 5110
1131	0	0	Ki67+	 11510 5888
1132	0	0	Ki67+	 11564 5880
1133	0	0	Ki67+	 11702 5910
1134	0	0	Ki67+	 11727 5928
1135	0	0	Ki67+	 11766 5915
1136	0	0	Ki67+	 11792 5782
1137	0	0	Ki67+	 11816 5790
1138	0	0	Ki67+	 11830 5846
1139	0	0	Ki67+	 11846 5842
1140	0	0	Ki67+	 11893 6019
1141	0	0	Ki67+	 11902 5941
1142	0	0	Ki67+	 11915 5921
1143	0	0	Ki67+	 12062 6453
1144	0	0	Ki67+	 12081 6406
1145	0	0	Ki67+	 12093 6466
1146	0	0	Ki67+	 11629 6817
1147	0	0	Ki67+	 11630 7129
1148	0	0	Ki67+	 11708 7344
1149	0	0	Ki67+	 11849 6753
1150	0	0	Ki67+	 11876 6735
1151	0	0	Ki67+	 11882 6723
1152	0	0	Ki67+	 11895 6832
1153	0	0	Ki67+	 11903 6703
1154	0	0	Ki67+	 11934 6687
1155	0	0	Ki67+	 11967 6699
1156	0	0	Ki67+	 11974 6686
1157	0	0	Ki67+	 12023 6700
1158	0	0	Ki67+	 12058 6662
1159	0	0	Ki67+	 12061 6682
1160	0	0	Ki67+	 11808 7696
1161	0	0	Ki67+	 11814 7678
1162	0	0	Ki67+	 11847 7911
1163	0	0	Ki67+	 11905 7927
1164	0	0	Ki67+	 11914 8052
1165	0	0	Ki67+	 11921 7980
1166	0	0	Ki67+	 11961 7642
1167	0	0	Ki67+	 11963 7825
1168	0	0	Ki67+	 12076 7436
1169	0	0	Ki67+	 12088 8298
1170	0	0	Ki67+	 12281 2520
1171	0	0	Ki67+	 12296 3051
1172	0	0	Ki67+	 12296 3069
1173	0	0	Ki67+	 12302 2354
1174	0	0	Ki67+	 12307 2526
1175	0	0	Ki67+	 12328 3003
1176	0	0	Ki67+	 12334 2542
1177	0	0	Ki67+	 12344 2447
1178	0	0	Ki67+	 12344 3042
1179	0	0	Ki67+	 12360 2451
1180	0	0	Ki67+	 12365 3057
1181	0	0	Ki67+	 12400 3078
1182	0	0	Ki67+	 12417 2906
1183	0	0	Ki67+	 12454 3045
1184	0	0	Ki67+	 12465 3052
1185	0	0	Ki67+	 12512 2987
1186	0	0	Ki67+	 12514 3045
1187	0	0	Ki67+	 12541 2886
1188	0	0	Ki67+	 12547 2803
1189	0	0	Ki67+	 12550 2662
1190	0	0	Ki67+	 12558 2799
1191	0	0	Ki67+	 12575 2658
1192	0	0	Ki67+	 12734 2688
1193	0	0	Ki67+	 12801 3020
1194	0	0	Ki67+	 12812 3016
1195	0	0	Ki67+	 12854 3062
1196	0	0	Ki67+	 12099 3516
1197	0	0	Ki67+	 12104 3841
1198	0	0	Ki67+	 12106 3551
1199	0	0	Ki67+	 12118 3527
1200	0	0	Ki67+	 12141 3371
1201	0	0	Ki67+	 12145 3437
1202	0	0	Ki67+	 12149 3833
1203	0	0	Ki67+	 12159 3251
1204	0	0	Ki67+	 12161 3296
1205	0	0	Ki67+	 12163 3839
1206	0	0	Ki67+	 12165 3278
1207	0	0	Ki67+	 12171 3358
1208	0	0	Ki67+	 12173 3756
1209	0	0	Ki67+	 12175 3385
1210	0	0	Ki67+	 12176 3324
1211	0	0	Ki67+	 12182 3218
1212	0	0	Ki67+	 12188 3412
1213	0	0	Ki67+	 12196 3483
1214	0	0	Ki67+	 12196 3802
1215	0	0	Ki67+	 12198 3343
1216	0	0	Ki67+	 12199 3257
1217	0	0	Ki67+	 12200 3568
1218	0	0	Ki67+	 12211 3369
1219	0	0	Ki67+	 12213 3278
1220	0	0	Ki67+	 12214 3559
1221	0	0	Ki67+	 12215 3248
1222	0	0	Ki67+	 12216 3515
1223	0	0	Ki67+	 12217 3360
1224	0	0	Ki67+	 12220 3333
1225	0	0	Ki67+	 12226 3265
1226	0	0	Ki67+	 12226 3431
1227	0	0	Ki67+	 12226 3517
1228	0	0	Ki67+	 12227 3629
1229	0	0	Ki67+	 12229 3412
1230	0	0	Ki67+	 12230 3660
1231	0	0	Ki67+	 12235 3154
1232	0	0	Ki67+	 12240 3187
1233	0	0	Ki67+	 12240 3424
1234	0	0	Ki67+	 12242 3828
1235	0	0	Ki67+	 12243 3848
1236	0	0	Ki67+	 12244 3778
1237	0	0	Ki67+	 12248 3231
1238	0	0	Ki67+	 12252 3445
1239	0	0	Ki67+	 12257 3714
1240	0	0	Ki67+	 12260 3658
1241	0	0	Ki67+	 12264 3357
1242	0	0	Ki67+	 12264 3790
1243	0	0	Ki67+	 12269 3259
1244	0	0	Ki67+	 12272 3727
1245	0	0	Ki67+	 12272 3861
1246	0	0	Ki67+	 12274 3326
1247	0	0	Ki67+	 12274 3622
1248	0	0	Ki67+	 12279 3106
1249	0	0	Ki67+	 12279 3470
1250	0	0	Ki67+	 12285 3173
1251	0	0	Ki67+	 12289 3432
1252	0	0	Ki67+	 12294 3827
1253	0	0	Ki67+	 12296 3405
1254	0	0	Ki67+	 12303 3263
1255	0	0	Ki67+	 12305 3117
1256	0	0	Ki67+	 12306 3320
1257	0	0	Ki67+	 12308 3206
1258	0	0	Ki67+	 12314 3514
1259	0	0	Ki67+	 12316 3179
1260	0	0	Ki67+	 12324 3391
1261	0	0	Ki67+	 12327 3829
1262	0	0	Ki67+	 12331 3753
1263	0	0	Ki67+	 12332 3453
1264	0	0	Ki67+	 12333 3476
1265	0	0	Ki67+	 12347 3169
1266	0	0	Ki67+	 12353 3092
1267	0	0	Ki67+	 12355 3562
1268	0	0	Ki67+	 12363 3338
1269	0	0	Ki67+	 12364 3742
1270	0	0	Ki67+	 12366 3458
1271	0	0	Ki67+	 12371 3103
1272	0	0	Ki67+	 12371 3390
1273	0	0	Ki67+	 12372 3777
1274	0	0	Ki67+	 12373 3696
1275	0	0	Ki67+	 12380 3746
1276	0	0	Ki67+	 12385 3345
1277	0	0	Ki67+	 12387 3700
1278	0	0	Ki67+	 12394 3690
1279	0	0	Ki67+	 12398 3769
1280	0	0	Ki67+	 12404 3715
1281	0	0	Ki67+	 12414 3276
1282	0	0	Ki67+	 12423 3696
1283	0	0	Ki67+	 12430 3091
1284	0	0	Ki67+	 12440 3103
1285	0	0	Ki67+	 12452 3434
1286	0	0	Ki67+	 12458 3654
1287	0	0	Ki67+	 12462 3700
1288	0	0	Ki67+	 12470 3556
1289	0	0	Ki67+	 12480 3660
1290	0	0	Ki67+	 12492 3273
1291	0	0	Ki67+	 12492 3485
1292	0	0	Ki67+	 12495 3623
1293	0	0	Ki67+	 12497 3459
1294	0	0	Ki67+	 12500 3558
1295	0	0	Ki67+	 12503 3672
1296	0	0	Ki67+	 12505 3709
1297	0	0	Ki67+	 12508 3585
1298	0	0	Ki67+	 12508 3652
1299	0	0	Ki67+	 12514 3303
1300	0	0	Ki67+	 12514 3557
1301	0	0	Ki67+	 12514 3628
1302	0	0	Ki67+	 12522 3572
1303	0	0	Ki67+	 12555 3339
1304	0	0	Ki67+	 12591 3288
1305	0	0	Ki67+	 12619 3301
1306	0	0	Ki67+	 12648 3315
1307	0	0	Ki67+	 12651 3242
1308	0	0	Ki67+	 12661 3255
1309	0	0	Ki67+	 12671 3335
1310	0	0	Ki67+	 12683 3289
1311	0	0	Ki67+	 12738 3459
1312	0	0	Ki67+	 12740 3479
1313	0	0	Ki67+	 12766 3462
1314	0	0	Ki67+	 12799 3183
1315	0	0	Ki67+	 12806 3231
1316	0	0	Ki67+	 12810 3246
1317	0	0	Ki67+	 12822 3687
1318	0	0	Ki67+	 12844 3659
1319	0	0	Ki67+	 12849 3199
1320	0	0	Ki67+	 12859 3188
1321	0	0	Ki67+	 12864 3140
1322	0	0	Ki67+	 12888 3191
1323	0	0	Ki67+	 12098 4311
1324	0	0	Ki67+	 12106 3943
1325	0	0	Ki67+	 12116 4500
1326	0	0	Ki67+	 12118 4444
1327	0	0	Ki67+	 12125 3908
1328	0	0	Ki67+	 12128 4418
1329	0	0	Ki67+	 12131 4619
1330	0	0	Ki67+	 12133 4507
1331	0	0	Ki67+	 12138 4375
1332	0	0	Ki67+	 12143 4624
1333	0	0	Ki67+	 12158 4649
1334	0	0	Ki67+	 12162 4424
1335	0	0	Ki67+	 12163 4402
1336	0	0	Ki67+	 12176 3974
1337	0	0	Ki67+	 12176 3989
1338	0	0	Ki67+	 12178 3940
1339	0	0	Ki67+	 12183 3956
1340	0	0	Ki67+	 12197 4639
1341	0	0	Ki67+	 12214 4265
1342	0	0	Ki67+	 12217 4423
1343	0	0	Ki67+	 12225 4132
1344	0	0	Ki67+	 12233 4549
1345	0	0	Ki67+	 12242 4214
1346	0	0	Ki67+	 12245 4148
1347	0	0	Ki67+	 12253 4394
1348	0	0	Ki67+	 12253 4635
1349	0	0	Ki67+	 12268 4646
1350	0	0	Ki67+	 12286 4158
1351	0	0	Ki67+	 12290 4146
1352	0	0	Ki67+	 12310 4316
1353	0	0	Ki67+	 12312 4077
1354	0	0	Ki67+	 12323 4580
1355	0	0	Ki67+	 12339 4539
1356	0	0	Ki67+	 12345 4634
1357	0	0	Ki67+	 12347 4589
1358	0	0	Ki67+	 12352 4332
1359	0	0	Ki67+	 12354 4273
1360	0	0	Ki67+	 12355 4543
1361	0	0	Ki67+	 12365 4305
1362	0	0	Ki67+	 12376 4248
1363	0	0	Ki67+	 12408 4298
1364	0	0	Ki67+	 12423 4382
1365	0	0	Ki67+	 12436 4392
1366	0	0	Ki67+	 12605 3971
1367	0	0	Ki67+	 12623 3914
1368	0	0	Ki67+	 12661 4584
1369	0	0	Ki67+	 12668 4608
1370	0	0	Ki67+	 12677 4239
1371	0	0	Ki67+	 12678 4217
1372	0	0	Ki67+	 12695 4220
1373	0	0	Ki67+	 12714 4229
1374	0	0	Ki67+	 12721 4241
1375	0	0	Ki67+	 12732 3971
1376	0	0	Ki67+	 12736 4012
1377	0	0	Ki67+	 12737 4289
1378	0	0	Ki67+	 12763 4023
1379	0	0	Ki67+	 12768 4623
1380	0	0	Ki67+	 12775 4644
1381	0	0	Ki67+	 12792 4322
1382	0	0	Ki67+	 12821 4018
1383	0	0	Ki67+	 12849 3997
1384	0	0	Ki67+	 12862 4213
1385	0	0	Ki67+	 12865 3932
1386	0	0	Ki67+	 12867 3972
1387	0	0	Ki67+	 12127 4834
1388	0	0	Ki67+	 12128 5308
1389	0	0	Ki67+	 12136 4792
1390	0	0	Ki67+	 12144 4831
1391	0	0	Ki67+	 12153 5307
1392	0	0	Ki67+	 12163 4696
1393	0	0	Ki67+	 12163 4803
1394	0	0	Ki67+	 12213 4780
1395	0	0	Ki67+	 12263 5452
1396	0	0	Ki67+	 12346 5414
1397	0	0	Ki67+	 12349 5469
1398	0	0	Ki67+	 12371 5474
1399	0	0	Ki67+	 12420 5296
1400	0	0	Ki67+	 12452 5427
1401	0	0	Ki67+	 12456 5102
1402	0	0	Ki67+	 12456 5163
1403	0	0	Ki67+	 12474 5111
1404	0	0	Ki67+	 12477 5177
1405	0	0	Ki67+	 12480 5075
1406	0	0	Ki67+	 12481 5137
1407	0	0	Ki67+	 12488 5312
1408	0	0	Ki67+	 12495 5117
1409	0	0	Ki67+	 12515 5046
1410	0	0	Ki67+	 12527 4910
1411	0	0	Ki67+	 12541 5253
1412	0	0	Ki67+	 12544 4885
1413	0	0	Ki67+	 12549 4811
1414	0	0	Ki67+	 12556 4819
1415	0	0	Ki67+	 12557 5383
1416	0	0	Ki67+	 12565 4858
1417	0	0	Ki67+	 12565 5144
1418	0	0	Ki67+	 12570 4719
1419	0	0	Ki67+	 12588 5352
1420	0	0	Ki67+	 12591 4711
1421	0	0	Ki67+	 12607 5268
1422	0	0	Ki67+	 12616 5393
1423	0	0	Ki67+	 12622 5410
1424	0	0	Ki67+	 12643 4789
1425	0	0	Ki67+	 12657 5143
1426	0	0	Ki67+	 12672 5261
1427	0	0	Ki67+	 12681 5373
1428	0	0	Ki67+	 12692 5448
1429	0	0	Ki67+	 12703 5363
1430	0	0	Ki67+	 12709 5456
1431	0	0	Ki67+	 12719 5478
1432	0	0	Ki67+	 12723 4802
1433	0	0	Ki67+	 12727 5043
1434	0	0	Ki67+	 12739 5389
1435	0	0	Ki67+	 12746 4839
1436	0	0	Ki67+	 12746 5465
1437	0	0	Ki67+	 12754 5086
1438	0	0	Ki67+	 12762 5073
1439	0	0	Ki67+	 12762 5264
1440	0	0	Ki67+	 12770 5445
1441	0	0	Ki67+	 12771 4947
1442	0	0	Ki67+	 12772 5103
1443	0	0	Ki67+	 12785 5006
1444	0	0	Ki67+	 12786 5359
1445	0	0	Ki67+	 12786 5438
1446	0	0	Ki67+	 12803 5117
1447	0	0	Ki67+	 12827 5104
1448	0	0	Ki67+	 12835 5470
1449	0	0	Ki67+	 12850 4978
1450	0	0	Ki67+	 12852 5053
1451	0	0	Ki67+	 12862 5058
1452	0	0	Ki67+	 12887 4987
1453	0	0	Ki67+	 12887 5062
1454	0	0	Ki67+	 12895 5130
1455	0	0	Ki67+	 12198 5670
1456	0	0	Ki67+	 12253 5771
1457	0	0	Ki67+	 12272 5556
1458	0	0	Ki67+	 12273 5589
1459	0	0	Ki67+	 12292 5552
1460	0	0	Ki67+	 12326 5611
1461	0	0	Ki67+	 12335 5715
1462	0	0	Ki67+	 12339 5543
1463	0	0	Ki67+	 12350 5580
1464	0	0	Ki67+	 12365 5710
1465	0	0	Ki67+	 12366 5490
1466	0	0	Ki67+	 12372 5668
1467	0	0	Ki67+	 12388 5751
1468	0	0	Ki67+	 12390 5586
1469	0	0	Ki67+	 12409 5605
1470	0	0	Ki67+	 12423 5576
1471	0	0	Ki67+	 12424 5801
1472	0	0	Ki67+	 12464 5950
1473	0	0	Ki67+	 12480 5832
1474	0	0	Ki67+	 12493 5990
1475	0	0	Ki67+	 12504 5824
1476	0	0	Ki67+	 12521 5992
1477	0	0	Ki67+	 12524 5632
1478	0	0	Ki67+	 12527 5607
1479	0	0	Ki67+	 12528 5811
1480	0	0	Ki67+	 12537 5949
1481	0	0	Ki67+	 12555 5616
1482	0	0	Ki67+	 12568 5976
1483	0	0	Ki67+	 12574 5964
1484	0	0	Ki67+	 12577 5758
1485	0	0	Ki67+	 12586 5575
1486	0	0	Ki67+	 12595 5822
1487	0	0	Ki67+	 12602 5592
1488	0	0	Ki67+	 12612 6024
1489	0	0	Ki67+	 12616 5725
1490	0	0	Ki67+	 12621 5829
1491	0	0	Ki67+	 12638 5749
1492	0	0	Ki67+	 12639 5832
1493	0	0	Ki67+	 12648 5810
1494	0	0	Ki67+	 12666 5543
1495	0	0	Ki67+	 12666 5847
1496	0	0	Ki67+	 12677 5956
1497	0	0	Ki67+	 12678 5588
1498	0	0	Ki67+	 12684 5789
1499	0	0	Ki67+	 12693 5840
1500	0	0	Ki67+	 12694 5492
1501	0	0	Ki67+	 12700 5741
1502	0	0	Ki67+	 12700 5796
1503	0	0	Ki67+	 12704 5500
1504	0	0	Ki67+	 12708 6222
1505	0	0	Ki67+	 12711 5802
1506	0	0	Ki67+	 12712 5822
1507	0	0	Ki67+	 12717 5965
1508	0	0	Ki67+	 12720 5813
1509	0	0	Ki67+	 12720 5897
1510	0	0	Ki67+	 12720 5933
1511	0	0	Ki67+	 12724 5737
1512	0	0	Ki67+	 12727 5842
1513	0	0	Ki67+	 12733 5887
1514	0	0	Ki67+	 12737 5912
1515	0	0	Ki67+	 12738 5826
1516	0	0	Ki67+	 12740 5539
1517	0	0	Ki67+	 12748 5523
1518	0	0	Ki67+	 12756 5778
1519	0	0	Ki67+	 12760 5938
1520	0	0	Ki67+	 12763 5748
1521	0	0	Ki67+	 12768 5816
1522	0	0	Ki67+	 12772 5849
1523	0	0	Ki67+	 12773 5826
1524	0	0	Ki67+	 12773 5917
1525	0	0	Ki67+	 12784 5863
1526	0	0	Ki67+	 12788 5792
1527	0	0	Ki67+	 12794 5804
1528	0	0	Ki67+	 12802 5881
1529	0	0	Ki67+	 12816 5837
1530	0	0	Ki67+	 12817 5923
1531	0	0	Ki67+	 12825 5860
1532	0	0	Ki67+	 12852 5830
1533	0	0	Ki67+	 12855 5786
1534	0	0	Ki67+	 12857 5818
1535	0	0	Ki67+	 12863 5688
1536	0	0	Ki67+	 12866 5719
1537	0	0	Ki67+	 12874 5676
1538	0	0	Ki67+	 12877 5696
1539	0	0	Ki67+	 12889 5661
1540	0	0	Ki67+	 12115 6436
1541	0	0	Ki67+	 12313 6606
1542	0	0	Ki67+	 12356 6852
1543	0	0	Ki67+	 12356 6918
1544	0	0	Ki67+	 12370 6871
1545	0	0	Ki67+	 12385 6985
1546	0	0	Ki67+	 12416 6959
1547	0	0	Ki67+	 12419 6879
1548	0	0	Ki67+	 12426 6924
1549	0	0	Ki67+	 12441 6953
1550	0	0	Ki67+	 12443 6985
1551	0	0	Ki67+	 12463 6925
1552	0	0	Ki67+	 12477 6967
1553	0	0	Ki67+	 12493 6881
1554	0	0	Ki67+	 12511 6901
1555	0	0	Ki67+	 12526 6914
1556	0	0	Ki67+	 12530 6882
1557	0	0	Ki67+	 12533 6949
1558	0	0	Ki67+	 12539 6808
1559	0	0	Ki67+	 12550 6980
1560	0	0	Ki67+	 12576 7074
1561	0	0	Ki67+	 12581 6743
1562	0	0	Ki67+	 12586 6989
1563	0	0	Ki67+	 12594 6741
1564	0	0	Ki67+	 12611 6899
1565	0	0	Ki67+	 12613 7018
1566	0	0	Ki67+	 12739 6732
1567	0	0	Ki67+	 12743 6395
1568	0	0	Ki67+	 12749 6409
1569	0	0	Ki67+	 12750 6770
1570	0	0	Ki67+	 12782 6330
1571	0	0	Ki67+	 12783 6353
1572	0	0	Ki67+	 12785 6298
1573	0	0	Ki67+	 12826 6333
1574	0	0	Ki67+	 12867 6496
1575	0	0	Ki67+	 12112 7429
1576	0	0	Ki67+	 12199 7372
1577	0	0	Ki67+	 12202 7148
1578	0	0	Ki67+	 12228 7481
1579	0	0	Ki67+	 12243 7361
1580	0	0	Ki67+	 12270 7177
1581	0	0	Ki67+	 12277 7168
1582	0	0	Ki67+	 12325 7467
1583	0	0	Ki67+	 12367 7154
1584	0	0	Ki67+	 12499 7389
1585	0	0	Ki67+	 12549 7213
1586	0	0	Ki67+	 12555 7422
1587	0	0	Ki67+	 12578 7360
1588	0	0	Ki67+	 12586 7149
1589	0	0	Ki67+	 12592 7205
1590	0	0	Ki67+	 12598 7411
1591	0	0	Ki67+	 12613 7129
1592	0	0	Ki67+	 12627 7155
1593	0	0	Ki67+	 12751 7684
1594	0	0	Ki67+	 12760 7658
1595	0	0	Ki67+	 12765 7514
1596	0	0	Ki67+	 12770 7596
1597	0	0	Ki67+	 12779 7667
1598	0	0	Ki67+	 12780 7532
1599	0	0	Ki67+	 12780 7650
1600	0	0	Ki67+	 12784 7620
1601	0	0	Ki67+	 12787 7499
1602	0	0	Ki67+	 12789 7598
1603	0	0	Ki67+	 12793 7511
1604	0	0	Ki67+	 12801 7563
1605	0	0	Ki67+	 12802 7492
1606	0	0	Ki67+	 12803 7480
1607	0	0	Ki67+	 12810 7544
1608	0	0	Ki67+	 12810 7638
1609	0	0	Ki67+	 12814 7625
1610	0	0	Ki67+	 12816 7597
1611	0	0	Ki67+	 12819 7581
1612	0	0	Ki67+	 12829 7680
1613	0	0	Ki67+	 12835 7645
1614	0	0	Ki67+	 12837 7634
1615	0	0	Ki67+	 12843 7583
1616	0	0	Ki67+	 12843 7596
1617	0	0	Ki67+	 12854 7690
1618	0	0	Ki67+	 12248 7942
1619	0	0	Ki67+	 12736 8420
1620	0	0	Ki67+	 12771 8507
1621	0	0	Ki67+	 12861 8537
1622	0	0	Ki67+	 12510 12325
1623	0	0	Ki67+	 12714 11733
1624	0	0	Ki67+	 12803 12230
1625	0	0	Ki67+	 12866 11716
1626	0	0	Ki67+	 12332 12622
1627	0	0	Ki67+	 12555 12574
1628	0	0	Ki67+	 12676 12378
1629	0	0	Ki67+	 12681 12984
1630	0	0	Ki67+	 12705 12633
1631	0	0	Ki67+	 12742 12687
1632	0	0	Ki67+	 12310 13470
1633	0	0	Ki67+	 12419 13564
1634	0	0	Ki67+	 12449 13937
1635	0	0	Ki67+	 12521 13552
1636	0	0	Ki67+	 12535 13896
1637	0	0	Ki67+	 12731 13873
1638	0	0	Ki67+	 12750 13533
1639	0	0	Ki67+	 12773 13846
1640	0	0	Ki67+	 12354 14066
1641	0	0	Ki67+	 12803 14532
1642	0	0	Ki67+	 12837 14612
1643	0	0	Ki67+	 12926 3156
1644	0	0	Ki67+	 12951 3064
1645	0	0	Ki67+	 12964 3091
1646	0	0	Ki67+	 12982 3142
1647	0	0	Ki67+	 12903 3676
1648	0	0	Ki67+	 12903 3974
1649	0	0	Ki67+	 12913 4010
1650	0	0	Ki67+	 12925 3684
1651	0	0	Ki67+	 12929 3630
1652	0	0	Ki67+	 12931 3995
1653	0	0	Ki67+	 12935 3940
1654	0	0	Ki67+	 12945 3929
1655	0	0	Ki67+	 12948 3461
1656	0	0	Ki67+	 13006 3644
1657	0	0	Ki67+	 13011 3694
1658	0	0	Ki67+	 13017 3532
1659	0	0	Ki67+	 13020 3609
1660	0	0	Ki67+	 13020 3979
1661	0	0	Ki67+	 13023 3651
1662	0	0	Ki67+	 13023 3712
1663	0	0	Ki67+	 13028 3492
1664	0	0	Ki67+	 13033 3676
1665	0	0	Ki67+	 13034 3743
1666	0	0	Ki67+	 13048 3422
1667	0	0	Ki67+	 13051 3603
1668	0	0	Ki67+	 13069 3396
1669	0	0	Ki67+	 13084 3405
1670	0	0	Ki67+	 13092 3578
1671	0	0	Ki67+	 13092 4018
1672	0	0	Ki67+	 13093 3357
1673	0	0	Ki67+	 13094 3611
1674	0	0	Ki67+	 13100 3444
1675	0	0	Ki67+	 13116 3649
1676	0	0	Ki67+	 13126 3585
1677	0	0	Ki67+	 13151 3486
1678	0	0	Ki67+	 13159 3299
1679	0	0	Ki67+	 13184 3815
1680	0	0	Ki67+	 13186 3557
1681	0	0	Ki67+	 13202 3377
1682	0	0	Ki67+	 13202 3416
1683	0	0	Ki67+	 13218 3485
1684	0	0	Ki67+	 13231 3380
1685	0	0	Ki67+	 13245 3502
1686	0	0	Ki67+	 13258 3474
1687	0	0	Ki67+	 13266 3390
1688	0	0	Ki67+	 13267 3645
1689	0	0	Ki67+	 12911 4287
1690	0	0	Ki67+	 12928 4609
1691	0	0	Ki67+	 12958 4619
1692	0	0	Ki67+	 12964 4437
1693	0	0	Ki67+	 12973 4229
1694	0	0	Ki67+	 12976 4556
1695	0	0	Ki67+	 12989 4597
1696	0	0	Ki67+	 13004 4541
1697	0	0	Ki67+	 13009 4482
1698	0	0	Ki67+	 13011 4561
1699	0	0	Ki67+	 13024 4623
1700	0	0	Ki67+	 13026 4572
1701	0	0	Ki67+	 13035 4336
1702	0	0	Ki67+	 13036 4404
1703	0	0	Ki67+	 13037 4422
1704	0	0	Ki67+	 13057 4598
1705	0	0	Ki67+	 13066 4432
1706	0	0	Ki67+	 13081 4486
1707	0	0	Ki67+	 13098 4346
1708	0	0	Ki67+	 13124 4418
1709	0	0	Ki67+	 13162 4311
1710	0	0	Ki67+	 13162 4342
1711	0	0	Ki67+	 13165 4236
1712	0	0	Ki67+	 13178 4823
1713	0	0	Ki67+	 13183 4375
1714	0	0	Ki67+	 13196 4257
1715	0	0	Ki67+	 13208 4331
1716	0	0	Ki67+	 13235 4355
1717	0	0	Ki67+	 13239 4713
1718	0	0	Ki67+	 13259 4263
1719	0	0	Ki67+	 13291 4333
1720	0	0	Ki67+	 12916 5063
1721	0	0	Ki67+	 12920 5090
1722	0	0	Ki67+	 12935 5049
1723	0	0	Ki67+	 12941 5024
1724	0	0	Ki67+	 12953 5484
1725	0	0	Ki67+	 12955 5030
1726	0	0	Ki67+	 12978 5046
1727	0	0	Ki67+	 12979 5264
1728	0	0	Ki67+	 12983 5075
1729	0	0	Ki67+	 13006 5097
1730	0	0	Ki67+	 13006 5425
1731	0	0	Ki67+	 13007 5205
1732	0	0	Ki67+	 13011 4987
1733	0	0	Ki67+	 13013 5056
1734	0	0	Ki67+	 13014 5499
1735	0	0	Ki67+	 13020 5400
1736	0	0	Ki67+	 13033 4865
1737	0	0	Ki67+	 13035 5557
1738	0	0	Ki67+	 13051 5222
1739	0	0	Ki67+	 13058 5424
1740	0	0	Ki67+	 13073 5256
1741	0	0	Ki67+	 13086 5445
1742	0	0	Ki67+	 13091 5210
1743	0	0	Ki67+	 13101 5193
1744	0	0	Ki67+	 12934 5633
1745	0	0	Ki67+	 12978 6134
1746	0	0	Ki67+	 12986 6148
1747	0	0	Ki67+	 13132 5847
1748	0	0	Ki67+	 13203 6331
1749	0	0	Ki67+	 13219 6334
1750	0	0	Ki67+	 13229 6370
1751	0	0	Ki67+	 13230 6302
1752	0	0	Ki67+	 13233 6335
1753	0	0	Ki67+	 13241 6396
1754	0	0	Ki67+	 13245 6082
1755	0	0	Ki67+	 13247 6027
1756	0	0	Ki67+	 13251 6116
1757	0	0	Ki67+	 13251 6286
1758	0	0	Ki67+	 13257 6396
1759	0	0	Ki67+	 13267 6091
1760	0	0	Ki67+	 13270 6374
1761	0	0	Ki67+	 13276 6130
1762	0	0	Ki67+	 13288 6116
1763	0	0	Ki67+	 13288 6375
1764	0	0	Ki67+	 13289 6157
1765	0	0	Ki67+	 13290 6238
1766	0	0	Ki67+	 13301 6314
1767	0	0	Ki67+	 13303 6343
1768	0	0	Ki67+	 13307 6064
1769	0	0	Ki67+	 13316 6148
1770	0	0	Ki67+	 13321 6235
1771	0	0	Ki67+	 13323 6344
1772	0	0	Ki67+	 13324 5910
1773	0	0	Ki67+	 13333 6102
1774	0	0	Ki67+	 13337 5908
1775	0	0	Ki67+	 12939 6551
1776	0	0	Ki67+	 12944 6587
1777	0	0	Ki67+	 12956 6508
1778	0	0	Ki67+	 12964 6519
1779	0	0	Ki67+	 12994 6475
1780	0	0	Ki67+	 12996 6536
1781	0	0	Ki67+	 13006 6503
1782	0	0	Ki67+	 13023 6559
1783	0	0	Ki67+	 13028 6548
1784	0	0	Ki67+	 13041 6512
1785	0	0	Ki67+	 13047 6469
1786	0	0	Ki67+	 13055 6555
1787	0	0	Ki67+	 13063 6464
1788	0	0	Ki67+	 13067 6496
1789	0	0	Ki67+	 13085 6520
1790	0	0	Ki67+	 13096 6521
1791	0	0	Ki67+	 13098 6510
1792	0	0	Ki67+	 13098 6549
1793	0	0	Ki67+	 13103 6532
1794	0	0	Ki67+	 13126 6565
1795	0	0	Ki67+	 13129 6523
1796	0	0	Ki67+	 13165 6570
1797	0	0	Ki67+	 13202 6492
1798	0	0	Ki67+	 13212 6520
1799	0	0	Ki67+	 13229 6564
1800	0	0	Ki67+	 13241 6455
1801	0	0	Ki67+	 13245 6554
1802	0	0	Ki67+	 13270 6507
1803	0	0	Ki67+	 13261 11699
1804	0	0	Ki67+	 13272 11671
1805	0	0	Ki67+	 13299 11628
1806	0	0	Ki67+	 13317 11642
1807	0	0	Ki67+	 12922 12201
1808	0	0	Ki67+	 13096 12333
1809	0	0	Ki67+	 13165 12606
1810	0	0	Ki67+	 13246 12117
1811	0	0	Ki67+	 13274 12400
1812	0	0	Ki67+	 13286 11924
1813	0	0	Ki67+	 13310 12387
1814	0	0	Ki67+	 13314 11944
1815	0	0	Ki67+	 13345 12246
1816	0	0	Ki67+	 13352 12127
1817	0	0	Ki67+	 13365 11904
1818	0	0	Ki67+	 13371 12273
1819	0	0	Ki67+	 13566 12437
1820	0	0	Ki67+	 13589 12002
1821	0	0	Ki67+	 13596 11975
1822	0	0	Ki67+	 13630 11917
1823	0	0	Ki67+	 13691 12113
1824	0	0	Ki67+	 12925 12950
1825	0	0	Ki67+	 12949 13091
1826	0	0	Ki67+	 12975 12891
1827	0	0	Ki67+	 12975 12915
1828	0	0	Ki67+	 13152 13263
1829	0	0	Ki67+	 13157 12983
1830	0	0	Ki67+	 13168 13069
1831	0	0	Ki67+	 13179 13057
1832	0	0	Ki67+	 13199 12991
1833	0	0	Ki67+	 13246 12992
1834	0	0	Ki67+	 13256 12826
1835	0	0	Ki67+	 13316 13352
1836	0	0	Ki67+	 13320 12913
1837	0	0	Ki67+	 13337 12820
1838	0	0	Ki67+	 13346 13385
1839	0	0	Ki67+	 13380 13123
1840	0	0	Ki67+	 13384 12775
1841	0	0	Ki67+	 13392 12688
1842	0	0	Ki67+	 13437 13069
1843	0	0	Ki67+	 13461 12783
1844	0	0	Ki67+	 13491 12783
1845	0	0	Ki67+	 13553 12732
1846	0	0	Ki67+	 13583 13140
1847	0	0	Ki67+	 13628 12862
1848	0	0	Ki67+	 13677 12687
1849	0	0	Ki67+	 13677 13142
1850	0	0	Ki67+	 13691 12635
1851	0	0	Ki67+	 12925 13771
1852	0	0	Ki67+	 12933 14101
1853	0	0	Ki67+	 12989 13689
1854	0	0	Ki67+	 13044 13662
1855	0	0	Ki67+	 13178 13934
1856	0	0	Ki67+	 13203 13465
1857	0	0	Ki67+	 13237 13611
1858	0	0	Ki67+	 13314 13549
1859	0	0	Ki67+	 13407 13875
1860	0	0	Ki67+	 13435 14094
1861	0	0	Ki67+	 13438 13898
1862	0	0	Ki67+	 13497 13716
1863	0	0	Ki67+	 13519 13881
1864	0	0	Ki67+	 13532 13582
1865	0	0	Ki67+	 13546 13633
1866	0	0	Ki67+	 13557 13915
1867	0	0	Ki67+	 13634 13801
1868	0	0	Ki67+	 13639 13728
1869	0	0	Ki67+	 13648 14109
1870	0	0	Ki67+	 13688 13801
1871	0	0	Ki67+	 12915 14635
1872	0	0	Ki67+	 13005 14846
1873	0	0	Ki67+	 13049 14242
1874	0	0	Ki67+	 13084 14549
1875	0	0	Ki67+	 13275 14964
1876	0	0	Ki67+	 13518 14393
1877	0	0	Ki67+	 13529 14295
1878	0	0	Ki67+	 13421 15671
1879	0	0	Ki67+	 13540 15146
1880	0	0	Ki67+	 13646 15732
1881	0	0	Ki67+	 14052 3308
1882	0	0	Ki67+	 13788 3820
1883	0	0	Ki67+	 14076 4019
1884	0	0	Ki67+	 14413 4017
1885	0	0	Ki67+	 14305 5766
1886	0	0	Ki67+	 14331 5808
1887	0	0	Ki67+	 14450 5389
1888	0	0	Ki67+	 14488 5277
1889	0	0	Ki67+	 14324 5836
1890	0	0	Ki67+	 14457 9269
1891	0	0	Ki67+	 14113 11560
1892	0	0	Ki67+	 14186 11271
1893	0	0	Ki67+	 14480 11154
1894	0	0	Ki67+	 13720 12115
1895	0	0	Ki67+	 13773 11916
1896	0	0	Ki67+	 13821 11970
1897	0	0	Ki67+	 13864 12045
1898	0	0	Ki67+	 13867 11629
1899	0	0	Ki67+	 13881 12054
1900	0	0	Ki67+	 13926 12043
1901	0	0	Ki67+	 13960 12277
1902	0	0	Ki67+	 13962 12298
1903	0	0	Ki67+	 13990 12196
1904	0	0	Ki67+	 14019 12321
1905	0	0	Ki67+	 14025 11703
1906	0	0	Ki67+	 14038 12321
1907	0	0	Ki67+	 14042 12209
1908	0	0	Ki67+	 14064 12199
1909	0	0	Ki67+	 14090 11610
1910	0	0	Ki67+	 14118 11933
1911	0	0	Ki67+	 14123 11577
1912	0	0	Ki67+	 14136 11592
1913	0	0	Ki67+	 14141 11908
1914	0	0	Ki67+	 14141 11952
1915	0	0	Ki67+	 14148 11837
1916	0	0	Ki67+	 14158 11903
1917	0	0	Ki67+	 14162 11842
1918	0	0	Ki67+	 14177 11601
1919	0	0	Ki67+	 14303 12351
1920	0	0	Ki67+	 14392 11689
1921	0	0	Ki67+	 14398 11669
1922	0	0	Ki67+	 14416 11750
1923	0	0	Ki67+	 14423 11678
1924	0	0	Ki67+	 14451 11656
1925	0	0	Ki67+	 14460 11667
1926	0	0	Ki67+	 14464 11710
1927	0	0	Ki67+	 14490 11658
1928	0	0	Ki67+	 13818 12564
1929	0	0	Ki67+	 13818 12734
1930	0	0	Ki67+	 13859 12564
1931	0	0	Ki67+	 13859 12723
1932	0	0	Ki67+	 13864 12600
1933	0	0	Ki67+	 13868 13025
1934	0	0	Ki67+	 13901 12784
1935	0	0	Ki67+	 13926 12784
1936	0	0	Ki67+	 13944 13107
1937	0	0	Ki67+	 13944 13138
1938	0	0	Ki67+	 14000 12669
1939	0	0	Ki67+	 14003 12939
1940	0	0	Ki67+	 14034 12966
1941	0	0	Ki67+	 14083 12676
1942	0	0	Ki67+	 14102 12739
1943	0	0	Ki67+	 14141 13129
1944	0	0	Ki67+	 14149 12894
1945	0	0	Ki67+	 14214 12731
1946	0	0	Ki67+	 14217 12410
1947	0	0	Ki67+	 14263 12641
1948	0	0	Ki67+	 14286 12825
1949	0	0	Ki67+	 14347 12988
1950	0	0	Ki67+	 13720 13903
1951	0	0	Ki67+	 13831 13436
1952	0	0	Ki67+	 13836 13820
1953	0	0	Ki67+	 13840 13429
1954	0	0	Ki67+	 13844 13800
1955	0	0	Ki67+	 13846 13224
1956	0	0	Ki67+	 13870 13188
1957	0	0	Ki67+	 13886 13216
1958	0	0	Ki67+	 13908 13240
1959	0	0	Ki67+	 13933 13923
1960	0	0	Ki67+	 14014 13232
1961	0	0	Ki67+	 14058 13961
1962	0	0	Ki67+	 14088 13825
1963	0	0	Ki67+	 14125 13790
1964	0	0	Ki67+	 14129 13621
1965	0	0	Ki67+	 14203 13356
1966	0	0	Ki67+	 14215 13702
1967	0	0	Ki67+	 14242 13658
1968	0	0	Ki67+	 14264 13806
1969	0	0	Ki67+	 14273 13798
1970	0	0	Ki67+	 14299 13699
1971	0	0	Ki67+	 13847 14441
1972	0	0	Ki67+	 13915 14146
1973	0	0	Ki67+	 13952 14180
1974	0	0	Ki67+	 14065 14231
1975	0	0	Ki67+	 14153 14014
1976	0	0	Ki67+	 14157 13970
1977	0	0	Ki67+	 14168 13988
1978	0	0	Ki67+	 14251 14329
1979	0	0	Ki67+	 14266 15054
1980	0	0	Ki67+	 14169 16294
1981	0	0	Ki67+	 14501 2972
1982	0	0	Ki67+	 15294 3121
1983	0	0	Ki67+	 15184 4193
1984	0	0	Ki67+	 15208 4194
1985	0	0	Ki67+	 15092 4737
1986	0	0	Ki67+	 15113 4722
1987	0	0	Ki67+	 15155 4820
1988	0	0	Ki67+	 15164 4844
1989	0	0	Ki67+	 15209 4280
1990	0	0	Ki67+	 14575 5183
1991	0	0	Ki67+	 14594 5207
1992	0	0	Ki67+	 14634 5624
1993	0	0	Ki67+	 14641 5725
1994	0	0	Ki67+	 14693 5540
1995	0	0	Ki67+	 14718 5653
1996	0	0	Ki67+	 14726 5176
1997	0	0	Ki67+	 14733 5677
1998	0	0	Ki67+	 14739 5642
1999	0	0	Ki67+	 14766 5634
2000	0	0	Ki67+	 14785 5349
2001	0	0	Ki67+	 14788 5622
2002	0	0	Ki67+	 14804 5626
2003	0	0	Ki67+	 14813 5013
2004	0	0	Ki67+	 14887 5108
2005	0	0	Ki67+	 14898 5435
2006	0	0	Ki67+	 14956 5397
2007	0	0	Ki67+	 14975 5355
2008	0	0	Ki67+	 15048 5493
2009	0	0	Ki67+	 15117 5536
2010	0	0	Ki67+	 15207 5659
2011	0	0	Ki67+	 15224 5668
2012	0	0	Ki67+	 15265 5313
2013	0	0	Ki67+	 15275 5287
2014	0	0	Ki67+	 15285 5492
2015	0	0	Ki67+	 14543 6004
2016	0	0	Ki67+	 14599 6538
2017	0	0	Ki67+	 14602 6313
2018	0	0	Ki67+	 14630 6552
2019	0	0	Ki67+	 14633 6298
2020	0	0	Ki67+	 14641 6215
2021	0	0	Ki67+	 14647 6243
2022	0	0	Ki67+	 14734 6001
2023	0	0	Ki67+	 14744 6182
2024	0	0	Ki67+	 14865 6194
2025	0	0	Ki67+	 14872 6077
2026	0	0	Ki67+	 14876 6204
2027	0	0	Ki67+	 14885 5846
2028	0	0	Ki67+	 14901 5861
2029	0	0	Ki67+	 14939 6096
2030	0	0	Ki67+	 14951 6088
2031	0	0	Ki67+	 15054 6432
2032	0	0	Ki67+	 15082 6451
2033	0	0	Ki67+	 15124 6382
2034	0	0	Ki67+	 15128 6361
2035	0	0	Ki67+	 15149 6393
2036	0	0	Ki67+	 14708 7080
2037	0	0	Ki67+	 14876 6807
2038	0	0	Ki67+	 15160 6813
2039	0	0	Ki67+	 15182 6793
2040	0	0	Ki67+	 15027 7882
2041	0	0	Ki67+	 14742 8963
2042	0	0	Ki67+	 14806 8989
2043	0	0	Ki67+	 14809 8950
2044	0	0	Ki67+	 14824 8935
2045	0	0	Ki67+	 14902 8951
2046	0	0	Ki67+	 14903 8924
2047	0	0	Ki67+	 14927 8991
2048	0	0	Ki67+	 14965 8971
2049	0	0	Ki67+	 14970 8956
2050	0	0	Ki67+	 14981 8987
2051	0	0	Ki67+	 14999 8975
2052	0	0	Ki67+	 15037 8939
2053	0	0	Ki67+	 14527 9187
2054	0	0	Ki67+	 14602 9046
2055	0	0	Ki67+	 14604 9065
2056	0	0	Ki67+	 14615 9704
2057	0	0	Ki67+	 14643 9017
2058	0	0	Ki67+	 14645 9615
2059	0	0	Ki67+	 14652 9154
2060	0	0	Ki67+	 14661 9736
2061	0	0	Ki67+	 14664 9707
2062	0	0	Ki67+	 14665 9755
2063	0	0	Ki67+	 14683 9107
2064	0	0	Ki67+	 14716 9695
2065	0	0	Ki67+	 14793 9053
2066	0	0	Ki67+	 14806 9183
2067	0	0	Ki67+	 14830 9215
2068	0	0	Ki67+	 14843 9782
2069	0	0	Ki67+	 14850 9750
2070	0	0	Ki67+	 14861 9122
2071	0	0	Ki67+	 14867 9024
2072	0	0	Ki67+	 14867 9662
2073	0	0	Ki67+	 14869 9112
2074	0	0	Ki67+	 14878 9759
2075	0	0	Ki67+	 14883 9016
2076	0	0	Ki67+	 14886 9721
2077	0	0	Ki67+	 14890 9114
2078	0	0	Ki67+	 14895 9072
2079	0	0	Ki67+	 14900 9801
2080	0	0	Ki67+	 14908 9024
2081	0	0	Ki67+	 14913 9043
2082	0	0	Ki67+	 14917 9078
2083	0	0	Ki67+	 14919 9202
2084	0	0	Ki67+	 14927 9780
2085	0	0	Ki67+	 14929 9184
2086	0	0	Ki67+	 15001 9129
2087	0	0	Ki67+	 15012 9212
2088	0	0	Ki67+	 15022 9118
2089	0	0	Ki67+	 15062 9133
2090	0	0	Ki67+	 15076 9709
2091	0	0	Ki67+	 15078 9730
2092	0	0	Ki67+	 15079 9039
2093	0	0	Ki67+	 15079 9067
2094	0	0	Ki67+	 15080 9652
2095	0	0	Ki67+	 15082 9279
2096	0	0	Ki67+	 15098 9720
2097	0	0	Ki67+	 15100 9211
2098	0	0	Ki67+	 15106 9014
2099	0	0	Ki67+	 15110 9773
2100	0	0	Ki67+	 15114 9636
2101	0	0	Ki67+	 15120 9711
2102	0	0	Ki67+	 15121 9145
2103	0	0	Ki67+	 15123 9689
2104	0	0	Ki67+	 15133 9052
2105	0	0	Ki67+	 15135 9108
2106	0	0	Ki67+	 15136 9014
2107	0	0	Ki67+	 15137 9700
2108	0	0	Ki67+	 15138 9032
2109	0	0	Ki67+	 15139 9541
2110	0	0	Ki67+	 15143 9789
2111	0	0	Ki67+	 15145 9672
2112	0	0	Ki67+	 15150 9746
2113	0	0	Ki67+	 15152 9156
2114	0	0	Ki67+	 15161 9633
2115	0	0	Ki67+	 15162 9673
2116	0	0	Ki67+	 15167 9802
2117	0	0	Ki67+	 15182 9051
2118	0	0	Ki67+	 15182 9307
2119	0	0	Ki67+	 15190 9085
2120	0	0	Ki67+	 15190 9324
2121	0	0	Ki67+	 15195 9633
2122	0	0	Ki67+	 15200 9080
2123	0	0	Ki67+	 15203 9231
2124	0	0	Ki67+	 15217 9552
2125	0	0	Ki67+	 15221 9311
2126	0	0	Ki67+	 15222 9051
2127	0	0	Ki67+	 15224 9505
2128	0	0	Ki67+	 15225 9777
2129	0	0	Ki67+	 15233 9309
2130	0	0	Ki67+	 15233 9668
2131	0	0	Ki67+	 15234 9474
2132	0	0	Ki67+	 15234 9688
2133	0	0	Ki67+	 15235 9258
2134	0	0	Ki67+	 15237 9040
2135	0	0	Ki67+	 15238 9347
2136	0	0	Ki67+	 15247 9612
2137	0	0	Ki67+	 15254 9418
2138	0	0	Ki67+	 15258 9563
2139	0	0	Ki67+	 15262 9396
2140	0	0	Ki67+	 15267 9634
2141	0	0	Ki67+	 15268 9698
2142	0	0	Ki67+	 15271 9595
2143	0	0	Ki67+	 15272 9502
2144	0	0	Ki67+	 15273 9775
2145	0	0	Ki67+	 15274 9347
2146	0	0	Ki67+	 15286 9359
2147	0	0	Ki67+	 15293 9388
2148	0	0	Ki67+	 14742 9835
2149	0	0	Ki67+	 14982 9827
2150	0	0	Ki67+	 15137 10480
2151	0	0	Ki67+	 15188 9816
2152	0	0	Ki67+	 15229 9866
2153	0	0	Ki67+	 14501 11898
2154	0	0	Ki67+	 14565 11709
2155	0	0	Ki67+	 14578 11727
2156	0	0	Ki67+	 14610 11755
2157	0	0	Ki67+	 14662 11864
2158	0	0	Ki67+	 14672 11837
2159	0	0	Ki67+	 14723 11978
2160	0	0	Ki67+	 14746 11683
2161	0	0	Ki67+	 14748 11959
2162	0	0	Ki67+	 14749 11973
2163	0	0	Ki67+	 14780 11998
2164	0	0	Ki67+	 14797 12031
2165	0	0	Ki67+	 14802 11807
2166	0	0	Ki67+	 14804 12080
2167	0	0	Ki67+	 14897 11968
2168	0	0	Ki67+	 14911 12060
2169	0	0	Ki67+	 14919 12003
2170	0	0	Ki67+	 14923 11971
2171	0	0	Ki67+	 14959 11715
2172	0	0	Ki67+	 14969 12005
2173	0	0	Ki67+	 14973 11730
2174	0	0	Ki67+	 15015 11891
2175	0	0	Ki67+	 15034 11884
2176	0	0	Ki67+	 15178 12095
2177	0	0	Ki67+	 15182 11856
2178	0	0	Ki67+	 15184 12017
2179	0	0	Ki67+	 15202 11991
2180	0	0	Ki67+	 15259 11957
2181	0	0	Ki67+	 15260 11973
2182	0	0	Ki67+	 15261 11942
2183	0	0	Ki67+	 15268 12192
2184	0	0	Ki67+	 15275 12111
2185	0	0	Ki67+	 15278 11964
2186	0	0	Ki67+	 15281 11945
2187	0	0	Ki67+	 15183 12364
2188	0	0	Ki67+	 15184 12299
2189	0	0	Ki67+	 15184 12321
2190	0	0	Ki67+	 15217 12278
2191	0	0	Ki67+	 14503 13789
2192	0	0	Ki67+	 14758 13331
2193	0	0	Ki67+	 14501 14445
2194	0	0	Ki67+	 14560 13989
2195	0	0	Ki67+	 14727 14046
2196	0	0	Ki67+	 14783 14575
2197	0	0	Ki67+	 14911 13993
2198	0	0	Ki67+	 15071 15329
2199	0	0	Ki67+	 15204 15127
2200	0	0	Ki67+	 15285 14959
2201	0	0	Ki67+	 14893 15698
2202	0	0	Ki67+	 14525 16664
2203	0	0	Ki67+	 14875 16514
2204	0	0	Ki67+	 14927 16402
2205	0	0	Ki67+	 15065 16937
2206	0	0	Ki67+	 15104 16999
2207	0	0	Ki67+	 15215 16478
2208	0	0	Ki67+	 15228 16857
2209	0	0	Ki67+	 15273 16933
2210	0	0	Ki67+	 15319 3200
2211	0	0	Ki67+	 15363 2849
2212	0	0	Ki67+	 15420 3077
2213	0	0	Ki67+	 15431 2882
2214	0	0	Ki67+	 15437 2826
2215	0	0	Ki67+	 15448 3084
2216	0	0	Ki67+	 15454 2807
2217	0	0	Ki67+	 15487 2751
2218	0	0	Ki67+	 15500 3066
2219	0	0	Ki67+	 15504 2726
2220	0	0	Ki67+	 15509 3209
2221	0	0	Ki67+	 15513 2880
2222	0	0	Ki67+	 15515 2936
2223	0	0	Ki67+	 15516 3074
2224	0	0	Ki67+	 15524 2793
2225	0	0	Ki67+	 15531 2772
2226	0	0	Ki67+	 15541 3052
2227	0	0	Ki67+	 15543 2743
2228	0	0	Ki67+	 15554 2733
2229	0	0	Ki67+	 15555 2936
2230	0	0	Ki67+	 15558 2885
2231	0	0	Ki67+	 15565 2725
2232	0	0	Ki67+	 15576 3180
2233	0	0	Ki67+	 15580 2993
2234	0	0	Ki67+	 15589 2958
2235	0	0	Ki67+	 15590 3175
2236	0	0	Ki67+	 15593 2972
2237	0	0	Ki67+	 15616 2823
2238	0	0	Ki67+	 15629 2966
2239	0	0	Ki67+	 15631 2811
2240	0	0	Ki67+	 15635 3109
2241	0	0	Ki67+	 15653 3046
2242	0	0	Ki67+	 15654 2909
2243	0	0	Ki67+	 15665 3182
2244	0	0	Ki67+	 15676 3193
2245	0	0	Ki67+	 15681 3061
2246	0	0	Ki67+	 15687 2579
2247	0	0	Ki67+	 15696 2957
2248	0	0	Ki67+	 15700 2593
2249	0	0	Ki67+	 15709 2931
2250	0	0	Ki67+	 15711 2630
2251	0	0	Ki67+	 15727 2614
2252	0	0	Ki67+	 15727 3068
2253	0	0	Ki67+	 15746 2933
2254	0	0	Ki67+	 15747 2595
2255	0	0	Ki67+	 15817 2708
2256	0	0	Ki67+	 15836 2715
2257	0	0	Ki67+	 15838 2621
2258	0	0	Ki67+	 15860 2635
2259	0	0	Ki67+	 15895 2884
2260	0	0	Ki67+	 15903 2866
2261	0	0	Ki67+	 15932 3069
2262	0	0	Ki67+	 15952 3074
2263	0	0	Ki67+	 15964 3082
2264	0	0	Ki67+	 15358 3453
2265	0	0	Ki67+	 15369 3444
2266	0	0	Ki67+	 15732 3399
2267	0	0	Ki67+	 15368 4758
2268	0	0	Ki67+	 15383 4784
2269	0	0	Ki67+	 15462 4408
2270	0	0	Ki67+	 15484 4404
2271	0	0	Ki67+	 15510 4691
2272	0	0	Ki67+	 15566 4691
2273	0	0	Ki67+	 15569 4714
2274	0	0	Ki67+	 15571 4752
2275	0	0	Ki67+	 15586 4709
2276	0	0	Ki67+	 15597 4574
2277	0	0	Ki67+	 15608 4758
2278	0	0	Ki67+	 15625 4759
2279	0	0	Ki67+	 15306 5473
2280	0	0	Ki67+	 15340 5570
2281	0	0	Ki67+	 15362 5563
2282	0	0	Ki67+	 15382 5245
2283	0	0	Ki67+	 15447 5243
2284	0	0	Ki67+	 15490 5255
2285	0	0	Ki67+	 15491 4987
2286	0	0	Ki67+	 15520 5094
2287	0	0	Ki67+	 15539 5094
2288	0	0	Ki67+	 15557 5095
2289	0	0	Ki67+	 15648 5507
2290	0	0	Ki67+	 15673 5621
2291	0	0	Ki67+	 15699 5512
2292	0	0	Ki67+	 15700 5612
2293	0	0	Ki67+	 15707 5500
2294	0	0	Ki67+	 15363 6336
2295	0	0	Ki67+	 15435 6287
2296	0	0	Ki67+	 15471 6305
2297	0	0	Ki67+	 15486 6311
2298	0	0	Ki67+	 15494 6359
2299	0	0	Ki67+	 15497 6339
2300	0	0	Ki67+	 15514 6256
2301	0	0	Ki67+	 15539 6276
2302	0	0	Ki67+	 15549 6225
2303	0	0	Ki67+	 15556 6190
2304	0	0	Ki67+	 15563 6254
2305	0	0	Ki67+	 15574 6196
2306	0	0	Ki67+	 15614 6063
2307	0	0	Ki67+	 15638 5904
2308	0	0	Ki67+	 15662 5922
2309	0	0	Ki67+	 15671 5889
2310	0	0	Ki67+	 15672 5986
2311	0	0	Ki67+	 15685 5940
2312	0	0	Ki67+	 15688 6027
2313	0	0	Ki67+	 15690 5922
2314	0	0	Ki67+	 15690 5970
2315	0	0	Ki67+	 15696 6065
2316	0	0	Ki67+	 15697 5952
2317	0	0	Ki67+	 15698 5723
2318	0	0	Ki67+	 15706 5985
2319	0	0	Ki67+	 15723 6048
2320	0	0	Ki67+	 15726 5905
2321	0	0	Ki67+	 15729 5873
2322	0	0	Ki67+	 15738 5760
2323	0	0	Ki67+	 15743 5910
2324	0	0	Ki67+	 15755 5876
2325	0	0	Ki67+	 15784 5736
2326	0	0	Ki67+	 15808 5774
2327	0	0	Ki67+	 15305 6484
2328	0	0	Ki67+	 15315 6476
2329	0	0	Ki67+	 15566 6643
2330	0	0	Ki67+	 15639 6593
2331	0	0	Ki67+	 16079 6559
2332	0	0	Ki67+	 15735 8351
2333	0	0	Ki67+	 15925 8568
2334	0	0	Ki67+	 16009 8633
2335	0	0	Ki67+	 16015 8565
2336	0	0	Ki67+	 15300 9037
2337	0	0	Ki67+	 15303 9260
2338	0	0	Ki67+	 15318 9389
2339	0	0	Ki67+	 15319 9496
2340	0	0	Ki67+	 15320 9268
2341	0	0	Ki67+	 15322 9425
2342	0	0	Ki67+	 15323 9513
2343	0	0	Ki67+	 15329 9607
2344	0	0	Ki67+	 15337 9078
2345	0	0	Ki67+	 15339 9542
2346	0	0	Ki67+	 15340 9403
2347	0	0	Ki67+	 15346 9497
2348	0	0	Ki67+	 15350 9626
2349	0	0	Ki67+	 15352 9224
2350	0	0	Ki67+	 15353 9159
2351	0	0	Ki67+	 15353 9285
2352	0	0	Ki67+	 15354 9395
2353	0	0	Ki67+	 15357 9481
2354	0	0	Ki67+	 15366 9361
2355	0	0	Ki67+	 15370 9171
2356	0	0	Ki67+	 15370 9568
2357	0	0	Ki67+	 15371 9521
2358	0	0	Ki67+	 15373 9421
2359	0	0	Ki67+	 15375 9496
2360	0	0	Ki67+	 15376 9287
2361	0	0	Ki67+	 15391 9284
2362	0	0	Ki67+	 15401 9433
2363	0	0	Ki67+	 15401 9512
2364	0	0	Ki67+	 15405 9408
2365	0	0	Ki67+	 15408 9482
2366	0	0	Ki67+	 15415 9446
2367	0	0	Ki67+	 15420 9407
2368	0	0	Ki67+	 15428 9487
2369	0	0	Ki67+	 15493 9301
2370	0	0	Ki67+	 15559 9366
2371	0	0	Ki67+	 15564 9600
2372	0	0	Ki67+	 15574 9612
2373	0	0	Ki67+	 15578 9033
2374	0	0	Ki67+	 15595 9568
2375	0	0	Ki67+	 15596 9452
2376	0	0	Ki67+	 15604 9425
2377	0	0	Ki67+	 15654 9496
2378	0	0	Ki67+	 15668 9509
2379	0	0	Ki67+	 15749 9476
2380	0	0	Ki67+	 15764 8995
2381	0	0	Ki67+	 15765 9007
2382	0	0	Ki67+	 15765 9051
2383	0	0	Ki67+	 15781 9130
2384	0	0	Ki67+	 15821 9049
2385	0	0	Ki67+	 15824 9445
2386	0	0	Ki67+	 15827 9080
2387	0	0	Ki67+	 15837 9109
2388	0	0	Ki67+	 15839 9016
2389	0	0	Ki67+	 15840 9053
2390	0	0	Ki67+	 15851 9188
2391	0	0	Ki67+	 15859 9014
2392	0	0	Ki67+	 15859 9125
2393	0	0	Ki67+	 15867 9376
2394	0	0	Ki67+	 15878 9422
2395	0	0	Ki67+	 15885 9176
2396	0	0	Ki67+	 15885 9352
2397	0	0	Ki67+	 15886 9575
2398	0	0	Ki67+	 15890 9409
2399	0	0	Ki67+	 15904 9608
2400	0	0	Ki67+	 15909 9430
2401	0	0	Ki67+	 15910 9218
2402	0	0	Ki67+	 15911 9132
2403	0	0	Ki67+	 15912 9193
2404	0	0	Ki67+	 15913 9460
2405	0	0	Ki67+	 15913 9567
2406	0	0	Ki67+	 15919 9319
2407	0	0	Ki67+	 15919 9352
2408	0	0	Ki67+	 15920 9163
2409	0	0	Ki67+	 15926 9536
2410	0	0	Ki67+	 15937 9433
2411	0	0	Ki67+	 15937 9495
2412	0	0	Ki67+	 15938 9547
2413	0	0	Ki67+	 15939 9509
2414	0	0	Ki67+	 15940 9234
2415	0	0	Ki67+	 15948 9272
2416	0	0	Ki67+	 15949 9451
2417	0	0	Ki67+	 15954 9104
2418	0	0	Ki67+	 15955 9026
2419	0	0	Ki67+	 15955 9220
2420	0	0	Ki67+	 15955 9580
2421	0	0	Ki67+	 15956 9349
2422	0	0	Ki67+	 15960 9158
2423	0	0	Ki67+	 15962 9251
2424	0	0	Ki67+	 15964 9291
2425	0	0	Ki67+	 15966 9495
2426	0	0	Ki67+	 15969 9033
2427	0	0	Ki67+	 15969 9485
2428	0	0	Ki67+	 15974 9441
2429	0	0	Ki67+	 15975 9603
2430	0	0	Ki67+	 15983 9555
2431	0	0	Ki67+	 15984 9074
2432	0	0	Ki67+	 15988 9174
2433	0	0	Ki67+	 15990 9293
2434	0	0	Ki67+	 15990 9630
2435	0	0	Ki67+	 15991 9423
2436	0	0	Ki67+	 15992 9202
2437	0	0	Ki67+	 15995 9054
2438	0	0	Ki67+	 15995 9259
2439	0	0	Ki67+	 15998 9020
2440	0	0	Ki67+	 15998 9586
2441	0	0	Ki67+	 16000 9555
2442	0	0	Ki67+	 16001 9611
2443	0	0	Ki67+	 16004 9375
2444	0	0	Ki67+	 16006 9356
2445	0	0	Ki67+	 16007 9085
2446	0	0	Ki67+	 16009 9570
2447	0	0	Ki67+	 16010 9291
2448	0	0	Ki67+	 16011 9514
2449	0	0	Ki67+	 16012 9132
2450	0	0	Ki67+	 16016 9032
2451	0	0	Ki67+	 16019 9588
2452	0	0	Ki67+	 16020 9153
2453	0	0	Ki67+	 16020 9339
2454	0	0	Ki67+	 16021 9525
2455	0	0	Ki67+	 16028 9219
2456	0	0	Ki67+	 16037 9624
2457	0	0	Ki67+	 16038 9192
2458	0	0	Ki67+	 16038 9402
2459	0	0	Ki67+	 16038 9553
2460	0	0	Ki67+	 16039 9177
2461	0	0	Ki67+	 16043 9078
2462	0	0	Ki67+	 16044 9380
2463	0	0	Ki67+	 16046 9292
2464	0	0	Ki67+	 16046 9589
2465	0	0	Ki67+	 16052 9170
2466	0	0	Ki67+	 16056 9236
2467	0	0	Ki67+	 16056 9550
2468	0	0	Ki67+	 16061 9269
2469	0	0	Ki67+	 16063 9206
2470	0	0	Ki67+	 16063 9571
2471	0	0	Ki67+	 16065 9590
2472	0	0	Ki67+	 16094 9589
2473	0	0	Ki67+	 15310 9782
2474	0	0	Ki67+	 15334 9791
2475	0	0	Ki67+	 15335 9642
2476	0	0	Ki67+	 15350 9653
2477	0	0	Ki67+	 15356 9679
2478	0	0	Ki67+	 15363 9783
2479	0	0	Ki67+	 15385 9683
2480	0	0	Ki67+	 15516 10025
2481	0	0	Ki67+	 15527 9953
2482	0	0	Ki67+	 15530 9840
2483	0	0	Ki67+	 15531 9799
2484	0	0	Ki67+	 15535 10094
2485	0	0	Ki67+	 15536 9921
2486	0	0	Ki67+	 15538 9999
2487	0	0	Ki67+	 15539 10048
2488	0	0	Ki67+	 15541 9676
2489	0	0	Ki67+	 15542 9970
2490	0	0	Ki67+	 15542 10164
2491	0	0	Ki67+	 15543 9841
2492	0	0	Ki67+	 15545 9704
2493	0	0	Ki67+	 15555 10102
2494	0	0	Ki67+	 15561 10136
2495	0	0	Ki67+	 15561 10165
2496	0	0	Ki67+	 15563 9958
2497	0	0	Ki67+	 15564 9733
2498	0	0	Ki67+	 15564 10253
2499	0	0	Ki67+	 15569 10006
2500	0	0	Ki67+	 15569 10044
2501	0	0	Ki67+	 15575 10211
2502	0	0	Ki67+	 15578 9880
2503	0	0	Ki67+	 15579 9701
2504	0	0	Ki67+	 15579 9785
2505	0	0	Ki67+	 15579 9848
2506	0	0	Ki67+	 15580 9656
2507	0	0	Ki67+	 15583 9987
2508	0	0	Ki67+	 15583 10085
2509	0	0	Ki67+	 15583 10134
2510	0	0	Ki67+	 15586 10241
2511	0	0	Ki67+	 15587 10219
2512	0	0	Ki67+	 15588 9740
2513	0	0	Ki67+	 15588 10290
2514	0	0	Ki67+	 15589 9807
2515	0	0	Ki67+	 15589 10019
2516	0	0	Ki67+	 15589 10157
2517	0	0	Ki67+	 15591 9694
2518	0	0	Ki67+	 15592 10097
2519	0	0	Ki67+	 15599 10281
2520	0	0	Ki67+	 15600 10018
2521	0	0	Ki67+	 15602 9775
2522	0	0	Ki67+	 15603 9942
2523	0	0	Ki67+	 15604 9859
2524	0	0	Ki67+	 15605 10196
2525	0	0	Ki67+	 15606 9872
2526	0	0	Ki67+	 15606 9961
2527	0	0	Ki67+	 15607 10404
2528	0	0	Ki67+	 15608 9636
2529	0	0	Ki67+	 15617 10081
2530	0	0	Ki67+	 15620 10155
2531	0	0	Ki67+	 15621 9715
2532	0	0	Ki67+	 15622 10116
2533	0	0	Ki67+	 15623 10229
2534	0	0	Ki67+	 15624 10133
2535	0	0	Ki67+	 15624 10302
2536	0	0	Ki67+	 15625 9794
2537	0	0	Ki67+	 15626 10275
2538	0	0	Ki67+	 15627 9999
2539	0	0	Ki67+	 15629 9849
2540	0	0	Ki67+	 15639 9869
2541	0	0	Ki67+	 15640 10188
2542	0	0	Ki67+	 15642 9928
2543	0	0	Ki67+	 15643 10375
2544	0	0	Ki67+	 15644 9708
2545	0	0	Ki67+	 15644 10251
2546	0	0	Ki67+	 15646 9900
2547	0	0	Ki67+	 15647 9882
2548	0	0	Ki67+	 15647 10125
2549	0	0	Ki67+	 15651 9637
2550	0	0	Ki67+	 15655 10018
2551	0	0	Ki67+	 15656 10400
2552	0	0	Ki67+	 15659 9977
2553	0	0	Ki67+	 15660 10072
2554	0	0	Ki67+	 15660 10426
2555	0	0	Ki67+	 15662 9862
2556	0	0	Ki67+	 15669 9891
2557	0	0	Ki67+	 15673 9766
2558	0	0	Ki67+	 15676 10428
2559	0	0	Ki67+	 15697 10402
2560	0	0	Ki67+	 15713 10425
2561	0	0	Ki67+	 15746 10328
2562	0	0	Ki67+	 15751 10385
2563	0	0	Ki67+	 15756 10347
2564	0	0	Ki67+	 15762 10305
2565	0	0	Ki67+	 15766 10346
2566	0	0	Ki67+	 15768 10325
2567	0	0	Ki67+	 15779 10366
2568	0	0	Ki67+	 15783 10311
2569	0	0	Ki67+	 15788 10242
2570	0	0	Ki67+	 15788 10342
2571	0	0	Ki67+	 15796 10390
2572	0	0	Ki67+	 15802 10113
2573	0	0	Ki67+	 15805 10278
2574	0	0	Ki67+	 15808 10346
2575	0	0	Ki67+	 15819 10302
2576	0	0	Ki67+	 15823 10372
2577	0	0	Ki67+	 15825 10269
2578	0	0	Ki67+	 15827 10147
2579	0	0	Ki67+	 15827 10397
2580	0	0	Ki67+	 15830 10382
2581	0	0	Ki67+	 15836 9988
2582	0	0	Ki67+	 15844 10333
2583	0	0	Ki67+	 15846 10082
2584	0	0	Ki67+	 15848 10295
2585	0	0	Ki67+	 15854 10272
2586	0	0	Ki67+	 15858 10153
2587	0	0	Ki67+	 15859 10175
2588	0	0	Ki67+	 15862 10091
2589	0	0	Ki67+	 15865 10287
2590	0	0	Ki67+	 15865 10361
2591	0	0	Ki67+	 15866 10048
2592	0	0	Ki67+	 15869 9983
2593	0	0	Ki67+	 15873 10114
2594	0	0	Ki67+	 15874 10316
2595	0	0	Ki67+	 15879 10078
2596	0	0	Ki67+	 15880 10220
2597	0	0	Ki67+	 15884 9910
2598	0	0	Ki67+	 15889 9737
2599	0	0	Ki67+	 15893 10057
2600	0	0	Ki67+	 15895 10337
2601	0	0	Ki67+	 15899 9882
2602	0	0	Ki67+	 15902 9980
2603	0	0	Ki67+	 15902 9998
2604	0	0	Ki67+	 15906 10100
2605	0	0	Ki67+	 15906 10179
2606	0	0	Ki67+	 15909 9902
2607	0	0	Ki67+	 15909 10038
2608	0	0	Ki67+	 15913 10228
2609	0	0	Ki67+	 15916 10073
2610	0	0	Ki67+	 15916 10289
2611	0	0	Ki67+	 15916 10347
2612	0	0	Ki67+	 15919 9864
2613	0	0	Ki67+	 15919 10046
2614	0	0	Ki67+	 15921 10213
2615	0	0	Ki67+	 15923 9640
2616	0	0	Ki67+	 15923 9737
2617	0	0	Ki67+	 15923 9922
2618	0	0	Ki67+	 15923 10093
2619	0	0	Ki67+	 15923 10145
2620	0	0	Ki67+	 15925 9952
2621	0	0	Ki67+	 15928 9706
2622	0	0	Ki67+	 15930 10318
2623	0	0	Ki67+	 15931 10282
2624	0	0	Ki67+	 15934 9897
2625	0	0	Ki67+	 15934 10049
2626	0	0	Ki67+	 15935 10009
2627	0	0	Ki67+	 15935 10188
2628	0	0	Ki67+	 15937 9667
2629	0	0	Ki67+	 15937 10234
2630	0	0	Ki67+	 15940 9847
2631	0	0	Ki67+	 15942 10372
2632	0	0	Ki67+	 15944 10156
2633	0	0	Ki67+	 15945 10296
2634	0	0	Ki67+	 15948 9748
2635	0	0	Ki67+	 15948 10108
2636	0	0	Ki67+	 15950 10077
2637	0	0	Ki67+	 15951 10338
2638	0	0	Ki67+	 15954 9834
2639	0	0	Ki67+	 15954 9951
2640	0	0	Ki67+	 15954 9970
2641	0	0	Ki67+	 15956 10269
2642	0	0	Ki67+	 15959 9642
2643	0	0	Ki67+	 15961 9920
2644	0	0	Ki67+	 15961 9999
2645	0	0	Ki67+	 15961 10112
2646	0	0	Ki67+	 15962 9865
2647	0	0	Ki67+	 15963 10309
2648	0	0	Ki67+	 15969 9777
2649	0	0	Ki67+	 15970 10034
2650	0	0	Ki67+	 15970 10357
2651	0	0	Ki67+	 15975 9881
2652	0	0	Ki67+	 15976 10277
2653	0	0	Ki67+	 15979 10136
2654	0	0	Ki67+	 15980 9971
2655	0	0	Ki67+	 15981 9933
2656	0	0	Ki67+	 15982 10087
2657	0	0	Ki67+	 15984 10065
2658	0	0	Ki67+	 15986 9665
2659	0	0	Ki67+	 15990 9788
2660	0	0	Ki67+	 15990 10291
2661	0	0	Ki67+	 15991 10219
2662	0	0	Ki67+	 15992 9993
2663	0	0	Ki67+	 15993 10095
2664	0	0	Ki67+	 15995 10148
2665	0	0	Ki67+	 16001 9664
2666	0	0	Ki67+	 16004 10348
2667	0	0	Ki67+	 16005 9883
2668	0	0	Ki67+	 16006 9860
2669	0	0	Ki67+	 16008 10178
2670	0	0	Ki67+	 16010 9770
2671	0	0	Ki67+	 16010 10300
2672	0	0	Ki67+	 16012 9977
2673	0	0	Ki67+	 16014 9808
2674	0	0	Ki67+	 16019 10126
2675	0	0	Ki67+	 16022 9776
2676	0	0	Ki67+	 16022 9887
2677	0	0	Ki67+	 16022 10000
2678	0	0	Ki67+	 16024 9699
2679	0	0	Ki67+	 16024 10231
2680	0	0	Ki67+	 16025 10398
2681	0	0	Ki67+	 16026 10085
2682	0	0	Ki67+	 16030 9925
2683	0	0	Ki67+	 16030 10424
2684	0	0	Ki67+	 16034 9734
2685	0	0	Ki67+	 16034 9937
2686	0	0	Ki67+	 16037 10187
2687	0	0	Ki67+	 16041 10021
2688	0	0	Ki67+	 16046 9997
2689	0	0	Ki67+	 16053 10164
2690	0	0	Ki67+	 16055 10030
2691	0	0	Ki67+	 16061 10386
2692	0	0	Ki67+	 16066 9640
2693	0	0	Ki67+	 16070 9768
2694	0	0	Ki67+	 16072 9708
2695	0	0	Ki67+	 16072 9989
2696	0	0	Ki67+	 16078 9947
2697	0	0	Ki67+	 16080 10406
2698	0	0	Ki67+	 16086 10425
2699	0	0	Ki67+	 16088 9666
2700	0	0	Ki67+	 16088 9686
2701	0	0	Ki67+	 16090 9857
2702	0	0	Ki67+	 16091 10008
2703	0	0	Ki67+	 15648 10441
2704	0	0	Ki67+	 15659 10462
2705	0	0	Ki67+	 15684 10463
2706	0	0	Ki67+	 15711 10459
2707	0	0	Ki67+	 15719 10451
2708	0	0	Ki67+	 15818 10518
2709	0	0	Ki67+	 15925 10610
2710	0	0	Ki67+	 15935 10491
2711	0	0	Ki67+	 15945 10452
2712	0	0	Ki67+	 15953 10540
2713	0	0	Ki67+	 15961 10510
2714	0	0	Ki67+	 15963 10560
2715	0	0	Ki67+	 15975 10456
2716	0	0	Ki67+	 15977 10476
2717	0	0	Ki67+	 15994 10495
2718	0	0	Ki67+	 15995 10561
2719	0	0	Ki67+	 15996 10472
2720	0	0	Ki67+	 16001 10526
2721	0	0	Ki67+	 16012 10460
2722	0	0	Ki67+	 16012 10571
2723	0	0	Ki67+	 16017 10492
2724	0	0	Ki67+	 16024 10569
2725	0	0	Ki67+	 16026 10474
2726	0	0	Ki67+	 16028 10520
2727	0	0	Ki67+	 16037 10453
2728	0	0	Ki67+	 16042 10501
2729	0	0	Ki67+	 16045 10588
2730	0	0	Ki67+	 16048 10530
2731	0	0	Ki67+	 16052 10567
2732	0	0	Ki67+	 16056 10611
2733	0	0	Ki67+	 16058 10540
2734	0	0	Ki67+	 16063 10502
2735	0	0	Ki67+	 16065 10445
2736	0	0	Ki67+	 16076 10478
2737	0	0	Ki67+	 16079 10453
2738	0	0	Ki67+	 16081 10595
2739	0	0	Ki67+	 16085 10510
2740	0	0	Ki67+	 16090 10567
2741	0	0	Ki67+	 16092 10493
2742	0	0	Ki67+	 15706 11946
2743	0	0	Ki67+	 15881 11924
2744	0	0	Ki67+	 15882 11903
2745	0	0	Ki67+	 16046 11986
2746	0	0	Ki67+	 15298 12100
2747	0	0	Ki67+	 15304 12145
2748	0	0	Ki67+	 15314 12564
2749	0	0	Ki67+	 15406 12705
2750	0	0	Ki67+	 15422 12620
2751	0	0	Ki67+	 15517 12737
2752	0	0	Ki67+	 15763 12774
2753	0	0	Ki67+	 15870 12782
2754	0	0	Ki67+	 15710 12843
2755	0	0	Ki67+	 15838 12996
2756	0	0	Ki67+	 15947 12922
2757	0	0	Ki67+	 15968 12922
2758	0	0	Ki67+	 15347 13991
2759	0	0	Ki67+	 15984 14420
2760	0	0	Ki67+	 15492 14659
2761	0	0	Ki67+	 15680 14547
2762	0	0	Ki67+	 15835 14789
2763	0	0	Ki67+	 15866 14764
2764	0	0	Ki67+	 16004 14451
2765	0	0	Ki67+	 16021 14691
2766	0	0	Ki67+	 16027 15005
2767	0	0	Ki67+	 16051 14685
2768	0	0	Ki67+	 16054 14735
2769	0	0	Ki67+	 15573 15960
2770	0	0	Ki67+	 15629 15628
2771	0	0	Ki67+	 16015 15981
2772	0	0	Ki67+	 16028 15536
2773	0	0	Ki67+	 16053 16014
2774	0	0	Ki67+	 16083 16014
2775	0	0	Ki67+	 15358 16142
2776	0	0	Ki67+	 15539 16266
2777	0	0	Ki67+	 15897 16143
2778	0	0	Ki67+	 15973 16418
2779	0	0	Ki67+	 15387 17021
2780	0	0	Ki67+	 15390 16852
2781	0	0	Ki67+	 15675 16931
2782	0	0	Ki67+	 15713 16928
2783	0	0	Ki67+	 15983 17312
2784	0	0	Ki67+	 16799 3020
2785	0	0	Ki67+	 16672 3619
2786	0	0	Ki67+	 16699 3766
2787	0	0	Ki67+	 16717 3759
2788	0	0	Ki67+	 16856 3928
2789	0	0	Ki67+	 16889 4175
2790	0	0	Ki67+	 16249 4901
2791	0	0	Ki67+	 16279 5013
2792	0	0	Ki67+	 16268 5949
2793	0	0	Ki67+	 16270 5937
2794	0	0	Ki67+	 16330 5844
2795	0	0	Ki67+	 16558 5902
2796	0	0	Ki67+	 16708 7162
2797	0	0	Ki67+	 16823 6929
2798	0	0	Ki67+	 16823 6994
2799	0	0	Ki67+	 16835 7117
2800	0	0	Ki67+	 16835 7153
2801	0	0	Ki67+	 16840 6923
2802	0	0	Ki67+	 16850 7059
2803	0	0	Ki67+	 16853 7139
2804	0	0	Ki67+	 16871 6712
2805	0	0	Ki67+	 16872 7200
2806	0	0	Ki67+	 16878 6885
2807	0	0	Ki67+	 16888 7217
2808	0	0	Ki67+	 16889 7043
2809	0	0	Ki67+	 16893 6861
2810	0	0	Ki67+	 16894 6919
2811	0	0	Ki67+	 16854 7254
2812	0	0	Ki67+	 16861 7306
2813	0	0	Ki67+	 16866 7249
2814	0	0	Ki67+	 16878 7576
2815	0	0	Ki67+	 16886 7298
2816	0	0	Ki67+	 16893 7595
2817	0	0	Ki67+	 16147 8634
2818	0	0	Ki67+	 16607 8784
2819	0	0	Ki67+	 16620 8793
2820	0	0	Ki67+	 16098 9126
2821	0	0	Ki67+	 16222 9597
2822	0	0	Ki67+	 16234 9559
2823	0	0	Ki67+	 16246 9586
2824	0	0	Ki67+	 16248 9614
2825	0	0	Ki67+	 16255 9371
2826	0	0	Ki67+	 16262 9584
2827	0	0	Ki67+	 16267 9491
2828	0	0	Ki67+	 16277 9447
2829	0	0	Ki67+	 16278 9505
2830	0	0	Ki67+	 16282 9419
2831	0	0	Ki67+	 16294 9196
2832	0	0	Ki67+	 16308 9418
2833	0	0	Ki67+	 16322 9270
2834	0	0	Ki67+	 16336 9306
2835	0	0	Ki67+	 16347 9138
2836	0	0	Ki67+	 16359 9542
2837	0	0	Ki67+	 16363 9290
2838	0	0	Ki67+	 16365 9448
2839	0	0	Ki67+	 16365 9508
2840	0	0	Ki67+	 16368 9018
2841	0	0	Ki67+	 16369 9183
2842	0	0	Ki67+	 16371 9223
2843	0	0	Ki67+	 16384 9392
2844	0	0	Ki67+	 16385 9488
2845	0	0	Ki67+	 16388 9175
2846	0	0	Ki67+	 16390 9211
2847	0	0	Ki67+	 16392 8970
2848	0	0	Ki67+	 16399 9004
2849	0	0	Ki67+	 16402 9367
2850	0	0	Ki67+	 16403 9150
2851	0	0	Ki67+	 16404 9044
2852	0	0	Ki67+	 16406 9247
2853	0	0	Ki67+	 16412 9141
2854	0	0	Ki67+	 16422 9089
2855	0	0	Ki67+	 16422 9166
2856	0	0	Ki67+	 16428 9063
2857	0	0	Ki67+	 16432 9244
2858	0	0	Ki67+	 16434 9214
2859	0	0	Ki67+	 16436 9272
2860	0	0	Ki67+	 16439 8933
2861	0	0	Ki67+	 16448 9016
2862	0	0	Ki67+	 16448 9266
2863	0	0	Ki67+	 16449 9346
2864	0	0	Ki67+	 16452 9391
2865	0	0	Ki67+	 16455 9621
2866	0	0	Ki67+	 16457 9047
2867	0	0	Ki67+	 16460 9606
2868	0	0	Ki67+	 16461 9360
2869	0	0	Ki67+	 16465 9165
2870	0	0	Ki67+	 16466 9018
2871	0	0	Ki67+	 16473 9095
2872	0	0	Ki67+	 16477 9531
2873	0	0	Ki67+	 16478 9566
2874	0	0	Ki67+	 16484 9496
2875	0	0	Ki67+	 16488 9609
2876	0	0	Ki67+	 16490 9541
2877	0	0	Ki67+	 16496 9401
2878	0	0	Ki67+	 16498 8936
2879	0	0	Ki67+	 16499 9517
2880	0	0	Ki67+	 16500 9589
2881	0	0	Ki67+	 16507 9384
2882	0	0	Ki67+	 16508 9479
2883	0	0	Ki67+	 16511 9367
2884	0	0	Ki67+	 16532 9448
2885	0	0	Ki67+	 16533 9379
2886	0	0	Ki67+	 16538 9560
2887	0	0	Ki67+	 16540 9356
2888	0	0	Ki67+	 16543 9337
2889	0	0	Ki67+	 16548 9322
2890	0	0	Ki67+	 16605 9513
2891	0	0	Ki67+	 16619 9500
2892	0	0	Ki67+	 16631 9087
2893	0	0	Ki67+	 16662 9088
2894	0	0	Ki67+	 16675 8932
2895	0	0	Ki67+	 16684 9432
2896	0	0	Ki67+	 16691 8930
2897	0	0	Ki67+	 16716 9226
2898	0	0	Ki67+	 16755 9040
2899	0	0	Ki67+	 16765 9013
2900	0	0	Ki67+	 16766 9064
2901	0	0	Ki67+	 16766 9410
2902	0	0	Ki67+	 16774 9504
2903	0	0	Ki67+	 16785 9527
2904	0	0	Ki67+	 16786 9382
2905	0	0	Ki67+	 16794 9419
2906	0	0	Ki67+	 16803 9342
2907	0	0	Ki67+	 16812 9530
2908	0	0	Ki67+	 16815 9335
2909	0	0	Ki67+	 16828 9611
2910	0	0	Ki67+	 16834 9410
2911	0	0	Ki67+	 16840 9370
2912	0	0	Ki67+	 16843 9081
2913	0	0	Ki67+	 16849 8934
2914	0	0	Ki67+	 16850 9433
2915	0	0	Ki67+	 16857 9336
2916	0	0	Ki67+	 16859 9405
2917	0	0	Ki67+	 16862 8961
2918	0	0	Ki67+	 16863 9323
2919	0	0	Ki67+	 16870 9484
2920	0	0	Ki67+	 16874 9590
2921	0	0	Ki67+	 16875 9240
2922	0	0	Ki67+	 16875 9375
2923	0	0	Ki67+	 16097 10412
2924	0	0	Ki67+	 16100 9980
2925	0	0	Ki67+	 16257 9734
2926	0	0	Ki67+	 16283 9905
2927	0	0	Ki67+	 16293 9818
2928	0	0	Ki67+	 16294 9873
2929	0	0	Ki67+	 16298 9720
2930	0	0	Ki67+	 16299 9895
2931	0	0	Ki67+	 16324 9681
2932	0	0	Ki67+	 16336 9934
2933	0	0	Ki67+	 16339 9712
2934	0	0	Ki67+	 16347 9756
2935	0	0	Ki67+	 16350 9683
2936	0	0	Ki67+	 16351 9838
2937	0	0	Ki67+	 16367 9944
2938	0	0	Ki67+	 16381 9646
2939	0	0	Ki67+	 16381 9962
2940	0	0	Ki67+	 16397 9694
2941	0	0	Ki67+	 16398 9884
2942	0	0	Ki67+	 16399 9851
2943	0	0	Ki67+	 16408 9792
2944	0	0	Ki67+	 16415 9962
2945	0	0	Ki67+	 16423 9670
2946	0	0	Ki67+	 16431 9969
2947	0	0	Ki67+	 16434 10226
2948	0	0	Ki67+	 16435 9933
2949	0	0	Ki67+	 16438 9773
2950	0	0	Ki67+	 16444 9895
2951	0	0	Ki67+	 16449 9960
2952	0	0	Ki67+	 16455 9779
2953	0	0	Ki67+	 16466 9675
2954	0	0	Ki67+	 16473 9986
2955	0	0	Ki67+	 16487 9954
2956	0	0	Ki67+	 16490 9704
2957	0	0	Ki67+	 16520 9969
2958	0	0	Ki67+	 16522 9683
2959	0	0	Ki67+	 16527 9824
2960	0	0	Ki67+	 16535 9949
2961	0	0	Ki67+	 16540 9903
2962	0	0	Ki67+	 16541 9920
2963	0	0	Ki67+	 16555 9679
2964	0	0	Ki67+	 16572 9851
2965	0	0	Ki67+	 16578 10398
2966	0	0	Ki67+	 16589 10415
2967	0	0	Ki67+	 16602 9847
2968	0	0	Ki67+	 16603 9937
2969	0	0	Ki67+	 16606 9828
2970	0	0	Ki67+	 16613 9786
2971	0	0	Ki67+	 16613 9801
2972	0	0	Ki67+	 16613 9977
2973	0	0	Ki67+	 16620 10373
2974	0	0	Ki67+	 16643 10312
2975	0	0	Ki67+	 16647 9838
2976	0	0	Ki67+	 16648 9753
2977	0	0	Ki67+	 16649 9729
2978	0	0	Ki67+	 16649 10043
2979	0	0	Ki67+	 16653 9930
2980	0	0	Ki67+	 16653 9957
2981	0	0	Ki67+	 16661 10008
2982	0	0	Ki67+	 16680 9995
2983	0	0	Ki67+	 16681 10030
2984	0	0	Ki67+	 16682 10322
2985	0	0	Ki67+	 16692 9929
2986	0	0	Ki67+	 16696 9977
2987	0	0	Ki67+	 16707 10005
2988	0	0	Ki67+	 16721 9754
2989	0	0	Ki67+	 16721 9947
2990	0	0	Ki67+	 16721 10053
2991	0	0	Ki67+	 16726 10399
2992	0	0	Ki67+	 16732 10427
2993	0	0	Ki67+	 16733 9836
2994	0	0	Ki67+	 16735 9944
2995	0	0	Ki67+	 16736 10404
2996	0	0	Ki67+	 16739 9967
2997	0	0	Ki67+	 16741 10029
2998	0	0	Ki67+	 16753 9935
2999	0	0	Ki67+	 16758 9755
3000	0	0	Ki67+	 16760 9848
3001	0	0	Ki67+	 16765 9915
3002	0	0	Ki67+	 16765 10237
3003	0	0	Ki67+	 16768 9739
3004	0	0	Ki67+	 16774 9818
3005	0	0	Ki67+	 16783 9774
3006	0	0	Ki67+	 16795 10240
3007	0	0	Ki67+	 16802 9969
3008	0	0	Ki67+	 16808 10042
3009	0	0	Ki67+	 16810 9981
3010	0	0	Ki67+	 16825 9943
3011	0	0	Ki67+	 16828 10419
3012	0	0	Ki67+	 16848 9987
3013	0	0	Ki67+	 16849 9880
3014	0	0	Ki67+	 16850 10008
3015	0	0	Ki67+	 16853 9969
3016	0	0	Ki67+	 16858 10349
3017	0	0	Ki67+	 16862 9942
3018	0	0	Ki67+	 16863 9919
3019	0	0	Ki67+	 16866 10205
3020	0	0	Ki67+	 16867 9845
3021	0	0	Ki67+	 16870 9898
3022	0	0	Ki67+	 16871 10218
3023	0	0	Ki67+	 16877 10383
3024	0	0	Ki67+	 16882 9982
3025	0	0	Ki67+	 16893 9845
3026	0	0	Ki67+	 16894 9825
3027	0	0	Ki67+	 16100 10554
3028	0	0	Ki67+	 16109 10474
3029	0	0	Ki67+	 16112 10518
3030	0	0	Ki67+	 16130 10538
3031	0	0	Ki67+	 16131 10528
3032	0	0	Ki67+	 16161 10533
3033	0	0	Ki67+	 16164 10580
3034	0	0	Ki67+	 16166 10513
3035	0	0	Ki67+	 16174 10532
3036	0	0	Ki67+	 16196 10561
3037	0	0	Ki67+	 16207 10510
3038	0	0	Ki67+	 16245 10587
3039	0	0	Ki67+	 16248 10529
3040	0	0	Ki67+	 16566 11056
3041	0	0	Ki67+	 16566 11130
3042	0	0	Ki67+	 16576 11128
3043	0	0	Ki67+	 16587 11038
3044	0	0	Ki67+	 16589 10674
3045	0	0	Ki67+	 16592 11174
3046	0	0	Ki67+	 16596 10694
3047	0	0	Ki67+	 16609 11050
3048	0	0	Ki67+	 16612 11021
3049	0	0	Ki67+	 16620 11168
3050	0	0	Ki67+	 16626 10984
3051	0	0	Ki67+	 16648 11028
3052	0	0	Ki67+	 16652 10457
3053	0	0	Ki67+	 16668 10661
3054	0	0	Ki67+	 16676 10459
3055	0	0	Ki67+	 16678 11065
3056	0	0	Ki67+	 16684 11056
3057	0	0	Ki67+	 16689 10664
3058	0	0	Ki67+	 16690 10679
3059	0	0	Ki67+	 16706 10717
3060	0	0	Ki67+	 16719 10747
3061	0	0	Ki67+	 16722 11051
3062	0	0	Ki67+	 16736 10680
3063	0	0	Ki67+	 16740 10696
3064	0	0	Ki67+	 16744 10457
3065	0	0	Ki67+	 16755 11081
3066	0	0	Ki67+	 16756 11007
3067	0	0	Ki67+	 16764 10686
3068	0	0	Ki67+	 16771 11037
3069	0	0	Ki67+	 16775 10840
3070	0	0	Ki67+	 16789 10450
3071	0	0	Ki67+	 16815 10666
3072	0	0	Ki67+	 16821 11038
3073	0	0	Ki67+	 16832 10701
3074	0	0	Ki67+	 16840 11119
3075	0	0	Ki67+	 16859 10887
3076	0	0	Ki67+	 16872 10708
3077	0	0	Ki67+	 16876 10722
3078	0	0	Ki67+	 16880 11051
3079	0	0	Ki67+	 16885 10665
3080	0	0	Ki67+	 16187 11966
3081	0	0	Ki67+	 16689 11285
3082	0	0	Ki67+	 16781 11314
3083	0	0	Ki67+	 16509 12762
3084	0	0	Ki67+	 16754 12790
3085	0	0	Ki67+	 16136 13225
3086	0	0	Ki67+	 16138 12924
3087	0	0	Ki67+	 16213 12944
3088	0	0	Ki67+	 16404 13069
3089	0	0	Ki67+	 16495 13467
3090	0	0	Ki67+	 16653 13599
3091	0	0	Ki67+	 16657 13637
3092	0	0	Ki67+	 16142 14510
3093	0	0	Ki67+	 16159 14443
3094	0	0	Ki67+	 16238 14965
3095	0	0	Ki67+	 16308 14680
3096	0	0	Ki67+	 16415 14499
3097	0	0	Ki67+	 16431 14944
3098	0	0	Ki67+	 16438 14959
3099	0	0	Ki67+	 16502 14959
3100	0	0	Ki67+	 16526 14849
3101	0	0	Ki67+	 16568 14830
3102	0	0	Ki67+	 16573 15157
3103	0	0	Ki67+	 16575 14848
3104	0	0	Ki67+	 16586 15085
3105	0	0	Ki67+	 16598 14556
3106	0	0	Ki67+	 16603 14688
3107	0	0	Ki67+	 16623 15060
3108	0	0	Ki67+	 16634 15171
3109	0	0	Ki67+	 16663 15151
3110	0	0	Ki67+	 16715 14913
3111	0	0	Ki67+	 16720 14902
3112	0	0	Ki67+	 16728 15119
3113	0	0	Ki67+	 16751 14612
3114	0	0	Ki67+	 16824 15217
3115	0	0	Ki67+	 16825 14874
3116	0	0	Ki67+	 16178 15947
3117	0	0	Ki67+	 16295 15283
3118	0	0	Ki67+	 16310 15856
3119	0	0	Ki67+	 16399 15365
3120	0	0	Ki67+	 16497 15647
3121	0	0	Ki67+	 16526 15674
3122	0	0	Ki67+	 16546 15784
3123	0	0	Ki67+	 16556 15357
3124	0	0	Ki67+	 16616 15773
3125	0	0	Ki67+	 16836 15775
3126	0	0	Ki67+	 16845 15886
3127	0	0	Ki67+	 16847 15269
3128	0	0	Ki67+	 16855 15866
3129	0	0	Ki67+	 16861 15428
3130	0	0	Ki67+	 16891 15915
3131	0	0	Ki67+	 16285 16403
3132	0	0	Ki67+	 16473 16694
3133	0	0	Ki67+	 16584 16773
3134	0	0	Ki67+	 16613 16759
3135	0	0	Ki67+	 16868 16408
3136	0	0	Ki67+	 16709 17387
3137	0	0	Ki67+	 16747 17396
3138	0	0	Ki67+	 17214 2429
3139	0	0	Ki67+	 17235 2658
3140	0	0	Ki67+	 17323 2752
3141	0	0	Ki67+	 17390 2771
3142	0	0	Ki67+	 17393 2810
3143	0	0	Ki67+	 17475 2786
3144	0	0	Ki67+	 17623 2331
3145	0	0	Ki67+	 17665 2333
3146	0	0	Ki67+	 17675 2480
3147	0	0	Ki67+	 17677 2502
3148	0	0	Ki67+	 16908 3559
3149	0	0	Ki67+	 16910 3508
3150	0	0	Ki67+	 16931 3539
3151	0	0	Ki67+	 16937 3510
3152	0	0	Ki67+	 16938 3615
3153	0	0	Ki67+	 16951 3606
3154	0	0	Ki67+	 16971 3370
3155	0	0	Ki67+	 16973 3475
3156	0	0	Ki67+	 16992 3128
3157	0	0	Ki67+	 16994 3218
3158	0	0	Ki67+	 16997 3462
3159	0	0	Ki67+	 17004 3115
3160	0	0	Ki67+	 17008 3204
3161	0	0	Ki67+	 17012 3448
3162	0	0	Ki67+	 17026 3098
3163	0	0	Ki67+	 17123 3576
3164	0	0	Ki67+	 17263 3195
3165	0	0	Ki67+	 17263 3215
3166	0	0	Ki67+	 17271 3310
3167	0	0	Ki67+	 17282 3294
3168	0	0	Ki67+	 17289 3162
3169	0	0	Ki67+	 17304 3194
3170	0	0	Ki67+	 17362 3235
3171	0	0	Ki67+	 17382 3414
3172	0	0	Ki67+	 17386 3130
3173	0	0	Ki67+	 17391 3206
3174	0	0	Ki67+	 17401 2853
3175	0	0	Ki67+	 17414 2823
3176	0	0	Ki67+	 17417 3204
3177	0	0	Ki67+	 17422 3360
3178	0	0	Ki67+	 17427 3201
3179	0	0	Ki67+	 17431 2827
3180	0	0	Ki67+	 17483 2831
3181	0	0	Ki67+	 17491 2883
3182	0	0	Ki67+	 17505 3239
3183	0	0	Ki67+	 17508 3293
3184	0	0	Ki67+	 17523 3576
3185	0	0	Ki67+	 17528 3228
3186	0	0	Ki67+	 17557 2841
3187	0	0	Ki67+	 17565 2922
3188	0	0	Ki67+	 17576 3498
3189	0	0	Ki67+	 17587 2882
3190	0	0	Ki67+	 17590 3409
3191	0	0	Ki67+	 17610 2965
3192	0	0	Ki67+	 17620 2836
3193	0	0	Ki67+	 17625 2861
3194	0	0	Ki67+	 17636 2926
3195	0	0	Ki67+	 17638 3279
3196	0	0	Ki67+	 17646 3591
3197	0	0	Ki67+	 17648 3538
3198	0	0	Ki67+	 17659 3453
3199	0	0	Ki67+	 17664 2834
3200	0	0	Ki67+	 17669 3004
3201	0	0	Ki67+	 17672 3609
3202	0	0	Ki67+	 17682 2990
3203	0	0	Ki67+	 17685 2852
3204	0	0	Ki67+	 17685 2874
3205	0	0	Ki67+	 17685 3587
3206	0	0	Ki67+	 17694 3557
3207	0	0	Ki67+	 16912 4039
3208	0	0	Ki67+	 16921 4158
3209	0	0	Ki67+	 16928 3963
3210	0	0	Ki67+	 16929 4018
3211	0	0	Ki67+	 16957 4262
3212	0	0	Ki67+	 16983 4186
3213	0	0	Ki67+	 16999 4225
3214	0	0	Ki67+	 17013 4190
3215	0	0	Ki67+	 17025 3687
3216	0	0	Ki67+	 17028 4070
3217	0	0	Ki67+	 17031 3676
3218	0	0	Ki67+	 17057 4044
3219	0	0	Ki67+	 17065 4023
3220	0	0	Ki67+	 17125 3679
3221	0	0	Ki67+	 17127 4175
3222	0	0	Ki67+	 17137 4097
3223	0	0	Ki67+	 17175 4305
3224	0	0	Ki67+	 17184 4318
3225	0	0	Ki67+	 17188 4370
3226	0	0	Ki67+	 17190 4358
3227	0	0	Ki67+	 17196 4317
3228	0	0	Ki67+	 17201 4257
3229	0	0	Ki67+	 17205 4346
3230	0	0	Ki67+	 17206 4223
3231	0	0	Ki67+	 17214 3896
3232	0	0	Ki67+	 17227 4003
3233	0	0	Ki67+	 17230 3980
3234	0	0	Ki67+	 17242 4060
3235	0	0	Ki67+	 17244 3950
3236	0	0	Ki67+	 17252 4363
3237	0	0	Ki67+	 17258 3964
3238	0	0	Ki67+	 17259 4158
3239	0	0	Ki67+	 17259 4239
3240	0	0	Ki67+	 17259 4311
3241	0	0	Ki67+	 17264 4003
3242	0	0	Ki67+	 17269 3975
3243	0	0	Ki67+	 17271 4252
3244	0	0	Ki67+	 17273 3958
3245	0	0	Ki67+	 17274 3847
3246	0	0	Ki67+	 17280 4147
3247	0	0	Ki67+	 17281 4297
3248	0	0	Ki67+	 17284 3835
3249	0	0	Ki67+	 17304 4296
3250	0	0	Ki67+	 17325 3740
3251	0	0	Ki67+	 17325 3988
3252	0	0	Ki67+	 17330 3829
3253	0	0	Ki67+	 17332 3866
3254	0	0	Ki67+	 17338 3881
3255	0	0	Ki67+	 17346 3790
3256	0	0	Ki67+	 17354 4015
3257	0	0	Ki67+	 17354 4120
3258	0	0	Ki67+	 17359 3958
3259	0	0	Ki67+	 17368 4124
3260	0	0	Ki67+	 17372 3922
3261	0	0	Ki67+	 17374 4000
3262	0	0	Ki67+	 17375 4199
3263	0	0	Ki67+	 17381 3854
3264	0	0	Ki67+	 17385 4036
3265	0	0	Ki67+	 17392 3751
3266	0	0	Ki67+	 17402 4048
3267	0	0	Ki67+	 17404 3845
3268	0	0	Ki67+	 17411 4163
3269	0	0	Ki67+	 17411 4193
3270	0	0	Ki67+	 17416 3747
3271	0	0	Ki67+	 17420 3737
3272	0	0	Ki67+	 17426 4142
3273	0	0	Ki67+	 17440 3782
3274	0	0	Ki67+	 17440 3805
3275	0	0	Ki67+	 17441 4154
3276	0	0	Ki67+	 17442 4225
3277	0	0	Ki67+	 17450 4119
3278	0	0	Ki67+	 17456 3812
3279	0	0	Ki67+	 17457 4237
3280	0	0	Ki67+	 17458 3856
3281	0	0	Ki67+	 17460 3921
3282	0	0	Ki67+	 17462 3881
3283	0	0	Ki67+	 17478 4161
3284	0	0	Ki67+	 17497 3894
3285	0	0	Ki67+	 17509 4170
3286	0	0	Ki67+	 17509 4234
3287	0	0	Ki67+	 17518 3882
3288	0	0	Ki67+	 17520 4217
3289	0	0	Ki67+	 17523 3910
3290	0	0	Ki67+	 17527 3951
3291	0	0	Ki67+	 17545 4113
3292	0	0	Ki67+	 17552 3918
3293	0	0	Ki67+	 17555 4038
3294	0	0	Ki67+	 17557 3964
3295	0	0	Ki67+	 17568 3886
3296	0	0	Ki67+	 17579 3957
3297	0	0	Ki67+	 17608 4181
3298	0	0	Ki67+	 17632 3971
3299	0	0	Ki67+	 17641 3949
3300	0	0	Ki67+	 17645 3970
3301	0	0	Ki67+	 17658 3990
3302	0	0	Ki67+	 17667 3661
3303	0	0	Ki67+	 17671 3946
3304	0	0	Ki67+	 17676 3973
3305	0	0	Ki67+	 17689 3894
3306	0	0	Ki67+	 17694 3948
3307	0	0	Ki67+	 16989 5068
3308	0	0	Ki67+	 17012 4626
3309	0	0	Ki67+	 17012 5057
3310	0	0	Ki67+	 17015 5123
3311	0	0	Ki67+	 17021 4972
3312	0	0	Ki67+	 17026 5117
3313	0	0	Ki67+	 17028 4611
3314	0	0	Ki67+	 17037 4970
3315	0	0	Ki67+	 17042 4699
3316	0	0	Ki67+	 17055 4968
3317	0	0	Ki67+	 17084 4964
3318	0	0	Ki67+	 17092 4774
3319	0	0	Ki67+	 17112 4763
3320	0	0	Ki67+	 17163 4741
3321	0	0	Ki67+	 17198 4859
3322	0	0	Ki67+	 17213 4854
3323	0	0	Ki67+	 17237 5011
3324	0	0	Ki67+	 17248 4876
3325	0	0	Ki67+	 17249 4529
3326	0	0	Ki67+	 17251 4764
3327	0	0	Ki67+	 17258 4868
3328	0	0	Ki67+	 17272 4760
3329	0	0	Ki67+	 17279 4854
3330	0	0	Ki67+	 17286 4841
3331	0	0	Ki67+	 17351 4518
3332	0	0	Ki67+	 17351 4553
3333	0	0	Ki67+	 17364 4608
3334	0	0	Ki67+	 17429 4573
3335	0	0	Ki67+	 17491 5030
3336	0	0	Ki67+	 17497 4673
3337	0	0	Ki67+	 17499 5125
3338	0	0	Ki67+	 17516 5050
3339	0	0	Ki67+	 17523 4841
3340	0	0	Ki67+	 17536 4638
3341	0	0	Ki67+	 17546 4530
3342	0	0	Ki67+	 17565 4934
3343	0	0	Ki67+	 17567 4668
3344	0	0	Ki67+	 17567 4708
3345	0	0	Ki67+	 17569 4505
3346	0	0	Ki67+	 17570 4984
3347	0	0	Ki67+	 17583 5003
3348	0	0	Ki67+	 17589 4910
3349	0	0	Ki67+	 17600 4508
3350	0	0	Ki67+	 17604 4673
3351	0	0	Ki67+	 17620 4899
3352	0	0	Ki67+	 17635 4874
3353	0	0	Ki67+	 17641 4469
3354	0	0	Ki67+	 17647 4664
3355	0	0	Ki67+	 17654 4603
3356	0	0	Ki67+	 17663 4554
3357	0	0	Ki67+	 17667 4890
3358	0	0	Ki67+	 17678 4951
3359	0	0	Ki67+	 17687 4987
3360	0	0	Ki67+	 17693 4600
3361	0	0	Ki67+	 17096 5257
3362	0	0	Ki67+	 17128 5239
3363	0	0	Ki67+	 17154 5272
3364	0	0	Ki67+	 17177 5341
3365	0	0	Ki67+	 17186 5333
3366	0	0	Ki67+	 17266 5406
3367	0	0	Ki67+	 17276 5387
3368	0	0	Ki67+	 17288 5377
3369	0	0	Ki67+	 17372 5460
3370	0	0	Ki67+	 17376 5449
3371	0	0	Ki67+	 17382 5291
3372	0	0	Ki67+	 17469 5440
3373	0	0	Ki67+	 17488 5407
3374	0	0	Ki67+	 17568 5314
3375	0	0	Ki67+	 17583 5362
3376	0	0	Ki67+	 16939 6662
3377	0	0	Ki67+	 17006 6630
3378	0	0	Ki67+	 17028 6732
3379	0	0	Ki67+	 17045 6535
3380	0	0	Ki67+	 17058 6747
3381	0	0	Ki67+	 17112 6671
3382	0	0	Ki67+	 17161 6743
3383	0	0	Ki67+	 17173 6785
3384	0	0	Ki67+	 17552 6042
3385	0	0	Ki67+	 16904 7196
3386	0	0	Ki67+	 16909 7224
3387	0	0	Ki67+	 16916 6972
3388	0	0	Ki67+	 16932 6899
3389	0	0	Ki67+	 16991 7082
3390	0	0	Ki67+	 17063 6875
3391	0	0	Ki67+	 17097 7360
3392	0	0	Ki67+	 17099 7307
3393	0	0	Ki67+	 17115 7097
3394	0	0	Ki67+	 17116 7283
3395	0	0	Ki67+	 17166 7226
3396	0	0	Ki67+	 17168 7474
3397	0	0	Ki67+	 17169 7556
3398	0	0	Ki67+	 17183 6881
3399	0	0	Ki67+	 17185 7525
3400	0	0	Ki67+	 17192 7558
3401	0	0	Ki67+	 17217 7269
3402	0	0	Ki67+	 17235 7492
3403	0	0	Ki67+	 17250 7198
3404	0	0	Ki67+	 17252 6837
3405	0	0	Ki67+	 17256 7521
3406	0	0	Ki67+	 17260 7496
3407	0	0	Ki67+	 17263 7466
3408	0	0	Ki67+	 17270 6841
3409	0	0	Ki67+	 17273 7546
3410	0	0	Ki67+	 17286 7548
3411	0	0	Ki67+	 17426 7531
3412	0	0	Ki67+	 17428 7493
3413	0	0	Ki67+	 17477 6880
3414	0	0	Ki67+	 17550 7438
3415	0	0	Ki67+	 17654 7552
3416	0	0	Ki67+	 17690 6863
3417	0	0	Ki67+	 17045 8055
3418	0	0	Ki67+	 17059 8023
3419	0	0	Ki67+	 17145 8069
3420	0	0	Ki67+	 17350 7716
3421	0	0	Ki67+	 17361 7813
3422	0	0	Ki67+	 17366 7656
3423	0	0	Ki67+	 17371 7888
3424	0	0	Ki67+	 17373 7686
3425	0	0	Ki67+	 17402 7903
3426	0	0	Ki67+	 17402 7927
3427	0	0	Ki67+	 17404 7696
3428	0	0	Ki67+	 17409 7808
3429	0	0	Ki67+	 17416 8193
3430	0	0	Ki67+	 17417 8110
3431	0	0	Ki67+	 17422 7675
3432	0	0	Ki67+	 17428 7928
3433	0	0	Ki67+	 17429 8171
3434	0	0	Ki67+	 17430 7645
3435	0	0	Ki67+	 17433 7817
3436	0	0	Ki67+	 17435 7869
3437	0	0	Ki67+	 17437 7835
3438	0	0	Ki67+	 17454 7883
3439	0	0	Ki67+	 17456 7740
3440	0	0	Ki67+	 17472 7848
3441	0	0	Ki67+	 17486 8327
3442	0	0	Ki67+	 17491 7679
3443	0	0	Ki67+	 17491 8005
3444	0	0	Ki67+	 17492 8232
3445	0	0	Ki67+	 17498 8390
3446	0	0	Ki67+	 17504 7951
3447	0	0	Ki67+	 17510 7652
3448	0	0	Ki67+	 17510 8319
3449	0	0	Ki67+	 17516 7697
3450	0	0	Ki67+	 17521 8330
3451	0	0	Ki67+	 17522 8403
3452	0	0	Ki67+	 17526 7670
3453	0	0	Ki67+	 17528 8274
3454	0	0	Ki67+	 17538 8394
3455	0	0	Ki67+	 17540 8285
3456	0	0	Ki67+	 17543 7716
3457	0	0	Ki67+	 17570 7703
3458	0	0	Ki67+	 17579 7678
3459	0	0	Ki67+	 17598 8287
3460	0	0	Ki67+	 17663 8044
3461	0	0	Ki67+	 17668 7747
3462	0	0	Ki67+	 17671 7686
3463	0	0	Ki67+	 17680 7726
3464	0	0	Ki67+	 17687 8181
3465	0	0	Ki67+	 17687 8328
3466	0	0	Ki67+	 17690 7703
3467	0	0	Ki67+	 17691 8154
3468	0	0	Ki67+	 16925 9166
3469	0	0	Ki67+	 16937 9182
3470	0	0	Ki67+	 16957 8904
3471	0	0	Ki67+	 16962 9150
3472	0	0	Ki67+	 16963 9132
3473	0	0	Ki67+	 16967 8895
3474	0	0	Ki67+	 16976 8937
3475	0	0	Ki67+	 16987 8859
3476	0	0	Ki67+	 16988 8999
3477	0	0	Ki67+	 16990 8911
3478	0	0	Ki67+	 16992 9182
3479	0	0	Ki67+	 17000 8900
3480	0	0	Ki67+	 17001 8865
3481	0	0	Ki67+	 17007 8981
3482	0	0	Ki67+	 17027 8976
3483	0	0	Ki67+	 17032 9146
3484	0	0	Ki67+	 17037 8909
3485	0	0	Ki67+	 17043 8982
3486	0	0	Ki67+	 17046 8946
3487	0	0	Ki67+	 17047 9153
3488	0	0	Ki67+	 17049 9132
3489	0	0	Ki67+	 17051 9188
3490	0	0	Ki67+	 17057 9101
3491	0	0	Ki67+	 17060 9073
3492	0	0	Ki67+	 17064 8932
3493	0	0	Ki67+	 17072 9069
3494	0	0	Ki67+	 17075 9047
3495	0	0	Ki67+	 17084 9161
3496	0	0	Ki67+	 17085 9017
3497	0	0	Ki67+	 17092 9096
3498	0	0	Ki67+	 17234 9178
3499	0	0	Ki67+	 17242 9063
3500	0	0	Ki67+	 17245 9075
3501	0	0	Ki67+	 17249 9134
3502	0	0	Ki67+	 17283 9187
3503	0	0	Ki67+	 17287 9173
3504	0	0	Ki67+	 17306 9155
3505	0	0	Ki67+	 17317 9208
3506	0	0	Ki67+	 17324 9049
3507	0	0	Ki67+	 17334 9161
3508	0	0	Ki67+	 17338 9144
3509	0	0	Ki67+	 17340 9064
3510	0	0	Ki67+	 17340 9215
3511	0	0	Ki67+	 17396 9160
3512	0	0	Ki67+	 17403 9122
3513	0	0	Ki67+	 17427 9118
3514	0	0	Ki67+	 17516 9207
3515	0	0	Ki67+	 17527 9203
3516	0	0	Ki67+	 17554 9210
3517	0	0	Ki67+	 17643 8425
3518	0	0	Ki67+	 17651 8518
3519	0	0	Ki67+	 17656 8771
3520	0	0	Ki67+	 17658 8570
3521	0	0	Ki67+	 17659 8689
3522	0	0	Ki67+	 17668 8507
3523	0	0	Ki67+	 17674 8750
3524	0	0	Ki67+	 17679 8489
3525	0	0	Ki67+	 16897 9882
3526	0	0	Ki67+	 16903 9835
3527	0	0	Ki67+	 16911 9274
3528	0	0	Ki67+	 16914 9907
3529	0	0	Ki67+	 16918 9967
3530	0	0	Ki67+	 16931 9293
3531	0	0	Ki67+	 16943 9948
3532	0	0	Ki67+	 16944 9906
3533	0	0	Ki67+	 16946 9835
3534	0	0	Ki67+	 16948 9391
3535	0	0	Ki67+	 16952 9891
3536	0	0	Ki67+	 16953 9920
3537	0	0	Ki67+	 16958 9873
3538	0	0	Ki67+	 16963 9994
3539	0	0	Ki67+	 16973 9550
3540	0	0	Ki67+	 16974 9971
3541	0	0	Ki67+	 16977 9889
3542	0	0	Ki67+	 16983 9838
3543	0	0	Ki67+	 16984 9602
3544	0	0	Ki67+	 16985 9927
3545	0	0	Ki67+	 16985 10012
3546	0	0	Ki67+	 16994 9504
3547	0	0	Ki67+	 16996 9548
3548	0	0	Ki67+	 16999 9562
3549	0	0	Ki67+	 17015 9863
3550	0	0	Ki67+	 17016 9599
3551	0	0	Ki67+	 17016 9839
3552	0	0	Ki67+	 17018 9584
3553	0	0	Ki67+	 17024 9949
3554	0	0	Ki67+	 17027 9819
3555	0	0	Ki67+	 17037 9838
3556	0	0	Ki67+	 17042 9476
3557	0	0	Ki67+	 17046 9431
3558	0	0	Ki67+	 17046 9799
3559	0	0	Ki67+	 17048 9843
3560	0	0	Ki67+	 17056 9446
3561	0	0	Ki67+	 17056 9560
3562	0	0	Ki67+	 17059 9398
3563	0	0	Ki67+	 17059 9483
3564	0	0	Ki67+	 17060 9538
3565	0	0	Ki67+	 17072 9814
3566	0	0	Ki67+	 17076 9405
3567	0	0	Ki67+	 17077 9777
3568	0	0	Ki67+	 17077 9832
3569	0	0	Ki67+	 17079 9502
3570	0	0	Ki67+	 17079 9791
3571	0	0	Ki67+	 17087 9459
3572	0	0	Ki67+	 17092 9530
3573	0	0	Ki67+	 17098 9377
3574	0	0	Ki67+	 17103 9394
3575	0	0	Ki67+	 17110 9857
3576	0	0	Ki67+	 17113 9821
3577	0	0	Ki67+	 17120 9789
3578	0	0	Ki67+	 17132 9330
3579	0	0	Ki67+	 17153 9850
3580	0	0	Ki67+	 17169 9877
3581	0	0	Ki67+	 17173 9843
3582	0	0	Ki67+	 17184 9450
3583	0	0	Ki67+	 17185 9785
3584	0	0	Ki67+	 17185 9856
3585	0	0	Ki67+	 17192 9869
3586	0	0	Ki67+	 17196 9820
3587	0	0	Ki67+	 17198 9919
3588	0	0	Ki67+	 17213 9280
3589	0	0	Ki67+	 17219 9300
3590	0	0	Ki67+	 17224 9793
3591	0	0	Ki67+	 17234 9829
3592	0	0	Ki67+	 17244 9367
3593	0	0	Ki67+	 17254 9763
3594	0	0	Ki67+	 17255 9801
3595	0	0	Ki67+	 17261 9347
3596	0	0	Ki67+	 17270 9835
3597	0	0	Ki67+	 17271 9291
3598	0	0	Ki67+	 17271 9735
3599	0	0	Ki67+	 17275 9898
3600	0	0	Ki67+	 17286 9784
3601	0	0	Ki67+	 17297 9271
3602	0	0	Ki67+	 17300 9318
3603	0	0	Ki67+	 17313 9249
3604	0	0	Ki67+	 17316 9799
3605	0	0	Ki67+	 17331 9309
3606	0	0	Ki67+	 17335 9328
3607	0	0	Ki67+	 17338 9233
3608	0	0	Ki67+	 17345 9332
3609	0	0	Ki67+	 17354 9361
3610	0	0	Ki67+	 17354 9766
3611	0	0	Ki67+	 17360 9778
3612	0	0	Ki67+	 17365 9800
3613	0	0	Ki67+	 17383 9388
3614	0	0	Ki67+	 17392 9748
3615	0	0	Ki67+	 17392 9844
3616	0	0	Ki67+	 17406 9623
3617	0	0	Ki67+	 17408 9384
3618	0	0	Ki67+	 17416 9762
3619	0	0	Ki67+	 17417 9452
3620	0	0	Ki67+	 17417 9854
3621	0	0	Ki67+	 17422 9706
3622	0	0	Ki67+	 17425 9594
3623	0	0	Ki67+	 17426 9273
3624	0	0	Ki67+	 17428 9741
3625	0	0	Ki67+	 17429 9664
3626	0	0	Ki67+	 17440 9226
3627	0	0	Ki67+	 17447 9773
3628	0	0	Ki67+	 17449 9440
3629	0	0	Ki67+	 17450 9619
3630	0	0	Ki67+	 17450 9696
3631	0	0	Ki67+	 17452 9787
3632	0	0	Ki67+	 17460 9732
3633	0	0	Ki67+	 17461 9608
3634	0	0	Ki67+	 17463 9697
3635	0	0	Ki67+	 17464 9636
3636	0	0	Ki67+	 17465 9596
3637	0	0	Ki67+	 17474 9723
3638	0	0	Ki67+	 17480 9669
3639	0	0	Ki67+	 17499 9711
3640	0	0	Ki67+	 17500 9331
3641	0	0	Ki67+	 17500 9647
3642	0	0	Ki67+	 17500 9689
3643	0	0	Ki67+	 17509 9749
3644	0	0	Ki67+	 17520 9781
3645	0	0	Ki67+	 17524 9227
3646	0	0	Ki67+	 17532 9711
3647	0	0	Ki67+	 17537 9373
3648	0	0	Ki67+	 17538 9778
3649	0	0	Ki67+	 17541 9802
3650	0	0	Ki67+	 17546 9329
3651	0	0	Ki67+	 17548 9387
3652	0	0	Ki67+	 17553 9738
3653	0	0	Ki67+	 17564 9760
3654	0	0	Ki67+	 17567 9704
3655	0	0	Ki67+	 17569 9290
3656	0	0	Ki67+	 17576 9826
3657	0	0	Ki67+	 17582 9304
3658	0	0	Ki67+	 17584 9667
3659	0	0	Ki67+	 17586 9804
3660	0	0	Ki67+	 17589 9866
3661	0	0	Ki67+	 17595 9770
3662	0	0	Ki67+	 17596 9757
3663	0	0	Ki67+	 17599 9332
3664	0	0	Ki67+	 17602 9272
3665	0	0	Ki67+	 17610 9856
3666	0	0	Ki67+	 17611 9310
3667	0	0	Ki67+	 17616 9874
3668	0	0	Ki67+	 17618 9832
3669	0	0	Ki67+	 17625 9618
3670	0	0	Ki67+	 17637 9805
3671	0	0	Ki67+	 17642 9851
3672	0	0	Ki67+	 17648 9875
3673	0	0	Ki67+	 17652 9833
3674	0	0	Ki67+	 17652 9918
3675	0	0	Ki67+	 17668 9895
3676	0	0	Ki67+	 17674 9869
3677	0	0	Ki67+	 17676 9524
3678	0	0	Ki67+	 17687 9418
3679	0	0	Ki67+	 16897 10017
3680	0	0	Ki67+	 16906 10697
3681	0	0	Ki67+	 16917 10364
3682	0	0	Ki67+	 16918 10332
3683	0	0	Ki67+	 16918 10716
3684	0	0	Ki67+	 16920 10660
3685	0	0	Ki67+	 16921 10729
3686	0	0	Ki67+	 16927 10813
3687	0	0	Ki67+	 16947 10698
3688	0	0	Ki67+	 16948 10336
3689	0	0	Ki67+	 16951 10357
3690	0	0	Ki67+	 16952 10416
3691	0	0	Ki67+	 16953 10394
3692	0	0	Ki67+	 16960 10427
3693	0	0	Ki67+	 16984 10447
3694	0	0	Ki67+	 16986 10693
3695	0	0	Ki67+	 16999 10721
3696	0	0	Ki67+	 17000 10423
3697	0	0	Ki67+	 17007 10443
3698	0	0	Ki67+	 17007 10745
3699	0	0	Ki67+	 17020 10330
3700	0	0	Ki67+	 17034 10350
3701	0	0	Ki67+	 17039 10676
3702	0	0	Ki67+	 17039 10709
3703	0	0	Ki67+	 17041 10372
3704	0	0	Ki67+	 17044 10658
3705	0	0	Ki67+	 17049 10711
3706	0	0	Ki67+	 17050 10731
3707	0	0	Ki67+	 17052 10639
3708	0	0	Ki67+	 17064 10701
3709	0	0	Ki67+	 17068 10687
3710	0	0	Ki67+	 17094 10342
3711	0	0	Ki67+	 17100 10120
3712	0	0	Ki67+	 17103 10366
3713	0	0	Ki67+	 17109 10321
3714	0	0	Ki67+	 17115 10689
3715	0	0	Ki67+	 17118 10664
3716	0	0	Ki67+	 17119 10632
3717	0	0	Ki67+	 17138 10697
3718	0	0	Ki67+	 17149 10379
3719	0	0	Ki67+	 17160 10090
3720	0	0	Ki67+	 17163 10327
3721	0	0	Ki67+	 17177 10619
3722	0	0	Ki67+	 17181 10641
3723	0	0	Ki67+	 17182 10142
3724	0	0	Ki67+	 17184 10701
3725	0	0	Ki67+	 17188 10346
3726	0	0	Ki67+	 17195 10647
3727	0	0	Ki67+	 17198 10405
3728	0	0	Ki67+	 17203 10716
3729	0	0	Ki67+	 17205 10733
3730	0	0	Ki67+	 17215 10330
3731	0	0	Ki67+	 17223 10354
3732	0	0	Ki67+	 17223 10668
3733	0	0	Ki67+	 17228 10093
3734	0	0	Ki67+	 17233 10412
3735	0	0	Ki67+	 17235 10609
3736	0	0	Ki67+	 17236 10387
3737	0	0	Ki67+	 17243 10299
3738	0	0	Ki67+	 17244 10349
3739	0	0	Ki67+	 17267 10720
3740	0	0	Ki67+	 17269 10111
3741	0	0	Ki67+	 17274 10682
3742	0	0	Ki67+	 17285 10691
3743	0	0	Ki67+	 17294 10652
3744	0	0	Ki67+	 17295 10371
3745	0	0	Ki67+	 17306 10353
3746	0	0	Ki67+	 17312 10320
3747	0	0	Ki67+	 17314 10299
3748	0	0	Ki67+	 17316 10716
3749	0	0	Ki67+	 17322 10680
3750	0	0	Ki67+	 17326 10658
3751	0	0	Ki67+	 17329 10318
3752	0	0	Ki67+	 17330 10407
3753	0	0	Ki67+	 17348 10345
3754	0	0	Ki67+	 17363 10299
3755	0	0	Ki67+	 17379 10403
3756	0	0	Ki67+	 17402 10409
3757	0	0	Ki67+	 17435 10298
3758	0	0	Ki67+	 17445 10810
3759	0	0	Ki67+	 17449 10363
3760	0	0	Ki67+	 17464 10257
3761	0	0	Ki67+	 17474 10290
3762	0	0	Ki67+	 17477 10805
3763	0	0	Ki67+	 17490 10246
3764	0	0	Ki67+	 17491 10121
3765	0	0	Ki67+	 17494 10721
3766	0	0	Ki67+	 17510 10315
3767	0	0	Ki67+	 17518 10787
3768	0	0	Ki67+	 17530 10594
3769	0	0	Ki67+	 17545 10799
3770	0	0	Ki67+	 17575 10790
3771	0	0	Ki67+	 17586 10172
3772	0	0	Ki67+	 17602 10724
3773	0	0	Ki67+	 17615 10481
3774	0	0	Ki67+	 17622 10592
3775	0	0	Ki67+	 17626 10742
3776	0	0	Ki67+	 17630 10214
3777	0	0	Ki67+	 17630 10610
3778	0	0	Ki67+	 17632 10706
3779	0	0	Ki67+	 17633 10523
3780	0	0	Ki67+	 17633 10724
3781	0	0	Ki67+	 17640 10209
3782	0	0	Ki67+	 17661 10252
3783	0	0	Ki67+	 17668 10450
3784	0	0	Ki67+	 17669 10235
3785	0	0	Ki67+	 17671 10492
3786	0	0	Ki67+	 17686 10441
3787	0	0	Ki67+	 17686 10483
3788	0	0	Ki67+	 17691 10362
3789	0	0	Ki67+	 16907 11072
3790	0	0	Ki67+	 16922 10840
3791	0	0	Ki67+	 16933 11083
3792	0	0	Ki67+	 16934 11098
3793	0	0	Ki67+	 16959 10925
3794	0	0	Ki67+	 16978 10852
3795	0	0	Ki67+	 16980 11361
3796	0	0	Ki67+	 16990 10836
3797	0	0	Ki67+	 16995 10894
3798	0	0	Ki67+	 16999 11094
3799	0	0	Ki67+	 17003 11386
3800	0	0	Ki67+	 17012 11354
3801	0	0	Ki67+	 17024 11028
3802	0	0	Ki67+	 17029 11136
3803	0	0	Ki67+	 17041 10883
3804	0	0	Ki67+	 17050 11087
3805	0	0	Ki67+	 17056 11106
3806	0	0	Ki67+	 17057 10918
3807	0	0	Ki67+	 17070 11142
3808	0	0	Ki67+	 17080 10877
3809	0	0	Ki67+	 17082 11365
3810	0	0	Ki67+	 17089 11104
3811	0	0	Ki67+	 17113 10843
3812	0	0	Ki67+	 17113 10871
3813	0	0	Ki67+	 17121 11148
3814	0	0	Ki67+	 17131 11076
3815	0	0	Ki67+	 17144 10889
3816	0	0	Ki67+	 17183 11092
3817	0	0	Ki67+	 17187 11079
3818	0	0	Ki67+	 17189 10855
3819	0	0	Ki67+	 17195 11173
3820	0	0	Ki67+	 17212 10900
3821	0	0	Ki67+	 17224 10826
3822	0	0	Ki67+	 17225 10872
3823	0	0	Ki67+	 17241 11064
3824	0	0	Ki67+	 17243 10829
3825	0	0	Ki67+	 17243 11123
3826	0	0	Ki67+	 17246 10845
3827	0	0	Ki67+	 17253 11135
3828	0	0	Ki67+	 17262 10867
3829	0	0	Ki67+	 17276 11050
3830	0	0	Ki67+	 17279 10891
3831	0	0	Ki67+	 17291 11141
3832	0	0	Ki67+	 17302 11277
3833	0	0	Ki67+	 17339 11305
3834	0	0	Ki67+	 17350 11126
3835	0	0	Ki67+	 17355 10837
3836	0	0	Ki67+	 17355 11107
3837	0	0	Ki67+	 17357 10872
3838	0	0	Ki67+	 17361 11064
3839	0	0	Ki67+	 17369 11301
3840	0	0	Ki67+	 17390 11310
3841	0	0	Ki67+	 17405 11062
3842	0	0	Ki67+	 17416 11171
3843	0	0	Ki67+	 17447 10849
3844	0	0	Ki67+	 17449 11137
3845	0	0	Ki67+	 17478 10860
3846	0	0	Ki67+	 17499 11076
3847	0	0	Ki67+	 17501 10821
3848	0	0	Ki67+	 17501 11091
3849	0	0	Ki67+	 17518 11142
3850	0	0	Ki67+	 17546 10847
3851	0	0	Ki67+	 17568 10941
3852	0	0	Ki67+	 17574 10848
3853	0	0	Ki67+	 17586 10923
3854	0	0	Ki67+	 17593 10888
3855	0	0	Ki67+	 17105 12065
3856	0	0	Ki67+	 16968 13713
3857	0	0	Ki67+	 16996 13713
3858	0	0	Ki67+	 17292 13251
3859	0	0	Ki67+	 17451 14014
3860	0	0	Ki67+	 16960 14705
3861	0	0	Ki67+	 16973 14730
3862	0	0	Ki67+	 16908 14928
3863	0	0	Ki67+	 16917 15271
3864	0	0	Ki67+	 16942 15027
3865	0	0	Ki67+	 17011 15487
3866	0	0	Ki67+	 17037 15102
3867	0	0	Ki67+	 17038 14941
3868	0	0	Ki67+	 17115 15229
3869	0	0	Ki67+	 17176 15174
3870	0	0	Ki67+	 17296 15527
3871	0	0	Ki67+	 17304 14896
3872	0	0	Ki67+	 17308 14963
3873	0	0	Ki67+	 17347 15192
3874	0	0	Ki67+	 17404 15194
3875	0	0	Ki67+	 17422 15313
3876	0	0	Ki67+	 17427 15191
3877	0	0	Ki67+	 17582 15329
3878	0	0	Ki67+	 16933 15736
3879	0	0	Ki67+	 16984 15789
3880	0	0	Ki67+	 16987 15634
3881	0	0	Ki67+	 17201 15675
3882	0	0	Ki67+	 17609 16879
3883	0	0	Ki67+	 17627 16876
3884	0	0	Ki67+	 17667 16881
3885	0	0	Ki67+	 17733 2345
3886	0	0	Ki67+	 17760 2367
3887	0	0	Ki67+	 17814 2370
3888	0	0	Ki67+	 17818 2320
3889	0	0	Ki67+	 17847 2363
3890	0	0	Ki67+	 17938 1996
3891	0	0	Ki67+	 17957 1989
3892	0	0	Ki67+	 18116 1828
3893	0	0	Ki67+	 18287 1881
3894	0	0	Ki67+	 18288 1976
3895	0	0	Ki67+	 18289 1956
3896	0	0	Ki67+	 18295 1935
3897	0	0	Ki67+	 18312 1935
3898	0	0	Ki67+	 18342 1963
3899	0	0	Ki67+	 18407 1907
3900	0	0	Ki67+	 18428 1846
3901	0	0	Ki67+	 18431 1862
3902	0	0	Ki67+	 18465 1987
3903	0	0	Ki67+	 17722 3081
3904	0	0	Ki67+	 17725 2936
3905	0	0	Ki67+	 17730 2855
3906	0	0	Ki67+	 17736 2488
3907	0	0	Ki67+	 17739 2415
3908	0	0	Ki67+	 17739 3054
3909	0	0	Ki67+	 17743 2526
3910	0	0	Ki67+	 17743 2543
3911	0	0	Ki67+	 17756 2986
3912	0	0	Ki67+	 17761 2386
3913	0	0	Ki67+	 17765 3091
3914	0	0	Ki67+	 17771 2451
3915	0	0	Ki67+	 17771 2552
3916	0	0	Ki67+	 17775 2952
3917	0	0	Ki67+	 17779 3023
3918	0	0	Ki67+	 17783 2988
3919	0	0	Ki67+	 17789 2503
3920	0	0	Ki67+	 17792 2514
3921	0	0	Ki67+	 17792 2916
3922	0	0	Ki67+	 17794 3093
3923	0	0	Ki67+	 17806 2433
3924	0	0	Ki67+	 17808 3026
3925	0	0	Ki67+	 17820 3058
3926	0	0	Ki67+	 17824 2950
3927	0	0	Ki67+	 17827 2469
3928	0	0	Ki67+	 17828 2515
3929	0	0	Ki67+	 17832 2535
3930	0	0	Ki67+	 17849 2541
3931	0	0	Ki67+	 17858 2920
3932	0	0	Ki67+	 17883 2496
3933	0	0	Ki67+	 17883 3069
3934	0	0	Ki67+	 17886 2518
3935	0	0	Ki67+	 17887 2439
3936	0	0	Ki67+	 17887 2884
3937	0	0	Ki67+	 17889 2593
3938	0	0	Ki67+	 17890 2427
3939	0	0	Ki67+	 17897 3077
3940	0	0	Ki67+	 17898 2550
3941	0	0	Ki67+	 17911 3023
3942	0	0	Ki67+	 17912 2433
3943	0	0	Ki67+	 17915 2504
3944	0	0	Ki67+	 17915 2972
3945	0	0	Ki67+	 17921 2924
3946	0	0	Ki67+	 17928 2457
3947	0	0	Ki67+	 17929 2983
3948	0	0	Ki67+	 17933 2561
3949	0	0	Ki67+	 17939 2946
3950	0	0	Ki67+	 17946 2999
3951	0	0	Ki67+	 17951 2602
3952	0	0	Ki67+	 17952 3054
3953	0	0	Ki67+	 17958 2934
3954	0	0	Ki67+	 17964 2436
3955	0	0	Ki67+	 17967 2870
3956	0	0	Ki67+	 17985 2566
3957	0	0	Ki67+	 17991 2972
3958	0	0	Ki67+	 17992 2454
3959	0	0	Ki67+	 17996 2572
3960	0	0	Ki67+	 18002 2532
3961	0	0	Ki67+	 18009 2649
3962	0	0	Ki67+	 18010 2482
3963	0	0	Ki67+	 18020 2894
3964	0	0	Ki67+	 18025 3032
3965	0	0	Ki67+	 18030 3015
3966	0	0	Ki67+	 18032 2572
3967	0	0	Ki67+	 18035 2499
3968	0	0	Ki67+	 18045 3035
3969	0	0	Ki67+	 18056 2763
3970	0	0	Ki67+	 18061 2980
3971	0	0	Ki67+	 18062 2577
3972	0	0	Ki67+	 18077 2415
3973	0	0	Ki67+	 18093 2920
3974	0	0	Ki67+	 18105 3015
3975	0	0	Ki67+	 18115 2503
3976	0	0	Ki67+	 18121 2927
3977	0	0	Ki67+	 18122 2835
3978	0	0	Ki67+	 18127 2545
3979	0	0	Ki67+	 18139 2517
3980	0	0	Ki67+	 18159 2970
3981	0	0	Ki67+	 18195 3015
3982	0	0	Ki67+	 18197 2558
3983	0	0	Ki67+	 18201 2991
3984	0	0	Ki67+	 18212 2584
3985	0	0	Ki67+	 18232 3047
3986	0	0	Ki67+	 18243 2599
3987	0	0	Ki67+	 18250 2472
3988	0	0	Ki67+	 18254 2981
3989	0	0	Ki67+	 18263 2866
3990	0	0	Ki67+	 18263 2945
3991	0	0	Ki67+	 18265 2568
3992	0	0	Ki67+	 18265 2604
3993	0	0	Ki67+	 18270 2918
3994	0	0	Ki67+	 18276 2515
3995	0	0	Ki67+	 18281 2839
3996	0	0	Ki67+	 18281 3012
3997	0	0	Ki67+	 18287 2479
3998	0	0	Ki67+	 18287 2538
3999	0	0	Ki67+	 18291 2583
4000	0	0	Ki67+	 18297 2547
4001	0	0	Ki67+	 18297 3014
4002	0	0	Ki67+	 18302 2640
4003	0	0	Ki67+	 18303 2459
4004	0	0	Ki67+	 18305 2863
4005	0	0	Ki67+	 18320 2931
4006	0	0	Ki67+	 18325 2598
4007	0	0	Ki67+	 18330 2567
4008	0	0	Ki67+	 18333 2537
4009	0	0	Ki67+	 18335 2982
4010	0	0	Ki67+	 18347 2624
4011	0	0	Ki67+	 18353 3002
4012	0	0	Ki67+	 18359 2547
4013	0	0	Ki67+	 18359 2846
4014	0	0	Ki67+	 18363 2601
4015	0	0	Ki67+	 18370 2971
4016	0	0	Ki67+	 18372 2931
4017	0	0	Ki67+	 18376 2952
4018	0	0	Ki67+	 18385 2835
4019	0	0	Ki67+	 18404 2442
4020	0	0	Ki67+	 18407 2912
4021	0	0	Ki67+	 18410 2932
4022	0	0	Ki67+	 18415 2945
4023	0	0	Ki67+	 18420 2494
4024	0	0	Ki67+	 18422 3048
4025	0	0	Ki67+	 18428 3033
4026	0	0	Ki67+	 18433 2879
4027	0	0	Ki67+	 18434 2905
4028	0	0	Ki67+	 18441 2471
4029	0	0	Ki67+	 18447 2566
4030	0	0	Ki67+	 18453 2935
4031	0	0	Ki67+	 18457 2645
4032	0	0	Ki67+	 18460 2656
4033	0	0	Ki67+	 18460 2885
4034	0	0	Ki67+	 18466 2594
4035	0	0	Ki67+	 18466 2901
4036	0	0	Ki67+	 18468 2583
4037	0	0	Ki67+	 18471 2471
4038	0	0	Ki67+	 18472 3007
4039	0	0	Ki67+	 18474 2929
4040	0	0	Ki67+	 18484 2564
4041	0	0	Ki67+	 18490 2847
4042	0	0	Ki67+	 18491 2909
4043	0	0	Ki67+	 18495 2602
4044	0	0	Ki67+	 17701 3635
4045	0	0	Ki67+	 17702 3530
4046	0	0	Ki67+	 17702 3646
4047	0	0	Ki67+	 17716 3875
4048	0	0	Ki67+	 17721 3597
4049	0	0	Ki67+	 17721 3925
4050	0	0	Ki67+	 17722 3538
4051	0	0	Ki67+	 17742 3375
4052	0	0	Ki67+	 17751 3933
4053	0	0	Ki67+	 17753 3890
4054	0	0	Ki67+	 17759 3491
4055	0	0	Ki67+	 17763 3397
4056	0	0	Ki67+	 17767 3959
4057	0	0	Ki67+	 17768 3946
4058	0	0	Ki67+	 17770 3611
4059	0	0	Ki67+	 17773 3535
4060	0	0	Ki67+	 17780 3347
4061	0	0	Ki67+	 17781 3485
4062	0	0	Ki67+	 17785 3879
4063	0	0	Ki67+	 17786 3921
4064	0	0	Ki67+	 17797 3406
4065	0	0	Ki67+	 17798 3935
4066	0	0	Ki67+	 17799 3439
4067	0	0	Ki67+	 17800 3524
4068	0	0	Ki67+	 17800 3796
4069	0	0	Ki67+	 17807 3246
4070	0	0	Ki67+	 17807 3599
4071	0	0	Ki67+	 17809 3955
4072	0	0	Ki67+	 17815 3538
4073	0	0	Ki67+	 17818 3836
4074	0	0	Ki67+	 17832 3376
4075	0	0	Ki67+	 17836 3290
4076	0	0	Ki67+	 17841 3351
4077	0	0	Ki67+	 17842 3846
4078	0	0	Ki67+	 17857 3298
4079	0	0	Ki67+	 17859 3854
4080	0	0	Ki67+	 17860 3912
4081	0	0	Ki67+	 17872 3351
4082	0	0	Ki67+	 17874 3914
4083	0	0	Ki67+	 17878 3863
4084	0	0	Ki67+	 17882 3814
4085	0	0	Ki67+	 17882 3878
4086	0	0	Ki67+	 17890 3247
4087	0	0	Ki67+	 17892 3288
4088	0	0	Ki67+	 17901 3279
4089	0	0	Ki67+	 17901 3901
4090	0	0	Ki67+	 17903 3859
4091	0	0	Ki67+	 17917 3317
4092	0	0	Ki67+	 17922 3879
4093	0	0	Ki67+	 17927 3298
4094	0	0	Ki67+	 17932 3832
4095	0	0	Ki67+	 17946 3358
4096	0	0	Ki67+	 17952 3893
4097	0	0	Ki67+	 17953 3918
4098	0	0	Ki67+	 17959 3767
4099	0	0	Ki67+	 17965 3870
4100	0	0	Ki67+	 17968 3828
4101	0	0	Ki67+	 17979 3785
4102	0	0	Ki67+	 17979 3898
4103	0	0	Ki67+	 17986 3909
4104	0	0	Ki67+	 17992 3719
4105	0	0	Ki67+	 18000 3925
4106	0	0	Ki67+	 18016 3708
4107	0	0	Ki67+	 18025 3664
4108	0	0	Ki67+	 18033 3831
4109	0	0	Ki67+	 18035 3689
4110	0	0	Ki67+	 18054 3634
4111	0	0	Ki67+	 18061 3319
4112	0	0	Ki67+	 18062 3356
4113	0	0	Ki67+	 18066 3666
4114	0	0	Ki67+	 18068 3395
4115	0	0	Ki67+	 18069 3859
4116	0	0	Ki67+	 18074 3284
4117	0	0	Ki67+	 18074 3818
4118	0	0	Ki67+	 18077 3749
4119	0	0	Ki67+	 18077 3796
4120	0	0	Ki67+	 18084 3768
4121	0	0	Ki67+	 18087 3731
4122	0	0	Ki67+	 18090 3302
4123	0	0	Ki67+	 18091 3244
4124	0	0	Ki67+	 18093 3829
4125	0	0	Ki67+	 18098 3864
4126	0	0	Ki67+	 18100 3761
4127	0	0	Ki67+	 18102 3360
4128	0	0	Ki67+	 18103 3295
4129	0	0	Ki67+	 18104 3236
4130	0	0	Ki67+	 18109 3807
4131	0	0	Ki67+	 18115 3693
4132	0	0	Ki67+	 18118 3787
4133	0	0	Ki67+	 18119 3753
4134	0	0	Ki67+	 18120 3654
4135	0	0	Ki67+	 18122 3368
4136	0	0	Ki67+	 18124 3845
4137	0	0	Ki67+	 18130 3329
4138	0	0	Ki67+	 18130 3716
4139	0	0	Ki67+	 18132 3296
4140	0	0	Ki67+	 18138 3633
4141	0	0	Ki67+	 18142 3568
4142	0	0	Ki67+	 18149 3804
4143	0	0	Ki67+	 18151 3837
4144	0	0	Ki67+	 18164 3330
4145	0	0	Ki67+	 18164 3543
4146	0	0	Ki67+	 18165 3772
4147	0	0	Ki67+	 18169 3761
4148	0	0	Ki67+	 18172 3585
4149	0	0	Ki67+	 18172 3862
4150	0	0	Ki67+	 18175 3292
4151	0	0	Ki67+	 18187 3250
4152	0	0	Ki67+	 18187 3687
4153	0	0	Ki67+	 18188 3346
4154	0	0	Ki67+	 18190 3817
4155	0	0	Ki67+	 18192 3286
4156	0	0	Ki67+	 18193 3547
4157	0	0	Ki67+	 18197 3770
4158	0	0	Ki67+	 18198 3599
4159	0	0	Ki67+	 18205 3578
4160	0	0	Ki67+	 18209 3667
4161	0	0	Ki67+	 18210 3232
4162	0	0	Ki67+	 18210 3522
4163	0	0	Ki67+	 18214 3312
4164	0	0	Ki67+	 18214 3353
4165	0	0	Ki67+	 18219 3700
4166	0	0	Ki67+	 18220 3283
4167	0	0	Ki67+	 18222 3332
4168	0	0	Ki67+	 18223 3217
4169	0	0	Ki67+	 18239 3260
4170	0	0	Ki67+	 18239 3299
4171	0	0	Ki67+	 18241 3558
4172	0	0	Ki67+	 18247 3609
4173	0	0	Ki67+	 18248 3844
4174	0	0	Ki67+	 18256 3570
4175	0	0	Ki67+	 18258 3736
4176	0	0	Ki67+	 18260 3494
4177	0	0	Ki67+	 18261 3798
4178	0	0	Ki67+	 18272 3594
4179	0	0	Ki67+	 18276 3274
4180	0	0	Ki67+	 18293 3302
4181	0	0	Ki67+	 18293 3661
4182	0	0	Ki67+	 18300 3775
4183	0	0	Ki67+	 18302 3280
4184	0	0	Ki67+	 18302 3497
4185	0	0	Ki67+	 18312 3508
4186	0	0	Ki67+	 18321 3313
4187	0	0	Ki67+	 18324 3588
4188	0	0	Ki67+	 18330 3622
4189	0	0	Ki67+	 18333 3493
4190	0	0	Ki67+	 18335 3200
4191	0	0	Ki67+	 18337 3325
4192	0	0	Ki67+	 18345 3612
4193	0	0	Ki67+	 18351 3518
4194	0	0	Ki67+	 18358 3790
4195	0	0	Ki67+	 18361 3257
4196	0	0	Ki67+	 18372 3608
4197	0	0	Ki67+	 18372 3817
4198	0	0	Ki67+	 18378 3490
4199	0	0	Ki67+	 18378 3531
4200	0	0	Ki67+	 18383 3642
4201	0	0	Ki67+	 18384 3565
4202	0	0	Ki67+	 18386 3243
4203	0	0	Ki67+	 18389 3477
4204	0	0	Ki67+	 18395 3268
4205	0	0	Ki67+	 18396 3594
4206	0	0	Ki67+	 18402 3511
4207	0	0	Ki67+	 18409 3758
4208	0	0	Ki67+	 18412 3631
4209	0	0	Ki67+	 18415 3542
4210	0	0	Ki67+	 18417 3487
4211	0	0	Ki67+	 18419 3782
4212	0	0	Ki67+	 18420 3311
4213	0	0	Ki67+	 18425 3610
4214	0	0	Ki67+	 18430 3470
4215	0	0	Ki67+	 18433 3493
4216	0	0	Ki67+	 18434 3727
4217	0	0	Ki67+	 18437 3754
4218	0	0	Ki67+	 18440 3607
4219	0	0	Ki67+	 18445 3282
4220	0	0	Ki67+	 18445 3665
4221	0	0	Ki67+	 18447 3793
4222	0	0	Ki67+	 18455 3469
4223	0	0	Ki67+	 18464 3340
4224	0	0	Ki67+	 18466 3299
4225	0	0	Ki67+	 18472 3481
4226	0	0	Ki67+	 18475 3960
4227	0	0	Ki67+	 18493 3294
4228	0	0	Ki67+	 18493 3310
4229	0	0	Ki67+	 18493 3975
4230	0	0	Ki67+	 17702 4669
4231	0	0	Ki67+	 17712 4673
4232	0	0	Ki67+	 17719 4779
4233	0	0	Ki67+	 17733 4749
4234	0	0	Ki67+	 17734 4595
4235	0	0	Ki67+	 17745 3992
4236	0	0	Ki67+	 17754 4656
4237	0	0	Ki67+	 17765 4755
4238	0	0	Ki67+	 17766 4621
4239	0	0	Ki67+	 17775 4589
4240	0	0	Ki67+	 17775 4674
4241	0	0	Ki67+	 17783 4767
4242	0	0	Ki67+	 17784 4416
4243	0	0	Ki67+	 17788 4747
4244	0	0	Ki67+	 17790 4636
4245	0	0	Ki67+	 17792 3998
4246	0	0	Ki67+	 17800 4582
4247	0	0	Ki67+	 17807 4664
4248	0	0	Ki67+	 17810 4601
4249	0	0	Ki67+	 17814 4629
4250	0	0	Ki67+	 17817 4535
4251	0	0	Ki67+	 17831 4430
4252	0	0	Ki67+	 17835 4535
4253	0	0	Ki67+	 17842 4316
4254	0	0	Ki67+	 17842 4649
4255	0	0	Ki67+	 17844 4470
4256	0	0	Ki67+	 17861 4445
4257	0	0	Ki67+	 17866 4402
4258	0	0	Ki67+	 17867 4543
4259	0	0	Ki67+	 17885 4343
4260	0	0	Ki67+	 17887 4533
4261	0	0	Ki67+	 17887 4551
4262	0	0	Ki67+	 17889 4463
4263	0	0	Ki67+	 17902 4515
4264	0	0	Ki67+	 17903 4328
4265	0	0	Ki67+	 17906 4361
4266	0	0	Ki67+	 17906 4535
4267	0	0	Ki67+	 17911 4563
4268	0	0	Ki67+	 17920 4444
4269	0	0	Ki67+	 17922 4469
4270	0	0	Ki67+	 17923 4496
4271	0	0	Ki67+	 17935 4561
4272	0	0	Ki67+	 17938 4577
4273	0	0	Ki67+	 17940 4448
4274	0	0	Ki67+	 17944 4483
4275	0	0	Ki67+	 17945 4255
4276	0	0	Ki67+	 17955 4450
4277	0	0	Ki67+	 17965 4429
4278	0	0	Ki67+	 17976 4469
4279	0	0	Ki67+	 17977 4356
4280	0	0	Ki67+	 17979 4329
4281	0	0	Ki67+	 17983 4272
4282	0	0	Ki67+	 17988 4434
4283	0	0	Ki67+	 17991 4314
4284	0	0	Ki67+	 18007 4482
4285	0	0	Ki67+	 18018 4239
4286	0	0	Ki67+	 18026 4411
4287	0	0	Ki67+	 18039 4501
4288	0	0	Ki67+	 18041 4388
4289	0	0	Ki67+	 18046 4316
4290	0	0	Ki67+	 18048 4305
4291	0	0	Ki67+	 18055 4342
4292	0	0	Ki67+	 18060 4763
4293	0	0	Ki67+	 18073 4283
4294	0	0	Ki67+	 18076 4414
4295	0	0	Ki67+	 18077 4368
4296	0	0	Ki67+	 18080 4317
4297	0	0	Ki67+	 18085 4203
4298	0	0	Ki67+	 18088 4268
4299	0	0	Ki67+	 18094 4390
4300	0	0	Ki67+	 18101 4263
4301	0	0	Ki67+	 18106 4319
4302	0	0	Ki67+	 18107 4195
4303	0	0	Ki67+	 18119 4215
4304	0	0	Ki67+	 18126 4370
4305	0	0	Ki67+	 18129 4336
4306	0	0	Ki67+	 18137 4705
4307	0	0	Ki67+	 18174 4285
4308	0	0	Ki67+	 18183 4351
4309	0	0	Ki67+	 18187 4152
4310	0	0	Ki67+	 18190 4398
4311	0	0	Ki67+	 18202 4740
4312	0	0	Ki67+	 18204 4155
4313	0	0	Ki67+	 18211 4312
4314	0	0	Ki67+	 18214 4247
4315	0	0	Ki67+	 18219 4346
4316	0	0	Ki67+	 18222 4317
4317	0	0	Ki67+	 18236 4246
4318	0	0	Ki67+	 18239 4176
4319	0	0	Ki67+	 18259 4342
4320	0	0	Ki67+	 18264 4268
4321	0	0	Ki67+	 18264 4304
4322	0	0	Ki67+	 18275 4220
4323	0	0	Ki67+	 18278 4083
4324	0	0	Ki67+	 18287 4198
4325	0	0	Ki67+	 18288 4761
4326	0	0	Ki67+	 18289 4256
4327	0	0	Ki67+	 18290 4121
4328	0	0	Ki67+	 18299 4163
4329	0	0	Ki67+	 18302 4273
4330	0	0	Ki67+	 18307 4124
4331	0	0	Ki67+	 18307 4201
4332	0	0	Ki67+	 18314 4656
4333	0	0	Ki67+	 18318 4252
4334	0	0	Ki67+	 18321 4034
4335	0	0	Ki67+	 18326 4099
4336	0	0	Ki67+	 18328 4676
4337	0	0	Ki67+	 18332 4742
4338	0	0	Ki67+	 18339 4268
4339	0	0	Ki67+	 18342 4142
4340	0	0	Ki67+	 18342 4782
4341	0	0	Ki67+	 18354 4438
4342	0	0	Ki67+	 18365 4111
4343	0	0	Ki67+	 18374 4777
4344	0	0	Ki67+	 18379 4701
4345	0	0	Ki67+	 18388 4001
4346	0	0	Ki67+	 18395 4039
4347	0	0	Ki67+	 18407 4463
4348	0	0	Ki67+	 18411 4739
4349	0	0	Ki67+	 18419 4080
4350	0	0	Ki67+	 18424 4255
4351	0	0	Ki67+	 18426 4185
4352	0	0	Ki67+	 18427 3994
4353	0	0	Ki67+	 18427 4767
4354	0	0	Ki67+	 18431 4213
4355	0	0	Ki67+	 18432 4123
4356	0	0	Ki67+	 18443 4224
4357	0	0	Ki67+	 18443 4616
4358	0	0	Ki67+	 18463 4049
4359	0	0	Ki67+	 18464 4743
4360	0	0	Ki67+	 18466 4083
4361	0	0	Ki67+	 18467 4682
4362	0	0	Ki67+	 18468 4702
4363	0	0	Ki67+	 18473 4734
4364	0	0	Ki67+	 18479 3999
4365	0	0	Ki67+	 18481 4631
4366	0	0	Ki67+	 18483 4665
4367	0	0	Ki67+	 18485 4095
4368	0	0	Ki67+	 17710 4821
4369	0	0	Ki67+	 17710 5397
4370	0	0	Ki67+	 17712 5320
4371	0	0	Ki67+	 17726 4877
4372	0	0	Ki67+	 17727 4925
4373	0	0	Ki67+	 17732 5296
4374	0	0	Ki67+	 17742 4831
4375	0	0	Ki67+	 17748 4785
4376	0	0	Ki67+	 17757 5382
4377	0	0	Ki67+	 17761 5285
4378	0	0	Ki67+	 17766 4827
4379	0	0	Ki67+	 17772 5236
4380	0	0	Ki67+	 17793 4839
4381	0	0	Ki67+	 17809 5250
4382	0	0	Ki67+	 17832 5171
4383	0	0	Ki67+	 17838 5267
4384	0	0	Ki67+	 17873 5319
4385	0	0	Ki67+	 17878 5265
4386	0	0	Ki67+	 17901 5301
4387	0	0	Ki67+	 17902 5214
4388	0	0	Ki67+	 17917 5180
4389	0	0	Ki67+	 17924 5096
4390	0	0	Ki67+	 17925 5208
4391	0	0	Ki67+	 17926 5234
4392	0	0	Ki67+	 17932 5167
4393	0	0	Ki67+	 17938 5237
4394	0	0	Ki67+	 17947 5185
4395	0	0	Ki67+	 17949 5030
4396	0	0	Ki67+	 17995 5029
4397	0	0	Ki67+	 17995 5146
4398	0	0	Ki67+	 17996 5171
4399	0	0	Ki67+	 18020 5188
4400	0	0	Ki67+	 18032 5206
4401	0	0	Ki67+	 18033 5102
4402	0	0	Ki67+	 18035 5166
4403	0	0	Ki67+	 18040 5267
4404	0	0	Ki67+	 18050 4941
4405	0	0	Ki67+	 18055 5058
4406	0	0	Ki67+	 18059 5184
4407	0	0	Ki67+	 18061 5272
4408	0	0	Ki67+	 18070 4965
4409	0	0	Ki67+	 18075 5150
4410	0	0	Ki67+	 18100 5072
4411	0	0	Ki67+	 18100 5119
4412	0	0	Ki67+	 18101 4798
4413	0	0	Ki67+	 18117 4814
4414	0	0	Ki67+	 18131 4949
4415	0	0	Ki67+	 18150 4852
4416	0	0	Ki67+	 18154 5212
4417	0	0	Ki67+	 18168 4930
4418	0	0	Ki67+	 18172 5014
4419	0	0	Ki67+	 18176 5134
4420	0	0	Ki67+	 18177 4970
4421	0	0	Ki67+	 18199 4830
4422	0	0	Ki67+	 18216 5059
4423	0	0	Ki67+	 18218 5020
4424	0	0	Ki67+	 18221 4801
4425	0	0	Ki67+	 18228 4919
4426	0	0	Ki67+	 18235 5091
4427	0	0	Ki67+	 18238 5053
4428	0	0	Ki67+	 18248 4940
4429	0	0	Ki67+	 18262 4935
4430	0	0	Ki67+	 18278 4880
4431	0	0	Ki67+	 18284 4982
4432	0	0	Ki67+	 18287 5116
4433	0	0	Ki67+	 18302 5018
4434	0	0	Ki67+	 18306 4936
4435	0	0	Ki67+	 18309 4885
4436	0	0	Ki67+	 18315 4896
4437	0	0	Ki67+	 18316 4974
4438	0	0	Ki67+	 18337 5000
4439	0	0	Ki67+	 18339 4951
4440	0	0	Ki67+	 18344 4903
4441	0	0	Ki67+	 18354 4920
4442	0	0	Ki67+	 18355 4854
4443	0	0	Ki67+	 18367 4896
4444	0	0	Ki67+	 18383 4953
4445	0	0	Ki67+	 18392 4916
4446	0	0	Ki67+	 18407 4884
4447	0	0	Ki67+	 18415 4852
4448	0	0	Ki67+	 18423 4894
4449	0	0	Ki67+	 18435 4906
4450	0	0	Ki67+	 18450 4877
4451	0	0	Ki67+	 18479 4867
4452	0	0	Ki67+	 18486 4823
4453	0	0	Ki67+	 18495 4863
4454	0	0	Ki67+	 17718 6849
4455	0	0	Ki67+	 17748 6745
4456	0	0	Ki67+	 17761 6917
4457	0	0	Ki67+	 17790 7088
4458	0	0	Ki67+	 17802 6871
4459	0	0	Ki67+	 17813 7040
4460	0	0	Ki67+	 17814 6886
4461	0	0	Ki67+	 17816 6999
4462	0	0	Ki67+	 17837 6545
4463	0	0	Ki67+	 17864 6909
4464	0	0	Ki67+	 17870 7142
4465	0	0	Ki67+	 17871 7087
4466	0	0	Ki67+	 17875 6537
4467	0	0	Ki67+	 17884 6565
4468	0	0	Ki67+	 17887 6616
4469	0	0	Ki67+	 17894 6534
4470	0	0	Ki67+	 17897 6924
4471	0	0	Ki67+	 17905 6612
4472	0	0	Ki67+	 17911 6910
4473	0	0	Ki67+	 17911 7123
4474	0	0	Ki67+	 17926 7122
4475	0	0	Ki67+	 17947 6674
4476	0	0	Ki67+	 17952 6693
4477	0	0	Ki67+	 17961 7102
4478	0	0	Ki67+	 18012 6768
4479	0	0	Ki67+	 18013 6811
4480	0	0	Ki67+	 18020 6889
4481	0	0	Ki67+	 18030 6901
4482	0	0	Ki67+	 18048 7001
4483	0	0	Ki67+	 18060 7116
4484	0	0	Ki67+	 18074 7027
4485	0	0	Ki67+	 18110 7161
4486	0	0	Ki67+	 18111 6979
4487	0	0	Ki67+	 18113 6834
4488	0	0	Ki67+	 18119 7090
4489	0	0	Ki67+	 18124 7036
4490	0	0	Ki67+	 18132 6817
4491	0	0	Ki67+	 18134 7003
4492	0	0	Ki67+	 18154 6923
4493	0	0	Ki67+	 18163 6995
4494	0	0	Ki67+	 18166 6945
4495	0	0	Ki67+	 18176 7007
4496	0	0	Ki67+	 18196 6931
4497	0	0	Ki67+	 18209 6939
4498	0	0	Ki67+	 18233 7155
4499	0	0	Ki67+	 18258 7081
4500	0	0	Ki67+	 18268 7162
4501	0	0	Ki67+	 18276 7090
4502	0	0	Ki67+	 17699 7689
4503	0	0	Ki67+	 17707 7800
4504	0	0	Ki67+	 17713 7766
4505	0	0	Ki67+	 17725 7885
4506	0	0	Ki67+	 17733 7733
4507	0	0	Ki67+	 17736 7867
4508	0	0	Ki67+	 17762 7952
4509	0	0	Ki67+	 17791 7835
4510	0	0	Ki67+	 17797 7983
4511	0	0	Ki67+	 17799 7799
4512	0	0	Ki67+	 17799 7819
4513	0	0	Ki67+	 17831 7912
4514	0	0	Ki67+	 17847 7862
4515	0	0	Ki67+	 17849 7442
4516	0	0	Ki67+	 17857 7823
4517	0	0	Ki67+	 17860 7973
4518	0	0	Ki67+	 17894 7274
4519	0	0	Ki67+	 17901 7616
4520	0	0	Ki67+	 17904 7293
4521	0	0	Ki67+	 17908 7411
4522	0	0	Ki67+	 17912 7266
4523	0	0	Ki67+	 17918 7457
4524	0	0	Ki67+	 17927 7946
4525	0	0	Ki67+	 17928 7448
4526	0	0	Ki67+	 17937 7964
4527	0	0	Ki67+	 17938 7822
4528	0	0	Ki67+	 17939 7241
4529	0	0	Ki67+	 17939 7543
4530	0	0	Ki67+	 17944 7955
4531	0	0	Ki67+	 17977 7226
4532	0	0	Ki67+	 17978 7442
4533	0	0	Ki67+	 17993 7250
4534	0	0	Ki67+	 18001 7283
4535	0	0	Ki67+	 18014 7718
4536	0	0	Ki67+	 18053 7259
4537	0	0	Ki67+	 18081 7248
4538	0	0	Ki67+	 18150 7945
4539	0	0	Ki67+	 18199 7961
4540	0	0	Ki67+	 18200 7266
4541	0	0	Ki67+	 18202 7291
4542	0	0	Ki67+	 18205 7380
4543	0	0	Ki67+	 18209 7890
4544	0	0	Ki67+	 18213 7620
4545	0	0	Ki67+	 18218 7964
4546	0	0	Ki67+	 18222 7358
4547	0	0	Ki67+	 18240 7312
4548	0	0	Ki67+	 18240 7596
4549	0	0	Ki67+	 18246 7955
4550	0	0	Ki67+	 18250 7900
4551	0	0	Ki67+	 18264 7967
4552	0	0	Ki67+	 18274 7191
4553	0	0	Ki67+	 18296 7929
4554	0	0	Ki67+	 18301 7627
4555	0	0	Ki67+	 18312 7532
4556	0	0	Ki67+	 18313 7485
4557	0	0	Ki67+	 18324 7629
4558	0	0	Ki67+	 18326 7821
4559	0	0	Ki67+	 18333 7859
4560	0	0	Ki67+	 18338 7962
4561	0	0	Ki67+	 18340 7946
4562	0	0	Ki67+	 18369 7769
4563	0	0	Ki67+	 18378 7834
4564	0	0	Ki67+	 18379 7911
4565	0	0	Ki67+	 18394 7776
4566	0	0	Ki67+	 18413 7276
4567	0	0	Ki67+	 18418 7946
4568	0	0	Ki67+	 18425 7840
4569	0	0	Ki67+	 18428 7529
4570	0	0	Ki67+	 18441 7352
4571	0	0	Ki67+	 18443 7908
4572	0	0	Ki67+	 18445 7931
4573	0	0	Ki67+	 18452 7970
4574	0	0	Ki67+	 18458 7818
4575	0	0	Ki67+	 18459 7901
4576	0	0	Ki67+	 18460 7248
4577	0	0	Ki67+	 18461 7867
4578	0	0	Ki67+	 18472 7287
4579	0	0	Ki67+	 18478 7548
4580	0	0	Ki67+	 18478 7964
4581	0	0	Ki67+	 18491 7489
4582	0	0	Ki67+	 17697 8201
4583	0	0	Ki67+	 17700 8262
4584	0	0	Ki67+	 17710 8511
4585	0	0	Ki67+	 17711 8135
4586	0	0	Ki67+	 17713 8175
4587	0	0	Ki67+	 17714 8102
4588	0	0	Ki67+	 17716 8072
4589	0	0	Ki67+	 17727 8033
4590	0	0	Ki67+	 17733 8069
4591	0	0	Ki67+	 17734 8177
4592	0	0	Ki67+	 17738 7985
4593	0	0	Ki67+	 17742 8119
4594	0	0	Ki67+	 17743 8093
4595	0	0	Ki67+	 17755 8735
4596	0	0	Ki67+	 17758 8133
4597	0	0	Ki67+	 17758 8244
4598	0	0	Ki67+	 17780 8150
4599	0	0	Ki67+	 17781 8513
4600	0	0	Ki67+	 17782 8589
4601	0	0	Ki67+	 17783 8178
4602	0	0	Ki67+	 17786 8045
4603	0	0	Ki67+	 17786 8491
4604	0	0	Ki67+	 17795 8773
4605	0	0	Ki67+	 17797 8117
4606	0	0	Ki67+	 17798 8548
4607	0	0	Ki67+	 17802 8220
4608	0	0	Ki67+	 17805 8069
4609	0	0	Ki67+	 17812 8642
4610	0	0	Ki67+	 17813 7999
4611	0	0	Ki67+	 17816 8166
4612	0	0	Ki67+	 17829 8553
4613	0	0	Ki67+	 17838 8206
4614	0	0	Ki67+	 17842 8133
4615	0	0	Ki67+	 17842 8562
4616	0	0	Ki67+	 17843 8161
4617	0	0	Ki67+	 17850 8047
4618	0	0	Ki67+	 17852 8698
4619	0	0	Ki67+	 17860 8114
4620	0	0	Ki67+	 17873 8145
4621	0	0	Ki67+	 17876 8663
4622	0	0	Ki67+	 17883 8597
4623	0	0	Ki67+	 17889 8624
4624	0	0	Ki67+	 17893 8029
4625	0	0	Ki67+	 17902 8082
4626	0	0	Ki67+	 17916 8619
4627	0	0	Ki67+	 17919 8060
4628	0	0	Ki67+	 17934 8636
4629	0	0	Ki67+	 17935 8671
4630	0	0	Ki67+	 17947 8699
4631	0	0	Ki67+	 17949 8764
4632	0	0	Ki67+	 17958 8741
4633	0	0	Ki67+	 17967 8661
4634	0	0	Ki67+	 18076 8192
4635	0	0	Ki67+	 18080 8433
4636	0	0	Ki67+	 18093 8185
4637	0	0	Ki67+	 18112 8228
4638	0	0	Ki67+	 18118 8153
4639	0	0	Ki67+	 18118 8490
4640	0	0	Ki67+	 18127 8331
4641	0	0	Ki67+	 18128 8181
4642	0	0	Ki67+	 18143 8316
4643	0	0	Ki67+	 18144 8465
4644	0	0	Ki67+	 18151 8116
4645	0	0	Ki67+	 18152 7991
4646	0	0	Ki67+	 18158 8340
4647	0	0	Ki67+	 18160 8159
4648	0	0	Ki67+	 18164 8057
4649	0	0	Ki67+	 18166 8197
4650	0	0	Ki67+	 18167 8240
4651	0	0	Ki67+	 18167 8535
4652	0	0	Ki67+	 18170 8409
4653	0	0	Ki67+	 18177 8042
4654	0	0	Ki67+	 18179 8493
4655	0	0	Ki67+	 18180 8287
4656	0	0	Ki67+	 18181 8620
4657	0	0	Ki67+	 18182 7998
4658	0	0	Ki67+	 18184 8636
4659	0	0	Ki67+	 18185 8533
4660	0	0	Ki67+	 18190 8420
4661	0	0	Ki67+	 18190 8588
4662	0	0	Ki67+	 18191 8180
4663	0	0	Ki67+	 18191 8221
4664	0	0	Ki67+	 18193 8168
4665	0	0	Ki67+	 18194 8406
4666	0	0	Ki67+	 18199 8652
4667	0	0	Ki67+	 18202 7994
4668	0	0	Ki67+	 18202 8131
4669	0	0	Ki67+	 18202 8326
4670	0	0	Ki67+	 18203 8018
4671	0	0	Ki67+	 18205 8210
4672	0	0	Ki67+	 18214 8362
4673	0	0	Ki67+	 18214 8542
4674	0	0	Ki67+	 18217 8243
4675	0	0	Ki67+	 18220 8092
4676	0	0	Ki67+	 18222 8120
4677	0	0	Ki67+	 18224 8149
4678	0	0	Ki67+	 18225 8446
4679	0	0	Ki67+	 18225 8501
4680	0	0	Ki67+	 18225 8619
4681	0	0	Ki67+	 18228 8428
4682	0	0	Ki67+	 18229 8036
4683	0	0	Ki67+	 18230 8639
4684	0	0	Ki67+	 18235 8747
4685	0	0	Ki67+	 18238 8233
4686	0	0	Ki67+	 18240 7992
4687	0	0	Ki67+	 18243 8665
4688	0	0	Ki67+	 18245 8679
4689	0	0	Ki67+	 18249 8612
4690	0	0	Ki67+	 18251 8190
4691	0	0	Ki67+	 18253 8761
4692	0	0	Ki67+	 18254 8036
4693	0	0	Ki67+	 18254 8125
4694	0	0	Ki67+	 18254 8289
4695	0	0	Ki67+	 18254 8381
4696	0	0	Ki67+	 18256 8168
4697	0	0	Ki67+	 18259 8666
4698	0	0	Ki67+	 18259 8698
4699	0	0	Ki67+	 18261 8500
4700	0	0	Ki67+	 18264 8254
4701	0	0	Ki67+	 18264 8769
4702	0	0	Ki67+	 18266 8181
4703	0	0	Ki67+	 18268 8233
4704	0	0	Ki67+	 18269 8742
4705	0	0	Ki67+	 18272 8461
4706	0	0	Ki67+	 18279 8244
4707	0	0	Ki67+	 18280 7985
4708	0	0	Ki67+	 18282 8209
4709	0	0	Ki67+	 18282 8354
4710	0	0	Ki67+	 18299 8001
4711	0	0	Ki67+	 18302 8365
4712	0	0	Ki67+	 18312 8724
4713	0	0	Ki67+	 18316 8298
4714	0	0	Ki67+	 18328 8710
4715	0	0	Ki67+	 18328 8755
4716	0	0	Ki67+	 18329 7987
4717	0	0	Ki67+	 18341 8780
4718	0	0	Ki67+	 18343 8349
4719	0	0	Ki67+	 18356 8765
4720	0	0	Ki67+	 18358 8697
4721	0	0	Ki67+	 18383 8677
4722	0	0	Ki67+	 18388 8476
4723	0	0	Ki67+	 18393 8763
4724	0	0	Ki67+	 18402 8568
4725	0	0	Ki67+	 18416 8760
4726	0	0	Ki67+	 18421 8527
4727	0	0	Ki67+	 18434 8465
4728	0	0	Ki67+	 18445 8765
4729	0	0	Ki67+	 18452 8728
4730	0	0	Ki67+	 18465 8774
4731	0	0	Ki67+	 17771 8888
4732	0	0	Ki67+	 17773 9456
4733	0	0	Ki67+	 17777 9481
4734	0	0	Ki67+	 17778 8842
4735	0	0	Ki67+	 17781 8880
4736	0	0	Ki67+	 17783 9468
4737	0	0	Ki67+	 17787 8835
4738	0	0	Ki67+	 17797 8787
4739	0	0	Ki67+	 17806 8948
4740	0	0	Ki67+	 17807 9565
4741	0	0	Ki67+	 17842 8932
4742	0	0	Ki67+	 17858 8960
4743	0	0	Ki67+	 17917 9074
4744	0	0	Ki67+	 17944 9014
4745	0	0	Ki67+	 17951 8808
4746	0	0	Ki67+	 17964 9015
4747	0	0	Ki67+	 17971 8920
4748	0	0	Ki67+	 17982 9006
4749	0	0	Ki67+	 17983 8796
4750	0	0	Ki67+	 18008 9083
4751	0	0	Ki67+	 18028 9063
4752	0	0	Ki67+	 18075 9209
4753	0	0	Ki67+	 18086 9077
4754	0	0	Ki67+	 18086 9140
4755	0	0	Ki67+	 18094 9127
4756	0	0	Ki67+	 18098 9152
4757	0	0	Ki67+	 18099 9077
4758	0	0	Ki67+	 18101 9055
4759	0	0	Ki67+	 18115 9128
4760	0	0	Ki67+	 18157 9223
4761	0	0	Ki67+	 18170 9195
4762	0	0	Ki67+	 18180 9217
4763	0	0	Ki67+	 18181 9280
4764	0	0	Ki67+	 18188 9187
4765	0	0	Ki67+	 18220 9191
4766	0	0	Ki67+	 18229 9175
4767	0	0	Ki67+	 18235 9223
4768	0	0	Ki67+	 18248 9197
4769	0	0	Ki67+	 18255 9276
4770	0	0	Ki67+	 18266 9186
4771	0	0	Ki67+	 18266 9200
4772	0	0	Ki67+	 18271 9164
4773	0	0	Ki67+	 18289 9286
4774	0	0	Ki67+	 18290 9308
4775	0	0	Ki67+	 18295 8788
4776	0	0	Ki67+	 18295 8863
4777	0	0	Ki67+	 18303 8826
4778	0	0	Ki67+	 18305 9273
4779	0	0	Ki67+	 18323 9007
4780	0	0	Ki67+	 18329 8928
4781	0	0	Ki67+	 18330 8846
4782	0	0	Ki67+	 18333 8997
4783	0	0	Ki67+	 18341 8801
4784	0	0	Ki67+	 18342 8979
4785	0	0	Ki67+	 18343 8839
4786	0	0	Ki67+	 18362 8886
4787	0	0	Ki67+	 18362 9290
4788	0	0	Ki67+	 18375 9271
4789	0	0	Ki67+	 18376 8799
4790	0	0	Ki67+	 18380 8922
4791	0	0	Ki67+	 18391 8787
4792	0	0	Ki67+	 18406 9374
4793	0	0	Ki67+	 18410 8809
4794	0	0	Ki67+	 18415 9424
4795	0	0	Ki67+	 18417 9209
4796	0	0	Ki67+	 18424 8791
4797	0	0	Ki67+	 18440 9366
4798	0	0	Ki67+	 18458 9313
4799	0	0	Ki67+	 18477 9349
4800	0	0	Ki67+	 18482 9335
4801	0	0	Ki67+	 17711 10365
4802	0	0	Ki67+	 17726 10261
4803	0	0	Ki67+	 17734 9980
4804	0	0	Ki67+	 17762 9976
4805	0	0	Ki67+	 17783 9995
4806	0	0	Ki67+	 17812 10012
4807	0	0	Ki67+	 17813 10374
4808	0	0	Ki67+	 17815 10349
4809	0	0	Ki67+	 17823 9968
4810	0	0	Ki67+	 17827 9988
4811	0	0	Ki67+	 17829 10368
4812	0	0	Ki67+	 17830 9595
4813	0	0	Ki67+	 17833 10019
4814	0	0	Ki67+	 17836 9623
4815	0	0	Ki67+	 17838 10007
4816	0	0	Ki67+	 17858 9587
4817	0	0	Ki67+	 17858 10366
4818	0	0	Ki67+	 17899 10064
4819	0	0	Ki67+	 17908 10031
4820	0	0	Ki67+	 17927 10003
4821	0	0	Ki67+	 17928 9706
4822	0	0	Ki67+	 17935 9682
4823	0	0	Ki67+	 17949 10003
4824	0	0	Ki67+	 17953 10036
4825	0	0	Ki67+	 17962 9728
4826	0	0	Ki67+	 17963 10055
4827	0	0	Ki67+	 17980 10182
4828	0	0	Ki67+	 17988 9777
4829	0	0	Ki67+	 18008 9807
4830	0	0	Ki67+	 18020 9795
4831	0	0	Ki67+	 18034 10077
4832	0	0	Ki67+	 18045 9988
4833	0	0	Ki67+	 18047 10047
4834	0	0	Ki67+	 18049 10058
4835	0	0	Ki67+	 18053 10018
4836	0	0	Ki67+	 18055 10008
4837	0	0	Ki67+	 18094 10093
4838	0	0	Ki67+	 18096 10077
4839	0	0	Ki67+	 18106 10008
4840	0	0	Ki67+	 18118 10023
4841	0	0	Ki67+	 18129 10107
4842	0	0	Ki67+	 18159 10175
4843	0	0	Ki67+	 18178 10224
4844	0	0	Ki67+	 17697 10418
4845	0	0	Ki67+	 17708 10424
4846	0	0	Ki67+	 17717 10404
4847	0	0	Ki67+	 17740 10686
4848	0	0	Ki67+	 17764 10735
4849	0	0	Ki67+	 17772 10703
4850	0	0	Ki67+	 17802 10767
4851	0	0	Ki67+	 17825 10849
4852	0	0	Ki67+	 17830 10765
4853	0	0	Ki67+	 17857 10841
4854	0	0	Ki67+	 17908 10860
4855	0	0	Ki67+	 17911 10850
4856	0	0	Ki67+	 17945 10789
4857	0	0	Ki67+	 17945 10837
4858	0	0	Ki67+	 17996 10504
4859	0	0	Ki67+	 18007 10546
4860	0	0	Ki67+	 18007 11174
4861	0	0	Ki67+	 18059 11004
4862	0	0	Ki67+	 18067 10550
4863	0	0	Ki67+	 18070 10864
4864	0	0	Ki67+	 18076 11023
4865	0	0	Ki67+	 18081 11008
4866	0	0	Ki67+	 18089 10850
4867	0	0	Ki67+	 18108 11084
4868	0	0	Ki67+	 18111 10908
4869	0	0	Ki67+	 18128 10925
4870	0	0	Ki67+	 18179 10983
4871	0	0	Ki67+	 18207 11128
4872	0	0	Ki67+	 18217 11071
4873	0	0	Ki67+	 18236 11121
4874	0	0	Ki67+	 18410 11183
4875	0	0	Ki67+	 18422 11163
4876	0	0	Ki67+	 18486 11182
4877	0	0	Ki67+	 18144 11435
4878	0	0	Ki67+	 18184 11439
4879	0	0	Ki67+	 18409 11516
4880	0	0	Ki67+	 17780 12838
4881	0	0	Ki67+	 18094 13040
4882	0	0	Ki67+	 17781 14205
4883	0	0	Ki67+	 17826 14051
4884	0	0	Ki67+	 18055 13838
4885	0	0	Ki67+	 18107 14063
4886	0	0	Ki67+	 18225 14331
4887	0	0	Ki67+	 18248 14309
4888	0	0	Ki67+	 18493 14026
4889	0	0	Ki67+	 18548 2027
4890	0	0	Ki67+	 18570 2010
4891	0	0	Ki67+	 18590 2033
4892	0	0	Ki67+	 18631 2001
4893	0	0	Ki67+	 18703 2100
4894	0	0	Ki67+	 18728 2194
4895	0	0	Ki67+	 18758 2001
4896	0	0	Ki67+	 18771 1994
4897	0	0	Ki67+	 18788 2145
4898	0	0	Ki67+	 18818 2204
4899	0	0	Ki67+	 18828 1917
4900	0	0	Ki67+	 18840 2156
4901	0	0	Ki67+	 18850 1979
4902	0	0	Ki67+	 18930 2052
4903	0	0	Ki67+	 18930 2095
4904	0	0	Ki67+	 18932 2358
4905	0	0	Ki67+	 18945 2371
4906	0	0	Ki67+	 18947 2182
4907	0	0	Ki67+	 18971 2352
4908	0	0	Ki67+	 18987 2036
4909	0	0	Ki67+	 19005 2301
4910	0	0	Ki67+	 19009 2346
4911	0	0	Ki67+	 19012 2357
4912	0	0	Ki67+	 19029 2298
4913	0	0	Ki67+	 19033 2082
4914	0	0	Ki67+	 19038 2025
4915	0	0	Ki67+	 19039 2063
4916	0	0	Ki67+	 19042 2359
4917	0	0	Ki67+	 19046 2088
4918	0	0	Ki67+	 19051 2033
4919	0	0	Ki67+	 19057 2216
4920	0	0	Ki67+	 19058 2043
4921	0	0	Ki67+	 19067 2100
4922	0	0	Ki67+	 19073 2305
4923	0	0	Ki67+	 19080 2316
4924	0	0	Ki67+	 19094 2185
4925	0	0	Ki67+	 19118 2330
4926	0	0	Ki67+	 19249 2366
4927	0	0	Ki67+	 19287 2019
4928	0	0	Ki67+	 18497 2408
4929	0	0	Ki67+	 18497 2632
4930	0	0	Ki67+	 18508 2985
4931	0	0	Ki67+	 18510 2958
4932	0	0	Ki67+	 18517 2565
4933	0	0	Ki67+	 18528 2866
4934	0	0	Ki67+	 18529 2508
4935	0	0	Ki67+	 18530 2416
4936	0	0	Ki67+	 18535 2949
4937	0	0	Ki67+	 18536 2618
4938	0	0	Ki67+	 18538 2592
4939	0	0	Ki67+	 18543 2458
4940	0	0	Ki67+	 18544 2436
4941	0	0	Ki67+	 18548 2941
4942	0	0	Ki67+	 18549 2667
4943	0	0	Ki67+	 18549 2868
4944	0	0	Ki67+	 18552 2898
4945	0	0	Ki67+	 18568 2917
4946	0	0	Ki67+	 18569 2564
4947	0	0	Ki67+	 18570 2598
4948	0	0	Ki67+	 18572 2631
4949	0	0	Ki67+	 18577 2960
4950	0	0	Ki67+	 18582 2980
4951	0	0	Ki67+	 18587 2552
4952	0	0	Ki67+	 18590 2964
4953	0	0	Ki67+	 18592 2610
4954	0	0	Ki67+	 18596 3048
4955	0	0	Ki67+	 18596 3059
4956	0	0	Ki67+	 18604 2514
4957	0	0	Ki67+	 18609 2470
4958	0	0	Ki67+	 18611 2538
4959	0	0	Ki67+	 18611 3037
4960	0	0	Ki67+	 18613 2690
4961	0	0	Ki67+	 18623 2989
4962	0	0	Ki67+	 18633 2973
4963	0	0	Ki67+	 18633 3052
4964	0	0	Ki67+	 18637 2646
4965	0	0	Ki67+	 18638 2613
4966	0	0	Ki67+	 18639 3076
4967	0	0	Ki67+	 18641 2709
4968	0	0	Ki67+	 18643 3004
4969	0	0	Ki67+	 18653 2911
4970	0	0	Ki67+	 18657 2641
4971	0	0	Ki67+	 18658 2588
4972	0	0	Ki67+	 18660 3031
4973	0	0	Ki67+	 18666 2722
4974	0	0	Ki67+	 18669 2991
4975	0	0	Ki67+	 18670 2499
4976	0	0	Ki67+	 18671 2931
4977	0	0	Ki67+	 18671 2976
4978	0	0	Ki67+	 18679 2696
4979	0	0	Ki67+	 18680 2745
4980	0	0	Ki67+	 18682 2581
4981	0	0	Ki67+	 18687 3013
4982	0	0	Ki67+	 18689 2645
4983	0	0	Ki67+	 18690 2660
4984	0	0	Ki67+	 18692 2939
4985	0	0	Ki67+	 18693 2534
4986	0	0	Ki67+	 18694 2749
4987	0	0	Ki67+	 18697 2916
4988	0	0	Ki67+	 18703 2687
4989	0	0	Ki67+	 18711 2660
4990	0	0	Ki67+	 18711 2904
4991	0	0	Ki67+	 18715 2624
4992	0	0	Ki67+	 18720 2923
4993	0	0	Ki67+	 18728 2949
4994	0	0	Ki67+	 18733 2990
4995	0	0	Ki67+	 18738 2977
4996	0	0	Ki67+	 18745 3135
4997	0	0	Ki67+	 18748 2511
4998	0	0	Ki67+	 18749 2570
4999	0	0	Ki67+	 18750 3065
5000	0	0	Ki67+	 18752 3023
5001	0	0	Ki67+	 18756 2684
5002	0	0	Ki67+	 18761 3071
5003	0	0	Ki67+	 18763 2952
5004	0	0	Ki67+	 18770 2974
5005	0	0	Ki67+	 18771 2589
5006	0	0	Ki67+	 18779 2722
5007	0	0	Ki67+	 18779 3061
5008	0	0	Ki67+	 18781 3177
5009	0	0	Ki67+	 18795 3080
5010	0	0	Ki67+	 18798 2741
5011	0	0	Ki67+	 18808 2989
5012	0	0	Ki67+	 18814 2604
5013	0	0	Ki67+	 18819 3095
5014	0	0	Ki67+	 18824 2963
5015	0	0	Ki67+	 18825 2708
5016	0	0	Ki67+	 18826 3051
5017	0	0	Ki67+	 18850 3172
5018	0	0	Ki67+	 18854 2672
5019	0	0	Ki67+	 18857 3149
5020	0	0	Ki67+	 18858 2987
5021	0	0	Ki67+	 18865 2441
5022	0	0	Ki67+	 18866 3048
5023	0	0	Ki67+	 18869 3063
5024	0	0	Ki67+	 18875 3165
5025	0	0	Ki67+	 18876 2723
5026	0	0	Ki67+	 18880 3033
5027	0	0	Ki67+	 18888 2469
5028	0	0	Ki67+	 18895 3153
5029	0	0	Ki67+	 18902 2739
5030	0	0	Ki67+	 18909 3044
5031	0	0	Ki67+	 18909 3155
5032	0	0	Ki67+	 18915 2795
5033	0	0	Ki67+	 18918 3063
5034	0	0	Ki67+	 18919 3020
5035	0	0	Ki67+	 18920 2482
5036	0	0	Ki67+	 18921 3091
5037	0	0	Ki67+	 18923 2731
5038	0	0	Ki67+	 18934 3070
5039	0	0	Ki67+	 18949 3085
5040	0	0	Ki67+	 18955 2740
5041	0	0	Ki67+	 18964 3034
5042	0	0	Ki67+	 18971 3097
5043	0	0	Ki67+	 18974 2419
5044	0	0	Ki67+	 18981 2752
5045	0	0	Ki67+	 18981 2801
5046	0	0	Ki67+	 18994 3087
5047	0	0	Ki67+	 18997 2807
5048	0	0	Ki67+	 18997 3119
5049	0	0	Ki67+	 19000 2591
5050	0	0	Ki67+	 19010 3047
5051	0	0	Ki67+	 19010 3103
5052	0	0	Ki67+	 19011 3151
5053	0	0	Ki67+	 19013 2625
5054	0	0	Ki67+	 19014 2557
5055	0	0	Ki67+	 19020 3180
5056	0	0	Ki67+	 19023 2591
5057	0	0	Ki67+	 19030 2772
5058	0	0	Ki67+	 19030 2799
5059	0	0	Ki67+	 19033 2430
5060	0	0	Ki67+	 19033 2624
5061	0	0	Ki67+	 19040 2549
5062	0	0	Ki67+	 19046 2440
5063	0	0	Ki67+	 19059 2762
5064	0	0	Ki67+	 19075 2643
5065	0	0	Ki67+	 19208 2425
5066	0	0	Ki67+	 19257 3025
5067	0	0	Ki67+	 19268 3120
5068	0	0	Ki67+	 19277 2921
5069	0	0	Ki67+	 19278 2869
5070	0	0	Ki67+	 19281 3095
5071	0	0	Ki67+	 19289 2679
5072	0	0	Ki67+	 19290 3028
5073	0	0	Ki67+	 18498 3760
5074	0	0	Ki67+	 18500 3488
5075	0	0	Ki67+	 18500 3796
5076	0	0	Ki67+	 18504 3471
5077	0	0	Ki67+	 18505 3929
5078	0	0	Ki67+	 18508 3751
5079	0	0	Ki67+	 18525 3631
5080	0	0	Ki67+	 18525 3769
5081	0	0	Ki67+	 18526 3860
5082	0	0	Ki67+	 18528 3292
5083	0	0	Ki67+	 18533 3567
5084	0	0	Ki67+	 18537 3870
5085	0	0	Ki67+	 18540 3934
5086	0	0	Ki67+	 18541 3730
5087	0	0	Ki67+	 18549 3540
5088	0	0	Ki67+	 18550 3316
5089	0	0	Ki67+	 18552 3590
5090	0	0	Ki67+	 18555 3763
5091	0	0	Ki67+	 18565 3610
5092	0	0	Ki67+	 18566 3723
5093	0	0	Ki67+	 18570 3959
5094	0	0	Ki67+	 18603 3312
5095	0	0	Ki67+	 18611 3749
5096	0	0	Ki67+	 18613 3900
5097	0	0	Ki67+	 18614 3847
5098	0	0	Ki67+	 18630 3312
5099	0	0	Ki67+	 18634 3722
5100	0	0	Ki67+	 18644 3586
5101	0	0	Ki67+	 18645 3735
5102	0	0	Ki67+	 18651 3334
5103	0	0	Ki67+	 18653 3725
5104	0	0	Ki67+	 18656 3908
5105	0	0	Ki67+	 18659 3936
5106	0	0	Ki67+	 18672 3680
5107	0	0	Ki67+	 18672 3725
5108	0	0	Ki67+	 18675 3365
5109	0	0	Ki67+	 18676 3397
5110	0	0	Ki67+	 18677 3611
5111	0	0	Ki67+	 18684 3884
5112	0	0	Ki67+	 18687 3367
5113	0	0	Ki67+	 18694 3858
5114	0	0	Ki67+	 18699 3632
5115	0	0	Ki67+	 18707 3376
5116	0	0	Ki67+	 18710 3324
5117	0	0	Ki67+	 18712 3836
5118	0	0	Ki67+	 18713 3681
5119	0	0	Ki67+	 18717 3427
5120	0	0	Ki67+	 18719 3708
5121	0	0	Ki67+	 18729 3363
5122	0	0	Ki67+	 18731 3698
5123	0	0	Ki67+	 18743 3787
5124	0	0	Ki67+	 18752 3410
5125	0	0	Ki67+	 18755 3765
5126	0	0	Ki67+	 18761 3373
5127	0	0	Ki67+	 18761 3699
5128	0	0	Ki67+	 18784 3419
5129	0	0	Ki67+	 18789 3459
5130	0	0	Ki67+	 18800 3323
5131	0	0	Ki67+	 18800 3343
5132	0	0	Ki67+	 18814 3406
5133	0	0	Ki67+	 18847 3398
5134	0	0	Ki67+	 18889 3739
5135	0	0	Ki67+	 18891 3421
5136	0	0	Ki67+	 18903 3432
5137	0	0	Ki67+	 18944 3768
5138	0	0	Ki67+	 18957 3190
5139	0	0	Ki67+	 18961 3973
5140	0	0	Ki67+	 18962 3772
5141	0	0	Ki67+	 18978 3192
5142	0	0	Ki67+	 18978 3967
5143	0	0	Ki67+	 18981 3253
5144	0	0	Ki67+	 18982 3772
5145	0	0	Ki67+	 18984 3223
5146	0	0	Ki67+	 18986 3910
5147	0	0	Ki67+	 18989 3897
5148	0	0	Ki67+	 18991 3718
5149	0	0	Ki67+	 18998 3296
5150	0	0	Ki67+	 18999 3206
5151	0	0	Ki67+	 19008 3312
5152	0	0	Ki67+	 19008 3720
5153	0	0	Ki67+	 19008 3957
5154	0	0	Ki67+	 19012 3198
5155	0	0	Ki67+	 19018 3502
5156	0	0	Ki67+	 19026 3250
5157	0	0	Ki67+	 19027 3722
5158	0	0	Ki67+	 19027 3967
5159	0	0	Ki67+	 19028 3298
5160	0	0	Ki67+	 19031 3665
5161	0	0	Ki67+	 19033 3186
5162	0	0	Ki67+	 19035 3310
5163	0	0	Ki67+	 19035 3510
5164	0	0	Ki67+	 19038 3830
5165	0	0	Ki67+	 19047 3269
5166	0	0	Ki67+	 19048 3975
5167	0	0	Ki67+	 19049 3842
5168	0	0	Ki67+	 19058 3281
5169	0	0	Ki67+	 19064 3706
5170	0	0	Ki67+	 19068 3506
5171	0	0	Ki67+	 19069 3809
5172	0	0	Ki67+	 19071 3842
5173	0	0	Ki67+	 19082 3848
5174	0	0	Ki67+	 19083 3315
5175	0	0	Ki67+	 19085 3808
5176	0	0	Ki67+	 19088 3550
5177	0	0	Ki67+	 19098 3561
5178	0	0	Ki67+	 19102 3885
5179	0	0	Ki67+	 19104 3724
5180	0	0	Ki67+	 19112 3541
5181	0	0	Ki67+	 19114 3897
5182	0	0	Ki67+	 19117 3565
5183	0	0	Ki67+	 19124 3584
5184	0	0	Ki67+	 19127 3890
5185	0	0	Ki67+	 19130 3517
5186	0	0	Ki67+	 19143 3733
5187	0	0	Ki67+	 19145 3616
5188	0	0	Ki67+	 19151 3562
5189	0	0	Ki67+	 19154 3533
5190	0	0	Ki67+	 19155 3919
5191	0	0	Ki67+	 19161 3386
5192	0	0	Ki67+	 19168 3839
5193	0	0	Ki67+	 19178 3789
5194	0	0	Ki67+	 19179 3711
5195	0	0	Ki67+	 19184 3592
5196	0	0	Ki67+	 19192 3403
5197	0	0	Ki67+	 19196 3560
5198	0	0	Ki67+	 19205 3602
5199	0	0	Ki67+	 19207 3416
5200	0	0	Ki67+	 19209 3563
5201	0	0	Ki67+	 19224 3567
5202	0	0	Ki67+	 19229 3347
5203	0	0	Ki67+	 19239 3211
5204	0	0	Ki67+	 19256 3210
5205	0	0	Ki67+	 19262 3307
5206	0	0	Ki67+	 19275 3211
5207	0	0	Ki67+	 19279 3377
5208	0	0	Ki67+	 19282 3339
5209	0	0	Ki67+	 19288 3238
5210	0	0	Ki67+	 19290 3400
5211	0	0	Ki67+	 19294 3271
5212	0	0	Ki67+	 19294 3308
5213	0	0	Ki67+	 18498 4616
5214	0	0	Ki67+	 18499 4707
5215	0	0	Ki67+	 18500 4665
5216	0	0	Ki67+	 18502 4061
5217	0	0	Ki67+	 18506 4108
5218	0	0	Ki67+	 18510 4031
5219	0	0	Ki67+	 18512 4087
5220	0	0	Ki67+	 18515 4739
5221	0	0	Ki67+	 18517 4687
5222	0	0	Ki67+	 18520 4605
5223	0	0	Ki67+	 18523 4623
5224	0	0	Ki67+	 18523 4657
5225	0	0	Ki67+	 18524 4034
5226	0	0	Ki67+	 18530 4558
5227	0	0	Ki67+	 18547 4783
5228	0	0	Ki67+	 18551 4650
5229	0	0	Ki67+	 18555 4032
5230	0	0	Ki67+	 18556 4711
5231	0	0	Ki67+	 18563 4675
5232	0	0	Ki67+	 18568 4231
5233	0	0	Ki67+	 18570 4081
5234	0	0	Ki67+	 18579 4009
5235	0	0	Ki67+	 18587 4036
5236	0	0	Ki67+	 18595 4567
5237	0	0	Ki67+	 18599 4059
5238	0	0	Ki67+	 18613 4686
5239	0	0	Ki67+	 18632 4642
5240	0	0	Ki67+	 18633 4747
5241	0	0	Ki67+	 18635 3989
5242	0	0	Ki67+	 18636 4004
5243	0	0	Ki67+	 18639 4467
5244	0	0	Ki67+	 18644 4744
5245	0	0	Ki67+	 18669 4589
5246	0	0	Ki67+	 18673 4743
5247	0	0	Ki67+	 18677 4516
5248	0	0	Ki67+	 18686 4688
5249	0	0	Ki67+	 18687 4609
5250	0	0	Ki67+	 18700 4489
5251	0	0	Ki67+	 18700 4579
5252	0	0	Ki67+	 18700 4675
5253	0	0	Ki67+	 18718 4649
5254	0	0	Ki67+	 18720 4595
5255	0	0	Ki67+	 18722 4522
5256	0	0	Ki67+	 18722 4556
5257	0	0	Ki67+	 18726 4431
5258	0	0	Ki67+	 18734 4444
5259	0	0	Ki67+	 18734 4725
5260	0	0	Ki67+	 18736 4510
5261	0	0	Ki67+	 18748 4552
5262	0	0	Ki67+	 18754 4584
5263	0	0	Ki67+	 18754 4710
5264	0	0	Ki67+	 18759 4384
5265	0	0	Ki67+	 18765 4607
5266	0	0	Ki67+	 18772 4483
5267	0	0	Ki67+	 18773 4526
5268	0	0	Ki67+	 18777 4499
5269	0	0	Ki67+	 18779 4641
5270	0	0	Ki67+	 18786 4432
5271	0	0	Ki67+	 18792 4688
5272	0	0	Ki67+	 18794 4422
5273	0	0	Ki67+	 18797 4569
5274	0	0	Ki67+	 18802 4673
5275	0	0	Ki67+	 18804 4467
5276	0	0	Ki67+	 18807 4613
5277	0	0	Ki67+	 18819 4647
5278	0	0	Ki67+	 18824 4712
5279	0	0	Ki67+	 18825 4369
5280	0	0	Ki67+	 18826 4382
5281	0	0	Ki67+	 18828 4595
5282	0	0	Ki67+	 18829 4417
5283	0	0	Ki67+	 18838 4677
5284	0	0	Ki67+	 18839 4484
5285	0	0	Ki67+	 18843 4426
5286	0	0	Ki67+	 18843 4619
5287	0	0	Ki67+	 18849 4448
5288	0	0	Ki67+	 18855 4399
5289	0	0	Ki67+	 18857 4556
5290	0	0	Ki67+	 18862 4347
5291	0	0	Ki67+	 18864 4460
5292	0	0	Ki67+	 18864 4518
5293	0	0	Ki67+	 18871 4493
5294	0	0	Ki67+	 18888 4157
5295	0	0	Ki67+	 18891 4348
5296	0	0	Ki67+	 18891 4601
5297	0	0	Ki67+	 18892 4209
5298	0	0	Ki67+	 18892 4303
5299	0	0	Ki67+	 18893 4513
5300	0	0	Ki67+	 18896 4418
5301	0	0	Ki67+	 18897 4389
5302	0	0	Ki67+	 18903 4184
5303	0	0	Ki67+	 18909 4538
5304	0	0	Ki67+	 18910 4397
5305	0	0	Ki67+	 18912 4361
5306	0	0	Ki67+	 18924 4085
5307	0	0	Ki67+	 18928 4580
5308	0	0	Ki67+	 18932 4070
5309	0	0	Ki67+	 18932 4136
5310	0	0	Ki67+	 18932 4184
5311	0	0	Ki67+	 18932 4248
5312	0	0	Ki67+	 18932 4329
5313	0	0	Ki67+	 18936 4125
5314	0	0	Ki67+	 18937 4312
5315	0	0	Ki67+	 18941 4335
5316	0	0	Ki67+	 18944 4005
5317	0	0	Ki67+	 18944 4215
5318	0	0	Ki67+	 18949 4506
5319	0	0	Ki67+	 18952 4283
5320	0	0	Ki67+	 18957 4236
5321	0	0	Ki67+	 18959 4160
5322	0	0	Ki67+	 18959 4530
5323	0	0	Ki67+	 18964 4373
5324	0	0	Ki67+	 18966 4004
5325	0	0	Ki67+	 18969 4437
5326	0	0	Ki67+	 18974 4332
5327	0	0	Ki67+	 18980 4158
5328	0	0	Ki67+	 18982 4271
5329	0	0	Ki67+	 18982 4351
5330	0	0	Ki67+	 18983 4249
5331	0	0	Ki67+	 18986 4294
5332	0	0	Ki67+	 18992 4229
5333	0	0	Ki67+	 18995 4277
5334	0	0	Ki67+	 18997 4412
5335	0	0	Ki67+	 18999 4358
5336	0	0	Ki67+	 19000 4391
5337	0	0	Ki67+	 19001 4452
5338	0	0	Ki67+	 19003 4297
5339	0	0	Ki67+	 19005 4174
5340	0	0	Ki67+	 19016 4338
5341	0	0	Ki67+	 19017 4145
5342	0	0	Ki67+	 19033 4405
5343	0	0	Ki67+	 19035 4006
5344	0	0	Ki67+	 19042 4083
5345	0	0	Ki67+	 19042 4210
5346	0	0	Ki67+	 19042 4283
5347	0	0	Ki67+	 19044 4183
5348	0	0	Ki67+	 19051 4343
5349	0	0	Ki67+	 19052 4007
5350	0	0	Ki67+	 19062 4187
5351	0	0	Ki67+	 19071 4300
5352	0	0	Ki67+	 19083 4097
5353	0	0	Ki67+	 19086 4154
5354	0	0	Ki67+	 19090 4276
5355	0	0	Ki67+	 19093 4012
5356	0	0	Ki67+	 19099 4104
5357	0	0	Ki67+	 19104 4129
5358	0	0	Ki67+	 19110 4009
5359	0	0	Ki67+	 19133 4002
5360	0	0	Ki67+	 19140 4013
5361	0	0	Ki67+	 18512 4915
5362	0	0	Ki67+	 18547 4794
5363	0	0	Ki67+	 18554 4883
5364	0	0	Ki67+	 18570 4865
5365	0	0	Ki67+	 18581 4856
5366	0	0	Ki67+	 18582 4896
5367	0	0	Ki67+	 18612 4833
5368	0	0	Ki67+	 18649 4870
5369	0	0	Ki67+	 18682 4844
5370	0	0	Ki67+	 19003 5157
5371	0	0	Ki67+	 19120 6054
5372	0	0	Ki67+	 19169 6029
5373	0	0	Ki67+	 19109 6848
5374	0	0	Ki67+	 18505 7943
5375	0	0	Ki67+	 18520 7797
5376	0	0	Ki67+	 18520 7974
5377	0	0	Ki67+	 18527 7932
5378	0	0	Ki67+	 18539 7803
5379	0	0	Ki67+	 18547 7758
5380	0	0	Ki67+	 18550 7940
5381	0	0	Ki67+	 18692 7391
5382	0	0	Ki67+	 18749 7561
5383	0	0	Ki67+	 18754 7503
5384	0	0	Ki67+	 18768 7463
5385	0	0	Ki67+	 18774 7441
5386	0	0	Ki67+	 18784 7539
5387	0	0	Ki67+	 18794 7483
5388	0	0	Ki67+	 18796 7865
5389	0	0	Ki67+	 18797 7634
5390	0	0	Ki67+	 18814 7518
5391	0	0	Ki67+	 18829 7949
5392	0	0	Ki67+	 18832 7542
5393	0	0	Ki67+	 18848 7517
5394	0	0	Ki67+	 18856 7625
5395	0	0	Ki67+	 18867 7954
5396	0	0	Ki67+	 18876 7789
5397	0	0	Ki67+	 18878 7805
5398	0	0	Ki67+	 18885 7595
5399	0	0	Ki67+	 18891 7702
5400	0	0	Ki67+	 18897 7784
5401	0	0	Ki67+	 18907 7874
5402	0	0	Ki67+	 18908 7920
5403	0	0	Ki67+	 18913 7698
5404	0	0	Ki67+	 18926 7537
5405	0	0	Ki67+	 18937 7644
5406	0	0	Ki67+	 18938 7723
5407	0	0	Ki67+	 18957 7813
5408	0	0	Ki67+	 18977 7849
5409	0	0	Ki67+	 18982 7627
5410	0	0	Ki67+	 18991 7675
5411	0	0	Ki67+	 18993 7848
5412	0	0	Ki67+	 18995 7769
5413	0	0	Ki67+	 18997 7690
5414	0	0	Ki67+	 18997 7940
5415	0	0	Ki67+	 18999 7875
5416	0	0	Ki67+	 19025 7650
5417	0	0	Ki67+	 19049 7965
5418	0	0	Ki67+	 19053 7979
5419	0	0	Ki67+	 19075 7855
5420	0	0	Ki67+	 19094 7848
5421	0	0	Ki67+	 19097 7795
5422	0	0	Ki67+	 19122 7975
5423	0	0	Ki67+	 19123 7210
5424	0	0	Ki67+	 19187 7620
5425	0	0	Ki67+	 19221 7607
5426	0	0	Ki67+	 19223 7577
5427	0	0	Ki67+	 19227 7666
5428	0	0	Ki67+	 19235 7713
5429	0	0	Ki67+	 19237 7598
5430	0	0	Ki67+	 19238 7677
5431	0	0	Ki67+	 19249 7641
5432	0	0	Ki67+	 19255 7903
5433	0	0	Ki67+	 19265 7662
5434	0	0	Ki67+	 19265 7950
5435	0	0	Ki67+	 19277 7725
5436	0	0	Ki67+	 19277 7892
5437	0	0	Ki67+	 19291 7825
5438	0	0	Ki67+	 19292 7923
5439	0	0	Ki67+	 19292 7965
5440	0	0	Ki67+	 18499 8200
5441	0	0	Ki67+	 18518 8205
5442	0	0	Ki67+	 18525 8168
5443	0	0	Ki67+	 18530 7987
5444	0	0	Ki67+	 18532 8131
5445	0	0	Ki67+	 18540 8324
5446	0	0	Ki67+	 18542 8240
5447	0	0	Ki67+	 18547 8127
5448	0	0	Ki67+	 18547 8350
5449	0	0	Ki67+	 18553 8182
5450	0	0	Ki67+	 18555 8322
5451	0	0	Ki67+	 18558 8218
5452	0	0	Ki67+	 18561 8482
5453	0	0	Ki67+	 18564 8185
5454	0	0	Ki67+	 18573 8456
5455	0	0	Ki67+	 18575 7989
5456	0	0	Ki67+	 18575 8374
5457	0	0	Ki67+	 18579 8522
5458	0	0	Ki67+	 18580 8220
5459	0	0	Ki67+	 18580 8313
5460	0	0	Ki67+	 18588 8190
5461	0	0	Ki67+	 18596 8128
5462	0	0	Ki67+	 18596 8340
5463	0	0	Ki67+	 18597 8522
5464	0	0	Ki67+	 18598 8310
5465	0	0	Ki67+	 18611 8212
5466	0	0	Ki67+	 18612 8241
5467	0	0	Ki67+	 18613 8370
5468	0	0	Ki67+	 18623 8329
5469	0	0	Ki67+	 18623 8364
5470	0	0	Ki67+	 18633 8434
5471	0	0	Ki67+	 18638 8238
5472	0	0	Ki67+	 18648 8352
5473	0	0	Ki67+	 18655 8426
5474	0	0	Ki67+	 18669 8686
5475	0	0	Ki67+	 18686 8423
5476	0	0	Ki67+	 18697 8674
5477	0	0	Ki67+	 18699 8575
5478	0	0	Ki67+	 18703 8411
5479	0	0	Ki67+	 18705 8483
5480	0	0	Ki67+	 18710 8665
5481	0	0	Ki67+	 18718 8568
5482	0	0	Ki67+	 18724 8472
5483	0	0	Ki67+	 18730 8561
5484	0	0	Ki67+	 18741 8522
5485	0	0	Ki67+	 18750 8704
5486	0	0	Ki67+	 18752 8262
5487	0	0	Ki67+	 18760 8325
5488	0	0	Ki67+	 18760 8515
5489	0	0	Ki67+	 18762 8592
5490	0	0	Ki67+	 18767 8711
5491	0	0	Ki67+	 18773 8694
5492	0	0	Ki67+	 18774 8298
5493	0	0	Ki67+	 18777 8628
5494	0	0	Ki67+	 18779 8585
5495	0	0	Ki67+	 18782 8348
5496	0	0	Ki67+	 18787 8618
5497	0	0	Ki67+	 18789 8161
5498	0	0	Ki67+	 18792 8199
5499	0	0	Ki67+	 18795 8138
5500	0	0	Ki67+	 18796 8674
5501	0	0	Ki67+	 18797 8647
5502	0	0	Ki67+	 18801 8610
5503	0	0	Ki67+	 18814 8353
5504	0	0	Ki67+	 18819 8299
5505	0	0	Ki67+	 18820 8106
5506	0	0	Ki67+	 18826 8744
5507	0	0	Ki67+	 18826 8777
5508	0	0	Ki67+	 18830 8686
5509	0	0	Ki67+	 18833 8362
5510	0	0	Ki67+	 18844 8717
5511	0	0	Ki67+	 18845 8156
5512	0	0	Ki67+	 18847 8227
5513	0	0	Ki67+	 18848 8676
5514	0	0	Ki67+	 18859 8403
5515	0	0	Ki67+	 18864 8754
5516	0	0	Ki67+	 18866 8025
5517	0	0	Ki67+	 18869 8434
5518	0	0	Ki67+	 18874 8699
5519	0	0	Ki67+	 18886 7987
5520	0	0	Ki67+	 18888 8245
5521	0	0	Ki67+	 18899 8745
5522	0	0	Ki67+	 18913 8277
5523	0	0	Ki67+	 18922 8768
5524	0	0	Ki67+	 18926 8005
5525	0	0	Ki67+	 18928 8126
5526	0	0	Ki67+	 18932 8155
5527	0	0	Ki67+	 18941 8708
5528	0	0	Ki67+	 18951 8697
5529	0	0	Ki67+	 18963 8018
5530	0	0	Ki67+	 18964 8686
5531	0	0	Ki67+	 18974 8671
5532	0	0	Ki67+	 18981 8103
5533	0	0	Ki67+	 18991 8043
5534	0	0	Ki67+	 18993 8470
5535	0	0	Ki67+	 19001 8368
5536	0	0	Ki67+	 19008 8709
5537	0	0	Ki67+	 19019 7992
5538	0	0	Ki67+	 19019 8688
5539	0	0	Ki67+	 19027 8432
5540	0	0	Ki67+	 19029 8419
5541	0	0	Ki67+	 19029 8774
5542	0	0	Ki67+	 19032 8462
5543	0	0	Ki67+	 19038 8434
5544	0	0	Ki67+	 19049 8547
5545	0	0	Ki67+	 19050 8429
5546	0	0	Ki67+	 19051 8075
5547	0	0	Ki67+	 19052 8098
5548	0	0	Ki67+	 19066 8008
5549	0	0	Ki67+	 19066 8504
5550	0	0	Ki67+	 19067 8109
5551	0	0	Ki67+	 19071 8370
5552	0	0	Ki67+	 19076 8591
5553	0	0	Ki67+	 19078 8535
5554	0	0	Ki67+	 19080 8058
5555	0	0	Ki67+	 19082 8252
5556	0	0	Ki67+	 19083 8560
5557	0	0	Ki67+	 19084 8732
5558	0	0	Ki67+	 19096 8501
5559	0	0	Ki67+	 19102 8527
5560	0	0	Ki67+	 19116 8323
5561	0	0	Ki67+	 19117 8366
5562	0	0	Ki67+	 19120 8024
5563	0	0	Ki67+	 19124 8045
5564	0	0	Ki67+	 19125 8778
5565	0	0	Ki67+	 19130 8613
5566	0	0	Ki67+	 19132 8265
5567	0	0	Ki67+	 19136 8521
5568	0	0	Ki67+	 19139 8436
5569	0	0	Ki67+	 19139 8768
5570	0	0	Ki67+	 19144 8452
5571	0	0	Ki67+	 19147 7998
5572	0	0	Ki67+	 19147 8015
5573	0	0	Ki67+	 19164 8313
5574	0	0	Ki67+	 19166 8271
5575	0	0	Ki67+	 19168 8567
5576	0	0	Ki67+	 19170 8430
5577	0	0	Ki67+	 19174 8527
5578	0	0	Ki67+	 19177 8390
5579	0	0	Ki67+	 19183 8305
5580	0	0	Ki67+	 19187 8340
5581	0	0	Ki67+	 19199 8580
5582	0	0	Ki67+	 19208 8477
5583	0	0	Ki67+	 19208 8544
5584	0	0	Ki67+	 19218 8424
5585	0	0	Ki67+	 19223 8299
5586	0	0	Ki67+	 19243 8361
5587	0	0	Ki67+	 19255 8306
5588	0	0	Ki67+	 19260 7997
5589	0	0	Ki67+	 19269 8476
5590	0	0	Ki67+	 19269 8505
5591	0	0	Ki67+	 19270 8538
5592	0	0	Ki67+	 19272 8427
5593	0	0	Ki67+	 19284 7988
5594	0	0	Ki67+	 19291 7998
5595	0	0	Ki67+	 19291 8463
5596	0	0	Ki67+	 19295 8010
5597	0	0	Ki67+	 18497 9345
5598	0	0	Ki67+	 18502 9361
5599	0	0	Ki67+	 18503 9051
5600	0	0	Ki67+	 18535 9378
5601	0	0	Ki67+	 18544 9421
5602	0	0	Ki67+	 18553 9374
5603	0	0	Ki67+	 18560 9359
5604	0	0	Ki67+	 18563 9548
5605	0	0	Ki67+	 18568 9334
5606	0	0	Ki67+	 18569 9069
5607	0	0	Ki67+	 18569 9419
5608	0	0	Ki67+	 18574 9315
5609	0	0	Ki67+	 18575 9032
5610	0	0	Ki67+	 18577 9014
5611	0	0	Ki67+	 18582 8929
5612	0	0	Ki67+	 18588 8997
5613	0	0	Ki67+	 18588 9079
5614	0	0	Ki67+	 18596 9414
5615	0	0	Ki67+	 18599 9362
5616	0	0	Ki67+	 18603 9084
5617	0	0	Ki67+	 18604 9055
5618	0	0	Ki67+	 18613 9028
5619	0	0	Ki67+	 18616 9080
5620	0	0	Ki67+	 18621 8931
5621	0	0	Ki67+	 18629 9048
5622	0	0	Ki67+	 18642 8958
5623	0	0	Ki67+	 18650 8935
5624	0	0	Ki67+	 18651 8982
5625	0	0	Ki67+	 18667 9068
5626	0	0	Ki67+	 18669 9127
5627	0	0	Ki67+	 18672 9034
5628	0	0	Ki67+	 18687 9072
5629	0	0	Ki67+	 18688 9008
5630	0	0	Ki67+	 18690 9352
5631	0	0	Ki67+	 18693 9421
5632	0	0	Ki67+	 18695 9338
5633	0	0	Ki67+	 18719 9373
5634	0	0	Ki67+	 18729 9483
5635	0	0	Ki67+	 18732 9087
5636	0	0	Ki67+	 18734 9141
5637	0	0	Ki67+	 18738 9463
5638	0	0	Ki67+	 18751 9049
5639	0	0	Ki67+	 18758 8952
5640	0	0	Ki67+	 18762 9370
5641	0	0	Ki67+	 18764 8998
5642	0	0	Ki67+	 18774 9174
5643	0	0	Ki67+	 18787 9506
5644	0	0	Ki67+	 18792 8950
5645	0	0	Ki67+	 18809 9197
5646	0	0	Ki67+	 18818 8790
5647	0	0	Ki67+	 18827 9035
5648	0	0	Ki67+	 18829 9165
5649	0	0	Ki67+	 18846 9235
5650	0	0	Ki67+	 18858 9401
5651	0	0	Ki67+	 18868 9438
5652	0	0	Ki67+	 18870 9458
5653	0	0	Ki67+	 18872 9046
5654	0	0	Ki67+	 18873 9071
5655	0	0	Ki67+	 18875 9116
5656	0	0	Ki67+	 18879 9097
5657	0	0	Ki67+	 18879 9191
5658	0	0	Ki67+	 18882 9136
5659	0	0	Ki67+	 18889 8799
5660	0	0	Ki67+	 18901 8788
5661	0	0	Ki67+	 18902 9421
5662	0	0	Ki67+	 18905 9015
5663	0	0	Ki67+	 18910 9059
5664	0	0	Ki67+	 18911 9094
5665	0	0	Ki67+	 18918 9162
5666	0	0	Ki67+	 18924 9479
5667	0	0	Ki67+	 18928 8971
5668	0	0	Ki67+	 18934 9411
5669	0	0	Ki67+	 18943 9037
5670	0	0	Ki67+	 18957 9417
5671	0	0	Ki67+	 18961 9431
5672	0	0	Ki67+	 18974 9196
5673	0	0	Ki67+	 18977 9116
5674	0	0	Ki67+	 18982 9054
5675	0	0	Ki67+	 18984 9501
5676	0	0	Ki67+	 18989 9395
5677	0	0	Ki67+	 18993 9383
5678	0	0	Ki67+	 18997 9168
5679	0	0	Ki67+	 19003 9202
5680	0	0	Ki67+	 19004 9104
5681	0	0	Ki67+	 19004 9176
5682	0	0	Ki67+	 19005 9537
5683	0	0	Ki67+	 19009 8857
5684	0	0	Ki67+	 19013 9505
5685	0	0	Ki67+	 19019 8788
5686	0	0	Ki67+	 19022 9179
5687	0	0	Ki67+	 19027 8838
5688	0	0	Ki67+	 19027 9512
5689	0	0	Ki67+	 19035 9073
5690	0	0	Ki67+	 19047 9100
5691	0	0	Ki67+	 19058 9116
5692	0	0	Ki67+	 19060 8812
5693	0	0	Ki67+	 19082 9462
5694	0	0	Ki67+	 19084 8836
5695	0	0	Ki67+	 19085 9427
5696	0	0	Ki67+	 19086 8849
5697	0	0	Ki67+	 19089 9488
5698	0	0	Ki67+	 19090 9401
5699	0	0	Ki67+	 19100 8873
5700	0	0	Ki67+	 19123 8826
5701	0	0	Ki67+	 19128 9458
5702	0	0	Ki67+	 19135 9248
5703	0	0	Ki67+	 19135 9476
5704	0	0	Ki67+	 19136 9079
5705	0	0	Ki67+	 19140 8814
5706	0	0	Ki67+	 19150 9468
5707	0	0	Ki67+	 19153 9087
5708	0	0	Ki67+	 19157 9056
5709	0	0	Ki67+	 19157 9144
5710	0	0	Ki67+	 19158 9109
5711	0	0	Ki67+	 19173 9390
5712	0	0	Ki67+	 19175 9431
5713	0	0	Ki67+	 19181 9144
5714	0	0	Ki67+	 19190 8896
5715	0	0	Ki67+	 19192 8821
5716	0	0	Ki67+	 19202 9154
5717	0	0	Ki67+	 19202 9434
5718	0	0	Ki67+	 19206 8845
5719	0	0	Ki67+	 19227 9098
5720	0	0	Ki67+	 19230 9071
5721	0	0	Ki67+	 19234 8865
5722	0	0	Ki67+	 19243 9054
5723	0	0	Ki67+	 19244 9411
5724	0	0	Ki67+	 19248 9436
5725	0	0	Ki67+	 19250 8938
5726	0	0	Ki67+	 19263 9308
5727	0	0	Ki67+	 19276 9079
5728	0	0	Ki67+	 19277 8891
5729	0	0	Ki67+	 19284 9371
5730	0	0	Ki67+	 19286 9343
5731	0	0	Ki67+	 18544 9638
5732	0	0	Ki67+	 18960 9706
5733	0	0	Ki67+	 19241 11084
5734	0	0	Ki67+	 18506 11190
5735	0	0	Ki67+	 18530 11294
5736	0	0	Ki67+	 18780 11670
5737	0	0	Ki67+	 19006 11468
5738	0	0	Ki67+	 19278 11874
5739	0	0	Ki67+	 18669 14434
5740	0	0	Ki67+	 18820 16315
5741	0	0	Ki67+	 19319 1998
5742	0	0	Ki67+	 19323 1842
5743	0	0	Ki67+	 19342 1827
5744	0	0	Ki67+	 19345 1958
5745	0	0	Ki67+	 19347 2002
5746	0	0	Ki67+	 19363 2292
5747	0	0	Ki67+	 19365 2412
5748	0	0	Ki67+	 19366 1936
5749	0	0	Ki67+	 19378 1951
5750	0	0	Ki67+	 19378 2285
5751	0	0	Ki67+	 19379 2140
5752	0	0	Ki67+	 19384 2102
5753	0	0	Ki67+	 19387 1922
5754	0	0	Ki67+	 19388 2051
5755	0	0	Ki67+	 19389 2293
5756	0	0	Ki67+	 19397 2097
5757	0	0	Ki67+	 19400 1944
5758	0	0	Ki67+	 19408 2044
5759	0	0	Ki67+	 19456 2283
5760	0	0	Ki67+	 19485 2422
5761	0	0	Ki67+	 19297 2926
5762	0	0	Ki67+	 19299 3003
5763	0	0	Ki67+	 19303 2602
5764	0	0	Ki67+	 19305 2871
5765	0	0	Ki67+	 19307 2758
5766	0	0	Ki67+	 19309 3211
5767	0	0	Ki67+	 19312 2930
5768	0	0	Ki67+	 19316 3070
5769	0	0	Ki67+	 19316 3149
5770	0	0	Ki67+	 19318 3098
5771	0	0	Ki67+	 19321 2999
5772	0	0	Ki67+	 19324 2756
5773	0	0	Ki67+	 19325 2889
5774	0	0	Ki67+	 19325 3217
5775	0	0	Ki67+	 19328 2817
5776	0	0	Ki67+	 19338 3073
5777	0	0	Ki67+	 19340 2892
5778	0	0	Ki67+	 19345 3151
5779	0	0	Ki67+	 19348 2989
5780	0	0	Ki67+	 19357 2897
5781	0	0	Ki67+	 19367 3220
5782	0	0	Ki67+	 19368 2632
5783	0	0	Ki67+	 19370 2605
5784	0	0	Ki67+	 19375 2848
5785	0	0	Ki67+	 19375 2983
5786	0	0	Ki67+	 19376 3199
5787	0	0	Ki67+	 19385 2992
5788	0	0	Ki67+	 19389 2759
5789	0	0	Ki67+	 19389 2979
5790	0	0	Ki67+	 19392 2932
5791	0	0	Ki67+	 19394 2852
5792	0	0	Ki67+	 19396 3024
5793	0	0	Ki67+	 19409 2980
5794	0	0	Ki67+	 19412 3024
5795	0	0	Ki67+	 19415 2908
5796	0	0	Ki67+	 19421 2871
5797	0	0	Ki67+	 19424 2636
5798	0	0	Ki67+	 19425 2451
5799	0	0	Ki67+	 19438 2455
5800	0	0	Ki67+	 19440 2882
5801	0	0	Ki67+	 19446 2908
5802	0	0	Ki67+	 19448 2705
5803	0	0	Ki67+	 19455 2729
5804	0	0	Ki67+	 19466 2738
5805	0	0	Ki67+	 19482 2883
5806	0	0	Ki67+	 19484 2691
5807	0	0	Ki67+	 19485 2855
5808	0	0	Ki67+	 19497 2492
5809	0	0	Ki67+	 19498 2679
5810	0	0	Ki67+	 19504 2650
5811	0	0	Ki67+	 19504 2740
5812	0	0	Ki67+	 19517 2456
5813	0	0	Ki67+	 19305 3339
5814	0	0	Ki67+	 19307 3278
5815	0	0	Ki67+	 19325 3270
5816	0	0	Ki67+	 19337 3253
5817	0	0	Ki67+	 19970 3593
5818	0	0	Ki67+	 19732 4639
5819	0	0	Ki67+	 19867 4678
5820	0	0	Ki67+	 19893 4718
5821	0	0	Ki67+	 19896 4733
5822	0	0	Ki67+	 19944 4128
5823	0	0	Ki67+	 19990 4437
5824	0	0	Ki67+	 20010 4431
5825	0	0	Ki67+	 20016 4196
5826	0	0	Ki67+	 20019 4371
5827	0	0	Ki67+	 20020 4382
5828	0	0	Ki67+	 20025 4405
5829	0	0	Ki67+	 20051 4671
5830	0	0	Ki67+	 20067 4570
5831	0	0	Ki67+	 20077 4101
5832	0	0	Ki67+	 20080 4379
5833	0	0	Ki67+	 20082 4222
5834	0	0	Ki67+	 20084 4480
5835	0	0	Ki67+	 19521 4940
5836	0	0	Ki67+	 19572 4984
5837	0	0	Ki67+	 19596 5086
5838	0	0	Ki67+	 19650 5389
5839	0	0	Ki67+	 19722 5340
5840	0	0	Ki67+	 19872 5177
5841	0	0	Ki67+	 19875 5193
5842	0	0	Ki67+	 19929 5207
5843	0	0	Ki67+	 19937 5156
5844	0	0	Ki67+	 19938 5353
5845	0	0	Ki67+	 19939 5194
5846	0	0	Ki67+	 19940 5233
5847	0	0	Ki67+	 19946 5139
5848	0	0	Ki67+	 19968 5258
5849	0	0	Ki67+	 19989 5247
5850	0	0	Ki67+	 20001 5288
5851	0	0	Ki67+	 19353 6318
5852	0	0	Ki67+	 19560 5977
5853	0	0	Ki67+	 19581 5909
5854	0	0	Ki67+	 19583 6138
5855	0	0	Ki67+	 19592 6091
5856	0	0	Ki67+	 19593 6058
5857	0	0	Ki67+	 19619 6246
5858	0	0	Ki67+	 19666 6261
5859	0	0	Ki67+	 19708 5916
5860	0	0	Ki67+	 19726 6168
5861	0	0	Ki67+	 19759 6084
5862	0	0	Ki67+	 19780 5916
5863	0	0	Ki67+	 19829 5918
5864	0	0	Ki67+	 19834 6038
5865	0	0	Ki67+	 19852 5916
5866	0	0	Ki67+	 19860 5868
5867	0	0	Ki67+	 19874 5972
5868	0	0	Ki67+	 19875 6128
5869	0	0	Ki67+	 19883 5840
5870	0	0	Ki67+	 19892 5914
5871	0	0	Ki67+	 19950 5810
5872	0	0	Ki67+	 19960 5779
5873	0	0	Ki67+	 19964 5845
5874	0	0	Ki67+	 19964 5925
5875	0	0	Ki67+	 19969 5908
5876	0	0	Ki67+	 19977 5887
5877	0	0	Ki67+	 19985 5806
5878	0	0	Ki67+	 20021 5773
5879	0	0	Ki67+	 20046 5664
5880	0	0	Ki67+	 20052 5863
5881	0	0	Ki67+	 20068 5853
5882	0	0	Ki67+	 20072 5749
5883	0	0	Ki67+	 19896 6697
5884	0	0	Ki67+	 19900 6714
5885	0	0	Ki67+	 19303 8023
5886	0	0	Ki67+	 19312 7836
5887	0	0	Ki67+	 19318 7930
5888	0	0	Ki67+	 19324 7782
5889	0	0	Ki67+	 19330 7961
5890	0	0	Ki67+	 19331 7870
5891	0	0	Ki67+	 19337 7927
5892	0	0	Ki67+	 19340 7792
5893	0	0	Ki67+	 19356 8028
5894	0	0	Ki67+	 19373 7804
5895	0	0	Ki67+	 19377 7758
5896	0	0	Ki67+	 19419 7795
5897	0	0	Ki67+	 19426 7890
5898	0	0	Ki67+	 19448 7311
5899	0	0	Ki67+	 19474 8002
5900	0	0	Ki67+	 19483 7990
5901	0	0	Ki67+	 19508 8010
5902	0	0	Ki67+	 19515 7916
5903	0	0	Ki67+	 19544 7961
5904	0	0	Ki67+	 19552 8024
5905	0	0	Ki67+	 19565 8009
5906	0	0	Ki67+	 19583 8029
5907	0	0	Ki67+	 19590 8014
5908	0	0	Ki67+	 19594 8043
5909	0	0	Ki67+	 19606 8033
5910	0	0	Ki67+	 19703 7920
5911	0	0	Ki67+	 19705 7886
5912	0	0	Ki67+	 19829 7969
5913	0	0	Ki67+	 19873 7740
5914	0	0	Ki67+	 19301 8109
5915	0	0	Ki67+	 19317 8400
5916	0	0	Ki67+	 19325 8591
5917	0	0	Ki67+	 19327 8099
5918	0	0	Ki67+	 19329 8436
5919	0	0	Ki67+	 19330 8540
5920	0	0	Ki67+	 19333 8235
5921	0	0	Ki67+	 19339 8478
5922	0	0	Ki67+	 19340 8069
5923	0	0	Ki67+	 19341 8055
5924	0	0	Ki67+	 19346 8154
5925	0	0	Ki67+	 19348 8363
5926	0	0	Ki67+	 19352 8270
5927	0	0	Ki67+	 19352 8377
5928	0	0	Ki67+	 19359 8471
5929	0	0	Ki67+	 19365 8432
5930	0	0	Ki67+	 19369 8306
5931	0	0	Ki67+	 19374 8505
5932	0	0	Ki67+	 19386 8069
5933	0	0	Ki67+	 19386 8129
5934	0	0	Ki67+	 19389 8626
5935	0	0	Ki67+	 19389 8639
5936	0	0	Ki67+	 19397 8262
5937	0	0	Ki67+	 19404 8100
5938	0	0	Ki67+	 19421 8239
5939	0	0	Ki67+	 19424 8193
5940	0	0	Ki67+	 19438 8394
5941	0	0	Ki67+	 19467 8497
5942	0	0	Ki67+	 19476 8136
5943	0	0	Ki67+	 19507 8465
5944	0	0	Ki67+	 19508 8240
5945	0	0	Ki67+	 19509 8252
5946	0	0	Ki67+	 19526 8215
5947	0	0	Ki67+	 19530 8815
5948	0	0	Ki67+	 19535 8514
5949	0	0	Ki67+	 19538 8262
5950	0	0	Ki67+	 19559 8540
5951	0	0	Ki67+	 19561 8397
5952	0	0	Ki67+	 19572 8509
5953	0	0	Ki67+	 19576 8435
5954	0	0	Ki67+	 19577 8569
5955	0	0	Ki67+	 19585 8389
5956	0	0	Ki67+	 19591 8535
5957	0	0	Ki67+	 19591 8691
5958	0	0	Ki67+	 19595 8119
5959	0	0	Ki67+	 19596 8407
5960	0	0	Ki67+	 19600 8678
5961	0	0	Ki67+	 19608 8602
5962	0	0	Ki67+	 19609 8711
5963	0	0	Ki67+	 19612 8095
5964	0	0	Ki67+	 19622 8518
5965	0	0	Ki67+	 19628 8626
5966	0	0	Ki67+	 19630 8396
5967	0	0	Ki67+	 19634 8711
5968	0	0	Ki67+	 19639 8436
5969	0	0	Ki67+	 19650 8567
5970	0	0	Ki67+	 19653 8545
5971	0	0	Ki67+	 19654 8585
5972	0	0	Ki67+	 19665 8214
5973	0	0	Ki67+	 19683 8436
5974	0	0	Ki67+	 19693 8558
5975	0	0	Ki67+	 19696 8432
5976	0	0	Ki67+	 19698 8652
5977	0	0	Ki67+	 19724 8208
5978	0	0	Ki67+	 19734 8487
5979	0	0	Ki67+	 19741 8173
5980	0	0	Ki67+	 19749 8450
5981	0	0	Ki67+	 19749 8502
5982	0	0	Ki67+	 19752 8599
5983	0	0	Ki67+	 19767 8233
5984	0	0	Ki67+	 19769 8680
5985	0	0	Ki67+	 19778 8264
5986	0	0	Ki67+	 19778 8717
5987	0	0	Ki67+	 19796 8269
5988	0	0	Ki67+	 19843 8617
5989	0	0	Ki67+	 19878 8636
5990	0	0	Ki67+	 19892 8629
5991	0	0	Ki67+	 19896 8765
5992	0	0	Ki67+	 19901 8565
5993	0	0	Ki67+	 19907 8533
5994	0	0	Ki67+	 19908 8671
5995	0	0	Ki67+	 19918 8269
5996	0	0	Ki67+	 20009 8500
5997	0	0	Ki67+	 20013 8423
5998	0	0	Ki67+	 20020 8401
5999	0	0	Ki67+	 20035 8521
6000	0	0	Ki67+	 19297 9050
6001	0	0	Ki67+	 19307 9073
6002	0	0	Ki67+	 19321 9349
6003	0	0	Ki67+	 19351 9336
6004	0	0	Ki67+	 19356 9242
6005	0	0	Ki67+	 19367 9221
6006	0	0	Ki67+	 19371 9390
6007	0	0	Ki67+	 19423 9171
6008	0	0	Ki67+	 19466 9196
6009	0	0	Ki67+	 19488 9344
6010	0	0	Ki67+	 19493 9318
6011	0	0	Ki67+	 19510 9298
6012	0	0	Ki67+	 19512 9180
6013	0	0	Ki67+	 19524 9166
6014	0	0	Ki67+	 19548 9098
6015	0	0	Ki67+	 19551 9287
6016	0	0	Ki67+	 19556 9136
6017	0	0	Ki67+	 19563 9122
6018	0	0	Ki67+	 19572 9287
6019	0	0	Ki67+	 19574 9204
6020	0	0	Ki67+	 19594 9308
6021	0	0	Ki67+	 19629 9546
6022	0	0	Ki67+	 19644 9550
6023	0	0	Ki67+	 19663 9111
6024	0	0	Ki67+	 19680 9230
6025	0	0	Ki67+	 19686 9215
6026	0	0	Ki67+	 19689 9161
6027	0	0	Ki67+	 19690 9569
6028	0	0	Ki67+	 19697 9140
6029	0	0	Ki67+	 19716 9586
6030	0	0	Ki67+	 19740 9325
6031	0	0	Ki67+	 19742 9310
6032	0	0	Ki67+	 19787 9386
6033	0	0	Ki67+	 19813 8917
6034	0	0	Ki67+	 19830 9293
6035	0	0	Ki67+	 19830 9387
6036	0	0	Ki67+	 19844 9608
6037	0	0	Ki67+	 19863 8854
6038	0	0	Ki67+	 19890 9290
6039	0	0	Ki67+	 19935 8856
6040	0	0	Ki67+	 20018 9406
6041	0	0	Ki67+	 20050 9390
6042	0	0	Ki67+	 20057 9355
6043	0	0	Ki67+	 20071 9373
6044	0	0	Ki67+	 20072 9361
6045	0	0	Ki67+	 20075 9331
6046	0	0	Ki67+	 19368 10335
6047	0	0	Ki67+	 19370 10349
6048	0	0	Ki67+	 19815 9673
6049	0	0	Ki67+	 19815 9930
6050	0	0	Ki67+	 19857 9659
6051	0	0	Ki67+	 20064 11123
6052	0	0	Ki67+	 20067 11109
6053	0	0	Ki67+	 19628 11491
6054	0	0	Ki67+	 19816 11398
6055	0	0	Ki67+	 19980 11699
6056	0	0	Ki67+	 19985 11710
6057	0	0	Ki67+	 19536 12446
6058	0	0	Ki67+	 19742 14071
6059	0	0	Ki67+	 19756 14124
6060	0	0	Ki67+	 19972 13974
6061	0	0	Ki67+	 19982 14357
6062	0	0	Ki67+	 19875 15497
6063	0	0	Ki67+	 19882 15484
6064	0	0	Ki67+	 19769 18082
6065	0	0	Ki67+	 20294 3366
6066	0	0	Ki67+	 20303 3395
6067	0	0	Ki67+	 20328 3387
6068	0	0	Ki67+	 20358 3383
6069	0	0	Ki67+	 20455 3087
6070	0	0	Ki67+	 20487 3088
6071	0	0	Ki67+	 20499 3114
6072	0	0	Ki67+	 20512 3101
6073	0	0	Ki67+	 20522 3372
6074	0	0	Ki67+	 20526 3084
6075	0	0	Ki67+	 20528 3127
6076	0	0	Ki67+	 20543 3089
6077	0	0	Ki67+	 20545 3030
6078	0	0	Ki67+	 20546 3376
6079	0	0	Ki67+	 20548 3148
6080	0	0	Ki67+	 20553 3322
6081	0	0	Ki67+	 20557 3356
6082	0	0	Ki67+	 20560 3056
6083	0	0	Ki67+	 20579 3024
6084	0	0	Ki67+	 20582 3125
6085	0	0	Ki67+	 20584 3155
6086	0	0	Ki67+	 20588 3082
6087	0	0	Ki67+	 20592 3000
6088	0	0	Ki67+	 20607 3160
6089	0	0	Ki67+	 20607 3184
6090	0	0	Ki67+	 20620 3050
6091	0	0	Ki67+	 20622 3004
6092	0	0	Ki67+	 20630 3021
6093	0	0	Ki67+	 20633 3135
6094	0	0	Ki67+	 20644 2970
6095	0	0	Ki67+	 20645 3058
6096	0	0	Ki67+	 20648 3018
6097	0	0	Ki67+	 20653 3305
6098	0	0	Ki67+	 20658 3113
6099	0	0	Ki67+	 20658 3135
6100	0	0	Ki67+	 20663 3251
6101	0	0	Ki67+	 20665 3080
6102	0	0	Ki67+	 20672 3020
6103	0	0	Ki67+	 20673 2979
6104	0	0	Ki67+	 20676 3321
6105	0	0	Ki67+	 20686 3060
6106	0	0	Ki67+	 20687 3131
6107	0	0	Ki67+	 20687 3239
6108	0	0	Ki67+	 20690 3250
6109	0	0	Ki67+	 20691 3185
6110	0	0	Ki67+	 20694 3212
6111	0	0	Ki67+	 20701 3084
6112	0	0	Ki67+	 20708 3133
6113	0	0	Ki67+	 20708 3214
6114	0	0	Ki67+	 20708 3240
6115	0	0	Ki67+	 20715 3018
6116	0	0	Ki67+	 20718 3104
6117	0	0	Ki67+	 20730 3213
6118	0	0	Ki67+	 20739 3065
6119	0	0	Ki67+	 20745 3124
6120	0	0	Ki67+	 20745 3295
6121	0	0	Ki67+	 20748 3324
6122	0	0	Ki67+	 20749 3035
6123	0	0	Ki67+	 20755 2923
6124	0	0	Ki67+	 20759 3072
6125	0	0	Ki67+	 20761 2993
6126	0	0	Ki67+	 20764 3281
6127	0	0	Ki67+	 20766 3031
6128	0	0	Ki67+	 20770 2977
6129	0	0	Ki67+	 20780 3220
6130	0	0	Ki67+	 20792 2891
6131	0	0	Ki67+	 20794 3175
6132	0	0	Ki67+	 20798 3026
6133	0	0	Ki67+	 20798 3239
6134	0	0	Ki67+	 20801 2982
6135	0	0	Ki67+	 20803 3273
6136	0	0	Ki67+	 20811 3287
6137	0	0	Ki67+	 20814 3098
6138	0	0	Ki67+	 20818 3013
6139	0	0	Ki67+	 20824 3190
6140	0	0	Ki67+	 20825 3064
6141	0	0	Ki67+	 20832 2995
6142	0	0	Ki67+	 20832 3312
6143	0	0	Ki67+	 20840 3032
6144	0	0	Ki67+	 20843 3218
6145	0	0	Ki67+	 20846 2897
6146	0	0	Ki67+	 20846 2964
6147	0	0	Ki67+	 20846 3249
6148	0	0	Ki67+	 20848 3296
6149	0	0	Ki67+	 20848 3344
6150	0	0	Ki67+	 20849 3156
6151	0	0	Ki67+	 20855 3180
6152	0	0	Ki67+	 20860 2999
6153	0	0	Ki67+	 20861 3242
6154	0	0	Ki67+	 20863 2945
6155	0	0	Ki67+	 20867 3106
6156	0	0	Ki67+	 20867 3154
6157	0	0	Ki67+	 20881 3082
6158	0	0	Ki67+	 20881 3164
6159	0	0	Ki67+	 20881 3219
6160	0	0	Ki67+	 20884 3396
6161	0	0	Ki67+	 20887 2949
6162	0	0	Ki67+	 20888 3277
6163	0	0	Ki67+	 20890 3256
6164	0	0	Ki67+	 20891 3227
6165	0	0	Ki67+	 20891 3327
6166	0	0	Ki67+	 20892 3339
6167	0	0	Ki67+	 20097 3525
6168	0	0	Ki67+	 20105 4141
6169	0	0	Ki67+	 20124 4204
6170	0	0	Ki67+	 20132 4184
6171	0	0	Ki67+	 20138 4090
6172	0	0	Ki67+	 20163 4193
6173	0	0	Ki67+	 20167 4100
6174	0	0	Ki67+	 20169 3922
6175	0	0	Ki67+	 20173 4164
6176	0	0	Ki67+	 20190 4183
6177	0	0	Ki67+	 20204 3932
6178	0	0	Ki67+	 20212 4149
6179	0	0	Ki67+	 20236 4104
6180	0	0	Ki67+	 20254 3913
6181	0	0	Ki67+	 20268 3416
6182	0	0	Ki67+	 20269 3484
6183	0	0	Ki67+	 20273 3918
6184	0	0	Ki67+	 20280 3503
6185	0	0	Ki67+	 20281 4146
6186	0	0	Ki67+	 20285 3544
6187	0	0	Ki67+	 20288 3886
6188	0	0	Ki67+	 20297 3444
6189	0	0	Ki67+	 20297 3534
6190	0	0	Ki67+	 20303 3466
6191	0	0	Ki67+	 20308 3518
6192	0	0	Ki67+	 20309 3980
6193	0	0	Ki67+	 20313 3956
6194	0	0	Ki67+	 20331 3491
6195	0	0	Ki67+	 20343 4132
6196	0	0	Ki67+	 20348 4160
6197	0	0	Ki67+	 20362 3932
6198	0	0	Ki67+	 20374 3842
6199	0	0	Ki67+	 20379 4204
6200	0	0	Ki67+	 20389 3950
6201	0	0	Ki67+	 20399 4201
6202	0	0	Ki67+	 20410 3574
6203	0	0	Ki67+	 20429 3938
6204	0	0	Ki67+	 20445 3877
6205	0	0	Ki67+	 20453 3527
6206	0	0	Ki67+	 20456 3490
6207	0	0	Ki67+	 20476 3522
6208	0	0	Ki67+	 20477 3576
6209	0	0	Ki67+	 20478 3454
6210	0	0	Ki67+	 20488 3601
6211	0	0	Ki67+	 20494 3491
6212	0	0	Ki67+	 20494 3891
6213	0	0	Ki67+	 20497 3579
6214	0	0	Ki67+	 20500 3645
6215	0	0	Ki67+	 20502 3989
6216	0	0	Ki67+	 20502 4040
6217	0	0	Ki67+	 20503 3621
6218	0	0	Ki67+	 20511 3774
6219	0	0	Ki67+	 20519 3574
6220	0	0	Ki67+	 20522 3977
6221	0	0	Ki67+	 20526 3488
6222	0	0	Ki67+	 20531 3622
6223	0	0	Ki67+	 20544 4197
6224	0	0	Ki67+	 20546 3423
6225	0	0	Ki67+	 20547 3570
6226	0	0	Ki67+	 20552 3990
6227	0	0	Ki67+	 20553 3483
6228	0	0	Ki67+	 20557 3655
6229	0	0	Ki67+	 20558 3509
6230	0	0	Ki67+	 20558 3971
6231	0	0	Ki67+	 20567 3679
6232	0	0	Ki67+	 20569 3530
6233	0	0	Ki67+	 20571 4062
6234	0	0	Ki67+	 20574 3461
6235	0	0	Ki67+	 20582 3591
6236	0	0	Ki67+	 20607 3552
6237	0	0	Ki67+	 20608 3624
6238	0	0	Ki67+	 20610 3667
6239	0	0	Ki67+	 20618 3509
6240	0	0	Ki67+	 20621 4047
6241	0	0	Ki67+	 20632 3525
6242	0	0	Ki67+	 20638 4028
6243	0	0	Ki67+	 20642 3930
6244	0	0	Ki67+	 20659 3713
6245	0	0	Ki67+	 20664 4029
6246	0	0	Ki67+	 20680 4086
6247	0	0	Ki67+	 20689 3695
6248	0	0	Ki67+	 20690 3680
6249	0	0	Ki67+	 20711 3698
6250	0	0	Ki67+	 20720 3654
6251	0	0	Ki67+	 20720 3671
6252	0	0	Ki67+	 20720 4060
6253	0	0	Ki67+	 20722 4007
6254	0	0	Ki67+	 20768 3627
6255	0	0	Ki67+	 20806 4084
6256	0	0	Ki67+	 20813 3730
6257	0	0	Ki67+	 20817 3613
6258	0	0	Ki67+	 20817 3635
6259	0	0	Ki67+	 20831 3417
6260	0	0	Ki67+	 20832 3459
6261	0	0	Ki67+	 20832 3681
6262	0	0	Ki67+	 20839 3713
6263	0	0	Ki67+	 20842 4019
6264	0	0	Ki67+	 20847 4036
6265	0	0	Ki67+	 20869 3866
6266	0	0	Ki67+	 20874 3444
6267	0	0	Ki67+	 20878 3735
6268	0	0	Ki67+	 20882 3419
6269	0	0	Ki67+	 20882 3690
6270	0	0	Ki67+	 20892 3639
6271	0	0	Ki67+	 20123 4584
6272	0	0	Ki67+	 20124 4568
6273	0	0	Ki67+	 20141 4519
6274	0	0	Ki67+	 20146 4470
6275	0	0	Ki67+	 20194 4230
6276	0	0	Ki67+	 20194 4639
6277	0	0	Ki67+	 20222 4445
6278	0	0	Ki67+	 20247 4657
6279	0	0	Ki67+	 20264 4791
6280	0	0	Ki67+	 20268 4725
6281	0	0	Ki67+	 20271 4234
6282	0	0	Ki67+	 20283 4296
6283	0	0	Ki67+	 20288 4254
6284	0	0	Ki67+	 20288 4794
6285	0	0	Ki67+	 20294 4567
6286	0	0	Ki67+	 20295 4763
6287	0	0	Ki67+	 20297 4512
6288	0	0	Ki67+	 20298 4725
6289	0	0	Ki67+	 20312 4931
6290	0	0	Ki67+	 20313 4501
6291	0	0	Ki67+	 20314 4297
6292	0	0	Ki67+	 20316 4632
6293	0	0	Ki67+	 20324 4274
6294	0	0	Ki67+	 20335 4888
6295	0	0	Ki67+	 20336 4840
6296	0	0	Ki67+	 20360 4644
6297	0	0	Ki67+	 20373 4716
6298	0	0	Ki67+	 20383 4390
6299	0	0	Ki67+	 20384 4236
6300	0	0	Ki67+	 20385 4915
6301	0	0	Ki67+	 20389 4815
6302	0	0	Ki67+	 20393 4710
6303	0	0	Ki67+	 20396 4693
6304	0	0	Ki67+	 20409 4628
6305	0	0	Ki67+	 20419 4844
6306	0	0	Ki67+	 20422 4769
6307	0	0	Ki67+	 20428 4746
6308	0	0	Ki67+	 20430 4236
6309	0	0	Ki67+	 20431 4301
6310	0	0	Ki67+	 20434 4871
6311	0	0	Ki67+	 20439 4216
6312	0	0	Ki67+	 20445 4703
6313	0	0	Ki67+	 20454 4311
6314	0	0	Ki67+	 20457 4839
6315	0	0	Ki67+	 20462 4289
6316	0	0	Ki67+	 20468 4338
6317	0	0	Ki67+	 20470 4981
6318	0	0	Ki67+	 20472 4300
6319	0	0	Ki67+	 20477 4356
6320	0	0	Ki67+	 20480 4267
6321	0	0	Ki67+	 20480 4753
6322	0	0	Ki67+	 20496 4738
6323	0	0	Ki67+	 20502 4397
6324	0	0	Ki67+	 20526 4281
6325	0	0	Ki67+	 20526 4421
6326	0	0	Ki67+	 20534 4470
6327	0	0	Ki67+	 20535 4693
6328	0	0	Ki67+	 20538 4380
6329	0	0	Ki67+	 20542 4364
6330	0	0	Ki67+	 20546 4423
6331	0	0	Ki67+	 20549 4733
6332	0	0	Ki67+	 20551 4501
6333	0	0	Ki67+	 20574 4369
6334	0	0	Ki67+	 20579 4747
6335	0	0	Ki67+	 20580 4338
6336	0	0	Ki67+	 20581 4267
6337	0	0	Ki67+	 20592 4217
6338	0	0	Ki67+	 20600 4508
6339	0	0	Ki67+	 20604 4885
6340	0	0	Ki67+	 20605 4472
6341	0	0	Ki67+	 20611 4266
6342	0	0	Ki67+	 20616 4363
6343	0	0	Ki67+	 20629 4445
6344	0	0	Ki67+	 20633 4474
6345	0	0	Ki67+	 20633 4896
6346	0	0	Ki67+	 20640 4584
6347	0	0	Ki67+	 20648 4245
6348	0	0	Ki67+	 20649 4504
6349	0	0	Ki67+	 20656 4936
6350	0	0	Ki67+	 20659 4385
6351	0	0	Ki67+	 20666 4230
6352	0	0	Ki67+	 20672 4399
6353	0	0	Ki67+	 20673 4476
6354	0	0	Ki67+	 20674 4440
6355	0	0	Ki67+	 20675 4942
6356	0	0	Ki67+	 20676 4541
6357	0	0	Ki67+	 20681 4357
6358	0	0	Ki67+	 20685 4450
6359	0	0	Ki67+	 20698 4446
6360	0	0	Ki67+	 20705 4497
6361	0	0	Ki67+	 20713 4278
6362	0	0	Ki67+	 20717 4443
6363	0	0	Ki67+	 20718 4400
6364	0	0	Ki67+	 20718 4553
6365	0	0	Ki67+	 20724 4523
6366	0	0	Ki67+	 20727 4477
6367	0	0	Ki67+	 20732 4370
6368	0	0	Ki67+	 20733 4557
6369	0	0	Ki67+	 20746 4399
6370	0	0	Ki67+	 20752 4310
6371	0	0	Ki67+	 20754 4459
6372	0	0	Ki67+	 20757 4448
6373	0	0	Ki67+	 20759 4518
6374	0	0	Ki67+	 20764 4576
6375	0	0	Ki67+	 20781 4354
6376	0	0	Ki67+	 20781 4413
6377	0	0	Ki67+	 20793 4422
6378	0	0	Ki67+	 20810 4349
6379	0	0	Ki67+	 20813 4504
6380	0	0	Ki67+	 20820 4473
6381	0	0	Ki67+	 20846 4438
6382	0	0	Ki67+	 20895 4465
6383	0	0	Ki67+	 20098 5219
6384	0	0	Ki67+	 20103 5253
6385	0	0	Ki67+	 20117 5278
6386	0	0	Ki67+	 20145 5275
6387	0	0	Ki67+	 20151 5251
6388	0	0	Ki67+	 20158 5642
6389	0	0	Ki67+	 20234 5299
6390	0	0	Ki67+	 20237 5262
6391	0	0	Ki67+	 20237 5696
6392	0	0	Ki67+	 20246 5723
6393	0	0	Ki67+	 20250 5759
6394	0	0	Ki67+	 20276 5260
6395	0	0	Ki67+	 20280 5275
6396	0	0	Ki67+	 20306 5299
6397	0	0	Ki67+	 20336 5658
6398	0	0	Ki67+	 20342 5233
6399	0	0	Ki67+	 20404 5207
6400	0	0	Ki67+	 20410 5140
6401	0	0	Ki67+	 20413 5151
6402	0	0	Ki67+	 20422 5235
6403	0	0	Ki67+	 20425 5169
6404	0	0	Ki67+	 20440 5192
6405	0	0	Ki67+	 20492 5180
6406	0	0	Ki67+	 20500 5206
6407	0	0	Ki67+	 20541 5195
6408	0	0	Ki67+	 20546 5047
6409	0	0	Ki67+	 20557 5094
6410	0	0	Ki67+	 20559 5125
6411	0	0	Ki67+	 20566 5141
6412	0	0	Ki67+	 20569 5541
6413	0	0	Ki67+	 20593 5723
6414	0	0	Ki67+	 20598 5037
6415	0	0	Ki67+	 20617 5103
6416	0	0	Ki67+	 20621 5702
6417	0	0	Ki67+	 20638 5196
6418	0	0	Ki67+	 20660 5167
6419	0	0	Ki67+	 20670 5176
6420	0	0	Ki67+	 20677 5039
6421	0	0	Ki67+	 20683 5104
6422	0	0	Ki67+	 20697 5118
6423	0	0	Ki67+	 20178 5918
6424	0	0	Ki67+	 20241 6278
6425	0	0	Ki67+	 20331 6348
6426	0	0	Ki67+	 20433 6144
6427	0	0	Ki67+	 20469 6497
6428	0	0	Ki67+	 20470 6593
6429	0	0	Ki67+	 20494 6514
6430	0	0	Ki67+	 20516 6468
6431	0	0	Ki67+	 20538 6448
6432	0	0	Ki67+	 20551 6349
6433	0	0	Ki67+	 20587 6195
6434	0	0	Ki67+	 20589 6289
6435	0	0	Ki67+	 20671 6192
6436	0	0	Ki67+	 20707 6076
6437	0	0	Ki67+	 20724 6047
6438	0	0	Ki67+	 20163 6658
6439	0	0	Ki67+	 20197 6676
6440	0	0	Ki67+	 20364 6843
6441	0	0	Ki67+	 20368 6826
6442	0	0	Ki67+	 20680 6848
6443	0	0	Ki67+	 20749 6915
6444	0	0	Ki67+	 20782 6804
6445	0	0	Ki67+	 20792 6847
6446	0	0	Ki67+	 20793 6728
6447	0	0	Ki67+	 20871 6634
6448	0	0	Ki67+	 20874 6623
6449	0	0	Ki67+	 20415 7557
6450	0	0	Ki67+	 20559 7890
6451	0	0	Ki67+	 20603 7807
6452	0	0	Ki67+	 20133 8518
6453	0	0	Ki67+	 20149 8578
6454	0	0	Ki67+	 20161 8560
6455	0	0	Ki67+	 20189 8996
6456	0	0	Ki67+	 20198 8481
6457	0	0	Ki67+	 20224 8543
6458	0	0	Ki67+	 20239 8514
6459	0	0	Ki67+	 20271 8606
6460	0	0	Ki67+	 20276 8514
6461	0	0	Ki67+	 20289 8501
6462	0	0	Ki67+	 20306 8588
6463	0	0	Ki67+	 20312 8603
6464	0	0	Ki67+	 20320 8668
6465	0	0	Ki67+	 20330 8652
6466	0	0	Ki67+	 20368 8682
6467	0	0	Ki67+	 20393 8610
6468	0	0	Ki67+	 20410 8615
6469	0	0	Ki67+	 20424 8767
6470	0	0	Ki67+	 20442 8733
6471	0	0	Ki67+	 20535 8783
6472	0	0	Ki67+	 20545 8813
6473	0	0	Ki67+	 20556 8801
6474	0	0	Ki67+	 20630 8848
6475	0	0	Ki67+	 20652 8814
6476	0	0	Ki67+	 20703 8922
6477	0	0	Ki67+	 20709 8878
6478	0	0	Ki67+	 20714 8902
6479	0	0	Ki67+	 20747 8969
6480	0	0	Ki67+	 20757 8958
6481	0	0	Ki67+	 20102 9370
6482	0	0	Ki67+	 20103 9337
6483	0	0	Ki67+	 20153 9344
6484	0	0	Ki67+	 20157 9288
6485	0	0	Ki67+	 20159 9301
6486	0	0	Ki67+	 20171 9515
6487	0	0	Ki67+	 20180 9227
6488	0	0	Ki67+	 20180 9252
6489	0	0	Ki67+	 20218 9527
6490	0	0	Ki67+	 20220 9232
6491	0	0	Ki67+	 20277 9628
6492	0	0	Ki67+	 20306 9278
6493	0	0	Ki67+	 20307 9045
6494	0	0	Ki67+	 20332 9648
6495	0	0	Ki67+	 20357 9247
6496	0	0	Ki67+	 20393 9558
6497	0	0	Ki67+	 20396 9623
6498	0	0	Ki67+	 20403 9282
6499	0	0	Ki67+	 20415 9243
6500	0	0	Ki67+	 20446 9494
6501	0	0	Ki67+	 20448 9294
6502	0	0	Ki67+	 20449 9782
6503	0	0	Ki67+	 20466 9584
6504	0	0	Ki67+	 20485 9360
6505	0	0	Ki67+	 20500 9642
6506	0	0	Ki67+	 20623 9691
6507	0	0	Ki67+	 20640 9554
6508	0	0	Ki67+	 20645 9642
6509	0	0	Ki67+	 20694 9489
6510	0	0	Ki67+	 20702 9060
6511	0	0	Ki67+	 20711 9042
6512	0	0	Ki67+	 20717 9566
6513	0	0	Ki67+	 20785 9594
6514	0	0	Ki67+	 20893 9055
6515	0	0	Ki67+	 20126 10046
6516	0	0	Ki67+	 20490 10479
6517	0	0	Ki67+	 20653 10148
6518	0	0	Ki67+	 20109 11044
6519	0	0	Ki67+	 20259 11317
6520	0	0	Ki67+	 20397 10951
6521	0	0	Ki67+	 20561 11396
6522	0	0	Ki67+	 20631 10821
6523	0	0	Ki67+	 20640 10989
6524	0	0	Ki67+	 20677 11375
6525	0	0	Ki67+	 20743 11206
6526	0	0	Ki67+	 20793 10634
6527	0	0	Ki67+	 20799 10997
6528	0	0	Ki67+	 20850 10782
6529	0	0	Ki67+	 20855 11206
6530	0	0	Ki67+	 20243 12205
6531	0	0	Ki67+	 20257 11739
6532	0	0	Ki67+	 20317 11755
6533	0	0	Ki67+	 20363 11756
6534	0	0	Ki67+	 20381 11467
6535	0	0	Ki67+	 20464 11441
6536	0	0	Ki67+	 20512 12177
6537	0	0	Ki67+	 20675 11412
6538	0	0	Ki67+	 20242 12322
6539	0	0	Ki67+	 20203 14499
6540	0	0	Ki67+	 20267 14504
6541	0	0	Ki67+	 20435 14194
6542	0	0	Ki67+	 20459 14381
6543	0	0	Ki67+	 20504 14397
6544	0	0	Ki67+	 20548 14403
6545	0	0	Ki67+	 20780 14293
6546	0	0	Ki67+	 20843 14277
6547	0	0	Ki67+	 20231 15366
6548	0	0	Ki67+	 20183 15843
6549	0	0	Ki67+	 20497 17772
6550	0	0	Ki67+	 20911 3224
6551	0	0	Ki67+	 20914 2952
6552	0	0	Ki67+	 20914 3024
6553	0	0	Ki67+	 20918 2972
6554	0	0	Ki67+	 20921 2909
6555	0	0	Ki67+	 20925 3060
6556	0	0	Ki67+	 20928 3104
6557	0	0	Ki67+	 20930 3156
6558	0	0	Ki67+	 20936 2869
6559	0	0	Ki67+	 20938 2983
6560	0	0	Ki67+	 20942 3087
6561	0	0	Ki67+	 20943 2895
6562	0	0	Ki67+	 20947 3228
6563	0	0	Ki67+	 20948 3157
6564	0	0	Ki67+	 20954 2961
6565	0	0	Ki67+	 20956 3082
6566	0	0	Ki67+	 20957 3019
6567	0	0	Ki67+	 20959 3029
6568	0	0	Ki67+	 20961 2887
6569	0	0	Ki67+	 20962 3049
6570	0	0	Ki67+	 20973 3103
6571	0	0	Ki67+	 20976 2952
6572	0	0	Ki67+	 20978 2992
6573	0	0	Ki67+	 20979 3054
6574	0	0	Ki67+	 20985 3099
6575	0	0	Ki67+	 20988 2983
6576	0	0	Ki67+	 20989 2949
6577	0	0	Ki67+	 20989 3170
6578	0	0	Ki67+	 20994 3120
6579	0	0	Ki67+	 21006 3003
6580	0	0	Ki67+	 21008 3032
6581	0	0	Ki67+	 21014 3088
6582	0	0	Ki67+	 21021 2975
6583	0	0	Ki67+	 21023 3067
6584	0	0	Ki67+	 21036 3011
6585	0	0	Ki67+	 21038 2989
6586	0	0	Ki67+	 21043 3086
6587	0	0	Ki67+	 21060 2955
6588	0	0	Ki67+	 21060 3034
6589	0	0	Ki67+	 21062 3060
6590	0	0	Ki67+	 21063 2983
6591	0	0	Ki67+	 21074 3040
6592	0	0	Ki67+	 21079 2957
6593	0	0	Ki67+	 21092 3062
6594	0	0	Ki67+	 21096 2987
6595	0	0	Ki67+	 21099 2964
6596	0	0	Ki67+	 21102 3009
6597	0	0	Ki67+	 21105 3043
6598	0	0	Ki67+	 21106 2939
6599	0	0	Ki67+	 21107 3215
6600	0	0	Ki67+	 21124 2920
6601	0	0	Ki67+	 21127 3011
6602	0	0	Ki67+	 21131 2932
6603	0	0	Ki67+	 21132 2984
6604	0	0	Ki67+	 21142 2958
6605	0	0	Ki67+	 21142 3008
6606	0	0	Ki67+	 21142 3186
6607	0	0	Ki67+	 21144 3215
6608	0	0	Ki67+	 21151 3152
6609	0	0	Ki67+	 21164 2959
6610	0	0	Ki67+	 21175 3002
6611	0	0	Ki67+	 21177 3062
6612	0	0	Ki67+	 21177 3180
6613	0	0	Ki67+	 21185 3027
6614	0	0	Ki67+	 21189 3207
6615	0	0	Ki67+	 21195 3124
6616	0	0	Ki67+	 21204 3196
6617	0	0	Ki67+	 21270 3131
6618	0	0	Ki67+	 21274 3037
6619	0	0	Ki67+	 21282 3017
6620	0	0	Ki67+	 21282 3060
6621	0	0	Ki67+	 21284 3096
6622	0	0	Ki67+	 21302 3035
6623	0	0	Ki67+	 21306 3207
6624	0	0	Ki67+	 21312 3000
6625	0	0	Ki67+	 21321 3020
6626	0	0	Ki67+	 21347 3066
6627	0	0	Ki67+	 21366 3036
6628	0	0	Ki67+	 21370 3074
6629	0	0	Ki67+	 21375 2975
6630	0	0	Ki67+	 21384 2992
6631	0	0	Ki67+	 21386 3215
6632	0	0	Ki67+	 21402 3030
6633	0	0	Ki67+	 21440 3021
6634	0	0	Ki67+	 21443 3001
6635	0	0	Ki67+	 21474 3222
6636	0	0	Ki67+	 21480 3198
6637	0	0	Ki67+	 21487 2986
6638	0	0	Ki67+	 21494 3028
6639	0	0	Ki67+	 21494 3106
6640	0	0	Ki67+	 21500 3129
6641	0	0	Ki67+	 21503 3005
6642	0	0	Ki67+	 21506 3078
6643	0	0	Ki67+	 21506 3149
6644	0	0	Ki67+	 21511 3213
6645	0	0	Ki67+	 21512 3049
6646	0	0	Ki67+	 21530 3089
6647	0	0	Ki67+	 21530 3230
6648	0	0	Ki67+	 21531 3176
6649	0	0	Ki67+	 21534 3132
6650	0	0	Ki67+	 21539 3191
6651	0	0	Ki67+	 21555 3097
6652	0	0	Ki67+	 21561 3166
6653	0	0	Ki67+	 21579 3095
6654	0	0	Ki67+	 20902 3692
6655	0	0	Ki67+	 20904 3376
6656	0	0	Ki67+	 20911 3239
6657	0	0	Ki67+	 20929 3323
6658	0	0	Ki67+	 20939 3366
6659	0	0	Ki67+	 20950 3275
6660	0	0	Ki67+	 20950 3342
6661	0	0	Ki67+	 20953 3747
6662	0	0	Ki67+	 20962 3535
6663	0	0	Ki67+	 20964 3233
6664	0	0	Ki67+	 20972 3303
6665	0	0	Ki67+	 20975 3605
6666	0	0	Ki67+	 20978 3252
6667	0	0	Ki67+	 20999 3618
6668	0	0	Ki67+	 21006 3739
6669	0	0	Ki67+	 21010 3578
6670	0	0	Ki67+	 21016 3752
6671	0	0	Ki67+	 21023 3556
6672	0	0	Ki67+	 21029 3779
6673	0	0	Ki67+	 21034 3806
6674	0	0	Ki67+	 21040 3621
6675	0	0	Ki67+	 21046 3657
6676	0	0	Ki67+	 21053 3627
6677	0	0	Ki67+	 21062 3810
6678	0	0	Ki67+	 21067 3835
6679	0	0	Ki67+	 21071 3787
6680	0	0	Ki67+	 21082 3622
6681	0	0	Ki67+	 21085 3602
6682	0	0	Ki67+	 21088 3583
6683	0	0	Ki67+	 21093 3812
6684	0	0	Ki67+	 21093 3825
6685	0	0	Ki67+	 21105 3785
6686	0	0	Ki67+	 21115 3317
6687	0	0	Ki67+	 21117 3740
6688	0	0	Ki67+	 21121 3670
6689	0	0	Ki67+	 21129 3712
6690	0	0	Ki67+	 21138 3412
6691	0	0	Ki67+	 21140 3237
6692	0	0	Ki67+	 21143 3276
6693	0	0	Ki67+	 21147 3291
6694	0	0	Ki67+	 21151 3334
6695	0	0	Ki67+	 21163 3715
6696	0	0	Ki67+	 21163 3855
6697	0	0	Ki67+	 21166 3399
6698	0	0	Ki67+	 21170 3254
6699	0	0	Ki67+	 21176 3387
6700	0	0	Ki67+	 21176 3740
6701	0	0	Ki67+	 21177 3933
6702	0	0	Ki67+	 21181 3279
6703	0	0	Ki67+	 21181 3811
6704	0	0	Ki67+	 21185 3696
6705	0	0	Ki67+	 21185 3718
6706	0	0	Ki67+	 21186 3431
6707	0	0	Ki67+	 21188 3306
6708	0	0	Ki67+	 21196 3368
6709	0	0	Ki67+	 21198 3733
6710	0	0	Ki67+	 21203 3833
6711	0	0	Ki67+	 21210 3412
6712	0	0	Ki67+	 21210 3897
6713	0	0	Ki67+	 21211 3389
6714	0	0	Ki67+	 21216 3459
6715	0	0	Ki67+	 21226 3478
6716	0	0	Ki67+	 21226 3782
6717	0	0	Ki67+	 21239 3498
6718	0	0	Ki67+	 21241 3414
6719	0	0	Ki67+	 21241 3449
6720	0	0	Ki67+	 21243 3958
6721	0	0	Ki67+	 21252 3463
6722	0	0	Ki67+	 21259 3428
6723	0	0	Ki67+	 21271 3450
6724	0	0	Ki67+	 21298 3330
6725	0	0	Ki67+	 21303 3237
6726	0	0	Ki67+	 21314 3273
6727	0	0	Ki67+	 21317 3257
6728	0	0	Ki67+	 21319 3335
6729	0	0	Ki67+	 21331 3569
6730	0	0	Ki67+	 21337 3893
6731	0	0	Ki67+	 21349 3854
6732	0	0	Ki67+	 21352 3941
6733	0	0	Ki67+	 21366 3938
6734	0	0	Ki67+	 21371 4005
6735	0	0	Ki67+	 21378 3496
6736	0	0	Ki67+	 21379 3537
6737	0	0	Ki67+	 21396 3405
6738	0	0	Ki67+	 21399 3536
6739	0	0	Ki67+	 21404 3380
6740	0	0	Ki67+	 21406 3523
6741	0	0	Ki67+	 21410 3296
6742	0	0	Ki67+	 21418 3289
6743	0	0	Ki67+	 21430 3395
6744	0	0	Ki67+	 21444 3310
6745	0	0	Ki67+	 21464 3259
6746	0	0	Ki67+	 21466 3498
6747	0	0	Ki67+	 21475 3480
6748	0	0	Ki67+	 21476 4020
6749	0	0	Ki67+	 21497 3418
6750	0	0	Ki67+	 21499 3517
6751	0	0	Ki67+	 21499 3566
6752	0	0	Ki67+	 21504 3727
6753	0	0	Ki67+	 21504 3951
6754	0	0	Ki67+	 21515 3620
6755	0	0	Ki67+	 21517 3545
6756	0	0	Ki67+	 21526 3990
6757	0	0	Ki67+	 21529 3573
6758	0	0	Ki67+	 21542 3597
6759	0	0	Ki67+	 21548 3983
6760	0	0	Ki67+	 21551 3514
6761	0	0	Ki67+	 21555 3566
6762	0	0	Ki67+	 21557 4012
6763	0	0	Ki67+	 21565 3542
6764	0	0	Ki67+	 21575 3604
6765	0	0	Ki67+	 21584 3507
6766	0	0	Ki67+	 21601 3605
6767	0	0	Ki67+	 21602 4015
6768	0	0	Ki67+	 21623 3659
6769	0	0	Ki67+	 21624 3632
6770	0	0	Ki67+	 21635 3748
6771	0	0	Ki67+	 21639 3693
6772	0	0	Ki67+	 21640 3603
6773	0	0	Ki67+	 21652 3296
6774	0	0	Ki67+	 21661 3715
6775	0	0	Ki67+	 21666 3268
6776	0	0	Ki67+	 21668 3616
6777	0	0	Ki67+	 21669 3657
6778	0	0	Ki67+	 21671 3690
6779	0	0	Ki67+	 21680 3715
6780	0	0	Ki67+	 21693 3682
6781	0	0	Ki67+	 20903 4527
6782	0	0	Ki67+	 20914 4408
6783	0	0	Ki67+	 20960 4073
6784	0	0	Ki67+	 20971 4684
6785	0	0	Ki67+	 20977 4524
6786	0	0	Ki67+	 20989 4129
6787	0	0	Ki67+	 21004 4138
6788	0	0	Ki67+	 21005 4490
6789	0	0	Ki67+	 21040 4062
6790	0	0	Ki67+	 21042 4222
6791	0	0	Ki67+	 21047 4207
6792	0	0	Ki67+	 21051 4631
6793	0	0	Ki67+	 21054 4181
6794	0	0	Ki67+	 21055 4399
6795	0	0	Ki67+	 21067 4163
6796	0	0	Ki67+	 21074 4590
6797	0	0	Ki67+	 21078 4502
6798	0	0	Ki67+	 21116 4243
6799	0	0	Ki67+	 21125 4460
6800	0	0	Ki67+	 21137 4577
6801	0	0	Ki67+	 21139 4232
6802	0	0	Ki67+	 21155 4629
6803	0	0	Ki67+	 21171 4624
6804	0	0	Ki67+	 21194 4217
6805	0	0	Ki67+	 21203 4562
6806	0	0	Ki67+	 21233 4336
6807	0	0	Ki67+	 21234 4729
6808	0	0	Ki67+	 21258 4069
6809	0	0	Ki67+	 21266 4703
6810	0	0	Ki67+	 21271 4390
6811	0	0	Ki67+	 21302 4332
6812	0	0	Ki67+	 21311 4055
6813	0	0	Ki67+	 21320 4801
6814	0	0	Ki67+	 21325 4753
6815	0	0	Ki67+	 21336 4396
6816	0	0	Ki67+	 21354 4345
6817	0	0	Ki67+	 21356 4831
6818	0	0	Ki67+	 21359 4203
6819	0	0	Ki67+	 21366 4398
6820	0	0	Ki67+	 21369 4480
6821	0	0	Ki67+	 21369 4789
6822	0	0	Ki67+	 21396 4505
6823	0	0	Ki67+	 21398 4528
6824	0	0	Ki67+	 21399 4312
6825	0	0	Ki67+	 21402 4112
6826	0	0	Ki67+	 21405 4160
6827	0	0	Ki67+	 21409 4581
6828	0	0	Ki67+	 21415 4359
6829	0	0	Ki67+	 21422 4090
6830	0	0	Ki67+	 21422 4135
6831	0	0	Ki67+	 21442 4502
6832	0	0	Ki67+	 21443 4411
6833	0	0	Ki67+	 21467 4376
6834	0	0	Ki67+	 21476 4287
6835	0	0	Ki67+	 21487 4146
6836	0	0	Ki67+	 21493 4325
6837	0	0	Ki67+	 21509 4349
6838	0	0	Ki67+	 21511 4399
6839	0	0	Ki67+	 21513 4373
6840	0	0	Ki67+	 21520 4460
6841	0	0	Ki67+	 21537 4141
6842	0	0	Ki67+	 21537 4686
6843	0	0	Ki67+	 21539 4066
6844	0	0	Ki67+	 21543 4434
6845	0	0	Ki67+	 21544 4270
6846	0	0	Ki67+	 21546 4561
6847	0	0	Ki67+	 21548 4468
6848	0	0	Ki67+	 21550 4281
6849	0	0	Ki67+	 21558 4350
6850	0	0	Ki67+	 21572 4129
6851	0	0	Ki67+	 21574 4084
6852	0	0	Ki67+	 21576 4072
6853	0	0	Ki67+	 21578 4701
6854	0	0	Ki67+	 21583 4674
6855	0	0	Ki67+	 21588 4113
6856	0	0	Ki67+	 21588 4754
6857	0	0	Ki67+	 21619 4745
6858	0	0	Ki67+	 21661 4731
6859	0	0	Ki67+	 21661 4752
6860	0	0	Ki67+	 21679 4676
6861	0	0	Ki67+	 20938 5185
6862	0	0	Ki67+	 21105 5288
6863	0	0	Ki67+	 21153 4907
6864	0	0	Ki67+	 21155 5152
6865	0	0	Ki67+	 21166 5034
6866	0	0	Ki67+	 21176 5033
6867	0	0	Ki67+	 21182 4971
6868	0	0	Ki67+	 21207 5377
6869	0	0	Ki67+	 21209 5207
6870	0	0	Ki67+	 21224 5369
6871	0	0	Ki67+	 21225 5156
6872	0	0	Ki67+	 21228 5414
6873	0	0	Ki67+	 21241 4984
6874	0	0	Ki67+	 21272 5093
6875	0	0	Ki67+	 21275 5430
6876	0	0	Ki67+	 21283 4994
6877	0	0	Ki67+	 21310 5117
6878	0	0	Ki67+	 21420 4867
6879	0	0	Ki67+	 21420 5166
6880	0	0	Ki67+	 21429 5016
6881	0	0	Ki67+	 21434 5091
6882	0	0	Ki67+	 21445 5148
6883	0	0	Ki67+	 21459 4926
6884	0	0	Ki67+	 21480 5132
6885	0	0	Ki67+	 21495 5489
6886	0	0	Ki67+	 21535 5480
6887	0	0	Ki67+	 21555 5471
6888	0	0	Ki67+	 21581 5157
6889	0	0	Ki67+	 21581 5443
6890	0	0	Ki67+	 21595 5452
6891	0	0	Ki67+	 21621 5362
6892	0	0	Ki67+	 21630 5290
6893	0	0	Ki67+	 21643 5306
6894	0	0	Ki67+	 21648 5193
6895	0	0	Ki67+	 21651 5286
6896	0	0	Ki67+	 21671 5233
6897	0	0	Ki67+	 21672 5363
6898	0	0	Ki67+	 21678 5307
6899	0	0	Ki67+	 20939 6116
6900	0	0	Ki67+	 21022 6198
6901	0	0	Ki67+	 21063 6017
6902	0	0	Ki67+	 21107 6133
6903	0	0	Ki67+	 21107 6312
6904	0	0	Ki67+	 21122 5896
6905	0	0	Ki67+	 21135 5905
6906	0	0	Ki67+	 21138 6154
6907	0	0	Ki67+	 21162 5866
6908	0	0	Ki67+	 21163 5966
6909	0	0	Ki67+	 21184 5804
6910	0	0	Ki67+	 21227 5867
6911	0	0	Ki67+	 21234 6129
6912	0	0	Ki67+	 21278 5958
6913	0	0	Ki67+	 21280 6045
6914	0	0	Ki67+	 21302 5993
6915	0	0	Ki67+	 21317 5970
6916	0	0	Ki67+	 21461 6318
6917	0	0	Ki67+	 21517 6064
6918	0	0	Ki67+	 21531 6107
6919	0	0	Ki67+	 21543 6047
6920	0	0	Ki67+	 21552 6417
6921	0	0	Ki67+	 21566 6381
6922	0	0	Ki67+	 21625 5946
6923	0	0	Ki67+	 21636 5930
6924	0	0	Ki67+	 21657 6000
6925	0	0	Ki67+	 21669 5921
6926	0	0	Ki67+	 20897 6804
6927	0	0	Ki67+	 20916 6629
6928	0	0	Ki67+	 20957 6561
6929	0	0	Ki67+	 21063 7215
6930	0	0	Ki67+	 21094 6536
6931	0	0	Ki67+	 21161 6791
6932	0	0	Ki67+	 21189 7222
6933	0	0	Ki67+	 21349 7085
6934	0	0	Ki67+	 21381 6697
6935	0	0	Ki67+	 21389 6456
6936	0	0	Ki67+	 21402 7065
6937	0	0	Ki67+	 21431 6602
6938	0	0	Ki67+	 21443 6599
6939	0	0	Ki67+	 21456 6466
6940	0	0	Ki67+	 21474 6458
6941	0	0	Ki67+	 21695 6857
6942	0	0	Ki67+	 20902 9106
6943	0	0	Ki67+	 20911 9037
6944	0	0	Ki67+	 20937 9287
6945	0	0	Ki67+	 20991 9273
6946	0	0	Ki67+	 21003 9252
6947	0	0	Ki67+	 21029 9167
6948	0	0	Ki67+	 21188 9434
6949	0	0	Ki67+	 21197 9414
6950	0	0	Ki67+	 21203 9400
6951	0	0	Ki67+	 21249 9409
6952	0	0	Ki67+	 21340 9150
6953	0	0	Ki67+	 21451 9539
6954	0	0	Ki67+	 21647 9316
6955	0	0	Ki67+	 21674 9249
6956	0	0	Ki67+	 21382 10114
6957	0	0	Ki67+	 21483 9646
6958	0	0	Ki67+	 21538 10420
6959	0	0	Ki67+	 21545 9757
6960	0	0	Ki67+	 21571 9844
6961	0	0	Ki67+	 21098 11128
6962	0	0	Ki67+	 21110 11066
6963	0	0	Ki67+	 21118 10591
6964	0	0	Ki67+	 21161 10545
6965	0	0	Ki67+	 21253 10856
6966	0	0	Ki67+	 21386 10530
6967	0	0	Ki67+	 21400 11193
6968	0	0	Ki67+	 21533 11165
6969	0	0	Ki67+	 20915 11720
6970	0	0	Ki67+	 21008 11278
6971	0	0	Ki67+	 21020 11330
6972	0	0	Ki67+	 21157 11985
6973	0	0	Ki67+	 21362 11297
6974	0	0	Ki67+	 21363 11265
6975	0	0	Ki67+	 21382 11329
6976	0	0	Ki67+	 21395 11280
6977	0	0	Ki67+	 21403 11246
6978	0	0	Ki67+	 21438 11785
6979	0	0	Ki67+	 21546 11717
6980	0	0	Ki67+	 21617 11975
6981	0	0	Ki67+	 21660 11332
6982	0	0	Ki67+	 21666 11318
6983	0	0	Ki67+	 21689 11940
6984	0	0	Ki67+	 21592 12618
6985	0	0	Ki67+	 21607 12041
6986	0	0	Ki67+	 21287 12958
6987	0	0	Ki67+	 21311 12966
6988	0	0	Ki67+	 21456 13170
6989	0	0	Ki67+	 21513 13149
6990	0	0	Ki67+	 21564 13392
6991	0	0	Ki67+	 21580 13399
6992	0	0	Ki67+	 21602 13447
6993	0	0	Ki67+	 21641 13392
6994	0	0	Ki67+	 21645 13524
6995	0	0	Ki67+	 21040 14215
6996	0	0	Ki67+	 21065 14199
6997	0	0	Ki67+	 21177 14163
6998	0	0	Ki67+	 21257 13997
6999	0	0	Ki67+	 21257 14059
7000	0	0	Ki67+	 21265 13975
7001	0	0	Ki67+	 21306 13872
7002	0	0	Ki67+	 21331 13893
7003	0	0	Ki67+	 21341 14028
7004	0	0	Ki67+	 21467 13881
7005	0	0	Ki67+	 21496 13763
7006	0	0	Ki67+	 21570 13718
7007	0	0	Ki67+	 20985 15781
7008	0	0	Ki67+	 20997 15769
7009	0	0	Ki67+	 21284 15610
7010	0	0	Ki67+	 21654 18809
7011	0	0	Ki67+	 21701 3307
7012	0	0	Ki67+	 21702 3251
7013	0	0	Ki67+	 21703 3295
7014	0	0	Ki67+	 21722 3274
7015	0	0	Ki67+	 21763 3378
7016	0	0	Ki67+	 21800 3395
7017	0	0	Ki67+	 21839 3180
7018	0	0	Ki67+	 21849 3238
7019	0	0	Ki67+	 21851 3357
7020	0	0	Ki67+	 21868 3203
7021	0	0	Ki67+	 21868 3405
7022	0	0	Ki67+	 21951 3257
7023	0	0	Ki67+	 21957 3235
7024	0	0	Ki67+	 21965 3308
7025	0	0	Ki67+	 21974 3387
7026	0	0	Ki67+	 21983 3279
7027	0	0	Ki67+	 21983 3341
7028	0	0	Ki67+	 22016 3299
7029	0	0	Ki67+	 22018 3201
7030	0	0	Ki67+	 22027 3312
7031	0	0	Ki67+	 22052 3175
7032	0	0	Ki67+	 22072 3220
7033	0	0	Ki67+	 22080 3085
7034	0	0	Ki67+	 22083 3061
7035	0	0	Ki67+	 22084 3207
7036	0	0	Ki67+	 22087 3226
7037	0	0	Ki67+	 22100 3172
7038	0	0	Ki67+	 22109 3202
7039	0	0	Ki67+	 22145 3300
7040	0	0	Ki67+	 22201 3359
7041	0	0	Ki67+	 22220 3332
7042	0	0	Ki67+	 22342 3086
7043	0	0	Ki67+	 21699 3658
7044	0	0	Ki67+	 21703 3771
7045	0	0	Ki67+	 21713 3843
7046	0	0	Ki67+	 21720 3664
7047	0	0	Ki67+	 21728 3722
7048	0	0	Ki67+	 21731 3821
7049	0	0	Ki67+	 21744 3921
7050	0	0	Ki67+	 21745 3899
7051	0	0	Ki67+	 21745 3995
7052	0	0	Ki67+	 21768 3996
7053	0	0	Ki67+	 21779 3892
7054	0	0	Ki67+	 21792 3929
7055	0	0	Ki67+	 21798 3947
7056	0	0	Ki67+	 21807 3459
7057	0	0	Ki67+	 21808 3958
7058	0	0	Ki67+	 21817 3986
7059	0	0	Ki67+	 21821 4037
7060	0	0	Ki67+	 21828 3605
7061	0	0	Ki67+	 21834 3511
7062	0	0	Ki67+	 21834 4051
7063	0	0	Ki67+	 21839 3492
7064	0	0	Ki67+	 21845 3575
7065	0	0	Ki67+	 21849 3949
7066	0	0	Ki67+	 21855 3472
7067	0	0	Ki67+	 21863 3458
7068	0	0	Ki67+	 21863 4000
7069	0	0	Ki67+	 21873 3495
7070	0	0	Ki67+	 21878 3577
7071	0	0	Ki67+	 21881 3673
7072	0	0	Ki67+	 21882 3692
7073	0	0	Ki67+	 21885 3484
7074	0	0	Ki67+	 21885 3955
7075	0	0	Ki67+	 21887 3628
7076	0	0	Ki67+	 21891 3711
7077	0	0	Ki67+	 21893 3965
7078	0	0	Ki67+	 21907 3573
7079	0	0	Ki67+	 21909 3703
7080	0	0	Ki67+	 21911 3506
7081	0	0	Ki67+	 21915 3482
7082	0	0	Ki67+	 21916 3985
7083	0	0	Ki67+	 21921 3816
7084	0	0	Ki67+	 21922 3686
7085	0	0	Ki67+	 21925 3753
7086	0	0	Ki67+	 21935 3504
7087	0	0	Ki67+	 21941 3843
7088	0	0	Ki67+	 21943 3544
7089	0	0	Ki67+	 21945 3698
7090	0	0	Ki67+	 21946 3870
7091	0	0	Ki67+	 21948 3734
7092	0	0	Ki67+	 21954 3749
7093	0	0	Ki67+	 21956 3522
7094	0	0	Ki67+	 21956 3889
7095	0	0	Ki67+	 21958 3857
7096	0	0	Ki67+	 21961 3723
7097	0	0	Ki67+	 21963 3947
7098	0	0	Ki67+	 21973 4135
7099	0	0	Ki67+	 22045 4070
7100	0	0	Ki67+	 22058 4046
7101	0	0	Ki67+	 22060 4157
7102	0	0	Ki67+	 22074 4057
7103	0	0	Ki67+	 22076 4077
7104	0	0	Ki67+	 22077 4148
7105	0	0	Ki67+	 22086 4172
7106	0	0	Ki67+	 22105 4137
7107	0	0	Ki67+	 22120 3858
7108	0	0	Ki67+	 22140 4202
7109	0	0	Ki67+	 22146 3726
7110	0	0	Ki67+	 22146 3817
7111	0	0	Ki67+	 22150 3703
7112	0	0	Ki67+	 22151 3546
7113	0	0	Ki67+	 22155 4059
7114	0	0	Ki67+	 22162 3643
7115	0	0	Ki67+	 22164 3614
7116	0	0	Ki67+	 22164 3813
7117	0	0	Ki67+	 22169 4074
7118	0	0	Ki67+	 22172 3450
7119	0	0	Ki67+	 22178 3771
7120	0	0	Ki67+	 22179 4118
7121	0	0	Ki67+	 22182 3649
7122	0	0	Ki67+	 22184 3687
7123	0	0	Ki67+	 22191 3638
7124	0	0	Ki67+	 22201 3968
7125	0	0	Ki67+	 22207 3524
7126	0	0	Ki67+	 22212 3755
7127	0	0	Ki67+	 22217 4090
7128	0	0	Ki67+	 22223 3642
7129	0	0	Ki67+	 22225 3529
7130	0	0	Ki67+	 22225 3744
7131	0	0	Ki67+	 22233 3698
7132	0	0	Ki67+	 22235 4121
7133	0	0	Ki67+	 22243 3526
7134	0	0	Ki67+	 22251 4009
7135	0	0	Ki67+	 22252 3685
7136	0	0	Ki67+	 22279 4062
7137	0	0	Ki67+	 22295 4072
7138	0	0	Ki67+	 22308 3957
7139	0	0	Ki67+	 22311 4083
7140	0	0	Ki67+	 22316 3977
7141	0	0	Ki67+	 22318 4097
7142	0	0	Ki67+	 22322 4000
7143	0	0	Ki67+	 22334 4016
7144	0	0	Ki67+	 22350 3915
7145	0	0	Ki67+	 22360 3940
7146	0	0	Ki67+	 22378 3975
7147	0	0	Ki67+	 22384 3933
7148	0	0	Ki67+	 22391 4012
7149	0	0	Ki67+	 22402 4019
7150	0	0	Ki67+	 22406 3864
7151	0	0	Ki67+	 22413 3956
7152	0	0	Ki67+	 22422 3984
7153	0	0	Ki67+	 22429 3895
7154	0	0	Ki67+	 22437 3864
7155	0	0	Ki67+	 22449 3916
7156	0	0	Ki67+	 22458 3876
7157	0	0	Ki67+	 22466 3947
7158	0	0	Ki67+	 22472 3916
7159	0	0	Ki67+	 22489 3818
7160	0	0	Ki67+	 21707 4508
7161	0	0	Ki67+	 21712 4670
7162	0	0	Ki67+	 21724 4481
7163	0	0	Ki67+	 21725 4682
7164	0	0	Ki67+	 21728 4269
7165	0	0	Ki67+	 21741 4962
7166	0	0	Ki67+	 21752 4681
7167	0	0	Ki67+	 21754 4965
7168	0	0	Ki67+	 21760 4373
7169	0	0	Ki67+	 21779 4409
7170	0	0	Ki67+	 21782 4595
7171	0	0	Ki67+	 21793 4907
7172	0	0	Ki67+	 21808 4683
7173	0	0	Ki67+	 21813 4906
7174	0	0	Ki67+	 21820 4952
7175	0	0	Ki67+	 21835 4576
7176	0	0	Ki67+	 21852 4552
7177	0	0	Ki67+	 21856 4485
7178	0	0	Ki67+	 21898 4245
7179	0	0	Ki67+	 21899 4255
7180	0	0	Ki67+	 21918 4271
7181	0	0	Ki67+	 21931 4421
7182	0	0	Ki67+	 21944 4434
7183	0	0	Ki67+	 21980 4867
7184	0	0	Ki67+	 22011 4238
7185	0	0	Ki67+	 22033 4346
7186	0	0	Ki67+	 22034 4322
7187	0	0	Ki67+	 22063 4266
7188	0	0	Ki67+	 22064 4221
7189	0	0	Ki67+	 22079 4380
7190	0	0	Ki67+	 22081 4392
7191	0	0	Ki67+	 22091 4254
7192	0	0	Ki67+	 22093 4456
7193	0	0	Ki67+	 22107 4520
7194	0	0	Ki67+	 22109 4558
7195	0	0	Ki67+	 22113 4270
7196	0	0	Ki67+	 22128 4407
7197	0	0	Ki67+	 22129 4527
7198	0	0	Ki67+	 22134 4259
7199	0	0	Ki67+	 22147 4532
7200	0	0	Ki67+	 22155 4216
7201	0	0	Ki67+	 22159 4936
7202	0	0	Ki67+	 22161 4558
7203	0	0	Ki67+	 22198 4306
7204	0	0	Ki67+	 22200 4328
7205	0	0	Ki67+	 22202 4434
7206	0	0	Ki67+	 22202 4495
7207	0	0	Ki67+	 22212 4725
7208	0	0	Ki67+	 22213 4282
7209	0	0	Ki67+	 22214 4818
7210	0	0	Ki67+	 22242 4905
7211	0	0	Ki67+	 22257 4877
7212	0	0	Ki67+	 22322 4979
7213	0	0	Ki67+	 22332 4914
7214	0	0	Ki67+	 22372 4743
7215	0	0	Ki67+	 22377 4548
7216	0	0	Ki67+	 22377 4928
7217	0	0	Ki67+	 22386 4771
7218	0	0	Ki67+	 22389 4609
7219	0	0	Ki67+	 22400 4517
7220	0	0	Ki67+	 22408 4788
7221	0	0	Ki67+	 22416 4663
7222	0	0	Ki67+	 22419 4500
7223	0	0	Ki67+	 22424 4703
7224	0	0	Ki67+	 22427 4563
7225	0	0	Ki67+	 22429 4686
7226	0	0	Ki67+	 22432 4528
7227	0	0	Ki67+	 22436 4483
7228	0	0	Ki67+	 22446 4860
7229	0	0	Ki67+	 22461 4698
7230	0	0	Ki67+	 22466 4678
7231	0	0	Ki67+	 22475 4616
7232	0	0	Ki67+	 22480 4663
7233	0	0	Ki67+	 22482 4535
7234	0	0	Ki67+	 22492 4393
7235	0	0	Ki67+	 22492 4792
7236	0	0	Ki67+	 21728 5751
7237	0	0	Ki67+	 21739 5074
7238	0	0	Ki67+	 21825 5011
7239	0	0	Ki67+	 21840 5015
7240	0	0	Ki67+	 21876 5761
7241	0	0	Ki67+	 21896 5782
7242	0	0	Ki67+	 22005 5348
7243	0	0	Ki67+	 22031 5243
7244	0	0	Ki67+	 22097 5227
7245	0	0	Ki67+	 22108 5158
7246	0	0	Ki67+	 22116 5312
7247	0	0	Ki67+	 22117 5139
7248	0	0	Ki67+	 22150 5253
7249	0	0	Ki67+	 22151 5161
7250	0	0	Ki67+	 22153 5138
7251	0	0	Ki67+	 22162 5489
7252	0	0	Ki67+	 22171 5588
7253	0	0	Ki67+	 22179 5471
7254	0	0	Ki67+	 22211 5507
7255	0	0	Ki67+	 22211 5577
7256	0	0	Ki67+	 22212 5484
7257	0	0	Ki67+	 22236 5698
7258	0	0	Ki67+	 22240 5465
7259	0	0	Ki67+	 22263 5683
7260	0	0	Ki67+	 22291 5544
7261	0	0	Ki67+	 22300 5151
7262	0	0	Ki67+	 22307 5761
7263	0	0	Ki67+	 22323 5116
7264	0	0	Ki67+	 22337 5585
7265	0	0	Ki67+	 22338 5053
7266	0	0	Ki67+	 22344 5678
7267	0	0	Ki67+	 22356 5681
7268	0	0	Ki67+	 22358 5095
7269	0	0	Ki67+	 22363 5063
7270	0	0	Ki67+	 22372 5730
7271	0	0	Ki67+	 22378 5599
7272	0	0	Ki67+	 22391 5579
7273	0	0	Ki67+	 21720 5941
7274	0	0	Ki67+	 21724 5862
7275	0	0	Ki67+	 21741 5955
7276	0	0	Ki67+	 21744 6414
7277	0	0	Ki67+	 21756 5889
7278	0	0	Ki67+	 21771 6571
7279	0	0	Ki67+	 21827 6134
7280	0	0	Ki67+	 21882 5816
7281	0	0	Ki67+	 21915 5872
7282	0	0	Ki67+	 21964 6129
7283	0	0	Ki67+	 21973 5890
7284	0	0	Ki67+	 21975 6546
7285	0	0	Ki67+	 21989 6126
7286	0	0	Ki67+	 21993 6507
7287	0	0	Ki67+	 22006 6132
7288	0	0	Ki67+	 22017 6131
7289	0	0	Ki67+	 22066 6020
7290	0	0	Ki67+	 22067 6256
7291	0	0	Ki67+	 22083 6190
7292	0	0	Ki67+	 22090 6206
7293	0	0	Ki67+	 22090 6245
7294	0	0	Ki67+	 22097 6022
7295	0	0	Ki67+	 22106 6315
7296	0	0	Ki67+	 22129 6334
7297	0	0	Ki67+	 22355 5809
7298	0	0	Ki67+	 22363 5838
7299	0	0	Ki67+	 22440 6236
7300	0	0	Ki67+	 22444 6406
7301	0	0	Ki67+	 22068 6944
7302	0	0	Ki67+	 22209 7395
7303	0	0	Ki67+	 22218 6965
7304	0	0	Ki67+	 22229 6923
7305	0	0	Ki67+	 22255 6929
7306	0	0	Ki67+	 22282 6751
7307	0	0	Ki67+	 22457 7184
7308	0	0	Ki67+	 22474 7293
7309	0	0	Ki67+	 22229 7411
7310	0	0	Ki67+	 22283 7941
7311	0	0	Ki67+	 21810 8281
7312	0	0	Ki67+	 21805 9511
7313	0	0	Ki67+	 21850 9483
7314	0	0	Ki67+	 21872 9582
7315	0	0	Ki67+	 21874 9463
7316	0	0	Ki67+	 21908 9461
7317	0	0	Ki67+	 21936 9485
7318	0	0	Ki67+	 21848 10515
7319	0	0	Ki67+	 21967 10489
7320	0	0	Ki67+	 22026 10465
7321	0	0	Ki67+	 22143 10085
7322	0	0	Ki67+	 22152 10143
7323	0	0	Ki67+	 22198 9998
7324	0	0	Ki67+	 22212 10388
7325	0	0	Ki67+	 22243 10456
7326	0	0	Ki67+	 22246 10406
7327	0	0	Ki67+	 22276 10496
7328	0	0	Ki67+	 22298 10347
7329	0	0	Ki67+	 22363 9899
7330	0	0	Ki67+	 22400 10568
7331	0	0	Ki67+	 22402 10355
7332	0	0	Ki67+	 22413 10336
7333	0	0	Ki67+	 22424 10156
7334	0	0	Ki67+	 22426 10349
7335	0	0	Ki67+	 21729 11190
7336	0	0	Ki67+	 21958 10923
7337	0	0	Ki67+	 21969 10965
7338	0	0	Ki67+	 22002 10960
7339	0	0	Ki67+	 22035 10846
7340	0	0	Ki67+	 22062 10857
7341	0	0	Ki67+	 22176 11010
7342	0	0	Ki67+	 21838 11911
7343	0	0	Ki67+	 22104 11475
7344	0	0	Ki67+	 22120 11462
7345	0	0	Ki67+	 22387 11576
7346	0	0	Ki67+	 21727 12674
7347	0	0	Ki67+	 21774 12680
7348	0	0	Ki67+	 21986 13945
7349	0	0	Ki67+	 21772 16069
7350	0	0	Ki67+	 22616 3599
7351	0	0	Ki67+	 22628 3590
7352	0	0	Ki67+	 22520 4476
7353	0	0	Ki67+	 22535 4494
7354	0	0	Ki67+	 22555 4302
7355	0	0	Ki67+	 22574 4458
7356	0	0	Ki67+	 22584 4421
7357	0	0	Ki67+	 22592 4389
7358	0	0	Ki67+	 22605 4456
7359	0	0	Ki67+	 22618 4128
7360	0	0	Ki67+	 22638 4074
7361	0	0	Ki67+	 22639 4122
7362	0	0	Ki67+	 22643 4444
7363	0	0	Ki67+	 22646 4024
7364	0	0	Ki67+	 22652 4226
7365	0	0	Ki67+	 22653 4121
7366	0	0	Ki67+	 22653 4482
7367	0	0	Ki67+	 22656 4414
7368	0	0	Ki67+	 22658 4436
7369	0	0	Ki67+	 22659 4071
7370	0	0	Ki67+	 22670 4223
7371	0	0	Ki67+	 22677 4037
7372	0	0	Ki67+	 22681 4264
7373	0	0	Ki67+	 22684 4168
7374	0	0	Ki67+	 22707 3955
7375	0	0	Ki67+	 22717 3949
7376	0	0	Ki67+	 23037 4258
7377	0	0	Ki67+	 23177 4014
7378	0	0	Ki67+	 23221 4058
7379	0	0	Ki67+	 23240 4146
7380	0	0	Ki67+	 23245 4041
7381	0	0	Ki67+	 23264 3997
7382	0	0	Ki67+	 23283 4250
7383	0	0	Ki67+	 22507 4507
7384	0	0	Ki67+	 22523 4569
7385	0	0	Ki67+	 22558 4664
7386	0	0	Ki67+	 22559 4517
7387	0	0	Ki67+	 22563 4587
7388	0	0	Ki67+	 22577 4606
7389	0	0	Ki67+	 22581 4568
7390	0	0	Ki67+	 22581 4643
7391	0	0	Ki67+	 22596 4594
7392	0	0	Ki67+	 22605 4666
7393	0	0	Ki67+	 22611 4629
7394	0	0	Ki67+	 22614 4586
7395	0	0	Ki67+	 22627 4528
7396	0	0	Ki67+	 22645 4621
7397	0	0	Ki67+	 23195 5077
7398	0	0	Ki67+	 22567 5797
7399	0	0	Ki67+	 22591 5788
7400	0	0	Ki67+	 22747 5773
7401	0	0	Ki67+	 22937 6061
7402	0	0	Ki67+	 23015 5716
7403	0	0	Ki67+	 23043 5712
7404	0	0	Ki67+	 22542 6201
7405	0	0	Ki67+	 22698 6530
7406	0	0	Ki67+	 22710 6531
7407	0	0	Ki67+	 22713 6492
7408	0	0	Ki67+	 22992 6372
7409	0	0	Ki67+	 22616 7079
7410	0	0	Ki67+	 23202 7994
7411	0	0	Ki67+	 22506 9802
7412	0	0	Ki67+	 22543 10094
7413	0	0	Ki67+	 22562 10082
7414	0	0	Ki67+	 22659 10059
7415	0	0	Ki67+	 22717 10044
7416	0	0	Ki67+	 22721 10087
7417	0	0	Ki67+	 22783 10036
7418	0	0	Ki67+	 22833 10013
7419	0	0	Ki67+	 22861 9980
7420	0	0	Ki67+	 22915 9488
7421	0	0	Ki67+	 22965 9614
7422	0	0	Ki67+	 23018 9756
7423	0	0	Ki67+	 22526 10330
7424	0	0	Ki67+	 22540 10192
7425	0	0	Ki67+	 22580 10173
7426	0	0	Ki67+	 22622 10098
7427	0	0	Ki67+	 23253 10861
7428	0	0	Ki67+	 23096 11651
7429	0	0	Ki67+	 23119 11552
7430	0	0	Ki67+	 23140 11168
7431	0	0	Ki67+	 23187 11390
7432	0	0	Ki67+	 23188 11296
7433	0	0	Ki67+	 23271 11492
7434	0	0	Ki67+	 23273 11445
7435	0	0	Ki67+	 22643 12360
7436	0	0	Ki67+	 22828 12209
7437	0	0	Ki67+	 22839 12212
7438	0	0	Ki67+	 22979 12010
7439	0	0	Ki67+	 23027 12270
7440	0	0	Ki67+	 23041 12091
7441	0	0	Ki67+	 23064 11713
7442	0	0	Ki67+	 23069 11953
7443	0	0	Ki67+	 23125 12165
7444	0	0	Ki67+	 23133 11784
7445	0	0	Ki67+	 23143 11779
7446	0	0	Ki67+	 23185 12200
7447	0	0	Ki67+	 23217 12136
7448	0	0	Ki67+	 23219 12111
7449	0	0	Ki67+	 23226 12165
7450	0	0	Ki67+	 23226 12241
7451	0	0	Ki67+	 23289 11850
7452	0	0	Ki67+	 22568 12699
7453	0	0	Ki67+	 23404 3938
7454	0	0	Ki67+	 23433 3832
7455	0	0	Ki67+	 23451 3933
7456	0	0	Ki67+	 23486 3923
7457	0	0	Ki67+	 23529 3871
7458	0	0	Ki67+	 23548 3882
7459	0	0	Ki67+	 23558 3835
7460	0	0	Ki67+	 23568 3719
7461	0	0	Ki67+	 23573 3852
7462	0	0	Ki67+	 23574 3684
7463	0	0	Ki67+	 23590 3699
7464	0	0	Ki67+	 23597 3666
7465	0	0	Ki67+	 23616 3778
7466	0	0	Ki67+	 23638 3703
7467	0	0	Ki67+	 23644 3743
7468	0	0	Ki67+	 23684 3691
7469	0	0	Ki67+	 23691 3876
7470	0	0	Ki67+	 23698 3754
7471	0	0	Ki67+	 23700 3788
7472	0	0	Ki67+	 23703 3718
7473	0	0	Ki67+	 23730 3763
7474	0	0	Ki67+	 23737 3714
7475	0	0	Ki67+	 23737 3740
7476	0	0	Ki67+	 23741 3951
7477	0	0	Ki67+	 23759 3720
7478	0	0	Ki67+	 23761 3755
7479	0	0	Ki67+	 23777 3784
7480	0	0	Ki67+	 23777 3805
7481	0	0	Ki67+	 23789 3924
7482	0	0	Ki67+	 23793 3836
7483	0	0	Ki67+	 23807 3915
7484	0	0	Ki67+	 23810 3865
7485	0	0	Ki67+	 23828 3932
7486	0	0	Ki67+	 23359 3979
7487	0	0	Ki67+	 23365 4003
7488	0	0	Ki67+	 23523 3965
7489	0	0	Ki67+	 23534 4008
7490	0	0	Ki67+	 23552 4117
7491	0	0	Ki67+	 23557 4201
7492	0	0	Ki67+	 23569 4098
7493	0	0	Ki67+	 23606 4010
7494	0	0	Ki67+	 23608 3954
7495	0	0	Ki67+	 23608 3998
7496	0	0	Ki67+	 23626 4047
7497	0	0	Ki67+	 23630 4168
7498	0	0	Ki67+	 23796 3970
7499	0	0	Ki67+	 23804 4178
7500	0	0	Ki67+	 23814 4042
7501	0	0	Ki67+	 23843 3984
7502	0	0	Ki67+	 23848 4041
7503	0	0	Ki67+	 23854 4278
7504	0	0	Ki67+	 23856 4099
7505	0	0	Ki67+	 23861 4337
7506	0	0	Ki67+	 23865 4272
7507	0	0	Ki67+	 23868 4429
7508	0	0	Ki67+	 23876 3987
7509	0	0	Ki67+	 23876 4420
7510	0	0	Ki67+	 23903 4211
7511	0	0	Ki67+	 23904 4083
7512	0	0	Ki67+	 23906 4129
7513	0	0	Ki67+	 23909 4419
7514	0	0	Ki67+	 23921 4104
7515	0	0	Ki67+	 23924 4328
7516	0	0	Ki67+	 23951 4281
7517	0	0	Ki67+	 23968 4256
7518	0	0	Ki67+	 23983 4349
7519	0	0	Ki67+	 23991 4459
7520	0	0	Ki67+	 23996 4615
7521	0	0	Ki67+	 24063 4748
7522	0	0	Ki67+	 24076 4453
7523	0	0	Ki67+	 24092 4706
7524	0	0	Ki67+	 23584 5048
7525	0	0	Ki67+	 23820 5264
7526	0	0	Ki67+	 23973 5408
7527	0	0	Ki67+	 23366 5859
7528	0	0	Ki67+	 23437 5809
7529	0	0	Ki67+	 23529 5856
7530	0	0	Ki67+	 23806 6107
7531	0	0	Ki67+	 23898 5853
7532	0	0	Ki67+	 23415 10329
7533	0	0	Ki67+	 23438 10328
7534	0	0	Ki67+	 23489 10267
7535	0	0	Ki67+	 23551 10288
7536	0	0	Ki67+	 23632 10065
7537	0	0	Ki67+	 24029 9771
7538	0	0	Ki67+	 23403 10805
7539	0	0	Ki67+	 23408 10423
7540	0	0	Ki67+	 23484 10924
7541	0	0	Ki67+	 23513 10354
7542	0	0	Ki67+	 23532 10743
7543	0	0	Ki67+	 23552 10937
7544	0	0	Ki67+	 23555 10784
7545	0	0	Ki67+	 23573 10749
7546	0	0	Ki67+	 23609 10619
7547	0	0	Ki67+	 23629 10614
7548	0	0	Ki67+	 23682 10706
7549	0	0	Ki67+	 23689 10898
7550	0	0	Ki67+	 23695 10745
7551	0	0	Ki67+	 23699 10884
7552	0	0	Ki67+	 23889 11019
7553	0	0	Ki67+	 23900 11038
7554	0	0	Ki67+	 23933 11035
7555	0	0	Ki67+	 23936 11108
7556	0	0	Ki67+	 23311 11368
7557	0	0	Ki67+	 23347 11595
7558	0	0	Ki67+	 23355 11572
7559	0	0	Ki67+	 23406 11682
7560	0	0	Ki67+	 23446 11363
7561	0	0	Ki67+	 23497 11155
7562	0	0	Ki67+	 23500 11346
7563	0	0	Ki67+	 23524 11377
7564	0	0	Ki67+	 23534 11172
7565	0	0	Ki67+	 23549 11448
7566	0	0	Ki67+	 23574 11409
7567	0	0	Ki67+	 23644 11477
7568	0	0	Ki67+	 23652 11453
7569	0	0	Ki67+	 23747 11212
7570	0	0	Ki67+	 23772 11207
7571	0	0	Ki67+	 23829 11944
7572	0	0	Ki67+	 23853 11882
7573	0	0	Ki67+	 23882 11629
7574	0	0	Ki67+	 23935 11254
7575	0	0	Ki67+	 24002 11233
7576	0	0	Ki67+	 24009 11199
7577	0	0	Ki67+	 23311 12053
7578	0	0	Ki67+	 23315 12065
7579	0	0	Ki67+	 23342 12185
7580	0	0	Ki67+	 23372 12293
7581	0	0	Ki67+	 23578 12084
7582	0	0	Ki67+	 23603 12145
7583	0	0	Ki67+	 23605 12043
7584	0	0	Ki67+	 23674 12064
7585	0	0	Ki67+	 23693 12049
7586	0	0	Ki67+	 23694 12108
7587	0	0	Ki67+	 23723 12055
7588	0	0	Ki67+	 23727 12092
7589	0	0	Ki67+	 23735 12125
7590	0	0	Ki67+	 23748 12054
7591	0	0	Ki67+	 23816 12027
7592	0	0	Ki67+	 23834 12001
7593	0	0	Ki67+	 23893 11980
7594	0	0	Ki67+	 23990 12019
7595	0	0	Ki67+	 24075 16727
7596	0	0	Ki67+	 24078 16745
7597	0	0	Ki67+	 24082 16713
7598	0	0	Ki67+	 23951 16966
7599	0	0	Ki67+	 23428 18158
7600	0	0	Ki67+	 24183 3985
7601	0	0	Ki67+	 24305 4056
7602	0	0	Ki67+	 24416 3473
7603	0	0	Ki67+	 24447 3850
7604	0	0	Ki67+	 24473 3688
7605	0	0	Ki67+	 24473 3789
7606	0	0	Ki67+	 24492 3798
7607	0	0	Ki67+	 24505 3718
7608	0	0	Ki67+	 24537 3524
7609	0	0	Ki67+	 24545 3768
7610	0	0	Ki67+	 24562 3641
7611	0	0	Ki67+	 24562 3690
7612	0	0	Ki67+	 24599 3787
7613	0	0	Ki67+	 24619 3893
7614	0	0	Ki67+	 24645 3763
7615	0	0	Ki67+	 24655 3837
7616	0	0	Ki67+	 24663 4015
7617	0	0	Ki67+	 24685 3979
7618	0	0	Ki67+	 24709 3808
7619	0	0	Ki67+	 24721 3958
7620	0	0	Ki67+	 24734 3955
7621	0	0	Ki67+	 24742 3791
7622	0	0	Ki67+	 24743 3949
7623	0	0	Ki67+	 24760 3835
7624	0	0	Ki67+	 24762 3923
7625	0	0	Ki67+	 24787 3947
7626	0	0	Ki67+	 24792 3990
7627	0	0	Ki67+	 24796 3964
7628	0	0	Ki67+	 24797 3853
7629	0	0	Ki67+	 24797 3897
7630	0	0	Ki67+	 24798 3920
7631	0	0	Ki67+	 24807 3829
7632	0	0	Ki67+	 24815 3852
7633	0	0	Ki67+	 24826 3845
7634	0	0	Ki67+	 24839 3872
7635	0	0	Ki67+	 24843 3897
7636	0	0	Ki67+	 24862 3889
7637	0	0	Ki67+	 24870 4093
7638	0	0	Ki67+	 24877 4077
7639	0	0	Ki67+	 24882 4010
7640	0	0	Ki67+	 24887 3901
7641	0	0	Ki67+	 24888 3865
7642	0	0	Ki67+	 24101 4566
7643	0	0	Ki67+	 24117 4564
7644	0	0	Ki67+	 24132 4706
7645	0	0	Ki67+	 24134 4899
7646	0	0	Ki67+	 24191 4141
7647	0	0	Ki67+	 24199 4243
7648	0	0	Ki67+	 24205 4148
7649	0	0	Ki67+	 24232 4273
7650	0	0	Ki67+	 24244 4912
7651	0	0	Ki67+	 24249 4266
7652	0	0	Ki67+	 24253 4485
7653	0	0	Ki67+	 24270 4206
7654	0	0	Ki67+	 24345 4711
7655	0	0	Ki67+	 24548 4786
7656	0	0	Ki67+	 24554 4861
7657	0	0	Ki67+	 24642 4667
7658	0	0	Ki67+	 24668 4335
7659	0	0	Ki67+	 24812 4718
7660	0	0	Ki67+	 24825 4135
7661	0	0	Ki67+	 24883 4165
7662	0	0	Ki67+	 24191 5011
7663	0	0	Ki67+	 24312 5019
7664	0	0	Ki67+	 24488 5115
7665	0	0	Ki67+	 24579 5336
7666	0	0	Ki67+	 24677 5034
7667	0	0	Ki67+	 24814 5673
7668	0	0	Ki67+	 24188 5811
7669	0	0	Ki67+	 24329 5963
7670	0	0	Ki67+	 24424 6019
7671	0	0	Ki67+	 24324 9930
7672	0	0	Ki67+	 24872 10101
7673	0	0	Ki67+	 24419 10900
7674	0	0	Ki67+	 24428 11001
7675	0	0	Ki67+	 24562 11309
7676	0	0	Ki67+	 24564 11043
7677	0	0	Ki67+	 24573 11023
7678	0	0	Ki67+	 24756 10926
7679	0	0	Ki67+	 24840 11277
7680	0	0	Ki67+	 24854 11266
7681	0	0	Ki67+	 24885 11252
7682	0	0	Ki67+	 24250 11908
7683	0	0	Ki67+	 24255 11928
7684	0	0	Ki67+	 24618 11370
7685	0	0	Ki67+	 24628 11499
7686	0	0	Ki67+	 24628 11522
7687	0	0	Ki67+	 24644 11520
7688	0	0	Ki67+	 24805 12282
7689	0	0	Ki67+	 24822 12300
7690	0	0	Ki67+	 24837 12270
7691	0	0	Ki67+	 24847 12213
7692	0	0	Ki67+	 24901 3901
7693	0	0	Ki67+	 24925 3873
7694	0	0	Ki67+	 25005 3805
7695	0	0	Ki67+	 25005 3887
7696	0	0	Ki67+	 25006 3757
7697	0	0	Ki67+	 25009 3769
7698	0	0	Ki67+	 25010 3907
7699	0	0	Ki67+	 25014 3851
7700	0	0	Ki67+	 25030 3913
7701	0	0	Ki67+	 25047 3906
7702	0	0	Ki67+	 25055 3818
7703	0	0	Ki67+	 25060 3828
7704	0	0	Ki67+	 25076 3860
7705	0	0	Ki67+	 25083 3883
7706	0	0	Ki67+	 25085 3783
7707	0	0	Ki67+	 25094 3760
7708	0	0	Ki67+	 25102 3815
7709	0	0	Ki67+	 25532 3778
7710	0	0	Ki67+	 24899 4011
7711	0	0	Ki67+	 24901 4022
7712	0	0	Ki67+	 24903 4126
7713	0	0	Ki67+	 24906 4071
7714	0	0	Ki67+	 24915 3991
7715	0	0	Ki67+	 24918 4120
7716	0	0	Ki67+	 24932 3991
7717	0	0	Ki67+	 24936 3972
7718	0	0	Ki67+	 24937 4016
7719	0	0	Ki67+	 24974 3950
7720	0	0	Ki67+	 24985 3931
7721	0	0	Ki67+	 24986 4254
7722	0	0	Ki67+	 24988 4126
7723	0	0	Ki67+	 24993 4352
7724	0	0	Ki67+	 24995 4054
7725	0	0	Ki67+	 25002 4319
7726	0	0	Ki67+	 25006 3942
7727	0	0	Ki67+	 25008 4131
7728	0	0	Ki67+	 25018 3988
7729	0	0	Ki67+	 25018 4164
7730	0	0	Ki67+	 25020 4560
7731	0	0	Ki67+	 25021 4443
7732	0	0	Ki67+	 25025 3954
7733	0	0	Ki67+	 25025 4457
7734	0	0	Ki67+	 25026 4326
7735	0	0	Ki67+	 25026 4588
7736	0	0	Ki67+	 25037 4246
7737	0	0	Ki67+	 25037 4486
7738	0	0	Ki67+	 25043 4571
7739	0	0	Ki67+	 25052 4343
7740	0	0	Ki67+	 25070 3995
7741	0	0	Ki67+	 25074 4617
7742	0	0	Ki67+	 25079 4025
7743	0	0	Ki67+	 25081 4428
7744	0	0	Ki67+	 25084 4254
7745	0	0	Ki67+	 25094 4004
7746	0	0	Ki67+	 25103 4611
7747	0	0	Ki67+	 25110 4184
7748	0	0	Ki67+	 25110 4659
7749	0	0	Ki67+	 25116 4127
7750	0	0	Ki67+	 25122 4684
7751	0	0	Ki67+	 25135 4481
7752	0	0	Ki67+	 25146 4315
7753	0	0	Ki67+	 25272 4552
7754	0	0	Ki67+	 25284 4546
7755	0	0	Ki67+	 25287 4238
7756	0	0	Ki67+	 25327 4634
7757	0	0	Ki67+	 25331 4696
7758	0	0	Ki67+	 25342 4631
7759	0	0	Ki67+	 25355 4512
7760	0	0	Ki67+	 25546 4086
7761	0	0	Ki67+	 25647 4294
7762	0	0	Ki67+	 25650 4191
7763	0	0	Ki67+	 25692 4181
7764	0	0	Ki67+	 25504 5042
7765	0	0	Ki67+	 24970 5751
7766	0	0	Ki67+	 24984 5762
7767	0	0	Ki67+	 25000 5781
7768	0	0	Ki67+	 25080 6224
7769	0	0	Ki67+	 25152 9312
7770	0	0	Ki67+	 25233 9490
7771	0	0	Ki67+	 25338 9209
7772	0	0	Ki67+	 25419 9405
7773	0	0	Ki67+	 24922 11070
7774	0	0	Ki67+	 25018 10650
7775	0	0	Ki67+	 25358 10757
7776	0	0	Ki67+	 25445 10850
7777	0	0	Ki67+	 25514 10771
7778	0	0	Ki67+	 25550 10486
7779	0	0	Ki67+	 25617 10477
7780	0	0	Ki67+	 24913 11856
7781	0	0	Ki67+	 25036 11755
7782	0	0	Ki67+	 25075 11239
7783	0	0	Ki67+	 25075 11287
7784	0	0	Ki67+	 25076 11525
7785	0	0	Ki67+	 25174 11796
7786	0	0	Ki67+	 25322 11398
7787	0	0	Ki67+	 25463 11633
7788	0	0	Ki67+	 25479 11209
7789	0	0	Ki67+	 25480 11191
7790	0	0	Ki67+	 25483 11535
7791	0	0	Ki67+	 25488 11589
7792	0	0	Ki67+	 25600 11529
7793	0	0	Ki67+	 25612 11552
7794	0	0	Ki67+	 25646 11562
7795	0	0	Ki67+	 25693 11324
7796	0	0	Ki67+	 24959 12275
7797	0	0	Ki67+	 24995 12196
7798	0	0	Ki67+	 25003 12322
7799	0	0	Ki67+	 25093 12244
7800	0	0	Ki67+	 25103 12234
7801	0	0	Ki67+	 25152 12444
7802	0	0	Ki67+	 25197 12040
7803	0	0	Ki67+	 25224 12687
7804	0	0	Ki67+	 25294 12504
7805	0	0	Ki67+	 25371 12618
7806	0	0	Ki67+	 25383 12011
7807	0	0	Ki67+	 25414 12135
7808	0	0	Ki67+	 25670 12099
7809	0	0	Ki67+	 25672 12049
7810	0	0	Ki67+	 25476 13101
7811	0	0	Ki67+	 25681 14151
7812	0	0	Ki67+	 25274 15431
7813	0	0	Ki67+	 25343 17102
7814	0	0	Ki67+	 25407 17113
7815	0	0	Ki67+	 25491 19814
7816	0	0	Ki67+	 25735 3652
7817	0	0	Ki67+	 25789 3129
7818	0	0	Ki67+	 25818 3290
7819	0	0	Ki67+	 25855 3822
7820	0	0	Ki67+	 25892 3160
7821	0	0	Ki67+	 25905 3770
7822	0	0	Ki67+	 25908 3728
7823	0	0	Ki67+	 25924 3773
7824	0	0	Ki67+	 25930 3901
7825	0	0	Ki67+	 25938 3841
7826	0	0	Ki67+	 25956 3787
7827	0	0	Ki67+	 25973 3814
7828	0	0	Ki67+	 26102 3705
7829	0	0	Ki67+	 26109 3492
7830	0	0	Ki67+	 26144 3660
7831	0	0	Ki67+	 26150 3467
7832	0	0	Ki67+	 26158 3627
7833	0	0	Ki67+	 26188 3559
7834	0	0	Ki67+	 26212 3592
7835	0	0	Ki67+	 26235 3641
7836	0	0	Ki67+	 26295 3124
7837	0	0	Ki67+	 26301 3148
7838	0	0	Ki67+	 26344 3626
7839	0	0	Ki67+	 26346 3652
7840	0	0	Ki67+	 26457 3125
7841	0	0	Ki67+	 26471 3126
7842	0	0	Ki67+	 25702 4097
7843	0	0	Ki67+	 25740 4247
7844	0	0	Ki67+	 25749 4084
7845	0	0	Ki67+	 25788 4101
7846	0	0	Ki67+	 25805 4097
7847	0	0	Ki67+	 25805 4292
7848	0	0	Ki67+	 25837 4300
7849	0	0	Ki67+	 25840 4181
7850	0	0	Ki67+	 25842 3948
7851	0	0	Ki67+	 25851 3931
7852	0	0	Ki67+	 25853 4162
7853	0	0	Ki67+	 25859 4001
7854	0	0	Ki67+	 25869 3984
7855	0	0	Ki67+	 25871 4000
7856	0	0	Ki67+	 25891 4190
7857	0	0	Ki67+	 25896 4157
7858	0	0	Ki67+	 25916 4144
7859	0	0	Ki67+	 25978 4029
7860	0	0	Ki67+	 26035 3984
7861	0	0	Ki67+	 26097 3983
7862	0	0	Ki67+	 26115 4018
7863	0	0	Ki67+	 26116 3936
7864	0	0	Ki67+	 25893 4885
7865	0	0	Ki67+	 26006 4885
7866	0	0	Ki67+	 25721 9589
7867	0	0	Ki67+	 25887 10804
7868	0	0	Ki67+	 25942 11052
7869	0	0	Ki67+	 25994 10661
7870	0	0	Ki67+	 26172 10948
7871	0	0	Ki67+	 25701 11459
7872	0	0	Ki67+	 25722 11258
7873	0	0	Ki67+	 25749 11392
7874	0	0	Ki67+	 25873 11532
7875	0	0	Ki67+	 25893 11543
7876	0	0	Ki67+	 26125 11316
7877	0	0	Ki67+	 26247 11517
7878	0	0	Ki67+	 26318 11551
7879	0	0	Ki67+	 25731 12107
7880	0	0	Ki67+	 25770 12025
7881	0	0	Ki67+	 25785 12041
7882	0	0	Ki67+	 25831 12213
7883	0	0	Ki67+	 25914 12111
7884	0	0	Ki67+	 25710 13250
7885	0	0	Ki67+	 26304 13512
7886	0	0	Ki67+	 25846 14288
7887	0	0	Ki67+	 26227 13667
7888	0	0	Ki67+	 25957 15100
7889	0	0	Ki67+	 26368 19473
7890	0	0	Ki67+	 26177 20964
7891	0	0	Ki67+	 25859 21670
7892	0	0	Ki67+	 26505 3130
7893	0	0	Ki67+	 26551 3139
7894	0	0	Ki67+	 26574 3151
7895	0	0	Ki67+	 26656 3126
7896	0	0	Ki67+	 26628 4703
7897	0	0	Ki67+	 26703 4058
7898	0	0	Ki67+	 26956 4406
7899	0	0	Ki67+	 26982 4407
7900	0	0	Ki67+	 27017 4311
7901	0	0	Ki67+	 27021 4264
7902	0	0	Ki67+	 27028 4347
7903	0	0	Ki67+	 27040 4285
7904	0	0	Ki67+	 27044 4246
7905	0	0	Ki67+	 27055 4361
7906	0	0	Ki67+	 27063 4321
7907	0	0	Ki67+	 27070 4230
7908	0	0	Ki67+	 27078 4309
7909	0	0	Ki67+	 27079 4340
7910	0	0	Ki67+	 27082 4249
7911	0	0	Ki67+	 27083 4278
7912	0	0	Ki67+	 27085 4263
7913	0	0	Ki67+	 27095 4312
7914	0	0	Ki67+	 27110 4246
7915	0	0	Ki67+	 27111 4297
7916	0	0	Ki67+	 27112 4211
7917	0	0	Ki67+	 27128 4276
7918	0	0	Ki67+	 27129 4222
7919	0	0	Ki67+	 27156 4313
7920	0	0	Ki67+	 27164 4334
7921	0	0	Ki67+	 27173 4273
7922	0	0	Ki67+	 27058 5383
7923	0	0	Ki67+	 27094 4836
7924	0	0	Ki67+	 27202 5126
7925	0	0	Ki67+	 27277 4885
7926	0	0	Ki67+	 27180 5808
7927	0	0	Ki67+	 26816 6867
7928	0	0	Ki67+	 27174 7305
7929	0	0	Ki67+	 26719 10504
7930	0	0	Ki67+	 26638 11887
7931	0	0	Ki67+	 26650 11871
7932	0	0	Ki67+	 26699 13864
7933	0	0	Ki67+	 26818 13596
7934	0	0	Ki67+	 26931 14185
7935	0	0	Ki67+	 26969 14330
7936	0	0	Ki67+	 27018 15043
7937	0	0	Ki67+	 27170 14636
7938	0	0	Ki67+	 27173 14652
7939	0	0	Ki67+	 27201 14634
7940	0	0	Ki67+	 26712 15689
7941	0	0	Ki67+	 26714 15707
7942	0	0	Ki67+	 26525 18924
7943	0	0	Ki67+	 27149 19946
7944	0	0	Ki67+	 27151 20160
7945	0	0	Ki67+	 27323 4833
7946	0	0	Ki67+	 27332 4929
7947	0	0	Ki67+	 27335 4717
7948	0	0	Ki67+	 27439 4809
7949	0	0	Ki67+	 27448 4777
7950	0	0	Ki67+	 27468 4798
7951	0	0	Ki67+	 27539 4919
7952	0	0	Ki67+	 27564 5152
7953	0	0	Ki67+	 27565 5323
7954	0	0	Ki67+	 27583 4890
7955	0	0	Ki67+	 27589 5359
7956	0	0	Ki67+	 27603 5170
7957	0	0	Ki67+	 27617 5117
7958	0	0	Ki67+	 27618 4913
7959	0	0	Ki67+	 27638 4945
7960	0	0	Ki67+	 27638 4991
7961	0	0	Ki67+	 27641 4972
7962	0	0	Ki67+	 27645 5013
7963	0	0	Ki67+	 27659 4995
7964	0	0	Ki67+	 27662 4974
7965	0	0	Ki67+	 27666 4955
7966	0	0	Ki67+	 27671 4941
7967	0	0	Ki67+	 27678 5032
7968	0	0	Ki67+	 27688 5025
7969	0	0	Ki67+	 27703 4973
7970	0	0	Ki67+	 27711 5010
7971	0	0	Ki67+	 27727 5020
7972	0	0	Ki67+	 27728 4990
7973	0	0	Ki67+	 27742 5009
7974	0	0	Ki67+	 27767 5021
7975	0	0	Ki67+	 27816 5029
7976	0	0	Ki67+	 27828 5079
7977	0	0	Ki67+	 28063 5307
7978	0	0	Ki67+	 28088 5328
7979	0	0	Ki67+	 28090 5233
7980	0	0	Ki67+	 27440 5772
7981	0	0	Ki67+	 27441 5655
7982	0	0	Ki67+	 27449 5614
7983	0	0	Ki67+	 27450 5705
7984	0	0	Ki67+	 27454 5642
7985	0	0	Ki67+	 27461 5580
7986	0	0	Ki67+	 27467 5699
7987	0	0	Ki67+	 27470 5784
7988	0	0	Ki67+	 27479 5545
7989	0	0	Ki67+	 27479 5573
7990	0	0	Ki67+	 27484 5634
7991	0	0	Ki67+	 27485 5608
7992	0	0	Ki67+	 27486 5743
7993	0	0	Ki67+	 27525 5416
7994	0	0	Ki67+	 27555 5376
7995	0	0	Ki67+	 27569 5997
7996	0	0	Ki67+	 27623 5577
7997	0	0	Ki67+	 27626 5565
7998	0	0	Ki67+	 27656 5627
7999	0	0	Ki67+	 27687 5372
8000	0	0	Ki67+	 27706 5363
8001	0	0	Ki67+	 27817 5885
8002	0	0	Ki67+	 27831 5881
8003	0	0	Ki67+	 27851 5876
8004	0	0	Ki67+	 27865 5821
8005	0	0	Ki67+	 27887 5693
8006	0	0	Ki67+	 27892 5813
8007	0	0	Ki67+	 27923 5457
8008	0	0	Ki67+	 27936 5690
8009	0	0	Ki67+	 27981 5519
8010	0	0	Ki67+	 28007 6049
8011	0	0	Ki67+	 27476 6526
8012	0	0	Ki67+	 27489 6616
8013	0	0	Ki67+	 27503 6468
8014	0	0	Ki67+	 27509 6505
8015	0	0	Ki67+	 27514 6597
8016	0	0	Ki67+	 27529 6691
8017	0	0	Ki67+	 27582 6362
8018	0	0	Ki67+	 27603 6364
8019	0	0	Ki67+	 27631 6385
8020	0	0	Ki67+	 27634 6746
8021	0	0	Ki67+	 27653 6681
8022	0	0	Ki67+	 27657 6778
8023	0	0	Ki67+	 27669 6708
8024	0	0	Ki67+	 27682 6713
8025	0	0	Ki67+	 27687 6688
8026	0	0	Ki67+	 27700 6765
8027	0	0	Ki67+	 27710 6780
8028	0	0	Ki67+	 27758 6441
8029	0	0	Ki67+	 27843 6713
8030	0	0	Ki67+	 27337 11391
8031	0	0	Ki67+	 27702 12153
8032	0	0	Ki67+	 27323 12998
8033	0	0	Ki67+	 27876 13065
8034	0	0	Ki67+	 28046 13300
8035	0	0	Ki67+	 27747 14155
8036	0	0	Ki67+	 27889 13474
8037	0	0	Ki67+	 27903 14150
8038	0	0	Ki67+	 27951 14042
8039	0	0	Ki67+	 27663 14681
8040	0	0	Ki67+	 27689 14202
8041	0	0	Ki67+	 27810 14185
8042	0	0	Ki67+	 27822 14959
8043	0	0	Ki67+	 27891 14301
8044	0	0	Ki67+	 28011 14670
8045	0	0	Ki67+	 28047 14745
8046	0	0	Ki67+	 28061 14775
8047	0	0	Ki67+	 28088 14710
8048	0	0	Ki67+	 27343 15195
8049	0	0	Ki67+	 27349 15101
8050	0	0	Ki67+	 27358 14992
8051	0	0	Ki67+	 27386 14998
8052	0	0	Ki67+	 27388 15112
8053	0	0	Ki67+	 27389 15072
8054	0	0	Ki67+	 27413 15038
8055	0	0	Ki67+	 27415 15050
8056	0	0	Ki67+	 27423 15363
8057	0	0	Ki67+	 27481 15390
8058	0	0	Ki67+	 27504 15384
8059	0	0	Ki67+	 27519 15431
8060	0	0	Ki67+	 27547 15439
8061	0	0	Ki67+	 27562 15423
8062	0	0	Ki67+	 27568 15293
8063	0	0	Ki67+	 27599 15279
8064	0	0	Ki67+	 27858 15421
8065	0	0	Ki67+	 27867 15729
8066	0	0	Ki67+	 27890 15382
8067	0	0	Ki67+	 27901 15316
8068	0	0	Ki67+	 27909 15347
8069	0	0	Ki67+	 27942 15614
8070	0	0	Ki67+	 27943 15649
8071	0	0	Ki67+	 27960 15620
8072	0	0	Ki67+	 27970 15694
8073	0	0	Ki67+	 27979 15305
8074	0	0	Ki67+	 27982 15291
8075	0	0	Ki67+	 27989 15265
8076	0	0	Ki67+	 28037 15079
8077	0	0	Ki67+	 28060 15116
8078	0	0	Ki67+	 28077 15028
8079	0	0	Ki67+	 28079 15015
8080	0	0	Ki67+	 27474 16006
8081	0	0	Ki67+	 27478 15838
8082	0	0	Ki67+	 27484 16026
8083	0	0	Ki67+	 27495 15979
8084	0	0	Ki67+	 27502 15864
8085	0	0	Ki67+	 27566 15981
8086	0	0	Ki67+	 27662 15837
8087	0	0	Ki67+	 27703 16520
8088	0	0	Ki67+	 27809 15855
8089	0	0	Ki67+	 27847 15852
8090	0	0	Ki67+	 27895 15870
8091	0	0	Ki67+	 27900 16281
8092	0	0	Ki67+	 27912 16054
8093	0	0	Ki67+	 27929 16195
8094	0	0	Ki67+	 27974 16070
8095	0	0	Ki67+	 28038 16012
8096	0	0	Ki67+	 28053 16039
8097	0	0	Ki67+	 28055 15986
8098	0	0	Ki67+	 28061 16010
8099	0	0	Ki67+	 28072 15946
8100	0	0	Ki67+	 28074 15870
8101	0	0	Ki67+	 27705 16673
8102	0	0	Ki67+	 27774 16712
8103	0	0	Ki67+	 27984 17341
8104	0	0	Ki67+	 27986 16676
8105	0	0	Ki67+	 27988 16689
8106	0	0	Ki67+	 28014 16745
8107	0	0	Ki67+	 28022 16720
8108	0	0	Ki67+	 27682 17864
8109	0	0	Ki67+	 28046 18282
8110	0	0	Ki67+	 27614 19093
8111	0	0	Ki67+	 27659 19609
8112	0	0	Ki67+	 27740 19984
8113	0	0	Ki67+	 27769 22900
8114	0	0	Ki67+	 28100 5280
8115	0	0	Ki67+	 28104 5399
8116	0	0	Ki67+	 28111 5320
8117	0	0	Ki67+	 28116 5302
8118	0	0	Ki67+	 28116 5370
8119	0	0	Ki67+	 28116 5491
8120	0	0	Ki67+	 28125 5602
8121	0	0	Ki67+	 28129 5498
8122	0	0	Ki67+	 28131 5241
8123	0	0	Ki67+	 28149 5595
8124	0	0	Ki67+	 28150 5432
8125	0	0	Ki67+	 28152 5671
8126	0	0	Ki67+	 28155 5351
8127	0	0	Ki67+	 28159 5404
8128	0	0	Ki67+	 28165 5368
8129	0	0	Ki67+	 28166 5241
8130	0	0	Ki67+	 28171 5621
8131	0	0	Ki67+	 28172 5594
8132	0	0	Ki67+	 28177 5428
8133	0	0	Ki67+	 28179 5563
8134	0	0	Ki67+	 28181 5398
8135	0	0	Ki67+	 28196 5332
8136	0	0	Ki67+	 28197 5389
8137	0	0	Ki67+	 28198 5371
8138	0	0	Ki67+	 28200 5583
8139	0	0	Ki67+	 28206 5434
8140	0	0	Ki67+	 28207 5521
8141	0	0	Ki67+	 28209 5352
8142	0	0	Ki67+	 28213 5464
8143	0	0	Ki67+	 28215 5558
8144	0	0	Ki67+	 28219 5481
8145	0	0	Ki67+	 28221 5382
8146	0	0	Ki67+	 28223 5648
8147	0	0	Ki67+	 28224 5325
8148	0	0	Ki67+	 28227 5402
8149	0	0	Ki67+	 28230 5540
8150	0	0	Ki67+	 28232 5343
8151	0	0	Ki67+	 28233 5590
8152	0	0	Ki67+	 28234 5553
8153	0	0	Ki67+	 28238 5386
8154	0	0	Ki67+	 28242 5425
8155	0	0	Ki67+	 28252 5587
8156	0	0	Ki67+	 28254 5408
8157	0	0	Ki67+	 28257 5606
8158	0	0	Ki67+	 28259 5469
8159	0	0	Ki67+	 28259 5641
8160	0	0	Ki67+	 28263 5355
8161	0	0	Ki67+	 28267 5336
8162	0	0	Ki67+	 28269 5570
8163	0	0	Ki67+	 28270 5453
8164	0	0	Ki67+	 28272 5513
8165	0	0	Ki67+	 28273 5389
8166	0	0	Ki67+	 28282 5541
8167	0	0	Ki67+	 28284 5376
8168	0	0	Ki67+	 28286 5447
8169	0	0	Ki67+	 28289 5482
8170	0	0	Ki67+	 28297 5351
8171	0	0	Ki67+	 28300 5428
8172	0	0	Ki67+	 28307 5373
8173	0	0	Ki67+	 28316 5493
8174	0	0	Ki67+	 28323 5332
8175	0	0	Ki67+	 28326 5348
8176	0	0	Ki67+	 28331 5448
8177	0	0	Ki67+	 28336 5401
8178	0	0	Ki67+	 28342 5382
8179	0	0	Ki67+	 28346 5415
8180	0	0	Ki67+	 28358 5339
8181	0	0	Ki67+	 28363 5370
8182	0	0	Ki67+	 28633 5824
8183	0	0	Ki67+	 28767 5555
8184	0	0	Ki67+	 28857 5556
8185	0	0	Ki67+	 28121 6159
8186	0	0	Ki67+	 28369 6313
8187	0	0	Ki67+	 28376 6425
8188	0	0	Ki67+	 28406 6425
8189	0	0	Ki67+	 28420 6398
8190	0	0	Ki67+	 28469 6344
8191	0	0	Ki67+	 28600 6414
8192	0	0	Ki67+	 28140 7026
8193	0	0	Ki67+	 28172 7089
8194	0	0	Ki67+	 28113 14674
8195	0	0	Ki67+	 28166 14551
8196	0	0	Ki67+	 28107 14998
8197	0	0	Ki67+	 28123 14939
8198	0	0	Ki67+	 28165 14939
8199	0	0	Ki67+	 28100 15717
8200	0	0	Ki67+	 28126 15814
8201	0	0	Ki67+	 28143 15623
8202	0	0	Ki67+	 28147 15831
8203	0	0	Ki67+	 28148 15713
8204	0	0	Ki67+	 28495 16306
8205	0	0	Ki67+	 28496 16291
8206	0	0	Ki67+	 28525 16274
8207	0	0	Ki67+	 28529 16332
8208	0	0	Ki67+	 28537 16297
8209	0	0	Ki67+	 28624 16040
8210	0	0	Ki67+	 28648 16245
8211	0	0	Ki67+	 28670 16289
8212	0	0	Ki67+	 28687 16297
8213	0	0	Ki67+	 28876 16319
8214	0	0	Ki67+	 28889 16241
8215	0	0	Ki67+	 28895 16251
8216	0	0	Ki67+	 28150 16537
8217	0	0	Ki67+	 28154 16706
8218	0	0	Ki67+	 28155 16968
8219	0	0	Ki67+	 28161 16763
8220	0	0	Ki67+	 28167 16730
8221	0	0	Ki67+	 28216 17069
8222	0	0	Ki67+	 28297 16910
8223	0	0	Ki67+	 28297 17011
8224	0	0	Ki67+	 28304 16841
8225	0	0	Ki67+	 28306 17075
8226	0	0	Ki67+	 28309 16987
8227	0	0	Ki67+	 28324 16749
8228	0	0	Ki67+	 28345 16757
8229	0	0	Ki67+	 28349 16799
8230	0	0	Ki67+	 28363 16810
8231	0	0	Ki67+	 28380 16721
8232	0	0	Ki67+	 28381 16589
8233	0	0	Ki67+	 28445 16626
8234	0	0	Ki67+	 28463 16410
8235	0	0	Ki67+	 28477 17003
8236	0	0	Ki67+	 28487 16997
8237	0	0	Ki67+	 28494 16656
8238	0	0	Ki67+	 28497 16342
8239	0	0	Ki67+	 28513 16782
8240	0	0	Ki67+	 28524 16726
8241	0	0	Ki67+	 28541 16704
8242	0	0	Ki67+	 28608 16612
8243	0	0	Ki67+	 28631 16737
8244	0	0	Ki67+	 28637 16359
8245	0	0	Ki67+	 28638 16568
8246	0	0	Ki67+	 28648 16701
8247	0	0	Ki67+	 28672 17105
8248	0	0	Ki67+	 28681 16758
8249	0	0	Ki67+	 28684 16710
8250	0	0	Ki67+	 28686 16383
8251	0	0	Ki67+	 28686 16793
8252	0	0	Ki67+	 28699 16689
8253	0	0	Ki67+	 28700 17010
8254	0	0	Ki67+	 28712 16687
8255	0	0	Ki67+	 28713 16777
8256	0	0	Ki67+	 28734 16960
8257	0	0	Ki67+	 28747 17021
8258	0	0	Ki67+	 28753 16636
8259	0	0	Ki67+	 28763 16954
8260	0	0	Ki67+	 28784 16788
8261	0	0	Ki67+	 28824 16532
8262	0	0	Ki67+	 28846 16434
8263	0	0	Ki67+	 28309 17164
8264	0	0	Ki67+	 28329 17179
8265	0	0	Ki67+	 28344 17838
8266	0	0	Ki67+	 28616 17769
8267	0	0	Ki67+	 28661 17885
8268	0	0	Ki67+	 28261 20239
8269	0	0	Ki67+	 28703 20525
8270	0	0	Ki67+	 29080 7072
8271	0	0	Ki67+	 29442 13475
8272	0	0	Ki67+	 29139 13631
8273	0	0	Ki67+	 29528 13943
8274	0	0	Ki67+	 29624 13975
8275	0	0	Ki67+	 28917 15013
8276	0	0	Ki67+	 28927 14991
8277	0	0	Ki67+	 28951 14935
8278	0	0	Ki67+	 28954 15036
8279	0	0	Ki67+	 28989 14799
8280	0	0	Ki67+	 29045 14890
8281	0	0	Ki67+	 29057 14409
8282	0	0	Ki67+	 29059 14870
8283	0	0	Ki67+	 29078 14877
8284	0	0	Ki67+	 29098 14939
8285	0	0	Ki67+	 29139 14852
8286	0	0	Ki67+	 29141 14837
8287	0	0	Ki67+	 29141 14895
8288	0	0	Ki67+	 29142 14807
8289	0	0	Ki67+	 29158 14872
8290	0	0	Ki67+	 29183 14989
8291	0	0	Ki67+	 29209 14505
8292	0	0	Ki67+	 29216 14561
8293	0	0	Ki67+	 29222 14398
8294	0	0	Ki67+	 29319 14940
8295	0	0	Ki67+	 29349 14505
8296	0	0	Ki67+	 29366 14963
8297	0	0	Ki67+	 29368 14759
8298	0	0	Ki67+	 29378 14790
8299	0	0	Ki67+	 29387 15063
8300	0	0	Ki67+	 29392 14681
8301	0	0	Ki67+	 29419 14947
8302	0	0	Ki67+	 29450 15031
8303	0	0	Ki67+	 29462 14825
8304	0	0	Ki67+	 29525 14873
8305	0	0	Ki67+	 29575 14622
8306	0	0	Ki67+	 29578 15028
8307	0	0	Ki67+	 29627 15061
8308	0	0	Ki67+	 28904 15843
8309	0	0	Ki67+	 28912 15192
8310	0	0	Ki67+	 28914 15176
8311	0	0	Ki67+	 28970 15228
8312	0	0	Ki67+	 28988 15214
8313	0	0	Ki67+	 29085 15497
8314	0	0	Ki67+	 29109 15481
8315	0	0	Ki67+	 29140 15333
8316	0	0	Ki67+	 29146 15479
8317	0	0	Ki67+	 29156 15517
8318	0	0	Ki67+	 29168 15823
8319	0	0	Ki67+	 29190 15345
8320	0	0	Ki67+	 29206 15938
8321	0	0	Ki67+	 29211 15921
8322	0	0	Ki67+	 29226 15248
8323	0	0	Ki67+	 29226 15926
8324	0	0	Ki67+	 29235 15550
8325	0	0	Ki67+	 29241 15515
8326	0	0	Ki67+	 29262 15616
8327	0	0	Ki67+	 29306 15638
8328	0	0	Ki67+	 29369 15633
8329	0	0	Ki67+	 29413 15794
8330	0	0	Ki67+	 29420 15408
8331	0	0	Ki67+	 29426 15660
8332	0	0	Ki67+	 29430 15387
8333	0	0	Ki67+	 29433 15370
8334	0	0	Ki67+	 29442 15796
8335	0	0	Ki67+	 29447 15600
8336	0	0	Ki67+	 29461 15421
8337	0	0	Ki67+	 29463 15771
8338	0	0	Ki67+	 29464 15879
8339	0	0	Ki67+	 29475 15357
8340	0	0	Ki67+	 29499 15832
8341	0	0	Ki67+	 29502 15459
8342	0	0	Ki67+	 29503 15743
8343	0	0	Ki67+	 29513 15609
8344	0	0	Ki67+	 29558 15912
8345	0	0	Ki67+	 29576 15867
8346	0	0	Ki67+	 29661 15622
8347	0	0	Ki67+	 29663 15384
8348	0	0	Ki67+	 29671 15830
8349	0	0	Ki67+	 29682 15433
8350	0	0	Ki67+	 28905 16705
8351	0	0	Ki67+	 28959 16289
8352	0	0	Ki67+	 28989 16433
8353	0	0	Ki67+	 29000 16425
8354	0	0	Ki67+	 29145 16722
8355	0	0	Ki67+	 29225 15987
8356	0	0	Ki67+	 29229 16039
8357	0	0	Ki67+	 29242 16035
8358	0	0	Ki67+	 29255 16008
8359	0	0	Ki67+	 29260 15974
8360	0	0	Ki67+	 29299 16119
8361	0	0	Ki67+	 29302 15961
8362	0	0	Ki67+	 29307 16110
8363	0	0	Ki67+	 29394 16216
8364	0	0	Ki67+	 29443 16204
8365	0	0	Ki67+	 29454 16214
8366	0	0	Ki67+	 29096 17025
8367	0	0	Ki67+	 29143 17081
8368	0	0	Ki67+	 29417 17330
8369	0	0	Ki67+	 29424 17103
8370	0	0	Ki67+	 29646 17492
8371	0	0	Ki67+	 29647 17461
8372	0	0	Ki67+	 29677 17493
8373	0	0	Ki67+	 29692 17423
8374	0	0	Ki67+	 29202 17665
8375	0	0	Ki67+	 29673 17584
8376	0	0	Ki67+	 29181 19091
8377	0	0	Ki67+	 29186 19075
8378	0	0	Ki67+	 29202 19080
8379	0	0	Ki67+	 29302 18925
8380	0	0	Ki67+	 29409 19075
8381	0	0	Ki67+	 29417 18816
8382	0	0	Ki67+	 29452 18749
8383	0	0	Ki67+	 29472 19067
8384	0	0	Ki67+	 29539 18646
8385	0	0	Ki67+	 29565 18548
8386	0	0	Ki67+	 29596 18959
8387	0	0	Ki67+	 29126 19177
8388	0	0	Ki67+	 29149 19182
8389	0	0	Ki67+	 29200 19175
8390	0	0	Ki67+	 29288 19463
8391	0	0	Ki67+	 29297 19274
8392	0	0	Ki67+	 29402 19172
8393	0	0	Ki67+	 29694 20379
8394	0	0	Ki67+	 29390 25401
8395	0	0	Ki67+	 29158 25966
8396	0	0	Ki67+	 29083 26370
8397	0	0	Ki67+	 29686 26566
8398	0	0	Ki67+	 29694 26712
8399	0	0	Ki67+	 29939 6272
8400	0	0	Ki67+	 30053 5987
8401	0	0	Ki67+	 30054 6051
8402	0	0	Ki67+	 30117 5793
8403	0	0	Ki67+	 30147 5890
8404	0	0	Ki67+	 30173 5761
8405	0	0	Ki67+	 30194 5678
8406	0	0	Ki67+	 30209 5703
8407	0	0	Ki67+	 30482 6981
8408	0	0	Ki67+	 29816 10886
8409	0	0	Ki67+	 29842 12416
8410	0	0	Ki67+	 29871 12406
8411	0	0	Ki67+	 30090 12368
8412	0	0	Ki67+	 30164 14056
8413	0	0	Ki67+	 30406 13933
8414	0	0	Ki67+	 29739 15052
8415	0	0	Ki67+	 29783 15083
8416	0	0	Ki67+	 29792 15127
8417	0	0	Ki67+	 29840 15119
8418	0	0	Ki67+	 29925 15146
8419	0	0	Ki67+	 29974 14899
8420	0	0	Ki67+	 30012 15171
8421	0	0	Ki67+	 30086 14986
8422	0	0	Ki67+	 30090 15196
8423	0	0	Ki67+	 30102 15043
8424	0	0	Ki67+	 30154 15151
8425	0	0	Ki67+	 30212 14908
8426	0	0	Ki67+	 30322 15259
8427	0	0	Ki67+	 30366 15218
8428	0	0	Ki67+	 29710 15823
8429	0	0	Ki67+	 29725 15454
8430	0	0	Ki67+	 29860 15981
8431	0	0	Ki67+	 29876 15462
8432	0	0	Ki67+	 29888 15441
8433	0	0	Ki67+	 29938 16055
8434	0	0	Ki67+	 29953 15921
8435	0	0	Ki67+	 29954 16037
8436	0	0	Ki67+	 30046 15989
8437	0	0	Ki67+	 30060 15812
8438	0	0	Ki67+	 30193 15949
8439	0	0	Ki67+	 29751 16288
8440	0	0	Ki67+	 30007 16367
8441	0	0	Ki67+	 30299 16358
8442	0	0	Ki67+	 30320 16129
8443	0	0	Ki67+	 29697 17499
8444	0	0	Ki67+	 29706 17472
8445	0	0	Ki67+	 29729 17503
8446	0	0	Ki67+	 29748 17068
8447	0	0	Ki67+	 29771 17325
8448	0	0	Ki67+	 29806 17207
8449	0	0	Ki67+	 29853 17251
8450	0	0	Ki67+	 30074 18905
8451	0	0	Ki67+	 30281 18911
8452	0	0	Ki67+	 29810 19746
8453	0	0	Ki67+	 29831 19760
8454	0	0	Ki67+	 30120 19763
8455	0	0	Ki67+	 29747 20322
8456	0	0	Ki67+	 29931 20423
8457	0	0	Ki67+	 29945 20583
8458	0	0	Ki67+	 30003 20141
8459	0	0	Ki67+	 30081 20472
8460	0	0	Ki67+	 30326 20496
8461	0	0	Ki67+	 30362 20520
8462	0	0	Ki67+	 30374 20669
8463	0	0	Ki67+	 30397 20494
8464	0	0	Ki67+	 30410 20535
8465	0	0	Ki67+	 30449 20603
8466	0	0	Ki67+	 30479 20592
8467	0	0	Ki67+	 30483 20223
8468	0	0	Ki67+	 30170 21189
8469	0	0	Ki67+	 30108 22083
8470	0	0	Ki67+	 30395 21765
8471	0	0	Ki67+	 30281 24876
8472	0	0	Ki67+	 30171 26317
8473	0	0	Ki67+	 29859 26587
8474	0	0	Ki67+	 29873 26495
8475	0	0	Ki67+	 29965 27107
8476	0	0	Ki67+	 29973 28000
8477	0	0	Ki67+	 29981 27327
8478	0	0	Ki67+	 30097 27289
8479	0	0	Ki67+	 30321 27621
8480	0	0	Ki67+	 30407 27807
8481	0	0	Ki67+	 30248 28172
8482	0	0	Ki67+	 30525 5749
8483	0	0	Ki67+	 30542 6062
8484	0	0	Ki67+	 30752 5869
8485	0	0	Ki67+	 31154 6860
8486	0	0	Ki67+	 31177 6366
8487	0	0	Ki67+	 31187 6654
8488	0	0	Ki67+	 31254 7021
8489	0	0	Ki67+	 30720 8390
8490	0	0	Ki67+	 30882 14850
8491	0	0	Ki67+	 31283 14797
8492	0	0	Ki67+	 30608 15702
8493	0	0	Ki67+	 30656 15410
8494	0	0	Ki67+	 30844 15380
8495	0	0	Ki67+	 30498 16060
8496	0	0	Ki67+	 30653 15991
8497	0	0	Ki67+	 30678 16206
8498	0	0	Ki67+	 30972 17006
8499	0	0	Ki67+	 30812 19640
8500	0	0	Ki67+	 31130 19169
8501	0	0	Ki67+	 30807 19893
8502	0	0	Ki67+	 30512 20688
8503	0	0	Ki67+	 30933 21380
8504	0	0	Ki67+	 30588 26290
8505	0	0	Ki67+	 31071 26372
8506	0	0	Ki67+	 31155 26334
8507	0	0	Ki67+	 31258 26804
8508	0	0	Ki67+	 31291 27022
8509	0	0	Ki67+	 30654 27078
8510	0	0	Ki67+	 30661 27101
8511	0	0	Ki67+	 31201 27557
8512	0	0	Ki67+	 31209 27684
8513	0	0	Ki67+	 31219 27367
8514	0	0	Ki67+	 31231 27730
8515	0	0	Ki67+	 31250 27822
8516	0	0	Ki67+	 31251 27744
8517	0	0	Ki67+	 31255 27763
8518	0	0	Ki67+	 31260 27421
8519	0	0	Ki67+	 31260 27722
8520	0	0	Ki67+	 31262 27433
8521	0	0	Ki67+	 31265 27798
8522	0	0	Ki67+	 31266 27506
8523	0	0	Ki67+	 31270 27835
8524	0	0	Ki67+	 31271 27756
8525	0	0	Ki67+	 31277 27441
8526	0	0	Ki67+	 31277 27476
8527	0	0	Ki67+	 31277 27744
8528	0	0	Ki67+	 31282 27354
8529	0	0	Ki67+	 31290 27782
8530	0	0	Ki67+	 31292 27821
8531	0	0	Ki67+	 31295 27686
8532	0	0	Ki67+	 30516 28601
8533	0	0	Ki67+	 30553 28630
8534	0	0	Ki67+	 30593 28216
8535	0	0	Ki67+	 30828 28337
8536	0	0	Ki67+	 31203 28148
8537	0	0	Ki67+	 31206 28116
8538	0	0	Ki67+	 31230 28045
8539	0	0	Ki67+	 31239 28140
8540	0	0	Ki67+	 31247 28210
8541	0	0	Ki67+	 31251 28250
8542	0	0	Ki67+	 31259 28182
8543	0	0	Ki67+	 31268 28032
8544	0	0	Ki67+	 31269 28320
8545	0	0	Ki67+	 31274 28129
8546	0	0	Ki67+	 31274 28168
8547	0	0	Ki67+	 31278 28222
8548	0	0	Ki67+	 31284 28069
8549	0	0	Ki67+	 31286 28251
8550	0	0	Ki67+	 31288 28280
8551	0	0	Ki67+	 30674 28832
8552	0	0	Ki67+	 30843 29403
8553	0	0	Ki67+	 30860 29415
8554	0	0	Ki67+	 30916 29120
8555	0	0	Ki67+	 31084 28974
8556	0	0	Ki67+	 31378 5694
8557	0	0	Ki67+	 31401 5639
8558	0	0	Ki67+	 31427 5587
8559	0	0	Ki67+	 31515 6224
8560	0	0	Ki67+	 31592 5657
8561	0	0	Ki67+	 31604 6033
8562	0	0	Ki67+	 31623 6183
8563	0	0	Ki67+	 31654 5945
8564	0	0	Ki67+	 31673 5946
8565	0	0	Ki67+	 31681 6198
8566	0	0	Ki67+	 31686 5949
8567	0	0	Ki67+	 31689 5897
8568	0	0	Ki67+	 31713 5756
8569	0	0	Ki67+	 31731 5816
8570	0	0	Ki67+	 31779 5751
8571	0	0	Ki67+	 31797 5756
8572	0	0	Ki67+	 31802 5654
8573	0	0	Ki67+	 31810 5618
8574	0	0	Ki67+	 31821 5732
8575	0	0	Ki67+	 31824 5621
8576	0	0	Ki67+	 31839 5640
8577	0	0	Ki67+	 31451 6764
8578	0	0	Ki67+	 31454 6788
8579	0	0	Ki67+	 31478 6795
8580	0	0	Ki67+	 31480 6710
8581	0	0	Ki67+	 31480 6753
8582	0	0	Ki67+	 31496 6760
8583	0	0	Ki67+	 31502 6714
8584	0	0	Ki67+	 31508 6247
8585	0	0	Ki67+	 31515 6718
8586	0	0	Ki67+	 31515 6780
8587	0	0	Ki67+	 31516 6558
8588	0	0	Ki67+	 31530 6717
8589	0	0	Ki67+	 31532 6526
8590	0	0	Ki67+	 31537 6571
8591	0	0	Ki67+	 31553 6590
8592	0	0	Ki67+	 31585 6660
8593	0	0	Ki67+	 31585 6736
8594	0	0	Ki67+	 31745 6333
8595	0	0	Ki67+	 31898 6783
8596	0	0	Ki67+	 31908 6688
8597	0	0	Ki67+	 31923 6683
8598	0	0	Ki67+	 31927 6637
8599	0	0	Ki67+	 31936 6495
8600	0	0	Ki67+	 31958 6562
8601	0	0	Ki67+	 32023 6388
8602	0	0	Ki67+	 32024 6416
8603	0	0	Ki67+	 32035 6450
8604	0	0	Ki67+	 32045 6476
8605	0	0	Ki67+	 32056 6393
8606	0	0	Ki67+	 32066 6408
8607	0	0	Ki67+	 32072 6845
8608	0	0	Ki67+	 32079 6899
8609	0	0	Ki67+	 31373 7558
8610	0	0	Ki67+	 31392 7593
8611	0	0	Ki67+	 31412 7357
8612	0	0	Ki67+	 31597 7581
8613	0	0	Ki67+	 31845 7597
8614	0	0	Ki67+	 31912 7533
8615	0	0	Ki67+	 31945 7174
8616	0	0	Ki67+	 31965 7302
8617	0	0	Ki67+	 31974 7126
8618	0	0	Ki67+	 31974 7249
8619	0	0	Ki67+	 31996 7357
8620	0	0	Ki67+	 32003 7375
8621	0	0	Ki67+	 32033 7467
8622	0	0	Ki67+	 32047 7466
8623	0	0	Ki67+	 32050 7371
8624	0	0	Ki67+	 32059 7205
8625	0	0	Ki67+	 31473 8093
8626	0	0	Ki67+	 31610 8049
8627	0	0	Ki67+	 31861 9466
8628	0	0	Ki67+	 31597 10777
8629	0	0	Ki67+	 31832 10710
8630	0	0	Ki67+	 31976 11425
8631	0	0	Ki67+	 31654 12380
8632	0	0	Ki67+	 32068 12075
8633	0	0	Ki67+	 31946 13309
8634	0	0	Ki67+	 31953 13621
8635	0	0	Ki67+	 31967 13549
8636	0	0	Ki67+	 32041 13866
8637	0	0	Ki67+	 32065 13734
8638	0	0	Ki67+	 32080 13480
8639	0	0	Ki67+	 31805 14488
8640	0	0	Ki67+	 31935 14272
8641	0	0	Ki67+	 31968 15651
8642	0	0	Ki67+	 31600 17665
8643	0	0	Ki67+	 31822 20357
8644	0	0	Ki67+	 31873 20485
8645	0	0	Ki67+	 31652 21707
8646	0	0	Ki67+	 31562 22756
8647	0	0	Ki67+	 31608 22406
8648	0	0	Ki67+	 31360 25123
8649	0	0	Ki67+	 31302 26812
8650	0	0	Ki67+	 31436 26834
8651	0	0	Ki67+	 31472 26855
8652	0	0	Ki67+	 31571 26358
8653	0	0	Ki67+	 31577 26961
8654	0	0	Ki67+	 31598 26935
8655	0	0	Ki67+	 31599 26949
8656	0	0	Ki67+	 31618 26998
8657	0	0	Ki67+	 31708 27035
8658	0	0	Ki67+	 31735 26740
8659	0	0	Ki67+	 31750 26766
8660	0	0	Ki67+	 31758 26805
8661	0	0	Ki67+	 31843 26787
8662	0	0	Ki67+	 31856 26772
8663	0	0	Ki67+	 32028 26720
8664	0	0	Ki67+	 31297 27388
8665	0	0	Ki67+	 31300 27571
8666	0	0	Ki67+	 31304 27697
8667	0	0	Ki67+	 31315 27835
8668	0	0	Ki67+	 31325 27497
8669	0	0	Ki67+	 31329 27409
8670	0	0	Ki67+	 31345 27383
8671	0	0	Ki67+	 31351 27431
8672	0	0	Ki67+	 31360 27470
8673	0	0	Ki67+	 31360 27603
8674	0	0	Ki67+	 31366 27480
8675	0	0	Ki67+	 31369 27436
8676	0	0	Ki67+	 31371 27381
8677	0	0	Ki67+	 31392 27381
8678	0	0	Ki67+	 31393 27502
8679	0	0	Ki67+	 31414 27459
8680	0	0	Ki67+	 31415 27434
8681	0	0	Ki67+	 31430 27114
8682	0	0	Ki67+	 31430 27681
8683	0	0	Ki67+	 31452 27149
8684	0	0	Ki67+	 31454 27730
8685	0	0	Ki67+	 31456 27490
8686	0	0	Ki67+	 31460 27179
8687	0	0	Ki67+	 31463 27136
8688	0	0	Ki67+	 31473 27183
8689	0	0	Ki67+	 31482 27140
8690	0	0	Ki67+	 31486 27530
8691	0	0	Ki67+	 31489 27149
8692	0	0	Ki67+	 31491 27178
8693	0	0	Ki67+	 31494 27239
8694	0	0	Ki67+	 31515 27189
8695	0	0	Ki67+	 31522 27156
8696	0	0	Ki67+	 31529 27135
8697	0	0	Ki67+	 31530 27172
8698	0	0	Ki67+	 31532 27152
8699	0	0	Ki67+	 31534 27089
8700	0	0	Ki67+	 31535 27790
8701	0	0	Ki67+	 31564 27773
8702	0	0	Ki67+	 31566 27798
8703	0	0	Ki67+	 31570 27335
8704	0	0	Ki67+	 31576 27181
8705	0	0	Ki67+	 31578 27752
8706	0	0	Ki67+	 31611 27421
8707	0	0	Ki67+	 31617 27262
8708	0	0	Ki67+	 31640 27813
8709	0	0	Ki67+	 31657 27052
8710	0	0	Ki67+	 31660 27468
8711	0	0	Ki67+	 31668 27322
8712	0	0	Ki67+	 31672 27061
8713	0	0	Ki67+	 31690 27484
8714	0	0	Ki67+	 31698 27378
8715	0	0	Ki67+	 31712 27119
8716	0	0	Ki67+	 31723 27486
8717	0	0	Ki67+	 31736 27426
8718	0	0	Ki67+	 31745 27130
8719	0	0	Ki67+	 31753 27148
8720	0	0	Ki67+	 31760 27139
8721	0	0	Ki67+	 31766 27529
8722	0	0	Ki67+	 31772 27200
8723	0	0	Ki67+	 31781 27306
8724	0	0	Ki67+	 31788 27338
8725	0	0	Ki67+	 31834 27506
8726	0	0	Ki67+	 31297 28181
8727	0	0	Ki67+	 31297 28393
8728	0	0	Ki67+	 31303 27846
8729	0	0	Ki67+	 31304 28218
8730	0	0	Ki67+	 31305 28130
8731	0	0	Ki67+	 31305 28295
8732	0	0	Ki67+	 31320 28374
8733	0	0	Ki67+	 31322 28407
8734	0	0	Ki67+	 31328 28322
8735	0	0	Ki67+	 31333 28469
8736	0	0	Ki67+	 31344 28270
8737	0	0	Ki67+	 31344 28380
8738	0	0	Ki67+	 31347 27872
8739	0	0	Ki67+	 31347 28430
8740	0	0	Ki67+	 31359 28495
8741	0	0	Ki67+	 31363 28471
8742	0	0	Ki67+	 31367 27899
8743	0	0	Ki67+	 31369 27871
8744	0	0	Ki67+	 31375 28495
8745	0	0	Ki67+	 31377 28105
8746	0	0	Ki67+	 31377 28519
8747	0	0	Ki67+	 31383 27881
8748	0	0	Ki67+	 31384 28572
8749	0	0	Ki67+	 31389 28119
8750	0	0	Ki67+	 31405 27909
8751	0	0	Ki67+	 31418 27928
8752	0	0	Ki67+	 31420 28149
8753	0	0	Ki67+	 31429 28158
8754	0	0	Ki67+	 31434 27951
8755	0	0	Ki67+	 31441 28179
8756	0	0	Ki67+	 31488 28246
8757	0	0	Ki67+	 31489 27989
8758	0	0	Ki67+	 31503 27893
8759	0	0	Ki67+	 31506 28310
8760	0	0	Ki67+	 31521 27924
8761	0	0	Ki67+	 31522 28024
8762	0	0	Ki67+	 31526 27949
8763	0	0	Ki67+	 31530 27931
8764	0	0	Ki67+	 31534 28295
8765	0	0	Ki67+	 31536 28349
8766	0	0	Ki67+	 31542 28001
8767	0	0	Ki67+	 31546 27960
8768	0	0	Ki67+	 31549 28437
8769	0	0	Ki67+	 31560 28417
8770	0	0	Ki67+	 31569 28013
8771	0	0	Ki67+	 31575 28498
8772	0	0	Ki67+	 31629 28463
8773	0	0	Ki67+	 31639 28594
8774	0	0	Ki67+	 31653 28568
8775	0	0	Ki67+	 31660 28560
8776	0	0	Ki67+	 31660 28610
8777	0	0	Ki67+	 31666 27854
8778	0	0	Ki67+	 31676 28586
8779	0	0	Ki67+	 31694 28519
8780	0	0	Ki67+	 31695 28552
8781	0	0	Ki67+	 31699 28574
8782	0	0	Ki67+	 31709 28606
8783	0	0	Ki67+	 31972 28327
8784	0	0	Ki67+	 31984 28311
8785	0	0	Ki67+	 32026 27844
8786	0	0	Ki67+	 32056 28467
8787	0	0	Ki67+	 31368 28645
8788	0	0	Ki67+	 31385 28659
8789	0	0	Ki67+	 31415 28695
8790	0	0	Ki67+	 31419 28829
8791	0	0	Ki67+	 31660 28644
8792	0	0	Ki67+	 31675 28802
8793	0	0	Ki67+	 31687 29095
8794	0	0	Ki67+	 31696 29111
8795	0	0	Ki67+	 31705 29209
8796	0	0	Ki67+	 31720 29311
8797	0	0	Ki67+	 31721 29413
8798	0	0	Ki67+	 31724 29281
8799	0	0	Ki67+	 31725 29197
8800	0	0	Ki67+	 31736 28855
8801	0	0	Ki67+	 31745 29372
8802	0	0	Ki67+	 31719 29472
8803	0	0	Ki67+	 31734 29460
8804	0	0	Ki67+	 31886 30062
8805	0	0	Ki67+	 31945 30211
8806	0	0	Ki67+	 31311 30584
8807	0	0	Ki67+	 31759 30855
8808	0	0	Ki67+	 31937 30743
8809	0	0	Ki67+	 31982 30385
8810	0	0	Ki67+	 31986 30343
8811	0	0	Ki67+	 31994 30367
8812	0	0	Ki67+	 32018 30448
8813	0	0	Ki67+	 32072 30280
8814	0	0	Ki67+	 32132 6256
8815	0	0	Ki67+	 32177 6237
8816	0	0	Ki67+	 32181 6076
8817	0	0	Ki67+	 32184 6158
8818	0	0	Ki67+	 32189 6255
8819	0	0	Ki67+	 32193 6094
8820	0	0	Ki67+	 32205 6272
8821	0	0	Ki67+	 32213 6283
8822	0	0	Ki67+	 32227 6048
8823	0	0	Ki67+	 32239 6248
8824	0	0	Ki67+	 32242 6283
8825	0	0	Ki67+	 32415 6287
8826	0	0	Ki67+	 32540 6280
8827	0	0	Ki67+	 32559 6014
8828	0	0	Ki67+	 32572 6059
8829	0	0	Ki67+	 32677 6033
8830	0	0	Ki67+	 32684 6014
8831	0	0	Ki67+	 32715 5961
8832	0	0	Ki67+	 32109 6963
8833	0	0	Ki67+	 32110 6585
8834	0	0	Ki67+	 32117 6837
8835	0	0	Ki67+	 32134 6352
8836	0	0	Ki67+	 32143 6362
8837	0	0	Ki67+	 32157 6468
8838	0	0	Ki67+	 32165 6439
8839	0	0	Ki67+	 32176 6457
8840	0	0	Ki67+	 32176 6484
8841	0	0	Ki67+	 32184 6830
8842	0	0	Ki67+	 32197 6294
8843	0	0	Ki67+	 32199 6432
8844	0	0	Ki67+	 32209 6399
8845	0	0	Ki67+	 32212 6466
8846	0	0	Ki67+	 32219 6317
8847	0	0	Ki67+	 32223 6418
8848	0	0	Ki67+	 32228 6359
8849	0	0	Ki67+	 32246 6430
8850	0	0	Ki67+	 32252 6507
8851	0	0	Ki67+	 32255 6315
8852	0	0	Ki67+	 32401 6311
8853	0	0	Ki67+	 32480 6478
8854	0	0	Ki67+	 32494 6496
8855	0	0	Ki67+	 32506 6446
8856	0	0	Ki67+	 32519 6481
8857	0	0	Ki67+	 32525 6681
8858	0	0	Ki67+	 32535 6320
8859	0	0	Ki67+	 32539 6347
8860	0	0	Ki67+	 32540 6787
8861	0	0	Ki67+	 32554 6454
8862	0	0	Ki67+	 32556 6493
8863	0	0	Ki67+	 32557 6579
8864	0	0	Ki67+	 32561 6518
8865	0	0	Ki67+	 32564 6598
8866	0	0	Ki67+	 32574 6488
8867	0	0	Ki67+	 32579 6829
8868	0	0	Ki67+	 32590 6528
8869	0	0	Ki67+	 32594 6549
8870	0	0	Ki67+	 32599 6433
8871	0	0	Ki67+	 32602 6328
8872	0	0	Ki67+	 32610 6392
8873	0	0	Ki67+	 32615 6932
8874	0	0	Ki67+	 32632 6997
8875	0	0	Ki67+	 32640 6583
8876	0	0	Ki67+	 32813 6635
8877	0	0	Ki67+	 32101 7340
8878	0	0	Ki67+	 32368 7342
8879	0	0	Ki67+	 32399 7821
8880	0	0	Ki67+	 32469 7211
8881	0	0	Ki67+	 32476 7270
8882	0	0	Ki67+	 32496 7272
8883	0	0	Ki67+	 32513 7222
8884	0	0	Ki67+	 32577 7098
8885	0	0	Ki67+	 32734 7648
8886	0	0	Ki67+	 32597 8907
8887	0	0	Ki67+	 32316 9942
8888	0	0	Ki67+	 32103 10853
8889	0	0	Ki67+	 32142 10857
8890	0	0	Ki67+	 32147 10878
8891	0	0	Ki67+	 32173 10431
8892	0	0	Ki67+	 32176 10469
8893	0	0	Ki67+	 32218 10486
8894	0	0	Ki67+	 32221 10874
8895	0	0	Ki67+	 32244 10854
8896	0	0	Ki67+	 32263 10480
8897	0	0	Ki67+	 32295 10544
8898	0	0	Ki67+	 32379 10645
8899	0	0	Ki67+	 32301 11649
8900	0	0	Ki67+	 32305 11335
8901	0	0	Ki67+	 32335 11699
8902	0	0	Ki67+	 32391 12058
8903	0	0	Ki67+	 32408 12642
8904	0	0	Ki67+	 32187 13298
8905	0	0	Ki67+	 32198 13158
8906	0	0	Ki67+	 32231 13380
8907	0	0	Ki67+	 32244 13278
8908	0	0	Ki67+	 32403 12725
8909	0	0	Ki67+	 32525 13460
8910	0	0	Ki67+	 32534 13468
8911	0	0	Ki67+	 32541 12969
8912	0	0	Ki67+	 32541 13366
8913	0	0	Ki67+	 32551 13442
8914	0	0	Ki67+	 32555 13370
8915	0	0	Ki67+	 32107 13977
8916	0	0	Ki67+	 32205 14141
8917	0	0	Ki67+	 32345 13895
8918	0	0	Ki67+	 32437 13646
8919	0	0	Ki67+	 32510 13621
8920	0	0	Ki67+	 32115 14438
8921	0	0	Ki67+	 32394 14689
8922	0	0	Ki67+	 32337 15128
8923	0	0	Ki67+	 32439 17804
8924	0	0	Ki67+	 32581 18225
8925	0	0	Ki67+	 32460 19076
8926	0	0	Ki67+	 32550 24388
8927	0	0	Ki67+	 32557 24377
8928	0	0	Ki67+	 32558 24683
8929	0	0	Ki67+	 32577 24671
8930	0	0	Ki67+	 32526 24718
8931	0	0	Ki67+	 32569 24738
8932	0	0	Ki67+	 32779 25809
8933	0	0	Ki67+	 32271 27037
8934	0	0	Ki67+	 32364 27003
8935	0	0	Ki67+	 32393 26949
8936	0	0	Ki67+	 32465 26833
8937	0	0	Ki67+	 32543 26744
8938	0	0	Ki67+	 32701 27008
8939	0	0	Ki67+	 32836 27014
8940	0	0	Ki67+	 32192 27246
8941	0	0	Ki67+	 32194 27261
8942	0	0	Ki67+	 32205 27168
8943	0	0	Ki67+	 32212 27143
8944	0	0	Ki67+	 32213 27302
8945	0	0	Ki67+	 32218 27432
8946	0	0	Ki67+	 32222 27179
8947	0	0	Ki67+	 32227 27145
8948	0	0	Ki67+	 32236 27438
8949	0	0	Ki67+	 32241 27287
8950	0	0	Ki67+	 32243 27556
8951	0	0	Ki67+	 32262 27316
8952	0	0	Ki67+	 32269 27482
8953	0	0	Ki67+	 32270 27345
8954	0	0	Ki67+	 32270 27466
8955	0	0	Ki67+	 32278 27438
8956	0	0	Ki67+	 32285 27484
8957	0	0	Ki67+	 32294 27120
8958	0	0	Ki67+	 32343 27361
8959	0	0	Ki67+	 32420 27461
8960	0	0	Ki67+	 32490 27420
8961	0	0	Ki67+	 32605 27846
8962	0	0	Ki67+	 32630 27791
8963	0	0	Ki67+	 32633 27210
8964	0	0	Ki67+	 32647 27788
8965	0	0	Ki67+	 32740 27772
8966	0	0	Ki67+	 32751 27772
8967	0	0	Ki67+	 32780 27582
8968	0	0	Ki67+	 32288 28332
8969	0	0	Ki67+	 32452 28381
8970	0	0	Ki67+	 32459 28411
8971	0	0	Ki67+	 32461 28394
8972	0	0	Ki67+	 32481 28455
8973	0	0	Ki67+	 32482 28332
8974	0	0	Ki67+	 32484 28367
8975	0	0	Ki67+	 32490 28401
8976	0	0	Ki67+	 32503 28289
8977	0	0	Ki67+	 32504 28520
8978	0	0	Ki67+	 32506 28435
8979	0	0	Ki67+	 32508 28314
8980	0	0	Ki67+	 32528 28503
8981	0	0	Ki67+	 32539 28208
8982	0	0	Ki67+	 32548 28397
8983	0	0	Ki67+	 32555 28358
8984	0	0	Ki67+	 32565 28245
8985	0	0	Ki67+	 32565 28277
8986	0	0	Ki67+	 32567 28350
8987	0	0	Ki67+	 32604 28455
8988	0	0	Ki67+	 32621 28440
8989	0	0	Ki67+	 32622 28296
8990	0	0	Ki67+	 32653 28357
8991	0	0	Ki67+	 32655 28487
8992	0	0	Ki67+	 32655 28682
8993	0	0	Ki67+	 32663 28510
8994	0	0	Ki67+	 32690 27959
8995	0	0	Ki67+	 32698 27930
8996	0	0	Ki67+	 32704 27947
8997	0	0	Ki67+	 32794 27986
8998	0	0	Ki67+	 32806 27997
8999	0	0	Ki67+	 32824 28022
9000	0	0	Ki67+	 32849 28045
9001	0	0	Ki67+	 32862 28629
9002	0	0	Ki67+	 32895 27937
9003	0	0	Ki67+	 32541 29242
9004	0	0	Ki67+	 32555 29176
9005	0	0	Ki67+	 32573 29015
9006	0	0	Ki67+	 32585 29196
9007	0	0	Ki67+	 32589 28920
9008	0	0	Ki67+	 32609 28918
9009	0	0	Ki67+	 32611 28872
9010	0	0	Ki67+	 32615 28940
9011	0	0	Ki67+	 32647 28974
9012	0	0	Ki67+	 32678 28805
9013	0	0	Ki67+	 32693 28793
9014	0	0	Ki67+	 32707 28773
9015	0	0	Ki67+	 32722 29112
9016	0	0	Ki67+	 32730 28786
9017	0	0	Ki67+	 32747 29140
9018	0	0	Ki67+	 32782 29207
9019	0	0	Ki67+	 32812 29010
9020	0	0	Ki67+	 32821 29279
9021	0	0	Ki67+	 32829 29015
9022	0	0	Ki67+	 32837 29273
9023	0	0	Ki67+	 32863 29300
9024	0	0	Ki67+	 32886 29395
9025	0	0	Ki67+	 32567 29501
9026	0	0	Ki67+	 32610 29570
9027	0	0	Ki67+	 32705 29769
9028	0	0	Ki67+	 32713 29892
9029	0	0	Ki67+	 32718 30131
9030	0	0	Ki67+	 32719 29794
9031	0	0	Ki67+	 32722 30082
9032	0	0	Ki67+	 32730 29731
9033	0	0	Ki67+	 32735 29788
9034	0	0	Ki67+	 32736 29937
9035	0	0	Ki67+	 32742 30091
9036	0	0	Ki67+	 32743 29714
9037	0	0	Ki67+	 32744 29702
9038	0	0	Ki67+	 32747 29806
9039	0	0	Ki67+	 32750 29681
9040	0	0	Ki67+	 32751 29778
9041	0	0	Ki67+	 32756 30009
9042	0	0	Ki67+	 32757 30109
9043	0	0	Ki67+	 32761 30278
9044	0	0	Ki67+	 32766 30030
9045	0	0	Ki67+	 32767 29788
9046	0	0	Ki67+	 32773 29990
9047	0	0	Ki67+	 32773 30051
9048	0	0	Ki67+	 32773 30118
9049	0	0	Ki67+	 32777 29812
9050	0	0	Ki67+	 32780 30179
9051	0	0	Ki67+	 32792 29927
9052	0	0	Ki67+	 32792 30020
9053	0	0	Ki67+	 32795 29835
9054	0	0	Ki67+	 32795 30257
9055	0	0	Ki67+	 32799 29629
9056	0	0	Ki67+	 32801 30154
9057	0	0	Ki67+	 32805 30239
9058	0	0	Ki67+	 32810 30107
9059	0	0	Ki67+	 32824 30266
9060	0	0	Ki67+	 32831 30196
9061	0	0	Ki67+	 32835 29615
9062	0	0	Ki67+	 32445 31086
9063	0	0	Ki67+	 32663 30627
9064	0	0	Ki67+	 32801 30465
9065	0	0	Ki67+	 32803 30340
9066	0	0	Ki67+	 32817 30509
9067	0	0	Ki67+	 32834 30487
9068	0	0	Ki67+	 32835 30637
9069	0	0	Ki67+	 32843 30644
9070	0	0	Ki67+	 32848 30633
9071	0	0	Ki67+	 32864 30675
9072	0	0	Ki67+	 32875 30622
9073	0	0	Ki67+	 32887 30664
9074	0	0	Ki67+	 32882 31434
9075	0	0	Ki67+	 33024 6139
9076	0	0	Ki67+	 33030 6415
9077	0	0	Ki67+	 33635 6563
9078	0	0	Ki67+	 33654 6499
9079	0	0	Ki67+	 33691 6539
9080	0	0	Ki67+	 33355 6738
9081	0	0	Ki67+	 33362 6761
9082	0	0	Ki67+	 33506 7203
9083	0	0	Ki67+	 33552 6908
9084	0	0	Ki67+	 33552 7161
9085	0	0	Ki67+	 33578 7133
9086	0	0	Ki67+	 33017 10712
9087	0	0	Ki67+	 33032 10693
9088	0	0	Ki67+	 33033 10707
9089	0	0	Ki67+	 33046 10691
9090	0	0	Ki67+	 33097 12192
9091	0	0	Ki67+	 33324 12459
9092	0	0	Ki67+	 33363 12765
9093	0	0	Ki67+	 33384 12523
9094	0	0	Ki67+	 33409 12794
9095	0	0	Ki67+	 33458 12579
9096	0	0	Ki67+	 33565 12697
9097	0	0	Ki67+	 33590 12843
9098	0	0	Ki67+	 33596 12730
9099	0	0	Ki67+	 33606 12840
9100	0	0	Ki67+	 33628 12862
9101	0	0	Ki67+	 33693 12889
9102	0	0	Ki67+	 32926 13542
9103	0	0	Ki67+	 32928 13619
9104	0	0	Ki67+	 32996 13470
9105	0	0	Ki67+	 33025 13727
9106	0	0	Ki67+	 33034 13709
9107	0	0	Ki67+	 33049 13509
9108	0	0	Ki67+	 33084 13700
9109	0	0	Ki67+	 33085 13605
9110	0	0	Ki67+	 33173 13638
9111	0	0	Ki67+	 33174 13055
9112	0	0	Ki67+	 33202 13539
9113	0	0	Ki67+	 33202 13755
9114	0	0	Ki67+	 33212 13097
9115	0	0	Ki67+	 33249 13538
9116	0	0	Ki67+	 33261 13553
9117	0	0	Ki67+	 33352 13550
9118	0	0	Ki67+	 33354 13039
9119	0	0	Ki67+	 33360 13198
9120	0	0	Ki67+	 33362 13680
9121	0	0	Ki67+	 33377 13065
9122	0	0	Ki67+	 33388 13646
9123	0	0	Ki67+	 33388 13693
9124	0	0	Ki67+	 33411 12977
9125	0	0	Ki67+	 33432 13240
9126	0	0	Ki67+	 33473 13201
9127	0	0	Ki67+	 33484 13575
9128	0	0	Ki67+	 33488 13183
9129	0	0	Ki67+	 33494 13201
9130	0	0	Ki67+	 33503 13182
9131	0	0	Ki67+	 33504 13632
9132	0	0	Ki67+	 33517 13176
9133	0	0	Ki67+	 33522 13161
9134	0	0	Ki67+	 33528 13754
9135	0	0	Ki67+	 33552 13552
9136	0	0	Ki67+	 33581 13213
9137	0	0	Ki67+	 33589 13573
9138	0	0	Ki67+	 33604 13536
9139	0	0	Ki67+	 33606 13580
9140	0	0	Ki67+	 33654 13488
9141	0	0	Ki67+	 33661 13552
9142	0	0	Ki67+	 32972 14352
9143	0	0	Ki67+	 32976 13910
9144	0	0	Ki67+	 33029 13996
9145	0	0	Ki67+	 33105 13784
9146	0	0	Ki67+	 33117 13862
9147	0	0	Ki67+	 33162 13892
9148	0	0	Ki67+	 33174 13886
9149	0	0	Ki67+	 33282 14418
9150	0	0	Ki67+	 33310 13929
9151	0	0	Ki67+	 33457 14048
9152	0	0	Ki67+	 33691 13939
9153	0	0	Ki67+	 33190 14942
9154	0	0	Ki67+	 33278 15191
9155	0	0	Ki67+	 33294 14995
9156	0	0	Ki67+	 33575 15075
9157	0	0	Ki67+	 33543 19240
9158	0	0	Ki67+	 33551 19283
9159	0	0	Ki67+	 33558 19153
9160	0	0	Ki67+	 33585 19487
9161	0	0	Ki67+	 33672 20126
9162	0	0	Ki67+	 33649 20286
9163	0	0	Ki67+	 33649 20338
9164	0	0	Ki67+	 33651 20748
9165	0	0	Ki67+	 33676 21160
9166	0	0	Ki67+	 32991 23285
9167	0	0	Ki67+	 32995 23271
9168	0	0	Ki67+	 33536 22954
9169	0	0	Ki67+	 33555 22736
9170	0	0	Ki67+	 33563 23553
9171	0	0	Ki67+	 33570 23627
9172	0	0	Ki67+	 33584 23558
9173	0	0	Ki67+	 33592 23694
9174	0	0	Ki67+	 33640 23821
9175	0	0	Ki67+	 33649 23740
9176	0	0	Ki67+	 33689 24075
9177	0	0	Ki67+	 32966 24446
9178	0	0	Ki67+	 33009 25750
9179	0	0	Ki67+	 33067 25670
9180	0	0	Ki67+	 33070 25549
9181	0	0	Ki67+	 33076 25577
9182	0	0	Ki67+	 33151 25399
9183	0	0	Ki67+	 33300 25679
9184	0	0	Ki67+	 33441 25734
9185	0	0	Ki67+	 33490 25737
9186	0	0	Ki67+	 33493 25695
9187	0	0	Ki67+	 33201 25894
9188	0	0	Ki67+	 33449 26376
9189	0	0	Ki67+	 33450 26328
9190	0	0	Ki67+	 33457 26468
9191	0	0	Ki67+	 33480 26500
9192	0	0	Ki67+	 33485 26375
9193	0	0	Ki67+	 33486 26415
9194	0	0	Ki67+	 33488 26470
9195	0	0	Ki67+	 33492 26515
9196	0	0	Ki67+	 33493 26497
9197	0	0	Ki67+	 33530 26447
9198	0	0	Ki67+	 33536 26239
9199	0	0	Ki67+	 33542 26469
9200	0	0	Ki67+	 33577 26558
9201	0	0	Ki67+	 33608 26263
9202	0	0	Ki67+	 33618 26549
9203	0	0	Ki67+	 33633 26241
9204	0	0	Ki67+	 33688 26559
9205	0	0	Ki67+	 33118 27163
9206	0	0	Ki67+	 33452 27259
9207	0	0	Ki67+	 33458 27271
9208	0	0	Ki67+	 33578 26579
9209	0	0	Ki67+	 33608 26610
9210	0	0	Ki67+	 32953 27548
9211	0	0	Ki67+	 33115 27853
9212	0	0	Ki67+	 33176 27905
9213	0	0	Ki67+	 33224 27612
9214	0	0	Ki67+	 33255 28004
9215	0	0	Ki67+	 33277 27986
9216	0	0	Ki67+	 33280 28093
9217	0	0	Ki67+	 33285 27921
9218	0	0	Ki67+	 33307 27948
9219	0	0	Ki67+	 33308 28023
9220	0	0	Ki67+	 33311 28104
9221	0	0	Ki67+	 33365 28060
9222	0	0	Ki67+	 33370 28099
9223	0	0	Ki67+	 33371 27793
9224	0	0	Ki67+	 33385 27926
9225	0	0	Ki67+	 33389 27384
9226	0	0	Ki67+	 33401 28025
9227	0	0	Ki67+	 33404 28043
9228	0	0	Ki67+	 33409 27932
9229	0	0	Ki67+	 33428 27729
9230	0	0	Ki67+	 33432 27965
9231	0	0	Ki67+	 33441 27696
9232	0	0	Ki67+	 33449 27996
9233	0	0	Ki67+	 33455 27937
9234	0	0	Ki67+	 33456 27855
9235	0	0	Ki67+	 33485 27600
9236	0	0	Ki67+	 33540 27386
9237	0	0	Ki67+	 32917 28391
9238	0	0	Ki67+	 32950 28426
9239	0	0	Ki67+	 33001 28863
9240	0	0	Ki67+	 33103 28506
9241	0	0	Ki67+	 33106 28418
9242	0	0	Ki67+	 33120 28387
9243	0	0	Ki67+	 33166 28626
9244	0	0	Ki67+	 33169 28773
9245	0	0	Ki67+	 33179 28815
9246	0	0	Ki67+	 33184 28707
9247	0	0	Ki67+	 32909 29419
9248	0	0	Ki67+	 32928 29563
9249	0	0	Ki67+	 32929 29605
9250	0	0	Ki67+	 32930 29369
9251	0	0	Ki67+	 32937 29445
9252	0	0	Ki67+	 32968 29309
9253	0	0	Ki67+	 33025 29441
9254	0	0	Ki67+	 33037 29358
9255	0	0	Ki67+	 33041 29696
9256	0	0	Ki67+	 33051 29548
9257	0	0	Ki67+	 33056 29566
9258	0	0	Ki67+	 33061 29714
9259	0	0	Ki67+	 33070 29534
9260	0	0	Ki67+	 33071 29448
9261	0	0	Ki67+	 33085 29016
9262	0	0	Ki67+	 33106 29452
9263	0	0	Ki67+	 33119 29711
9264	0	0	Ki67+	 33121 29413
9265	0	0	Ki67+	 33135 29686
9266	0	0	Ki67+	 33032 29915
9267	0	0	Ki67+	 33070 30475
9268	0	0	Ki67+	 33080 30248
9269	0	0	Ki67+	 33090 30502
9270	0	0	Ki67+	 33096 30532
9271	0	0	Ki67+	 33097 30298
9272	0	0	Ki67+	 33098 30321
9273	0	0	Ki67+	 33104 30507
9274	0	0	Ki67+	 33113 30404
9275	0	0	Ki67+	 33117 30462
9276	0	0	Ki67+	 33121 30287
9277	0	0	Ki67+	 33129 30116
9278	0	0	Ki67+	 33133 30023
9279	0	0	Ki67+	 33137 30327
9280	0	0	Ki67+	 33140 30385
9281	0	0	Ki67+	 33143 30548
9282	0	0	Ki67+	 33146 30210
9283	0	0	Ki67+	 33170 30349
9284	0	0	Ki67+	 33177 30144
9285	0	0	Ki67+	 33187 30293
9286	0	0	Ki67+	 33197 30348
9287	0	0	Ki67+	 33254 30436
9288	0	0	Ki67+	 32912 31192
9289	0	0	Ki67+	 32924 30679
9290	0	0	Ki67+	 32930 31227
9291	0	0	Ki67+	 32936 31192
9292	0	0	Ki67+	 32989 31302
9293	0	0	Ki67+	 33007 31326
9294	0	0	Ki67+	 33009 31255
9295	0	0	Ki67+	 33020 31283
9296	0	0	Ki67+	 33036 30747
9297	0	0	Ki67+	 33053 30670
9298	0	0	Ki67+	 33061 30697
9299	0	0	Ki67+	 33069 30756
9300	0	0	Ki67+	 33073 30841
9301	0	0	Ki67+	 33086 30720
9302	0	0	Ki67+	 33087 30620
9303	0	0	Ki67+	 33091 30823
9304	0	0	Ki67+	 33097 30590
9305	0	0	Ki67+	 33098 30667
9306	0	0	Ki67+	 33108 30824
9307	0	0	Ki67+	 33119 30799
9308	0	0	Ki67+	 33127 30688
9309	0	0	Ki67+	 33138 30754
9310	0	0	Ki67+	 33149 30605
9311	0	0	Ki67+	 33149 30643
9312	0	0	Ki67+	 33157 31009
9313	0	0	Ki67+	 33162 31091
9314	0	0	Ki67+	 33179 30762
9315	0	0	Ki67+	 33192 30998
9316	0	0	Ki67+	 33199 30742
9317	0	0	Ki67+	 33227 30943
9318	0	0	Ki67+	 33238 30718
9319	0	0	Ki67+	 33241 30860
9320	0	0	Ki67+	 33243 30707
9321	0	0	Ki67+	 33243 30968
9322	0	0	Ki67+	 33244 31029
9323	0	0	Ki67+	 33251 31150
9324	0	0	Ki67+	 33253 30878
9325	0	0	Ki67+	 33258 31129
9326	0	0	Ki67+	 33263 30918
9327	0	0	Ki67+	 33272 30967
9328	0	0	Ki67+	 33280 31024
9329	0	0	Ki67+	 33283 30826
9330	0	0	Ki67+	 33286 30995
9331	0	0	Ki67+	 33316 31028
9332	0	0	Ki67+	 33372 31194
9333	0	0	Ki67+	 33373 30988
9334	0	0	Ki67+	 33387 30861
9335	0	0	Ki67+	 33388 31289
9336	0	0	Ki67+	 33420 31323
9337	0	0	Ki67+	 33451 31276
9338	0	0	Ki67+	 33512 31184
9339	0	0	Ki67+	 32909 31437
9340	0	0	Ki67+	 32916 31446
9341	0	0	Ki67+	 32928 31472
9342	0	0	Ki67+	 32940 31457
9343	0	0	Ki67+	 32973 32153
9344	0	0	Ki67+	 33019 31693
9345	0	0	Ki67+	 33033 31475
9346	0	0	Ki67+	 33041 31403
9347	0	0	Ki67+	 33041 31444
9348	0	0	Ki67+	 33043 31523
9349	0	0	Ki67+	 33054 31478
9350	0	0	Ki67+	 33056 31491
9351	0	0	Ki67+	 33063 31420
9352	0	0	Ki67+	 33067 31393
9353	0	0	Ki67+	 33070 31381
9354	0	0	Ki67+	 33084 31488
9355	0	0	Ki67+	 33130 31868
9356	0	0	Ki67+	 33132 31892
9357	0	0	Ki67+	 33135 31590
9358	0	0	Ki67+	 33152 31702
9359	0	0	Ki67+	 33153 31850
9360	0	0	Ki67+	 33158 31901
9361	0	0	Ki67+	 33179 31915
9362	0	0	Ki67+	 33195 31856
9363	0	0	Ki67+	 33199 31703
9364	0	0	Ki67+	 33248 31887
9365	0	0	Ki67+	 33256 31625
9366	0	0	Ki67+	 33259 31923
9367	0	0	Ki67+	 33285 31410
9368	0	0	Ki67+	 33310 31430
9369	0	0	Ki67+	 33328 31454
9370	0	0	Ki67+	 33340 31894
9371	0	0	Ki67+	 33347 31481
9372	0	0	Ki67+	 33350 31437
9373	0	0	Ki67+	 33357 31909
9374	0	0	Ki67+	 33462 31545
9375	0	0	Ki67+	 33708 6436
9376	0	0	Ki67+	 33713 6459
9377	0	0	Ki67+	 33721 6416
9378	0	0	Ki67+	 33780 6478
9379	0	0	Ki67+	 33800 6451
9380	0	0	Ki67+	 33804 6469
9381	0	0	Ki67+	 33823 6301
9382	0	0	Ki67+	 33840 6234
9383	0	0	Ki67+	 33843 6377
9384	0	0	Ki67+	 33857 6751
9385	0	0	Ki67+	 33858 6434
9386	0	0	Ki67+	 33864 6782
9387	0	0	Ki67+	 33864 6870
9388	0	0	Ki67+	 33877 6757
9389	0	0	Ki67+	 33907 6633
9390	0	0	Ki67+	 33916 6660
9391	0	0	Ki67+	 33934 6646
9392	0	0	Ki67+	 33946 6559
9393	0	0	Ki67+	 33984 6502
9394	0	0	Ki67+	 33987 6513
9395	0	0	Ki67+	 34017 6556
9396	0	0	Ki67+	 33718 7045
9397	0	0	Ki67+	 33766 7006
9398	0	0	Ki67+	 33770 6958
9399	0	0	Ki67+	 33805 6923
9400	0	0	Ki67+	 33827 6894
9401	0	0	Ki67+	 33854 6898
9402	0	0	Ki67+	 34012 10431
9403	0	0	Ki67+	 34201 10704
9404	0	0	Ki67+	 34209 10727
9405	0	0	Ki67+	 34238 11946
9406	0	0	Ki67+	 33859 13175
9407	0	0	Ki67+	 33907 12856
9408	0	0	Ki67+	 33925 12839
9409	0	0	Ki67+	 33976 13223
9410	0	0	Ki67+	 34030 13221
9411	0	0	Ki67+	 34031 13184
9412	0	0	Ki67+	 34041 13093
9413	0	0	Ki67+	 34053 13133
9414	0	0	Ki67+	 34078 12939
9415	0	0	Ki67+	 34099 13129
9416	0	0	Ki67+	 34137 13180
9417	0	0	Ki67+	 34140 13199
9418	0	0	Ki67+	 34141 13094
9419	0	0	Ki67+	 34177 12734
9420	0	0	Ki67+	 34195 12734
9421	0	0	Ki67+	 34259 13148
9422	0	0	Ki67+	 34262 13163
9423	0	0	Ki67+	 34273 12700
9424	0	0	Ki67+	 34305 13009
9425	0	0	Ki67+	 34318 13051
9426	0	0	Ki67+	 34324 12857
9427	0	0	Ki67+	 34329 13185
9428	0	0	Ki67+	 34331 12879
9429	0	0	Ki67+	 34377 13200
9430	0	0	Ki67+	 34463 13210
9431	0	0	Ki67+	 33709 13765
9432	0	0	Ki67+	 33733 13552
9433	0	0	Ki67+	 33827 13554
9434	0	0	Ki67+	 33829 14069
9435	0	0	Ki67+	 33838 13566
9436	0	0	Ki67+	 33850 13767
9437	0	0	Ki67+	 33851 14070
9438	0	0	Ki67+	 33867 14058
9439	0	0	Ki67+	 33878 13299
9440	0	0	Ki67+	 33882 13881
9441	0	0	Ki67+	 33883 13286
9442	0	0	Ki67+	 33886 13777
9443	0	0	Ki67+	 33895 13742
9444	0	0	Ki67+	 33902 13284
9445	0	0	Ki67+	 33910 13555
9446	0	0	Ki67+	 33910 13746
9447	0	0	Ki67+	 33919 13567
9448	0	0	Ki67+	 33920 13595
9449	0	0	Ki67+	 33940 13441
9450	0	0	Ki67+	 33956 13589
9451	0	0	Ki67+	 33974 13968
9452	0	0	Ki67+	 33991 13560
9453	0	0	Ki67+	 34000 13829
9454	0	0	Ki67+	 34009 13631
9455	0	0	Ki67+	 34023 13912
9456	0	0	Ki67+	 34024 13960
9457	0	0	Ki67+	 34025 13552
9458	0	0	Ki67+	 34033 13609
9459	0	0	Ki67+	 34040 13660
9460	0	0	Ki67+	 34048 13558
9461	0	0	Ki67+	 34048 13905
9462	0	0	Ki67+	 34054 13595
9463	0	0	Ki67+	 34054 13995
9464	0	0	Ki67+	 34064 13998
9465	0	0	Ki67+	 34067 13598
9466	0	0	Ki67+	 34077 13978
9467	0	0	Ki67+	 34090 13562
9468	0	0	Ki67+	 34101 13683
9469	0	0	Ki67+	 34102 13839
9470	0	0	Ki67+	 34114 13302
9471	0	0	Ki67+	 34115 13422
9472	0	0	Ki67+	 34126 13305
9473	0	0	Ki67+	 34127 13548
9474	0	0	Ki67+	 34140 13414
9475	0	0	Ki67+	 34151 13447
9476	0	0	Ki67+	 34163 13549
9477	0	0	Ki67+	 34170 13895
9478	0	0	Ki67+	 34182 13573
9479	0	0	Ki67+	 34194 13823
9480	0	0	Ki67+	 34195 13585
9481	0	0	Ki67+	 34214 13904
9482	0	0	Ki67+	 34262 13875
9483	0	0	Ki67+	 34271 13822
9484	0	0	Ki67+	 34296 13429
9485	0	0	Ki67+	 34310 13453
9486	0	0	Ki67+	 34311 14079
9487	0	0	Ki67+	 34315 14009
9488	0	0	Ki67+	 34326 14073
9489	0	0	Ki67+	 34342 13412
9490	0	0	Ki67+	 34361 13551
9491	0	0	Ki67+	 34375 13996
9492	0	0	Ki67+	 34382 13468
9493	0	0	Ki67+	 34392 14044
9494	0	0	Ki67+	 34404 13624
9495	0	0	Ki67+	 34411 13560
9496	0	0	Ki67+	 34414 13597
9497	0	0	Ki67+	 34416 13393
9498	0	0	Ki67+	 34433 13435
9499	0	0	Ki67+	 34442 13594
9500	0	0	Ki67+	 34453 13417
9501	0	0	Ki67+	 34487 13327
9502	0	0	Ki67+	 34490 13658
9503	0	0	Ki67+	 34494 13481
9504	0	0	Ki67+	 34495 13340
9505	0	0	Ki67+	 33942 14188
9506	0	0	Ki67+	 33948 14350
9507	0	0	Ki67+	 33989 14445
9508	0	0	Ki67+	 33997 14166
9509	0	0	Ki67+	 34032 14853
9510	0	0	Ki67+	 34096 14116
9511	0	0	Ki67+	 34101 14784
9512	0	0	Ki67+	 34113 14247
9513	0	0	Ki67+	 34116 14205
9514	0	0	Ki67+	 34143 14692
9515	0	0	Ki67+	 34167 14128
9516	0	0	Ki67+	 34190 14094
9517	0	0	Ki67+	 34206 14088
9518	0	0	Ki67+	 34274 14117
9519	0	0	Ki67+	 34297 14113
9520	0	0	Ki67+	 33838 15231
9521	0	0	Ki67+	 33697 19993
9522	0	0	Ki67+	 33831 20455
9523	0	0	Ki67+	 33759 20603
9524	0	0	Ki67+	 33791 20974
9525	0	0	Ki67+	 33818 21228
9526	0	0	Ki67+	 33828 21219
9527	0	0	Ki67+	 33844 20901
9528	0	0	Ki67+	 33849 21113
9529	0	0	Ki67+	 33881 21005
9530	0	0	Ki67+	 34056 20577
9531	0	0	Ki67+	 34063 20555
9532	0	0	Ki67+	 34326 20854
9533	0	0	Ki67+	 34445 20518
9534	0	0	Ki67+	 33725 21447
9535	0	0	Ki67+	 33966 21924
9536	0	0	Ki67+	 33969 22315
9537	0	0	Ki67+	 34034 22319
9538	0	0	Ki67+	 34092 22287
9539	0	0	Ki67+	 33750 23272
9540	0	0	Ki67+	 33818 24323
9541	0	0	Ki67+	 34144 24085
9542	0	0	Ki67+	 34242 24091
9543	0	0	Ki67+	 34276 24065
9544	0	0	Ki67+	 34049 24903
9545	0	0	Ki67+	 34142 25164
9546	0	0	Ki67+	 34288 24641
9547	0	0	Ki67+	 34233 25916
9548	0	0	Ki67+	 33708 26574
9549	0	0	Ki67+	 33712 26312
9550	0	0	Ki67+	 33713 26344
9551	0	0	Ki67+	 33714 26541
9552	0	0	Ki67+	 33743 26603
9553	0	0	Ki67+	 33754 26321
9554	0	0	Ki67+	 34131 26361
9555	0	0	Ki67+	 34178 26431
9556	0	0	Ki67+	 34215 26134
9557	0	0	Ki67+	 33848 27392
9558	0	0	Ki67+	 34018 27417
9559	0	0	Ki67+	 34042 27434
9560	0	0	Ki67+	 34077 27578
9561	0	0	Ki67+	 34251 27572
9562	0	0	Ki67+	 34362 27646
9563	0	0	Ki67+	 33806 28296
9564	0	0	Ki67+	 33858 28303
9565	0	0	Ki67+	 33865 28329
9566	0	0	Ki67+	 33877 28040
9567	0	0	Ki67+	 33885 28099
9568	0	0	Ki67+	 33901 28310
9569	0	0	Ki67+	 33904 27756
9570	0	0	Ki67+	 33911 27745
9571	0	0	Ki67+	 33935 28436
9572	0	0	Ki67+	 33959 27974
9573	0	0	Ki67+	 33970 27948
9574	0	0	Ki67+	 33975 27959
9575	0	0	Ki67+	 34082 28440
9576	0	0	Ki67+	 34147 27947
9577	0	0	Ki67+	 34188 28406
9578	0	0	Ki67+	 34207 27822
9579	0	0	Ki67+	 34217 27980
9580	0	0	Ki67+	 34249 28461
9581	0	0	Ki67+	 34380 27686
9582	0	0	Ki67+	 34380 28463
9583	0	0	Ki67+	 34381 28450
9584	0	0	Ki67+	 34434 28445
9585	0	0	Ki67+	 34472 28396
9586	0	0	Ki67+	 33917 28748
9587	0	0	Ki67+	 33943 28953
9588	0	0	Ki67+	 33949 28618
9589	0	0	Ki67+	 33959 28687
9590	0	0	Ki67+	 33966 29014
9591	0	0	Ki67+	 33970 28737
9592	0	0	Ki67+	 34012 28576
9593	0	0	Ki67+	 34022 29186
9594	0	0	Ki67+	 34161 28482
9595	0	0	Ki67+	 34191 28533
9596	0	0	Ki67+	 34249 28538
9597	0	0	Ki67+	 34274 28504
9598	0	0	Ki67+	 34430 28547
9599	0	0	Ki67+	 33891 29431
9600	0	0	Ki67+	 34032 29948
9601	0	0	Ki67+	 34048 30079
9602	0	0	Ki67+	 34332 29699
9603	0	0	Ki67+	 34344 29634
9604	0	0	Ki67+	 34389 29673
9605	0	0	Ki67+	 34436 29905
9606	0	0	Ki67+	 34451 29525
9607	0	0	Ki67+	 34473 29322
9608	0	0	Ki67+	 34052 30157
9609	0	0	Ki67+	 34094 30246
9610	0	0	Ki67+	 34109 30091
9611	0	0	Ki67+	 34163 30351
9612	0	0	Ki67+	 34174 30373
9613	0	0	Ki67+	 34191 30302
9614	0	0	Ki67+	 34191 30370
9615	0	0	Ki67+	 34191 30807
9616	0	0	Ki67+	 34213 30369
9617	0	0	Ki67+	 34230 30818
9618	0	0	Ki67+	 34241 30786
9619	0	0	Ki67+	 34262 30868
9620	0	0	Ki67+	 34285 30251
9621	0	0	Ki67+	 34401 30227
9622	0	0	Ki67+	 34410 30184
9623	0	0	Ki67+	 34433 30766
9624	0	0	Ki67+	 34442 30372
9625	0	0	Ki67+	 34467 30159
9626	0	0	Ki67+	 34470 30421
9627	0	0	Ki67+	 34492 30272
9628	0	0	Ki67+	 34493 30184
9629	0	0	Ki67+	 33997 31651
9630	0	0	Ki67+	 33999 31636
9631	0	0	Ki67+	 34097 31142
9632	0	0	Ki67+	 34107 31051
9633	0	0	Ki67+	 34116 31154
9634	0	0	Ki67+	 34173 31080
9635	0	0	Ki67+	 34180 31194
9636	0	0	Ki67+	 34185 31014
9637	0	0	Ki67+	 34187 31571
9638	0	0	Ki67+	 34197 31627
9639	0	0	Ki67+	 34202 30901
9640	0	0	Ki67+	 34205 31100
9641	0	0	Ki67+	 34218 31012
9642	0	0	Ki67+	 34221 31612
9643	0	0	Ki67+	 34231 31639
9644	0	0	Ki67+	 34234 31143
9645	0	0	Ki67+	 34238 31667
9646	0	0	Ki67+	 34239 31178
9647	0	0	Ki67+	 34239 31225
9648	0	0	Ki67+	 34258 30892
9649	0	0	Ki67+	 34263 31642
9650	0	0	Ki67+	 34266 31149
9651	0	0	Ki67+	 34274 30896
9652	0	0	Ki67+	 34287 31126
9653	0	0	Ki67+	 34289 31102
9654	0	0	Ki67+	 34298 31602
9655	0	0	Ki67+	 34300 31654
9656	0	0	Ki67+	 34314 31108
9657	0	0	Ki67+	 34343 31140
9658	0	0	Ki67+	 34363 31399
9659	0	0	Ki67+	 34366 31375
9660	0	0	Ki67+	 34375 31308
9661	0	0	Ki67+	 34387 31340
9662	0	0	Ki67+	 34391 31302
9663	0	0	Ki67+	 34398 31642
9664	0	0	Ki67+	 34400 31119
9665	0	0	Ki67+	 34403 31374
9666	0	0	Ki67+	 34417 31367
9667	0	0	Ki67+	 34432 30966
9668	0	0	Ki67+	 34435 31213
9669	0	0	Ki67+	 34451 31368
9670	0	0	Ki67+	 34469 31555
9671	0	0	Ki67+	 34485 31001
9672	0	0	Ki67+	 34492 31508
9673	0	0	Ki67+	 33704 32370
9674	0	0	Ki67+	 33851 32440
9675	0	0	Ki67+	 33879 32366
9676	0	0	Ki67+	 33886 32329
9677	0	0	Ki67+	 33890 32379
9678	0	0	Ki67+	 33909 32308
9679	0	0	Ki67+	 33909 32331
9680	0	0	Ki67+	 33909 32425
9681	0	0	Ki67+	 33915 32182
9682	0	0	Ki67+	 33917 32060
9683	0	0	Ki67+	 33921 32365
9684	0	0	Ki67+	 33922 32259
9685	0	0	Ki67+	 33922 32271
9686	0	0	Ki67+	 33925 32206
9687	0	0	Ki67+	 33929 32300
9688	0	0	Ki67+	 33930 32355
9689	0	0	Ki67+	 33934 32447
9690	0	0	Ki67+	 33936 32235
9691	0	0	Ki67+	 33937 32183
9692	0	0	Ki67+	 33937 32396
9693	0	0	Ki67+	 33941 32154
9694	0	0	Ki67+	 33942 32434
9695	0	0	Ki67+	 33943 31827
9696	0	0	Ki67+	 33946 32286
9697	0	0	Ki67+	 33948 32316
9698	0	0	Ki67+	 33949 32138
9699	0	0	Ki67+	 33953 32173
9700	0	0	Ki67+	 33953 32242
9701	0	0	Ki67+	 33958 32156
9702	0	0	Ki67+	 33963 32212
9703	0	0	Ki67+	 33979 32206
9704	0	0	Ki67+	 33981 31747
9705	0	0	Ki67+	 33995 32157
9706	0	0	Ki67+	 33998 32186
9707	0	0	Ki67+	 34009 32119
9708	0	0	Ki67+	 34024 32105
9709	0	0	Ki67+	 34034 32117
9710	0	0	Ki67+	 34052 32090
9711	0	0	Ki67+	 34060 32121
9712	0	0	Ki67+	 34073 32098
9713	0	0	Ki67+	 34075 32128
9714	0	0	Ki67+	 34077 32074
9715	0	0	Ki67+	 34093 32017
9716	0	0	Ki67+	 34094 32477
9717	0	0	Ki67+	 34096 32077
9718	0	0	Ki67+	 34103 32118
9719	0	0	Ki67+	 34114 32150
9720	0	0	Ki67+	 34133 32048
9721	0	0	Ki67+	 34137 32228
9722	0	0	Ki67+	 34158 32304
9723	0	0	Ki67+	 34160 32072
9724	0	0	Ki67+	 34177 32013
9725	0	0	Ki67+	 34183 31983
9726	0	0	Ki67+	 34191 32196
9727	0	0	Ki67+	 34202 32080
9728	0	0	Ki67+	 34205 32108
9729	0	0	Ki67+	 34208 32281
9730	0	0	Ki67+	 34218 31851
9731	0	0	Ki67+	 34218 32065
9732	0	0	Ki67+	 34219 32090
9733	0	0	Ki67+	 34220 32003
9734	0	0	Ki67+	 34228 31879
9735	0	0	Ki67+	 34235 32222
9736	0	0	Ki67+	 34239 32148
9737	0	0	Ki67+	 34241 31864
9738	0	0	Ki67+	 34244 31847
9739	0	0	Ki67+	 34251 32007
9740	0	0	Ki67+	 34267 32111
9741	0	0	Ki67+	 34268 32380
9742	0	0	Ki67+	 34269 31880
9743	0	0	Ki67+	 34278 32422
9744	0	0	Ki67+	 34280 32080
9745	0	0	Ki67+	 34299 32088
9746	0	0	Ki67+	 34303 32457
9747	0	0	Ki67+	 34309 32084
9748	0	0	Ki67+	 34312 32360
9749	0	0	Ki67+	 34315 32462
9750	0	0	Ki67+	 34316 31909
9751	0	0	Ki67+	 34317 32242
9752	0	0	Ki67+	 34318 32443
9753	0	0	Ki67+	 34319 32314
9754	0	0	Ki67+	 34323 32101
9755	0	0	Ki67+	 34323 32271
9756	0	0	Ki67+	 34325 32071
9757	0	0	Ki67+	 34327 32296
9758	0	0	Ki67+	 34331 32371
9759	0	0	Ki67+	 34333 32402
9760	0	0	Ki67+	 34333 32449
9761	0	0	Ki67+	 34334 32006
9762	0	0	Ki67+	 34334 32197
9763	0	0	Ki67+	 34337 32167
9764	0	0	Ki67+	 34341 31926
9765	0	0	Ki67+	 34346 32211
9766	0	0	Ki67+	 34355 32201
9767	0	0	Ki67+	 34362 32375
9768	0	0	Ki67+	 34380 32172
9769	0	0	Ki67+	 34394 32172
9770	0	0	Ki67+	 34415 32181
9771	0	0	Ki67+	 34431 32464
9772	0	0	Ki67+	 34437 32440
9773	0	0	Ki67+	 34442 32321
9774	0	0	Ki67+	 34448 32416
9775	0	0	Ki67+	 34455 31855
9776	0	0	Ki67+	 34465 32301
9777	0	0	Ki67+	 34467 32453
9778	0	0	Ki67+	 34475 32321
9779	0	0	Ki67+	 34477 31858
9780	0	0	Ki67+	 34477 32350
9781	0	0	Ki67+	 34481 32298
9782	0	0	Ki67+	 34484 31699
9783	0	0	Ki67+	 34491 31867
9784	0	0	Ki67+	 34495 32333
9785	0	0	Ki67+	 33922 32638
9786	0	0	Ki67+	 33928 32676
9787	0	0	Ki67+	 33946 32513
9788	0	0	Ki67+	 33946 32660
9789	0	0	Ki67+	 33958 32678
9790	0	0	Ki67+	 33958 32691
9791	0	0	Ki67+	 33976 32698
9792	0	0	Ki67+	 33989 32645
9793	0	0	Ki67+	 33989 32659
9794	0	0	Ki67+	 34007 32699
9795	0	0	Ki67+	 34029 32702
9796	0	0	Ki67+	 34031 32664
9797	0	0	Ki67+	 34052 32710
9798	0	0	Ki67+	 34056 32603
9799	0	0	Ki67+	 34059 32697
9800	0	0	Ki67+	 34064 32630
9801	0	0	Ki67+	 34080 32609
9802	0	0	Ki67+	 34127 32687
9803	0	0	Ki67+	 34130 32665
9804	0	0	Ki67+	 34135 32652
9805	0	0	Ki67+	 34137 32627
9806	0	0	Ki67+	 34149 32675
9807	0	0	Ki67+	 34164 32705
9808	0	0	Ki67+	 34169 32678
9809	0	0	Ki67+	 34170 32665
9810	0	0	Ki67+	 34171 32649
9811	0	0	Ki67+	 34183 32506
9812	0	0	Ki67+	 34188 32636
9813	0	0	Ki67+	 34194 32547
9814	0	0	Ki67+	 34203 32674
9815	0	0	Ki67+	 34225 32673
9816	0	0	Ki67+	 34238 32501
9817	0	0	Ki67+	 34242 32528
9818	0	0	Ki67+	 34251 32582
9819	0	0	Ki67+	 34252 32564
9820	0	0	Ki67+	 34252 32624
9821	0	0	Ki67+	 34259 32605
9822	0	0	Ki67+	 34273 32581
9823	0	0	Ki67+	 34281 32552
9824	0	0	Ki67+	 34297 32486
9825	0	0	Ki67+	 34306 32585
9826	0	0	Ki67+	 34319 32502
9827	0	0	Ki67+	 34359 32641
9828	0	0	Ki67+	 34372 32617
9829	0	0	Ki67+	 34380 32672
9830	0	0	Ki67+	 34380 32710
9831	0	0	Ki67+	 34388 32634
9832	0	0	Ki67+	 34390 32577
9833	0	0	Ki67+	 34391 32549
9834	0	0	Ki67+	 34395 32708
9835	0	0	Ki67+	 34403 32641
9836	0	0	Ki67+	 34405 32676
9837	0	0	Ki67+	 34409 32598
9838	0	0	Ki67+	 34410 32514
9839	0	0	Ki67+	 34416 32629
9840	0	0	Ki67+	 34420 32666
9841	0	0	Ki67+	 34421 32649
9842	0	0	Ki67+	 34423 32500
9843	0	0	Ki67+	 34427 32577
9844	0	0	Ki67+	 34427 32693
9845	0	0	Ki67+	 34431 32543
9846	0	0	Ki67+	 34442 32638
9847	0	0	Ki67+	 34443 32525
9848	0	0	Ki67+	 34449 32481
9849	0	0	Ki67+	 34451 32664
9850	0	0	Ki67+	 34457 32647
9851	0	0	Ki67+	 34473 32630
9852	0	0	Ki67+	 34489 32603
9853	0	0	Ki67+	 34495 32589
9854	0	0	Ki67+	 34575 6763
9855	0	0	Ki67+	 34630 6646
9856	0	0	Ki67+	 34653 6596
9857	0	0	Ki67+	 34653 6643
9858	0	0	Ki67+	 34663 6614
9859	0	0	Ki67+	 34669 6590
9860	0	0	Ki67+	 34694 6597
9861	0	0	Ki67+	 34701 6573
9862	0	0	Ki67+	 34706 7934
9863	0	0	Ki67+	 35111 7721
9864	0	0	Ki67+	 35148 8063
9865	0	0	Ki67+	 35159 8027
9866	0	0	Ki67+	 35174 7964
9867	0	0	Ki67+	 34940 8316
9868	0	0	Ki67+	 34670 9653
9869	0	0	Ki67+	 34662 10224
9870	0	0	Ki67+	 34772 9866
9871	0	0	Ki67+	 34785 9815
9872	0	0	Ki67+	 34788 10097
9873	0	0	Ki67+	 34815 9975
9874	0	0	Ki67+	 35062 9797
9875	0	0	Ki67+	 34500 12843
9876	0	0	Ki67+	 34536 12870
9877	0	0	Ki67+	 34601 12585
9878	0	0	Ki67+	 34701 12474
9879	0	0	Ki67+	 34725 12911
9880	0	0	Ki67+	 34741 12752
9881	0	0	Ki67+	 34756 12776
9882	0	0	Ki67+	 34958 12485
9883	0	0	Ki67+	 35021 12568
9884	0	0	Ki67+	 35046 12550
9885	0	0	Ki67+	 35086 12572
9886	0	0	Ki67+	 35097 12559
9887	0	0	Ki67+	 35111 12623
9888	0	0	Ki67+	 35147 12707
9889	0	0	Ki67+	 34541 13231
9890	0	0	Ki67+	 34546 13258
9891	0	0	Ki67+	 34558 13336
9892	0	0	Ki67+	 34567 13359
9893	0	0	Ki67+	 34570 13327
9894	0	0	Ki67+	 34581 13421
9895	0	0	Ki67+	 34590 13231
9896	0	0	Ki67+	 34624 13232
9897	0	0	Ki67+	 34624 13683
9898	0	0	Ki67+	 34638 13002
9899	0	0	Ki67+	 34638 13024
9900	0	0	Ki67+	 34644 13328
9901	0	0	Ki67+	 34648 13557
9902	0	0	Ki67+	 34651 13074
9903	0	0	Ki67+	 34651 13153
9904	0	0	Ki67+	 34652 13347
9905	0	0	Ki67+	 34659 12968
9906	0	0	Ki67+	 34660 13190
9907	0	0	Ki67+	 34670 13379
9908	0	0	Ki67+	 34673 13181
9909	0	0	Ki67+	 34675 13389
9910	0	0	Ki67+	 34681 13135
9911	0	0	Ki67+	 34687 13244
9912	0	0	Ki67+	 34692 13148
9913	0	0	Ki67+	 34695 13133
9914	0	0	Ki67+	 34697 13205
9915	0	0	Ki67+	 34697 13388
9916	0	0	Ki67+	 34699 13706
9917	0	0	Ki67+	 34703 13298
9918	0	0	Ki67+	 34708 13127
9919	0	0	Ki67+	 34709 13248
9920	0	0	Ki67+	 34710 13094
9921	0	0	Ki67+	 34713 13479
9922	0	0	Ki67+	 34719 13673
9923	0	0	Ki67+	 34723 13209
9924	0	0	Ki67+	 34728 13332
9925	0	0	Ki67+	 34729 13424
9926	0	0	Ki67+	 34730 13508
9927	0	0	Ki67+	 34731 13120
9928	0	0	Ki67+	 34731 13263
9929	0	0	Ki67+	 34732 13183
9930	0	0	Ki67+	 34737 13151
9931	0	0	Ki67+	 34739 13036
9932	0	0	Ki67+	 34741 13449
9933	0	0	Ki67+	 34745 13542
9934	0	0	Ki67+	 34759 13091
9935	0	0	Ki67+	 34779 13502
9936	0	0	Ki67+	 34786 12914
9937	0	0	Ki67+	 34789 12964
9938	0	0	Ki67+	 34824 13356
9939	0	0	Ki67+	 34828 13504
9940	0	0	Ki67+	 34832 13459
9941	0	0	Ki67+	 34842 13335
9942	0	0	Ki67+	 34853 12960
9943	0	0	Ki67+	 34861 13498
9944	0	0	Ki67+	 34868 13522
9945	0	0	Ki67+	 34876 13492
9946	0	0	Ki67+	 34880 13514
9947	0	0	Ki67+	 34895 13471
9948	0	0	Ki67+	 34901 12999
9949	0	0	Ki67+	 34904 13420
9950	0	0	Ki67+	 34942 13221
9951	0	0	Ki67+	 34966 13492
9952	0	0	Ki67+	 34967 13466
9953	0	0	Ki67+	 34980 13399
9954	0	0	Ki67+	 34985 13363
9955	0	0	Ki67+	 34993 13421
9956	0	0	Ki67+	 35013 13184
9957	0	0	Ki67+	 35031 13206
9958	0	0	Ki67+	 35049 13203
9959	0	0	Ki67+	 35059 13410
9960	0	0	Ki67+	 35064 13272
9961	0	0	Ki67+	 35071 13518
9962	0	0	Ki67+	 35076 13238
9963	0	0	Ki67+	 35079 13427
9964	0	0	Ki67+	 35081 13205
9965	0	0	Ki67+	 35092 13498
9966	0	0	Ki67+	 35108 13598
9967	0	0	Ki67+	 35112 13449
9968	0	0	Ki67+	 35115 13479
9969	0	0	Ki67+	 35117 13400
9970	0	0	Ki67+	 35128 13426
9971	0	0	Ki67+	 35146 13350
9972	0	0	Ki67+	 35149 13434
9973	0	0	Ki67+	 35150 13464
9974	0	0	Ki67+	 35153 13404
9975	0	0	Ki67+	 35155 13556
9976	0	0	Ki67+	 35159 13533
9977	0	0	Ki67+	 35164 13021
9978	0	0	Ki67+	 35170 13341
9979	0	0	Ki67+	 35170 13559
9980	0	0	Ki67+	 35181 13358
9981	0	0	Ki67+	 35187 13430
9982	0	0	Ki67+	 35197 13492
9983	0	0	Ki67+	 35203 13572
9984	0	0	Ki67+	 35209 13355
9985	0	0	Ki67+	 35211 13549
9986	0	0	Ki67+	 35225 13528
9987	0	0	Ki67+	 35229 13551
9988	0	0	Ki67+	 35230 13324
9989	0	0	Ki67+	 35230 13385
9990	0	0	Ki67+	 35255 13414
9991	0	0	Ki67+	 35256 13496
9992	0	0	Ki67+	 35261 13469
9993	0	0	Ki67+	 35268 13358
9994	0	0	Ki67+	 35276 13440
9995	0	0	Ki67+	 35279 13427
9996	0	0	Ki67+	 35289 13611
9997	0	0	Ki67+	 35293 13385
9998	0	0	Ki67+	 35293 13506
9999	0	0	Ki67+	 34528 13953
10000	0	0	Ki67+	 34604 13716
10001	0	0	Ki67+	 34664 14208
10002	0	0	Ki67+	 34781 13988
10003	0	0	Ki67+	 34957 13847
10004	0	0	Ki67+	 35037 13857
10005	0	0	Ki67+	 34744 17287
10006	0	0	Ki67+	 35018 20326
10007	0	0	Ki67+	 35219 20370
10008	0	0	Ki67+	 35231 20447
10009	0	0	Ki67+	 35274 20519
10010	0	0	Ki67+	 35018 21710
10011	0	0	Ki67+	 35016 21743
10012	0	0	Ki67+	 35100 22308
10013	0	0	Ki67+	 34997 23412
10014	0	0	Ki67+	 34854 24286
10015	0	0	Ki67+	 34656 25212
10016	0	0	Ki67+	 34811 25444
10017	0	0	Ki67+	 34779 26087
10018	0	0	Ki67+	 34568 27074
10019	0	0	Ki67+	 34592 27183
10020	0	0	Ki67+	 34617 27491
10021	0	0	Ki67+	 34625 27501
10022	0	0	Ki67+	 34656 27624
10023	0	0	Ki67+	 34740 27414
10024	0	0	Ki67+	 34766 28059
10025	0	0	Ki67+	 34788 27882
10026	0	0	Ki67+	 34791 28015
10027	0	0	Ki67+	 34799 27902
10028	0	0	Ki67+	 34810 28066
10029	0	0	Ki67+	 34954 27708
10030	0	0	Ki67+	 34973 27709
10031	0	0	Ki67+	 34977 27799
10032	0	0	Ki67+	 34995 27767
10033	0	0	Ki67+	 35209 27946
10034	0	0	Ki67+	 35245 27898
10035	0	0	Ki67+	 35249 27770
10036	0	0	Ki67+	 35291 27440
10037	0	0	Ki67+	 34545 28407
10038	0	0	Ki67+	 34589 28412
10039	0	0	Ki67+	 34608 28400
10040	0	0	Ki67+	 34609 28293
10041	0	0	Ki67+	 34629 28192
10042	0	0	Ki67+	 34630 28244
10043	0	0	Ki67+	 34672 28188
10044	0	0	Ki67+	 34681 28250
10045	0	0	Ki67+	 34738 28412
10046	0	0	Ki67+	 34743 28263
10047	0	0	Ki67+	 34750 28227
10048	0	0	Ki67+	 34781 28898
10049	0	0	Ki67+	 34792 28458
10050	0	0	Ki67+	 34804 28878
10051	0	0	Ki67+	 34823 28530
10052	0	0	Ki67+	 34879 28380
10053	0	0	Ki67+	 34935 28464
10054	0	0	Ki67+	 34939 28549
10055	0	0	Ki67+	 34973 28780
10056	0	0	Ki67+	 34997 28186
10057	0	0	Ki67+	 35009 28171
10058	0	0	Ki67+	 35024 28625
10059	0	0	Ki67+	 35035 28856
10060	0	0	Ki67+	 35059 28619
10061	0	0	Ki67+	 35070 28581
10062	0	0	Ki67+	 35074 28660
10063	0	0	Ki67+	 35082 28324
10064	0	0	Ki67+	 35087 28556
10065	0	0	Ki67+	 35102 28384
10066	0	0	Ki67+	 35105 28663
10067	0	0	Ki67+	 35106 28582
10068	0	0	Ki67+	 35110 28373
10069	0	0	Ki67+	 35111 28424
10070	0	0	Ki67+	 35250 28289
10071	0	0	Ki67+	 35253 28564
10072	0	0	Ki67+	 35256 28456
10073	0	0	Ki67+	 35257 28502
10074	0	0	Ki67+	 35260 28258
10075	0	0	Ki67+	 35266 28614
10076	0	0	Ki67+	 35275 28278
10077	0	0	Ki67+	 35276 28741
10078	0	0	Ki67+	 35277 28248
10079	0	0	Ki67+	 35278 28591
10080	0	0	Ki67+	 35279 28688
10081	0	0	Ki67+	 35281 28656
10082	0	0	Ki67+	 35283 28264
10083	0	0	Ki67+	 35283 28372
10084	0	0	Ki67+	 35286 28468
10085	0	0	Ki67+	 35288 28252
10086	0	0	Ki67+	 35290 28755
10087	0	0	Ki67+	 34567 29209
10088	0	0	Ki67+	 34731 29230
10089	0	0	Ki67+	 34863 29390
10090	0	0	Ki67+	 34866 29339
10091	0	0	Ki67+	 34891 29062
10092	0	0	Ki67+	 34896 29400
10093	0	0	Ki67+	 34931 29419
10094	0	0	Ki67+	 34953 29366
10095	0	0	Ki67+	 34957 29487
10096	0	0	Ki67+	 34959 29676
10097	0	0	Ki67+	 34999 29703
10098	0	0	Ki67+	 35009 29685
10099	0	0	Ki67+	 35013 29551
10100	0	0	Ki67+	 35024 29054
10101	0	0	Ki67+	 35029 29597
10102	0	0	Ki67+	 35029 29644
10103	0	0	Ki67+	 35034 29696
10104	0	0	Ki67+	 35048 29642
10105	0	0	Ki67+	 35293 29386
10106	0	0	Ki67+	 34497 30307
10107	0	0	Ki67+	 34498 30474
10108	0	0	Ki67+	 34519 30486
10109	0	0	Ki67+	 34522 30445
10110	0	0	Ki67+	 34547 30167
10111	0	0	Ki67+	 34552 30426
10112	0	0	Ki67+	 34564 30381
10113	0	0	Ki67+	 34593 30238
10114	0	0	Ki67+	 34607 30239
10115	0	0	Ki67+	 34639 30260
10116	0	0	Ki67+	 34649 30447
10117	0	0	Ki67+	 34665 30443
10118	0	0	Ki67+	 34671 30360
10119	0	0	Ki67+	 34672 30003
10120	0	0	Ki67+	 34672 30294
10121	0	0	Ki67+	 34693 30275
10122	0	0	Ki67+	 34708 30453
10123	0	0	Ki67+	 34720 30252
10124	0	0	Ki67+	 34721 30215
10125	0	0	Ki67+	 34748 30152
10126	0	0	Ki67+	 34748 30191
10127	0	0	Ki67+	 34748 30246
10128	0	0	Ki67+	 34782 30468
10129	0	0	Ki67+	 34790 30274
10130	0	0	Ki67+	 34823 30216
10131	0	0	Ki67+	 34873 30211
10132	0	0	Ki67+	 34920 30047
10133	0	0	Ki67+	 35045 29717
10134	0	0	Ki67+	 35056 30167
10135	0	0	Ki67+	 35061 29745
10136	0	0	Ki67+	 35196 30395
10137	0	0	Ki67+	 35201 30437
10138	0	0	Ki67+	 35267 30393
10139	0	0	Ki67+	 35271 30383
10140	0	0	Ki67+	 34519 30767
10141	0	0	Ki67+	 34519 30783
10142	0	0	Ki67+	 34600 31176
10143	0	0	Ki67+	 34649 31145
10144	0	0	Ki67+	 34669 30570
10145	0	0	Ki67+	 34727 30626
10146	0	0	Ki67+	 34733 30606
10147	0	0	Ki67+	 34763 30603
10148	0	0	Ki67+	 34768 31197
10149	0	0	Ki67+	 34789 30571
10150	0	0	Ki67+	 34789 31195
10151	0	0	Ki67+	 34794 31250
10152	0	0	Ki67+	 34841 31165
10153	0	0	Ki67+	 34844 31178
10154	0	0	Ki67+	 34861 31168
10155	0	0	Ki67+	 34919 31114
10156	0	0	Ki67+	 34927 31224
10157	0	0	Ki67+	 34956 31098
10158	0	0	Ki67+	 34956 31148
10159	0	0	Ki67+	 35038 31237
10160	0	0	Ki67+	 35098 31145
10161	0	0	Ki67+	 35171 30524
10162	0	0	Ki67+	 35209 30529
10163	0	0	Ki67+	 35236 30887
10164	0	0	Ki67+	 35239 30804
10165	0	0	Ki67+	 35250 30773
10166	0	0	Ki67+	 35250 30930
10167	0	0	Ki67+	 35254 30617
10168	0	0	Ki67+	 35263 30599
10169	0	0	Ki67+	 35267 30725
10170	0	0	Ki67+	 35278 30702
10171	0	0	Ki67+	 35286 30534
10172	0	0	Ki67+	 35293 30899
10173	0	0	Ki67+	 34525 31523
10174	0	0	Ki67+	 34528 31459
10175	0	0	Ki67+	 34563 31711
10176	0	0	Ki67+	 34573 32024
10177	0	0	Ki67+	 34599 31598
10178	0	0	Ki67+	 34610 31516
10179	0	0	Ki67+	 34623 31603
10180	0	0	Ki67+	 34664 31589
10181	0	0	Ki67+	 34710 31871
10182	0	0	Ki67+	 34713 31748
10183	0	0	Ki67+	 34722 31550
10184	0	0	Ki67+	 34733 31803
10185	0	0	Ki67+	 34738 31885
10186	0	0	Ki67+	 34743 31674
10187	0	0	Ki67+	 34747 31637
10188	0	0	Ki67+	 34760 31417
10189	0	0	Ki67+	 34769 31355
10190	0	0	Ki67+	 34772 31568
10191	0	0	Ki67+	 34781 31357
10192	0	0	Ki67+	 34785 31407
10193	0	0	Ki67+	 34795 31469
10194	0	0	Ki67+	 34822 31854
10195	0	0	Ki67+	 34842 31518
10196	0	0	Ki67+	 34848 31468
10197	0	0	Ki67+	 34860 31908
10198	0	0	Ki67+	 34891 31892
10199	0	0	Ki67+	 34904 31500
10200	0	0	Ki67+	 34919 31593
10201	0	0	Ki67+	 34920 31362
10202	0	0	Ki67+	 34933 31612
10203	0	0	Ki67+	 34953 31357
10204	0	0	Ki67+	 34956 31842
10205	0	0	Ki67+	 34970 31596
10206	0	0	Ki67+	 34984 31570
10207	0	0	Ki67+	 35017 31571
10208	0	0	Ki67+	 35040 31669
10209	0	0	Ki67+	 35060 31587
10210	0	0	Ki67+	 35063 31820
10211	0	0	Ki67+	 35070 31587
10212	0	0	Ki67+	 34504 32365
10213	0	0	Ki67+	 34510 32550
10214	0	0	Ki67+	 34512 32606
10215	0	0	Ki67+	 34512 32654
10216	0	0	Ki67+	 34516 32341
10217	0	0	Ki67+	 34520 32561
10218	0	0	Ki67+	 34525 32237
10219	0	0	Ki67+	 34529 32213
10220	0	0	Ki67+	 34532 32347
10221	0	0	Ki67+	 34535 32600
10222	0	0	Ki67+	 34539 32356
10223	0	0	Ki67+	 34547 32549
10224	0	0	Ki67+	 34550 32705
10225	0	0	Ki67+	 34554 32363
10226	0	0	Ki67+	 34561 32419
10227	0	0	Ki67+	 34564 32390
10228	0	0	Ki67+	 34569 32611
10229	0	0	Ki67+	 34574 32655
10230	0	0	Ki67+	 34577 32412
10231	0	0	Ki67+	 34582 32217
10232	0	0	Ki67+	 34583 32695
10233	0	0	Ki67+	 34583 32775
10234	0	0	Ki67+	 34584 32738
10235	0	0	Ki67+	 34585 32275
10236	0	0	Ki67+	 34585 32482
10237	0	0	Ki67+	 34585 32712
10238	0	0	Ki67+	 34590 32857
10239	0	0	Ki67+	 34592 32352
10240	0	0	Ki67+	 34595 32501
10241	0	0	Ki67+	 34595 32710
10242	0	0	Ki67+	 34598 32803
10243	0	0	Ki67+	 34600 32657
10244	0	0	Ki67+	 34603 32249
10245	0	0	Ki67+	 34606 32398
10246	0	0	Ki67+	 34607 32292
10247	0	0	Ki67+	 34609 32864
10248	0	0	Ki67+	 34609 32909
10249	0	0	Ki67+	 34611 32804
10250	0	0	Ki67+	 34612 32770
10251	0	0	Ki67+	 34615 32378
10252	0	0	Ki67+	 34615 32631
10253	0	0	Ki67+	 34616 32455
10254	0	0	Ki67+	 34617 32338
10255	0	0	Ki67+	 34619 32839
10256	0	0	Ki67+	 34620 32691
10257	0	0	Ki67+	 34622 32431
10258	0	0	Ki67+	 34624 32648
10259	0	0	Ki67+	 34626 32487
10260	0	0	Ki67+	 34628 32681
10261	0	0	Ki67+	 34630 32374
10262	0	0	Ki67+	 34630 32773
10263	0	0	Ki67+	 34631 32613
10264	0	0	Ki67+	 34632 32747
10265	0	0	Ki67+	 34635 32309
10266	0	0	Ki67+	 34635 32523
10267	0	0	Ki67+	 34641 32231
10268	0	0	Ki67+	 34645 32440
10269	0	0	Ki67+	 34646 32604
10270	0	0	Ki67+	 34646 32661
10271	0	0	Ki67+	 34648 32832
10272	0	0	Ki67+	 34650 32326
10273	0	0	Ki67+	 34650 32846
10274	0	0	Ki67+	 34651 32744
10275	0	0	Ki67+	 34652 32642
10276	0	0	Ki67+	 34653 32584
10277	0	0	Ki67+	 34654 32489
10278	0	0	Ki67+	 34655 32871
10279	0	0	Ki67+	 34657 32667
10280	0	0	Ki67+	 34658 32574
10281	0	0	Ki67+	 34659 32428
10282	0	0	Ki67+	 34659 32545
10283	0	0	Ki67+	 34661 32888
10284	0	0	Ki67+	 34662 32748
10285	0	0	Ki67+	 34662 32782
10286	0	0	Ki67+	 34662 32802
10287	0	0	Ki67+	 34665 32361
10288	0	0	Ki67+	 34665 32684
10289	0	0	Ki67+	 34675 32232
10290	0	0	Ki67+	 34675 32397
10291	0	0	Ki67+	 34675 32696
10292	0	0	Ki67+	 34676 32813
10293	0	0	Ki67+	 34676 32841
10294	0	0	Ki67+	 34681 32308
10295	0	0	Ki67+	 34681 32449
10296	0	0	Ki67+	 34681 32565
10297	0	0	Ki67+	 34681 32823
10298	0	0	Ki67+	 34682 32681
10299	0	0	Ki67+	 34684 32525
10300	0	0	Ki67+	 34684 32590
10301	0	0	Ki67+	 34684 32631
10302	0	0	Ki67+	 34687 32853
10303	0	0	Ki67+	 34696 32876
10304	0	0	Ki67+	 34697 32745
10305	0	0	Ki67+	 34699 32549
10306	0	0	Ki67+	 34700 32851
10307	0	0	Ki67+	 34701 32375
10308	0	0	Ki67+	 34703 32659
10309	0	0	Ki67+	 34705 32635
10310	0	0	Ki67+	 34707 32419
10311	0	0	Ki67+	 34709 32575
10312	0	0	Ki67+	 34709 32697
10313	0	0	Ki67+	 34713 32777
10314	0	0	Ki67+	 34716 32455
10315	0	0	Ki67+	 34716 32595
10316	0	0	Ki67+	 34718 32744
10317	0	0	Ki67+	 34723 32645
10318	0	0	Ki67+	 34728 32462
10319	0	0	Ki67+	 34729 32844
10320	0	0	Ki67+	 34731 32715
10321	0	0	Ki67+	 34736 32774
10322	0	0	Ki67+	 34737 32344
10323	0	0	Ki67+	 34739 32798
10324	0	0	Ki67+	 34740 32701
10325	0	0	Ki67+	 34743 32405
10326	0	0	Ki67+	 34744 32490
10327	0	0	Ki67+	 34748 32389
10328	0	0	Ki67+	 34748 32512
10329	0	0	Ki67+	 34748 32663
10330	0	0	Ki67+	 34751 32816
10331	0	0	Ki67+	 34756 32554
10332	0	0	Ki67+	 34756 32762
10333	0	0	Ki67+	 34759 32879
10334	0	0	Ki67+	 34760 32638
10335	0	0	Ki67+	 34760 32716
10336	0	0	Ki67+	 34762 32677
10337	0	0	Ki67+	 34764 32493
10338	0	0	Ki67+	 34764 32503
10339	0	0	Ki67+	 34764 32897
10340	0	0	Ki67+	 34774 32478
10341	0	0	Ki67+	 34776 32856
10342	0	0	Ki67+	 34777 32641
10343	0	0	Ki67+	 34779 32581
10344	0	0	Ki67+	 34788 32719
10345	0	0	Ki67+	 34789 32438
10346	0	0	Ki67+	 34791 32604
10347	0	0	Ki67+	 34793 32701
10348	0	0	Ki67+	 34793 32812
10349	0	0	Ki67+	 34795 32851
10350	0	0	Ki67+	 34805 32827
10351	0	0	Ki67+	 34807 32626
10352	0	0	Ki67+	 34812 32803
10353	0	0	Ki67+	 34818 32855
10354	0	0	Ki67+	 34830 32723
10355	0	0	Ki67+	 34854 32773
10356	0	0	Ki67+	 34856 32868
10357	0	0	Ki67+	 34868 32865
10358	0	0	Ki67+	 34882 32906
10359	0	0	Ki67+	 34883 32886
10360	0	0	Ki67+	 35094 32747
10361	0	0	Ki67+	 35120 32770
10362	0	0	Ki67+	 35273 32311
10363	0	0	Ki67+	 34611 32961
10364	0	0	Ki67+	 34627 32923
10365	0	0	Ki67+	 34637 32958
10366	0	0	Ki67+	 34640 32916
10367	0	0	Ki67+	 34655 32932
10368	0	0	Ki67+	 34661 32976
10369	0	0	Ki67+	 34662 32947
10370	0	0	Ki67+	 34670 32916
10371	0	0	Ki67+	 34692 32928
10372	0	0	Ki67+	 34714 32983
10373	0	0	Ki67+	 34722 32948
10374	0	0	Ki67+	 34725 32921
10375	0	0	Ki67+	 34736 32995
10376	0	0	Ki67+	 34745 32946
10377	0	0	Ki67+	 34757 32964
10378	0	0	Ki67+	 34761 32948
10379	0	0	Ki67+	 34778 32976
10380	0	0	Ki67+	 34790 32913
10381	0	0	Ki67+	 34792 32994
10382	0	0	Ki67+	 34803 32983
10383	0	0	Ki67+	 34818 32950
10384	0	0	Ki67+	 34835 33003
10385	0	0	Ki67+	 34841 32917
10386	0	0	Ki67+	 34860 32990
10387	0	0	Ki67+	 34890 33017
10388	0	0	Ki67+	 35497 7379
10389	0	0	Ki67+	 35570 7346
10390	0	0	Ki67+	 35610 7318
10391	0	0	Ki67+	 35625 7349
10392	0	0	Ki67+	 35696 7667
10393	0	0	Ki67+	 35712 7662
10394	0	0	Ki67+	 35592 8124
10395	0	0	Ki67+	 35753 7779
10396	0	0	Ki67+	 36083 8481
10397	0	0	Ki67+	 35490 10005
10398	0	0	Ki67+	 36050 10806
10399	0	0	Ki67+	 35551 11349
10400	0	0	Ki67+	 35706 11067
10401	0	0	Ki67+	 35875 11213
10402	0	0	Ki67+	 35916 11134
10403	0	0	Ki67+	 36019 11119
10404	0	0	Ki67+	 36023 11132
10405	0	0	Ki67+	 35414 11958
10406	0	0	Ki67+	 35432 11763
10407	0	0	Ki67+	 35436 11957
10408	0	0	Ki67+	 35575 12258
10409	0	0	Ki67+	 35595 12041
10410	0	0	Ki67+	 35804 12319
10411	0	0	Ki67+	 35852 12224
10412	0	0	Ki67+	 35893 12463
10413	0	0	Ki67+	 35981 12261
10414	0	0	Ki67+	 36045 11840
10415	0	0	Ki67+	 36086 12345
10416	0	0	Ki67+	 36089 12298
10417	0	0	Ki67+	 35302 13342
10418	0	0	Ki67+	 35321 13322
10419	0	0	Ki67+	 35361 13295
10420	0	0	Ki67+	 35388 13319
10421	0	0	Ki67+	 35416 13324
10422	0	0	Ki67+	 35438 13350
10423	0	0	Ki67+	 35466 13352
10424	0	0	Ki67+	 35714 13280
10425	0	0	Ki67+	 35730 13288
10426	0	0	Ki67+	 36004 13080
10427	0	0	Ki67+	 36019 12701
10428	0	0	Ki67+	 36056 13060
10429	0	0	Ki67+	 36077 13046
10430	0	0	Ki67+	 36084 12998
10431	0	0	Ki67+	 35301 13471
10432	0	0	Ki67+	 35310 13407
10433	0	0	Ki67+	 35316 13591
10434	0	0	Ki67+	 35319 13565
10435	0	0	Ki67+	 35322 13475
10436	0	0	Ki67+	 35324 13362
10437	0	0	Ki67+	 35335 13386
10438	0	0	Ki67+	 35341 13669
10439	0	0	Ki67+	 35344 13577
10440	0	0	Ki67+	 35350 13537
10441	0	0	Ki67+	 35352 13604
10442	0	0	Ki67+	 35353 13489
10443	0	0	Ki67+	 35362 13437
10444	0	0	Ki67+	 35376 13465
10445	0	0	Ki67+	 35376 13586
10446	0	0	Ki67+	 35388 13587
10447	0	0	Ki67+	 35396 13438
10448	0	0	Ki67+	 35397 13618
10449	0	0	Ki67+	 35405 13451
10450	0	0	Ki67+	 35409 13484
10451	0	0	Ki67+	 35411 14145
10452	0	0	Ki67+	 35413 13602
10453	0	0	Ki67+	 35422 13659
10454	0	0	Ki67+	 35425 13576
10455	0	0	Ki67+	 35428 13524
10456	0	0	Ki67+	 35440 13709
10457	0	0	Ki67+	 35446 13646
10458	0	0	Ki67+	 35452 13568
10459	0	0	Ki67+	 35462 13547
10460	0	0	Ki67+	 35463 13380
10461	0	0	Ki67+	 35482 13370
10462	0	0	Ki67+	 35484 13401
10463	0	0	Ki67+	 35496 13450
10464	0	0	Ki67+	 35500 13686
10465	0	0	Ki67+	 35519 13721
10466	0	0	Ki67+	 35536 13707
10467	0	0	Ki67+	 35539 13415
10468	0	0	Ki67+	 35540 13404
10469	0	0	Ki67+	 35562 13722
10470	0	0	Ki67+	 35563 13651
10471	0	0	Ki67+	 35586 13492
10472	0	0	Ki67+	 35603 13754
10473	0	0	Ki67+	 35616 13463
10474	0	0	Ki67+	 35620 13663
10475	0	0	Ki67+	 35645 13494
10476	0	0	Ki67+	 35647 13628
10477	0	0	Ki67+	 35647 13760
10478	0	0	Ki67+	 35648 13691
10479	0	0	Ki67+	 35649 13661
10480	0	0	Ki67+	 35662 13521
10481	0	0	Ki67+	 35673 13673
10482	0	0	Ki67+	 35674 13447
10483	0	0	Ki67+	 35677 13435
10484	0	0	Ki67+	 35677 13634
10485	0	0	Ki67+	 35677 13771
10486	0	0	Ki67+	 35678 13782
10487	0	0	Ki67+	 35709 13770
10488	0	0	Ki67+	 35715 13369
10489	0	0	Ki67+	 35744 13677
10490	0	0	Ki67+	 35756 13723
10491	0	0	Ki67+	 35757 13687
10492	0	0	Ki67+	 35775 13732
10493	0	0	Ki67+	 35786 13741
10494	0	0	Ki67+	 35810 13804
10495	0	0	Ki67+	 35846 13654
10496	0	0	Ki67+	 35902 13457
10497	0	0	Ki67+	 35943 13785
10498	0	0	Ki67+	 35967 13753
10499	0	0	Ki67+	 35988 13712
10500	0	0	Ki67+	 36001 13797
10501	0	0	Ki67+	 36018 13765
10502	0	0	Ki67+	 36024 13754
10503	0	0	Ki67+	 36025 13731
10504	0	0	Ki67+	 36026 13713
10505	0	0	Ki67+	 36043 13449
10506	0	0	Ki67+	 36049 13847
10507	0	0	Ki67+	 36073 13714
10508	0	0	Ki67+	 36095 13847
10509	0	0	Ki67+	 35804 14712
10510	0	0	Ki67+	 35792 15759
10511	0	0	Ki67+	 35818 15484
10512	0	0	Ki67+	 35924 15680
10513	0	0	Ki67+	 35989 15643
10514	0	0	Ki67+	 35992 15668
10515	0	0	Ki67+	 36009 15665
10516	0	0	Ki67+	 36035 15633
10517	0	0	Ki67+	 36060 15617
10518	0	0	Ki67+	 36064 15718
10519	0	0	Ki67+	 36068 15706
10520	0	0	Ki67+	 36018 15872
10521	0	0	Ki67+	 35667 17282
10522	0	0	Ki67+	 35852 17298
10523	0	0	Ki67+	 35867 17159
10524	0	0	Ki67+	 36075 16733
10525	0	0	Ki67+	 36077 16627
10526	0	0	Ki67+	 36081 16747
10527	0	0	Ki67+	 35763 18137
10528	0	0	Ki67+	 36023 18021
10529	0	0	Ki67+	 36044 18012
10530	0	0	Ki67+	 36056 18308
10531	0	0	Ki67+	 36090 18289
10532	0	0	Ki67+	 35304 20238
10533	0	0	Ki67+	 35615 20557
10534	0	0	Ki67+	 35801 20388
10535	0	0	Ki67+	 35380 21351
10536	0	0	Ki67+	 35952 20598
10537	0	0	Ki67+	 35565 21957
10538	0	0	Ki67+	 35657 21576
10539	0	0	Ki67+	 35719 21430
10540	0	0	Ki67+	 35720 21589
10541	0	0	Ki67+	 35393 23055
10542	0	0	Ki67+	 35648 22963
10543	0	0	Ki67+	 35717 24410
10544	0	0	Ki67+	 35851 24387
10545	0	0	Ki67+	 35407 24979
10546	0	0	Ki67+	 35312 27665
10547	0	0	Ki67+	 35622 27749
10548	0	0	Ki67+	 35628 27709
10549	0	0	Ki67+	 35638 27660
10550	0	0	Ki67+	 35654 27671
10551	0	0	Ki67+	 35297 28492
10552	0	0	Ki67+	 35300 28527
10553	0	0	Ki67+	 35309 28026
10554	0	0	Ki67+	 35313 28118
10555	0	0	Ki67+	 35319 28080
10556	0	0	Ki67+	 35323 28366
10557	0	0	Ki67+	 35332 28050
10558	0	0	Ki67+	 35332 28071
10559	0	0	Ki67+	 35335 28388
10560	0	0	Ki67+	 35336 28291
10561	0	0	Ki67+	 35350 28292
10562	0	0	Ki67+	 35369 28446
10563	0	0	Ki67+	 35385 28400
10564	0	0	Ki67+	 35394 28212
10565	0	0	Ki67+	 35506 27905
10566	0	0	Ki67+	 35531 27900
10567	0	0	Ki67+	 35575 27784
10568	0	0	Ki67+	 35600 27823
10569	0	0	Ki67+	 35616 28497
10570	0	0	Ki67+	 35625 28481
10571	0	0	Ki67+	 35650 28529
10572	0	0	Ki67+	 35665 27896
10573	0	0	Ki67+	 35669 28503
10574	0	0	Ki67+	 35672 27862
10575	0	0	Ki67+	 35676 27795
10576	0	0	Ki67+	 35679 27948
10577	0	0	Ki67+	 35688 27790
10578	0	0	Ki67+	 35699 27793
10579	0	0	Ki67+	 35708 28488
10580	0	0	Ki67+	 35728 28300
10581	0	0	Ki67+	 35751 28427
10582	0	0	Ki67+	 35760 28456
10583	0	0	Ki67+	 35765 28314
10584	0	0	Ki67+	 35767 27978
10585	0	0	Ki67+	 35779 28106
10586	0	0	Ki67+	 35779 28479
10587	0	0	Ki67+	 35786 28011
10588	0	0	Ki67+	 35789 28317
10589	0	0	Ki67+	 35841 28173
10590	0	0	Ki67+	 35914 28203
10591	0	0	Ki67+	 35301 28726
10592	0	0	Ki67+	 35306 29286
10593	0	0	Ki67+	 35310 29259
10594	0	0	Ki67+	 35318 28940
10595	0	0	Ki67+	 35322 29089
10596	0	0	Ki67+	 35323 28842
10597	0	0	Ki67+	 35326 28580
10598	0	0	Ki67+	 35328 28947
10599	0	0	Ki67+	 35336 28866
10600	0	0	Ki67+	 35342 28775
10601	0	0	Ki67+	 35350 28856
10602	0	0	Ki67+	 35359 28935
10603	0	0	Ki67+	 35360 28885
10604	0	0	Ki67+	 35360 28956
10605	0	0	Ki67+	 35374 28982
10606	0	0	Ki67+	 35378 28786
10607	0	0	Ki67+	 35381 28841
10608	0	0	Ki67+	 35381 29307
10609	0	0	Ki67+	 35385 28824
10610	0	0	Ki67+	 35386 28622
10611	0	0	Ki67+	 35388 29197
10612	0	0	Ki67+	 35400 28799
10613	0	0	Ki67+	 35402 28935
10614	0	0	Ki67+	 35414 28962
10615	0	0	Ki67+	 35418 28808
10616	0	0	Ki67+	 35438 28774
10617	0	0	Ki67+	 35439 28844
10618	0	0	Ki67+	 35442 28628
10619	0	0	Ki67+	 35443 28815
10620	0	0	Ki67+	 35453 28741
10621	0	0	Ki67+	 35467 28709
10622	0	0	Ki67+	 35612 29334
10623	0	0	Ki67+	 35619 28563
10624	0	0	Ki67+	 35650 28566
10625	0	0	Ki67+	 35675 29242
10626	0	0	Ki67+	 35676 29328
10627	0	0	Ki67+	 35687 28810
10628	0	0	Ki67+	 35688 28773
10629	0	0	Ki67+	 35698 29206
10630	0	0	Ki67+	 35700 29161
10631	0	0	Ki67+	 35718 28994
10632	0	0	Ki67+	 35724 28586
10633	0	0	Ki67+	 35729 29160
10634	0	0	Ki67+	 35732 28959
10635	0	0	Ki67+	 35735 28619
10636	0	0	Ki67+	 35740 29268
10637	0	0	Ki67+	 35746 29232
10638	0	0	Ki67+	 35773 28564
10639	0	0	Ki67+	 35776 29345
10640	0	0	Ki67+	 35802 29157
10641	0	0	Ki67+	 35809 28919
10642	0	0	Ki67+	 35814 29306
10643	0	0	Ki67+	 35834 29339
10644	0	0	Ki67+	 35835 29324
10645	0	0	Ki67+	 35836 29153
10646	0	0	Ki67+	 35838 29135
10647	0	0	Ki67+	 35846 28794
10648	0	0	Ki67+	 35860 29097
10649	0	0	Ki67+	 35860 29225
10650	0	0	Ki67+	 35865 28981
10651	0	0	Ki67+	 35865 29272
10652	0	0	Ki67+	 35866 29115
10653	0	0	Ki67+	 35870 29300
10654	0	0	Ki67+	 35874 29129
10655	0	0	Ki67+	 35874 29251
10656	0	0	Ki67+	 35893 28731
10657	0	0	Ki67+	 35900 29081
10658	0	0	Ki67+	 35910 29004
10659	0	0	Ki67+	 35910 29210
10660	0	0	Ki67+	 35917 29082
10661	0	0	Ki67+	 35920 29147
10662	0	0	Ki67+	 35921 28874
10663	0	0	Ki67+	 35923 29178
10664	0	0	Ki67+	 35925 29204
10665	0	0	Ki67+	 35941 29224
10666	0	0	Ki67+	 35946 29153
10667	0	0	Ki67+	 35948 28916
10668	0	0	Ki67+	 35962 29085
10669	0	0	Ki67+	 35969 28969
10670	0	0	Ki67+	 35976 29145
10671	0	0	Ki67+	 35977 29054
10672	0	0	Ki67+	 35988 29096
10673	0	0	Ki67+	 35989 29180
10674	0	0	Ki67+	 35997 29119
10675	0	0	Ki67+	 35307 29472
10676	0	0	Ki67+	 35324 29493
10677	0	0	Ki67+	 35336 29475
10678	0	0	Ki67+	 35337 29379
10679	0	0	Ki67+	 35406 29534
10680	0	0	Ki67+	 35409 29489
10681	0	0	Ki67+	 35423 29522
10682	0	0	Ki67+	 35475 29567
10683	0	0	Ki67+	 35490 29514
10684	0	0	Ki67+	 35508 29547
10685	0	0	Ki67+	 35524 29516
10686	0	0	Ki67+	 35527 29481
10687	0	0	Ki67+	 35552 29520
10688	0	0	Ki67+	 35579 29465
10689	0	0	Ki67+	 35580 29499
10690	0	0	Ki67+	 35609 29481
10691	0	0	Ki67+	 35617 29377
10692	0	0	Ki67+	 35626 30011
10693	0	0	Ki67+	 35629 29985
10694	0	0	Ki67+	 35644 29369
10695	0	0	Ki67+	 35653 29431
10696	0	0	Ki67+	 35713 29397
10697	0	0	Ki67+	 35716 29430
10698	0	0	Ki67+	 35770 29998
10699	0	0	Ki67+	 35808 30090
10700	0	0	Ki67+	 35822 30052
10701	0	0	Ki67+	 35823 29960
10702	0	0	Ki67+	 35859 29973
10703	0	0	Ki67+	 35865 29929
10704	0	0	Ki67+	 35873 29988
10705	0	0	Ki67+	 35899 29915
10706	0	0	Ki67+	 35921 30108
10707	0	0	Ki67+	 35935 30046
10708	0	0	Ki67+	 35960 29796
10709	0	0	Ki67+	 35985 29748
10710	0	0	Ki67+	 36056 30031
10711	0	0	Ki67+	 36079 29628
10712	0	0	Ki67+	 35300 30560
10713	0	0	Ki67+	 35303 30507
10714	0	0	Ki67+	 35313 30606
10715	0	0	Ki67+	 35313 30730
10716	0	0	Ki67+	 35313 30772
10717	0	0	Ki67+	 35314 30494
10718	0	0	Ki67+	 35316 30702
10719	0	0	Ki67+	 35325 30524
10720	0	0	Ki67+	 35329 30551
10721	0	0	Ki67+	 35337 30771
10722	0	0	Ki67+	 35344 30611
10723	0	0	Ki67+	 35347 30633
10724	0	0	Ki67+	 35355 30571
10725	0	0	Ki67+	 35375 30826
10726	0	0	Ki67+	 35375 30957
10727	0	0	Ki67+	 35381 30592
10728	0	0	Ki67+	 35393 30583
10729	0	0	Ki67+	 35405 30552
10730	0	0	Ki67+	 35407 30603
10731	0	0	Ki67+	 35410 30672
10732	0	0	Ki67+	 35426 30632
10733	0	0	Ki67+	 35427 30498
10734	0	0	Ki67+	 35442 30576
10735	0	0	Ki67+	 35533 30932
10736	0	0	Ki67+	 35538 30756
10737	0	0	Ki67+	 35544 30941
10738	0	0	Ki67+	 35554 30756
10739	0	0	Ki67+	 35585 30939
10740	0	0	Ki67+	 35587 30917
10741	0	0	Ki67+	 35592 30793
10742	0	0	Ki67+	 35601 30632
10743	0	0	Ki67+	 35625 30947
10744	0	0	Ki67+	 35626 30811
10745	0	0	Ki67+	 35642 30819
10746	0	0	Ki67+	 35665 30659
10747	0	0	Ki67+	 35665 30921
10748	0	0	Ki67+	 35710 30614
10749	0	0	Ki67+	 35732 30395
10750	0	0	Ki67+	 35733 30248
10751	0	0	Ki67+	 35733 30266
10752	0	0	Ki67+	 35735 30588
10753	0	0	Ki67+	 35753 30164
10754	0	0	Ki67+	 35757 30256
10755	0	0	Ki67+	 35759 30183
10756	0	0	Ki67+	 35854 30390
10757	0	0	Ki67+	 35860 30227
10758	0	0	Ki67+	 35865 30250
10759	0	0	Ki67+	 35866 30288
10760	0	0	Ki67+	 35897 30308
10761	0	0	Ki67+	 35942 30846
10762	0	0	Ki67+	 35942 30946
10763	0	0	Ki67+	 35949 30408
10764	0	0	Ki67+	 35955 30896
10765	0	0	Ki67+	 35963 30862
10766	0	0	Ki67+	 35981 30943
10767	0	0	Ki67+	 35985 30816
10768	0	0	Ki67+	 35996 30791
10769	0	0	Ki67+	 36011 30829
10770	0	0	Ki67+	 36028 30354
10771	0	0	Ki67+	 36029 30859
10772	0	0	Ki67+	 36034 30733
10773	0	0	Ki67+	 36057 30814
10774	0	0	Ki67+	 36062 30312
10775	0	0	Ki67+	 36077 30805
10776	0	0	Ki67+	 36082 30762
10777	0	0	Ki67+	 36085 30224
10778	0	0	Ki67+	 36088 30290
10779	0	0	Ki67+	 36094 30307
10780	0	0	Ki67+	 36094 30829
10781	0	0	Ki67+	 35308 30988
10782	0	0	Ki67+	 35402 31029
10783	0	0	Ki67+	 35419 31019
10784	0	0	Ki67+	 35424 31245
10785	0	0	Ki67+	 35425 31258
10786	0	0	Ki67+	 35432 31199
10787	0	0	Ki67+	 35437 31144
10788	0	0	Ki67+	 35447 31180
10789	0	0	Ki67+	 35456 31332
10790	0	0	Ki67+	 35456 31354
10791	0	0	Ki67+	 35458 31120
10792	0	0	Ki67+	 35460 31263
10793	0	0	Ki67+	 35485 31388
10794	0	0	Ki67+	 35489 31344
10795	0	0	Ki67+	 35495 31225
10796	0	0	Ki67+	 35500 31345
10797	0	0	Ki67+	 35504 31258
10798	0	0	Ki67+	 35517 31318
10799	0	0	Ki67+	 35542 31040
10800	0	0	Ki67+	 35568 31016
10801	0	0	Ki67+	 35575 31072
10802	0	0	Ki67+	 35575 31473
10803	0	0	Ki67+	 35597 31178
10804	0	0	Ki67+	 35598 31151
10805	0	0	Ki67+	 35600 31498
10806	0	0	Ki67+	 35610 31172
10807	0	0	Ki67+	 35616 31531
10808	0	0	Ki67+	 35623 31362
10809	0	0	Ki67+	 35647 31110
10810	0	0	Ki67+	 35651 31350
10811	0	0	Ki67+	 35659 31131
10812	0	0	Ki67+	 35664 31186
10813	0	0	Ki67+	 35664 31289
10814	0	0	Ki67+	 35679 30981
10815	0	0	Ki67+	 35679 31087
10816	0	0	Ki67+	 35680 31395
10817	0	0	Ki67+	 35682 31327
10818	0	0	Ki67+	 35688 31307
10819	0	0	Ki67+	 35692 31253
10820	0	0	Ki67+	 35695 31412
10821	0	0	Ki67+	 35697 31359
10822	0	0	Ki67+	 35698 31263
10823	0	0	Ki67+	 35704 31425
10824	0	0	Ki67+	 35706 31526
10825	0	0	Ki67+	 35744 31383
10826	0	0	Ki67+	 35760 31405
10827	0	0	Ki67+	 35761 31369
10828	0	0	Ki67+	 35772 31653
10829	0	0	Ki67+	 35786 31365
10830	0	0	Ki67+	 35788 31499
10831	0	0	Ki67+	 35798 31556
10832	0	0	Ki67+	 35802 31595
10833	0	0	Ki67+	 35821 31691
10834	0	0	Ki67+	 35822 31681
10835	0	0	Ki67+	 35833 31684
10836	0	0	Ki67+	 35834 31526
10837	0	0	Ki67+	 35838 31513
10838	0	0	Ki67+	 35847 31587
10839	0	0	Ki67+	 35865 31503
10840	0	0	Ki67+	 35865 31533
10841	0	0	Ki67+	 35873 31692
10842	0	0	Ki67+	 35876 31263
10843	0	0	Ki67+	 35877 31063
10844	0	0	Ki67+	 35884 31645
10845	0	0	Ki67+	 35891 31607
10846	0	0	Ki67+	 35891 31719
10847	0	0	Ki67+	 35897 31179
10848	0	0	Ki67+	 35912 31286
10849	0	0	Ki67+	 35913 31744
10850	0	0	Ki67+	 35916 31537
10851	0	0	Ki67+	 35916 31682
10852	0	0	Ki67+	 35917 31639
10853	0	0	Ki67+	 35917 31657
10854	0	0	Ki67+	 35926 31689
10855	0	0	Ki67+	 35928 31664
10856	0	0	Ki67+	 35939 31607
10857	0	0	Ki67+	 35951 31668
10858	0	0	Ki67+	 35957 31009
10859	0	0	Ki67+	 35969 30971
10860	0	0	Ki67+	 35976 31232
10861	0	0	Ki67+	 35976 31271
10862	0	0	Ki67+	 35978 31070
10863	0	0	Ki67+	 35978 31194
10864	0	0	Ki67+	 35979 31023
10865	0	0	Ki67+	 35983 31720
10866	0	0	Ki67+	 35985 31389
10867	0	0	Ki67+	 35994 31403
10868	0	0	Ki67+	 35998 31015
10869	0	0	Ki67+	 35999 31299
10870	0	0	Ki67+	 36006 31096
10871	0	0	Ki67+	 36012 31363
10872	0	0	Ki67+	 36017 31328
10873	0	0	Ki67+	 36018 31714
10874	0	0	Ki67+	 36022 31758
10875	0	0	Ki67+	 36034 31277
10876	0	0	Ki67+	 36042 31321
10877	0	0	Ki67+	 36044 31114
10878	0	0	Ki67+	 36045 31128
10879	0	0	Ki67+	 36045 31157
10880	0	0	Ki67+	 36046 31190
10881	0	0	Ki67+	 36053 31210
10882	0	0	Ki67+	 36061 31103
10883	0	0	Ki67+	 36062 31138
10884	0	0	Ki67+	 36073 31170
10885	0	0	Ki67+	 36092 31196
10886	0	0	Ki67+	 36095 31074
10887	0	0	Ki67+	 36095 31175
10888	0	0	Ki67+	 35760 32297
10889	0	0	Ki67+	 35892 31779
10890	0	0	Ki67+	 35905 31771
10891	0	0	Ki67+	 35922 31824
10892	0	0	Ki67+	 35938 31769
10893	0	0	Ki67+	 35947 31791
10894	0	0	Ki67+	 36044 31877
10895	0	0	Ki67+	 36058 32000
10896	0	0	Ki67+	 36093 31890
10897	0	0	Ki67+	 35364 32670
10898	0	0	Ki67+	 35406 32688
10899	0	0	Ki67+	 36130 8491
10900	0	0	Ki67+	 36136 8463
10901	0	0	Ki67+	 36153 8481
10902	0	0	Ki67+	 36163 8464
10903	0	0	Ki67+	 36231 8440
10904	0	0	Ki67+	 36295 8391
10905	0	0	Ki67+	 36439 8336
10906	0	0	Ki67+	 36491 8197
10907	0	0	Ki67+	 36097 8758
10908	0	0	Ki67+	 36107 8726
10909	0	0	Ki67+	 36111 8860
10910	0	0	Ki67+	 36116 8720
10911	0	0	Ki67+	 36120 8763
10912	0	0	Ki67+	 36128 8712
10913	0	0	Ki67+	 36140 8677
10914	0	0	Ki67+	 36140 8765
10915	0	0	Ki67+	 36201 8664
10916	0	0	Ki67+	 36219 8606
10917	0	0	Ki67+	 36229 8671
10918	0	0	Ki67+	 36239 8595
10919	0	0	Ki67+	 36243 8614
10920	0	0	Ki67+	 36248 8662
10921	0	0	Ki67+	 36255 8716
10922	0	0	Ki67+	 36269 8643
10923	0	0	Ki67+	 36273 8596
10924	0	0	Ki67+	 36279 8728
10925	0	0	Ki67+	 36290 8598
10926	0	0	Ki67+	 36311 8682
10927	0	0	Ki67+	 36324 8605
10928	0	0	Ki67+	 36333 8565
10929	0	0	Ki67+	 36339 8575
10930	0	0	Ki67+	 36349 8592
10931	0	0	Ki67+	 36371 8572
10932	0	0	Ki67+	 36434 9250
10933	0	0	Ki67+	 36452 8561
10934	0	0	Ki67+	 36483 8567
10935	0	0	Ki67+	 36503 9158
10936	0	0	Ki67+	 36521 9137
10937	0	0	Ki67+	 36531 9114
10938	0	0	Ki67+	 36533 9134
10939	0	0	Ki67+	 36548 8637
10940	0	0	Ki67+	 36563 9104
10941	0	0	Ki67+	 36571 9210
10942	0	0	Ki67+	 36572 8616
10943	0	0	Ki67+	 36575 9177
10944	0	0	Ki67+	 36583 9143
10945	0	0	Ki67+	 36607 9185
10946	0	0	Ki67+	 36621 9183
10947	0	0	Ki67+	 36636 9105
10948	0	0	Ki67+	 36636 9125
10949	0	0	Ki67+	 36770 9513
10950	0	0	Ki67+	 36789 9519
10951	0	0	Ki67+	 36803 9964
10952	0	0	Ki67+	 36136 10779
10953	0	0	Ki67+	 36175 10820
10954	0	0	Ki67+	 36272 10207
10955	0	0	Ki67+	 36276 10734
10956	0	0	Ki67+	 36286 10755
10957	0	0	Ki67+	 36334 10292
10958	0	0	Ki67+	 36373 10264
10959	0	0	Ki67+	 36374 10246
10960	0	0	Ki67+	 36381 10238
10961	0	0	Ki67+	 36388 10132
10962	0	0	Ki67+	 36447 10257
10963	0	0	Ki67+	 36525 10433
10964	0	0	Ki67+	 36596 10371
10965	0	0	Ki67+	 36602 10387
10966	0	0	Ki67+	 36603 10489
10967	0	0	Ki67+	 36722 10277
10968	0	0	Ki67+	 36740 10288
10969	0	0	Ki67+	 36116 11107
10970	0	0	Ki67+	 36159 11570
10971	0	0	Ki67+	 36160 11276
10972	0	0	Ki67+	 36160 11580
10973	0	0	Ki67+	 36277 11659
10974	0	0	Ki67+	 36466 11043
10975	0	0	Ki67+	 36523 11535
10976	0	0	Ki67+	 36523 11619
10977	0	0	Ki67+	 36533 11566
10978	0	0	Ki67+	 36743 11597
10979	0	0	Ki67+	 36790 11283
10980	0	0	Ki67+	 36792 11622
10981	0	0	Ki67+	 36114 12312
10982	0	0	Ki67+	 36166 12171
10983	0	0	Ki67+	 36183 12190
10984	0	0	Ki67+	 36186 12470
10985	0	0	Ki67+	 36189 11951
10986	0	0	Ki67+	 36205 12379
10987	0	0	Ki67+	 36210 12344
10988	0	0	Ki67+	 36213 12486
10989	0	0	Ki67+	 36219 12447
10990	0	0	Ki67+	 36229 12372
10991	0	0	Ki67+	 36243 12497
10992	0	0	Ki67+	 36244 12483
10993	0	0	Ki67+	 36265 12462
10994	0	0	Ki67+	 36267 11788
10995	0	0	Ki67+	 36274 12270
10996	0	0	Ki67+	 36307 12288
10997	0	0	Ki67+	 36318 12458
10998	0	0	Ki67+	 36320 12497
10999	0	0	Ki67+	 36330 12239
11000	0	0	Ki67+	 36331 11864
11001	0	0	Ki67+	 36374 12384
11002	0	0	Ki67+	 36389 12385
11003	0	0	Ki67+	 36401 11749
11004	0	0	Ki67+	 36414 12393
11005	0	0	Ki67+	 36438 11854
11006	0	0	Ki67+	 36453 11822
11007	0	0	Ki67+	 36471 12335
11008	0	0	Ki67+	 36509 11716
11009	0	0	Ki67+	 36540 11714
11010	0	0	Ki67+	 36560 11740
11011	0	0	Ki67+	 36575 11775
11012	0	0	Ki67+	 36600 12395
11013	0	0	Ki67+	 36607 11929
11014	0	0	Ki67+	 36628 12425
11015	0	0	Ki67+	 36635 11963
11016	0	0	Ki67+	 36637 11942
11017	0	0	Ki67+	 36642 11865
11018	0	0	Ki67+	 36654 12400
11019	0	0	Ki67+	 36666 12445
11020	0	0	Ki67+	 36742 12394
11021	0	0	Ki67+	 36749 12437
11022	0	0	Ki67+	 36765 11943
11023	0	0	Ki67+	 36769 11960
11024	0	0	Ki67+	 36770 11891
11025	0	0	Ki67+	 36770 11904
11026	0	0	Ki67+	 36772 12453
11027	0	0	Ki67+	 36792 12392
11028	0	0	Ki67+	 36793 12480
11029	0	0	Ki67+	 36826 12471
11030	0	0	Ki67+	 36835 12398
11031	0	0	Ki67+	 36851 12461
11032	0	0	Ki67+	 36863 12402
11033	0	0	Ki67+	 36874 12386
11034	0	0	Ki67+	 36891 12501
11035	0	0	Ki67+	 36104 13083
11036	0	0	Ki67+	 36122 13044
11037	0	0	Ki67+	 36127 13099
11038	0	0	Ki67+	 36150 13019
11039	0	0	Ki67+	 36153 13050
11040	0	0	Ki67+	 36181 13209
11041	0	0	Ki67+	 36199 13088
11042	0	0	Ki67+	 36204 13059
11043	0	0	Ki67+	 36217 13043
11044	0	0	Ki67+	 36219 13068
11045	0	0	Ki67+	 36220 13220
11046	0	0	Ki67+	 36228 13115
11047	0	0	Ki67+	 36231 13259
11048	0	0	Ki67+	 36256 12704
11049	0	0	Ki67+	 36260 13179
11050	0	0	Ki67+	 36267 13046
11051	0	0	Ki67+	 36272 13246
11052	0	0	Ki67+	 36273 13298
11053	0	0	Ki67+	 36276 13189
11054	0	0	Ki67+	 36280 13081
11055	0	0	Ki67+	 36281 12995
11056	0	0	Ki67+	 36283 13221
11057	0	0	Ki67+	 36283 13249
11058	0	0	Ki67+	 36289 13119
11059	0	0	Ki67+	 36292 13100
11060	0	0	Ki67+	 36296 13084
11061	0	0	Ki67+	 36297 13175
11062	0	0	Ki67+	 36300 13288
11063	0	0	Ki67+	 36319 13073
11064	0	0	Ki67+	 36324 13154
11065	0	0	Ki67+	 36335 12545
11066	0	0	Ki67+	 36335 13089
11067	0	0	Ki67+	 36337 12574
11068	0	0	Ki67+	 36344 13164
11069	0	0	Ki67+	 36348 13218
11070	0	0	Ki67+	 36349 13125
11071	0	0	Ki67+	 36361 13070
11072	0	0	Ki67+	 36361 13160
11073	0	0	Ki67+	 36380 13298
11074	0	0	Ki67+	 36382 13275
11075	0	0	Ki67+	 36386 13224
11076	0	0	Ki67+	 36390 13256
11077	0	0	Ki67+	 36395 13102
11078	0	0	Ki67+	 36408 13257
11079	0	0	Ki67+	 36410 13308
11080	0	0	Ki67+	 36416 13206
11081	0	0	Ki67+	 36419 12572
11082	0	0	Ki67+	 36426 13273
11083	0	0	Ki67+	 36441 12547
11084	0	0	Ki67+	 36445 13130
11085	0	0	Ki67+	 36453 13114
11086	0	0	Ki67+	 36456 13207
11087	0	0	Ki67+	 36462 13174
11088	0	0	Ki67+	 36464 13285
11089	0	0	Ki67+	 36490 13181
11090	0	0	Ki67+	 36490 13263
11091	0	0	Ki67+	 36496 13168
11092	0	0	Ki67+	 36498 13212
11093	0	0	Ki67+	 36504 12613
11094	0	0	Ki67+	 36507 13197
11095	0	0	Ki67+	 36511 13185
11096	0	0	Ki67+	 36532 13132
11097	0	0	Ki67+	 36542 12685
11098	0	0	Ki67+	 36544 13229
11099	0	0	Ki67+	 36546 12665
11100	0	0	Ki67+	 36549 13201
11101	0	0	Ki67+	 36554 12710
11102	0	0	Ki67+	 36562 13196
11103	0	0	Ki67+	 36566 13278
11104	0	0	Ki67+	 36588 13242
11105	0	0	Ki67+	 36607 12930
11106	0	0	Ki67+	 36607 13221
11107	0	0	Ki67+	 36631 13253
11108	0	0	Ki67+	 36640 13184
11109	0	0	Ki67+	 36652 12694
11110	0	0	Ki67+	 36668 13311
11111	0	0	Ki67+	 36677 12722
11112	0	0	Ki67+	 36764 12745
11113	0	0	Ki67+	 36767 12772
11114	0	0	Ki67+	 36775 12788
11115	0	0	Ki67+	 36778 13254
11116	0	0	Ki67+	 36791 13238
11117	0	0	Ki67+	 36798 13228
11118	0	0	Ki67+	 36803 12744
11119	0	0	Ki67+	 36840 13263
11120	0	0	Ki67+	 36885 12800
11121	0	0	Ki67+	 36137 13762
11122	0	0	Ki67+	 36151 13924
11123	0	0	Ki67+	 36153 13911
11124	0	0	Ki67+	 36210 13910
11125	0	0	Ki67+	 36309 14032
11126	0	0	Ki67+	 36336 13937
11127	0	0	Ki67+	 36337 14068
11128	0	0	Ki67+	 36346 14060
11129	0	0	Ki67+	 36362 14063
11130	0	0	Ki67+	 36374 13451
11131	0	0	Ki67+	 36385 13336
11132	0	0	Ki67+	 36395 14010
11133	0	0	Ki67+	 36416 13374
11134	0	0	Ki67+	 36416 14069
11135	0	0	Ki67+	 36432 13340
11136	0	0	Ki67+	 36435 13386
11137	0	0	Ki67+	 36452 13366
11138	0	0	Ki67+	 36466 13398
11139	0	0	Ki67+	 36478 13323
11140	0	0	Ki67+	 36485 13372
11141	0	0	Ki67+	 36485 14087
11142	0	0	Ki67+	 36492 13399
11143	0	0	Ki67+	 36497 13388
11144	0	0	Ki67+	 36500 13350
11145	0	0	Ki67+	 36501 13518
11146	0	0	Ki67+	 36504 13410
11147	0	0	Ki67+	 36507 13484
11148	0	0	Ki67+	 36529 13434
11149	0	0	Ki67+	 36530 13419
11150	0	0	Ki67+	 36532 13377
11151	0	0	Ki67+	 36543 13448
11152	0	0	Ki67+	 36551 13415
11153	0	0	Ki67+	 36556 13428
11154	0	0	Ki67+	 36560 13452
11155	0	0	Ki67+	 36568 13400
11156	0	0	Ki67+	 36583 13453
11157	0	0	Ki67+	 36587 13504
11158	0	0	Ki67+	 36599 13490
11159	0	0	Ki67+	 36602 13321
11160	0	0	Ki67+	 36611 13462
11161	0	0	Ki67+	 36622 13530
11162	0	0	Ki67+	 36623 13543
11163	0	0	Ki67+	 36636 13358
11164	0	0	Ki67+	 36640 13653
11165	0	0	Ki67+	 36649 13344
11166	0	0	Ki67+	 36663 13472
11167	0	0	Ki67+	 36666 13515
11168	0	0	Ki67+	 36686 13428
11169	0	0	Ki67+	 36700 13547
11170	0	0	Ki67+	 36702 13749
11171	0	0	Ki67+	 36719 13471
11172	0	0	Ki67+	 36771 13340
11173	0	0	Ki67+	 36794 13515
11174	0	0	Ki67+	 36806 13449
11175	0	0	Ki67+	 36813 13504
11176	0	0	Ki67+	 36850 13760
11177	0	0	Ki67+	 36864 13950
11178	0	0	Ki67+	 36871 13618
11179	0	0	Ki67+	 36878 13466
11180	0	0	Ki67+	 36883 13554
11181	0	0	Ki67+	 36885 13569
11182	0	0	Ki67+	 36356 14445
11183	0	0	Ki67+	 36360 14138
11184	0	0	Ki67+	 36467 14163
11185	0	0	Ki67+	 36475 14147
11186	0	0	Ki67+	 36478 14133
11187	0	0	Ki67+	 36480 14244
11188	0	0	Ki67+	 36499 14204
11189	0	0	Ki67+	 36507 14223
11190	0	0	Ki67+	 36510 14188
11191	0	0	Ki67+	 36515 14232
11192	0	0	Ki67+	 36545 14194
11193	0	0	Ki67+	 36550 14216
11194	0	0	Ki67+	 36552 14182
11195	0	0	Ki67+	 36555 14167
11196	0	0	Ki67+	 36560 14196
11197	0	0	Ki67+	 36561 14258
11198	0	0	Ki67+	 36568 14246
11199	0	0	Ki67+	 36568 14275
11200	0	0	Ki67+	 36600 14195
11201	0	0	Ki67+	 36602 14239
11202	0	0	Ki67+	 36603 14281
11203	0	0	Ki67+	 36715 14324
11204	0	0	Ki67+	 36822 14201
11205	0	0	Ki67+	 36109 15613
11206	0	0	Ki67+	 36115 15623
11207	0	0	Ki67+	 36154 15606
11208	0	0	Ki67+	 36156 15587
11209	0	0	Ki67+	 36192 15583
11210	0	0	Ki67+	 36221 15014
11211	0	0	Ki67+	 36245 15617
11212	0	0	Ki67+	 36256 15608
11213	0	0	Ki67+	 36268 15692
11214	0	0	Ki67+	 36607 15201
11215	0	0	Ki67+	 36616 15188
11216	0	0	Ki67+	 36633 15178
11217	0	0	Ki67+	 36647 15172
11218	0	0	Ki67+	 36662 15213
11219	0	0	Ki67+	 36671 15182
11220	0	0	Ki67+	 36689 15204
11221	0	0	Ki67+	 36117 15829
11222	0	0	Ki67+	 36144 15811
11223	0	0	Ki67+	 36203 15816
11224	0	0	Ki67+	 36208 15828
11225	0	0	Ki67+	 36234 15755
11226	0	0	Ki67+	 36243 15908
11227	0	0	Ki67+	 36269 15839
11228	0	0	Ki67+	 36636 16420
11229	0	0	Ki67+	 36676 16444
11230	0	0	Ki67+	 36700 16446
11231	0	0	Ki67+	 36736 16450
11232	0	0	Ki67+	 36822 16500
11233	0	0	Ki67+	 36823 16427
11234	0	0	Ki67+	 36835 16455
11235	0	0	Ki67+	 36110 16628
11236	0	0	Ki67+	 36157 16626
11237	0	0	Ki67+	 36162 16636
11238	0	0	Ki67+	 36237 16630
11239	0	0	Ki67+	 36269 17265
11240	0	0	Ki67+	 36278 16598
11241	0	0	Ki67+	 36282 16570
11242	0	0	Ki67+	 36314 16514
11243	0	0	Ki67+	 36330 16714
11244	0	0	Ki67+	 36365 16520
11245	0	0	Ki67+	 36382 16552
11246	0	0	Ki67+	 36387 16529
11247	0	0	Ki67+	 36416 16549
11248	0	0	Ki67+	 36474 16549
11249	0	0	Ki67+	 36514 17291
11250	0	0	Ki67+	 36534 17066
11251	0	0	Ki67+	 36584 16569
11252	0	0	Ki67+	 36587 17254
11253	0	0	Ki67+	 36594 16678
11254	0	0	Ki67+	 36617 16573
11255	0	0	Ki67+	 36618 16558
11256	0	0	Ki67+	 36621 16970
11257	0	0	Ki67+	 36645 16921
11258	0	0	Ki67+	 36689 17265
11259	0	0	Ki67+	 36699 17275
11260	0	0	Ki67+	 36726 17240
11261	0	0	Ki67+	 36728 16849
11262	0	0	Ki67+	 36737 17186
11263	0	0	Ki67+	 36759 17214
11264	0	0	Ki67+	 36766 17235
11265	0	0	Ki67+	 36779 16859
11266	0	0	Ki67+	 36811 16946
11267	0	0	Ki67+	 36823 16864
11268	0	0	Ki67+	 36832 16955
11269	0	0	Ki67+	 36834 17259
11270	0	0	Ki67+	 36844 16518
11271	0	0	Ki67+	 36853 16930
11272	0	0	Ki67+	 36869 16943
11273	0	0	Ki67+	 36875 17256
11274	0	0	Ki67+	 36238 17663
11275	0	0	Ki67+	 36151 18298
11276	0	0	Ki67+	 36162 18279
11277	0	0	Ki67+	 36179 18305
11278	0	0	Ki67+	 36188 18268
11279	0	0	Ki67+	 36204 18762
11280	0	0	Ki67+	 36205 18312
11281	0	0	Ki67+	 36213 18277
11282	0	0	Ki67+	 36224 18238
11283	0	0	Ki67+	 36229 18431
11284	0	0	Ki67+	 36240 18232
11285	0	0	Ki67+	 36240 18606
11286	0	0	Ki67+	 36247 18287
11287	0	0	Ki67+	 36253 18269
11288	0	0	Ki67+	 36277 18263
11289	0	0	Ki67+	 36297 18567
11290	0	0	Ki67+	 36310 18575
11291	0	0	Ki67+	 36315 18226
11292	0	0	Ki67+	 36317 18288
11293	0	0	Ki67+	 36319 18204
11294	0	0	Ki67+	 36323 18240
11295	0	0	Ki67+	 36326 18267
11296	0	0	Ki67+	 36788 18775
11297	0	0	Ki67+	 36837 18330
11298	0	0	Ki67+	 36862 18403
11299	0	0	Ki67+	 36864 18347
11300	0	0	Ki67+	 36238 19249
11301	0	0	Ki67+	 36319 19610
11302	0	0	Ki67+	 36492 19444
11303	0	0	Ki67+	 36764 18942
11304	0	0	Ki67+	 36395 19749
11305	0	0	Ki67+	 36714 20465
11306	0	0	Ki67+	 36099 20984
11307	0	0	Ki67+	 36460 20959
11308	0	0	Ki67+	 36144 21533
11309	0	0	Ki67+	 36451 21470
11310	0	0	Ki67+	 36454 21488
11311	0	0	Ki67+	 36462 22019
11312	0	0	Ki67+	 36702 21399
11313	0	0	Ki67+	 36706 21333
11314	0	0	Ki67+	 36498 22195
11315	0	0	Ki67+	 36643 24405
11316	0	0	Ki67+	 36709 24273
11317	0	0	Ki67+	 36780 23815
11318	0	0	Ki67+	 36801 24363
11319	0	0	Ki67+	 36827 24320
11320	0	0	Ki67+	 36828 24333
11321	0	0	Ki67+	 36487 24637
11322	0	0	Ki67+	 36537 24810
11323	0	0	Ki67+	 36602 24840
11324	0	0	Ki67+	 36230 27075
11325	0	0	Ki67+	 36392 27170
11326	0	0	Ki67+	 36325 29303
11327	0	0	Ki67+	 36510 28886
11328	0	0	Ki67+	 36528 28883
11329	0	0	Ki67+	 36695 29281
11330	0	0	Ki67+	 36780 29211
11331	0	0	Ki67+	 36879 28994
11332	0	0	Ki67+	 36111 29624
11333	0	0	Ki67+	 36132 29628
11334	0	0	Ki67+	 36141 29733
11335	0	0	Ki67+	 36156 29648
11336	0	0	Ki67+	 36180 29974
11337	0	0	Ki67+	 36204 30111
11338	0	0	Ki67+	 36213 29661
11339	0	0	Ki67+	 36244 29661
11340	0	0	Ki67+	 36281 29642
11341	0	0	Ki67+	 36416 29872
11342	0	0	Ki67+	 36436 29675
11343	0	0	Ki67+	 36440 29661
11344	0	0	Ki67+	 36462 30038
11345	0	0	Ki67+	 36573 29976
11346	0	0	Ki67+	 36623 29424
11347	0	0	Ki67+	 36734 29336
11348	0	0	Ki67+	 36790 29462
11349	0	0	Ki67+	 36097 30235
11350	0	0	Ki67+	 36116 30799
11351	0	0	Ki67+	 36128 30787
11352	0	0	Ki67+	 36129 30884
11353	0	0	Ki67+	 36140 30324
11354	0	0	Ki67+	 36148 30861
11355	0	0	Ki67+	 36201 30299
11356	0	0	Ki67+	 36204 30650
11357	0	0	Ki67+	 36244 30122
11358	0	0	Ki67+	 36254 30185
11359	0	0	Ki67+	 36279 30428
11360	0	0	Ki67+	 36282 30412
11361	0	0	Ki67+	 36285 30216
11362	0	0	Ki67+	 36309 30437
11363	0	0	Ki67+	 36312 30351
11364	0	0	Ki67+	 36323 30424
11365	0	0	Ki67+	 36335 30166
11366	0	0	Ki67+	 36447 30507
11367	0	0	Ki67+	 36606 30152
11368	0	0	Ki67+	 36757 30525
11369	0	0	Ki67+	 36111 31205
11370	0	0	Ki67+	 36118 31117
11371	0	0	Ki67+	 36151 31155
11372	0	0	Ki67+	 36154 31173
11373	0	0	Ki67+	 36155 31011
11374	0	0	Ki67+	 36244 31540
11375	0	0	Ki67+	 36253 31614
11376	0	0	Ki67+	 36258 31551
11377	0	0	Ki67+	 36274 31597
11378	0	0	Ki67+	 36283 31606
11379	0	0	Ki67+	 36099 31790
11380	0	0	Ki67+	 36101 32504
11381	0	0	Ki67+	 36128 31830
11382	0	0	Ki67+	 36131 32433
11383	0	0	Ki67+	 36131 32491
11384	0	0	Ki67+	 36134 32408
11385	0	0	Ki67+	 36143 32421
11386	0	0	Ki67+	 36149 32485
11387	0	0	Ki67+	 36155 32425
11388	0	0	Ki67+	 36156 32444
11389	0	0	Ki67+	 36160 32484
11390	0	0	Ki67+	 36168 31729
11391	0	0	Ki67+	 36171 32434
11392	0	0	Ki67+	 36184 32458
11393	0	0	Ki67+	 36192 32257
11394	0	0	Ki67+	 36199 32219
11395	0	0	Ki67+	 36204 32351
11396	0	0	Ki67+	 36210 32366
11397	0	0	Ki67+	 36213 32439
11398	0	0	Ki67+	 36216 32295
11399	0	0	Ki67+	 36218 32479
11400	0	0	Ki67+	 36221 32424
11401	0	0	Ki67+	 36224 32171
11402	0	0	Ki67+	 36225 32234
11403	0	0	Ki67+	 36227 32086
11404	0	0	Ki67+	 36234 32218
11405	0	0	Ki67+	 36237 32377
11406	0	0	Ki67+	 36243 32189
11407	0	0	Ki67+	 36245 32079
11408	0	0	Ki67+	 36247 32256
11409	0	0	Ki67+	 36249 32487
11410	0	0	Ki67+	 36250 32063
11411	0	0	Ki67+	 36251 32118
11412	0	0	Ki67+	 36258 32478
11413	0	0	Ki67+	 36260 32350
11414	0	0	Ki67+	 36262 32231
11415	0	0	Ki67+	 36263 32299
11416	0	0	Ki67+	 36265 32051
11417	0	0	Ki67+	 36265 32494
11418	0	0	Ki67+	 36266 32435
11419	0	0	Ki67+	 36276 32380
11420	0	0	Ki67+	 36277 32142
11421	0	0	Ki67+	 36281 32216
11422	0	0	Ki67+	 36286 32036
11423	0	0	Ki67+	 36290 32249
11424	0	0	Ki67+	 36293 32285
11425	0	0	Ki67+	 36295 32049
11426	0	0	Ki67+	 36296 32429
11427	0	0	Ki67+	 36304 32339
11428	0	0	Ki67+	 36311 32307
11429	0	0	Ki67+	 36312 32472
11430	0	0	Ki67+	 36317 32207
11431	0	0	Ki67+	 36323 32457
11432	0	0	Ki67+	 36324 32405
11433	0	0	Ki67+	 36331 32256
11434	0	0	Ki67+	 36334 32486
11435	0	0	Ki67+	 36348 32188
11436	0	0	Ki67+	 36350 32206
11437	0	0	Ki67+	 36350 32390
11438	0	0	Ki67+	 36351 32305
11439	0	0	Ki67+	 36357 31995
11440	0	0	Ki67+	 36374 32378
11441	0	0	Ki67+	 36385 32166
11442	0	0	Ki67+	 36403 32161
11443	0	0	Ki67+	 36404 32042
11444	0	0	Ki67+	 36410 31961
11445	0	0	Ki67+	 36444 32332
11446	0	0	Ki67+	 36450 32049
11447	0	0	Ki67+	 36455 32184
11448	0	0	Ki67+	 36460 32382
11449	0	0	Ki67+	 36465 32188
11450	0	0	Ki67+	 36473 32299
11451	0	0	Ki67+	 36481 32052
11452	0	0	Ki67+	 36488 32186
11453	0	0	Ki67+	 36491 32454
11454	0	0	Ki67+	 36495 32262
11455	0	0	Ki67+	 36511 32422
11456	0	0	Ki67+	 36522 32311
11457	0	0	Ki67+	 36532 32083
11458	0	0	Ki67+	 36539 32232
11459	0	0	Ki67+	 36567 32267
11460	0	0	Ki67+	 36570 32164
11461	0	0	Ki67+	 36572 32405
11462	0	0	Ki67+	 36586 32320
11463	0	0	Ki67+	 36609 32250
11464	0	0	Ki67+	 36617 32340
11465	0	0	Ki67+	 36619 32303
11466	0	0	Ki67+	 36625 32362
11467	0	0	Ki67+	 36642 32330
11468	0	0	Ki67+	 36643 32259
11469	0	0	Ki67+	 36716 32317
11470	0	0	Ki67+	 36725 32280
11471	0	0	Ki67+	 36785 32335
11472	0	0	Ki67+	 36790 31983
11473	0	0	Ki67+	 36820 31781
11474	0	0	Ki67+	 36831 32065
11475	0	0	Ki67+	 36107 32519
11476	0	0	Ki67+	 36121 32517
11477	0	0	Ki67+	 36475 32987
11478	0	0	Ki67+	 36538 32672
11479	0	0	Ki67+	 36576 32586
11480	0	0	Ki67+	 36710 32535
11481	0	0	Ki67+	 36729 32958
11482	0	0	Ki67+	 36729 33002
11483	0	0	Ki67+	 36745 32517
11484	0	0	Ki67+	 36770 33000
11485	0	0	Ki67+	 36773 32988
11486	0	0	Ki67+	 36783 32959
11487	0	0	Ki67+	 36794 32978
11488	0	0	Ki67+	 36926 10055
11489	0	0	Ki67+	 36954 10292
11490	0	0	Ki67+	 36979 10073
11491	0	0	Ki67+	 36979 10330
11492	0	0	Ki67+	 36989 10216
11493	0	0	Ki67+	 37015 10208
11494	0	0	Ki67+	 37048 10246
11495	0	0	Ki67+	 37062 10253
11496	0	0	Ki67+	 37124 10028
11497	0	0	Ki67+	 37052 11511
11498	0	0	Ki67+	 37078 11542
11499	0	0	Ki67+	 37169 11540
11500	0	0	Ki67+	 37211 11565
11501	0	0	Ki67+	 37583 11449
11502	0	0	Ki67+	 37592 11474
11503	0	0	Ki67+	 36911 11679
11504	0	0	Ki67+	 36920 11710
11505	0	0	Ki67+	 36942 11956
11506	0	0	Ki67+	 36943 11664
11507	0	0	Ki67+	 36945 11941
11508	0	0	Ki67+	 36954 11729
11509	0	0	Ki67+	 36985 11932
11510	0	0	Ki67+	 36990 11911
11511	0	0	Ki67+	 36992 11881
11512	0	0	Ki67+	 37016 11695
11513	0	0	Ki67+	 37022 11638
11514	0	0	Ki67+	 37029 11975
11515	0	0	Ki67+	 37033 11575
11516	0	0	Ki67+	 37038 11681
11517	0	0	Ki67+	 37052 11629
11518	0	0	Ki67+	 37057 11705
11519	0	0	Ki67+	 37082 11634
11520	0	0	Ki67+	 37092 11994
11521	0	0	Ki67+	 37096 11690
11522	0	0	Ki67+	 37108 11641
11523	0	0	Ki67+	 37137 12360
11524	0	0	Ki67+	 37149 11706
11525	0	0	Ki67+	 37152 11802
11526	0	0	Ki67+	 37154 12364
11527	0	0	Ki67+	 37156 11745
11528	0	0	Ki67+	 37161 11653
11529	0	0	Ki67+	 37164 12086
11530	0	0	Ki67+	 37165 12024
11531	0	0	Ki67+	 37176 11794
11532	0	0	Ki67+	 37183 11690
11533	0	0	Ki67+	 37190 11667
11534	0	0	Ki67+	 37192 11587
11535	0	0	Ki67+	 37192 12095
11536	0	0	Ki67+	 37197 11755
11537	0	0	Ki67+	 37201 12029
11538	0	0	Ki67+	 37207 11618
11539	0	0	Ki67+	 37218 12094
11540	0	0	Ki67+	 37220 11707
11541	0	0	Ki67+	 37222 11673
11542	0	0	Ki67+	 37222 11736
11543	0	0	Ki67+	 37225 11576
11544	0	0	Ki67+	 37227 12017
11545	0	0	Ki67+	 37231 12065
11546	0	0	Ki67+	 37242 11680
11547	0	0	Ki67+	 37246 12042
11548	0	0	Ki67+	 37268 12099
11549	0	0	Ki67+	 37275 11590
11550	0	0	Ki67+	 37283 11641
11551	0	0	Ki67+	 37284 11673
11552	0	0	Ki67+	 37296 12099
11553	0	0	Ki67+	 37300 11597
11554	0	0	Ki67+	 37301 11677
11555	0	0	Ki67+	 37304 12146
11556	0	0	Ki67+	 37312 11670
11557	0	0	Ki67+	 37321 12113
11558	0	0	Ki67+	 37322 12070
11559	0	0	Ki67+	 37335 11703
11560	0	0	Ki67+	 37344 11970
11561	0	0	Ki67+	 37348 12078
11562	0	0	Ki67+	 37349 11635
11563	0	0	Ki67+	 37358 12060
11564	0	0	Ki67+	 37377 11633
11565	0	0	Ki67+	 37387 11690
11566	0	0	Ki67+	 37409 11990
11567	0	0	Ki67+	 37418 11653
11568	0	0	Ki67+	 37462 11637
11569	0	0	Ki67+	 37492 11648
11570	0	0	Ki67+	 37508 11661
11571	0	0	Ki67+	 37534 11966
11572	0	0	Ki67+	 37542 12065
11573	0	0	Ki67+	 37546 12000
11574	0	0	Ki67+	 37553 11932
11575	0	0	Ki67+	 37565 12048
11576	0	0	Ki67+	 37570 11976
11577	0	0	Ki67+	 37570 12025
11578	0	0	Ki67+	 37600 12049
11579	0	0	Ki67+	 37602 12023
11580	0	0	Ki67+	 37621 11988
11581	0	0	Ki67+	 37623 12201
11582	0	0	Ki67+	 37644 12025
11583	0	0	Ki67+	 37672 12038
11584	0	0	Ki67+	 36950 12376
11585	0	0	Ki67+	 36971 12402
11586	0	0	Ki67+	 36991 12712
11587	0	0	Ki67+	 37003 12740
11588	0	0	Ki67+	 37027 12705
11589	0	0	Ki67+	 37036 12719
11590	0	0	Ki67+	 37044 12455
11591	0	0	Ki67+	 37047 12947
11592	0	0	Ki67+	 37055 12697
11593	0	0	Ki67+	 37061 12448
11594	0	0	Ki67+	 37062 12403
11595	0	0	Ki67+	 37063 12378
11596	0	0	Ki67+	 37078 12689
11597	0	0	Ki67+	 37102 12474
11598	0	0	Ki67+	 37120 12433
11599	0	0	Ki67+	 37135 12873
11600	0	0	Ki67+	 37146 12815
11601	0	0	Ki67+	 37147 12528
11602	0	0	Ki67+	 37151 12420
11603	0	0	Ki67+	 37157 12539
11604	0	0	Ki67+	 37167 12551
11605	0	0	Ki67+	 37174 12829
11606	0	0	Ki67+	 37175 12420
11607	0	0	Ki67+	 37179 12437
11608	0	0	Ki67+	 37189 12394
11609	0	0	Ki67+	 37190 12531
11610	0	0	Ki67+	 37205 12428
11611	0	0	Ki67+	 37215 12518
11612	0	0	Ki67+	 37223 12548
11613	0	0	Ki67+	 37244 12686
11614	0	0	Ki67+	 37250 12544
11615	0	0	Ki67+	 37273 12425
11616	0	0	Ki67+	 37276 12557
11617	0	0	Ki67+	 37277 12449
11618	0	0	Ki67+	 37278 12473
11619	0	0	Ki67+	 37285 12505
11620	0	0	Ki67+	 37289 12639
11621	0	0	Ki67+	 37320 12539
11622	0	0	Ki67+	 37320 12802
11623	0	0	Ki67+	 37334 12473
11624	0	0	Ki67+	 37338 12510
11625	0	0	Ki67+	 37341 12644
11626	0	0	Ki67+	 37349 12559
11627	0	0	Ki67+	 37350 12528
11628	0	0	Ki67+	 37365 12461
11629	0	0	Ki67+	 37379 12662
11630	0	0	Ki67+	 37388 12437
11631	0	0	Ki67+	 37390 12478
11632	0	0	Ki67+	 37400 12674
11633	0	0	Ki67+	 37426 12669
11634	0	0	Ki67+	 37428 12496
11635	0	0	Ki67+	 37459 13013
11636	0	0	Ki67+	 37461 12996
11637	0	0	Ki67+	 37487 12971
11638	0	0	Ki67+	 37491 12560
11639	0	0	Ki67+	 37514 12999
11640	0	0	Ki67+	 37517 12981
11641	0	0	Ki67+	 37529 13107
11642	0	0	Ki67+	 37574 12619
11643	0	0	Ki67+	 37624 12610
11644	0	0	Ki67+	 37629 12666
11645	0	0	Ki67+	 37662 12564
11646	0	0	Ki67+	 37689 12534
11647	0	0	Ki67+	 36948 13537
11648	0	0	Ki67+	 36952 13410
11649	0	0	Ki67+	 36955 13246
11650	0	0	Ki67+	 36967 13262
11651	0	0	Ki67+	 36974 13523
11652	0	0	Ki67+	 36978 13431
11653	0	0	Ki67+	 36987 13482
11654	0	0	Ki67+	 37055 13321
11655	0	0	Ki67+	 37183 13481
11656	0	0	Ki67+	 37212 13312
11657	0	0	Ki67+	 37331 13393
11658	0	0	Ki67+	 37334 13355
11659	0	0	Ki67+	 36992 14072
11660	0	0	Ki67+	 36909 16796
11661	0	0	Ki67+	 36912 16497
11662	0	0	Ki67+	 36918 16669
11663	0	0	Ki67+	 36947 16539
11664	0	0	Ki67+	 36949 16874
11665	0	0	Ki67+	 36952 16526
11666	0	0	Ki67+	 36966 17090
11667	0	0	Ki67+	 36981 17081
11668	0	0	Ki67+	 37023 16543
11669	0	0	Ki67+	 37029 16519
11670	0	0	Ki67+	 37060 16477
11671	0	0	Ki67+	 37074 17093
11672	0	0	Ki67+	 37103 16564
11673	0	0	Ki67+	 37105 16547
11674	0	0	Ki67+	 37134 17118
11675	0	0	Ki67+	 37138 17077
11676	0	0	Ki67+	 37141 16542
11677	0	0	Ki67+	 37147 17105
11678	0	0	Ki67+	 37156 17141
11679	0	0	Ki67+	 37157 17159
11680	0	0	Ki67+	 37159 16487
11681	0	0	Ki67+	 37165 17152
11682	0	0	Ki67+	 37177 17105
11683	0	0	Ki67+	 37193 17084
11684	0	0	Ki67+	 37208 16499
11685	0	0	Ki67+	 37219 16482
11686	0	0	Ki67+	 37232 16464
11687	0	0	Ki67+	 37282 16757
11688	0	0	Ki67+	 37299 16985
11689	0	0	Ki67+	 37318 16572
11690	0	0	Ki67+	 37325 16714
11691	0	0	Ki67+	 37330 16976
11692	0	0	Ki67+	 37334 16557
11693	0	0	Ki67+	 37339 16574
11694	0	0	Ki67+	 37354 16518
11695	0	0	Ki67+	 37358 16557
11696	0	0	Ki67+	 37372 16883
11697	0	0	Ki67+	 37386 16717
11698	0	0	Ki67+	 37396 16704
11699	0	0	Ki67+	 37405 16871
11700	0	0	Ki67+	 37419 16699
11701	0	0	Ki67+	 37433 16931
11702	0	0	Ki67+	 37472 16511
11703	0	0	Ki67+	 37548 16589
11704	0	0	Ki67+	 37630 16592
11705	0	0	Ki67+	 37631 16619
11706	0	0	Ki67+	 37672 16642
11707	0	0	Ki67+	 37012 17184
11708	0	0	Ki67+	 37029 17947
11709	0	0	Ki67+	 37169 17217
11710	0	0	Ki67+	 37206 17363
11711	0	0	Ki67+	 37206 17910
11712	0	0	Ki67+	 37223 17921
11713	0	0	Ki67+	 37224 17862
11714	0	0	Ki67+	 37225 17885
11715	0	0	Ki67+	 37230 17958
11716	0	0	Ki67+	 37233 17248
11717	0	0	Ki67+	 37238 17348
11718	0	0	Ki67+	 37250 17888
11719	0	0	Ki67+	 37254 17293
11720	0	0	Ki67+	 37256 17216
11721	0	0	Ki67+	 37261 17788
11722	0	0	Ki67+	 37261 17945
11723	0	0	Ki67+	 37263 17846
11724	0	0	Ki67+	 37269 17820
11725	0	0	Ki67+	 37271 17896
11726	0	0	Ki67+	 37272 17756
11727	0	0	Ki67+	 37289 17701
11728	0	0	Ki67+	 37294 17858
11729	0	0	Ki67+	 37303 17751
11730	0	0	Ki67+	 37303 17784
11731	0	0	Ki67+	 37307 17863
11732	0	0	Ki67+	 37317 17830
11733	0	0	Ki67+	 37324 17819
11734	0	0	Ki67+	 37328 17711
11735	0	0	Ki67+	 37329 17937
11736	0	0	Ki67+	 37349 17909
11737	0	0	Ki67+	 37357 17675
11738	0	0	Ki67+	 37358 17643
11739	0	0	Ki67+	 37362 17941
11740	0	0	Ki67+	 37378 17701
11741	0	0	Ki67+	 37382 17655
11742	0	0	Ki67+	 37382 17727
11743	0	0	Ki67+	 37396 17675
11744	0	0	Ki67+	 37399 17609
11745	0	0	Ki67+	 37404 17706
11746	0	0	Ki67+	 37406 17581
11747	0	0	Ki67+	 37408 17644
11748	0	0	Ki67+	 37414 17604
11749	0	0	Ki67+	 37425 17604
11750	0	0	Ki67+	 37434 17691
11751	0	0	Ki67+	 37436 17673
11752	0	0	Ki67+	 37445 17702
11753	0	0	Ki67+	 37455 17596
11754	0	0	Ki67+	 36905 18168
11755	0	0	Ki67+	 36972 17980
11756	0	0	Ki67+	 36977 18016
11757	0	0	Ki67+	 37011 17997
11758	0	0	Ki67+	 37014 17973
11759	0	0	Ki67+	 37014 18568
11760	0	0	Ki67+	 37015 18035
11761	0	0	Ki67+	 37047 17999
11762	0	0	Ki67+	 37049 17979
11763	0	0	Ki67+	 37055 18112
11764	0	0	Ki67+	 37072 18109
11765	0	0	Ki67+	 37073 18076
11766	0	0	Ki67+	 37086 18137
11767	0	0	Ki67+	 37093 18117
11768	0	0	Ki67+	 37101 18054
11769	0	0	Ki67+	 37101 18087
11770	0	0	Ki67+	 37102 18145
11771	0	0	Ki67+	 37111 18132
11772	0	0	Ki67+	 37126 18081
11773	0	0	Ki67+	 37136 18157
11774	0	0	Ki67+	 37150 18117
11775	0	0	Ki67+	 37154 18092
11776	0	0	Ki67+	 37172 18166
11777	0	0	Ki67+	 37179 18078
11778	0	0	Ki67+	 37190 18108
11779	0	0	Ki67+	 37194 18159
11780	0	0	Ki67+	 37195 18138
11781	0	0	Ki67+	 37217 18082
11782	0	0	Ki67+	 37221 18134
11783	0	0	Ki67+	 37223 18097
11784	0	0	Ki67+	 37229 18025
11785	0	0	Ki67+	 37229 18158
11786	0	0	Ki67+	 37235 18724
11787	0	0	Ki67+	 37247 17996
11788	0	0	Ki67+	 37247 18077
11789	0	0	Ki67+	 37250 17981
11790	0	0	Ki67+	 37251 18064
11791	0	0	Ki67+	 37258 18095
11792	0	0	Ki67+	 37271 18124
11793	0	0	Ki67+	 37271 18146
11794	0	0	Ki67+	 37274 18059
11795	0	0	Ki67+	 37277 18087
11796	0	0	Ki67+	 37279 18115
11797	0	0	Ki67+	 37286 17975
11798	0	0	Ki67+	 37289 18005
11799	0	0	Ki67+	 37290 18017
11800	0	0	Ki67+	 37295 18753
11801	0	0	Ki67+	 37301 18038
11802	0	0	Ki67+	 37305 18099
11803	0	0	Ki67+	 37311 18060
11804	0	0	Ki67+	 37316 18705
11805	0	0	Ki67+	 37329 18760
11806	0	0	Ki67+	 37335 17985
11807	0	0	Ki67+	 37344 18126
11808	0	0	Ki67+	 37345 18037
11809	0	0	Ki67+	 37371 18016
11810	0	0	Ki67+	 37373 18040
11811	0	0	Ki67+	 37374 17983
11812	0	0	Ki67+	 37399 18013
11813	0	0	Ki67+	 37401 17995
11814	0	0	Ki67+	 37486 18537
11815	0	0	Ki67+	 37579 19559
11816	0	0	Ki67+	 37544 19757
11817	0	0	Ki67+	 37566 19713
11818	0	0	Ki67+	 37661 20002
11819	0	0	Ki67+	 37695 20354
11820	0	0	Ki67+	 37015 21038
11821	0	0	Ki67+	 37248 20881
11822	0	0	Ki67+	 37532 21328
11823	0	0	Ki67+	 37556 21603
11824	0	0	Ki67+	 37166 23103
11825	0	0	Ki67+	 36992 25289
11826	0	0	Ki67+	 37085 26766
11827	0	0	Ki67+	 37106 26721
11828	0	0	Ki67+	 37010 27384
11829	0	0	Ki67+	 37033 26803
11830	0	0	Ki67+	 37034 26779
11831	0	0	Ki67+	 37124 26826
11832	0	0	Ki67+	 37137 26857
11833	0	0	Ki67+	 37187 26925
11834	0	0	Ki67+	 37223 26937
11835	0	0	Ki67+	 37240 26874
11836	0	0	Ki67+	 37266 26964
11837	0	0	Ki67+	 37290 27003
11838	0	0	Ki67+	 36901 27772
11839	0	0	Ki67+	 37137 28094
11840	0	0	Ki67+	 37284 28344
11841	0	0	Ki67+	 37165 28877
11842	0	0	Ki67+	 37525 29150
11843	0	0	Ki67+	 36982 29636
11844	0	0	Ki67+	 36987 29670
11845	0	0	Ki67+	 37294 29536
11846	0	0	Ki67+	 37298 31284
11847	0	0	Ki67+	 37337 31169
11848	0	0	Ki67+	 36945 32114
11849	0	0	Ki67+	 36956 31992
11850	0	0	Ki67+	 37052 32121
11851	0	0	Ki67+	 37216 32029
11852	0	0	Ki67+	 37547 32165
11853	0	0	Ki67+	 37576 32228
11854	0	0	Ki67+	 37589 32249
11855	0	0	Ki67+	 37037 32824
11856	0	0	Ki67+	 37080 32749
11857	0	0	Ki67+	 37094 32722
11858	0	0	Ki67+	 37101 32757
11859	0	0	Ki67+	 37125 32688
11860	0	0	Ki67+	 37777 11902
11861	0	0	Ki67+	 37700 12049
11862	0	0	Ki67+	 37722 12555
11863	0	0	Ki67+	 37744 12003
11864	0	0	Ki67+	 37812 12036
11865	0	0	Ki67+	 37873 12062
11866	0	0	Ki67+	 37840 18825
11867	0	0	Ki67+	 37925 19093
11868	0	0	Ki67+	 37940 19125
11869	0	0	Ki67+	 37953 19023
11870	0	0	Ki67+	 37963 18904
11871	0	0	Ki67+	 37971 19026
11872	0	0	Ki67+	 37973 19136
11873	0	0	Ki67+	 37974 19156
11874	0	0	Ki67+	 37989 19161
11875	0	0	Ki67+	 37989 19204
11876	0	0	Ki67+	 37991 19261
11877	0	0	Ki67+	 37995 18988
11878	0	0	Ki67+	 37998 19196
11879	0	0	Ki67+	 38006 18997
11880	0	0	Ki67+	 38007 19139
11881	0	0	Ki67+	 38013 19163
11882	0	0	Ki67+	 38024 19196
11883	0	0	Ki67+	 38029 18982
11884	0	0	Ki67+	 38042 18882
11885	0	0	Ki67+	 38054 18992
11886	0	0	Ki67+	 38063 19039
11887	0	0	Ki67+	 38067 18957
11888	0	0	Ki67+	 38078 19052
11889	0	0	Ki67+	 38082 18967
11890	0	0	Ki67+	 38086 19108
11891	0	0	Ki67+	 38090 18935
11892	0	0	Ki67+	 38091 19019
11893	0	0	Ki67+	 38110 19176
11894	0	0	Ki67+	 38120 18807
11895	0	0	Ki67+	 38121 19044
11896	0	0	Ki67+	 38131 18937
11897	0	0	Ki67+	 38145 19182
11898	0	0	Ki67+	 38163 19180
11899	0	0	Ki67+	 38173 18970
11900	0	0	Ki67+	 38191 19152
11901	0	0	Ki67+	 38194 18929
11902	0	0	Ki67+	 38195 19190
11903	0	0	Ki67+	 38203 19109
11904	0	0	Ki67+	 38222 19107
11905	0	0	Ki67+	 38225 19047
11906	0	0	Ki67+	 38228 19132
11907	0	0	Ki67+	 38230 18990
11908	0	0	Ki67+	 38231 18950
11909	0	0	Ki67+	 38240 19029
11910	0	0	Ki67+	 38243 19103
11911	0	0	Ki67+	 38243 19198
11912	0	0	Ki67+	 38247 18951
11913	0	0	Ki67+	 38256 19146
11914	0	0	Ki67+	 38267 19191
11915	0	0	Ki67+	 38269 19041
11916	0	0	Ki67+	 38269 19056
11917	0	0	Ki67+	 38274 19011
11918	0	0	Ki67+	 38280 19132
11919	0	0	Ki67+	 38283 19081
11920	0	0	Ki67+	 38288 19070
11921	0	0	Ki67+	 38288 19215
11922	0	0	Ki67+	 38296 19128
11923	0	0	Ki67+	 38300 19157
11924	0	0	Ki67+	 38325 19176
11925	0	0	Ki67+	 38361 19057
11926	0	0	Ki67+	 38361 19094
11927	0	0	Ki67+	 38383 19286
11928	0	0	Ki67+	 38401 19271
11929	0	0	Ki67+	 38403 19145
11930	0	0	Ki67+	 38423 19163
11931	0	0	Ki67+	 38423 19302
11932	0	0	Ki67+	 38428 19112
11933	0	0	Ki67+	 38447 19264
11934	0	0	Ki67+	 38462 19279
11935	0	0	Ki67+	 38487 19270
11936	0	0	Ki67+	 37852 20109
11937	0	0	Ki67+	 37881 19501
11938	0	0	Ki67+	 37889 19464
11939	0	0	Ki67+	 37899 19459
11940	0	0	Ki67+	 37902 19550
11941	0	0	Ki67+	 38204 19593
11942	0	0	Ki67+	 38208 19605
11943	0	0	Ki67+	 38238 19806
11944	0	0	Ki67+	 38245 19599
11945	0	0	Ki67+	 38266 19636
11946	0	0	Ki67+	 38280 19697
11947	0	0	Ki67+	 38290 19663
11948	0	0	Ki67+	 38310 19764
11949	0	0	Ki67+	 38316 19590
11950	0	0	Ki67+	 38322 19605
11951	0	0	Ki67+	 38366 19766
11952	0	0	Ki67+	 38415 19842
11953	0	0	Ki67+	 38417 19561
11954	0	0	Ki67+	 38418 19535
11955	0	0	Ki67+	 38430 19646
11956	0	0	Ki67+	 38446 19636
11957	0	0	Ki67+	 38463 19613
11958	0	0	Ki67+	 37718 20355
11959	0	0	Ki67+	 37756 20273
11960	0	0	Ki67+	 37800 20374
11961	0	0	Ki67+	 37801 20391
11962	0	0	Ki67+	 37993 20161
11963	0	0	Ki67+	 38086 20225
11964	0	0	Ki67+	 38086 20244
11965	0	0	Ki67+	 38181 20184
11966	0	0	Ki67+	 38183 20205
11967	0	0	Ki67+	 38309 20214
11968	0	0	Ki67+	 38342 20221
11969	0	0	Ki67+	 38358 20207
11970	0	0	Ki67+	 37967 21035
11971	0	0	Ki67+	 37981 21064
11972	0	0	Ki67+	 37941 24479
11973	0	0	Ki67+	 38431 26182
11974	0	0	Ki67+	 37735 29195
11975	0	0	Ki67+	 37755 30206
11976	0	0	Ki67+	 37835 30228
11977	0	0	Ki67+	 37875 30211
11978	0	0	Ki67+	 37912 29767
11979	0	0	Ki67+	 37916 29755
11980	0	0	Ki67+	 37983 30098
11981	0	0	Ki67+	 38049 30108
11982	0	0	Ki67+	 38136 30224
11983	0	0	Ki67+	 38204 30105
11984	0	0	Ki67+	 38312 30263
11985	0	0	Ki67+	 37914 30530
11986	0	0	Ki67+	 38154 31046
11987	0	0	Ki67+	 38352 31051
11988	0	0	Ki67+	 38501 19241
11989	0	0	Ki67+	 38502 19266
11990	0	0	Ki67+	 38522 19260
11991	0	0	Ki67+	 38526 19215
11992	0	0	Ki67+	 38544 19244
11993	0	0	Ki67+	 38599 19232
11994	0	0	Ki67+	 38633 19106
11995	0	0	Ki67+	 38645 19494
11996	0	0	Ki67+	 38662 19495
11997	0	0	Ki67+	 38672 19133
11998	0	0	Ki67+	 38676 19184
11999	0	0	Ki67+	 38677 19467
12000	0	0	Ki67+	 38684 19099
12001	0	0	Ki67+	 38697 19196
12002	0	0	Ki67+	 38724 19100
12003	0	0	Ki67+	 38736 19198
12004	0	0	Ki67+	 38745 19118
12005	0	0	Ki67+	 38750 19505
12006	0	0	Ki67+	 38753 19231
12007	0	0	Ki67+	 38754 19213
12008	0	0	Ki67+	 38761 19224
12009	0	0	Ki67+	 38770 19128
12010	0	0	Ki67+	 38799 19128
12011	0	0	Ki67+	 38803 19211
12012	0	0	Ki67+	 38812 19503
12013	0	0	Ki67+	 38821 19480
12014	0	0	Ki67+	 38822 19231
12015	0	0	Ki67+	 38842 19256
12016	0	0	Ki67+	 38843 19469
12017	0	0	Ki67+	 38881 19270
12018	0	0	Ki67+	 38915 19536
12019	0	0	Ki67+	 38932 19578
12020	0	0	Ki67+	 38954 19202
12021	0	0	Ki67+	 38963 19577
12022	0	0	Ki67+	 38967 19548
12023	0	0	Ki67+	 38969 19566
12024	0	0	Ki67+	 39006 19213
12025	0	0	Ki67+	 39011 19587
12026	0	0	Ki67+	 39026 19245
12027	0	0	Ki67+	 39043 19155
12028	0	0	Ki67+	 39062 19240
12029	0	0	Ki67+	 39087 19581
12030	0	0	Ki67+	 39100 19597
12031	0	0	Ki67+	 39108 19590
12032	0	0	Ki67+	 39132 19315
12033	0	0	Ki67+	 39134 19269
12034	0	0	Ki67+	 39139 19550
12035	0	0	Ki67+	 39145 19519
12036	0	0	Ki67+	 39147 19330
12037	0	0	Ki67+	 39167 19582
12038	0	0	Ki67+	 39170 19215
12039	0	0	Ki67+	 39171 19231
12040	0	0	Ki67+	 39172 19295
12041	0	0	Ki67+	 39173 19571
12042	0	0	Ki67+	 39194 19556
12043	0	0	Ki67+	 39195 19243
12044	0	0	Ki67+	 39200 19523
12045	0	0	Ki67+	 39202 19279
12046	0	0	Ki67+	 39202 19509
12047	0	0	Ki67+	 39202 19588
12048	0	0	Ki67+	 39219 19307
12049	0	0	Ki67+	 39219 19334
12050	0	0	Ki67+	 39221 19552
12051	0	0	Ki67+	 39223 19515
12052	0	0	Ki67+	 39233 19271
12053	0	0	Ki67+	 39241 19586
12054	0	0	Ki67+	 39245 19293
12055	0	0	Ki67+	 39246 19321
12056	0	0	Ki67+	 39254 19348
12057	0	0	Ki67+	 39254 19519
12058	0	0	Ki67+	 39279 19451
12059	0	0	Ki67+	 39283 19355
12060	0	0	Ki67+	 39285 19333
12061	0	0	Ki67+	 39288 19578
12062	0	0	Ki67+	 39292 19588
12063	0	0	Ki67+	 38501 20173
12064	0	0	Ki67+	 38512 19771
12065	0	0	Ki67+	 38544 19873
12066	0	0	Ki67+	 38570 19883
12067	0	0	Ki67+	 38645 19871
12068	0	0	Ki67+	 38651 19666
12069	0	0	Ki67+	 38667 19673
12070	0	0	Ki67+	 38675 19870
12071	0	0	Ki67+	 38684 19673
12072	0	0	Ki67+	 38699 19693
12073	0	0	Ki67+	 38709 19855
12074	0	0	Ki67+	 38733 20182
12075	0	0	Ki67+	 38810 19873
12076	0	0	Ki67+	 38827 19900
12077	0	0	Ki67+	 38841 19935
12078	0	0	Ki67+	 38862 19810
12079	0	0	Ki67+	 38874 19920
12080	0	0	Ki67+	 38878 19840
12081	0	0	Ki67+	 38881 19770
12082	0	0	Ki67+	 38889 19803
12083	0	0	Ki67+	 38895 19863
12084	0	0	Ki67+	 38897 19788
12085	0	0	Ki67+	 38923 19840
12086	0	0	Ki67+	 38939 19822
12087	0	0	Ki67+	 38975 20161
12088	0	0	Ki67+	 38986 20196
12089	0	0	Ki67+	 38996 19864
12090	0	0	Ki67+	 39008 19628
12091	0	0	Ki67+	 39105 19653
12092	0	0	Ki67+	 39110 19627
12093	0	0	Ki67+	 39126 19682
12094	0	0	Ki67+	 39144 19704
12095	0	0	Ki67+	 39155 19716
12096	0	0	Ki67+	 39168 19659
12097	0	0	Ki67+	 39169 19698
12098	0	0	Ki67+	 39180 19720
12099	0	0	Ki67+	 39182 19629
12100	0	0	Ki67+	 39191 19765
12101	0	0	Ki67+	 39202 19690
12102	0	0	Ki67+	 39211 19672
12103	0	0	Ki67+	 39213 19633
12104	0	0	Ki67+	 39213 19707
12105	0	0	Ki67+	 39225 19751
12106	0	0	Ki67+	 39226 19775
12107	0	0	Ki67+	 39237 19690
12108	0	0	Ki67+	 39237 19760
12109	0	0	Ki67+	 39241 19734
12110	0	0	Ki67+	 39242 19663
12111	0	0	Ki67+	 39247 19616
12112	0	0	Ki67+	 39257 19715
12113	0	0	Ki67+	 39259 19695
12114	0	0	Ki67+	 39264 19740
12115	0	0	Ki67+	 39274 19821
12116	0	0	Ki67+	 39276 19634
12117	0	0	Ki67+	 39278 19697
12118	0	0	Ki67+	 39279 19612
12119	0	0	Ki67+	 39284 19838
12120	0	0	Ki67+	 39288 19785
12121	0	0	Ki67+	 39290 19711
12122	0	0	Ki67+	 39293 20131
12123	0	0	Ki67+	 39294 19989
12124	0	0	Ki67+	 38837 21535
12125	0	0	Ki67+	 39047 21218
12126	0	0	Ki67+	 39002 22103
12127	0	0	Ki67+	 39004 22113
12128	0	0	Ki67+	 39292 22456
12129	0	0	Ki67+	 39003 23294
12130	0	0	Ki67+	 39043 23634
12131	0	0	Ki67+	 39042 29120
12132	0	0	Ki67+	 39104 29285
12133	0	0	Ki67+	 39106 29263
12134	0	0	Ki67+	 39108 29238
12135	0	0	Ki67+	 39117 29265
12136	0	0	Ki67+	 39235 29323
12137	0	0	Ki67+	 39243 29252
12138	0	0	Ki67+	 38735 30608
12139	0	0	Ki67+	 38746 30598
12140	0	0	Ki67+	 38805 30595
12141	0	0	Ki67+	 39030 30675
12142	0	0	Ki67+	 39096 30701
12143	0	0	Ki67+	 38508 30921
12144	0	0	Ki67+	 38512 30906
12145	0	0	Ki67+	 38728 31155
12146	0	0	Ki67+	 39188 30807
12147	0	0	Ki67+	 39298 19389
12148	0	0	Ki67+	 39301 19870
12149	0	0	Ki67+	 39304 19419
12150	0	0	Ki67+	 39304 20042
12151	0	0	Ki67+	 39307 19362
12152	0	0	Ki67+	 39307 19739
12153	0	0	Ki67+	 39308 19815
12154	0	0	Ki67+	 39309 19623
12155	0	0	Ki67+	 39314 19588
12156	0	0	Ki67+	 39314 19731
12157	0	0	Ki67+	 39314 20003
12158	0	0	Ki67+	 39316 19714
12159	0	0	Ki67+	 39318 20121
12160	0	0	Ki67+	 39319 19407
12161	0	0	Ki67+	 39320 19766
12162	0	0	Ki67+	 39325 19898
12163	0	0	Ki67+	 39326 19482
12164	0	0	Ki67+	 39328 19529
12165	0	0	Ki67+	 39332 19810
12166	0	0	Ki67+	 39333 19858
12167	0	0	Ki67+	 39334 19445
12168	0	0	Ki67+	 39335 19882
12169	0	0	Ki67+	 39336 19737
12170	0	0	Ki67+	 39337 19517
12171	0	0	Ki67+	 39341 19840
12172	0	0	Ki67+	 39346 19481
12173	0	0	Ki67+	 39350 19471
12174	0	0	Ki67+	 39350 19519
12175	0	0	Ki67+	 39350 20108
12176	0	0	Ki67+	 39353 19567
12177	0	0	Ki67+	 39359 19603
12178	0	0	Ki67+	 39360 19792
12179	0	0	Ki67+	 39362 19502
12180	0	0	Ki67+	 39366 19855
12181	0	0	Ki67+	 39369 19935
12182	0	0	Ki67+	 39373 19548
12183	0	0	Ki67+	 39380 19471
12184	0	0	Ki67+	 39392 19844
12185	0	0	Ki67+	 39394 19886
12186	0	0	Ki67+	 39395 19856
12187	0	0	Ki67+	 39395 20004
12188	0	0	Ki67+	 39411 20016
12189	0	0	Ki67+	 39425 20011
12190	0	0	Ki67+	 39471 21560
12191	0	0	Ki67+	 39545 21498
12192	0	0	Ki67+	 39617 21734
12193	0	0	Ki67+	 39630 21635
12194	0	0	Ki67+	 39630 21706
12195	0	0	Ki67+	 39639 21330
12196	0	0	Ki67+	 39695 21640
12197	0	0	Ki67+	 39715 21661
12198	0	0	Ki67+	 39734 21284
12199	0	0	Ki67+	 39764 21266
12200	0	0	Ki67+	 39793 21682
12201	0	0	Ki67+	 39796 21248
12202	0	0	Ki67+	 39812 21241
12203	0	0	Ki67+	 39815 21266
12204	0	0	Ki67+	 39815 21324
12205	0	0	Ki67+	 39831 21216
12206	0	0	Ki67+	 39844 21639
12207	0	0	Ki67+	 39845 21747
12208	0	0	Ki67+	 39852 21568
12209	0	0	Ki67+	 39853 21621
12210	0	0	Ki67+	 39854 21592
12211	0	0	Ki67+	 39873 21246
12212	0	0	Ki67+	 39874 21225
12213	0	0	Ki67+	 39876 21619
12214	0	0	Ki67+	 39876 21753
12215	0	0	Ki67+	 39880 21548
12216	0	0	Ki67+	 39891 21244
12217	0	0	Ki67+	 39948 21629
12218	0	0	Ki67+	 39966 21215
12219	0	0	Ki67+	 39980 21196
12220	0	0	Ki67+	 39982 21740
12221	0	0	Ki67+	 39984 21244
12222	0	0	Ki67+	 40002 21223
12223	0	0	Ki67+	 40011 21205
12224	0	0	Ki67+	 40020 21276
12225	0	0	Ki67+	 40021 21594
12226	0	0	Ki67+	 40041 21236
12227	0	0	Ki67+	 40046 21651
12228	0	0	Ki67+	 40058 21359
12229	0	0	Ki67+	 40072 21596
12230	0	0	Ki67+	 40073 21417
12231	0	0	Ki67+	 39318 22529
12232	0	0	Ki67+	 39334 22345
12233	0	0	Ki67+	 39346 22404
12234	0	0	Ki67+	 39375 22404
12235	0	0	Ki67+	 39414 22386
12236	0	0	Ki67+	 39417 21856
12237	0	0	Ki67+	 39421 22012
12238	0	0	Ki67+	 39425 22314
12239	0	0	Ki67+	 39439 21880
12240	0	0	Ki67+	 39444 21947
12241	0	0	Ki67+	 39451 22305
12242	0	0	Ki67+	 39489 22340
12243	0	0	Ki67+	 39491 22399
12244	0	0	Ki67+	 39507 22256
12245	0	0	Ki67+	 39512 21970
12246	0	0	Ki67+	 39523 22276
12247	0	0	Ki67+	 39531 22306
12248	0	0	Ki67+	 39547 21990
12249	0	0	Ki67+	 39551 22311
12250	0	0	Ki67+	 39556 21913
12251	0	0	Ki67+	 39565 21928
12252	0	0	Ki67+	 39568 22174
12253	0	0	Ki67+	 39568 22222
12254	0	0	Ki67+	 39576 22288
12255	0	0	Ki67+	 39578 22161
12256	0	0	Ki67+	 39580 22195
12257	0	0	Ki67+	 39589 22132
12258	0	0	Ki67+	 39596 22180
12259	0	0	Ki67+	 39598 21911
12260	0	0	Ki67+	 39609 21794
12261	0	0	Ki67+	 39612 21855
12262	0	0	Ki67+	 39641 21770
12263	0	0	Ki67+	 39645 22272
12264	0	0	Ki67+	 39647 22176
12265	0	0	Ki67+	 39650 22069
12266	0	0	Ki67+	 39662 22125
12267	0	0	Ki67+	 39665 22169
12268	0	0	Ki67+	 39666 22042
12269	0	0	Ki67+	 39674 22094
12270	0	0	Ki67+	 39679 22179
12271	0	0	Ki67+	 39682 22240
12272	0	0	Ki67+	 39695 22162
12273	0	0	Ki67+	 39699 22140
12274	0	0	Ki67+	 39710 22190
12275	0	0	Ki67+	 39719 22071
12276	0	0	Ki67+	 39723 21866
12277	0	0	Ki67+	 39723 22158
12278	0	0	Ki67+	 39726 21923
12279	0	0	Ki67+	 39735 22187
12280	0	0	Ki67+	 39735 22203
12281	0	0	Ki67+	 39758 22175
12282	0	0	Ki67+	 39777 21966
12283	0	0	Ki67+	 39815 21848
12284	0	0	Ki67+	 39820 22152
12285	0	0	Ki67+	 39835 21912
12286	0	0	Ki67+	 39857 22083
12287	0	0	Ki67+	 39862 22158
12288	0	0	Ki67+	 39883 22098
12289	0	0	Ki67+	 39892 22140
12290	0	0	Ki67+	 39912 22008
12291	0	0	Ki67+	 39948 22022
12292	0	0	Ki67+	 39967 21811
12293	0	0	Ki67+	 39967 22051
12294	0	0	Ki67+	 40002 21884
12295	0	0	Ki67+	 40092 21998
12296	0	0	Ki67+	 39660 22955
12297	0	0	Ki67+	 39774 22891
12298	0	0	Ki67+	 39784 22917
12299	0	0	Ki67+	 39790 22941
12300	0	0	Ki67+	 39973 22931
12301	0	0	Ki67+	 39589 24023
12302	0	0	Ki67+	 39459 28651
12303	0	0	Ki67+	 39490 29368
12304	0	0	Ki67+	 39571 29386
12305	0	0	Ki67+	 39600 29280
12306	0	0	Ki67+	 39620 29295
12307	0	0	Ki67+	 39629 29338
12308	0	0	Ki67+	 39719 29522
12309	0	0	Ki67+	 39911 29675
12310	0	0	Ki67+	 39940 29681
12311	0	0	Ki67+	 39941 29648
12312	0	0	Ki67+	 39963 29707
12313	0	0	Ki67+	 39476 30448
12314	0	0	Ki67+	 39523 30265
12315	0	0	Ki67+	 39532 30306
12316	0	0	Ki67+	 40027 29805
12317	0	0	Ki67+	 40059 29808
12318	0	0	Ki67+	 40071 29859
12319	0	0	Ki67+	 40089 29877
12320	0	0	Ki67+	 40091 29854
12321	0	0	Ki67+	 40093 29820
12322	0	0	Ki67+	 39384 30795
12323	0	0	Ki67+	 39474 30931
12324	0	0	Ki67+	 39624 30790
12325	0	0	Ki67+	 39759 31004
12326	0	0	Ki67+	 39769 30909
12327	0	0	Ki67+	 39789 30888
12328	0	0	Ki67+	 40104 21320
12329	0	0	Ki67+	 40161 21280
12330	0	0	Ki67+	 40177 21321
12331	0	0	Ki67+	 40225 21176
12332	0	0	Ki67+	 40226 21332
12333	0	0	Ki67+	 40227 21263
12334	0	0	Ki67+	 40236 21218
12335	0	0	Ki67+	 40238 21405
12336	0	0	Ki67+	 40246 21335
12337	0	0	Ki67+	 40253 21231
12338	0	0	Ki67+	 40259 21366
12339	0	0	Ki67+	 40260 21298
12340	0	0	Ki67+	 40273 21181
12341	0	0	Ki67+	 40279 21232
12342	0	0	Ki67+	 40282 21283
12343	0	0	Ki67+	 40297 21263
12344	0	0	Ki67+	 40301 21370
12345	0	0	Ki67+	 40303 21349
12346	0	0	Ki67+	 40325 21249
12347	0	0	Ki67+	 40328 21169
12348	0	0	Ki67+	 40328 21285
12349	0	0	Ki67+	 40338 21198
12350	0	0	Ki67+	 40343 21142
12351	0	0	Ki67+	 40345 21228
12352	0	0	Ki67+	 40361 21116
12353	0	0	Ki67+	 40381 21117
12354	0	0	Ki67+	 40385 21159
12355	0	0	Ki67+	 40409 21102
12356	0	0	Ki67+	 40414 21156
12357	0	0	Ki67+	 40420 21115
12358	0	0	Ki67+	 40438 21106
12359	0	0	Ki67+	 40451 21207
12360	0	0	Ki67+	 40456 21149
12361	0	0	Ki67+	 40463 21100
12362	0	0	Ki67+	 40467 21232
12363	0	0	Ki67+	 40469 21190
12364	0	0	Ki67+	 40472 21163
12365	0	0	Ki67+	 40494 21191
12366	0	0	Ki67+	 40501 21173
12367	0	0	Ki67+	 40517 21548
12368	0	0	Ki67+	 40521 21234
12369	0	0	Ki67+	 40535 21165
12370	0	0	Ki67+	 40541 21194
12371	0	0	Ki67+	 40569 21196
12372	0	0	Ki67+	 40581 21178
12373	0	0	Ki67+	 40586 21194
12374	0	0	Ki67+	 40604 21203
12375	0	0	Ki67+	 40633 21199
12376	0	0	Ki67+	 40640 21162
12377	0	0	Ki67+	 40646 21107
12378	0	0	Ki67+	 40671 21097
12379	0	0	Ki67+	 40686 21171
12380	0	0	Ki67+	 40690 21127
12381	0	0	Ki67+	 40745 21163
12382	0	0	Ki67+	 40775 21175
12383	0	0	Ki67+	 40785 21199
12384	0	0	Ki67+	 40787 21258
12385	0	0	Ki67+	 40791 21186
12386	0	0	Ki67+	 40857 21242
12387	0	0	Ki67+	 40863 21205
12388	0	0	Ki67+	 40230 21985
12389	0	0	Ki67+	 40311 23012
12390	0	0	Ki67+	 40641 22960
12391	0	0	Ki67+	 40648 22999
12392	0	0	Ki67+	 40803 23046
12393	0	0	Ki67+	 40820 23080
12394	0	0	Ki67+	 40822 23064
12395	0	0	Ki67+	 40827 23044
12396	0	0	Ki67+	 40890 23096
12397	0	0	Ki67+	 40628 23352
12398	0	0	Ki67+	 40749 23520
12399	0	0	Ki67+	 40768 23541
12400	0	0	Ki67+	 40778 23533
12401	0	0	Ki67+	 40821 23580
12402	0	0	Ki67+	 40839 23457
12403	0	0	Ki67+	 40124 29913
12404	0	0	Ki67+	 40157 29909
12405	0	0	Ki67+	 40189 29973
12406	0	0	Ki67+	 40320 29874
12407	0	0	Ki67+	 40468 30147
12408	0	0	Ki67+	 40494 29798
12409	0	0	Ki67+	 40550 30238
12410	0	0	Ki67+	 40557 30274
12411	0	0	Ki67+	 40578 30107
12412	0	0	Ki67+	 40681 30352
12413	0	0	Ki67+	 40696 30367
12414	0	0	Ki67+	 40714 30327
12415	0	0	Ki67+	 40718 30312
12416	0	0	Ki67+	 40794 30373
12417	0	0	Ki67+	 40895 29935
12418	0	0	Ki67+	 40907 21260
12419	0	0	Ki67+	 40940 21296
12420	0	0	Ki67+	 40962 21194
12421	0	0	Ki67+	 40964 21351
12422	0	0	Ki67+	 40968 21222
12423	0	0	Ki67+	 40987 21199
12424	0	0	Ki67+	 40993 21232
12425	0	0	Ki67+	 41035 21237
12426	0	0	Ki67+	 41049 21244
12427	0	0	Ki67+	 41057 21216
12428	0	0	Ki67+	 41064 21174
12429	0	0	Ki67+	 41082 21250
12430	0	0	Ki67+	 41086 21169
12431	0	0	Ki67+	 41113 21248
12432	0	0	Ki67+	 41115 21182
12433	0	0	Ki67+	 41197 21464
12434	0	0	Ki67+	 41200 21258
12435	0	0	Ki67+	 41324 21533
12436	0	0	Ki67+	 41354 21508
12437	0	0	Ki67+	 41568 21425
12438	0	0	Ki67+	 41644 21457
12439	0	0	Ki67+	 41653 21411
12440	0	0	Ki67+	 41669 21463
12441	0	0	Ki67+	 40901 23391
12442	0	0	Ki67+	 40945 23137
12443	0	0	Ki67+	 40956 23071
12444	0	0	Ki67+	 40961 23100
12445	0	0	Ki67+	 40962 23117
12446	0	0	Ki67+	 40975 23420
12447	0	0	Ki67+	 41013 23226
12448	0	0	Ki67+	 41026 23177
12449	0	0	Ki67+	 41047 23113
12450	0	0	Ki67+	 41074 23201
12451	0	0	Ki67+	 41123 23172
12452	0	0	Ki67+	 41125 23250
12453	0	0	Ki67+	 41126 23236
12454	0	0	Ki67+	 41148 23239
12455	0	0	Ki67+	 41154 23269
12456	0	0	Ki67+	 41159 23320
12457	0	0	Ki67+	 41169 23251
12458	0	0	Ki67+	 41170 23279
12459	0	0	Ki67+	 41202 23313
12460	0	0	Ki67+	 41240 23292
12461	0	0	Ki67+	 41246 23353
12462	0	0	Ki67+	 41256 23350
12463	0	0	Ki67+	 41264 23315
12464	0	0	Ki67+	 41298 23436
12465	0	0	Ki67+	 41405 23510
12466	0	0	Ki67+	 41011 23616
12467	0	0	Ki67+	 41055 23617
12468	0	0	Ki67+	 41359 23580
12469	0	0	Ki67+	 41386 23636
12470	0	0	Ki67+	 41388 23541
12471	0	0	Ki67+	 41404 23562
12472	0	0	Ki67+	 41426 23629
12473	0	0	Ki67+	 41433 23680
12474	0	0	Ki67+	 41440 23654
12475	0	0	Ki67+	 41461 23680
12476	0	0	Ki67+	 41471 23637
12477	0	0	Ki67+	 41484 23731
12478	0	0	Ki67+	 41492 23699
12479	0	0	Ki67+	 41505 23704
12480	0	0	Ki67+	 41514 23745
12481	0	0	Ki67+	 41524 23720
12482	0	0	Ki67+	 41531 23707
12483	0	0	Ki67+	 41536 23758
12484	0	0	Ki67+	 41567 23679
12485	0	0	Ki67+	 41568 23776
12486	0	0	Ki67+	 41577 23745
12487	0	0	Ki67+	 41582 23697
12488	0	0	Ki67+	 41593 23914
12489	0	0	Ki67+	 41603 23731
12490	0	0	Ki67+	 41603 23879
12491	0	0	Ki67+	 41613 23849
12492	0	0	Ki67+	 41617 23878
12493	0	0	Ki67+	 41619 23922
12494	0	0	Ki67+	 41627 23874
12495	0	0	Ki67+	 41628 23790
12496	0	0	Ki67+	 41628 23948
12497	0	0	Ki67+	 41632 23906
12498	0	0	Ki67+	 41645 23816
12499	0	0	Ki67+	 41649 23781
12500	0	0	Ki67+	 41652 23861
12501	0	0	Ki67+	 41657 23889
12502	0	0	Ki67+	 41659 23839
12503	0	0	Ki67+	 41661 23931
12504	0	0	Ki67+	 41667 23819
12505	0	0	Ki67+	 41669 23777
12506	0	0	Ki67+	 41673 23885
12507	0	0	Ki67+	 41679 23765
12508	0	0	Ki67+	 41493 24908
12509	0	0	Ki67+	 41608 24483
12510	0	0	Ki67+	 41332 29903
12511	0	0	Ki67+	 41524 29821
12512	0	0	Ki67+	 40913 30427
12513	0	0	Ki67+	 40928 30396
12514	0	0	Ki67+	 40933 30431
12515	0	0	Ki67+	 40991 30404
12516	0	0	Ki67+	 41021 30453
12517	0	0	Ki67+	 41070 30433
12518	0	0	Ki67+	 41721 21490
12519	0	0	Ki67+	 42469 21982
12520	0	0	Ki67+	 42472 21967
12521	0	0	Ki67+	 42327 23740
12522	0	0	Ki67+	 41704 23955
12523	0	0	Ki67+	 41724 23910
12524	0	0	Ki67+	 41730 23971
12525	0	0	Ki67+	 41745 23922
12526	0	0	Ki67+	 41752 24069
12527	0	0	Ki67+	 41755 23947
12528	0	0	Ki67+	 41757 23896
12529	0	0	Ki67+	 41766 23860
12530	0	0	Ki67+	 41774 24072
12531	0	0	Ki67+	 41775 24057
12532	0	0	Ki67+	 41777 24103
12533	0	0	Ki67+	 41799 23905
12534	0	0	Ki67+	 41817 24095
12535	0	0	Ki67+	 41825 24005
12536	0	0	Ki67+	 42306 24637
12537	0	0	Ki67+	 41772 28993
12538	0	0	Ki67+	 42590 23920
12539	0	0	Ki67+	 42827 24685
12540	0	0	Ki67+	 42888 24624
12541	0	0	CD3+/CD4+	 9170 3841
12542	0	0	CD3+/CD4+	 9207 3754
12543	0	0	CD3+/CD4+	 9311 3786
12544	0	0	CD3+/CD4+	 9432 3525
12545	0	0	CD3+/CD4+	 9139 4749
12546	0	0	CD3+/CD4+	 9278 4062
12547	0	0	CD3+/CD4+	 9293 4019
12548	0	0	CD3+/CD4+	 9334 4663
12549	0	0	CD3+/CD4+	 9369 4776
12550	0	0	CD3+/CD4+	 9376 4644
12551	0	0	CD3+/CD4+	 9379 4020
12552	0	0	CD3+/CD4+	 9382 4717
12553	0	0	CD3+/CD4+	 9383 4069
12554	0	0	CD3+/CD4+	 9413 4769
12555	0	0	CD3+/CD4+	 9430 4532
12556	0	0	CD3+/CD4+	 9430 4766
12557	0	0	CD3+/CD4+	 9526 4642
12558	0	0	CD3+/CD4+	 9530 4779
12559	0	0	CD3+/CD4+	 9541 4722
12560	0	0	CD3+/CD4+	 9546 4641
12561	0	0	CD3+/CD4+	 9552 4781
12562	0	0	CD3+/CD4+	 9572 4751
12563	0	0	CD3+/CD4+	 9592 4306
12564	0	0	CD3+/CD4+	 9593 4759
12565	0	0	CD3+/CD4+	 9625 4596
12566	0	0	CD3+/CD4+	 9650 4722
12567	0	0	CD3+/CD4+	 9680 4565
12568	0	0	CD3+/CD4+	 9687 4122
12569	0	0	CD3+/CD4+	 9688 4577
12570	0	0	CD3+/CD4+	 8925 5334
12571	0	0	CD3+/CD4+	 8928 5365
12572	0	0	CD3+/CD4+	 8994 5407
12573	0	0	CD3+/CD4+	 9036 5570
12574	0	0	CD3+/CD4+	 9041 5385
12575	0	0	CD3+/CD4+	 9045 5562
12576	0	0	CD3+/CD4+	 9055 5415
12577	0	0	CD3+/CD4+	 9061 5394
12578	0	0	CD3+/CD4+	 9113 5117
12579	0	0	CD3+/CD4+	 9142 5025
12580	0	0	CD3+/CD4+	 9205 5513
12581	0	0	CD3+/CD4+	 9210 5493
12582	0	0	CD3+/CD4+	 9253 5329
12583	0	0	CD3+/CD4+	 9271 5090
12584	0	0	CD3+/CD4+	 9275 5181
12585	0	0	CD3+/CD4+	 9284 5270
12586	0	0	CD3+/CD4+	 9306 5527
12587	0	0	CD3+/CD4+	 9308 5397
12588	0	0	CD3+/CD4+	 9346 5134
12589	0	0	CD3+/CD4+	 9352 4845
12590	0	0	CD3+/CD4+	 9361 5133
12591	0	0	CD3+/CD4+	 9364 5528
12592	0	0	CD3+/CD4+	 9378 5561
12593	0	0	CD3+/CD4+	 9379 5263
12594	0	0	CD3+/CD4+	 9381 5120
12595	0	0	CD3+/CD4+	 9382 5107
12596	0	0	CD3+/CD4+	 9396 5265
12597	0	0	CD3+/CD4+	 9399 4852
12598	0	0	CD3+/CD4+	 9400 4880
12599	0	0	CD3+/CD4+	 9402 5097
12600	0	0	CD3+/CD4+	 9411 5038
12601	0	0	CD3+/CD4+	 9412 5290
12602	0	0	CD3+/CD4+	 9415 4889
12603	0	0	CD3+/CD4+	 9415 5017
12604	0	0	CD3+/CD4+	 9432 4895
12605	0	0	CD3+/CD4+	 9461 4797
12606	0	0	CD3+/CD4+	 9470 5001
12607	0	0	CD3+/CD4+	 9478 5537
12608	0	0	CD3+/CD4+	 9482 5064
12609	0	0	CD3+/CD4+	 9491 5006
12610	0	0	CD3+/CD4+	 9494 5496
12611	0	0	CD3+/CD4+	 9504 5061
12612	0	0	CD3+/CD4+	 9507 5530
12613	0	0	CD3+/CD4+	 9514 4824
12614	0	0	CD3+/CD4+	 9518 5505
12615	0	0	CD3+/CD4+	 9524 5518
12616	0	0	CD3+/CD4+	 9545 5463
12617	0	0	CD3+/CD4+	 9634 4943
12618	0	0	CD3+/CD4+	 9643 5475
12619	0	0	CD3+/CD4+	 9665 4955
12620	0	0	CD3+/CD4+	 9067 5592
12621	0	0	CD3+/CD4+	 9542 5794
12622	0	0	CD3+/CD4+	 9595 5806
12623	0	0	CD3+/CD4+	 9623 5765
12624	0	0	CD3+/CD4+	 9624 5859
12625	0	0	CD3+/CD4+	 9626 5917
12626	0	0	CD3+/CD4+	 9634 5892
12627	0	0	CD3+/CD4+	 9688 6246
12628	0	0	CD3+/CD4+	 9690 5814
12629	0	0	CD3+/CD4+	 9999 2234
12630	0	0	CD3+/CD4+	 10002 2126
12631	0	0	CD3+/CD4+	 10043 2350
12632	0	0	CD3+/CD4+	 10063 2228
12633	0	0	CD3+/CD4+	 10072 2277
12634	0	0	CD3+/CD4+	 10075 2388
12635	0	0	CD3+/CD4+	 10076 2171
12636	0	0	CD3+/CD4+	 10100 2334
12637	0	0	CD3+/CD4+	 10131 2249
12638	0	0	CD3+/CD4+	 10311 2205
12639	0	0	CD3+/CD4+	 10057 2549
12640	0	0	CD3+/CD4+	 10082 2471
12641	0	0	CD3+/CD4+	 10093 2506
12642	0	0	CD3+/CD4+	 10105 2539
12643	0	0	CD3+/CD4+	 10112 2560
12644	0	0	CD3+/CD4+	 10124 2617
12645	0	0	CD3+/CD4+	 10126 2593
12646	0	0	CD3+/CD4+	 10129 2645
12647	0	0	CD3+/CD4+	 10148 2704
12648	0	0	CD3+/CD4+	 10162 2710
12649	0	0	CD3+/CD4+	 10178 2752
12650	0	0	CD3+/CD4+	 10178 2792
12651	0	0	CD3+/CD4+	 10179 2694
12652	0	0	CD3+/CD4+	 10189 2602
12653	0	0	CD3+/CD4+	 10190 2833
12654	0	0	CD3+/CD4+	 10192 2713
12655	0	0	CD3+/CD4+	 10202 2454
12656	0	0	CD3+/CD4+	 10210 2782
12657	0	0	CD3+/CD4+	 10211 2867
12658	0	0	CD3+/CD4+	 10215 2507
12659	0	0	CD3+/CD4+	 10217 2834
12660	0	0	CD3+/CD4+	 10221 2765
12661	0	0	CD3+/CD4+	 10234 2915
12662	0	0	CD3+/CD4+	 10259 3064
12663	0	0	CD3+/CD4+	 10267 3032
12664	0	0	CD3+/CD4+	 10272 3181
12665	0	0	CD3+/CD4+	 10279 3118
12666	0	0	CD3+/CD4+	 10349 3108
12667	0	0	CD3+/CD4+	 10394 2881
12668	0	0	CD3+/CD4+	 10286 3340
12669	0	0	CD3+/CD4+	 10317 3351
12670	0	0	CD3+/CD4+	 10327 3387
12671	0	0	CD3+/CD4+	 10333 3250
12672	0	0	CD3+/CD4+	 10341 3345
12673	0	0	CD3+/CD4+	 10354 3349
12674	0	0	CD3+/CD4+	 10354 3377
12675	0	0	CD3+/CD4+	 10376 3305
12676	0	0	CD3+/CD4+	 10397 3410
12677	0	0	CD3+/CD4+	 10434 3289
12678	0	0	CD3+/CD4+	 10448 3309
12679	0	0	CD3+/CD4+	 10466 3550
12680	0	0	CD3+/CD4+	 9699 4617
12681	0	0	CD3+/CD4+	 9706 4287
12682	0	0	CD3+/CD4+	 9715 4615
12683	0	0	CD3+/CD4+	 9728 4615
12684	0	0	CD3+/CD4+	 9742 4614
12685	0	0	CD3+/CD4+	 9768 4569
12686	0	0	CD3+/CD4+	 9780 4688
12687	0	0	CD3+/CD4+	 9784 4596
12688	0	0	CD3+/CD4+	 9786 4263
12689	0	0	CD3+/CD4+	 9788 4552
12690	0	0	CD3+/CD4+	 9818 4739
12691	0	0	CD3+/CD4+	 9821 4814
12692	0	0	CD3+/CD4+	 9838 4733
12693	0	0	CD3+/CD4+	 9868 4729
12694	0	0	CD3+/CD4+	 9911 4677
12695	0	0	CD3+/CD4+	 10078 4497
12696	0	0	CD3+/CD4+	 10162 4341
12697	0	0	CD3+/CD4+	 10220 4404
12698	0	0	CD3+/CD4+	 10237 4419
12699	0	0	CD3+/CD4+	 10259 4225
12700	0	0	CD3+/CD4+	 10400 4277
12701	0	0	CD3+/CD4+	 10437 4391
12702	0	0	CD3+/CD4+	 10484 4060
12703	0	0	CD3+/CD4+	 9701 5499
12704	0	0	CD3+/CD4+	 9707 5393
12705	0	0	CD3+/CD4+	 9739 5050
12706	0	0	CD3+/CD4+	 9741 5358
12707	0	0	CD3+/CD4+	 9743 4958
12708	0	0	CD3+/CD4+	 9791 5052
12709	0	0	CD3+/CD4+	 9836 5303
12710	0	0	CD3+/CD4+	 9923 5310
12711	0	0	CD3+/CD4+	 9999 5064
12712	0	0	CD3+/CD4+	 10014 5057
12713	0	0	CD3+/CD4+	 10128 5009
12714	0	0	CD3+/CD4+	 10184 4992
12715	0	0	CD3+/CD4+	 10244 5459
12716	0	0	CD3+/CD4+	 10254 5478
12717	0	0	CD3+/CD4+	 10257 5415
12718	0	0	CD3+/CD4+	 10360 4919
12719	0	0	CD3+/CD4+	 10361 4883
12720	0	0	CD3+/CD4+	 10453 5328
12721	0	0	CD3+/CD4+	 9715 5794
12722	0	0	CD3+/CD4+	 9722 5851
12723	0	0	CD3+/CD4+	 9726 5819
12724	0	0	CD3+/CD4+	 9742 6332
12725	0	0	CD3+/CD4+	 9743 5973
12726	0	0	CD3+/CD4+	 9744 5897
12727	0	0	CD3+/CD4+	 9749 5826
12728	0	0	CD3+/CD4+	 9755 5983
12729	0	0	CD3+/CD4+	 9758 5794
12730	0	0	CD3+/CD4+	 9760 5946
12731	0	0	CD3+/CD4+	 9771 5832
12732	0	0	CD3+/CD4+	 9791 5753
12733	0	0	CD3+/CD4+	 9793 5967
12734	0	0	CD3+/CD4+	 9816 5794
12735	0	0	CD3+/CD4+	 9824 5969
12736	0	0	CD3+/CD4+	 9829 5766
12737	0	0	CD3+/CD4+	 9834 6058
12738	0	0	CD3+/CD4+	 9836 5688
12739	0	0	CD3+/CD4+	 9845 6058
12740	0	0	CD3+/CD4+	 9846 6075
12741	0	0	CD3+/CD4+	 9855 5679
12742	0	0	CD3+/CD4+	 9856 5658
12743	0	0	CD3+/CD4+	 9858 6027
12744	0	0	CD3+/CD4+	 9866 6034
12745	0	0	CD3+/CD4+	 9866 6109
12746	0	0	CD3+/CD4+	 9869 6053
12747	0	0	CD3+/CD4+	 9873 6088
12748	0	0	CD3+/CD4+	 9884 6040
12749	0	0	CD3+/CD4+	 9890 6020
12750	0	0	CD3+/CD4+	 9900 6058
12751	0	0	CD3+/CD4+	 9902 5957
12752	0	0	CD3+/CD4+	 9949 6089
12753	0	0	CD3+/CD4+	 9950 6064
12754	0	0	CD3+/CD4+	 9953 5996
12755	0	0	CD3+/CD4+	 9960 5681
12756	0	0	CD3+/CD4+	 9964 5829
12757	0	0	CD3+/CD4+	 9976 6049
12758	0	0	CD3+/CD4+	 9996 5941
12759	0	0	CD3+/CD4+	 10025 6048
12760	0	0	CD3+/CD4+	 10050 6067
12761	0	0	CD3+/CD4+	 10055 6048
12762	0	0	CD3+/CD4+	 10084 5785
12763	0	0	CD3+/CD4+	 10093 5866
12764	0	0	CD3+/CD4+	 10109 5930
12765	0	0	CD3+/CD4+	 10182 5666
12766	0	0	CD3+/CD4+	 10215 6414
12767	0	0	CD3+/CD4+	 10246 6430
12768	0	0	CD3+/CD4+	 10315 5859
12769	0	0	CD3+/CD4+	 10332 6264
12770	0	0	CD3+/CD4+	 10335 6296
12771	0	0	CD3+/CD4+	 10355 6253
12772	0	0	CD3+/CD4+	 10367 6266
12773	0	0	CD3+/CD4+	 10108 6483
12774	0	0	CD3+/CD4+	 10123 6492
12775	0	0	CD3+/CD4+	 10148 6576
12776	0	0	CD3+/CD4+	 10180 6671
12777	0	0	CD3+/CD4+	 10183 6537
12778	0	0	CD3+/CD4+	 10186 6729
12779	0	0	CD3+/CD4+	 10193 6456
12780	0	0	CD3+/CD4+	 10249 6690
12781	0	0	CD3+/CD4+	 10260 6849
12782	0	0	CD3+/CD4+	 10315 6625
12783	0	0	CD3+/CD4+	 10315 6746
12784	0	0	CD3+/CD4+	 10334 6652
12785	0	0	CD3+/CD4+	 10337 6609
12786	0	0	CD3+/CD4+	 10347 6656
12787	0	0	CD3+/CD4+	 10350 6684
12788	0	0	CD3+/CD4+	 10354 6588
12789	0	0	CD3+/CD4+	 10354 6754
12790	0	0	CD3+/CD4+	 10354 6818
12791	0	0	CD3+/CD4+	 10358 6627
12792	0	0	CD3+/CD4+	 10359 6690
12793	0	0	CD3+/CD4+	 10371 6748
12794	0	0	CD3+/CD4+	 10372 6708
12795	0	0	CD3+/CD4+	 10373 6789
12796	0	0	CD3+/CD4+	 10385 6531
12797	0	0	CD3+/CD4+	 10385 6703
12798	0	0	CD3+/CD4+	 10385 6768
12799	0	0	CD3+/CD4+	 10386 6603
12800	0	0	CD3+/CD4+	 10386 6622
12801	0	0	CD3+/CD4+	 10395 6742
12802	0	0	CD3+/CD4+	 10407 6520
12803	0	0	CD3+/CD4+	 10408 6620
12804	0	0	CD3+/CD4+	 10409 6682
12805	0	0	CD3+/CD4+	 10411 6608
12806	0	0	CD3+/CD4+	 10424 6664
12807	0	0	CD3+/CD4+	 10426 6714
12808	0	0	CD3+/CD4+	 10431 6638
12809	0	0	CD3+/CD4+	 10432 6590
12810	0	0	CD3+/CD4+	 10433 6811
12811	0	0	CD3+/CD4+	 10440 6687
12812	0	0	CD3+/CD4+	 10443 6772
12813	0	0	CD3+/CD4+	 10448 6724
12814	0	0	CD3+/CD4+	 10452 6708
12815	0	0	CD3+/CD4+	 10452 6749
12816	0	0	CD3+/CD4+	 10455 6661
12817	0	0	CD3+/CD4+	 10459 6504
12818	0	0	CD3+/CD4+	 10472 6777
12819	0	0	CD3+/CD4+	 10474 6616
12820	0	0	CD3+/CD4+	 10474 6656
12821	0	0	CD3+/CD4+	 10474 6721
12822	0	0	CD3+/CD4+	 10485 6804
12823	0	0	CD3+/CD4+	 10489 6565
12824	0	0	CD3+/CD4+	 10495 6858
12825	0	0	CD3+/CD4+	 10683 2237
12826	0	0	CD3+/CD4+	 10853 2019
12827	0	0	CD3+/CD4+	 10950 2075
12828	0	0	CD3+/CD4+	 10979 2026
12829	0	0	CD3+/CD4+	 10638 3003
12830	0	0	CD3+/CD4+	 10798 3065
12831	0	0	CD3+/CD4+	 10505 3997
12832	0	0	CD3+/CD4+	 10528 3470
12833	0	0	CD3+/CD4+	 10536 3485
12834	0	0	CD3+/CD4+	 10556 3811
12835	0	0	CD3+/CD4+	 10579 3761
12836	0	0	CD3+/CD4+	 10586 3744
12837	0	0	CD3+/CD4+	 10591 3782
12838	0	0	CD3+/CD4+	 10617 3405
12839	0	0	CD3+/CD4+	 10619 3961
12840	0	0	CD3+/CD4+	 10622 3583
12841	0	0	CD3+/CD4+	 10668 3882
12842	0	0	CD3+/CD4+	 10689 3887
12843	0	0	CD3+/CD4+	 10713 3906
12844	0	0	CD3+/CD4+	 10727 3822
12845	0	0	CD3+/CD4+	 10733 4018
12846	0	0	CD3+/CD4+	 10752 4006
12847	0	0	CD3+/CD4+	 10762 3989
12848	0	0	CD3+/CD4+	 10772 4010
12849	0	0	CD3+/CD4+	 10819 3997
12850	0	0	CD3+/CD4+	 10856 3907
12851	0	0	CD3+/CD4+	 10856 3988
12852	0	0	CD3+/CD4+	 10884 3437
12853	0	0	CD3+/CD4+	 10923 3917
12854	0	0	CD3+/CD4+	 10977 3841
12855	0	0	CD3+/CD4+	 11085 3932
12856	0	0	CD3+/CD4+	 11141 3890
12857	0	0	CD3+/CD4+	 11172 3754
12858	0	0	CD3+/CD4+	 11174 3831
12859	0	0	CD3+/CD4+	 11175 3957
12860	0	0	CD3+/CD4+	 11185 3751
12861	0	0	CD3+/CD4+	 10501 4285
12862	0	0	CD3+/CD4+	 10527 4495
12863	0	0	CD3+/CD4+	 10549 4357
12864	0	0	CD3+/CD4+	 10558 4376
12865	0	0	CD3+/CD4+	 10570 4387
12866	0	0	CD3+/CD4+	 10580 4217
12867	0	0	CD3+/CD4+	 10583 4177
12868	0	0	CD3+/CD4+	 10588 4126
12869	0	0	CD3+/CD4+	 10609 4211
12870	0	0	CD3+/CD4+	 10621 4294
12871	0	0	CD3+/CD4+	 10626 4201
12872	0	0	CD3+/CD4+	 10631 4230
12873	0	0	CD3+/CD4+	 10631 4270
12874	0	0	CD3+/CD4+	 10640 4470
12875	0	0	CD3+/CD4+	 10644 4141
12876	0	0	CD3+/CD4+	 10654 4192
12877	0	0	CD3+/CD4+	 10655 4397
12878	0	0	CD3+/CD4+	 10662 4423
12879	0	0	CD3+/CD4+	 10682 4216
12880	0	0	CD3+/CD4+	 10694 4477
12881	0	0	CD3+/CD4+	 10720 4233
12882	0	0	CD3+/CD4+	 10735 4220
12883	0	0	CD3+/CD4+	 10735 4431
12884	0	0	CD3+/CD4+	 10739 4305
12885	0	0	CD3+/CD4+	 10748 4279
12886	0	0	CD3+/CD4+	 10751 4480
12887	0	0	CD3+/CD4+	 10769 4245
12888	0	0	CD3+/CD4+	 10776 4351
12889	0	0	CD3+/CD4+	 10791 4402
12890	0	0	CD3+/CD4+	 10805 4425
12891	0	0	CD3+/CD4+	 10809 4484
12892	0	0	CD3+/CD4+	 10811 4290
12893	0	0	CD3+/CD4+	 10817 4064
12894	0	0	CD3+/CD4+	 10823 4374
12895	0	0	CD3+/CD4+	 10827 4463
12896	0	0	CD3+/CD4+	 10830 4579
12897	0	0	CD3+/CD4+	 10833 4606
12898	0	0	CD3+/CD4+	 10834 4446
12899	0	0	CD3+/CD4+	 10839 4405
12900	0	0	CD3+/CD4+	 10840 4250
12901	0	0	CD3+/CD4+	 10840 4271
12902	0	0	CD3+/CD4+	 10845 4362
12903	0	0	CD3+/CD4+	 10847 4481
12904	0	0	CD3+/CD4+	 10857 4471
12905	0	0	CD3+/CD4+	 10862 4343
12906	0	0	CD3+/CD4+	 10862 4443
12907	0	0	CD3+/CD4+	 10866 4249
12908	0	0	CD3+/CD4+	 10872 4521
12909	0	0	CD3+/CD4+	 10895 4419
12910	0	0	CD3+/CD4+	 10898 4362
12911	0	0	CD3+/CD4+	 10905 4508
12912	0	0	CD3+/CD4+	 10917 4571
12913	0	0	CD3+/CD4+	 10930 4466
12914	0	0	CD3+/CD4+	 10933 4518
12915	0	0	CD3+/CD4+	 10934 4451
12916	0	0	CD3+/CD4+	 10967 4168
12917	0	0	CD3+/CD4+	 10980 4174
12918	0	0	CD3+/CD4+	 10984 4507
12919	0	0	CD3+/CD4+	 11008 4564
12920	0	0	CD3+/CD4+	 11028 4622
12921	0	0	CD3+/CD4+	 11057 4842
12922	0	0	CD3+/CD4+	 11064 4135
12923	0	0	CD3+/CD4+	 11069 4269
12924	0	0	CD3+/CD4+	 11083 4651
12925	0	0	CD3+/CD4+	 11098 4689
12926	0	0	CD3+/CD4+	 11110 4296
12927	0	0	CD3+/CD4+	 11115 4572
12928	0	0	CD3+/CD4+	 11131 4806
12929	0	0	CD3+/CD4+	 11202 4658
12930	0	0	CD3+/CD4+	 11218 4841
12931	0	0	CD3+/CD4+	 11223 4695
12932	0	0	CD3+/CD4+	 11231 4673
12933	0	0	CD3+/CD4+	 11239 4720
12934	0	0	CD3+/CD4+	 11245 4839
12935	0	0	CD3+/CD4+	 11257 4213
12936	0	0	CD3+/CD4+	 10620 5416
12937	0	0	CD3+/CD4+	 10623 5137
12938	0	0	CD3+/CD4+	 10664 5485
12939	0	0	CD3+/CD4+	 10666 5115
12940	0	0	CD3+/CD4+	 10747 5514
12941	0	0	CD3+/CD4+	 10757 4964
12942	0	0	CD3+/CD4+	 10777 4958
12943	0	0	CD3+/CD4+	 10787 4968
12944	0	0	CD3+/CD4+	 10829 5071
12945	0	0	CD3+/CD4+	 10866 5151
12946	0	0	CD3+/CD4+	 11164 5215
12947	0	0	CD3+/CD4+	 11180 5433
12948	0	0	CD3+/CD4+	 11233 5630
12949	0	0	CD3+/CD4+	 11266 4850
12950	0	0	CD3+/CD4+	 11276 4856
12951	0	0	CD3+/CD4+	 11282 5605
12952	0	0	CD3+/CD4+	 11288 5498
12953	0	0	CD3+/CD4+	 11290 5476
12954	0	0	CD3+/CD4+	 10532 6356
12955	0	0	CD3+/CD4+	 10536 6413
12956	0	0	CD3+/CD4+	 10563 6434
12957	0	0	CD3+/CD4+	 10675 6359
12958	0	0	CD3+/CD4+	 10708 6059
12959	0	0	CD3+/CD4+	 10740 5811
12960	0	0	CD3+/CD4+	 10756 6260
12961	0	0	CD3+/CD4+	 10763 6074
12962	0	0	CD3+/CD4+	 10795 5677
12963	0	0	CD3+/CD4+	 11021 6267
12964	0	0	CD3+/CD4+	 11189 5649
12965	0	0	CD3+/CD4+	 10506 6623
12966	0	0	CD3+/CD4+	 10508 6594
12967	0	0	CD3+/CD4+	 10512 6718
12968	0	0	CD3+/CD4+	 10517 6675
12969	0	0	CD3+/CD4+	 10520 6772
12970	0	0	CD3+/CD4+	 10525 6702
12971	0	0	CD3+/CD4+	 10532 6732
12972	0	0	CD3+/CD4+	 10539 6623
12973	0	0	CD3+/CD4+	 10540 6607
12974	0	0	CD3+/CD4+	 10542 6695
12975	0	0	CD3+/CD4+	 10546 6506
12976	0	0	CD3+/CD4+	 10549 6727
12977	0	0	CD3+/CD4+	 10562 6697
12978	0	0	CD3+/CD4+	 10575 6457
12979	0	0	CD3+/CD4+	 10580 6614
12980	0	0	CD3+/CD4+	 10588 6512
12981	0	0	CD3+/CD4+	 10599 6573
12982	0	0	CD3+/CD4+	 10599 6743
12983	0	0	CD3+/CD4+	 10602 6512
12984	0	0	CD3+/CD4+	 10610 6460
12985	0	0	CD3+/CD4+	 10629 6686
12986	0	0	CD3+/CD4+	 10668 6947
12987	0	0	CD3+/CD4+	 10708 6525
12988	0	0	CD3+/CD4+	 10719 6736
12989	0	0	CD3+/CD4+	 10727 6471
12990	0	0	CD3+/CD4+	 10735 7042
12991	0	0	CD3+/CD4+	 10749 7069
12992	0	0	CD3+/CD4+	 10755 6556
12993	0	0	CD3+/CD4+	 10773 6892
12994	0	0	CD3+/CD4+	 10784 6947
12995	0	0	CD3+/CD4+	 10804 6940
12996	0	0	CD3+/CD4+	 10819 7040
12997	0	0	CD3+/CD4+	 10824 7023
12998	0	0	CD3+/CD4+	 10841 6982
12999	0	0	CD3+/CD4+	 10848 7003
13000	0	0	CD3+/CD4+	 10918 6993
13001	0	0	CD3+/CD4+	 10990 7017
13002	0	0	CD3+/CD4+	 10994 7120
13003	0	0	CD3+/CD4+	 11008 6930
13004	0	0	CD3+/CD4+	 11033 7057
13005	0	0	CD3+/CD4+	 11150 7017
13006	0	0	CD3+/CD4+	 11202 6941
13007	0	0	CD3+/CD4+	 11253 6958
13008	0	0	CD3+/CD4+	 10642 7352
13009	0	0	CD3+/CD4+	 11191 7532
13010	0	0	CD3+/CD4+	 11201 7623
13011	0	0	CD3+/CD4+	 11211 7524
13012	0	0	CD3+/CD4+	 11212 7470
13013	0	0	CD3+/CD4+	 11241 7520
13014	0	0	CD3+/CD4+	 11254 7598
13015	0	0	CD3+/CD4+	 11261 7515
13016	0	0	CD3+/CD4+	 11262 7419
13017	0	0	CD3+/CD4+	 11274 7432
13018	0	0	CD3+/CD4+	 11277 7599
13019	0	0	CD3+/CD4+	 11284 7573
13020	0	0	CD3+/CD4+	 11288 7455
13021	0	0	CD3+/CD4+	 11295 7585
13022	0	0	CD3+/CD4+	 10808 8616
13023	0	0	CD3+/CD4+	 10841 8416
13024	0	0	CD3+/CD4+	 10853 8447
13025	0	0	CD3+/CD4+	 10855 8499
13026	0	0	CD3+/CD4+	 10886 8303
13027	0	0	CD3+/CD4+	 10897 8397
13028	0	0	CD3+/CD4+	 10900 8532
13029	0	0	CD3+/CD4+	 10939 8288
13030	0	0	CD3+/CD4+	 11107 8623
13031	0	0	CD3+/CD4+	 11125 8665
13032	0	0	CD3+/CD4+	 11151 8311
13033	0	0	CD3+/CD4+	 11206 8460
13034	0	0	CD3+/CD4+	 11249 8854
13035	0	0	CD3+/CD4+	 11673 2098
13036	0	0	CD3+/CD4+	 11371 2878
13037	0	0	CD3+/CD4+	 11508 3091
13038	0	0	CD3+/CD4+	 11544 2986
13039	0	0	CD3+/CD4+	 11568 3027
13040	0	0	CD3+/CD4+	 11657 4166
13041	0	0	CD3+/CD4+	 11381 4857
13042	0	0	CD3+/CD4+	 11382 4395
13043	0	0	CD3+/CD4+	 11389 4406
13044	0	0	CD3+/CD4+	 11394 4922
13045	0	0	CD3+/CD4+	 11409 4874
13046	0	0	CD3+/CD4+	 11424 4454
13047	0	0	CD3+/CD4+	 11435 4513
13048	0	0	CD3+/CD4+	 11442 4869
13049	0	0	CD3+/CD4+	 11442 4969
13050	0	0	CD3+/CD4+	 11443 4849
13051	0	0	CD3+/CD4+	 11451 4946
13052	0	0	CD3+/CD4+	 11461 4830
13053	0	0	CD3+/CD4+	 11461 4912
13054	0	0	CD3+/CD4+	 11462 4937
13055	0	0	CD3+/CD4+	 11476 4929
13056	0	0	CD3+/CD4+	 11480 4854
13057	0	0	CD3+/CD4+	 11485 4957
13058	0	0	CD3+/CD4+	 11489 4903
13059	0	0	CD3+/CD4+	 11493 4438
13060	0	0	CD3+/CD4+	 11503 4953
13061	0	0	CD3+/CD4+	 11527 4955
13062	0	0	CD3+/CD4+	 11580 4685
13063	0	0	CD3+/CD4+	 11638 4498
13064	0	0	CD3+/CD4+	 11648 4681
13065	0	0	CD3+/CD4+	 11757 4550
13066	0	0	CD3+/CD4+	 11766 4589
13067	0	0	CD3+/CD4+	 11787 4936
13068	0	0	CD3+/CD4+	 11796 4957
13069	0	0	CD3+/CD4+	 11300 5615
13070	0	0	CD3+/CD4+	 11344 5313
13071	0	0	CD3+/CD4+	 11465 5137
13072	0	0	CD3+/CD4+	 11493 5551
13073	0	0	CD3+/CD4+	 11505 5040
13074	0	0	CD3+/CD4+	 11551 5052
13075	0	0	CD3+/CD4+	 11551 5200
13076	0	0	CD3+/CD4+	 11560 5495
13077	0	0	CD3+/CD4+	 11566 5514
13078	0	0	CD3+/CD4+	 11573 5124
13079	0	0	CD3+/CD4+	 11602 5371
13080	0	0	CD3+/CD4+	 11604 5254
13081	0	0	CD3+/CD4+	 11622 5136
13082	0	0	CD3+/CD4+	 11626 5153
13083	0	0	CD3+/CD4+	 11627 5349
13084	0	0	CD3+/CD4+	 11646 5504
13085	0	0	CD3+/CD4+	 11655 5214
13086	0	0	CD3+/CD4+	 11722 5434
13087	0	0	CD3+/CD4+	 11764 5591
13088	0	0	CD3+/CD4+	 11824 5017
13089	0	0	CD3+/CD4+	 11829 5555
13090	0	0	CD3+/CD4+	 11843 5560
13091	0	0	CD3+/CD4+	 11873 5065
13092	0	0	CD3+/CD4+	 11887 5081
13093	0	0	CD3+/CD4+	 11893 5021
13094	0	0	CD3+/CD4+	 11966 5116
13095	0	0	CD3+/CD4+	 11979 5096
13096	0	0	CD3+/CD4+	 11980 5130
13097	0	0	CD3+/CD4+	 12057 5330
13098	0	0	CD3+/CD4+	 12070 5232
13099	0	0	CD3+/CD4+	 12090 5252
13100	0	0	CD3+/CD4+	 11426 6410
13101	0	0	CD3+/CD4+	 11446 6358
13102	0	0	CD3+/CD4+	 11569 5792
13103	0	0	CD3+/CD4+	 11684 6146
13104	0	0	CD3+/CD4+	 11807 6281
13105	0	0	CD3+/CD4+	 11831 6408
13106	0	0	CD3+/CD4+	 11864 6239
13107	0	0	CD3+/CD4+	 11864 6336
13108	0	0	CD3+/CD4+	 11865 6558
13109	0	0	CD3+/CD4+	 11867 6389
13110	0	0	CD3+/CD4+	 11868 6484
13111	0	0	CD3+/CD4+	 11932 6438
13112	0	0	CD3+/CD4+	 11945 6335
13113	0	0	CD3+/CD4+	 11954 5898
13114	0	0	CD3+/CD4+	 11977 6305
13115	0	0	CD3+/CD4+	 11984 6418
13116	0	0	CD3+/CD4+	 11992 6189
13117	0	0	CD3+/CD4+	 12007 6273
13118	0	0	CD3+/CD4+	 12018 6197
13119	0	0	CD3+/CD4+	 12025 6220
13120	0	0	CD3+/CD4+	 12033 6379
13121	0	0	CD3+/CD4+	 12047 6194
13122	0	0	CD3+/CD4+	 12079 6059
13123	0	0	CD3+/CD4+	 11297 6977
13124	0	0	CD3+/CD4+	 11362 6965
13125	0	0	CD3+/CD4+	 11365 7001
13126	0	0	CD3+/CD4+	 11393 7131
13127	0	0	CD3+/CD4+	 11395 6917
13128	0	0	CD3+/CD4+	 11406 6873
13129	0	0	CD3+/CD4+	 11417 7100
13130	0	0	CD3+/CD4+	 11417 7255
13131	0	0	CD3+/CD4+	 11439 7152
13132	0	0	CD3+/CD4+	 11474 7317
13133	0	0	CD3+/CD4+	 11476 7124
13134	0	0	CD3+/CD4+	 11555 7064
13135	0	0	CD3+/CD4+	 11575 6914
13136	0	0	CD3+/CD4+	 11603 7163
13137	0	0	CD3+/CD4+	 11650 6976
13138	0	0	CD3+/CD4+	 11691 6605
13139	0	0	CD3+/CD4+	 11724 6722
13140	0	0	CD3+/CD4+	 11728 7196
13141	0	0	CD3+/CD4+	 11734 6740
13142	0	0	CD3+/CD4+	 11735 7147
13143	0	0	CD3+/CD4+	 11738 7200
13144	0	0	CD3+/CD4+	 11748 6594
13145	0	0	CD3+/CD4+	 11754 6704
13146	0	0	CD3+/CD4+	 11815 7151
13147	0	0	CD3+/CD4+	 11821 7028
13148	0	0	CD3+/CD4+	 11821 7127
13149	0	0	CD3+/CD4+	 11832 7004
13150	0	0	CD3+/CD4+	 11834 7217
13151	0	0	CD3+/CD4+	 11850 7201
13152	0	0	CD3+/CD4+	 11873 7316
13153	0	0	CD3+/CD4+	 11919 7306
13154	0	0	CD3+/CD4+	 11932 7098
13155	0	0	CD3+/CD4+	 11942 6930
13156	0	0	CD3+/CD4+	 11961 7157
13157	0	0	CD3+/CD4+	 11966 7017
13158	0	0	CD3+/CD4+	 11970 7126
13159	0	0	CD3+/CD4+	 11989 7160
13160	0	0	CD3+/CD4+	 11995 7367
13161	0	0	CD3+/CD4+	 11997 6907
13162	0	0	CD3+/CD4+	 11998 7261
13163	0	0	CD3+/CD4+	 12020 6896
13164	0	0	CD3+/CD4+	 12025 6925
13165	0	0	CD3+/CD4+	 12025 7204
13166	0	0	CD3+/CD4+	 12048 6597
13167	0	0	CD3+/CD4+	 12063 7135
13168	0	0	CD3+/CD4+	 11307 7485
13169	0	0	CD3+/CD4+	 11321 7597
13170	0	0	CD3+/CD4+	 11323 7489
13171	0	0	CD3+/CD4+	 11423 7807
13172	0	0	CD3+/CD4+	 11438 7467
13173	0	0	CD3+/CD4+	 11466 7715
13174	0	0	CD3+/CD4+	 11497 7486
13175	0	0	CD3+/CD4+	 11525 7480
13176	0	0	CD3+/CD4+	 11532 7420
13177	0	0	CD3+/CD4+	 11566 7585
13178	0	0	CD3+/CD4+	 11595 7403
13179	0	0	CD3+/CD4+	 11605 7476
13180	0	0	CD3+/CD4+	 11654 8070
13181	0	0	CD3+/CD4+	 11681 7980
13182	0	0	CD3+/CD4+	 11682 7951
13183	0	0	CD3+/CD4+	 11699 7964
13184	0	0	CD3+/CD4+	 11701 7920
13185	0	0	CD3+/CD4+	 11701 8017
13186	0	0	CD3+/CD4+	 11708 8065
13187	0	0	CD3+/CD4+	 11732 7947
13188	0	0	CD3+/CD4+	 11734 8000
13189	0	0	CD3+/CD4+	 11744 7761
13190	0	0	CD3+/CD4+	 11745 7975
13191	0	0	CD3+/CD4+	 11745 8024
13192	0	0	CD3+/CD4+	 11751 7789
13193	0	0	CD3+/CD4+	 11759 7733
13194	0	0	CD3+/CD4+	 11764 7866
13195	0	0	CD3+/CD4+	 11770 7975
13196	0	0	CD3+/CD4+	 11784 7674
13197	0	0	CD3+/CD4+	 11797 7742
13198	0	0	CD3+/CD4+	 11811 7649
13199	0	0	CD3+/CD4+	 11814 7716
13200	0	0	CD3+/CD4+	 11839 7417
13201	0	0	CD3+/CD4+	 11845 7377
13202	0	0	CD3+/CD4+	 11853 7484
13203	0	0	CD3+/CD4+	 11875 7424
13204	0	0	CD3+/CD4+	 11968 8008
13205	0	0	CD3+/CD4+	 11992 8004
13206	0	0	CD3+/CD4+	 12020 8022
13207	0	0	CD3+/CD4+	 12025 8171
13208	0	0	CD3+/CD4+	 11317 8941
13209	0	0	CD3+/CD4+	 11413 8687
13210	0	0	CD3+/CD4+	 11461 8609
13211	0	0	CD3+/CD4+	 11884 8254
13212	0	0	CD3+/CD4+	 11937 8200
13213	0	0	CD3+/CD4+	 11938 8179
13214	0	0	CD3+/CD4+	 11961 8216
13215	0	0	CD3+/CD4+	 12015 8186
13216	0	0	CD3+/CD4+	 12035 8233
13217	0	0	CD3+/CD4+	 12075 8208
13218	0	0	CD3+/CD4+	 11306 9088
13219	0	0	CD3+/CD4+	 11535 9256
13220	0	0	CD3+/CD4+	 11621 9186
13221	0	0	CD3+/CD4+	 11673 9322
13222	0	0	CD3+/CD4+	 11713 9272
13223	0	0	CD3+/CD4+	 12008 13340
13224	0	0	CD3+/CD4+	 11912 13714
13225	0	0	CD3+/CD4+	 12083 13917
13226	0	0	CD3+/CD4+	 12250 3031
13227	0	0	CD3+/CD4+	 12302 2817
13228	0	0	CD3+/CD4+	 12714 2627
13229	0	0	CD3+/CD4+	 12722 2639
13230	0	0	CD3+/CD4+	 12582 3468
13231	0	0	CD3+/CD4+	 12609 3379
13232	0	0	CD3+/CD4+	 12750 3509
13233	0	0	CD3+/CD4+	 12814 3327
13234	0	0	CD3+/CD4+	 12854 3468
13235	0	0	CD3+/CD4+	 12162 3897
13236	0	0	CD3+/CD4+	 12274 4061
13237	0	0	CD3+/CD4+	 12395 3899
13238	0	0	CD3+/CD4+	 12513 4580
13239	0	0	CD3+/CD4+	 12546 4497
13240	0	0	CD3+/CD4+	 12555 3927
13241	0	0	CD3+/CD4+	 12561 4481
13242	0	0	CD3+/CD4+	 12623 4177
13243	0	0	CD3+/CD4+	 12708 4336
13244	0	0	CD3+/CD4+	 12717 4298
13245	0	0	CD3+/CD4+	 12751 4141
13246	0	0	CD3+/CD4+	 12808 4099
13247	0	0	CD3+/CD4+	 12886 4324
13248	0	0	CD3+/CD4+	 12194 5101
13249	0	0	CD3+/CD4+	 12336 4846
13250	0	0	CD3+/CD4+	 12361 4989
13251	0	0	CD3+/CD4+	 12105 6263
13252	0	0	CD3+/CD4+	 12108 6213
13253	0	0	CD3+/CD4+	 12123 6218
13254	0	0	CD3+/CD4+	 12124 6108
13255	0	0	CD3+/CD4+	 12127 6277
13256	0	0	CD3+/CD4+	 12138 6234
13257	0	0	CD3+/CD4+	 12158 6284
13258	0	0	CD3+/CD4+	 12162 6209
13259	0	0	CD3+/CD4+	 12193 6206
13260	0	0	CD3+/CD4+	 12230 6207
13261	0	0	CD3+/CD4+	 12235 6225
13262	0	0	CD3+/CD4+	 12254 5732
13263	0	0	CD3+/CD4+	 12280 5897
13264	0	0	CD3+/CD4+	 12324 5951
13265	0	0	CD3+/CD4+	 12329 5927
13266	0	0	CD3+/CD4+	 12350 6149
13267	0	0	CD3+/CD4+	 12396 5973
13268	0	0	CD3+/CD4+	 12397 6113
13269	0	0	CD3+/CD4+	 12407 6059
13270	0	0	CD3+/CD4+	 12108 6292
13271	0	0	CD3+/CD4+	 12126 6814
13272	0	0	CD3+/CD4+	 12138 6934
13273	0	0	CD3+/CD4+	 12146 6569
13274	0	0	CD3+/CD4+	 12149 7041
13275	0	0	CD3+/CD4+	 12151 6427
13276	0	0	CD3+/CD4+	 12154 6841
13277	0	0	CD3+/CD4+	 12164 6587
13278	0	0	CD3+/CD4+	 12166 6398
13279	0	0	CD3+/CD4+	 12209 6297
13280	0	0	CD3+/CD4+	 12211 6318
13281	0	0	CD3+/CD4+	 12213 6380
13282	0	0	CD3+/CD4+	 12214 6796
13283	0	0	CD3+/CD4+	 12218 6554
13284	0	0	CD3+/CD4+	 12222 7034
13285	0	0	CD3+/CD4+	 12230 6581
13286	0	0	CD3+/CD4+	 12241 6553
13287	0	0	CD3+/CD4+	 12244 6401
13288	0	0	CD3+/CD4+	 12257 6294
13289	0	0	CD3+/CD4+	 12273 6470
13290	0	0	CD3+/CD4+	 12287 6446
13291	0	0	CD3+/CD4+	 12299 6581
13292	0	0	CD3+/CD4+	 12303 6315
13293	0	0	CD3+/CD4+	 12542 6401
13294	0	0	CD3+/CD4+	 12626 6540
13295	0	0	CD3+/CD4+	 12640 6555
13296	0	0	CD3+/CD4+	 12758 6419
13297	0	0	CD3+/CD4+	 12763 6805
13298	0	0	CD3+/CD4+	 12780 6857
13299	0	0	CD3+/CD4+	 12140 7144
13300	0	0	CD3+/CD4+	 12158 7115
13301	0	0	CD3+/CD4+	 12234 7118
13302	0	0	CD3+/CD4+	 12119 8038
13303	0	0	CD3+/CD4+	 12132 8156
13304	0	0	CD3+/CD4+	 12141 8148
13305	0	0	CD3+/CD4+	 12158 8122
13306	0	0	CD3+/CD4+	 12772 8418
13307	0	0	CD3+/CD4+	 12349 11532
13308	0	0	CD3+/CD4+	 12436 11477
13309	0	0	CD3+/CD4+	 12783 11505
13310	0	0	CD3+/CD4+	 12814 11439
13311	0	0	CD3+/CD4+	 12834 11488
13312	0	0	CD3+/CD4+	 12327 12053
13313	0	0	CD3+/CD4+	 12346 11628
13314	0	0	CD3+/CD4+	 12391 12208
13315	0	0	CD3+/CD4+	 12404 12345
13316	0	0	CD3+/CD4+	 12406 12327
13317	0	0	CD3+/CD4+	 12466 12341
13318	0	0	CD3+/CD4+	 12567 11938
13319	0	0	CD3+/CD4+	 12568 12348
13320	0	0	CD3+/CD4+	 12631 11818
13321	0	0	CD3+/CD4+	 12640 12342
13322	0	0	CD3+/CD4+	 12650 12012
13323	0	0	CD3+/CD4+	 12662 12342
13324	0	0	CD3+/CD4+	 12691 12333
13325	0	0	CD3+/CD4+	 12702 12003
13326	0	0	CD3+/CD4+	 12714 12041
13327	0	0	CD3+/CD4+	 12718 12271
13328	0	0	CD3+/CD4+	 12724 12339
13329	0	0	CD3+/CD4+	 12737 12000
13330	0	0	CD3+/CD4+	 12742 11982
13331	0	0	CD3+/CD4+	 12744 11800
13332	0	0	CD3+/CD4+	 12746 11737
13333	0	0	CD3+/CD4+	 12756 12071
13334	0	0	CD3+/CD4+	 12787 11560
13335	0	0	CD3+/CD4+	 12795 11577
13336	0	0	CD3+/CD4+	 12801 12309
13337	0	0	CD3+/CD4+	 12805 11766
13338	0	0	CD3+/CD4+	 12831 11884
13339	0	0	CD3+/CD4+	 12848 11996
13340	0	0	CD3+/CD4+	 12848 12084
13341	0	0	CD3+/CD4+	 12851 12048
13342	0	0	CD3+/CD4+	 12851 12238
13343	0	0	CD3+/CD4+	 12859 11659
13344	0	0	CD3+/CD4+	 12859 11985
13345	0	0	CD3+/CD4+	 12866 12076
13346	0	0	CD3+/CD4+	 12867 12060
13347	0	0	CD3+/CD4+	 12870 12012
13348	0	0	CD3+/CD4+	 12878 11741
13349	0	0	CD3+/CD4+	 12881 12108
13350	0	0	CD3+/CD4+	 12895 12220
13351	0	0	CD3+/CD4+	 12260 12362
13352	0	0	CD3+/CD4+	 12305 12609
13353	0	0	CD3+/CD4+	 12307 12635
13354	0	0	CD3+/CD4+	 12331 12666
13355	0	0	CD3+/CD4+	 12336 12586
13356	0	0	CD3+/CD4+	 12341 12646
13357	0	0	CD3+/CD4+	 12346 12689
13358	0	0	CD3+/CD4+	 12352 12797
13359	0	0	CD3+/CD4+	 12365 12590
13360	0	0	CD3+/CD4+	 12365 12701
13361	0	0	CD3+/CD4+	 12368 12778
13362	0	0	CD3+/CD4+	 12369 12554
13363	0	0	CD3+/CD4+	 12369 12606
13364	0	0	CD3+/CD4+	 12369 12646
13365	0	0	CD3+/CD4+	 12370 13085
13366	0	0	CD3+/CD4+	 12370 13100
13367	0	0	CD3+/CD4+	 12375 12812
13368	0	0	CD3+/CD4+	 12380 12613
13369	0	0	CD3+/CD4+	 12384 12861
13370	0	0	CD3+/CD4+	 12389 12989
13371	0	0	CD3+/CD4+	 12393 12642
13372	0	0	CD3+/CD4+	 12393 12838
13373	0	0	CD3+/CD4+	 12396 12688
13374	0	0	CD3+/CD4+	 12397 13069
13375	0	0	CD3+/CD4+	 12398 12480
13376	0	0	CD3+/CD4+	 12400 12556
13377	0	0	CD3+/CD4+	 12404 12447
13378	0	0	CD3+/CD4+	 12404 12469
13379	0	0	CD3+/CD4+	 12419 12780
13380	0	0	CD3+/CD4+	 12420 12414
13381	0	0	CD3+/CD4+	 12420 12675
13382	0	0	CD3+/CD4+	 12427 12394
13383	0	0	CD3+/CD4+	 12431 12467
13384	0	0	CD3+/CD4+	 12433 12491
13385	0	0	CD3+/CD4+	 12438 12612
13386	0	0	CD3+/CD4+	 12440 12512
13387	0	0	CD3+/CD4+	 12443 12427
13388	0	0	CD3+/CD4+	 12448 12397
13389	0	0	CD3+/CD4+	 12449 12581
13390	0	0	CD3+/CD4+	 12449 12915
13391	0	0	CD3+/CD4+	 12452 13020
13392	0	0	CD3+/CD4+	 12455 12483
13393	0	0	CD3+/CD4+	 12456 12897
13394	0	0	CD3+/CD4+	 12459 13010
13395	0	0	CD3+/CD4+	 12459 13062
13396	0	0	CD3+/CD4+	 12469 12452
13397	0	0	CD3+/CD4+	 12471 12395
13398	0	0	CD3+/CD4+	 12472 12359
13399	0	0	CD3+/CD4+	 12473 12426
13400	0	0	CD3+/CD4+	 12480 12544
13401	0	0	CD3+/CD4+	 12490 12625
13402	0	0	CD3+/CD4+	 12496 12568
13403	0	0	CD3+/CD4+	 12497 12528
13404	0	0	CD3+/CD4+	 12503 12643
13405	0	0	CD3+/CD4+	 12504 12583
13406	0	0	CD3+/CD4+	 12507 12355
13407	0	0	CD3+/CD4+	 12509 12426
13408	0	0	CD3+/CD4+	 12510 12607
13409	0	0	CD3+/CD4+	 12511 12515
13410	0	0	CD3+/CD4+	 12514 12483
13411	0	0	CD3+/CD4+	 12517 12380
13412	0	0	CD3+/CD4+	 12535 12371
13413	0	0	CD3+/CD4+	 12541 12690
13414	0	0	CD3+/CD4+	 12544 12746
13415	0	0	CD3+/CD4+	 12549 12715
13416	0	0	CD3+/CD4+	 12556 12528
13417	0	0	CD3+/CD4+	 12560 12498
13418	0	0	CD3+/CD4+	 12560 12680
13419	0	0	CD3+/CD4+	 12561 12590
13420	0	0	CD3+/CD4+	 12565 12475
13421	0	0	CD3+/CD4+	 12566 12645
13422	0	0	CD3+/CD4+	 12571 12394
13423	0	0	CD3+/CD4+	 12574 12738
13424	0	0	CD3+/CD4+	 12575 12711
13425	0	0	CD3+/CD4+	 12578 12514
13426	0	0	CD3+/CD4+	 12582 12387
13427	0	0	CD3+/CD4+	 12582 12613
13428	0	0	CD3+/CD4+	 12584 13114
13429	0	0	CD3+/CD4+	 12585 12471
13430	0	0	CD3+/CD4+	 12595 12579
13431	0	0	CD3+/CD4+	 12598 12486
13432	0	0	CD3+/CD4+	 12598 12695
13433	0	0	CD3+/CD4+	 12604 12619
13434	0	0	CD3+/CD4+	 12605 12668
13435	0	0	CD3+/CD4+	 12614 12503
13436	0	0	CD3+/CD4+	 12618 12363
13437	0	0	CD3+/CD4+	 12624 12447
13438	0	0	CD3+/CD4+	 12627 12670
13439	0	0	CD3+/CD4+	 12632 12634
13440	0	0	CD3+/CD4+	 12636 12694
13441	0	0	CD3+/CD4+	 12637 12534
13442	0	0	CD3+/CD4+	 12638 12491
13443	0	0	CD3+/CD4+	 12642 12746
13444	0	0	CD3+/CD4+	 12646 12719
13445	0	0	CD3+/CD4+	 12654 12565
13446	0	0	CD3+/CD4+	 12654 12645
13447	0	0	CD3+/CD4+	 12663 12679
13448	0	0	CD3+/CD4+	 12665 12694
13449	0	0	CD3+/CD4+	 12667 12473
13450	0	0	CD3+/CD4+	 12676 12735
13451	0	0	CD3+/CD4+	 12691 12657
13452	0	0	CD3+/CD4+	 12699 13091
13453	0	0	CD3+/CD4+	 12706 12785
13454	0	0	CD3+/CD4+	 12709 12688
13455	0	0	CD3+/CD4+	 12714 13141
13456	0	0	CD3+/CD4+	 12728 13087
13457	0	0	CD3+/CD4+	 12729 12669
13458	0	0	CD3+/CD4+	 12729 13032
13459	0	0	CD3+/CD4+	 12733 12790
13460	0	0	CD3+/CD4+	 12733 13007
13461	0	0	CD3+/CD4+	 12746 12739
13462	0	0	CD3+/CD4+	 12747 13143
13463	0	0	CD3+/CD4+	 12750 12413
13464	0	0	CD3+/CD4+	 12754 12623
13465	0	0	CD3+/CD4+	 12754 12675
13466	0	0	CD3+/CD4+	 12764 13115
13467	0	0	CD3+/CD4+	 12766 13033
13468	0	0	CD3+/CD4+	 12767 12994
13469	0	0	CD3+/CD4+	 12768 13128
13470	0	0	CD3+/CD4+	 12774 13090
13471	0	0	CD3+/CD4+	 12776 12880
13472	0	0	CD3+/CD4+	 12779 12862
13473	0	0	CD3+/CD4+	 12781 12784
13474	0	0	CD3+/CD4+	 12786 12656
13475	0	0	CD3+/CD4+	 12787 13018
13476	0	0	CD3+/CD4+	 12788 12955
13477	0	0	CD3+/CD4+	 12791 12942
13478	0	0	CD3+/CD4+	 12795 12725
13479	0	0	CD3+/CD4+	 12814 12667
13480	0	0	CD3+/CD4+	 12814 12738
13481	0	0	CD3+/CD4+	 12815 13025
13482	0	0	CD3+/CD4+	 12818 12723
13483	0	0	CD3+/CD4+	 12823 12960
13484	0	0	CD3+/CD4+	 12834 13144
13485	0	0	CD3+/CD4+	 12835 12718
13486	0	0	CD3+/CD4+	 12835 12999
13487	0	0	CD3+/CD4+	 12867 12703
13488	0	0	CD3+/CD4+	 12869 12680
13489	0	0	CD3+/CD4+	 12874 12372
13490	0	0	CD3+/CD4+	 12876 13120
13491	0	0	CD3+/CD4+	 12883 13142
13492	0	0	CD3+/CD4+	 12183 13531
13493	0	0	CD3+/CD4+	 12213 13176
13494	0	0	CD3+/CD4+	 12289 13295
13495	0	0	CD3+/CD4+	 12292 13307
13496	0	0	CD3+/CD4+	 12294 13530
13497	0	0	CD3+/CD4+	 12377 13412
13498	0	0	CD3+/CD4+	 12420 13910
13499	0	0	CD3+/CD4+	 12432 13386
13500	0	0	CD3+/CD4+	 12469 13674
13501	0	0	CD3+/CD4+	 12490 13502
13502	0	0	CD3+/CD4+	 12512 13513
13503	0	0	CD3+/CD4+	 12529 13581
13504	0	0	CD3+/CD4+	 12542 13607
13505	0	0	CD3+/CD4+	 12549 13594
13506	0	0	CD3+/CD4+	 12565 13871
13507	0	0	CD3+/CD4+	 12573 13900
13508	0	0	CD3+/CD4+	 12598 13678
13509	0	0	CD3+/CD4+	 12609 13582
13510	0	0	CD3+/CD4+	 12611 13853
13511	0	0	CD3+/CD4+	 12630 13609
13512	0	0	CD3+/CD4+	 12630 13832
13513	0	0	CD3+/CD4+	 12635 13759
13514	0	0	CD3+/CD4+	 12655 13635
13515	0	0	CD3+/CD4+	 12667 13449
13516	0	0	CD3+/CD4+	 12675 13411
13517	0	0	CD3+/CD4+	 12694 13388
13518	0	0	CD3+/CD4+	 12705 13375
13519	0	0	CD3+/CD4+	 12707 13222
13520	0	0	CD3+/CD4+	 12708 13482
13521	0	0	CD3+/CD4+	 12717 13279
13522	0	0	CD3+/CD4+	 12720 13169
13523	0	0	CD3+/CD4+	 12725 13524
13524	0	0	CD3+/CD4+	 12733 13474
13525	0	0	CD3+/CD4+	 12760 13248
13526	0	0	CD3+/CD4+	 12779 13492
13527	0	0	CD3+/CD4+	 12830 13160
13528	0	0	CD3+/CD4+	 12838 13509
13529	0	0	CD3+/CD4+	 12848 13240
13530	0	0	CD3+/CD4+	 12865 13816
13531	0	0	CD3+/CD4+	 12866 13569
13532	0	0	CD3+/CD4+	 12874 13190
13533	0	0	CD3+/CD4+	 12877 13860
13534	0	0	CD3+/CD4+	 12887 13192
13535	0	0	CD3+/CD4+	 12889 13544
13536	0	0	CD3+/CD4+	 12895 13777
13537	0	0	CD3+/CD4+	 12305 14042
13538	0	0	CD3+/CD4+	 12337 13975
13539	0	0	CD3+/CD4+	 12369 14094
13540	0	0	CD3+/CD4+	 12480 13962
13541	0	0	CD3+/CD4+	 12487 14054
13542	0	0	CD3+/CD4+	 12513 13967
13543	0	0	CD3+/CD4+	 12540 14013
13544	0	0	CD3+/CD4+	 12544 13957
13545	0	0	CD3+/CD4+	 12574 14019
13546	0	0	CD3+/CD4+	 12582 13973
13547	0	0	CD3+/CD4+	 12707 14751
13548	0	0	CD3+/CD4+	 12728 14673
13549	0	0	CD3+/CD4+	 12740 14699
13550	0	0	CD3+/CD4+	 12750 14683
13551	0	0	CD3+/CD4+	 12750 14723
13552	0	0	CD3+/CD4+	 12753 14668
13553	0	0	CD3+/CD4+	 12805 14673
13554	0	0	CD3+/CD4+	 12821 14674
13555	0	0	CD3+/CD4+	 12858 14692
13556	0	0	CD3+/CD4+	 12870 14654
13557	0	0	CD3+/CD4+	 12876 14632
13558	0	0	CD3+/CD4+	 12194 14837
13559	0	0	CD3+/CD4+	 12285 15209
13560	0	0	CD3+/CD4+	 12438 15359
13561	0	0	CD3+/CD4+	 12562 15358
13562	0	0	CD3+/CD4+	 12866 15499
13563	0	0	CD3+/CD4+	 12876 15167
13564	0	0	CD3+/CD4+	 12887 15374
13565	0	0	CD3+/CD4+	 12891 15166
13566	0	0	CD3+/CD4+	 12659 15770
13567	0	0	CD3+/CD4+	 13039 3126
13568	0	0	CD3+/CD4+	 13115 3219
13569	0	0	CD3+/CD4+	 13077 3940
13570	0	0	CD3+/CD4+	 13308 3838
13571	0	0	CD3+/CD4+	 12946 4158
13572	0	0	CD3+/CD4+	 13264 4055
13573	0	0	CD3+/CD4+	 13301 4792
13574	0	0	CD3+/CD4+	 13442 4803
13575	0	0	CD3+/CD4+	 13222 5210
13576	0	0	CD3+/CD4+	 12923 5948
13577	0	0	CD3+/CD4+	 13099 6290
13578	0	0	CD3+/CD4+	 13338 5968
13579	0	0	CD3+/CD4+	 13053 7891
13580	0	0	CD3+/CD4+	 13057 7871
13581	0	0	CD3+/CD4+	 13143 8508
13582	0	0	CD3+/CD4+	 12901 11551
13583	0	0	CD3+/CD4+	 12944 11792
13584	0	0	CD3+/CD4+	 12964 11158
13585	0	0	CD3+/CD4+	 12979 11288
13586	0	0	CD3+/CD4+	 12980 11619
13587	0	0	CD3+/CD4+	 13064 11224
13588	0	0	CD3+/CD4+	 13080 11315
13589	0	0	CD3+/CD4+	 13128 11348
13590	0	0	CD3+/CD4+	 13156 11223
13591	0	0	CD3+/CD4+	 13160 11279
13592	0	0	CD3+/CD4+	 13225 11415
13593	0	0	CD3+/CD4+	 13235 11348
13594	0	0	CD3+/CD4+	 13248 11446
13595	0	0	CD3+/CD4+	 13279 11433
13596	0	0	CD3+/CD4+	 13298 11415
13597	0	0	CD3+/CD4+	 13428 11538
13598	0	0	CD3+/CD4+	 13451 11759
13599	0	0	CD3+/CD4+	 13469 11430
13600	0	0	CD3+/CD4+	 13514 11813
13601	0	0	CD3+/CD4+	 13518 11544
13602	0	0	CD3+/CD4+	 13528 11805
13603	0	0	CD3+/CD4+	 13531 11111
13604	0	0	CD3+/CD4+	 13574 11207
13605	0	0	CD3+/CD4+	 13583 11774
13606	0	0	CD3+/CD4+	 13589 11795
13607	0	0	CD3+/CD4+	 13604 11260
13608	0	0	CD3+/CD4+	 13625 11429
13609	0	0	CD3+/CD4+	 13626 11191
13610	0	0	CD3+/CD4+	 13631 11674
13611	0	0	CD3+/CD4+	 13632 11150
13612	0	0	CD3+/CD4+	 13636 11127
13613	0	0	CD3+/CD4+	 13651 11174
13614	0	0	CD3+/CD4+	 13658 11225
13615	0	0	CD3+/CD4+	 13663 11342
13616	0	0	CD3+/CD4+	 13677 11436
13617	0	0	CD3+/CD4+	 13687 11222
13618	0	0	CD3+/CD4+	 12897 12348
13619	0	0	CD3+/CD4+	 12904 12392
13620	0	0	CD3+/CD4+	 12911 12174
13621	0	0	CD3+/CD4+	 12912 12240
13622	0	0	CD3+/CD4+	 12917 12088
13623	0	0	CD3+/CD4+	 12930 12267
13624	0	0	CD3+/CD4+	 12932 12083
13625	0	0	CD3+/CD4+	 12940 12164
13626	0	0	CD3+/CD4+	 12942 12255
13627	0	0	CD3+/CD4+	 12942 12294
13628	0	0	CD3+/CD4+	 12946 12277
13629	0	0	CD3+/CD4+	 12953 12009
13630	0	0	CD3+/CD4+	 12962 12003
13631	0	0	CD3+/CD4+	 12967 12107
13632	0	0	CD3+/CD4+	 13003 12176
13633	0	0	CD3+/CD4+	 13005 12621
13634	0	0	CD3+/CD4+	 13015 12293
13635	0	0	CD3+/CD4+	 13018 12126
13636	0	0	CD3+/CD4+	 13021 12260
13637	0	0	CD3+/CD4+	 13024 12173
13638	0	0	CD3+/CD4+	 13026 12244
13639	0	0	CD3+/CD4+	 13033 12374
13640	0	0	CD3+/CD4+	 13040 12316
13641	0	0	CD3+/CD4+	 13040 12390
13642	0	0	CD3+/CD4+	 13055 12141
13643	0	0	CD3+/CD4+	 13059 12402
13644	0	0	CD3+/CD4+	 13062 12384
13645	0	0	CD3+/CD4+	 13077 12232
13646	0	0	CD3+/CD4+	 13081 12161
13647	0	0	CD3+/CD4+	 13093 12177
13648	0	0	CD3+/CD4+	 13095 12563
13649	0	0	CD3+/CD4+	 13119 12534
13650	0	0	CD3+/CD4+	 13122 12503
13651	0	0	CD3+/CD4+	 13143 11834
13652	0	0	CD3+/CD4+	 13233 12558
13653	0	0	CD3+/CD4+	 13265 12562
13654	0	0	CD3+/CD4+	 13301 12554
13655	0	0	CD3+/CD4+	 13305 11861
13656	0	0	CD3+/CD4+	 13318 11845
13657	0	0	CD3+/CD4+	 13324 12556
13658	0	0	CD3+/CD4+	 13333 12584
13659	0	0	CD3+/CD4+	 13360 12561
13660	0	0	CD3+/CD4+	 13366 12531
13661	0	0	CD3+/CD4+	 13375 12524
13662	0	0	CD3+/CD4+	 13388 12534
13663	0	0	CD3+/CD4+	 13424 12606
13664	0	0	CD3+/CD4+	 13448 12558
13665	0	0	CD3+/CD4+	 13472 12031
13666	0	0	CD3+/CD4+	 13477 12575
13667	0	0	CD3+/CD4+	 13508 12540
13668	0	0	CD3+/CD4+	 13588 12172
13669	0	0	CD3+/CD4+	 13610 12161
13670	0	0	CD3+/CD4+	 13622 12174
13671	0	0	CD3+/CD4+	 13634 12193
13672	0	0	CD3+/CD4+	 13693 12513
13673	0	0	CD3+/CD4+	 12908 13002
13674	0	0	CD3+/CD4+	 12919 12657
13675	0	0	CD3+/CD4+	 12921 13174
13676	0	0	CD3+/CD4+	 12932 12650
13677	0	0	CD3+/CD4+	 12934 13182
13678	0	0	CD3+/CD4+	 12942 13207
13679	0	0	CD3+/CD4+	 13053 13382
13680	0	0	CD3+/CD4+	 13102 13276
13681	0	0	CD3+/CD4+	 13103 13196
13682	0	0	CD3+/CD4+	 13103 13223
13683	0	0	CD3+/CD4+	 13137 13316
13684	0	0	CD3+/CD4+	 13145 13179
13685	0	0	CD3+/CD4+	 13147 13336
13686	0	0	CD3+/CD4+	 13162 12861
13687	0	0	CD3+/CD4+	 13184 13248
13688	0	0	CD3+/CD4+	 13209 12879
13689	0	0	CD3+/CD4+	 13217 13106
13690	0	0	CD3+/CD4+	 13218 13344
13691	0	0	CD3+/CD4+	 13220 13118
13692	0	0	CD3+/CD4+	 13220 13230
13693	0	0	CD3+/CD4+	 13222 12636
13694	0	0	CD3+/CD4+	 13227 12917
13695	0	0	CD3+/CD4+	 13227 13240
13696	0	0	CD3+/CD4+	 13233 12750
13697	0	0	CD3+/CD4+	 13238 13228
13698	0	0	CD3+/CD4+	 13257 13122
13699	0	0	CD3+/CD4+	 13260 13218
13700	0	0	CD3+/CD4+	 13263 13199
13701	0	0	CD3+/CD4+	 13263 13376
13702	0	0	CD3+/CD4+	 13279 12813
13703	0	0	CD3+/CD4+	 13286 13383
13704	0	0	CD3+/CD4+	 13289 13239
13705	0	0	CD3+/CD4+	 13291 13080
13706	0	0	CD3+/CD4+	 13294 12745
13707	0	0	CD3+/CD4+	 13297 13371
13708	0	0	CD3+/CD4+	 13299 12631
13709	0	0	CD3+/CD4+	 13304 13252
13710	0	0	CD3+/CD4+	 13311 13088
13711	0	0	CD3+/CD4+	 13323 13276
13712	0	0	CD3+/CD4+	 13327 13032
13713	0	0	CD3+/CD4+	 13335 12642
13714	0	0	CD3+/CD4+	 13337 13153
13715	0	0	CD3+/CD4+	 13339 13189
13716	0	0	CD3+/CD4+	 13341 13265
13717	0	0	CD3+/CD4+	 13343 13328
13718	0	0	CD3+/CD4+	 13347 13286
13719	0	0	CD3+/CD4+	 13348 13005
13720	0	0	CD3+/CD4+	 13350 12901
13721	0	0	CD3+/CD4+	 13350 13356
13722	0	0	CD3+/CD4+	 13352 13256
13723	0	0	CD3+/CD4+	 13353 13187
13724	0	0	CD3+/CD4+	 13360 12924
13725	0	0	CD3+/CD4+	 13366 13158
13726	0	0	CD3+/CD4+	 13376 13281
13727	0	0	CD3+/CD4+	 13377 13372
13728	0	0	CD3+/CD4+	 13384 12869
13729	0	0	CD3+/CD4+	 13385 13209
13730	0	0	CD3+/CD4+	 13395 13261
13731	0	0	CD3+/CD4+	 13398 13216
13732	0	0	CD3+/CD4+	 13401 12841
13733	0	0	CD3+/CD4+	 13408 13310
13734	0	0	CD3+/CD4+	 13420 13397
13735	0	0	CD3+/CD4+	 13427 12985
13736	0	0	CD3+/CD4+	 13430 13119
13737	0	0	CD3+/CD4+	 13430 13211
13738	0	0	CD3+/CD4+	 13434 12998
13739	0	0	CD3+/CD4+	 13436 13181
13740	0	0	CD3+/CD4+	 13441 12830
13741	0	0	CD3+/CD4+	 13444 13317
13742	0	0	CD3+/CD4+	 13445 13203
13743	0	0	CD3+/CD4+	 13446 13375
13744	0	0	CD3+/CD4+	 13453 13292
13745	0	0	CD3+/CD4+	 13461 13277
13746	0	0	CD3+/CD4+	 13461 13330
13747	0	0	CD3+/CD4+	 13479 13184
13748	0	0	CD3+/CD4+	 13485 12990
13749	0	0	CD3+/CD4+	 13490 12824
13750	0	0	CD3+/CD4+	 13500 13291
13751	0	0	CD3+/CD4+	 13503 13260
13752	0	0	CD3+/CD4+	 13506 13155
13753	0	0	CD3+/CD4+	 13508 13397
13754	0	0	CD3+/CD4+	 13517 13066
13755	0	0	CD3+/CD4+	 13518 13253
13756	0	0	CD3+/CD4+	 13521 13208
13757	0	0	CD3+/CD4+	 13521 13320
13758	0	0	CD3+/CD4+	 13522 12993
13759	0	0	CD3+/CD4+	 13528 13359
13760	0	0	CD3+/CD4+	 13537 12959
13761	0	0	CD3+/CD4+	 13540 13334
13762	0	0	CD3+/CD4+	 13550 13160
13763	0	0	CD3+/CD4+	 13553 13213
13764	0	0	CD3+/CD4+	 13554 13082
13765	0	0	CD3+/CD4+	 13564 12801
13766	0	0	CD3+/CD4+	 13573 13214
13767	0	0	CD3+/CD4+	 13583 13087
13768	0	0	CD3+/CD4+	 13588 13354
13769	0	0	CD3+/CD4+	 13592 12828
13770	0	0	CD3+/CD4+	 13594 12977
13771	0	0	CD3+/CD4+	 13596 13171
13772	0	0	CD3+/CD4+	 13597 12850
13773	0	0	CD3+/CD4+	 13607 13410
13774	0	0	CD3+/CD4+	 13616 12838
13775	0	0	CD3+/CD4+	 13632 12813
13776	0	0	CD3+/CD4+	 13635 13322
13777	0	0	CD3+/CD4+	 13646 13140
13778	0	0	CD3+/CD4+	 13659 13328
13779	0	0	CD3+/CD4+	 13659 13338
13780	0	0	CD3+/CD4+	 13664 13238
13781	0	0	CD3+/CD4+	 13684 13278
13782	0	0	CD3+/CD4+	 13694 12771
13783	0	0	CD3+/CD4+	 13695 13206
13784	0	0	CD3+/CD4+	 12904 13764
13785	0	0	CD3+/CD4+	 12918 13855
13786	0	0	CD3+/CD4+	 12918 13873
13787	0	0	CD3+/CD4+	 12919 13585
13788	0	0	CD3+/CD4+	 12928 13663
13789	0	0	CD3+/CD4+	 12928 13704
13790	0	0	CD3+/CD4+	 12936 13547
13791	0	0	CD3+/CD4+	 12938 13687
13792	0	0	CD3+/CD4+	 12944 13576
13793	0	0	CD3+/CD4+	 12952 14193
13794	0	0	CD3+/CD4+	 12954 14020
13795	0	0	CD3+/CD4+	 12966 14039
13796	0	0	CD3+/CD4+	 12970 13678
13797	0	0	CD3+/CD4+	 12973 13667
13798	0	0	CD3+/CD4+	 12975 13626
13799	0	0	CD3+/CD4+	 12979 13506
13800	0	0	CD3+/CD4+	 12982 13917
13801	0	0	CD3+/CD4+	 12986 13559
13802	0	0	CD3+/CD4+	 12988 13527
13803	0	0	CD3+/CD4+	 12990 13475
13804	0	0	CD3+/CD4+	 12990 13961
13805	0	0	CD3+/CD4+	 13012 13560
13806	0	0	CD3+/CD4+	 13019 13961
13807	0	0	CD3+/CD4+	 13021 13658
13808	0	0	CD3+/CD4+	 13023 13940
13809	0	0	CD3+/CD4+	 13023 14155
13810	0	0	CD3+/CD4+	 13025 13603
13811	0	0	CD3+/CD4+	 13026 14110
13812	0	0	CD3+/CD4+	 13028 13556
13813	0	0	CD3+/CD4+	 13029 13885
13814	0	0	CD3+/CD4+	 13030 13487
13815	0	0	CD3+/CD4+	 13032 13578
13816	0	0	CD3+/CD4+	 13032 13923
13817	0	0	CD3+/CD4+	 13033 14039
13818	0	0	CD3+/CD4+	 13041 14010
13819	0	0	CD3+/CD4+	 13050 13617
13820	0	0	CD3+/CD4+	 13051 14197
13821	0	0	CD3+/CD4+	 13055 13964
13822	0	0	CD3+/CD4+	 13056 13486
13823	0	0	CD3+/CD4+	 13061 13444
13824	0	0	CD3+/CD4+	 13062 13464
13825	0	0	CD3+/CD4+	 13062 14021
13826	0	0	CD3+/CD4+	 13063 13902
13827	0	0	CD3+/CD4+	 13071 13557
13828	0	0	CD3+/CD4+	 13073 13586
13829	0	0	CD3+/CD4+	 13075 13887
13830	0	0	CD3+/CD4+	 13077 14200
13831	0	0	CD3+/CD4+	 13080 13922
13832	0	0	CD3+/CD4+	 13084 13573
13833	0	0	CD3+/CD4+	 13086 13962
13834	0	0	CD3+/CD4+	 13088 13934
13835	0	0	CD3+/CD4+	 13097 13990
13836	0	0	CD3+/CD4+	 13100 13916
13837	0	0	CD3+/CD4+	 13101 13558
13838	0	0	CD3+/CD4+	 13104 13572
13839	0	0	CD3+/CD4+	 13109 13994
13840	0	0	CD3+/CD4+	 13122 13579
13841	0	0	CD3+/CD4+	 13129 13604
13842	0	0	CD3+/CD4+	 13129 13953
13843	0	0	CD3+/CD4+	 13140 13584
13844	0	0	CD3+/CD4+	 13140 13895
13845	0	0	CD3+/CD4+	 13156 13608
13846	0	0	CD3+/CD4+	 13172 13573
13847	0	0	CD3+/CD4+	 13178 13913
13848	0	0	CD3+/CD4+	 13179 13866
13849	0	0	CD3+/CD4+	 13195 13866
13850	0	0	CD3+/CD4+	 13224 13635
13851	0	0	CD3+/CD4+	 13227 13950
13852	0	0	CD3+/CD4+	 13229 13595
13853	0	0	CD3+/CD4+	 13240 13817
13854	0	0	CD3+/CD4+	 13242 13800
13855	0	0	CD3+/CD4+	 13250 13560
13856	0	0	CD3+/CD4+	 13258 13628
13857	0	0	CD3+/CD4+	 13269 13625
13858	0	0	CD3+/CD4+	 13285 13660
13859	0	0	CD3+/CD4+	 13287 13614
13860	0	0	CD3+/CD4+	 13290 13518
13861	0	0	CD3+/CD4+	 13293 13704
13862	0	0	CD3+/CD4+	 13299 13568
13863	0	0	CD3+/CD4+	 13300 13684
13864	0	0	CD3+/CD4+	 13307 13653
13865	0	0	CD3+/CD4+	 13314 13769
13866	0	0	CD3+/CD4+	 13315 13928
13867	0	0	CD3+/CD4+	 13316 13447
13868	0	0	CD3+/CD4+	 13318 13956
13869	0	0	CD3+/CD4+	 13333 13427
13870	0	0	CD3+/CD4+	 13339 13682
13871	0	0	CD3+/CD4+	 13347 13553
13872	0	0	CD3+/CD4+	 13348 13500
13873	0	0	CD3+/CD4+	 13352 13482
13874	0	0	CD3+/CD4+	 13356 13525
13875	0	0	CD3+/CD4+	 13357 13513
13876	0	0	CD3+/CD4+	 13361 13560
13877	0	0	CD3+/CD4+	 13364 13584
13878	0	0	CD3+/CD4+	 13364 13653
13879	0	0	CD3+/CD4+	 13369 13473
13880	0	0	CD3+/CD4+	 13370 13622
13881	0	0	CD3+/CD4+	 13371 13926
13882	0	0	CD3+/CD4+	 13378 13488
13883	0	0	CD3+/CD4+	 13379 13527
13884	0	0	CD3+/CD4+	 13382 13545
13885	0	0	CD3+/CD4+	 13398 13538
13886	0	0	CD3+/CD4+	 13408 13531
13887	0	0	CD3+/CD4+	 13409 14204
13888	0	0	CD3+/CD4+	 13421 13443
13889	0	0	CD3+/CD4+	 13433 14206
13890	0	0	CD3+/CD4+	 13444 13605
13891	0	0	CD3+/CD4+	 13451 13431
13892	0	0	CD3+/CD4+	 13455 14212
13893	0	0	CD3+/CD4+	 13463 13602
13894	0	0	CD3+/CD4+	 13475 13643
13895	0	0	CD3+/CD4+	 13487 13628
13896	0	0	CD3+/CD4+	 13499 13468
13897	0	0	CD3+/CD4+	 13506 13635
13898	0	0	CD3+/CD4+	 13511 13987
13899	0	0	CD3+/CD4+	 13522 14054
13900	0	0	CD3+/CD4+	 13543 14160
13901	0	0	CD3+/CD4+	 13561 14158
13902	0	0	CD3+/CD4+	 13611 14092
13903	0	0	CD3+/CD4+	 13624 13429
13904	0	0	CD3+/CD4+	 13629 13894
13905	0	0	CD3+/CD4+	 13653 14152
13906	0	0	CD3+/CD4+	 13684 14161
13907	0	0	CD3+/CD4+	 12932 14660
13908	0	0	CD3+/CD4+	 12936 14560
13909	0	0	CD3+/CD4+	 12958 14585
13910	0	0	CD3+/CD4+	 12967 14234
13911	0	0	CD3+/CD4+	 12987 14262
13912	0	0	CD3+/CD4+	 12987 14652
13913	0	0	CD3+/CD4+	 12991 14335
13914	0	0	CD3+/CD4+	 13005 14795
13915	0	0	CD3+/CD4+	 13034 14296
13916	0	0	CD3+/CD4+	 13040 14787
13917	0	0	CD3+/CD4+	 13048 14927
13918	0	0	CD3+/CD4+	 13054 14878
13919	0	0	CD3+/CD4+	 13055 14890
13920	0	0	CD3+/CD4+	 13057 14831
13921	0	0	CD3+/CD4+	 13101 14324
13922	0	0	CD3+/CD4+	 13129 14816
13923	0	0	CD3+/CD4+	 13142 14257
13924	0	0	CD3+/CD4+	 13179 14908
13925	0	0	CD3+/CD4+	 13186 14859
13926	0	0	CD3+/CD4+	 13204 14232
13927	0	0	CD3+/CD4+	 13323 14567
13928	0	0	CD3+/CD4+	 13369 14403
13929	0	0	CD3+/CD4+	 13369 14894
13930	0	0	CD3+/CD4+	 13383 14458
13931	0	0	CD3+/CD4+	 13395 14326
13932	0	0	CD3+/CD4+	 13401 14346
13933	0	0	CD3+/CD4+	 13406 14234
13934	0	0	CD3+/CD4+	 13426 14640
13935	0	0	CD3+/CD4+	 13428 14400
13936	0	0	CD3+/CD4+	 13432 14242
13937	0	0	CD3+/CD4+	 13434 14262
13938	0	0	CD3+/CD4+	 13475 14793
13939	0	0	CD3+/CD4+	 13480 14515
13940	0	0	CD3+/CD4+	 13489 14765
13941	0	0	CD3+/CD4+	 13531 14250
13942	0	0	CD3+/CD4+	 13541 14242
13943	0	0	CD3+/CD4+	 12938 15322
13944	0	0	CD3+/CD4+	 12944 15142
13945	0	0	CD3+/CD4+	 12978 15361
13946	0	0	CD3+/CD4+	 13001 15261
13947	0	0	CD3+/CD4+	 13012 15452
13948	0	0	CD3+/CD4+	 13014 15655
13949	0	0	CD3+/CD4+	 13035 15653
13950	0	0	CD3+/CD4+	 13048 15510
13951	0	0	CD3+/CD4+	 13056 15308
13952	0	0	CD3+/CD4+	 13069 15494
13953	0	0	CD3+/CD4+	 13075 15478
13954	0	0	CD3+/CD4+	 13086 15449
13955	0	0	CD3+/CD4+	 13087 15599
13956	0	0	CD3+/CD4+	 13100 15581
13957	0	0	CD3+/CD4+	 13131 15244
13958	0	0	CD3+/CD4+	 13147 15542
13959	0	0	CD3+/CD4+	 13188 15567
13960	0	0	CD3+/CD4+	 13199 15531
13961	0	0	CD3+/CD4+	 13217 15201
13962	0	0	CD3+/CD4+	 13255 15550
13963	0	0	CD3+/CD4+	 13256 15609
13964	0	0	CD3+/CD4+	 13272 15738
13965	0	0	CD3+/CD4+	 13278 15574
13966	0	0	CD3+/CD4+	 13282 15716
13967	0	0	CD3+/CD4+	 13303 15130
13968	0	0	CD3+/CD4+	 13314 15085
13969	0	0	CD3+/CD4+	 13348 15677
13970	0	0	CD3+/CD4+	 13380 15748
13971	0	0	CD3+/CD4+	 13396 15716
13972	0	0	CD3+/CD4+	 13405 15732
13973	0	0	CD3+/CD4+	 13418 15705
13974	0	0	CD3+/CD4+	 13462 15768
13975	0	0	CD3+/CD4+	 13519 15111
13976	0	0	CD3+/CD4+	 13531 15711
13977	0	0	CD3+/CD4+	 13532 15257
13978	0	0	CD3+/CD4+	 13571 15218
13979	0	0	CD3+/CD4+	 13629 15136
13980	0	0	CD3+/CD4+	 13660 15030
13981	0	0	CD3+/CD4+	 13674 15362
13982	0	0	CD3+/CD4+	 13677 15136
13983	0	0	CD3+/CD4+	 13057 15846
13984	0	0	CD3+/CD4+	 13072 15846
13985	0	0	CD3+/CD4+	 13171 16031
13986	0	0	CD3+/CD4+	 13582 16557
13987	0	0	CD3+/CD4+	 13623 16713
13988	0	0	CD3+/CD4+	 13765 3376
13989	0	0	CD3+/CD4+	 13895 3314
13990	0	0	CD3+/CD4+	 13788 3847
13991	0	0	CD3+/CD4+	 13853 3737
13992	0	0	CD3+/CD4+	 13987 4124
13993	0	0	CD3+/CD4+	 13882 4879
13994	0	0	CD3+/CD4+	 13895 4699
13995	0	0	CD3+/CD4+	 13945 4789
13996	0	0	CD3+/CD4+	 14137 4294
13997	0	0	CD3+/CD4+	 14219 4390
13998	0	0	CD3+/CD4+	 13825 5605
13999	0	0	CD3+/CD4+	 13896 5267
14000	0	0	CD3+/CD4+	 13911 5090
14001	0	0	CD3+/CD4+	 13704 6488
14002	0	0	CD3+/CD4+	 13711 5986
14003	0	0	CD3+/CD4+	 14142 6139
14004	0	0	CD3+/CD4+	 13817 6924
14005	0	0	CD3+/CD4+	 13834 6998
14006	0	0	CD3+/CD4+	 13876 7526
14007	0	0	CD3+/CD4+	 14172 10244
14008	0	0	CD3+/CD4+	 14188 10244
14009	0	0	CD3+/CD4+	 14230 10109
14010	0	0	CD3+/CD4+	 14332 10114
14011	0	0	CD3+/CD4+	 14365 10163
14012	0	0	CD3+/CD4+	 14395 10092
14013	0	0	CD3+/CD4+	 13703 11298
14014	0	0	CD3+/CD4+	 13709 11381
14015	0	0	CD3+/CD4+	 13724 11457
14016	0	0	CD3+/CD4+	 13730 11478
14017	0	0	CD3+/CD4+	 13743 11387
14018	0	0	CD3+/CD4+	 13751 11376
14019	0	0	CD3+/CD4+	 13758 11408
14020	0	0	CD3+/CD4+	 13809 11495
14021	0	0	CD3+/CD4+	 13817 10951
14022	0	0	CD3+/CD4+	 13990 11133
14023	0	0	CD3+/CD4+	 13991 11194
14024	0	0	CD3+/CD4+	 13997 11178
14025	0	0	CD3+/CD4+	 13999 11249
14026	0	0	CD3+/CD4+	 14029 11217
14027	0	0	CD3+/CD4+	 14110 11219
14028	0	0	CD3+/CD4+	 14115 11337
14029	0	0	CD3+/CD4+	 14146 11273
14030	0	0	CD3+/CD4+	 14164 11205
14031	0	0	CD3+/CD4+	 14205 11375
14032	0	0	CD3+/CD4+	 14212 11016
14033	0	0	CD3+/CD4+	 14215 11329
14034	0	0	CD3+/CD4+	 14252 11473
14035	0	0	CD3+/CD4+	 14264 11447
14036	0	0	CD3+/CD4+	 14295 11332
14037	0	0	CD3+/CD4+	 14303 11141
14038	0	0	CD3+/CD4+	 14397 11503
14039	0	0	CD3+/CD4+	 14459 11224
14040	0	0	CD3+/CD4+	 14460 11319
14041	0	0	CD3+/CD4+	 13706 11806
14042	0	0	CD3+/CD4+	 13914 12010
14043	0	0	CD3+/CD4+	 13945 11616
14044	0	0	CD3+/CD4+	 13979 12013
14045	0	0	CD3+/CD4+	 14078 12094
14046	0	0	CD3+/CD4+	 14115 11666
14047	0	0	CD3+/CD4+	 14169 12051
14048	0	0	CD3+/CD4+	 14172 11724
14049	0	0	CD3+/CD4+	 14183 11994
14050	0	0	CD3+/CD4+	 14207 11949
14051	0	0	CD3+/CD4+	 14217 12060
14052	0	0	CD3+/CD4+	 14218 12077
14053	0	0	CD3+/CD4+	 14223 12009
14054	0	0	CD3+/CD4+	 14249 11815
14055	0	0	CD3+/CD4+	 14258 12115
14056	0	0	CD3+/CD4+	 14323 11814
14057	0	0	CD3+/CD4+	 14443 11973
14058	0	0	CD3+/CD4+	 14466 11974
14059	0	0	CD3+/CD4+	 13697 12864
14060	0	0	CD3+/CD4+	 13701 13166
14061	0	0	CD3+/CD4+	 13725 12817
14062	0	0	CD3+/CD4+	 13731 12962
14063	0	0	CD3+/CD4+	 13739 12829
14064	0	0	CD3+/CD4+	 13764 13087
14065	0	0	CD3+/CD4+	 13767 12851
14066	0	0	CD3+/CD4+	 13781 12860
14067	0	0	CD3+/CD4+	 13792 13074
14068	0	0	CD3+/CD4+	 13820 12942
14069	0	0	CD3+/CD4+	 13820 13165
14070	0	0	CD3+/CD4+	 13829 12901
14071	0	0	CD3+/CD4+	 13851 13112
14072	0	0	CD3+/CD4+	 13858 12905
14073	0	0	CD3+/CD4+	 13861 12967
14074	0	0	CD3+/CD4+	 13864 12884
14075	0	0	CD3+/CD4+	 13882 12977
14076	0	0	CD3+/CD4+	 13884 13013
14077	0	0	CD3+/CD4+	 13885 12891
14078	0	0	CD3+/CD4+	 13885 12906
14079	0	0	CD3+/CD4+	 13926 13049
14080	0	0	CD3+/CD4+	 13934 13025
14081	0	0	CD3+/CD4+	 14204 13099
14082	0	0	CD3+/CD4+	 14386 12819
14083	0	0	CD3+/CD4+	 13719 13291
14084	0	0	CD3+/CD4+	 13719 13327
14085	0	0	CD3+/CD4+	 13727 13262
14086	0	0	CD3+/CD4+	 13730 13658
14087	0	0	CD3+/CD4+	 13740 13760
14088	0	0	CD3+/CD4+	 13751 13199
14089	0	0	CD3+/CD4+	 13761 13256
14090	0	0	CD3+/CD4+	 13761 13344
14091	0	0	CD3+/CD4+	 13763 13328
14092	0	0	CD3+/CD4+	 13805 13363
14093	0	0	CD3+/CD4+	 13808 13696
14094	0	0	CD3+/CD4+	 13837 13324
14095	0	0	CD3+/CD4+	 13856 13353
14096	0	0	CD3+/CD4+	 13869 13285
14097	0	0	CD3+/CD4+	 14057 13573
14098	0	0	CD3+/CD4+	 14196 13536
14099	0	0	CD3+/CD4+	 14355 13950
14100	0	0	CD3+/CD4+	 14459 13590
14101	0	0	CD3+/CD4+	 13767 14121
14102	0	0	CD3+/CD4+	 13774 14150
14103	0	0	CD3+/CD4+	 13779 14306
14104	0	0	CD3+/CD4+	 13815 14508
14105	0	0	CD3+/CD4+	 13895 14407
14106	0	0	CD3+/CD4+	 13899 14459
14107	0	0	CD3+/CD4+	 13926 14173
14108	0	0	CD3+/CD4+	 13940 14001
14109	0	0	CD3+/CD4+	 13973 14259
14110	0	0	CD3+/CD4+	 14086 14549
14111	0	0	CD3+/CD4+	 14107 14494
14112	0	0	CD3+/CD4+	 14127 14085
14113	0	0	CD3+/CD4+	 14136 14643
14114	0	0	CD3+/CD4+	 14155 14644
14115	0	0	CD3+/CD4+	 14162 14491
14116	0	0	CD3+/CD4+	 14175 14544
14117	0	0	CD3+/CD4+	 14220 14002
14118	0	0	CD3+/CD4+	 14222 14653
14119	0	0	CD3+/CD4+	 14229 14622
14120	0	0	CD3+/CD4+	 13734 15325
14121	0	0	CD3+/CD4+	 13735 14948
14122	0	0	CD3+/CD4+	 13740 14885
14123	0	0	CD3+/CD4+	 13784 15295
14124	0	0	CD3+/CD4+	 13795 14854
14125	0	0	CD3+/CD4+	 13807 14858
14126	0	0	CD3+/CD4+	 13814 14877
14127	0	0	CD3+/CD4+	 13816 14849
14128	0	0	CD3+/CD4+	 13926 15345
14129	0	0	CD3+/CD4+	 13992 15315
14130	0	0	CD3+/CD4+	 14012 15247
14131	0	0	CD3+/CD4+	 14062 15220
14132	0	0	CD3+/CD4+	 14067 14813
14133	0	0	CD3+/CD4+	 14077 15103
14134	0	0	CD3+/CD4+	 14084 15372
14135	0	0	CD3+/CD4+	 14140 15471
14136	0	0	CD3+/CD4+	 14164 15500
14137	0	0	CD3+/CD4+	 14252 14948
14138	0	0	CD3+/CD4+	 14257 15012
14139	0	0	CD3+/CD4+	 14274 14855
14140	0	0	CD3+/CD4+	 14291 14904
14141	0	0	CD3+/CD4+	 14314 14863
14142	0	0	CD3+/CD4+	 14321 15063
14143	0	0	CD3+/CD4+	 14353 14849
14144	0	0	CD3+/CD4+	 14421 14881
14145	0	0	CD3+/CD4+	 14423 15042
14146	0	0	CD3+/CD4+	 14443 14868
14147	0	0	CD3+/CD4+	 13705 15601
14148	0	0	CD3+/CD4+	 13707 15728
14149	0	0	CD3+/CD4+	 13720 15570
14150	0	0	CD3+/CD4+	 13747 15569
14151	0	0	CD3+/CD4+	 13772 15660
14152	0	0	CD3+/CD4+	 13796 15660
14153	0	0	CD3+/CD4+	 13810 16206
14154	0	0	CD3+/CD4+	 13818 16241
14155	0	0	CD3+/CD4+	 13927 16097
14156	0	0	CD3+/CD4+	 13955 16175
14157	0	0	CD3+/CD4+	 13957 16090
14158	0	0	CD3+/CD4+	 13961 16073
14159	0	0	CD3+/CD4+	 13966 16258
14160	0	0	CD3+/CD4+	 13968 16175
14161	0	0	CD3+/CD4+	 14022 16254
14162	0	0	CD3+/CD4+	 14041 15969
14163	0	0	CD3+/CD4+	 14069 15646
14164	0	0	CD3+/CD4+	 14078 15673
14165	0	0	CD3+/CD4+	 14095 16144
14166	0	0	CD3+/CD4+	 14096 16318
14167	0	0	CD3+/CD4+	 14111 16189
14168	0	0	CD3+/CD4+	 14112 15906
14169	0	0	CD3+/CD4+	 14116 15718
14170	0	0	CD3+/CD4+	 14170 16238
14171	0	0	CD3+/CD4+	 14172 15633
14172	0	0	CD3+/CD4+	 14214 16323
14173	0	0	CD3+/CD4+	 14319 15857
14174	0	0	CD3+/CD4+	 14322 16236
14175	0	0	CD3+/CD4+	 14364 15939
14176	0	0	CD3+/CD4+	 14394 16258
14177	0	0	CD3+/CD4+	 14396 15699
14178	0	0	CD3+/CD4+	 14403 15928
14179	0	0	CD3+/CD4+	 14412 16115
14180	0	0	CD3+/CD4+	 14494 15605
14181	0	0	CD3+/CD4+	 13699 16694
14182	0	0	CD3+/CD4+	 14019 16392
14183	0	0	CD3+/CD4+	 14040 16393
14184	0	0	CD3+/CD4+	 14047 16413
14185	0	0	CD3+/CD4+	 14068 16552
14186	0	0	CD3+/CD4+	 14098 16652
14187	0	0	CD3+/CD4+	 14135 16382
14188	0	0	CD3+/CD4+	 14142 16679
14189	0	0	CD3+/CD4+	 14466 17070
14190	0	0	CD3+/CD4+	 14800 6583
14191	0	0	CD3+/CD4+	 15030 5936
14192	0	0	CD3+/CD4+	 15277 6569
14193	0	0	CD3+/CD4+	 15007 7261
14194	0	0	CD3+/CD4+	 15171 9447
14195	0	0	CD3+/CD4+	 14733 10260
14196	0	0	CD3+/CD4+	 14800 10347
14197	0	0	CD3+/CD4+	 15034 10593
14198	0	0	CD3+/CD4+	 14759 11342
14199	0	0	CD3+/CD4+	 14824 11367
14200	0	0	CD3+/CD4+	 14928 10671
14201	0	0	CD3+/CD4+	 14931 10818
14202	0	0	CD3+/CD4+	 15029 11305
14203	0	0	CD3+/CD4+	 15085 11329
14204	0	0	CD3+/CD4+	 15241 10939
14205	0	0	CD3+/CD4+	 14605 12002
14206	0	0	CD3+/CD4+	 14711 11745
14207	0	0	CD3+/CD4+	 14729 11762
14208	0	0	CD3+/CD4+	 14737 11861
14209	0	0	CD3+/CD4+	 14738 11899
14210	0	0	CD3+/CD4+	 14739 11781
14211	0	0	CD3+/CD4+	 14742 11728
14212	0	0	CD3+/CD4+	 14867 11439
14213	0	0	CD3+/CD4+	 14934 11569
14214	0	0	CD3+/CD4+	 14949 11572
14215	0	0	CD3+/CD4+	 14981 11533
14216	0	0	CD3+/CD4+	 14999 11621
14217	0	0	CD3+/CD4+	 15006 11441
[truncated: 304,324 more chars]
