# Supplementary material for: Data-Driven Discovery of Immune Contexture Biomarkers
Source: Front Oncol. 2018 Dec 18;8:627. doi: 10.3389/fonc.2018.00627 (PMC6305402; doi:10.3389/fonc.2018.00627)
Supplement: Data Sheet 4.zip — MSI/MSS dataset, part 2/3. [file Data_Sheet_4.zip › MSIMSSDataset/89875_ImageObjects.txt]

barcode_target	16-003648_MSS-MSI_gallery [5 channels]
barcode_origin	0
workflow_target	CD8-CD3-CD4-Ki67-DAPI_generic.wsa 
workflow_target_version	 build f14999727a346af05f524693b44526002539cc76, workflows f149997 2016-05-23 with local changes
workflow_origin	0
workflow_origin_version	0
iH	31616
iW	38784
user	txdsapps
hostname	RPZMB000016

1	0	0	Ki67+	 2457 6224
2	0	0	Ki67+	 2569 6357
3	0	0	Ki67+	 2607 6144
4	0	0	Ki67+	 2620 7207
5	0	0	Ki67+	 2644 6815
6	0	0	Ki67+	 2718 6710
7	0	0	Ki67+	 2802 6796
8	0	0	Ki67+	 2804 7147
9	0	0	Ki67+	 2809 7087
10	0	0	Ki67+	 2812 7109
11	0	0	Ki67+	 2817 7121
12	0	0	Ki67+	 2826 7051
13	0	0	Ki67+	 2336 7756
14	0	0	Ki67+	 2345 7997
15	0	0	Ki67+	 2350 7724
16	0	0	Ki67+	 2363 7974
17	0	0	Ki67+	 2397 7843
18	0	0	Ki67+	 2461 7626
19	0	0	Ki67+	 2491 7810
20	0	0	Ki67+	 2491 7911
21	0	0	Ki67+	 2528 7538
22	0	0	Ki67+	 2538 7671
23	0	0	Ki67+	 2615 7455
24	0	0	Ki67+	 2622 8021
25	0	0	Ki67+	 2630 7427
26	0	0	Ki67+	 2649 7253
27	0	0	Ki67+	 2673 7260
28	0	0	Ki67+	 2678 8025
29	0	0	Ki67+	 2717 7997
30	0	0	Ki67+	 2740 7988
31	0	0	Ki67+	 2746 7514
32	0	0	Ki67+	 2771 7692
33	0	0	Ki67+	 2773 7514
34	0	0	Ki67+	 2801 7992
35	0	0	Ki67+	 2827 7347
36	0	0	Ki67+	 2270 8741
37	0	0	Ki67+	 2272 8138
38	0	0	Ki67+	 2324 8490
39	0	0	Ki67+	 2347 8039
40	0	0	Ki67+	 2349 8348
41	0	0	Ki67+	 2353 8093
42	0	0	Ki67+	 2370 8246
43	0	0	Ki67+	 2403 8498
44	0	0	Ki67+	 2429 8672
45	0	0	Ki67+	 2436 8655
46	0	0	Ki67+	 2444 8185
47	0	0	Ki67+	 2458 8175
48	0	0	Ki67+	 2468 8721
49	0	0	Ki67+	 2473 8763
50	0	0	Ki67+	 2478 8698
51	0	0	Ki67+	 2499 8770
52	0	0	Ki67+	 2516 8074
53	0	0	Ki67+	 2548 8359
54	0	0	Ki67+	 2563 8224
55	0	0	Ki67+	 2616 8198
56	0	0	Ki67+	 2616 8214
57	0	0	Ki67+	 2621 8270
58	0	0	Ki67+	 2623 8746
59	0	0	Ki67+	 2626 8130
60	0	0	Ki67+	 2635 8101
61	0	0	Ki67+	 2646 8322
62	0	0	Ki67+	 2672 8332
63	0	0	Ki67+	 2697 8323
64	0	0	Ki67+	 2713 8291
65	0	0	Ki67+	 2723 8323
66	0	0	Ki67+	 2833 8277
67	0	0	Ki67+	 2280 9134
68	0	0	Ki67+	 2281 9106
69	0	0	Ki67+	 2285 9084
70	0	0	Ki67+	 2323 8957
71	0	0	Ki67+	 2329 9205
72	0	0	Ki67+	 2345 8938
73	0	0	Ki67+	 2358 8928
74	0	0	Ki67+	 2420 9395
75	0	0	Ki67+	 2451 9183
76	0	0	Ki67+	 2457 9168
77	0	0	Ki67+	 2459 9262
78	0	0	Ki67+	 2475 9433
79	0	0	Ki67+	 2476 9150
80	0	0	Ki67+	 2484 9239
81	0	0	Ki67+	 2489 9460
82	0	0	Ki67+	 2504 9481
83	0	0	Ki67+	 2522 8880
84	0	0	Ki67+	 2538 9163
85	0	0	Ki67+	 2559 8996
86	0	0	Ki67+	 2596 9498
87	0	0	Ki67+	 2615 9471
88	0	0	Ki67+	 2637 8860
89	0	0	Ki67+	 2648 8855
90	0	0	Ki67+	 2662 8859
91	0	0	Ki67+	 2680 8906
92	0	0	Ki67+	 2688 8919
93	0	0	Ki67+	 2710 9184
94	0	0	Ki67+	 2721 9204
95	0	0	Ki67+	 2730 9228
96	0	0	Ki67+	 2746 9250
97	0	0	Ki67+	 2767 9448
98	0	0	Ki67+	 2768 9501
99	0	0	Ki67+	 2768 9526
100	0	0	Ki67+	 2772 9248
101	0	0	Ki67+	 2780 9558
102	0	0	Ki67+	 2795 9276
103	0	0	Ki67+	 2798 9583
104	0	0	Ki67+	 2827 9035
105	0	0	Ki67+	 2832 9627
106	0	0	Ki67+	 2448 9846
107	0	0	Ki67+	 2451 9821
108	0	0	Ki67+	 2459 9748
109	0	0	Ki67+	 2522 9766
110	0	0	Ki67+	 2532 9782
111	0	0	Ki67+	 2533 9734
112	0	0	Ki67+	 2543 10113
113	0	0	Ki67+	 2545 10098
114	0	0	Ki67+	 2572 10102
115	0	0	Ki67+	 2580 9889
116	0	0	Ki67+	 2599 9873
117	0	0	Ki67+	 2617 9668
118	0	0	Ki67+	 2629 9876
119	0	0	Ki67+	 2632 9949
120	0	0	Ki67+	 2638 9633
121	0	0	Ki67+	 2646 9868
122	0	0	Ki67+	 2647 9951
123	0	0	Ki67+	 2654 9939
124	0	0	Ki67+	 2657 9641
125	0	0	Ki67+	 2701 9688
126	0	0	Ki67+	 2703 9937
127	0	0	Ki67+	 2709 9707
128	0	0	Ki67+	 2731 9829
129	0	0	Ki67+	 2732 9751
130	0	0	Ki67+	 2739 9936
131	0	0	Ki67+	 2769 9982
132	0	0	Ki67+	 2789 10047
133	0	0	Ki67+	 2837 10195
134	0	0	Ki67+	 2997 6137
135	0	0	Ki67+	 3000 5680
136	0	0	Ki67+	 2849 7025
137	0	0	Ki67+	 2870 6996
138	0	0	Ki67+	 2915 6835
139	0	0	Ki67+	 2918 6961
140	0	0	Ki67+	 2928 6944
141	0	0	Ki67+	 2999 6786
142	0	0	Ki67+	 3027 6748
143	0	0	Ki67+	 3059 6986
144	0	0	Ki67+	 3102 7089
145	0	0	Ki67+	 2854 7685
146	0	0	Ki67+	 2854 7872
147	0	0	Ki67+	 2864 7651
148	0	0	Ki67+	 2864 7757
149	0	0	Ki67+	 2887 7818
150	0	0	Ki67+	 2926 7651
151	0	0	Ki67+	 2933 7840
152	0	0	Ki67+	 2967 7479
153	0	0	Ki67+	 2986 7449
154	0	0	Ki67+	 3024 7200
155	0	0	Ki67+	 3036 7571
156	0	0	Ki67+	 3058 7440
157	0	0	Ki67+	 3158 7492
158	0	0	Ki67+	 3159 7165
159	0	0	Ki67+	 3190 7420
160	0	0	Ki67+	 3197 7380
161	0	0	Ki67+	 3294 7294
162	0	0	Ki67+	 3319 7913
163	0	0	Ki67+	 2870 8223
164	0	0	Ki67+	 3316 8014
165	0	0	Ki67+	 3320 8171
166	0	0	Ki67+	 3436 8067
167	0	0	Ki67+	 3610 8717
168	0	0	Ki67+	 2856 9355
169	0	0	Ki67+	 2866 9230
170	0	0	Ki67+	 2908 9195
171	0	0	Ki67+	 2909 9096
172	0	0	Ki67+	 2912 9182
173	0	0	Ki67+	 3160 9206
174	0	0	Ki67+	 3214 9385
175	0	0	Ki67+	 3234 9096
176	0	0	Ki67+	 3313 8927
177	0	0	Ki67+	 3317 9081
178	0	0	Ki67+	 3493 9402
179	0	0	Ki67+	 3497 9341
180	0	0	Ki67+	 3644 9310
181	0	0	Ki67+	 2851 9641
182	0	0	Ki67+	 2880 9649
183	0	0	Ki67+	 2900 9843
184	0	0	Ki67+	 2910 9753
185	0	0	Ki67+	 2930 9892
186	0	0	Ki67+	 2941 9717
187	0	0	Ki67+	 2963 9707
188	0	0	Ki67+	 2975 9630
189	0	0	Ki67+	 2975 9707
190	0	0	Ki67+	 3031 9612
191	0	0	Ki67+	 3253 9665
192	0	0	Ki67+	 3010 10984
193	0	0	Ki67+	 3583 10598
194	0	0	Ki67+	 3623 10485
195	0	0	Ki67+	 3175 11295
196	0	0	Ki67+	 3505 11518
197	0	0	Ki67+	 3515 11529
198	0	0	Ki67+	 3517 11459
199	0	0	Ki67+	 3559 11433
200	0	0	Ki67+	 3577 11511
201	0	0	Ki67+	 3586 11621
202	0	0	Ki67+	 3629 11600
203	0	0	Ki67+	 3564 11980
204	0	0	Ki67+	 3627 11962
205	0	0	Ki67+	 4231 7166
206	0	0	Ki67+	 4360 7280
207	0	0	Ki67+	 3852 8213
208	0	0	Ki67+	 4096 8692
209	0	0	Ki67+	 3695 8899
210	0	0	Ki67+	 3871 8878
211	0	0	Ki67+	 3663 10216
212	0	0	Ki67+	 3761 9699
213	0	0	Ki67+	 4297 9866
214	0	0	Ki67+	 4307 10202
215	0	0	Ki67+	 4315 10228
216	0	0	Ki67+	 3856 11027
217	0	0	Ki67+	 3867 11100
218	0	0	Ki67+	 3963 10990
219	0	0	Ki67+	 3984 10993
220	0	0	Ki67+	 4041 10604
221	0	0	Ki67+	 4061 10658
222	0	0	Ki67+	 4062 10691
223	0	0	Ki67+	 4094 10706
224	0	0	Ki67+	 4135 11036
225	0	0	Ki67+	 4136 10562
226	0	0	Ki67+	 4144 10757
227	0	0	Ki67+	 4146 10879
228	0	0	Ki67+	 4148 11056
229	0	0	Ki67+	 4165 11088
230	0	0	Ki67+	 4183 11104
231	0	0	Ki67+	 4183 11124
232	0	0	Ki67+	 4186 11141
233	0	0	Ki67+	 4219 10997
234	0	0	Ki67+	 4248 10794
235	0	0	Ki67+	 4293 11027
236	0	0	Ki67+	 4296 10567
237	0	0	Ki67+	 4423 10941
238	0	0	Ki67+	 4434 11139
239	0	0	Ki67+	 3695 11568
240	0	0	Ki67+	 3735 11615
241	0	0	Ki67+	 3779 11378
242	0	0	Ki67+	 3834 11226
243	0	0	Ki67+	 3887 11449
244	0	0	Ki67+	 3891 11426
245	0	0	Ki67+	 3906 11544
246	0	0	Ki67+	 3944 11267
247	0	0	Ki67+	 3974 11481
248	0	0	Ki67+	 4015 11472
249	0	0	Ki67+	 4031 11492
250	0	0	Ki67+	 4037 11332
251	0	0	Ki67+	 4052 11495
252	0	0	Ki67+	 4190 11241
253	0	0	Ki67+	 4277 11854
254	0	0	Ki67+	 4308 11852
255	0	0	Ki67+	 4323 11850
256	0	0	Ki67+	 3654 12144
257	0	0	Ki67+	 4765 8186
258	0	0	Ki67+	 4887 8124
259	0	0	Ki67+	 5188 8113
260	0	0	Ki67+	 4759 8369
261	0	0	Ki67+	 4897 8273
262	0	0	Ki67+	 5180 8823
263	0	0	Ki67+	 4469 9823
264	0	0	Ki67+	 4455 10156
265	0	0	Ki67+	 4504 10192
266	0	0	Ki67+	 4548 10088
267	0	0	Ki67+	 4875 10592
268	0	0	Ki67+	 4903 10415
269	0	0	Ki67+	 4931 10544
270	0	0	Ki67+	 4939 10410
271	0	0	Ki67+	 5029 10334
272	0	0	Ki67+	 5158 10340
273	0	0	Ki67+	 5187 10604
274	0	0	Ki67+	 5206 10381
275	0	0	Ki67+	 5246 10438
276	0	0	Ki67+	 4483 11196
277	0	0	Ki67+	 4485 11139
278	0	0	Ki67+	 4488 11178
279	0	0	Ki67+	 4527 11036
280	0	0	Ki67+	 4528 10814
281	0	0	Ki67+	 4640 11226
282	0	0	Ki67+	 4647 11253
283	0	0	Ki67+	 4671 10750
284	0	0	Ki67+	 4714 10870
285	0	0	Ki67+	 4735 10809
286	0	0	Ki67+	 4844 10841
287	0	0	Ki67+	 4855 10842
288	0	0	Ki67+	 4924 10837
289	0	0	Ki67+	 4941 10831
290	0	0	Ki67+	 5000 11039
291	0	0	Ki67+	 5016 10640
292	0	0	Ki67+	 5059 11046
293	0	0	Ki67+	 5128 10917
294	0	0	Ki67+	 5145 10633
295	0	0	Ki67+	 5177 10986
296	0	0	Ki67+	 4520 12049
297	0	0	Ki67+	 4534 11803
298	0	0	Ki67+	 4569 12058
299	0	0	Ki67+	 4712 11836
300	0	0	Ki67+	 4980 11938
301	0	0	Ki67+	 5199 11540
302	0	0	Ki67+	 5238 11787
303	0	0	Ki67+	 4576 12252
304	0	0	Ki67+	 5397 7694
305	0	0	Ki67+	 5780 7078
306	0	0	Ki67+	 5907 7071
307	0	0	Ki67+	 5487 7853
308	0	0	Ki67+	 5492 8004
309	0	0	Ki67+	 5551 7903
310	0	0	Ki67+	 5625 8219
311	0	0	Ki67+	 5266 8978
312	0	0	Ki67+	 5382 9259
313	0	0	Ki67+	 5763 9251
314	0	0	Ki67+	 6022 9003
315	0	0	Ki67+	 5478 9540
316	0	0	Ki67+	 5497 9561
317	0	0	Ki67+	 5522 9575
318	0	0	Ki67+	 5527 9855
319	0	0	Ki67+	 5559 9604
320	0	0	Ki67+	 5663 9955
321	0	0	Ki67+	 5683 9977
322	0	0	Ki67+	 5822 9884
323	0	0	Ki67+	 5985 10047
324	0	0	Ki67+	 5260 10937
325	0	0	Ki67+	 5262 10650
326	0	0	Ki67+	 5265 10664
327	0	0	Ki67+	 5311 10780
328	0	0	Ki67+	 5345 10782
329	0	0	Ki67+	 5347 10796
330	0	0	Ki67+	 5372 10791
331	0	0	Ki67+	 5379 10238
332	0	0	Ki67+	 5382 10303
333	0	0	Ki67+	 5459 10312
334	0	0	Ki67+	 5607 10788
335	0	0	Ki67+	 5739 10462
336	0	0	Ki67+	 5799 10445
337	0	0	Ki67+	 5822 10458
338	0	0	Ki67+	 5855 10422
339	0	0	Ki67+	 5861 10347
340	0	0	Ki67+	 5881 10372
341	0	0	Ki67+	 5897 10201
342	0	0	Ki67+	 5933 10452
343	0	0	Ki67+	 5940 10441
344	0	0	Ki67+	 5945 10198
345	0	0	Ki67+	 5946 10395
346	0	0	Ki67+	 5947 10422
347	0	0	Ki67+	 5966 10326
348	0	0	Ki67+	 5970 10312
349	0	0	Ki67+	 5989 10381
350	0	0	Ki67+	 5999 10218
351	0	0	Ki67+	 6023 10283
352	0	0	Ki67+	 6025 10566
353	0	0	Ki67+	 5742 11937
354	0	0	Ki67+	 5862 11871
355	0	0	Ki67+	 6457 5601
356	0	0	Ki67+	 6536 5562
357	0	0	Ki67+	 6566 6425
358	0	0	Ki67+	 6628 5933
359	0	0	Ki67+	 6761 6058
360	0	0	Ki67+	 6271 7119
361	0	0	Ki67+	 6600 7286
362	0	0	Ki67+	 6634 7216
363	0	0	Ki67+	 6127 7663
364	0	0	Ki67+	 6545 7326
365	0	0	Ki67+	 6618 8023
366	0	0	Ki67+	 6676 7783
367	0	0	Ki67+	 6792 7805
368	0	0	Ki67+	 6600 8703
369	0	0	Ki67+	 6762 8437
370	0	0	Ki67+	 6786 8471
371	0	0	Ki67+	 6817 8516
372	0	0	Ki67+	 6257 9050
373	0	0	Ki67+	 6270 8980
374	0	0	Ki67+	 6607 9005
375	0	0	Ki67+	 6689 8977
376	0	0	Ki67+	 6699 8955
377	0	0	Ki67+	 6703 9256
378	0	0	Ki67+	 6765 9494
379	0	0	Ki67+	 6823 9553
380	0	0	Ki67+	 6844 9586
381	0	0	Ki67+	 6060 10031
382	0	0	Ki67+	 6066 10106
383	0	0	Ki67+	 6068 10048
384	0	0	Ki67+	 6072 10120
385	0	0	Ki67+	 6090 10159
386	0	0	Ki67+	 6097 10039
387	0	0	Ki67+	 6127 10173
388	0	0	Ki67+	 6155 10035
389	0	0	Ki67+	 6159 10194
390	0	0	Ki67+	 6161 10398
391	0	0	Ki67+	 6181 10205
392	0	0	Ki67+	 6191 10355
393	0	0	Ki67+	 6205 10194
394	0	0	Ki67+	 6210 10038
395	0	0	Ki67+	 6245 10043
396	0	0	Ki67+	 6290 10174
397	0	0	Ki67+	 6380 9853
398	0	0	Ki67+	 6513 10028
399	0	0	Ki67+	 6517 10039
400	0	0	Ki67+	 6609 9896
401	0	0	Ki67+	 6651 9706
402	0	0	Ki67+	 6784 10317
403	0	0	Ki67+	 6187 10740
404	0	0	Ki67+	 6203 10754
405	0	0	Ki67+	 6387 11119
406	0	0	Ki67+	 6478 10921
407	0	0	Ki67+	 6701 10835
408	0	0	Ki67+	 6753 10774
409	0	0	Ki67+	 6765 10652
410	0	0	Ki67+	 6799 12106
411	0	0	Ki67+	 7175 5585
412	0	0	Ki67+	 7635 5322
413	0	0	Ki67+	 7317 6393
414	0	0	Ki67+	 7366 6577
415	0	0	Ki67+	 7493 6638
416	0	0	Ki67+	 7201 7268
417	0	0	Ki67+	 7265 6927
418	0	0	Ki67+	 7302 7393
419	0	0	Ki67+	 7435 7076
420	0	0	Ki67+	 7472 7097
421	0	0	Ki67+	 7496 7316
422	0	0	Ki67+	 7500 7381
423	0	0	Ki67+	 7526 7377
424	0	0	Ki67+	 7539 7098
425	0	0	Ki67+	 7587 7203
426	0	0	Ki67+	 7598 7120
427	0	0	Ki67+	 7637 6838
428	0	0	Ki67+	 7146 7656
429	0	0	Ki67+	 7155 7799
430	0	0	Ki67+	 7223 7810
431	0	0	Ki67+	 7235 8103
432	0	0	Ki67+	 7246 7783
433	0	0	Ki67+	 7261 8123
434	0	0	Ki67+	 7280 7871
435	0	0	Ki67+	 7290 7774
436	0	0	Ki67+	 7308 7803
437	0	0	Ki67+	 7314 7813
438	0	0	Ki67+	 7336 8093
439	0	0	Ki67+	 7336 8122
440	0	0	Ki67+	 7343 7962
441	0	0	Ki67+	 7368 8051
442	0	0	Ki67+	 7448 8136
443	0	0	Ki67+	 7449 7965
444	0	0	Ki67+	 7516 8228
445	0	0	Ki67+	 7518 7546
446	0	0	Ki67+	 7521 8159
447	0	0	Ki67+	 7525 8234
448	0	0	Ki67+	 7534 8243
449	0	0	Ki67+	 7547 8244
450	0	0	Ki67+	 7550 8185
451	0	0	Ki67+	 7555 8253
452	0	0	Ki67+	 7562 8036
453	0	0	Ki67+	 7572 8059
454	0	0	Ki67+	 7575 8153
455	0	0	Ki67+	 7576 8128
456	0	0	Ki67+	 7580 8026
457	0	0	Ki67+	 7607 8019
458	0	0	Ki67+	 7621 8217
459	0	0	Ki67+	 7631 7997
460	0	0	Ki67+	 7641 8246
461	0	0	Ki67+	 6853 8806
462	0	0	Ki67+	 6869 8811
463	0	0	Ki67+	 6963 8805
464	0	0	Ki67+	 7013 8737
465	0	0	Ki67+	 7013 8802
466	0	0	Ki67+	 7013 8855
467	0	0	Ki67+	 7028 8769
468	0	0	Ki67+	 7068 9007
469	0	0	Ki67+	 7124 8993
470	0	0	Ki67+	 7352 8861
471	0	0	Ki67+	 7362 8706
472	0	0	Ki67+	 7362 8721
473	0	0	Ki67+	 7415 8410
474	0	0	Ki67+	 7416 8733
475	0	0	Ki67+	 7417 8673
476	0	0	Ki67+	 7418 8699
477	0	0	Ki67+	 7420 8278
478	0	0	Ki67+	 7433 8555
479	0	0	Ki67+	 7435 8277
480	0	0	Ki67+	 7440 8611
481	0	0	Ki67+	 7450 8344
482	0	0	Ki67+	 7463 8947
483	0	0	Ki67+	 7479 8409
484	0	0	Ki67+	 7487 8861
485	0	0	Ki67+	 7506 8451
486	0	0	Ki67+	 7509 8465
487	0	0	Ki67+	 7520 8482
488	0	0	Ki67+	 7532 8457
489	0	0	Ki67+	 7532 8502
490	0	0	Ki67+	 7590 8278
491	0	0	Ki67+	 7599 8354
492	0	0	Ki67+	 7614 8440
493	0	0	Ki67+	 7626 8311
494	0	0	Ki67+	 7636 8350
495	0	0	Ki67+	 7646 8515
496	0	0	Ki67+	 6856 9646
497	0	0	Ki67+	 6859 9609
498	0	0	Ki67+	 6896 9675
499	0	0	Ki67+	 6914 9515
500	0	0	Ki67+	 6963 9776
501	0	0	Ki67+	 6975 9631
502	0	0	Ki67+	 7078 9164
503	0	0	Ki67+	 7173 9266
504	0	0	Ki67+	 7199 9342
505	0	0	Ki67+	 7215 9289
506	0	0	Ki67+	 7254 9324
507	0	0	Ki67+	 7258 9149
508	0	0	Ki67+	 7266 9122
509	0	0	Ki67+	 7289 9106
510	0	0	Ki67+	 7293 9090
511	0	0	Ki67+	 7310 9069
512	0	0	Ki67+	 7324 9069
513	0	0	Ki67+	 7324 9111
514	0	0	Ki67+	 7325 9253
515	0	0	Ki67+	 7327 9130
516	0	0	Ki67+	 7328 9270
517	0	0	Ki67+	 7345 9295
518	0	0	Ki67+	 7549 9561
519	0	0	Ki67+	 7614 9094
520	0	0	Ki67+	 6915 10548
521	0	0	Ki67+	 7031 10477
522	0	0	Ki67+	 7266 10454
523	0	0	Ki67+	 7587 10391
524	0	0	Ki67+	 6855 10949
525	0	0	Ki67+	 7284 10954
526	0	0	Ki67+	 7328 11205
527	0	0	Ki67+	 7368 10983
528	0	0	Ki67+	 7404 11035
529	0	0	Ki67+	 7285 11808
530	0	0	Ki67+	 7320 11780
531	0	0	Ki67+	 7387 11656
532	0	0	Ki67+	 7440 12112
533	0	0	Ki67+	 7463 11777
534	0	0	Ki67+	 7469 12069
535	0	0	Ki67+	 7541 12084
536	0	0	Ki67+	 7591 11976
537	0	0	Ki67+	 7333 12323
538	0	0	Ki67+	 8062 4029
539	0	0	Ki67+	 8213 4214
540	0	0	Ki67+	 8236 4190
541	0	0	Ki67+	 8278 4386
542	0	0	Ki67+	 8293 4300
543	0	0	Ki67+	 7701 4739
544	0	0	Ki67+	 7946 4859
545	0	0	Ki67+	 8005 4859
546	0	0	Ki67+	 8148 4937
547	0	0	Ki67+	 8239 4912
548	0	0	Ki67+	 8328 5226
549	0	0	Ki67+	 8380 4591
550	0	0	Ki67+	 7746 5887
551	0	0	Ki67+	 7756 5863
552	0	0	Ki67+	 7761 5911
553	0	0	Ki67+	 7965 6041
554	0	0	Ki67+	 7983 5454
555	0	0	Ki67+	 8129 5363
556	0	0	Ki67+	 8155 5963
557	0	0	Ki67+	 8165 6013
558	0	0	Ki67+	 8175 5931
559	0	0	Ki67+	 8211 6109
560	0	0	Ki67+	 8231 5895
561	0	0	Ki67+	 8291 5444
562	0	0	Ki67+	 8299 5857
563	0	0	Ki67+	 8338 6022
564	0	0	Ki67+	 8353 6031
565	0	0	Ki67+	 8407 5960
566	0	0	Ki67+	 8439 5641
567	0	0	Ki67+	 7658 6594
568	0	0	Ki67+	 7710 6824
569	0	0	Ki67+	 7854 6686
570	0	0	Ki67+	 7854 6753
571	0	0	Ki67+	 7857 6317
572	0	0	Ki67+	 7870 6736
573	0	0	Ki67+	 7882 6679
574	0	0	Ki67+	 7954 6362
575	0	0	Ki67+	 7972 6367
576	0	0	Ki67+	 8013 6377
577	0	0	Ki67+	 8015 6406
578	0	0	Ki67+	 8024 6353
579	0	0	Ki67+	 8044 6665
580	0	0	Ki67+	 8060 6168
581	0	0	Ki67+	 8172 6219
582	0	0	Ki67+	 8178 6470
583	0	0	Ki67+	 8191 6479
584	0	0	Ki67+	 8202 6825
585	0	0	Ki67+	 8204 6800
586	0	0	Ki67+	 8207 6122
587	0	0	Ki67+	 8209 6891
588	0	0	Ki67+	 8218 6465
589	0	0	Ki67+	 8237 6403
590	0	0	Ki67+	 8245 6433
591	0	0	Ki67+	 8257 6781
592	0	0	Ki67+	 8277 6795
593	0	0	Ki67+	 8279 6805
594	0	0	Ki67+	 8312 6844
595	0	0	Ki67+	 8328 6640
596	0	0	Ki67+	 8335 6329
597	0	0	Ki67+	 8341 6572
598	0	0	Ki67+	 8342 6310
599	0	0	Ki67+	 8344 6901
600	0	0	Ki67+	 8361 6295
601	0	0	Ki67+	 8368 6346
602	0	0	Ki67+	 8368 6614
603	0	0	Ki67+	 8369 6370
604	0	0	Ki67+	 8371 6333
605	0	0	Ki67+	 8384 6390
606	0	0	Ki67+	 8388 6624
607	0	0	Ki67+	 8400 6866
608	0	0	Ki67+	 8405 6322
609	0	0	Ki67+	 8408 6613
610	0	0	Ki67+	 8430 6685
611	0	0	Ki67+	 7658 7356
612	0	0	Ki67+	 7659 7336
613	0	0	Ki67+	 7672 6941
614	0	0	Ki67+	 7676 7284
615	0	0	Ki67+	 7676 7467
616	0	0	Ki67+	 7698 6924
617	0	0	Ki67+	 7715 7531
618	0	0	Ki67+	 7731 7271
619	0	0	Ki67+	 7737 7631
620	0	0	Ki67+	 7761 7181
621	0	0	Ki67+	 7774 7189
622	0	0	Ki67+	 7781 7308
623	0	0	Ki67+	 7793 7578
624	0	0	Ki67+	 7804 7556
625	0	0	Ki67+	 7808 6972
626	0	0	Ki67+	 7815 7586
627	0	0	Ki67+	 7816 7211
628	0	0	Ki67+	 7825 6991
629	0	0	Ki67+	 7834 7508
630	0	0	Ki67+	 7835 7454
631	0	0	Ki67+	 7835 7489
632	0	0	Ki67+	 7841 7580
633	0	0	Ki67+	 7900 7609
634	0	0	Ki67+	 7901 7088
635	0	0	Ki67+	 7909 7202
636	0	0	Ki67+	 7909 7485
637	0	0	Ki67+	 7915 7410
638	0	0	Ki67+	 7916 7472
639	0	0	Ki67+	 7921 7115
640	0	0	Ki67+	 7929 7579
641	0	0	Ki67+	 7950 7407
642	0	0	Ki67+	 7976 7391
643	0	0	Ki67+	 7981 7026
644	0	0	Ki67+	 7993 6966
645	0	0	Ki67+	 8002 7439
646	0	0	Ki67+	 8028 6916
647	0	0	Ki67+	 8032 7201
648	0	0	Ki67+	 8049 7301
649	0	0	Ki67+	 8054 7117
650	0	0	Ki67+	 8062 7057
651	0	0	Ki67+	 8068 7146
652	0	0	Ki67+	 8068 7268
653	0	0	Ki67+	 8070 7013
654	0	0	Ki67+	 8080 7177
655	0	0	Ki67+	 8082 7160
656	0	0	Ki67+	 8084 7300
657	0	0	Ki67+	 8090 7321
658	0	0	Ki67+	 8109 7148
659	0	0	Ki67+	 8109 7588
660	0	0	Ki67+	 8110 7126
661	0	0	Ki67+	 8129 7329
662	0	0	Ki67+	 8132 7113
663	0	0	Ki67+	 8140 7354
664	0	0	Ki67+	 8160 7298
665	0	0	Ki67+	 8169 7163
666	0	0	Ki67+	 8178 7331
667	0	0	Ki67+	 8193 7310
668	0	0	Ki67+	 8221 7216
669	0	0	Ki67+	 8234 7510
670	0	0	Ki67+	 8242 7520
671	0	0	Ki67+	 8244 7155
672	0	0	Ki67+	 8254 7042
673	0	0	Ki67+	 8273 7393
674	0	0	Ki67+	 8304 7304
675	0	0	Ki67+	 8317 7087
676	0	0	Ki67+	 8360 6948
677	0	0	Ki67+	 8385 6988
678	0	0	Ki67+	 8399 7514
679	0	0	Ki67+	 7654 8426
680	0	0	Ki67+	 7665 8030
681	0	0	Ki67+	 7666 8266
682	0	0	Ki67+	 7697 8069
683	0	0	Ki67+	 7709 8085
684	0	0	Ki67+	 7723 8116
685	0	0	Ki67+	 7727 8202
686	0	0	Ki67+	 7728 8267
687	0	0	Ki67+	 7738 8228
688	0	0	Ki67+	 7812 8165
689	0	0	Ki67+	 7812 8278
690	0	0	Ki67+	 7821 7779
691	0	0	Ki67+	 7837 8248
692	0	0	Ki67+	 7838 8224
693	0	0	Ki67+	 7921 7752
694	0	0	Ki67+	 7995 7773
695	0	0	Ki67+	 8067 8343
696	0	0	Ki67+	 8262 7983
697	0	0	Ki67+	 8344 7875
698	0	0	Ki67+	 8350 8327
699	0	0	Ki67+	 8359 7767
700	0	0	Ki67+	 7720 8833
701	0	0	Ki67+	 7762 9194
702	0	0	Ki67+	 7857 8516
703	0	0	Ki67+	 7923 8843
704	0	0	Ki67+	 8010 8873
705	0	0	Ki67+	 8063 9243
706	0	0	Ki67+	 8099 9159
707	0	0	Ki67+	 8128 9282
708	0	0	Ki67+	 8140 9068
709	0	0	Ki67+	 8162 9226
710	0	0	Ki67+	 8186 8986
711	0	0	Ki67+	 8189 8928
712	0	0	Ki67+	 8198 9260
713	0	0	Ki67+	 8204 9158
714	0	0	Ki67+	 8207 9302
715	0	0	Ki67+	 8266 9204
716	0	0	Ki67+	 8304 8983
717	0	0	Ki67+	 8306 9293
718	0	0	Ki67+	 8353 9259
719	0	0	Ki67+	 8355 9274
720	0	0	Ki67+	 8364 8773
721	0	0	Ki67+	 8373 9040
722	0	0	Ki67+	 8385 8790
723	0	0	Ki67+	 8389 8980
724	0	0	Ki67+	 8395 9034
725	0	0	Ki67+	 8414 9037
726	0	0	Ki67+	 8433 9010
727	0	0	Ki67+	 7965 9954
728	0	0	Ki67+	 8034 9743
729	0	0	Ki67+	 8113 9494
730	0	0	Ki67+	 8166 9755
731	0	0	Ki67+	 8170 9742
732	0	0	Ki67+	 8192 9727
733	0	0	Ki67+	 8205 9713
734	0	0	Ki67+	 8219 9444
735	0	0	Ki67+	 8226 9376
736	0	0	Ki67+	 8236 9679
737	0	0	Ki67+	 8250 9994
738	0	0	Ki67+	 8252 9369
739	0	0	Ki67+	 8267 9670
740	0	0	Ki67+	 8267 9931
741	0	0	Ki67+	 8278 9628
742	0	0	Ki67+	 8280 9421
743	0	0	Ki67+	 8283 9873
744	0	0	Ki67+	 8285 9662
745	0	0	Ki67+	 8286 10005
746	0	0	Ki67+	 8290 9970
747	0	0	Ki67+	 8293 9857
748	0	0	Ki67+	 8298 9664
749	0	0	Ki67+	 8312 9671
750	0	0	Ki67+	 8313 9574
751	0	0	Ki67+	 8316 9899
752	0	0	Ki67+	 8330 9658
753	0	0	Ki67+	 8331 9932
754	0	0	Ki67+	 8344 9404
755	0	0	Ki67+	 8348 9859
756	0	0	Ki67+	 8348 9963
757	0	0	Ki67+	 8353 9840
758	0	0	Ki67+	 8353 10040
759	0	0	Ki67+	 8356 9881
760	0	0	Ki67+	 8359 9669
761	0	0	Ki67+	 8363 9629
762	0	0	Ki67+	 8364 9823
763	0	0	Ki67+	 8365 9946
764	0	0	Ki67+	 8368 9895
765	0	0	Ki67+	 8375 9379
766	0	0	Ki67+	 8375 9887
767	0	0	Ki67+	 8380 9355
768	0	0	Ki67+	 8381 9808
769	0	0	Ki67+	 8387 9392
770	0	0	Ki67+	 8387 9848
771	0	0	Ki67+	 8397 9688
772	0	0	Ki67+	 8397 9777
773	0	0	Ki67+	 8399 9933
774	0	0	Ki67+	 8403 9368
775	0	0	Ki67+	 8403 9630
776	0	0	Ki67+	 8403 9722
777	0	0	Ki67+	 8404 9612
778	0	0	Ki67+	 8405 9883
779	0	0	Ki67+	 8410 9759
780	0	0	Ki67+	 8411 9774
781	0	0	Ki67+	 8411 9905
782	0	0	Ki67+	 8415 9517
783	0	0	Ki67+	 8417 9500
784	0	0	Ki67+	 8420 9797
785	0	0	Ki67+	 8423 9716
786	0	0	Ki67+	 8426 9651
787	0	0	Ki67+	 8427 9618
788	0	0	Ki67+	 8438 9784
789	0	0	Ki67+	 8439 9637
790	0	0	Ki67+	 8440 9906
791	0	0	Ki67+	 8444 9739
792	0	0	Ki67+	 8446 9699
793	0	0	Ki67+	 8447 9670
794	0	0	Ki67+	 7728 10334
795	0	0	Ki67+	 7752 10904
796	0	0	Ki67+	 7756 10885
797	0	0	Ki67+	 7764 10873
798	0	0	Ki67+	 7772 10903
799	0	0	Ki67+	 7792 10867
800	0	0	Ki67+	 7807 10896
801	0	0	Ki67+	 7816 10845
802	0	0	Ki67+	 7816 10859
803	0	0	Ki67+	 7834 10833
804	0	0	Ki67+	 7837 10884
805	0	0	Ki67+	 7846 10859
806	0	0	Ki67+	 7848 10816
807	0	0	Ki67+	 7872 10828
808	0	0	Ki67+	 7888 10814
809	0	0	Ki67+	 7902 10810
810	0	0	Ki67+	 7919 10787
811	0	0	Ki67+	 7921 10836
812	0	0	Ki67+	 7931 10774
813	0	0	Ki67+	 7943 10780
814	0	0	Ki67+	 7948 10818
815	0	0	Ki67+	 7948 10881
816	0	0	Ki67+	 7952 10852
817	0	0	Ki67+	 7955 10758
818	0	0	Ki67+	 7963 10332
819	0	0	Ki67+	 7965 10866
820	0	0	Ki67+	 7969 10768
821	0	0	Ki67+	 7969 10900
822	0	0	Ki67+	 7971 10754
823	0	0	Ki67+	 7980 10836
824	0	0	Ki67+	 7988 10751
825	0	0	Ki67+	 7989 10809
826	0	0	Ki67+	 7989 10881
827	0	0	Ki67+	 7995 10734
828	0	0	Ki67+	 8003 10910
829	0	0	Ki67+	 8008 10720
830	0	0	Ki67+	 8015 10756
831	0	0	Ki67+	 8022 10717
832	0	0	Ki67+	 8025 10850
833	0	0	Ki67+	 8026 10908
834	0	0	Ki67+	 8029 10606
835	0	0	Ki67+	 8034 10692
836	0	0	Ki67+	 8043 10768
837	0	0	Ki67+	 8045 10749
838	0	0	Ki67+	 8050 10692
839	0	0	Ki67+	 8051 10705
840	0	0	Ki67+	 8062 10710
841	0	0	Ki67+	 8063 10397
842	0	0	Ki67+	 8064 10770
843	0	0	Ki67+	 8067 10362
844	0	0	Ki67+	 8072 10667
845	0	0	Ki67+	 8073 10741
846	0	0	Ki67+	 8075 10714
847	0	0	Ki67+	 8077 10386
848	0	0	Ki67+	 8087 10892
849	0	0	Ki67+	 8088 10699
850	0	0	Ki67+	 8089 10127
851	0	0	Ki67+	 8089 10749
852	0	0	Ki67+	 8097 10769
853	0	0	Ki67+	 8103 10724
854	0	0	Ki67+	 8107 10695
855	0	0	Ki67+	 8111 10777
856	0	0	Ki67+	 8120 10793
857	0	0	Ki67+	 8125 10810
858	0	0	Ki67+	 8139 10311
859	0	0	Ki67+	 8157 10725
860	0	0	Ki67+	 8175 10741
861	0	0	Ki67+	 8177 10707
862	0	0	Ki67+	 8181 10772
863	0	0	Ki67+	 8188 10817
864	0	0	Ki67+	 8190 10717
865	0	0	Ki67+	 8193 10830
866	0	0	Ki67+	 8196 10757
867	0	0	Ki67+	 8201 10787
868	0	0	Ki67+	 8225 10717
869	0	0	Ki67+	 8229 10695
870	0	0	Ki67+	 8238 10727
871	0	0	Ki67+	 8243 10786
872	0	0	Ki67+	 8245 10756
873	0	0	Ki67+	 8256 10802
874	0	0	Ki67+	 8274 10749
875	0	0	Ki67+	 8275 10767
876	0	0	Ki67+	 8288 10785
877	0	0	Ki67+	 8308 10756
878	0	0	Ki67+	 8318 10727
879	0	0	Ki67+	 8330 10779
880	0	0	Ki67+	 8345 10137
881	0	0	Ki67+	 8347 10719
882	0	0	Ki67+	 8347 10738
883	0	0	Ki67+	 8358 10736
884	0	0	Ki67+	 8361 10720
885	0	0	Ki67+	 8376 10728
886	0	0	Ki67+	 8383 10766
887	0	0	Ki67+	 8387 10742
888	0	0	Ki67+	 8391 10787
889	0	0	Ki67+	 8395 10729
890	0	0	Ki67+	 8415 10653
891	0	0	Ki67+	 8420 10762
892	0	0	Ki67+	 7667 11294
893	0	0	Ki67+	 7670 11017
894	0	0	Ki67+	 7692 11672
895	0	0	Ki67+	 7697 11000
896	0	0	Ki67+	 7699 11047
897	0	0	Ki67+	 7714 11068
898	0	0	Ki67+	 7721 11008
899	0	0	Ki67+	 7731 11421
900	0	0	Ki67+	 7734 10974
901	0	0	Ki67+	 7736 11557
902	0	0	Ki67+	 7744 10955
903	0	0	Ki67+	 7751 10931
904	0	0	Ki67+	 7754 11461
905	0	0	Ki67+	 7760 11027
906	0	0	Ki67+	 7762 10965
907	0	0	Ki67+	 7768 11008
908	0	0	Ki67+	 7777 10971
909	0	0	Ki67+	 7778 11023
910	0	0	Ki67+	 7780 10917
911	0	0	Ki67+	 7781 11043
912	0	0	Ki67+	 7791 11258
913	0	0	Ki67+	 7797 11038
914	0	0	Ki67+	 7797 11291
915	0	0	Ki67+	 7806 10914
916	0	0	Ki67+	 7806 10964
917	0	0	Ki67+	 7809 11020
918	0	0	Ki67+	 7842 10925
919	0	0	Ki67+	 7844 11031
920	0	0	Ki67+	 7847 11065
921	0	0	Ki67+	 7871 11046
922	0	0	Ki67+	 7879 11086
923	0	0	Ki67+	 7898 11235
924	0	0	Ki67+	 7899 11068
925	0	0	Ki67+	 7901 11311
926	0	0	Ki67+	 7909 11095
927	0	0	Ki67+	 7918 11083
928	0	0	Ki67+	 7921 11063
929	0	0	Ki67+	 7932 11056
930	0	0	Ki67+	 7950 11095
931	0	0	Ki67+	 7975 11168
932	0	0	Ki67+	 7981 11087
933	0	0	Ki67+	 8016 11053
934	0	0	Ki67+	 8019 10928
935	0	0	Ki67+	 8019 10958
936	0	0	Ki67+	 8021 11023
937	0	0	Ki67+	 8027 11074
938	0	0	Ki67+	 8039 10928
939	0	0	Ki67+	 8040 10966
940	0	0	Ki67+	 8042 11041
941	0	0	Ki67+	 8047 10998
942	0	0	Ki67+	 8049 11270
943	0	0	Ki67+	 8053 10952
944	0	0	Ki67+	 8055 11218
945	0	0	Ki67+	 8059 11184
946	0	0	Ki67+	 8061 11311
947	0	0	Ki67+	 8066 11002
948	0	0	Ki67+	 8067 11285
949	0	0	Ki67+	 8072 11166
950	0	0	Ki67+	 8077 11336
951	0	0	Ki67+	 8078 11037
952	0	0	Ki67+	 8082 11010
953	0	0	Ki67+	 8084 11101
954	0	0	Ki67+	 8088 11068
955	0	0	Ki67+	 8089 10980
956	0	0	Ki67+	 8091 11589
957	0	0	Ki67+	 8095 11109
958	0	0	Ki67+	 8099 11525
959	0	0	Ki67+	 8104 11144
960	0	0	Ki67+	 8105 11221
961	0	0	Ki67+	 8107 11162
962	0	0	Ki67+	 8107 11231
963	0	0	Ki67+	 8109 10954
964	0	0	Ki67+	 8110 10918
965	0	0	Ki67+	 8127 11300
966	0	0	Ki67+	 8133 11334
967	0	0	Ki67+	 8153 11352
968	0	0	Ki67+	 8181 11358
969	0	0	Ki67+	 8189 11391
970	0	0	Ki67+	 8194 11338
971	0	0	Ki67+	 8209 11371
972	0	0	Ki67+	 8225 11413
973	0	0	Ki67+	 8228 11583
974	0	0	Ki67+	 8231 11344
975	0	0	Ki67+	 8236 11447
976	0	0	Ki67+	 8238 11388
977	0	0	Ki67+	 8244 11420
978	0	0	Ki67+	 8245 11406
979	0	0	Ki67+	 8260 11365
980	0	0	Ki67+	 8260 11401
981	0	0	Ki67+	 8265 11446
982	0	0	Ki67+	 8266 11427
983	0	0	Ki67+	 8276 11573
984	0	0	Ki67+	 8277 11131
985	0	0	Ki67+	 8286 11587
986	0	0	Ki67+	 8287 11043
987	0	0	Ki67+	 8292 11472
988	0	0	Ki67+	 8295 11382
989	0	0	Ki67+	 8295 11427
990	0	0	Ki67+	 8303 10949
991	0	0	Ki67+	 8306 11357
992	0	0	Ki67+	 8309 11152
993	0	0	Ki67+	 8316 11055
994	0	0	Ki67+	 8320 11108
995	0	0	Ki67+	 8324 11089
996	0	0	Ki67+	 8324 11441
997	0	0	Ki67+	 8324 11467
998	0	0	Ki67+	 8331 11408
999	0	0	Ki67+	 8337 11154
1000	0	0	Ki67+	 8338 10982
1001	0	0	Ki67+	 8341 11503
1002	0	0	Ki67+	 8355 11084
1003	0	0	Ki67+	 8357 11116
1004	0	0	Ki67+	 8358 11511
1005	0	0	Ki67+	 8368 11474
1006	0	0	Ki67+	 8381 11524
1007	0	0	Ki67+	 8385 11091
1008	0	0	Ki67+	 8389 11437
1009	0	0	Ki67+	 8391 11167
1010	0	0	Ki67+	 8396 11481
1011	0	0	Ki67+	 8402 11191
1012	0	0	Ki67+	 8404 11496
1013	0	0	Ki67+	 8408 11410
1014	0	0	Ki67+	 8417 11428
1015	0	0	Ki67+	 8417 11550
1016	0	0	Ki67+	 8418 11146
1017	0	0	Ki67+	 8420 10984
1018	0	0	Ki67+	 8422 11519
1019	0	0	Ki67+	 8426 11472
1020	0	0	Ki67+	 8435 11185
1021	0	0	Ki67+	 8437 11518
1022	0	0	Ki67+	 8445 11158
1023	0	0	Ki67+	 8446 11143
1024	0	0	Ki67+	 7652 11978
1025	0	0	Ki67+	 7716 11723
1026	0	0	Ki67+	 8144 11932
1027	0	0	Ki67+	 8350 11998
1028	0	0	Ki67+	 8360 11800
1029	0	0	Ki67+	 8396 12087
1030	0	0	Ki67+	 8419 11984
1031	0	0	Ki67+	 7835 12978
1032	0	0	Ki67+	 7956 12999
1033	0	0	Ki67+	 8227 12823
1034	0	0	Ki67+	 8424 12633
1035	0	0	Ki67+	 7947 13860
1036	0	0	Ki67+	 8877 3711
1037	0	0	Ki67+	 8901 3775
1038	0	0	Ki67+	 9225 3841
1039	0	0	Ki67+	 8578 4202
1040	0	0	Ki67+	 8614 4447
1041	0	0	Ki67+	 8621 4431
1042	0	0	Ki67+	 8663 4555
1043	0	0	Ki67+	 8693 4290
1044	0	0	Ki67+	 8710 3959
1045	0	0	Ki67+	 8731 4273
1046	0	0	Ki67+	 8771 4567
1047	0	0	Ki67+	 8785 4609
1048	0	0	Ki67+	 8792 3947
1049	0	0	Ki67+	 8954 4024
1050	0	0	Ki67+	 9083 4639
1051	0	0	Ki67+	 9093 3878
1052	0	0	Ki67+	 9121 4434
1053	0	0	Ki67+	 9124 3948
1054	0	0	Ki67+	 9141 3968
1055	0	0	Ki67+	 9144 4530
1056	0	0	Ki67+	 9171 4158
1057	0	0	Ki67+	 9222 4030
1058	0	0	Ki67+	 9231 4002
1059	0	0	Ki67+	 8484 5092
1060	0	0	Ki67+	 8512 4759
1061	0	0	Ki67+	 8546 5273
1062	0	0	Ki67+	 8561 5456
1063	0	0	Ki67+	 8609 4754
1064	0	0	Ki67+	 8623 5005
1065	0	0	Ki67+	 8657 5365
1066	0	0	Ki67+	 8678 5443
1067	0	0	Ki67+	 8692 5007
1068	0	0	Ki67+	 8697 5411
1069	0	0	Ki67+	 8719 5395
1070	0	0	Ki67+	 8719 5449
1071	0	0	Ki67+	 8781 5313
1072	0	0	Ki67+	 8786 5277
1073	0	0	Ki67+	 8842 4748
1074	0	0	Ki67+	 8903 4776
1075	0	0	Ki67+	 8927 5080
1076	0	0	Ki67+	 8953 4681
1077	0	0	Ki67+	 8968 4989
1078	0	0	Ki67+	 8985 4801
1079	0	0	Ki67+	 8989 4856
1080	0	0	Ki67+	 8998 4836
1081	0	0	Ki67+	 9024 4812
1082	0	0	Ki67+	 9031 4789
1083	0	0	Ki67+	 9054 5166
1084	0	0	Ki67+	 9093 5261
1085	0	0	Ki67+	 9102 5274
1086	0	0	Ki67+	 9104 5319
1087	0	0	Ki67+	 9114 5261
1088	0	0	Ki67+	 9122 4805
1089	0	0	Ki67+	 9145 5235
1090	0	0	Ki67+	 9159 4847
1091	0	0	Ki67+	 9174 5051
1092	0	0	Ki67+	 9176 4922
1093	0	0	Ki67+	 9176 5011
1094	0	0	Ki67+	 9186 5045
1095	0	0	Ki67+	 9188 5155
1096	0	0	Ki67+	 9233 5434
1097	0	0	Ki67+	 9234 5284
1098	0	0	Ki67+	 9236 5348
1099	0	0	Ki67+	 9246 5467
1100	0	0	Ki67+	 8492 5551
1101	0	0	Ki67+	 8518 6206
1102	0	0	Ki67+	 8521 5960
1103	0	0	Ki67+	 8530 5542
1104	0	0	Ki67+	 8547 6238
1105	0	0	Ki67+	 8553 5519
1106	0	0	Ki67+	 8567 6240
1107	0	0	Ki67+	 8568 5970
1108	0	0	Ki67+	 8577 5541
1109	0	0	Ki67+	 8583 6222
1110	0	0	Ki67+	 8674 5757
1111	0	0	Ki67+	 8679 6240
1112	0	0	Ki67+	 8680 5473
1113	0	0	Ki67+	 8711 5794
1114	0	0	Ki67+	 8720 6229
1115	0	0	Ki67+	 8721 6091
1116	0	0	Ki67+	 8745 5978
1117	0	0	Ki67+	 8750 5915
1118	0	0	Ki67+	 8754 6004
1119	0	0	Ki67+	 8759 5980
1120	0	0	Ki67+	 8777 5577
1121	0	0	Ki67+	 8777 6013
1122	0	0	Ki67+	 8784 5837
1123	0	0	Ki67+	 8791 5478
1124	0	0	Ki67+	 8794 5550
1125	0	0	Ki67+	 8802 6031
1126	0	0	Ki67+	 8807 5708
1127	0	0	Ki67+	 8842 5904
1128	0	0	Ki67+	 8863 5515
1129	0	0	Ki67+	 8865 5792
1130	0	0	Ki67+	 8870 5499
1131	0	0	Ki67+	 8873 5784
1132	0	0	Ki67+	 8890 5497
1133	0	0	Ki67+	 8896 5798
1134	0	0	Ki67+	 8913 5569
1135	0	0	Ki67+	 8913 5816
1136	0	0	Ki67+	 8942 5589
1137	0	0	Ki67+	 8953 5617
1138	0	0	Ki67+	 8968 5656
1139	0	0	Ki67+	 8971 5733
1140	0	0	Ki67+	 8971 5812
1141	0	0	Ki67+	 8973 5799
1142	0	0	Ki67+	 8974 5687
1143	0	0	Ki67+	 8975 5776
1144	0	0	Ki67+	 9024 5659
1145	0	0	Ki67+	 9028 5588
1146	0	0	Ki67+	 9030 5635
1147	0	0	Ki67+	 9038 5560
1148	0	0	Ki67+	 9043 5775
1149	0	0	Ki67+	 9046 5726
1150	0	0	Ki67+	 9050 5574
1151	0	0	Ki67+	 9050 5815
1152	0	0	Ki67+	 9059 5873
1153	0	0	Ki67+	 9070 5895
1154	0	0	Ki67+	 9076 5909
1155	0	0	Ki67+	 9088 5574
1156	0	0	Ki67+	 9092 5901
1157	0	0	Ki67+	 9102 5893
1158	0	0	Ki67+	 9106 5603
1159	0	0	Ki67+	 9107 5881
1160	0	0	Ki67+	 9109 6176
1161	0	0	Ki67+	 9119 5657
1162	0	0	Ki67+	 9128 5635
1163	0	0	Ki67+	 9129 5579
1164	0	0	Ki67+	 9135 5667
1165	0	0	Ki67+	 9136 6227
1166	0	0	Ki67+	 9144 5706
1167	0	0	Ki67+	 9147 5868
1168	0	0	Ki67+	 9148 5741
1169	0	0	Ki67+	 9152 5764
1170	0	0	Ki67+	 9157 6243
1171	0	0	Ki67+	 9159 6211
1172	0	0	Ki67+	 9166 5771
1173	0	0	Ki67+	 9177 6069
1174	0	0	Ki67+	 9193 6080
1175	0	0	Ki67+	 9203 5973
1176	0	0	Ki67+	 9203 6006
1177	0	0	Ki67+	 9209 6066
1178	0	0	Ki67+	 9224 6007
1179	0	0	Ki67+	 9224 6034
1180	0	0	Ki67+	 9234 5962
1181	0	0	Ki67+	 9236 6020
1182	0	0	Ki67+	 9238 5923
1183	0	0	Ki67+	 9240 6055
1184	0	0	Ki67+	 9242 6239
1185	0	0	Ki67+	 8465 6458
1186	0	0	Ki67+	 8484 6856
1187	0	0	Ki67+	 8491 6739
1188	0	0	Ki67+	 8499 6763
1189	0	0	Ki67+	 8501 6904
1190	0	0	Ki67+	 8519 6827
1191	0	0	Ki67+	 8528 6760
1192	0	0	Ki67+	 8532 6370
1193	0	0	Ki67+	 8540 6526
1194	0	0	Ki67+	 8557 6440
1195	0	0	Ki67+	 8615 6480
1196	0	0	Ki67+	 8628 6305
1197	0	0	Ki67+	 8641 6521
1198	0	0	Ki67+	 8645 6323
1199	0	0	Ki67+	 8659 6595
1200	0	0	Ki67+	 8661 6503
1201	0	0	Ki67+	 8664 6345
1202	0	0	Ki67+	 8671 6536
1203	0	0	Ki67+	 8673 6560
1204	0	0	Ki67+	 8681 6518
1205	0	0	Ki67+	 8688 6545
1206	0	0	Ki67+	 8692 6566
1207	0	0	Ki67+	 8701 6453
1208	0	0	Ki67+	 8701 6501
1209	0	0	Ki67+	 8706 6406
1210	0	0	Ki67+	 8712 6434
1211	0	0	Ki67+	 8712 6531
1212	0	0	Ki67+	 8717 6463
1213	0	0	Ki67+	 8763 6382
1214	0	0	Ki67+	 8786 6317
1215	0	0	Ki67+	 8813 6856
1216	0	0	Ki67+	 8833 6816
1217	0	0	Ki67+	 8836 6719
1218	0	0	Ki67+	 8840 6698
1219	0	0	Ki67+	 8853 6799
1220	0	0	Ki67+	 8874 6943
1221	0	0	Ki67+	 8878 7023
1222	0	0	Ki67+	 8884 6274
1223	0	0	Ki67+	 8890 6965
1224	0	0	Ki67+	 8909 6962
1225	0	0	Ki67+	 8937 6333
1226	0	0	Ki67+	 8939 6374
1227	0	0	Ki67+	 8940 6414
1228	0	0	Ki67+	 8943 6534
1229	0	0	Ki67+	 8957 6380
1230	0	0	Ki67+	 8959 6845
1231	0	0	Ki67+	 8967 6987
1232	0	0	Ki67+	 8972 6382
1233	0	0	Ki67+	 8996 7032
1234	0	0	Ki67+	 9014 7061
1235	0	0	Ki67+	 9020 7048
1236	0	0	Ki67+	 9031 6543
1237	0	0	Ki67+	 9043 6858
1238	0	0	Ki67+	 9051 6551
1239	0	0	Ki67+	 9064 6740
1240	0	0	Ki67+	 9074 6701
1241	0	0	Ki67+	 9075 6722
1242	0	0	Ki67+	 9076 6574
1243	0	0	Ki67+	 9080 6517
1244	0	0	Ki67+	 9080 6532
1245	0	0	Ki67+	 9084 6481
1246	0	0	Ki67+	 9088 6629
1247	0	0	Ki67+	 9090 6553
1248	0	0	Ki67+	 9090 6871
1249	0	0	Ki67+	 9094 6738
1250	0	0	Ki67+	 9099 6701
1251	0	0	Ki67+	 9100 6671
1252	0	0	Ki67+	 9105 6752
1253	0	0	Ki67+	 9109 6773
1254	0	0	Ki67+	 9110 6803
1255	0	0	Ki67+	 9111 6455
1256	0	0	Ki67+	 9111 6583
1257	0	0	Ki67+	 9113 6612
1258	0	0	Ki67+	 9121 6796
1259	0	0	Ki67+	 9127 6645
1260	0	0	Ki67+	 9137 6819
1261	0	0	Ki67+	 9141 6601
1262	0	0	Ki67+	 9147 6672
1263	0	0	Ki67+	 9147 6739
1264	0	0	Ki67+	 9147 6892
1265	0	0	Ki67+	 9149 6621
1266	0	0	Ki67+	 9149 6755
1267	0	0	Ki67+	 9151 6773
1268	0	0	Ki67+	 9152 6504
1269	0	0	Ki67+	 9157 6526
1270	0	0	Ki67+	 9158 6577
1271	0	0	Ki67+	 9161 6485
1272	0	0	Ki67+	 9163 6900
1273	0	0	Ki67+	 9164 6635
1274	0	0	Ki67+	 9164 6741
1275	0	0	Ki67+	 9170 6804
1276	0	0	Ki67+	 9172 6693
1277	0	0	Ki67+	 9175 7061
1278	0	0	Ki67+	 9178 6812
1279	0	0	Ki67+	 9178 6834
1280	0	0	Ki67+	 9179 6906
1281	0	0	Ki67+	 9180 6938
1282	0	0	Ki67+	 9182 6772
1283	0	0	Ki67+	 9185 6490
1284	0	0	Ki67+	 9189 6740
1285	0	0	Ki67+	 9195 7041
1286	0	0	Ki67+	 9196 6837
1287	0	0	Ki67+	 9201 7056
1288	0	0	Ki67+	 9203 6525
1289	0	0	Ki67+	 9208 6790
1290	0	0	Ki67+	 9209 6994
1291	0	0	Ki67+	 9211 6828
1292	0	0	Ki67+	 9217 7020
1293	0	0	Ki67+	 9220 6586
1294	0	0	Ki67+	 9221 6506
1295	0	0	Ki67+	 9227 6763
1296	0	0	Ki67+	 9229 6809
1297	0	0	Ki67+	 9230 7008
1298	0	0	Ki67+	 9231 7046
1299	0	0	Ki67+	 9234 6314
1300	0	0	Ki67+	 9241 6420
1301	0	0	Ki67+	 9243 6610
1302	0	0	Ki67+	 9244 6357
1303	0	0	Ki67+	 9245 6817
1304	0	0	Ki67+	 9247 6779
1305	0	0	Ki67+	 8491 7821
1306	0	0	Ki67+	 8499 7812
1307	0	0	Ki67+	 8536 7861
1308	0	0	Ki67+	 8562 7855
1309	0	0	Ki67+	 8573 7822
1310	0	0	Ki67+	 8597 7803
1311	0	0	Ki67+	 8600 7466
1312	0	0	Ki67+	 8602 7760
1313	0	0	Ki67+	 8606 7445
1314	0	0	Ki67+	 8610 7607
1315	0	0	Ki67+	 8614 7809
1316	0	0	Ki67+	 8619 7508
1317	0	0	Ki67+	 8621 7787
1318	0	0	Ki67+	 8628 7867
1319	0	0	Ki67+	 8643 7529
1320	0	0	Ki67+	 8643 7793
1321	0	0	Ki67+	 8647 7365
1322	0	0	Ki67+	 8651 7830
1323	0	0	Ki67+	 8652 7814
1324	0	0	Ki67+	 8659 7326
1325	0	0	Ki67+	 8660 7551
1326	0	0	Ki67+	 8666 7733
1327	0	0	Ki67+	 8675 7380
1328	0	0	Ki67+	 8680 7583
1329	0	0	Ki67+	 8689 7758
1330	0	0	Ki67+	 8691 7824
1331	0	0	Ki67+	 8692 7356
1332	0	0	Ki67+	 8694 7608
1333	0	0	Ki67+	 8697 7871
1334	0	0	Ki67+	 8703 7764
1335	0	0	Ki67+	 8704 7646
1336	0	0	Ki67+	 8705 7422
1337	0	0	Ki67+	 8708 7624
1338	0	0	Ki67+	 8710 7465
1339	0	0	Ki67+	 8712 7833
1340	0	0	Ki67+	 8714 7591
1341	0	0	Ki67+	 8717 7679
1342	0	0	Ki67+	 8720 7803
1343	0	0	Ki67+	 8721 7748
1344	0	0	Ki67+	 8727 7664
1345	0	0	Ki67+	 8731 7459
1346	0	0	Ki67+	 8733 7681
1347	0	0	Ki67+	 8735 7278
1348	0	0	Ki67+	 8735 7525
1349	0	0	Ki67+	 8735 7800
1350	0	0	Ki67+	 8736 7618
1351	0	0	Ki67+	 8736 7709
1352	0	0	Ki67+	 8740 7867
1353	0	0	Ki67+	 8741 7841
1354	0	0	Ki67+	 8745 7814
1355	0	0	Ki67+	 8747 7489
1356	0	0	Ki67+	 8748 7602
1357	0	0	Ki67+	 8755 7743
1358	0	0	Ki67+	 8756 7469
1359	0	0	Ki67+	 8766 7839
1360	0	0	Ki67+	 8772 7621
1361	0	0	Ki67+	 8772 7705
1362	0	0	Ki67+	 8774 7771
1363	0	0	Ki67+	 8775 7870
1364	0	0	Ki67+	 8776 7543
1365	0	0	Ki67+	 8778 7685
1366	0	0	Ki67+	 8778 7728
1367	0	0	Ki67+	 8778 7806
1368	0	0	Ki67+	 8780 7647
1369	0	0	Ki67+	 8784 7560
1370	0	0	Ki67+	 8787 7753
1371	0	0	Ki67+	 8790 7516
1372	0	0	Ki67+	 8791 7663
1373	0	0	Ki67+	 8794 7591
1374	0	0	Ki67+	 8798 7850
1375	0	0	Ki67+	 8800 7474
1376	0	0	Ki67+	 8802 7694
1377	0	0	Ki67+	 8802 7734
1378	0	0	Ki67+	 8805 7668
1379	0	0	Ki67+	 8807 7570
1380	0	0	Ki67+	 8811 7610
1381	0	0	Ki67+	 8813 7588
1382	0	0	Ki67+	 8813 7638
1383	0	0	Ki67+	 8813 7790
1384	0	0	Ki67+	 8822 7735
1385	0	0	Ki67+	 8827 7482
1386	0	0	Ki67+	 8827 7520
1387	0	0	Ki67+	 8829 7151
1388	0	0	Ki67+	 8830 7701
1389	0	0	Ki67+	 8830 7844
1390	0	0	Ki67+	 8835 7660
1391	0	0	Ki67+	 8836 7638
1392	0	0	Ki67+	 8846 7495
1393	0	0	Ki67+	 8849 7552
1394	0	0	Ki67+	 8861 7706
1395	0	0	Ki67+	 8864 7669
1396	0	0	Ki67+	 8867 7514
1397	0	0	Ki67+	 8874 7688
1398	0	0	Ki67+	 8876 7204
1399	0	0	Ki67+	 8876 7639
1400	0	0	Ki67+	 8877 7736
1401	0	0	Ki67+	 8883 7713
1402	0	0	Ki67+	 8885 7233
1403	0	0	Ki67+	 8886 7793
1404	0	0	Ki67+	 8895 7670
1405	0	0	Ki67+	 8900 7779
1406	0	0	Ki67+	 8914 7723
1407	0	0	Ki67+	 8914 7744
1408	0	0	Ki67+	 8918 7524
1409	0	0	Ki67+	 8933 7787
1410	0	0	Ki67+	 8939 7583
1411	0	0	Ki67+	 8939 7759
1412	0	0	Ki67+	 8941 7734
1413	0	0	Ki67+	 8951 7778
1414	0	0	Ki67+	 8958 7559
1415	0	0	Ki67+	 8959 7799
1416	0	0	Ki67+	 8967 7359
1417	0	0	Ki67+	 8967 7674
1418	0	0	Ki67+	 8974 7618
1419	0	0	Ki67+	 8977 7809
1420	0	0	Ki67+	 8979 7758
1421	0	0	Ki67+	 8987 7333
1422	0	0	Ki67+	 8989 7176
1423	0	0	Ki67+	 8992 7828
1424	0	0	Ki67+	 8994 7728
1425	0	0	Ki67+	 8996 7498
1426	0	0	Ki67+	 8996 7604
1427	0	0	Ki67+	 8997 7671
1428	0	0	Ki67+	 8998 7623
1429	0	0	Ki67+	 8999 7345
1430	0	0	Ki67+	 9000 7323
1431	0	0	Ki67+	 9000 7656
1432	0	0	Ki67+	 9000 7788
1433	0	0	Ki67+	 9002 7807
1434	0	0	Ki67+	 9005 7530
1435	0	0	Ki67+	 9008 7774
1436	0	0	Ki67+	 9009 7737
1437	0	0	Ki67+	 9010 7641
1438	0	0	Ki67+	 9013 7839
1439	0	0	Ki67+	 9014 7308
1440	0	0	Ki67+	 9019 7552
1441	0	0	Ki67+	 9021 7791
1442	0	0	Ki67+	 9021 7828
1443	0	0	Ki67+	 9027 7730
1444	0	0	Ki67+	 9031 7837
1445	0	0	Ki67+	 9034 7329
1446	0	0	Ki67+	 9035 7529
1447	0	0	Ki67+	 9035 7580
1448	0	0	Ki67+	 9043 7697
1449	0	0	Ki67+	 9044 7102
1450	0	0	Ki67+	 9045 7803
1451	0	0	Ki67+	 9049 7134
1452	0	0	Ki67+	 9049 7316
1453	0	0	Ki67+	 9049 7748
1454	0	0	Ki67+	 9057 7557
1455	0	0	Ki67+	 9058 7581
1456	0	0	Ki67+	 9059 7839
1457	0	0	Ki67+	 9061 7722
1458	0	0	Ki67+	 9062 7341
1459	0	0	Ki67+	 9066 7809
1460	0	0	Ki67+	 9066 7826
1461	0	0	Ki67+	 9067 7767
1462	0	0	Ki67+	 9073 7613
1463	0	0	Ki67+	 9076 7792
1464	0	0	Ki67+	 9080 7856
1465	0	0	Ki67+	 9086 7567
1466	0	0	Ki67+	 9087 7185
1467	0	0	Ki67+	 9091 7605
1468	0	0	Ki67+	 9091 7783
1469	0	0	Ki67+	 9095 7355
1470	0	0	Ki67+	 9096 7808
1471	0	0	Ki67+	 9098 7632
1472	0	0	Ki67+	 9102 7370
1473	0	0	Ki67+	 9106 7775
1474	0	0	Ki67+	 9110 7198
1475	0	0	Ki67+	 9114 7601
1476	0	0	Ki67+	 9115 7649
1477	0	0	Ki67+	 9117 7866
1478	0	0	Ki67+	 9118 7450
1479	0	0	Ki67+	 9119 7838
1480	0	0	Ki67+	 9120 7626
1481	0	0	Ki67+	 9121 7434
1482	0	0	Ki67+	 9121 7854
1483	0	0	Ki67+	 9122 7155
1484	0	0	Ki67+	 9122 7786
1485	0	0	Ki67+	 9133 7660
1486	0	0	Ki67+	 9134 7366
1487	0	0	Ki67+	 9136 7619
1488	0	0	Ki67+	 9139 7441
1489	0	0	Ki67+	 9148 7385
1490	0	0	Ki67+	 9150 7166
1491	0	0	Ki67+	 9150 7836
1492	0	0	Ki67+	 9151 7869
1493	0	0	Ki67+	 9154 7192
1494	0	0	Ki67+	 9154 7680
1495	0	0	Ki67+	 9155 7421
1496	0	0	Ki67+	 9157 7487
1497	0	0	Ki67+	 9158 7774
1498	0	0	Ki67+	 9159 7846
1499	0	0	Ki67+	 9161 7645
1500	0	0	Ki67+	 9163 7360
1501	0	0	Ki67+	 9164 7452
1502	0	0	Ki67+	 9165 7658
1503	0	0	Ki67+	 9167 7101
1504	0	0	Ki67+	 9170 7717
1505	0	0	Ki67+	 9173 7518
1506	0	0	Ki67+	 9175 7601
1507	0	0	Ki67+	 9180 7134
1508	0	0	Ki67+	 9183 7563
1509	0	0	Ki67+	 9184 7384
1510	0	0	Ki67+	 9185 7366
1511	0	0	Ki67+	 9187 7472
1512	0	0	Ki67+	 9190 7631
1513	0	0	Ki67+	 9191 7147
1514	0	0	Ki67+	 9191 7439
1515	0	0	Ki67+	 9195 7834
1516	0	0	Ki67+	 9197 7665
1517	0	0	Ki67+	 9197 7866
1518	0	0	Ki67+	 9198 7399
1519	0	0	Ki67+	 9204 7498
1520	0	0	Ki67+	 9204 7585
1521	0	0	Ki67+	 9207 7129
1522	0	0	Ki67+	 9207 7606
1523	0	0	Ki67+	 9208 7549
1524	0	0	Ki67+	 9209 7112
1525	0	0	Ki67+	 9211 7729
1526	0	0	Ki67+	 9213 7653
1527	0	0	Ki67+	 9213 7860
1528	0	0	Ki67+	 9218 7380
1529	0	0	Ki67+	 9219 7460
1530	0	0	Ki67+	 9222 7576
1531	0	0	Ki67+	 9224 7540
1532	0	0	Ki67+	 9227 7485
1533	0	0	Ki67+	 9227 7507
1534	0	0	Ki67+	 9230 7628
1535	0	0	Ki67+	 9230 7683
1536	0	0	Ki67+	 9231 7111
1537	0	0	Ki67+	 9233 7552
1538	0	0	Ki67+	 9236 7089
1539	0	0	Ki67+	 9239 7131
1540	0	0	Ki67+	 9239 7701
1541	0	0	Ki67+	 9241 7409
1542	0	0	Ki67+	 9243 7178
1543	0	0	Ki67+	 9245 7439
1544	0	0	Ki67+	 8480 8588
1545	0	0	Ki67+	 8481 8543
1546	0	0	Ki67+	 8485 7995
1547	0	0	Ki67+	 8486 8523
1548	0	0	Ki67+	 8490 8465
1549	0	0	Ki67+	 8491 8160
1550	0	0	Ki67+	 8498 8596
1551	0	0	Ki67+	 8504 7917
1552	0	0	Ki67+	 8506 8455
1553	0	0	Ki67+	 8510 8325
1554	0	0	Ki67+	 8515 8609
1555	0	0	Ki67+	 8516 7946
1556	0	0	Ki67+	 8519 7890
1557	0	0	Ki67+	 8528 8197
1558	0	0	Ki67+	 8531 8004
1559	0	0	Ki67+	 8535 7915
1560	0	0	Ki67+	 8538 8454
1561	0	0	Ki67+	 8538 8595
1562	0	0	Ki67+	 8539 8367
1563	0	0	Ki67+	 8549 8379
1564	0	0	Ki67+	 8554 8059
1565	0	0	Ki67+	 8562 8430
1566	0	0	Ki67+	 8569 8461
1567	0	0	Ki67+	 8578 8401
1568	0	0	Ki67+	 8598 8126
1569	0	0	Ki67+	 8603 8571
1570	0	0	Ki67+	 8619 8583
1571	0	0	Ki67+	 8622 7939
1572	0	0	Ki67+	 8626 8144
1573	0	0	Ki67+	 8626 8554
1574	0	0	Ki67+	 8635 8575
1575	0	0	Ki67+	 8636 8103
1576	0	0	Ki67+	 8640 8397
1577	0	0	Ki67+	 8647 8539
1578	0	0	Ki67+	 8648 7914
1579	0	0	Ki67+	 8652 8416
1580	0	0	Ki67+	 8653 8569
1581	0	0	Ki67+	 8655 8124
1582	0	0	Ki67+	 8657 8395
1583	0	0	Ki67+	 8658 8105
1584	0	0	Ki67+	 8659 7930
1585	0	0	Ki67+	 8665 7885
1586	0	0	Ki67+	 8665 8536
1587	0	0	Ki67+	 8670 8126
1588	0	0	Ki67+	 8674 7922
1589	0	0	Ki67+	 8675 8082
1590	0	0	Ki67+	 8680 8108
1591	0	0	Ki67+	 8680 8558
1592	0	0	Ki67+	 8682 8476
1593	0	0	Ki67+	 8696 8520
1594	0	0	Ki67+	 8703 8558
1595	0	0	Ki67+	 8704 8484
1596	0	0	Ki67+	 8705 8308
1597	0	0	Ki67+	 8712 7911
1598	0	0	Ki67+	 8720 8338
1599	0	0	Ki67+	 8722 8044
1600	0	0	Ki67+	 8727 8522
1601	0	0	Ki67+	 8731 7901
1602	0	0	Ki67+	 8731 8052
1603	0	0	Ki67+	 8743 8482
1604	0	0	Ki67+	 8749 8307
1605	0	0	Ki67+	 8750 7873
1606	0	0	Ki67+	 8750 8534
1607	0	0	Ki67+	 8751 8463
1608	0	0	Ki67+	 8756 8040
1609	0	0	Ki67+	 8757 8511
1610	0	0	Ki67+	 8757 8651
1611	0	0	Ki67+	 8767 7938
1612	0	0	Ki67+	 8767 8307
1613	0	0	Ki67+	 8771 8480
1614	0	0	Ki67+	 8774 8023
1615	0	0	Ki67+	 8775 8670
1616	0	0	Ki67+	 8783 7969
1617	0	0	Ki67+	 8784 7906
1618	0	0	Ki67+	 8795 7891
1619	0	0	Ki67+	 8795 8000
1620	0	0	Ki67+	 8806 8270
1621	0	0	Ki67+	 8809 8493
1622	0	0	Ki67+	 8809 8654
1623	0	0	Ki67+	 8812 7913
1624	0	0	Ki67+	 8813 7954
1625	0	0	Ki67+	 8813 8279
1626	0	0	Ki67+	 8814 7975
1627	0	0	Ki67+	 8828 7951
1628	0	0	Ki67+	 8832 8507
1629	0	0	Ki67+	 8841 8635
1630	0	0	Ki67+	 8846 8349
1631	0	0	Ki67+	 8847 8402
1632	0	0	Ki67+	 8853 8281
1633	0	0	Ki67+	 8854 7890
1634	0	0	Ki67+	 8857 8336
1635	0	0	Ki67+	 8860 8369
1636	0	0	Ki67+	 8860 8500
1637	0	0	Ki67+	 8861 8297
1638	0	0	Ki67+	 8865 8615
1639	0	0	Ki67+	 8866 8000
1640	0	0	Ki67+	 8876 8478
1641	0	0	Ki67+	 8878 8391
1642	0	0	Ki67+	 8879 8308
1643	0	0	Ki67+	 8880 8041
1644	0	0	Ki67+	 8889 8223
1645	0	0	Ki67+	 8894 8362
1646	0	0	Ki67+	 8894 8451
1647	0	0	Ki67+	 8895 7982
1648	0	0	Ki67+	 8896 8416
1649	0	0	Ki67+	 8899 8479
1650	0	0	Ki67+	 8906 8648
1651	0	0	Ki67+	 8909 8611
1652	0	0	Ki67+	 8913 8571
1653	0	0	Ki67+	 8917 8455
1654	0	0	Ki67+	 8917 8660
1655	0	0	Ki67+	 8918 8480
1656	0	0	Ki67+	 8918 8628
1657	0	0	Ki67+	 8923 8412
1658	0	0	Ki67+	 8927 8392
1659	0	0	Ki67+	 8927 8588
1660	0	0	Ki67+	 8954 8634
1661	0	0	Ki67+	 8955 8591
1662	0	0	Ki67+	 8962 8623
1663	0	0	Ki67+	 8965 8648
1664	0	0	Ki67+	 8975 8213
1665	0	0	Ki67+	 9002 8376
1666	0	0	Ki67+	 9009 8446
1667	0	0	Ki67+	 9012 8531
1668	0	0	Ki67+	 9013 8645
1669	0	0	Ki67+	 9025 8170
1670	0	0	Ki67+	 9038 8637
1671	0	0	Ki67+	 9060 8433
1672	0	0	Ki67+	 9064 8039
1673	0	0	Ki67+	 9071 7956
1674	0	0	Ki67+	 9089 8628
1675	0	0	Ki67+	 9101 8172
1676	0	0	Ki67+	 9104 8053
1677	0	0	Ki67+	 9107 8324
1678	0	0	Ki67+	 9121 7948
1679	0	0	Ki67+	 9122 7965
1680	0	0	Ki67+	 9134 8210
1681	0	0	Ki67+	 9134 8241
1682	0	0	Ki67+	 9140 8271
1683	0	0	Ki67+	 9154 7932
1684	0	0	Ki67+	 9157 8307
1685	0	0	Ki67+	 9162 8326
1686	0	0	Ki67+	 9174 8283
1687	0	0	Ki67+	 9179 8262
1688	0	0	Ki67+	 9180 7956
1689	0	0	Ki67+	 9180 7971
1690	0	0	Ki67+	 9185 8308
1691	0	0	Ki67+	 9191 8346
1692	0	0	Ki67+	 9210 8366
1693	0	0	Ki67+	 9216 7877
1694	0	0	Ki67+	 9216 7973
1695	0	0	Ki67+	 9220 8323
1696	0	0	Ki67+	 9224 8586
1697	0	0	Ki67+	 9229 7942
1698	0	0	Ki67+	 9238 8385
1699	0	0	Ki67+	 9242 7874
1700	0	0	Ki67+	 9246 7956
1701	0	0	Ki67+	 8451 9022
1702	0	0	Ki67+	 8455 8952
1703	0	0	Ki67+	 8463 9469
1704	0	0	Ki67+	 8469 8936
1705	0	0	Ki67+	 8483 9025
1706	0	0	Ki67+	 8487 9442
1707	0	0	Ki67+	 8491 8939
1708	0	0	Ki67+	 8492 9135
1709	0	0	Ki67+	 8493 8714
1710	0	0	Ki67+	 8495 8984
1711	0	0	Ki67+	 8503 9007
1712	0	0	Ki67+	 8509 9148
1713	0	0	Ki67+	 8518 8983
1714	0	0	Ki67+	 8522 8711
1715	0	0	Ki67+	 8533 9154
1716	0	0	Ki67+	 8541 9169
1717	0	0	Ki67+	 8551 9020
1718	0	0	Ki67+	 8555 8914
1719	0	0	Ki67+	 8563 8984
1720	0	0	Ki67+	 8564 8927
1721	0	0	Ki67+	 8582 9014
1722	0	0	Ki67+	 8615 9316
1723	0	0	Ki67+	 8628 9305
1724	0	0	Ki67+	 8637 8707
1725	0	0	Ki67+	 8640 8741
1726	0	0	Ki67+	 8651 9385
1727	0	0	Ki67+	 8660 9293
1728	0	0	Ki67+	 8685 9300
1729	0	0	Ki67+	 8687 9273
1730	0	0	Ki67+	 8687 9419
1731	0	0	Ki67+	 8692 9390
1732	0	0	Ki67+	 8704 9309
1733	0	0	Ki67+	 8707 9354
1734	0	0	Ki67+	 8715 9261
1735	0	0	Ki67+	 8719 9385
1736	0	0	Ki67+	 8720 9285
1737	0	0	Ki67+	 8727 9325
1738	0	0	Ki67+	 8746 8685
1739	0	0	Ki67+	 8753 9345
1740	0	0	Ki67+	 8763 9330
1741	0	0	Ki67+	 8766 9293
1742	0	0	Ki67+	 8779 8893
1743	0	0	Ki67+	 8785 9223
1744	0	0	Ki67+	 8786 9266
1745	0	0	Ki67+	 8792 8907
1746	0	0	Ki67+	 8793 9014
1747	0	0	Ki67+	 8795 9285
1748	0	0	Ki67+	 8801 9000
1749	0	0	Ki67+	 8813 8926
1750	0	0	Ki67+	 8825 9258
1751	0	0	Ki67+	 8827 9029
1752	0	0	Ki67+	 8827 9229
1753	0	0	Ki67+	 8832 8928
1754	0	0	Ki67+	 8834 9048
1755	0	0	Ki67+	 8835 9470
1756	0	0	Ki67+	 8843 9039
1757	0	0	Ki67+	 8856 8927
1758	0	0	Ki67+	 8859 9018
1759	0	0	Ki67+	 8862 9463
1760	0	0	Ki67+	 8870 9025
1761	0	0	Ki67+	 8872 8913
1762	0	0	Ki67+	 8889 8917
1763	0	0	Ki67+	 8890 9444
1764	0	0	Ki67+	 8899 8714
1765	0	0	Ki67+	 8902 8752
1766	0	0	Ki67+	 8908 8682
1767	0	0	Ki67+	 8912 9445
1768	0	0	Ki67+	 8917 8973
1769	0	0	Ki67+	 8924 8708
1770	0	0	Ki67+	 8933 8766
1771	0	0	Ki67+	 8936 8939
1772	0	0	Ki67+	 8940 8742
1773	0	0	Ki67+	 8943 8991
1774	0	0	Ki67+	 8944 8772
1775	0	0	Ki67+	 8951 8968
1776	0	0	Ki67+	 8959 9424
1777	0	0	Ki67+	 8965 8730
1778	0	0	Ki67+	 8971 8777
1779	0	0	Ki67+	 8977 9345
1780	0	0	Ki67+	 8984 8784
1781	0	0	Ki67+	 8986 8725
1782	0	0	Ki67+	 9001 8673
1783	0	0	Ki67+	 9008 8791
1784	0	0	Ki67+	 9010 8738
1785	0	0	Ki67+	 9011 8949
1786	0	0	Ki67+	 9018 9337
1787	0	0	Ki67+	 9022 8785
1788	0	0	Ki67+	 9026 8732
1789	0	0	Ki67+	 9029 9317
1790	0	0	Ki67+	 9040 8965
1791	0	0	Ki67+	 9046 8726
1792	0	0	Ki67+	 9049 9308
1793	0	0	Ki67+	 9062 9199
1794	0	0	Ki67+	 9067 9313
1795	0	0	Ki67+	 9068 8977
1796	0	0	Ki67+	 9071 9428
1797	0	0	Ki67+	 9081 8770
1798	0	0	Ki67+	 9083 9291
1799	0	0	Ki67+	 9087 9281
1800	0	0	Ki67+	 9087 9455
1801	0	0	Ki67+	 9091 9303
1802	0	0	Ki67+	 9093 9343
1803	0	0	Ki67+	 9097 9151
1804	0	0	Ki67+	 9102 8956
1805	0	0	Ki67+	 9105 9437
1806	0	0	Ki67+	 9107 8731
1807	0	0	Ki67+	 9107 9471
1808	0	0	Ki67+	 9111 9122
1809	0	0	Ki67+	 9114 9336
1810	0	0	Ki67+	 9115 9202
1811	0	0	Ki67+	 9122 8942
1812	0	0	Ki67+	 9126 9285
1813	0	0	Ki67+	 9128 8907
1814	0	0	Ki67+	 9137 9093
1815	0	0	Ki67+	 9138 9460
1816	0	0	Ki67+	 9140 8970
1817	0	0	Ki67+	 9144 9425
1818	0	0	Ki67+	 9152 9201
1819	0	0	Ki67+	 9155 8922
1820	0	0	Ki67+	 9157 8745
1821	0	0	Ki67+	 9159 8953
1822	0	0	Ki67+	 9161 9309
1823	0	0	Ki67+	 9164 9400
1824	0	0	Ki67+	 9180 9280
1825	0	0	Ki67+	 9184 9155
1826	0	0	Ki67+	 9185 9432
1827	0	0	Ki67+	 9187 8938
1828	0	0	Ki67+	 9188 8872
1829	0	0	Ki67+	 9189 9187
1830	0	0	Ki67+	 9191 9394
1831	0	0	Ki67+	 9192 9294
1832	0	0	Ki67+	 9201 8755
1833	0	0	Ki67+	 9208 8911
1834	0	0	Ki67+	 9212 8955
1835	0	0	Ki67+	 9212 9413
1836	0	0	Ki67+	 9217 8722
1837	0	0	Ki67+	 9221 8686
1838	0	0	Ki67+	 9225 9259
1839	0	0	Ki67+	 9226 9174
1840	0	0	Ki67+	 9229 9149
1841	0	0	Ki67+	 9242 8929
1842	0	0	Ki67+	 9243 8894
1843	0	0	Ki67+	 9243 9108
1844	0	0	Ki67+	 8456 9735
1845	0	0	Ki67+	 8461 9800
1846	0	0	Ki67+	 8464 9646
1847	0	0	Ki67+	 8466 9678
1848	0	0	Ki67+	 8468 9741
1849	0	0	Ki67+	 8473 9606
1850	0	0	Ki67+	 8480 9809
1851	0	0	Ki67+	 8484 9722
1852	0	0	Ki67+	 8485 9625
1853	0	0	Ki67+	 8493 9675
1854	0	0	Ki67+	 8504 9805
1855	0	0	Ki67+	 8506 9779
1856	0	0	Ki67+	 8506 9902
1857	0	0	Ki67+	 8508 9593
1858	0	0	Ki67+	 8509 9742
1859	0	0	Ki67+	 8512 9499
1860	0	0	Ki67+	 8524 9642
1861	0	0	Ki67+	 8533 10092
1862	0	0	Ki67+	 8537 9569
1863	0	0	Ki67+	 8542 9598
1864	0	0	Ki67+	 8546 9637
1865	0	0	Ki67+	 8565 9562
1866	0	0	Ki67+	 8566 9594
1867	0	0	Ki67+	 8573 9651
1868	0	0	Ki67+	 8575 9619
1869	0	0	Ki67+	 8577 9783
1870	0	0	Ki67+	 8582 9750
1871	0	0	Ki67+	 8587 9610
1872	0	0	Ki67+	 8605 9737
1873	0	0	Ki67+	 8622 9716
1874	0	0	Ki67+	 8630 9776
1875	0	0	Ki67+	 8636 9931
1876	0	0	Ki67+	 8641 9578
1877	0	0	Ki67+	 8644 9771
1878	0	0	Ki67+	 8654 9784
1879	0	0	Ki67+	 8656 9514
1880	0	0	Ki67+	 8656 9844
1881	0	0	Ki67+	 8656 10086
1882	0	0	Ki67+	 8662 10205
1883	0	0	Ki67+	 8664 10229
1884	0	0	Ki67+	 8668 9963
1885	0	0	Ki67+	 8673 9692
1886	0	0	Ki67+	 8676 9804
1887	0	0	Ki67+	 8681 10225
1888	0	0	Ki67+	 8688 9724
1889	0	0	Ki67+	 8691 9499
1890	0	0	Ki67+	 8691 10197
1891	0	0	Ki67+	 8710 10230
1892	0	0	Ki67+	 8722 10130
1893	0	0	Ki67+	 8723 10179
1894	0	0	Ki67+	 8725 10231
1895	0	0	Ki67+	 8746 10244
1896	0	0	Ki67+	 8747 9767
1897	0	0	Ki67+	 8748 10180
1898	0	0	Ki67+	 8750 10111
1899	0	0	Ki67+	 8755 9519
1900	0	0	Ki67+	 8759 10236
1901	0	0	Ki67+	 8770 10253
1902	0	0	Ki67+	 8773 9779
1903	0	0	Ki67+	 8779 10193
1904	0	0	Ki67+	 8785 10095
1905	0	0	Ki67+	 8791 10217
1906	0	0	Ki67+	 8805 10184
1907	0	0	Ki67+	 8806 9488
1908	0	0	Ki67+	 8809 9508
1909	0	0	Ki67+	 8815 9608
1910	0	0	Ki67+	 8823 9556
1911	0	0	Ki67+	 8825 10204
1912	0	0	Ki67+	 8828 9585
1913	0	0	Ki67+	 8833 10232
1914	0	0	Ki67+	 8839 10179
1915	0	0	Ki67+	 8840 10259
1916	0	0	Ki67+	 8844 9584
1917	0	0	Ki67+	 8844 9607
1918	0	0	Ki67+	 8851 10197
1919	0	0	Ki67+	 8859 9481
1920	0	0	Ki67+	 8868 10212
1921	0	0	Ki67+	 8870 9617
1922	0	0	Ki67+	 8876 9638
1923	0	0	Ki67+	 8883 10160
1924	0	0	Ki67+	 8885 10187
1925	0	0	Ki67+	 8894 9619
1926	0	0	Ki67+	 8897 10050
1927	0	0	Ki67+	 8907 9573
1928	0	0	Ki67+	 8907 9949
1929	0	0	Ki67+	 8907 10135
1930	0	0	Ki67+	 8907 10215
1931	0	0	Ki67+	 8917 9645
1932	0	0	Ki67+	 8924 9534
1933	0	0	Ki67+	 8926 10200
1934	0	0	Ki67+	 8928 10249
1935	0	0	Ki67+	 8934 9576
1936	0	0	Ki67+	 8939 10033
1937	0	0	Ki67+	 8940 10171
1938	0	0	Ki67+	 8946 9517
1939	0	0	Ki67+	 8946 9538
1940	0	0	Ki67+	 8955 10146
1941	0	0	Ki67+	 8960 10086
1942	0	0	Ki67+	 8963 10053
1943	0	0	Ki67+	 8964 9560
1944	0	0	Ki67+	 8970 10145
1945	0	0	Ki67+	 8974 10264
1946	0	0	Ki67+	 8982 9518
1947	0	0	Ki67+	 8982 9538
1948	0	0	Ki67+	 8986 9478
1949	0	0	Ki67+	 8987 10124
1950	0	0	Ki67+	 8993 10070
1951	0	0	Ki67+	 9002 10109
1952	0	0	Ki67+	 9013 10070
1953	0	0	Ki67+	 9013 10171
1954	0	0	Ki67+	 9013 10241
1955	0	0	Ki67+	 9019 9510
1956	0	0	Ki67+	 9027 9484
1957	0	0	Ki67+	 9032 10162
1958	0	0	Ki67+	 9034 10259
1959	0	0	Ki67+	 9036 10075
1960	0	0	Ki67+	 9042 9499
1961	0	0	Ki67+	 9042 10101
1962	0	0	Ki67+	 9049 9741
1963	0	0	Ki67+	 9049 10145
1964	0	0	Ki67+	 9052 10232
1965	0	0	Ki67+	 9055 10049
1966	0	0	Ki67+	 9060 10157
1967	0	0	Ki67+	 9064 9509
1968	0	0	Ki67+	 9069 10095
1969	0	0	Ki67+	 9073 10125
1970	0	0	Ki67+	 9076 10183
1971	0	0	Ki67+	 9083 10151
1972	0	0	Ki67+	 9085 10248
1973	0	0	Ki67+	 9086 10218
1974	0	0	Ki67+	 9087 9742
1975	0	0	Ki67+	 9090 9694
1976	0	0	Ki67+	 9093 9752
1977	0	0	Ki67+	 9095 10114
1978	0	0	Ki67+	 9103 10265
1979	0	0	Ki67+	 9107 9641
1980	0	0	Ki67+	 9110 9723
1981	0	0	Ki67+	 9111 9751
1982	0	0	Ki67+	 9111 10175
1983	0	0	Ki67+	 9118 10264
1984	0	0	Ki67+	 9125 9739
1985	0	0	Ki67+	 9131 9617
1986	0	0	Ki67+	 9153 9605
1987	0	0	Ki67+	 9155 9737
1988	0	0	Ki67+	 9156 9889
1989	0	0	Ki67+	 9165 10217
1990	0	0	Ki67+	 9167 9681
1991	0	0	Ki67+	 9175 9712
1992	0	0	Ki67+	 9178 9861
1993	0	0	Ki67+	 9181 9894
1994	0	0	Ki67+	 9183 9603
1995	0	0	Ki67+	 9192 9713
1996	0	0	Ki67+	 9196 9617
1997	0	0	Ki67+	 9196 9866
1998	0	0	Ki67+	 9205 9886
1999	0	0	Ki67+	 9212 9858
2000	0	0	Ki67+	 9222 9910
2001	0	0	Ki67+	 9224 9850
2002	0	0	Ki67+	 9228 9890
2003	0	0	Ki67+	 9240 9859
2004	0	0	Ki67+	 9241 9904
2005	0	0	Ki67+	 9246 9651
2006	0	0	Ki67+	 8451 10726
2007	0	0	Ki67+	 8468 10745
2008	0	0	Ki67+	 8481 10800
2009	0	0	Ki67+	 8490 10824
2010	0	0	Ki67+	 8491 10742
2011	0	0	Ki67+	 8494 10770
2012	0	0	Ki67+	 8515 10827
2013	0	0	Ki67+	 8524 10735
2014	0	0	Ki67+	 8524 10792
2015	0	0	Ki67+	 8535 11056
2016	0	0	Ki67+	 8542 10948
2017	0	0	Ki67+	 8545 10297
2018	0	0	Ki67+	 8550 10781
2019	0	0	Ki67+	 8555 11014
2020	0	0	Ki67+	 8560 10727
2021	0	0	Ki67+	 8563 10799
2022	0	0	Ki67+	 8571 10763
2023	0	0	Ki67+	 8576 10789
2024	0	0	Ki67+	 8600 11064
2025	0	0	Ki67+	 8602 10739
2026	0	0	Ki67+	 8618 10745
2027	0	0	Ki67+	 8627 10811
2028	0	0	Ki67+	 8628 10763
2029	0	0	Ki67+	 8646 10386
2030	0	0	Ki67+	 8647 10781
2031	0	0	Ki67+	 8647 10982
2032	0	0	Ki67+	 8650 10337
2033	0	0	Ki67+	 8661 10783
2034	0	0	Ki67+	 8664 10831
2035	0	0	Ki67+	 8675 10884
2036	0	0	Ki67+	 8678 10956
2037	0	0	Ki67+	 8683 11030
2038	0	0	Ki67+	 8684 11067
2039	0	0	Ki67+	 8688 10794
2040	0	0	Ki67+	 8688 10813
2041	0	0	Ki67+	 8691 11012
2042	0	0	Ki67+	 8692 10966
2043	0	0	Ki67+	 8693 11048
2044	0	0	Ki67+	 8696 10889
2045	0	0	Ki67+	 8705 10853
2046	0	0	Ki67+	 8711 10915
2047	0	0	Ki67+	 8712 11030
2048	0	0	Ki67+	 8714 10953
2049	0	0	Ki67+	 8715 10886
2050	0	0	Ki67+	 8716 10363
2051	0	0	Ki67+	 8716 11015
2052	0	0	Ki67+	 8718 10816
2053	0	0	Ki67+	 8720 11044
2054	0	0	Ki67+	 8730 10984
2055	0	0	Ki67+	 8731 11011
2056	0	0	Ki67+	 8737 10370
2057	0	0	Ki67+	 8737 10947
2058	0	0	Ki67+	 8738 11041
2059	0	0	Ki67+	 8741 10842
2060	0	0	Ki67+	 8742 10897
2061	0	0	Ki67+	 8752 10931
2062	0	0	Ki67+	 8752 10957
2063	0	0	Ki67+	 8754 10895
2064	0	0	Ki67+	 8758 10862
2065	0	0	Ki67+	 8759 11001
2066	0	0	Ki67+	 8763 10375
2067	0	0	Ki67+	 8770 10943
2068	0	0	Ki67+	 8774 10921
2069	0	0	Ki67+	 8776 10604
2070	0	0	Ki67+	 8785 11010
2071	0	0	Ki67+	 8791 10971
2072	0	0	Ki67+	 8792 10395
2073	0	0	Ki67+	 8800 10994
2074	0	0	Ki67+	 8811 10961
2075	0	0	Ki67+	 8818 10401
2076	0	0	Ki67+	 8820 10281
2077	0	0	Ki67+	 8830 10973
2078	0	0	Ki67+	 8830 11003
2079	0	0	Ki67+	 8833 11046
2080	0	0	Ki67+	 8839 10390
2081	0	0	Ki67+	 8845 10280
2082	0	0	Ki67+	 8861 10381
2083	0	0	Ki67+	 8863 10999
2084	0	0	Ki67+	 8866 11039
2085	0	0	Ki67+	 8888 10385
2086	0	0	Ki67+	 8888 11064
2087	0	0	Ki67+	 8894 11037
2088	0	0	Ki67+	 8894 11054
2089	0	0	Ki67+	 8905 10282
2090	0	0	Ki67+	 8911 10298
2091	0	0	Ki67+	 8921 10374
2092	0	0	Ki67+	 8929 10286
2093	0	0	Ki67+	 8940 10337
2094	0	0	Ki67+	 8945 10385
2095	0	0	Ki67+	 8946 10586
2096	0	0	Ki67+	 8956 10303
2097	0	0	Ki67+	 8961 10364
2098	0	0	Ki67+	 8975 10379
2099	0	0	Ki67+	 8976 10343
2100	0	0	Ki67+	 8981 10307
2101	0	0	Ki67+	 8999 10320
2102	0	0	Ki67+	 9010 10380
2103	0	0	Ki67+	 9016 10958
2104	0	0	Ki67+	 9026 10969
2105	0	0	Ki67+	 9032 10295
2106	0	0	Ki67+	 9034 10329
2107	0	0	Ki67+	 9048 10837
2108	0	0	Ki67+	 9050 10301
2109	0	0	Ki67+	 9064 10889
2110	0	0	Ki67+	 9065 10293
2111	0	0	Ki67+	 9066 10325
2112	0	0	Ki67+	 9067 10871
2113	0	0	Ki67+	 9072 10389
2114	0	0	Ki67+	 9075 10297
2115	0	0	Ki67+	 9083 10897
2116	0	0	Ki67+	 9094 10387
2117	0	0	Ki67+	 9094 10908
2118	0	0	Ki67+	 9095 10948
2119	0	0	Ki67+	 9097 10304
2120	0	0	Ki67+	 9111 10331
2121	0	0	Ki67+	 9116 10349
2122	0	0	Ki67+	 9117 10396
2123	0	0	Ki67+	 9122 10897
2124	0	0	Ki67+	 9126 10295
2125	0	0	Ki67+	 9128 10939
2126	0	0	Ki67+	 9132 10805
2127	0	0	Ki67+	 9134 10368
2128	0	0	Ki67+	 9135 10390
2129	0	0	Ki67+	 9140 10348
2130	0	0	Ki67+	 9141 10496
2131	0	0	Ki67+	 9153 10821
2132	0	0	Ki67+	 9154 10800
2133	0	0	Ki67+	 9155 10312
2134	0	0	Ki67+	 9170 10370
2135	0	0	Ki67+	 9171 10300
2136	0	0	Ki67+	 9179 10466
2137	0	0	Ki67+	 9181 10793
2138	0	0	Ki67+	 9182 10453
2139	0	0	Ki67+	 9184 10854
2140	0	0	Ki67+	 9187 10301
2141	0	0	Ki67+	 9187 10953
2142	0	0	Ki67+	 9195 10324
2143	0	0	Ki67+	 9202 10932
2144	0	0	Ki67+	 9205 10791
2145	0	0	Ki67+	 9211 10960
2146	0	0	Ki67+	 9222 10320
2147	0	0	Ki67+	 9231 10611
2148	0	0	Ki67+	 9239 10704
2149	0	0	Ki67+	 9240 10625
2150	0	0	Ki67+	 9241 10296
2151	0	0	Ki67+	 9244 10351
2152	0	0	Ki67+	 8450 11422
2153	0	0	Ki67+	 8450 11534
2154	0	0	Ki67+	 8452 11456
2155	0	0	Ki67+	 8456 11504
2156	0	0	Ki67+	 8467 11166
2157	0	0	Ki67+	 8468 11415
2158	0	0	Ki67+	 8469 11475
2159	0	0	Ki67+	 8480 11551
2160	0	0	Ki67+	 8481 11429
2161	0	0	Ki67+	 8487 11522
2162	0	0	Ki67+	 8489 11499
2163	0	0	Ki67+	 8496 11189
2164	0	0	Ki67+	 8497 11160
2165	0	0	Ki67+	 8501 11203
2166	0	0	Ki67+	 8502 11467
2167	0	0	Ki67+	 8506 11427
2168	0	0	Ki67+	 8508 11458
2169	0	0	Ki67+	 8513 11486
2170	0	0	Ki67+	 8515 11537
2171	0	0	Ki67+	 8519 11149
2172	0	0	Ki67+	 8519 11554
2173	0	0	Ki67+	 8524 11450
2174	0	0	Ki67+	 8524 11524
2175	0	0	Ki67+	 8531 11085
2176	0	0	Ki67+	 8534 11166
2177	0	0	Ki67+	 8538 11595
2178	0	0	Ki67+	 8540 11103
2179	0	0	Ki67+	 8541 11481
2180	0	0	Ki67+	 8545 11575
2181	0	0	Ki67+	 8546 11196
2182	0	0	Ki67+	 8546 11543
2183	0	0	Ki67+	 8547 11504
2184	0	0	Ki67+	 8550 11616
2185	0	0	Ki67+	 8558 11117
2186	0	0	Ki67+	 8561 11586
2187	0	0	Ki67+	 8562 11563
2188	0	0	Ki67+	 8566 11073
2189	0	0	Ki67+	 8567 11525
2190	0	0	Ki67+	 8571 11624
2191	0	0	Ki67+	 8581 11469
2192	0	0	Ki67+	 8582 11607
2193	0	0	Ki67+	 8585 11507
2194	0	0	Ki67+	 8587 11555
2195	0	0	Ki67+	 8588 11196
2196	0	0	Ki67+	 8588 11242
2197	0	0	Ki67+	 8590 11793
2198	0	0	Ki67+	 8594 11575
2199	0	0	Ki67+	 8598 11095
2200	0	0	Ki67+	 8602 11492
2201	0	0	Ki67+	 8603 11213
2202	0	0	Ki67+	 8605 11129
2203	0	0	Ki67+	 8606 11637
2204	0	0	Ki67+	 8606 11693
2205	0	0	Ki67+	 8608 11603
2206	0	0	Ki67+	 8612 11100
2207	0	0	Ki67+	 8615 11084
2208	0	0	Ki67+	 8619 11558
2209	0	0	Ki67+	 8622 11129
2210	0	0	Ki67+	 8622 11214
2211	0	0	Ki67+	 8629 11546
2212	0	0	Ki67+	 8634 11223
2213	0	0	Ki67+	 8636 11260
2214	0	0	Ki67+	 8639 11590
2215	0	0	Ki67+	 8645 11518
2216	0	0	Ki67+	 8652 11120
2217	0	0	Ki67+	 8652 11145
2218	0	0	Ki67+	 8658 11280
2219	0	0	Ki67+	 8658 11552
2220	0	0	Ki67+	 8666 11089
2221	0	0	Ki67+	 8667 11511
2222	0	0	Ki67+	 8669 11553
2223	0	0	Ki67+	 8671 11593
2224	0	0	Ki67+	 8673 11124
2225	0	0	Ki67+	 8677 11540
2226	0	0	Ki67+	 8686 11609
2227	0	0	Ki67+	 8690 11553
2228	0	0	Ki67+	 8692 11274
2229	0	0	Ki67+	 8701 11539
2230	0	0	Ki67+	 8705 11327
2231	0	0	Ki67+	 8706 11144
2232	0	0	Ki67+	 8706 11588
2233	0	0	Ki67+	 8708 11359
2234	0	0	Ki67+	 8709 11085
2235	0	0	Ki67+	 8712 11305
2236	0	0	Ki67+	 8713 11571
2237	0	0	Ki67+	 8720 11344
2238	0	0	Ki67+	 8721 11078
2239	0	0	Ki67+	 8723 11619
2240	0	0	Ki67+	 8726 11271
2241	0	0	Ki67+	 8726 11314
2242	0	0	Ki67+	 8727 11115
2243	0	0	Ki67+	 8727 11599
2244	0	0	Ki67+	 8728 11357
2245	0	0	Ki67+	 8733 11156
2246	0	0	Ki67+	 8733 11530
2247	0	0	Ki67+	 8737 11562
2248	0	0	Ki67+	 8738 11114
2249	0	0	Ki67+	 8748 11400
2250	0	0	Ki67+	 8751 11133
2251	0	0	Ki67+	 8752 11634
2252	0	0	Ki67+	 8753 11281
2253	0	0	Ki67+	 8756 11378
2254	0	0	Ki67+	 8759 11117
2255	0	0	Ki67+	 8760 11618
2256	0	0	Ki67+	 8763 11635
2257	0	0	Ki67+	 8771 11289
2258	0	0	Ki67+	 8774 11589
2259	0	0	Ki67+	 8775 11138
2260	0	0	Ki67+	 8775 11394
2261	0	0	Ki67+	 8780 11625
2262	0	0	Ki67+	 8784 11318
2263	0	0	Ki67+	 8788 11176
2264	0	0	Ki67+	 8791 11465
2265	0	0	Ki67+	 8794 11406
2266	0	0	Ki67+	 8796 11571
2267	0	0	Ki67+	 8799 11610
2268	0	0	Ki67+	 8802 11200
2269	0	0	Ki67+	 8803 11333
2270	0	0	Ki67+	 8803 11595
2271	0	0	Ki67+	 8806 11255
2272	0	0	Ki67+	 8807 11302
2273	0	0	Ki67+	 8809 11539
2274	0	0	Ki67+	 8811 11160
2275	0	0	Ki67+	 8813 11285
2276	0	0	Ki67+	 8817 11425
2277	0	0	Ki67+	 8819 11465
2278	0	0	Ki67+	 8823 11386
2279	0	0	Ki67+	 8825 11344
2280	0	0	Ki67+	 8827 11479
2281	0	0	Ki67+	 8827 11514
2282	0	0	Ki67+	 8828 11539
2283	0	0	Ki67+	 8831 11498
2284	0	0	Ki67+	 8833 11449
2285	0	0	Ki67+	 8834 11563
2286	0	0	Ki67+	 8843 11189
2287	0	0	Ki67+	 8844 11239
2288	0	0	Ki67+	 8846 11333
2289	0	0	Ki67+	 8851 11529
2290	0	0	Ki67+	 8853 11219
2291	0	0	Ki67+	 8854 11291
2292	0	0	Ki67+	 8862 11343
2293	0	0	Ki67+	 8870 11257
2294	0	0	Ki67+	 8876 11188
2295	0	0	Ki67+	 8878 11309
2296	0	0	Ki67+	 8879 11327
2297	0	0	Ki67+	 8880 11093
2298	0	0	Ki67+	 8880 11350
2299	0	0	Ki67+	 8882 11236
2300	0	0	Ki67+	 8884 11278
2301	0	0	Ki67+	 8888 11148
2302	0	0	Ki67+	 8891 11212
2303	0	0	Ki67+	 8898 11368
2304	0	0	Ki67+	 8903 11171
2305	0	0	Ki67+	 8918 11146
2306	0	0	Ki67+	 8919 11501
2307	0	0	Ki67+	 8944 11342
2308	0	0	Ki67+	 9094 11371
2309	0	0	Ki67+	 9102 11344
2310	0	0	Ki67+	 9115 11275
2311	0	0	Ki67+	 9140 11310
2312	0	0	Ki67+	 9154 11570
2313	0	0	Ki67+	 9155 11107
2314	0	0	Ki67+	 9175 11292
2315	0	0	Ki67+	 9185 11115
2316	0	0	Ki67+	 9188 11093
2317	0	0	Ki67+	 9200 11226
2318	0	0	Ki67+	 9202 11320
2319	0	0	Ki67+	 9208 11088
2320	0	0	Ki67+	 9224 11230
2321	0	0	Ki67+	 9229 11083
2322	0	0	Ki67+	 8971 12496
2323	0	0	Ki67+	 9056 12294
2324	0	0	Ki67+	 9190 12630
2325	0	0	Ki67+	 9209 12102
2326	0	0	Ki67+	 8479 13468
2327	0	0	Ki67+	 8519 12762
2328	0	0	Ki67+	 8593 13430
2329	0	0	Ki67+	 8887 13035
2330	0	0	Ki67+	 8914 13071
2331	0	0	Ki67+	 8976 13102
2332	0	0	Ki67+	 8450 14220
2333	0	0	Ki67+	 8504 14223
2334	0	0	Ki67+	 8747 14801
2335	0	0	Ki67+	 8773 14827
2336	0	0	Ki67+	 9141 14660
2337	0	0	Ki67+	 9247 14435
2338	0	0	Ki67+	 9473 3658
2339	0	0	Ki67+	 9695 3095
2340	0	0	Ki67+	 9249 4598
2341	0	0	Ki67+	 9258 3975
2342	0	0	Ki67+	 9270 4630
2343	0	0	Ki67+	 9288 4613
2344	0	0	Ki67+	 9296 4075
2345	0	0	Ki67+	 9371 4324
2346	0	0	Ki67+	 9458 4271
2347	0	0	Ki67+	 9464 3928
2348	0	0	Ki67+	 9485 4321
2349	0	0	Ki67+	 9498 3932
2350	0	0	Ki67+	 9561 4506
2351	0	0	Ki67+	 9656 4562
2352	0	0	Ki67+	 9661 4576
2353	0	0	Ki67+	 9672 4294
2354	0	0	Ki67+	 9673 4489
2355	0	0	Ki67+	 9674 4314
2356	0	0	Ki67+	 9674 4594
2357	0	0	Ki67+	 9680 4538
2358	0	0	Ki67+	 9693 4515
2359	0	0	Ki67+	 9696 4619
2360	0	0	Ki67+	 9700 4548
2361	0	0	Ki67+	 9717 4507
2362	0	0	Ki67+	 9735 4606
2363	0	0	Ki67+	 9747 4532
2364	0	0	Ki67+	 9747 4561
2365	0	0	Ki67+	 9747 4578
2366	0	0	Ki67+	 9777 4586
2367	0	0	Ki67+	 9781 4576
2368	0	0	Ki67+	 9815 4169
2369	0	0	Ki67+	 9841 4533
2370	0	0	Ki67+	 9848 4559
2371	0	0	Ki67+	 9850 4184
2372	0	0	Ki67+	 9859 4049
2373	0	0	Ki67+	 9872 4567
2374	0	0	Ki67+	 9880 4373
2375	0	0	Ki67+	 9881 4588
2376	0	0	Ki67+	 9900 4502
2377	0	0	Ki67+	 9907 4479
2378	0	0	Ki67+	 9925 4485
2379	0	0	Ki67+	 9925 4520
2380	0	0	Ki67+	 9944 4514
2381	0	0	Ki67+	 9945 4482
2382	0	0	Ki67+	 9946 3986
2383	0	0	Ki67+	 9952 4540
2384	0	0	Ki67+	 9968 4494
2385	0	0	Ki67+	 9973 4557
2386	0	0	Ki67+	 9983 4517
2387	0	0	Ki67+	 9986 4497
2388	0	0	Ki67+	 10011 4047
2389	0	0	Ki67+	 10012 4516
2390	0	0	Ki67+	 10014 4267
2391	0	0	Ki67+	 10028 4549
2392	0	0	Ki67+	 10032 4524
2393	0	0	Ki67+	 10033 4584
2394	0	0	Ki67+	 9269 5206
2395	0	0	Ki67+	 9335 5425
2396	0	0	Ki67+	 9338 5445
2397	0	0	Ki67+	 9366 5374
2398	0	0	Ki67+	 9389 5216
2399	0	0	Ki67+	 9428 4984
2400	0	0	Ki67+	 9462 4903
2401	0	0	Ki67+	 9484 5090
2402	0	0	Ki67+	 9485 5415
2403	0	0	Ki67+	 9549 5424
2404	0	0	Ki67+	 9599 4949
2405	0	0	Ki67+	 9633 5341
2406	0	0	Ki67+	 9636 5325
2407	0	0	Ki67+	 9643 5351
2408	0	0	Ki67+	 9646 5308
2409	0	0	Ki67+	 9669 5414
2410	0	0	Ki67+	 9672 5272
2411	0	0	Ki67+	 9674 5307
2412	0	0	Ki67+	 9681 5110
2413	0	0	Ki67+	 9690 5237
2414	0	0	Ki67+	 9694 5136
2415	0	0	Ki67+	 9697 5302
2416	0	0	Ki67+	 9699 5267
2417	0	0	Ki67+	 9704 5122
2418	0	0	Ki67+	 9710 4696
2419	0	0	Ki67+	 9710 5013
2420	0	0	Ki67+	 9712 5301
2421	0	0	Ki67+	 9713 5281
2422	0	0	Ki67+	 9714 5244
2423	0	0	Ki67+	 9717 4673
2424	0	0	Ki67+	 9728 4723
2425	0	0	Ki67+	 9734 5264
2426	0	0	Ki67+	 9735 4706
2427	0	0	Ki67+	 9742 4731
2428	0	0	Ki67+	 9748 5290
2429	0	0	Ki67+	 9762 5240
2430	0	0	Ki67+	 9763 5267
2431	0	0	Ki67+	 9764 5324
2432	0	0	Ki67+	 9768 5302
2433	0	0	Ki67+	 9773 5272
2434	0	0	Ki67+	 9775 5213
2435	0	0	Ki67+	 9776 4694
2436	0	0	Ki67+	 9778 4760
2437	0	0	Ki67+	 9779 5332
2438	0	0	Ki67+	 9784 5306
2439	0	0	Ki67+	 9785 5140
2440	0	0	Ki67+	 9789 4743
2441	0	0	Ki67+	 9791 4786
2442	0	0	Ki67+	 9793 5192
2443	0	0	Ki67+	 9795 5284
2444	0	0	Ki67+	 9800 4765
2445	0	0	Ki67+	 9802 5259
2446	0	0	Ki67+	 9804 5230
2447	0	0	Ki67+	 9806 4753
2448	0	0	Ki67+	 9807 5212
2449	0	0	Ki67+	 9816 4772
2450	0	0	Ki67+	 9818 5242
2451	0	0	Ki67+	 9819 4796
2452	0	0	Ki67+	 9822 5167
2453	0	0	Ki67+	 9832 4795
2454	0	0	Ki67+	 9837 5268
2455	0	0	Ki67+	 9840 4811
2456	0	0	Ki67+	 9843 5206
2457	0	0	Ki67+	 9847 5286
2458	0	0	Ki67+	 9853 5310
2459	0	0	Ki67+	 9861 4836
2460	0	0	Ki67+	 9877 4811
2461	0	0	Ki67+	 9877 5294
2462	0	0	Ki67+	 9880 4852
2463	0	0	Ki67+	 9892 5315
2464	0	0	Ki67+	 9896 5271
2465	0	0	Ki67+	 9899 4866
2466	0	0	Ki67+	 9900 4837
2467	0	0	Ki67+	 9913 4880
2468	0	0	Ki67+	 9913 5410
2469	0	0	Ki67+	 9915 5314
2470	0	0	Ki67+	 9933 4744
2471	0	0	Ki67+	 9933 5392
2472	0	0	Ki67+	 9934 5314
2473	0	0	Ki67+	 9935 5372
2474	0	0	Ki67+	 9936 4849
2475	0	0	Ki67+	 9939 4884
2476	0	0	Ki67+	 9940 4787
2477	0	0	Ki67+	 9945 4814
2478	0	0	Ki67+	 9948 4856
2479	0	0	Ki67+	 9949 5412
2480	0	0	Ki67+	 9950 4754
2481	0	0	Ki67+	 9952 5334
2482	0	0	Ki67+	 9960 5323
2483	0	0	Ki67+	 9962 5371
2484	0	0	Ki67+	 9964 5460
2485	0	0	Ki67+	 9966 5444
2486	0	0	Ki67+	 9968 4739
2487	0	0	Ki67+	 9969 4801
2488	0	0	Ki67+	 9972 4838
2489	0	0	Ki67+	 9972 5286
2490	0	0	Ki67+	 9974 5407
2491	0	0	Ki67+	 9975 5268
2492	0	0	Ki67+	 9976 4810
2493	0	0	Ki67+	 9977 5093
2494	0	0	Ki67+	 9977 5344
2495	0	0	Ki67+	 9982 4854
2496	0	0	Ki67+	 9985 5075
2497	0	0	Ki67+	 9989 5329
2498	0	0	Ki67+	 9993 5244
2499	0	0	Ki67+	 9994 5307
2500	0	0	Ki67+	 9997 5357
2501	0	0	Ki67+	 9997 5467
2502	0	0	Ki67+	 10001 5423
2503	0	0	Ki67+	 10003 5449
2504	0	0	Ki67+	 10004 5292
2505	0	0	Ki67+	 10008 4795
2506	0	0	Ki67+	 10008 5215
2507	0	0	Ki67+	 10010 5254
2508	0	0	Ki67+	 10012 5121
2509	0	0	Ki67+	 10014 4762
2510	0	0	Ki67+	 10015 5082
2511	0	0	Ki67+	 10019 5285
2512	0	0	Ki67+	 10022 4698
2513	0	0	Ki67+	 10027 4803
2514	0	0	Ki67+	 10032 4734
2515	0	0	Ki67+	 10033 5245
2516	0	0	Ki67+	 10040 4776
2517	0	0	Ki67+	 10041 5087
2518	0	0	Ki67+	 10043 4759
2519	0	0	Ki67+	 10045 5391
2520	0	0	Ki67+	 10046 5370
2521	0	0	Ki67+	 9252 6131
2522	0	0	Ki67+	 9260 5961
2523	0	0	Ki67+	 9261 6082
2524	0	0	Ki67+	 9265 5950
2525	0	0	Ki67+	 9267 6026
2526	0	0	Ki67+	 9270 5508
2527	0	0	Ki67+	 9274 6153
2528	0	0	Ki67+	 9275 5995
2529	0	0	Ki67+	 9276 5881
2530	0	0	Ki67+	 9276 6130
2531	0	0	Ki67+	 9277 5524
2532	0	0	Ki67+	 9293 5997
2533	0	0	Ki67+	 9293 6151
2534	0	0	Ki67+	 9298 6123
2535	0	0	Ki67+	 9299 5886
2536	0	0	Ki67+	 9299 5971
2537	0	0	Ki67+	 9300 5914
2538	0	0	Ki67+	 9300 6183
2539	0	0	Ki67+	 9301 5825
2540	0	0	Ki67+	 9302 5932
2541	0	0	Ki67+	 9302 6098
2542	0	0	Ki67+	 9307 5988
2543	0	0	Ki67+	 9308 6059
2544	0	0	Ki67+	 9309 5807
2545	0	0	Ki67+	 9316 6015
2546	0	0	Ki67+	 9318 6192
2547	0	0	Ki67+	 9320 5908
2548	0	0	Ki67+	 9326 5504
2549	0	0	Ki67+	 9326 6082
2550	0	0	Ki67+	 9336 6115
2551	0	0	Ki67+	 9336 6153
2552	0	0	Ki67+	 9338 5935
2553	0	0	Ki67+	 9342 6020
2554	0	0	Ki67+	 9343 5791
2555	0	0	Ki67+	 9344 6194
2556	0	0	Ki67+	 9346 5994
2557	0	0	Ki67+	 9346 6125
2558	0	0	Ki67+	 9347 5762
2559	0	0	Ki67+	 9353 6163
2560	0	0	Ki67+	 9359 6188
2561	0	0	Ki67+	 9370 6223
2562	0	0	Ki67+	 9383 6142
2563	0	0	Ki67+	 9392 5646
2564	0	0	Ki67+	 9398 6148
2565	0	0	Ki67+	 9399 6181
2566	0	0	Ki67+	 9404 6168
2567	0	0	Ki67+	 9420 6243
2568	0	0	Ki67+	 9421 6176
2569	0	0	Ki67+	 9433 6251
2570	0	0	Ki67+	 9444 6206
2571	0	0	Ki67+	 9445 6269
2572	0	0	Ki67+	 9452 5780
2573	0	0	Ki67+	 9455 6177
2574	0	0	Ki67+	 9470 5831
2575	0	0	Ki67+	 9472 6254
2576	0	0	Ki67+	 9486 5874
2577	0	0	Ki67+	 9493 5848
2578	0	0	Ki67+	 9493 5939
2579	0	0	Ki67+	 9494 5790
2580	0	0	Ki67+	 9500 5731
2581	0	0	Ki67+	 9513 5892
2582	0	0	Ki67+	 9514 6264
2583	0	0	Ki67+	 9516 5916
2584	0	0	Ki67+	 9528 5842
2585	0	0	Ki67+	 9551 5853
2586	0	0	Ki67+	 9551 5885
2587	0	0	Ki67+	 9556 5788
2588	0	0	Ki67+	 9567 5913
2589	0	0	Ki67+	 9571 5879
2590	0	0	Ki67+	 9574 5619
2591	0	0	Ki67+	 9574 5839
2592	0	0	Ki67+	 9613 6080
2593	0	0	Ki67+	 9615 5691
2594	0	0	Ki67+	 9615 6047
2595	0	0	Ki67+	 9623 5909
2596	0	0	Ki67+	 9623 5932
2597	0	0	Ki67+	 9625 6000
2598	0	0	Ki67+	 9626 5984
2599	0	0	Ki67+	 9630 5969
2600	0	0	Ki67+	 9631 6098
2601	0	0	Ki67+	 9636 6117
2602	0	0	Ki67+	 9639 5647
2603	0	0	Ki67+	 9645 5741
2604	0	0	Ki67+	 9647 6079
2605	0	0	Ki67+	 9650 6093
2606	0	0	Ki67+	 9656 6140
2607	0	0	Ki67+	 9662 5759
2608	0	0	Ki67+	 9662 6058
2609	0	0	Ki67+	 9665 6072
2610	0	0	Ki67+	 9665 6124
2611	0	0	Ki67+	 9674 6114
2612	0	0	Ki67+	 9691 6120
2613	0	0	Ki67+	 9713 6004
2614	0	0	Ki67+	 9725 6057
2615	0	0	Ki67+	 9747 5892
2616	0	0	Ki67+	 9749 5565
2617	0	0	Ki67+	 9750 6081
2618	0	0	Ki67+	 9751 5612
2619	0	0	Ki67+	 9761 5909
2620	0	0	Ki67+	 9762 6082
2621	0	0	Ki67+	 9766 5546
2622	0	0	Ki67+	 9766 5558
2623	0	0	Ki67+	 9768 5534
2624	0	0	Ki67+	 9775 6026
2625	0	0	Ki67+	 9777 5619
2626	0	0	Ki67+	 9783 5729
2627	0	0	Ki67+	 9790 5589
2628	0	0	Ki67+	 9795 5555
2629	0	0	Ki67+	 9796 5648
2630	0	0	Ki67+	 9798 5616
2631	0	0	Ki67+	 9804 5705
2632	0	0	Ki67+	 9807 6087
2633	0	0	Ki67+	 9808 5571
2634	0	0	Ki67+	 9819 6014
2635	0	0	Ki67+	 9823 5546
2636	0	0	Ki67+	 9829 5678
2637	0	0	Ki67+	 9830 5525
2638	0	0	Ki67+	 9845 5734
2639	0	0	Ki67+	 9849 5879
2640	0	0	Ki67+	 9852 5978
2641	0	0	Ki67+	 9856 5816
2642	0	0	Ki67+	 9858 5717
2643	0	0	Ki67+	 9865 5701
2644	0	0	Ki67+	 9876 5619
2645	0	0	Ki67+	 9878 5686
2646	0	0	Ki67+	 9908 5713
2647	0	0	Ki67+	 9914 5763
2648	0	0	Ki67+	 9927 5971
2649	0	0	Ki67+	 9937 5773
2650	0	0	Ki67+	 9942 5988
2651	0	0	Ki67+	 9948 5841
2652	0	0	Ki67+	 9960 5891
2653	0	0	Ki67+	 9961 5536
2654	0	0	Ki67+	 9971 5569
2655	0	0	Ki67+	 9971 6241
2656	0	0	Ki67+	 9987 6235
2657	0	0	Ki67+	 9992 6216
2658	0	0	Ki67+	 9999 6168
2659	0	0	Ki67+	 9999 6271
2660	0	0	Ki67+	 10004 6121
2661	0	0	Ki67+	 10018 5501
2662	0	0	Ki67+	 10040 6151
2663	0	0	Ki67+	 10046 5909
2664	0	0	Ki67+	 9253 6628
2665	0	0	Ki67+	 9253 7055
2666	0	0	Ki67+	 9255 6892
2667	0	0	Ki67+	 9260 6997
2668	0	0	Ki67+	 9264 6803
2669	0	0	Ki67+	 9264 7036
2670	0	0	Ki67+	 9265 6541
2671	0	0	Ki67+	 9269 7021
2672	0	0	Ki67+	 9279 6611
2673	0	0	Ki67+	 9279 6849
2674	0	0	Ki67+	 9283 6780
2675	0	0	Ki67+	 9290 6820
2676	0	0	Ki67+	 9293 6652
2677	0	0	Ki67+	 9295 6576
2678	0	0	Ki67+	 9305 6676
2679	0	0	Ki67+	 9311 6836
2680	0	0	Ki67+	 9318 6855
2681	0	0	Ki67+	 9323 6667
2682	0	0	Ki67+	 9325 6800
2683	0	0	Ki67+	 9331 6854
2684	0	0	Ki67+	 9336 6697
2685	0	0	Ki67+	 9349 6647
2686	0	0	Ki67+	 9356 6683
2687	0	0	Ki67+	 9366 6704
2688	0	0	Ki67+	 9377 6674
2689	0	0	Ki67+	 9377 6862
2690	0	0	Ki67+	 9379 6300
2691	0	0	Ki67+	 9380 6358
2692	0	0	Ki67+	 9393 6604
2693	0	0	Ki67+	 9398 6321
2694	0	0	Ki67+	 9399 6386
2695	0	0	Ki67+	 9399 6614
2696	0	0	Ki67+	 9413 6296
2697	0	0	Ki67+	 9414 6439
2698	0	0	Ki67+	 9425 6279
2699	0	0	Ki67+	 9426 6913
2700	0	0	Ki67+	 9427 6394
2701	0	0	Ki67+	 9428 6443
2702	0	0	Ki67+	 9434 6408
2703	0	0	Ki67+	 9435 6706
2704	0	0	Ki67+	 9436 6753
2705	0	0	Ki67+	 9438 6601
2706	0	0	Ki67+	 9440 6299
2707	0	0	Ki67+	 9447 6433
2708	0	0	Ki67+	 9449 6328
2709	0	0	Ki67+	 9449 6344
2710	0	0	Ki67+	 9452 6995
2711	0	0	Ki67+	 9454 6642
2712	0	0	Ki67+	 9455 6396
2713	0	0	Ki67+	 9457 6551
2714	0	0	Ki67+	 9461 6697
2715	0	0	Ki67+	 9467 6301
2716	0	0	Ki67+	 9469 6615
2717	0	0	Ki67+	 9470 6852
2718	0	0	Ki67+	 9472 6386
2719	0	0	Ki67+	 9478 6472
2720	0	0	Ki67+	 9482 6697
2721	0	0	Ki67+	 9483 6303
2722	0	0	Ki67+	 9484 6347
2723	0	0	Ki67+	 9489 6540
2724	0	0	Ki67+	 9490 6854
2725	0	0	Ki67+	 9493 6941
2726	0	0	Ki67+	 9497 6714
2727	0	0	Ki67+	 9498 6273
2728	0	0	Ki67+	 9503 6392
2729	0	0	Ki67+	 9503 6478
2730	0	0	Ki67+	 9504 6460
2731	0	0	Ki67+	 9505 6634
2732	0	0	Ki67+	 9508 6319
2733	0	0	Ki67+	 9514 6580
2734	0	0	Ki67+	 9517 6483
2735	0	0	Ki67+	 9518 6379
2736	0	0	Ki67+	 9522 6300
2737	0	0	Ki67+	 9523 7046
2738	0	0	Ki67+	 9528 7032
2739	0	0	Ki67+	 9540 6463
2740	0	0	Ki67+	 9544 6326
2741	0	0	Ki67+	 9544 6425
2742	0	0	Ki67+	 9552 7069
2743	0	0	Ki67+	 9555 6408
2744	0	0	Ki67+	 9555 6450
2745	0	0	Ki67+	 9570 7021
2746	0	0	Ki67+	 9574 6476
2747	0	0	Ki67+	 9579 6451
2748	0	0	Ki67+	 9586 6365
2749	0	0	Ki67+	 9588 6898
2750	0	0	Ki67+	 9594 7029
2751	0	0	Ki67+	 9609 6480
2752	0	0	Ki67+	 9609 6952
2753	0	0	Ki67+	 9612 6376
2754	0	0	Ki67+	 9612 7050
2755	0	0	Ki67+	 9621 7030
2756	0	0	Ki67+	 9630 6350
2757	0	0	Ki67+	 9633 6498
2758	0	0	Ki67+	 9633 6919
2759	0	0	Ki67+	 9636 6520
2760	0	0	Ki67+	 9636 6976
2761	0	0	Ki67+	 9638 7007
2762	0	0	Ki67+	 9640 7047
2763	0	0	Ki67+	 9647 6517
2764	0	0	Ki67+	 9647 6994
2765	0	0	Ki67+	 9651 6971
2766	0	0	Ki67+	 9651 7030
2767	0	0	Ki67+	 9655 6381
2768	0	0	Ki67+	 9655 7050
2769	0	0	Ki67+	 9663 6981
2770	0	0	Ki67+	 9675 6407
2771	0	0	Ki67+	 9678 6348
2772	0	0	Ki67+	 9679 7071
2773	0	0	Ki67+	 9704 6527
2774	0	0	Ki67+	 9717 6531
2775	0	0	Ki67+	 9717 6568
2776	0	0	Ki67+	 9726 6414
2777	0	0	Ki67+	 9728 6369
2778	0	0	Ki67+	 9733 6528
2779	0	0	Ki67+	 9744 6425
2780	0	0	Ki67+	 9750 6342
2781	0	0	Ki67+	 9751 6309
2782	0	0	Ki67+	 9754 6390
2783	0	0	Ki67+	 9763 6512
2784	0	0	Ki67+	 9767 6543
2785	0	0	Ki67+	 9777 6374
2786	0	0	Ki67+	 9777 6589
2787	0	0	Ki67+	 9779 6515
2788	0	0	Ki67+	 9780 6454
2789	0	0	Ki67+	 9791 6456
2790	0	0	Ki67+	 9800 6508
2791	0	0	Ki67+	 9822 6862
2792	0	0	Ki67+	 9835 6501
2793	0	0	Ki67+	 9856 6367
2794	0	0	Ki67+	 9857 6347
2795	0	0	Ki67+	 9866 6779
2796	0	0	Ki67+	 9867 6741
2797	0	0	Ki67+	 9874 6769
2798	0	0	Ki67+	 9877 6718
2799	0	0	Ki67+	 9879 6890
2800	0	0	Ki67+	 9883 6322
2801	0	0	Ki67+	 9883 6762
2802	0	0	Ki67+	 9892 6799
2803	0	0	Ki67+	 9895 6722
2804	0	0	Ki67+	 9898 6403
2805	0	0	Ki67+	 9899 6388
2806	0	0	Ki67+	 9902 6892
2807	0	0	Ki67+	 9905 6796
2808	0	0	Ki67+	 9906 6906
2809	0	0	Ki67+	 9915 6831
2810	0	0	Ki67+	 9917 6775
2811	0	0	Ki67+	 9923 6854
2812	0	0	Ki67+	 9927 6917
2813	0	0	Ki67+	 9929 6519
2814	0	0	Ki67+	 9930 6808
2815	0	0	Ki67+	 9938 7063
2816	0	0	Ki67+	 9940 6456
2817	0	0	Ki67+	 9940 6919
2818	0	0	Ki67+	 9942 6878
2819	0	0	Ki67+	 9947 6432
2820	0	0	Ki67+	 9947 6837
2821	0	0	Ki67+	 9951 6481
2822	0	0	Ki67+	 9951 6702
2823	0	0	Ki67+	 9958 6571
2824	0	0	Ki67+	 9968 6891
2825	0	0	Ki67+	 9970 6910
2826	0	0	Ki67+	 9975 6456
2827	0	0	Ki67+	 9980 6707
2828	0	0	Ki67+	 9982 7046
2829	0	0	Ki67+	 9989 6900
2830	0	0	Ki67+	 9992 6791
2831	0	0	Ki67+	 9994 6511
2832	0	0	Ki67+	 9995 6703
2833	0	0	Ki67+	 9996 6837
2834	0	0	Ki67+	 10006 6498
2835	0	0	Ki67+	 10006 6853
2836	0	0	Ki67+	 10016 6886
2837	0	0	Ki67+	 10018 6614
2838	0	0	Ki67+	 10021 6811
2839	0	0	Ki67+	 10023 6843
2840	0	0	Ki67+	 10025 6747
2841	0	0	Ki67+	 10029 6700
2842	0	0	Ki67+	 10029 7045
2843	0	0	Ki67+	 10035 6868
2844	0	0	Ki67+	 10047 6793
2845	0	0	Ki67+	 9249 7553
2846	0	0	Ki67+	 9252 7856
2847	0	0	Ki67+	 9254 7605
2848	0	0	Ki67+	 9256 7868
2849	0	0	Ki67+	 9260 7590
2850	0	0	Ki67+	 9264 7511
2851	0	0	Ki67+	 9267 7480
2852	0	0	Ki67+	 9268 7642
2853	0	0	Ki67+	 9268 7816
2854	0	0	Ki67+	 9274 7535
2855	0	0	Ki67+	 9277 7573
2856	0	0	Ki67+	 9281 7516
2857	0	0	Ki67+	 9283 7673
2858	0	0	Ki67+	 9286 7084
2859	0	0	Ki67+	 9287 7559
2860	0	0	Ki67+	 9290 7633
2861	0	0	Ki67+	 9291 7711
2862	0	0	Ki67+	 9292 7173
2863	0	0	Ki67+	 9293 7502
2864	0	0	Ki67+	 9293 7864
2865	0	0	Ki67+	 9294 7157
2866	0	0	Ki67+	 9297 7568
2867	0	0	Ki67+	 9303 7525
2868	0	0	Ki67+	 9310 7691
2869	0	0	Ki67+	 9320 7551
2870	0	0	Ki67+	 9329 7672
2871	0	0	Ki67+	 9339 7729
2872	0	0	Ki67+	 9352 7752
2873	0	0	Ki67+	 9353 7856
2874	0	0	Ki67+	 9373 7785
2875	0	0	Ki67+	 9380 7536
2876	0	0	Ki67+	 9383 7851
2877	0	0	Ki67+	 9390 7794
2878	0	0	Ki67+	 9393 7270
2879	0	0	Ki67+	 9394 7300
2880	0	0	Ki67+	 9403 7789
2881	0	0	Ki67+	 9404 7317
2882	0	0	Ki67+	 9406 7082
2883	0	0	Ki67+	 9406 7365
2884	0	0	Ki67+	 9413 7819
2885	0	0	Ki67+	 9415 7256
2886	0	0	Ki67+	 9415 7351
2887	0	0	Ki67+	 9417 7515
2888	0	0	Ki67+	 9419 7406
2889	0	0	Ki67+	 9421 7220
2890	0	0	Ki67+	 9421 7555
2891	0	0	Ki67+	 9422 7581
2892	0	0	Ki67+	 9427 7749
2893	0	0	Ki67+	 9428 7368
2894	0	0	Ki67+	 9439 7412
2895	0	0	Ki67+	 9444 7683
2896	0	0	Ki67+	 9445 7546
2897	0	0	Ki67+	 9446 7570
2898	0	0	Ki67+	 9447 7669
2899	0	0	Ki67+	 9448 7450
2900	0	0	Ki67+	 9449 7390
2901	0	0	Ki67+	 9450 7482
2902	0	0	Ki67+	 9456 7644
2903	0	0	Ki67+	 9459 7495
2904	0	0	Ki67+	 9461 7427
2905	0	0	Ki67+	 9465 7589
2906	0	0	Ki67+	 9466 7325
2907	0	0	Ki67+	 9468 7507
2908	0	0	Ki67+	 9470 7836
2909	0	0	Ki67+	 9476 7460
2910	0	0	Ki67+	 9478 7692
2911	0	0	Ki67+	 9486 7428
2912	0	0	Ki67+	 9491 7403
2913	0	0	Ki67+	 9492 7480
2914	0	0	Ki67+	 9493 7268
2915	0	0	Ki67+	 9494 7576
2916	0	0	Ki67+	 9495 7214
2917	0	0	Ki67+	 9495 7280
2918	0	0	Ki67+	 9495 7328
2919	0	0	Ki67+	 9503 7751
2920	0	0	Ki67+	 9508 7384
2921	0	0	Ki67+	 9509 7770
2922	0	0	Ki67+	 9510 7279
2923	0	0	Ki67+	 9510 7298
2924	0	0	Ki67+	 9512 7239
2925	0	0	Ki67+	 9513 7638
2926	0	0	Ki67+	 9517 7665
2927	0	0	Ki67+	 9520 7583
2928	0	0	Ki67+	 9521 7258
2929	0	0	Ki67+	 9523 7742
2930	0	0	Ki67+	 9525 7279
2931	0	0	Ki67+	 9534 7464
2932	0	0	Ki67+	 9539 7393
2933	0	0	Ki67+	 9541 7318
2934	0	0	Ki67+	 9544 7805
2935	0	0	Ki67+	 9549 7295
2936	0	0	Ki67+	 9560 7453
2937	0	0	Ki67+	 9565 7479
2938	0	0	Ki67+	 9567 7687
2939	0	0	Ki67+	 9584 7411
2940	0	0	Ki67+	 9589 7726
2941	0	0	Ki67+	 9590 7138
2942	0	0	Ki67+	 9602 7087
2943	0	0	Ki67+	 9606 7437
2944	0	0	Ki67+	 9607 7858
2945	0	0	Ki67+	 9608 7505
2946	0	0	Ki67+	 9609 7524
2947	0	0	Ki67+	 9612 7578
2948	0	0	Ki67+	 9614 7419
2949	0	0	Ki67+	 9615 7162
2950	0	0	Ki67+	 9615 7464
2951	0	0	Ki67+	 9622 7101
2952	0	0	Ki67+	 9623 7862
2953	0	0	Ki67+	 9631 7852
2954	0	0	Ki67+	 9635 7555
2955	0	0	Ki67+	 9642 7124
2956	0	0	Ki67+	 9643 7453
2957	0	0	Ki67+	 9646 7435
2958	0	0	Ki67+	 9646 7590
2959	0	0	Ki67+	 9658 7081
2960	0	0	Ki67+	 9661 7431
2961	0	0	Ki67+	 9662 7497
2962	0	0	Ki67+	 9662 7511
2963	0	0	Ki67+	 9664 7467
2964	0	0	Ki67+	 9666 7569
2965	0	0	Ki67+	 9681 7112
2966	0	0	Ki67+	 9682 7549
2967	0	0	Ki67+	 9688 7589
2968	0	0	Ki67+	 9690 7629
2969	0	0	Ki67+	 9700 7826
2970	0	0	Ki67+	 9701 7685
2971	0	0	Ki67+	 9704 7569
2972	0	0	Ki67+	 9707 7628
2973	0	0	Ki67+	 9708 7865
2974	0	0	Ki67+	 9711 7820
2975	0	0	Ki67+	 9714 7523
2976	0	0	Ki67+	 9714 7789
2977	0	0	Ki67+	 9734 7555
2978	0	0	Ki67+	 9734 7770
2979	0	0	Ki67+	 9739 7666
2980	0	0	Ki67+	 9739 7854
2981	0	0	Ki67+	 9746 7374
2982	0	0	Ki67+	 9746 7392
2983	0	0	Ki67+	 9746 7815
2984	0	0	Ki67+	 9747 7695
2985	0	0	Ki67+	 9747 7730
2986	0	0	Ki67+	 9750 7568
2987	0	0	Ki67+	 9754 7634
2988	0	0	Ki67+	 9760 7321
2989	0	0	Ki67+	 9763 7430
2990	0	0	Ki67+	 9765 7849
2991	0	0	Ki67+	 9769 7826
2992	0	0	Ki67+	 9771 7378
2993	0	0	Ki67+	 9777 7397
2994	0	0	Ki67+	 9777 7456
2995	0	0	Ki67+	 9777 7657
2996	0	0	Ki67+	 9780 7798
2997	0	0	Ki67+	 9781 7446
2998	0	0	Ki67+	 9783 7350
2999	0	0	Ki67+	 9783 7839
3000	0	0	Ki67+	 9794 7676
3001	0	0	Ki67+	 9800 7325
3002	0	0	Ki67+	 9803 7359
3003	0	0	Ki67+	 9803 7696
3004	0	0	Ki67+	 9806 7736
3005	0	0	Ki67+	 9815 7399
3006	0	0	Ki67+	 9817 7660
3007	0	0	Ki67+	 9818 7777
3008	0	0	Ki67+	 9821 7697
3009	0	0	Ki67+	 9832 7785
3010	0	0	Ki67+	 9834 7384
3011	0	0	Ki67+	 9856 7450
3012	0	0	Ki67+	 9856 7746
3013	0	0	Ki67+	 9859 7428
3014	0	0	Ki67+	 9860 7769
3015	0	0	Ki67+	 9860 7842
3016	0	0	Ki67+	 9869 7759
3017	0	0	Ki67+	 9869 7785
3018	0	0	Ki67+	 9873 7508
3019	0	0	Ki67+	 9879 7546
3020	0	0	Ki67+	 9888 7788
3021	0	0	Ki67+	 9891 7558
3022	0	0	Ki67+	 9892 7499
3023	0	0	Ki67+	 9893 7673
3024	0	0	Ki67+	 9899 7782
3025	0	0	Ki67+	 9906 7819
3026	0	0	Ki67+	 9910 7542
3027	0	0	Ki67+	 9911 7474
3028	0	0	Ki67+	 9915 7567
3029	0	0	Ki67+	 9929 7742
3030	0	0	Ki67+	 9935 7671
3031	0	0	Ki67+	 9937 7460
3032	0	0	Ki67+	 9941 7084
3033	0	0	Ki67+	 9943 7750
3034	0	0	Ki67+	 9943 7822
3035	0	0	Ki67+	 9945 7576
3036	0	0	Ki67+	 9947 7647
3037	0	0	Ki67+	 9952 7863
3038	0	0	Ki67+	 9970 7136
3039	0	0	Ki67+	 9971 7100
3040	0	0	Ki67+	 9974 7526
3041	0	0	Ki67+	 9976 7073
3042	0	0	Ki67+	 9978 7761
3043	0	0	Ki67+	 9992 7513
3044	0	0	Ki67+	 9995 7129
3045	0	0	Ki67+	 9996 7478
3046	0	0	Ki67+	 10003 7543
3047	0	0	Ki67+	 10014 7501
3048	0	0	Ki67+	 10015 7123
3049	0	0	Ki67+	 10031 7075
3050	0	0	Ki67+	 10036 7529
3051	0	0	Ki67+	 10038 7135
3052	0	0	Ki67+	 10038 7570
3053	0	0	Ki67+	 10041 7104
3054	0	0	Ki67+	 9250 8337
3055	0	0	Ki67+	 9253 7972
3056	0	0	Ki67+	 9258 7989
3057	0	0	Ki67+	 9262 8555
3058	0	0	Ki67+	 9265 8357
3059	0	0	Ki67+	 9268 8407
3060	0	0	Ki67+	 9276 8281
3061	0	0	Ki67+	 9277 7955
3062	0	0	Ki67+	 9277 8397
3063	0	0	Ki67+	 9284 8313
3064	0	0	Ki67+	 9297 7948
3065	0	0	Ki67+	 9298 8653
3066	0	0	Ki67+	 9300 8265
3067	0	0	Ki67+	 9303 8254
3068	0	0	Ki67+	 9304 7977
3069	0	0	Ki67+	 9306 8363
3070	0	0	Ki67+	 9307 8385
3071	0	0	Ki67+	 9315 8223
3072	0	0	Ki67+	 9316 8405
3073	0	0	Ki67+	 9318 7954
3074	0	0	Ki67+	 9326 8284
3075	0	0	Ki67+	 9326 8552
3076	0	0	Ki67+	 9329 8306
3077	0	0	Ki67+	 9331 8451
3078	0	0	Ki67+	 9332 8501
3079	0	0	Ki67+	 9333 8232
3080	0	0	Ki67+	 9334 8265
3081	0	0	Ki67+	 9337 8001
3082	0	0	Ki67+	 9342 7953
3083	0	0	Ki67+	 9342 8288
3084	0	0	Ki67+	 9343 8542
3085	0	0	Ki67+	 9348 7999
3086	0	0	Ki67+	 9348 8447
3087	0	0	Ki67+	 9349 8238
3088	0	0	Ki67+	 9352 8526
3089	0	0	Ki67+	 9361 8442
3090	0	0	Ki67+	 9364 8487
3091	0	0	Ki67+	 9366 8555
3092	0	0	Ki67+	 9366 8603
3093	0	0	Ki67+	 9367 8256
3094	0	0	Ki67+	 9372 8033
3095	0	0	Ki67+	 9373 7949
3096	0	0	Ki67+	 9378 8328
3097	0	0	Ki67+	 9380 7995
3098	0	0	Ki67+	 9381 8277
3099	0	0	Ki67+	 9381 8350
3100	0	0	Ki67+	 9382 7972
3101	0	0	Ki67+	 9383 8022
3102	0	0	Ki67+	 9386 8124
3103	0	0	Ki67+	 9394 8294
3104	0	0	Ki67+	 9394 8354
3105	0	0	Ki67+	 9397 8236
3106	0	0	Ki67+	 9399 8665
3107	0	0	Ki67+	 9400 8364
3108	0	0	Ki67+	 9401 8041
3109	0	0	Ki67+	 9401 8394
3110	0	0	Ki67+	 9406 8317
3111	0	0	Ki67+	 9408 8088
3112	0	0	Ki67+	 9411 7999
3113	0	0	Ki67+	 9412 8177
3114	0	0	Ki67+	 9414 8133
3115	0	0	Ki67+	 9415 7966
3116	0	0	Ki67+	 9415 8414
3117	0	0	Ki67+	 9416 8293
3118	0	0	Ki67+	 9416 8604
3119	0	0	Ki67+	 9417 8244
3120	0	0	Ki67+	 9422 8323
3121	0	0	Ki67+	 9423 8265
3122	0	0	Ki67+	 9424 8347
3123	0	0	Ki67+	 9425 8094
3124	0	0	Ki67+	 9425 8191
3125	0	0	Ki67+	 9428 8022
3126	0	0	Ki67+	 9431 8580
3127	0	0	Ki67+	 9439 8216
3128	0	0	Ki67+	 9443 8440
3129	0	0	Ki67+	 9446 8252
3130	0	0	Ki67+	 9447 8338
3131	0	0	Ki67+	 9448 8172
3132	0	0	Ki67+	 9448 8427
3133	0	0	Ki67+	 9449 8276
3134	0	0	Ki67+	 9450 8031
3135	0	0	Ki67+	 9451 7987
3136	0	0	Ki67+	 9460 8247
3137	0	0	Ki67+	 9460 8342
3138	0	0	Ki67+	 9461 8310
3139	0	0	Ki67+	 9462 8468
3140	0	0	Ki67+	 9466 8085
3141	0	0	Ki67+	 9466 8113
3142	0	0	Ki67+	 9468 8367
3143	0	0	Ki67+	 9468 8593
3144	0	0	Ki67+	 9473 8490
3145	0	0	Ki67+	 9474 8517
3146	0	0	Ki67+	 9476 8135
3147	0	0	Ki67+	 9477 8552
3148	0	0	Ki67+	 9483 8251
3149	0	0	Ki67+	 9485 8025
3150	0	0	Ki67+	 9485 8532
3151	0	0	Ki67+	 9493 8038
3152	0	0	Ki67+	 9501 8476
3153	0	0	Ki67+	 9502 8266
3154	0	0	Ki67+	 9524 8425
3155	0	0	Ki67+	 9530 8250
3156	0	0	Ki67+	 9532 8300
3157	0	0	Ki67+	 9544 8397
3158	0	0	Ki67+	 9545 8506
3159	0	0	Ki67+	 9558 8439
3160	0	0	Ki67+	 9560 8273
3161	0	0	Ki67+	 9563 8482
3162	0	0	Ki67+	 9566 8355
3163	0	0	Ki67+	 9575 8466
3164	0	0	Ki67+	 9581 8357
3165	0	0	Ki67+	 9581 8449
3166	0	0	Ki67+	 9583 8505
3167	0	0	Ki67+	 9584 8316
3168	0	0	Ki67+	 9585 7932
3169	0	0	Ki67+	 9600 8522
3170	0	0	Ki67+	 9615 8504
3171	0	0	Ki67+	 9616 8456
3172	0	0	Ki67+	 9627 8482
3173	0	0	Ki67+	 9633 8525
3174	0	0	Ki67+	 9642 8620
3175	0	0	Ki67+	 9644 8281
3176	0	0	Ki67+	 9647 8508
3177	0	0	Ki67+	 9649 8294
3178	0	0	Ki67+	 9662 8542
3179	0	0	Ki67+	 9670 8268
3180	0	0	Ki67+	 9682 8289
3181	0	0	Ki67+	 9686 8275
3182	0	0	Ki67+	 9691 8510
3183	0	0	Ki67+	 9706 8262
3184	0	0	Ki67+	 9712 8239
3185	0	0	Ki67+	 9720 8526
3186	0	0	Ki67+	 9724 8262
3187	0	0	Ki67+	 9729 8547
3188	0	0	Ki67+	 9734 8217
3189	0	0	Ki67+	 9740 8545
3190	0	0	Ki67+	 9748 8199
3191	0	0	Ki67+	 9750 8574
3192	0	0	Ki67+	 9752 7880
3193	0	0	Ki67+	 9752 8247
3194	0	0	Ki67+	 9758 8212
3195	0	0	Ki67+	 9763 8521
3196	0	0	Ki67+	 9768 8585
3197	0	0	Ki67+	 9771 8238
3198	0	0	Ki67+	 9788 8182
3199	0	0	Ki67+	 9800 8242
3200	0	0	Ki67+	 9815 8091
3201	0	0	Ki67+	 9817 8505
3202	0	0	Ki67+	 9818 8074
3203	0	0	Ki67+	 9827 8603
3204	0	0	Ki67+	 9831 8226
3205	0	0	Ki67+	 9833 8262
3206	0	0	Ki67+	 9833 8579
3207	0	0	Ki67+	 9838 8061
3208	0	0	Ki67+	 9841 8114
3209	0	0	Ki67+	 9841 8570
3210	0	0	Ki67+	 9855 8240
3211	0	0	Ki67+	 9856 8031
3212	0	0	Ki67+	 9856 8569
3213	0	0	Ki67+	 9863 8088
3214	0	0	Ki67+	 9866 8052
3215	0	0	Ki67+	 9878 8021
3216	0	0	Ki67+	 9880 8564
3217	0	0	Ki67+	 9891 8067
3218	0	0	Ki67+	 9891 8295
3219	0	0	Ki67+	 9892 8491
3220	0	0	Ki67+	 9899 8525
3221	0	0	Ki67+	 9901 8009
3222	0	0	Ki67+	 9901 8218
3223	0	0	Ki67+	 9904 8243
3224	0	0	Ki67+	 9906 8670
3225	0	0	Ki67+	 9911 8077
3226	0	0	Ki67+	 9913 7995
3227	0	0	Ki67+	 9915 8549
3228	0	0	Ki67+	 9919 8278
3229	0	0	Ki67+	 9923 8219
3230	0	0	Ki67+	 9934 8014
3231	0	0	Ki67+	 9936 8314
3232	0	0	Ki67+	 9938 8087
3233	0	0	Ki67+	 9944 8322
3234	0	0	Ki67+	 9955 8079
3235	0	0	Ki67+	 9960 8102
3236	0	0	Ki67+	 9961 8470
3237	0	0	Ki67+	 9965 8337
3238	0	0	Ki67+	 9972 8293
3239	0	0	Ki67+	 9981 8118
3240	0	0	Ki67+	 9989 8023
3241	0	0	Ki67+	 9994 8319
3242	0	0	Ki67+	 9996 8035
3243	0	0	Ki67+	 10004 8440
3244	0	0	Ki67+	 10009 8275
3245	0	0	Ki67+	 10009 8317
3246	0	0	Ki67+	 10009 8358
3247	0	0	Ki67+	 10023 8332
3248	0	0	Ki67+	 10024 8429
3249	0	0	Ki67+	 10025 8286
3250	0	0	Ki67+	 10026 8497
3251	0	0	Ki67+	 10032 7884
3252	0	0	Ki67+	 10035 8445
3253	0	0	Ki67+	 10036 8479
3254	0	0	Ki67+	 10039 8095
3255	0	0	Ki67+	 10041 8283
3256	0	0	Ki67+	 9253 9265
3257	0	0	Ki67+	 9254 9162
3258	0	0	Ki67+	 9259 8676
3259	0	0	Ki67+	 9260 9393
3260	0	0	Ki67+	 9261 8935
3261	0	0	Ki67+	 9262 8739
3262	0	0	Ki67+	 9262 8872
3263	0	0	Ki67+	 9270 9054
3264	0	0	Ki67+	 9273 9257
3265	0	0	Ki67+	 9276 8918
3266	0	0	Ki67+	 9276 9387
3267	0	0	Ki67+	 9285 8689
3268	0	0	Ki67+	 9287 8891
3269	0	0	Ki67+	 9294 8675
3270	0	0	Ki67+	 9295 9062
3271	0	0	Ki67+	 9300 9273
3272	0	0	Ki67+	 9303 9355
3273	0	0	Ki67+	 9305 8943
3274	0	0	Ki67+	 9306 9377
3275	0	0	Ki67+	 9317 8877
3276	0	0	Ki67+	 9325 9359
3277	0	0	Ki67+	 9326 9372
3278	0	0	Ki67+	 9327 8937
3279	0	0	Ki67+	 9330 9072
3280	0	0	Ki67+	 9342 8899
3281	0	0	Ki67+	 9346 9363
3282	0	0	Ki67+	 9352 8878
3283	0	0	Ki67+	 9360 8943
3284	0	0	Ki67+	 9367 8920
3285	0	0	Ki67+	 9374 8937
3286	0	0	Ki67+	 9388 9344
3287	0	0	Ki67+	 9391 8886
3288	0	0	Ki67+	 9392 9425
3289	0	0	Ki67+	 9405 8872
3290	0	0	Ki67+	 9416 8923
3291	0	0	Ki67+	 9419 8720
3292	0	0	Ki67+	 9429 8874
3293	0	0	Ki67+	 9430 9352
3294	0	0	Ki67+	 9436 8903
3295	0	0	Ki67+	 9441 9132
3296	0	0	Ki67+	 9446 8921
3297	0	0	Ki67+	 9453 8908
3298	0	0	Ki67+	 9467 9342
3299	0	0	Ki67+	 9481 8913
3300	0	0	Ki67+	 9489 9463
3301	0	0	Ki67+	 9497 8915
3302	0	0	Ki67+	 9498 9128
3303	0	0	Ki67+	 9499 9325
3304	0	0	Ki67+	 9503 8680
3305	0	0	Ki67+	 9511 8886
3306	0	0	Ki67+	 9511 9313
3307	0	0	Ki67+	 9523 9147
3308	0	0	Ki67+	 9526 8883
3309	0	0	Ki67+	 9527 8688
3310	0	0	Ki67+	 9533 8755
3311	0	0	Ki67+	 9540 8726
3312	0	0	Ki67+	 9541 9294
3313	0	0	Ki67+	 9542 9416
3314	0	0	Ki67+	 9549 8768
3315	0	0	Ki67+	 9550 9435
3316	0	0	Ki67+	 9558 9317
3317	0	0	Ki67+	 9559 8750
3318	0	0	Ki67+	 9565 8731
3319	0	0	Ki67+	 9568 9215
3320	0	0	Ki67+	 9570 9147
3321	0	0	Ki67+	 9572 8758
3322	0	0	Ki67+	 9577 8794
3323	0	0	Ki67+	 9578 9335
3324	0	0	Ki67+	 9581 9039
3325	0	0	Ki67+	 9592 9187
3326	0	0	Ki67+	 9593 9237
3327	0	0	Ki67+	 9597 8732
3328	0	0	Ki67+	 9600 8757
3329	0	0	Ki67+	 9604 8990
3330	0	0	Ki67+	 9604 9261
3331	0	0	Ki67+	 9607 8770
3332	0	0	Ki67+	 9613 9302
3333	0	0	Ki67+	 9615 8751
3334	0	0	Ki67+	 9620 9208
3335	0	0	Ki67+	 9622 9320
3336	0	0	Ki67+	 9626 9284
3337	0	0	Ki67+	 9627 9066
3338	0	0	Ki67+	 9628 8736
3339	0	0	Ki67+	 9629 8780
3340	0	0	Ki67+	 9630 9228
3341	0	0	Ki67+	 9642 8896
3342	0	0	Ki67+	 9653 8780
3343	0	0	Ki67+	 9655 9268
3344	0	0	Ki67+	 9659 8739
3345	0	0	Ki67+	 9661 9289
3346	0	0	Ki67+	 9662 9230
3347	0	0	Ki67+	 9676 8763
3348	0	0	Ki67+	 9687 8743
3349	0	0	Ki67+	 9708 8878
3350	0	0	Ki67+	 9710 8827
3351	0	0	Ki67+	 9712 8744
3352	0	0	Ki67+	 9713 8789
3353	0	0	Ki67+	 9732 8740
3354	0	0	Ki67+	 9746 8813
3355	0	0	Ki67+	 9758 9237
3356	0	0	Ki67+	 9758 9316
3357	0	0	Ki67+	 9762 9194
3358	0	0	Ki67+	 9764 8784
3359	0	0	Ki67+	 9771 8823
3360	0	0	Ki67+	 9772 8794
3361	0	0	Ki67+	 9781 8784
3362	0	0	Ki67+	 9781 9196
3363	0	0	Ki67+	 9786 8728
3364	0	0	Ki67+	 9795 9351
3365	0	0	Ki67+	 9806 8714
3366	0	0	Ki67+	 9808 8759
3367	0	0	Ki67+	 9814 8778
3368	0	0	Ki67+	 9816 9363
3369	0	0	Ki67+	 9822 9137
3370	0	0	Ki67+	 9829 8783
3371	0	0	Ki67+	 9838 8710
3372	0	0	Ki67+	 9850 9187
3373	0	0	Ki67+	 9853 8749
3374	0	0	Ki67+	 9856 9103
3375	0	0	Ki67+	 9861 8708
3376	0	0	Ki67+	 9861 8808
3377	0	0	Ki67+	 9861 9151
3378	0	0	Ki67+	 9866 8773
3379	0	0	Ki67+	 9880 9175
3380	0	0	Ki67+	 9882 8737
3381	0	0	Ki67+	 9883 9203
3382	0	0	Ki67+	 9888 9336
3383	0	0	Ki67+	 9889 9225
3384	0	0	Ki67+	 9891 9274
3385	0	0	Ki67+	 9899 8784
3386	0	0	Ki67+	 9900 9246
3387	0	0	Ki67+	 9903 8689
3388	0	0	Ki67+	 9904 9177
3389	0	0	Ki67+	 9918 9281
3390	0	0	Ki67+	 9920 8880
3391	0	0	Ki67+	 9922 8766
3392	0	0	Ki67+	 9939 8937
3393	0	0	Ki67+	 9945 9409
3394	0	0	Ki67+	 9951 9344
3395	0	0	Ki67+	 9954 9305
3396	0	0	Ki67+	 9958 8737
3397	0	0	Ki67+	 9959 8860
3398	0	0	Ki67+	 9962 9292
3399	0	0	Ki67+	 9965 9417
3400	0	0	Ki67+	 9967 9393
3401	0	0	Ki67+	 9971 8718
3402	0	0	Ki67+	 9973 8738
3403	0	0	Ki67+	 9981 8818
3404	0	0	Ki67+	 9982 9415
3405	0	0	Ki67+	 9988 9375
3406	0	0	Ki67+	 9991 8683
3407	0	0	Ki67+	 9992 9008
3408	0	0	Ki67+	 9993 9349
3409	0	0	Ki67+	 10003 9404
3410	0	0	Ki67+	 10011 9016
3411	0	0	Ki67+	 10018 8796
3412	0	0	Ki67+	 10019 9369
3413	0	0	Ki67+	 10039 9062
3414	0	0	Ki67+	 10047 8768
3415	0	0	Ki67+	 9263 9852
3416	0	0	Ki67+	 9273 9834
3417	0	0	Ki67+	 9285 9938
3418	0	0	Ki67+	 9287 9852
3419	0	0	Ki67+	 9291 9985
3420	0	0	Ki67+	 9292 9870
3421	0	0	Ki67+	 9315 9918
3422	0	0	Ki67+	 9316 9581
3423	0	0	Ki67+	 9317 9602
3424	0	0	Ki67+	 9318 9771
3425	0	0	Ki67+	 9321 9481
3426	0	0	Ki67+	 9322 9981
3427	0	0	Ki67+	 9339 9608
3428	0	0	Ki67+	 9340 9884
3429	0	0	Ki67+	 9342 10010
3430	0	0	Ki67+	 9345 9916
3431	0	0	Ki67+	 9351 10001
3432	0	0	Ki67+	 9357 9831
3433	0	0	Ki67+	 9360 9589
3434	0	0	Ki67+	 9363 9849
3435	0	0	Ki67+	 9372 9614
3436	0	0	Ki67+	 9373 9598
3437	0	0	Ki67+	 9377 9945
3438	0	0	Ki67+	 9379 9988
3439	0	0	Ki67+	 9388 9563
3440	0	0	Ki67+	 9388 9605
3441	0	0	Ki67+	 9389 9826
3442	0	0	Ki67+	 9394 10031
3443	0	0	Ki67+	 9395 9988
3444	0	0	Ki67+	 9407 9585
3445	0	0	Ki67+	 9408 9831
3446	0	0	Ki67+	 9411 9532
3447	0	0	Ki67+	 9411 9917
3448	0	0	Ki67+	 9411 9946
3449	0	0	Ki67+	 9411 10029
3450	0	0	Ki67+	 9414 9993
3451	0	0	Ki67+	 9415 9551
3452	0	0	Ki67+	 9421 9932
3453	0	0	Ki67+	 9428 9845
3454	0	0	Ki67+	 9430 9863
3455	0	0	Ki67+	 9432 9611
3456	0	0	Ki67+	 9440 10010
3457	0	0	Ki67+	 9446 9520
3458	0	0	Ki67+	 9447 9982
3459	0	0	Ki67+	 9448 9941
3460	0	0	Ki67+	 9460 9476
3461	0	0	Ki67+	 9461 9537
3462	0	0	Ki67+	 9467 9562
3463	0	0	Ki67+	 9467 9853
3464	0	0	Ki67+	 9473 9881
3465	0	0	Ki67+	 9475 9830
3466	0	0	Ki67+	 9479 9476
3467	0	0	Ki67+	 9479 9987
3468	0	0	Ki67+	 9486 9521
3469	0	0	Ki67+	 9488 10006
3470	0	0	Ki67+	 9490 9492
3471	0	0	Ki67+	 9493 9861
3472	0	0	Ki67+	 9495 9780
3473	0	0	Ki67+	 9496 9726
3474	0	0	Ki67+	 9497 9746
3475	0	0	Ki67+	 9498 9957
3476	0	0	Ki67+	 9499 9799
3477	0	0	Ki67+	 9500 9978
3478	0	0	Ki67+	 9503 9619
3479	0	0	Ki67+	 9504 9540
3480	0	0	Ki67+	 9505 9512
3481	0	0	Ki67+	 9511 9830
3482	0	0	Ki67+	 9511 10021
3483	0	0	Ki67+	 9512 9704
3484	0	0	Ki67+	 9513 9883
3485	0	0	Ki67+	 9519 9736
3486	0	0	Ki67+	 9524 9945
3487	0	0	Ki67+	 9527 9805
3488	0	0	Ki67+	 9529 9905
3489	0	0	Ki67+	 9531 9706
3490	0	0	Ki67+	 9535 10005
3491	0	0	Ki67+	 9544 9874
3492	0	0	Ki67+	 9548 10027
3493	0	0	Ki67+	 9548 10220
3494	0	0	Ki67+	 9562 9871
3495	0	0	Ki67+	 9564 9724
3496	0	0	Ki67+	 9565 9905
3497	0	0	Ki67+	 9577 9672
3498	0	0	Ki67+	 9580 9895
3499	0	0	Ki67+	 9584 9933
3500	0	0	Ki67+	 9587 9683
3501	0	0	Ki67+	 9594 9864
3502	0	0	Ki67+	 9600 10040
3503	0	0	Ki67+	 9605 9709
3504	0	0	Ki67+	 9612 9865
3505	0	0	Ki67+	 9614 9929
3506	0	0	Ki67+	 9635 9677
3507	0	0	Ki67+	 9638 9984
3508	0	0	Ki67+	 9641 9842
3509	0	0	Ki67+	 9642 9649
3510	0	0	Ki67+	 9655 9970
3511	0	0	Ki67+	 9668 9670
3512	0	0	Ki67+	 9674 9755
3513	0	0	Ki67+	 9676 9692
3514	0	0	Ki67+	 9683 9800
3515	0	0	Ki67+	 9689 9722
3516	0	0	Ki67+	 9703 10212
3517	0	0	Ki67+	 9705 9614
3518	0	0	Ki67+	 9705 9690
3519	0	0	Ki67+	 9705 9746
3520	0	0	Ki67+	 9711 9813
3521	0	0	Ki67+	 9712 9723
3522	0	0	Ki67+	 9717 9858
3523	0	0	Ki67+	 9722 9594
3524	0	0	Ki67+	 9722 9655
3525	0	0	Ki67+	 9732 9804
3526	0	0	Ki67+	 9739 9613
3527	0	0	Ki67+	 9741 10035
3528	0	0	Ki67+	 9755 9837
3529	0	0	Ki67+	 9764 9582
3530	0	0	Ki67+	 9769 9636
3531	0	0	Ki67+	 9770 9713
3532	0	0	Ki67+	 9784 9616
3533	0	0	Ki67+	 9784 9767
3534	0	0	Ki67+	 9785 9798
3535	0	0	Ki67+	 9796 9804
3536	0	0	Ki67+	 9803 9577
3537	0	0	Ki67+	 9830 10019
3538	0	0	Ki67+	 9837 9580
3539	0	0	Ki67+	 9868 9587
3540	0	0	Ki67+	 9881 9611
3541	0	0	Ki67+	 9884 9741
3542	0	0	Ki67+	 9904 9606
3543	0	0	Ki67+	 9907 9693
3544	0	0	Ki67+	 9928 9906
3545	0	0	Ki67+	 9929 9935
3546	0	0	Ki67+	 9930 9679
3547	0	0	Ki67+	 9931 9702
3548	0	0	Ki67+	 9947 9863
3549	0	0	Ki67+	 9957 9650
3550	0	0	Ki67+	 9978 9564
3551	0	0	Ki67+	 9251 10674
3552	0	0	Ki67+	 9263 10645
3553	0	0	Ki67+	 9266 10300
3554	0	0	Ki67+	 9270 10838
3555	0	0	Ki67+	 9270 10919
3556	0	0	Ki67+	 9272 10948
3557	0	0	Ki67+	 9276 10855
3558	0	0	Ki67+	 9279 10333
3559	0	0	Ki67+	 9284 10816
3560	0	0	Ki67+	 9287 10642
3561	0	0	Ki67+	 9296 10912
3562	0	0	Ki67+	 9304 10832
3563	0	0	Ki67+	 9304 10930
3564	0	0	Ki67+	 9307 10623
3565	0	0	Ki67+	 9319 10706
3566	0	0	Ki67+	 9329 10945
3567	0	0	Ki67+	 9331 10757
3568	0	0	Ki67+	 9332 10815
3569	0	0	Ki67+	 9335 10918
3570	0	0	Ki67+	 9337 10787
3571	0	0	Ki67+	 9358 10784
3572	0	0	Ki67+	 9362 10673
3573	0	0	Ki67+	 9365 10817
3574	0	0	Ki67+	 9367 10934
3575	0	0	Ki67+	 9373 10902
3576	0	0	Ki67+	 9376 10845
3577	0	0	Ki67+	 9386 10941
3578	0	0	Ki67+	 9386 10955
3579	0	0	Ki67+	 9389 10852
3580	0	0	Ki67+	 9404 10841
3581	0	0	Ki67+	 9406 10962
3582	0	0	Ki67+	 9419 10777
3583	0	0	Ki67+	 9421 10976
3584	0	0	Ki67+	 9423 10808
3585	0	0	Ki67+	 9427 10850
3586	0	0	Ki67+	 9433 10835
3587	0	0	Ki67+	 9440 10755
3588	0	0	Ki67+	 9443 10742
3589	0	0	Ki67+	 9451 10756
3590	0	0	Ki67+	 9451 10845
3591	0	0	Ki67+	 9454 10976
3592	0	0	Ki67+	 9457 11000
3593	0	0	Ki67+	 9461 10869
3594	0	0	Ki67+	 9467 10851
3595	0	0	Ki67+	 9483 11012
3596	0	0	Ki67+	 9505 11014
3597	0	0	Ki67+	 9511 10922
3598	0	0	Ki67+	 9533 10889
3599	0	0	Ki67+	 9535 10919
3600	0	0	Ki67+	 9558 10911
3601	0	0	Ki67+	 9558 11028
3602	0	0	Ki67+	 9563 10942
3603	0	0	Ki67+	 9572 11047
3604	0	0	Ki67+	 9582 10921
3605	0	0	Ki67+	 9585 10956
3606	0	0	Ki67+	 9587 11023
3607	0	0	Ki67+	 9594 11060
3608	0	0	Ki67+	 9599 10940
3609	0	0	Ki67+	 9612 11033
3610	0	0	Ki67+	 9635 10978
3611	0	0	Ki67+	 9653 11044
3612	0	0	Ki67+	 9655 10529
3613	0	0	Ki67+	 9659 10984
3614	0	0	Ki67+	 9663 10517
3615	0	0	Ki67+	 9685 11042
3616	0	0	Ki67+	 9691 10538
3617	0	0	Ki67+	 9714 10997
3618	0	0	Ki67+	 9734 11049
3619	0	0	Ki67+	 9752 10488
3620	0	0	Ki67+	 9772 11021
3621	0	0	Ki67+	 9777 10882
3622	0	0	Ki67+	 9782 10499
3623	0	0	Ki67+	 9793 10909
3624	0	0	Ki67+	 9801 11065
3625	0	0	Ki67+	 9803 11037
3626	0	0	Ki67+	 9811 10530
3627	0	0	Ki67+	 9825 10545
3628	0	0	Ki67+	 9831 10587
3629	0	0	Ki67+	 9841 10554
3630	0	0	Ki67+	 9847 10516
3631	0	0	Ki67+	 9872 11062
3632	0	0	Ki67+	 9873 10552
3633	0	0	Ki67+	 9874 10643
3634	0	0	Ki67+	 9908 10598
3635	0	0	Ki67+	 9939 11068
3636	0	0	Ki67+	 9946 10693
3637	0	0	Ki67+	 9966 10692
3638	0	0	Ki67+	 9973 10656
3639	0	0	Ki67+	 9994 10672
3640	0	0	Ki67+	 10005 10453
3641	0	0	Ki67+	 10032 10656
3642	0	0	Ki67+	 9252 11239
3643	0	0	Ki67+	 9265 11127
3644	0	0	Ki67+	 9268 11371
3645	0	0	Ki67+	 9269 11253
3646	0	0	Ki67+	 9278 11297
3647	0	0	Ki67+	 9282 11103
3648	0	0	Ki67+	 9290 11826
3649	0	0	Ki67+	 9297 11087
3650	0	0	Ki67+	 9297 11801
3651	0	0	Ki67+	 9308 11102
3652	0	0	Ki67+	 9308 11267
3653	0	0	Ki67+	 9313 11760
3654	0	0	Ki67+	 9315 11814
3655	0	0	Ki67+	 9322 11113
3656	0	0	Ki67+	 9327 11091
3657	0	0	Ki67+	 9328 11785
3658	0	0	Ki67+	 9333 11750
3659	0	0	Ki67+	 9337 11764
3660	0	0	Ki67+	 9338 11312
3661	0	0	Ki67+	 9344 11224
3662	0	0	Ki67+	 9349 11096
3663	0	0	Ki67+	 9357 11314
3664	0	0	Ki67+	 9359 11408
3665	0	0	Ki67+	 9360 11764
3666	0	0	Ki67+	 9361 11724
3667	0	0	Ki67+	 9365 11268
3668	0	0	Ki67+	 9367 11226
3669	0	0	Ki67+	 9379 11097
3670	0	0	Ki67+	 9379 11344
3671	0	0	Ki67+	 9381 11193
3672	0	0	Ki67+	 9381 11286
3673	0	0	Ki67+	 9381 11733
3674	0	0	Ki67+	 9383 11776
3675	0	0	Ki67+	 9384 11704
3676	0	0	Ki67+	 9389 11118
3677	0	0	Ki67+	 9400 11185
3678	0	0	Ki67+	 9403 11300
3679	0	0	Ki67+	 9404 11720
3680	0	0	Ki67+	 9404 11762
3681	0	0	Ki67+	 9405 11685
3682	0	0	Ki67+	 9406 11140
3683	0	0	Ki67+	 9422 11668
3684	0	0	Ki67+	 9423 11159
3685	0	0	Ki67+	 9424 11105
3686	0	0	Ki67+	 9427 11123
3687	0	0	Ki67+	 9427 11738
3688	0	0	Ki67+	 9428 11807
3689	0	0	Ki67+	 9432 11851
3690	0	0	Ki67+	 9435 11626
3691	0	0	Ki67+	 9438 11702
3692	0	0	Ki67+	 9443 11653
3693	0	0	Ki67+	 9444 11863
3694	0	0	Ki67+	 9447 11789
3695	0	0	Ki67+	 9448 11738
3696	0	0	Ki67+	 9454 11596
3697	0	0	Ki67+	 9455 11144
3698	0	0	Ki67+	 9457 11764
3699	0	0	Ki67+	 9462 11823
3700	0	0	Ki67+	 9465 11632
3701	0	0	Ki67+	 9469 11687
3702	0	0	Ki67+	 9469 11741
3703	0	0	Ki67+	 9471 11839
3704	0	0	Ki67+	 9473 11783
3705	0	0	Ki67+	 9475 11147
3706	0	0	Ki67+	 9476 11580
3707	0	0	Ki67+	 9480 11484
3708	0	0	Ki67+	 9483 11858
3709	0	0	Ki67+	 9486 11676
3710	0	0	Ki67+	 9495 11571
3711	0	0	Ki67+	 9496 11803
3712	0	0	Ki67+	 9498 11746
3713	0	0	Ki67+	 9498 11819
3714	0	0	Ki67+	 9501 11175
3715	0	0	Ki67+	 9514 11575
3716	0	0	Ki67+	 9514 11770
3717	0	0	Ki67+	 9517 11545
3718	0	0	Ki67+	 9519 11794
3719	0	0	Ki67+	 9524 11806
3720	0	0	Ki67+	 9542 11547
3721	0	0	Ki67+	 9544 11236
3722	0	0	Ki67+	 9544 11517
3723	0	0	Ki67+	 9556 11770
3724	0	0	Ki67+	 9560 11793
3725	0	0	Ki67+	 9568 11509
3726	0	0	Ki67+	 9578 11539
3727	0	0	Ki67+	 9583 11138
3728	0	0	Ki67+	 9583 11777
3729	0	0	Ki67+	 9592 11523
3730	0	0	Ki67+	 9594 11115
3731	0	0	Ki67+	 9594 11501
3732	0	0	Ki67+	 9597 11837
3733	0	0	Ki67+	 9610 11749
3734	0	0	Ki67+	 9614 11088
3735	0	0	Ki67+	 9614 11493
3736	0	0	Ki67+	 9618 11109
3737	0	0	Ki67+	 9621 11163
3738	0	0	Ki67+	 9624 11527
3739	0	0	Ki67+	 9628 11538
3740	0	0	Ki67+	 9632 11087
3741	0	0	Ki67+	 9639 11738
3742	0	0	Ki67+	 9642 11485
3743	0	0	Ki67+	 9642 11714
3744	0	0	Ki67+	 9651 11196
3745	0	0	Ki67+	 9655 11685
3746	0	0	Ki67+	 9657 11727
3747	0	0	Ki67+	 9658 11477
3748	0	0	Ki67+	 9658 11514
3749	0	0	Ki67+	 9662 11707
3750	0	0	Ki67+	 9670 11662
3751	0	0	Ki67+	 9682 11839
3752	0	0	Ki67+	 9688 11468
3753	0	0	Ki67+	 9688 11652
3754	0	0	Ki67+	 9704 11164
3755	0	0	Ki67+	 9705 11476
3756	0	0	Ki67+	 9719 11644
3757	0	0	Ki67+	 9723 11405
3758	0	0	Ki67+	 9727 11457
3759	0	0	Ki67+	 9743 11482
3760	0	0	Ki67+	 9745 11444
3761	0	0	Ki67+	 9746 11074
3762	0	0	Ki67+	 9757 11489
3763	0	0	Ki67+	 9767 11444
3764	0	0	Ki67+	 9770 11625
3765	0	0	Ki67+	 9787 11574
3766	0	0	Ki67+	 9791 11604
3767	0	0	Ki67+	 9797 11469
3768	0	0	Ki67+	 9801 11446
3769	0	0	Ki67+	 9809 11505
3770	0	0	Ki67+	 9809 11592
3771	0	0	Ki67+	 9821 11437
3772	0	0	Ki67+	 9827 11465
3773	0	0	Ki67+	 9828 11493
3774	0	0	Ki67+	 9844 11469
3775	0	0	Ki67+	 9846 11442
3776	0	0	Ki67+	 9862 11459
3777	0	0	Ki67+	 9863 11493
3778	0	0	Ki67+	 9864 11435
3779	0	0	Ki67+	 9872 11487
3780	0	0	Ki67+	 9884 11495
3781	0	0	Ki67+	 9892 11373
3782	0	0	Ki67+	 9894 11461
3783	0	0	Ki67+	 9903 11496
3784	0	0	Ki67+	 9906 11482
3785	0	0	Ki67+	 9913 11224
3786	0	0	Ki67+	 9916 11263
3787	0	0	Ki67+	 9917 11447
3788	0	0	Ki67+	 9918 11578
3789	0	0	Ki67+	 9924 11287
3790	0	0	Ki67+	 9927 11667
3791	0	0	Ki67+	 9932 11613
3792	0	0	Ki67+	 9936 11466
3793	0	0	Ki67+	 9942 11652
3794	0	0	Ki67+	 9945 11441
3795	0	0	Ki67+	 9946 11303
3796	0	0	Ki67+	 9951 11675
3797	0	0	Ki67+	 9953 11275
3798	0	0	Ki67+	 9957 11647
3799	0	0	Ki67+	 9962 11700
3800	0	0	Ki67+	 9970 11415
3801	0	0	Ki67+	 9972 11466
3802	0	0	Ki67+	 9972 11674
3803	0	0	Ki67+	 9974 11295
3804	0	0	Ki67+	 9977 11433
3805	0	0	Ki67+	 9980 11316
3806	0	0	Ki67+	 9981 11695
3807	0	0	Ki67+	 9986 11415
3808	0	0	Ki67+	 9995 11685
3809	0	0	Ki67+	 9999 11403
3810	0	0	Ki67+	 10003 11325
3811	0	0	Ki67+	 10003 11450
3812	0	0	Ki67+	 10004 11278
3813	0	0	Ki67+	 10004 11564
3814	0	0	Ki67+	 10009 11425
3815	0	0	Ki67+	 10023 11402
3816	0	0	Ki67+	 10024 11656
3817	0	0	Ki67+	 10034 11440
3818	0	0	Ki67+	 10034 11567
3819	0	0	Ki67+	 10038 11380
3820	0	0	Ki67+	 10039 11640
3821	0	0	Ki67+	 10042 11624
3822	0	0	Ki67+	 10043 11420
3823	0	0	Ki67+	 10047 11297
3824	0	0	Ki67+	 9288 11931
3825	0	0	Ki67+	 9297 11971
3826	0	0	Ki67+	 9304 11878
3827	0	0	Ki67+	 9328 11985
3828	0	0	Ki67+	 9350 12124
3829	0	0	Ki67+	 9376 11966
3830	0	0	Ki67+	 9394 12332
3831	0	0	Ki67+	 9413 11967
3832	0	0	Ki67+	 9414 12515
3833	0	0	Ki67+	 9439 11961
3834	0	0	Ki67+	 9441 11945
3835	0	0	Ki67+	 9448 11889
3836	0	0	Ki67+	 9453 11926
3837	0	0	Ki67+	 9462 11906
3838	0	0	Ki67+	 9476 12136
3839	0	0	Ki67+	 9481 12317
3840	0	0	Ki67+	 9485 11898
3841	0	0	Ki67+	 9495 11931
3842	0	0	Ki67+	 9541 12423
3843	0	0	Ki67+	 9715 12024
3844	0	0	Ki67+	 9847 12007
3845	0	0	Ki67+	 9857 11989
3846	0	0	Ki67+	 9861 12009
3847	0	0	Ki67+	 9905 11995
3848	0	0	Ki67+	 9917 12019
3849	0	0	Ki67+	 9918 11918
3850	0	0	Ki67+	 9928 11958
3851	0	0	Ki67+	 9942 11967
3852	0	0	Ki67+	 9943 11996
3853	0	0	Ki67+	 9976 12438
3854	0	0	Ki67+	 9988 11943
3855	0	0	Ki67+	 9994 11955
3856	0	0	Ki67+	 10008 12617
3857	0	0	Ki67+	 9573 13147
3858	0	0	Ki67+	 9902 13408
3859	0	0	Ki67+	 9954 13465
3860	0	0	Ki67+	 9373 13518
3861	0	0	Ki67+	 9434 14007
3862	0	0	Ki67+	 9450 13500
3863	0	0	Ki67+	 9672 13951
3864	0	0	Ki67+	 9698 13690
3865	0	0	Ki67+	 9717 13674
3866	0	0	Ki67+	 9799 13974
3867	0	0	Ki67+	 9846 13960
3868	0	0	Ki67+	 9866 13539
3869	0	0	Ki67+	 9876 13952
3870	0	0	Ki67+	 9900 13947
3871	0	0	Ki67+	 9915 13957
3872	0	0	Ki67+	 9929 14217
3873	0	0	Ki67+	 9931 13952
3874	0	0	Ki67+	 9941 13972
3875	0	0	Ki67+	 9944 13994
3876	0	0	Ki67+	 9996 13950
3877	0	0	Ki67+	 10001 14013
3878	0	0	Ki67+	 10006 13924
3879	0	0	Ki67+	 10010 14028
3880	0	0	Ki67+	 10022 14006
3881	0	0	Ki67+	 10036 14077
3882	0	0	Ki67+	 10043 13934
3883	0	0	Ki67+	 9420 14995
3884	0	0	Ki67+	 9738 14815
3885	0	0	Ki67+	 9754 14324
3886	0	0	Ki67+	 10046 14953
3887	0	0	Ki67+	 10112 3669
3888	0	0	Ki67+	 10185 3565
3889	0	0	Ki67+	 10205 3218
3890	0	0	Ki67+	 10335 3296
3891	0	0	Ki67+	 10384 3138
3892	0	0	Ki67+	 10532 3670
3893	0	0	Ki67+	 10600 3058
3894	0	0	Ki67+	 10050 4087
3895	0	0	Ki67+	 10089 4602
3896	0	0	Ki67+	 10096 3959
3897	0	0	Ki67+	 10112 4618
3898	0	0	Ki67+	 10116 3938
3899	0	0	Ki67+	 10131 4622
3900	0	0	Ki67+	 10162 4319
3901	0	0	Ki67+	 10190 4352
3902	0	0	Ki67+	 10294 4378
3903	0	0	Ki67+	 10295 4522
3904	0	0	Ki67+	 10302 4598
3905	0	0	Ki67+	 10304 4582
3906	0	0	Ki67+	 10315 4502
3907	0	0	Ki67+	 10324 4522
3908	0	0	Ki67+	 10337 4510
3909	0	0	Ki67+	 10378 4551
3910	0	0	Ki67+	 10379 4517
3911	0	0	Ki67+	 10397 4575
3912	0	0	Ki67+	 10397 4598
3913	0	0	Ki67+	 10405 4534
3914	0	0	Ki67+	 10408 4312
3915	0	0	Ki67+	 10418 4300
3916	0	0	Ki67+	 10418 4395
3917	0	0	Ki67+	 10419 4561
3918	0	0	Ki67+	 10429 4278
3919	0	0	Ki67+	 10443 4619
3920	0	0	Ki67+	 10448 4235
3921	0	0	Ki67+	 10453 4258
3922	0	0	Ki67+	 10460 4335
3923	0	0	Ki67+	 10477 4293
3924	0	0	Ki67+	 10490 4444
3925	0	0	Ki67+	 10527 4123
3926	0	0	Ki67+	 10678 4501
3927	0	0	Ki67+	 10683 4578
3928	0	0	Ki67+	 10684 4520
3929	0	0	Ki67+	 10690 4490
3930	0	0	Ki67+	 10694 4451
3931	0	0	Ki67+	 10699 4510
3932	0	0	Ki67+	 10702 4473
3933	0	0	Ki67+	 10714 4533
3934	0	0	Ki67+	 10715 4509
3935	0	0	Ki67+	 10716 4566
3936	0	0	Ki67+	 10721 4453
3937	0	0	Ki67+	 10724 4425
3938	0	0	Ki67+	 10733 4392
3939	0	0	Ki67+	 10742 4546
3940	0	0	Ki67+	 10748 4434
3941	0	0	Ki67+	 10757 4402
3942	0	0	Ki67+	 10758 4360
3943	0	0	Ki67+	 10760 4471
3944	0	0	Ki67+	 10771 4369
3945	0	0	Ki67+	 10772 4428
3946	0	0	Ki67+	 10776 4486
3947	0	0	Ki67+	 10789 3964
3948	0	0	Ki67+	 10819 4494
3949	0	0	Ki67+	 10838 4431
3950	0	0	Ki67+	 10847 4084
3951	0	0	Ki67+	 10049 4707
3952	0	0	Ki67+	 10049 4839
3953	0	0	Ki67+	 10060 4792
3954	0	0	Ki67+	 10071 4798
3955	0	0	Ki67+	 10075 4771
3956	0	0	Ki67+	 10075 4827
3957	0	0	Ki67+	 10077 4721
3958	0	0	Ki67+	 10080 4786
3959	0	0	Ki67+	 10083 5386
3960	0	0	Ki67+	 10086 4845
3961	0	0	Ki67+	 10086 5154
3962	0	0	Ki67+	 10090 5369
3963	0	0	Ki67+	 10091 4749
3964	0	0	Ki67+	 10100 4804
3965	0	0	Ki67+	 10103 4676
3966	0	0	Ki67+	 10103 4759
3967	0	0	Ki67+	 10103 5133
3968	0	0	Ki67+	 10106 5165
3969	0	0	Ki67+	 10107 4734
3970	0	0	Ki67+	 10109 4775
3971	0	0	Ki67+	 10109 5201
3972	0	0	Ki67+	 10110 4874
3973	0	0	Ki67+	 10111 5373
3974	0	0	Ki67+	 10113 4639
3975	0	0	Ki67+	 10116 4807
3976	0	0	Ki67+	 10119 4671
3977	0	0	Ki67+	 10121 4834
3978	0	0	Ki67+	 10126 5419
3979	0	0	Ki67+	 10127 4912
3980	0	0	Ki67+	 10130 4748
3981	0	0	Ki67+	 10130 4855
3982	0	0	Ki67+	 10133 4703
3983	0	0	Ki67+	 10137 4895
3984	0	0	Ki67+	 10143 4713
3985	0	0	Ki67+	 10143 4836
3986	0	0	Ki67+	 10144 5383
3987	0	0	Ki67+	 10147 4802
3988	0	0	Ki67+	 10147 5423
3989	0	0	Ki67+	 10150 4692
3990	0	0	Ki67+	 10151 4788
3991	0	0	Ki67+	 10156 4744
3992	0	0	Ki67+	 10164 4705
3993	0	0	Ki67+	 10174 5241
3994	0	0	Ki67+	 10188 4822
3995	0	0	Ki67+	 10198 5219
3996	0	0	Ki67+	 10215 5256
3997	0	0	Ki67+	 10232 5268
3998	0	0	Ki67+	 10233 5240
3999	0	0	Ki67+	 10253 5217
4000	0	0	Ki67+	 10270 5415
4001	0	0	Ki67+	 10276 5237
4002	0	0	Ki67+	 10283 4816
4003	0	0	Ki67+	 10283 5393
4004	0	0	Ki67+	 10292 5299
4005	0	0	Ki67+	 10297 5243
4006	0	0	Ki67+	 10297 5361
4007	0	0	Ki67+	 10305 5030
4008	0	0	Ki67+	 10312 5297
4009	0	0	Ki67+	 10315 5340
4010	0	0	Ki67+	 10316 5249
4011	0	0	Ki67+	 10328 4672
4012	0	0	Ki67+	 10332 5401
4013	0	0	Ki67+	 10337 5373
4014	0	0	Ki67+	 10346 5321
4015	0	0	Ki67+	 10347 5339
4016	0	0	Ki67+	 10350 4727
4017	0	0	Ki67+	 10353 5121
4018	0	0	Ki67+	 10359 5375
4019	0	0	Ki67+	 10361 5391
4020	0	0	Ki67+	 10365 5145
4021	0	0	Ki67+	 10367 4701
4022	0	0	Ki67+	 10368 4740
4023	0	0	Ki67+	 10384 4731
4024	0	0	Ki67+	 10402 5416
4025	0	0	Ki67+	 10405 4931
4026	0	0	Ki67+	 10413 4948
4027	0	0	Ki67+	 10420 4958
4028	0	0	Ki67+	 10424 5247
4029	0	0	Ki67+	 10445 5112
4030	0	0	Ki67+	 10453 4675
4031	0	0	Ki67+	 10456 5130
4032	0	0	Ki67+	 10457 5255
4033	0	0	Ki67+	 10466 4654
4034	0	0	Ki67+	 10469 5343
4035	0	0	Ki67+	 10479 5085
4036	0	0	Ki67+	 10479 5235
4037	0	0	Ki67+	 10482 5070
4038	0	0	Ki67+	 10488 4746
4039	0	0	Ki67+	 10498 5393
4040	0	0	Ki67+	 10505 4853
4041	0	0	Ki67+	 10506 4835
4042	0	0	Ki67+	 10506 5188
4043	0	0	Ki67+	 10521 4877
4044	0	0	Ki67+	 10536 4858
4045	0	0	Ki67+	 10557 4862
4046	0	0	Ki67+	 10569 4887
4047	0	0	Ki67+	 10569 5016
4048	0	0	Ki67+	 10596 4863
4049	0	0	Ki67+	 10602 4884
4050	0	0	Ki67+	 10626 4941
4051	0	0	Ki67+	 10642 4875
4052	0	0	Ki67+	 10653 4966
4053	0	0	Ki67+	 10657 4912
4054	0	0	Ki67+	 10668 4938
4055	0	0	Ki67+	 10672 4964
4056	0	0	Ki67+	 10686 4695
4057	0	0	Ki67+	 10688 4736
4058	0	0	Ki67+	 10695 4771
4059	0	0	Ki67+	 10702 4665
4060	0	0	Ki67+	 10703 4803
4061	0	0	Ki67+	 10708 4839
4062	0	0	Ki67+	 10710 4826
4063	0	0	Ki67+	 10718 4864
4064	0	0	Ki67+	 10720 4753
4065	0	0	Ki67+	 10722 4823
4066	0	0	Ki67+	 10724 4778
4067	0	0	Ki67+	 10733 4798
4068	0	0	Ki67+	 10734 4743
4069	0	0	Ki67+	 10739 4717
4070	0	0	Ki67+	 10739 5352
4071	0	0	Ki67+	 10742 4761
4072	0	0	Ki67+	 10749 5269
4073	0	0	Ki67+	 10751 4890
4074	0	0	Ki67+	 10758 4708
4075	0	0	Ki67+	 10759 4787
4076	0	0	Ki67+	 10760 5358
4077	0	0	Ki67+	 10762 5409
4078	0	0	Ki67+	 10764 4762
4079	0	0	Ki67+	 10765 4848
4080	0	0	Ki67+	 10774 4828
4081	0	0	Ki67+	 10777 4802
4082	0	0	Ki67+	 10779 5376
4083	0	0	Ki67+	 10790 5400
4084	0	0	Ki67+	 10795 4851
4085	0	0	Ki67+	 10811 5359
4086	0	0	Ki67+	 10812 4828
4087	0	0	Ki67+	 10815 5275
4088	0	0	Ki67+	 10818 5407
4089	0	0	Ki67+	 10828 5390
4090	0	0	Ki67+	 10840 4949
4091	0	0	Ki67+	 10842 4911
4092	0	0	Ki67+	 10057 6118
4093	0	0	Ki67+	 10059 6174
4094	0	0	Ki67+	 10061 6007
4095	0	0	Ki67+	 10068 5487
4096	0	0	Ki67+	 10068 6132
4097	0	0	Ki67+	 10071 5461
4098	0	0	Ki67+	 10074 6221
4099	0	0	Ki67+	 10078 5572
4100	0	0	Ki67+	 10078 6090
4101	0	0	Ki67+	 10088 5776
4102	0	0	Ki67+	 10090 6055
4103	0	0	Ki67+	 10094 6121
4104	0	0	Ki67+	 10098 5447
4105	0	0	Ki67+	 10099 5942
4106	0	0	Ki67+	 10101 6034
4107	0	0	Ki67+	 10107 6094
4108	0	0	Ki67+	 10108 6064
4109	0	0	Ki67+	 10113 5991
4110	0	0	Ki67+	 10117 5436
4111	0	0	Ki67+	 10118 6081
4112	0	0	Ki67+	 10119 5597
4113	0	0	Ki67+	 10121 5947
4114	0	0	Ki67+	 10121 6020
4115	0	0	Ki67+	 10128 5932
4116	0	0	Ki67+	 10151 5457
4117	0	0	Ki67+	 10153 6049
4118	0	0	Ki67+	 10154 5962
4119	0	0	Ki67+	 10159 6154
4120	0	0	Ki67+	 10166 6110
4121	0	0	Ki67+	 10172 6201
4122	0	0	Ki67+	 10173 6126
4123	0	0	Ki67+	 10177 6088
4124	0	0	Ki67+	 10180 6151
4125	0	0	Ki67+	 10185 5458
4126	0	0	Ki67+	 10187 6078
4127	0	0	Ki67+	 10200 6046
4128	0	0	Ki67+	 10214 6004
4129	0	0	Ki67+	 10219 6080
4130	0	0	Ki67+	 10221 6038
4131	0	0	Ki67+	 10240 6083
4132	0	0	Ki67+	 10244 6129
4133	0	0	Ki67+	 10254 6015
4134	0	0	Ki67+	 10257 5944
4135	0	0	Ki67+	 10260 6205
4136	0	0	Ki67+	 10268 5454
4137	0	0	Ki67+	 10284 6053
4138	0	0	Ki67+	 10288 5483
4139	0	0	Ki67+	 10289 6089
4140	0	0	Ki67+	 10294 5892
4141	0	0	Ki67+	 10297 5975
4142	0	0	Ki67+	 10315 5470
4143	0	0	Ki67+	 10318 5946
4144	0	0	Ki67+	 10328 5967
4145	0	0	Ki67+	 10332 6145
4146	0	0	Ki67+	 10333 5524
4147	0	0	Ki67+	 10341 5902
4148	0	0	Ki67+	 10348 5973
4149	0	0	Ki67+	 10368 5969
4150	0	0	Ki67+	 10372 6009
4151	0	0	Ki67+	 10383 6060
4152	0	0	Ki67+	 10383 6139
4153	0	0	Ki67+	 10400 6162
4154	0	0	Ki67+	 10417 6044
4155	0	0	Ki67+	 10417 6080
4156	0	0	Ki67+	 10444 5979
4157	0	0	Ki67+	 10449 6201
4158	0	0	Ki67+	 10454 5918
4159	0	0	Ki67+	 10515 5852
4160	0	0	Ki67+	 10532 5948
4161	0	0	Ki67+	 10533 5876
4162	0	0	Ki67+	 10537 5646
4163	0	0	Ki67+	 10548 5943
4164	0	0	Ki67+	 10557 5849
4165	0	0	Ki67+	 10571 5956
4166	0	0	Ki67+	 10579 5893
4167	0	0	Ki67+	 10586 5863
4168	0	0	Ki67+	 10587 6022
4169	0	0	Ki67+	 10592 5922
4170	0	0	Ki67+	 10605 5942
4171	0	0	Ki67+	 10609 5981
4172	0	0	Ki67+	 10612 5921
4173	0	0	Ki67+	 10624 5468
4174	0	0	Ki67+	 10626 6057
4175	0	0	Ki67+	 10627 5641
4176	0	0	Ki67+	 10634 5916
4177	0	0	Ki67+	 10641 5983
4178	0	0	Ki67+	 10642 6040
4179	0	0	Ki67+	 10653 6031
4180	0	0	Ki67+	 10655 5991
4181	0	0	Ki67+	 10660 6104
4182	0	0	Ki67+	 10666 6083
4183	0	0	Ki67+	 10672 6006
4184	0	0	Ki67+	 10672 6131
4185	0	0	Ki67+	 10675 6053
4186	0	0	Ki67+	 10679 5527
4187	0	0	Ki67+	 10684 5583
4188	0	0	Ki67+	 10686 6110
4189	0	0	Ki67+	 10694 5986
4190	0	0	Ki67+	 10694 6048
4191	0	0	Ki67+	 10697 6078
4192	0	0	Ki67+	 10701 6024
4193	0	0	Ki67+	 10708 5609
4194	0	0	Ki67+	 10714 5780
4195	0	0	Ki67+	 10716 6071
4196	0	0	Ki67+	 10724 6094
4197	0	0	Ki67+	 10751 6057
4198	0	0	Ki67+	 10784 6088
4199	0	0	Ki67+	 10785 6031
4200	0	0	Ki67+	 10788 5504
4201	0	0	Ki67+	 10794 6007
4202	0	0	Ki67+	 10798 5697
4203	0	0	Ki67+	 10814 6100
4204	0	0	Ki67+	 10820 6133
4205	0	0	Ki67+	 10821 5603
4206	0	0	Ki67+	 10822 6056
4207	0	0	Ki67+	 10830 5469
4208	0	0	Ki67+	 10830 5990
4209	0	0	Ki67+	 10834 6089
4210	0	0	Ki67+	 10050 6230
4211	0	0	Ki67+	 10050 6761
4212	0	0	Ki67+	 10051 6829
4213	0	0	Ki67+	 10052 6253
4214	0	0	Ki67+	 10055 6709
4215	0	0	Ki67+	 10065 6309
4216	0	0	Ki67+	 10065 6619
4217	0	0	Ki67+	 10072 6737
4218	0	0	Ki67+	 10072 6780
4219	0	0	Ki67+	 10074 6715
4220	0	0	Ki67+	 10083 6679
4221	0	0	Ki67+	 10086 6317
4222	0	0	Ki67+	 10087 6694
4223	0	0	Ki67+	 10088 6753
4224	0	0	Ki67+	 10092 6985
4225	0	0	Ki67+	 10099 6716
4226	0	0	Ki67+	 10101 6228
4227	0	0	Ki67+	 10114 6285
4228	0	0	Ki67+	 10119 6253
4229	0	0	Ki67+	 10149 6310
4230	0	0	Ki67+	 10154 6360
4231	0	0	Ki67+	 10165 6387
4232	0	0	Ki67+	 10170 6355
4233	0	0	Ki67+	 10178 6306
4234	0	0	Ki67+	 10184 6349
4235	0	0	Ki67+	 10206 6752
4236	0	0	Ki67+	 10208 6553
4237	0	0	Ki67+	 10214 6537
4238	0	0	Ki67+	 10217 6319
4239	0	0	Ki67+	 10221 6431
4240	0	0	Ki67+	 10227 6332
4241	0	0	Ki67+	 10235 6557
4242	0	0	Ki67+	 10241 6228
4243	0	0	Ki67+	 10241 6415
4244	0	0	Ki67+	 10242 7012
4245	0	0	Ki67+	 10246 6927
4246	0	0	Ki67+	 10256 6582
4247	0	0	Ki67+	 10260 6543
4248	0	0	Ki67+	 10269 6243
4249	0	0	Ki67+	 10269 6587
4250	0	0	Ki67+	 10272 6423
4251	0	0	Ki67+	 10280 6842
4252	0	0	Ki67+	 10283 6231
4253	0	0	Ki67+	 10286 6481
4254	0	0	Ki67+	 10287 6264
4255	0	0	Ki67+	 10291 6581
4256	0	0	Ki67+	 10293 6881
4257	0	0	Ki67+	 10297 6842
4258	0	0	Ki67+	 10301 6472
4259	0	0	Ki67+	 10302 6971
4260	0	0	Ki67+	 10314 6956
4261	0	0	Ki67+	 10315 6492
4262	0	0	Ki67+	 10318 6907
4263	0	0	Ki67+	 10321 6882
4264	0	0	Ki67+	 10322 6705
4265	0	0	Ki67+	 10323 6553
4266	0	0	Ki67+	 10325 6694
4267	0	0	Ki67+	 10330 6856
4268	0	0	Ki67+	 10340 6929
4269	0	0	Ki67+	 10345 6856
4270	0	0	Ki67+	 10352 6824
4271	0	0	Ki67+	 10354 6877
4272	0	0	Ki67+	 10356 6572
4273	0	0	Ki67+	 10356 7006
4274	0	0	Ki67+	 10361 6791
4275	0	0	Ki67+	 10362 6545
4276	0	0	Ki67+	 10368 6315
4277	0	0	Ki67+	 10370 6877
4278	0	0	Ki67+	 10370 6983
4279	0	0	Ki67+	 10373 7010
4280	0	0	Ki67+	 10379 6883
4281	0	0	Ki67+	 10381 6527
4282	0	0	Ki67+	 10382 6341
4283	0	0	Ki67+	 10383 6929
4284	0	0	Ki67+	 10384 6760
4285	0	0	Ki67+	 10386 6613
4286	0	0	Ki67+	 10387 6810
4287	0	0	Ki67+	 10400 6241
4288	0	0	Ki67+	 10401 6854
4289	0	0	Ki67+	 10403 6353
4290	0	0	Ki67+	 10410 6548
4291	0	0	Ki67+	 10410 6733
4292	0	0	Ki67+	 10412 6588
4293	0	0	Ki67+	 10412 6614
4294	0	0	Ki67+	 10421 6914
4295	0	0	Ki67+	 10422 6366
4296	0	0	Ki67+	 10422 6626
4297	0	0	Ki67+	 10423 6407
4298	0	0	Ki67+	 10423 6812
4299	0	0	Ki67+	 10425 6601
4300	0	0	Ki67+	 10425 6789
4301	0	0	Ki67+	 10428 6452
4302	0	0	Ki67+	 10434 6729
4303	0	0	Ki67+	 10436 6574
4304	0	0	Ki67+	 10437 6491
4305	0	0	Ki67+	 10442 6771
4306	0	0	Ki67+	 10444 6796
4307	0	0	Ki67+	 10445 6862
4308	0	0	Ki67+	 10446 6988
4309	0	0	Ki67+	 10452 6256
4310	0	0	Ki67+	 10458 6832
4311	0	0	Ki67+	 10459 6750
4312	0	0	Ki67+	 10461 6770
4313	0	0	Ki67+	 10463 6478
4314	0	0	Ki67+	 10463 6802
4315	0	0	Ki67+	 10467 6414
4316	0	0	Ki67+	 10469 6459
4317	0	0	Ki67+	 10472 6731
4318	0	0	Ki67+	 10477 7000
4319	0	0	Ki67+	 10482 6289
4320	0	0	Ki67+	 10484 6410
4321	0	0	Ki67+	 10485 6426
4322	0	0	Ki67+	 10489 6752
4323	0	0	Ki67+	 10495 6726
4324	0	0	Ki67+	 10495 6840
4325	0	0	Ki67+	 10500 6765
4326	0	0	Ki67+	 10502 6794
4327	0	0	Ki67+	 10503 6611
4328	0	0	Ki67+	 10506 6470
4329	0	0	Ki67+	 10509 6424
4330	0	0	Ki67+	 10518 6808
4331	0	0	Ki67+	 10528 6406
4332	0	0	Ki67+	 10532 6767
4333	0	0	Ki67+	 10534 6481
4334	0	0	Ki67+	 10542 6454
4335	0	0	Ki67+	 10548 6781
4336	0	0	Ki67+	 10552 6461
4337	0	0	Ki67+	 10552 6976
4338	0	0	Ki67+	 10556 6801
4339	0	0	Ki67+	 10556 6987
4340	0	0	Ki67+	 10563 6346
4341	0	0	Ki67+	 10569 6824
4342	0	0	Ki67+	 10570 6805
4343	0	0	Ki67+	 10572 6660
4344	0	0	Ki67+	 10576 6413
4345	0	0	Ki67+	 10576 6976
4346	0	0	Ki67+	 10586 6377
4347	0	0	Ki67+	 10589 6849
4348	0	0	Ki67+	 10595 6422
4349	0	0	Ki67+	 10595 6780
4350	0	0	Ki67+	 10618 6776
4351	0	0	Ki67+	 10626 6245
4352	0	0	Ki67+	 10630 6859
4353	0	0	Ki67+	 10635 6840
4354	0	0	Ki67+	 10636 6379
4355	0	0	Ki67+	 10651 6322
4356	0	0	Ki67+	 10655 6798
4357	0	0	Ki67+	 10663 6877
4358	0	0	Ki67+	 10671 6825
4359	0	0	Ki67+	 10675 6407
4360	0	0	Ki67+	 10686 6839
4361	0	0	Ki67+	 10693 6405
4362	0	0	Ki67+	 10722 6400
4363	0	0	Ki67+	 10733 6737
4364	0	0	Ki67+	 10734 6677
4365	0	0	Ki67+	 10737 6424
4366	0	0	Ki67+	 10750 6715
4367	0	0	Ki67+	 10755 6359
4368	0	0	Ki67+	 10757 6851
4369	0	0	Ki67+	 10758 6394
4370	0	0	Ki67+	 10775 6273
4371	0	0	Ki67+	 10791 6377
4372	0	0	Ki67+	 10796 6417
4373	0	0	Ki67+	 10799 6791
4374	0	0	Ki67+	 10813 6451
4375	0	0	Ki67+	 10820 6398
4376	0	0	Ki67+	 10832 6714
4377	0	0	Ki67+	 10832 6980
4378	0	0	Ki67+	 10835 6454
4379	0	0	Ki67+	 10839 6376
4380	0	0	Ki67+	 10845 6262
4381	0	0	Ki67+	 10846 6875
4382	0	0	Ki67+	 10049 7459
4383	0	0	Ki67+	 10063 7093
4384	0	0	Ki67+	 10073 7533
4385	0	0	Ki67+	 10074 7107
4386	0	0	Ki67+	 10075 7413
4387	0	0	Ki67+	 10081 7051
4388	0	0	Ki67+	 10084 7371
4389	0	0	Ki67+	 10088 7536
4390	0	0	Ki67+	 10096 7381
4391	0	0	Ki67+	 10103 7562
4392	0	0	Ki67+	 10105 7578
4393	0	0	Ki67+	 10107 7363
4394	0	0	Ki67+	 10114 7528
4395	0	0	Ki67+	 10120 7369
4396	0	0	Ki67+	 10123 7609
4397	0	0	Ki67+	 10130 7568
4398	0	0	Ki67+	 10132 7633
4399	0	0	Ki67+	 10153 7582
4400	0	0	Ki67+	 10155 7634
4401	0	0	Ki67+	 10163 7666
4402	0	0	Ki67+	 10174 7503
4403	0	0	Ki67+	 10175 7730
4404	0	0	Ki67+	 10176 7646
4405	0	0	Ki67+	 10184 7748
4406	0	0	Ki67+	 10193 7509
4407	0	0	Ki67+	 10199 7601
4408	0	0	Ki67+	 10204 7081
4409	0	0	Ki67+	 10206 7516
4410	0	0	Ki67+	 10211 7746
4411	0	0	Ki67+	 10213 7769
4412	0	0	Ki67+	 10223 7636
4413	0	0	Ki67+	 10228 7531
4414	0	0	Ki67+	 10229 7606
4415	0	0	Ki67+	 10239 7045
4416	0	0	Ki67+	 10275 7578
4417	0	0	Ki67+	 10283 7599
4418	0	0	Ki67+	 10284 7569
4419	0	0	Ki67+	 10284 7646
4420	0	0	Ki67+	 10285 7183
4421	0	0	Ki67+	 10288 7753
4422	0	0	Ki67+	 10293 7026
4423	0	0	Ki67+	 10295 7182
4424	0	0	Ki67+	 10313 7702
4425	0	0	Ki67+	 10317 7750
4426	0	0	Ki67+	 10329 7791
4427	0	0	Ki67+	 10332 7255
4428	0	0	Ki67+	 10344 7123
4429	0	0	Ki67+	 10349 7141
4430	0	0	Ki67+	 10358 7169
4431	0	0	Ki67+	 10369 7285
4432	0	0	Ki67+	 10379 7045
4433	0	0	Ki67+	 10381 7798
4434	0	0	Ki67+	 10391 7201
4435	0	0	Ki67+	 10395 7780
4436	0	0	Ki67+	 10396 7034
4437	0	0	Ki67+	 10401 7083
4438	0	0	Ki67+	 10403 7053
4439	0	0	Ki67+	 10416 7803
4440	0	0	Ki67+	 10427 7225
4441	0	0	Ki67+	 10432 7283
4442	0	0	Ki67+	 10436 7786
4443	0	0	Ki67+	 10437 7094
4444	0	0	Ki67+	 10441 7119
4445	0	0	Ki67+	 10457 7265
4446	0	0	Ki67+	 10461 7226
4447	0	0	Ki67+	 10469 7782
4448	0	0	Ki67+	 10472 7032
4449	0	0	Ki67+	 10478 7258
4450	0	0	Ki67+	 10485 7040
4451	0	0	Ki67+	 10489 7478
4452	0	0	Ki67+	 10500 7134
4453	0	0	Ki67+	 10500 7361
4454	0	0	Ki67+	 10505 7318
4455	0	0	Ki67+	 10507 7389
4456	0	0	Ki67+	 10515 7379
4457	0	0	Ki67+	 10518 7144
4458	0	0	Ki67+	 10521 7109
4459	0	0	Ki67+	 10533 7794
4460	0	0	Ki67+	 10541 7307
4461	0	0	Ki67+	 10550 7110
4462	0	0	Ki67+	 10553 7313
4463	0	0	Ki67+	 10553 7783
4464	0	0	Ki67+	 10554 7366
4465	0	0	Ki67+	 10555 7077
4466	0	0	Ki67+	 10566 7091
4467	0	0	Ki67+	 10566 7783
4468	0	0	Ki67+	 10577 7405
4469	0	0	Ki67+	 10579 7118
4470	0	0	Ki67+	 10579 7441
4471	0	0	Ki67+	 10580 7288
4472	0	0	Ki67+	 10587 7450
4473	0	0	Ki67+	 10591 7807
4474	0	0	Ki67+	 10601 7162
4475	0	0	Ki67+	 10603 7132
4476	0	0	Ki67+	 10603 7302
4477	0	0	Ki67+	 10606 7764
4478	0	0	Ki67+	 10615 7439
4479	0	0	Ki67+	 10616 7107
4480	0	0	Ki67+	 10616 7309
4481	0	0	Ki67+	 10617 7467
4482	0	0	Ki67+	 10620 7051
4483	0	0	Ki67+	 10627 7416
4484	0	0	Ki67+	 10629 7282
4485	0	0	Ki67+	 10639 7066
4486	0	0	Ki67+	 10640 7100
4487	0	0	Ki67+	 10643 7793
4488	0	0	Ki67+	 10656 7030
4489	0	0	Ki67+	 10673 7700
4490	0	0	Ki67+	 10675 7410
4491	0	0	Ki67+	 10677 7030
4492	0	0	Ki67+	 10678 7453
4493	0	0	Ki67+	 10680 7421
4494	0	0	Ki67+	 10691 7399
4495	0	0	Ki67+	 10694 7799
4496	0	0	Ki67+	 10696 7701
4497	0	0	Ki67+	 10702 7766
4498	0	0	Ki67+	 10710 7738
4499	0	0	Ki67+	 10714 7773
4500	0	0	Ki67+	 10721 7361
4501	0	0	Ki67+	 10733 7332
4502	0	0	Ki67+	 10738 7749
4503	0	0	Ki67+	 10738 7800
4504	0	0	Ki67+	 10759 7676
4505	0	0	Ki67+	 10761 7802
4506	0	0	Ki67+	 10764 7745
4507	0	0	Ki67+	 10774 7649
4508	0	0	Ki67+	 10775 7702
4509	0	0	Ki67+	 10779 7751
4510	0	0	Ki67+	 10790 7674
4511	0	0	Ki67+	 10795 7814
4512	0	0	Ki67+	 10801 7765
4513	0	0	Ki67+	 10803 7035
4514	0	0	Ki67+	 10806 7802
4515	0	0	Ki67+	 10814 7822
4516	0	0	Ki67+	 10822 7769
4517	0	0	Ki67+	 10832 7588
4518	0	0	Ki67+	 10833 7797
4519	0	0	Ki67+	 10836 7704
4520	0	0	Ki67+	 10060 8300
4521	0	0	Ki67+	 10073 8459
4522	0	0	Ki67+	 10082 7828
4523	0	0	Ki67+	 10085 8426
4524	0	0	Ki67+	 10087 7917
4525	0	0	Ki67+	 10099 7897
4526	0	0	Ki67+	 10100 8315
4527	0	0	Ki67+	 10112 7933
4528	0	0	Ki67+	 10138 8326
4529	0	0	Ki67+	 10139 8595
4530	0	0	Ki67+	 10162 7910
4531	0	0	Ki67+	 10177 8619
4532	0	0	Ki67+	 10190 8431
4533	0	0	Ki67+	 10215 7914
4534	0	0	Ki67+	 10216 8421
4535	0	0	Ki67+	 10219 8389
4536	0	0	Ki67+	 10222 8369
4537	0	0	Ki67+	 10224 7932
4538	0	0	Ki67+	 10227 8558
4539	0	0	Ki67+	 10236 8242
4540	0	0	Ki67+	 10240 7922
4541	0	0	Ki67+	 10243 8419
4542	0	0	Ki67+	 10248 8552
4543	0	0	Ki67+	 10251 8235
4544	0	0	Ki67+	 10254 8154
4545	0	0	Ki67+	 10264 7918
4546	0	0	Ki67+	 10265 8065
4547	0	0	Ki67+	 10267 8413
4548	0	0	Ki67+	 10270 8160
4549	0	0	Ki67+	 10279 7915
4550	0	0	Ki67+	 10282 7844
4551	0	0	Ki67+	 10282 8037
4552	0	0	Ki67+	 10287 8437
4553	0	0	Ki67+	 10290 8049
4554	0	0	Ki67+	 10293 7833
4555	0	0	Ki67+	 10300 7885
4556	0	0	Ki67+	 10301 7920
4557	0	0	Ki67+	 10310 8586
4558	0	0	Ki67+	 10313 7876
4559	0	0	Ki67+	 10327 8042
4560	0	0	Ki67+	 10332 7825
4561	0	0	Ki67+	 10338 8298
4562	0	0	Ki67+	 10340 8053
4563	0	0	Ki67+	 10340 8265
4564	0	0	Ki67+	 10375 8274
4565	0	0	Ki67+	 10408 8254
4566	0	0	Ki67+	 10418 8538
4567	0	0	Ki67+	 10425 8272
4568	0	0	Ki67+	 10432 8102
4569	0	0	Ki67+	 10439 8469
4570	0	0	Ki67+	 10440 7890
4571	0	0	Ki67+	 10447 8559
4572	0	0	Ki67+	 10456 8118
4573	0	0	Ki67+	 10460 8249
4574	0	0	Ki67+	 10460 8581
4575	0	0	Ki67+	 10470 8616
4576	0	0	Ki67+	 10472 8177
4577	0	0	Ki67+	 10474 8141
4578	0	0	Ki67+	 10474 8270
4579	0	0	Ki67+	 10490 7888
4580	0	0	Ki67+	 10496 8442
4581	0	0	Ki67+	 10498 8207
4582	0	0	Ki67+	 10499 8571
4583	0	0	Ki67+	 10505 8551
4584	0	0	Ki67+	 10512 8028
4585	0	0	Ki67+	 10523 7922
4586	0	0	Ki67+	 10528 8059
4587	0	0	Ki67+	 10532 8034
4588	0	0	Ki67+	 10554 7929
4589	0	0	Ki67+	 10598 7944
4590	0	0	Ki67+	 10623 8493
4591	0	0	Ki67+	 10672 7836
4592	0	0	Ki67+	 10672 7863
4593	0	0	Ki67+	 10673 8502
4594	0	0	Ki67+	 10682 8489
4595	0	0	Ki67+	 10688 8078
4596	0	0	Ki67+	 10700 7842
4597	0	0	Ki67+	 10714 7825
4598	0	0	Ki67+	 10718 8067
4599	0	0	Ki67+	 10740 8057
4600	0	0	Ki67+	 10752 7929
4601	0	0	Ki67+	 10758 8085
4602	0	0	Ki67+	 10759 7950
4603	0	0	Ki67+	 10760 7939
4604	0	0	Ki67+	 10773 7847
4605	0	0	Ki67+	 10774 8005
4606	0	0	Ki67+	 10790 7954
4607	0	0	Ki67+	 10790 7978
4608	0	0	Ki67+	 10796 7847
4609	0	0	Ki67+	 10800 8591
4610	0	0	Ki67+	 10801 7899
4611	0	0	Ki67+	 10802 8511
4612	0	0	Ki67+	 10805 8572
4613	0	0	Ki67+	 10809 8492
4614	0	0	Ki67+	 10811 7873
4615	0	0	Ki67+	 10813 7913
4616	0	0	Ki67+	 10816 7956
4617	0	0	Ki67+	 10824 7925
4618	0	0	Ki67+	 10828 8525
4619	0	0	Ki67+	 10830 8384
4620	0	0	Ki67+	 10832 8611
4621	0	0	Ki67+	 10834 7879
4622	0	0	Ki67+	 10835 7925
4623	0	0	Ki67+	 10838 8093
4624	0	0	Ki67+	 10842 8050
4625	0	0	Ki67+	 10843 8552
4626	0	0	Ki67+	 10844 8593
4627	0	0	Ki67+	 10847 7828
4628	0	0	Ki67+	 10847 7895
4629	0	0	Ki67+	 10061 8976
4630	0	0	Ki67+	 10092 8758
4631	0	0	Ki67+	 10100 9049
4632	0	0	Ki67+	 10136 8734
4633	0	0	Ki67+	 10137 8755
4634	0	0	Ki67+	 10151 8748
4635	0	0	Ki67+	 10194 9030
4636	0	0	Ki67+	 10204 9129
4637	0	0	Ki67+	 10213 8773
4638	0	0	Ki67+	 10218 8747
4639	0	0	Ki67+	 10221 9377
4640	0	0	Ki67+	 10238 9413
4641	0	0	Ki67+	 10245 9383
4642	0	0	Ki67+	 10256 8804
4643	0	0	Ki67+	 10271 8848
4644	0	0	Ki67+	 10279 9053
4645	0	0	Ki67+	 10283 8867
4646	0	0	Ki67+	 10291 9069
4647	0	0	Ki67+	 10296 8905
4648	0	0	Ki67+	 10302 8844
4649	0	0	Ki67+	 10302 8879
4650	0	0	Ki67+	 10337 8878
4651	0	0	Ki67+	 10338 8893
4652	0	0	Ki67+	 10352 9393
4653	0	0	Ki67+	 10366 8696
4654	0	0	Ki67+	 10385 8840
4655	0	0	Ki67+	 10396 9077
4656	0	0	Ki67+	 10398 9091
4657	0	0	Ki67+	 10423 9007
4658	0	0	Ki67+	 10451 8647
4659	0	0	Ki67+	 10463 8627
4660	0	0	Ki67+	 10524 9054
4661	0	0	Ki67+	 10534 8797
4662	0	0	Ki67+	 10545 8784
4663	0	0	Ki67+	 10549 9095
4664	0	0	Ki67+	 10551 9168
4665	0	0	Ki67+	 10569 9115
4666	0	0	Ki67+	 10570 9413
4667	0	0	Ki67+	 10575 9139
4668	0	0	Ki67+	 10617 8890
4669	0	0	Ki67+	 10617 9394
4670	0	0	Ki67+	 10622 9004
4671	0	0	Ki67+	 10654 9095
4672	0	0	Ki67+	 10657 9149
4673	0	0	Ki67+	 10662 9104
4674	0	0	Ki67+	 10678 8863
4675	0	0	Ki67+	 10723 9183
4676	0	0	Ki67+	 10724 8829
4677	0	0	Ki67+	 10726 9384
4678	0	0	Ki67+	 10737 8840
4679	0	0	Ki67+	 10744 9199
4680	0	0	Ki67+	 10750 8800
4681	0	0	Ki67+	 10762 8778
4682	0	0	Ki67+	 10773 8644
4683	0	0	Ki67+	 10782 8634
4684	0	0	Ki67+	 10785 8810
4685	0	0	Ki67+	 10791 8796
4686	0	0	Ki67+	 10798 8640
4687	0	0	Ki67+	 10801 8695
4688	0	0	Ki67+	 10801 9223
4689	0	0	Ki67+	 10807 8667
4690	0	0	Ki67+	 10815 9086
4691	0	0	Ki67+	 10818 8804
4692	0	0	Ki67+	 10821 8671
4693	0	0	Ki67+	 10826 8815
4694	0	0	Ki67+	 10832 8643
4695	0	0	Ki67+	 10842 9201
4696	0	0	Ki67+	 10108 9923
4697	0	0	Ki67+	 10132 9832
4698	0	0	Ki67+	 10134 9921
4699	0	0	Ki67+	 10147 10222
4700	0	0	Ki67+	 10214 9550
4701	0	0	Ki67+	 10221 9522
4702	0	0	Ki67+	 10267 9526
4703	0	0	Ki67+	 10292 9496
4704	0	0	Ki67+	 10310 9470
4705	0	0	Ki67+	 10351 10135
4706	0	0	Ki67+	 10353 10187
4707	0	0	Ki67+	 10363 10095
4708	0	0	Ki67+	 10373 10115
4709	0	0	Ki67+	 10376 10072
4710	0	0	Ki67+	 10396 10163
4711	0	0	Ki67+	 10421 10153
4712	0	0	Ki67+	 10463 10156
4713	0	0	Ki67+	 10510 10030
4714	0	0	Ki67+	 10527 9494
4715	0	0	Ki67+	 10527 9513
4716	0	0	Ki67+	 10607 9628
4717	0	0	Ki67+	 10632 9607
4718	0	0	Ki67+	 10639 9495
4719	0	0	Ki67+	 10640 9621
4720	0	0	Ki67+	 10650 9430
4721	0	0	Ki67+	 10653 9590
4722	0	0	Ki67+	 10666 9611
4723	0	0	Ki67+	 10700 9584
4724	0	0	Ki67+	 10709 9596
4725	0	0	Ki67+	 10751 10150
4726	0	0	Ki67+	 10755 10000
4727	0	0	Ki67+	 10762 10131
4728	0	0	Ki67+	 10762 10186
4729	0	0	Ki67+	 10778 10177
4730	0	0	Ki67+	 10796 9936
4731	0	0	Ki67+	 10805 10154
4732	0	0	Ki67+	 10806 9997
4733	0	0	Ki67+	 10808 10203
4734	0	0	Ki67+	 10809 9902
4735	0	0	Ki67+	 10809 10184
4736	0	0	Ki67+	 10823 9626
4737	0	0	Ki67+	 10823 9922
4738	0	0	Ki67+	 10827 9899
4739	0	0	Ki67+	 10829 10140
4740	0	0	Ki67+	 10838 10183
4741	0	0	Ki67+	 10049 10684
4742	0	0	Ki67+	 10055 10699
4743	0	0	Ki67+	 10082 10813
4744	0	0	Ki67+	 10085 10762
4745	0	0	Ki67+	 10095 10730
4746	0	0	Ki67+	 10116 10722
4747	0	0	Ki67+	 10157 10631
4748	0	0	Ki67+	 10234 10651
4749	0	0	Ki67+	 10235 10614
4750	0	0	Ki67+	 10243 10691
4751	0	0	Ki67+	 10264 10626
4752	0	0	Ki67+	 10273 10663
4753	0	0	Ki67+	 10281 10615
4754	0	0	Ki67+	 10283 10700
4755	0	0	Ki67+	 10287 10630
4756	0	0	Ki67+	 10301 10656
4757	0	0	Ki67+	 10305 10751
4758	0	0	Ki67+	 10333 10651
4759	0	0	Ki67+	 10342 10777
4760	0	0	Ki67+	 10349 10769
4761	0	0	Ki67+	 10351 10812
4762	0	0	Ki67+	 10358 10781
4763	0	0	Ki67+	 10386 10765
4764	0	0	Ki67+	 10398 10844
4765	0	0	Ki67+	 10413 10787
4766	0	0	Ki67+	 10416 11010
4767	0	0	Ki67+	 10419 10870
4768	0	0	Ki67+	 10651 10365
4769	0	0	Ki67+	 10655 10348
4770	0	0	Ki67+	 10655 10394
4771	0	0	Ki67+	 10671 10449
4772	0	0	Ki67+	 10685 10345
4773	0	0	Ki67+	 10697 10450
4774	0	0	Ki67+	 10703 10253
4775	0	0	Ki67+	 10703 10359
4776	0	0	Ki67+	 10705 10301
4777	0	0	Ki67+	 10739 10342
4778	0	0	Ki67+	 10741 10566
4779	0	0	Ki67+	 10742 10525
4780	0	0	Ki67+	 10742 10543
4781	0	0	Ki67+	 10744 10442
4782	0	0	Ki67+	 10763 10465
4783	0	0	Ki67+	 10763 10575
4784	0	0	Ki67+	 10765 10507
4785	0	0	Ki67+	 10777 10597
4786	0	0	Ki67+	 10779 10561
4787	0	0	Ki67+	 10787 10400
4788	0	0	Ki67+	 10794 10494
4789	0	0	Ki67+	 10796 10378
4790	0	0	Ki67+	 10796 10519
4791	0	0	Ki67+	 10796 10542
4792	0	0	Ki67+	 10809 10602
4793	0	0	Ki67+	 10833 10566
4794	0	0	Ki67+	 10842 10862
4795	0	0	Ki67+	 10052 11248
4796	0	0	Ki67+	 10059 11310
4797	0	0	Ki67+	 10060 11369
4798	0	0	Ki67+	 10066 11380
4799	0	0	Ki67+	 10066 11610
4800	0	0	Ki67+	 10071 11393
4801	0	0	Ki67+	 10073 11296
4802	0	0	Ki67+	 10075 11226
4803	0	0	Ki67+	 10088 11368
4804	0	0	Ki67+	 10090 11354
4805	0	0	Ki67+	 10101 11563
4806	0	0	Ki67+	 10103 11580
4807	0	0	Ki67+	 10104 11239
4808	0	0	Ki67+	 10109 11372
4809	0	0	Ki67+	 10118 11503
4810	0	0	Ki67+	 10121 11367
4811	0	0	Ki67+	 10125 11337
4812	0	0	Ki67+	 10125 11584
4813	0	0	Ki67+	 10127 11558
4814	0	0	Ki67+	 10130 11776
4815	0	0	Ki67+	 10136 11528
4816	0	0	Ki67+	 10139 11794
4817	0	0	Ki67+	 10145 11368
4818	0	0	Ki67+	 10148 11490
4819	0	0	Ki67+	 10157 11506
4820	0	0	Ki67+	 10169 11363
4821	0	0	Ki67+	 10171 11760
4822	0	0	Ki67+	 10173 11318
4823	0	0	Ki67+	 10175 11513
4824	0	0	Ki67+	 10175 11534
4825	0	0	Ki67+	 10176 11797
4826	0	0	Ki67+	 10193 11342
4827	0	0	Ki67+	 10200 11463
4828	0	0	Ki67+	 10210 11527
4829	0	0	Ki67+	 10214 11504
4830	0	0	Ki67+	 10217 11816
4831	0	0	Ki67+	 10232 11528
4832	0	0	Ki67+	 10243 11488
4833	0	0	Ki67+	 10245 11450
4834	0	0	Ki67+	 10268 11508
4835	0	0	Ki67+	 10272 11475
4836	0	0	Ki67+	 10278 11422
4837	0	0	Ki67+	 10289 11499
4838	0	0	Ki67+	 10291 11337
4839	0	0	Ki67+	 10304 11498
4840	0	0	Ki67+	 10315 11417
4841	0	0	Ki67+	 10318 11467
4842	0	0	Ki67+	 10324 11577
4843	0	0	Ki67+	 10327 11447
4844	0	0	Ki67+	 10432 11694
4845	0	0	Ki67+	 10433 11710
4846	0	0	Ki67+	 10436 11800
4847	0	0	Ki67+	 10441 11754
4848	0	0	Ki67+	 10447 11703
4849	0	0	Ki67+	 10458 11806
4850	0	0	Ki67+	 10460 11142
4851	0	0	Ki67+	 10460 11553
4852	0	0	Ki67+	 10460 11669
4853	0	0	Ki67+	 10470 11821
4854	0	0	Ki67+	 10471 11760
4855	0	0	Ki67+	 10472 11668
4856	0	0	Ki67+	 10472 11791
4857	0	0	Ki67+	 10473 11532
4858	0	0	Ki67+	 10473 11562
4859	0	0	Ki67+	 10478 11643
4860	0	0	Ki67+	 10485 11614
4861	0	0	Ki67+	 10485 11685
4862	0	0	Ki67+	 10486 11569
4863	0	0	Ki67+	 10486 11747
4864	0	0	Ki67+	 10498 11608
4865	0	0	Ki67+	 10499 11643
4866	0	0	Ki67+	 10499 11816
4867	0	0	Ki67+	 10506 11792
4868	0	0	Ki67+	 10511 11612
4869	0	0	Ki67+	 10512 11583
4870	0	0	Ki67+	 10513 11770
4871	0	0	Ki67+	 10515 11652
4872	0	0	Ki67+	 10526 11627
4873	0	0	Ki67+	 10542 11746
4874	0	0	Ki67+	 10547 11776
4875	0	0	Ki67+	 10556 11158
4876	0	0	Ki67+	 10566 11811
4877	0	0	Ki67+	 10568 11637
4878	0	0	Ki67+	 10571 11202
4879	0	0	Ki67+	 10572 11165
4880	0	0	Ki67+	 10582 11816
4881	0	0	Ki67+	 10591 11229
4882	0	0	Ki67+	 10592 11124
4883	0	0	Ki67+	 10598 11096
4884	0	0	Ki67+	 10601 11217
4885	0	0	Ki67+	 10601 11804
4886	0	0	Ki67+	 10606 11242
4887	0	0	Ki67+	 10621 11254
4888	0	0	Ki67+	 10636 11813
4889	0	0	Ki67+	 10639 11116
4890	0	0	Ki67+	 10641 11273
4891	0	0	Ki67+	 10642 11085
4892	0	0	Ki67+	 10649 11141
4893	0	0	Ki67+	 10661 11135
4894	0	0	Ki67+	 10666 11227
4895	0	0	Ki67+	 10689 11271
4896	0	0	Ki67+	 10690 11129
4897	0	0	Ki67+	 10709 11149
4898	0	0	Ki67+	 10709 11245
4899	0	0	Ki67+	 10711 11288
4900	0	0	Ki67+	 10716 11196
4901	0	0	Ki67+	 10733 11296
4902	0	0	Ki67+	 10735 11262
4903	0	0	Ki67+	 10738 11153
4904	0	0	Ki67+	 10745 11239
4905	0	0	Ki67+	 10753 11182
4906	0	0	Ki67+	 10756 11202
4907	0	0	Ki67+	 10764 11251
4908	0	0	Ki67+	 10778 11206
4909	0	0	Ki67+	 10786 11251
4910	0	0	Ki67+	 10797 11181
4911	0	0	Ki67+	 10809 11243
4912	0	0	Ki67+	 10814 11200
4913	0	0	Ki67+	 10820 11463
4914	0	0	Ki67+	 10828 11233
4915	0	0	Ki67+	 10846 11443
4916	0	0	Ki67+	 10161 12418
4917	0	0	Ki67+	 10172 12159
4918	0	0	Ki67+	 10173 11857
4919	0	0	Ki67+	 10177 12147
4920	0	0	Ki67+	 10187 12171
4921	0	0	Ki67+	 10192 12106
4922	0	0	Ki67+	 10192 12567
4923	0	0	Ki67+	 10203 12571
4924	0	0	Ki67+	 10218 12126
4925	0	0	Ki67+	 10221 12108
4926	0	0	Ki67+	 10231 11872
4927	0	0	Ki67+	 10239 11844
4928	0	0	Ki67+	 10241 12075
4929	0	0	Ki67+	 10261 12065
4930	0	0	Ki67+	 10277 12046
4931	0	0	Ki67+	 10294 12020
4932	0	0	Ki67+	 10303 12033
4933	0	0	Ki67+	 10305 11991
4934	0	0	Ki67+	 10316 11973
4935	0	0	Ki67+	 10320 12200
4936	0	0	Ki67+	 10329 11969
4937	0	0	Ki67+	 10332 11981
4938	0	0	Ki67+	 10336 12173
4939	0	0	Ki67+	 10359 11957
4940	0	0	Ki67+	 10369 12160
4941	0	0	Ki67+	 10379 12117
4942	0	0	Ki67+	 10382 12379
4943	0	0	Ki67+	 10383 12035
4944	0	0	Ki67+	 10392 11965
4945	0	0	Ki67+	 10398 11996
4946	0	0	Ki67+	 10398 12079
4947	0	0	Ki67+	 10406 12019
4948	0	0	Ki67+	 10413 12500
4949	0	0	Ki67+	 10437 11954
4950	0	0	Ki67+	 10444 12057
4951	0	0	Ki67+	 10447 12295
4952	0	0	Ki67+	 10498 12605
4953	0	0	Ki67+	 10506 12307
4954	0	0	Ki67+	 10531 11834
4955	0	0	Ki67+	 10549 11832
4956	0	0	Ki67+	 10562 11833
4957	0	0	Ki67+	 10588 11856
4958	0	0	Ki67+	 10597 11843
4959	0	0	Ki67+	 10600 11870
4960	0	0	Ki67+	 10600 12012
4961	0	0	Ki67+	 10601 12068
4962	0	0	Ki67+	 10609 11838
4963	0	0	Ki67+	 10617 11997
4964	0	0	Ki67+	 10618 11943
4965	0	0	Ki67+	 10620 11869
4966	0	0	Ki67+	 10625 11890
4967	0	0	Ki67+	 10626 12073
4968	0	0	Ki67+	 10633 12046
4969	0	0	Ki67+	 10634 11866
4970	0	0	Ki67+	 10639 11946
4971	0	0	Ki67+	 10643 12028
4972	0	0	Ki67+	 10645 11976
4973	0	0	Ki67+	 10656 12026
4974	0	0	Ki67+	 10656 12114
4975	0	0	Ki67+	 10660 11994
4976	0	0	Ki67+	 10662 11886
4977	0	0	Ki67+	 10662 12062
4978	0	0	Ki67+	 10668 11930
4979	0	0	Ki67+	 10668 12118
4980	0	0	Ki67+	 10671 12021
4981	0	0	Ki67+	 10671 12090
4982	0	0	Ki67+	 10673 12001
4983	0	0	Ki67+	 10676 12079
4984	0	0	Ki67+	 10677 11940
4985	0	0	Ki67+	 10680 12041
4986	0	0	Ki67+	 10690 12017
4987	0	0	Ki67+	 10690 12108
4988	0	0	Ki67+	 10698 12093
4989	0	0	Ki67+	 10699 12042
4990	0	0	Ki67+	 10702 12002
4991	0	0	Ki67+	 10704 12470
4992	0	0	Ki67+	 10716 11966
4993	0	0	Ki67+	 10719 12119
4994	0	0	Ki67+	 10720 12022
4995	0	0	Ki67+	 10724 12068
4996	0	0	Ki67+	 10738 11968
4997	0	0	Ki67+	 10741 12098
4998	0	0	Ki67+	 10745 12056
4999	0	0	Ki67+	 10750 12035
5000	0	0	Ki67+	 10768 12082
5001	0	0	Ki67+	 10796 11877
5002	0	0	Ki67+	 10802 11990
5003	0	0	Ki67+	 10807 12000
5004	0	0	Ki67+	 10820 11979
5005	0	0	Ki67+	 10822 11994
5006	0	0	Ki67+	 10829 11908
5007	0	0	Ki67+	 10838 11955
5008	0	0	Ki67+	 10152 13376
5009	0	0	Ki67+	 10248 13368
5010	0	0	Ki67+	 10406 12767
5011	0	0	Ki67+	 10551 12802
5012	0	0	Ki67+	 10581 12814
5013	0	0	Ki67+	 10700 12699
5014	0	0	Ki67+	 10726 13235
5015	0	0	Ki67+	 10085 13481
5016	0	0	Ki67+	 10085 13815
5017	0	0	Ki67+	 10089 13794
5018	0	0	Ki67+	 10109 13814
5019	0	0	Ki67+	 10121 14075
5020	0	0	Ki67+	 10133 14073
5021	0	0	Ki67+	 10142 13923
5022	0	0	Ki67+	 10200 14077
5023	0	0	Ki67+	 10206 13771
5024	0	0	Ki67+	 10230 13844
5025	0	0	Ki67+	 10331 13730
5026	0	0	Ki67+	 10407 13838
5027	0	0	Ki67+	 10547 13771
5028	0	0	Ki67+	 10577 14201
5029	0	0	Ki67+	 10579 13654
5030	0	0	Ki67+	 10598 13643
5031	0	0	Ki67+	 10605 13609
5032	0	0	Ki67+	 10614 13643
5033	0	0	Ki67+	 10617 13550
5034	0	0	Ki67+	 10669 13627
5035	0	0	Ki67+	 10719 13636
5036	0	0	Ki67+	 10733 13620
5037	0	0	Ki67+	 10408 14962
5038	0	0	Ki67+	 10725 14311
5039	0	0	Ki67+	 10059 15056
5040	0	0	Ki67+	 10461 15188
5041	0	0	Ki67+	 10526 15509
5042	0	0	Ki67+	 10538 15513
5043	0	0	Ki67+	 10688 15628
5044	0	0	Ki67+	 10717 15434
5045	0	0	Ki67+	 10548 16028
5046	0	0	Ki67+	 11380 3222
5047	0	0	Ki67+	 11388 3293
5048	0	0	Ki67+	 11393 2856
5049	0	0	Ki67+	 11409 2948
5050	0	0	Ki67+	 11416 3290
5051	0	0	Ki67+	 11418 3058
5052	0	0	Ki67+	 11419 3518
5053	0	0	Ki67+	 11434 2840
5054	0	0	Ki67+	 11448 3245
5055	0	0	Ki67+	 11460 3321
5056	0	0	Ki67+	 11473 3252
5057	0	0	Ki67+	 11502 3338
5058	0	0	Ki67+	 11503 3353
5059	0	0	Ki67+	 11509 3367
5060	0	0	Ki67+	 11538 3413
5061	0	0	Ki67+	 11549 3178
5062	0	0	Ki67+	 11551 3546
5063	0	0	Ki67+	 11558 3298
5064	0	0	Ki67+	 11563 3440
5065	0	0	Ki67+	 11563 3597
5066	0	0	Ki67+	 11566 3528
5067	0	0	Ki67+	 11566 3569
5068	0	0	Ki67+	 11579 3546
5069	0	0	Ki67+	 11585 3399
5070	0	0	Ki67+	 11588 3583
5071	0	0	Ki67+	 11589 3467
5072	0	0	Ki67+	 11600 3436
5073	0	0	Ki67+	 11606 3463
5074	0	0	Ki67+	 11611 3508
5075	0	0	Ki67+	 11611 3584
5076	0	0	Ki67+	 11617 3327
5077	0	0	Ki67+	 11625 3414
5078	0	0	Ki67+	 11625 3598
5079	0	0	Ki67+	 10856 4121
5080	0	0	Ki67+	 10866 4140
5081	0	0	Ki67+	 10878 4178
5082	0	0	Ki67+	 10881 4087
5083	0	0	Ki67+	 10894 4127
5084	0	0	Ki67+	 10899 4158
5085	0	0	Ki67+	 10913 4302
5086	0	0	Ki67+	 10919 4192
5087	0	0	Ki67+	 10928 4297
5088	0	0	Ki67+	 10934 4203
5089	0	0	Ki67+	 10938 4111
5090	0	0	Ki67+	 10938 4342
5091	0	0	Ki67+	 10939 4048
5092	0	0	Ki67+	 10940 3816
5093	0	0	Ki67+	 10955 4072
5094	0	0	Ki67+	 10959 4095
5095	0	0	Ki67+	 10962 4344
5096	0	0	Ki67+	 10965 4390
5097	0	0	Ki67+	 10971 4127
5098	0	0	Ki67+	 10975 4068
5099	0	0	Ki67+	 10982 4156
5100	0	0	Ki67+	 10989 3683
5101	0	0	Ki67+	 10999 4260
5102	0	0	Ki67+	 11004 4086
5103	0	0	Ki67+	 11011 3761
5104	0	0	Ki67+	 11017 3664
5105	0	0	Ki67+	 11017 4158
5106	0	0	Ki67+	 11018 3640
5107	0	0	Ki67+	 11029 4367
5108	0	0	Ki67+	 11036 3778
5109	0	0	Ki67+	 11045 3791
5110	0	0	Ki67+	 11054 3804
5111	0	0	Ki67+	 11057 4174
5112	0	0	Ki67+	 11061 4195
5113	0	0	Ki67+	 11063 4150
5114	0	0	Ki67+	 11072 3799
5115	0	0	Ki67+	 11080 3774
5116	0	0	Ki67+	 11080 3831
5117	0	0	Ki67+	 11091 3797
5118	0	0	Ki67+	 11097 4277
5119	0	0	Ki67+	 11102 3853
5120	0	0	Ki67+	 11104 4242
5121	0	0	Ki67+	 11106 4194
5122	0	0	Ki67+	 11124 3692
5123	0	0	Ki67+	 11128 3824
5124	0	0	Ki67+	 11131 4224
5125	0	0	Ki67+	 11131 4274
5126	0	0	Ki67+	 11132 3722
5127	0	0	Ki67+	 11140 4287
5128	0	0	Ki67+	 11141 3885
5129	0	0	Ki67+	 11143 3801
5130	0	0	Ki67+	 11144 4335
5131	0	0	Ki67+	 11146 3849
5132	0	0	Ki67+	 11149 4307
5133	0	0	Ki67+	 11153 4248
5134	0	0	Ki67+	 11162 3892
5135	0	0	Ki67+	 11171 4259
5136	0	0	Ki67+	 11174 4286
5137	0	0	Ki67+	 11177 3841
5138	0	0	Ki67+	 11179 4351
5139	0	0	Ki67+	 11182 3893
5140	0	0	Ki67+	 11189 3910
5141	0	0	Ki67+	 11195 3952
5142	0	0	Ki67+	 11195 4316
5143	0	0	Ki67+	 11197 3885
5144	0	0	Ki67+	 11199 4085
5145	0	0	Ki67+	 11201 3656
5146	0	0	Ki67+	 11204 3611
5147	0	0	Ki67+	 11204 4357
5148	0	0	Ki67+	 11213 3927
5149	0	0	Ki67+	 11214 4346
5150	0	0	Ki67+	 11218 3897
5151	0	0	Ki67+	 11219 4394
5152	0	0	Ki67+	 11223 4363
5153	0	0	Ki67+	 11227 3950
5154	0	0	Ki67+	 11233 3673
5155	0	0	Ki67+	 11238 4012
5156	0	0	Ki67+	 11243 4397
5157	0	0	Ki67+	 11250 3965
5158	0	0	Ki67+	 11259 3653
5159	0	0	Ki67+	 11263 3783
5160	0	0	Ki67+	 11264 3694
5161	0	0	Ki67+	 11271 3992
5162	0	0	Ki67+	 11279 4006
5163	0	0	Ki67+	 11289 3719
5164	0	0	Ki67+	 11289 4149
5165	0	0	Ki67+	 11290 3736
5166	0	0	Ki67+	 11290 3773
5167	0	0	Ki67+	 11291 3973
5168	0	0	Ki67+	 11294 3763
5169	0	0	Ki67+	 11294 4036
5170	0	0	Ki67+	 11298 3852
5171	0	0	Ki67+	 11306 3879
5172	0	0	Ki67+	 11313 4005
5173	0	0	Ki67+	 11316 3934
5174	0	0	Ki67+	 11319 3798
5175	0	0	Ki67+	 11319 3849
5176	0	0	Ki67+	 11328 3893
5177	0	0	Ki67+	 11331 3916
5178	0	0	Ki67+	 11352 4031
5179	0	0	Ki67+	 11365 4045
5180	0	0	Ki67+	 11378 4004
5181	0	0	Ki67+	 11445 4109
5182	0	0	Ki67+	 11460 3872
5183	0	0	Ki67+	 11482 4027
5184	0	0	Ki67+	 11482 4207
5185	0	0	Ki67+	 11514 4393
5186	0	0	Ki67+	 11526 4095
5187	0	0	Ki67+	 11530 4137
5188	0	0	Ki67+	 11533 4163
5189	0	0	Ki67+	 11541 4076
5190	0	0	Ki67+	 11542 4386
5191	0	0	Ki67+	 11545 4265
5192	0	0	Ki67+	 11552 4114
5193	0	0	Ki67+	 11553 4140
5194	0	0	Ki67+	 11554 4333
5195	0	0	Ki67+	 11568 4062
5196	0	0	Ki67+	 11569 3698
5197	0	0	Ki67+	 11570 4098
5198	0	0	Ki67+	 11571 4118
5199	0	0	Ki67+	 11573 3658
5200	0	0	Ki67+	 11573 4322
5201	0	0	Ki67+	 11575 4207
5202	0	0	Ki67+	 11579 3739
5203	0	0	Ki67+	 11583 3778
5204	0	0	Ki67+	 11585 3986
5205	0	0	Ki67+	 11585 4277
5206	0	0	Ki67+	 11588 4348
5207	0	0	Ki67+	 11590 3630
5208	0	0	Ki67+	 11594 4377
5209	0	0	Ki67+	 11600 4244
5210	0	0	Ki67+	 11604 4138
5211	0	0	Ki67+	 11608 4098
5212	0	0	Ki67+	 11608 4194
5213	0	0	Ki67+	 11611 3619
5214	0	0	Ki67+	 11613 4085
5215	0	0	Ki67+	 11614 4313
5216	0	0	Ki67+	 11614 4343
5217	0	0	Ki67+	 11617 4302
5218	0	0	Ki67+	 11619 3978
5219	0	0	Ki67+	 11624 3716
5220	0	0	Ki67+	 11626 3747
5221	0	0	Ki67+	 11627 4116
5222	0	0	Ki67+	 11628 3804
5223	0	0	Ki67+	 11629 3734
5224	0	0	Ki67+	 11635 4292
5225	0	0	Ki67+	 11642 3680
5226	0	0	Ki67+	 11642 4312
5227	0	0	Ki67+	 11643 4155
5228	0	0	Ki67+	 11647 4220
5229	0	0	Ki67+	 10854 4878
5230	0	0	Ki67+	 10855 4470
5231	0	0	Ki67+	 10864 4984
5232	0	0	Ki67+	 10872 5023
5233	0	0	Ki67+	 10877 4475
5234	0	0	Ki67+	 10886 4890
5235	0	0	Ki67+	 10887 4815
5236	0	0	Ki67+	 10888 5040
5237	0	0	Ki67+	 10890 4505
5238	0	0	Ki67+	 10892 4980
5239	0	0	Ki67+	 10897 4591
5240	0	0	Ki67+	 10903 4530
5241	0	0	Ki67+	 10905 5033
5242	0	0	Ki67+	 10907 4563
5243	0	0	Ki67+	 10907 4608
5244	0	0	Ki67+	 10913 4551
5245	0	0	Ki67+	 10913 4840
5246	0	0	Ki67+	 10919 4892
5247	0	0	Ki67+	 10925 4630
5248	0	0	Ki67+	 10932 5091
5249	0	0	Ki67+	 10935 4666
5250	0	0	Ki67+	 10937 4406
5251	0	0	Ki67+	 10937 5072
5252	0	0	Ki67+	 10940 4650
5253	0	0	Ki67+	 10942 4423
5254	0	0	Ki67+	 10943 4888
5255	0	0	Ki67+	 10945 4619
5256	0	0	Ki67+	 10949 4601
5257	0	0	Ki67+	 10950 4729
5258	0	0	Ki67+	 10951 5061
5259	0	0	Ki67+	 10954 4751
5260	0	0	Ki67+	 10958 4403
5261	0	0	Ki67+	 10958 4922
5262	0	0	Ki67+	 10963 5019
5263	0	0	Ki67+	 10964 4441
5264	0	0	Ki67+	 10968 4667
5265	0	0	Ki67+	 10968 4700
5266	0	0	Ki67+	 10971 4423
5267	0	0	Ki67+	 10972 5032
5268	0	0	Ki67+	 10976 4626
5269	0	0	Ki67+	 10981 4948
5270	0	0	Ki67+	 10986 4417
5271	0	0	Ki67+	 10990 4762
5272	0	0	Ki67+	 10992 4857
5273	0	0	Ki67+	 10995 4788
5274	0	0	Ki67+	 10997 4833
5275	0	0	Ki67+	 10998 5114
5276	0	0	Ki67+	 11003 4723
5277	0	0	Ki67+	 11006 4796
5278	0	0	Ki67+	 11007 4655
5279	0	0	Ki67+	 11012 5069
5280	0	0	Ki67+	 11013 4477
5281	0	0	Ki67+	 11015 4718
5282	0	0	Ki67+	 11016 4817
5283	0	0	Ki67+	 11020 4900
5284	0	0	Ki67+	 11024 4681
5285	0	0	Ki67+	 11024 4919
5286	0	0	Ki67+	 11027 4873
5287	0	0	Ki67+	 11027 5139
5288	0	0	Ki67+	 11028 4819
5289	0	0	Ki67+	 11036 4517
5290	0	0	Ki67+	 11058 4540
5291	0	0	Ki67+	 11061 5073
5292	0	0	Ki67+	 11071 5027
5293	0	0	Ki67+	 11075 4496
5294	0	0	Ki67+	 11097 4572
5295	0	0	Ki67+	 11104 5053
5296	0	0	Ki67+	 11105 4494
5297	0	0	Ki67+	 11108 5152
5298	0	0	Ki67+	 11113 4916
5299	0	0	Ki67+	 11114 4536
5300	0	0	Ki67+	 11119 5062
5301	0	0	Ki67+	 11121 4472
5302	0	0	Ki67+	 11126 4608
5303	0	0	Ki67+	 11129 5124
5304	0	0	Ki67+	 11133 4567
5305	0	0	Ki67+	 11139 5096
5306	0	0	Ki67+	 11141 4909
5307	0	0	Ki67+	 11148 4600
5308	0	0	Ki67+	 11148 4885
5309	0	0	Ki67+	 11151 4532
5310	0	0	Ki67+	 11153 4487
5311	0	0	Ki67+	 11164 5074
5312	0	0	Ki67+	 11164 5121
5313	0	0	Ki67+	 11174 5089
5314	0	0	Ki67+	 11175 4907
5315	0	0	Ki67+	 11187 4683
5316	0	0	Ki67+	 11189 5126
5317	0	0	Ki67+	 11190 4630
5318	0	0	Ki67+	 11195 4521
5319	0	0	Ki67+	 11197 4829
5320	0	0	Ki67+	 11202 4960
5321	0	0	Ki67+	 11203 4507
5322	0	0	Ki67+	 11210 4553
5323	0	0	Ki67+	 11210 5030
5324	0	0	Ki67+	 11213 4570
5325	0	0	Ki67+	 11216 5046
5326	0	0	Ki67+	 11225 4527
5327	0	0	Ki67+	 11225 4999
5328	0	0	Ki67+	 11227 4511
5329	0	0	Ki67+	 11228 4975
5330	0	0	Ki67+	 11244 4869
5331	0	0	Ki67+	 11245 4427
5332	0	0	Ki67+	 11249 5101
5333	0	0	Ki67+	 11260 4722
5334	0	0	Ki67+	 11282 4916
5335	0	0	Ki67+	 11288 4871
5336	0	0	Ki67+	 11289 4958
5337	0	0	Ki67+	 11289 5122
5338	0	0	Ki67+	 11296 4893
5339	0	0	Ki67+	 11297 4913
5340	0	0	Ki67+	 11300 4929
5341	0	0	Ki67+	 11300 5168
5342	0	0	Ki67+	 11301 4856
5343	0	0	Ki67+	 11313 5013
5344	0	0	Ki67+	 11319 5030
5345	0	0	Ki67+	 11320 4866
5346	0	0	Ki67+	 11323 5193
5347	0	0	Ki67+	 11325 4898
5348	0	0	Ki67+	 11326 4987
5349	0	0	Ki67+	 11327 4837
5350	0	0	Ki67+	 11330 5021
5351	0	0	Ki67+	 11332 4911
5352	0	0	Ki67+	 11333 5051
5353	0	0	Ki67+	 11347 5017
5354	0	0	Ki67+	 11355 5090
5355	0	0	Ki67+	 11359 4845
5356	0	0	Ki67+	 11371 4814
5357	0	0	Ki67+	 11372 4829
5358	0	0	Ki67+	 11377 4878
5359	0	0	Ki67+	 11377 4978
5360	0	0	Ki67+	 11380 5134
5361	0	0	Ki67+	 11383 5186
5362	0	0	Ki67+	 11384 5151
5363	0	0	Ki67+	 11386 4969
5364	0	0	Ki67+	 11389 4854
5365	0	0	Ki67+	 11391 4840
5366	0	0	Ki67+	 11400 5095
5367	0	0	Ki67+	 11403 4930
5368	0	0	Ki67+	 11416 4878
5369	0	0	Ki67+	 11416 4987
5370	0	0	Ki67+	 11427 4939
5371	0	0	Ki67+	 11427 5134
5372	0	0	Ki67+	 11434 4898
5373	0	0	Ki67+	 11437 4968
5374	0	0	Ki67+	 11438 5033
5375	0	0	Ki67+	 11442 5092
5376	0	0	Ki67+	 11444 4931
5377	0	0	Ki67+	 11449 4919
5378	0	0	Ki67+	 11449 4944
5379	0	0	Ki67+	 11457 4970
5380	0	0	Ki67+	 11464 5081
5381	0	0	Ki67+	 11488 5130
5382	0	0	Ki67+	 11499 5100
5383	0	0	Ki67+	 11516 5142
5384	0	0	Ki67+	 11530 4467
5385	0	0	Ki67+	 11531 4401
5386	0	0	Ki67+	 11537 4676
5387	0	0	Ki67+	 11556 4433
5388	0	0	Ki67+	 11558 4511
5389	0	0	Ki67+	 11562 4577
5390	0	0	Ki67+	 11563 4451
5391	0	0	Ki67+	 11563 4549
5392	0	0	Ki67+	 11564 4723
5393	0	0	Ki67+	 11574 4602
5394	0	0	Ki67+	 11574 4738
5395	0	0	Ki67+	 11576 4758
5396	0	0	Ki67+	 11577 4675
5397	0	0	Ki67+	 11586 4493
5398	0	0	Ki67+	 11590 4769
5399	0	0	Ki67+	 11591 4632
5400	0	0	Ki67+	 11593 4665
5401	0	0	Ki67+	 11597 4496
5402	0	0	Ki67+	 11598 4512
5403	0	0	Ki67+	 11610 4801
5404	0	0	Ki67+	 11617 4645
5405	0	0	Ki67+	 11622 4510
5406	0	0	Ki67+	 11628 4531
5407	0	0	Ki67+	 11629 4668
5408	0	0	Ki67+	 11630 4615
5409	0	0	Ki67+	 11633 4779
5410	0	0	Ki67+	 11636 4826
5411	0	0	Ki67+	 11640 4629
5412	0	0	Ki67+	 11646 4497
5413	0	0	Ki67+	 11647 4760
5414	0	0	Ki67+	 10852 5464
5415	0	0	Ki67+	 10853 5399
5416	0	0	Ki67+	 10871 5366
5417	0	0	Ki67+	 10873 5443
5418	0	0	Ki67+	 10878 5353
5419	0	0	Ki67+	 10886 5485
5420	0	0	Ki67+	 10891 5394
5421	0	0	Ki67+	 10896 5449
5422	0	0	Ki67+	 10919 5786
5423	0	0	Ki67+	 10927 5736
5424	0	0	Ki67+	 10934 5483
5425	0	0	Ki67+	 10959 5722
5426	0	0	Ki67+	 10973 5537
5427	0	0	Ki67+	 10982 5510
5428	0	0	Ki67+	 10988 5442
5429	0	0	Ki67+	 10991 5626
5430	0	0	Ki67+	 11014 5457
5431	0	0	Ki67+	 11030 5566
5432	0	0	Ki67+	 11054 5573
5433	0	0	Ki67+	 11063 5903
5434	0	0	Ki67+	 11067 5230
5435	0	0	Ki67+	 11078 5215
5436	0	0	Ki67+	 11085 5569
5437	0	0	Ki67+	 11088 5892
5438	0	0	Ki67+	 11101 5208
5439	0	0	Ki67+	 11102 5913
5440	0	0	Ki67+	 11136 5648
5441	0	0	Ki67+	 11151 5268
5442	0	0	Ki67+	 11157 5441
5443	0	0	Ki67+	 11167 5312
5444	0	0	Ki67+	 11190 5328
5445	0	0	Ki67+	 11196 5914
5446	0	0	Ki67+	 11203 5428
5447	0	0	Ki67+	 11214 5603
5448	0	0	Ki67+	 11219 5858
5449	0	0	Ki67+	 11248 5405
5450	0	0	Ki67+	 11260 5467
5451	0	0	Ki67+	 11260 5705
5452	0	0	Ki67+	 11271 5424
5453	0	0	Ki67+	 11271 5654
5454	0	0	Ki67+	 11286 5257
5455	0	0	Ki67+	 11288 5429
5456	0	0	Ki67+	 11291 5511
5457	0	0	Ki67+	 11297 5459
5458	0	0	Ki67+	 11297 5707
5459	0	0	Ki67+	 11298 5930
5460	0	0	Ki67+	 11301 5649
5461	0	0	Ki67+	 11302 5971
5462	0	0	Ki67+	 11306 5266
5463	0	0	Ki67+	 11308 5233
5464	0	0	Ki67+	 11317 5536
5465	0	0	Ki67+	 11324 5662
5466	0	0	Ki67+	 11326 5700
5467	0	0	Ki67+	 11331 5252
5468	0	0	Ki67+	 11341 5886
5469	0	0	Ki67+	 11343 5673
5470	0	0	Ki67+	 11348 5275
5471	0	0	Ki67+	 11354 5290
5472	0	0	Ki67+	 11355 5228
5473	0	0	Ki67+	 11359 5340
5474	0	0	Ki67+	 11363 5827
5475	0	0	Ki67+	 11368 5261
5476	0	0	Ki67+	 11371 5449
5477	0	0	Ki67+	 11373 5309
5478	0	0	Ki67+	 11373 5533
5479	0	0	Ki67+	 11376 5287
5480	0	0	Ki67+	 11378 5490
5481	0	0	Ki67+	 11379 5344
5482	0	0	Ki67+	 11379 5379
5483	0	0	Ki67+	 11393 5337
5484	0	0	Ki67+	 11393 5392
5485	0	0	Ki67+	 11395 5467
5486	0	0	Ki67+	 11397 5434
5487	0	0	Ki67+	 11397 5513
5488	0	0	Ki67+	 11399 5540
5489	0	0	Ki67+	 11404 5714
5490	0	0	Ki67+	 11406 5379
5491	0	0	Ki67+	 11410 5406
5492	0	0	Ki67+	 11413 5206
5493	0	0	Ki67+	 11417 5482
5494	0	0	Ki67+	 11421 5729
5495	0	0	Ki67+	 11441 5856
5496	0	0	Ki67+	 11442 5284
5497	0	0	Ki67+	 11444 5581
5498	0	0	Ki67+	 11455 5360
5499	0	0	Ki67+	 11463 5749
5500	0	0	Ki67+	 11470 5438
5501	0	0	Ki67+	 11474 5318
5502	0	0	Ki67+	 11479 5891
5503	0	0	Ki67+	 11487 5376
5504	0	0	Ki67+	 11491 5296
5505	0	0	Ki67+	 11493 5509
5506	0	0	Ki67+	 11494 5421
5507	0	0	Ki67+	 11504 5537
5508	0	0	Ki67+	 11515 5305
5509	0	0	Ki67+	 11516 5806
5510	0	0	Ki67+	 11525 5483
5511	0	0	Ki67+	 11527 5243
5512	0	0	Ki67+	 11528 5571
5513	0	0	Ki67+	 11529 5556
5514	0	0	Ki67+	 11532 5924
5515	0	0	Ki67+	 11538 5822
5516	0	0	Ki67+	 11542 5618
5517	0	0	Ki67+	 11548 5375
5518	0	0	Ki67+	 11551 5536
5519	0	0	Ki67+	 11554 5664
5520	0	0	Ki67+	 11556 5203
5521	0	0	Ki67+	 11559 5260
5522	0	0	Ki67+	 11562 5562
5523	0	0	Ki67+	 11569 5629
5524	0	0	Ki67+	 11573 5979
5525	0	0	Ki67+	 11574 5593
5526	0	0	Ki67+	 11578 5863
5527	0	0	Ki67+	 11579 5672
5528	0	0	Ki67+	 11585 5694
5529	0	0	Ki67+	 11609 5389
5530	0	0	Ki67+	 11617 5734
5531	0	0	Ki67+	 11620 5989
5532	0	0	Ki67+	 11637 5854
5533	0	0	Ki67+	 11638 5767
5534	0	0	Ki67+	 11640 5725
5535	0	0	Ki67+	 11644 5487
5536	0	0	Ki67+	 11646 5534
5537	0	0	Ki67+	 10851 6310
5538	0	0	Ki67+	 10852 6326
5539	0	0	Ki67+	 10853 6033
5540	0	0	Ki67+	 10863 6385
5541	0	0	Ki67+	 10864 6337
5542	0	0	Ki67+	 10864 6360
5543	0	0	Ki67+	 10875 6305
5544	0	0	Ki67+	 10883 6132
5545	0	0	Ki67+	 10888 6396
5546	0	0	Ki67+	 10893 6365
5547	0	0	Ki67+	 10893 6433
5548	0	0	Ki67+	 10902 6447
5549	0	0	Ki67+	 10904 6333
5550	0	0	Ki67+	 10906 6282
5551	0	0	Ki67+	 10906 6481
5552	0	0	Ki67+	 10915 6416
5553	0	0	Ki67+	 10922 6142
5554	0	0	Ki67+	 10932 6290
5555	0	0	Ki67+	 10935 6474
5556	0	0	Ki67+	 10947 6515
5557	0	0	Ki67+	 10950 6323
5558	0	0	Ki67+	 10966 6170
5559	0	0	Ki67+	 10966 6290
5560	0	0	Ki67+	 10967 6191
5561	0	0	Ki67+	 10978 6726
5562	0	0	Ki67+	 10979 6169
5563	0	0	Ki67+	 10979 6299
5564	0	0	Ki67+	 11005 6547
5565	0	0	Ki67+	 11007 6743
5566	0	0	Ki67+	 11021 6178
5567	0	0	Ki67+	 11022 6696
5568	0	0	Ki67+	 11035 6589
5569	0	0	Ki67+	 11045 6721
5570	0	0	Ki67+	 11046 6527
5571	0	0	Ki67+	 11048 6483
5572	0	0	Ki67+	 11048 6662
5573	0	0	Ki67+	 11058 6157
5574	0	0	Ki67+	 11058 6320
5575	0	0	Ki67+	 11061 6135
5576	0	0	Ki67+	 11062 6553
5577	0	0	Ki67+	 11066 6234
5578	0	0	Ki67+	 11066 6653
5579	0	0	Ki67+	 11067 6799
5580	0	0	Ki67+	 11068 6579
5581	0	0	Ki67+	 11069 6177
5582	0	0	Ki67+	 11077 6726
5583	0	0	Ki67+	 11081 6508
5584	0	0	Ki67+	 11084 6765
5585	0	0	Ki67+	 11092 6143
5586	0	0	Ki67+	 11096 6678
5587	0	0	Ki67+	 11097 6530
5588	0	0	Ki67+	 11101 6398
5589	0	0	Ki67+	 11101 6424
5590	0	0	Ki67+	 11103 6548
5591	0	0	Ki67+	 11108 6709
5592	0	0	Ki67+	 11116 6366
5593	0	0	Ki67+	 11118 6544
5594	0	0	Ki67+	 11118 6603
5595	0	0	Ki67+	 11119 6647
5596	0	0	Ki67+	 11121 6348
5597	0	0	Ki67+	 11125 6404
5598	0	0	Ki67+	 11126 6511
5599	0	0	Ki67+	 11128 6736
5600	0	0	Ki67+	 11135 6323
5601	0	0	Ki67+	 11137 6670
5602	0	0	Ki67+	 11139 6648
5603	0	0	Ki67+	 11142 6371
5604	0	0	Ki67+	 11143 6577
5605	0	0	Ki67+	 11143 6587
5606	0	0	Ki67+	 11145 6429
5607	0	0	Ki67+	 11152 6361
5608	0	0	Ki67+	 11153 6632
5609	0	0	Ki67+	 11158 6690
5610	0	0	Ki67+	 11168 6611
5611	0	0	Ki67+	 11169 6212
5612	0	0	Ki67+	 11174 6414
5613	0	0	Ki67+	 11177 6196
5614	0	0	Ki67+	 11194 6670
5615	0	0	Ki67+	 11196 6600
5616	0	0	Ki67+	 11199 6579
5617	0	0	Ki67+	 11206 6624
5618	0	0	Ki67+	 11208 6398
5619	0	0	Ki67+	 11211 6697
5620	0	0	Ki67+	 11213 6199
5621	0	0	Ki67+	 11217 6587
5622	0	0	Ki67+	 11220 6255
5623	0	0	Ki67+	 11237 6325
5624	0	0	Ki67+	 11237 6646
5625	0	0	Ki67+	 11239 6622
5626	0	0	Ki67+	 11241 6690
5627	0	0	Ki67+	 11250 6401
5628	0	0	Ki67+	 11259 6292
5629	0	0	Ki67+	 11259 6430
5630	0	0	Ki67+	 11262 6250
5631	0	0	Ki67+	 11262 6626
5632	0	0	Ki67+	 11266 6682
5633	0	0	Ki67+	 11267 6658
5634	0	0	Ki67+	 11280 6453
5635	0	0	Ki67+	 11283 6529
5636	0	0	Ki67+	 11284 6410
5637	0	0	Ki67+	 11286 6581
5638	0	0	Ki67+	 11291 6666
5639	0	0	Ki67+	 11294 6765
5640	0	0	Ki67+	 11297 6692
5641	0	0	Ki67+	 11299 6284
5642	0	0	Ki67+	 11308 6359
5643	0	0	Ki67+	 11316 6788
5644	0	0	Ki67+	 11333 6656
5645	0	0	Ki67+	 11335 6333
5646	0	0	Ki67+	 11340 6485
5647	0	0	Ki67+	 11340 6764
5648	0	0	Ki67+	 11353 6435
5649	0	0	Ki67+	 11386 6501
5650	0	0	Ki67+	 11388 6756
5651	0	0	Ki67+	 11409 6755
5652	0	0	Ki67+	 11410 6496
5653	0	0	Ki67+	 11411 6781
5654	0	0	Ki67+	 11420 6528
5655	0	0	Ki67+	 11425 6403
5656	0	0	Ki67+	 11428 6650
5657	0	0	Ki67+	 11437 6777
5658	0	0	Ki67+	 11439 6416
5659	0	0	Ki67+	 11440 6634
5660	0	0	Ki67+	 11445 6677
5661	0	0	Ki67+	 11446 6608
5662	0	0	Ki67+	 11447 6391
5663	0	0	Ki67+	 11456 6697
5664	0	0	Ki67+	 11461 6567
5665	0	0	Ki67+	 11486 6665
5666	0	0	Ki67+	 11487 6760
5667	0	0	Ki67+	 11494 6011
5668	0	0	Ki67+	 11502 6636
5669	0	0	Ki67+	 11516 6769
5670	0	0	Ki67+	 11520 6439
5671	0	0	Ki67+	 11547 6758
5672	0	0	Ki67+	 11557 6396
5673	0	0	Ki67+	 11557 6637
5674	0	0	Ki67+	 11558 6496
5675	0	0	Ki67+	 11559 6002
5676	0	0	Ki67+	 11569 6738
5677	0	0	Ki67+	 11579 6751
5678	0	0	Ki67+	 11583 6407
5679	0	0	Ki67+	 11583 6633
5680	0	0	Ki67+	 11586 6659
5681	0	0	Ki67+	 11588 6723
5682	0	0	Ki67+	 11592 6688
5683	0	0	Ki67+	 11619 6018
5684	0	0	Ki67+	 10931 6976
5685	0	0	Ki67+	 10939 6810
5686	0	0	Ki67+	 10954 6804
5687	0	0	Ki67+	 10970 6914
5688	0	0	Ki67+	 10972 7452
5689	0	0	Ki67+	 11003 6898
5690	0	0	Ki67+	 11007 6868
5691	0	0	Ki67+	 11009 7333
5692	0	0	Ki67+	 11016 7400
5693	0	0	Ki67+	 11018 7454
5694	0	0	Ki67+	 11034 7389
5695	0	0	Ki67+	 11039 6869
5696	0	0	Ki67+	 11039 6955
5697	0	0	Ki67+	 11046 7454
5698	0	0	Ki67+	 11050 6860
5699	0	0	Ki67+	 11051 6902
5700	0	0	Ki67+	 11053 6892
5701	0	0	Ki67+	 11054 7404
5702	0	0	Ki67+	 11062 6919
5703	0	0	Ki67+	 11071 6930
5704	0	0	Ki67+	 11075 6818
5705	0	0	Ki67+	 11079 7412
5706	0	0	Ki67+	 11080 7451
5707	0	0	Ki67+	 11084 6925
5708	0	0	Ki67+	 11089 7186
5709	0	0	Ki67+	 11093 7435
5710	0	0	Ki67+	 11103 6870
5711	0	0	Ki67+	 11114 7469
5712	0	0	Ki67+	 11125 7458
5713	0	0	Ki67+	 11133 7419
5714	0	0	Ki67+	 11146 7187
5715	0	0	Ki67+	 11176 7446
5716	0	0	Ki67+	 11199 7447
5717	0	0	Ki67+	 11210 7374
5718	0	0	Ki67+	 11211 7430
5719	0	0	Ki67+	 11234 7375
5720	0	0	Ki67+	 11240 7452
5721	0	0	Ki67+	 11245 7423
5722	0	0	Ki67+	 11250 7372
5723	0	0	Ki67+	 11250 7393
5724	0	0	Ki67+	 11253 7094
5725	0	0	Ki67+	 11258 7443
5726	0	0	Ki67+	 11259 6811
5727	0	0	Ki67+	 11259 6847
5728	0	0	Ki67+	 11259 7408
5729	0	0	Ki67+	 11298 6989
5730	0	0	Ki67+	 11327 7524
5731	0	0	Ki67+	 11351 7547
5732	0	0	Ki67+	 11370 7252
5733	0	0	Ki67+	 11377 7434
5734	0	0	Ki67+	 11401 7407
5735	0	0	Ki67+	 11410 6900
5736	0	0	Ki67+	 11416 6802
5737	0	0	Ki67+	 11423 7297
5738	0	0	Ki67+	 11438 7516
5739	0	0	Ki67+	 11462 7497
5740	0	0	Ki67+	 11468 7584
5741	0	0	Ki67+	 11473 7395
5742	0	0	Ki67+	 11479 7154
5743	0	0	Ki67+	 11483 7446
5744	0	0	Ki67+	 11499 7063
5745	0	0	Ki67+	 11499 7491
5746	0	0	Ki67+	 11501 7103
5747	0	0	Ki67+	 11506 7469
5748	0	0	Ki67+	 11510 7486
5749	0	0	Ki67+	 11523 7459
5750	0	0	Ki67+	 11524 7295
5751	0	0	Ki67+	 11525 7211
5752	0	0	Ki67+	 11532 7055
5753	0	0	Ki67+	 11538 7287
5754	0	0	Ki67+	 11548 7140
5755	0	0	Ki67+	 11549 7590
5756	0	0	Ki67+	 11553 7089
5757	0	0	Ki67+	 11558 7210
5758	0	0	Ki67+	 11564 7295
5759	0	0	Ki67+	 11565 7569
5760	0	0	Ki67+	 11570 7167
5761	0	0	Ki67+	 11571 7019
5762	0	0	Ki67+	 11573 7141
5763	0	0	Ki67+	 11580 7550
5764	0	0	Ki67+	 11580 7579
5765	0	0	Ki67+	 11582 7195
5766	0	0	Ki67+	 11590 7025
5767	0	0	Ki67+	 11596 7176
5768	0	0	Ki67+	 11596 7549
5769	0	0	Ki67+	 11606 7155
5770	0	0	Ki67+	 11608 7309
5771	0	0	Ki67+	 11622 7101
5772	0	0	Ki67+	 11634 7541
5773	0	0	Ki67+	 11639 7135
5774	0	0	Ki67+	 11645 7182
5775	0	0	Ki67+	 10852 7755
5776	0	0	Ki67+	 10862 8081
5777	0	0	Ki67+	 10865 7908
5778	0	0	Ki67+	 10870 7882
5779	0	0	Ki67+	 10886 7804
5780	0	0	Ki67+	 10893 7932
5781	0	0	Ki67+	 10894 7838
5782	0	0	Ki67+	 10906 7909
5783	0	0	Ki67+	 10919 8283
5784	0	0	Ki67+	 10921 8039
5785	0	0	Ki67+	 10922 7981
5786	0	0	Ki67+	 10933 8328
5787	0	0	Ki67+	 10936 8099
5788	0	0	Ki67+	 10936 8306
5789	0	0	Ki67+	 10941 7939
5790	0	0	Ki67+	 10943 7758
5791	0	0	Ki67+	 10957 8294
5792	0	0	Ki67+	 10960 7752
5793	0	0	Ki67+	 10983 7759
5794	0	0	Ki67+	 10983 8253
5795	0	0	Ki67+	 10985 8242
5796	0	0	Ki67+	 10987 7925
5797	0	0	Ki67+	 10987 8283
5798	0	0	Ki67+	 10988 7848
5799	0	0	Ki67+	 10990 8303
5800	0	0	Ki67+	 10994 7827
5801	0	0	Ki67+	 10994 7871
5802	0	0	Ki67+	 11005 8256
5803	0	0	Ki67+	 11007 7839
5804	0	0	Ki67+	 11013 8289
5805	0	0	Ki67+	 11019 7773
5806	0	0	Ki67+	 11020 8196
5807	0	0	Ki67+	 11028 7916
5808	0	0	Ki67+	 11029 8267
5809	0	0	Ki67+	 11033 8202
5810	0	0	Ki67+	 11039 7822
5811	0	0	Ki67+	 11040 7789
5812	0	0	Ki67+	 11047 7894
5813	0	0	Ki67+	 11048 8284
5814	0	0	Ki67+	 11049 7944
5815	0	0	Ki67+	 11050 8252
5816	0	0	Ki67+	 11057 7911
5817	0	0	Ki67+	 11058 8016
5818	0	0	Ki67+	 11061 7955
5819	0	0	Ki67+	 11065 7934
5820	0	0	Ki67+	 11065 8216
5821	0	0	Ki67+	 11066 8316
5822	0	0	Ki67+	 11068 7811
5823	0	0	Ki67+	 11069 7983
5824	0	0	Ki67+	 11080 8262
5825	0	0	Ki67+	 11081 7894
5826	0	0	Ki67+	 11081 8135
5827	0	0	Ki67+	 11082 8314
5828	0	0	Ki67+	 11088 8033
5829	0	0	Ki67+	 11090 8078
5830	0	0	Ki67+	 11091 8116
5831	0	0	Ki67+	 11099 7973
5832	0	0	Ki67+	 11101 7884
5833	0	0	Ki67+	 11102 8062
5834	0	0	Ki67+	 11107 8009
5835	0	0	Ki67+	 11115 7950
5836	0	0	Ki67+	 11119 8047
5837	0	0	Ki67+	 11122 7985
5838	0	0	Ki67+	 11133 7791
5839	0	0	Ki67+	 11137 8016
5840	0	0	Ki67+	 11141 8065
5841	0	0	Ki67+	 11145 8040
5842	0	0	Ki67+	 11151 7851
5843	0	0	Ki67+	 11152 7970
5844	0	0	Ki67+	 11165 8069
5845	0	0	Ki67+	 11173 8003
5846	0	0	Ki67+	 11173 8265
5847	0	0	Ki67+	 11175 8058
5848	0	0	Ki67+	 11179 7768
5849	0	0	Ki67+	 11181 8283
5850	0	0	Ki67+	 11182 7967
5851	0	0	Ki67+	 11186 8083
5852	0	0	Ki67+	 11198 7874
5853	0	0	Ki67+	 11200 8001
5854	0	0	Ki67+	 11200 8286
5855	0	0	Ki67+	 11203 8031
5856	0	0	Ki67+	 11205 7889
5857	0	0	Ki67+	 11208 7952
5858	0	0	Ki67+	 11208 7986
5859	0	0	Ki67+	 11213 8066
5860	0	0	Ki67+	 11216 7835
5861	0	0	Ki67+	 11217 7885
5862	0	0	Ki67+	 11219 7871
5863	0	0	Ki67+	 11221 7623
5864	0	0	Ki67+	 11221 7820
5865	0	0	Ki67+	 11221 8343
5866	0	0	Ki67+	 11223 8307
5867	0	0	Ki67+	 11227 8103
5868	0	0	Ki67+	 11237 7994
5869	0	0	Ki67+	 11245 8130
5870	0	0	Ki67+	 11248 8390
5871	0	0	Ki67+	 11249 8086
5872	0	0	Ki67+	 11249 8323
5873	0	0	Ki67+	 11251 8001
5874	0	0	Ki67+	 11252 7627
5875	0	0	Ki67+	 11264 7977
5876	0	0	Ki67+	 11269 7992
5877	0	0	Ki67+	 11278 8355
5878	0	0	Ki67+	 11283 8392
5879	0	0	Ki67+	 11288 7604
5880	0	0	Ki67+	 11291 7945
5881	0	0	Ki67+	 11294 8261
5882	0	0	Ki67+	 11301 8229
5883	0	0	Ki67+	 11305 8359
5884	0	0	Ki67+	 11306 8288
5885	0	0	Ki67+	 11310 8027
5886	0	0	Ki67+	 11310 8251
5887	0	0	Ki67+	 11316 7842
5888	0	0	Ki67+	 11328 8071
5889	0	0	Ki67+	 11329 8369
5890	0	0	Ki67+	 11332 8292
5891	0	0	Ki67+	 11337 8041
5892	0	0	Ki67+	 11347 7898
5893	0	0	Ki67+	 11351 7625
5894	0	0	Ki67+	 11375 8070
5895	0	0	Ki67+	 11380 7742
5896	0	0	Ki67+	 11382 8155
5897	0	0	Ki67+	 11394 7621
5898	0	0	Ki67+	 11398 7739
5899	0	0	Ki67+	 11401 8316
5900	0	0	Ki67+	 11409 8202
5901	0	0	Ki67+	 11414 7640
5902	0	0	Ki67+	 11417 7815
5903	0	0	Ki67+	 11424 8152
5904	0	0	Ki67+	 11426 7712
5905	0	0	Ki67+	 11426 8218
5906	0	0	Ki67+	 11426 8319
5907	0	0	Ki67+	 11427 7726
5908	0	0	Ki67+	 11435 8308
5909	0	0	Ki67+	 11436 8230
5910	0	0	Ki67+	 11436 8283
5911	0	0	Ki67+	 11440 8194
5912	0	0	Ki67+	 11445 8250
5913	0	0	Ki67+	 11445 8273
5914	0	0	Ki67+	 11449 8228
5915	0	0	Ki67+	 11452 7778
5916	0	0	Ki67+	 11456 7853
5917	0	0	Ki67+	 11458 7707
5918	0	0	Ki67+	 11465 7604
5919	0	0	Ki67+	 11475 7622
5920	0	0	Ki67+	 11476 7765
5921	0	0	Ki67+	 11483 7881
5922	0	0	Ki67+	 11487 7694
5923	0	0	Ki67+	 11490 7626
5924	0	0	Ki67+	 11490 7680
5925	0	0	Ki67+	 11492 7757
5926	0	0	Ki67+	 11494 7727
5927	0	0	Ki67+	 11495 8261
5928	0	0	Ki67+	 11496 7899
5929	0	0	Ki67+	 11497 7641
5930	0	0	Ki67+	 11498 8054
5931	0	0	Ki67+	 11501 7849
5932	0	0	Ki67+	 11524 7722
5933	0	0	Ki67+	 11525 7684
5934	0	0	Ki67+	 11527 7873
5935	0	0	Ki67+	 11535 7638
5936	0	0	Ki67+	 11538 8256
5937	0	0	Ki67+	 11546 7750
5938	0	0	Ki67+	 11547 8317
5939	0	0	Ki67+	 11548 7832
5940	0	0	Ki67+	 11548 8223
5941	0	0	Ki67+	 11549 7687
5942	0	0	Ki67+	 11550 7764
5943	0	0	Ki67+	 11554 7815
5944	0	0	Ki67+	 11556 7797
5945	0	0	Ki67+	 11565 7784
5946	0	0	Ki67+	 11569 7622
5947	0	0	Ki67+	 11569 8254
5948	0	0	Ki67+	 11570 8219
5949	0	0	Ki67+	 11574 8327
5950	0	0	Ki67+	 11574 8381
5951	0	0	Ki67+	 11578 8294
5952	0	0	Ki67+	 11579 7788
5953	0	0	Ki67+	 11581 8203
5954	0	0	Ki67+	 11583 7641
5955	0	0	Ki67+	 11596 8347
5956	0	0	Ki67+	 11602 8222
5957	0	0	Ki67+	 11603 7752
5958	0	0	Ki67+	 11610 8192
5959	0	0	Ki67+	 11616 7688
5960	0	0	Ki67+	 11624 8336
5961	0	0	Ki67+	 11631 8359
5962	0	0	Ki67+	 11633 7723
5963	0	0	Ki67+	 11644 8388
5964	0	0	Ki67+	 10850 8475
5965	0	0	Ki67+	 10853 8901
5966	0	0	Ki67+	 10856 8528
5967	0	0	Ki67+	 10864 8502
5968	0	0	Ki67+	 10865 8941
5969	0	0	Ki67+	 10867 8874
5970	0	0	Ki67+	 10872 8893
5971	0	0	Ki67+	 10886 8483
5972	0	0	Ki67+	 10892 8553
5973	0	0	Ki67+	 10893 8428
5974	0	0	Ki67+	 10908 8594
5975	0	0	Ki67+	 10913 8561
5976	0	0	Ki67+	 10914 8518
5977	0	0	Ki67+	 10916 8540
5978	0	0	Ki67+	 10925 8594
5979	0	0	Ki67+	 10954 8526
5980	0	0	Ki67+	 10968 8603
5981	0	0	Ki67+	 10989 8569
5982	0	0	Ki67+	 11016 8484
5983	0	0	Ki67+	 11042 8479
5984	0	0	Ki67+	 11047 8529
5985	0	0	Ki67+	 11049 8506
5986	0	0	Ki67+	 11068 8477
5987	0	0	Ki67+	 11069 8457
5988	0	0	Ki67+	 11075 8581
5989	0	0	Ki67+	 11082 8947
5990	0	0	Ki67+	 11083 8485
5991	0	0	Ki67+	 11095 8605
5992	0	0	Ki67+	 11097 8469
5993	0	0	Ki67+	 11102 8955
5994	0	0	Ki67+	 11106 8437
5995	0	0	Ki67+	 11110 8827
5996	0	0	Ki67+	 11113 8908
5997	0	0	Ki67+	 11115 8853
5998	0	0	Ki67+	 11115 9012
5999	0	0	Ki67+	 11117 8454
6000	0	0	Ki67+	 11122 8969
6001	0	0	Ki67+	 11126 8618
6002	0	0	Ki67+	 11126 9037
6003	0	0	Ki67+	 11128 8951
6004	0	0	Ki67+	 11132 9058
6005	0	0	Ki67+	 11137 8716
6006	0	0	Ki67+	 11137 8810
6007	0	0	Ki67+	 11140 8849
6008	0	0	Ki67+	 11142 8744
6009	0	0	Ki67+	 11150 8823
6010	0	0	Ki67+	 11152 8539
6011	0	0	Ki67+	 11152 8782
6012	0	0	Ki67+	 11153 8924
6013	0	0	Ki67+	 11155 8629
6014	0	0	Ki67+	 11156 8449
6015	0	0	Ki67+	 11158 8511
6016	0	0	Ki67+	 11163 8704
6017	0	0	Ki67+	 11164 9103
6018	0	0	Ki67+	 11167 8936
6019	0	0	Ki67+	 11168 8416
6020	0	0	Ki67+	 11171 8567
6021	0	0	Ki67+	 11177 8960
6022	0	0	Ki67+	 11178 8554
6023	0	0	Ki67+	 11178 8727
6024	0	0	Ki67+	 11185 8526
6025	0	0	Ki67+	 11195 8597
6026	0	0	Ki67+	 11207 8648
6027	0	0	Ki67+	 11208 8555
6028	0	0	Ki67+	 11217 8597
6029	0	0	Ki67+	 11223 8620
6030	0	0	Ki67+	 11236 8448
6031	0	0	Ki67+	 11238 8404
6032	0	0	Ki67+	 11242 8580
6033	0	0	Ki67+	 11245 8701
6034	0	0	Ki67+	 11256 8487
6035	0	0	Ki67+	 11267 8626
6036	0	0	Ki67+	 11271 8500
6037	0	0	Ki67+	 11287 8651
6038	0	0	Ki67+	 11294 8541
6039	0	0	Ki67+	 11299 9031
6040	0	0	Ki67+	 11303 9004
6041	0	0	Ki67+	 11331 9003
6042	0	0	Ki67+	 11350 8752
6043	0	0	Ki67+	 11355 8439
6044	0	0	Ki67+	 11361 8403
6045	0	0	Ki67+	 11373 8463
6046	0	0	Ki67+	 11376 8444
6047	0	0	Ki67+	 11447 8709
6048	0	0	Ki67+	 11448 8682
6049	0	0	Ki67+	 11452 8869
6050	0	0	Ki67+	 11453 8692
6051	0	0	Ki67+	 11485 8669
6052	0	0	Ki67+	 11506 8702
6053	0	0	Ki67+	 11510 8823
6054	0	0	Ki67+	 11527 8801
6055	0	0	Ki67+	 11544 8401
6056	0	0	Ki67+	 11557 8417
6057	0	0	Ki67+	 11560 8458
6058	0	0	Ki67+	 11573 8711
6059	0	0	Ki67+	 11576 8475
6060	0	0	Ki67+	 11587 8487
6061	0	0	Ki67+	 11591 8879
6062	0	0	Ki67+	 11597 8485
6063	0	0	Ki67+	 11599 8405
6064	0	0	Ki67+	 11600 8722
6065	0	0	Ki67+	 11611 8981
6066	0	0	Ki67+	 11615 9022
6067	0	0	Ki67+	 11619 8455
6068	0	0	Ki67+	 11623 8405
6069	0	0	Ki67+	 11623 8859
6070	0	0	Ki67+	 11628 8479
6071	0	0	Ki67+	 11629 9019
6072	0	0	Ki67+	 11632 8704
6073	0	0	Ki67+	 11634 9183
6074	0	0	Ki67+	 11635 9161
6075	0	0	Ki67+	 11644 8445
6076	0	0	Ki67+	 10985 9943
6077	0	0	Ki67+	 10999 9771
6078	0	0	Ki67+	 11037 9588
6079	0	0	Ki67+	 11055 9546
6080	0	0	Ki67+	 11089 9324
6081	0	0	Ki67+	 11105 9378
6082	0	0	Ki67+	 11112 9301
6083	0	0	Ki67+	 11117 9393
6084	0	0	Ki67+	 11132 9825
6085	0	0	Ki67+	 11137 9385
6086	0	0	Ki67+	 11148 9777
6087	0	0	Ki67+	 11154 9471
6088	0	0	Ki67+	 11158 9442
6089	0	0	Ki67+	 11159 9767
6090	0	0	Ki67+	 11174 9604
6091	0	0	Ki67+	 11177 9635
6092	0	0	Ki67+	 11178 9560
6093	0	0	Ki67+	 11181 9670
6094	0	0	Ki67+	 11188 9720
6095	0	0	Ki67+	 11191 9396
6096	0	0	Ki67+	 11192 9487
6097	0	0	Ki67+	 11198 9551
6098	0	0	Ki67+	 11200 9373
6099	0	0	Ki67+	 11213 9794
6100	0	0	Ki67+	 11221 9393
6101	0	0	Ki67+	 11239 9370
6102	0	0	Ki67+	 11247 9449
6103	0	0	Ki67+	 11254 9387
6104	0	0	Ki67+	 11260 9367
6105	0	0	Ki67+	 11270 9496
6106	0	0	Ki67+	 11274 9383
6107	0	0	Ki67+	 11276 9669
6108	0	0	Ki67+	 11285 9504
6109	0	0	Ki67+	 11288 9695
6110	0	0	Ki67+	 11297 9329
6111	0	0	Ki67+	 11323 9427
6112	0	0	Ki67+	 11325 9400
6113	0	0	Ki67+	 11380 9250
6114	0	0	Ki67+	 11391 9278
6115	0	0	Ki67+	 11394 9319
6116	0	0	Ki67+	 11399 9261
6117	0	0	Ki67+	 11410 9241
6118	0	0	Ki67+	 11412 9475
6119	0	0	Ki67+	 11413 9285
6120	0	0	Ki67+	 11417 9262
6121	0	0	Ki67+	 11431 9296
6122	0	0	Ki67+	 11441 9233
6123	0	0	Ki67+	 11444 9443
6124	0	0	Ki67+	 11452 9344
6125	0	0	Ki67+	 11456 9295
6126	0	0	Ki67+	 11459 9258
6127	0	0	Ki67+	 11468 9230
6128	0	0	Ki67+	 11480 9343
6129	0	0	Ki67+	 11481 9217
6130	0	0	Ki67+	 11495 9332
6131	0	0	Ki67+	 11514 9217
6132	0	0	Ki67+	 11520 9577
6133	0	0	Ki67+	 11544 9325
6134	0	0	Ki67+	 11546 9349
6135	0	0	Ki67+	 11553 9252
6136	0	0	Ki67+	 11565 9234
6137	0	0	Ki67+	 11565 9264
6138	0	0	Ki67+	 11578 9332
6139	0	0	Ki67+	 11597 9356
6140	0	0	Ki67+	 11613 9218
6141	0	0	Ki67+	 11621 9945
6142	0	0	Ki67+	 11624 9620
6143	0	0	Ki67+	 11638 9963
6144	0	0	Ki67+	 11640 9386
6145	0	0	Ki67+	 10849 10661
6146	0	0	Ki67+	 10852 10630
6147	0	0	Ki67+	 10864 10546
6148	0	0	Ki67+	 10868 10797
6149	0	0	Ki67+	 10879 10636
6150	0	0	Ki67+	 10880 10526
6151	0	0	Ki67+	 10886 10547
6152	0	0	Ki67+	 10902 10112
6153	0	0	Ki67+	 10909 10664
6154	0	0	Ki67+	 10922 10654
6155	0	0	Ki67+	 10927 10055
6156	0	0	Ki67+	 10930 10792
6157	0	0	Ki67+	 10954 10782
6158	0	0	Ki67+	 10961 10689
6159	0	0	Ki67+	 10965 10647
6160	0	0	Ki67+	 10978 10573
6161	0	0	Ki67+	 10985 10592
6162	0	0	Ki67+	 10987 10545
6163	0	0	Ki67+	 10996 10727
6164	0	0	Ki67+	 11011 10761
6165	0	0	Ki67+	 11021 10566
6166	0	0	Ki67+	 11024 10615
6167	0	0	Ki67+	 11026 10721
6168	0	0	Ki67+	 11029 10082
6169	0	0	Ki67+	 11043 10627
6170	0	0	Ki67+	 11043 10753
6171	0	0	Ki67+	 11047 10312
6172	0	0	Ki67+	 11066 10619
6173	0	0	Ki67+	 11068 10675
6174	0	0	Ki67+	 11079 10640
6175	0	0	Ki67+	 11099 10031
6176	0	0	Ki67+	 11115 10648
6177	0	0	Ki67+	 11127 10294
6178	0	0	Ki67+	 11149 10298
6179	0	0	Ki67+	 11184 10632
6180	0	0	Ki67+	 11211 10658
6181	0	0	Ki67+	 11229 10271
6182	0	0	Ki67+	 11243 10766
6183	0	0	Ki67+	 11251 10701
6184	0	0	Ki67+	 11263 10293
6185	0	0	Ki67+	 11267 10675
6186	0	0	Ki67+	 11272 10743
6187	0	0	Ki67+	 11272 10786
6188	0	0	Ki67+	 11323 10107
6189	0	0	Ki67+	 11461 10366
6190	0	0	Ki67+	 11503 10374
6191	0	0	Ki67+	 11518 10321
6192	0	0	Ki67+	 11534 10429
6193	0	0	Ki67+	 11537 10309
6194	0	0	Ki67+	 11551 10337
6195	0	0	Ki67+	 11557 10397
6196	0	0	Ki67+	 11563 10293
6197	0	0	Ki67+	 11574 10445
6198	0	0	Ki67+	 11580 10487
6199	0	0	Ki67+	 11590 10194
6200	0	0	Ki67+	 11592 10417
6201	0	0	Ki67+	 11603 10645
6202	0	0	Ki67+	 11616 10655
6203	0	0	Ki67+	 11629 10466
6204	0	0	Ki67+	 11646 10289
6205	0	0	Ki67+	 10851 11399
6206	0	0	Ki67+	 10852 10881
6207	0	0	Ki67+	 10852 11463
6208	0	0	Ki67+	 10854 11474
6209	0	0	Ki67+	 10859 11371
6210	0	0	Ki67+	 10868 11437
6211	0	0	Ki67+	 10877 11306
6212	0	0	Ki67+	 10883 11369
6213	0	0	Ki67+	 10883 11428
6214	0	0	Ki67+	 10891 11399
6215	0	0	Ki67+	 10892 10856
6216	0	0	Ki67+	 10893 10900
6217	0	0	Ki67+	 10895 11444
6218	0	0	Ki67+	 10904 11249
6219	0	0	Ki67+	 10904 11261
6220	0	0	Ki67+	 10906 11425
6221	0	0	Ki67+	 10911 11449
6222	0	0	Ki67+	 10915 11436
6223	0	0	Ki67+	 10916 11384
6224	0	0	Ki67+	 10917 10922
6225	0	0	Ki67+	 10919 10870
6226	0	0	Ki67+	 10926 11479
6227	0	0	Ki67+	 10930 10894
6228	0	0	Ki67+	 10932 10906
6229	0	0	Ki67+	 10933 11375
6230	0	0	Ki67+	 10934 11268
6231	0	0	Ki67+	 10936 11391
6232	0	0	Ki67+	 10941 11313
6233	0	0	Ki67+	 10942 10881
6234	0	0	Ki67+	 10948 11327
6235	0	0	Ki67+	 10957 10818
6236	0	0	Ki67+	 10957 10952
6237	0	0	Ki67+	 10958 11283
6238	0	0	Ki67+	 10964 11406
6239	0	0	Ki67+	 10966 11325
6240	0	0	Ki67+	 10977 10919
6241	0	0	Ki67+	 10988 10828
6242	0	0	Ki67+	 11102 10857
6243	0	0	Ki67+	 11111 10820
6244	0	0	Ki67+	 11111 10949
6245	0	0	Ki67+	 11118 10941
6246	0	0	Ki67+	 11130 11110
6247	0	0	Ki67+	 11132 10834
6248	0	0	Ki67+	 11158 11153
6249	0	0	Ki67+	 11178 11116
6250	0	0	Ki67+	 11180 11150
6251	0	0	Ki67+	 11192 10811
6252	0	0	Ki67+	 11197 11199
6253	0	0	Ki67+	 11206 11440
6254	0	0	Ki67+	 11217 11170
6255	0	0	Ki67+	 11224 11038
6256	0	0	Ki67+	 11224 11096
6257	0	0	Ki67+	 11226 11064
6258	0	0	Ki67+	 11237 11157
6259	0	0	Ki67+	 11240 11451
6260	0	0	Ki67+	 11244 11557
6261	0	0	Ki67+	 11245 11039
6262	0	0	Ki67+	 11252 11487
6263	0	0	Ki67+	 11257 11347
6264	0	0	Ki67+	 11263 11324
6265	0	0	Ki67+	 11273 11248
6266	0	0	Ki67+	 11275 11417
6267	0	0	Ki67+	 11275 11454
6268	0	0	Ki67+	 11277 11054
6269	0	0	Ki67+	 11285 11293
6270	0	0	Ki67+	 11285 11392
6271	0	0	Ki67+	 11288 11487
6272	0	0	Ki67+	 11291 11466
6273	0	0	Ki67+	 11300 11025
6274	0	0	Ki67+	 11304 11297
6275	0	0	Ki67+	 11306 11012
6276	0	0	Ki67+	 11307 11520
6277	0	0	Ki67+	 11309 11278
6278	0	0	Ki67+	 11309 11340
6279	0	0	Ki67+	 11318 11249
6280	0	0	Ki67+	 11320 11307
6281	0	0	Ki67+	 11320 11462
6282	0	0	Ki67+	 11331 11276
6283	0	0	Ki67+	 11332 11023
6284	0	0	Ki67+	 11340 11351
6285	0	0	Ki67+	 11343 11306
6286	0	0	Ki67+	 11352 11474
6287	0	0	Ki67+	 11354 11331
6288	0	0	Ki67+	 11358 10991
6289	0	0	Ki67+	 11366 11163
6290	0	0	Ki67+	 11374 11177
6291	0	0	Ki67+	 11374 11413
6292	0	0	Ki67+	 11378 11010
6293	0	0	Ki67+	 11398 11006
6294	0	0	Ki67+	 11400 11042
6295	0	0	Ki67+	 11406 10984
6296	0	0	Ki67+	 11416 11124
6297	0	0	Ki67+	 11417 11027
6298	0	0	Ki67+	 11424 11462
6299	0	0	Ki67+	 11425 10957
6300	0	0	Ki67+	 11461 11056
6301	0	0	Ki67+	 11464 11457
6302	0	0	Ki67+	 11469 11411
6303	0	0	Ki67+	 11472 10960
6304	0	0	Ki67+	 11473 11111
6305	0	0	Ki67+	 11475 11438
6306	0	0	Ki67+	 11497 11098
6307	0	0	Ki67+	 10859 11924
6308	0	0	Ki67+	 10901 12090
6309	0	0	Ki67+	 10905 12130
6310	0	0	Ki67+	 10919 12038
6311	0	0	Ki67+	 10949 12082
6312	0	0	Ki67+	 10976 12037
6313	0	0	Ki67+	 11004 12226
6314	0	0	Ki67+	 11036 12312
6315	0	0	Ki67+	 11048 12310
6316	0	0	Ki67+	 11079 12267
6317	0	0	Ki67+	 11087 12304
6318	0	0	Ki67+	 11106 11767
6319	0	0	Ki67+	 11118 12230
6320	0	0	Ki67+	 11121 11775
6321	0	0	Ki67+	 11130 12283
6322	0	0	Ki67+	 11149 11780
6323	0	0	Ki67+	 11153 12226
6324	0	0	Ki67+	 11163 12167
6325	0	0	Ki67+	 11163 12183
6326	0	0	Ki67+	 11168 11782
6327	0	0	Ki67+	 11170 12196
6328	0	0	Ki67+	 11188 12162
6329	0	0	Ki67+	 11223 11816
6330	0	0	Ki67+	 11229 11834
6331	0	0	Ki67+	 11237 11817
6332	0	0	Ki67+	 11281 12362
6333	0	0	Ki67+	 11286 11852
6334	0	0	Ki67+	 11286 12330
6335	0	0	Ki67+	 11292 11881
6336	0	0	Ki67+	 11295 12395
6337	0	0	Ki67+	 11304 12350
6338	0	0	Ki67+	 11316 12327
6339	0	0	Ki67+	 11318 12302
6340	0	0	Ki67+	 11332 12251
6341	0	0	Ki67+	 11333 12306
6342	0	0	Ki67+	 11334 12345
6343	0	0	Ki67+	 11336 12264
6344	0	0	Ki67+	 11349 12363
6345	0	0	Ki67+	 11353 12286
6346	0	0	Ki67+	 11359 11861
6347	0	0	Ki67+	 11360 12327
6348	0	0	Ki67+	 11360 12389
6349	0	0	Ki67+	 11371 11875
6350	0	0	Ki67+	 11378 11894
6351	0	0	Ki67+	 11378 12300
6352	0	0	Ki67+	 11387 12338
6353	0	0	Ki67+	 11389 12375
6354	0	0	Ki67+	 11412 11922
6355	0	0	Ki67+	 11414 11909
6356	0	0	Ki67+	 11415 12368
6357	0	0	Ki67+	 11422 12351
6358	0	0	Ki67+	 11425 12306
6359	0	0	Ki67+	 11426 12334
6360	0	0	Ki67+	 11443 11924
6361	0	0	Ki67+	 11452 12371
6362	0	0	Ki67+	 11453 11937
6363	0	0	Ki67+	 11463 12325
6364	0	0	Ki67+	 11463 12342
6365	0	0	Ki67+	 11465 12394
6366	0	0	Ki67+	 11467 11973
6367	0	0	Ki67+	 11480 12005
6368	0	0	Ki67+	 11488 12306
6369	0	0	Ki67+	 11488 12369
6370	0	0	Ki67+	 11490 11953
6371	0	0	Ki67+	 11490 12341
6372	0	0	Ki67+	 11499 12392
6373	0	0	Ki67+	 11502 11985
6374	0	0	Ki67+	 11511 11975
6375	0	0	Ki67+	 11516 12005
6376	0	0	Ki67+	 11520 11950
6377	0	0	Ki67+	 11529 11998
6378	0	0	Ki67+	 11538 11963
6379	0	0	Ki67+	 11550 11862
6380	0	0	Ki67+	 11551 11991
6381	0	0	Ki67+	 11594 12379
6382	0	0	Ki67+	 11621 12368
6383	0	0	Ki67+	 11629 12054
6384	0	0	Ki67+	 11639 12034
6385	0	0	Ki67+	 11646 12078
6386	0	0	Ki67+	 10863 13045
6387	0	0	Ki67+	 10869 12622
6388	0	0	Ki67+	 10879 12618
6389	0	0	Ki67+	 10892 12991
6390	0	0	Ki67+	 10892 13176
6391	0	0	Ki67+	 10898 13066
6392	0	0	Ki67+	 10906 13037
6393	0	0	Ki67+	 10907 13169
6394	0	0	Ki67+	 10923 13129
6395	0	0	Ki67+	 10923 13150
6396	0	0	Ki67+	 10924 12543
6397	0	0	Ki67+	 10927 13104
6398	0	0	Ki67+	 11011 12654
6399	0	0	Ki67+	 11118 12635
6400	0	0	Ki67+	 11147 12505
6401	0	0	Ki67+	 11168 12634
6402	0	0	Ki67+	 11175 12489
6403	0	0	Ki67+	 11192 13097
6404	0	0	Ki67+	 11201 12612
6405	0	0	Ki67+	 11208 12481
6406	0	0	Ki67+	 11214 12584
6407	0	0	Ki67+	 11214 13060
6408	0	0	Ki67+	 11220 13096
6409	0	0	Ki67+	 11223 12599
6410	0	0	Ki67+	 11225 12465
6411	0	0	Ki67+	 11235 12558
6412	0	0	Ki67+	 11241 13172
6413	0	0	Ki67+	 11243 12579
6414	0	0	Ki67+	 11244 12442
6415	0	0	Ki67+	 11246 13194
6416	0	0	Ki67+	 11248 12462
6417	0	0	Ki67+	 11249 12503
6418	0	0	Ki67+	 11250 13057
6419	0	0	Ki67+	 11257 12561
6420	0	0	Ki67+	 11263 13094
6421	0	0	Ki67+	 11266 12421
6422	0	0	Ki67+	 11267 13151
6423	0	0	Ki67+	 11267 13181
6424	0	0	Ki67+	 11268 12458
6425	0	0	Ki67+	 11278 12514
6426	0	0	Ki67+	 11284 13043
6427	0	0	Ki67+	 11285 13015
6428	0	0	Ki67+	 11286 12498
6429	0	0	Ki67+	 11302 12978
6430	0	0	Ki67+	 11306 12434
6431	0	0	Ki67+	 11307 13097
6432	0	0	Ki67+	 11307 13128
6433	0	0	Ki67+	 11309 12459
6434	0	0	Ki67+	 11317 13181
6435	0	0	Ki67+	 11325 12416
6436	0	0	Ki67+	 11334 13111
6437	0	0	Ki67+	 11340 13127
6438	0	0	Ki67+	 11346 13060
6439	0	0	Ki67+	 11346 13191
6440	0	0	Ki67+	 11349 13020
6441	0	0	Ki67+	 11350 12953
6442	0	0	Ki67+	 11352 12432
6443	0	0	Ki67+	 11365 12980
6444	0	0	Ki67+	 11365 13122
6445	0	0	Ki67+	 11381 12963
6446	0	0	Ki67+	 11383 13152
6447	0	0	Ki67+	 11391 13052
6448	0	0	Ki67+	 11399 12906
6449	0	0	Ki67+	 11400 12964
6450	0	0	Ki67+	 11400 13147
6451	0	0	Ki67+	 11402 13171
6452	0	0	Ki67+	 11403 13126
6453	0	0	Ki67+	 11404 13011
6454	0	0	Ki67+	 11407 13091
6455	0	0	Ki67+	 11408 13067
6456	0	0	Ki67+	 11414 12897
6457	0	0	Ki67+	 11417 13043
6458	0	0	Ki67+	 11419 12925
6459	0	0	Ki67+	 11422 13111
6460	0	0	Ki67+	 11424 13127
6461	0	0	Ki67+	 11427 13027
6462	0	0	Ki67+	 11435 12558
6463	0	0	Ki67+	 11441 12871
6464	0	0	Ki67+	 11441 13065
6465	0	0	Ki67+	 11443 12529
6466	0	0	Ki67+	 11444 13046
6467	0	0	Ki67+	 11446 12902
6468	0	0	Ki67+	 11449 12971
6469	0	0	Ki67+	 11457 12934
6470	0	0	Ki67+	 11461 12888
6471	0	0	Ki67+	 11462 13041
6472	0	0	Ki67+	 11465 13009
6473	0	0	Ki67+	 11465 13083
6474	0	0	Ki67+	 11471 12507
6475	0	0	Ki67+	 11471 13067
6476	0	0	Ki67+	 11472 12551
6477	0	0	Ki67+	 11473 12464
6478	0	0	Ki67+	 11481 12978
6479	0	0	Ki67+	 11484 12870
6480	0	0	Ki67+	 11491 12475
6481	0	0	Ki67+	 11495 13039
6482	0	0	Ki67+	 11499 12421
6483	0	0	Ki67+	 11503 12895
6484	0	0	Ki67+	 11508 12446
6485	0	0	Ki67+	 11511 12967
6486	0	0	Ki67+	 11513 12938
6487	0	0	Ki67+	 11523 13052
6488	0	0	Ki67+	 11524 12908
6489	0	0	Ki67+	 11525 12972
6490	0	0	Ki67+	 11532 12996
6491	0	0	Ki67+	 11539 13029
6492	0	0	Ki67+	 11544 12797
6493	0	0	Ki67+	 11556 13073
6494	0	0	Ki67+	 11563 12978
6495	0	0	Ki67+	 11565 12880
6496	0	0	Ki67+	 11568 12902
6497	0	0	Ki67+	 11575 12944
6498	0	0	Ki67+	 11578 12460
6499	0	0	Ki67+	 11586 13011
6500	0	0	Ki67+	 11591 12485
6501	0	0	Ki67+	 11594 12436
6502	0	0	Ki67+	 11595 12502
6503	0	0	Ki67+	 11595 12863
6504	0	0	Ki67+	 11600 13006
6505	0	0	Ki67+	 11602 13101
6506	0	0	Ki67+	 11602 13129
6507	0	0	Ki67+	 11606 12543
6508	0	0	Ki67+	 11606 12761
6509	0	0	Ki67+	 11608 12530
6510	0	0	Ki67+	 11612 12880
6511	0	0	Ki67+	 11619 12566
6512	0	0	Ki67+	 11625 12849
6513	0	0	Ki67+	 11628 12438
6514	0	0	Ki67+	 11634 12749
6515	0	0	Ki67+	 11637 12569
6516	0	0	Ki67+	 11641 12544
6517	0	0	Ki67+	 11642 12850
6518	0	0	Ki67+	 11646 12836
6519	0	0	Ki67+	 10895 13235
6520	0	0	Ki67+	 11035 13869
6521	0	0	Ki67+	 11079 13864
6522	0	0	Ki67+	 11163 13341
6523	0	0	Ki67+	 11252 13242
6524	0	0	Ki67+	 11325 13957
6525	0	0	Ki67+	 11386 13529
6526	0	0	Ki67+	 11422 13987
6527	0	0	Ki67+	 11425 13929
6528	0	0	Ki67+	 11436 13960
6529	0	0	Ki67+	 11452 13488
6530	0	0	Ki67+	 11478 13997
6531	0	0	Ki67+	 11484 13882
6532	0	0	Ki67+	 11498 13979
6533	0	0	Ki67+	 11515 13962
6534	0	0	Ki67+	 11533 13363
6535	0	0	Ki67+	 11547 13371
6536	0	0	Ki67+	 11548 13947
6537	0	0	Ki67+	 11553 13289
6538	0	0	Ki67+	 11554 13347
6539	0	0	Ki67+	 11566 13730
6540	0	0	Ki67+	 11576 13336
6541	0	0	Ki67+	 11577 13267
6542	0	0	Ki67+	 11577 13743
6543	0	0	Ki67+	 11583 13328
6544	0	0	Ki67+	 11584 13928
6545	0	0	Ki67+	 11588 13251
6546	0	0	Ki67+	 11590 13297
6547	0	0	Ki67+	 11593 13904
6548	0	0	Ki67+	 11594 13881
6549	0	0	Ki67+	 11597 13418
6550	0	0	Ki67+	 11611 13909
6551	0	0	Ki67+	 11612 13426
6552	0	0	Ki67+	 11616 13229
6553	0	0	Ki67+	 11619 13692
6554	0	0	Ki67+	 11620 13245
6555	0	0	Ki67+	 11620 13898
6556	0	0	Ki67+	 11623 13717
6557	0	0	Ki67+	 11625 13271
6558	0	0	Ki67+	 11626 13365
6559	0	0	Ki67+	 11632 13684
6560	0	0	Ki67+	 11633 13222
6561	0	0	Ki67+	 11633 13868
6562	0	0	Ki67+	 11641 13356
6563	0	0	Ki67+	 11642 13389
6564	0	0	Ki67+	 11644 13706
6565	0	0	Ki67+	 10850 14002
6566	0	0	Ki67+	 11070 14242
6567	0	0	Ki67+	 11114 14017
6568	0	0	Ki67+	 11223 14240
6569	0	0	Ki67+	 11237 14635
6570	0	0	Ki67+	 11311 14499
6571	0	0	Ki67+	 11312 14514
6572	0	0	Ki67+	 11316 14584
6573	0	0	Ki67+	 11321 14654
6574	0	0	Ki67+	 11345 14507
6575	0	0	Ki67+	 11348 14689
6576	0	0	Ki67+	 11350 14462
6577	0	0	Ki67+	 11350 14654
6578	0	0	Ki67+	 11354 14530
6579	0	0	Ki67+	 11360 14590
6580	0	0	Ki67+	 11363 14568
6581	0	0	Ki67+	 11369 14729
6582	0	0	Ki67+	 11374 14482
6583	0	0	Ki67+	 11376 14502
6584	0	0	Ki67+	 11387 14546
6585	0	0	Ki67+	 11397 14482
6586	0	0	Ki67+	 11403 14621
6587	0	0	Ki67+	 11409 14597
6588	0	0	Ki67+	 11411 14526
6589	0	0	Ki67+	 11418 14510
6590	0	0	Ki67+	 11424 14536
6591	0	0	Ki67+	 11424 14756
6592	0	0	Ki67+	 11444 14475
6593	0	0	Ki67+	 11444 14555
6594	0	0	Ki67+	 11447 14461
6595	0	0	Ki67+	 11448 14014
6596	0	0	Ki67+	 11448 14746
6597	0	0	Ki67+	 11449 14574
6598	0	0	Ki67+	 11452 14441
6599	0	0	Ki67+	 11453 14661
6600	0	0	Ki67+	 11463 14547
6601	0	0	Ki67+	 11467 14592
6602	0	0	Ki67+	 11469 14426
6603	0	0	Ki67+	 11472 14446
6604	0	0	Ki67+	 11480 14540
6605	0	0	Ki67+	 11482 14511
6606	0	0	Ki67+	 11489 14436
6607	0	0	Ki67+	 11493 14505
6608	0	0	Ki67+	 11493 14760
6609	0	0	Ki67+	 11494 14454
6610	0	0	Ki67+	 11508 14614
6611	0	0	Ki67+	 11508 14660
6612	0	0	Ki67+	 11519 14499
6613	0	0	Ki67+	 11522 14444
6614	0	0	Ki67+	 11523 14484
6615	0	0	Ki67+	 11528 14466
6616	0	0	Ki67+	 11535 14602
6617	0	0	Ki67+	 11580 14773
6618	0	0	Ki67+	 11589 14588
6619	0	0	Ki67+	 11593 14754
6620	0	0	Ki67+	 11596 14035
6621	0	0	Ki67+	 11613 14032
6622	0	0	Ki67+	 11615 14009
6623	0	0	Ki67+	 11629 14783
6624	0	0	Ki67+	 11632 14706
6625	0	0	Ki67+	 11633 14643
6626	0	0	Ki67+	 11643 14228
6627	0	0	Ki67+	 11643 14675
6628	0	0	Ki67+	 11645 14244
6629	0	0	Ki67+	 10887 15102
6630	0	0	Ki67+	 11144 14831
6631	0	0	Ki67+	 11297 15183
6632	0	0	Ki67+	 11626 14943
6633	0	0	Ki67+	 11196 15690
6634	0	0	Ki67+	 11213 15963
6635	0	0	Ki67+	 11862 3154
6636	0	0	Ki67+	 11912 3152
6637	0	0	Ki67+	 11953 3139
6638	0	0	Ki67+	 12031 2868
6639	0	0	Ki67+	 12043 2592
6640	0	0	Ki67+	 12063 2783
6641	0	0	Ki67+	 12086 2625
6642	0	0	Ki67+	 12086 2991
6643	0	0	Ki67+	 12104 3014
6644	0	0	Ki67+	 12143 3078
6645	0	0	Ki67+	 12149 3063
6646	0	0	Ki67+	 12184 2740
6647	0	0	Ki67+	 12217 3089
6648	0	0	Ki67+	 12221 2647
6649	0	0	Ki67+	 12336 2431
6650	0	0	Ki67+	 11649 3822
6651	0	0	Ki67+	 11659 3794
6652	0	0	Ki67+	 11660 3717
6653	0	0	Ki67+	 11669 3769
6654	0	0	Ki67+	 11671 3384
6655	0	0	Ki67+	 11673 3556
6656	0	0	Ki67+	 11677 3612
6657	0	0	Ki67+	 11677 3804
6658	0	0	Ki67+	 11685 3506
6659	0	0	Ki67+	 11686 3828
6660	0	0	Ki67+	 11697 3355
6661	0	0	Ki67+	 11699 3710
6662	0	0	Ki67+	 11706 3818
6663	0	0	Ki67+	 11720 3803
6664	0	0	Ki67+	 11728 3836
6665	0	0	Ki67+	 11730 3811
6666	0	0	Ki67+	 11735 3605
6667	0	0	Ki67+	 11740 3402
6668	0	0	Ki67+	 11743 3444
6669	0	0	Ki67+	 11770 3443
6670	0	0	Ki67+	 11775 3541
6671	0	0	Ki67+	 11778 3461
6672	0	0	Ki67+	 11788 3876
6673	0	0	Ki67+	 11790 3534
6674	0	0	Ki67+	 11800 3343
6675	0	0	Ki67+	 11807 3929
6676	0	0	Ki67+	 11816 3803
6677	0	0	Ki67+	 11824 3514
6678	0	0	Ki67+	 11835 3580
6679	0	0	Ki67+	 11837 3554
6680	0	0	Ki67+	 11839 3930
6681	0	0	Ki67+	 11855 3559
6682	0	0	Ki67+	 11855 3958
6683	0	0	Ki67+	 11861 3608
6684	0	0	Ki67+	 11862 3703
6685	0	0	Ki67+	 11863 3874
6686	0	0	Ki67+	 11864 3651
6687	0	0	Ki67+	 11869 3582
6688	0	0	Ki67+	 11871 3938
6689	0	0	Ki67+	 11883 3983
6690	0	0	Ki67+	 11889 3961
6691	0	0	Ki67+	 11895 3659
6692	0	0	Ki67+	 11897 3939
6693	0	0	Ki67+	 11902 3864
6694	0	0	Ki67+	 11909 3960
6695	0	0	Ki67+	 11921 3902
6696	0	0	Ki67+	 11923 3685
6697	0	0	Ki67+	 11936 3710
6698	0	0	Ki67+	 11938 3976
6699	0	0	Ki67+	 11962 3196
6700	0	0	Ki67+	 11971 3861
6701	0	0	Ki67+	 12005 3543
6702	0	0	Ki67+	 12010 3574
6703	0	0	Ki67+	 12020 3847
6704	0	0	Ki67+	 12021 3249
6705	0	0	Ki67+	 12023 3533
6706	0	0	Ki67+	 12026 3551
6707	0	0	Ki67+	 12032 3641
6708	0	0	Ki67+	 12034 3615
6709	0	0	Ki67+	 12042 3656
6710	0	0	Ki67+	 12051 3635
6711	0	0	Ki67+	 12052 3858
6712	0	0	Ki67+	 12053 3657
6713	0	0	Ki67+	 12056 3678
6714	0	0	Ki67+	 12067 3713
6715	0	0	Ki67+	 12074 3405
6716	0	0	Ki67+	 12081 3561
6717	0	0	Ki67+	 12087 3753
6718	0	0	Ki67+	 12091 3739
6719	0	0	Ki67+	 12095 3613
6720	0	0	Ki67+	 12096 3486
6721	0	0	Ki67+	 12102 3766
6722	0	0	Ki67+	 12105 3600
6723	0	0	Ki67+	 12105 3710
6724	0	0	Ki67+	 12108 3551
6725	0	0	Ki67+	 12111 3733
6726	0	0	Ki67+	 12114 3638
6727	0	0	Ki67+	 12123 3567
6728	0	0	Ki67+	 12128 3585
6729	0	0	Ki67+	 12129 3825
6730	0	0	Ki67+	 12144 3646
6731	0	0	Ki67+	 12145 3622
6732	0	0	Ki67+	 12148 3743
6733	0	0	Ki67+	 12154 3670
6734	0	0	Ki67+	 12156 3611
6735	0	0	Ki67+	 12169 3728
6736	0	0	Ki67+	 12169 3896
6737	0	0	Ki67+	 12171 3787
6738	0	0	Ki67+	 12187 3617
6739	0	0	Ki67+	 12189 3680
6740	0	0	Ki67+	 12192 3830
6741	0	0	Ki67+	 12193 3648
6742	0	0	Ki67+	 12202 3828
6743	0	0	Ki67+	 12205 3683
6744	0	0	Ki67+	 12206 3982
6745	0	0	Ki67+	 12217 3648
6746	0	0	Ki67+	 12218 3665
6747	0	0	Ki67+	 12219 3715
6748	0	0	Ki67+	 12222 3762
6749	0	0	Ki67+	 12235 3701
6750	0	0	Ki67+	 12243 3738
6751	0	0	Ki67+	 12246 3981
6752	0	0	Ki67+	 12253 3706
6753	0	0	Ki67+	 12262 3741
6754	0	0	Ki67+	 12262 3764
6755	0	0	Ki67+	 12263 3533
6756	0	0	Ki67+	 12268 3805
6757	0	0	Ki67+	 12283 3819
6758	0	0	Ki67+	 12286 3725
6759	0	0	Ki67+	 12289 3775
6760	0	0	Ki67+	 12293 3905
6761	0	0	Ki67+	 12300 3702
6762	0	0	Ki67+	 12300 3752
6763	0	0	Ki67+	 12303 3796
6764	0	0	Ki67+	 12307 3963
6765	0	0	Ki67+	 12313 3913
6766	0	0	Ki67+	 12324 3776
6767	0	0	Ki67+	 12325 3791
6768	0	0	Ki67+	 12336 3969
6769	0	0	Ki67+	 12354 3459
6770	0	0	Ki67+	 12360 3844
6771	0	0	Ki67+	 12382 3874
6772	0	0	Ki67+	 12387 3946
6773	0	0	Ki67+	 12398 3865
6774	0	0	Ki67+	 12406 3893
6775	0	0	Ki67+	 12410 3498
6776	0	0	Ki67+	 12418 3949
6777	0	0	Ki67+	 12432 3983
6778	0	0	Ki67+	 11649 4335
6779	0	0	Ki67+	 11650 4076
6780	0	0	Ki67+	 11650 4178
6781	0	0	Ki67+	 11651 4663
6782	0	0	Ki67+	 11652 4104
6783	0	0	Ki67+	 11652 4266
6784	0	0	Ki67+	 11657 4405
6785	0	0	Ki67+	 11661 4639
6786	0	0	Ki67+	 11662 4504
6787	0	0	Ki67+	 11662 4553
6788	0	0	Ki67+	 11669 4085
6789	0	0	Ki67+	 11670 4741
6790	0	0	Ki67+	 11671 4048
6791	0	0	Ki67+	 11672 4323
6792	0	0	Ki67+	 11675 4644
6793	0	0	Ki67+	 11680 4523
6794	0	0	Ki67+	 11684 4139
6795	0	0	Ki67+	 11686 4255
6796	0	0	Ki67+	 11690 4487
6797	0	0	Ki67+	 11692 4114
6798	0	0	Ki67+	 11693 4220
6799	0	0	Ki67+	 11695 4510
6800	0	0	Ki67+	 11701 4770
6801	0	0	Ki67+	 11704 4454
6802	0	0	Ki67+	 11705 4190
6803	0	0	Ki67+	 11705 4227
6804	0	0	Ki67+	 11706 4739
6805	0	0	Ki67+	 11711 4498
6806	0	0	Ki67+	 11711 4584
6807	0	0	Ki67+	 11720 4160
6808	0	0	Ki67+	 11728 4257
6809	0	0	Ki67+	 11732 4753
6810	0	0	Ki67+	 11736 4580
6811	0	0	Ki67+	 11736 4720
6812	0	0	Ki67+	 11742 4089
6813	0	0	Ki67+	 11744 4172
6814	0	0	Ki67+	 11747 4450
6815	0	0	Ki67+	 11748 4161
6816	0	0	Ki67+	 11760 4072
6817	0	0	Ki67+	 11762 4222
6818	0	0	Ki67+	 11763 4324
6819	0	0	Ki67+	 11765 4568
6820	0	0	Ki67+	 11766 4145
6821	0	0	Ki67+	 11768 4177
6822	0	0	Ki67+	 11768 4590
6823	0	0	Ki67+	 11771 4102
6824	0	0	Ki67+	 11772 4733
6825	0	0	Ki67+	 11778 4682
6826	0	0	Ki67+	 11783 4162
6827	0	0	Ki67+	 11784 4082
6828	0	0	Ki67+	 11788 4214
6829	0	0	Ki67+	 11796 4261
6830	0	0	Ki67+	 11797 4109
6831	0	0	Ki67+	 11799 4242
6832	0	0	Ki67+	 11799 4656
6833	0	0	Ki67+	 11813 4606
6834	0	0	Ki67+	 11814 4709
6835	0	0	Ki67+	 11816 4768
6836	0	0	Ki67+	 11818 4168
6837	0	0	Ki67+	 11824 4229
6838	0	0	Ki67+	 11840 4120
6839	0	0	Ki67+	 11843 4401
6840	0	0	Ki67+	 11844 4381
6841	0	0	Ki67+	 11846 4175
6842	0	0	Ki67+	 11848 4352
6843	0	0	Ki67+	 11850 4147
6844	0	0	Ki67+	 11853 4505
6845	0	0	Ki67+	 11856 4203
6846	0	0	Ki67+	 11856 4253
6847	0	0	Ki67+	 11858 4544
6848	0	0	Ki67+	 11866 4165
6849	0	0	Ki67+	 11870 4194
6850	0	0	Ki67+	 11870 4524
6851	0	0	Ki67+	 11874 4472
6852	0	0	Ki67+	 11875 4361
6853	0	0	Ki67+	 11878 4083
6854	0	0	Ki67+	 11890 4266
6855	0	0	Ki67+	 11897 4349
6856	0	0	Ki67+	 11898 4013
6857	0	0	Ki67+	 11900 4454
6858	0	0	Ki67+	 11901 4198
6859	0	0	Ki67+	 11910 4518
6860	0	0	Ki67+	 11915 4545
6861	0	0	Ki67+	 11916 4021
6862	0	0	Ki67+	 11922 4233
6863	0	0	Ki67+	 11923 4074
6864	0	0	Ki67+	 11925 4476
6865	0	0	Ki67+	 11928 4765
6866	0	0	Ki67+	 11930 4415
6867	0	0	Ki67+	 11932 4215
6868	0	0	Ki67+	 11933 4494
6869	0	0	Ki67+	 11936 4549
6870	0	0	Ki67+	 11950 4029
6871	0	0	Ki67+	 11952 4431
6872	0	0	Ki67+	 11955 4519
6873	0	0	Ki67+	 11956 4258
6874	0	0	Ki67+	 11961 4343
6875	0	0	Ki67+	 11961 4465
6876	0	0	Ki67+	 11965 4324
6877	0	0	Ki67+	 11965 4366
6878	0	0	Ki67+	 11967 4008
6879	0	0	Ki67+	 11972 4037
6880	0	0	Ki67+	 11972 4257
6881	0	0	Ki67+	 11984 4273
6882	0	0	Ki67+	 11985 4326
6883	0	0	Ki67+	 11995 4591
6884	0	0	Ki67+	 11999 4052
6885	0	0	Ki67+	 12004 4314
6886	0	0	Ki67+	 12007 4359
6887	0	0	Ki67+	 12012 4777
6888	0	0	Ki67+	 12017 4403
6889	0	0	Ki67+	 12021 4258
6890	0	0	Ki67+	 12021 4636
6891	0	0	Ki67+	 12022 4463
6892	0	0	Ki67+	 12028 4698
6893	0	0	Ki67+	 12029 4270
6894	0	0	Ki67+	 12035 4310
6895	0	0	Ki67+	 12037 4513
6896	0	0	Ki67+	 12038 4548
6897	0	0	Ki67+	 12039 4606
6898	0	0	Ki67+	 12048 4324
6899	0	0	Ki67+	 12049 4344
6900	0	0	Ki67+	 12050 4782
6901	0	0	Ki67+	 12052 4384
6902	0	0	Ki67+	 12054 4479
6903	0	0	Ki67+	 12055 4290
6904	0	0	Ki67+	 12056 4737
6905	0	0	Ki67+	 12064 4586
6906	0	0	Ki67+	 12070 4745
6907	0	0	Ki67+	 12072 4617
6908	0	0	Ki67+	 12074 4506
6909	0	0	Ki67+	 12076 4455
6910	0	0	Ki67+	 12077 4406
6911	0	0	Ki67+	 12080 4564
6912	0	0	Ki67+	 12087 4632
6913	0	0	Ki67+	 12091 4702
6914	0	0	Ki67+	 12098 4759
6915	0	0	Ki67+	 12105 4614
6916	0	0	Ki67+	 12105 4633
6917	0	0	Ki67+	 12159 4171
6918	0	0	Ki67+	 12189 4541
6919	0	0	Ki67+	 12228 4136
6920	0	0	Ki67+	 12264 4489
6921	0	0	Ki67+	 12269 4570
6922	0	0	Ki67+	 12271 4100
6923	0	0	Ki67+	 12273 4054
6924	0	0	Ki67+	 12295 4034
6925	0	0	Ki67+	 12302 4132
6926	0	0	Ki67+	 12310 4719
6927	0	0	Ki67+	 12334 4140
6928	0	0	Ki67+	 12347 4025
6929	0	0	Ki67+	 12356 4128
6930	0	0	Ki67+	 12387 4705
6931	0	0	Ki67+	 12392 4091
6932	0	0	Ki67+	 12394 4055
6933	0	0	Ki67+	 12410 4739
6934	0	0	Ki67+	 12412 4064
6935	0	0	Ki67+	 12417 4122
6936	0	0	Ki67+	 12419 4716
6937	0	0	Ki67+	 12435 4593
6938	0	0	Ki67+	 12439 4012
6939	0	0	Ki67+	 12442 4080
6940	0	0	Ki67+	 12445 4630
6941	0	0	Ki67+	 11655 5443
6942	0	0	Ki67+	 11679 4821
6943	0	0	Ki67+	 11680 5119
6944	0	0	Ki67+	 11686 5580
6945	0	0	Ki67+	 11688 4789
6946	0	0	Ki67+	 11690 4975
6947	0	0	Ki67+	 11697 5301
6948	0	0	Ki67+	 11698 5553
6949	0	0	Ki67+	 11701 5537
6950	0	0	Ki67+	 11715 4949
6951	0	0	Ki67+	 11725 5050
6952	0	0	Ki67+	 11726 4987
6953	0	0	Ki67+	 11759 4889
6954	0	0	Ki67+	 11769 4976
6955	0	0	Ki67+	 11788 4935
6956	0	0	Ki67+	 11795 5053
6957	0	0	Ki67+	 11798 5018
6958	0	0	Ki67+	 11799 4908
6959	0	0	Ki67+	 11802 5105
6960	0	0	Ki67+	 11809 4829
6961	0	0	Ki67+	 11809 4843
6962	0	0	Ki67+	 11814 5044
6963	0	0	Ki67+	 11825 4817
6964	0	0	Ki67+	 11830 5428
6965	0	0	Ki67+	 11842 5036
6966	0	0	Ki67+	 11844 5131
6967	0	0	Ki67+	 11845 5457
6968	0	0	Ki67+	 11847 4868
6969	0	0	Ki67+	 11848 5427
6970	0	0	Ki67+	 11857 4897
6971	0	0	Ki67+	 11858 4837
6972	0	0	Ki67+	 11858 4867
6973	0	0	Ki67+	 11870 5443
6974	0	0	Ki67+	 11874 4942
6975	0	0	Ki67+	 11877 5101
6976	0	0	Ki67+	 11882 4958
6977	0	0	Ki67+	 11884 5131
6978	0	0	Ki67+	 11890 5330
6979	0	0	Ki67+	 11891 4814
6980	0	0	Ki67+	 11892 5398
6981	0	0	Ki67+	 11898 5318
6982	0	0	Ki67+	 11901 4973
6983	0	0	Ki67+	 11905 5490
6984	0	0	Ki67+	 11906 5099
6985	0	0	Ki67+	 11907 5360
6986	0	0	Ki67+	 11914 5436
6987	0	0	Ki67+	 11915 4793
6988	0	0	Ki67+	 11922 4981
6989	0	0	Ki67+	 11924 4835
6990	0	0	Ki67+	 11925 5504
6991	0	0	Ki67+	 11926 5095
6992	0	0	Ki67+	 11928 5534
6993	0	0	Ki67+	 11931 5384
6994	0	0	Ki67+	 11932 4999
6995	0	0	Ki67+	 11935 4928
6996	0	0	Ki67+	 11938 4945
6997	0	0	Ki67+	 11940 5078
6998	0	0	Ki67+	 11946 4975
6999	0	0	Ki67+	 11952 4910
7000	0	0	Ki67+	 11953 4874
7001	0	0	Ki67+	 11966 4925
7002	0	0	Ki67+	 11972 5014
7003	0	0	Ki67+	 11973 5345
7004	0	0	Ki67+	 11973 5443
7005	0	0	Ki67+	 11974 5296
7006	0	0	Ki67+	 11979 5520
7007	0	0	Ki67+	 11980 4965
7008	0	0	Ki67+	 11987 4880
7009	0	0	Ki67+	 11988 4994
7010	0	0	Ki67+	 11990 5534
7011	0	0	Ki67+	 11992 5442
7012	0	0	Ki67+	 11994 5357
7013	0	0	Ki67+	 11998 5399
7014	0	0	Ki67+	 12000 4890
7015	0	0	Ki67+	 12000 5369
7016	0	0	Ki67+	 12004 5334
7017	0	0	Ki67+	 12004 5467
7018	0	0	Ki67+	 12010 4988
7019	0	0	Ki67+	 12018 5294
7020	0	0	Ki67+	 12020 5318
7021	0	0	Ki67+	 12025 5341
7022	0	0	Ki67+	 12031 5262
7023	0	0	Ki67+	 12031 5412
7024	0	0	Ki67+	 12033 5439
7025	0	0	Ki67+	 12037 4923
7026	0	0	Ki67+	 12043 5350
7027	0	0	Ki67+	 12044 5499
7028	0	0	Ki67+	 12045 5460
7029	0	0	Ki67+	 12050 5278
7030	0	0	Ki67+	 12052 5312
7031	0	0	Ki67+	 12055 5248
7032	0	0	Ki67+	 12057 4815
7033	0	0	Ki67+	 12063 5389
7034	0	0	Ki67+	 12069 5257
7035	0	0	Ki67+	 12069 5472
7036	0	0	Ki67+	 12076 5481
7037	0	0	Ki67+	 12079 5228
7038	0	0	Ki67+	 12094 5371
7039	0	0	Ki67+	 12095 5329
7040	0	0	Ki67+	 12102 5248
7041	0	0	Ki67+	 12104 5388
7042	0	0	Ki67+	 12104 5439
7043	0	0	Ki67+	 12106 5295
7044	0	0	Ki67+	 12131 5405
7045	0	0	Ki67+	 12163 5574
7046	0	0	Ki67+	 12179 5021
7047	0	0	Ki67+	 12187 4909
7048	0	0	Ki67+	 12201 5156
7049	0	0	Ki67+	 12202 5257
7050	0	0	Ki67+	 12202 5337
7051	0	0	Ki67+	 12209 4909
7052	0	0	Ki67+	 12209 5118
7053	0	0	Ki67+	 12215 5213
7054	0	0	Ki67+	 12217 5279
7055	0	0	Ki67+	 12220 5245
7056	0	0	Ki67+	 12223 5572
7057	0	0	Ki67+	 12224 5132
7058	0	0	Ki67+	 12224 5194
7059	0	0	Ki67+	 12224 5261
7060	0	0	Ki67+	 12226 5171
7061	0	0	Ki67+	 12239 4979
7062	0	0	Ki67+	 12251 5536
7063	0	0	Ki67+	 12251 5563
7064	0	0	Ki67+	 12262 5467
7065	0	0	Ki67+	 12263 5030
7066	0	0	Ki67+	 12268 4823
7067	0	0	Ki67+	 12282 5566
7068	0	0	Ki67+	 12283 5504
7069	0	0	Ki67+	 12286 4845
7070	0	0	Ki67+	 12291 5492
7071	0	0	Ki67+	 12308 5508
7072	0	0	Ki67+	 12314 5478
7073	0	0	Ki67+	 12329 5515
7074	0	0	Ki67+	 12331 5490
7075	0	0	Ki67+	 12333 4899
7076	0	0	Ki67+	 12334 4977
7077	0	0	Ki67+	 12355 5502
7078	0	0	Ki67+	 12357 5541
7079	0	0	Ki67+	 12376 5453
7080	0	0	Ki67+	 12382 5509
7081	0	0	Ki67+	 12389 5539
7082	0	0	Ki67+	 12390 5459
7083	0	0	Ki67+	 12392 5438
7084	0	0	Ki67+	 12400 5033
7085	0	0	Ki67+	 12407 5529
7086	0	0	Ki67+	 12409 4822
7087	0	0	Ki67+	 12431 5009
7088	0	0	Ki67+	 12441 4856
7089	0	0	Ki67+	 12441 4920
7090	0	0	Ki67+	 11664 5762
7091	0	0	Ki67+	 11667 6034
7092	0	0	Ki67+	 11669 5795
7093	0	0	Ki67+	 11676 5922
7094	0	0	Ki67+	 11692 5745
7095	0	0	Ki67+	 11697 6047
7096	0	0	Ki67+	 11704 5798
7097	0	0	Ki67+	 11712 5936
7098	0	0	Ki67+	 11714 5837
7099	0	0	Ki67+	 11716 5859
7100	0	0	Ki67+	 11721 5593
7101	0	0	Ki67+	 11723 6089
7102	0	0	Ki67+	 11732 6103
7103	0	0	Ki67+	 11737 5668
7104	0	0	Ki67+	 11743 5858
7105	0	0	Ki67+	 11749 5663
7106	0	0	Ki67+	 11757 6200
7107	0	0	Ki67+	 11762 5727
7108	0	0	Ki67+	 11770 6128
7109	0	0	Ki67+	 11775 6030
7110	0	0	Ki67+	 11777 5644
7111	0	0	Ki67+	 11777 5703
7112	0	0	Ki67+	 11777 5873
7113	0	0	Ki67+	 11786 6067
7114	0	0	Ki67+	 11794 5650
7115	0	0	Ki67+	 11798 5765
7116	0	0	Ki67+	 11798 6113
7117	0	0	Ki67+	 11802 6133
7118	0	0	Ki67+	 11809 5819
7119	0	0	Ki67+	 11823 5831
7120	0	0	Ki67+	 11824 6167
7121	0	0	Ki67+	 11839 6236
7122	0	0	Ki67+	 11850 6284
7123	0	0	Ki67+	 11862 5878
7124	0	0	Ki67+	 11867 5733
7125	0	0	Ki67+	 11867 5889
7126	0	0	Ki67+	 11869 5840
7127	0	0	Ki67+	 11876 6195
7128	0	0	Ki67+	 11885 5851
7129	0	0	Ki67+	 11897 5803
7130	0	0	Ki67+	 11900 5752
7131	0	0	Ki67+	 11909 5945
7132	0	0	Ki67+	 11943 5701
7133	0	0	Ki67+	 11943 5919
7134	0	0	Ki67+	 11945 6043
7135	0	0	Ki67+	 11951 5648
7136	0	0	Ki67+	 11955 5663
7137	0	0	Ki67+	 11955 6094
7138	0	0	Ki67+	 11963 6308
7139	0	0	Ki67+	 11966 5692
7140	0	0	Ki67+	 11971 5990
7141	0	0	Ki67+	 11974 6072
7142	0	0	Ki67+	 11975 5945
7143	0	0	Ki67+	 11978 6094
7144	0	0	Ki67+	 11984 6134
7145	0	0	Ki67+	 11992 6157
7146	0	0	Ki67+	 11996 5955
7147	0	0	Ki67+	 11998 5971
7148	0	0	Ki67+	 12002 5995
7149	0	0	Ki67+	 12016 5622
7150	0	0	Ki67+	 12017 5608
7151	0	0	Ki67+	 12017 5741
7152	0	0	Ki67+	 12042 5956
7153	0	0	Ki67+	 12054 5748
7154	0	0	Ki67+	 12083 5938
7155	0	0	Ki67+	 12092 5621
7156	0	0	Ki67+	 12101 5903
7157	0	0	Ki67+	 12107 5939
7158	0	0	Ki67+	 12112 5986
7159	0	0	Ki67+	 12123 5597
7160	0	0	Ki67+	 12123 5623
7161	0	0	Ki67+	 12126 5947
7162	0	0	Ki67+	 12128 5986
7163	0	0	Ki67+	 12144 6013
7164	0	0	Ki67+	 12147 5971
7165	0	0	Ki67+	 12150 5614
7166	0	0	Ki67+	 12150 6136
7167	0	0	Ki67+	 12154 6045
7168	0	0	Ki67+	 12163 6300
7169	0	0	Ki67+	 12172 5856
7170	0	0	Ki67+	 12185 5940
7171	0	0	Ki67+	 12190 5836
7172	0	0	Ki67+	 12195 5850
7173	0	0	Ki67+	 12199 5790
7174	0	0	Ki67+	 12221 5674
7175	0	0	Ki67+	 12227 5935
7176	0	0	Ki67+	 12228 5847
7177	0	0	Ki67+	 12234 5892
7178	0	0	Ki67+	 12251 6001
7179	0	0	Ki67+	 12253 6201
7180	0	0	Ki67+	 12254 5918
7181	0	0	Ki67+	 12257 5896
7182	0	0	Ki67+	 12267 5674
7183	0	0	Ki67+	 12270 6278
7184	0	0	Ki67+	 12278 6008
7185	0	0	Ki67+	 12301 5683
7186	0	0	Ki67+	 12307 6005
7187	0	0	Ki67+	 12309 5890
7188	0	0	Ki67+	 12314 5877
7189	0	0	Ki67+	 12316 6327
7190	0	0	Ki67+	 12324 6093
7191	0	0	Ki67+	 12327 5725
7192	0	0	Ki67+	 12336 6192
7193	0	0	Ki67+	 12337 6116
7194	0	0	Ki67+	 12337 6157
7195	0	0	Ki67+	 12345 5788
7196	0	0	Ki67+	 12346 6177
7197	0	0	Ki67+	 12347 5655
7198	0	0	Ki67+	 12350 6091
7199	0	0	Ki67+	 12350 6146
7200	0	0	Ki67+	 12351 5636
7201	0	0	Ki67+	 12357 6269
7202	0	0	Ki67+	 12368 6091
7203	0	0	Ki67+	 12373 6035
7204	0	0	Ki67+	 12386 6213
7205	0	0	Ki67+	 12389 6075
7206	0	0	Ki67+	 12397 6120
7207	0	0	Ki67+	 12412 5720
7208	0	0	Ki67+	 12415 5654
7209	0	0	Ki67+	 12416 5677
7210	0	0	Ki67+	 12421 5693
7211	0	0	Ki67+	 12424 6148
7212	0	0	Ki67+	 12430 6117
7213	0	0	Ki67+	 12431 5749
7214	0	0	Ki67+	 12444 6130
7215	0	0	Ki67+	 12446 5770
7216	0	0	Ki67+	 11653 6424
7217	0	0	Ki67+	 11654 6666
7218	0	0	Ki67+	 11674 6735
7219	0	0	Ki67+	 11681 7168
7220	0	0	Ki67+	 11683 6862
7221	0	0	Ki67+	 11686 6714
7222	0	0	Ki67+	 11689 6730
7223	0	0	Ki67+	 11697 6669
7224	0	0	Ki67+	 11709 6713
7225	0	0	Ki67+	 11709 6861
7226	0	0	Ki67+	 11712 6694
7227	0	0	Ki67+	 11718 6611
7228	0	0	Ki67+	 11719 6890
7229	0	0	Ki67+	 11726 6823
7230	0	0	Ki67+	 11729 6652
7231	0	0	Ki67+	 11731 6579
7232	0	0	Ki67+	 11735 6516
7233	0	0	Ki67+	 11737 6547
7234	0	0	Ki67+	 11738 6860
7235	0	0	Ki67+	 11740 6673
7236	0	0	Ki67+	 11742 6659
7237	0	0	Ki67+	 11743 6688
7238	0	0	Ki67+	 11751 6477
7239	0	0	Ki67+	 11752 6603
7240	0	0	Ki67+	 11752 6816
7241	0	0	Ki67+	 11759 6909
7242	0	0	Ki67+	 11762 6719
7243	0	0	Ki67+	 11762 6795
7244	0	0	Ki67+	 11767 6649
7245	0	0	Ki67+	 11771 6678
7246	0	0	Ki67+	 11775 6635
7247	0	0	Ki67+	 11781 7095
7248	0	0	Ki67+	 11789 6875
7249	0	0	Ki67+	 11792 7075
7250	0	0	Ki67+	 11793 6849
7251	0	0	Ki67+	 11800 6790
7252	0	0	Ki67+	 11802 6721
7253	0	0	Ki67+	 11802 6733
7254	0	0	Ki67+	 11817 6823
7255	0	0	Ki67+	 11820 6501
7256	0	0	Ki67+	 11822 7082
7257	0	0	Ki67+	 11830 6751
7258	0	0	Ki67+	 11830 7065
7259	0	0	Ki67+	 11834 7089
7260	0	0	Ki67+	 11850 6521
7261	0	0	Ki67+	 11853 6911
7262	0	0	Ki67+	 11859 6601
7263	0	0	Ki67+	 11878 6613
7264	0	0	Ki67+	 11894 6588
7265	0	0	Ki67+	 11898 6615
7266	0	0	Ki67+	 11899 7052
7267	0	0	Ki67+	 11925 7162
7268	0	0	Ki67+	 11926 6959
7269	0	0	Ki67+	 11928 6393
7270	0	0	Ki67+	 11930 7180
7271	0	0	Ki67+	 11942 6424
7272	0	0	Ki67+	 11954 7099
7273	0	0	Ki67+	 11955 6814
7274	0	0	Ki67+	 11959 7118
7275	0	0	Ki67+	 11961 6577
7276	0	0	Ki67+	 11962 7144
7277	0	0	Ki67+	 11965 6599
7278	0	0	Ki67+	 11978 6696
7279	0	0	Ki67+	 11993 6620
7280	0	0	Ki67+	 11995 6402
7281	0	0	Ki67+	 11997 6710
7282	0	0	Ki67+	 12011 6628
7283	0	0	Ki67+	 12030 6948
7284	0	0	Ki67+	 12044 6920
7285	0	0	Ki67+	 12049 6960
7286	0	0	Ki67+	 12059 6896
7287	0	0	Ki67+	 12062 6749
7288	0	0	Ki67+	 12062 7033
7289	0	0	Ki67+	 12072 6704
7290	0	0	Ki67+	 12084 6751
7291	0	0	Ki67+	 12090 6770
7292	0	0	Ki67+	 12097 7013
7293	0	0	Ki67+	 12114 6496
7294	0	0	Ki67+	 12116 6974
7295	0	0	Ki67+	 12122 7081
7296	0	0	Ki67+	 12136 6922
7297	0	0	Ki67+	 12149 6838
7298	0	0	Ki67+	 12150 6908
7299	0	0	Ki67+	 12153 6533
7300	0	0	Ki67+	 12161 6793
7301	0	0	Ki67+	 12168 6867
7302	0	0	Ki67+	 12172 6824
7303	0	0	Ki67+	 12173 6923
7304	0	0	Ki67+	 12183 6907
7305	0	0	Ki67+	 12192 6778
7306	0	0	Ki67+	 12213 6912
7307	0	0	Ki67+	 12216 7033
7308	0	0	Ki67+	 12219 6830
7309	0	0	Ki67+	 12223 6779
7310	0	0	Ki67+	 12226 6896
7311	0	0	Ki67+	 12228 6815
7312	0	0	Ki67+	 12271 6915
7313	0	0	Ki67+	 12295 6841
7314	0	0	Ki67+	 12317 6508
7315	0	0	Ki67+	 12339 6516
7316	0	0	Ki67+	 12347 6548
7317	0	0	Ki67+	 12351 7025
7318	0	0	Ki67+	 12353 6581
7319	0	0	Ki67+	 12361 6896
7320	0	0	Ki67+	 12369 6439
7321	0	0	Ki67+	 12385 7058
7322	0	0	Ki67+	 12399 6631
7323	0	0	Ki67+	 12401 7070
7324	0	0	Ki67+	 12422 6726
7325	0	0	Ki67+	 12439 6399
7326	0	0	Ki67+	 11649 7815
7327	0	0	Ki67+	 11650 7320
7328	0	0	Ki67+	 11651 7566
7329	0	0	Ki67+	 11663 7850
7330	0	0	Ki67+	 11664 7790
7331	0	0	Ki67+	 11665 7576
7332	0	0	Ki67+	 11675 7929
7333	0	0	Ki67+	 11678 7741
7334	0	0	Ki67+	 11681 7888
7335	0	0	Ki67+	 11685 7591
7336	0	0	Ki67+	 11685 7963
7337	0	0	Ki67+	 11686 7362
7338	0	0	Ki67+	 11687 7392
7339	0	0	Ki67+	 11688 7422
7340	0	0	Ki67+	 11694 7465
7341	0	0	Ki67+	 11699 7911
7342	0	0	Ki67+	 11707 7376
7343	0	0	Ki67+	 11717 7331
7344	0	0	Ki67+	 11717 7936
7345	0	0	Ki67+	 11750 7694
7346	0	0	Ki67+	 11790 7868
7347	0	0	Ki67+	 11796 7845
7348	0	0	Ki67+	 11800 7771
7349	0	0	Ki67+	 11808 7513
7350	0	0	Ki67+	 11818 7815
7351	0	0	Ki67+	 11828 7840
7352	0	0	Ki67+	 11830 7235
7353	0	0	Ki67+	 11844 7505
7354	0	0	Ki67+	 11857 7279
7355	0	0	Ki67+	 11859 7328
7356	0	0	Ki67+	 11860 7583
7357	0	0	Ki67+	 11873 7566
7358	0	0	Ki67+	 11878 7542
7359	0	0	Ki67+	 11883 7286
7360	0	0	Ki67+	 11888 7579
7361	0	0	Ki67+	 11905 7615
7362	0	0	Ki67+	 11913 7579
7363	0	0	Ki67+	 11920 7335
7364	0	0	Ki67+	 11928 7369
7365	0	0	Ki67+	 11929 7554
7366	0	0	Ki67+	 11931 7541
7367	0	0	Ki67+	 11940 7378
7368	0	0	Ki67+	 11945 7608
7369	0	0	Ki67+	 11946 7249
7370	0	0	Ki67+	 11950 7546
7371	0	0	Ki67+	 11951 7527
7372	0	0	Ki67+	 11956 7413
7373	0	0	Ki67+	 11956 7849
7374	0	0	Ki67+	 11963 7492
7375	0	0	Ki67+	 11968 7575
7376	0	0	Ki67+	 11968 7844
7377	0	0	Ki67+	 11969 7857
7378	0	0	Ki67+	 11971 7431
7379	0	0	Ki67+	 11974 7367
7380	0	0	Ki67+	 11975 7394
7381	0	0	Ki67+	 11975 7801
7382	0	0	Ki67+	 11979 7893
7383	0	0	Ki67+	 11986 7483
7384	0	0	Ki67+	 11987 7501
7385	0	0	Ki67+	 11989 7543
7386	0	0	Ki67+	 11993 7916
7387	0	0	Ki67+	 11994 7429
7388	0	0	Ki67+	 11998 7874
7389	0	0	Ki67+	 12002 7569
7390	0	0	Ki67+	 12004 7393
7391	0	0	Ki67+	 12013 7628
7392	0	0	Ki67+	 12013 7877
7393	0	0	Ki67+	 12014 7500
7394	0	0	Ki67+	 12019 7559
7395	0	0	Ki67+	 12020 7461
7396	0	0	Ki67+	 12026 7959
7397	0	0	Ki67+	 12033 7926
7398	0	0	Ki67+	 12036 7814
7399	0	0	Ki67+	 12043 7891
7400	0	0	Ki67+	 12068 7966
7401	0	0	Ki67+	 12072 7905
7402	0	0	Ki67+	 12082 7448
7403	0	0	Ki67+	 12083 7569
7404	0	0	Ki67+	 12084 7951
7405	0	0	Ki67+	 12089 7484
7406	0	0	Ki67+	 12092 7708
7407	0	0	Ki67+	 12094 7465
7408	0	0	Ki67+	 12098 7734
7409	0	0	Ki67+	 12110 7561
7410	0	0	Ki67+	 12112 7466
7411	0	0	Ki67+	 12113 7488
7412	0	0	Ki67+	 12118 7593
7413	0	0	Ki67+	 12119 7512
7414	0	0	Ki67+	 12126 7489
7415	0	0	Ki67+	 12129 7348
7416	0	0	Ki67+	 12130 7619
7417	0	0	Ki67+	 12137 7370
7418	0	0	Ki67+	 12137 7600
7419	0	0	Ki67+	 12140 7767
7420	0	0	Ki67+	 12143 7350
7421	0	0	Ki67+	 12154 7616
7422	0	0	Ki67+	 12168 7419
7423	0	0	Ki67+	 12170 7650
7424	0	0	Ki67+	 12180 7412
7425	0	0	Ki67+	 12183 7393
7426	0	0	Ki67+	 12185 7634
7427	0	0	Ki67+	 12187 7441
7428	0	0	Ki67+	 12199 7657
7429	0	0	Ki67+	 12201 7690
7430	0	0	Ki67+	 12207 7255
7431	0	0	Ki67+	 12210 7501
7432	0	0	Ki67+	 12215 7386
7433	0	0	Ki67+	 12218 7316
7434	0	0	Ki67+	 12219 7637
7435	0	0	Ki67+	 12226 7659
7436	0	0	Ki67+	 12229 7426
7437	0	0	Ki67+	 12230 7630
7438	0	0	Ki67+	 12230 7939
7439	0	0	Ki67+	 12243 7457
7440	0	0	Ki67+	 12256 7647
7441	0	0	Ki67+	 12260 7962
7442	0	0	Ki67+	 12262 7779
7443	0	0	Ki67+	 12267 7757
7444	0	0	Ki67+	 12269 7395
7445	0	0	Ki67+	 12281 7651
7446	0	0	Ki67+	 12284 7942
7447	0	0	Ki67+	 12285 7913
7448	0	0	Ki67+	 12297 7678
7449	0	0	Ki67+	 12299 7699
7450	0	0	Ki67+	 12304 7856
7451	0	0	Ki67+	 12310 7652
7452	0	0	Ki67+	 12311 7932
7453	0	0	Ki67+	 12313 7708
7454	0	0	Ki67+	 12315 7342
7455	0	0	Ki67+	 12324 7702
7456	0	0	Ki67+	 12324 7840
7457	0	0	Ki67+	 12334 7297
7458	0	0	Ki67+	 12335 7674
7459	0	0	Ki67+	 12337 7907
7460	0	0	Ki67+	 12346 7454
7461	0	0	Ki67+	 12382 7327
7462	0	0	Ki67+	 12392 7268
7463	0	0	Ki67+	 12398 7313
7464	0	0	Ki67+	 12407 7385
7465	0	0	Ki67+	 12407 7892
7466	0	0	Ki67+	 12407 7913
7467	0	0	Ki67+	 12412 7301
7468	0	0	Ki67+	 12419 7387
7469	0	0	Ki67+	 12421 7897
7470	0	0	Ki67+	 12430 7369
7471	0	0	Ki67+	 12436 7431
7472	0	0	Ki67+	 11651 8465
7473	0	0	Ki67+	 11652 8332
7474	0	0	Ki67+	 11658 8239
7475	0	0	Ki67+	 11663 8210
7476	0	0	Ki67+	 11664 8419
7477	0	0	Ki67+	 11672 8236
7478	0	0	Ki67+	 11672 8259
7479	0	0	Ki67+	 11681 8417
7480	0	0	Ki67+	 11683 8724
7481	0	0	Ki67+	 11684 8382
7482	0	0	Ki67+	 11693 8445
7483	0	0	Ki67+	 11700 8265
7484	0	0	Ki67+	 11701 8499
7485	0	0	Ki67+	 11702 8463
7486	0	0	Ki67+	 11704 8285
7487	0	0	Ki67+	 11715 8578
7488	0	0	Ki67+	 11716 8524
7489	0	0	Ki67+	 11719 8306
7490	0	0	Ki67+	 11719 8486
7491	0	0	Ki67+	 11729 8347
7492	0	0	Ki67+	 11739 8504
7493	0	0	Ki67+	 11739 8760
7494	0	0	Ki67+	 11742 8556
7495	0	0	Ki67+	 11744 8528
7496	0	0	Ki67+	 11744 8598
7497	0	0	Ki67+	 11747 8571
7498	0	0	Ki67+	 11749 8283
7499	0	0	Ki67+	 11751 8326
7500	0	0	Ki67+	 11756 8547
7501	0	0	Ki67+	 11760 8578
7502	0	0	Ki67+	 11773 8741
7503	0	0	Ki67+	 11774 8606
7504	0	0	Ki67+	 11777 8522
7505	0	0	Ki67+	 11782 8551
7506	0	0	Ki67+	 11793 8321
7507	0	0	Ki67+	 11795 8341
7508	0	0	Ki67+	 11802 8581
7509	0	0	Ki67+	 11805 8560
7510	0	0	Ki67+	 11808 8522
7511	0	0	Ki67+	 11809 8346
7512	0	0	Ki67+	 11812 8306
7513	0	0	Ki67+	 11817 8571
7514	0	0	Ki67+	 11820 8687
7515	0	0	Ki67+	 11825 8392
7516	0	0	Ki67+	 11825 8547
7517	0	0	Ki67+	 11832 8522
7518	0	0	Ki67+	 11834 8359
7519	0	0	Ki67+	 11836 8567
7520	0	0	Ki67+	 11838 8600
7521	0	0	Ki67+	 11839 8326
7522	0	0	Ki67+	 11839 8646
7523	0	0	Ki67+	 11841 8659
7524	0	0	Ki67+	 11845 8684
7525	0	0	Ki67+	 11857 8585
7526	0	0	Ki67+	 11858 8533
7527	0	0	Ki67+	 11862 8640
7528	0	0	Ki67+	 11863 8381
7529	0	0	Ki67+	 11869 8621
7530	0	0	Ki67+	 11873 8350
7531	0	0	Ki67+	 11874 8509
7532	0	0	Ki67+	 11875 8432
7533	0	0	Ki67+	 11880 8449
7534	0	0	Ki67+	 11880 8565
7535	0	0	Ki67+	 11880 8588
7536	0	0	Ki67+	 11881 8478
7537	0	0	Ki67+	 11885 8632
7538	0	0	Ki67+	 11895 8371
7539	0	0	Ki67+	 11895 8537
7540	0	0	Ki67+	 11895 8653
7541	0	0	Ki67+	 11899 8576
7542	0	0	Ki67+	 11901 8690
7543	0	0	Ki67+	 11902 8490
7544	0	0	Ki67+	 11903 8547
7545	0	0	Ki67+	 11906 8433
7546	0	0	Ki67+	 11910 8404
7547	0	0	Ki67+	 11911 8464
7548	0	0	Ki67+	 11911 8674
7549	0	0	Ki67+	 11915 8376
7550	0	0	Ki67+	 11922 8633
7551	0	0	Ki67+	 11925 8403
7552	0	0	Ki67+	 11925 8501
7553	0	0	Ki67+	 11926 8548
7554	0	0	Ki67+	 11927 8470
7555	0	0	Ki67+	 11928 8437
7556	0	0	Ki67+	 11929 8522
7557	0	0	Ki67+	 11930 8679
7558	0	0	Ki67+	 11930 8717
7559	0	0	Ki67+	 11941 8721
7560	0	0	Ki67+	 11942 8397
7561	0	0	Ki67+	 11948 8368
7562	0	0	Ki67+	 11948 8429
7563	0	0	Ki67+	 11948 8475
7564	0	0	Ki67+	 11953 8533
7565	0	0	Ki67+	 11962 8573
7566	0	0	Ki67+	 11969 8479
7567	0	0	Ki67+	 11977 8733
7568	0	0	Ki67+	 11978 8658
7569	0	0	Ki67+	 11982 8485
7570	0	0	Ki67+	 11983 8510
7571	0	0	Ki67+	 11986 8699
7572	0	0	Ki67+	 11989 8496
7573	0	0	Ki67+	 11999 8477
7574	0	0	Ki67+	 12002 8643
7575	0	0	Ki67+	 12015 8453
7576	0	0	Ki67+	 12028 8523
7577	0	0	Ki67+	 12037 8555
7578	0	0	Ki67+	 12044 8428
7579	0	0	Ki67+	 12044 8574
7580	0	0	Ki67+	 12045 8526
7581	0	0	Ki67+	 12047 8617
7582	0	0	Ki67+	 12054 8465
7583	0	0	Ki67+	 12056 8505
7584	0	0	Ki67+	 12068 8436
7585	0	0	Ki67+	 12072 8386
7586	0	0	Ki67+	 12074 8266
7587	0	0	Ki67+	 12075 8463
7588	0	0	Ki67+	 12076 8402
7589	0	0	Ki67+	 12080 8594
7590	0	0	Ki67+	 12082 8289
7591	0	0	Ki67+	 12083 8495
7592	0	0	Ki67+	 12091 8429
7593	0	0	Ki67+	 12093 7985
7594	0	0	Ki67+	 12093 7998
7595	0	0	Ki67+	 12093 8627
7596	0	0	Ki67+	 12094 8394
7597	0	0	Ki67+	 12096 8352
7598	0	0	Ki67+	 12100 8452
7599	0	0	Ki67+	 12104 8339
7600	0	0	Ki67+	 12107 8042
7601	0	0	Ki67+	 12108 8265
7602	0	0	Ki67+	 12113 8298
7603	0	0	Ki67+	 12116 8637
7604	0	0	Ki67+	 12119 8031
7605	0	0	Ki67+	 12119 8398
7606	0	0	Ki67+	 12122 8350
7607	0	0	Ki67+	 12123 8480
7608	0	0	Ki67+	 12132 8628
7609	0	0	Ki67+	 12141 8010
7610	0	0	Ki67+	 12156 8299
7611	0	0	Ki67+	 12185 8620
7612	0	0	Ki67+	 12196 8707
7613	0	0	Ki67+	 12205 8317
7614	0	0	Ki67+	 12210 8331
7615	0	0	Ki67+	 12221 8293
7616	0	0	Ki67+	 12222 8024
7617	0	0	Ki67+	 12229 7996
7618	0	0	Ki67+	 12230 8263
7619	0	0	Ki67+	 12233 8309
7620	0	0	Ki67+	 12238 8188
7621	0	0	Ki67+	 12239 8371
7622	0	0	Ki67+	 12240 8294
7623	0	0	Ki67+	 12241 8450
7624	0	0	Ki67+	 12242 8381
7625	0	0	Ki67+	 12243 7989
7626	0	0	Ki67+	 12243 8484
7627	0	0	Ki67+	 12244 8027
7628	0	0	Ki67+	 12244 8122
7629	0	0	Ki67+	 12246 8432
7630	0	0	Ki67+	 12249 8347
7631	0	0	Ki67+	 12249 8463
7632	0	0	Ki67+	 12254 8223
7633	0	0	Ki67+	 12256 8330
7634	0	0	Ki67+	 12257 8240
7635	0	0	Ki67+	 12261 8113
7636	0	0	Ki67+	 12261 8419
7637	0	0	Ki67+	 12265 8571
7638	0	0	Ki67+	 12272 8307
7639	0	0	Ki67+	 12275 8178
7640	0	0	Ki67+	 12283 8325
7641	0	0	Ki67+	 12285 8352
7642	0	0	Ki67+	 12290 8363
7643	0	0	Ki67+	 12295 8290
7644	0	0	Ki67+	 12297 8152
7645	0	0	Ki67+	 12302 8230
7646	0	0	Ki67+	 12304 8607
7647	0	0	Ki67+	 12306 8392
7648	0	0	Ki67+	 12308 8129
7649	0	0	Ki67+	 12310 8214
7650	0	0	Ki67+	 12319 8331
7651	0	0	Ki67+	 12319 8600
7652	0	0	Ki67+	 12323 8185
7653	0	0	Ki67+	 12325 8119
7654	0	0	Ki67+	 12329 8401
7655	0	0	Ki67+	 12334 8071
7656	0	0	Ki67+	 12335 8254
7657	0	0	Ki67+	 12340 8627
7658	0	0	Ki67+	 12346 8300
7659	0	0	Ki67+	 12350 8111
7660	0	0	Ki67+	 12358 8358
7661	0	0	Ki67+	 12360 8233
7662	0	0	Ki67+	 12365 8124
7663	0	0	Ki67+	 12366 8319
7664	0	0	Ki67+	 12370 8426
7665	0	0	Ki67+	 12372 8492
7666	0	0	Ki67+	 12374 8227
7667	0	0	Ki67+	 12374 8589
7668	0	0	Ki67+	 12376 8554
7669	0	0	Ki67+	 12379 8278
7670	0	0	Ki67+	 12384 8243
7671	0	0	Ki67+	 12386 8374
7672	0	0	Ki67+	 12390 8309
7673	0	0	Ki67+	 12390 8551
7674	0	0	Ki67+	 12391 8337
7675	0	0	Ki67+	 12391 8457
7676	0	0	Ki67+	 12391 8575
7677	0	0	Ki67+	 12391 8620
7678	0	0	Ki67+	 12393 8072
7679	0	0	Ki67+	 12395 8643
7680	0	0	Ki67+	 12402 8483
7681	0	0	Ki67+	 12404 8056
7682	0	0	Ki67+	 12405 8355
7683	0	0	Ki67+	 12407 8227
7684	0	0	Ki67+	 12408 8528
7685	0	0	Ki67+	 12427 8073
7686	0	0	Ki67+	 12428 8085
7687	0	0	Ki67+	 12431 8664
7688	0	0	Ki67+	 12433 8554
7689	0	0	Ki67+	 12435 8622
7690	0	0	Ki67+	 12438 8476
7691	0	0	Ki67+	 12443 8655
7692	0	0	Ki67+	 12446 8305
7693	0	0	Ki67+	 12446 8504
7694	0	0	Ki67+	 12447 8382
7695	0	0	Ki67+	 12447 8463
7696	0	0	Ki67+	 11676 9157
7697	0	0	Ki67+	 11731 8803
7698	0	0	Ki67+	 11744 8793
7699	0	0	Ki67+	 11745 8846
7700	0	0	Ki67+	 11763 9153
7701	0	0	Ki67+	 11763 9476
7702	0	0	Ki67+	 11770 9169
7703	0	0	Ki67+	 11776 9455
7704	0	0	Ki67+	 11782 9195
7705	0	0	Ki67+	 11790 9112
7706	0	0	Ki67+	 11792 8854
7707	0	0	Ki67+	 11793 9522
7708	0	0	Ki67+	 11801 9190
7709	0	0	Ki67+	 11808 8828
7710	0	0	Ki67+	 11815 8860
7711	0	0	Ki67+	 11820 9355
7712	0	0	Ki67+	 11821 9069
7713	0	0	Ki67+	 11834 8868
7714	0	0	Ki67+	 11839 9092
7715	0	0	Ki67+	 11843 8921
7716	0	0	Ki67+	 11844 8977
7717	0	0	Ki67+	 11849 8950
7718	0	0	Ki67+	 11860 9253
7719	0	0	Ki67+	 11862 9053
7720	0	0	Ki67+	 11866 9004
7721	0	0	Ki67+	 11866 9349
7722	0	0	Ki67+	 11878 8886
7723	0	0	Ki67+	 11882 8956
7724	0	0	Ki67+	 11883 9270
7725	0	0	Ki67+	 11884 8862
7726	0	0	Ki67+	 11888 8985
7727	0	0	Ki67+	 11890 8834
7728	0	0	Ki67+	 11909 8933
7729	0	0	Ki67+	 11910 8811
7730	0	0	Ki67+	 11910 8894
7731	0	0	Ki67+	 11911 8995
7732	0	0	Ki67+	 11915 8866
7733	0	0	Ki67+	 11920 8839
7734	0	0	Ki67+	 11922 9027
7735	0	0	Ki67+	 11926 9040
7736	0	0	Ki67+	 11934 8798
7737	0	0	Ki67+	 11946 8818
7738	0	0	Ki67+	 11972 9504
7739	0	0	Ki67+	 11973 9044
7740	0	0	Ki67+	 11976 9067
7741	0	0	Ki67+	 11989 8791
7742	0	0	Ki67+	 12001 8984
7743	0	0	Ki67+	 12008 8964
7744	0	0	Ki67+	 12012 9013
7745	0	0	Ki67+	 12023 8957
7746	0	0	Ki67+	 12030 8921
7747	0	0	Ki67+	 12036 8937
7748	0	0	Ki67+	 12062 8895
7749	0	0	Ki67+	 12073 8849
7750	0	0	Ki67+	 12130 8839
7751	0	0	Ki67+	 12161 8827
7752	0	0	Ki67+	 12168 8882
7753	0	0	Ki67+	 12195 9504
7754	0	0	Ki67+	 12197 9540
7755	0	0	Ki67+	 12198 9156
7756	0	0	Ki67+	 12206 9149
7757	0	0	Ki67+	 12215 9119
7758	0	0	Ki67+	 12219 9540
7759	0	0	Ki67+	 12224 9158
7760	0	0	Ki67+	 12225 9069
7761	0	0	Ki67+	 12245 9201
7762	0	0	Ki67+	 12247 9060
7763	0	0	Ki67+	 12249 9115
7764	0	0	Ki67+	 12269 9495
7765	0	0	Ki67+	 12271 9126
7766	0	0	Ki67+	 12272 9066
7767	0	0	Ki67+	 12279 9151
7768	0	0	Ki67+	 12283 9172
7769	0	0	Ki67+	 12304 9125
7770	0	0	Ki67+	 12307 9093
7771	0	0	Ki67+	 12315 9225
7772	0	0	Ki67+	 12337 9125
7773	0	0	Ki67+	 12345 9560
7774	0	0	Ki67+	 12373 9069
7775	0	0	Ki67+	 12389 9257
7776	0	0	Ki67+	 12397 9241
7777	0	0	Ki67+	 12402 8799
7778	0	0	Ki67+	 11668 9591
7779	0	0	Ki67+	 11681 10295
7780	0	0	Ki67+	 11684 9622
7781	0	0	Ki67+	 11689 9645
7782	0	0	Ki67+	 11699 9637
7783	0	0	Ki67+	 11704 10323
7784	0	0	Ki67+	 11719 9613
7785	0	0	Ki67+	 11723 9635
7786	0	0	Ki67+	 11724 10001
7787	0	0	Ki67+	 11726 9653
7788	0	0	Ki67+	 11726 10258
7789	0	0	Ki67+	 11728 9981
7790	0	0	Ki67+	 11740 9690
7791	0	0	Ki67+	 11749 9728
7792	0	0	Ki67+	 11750 10327
7793	0	0	Ki67+	 11756 9978
7794	0	0	Ki67+	 11775 10296
7795	0	0	Ki67+	 11783 10271
7796	0	0	Ki67+	 11799 10338
7797	0	0	Ki67+	 11811 9788
7798	0	0	Ki67+	 11817 9757
7799	0	0	Ki67+	 11829 9817
7800	0	0	Ki67+	 11830 9770
7801	0	0	Ki67+	 11830 9837
7802	0	0	Ki67+	 11843 10051
7803	0	0	Ki67+	 11845 9894
7804	0	0	Ki67+	 11856 10081
7805	0	0	Ki67+	 11865 10200
7806	0	0	Ki67+	 11870 10050
7807	0	0	Ki67+	 11872 10153
7808	0	0	Ki67+	 11921 9972
7809	0	0	Ki67+	 11950 9937
7810	0	0	Ki67+	 11976 10291
7811	0	0	Ki67+	 11983 10101
7812	0	0	Ki67+	 11988 9731
7813	0	0	Ki67+	 11990 10082
7814	0	0	Ki67+	 12000 10278
7815	0	0	Ki67+	 12073 10130
7816	0	0	Ki67+	 12073 10205
7817	0	0	Ki67+	 12103 10153
7818	0	0	Ki67+	 12108 10206
7819	0	0	Ki67+	 12113 9630
7820	0	0	Ki67+	 12115 9753
7821	0	0	Ki67+	 12126 10120
7822	0	0	Ki67+	 12133 9788
7823	0	0	Ki67+	 12146 10151
7824	0	0	Ki67+	 12171 9739
7825	0	0	Ki67+	 12174 10051
7826	0	0	Ki67+	 12180 10161
7827	0	0	Ki67+	 12183 10074
7828	0	0	Ki67+	 12187 10125
7829	0	0	Ki67+	 12192 9805
7830	0	0	Ki67+	 12196 10137
7831	0	0	Ki67+	 12196 10228
7832	0	0	Ki67+	 12203 9837
7833	0	0	Ki67+	 12212 9766
7834	0	0	Ki67+	 12214 9744
7835	0	0	Ki67+	 12214 10079
7836	0	0	Ki67+	 12214 10130
7837	0	0	Ki67+	 12215 9665
7838	0	0	Ki67+	 12215 9856
7839	0	0	Ki67+	 12228 9614
7840	0	0	Ki67+	 12231 9891
7841	0	0	Ki67+	 12243 9676
7842	0	0	Ki67+	 12247 9926
7843	0	0	Ki67+	 12248 10375
7844	0	0	Ki67+	 12249 10119
7845	0	0	Ki67+	 12253 10237
7846	0	0	Ki67+	 12284 9653
7847	0	0	Ki67+	 12291 9942
7848	0	0	Ki67+	 12294 9641
7849	0	0	Ki67+	 12299 9697
7850	0	0	Ki67+	 12314 9665
7851	0	0	Ki67+	 12316 9740
7852	0	0	Ki67+	 12334 9731
7853	0	0	Ki67+	 12339 9928
7854	0	0	Ki67+	 12346 9765
7855	0	0	Ki67+	 12351 9919
7856	0	0	Ki67+	 12355 9749
7857	0	0	Ki67+	 12362 9603
7858	0	0	Ki67+	 12368 9630
7859	0	0	Ki67+	 12405 10056
7860	0	0	Ki67+	 12406 9807
7861	0	0	Ki67+	 12422 9828
7862	0	0	Ki67+	 12423 10298
7863	0	0	Ki67+	 12445 10000
7864	0	0	Ki67+	 11703 10410
7865	0	0	Ki67+	 11737 10402
7866	0	0	Ki67+	 11737 10699
7867	0	0	Ki67+	 11749 10724
7868	0	0	Ki67+	 11880 10739
7869	0	0	Ki67+	 11969 10550
7870	0	0	Ki67+	 12044 10689
7871	0	0	Ki67+	 12129 10739
7872	0	0	Ki67+	 12140 10641
7873	0	0	Ki67+	 12167 10726
7874	0	0	Ki67+	 12198 10649
7875	0	0	Ki67+	 12229 11012
7876	0	0	Ki67+	 12238 11044
7877	0	0	Ki67+	 12244 11022
7878	0	0	Ki67+	 12249 11005
7879	0	0	Ki67+	 12251 10699
7880	0	0	Ki67+	 12254 11035
7881	0	0	Ki67+	 12260 11049
7882	0	0	Ki67+	 12274 10727
7883	0	0	Ki67+	 12291 10919
7884	0	0	Ki67+	 12292 10703
7885	0	0	Ki67+	 12292 10933
7886	0	0	Ki67+	 12308 10698
7887	0	0	Ki67+	 12309 11040
7888	0	0	Ki67+	 12313 10760
7889	0	0	Ki67+	 12315 11052
7890	0	0	Ki67+	 12316 10912
7891	0	0	Ki67+	 12321 10964
7892	0	0	Ki67+	 12339 10665
7893	0	0	Ki67+	 12349 11028
7894	0	0	Ki67+	 12364 11026
7895	0	0	Ki67+	 12369 10680
7896	0	0	Ki67+	 12370 10466
7897	0	0	Ki67+	 12376 10632
7898	0	0	Ki67+	 12378 10607
7899	0	0	Ki67+	 12387 10499
7900	0	0	Ki67+	 12391 11032
7901	0	0	Ki67+	 12392 10824
7902	0	0	Ki67+	 12396 11047
7903	0	0	Ki67+	 12402 10460
7904	0	0	Ki67+	 12407 10420
7905	0	0	Ki67+	 12415 10437
7906	0	0	Ki67+	 12419 10573
7907	0	0	Ki67+	 12420 10887
7908	0	0	Ki67+	 12426 11169
7909	0	0	Ki67+	 12427 11020
7910	0	0	Ki67+	 12442 10999
7911	0	0	Ki67+	 12443 10846
7912	0	0	Ki67+	 11682 11671
7913	0	0	Ki67+	 11689 11719
7914	0	0	Ki67+	 11702 11742
7915	0	0	Ki67+	 11705 11558
7916	0	0	Ki67+	 11718 11759
7917	0	0	Ki67+	 11719 11717
7918	0	0	Ki67+	 11720 11610
7919	0	0	Ki67+	 11726 11788
7920	0	0	Ki67+	 11731 11583
7921	0	0	Ki67+	 11733 11833
7922	0	0	Ki67+	 11736 11275
7923	0	0	Ki67+	 11737 11520
7924	0	0	Ki67+	 11738 11419
7925	0	0	Ki67+	 11741 11743
7926	0	0	Ki67+	 11742 11701
7927	0	0	Ki67+	 11752 11579
7928	0	0	Ki67+	 11757 11819
7929	0	0	Ki67+	 11760 11860
7930	0	0	Ki67+	 11762 11889
7931	0	0	Ki67+	 11785 11524
7932	0	0	Ki67+	 11787 11477
7933	0	0	Ki67+	 11789 11927
7934	0	0	Ki67+	 11798 11809
7935	0	0	Ki67+	 11799 11897
7936	0	0	Ki67+	 11809 11924
7937	0	0	Ki67+	 11826 11945
7938	0	0	Ki67+	 11848 11495
7939	0	0	Ki67+	 11866 11981
7940	0	0	Ki67+	 11868 11967
7941	0	0	Ki67+	 11890 11956
7942	0	0	Ki67+	 11921 11978
7943	0	0	Ki67+	 11965 11821
7944	0	0	Ki67+	 11965 11862
7945	0	0	Ki67+	 11968 11571
7946	0	0	Ki67+	 11974 11807
7947	0	0	Ki67+	 11980 11757
7948	0	0	Ki67+	 11981 11745
7949	0	0	Ki67+	 11986 11822
7950	0	0	Ki67+	 11991 11612
7951	0	0	Ki67+	 12013 11474
7952	0	0	Ki67+	 12015 11488
7953	0	0	Ki67+	 12044 11967
7954	0	0	Ki67+	 12076 11453
7955	0	0	Ki67+	 12094 11847
7956	0	0	Ki67+	 12117 11890
7957	0	0	Ki67+	 12164 11505
7958	0	0	Ki67+	 12188 11483
7959	0	0	Ki67+	 12194 11637
7960	0	0	Ki67+	 12298 11639
7961	0	0	Ki67+	 12305 11280
7962	0	0	Ki67+	 12326 11295
7963	0	0	Ki67+	 12339 11273
7964	0	0	Ki67+	 12340 11630
7965	0	0	Ki67+	 12352 11426
7966	0	0	Ki67+	 12354 11437
7967	0	0	Ki67+	 12365 11189
7968	0	0	Ki67+	 12374 11225
7969	0	0	Ki67+	 12385 11579
7970	0	0	Ki67+	 12386 11422
7971	0	0	Ki67+	 12387 11883
7972	0	0	Ki67+	 12388 11471
7973	0	0	Ki67+	 12413 11683
7974	0	0	Ki67+	 12437 11475
7975	0	0	Ki67+	 11652 12388
7976	0	0	Ki67+	 11654 12429
7977	0	0	Ki67+	 11658 12759
7978	0	0	Ki67+	 11660 12562
7979	0	0	Ki67+	 11673 12095
7980	0	0	Ki67+	 11675 12071
7981	0	0	Ki67+	 11676 12405
7982	0	0	Ki67+	 11676 12735
7983	0	0	Ki67+	 11677 12551
7984	0	0	Ki67+	 11682 12652
7985	0	0	Ki67+	 11685 12039
7986	0	0	Ki67+	 11688 12759
7987	0	0	Ki67+	 11697 12570
7988	0	0	Ki67+	 11702 12695
7989	0	0	Ki67+	 11709 12059
7990	0	0	Ki67+	 11709 12086
7991	0	0	Ki67+	 11712 12531
7992	0	0	Ki67+	 11718 12698
7993	0	0	Ki67+	 11720 12508
7994	0	0	Ki67+	 11723 12566
7995	0	0	Ki67+	 11743 12063
7996	0	0	Ki67+	 11744 12462
7997	0	0	Ki67+	 11744 12687
7998	0	0	Ki67+	 11764 12112
7999	0	0	Ki67+	 11769 12484
8000	0	0	Ki67+	 11778 12455
8001	0	0	Ki67+	 11783 12678
8002	0	0	Ki67+	 11799 12103
8003	0	0	Ki67+	 11826 12140
8004	0	0	Ki67+	 11833 12120
8005	0	0	Ki67+	 11837 12775
8006	0	0	Ki67+	 11847 12126
8007	0	0	Ki67+	 11850 12713
8008	0	0	Ki67+	 11860 12109
8009	0	0	Ki67+	 11864 12703
8010	0	0	Ki67+	 11867 12582
8011	0	0	Ki67+	 11867 12768
8012	0	0	Ki67+	 11871 12122
8013	0	0	Ki67+	 11873 12603
8014	0	0	Ki67+	 11876 12158
8015	0	0	Ki67+	 11880 12576
8016	0	0	Ki67+	 11893 12775
8017	0	0	Ki67+	 11901 12533
8018	0	0	Ki67+	 11906 12569
8019	0	0	Ki67+	 11911 12683
8020	0	0	Ki67+	 11914 12712
8021	0	0	Ki67+	 11924 12654
8022	0	0	Ki67+	 11936 12164
8023	0	0	Ki67+	 11939 12604
8024	0	0	Ki67+	 11939 12638
8025	0	0	Ki67+	 11942 12661
8026	0	0	Ki67+	 11958 12637
8027	0	0	Ki67+	 11970 12009
8028	0	0	Ki67+	 11974 12609
8029	0	0	Ki67+	 11985 11996
8030	0	0	Ki67+	 11990 12016
8031	0	0	Ki67+	 11994 12572
8032	0	0	Ki67+	 12017 12218
8033	0	0	Ki67+	 12022 12015
8034	0	0	Ki67+	 12050 11987
8035	0	0	Ki67+	 12054 12028
8036	0	0	Ki67+	 12061 12584
8037	0	0	Ki67+	 12064 12011
8038	0	0	Ki67+	 12072 12735
8039	0	0	Ki67+	 12078 12752
8040	0	0	Ki67+	 12089 12046
8041	0	0	Ki67+	 12105 12581
8042	0	0	Ki67+	 12111 12062
8043	0	0	Ki67+	 12116 12186
8044	0	0	Ki67+	 12123 12589
8045	0	0	Ki67+	 12143 12050
8046	0	0	Ki67+	 12152 12590
8047	0	0	Ki67+	 12179 12772
8048	0	0	Ki67+	 12189 12054
8049	0	0	Ki67+	 12196 12094
8050	0	0	Ki67+	 12200 12778
8051	0	0	Ki67+	 12209 12077
8052	0	0	Ki67+	 12212 12742
8053	0	0	Ki67+	 12236 12757
8054	0	0	Ki67+	 12241 12077
8055	0	0	Ki67+	 12249 12106
8056	0	0	Ki67+	 12249 12572
8057	0	0	Ki67+	 12258 12557
8058	0	0	Ki67+	 12270 12207
8059	0	0	Ki67+	 12283 12455
8060	0	0	Ki67+	 12284 12543
8061	0	0	Ki67+	 12286 12520
8062	0	0	Ki67+	 12287 12192
8063	0	0	Ki67+	 12289 12564
8064	0	0	Ki67+	 12290 12242
8065	0	0	Ki67+	 12291 12212
8066	0	0	Ki67+	 12307 12645
8067	0	0	Ki67+	 12313 12542
8068	0	0	Ki67+	 12314 12494
8069	0	0	Ki67+	 12316 12064
8070	0	0	Ki67+	 12320 12043
8071	0	0	Ki67+	 12345 12320
8072	0	0	Ki67+	 12383 12340
8073	0	0	Ki67+	 12392 12157
8074	0	0	Ki67+	 12392 12293
8075	0	0	Ki67+	 12405 12117
8076	0	0	Ki67+	 12409 12304
8077	0	0	Ki67+	 12421 12278
8078	0	0	Ki67+	 12427 12297
8079	0	0	Ki67+	 11650 13221
8080	0	0	Ki67+	 11656 13275
8081	0	0	Ki67+	 11660 13255
8082	0	0	Ki67+	 11663 12856
8083	0	0	Ki67+	 11671 13207
8084	0	0	Ki67+	 11675 12849
8085	0	0	Ki67+	 11675 12970
8086	0	0	Ki67+	 11681 13265
8087	0	0	Ki67+	 11692 13325
8088	0	0	Ki67+	 11693 13223
8089	0	0	Ki67+	 11701 12819
8090	0	0	Ki67+	 11701 12957
8091	0	0	Ki67+	 11713 13274
8092	0	0	Ki67+	 11718 13240
8093	0	0	Ki67+	 11727 12960
8094	0	0	Ki67+	 11730 13321
8095	0	0	Ki67+	 11741 13209
8096	0	0	Ki67+	 11750 13168
8097	0	0	Ki67+	 11753 13326
8098	0	0	Ki67+	 11756 12807
8099	0	0	Ki67+	 11756 13155
8100	0	0	Ki67+	 11761 13302
8101	0	0	Ki67+	 11762 12853
8102	0	0	Ki67+	 11762 12933
8103	0	0	Ki67+	 11767 12880
8104	0	0	Ki67+	 11768 13226
8105	0	0	Ki67+	 11773 12949
8106	0	0	Ki67+	 11776 13168
8107	0	0	Ki67+	 11778 12934
8108	0	0	Ki67+	 11784 13147
8109	0	0	Ki67+	 11786 12944
8110	0	0	Ki67+	 11786 13209
8111	0	0	Ki67+	 11787 12874
8112	0	0	Ki67+	 11796 12848
8113	0	0	Ki67+	 11804 13189
8114	0	0	Ki67+	 11805 12815
8115	0	0	Ki67+	 11806 13312
8116	0	0	Ki67+	 11817 12835
8117	0	0	Ki67+	 11822 13049
8118	0	0	Ki67+	 11824 13327
8119	0	0	Ki67+	 11825 13153
8120	0	0	Ki67+	 11829 13307
8121	0	0	Ki67+	 11833 12911
8122	0	0	Ki67+	 11835 13101
8123	0	0	Ki67+	 11838 13546
8124	0	0	Ki67+	 11840 12810
8125	0	0	Ki67+	 11842 13147
8126	0	0	Ki67+	 11846 13290
8127	0	0	Ki67+	 11847 13310
8128	0	0	Ki67+	 11849 13088
8129	0	0	Ki67+	 11855 12907
8130	0	0	Ki67+	 11856 13102
8131	0	0	Ki67+	 11873 13159
8132	0	0	Ki67+	 11879 13522
8133	0	0	Ki67+	 11880 12820
8134	0	0	Ki67+	 11881 13125
8135	0	0	Ki67+	 11885 13252
8136	0	0	Ki67+	 11887 13292
8137	0	0	Ki67+	 11897 12899
8138	0	0	Ki67+	 11899 12926
8139	0	0	Ki67+	 11903 13170
8140	0	0	Ki67+	 11908 13270
8141	0	0	Ki67+	 11916 12875
8142	0	0	Ki67+	 11917 12925
8143	0	0	Ki67+	 11918 13201
8144	0	0	Ki67+	 11918 13469
8145	0	0	Ki67+	 11925 13582
8146	0	0	Ki67+	 11938 13239
8147	0	0	Ki67+	 11945 13278
8148	0	0	Ki67+	 11955 12894
8149	0	0	Ki67+	 11959 13141
8150	0	0	Ki67+	 11974 13029
8151	0	0	Ki67+	 11977 12856
8152	0	0	Ki67+	 11978 13190
8153	0	0	Ki67+	 12005 13123
8154	0	0	Ki67+	 12007 13038
8155	0	0	Ki67+	 12007 13504
8156	0	0	Ki67+	 12011 13545
8157	0	0	Ki67+	 12018 13566
8158	0	0	Ki67+	 12034 13102
8159	0	0	Ki67+	 12041 13526
8160	0	0	Ki67+	 12043 13551
8161	0	0	Ki67+	 12052 13578
8162	0	0	Ki67+	 12057 13446
8163	0	0	Ki67+	 12063 13552
8164	0	0	Ki67+	 12072 13367
8165	0	0	Ki67+	 12093 13581
8166	0	0	Ki67+	 12095 13567
8167	0	0	Ki67+	 12105 13505
8168	0	0	Ki67+	 12113 13095
8169	0	0	Ki67+	 12117 13404
8170	0	0	Ki67+	 12120 13570
8171	0	0	Ki67+	 12128 13088
8172	0	0	Ki67+	 12129 13549
8173	0	0	Ki67+	 12131 12909
8174	0	0	Ki67+	 12141 13571
8175	0	0	Ki67+	 12148 12946
8176	0	0	Ki67+	 12158 13092
8177	0	0	Ki67+	 12162 13542
8178	0	0	Ki67+	 12166 13572
8179	0	0	Ki67+	 12174 13494
8180	0	0	Ki67+	 12189 12795
8181	0	0	Ki67+	 12192 12934
8182	0	0	Ki67+	 12194 13456
8183	0	0	Ki67+	 12221 13569
8184	0	0	Ki67+	 12274 13577
8185	0	0	Ki67+	 12286 13550
8186	0	0	Ki67+	 12292 13428
8187	0	0	Ki67+	 12294 13366
8188	0	0	Ki67+	 12306 13544
8189	0	0	Ki67+	 12315 12999
8190	0	0	Ki67+	 12322 13329
8191	0	0	Ki67+	 12324 13303
8192	0	0	Ki67+	 12326 12908
8193	0	0	Ki67+	 12332 12962
8194	0	0	Ki67+	 12334 13563
8195	0	0	Ki67+	 12341 12906
8196	0	0	Ki67+	 12347 13531
8197	0	0	Ki67+	 12352 13300
8198	0	0	Ki67+	 12353 13415
8199	0	0	Ki67+	 12365 13255
8200	0	0	Ki67+	 12376 13467
8201	0	0	Ki67+	 12377 13507
8202	0	0	Ki67+	 12379 13484
8203	0	0	Ki67+	 12386 13116
8204	0	0	Ki67+	 12398 12834
8205	0	0	Ki67+	 12398 13243
8206	0	0	Ki67+	 12403 13461
8207	0	0	Ki67+	 12409 13412
8208	0	0	Ki67+	 12410 13475
8209	0	0	Ki67+	 12414 13395
8210	0	0	Ki67+	 12418 13451
8211	0	0	Ki67+	 12428 13431
8212	0	0	Ki67+	 12430 13503
8213	0	0	Ki67+	 12431 13517
8214	0	0	Ki67+	 12440 13485
8215	0	0	Ki67+	 12446 13522
8216	0	0	Ki67+	 11650 13854
8217	0	0	Ki67+	 11653 14207
8218	0	0	Ki67+	 11654 14191
8219	0	0	Ki67+	 11656 14014
8220	0	0	Ki67+	 11662 14280
8221	0	0	Ki67+	 11665 13842
8222	0	0	Ki67+	 11670 13822
8223	0	0	Ki67+	 11670 14019
8224	0	0	Ki67+	 11677 13698
8225	0	0	Ki67+	 11680 13858
8226	0	0	Ki67+	 11684 13710
8227	0	0	Ki67+	 11685 14005
8228	0	0	Ki67+	 11686 13680
8229	0	0	Ki67+	 11691 14151
8230	0	0	Ki67+	 11695 13804
8231	0	0	Ki67+	 11699 14159
8232	0	0	Ki67+	 11700 14318
8233	0	0	Ki67+	 11709 13827
8234	0	0	Ki67+	 11714 13693
8235	0	0	Ki67+	 11714 13915
8236	0	0	Ki67+	 11715 13791
8237	0	0	Ki67+	 11726 13964
8238	0	0	Ki67+	 11729 13706
8239	0	0	Ki67+	 11729 14354
8240	0	0	Ki67+	 11732 13811
8241	0	0	Ki67+	 11733 14207
8242	0	0	Ki67+	 11741 13688
8243	0	0	Ki67+	 11743 13799
8244	0	0	Ki67+	 11746 13970
8245	0	0	Ki67+	 11748 14240
8246	0	0	Ki67+	 11752 14253
8247	0	0	Ki67+	 11755 14300
8248	0	0	Ki67+	 11757 13931
8249	0	0	Ki67+	 11757 14317
8250	0	0	Ki67+	 11758 13669
8251	0	0	Ki67+	 11761 14335
8252	0	0	Ki67+	 11767 14282
8253	0	0	Ki67+	 11768 13812
8254	0	0	Ki67+	 11777 14270
8255	0	0	Ki67+	 11777 14348
8256	0	0	Ki67+	 11780 14307
8257	0	0	Ki67+	 11788 14296
8258	0	0	Ki67+	 11792 13658
8259	0	0	Ki67+	 11795 14329
8260	0	0	Ki67+	 11796 13863
8261	0	0	Ki67+	 11804 13764
8262	0	0	Ki67+	 11806 13913
8263	0	0	Ki67+	 11816 13661
8264	0	0	Ki67+	 11816 13841
8265	0	0	Ki67+	 11825 13671
8266	0	0	Ki67+	 11833 13641
8267	0	0	Ki67+	 11838 13864
8268	0	0	Ki67+	 11840 13768
8269	0	0	Ki67+	 11865 13630
8270	0	0	Ki67+	 11866 14194
8271	0	0	Ki67+	 11868 13866
8272	0	0	Ki67+	 11869 14176
8273	0	0	Ki67+	 11875 14149
8274	0	0	Ki67+	 11877 14211
8275	0	0	Ki67+	 11889 14085
8276	0	0	Ki67+	 11891 14139
8277	0	0	Ki67+	 11893 13881
8278	0	0	Ki67+	 11895 14178
8279	0	0	Ki67+	 11897 13622
8280	0	0	Ki67+	 11898 14266
8281	0	0	Ki67+	 11904 13869
8282	0	0	Ki67+	 11904 14096
8283	0	0	Ki67+	 11907 13739
8284	0	0	Ki67+	 11907 13827
8285	0	0	Ki67+	 11908 13602
8286	0	0	Ki67+	 11916 14053
8287	0	0	Ki67+	 11920 14105
8288	0	0	Ki67+	 11922 13619
8289	0	0	Ki67+	 11923 13728
8290	0	0	Ki67+	 11925 13857
8291	0	0	Ki67+	 11930 14181
8292	0	0	Ki67+	 11938 13831
8293	0	0	Ki67+	 11939 14150
8294	0	0	Ki67+	 11941 13806
8295	0	0	Ki67+	 11943 14058
8296	0	0	Ki67+	 11947 14378
8297	0	0	Ki67+	 11950 14119
8298	0	0	Ki67+	 11951 13723
8299	0	0	Ki67+	 11953 14098
8300	0	0	Ki67+	 11954 14041
8301	0	0	Ki67+	 11955 14026
8302	0	0	Ki67+	 11960 13701
8303	0	0	Ki67+	 11963 14111
8304	0	0	Ki67+	 11963 14130
8305	0	0	Ki67+	 11972 14072
8306	0	0	Ki67+	 11974 13613
8307	0	0	Ki67+	 11975 14103
8308	0	0	Ki67+	 11982 13687
8309	0	0	Ki67+	 11986 14000
8310	0	0	Ki67+	 11987 14062
8311	0	0	Ki67+	 11987 14113
8312	0	0	Ki67+	 12006 14052
8313	0	0	Ki67+	 12014 13688
8314	0	0	Ki67+	 12016 13594
8315	0	0	Ki67+	 12043 13814
8316	0	0	Ki67+	 12049 13684
8317	0	0	Ki67+	 12060 13683
8318	0	0	Ki67+	 12082 13715
8319	0	0	Ki67+	 12108 13693
8320	0	0	Ki67+	 12114 13706
8321	0	0	Ki67+	 12132 13710
8322	0	0	Ki67+	 12134 13685
8323	0	0	Ki67+	 12147 14180
8324	0	0	Ki67+	 12149 14097
8325	0	0	Ki67+	 12165 13657
8326	0	0	Ki67+	 12166 13634
8327	0	0	Ki67+	 12166 14114
8328	0	0	Ki67+	 12170 14143
8329	0	0	Ki67+	 12179 14095
8330	0	0	Ki67+	 12194 14159
8331	0	0	Ki67+	 12197 14145
8332	0	0	Ki67+	 12198 14074
8333	0	0	Ki67+	 12200 14241
8334	0	0	Ki67+	 12209 13661
8335	0	0	Ki67+	 12212 14105
8336	0	0	Ki67+	 12217 14066
8337	0	0	Ki67+	 12227 14173
8338	0	0	Ki67+	 12227 14212
8339	0	0	Ki67+	 12229 14128
8340	0	0	Ki67+	 12232 14077
8341	0	0	Ki67+	 12237 14231
8342	0	0	Ki67+	 12246 14083
8343	0	0	Ki67+	 12249 14159
8344	0	0	Ki67+	 12251 14183
8345	0	0	Ki67+	 12251 14215
8346	0	0	Ki67+	 12258 14086
8347	0	0	Ki67+	 12267 14128
8348	0	0	Ki67+	 12272 13666
8349	0	0	Ki67+	 12273 13655
8350	0	0	Ki67+	 12275 14095
8351	0	0	Ki67+	 12286 13653
8352	0	0	Ki67+	 12288 13620
8353	0	0	Ki67+	 12295 13633
8354	0	0	Ki67+	 12297 14334
8355	0	0	Ki67+	 12298 13601
8356	0	0	Ki67+	 12299 14367
8357	0	0	Ki67+	 12315 14355
8358	0	0	Ki67+	 12327 14376
8359	0	0	Ki67+	 12343 13590
8360	0	0	Ki67+	 12350 14363
8361	0	0	Ki67+	 12369 14339
8362	0	0	Ki67+	 12383 14346
8363	0	0	Ki67+	 12393 14315
8364	0	0	Ki67+	 12406 14239
8365	0	0	Ki67+	 12413 14312
8366	0	0	Ki67+	 12416 13755
8367	0	0	Ki67+	 12419 13725
8368	0	0	Ki67+	 12422 13781
8369	0	0	Ki67+	 12425 13712
8370	0	0	Ki67+	 12429 14203
8371	0	0	Ki67+	 12435 13684
8372	0	0	Ki67+	 12436 13815
8373	0	0	Ki67+	 12437 13785
8374	0	0	Ki67+	 12440 13744
8375	0	0	Ki67+	 12441 13672
8376	0	0	Ki67+	 11676 14616
8377	0	0	Ki67+	 11679 14820
8378	0	0	Ki67+	 11707 14460
8379	0	0	Ki67+	 11724 14582
8380	0	0	Ki67+	 11728 14468
8381	0	0	Ki67+	 11730 14659
8382	0	0	Ki67+	 11734 14570
8383	0	0	Ki67+	 11742 14624
8384	0	0	Ki67+	 11754 14450
8385	0	0	Ki67+	 11757 14807
8386	0	0	Ki67+	 11759 14553
8387	0	0	Ki67+	 11759 14761
8388	0	0	Ki67+	 11766 14616
8389	0	0	Ki67+	 11772 14817
8390	0	0	Ki67+	 11773 14437
8391	0	0	Ki67+	 11780 14501
8392	0	0	Ki67+	 11786 14598
8393	0	0	Ki67+	 11789 14797
8394	0	0	Ki67+	 11795 14552
8395	0	0	Ki67+	 11795 14568
8396	0	0	Ki67+	 11804 14475
8397	0	0	Ki67+	 11813 14564
8398	0	0	Ki67+	 11819 14862
8399	0	0	Ki67+	 11820 14688
8400	0	0	Ki67+	 11821 14890
8401	0	0	Ki67+	 11822 14517
8402	0	0	Ki67+	 11831 14906
8403	0	0	Ki67+	 11832 14480
8404	0	0	Ki67+	 11835 14668
8405	0	0	Ki67+	 11838 14890
8406	0	0	Ki67+	 11839 14451
8407	0	0	Ki67+	 11845 14844
8408	0	0	Ki67+	 11848 14974
8409	0	0	Ki67+	 11851 14559
8410	0	0	Ki67+	 11858 14714
8411	0	0	Ki67+	 11864 14825
8412	0	0	Ki67+	 11866 14453
8413	0	0	Ki67+	 11871 14423
8414	0	0	Ki67+	 11873 14873
8415	0	0	Ki67+	 11879 14696
8416	0	0	Ki67+	 11881 14541
8417	0	0	Ki67+	 11885 14817
8418	0	0	Ki67+	 11888 14784
8419	0	0	Ki67+	 11890 14927
8420	0	0	Ki67+	 11892 14865
8421	0	0	Ki67+	 11898 14485
8422	0	0	Ki67+	 11900 14730
8423	0	0	Ki67+	 11907 14515
8424	0	0	Ki67+	 11915 14692
8425	0	0	Ki67+	 11921 14491
8426	0	0	Ki67+	 11922 14705
8427	0	0	Ki67+	 11930 14642
8428	0	0	Ki67+	 11936 14681
8429	0	0	Ki67+	 11945 14471
8430	0	0	Ki67+	 11948 14724
8431	0	0	Ki67+	 11949 14969
8432	0	0	Ki67+	 11953 14625
8433	0	0	Ki67+	 11960 14518
8434	0	0	Ki67+	 11961 14454
8435	0	0	Ki67+	 11963 14708
8436	0	0	Ki67+	 11965 15018
8437	0	0	Ki67+	 11970 14530
8438	0	0	Ki67+	 11981 14690
8439	0	0	Ki67+	 11992 14674
8440	0	0	Ki67+	 12010 14995
8441	0	0	Ki67+	 12011 14689
8442	0	0	Ki67+	 12012 15015
8443	0	0	Ki67+	 12018 14498
8444	0	0	Ki67+	 12022 14727
8445	0	0	Ki67+	 12026 14695
8446	0	0	Ki67+	 12027 14976
8447	0	0	Ki67+	 12029 14998
8448	0	0	Ki67+	 12039 14550
8449	0	0	Ki67+	 12039 15022
8450	0	0	Ki67+	 12040 14926
8451	0	0	Ki67+	 12050 14672
8452	0	0	Ki67+	 12054 14982
8453	0	0	Ki67+	 12056 14924
8454	0	0	Ki67+	 12057 14729
8455	0	0	Ki67+	 12059 14697
8456	0	0	Ki67+	 12059 14906
8457	0	0	Ki67+	 12068 14645
8458	0	0	Ki67+	 12070 14674
8459	0	0	Ki67+	 12072 14543
8460	0	0	Ki67+	 12072 14725
8461	0	0	Ki67+	 12075 14595
8462	0	0	Ki67+	 12079 14555
8463	0	0	Ki67+	 12081 14696
8464	0	0	Ki67+	 12082 14617
8465	0	0	Ki67+	 12092 14486
8466	0	0	Ki67+	 12102 14771
8467	0	0	Ki67+	 12104 14743
8468	0	0	Ki67+	 12106 14791
8469	0	0	Ki67+	 12107 14489
8470	0	0	Ki67+	 12107 15100
8471	0	0	Ki67+	 12108 14616
8472	0	0	Ki67+	 12111 14557
8473	0	0	Ki67+	 12114 14670
8474	0	0	Ki67+	 12114 15058
8475	0	0	Ki67+	 12115 14833
8476	0	0	Ki67+	 12116 14764
8477	0	0	Ki67+	 12117 14641
8478	0	0	Ki67+	 12126 14819
8479	0	0	Ki67+	 12129 14695
8480	0	0	Ki67+	 12136 14617
8481	0	0	Ki67+	 12137 14887
8482	0	0	Ki67+	 12140 14803
8483	0	0	Ki67+	 12142 14734
8484	0	0	Ki67+	 12143 14911
8485	0	0	Ki67+	 12147 14711
8486	0	0	Ki67+	 12151 14853
8487	0	0	Ki67+	 12151 14961
8488	0	0	Ki67+	 12154 14676
8489	0	0	Ki67+	 12161 14888
8490	0	0	Ki67+	 12165 14924
8491	0	0	Ki67+	 12167 14948
8492	0	0	Ki67+	 12167 14977
8493	0	0	Ki67+	 12168 14862
8494	0	0	Ki67+	 12170 14641
8495	0	0	Ki67+	 12170 14993
8496	0	0	Ki67+	 12177 14435
8497	0	0	Ki67+	 12183 14449
8498	0	0	Ki67+	 12184 14895
8499	0	0	Ki67+	 12187 14932
8500	0	0	Ki67+	 12188 14518
8501	0	0	Ki67+	 12195 14430
8502	0	0	Ki67+	 12198 15008
8503	0	0	Ki67+	 12210 14475
8504	0	0	Ki67+	 12210 14550
8505	0	0	Ki67+	 12211 14520
8506	0	0	Ki67+	 12218 14505
8507	0	0	Ki67+	 12226 14440
8508	0	0	Ki67+	 12232 14388
8509	0	0	Ki67+	 12248 14493
8510	0	0	Ki67+	 12258 14474
8511	0	0	Ki67+	 12260 14385
8512	0	0	Ki67+	 12276 14450
8513	0	0	Ki67+	 12318 14405
8514	0	0	Ki67+	 12366 14767
8515	0	0	Ki67+	 12370 14613
8516	0	0	Ki67+	 12374 14595
8517	0	0	Ki67+	 12387 14581
8518	0	0	Ki67+	 12392 14506
8519	0	0	Ki67+	 12402 14457
8520	0	0	Ki67+	 12411 14674
8521	0	0	Ki67+	 12425 14694
8522	0	0	Ki67+	 12439 14424
8523	0	0	Ki67+	 12443 14734
8524	0	0	Ki67+	 11812 15377
8525	0	0	Ki67+	 11879 15528
8526	0	0	Ki67+	 11886 15543
8527	0	0	Ki67+	 11936 15426
8528	0	0	Ki67+	 12167 15303
8529	0	0	Ki67+	 12317 15919
8530	0	0	Ki67+	 11819 16674
8531	0	0	Ki67+	 11841 16707
8532	0	0	Ki67+	 12030 16459
8533	0	0	Ki67+	 12447 16085
8534	0	0	Ki67+	 12045 16854
8535	0	0	Ki67+	 12372 16945
8536	0	0	Ki67+	 12379 16932
8537	0	0	Ki67+	 12453 2443
8538	0	0	Ki67+	 12542 2470
8539	0	0	Ki67+	 12745 2765
8540	0	0	Ki67+	 12792 2501
8541	0	0	Ki67+	 12850 2511
8542	0	0	Ki67+	 13236 2775
8543	0	0	Ki67+	 12452 3128
8544	0	0	Ki67+	 12502 3414
8545	0	0	Ki67+	 12508 3712
8546	0	0	Ki67+	 12523 3747
8547	0	0	Ki67+	 12526 3726
8548	0	0	Ki67+	 12551 3755
8549	0	0	Ki67+	 12578 3696
8550	0	0	Ki67+	 12617 3727
8551	0	0	Ki67+	 12628 3701
8552	0	0	Ki67+	 12656 3732
8553	0	0	Ki67+	 12691 2998
8554	0	0	Ki67+	 12708 3050
8555	0	0	Ki67+	 12718 3360
8556	0	0	Ki67+	 12733 3396
8557	0	0	Ki67+	 12740 3734
8558	0	0	Ki67+	 12761 3744
8559	0	0	Ki67+	 12819 3598
8560	0	0	Ki67+	 12844 3112
8561	0	0	Ki67+	 13054 3310
8562	0	0	Ki67+	 13208 3405
8563	0	0	Ki67+	 12454 3946
8564	0	0	Ki67+	 12456 3968
8565	0	0	Ki67+	 12463 4037
8566	0	0	Ki67+	 12466 3994
8567	0	0	Ki67+	 12476 4281
8568	0	0	Ki67+	 12501 4293
8569	0	0	Ki67+	 12503 3770
8570	0	0	Ki67+	 12531 3778
8571	0	0	Ki67+	 12535 3944
8572	0	0	Ki67+	 12537 4552
8573	0	0	Ki67+	 12547 3805
8574	0	0	Ki67+	 12548 3780
8575	0	0	Ki67+	 12559 4068
8576	0	0	Ki67+	 12567 3815
8577	0	0	Ki67+	 12582 3775
8578	0	0	Ki67+	 12604 3923
8579	0	0	Ki67+	 12610 4010
8580	0	0	Ki67+	 12616 3934
8581	0	0	Ki67+	 12623 4105
8582	0	0	Ki67+	 12634 3849
8583	0	0	Ki67+	 12641 4092
8584	0	0	Ki67+	 12641 4191
8585	0	0	Ki67+	 12642 4015
8586	0	0	Ki67+	 12644 4056
8587	0	0	Ki67+	 12645 4126
8588	0	0	Ki67+	 12649 3853
8589	0	0	Ki67+	 12649 4207
8590	0	0	Ki67+	 12654 4177
8591	0	0	Ki67+	 12656 4242
8592	0	0	Ki67+	 12660 3789
8593	0	0	Ki67+	 12661 4015
8594	0	0	Ki67+	 12661 4156
8595	0	0	Ki67+	 12664 3980
8596	0	0	Ki67+	 12664 4447
8597	0	0	Ki67+	 12668 3888
8598	0	0	Ki67+	 12673 4025
8599	0	0	Ki67+	 12674 4002
8600	0	0	Ki67+	 12674 4077
8601	0	0	Ki67+	 12675 4103
8602	0	0	Ki67+	 12677 4191
8603	0	0	Ki67+	 12681 3925
8604	0	0	Ki67+	 12682 3961
8605	0	0	Ki67+	 12685 3986
8606	0	0	Ki67+	 12686 4131
8607	0	0	Ki67+	 12691 3890
8608	0	0	Ki67+	 12691 4088
8609	0	0	Ki67+	 12693 4238
8610	0	0	Ki67+	 12694 4161
8611	0	0	Ki67+	 12695 4260
8612	0	0	Ki67+	 12696 4072
8613	0	0	Ki67+	 12701 4308
8614	0	0	Ki67+	 12707 4332
8615	0	0	Ki67+	 12708 4231
8616	0	0	Ki67+	 12710 4199
8617	0	0	Ki67+	 12712 4108
8618	0	0	Ki67+	 12714 4298
8619	0	0	Ki67+	 12717 3781
8620	0	0	Ki67+	 12717 4317
8621	0	0	Ki67+	 12718 4183
8622	0	0	Ki67+	 12719 4262
8623	0	0	Ki67+	 12722 4105
8624	0	0	Ki67+	 12722 4201
8625	0	0	Ki67+	 12724 4080
8626	0	0	Ki67+	 12724 4225
8627	0	0	Ki67+	 12725 3842
8628	0	0	Ki67+	 12728 4010
8629	0	0	Ki67+	 12731 4362
8630	0	0	Ki67+	 12731 4392
8631	0	0	Ki67+	 12732 3794
8632	0	0	Ki67+	 12735 4248
8633	0	0	Ki67+	 12737 4060
8634	0	0	Ki67+	 12738 4315
8635	0	0	Ki67+	 12739 4150
8636	0	0	Ki67+	 12747 4284
8637	0	0	Ki67+	 12747 4380
8638	0	0	Ki67+	 12749 3806
8639	0	0	Ki67+	 12749 4189
8640	0	0	Ki67+	 12752 3959
8641	0	0	Ki67+	 12761 4161
8642	0	0	Ki67+	 12761 4249
8643	0	0	Ki67+	 12764 4341
8644	0	0	Ki67+	 12768 4319
8645	0	0	Ki67+	 12772 4355
8646	0	0	Ki67+	 12773 4393
8647	0	0	Ki67+	 12775 4109
8648	0	0	Ki67+	 12775 4196
8649	0	0	Ki67+	 12778 4424
8650	0	0	Ki67+	 12779 3999
8651	0	0	Ki67+	 12779 4296
8652	0	0	Ki67+	 12780 4141
8653	0	0	Ki67+	 12781 3979
8654	0	0	Ki67+	 12784 4366
8655	0	0	Ki67+	 12785 4402
8656	0	0	Ki67+	 12787 3957
8657	0	0	Ki67+	 12792 3815
8658	0	0	Ki67+	 12796 4416
8659	0	0	Ki67+	 12798 4245
8660	0	0	Ki67+	 12803 4118
8661	0	0	Ki67+	 12803 4339
8662	0	0	Ki67+	 12804 4222
8663	0	0	Ki67+	 12805 4196
8664	0	0	Ki67+	 12809 4270
8665	0	0	Ki67+	 12811 4403
8666	0	0	Ki67+	 12812 4303
8667	0	0	Ki67+	 12817 3906
8668	0	0	Ki67+	 12819 4434
8669	0	0	Ki67+	 12822 4348
8670	0	0	Ki67+	 12824 4115
8671	0	0	Ki67+	 12829 4272
8672	0	0	Ki67+	 12829 4310
8673	0	0	Ki67+	 12830 4212
8674	0	0	Ki67+	 12839 4388
8675	0	0	Ki67+	 12840 4403
8676	0	0	Ki67+	 12845 4242
8677	0	0	Ki67+	 12845 4340
8678	0	0	Ki67+	 12850 4310
8679	0	0	Ki67+	 12851 4389
8680	0	0	Ki67+	 12852 4448
8681	0	0	Ki67+	 12860 3938
8682	0	0	Ki67+	 12862 4418
8683	0	0	Ki67+	 12863 4347
8684	0	0	Ki67+	 12866 4207
8685	0	0	Ki67+	 12868 4109
8686	0	0	Ki67+	 12868 4258
8687	0	0	Ki67+	 12868 4401
8688	0	0	Ki67+	 12869 4302
8689	0	0	Ki67+	 12871 4160
8690	0	0	Ki67+	 12873 4277
8691	0	0	Ki67+	 12875 4224
8692	0	0	Ki67+	 12877 4437
8693	0	0	Ki67+	 12878 3977
8694	0	0	Ki67+	 12878 4388
8695	0	0	Ki67+	 12881 4367
8696	0	0	Ki67+	 12883 4043
8697	0	0	Ki67+	 12885 4298
8698	0	0	Ki67+	 12887 4124
8699	0	0	Ki67+	 12896 4331
8700	0	0	Ki67+	 12897 3911
8701	0	0	Ki67+	 12898 4150
8702	0	0	Ki67+	 12901 4428
8703	0	0	Ki67+	 12907 4503
8704	0	0	Ki67+	 12913 4356
8705	0	0	Ki67+	 12916 4293
8706	0	0	Ki67+	 12925 3994
8707	0	0	Ki67+	 12927 4269
8708	0	0	Ki67+	 12928 4396
8709	0	0	Ki67+	 12932 4167
8710	0	0	Ki67+	 12934 4338
8711	0	0	Ki67+	 12938 4021
8712	0	0	Ki67+	 12941 4214
8713	0	0	Ki67+	 12942 4420
8714	0	0	Ki67+	 12943 4040
8715	0	0	Ki67+	 12944 4247
8716	0	0	Ki67+	 12944 4277
8717	0	0	Ki67+	 12944 4338
8718	0	0	Ki67+	 12949 4060
8719	0	0	Ki67+	 12949 4097
8720	0	0	Ki67+	 12950 4367
8721	0	0	Ki67+	 12953 4135
8722	0	0	Ki67+	 12955 4173
8723	0	0	Ki67+	 12958 4051
8724	0	0	Ki67+	 12960 4193
8725	0	0	Ki67+	 12966 4095
8726	0	0	Ki67+	 12966 4308
8727	0	0	Ki67+	 12968 4228
8728	0	0	Ki67+	 12969 4366
8729	0	0	Ki67+	 12976 3934
8730	0	0	Ki67+	 12978 4285
8731	0	0	Ki67+	 12979 4226
8732	0	0	Ki67+	 12980 4103
8733	0	0	Ki67+	 12980 4147
8734	0	0	Ki67+	 12985 4264
8735	0	0	Ki67+	 12992 4187
8736	0	0	Ki67+	 12994 4123
8737	0	0	Ki67+	 13002 4266
8738	0	0	Ki67+	 13019 4091
8739	0	0	Ki67+	 13040 4334
8740	0	0	Ki67+	 13052 4297
8741	0	0	Ki67+	 13089 4490
8742	0	0	Ki67+	 13119 4445
8743	0	0	Ki67+	 13120 4471
8744	0	0	Ki67+	 13142 4213
8745	0	0	Ki67+	 13145 4516
8746	0	0	Ki67+	 13148 4222
8747	0	0	Ki67+	 13149 4437
8748	0	0	Ki67+	 13157 4177
8749	0	0	Ki67+	 13169 4495
8750	0	0	Ki67+	 13170 3944
8751	0	0	Ki67+	 13171 4416
8752	0	0	Ki67+	 13186 4556
8753	0	0	Ki67+	 13187 4481
8754	0	0	Ki67+	 13195 4427
8755	0	0	Ki67+	 13198 4399
8756	0	0	Ki67+	 13201 3945
8757	0	0	Ki67+	 13204 4190
8758	0	0	Ki67+	 13210 4123
8759	0	0	Ki67+	 13224 4251
8760	0	0	Ki67+	 13236 4428
8761	0	0	Ki67+	 12461 4894
8762	0	0	Ki67+	 12462 4949
8763	0	0	Ki67+	 12465 4668
8764	0	0	Ki67+	 12467 4922
8765	0	0	Ki67+	 12468 4593
8766	0	0	Ki67+	 12469 4571
8767	0	0	Ki67+	 12472 4694
8768	0	0	Ki67+	 12476 4822
8769	0	0	Ki67+	 12477 4735
8770	0	0	Ki67+	 12482 4694
8771	0	0	Ki67+	 12498 4647
8772	0	0	Ki67+	 12502 5174
8773	0	0	Ki67+	 12507 4699
8774	0	0	Ki67+	 12509 4762
8775	0	0	Ki67+	 12512 4571
8776	0	0	Ki67+	 12515 5113
8777	0	0	Ki67+	 12519 4638
8778	0	0	Ki67+	 12523 4910
8779	0	0	Ki67+	 12525 4889
8780	0	0	Ki67+	 12529 4702
8781	0	0	Ki67+	 12532 5103
8782	0	0	Ki67+	 12537 4904
8783	0	0	Ki67+	 12537 5164
8784	0	0	Ki67+	 12540 4925
8785	0	0	Ki67+	 12554 4794
8786	0	0	Ki67+	 12560 5072
8787	0	0	Ki67+	 12561 4661
8788	0	0	Ki67+	 12565 4778
8789	0	0	Ki67+	 12574 4935
8790	0	0	Ki67+	 12576 4833
8791	0	0	Ki67+	 12579 5019
8792	0	0	Ki67+	 12586 4915
8793	0	0	Ki67+	 12587 4668
8794	0	0	Ki67+	 12594 4718
8795	0	0	Ki67+	 12595 4642
8796	0	0	Ki67+	 12598 5058
8797	0	0	Ki67+	 12607 4861
8798	0	0	Ki67+	 12607 5078
8799	0	0	Ki67+	 12609 4996
8800	0	0	Ki67+	 12615 4936
8801	0	0	Ki67+	 12618 4905
8802	0	0	Ki67+	 12621 4661
8803	0	0	Ki67+	 12621 5100
8804	0	0	Ki67+	 12624 4722
8805	0	0	Ki67+	 12627 4771
8806	0	0	Ki67+	 12629 4952
8807	0	0	Ki67+	 12630 5047
8808	0	0	Ki67+	 12631 4982
8809	0	0	Ki67+	 12640 4997
8810	0	0	Ki67+	 12647 4972
8811	0	0	Ki67+	 12649 5354
8812	0	0	Ki67+	 12656 5335
8813	0	0	Ki67+	 12660 4983
8814	0	0	Ki67+	 12661 5318
8815	0	0	Ki67+	 12675 5050
8816	0	0	Ki67+	 12682 4940
8817	0	0	Ki67+	 12699 4896
8818	0	0	Ki67+	 12703 4945
8819	0	0	Ki67+	 12710 5268
8820	0	0	Ki67+	 12715 5245
8821	0	0	Ki67+	 12717 5171
8822	0	0	Ki67+	 12720 4912
8823	0	0	Ki67+	 12720 5062
8824	0	0	Ki67+	 12721 4845
8825	0	0	Ki67+	 12726 5085
8826	0	0	Ki67+	 12736 5108
8827	0	0	Ki67+	 12742 5146
8828	0	0	Ki67+	 12752 5074
8829	0	0	Ki67+	 12760 5139
8830	0	0	Ki67+	 12763 5111
8831	0	0	Ki67+	 12768 5037
8832	0	0	Ki67+	 12768 5243
8833	0	0	Ki67+	 12778 5124
8834	0	0	Ki67+	 12800 4879
8835	0	0	Ki67+	 12960 4742
8836	0	0	Ki67+	 12963 5346
8837	0	0	Ki67+	 12979 4962
8838	0	0	Ki67+	 12993 4877
8839	0	0	Ki67+	 13003 4953
8840	0	0	Ki67+	 13033 4754
8841	0	0	Ki67+	 13045 4713
8842	0	0	Ki67+	 13050 4703
8843	0	0	Ki67+	 13051 5098
8844	0	0	Ki67+	 13053 5128
8845	0	0	Ki67+	 13053 5262
8846	0	0	Ki67+	 13056 4915
8847	0	0	Ki67+	 13057 4826
8848	0	0	Ki67+	 13059 4742
8849	0	0	Ki67+	 13059 4871
8850	0	0	Ki67+	 13063 5156
8851	0	0	Ki67+	 13065 4668
8852	0	0	Ki67+	 13067 4724
8853	0	0	Ki67+	 13067 5283
8854	0	0	Ki67+	 13070 5333
8855	0	0	Ki67+	 13071 4788
8856	0	0	Ki67+	 13072 5205
8857	0	0	Ki67+	 13074 4933
8858	0	0	Ki67+	 13075 4807
8859	0	0	Ki67+	 13075 5000
8860	0	0	Ki67+	 13077 4572
8861	0	0	Ki67+	 13084 5153
8862	0	0	Ki67+	 13091 5272
8863	0	0	Ki67+	 13092 5045
8864	0	0	Ki67+	 13095 4900
8865	0	0	Ki67+	 13100 4800
8866	0	0	Ki67+	 13106 5118
8867	0	0	Ki67+	 13117 5233
8868	0	0	Ki67+	 13134 4810
8869	0	0	Ki67+	 13136 4683
8870	0	0	Ki67+	 13149 4638
8871	0	0	Ki67+	 13156 4906
8872	0	0	Ki67+	 13170 4685
8873	0	0	Ki67+	 13171 4738
8874	0	0	Ki67+	 13174 4643
8875	0	0	Ki67+	 13176 5078
8876	0	0	Ki67+	 13178 4662
8877	0	0	Ki67+	 13189 4751
8878	0	0	Ki67+	 13190 4616
8879	0	0	Ki67+	 13194 4711
8880	0	0	Ki67+	 13196 5263
8881	0	0	Ki67+	 13199 5183
8882	0	0	Ki67+	 13207 4858
8883	0	0	Ki67+	 13215 4804
8884	0	0	Ki67+	 13220 4724
8885	0	0	Ki67+	 13228 4756
8886	0	0	Ki67+	 13246 4799
8887	0	0	Ki67+	 12449 5537
8888	0	0	Ki67+	 12450 5676
8889	0	0	Ki67+	 12452 5707
8890	0	0	Ki67+	 12455 5740
8891	0	0	Ki67+	 12458 5791
8892	0	0	Ki67+	 12461 6073
8893	0	0	Ki67+	 12464 5826
8894	0	0	Ki67+	 12471 5809
8895	0	0	Ki67+	 12507 5868
8896	0	0	Ki67+	 12513 5773
8897	0	0	Ki67+	 12531 5526
8898	0	0	Ki67+	 12555 5976
8899	0	0	Ki67+	 12556 5552
8900	0	0	Ki67+	 12573 6008
8901	0	0	Ki67+	 12577 5450
8902	0	0	Ki67+	 12579 5411
8903	0	0	Ki67+	 12583 5897
8904	0	0	Ki67+	 12590 6036
8905	0	0	Ki67+	 12595 5383
8906	0	0	Ki67+	 12606 6061
8907	0	0	Ki67+	 12608 5568
8908	0	0	Ki67+	 12618 5444
8909	0	0	Ki67+	 12620 6066
8910	0	0	Ki67+	 12631 5454
8911	0	0	Ki67+	 12637 5982
8912	0	0	Ki67+	 12649 5523
8913	0	0	Ki67+	 12656 5588
8914	0	0	Ki67+	 12660 5462
8915	0	0	Ki67+	 12665 6039
8916	0	0	Ki67+	 12674 5714
8917	0	0	Ki67+	 12679 5470
8918	0	0	Ki67+	 12685 5386
8919	0	0	Ki67+	 12692 5552
8920	0	0	Ki67+	 12693 6142
8921	0	0	Ki67+	 12703 6159
8922	0	0	Ki67+	 12705 6080
8923	0	0	Ki67+	 12709 5459
8924	0	0	Ki67+	 12721 5498
8925	0	0	Ki67+	 12727 5634
8926	0	0	Ki67+	 12729 6151
8927	0	0	Ki67+	 12747 6130
8928	0	0	Ki67+	 12748 5534
8929	0	0	Ki67+	 12755 5629
8930	0	0	Ki67+	 12762 5573
8931	0	0	Ki67+	 12781 5524
8932	0	0	Ki67+	 12783 6059
8933	0	0	Ki67+	 12784 6093
8934	0	0	Ki67+	 12789 5586
8935	0	0	Ki67+	 12798 5455
8936	0	0	Ki67+	 12802 6143
8937	0	0	Ki67+	 12804 5558
8938	0	0	Ki67+	 12806 6079
8939	0	0	Ki67+	 12807 5674
8940	0	0	Ki67+	 12808 5587
8941	0	0	Ki67+	 12809 5646
8942	0	0	Ki67+	 12809 5959
8943	0	0	Ki67+	 12813 5909
8944	0	0	Ki67+	 12815 6036
8945	0	0	Ki67+	 12828 5815
8946	0	0	Ki67+	 12834 6114
8947	0	0	Ki67+	 12838 6150
8948	0	0	Ki67+	 12840 5838
8949	0	0	Ki67+	 12840 6089
8950	0	0	Ki67+	 12843 5704
8951	0	0	Ki67+	 12858 5721
8952	0	0	Ki67+	 12870 6143
8953	0	0	Ki67+	 12876 5541
8954	0	0	Ki67+	 12893 6125
8955	0	0	Ki67+	 12906 6146
8956	0	0	Ki67+	 12917 5753
8957	0	0	Ki67+	 12924 5813
8958	0	0	Ki67+	 12935 5834
8959	0	0	Ki67+	 12954 5878
8960	0	0	Ki67+	 12964 5934
8961	0	0	Ki67+	 12967 5900
8962	0	0	Ki67+	 12974 5922
8963	0	0	Ki67+	 12994 6109
8964	0	0	Ki67+	 12994 6148
8965	0	0	Ki67+	 12998 6039
8966	0	0	Ki67+	 13011 6084
8967	0	0	Ki67+	 13016 5998
8968	0	0	Ki67+	 13017 5907
8969	0	0	Ki67+	 13027 6115
8970	0	0	Ki67+	 13061 5751
8971	0	0	Ki67+	 13074 5610
8972	0	0	Ki67+	 13088 5928
8973	0	0	Ki67+	 13099 5644
8974	0	0	Ki67+	 13140 5476
8975	0	0	Ki67+	 13145 5499
8976	0	0	Ki67+	 13172 5534
8977	0	0	Ki67+	 13186 5381
8978	0	0	Ki67+	 13205 5629
8979	0	0	Ki67+	 13210 5646
8980	0	0	Ki67+	 13226 5638
8981	0	0	Ki67+	 13227 5390
8982	0	0	Ki67+	 13238 5798
8983	0	0	Ki67+	 13242 5702
8984	0	0	Ki67+	 12456 6184
8985	0	0	Ki67+	 12464 6635
8986	0	0	Ki67+	 12465 6405
8987	0	0	Ki67+	 12470 6573
8988	0	0	Ki67+	 12471 6839
8989	0	0	Ki67+	 12472 6196
8990	0	0	Ki67+	 12473 6269
8991	0	0	Ki67+	 12479 6689
8992	0	0	Ki67+	 12499 6262
8993	0	0	Ki67+	 12499 6781
8994	0	0	Ki67+	 12510 6681
8995	0	0	Ki67+	 12514 6798
8996	0	0	Ki67+	 12521 6837
8997	0	0	Ki67+	 12527 6291
8998	0	0	Ki67+	 12533 6788
8999	0	0	Ki67+	 12556 6777
9000	0	0	Ki67+	 12576 6559
9001	0	0	Ki67+	 12589 6773
9002	0	0	Ki67+	 12611 6644
9003	0	0	Ki67+	 12690 6762
9004	0	0	Ki67+	 12695 6922
9005	0	0	Ki67+	 12709 6432
9006	0	0	Ki67+	 12712 6404
9007	0	0	Ki67+	 12716 6905
9008	0	0	Ki67+	 12720 6584
9009	0	0	Ki67+	 12727 6169
9010	0	0	Ki67+	 12727 6767
9011	0	0	Ki67+	 12739 6646
9012	0	0	Ki67+	 12765 6599
9013	0	0	Ki67+	 12767 6813
9014	0	0	Ki67+	 12776 6900
9015	0	0	Ki67+	 12786 6850
9016	0	0	Ki67+	 12803 6385
9017	0	0	Ki67+	 12813 6509
9018	0	0	Ki67+	 12821 6938
9019	0	0	Ki67+	 12826 6959
9020	0	0	Ki67+	 12832 6901
9021	0	0	Ki67+	 12848 6282
9022	0	0	Ki67+	 12856 6182
9023	0	0	Ki67+	 12858 6610
9024	0	0	Ki67+	 12859 6244
9025	0	0	Ki67+	 12859 6628
9026	0	0	Ki67+	 12863 6683
9027	0	0	Ki67+	 12866 6902
9028	0	0	Ki67+	 12870 6708
9029	0	0	Ki67+	 12875 6200
9030	0	0	Ki67+	 12894 6675
9031	0	0	Ki67+	 12895 6316
9032	0	0	Ki67+	 12901 6648
9033	0	0	Ki67+	 12905 6615
9034	0	0	Ki67+	 12905 6731
9035	0	0	Ki67+	 12913 6602
9036	0	0	Ki67+	 12934 6784
9037	0	0	Ki67+	 12952 6594
9038	0	0	Ki67+	 12958 6388
9039	0	0	Ki67+	 12965 6608
9040	0	0	Ki67+	 12967 6701
9041	0	0	Ki67+	 12967 6778
9042	0	0	Ki67+	 12983 6642
9043	0	0	Ki67+	 12990 6749
9044	0	0	Ki67+	 12995 6626
9045	0	0	Ki67+	 12997 6760
9046	0	0	Ki67+	 12998 6180
9047	0	0	Ki67+	 12998 6688
9048	0	0	Ki67+	 13007 6588
9049	0	0	Ki67+	 13012 6179
9050	0	0	Ki67+	 13023 6611
9051	0	0	Ki67+	 13024 6694
9052	0	0	Ki67+	 13024 6893
9053	0	0	Ki67+	 13026 6192
9054	0	0	Ki67+	 13028 6313
9055	0	0	Ki67+	 13028 6734
9056	0	0	Ki67+	 13030 6414
9057	0	0	Ki67+	 13037 6574
9058	0	0	Ki67+	 13043 6247
9059	0	0	Ki67+	 13044 6723
9060	0	0	Ki67+	 13058 6781
9061	0	0	Ki67+	 13065 6175
9062	0	0	Ki67+	 13071 6661
9063	0	0	Ki67+	 13080 6205
9064	0	0	Ki67+	 13089 6399
9065	0	0	Ki67+	 13091 6702
9066	0	0	Ki67+	 13091 6873
9067	0	0	Ki67+	 13106 6441
9068	0	0	Ki67+	 13108 6190
9069	0	0	Ki67+	 13124 6715
9070	0	0	Ki67+	 13126 6343
9071	0	0	Ki67+	 13131 6695
9072	0	0	Ki67+	 13139 6178
9073	0	0	Ki67+	 13156 6177
9074	0	0	Ki67+	 13164 6327
9075	0	0	Ki67+	 13174 6931
9076	0	0	Ki67+	 13187 6931
9077	0	0	Ki67+	 12453 7362
9078	0	0	Ki67+	 12457 7439
9079	0	0	Ki67+	 12471 7356
9080	0	0	Ki67+	 12488 7453
9081	0	0	Ki67+	 12493 7343
9082	0	0	Ki67+	 12506 7441
9083	0	0	Ki67+	 12523 7443
9084	0	0	Ki67+	 12537 7358
9085	0	0	Ki67+	 12545 7448
9086	0	0	Ki67+	 12550 7423
9087	0	0	Ki67+	 12567 7423
9088	0	0	Ki67+	 12581 7566
9089	0	0	Ki67+	 12600 7616
9090	0	0	Ki67+	 12617 7365
9091	0	0	Ki67+	 12623 7547
9092	0	0	Ki67+	 12633 7345
9093	0	0	Ki67+	 12648 7649
9094	0	0	Ki67+	 12651 7344
9095	0	0	Ki67+	 12660 7675
9096	0	0	Ki67+	 12670 7640
9097	0	0	Ki67+	 12674 7566
9098	0	0	Ki67+	 12679 7552
9099	0	0	Ki67+	 12691 7389
9100	0	0	Ki67+	 12691 7536
9101	0	0	Ki67+	 12694 7328
9102	0	0	Ki67+	 12701 7317
9103	0	0	Ki67+	 12704 7637
9104	0	0	Ki67+	 12713 7614
9105	0	0	Ki67+	 12734 7321
9106	0	0	Ki67+	 12741 7625
9107	0	0	Ki67+	 12758 7585
9108	0	0	Ki67+	 12761 7523
9109	0	0	Ki67+	 12766 7608
9110	0	0	Ki67+	 12777 7547
9111	0	0	Ki67+	 12788 7383
9112	0	0	Ki67+	 12788 7400
9113	0	0	Ki67+	 12804 7612
9114	0	0	Ki67+	 12806 7366
9115	0	0	Ki67+	 12811 7382
9116	0	0	Ki67+	 12815 7401
9117	0	0	Ki67+	 12832 7604
9118	0	0	Ki67+	 12837 7362
9119	0	0	Ki67+	 12841 7275
9120	0	0	Ki67+	 12848 7354
9121	0	0	Ki67+	 12853 7401
9122	0	0	Ki67+	 12855 7364
9123	0	0	Ki67+	 12873 7366
9124	0	0	Ki67+	 12874 7614
9125	0	0	Ki67+	 12882 7739
9126	0	0	Ki67+	 12898 7750
9127	0	0	Ki67+	 12905 7424
9128	0	0	Ki67+	 12908 7024
9129	0	0	Ki67+	 12949 7758
9130	0	0	Ki67+	 12953 7365
9131	0	0	Ki67+	 12957 7079
9132	0	0	Ki67+	 12961 7124
9133	0	0	Ki67+	 12970 7403
9134	0	0	Ki67+	 12973 7044
9135	0	0	Ki67+	 12982 7121
9136	0	0	Ki67+	 12986 7755
9137	0	0	Ki67+	 12992 7129
9138	0	0	Ki67+	 12996 7109
9139	0	0	Ki67+	 13004 7178
9140	0	0	Ki67+	 13004 7412
9141	0	0	Ki67+	 13017 6975
9142	0	0	Ki67+	 13018 7390
9143	0	0	Ki67+	 13028 7144
9144	0	0	Ki67+	 13038 6995
9145	0	0	Ki67+	 13051 7402
9146	0	0	Ki67+	 13058 7205
9147	0	0	Ki67+	 13060 7052
9148	0	0	Ki67+	 13060 7387
9149	0	0	Ki67+	 13061 7191
9150	0	0	Ki67+	 13062 6961
9151	0	0	Ki67+	 13068 7213
9152	0	0	Ki67+	 13069 6991
9153	0	0	Ki67+	 13071 7037
9154	0	0	Ki67+	 13078 7433
9155	0	0	Ki67+	 13089 7030
9156	0	0	Ki67+	 13090 7005
9157	0	0	Ki67+	 13100 7395
9158	0	0	Ki67+	 13125 7417
9159	0	0	Ki67+	 13151 7424
9160	0	0	Ki67+	 13152 7085
9161	0	0	Ki67+	 13159 6963
9162	0	0	Ki67+	 13161 7167
9163	0	0	Ki67+	 13175 7053
9164	0	0	Ki67+	 13176 7135
9165	0	0	Ki67+	 13197 7188
9166	0	0	Ki67+	 12465 8353
9167	0	0	Ki67+	 12471 7874
9168	0	0	Ki67+	 12473 8112
9169	0	0	Ki67+	 12489 8473
9170	0	0	Ki67+	 12493 7910
9171	0	0	Ki67+	 12496 8396
9172	0	0	Ki67+	 12512 7961
9173	0	0	Ki67+	 12515 7905
9174	0	0	Ki67+	 12515 7931
9175	0	0	Ki67+	 12515 8359
9176	0	0	Ki67+	 12523 7821
9177	0	0	Ki67+	 12535 8116
9178	0	0	Ki67+	 12535 8389
9179	0	0	Ki67+	 12536 7956
9180	0	0	Ki67+	 12538 8091
9181	0	0	Ki67+	 12539 7833
9182	0	0	Ki67+	 12539 8228
9183	0	0	Ki67+	 12540 8248
9184	0	0	Ki67+	 12544 7988
9185	0	0	Ki67+	 12545 8043
9186	0	0	Ki67+	 12545 8077
9187	0	0	Ki67+	 12553 8277
9188	0	0	Ki67+	 12556 8310
9189	0	0	Ki67+	 12557 8026
9190	0	0	Ki67+	 12565 8002
9191	0	0	Ki67+	 12565 8545
9192	0	0	Ki67+	 12568 7826
9193	0	0	Ki67+	 12580 8009
9194	0	0	Ki67+	 12580 8221
9195	0	0	Ki67+	 12581 8251
9196	0	0	Ki67+	 12585 8334
9197	0	0	Ki67+	 12590 8309
9198	0	0	Ki67+	 12600 7833
9199	0	0	Ki67+	 12600 8356
9200	0	0	Ki67+	 12601 8487
9201	0	0	Ki67+	 12618 8251
9202	0	0	Ki67+	 12627 8261
9203	0	0	Ki67+	 12636 8288
9204	0	0	Ki67+	 12641 8215
9205	0	0	Ki67+	 12642 8320
9206	0	0	Ki67+	 12651 8034
9207	0	0	Ki67+	 12652 8468
9208	0	0	Ki67+	 12656 8185
9209	0	0	Ki67+	 12657 7855
9210	0	0	Ki67+	 12661 8328
9211	0	0	Ki67+	 12666 8268
9212	0	0	Ki67+	 12666 8481
9213	0	0	Ki67+	 12670 8197
9214	0	0	Ki67+	 12670 8244
9215	0	0	Ki67+	 12672 8303
9216	0	0	Ki67+	 12682 7872
9217	0	0	Ki67+	 12685 8170
9218	0	0	Ki67+	 12691 7901
9219	0	0	Ki67+	 12692 8481
9220	0	0	Ki67+	 12694 8048
9221	0	0	Ki67+	 12697 7927
9222	0	0	Ki67+	 12697 8296
9223	0	0	Ki67+	 12703 8139
9224	0	0	Ki67+	 12706 8208
9225	0	0	Ki67+	 12707 8013
9226	0	0	Ki67+	 12709 7953
9227	0	0	Ki67+	 12712 7816
9228	0	0	Ki67+	 12715 8505
9229	0	0	Ki67+	 12716 7903
9230	0	0	Ki67+	 12718 7872
9231	0	0	Ki67+	 12723 7915
9232	0	0	Ki67+	 12723 8301
9233	0	0	Ki67+	 12727 8199
9234	0	0	Ki67+	 12737 8182
9235	0	0	Ki67+	 12738 7842
9236	0	0	Ki67+	 12748 7890
9237	0	0	Ki67+	 12748 8048
9238	0	0	Ki67+	 12751 8518
9239	0	0	Ki67+	 12752 8328
9240	0	0	Ki67+	 12754 7795
9241	0	0	Ki67+	 12756 8200
9242	0	0	Ki67+	 12757 8121
9243	0	0	Ki67+	 12759 7810
9244	0	0	Ki67+	 12762 7860
9245	0	0	Ki67+	 12764 7910
9246	0	0	Ki67+	 12766 8183
9247	0	0	Ki67+	 12767 8454
9248	0	0	Ki67+	 12773 8536
9249	0	0	Ki67+	 12775 7881
9250	0	0	Ki67+	 12779 8127
9251	0	0	Ki67+	 12783 7835
9252	0	0	Ki67+	 12787 8323
9253	0	0	Ki67+	 12788 7823
9254	0	0	Ki67+	 12789 7934
9255	0	0	Ki67+	 12792 7796
9256	0	0	Ki67+	 12799 8454
9257	0	0	Ki67+	 12799 8518
9258	0	0	Ki67+	 12803 8443
9259	0	0	Ki67+	 12805 7778
9260	0	0	Ki67+	 12805 8125
9261	0	0	Ki67+	 12811 8233
9262	0	0	Ki67+	 12811 8406
9263	0	0	Ki67+	 12819 7797
9264	0	0	Ki67+	 12820 8384
9265	0	0	Ki67+	 12823 8437
9266	0	0	Ki67+	 12829 8264
9267	0	0	Ki67+	 12830 7779
9268	0	0	Ki67+	 12831 8386
9269	0	0	Ki67+	 12836 7923
9270	0	0	Ki67+	 12837 8215
9271	0	0	Ki67+	 12839 8394
9272	0	0	Ki67+	 12840 8170
9273	0	0	Ki67+	 12840 8464
9274	0	0	Ki67+	 12852 8422
9275	0	0	Ki67+	 12855 8457
9276	0	0	Ki67+	 12856 7846
9277	0	0	Ki67+	 12856 8178
9278	0	0	Ki67+	 12859 8513
9279	0	0	Ki67+	 12860 8217
9280	0	0	Ki67+	 12864 7817
9281	0	0	Ki67+	 12872 7794
9282	0	0	Ki67+	 12873 7766
9283	0	0	Ki67+	 12879 8287
9284	0	0	Ki67+	 12883 8554
9285	0	0	Ki67+	 12884 8391
9286	0	0	Ki67+	 12888 8077
9287	0	0	Ki67+	 12893 8268
9288	0	0	Ki67+	 12895 8317
9289	0	0	Ki67+	 12895 8409
9290	0	0	Ki67+	 12905 8202
9291	0	0	Ki67+	 12906 8558
9292	0	0	Ki67+	 12911 8028
9293	0	0	Ki67+	 12913 7800
9294	0	0	Ki67+	 12914 8439
9295	0	0	Ki67+	 12915 8066
9296	0	0	Ki67+	 12916 7772
9297	0	0	Ki67+	 12916 8288
9298	0	0	Ki67+	 12925 7840
9299	0	0	Ki67+	 12926 7824
9300	0	0	Ki67+	 12927 7798
9301	0	0	Ki67+	 12927 8427
9302	0	0	Ki67+	 12936 8205
9303	0	0	Ki67+	 12940 8073
9304	0	0	Ki67+	 12943 7948
9305	0	0	Ki67+	 12943 8041
9306	0	0	Ki67+	 12945 8231
9307	0	0	Ki67+	 12954 8002
9308	0	0	Ki67+	 12959 8205
9309	0	0	Ki67+	 12962 7961
9310	0	0	Ki67+	 12963 8290
9311	0	0	Ki67+	 12976 8096
9312	0	0	Ki67+	 12977 8419
9313	0	0	Ki67+	 12979 8012
9314	0	0	Ki67+	 12985 8176
9315	0	0	Ki67+	 12986 8277
9316	0	0	Ki67+	 12990 7911
9317	0	0	Ki67+	 12990 8241
9318	0	0	Ki67+	 12993 8312
9319	0	0	Ki67+	 12994 8395
9320	0	0	Ki67+	 12997 8078
9321	0	0	Ki67+	 12999 8052
9322	0	0	Ki67+	 13000 8431
9323	0	0	Ki67+	 13001 8115
9324	0	0	Ki67+	 13004 8266
9325	0	0	Ki67+	 13005 8126
9326	0	0	Ki67+	 13010 7901
9327	0	0	Ki67+	 13012 7792
9328	0	0	Ki67+	 13013 8440
9329	0	0	Ki67+	 13016 8031
9330	0	0	Ki67+	 13017 8058
9331	0	0	Ki67+	 13018 7761
9332	0	0	Ki67+	 13018 7964
9333	0	0	Ki67+	 13018 8282
9334	0	0	Ki67+	 13021 8104
9335	0	0	Ki67+	 13022 8220
9336	0	0	Ki67+	 13024 8320
9337	0	0	Ki67+	 13029 8060
9338	0	0	Ki67+	 13030 7922
9339	0	0	Ki67+	 13034 8043
9340	0	0	Ki67+	 13034 8474
9341	0	0	Ki67+	 13035 7795
9342	0	0	Ki67+	 13037 7814
9343	0	0	Ki67+	 13041 7876
9344	0	0	Ki67+	 13041 8437
9345	0	0	Ki67+	 13043 7992
9346	0	0	Ki67+	 13044 8487
9347	0	0	Ki67+	 13046 8127
9348	0	0	Ki67+	 13049 8293
9349	0	0	Ki67+	 13052 8449
9350	0	0	Ki67+	 13056 8159
9351	0	0	Ki67+	 13058 8472
9352	0	0	Ki67+	 13062 8443
9353	0	0	Ki67+	 13065 8116
9354	0	0	Ki67+	 13065 8291
9355	0	0	Ki67+	 13068 7901
9356	0	0	Ki67+	 13068 8015
9357	0	0	Ki67+	 13070 8032
9358	0	0	Ki67+	 13073 8084
9359	0	0	Ki67+	 13073 8322
9360	0	0	Ki67+	 13079 8497
9361	0	0	Ki67+	 13080 8552
9362	0	0	Ki67+	 13084 8051
9363	0	0	Ki67+	 13086 8341
9364	0	0	Ki67+	 13088 8016
9365	0	0	Ki67+	 13090 8108
9366	0	0	Ki67+	 13097 8470
9367	0	0	Ki67+	 13098 8316
9368	0	0	Ki67+	 13102 7904
9369	0	0	Ki67+	 13102 8090
9370	0	0	Ki67+	 13104 8509
9371	0	0	Ki67+	 13107 8127
9372	0	0	Ki67+	 13111 8554
9373	0	0	Ki67+	 13114 7926
9374	0	0	Ki67+	 13114 8044
9375	0	0	Ki67+	 13118 8030
9376	0	0	Ki67+	 13135 8354
9377	0	0	Ki67+	 13135 8487
9378	0	0	Ki67+	 13137 7899
9379	0	0	Ki67+	 13137 8130
9380	0	0	Ki67+	 13138 8080
9381	0	0	Ki67+	 13140 7871
9382	0	0	Ki67+	 13141 8021
9383	0	0	Ki67+	 13144 8331
9384	0	0	Ki67+	 13146 8060
9385	0	0	Ki67+	 13150 8419
9386	0	0	Ki67+	 13150 8445
9387	0	0	Ki67+	 13160 8438
9388	0	0	Ki67+	 13161 7919
9389	0	0	Ki67+	 13161 8218
9390	0	0	Ki67+	 13162 8137
9391	0	0	Ki67+	 13163 7886
9392	0	0	Ki67+	 13167 8494
9393	0	0	Ki67+	 13167 8547
9394	0	0	Ki67+	 13170 7968
9395	0	0	Ki67+	 13172 8042
9396	0	0	Ki67+	 13174 8333
9397	0	0	Ki67+	 13175 7901
9398	0	0	Ki67+	 13178 8361
9399	0	0	Ki67+	 13180 8095
9400	0	0	Ki67+	 13185 8487
9401	0	0	Ki67+	 13193 8082
9402	0	0	Ki67+	 13197 8428
9403	0	0	Ki67+	 13197 8552
9404	0	0	Ki67+	 13204 7968
9405	0	0	Ki67+	 13204 8342
9406	0	0	Ki67+	 13209 8273
9407	0	0	Ki67+	 13210 8523
9408	0	0	Ki67+	 13215 8420
9409	0	0	Ki67+	 13216 8443
9410	0	0	Ki67+	 13221 7999
9411	0	0	Ki67+	 13223 8554
9412	0	0	Ki67+	 13234 8424
9413	0	0	Ki67+	 13238 8344
9414	0	0	Ki67+	 13239 8064
9415	0	0	Ki67+	 13239 8118
9416	0	0	Ki67+	 13239 8506
9417	0	0	Ki67+	 13239 8547
9418	0	0	Ki67+	 13243 8273
9419	0	0	Ki67+	 12453 8615
9420	0	0	Ki67+	 12458 8715
9421	0	0	Ki67+	 12482 8737
9422	0	0	Ki67+	 12489 9158
9423	0	0	Ki67+	 12490 8623
9424	0	0	Ki67+	 12496 9140
9425	0	0	Ki67+	 12554 8600
9426	0	0	Ki67+	 12558 8913
9427	0	0	Ki67+	 12568 8661
9428	0	0	Ki67+	 12583 8922
9429	0	0	Ki67+	 12590 8671
9430	0	0	Ki67+	 12593 8693
9431	0	0	Ki67+	 12605 8750
9432	0	0	Ki67+	 12606 9220
9433	0	0	Ki67+	 12608 8824
9434	0	0	Ki67+	 12612 9196
9435	0	0	Ki67+	 12614 8655
9436	0	0	Ki67+	 12621 9293
9437	0	0	Ki67+	 12624 9154
9438	0	0	Ki67+	 12625 8620
9439	0	0	Ki67+	 12628 8744
9440	0	0	Ki67+	 12642 9355
9441	0	0	Ki67+	 12646 8667
9442	0	0	Ki67+	 12646 9163
9443	0	0	Ki67+	 12647 9200
9444	0	0	Ki67+	 12667 8617
9445	0	0	Ki67+	 12675 8648
9446	0	0	Ki67+	 12701 9172
9447	0	0	Ki67+	 12705 8629
9448	0	0	Ki67+	 12712 8600
9449	0	0	Ki67+	 12721 8827
9450	0	0	Ki67+	 12724 8854
9451	0	0	Ki67+	 12726 8766
9452	0	0	Ki67+	 12731 9206
9453	0	0	Ki67+	 12732 8798
9454	0	0	Ki67+	 12742 9217
9455	0	0	Ki67+	 12748 8694
9456	0	0	Ki67+	 12751 9204
9457	0	0	Ki67+	 12752 9247
9458	0	0	Ki67+	 12764 9262
9459	0	0	Ki67+	 12781 8659
9460	0	0	Ki67+	 12783 8634
9461	0	0	Ki67+	 12785 8617
9462	0	0	Ki67+	 12806 8682
9463	0	0	Ki67+	 12807 9103
9464	0	0	Ki67+	 12814 9298
9465	0	0	Ki67+	 12817 8648
9466	0	0	Ki67+	 12822 8862
9467	0	0	Ki67+	 12829 8809
9468	0	0	Ki67+	 12829 9096
9469	0	0	Ki67+	 12838 9320
9470	0	0	Ki67+	 12850 8663
9471	0	0	Ki67+	 12852 8817
9472	0	0	Ki67+	 12857 9038
9473	0	0	Ki67+	 12869 8780
9474	0	0	Ki67+	 12877 9282
9475	0	0	Ki67+	 12880 9312
9476	0	0	Ki67+	 12897 9340
9477	0	0	Ki67+	 12899 8674
9478	0	0	Ki67+	 12913 9336
9479	0	0	Ki67+	 12916 8629
9480	0	0	Ki67+	 12926 9349
9481	0	0	Ki67+	 12947 9324
9482	0	0	Ki67+	 12950 8586
9483	0	0	Ki67+	 12965 8633
9484	0	0	Ki67+	 12967 9308
9485	0	0	Ki67+	 12975 8761
9486	0	0	Ki67+	 12996 8664
9487	0	0	Ki67+	 13000 8571
9488	0	0	Ki67+	 13002 8637
9489	0	0	Ki67+	 13003 8597
9490	0	0	Ki67+	 13004 9297
9491	0	0	Ki67+	 13007 8901
9492	0	0	Ki67+	 13014 8913
9493	0	0	Ki67+	 13019 8950
9494	0	0	Ki67+	 13022 9303
9495	0	0	Ki67+	 13024 8930
9496	0	0	Ki67+	 13029 9314
9497	0	0	Ki67+	 13032 8564
9498	0	0	Ki67+	 13044 8986
9499	0	0	Ki67+	 13049 9024
9500	0	0	Ki67+	 13053 8944
9501	0	0	Ki67+	 13054 9058
9502	0	0	Ki67+	 13054 9095
9503	0	0	Ki67+	 13060 8828
9504	0	0	Ki67+	 13062 9045
9505	0	0	Ki67+	 13064 9079
9506	0	0	Ki67+	 13067 9275
9507	0	0	Ki67+	 13069 9304
9508	0	0	Ki67+	 13075 9066
9509	0	0	Ki67+	 13075 9257
9510	0	0	Ki67+	 13076 9008
9511	0	0	Ki67+	 13085 9051
9512	0	0	Ki67+	 13089 9341
9513	0	0	Ki67+	 13091 8769
9514	0	0	Ki67+	 13092 9004
9515	0	0	Ki67+	 13097 9062
9516	0	0	Ki67+	 13100 9038
9517	0	0	Ki67+	 13102 8841
9518	0	0	Ki67+	 13104 9262
9519	0	0	Ki67+	 13106 9350
9520	0	0	Ki67+	 13109 8696
9521	0	0	Ki67+	 13113 9202
9522	0	0	Ki67+	 13115 8770
9523	0	0	Ki67+	 13115 8787
9524	0	0	Ki67+	 13121 8881
9525	0	0	Ki67+	 13122 9017
9526	0	0	Ki67+	 13122 9103
9527	0	0	Ki67+	 13126 8705
9528	0	0	Ki67+	 13141 8900
9529	0	0	Ki67+	 13146 8968
9530	0	0	Ki67+	 13147 8777
9531	0	0	Ki67+	 13147 9357
9532	0	0	Ki67+	 13148 9118
9533	0	0	Ki67+	 13149 8763
9534	0	0	Ki67+	 13150 8577
9535	0	0	Ki67+	 13154 8946
9536	0	0	Ki67+	 13161 9193
9537	0	0	Ki67+	 13162 9161
9538	0	0	Ki67+	 13163 8565
9539	0	0	Ki67+	 13170 9262
9540	0	0	Ki67+	 13172 9223
9541	0	0	Ki67+	 13174 9124
9542	0	0	Ki67+	 13175 9153
9543	0	0	Ki67+	 13177 8599
9544	0	0	Ki67+	 13177 8892
9545	0	0	Ki67+	 13181 8630
9546	0	0	Ki67+	 13182 8905
9547	0	0	Ki67+	 13182 9341
9548	0	0	Ki67+	 13186 9266
9549	0	0	Ki67+	 13192 8689
9550	0	0	Ki67+	 13196 8588
9551	0	0	Ki67+	 13200 8905
9552	0	0	Ki67+	 13200 9152
9553	0	0	Ki67+	 13202 9350
9554	0	0	Ki67+	 13204 8945
9555	0	0	Ki67+	 13206 8773
9556	0	0	Ki67+	 13207 8928
9557	0	0	Ki67+	 13207 8984
9558	0	0	Ki67+	 13208 8677
9559	0	0	Ki67+	 13208 9220
9560	0	0	Ki67+	 13215 8627
9561	0	0	Ki67+	 13217 8892
9562	0	0	Ki67+	 13219 8603
9563	0	0	Ki67+	 13220 8674
9564	0	0	Ki67+	 13221 9270
9565	0	0	Ki67+	 13224 8641
9566	0	0	Ki67+	 13226 9339
9567	0	0	Ki67+	 13230 8979
9568	0	0	Ki67+	 13231 8939
9569	0	0	Ki67+	 13234 8906
9570	0	0	Ki67+	 13234 9215
9571	0	0	Ki67+	 13237 8949
9572	0	0	Ki67+	 13243 8845
9573	0	0	Ki67+	 13243 9350
9574	0	0	Ki67+	 12458 9852
9575	0	0	Ki67+	 12461 9691
9576	0	0	Ki67+	 12471 9873
9577	0	0	Ki67+	 12476 10139
9578	0	0	Ki67+	 12491 9918
9579	0	0	Ki67+	 12495 10114
9580	0	0	Ki67+	 12496 10079
9581	0	0	Ki67+	 12504 10095
9582	0	0	Ki67+	 12511 10072
9583	0	0	Ki67+	 12525 10101
9584	0	0	Ki67+	 12538 10097
9585	0	0	Ki67+	 12546 10152
9586	0	0	Ki67+	 12555 10146
9587	0	0	Ki67+	 12559 10007
9588	0	0	Ki67+	 12564 10048
9589	0	0	Ki67+	 12574 10092
9590	0	0	Ki67+	 12577 10071
9591	0	0	Ki67+	 12591 9419
9592	0	0	Ki67+	 12593 9448
9593	0	0	Ki67+	 12629 9528
9594	0	0	Ki67+	 12724 9545
9595	0	0	Ki67+	 12799 9661
9596	0	0	Ki67+	 12820 9645
9597	0	0	Ki67+	 12842 9436
9598	0	0	Ki67+	 12882 9409
9599	0	0	Ki67+	 12902 9406
9600	0	0	Ki67+	 12911 9377
9601	0	0	Ki67+	 12940 9712
9602	0	0	Ki67+	 12945 9546
9603	0	0	Ki67+	 12947 9577
9604	0	0	Ki67+	 12965 9708
9605	0	0	Ki67+	 12979 9561
9606	0	0	Ki67+	 12990 9412
9607	0	0	Ki67+	 12994 9468
9608	0	0	Ki67+	 13037 9877
9609	0	0	Ki67+	 13041 9394
9610	0	0	Ki67+	 13043 9529
9611	0	0	Ki67+	 13047 9852
9612	0	0	Ki67+	 13058 9539
9613	0	0	Ki67+	 13062 9837
9614	0	0	Ki67+	 13067 9436
9615	0	0	Ki67+	 13088 9454
9616	0	0	Ki67+	 13089 9516
9617	0	0	Ki67+	 13090 9821
9618	0	0	Ki67+	 13101 9834
9619	0	0	Ki67+	 13112 9451
9620	0	0	Ki67+	 13113 9403
9621	0	0	Ki67+	 13121 9807
9622	0	0	Ki67+	 13126 9795
9623	0	0	Ki67+	 13135 10083
9624	0	0	Ki67+	 13157 9432
9625	0	0	Ki67+	 13191 9581
9626	0	0	Ki67+	 13194 9542
9627	0	0	Ki67+	 13203 9872
9628	0	0	Ki67+	 13212 9369
9629	0	0	Ki67+	 13222 9850
9630	0	0	Ki67+	 13231 9837
9631	0	0	Ki67+	 12451 10564
9632	0	0	Ki67+	 12455 10529
9633	0	0	Ki67+	 12464 10944
9634	0	0	Ki67+	 12474 10852
9635	0	0	Ki67+	 12484 10904
9636	0	0	Ki67+	 12487 10185
9637	0	0	Ki67+	 12501 10714
9638	0	0	Ki67+	 12507 10891
9639	0	0	Ki67+	 12534 10554
9640	0	0	Ki67+	 12537 10676
9641	0	0	Ki67+	 12544 10891
9642	0	0	Ki67+	 12546 10937
9643	0	0	Ki67+	 12548 10174
9644	0	0	Ki67+	 12555 10926
9645	0	0	Ki67+	 12566 10559
9646	0	0	Ki67+	 12570 10870
9647	0	0	Ki67+	 12577 10780
9648	0	0	Ki67+	 12589 10932
9649	0	0	Ki67+	 12606 10279
9650	0	0	Ki67+	 12606 10850
9651	0	0	Ki67+	 12609 10353
9652	0	0	Ki67+	 12609 10944
9653	0	0	Ki67+	 12616 10600
9654	0	0	Ki67+	 12618 10301
9655	0	0	Ki67+	 12621 10256
9656	0	0	Ki67+	 12631 10824
9657	0	0	Ki67+	 12634 10391
9658	0	0	Ki67+	 12637 10794
9659	0	0	Ki67+	 12644 10704
9660	0	0	Ki67+	 12651 10264
9661	0	0	Ki67+	 12652 10299
9662	0	0	Ki67+	 12654 10847
9663	0	0	Ki67+	 12655 10645
9664	0	0	Ki67+	 12660 10441
9665	0	0	Ki67+	 12669 10321
9666	0	0	Ki67+	 12675 10361
9667	0	0	Ki67+	 12685 10844
9668	0	0	Ki67+	 12692 10346
9669	0	0	Ki67+	 12697 10255
9670	0	0	Ki67+	 12719 10299
9671	0	0	Ki67+	 12774 10276
9672	0	0	Ki67+	 12786 10256
9673	0	0	Ki67+	 12795 10207
9674	0	0	Ki67+	 12807 10220
9675	0	0	Ki67+	 12866 10959
9676	0	0	Ki67+	 12868 10455
9677	0	0	Ki67+	 12887 10202
9678	0	0	Ki67+	 12910 10958
9679	0	0	Ki67+	 12914 10435
9680	0	0	Ki67+	 12946 10418
9681	0	0	Ki67+	 12955 10396
9682	0	0	Ki67+	 13026 10262
9683	0	0	Ki67+	 13032 10386
9684	0	0	Ki67+	 13043 10285
9685	0	0	Ki67+	 13104 10429
9686	0	0	Ki67+	 13128 10472
9687	0	0	Ki67+	 13132 10456
9688	0	0	Ki67+	 13230 10218
9689	0	0	Ki67+	 13244 10183
9690	0	0	Ki67+	 12452 10976
9691	0	0	Ki67+	 12457 11462
9692	0	0	Ki67+	 12466 11096
9693	0	0	Ki67+	 12472 11502
9694	0	0	Ki67+	 12497 11458
9695	0	0	Ki67+	 12606 11062
9696	0	0	Ki67+	 12692 11137
9697	0	0	Ki67+	 12730 11142
9698	0	0	Ki67+	 12751 11759
9699	0	0	Ki67+	 12771 11758
9700	0	0	Ki67+	 12801 11540
9701	0	0	Ki67+	 12802 11736
9702	0	0	Ki67+	 12813 11572
9703	0	0	Ki67+	 12814 11087
9704	0	0	Ki67+	 12816 11634
9705	0	0	Ki67+	 12820 11129
9706	0	0	Ki67+	 12825 11728
9707	0	0	Ki67+	 12831 11512
9708	0	0	Ki67+	 12836 11730
9709	0	0	Ki67+	 12839 11720
9710	0	0	Ki67+	 12843 11133
9711	0	0	Ki67+	 12846 11480
9712	0	0	Ki67+	 12855 11597
9713	0	0	Ki67+	 12859 11582
9714	0	0	Ki67+	 12861 11721
9715	0	0	Ki67+	 12867 11457
9716	0	0	Ki67+	 12867 11567
9717	0	0	Ki67+	 12890 11730
9718	0	0	Ki67+	 12893 11698
9719	0	0	Ki67+	 12901 10986
9720	0	0	Ki67+	 12901 11576
9721	0	0	Ki67+	 12904 11116
9722	0	0	Ki67+	 12905 11430
9723	0	0	Ki67+	 12917 11568
9724	0	0	Ki67+	 12919 11689
9725	0	0	Ki67+	 12928 11431
9726	0	0	Ki67+	 12928 11546
9727	0	0	Ki67+	 12943 11536
9728	0	0	Ki67+	 12955 11412
9729	0	0	Ki67+	 12981 11509
9730	0	0	Ki67+	 12994 11602
9731	0	0	Ki67+	 12995 11189
9732	0	0	Ki67+	 12998 11005
9733	0	0	Ki67+	 13000 11036
9734	0	0	Ki67+	 13008 11479
9735	0	0	Ki67+	 13013 11016
9736	0	0	Ki67+	 13021 11039
9737	0	0	Ki67+	 13023 11468
9738	0	0	Ki67+	 13027 11590
9739	0	0	Ki67+	 13036 11743
9740	0	0	Ki67+	 13038 10981
9741	0	0	Ki67+	 13055 11637
9742	0	0	Ki67+	 13073 11397
9743	0	0	Ki67+	 13075 11339
9744	0	0	Ki67+	 13127 11050
9745	0	0	Ki67+	 13128 11257
9746	0	0	Ki67+	 13139 11232
9747	0	0	Ki67+	 13139 11351
9748	0	0	Ki67+	 13156 11070
9749	0	0	Ki67+	 13170 11733
9750	0	0	Ki67+	 13198 11486
9751	0	0	Ki67+	 13226 11029
9752	0	0	Ki67+	 13237 11043
9753	0	0	Ki67+	 13245 11751
9754	0	0	Ki67+	 12471 12294
9755	0	0	Ki67+	 12498 12256
9756	0	0	Ki67+	 12550 12409
9757	0	0	Ki67+	 12593 12178
9758	0	0	Ki67+	 12616 12312
9759	0	0	Ki67+	 12622 12330
9760	0	0	Ki67+	 12627 11892
9761	0	0	Ki67+	 12651 12296
9762	0	0	Ki67+	 12652 11813
9763	0	0	Ki67+	 12668 11809
9764	0	0	Ki67+	 12675 11840
9765	0	0	Ki67+	 12698 11788
9766	0	0	Ki67+	 12730 11787
9767	0	0	Ki67+	 12779 12207
9768	0	0	Ki67+	 12791 11761
9769	0	0	Ki67+	 12798 12191
9770	0	0	Ki67+	 12799 12234
9771	0	0	Ki67+	 12802 12016
9772	0	0	Ki67+	 12805 11884
9773	0	0	Ki67+	 12818 12161
9774	0	0	Ki67+	 12824 11897
9775	0	0	Ki67+	 12837 11859
9776	0	0	Ki67+	 12893 11818
9777	0	0	Ki67+	 12899 11800
9778	0	0	Ki67+	 12981 11780
9779	0	0	Ki67+	 12983 12246
9780	0	0	Ki67+	 12999 11793
9781	0	0	Ki67+	 13040 12147
9782	0	0	Ki67+	 13070 12437
9783	0	0	Ki67+	 13103 12531
9784	0	0	Ki67+	 12473 12739
9785	0	0	Ki67+	 12492 13257
9786	0	0	Ki67+	 12612 12611
9787	0	0	Ki67+	 12621 13288
9788	0	0	Ki67+	 12637 13299
9789	0	0	Ki67+	 12656 13237
9790	0	0	Ki67+	 12668 13243
9791	0	0	Ki67+	 12669 13315
9792	0	0	Ki67+	 12679 13276
9793	0	0	Ki67+	 12688 13165
9794	0	0	Ki67+	 12688 13292
9795	0	0	Ki67+	 12696 13184
9796	0	0	Ki67+	 12717 13142
9797	0	0	Ki67+	 12755 13202
9798	0	0	Ki67+	 12801 13072
9799	0	0	Ki67+	 12813 13103
9800	0	0	Ki67+	 12815 13274
9801	0	0	Ki67+	 12817 13261
9802	0	0	Ki67+	 12827 13217
9803	0	0	Ki67+	 12828 13083
9804	0	0	Ki67+	 12834 13126
9805	0	0	Ki67+	 12855 13197
9806	0	0	Ki67+	 12882 13111
9807	0	0	Ki67+	 12892 13069
9808	0	0	Ki67+	 12910 13132
9809	0	0	Ki67+	 12914 13083
9810	0	0	Ki67+	 12919 13216
9811	0	0	Ki67+	 12928 12997
9812	0	0	Ki67+	 12934 13335
9813	0	0	Ki67+	 12938 13204
9814	0	0	Ki67+	 12939 13090
9815	0	0	Ki67+	 12939 13181
9816	0	0	Ki67+	 12943 12907
9817	0	0	Ki67+	 12943 13145
9818	0	0	Ki67+	 12944 12991
9819	0	0	Ki67+	 12952 12963
9820	0	0	Ki67+	 12961 12944
9821	0	0	Ki67+	 12963 13206
9822	0	0	Ki67+	 12965 13019
9823	0	0	Ki67+	 12965 13165
9824	0	0	Ki67+	 12973 12953
9825	0	0	Ki67+	 12974 13046
9826	0	0	Ki67+	 12980 12878
9827	0	0	Ki67+	 12993 13007
9828	0	0	Ki67+	 12994 13211
9829	0	0	Ki67+	 13004 12871
9830	0	0	Ki67+	 13044 13229
9831	0	0	Ki67+	 13045 12998
9832	0	0	Ki67+	 13062 13252
9833	0	0	Ki67+	 13089 12989
9834	0	0	Ki67+	 13103 13008
9835	0	0	Ki67+	 13139 13007
9836	0	0	Ki67+	 13141 13097
9837	0	0	Ki67+	 13152 13035
9838	0	0	Ki67+	 13211 13303
9839	0	0	Ki67+	 13218 13314
9840	0	0	Ki67+	 13244 13334
9841	0	0	Ki67+	 12450 13473
9842	0	0	Ki67+	 12452 13709
9843	0	0	Ki67+	 12453 13665
9844	0	0	Ki67+	 12453 13772
9845	0	0	Ki67+	 12455 13442
9846	0	0	Ki67+	 12459 13630
9847	0	0	Ki67+	 12462 13803
9848	0	0	Ki67+	 12464 13483
9849	0	0	Ki67+	 12465 13768
9850	0	0	Ki67+	 12467 13683
9851	0	0	Ki67+	 12467 13740
9852	0	0	Ki67+	 12471 13820
9853	0	0	Ki67+	 12472 13394
9854	0	0	Ki67+	 12473 13471
9855	0	0	Ki67+	 12477 13441
9856	0	0	Ki67+	 12482 13708
9857	0	0	Ki67+	 12483 13787
9858	0	0	Ki67+	 12484 13834
9859	0	0	Ki67+	 12496 13745
9860	0	0	Ki67+	 12497 13800
9861	0	0	Ki67+	 12499 13826
9862	0	0	Ki67+	 12500 13718
9863	0	0	Ki67+	 12504 14153
9864	0	0	Ki67+	 12512 13557
9865	0	0	Ki67+	 12515 13595
9866	0	0	Ki67+	 12519 13734
9867	0	0	Ki67+	 12520 13629
9868	0	0	Ki67+	 12525 13713
9869	0	0	Ki67+	 12528 13568
9870	0	0	Ki67+	 12531 13783
9871	0	0	Ki67+	 12533 13820
9872	0	0	Ki67+	 12534 13744
9873	0	0	Ki67+	 12542 13665
9874	0	0	Ki67+	 12543 13761
9875	0	0	Ki67+	 12544 14116
9876	0	0	Ki67+	 12553 13649
9877	0	0	Ki67+	 12553 13831
9878	0	0	Ki67+	 12557 13584
9879	0	0	Ki67+	 12560 13727
9880	0	0	Ki67+	 12566 13743
9881	0	0	Ki67+	 12577 14153
9882	0	0	Ki67+	 12581 13815
9883	0	0	Ki67+	 12582 13782
9884	0	0	Ki67+	 12587 13553
9885	0	0	Ki67+	 12589 13507
9886	0	0	Ki67+	 12597 13813
9887	0	0	Ki67+	 12600 13786
9888	0	0	Ki67+	 12601 13743
9889	0	0	Ki67+	 12604 13536
9890	0	0	Ki67+	 12604 13723
9891	0	0	Ki67+	 12605 14141
9892	0	0	Ki67+	 12606 13705
9893	0	0	Ki67+	 12608 13521
9894	0	0	Ki67+	 12609 13765
9895	0	0	Ki67+	 12617 14075
9896	0	0	Ki67+	 12633 13728
9897	0	0	Ki67+	 12635 13756
9898	0	0	Ki67+	 12636 13517
9899	0	0	Ki67+	 12636 13793
9900	0	0	Ki67+	 12649 13487
9901	0	0	Ki67+	 12650 13771
9902	0	0	Ki67+	 12654 13804
9903	0	0	Ki67+	 12660 13741
9904	0	0	Ki67+	 12665 13529
9905	0	0	Ki67+	 12676 13494
9906	0	0	Ki67+	 12690 14038
9907	0	0	Ki67+	 12694 13699
9908	0	0	Ki67+	 12698 13686
9909	0	0	Ki67+	 12700 13514
9910	0	0	Ki67+	 12706 13499
9911	0	0	Ki67+	 12712 14068
9912	0	0	Ki67+	 12714 13533
9913	0	0	Ki67+	 12719 14019
9914	0	0	Ki67+	 12728 14101
9915	0	0	Ki67+	 12729 14051
9916	0	0	Ki67+	 12730 14000
9917	0	0	Ki67+	 12733 13676
9918	0	0	Ki67+	 12741 13643
9919	0	0	Ki67+	 12742 14031
9920	0	0	Ki67+	 12745 14075
9921	0	0	Ki67+	 12749 14010
9922	0	0	Ki67+	 12750 14108
9923	0	0	Ki67+	 12759 13463
9924	0	0	Ki67+	 12762 13614
9925	0	0	Ki67+	 12772 14068
9926	0	0	Ki67+	 12773 13481
9927	0	0	Ki67+	 12774 13730
9928	0	0	Ki67+	 12781 14103
9929	0	0	Ki67+	 12782 13618
9930	0	0	Ki67+	 12783 14019
9931	0	0	Ki67+	 12784 14037
9932	0	0	Ki67+	 12791 13478
9933	0	0	Ki67+	 12800 13445
9934	0	0	Ki67+	 12800 13957
9935	0	0	Ki67+	 12802 13933
9936	0	0	Ki67+	 12806 13908
9937	0	0	Ki67+	 12808 13727
9938	0	0	Ki67+	 12808 14088
9939	0	0	Ki67+	 12810 13461
9940	0	0	Ki67+	 12818 13625
9941	0	0	Ki67+	 12822 13935
9942	0	0	Ki67+	 12824 13616
9943	0	0	Ki67+	 12825 14061
9944	0	0	Ki67+	 12827 13480
9945	0	0	Ki67+	 12829 13574
9946	0	0	Ki67+	 12833 14080
9947	0	0	Ki67+	 12834 13720
9948	0	0	Ki67+	 12837 14151
9949	0	0	Ki67+	 12843 13632
9950	0	0	Ki67+	 12844 13587
9951	0	0	Ki67+	 12844 13710
9952	0	0	Ki67+	 12848 14044
9953	0	0	Ki67+	 12850 14067
9954	0	0	Ki67+	 12854 13863
9955	0	0	Ki67+	 12855 13920
9956	0	0	Ki67+	 12860 14123
9957	0	0	Ki67+	 12863 13736
9958	0	0	Ki67+	 12864 13841
9959	0	0	Ki67+	 12872 13860
9960	0	0	Ki67+	 12876 14044
9961	0	0	Ki67+	 12878 14015
9962	0	0	Ki67+	 12879 14123
9963	0	0	Ki67+	 12880 13547
9964	0	0	Ki67+	 12881 13852
9965	0	0	Ki67+	 12887 13722
9966	0	0	Ki67+	 12888 13904
9967	0	0	Ki67+	 12889 14056
9968	0	0	Ki67+	 12892 13830
9969	0	0	Ki67+	 12901 13870
9970	0	0	Ki67+	 12905 13705
9971	0	0	Ki67+	 12908 13587
9972	0	0	Ki67+	 12909 13486
9973	0	0	Ki67+	 12917 14033
9974	0	0	Ki67+	 12919 13744
9975	0	0	Ki67+	 12921 13855
9976	0	0	Ki67+	 12922 13559
9977	0	0	Ki67+	 12930 13522
9978	0	0	Ki67+	 12936 13569
9979	0	0	Ki67+	 12941 14050
9980	0	0	Ki67+	 12948 14032
9981	0	0	Ki67+	 12949 13537
9982	0	0	Ki67+	 12955 14047
9983	0	0	Ki67+	 12956 13454
9984	0	0	Ki67+	 12959 13896
9985	0	0	Ki67+	 12963 13830
9986	0	0	Ki67+	 12969 13454
9987	0	0	Ki67+	 12969 13717
9988	0	0	Ki67+	 12970 14103
9989	0	0	Ki67+	 12973 13999
9990	0	0	Ki67+	 12978 13483
9991	0	0	Ki67+	 12986 13579
9992	0	0	Ki67+	 12991 13470
9993	0	0	Ki67+	 12992 13831
9994	0	0	Ki67+	 12998 14047
9995	0	0	Ki67+	 13002 13669
9996	0	0	Ki67+	 13003 14011
9997	0	0	Ki67+	 13006 13444
9998	0	0	Ki67+	 13014 13691
9999	0	0	Ki67+	 13015 13824
10000	0	0	Ki67+	 13023 13890
10001	0	0	Ki67+	 13025 13909
10002	0	0	Ki67+	 13027 13578
10003	0	0	Ki67+	 13027 13635
10004	0	0	Ki67+	 13032 13680
10005	0	0	Ki67+	 13032 13702
10006	0	0	Ki67+	 13033 13599
10007	0	0	Ki67+	 13036 14018
10008	0	0	Ki67+	 13039 13644
10009	0	0	Ki67+	 13041 13578
10010	0	0	Ki67+	 13043 13483
10011	0	0	Ki67+	 13045 14038
10012	0	0	Ki67+	 13046 13563
10013	0	0	Ki67+	 13052 14025
10014	0	0	Ki67+	 13057 13830
10015	0	0	Ki67+	 13059 13913
10016	0	0	Ki67+	 13065 13660
10017	0	0	Ki67+	 13069 13587
10018	0	0	Ki67+	 13069 13912
10019	0	0	Ki67+	 13070 13526
10020	0	0	Ki67+	 13070 13543
10021	0	0	Ki67+	 13075 13476
10022	0	0	Ki67+	 13080 13713
10023	0	0	Ki67+	 13087 13441
10024	0	0	Ki67+	 13089 13586
10025	0	0	Ki67+	 13101 13491
10026	0	0	Ki67+	 13111 13616
10027	0	0	Ki67+	 13112 13583
10028	0	0	Ki67+	 13114 13547
10029	0	0	Ki67+	 13131 13542
10030	0	0	Ki67+	 13183 13401
10031	0	0	Ki67+	 13195 13374
10032	0	0	Ki67+	 13201 13449
10033	0	0	Ki67+	 13214 13441
10034	0	0	Ki67+	 13222 13386
10035	0	0	Ki67+	 12452 14740
10036	0	0	Ki67+	 12459 14260
10037	0	0	Ki67+	 12464 14896
10038	0	0	Ki67+	 12466 14271
10039	0	0	Ki67+	 12478 14412
10040	0	0	Ki67+	 12479 14733
10041	0	0	Ki67+	 12480 14163
10042	0	0	Ki67+	 12480 14238
10043	0	0	Ki67+	 12481 14373
10044	0	0	Ki67+	 12489 14871
10045	0	0	Ki67+	 12493 14742
10046	0	0	Ki67+	 12515 14205
10047	0	0	Ki67+	 12515 14405
10048	0	0	Ki67+	 12532 14366
10049	0	0	Ki67+	 12533 14199
10050	0	0	Ki67+	 12542 14176
10051	0	0	Ki67+	 12552 14275
10052	0	0	Ki67+	 12565 14926
10053	0	0	Ki67+	 12570 14352
10054	0	0	Ki67+	 12575 14254
10055	0	0	Ki67+	 12581 14917
10056	0	0	Ki67+	 12588 14356
10057	0	0	Ki67+	 12590 14269
10058	0	0	Ki67+	 12590 14890
10059	0	0	Ki67+	 12592 14836
10060	0	0	Ki67+	 12595 14256
10061	0	0	Ki67+	 12605 14225
10062	0	0	Ki67+	 12606 14860
10063	0	0	Ki67+	 12608 14887
10064	0	0	Ki67+	 12610 14399
10065	0	0	Ki67+	 12615 14788
10066	0	0	Ki67+	 12616 14843
10067	0	0	Ki67+	 12621 14240
10068	0	0	Ki67+	 12621 14528
10069	0	0	Ki67+	 12625 14417
10070	0	0	Ki67+	 12625 14714
10071	0	0	Ki67+	 12626 14742
10072	0	0	Ki67+	 12632 14792
10073	0	0	Ki67+	 12633 14816
10074	0	0	Ki67+	 12634 14856
10075	0	0	Ki67+	 12636 14772
10076	0	0	Ki67+	 12639 14216
10077	0	0	Ki67+	 12644 14755
10078	0	0	Ki67+	 12645 14269
10079	0	0	Ki67+	 12646 14692
10080	0	0	Ki67+	 12648 14575
10081	0	0	Ki67+	 12649 14253
10082	0	0	Ki67+	 12651 14444
10083	0	0	Ki67+	 12654 14737
10084	0	0	Ki67+	 12655 14599
10085	0	0	Ki67+	 12655 14644
10086	0	0	Ki67+	 12656 14621
10087	0	0	Ki67+	 12657 14213
10088	0	0	Ki67+	 12659 14859
10089	0	0	Ki67+	 12662 14407
10090	0	0	Ki67+	 12671 14288
10091	0	0	Ki67+	 12675 14671
10092	0	0	Ki67+	 12677 14227
10093	0	0	Ki67+	 12682 14542
10094	0	0	Ki67+	 12682 14628
10095	0	0	Ki67+	 12688 14449
10096	0	0	Ki67+	 12690 14581
10097	0	0	Ki67+	 12692 14291
10098	0	0	Ki67+	 12693 14659
10099	0	0	Ki67+	 12698 14178
10100	0	0	Ki67+	 12698 14205
10101	0	0	Ki67+	 12700 14554
10102	0	0	Ki67+	 12702 14351
10103	0	0	Ki67+	 12704 14533
10104	0	0	Ki67+	 12705 14615
10105	0	0	Ki67+	 12705 14886
10106	0	0	Ki67+	 12710 14932
10107	0	0	Ki67+	 12711 14581
10108	0	0	Ki67+	 12711 14957
10109	0	0	Ki67+	 12719 14442
10110	0	0	Ki67+	 12719 14535
10111	0	0	Ki67+	 12728 14566
10112	0	0	Ki67+	 12739 14895
10113	0	0	Ki67+	 12742 14487
10114	0	0	Ki67+	 12746 14850
10115	0	0	Ki67+	 12751 14194
10116	0	0	Ki67+	 12751 14501
10117	0	0	Ki67+	 12758 14907
10118	0	0	Ki67+	 12776 14891
10119	0	0	Ki67+	 12779 14474
10120	0	0	Ki67+	 12790 14383
10121	0	0	Ki67+	 12797 14465
10122	0	0	Ki67+	 12798 14894
10123	0	0	Ki67+	 12801 14282
10124	0	0	Ki67+	 12815 14589
10125	0	0	Ki67+	 12819 14774
10126	0	0	Ki67+	 12826 14750
10127	0	0	Ki67+	 12834 14562
10128	0	0	Ki67+	 12834 14855
10129	0	0	Ki67+	 12844 14897
10130	0	0	Ki67+	 12845 14718
10131	0	0	Ki67+	 12847 14776
10132	0	0	Ki67+	 12854 14680
10133	0	0	Ki67+	 12857 14227
10134	0	0	Ki67+	 12857 14586
10135	0	0	Ki67+	 12858 14649
10136	0	0	Ki67+	 12860 14750
10137	0	0	Ki67+	 12860 14778
10138	0	0	Ki67+	 12866 14377
10139	0	0	Ki67+	 12866 14824
10140	0	0	Ki67+	 12868 14208
10141	0	0	Ki67+	 12872 14417
10142	0	0	Ki67+	 12878 14493
10143	0	0	Ki67+	 12878 14616
10144	0	0	Ki67+	 12879 14387
10145	0	0	Ki67+	 12882 14711
10146	0	0	Ki67+	 12883 14444
10147	0	0	Ki67+	 12883 14649
10148	0	0	Ki67+	 12884 14863
10149	0	0	Ki67+	 12886 14358
10150	0	0	Ki67+	 12890 14686
10151	0	0	Ki67+	 12898 14827
10152	0	0	Ki67+	 12899 14780
10153	0	0	Ki67+	 12900 14403
10154	0	0	Ki67+	 12910 14371
10155	0	0	Ki67+	 12910 14634
10156	0	0	Ki67+	 12913 14406
10157	0	0	Ki67+	 12913 14438
10158	0	0	Ki67+	 12913 14763
10159	0	0	Ki67+	 12920 14701
10160	0	0	Ki67+	 12921 14589
10161	0	0	Ki67+	 12922 14637
10162	0	0	Ki67+	 12928 14611
10163	0	0	Ki67+	 12932 14582
10164	0	0	Ki67+	 12941 14557
10165	0	0	Ki67+	 12949 14629
10166	0	0	Ki67+	 12954 14542
10167	0	0	Ki67+	 12957 14570
10168	0	0	Ki67+	 12962 14619
10169	0	0	Ki67+	 12980 14478
10170	0	0	Ki67+	 12984 14554
10171	0	0	Ki67+	 12984 14685
10172	0	0	Ki67+	 12994 14514
10173	0	0	Ki67+	 12997 14492
10174	0	0	Ki67+	 13000 14755
10175	0	0	Ki67+	 13007 14665
10176	0	0	Ki67+	 13010 14481
10177	0	0	Ki67+	 13012 14939
10178	0	0	Ki67+	 13014 14717
10179	0	0	Ki67+	 13016 14438
10180	0	0	Ki67+	 13019 14738
10181	0	0	Ki67+	 13020 14520
10182	0	0	Ki67+	 13023 14939
10183	0	0	Ki67+	 13029 14824
10184	0	0	Ki67+	 13032 14763
10185	0	0	Ki67+	 13033 14787
10186	0	0	Ki67+	 13034 14855
10187	0	0	Ki67+	 13042 14405
10188	0	0	Ki67+	 13049 14854
10189	0	0	Ki67+	 13051 14952
10190	0	0	Ki67+	 13056 14887
10191	0	0	Ki67+	 13059 14911
10192	0	0	Ki67+	 13098 14725
10193	0	0	Ki67+	 13103 14700
10194	0	0	Ki67+	 13106 14565
10195	0	0	Ki67+	 13114 14599
10196	0	0	Ki67+	 13119 14402
10197	0	0	Ki67+	 13120 14746
10198	0	0	Ki67+	 13129 14723
10199	0	0	Ki67+	 13135 14737
10200	0	0	Ki67+	 13135 14812
10201	0	0	Ki67+	 13138 14938
10202	0	0	Ki67+	 13142 14778
10203	0	0	Ki67+	 13149 14524
10204	0	0	Ki67+	 13149 14906
10205	0	0	Ki67+	 13168 14850
10206	0	0	Ki67+	 13230 14673
10207	0	0	Ki67+	 13233 14589
10208	0	0	Ki67+	 13233 14636
10209	0	0	Ki67+	 13242 14620
10210	0	0	Ki67+	 13245 14560
10211	0	0	Ki67+	 12504 15612
10212	0	0	Ki67+	 12529 15090
10213	0	0	Ki67+	 12542 15053
10214	0	0	Ki67+	 12543 15020
10215	0	0	Ki67+	 12554 14980
10216	0	0	Ki67+	 12558 14964
10217	0	0	Ki67+	 12622 15004
10218	0	0	Ki67+	 12634 15040
10219	0	0	Ki67+	 12647 15611
10220	0	0	Ki67+	 12660 14972
10221	0	0	Ki67+	 12663 15019
10222	0	0	Ki67+	 12698 14968
10223	0	0	Ki67+	 12784 15230
10224	0	0	Ki67+	 12790 15522
10225	0	0	Ki67+	 12798 14990
10226	0	0	Ki67+	 12802 15493
10227	0	0	Ki67+	 12816 15204
10228	0	0	Ki67+	 12820 15468
10229	0	0	Ki67+	 12829 15442
10230	0	0	Ki67+	 12836 15227
10231	0	0	Ki67+	 12838 15516
10232	0	0	Ki67+	 12839 15301
10233	0	0	Ki67+	 12840 15460
10234	0	0	Ki67+	 12844 15438
10235	0	0	Ki67+	 12847 15203
10236	0	0	Ki67+	 12858 15189
10237	0	0	Ki67+	 12863 15448
10238	0	0	Ki67+	 12877 15474
10239	0	0	Ki67+	 12879 15425
10240	0	0	Ki67+	 12879 15531
10241	0	0	Ki67+	 12880 15171
10242	0	0	Ki67+	 12883 15193
10243	0	0	Ki67+	 12887 15267
10244	0	0	Ki67+	 12892 15410
10245	0	0	Ki67+	 12908 15508
10246	0	0	Ki67+	 12912 15149
10247	0	0	Ki67+	 12921 15359
10248	0	0	Ki67+	 12923 15374
10249	0	0	Ki67+	 12927 15424
10250	0	0	Ki67+	 12929 15397
10251	0	0	Ki67+	 12933 15488
10252	0	0	Ki67+	 12936 15122
10253	0	0	Ki67+	 12936 15242
10254	0	0	Ki67+	 12960 15463
10255	0	0	Ki67+	 12961 15373
10256	0	0	Ki67+	 12962 15108
10257	0	0	Ki67+	 12968 15448
10258	0	0	Ki67+	 12977 15265
10259	0	0	Ki67+	 12981 15339
10260	0	0	Ki67+	 12984 15287
10261	0	0	Ki67+	 12986 15312
10262	0	0	Ki67+	 12987 15071
10263	0	0	Ki67+	 12989 15098
10264	0	0	Ki67+	 12990 15392
10265	0	0	Ki67+	 12997 15204
10266	0	0	Ki67+	 12998 15409
10267	0	0	Ki67+	 13004 14964
10268	0	0	Ki67+	 13004 15362
10269	0	0	Ki67+	 13005 14988
10270	0	0	Ki67+	 13006 15327
10271	0	0	Ki67+	 13007 15388
10272	0	0	Ki67+	 13010 15005
10273	0	0	Ki67+	 13010 15061
10274	0	0	Ki67+	 13018 15288
10275	0	0	Ki67+	 13022 15255
10276	0	0	Ki67+	 13022 15362
10277	0	0	Ki67+	 13028 15033
10278	0	0	Ki67+	 13037 15239
10279	0	0	Ki67+	 13040 14978
10280	0	0	Ki67+	 13060 15316
10281	0	0	Ki67+	 13086 15294
10282	0	0	Ki67+	 13093 15266
10283	0	0	Ki67+	 13097 15586
10284	0	0	Ki67+	 13102 15276
10285	0	0	Ki67+	 13163 14984
10286	0	0	Ki67+	 13168 14969
10287	0	0	Ki67+	 13240 15575
10288	0	0	Ki67+	 12472 15890
10289	0	0	Ki67+	 12559 15854
10290	0	0	Ki67+	 12764 16642
10291	0	0	Ki67+	 12858 17064
10292	0	0	Ki67+	 12877 17065
10293	0	0	Ki67+	 13426 2842
10294	0	0	Ki67+	 13437 2751
10295	0	0	Ki67+	 13448 2649
10296	0	0	Ki67+	 13484 2659
10297	0	0	Ki67+	 13564 2230
10298	0	0	Ki67+	 13574 2214
10299	0	0	Ki67+	 13640 2232
10300	0	0	Ki67+	 13299 3390
10301	0	0	Ki67+	 13399 2998
10302	0	0	Ki67+	 13415 2899
10303	0	0	Ki67+	 13519 3457
10304	0	0	Ki67+	 13524 2884
10305	0	0	Ki67+	 13551 3368
10306	0	0	Ki67+	 13562 3380
10307	0	0	Ki67+	 13574 3304
10308	0	0	Ki67+	 13599 3330
10309	0	0	Ki67+	 13757 3287
10310	0	0	Ki67+	 13789 3620
10311	0	0	Ki67+	 13793 3441
10312	0	0	Ki67+	 13841 3376
10313	0	0	Ki67+	 13980 3202
10314	0	0	Ki67+	 14012 3240
10315	0	0	Ki67+	 14037 3069
10316	0	0	Ki67+	 13266 4460
10317	0	0	Ki67+	 13400 3755
10318	0	0	Ki67+	 13403 4306
10319	0	0	Ki67+	 13404 4385
10320	0	0	Ki67+	 13429 4303
10321	0	0	Ki67+	 13443 3809
10322	0	0	Ki67+	 13525 3774
10323	0	0	Ki67+	 13545 3813
10324	0	0	Ki67+	 13558 4056
10325	0	0	Ki67+	 13617 3785
10326	0	0	Ki67+	 13659 3894
10327	0	0	Ki67+	 13720 4015
10328	0	0	Ki67+	 13731 3832
10329	0	0	Ki67+	 13747 4053
10330	0	0	Ki67+	 13749 4320
10331	0	0	Ki67+	 13808 4390
10332	0	0	Ki67+	 13922 4171
10333	0	0	Ki67+	 13932 4085
10334	0	0	Ki67+	 13935 4157
10335	0	0	Ki67+	 13940 4029
10336	0	0	Ki67+	 13945 4018
10337	0	0	Ki67+	 13963 4180
10338	0	0	Ki67+	 13965 4069
10339	0	0	Ki67+	 13978 4299
10340	0	0	Ki67+	 13989 4198
10341	0	0	Ki67+	 13992 4390
10342	0	0	Ki67+	 13995 4219
10343	0	0	Ki67+	 13996 3926
10344	0	0	Ki67+	 14001 4350
10345	0	0	Ki67+	 14003 4322
10346	0	0	Ki67+	 14016 4002
10347	0	0	Ki67+	 14017 4416
10348	0	0	Ki67+	 14019 4273
10349	0	0	Ki67+	 14020 4441
10350	0	0	Ki67+	 14029 4161
10351	0	0	Ki67+	 14042 4065
10352	0	0	Ki67+	 14042 4444
10353	0	0	Ki67+	 13250 5007
10354	0	0	Ki67+	 13251 4837
10355	0	0	Ki67+	 13253 4579
10356	0	0	Ki67+	 13258 4889
10357	0	0	Ki67+	 13263 4555
10358	0	0	Ki67+	 13263 4863
10359	0	0	Ki67+	 13264 4777
10360	0	0	Ki67+	 13264 5209
10361	0	0	Ki67+	 13269 4570
10362	0	0	Ki67+	 13272 4908
10363	0	0	Ki67+	 13274 5152
10364	0	0	Ki67+	 13280 4599
10365	0	0	Ki67+	 13281 4543
10366	0	0	Ki67+	 13281 5029
10367	0	0	Ki67+	 13282 4473
10368	0	0	Ki67+	 13283 5191
10369	0	0	Ki67+	 13289 4577
10370	0	0	Ki67+	 13290 4837
10371	0	0	Ki67+	 13291 4513
10372	0	0	Ki67+	 13295 4877
10373	0	0	Ki67+	 13295 5006
10374	0	0	Ki67+	 13295 5201
10375	0	0	Ki67+	 13297 4917
10376	0	0	Ki67+	 13300 4776
10377	0	0	Ki67+	 13300 4987
10378	0	0	Ki67+	 13303 4864
10379	0	0	Ki67+	 13304 4592
10380	0	0	Ki67+	 13306 4711
10381	0	0	Ki67+	 13306 5100
10382	0	0	Ki67+	 13309 5058
10383	0	0	Ki67+	 13311 4782
10384	0	0	Ki67+	 13312 4580
10385	0	0	Ki67+	 13315 5076
10386	0	0	Ki67+	 13320 4852
10387	0	0	Ki67+	 13322 4987
10388	0	0	Ki67+	 13323 4960
10389	0	0	Ki67+	 13328 4649
10390	0	0	Ki67+	 13333 5030
10391	0	0	Ki67+	 13336 4607
10392	0	0	Ki67+	 13338 4716
10393	0	0	Ki67+	 13340 4854
10394	0	0	Ki67+	 13343 5003
10395	0	0	Ki67+	 13345 4945
10396	0	0	Ki67+	 13348 4649
10397	0	0	Ki67+	 13349 4599
10398	0	0	Ki67+	 13349 4805
10399	0	0	Ki67+	 13351 4470
10400	0	0	Ki67+	 13356 4870
10401	0	0	Ki67+	 13358 4638
10402	0	0	Ki67+	 13360 4832
10403	0	0	Ki67+	 13363 4613
10404	0	0	Ki67+	 13364 4990
10405	0	0	Ki67+	 13367 4738
10406	0	0	Ki67+	 13367 4808
10407	0	0	Ki67+	 13369 5058
10408	0	0	Ki67+	 13370 5025
10409	0	0	Ki67+	 13373 4597
10410	0	0	Ki67+	 13374 4844
10411	0	0	Ki67+	 13381 4720
10412	0	0	Ki67+	 13384 4933
10413	0	0	Ki67+	 13391 4678
10414	0	0	Ki67+	 13400 5157
10415	0	0	Ki67+	 13406 5017
10416	0	0	Ki67+	 13411 4989
10417	0	0	Ki67+	 13411 5182
10418	0	0	Ki67+	 13424 5242
10419	0	0	Ki67+	 13522 4911
10420	0	0	Ki67+	 13535 5056
10421	0	0	Ki67+	 13561 4957
10422	0	0	Ki67+	 13564 5132
10423	0	0	Ki67+	 13571 5004
10424	0	0	Ki67+	 13573 4987
10425	0	0	Ki67+	 13655 4731
10426	0	0	Ki67+	 13658 4769
10427	0	0	Ki67+	 13665 4736
10428	0	0	Ki67+	 13669 4700
10429	0	0	Ki67+	 13676 4809
10430	0	0	Ki67+	 13676 4819
10431	0	0	Ki67+	 13690 4742
10432	0	0	Ki67+	 13697 4623
10433	0	0	Ki67+	 13700 4843
10434	0	0	Ki67+	 13702 4797
10435	0	0	Ki67+	 13702 4829
10436	0	0	Ki67+	 13703 4668
10437	0	0	Ki67+	 13706 4862
10438	0	0	Ki67+	 13714 4843
10439	0	0	Ki67+	 13714 4975
10440	0	0	Ki67+	 13715 4995
10441	0	0	Ki67+	 13722 4814
10442	0	0	Ki67+	 13723 4648
10443	0	0	Ki67+	 13728 4609
10444	0	0	Ki67+	 13735 4990
10445	0	0	Ki67+	 13736 4629
10446	0	0	Ki67+	 13738 4682
10447	0	0	Ki67+	 13740 4843
10448	0	0	Ki67+	 13743 4818
10449	0	0	Ki67+	 13750 4894
10450	0	0	Ki67+	 13757 4613
10451	0	0	Ki67+	 13775 4822
10452	0	0	Ki67+	 13793 4720
10453	0	0	Ki67+	 13796 4689
10454	0	0	Ki67+	 13821 5032
10455	0	0	Ki67+	 13823 4728
10456	0	0	Ki67+	 13826 4750
10457	0	0	Ki67+	 13831 4958
10458	0	0	Ki67+	 13882 5232
10459	0	0	Ki67+	 13899 5223
10460	0	0	Ki67+	 13920 5157
10461	0	0	Ki67+	 13921 5197
10462	0	0	Ki67+	 13928 5149
10463	0	0	Ki67+	 13930 5172
10464	0	0	Ki67+	 13942 5130
10465	0	0	Ki67+	 13959 5160
10466	0	0	Ki67+	 13963 5190
10467	0	0	Ki67+	 13969 5127
10468	0	0	Ki67+	 13974 4680
10469	0	0	Ki67+	 13975 4933
10470	0	0	Ki67+	 13985 4966
10471	0	0	Ki67+	 13988 5204
10472	0	0	Ki67+	 13989 4985
10473	0	0	Ki67+	 13989 5122
10474	0	0	Ki67+	 14000 4634
10475	0	0	Ki67+	 14002 5144
10476	0	0	Ki67+	 14006 5128
10477	0	0	Ki67+	 14018 5004
10478	0	0	Ki67+	 14024 5161
10479	0	0	Ki67+	 14032 5142
10480	0	0	Ki67+	 14034 5205
10481	0	0	Ki67+	 14044 4977
10482	0	0	Ki67+	 14046 5025
10483	0	0	Ki67+	 14046 5055
10484	0	0	Ki67+	 13250 5383
10485	0	0	Ki67+	 13255 5726
10486	0	0	Ki67+	 13268 5840
10487	0	0	Ki67+	 13272 5666
10488	0	0	Ki67+	 13272 5815
10489	0	0	Ki67+	 13275 5567
10490	0	0	Ki67+	 13279 5532
10491	0	0	Ki67+	 13280 5612
10492	0	0	Ki67+	 13280 5969
10493	0	0	Ki67+	 13282 6017
10494	0	0	Ki67+	 13289 5650
10495	0	0	Ki67+	 13289 5821
10496	0	0	Ki67+	 13308 6040
10497	0	0	Ki67+	 13314 5733
10498	0	0	Ki67+	 13320 5877
10499	0	0	Ki67+	 13327 5837
10500	0	0	Ki67+	 13328 5617
10501	0	0	Ki67+	 13337 5846
10502	0	0	Ki67+	 13341 5482
10503	0	0	Ki67+	 13343 6036
10504	0	0	Ki67+	 13362 5480
10505	0	0	Ki67+	 13363 5802
10506	0	0	Ki67+	 13371 5546
10507	0	0	Ki67+	 13373 5898
10508	0	0	Ki67+	 13391 5604
10509	0	0	Ki67+	 13398 5988
10510	0	0	Ki67+	 13400 5904
10511	0	0	Ki67+	 13409 5820
10512	0	0	Ki67+	 13410 5347
10513	0	0	Ki67+	 13414 5410
10514	0	0	Ki67+	 13426 5341
10515	0	0	Ki67+	 13431 5865
10516	0	0	Ki67+	 13438 5900
10517	0	0	Ki67+	 13439 5416
10518	0	0	Ki67+	 13441 5803
10519	0	0	Ki67+	 13451 5362
10520	0	0	Ki67+	 13452 5763
10521	0	0	Ki67+	 13487 5830
10522	0	0	Ki67+	 13505 5513
10523	0	0	Ki67+	 13514 5805
10524	0	0	Ki67+	 13516 5883
10525	0	0	Ki67+	 13526 5744
10526	0	0	Ki67+	 13533 5693
10527	0	0	Ki67+	 13537 5438
10528	0	0	Ki67+	 13547 5478
10529	0	0	Ki67+	 13549 5675
10530	0	0	Ki67+	 13556 5601
10531	0	0	Ki67+	 13559 5446
10532	0	0	Ki67+	 13561 5814
10533	0	0	Ki67+	 13563 5621
10534	0	0	Ki67+	 13567 5573
10535	0	0	Ki67+	 13567 5706
10536	0	0	Ki67+	 13578 5780
10537	0	0	Ki67+	 13579 5835
10538	0	0	Ki67+	 13580 5763
10539	0	0	Ki67+	 13593 5605
10540	0	0	Ki67+	 13596 5546
10541	0	0	Ki67+	 13596 5733
10542	0	0	Ki67+	 13597 5641
10543	0	0	Ki67+	 13603 5565
10544	0	0	Ki67+	 13606 5691
10545	0	0	Ki67+	 13608 5908
10546	0	0	Ki67+	 13609 5500
10547	0	0	Ki67+	 13609 5711
10548	0	0	Ki67+	 13616 5847
10549	0	0	Ki67+	 13618 5353
10550	0	0	Ki67+	 13626 6061
10551	0	0	Ki67+	 13631 5553
10552	0	0	Ki67+	 13649 5522
10553	0	0	Ki67+	 13652 5483
10554	0	0	Ki67+	 13665 5878
10555	0	0	Ki67+	 13676 5822
10556	0	0	Ki67+	 13677 5601
10557	0	0	Ki67+	 13699 5730
10558	0	0	Ki67+	 13728 5927
10559	0	0	Ki67+	 13737 5742
10560	0	0	Ki67+	 13751 5762
10561	0	0	Ki67+	 13756 5379
10562	0	0	Ki67+	 13765 5598
10563	0	0	Ki67+	 13804 5839
10564	0	0	Ki67+	 13821 5939
10565	0	0	Ki67+	 13833 5816
10566	0	0	Ki67+	 13835 5926
10567	0	0	Ki67+	 13838 5541
10568	0	0	Ki67+	 13858 5958
10569	0	0	Ki67+	 13899 5760
10570	0	0	Ki67+	 13900 5347
10571	0	0	Ki67+	 13909 5310
10572	0	0	Ki67+	 13919 5304
10573	0	0	Ki67+	 13927 5295
10574	0	0	Ki67+	 13933 5386
10575	0	0	Ki67+	 13934 5357
10576	0	0	Ki67+	 13944 5363
10577	0	0	Ki67+	 13969 5459
10578	0	0	Ki67+	 13970 5421
10579	0	0	Ki67+	 13981 6061
10580	0	0	Ki67+	 13985 5445
10581	0	0	Ki67+	 14006 5471
10582	0	0	Ki67+	 14009 5451
10583	0	0	Ki67+	 14030 5508
10584	0	0	Ki67+	 14045 5531
10585	0	0	Ki67+	 13265 6618
10586	0	0	Ki67+	 13281 6463
10587	0	0	Ki67+	 13283 6689
10588	0	0	Ki67+	 13349 6118
10589	0	0	Ki67+	 13361 6851
10590	0	0	Ki67+	 13378 6261
10591	0	0	Ki67+	 13397 6637
10592	0	0	Ki67+	 13405 6373
10593	0	0	Ki67+	 13423 6371
10594	0	0	Ki67+	 13449 6700
10595	0	0	Ki67+	 13455 6180
10596	0	0	Ki67+	 13457 6098
10597	0	0	Ki67+	 13470 6807
10598	0	0	Ki67+	 13473 6554
10599	0	0	Ki67+	 13512 6075
10600	0	0	Ki67+	 13512 6323
10601	0	0	Ki67+	 13513 6703
10602	0	0	Ki67+	 13529 6626
10603	0	0	Ki67+	 13541 6733
10604	0	0	Ki67+	 13550 6684
10605	0	0	Ki67+	 13562 6839
10606	0	0	Ki67+	 13568 6738
10607	0	0	Ki67+	 13569 6690
10608	0	0	Ki67+	 13593 6804
10609	0	0	Ki67+	 13599 6494
10610	0	0	Ki67+	 13618 6104
10611	0	0	Ki67+	 13644 6084
10612	0	0	Ki67+	 13657 6144
10613	0	0	Ki67+	 13663 6123
10614	0	0	Ki67+	 13666 6066
10615	0	0	Ki67+	 13673 6099
10616	0	0	Ki67+	 13677 6194
10617	0	0	Ki67+	 13684 6075
10618	0	0	Ki67+	 13687 6470
10619	0	0	Ki67+	 13693 6658
10620	0	0	Ki67+	 13700 6111
10621	0	0	Ki67+	 13705 6411
10622	0	0	Ki67+	 13710 6130
10623	0	0	Ki67+	 13716 6105
10624	0	0	Ki67+	 13731 6098
10625	0	0	Ki67+	 13738 6315
10626	0	0	Ki67+	 13772 6111
10627	0	0	Ki67+	 13839 6377
10628	0	0	Ki67+	 13845 6766
10629	0	0	Ki67+	 13852 6844
10630	0	0	Ki67+	 13861 6374
10631	0	0	Ki67+	 13870 6672
10632	0	0	Ki67+	 13884 6765
10633	0	0	Ki67+	 13898 6722
10634	0	0	Ki67+	 13936 6281
10635	0	0	Ki67+	 13937 6854
10636	0	0	Ki67+	 13939 6354
10637	0	0	Ki67+	 13952 6745
10638	0	0	Ki67+	 13962 6805
10639	0	0	Ki67+	 13975 6853
10640	0	0	Ki67+	 13980 6788
10641	0	0	Ki67+	 13992 6141
10642	0	0	Ki67+	 13997 6639
10643	0	0	Ki67+	 14012 6138
10644	0	0	Ki67+	 14012 6158
10645	0	0	Ki67+	 14020 6548
10646	0	0	Ki67+	 14024 6664
10647	0	0	Ki67+	 14026 6341
10648	0	0	Ki67+	 14027 6249
10649	0	0	Ki67+	 14032 6194
10650	0	0	Ki67+	 14035 6107
10651	0	0	Ki67+	 13272 7555
10652	0	0	Ki67+	 13273 7577
10653	0	0	Ki67+	 13284 7459
10654	0	0	Ki67+	 13289 6892
10655	0	0	Ki67+	 13293 7616
10656	0	0	Ki67+	 13301 7532
10657	0	0	Ki67+	 13312 7559
10658	0	0	Ki67+	 13317 7031
10659	0	0	Ki67+	 13317 7619
10660	0	0	Ki67+	 13322 6904
10661	0	0	Ki67+	 13338 7604
10662	0	0	Ki67+	 13338 7639
10663	0	0	Ki67+	 13346 6907
10664	0	0	Ki67+	 13354 7473
10665	0	0	Ki67+	 13358 7022
10666	0	0	Ki67+	 13363 7156
10667	0	0	Ki67+	 13383 6975
10668	0	0	Ki67+	 13387 7232
10669	0	0	Ki67+	 13390 7055
10670	0	0	Ki67+	 13392 7180
10671	0	0	Ki67+	 13413 7181
10672	0	0	Ki67+	 13413 7660
10673	0	0	Ki67+	 13415 6893
10674	0	0	Ki67+	 13419 6999
10675	0	0	Ki67+	 13419 7632
10676	0	0	Ki67+	 13441 6879
10677	0	0	Ki67+	 13443 7049
10678	0	0	Ki67+	 13453 7624
10679	0	0	Ki67+	 13471 7606
10680	0	0	Ki67+	 13474 7001
10681	0	0	Ki67+	 13503 6918
10682	0	0	Ki67+	 13508 6873
10683	0	0	Ki67+	 13541 6870
10684	0	0	Ki67+	 13551 7537
10685	0	0	Ki67+	 13567 7076
10686	0	0	Ki67+	 13572 7566
10687	0	0	Ki67+	 13575 7049
10688	0	0	Ki67+	 13595 7628
10689	0	0	Ki67+	 13602 7538
10690	0	0	Ki67+	 13610 7193
10691	0	0	Ki67+	 13634 7260
10692	0	0	Ki67+	 13639 7152
10693	0	0	Ki67+	 13640 7656
10694	0	0	Ki67+	 13655 7637
10695	0	0	Ki67+	 13657 7660
10696	0	0	Ki67+	 13681 7160
10697	0	0	Ki67+	 13714 6944
10698	0	0	Ki67+	 13725 7453
10699	0	0	Ki67+	 13776 7662
10700	0	0	Ki67+	 13835 6883
10701	0	0	Ki67+	 13866 7458
10702	0	0	Ki67+	 13887 6898
10703	0	0	Ki67+	 13892 7204
10704	0	0	Ki67+	 13904 7511
10705	0	0	Ki67+	 13904 7653
10706	0	0	Ki67+	 13911 7638
10707	0	0	Ki67+	 13912 7332
10708	0	0	Ki67+	 13925 7576
10709	0	0	Ki67+	 13958 7122
10710	0	0	Ki67+	 13970 7350
10711	0	0	Ki67+	 13977 6865
10712	0	0	Ki67+	 13994 7014
10713	0	0	Ki67+	 14004 7176
10714	0	0	Ki67+	 13256 8092
10715	0	0	Ki67+	 13266 8376
10716	0	0	Ki67+	 13274 8126
10717	0	0	Ki67+	 13274 8445
10718	0	0	Ki67+	 13276 8345
10719	0	0	Ki67+	 13289 7979
10720	0	0	Ki67+	 13291 8015
10721	0	0	Ki67+	 13299 8136
10722	0	0	Ki67+	 13302 8371
10723	0	0	Ki67+	 13307 7977
10724	0	0	Ki67+	 13310 8438
10725	0	0	Ki67+	 13312 8089
10726	0	0	Ki67+	 13316 8161
10727	0	0	Ki67+	 13323 8392
10728	0	0	Ki67+	 13325 7991
10729	0	0	Ki67+	 13330 8150
10730	0	0	Ki67+	 13333 8450
10731	0	0	Ki67+	 13337 8056
10732	0	0	Ki67+	 13337 8370
10733	0	0	Ki67+	 13340 8162
10734	0	0	Ki67+	 13347 7670
10735	0	0	Ki67+	 13354 8097
10736	0	0	Ki67+	 13357 8008
10737	0	0	Ki67+	 13358 7697
10738	0	0	Ki67+	 13360 8135
10739	0	0	Ki67+	 13370 7802
10740	0	0	Ki67+	 13378 7706
10741	0	0	Ki67+	 13381 7674
10742	0	0	Ki67+	 13386 8150
10743	0	0	Ki67+	 13388 7734
10744	0	0	Ki67+	 13400 8204
10745	0	0	Ki67+	 13402 8037
10746	0	0	Ki67+	 13406 7742
10747	0	0	Ki67+	 13406 7786
10748	0	0	Ki67+	 13411 7814
10749	0	0	Ki67+	 13413 8136
10750	0	0	Ki67+	 13425 8174
10751	0	0	Ki67+	 13428 8448
10752	0	0	Ki67+	 13430 8247
10753	0	0	Ki67+	 13432 8200
10754	0	0	Ki67+	 13435 8089
10755	0	0	Ki67+	 13438 8164
10756	0	0	Ki67+	 13439 8274
10757	0	0	Ki67+	 13445 8021
10758	0	0	Ki67+	 13445 8096
10759	0	0	Ki67+	 13456 8178
10760	0	0	Ki67+	 13457 7710
10761	0	0	Ki67+	 13457 8055
10762	0	0	Ki67+	 13457 8131
10763	0	0	Ki67+	 13467 8225
10764	0	0	Ki67+	 13481 7722
10765	0	0	Ki67+	 13484 8094
10766	0	0	Ki67+	 13485 7899
10767	0	0	Ki67+	 13494 8145
10768	0	0	Ki67+	 13494 8174
10769	0	0	Ki67+	 13497 7703
10770	0	0	Ki67+	 13501 8073
10771	0	0	Ki67+	 13507 7816
10772	0	0	Ki67+	 13508 7695
10773	0	0	Ki67+	 13509 7740
10774	0	0	Ki67+	 13511 8263
10775	0	0	Ki67+	 13515 7871
10776	0	0	Ki67+	 13517 7765
10777	0	0	Ki67+	 13519 8454
10778	0	0	Ki67+	 13522 7724
10779	0	0	Ki67+	 13527 8212
10780	0	0	Ki67+	 13534 8105
10781	0	0	Ki67+	 13537 8001
10782	0	0	Ki67+	 13537 8442
10783	0	0	Ki67+	 13540 8249
10784	0	0	Ki67+	 13544 8133
10785	0	0	Ki67+	 13549 7819
10786	0	0	Ki67+	 13553 8382
10787	0	0	Ki67+	 13560 7981
10788	0	0	Ki67+	 13561 8117
10789	0	0	Ki67+	 13562 8157
10790	0	0	Ki67+	 13566 8062
10791	0	0	Ki67+	 13568 7937
10792	0	0	Ki67+	 13571 8243
10793	0	0	Ki67+	 13575 8444
10794	0	0	Ki67+	 13583 7724
10795	0	0	Ki67+	 13584 8269
10796	0	0	Ki67+	 13588 7796
10797	0	0	Ki67+	 13592 8302
10798	0	0	Ki67+	 13600 8442
10799	0	0	Ki67+	 13605 8272
10800	0	0	Ki67+	 13608 7868
10801	0	0	Ki67+	 13608 8338
10802	0	0	Ki67+	 13615 8431
10803	0	0	Ki67+	 13622 8063
10804	0	0	Ki67+	 13626 8159
10805	0	0	Ki67+	 13627 7811
10806	0	0	Ki67+	 13633 7716
10807	0	0	Ki67+	 13634 8444
10808	0	0	Ki67+	 13637 7985
10809	0	0	Ki67+	 13644 8429
10810	0	0	Ki67+	 13646 8018
10811	0	0	Ki67+	 13647 7733
10812	0	0	Ki67+	 13650 7935
10813	0	0	Ki67+	 13652 8059
10814	0	0	Ki67+	 13656 7907
10815	0	0	Ki67+	 13664 7747
10816	0	0	Ki67+	 13665 8199
10817	0	0	Ki67+	 13667 8160
10818	0	0	Ki67+	 13676 8181
10819	0	0	Ki67+	 13676 8437
10820	0	0	Ki67+	 13677 7955
10821	0	0	Ki67+	 13711 8250
10822	0	0	Ki67+	 13714 8293
10823	0	0	Ki67+	 13716 8270
10824	0	0	Ki67+	 13716 8340
10825	0	0	Ki67+	 13718 7738
10826	0	0	Ki67+	 13718 8376
10827	0	0	Ki67+	 13724 8333
10828	0	0	Ki67+	 13727 7996
10829	0	0	Ki67+	 13733 7946
10830	0	0	Ki67+	 13738 7824
10831	0	0	Ki67+	 13740 8253
10832	0	0	Ki67+	 13741 8304
10833	0	0	Ki67+	 13745 7712
10834	0	0	Ki67+	 13756 7825
10835	0	0	Ki67+	 13765 8349
10836	0	0	Ki67+	 13769 8312
10837	0	0	Ki67+	 13773 8292
10838	0	0	Ki67+	 13775 8264
10839	0	0	Ki67+	 13776 7830
10840	0	0	Ki67+	 13776 7906
10841	0	0	Ki67+	 13778 8333
10842	0	0	Ki67+	 13800 7774
10843	0	0	Ki67+	 13800 8383
10844	0	0	Ki67+	 13810 8361
10845	0	0	Ki67+	 13821 8317
10846	0	0	Ki67+	 13839 8384
10847	0	0	Ki67+	 13844 8350
10848	0	0	Ki67+	 13846 8138
10849	0	0	Ki67+	 13852 8341
10850	0	0	Ki67+	 13855 7925
10851	0	0	Ki67+	 13858 8450
10852	0	0	Ki67+	 13867 8460
10853	0	0	Ki67+	 13870 7776
10854	0	0	Ki67+	 13873 7851
10855	0	0	Ki67+	 13878 8323
10856	0	0	Ki67+	 13879 8353
10857	0	0	Ki67+	 13880 7672
10858	0	0	Ki67+	 13884 7791
10859	0	0	Ki67+	 13885 8381
10860	0	0	Ki67+	 13886 7822
10861	0	0	Ki67+	 13896 7827
10862	0	0	Ki67+	 13897 7839
10863	0	0	Ki67+	 13903 7769
10864	0	0	Ki67+	 13908 8307
10865	0	0	Ki67+	 13912 7861
10866	0	0	Ki67+	 13913 8377
10867	0	0	Ki67+	 13918 7696
10868	0	0	Ki67+	 13922 7853
10869	0	0	Ki67+	 13924 7816
10870	0	0	Ki67+	 13925 7683
10871	0	0	Ki67+	 13930 7936
10872	0	0	Ki67+	 13936 8311
10873	0	0	Ki67+	 13938 7824
10874	0	0	Ki67+	 13940 8093
10875	0	0	Ki67+	 13941 7672
10876	0	0	Ki67+	 13942 8341
10877	0	0	Ki67+	 13942 8448
10878	0	0	Ki67+	 13944 8035
10879	0	0	Ki67+	 13944 8433
10880	0	0	Ki67+	 13953 7875
10881	0	0	Ki67+	 13972 8422
10882	0	0	Ki67+	 13974 8354
10883	0	0	Ki67+	 13988 8463
10884	0	0	Ki67+	 13996 7924
10885	0	0	Ki67+	 13997 8392
10886	0	0	Ki67+	 14000 7885
10887	0	0	Ki67+	 14001 8366
10888	0	0	Ki67+	 14007 7955
10889	0	0	Ki67+	 14009 7906
10890	0	0	Ki67+	 14018 8069
10891	0	0	Ki67+	 14029 8054
10892	0	0	Ki67+	 14030 8424
10893	0	0	Ki67+	 14033 8070
10894	0	0	Ki67+	 14033 8398
10895	0	0	Ki67+	 13249 8877
10896	0	0	Ki67+	 13250 8759
10897	0	0	Ki67+	 13253 8781
10898	0	0	Ki67+	 13257 8548
10899	0	0	Ki67+	 13261 8937
10900	0	0	Ki67+	 13269 8961
10901	0	0	Ki67+	 13270 8828
10902	0	0	Ki67+	 13273 9232
10903	0	0	Ki67+	 13274 8560
10904	0	0	Ki67+	 13275 8589
10905	0	0	Ki67+	 13275 8772
10906	0	0	Ki67+	 13278 9129
10907	0	0	Ki67+	 13283 8937
10908	0	0	Ki67+	 13283 9049
10909	0	0	Ki67+	 13284 8688
10910	0	0	Ki67+	 13285 8496
10911	0	0	Ki67+	 13286 8958
10912	0	0	Ki67+	 13288 9242
10913	0	0	Ki67+	 13289 8989
10914	0	0	Ki67+	 13290 8780
10915	0	0	Ki67+	 13294 9012
10916	0	0	Ki67+	 13310 8922
10917	0	0	Ki67+	 13311 9163
10918	0	0	Ki67+	 13313 8572
10919	0	0	Ki67+	 13313 8938
10920	0	0	Ki67+	 13318 8804
10921	0	0	Ki67+	 13318 9184
10922	0	0	Ki67+	 13319 8952
10923	0	0	Ki67+	 13320 8876
10924	0	0	Ki67+	 13322 9008
10925	0	0	Ki67+	 13323 8866
10926	0	0	Ki67+	 13327 8768
10927	0	0	Ki67+	 13329 8482
10928	0	0	Ki67+	 13330 8505
10929	0	0	Ki67+	 13336 8991
10930	0	0	Ki67+	 13339 9035
10931	0	0	Ki67+	 13343 8518
10932	0	0	Ki67+	 13345 8925
10933	0	0	Ki67+	 13351 8491
10934	0	0	Ki67+	 13351 9005
10935	0	0	Ki67+	 13358 8846
10936	0	0	Ki67+	 13365 8569
10937	0	0	Ki67+	 13371 9012
10938	0	0	Ki67+	 13373 8797
10939	0	0	Ki67+	 13376 8497
10940	0	0	Ki67+	 13377 8598
10941	0	0	Ki67+	 13383 8781
10942	0	0	Ki67+	 13401 8806
10943	0	0	Ki67+	 13403 8554
10944	0	0	Ki67+	 13409 8854
10945	0	0	Ki67+	 13419 8617
10946	0	0	Ki67+	 13420 8780
10947	0	0	Ki67+	 13426 8861
10948	0	0	Ki67+	 13428 8962
10949	0	0	Ki67+	 13430 8569
10950	0	0	Ki67+	 13435 8808
10951	0	0	Ki67+	 13437 9022
10952	0	0	Ki67+	 13440 8499
10953	0	0	Ki67+	 13440 8545
10954	0	0	Ki67+	 13446 8850
10955	0	0	Ki67+	 13447 8602
10956	0	0	Ki67+	 13447 8946
10957	0	0	Ki67+	 13448 8965
10958	0	0	Ki67+	 13458 8553
10959	0	0	Ki67+	 13480 9058
10960	0	0	Ki67+	 13486 8829
10961	0	0	Ki67+	 13491 8550
10962	0	0	Ki67+	 13491 8812
10963	0	0	Ki67+	 13508 8915
10964	0	0	Ki67+	 13512 8801
10965	0	0	Ki67+	 13513 8933
10966	0	0	Ki67+	 13518 8952
10967	0	0	Ki67+	 13524 8540
10968	0	0	Ki67+	 13528 8992
10969	0	0	Ki67+	 13530 8800
10970	0	0	Ki67+	 13533 9007
10971	0	0	Ki67+	 13541 8505
10972	0	0	Ki67+	 13542 8940
10973	0	0	Ki67+	 13558 8467
10974	0	0	Ki67+	 13563 8524
10975	0	0	Ki67+	 13568 8945
10976	0	0	Ki67+	 13577 8495
10977	0	0	Ki67+	 13592 8880
10978	0	0	Ki67+	 13602 8486
10979	0	0	Ki67+	 13604 8908
10980	0	0	Ki67+	 13607 8569
10981	0	0	Ki67+	 13609 8890
10982	0	0	Ki67+	 13616 8514
10983	0	0	Ki67+	 13616 8877
10984	0	0	Ki67+	 13644 8501
10985	0	0	Ki67+	 13644 8858
10986	0	0	Ki67+	 13655 8834
10987	0	0	Ki67+	 13665 9118
10988	0	0	Ki67+	 13689 8521
10989	0	0	Ki67+	 13692 8805
10990	0	0	Ki67+	 13692 8836
10991	0	0	Ki67+	 13694 8571
10992	0	0	Ki67+	 13695 9204
10993	0	0	Ki67+	 13706 8493
10994	0	0	Ki67+	 13710 8764
10995	0	0	Ki67+	 13710 8784
10996	0	0	Ki67+	 13712 8661
10997	0	0	Ki67+	 13713 8810
10998	0	0	Ki67+	 13713 8849
10999	0	0	Ki67+	 13718 8516
11000	0	0	Ki67+	 13718 8931
11001	0	0	Ki67+	 13719 8481
11002	0	0	Ki67+	 13732 8572
11003	0	0	Ki67+	 13755 8575
11004	0	0	Ki67+	 13761 8531
11005	0	0	Ki67+	 13769 8706
11006	0	0	Ki67+	 13782 8549
11007	0	0	Ki67+	 13787 9223
11008	0	0	Ki67+	 13794 8497
11009	0	0	Ki67+	 13795 9197
11010	0	0	Ki67+	 13813 8517
11011	0	0	Ki67+	 13815 8587
11012	0	0	Ki67+	 13821 9182
11013	0	0	Ki67+	 13843 9253
11014	0	0	Ki67+	 13844 9160
11015	0	0	Ki67+	 13846 8506
11016	0	0	Ki67+	 13854 9247
11017	0	0	Ki67+	 13858 9182
11018	0	0	Ki67+	 13871 8580
11019	0	0	Ki67+	 13881 9145
11020	0	0	Ki67+	 13888 9228
11021	0	0	Ki67+	 13898 8466
11022	0	0	Ki67+	 13903 9166
11023	0	0	Ki67+	 13919 8596
11024	0	0	Ki67+	 13928 8864
11025	0	0	Ki67+	 13952 8559
11026	0	0	Ki67+	 13985 8539
11027	0	0	Ki67+	 13990 8554
11028	0	0	Ki67+	 14009 8476
11029	0	0	Ki67+	 14019 8526
11030	0	0	Ki67+	 14028 8600
11031	0	0	Ki67+	 14028 8748
11032	0	0	Ki67+	 14029 8483
11033	0	0	Ki67+	 13261 9485
11034	0	0	Ki67+	 13278 9692
11035	0	0	Ki67+	 13283 9860
11036	0	0	Ki67+	 13285 9515
11037	0	0	Ki67+	 13305 9366
11038	0	0	Ki67+	 13318 9479
11039	0	0	Ki67+	 13324 9657
11040	0	0	Ki67+	 13325 9856
11041	0	0	Ki67+	 13329 9721
11042	0	0	Ki67+	 13348 9669
11043	0	0	Ki67+	 13366 9607
11044	0	0	Ki67+	 13370 9424
11045	0	0	Ki67+	 13415 9384
11046	0	0	Ki67+	 13421 9876
11047	0	0	Ki67+	 13463 9528
11048	0	0	Ki67+	 13467 9843
11049	0	0	Ki67+	 13477 10010
11050	0	0	Ki67+	 13482 9933
11051	0	0	Ki67+	 13486 9598
11052	0	0	Ki67+	 13487 9986
11053	0	0	Ki67+	 13509 9567
11054	0	0	Ki67+	 13514 9819
11055	0	0	Ki67+	 13519 9874
11056	0	0	Ki67+	 13521 9980
11057	0	0	Ki67+	 13522 9670
11058	0	0	Ki67+	 13529 10054
11059	0	0	Ki67+	 13533 9958
11060	0	0	Ki67+	 13553 9510
11061	0	0	Ki67+	 13563 10061
11062	0	0	Ki67+	 13566 9821
11063	0	0	Ki67+	 13568 10044
11064	0	0	Ki67+	 13570 9511
11065	0	0	Ki67+	 13576 9730
11066	0	0	Ki67+	 13579 10062
11067	0	0	Ki67+	 13587 9995
11068	0	0	Ki67+	 13588 9693
11069	0	0	Ki67+	 13591 9811
11070	0	0	Ki67+	 13595 9905
11071	0	0	Ki67+	 13604 9508
11072	0	0	Ki67+	 13620 9665
11073	0	0	Ki67+	 13620 9951
11074	0	0	Ki67+	 13621 10049
11075	0	0	Ki67+	 13637 9743
11076	0	0	Ki67+	 13649 9657
11077	0	0	Ki67+	 13656 9726
11078	0	0	Ki67+	 13664 9471
11079	0	0	Ki67+	 13666 9562
11080	0	0	Ki67+	 13666 9704
11081	0	0	Ki67+	 13680 9652
11082	0	0	Ki67+	 13680 9920
11083	0	0	Ki67+	 13685 9805
11084	0	0	Ki67+	 13686 9716
11085	0	0	Ki67+	 13692 9542
11086	0	0	Ki67+	 13707 9430
11087	0	0	Ki67+	 13707 9944
11088	0	0	Ki67+	 13708 9726
11089	0	0	Ki67+	 13713 9865
11090	0	0	Ki67+	 13713 9954
11091	0	0	Ki67+	 13713 9987
11092	0	0	Ki67+	 13716 9528
11093	0	0	Ki67+	 13717 9776
11094	0	0	Ki67+	 13733 9496
11095	0	0	Ki67+	 13733 9508
11096	0	0	Ki67+	 13740 9437
11097	0	0	Ki67+	 13743 9387
11098	0	0	Ki67+	 13751 9353
11099	0	0	Ki67+	 13754 9856
11100	0	0	Ki67+	 13757 9527
11101	0	0	Ki67+	 13764 9496
11102	0	0	Ki67+	 13765 9864
11103	0	0	Ki67+	 13770 9784
11104	0	0	Ki67+	 13771 9507
11105	0	0	Ki67+	 13783 9884
11106	0	0	Ki67+	 13791 9273
11107	0	0	Ki67+	 13792 9694
11108	0	0	Ki67+	 13808 9678
11109	0	0	Ki67+	 13809 9309
11110	0	0	Ki67+	 13814 9545
11111	0	0	Ki67+	 13820 9321
11112	0	0	Ki67+	 13820 9827
11113	0	0	Ki67+	 13822 9265
11114	0	0	Ki67+	 13822 9620
11115	0	0	Ki67+	 13829 9310
11116	0	0	Ki67+	 13834 9382
11117	0	0	Ki67+	 13835 9525
11118	0	0	Ki67+	 13836 9652
11119	0	0	Ki67+	 13843 9639
11120	0	0	Ki67+	 13849 9621
11121	0	0	Ki67+	 13862 9328
11122	0	0	Ki67+	 13864 9633
11123	0	0	Ki67+	 13874 9348
11124	0	0	Ki67+	 13874 9976
11125	0	0	Ki67+	 13876 9597
11126	0	0	Ki67+	 13878 9444
11127	0	0	Ki67+	 13881 9361
11128	0	0	Ki67+	 13893 9568
11129	0	0	Ki67+	 13895 9337
11130	0	0	Ki67+	 13904 9437
11131	0	0	Ki67+	 13905 9584
11132	0	0	Ki67+	 13906 9498
11133	0	0	Ki67+	 13911 9558
11134	0	0	Ki67+	 13914 9396
11135	0	0	Ki67+	 13917 9356
11136	0	0	Ki67+	 13935 9477
11137	0	0	Ki67+	 13948 9514
11138	0	0	Ki67+	 13950 9444
11139	0	0	Ki67+	 13960 9502
11140	0	0	Ki67+	 13961 9341
11141	0	0	Ki67+	 13990 9471
11142	0	0	Ki67+	 13998 9918
11143	0	0	Ki67+	 14014 9461
11144	0	0	Ki67+	 14017 9854
11145	0	0	Ki67+	 14020 9876
11146	0	0	Ki67+	 14031 9922
11147	0	0	Ki67+	 14031 9948
11148	0	0	Ki67+	 14032 9269
11149	0	0	Ki67+	 14040 9891
11150	0	0	Ki67+	 14042 9815
11151	0	0	Ki67+	 13253 10148
11152	0	0	Ki67+	 13256 10372
11153	0	0	Ki67+	 13288 10471
11154	0	0	Ki67+	 13306 10360
11155	0	0	Ki67+	 13315 10321
11156	0	0	Ki67+	 13342 10134
11157	0	0	Ki67+	 13344 10122
11158	0	0	Ki67+	 13372 10153
11159	0	0	Ki67+	 13373 10127
11160	0	0	Ki67+	 13383 10214
11161	0	0	Ki67+	 13406 10234
11162	0	0	Ki67+	 13418 10150
11163	0	0	Ki67+	 13456 10348
11164	0	0	Ki67+	 13458 10247
11165	0	0	Ki67+	 13460 10153
11166	0	0	Ki67+	 13477 10235
11167	0	0	Ki67+	 13489 10374
11168	0	0	Ki67+	 13504 10181
11169	0	0	Ki67+	 13536 10123
11170	0	0	Ki67+	 13548 10080
11171	0	0	Ki67+	 13549 10140
11172	0	0	Ki67+	 13566 10705
11173	0	0	Ki67+	 13573 10159
11174	0	0	Ki67+	 13602 10067
11175	0	0	Ki67+	 13604 10223
11176	0	0	Ki67+	 13611 10237
11177	0	0	Ki67+	 13613 10176
11178	0	0	Ki67+	 13617 10216
11179	0	0	Ki67+	 13618 10111
11180	0	0	Ki67+	 13655 10084
11181	0	0	Ki67+	 13848 10069
11182	0	0	Ki67+	 13852 10081
11183	0	0	Ki67+	 13857 10544
11184	0	0	Ki67+	 13998 10573
11185	0	0	Ki67+	 13250 10960
11186	0	0	Ki67+	 13293 11292
11187	0	0	Ki67+	 13301 10976
11188	0	0	Ki67+	 13301 11256
11189	0	0	Ki67+	 13319 11289
11190	0	0	Ki67+	 13333 11506
11191	0	0	Ki67+	 13351 11635
11192	0	0	Ki67+	 13354 11259
11193	0	0	Ki67+	 13357 11644
11194	0	0	Ki67+	 13358 11211
11195	0	0	Ki67+	 13363 11230
11196	0	0	Ki67+	 13382 11219
11197	0	0	Ki67+	 13392 11269
11198	0	0	Ki67+	 13421 11311
11199	0	0	Ki67+	 13431 11270
11200	0	0	Ki67+	 13452 11009
11201	0	0	Ki67+	 13460 11319
11202	0	0	Ki67+	 13494 11360
11203	0	0	Ki67+	 13510 11361
11204	0	0	Ki67+	 13596 11074
11205	0	0	Ki67+	 13613 11063
11206	0	0	Ki67+	 13669 11132
11207	0	0	Ki67+	 13679 11332
11208	0	0	Ki67+	 13682 11219
11209	0	0	Ki67+	 13698 11326
11210	0	0	Ki67+	 13711 11157
11211	0	0	Ki67+	 13737 11261
11212	0	0	Ki67+	 13807 11087
11213	0	0	Ki67+	 13814 11163
11214	0	0	Ki67+	 13830 11159
11215	0	0	Ki67+	 13845 11245
11216	0	0	Ki67+	 13849 11643
11217	0	0	Ki67+	 13887 11644
11218	0	0	Ki67+	 13890 11266
11219	0	0	Ki67+	 13892 11248
11220	0	0	Ki67+	 13907 11052
11221	0	0	Ki67+	 13916 11020
11222	0	0	Ki67+	 13924 11055
11223	0	0	Ki67+	 13965 11067
11224	0	0	Ki67+	 14002 11074
11225	0	0	Ki67+	 14025 11070
11226	0	0	Ki67+	 13295 11874
11227	0	0	Ki67+	 13303 11709
11228	0	0	Ki67+	 13363 12079
11229	0	0	Ki67+	 13398 12167
11230	0	0	Ki67+	 13471 11940
11231	0	0	Ki67+	 13480 12059
11232	0	0	Ki67+	 13487 11895
11233	0	0	Ki67+	 13508 11948
11234	0	0	Ki67+	 13520 12024
11235	0	0	Ki67+	 13526 11911
11236	0	0	Ki67+	 13537 12021
11237	0	0	Ki67+	 13562 12006
11238	0	0	Ki67+	 13583 11986
11239	0	0	Ki67+	 13585 11862
11240	0	0	Ki67+	 13617 11903
11241	0	0	Ki67+	 13642 11967
11242	0	0	Ki67+	 13645 11900
11243	0	0	Ki67+	 13653 11810
11244	0	0	Ki67+	 13660 11969
11245	0	0	Ki67+	 13679 12268
11246	0	0	Ki67+	 13680 11806
11247	0	0	Ki67+	 13684 12206
11248	0	0	Ki67+	 13690 11895
11249	0	0	Ki67+	 13701 11833
11250	0	0	Ki67+	 13704 12214
11251	0	0	Ki67+	 13705 12422
11252	0	0	Ki67+	 13706 11961
11253	0	0	Ki67+	 13706 12279
11254	0	0	Ki67+	 13714 12405
11255	0	0	Ki67+	 13722 12079
11256	0	0	Ki67+	 13733 12406
11257	0	0	Ki67+	 13736 12236
11258	0	0	Ki67+	 13738 11958
11259	0	0	Ki67+	 13738 12253
11260	0	0	Ki67+	 13750 12425
11261	0	0	Ki67+	 13755 12064
11262	0	0	Ki67+	 13764 12043
11263	0	0	Ki67+	 13776 12028
11264	0	0	Ki67+	 13784 11981
11265	0	0	Ki67+	 13791 12003
11266	0	0	Ki67+	 13835 11950
11267	0	0	Ki67+	 13843 11849
11268	0	0	Ki67+	 13843 11920
11269	0	0	Ki67+	 13853 12455
11270	0	0	Ki67+	 13878 12439
11271	0	0	Ki67+	 13879 11854
11272	0	0	Ki67+	 13908 11928
11273	0	0	Ki67+	 13920 12332
11274	0	0	Ki67+	 13931 12369
11275	0	0	Ki67+	 13957 12368
11276	0	0	Ki67+	 13958 12298
11277	0	0	Ki67+	 13958 12414
11278	0	0	Ki67+	 13963 12310
11279	0	0	Ki67+	 13968 11928
11280	0	0	Ki67+	 13968 12339
11281	0	0	Ki67+	 13974 12099
11282	0	0	Ki67+	 13974 12121
11283	0	0	Ki67+	 13977 12157
11284	0	0	Ki67+	 13984 11938
11285	0	0	Ki67+	 13992 12357
11286	0	0	Ki67+	 13996 12157
11287	0	0	Ki67+	 14001 12175
11288	0	0	Ki67+	 14007 12261
11289	0	0	Ki67+	 14032 12189
11290	0	0	Ki67+	 14036 12263
11291	0	0	Ki67+	 14036 12353
11292	0	0	Ki67+	 13310 12620
11293	0	0	Ki67+	 13504 12711
11294	0	0	Ki67+	 13514 12728
11295	0	0	Ki67+	 13518 12715
11296	0	0	Ki67+	 13583 12719
11297	0	0	Ki67+	 13655 13029
11298	0	0	Ki67+	 13694 13044
11299	0	0	Ki67+	 13814 12907
11300	0	0	Ki67+	 13826 12894
11301	0	0	Ki67+	 13835 12841
11302	0	0	Ki67+	 13837 12856
11303	0	0	Ki67+	 13840 13071
11304	0	0	Ki67+	 13846 12908
11305	0	0	Ki67+	 13850 13015
11306	0	0	Ki67+	 13861 12558
11307	0	0	Ki67+	 13865 13102
11308	0	0	Ki67+	 13866 13160
11309	0	0	Ki67+	 13867 13135
11310	0	0	Ki67+	 13868 12535
11311	0	0	Ki67+	 13868 13050
11312	0	0	Ki67+	 13873 13119
11313	0	0	Ki67+	 13876 12732
11314	0	0	Ki67+	 13879 13066
11315	0	0	Ki67+	 13887 12742
11316	0	0	Ki67+	 13890 12547
11317	0	0	Ki67+	 13901 12862
11318	0	0	Ki67+	 13904 12532
11319	0	0	Ki67+	 13921 12805
11320	0	0	Ki67+	 13926 12847
11321	0	0	Ki67+	 13931 12548
11322	0	0	Ki67+	 13969 12528
11323	0	0	Ki67+	 13998 12526
11324	0	0	Ki67+	 14013 12991
11325	0	0	Ki67+	 14047 12972
11326	0	0	Ki67+	 13264 13729
11327	0	0	Ki67+	 13278 13307
11328	0	0	Ki67+	 13290 13296
11329	0	0	Ki67+	 13311 13342
11330	0	0	Ki67+	 13325 14051
11331	0	0	Ki67+	 13336 13272
11332	0	0	Ki67+	 13342 14024
11333	0	0	Ki67+	 13400 13760
11334	0	0	Ki67+	 13403 13271
11335	0	0	Ki67+	 13403 13812
11336	0	0	Ki67+	 13403 13907
11337	0	0	Ki67+	 13412 13961
11338	0	0	Ki67+	 13414 13665
11339	0	0	Ki67+	 13418 13715
11340	0	0	Ki67+	 13418 13753
11341	0	0	Ki67+	 13431 13898
11342	0	0	Ki67+	 13435 13868
11343	0	0	Ki67+	 13436 13730
11344	0	0	Ki67+	 13437 13640
11345	0	0	Ki67+	 13441 14050
11346	0	0	Ki67+	 13445 13591
11347	0	0	Ki67+	 13446 14033
11348	0	0	Ki67+	 13465 13515
11349	0	0	Ki67+	 13472 13615
11350	0	0	Ki67+	 13480 13363
11351	0	0	Ki67+	 13490 13615
11352	0	0	Ki67+	 13493 14043
11353	0	0	Ki67+	 13494 13461
11354	0	0	Ki67+	 13500 13394
11355	0	0	Ki67+	 13503 13996
11356	0	0	Ki67+	 13505 14019
11357	0	0	Ki67+	 13524 13422
11358	0	0	Ki67+	 13524 13479
11359	0	0	Ki67+	 13529 13520
11360	0	0	Ki67+	 13550 13418
11361	0	0	Ki67+	 13558 13734
11362	0	0	Ki67+	 13568 13504
11363	0	0	Ki67+	 13574 13323
11364	0	0	Ki67+	 13584 13753
11365	0	0	Ki67+	 13588 14000
11366	0	0	Ki67+	 13591 13483
11367	0	0	Ki67+	 13591 13978
11368	0	0	Ki67+	 13592 14031
11369	0	0	Ki67+	 13596 13310
11370	0	0	Ki67+	 13598 13441
11371	0	0	Ki67+	 13598 13505
11372	0	0	Ki67+	 13611 13320
11373	0	0	Ki67+	 13616 13895
11374	0	0	Ki67+	 13619 13476
11375	0	0	Ki67+	 13630 13945
11376	0	0	Ki67+	 13638 13853
11377	0	0	Ki67+	 13664 13444
11378	0	0	Ki67+	 13666 13481
11379	0	0	Ki67+	 13692 13356
11380	0	0	Ki67+	 13697 13451
11381	0	0	Ki67+	 13710 13466
11382	0	0	Ki67+	 13724 13440
11383	0	0	Ki67+	 13725 13733
11384	0	0	Ki67+	 13732 13764
11385	0	0	Ki67+	 13756 14058
11386	0	0	Ki67+	 13786 14007
11387	0	0	Ki67+	 13833 14014
11388	0	0	Ki67+	 13853 13712
11389	0	0	Ki67+	 13878 13512
11390	0	0	Ki67+	 13881 13879
11391	0	0	Ki67+	 13909 13913
11392	0	0	Ki67+	 13915 13433
11393	0	0	Ki67+	 13922 13575
11394	0	0	Ki67+	 13996 13435
11395	0	0	Ki67+	 14026 13445
11396	0	0	Ki67+	 13267 14726
11397	0	0	Ki67+	 13268 14494
11398	0	0	Ki67+	 13299 14773
11399	0	0	Ki67+	 13312 14784
11400	0	0	Ki67+	 13331 14226
11401	0	0	Ki67+	 13333 14789
11402	0	0	Ki67+	 13345 14302
11403	0	0	Ki67+	 13345 14440
11404	0	0	Ki67+	 13347 14238
11405	0	0	Ki67+	 13351 14774
11406	0	0	Ki67+	 13354 14739
11407	0	0	Ki67+	 13356 14381
11408	0	0	Ki67+	 13359 14163
11409	0	0	Ki67+	 13361 14760
11410	0	0	Ki67+	 13371 14389
11411	0	0	Ki67+	 13371 14719
11412	0	0	Ki67+	 13399 14645
11413	0	0	Ki67+	 13405 14680
11414	0	0	Ki67+	 13406 14594
11415	0	0	Ki67+	 13417 14526
11416	0	0	Ki67+	 13417 14611
11417	0	0	Ki67+	 13430 14497
11418	0	0	Ki67+	 13441 14510
11419	0	0	Ki67+	 13451 14426
11420	0	0	Ki67+	 13455 14147
11421	0	0	Ki67+	 13465 14207
11422	0	0	Ki67+	 13469 14106
11423	0	0	Ki67+	 13481 14266
11424	0	0	Ki67+	 13515 14365
11425	0	0	Ki67+	 13573 14351
11426	0	0	Ki67+	 13584 14346
11427	0	0	Ki67+	 13594 14327
11428	0	0	Ki67+	 13606 14353
11429	0	0	Ki67+	 13617 14302
11430	0	0	Ki67+	 13623 14326
11431	0	0	Ki67+	 13633 14288
11432	0	0	Ki67+	 13652 14268
11433	0	0	Ki67+	 13653 14449
11434	0	0	Ki67+	 13675 14236
11435	0	0	Ki67+	 13677 14267
11436	0	0	Ki67+	 13681 14118
11437	0	0	Ki67+	 13691 14790
11438	0	0	Ki67+	 13705 14274
11439	0	0	Ki67+	 13718 14116
11440	0	0	Ki67+	 13720 14459
11441	0	0	Ki67+	 13724 14250
11442	0	0	Ki67+	 13736 14262
11443	0	0	Ki67+	 13739 14433
11444	0	0	Ki67+	 13763 14402
11445	0	0	Ki67+	 13766 14290
11446	0	0	Ki67+	 13767 14264
11447	0	0	Ki67+	 13769 14393
11448	0	0	Ki67+	 13774 14117
11449	0	0	Ki67+	 13790 14092
11450	0	0	Ki67+	 13792 14108
11451	0	0	Ki67+	 13792 14136
11452	0	0	Ki67+	 13793 14398
11453	0	0	Ki67+	 13801 14286
11454	0	0	Ki67+	 13801 14628
11455	0	0	Ki67+	 13802 14325
11456	0	0	Ki67+	 13802 14345
11457	0	0	Ki67+	 13814 14400
11458	0	0	Ki67+	 13814 14635
11459	0	0	Ki67+	 13816 14295
11460	0	0	Ki67+	 13821 14355
11461	0	0	Ki67+	 13837 14389
11462	0	0	Ki67+	 13840 14368
11463	0	0	Ki67+	 13855 14745
11464	0	0	Ki67+	 13888 14550
11465	0	0	Ki67+	 13902 14791
11466	0	0	Ki67+	 13919 14525
11467	0	0	Ki67+	 13929 14590
11468	0	0	Ki67+	 13950 14807
11469	0	0	Ki67+	 13972 14625
11470	0	0	Ki67+	 13972 14794
11471	0	0	Ki67+	 13978 14648
11472	0	0	Ki67+	 13982 14842
11473	0	0	Ki67+	 13987 14702
11474	0	0	Ki67+	 13990 14736
11475	0	0	Ki67+	 13992 14760
11476	0	0	Ki67+	 14008 14260
11477	0	0	Ki67+	 13255 15531
11478	0	0	Ki67+	 13292 15546
11479	0	0	Ki67+	 13302 15338
11480	0	0	Ki67+	 13307 15600
11481	0	0	Ki67+	 13311 15617
11482	0	0	Ki67+	 13314 15369
11483	0	0	Ki67+	 13317 15317
11484	0	0	Ki67+	 13319 15300
11485	0	0	Ki67+	 13321 15550
11486	0	0	Ki67+	 13322 15238
11487	0	0	Ki67+	 13338 15219
11488	0	0	Ki67+	 13339 15436
11489	0	0	Ki67+	 13342 15249
11490	0	0	Ki67+	 13369 15335
11491	0	0	Ki67+	 13391 15175
11492	0	0	Ki67+	 13403 15130
11493	0	0	Ki67+	 13442 15091
11494	0	0	Ki67+	 13452 15078
11495	0	0	Ki67+	 13463 15423
11496	0	0	Ki67+	 13473 15076
11497	0	0	Ki67+	 13557 15470
11498	0	0	Ki67+	 13679 15661
11499	0	0	Ki67+	 13712 15658
11500	0	0	Ki67+	 13719 15556
11501	0	0	Ki67+	 13727 15569
11502	0	0	Ki67+	 13728 15646
11503	0	0	Ki67+	 13750 15652
11504	0	0	Ki67+	 13786 15636
11505	0	0	Ki67+	 13791 15158
11506	0	0	Ki67+	 13796 15087
11507	0	0	Ki67+	 13799 15519
11508	0	0	Ki67+	 13802 14989
11509	0	0	Ki67+	 13806 15165
11510	0	0	Ki67+	 13810 15439
11511	0	0	Ki67+	 13816 15120
11512	0	0	Ki67+	 13819 15510
11513	0	0	Ki67+	 13823 15037
11514	0	0	Ki67+	 13832 15416
11515	0	0	Ki67+	 13834 15354
11516	0	0	Ki67+	 13841 15522
11517	0	0	Ki67+	 13850 15327
11518	0	0	Ki67+	 13850 15366
11519	0	0	Ki67+	 13852 15052
11520	0	0	Ki67+	 13859 15174
11521	0	0	Ki67+	 13863 14894
11522	0	0	Ki67+	 13866 15134
11523	0	0	Ki67+	 13866 15321
11524	0	0	Ki67+	 13866 15400
11525	0	0	Ki67+	 13872 15337
11526	0	0	Ki67+	 13874 15063
11527	0	0	Ki67+	 13876 15404
11528	0	0	Ki67+	 13887 15073
11529	0	0	Ki67+	 13888 15469
11530	0	0	Ki67+	 13896 15031
11531	0	0	Ki67+	 13896 15347
11532	0	0	Ki67+	 13901 15095
11533	0	0	Ki67+	 13908 14904
11534	0	0	Ki67+	 13909 15114
11535	0	0	Ki67+	 13910 15261
11536	0	0	Ki67+	 13914 15095
11537	0	0	Ki67+	 13914 15323
11538	0	0	Ki67+	 13917 15000
11539	0	0	Ki67+	 13917 15059
11540	0	0	Ki67+	 13918 14964
11541	0	0	Ki67+	 13921 15029
11542	0	0	Ki67+	 13922 15346
11543	0	0	Ki67+	 13927 15536
11544	0	0	Ki67+	 13927 15597
11545	0	0	Ki67+	 13931 14882
11546	0	0	Ki67+	 13932 15608
11547	0	0	Ki67+	 13934 14906
11548	0	0	Ki67+	 13941 14971
11549	0	0	Ki67+	 13945 15355
11550	0	0	Ki67+	 13947 15512
11551	0	0	Ki67+	 13953 15136
11552	0	0	Ki67+	 13954 14946
11553	0	0	Ki67+	 13957 15317
11554	0	0	Ki67+	 13959 14897
11555	0	0	Ki67+	 13960 15281
11556	0	0	Ki67+	 13962 14932
11557	0	0	Ki67+	 13968 15293
11558	0	0	Ki67+	 13969 14870
11559	0	0	Ki67+	 13976 15255
11560	0	0	Ki67+	 13983 15280
11561	0	0	Ki67+	 14003 15232
11562	0	0	Ki67+	 14021 15657
11563	0	0	Ki67+	 14025 14930
11564	0	0	Ki67+	 14030 14894
11565	0	0	Ki67+	 14034 15356
11566	0	0	Ki67+	 14044 15344
11567	0	0	Ki67+	 14046 15453
11568	0	0	Ki67+	 13252 15755
11569	0	0	Ki67+	 13631 16419
11570	0	0	Ki67+	 13659 15666
11571	0	0	Ki67+	 13665 16429
11572	0	0	Ki67+	 13730 15735
11573	0	0	Ki67+	 13750 15717
11574	0	0	Ki67+	 13752 15770
11575	0	0	Ki67+	 13758 15794
11576	0	0	Ki67+	 13762 15697
11577	0	0	Ki67+	 13784 15712
11578	0	0	Ki67+	 13786 15943
11579	0	0	Ki67+	 13812 15854
11580	0	0	Ki67+	 13814 16220
11581	0	0	Ki67+	 13819 15685
11582	0	0	Ki67+	 13823 15961
11583	0	0	Ki67+	 13834 15871
11584	0	0	Ki67+	 13840 15953
11585	0	0	Ki67+	 13842 15902
11586	0	0	Ki67+	 13846 15912
11587	0	0	Ki67+	 13849 15696
11588	0	0	Ki67+	 13850 16385
11589	0	0	Ki67+	 13857 16331
11590	0	0	Ki67+	 13864 15862
11591	0	0	Ki67+	 13866 16422
11592	0	0	Ki67+	 13867 15940
11593	0	0	Ki67+	 13889 16314
11594	0	0	Ki67+	 13895 16327
11595	0	0	Ki67+	 13898 15894
11596	0	0	Ki67+	 13910 16308
11597	0	0	Ki67+	 13913 16284
11598	0	0	Ki67+	 13925 15957
11599	0	0	Ki67+	 13927 15942
11600	0	0	Ki67+	 13942 16326
11601	0	0	Ki67+	 13952 15711
11602	0	0	Ki67+	 13956 15955
11603	0	0	Ki67+	 13989 15714
11604	0	0	Ki67+	 14006 15926
11605	0	0	Ki67+	 14008 15909
11606	0	0	Ki67+	 14017 15876
11607	0	0	Ki67+	 14029 15688
11608	0	0	Ki67+	 14042 15682
11609	0	0	Ki67+	 13551 16843
11610	0	0	Ki67+	 13552 17234
11611	0	0	Ki67+	 13677 16674
11612	0	0	Ki67+	 13715 16747
11613	0	0	Ki67+	 13771 16636
11614	0	0	Ki67+	 13906 16469
11615	0	0	Ki67+	 13919 16494
11616	0	0	Ki67+	 13920 16480
11617	0	0	Ki67+	 13939 16745
11618	0	0	Ki67+	 13945 16518
11619	0	0	Ki67+	 13966 16551
11620	0	0	Ki67+	 13969 16515
11621	0	0	Ki67+	 13971 16534
11622	0	0	Ki67+	 13983 16569
11623	0	0	Ki67+	 13983 16592
11624	0	0	Ki67+	 13994 16544
11625	0	0	Ki67+	 13999 16501
11626	0	0	Ki67+	 14001 16528
11627	0	0	Ki67+	 14001 16673
11628	0	0	Ki67+	 14006 17237
11629	0	0	Ki67+	 14020 16496
11630	0	0	Ki67+	 14021 16585
11631	0	0	Ki67+	 14027 16544
11632	0	0	Ki67+	 14035 16522
11633	0	0	Ki67+	 14044 16573
11634	0	0	Ki67+	 14044 17256
11635	0	0	Ki67+	 13835 17759
11636	0	0	Ki67+	 13882 17444
11637	0	0	Ki67+	 14007 17780
11638	0	0	Ki67+	 14020 17328
11639	0	0	Ki67+	 14034 17362
11640	0	0	Ki67+	 14042 17309
11641	0	0	Ki67+	 14047 17344
11642	0	0	Ki67+	 13678 18078
11643	0	0	Ki67+	 13791 18553
11644	0	0	Ki67+	 13906 18083
11645	0	0	Ki67+	 13927 18643
11646	0	0	Ki67+	 14102 2780
11647	0	0	Ki67+	 14293 2594
11648	0	0	Ki67+	 14303 2565
11649	0	0	Ki67+	 14343 2162
11650	0	0	Ki67+	 14366 2314
11651	0	0	Ki67+	 14416 2526
11652	0	0	Ki67+	 14499 2429
11653	0	0	Ki67+	 14537 2427
11654	0	0	Ki67+	 14569 2394
11655	0	0	Ki67+	 14573 2355
11656	0	0	Ki67+	 14608 2277
11657	0	0	Ki67+	 14614 2684
11658	0	0	Ki67+	 14674 2330
11659	0	0	Ki67+	 14686 2638
11660	0	0	Ki67+	 14729 2668
11661	0	0	Ki67+	 14751 2504
11662	0	0	Ki67+	 14095 3611
11663	0	0	Ki67+	 14097 3256
11664	0	0	Ki67+	 14107 3237
11665	0	0	Ki67+	 14111 3599
11666	0	0	Ki67+	 14117 3245
11667	0	0	Ki67+	 14141 3598
11668	0	0	Ki67+	 14158 3203
11669	0	0	Ki67+	 14161 2980
11670	0	0	Ki67+	 14179 3306
11671	0	0	Ki67+	 14180 3352
11672	0	0	Ki67+	 14181 3372
11673	0	0	Ki67+	 14293 3218
11674	0	0	Ki67+	 14314 3326
11675	0	0	Ki67+	 14367 3209
11676	0	0	Ki67+	 14369 3362
11677	0	0	Ki67+	 14447 3488
11678	0	0	Ki67+	 14452 3524
11679	0	0	Ki67+	 14477 3252
11680	0	0	Ki67+	 14484 3449
11681	0	0	Ki67+	 14493 3305
11682	0	0	Ki67+	 14520 3237
11683	0	0	Ki67+	 14545 3039
11684	0	0	Ki67+	 14566 2888
11685	0	0	Ki67+	 14586 3269
11686	0	0	Ki67+	 14621 3233
11687	0	0	Ki67+	 14640 3213
11688	0	0	Ki67+	 14662 3277
11689	0	0	Ki67+	 14690 3265
11690	0	0	Ki67+	 14694 3295
11691	0	0	Ki67+	 14736 3610
11692	0	0	Ki67+	 14752 3327
11693	0	0	Ki67+	 14766 3234
11694	0	0	Ki67+	 14770 3218
11695	0	0	Ki67+	 14800 3351
11696	0	0	Ki67+	 14819 3350
11697	0	0	Ki67+	 14828 3557
11698	0	0	Ki67+	 14832 3612
11699	0	0	Ki67+	 14054 4138
11700	0	0	Ki67+	 14060 4205
11701	0	0	Ki67+	 14066 4081
11702	0	0	Ki67+	 14069 3766
11703	0	0	Ki67+	 14072 4040
11704	0	0	Ki67+	 14072 4220
11705	0	0	Ki67+	 14077 4287
11706	0	0	Ki67+	 14080 4171
11707	0	0	Ki67+	 14083 4207
11708	0	0	Ki67+	 14091 4282
11709	0	0	Ki67+	 14092 4103
11710	0	0	Ki67+	 14095 4120
11711	0	0	Ki67+	 14100 3730
11712	0	0	Ki67+	 14102 4094
11713	0	0	Ki67+	 14102 4197
11714	0	0	Ki67+	 14103 4140
11715	0	0	Ki67+	 14109 4057
11716	0	0	Ki67+	 14112 4099
11717	0	0	Ki67+	 14116 4168
11718	0	0	Ki67+	 14132 3775
11719	0	0	Ki67+	 14137 4211
11720	0	0	Ki67+	 14147 4335
11721	0	0	Ki67+	 14150 4407
11722	0	0	Ki67+	 14153 4184
11723	0	0	Ki67+	 14168 3689
11724	0	0	Ki67+	 14170 4192
11725	0	0	Ki67+	 14172 4301
11726	0	0	Ki67+	 14179 4259
11727	0	0	Ki67+	 14181 4418
11728	0	0	Ki67+	 14183 4217
11729	0	0	Ki67+	 14186 4237
11730	0	0	Ki67+	 14192 4282
11731	0	0	Ki67+	 14198 4330
11732	0	0	Ki67+	 14201 4106
11733	0	0	Ki67+	 14202 4363
11734	0	0	Ki67+	 14208 4224
11735	0	0	Ki67+	 14227 4251
11736	0	0	Ki67+	 14229 4346
11737	0	0	Ki67+	 14235 4328
11738	0	0	Ki67+	 14281 3826
11739	0	0	Ki67+	 14296 3954
11740	0	0	Ki67+	 14300 3980
11741	0	0	Ki67+	 14314 4036
11742	0	0	Ki67+	 14314 4056
11743	0	0	Ki67+	 14328 4035
11744	0	0	Ki67+	 14331 4134
11745	0	0	Ki67+	 14334 3944
11746	0	0	Ki67+	 14343 3954
11747	0	0	Ki67+	 14356 4063
11748	0	0	Ki67+	 14367 3958
11749	0	0	Ki67+	 14383 3928
11750	0	0	Ki67+	 14395 4025
11751	0	0	Ki67+	 14395 4099
11752	0	0	Ki67+	 14408 4061
11753	0	0	Ki67+	 14417 3942
11754	0	0	Ki67+	 14438 4037
11755	0	0	Ki67+	 14446 3965
11756	0	0	Ki67+	 14452 4015
11757	0	0	Ki67+	 14463 3998
11758	0	0	Ki67+	 14465 3940
11759	0	0	Ki67+	 14470 4022
11760	0	0	Ki67+	 14479 3976
11761	0	0	Ki67+	 14487 4019
11762	0	0	Ki67+	 14490 3962
11763	0	0	Ki67+	 14511 3989
11764	0	0	Ki67+	 14518 4051
11765	0	0	Ki67+	 14531 3995
11766	0	0	Ki67+	 14539 4013
11767	0	0	Ki67+	 14541 4045
11768	0	0	Ki67+	 14556 4031
11769	0	0	Ki67+	 14557 4058
11770	0	0	Ki67+	 14570 4047
11771	0	0	Ki67+	 14604 3749
11772	0	0	Ki67+	 14703 3686
11773	0	0	Ki67+	 14052 5170
11774	0	0	Ki67+	 14052 5202
11775	0	0	Ki67+	 14055 5256
11776	0	0	Ki67+	 14059 5228
11777	0	0	Ki67+	 14062 4480
11778	0	0	Ki67+	 14068 4541
11779	0	0	Ki67+	 14071 4564
11780	0	0	Ki67+	 14075 5195
11781	0	0	Ki67+	 14084 5245
11782	0	0	Ki67+	 14088 4518
11783	0	0	Ki67+	 14108 4932
11784	0	0	Ki67+	 14108 5143
11785	0	0	Ki67+	 14168 4696
11786	0	0	Ki67+	 14173 4529
11787	0	0	Ki67+	 14185 4691
11788	0	0	Ki67+	 14189 4869
11789	0	0	Ki67+	 14193 4704
11790	0	0	Ki67+	 14195 4550
11791	0	0	Ki67+	 14221 4713
11792	0	0	Ki67+	 14234 4924
11793	0	0	Ki67+	 14254 4669
11794	0	0	Ki67+	 14256 4695
11795	0	0	Ki67+	 14294 4502
11796	0	0	Ki67+	 14305 4697
11797	0	0	Ki67+	 14305 4980
11798	0	0	Ki67+	 14308 4721
11799	0	0	Ki67+	 14309 4678
11800	0	0	Ki67+	 14309 5054
11801	0	0	Ki67+	 14316 4625
11802	0	0	Ki67+	 14316 5076
11803	0	0	Ki67+	 14323 4736
11804	0	0	Ki67+	 14324 4642
11805	0	0	Ki67+	 14324 4769
11806	0	0	Ki67+	 14324 4964
11807	0	0	Ki67+	 14327 5102
11808	0	0	Ki67+	 14330 4822
11809	0	0	Ki67+	 14332 4606
11810	0	0	Ki67+	 14333 4851
11811	0	0	Ki67+	 14348 4638
11812	0	0	Ki67+	 14350 4856
11813	0	0	Ki67+	 14352 4616
11814	0	0	Ki67+	 14359 4966
11815	0	0	Ki67+	 14360 4992
11816	0	0	Ki67+	 14365 5174
11817	0	0	Ki67+	 14366 4640
11818	0	0	Ki67+	 14366 5263
11819	0	0	Ki67+	 14370 4871
11820	0	0	Ki67+	 14379 5193
11821	0	0	Ki67+	 14381 5014
11822	0	0	Ki67+	 14383 5101
11823	0	0	Ki67+	 14386 4649
11824	0	0	Ki67+	 14387 5083
11825	0	0	Ki67+	 14399 4803
11826	0	0	Ki67+	 14403 5120
11827	0	0	Ki67+	 14411 4557
11828	0	0	Ki67+	 14411 4662
11829	0	0	Ki67+	 14416 5047
11830	0	0	Ki67+	 14425 5190
11831	0	0	Ki67+	 14428 5220
11832	0	0	Ki67+	 14442 5081
11833	0	0	Ki67+	 14450 4505
11834	0	0	Ki67+	 14452 4602
11835	0	0	Ki67+	 14453 4559
11836	0	0	Ki67+	 14453 5195
11837	0	0	Ki67+	 14462 4646
11838	0	0	Ki67+	 14467 4598
11839	0	0	Ki67+	 14488 5182
11840	0	0	Ki67+	 14489 4630
11841	0	0	Ki67+	 14491 5214
11842	0	0	Ki67+	 14492 5250
11843	0	0	Ki67+	 14503 4473
11844	0	0	Ki67+	 14506 5163
11845	0	0	Ki67+	 14514 5237
11846	0	0	Ki67+	 14526 4733
11847	0	0	Ki67+	 14542 4509
11848	0	0	Ki67+	 14546 4646
11849	0	0	Ki67+	 14551 4779
11850	0	0	Ki67+	 14553 4539
11851	0	0	Ki67+	 14554 4508
11852	0	0	Ki67+	 14573 5167
11853	0	0	Ki67+	 14578 5007
11854	0	0	Ki67+	 14579 4740
11855	0	0	Ki67+	 14583 4498
11856	0	0	Ki67+	 14583 4713
11857	0	0	Ki67+	 14586 5193
11858	0	0	Ki67+	 14588 4943
11859	0	0	Ki67+	 14589 4559
11860	0	0	Ki67+	 14590 5172
11861	0	0	Ki67+	 14598 4618
11862	0	0	Ki67+	 14615 4837
11863	0	0	Ki67+	 14620 4669
11864	0	0	Ki67+	 14620 5197
11865	0	0	Ki67+	 14627 4854
11866	0	0	Ki67+	 14628 4603
11867	0	0	Ki67+	 14628 4904
11868	0	0	Ki67+	 14634 4639
11869	0	0	Ki67+	 14636 4882
11870	0	0	Ki67+	 14641 5237
11871	0	0	Ki67+	 14642 4777
11872	0	0	Ki67+	 14643 4595
11873	0	0	Ki67+	 14643 5041
11874	0	0	Ki67+	 14645 4652
11875	0	0	Ki67+	 14647 4624
11876	0	0	Ki67+	 14653 4749
11877	0	0	Ki67+	 14654 4893
11878	0	0	Ki67+	 14662 4934
11879	0	0	Ki67+	 14669 4717
11880	0	0	Ki67+	 14672 4552
11881	0	0	Ki67+	 14674 4852
11882	0	0	Ki67+	 14678 4582
11883	0	0	Ki67+	 14679 5118
11884	0	0	Ki67+	 14682 4555
11885	0	0	Ki67+	 14689 4835
11886	0	0	Ki67+	 14694 4581
11887	0	0	Ki67+	 14695 5043
11888	0	0	Ki67+	 14702 4906
11889	0	0	Ki67+	 14702 5028
11890	0	0	Ki67+	 14709 5138
11891	0	0	Ki67+	 14712 5229
11892	0	0	Ki67+	 14722 5262
11893	0	0	Ki67+	 14728 5188
11894	0	0	Ki67+	 14734 5156
11895	0	0	Ki67+	 14746 4587
11896	0	0	Ki67+	 14747 4599
11897	0	0	Ki67+	 14749 5045
11898	0	0	Ki67+	 14751 5079
11899	0	0	Ki67+	 14752 4901
11900	0	0	Ki67+	 14753 5262
11901	0	0	Ki67+	 14759 5236
11902	0	0	Ki67+	 14760 4544
11903	0	0	Ki67+	 14761 5032
11904	0	0	Ki67+	 14762 5169
11905	0	0	Ki67+	 14763 4599
11906	0	0	Ki67+	 14770 5010
11907	0	0	Ki67+	 14773 4573
11908	0	0	Ki67+	 14786 5257
11909	0	0	Ki67+	 14799 5144
11910	0	0	Ki67+	 14801 4623
11911	0	0	Ki67+	 14803 5100
11912	0	0	Ki67+	 14815 5094
11913	0	0	Ki67+	 14817 4540
11914	0	0	Ki67+	 14820 4524
11915	0	0	Ki67+	 14830 4550
11916	0	0	Ki67+	 14841 4540
11917	0	0	Ki67+	 14051 6027
11918	0	0	Ki67+	 14056 5700
11919	0	0	Ki67+	 14065 5811
11920	0	0	Ki67+	 14069 5720
11921	0	0	Ki67+	 14077 5629
11922	0	0	Ki67+	 14078 5686
11923	0	0	Ki67+	 14078 5745
11924	0	0	Ki67+	 14082 5514
11925	0	0	Ki67+	 14085 5790
11926	0	0	Ki67+	 14090 5496
11927	0	0	Ki67+	 14092 5341
11928	0	0	Ki67+	 14092 5828
11929	0	0	Ki67+	 14096 5434
11930	0	0	Ki67+	 14101 5509
11931	0	0	Ki67+	 14108 5818
11932	0	0	Ki67+	 14113 5299
11933	0	0	Ki67+	 14115 5385
11934	0	0	Ki67+	 14115 5801
11935	0	0	Ki67+	 14116 5834
11936	0	0	Ki67+	 14119 5358
11937	0	0	Ki67+	 14127 5809
11938	0	0	Ki67+	 14128 5600
11939	0	0	Ki67+	 14135 5842
11940	0	0	Ki67+	 14138 5934
11941	0	0	Ki67+	 14140 5423
11942	0	0	Ki67+	 14145 5396
11943	0	0	Ki67+	 14147 5376
11944	0	0	Ki67+	 14147 5832
11945	0	0	Ki67+	 14148 5438
11946	0	0	Ki67+	 14162 5823
11947	0	0	Ki67+	 14162 5893
11948	0	0	Ki67+	 14190 5914
11949	0	0	Ki67+	 14196 5811
11950	0	0	Ki67+	 14202 5943
11951	0	0	Ki67+	 14210 5795
11952	0	0	Ki67+	 14219 5776
11953	0	0	Ki67+	 14241 5878
11954	0	0	Ki67+	 14247 5764
11955	0	0	Ki67+	 14250 5650
11956	0	0	Ki67+	 14252 5787
11957	0	0	Ki67+	 14252 5899
11958	0	0	Ki67+	 14266 5703
11959	0	0	Ki67+	 14267 5743
11960	0	0	Ki67+	 14296 5402
11961	0	0	Ki67+	 14309 6017
11962	0	0	Ki67+	 14317 5480
11963	0	0	Ki67+	 14353 5643
11964	0	0	Ki67+	 14357 5948
11965	0	0	Ki67+	 14360 5793
11966	0	0	Ki67+	 14371 5981
11967	0	0	Ki67+	 14378 5952
11968	0	0	Ki67+	 14380 5993
11969	0	0	Ki67+	 14390 5976
11970	0	0	Ki67+	 14398 5578
11971	0	0	Ki67+	 14412 5930
11972	0	0	Ki67+	 14412 5950
11973	0	0	Ki67+	 14417 5382
11974	0	0	Ki67+	 14435 5979
11975	0	0	Ki67+	 14448 5959
11976	0	0	Ki67+	 14451 6057
11977	0	0	Ki67+	 14513 5859
11978	0	0	Ki67+	 14514 5983
11979	0	0	Ki67+	 14521 5293
11980	0	0	Ki67+	 14526 6046
11981	0	0	Ki67+	 14527 5956
11982	0	0	Ki67+	 14532 5870
11983	0	0	Ki67+	 14536 5927
11984	0	0	Ki67+	 14539 5901
11985	0	0	Ki67+	 14541 5814
11986	0	0	Ki67+	 14546 5722
11987	0	0	Ki67+	 14549 5797
11988	0	0	Ki67+	 14550 5960
11989	0	0	Ki67+	 14552 5694
11990	0	0	Ki67+	 14558 6059
11991	0	0	Ki67+	 14563 5332
11992	0	0	Ki67+	 14563 5869
11993	0	0	Ki67+	 14567 5600
11994	0	0	Ki67+	 14571 5424
11995	0	0	Ki67+	 14573 5941
11996	0	0	Ki67+	 14579 5821
11997	0	0	Ki67+	 14595 6013
11998	0	0	Ki67+	 14596 5300
11999	0	0	Ki67+	 14598 5336
12000	0	0	Ki67+	 14601 5818
12001	0	0	Ki67+	 14608 5875
12002	0	0	Ki67+	 14614 5926
12003	0	0	Ki67+	 14616 6034
12004	0	0	Ki67+	 14619 5949
12005	0	0	Ki67+	 14622 5878
12006	0	0	Ki67+	 14638 5844
12007	0	0	Ki67+	 14640 5546
12008	0	0	Ki67+	 14641 5861
12009	0	0	Ki67+	 14665 6019
12010	0	0	Ki67+	 14667 6060
12011	0	0	Ki67+	 14672 5577
12012	0	0	Ki67+	 14672 5736
12013	0	0	Ki67+	 14676 5683
12014	0	0	Ki67+	 14680 6049
12015	0	0	Ki67+	 14695 5919
12016	0	0	Ki67+	 14697 5643
12017	0	0	Ki67+	 14709 6058
12018	0	0	Ki67+	 14723 6055
12019	0	0	Ki67+	 14743 5295
12020	0	0	Ki67+	 14773 5805
12021	0	0	Ki67+	 14773 5985
12022	0	0	Ki67+	 14775 5291
12023	0	0	Ki67+	 14780 5566
12024	0	0	Ki67+	 14781 5316
12025	0	0	Ki67+	 14795 6027
12026	0	0	Ki67+	 14809 5997
12027	0	0	Ki67+	 14814 6018
12028	0	0	Ki67+	 14838 6025
12029	0	0	Ki67+	 14050 6236
12030	0	0	Ki67+	 14059 6310
12031	0	0	Ki67+	 14062 6232
12032	0	0	Ki67+	 14076 6247
12033	0	0	Ki67+	 14081 6269
12034	0	0	Ki67+	 14081 6856
12035	0	0	Ki67+	 14084 6284
12036	0	0	Ki67+	 14086 6344
12037	0	0	Ki67+	 14087 6840
12038	0	0	Ki67+	 14094 6390
12039	0	0	Ki67+	 14100 6548
12040	0	0	Ki67+	 14115 6114
12041	0	0	Ki67+	 14117 6513
12042	0	0	Ki67+	 14129 6449
12043	0	0	Ki67+	 14130 6162
12044	0	0	Ki67+	 14130 6511
12045	0	0	Ki67+	 14147 6072
12046	0	0	Ki67+	 14150 6169
12047	0	0	Ki67+	 14158 6559
12048	0	0	Ki67+	 14159 6590
12049	0	0	Ki67+	 14166 6254
12050	0	0	Ki67+	 14169 6704
12051	0	0	Ki67+	 14171 6575
12052	0	0	Ki67+	 14173 6162
12053	0	0	Ki67+	 14181 6193
12054	0	0	Ki67+	 14182 6118
12055	0	0	Ki67+	 14184 6560
12056	0	0	Ki67+	 14192 6174
12057	0	0	Ki67+	 14196 6130
12058	0	0	Ki67+	 14200 6097
12059	0	0	Ki67+	 14204 6188
12060	0	0	Ki67+	 14223 6210
12061	0	0	Ki67+	 14236 6185
12062	0	0	Ki67+	 14236 6239
12063	0	0	Ki67+	 14247 6709
12064	0	0	Ki67+	 14248 6458
12065	0	0	Ki67+	 14253 6333
12066	0	0	Ki67+	 14253 6485
12067	0	0	Ki67+	 14254 6830
12068	0	0	Ki67+	 14261 6307
12069	0	0	Ki67+	 14262 6242
12070	0	0	Ki67+	 14263 6530
12071	0	0	Ki67+	 14265 6842
12072	0	0	Ki67+	 14284 6565
12073	0	0	Ki67+	 14289 6714
12074	0	0	Ki67+	 14290 6728
12075	0	0	Ki67+	 14293 6694
12076	0	0	Ki67+	 14303 6388
12077	0	0	Ki67+	 14303 6666
12078	0	0	Ki67+	 14308 6715
12079	0	0	Ki67+	 14325 6469
12080	0	0	Ki67+	 14332 6451
12081	0	0	Ki67+	 14332 6656
12082	0	0	Ki67+	 14339 6683
12083	0	0	Ki67+	 14340 6764
12084	0	0	Ki67+	 14347 6095
12085	0	0	Ki67+	 14351 6829
12086	0	0	Ki67+	 14352 6651
12087	0	0	Ki67+	 14359 6169
12088	0	0	Ki67+	 14367 6642
12089	0	0	Ki67+	 14367 6685
12090	0	0	Ki67+	 14379 6429
12091	0	0	Ki67+	 14392 6848
12092	0	0	Ki67+	 14394 6180
12093	0	0	Ki67+	 14396 6496
12094	0	0	Ki67+	 14399 6674
12095	0	0	Ki67+	 14401 6699
12096	0	0	Ki67+	 14401 6807
12097	0	0	Ki67+	 14403 6403
12098	0	0	Ki67+	 14414 6182
12099	0	0	Ki67+	 14427 6583
12100	0	0	Ki67+	 14437 6188
12101	0	0	Ki67+	 14437 6705
12102	0	0	Ki67+	 14443 6670
12103	0	0	Ki67+	 14444 6604
12104	0	0	Ki67+	 14453 6707
12105	0	0	Ki67+	 14454 6086
12106	0	0	Ki67+	 14456 6544
12107	0	0	Ki67+	 14460 6677
12108	0	0	Ki67+	 14463 6620
12109	0	0	Ki67+	 14465 6719
12110	0	0	Ki67+	 14470 6701
12111	0	0	Ki67+	 14477 6505
12112	0	0	Ki67+	 14481 6374
12113	0	0	Ki67+	 14484 6220
12114	0	0	Ki67+	 14485 6327
12115	0	0	Ki67+	 14486 6670
12116	0	0	Ki67+	 14488 6202
12117	0	0	Ki67+	 14489 6592
12118	0	0	Ki67+	 14513 6294
12119	0	0	Ki67+	 14515 6530
12120	0	0	Ki67+	 14518 6671
12121	0	0	Ki67+	 14527 6266
12122	0	0	Ki67+	 14528 6365
12123	0	0	Ki67+	 14528 6679
12124	0	0	Ki67+	 14529 6286
12125	0	0	Ki67+	 14529 6325
12126	0	0	Ki67+	 14531 6658
12127	0	0	Ki67+	 14539 6344
12128	0	0	Ki67+	 14548 6489
12129	0	0	Ki67+	 14552 6075
12130	0	0	Ki67+	 14554 6464
12131	0	0	Ki67+	 14556 6608
12132	0	0	Ki67+	 14557 6326
12133	0	0	Ki67+	 14561 6260
12134	0	0	Ki67+	 14561 6356
12135	0	0	Ki67+	 14562 6677
12136	0	0	Ki67+	 14563 6290
12137	0	0	Ki67+	 14578 6497
12138	0	0	Ki67+	 14585 6599
12139	0	0	Ki67+	 14587 6761
12140	0	0	Ki67+	 14587 6845
12141	0	0	Ki67+	 14595 6828
12142	0	0	Ki67+	 14596 6544
12143	0	0	Ki67+	 14598 6406
12144	0	0	Ki67+	 14600 6067
12145	0	0	Ki67+	 14605 6099
12146	0	0	Ki67+	 14607 6194
12147	0	0	Ki67+	 14607 6617
12148	0	0	Ki67+	 14616 6849
12149	0	0	Ki67+	 14621 6762
12150	0	0	Ki67+	 14623 6065
12151	0	0	Ki67+	 14633 6301
12152	0	0	Ki67+	 14634 6112
12153	0	0	Ki67+	 14640 6732
12154	0	0	Ki67+	 14642 6826
12155	0	0	Ki67+	 14653 6699
12156	0	0	Ki67+	 14654 6318
12157	0	0	Ki67+	 14656 6111
12158	0	0	Ki67+	 14658 6413
12159	0	0	Ki67+	 14663 6842
12160	0	0	Ki67+	 14667 6076
12161	0	0	Ki67+	 14671 6113
12162	0	0	Ki67+	 14673 6467
12163	0	0	Ki67+	 14675 6788
12164	0	0	Ki67+	 14678 6749
12165	0	0	Ki67+	 14679 6526
12166	0	0	Ki67+	 14679 6544
12167	0	0	Ki67+	 14680 6272
12168	0	0	Ki67+	 14680 6503
12169	0	0	Ki67+	 14680 6587
12170	0	0	Ki67+	 14683 6293
12171	0	0	Ki67+	 14690 6625
12172	0	0	Ki67+	 14693 6841
12173	0	0	Ki67+	 14694 6736
12174	0	0	Ki67+	 14696 6085
12175	0	0	Ki67+	 14703 6604
12176	0	0	Ki67+	 14704 6286
12177	0	0	Ki67+	 14708 6787
12178	0	0	Ki67+	 14718 6752
12179	0	0	Ki67+	 14720 6528
12180	0	0	Ki67+	 14722 6089
12181	0	0	Ki67+	 14723 6779
12182	0	0	Ki67+	 14723 6849
12183	0	0	Ki67+	 14725 6134
12184	0	0	Ki67+	 14737 6094
12185	0	0	Ki67+	 14738 6229
12186	0	0	Ki67+	 14744 6780
12187	0	0	Ki67+	 14751 6126
12188	0	0	Ki67+	 14754 6541
12189	0	0	Ki67+	 14760 6512
12190	0	0	Ki67+	 14762 6808
12191	0	0	Ki67+	 14771 6554
12192	0	0	Ki67+	 14787 6540
12193	0	0	Ki67+	 14791 6593
12194	0	0	Ki67+	 14793 6623
12195	0	0	Ki67+	 14797 6421
12196	0	0	Ki67+	 14801 6605
12197	0	0	Ki67+	 14801 6705
12198	0	0	Ki67+	 14803 6448
12199	0	0	Ki67+	 14807 6546
12200	0	0	Ki67+	 14809 6106
12201	0	0	Ki67+	 14810 6815
12202	0	0	Ki67+	 14811 6185
12203	0	0	Ki67+	 14811 6570
12204	0	0	Ki67+	 14813 6287
12205	0	0	Ki67+	 14815 6271
12206	0	0	Ki67+	 14818 6651
12207	0	0	Ki67+	 14818 6688
12208	0	0	Ki67+	 14819 6765
12209	0	0	Ki67+	 14821 6794
12210	0	0	Ki67+	 14825 6516
12211	0	0	Ki67+	 14827 6194
12212	0	0	Ki67+	 14829 6239
12213	0	0	Ki67+	 14829 6560
12214	0	0	Ki67+	 14830 6586
12215	0	0	Ki67+	 14832 6168
12216	0	0	Ki67+	 14835 6839
12217	0	0	Ki67+	 14837 6316
12218	0	0	Ki67+	 14837 6666
12219	0	0	Ki67+	 14837 6692
12220	0	0	Ki67+	 14838 6745
12221	0	0	Ki67+	 14845 6158
12222	0	0	Ki67+	 14845 6758
12223	0	0	Ki67+	 14054 7327
12224	0	0	Ki67+	 14061 6880
12225	0	0	Ki67+	 14070 7207
12226	0	0	Ki67+	 14082 6995
12227	0	0	Ki67+	 14100 6879
12228	0	0	Ki67+	 14106 7284
12229	0	0	Ki67+	 14118 7298
12230	0	0	Ki67+	 14124 7028
12231	0	0	Ki67+	 14134 6972
12232	0	0	Ki67+	 14151 7156
12233	0	0	Ki67+	 14151 7388
12234	0	0	Ki67+	 14160 7348
12235	0	0	Ki67+	 14170 7447
12236	0	0	Ki67+	 14189 7151
12237	0	0	Ki67+	 14199 7192
12238	0	0	Ki67+	 14203 7616
12239	0	0	Ki67+	 14204 6973
12240	0	0	Ki67+	 14216 7114
12241	0	0	Ki67+	 14219 7393
12242	0	0	Ki67+	 14238 7401
12243	0	0	Ki67+	 14250 6872
12244	0	0	Ki67+	 14263 7227
12245	0	0	Ki67+	 14267 7250
12246	0	0	Ki67+	 14275 7019
12247	0	0	Ki67+	 14283 7097
12248	0	0	Ki67+	 14285 7196
12249	0	0	Ki67+	 14287 7470
12250	0	0	Ki67+	 14297 7404
12251	0	0	Ki67+	 14317 7115
12252	0	0	Ki67+	 14318 6910
12253	0	0	Ki67+	 14322 7247
12254	0	0	Ki67+	 14332 7211
12255	0	0	Ki67+	 14332 7270
12256	0	0	Ki67+	 14343 7108
12257	0	0	Ki67+	 14343 7236
12258	0	0	Ki67+	 14348 7411
12259	0	0	Ki67+	 14368 6952
12260	0	0	Ki67+	 14371 7635
12261	0	0	Ki67+	 14372 7371
12262	0	0	Ki67+	 14372 7654
12263	0	0	Ki67+	 14380 7314
12264	0	0	Ki67+	 14386 7056
12265	0	0	Ki67+	 14390 7644
12266	0	0	Ki67+	 14396 7170
12267	0	0	Ki67+	 14397 6926
12268	0	0	Ki67+	 14403 7025
12269	0	0	Ki67+	 14404 6972
12270	0	0	Ki67+	 14420 7253
12271	0	0	Ki67+	 14422 6906
12272	0	0	Ki67+	 14426 7172
12273	0	0	Ki67+	 14429 7243
12274	0	0	Ki67+	 14431 7479
12275	0	0	Ki67+	 14432 7319
12276	0	0	Ki67+	 14432 7395
12277	0	0	Ki67+	 14439 6881
12278	0	0	Ki67+	 14447 7483
12279	0	0	Ki67+	 14449 7460
12280	0	0	Ki67+	 14462 7478
12281	0	0	Ki67+	 14467 7407
12282	0	0	Ki67+	 14469 7546
12283	0	0	Ki67+	 14471 7035
12284	0	0	Ki67+	 14475 7494
12285	0	0	Ki67+	 14479 6922
12286	0	0	Ki67+	 14492 6998
12287	0	0	Ki67+	 14493 6985
12288	0	0	Ki67+	 14494 7515
12289	0	0	Ki67+	 14505 6968
12290	0	0	Ki67+	 14510 7360
12291	0	0	Ki67+	 14515 7523
12292	0	0	Ki67+	 14519 7336
12293	0	0	Ki67+	 14521 7409
12294	0	0	Ki67+	 14524 6920
12295	0	0	Ki67+	 14533 7425
12296	0	0	Ki67+	 14535 7008
12297	0	0	Ki67+	 14540 7455
12298	0	0	Ki67+	 14543 6926
12299	0	0	Ki67+	 14547 7309
12300	0	0	Ki67+	 14559 7513
12301	0	0	Ki67+	 14562 7471
12302	0	0	Ki67+	 14563 7536
12303	0	0	Ki67+	 14568 7562
12304	0	0	Ki67+	 14571 6865
12305	0	0	Ki67+	 14579 6919
12306	0	0	Ki67+	 14580 7238
12307	0	0	Ki67+	 14584 6872
12308	0	0	Ki67+	 14615 7037
12309	0	0	Ki67+	 14618 7095
12310	0	0	Ki67+	 14627 6928
12311	0	0	Ki67+	 14629 7476
12312	0	0	Ki67+	 14634 7166
12313	0	0	Ki67+	 14639 7592
12314	0	0	Ki67+	 14649 7572
12315	0	0	Ki67+	 14653 7598
12316	0	0	Ki67+	 14656 7346
12317	0	0	Ki67+	 14661 7002
12318	0	0	Ki67+	 14668 7049
12319	0	0	Ki67+	 14669 6865
12320	0	0	Ki67+	 14682 7391
12321	0	0	Ki67+	 14685 7441
12322	0	0	Ki67+	 14691 7660
12323	0	0	Ki67+	 14692 7275
12324	0	0	Ki67+	 14692 7646
12325	0	0	Ki67+	 14696 7012
12326	0	0	Ki67+	 14699 6889
12327	0	0	Ki67+	 14701 7504
12328	0	0	Ki67+	 14709 7096
12329	0	0	Ki67+	 14711 6866
12330	0	0	Ki67+	 14715 6917
12331	0	0	Ki67+	 14715 7254
12332	0	0	Ki67+	 14716 6983
12333	0	0	Ki67+	 14718 6957
12334	0	0	Ki67+	 14719 7031
12335	0	0	Ki67+	 14721 6940
12336	0	0	Ki67+	 14724 7451
12337	0	0	Ki67+	 14725 6883
12338	0	0	Ki67+	 14729 7318
12339	0	0	Ki67+	 14730 7051
12340	0	0	Ki67+	 14737 6922
12341	0	0	Ki67+	 14738 6879
12342	0	0	Ki67+	 14744 7623
12343	0	0	Ki67+	 14748 7248
12344	0	0	Ki67+	 14756 6903
12345	0	0	Ki67+	 14764 7541
12346	0	0	Ki67+	 14765 7019
12347	0	0	Ki67+	 14769 7451
12348	0	0	Ki67+	 14770 7089
12349	0	0	Ki67+	 14772 7579
12350	0	0	Ki67+	 14773 7193
12351	0	0	Ki67+	 14778 6871
12352	0	0	Ki67+	 14782 7022
12353	0	0	Ki67+	 14788 7607
12354	0	0	Ki67+	 14794 7230
12355	0	0	Ki67+	 14809 7390
12356	0	0	Ki67+	 14813 7490
12357	0	0	Ki67+	 14814 7318
12358	0	0	Ki67+	 14824 7577
12359	0	0	Ki67+	 14829 7460
12360	0	0	Ki67+	 14830 6990
12361	0	0	Ki67+	 14837 7316
12362	0	0	Ki67+	 14845 6920
12363	0	0	Ki67+	 14051 8369
12364	0	0	Ki67+	 14052 8034
12365	0	0	Ki67+	 14059 8427
12366	0	0	Ki67+	 14063 8341
12367	0	0	Ki67+	 14066 8054
12368	0	0	Ki67+	 14068 8401
12369	0	0	Ki67+	 14079 8362
12370	0	0	Ki67+	 14081 8409
12371	0	0	Ki67+	 14084 7885
12372	0	0	Ki67+	 14089 8457
12373	0	0	Ki67+	 14095 8427
12374	0	0	Ki67+	 14106 8344
12375	0	0	Ki67+	 14119 8460
12376	0	0	Ki67+	 14125 8344
12377	0	0	Ki67+	 14134 8417
12378	0	0	Ki67+	 14156 8345
12379	0	0	Ki67+	 14175 8402
12380	0	0	Ki67+	 14175 8417
12381	0	0	Ki67+	 14179 7741
12382	0	0	Ki67+	 14179 8343
12383	0	0	Ki67+	 14180 8378
12384	0	0	Ki67+	 14188 8440
12385	0	0	Ki67+	 14196 8350
12386	0	0	Ki67+	 14205 7915
12387	0	0	Ki67+	 14215 8398
12388	0	0	Ki67+	 14228 8369
12389	0	0	Ki67+	 14229 8426
12390	0	0	Ki67+	 14235 8383
12391	0	0	Ki67+	 14238 8457
12392	0	0	Ki67+	 14240 7826
12393	0	0	Ki67+	 14240 8303
12394	0	0	Ki67+	 14247 8258
12395	0	0	Ki67+	 14255 8270
12396	0	0	Ki67+	 14259 8295
12397	0	0	Ki67+	 14261 8235
12398	0	0	Ki67+	 14281 8203
12399	0	0	Ki67+	 14287 8309
12400	0	0	Ki67+	 14288 8391
12401	0	0	Ki67+	 14298 8177
12402	0	0	Ki67+	 14298 8274
12403	0	0	Ki67+	 14298 8323
12404	0	0	Ki67+	 14299 7823
12405	0	0	Ki67+	 14302 8412
12406	0	0	Ki67+	 14307 8200
12407	0	0	Ki67+	 14310 8174
12408	0	0	Ki67+	 14310 8385
12409	0	0	Ki67+	 14311 8233
12410	0	0	Ki67+	 14321 8431
12411	0	0	Ki67+	 14328 8315
12412	0	0	Ki67+	 14341 8295
12413	0	0	Ki67+	 14354 8438
12414	0	0	Ki67+	 14355 8154
12415	0	0	Ki67+	 14357 8273
12416	0	0	Ki67+	 14359 8364
12417	0	0	Ki67+	 14369 8241
12418	0	0	Ki67+	 14371 8171
12419	0	0	Ki67+	 14371 8258
12420	0	0	Ki67+	 14374 7900
12421	0	0	Ki67+	 14376 8229
12422	0	0	Ki67+	 14378 8140
12423	0	0	Ki67+	 14378 8452
12424	0	0	Ki67+	 14380 8381
12425	0	0	Ki67+	 14382 8198
12426	0	0	Ki67+	 14382 8418
12427	0	0	Ki67+	 14384 8253
12428	0	0	Ki67+	 14385 8341
12429	0	0	Ki67+	 14386 8285
12430	0	0	Ki67+	 14398 8191
12431	0	0	Ki67+	 14401 8147
12432	0	0	Ki67+	 14407 8224
12433	0	0	Ki67+	 14408 8053
12434	0	0	Ki67+	 14413 8427
12435	0	0	Ki67+	 14414 8253
12436	0	0	Ki67+	 14415 8294
12437	0	0	Ki67+	 14420 8160
12438	0	0	Ki67+	 14425 8265
12439	0	0	Ki67+	 14437 8168
12440	0	0	Ki67+	 14440 8213
12441	0	0	Ki67+	 14443 8397
12442	0	0	Ki67+	 14447 8421
12443	0	0	Ki67+	 14450 8307
12444	0	0	Ki67+	 14450 8353
12445	0	0	Ki67+	 14453 8340
12446	0	0	Ki67+	 14456 8213
12447	0	0	Ki67+	 14458 8187
12448	0	0	Ki67+	 14467 8224
12449	0	0	Ki67+	 14468 8401
12450	0	0	Ki67+	 14472 8366
12451	0	0	Ki67+	 14477 8382
12452	0	0	Ki67+	 14495 8232
12453	0	0	Ki67+	 14496 8293
12454	0	0	Ki67+	 14497 8349
12455	0	0	Ki67+	 14516 8260
12456	0	0	Ki67+	 14520 8320
12457	0	0	Ki67+	 14525 8275
12458	0	0	Ki67+	 14588 8041
12459	0	0	Ki67+	 14601 7700
12460	0	0	Ki67+	 14606 7882
12461	0	0	Ki67+	 14608 7818
12462	0	0	Ki67+	 14609 7682
12463	0	0	Ki67+	 14621 7715
12464	0	0	Ki67+	 14674 7734
12465	0	0	Ki67+	 14678 7748
12466	0	0	Ki67+	 14694 7732
12467	0	0	Ki67+	 14701 7672
12468	0	0	Ki67+	 14704 7760
12469	0	0	Ki67+	 14704 7788
12470	0	0	Ki67+	 14713 7749
12471	0	0	Ki67+	 14718 7784
12472	0	0	Ki67+	 14721 7811
12473	0	0	Ki67+	 14742 7965
12474	0	0	Ki67+	 14754 7696
12475	0	0	Ki67+	 14758 7808
12476	0	0	Ki67+	 14769 7904
12477	0	0	Ki67+	 14777 7721
12478	0	0	Ki67+	 14782 7918
12479	0	0	Ki67+	 14783 7733
12480	0	0	Ki67+	 14789 7938
12481	0	0	Ki67+	 14792 7982
12482	0	0	Ki67+	 14795 7733
12483	0	0	Ki67+	 14801 7799
12484	0	0	Ki67+	 14804 8056
12485	0	0	Ki67+	 14806 8263
12486	0	0	Ki67+	 14810 7747
12487	0	0	Ki67+	 14811 7765
12488	0	0	Ki67+	 14049 8502
12489	0	0	Ki67+	 14057 8612
12490	0	0	Ki67+	 14058 8520
12491	0	0	Ki67+	 14060 8557
12492	0	0	Ki67+	 14073 8579
12493	0	0	Ki67+	 14076 8670
12494	0	0	Ki67+	 14079 9226
12495	0	0	Ki67+	 14080 8858
12496	0	0	Ki67+	 14093 8520
12497	0	0	Ki67+	 14094 8802
12498	0	0	Ki67+	 14101 8530
12499	0	0	Ki67+	 14103 8478
12500	0	0	Ki67+	 14109 8801
12501	0	0	Ki67+	 14128 8525
12502	0	0	Ki67+	 14132 8541
12503	0	0	Ki67+	 14132 9016
12504	0	0	Ki67+	 14135 8513
12505	0	0	Ki67+	 14135 8586
12506	0	0	Ki67+	 14137 8856
12507	0	0	Ki67+	 14142 9121
12508	0	0	Ki67+	 14147 8485
12509	0	0	Ki67+	 14153 9069
12510	0	0	Ki67+	 14154 8529
12511	0	0	Ki67+	 14155 8497
12512	0	0	Ki67+	 14162 9029
12513	0	0	Ki67+	 14173 8564
12514	0	0	Ki67+	 14177 9132
12515	0	0	Ki67+	 14179 9186
12516	0	0	Ki67+	 14189 8526
12517	0	0	Ki67+	 14193 9067
12518	0	0	Ki67+	 14204 8522
12519	0	0	Ki67+	 14207 9002
12520	0	0	Ki67+	 14209 8474
12521	0	0	Ki67+	 14235 8536
12522	0	0	Ki67+	 14247 8577
12523	0	0	Ki67+	 14252 8556
12524	0	0	Ki67+	 14252 9140
12525	0	0	Ki67+	 14255 8513
12526	0	0	Ki67+	 14269 8534
12527	0	0	Ki67+	 14270 8472
12528	0	0	Ki67+	 14272 8962
12529	0	0	Ki67+	 14281 8491
12530	0	0	Ki67+	 14286 8470
12531	0	0	Ki67+	 14301 8489
12532	0	0	Ki67+	 14320 8917
12533	0	0	Ki67+	 14334 8510
12534	0	0	Ki67+	 14336 8530
12535	0	0	Ki67+	 14342 8546
12536	0	0	Ki67+	 14358 8508
12537	0	0	Ki67+	 14366 8536
12538	0	0	Ki67+	 14387 8528
12539	0	0	Ki67+	 14391 8474
12540	0	0	Ki67+	 14528 8620
12541	0	0	Ki67+	 14565 9235
12542	0	0	Ki67+	 14645 9190
12543	0	0	Ki67+	 14771 9000
12544	0	0	Ki67+	 14788 9238
12545	0	0	Ki67+	 14792 9056
12546	0	0	Ki67+	 14841 9058
12547	0	0	Ki67+	 14050 9800
12548	0	0	Ki67+	 14066 9754
12549	0	0	Ki67+	 14067 9844
12550	0	0	Ki67+	 14069 9772
12551	0	0	Ki67+	 14071 9725
12552	0	0	Ki67+	 14073 9868
12553	0	0	Ki67+	 14076 9892
12554	0	0	Ki67+	 14077 9698
12555	0	0	Ki67+	 14081 9929
12556	0	0	Ki67+	 14085 9825
12557	0	0	Ki67+	 14100 9763
12558	0	0	Ki67+	 14101 9733
12559	0	0	Ki67+	 14112 9853
12560	0	0	Ki67+	 14126 9817
12561	0	0	Ki67+	 14133 9911
12562	0	0	Ki67+	 14140 9713
12563	0	0	Ki67+	 14144 9854
12564	0	0	Ki67+	 14154 9665
12565	0	0	Ki67+	 14155 9803
12566	0	0	Ki67+	 14156 9890
12567	0	0	Ki67+	 14171 9824
12568	0	0	Ki67+	 14173 9865
12569	0	0	Ki67+	 14178 9730
12570	0	0	Ki67+	 14180 9796
12571	0	0	Ki67+	 14187 9658
12572	0	0	Ki67+	 14195 9852
12573	0	0	Ki67+	 14197 9838
12574	0	0	Ki67+	 14199 9781
12575	0	0	Ki67+	 14201 9733
12576	0	0	Ki67+	 14210 9757
12577	0	0	Ki67+	 14212 9633
12578	0	0	Ki67+	 14214 9815
12579	0	0	Ki67+	 14216 9788
12580	0	0	Ki67+	 14225 9737
12581	0	0	Ki67+	 14234 9765
12582	0	0	Ki67+	 14244 9595
12583	0	0	Ki67+	 14250 9643
12584	0	0	Ki67+	 14253 9727
12585	0	0	Ki67+	 14255 9995
12586	0	0	Ki67+	 14258 9533
12587	0	0	Ki67+	 14258 9560
12588	0	0	Ki67+	 14262 9738
12589	0	0	Ki67+	 14271 9720
12590	0	0	Ki67+	 14273 9488
12591	0	0	Ki67+	 14282 9747
12592	0	0	Ki67+	 14283 9707
12593	0	0	Ki67+	 14291 9556
12594	0	0	Ki67+	 14300 9716
12595	0	0	Ki67+	 14324 9481
12596	0	0	Ki67+	 14328 9923
12597	0	0	Ki67+	 14330 9534
12598	0	0	Ki67+	 14337 9889
12599	0	0	Ki67+	 14339 9415
12600	0	0	Ki67+	 14343 9446
12601	0	0	Ki67+	 14348 9428
12602	0	0	Ki67+	 14366 9967
12603	0	0	Ki67+	 14368 9546
12604	0	0	Ki67+	 14368 9742
12605	0	0	Ki67+	 14386 9949
12606	0	0	Ki67+	 14395 9983
12607	0	0	Ki67+	 14402 9921
12608	0	0	Ki67+	 14422 9922
12609	0	0	Ki67+	 14434 9695
12610	0	0	Ki67+	 14474 9506
12611	0	0	Ki67+	 14485 9449
12612	0	0	Ki67+	 14486 9543
12613	0	0	Ki67+	 14486 9565
12614	0	0	Ki67+	 14488 9972
12615	0	0	Ki67+	 14493 9822
12616	0	0	Ki67+	 14501 10008
12617	0	0	Ki67+	 14508 9429
12618	0	0	Ki67+	 14526 10034
12619	0	0	Ki67+	 14538 9422
12620	0	0	Ki67+	 14539 9608
12621	0	0	Ki67+	 14553 9413
12622	0	0	Ki67+	 14562 10003
12623	0	0	Ki67+	 14570 9346
12624	0	0	Ki67+	 14573 9585
12625	0	0	Ki67+	 14585 9652
12626	0	0	Ki67+	 14591 9879
12627	0	0	Ki67+	 14594 9378
12628	0	0	Ki67+	 14597 9779
12629	0	0	Ki67+	 14597 10025
12630	0	0	Ki67+	 14607 9763
12631	0	0	Ki67+	 14608 9881
12632	0	0	Ki67+	 14615 9854
12633	0	0	Ki67+	 14679 9361
12634	0	0	Ki67+	 14679 9852
12635	0	0	Ki67+	 14684 9330
12636	0	0	Ki67+	 14685 9812
12637	0	0	Ki67+	 14692 9945
12638	0	0	Ki67+	 14706 9925
12639	0	0	Ki67+	 14714 9301
12640	0	0	Ki67+	 14719 9530
12641	0	0	Ki67+	 14735 9274
12642	0	0	Ki67+	 14739 9747
12643	0	0	Ki67+	 14744 9915
12644	0	0	Ki67+	 14747 9771
12645	0	0	Ki67+	 14751 9442
12646	0	0	Ki67+	 14751 9791
12647	0	0	Ki67+	 14751 9900
12648	0	0	Ki67+	 14755 9724
12649	0	0	Ki67+	 14757 9303
12650	0	0	Ki67+	 14758 9838
12651	0	0	Ki67+	 14762 9459
12652	0	0	Ki67+	 14766 9399
12653	0	0	Ki67+	 14786 9731
12654	0	0	Ki67+	 14810 9701
12655	0	0	Ki67+	 14812 9666
12656	0	0	Ki67+	 14820 9633
12657	0	0	Ki67+	 14823 9600
12658	0	0	Ki67+	 14824 9674
12659	0	0	Ki67+	 14826 9311
12660	0	0	Ki67+	 14831 9656
12661	0	0	Ki67+	 14838 9501
12662	0	0	Ki67+	 14088 10542
12663	0	0	Ki67+	 14211 10578
12664	0	0	Ki67+	 14252 10579
12665	0	0	Ki67+	 14264 10535
12666	0	0	Ki67+	 14290 10585
12667	0	0	Ki67+	 14324 10578
12668	0	0	Ki67+	 14350 10605
12669	0	0	Ki67+	 14390 10585
12670	0	0	Ki67+	 14423 10597
12671	0	0	Ki67+	 14474 10654
12672	0	0	Ki67+	 14485 10555
12673	0	0	Ki67+	 14495 10208
12674	0	0	Ki67+	 14515 10598
12675	0	0	Ki67+	 14629 10326
12676	0	0	Ki67+	 14813 10116
12677	0	0	Ki67+	 14086 10980
12678	0	0	Ki67+	 14103 10960
12679	0	0	Ki67+	 14109 11584
12680	0	0	Ki67+	 14113 11039
12681	0	0	Ki67+	 14123 11054
12682	0	0	Ki67+	 14132 11245
12683	0	0	Ki67+	 14136 11009
12684	0	0	Ki67+	 14138 11578
12685	0	0	Ki67+	 14139 11213
12686	0	0	Ki67+	 14140 10910
12687	0	0	Ki67+	 14144 10926
12688	0	0	Ki67+	 14153 11215
12689	0	0	Ki67+	 14157 10909
12690	0	0	Ki67+	 14166 11192
12691	0	0	Ki67+	 14170 10954
12692	0	0	Ki67+	 14171 11568
12693	0	0	Ki67+	 14189 10894
12694	0	0	Ki67+	 14189 10942
12695	0	0	Ki67+	 14189 11003
12696	0	0	Ki67+	 14191 11052
12697	0	0	Ki67+	 14194 11540
12698	0	0	Ki67+	 14195 11573
12699	0	0	Ki67+	 14203 11392
12700	0	0	Ki67+	 14207 10978
12701	0	0	Ki67+	 14218 11346
12702	0	0	Ki67+	 14220 11612
12703	0	0	Ki67+	 14226 11659
12704	0	0	Ki67+	 14239 11139
12705	0	0	Ki67+	 14250 11143
12706	0	0	Ki67+	 14259 11064
12707	0	0	Ki67+	 14276 11061
12708	0	0	Ki67+	 14280 10898
12709	0	0	Ki67+	 14312 11538
12710	0	0	Ki67+	 14315 11061
12711	0	0	Ki67+	 14330 11365
12712	0	0	Ki67+	 14353 10911
12713	0	0	Ki67+	 14369 11084
12714	0	0	Ki67+	 14446 11654
12715	0	0	Ki67+	 14447 11070
12716	0	0	Ki67+	 14461 10947
12717	0	0	Ki67+	 14464 11638
12718	0	0	Ki67+	 14470 11617
12719	0	0	Ki67+	 14483 11002
12720	0	0	Ki67+	 14489 11029
12721	0	0	Ki67+	 14556 11622
12722	0	0	Ki67+	 14642 11295
12723	0	0	Ki67+	 14648 11117
12724	0	0	Ki67+	 14651 11059
12725	0	0	Ki67+	 14660 11290
12726	0	0	Ki67+	 14699 11288
12727	0	0	Ki67+	 14750 11082
12728	0	0	Ki67+	 14751 11104
12729	0	0	Ki67+	 14779 11201
12730	0	0	Ki67+	 14804 11606
12731	0	0	Ki67+	 14804 11639
12732	0	0	Ki67+	 14813 11065
12733	0	0	Ki67+	 14819 11617
12734	0	0	Ki67+	 14822 11457
12735	0	0	Ki67+	 14841 11646
12736	0	0	Ki67+	 14056 12181
12737	0	0	Ki67+	 14059 12221
12738	0	0	Ki67+	 14074 12315
12739	0	0	Ki67+	 14076 12213
12740	0	0	Ki67+	 14083 12458
12741	0	0	Ki67+	 14091 12289
12742	0	0	Ki67+	 14092 12050
12743	0	0	Ki67+	 14098 12399
12744	0	0	Ki67+	 14102 12255
12745	0	0	Ki67+	 14103 12195
12746	0	0	Ki67+	 14105 12436
12747	0	0	Ki67+	 14108 12070
12748	0	0	Ki67+	 14109 12422
12749	0	0	Ki67+	 14111 12171
12750	0	0	Ki67+	 14129 12267
12751	0	0	Ki67+	 14135 12308
12752	0	0	Ki67+	 14138 12461
12753	0	0	Ki67+	 14144 11931
12754	0	0	Ki67+	 14158 12171
12755	0	0	Ki67+	 14159 11886
12756	0	0	Ki67+	 14164 12446
12757	0	0	Ki67+	 14195 11973
12758	0	0	Ki67+	 14198 12281
12759	0	0	Ki67+	 14202 12082
12760	0	0	Ki67+	 14206 12176
12761	0	0	Ki67+	 14207 12425
12762	0	0	Ki67+	 14211 12154
12763	0	0	Ki67+	 14220 11900
12764	0	0	Ki67+	 14220 12413
12765	0	0	Ki67+	 14225 12247
12766	0	0	Ki67+	 14228 11872
12767	0	0	Ki67+	 14231 11982
12768	0	0	Ki67+	 14234 12425
12769	0	0	Ki67+	 14235 12168
12770	0	0	Ki67+	 14247 11851
12771	0	0	Ki67+	 14249 12293
12772	0	0	Ki67+	 14249 12315
12773	0	0	Ki67+	 14251 12219
12774	0	0	Ki67+	 14257 12330
12775	0	0	Ki67+	 14267 12145
12776	0	0	Ki67+	 14270 11864
12777	0	0	Ki67+	 14273 11848
12778	0	0	Ki67+	 14277 12011
12779	0	0	Ki67+	 14287 12101
12780	0	0	Ki67+	 14308 11873
12781	0	0	Ki67+	 14316 12210
12782	0	0	Ki67+	 14320 12118
12783	0	0	Ki67+	 14329 12015
12784	0	0	Ki67+	 14331 12288
12785	0	0	Ki67+	 14332 11874
12786	0	0	Ki67+	 14334 11847
12787	0	0	Ki67+	 14360 11854
12788	0	0	Ki67+	 14363 12251
12789	0	0	Ki67+	 14370 11868
12790	0	0	Ki67+	 14370 11883
12791	0	0	Ki67+	 14385 12039
12792	0	0	Ki67+	 14393 11876
12793	0	0	Ki67+	 14394 11863
12794	0	0	Ki67+	 14403 11890
12795	0	0	Ki67+	 14404 12453
12796	0	0	Ki67+	 14418 11906
12797	0	0	Ki67+	 14432 11882
12798	0	0	Ki67+	 14445 11794
12799	0	0	Ki67+	 14469 11933
12800	0	0	Ki67+	 14478 12060
12801	0	0	Ki67+	 14486 12050
12802	0	0	Ki67+	 14497 11754
12803	0	0	Ki67+	 14501 12065
12804	0	0	Ki67+	 14504 12237
12805	0	0	Ki67+	 14514 11919
12806	0	0	Ki67+	 14516 12311
12807	0	0	Ki67+	 14526 11757
12808	0	0	Ki67+	 14537 12292
12809	0	0	Ki67+	 14540 11805
12810	0	0	Ki67+	 14540 12337
12811	0	0	Ki67+	 14556 12201
12812	0	0	Ki67+	 14568 12213
12813	0	0	Ki67+	 14569 11681
12814	0	0	Ki67+	 14570 11769
12815	0	0	Ki67+	 14574 12354
12816	0	0	Ki67+	 14581 11776
12817	0	0	Ki67+	 14583 11808
12818	0	0	Ki67+	 14595 12224
12819	0	0	Ki67+	 14596 12043
12820	0	0	Ki67+	 14605 11818
12821	0	0	Ki67+	 14610 12087
12822	0	0	Ki67+	 14640 12364
12823	0	0	Ki67+	 14657 12209
12824	0	0	Ki67+	 14661 12182
12825	0	0	Ki67+	 14680 12029
12826	0	0	Ki67+	 14690 12192
12827	0	0	Ki67+	 14697 12140
12828	0	0	Ki67+	 14710 12136
12829	0	0	Ki67+	 14721 11742
12830	0	0	Ki67+	 14728 11895
12831	0	0	Ki67+	 14755 11854
12832	0	0	Ki67+	 14760 12178
12833	0	0	Ki67+	 14767 11669
12834	0	0	Ki67+	 14773 12016
12835	0	0	Ki67+	 14776 12086
12836	0	0	Ki67+	 14777 11788
12837	0	0	Ki67+	 14786 12187
12838	0	0	Ki67+	 14797 11811
12839	0	0	Ki67+	 14799 11773
12840	0	0	Ki67+	 14799 12055
12841	0	0	Ki67+	 14802 12375
12842	0	0	Ki67+	 14813 11801
12843	0	0	Ki67+	 14818 12400
12844	0	0	Ki67+	 14828 12402
12845	0	0	Ki67+	 14834 12384
12846	0	0	Ki67+	 14835 12174
12847	0	0	Ki67+	 14837 12309
12848	0	0	Ki67+	 14846 12299
12849	0	0	Ki67+	 14847 11945
12850	0	0	Ki67+	 14847 12340
12851	0	0	Ki67+	 14073 12468
12852	0	0	Ki67+	 14074 12897
12853	0	0	Ki67+	 14077 12932
12854	0	0	Ki67+	 14082 12506
12855	0	0	Ki67+	 14084 12982
12856	0	0	Ki67+	 14089 12936
12857	0	0	Ki67+	 14106 12989
12858	0	0	Ki67+	 14110 13263
12859	0	0	Ki67+	 14128 13262
12860	0	0	Ki67+	 14174 13242
12861	0	0	Ki67+	 14187 13071
12862	0	0	Ki67+	 14193 12944
12863	0	0	Ki67+	 14213 12837
12864	0	0	Ki67+	 14222 12819
12865	0	0	Ki67+	 14261 12877
12866	0	0	Ki67+	 14263 12860
12867	0	0	Ki67+	 14279 12518
12868	0	0	Ki67+	 14331 12848
12869	0	0	Ki67+	 14350 12874
12870	0	0	Ki67+	 14370 13050
12871	0	0	Ki67+	 14448 12522
12872	0	0	Ki67+	 14510 12624
12873	0	0	Ki67+	 14541 12511
12874	0	0	Ki67+	 14565 12495
12875	0	0	Ki67+	 14592 12476
12876	0	0	Ki67+	 14602 12466
12877	0	0	Ki67+	 14710 12765
12878	0	0	Ki67+	 14731 12791
12879	0	0	Ki67+	 14054 13590
12880	0	0	Ki67+	 14192 13309
12881	0	0	Ki67+	 14273 13555
12882	0	0	Ki67+	 14281 14008
12883	0	0	Ki67+	 14287 13566
12884	0	0	Ki67+	 14295 14024
12885	0	0	Ki67+	 14305 13572
12886	0	0	Ki67+	 14314 13348
12887	0	0	Ki67+	 14396 13883
12888	0	0	Ki67+	 14425 13300
12889	0	0	Ki67+	 14435 13772
12890	0	0	Ki67+	 14461 13780
12891	0	0	Ki67+	 14527 14029
12892	0	0	Ki67+	 14563 13555
12893	0	0	Ki67+	 14568 13918
12894	0	0	Ki67+	 14577 13544
12895	0	0	Ki67+	 14586 13748
12896	0	0	Ki67+	 14595 13942
12897	0	0	Ki67+	 14619 13839
12898	0	0	Ki67+	 14627 13760
12899	0	0	Ki67+	 14630 13734
12900	0	0	Ki67+	 14639 13525
12901	0	0	Ki67+	 14656 13742
12902	0	0	Ki67+	 14687 13866
12903	0	0	Ki67+	 14721 13459
12904	0	0	Ki67+	 14743 13432
12905	0	0	Ki67+	 14751 13814
12906	0	0	Ki67+	 14777 13298
12907	0	0	Ki67+	 14826 13642
12908	0	0	Ki67+	 14836 13720
12909	0	0	Ki67+	 14055 14848
12910	0	0	Ki67+	 14068 14831
12911	0	0	Ki67+	 14087 14855
12912	0	0	Ki67+	 14101 14510
12913	0	0	Ki67+	 14120 14548
12914	0	0	Ki67+	 14126 14504
12915	0	0	Ki67+	 14128 14485
12916	0	0	Ki67+	 14146 14842
12917	0	0	Ki67+	 14147 14578
12918	0	0	Ki67+	 14153 14797
12919	0	0	Ki67+	 14157 14465
12920	0	0	Ki67+	 14162 14475
12921	0	0	Ki67+	 14172 14600
12922	0	0	Ki67+	 14177 14459
12923	0	0	Ki67+	 14188 14862
12924	0	0	Ki67+	 14195 14421
12925	0	0	Ki67+	 14199 14834
12926	0	0	Ki67+	 14201 14389
12927	0	0	Ki67+	 14202 14469
12928	0	0	Ki67+	 14213 14210
12929	0	0	Ki67+	 14224 14473
12930	0	0	Ki67+	 14224 14646
12931	0	0	Ki67+	 14228 14401
12932	0	0	Ki67+	 14233 14374
12933	0	0	Ki67+	 14237 14452
12934	0	0	Ki67+	 14238 14418
12935	0	0	Ki67+	 14255 14192
12936	0	0	Ki67+	 14256 14123
12937	0	0	Ki67+	 14263 14259
12938	0	0	Ki67+	 14276 14222
12939	0	0	Ki67+	 14282 14234
12940	0	0	Ki67+	 14306 14561
12941	0	0	Ki67+	 14312 14396
12942	0	0	Ki67+	 14337 14520
12943	0	0	Ki67+	 14340 14249
12944	0	0	Ki67+	 14346 14384
12945	0	0	Ki67+	 14351 14197
12946	0	0	Ki67+	 14355 14441
12947	0	0	Ki67+	 14358 14687
12948	0	0	Ki67+	 14359 14517
12949	0	0	Ki67+	 14377 14418
12950	0	0	Ki67+	 14387 14652
12951	0	0	Ki67+	 14423 14655
12952	0	0	Ki67+	 14445 14181
12953	0	0	Ki67+	 14457 14789
12954	0	0	Ki67+	 14459 14694
12955	0	0	Ki67+	 14464 14738
12956	0	0	Ki67+	 14473 14764
12957	0	0	Ki67+	 14481 14527
12958	0	0	Ki67+	 14487 14740
12959	0	0	Ki67+	 14497 14576
12960	0	0	Ki67+	 14504 14755
12961	0	0	Ki67+	 14515 14862
12962	0	0	Ki67+	 14533 14853
12963	0	0	Ki67+	 14548 14685
12964	0	0	Ki67+	 14552 14790
12965	0	0	Ki67+	 14565 14458
12966	0	0	Ki67+	 14592 14531
12967	0	0	Ki67+	 14610 14412
12968	0	0	Ki67+	 14625 14349
12969	0	0	Ki67+	 14649 14395
12970	0	0	Ki67+	 14668 14809
12971	0	0	Ki67+	 14671 14743
12972	0	0	Ki67+	 14673 14347
12973	0	0	Ki67+	 14681 14410
12974	0	0	Ki67+	 14681 14790
12975	0	0	Ki67+	 14693 14320
12976	0	0	Ki67+	 14748 14066
12977	0	0	Ki67+	 14748 14390
12978	0	0	Ki67+	 14755 14637
12979	0	0	Ki67+	 14773 14499
12980	0	0	Ki67+	 14778 14108
12981	0	0	Ki67+	 14788 14093
12982	0	0	Ki67+	 14800 14645
12983	0	0	Ki67+	 14806 14066
12984	0	0	Ki67+	 14806 14095
12985	0	0	Ki67+	 14815 14405
12986	0	0	Ki67+	 14847 14413
12987	0	0	Ki67+	 14054 14892
12988	0	0	Ki67+	 14057 15190
12989	0	0	Ki67+	 14062 15358
12990	0	0	Ki67+	 14063 15440
12991	0	0	Ki67+	 14067 15319
12992	0	0	Ki67+	 14069 15393
12993	0	0	Ki67+	 14075 15150
12994	0	0	Ki67+	 14079 14973
12995	0	0	Ki67+	 14083 15352
12996	0	0	Ki67+	 14083 15454
12997	0	0	Ki67+	 14084 15492
12998	0	0	Ki67+	 14085 15208
12999	0	0	Ki67+	 14095 15476
13000	0	0	Ki67+	 14098 15112
13001	0	0	Ki67+	 14106 15092
13002	0	0	Ki67+	 14111 15281
13003	0	0	Ki67+	 14113 15639
13004	0	0	Ki67+	 14116 15230
13005	0	0	Ki67+	 14117 15068
13006	0	0	Ki67+	 14121 14972
13007	0	0	Ki67+	 14122 15603
13008	0	0	Ki67+	 14123 15474
13009	0	0	Ki67+	 14142 15409
13010	0	0	Ki67+	 14142 15430
13011	0	0	Ki67+	 14143 15246
13012	0	0	Ki67+	 14156 15451
13013	0	0	Ki67+	 14157 15660
13014	0	0	Ki67+	 14162 15401
13015	0	0	Ki67+	 14163 15622
13016	0	0	Ki67+	 14168 15604
13017	0	0	Ki67+	 14177 15432
13018	0	0	Ki67+	 14182 14895
13019	0	0	Ki67+	 14187 15431
13020	0	0	Ki67+	 14188 15656
13021	0	0	Ki67+	 14190 15602
13022	0	0	Ki67+	 14192 15011
13023	0	0	Ki67+	 14198 14881
13024	0	0	Ki67+	 14202 15005
13025	0	0	Ki67+	 14203 15390
13026	0	0	Ki67+	 14225 14976
13027	0	0	Ki67+	 14236 15656
13028	0	0	Ki67+	 14260 14957
13029	0	0	Ki67+	 14274 15217
13030	0	0	Ki67+	 14280 14960
13031	0	0	Ki67+	 14288 15204
13032	0	0	Ki67+	 14295 15186
13033	0	0	Ki67+	 14307 14963
13034	0	0	Ki67+	 14321 14955
13035	0	0	Ki67+	 14321 15162
13036	0	0	Ki67+	 14347 14966
13037	0	0	Ki67+	 14349 15393
13038	0	0	Ki67+	 14352 15247
13039	0	0	Ki67+	 14353 15005
13040	0	0	Ki67+	 14357 15026
13041	0	0	Ki67+	 14362 15357
13042	0	0	Ki67+	 14364 15417
13043	0	0	Ki67+	 14387 15265
13044	0	0	Ki67+	 14397 15443
13045	0	0	Ki67+	 14410 15094
13046	0	0	Ki67+	 14410 15110
13047	0	0	Ki67+	 14418 15350
13048	0	0	Ki67+	 14419 15118
13049	0	0	Ki67+	 14419 15242
13050	0	0	Ki67+	 14420 15447
13051	0	0	Ki67+	 14423 15214
13052	0	0	Ki67+	 14431 15198
13053	0	0	Ki67+	 14446 15227
13054	0	0	Ki67+	 14451 15148
13055	0	0	Ki67+	 14464 15185
13056	0	0	Ki67+	 14465 15282
13057	0	0	Ki67+	 14471 15212
13058	0	0	Ki67+	 14473 15253
13059	0	0	Ki67+	 14479 15156
13060	0	0	Ki67+	 14485 15171
13061	0	0	Ki67+	 14485 15426
13062	0	0	Ki67+	 14493 15192
13063	0	0	Ki67+	 14495 15633
13064	0	0	Ki67+	 14499 15606
13065	0	0	Ki67+	 14500 15390
13066	0	0	Ki67+	 14506 14907
13067	0	0	Ki67+	 14511 14954
13068	0	0	Ki67+	 14522 14976
13069	0	0	Ki67+	 14526 14951
13070	0	0	Ki67+	 14529 15366
13071	0	0	Ki67+	 14544 14874
13072	0	0	Ki67+	 14547 15003
13073	0	0	Ki67+	 14569 14957
13074	0	0	Ki67+	 14585 14929
13075	0	0	Ki67+	 14586 15570
13076	0	0	Ki67+	 14590 14941
13077	0	0	Ki67+	 14618 14888
13078	0	0	Ki67+	 14620 15614
13079	0	0	Ki67+	 14627 15574
13080	0	0	Ki67+	 14633 15505
13081	0	0	Ki67+	 14641 15630
13082	0	0	Ki67+	 14647 15647
13083	0	0	Ki67+	 14650 15218
13084	0	0	Ki67+	 14652 15170
13085	0	0	Ki67+	 14669 15162
13086	0	0	Ki67+	 14674 15181
13087	0	0	Ki67+	 14679 15232
13088	0	0	Ki67+	 14683 15490
13089	0	0	Ki67+	 14693 15408
13090	0	0	Ki67+	 14693 15515
13091	0	0	Ki67+	 14696 14904
13092	0	0	Ki67+	 14703 15061
13093	0	0	Ki67+	 14705 15248
13094	0	0	Ki67+	 14708 15581
13095	0	0	Ki67+	 14712 14913
13096	0	0	Ki67+	 14714 15640
13097	0	0	Ki67+	 14717 15219
13098	0	0	Ki67+	 14724 15447
13099	0	0	Ki67+	 14728 15063
13100	0	0	Ki67+	 14736 15499
13101	0	0	Ki67+	 14737 15639
13102	0	0	Ki67+	 14744 15067
13103	0	0	Ki67+	 14747 15443
13104	0	0	Ki67+	 14747 15646
13105	0	0	Ki67+	 14748 15284
13106	0	0	Ki67+	 14763 15263
13107	0	0	Ki67+	 14764 14878
13108	0	0	Ki67+	 14777 15068
13109	0	0	Ki67+	 14784 15220
13110	0	0	Ki67+	 14791 15203
13111	0	0	Ki67+	 14791 15616
13112	0	0	Ki67+	 14792 15243
13113	0	0	Ki67+	 14800 15053
13114	0	0	Ki67+	 14801 15194
13115	0	0	Ki67+	 14807 15317
13116	0	0	Ki67+	 14810 15504
13117	0	0	Ki67+	 14813 15213
13118	0	0	Ki67+	 14821 15178
13119	0	0	Ki67+	 14823 14949
13120	0	0	Ki67+	 14833 15138
13121	0	0	Ki67+	 14833 15328
13122	0	0	Ki67+	 14837 15150
13123	0	0	Ki67+	 14842 15123
13124	0	0	Ki67+	 14049 16424
13125	0	0	Ki67+	 14054 16304
13126	0	0	Ki67+	 14055 16031
13127	0	0	Ki67+	 14063 16206
13128	0	0	Ki67+	 14070 16344
13129	0	0	Ki67+	 14071 16027
13130	0	0	Ki67+	 14071 16069
13131	0	0	Ki67+	 14090 16049
13132	0	0	Ki67+	 14090 16081
13133	0	0	Ki67+	 14091 16142
13134	0	0	Ki67+	 14093 16328
13135	0	0	Ki67+	 14094 16404
13136	0	0	Ki67+	 14095 15667
13137	0	0	Ki67+	 14100 16020
13138	0	0	Ki67+	 14107 16172
13139	0	0	Ki67+	 14115 16381
13140	0	0	Ki67+	 14115 16401
13141	0	0	Ki67+	 14124 15676
13142	0	0	Ki67+	 14125 16424
13143	0	0	Ki67+	 14130 16269
13144	0	0	Ki67+	 14132 16446
13145	0	0	Ki67+	 14138 16414
13146	0	0	Ki67+	 14144 16163
13147	0	0	Ki67+	 14146 16258
13148	0	0	Ki67+	 14151 15755
13149	0	0	Ki67+	 14160 16301
13150	0	0	Ki67+	 14164 16416
13151	0	0	Ki67+	 14165 16167
13152	0	0	Ki67+	 14169 16258
13153	0	0	Ki67+	 14181 16386
13154	0	0	Ki67+	 14182 15761
13155	0	0	Ki67+	 14187 16171
13156	0	0	Ki67+	 14188 16420
13157	0	0	Ki67+	 14189 15746
13158	0	0	Ki67+	 14192 16096
13159	0	0	Ki67+	 14194 16382
13160	0	0	Ki67+	 14199 15676
13161	0	0	Ki67+	 14204 16070
13162	0	0	Ki67+	 14205 16281
13163	0	0	Ki67+	 14211 16049
13164	0	0	Ki67+	 14212 16414
13165	0	0	Ki67+	 14217 16439
13166	0	0	Ki67+	 14225 16386
13167	0	0	Ki67+	 14227 15758
13168	0	0	Ki67+	 14228 16049
13169	0	0	Ki67+	 14239 16296
13170	0	0	Ki67+	 14241 16324
13171	0	0	Ki67+	 14251 15779
13172	0	0	Ki67+	 14254 16052
13173	0	0	Ki67+	 14254 16403
13174	0	0	Ki67+	 14254 16427
13175	0	0	Ki67+	 14257 16281
13176	0	0	Ki67+	 14267 16135
13177	0	0	Ki67+	 14270 15789
13178	0	0	Ki67+	 14275 16461
13179	0	0	Ki67+	 14276 15728
13180	0	0	Ki67+	 14278 15684
13181	0	0	Ki67+	 14284 15748
13182	0	0	Ki67+	 14285 16150
13183	0	0	Ki67+	 14286 16328
13184	0	0	Ki67+	 14286 16404
13185	0	0	Ki67+	 14288 16439
13186	0	0	Ki67+	 14299 16110
13187	0	0	Ki67+	 14300 16350
13188	0	0	Ki67+	 14311 16066
13189	0	0	Ki67+	 14311 16408
13190	0	0	Ki67+	 14312 16324
13191	0	0	Ki67+	 14317 16339
13192	0	0	Ki67+	 14318 16119
13193	0	0	Ki67+	 14328 16095
13194	0	0	Ki67+	 14332 16359
13195	0	0	Ki67+	 14362 15927
13196	0	0	Ki67+	 14372 15899
13197	0	0	Ki67+	 14380 15818
13198	0	0	Ki67+	 14381 15989
13199	0	0	Ki67+	 14381 16208
13200	0	0	Ki67+	 14388 16029
13201	0	0	Ki67+	 14397 16212
13202	0	0	Ki67+	 14404 16221
13203	0	0	Ki67+	 14407 16414
13204	0	0	Ki67+	 14410 15809
13205	0	0	Ki67+	 14414 16430
13206	0	0	Ki67+	 14417 16198
13207	0	0	Ki67+	 14421 16138
13208	0	0	Ki67+	 14428 16446
13209	0	0	Ki67+	 14438 16463
13210	0	0	Ki67+	 14440 16162
13211	0	0	Ki67+	 14442 16439
13212	0	0	Ki67+	 14444 16413
13213	0	0	Ki67+	 14449 16196
13214	0	0	Ki67+	 14455 16088
13215	0	0	Ki67+	 14458 15831
13216	0	0	Ki67+	 14458 16149
13217	0	0	Ki67+	 14465 16192
13218	0	0	Ki67+	 14466 16386
13219	0	0	Ki67+	 14471 16142
13220	0	0	Ki67+	 14471 16164
13221	0	0	Ki67+	 14473 16441
13222	0	0	Ki67+	 14491 16394
13223	0	0	Ki67+	 14496 16078
13224	0	0	Ki67+	 14500 15766
13225	0	0	Ki67+	 14501 16062
13226	0	0	Ki67+	 14502 16433
13227	0	0	Ki67+	 14508 15797
13228	0	0	Ki67+	 14511 16401
13229	0	0	Ki67+	 14513 16438
13230	0	0	Ki67+	 14528 15905
13231	0	0	Ki67+	 14534 15767
13232	0	0	Ki67+	 14541 15806
13233	0	0	Ki67+	 14544 16253
13234	0	0	Ki67+	 14561 15810
13235	0	0	Ki67+	 14561 16427
13236	0	0	Ki67+	 14562 16463
13237	0	0	Ki67+	 14571 15755
13238	0	0	Ki67+	 14575 15922
13239	0	0	Ki67+	 14576 16240
13240	0	0	Ki67+	 14578 15869
13241	0	0	Ki67+	 14583 15730
13242	0	0	Ki67+	 14609 15728
13243	0	0	Ki67+	 14618 15751
13244	0	0	Ki67+	 14620 15709
13245	0	0	Ki67+	 14640 15677
13246	0	0	Ki67+	 14644 16179
13247	0	0	Ki67+	 14646 15763
13248	0	0	Ki67+	 14654 16233
13249	0	0	Ki67+	 14660 15730
13250	0	0	Ki67+	 14660 16095
13251	0	0	Ki67+	 14663 15823
13252	0	0	Ki67+	 14664 15902
13253	0	0	Ki67+	 14666 15779
13254	0	0	Ki67+	 14677 15740
13255	0	0	Ki67+	 14680 15765
13256	0	0	Ki67+	 14686 15699
13257	0	0	Ki67+	 14696 15674
13258	0	0	Ki67+	 14706 16340
13259	0	0	Ki67+	 14708 15715
13260	0	0	Ki67+	 14708 15870
13261	0	0	Ki67+	 14710 16355
13262	0	0	Ki67+	 14715 15690
13263	0	0	Ki67+	 14716 16294
13264	0	0	Ki67+	 14718 16374
13265	0	0	Ki67+	 14720 15706
13266	0	0	Ki67+	 14728 15734
13267	0	0	Ki67+	 14730 15877
13268	0	0	Ki67+	 14732 16317
13269	0	0	Ki67+	 14744 15668
13270	0	0	Ki67+	 14744 16456
13271	0	0	Ki67+	 14749 16414
13272	0	0	Ki67+	 14754 16280
13273	0	0	Ki67+	 14760 16225
13274	0	0	Ki67+	 14766 16266
13275	0	0	Ki67+	 14766 16463
13276	0	0	Ki67+	 14774 16182
13277	0	0	Ki67+	 14775 15757
13278	0	0	Ki67+	 14784 16150
13279	0	0	Ki67+	 14788 16210
13280	0	0	Ki67+	 14810 15839
13281	0	0	Ki67+	 14819 16171
13282	0	0	Ki67+	 14824 15879
13283	0	0	Ki67+	 14826 16114
13284	0	0	Ki67+	 14831 16148
13285	0	0	Ki67+	 14836 15932
13286	0	0	Ki67+	 14841 16044
13287	0	0	Ki67+	 14049 16589
13288	0	0	Ki67+	 14065 16579
13289	0	0	Ki67+	 14106 17259
13290	0	0	Ki67+	 14195 16756
13291	0	0	Ki67+	 14209 16749
13292	0	0	Ki67+	 14229 16753
13293	0	0	Ki67+	 14247 17245
13294	0	0	Ki67+	 14251 17235
13295	0	0	Ki67+	 14262 16738
13296	0	0	Ki67+	 14285 16731
13297	0	0	Ki67+	 14305 16487
13298	0	0	Ki67+	 14305 16721
13299	0	0	Ki67+	 14309 16561
13300	0	0	Ki67+	 14309 16607
13301	0	0	Ki67+	 14314 16515
13302	0	0	Ki67+	 14314 16655
13303	0	0	Ki67+	 14320 16588
13304	0	0	Ki67+	 14320 16692
13305	0	0	Ki67+	 14331 16718
13306	0	0	Ki67+	 14351 16538
13307	0	0	Ki67+	 14364 16560
13308	0	0	Ki67+	 14365 16530
13309	0	0	Ki67+	 14366 16504
13310	0	0	Ki67+	 14369 16588
13311	0	0	Ki67+	 14371 16624
13312	0	0	Ki67+	 14372 16756
13313	0	0	Ki67+	 14378 16737
13314	0	0	Ki67+	 14388 16557
13315	0	0	Ki67+	 14394 16793
13316	0	0	Ki67+	 14397 16473
13317	0	0	Ki67+	 14400 16780
13318	0	0	Ki67+	 14409 16588
13319	0	0	Ki67+	 14424 16541
13320	0	0	Ki67+	 14427 16489
13321	0	0	Ki67+	 14430 16796
13322	0	0	Ki67+	 14434 16772
13323	0	0	Ki67+	 14437 16738
13324	0	0	Ki67+	 14448 16533
13325	0	0	Ki67+	 14457 16523
13326	0	0	Ki67+	 14462 16960
13327	0	0	Ki67+	 14464 16726
13328	0	0	Ki67+	 14465 16700
13329	0	0	Ki67+	 14472 16798
13330	0	0	Ki67+	 14476 16560
13331	0	0	Ki67+	 14485 16547
13332	0	0	Ki67+	 14488 16688
13333	0	0	Ki67+	 14493 16721
13334	0	0	Ki67+	 14497 16822
13335	0	0	Ki67+	 14502 16775
13336	0	0	Ki67+	 14506 16523
13337	0	0	Ki67+	 14524 17173
13338	0	0	Ki67+	 14535 16480
13339	0	0	Ki67+	 14541 16675
13340	0	0	Ki67+	 14544 17048
13341	0	0	Ki67+	 14548 16917
13342	0	0	Ki67+	 14552 16717
13343	0	0	Ki67+	 14553 16654
13344	0	0	Ki67+	 14555 16949
13345	0	0	Ki67+	 14570 16635
13346	0	0	Ki67+	 14582 16658
13347	0	0	Ki67+	 14583 16618
13348	0	0	Ki67+	 14584 16637
13349	0	0	Ki67+	 14584 16928
13350	0	0	Ki67+	 14611 16598
13351	0	0	Ki67+	 14612 16693
13352	0	0	Ki67+	 14614 16883
13353	0	0	Ki67+	 14620 16929
13354	0	0	Ki67+	 14628 16594
13355	0	0	Ki67+	 14636 16837
13356	0	0	Ki67+	 14637 16606
13357	0	0	Ki67+	 14651 16918
13358	0	0	Ki67+	 14658 16893
13359	0	0	Ki67+	 14665 16613
13360	0	0	Ki67+	 14666 16837
13361	0	0	Ki67+	 14671 16874
13362	0	0	Ki67+	 14679 17223
13363	0	0	Ki67+	 14685 16793
13364	0	0	Ki67+	 14686 16900
13365	0	0	Ki67+	 14687 16600
13366	0	0	Ki67+	 14694 16920
13367	0	0	Ki67+	 14695 16837
13368	0	0	Ki67+	 14702 16851
13369	0	0	Ki67+	 14706 16893
13370	0	0	Ki67+	 14716 16811
13371	0	0	Ki67+	 14718 16743
13372	0	0	Ki67+	 14719 16572
13373	0	0	Ki67+	 14725 16878
13374	0	0	Ki67+	 14727 16836
13375	0	0	Ki67+	 14737 16773
13376	0	0	Ki67+	 14753 16522
13377	0	0	Ki67+	 14761 16768
13378	0	0	Ki67+	 14762 16486
13379	0	0	Ki67+	 14766 16646
13380	0	0	Ki67+	 14774 16839
13381	0	0	Ki67+	 14778 16874
13382	0	0	Ki67+	 14790 16706
13383	0	0	Ki67+	 14792 16955
13384	0	0	Ki67+	 14802 16964
13385	0	0	Ki67+	 14811 16940
13386	0	0	Ki67+	 14820 16734
13387	0	0	Ki67+	 14836 16968
13388	0	0	Ki67+	 14839 16669
13389	0	0	Ki67+	 14844 16618
13390	0	0	Ki67+	 14065 17329
13391	0	0	Ki67+	 14071 17933
13392	0	0	Ki67+	 14077 17490
13393	0	0	Ki67+	 14081 17309
13394	0	0	Ki67+	 14093 17287
13395	0	0	Ki67+	 14102 17439
13396	0	0	Ki67+	 14123 17281
13397	0	0	Ki67+	 14151 17385
13398	0	0	Ki67+	 14152 17307
13399	0	0	Ki67+	 14160 17291
13400	0	0	Ki67+	 14164 17772
13401	0	0	Ki67+	 14170 17343
13402	0	0	Ki67+	 14175 17742
13403	0	0	Ki67+	 14182 17805
13404	0	0	Ki67+	 14183 17284
13405	0	0	Ki67+	 14187 17317
13406	0	0	Ki67+	 14198 17371
13407	0	0	Ki67+	 14201 17732
13408	0	0	Ki67+	 14202 17386
13409	0	0	Ki67+	 14202 17836
13410	0	0	Ki67+	 14202 17890
13411	0	0	Ki67+	 14205 17778
13412	0	0	Ki67+	 14211 17349
13413	0	0	Ki67+	 14218 17452
13414	0	0	Ki67+	 14222 17406
13415	0	0	Ki67+	 14223 17438
13416	0	0	Ki67+	 14225 17722
13417	0	0	Ki67+	 14228 17278
13418	0	0	Ki67+	 14233 17316
13419	0	0	Ki67+	 14236 17759
13420	0	0	Ki67+	 14240 17742
13421	0	0	Ki67+	 14254 17457
13422	0	0	Ki67+	 14255 17732
13423	0	0	Ki67+	 14256 17774
13424	0	0	Ki67+	 14264 17756
13425	0	0	Ki67+	 14267 17439
13426	0	0	Ki67+	 14273 17793
13427	0	0	Ki67+	 14279 17696
13428	0	0	Ki67+	 14283 17301
13429	0	0	Ki67+	 14286 17467
13430	0	0	Ki67+	 14286 17809
13431	0	0	Ki67+	 14290 17283
13432	0	0	Ki67+	 14291 17686
13433	0	0	Ki67+	 14292 17825
13434	0	0	Ki67+	 14301 17848
13435	0	0	Ki67+	 14306 17672
13436	0	0	Ki67+	 14317 17434
13437	0	0	Ki67+	 14318 17691
13438	0	0	Ki67+	 14319 17816
13439	0	0	Ki67+	 14332 17900
13440	0	0	Ki67+	 14334 17799
13441	0	0	Ki67+	 14336 17864
13442	0	0	Ki67+	 14349 17674
13443	0	0	Ki67+	 14350 17470
13444	0	0	Ki67+	 14350 17847
13445	0	0	Ki67+	 14352 17451
13446	0	0	Ki67+	 14353 17825
13447	0	0	Ki67+	 14354 17347
13448	0	0	Ki67+	 14356 17776
13449	0	0	Ki67+	 14360 17688
13450	0	0	Ki67+	 14362 17432
13451	0	0	Ki67+	 14364 17736
13452	0	0	Ki67+	 14364 17883
13453	0	0	Ki67+	 14367 17407
13454	0	0	Ki67+	 14372 17373
13455	0	0	Ki67+	 14373 17353
13456	0	0	Ki67+	 14378 17846
13457	0	0	Ki67+	 14379 17672
13458	0	0	Ki67+	 14379 17751
13459	0	0	Ki67+	 14385 17692
13460	0	0	Ki67+	 14387 17412
13461	0	0	Ki67+	 14390 17712
13462	0	0	Ki67+	 14391 17445
13463	0	0	Ki67+	 14391 17825
13464	0	0	Ki67+	 14393 17380
13465	0	0	Ki67+	 14398 17369
13466	0	0	Ki67+	 14402 17707
13467	0	0	Ki67+	 14408 17456
13468	0	0	Ki67+	 14411 17410
13469	0	0	Ki67+	 14412 17734
13470	0	0	Ki67+	 14417 17435
13471	0	0	Ki67+	 14418 17678
13472	0	0	Ki67+	 14423 17391
13473	0	0	Ki67+	 14425 17718
13474	0	0	Ki67+	 14447 17445
13475	0	0	Ki67+	 14449 17742
13476	0	0	Ki67+	 14457 17810
13477	0	0	Ki67+	 14462 17708
13478	0	0	Ki67+	 14464 17751
13479	0	0	Ki67+	 14466 17265
13480	0	0	Ki67+	 14466 17684
13481	0	0	Ki67+	 14471 17445
13482	0	0	Ki67+	 14479 17435
13483	0	0	Ki67+	 14484 17729
13484	0	0	Ki67+	 14493 17682
13485	0	0	Ki67+	 14494 17468
13486	0	0	Ki67+	 14503 17700
13487	0	0	Ki67+	 14508 17671
13488	0	0	Ki67+	 14518 17504
13489	0	0	Ki67+	 14530 17685
13490	0	0	Ki67+	 14535 17483
13491	0	0	Ki67+	 14536 17457
13492	0	0	Ki67+	 14539 17336
13493	0	0	Ki67+	 14539 17703
13494	0	0	Ki67+	 14545 17964
13495	0	0	Ki67+	 14548 17480
13496	0	0	Ki67+	 14549 17572
13497	0	0	Ki67+	 14549 17654
13498	0	0	Ki67+	 14551 18002
13499	0	0	Ki67+	 14553 17543
13500	0	0	Ki67+	 14556 17622
13501	0	0	Ki67+	 14560 17501
13502	0	0	Ki67+	 14564 17752
13503	0	0	Ki67+	 14565 17709
13504	0	0	Ki67+	 14573 17935
13505	0	0	Ki67+	 14574 17328
13506	0	0	Ki67+	 14574 17478
13507	0	0	Ki67+	 14574 17687
13508	0	0	Ki67+	 14577 17349
13509	0	0	Ki67+	 14577 17980
13510	0	0	Ki67+	 14578 17531
13511	0	0	Ki67+	 14581 17655
13512	0	0	Ki67+	 14582 17368
13513	0	0	Ki67+	 14588 17736
13514	0	0	Ki67+	 14588 17991
13515	0	0	Ki67+	 14590 17472
13516	0	0	Ki67+	 14591 17932
13517	0	0	Ki67+	 14602 17310
13518	0	0	Ki67+	 14602 17960
13519	0	0	Ki67+	 14608 17715
13520	0	0	Ki67+	 14609 17451
13521	0	0	Ki67+	 14612 17632
13522	0	0	Ki67+	 14613 17352
13523	0	0	Ki67+	 14613 17935
13524	0	0	Ki67+	 14615 17616
13525	0	0	Ki67+	 14615 17775
13526	0	0	Ki67+	 14616 17437
13527	0	0	Ki67+	 14627 17473
13528	0	0	Ki67+	 14631 17693
13529	0	0	Ki67+	 14633 17791
13530	0	0	Ki67+	 14637 17574
13531	0	0	Ki67+	 14641 17996
13532	0	0	Ki67+	 14646 17482
13533	0	0	Ki67+	 14646 17968
13534	0	0	Ki67+	 14647 18014
13535	0	0	Ki67+	 14649 17359
13536	0	0	Ki67+	 14649 17724
13537	0	0	Ki67+	 14660 17954
13538	0	0	Ki67+	 14662 17592
13539	0	0	Ki67+	 14665 17785
13540	0	0	Ki67+	 14669 17449
13541	0	0	Ki67+	 14669 17617
13542	0	0	Ki67+	 14669 17705
13543	0	0	Ki67+	 14677 17585
13544	0	0	Ki67+	 14682 18050
13545	0	0	Ki67+	 14685 17952
13546	0	0	Ki67+	 14686 17454
13547	0	0	Ki67+	 14686 17714
13548	0	0	Ki67+	 14688 17630
13549	0	0	Ki67+	 14689 17495
13550	0	0	Ki67+	 14690 17663
13551	0	0	Ki67+	 14705 17381
13552	0	0	Ki67+	 14705 17460
13553	0	0	Ki67+	 14706 17690
13554	0	0	Ki67+	 14707 17762
13555	0	0	Ki67+	 14708 17586
13556	0	0	Ki67+	 14709 17552
13557	0	0	Ki67+	 14711 17660
13558	0	0	Ki67+	 14716 17508
13559	0	0	Ki67+	 14716 17637
13560	0	0	Ki67+	 14720 17599
13561	0	0	Ki67+	 14721 17522
13562	0	0	Ki67+	 14726 17404
13563	0	0	Ki67+	 14729 18061
13564	0	0	Ki67+	 14734 17967
13565	0	0	Ki67+	 14740 17536
13566	0	0	Ki67+	 14741 17442
13567	0	0	Ki67+	 14745 17355
13568	0	0	Ki67+	 14745 17655
13569	0	0	Ki67+	 14747 17552
13570	0	0	Ki67+	 14750 17584
13571	0	0	Ki67+	 14752 17334
13572	0	0	Ki67+	 14757 17382
13573	0	0	Ki67+	 14762 17311
13574	0	0	Ki67+	 14769 17655
13575	0	0	Ki67+	 14769 17771
13576	0	0	Ki67+	 14771 17577
13577	0	0	Ki67+	 14774 17761
13578	0	0	Ki67+	 14788 17554
13579	0	0	Ki67+	 14792 17939
13580	0	0	Ki67+	 14797 17569
13581	0	0	Ki67+	 14797 17670
13582	0	0	Ki67+	 14800 17700
13583	0	0	Ki67+	 14815 17941
13584	0	0	Ki67+	 14826 17736
13585	0	0	Ki67+	 14828 17571
13586	0	0	Ki67+	 14829 17755
13587	0	0	Ki67+	 14838 17939
13588	0	0	Ki67+	 14839 18014
13589	0	0	Ki67+	 14842 17908
13590	0	0	Ki67+	 14845 18039
13591	0	0	Ki67+	 14846 17587
13592	0	0	Ki67+	 14148 18358
13593	0	0	Ki67+	 14337 18262
13594	0	0	Ki67+	 14372 18590
13595	0	0	Ki67+	 14423 18352
13596	0	0	Ki67+	 14465 18259
13597	0	0	Ki67+	 14471 18297
13598	0	0	Ki67+	 14491 18349
13599	0	0	Ki67+	 14516 18130
13600	0	0	Ki67+	 14523 18144
13601	0	0	Ki67+	 14529 18079
13602	0	0	Ki67+	 14530 18197
13603	0	0	Ki67+	 14546 18159
13604	0	0	Ki67+	 14549 18115
13605	0	0	Ki67+	 14560 18127
13606	0	0	Ki67+	 14560 18187
13607	0	0	Ki67+	 14561 18142
13608	0	0	Ki67+	 14576 18511
13609	0	0	Ki67+	 14580 18283
13610	0	0	Ki67+	 14581 18135
13611	0	0	Ki67+	 14601 18131
13612	0	0	Ki67+	 14614 18098
13613	0	0	Ki67+	 14620 18132
13614	0	0	Ki67+	 14621 18486
13615	0	0	Ki67+	 14626 18166
13616	0	0	Ki67+	 14632 18156
13617	0	0	Ki67+	 14642 18114
13618	0	0	Ki67+	 14649 18144
13619	0	0	Ki67+	 14655 18177
13620	0	0	Ki67+	 14679 18074
13621	0	0	Ki67+	 14682 18194
13622	0	0	Ki67+	 14698 18697
13623	0	0	Ki67+	 14700 18173
13624	0	0	Ki67+	 14715 18081
13625	0	0	Ki67+	 14739 18405
13626	0	0	Ki67+	 14740 18297
13627	0	0	Ki67+	 14741 18318
13628	0	0	Ki67+	 14742 18085
13629	0	0	Ki67+	 14744 18509
13630	0	0	Ki67+	 14768 18096
13631	0	0	Ki67+	 14781 18293
13632	0	0	Ki67+	 14790 18090
13633	0	0	Ki67+	 14797 18300
13634	0	0	Ki67+	 14808 18320
13635	0	0	Ki67+	 14825 18083
13636	0	0	Ki67+	 14844 18431
13637	0	0	Ki67+	 14729 19189
13638	0	0	Ki67+	 14846 18877
13639	0	0	Ki67+	 14704 20296
13640	0	0	Ki67+	 14618 20676
13641	0	0	Ki67+	 14971 2814
13642	0	0	Ki67+	 15002 2460
13643	0	0	Ki67+	 15017 2833
13644	0	0	Ki67+	 15225 2841
13645	0	0	Ki67+	 15314 2566
13646	0	0	Ki67+	 14858 3332
13647	0	0	Ki67+	 14859 3067
13648	0	0	Ki67+	 14862 3589
13649	0	0	Ki67+	 14866 2915
13650	0	0	Ki67+	 14924 3657
13651	0	0	Ki67+	 15219 2884
13652	0	0	Ki67+	 15224 3181
13653	0	0	Ki67+	 15238 3550
13654	0	0	Ki67+	 15241 3494
13655	0	0	Ki67+	 15246 3000
13656	0	0	Ki67+	 15246 3621
13657	0	0	Ki67+	 15260 3196
13658	0	0	Ki67+	 15286 3183
13659	0	0	Ki67+	 15293 3201
13660	0	0	Ki67+	 15301 3176
13661	0	0	Ki67+	 15309 3184
13662	0	0	Ki67+	 15312 3084
13663	0	0	Ki67+	 15321 3660
13664	0	0	Ki67+	 15359 3503
13665	0	0	Ki67+	 15372 3484
13666	0	0	Ki67+	 15424 3018
13667	0	0	Ki67+	 15472 3372
13668	0	0	Ki67+	 15509 3372
13669	0	0	Ki67+	 15553 3210
13670	0	0	Ki67+	 15606 3130
13671	0	0	Ki67+	 15609 2931
13672	0	0	Ki67+	 15620 3491
13673	0	0	Ki67+	 15636 3517
13674	0	0	Ki67+	 15644 2946
13675	0	0	Ki67+	 14903 3710
13676	0	0	Ki67+	 15010 3773
13677	0	0	Ki67+	 15074 3676
13678	0	0	Ki67+	 15080 3846
13679	0	0	Ki67+	 15081 3874
13680	0	0	Ki67+	 15092 3900
13681	0	0	Ki67+	 15102 3937
13682	0	0	Ki67+	 15113 3963
13683	0	0	Ki67+	 15143 3981
13684	0	0	Ki67+	 15144 4010
13685	0	0	Ki67+	 15155 4046
13686	0	0	Ki67+	 15157 4034
13687	0	0	Ki67+	 15159 3824
13688	0	0	Ki67+	 15171 3846
13689	0	0	Ki67+	 15171 4003
13690	0	0	Ki67+	 15181 3958
13691	0	0	Ki67+	 15192 3864
13692	0	0	Ki67+	 15210 3948
13693	0	0	Ki67+	 15211 3881
13694	0	0	Ki67+	 15216 3904
13695	0	0	Ki67+	 15246 4159
13696	0	0	Ki67+	 15255 3676
13697	0	0	Ki67+	 15274 3710
13698	0	0	Ki67+	 15280 3848
13699	0	0	Ki67+	 15291 4081
13700	0	0	Ki67+	 15313 3977
13701	0	0	Ki67+	 15335 3701
13702	0	0	Ki67+	 15342 3738
13703	0	0	Ki67+	 15348 4139
13704	0	0	Ki67+	 15357 3678
13705	0	0	Ki67+	 15373 4152
13706	0	0	Ki67+	 15411 4208
13707	0	0	Ki67+	 15415 4254
13708	0	0	Ki67+	 15430 4203
13709	0	0	Ki67+	 15438 4380
13710	0	0	Ki67+	 15456 4020
13711	0	0	Ki67+	 15481 3827
13712	0	0	Ki67+	 15482 4130
13713	0	0	Ki67+	 15482 4176
13714	0	0	Ki67+	 15488 3970
13715	0	0	Ki67+	 15490 3777
13716	0	0	Ki67+	 15514 4433
13717	0	0	Ki67+	 15516 4404
13718	0	0	Ki67+	 15518 4463
13719	0	0	Ki67+	 15519 4371
13720	0	0	Ki67+	 15522 4357
13721	0	0	Ki67+	 15530 3906
13722	0	0	Ki67+	 15534 4405
13723	0	0	Ki67+	 15534 4447
13724	0	0	Ki67+	 15544 4459
13725	0	0	Ki67+	 15566 4337
13726	0	0	Ki67+	 15572 4147
13727	0	0	Ki67+	 15576 4173
13728	0	0	Ki67+	 15584 4336
13729	0	0	Ki67+	 15597 4353
13730	0	0	Ki67+	 15608 4228
13731	0	0	Ki67+	 15609 4105
13732	0	0	Ki67+	 15610 4396
13733	0	0	Ki67+	 15611 4193
13734	0	0	Ki67+	 15641 4118
13735	0	0	Ki67+	 14859 4668
13736	0	0	Ki67+	 14866 4596
13737	0	0	Ki67+	 14871 4684
13738	0	0	Ki67+	 14884 4659
13739	0	0	Ki67+	 14892 4577
13740	0	0	Ki67+	 14894 4689
13741	0	0	Ki67+	 14898 4616
13742	0	0	Ki67+	 14900 4665
13743	0	0	Ki67+	 14905 5185
13744	0	0	Ki67+	 14915 4675
13745	0	0	Ki67+	 14919 4492
13746	0	0	Ki67+	 14928 5114
13747	0	0	Ki67+	 14936 4514
13748	0	0	Ki67+	 14952 4671
13749	0	0	Ki67+	 14963 5219
13750	0	0	Ki67+	 14971 4654
13751	0	0	Ki67+	 14973 4628
13752	0	0	Ki67+	 14982 4552
13753	0	0	Ki67+	 14984 4518
13754	0	0	Ki67+	 14989 4494
13755	0	0	Ki67+	 15015 4569
13756	0	0	Ki67+	 15025 4522
13757	0	0	Ki67+	 15034 4772
13758	0	0	Ki67+	 15036 4628
13759	0	0	Ki67+	 15039 4593
13760	0	0	Ki67+	 15046 4891
13761	0	0	Ki67+	 15051 4538
13762	0	0	Ki67+	 15052 5180
13763	0	0	Ki67+	 15053 4802
13764	0	0	Ki67+	 15053 4922
13765	0	0	Ki67+	 15058 4649
13766	0	0	Ki67+	 15064 4563
13767	0	0	Ki67+	 15065 4613
13768	0	0	Ki67+	 15072 4884
13769	0	0	Ki67+	 15078 5213
13770	0	0	Ki67+	 15084 4553
13771	0	0	Ki67+	 15085 5127
13772	0	0	Ki67+	 15090 5066
13773	0	0	Ki67+	 15097 4649
13774	0	0	Ki67+	 15098 4590
13775	0	0	Ki67+	 15099 4607
13776	0	0	Ki67+	 15100 5006
13777	0	0	Ki67+	 15103 5146
13778	0	0	Ki67+	 15110 5187
13779	0	0	Ki67+	 15123 5114
13780	0	0	Ki67+	 15126 4929
13781	0	0	Ki67+	 15127 5151
13782	0	0	Ki67+	 15130 4954
13783	0	0	Ki67+	 15133 4632
13784	0	0	Ki67+	 15138 4569
13785	0	0	Ki67+	 15140 5138
13786	0	0	Ki67+	 15147 4616
13787	0	0	Ki67+	 15149 5044
13788	0	0	Ki67+	 15163 5108
13789	0	0	Ki67+	 15164 4752
13790	0	0	Ki67+	 15165 4559
13791	0	0	Ki67+	 15171 4965
13792	0	0	Ki67+	 15171 4992
13793	0	0	Ki67+	 15171 5070
13794	0	0	Ki67+	 15173 5046
13795	0	0	Ki67+	 15176 4811
13796	0	0	Ki67+	 15195 4832
13797	0	0	Ki67+	 15228 5207
13798	0	0	Ki67+	 15237 4804
13799	0	0	Ki67+	 15238 4922
13800	0	0	Ki67+	 15248 5257
13801	0	0	Ki67+	 15249 5235
13802	0	0	Ki67+	 15263 5256
13803	0	0	Ki67+	 15266 5223
13804	0	0	Ki67+	 15268 4625
13805	0	0	Ki67+	 15269 4946
13806	0	0	Ki67+	 15270 4681
13807	0	0	Ki67+	 15271 5179
13808	0	0	Ki67+	 15273 5091
13809	0	0	Ki67+	 15273 5125
13810	0	0	Ki67+	 15275 4775
13811	0	0	Ki67+	 15280 4643
13812	0	0	Ki67+	 15280 5243
13813	0	0	Ki67+	 15281 4693
13814	0	0	Ki67+	 15299 4725
13815	0	0	Ki67+	 15301 4820
13816	0	0	Ki67+	 15301 5083
13817	0	0	Ki67+	 15308 4918
13818	0	0	Ki67+	 15312 5193
13819	0	0	Ki67+	 15314 4649
13820	0	0	Ki67+	 15317 4739
13821	0	0	Ki67+	 15321 4792
13822	0	0	Ki67+	 15324 5052
13823	0	0	Ki67+	 15335 5088
13824	0	0	Ki67+	 15337 5070
13825	0	0	Ki67+	 15370 5145
13826	0	0	Ki67+	 15376 5025
13827	0	0	Ki67+	 15378 5191
13828	0	0	Ki67+	 15380 5102
13829	0	0	Ki67+	 15387 5118
13830	0	0	Ki67+	 15397 5102
13831	0	0	Ki67+	 15402 5045
13832	0	0	Ki67+	 15406 5012
13833	0	0	Ki67+	 15411 5061
13834	0	0	Ki67+	 15411 5144
13835	0	0	Ki67+	 15412 4995
13836	0	0	Ki67+	 15421 4942
13837	0	0	Ki67+	 15423 4499
13838	0	0	Ki67+	 15431 4845
13839	0	0	Ki67+	 15439 4944
13840	0	0	Ki67+	 15441 4983
13841	0	0	Ki67+	 15444 4850
13842	0	0	Ki67+	 15444 4875
13843	0	0	Ki67+	 15467 5230
13844	0	0	Ki67+	 15468 4785
13845	0	0	Ki67+	 15468 4808
13846	0	0	Ki67+	 15485 4997
13847	0	0	Ki67+	 15496 4819
13848	0	0	Ki67+	 15502 4884
13849	0	0	Ki67+	 15512 5100
13850	0	0	Ki67+	 15514 5006
13851	0	0	Ki67+	 15516 4940
13852	0	0	Ki67+	 15517 4992
13853	0	0	Ki67+	 15518 4753
13854	0	0	Ki67+	 15521 4955
13855	0	0	Ki67+	 15533 4789
13856	0	0	Ki67+	 15535 4506
13857	0	0	Ki67+	 15542 4751
13858	0	0	Ki67+	 15545 5017
13859	0	0	Ki67+	 15547 4995
13860	0	0	Ki67+	 15547 5221
13861	0	0	Ki67+	 15550 4533
13862	0	0	Ki67+	 15550 5093
13863	0	0	Ki67+	 15555 4980
13864	0	0	Ki67+	 15562 4557
13865	0	0	Ki67+	 15564 4944
13866	0	0	Ki67+	 15564 5072
13867	0	0	Ki67+	 15568 4885
13868	0	0	Ki67+	 15570 4577
13869	0	0	Ki67+	 15577 5044
13870	0	0	Ki67+	 15580 4946
13871	0	0	Ki67+	 15585 4546
13872	0	0	Ki67+	 15588 4928
13873	0	0	Ki67+	 15590 5090
13874	0	0	Ki67+	 15592 5179
13875	0	0	Ki67+	 15593 4585
13876	0	0	Ki67+	 15594 4817
13877	0	0	Ki67+	 15595 4783
13878	0	0	Ki67+	 15603 5205
13879	0	0	Ki67+	 15606 4882
13880	0	0	Ki67+	 15607 4809
13881	0	0	Ki67+	 15609 4977
13882	0	0	Ki67+	 15611 5000
13883	0	0	Ki67+	 15612 4587
13884	0	0	Ki67+	 15613 4546
13885	0	0	Ki67+	 15623 5253
13886	0	0	Ki67+	 15627 5234
13887	0	0	Ki67+	 15629 5199
13888	0	0	Ki67+	 15637 4509
13889	0	0	Ki67+	 15638 4912
13890	0	0	Ki67+	 15638 4975
13891	0	0	Ki67+	 15647 4625
13892	0	0	Ki67+	 14849 5275
13893	0	0	Ki67+	 14849 5477
13894	0	0	Ki67+	 14855 5492
13895	0	0	Ki67+	 14866 5329
13896	0	0	Ki67+	 14868 6051
13897	0	0	Ki67+	 14869 5431
13898	0	0	Ki67+	 14871 5548
13899	0	0	Ki67+	 14873 5829
13900	0	0	Ki67+	 14876 5520
13901	0	0	Ki67+	 14882 5469
13902	0	0	Ki67+	 14885 5568
13903	0	0	Ki67+	 14898 5404
13904	0	0	Ki67+	 14898 5987
13905	0	0	Ki67+	 14902 5500
13906	0	0	Ki67+	 14902 5527
13907	0	0	Ki67+	 14905 5580
13908	0	0	Ki67+	 14918 5517
13909	0	0	Ki67+	 14919 5435
13910	0	0	Ki67+	 14925 5738
13911	0	0	Ki67+	 14926 5610
13912	0	0	Ki67+	 14929 5394
13913	0	0	Ki67+	 14931 5539
13914	0	0	Ki67+	 14935 5441
13915	0	0	Ki67+	 14937 5594
13916	0	0	Ki67+	 14943 5515
13917	0	0	Ki67+	 14945 5428
13918	0	0	Ki67+	 14949 5361
13919	0	0	Ki67+	 14954 5284
13920	0	0	Ki67+	 14954 5578
13921	0	0	Ki67+	 14956 5616
13922	0	0	Ki67+	 14963 5654
13923	0	0	Ki67+	 14973 5619
13924	0	0	Ki67+	 14986 5676
13925	0	0	Ki67+	 14991 5646
13926	0	0	Ki67+	 15002 5596
13927	0	0	Ki67+	 15007 5635
13928	0	0	Ki67+	 15007 5649
13929	0	0	Ki67+	 15015 5696
13930	0	0	Ki67+	 15023 5722
13931	0	0	Ki67+	 15040 5654
13932	0	0	Ki67+	 15042 5670
13933	0	0	Ki67+	 15043 5713
13934	0	0	Ki67+	 15064 5513
13935	0	0	Ki67+	 15067 5741
13936	0	0	Ki67+	 15069 5717
13937	0	0	Ki67+	 15075 5689
13938	0	0	Ki67+	 15083 5666
13939	0	0	Ki67+	 15088 5752
13940	0	0	Ki67+	 15090 5308
13941	0	0	Ki67+	 15091 5722
13942	0	0	Ki67+	 15105 5739
13943	0	0	Ki67+	 15109 5405
13944	0	0	Ki67+	 15113 5652
13945	0	0	Ki67+	 15120 5697
13946	0	0	Ki67+	 15129 5463
13947	0	0	Ki67+	 15133 5686
13948	0	0	Ki67+	 15137 5403
13949	0	0	Ki67+	 15139 5434
13950	0	0	Ki67+	 15164 5674
13951	0	0	Ki67+	 15179 5443
13952	0	0	Ki67+	 15189 5518
13953	0	0	Ki67+	 15189 5567
13954	0	0	Ki67+	 15191 5701
13955	0	0	Ki67+	 15200 5559
13956	0	0	Ki67+	 15206 5603
13957	0	0	Ki67+	 15211 5760
13958	0	0	Ki67+	 15212 5495
13959	0	0	Ki67+	 15218 5563
13960	0	0	Ki67+	 15226 5274
13961	0	0	Ki67+	 15230 5552
13962	0	0	Ki67+	 15232 5575
13963	0	0	Ki67+	 15235 5728
13964	0	0	Ki67+	 15235 5863
13965	0	0	Ki67+	 15236 5609
13966	0	0	Ki67+	 15239 5803
13967	0	0	Ki67+	 15240 5344
13968	0	0	Ki67+	 15243 5842
13969	0	0	Ki67+	 15259 5343
13970	0	0	Ki67+	 15262 5800
13971	0	0	Ki67+	 15269 5778
13972	0	0	Ki67+	 15283 5684
13973	0	0	Ki67+	 15284 6056
13974	0	0	Ki67+	 15289 5427
13975	0	0	Ki67+	 15297 5471
13976	0	0	Ki67+	 15300 5679
13977	0	0	Ki67+	 15301 5615
13978	0	0	Ki67+	 15301 5637
13979	0	0	Ki67+	 15305 6029
13980	0	0	Ki67+	 15308 5728
13981	0	0	Ki67+	 15308 5828
13982	0	0	Ki67+	 15312 5705
13983	0	0	Ki67+	 15314 6057
13984	0	0	Ki67+	 15318 5624
13985	0	0	Ki67+	 15323 5933
13986	0	0	Ki67+	 15324 5469
13987	0	0	Ki67+	 15326 6012
13988	0	0	Ki67+	 15328 5673
13989	0	0	Ki67+	 15335 5440
13990	0	0	Ki67+	 15337 5906
13991	0	0	Ki67+	 15340 5412
13992	0	0	Ki67+	 15362 5426
13993	0	0	Ki67+	 15364 6023
13994	0	0	Ki67+	 15365 5511
13995	0	0	Ki67+	 15371 5397
13996	0	0	Ki67+	 15377 6030
13997	0	0	Ki67+	 15380 5535
13998	0	0	Ki67+	 15381 6052
13999	0	0	Ki67+	 15384 5577
14000	0	0	Ki67+	 15407 5487
14001	0	0	Ki67+	 15407 5592
14002	0	0	Ki67+	 15407 6060
14003	0	0	Ki67+	 15410 5544
14004	0	0	Ki67+	 15412 5626
14005	0	0	Ki67+	 15413 5792
14006	0	0	Ki67+	 15414 5758
14007	0	0	Ki67+	 15417 5567
14008	0	0	Ki67+	 15434 5541
14009	0	0	Ki67+	 15435 5571
14010	0	0	Ki67+	 15437 5648
14011	0	0	Ki67+	 15442 5582
14012	0	0	Ki67+	 15445 5663
14013	0	0	Ki67+	 15446 5605
14014	0	0	Ki67+	 15458 5529
14015	0	0	Ki67+	 15476 5664
14016	0	0	Ki67+	 15483 5589
14017	0	0	Ki67+	 15489 5644
14018	0	0	Ki67+	 15490 5271
14019	0	0	Ki67+	 15492 5633
14020	0	0	Ki67+	 15492 5688
14021	0	0	Ki67+	 15502 5473
14022	0	0	Ki67+	 15504 5583
14023	0	0	Ki67+	 15515 5514
14024	0	0	Ki67+	 15516 5687
14025	0	0	Ki67+	 15518 5610
14026	0	0	Ki67+	 15520 5296
14027	0	0	Ki67+	 15525 5567
14028	0	0	Ki67+	 15528 5736
14029	0	0	Ki67+	 15530 5853
14030	0	0	Ki67+	 15534 5330
14031	0	0	Ki67+	 15536 5671
14032	0	0	Ki67+	 15537 5831
14033	0	0	Ki67+	 15541 5655
14034	0	0	Ki67+	 15546 5401
14035	0	0	Ki67+	 15569 5550
14036	0	0	Ki67+	 15570 5318
14037	0	0	Ki67+	 15570 5588
14038	0	0	Ki67+	 15571 5574
14039	0	0	Ki67+	 15572 5603
14040	0	0	Ki67+	 15573 5869
14041	0	0	Ki67+	 15575 5654
14042	0	0	Ki67+	 15581 5774
14043	0	0	Ki67+	 15596 5590
14044	0	0	Ki67+	 15596 5629
14045	0	0	Ki67+	 15597 5619
14046	0	0	Ki67+	 15597 5726
14047	0	0	Ki67+	 15598 5670
14048	0	0	Ki67+	 15600 5867
14049	0	0	Ki67+	 15602 5540
14050	0	0	Ki67+	 15603 5364
14051	0	0	Ki67+	 15608 5695
14052	0	0	Ki67+	 15610 5764
14053	0	0	Ki67+	 15612 5846
14054	0	0	Ki67+	 15620 5567
14055	0	0	Ki67+	 15629 5835
14056	0	0	Ki67+	 15633 5746
14057	0	0	Ki67+	 15639 5550
14058	0	0	Ki67+	 14850 6848
14059	0	0	Ki67+	 14855 6186
14060	0	0	Ki67+	 14855 6414
14061	0	0	Ki67+	 14859 6066
14062	0	0	Ki67+	 14859 6306
14063	0	0	Ki67+	 14859 6324
14064	0	0	Ki67+	 14861 6085
14065	0	0	Ki67+	 14863 6130
14066	0	0	Ki67+	 14866 6722
14067	0	0	Ki67+	 14868 6531
14068	0	0	Ki67+	 14870 6218
14069	0	0	Ki67+	 14872 6139
14070	0	0	Ki67+	 14875 6180
14071	0	0	Ki67+	 14885 6433
14072	0	0	Ki67+	 14886 6081
14073	0	0	Ki67+	 14886 6204
14074	0	0	Ki67+	 14887 6110
14075	0	0	Ki67+	 14888 6848
14076	0	0	Ki67+	 14889 6660
14077	0	0	Ki67+	 14895 6429
14078	0	0	Ki67+	 14897 6149
14079	0	0	Ki67+	 14899 6295
14080	0	0	Ki67+	 14903 6360
14081	0	0	Ki67+	 14903 6833
14082	0	0	Ki67+	 14910 6336
14083	0	0	Ki67+	 14914 6767
14084	0	0	Ki67+	 14929 6366
14085	0	0	Ki67+	 14937 6323
14086	0	0	Ki67+	 14941 6437
14087	0	0	Ki67+	 14972 6449
14088	0	0	Ki67+	 14992 6093
14089	0	0	Ki67+	 15015 6224
14090	0	0	Ki67+	 15021 6167
14091	0	0	Ki67+	 15037 6840
14092	0	0	Ki67+	 15043 6153
14093	0	0	Ki67+	 15052 6800
14094	0	0	Ki67+	 15071 6495
14095	0	0	Ki67+	 15085 6827
14096	0	0	Ki67+	 15104 6260
14097	0	0	Ki67+	 15107 6782
14098	0	0	Ki67+	 15112 6655
14099	0	0	Ki67+	 15127 6252
14100	0	0	Ki67+	 15137 6681
14101	0	0	Ki67+	 15138 6807
14102	0	0	Ki67+	 15141 6544
14103	0	0	Ki67+	 15145 6583
14104	0	0	Ki67+	 15148 6615
14105	0	0	Ki67+	 15149 6795
14106	0	0	Ki67+	 15161 6643
14107	0	0	Ki67+	 15162 6550
14108	0	0	Ki67+	 15168 6662
14109	0	0	Ki67+	 15172 6804
14110	0	0	Ki67+	 15179 6769
14111	0	0	Ki67+	 15183 6731
14112	0	0	Ki67+	 15186 6700
14113	0	0	Ki67+	 15193 6500
14114	0	0	Ki67+	 15197 6568
14115	0	0	Ki67+	 15204 6721
14116	0	0	Ki67+	 15213 6708
14117	0	0	Ki67+	 15219 6459
14118	0	0	Ki67+	 15224 6301
14119	0	0	Ki67+	 15225 6282
14120	0	0	Ki67+	 15230 6204
14121	0	0	Ki67+	 15241 6456
14122	0	0	Ki67+	 15248 6626
14123	0	0	Ki67+	 15258 6604
14124	0	0	Ki67+	 15259 6084
14125	0	0	Ki67+	 15269 6442
14126	0	0	Ki67+	 15276 6701
14127	0	0	Ki67+	 15277 6074
14128	0	0	Ki67+	 15279 6341
14129	0	0	Ki67+	 15285 6484
14130	0	0	Ki67+	 15298 6382
14131	0	0	Ki67+	 15320 6362
14132	0	0	Ki67+	 15324 6503
14133	0	0	Ki67+	 15327 6476
14134	0	0	Ki67+	 15344 6359
14135	0	0	Ki67+	 15364 6444
14136	0	0	Ki67+	 15364 6812
14137	0	0	Ki67+	 15366 6091
14138	0	0	Ki67+	 15370 6074
14139	0	0	Ki67+	 15392 6808
14140	0	0	Ki67+	 15401 6324
14141	0	0	Ki67+	 15408 6142
14142	0	0	Ki67+	 15408 6341
14143	0	0	Ki67+	 15413 6094
14144	0	0	Ki67+	 15417 6068
14145	0	0	Ki67+	 15418 6327
14146	0	0	Ki67+	 15424 6109
14147	0	0	Ki67+	 15426 6452
14148	0	0	Ki67+	 15430 6426
14149	0	0	Ki67+	 15437 6155
14150	0	0	Ki67+	 15438 6264
14151	0	0	Ki67+	 15440 6645
14152	0	0	Ki67+	 15443 6354
14153	0	0	Ki67+	 15443 6367
14154	0	0	Ki67+	 15447 6630
14155	0	0	Ki67+	 15453 6176
14156	0	0	Ki67+	 15455 6210
14157	0	0	Ki67+	 15457 6592
14158	0	0	Ki67+	 15461 6147
14159	0	0	Ki67+	 15463 6566
14160	0	0	Ki67+	 15469 6585
14161	0	0	Ki67+	 15496 6633
14162	0	0	Ki67+	 15500 6418
14163	0	0	Ki67+	 15501 6682
14164	0	0	Ki67+	 15510 6260
14165	0	0	Ki67+	 15516 6460
14166	0	0	Ki67+	 15532 6335
14167	0	0	Ki67+	 15534 6289
14168	0	0	Ki67+	 15535 6416
14169	0	0	Ki67+	 15536 6686
14170	0	0	Ki67+	 15540 6445
14171	0	0	Ki67+	 15540 6466
14172	0	0	Ki67+	 15543 6214
14173	0	0	Ki67+	 15548 6509
14174	0	0	Ki67+	 15548 6538
14175	0	0	Ki67+	 15558 6611
14176	0	0	Ki67+	 15572 6520
14177	0	0	Ki67+	 15582 6597
14178	0	0	Ki67+	 15585 6224
14179	0	0	Ki67+	 15593 6830
14180	0	0	Ki67+	 15594 6846
14181	0	0	Ki67+	 15597 6277
14182	0	0	Ki67+	 15606 6611
14183	0	0	Ki67+	 15608 6543
14184	0	0	Ki67+	 15614 6308
14185	0	0	Ki67+	 15626 6827
14186	0	0	Ki67+	 15626 6861
14187	0	0	Ki67+	 15632 6704
14188	0	0	Ki67+	 15633 6671
14189	0	0	Ki67+	 14850 7522
14190	0	0	Ki67+	 14859 7446
14191	0	0	Ki67+	 14860 7403
14192	0	0	Ki67+	 14865 7427
14193	0	0	Ki67+	 14882 6973
14194	0	0	Ki67+	 14885 7302
14195	0	0	Ki67+	 14890 6897
14196	0	0	Ki67+	 14890 7032
14197	0	0	Ki67+	 14890 7179
14198	0	0	Ki67+	 14892 7284
14199	0	0	Ki67+	 14898 6925
14200	0	0	Ki67+	 14906 7414
14201	0	0	Ki67+	 14909 6881
14202	0	0	Ki67+	 14917 6960
14203	0	0	Ki67+	 14920 6990
14204	0	0	Ki67+	 14939 7059
14205	0	0	Ki67+	 14939 7171
14206	0	0	Ki67+	 14952 7082
14207	0	0	Ki67+	 14960 7358
14208	0	0	Ki67+	 14974 7450
14209	0	0	Ki67+	 14994 7446
14210	0	0	Ki67+	 15029 7384
14211	0	0	Ki67+	 15037 6922
14212	0	0	Ki67+	 15040 7296
14213	0	0	Ki67+	 15040 7541
14214	0	0	Ki67+	 15047 7553
14215	0	0	Ki67+	 15048 6892
14216	0	0	Ki67+	 15055 6940
14217	0	0	Ki67+	 15055 7307
14218	0	0	Ki67+	 15062 7451
14219	0	0	Ki67+	 15071 7601
14220	0	0	Ki67+	 15071 7638
14221	0	0	Ki67+	 15072 7388
14222	0	0	Ki67+	 15078 6895
14223	0	0	Ki67+	 15082 6957
14224	0	0	Ki67+	 15087 7394
14225	0	0	Ki67+	 15088 7071
14226	0	0	Ki67+	 15092 6976
14227	0	0	Ki67+	 15092 7495
14228	0	0	Ki67+	 15092 7576
14229	0	0	Ki67+	 15100 7076
14230	0	0	Ki67+	 15101 7225
14231	0	0	Ki67+	 15101 7305
14232	0	0	Ki67+	 15102 7096
14233	0	0	Ki67+	 15108 7621
14234	0	0	Ki67+	 15110 7485
14235	0	0	Ki67+	 15112 7277
14236	0	0	Ki67+	 15112 7467
14237	0	0	Ki67+	 15113 7182
14238	0	0	Ki67+	 15114 7565
14239	0	0	Ki67+	 15116 6947
14240	0	0	Ki67+	 15119 7236
14241	0	0	Ki67+	 15120 7327
14242	0	0	Ki67+	 15120 7637
14243	0	0	Ki67+	 15121 7453
14244	0	0	Ki67+	 15123 7494
14245	0	0	Ki67+	 15129 7600
14246	0	0	Ki67+	 15130 7433
14247	0	0	Ki67+	 15142 7479
14248	0	0	Ki67+	 15143 7394
14249	0	0	Ki67+	 15149 6946
14250	0	0	Ki67+	 15151 6961
14251	0	0	Ki67+	 15167 7604
14252	0	0	Ki67+	 15170 7059
14253	0	0	Ki67+	 15172 7028
14254	0	0	Ki67+	 15179 7214
14255	0	0	Ki67+	 15181 6994
14256	0	0	Ki67+	 15183 7069
14257	0	0	Ki67+	 15183 7090
14258	0	0	Ki67+	 15205 7401
14259	0	0	Ki67+	 15209 7580
14260	0	0	Ki67+	 15210 7077
14261	0	0	Ki67+	 15223 7371
14262	0	0	Ki67+	 15225 7243
14263	0	0	Ki67+	 15229 7152
14264	0	0	Ki67+	 15229 7605
14265	0	0	Ki67+	 15230 7579
14266	0	0	Ki67+	 15234 7204
14267	0	0	Ki67+	 15236 7439
14268	0	0	Ki67+	 15241 7078
14269	0	0	Ki67+	 15246 7412
14270	0	0	Ki67+	 15256 7063
14271	0	0	Ki67+	 15259 7384
14272	0	0	Ki67+	 15266 7134
14273	0	0	Ki67+	 15267 7361
14274	0	0	Ki67+	 15275 7474
14275	0	0	Ki67+	 15282 7429
14276	0	0	Ki67+	 15287 6979
14277	0	0	Ki67+	 15297 7411
14278	0	0	Ki67+	 15299 6877
14279	0	0	Ki67+	 15299 7445
14280	0	0	Ki67+	 15300 7373
14281	0	0	Ki67+	 15301 6971
14282	0	0	Ki67+	 15307 7164
14283	0	0	Ki67+	 15310 6991
14284	0	0	Ki67+	 15316 7267
14285	0	0	Ki67+	 15319 6933
14286	0	0	Ki67+	 15330 6877
14287	0	0	Ki67+	 15330 7006
14288	0	0	Ki67+	 15336 6892
14289	0	0	Ki67+	 15346 6913
14290	0	0	Ki67+	 15348 7172
14291	0	0	Ki67+	 15349 7270
14292	0	0	Ki67+	 15354 7252
14293	0	0	Ki67+	 15360 7041
14294	0	0	Ki67+	 15368 7236
14295	0	0	Ki67+	 15370 7267
14296	0	0	Ki67+	 15372 6869
14297	0	0	Ki67+	 15393 6878
14298	0	0	Ki67+	 15400 6931
14299	0	0	Ki67+	 15401 7092
14300	0	0	Ki67+	 15414 7624
14301	0	0	Ki67+	 15419 7567
14302	0	0	Ki67+	 15422 7143
14303	0	0	Ki67+	 15431 6904
14304	0	0	Ki67+	 15437 7516
14305	0	0	Ki67+	 15437 7549
14306	0	0	Ki67+	 15439 7095
14307	0	0	Ki67+	 15453 7612
14308	0	0	Ki67+	 15454 6976
14309	0	0	Ki67+	 15455 7079
14310	0	0	Ki67+	 15456 6893
14311	0	0	Ki67+	 15461 6930
14312	0	0	Ki67+	 15465 7527
14313	0	0	Ki67+	 15467 7597
14314	0	0	Ki67+	 15473 7052
14315	0	0	Ki67+	 15473 7368
14316	0	0	Ki67+	 15475 7225
14317	0	0	Ki67+	 15479 7030
14318	0	0	Ki67+	 15482 7421
14319	0	0	Ki67+	 15485 6917
14320	0	0	Ki67+	 15486 7501
14321	0	0	Ki67+	 15491 7357
14322	0	0	Ki67+	 15494 7342
14323	0	0	Ki67+	 15498 7007
14324	0	0	Ki67+	 15506 6994
14325	0	0	Ki67+	 15507 7412
14326	0	0	Ki67+	 15509 7517
14327	0	0	Ki67+	 15514 7657
14328	0	0	Ki67+	 15518 7059
14329	0	0	Ki67+	 15518 7416
14330	0	0	Ki67+	 15520 7490
14331	0	0	Ki67+	 15522 7614
14332	0	0	Ki67+	 15527 7359
14333	0	0	Ki67+	 15530 7007
14334	0	0	Ki67+	 15534 7299
14335	0	0	Ki67+	 15534 7425
14336	0	0	Ki67+	 15547 7280
14337	0	0	Ki67+	 15549 7418
14338	0	0	Ki67+	 15550 7573
14339	0	0	Ki67+	 15559 7531
14340	0	0	Ki67+	 15560 7316
14341	0	0	Ki67+	 15562 7353
14342	0	0	Ki67+	 15567 7217
14343	0	0	Ki67+	 15569 7256
14344	0	0	Ki67+	 15579 7305
14345	0	0	Ki67+	 15580 7194
14346	0	0	Ki67+	 15582 7473
14347	0	0	Ki67+	 15584 7381
14348	0	0	Ki67+	 15590 6865
14349	0	0	Ki67+	 15590 7221
14350	0	0	Ki67+	 15595 7456
14351	0	0	Ki67+	 15604 6882
14352	0	0	Ki67+	 15607 7270
14353	0	0	Ki67+	 15609 7377
14354	0	0	Ki67+	 15609 7426
14355	0	0	Ki67+	 15609 7510
14356	0	0	Ki67+	 15617 7242
14357	0	0	Ki67+	 15619 7200
14358	0	0	Ki67+	 15629 7252
14359	0	0	Ki67+	 15631 7445
14360	0	0	Ki67+	 15633 7218
14361	0	0	Ki67+	 15636 7512
14362	0	0	Ki67+	 15642 6896
14363	0	0	Ki67+	 15645 7223
14364	0	0	Ki67+	 15646 7656
14365	0	0	Ki67+	 14872 7921
14366	0	0	Ki67+	 14877 7668
14367	0	0	Ki67+	 14884 8082
14368	0	0	Ki67+	 14890 7915
14369	0	0	Ki67+	 15063 7951
14370	0	0	Ki67+	 15093 7860
14371	0	0	Ki67+	 15101 7877
14372	0	0	Ki67+	 15110 7665
14373	0	0	Ki67+	 15111 7716
14374	0	0	Ki67+	 15127 7832
14375	0	0	Ki67+	 15131 7697
14376	0	0	Ki67+	 15137 7961
14377	0	0	Ki67+	 15138 7982
14378	0	0	Ki67+	 15141 7726
14379	0	0	Ki67+	 15150 7668
14380	0	0	Ki67+	 15180 7698
14381	0	0	Ki67+	 15182 7729
14382	0	0	Ki67+	 15191 7704
14383	0	0	Ki67+	 15197 8015
14384	0	0	Ki67+	 15203 7743
14385	0	0	Ki67+	 15222 7689
14386	0	0	Ki67+	 15223 7721
14387	0	0	Ki67+	 15304 8098
14388	0	0	Ki67+	 15320 8068
14389	0	0	Ki67+	 15346 7790
14390	0	0	Ki67+	 15347 7883
14391	0	0	Ki67+	 15349 7801
14392	0	0	Ki67+	 15385 7694
14393	0	0	Ki67+	 15394 8090
14394	0	0	Ki67+	 15446 7669
14395	0	0	Ki67+	 15474 7675
14396	0	0	Ki67+	 15476 7696
14397	0	0	Ki67+	 15498 7800
14398	0	0	Ki67+	 15499 7869
14399	0	0	Ki67+	 15506 7844
14400	0	0	Ki67+	 15531 7872
14401	0	0	Ki67+	 15552 7881
14402	0	0	Ki67+	 15585 7767
14403	0	0	Ki67+	 14985 8876
14404	0	0	Ki67+	 15011 9205
14405	0	0	Ki67+	 15031 8889
14406	0	0	Ki67+	 15137 9094
14407	0	0	Ki67+	 15495 9234
14408	0	0	Ki67+	 14859 9410
14409	0	0	Ki67+	 14870 9496
14410	0	0	Ki67+	 14873 9605
14411	0	0	Ki67+	 14877 9365
14412	0	0	Ki67+	 14885 9338
14413	0	0	Ki67+	 14892 9487
14414	0	0	Ki67+	 14893 9591
14415	0	0	Ki67+	 14897 9529
14416	0	0	Ki67+	 14916 9788
14417	0	0	Ki67+	 14917 9396
14418	0	0	Ki67+	 14918 9436
14419	0	0	Ki67+	 14923 9614
14420	0	0	Ki67+	 14925 9462
14421	0	0	Ki67+	 14929 9322
14422	0	0	Ki67+	 14931 9353
14423	0	0	Ki67+	 14934 9369
14424	0	0	Ki67+	 14938 9381
14425	0	0	Ki67+	 14944 9478
14426	0	0	Ki67+	 14946 9448
14427	0	0	Ki67+	 14948 9752
14428	0	0	Ki67+	 14951 9269
14429	0	0	Ki67+	 14955 9416
14430	0	0	Ki67+	 14955 9694
14431	0	0	Ki67+	 14957 9560
14432	0	0	Ki67+	 14962 9468
14433	0	0	Ki67+	 14966 9379
14434	0	0	Ki67+	 14966 9396
14435	0	0	Ki67+	 14970 9446
14436	0	0	Ki67+	 14972 9507
14437	0	0	Ki67+	 14997 9528
14438	0	0	Ki67+	 14997 9920
14439	0	0	Ki67+	 15005 9804
14440	0	0	Ki67+	 15011 9351
14441	0	0	Ki67+	 15016 9266
14442	0	0	Ki67+	 15019 9913
14443	0	0	Ki67+	 15027 9277
14444	0	0	Ki67+	 15070 9875
14445	0	0	Ki67+	 15084 9854
14446	0	0	Ki67+	 15087 9563
14447	0	0	Ki67+	 15100 9868
14448	0	0	Ki67+	 15105 9545
14449	0	0	Ki67+	 15107 9839
14450	0	0	Ki67+	 15120 9558
14451	0	0	Ki67+	 15131 9806
14452	0	0	Ki67+	 15131 9868
14453	0	0	Ki67+	 15158 9860
14454	0	0	Ki67+	 15181 9822
14455	0	0	Ki67+	 15187 9621
14456	0	0	Ki67+	 15192 9842
14457	0	0	Ki67+	 15200 9717
14458	0	0	Ki67+	 15204 9832
14459	0	0	Ki67+	 15209 9668
14460	0	0	Ki67+	 15211 9716
14461	0	0	Ki67+	 15212 9682
14462	0	0	Ki67+	 15221 9800
14463	0	0	Ki67+	 15222 9325
14464	0	0	Ki67+	 15226 9757
14465	0	0	Ki67+	 15235 10030
14466	0	0	Ki67+	 15268 9821
14467	0	0	Ki67+	 15284 9827
14468	0	0	Ki67+	 15288 9979
14469	0	0	Ki67+	 15310 9462
14470	0	0	Ki67+	 15313 9390
14471	0	0	Ki67+	 15314 9410
14472	0	0	Ki67+	 15324 9950
14473	0	0	Ki67+	 15326 9498
14474	0	0	Ki67+	 15335 9479
14475	0	0	Ki67+	 15342 9946
14476	0	0	Ki67+	 15361 9408
14477	0	0	Ki67+	 15373 9445
14478	0	0	Ki67+	 15373 9486
14479	0	0	Ki67+	 15389 9917
14480	0	0	Ki67+	 15398 9910
14481	0	0	Ki67+	 15402 9931
14482	0	0	Ki67+	 15423 9893
14483	0	0	Ki67+	 15430 10060
14484	0	0	Ki67+	 15441 9893
14485	0	0	Ki67+	 15448 10012
14486	0	0	Ki67+	 15469 9896
14487	0	0	Ki67+	 15470 9873
14488	0	0	Ki67+	 15481 9269
14489	0	0	Ki67+	 15498 9893
14490	0	0	Ki67+	 15499 9474
14491	0	0	Ki67+	 15518 9508
14492	0	0	Ki67+	 15519 9877
14493	0	0	Ki67+	 15534 9595
14494	0	0	Ki67+	 15543 9627
14495	0	0	Ki67+	 15566 9397
14496	0	0	Ki67+	 15580 9969
14497	0	0	Ki67+	 15582 9571
14498	0	0	Ki67+	 15594 9865
14499	0	0	Ki67+	 15604 9570
14500	0	0	Ki67+	 15617 9861
14501	0	0	Ki67+	 15619 9579
14502	0	0	Ki67+	 15625 9938
14503	0	0	Ki67+	 15633 9351
14504	0	0	Ki67+	 15642 9465
14505	0	0	Ki67+	 14884 10255
14506	0	0	Ki67+	 14885 10573
14507	0	0	Ki67+	 14906 10603
14508	0	0	Ki67+	 14928 10586
14509	0	0	Ki67+	 14932 10208
14510	0	0	Ki67+	 14933 10557
14511	0	0	Ki67+	 14941 10192
14512	0	0	Ki67+	 14943 10703
14513	0	0	Ki67+	 14954 10709
14514	0	0	Ki67+	 14962 10168
14515	0	0	Ki67+	 15005 10436
14516	0	0	Ki67+	 15031 10200
14517	0	0	Ki67+	 15033 10680
14518	0	0	Ki67+	 15067 10649
14519	0	0	Ki67+	 15072 10306
14520	0	0	Ki67+	 15098 10290
14521	0	0	Ki67+	 15104 10110
14522	0	0	Ki67+	 15110 10779
14523	0	0	Ki67+	 15114 10764
14524	0	0	Ki67+	 15115 10378
14525	0	0	Ki67+	 15123 10107
14526	0	0	Ki67+	 15128 10328
14527	0	0	Ki67+	 15132 10449
14528	0	0	Ki67+	 15135 10290
14529	0	0	Ki67+	 15135 10356
14530	0	0	Ki67+	 15141 10567
14531	0	0	Ki67+	 15149 10288
14532	0	0	Ki67+	 15149 10499
14533	0	0	Ki67+	 15156 10469
14534	0	0	Ki67+	 15170 10472
14535	0	0	Ki67+	 15177 10275
14536	0	0	Ki67+	 15189 10287
14537	0	0	Ki67+	 15205 10171
14538	0	0	Ki67+	 15219 10175
14539	0	0	Ki67+	 15220 10471
14540	0	0	Ki67+	 15227 10154
14541	0	0	Ki67+	 15230 10451
14542	0	0	Ki67+	 15247 10425
14543	0	0	Ki67+	 15249 10529
14544	0	0	Ki67+	 15310 10390
14545	0	0	Ki67+	 15345 10654
14546	0	0	Ki67+	 15355 10113
14547	0	0	Ki67+	 15361 10139
14548	0	0	Ki67+	 15382 10367
14549	0	0	Ki67+	 15386 10140
14550	0	0	Ki67+	 15395 10739
14551	0	0	Ki67+	 15415 10370
14552	0	0	Ki67+	 15467 10103
14553	0	0	Ki67+	 15486 10791
14554	0	0	Ki67+	 15493 10089
14555	0	0	Ki67+	 15500 10801
14556	0	0	Ki67+	 15503 10832
14557	0	0	Ki67+	 15547 10771
14558	0	0	Ki67+	 15554 10790
14559	0	0	Ki67+	 14850 11568
14560	0	0	Ki67+	 14864 11164
14561	0	0	Ki67+	 14876 11141
14562	0	0	Ki67+	 14876 11267
14563	0	0	Ki67+	 14888 11177
14564	0	0	Ki67+	 14902 11530
14565	0	0	Ki67+	 14906 11264
14566	0	0	Ki67+	 14907 11277
14567	0	0	Ki67+	 14912 11538
14568	0	0	Ki67+	 14928 11264
14569	0	0	Ki67+	 14939 10953
14570	0	0	Ki67+	 14956 11277
14571	0	0	Ki67+	 14980 10983
14572	0	0	Ki67+	 14990 11177
14573	0	0	Ki67+	 15006 11259
14574	0	0	Ki67+	 15011 11079
14575	0	0	Ki67+	 15024 11032
14576	0	0	Ki67+	 15032 11145
14577	0	0	Ki67+	 15042 11087
14578	0	0	Ki67+	 15044 11048
14579	0	0	Ki67+	 15048 11167
14580	0	0	Ki67+	 15054 11110
14581	0	0	Ki67+	 15069 11173
14582	0	0	Ki67+	 15086 11133
14583	0	0	Ki67+	 15090 11197
14584	0	0	Ki67+	 15092 11158
14585	0	0	Ki67+	 15116 11149
14586	0	0	Ki67+	 15120 11188
14587	0	0	Ki67+	 15158 11207
14588	0	0	Ki67+	 15171 11613
14589	0	0	Ki67+	 15179 11236
14590	0	0	Ki67+	 15226 11209
14591	0	0	Ki67+	 15294 10879
14592	0	0	Ki67+	 15321 11541
14593	0	0	Ki67+	 15324 11573
14594	0	0	Ki67+	 15341 11600
14595	0	0	Ki67+	 15345 11556
14596	0	0	Ki67+	 15345 11568
14597	0	0	Ki67+	 15356 11529
14598	0	0	Ki67+	 15409 11651
14599	0	0	Ki67+	 15453 10910
14600	0	0	Ki67+	 15515 10905
14601	0	0	Ki67+	 15533 10901
14602	0	0	Ki67+	 14851 11910
14603	0	0	Ki67+	 14853 11699
14604	0	0	Ki67+	 14856 11727
14605	0	0	Ki67+	 14857 12159
14606	0	0	Ki67+	 14860 12313
14607	0	0	Ki67+	 14861 12388
14608	0	0	Ki67+	 14873 12247
14609	0	0	Ki67+	 14879 12186
14610	0	0	Ki67+	 14901 11989
14611	0	0	Ki67+	 14901 12005
14612	0	0	Ki67+	 14904 12168
14613	0	0	Ki67+	 14906 11974
14614	0	0	Ki67+	 14918 11865
14615	0	0	Ki67+	 14927 11927
14616	0	0	Ki67+	 14952 12205
14617	0	0	Ki67+	 14955 11991
14618	0	0	Ki67+	 14966 11963
14619	0	0	Ki67+	 14972 12023
14620	0	0	Ki67+	 14975 12057
14621	0	0	Ki67+	 14990 12207
14622	0	0	Ki67+	 15021 12085
14623	0	0	Ki67+	 15046 12103
14624	0	0	Ki67+	 15050 11702
14625	0	0	Ki67+	 15052 11995
14626	0	0	Ki67+	 15067 12200
14627	0	0	Ki67+	 15085 12198
[truncated: 1,219,506 more chars]
