# Supplementary material for: Data-Driven Discovery of Immune Contexture Biomarkers
Source: Front Oncol. 2018 Dec 18;8:627. doi: 10.3389/fonc.2018.00627 (PMC6305402; doi:10.3389/fonc.2018.00627)
Supplement: Data Sheet 4.zip — MSI/MSS dataset, part 2/3. [file Data_Sheet_4.zip › MSIMSSDataset/89876_ImageObjects.txt]

barcode_target	16-003649_MSS-MSI_gallery [5 channels]
barcode_origin	0
workflow_target	CD8-CD3-CD4-Ki67-DAPI_generic.wsa 
workflow_target_version	 build f14999727a346af05f524693b44526002539cc76, workflows f149997 2016-05-23 with local changes
workflow_origin	0
workflow_origin_version	0
iH	44144
iW	51712
user	TXDSAPPS
hostname	RPZMB000006

1	0	0	Ki67+	 2859 25003
2	0	0	Ki67+	 2872 25128
3	0	0	Ki67+	 2897 25125
4	0	0	Ki67+	 2506 25433
5	0	0	Ki67+	 2512 25346
6	0	0	Ki67+	 2842 25854
7	0	0	Ki67+	 2851 25674
8	0	0	Ki67+	 2869 26258
9	0	0	Ki67+	 2902 26327
10	0	0	Ki67+	 2761 27406
11	0	0	Ki67+	 2710 27991
12	0	0	Ki67+	 2635 29069
13	0	0	Ki67+	 2736 28755
14	0	0	Ki67+	 2856 29191
15	0	0	Ki67+	 2863 28739
16	0	0	Ki67+	 2749 29480
17	0	0	Ki67+	 3115 25022
18	0	0	Ki67+	 3122 25003
19	0	0	Ki67+	 3157 24957
20	0	0	Ki67+	 3330 24716
21	0	0	Ki67+	 3382 24666
22	0	0	Ki67+	 3556 24494
23	0	0	Ki67+	 2976 25767
24	0	0	Ki67+	 3129 25544
25	0	0	Ki67+	 3166 25547
26	0	0	Ki67+	 3208 25589
27	0	0	Ki67+	 3209 25404
28	0	0	Ki67+	 3277 25484
29	0	0	Ki67+	 3294 25354
30	0	0	Ki67+	 3318 25562
31	0	0	Ki67+	 3029 26217
32	0	0	Ki67+	 3059 26077
33	0	0	Ki67+	 3180 26344
34	0	0	Ki67+	 3226 26021
35	0	0	Ki67+	 3259 26090
36	0	0	Ki67+	 3314 26000
37	0	0	Ki67+	 3330 26320
38	0	0	Ki67+	 3420 26085
39	0	0	Ki67+	 3427 26256
40	0	0	Ki67+	 3444 26206
41	0	0	Ki67+	 3539 25885
42	0	0	Ki67+	 3552 26305
43	0	0	Ki67+	 3674 26229
44	0	0	Ki67+	 3692 26383
45	0	0	Ki67+	 3720 26355
46	0	0	Ki67+	 3003 27060
47	0	0	Ki67+	 3238 27312
48	0	0	Ki67+	 3380 27151
49	0	0	Ki67+	 3640 27004
50	0	0	Ki67+	 3703 27415
51	0	0	Ki67+	 3239 27563
52	0	0	Ki67+	 3382 28088
53	0	0	Ki67+	 3416 28041
54	0	0	Ki67+	 3421 28127
55	0	0	Ki67+	 3497 28183
56	0	0	Ki67+	 3508 27992
57	0	0	Ki67+	 3574 28141
58	0	0	Ki67+	 3576 28082
59	0	0	Ki67+	 3578 28015
60	0	0	Ki67+	 3600 27999
61	0	0	Ki67+	 3646 28178
62	0	0	Ki67+	 3653 28255
63	0	0	Ki67+	 3662 27893
64	0	0	Ki67+	 3199 28608
65	0	0	Ki67+	 3202 28633
66	0	0	Ki67+	 3271 28404
67	0	0	Ki67+	 3299 28949
68	0	0	Ki67+	 3355 28796
69	0	0	Ki67+	 3391 28408
70	0	0	Ki67+	 3408 28332
71	0	0	Ki67+	 3417 28564
72	0	0	Ki67+	 3419 28707
73	0	0	Ki67+	 3449 28335
74	0	0	Ki67+	 3518 28556
75	0	0	Ki67+	 3572 28477
76	0	0	Ki67+	 3589 28403
77	0	0	Ki67+	 3672 28431
78	0	0	Ki67+	 3700 28596
79	0	0	Ki67+	 3709 28404
80	0	0	Ki67+	 3724 28521
81	0	0	Ki67+	 3043 29664
82	0	0	Ki67+	 3167 29298
83	0	0	Ki67+	 3223 29706
84	0	0	Ki67+	 3239 29288
85	0	0	Ki67+	 3391 29225
86	0	0	Ki67+	 3409 29235
87	0	0	Ki67+	 3549 29779
88	0	0	Ki67+	 3562 29813
89	0	0	Ki67+	 3585 29301
90	0	0	Ki67+	 3616 29697
91	0	0	Ki67+	 3636 29185
92	0	0	Ki67+	 3639 29515
93	0	0	Ki67+	 3648 29193
94	0	0	Ki67+	 3658 29100
95	0	0	Ki67+	 3663 29763
96	0	0	Ki67+	 3664 29304
97	0	0	Ki67+	 3702 29558
98	0	0	Ki67+	 3706 29126
99	0	0	Ki67+	 3706 29327
100	0	0	Ki67+	 3720 29224
101	0	0	Ki67+	 3735 29287
102	0	0	Ki67+	 3152 29902
103	0	0	Ki67+	 3213 30066
104	0	0	Ki67+	 3259 30393
105	0	0	Ki67+	 3313 30466
106	0	0	Ki67+	 3341 30636
107	0	0	Ki67+	 3343 30607
108	0	0	Ki67+	 3349 30461
109	0	0	Ki67+	 3363 30593
110	0	0	Ki67+	 3366 30482
111	0	0	Ki67+	 3372 30652
112	0	0	Ki67+	 3381 30513
113	0	0	Ki67+	 3386 30634
114	0	0	Ki67+	 3395 30612
115	0	0	Ki67+	 3423 30657
116	0	0	Ki67+	 3427 30170
117	0	0	Ki67+	 3455 30430
118	0	0	Ki67+	 3466 30573
119	0	0	Ki67+	 3468 30557
120	0	0	Ki67+	 3469 30400
121	0	0	Ki67+	 3478 30411
122	0	0	Ki67+	 3485 30352
123	0	0	Ki67+	 3490 30336
124	0	0	Ki67+	 3500 30637
125	0	0	Ki67+	 3502 30389
126	0	0	Ki67+	 3503 30582
127	0	0	Ki67+	 3504 30318
128	0	0	Ki67+	 3511 30361
129	0	0	Ki67+	 3528 30472
130	0	0	Ki67+	 3529 30643
131	0	0	Ki67+	 3530 30339
132	0	0	Ki67+	 3543 30346
133	0	0	Ki67+	 3549 30436
134	0	0	Ki67+	 3550 30458
135	0	0	Ki67+	 3554 30399
136	0	0	Ki67+	 3623 30305
137	0	0	Ki67+	 3656 30500
138	0	0	Ki67+	 3667 30524
139	0	0	Ki67+	 3707 29967
140	0	0	Ki67+	 3729 30362
141	0	0	Ki67+	 3438 30673
142	0	0	Ki67+	 3445 30693
143	0	0	Ki67+	 3458 30719
144	0	0	Ki67+	 3479 30720
145	0	0	Ki67+	 3501 30716
146	0	0	Ki67+	 3519 30728
147	0	0	Ki67+	 3541 30752
148	0	0	Ki67+	 3551 30797
149	0	0	Ki67+	 3564 30794
150	0	0	Ki67+	 3567 30776
151	0	0	Ki67+	 3572 30841
152	0	0	Ki67+	 3605 30827
153	0	0	Ki67+	 3620 30842
154	0	0	Ki67+	 3622 30888
155	0	0	Ki67+	 3624 30912
156	0	0	Ki67+	 3667 30919
157	0	0	Ki67+	 3685 30891
158	0	0	Ki67+	 3706 30904
159	0	0	Ki67+	 3719 30993
160	0	0	Ki67+	 3729 30931
161	0	0	Ki67+	 3743 30987
162	0	0	Ki67+	 4304 22783
163	0	0	Ki67+	 4381 22534
164	0	0	Ki67+	 4416 22659
165	0	0	Ki67+	 3896 24010
166	0	0	Ki67+	 4109 23515
167	0	0	Ki67+	 4518 23933
168	0	0	Ki67+	 3780 24188
169	0	0	Ki67+	 3801 24200
170	0	0	Ki67+	 3958 24180
171	0	0	Ki67+	 4346 24167
172	0	0	Ki67+	 3910 25147
173	0	0	Ki67+	 4196 24927
174	0	0	Ki67+	 4498 25061
175	0	0	Ki67+	 3847 26105
176	0	0	Ki67+	 4117 25880
177	0	0	Ki67+	 4133 25694
178	0	0	Ki67+	 4181 26082
179	0	0	Ki67+	 4227 25893
180	0	0	Ki67+	 4329 26328
181	0	0	Ki67+	 4335 26392
182	0	0	Ki67+	 4360 25642
183	0	0	Ki67+	 4382 25641
184	0	0	Ki67+	 4432 25917
185	0	0	Ki67+	 4522 26394
186	0	0	Ki67+	 4524 26062
187	0	0	Ki67+	 4065 27181
188	0	0	Ki67+	 4081 26947
189	0	0	Ki67+	 4091 26956
190	0	0	Ki67+	 4114 26928
191	0	0	Ki67+	 4117 27193
192	0	0	Ki67+	 4159 26819
193	0	0	Ki67+	 4193 27067
194	0	0	Ki67+	 4204 27146
195	0	0	Ki67+	 4220 27089
196	0	0	Ki67+	 4220 27121
197	0	0	Ki67+	 4304 26708
198	0	0	Ki67+	 4307 27020
199	0	0	Ki67+	 4316 26989
200	0	0	Ki67+	 4355 26995
201	0	0	Ki67+	 4369 26979
202	0	0	Ki67+	 4395 27104
203	0	0	Ki67+	 4397 26963
204	0	0	Ki67+	 4407 26957
205	0	0	Ki67+	 4463 26671
206	0	0	Ki67+	 4473 27127
207	0	0	Ki67+	 4478 26428
208	0	0	Ki67+	 4523 26539
209	0	0	Ki67+	 4542 26991
210	0	0	Ki67+	 3838 27522
211	0	0	Ki67+	 3868 27476
212	0	0	Ki67+	 4010 27982
213	0	0	Ki67+	 4022 27529
214	0	0	Ki67+	 4025 27224
215	0	0	Ki67+	 4045 27779
216	0	0	Ki67+	 4064 27641
217	0	0	Ki67+	 4067 27910
218	0	0	Ki67+	 4068 27652
219	0	0	Ki67+	 4073 27477
220	0	0	Ki67+	 4101 27697
221	0	0	Ki67+	 4110 27678
222	0	0	Ki67+	 4136 27410
223	0	0	Ki67+	 4175 27924
224	0	0	Ki67+	 4196 27306
225	0	0	Ki67+	 4200 27272
226	0	0	Ki67+	 4207 27678
227	0	0	Ki67+	 4212 27896
228	0	0	Ki67+	 4252 27667
229	0	0	Ki67+	 4254 27593
230	0	0	Ki67+	 4261 28009
231	0	0	Ki67+	 4266 27782
232	0	0	Ki67+	 4276 27595
233	0	0	Ki67+	 4285 27509
234	0	0	Ki67+	 4300 27318
235	0	0	Ki67+	 4322 27707
236	0	0	Ki67+	 4324 27496
237	0	0	Ki67+	 4324 27747
238	0	0	Ki67+	 4333 27455
239	0	0	Ki67+	 4335 27843
240	0	0	Ki67+	 4337 27639
241	0	0	Ki67+	 4346 27504
242	0	0	Ki67+	 4356 27920
243	0	0	Ki67+	 4375 27678
244	0	0	Ki67+	 4455 27566
245	0	0	Ki67+	 4457 27395
246	0	0	Ki67+	 4463 27980
247	0	0	Ki67+	 4514 27898
248	0	0	Ki67+	 3759 28372
249	0	0	Ki67+	 3771 28069
250	0	0	Ki67+	 3800 28217
251	0	0	Ki67+	 3869 28173
252	0	0	Ki67+	 3872 28775
253	0	0	Ki67+	 3892 28058
254	0	0	Ki67+	 3968 28282
255	0	0	Ki67+	 3982 28279
256	0	0	Ki67+	 3990 28153
257	0	0	Ki67+	 4000 28187
258	0	0	Ki67+	 4028 28442
259	0	0	Ki67+	 4031 28178
260	0	0	Ki67+	 4090 28078
261	0	0	Ki67+	 4114 28295
262	0	0	Ki67+	 4132 28376
263	0	0	Ki67+	 4144 28107
264	0	0	Ki67+	 4162 28402
265	0	0	Ki67+	 4162 28732
266	0	0	Ki67+	 4173 28051
267	0	0	Ki67+	 4239 28023
268	0	0	Ki67+	 4251 28308
269	0	0	Ki67+	 4270 28302
270	0	0	Ki67+	 4303 28405
271	0	0	Ki67+	 4307 28606
272	0	0	Ki67+	 4315 28595
273	0	0	Ki67+	 4336 28684
274	0	0	Ki67+	 4459 28300
275	0	0	Ki67+	 4493 28332
276	0	0	Ki67+	 4516 28148
277	0	0	Ki67+	 4527 28663
278	0	0	Ki67+	 4542 28140
279	0	0	Ki67+	 3761 29237
280	0	0	Ki67+	 3773 28829
281	0	0	Ki67+	 3804 29188
282	0	0	Ki67+	 3806 29089
283	0	0	Ki67+	 3850 29167
284	0	0	Ki67+	 3873 29321
285	0	0	Ki67+	 3892 29601
286	0	0	Ki67+	 3900 28826
287	0	0	Ki67+	 3905 29404
288	0	0	Ki67+	 3914 29028
289	0	0	Ki67+	 3972 29615
290	0	0	Ki67+	 3993 29090
291	0	0	Ki67+	 3999 29151
292	0	0	Ki67+	 4023 29592
293	0	0	Ki67+	 4024 29346
294	0	0	Ki67+	 4056 29301
295	0	0	Ki67+	 4109 29306
296	0	0	Ki67+	 4119 29590
297	0	0	Ki67+	 4136 28992
298	0	0	Ki67+	 4151 28994
299	0	0	Ki67+	 4162 29535
300	0	0	Ki67+	 4174 29529
301	0	0	Ki67+	 4178 29036
302	0	0	Ki67+	 4193 29028
303	0	0	Ki67+	 4230 29494
304	0	0	Ki67+	 4240 29238
305	0	0	Ki67+	 4241 29018
306	0	0	Ki67+	 4255 29217
307	0	0	Ki67+	 4267 29213
308	0	0	Ki67+	 4275 29028
309	0	0	Ki67+	 4285 29011
310	0	0	Ki67+	 4394 29420
311	0	0	Ki67+	 4408 29361
312	0	0	Ki67+	 4451 29411
313	0	0	Ki67+	 4455 29066
314	0	0	Ki67+	 4542 29587
315	0	0	Ki67+	 3748 29675
316	0	0	Ki67+	 3754 30392
317	0	0	Ki67+	 3759 30403
318	0	0	Ki67+	 3812 29845
319	0	0	Ki67+	 3819 29813
320	0	0	Ki67+	 3855 29833
321	0	0	Ki67+	 3857 29980
322	0	0	Ki67+	 3863 29903
323	0	0	Ki67+	 3877 29908
324	0	0	Ki67+	 3880 29873
325	0	0	Ki67+	 3888 29621
326	0	0	Ki67+	 3890 29999
327	0	0	Ki67+	 3894 29937
328	0	0	Ki67+	 3898 29864
329	0	0	Ki67+	 3915 29906
330	0	0	Ki67+	 3920 29888
331	0	0	Ki67+	 3921 30021
332	0	0	Ki67+	 3934 30320
333	0	0	Ki67+	 3939 30004
334	0	0	Ki67+	 3943 29845
335	0	0	Ki67+	 3944 29883
336	0	0	Ki67+	 3948 30080
337	0	0	Ki67+	 3954 30053
338	0	0	Ki67+	 3956 29870
339	0	0	Ki67+	 3957 29995
340	0	0	Ki67+	 3963 30095
341	0	0	Ki67+	 3972 29857
342	0	0	Ki67+	 3972 30029
343	0	0	Ki67+	 3977 30100
344	0	0	Ki67+	 3991 30123
345	0	0	Ki67+	 3997 30004
346	0	0	Ki67+	 4014 30019
347	0	0	Ki67+	 4020 30130
348	0	0	Ki67+	 4023 30193
349	0	0	Ki67+	 4032 30026
350	0	0	Ki67+	 4047 30080
351	0	0	Ki67+	 4057 30158
352	0	0	Ki67+	 4065 30377
353	0	0	Ki67+	 4071 30172
354	0	0	Ki67+	 4080 30380
355	0	0	Ki67+	 4086 30194
356	0	0	Ki67+	 4087 29621
357	0	0	Ki67+	 4100 30021
358	0	0	Ki67+	 4103 30203
359	0	0	Ki67+	 4105 30388
360	0	0	Ki67+	 4112 30043
361	0	0	Ki67+	 4113 29797
362	0	0	Ki67+	 4126 30411
363	0	0	Ki67+	 4134 30370
364	0	0	Ki67+	 4139 30121
365	0	0	Ki67+	 4148 30157
366	0	0	Ki67+	 4158 30023
367	0	0	Ki67+	 4204 30320
368	0	0	Ki67+	 4219 29796
369	0	0	Ki67+	 4241 30186
370	0	0	Ki67+	 4269 29666
371	0	0	Ki67+	 4285 30300
372	0	0	Ki67+	 4296 29618
373	0	0	Ki67+	 4307 29787
374	0	0	Ki67+	 4324 29882
375	0	0	Ki67+	 4344 29888
376	0	0	Ki67+	 4348 30011
377	0	0	Ki67+	 4353 29846
378	0	0	Ki67+	 4358 29957
379	0	0	Ki67+	 4369 29984
380	0	0	Ki67+	 4373 29745
381	0	0	Ki67+	 4376 29825
382	0	0	Ki67+	 4384 29935
383	0	0	Ki67+	 4388 29988
384	0	0	Ki67+	 4405 29917
385	0	0	Ki67+	 4406 30054
386	0	0	Ki67+	 4418 30006
387	0	0	Ki67+	 4421 29911
388	0	0	Ki67+	 4437 29985
389	0	0	Ki67+	 4440 29925
390	0	0	Ki67+	 4443 29957
391	0	0	Ki67+	 4451 30391
392	0	0	Ki67+	 4457 30036
393	0	0	Ki67+	 4467 30372
394	0	0	Ki67+	 4483 30336
395	0	0	Ki67+	 4484 30359
396	0	0	Ki67+	 4490 30387
397	0	0	Ki67+	 4502 30370
398	0	0	Ki67+	 4504 30260
399	0	0	Ki67+	 4512 29962
400	0	0	Ki67+	 4522 29832
401	0	0	Ki67+	 4537 29766
402	0	0	Ki67+	 4540 30156
403	0	0	Ki67+	 3748 30944
404	0	0	Ki67+	 3750 30582
405	0	0	Ki67+	 3751 31015
406	0	0	Ki67+	 3756 30609
407	0	0	Ki67+	 3760 30634
408	0	0	Ki67+	 3761 30689
409	0	0	Ki67+	 3765 31034
410	0	0	Ki67+	 3766 30655
411	0	0	Ki67+	 3781 30986
412	0	0	Ki67+	 3783 30673
413	0	0	Ki67+	 3796 30704
414	0	0	Ki67+	 3800 30984
415	0	0	Ki67+	 3804 30820
416	0	0	Ki67+	 3804 31044
417	0	0	Ki67+	 3806 30450
418	0	0	Ki67+	 3806 30623
419	0	0	Ki67+	 3807 30950
420	0	0	Ki67+	 3808 30557
421	0	0	Ki67+	 3819 30743
422	0	0	Ki67+	 3821 30977
423	0	0	Ki67+	 3827 30584
424	0	0	Ki67+	 3829 31044
425	0	0	Ki67+	 3832 30478
426	0	0	Ki67+	 3832 30987
427	0	0	Ki67+	 3836 30765
428	0	0	Ki67+	 3837 31000
429	0	0	Ki67+	 3845 30786
430	0	0	Ki67+	 3857 30810
431	0	0	Ki67+	 3870 31056
432	0	0	Ki67+	 3873 30501
433	0	0	Ki67+	 3873 31031
434	0	0	Ki67+	 3877 30651
435	0	0	Ki67+	 3891 30817
436	0	0	Ki67+	 3900 30660
437	0	0	Ki67+	 3905 30678
438	0	0	Ki67+	 3905 30841
439	0	0	Ki67+	 3909 30526
440	0	0	Ki67+	 3914 30992
441	0	0	Ki67+	 3915 30429
442	0	0	Ki67+	 3916 31019
443	0	0	Ki67+	 3921 30533
444	0	0	Ki67+	 3926 30846
445	0	0	Ki67+	 3928 30699
446	0	0	Ki67+	 3933 30564
447	0	0	Ki67+	 3933 30914
448	0	0	Ki67+	 3939 31045
449	0	0	Ki67+	 3940 30429
450	0	0	Ki67+	 3941 30807
451	0	0	Ki67+	 3942 30899
452	0	0	Ki67+	 3951 30858
453	0	0	Ki67+	 3956 30547
454	0	0	Ki67+	 3964 31060
455	0	0	Ki67+	 3966 30565
456	0	0	Ki67+	 3970 30882
457	0	0	Ki67+	 3973 30513
458	0	0	Ki67+	 3974 30595
459	0	0	Ki67+	 3979 30555
460	0	0	Ki67+	 3985 30756
461	0	0	Ki67+	 3988 31063
462	0	0	Ki67+	 3995 30802
463	0	0	Ki67+	 3996 31044
464	0	0	Ki67+	 3999 30624
465	0	0	Ki67+	 4003 30907
466	0	0	Ki67+	 4007 30775
467	0	0	Ki67+	 4014 30800
468	0	0	Ki67+	 4014 30918
469	0	0	Ki67+	 4016 30995
470	0	0	Ki67+	 4017 31094
471	0	0	Ki67+	 4018 31014
472	0	0	Ki67+	 4021 30598
473	0	0	Ki67+	 4023 31178
474	0	0	Ki67+	 4031 30633
475	0	0	Ki67+	 4032 30945
476	0	0	Ki67+	 4034 31107
477	0	0	Ki67+	 4037 31021
478	0	0	Ki67+	 4044 30683
479	0	0	Ki67+	 4047 30838
480	0	0	Ki67+	 4050 30562
481	0	0	Ki67+	 4050 30969
482	0	0	Ki67+	 4056 30941
483	0	0	Ki67+	 4058 30582
484	0	0	Ki67+	 4066 30718
485	0	0	Ki67+	 4067 31145
486	0	0	Ki67+	 4068 30829
487	0	0	Ki67+	 4068 30978
488	0	0	Ki67+	 4079 31092
489	0	0	Ki67+	 4083 30755
490	0	0	Ki67+	 4088 30852
491	0	0	Ki67+	 4088 30976
492	0	0	Ki67+	 4094 31003
493	0	0	Ki67+	 4096 30899
494	0	0	Ki67+	 4099 30673
495	0	0	Ki67+	 4101 30874
496	0	0	Ki67+	 4101 30989
497	0	0	Ki67+	 4105 30749
498	0	0	Ki67+	 4105 31023
499	0	0	Ki67+	 4106 30419
500	0	0	Ki67+	 4108 31122
501	0	0	Ki67+	 4112 30999
502	0	0	Ki67+	 4115 31037
503	0	0	Ki67+	 4124 30699
504	0	0	Ki67+	 4126 31184
505	0	0	Ki67+	 4127 30922
506	0	0	Ki67+	 4128 30774
507	0	0	Ki67+	 4134 31018
508	0	0	Ki67+	 4139 30442
509	0	0	Ki67+	 4139 30789
510	0	0	Ki67+	 4145 30820
511	0	0	Ki67+	 4147 30940
512	0	0	Ki67+	 4147 31042
513	0	0	Ki67+	 4156 30420
514	0	0	Ki67+	 4157 31060
515	0	0	Ki67+	 4162 30803
516	0	0	Ki67+	 4167 30952
517	0	0	Ki67+	 4169 30811
518	0	0	Ki67+	 4171 31082
519	0	0	Ki67+	 4172 30789
520	0	0	Ki67+	 4177 30535
521	0	0	Ki67+	 4178 30769
522	0	0	Ki67+	 4179 30518
523	0	0	Ki67+	 4181 30698
524	0	0	Ki67+	 4186 30969
525	0	0	Ki67+	 4192 30460
526	0	0	Ki67+	 4193 30864
527	0	0	Ki67+	 4202 30472
528	0	0	Ki67+	 4204 31018
529	0	0	Ki67+	 4207 30997
530	0	0	Ki67+	 4208 30883
531	0	0	Ki67+	 4218 31156
532	0	0	Ki67+	 4228 30908
533	0	0	Ki67+	 4229 30600
534	0	0	Ki67+	 4229 30887
535	0	0	Ki67+	 4229 31058
536	0	0	Ki67+	 4230 30447
537	0	0	Ki67+	 4231 31014
538	0	0	Ki67+	 4232 30767
539	0	0	Ki67+	 4234 30531
540	0	0	Ki67+	 4235 30583
541	0	0	Ki67+	 4237 30922
542	0	0	Ki67+	 4246 31138
543	0	0	Ki67+	 4249 31047
544	0	0	Ki67+	 4253 31083
545	0	0	Ki67+	 4256 30910
546	0	0	Ki67+	 4257 30933
547	0	0	Ki67+	 4264 30565
548	0	0	Ki67+	 4265 31076
549	0	0	Ki67+	 4273 30896
550	0	0	Ki67+	 4274 30662
551	0	0	Ki67+	 4280 31111
552	0	0	Ki67+	 4281 30909
553	0	0	Ki67+	 4287 31137
554	0	0	Ki67+	 4300 31124
555	0	0	Ki67+	 4301 31162
556	0	0	Ki67+	 4303 30677
557	0	0	Ki67+	 4309 30916
558	0	0	Ki67+	 4316 30994
559	0	0	Ki67+	 4321 31136
560	0	0	Ki67+	 4324 31159
561	0	0	Ki67+	 4347 30929
562	0	0	Ki67+	 4347 31008
563	0	0	Ki67+	 4377 30950
564	0	0	Ki67+	 4390 30784
565	0	0	Ki67+	 4398 30955
566	0	0	Ki67+	 4403 30638
567	0	0	Ki67+	 4412 30722
568	0	0	Ki67+	 4415 31036
569	0	0	Ki67+	 4418 31014
570	0	0	Ki67+	 4439 31001
571	0	0	Ki67+	 4440 30750
572	0	0	Ki67+	 4442 31159
573	0	0	Ki67+	 4447 31031
574	0	0	Ki67+	 4457 30585
575	0	0	Ki67+	 4458 30609
576	0	0	Ki67+	 4464 30571
577	0	0	Ki67+	 4470 30435
578	0	0	Ki67+	 4474 30460
579	0	0	Ki67+	 4474 31185
580	0	0	Ki67+	 4476 31081
581	0	0	Ki67+	 4478 30626
582	0	0	Ki67+	 4489 31100
583	0	0	Ki67+	 4500 30549
584	0	0	Ki67+	 4509 31183
585	0	0	Ki67+	 4510 30643
586	0	0	Ki67+	 4515 30451
587	0	0	Ki67+	 4515 30493
588	0	0	Ki67+	 4517 30782
589	0	0	Ki67+	 4521 30712
590	0	0	Ki67+	 4521 31113
591	0	0	Ki67+	 4522 30733
592	0	0	Ki67+	 4525 30427
593	0	0	Ki67+	 4528 31190
594	0	0	Ki67+	 4531 30550
595	0	0	Ki67+	 4531 30748
596	0	0	Ki67+	 4534 31147
597	0	0	Ki67+	 4538 30716
598	0	0	Ki67+	 3828 31255
599	0	0	Ki67+	 3844 31567
600	0	0	Ki67+	 3853 31303
601	0	0	Ki67+	 3870 31533
602	0	0	Ki67+	 3885 31570
603	0	0	Ki67+	 3944 31359
604	0	0	Ki67+	 3961 31372
605	0	0	Ki67+	 4022 31574
606	0	0	Ki67+	 4053 31485
607	0	0	Ki67+	 4069 31321
608	0	0	Ki67+	 4078 31769
609	0	0	Ki67+	 4081 31754
610	0	0	Ki67+	 4094 31785
611	0	0	Ki67+	 4099 31763
612	0	0	Ki67+	 4102 31880
613	0	0	Ki67+	 4104 31338
614	0	0	Ki67+	 4105 31778
615	0	0	Ki67+	 4110 31817
616	0	0	Ki67+	 4112 31921
617	0	0	Ki67+	 4117 31510
618	0	0	Ki67+	 4121 32015
619	0	0	Ki67+	 4123 31313
620	0	0	Ki67+	 4126 31942
621	0	0	Ki67+	 4128 31483
622	0	0	Ki67+	 4130 31990
623	0	0	Ki67+	 4132 31338
624	0	0	Ki67+	 4132 31919
625	0	0	Ki67+	 4139 31409
626	0	0	Ki67+	 4155 31891
627	0	0	Ki67+	 4161 31922
628	0	0	Ki67+	 4162 31329
629	0	0	Ki67+	 4168 31988
630	0	0	Ki67+	 4169 31945
631	0	0	Ki67+	 4181 31521
632	0	0	Ki67+	 4182 31610
633	0	0	Ki67+	 4183 31549
634	0	0	Ki67+	 4190 31810
635	0	0	Ki67+	 4190 31849
636	0	0	Ki67+	 4192 31775
637	0	0	Ki67+	 4197 31985
638	0	0	Ki67+	 4210 31626
639	0	0	Ki67+	 4211 31891
640	0	0	Ki67+	 4214 31691
641	0	0	Ki67+	 4216 31516
642	0	0	Ki67+	 4220 31910
643	0	0	Ki67+	 4222 31666
644	0	0	Ki67+	 4231 31701
645	0	0	Ki67+	 4232 31588
646	0	0	Ki67+	 4233 32009
647	0	0	Ki67+	 4234 31801
648	0	0	Ki67+	 4235 31942
649	0	0	Ki67+	 4236 31920
650	0	0	Ki67+	 4241 31832
651	0	0	Ki67+	 4244 31427
652	0	0	Ki67+	 4246 31895
653	0	0	Ki67+	 4248 31505
654	0	0	Ki67+	 4248 31960
655	0	0	Ki67+	 4252 31825
656	0	0	Ki67+	 4257 31695
657	0	0	Ki67+	 4259 31874
658	0	0	Ki67+	 4261 31995
659	0	0	Ki67+	 4263 31930
660	0	0	Ki67+	 4265 31847
661	0	0	Ki67+	 4266 31413
662	0	0	Ki67+	 4271 31526
663	0	0	Ki67+	 4272 31573
664	0	0	Ki67+	 4274 31867
665	0	0	Ki67+	 4277 31455
666	0	0	Ki67+	 4293 31539
667	0	0	Ki67+	 4293 31777
668	0	0	Ki67+	 4294 31958
669	0	0	Ki67+	 4299 31822
670	0	0	Ki67+	 4302 31576
671	0	0	Ki67+	 4304 31841
672	0	0	Ki67+	 4304 31880
673	0	0	Ki67+	 4306 31809
674	0	0	Ki67+	 4308 31596
675	0	0	Ki67+	 4312 31989
676	0	0	Ki67+	 4322 32007
677	0	0	Ki67+	 4328 31613
678	0	0	Ki67+	 4330 31648
679	0	0	Ki67+	 4336 31785
680	0	0	Ki67+	 4342 31632
681	0	0	Ki67+	 4369 31361
682	0	0	Ki67+	 4379 31465
683	0	0	Ki67+	 4395 31995
684	0	0	Ki67+	 4396 31728
685	0	0	Ki67+	 4399 31873
686	0	0	Ki67+	 4400 31407
687	0	0	Ki67+	 4402 31888
688	0	0	Ki67+	 4409 31579
689	0	0	Ki67+	 4409 31902
690	0	0	Ki67+	 4415 31614
691	0	0	Ki67+	 4415 31636
692	0	0	Ki67+	 4416 31931
693	0	0	Ki67+	 4431 31558
694	0	0	Ki67+	 4434 31931
695	0	0	Ki67+	 4442 31999
696	0	0	Ki67+	 4446 31649
697	0	0	Ki67+	 4457 31956
698	0	0	Ki67+	 4460 31720
699	0	0	Ki67+	 4474 31967
700	0	0	Ki67+	 4477 31627
701	0	0	Ki67+	 4480 31708
702	0	0	Ki67+	 4489 31529
703	0	0	Ki67+	 4503 31693
704	0	0	Ki67+	 4507 31597
705	0	0	Ki67+	 4510 31533
706	0	0	Ki67+	 4510 31977
707	0	0	Ki67+	 4519 31703
708	0	0	Ki67+	 4521 31569
709	0	0	Ki67+	 4542 31680
710	0	0	Ki67+	 4141 32055
711	0	0	Ki67+	 4162 32085
712	0	0	Ki67+	 4174 32048
713	0	0	Ki67+	 4180 32173
714	0	0	Ki67+	 4181 32102
715	0	0	Ki67+	 4241 32055
716	0	0	Ki67+	 4241 32075
717	0	0	Ki67+	 4268 32043
718	0	0	Ki67+	 4275 32059
719	0	0	Ki67+	 4276 32108
720	0	0	Ki67+	 4277 32238
721	0	0	Ki67+	 4280 32094
722	0	0	Ki67+	 4302 32068
723	0	0	Ki67+	 4302 32079
724	0	0	Ki67+	 4311 32154
725	0	0	Ki67+	 4313 32060
726	0	0	Ki67+	 4319 32210
727	0	0	Ki67+	 4321 32179
728	0	0	Ki67+	 4331 32033
729	0	0	Ki67+	 4337 32183
730	0	0	Ki67+	 4339 32128
731	0	0	Ki67+	 4340 32162
732	0	0	Ki67+	 4341 32097
733	0	0	Ki67+	 4349 32290
734	0	0	Ki67+	 4352 32395
735	0	0	Ki67+	 4370 32399
736	0	0	Ki67+	 4445 32450
737	0	0	Ki67+	 4458 32402
738	0	0	Ki67+	 4458 32414
739	0	0	Ki67+	 4463 32121
740	0	0	Ki67+	 4466 32504
741	0	0	Ki67+	 4476 32162
742	0	0	Ki67+	 4479 32063
743	0	0	Ki67+	 4480 32531
744	0	0	Ki67+	 4480 32566
745	0	0	Ki67+	 4481 32653
746	0	0	Ki67+	 4485 32115
747	0	0	Ki67+	 4487 32091
748	0	0	Ki67+	 4487 32587
749	0	0	Ki67+	 4500 32044
750	0	0	Ki67+	 4502 32455
751	0	0	Ki67+	 4503 32225
752	0	0	Ki67+	 4504 32189
753	0	0	Ki67+	 4514 32184
754	0	0	Ki67+	 4524 32055
755	0	0	Ki67+	 4525 32322
756	0	0	Ki67+	 4528 32150
757	0	0	Ki67+	 4530 32755
758	0	0	Ki67+	 4531 32278
759	0	0	Ki67+	 4543 32234
760	0	0	Ki67+	 4515 32897
761	0	0	Ki67+	 4578 22868
762	0	0	Ki67+	 4798 22754
763	0	0	Ki67+	 4997 22430
764	0	0	Ki67+	 4658 23464
765	0	0	Ki67+	 4621 24083
766	0	0	Ki67+	 4675 24383
767	0	0	Ki67+	 4858 23695
768	0	0	Ki67+	 5085 23974
769	0	0	Ki67+	 5142 23902
770	0	0	Ki67+	 4590 24839
771	0	0	Ki67+	 4877 24817
772	0	0	Ki67+	 5022 25248
773	0	0	Ki67+	 4563 25675
774	0	0	Ki67+	 4565 25882
775	0	0	Ki67+	 4595 25752
776	0	0	Ki67+	 4734 25962
777	0	0	Ki67+	 4810 25908
778	0	0	Ki67+	 4868 25882
779	0	0	Ki67+	 4896 25824
780	0	0	Ki67+	 4906 25972
781	0	0	Ki67+	 4988 26009
782	0	0	Ki67+	 5005 25971
783	0	0	Ki67+	 5020 25363
784	0	0	Ki67+	 5021 25957
785	0	0	Ki67+	 5028 25749
786	0	0	Ki67+	 5044 25987
787	0	0	Ki67+	 5177 25702
788	0	0	Ki67+	 5213 26078
789	0	0	Ki67+	 5237 25916
790	0	0	Ki67+	 5302 25798
791	0	0	Ki67+	 5315 25300
792	0	0	Ki67+	 5318 25788
793	0	0	Ki67+	 4558 26173
794	0	0	Ki67+	 4576 26586
795	0	0	Ki67+	 4597 26817
796	0	0	Ki67+	 4642 26364
797	0	0	Ki67+	 4674 26727
798	0	0	Ki67+	 4675 26716
799	0	0	Ki67+	 4690 26813
800	0	0	Ki67+	 4691 26448
801	0	0	Ki67+	 4723 26602
802	0	0	Ki67+	 4734 26774
803	0	0	Ki67+	 4742 26862
804	0	0	Ki67+	 4764 26760
805	0	0	Ki67+	 4815 26461
806	0	0	Ki67+	 4818 26657
807	0	0	Ki67+	 4839 26627
808	0	0	Ki67+	 4871 26701
809	0	0	Ki67+	 4880 26479
810	0	0	Ki67+	 4888 26618
811	0	0	Ki67+	 4985 26622
812	0	0	Ki67+	 5187 26101
813	0	0	Ki67+	 5216 26393
814	0	0	Ki67+	 5245 26827
815	0	0	Ki67+	 5301 26770
816	0	0	Ki67+	 4641 26974
817	0	0	Ki67+	 4645 27112
818	0	0	Ki67+	 4694 27599
819	0	0	Ki67+	 4704 27588
820	0	0	Ki67+	 4726 27464
821	0	0	Ki67+	 4745 27003
822	0	0	Ki67+	 4764 27388
823	0	0	Ki67+	 4770 27121
824	0	0	Ki67+	 5015 27185
825	0	0	Ki67+	 5025 26954
826	0	0	Ki67+	 5051 27606
827	0	0	Ki67+	 5067 27430
828	0	0	Ki67+	 5073 27419
829	0	0	Ki67+	 5076 27663
830	0	0	Ki67+	 5079 27440
831	0	0	Ki67+	 5106 27164
832	0	0	Ki67+	 5107 27432
833	0	0	Ki67+	 5175 27529
834	0	0	Ki67+	 5181 27429
835	0	0	Ki67+	 5273 27411
836	0	0	Ki67+	 5313 27432
837	0	0	Ki67+	 5320 27546
838	0	0	Ki67+	 4573 28343
839	0	0	Ki67+	 4591 28093
840	0	0	Ki67+	 4729 28463
841	0	0	Ki67+	 4806 28140
842	0	0	Ki67+	 4822 28448
843	0	0	Ki67+	 4876 28071
844	0	0	Ki67+	 4887 28115
845	0	0	Ki67+	 4928 28236
846	0	0	Ki67+	 4991 28003
847	0	0	Ki67+	 4991 28430
848	0	0	Ki67+	 4998 28313
849	0	0	Ki67+	 5019 28175
850	0	0	Ki67+	 5076 27857
851	0	0	Ki67+	 5099 28023
852	0	0	Ki67+	 5159 27682
853	0	0	Ki67+	 5200 28119
854	0	0	Ki67+	 5266 28461
855	0	0	Ki67+	 5273 28179
856	0	0	Ki67+	 5277 28322
857	0	0	Ki67+	 5279 28456
858	0	0	Ki67+	 5310 28236
859	0	0	Ki67+	 5335 27877
860	0	0	Ki67+	 4586 28650
861	0	0	Ki67+	 4604 29273
862	0	0	Ki67+	 4607 28970
863	0	0	Ki67+	 4608 29194
864	0	0	Ki67+	 4672 28638
865	0	0	Ki67+	 4704 28961
866	0	0	Ki67+	 4721 28619
867	0	0	Ki67+	 4723 28569
868	0	0	Ki67+	 4731 29142
869	0	0	Ki67+	 4747 28710
870	0	0	Ki67+	 4781 28967
871	0	0	Ki67+	 4792 28639
872	0	0	Ki67+	 4814 29190
873	0	0	Ki67+	 4815 28871
874	0	0	Ki67+	 4830 28907
875	0	0	Ki67+	 4833 29161
876	0	0	Ki67+	 4843 29086
877	0	0	Ki67+	 4863 28514
878	0	0	Ki67+	 4872 28773
879	0	0	Ki67+	 4876 28509
880	0	0	Ki67+	 4901 28705
881	0	0	Ki67+	 4911 28697
882	0	0	Ki67+	 4923 28481
883	0	0	Ki67+	 4947 28542
884	0	0	Ki67+	 4955 28774
885	0	0	Ki67+	 4962 28764
886	0	0	Ki67+	 5036 28561
887	0	0	Ki67+	 5066 29202
888	0	0	Ki67+	 5237 29054
889	0	0	Ki67+	 5243 28705
890	0	0	Ki67+	 5255 28836
891	0	0	Ki67+	 5276 28583
892	0	0	Ki67+	 5295 28540
893	0	0	Ki67+	 5321 28608
894	0	0	Ki67+	 4555 30056
895	0	0	Ki67+	 4564 29794
896	0	0	Ki67+	 4565 29899
897	0	0	Ki67+	 4566 29765
898	0	0	Ki67+	 4576 29822
899	0	0	Ki67+	 4585 29741
900	0	0	Ki67+	 4585 29957
901	0	0	Ki67+	 4590 29992
902	0	0	Ki67+	 4591 29292
903	0	0	Ki67+	 4594 29934
904	0	0	Ki67+	 4595 29865
905	0	0	Ki67+	 4606 29748
906	0	0	Ki67+	 4609 29529
907	0	0	Ki67+	 4613 30049
908	0	0	Ki67+	 4623 29977
909	0	0	Ki67+	 4629 29828
910	0	0	Ki67+	 4630 30045
911	0	0	Ki67+	 4650 29969
912	0	0	Ki67+	 4653 29694
913	0	0	Ki67+	 4657 30054
914	0	0	Ki67+	 4658 30037
915	0	0	Ki67+	 4669 29582
916	0	0	Ki67+	 4672 29700
917	0	0	Ki67+	 4680 29727
918	0	0	Ki67+	 4683 30061
919	0	0	Ki67+	 4687 29975
920	0	0	Ki67+	 4694 29755
921	0	0	Ki67+	 4695 29949
922	0	0	Ki67+	 4695 30025
923	0	0	Ki67+	 4697 29792
924	0	0	Ki67+	 4705 29748
925	0	0	Ki67+	 4709 29996
926	0	0	Ki67+	 4715 29772
927	0	0	Ki67+	 4716 29970
928	0	0	Ki67+	 4718 29910
929	0	0	Ki67+	 4729 29939
930	0	0	Ki67+	 4738 30043
931	0	0	Ki67+	 4739 29974
932	0	0	Ki67+	 4740 30072
933	0	0	Ki67+	 4747 29380
934	0	0	Ki67+	 4747 29918
935	0	0	Ki67+	 4753 29944
936	0	0	Ki67+	 4753 29996
937	0	0	Ki67+	 4759 29772
938	0	0	Ki67+	 4768 29317
939	0	0	Ki67+	 4781 29981
940	0	0	Ki67+	 4841 29975
941	0	0	Ki67+	 4847 29999
942	0	0	Ki67+	 4851 29962
943	0	0	Ki67+	 4852 30037
944	0	0	Ki67+	 4892 29748
945	0	0	Ki67+	 4892 29764
946	0	0	Ki67+	 4911 29861
947	0	0	Ki67+	 4920 29752
948	0	0	Ki67+	 4921 29830
949	0	0	Ki67+	 4922 29850
950	0	0	Ki67+	 4925 29775
951	0	0	Ki67+	 4928 29737
952	0	0	Ki67+	 4930 29948
953	0	0	Ki67+	 4937 29804
954	0	0	Ki67+	 4942 29766
955	0	0	Ki67+	 4950 29730
956	0	0	Ki67+	 4961 29930
957	0	0	Ki67+	 4967 29790
958	0	0	Ki67+	 4969 29808
959	0	0	Ki67+	 4970 30013
960	0	0	Ki67+	 4977 29467
961	0	0	Ki67+	 4986 29714
962	0	0	Ki67+	 4986 29857
963	0	0	Ki67+	 4987 29759
964	0	0	Ki67+	 4988 29939
965	0	0	Ki67+	 4989 30003
966	0	0	Ki67+	 4990 29901
967	0	0	Ki67+	 4995 29702
968	0	0	Ki67+	 4997 29836
969	0	0	Ki67+	 5001 29860
970	0	0	Ki67+	 5001 29932
971	0	0	Ki67+	 5002 29296
972	0	0	Ki67+	 5004 29686
973	0	0	Ki67+	 5009 30024
974	0	0	Ki67+	 5012 29828
975	0	0	Ki67+	 5012 29975
976	0	0	Ki67+	 5015 29953
977	0	0	Ki67+	 5016 29711
978	0	0	Ki67+	 5016 30000
979	0	0	Ki67+	 5020 29459
980	0	0	Ki67+	 5028 29845
981	0	0	Ki67+	 5030 29872
982	0	0	Ki67+	 5034 29503
983	0	0	Ki67+	 5038 29685
984	0	0	Ki67+	 5042 29735
985	0	0	Ki67+	 5045 30075
986	0	0	Ki67+	 5049 29876
987	0	0	Ki67+	 5058 30036
988	0	0	Ki67+	 5066 30023
989	0	0	Ki67+	 5066 30069
990	0	0	Ki67+	 5068 29676
991	0	0	Ki67+	 5071 29959
992	0	0	Ki67+	 5076 29725
993	0	0	Ki67+	 5077 29692
994	0	0	Ki67+	 5077 29854
995	0	0	Ki67+	 5082 29789
996	0	0	Ki67+	 5090 29643
997	0	0	Ki67+	 5091 29883
998	0	0	Ki67+	 5093 29707
999	0	0	Ki67+	 5093 29935
1000	0	0	Ki67+	 5097 29848
1001	0	0	Ki67+	 5099 30056
1002	0	0	Ki67+	 5106 30024
1003	0	0	Ki67+	 5112 29759
1004	0	0	Ki67+	 5116 29673
1005	0	0	Ki67+	 5117 29785
1006	0	0	Ki67+	 5119 29694
1007	0	0	Ki67+	 5119 29854
1008	0	0	Ki67+	 5121 29960
1009	0	0	Ki67+	 5127 29979
1010	0	0	Ki67+	 5128 29764
1011	0	0	Ki67+	 5137 29781
1012	0	0	Ki67+	 5137 29806
1013	0	0	Ki67+	 5138 30040
1014	0	0	Ki67+	 5140 29846
1015	0	0	Ki67+	 5140 29878
1016	0	0	Ki67+	 5141 29689
1017	0	0	Ki67+	 5141 30074
1018	0	0	Ki67+	 5142 29858
1019	0	0	Ki67+	 5146 29644
1020	0	0	Ki67+	 5150 29960
1021	0	0	Ki67+	 5152 29626
1022	0	0	Ki67+	 5155 30054
1023	0	0	Ki67+	 5160 29660
1024	0	0	Ki67+	 5165 30000
1025	0	0	Ki67+	 5170 30071
1026	0	0	Ki67+	 5180 29632
1027	0	0	Ki67+	 5184 29597
1028	0	0	Ki67+	 5196 29754
1029	0	0	Ki67+	 5197 29571
1030	0	0	Ki67+	 5198 29655
1031	0	0	Ki67+	 5198 30009
1032	0	0	Ki67+	 5201 29634
1033	0	0	Ki67+	 5207 29926
1034	0	0	Ki67+	 5221 29917
1035	0	0	Ki67+	 5221 29946
1036	0	0	Ki67+	 5226 29810
1037	0	0	Ki67+	 5232 30006
1038	0	0	Ki67+	 5236 29902
1039	0	0	Ki67+	 5238 29598
1040	0	0	Ki67+	 5244 29844
1041	0	0	Ki67+	 5248 29580
1042	0	0	Ki67+	 5249 29953
1043	0	0	Ki67+	 5250 29555
1044	0	0	Ki67+	 5266 29528
1045	0	0	Ki67+	 5268 29962
1046	0	0	Ki67+	 5272 29922
1047	0	0	Ki67+	 5274 29898
1048	0	0	Ki67+	 5286 29811
1049	0	0	Ki67+	 5290 29983
1050	0	0	Ki67+	 5298 29918
1051	0	0	Ki67+	 5310 29852
1052	0	0	Ki67+	 5318 29994
1053	0	0	Ki67+	 5320 30071
1054	0	0	Ki67+	 5324 29748
1055	0	0	Ki67+	 5332 29931
1056	0	0	Ki67+	 5334 30010
1057	0	0	Ki67+	 5342 30038
1058	0	0	Ki67+	 5343 29566
1059	0	0	Ki67+	 4552 30411
1060	0	0	Ki67+	 4554 30815
1061	0	0	Ki67+	 4556 30557
1062	0	0	Ki67+	 4561 30758
1063	0	0	Ki67+	 4566 30716
1064	0	0	Ki67+	 4572 30858
1065	0	0	Ki67+	 4579 30786
1066	0	0	Ki67+	 4588 30560
1067	0	0	Ki67+	 4589 30810
1068	0	0	Ki67+	 4594 30225
1069	0	0	Ki67+	 4594 30365
1070	0	0	Ki67+	 4594 30735
1071	0	0	Ki67+	 4595 30248
1072	0	0	Ki67+	 4597 30846
1073	0	0	Ki67+	 4604 30715
1074	0	0	Ki67+	 4610 30607
1075	0	0	Ki67+	 4613 30567
1076	0	0	Ki67+	 4613 30832
1077	0	0	Ki67+	 4619 30637
1078	0	0	Ki67+	 4621 30143
1079	0	0	Ki67+	 4621 30772
1080	0	0	Ki67+	 4624 30571
1081	0	0	Ki67+	 4625 30814
1082	0	0	Ki67+	 4630 30218
1083	0	0	Ki67+	 4633 30368
1084	0	0	Ki67+	 4641 30688
1085	0	0	Ki67+	 4642 30275
1086	0	0	Ki67+	 4642 30786
1087	0	0	Ki67+	 4643 30245
1088	0	0	Ki67+	 4643 30473
1089	0	0	Ki67+	 4644 30833
1090	0	0	Ki67+	 4644 30853
1091	0	0	Ki67+	 4650 30267
1092	0	0	Ki67+	 4653 30310
1093	0	0	Ki67+	 4660 30666
1094	0	0	Ki67+	 4661 30862
1095	0	0	Ki67+	 4665 30767
1096	0	0	Ki67+	 4666 30351
1097	0	0	Ki67+	 4669 30791
1098	0	0	Ki67+	 4672 30832
1099	0	0	Ki67+	 4677 30294
1100	0	0	Ki67+	 4680 30111
1101	0	0	Ki67+	 4681 30380
1102	0	0	Ki67+	 4685 30656
1103	0	0	Ki67+	 4689 30262
1104	0	0	Ki67+	 4699 30830
1105	0	0	Ki67+	 4702 30803
1106	0	0	Ki67+	 4703 30219
1107	0	0	Ki67+	 4705 30250
1108	0	0	Ki67+	 4707 30313
1109	0	0	Ki67+	 4712 30461
1110	0	0	Ki67+	 4714 30268
1111	0	0	Ki67+	 4717 30253
1112	0	0	Ki67+	 4722 30779
1113	0	0	Ki67+	 4726 30540
1114	0	0	Ki67+	 4734 30756
1115	0	0	Ki67+	 4735 30346
1116	0	0	Ki67+	 4735 30843
1117	0	0	Ki67+	 4739 30327
1118	0	0	Ki67+	 4742 30210
1119	0	0	Ki67+	 4742 30226
1120	0	0	Ki67+	 4750 30176
1121	0	0	Ki67+	 4751 30559
1122	0	0	Ki67+	 4753 30111
1123	0	0	Ki67+	 4755 30144
1124	0	0	Ki67+	 4757 30792
1125	0	0	Ki67+	 4761 30866
1126	0	0	Ki67+	 4762 30243
1127	0	0	Ki67+	 4763 30091
1128	0	0	Ki67+	 4763 30180
1129	0	0	Ki67+	 4763 30780
1130	0	0	Ki67+	 4768 30451
1131	0	0	Ki67+	 4769 30469
1132	0	0	Ki67+	 4771 30728
1133	0	0	Ki67+	 4773 30426
1134	0	0	Ki67+	 4783 30293
1135	0	0	Ki67+	 4784 30865
1136	0	0	Ki67+	 4785 30471
1137	0	0	Ki67+	 4788 30821
1138	0	0	Ki67+	 4792 30263
1139	0	0	Ki67+	 4796 30450
1140	0	0	Ki67+	 4798 30311
1141	0	0	Ki67+	 4802 30422
1142	0	0	Ki67+	 4804 30837
1143	0	0	Ki67+	 4810 30273
1144	0	0	Ki67+	 4810 30387
1145	0	0	Ki67+	 4818 30465
1146	0	0	Ki67+	 4819 30400
1147	0	0	Ki67+	 4822 30810
1148	0	0	Ki67+	 4822 30828
1149	0	0	Ki67+	 4824 30438
1150	0	0	Ki67+	 4825 30482
1151	0	0	Ki67+	 4826 30772
1152	0	0	Ki67+	 4828 30240
1153	0	0	Ki67+	 4835 30286
1154	0	0	Ki67+	 4836 30636
1155	0	0	Ki67+	 4843 30486
1156	0	0	Ki67+	 4845 30448
1157	0	0	Ki67+	 4845 30776
1158	0	0	Ki67+	 4850 30371
1159	0	0	Ki67+	 4851 30333
1160	0	0	Ki67+	 4857 30478
1161	0	0	Ki67+	 4858 30399
1162	0	0	Ki67+	 4860 30221
1163	0	0	Ki67+	 4860 30421
1164	0	0	Ki67+	 4865 30272
1165	0	0	Ki67+	 4871 30433
1166	0	0	Ki67+	 4874 30449
1167	0	0	Ki67+	 4876 30340
1168	0	0	Ki67+	 4891 30384
1169	0	0	Ki67+	 4892 30622
1170	0	0	Ki67+	 4892 30647
1171	0	0	Ki67+	 4899 30595
1172	0	0	Ki67+	 4917 30677
1173	0	0	Ki67+	 4922 30387
1174	0	0	Ki67+	 4922 30605
1175	0	0	Ki67+	 4925 30492
1176	0	0	Ki67+	 4940 30547
1177	0	0	Ki67+	 4942 30180
1178	0	0	Ki67+	 4951 30373
1179	0	0	Ki67+	 4951 30434
1180	0	0	Ki67+	 4973 30529
1181	0	0	Ki67+	 4988 30587
1182	0	0	Ki67+	 4996 30275
1183	0	0	Ki67+	 5003 30235
1184	0	0	Ki67+	 5004 30264
1185	0	0	Ki67+	 5004 30306
1186	0	0	Ki67+	 5007 30599
1187	0	0	Ki67+	 5028 30235
1188	0	0	Ki67+	 5029 30263
1189	0	0	Ki67+	 5034 30573
1190	0	0	Ki67+	 5043 30637
1191	0	0	Ki67+	 5045 30661
1192	0	0	Ki67+	 5046 30859
1193	0	0	Ki67+	 5050 30085
1194	0	0	Ki67+	 5051 30593
1195	0	0	Ki67+	 5057 30111
1196	0	0	Ki67+	 5058 30399
1197	0	0	Ki67+	 5064 30134
1198	0	0	Ki67+	 5069 30850
1199	0	0	Ki67+	 5070 30312
1200	0	0	Ki67+	 5071 30644
1201	0	0	Ki67+	 5076 30099
1202	0	0	Ki67+	 5076 30824
1203	0	0	Ki67+	 5082 30168
1204	0	0	Ki67+	 5084 30138
1205	0	0	Ki67+	 5095 30845
1206	0	0	Ki67+	 5097 30469
1207	0	0	Ki67+	 5099 30105
1208	0	0	Ki67+	 5100 30734
1209	0	0	Ki67+	 5104 30492
1210	0	0	Ki67+	 5105 30415
1211	0	0	Ki67+	 5105 30868
1212	0	0	Ki67+	 5108 30711
1213	0	0	Ki67+	 5113 30457
1214	0	0	Ki67+	 5114 30111
1215	0	0	Ki67+	 5117 30179
1216	0	0	Ki67+	 5124 30446
1217	0	0	Ki67+	 5135 30512
1218	0	0	Ki67+	 5135 30551
1219	0	0	Ki67+	 5135 30563
1220	0	0	Ki67+	 5136 30154
1221	0	0	Ki67+	 5138 30443
1222	0	0	Ki67+	 5142 30477
1223	0	0	Ki67+	 5143 30421
1224	0	0	Ki67+	 5146 30390
1225	0	0	Ki67+	 5148 30464
1226	0	0	Ki67+	 5151 30542
1227	0	0	Ki67+	 5156 30509
1228	0	0	Ki67+	 5158 30414
1229	0	0	Ki67+	 5171 30545
1230	0	0	Ki67+	 5172 30104
1231	0	0	Ki67+	 5173 30359
1232	0	0	Ki67+	 5173 30450
1233	0	0	Ki67+	 5175 30562
1234	0	0	Ki67+	 5176 30600
1235	0	0	Ki67+	 5176 30837
1236	0	0	Ki67+	 5177 30348
1237	0	0	Ki67+	 5180 30477
1238	0	0	Ki67+	 5181 30383
1239	0	0	Ki67+	 5182 30098
1240	0	0	Ki67+	 5185 30167
1241	0	0	Ki67+	 5185 30571
1242	0	0	Ki67+	 5187 30417
1243	0	0	Ki67+	 5188 30532
1244	0	0	Ki67+	 5189 30365
1245	0	0	Ki67+	 5190 30606
1246	0	0	Ki67+	 5191 30407
1247	0	0	Ki67+	 5203 30450
1248	0	0	Ki67+	 5208 30531
1249	0	0	Ki67+	 5209 30114
1250	0	0	Ki67+	 5214 30328
1251	0	0	Ki67+	 5215 30362
1252	0	0	Ki67+	 5216 30437
1253	0	0	Ki67+	 5216 30495
1254	0	0	Ki67+	 5221 30467
1255	0	0	Ki67+	 5221 30511
1256	0	0	Ki67+	 5222 30408
1257	0	0	Ki67+	 5228 30436
1258	0	0	Ki67+	 5230 30401
1259	0	0	Ki67+	 5231 30374
1260	0	0	Ki67+	 5231 30415
1261	0	0	Ki67+	 5234 30675
1262	0	0	Ki67+	 5237 30727
1263	0	0	Ki67+	 5244 30430
1264	0	0	Ki67+	 5247 30653
1265	0	0	Ki67+	 5247 30701
1266	0	0	Ki67+	 5247 30750
1267	0	0	Ki67+	 5248 30215
1268	0	0	Ki67+	 5250 30382
1269	0	0	Ki67+	 5250 30481
1270	0	0	Ki67+	 5252 30358
1271	0	0	Ki67+	 5254 30551
1272	0	0	Ki67+	 5257 30499
1273	0	0	Ki67+	 5260 30768
1274	0	0	Ki67+	 5261 30418
1275	0	0	Ki67+	 5264 30171
1276	0	0	Ki67+	 5272 30358
1277	0	0	Ki67+	 5272 30467
1278	0	0	Ki67+	 5276 30229
1279	0	0	Ki67+	 5277 30695
1280	0	0	Ki67+	 5280 30200
1281	0	0	Ki67+	 5281 30438
1282	0	0	Ki67+	 5282 30380
1283	0	0	Ki67+	 5282 30485
1284	0	0	Ki67+	 5283 30531
1285	0	0	Ki67+	 5287 30549
1286	0	0	Ki67+	 5288 30564
1287	0	0	Ki67+	 5289 30397
1288	0	0	Ki67+	 5292 30463
1289	0	0	Ki67+	 5293 30775
1290	0	0	Ki67+	 5306 30801
1291	0	0	Ki67+	 5312 30380
1292	0	0	Ki67+	 5313 30846
1293	0	0	Ki67+	 5320 30599
1294	0	0	Ki67+	 5321 30117
1295	0	0	Ki67+	 5323 30526
1296	0	0	Ki67+	 5326 30860
1297	0	0	Ki67+	 5327 30407
1298	0	0	Ki67+	 5328 30806
1299	0	0	Ki67+	 5329 30386
1300	0	0	Ki67+	 5329 30878
1301	0	0	Ki67+	 5333 30868
1302	0	0	Ki67+	 5334 30459
1303	0	0	Ki67+	 5339 30486
1304	0	0	Ki67+	 5343 30131
1305	0	0	Ki67+	 5343 30408
1306	0	0	Ki67+	 5343 30647
1307	0	0	Ki67+	 4547 30932
1308	0	0	Ki67+	 4555 31171
1309	0	0	Ki67+	 4569 31150
1310	0	0	Ki67+	 4571 30883
1311	0	0	Ki67+	 4639 30890
1312	0	0	Ki67+	 4639 30929
1313	0	0	Ki67+	 4694 31137
1314	0	0	Ki67+	 4697 31664
1315	0	0	Ki67+	 4703 31217
1316	0	0	Ki67+	 4705 31633
1317	0	0	Ki67+	 4721 31671
1318	0	0	Ki67+	 4726 31654
1319	0	0	Ki67+	 4731 31604
1320	0	0	Ki67+	 4733 31131
1321	0	0	Ki67+	 4736 31227
1322	0	0	Ki67+	 4737 31264
1323	0	0	Ki67+	 4737 31646
1324	0	0	Ki67+	 4748 31672
1325	0	0	Ki67+	 4749 31623
1326	0	0	Ki67+	 4750 31216
1327	0	0	Ki67+	 4752 31130
1328	0	0	Ki67+	 4759 31300
1329	0	0	Ki67+	 4760 31250
1330	0	0	Ki67+	 4760 31277
1331	0	0	Ki67+	 4760 31634
1332	0	0	Ki67+	 4767 31520
1333	0	0	Ki67+	 4768 31651
1334	0	0	Ki67+	 4770 31227
1335	0	0	Ki67+	 4770 31672
1336	0	0	Ki67+	 4773 31320
1337	0	0	Ki67+	 4774 31615
1338	0	0	Ki67+	 4781 31543
1339	0	0	Ki67+	 4788 31290
1340	0	0	Ki67+	 4789 30935
1341	0	0	Ki67+	 4795 31648
1342	0	0	Ki67+	 4799 31625
1343	0	0	Ki67+	 4800 31678
1344	0	0	Ki67+	 4801 31570
1345	0	0	Ki67+	 4802 30929
1346	0	0	Ki67+	 4812 31517
1347	0	0	Ki67+	 4813 31146
1348	0	0	Ki67+	 4813 31285
1349	0	0	Ki67+	 4816 31597
1350	0	0	Ki67+	 4819 31669
1351	0	0	Ki67+	 4826 31531
1352	0	0	Ki67+	 4827 31640
1353	0	0	Ki67+	 4833 31570
1354	0	0	Ki67+	 4836 31335
1355	0	0	Ki67+	 4838 31548
1356	0	0	Ki67+	 4840 31592
1357	0	0	Ki67+	 4841 31621
1358	0	0	Ki67+	 4850 31274
1359	0	0	Ki67+	 4854 31654
1360	0	0	Ki67+	 4855 31578
1361	0	0	Ki67+	 4859 31679
1362	0	0	Ki67+	 4860 31344
1363	0	0	Ki67+	 4864 31281
1364	0	0	Ki67+	 4867 31536
1365	0	0	Ki67+	 4869 31622
1366	0	0	Ki67+	 4870 31255
1367	0	0	Ki67+	 4871 31384
1368	0	0	Ki67+	 4871 31607
1369	0	0	Ki67+	 4872 31573
1370	0	0	Ki67+	 4889 31291
1371	0	0	Ki67+	 4890 31666
1372	0	0	Ki67+	 4895 31642
1373	0	0	Ki67+	 4896 31433
1374	0	0	Ki67+	 4899 31320
1375	0	0	Ki67+	 4914 31281
1376	0	0	Ki67+	 4914 31464
1377	0	0	Ki67+	 4915 31244
1378	0	0	Ki67+	 4924 31183
1379	0	0	Ki67+	 4926 31316
1380	0	0	Ki67+	 4931 31469
1381	0	0	Ki67+	 4939 31487
1382	0	0	Ki67+	 4944 31207
1383	0	0	Ki67+	 4951 31524
1384	0	0	Ki67+	 4965 31343
1385	0	0	Ki67+	 4970 31547
1386	0	0	Ki67+	 4990 31358
1387	0	0	Ki67+	 4991 31183
1388	0	0	Ki67+	 5016 30928
1389	0	0	Ki67+	 5022 30918
1390	0	0	Ki67+	 5037 30955
1391	0	0	Ki67+	 5052 31500
1392	0	0	Ki67+	 5063 31525
1393	0	0	Ki67+	 5064 30968
1394	0	0	Ki67+	 5097 31058
1395	0	0	Ki67+	 5099 30961
1396	0	0	Ki67+	 5112 31338
1397	0	0	Ki67+	 5115 31367
1398	0	0	Ki67+	 5126 30972
1399	0	0	Ki67+	 5126 31395
1400	0	0	Ki67+	 5131 31413
1401	0	0	Ki67+	 5133 30906
1402	0	0	Ki67+	 5133 31376
1403	0	0	Ki67+	 5141 31451
1404	0	0	Ki67+	 5142 31431
1405	0	0	Ki67+	 5148 31399
1406	0	0	Ki67+	 5151 31486
1407	0	0	Ki67+	 5152 30921
1408	0	0	Ki67+	 5166 30928
1409	0	0	Ki67+	 5166 31471
1410	0	0	Ki67+	 5167 31535
1411	0	0	Ki67+	 5173 31562
1412	0	0	Ki67+	 5183 31333
1413	0	0	Ki67+	 5183 31436
1414	0	0	Ki67+	 5186 30946
1415	0	0	Ki67+	 5186 31418
1416	0	0	Ki67+	 5187 30904
1417	0	0	Ki67+	 5193 31149
1418	0	0	Ki67+	 5204 31430
1419	0	0	Ki67+	 5205 31607
1420	0	0	Ki67+	 5220 31604
1421	0	0	Ki67+	 5228 31621
1422	0	0	Ki67+	 5229 31358
1423	0	0	Ki67+	 5243 31618
1424	0	0	Ki67+	 5260 30987
1425	0	0	Ki67+	 5260 31447
1426	0	0	Ki67+	 5265 31671
1427	0	0	Ki67+	 5271 31590
1428	0	0	Ki67+	 5277 31454
1429	0	0	Ki67+	 5280 31600
1430	0	0	Ki67+	 5287 30997
1431	0	0	Ki67+	 5292 31465
1432	0	0	Ki67+	 5313 31009
1433	0	0	Ki67+	 5315 31618
1434	0	0	Ki67+	 5327 31444
1435	0	0	Ki67+	 4545 32191
1436	0	0	Ki67+	 4545 32297
1437	0	0	Ki67+	 4567 32314
1438	0	0	Ki67+	 4578 31703
1439	0	0	Ki67+	 4581 32363
1440	0	0	Ki67+	 4582 32201
1441	0	0	Ki67+	 4591 32325
1442	0	0	Ki67+	 4600 32126
1443	0	0	Ki67+	 4601 31710
1444	0	0	Ki67+	 4603 32094
1445	0	0	Ki67+	 4614 32099
1446	0	0	Ki67+	 4617 31739
1447	0	0	Ki67+	 4621 32036
1448	0	0	Ki67+	 4622 31716
1449	0	0	Ki67+	 4626 32414
1450	0	0	Ki67+	 4650 32358
1451	0	0	Ki67+	 4654 31726
1452	0	0	Ki67+	 4654 32369
1453	0	0	Ki67+	 4663 31747
1454	0	0	Ki67+	 4674 31718
1455	0	0	Ki67+	 4683 32084
1456	0	0	Ki67+	 4685 32115
1457	0	0	Ki67+	 4687 31728
1458	0	0	Ki67+	 4692 32144
1459	0	0	Ki67+	 4692 32155
1460	0	0	Ki67+	 4705 31701
1461	0	0	Ki67+	 4707 31761
1462	0	0	Ki67+	 4709 31790
1463	0	0	Ki67+	 4712 31732
1464	0	0	Ki67+	 4728 31690
1465	0	0	Ki67+	 4728 31721
1466	0	0	Ki67+	 4729 32323
1467	0	0	Ki67+	 4736 31794
1468	0	0	Ki67+	 4737 31738
1469	0	0	Ki67+	 4751 31707
1470	0	0	Ki67+	 4751 31799
1471	0	0	Ki67+	 4760 31685
1472	0	0	Ki67+	 4767 31761
1473	0	0	Ki67+	 4767 31817
1474	0	0	Ki67+	 4772 31723
1475	0	0	Ki67+	 4773 31795
1476	0	0	Ki67+	 4779 31776
1477	0	0	Ki67+	 4780 31890
1478	0	0	Ki67+	 4782 31997
1479	0	0	Ki67+	 4792 31702
1480	0	0	Ki67+	 4794 31908
1481	0	0	Ki67+	 4797 31753
1482	0	0	Ki67+	 4797 31807
1483	0	0	Ki67+	 4798 31824
1484	0	0	Ki67+	 4799 32326
1485	0	0	Ki67+	 4804 31930
1486	0	0	Ki67+	 4805 31947
1487	0	0	Ki67+	 4811 31700
1488	0	0	Ki67+	 4814 31779
1489	0	0	Ki67+	 4816 32168
1490	0	0	Ki67+	 4817 31722
1491	0	0	Ki67+	 4819 31763
1492	0	0	Ki67+	 4825 31687
1493	0	0	Ki67+	 4832 31801
1494	0	0	Ki67+	 4833 31696
1495	0	0	Ki67+	 4835 31715
1496	0	0	Ki67+	 4836 31742
1497	0	0	Ki67+	 4838 32086
1498	0	0	Ki67+	 4839 31787
1499	0	0	Ki67+	 4847 31770
1500	0	0	Ki67+	 4847 32278
1501	0	0	Ki67+	 4849 31889
1502	0	0	Ki67+	 4850 32375
1503	0	0	Ki67+	 4850 32385
1504	0	0	Ki67+	 4854 31714
1505	0	0	Ki67+	 4859 31773
1506	0	0	Ki67+	 4866 32326
1507	0	0	Ki67+	 4867 31747
1508	0	0	Ki67+	 4869 32393
1509	0	0	Ki67+	 4871 31687
1510	0	0	Ki67+	 4873 31767
1511	0	0	Ki67+	 4879 32055
1512	0	0	Ki67+	 4880 32417
1513	0	0	Ki67+	 4884 31721
1514	0	0	Ki67+	 4885 32456
1515	0	0	Ki67+	 4892 32342
1516	0	0	Ki67+	 4893 32470
1517	0	0	Ki67+	 4900 31739
1518	0	0	Ki67+	 4904 31698
1519	0	0	Ki67+	 4913 32357
1520	0	0	Ki67+	 4916 31992
1521	0	0	Ki67+	 4918 31716
1522	0	0	Ki67+	 4927 32450
1523	0	0	Ki67+	 4932 32425
1524	0	0	Ki67+	 4937 32348
1525	0	0	Ki67+	 4938 32410
1526	0	0	Ki67+	 4949 32461
1527	0	0	Ki67+	 4984 32067
1528	0	0	Ki67+	 5026 32116
1529	0	0	Ki67+	 5082 32278
1530	0	0	Ki67+	 5089 31731
1531	0	0	Ki67+	 5096 32449
1532	0	0	Ki67+	 5102 32042
1533	0	0	Ki67+	 5103 31727
1534	0	0	Ki67+	 5104 32289
1535	0	0	Ki67+	 5105 32470
1536	0	0	Ki67+	 5112 32045
1537	0	0	Ki67+	 5114 31810
1538	0	0	Ki67+	 5114 32366
1539	0	0	Ki67+	 5126 32296
1540	0	0	Ki67+	 5128 31844
1541	0	0	Ki67+	 5145 31937
1542	0	0	Ki67+	 5149 32445
1543	0	0	Ki67+	 5152 32183
1544	0	0	Ki67+	 5153 32319
1545	0	0	Ki67+	 5154 32005
1546	0	0	Ki67+	 5155 31984
1547	0	0	Ki67+	 5155 32247
1548	0	0	Ki67+	 5157 31968
1549	0	0	Ki67+	 5158 31903
1550	0	0	Ki67+	 5159 32275
1551	0	0	Ki67+	 5159 32297
1552	0	0	Ki67+	 5166 31923
1553	0	0	Ki67+	 5179 32079
1554	0	0	Ki67+	 5180 31972
1555	0	0	Ki67+	 5180 32382
1556	0	0	Ki67+	 5186 32332
1557	0	0	Ki67+	 5190 31908
1558	0	0	Ki67+	 5193 31945
1559	0	0	Ki67+	 5196 31894
1560	0	0	Ki67+	 5199 32290
1561	0	0	Ki67+	 5200 31977
1562	0	0	Ki67+	 5200 32311
1563	0	0	Ki67+	 5203 32024
1564	0	0	Ki67+	 5203 32430
1565	0	0	Ki67+	 5210 32355
1566	0	0	Ki67+	 5212 32099
1567	0	0	Ki67+	 5216 32468
1568	0	0	Ki67+	 5217 31940
1569	0	0	Ki67+	 5219 32343
1570	0	0	Ki67+	 5225 31926
1571	0	0	Ki67+	 5230 32070
1572	0	0	Ki67+	 5231 31898
1573	0	0	Ki67+	 5231 32262
1574	0	0	Ki67+	 5231 32304
1575	0	0	Ki67+	 5236 32036
1576	0	0	Ki67+	 5247 31860
1577	0	0	Ki67+	 5255 32049
1578	0	0	Ki67+	 5259 32320
1579	0	0	Ki67+	 5259 32455
1580	0	0	Ki67+	 5265 31944
1581	0	0	Ki67+	 5267 32126
1582	0	0	Ki67+	 5272 32289
1583	0	0	Ki67+	 5280 32469
1584	0	0	Ki67+	 5281 31745
1585	0	0	Ki67+	 5294 31712
1586	0	0	Ki67+	 5294 32128
1587	0	0	Ki67+	 5299 31896
1588	0	0	Ki67+	 5300 31984
1589	0	0	Ki67+	 5310 31790
1590	0	0	Ki67+	 5316 32143
1591	0	0	Ki67+	 5325 31971
1592	0	0	Ki67+	 5331 31774
1593	0	0	Ki67+	 5336 31953
1594	0	0	Ki67+	 5338 32166
1595	0	0	Ki67+	 5340 32413
1596	0	0	Ki67+	 5341 32478
1597	0	0	Ki67+	 5342 32439
1598	0	0	Ki67+	 4549 32769
1599	0	0	Ki67+	 4565 32778
1600	0	0	Ki67+	 4665 33091
1601	0	0	Ki67+	 4719 33142
1602	0	0	Ki67+	 4726 33206
1603	0	0	Ki67+	 4730 33180
1604	0	0	Ki67+	 4735 32833
1605	0	0	Ki67+	 4736 33246
1606	0	0	Ki67+	 4737 33125
1607	0	0	Ki67+	 4739 33268
1608	0	0	Ki67+	 4745 33179
1609	0	0	Ki67+	 4746 33087
1610	0	0	Ki67+	 4750 33115
1611	0	0	Ki67+	 4751 33155
1612	0	0	Ki67+	 4754 33055
1613	0	0	Ki67+	 4764 33272
1614	0	0	Ki67+	 4768 33200
1615	0	0	Ki67+	 4772 33097
1616	0	0	Ki67+	 4773 33044
1617	0	0	Ki67+	 4776 33240
1618	0	0	Ki67+	 4800 33108
1619	0	0	Ki67+	 4813 33275
1620	0	0	Ki67+	 4825 32762
1621	0	0	Ki67+	 4830 33146
1622	0	0	Ki67+	 4841 33253
1623	0	0	Ki67+	 4844 33052
1624	0	0	Ki67+	 4851 33226
1625	0	0	Ki67+	 4880 32564
1626	0	0	Ki67+	 4883 33046
1627	0	0	Ki67+	 4925 32578
1628	0	0	Ki67+	 4933 32596
1629	0	0	Ki67+	 4937 32565
1630	0	0	Ki67+	 4943 32858
1631	0	0	Ki67+	 4954 32669
1632	0	0	Ki67+	 4959 32892
1633	0	0	Ki67+	 4960 32699
1634	0	0	Ki67+	 4969 32605
1635	0	0	Ki67+	 4969 32617
1636	0	0	Ki67+	 4978 32902
1637	0	0	Ki67+	 4982 32674
1638	0	0	Ki67+	 4984 32993
1639	0	0	Ki67+	 4994 32629
1640	0	0	Ki67+	 4996 32691
1641	0	0	Ki67+	 5005 32745
1642	0	0	Ki67+	 5005 32885
1643	0	0	Ki67+	 5007 32705
1644	0	0	Ki67+	 5008 32729
1645	0	0	Ki67+	 5022 32879
1646	0	0	Ki67+	 5029 32743
1647	0	0	Ki67+	 5039 32534
1648	0	0	Ki67+	 5103 32486
1649	0	0	Ki67+	 5113 32517
1650	0	0	Ki67+	 5126 32676
1651	0	0	Ki67+	 5130 33061
1652	0	0	Ki67+	 5134 32543
1653	0	0	Ki67+	 5153 32590
1654	0	0	Ki67+	 5156 32811
1655	0	0	Ki67+	 5167 32896
1656	0	0	Ki67+	 5172 32737
1657	0	0	Ki67+	 5178 32877
1658	0	0	Ki67+	 5181 32731
1659	0	0	Ki67+	 5181 32914
1660	0	0	Ki67+	 5187 32976
1661	0	0	Ki67+	 5191 32497
1662	0	0	Ki67+	 5193 32898
1663	0	0	Ki67+	 5199 33128
1664	0	0	Ki67+	 5203 32697
1665	0	0	Ki67+	 5210 32669
1666	0	0	Ki67+	 5214 32760
1667	0	0	Ki67+	 5214 32920
1668	0	0	Ki67+	 5214 32969
1669	0	0	Ki67+	 5214 33018
1670	0	0	Ki67+	 5220 32617
1671	0	0	Ki67+	 5221 32941
1672	0	0	Ki67+	 5224 32672
1673	0	0	Ki67+	 5227 32638
1674	0	0	Ki67+	 5228 32488
1675	0	0	Ki67+	 5229 32781
1676	0	0	Ki67+	 5235 32631
1677	0	0	Ki67+	 5235 32956
1678	0	0	Ki67+	 5237 32979
1679	0	0	Ki67+	 5245 32609
1680	0	0	Ki67+	 5245 32713
1681	0	0	Ki67+	 5246 33009
1682	0	0	Ki67+	 5246 33115
1683	0	0	Ki67+	 5247 32700
1684	0	0	Ki67+	 5250 32664
1685	0	0	Ki67+	 5253 32750
1686	0	0	Ki67+	 5253 33172
1687	0	0	Ki67+	 5265 32922
1688	0	0	Ki67+	 5268 32849
1689	0	0	Ki67+	 5268 33160
1690	0	0	Ki67+	 5270 33088
1691	0	0	Ki67+	 5272 32712
1692	0	0	Ki67+	 5280 33166
1693	0	0	Ki67+	 5289 32641
1694	0	0	Ki67+	 5290 32840
1695	0	0	Ki67+	 5295 32481
1696	0	0	Ki67+	 5302 32960
1697	0	0	Ki67+	 5305 33123
1698	0	0	Ki67+	 5306 33064
1699	0	0	Ki67+	 5312 32963
1700	0	0	Ki67+	 5315 33160
1701	0	0	Ki67+	 5320 32496
1702	0	0	Ki67+	 5330 33078
1703	0	0	Ki67+	 5337 32810
1704	0	0	Ki67+	 5338 33239
1705	0	0	Ki67+	 5339 32561
1706	0	0	Ki67+	 5340 32542
1707	0	0	Ki67+	 5340 33047
1708	0	0	Ki67+	 5340 33263
1709	0	0	Ki67+	 5342 32833
1710	0	0	Ki67+	 4773 33308
1711	0	0	Ki67+	 4808 33353
1712	0	0	Ki67+	 4811 33294
1713	0	0	Ki67+	 4815 33381
1714	0	0	Ki67+	 4819 33349
1715	0	0	Ki67+	 4823 33287
1716	0	0	Ki67+	 4833 33591
1717	0	0	Ki67+	 4848 33346
1718	0	0	Ki67+	 4861 33282
1719	0	0	Ki67+	 4863 33299
1720	0	0	Ki67+	 4867 33312
1721	0	0	Ki67+	 4873 33769
1722	0	0	Ki67+	 4884 33417
1723	0	0	Ki67+	 4886 33800
1724	0	0	Ki67+	 4889 33742
1725	0	0	Ki67+	 4898 33533
1726	0	0	Ki67+	 4898 33817
1727	0	0	Ki67+	 4901 33384
1728	0	0	Ki67+	 4901 33415
1729	0	0	Ki67+	 4905 33563
1730	0	0	Ki67+	 4907 33354
1731	0	0	Ki67+	 4907 33374
1732	0	0	Ki67+	 4909 33827
1733	0	0	Ki67+	 4918 33511
1734	0	0	Ki67+	 4923 33424
1735	0	0	Ki67+	 4927 33436
1736	0	0	Ki67+	 4933 33345
1737	0	0	Ki67+	 4933 33368
1738	0	0	Ki67+	 4934 33314
1739	0	0	Ki67+	 4939 33479
1740	0	0	Ki67+	 4939 33625
1741	0	0	Ki67+	 4939 33873
1742	0	0	Ki67+	 4945 33647
1743	0	0	Ki67+	 4945 33735
1744	0	0	Ki67+	 4947 33513
1745	0	0	Ki67+	 4959 33668
1746	0	0	Ki67+	 4960 33502
1747	0	0	Ki67+	 4961 33307
1748	0	0	Ki67+	 4961 33873
1749	0	0	Ki67+	 4967 33755
1750	0	0	Ki67+	 4975 33284
1751	0	0	Ki67+	 4976 33526
1752	0	0	Ki67+	 4985 33841
1753	0	0	Ki67+	 4999 33789
1754	0	0	Ki67+	 5000 33815
1755	0	0	Ki67+	 5008 33513
1756	0	0	Ki67+	 5011 33537
1757	0	0	Ki67+	 5013 33884
1758	0	0	Ki67+	 5027 33561
1759	0	0	Ki67+	 5029 33688
1760	0	0	Ki67+	 5036 33610
1761	0	0	Ki67+	 5041 33713
1762	0	0	Ki67+	 5042 33644
1763	0	0	Ki67+	 5045 33741
1764	0	0	Ki67+	 5046 33673
1765	0	0	Ki67+	 5047 33505
1766	0	0	Ki67+	 5054 33547
1767	0	0	Ki67+	 5056 33680
1768	0	0	Ki67+	 5058 33452
1769	0	0	Ki67+	 5067 33504
1770	0	0	Ki67+	 5068 33528
1771	0	0	Ki67+	 5068 33616
1772	0	0	Ki67+	 5069 33760
1773	0	0	Ki67+	 5075 33776
1774	0	0	Ki67+	 5078 33810
1775	0	0	Ki67+	 5093 33305
1776	0	0	Ki67+	 5103 33338
1777	0	0	Ki67+	 5107 33655
1778	0	0	Ki67+	 5108 33672
1779	0	0	Ki67+	 5120 33351
1780	0	0	Ki67+	 5138 33677
1781	0	0	Ki67+	 5174 33381
1782	0	0	Ki67+	 5180 33363
1783	0	0	Ki67+	 5180 33390
1784	0	0	Ki67+	 5184 33594
1785	0	0	Ki67+	 5190 33284
1786	0	0	Ki67+	 5194 33409
1787	0	0	Ki67+	 5196 33638
1788	0	0	Ki67+	 5197 33433
1789	0	0	Ki67+	 5206 33577
1790	0	0	Ki67+	 5208 33389
1791	0	0	Ki67+	 5215 33669
1792	0	0	Ki67+	 5228 33353
1793	0	0	Ki67+	 5245 33358
1794	0	0	Ki67+	 5252 33381
1795	0	0	Ki67+	 5259 33513
1796	0	0	Ki67+	 5268 33402
1797	0	0	Ki67+	 5272 33448
1798	0	0	Ki67+	 5279 33428
1799	0	0	Ki67+	 5289 33450
1800	0	0	Ki67+	 5290 33481
1801	0	0	Ki67+	 5339 33435
1802	0	0	Ki67+	 5126 34205
1803	0	0	Ki67+	 5149 34200
1804	0	0	Ki67+	 5155 34167
1805	0	0	Ki67+	 5156 34150
1806	0	0	Ki67+	 5162 34119
1807	0	0	Ki67+	 5170 34240
1808	0	0	Ki67+	 5171 34223
1809	0	0	Ki67+	 5188 34390
1810	0	0	Ki67+	 5202 34152
1811	0	0	Ki67+	 5220 34465
1812	0	0	Ki67+	 5222 34307
1813	0	0	Ki67+	 5237 34319
1814	0	0	Ki67+	 5245 34157
1815	0	0	Ki67+	 5296 34260
1816	0	0	Ki67+	 5651 21821
1817	0	0	Ki67+	 5383 22729
1818	0	0	Ki67+	 6044 23390
1819	0	0	Ki67+	 5373 23596
1820	0	0	Ki67+	 5403 23564
1821	0	0	Ki67+	 5779 23486
1822	0	0	Ki67+	 5946 24161
1823	0	0	Ki67+	 6059 23791
1824	0	0	Ki67+	 6073 23805
1825	0	0	Ki67+	 5435 24321
1826	0	0	Ki67+	 5481 24602
1827	0	0	Ki67+	 5561 24498
1828	0	0	Ki67+	 5586 24743
1829	0	0	Ki67+	 5632 24755
1830	0	0	Ki67+	 5716 24663
1831	0	0	Ki67+	 5730 24658
1832	0	0	Ki67+	 5744 25024
1833	0	0	Ki67+	 5755 24946
1834	0	0	Ki67+	 5766 24951
1835	0	0	Ki67+	 5779 24744
1836	0	0	Ki67+	 5791 24355
1837	0	0	Ki67+	 5812 24856
1838	0	0	Ki67+	 5841 24973
1839	0	0	Ki67+	 5873 24858
1840	0	0	Ki67+	 5884 24908
1841	0	0	Ki67+	 5935 24852
1842	0	0	Ki67+	 5971 25032
1843	0	0	Ki67+	 6009 24781
1844	0	0	Ki67+	 6076 24949
1845	0	0	Ki67+	 6082 24336
1846	0	0	Ki67+	 5383 25300
1847	0	0	Ki67+	 5404 25725
1848	0	0	Ki67+	 5499 25779
1849	0	0	Ki67+	 5519 25286
1850	0	0	Ki67+	 5541 25201
1851	0	0	Ki67+	 5551 25049
1852	0	0	Ki67+	 5646 25312
1853	0	0	Ki67+	 5684 25138
1854	0	0	Ki67+	 5716 25182
1855	0	0	Ki67+	 5726 25174
1856	0	0	Ki67+	 5804 25456
1857	0	0	Ki67+	 5899 25643
1858	0	0	Ki67+	 5947 25647
1859	0	0	Ki67+	 6096 25302
1860	0	0	Ki67+	 6101 25240
1861	0	0	Ki67+	 6131 25726
1862	0	0	Ki67+	 5361 25882
1863	0	0	Ki67+	 5380 26483
1864	0	0	Ki67+	 5381 25853
1865	0	0	Ki67+	 5400 25852
1866	0	0	Ki67+	 5432 26499
1867	0	0	Ki67+	 5437 26616
1868	0	0	Ki67+	 5519 26239
1869	0	0	Ki67+	 5641 26530
1870	0	0	Ki67+	 5966 26454
1871	0	0	Ki67+	 6002 26241
1872	0	0	Ki67+	 6066 26356
1873	0	0	Ki67+	 5357 27420
1874	0	0	Ki67+	 5409 27132
1875	0	0	Ki67+	 5416 27095
1876	0	0	Ki67+	 5470 26810
1877	0	0	Ki67+	 5517 27335
1878	0	0	Ki67+	 5564 26988
1879	0	0	Ki67+	 5573 26917
1880	0	0	Ki67+	 5669 26966
1881	0	0	Ki67+	 5702 27310
1882	0	0	Ki67+	 5712 26847
1883	0	0	Ki67+	 5766 27273
1884	0	0	Ki67+	 5775 27232
1885	0	0	Ki67+	 5806 26847
1886	0	0	Ki67+	 5828 26944
1887	0	0	Ki67+	 5832 26645
1888	0	0	Ki67+	 5890 27346
1889	0	0	Ki67+	 5980 27267
1890	0	0	Ki67+	 5982 27010
1891	0	0	Ki67+	 5987 27215
1892	0	0	Ki67+	 6001 27144
1893	0	0	Ki67+	 6014 26942
1894	0	0	Ki67+	 6029 26813
1895	0	0	Ki67+	 6066 27153
1896	0	0	Ki67+	 6112 26957
1897	0	0	Ki67+	 6139 27063
1898	0	0	Ki67+	 5358 27587
1899	0	0	Ki67+	 5371 28042
1900	0	0	Ki67+	 5402 28082
1901	0	0	Ki67+	 5474 28092
1902	0	0	Ki67+	 5480 27541
1903	0	0	Ki67+	 5489 27857
1904	0	0	Ki67+	 5530 27946
1905	0	0	Ki67+	 5545 27723
1906	0	0	Ki67+	 5556 28038
1907	0	0	Ki67+	 5605 27937
1908	0	0	Ki67+	 5641 28227
1909	0	0	Ki67+	 5645 27921
1910	0	0	Ki67+	 5670 27898
1911	0	0	Ki67+	 5670 28150
1912	0	0	Ki67+	 5680 28105
1913	0	0	Ki67+	 5689 27881
1914	0	0	Ki67+	 5764 28116
1915	0	0	Ki67+	 5805 27690
1916	0	0	Ki67+	 5820 27671
1917	0	0	Ki67+	 5839 27650
1918	0	0	Ki67+	 5853 27635
1919	0	0	Ki67+	 5887 27607
1920	0	0	Ki67+	 5928 28129
1921	0	0	Ki67+	 6008 28120
1922	0	0	Ki67+	 6025 28043
1923	0	0	Ki67+	 6048 27987
1924	0	0	Ki67+	 6068 27809
1925	0	0	Ki67+	 6119 27705
1926	0	0	Ki67+	 6122 27574
1927	0	0	Ki67+	 5376 28517
1928	0	0	Ki67+	 5379 28534
1929	0	0	Ki67+	 5401 28516
1930	0	0	Ki67+	 5420 28277
1931	0	0	Ki67+	 5446 28965
1932	0	0	Ki67+	 5464 28910
1933	0	0	Ki67+	 5514 28799
1934	0	0	Ki67+	 5550 28485
1935	0	0	Ki67+	 5569 28617
1936	0	0	Ki67+	 5575 28638
1937	0	0	Ki67+	 5607 29025
1938	0	0	Ki67+	 5615 28883
1939	0	0	Ki67+	 5626 28611
1940	0	0	Ki67+	 5666 28358
1941	0	0	Ki67+	 5716 28870
1942	0	0	Ki67+	 5716 28893
1943	0	0	Ki67+	 5738 28340
1944	0	0	Ki67+	 5740 28269
1945	0	0	Ki67+	 5744 28589
1946	0	0	Ki67+	 5745 28560
1947	0	0	Ki67+	 5748 28481
1948	0	0	Ki67+	 5783 28723
1949	0	0	Ki67+	 5796 28533
1950	0	0	Ki67+	 5817 28718
1951	0	0	Ki67+	 5837 28654
1952	0	0	Ki67+	 5868 28277
1953	0	0	Ki67+	 5868 28289
1954	0	0	Ki67+	 5871 28570
1955	0	0	Ki67+	 5877 28459
1956	0	0	Ki67+	 5886 28327
1957	0	0	Ki67+	 5926 28395
1958	0	0	Ki67+	 5934 28937
1959	0	0	Ki67+	 5992 28768
1960	0	0	Ki67+	 6048 28746
1961	0	0	Ki67+	 6060 28452
1962	0	0	Ki67+	 6114 28523
1963	0	0	Ki67+	 6143 28980
1964	0	0	Ki67+	 5398 29564
1965	0	0	Ki67+	 5405 29608
1966	0	0	Ki67+	 5422 29247
1967	0	0	Ki67+	 5433 29795
1968	0	0	Ki67+	 5539 29615
1969	0	0	Ki67+	 5578 29457
1970	0	0	Ki67+	 5584 29294
1971	0	0	Ki67+	 5598 29340
1972	0	0	Ki67+	 5893 29110
1973	0	0	Ki67+	 5925 29738
1974	0	0	Ki67+	 5926 29059
1975	0	0	Ki67+	 6005 29125
1976	0	0	Ki67+	 6008 29265
1977	0	0	Ki67+	 6015 29084
1978	0	0	Ki67+	 6021 29122
1979	0	0	Ki67+	 6061 29782
1980	0	0	Ki67+	 6085 29101
1981	0	0	Ki67+	 6112 29095
1982	0	0	Ki67+	 5346 30090
1983	0	0	Ki67+	 5349 30510
1984	0	0	Ki67+	 5352 30441
1985	0	0	Ki67+	 5355 29939
1986	0	0	Ki67+	 5355 30111
1987	0	0	Ki67+	 5357 30254
1988	0	0	Ki67+	 5358 30530
1989	0	0	Ki67+	 5359 30171
1990	0	0	Ki67+	 5362 30419
1991	0	0	Ki67+	 5364 30496
1992	0	0	Ki67+	 5366 30581
1993	0	0	Ki67+	 5367 30051
1994	0	0	Ki67+	 5368 29914
1995	0	0	Ki67+	 5370 30069
1996	0	0	Ki67+	 5372 30612
1997	0	0	Ki67+	 5373 30127
1998	0	0	Ki67+	 5373 30145
1999	0	0	Ki67+	 5375 30589
2000	0	0	Ki67+	 5380 30177
2001	0	0	Ki67+	 5383 30056
2002	0	0	Ki67+	 5383 30482
2003	0	0	Ki67+	 5386 29947
2004	0	0	Ki67+	 5391 30637
2005	0	0	Ki67+	 5392 30016
2006	0	0	Ki67+	 5395 30084
2007	0	0	Ki67+	 5399 29939
2008	0	0	Ki67+	 5400 30112
2009	0	0	Ki67+	 5403 30568
2010	0	0	Ki67+	 5405 30129
2011	0	0	Ki67+	 5406 30157
2012	0	0	Ki67+	 5411 30077
2013	0	0	Ki67+	 5414 30044
2014	0	0	Ki67+	 5417 29941
2015	0	0	Ki67+	 5421 29994
2016	0	0	Ki67+	 5427 30024
2017	0	0	Ki67+	 5427 30090
2018	0	0	Ki67+	 5430 30498
2019	0	0	Ki67+	 5434 29985
2020	0	0	Ki67+	 5435 29960
2021	0	0	Ki67+	 5435 30055
2022	0	0	Ki67+	 5436 30145
2023	0	0	Ki67+	 5437 30116
2024	0	0	Ki67+	 5440 30254
2025	0	0	Ki67+	 5441 29971
2026	0	0	Ki67+	 5442 30023
2027	0	0	Ki67+	 5444 30473
2028	0	0	Ki67+	 5450 30040
2029	0	0	Ki67+	 5450 30100
2030	0	0	Ki67+	 5451 30222
2031	0	0	Ki67+	 5452 30118
2032	0	0	Ki67+	 5456 30579
2033	0	0	Ki67+	 5460 30066
2034	0	0	Ki67+	 5464 30138
2035	0	0	Ki67+	 5469 30035
2036	0	0	Ki67+	 5469 30234
2037	0	0	Ki67+	 5470 30489
2038	0	0	Ki67+	 5472 30004
2039	0	0	Ki67+	 5472 30595
2040	0	0	Ki67+	 5475 30185
2041	0	0	Ki67+	 5483 30199
2042	0	0	Ki67+	 5491 30170
2043	0	0	Ki67+	 5493 30607
2044	0	0	Ki67+	 5494 29884
2045	0	0	Ki67+	 5508 30204
2046	0	0	Ki67+	 5533 30423
2047	0	0	Ki67+	 5538 30446
2048	0	0	Ki67+	 5541 30241
2049	0	0	Ki67+	 5554 30418
2050	0	0	Ki67+	 5557 30398
2051	0	0	Ki67+	 5566 30454
2052	0	0	Ki67+	 5572 30430
2053	0	0	Ki67+	 5576 30576
2054	0	0	Ki67+	 5580 30201
2055	0	0	Ki67+	 5592 30278
2056	0	0	Ki67+	 5602 30267
2057	0	0	Ki67+	 5607 30437
2058	0	0	Ki67+	 5618 30414
2059	0	0	Ki67+	 5643 30377
2060	0	0	Ki67+	 5648 30401
2061	0	0	Ki67+	 5656 29924
2062	0	0	Ki67+	 5708 30371
2063	0	0	Ki67+	 5721 30336
2064	0	0	Ki67+	 5746 30633
2065	0	0	Ki67+	 5792 30361
2066	0	0	Ki67+	 5830 30081
2067	0	0	Ki67+	 5855 30034
2068	0	0	Ki67+	 5875 29992
2069	0	0	Ki67+	 5908 30281
2070	0	0	Ki67+	 5920 30014
2071	0	0	Ki67+	 6022 30518
2072	0	0	Ki67+	 6093 29872
2073	0	0	Ki67+	 6112 29939
2074	0	0	Ki67+	 6115 30593
2075	0	0	Ki67+	 5353 30680
2076	0	0	Ki67+	 5354 30836
2077	0	0	Ki67+	 5355 30647
2078	0	0	Ki67+	 5360 30790
2079	0	0	Ki67+	 5367 30806
2080	0	0	Ki67+	 5370 30718
2081	0	0	Ki67+	 5370 30905
2082	0	0	Ki67+	 5371 30869
2083	0	0	Ki67+	 5374 30662
2084	0	0	Ki67+	 5378 30816
2085	0	0	Ki67+	 5389 30881
2086	0	0	Ki67+	 5391 30923
2087	0	0	Ki67+	 5393 30824
2088	0	0	Ki67+	 5396 30790
2089	0	0	Ki67+	 5404 30716
2090	0	0	Ki67+	 5407 30934
2091	0	0	Ki67+	 5408 30678
2092	0	0	Ki67+	 5411 30814
2093	0	0	Ki67+	 5414 30783
2094	0	0	Ki67+	 5420 30956
2095	0	0	Ki67+	 5429 31032
2096	0	0	Ki67+	 5435 30695
2097	0	0	Ki67+	 5438 30728
2098	0	0	Ki67+	 5438 30973
2099	0	0	Ki67+	 5448 30949
2100	0	0	Ki67+	 5450 30753
2101	0	0	Ki67+	 5456 30788
2102	0	0	Ki67+	 5462 30821
2103	0	0	Ki67+	 5462 30855
2104	0	0	Ki67+	 5466 30987
2105	0	0	Ki67+	 5481 30829
2106	0	0	Ki67+	 5481 30941
2107	0	0	Ki67+	 5483 30861
2108	0	0	Ki67+	 5484 30875
2109	0	0	Ki67+	 5487 30904
2110	0	0	Ki67+	 5488 30841
2111	0	0	Ki67+	 5489 30992
2112	0	0	Ki67+	 5493 30936
2113	0	0	Ki67+	 5500 30712
2114	0	0	Ki67+	 5501 31156
2115	0	0	Ki67+	 5505 30973
2116	0	0	Ki67+	 5506 30690
2117	0	0	Ki67+	 5509 30828
2118	0	0	Ki67+	 5517 30710
2119	0	0	Ki67+	 5518 30656
2120	0	0	Ki67+	 5518 31013
2121	0	0	Ki67+	 5519 30677
2122	0	0	Ki67+	 5541 30945
2123	0	0	Ki67+	 5542 30914
2124	0	0	Ki67+	 5544 30888
2125	0	0	Ki67+	 5551 30865
2126	0	0	Ki67+	 5553 30767
2127	0	0	Ki67+	 5554 31174
2128	0	0	Ki67+	 5562 30858
2129	0	0	Ki67+	 5564 30927
2130	0	0	Ki67+	 5566 30824
2131	0	0	Ki67+	 5570 30956
2132	0	0	Ki67+	 5577 30938
2133	0	0	Ki67+	 5581 30994
2134	0	0	Ki67+	 5582 30807
2135	0	0	Ki67+	 5584 30975
2136	0	0	Ki67+	 5586 30827
2137	0	0	Ki67+	 5588 31254
2138	0	0	Ki67+	 5605 30854
2139	0	0	Ki67+	 5609 30998
2140	0	0	Ki67+	 5612 30811
2141	0	0	Ki67+	 5612 31018
2142	0	0	Ki67+	 5623 31012
2143	0	0	Ki67+	 5634 30847
2144	0	0	Ki67+	 5635 31093
2145	0	0	Ki67+	 5635 31275
2146	0	0	Ki67+	 5636 31201
2147	0	0	Ki67+	 5644 31303
2148	0	0	Ki67+	 5645 30791
2149	0	0	Ki67+	 5657 31027
2150	0	0	Ki67+	 5669 31112
2151	0	0	Ki67+	 5676 31024
2152	0	0	Ki67+	 5680 31085
2153	0	0	Ki67+	 5682 30821
2154	0	0	Ki67+	 5683 30795
2155	0	0	Ki67+	 5686 31096
2156	0	0	Ki67+	 5687 31051
2157	0	0	Ki67+	 5688 31320
2158	0	0	Ki67+	 5702 30682
2159	0	0	Ki67+	 5703 31093
2160	0	0	Ki67+	 5708 31022
2161	0	0	Ki67+	 5710 30662
2162	0	0	Ki67+	 5710 31344
2163	0	0	Ki67+	 5714 30837
2164	0	0	Ki67+	 5716 31115
2165	0	0	Ki67+	 5718 31365
2166	0	0	Ki67+	 5734 30840
2167	0	0	Ki67+	 5736 31381
2168	0	0	Ki67+	 5737 31134
2169	0	0	Ki67+	 5742 31018
2170	0	0	Ki67+	 5750 31101
2171	0	0	Ki67+	 5762 30997
2172	0	0	Ki67+	 5764 31392
2173	0	0	Ki67+	 5765 30871
2174	0	0	Ki67+	 5765 31128
2175	0	0	Ki67+	 5768 31089
2176	0	0	Ki67+	 5769 30669
2177	0	0	Ki67+	 5782 30851
2178	0	0	Ki67+	 5783 31125
2179	0	0	Ki67+	 5783 31396
2180	0	0	Ki67+	 5784 31169
2181	0	0	Ki67+	 5788 31060
2182	0	0	Ki67+	 5798 31183
2183	0	0	Ki67+	 5803 30867
2184	0	0	Ki67+	 5804 30881
2185	0	0	Ki67+	 5806 30832
2186	0	0	Ki67+	 5814 30948
2187	0	0	Ki67+	 5814 31124
2188	0	0	Ki67+	 5815 31041
2189	0	0	Ki67+	 5816 31148
2190	0	0	Ki67+	 5817 30982
2191	0	0	Ki67+	 5820 31106
2192	0	0	Ki67+	 5820 31180
2193	0	0	Ki67+	 5827 30919
2194	0	0	Ki67+	 5827 31037
2195	0	0	Ki67+	 5828 30842
2196	0	0	Ki67+	 5828 31439
2197	0	0	Ki67+	 5829 30867
2198	0	0	Ki67+	 5834 31004
2199	0	0	Ki67+	 5835 30948
2200	0	0	Ki67+	 5838 30888
2201	0	0	Ki67+	 5841 31142
2202	0	0	Ki67+	 5842 31019
2203	0	0	Ki67+	 5850 30872
2204	0	0	Ki67+	 5853 31096
2205	0	0	Ki67+	 5855 31215
2206	0	0	Ki67+	 5858 31053
2207	0	0	Ki67+	 5862 30845
2208	0	0	Ki67+	 5862 30967
2209	0	0	Ki67+	 5863 30930
2210	0	0	Ki67+	 5864 31316
2211	0	0	Ki67+	 5867 31151
2212	0	0	Ki67+	 5874 31181
2213	0	0	Ki67+	 5875 30910
2214	0	0	Ki67+	 5879 31125
2215	0	0	Ki67+	 5881 30680
2216	0	0	Ki67+	 5881 30995
2217	0	0	Ki67+	 5882 31348
2218	0	0	Ki67+	 5886 31008
2219	0	0	Ki67+	 5889 31161
2220	0	0	Ki67+	 5893 31040
2221	0	0	Ki67+	 5894 31084
2222	0	0	Ki67+	 5897 31199
2223	0	0	Ki67+	 5898 30935
2224	0	0	Ki67+	 5898 31219
2225	0	0	Ki67+	 5906 30990
2226	0	0	Ki67+	 5911 31049
2227	0	0	Ki67+	 5914 31150
2228	0	0	Ki67+	 5914 31242
2229	0	0	Ki67+	 5915 31084
2230	0	0	Ki67+	 5918 31025
2231	0	0	Ki67+	 5921 31311
2232	0	0	Ki67+	 5924 30818
2233	0	0	Ki67+	 5924 30996
2234	0	0	Ki67+	 5927 31240
2235	0	0	Ki67+	 5927 31329
2236	0	0	Ki67+	 5928 31197
2237	0	0	Ki67+	 5928 31214
2238	0	0	Ki67+	 5933 30833
2239	0	0	Ki67+	 5934 30782
2240	0	0	Ki67+	 5943 31125
2241	0	0	Ki67+	 5944 31109
2242	0	0	Ki67+	 5947 31161
2243	0	0	Ki67+	 5953 31331
2244	0	0	Ki67+	 5957 31292
2245	0	0	Ki67+	 5958 30786
2246	0	0	Ki67+	 5959 31155
2247	0	0	Ki67+	 5961 31001
2248	0	0	Ki67+	 5961 31350
2249	0	0	Ki67+	 5962 31202
2250	0	0	Ki67+	 5966 31230
2251	0	0	Ki67+	 5969 31401
2252	0	0	Ki67+	 5970 31267
2253	0	0	Ki67+	 5972 31195
2254	0	0	Ki67+	 5974 31366
2255	0	0	Ki67+	 5982 31410
2256	0	0	Ki67+	 5985 31167
2257	0	0	Ki67+	 5991 31033
2258	0	0	Ki67+	 5998 31117
2259	0	0	Ki67+	 6003 30837
2260	0	0	Ki67+	 6004 31255
2261	0	0	Ki67+	 6008 31017
2262	0	0	Ki67+	 6008 31090
2263	0	0	Ki67+	 6010 31192
2264	0	0	Ki67+	 6013 30903
2265	0	0	Ki67+	 6013 31038
2266	0	0	Ki67+	 6021 30891
2267	0	0	Ki67+	 6023 30957
2268	0	0	Ki67+	 6023 31308
2269	0	0	Ki67+	 6028 31179
2270	0	0	Ki67+	 6029 30970
2271	0	0	Ki67+	 6031 30943
2272	0	0	Ki67+	 6031 31077
2273	0	0	Ki67+	 6034 30863
2274	0	0	Ki67+	 6034 31028
2275	0	0	Ki67+	 6035 31338
2276	0	0	Ki67+	 6039 30794
2277	0	0	Ki67+	 6044 31253
2278	0	0	Ki67+	 6050 30919
2279	0	0	Ki67+	 6050 31234
2280	0	0	Ki67+	 6053 30965
2281	0	0	Ki67+	 6057 31034
2282	0	0	Ki67+	 6057 31438
2283	0	0	Ki67+	 6058 31365
2284	0	0	Ki67+	 6059 31022
2285	0	0	Ki67+	 6062 31193
2286	0	0	Ki67+	 6066 30981
2287	0	0	Ki67+	 6074 31438
2288	0	0	Ki67+	 6075 31176
2289	0	0	Ki67+	 6076 30998
2290	0	0	Ki67+	 6076 31376
2291	0	0	Ki67+	 6080 30925
2292	0	0	Ki67+	 6082 31011
2293	0	0	Ki67+	 6082 31395
2294	0	0	Ki67+	 6086 31415
2295	0	0	Ki67+	 6087 30810
2296	0	0	Ki67+	 6094 30970
2297	0	0	Ki67+	 6095 31064
2298	0	0	Ki67+	 6097 31104
2299	0	0	Ki67+	 6098 30914
2300	0	0	Ki67+	 6103 30950
2301	0	0	Ki67+	 6125 30677
2302	0	0	Ki67+	 5347 32068
2303	0	0	Ki67+	 5350 32128
2304	0	0	Ki67+	 5358 31996
2305	0	0	Ki67+	 5363 31745
2306	0	0	Ki67+	 5364 32114
2307	0	0	Ki67+	 5366 31667
2308	0	0	Ki67+	 5370 32090
2309	0	0	Ki67+	 5375 31991
2310	0	0	Ki67+	 5379 31792
2311	0	0	Ki67+	 5382 32010
2312	0	0	Ki67+	 5385 31609
2313	0	0	Ki67+	 5389 31959
2314	0	0	Ki67+	 5399 32155
2315	0	0	Ki67+	 5402 31726
2316	0	0	Ki67+	 5402 31972
2317	0	0	Ki67+	 5405 32121
2318	0	0	Ki67+	 5407 31611
2319	0	0	Ki67+	 5412 31750
2320	0	0	Ki67+	 5418 31932
2321	0	0	Ki67+	 5420 31954
2322	0	0	Ki67+	 5421 32022
2323	0	0	Ki67+	 5424 31975
2324	0	0	Ki67+	 5427 31731
2325	0	0	Ki67+	 5436 32047
2326	0	0	Ki67+	 5452 31963
2327	0	0	Ki67+	 5463 31959
2328	0	0	Ki67+	 5467 32093
2329	0	0	Ki67+	 5471 31499
2330	0	0	Ki67+	 5478 32130
2331	0	0	Ki67+	 5482 31961
2332	0	0	Ki67+	 5497 31528
2333	0	0	Ki67+	 5499 31985
2334	0	0	Ki67+	 5513 32094
2335	0	0	Ki67+	 5519 32026
2336	0	0	Ki67+	 5520 32072
2337	0	0	Ki67+	 5521 31992
2338	0	0	Ki67+	 5533 31794
2339	0	0	Ki67+	 5533 31820
2340	0	0	Ki67+	 5535 31776
2341	0	0	Ki67+	 5538 31725
2342	0	0	Ki67+	 5541 31838
2343	0	0	Ki67+	 5545 31555
2344	0	0	Ki67+	 5547 31898
2345	0	0	Ki67+	 5558 31719
2346	0	0	Ki67+	 5558 31877
2347	0	0	Ki67+	 5559 31752
2348	0	0	Ki67+	 5561 31737
2349	0	0	Ki67+	 5562 32027
2350	0	0	Ki67+	 5564 32160
2351	0	0	Ki67+	 5570 31807
2352	0	0	Ki67+	 5573 31728
2353	0	0	Ki67+	 5576 31930
2354	0	0	Ki67+	 5581 31784
2355	0	0	Ki67+	 5582 32213
2356	0	0	Ki67+	 5583 31746
2357	0	0	Ki67+	 5584 31902
2358	0	0	Ki67+	 5594 31764
2359	0	0	Ki67+	 5618 31917
2360	0	0	Ki67+	 5637 31929
2361	0	0	Ki67+	 5641 31829
2362	0	0	Ki67+	 5649 31837
2363	0	0	Ki67+	 5665 31756
2364	0	0	Ki67+	 5666 31577
2365	0	0	Ki67+	 5694 31562
2366	0	0	Ki67+	 5695 31515
2367	0	0	Ki67+	 5710 31543
2368	0	0	Ki67+	 5711 32022
2369	0	0	Ki67+	 5728 32074
2370	0	0	Ki67+	 5730 31663
2371	0	0	Ki67+	 5730 32017
2372	0	0	Ki67+	 5738 31580
2373	0	0	Ki67+	 5777 31614
2374	0	0	Ki67+	 5785 31680
2375	0	0	Ki67+	 5788 31832
2376	0	0	Ki67+	 5790 31923
2377	0	0	Ki67+	 5790 32094
2378	0	0	Ki67+	 5795 32144
2379	0	0	Ki67+	 5796 31720
2380	0	0	Ki67+	 5797 31512
2381	0	0	Ki67+	 5803 31681
2382	0	0	Ki67+	 5814 31907
2383	0	0	Ki67+	 5822 31838
2384	0	0	Ki67+	 5826 31628
2385	0	0	Ki67+	 5827 32113
2386	0	0	Ki67+	 5828 31884
2387	0	0	Ki67+	 5833 31800
2388	0	0	Ki67+	 5835 32001
2389	0	0	Ki67+	 5842 31595
2390	0	0	Ki67+	 5846 31875
2391	0	0	Ki67+	 5849 31608
2392	0	0	Ki67+	 5853 32172
2393	0	0	Ki67+	 5856 31777
2394	0	0	Ki67+	 5857 31650
2395	0	0	Ki67+	 5857 31833
2396	0	0	Ki67+	 5862 31981
2397	0	0	Ki67+	 5864 31588
2398	0	0	Ki67+	 5864 32014
2399	0	0	Ki67+	 5866 31849
2400	0	0	Ki67+	 5871 31997
2401	0	0	Ki67+	 5873 31811
2402	0	0	Ki67+	 5874 31634
2403	0	0	Ki67+	 5877 32038
2404	0	0	Ki67+	 5882 31604
2405	0	0	Ki67+	 5885 31748
2406	0	0	Ki67+	 5887 31589
2407	0	0	Ki67+	 5892 31979
2408	0	0	Ki67+	 5895 31848
2409	0	0	Ki67+	 5906 32013
2410	0	0	Ki67+	 5908 31846
2411	0	0	Ki67+	 5909 31821
2412	0	0	Ki67+	 5911 31869
2413	0	0	Ki67+	 5922 31983
2414	0	0	Ki67+	 5923 32061
2415	0	0	Ki67+	 5930 32032
2416	0	0	Ki67+	 5940 31865
2417	0	0	Ki67+	 5941 32065
2418	0	0	Ki67+	 5942 32083
2419	0	0	Ki67+	 5951 31773
2420	0	0	Ki67+	 5958 31836
2421	0	0	Ki67+	 5960 31895
2422	0	0	Ki67+	 5963 32079
2423	0	0	Ki67+	 5966 31871
2424	0	0	Ki67+	 5967 32118
2425	0	0	Ki67+	 5970 31953
2426	0	0	Ki67+	 5975 31981
2427	0	0	Ki67+	 5980 31580
2428	0	0	Ki67+	 5990 32082
2429	0	0	Ki67+	 5992 31591
2430	0	0	Ki67+	 5995 31930
2431	0	0	Ki67+	 5997 31906
2432	0	0	Ki67+	 5999 31969
2433	0	0	Ki67+	 6002 32100
2434	0	0	Ki67+	 6006 32006
2435	0	0	Ki67+	 6009 32143
2436	0	0	Ki67+	 6014 32118
2437	0	0	Ki67+	 6021 32038
2438	0	0	Ki67+	 6023 31501
2439	0	0	Ki67+	 6032 31460
2440	0	0	Ki67+	 6033 32153
2441	0	0	Ki67+	 6043 32178
2442	0	0	Ki67+	 6045 32049
2443	0	0	Ki67+	 6045 32155
2444	0	0	Ki67+	 6052 32072
2445	0	0	Ki67+	 6053 32111
2446	0	0	Ki67+	 6060 32168
2447	0	0	Ki67+	 6067 31500
2448	0	0	Ki67+	 6071 32091
2449	0	0	Ki67+	 6072 32163
2450	0	0	Ki67+	 6073 31479
2451	0	0	Ki67+	 6074 32151
2452	0	0	Ki67+	 6077 32028
2453	0	0	Ki67+	 6095 32099
2454	0	0	Ki67+	 6098 32118
2455	0	0	Ki67+	 6099 32143
2456	0	0	Ki67+	 6111 31486
2457	0	0	Ki67+	 6114 31999
2458	0	0	Ki67+	 6134 31943
2459	0	0	Ki67+	 6138 31968
2460	0	0	Ki67+	 5345 32782
2461	0	0	Ki67+	 5349 32586
2462	0	0	Ki67+	 5351 32878
2463	0	0	Ki67+	 5355 32449
2464	0	0	Ki67+	 5359 32517
2465	0	0	Ki67+	 5361 32771
2466	0	0	Ki67+	 5375 32888
2467	0	0	Ki67+	 5376 32245
2468	0	0	Ki67+	 5377 32791
2469	0	0	Ki67+	 5378 32582
2470	0	0	Ki67+	 5381 32258
2471	0	0	Ki67+	 5383 32952
2472	0	0	Ki67+	 5385 32644
2473	0	0	Ki67+	 5386 32915
2474	0	0	Ki67+	 5387 32537
2475	0	0	Ki67+	 5390 32812
2476	0	0	Ki67+	 5392 33005
2477	0	0	Ki67+	 5396 32591
2478	0	0	Ki67+	 5397 33035
2479	0	0	Ki67+	 5398 32802
2480	0	0	Ki67+	 5401 32577
2481	0	0	Ki67+	 5402 32552
2482	0	0	Ki67+	 5405 32278
2483	0	0	Ki67+	 5405 32509
2484	0	0	Ki67+	 5406 32494
2485	0	0	Ki67+	 5415 32706
2486	0	0	Ki67+	 5416 32241
2487	0	0	Ki67+	 5418 32609
2488	0	0	Ki67+	 5420 32835
2489	0	0	Ki67+	 5421 32848
2490	0	0	Ki67+	 5430 32538
2491	0	0	Ki67+	 5430 32859
2492	0	0	Ki67+	 5434 32915
2493	0	0	Ki67+	 5442 32574
2494	0	0	Ki67+	 5458 32597
2495	0	0	Ki67+	 5468 32406
2496	0	0	Ki67+	 5469 32776
2497	0	0	Ki67+	 5472 32662
2498	0	0	Ki67+	 5477 33035
2499	0	0	Ki67+	 5483 32861
2500	0	0	Ki67+	 5491 32677
2501	0	0	Ki67+	 5493 32842
2502	0	0	Ki67+	 5496 32719
2503	0	0	Ki67+	 5508 32816
2504	0	0	Ki67+	 5512 32843
2505	0	0	Ki67+	 5519 32866
2506	0	0	Ki67+	 5527 32671
2507	0	0	Ki67+	 5530 32881
2508	0	0	Ki67+	 5535 32982
2509	0	0	Ki67+	 5538 32646
2510	0	0	Ki67+	 5540 32947
2511	0	0	Ki67+	 5547 32744
2512	0	0	Ki67+	 5551 32563
2513	0	0	Ki67+	 5560 32922
2514	0	0	Ki67+	 5562 32582
2515	0	0	Ki67+	 5579 33010
2516	0	0	Ki67+	 5581 32646
2517	0	0	Ki67+	 5583 32761
2518	0	0	Ki67+	 5588 32945
2519	0	0	Ki67+	 5589 32978
2520	0	0	Ki67+	 5613 32955
2521	0	0	Ki67+	 5622 32973
2522	0	0	Ki67+	 5636 32312
2523	0	0	Ki67+	 5656 33009
2524	0	0	Ki67+	 5660 32824
2525	0	0	Ki67+	 5676 32823
2526	0	0	Ki67+	 5696 32760
2527	0	0	Ki67+	 5700 32851
2528	0	0	Ki67+	 5717 32894
2529	0	0	Ki67+	 5737 32649
2530	0	0	Ki67+	 5900 32598
2531	0	0	Ki67+	 5926 32550
2532	0	0	Ki67+	 5944 32270
2533	0	0	Ki67+	 5946 32245
2534	0	0	Ki67+	 5956 32280
2535	0	0	Ki67+	 5986 32858
2536	0	0	Ki67+	 5996 32581
2537	0	0	Ki67+	 5997 32503
2538	0	0	Ki67+	 5998 32807
2539	0	0	Ki67+	 6002 32835
2540	0	0	Ki67+	 6009 32867
2541	0	0	Ki67+	 6010 32550
2542	0	0	Ki67+	 6010 32609
2543	0	0	Ki67+	 6019 32830
2544	0	0	Ki67+	 6023 32618
2545	0	0	Ki67+	 6024 32435
2546	0	0	Ki67+	 6025 32501
2547	0	0	Ki67+	 6028 32883
2548	0	0	Ki67+	 6032 32867
2549	0	0	Ki67+	 6036 32931
2550	0	0	Ki67+	 6040 32900
2551	0	0	Ki67+	 6048 32946
2552	0	0	Ki67+	 6049 32886
2553	0	0	Ki67+	 6054 32272
2554	0	0	Ki67+	 6055 33037
2555	0	0	Ki67+	 6063 32647
2556	0	0	Ki67+	 6064 32545
2557	0	0	Ki67+	 6064 32859
2558	0	0	Ki67+	 6065 32882
2559	0	0	Ki67+	 6065 32916
2560	0	0	Ki67+	 6066 32933
2561	0	0	Ki67+	 6068 32994
2562	0	0	Ki67+	 6075 32901
2563	0	0	Ki67+	 6077 32590
2564	0	0	Ki67+	 6077 33018
2565	0	0	Ki67+	 6084 32929
2566	0	0	Ki67+	 6084 32958
2567	0	0	Ki67+	 6086 33039
2568	0	0	Ki67+	 6090 32842
2569	0	0	Ki67+	 6090 33002
2570	0	0	Ki67+	 6096 32879
2571	0	0	Ki67+	 6097 32974
2572	0	0	Ki67+	 6112 32916
2573	0	0	Ki67+	 6118 32944
2574	0	0	Ki67+	 6119 32970
2575	0	0	Ki67+	 6119 32986
2576	0	0	Ki67+	 6123 33028
2577	0	0	Ki67+	 6124 32423
2578	0	0	Ki67+	 5346 33415
2579	0	0	Ki67+	 5351 33290
2580	0	0	Ki67+	 5353 33077
2581	0	0	Ki67+	 5359 33315
2582	0	0	Ki67+	 5361 33443
2583	0	0	Ki67+	 5365 33465
2584	0	0	Ki67+	 5368 33399
2585	0	0	Ki67+	 5385 33514
2586	0	0	Ki67+	 5386 33286
2587	0	0	Ki67+	 5393 33690
2588	0	0	Ki67+	 5399 33053
2589	0	0	Ki67+	 5417 33611
2590	0	0	Ki67+	 5444 33158
2591	0	0	Ki67+	 5446 33201
2592	0	0	Ki67+	 5451 33127
2593	0	0	Ki67+	 5455 33137
2594	0	0	Ki67+	 5455 33730
2595	0	0	Ki67+	 5457 33584
2596	0	0	Ki67+	 5460 33236
2597	0	0	Ki67+	 5464 33175
2598	0	0	Ki67+	 5469 33060
2599	0	0	Ki67+	 5475 33275
2600	0	0	Ki67+	 5478 33499
2601	0	0	Ki67+	 5479 33199
2602	0	0	Ki67+	 5481 33534
2603	0	0	Ki67+	 5482 33252
2604	0	0	Ki67+	 5484 33161
2605	0	0	Ki67+	 5489 33581
2606	0	0	Ki67+	 5490 33550
2607	0	0	Ki67+	 5506 33273
2608	0	0	Ki67+	 5510 33292
2609	0	0	Ki67+	 5512 33454
2610	0	0	Ki67+	 5514 33227
2611	0	0	Ki67+	 5517 33503
2612	0	0	Ki67+	 5518 33340
2613	0	0	Ki67+	 5522 33305
2614	0	0	Ki67+	 5522 33483
2615	0	0	Ki67+	 5526 33197
2616	0	0	Ki67+	 5527 33329
2617	0	0	Ki67+	 5529 33091
2618	0	0	Ki67+	 5535 33435
2619	0	0	Ki67+	 5536 33518
2620	0	0	Ki67+	 5537 33179
2621	0	0	Ki67+	 5539 33405
2622	0	0	Ki67+	 5540 33241
2623	0	0	Ki67+	 5540 33367
2624	0	0	Ki67+	 5543 33115
2625	0	0	Ki67+	 5547 33158
2626	0	0	Ki67+	 5553 33411
2627	0	0	Ki67+	 5553 33454
2628	0	0	Ki67+	 5561 33432
2629	0	0	Ki67+	 5564 33044
2630	0	0	Ki67+	 5577 33542
2631	0	0	Ki67+	 5588 33099
2632	0	0	Ki67+	 5603 33147
2633	0	0	Ki67+	 5607 33289
2634	0	0	Ki67+	 5608 33527
2635	0	0	Ki67+	 5619 33659
2636	0	0	Ki67+	 5623 33535
2637	0	0	Ki67+	 5624 33178
2638	0	0	Ki67+	 5630 33634
2639	0	0	Ki67+	 5630 33776
2640	0	0	Ki67+	 5633 33583
2641	0	0	Ki67+	 5634 33615
2642	0	0	Ki67+	 5635 33599
2643	0	0	Ki67+	 5638 33694
2644	0	0	Ki67+	 5639 33551
2645	0	0	Ki67+	 5643 33726
2646	0	0	Ki67+	 5644 33491
2647	0	0	Ki67+	 5645 33211
2648	0	0	Ki67+	 5651 33689
2649	0	0	Ki67+	 5656 33738
2650	0	0	Ki67+	 5656 33794
2651	0	0	Ki67+	 5657 33582
2652	0	0	Ki67+	 5663 33238
2653	0	0	Ki67+	 5664 33539
2654	0	0	Ki67+	 5664 33759
2655	0	0	Ki67+	 5677 33298
2656	0	0	Ki67+	 5677 33629
2657	0	0	Ki67+	 5680 33055
2658	0	0	Ki67+	 5682 33369
2659	0	0	Ki67+	 5687 33282
2660	0	0	Ki67+	 5689 33345
2661	0	0	Ki67+	 5690 33763
2662	0	0	Ki67+	 5697 33609
2663	0	0	Ki67+	 5705 33074
2664	0	0	Ki67+	 5708 33376
2665	0	0	Ki67+	 5711 33833
2666	0	0	Ki67+	 5714 33336
2667	0	0	Ki67+	 5721 33636
2668	0	0	Ki67+	 5723 33562
2669	0	0	Ki67+	 5730 33146
2670	0	0	Ki67+	 5734 33336
2671	0	0	Ki67+	 5735 33648
2672	0	0	Ki67+	 5739 33114
2673	0	0	Ki67+	 5743 33130
2674	0	0	Ki67+	 5743 33462
2675	0	0	Ki67+	 5744 33668
2676	0	0	Ki67+	 5748 33194
2677	0	0	Ki67+	 5754 33216
2678	0	0	Ki67+	 5759 33473
2679	0	0	Ki67+	 5760 33248
2680	0	0	Ki67+	 5760 33745
2681	0	0	Ki67+	 5761 33224
2682	0	0	Ki67+	 5762 33354
2683	0	0	Ki67+	 5766 33716
2684	0	0	Ki67+	 5770 33374
2685	0	0	Ki67+	 5780 33263
2686	0	0	Ki67+	 5781 33403
2687	0	0	Ki67+	 5781 33520
2688	0	0	Ki67+	 5783 33147
2689	0	0	Ki67+	 5788 33716
2690	0	0	Ki67+	 5790 33548
2691	0	0	Ki67+	 5793 33726
2692	0	0	Ki67+	 5794 33435
2693	0	0	Ki67+	 5802 33577
2694	0	0	Ki67+	 5804 33294
2695	0	0	Ki67+	 5809 33528
2696	0	0	Ki67+	 5809 33606
2697	0	0	Ki67+	 5813 33457
2698	0	0	Ki67+	 5819 33074
2699	0	0	Ki67+	 5820 33427
2700	0	0	Ki67+	 5821 33487
2701	0	0	Ki67+	 5824 33617
2702	0	0	Ki67+	 5831 33805
2703	0	0	Ki67+	 5837 33834
2704	0	0	Ki67+	 5840 33276
2705	0	0	Ki67+	 5848 33550
2706	0	0	Ki67+	 5849 33806
2707	0	0	Ki67+	 5853 33365
2708	0	0	Ki67+	 5855 33398
2709	0	0	Ki67+	 5857 33640
2710	0	0	Ki67+	 5861 33574
2711	0	0	Ki67+	 5863 33215
2712	0	0	Ki67+	 5869 33426
2713	0	0	Ki67+	 5870 33674
2714	0	0	Ki67+	 5873 33240
2715	0	0	Ki67+	 5882 33265
2716	0	0	Ki67+	 5892 33526
2717	0	0	Ki67+	 5894 33659
2718	0	0	Ki67+	 5903 33451
2719	0	0	Ki67+	 5906 33505
2720	0	0	Ki67+	 5910 33050
2721	0	0	Ki67+	 5917 33404
2722	0	0	Ki67+	 5918 33327
2723	0	0	Ki67+	 5937 33412
2724	0	0	Ki67+	 5939 33616
2725	0	0	Ki67+	 5947 33573
2726	0	0	Ki67+	 5949 33211
2727	0	0	Ki67+	 5957 33167
2728	0	0	Ki67+	 5960 33062
2729	0	0	Ki67+	 5960 33248
2730	0	0	Ki67+	 5960 33400
2731	0	0	Ki67+	 5970 33557
2732	0	0	Ki67+	 5974 33429
2733	0	0	Ki67+	 5977 33127
2734	0	0	Ki67+	 5982 33605
2735	0	0	Ki67+	 5983 33213
2736	0	0	Ki67+	 5990 33078
2737	0	0	Ki67+	 5993 33104
2738	0	0	Ki67+	 5993 33448
2739	0	0	Ki67+	 5994 33229
2740	0	0	Ki67+	 5998 33062
2741	0	0	Ki67+	 6000 33142
2742	0	0	Ki67+	 6002 33196
2743	0	0	Ki67+	 6006 33313
2744	0	0	Ki67+	 6014 33222
2745	0	0	Ki67+	 6016 33107
2746	0	0	Ki67+	 6019 33079
2747	0	0	Ki67+	 6020 33432
2748	0	0	Ki67+	 6022 33278
2749	0	0	Ki67+	 6027 33212
2750	0	0	Ki67+	 6032 33131
2751	0	0	Ki67+	 6035 33244
2752	0	0	Ki67+	 6041 33157
2753	0	0	Ki67+	 6041 33348
2754	0	0	Ki67+	 6060 33056
2755	0	0	Ki67+	 6061 33617
2756	0	0	Ki67+	 6064 33376
2757	0	0	Ki67+	 6066 33126
2758	0	0	Ki67+	 6067 33402
2759	0	0	Ki67+	 6069 33068
2760	0	0	Ki67+	 6070 33202
2761	0	0	Ki67+	 6071 33091
2762	0	0	Ki67+	 6078 33266
2763	0	0	Ki67+	 6080 33101
2764	0	0	Ki67+	 6081 33229
2765	0	0	Ki67+	 6083 33163
2766	0	0	Ki67+	 6088 33609
2767	0	0	Ki67+	 6095 33188
2768	0	0	Ki67+	 6096 33127
2769	0	0	Ki67+	 6099 33245
2770	0	0	Ki67+	 6103 33053
2771	0	0	Ki67+	 6105 33379
2772	0	0	Ki67+	 6112 33646
2773	0	0	Ki67+	 6115 33102
2774	0	0	Ki67+	 6119 33388
2775	0	0	Ki67+	 6120 33212
2776	0	0	Ki67+	 6121 33269
2777	0	0	Ki67+	 6132 33067
2778	0	0	Ki67+	 6137 33082
2779	0	0	Ki67+	 5384 34335
2780	0	0	Ki67+	 5409 33959
2781	0	0	Ki67+	 5412 34269
2782	0	0	Ki67+	 5418 34033
2783	0	0	Ki67+	 5422 34179
2784	0	0	Ki67+	 5438 34394
2785	0	0	Ki67+	 5451 34204
2786	0	0	Ki67+	 5468 34227
2787	0	0	Ki67+	 5501 34381
2788	0	0	Ki67+	 5517 33984
2789	0	0	Ki67+	 5540 33972
2790	0	0	Ki67+	 5546 33935
2791	0	0	Ki67+	 5549 34063
2792	0	0	Ki67+	 5549 34107
2793	0	0	Ki67+	 5554 33898
2794	0	0	Ki67+	 5570 34137
2795	0	0	Ki67+	 5586 33971
2796	0	0	Ki67+	 5590 34070
2797	0	0	Ki67+	 5600 34056
2798	0	0	Ki67+	 5604 34137
2799	0	0	Ki67+	 5610 34159
2800	0	0	Ki67+	 5615 34024
2801	0	0	Ki67+	 5622 34040
2802	0	0	Ki67+	 5630 34082
2803	0	0	Ki67+	 5633 34138
2804	0	0	Ki67+	 5635 34103
2805	0	0	Ki67+	 5638 34150
2806	0	0	Ki67+	 5643 34304
2807	0	0	Ki67+	 5644 34199
2808	0	0	Ki67+	 5654 34072
2809	0	0	Ki67+	 5655 34026
2810	0	0	Ki67+	 5659 34116
2811	0	0	Ki67+	 5664 34351
2812	0	0	Ki67+	 5665 34143
2813	0	0	Ki67+	 5668 34013
2814	0	0	Ki67+	 5674 34113
2815	0	0	Ki67+	 5676 34310
2816	0	0	Ki67+	 5682 34080
2817	0	0	Ki67+	 5683 34039
2818	0	0	Ki67+	 5695 34101
2819	0	0	Ki67+	 5704 34121
2820	0	0	Ki67+	 5750 34209
2821	0	0	Ki67+	 5758 34103
2822	0	0	Ki67+	 5773 34189
2823	0	0	Ki67+	 5776 34112
2824	0	0	Ki67+	 5791 34162
2825	0	0	Ki67+	 5792 34274
2826	0	0	Ki67+	 5792 34362
2827	0	0	Ki67+	 5796 34120
2828	0	0	Ki67+	 5798 34264
2829	0	0	Ki67+	 5800 33980
2830	0	0	Ki67+	 5801 34136
2831	0	0	Ki67+	 5810 33991
2832	0	0	Ki67+	 5812 34165
2833	0	0	Ki67+	 5815 34185
2834	0	0	Ki67+	 5819 34338
2835	0	0	Ki67+	 5823 34018
2836	0	0	Ki67+	 5825 34157
2837	0	0	Ki67+	 5837 34028
2838	0	0	Ki67+	 5837 34369
2839	0	0	Ki67+	 5840 34177
2840	0	0	Ki67+	 5846 34130
2841	0	0	Ki67+	 5852 34005
2842	0	0	Ki67+	 5859 34042
2843	0	0	Ki67+	 5876 33860
2844	0	0	Ki67+	 5876 34055
2845	0	0	Ki67+	 5881 34174
2846	0	0	Ki67+	 5883 33882
2847	0	0	Ki67+	 5894 34195
2848	0	0	Ki67+	 5896 34227
2849	0	0	Ki67+	 5904 34028
2850	0	0	Ki67+	 5904 34058
2851	0	0	Ki67+	 5915 34257
2852	0	0	Ki67+	 5924 34508
2853	0	0	Ki67+	 5925 34305
2854	0	0	Ki67+	 5930 34411
2855	0	0	Ki67+	 5937 34287
2856	0	0	Ki67+	 5941 34400
2857	0	0	Ki67+	 5976 34600
2858	0	0	Ki67+	 5980 34010
2859	0	0	Ki67+	 5991 34526
2860	0	0	Ki67+	 5995 34455
2861	0	0	Ki67+	 6003 34080
2862	0	0	Ki67+	 6006 34490
2863	0	0	Ki67+	 6021 34110
2864	0	0	Ki67+	 6024 34460
2865	0	0	Ki67+	 6029 34146
2866	0	0	Ki67+	 6030 34428
2867	0	0	Ki67+	 6041 34308
2868	0	0	Ki67+	 6044 34468
2869	0	0	Ki67+	 6054 34416
2870	0	0	Ki67+	 6059 34016
2871	0	0	Ki67+	 6061 34520
2872	0	0	Ki67+	 6063 34145
2873	0	0	Ki67+	 6072 34251
2874	0	0	Ki67+	 6073 34168
2875	0	0	Ki67+	 6082 34529
2876	0	0	Ki67+	 6088 34543
2877	0	0	Ki67+	 6089 34021
2878	0	0	Ki67+	 6092 34521
2879	0	0	Ki67+	 6094 34004
2880	0	0	Ki67+	 6098 34578
2881	0	0	Ki67+	 6107 34312
2882	0	0	Ki67+	 6112 34539
2883	0	0	Ki67+	 6120 33998
2884	0	0	Ki67+	 6124 34348
2885	0	0	Ki67+	 6125 34300
2886	0	0	Ki67+	 6128 34035
2887	0	0	Ki67+	 6129 34327
2888	0	0	Ki67+	 6134 34147
2889	0	0	Ki67+	 6135 34127
2890	0	0	Ki67+	 6139 33876
2891	0	0	Ki67+	 6141 34571
2892	0	0	Ki67+	 5349 34675
2893	0	0	Ki67+	 5422 34803
2894	0	0	Ki67+	 5431 34835
2895	0	0	Ki67+	 5431 34863
2896	0	0	Ki67+	 5433 34808
2897	0	0	Ki67+	 5463 34899
2898	0	0	Ki67+	 5467 34856
2899	0	0	Ki67+	 5498 34914
2900	0	0	Ki67+	 5515 34961
2901	0	0	Ki67+	 5565 35024
2902	0	0	Ki67+	 5579 35032
2903	0	0	Ki67+	 5598 35033
2904	0	0	Ki67+	 5603 35072
2905	0	0	Ki67+	 5629 35029
2906	0	0	Ki67+	 5634 34995
2907	0	0	Ki67+	 5655 35028
2908	0	0	Ki67+	 5666 34984
2909	0	0	Ki67+	 5715 34905
2910	0	0	Ki67+	 5725 34790
2911	0	0	Ki67+	 5748 34877
2912	0	0	Ki67+	 5763 34751
2913	0	0	Ki67+	 5767 34761
2914	0	0	Ki67+	 5772 34740
2915	0	0	Ki67+	 5794 34755
2916	0	0	Ki67+	 5861 34806
2917	0	0	Ki67+	 5890 35047
2918	0	0	Ki67+	 5906 34855
2919	0	0	Ki67+	 5932 34864
2920	0	0	Ki67+	 5970 34896
2921	0	0	Ki67+	 6018 34898
2922	0	0	Ki67+	 6022 34929
2923	0	0	Ki67+	 6024 34919
2924	0	0	Ki67+	 6027 34690
2925	0	0	Ki67+	 6071 34959
2926	0	0	Ki67+	 6082 34938
2927	0	0	Ki67+	 6084 35060
2928	0	0	Ki67+	 6108 34984
2929	0	0	Ki67+	 6112 34944
2930	0	0	Ki67+	 6115 34889
2931	0	0	Ki67+	 6119 34912
2932	0	0	Ki67+	 6120 35005
2933	0	0	Ki67+	 6123 34939
2934	0	0	Ki67+	 6125 35073
2935	0	0	Ki67+	 6135 35085
2936	0	0	Ki67+	 6136 35104
2937	0	0	Ki67+	 6137 34641
2938	0	0	Ki67+	 6138 34936
2939	0	0	Ki67+	 6142 35136
2940	0	0	Ki67+	 5895 35447
2941	0	0	Ki67+	 6107 35744
2942	0	0	Ki67+	 6113 35825
2943	0	0	Ki67+	 6118 35709
2944	0	0	Ki67+	 6123 35777
2945	0	0	Ki67+	 6128 35732
2946	0	0	Ki67+	 6130 35751
2947	0	0	Ki67+	 6140 35521
2948	0	0	Ki67+	 6142 35721
2949	0	0	Ki67+	 6143 35604
2950	0	0	Ki67+	 6447 21118
2951	0	0	Ki67+	 6145 24102
2952	0	0	Ki67+	 6512 23748
2953	0	0	Ki67+	 6540 24046
2954	0	0	Ki67+	 6549 23811
2955	0	0	Ki67+	 6738 23762
2956	0	0	Ki67+	 6764 23829
2957	0	0	Ki67+	 6773 23845
2958	0	0	Ki67+	 6797 23860
2959	0	0	Ki67+	 6815 23884
2960	0	0	Ki67+	 6424 24304
2961	0	0	Ki67+	 6493 24861
2962	0	0	Ki67+	 6558 24710
2963	0	0	Ki67+	 6622 24890
2964	0	0	Ki67+	 6761 24489
2965	0	0	Ki67+	 6844 24758
2966	0	0	Ki67+	 6164 25213
2967	0	0	Ki67+	 6183 25079
2968	0	0	Ki67+	 6279 25308
2969	0	0	Ki67+	 6283 24930
2970	0	0	Ki67+	 6410 25250
2971	0	0	Ki67+	 6462 25658
2972	0	0	Ki67+	 6535 25023
2973	0	0	Ki67+	 6546 25199
2974	0	0	Ki67+	 6585 25431
2975	0	0	Ki67+	 6828 25233
2976	0	0	Ki67+	 6911 25577
2977	0	0	Ki67+	 6924 25564
2978	0	0	Ki67+	 6351 26359
2979	0	0	Ki67+	 6363 26463
2980	0	0	Ki67+	 6409 26447
2981	0	0	Ki67+	 6610 26211
2982	0	0	Ki67+	 6658 25917
2983	0	0	Ki67+	 6684 26097
2984	0	0	Ki67+	 6743 26263
2985	0	0	Ki67+	 6820 26452
2986	0	0	Ki67+	 6901 26276
2987	0	0	Ki67+	 6910 26509
2988	0	0	Ki67+	 6919 26290
2989	0	0	Ki67+	 6151 27056
2990	0	0	Ki67+	 6153 27322
2991	0	0	Ki67+	 6229 27005
2992	0	0	Ki67+	 6234 26678
2993	0	0	Ki67+	 6276 26722
2994	0	0	Ki67+	 6301 27167
2995	0	0	Ki67+	 6308 27191
2996	0	0	Ki67+	 6313 26759
2997	0	0	Ki67+	 6316 27150
2998	0	0	Ki67+	 6323 26530
2999	0	0	Ki67+	 6323 26702
3000	0	0	Ki67+	 6335 27237
3001	0	0	Ki67+	 6343 27158
3002	0	0	Ki67+	 6356 27148
3003	0	0	Ki67+	 6387 26562
3004	0	0	Ki67+	 6397 26918
3005	0	0	Ki67+	 6424 27190
3006	0	0	Ki67+	 6444 27148
3007	0	0	Ki67+	 6447 26561
3008	0	0	Ki67+	 6450 27118
3009	0	0	Ki67+	 6460 26670
3010	0	0	Ki67+	 6532 27275
3011	0	0	Ki67+	 6554 27054
3012	0	0	Ki67+	 6605 27137
3013	0	0	Ki67+	 6612 27316
3014	0	0	Ki67+	 6639 27161
3015	0	0	Ki67+	 6644 27296
3016	0	0	Ki67+	 6651 26819
3017	0	0	Ki67+	 6800 26864
3018	0	0	Ki67+	 6876 26901
3019	0	0	Ki67+	 6892 26917
3020	0	0	Ki67+	 6903 26863
3021	0	0	Ki67+	 6904 27244
3022	0	0	Ki67+	 6147 27989
3023	0	0	Ki67+	 6156 27428
3024	0	0	Ki67+	 6237 27832
3025	0	0	Ki67+	 6267 27369
3026	0	0	Ki67+	 6292 27527
3027	0	0	Ki67+	 6292 28087
3028	0	0	Ki67+	 6294 27980
3029	0	0	Ki67+	 6294 28038
3030	0	0	Ki67+	 6301 28013
3031	0	0	Ki67+	 6302 27362
3032	0	0	Ki67+	 6305 28124
3033	0	0	Ki67+	 6317 28099
3034	0	0	Ki67+	 6330 27699
3035	0	0	Ki67+	 6420 27825
3036	0	0	Ki67+	 6434 27968
3037	0	0	Ki67+	 6472 27973
3038	0	0	Ki67+	 6488 28021
3039	0	0	Ki67+	 6509 28023
3040	0	0	Ki67+	 6513 27715
3041	0	0	Ki67+	 6520 27801
3042	0	0	Ki67+	 6539 27346
3043	0	0	Ki67+	 6543 27922
3044	0	0	Ki67+	 6552 27906
3045	0	0	Ki67+	 6556 27441
3046	0	0	Ki67+	 6557 27878
3047	0	0	Ki67+	 6570 27897
3048	0	0	Ki67+	 6587 27924
3049	0	0	Ki67+	 6613 27936
3050	0	0	Ki67+	 6615 27678
3051	0	0	Ki67+	 6617 27999
3052	0	0	Ki67+	 6621 28012
3053	0	0	Ki67+	 6626 27986
3054	0	0	Ki67+	 6627 27547
3055	0	0	Ki67+	 6651 28049
3056	0	0	Ki67+	 6655 27570
3057	0	0	Ki67+	 6663 27832
3058	0	0	Ki67+	 6670 28122
3059	0	0	Ki67+	 6693 27915
3060	0	0	Ki67+	 6721 27957
3061	0	0	Ki67+	 6727 27921
3062	0	0	Ki67+	 6728 28080
3063	0	0	Ki67+	 6751 27906
3064	0	0	Ki67+	 6754 27856
3065	0	0	Ki67+	 6757 27972
3066	0	0	Ki67+	 6767 27394
3067	0	0	Ki67+	 6780 27540
3068	0	0	Ki67+	 6782 27837
3069	0	0	Ki67+	 6851 27347
3070	0	0	Ki67+	 6871 27333
3071	0	0	Ki67+	 6874 28054
3072	0	0	Ki67+	 6882 27857
3073	0	0	Ki67+	 6903 28022
3074	0	0	Ki67+	 6918 27778
3075	0	0	Ki67+	 6919 28002
3076	0	0	Ki67+	 6927 28034
3077	0	0	Ki67+	 6198 28395
3078	0	0	Ki67+	 6208 28645
3079	0	0	Ki67+	 6221 28518
3080	0	0	Ki67+	 6262 28571
3081	0	0	Ki67+	 6263 28638
3082	0	0	Ki67+	 6268 28527
3083	0	0	Ki67+	 6276 28177
3084	0	0	Ki67+	 6284 28214
3085	0	0	Ki67+	 6289 28621
3086	0	0	Ki67+	 6300 28595
3087	0	0	Ki67+	 6308 28516
3088	0	0	Ki67+	 6327 28324
3089	0	0	Ki67+	 6330 28599
3090	0	0	Ki67+	 6332 28584
3091	0	0	Ki67+	 6337 28437
3092	0	0	Ki67+	 6338 28683
3093	0	0	Ki67+	 6348 28376
3094	0	0	Ki67+	 6355 28554
3095	0	0	Ki67+	 6358 28421
3096	0	0	Ki67+	 6359 28576
3097	0	0	Ki67+	 6370 28921
3098	0	0	Ki67+	 6373 28450
3099	0	0	Ki67+	 6379 28160
3100	0	0	Ki67+	 6379 28502
3101	0	0	Ki67+	 6383 28189
3102	0	0	Ki67+	 6383 28407
3103	0	0	Ki67+	 6384 28458
3104	0	0	Ki67+	 6385 28427
3105	0	0	Ki67+	 6390 28580
3106	0	0	Ki67+	 6393 28389
3107	0	0	Ki67+	 6413 28524
3108	0	0	Ki67+	 6418 28378
3109	0	0	Ki67+	 6419 28446
3110	0	0	Ki67+	 6425 28251
3111	0	0	Ki67+	 6432 28217
3112	0	0	Ki67+	 6433 28370
3113	0	0	Ki67+	 6433 28444
3114	0	0	Ki67+	 6437 28140
3115	0	0	Ki67+	 6450 28207
3116	0	0	Ki67+	 6450 28480
3117	0	0	Ki67+	 6463 28230
3118	0	0	Ki67+	 6468 28204
3119	0	0	Ki67+	 6472 28149
3120	0	0	Ki67+	 6473 28355
3121	0	0	Ki67+	 6475 28460
3122	0	0	Ki67+	 6484 28400
3123	0	0	Ki67+	 6486 28225
3124	0	0	Ki67+	 6524 28711
3125	0	0	Ki67+	 6574 28201
3126	0	0	Ki67+	 6585 28264
3127	0	0	Ki67+	 6585 28319
3128	0	0	Ki67+	 6586 28145
3129	0	0	Ki67+	 6589 28176
3130	0	0	Ki67+	 6589 28864
3131	0	0	Ki67+	 6590 28330
3132	0	0	Ki67+	 6593 28825
3133	0	0	Ki67+	 6595 28198
3134	0	0	Ki67+	 6602 28305
3135	0	0	Ki67+	 6609 28811
3136	0	0	Ki67+	 6610 28404
3137	0	0	Ki67+	 6614 28355
3138	0	0	Ki67+	 6623 28400
3139	0	0	Ki67+	 6637 28324
3140	0	0	Ki67+	 6643 28250
3141	0	0	Ki67+	 6643 28643
3142	0	0	Ki67+	 6645 28287
3143	0	0	Ki67+	 6653 28264
3144	0	0	Ki67+	 6744 28925
3145	0	0	Ki67+	 6866 28590
3146	0	0	Ki67+	 6874 28639
3147	0	0	Ki67+	 6886 28771
3148	0	0	Ki67+	 6888 28229
3149	0	0	Ki67+	 6893 28698
3150	0	0	Ki67+	 6903 28137
3151	0	0	Ki67+	 6905 28770
3152	0	0	Ki67+	 6918 28675
3153	0	0	Ki67+	 6928 28507
3154	0	0	Ki67+	 6929 28175
3155	0	0	Ki67+	 6929 28888
3156	0	0	Ki67+	 6942 28498
3157	0	0	Ki67+	 6151 29338
3158	0	0	Ki67+	 6160 29276
3159	0	0	Ki67+	 6164 29161
3160	0	0	Ki67+	 6168 29442
3161	0	0	Ki67+	 6185 29337
3162	0	0	Ki67+	 6185 29399
3163	0	0	Ki67+	 6195 28940
3164	0	0	Ki67+	 6249 29350
3165	0	0	Ki67+	 6256 29121
3166	0	0	Ki67+	 6291 29384
3167	0	0	Ki67+	 6330 29115
3168	0	0	Ki67+	 6351 29115
3169	0	0	Ki67+	 6367 28972
3170	0	0	Ki67+	 6408 29264
3171	0	0	Ki67+	 6422 29342
3172	0	0	Ki67+	 6430 28983
3173	0	0	Ki67+	 6459 29408
3174	0	0	Ki67+	 6478 29394
3175	0	0	Ki67+	 6551 29726
3176	0	0	Ki67+	 6623 29532
3177	0	0	Ki67+	 6704 29574
3178	0	0	Ki67+	 6728 28938
3179	0	0	Ki67+	 6781 29133
3180	0	0	Ki67+	 6861 28973
3181	0	0	Ki67+	 6905 29241
3182	0	0	Ki67+	 6912 28951
3183	0	0	Ki67+	 6921 29087
3184	0	0	Ki67+	 6921 29137
3185	0	0	Ki67+	 6160 29816
3186	0	0	Ki67+	 6165 30448
3187	0	0	Ki67+	 6165 30484
3188	0	0	Ki67+	 6167 30422
3189	0	0	Ki67+	 6228 30390
3190	0	0	Ki67+	 6232 29828
3191	0	0	Ki67+	 6252 29917
3192	0	0	Ki67+	 6252 30001
3193	0	0	Ki67+	 6306 30468
3194	0	0	Ki67+	 6310 30355
3195	0	0	Ki67+	 6310 30405
3196	0	0	Ki67+	 6316 30380
3197	0	0	Ki67+	 6325 29846
3198	0	0	Ki67+	 6334 30422
3199	0	0	Ki67+	 6335 30369
3200	0	0	Ki67+	 6339 30352
3201	0	0	Ki67+	 6339 30453
3202	0	0	Ki67+	 6344 30434
3203	0	0	Ki67+	 6345 30316
3204	0	0	Ki67+	 6347 30334
3205	0	0	Ki67+	 6352 30463
3206	0	0	Ki67+	 6380 30324
3207	0	0	Ki67+	 6382 30410
3208	0	0	Ki67+	 6388 29905
3209	0	0	Ki67+	 6406 30326
3210	0	0	Ki67+	 6409 30284
3211	0	0	Ki67+	 6409 30347
3212	0	0	Ki67+	 6411 30386
3213	0	0	Ki67+	 6428 30342
3214	0	0	Ki67+	 6433 30255
3215	0	0	Ki67+	 6440 30292
3216	0	0	Ki67+	 6448 30242
3217	0	0	Ki67+	 6451 30361
3218	0	0	Ki67+	 6452 30305
3219	0	0	Ki67+	 6455 30406
3220	0	0	Ki67+	 6463 30307
3221	0	0	Ki67+	 6468 30198
3222	0	0	Ki67+	 6477 30236
3223	0	0	Ki67+	 6478 30412
3224	0	0	Ki67+	 6482 30379
3225	0	0	Ki67+	 6484 29851
3226	0	0	Ki67+	 6485 30192
3227	0	0	Ki67+	 6486 30265
3228	0	0	Ki67+	 6489 30328
3229	0	0	Ki67+	 6493 30390
3230	0	0	Ki67+	 6505 30184
3231	0	0	Ki67+	 6511 30262
3232	0	0	Ki67+	 6520 29846
3233	0	0	Ki67+	 6526 30348
3234	0	0	Ki67+	 6531 30176
3235	0	0	Ki67+	 6537 30202
3236	0	0	Ki67+	 6540 29827
3237	0	0	Ki67+	 6545 30258
3238	0	0	Ki67+	 6549 30336
3239	0	0	Ki67+	 6551 30192
3240	0	0	Ki67+	 6551 30411
3241	0	0	Ki67+	 6564 30395
3242	0	0	Ki67+	 6582 30230
3243	0	0	Ki67+	 6584 30386
3244	0	0	Ki67+	 6586 30371
3245	0	0	Ki67+	 6592 30217
3246	0	0	Ki67+	 6595 30427
3247	0	0	Ki67+	 6604 30496
3248	0	0	Ki67+	 6605 30410
3249	0	0	Ki67+	 6610 30342
3250	0	0	Ki67+	 6611 29752
3251	0	0	Ki67+	 6621 30180
3252	0	0	Ki67+	 6626 30378
3253	0	0	Ki67+	 6627 30146
3254	0	0	Ki67+	 6627 30320
3255	0	0	Ki67+	 6649 30144
3256	0	0	Ki67+	 6654 30207
3257	0	0	Ki67+	 6657 30115
3258	0	0	Ki67+	 6674 30085
3259	0	0	Ki67+	 6687 30188
3260	0	0	Ki67+	 6692 30060
3261	0	0	Ki67+	 6692 30129
3262	0	0	Ki67+	 6700 30477
3263	0	0	Ki67+	 6702 30185
3264	0	0	Ki67+	 6703 30152
3265	0	0	Ki67+	 6710 30485
3266	0	0	Ki67+	 6721 30176
3267	0	0	Ki67+	 6723 30448
3268	0	0	Ki67+	 6736 30156
3269	0	0	Ki67+	 6744 30056
3270	0	0	Ki67+	 6746 30495
3271	0	0	Ki67+	 6747 30147
3272	0	0	Ki67+	 6748 30422
3273	0	0	Ki67+	 6752 30191
3274	0	0	Ki67+	 6758 29734
3275	0	0	Ki67+	 6764 30422
3276	0	0	Ki67+	 6770 30431
3277	0	0	Ki67+	 6771 30388
3278	0	0	Ki67+	 6772 30043
3279	0	0	Ki67+	 6773 30069
3280	0	0	Ki67+	 6777 30117
3281	0	0	Ki67+	 6779 30523
3282	0	0	Ki67+	 6781 30090
3283	0	0	Ki67+	 6789 30481
3284	0	0	Ki67+	 6798 30376
3285	0	0	Ki67+	 6807 30354
3286	0	0	Ki67+	 6811 30365
3287	0	0	Ki67+	 6813 30093
3288	0	0	Ki67+	 6815 30108
3289	0	0	Ki67+	 6819 30032
3290	0	0	Ki67+	 6821 30160
3291	0	0	Ki67+	 6824 30181
3292	0	0	Ki67+	 6825 30195
3293	0	0	Ki67+	 6830 30524
3294	0	0	Ki67+	 6836 30033
3295	0	0	Ki67+	 6842 30358
3296	0	0	Ki67+	 6846 30210
3297	0	0	Ki67+	 6850 30033
3298	0	0	Ki67+	 6850 30337
3299	0	0	Ki67+	 6854 30522
3300	0	0	Ki67+	 6862 30209
3301	0	0	Ki67+	 6867 30344
3302	0	0	Ki67+	 6871 30019
3303	0	0	Ki67+	 6871 30521
3304	0	0	Ki67+	 6876 30197
3305	0	0	Ki67+	 6877 30240
3306	0	0	Ki67+	 6878 30321
3307	0	0	Ki67+	 6886 30331
3308	0	0	Ki67+	 6890 30523
3309	0	0	Ki67+	 6893 30229
3310	0	0	Ki67+	 6895 30178
3311	0	0	Ki67+	 6898 30007
3312	0	0	Ki67+	 6903 30185
3313	0	0	Ki67+	 6912 30354
3314	0	0	Ki67+	 6913 30330
3315	0	0	Ki67+	 6914 30134
3316	0	0	Ki67+	 6924 30112
3317	0	0	Ki67+	 6930 29995
3318	0	0	Ki67+	 6930 30014
3319	0	0	Ki67+	 6935 30320
3320	0	0	Ki67+	 6936 30516
3321	0	0	Ki67+	 6942 30147
3322	0	0	Ki67+	 6943 30085
3323	0	0	Ki67+	 6202 30735
3324	0	0	Ki67+	 6204 31138
3325	0	0	Ki67+	 6214 30643
3326	0	0	Ki67+	 6220 31163
3327	0	0	Ki67+	 6261 31185
3328	0	0	Ki67+	 6264 30570
3329	0	0	Ki67+	 6275 31034
3330	0	0	Ki67+	 6326 30776
3331	0	0	Ki67+	 6329 30624
3332	0	0	Ki67+	 6331 30549
3333	0	0	Ki67+	 6332 30960
3334	0	0	Ki67+	 6338 30916
3335	0	0	Ki67+	 6368 31111
3336	0	0	Ki67+	 6375 31036
3337	0	0	Ki67+	 6379 31117
3338	0	0	Ki67+	 6380 31167
3339	0	0	Ki67+	 6404 31193
3340	0	0	Ki67+	 6413 31285
3341	0	0	Ki67+	 6430 30637
3342	0	0	Ki67+	 6445 31314
3343	0	0	Ki67+	 6455 30844
3344	0	0	Ki67+	 6456 31035
3345	0	0	Ki67+	 6459 31253
3346	0	0	Ki67+	 6469 31057
3347	0	0	Ki67+	 6472 31311
3348	0	0	Ki67+	 6474 31256
3349	0	0	Ki67+	 6487 31033
3350	0	0	Ki67+	 6491 31014
3351	0	0	Ki67+	 6491 31054
3352	0	0	Ki67+	 6491 31089
3353	0	0	Ki67+	 6508 31091
3354	0	0	Ki67+	 6517 31318
3355	0	0	Ki67+	 6520 31131
3356	0	0	Ki67+	 6524 31276
3357	0	0	Ki67+	 6527 31088
3358	0	0	Ki67+	 6537 31144
3359	0	0	Ki67+	 6543 30799
3360	0	0	Ki67+	 6544 31317
3361	0	0	Ki67+	 6545 31113
3362	0	0	Ki67+	 6545 31303
3363	0	0	Ki67+	 6546 31083
3364	0	0	Ki67+	 6547 30986
3365	0	0	Ki67+	 6569 31112
3366	0	0	Ki67+	 6577 31304
3367	0	0	Ki67+	 6580 30802
3368	0	0	Ki67+	 6590 31095
3369	0	0	Ki67+	 6593 31032
3370	0	0	Ki67+	 6628 31174
3371	0	0	Ki67+	 6630 31186
3372	0	0	Ki67+	 6638 31198
3373	0	0	Ki67+	 6641 31243
3374	0	0	Ki67+	 6646 31128
3375	0	0	Ki67+	 6652 31161
3376	0	0	Ki67+	 6667 31214
3377	0	0	Ki67+	 6681 31102
3378	0	0	Ki67+	 6687 30548
3379	0	0	Ki67+	 6691 31252
3380	0	0	Ki67+	 6700 30806
3381	0	0	Ki67+	 6704 31163
3382	0	0	Ki67+	 6711 31254
3383	0	0	Ki67+	 6712 31192
3384	0	0	Ki67+	 6718 31227
3385	0	0	Ki67+	 6732 31261
3386	0	0	Ki67+	 6748 31264
3387	0	0	Ki67+	 6765 30751
3388	0	0	Ki67+	 6778 31224
3389	0	0	Ki67+	 6780 31247
3390	0	0	Ki67+	 6806 31178
3391	0	0	Ki67+	 6810 31200
3392	0	0	Ki67+	 6817 30732
3393	0	0	Ki67+	 6818 31120
3394	0	0	Ki67+	 6828 31200
3395	0	0	Ki67+	 6829 31081
3396	0	0	Ki67+	 6834 31071
3397	0	0	Ki67+	 6838 31172
3398	0	0	Ki67+	 6838 31275
3399	0	0	Ki67+	 6848 30889
3400	0	0	Ki67+	 6850 31123
3401	0	0	Ki67+	 6850 31265
3402	0	0	Ki67+	 6852 31218
3403	0	0	Ki67+	 6871 31069
3404	0	0	Ki67+	 6871 31087
3405	0	0	Ki67+	 6875 31148
3406	0	0	Ki67+	 6893 31094
3407	0	0	Ki67+	 6896 31127
3408	0	0	Ki67+	 6906 30871
3409	0	0	Ki67+	 6910 30530
3410	0	0	Ki67+	 6915 30854
3411	0	0	Ki67+	 6918 31253
3412	0	0	Ki67+	 6931 31233
3413	0	0	Ki67+	 6934 31213
3414	0	0	Ki67+	 6938 31197
3415	0	0	Ki67+	 6938 31263
3416	0	0	Ki67+	 6940 31290
3417	0	0	Ki67+	 6177 31582
3418	0	0	Ki67+	 6190 31341
3419	0	0	Ki67+	 6194 31371
3420	0	0	Ki67+	 6195 31609
3421	0	0	Ki67+	 6195 31653
3422	0	0	Ki67+	 6201 31410
3423	0	0	Ki67+	 6202 31719
3424	0	0	Ki67+	 6203 31579
3425	0	0	Ki67+	 6204 31700
3426	0	0	Ki67+	 6205 31484
3427	0	0	Ki67+	 6206 31466
3428	0	0	Ki67+	 6206 31670
3429	0	0	Ki67+	 6211 31587
3430	0	0	Ki67+	 6212 31627
3431	0	0	Ki67+	 6214 31525
3432	0	0	Ki67+	 6214 31553
3433	0	0	Ki67+	 6215 31715
3434	0	0	Ki67+	 6218 31424
3435	0	0	Ki67+	 6219 31757
3436	0	0	Ki67+	 6221 31911
3437	0	0	Ki67+	 6223 31477
3438	0	0	Ki67+	 6225 32079
3439	0	0	Ki67+	 6226 32111
3440	0	0	Ki67+	 6227 31992
3441	0	0	Ki67+	 6228 32049
3442	0	0	Ki67+	 6231 31503
3443	0	0	Ki67+	 6233 31941
3444	0	0	Ki67+	 6235 31793
3445	0	0	Ki67+	 6240 32034
3446	0	0	Ki67+	 6241 31608
3447	0	0	Ki67+	 6243 31883
3448	0	0	Ki67+	 6246 31859
3449	0	0	Ki67+	 6249 32061
3450	0	0	Ki67+	 6250 31898
3451	0	0	Ki67+	 6252 31582
3452	0	0	Ki67+	 6258 31331
3453	0	0	Ki67+	 6259 31791
3454	0	0	Ki67+	 6259 31966
3455	0	0	Ki67+	 6261 31811
3456	0	0	Ki67+	 6267 31354
3457	0	0	Ki67+	 6269 31388
3458	0	0	Ki67+	 6270 31647
3459	0	0	Ki67+	 6271 31900
3460	0	0	Ki67+	 6276 31667
3461	0	0	Ki67+	 6279 31588
3462	0	0	Ki67+	 6291 31407
3463	0	0	Ki67+	 6291 31810
3464	0	0	Ki67+	 6292 31849
3465	0	0	Ki67+	 6292 32079
3466	0	0	Ki67+	 6293 31919
3467	0	0	Ki67+	 6294 31880
3468	0	0	Ki67+	 6296 31831
3469	0	0	Ki67+	 6296 31949
3470	0	0	Ki67+	 6299 31710
3471	0	0	Ki67+	 6300 31392
3472	0	0	Ki67+	 6302 31360
3473	0	0	Ki67+	 6302 31727
3474	0	0	Ki67+	 6306 31333
3475	0	0	Ki67+	 6307 31370
3476	0	0	Ki67+	 6307 31948
3477	0	0	Ki67+	 6308 31757
3478	0	0	Ki67+	 6308 31917
3479	0	0	Ki67+	 6310 31458
3480	0	0	Ki67+	 6312 31801
3481	0	0	Ki67+	 6312 31979
3482	0	0	Ki67+	 6313 31873
3483	0	0	Ki67+	 6314 31838
3484	0	0	Ki67+	 6320 32011
3485	0	0	Ki67+	 6322 31510
3486	0	0	Ki67+	 6323 32043
3487	0	0	Ki67+	 6325 31969
3488	0	0	Ki67+	 6327 31549
3489	0	0	Ki67+	 6329 31453
3490	0	0	Ki67+	 6329 31571
3491	0	0	Ki67+	 6332 32060
3492	0	0	Ki67+	 6335 31606
3493	0	0	Ki67+	 6339 32105
3494	0	0	Ki67+	 6342 31460
3495	0	0	Ki67+	 6343 32126
3496	0	0	Ki67+	 6361 31805
3497	0	0	Ki67+	 6362 31606
3498	0	0	Ki67+	 6363 31409
3499	0	0	Ki67+	 6366 31434
3500	0	0	Ki67+	 6383 31564
3501	0	0	Ki67+	 6385 31661
3502	0	0	Ki67+	 6389 32052
3503	0	0	Ki67+	 6390 31692
3504	0	0	Ki67+	 6397 31722
3505	0	0	Ki67+	 6400 31680
3506	0	0	Ki67+	 6401 31623
3507	0	0	Ki67+	 6408 31596
3508	0	0	Ki67+	 6409 31504
3509	0	0	Ki67+	 6409 31667
3510	0	0	Ki67+	 6410 31746
3511	0	0	Ki67+	 6411 31641
3512	0	0	Ki67+	 6422 31604
3513	0	0	Ki67+	 6424 31709
3514	0	0	Ki67+	 6428 31820
3515	0	0	Ki67+	 6432 31525
3516	0	0	Ki67+	 6437 31685
3517	0	0	Ki67+	 6438 31751
3518	0	0	Ki67+	 6444 31585
3519	0	0	Ki67+	 6447 31657
3520	0	0	Ki67+	 6447 31724
3521	0	0	Ki67+	 6447 31790
3522	0	0	Ki67+	 6448 31559
3523	0	0	Ki67+	 6454 31636
3524	0	0	Ki67+	 6455 31604
3525	0	0	Ki67+	 6512 31366
3526	0	0	Ki67+	 6518 31421
3527	0	0	Ki67+	 6521 31445
3528	0	0	Ki67+	 6523 31459
3529	0	0	Ki67+	 6528 31377
3530	0	0	Ki67+	 6528 31435
3531	0	0	Ki67+	 6528 31897
3532	0	0	Ki67+	 6537 31475
3533	0	0	Ki67+	 6538 31706
3534	0	0	Ki67+	 6543 31388
3535	0	0	Ki67+	 6543 31817
3536	0	0	Ki67+	 6555 31493
3537	0	0	Ki67+	 6556 31510
3538	0	0	Ki67+	 6557 31396
3539	0	0	Ki67+	 6557 32083
3540	0	0	Ki67+	 6558 31532
3541	0	0	Ki67+	 6562 31547
3542	0	0	Ki67+	 6573 31335
3543	0	0	Ki67+	 6573 31571
3544	0	0	Ki67+	 6586 31590
3545	0	0	Ki67+	 6587 31403
3546	0	0	Ki67+	 6600 31396
3547	0	0	Ki67+	 6600 31426
3548	0	0	Ki67+	 6602 31330
3549	0	0	Ki67+	 6605 31593
3550	0	0	Ki67+	 6613 31496
3551	0	0	Ki67+	 6619 31562
3552	0	0	Ki67+	 6631 31440
3553	0	0	Ki67+	 6632 31592
3554	0	0	Ki67+	 6640 31341
3555	0	0	Ki67+	 6643 31496
3556	0	0	Ki67+	 6643 31584
3557	0	0	Ki67+	 6648 31373
3558	0	0	Ki67+	 6648 31421
3559	0	0	Ki67+	 6658 31783
3560	0	0	Ki67+	 6658 31968
3561	0	0	Ki67+	 6659 31523
3562	0	0	Ki67+	 6663 31446
3563	0	0	Ki67+	 6664 31556
3564	0	0	Ki67+	 6671 31367
3565	0	0	Ki67+	 6672 31824
3566	0	0	Ki67+	 6680 31385
3567	0	0	Ki67+	 6695 31963
3568	0	0	Ki67+	 6698 31414
3569	0	0	Ki67+	 6722 31462
3570	0	0	Ki67+	 6736 31370
3571	0	0	Ki67+	 6755 31864
3572	0	0	Ki67+	 6768 31416
3573	0	0	Ki67+	 6779 32050
3574	0	0	Ki67+	 6780 32093
3575	0	0	Ki67+	 6781 31442
3576	0	0	Ki67+	 6785 31346
3577	0	0	Ki67+	 6790 32032
3578	0	0	Ki67+	 6795 31401
3579	0	0	Ki67+	 6801 31451
3580	0	0	Ki67+	 6803 31433
3581	0	0	Ki67+	 6807 31371
3582	0	0	Ki67+	 6808 31936
3583	0	0	Ki67+	 6814 31908
3584	0	0	Ki67+	 6816 31390
3585	0	0	Ki67+	 6820 31341
3586	0	0	Ki67+	 6823 32115
3587	0	0	Ki67+	 6826 31880
3588	0	0	Ki67+	 6826 31963
3589	0	0	Ki67+	 6826 31983
3590	0	0	Ki67+	 6831 31858
3591	0	0	Ki67+	 6837 31432
3592	0	0	Ki67+	 6838 31813
3593	0	0	Ki67+	 6843 31835
3594	0	0	Ki67+	 6847 31645
3595	0	0	Ki67+	 6853 31333
3596	0	0	Ki67+	 6856 31439
3597	0	0	Ki67+	 6857 32127
3598	0	0	Ki67+	 6860 31472
3599	0	0	Ki67+	 6863 31345
3600	0	0	Ki67+	 6869 31728
3601	0	0	Ki67+	 6869 31819
3602	0	0	Ki67+	 6875 31755
3603	0	0	Ki67+	 6878 32127
3604	0	0	Ki67+	 6882 31332
3605	0	0	Ki67+	 6887 31737
3606	0	0	Ki67+	 6887 32029
3607	0	0	Ki67+	 6890 31391
3608	0	0	Ki67+	 6891 32067
3609	0	0	Ki67+	 6896 31432
3610	0	0	Ki67+	 6897 32007
3611	0	0	Ki67+	 6903 31773
3612	0	0	Ki67+	 6915 31757
3613	0	0	Ki67+	 6916 31355
3614	0	0	Ki67+	 6916 31390
3615	0	0	Ki67+	 6916 31406
3616	0	0	Ki67+	 6917 31460
3617	0	0	Ki67+	 6920 31723
3618	0	0	Ki67+	 6921 31788
3619	0	0	Ki67+	 6932 31832
3620	0	0	Ki67+	 6935 31975
3621	0	0	Ki67+	 6941 31802
3622	0	0	Ki67+	 6153 32905
3623	0	0	Ki67+	 6169 32856
3624	0	0	Ki67+	 6180 32834
3625	0	0	Ki67+	 6183 32783
3626	0	0	Ki67+	 6188 32809
3627	0	0	Ki67+	 6199 32750
3628	0	0	Ki67+	 6201 32776
3629	0	0	Ki67+	 6203 32430
3630	0	0	Ki67+	 6203 32897
3631	0	0	Ki67+	 6204 32862
3632	0	0	Ki67+	 6207 32681
3633	0	0	Ki67+	 6214 32705
3634	0	0	Ki67+	 6215 32562
3635	0	0	Ki67+	 6222 32767
3636	0	0	Ki67+	 6223 32159
3637	0	0	Ki67+	 6224 32660
3638	0	0	Ki67+	 6226 32175
3639	0	0	Ki67+	 6228 32143
3640	0	0	Ki67+	 6228 32906
3641	0	0	Ki67+	 6233 32294
3642	0	0	Ki67+	 6234 32641
3643	0	0	Ki67+	 6238 32198
3644	0	0	Ki67+	 6240 32693
3645	0	0	Ki67+	 6242 32810
3646	0	0	Ki67+	 6243 32624
3647	0	0	Ki67+	 6249 32248
3648	0	0	Ki67+	 6253 32594
3649	0	0	Ki67+	 6255 32265
3650	0	0	Ki67+	 6255 32753
3651	0	0	Ki67+	 6277 32814
3652	0	0	Ki67+	 6279 32706
3653	0	0	Ki67+	 6286 32744
3654	0	0	Ki67+	 6293 32836
3655	0	0	Ki67+	 6298 32856
3656	0	0	Ki67+	 6299 32367
3657	0	0	Ki67+	 6314 32368
3658	0	0	Ki67+	 6333 32285
3659	0	0	Ki67+	 6337 32552
3660	0	0	Ki67+	 6338 32273
3661	0	0	Ki67+	 6338 32378
3662	0	0	Ki67+	 6345 32146
3663	0	0	Ki67+	 6349 32195
3664	0	0	Ki67+	 6355 32173
3665	0	0	Ki67+	 6358 32268
3666	0	0	Ki67+	 6361 32314
3667	0	0	Ki67+	 6361 32562
3668	0	0	Ki67+	 6369 32209
3669	0	0	Ki67+	 6370 32229
3670	0	0	Ki67+	 6370 32336
3671	0	0	Ki67+	 6371 32296
3672	0	0	Ki67+	 6379 32758
3673	0	0	Ki67+	 6381 32738
3674	0	0	Ki67+	 6385 32316
3675	0	0	Ki67+	 6395 32811
3676	0	0	Ki67+	 6397 32551
3677	0	0	Ki67+	 6397 32641
3678	0	0	Ki67+	 6403 32374
3679	0	0	Ki67+	 6418 32591
3680	0	0	Ki67+	 6420 32460
3681	0	0	Ki67+	 6422 32888
3682	0	0	Ki67+	 6423 32916
3683	0	0	Ki67+	 6426 32575
3684	0	0	Ki67+	 6426 32664
3685	0	0	Ki67+	 6427 32402
3686	0	0	Ki67+	 6436 32462
3687	0	0	Ki67+	 6439 32543
3688	0	0	Ki67+	 6445 32553
3689	0	0	Ki67+	 6446 32488
3690	0	0	Ki67+	 6448 32573
3691	0	0	Ki67+	 6450 32525
3692	0	0	Ki67+	 6454 32608
3693	0	0	Ki67+	 6460 32890
3694	0	0	Ki67+	 6462 32658
3695	0	0	Ki67+	 6468 32717
3696	0	0	Ki67+	 6471 32697
3697	0	0	Ki67+	 6472 32686
3698	0	0	Ki67+	 6488 32762
3699	0	0	Ki67+	 6492 32788
3700	0	0	Ki67+	 6493 32847
3701	0	0	Ki67+	 6498 32819
3702	0	0	Ki67+	 6511 32906
3703	0	0	Ki67+	 6512 32877
3704	0	0	Ki67+	 6524 32833
3705	0	0	Ki67+	 6528 32846
3706	0	0	Ki67+	 6547 32741
3707	0	0	Ki67+	 6583 32451
3708	0	0	Ki67+	 6584 32133
3709	0	0	Ki67+	 6584 32340
3710	0	0	Ki67+	 6586 32480
3711	0	0	Ki67+	 6586 32745
3712	0	0	Ki67+	 6586 32889
3713	0	0	Ki67+	 6589 32315
3714	0	0	Ki67+	 6590 32302
3715	0	0	Ki67+	 6597 32397
3716	0	0	Ki67+	 6601 32446
3717	0	0	Ki67+	 6602 32263
3718	0	0	Ki67+	 6602 32670
3719	0	0	Ki67+	 6603 32427
3720	0	0	Ki67+	 6604 32466
3721	0	0	Ki67+	 6604 32502
3722	0	0	Ki67+	 6609 32697
3723	0	0	Ki67+	 6611 32643
3724	0	0	Ki67+	 6618 32624
3725	0	0	Ki67+	 6623 32590
3726	0	0	Ki67+	 6624 32260
3727	0	0	Ki67+	 6628 32621
3728	0	0	Ki67+	 6630 32514
3729	0	0	Ki67+	 6633 32714
3730	0	0	Ki67+	 6635 32478
3731	0	0	Ki67+	 6635 32558
3732	0	0	Ki67+	 6640 32633
3733	0	0	Ki67+	 6640 32696
3734	0	0	Ki67+	 6650 32653
3735	0	0	Ki67+	 6656 32298
3736	0	0	Ki67+	 6666 32762
3737	0	0	Ki67+	 6668 32328
3738	0	0	Ki67+	 6672 32415
3739	0	0	Ki67+	 6673 32524
3740	0	0	Ki67+	 6675 32361
3741	0	0	Ki67+	 6679 32308
3742	0	0	Ki67+	 6679 32478
3743	0	0	Ki67+	 6680 32497
3744	0	0	Ki67+	 6684 32436
3745	0	0	Ki67+	 6686 32768
3746	0	0	Ki67+	 6688 32793
3747	0	0	Ki67+	 6690 32703
3748	0	0	Ki67+	 6690 32744
3749	0	0	Ki67+	 6699 32552
3750	0	0	Ki67+	 6700 32576
3751	0	0	Ki67+	 6705 32232
3752	0	0	Ki67+	 6707 32840
3753	0	0	Ki67+	 6710 32610
3754	0	0	Ki67+	 6710 32708
3755	0	0	Ki67+	 6712 32276
3756	0	0	Ki67+	 6713 32370
3757	0	0	Ki67+	 6714 32677
3758	0	0	Ki67+	 6716 32320
3759	0	0	Ki67+	 6716 32530
3760	0	0	Ki67+	 6717 32265
3761	0	0	Ki67+	 6719 32575
3762	0	0	Ki67+	 6720 32782
3763	0	0	Ki67+	 6720 32813
3764	0	0	Ki67+	 6721 32283
3765	0	0	Ki67+	 6724 32356
3766	0	0	Ki67+	 6726 32756
3767	0	0	Ki67+	 6730 32854
3768	0	0	Ki67+	 6733 32774
3769	0	0	Ki67+	 6740 32284
3770	0	0	Ki67+	 6741 32860
3771	0	0	Ki67+	 6745 32873
3772	0	0	Ki67+	 6747 32519
3773	0	0	Ki67+	 6750 32551
3774	0	0	Ki67+	 6751 32573
3775	0	0	Ki67+	 6752 32601
3776	0	0	Ki67+	 6771 32630
3777	0	0	Ki67+	 6771 32710
3778	0	0	Ki67+	 6771 32883
3779	0	0	Ki67+	 6774 32149
3780	0	0	Ki67+	 6776 32192
3781	0	0	Ki67+	 6777 32517
3782	0	0	Ki67+	 6778 32208
3783	0	0	Ki67+	 6780 32734
3784	0	0	Ki67+	 6782 32304
3785	0	0	Ki67+	 6783 32711
3786	0	0	Ki67+	 6786 32872
3787	0	0	Ki67+	 6791 32231
3788	0	0	Ki67+	 6793 32389
3789	0	0	Ki67+	 6800 32904
3790	0	0	Ki67+	 6801 32351
3791	0	0	Ki67+	 6801 32893
3792	0	0	Ki67+	 6805 32718
3793	0	0	Ki67+	 6816 32745
3794	0	0	Ki67+	 6817 32732
3795	0	0	Ki67+	 6817 32885
3796	0	0	Ki67+	 6820 32247
3797	0	0	Ki67+	 6824 32327
3798	0	0	Ki67+	 6830 32138
3799	0	0	Ki67+	 6831 32388
3800	0	0	Ki67+	 6847 32561
3801	0	0	Ki67+	 6860 32859
3802	0	0	Ki67+	 6862 32909
3803	0	0	Ki67+	 6864 32242
3804	0	0	Ki67+	 6866 32598
3805	0	0	Ki67+	 6872 32791
3806	0	0	Ki67+	 6878 32898
3807	0	0	Ki67+	 6886 32151
3808	0	0	Ki67+	 6892 32225
3809	0	0	Ki67+	 6901 32919
3810	0	0	Ki67+	 6913 32903
3811	0	0	Ki67+	 6150 33716
3812	0	0	Ki67+	 6151 33113
3813	0	0	Ki67+	 6162 33141
3814	0	0	Ki67+	 6165 33257
3815	0	0	Ki67+	 6177 33174
3816	0	0	Ki67+	 6179 33268
3817	0	0	Ki67+	 6180 33646
3818	0	0	Ki67+	 6192 33001
3819	0	0	Ki67+	 6196 32961
3820	0	0	Ki67+	 6201 33096
3821	0	0	Ki67+	 6205 33074
3822	0	0	Ki67+	 6208 33161
3823	0	0	Ki67+	 6208 33393
3824	0	0	Ki67+	 6214 33184
3825	0	0	Ki67+	 6215 32979
3826	0	0	Ki67+	 6224 33155
3827	0	0	Ki67+	 6227 33048
3828	0	0	Ki67+	 6231 33119
3829	0	0	Ki67+	 6235 33443
3830	0	0	Ki67+	 6240 32929
3831	0	0	Ki67+	 6244 33495
3832	0	0	Ki67+	 6258 33535
3833	0	0	Ki67+	 6293 33579
3834	0	0	Ki67+	 6333 33468
3835	0	0	Ki67+	 6345 33720
3836	0	0	Ki67+	 6348 33011
3837	0	0	Ki67+	 6363 33487
3838	0	0	Ki67+	 6380 33622
3839	0	0	Ki67+	 6398 33377
3840	0	0	Ki67+	 6405 33604
3841	0	0	Ki67+	 6411 33569
3842	0	0	Ki67+	 6430 33291
3843	0	0	Ki67+	 6437 32940
3844	0	0	Ki67+	 6440 33320
3845	0	0	Ki67+	 6442 32974
3846	0	0	Ki67+	 6445 33011
3847	0	0	Ki67+	 6445 33021
3848	0	0	Ki67+	 6452 33073
3849	0	0	Ki67+	 6458 33017
3850	0	0	Ki67+	 6459 33316
3851	0	0	Ki67+	 6465 33147
3852	0	0	Ki67+	 6466 33122
3853	0	0	Ki67+	 6472 32987
3854	0	0	Ki67+	 6472 33171
3855	0	0	Ki67+	 6474 33234
3856	0	0	Ki67+	 6477 33029
3857	0	0	Ki67+	 6483 33077
3858	0	0	Ki67+	 6483 33218
3859	0	0	Ki67+	 6484 32930
3860	0	0	Ki67+	 6485 33048
3861	0	0	Ki67+	 6496 33106
3862	0	0	Ki67+	 6496 33707
3863	0	0	Ki67+	 6501 33038
3864	0	0	Ki67+	 6502 33277
3865	0	0	Ki67+	 6513 32937
3866	0	0	Ki67+	 6516 33388
3867	0	0	Ki67+	 6518 33008
3868	0	0	Ki67+	 6522 33092
3869	0	0	Ki67+	 6523 33059
3870	0	0	Ki67+	 6523 33408
3871	0	0	Ki67+	 6528 33298
3872	0	0	Ki67+	 6529 33036
3873	0	0	Ki67+	 6531 33330
3874	0	0	Ki67+	 6537 33439
3875	0	0	Ki67+	 6544 33312
3876	0	0	Ki67+	 6555 33397
3877	0	0	Ki67+	 6556 33172
3878	0	0	Ki67+	 6557 33213
3879	0	0	Ki67+	 6561 33231
3880	0	0	Ki67+	 6561 33550
3881	0	0	Ki67+	 6562 33116
3882	0	0	Ki67+	 6567 33079
3883	0	0	Ki67+	 6568 33299
3884	0	0	Ki67+	 6580 33162
3885	0	0	Ki67+	 6582 33199
3886	0	0	Ki67+	 6584 33242
3887	0	0	Ki67+	 6584 33262
3888	0	0	Ki67+	 6585 33226
3889	0	0	Ki67+	 6590 33370
3890	0	0	Ki67+	 6598 33327
3891	0	0	Ki67+	 6611 33554
3892	0	0	Ki67+	 6615 33359
3893	0	0	Ki67+	 6617 33167
3894	0	0	Ki67+	 6621 33426
3895	0	0	Ki67+	 6621 33514
3896	0	0	Ki67+	 6633 33398
3897	0	0	Ki67+	 6640 33464
3898	0	0	Ki67+	 6641 33411
3899	0	0	Ki67+	 6644 33496
3900	0	0	Ki67+	 6646 33449
3901	0	0	Ki67+	 6650 32943
3902	0	0	Ki67+	 6651 33056
3903	0	0	Ki67+	 6655 33082
3904	0	0	Ki67+	 6655 33581
3905	0	0	Ki67+	 6661 33097
3906	0	0	Ki67+	 6666 33137
3907	0	0	Ki67+	 6667 32929
3908	0	0	Ki67+	 6679 33582
3909	0	0	Ki67+	 6682 33389
3910	0	0	Ki67+	 6692 33665
3911	0	0	Ki67+	 6696 33079
3912	0	0	Ki67+	 6701 33151
3913	0	0	Ki67+	 6703 33203
3914	0	0	Ki67+	 6718 32933
3915	0	0	Ki67+	 6720 33319
3916	0	0	Ki67+	 6725 32949
3917	0	0	Ki67+	 6730 33185
3918	0	0	Ki67+	 6731 32989
3919	0	0	Ki67+	 6733 33205
3920	0	0	Ki67+	 6742 32954
3921	0	0	Ki67+	 6753 33004
3922	0	0	Ki67+	 6755 33033
3923	0	0	Ki67+	 6758 33417
3924	0	0	Ki67+	 6760 33090
3925	0	0	Ki67+	 6765 33055
3926	0	0	Ki67+	 6769 33539
3927	0	0	Ki67+	 6772 33605
3928	0	0	Ki67+	 6774 33511
3929	0	0	Ki67+	 6777 33009
3930	0	0	Ki67+	 6777 33432
3931	0	0	Ki67+	 6781 33404
3932	0	0	Ki67+	 6786 33464
3933	0	0	Ki67+	 6791 33094
3934	0	0	Ki67+	 6795 33007
3935	0	0	Ki67+	 6796 33052
3936	0	0	Ki67+	 6797 33472
3937	0	0	Ki67+	 6800 33042
3938	0	0	Ki67+	 6801 33694
3939	0	0	Ki67+	 6805 33100
3940	0	0	Ki67+	 6808 33560
3941	0	0	Ki67+	 6813 33401
3942	0	0	Ki67+	 6816 33481
3943	0	0	Ki67+	 6816 33684
3944	0	0	Ki67+	 6817 33212
3945	0	0	Ki67+	 6818 33712
3946	0	0	Ki67+	 6819 33073
3947	0	0	Ki67+	 6820 33049
3948	0	0	Ki67+	 6822 33161
3949	0	0	Ki67+	 6829 33431
3950	0	0	Ki67+	 6831 33544
3951	0	0	Ki67+	 6840 33471
3952	0	0	Ki67+	 6840 33552
3953	0	0	Ki67+	 6847 33405
3954	0	0	Ki67+	 6849 33030
3955	0	0	Ki67+	 6858 33167
3956	0	0	Ki67+	 6868 33191
3957	0	0	Ki67+	 6870 33596
3958	0	0	Ki67+	 6872 33099
3959	0	0	Ki67+	 6872 33344
3960	0	0	Ki67+	 6875 32934
3961	0	0	Ki67+	 6877 33132
3962	0	0	Ki67+	 6877 33269
3963	0	0	Ki67+	 6883 33224
3964	0	0	Ki67+	 6899 33244
3965	0	0	Ki67+	 6914 33258
3966	0	0	Ki67+	 6918 33271
3967	0	0	Ki67+	 6919 33056
3968	0	0	Ki67+	 6930 33242
3969	0	0	Ki67+	 6934 33336
3970	0	0	Ki67+	 6936 33220
3971	0	0	Ki67+	 6937 33543
3972	0	0	Ki67+	 6145 34013
3973	0	0	Ki67+	 6151 34347
3974	0	0	Ki67+	 6159 34311
3975	0	0	Ki67+	 6166 34199
3976	0	0	Ki67+	 6174 34171
3977	0	0	Ki67+	 6176 34397
3978	0	0	Ki67+	 6184 34359
3979	0	0	Ki67+	 6191 34320
3980	0	0	Ki67+	 6207 34393
3981	0	0	Ki67+	 6208 34423
3982	0	0	Ki67+	 6216 34324
3983	0	0	Ki67+	 6228 33785
3984	0	0	Ki67+	 6250 34414
3985	0	0	Ki67+	 6264 34392
3986	0	0	Ki67+	 6269 33899
3987	0	0	Ki67+	 6283 33922
3988	0	0	Ki67+	 6305 33944
3989	0	0	Ki67+	 6321 33961
3990	0	0	Ki67+	 6333 33895
3991	0	0	Ki67+	 6336 33966
3992	0	0	Ki67+	 6340 33999
3993	0	0	Ki67+	 6356 33936
3994	0	0	Ki67+	 6356 33993
3995	0	0	Ki67+	 6364 33965
3996	0	0	Ki67+	 6369 33764
3997	0	0	Ki67+	 6370 34295
3998	0	0	Ki67+	 6371 33988
3999	0	0	Ki67+	 6372 33781
4000	0	0	Ki67+	 6376 33742
4001	0	0	Ki67+	 6377 33793
4002	0	0	Ki67+	 6380 33922
4003	0	0	Ki67+	 6385 33957
4004	0	0	Ki67+	 6386 33945
4005	0	0	Ki67+	 6387 33861
4006	0	0	Ki67+	 6399 33988
4007	0	0	Ki67+	 6402 33847
4008	0	0	Ki67+	 6403 34109
4009	0	0	Ki67+	 6411 33959
4010	0	0	Ki67+	 6417 33884
4011	0	0	Ki67+	 6422 34020
4012	0	0	Ki67+	 6427 33976
4013	0	0	Ki67+	 6427 34137
4014	0	0	Ki67+	 6437 33946
4015	0	0	Ki67+	 6443 33919
4016	0	0	Ki67+	 6450 34116
4017	0	0	Ki67+	 6452 34170
4018	0	0	Ki67+	 6460 33949
4019	0	0	Ki67+	 6499 34205
4020	0	0	Ki67+	 6502 34269
4021	0	0	Ki67+	 6503 34154
4022	0	0	Ki67+	 6505 33847
4023	0	0	Ki67+	 6509 34199
4024	0	0	Ki67+	 6513 34246
4025	0	0	Ki67+	 6548 34310
4026	0	0	Ki67+	 6554 34250
4027	0	0	Ki67+	 6557 34082
4028	0	0	Ki67+	 6558 34344
4029	0	0	Ki67+	 6569 34280
4030	0	0	Ki67+	 6581 33834
4031	0	0	Ki67+	 6588 34399
4032	0	0	Ki67+	 6590 34446
4033	0	0	Ki67+	 6605 33925
4034	0	0	Ki67+	 6605 34325
4035	0	0	Ki67+	 6606 34357
4036	0	0	Ki67+	 6616 34381
4037	0	0	Ki67+	 6623 33820
4038	0	0	Ki67+	 6631 33770
4039	0	0	Ki67+	 6631 33953
4040	0	0	Ki67+	 6633 33896
4041	0	0	Ki67+	 6634 34341
4042	0	0	Ki67+	 6637 34158
4043	0	0	Ki67+	 6640 33941
4044	0	0	Ki67+	 6644 33958
4045	0	0	Ki67+	 6646 34434
4046	0	0	Ki67+	 6646 34493
4047	0	0	Ki67+	 6648 33985
4048	0	0	Ki67+	 6653 34416
4049	0	0	Ki67+	 6657 33978
4050	0	0	Ki67+	 6657 34015
4051	0	0	Ki67+	 6659 33814
4052	0	0	Ki67+	 6659 33991
4053	0	0	Ki67+	 6662 33831
4054	0	0	Ki67+	 6666 34040
4055	0	0	Ki67+	 6666 34188
4056	0	0	Ki67+	 6666 34437
4057	0	0	Ki67+	 6667 33792
4058	0	0	Ki67+	 6668 34494
4059	0	0	Ki67+	 6674 34057
4060	0	0	Ki67+	 6674 34199
4061	0	0	Ki67+	 6678 33793
4062	0	0	Ki67+	 6682 34419
4063	0	0	Ki67+	 6685 34077
4064	0	0	Ki67+	 6686 34485
4065	0	0	Ki67+	 6689 33897
4066	0	0	Ki67+	 6690 34089
4067	0	0	Ki67+	 6697 34484
4068	0	0	Ki67+	 6709 34126
4069	0	0	Ki67+	 6718 34086
4070	0	0	Ki67+	 6722 33969
4071	0	0	Ki67+	 6732 34103
4072	0	0	Ki67+	 6736 33946
4073	0	0	Ki67+	 6736 34177
4074	0	0	Ki67+	 6739 33977
4075	0	0	Ki67+	 6760 34238
4076	0	0	Ki67+	 6761 34215
4077	0	0	Ki67+	 6763 34059
4078	0	0	Ki67+	 6772 34080
4079	0	0	Ki67+	 6772 34443
4080	0	0	Ki67+	 6774 33955
4081	0	0	Ki67+	 6776 34018
4082	0	0	Ki67+	 6776 34235
4083	0	0	Ki67+	 6776 34260
4084	0	0	Ki67+	 6781 34277
4085	0	0	Ki67+	 6782 34168
4086	0	0	Ki67+	 6788 33994
4087	0	0	Ki67+	 6791 34192
4088	0	0	Ki67+	 6806 34034
4089	0	0	Ki67+	 6807 34089
4090	0	0	Ki67+	 6809 34265
4091	0	0	Ki67+	 6809 34307
4092	0	0	Ki67+	 6814 33730
4093	0	0	Ki67+	 6819 33755
4094	0	0	Ki67+	 6821 34184
4095	0	0	Ki67+	 6822 34071
4096	0	0	Ki67+	 6823 34170
4097	0	0	Ki67+	 6827 34331
4098	0	0	Ki67+	 6829 33739
4099	0	0	Ki67+	 6835 34287
4100	0	0	Ki67+	 6838 34239
4101	0	0	Ki67+	 6841 34392
4102	0	0	Ki67+	 6842 34159
4103	0	0	Ki67+	 6847 34307
4104	0	0	Ki67+	 6850 34255
4105	0	0	Ki67+	 6857 33811
4106	0	0	Ki67+	 6859 33797
4107	0	0	Ki67+	 6863 34424
4108	0	0	Ki67+	 6871 33789
4109	0	0	Ki67+	 6878 33859
4110	0	0	Ki67+	 6878 34446
4111	0	0	Ki67+	 6879 33928
4112	0	0	Ki67+	 6881 33898
4113	0	0	Ki67+	 6881 34227
4114	0	0	Ki67+	 6890 33757
4115	0	0	Ki67+	 6892 34438
4116	0	0	Ki67+	 6895 33873
4117	0	0	Ki67+	 6897 33804
4118	0	0	Ki67+	 6898 34482
4119	0	0	Ki67+	 6906 33791
4120	0	0	Ki67+	 6906 34018
4121	0	0	Ki67+	 6910 34344
4122	0	0	Ki67+	 6927 34493
4123	0	0	Ki67+	 6930 34461
4124	0	0	Ki67+	 6935 34066
4125	0	0	Ki67+	 6938 34026
4126	0	0	Ki67+	 6939 34130
4127	0	0	Ki67+	 6940 34092
4128	0	0	Ki67+	 6941 34325
4129	0	0	Ki67+	 6943 34521
4130	0	0	Ki67+	 6151 35123
4131	0	0	Ki67+	 6153 35100
4132	0	0	Ki67+	 6154 34957
4133	0	0	Ki67+	 6160 34977
4134	0	0	Ki67+	 6169 35143
4135	0	0	Ki67+	 6171 35030
4136	0	0	Ki67+	 6172 34624
4137	0	0	Ki67+	 6175 35124
4138	0	0	Ki67+	 6176 35054
4139	0	0	Ki67+	 6180 34675
4140	0	0	Ki67+	 6186 34592
4141	0	0	Ki67+	 6190 34690
4142	0	0	Ki67+	 6198 35144
4143	0	0	Ki67+	 6205 34710
4144	0	0	Ki67+	 6209 35060
4145	0	0	Ki67+	 6217 35172
4146	0	0	Ki67+	 6217 35224
4147	0	0	Ki67+	 6221 34530
4148	0	0	Ki67+	 6222 34798
4149	0	0	Ki67+	 6225 35198
4150	0	0	Ki67+	 6226 34668
4151	0	0	Ki67+	 6229 34640
4152	0	0	Ki67+	 6230 35258
4153	0	0	Ki67+	 6231 34813
4154	0	0	Ki67+	 6231 35294
4155	0	0	Ki67+	 6232 35238
4156	0	0	Ki67+	 6245 35131
4157	0	0	Ki67+	 6250 34837
4158	0	0	Ki67+	 6252 34887
4159	0	0	Ki67+	 6262 34962
4160	0	0	Ki67+	 6273 35209
4161	0	0	Ki67+	 6280 34825
4162	0	0	Ki67+	 6286 34762
4163	0	0	Ki67+	 6287 34797
4164	0	0	Ki67+	 6293 34538
4165	0	0	Ki67+	 6293 35005
4166	0	0	Ki67+	 6293 35117
4167	0	0	Ki67+	 6294 34819
4168	0	0	Ki67+	 6295 34741
4169	0	0	Ki67+	 6295 35173
4170	0	0	Ki67+	 6296 34843
4171	0	0	Ki67+	 6301 35138
4172	0	0	Ki67+	 6313 35148
4173	0	0	Ki67+	 6315 35188
4174	0	0	Ki67+	 6319 34784
4175	0	0	Ki67+	 6328 34844
4176	0	0	Ki67+	 6331 34816
4177	0	0	Ki67+	 6331 35241
4178	0	0	Ki67+	 6334 34579
4179	0	0	Ki67+	 6334 35193
4180	0	0	Ki67+	 6342 34796
4181	0	0	Ki67+	 6343 34601
4182	0	0	Ki67+	 6343 35252
4183	0	0	Ki67+	 6346 34759
4184	0	0	Ki67+	 6350 35230
4185	0	0	Ki67+	 6352 34634
4186	0	0	Ki67+	 6356 34644
4187	0	0	Ki67+	 6364 35082
4188	0	0	Ki67+	 6365 34776
4189	0	0	Ki67+	 6368 34604
4190	0	0	Ki67+	 6373 35271
4191	0	0	Ki67+	 6378 34666
4192	0	0	Ki67+	 6378 34791
4193	0	0	Ki67+	 6379 35108
4194	0	0	Ki67+	 6385 35272
4195	0	0	Ki67+	 6387 34809
4196	0	0	Ki67+	 6387 35241
4197	0	0	Ki67+	 6389 34678
4198	0	0	Ki67+	 6390 34612
4199	0	0	Ki67+	 6396 35185
4200	0	0	Ki67+	 6398 35064
4201	0	0	Ki67+	 6402 35320
4202	0	0	Ki67+	 6404 34686
4203	0	0	Ki67+	 6404 34986
4204	0	0	Ki67+	 6408 35247
4205	0	0	Ki67+	 6409 35010
4206	0	0	Ki67+	 6409 35113
4207	0	0	Ki67+	 6409 35212
4208	0	0	Ki67+	 6416 35160
4209	0	0	Ki67+	 6416 35191
4210	0	0	Ki67+	 6419 35222
4211	0	0	Ki67+	 6423 35093
4212	0	0	Ki67+	 6426 34690
4213	0	0	Ki67+	 6426 35124
4214	0	0	Ki67+	 6433 34833
4215	0	0	Ki67+	 6437 35236
4216	0	0	Ki67+	 6445 34843
4217	0	0	Ki67+	 6446 35254
4218	0	0	Ki67+	 6454 35084
4219	0	0	Ki67+	 6454 35276
4220	0	0	Ki67+	 6455 35211
4221	0	0	Ki67+	 6456 35111
4222	0	0	Ki67+	 6461 35131
4223	0	0	Ki67+	 6462 34721
4224	0	0	Ki67+	 6465 35290
4225	0	0	Ki67+	 6468 34749
4226	0	0	Ki67+	 6477 34868
4227	0	0	Ki67+	 6477 35273
4228	0	0	Ki67+	 6479 35088
4229	0	0	Ki67+	 6487 35116
4230	0	0	Ki67+	 6490 35183
4231	0	0	Ki67+	 6492 35265
4232	0	0	Ki67+	 6501 35091
4233	0	0	Ki67+	 6502 34890
4234	0	0	Ki67+	 6504 35303
4235	0	0	Ki67+	 6511 34910
4236	0	0	Ki67+	 6523 35181
4237	0	0	Ki67+	 6528 34924
4238	0	0	Ki67+	 6529 35140
4239	0	0	Ki67+	 6536 34688
4240	0	0	Ki67+	 6536 34939
4241	0	0	Ki67+	 6550 34961
4242	0	0	Ki67+	 6555 34716
4243	0	0	Ki67+	 6565 34781
4244	0	0	Ki67+	 6566 35234
4245	0	0	Ki67+	 6567 34798
4246	0	0	Ki67+	 6568 35138
4247	0	0	Ki67+	 6570 34761
4248	0	0	Ki67+	 6575 34738
4249	0	0	Ki67+	 6577 34994
4250	0	0	Ki67+	 6582 35021
4251	0	0	Ki67+	 6585 35152
4252	0	0	Ki67+	 6586 34759
4253	0	0	Ki67+	 6592 34591
4254	0	0	Ki67+	 6595 34668
4255	0	0	Ki67+	 6604 35145
4256	0	0	Ki67+	 6605 35080
4257	0	0	Ki67+	 6609 35129
4258	0	0	Ki67+	 6616 34690
4259	0	0	Ki67+	 6617 35045
4260	0	0	Ki67+	 6619 34679
4261	0	0	Ki67+	 6621 34723
4262	0	0	Ki67+	 6624 35057
4263	0	0	Ki67+	 6626 35102
4264	0	0	Ki67+	 6645 34744
4265	0	0	Ki67+	 6648 34895
4266	0	0	Ki67+	 6651 34699
4267	0	0	Ki67+	 6666 34781
4268	0	0	Ki67+	 6674 34579
4269	0	0	Ki67+	 6683 34542
4270	0	0	Ki67+	 6684 34669
4271	0	0	Ki67+	 6706 34758
4272	0	0	Ki67+	 6723 34532
4273	0	0	Ki67+	 6723 34656
4274	0	0	Ki67+	 6725 34745
4275	0	0	Ki67+	 6739 34621
4276	0	0	Ki67+	 6742 34682
4277	0	0	Ki67+	 6746 34941
4278	0	0	Ki67+	 6752 34701
4279	0	0	Ki67+	 6754 34611
4280	0	0	Ki67+	 6755 34590
4281	0	0	Ki67+	 6757 34551
4282	0	0	Ki67+	 6759 34663
4283	0	0	Ki67+	 6761 35040
4284	0	0	Ki67+	 6764 35302
4285	0	0	Ki67+	 6767 34645
4286	0	0	Ki67+	 6795 35198
4287	0	0	Ki67+	 6803 34819
4288	0	0	Ki67+	 6812 34799
4289	0	0	Ki67+	 6818 34859
4290	0	0	Ki67+	 6820 34825
4291	0	0	Ki67+	 6828 34814
4292	0	0	Ki67+	 6832 34792
4293	0	0	Ki67+	 6843 35299
4294	0	0	Ki67+	 6845 34839
4295	0	0	Ki67+	 6855 34805
4296	0	0	Ki67+	 6859 34743
4297	0	0	Ki67+	 6866 34826
4298	0	0	Ki67+	 6872 34752
4299	0	0	Ki67+	 6882 34878
4300	0	0	Ki67+	 6901 34903
4301	0	0	Ki67+	 6904 34761
4302	0	0	Ki67+	 6915 34932
4303	0	0	Ki67+	 6917 34790
4304	0	0	Ki67+	 6919 34962
4305	0	0	Ki67+	 6924 34905
4306	0	0	Ki67+	 6931 34939
4307	0	0	Ki67+	 6934 34918
4308	0	0	Ki67+	 6934 34978
4309	0	0	Ki67+	 6146 35693
4310	0	0	Ki67+	 6150 35632
4311	0	0	Ki67+	 6151 35573
4312	0	0	Ki67+	 6154 35487
4313	0	0	Ki67+	 6154 35670
4314	0	0	Ki67+	 6170 35475
4315	0	0	Ki67+	 6179 35453
4316	0	0	Ki67+	 6180 35520
4317	0	0	Ki67+	 6193 35445
4318	0	0	Ki67+	 6198 35421
4319	0	0	Ki67+	 6203 35402
4320	0	0	Ki67+	 6222 35371
4321	0	0	Ki67+	 6222 35383
4322	0	0	Ki67+	 6232 35347
4323	0	0	Ki67+	 6244 35446
4324	0	0	Ki67+	 6251 35465
4325	0	0	Ki67+	 6391 35661
4326	0	0	Ki67+	 6403 35522
4327	0	0	Ki67+	 6403 35769
4328	0	0	Ki67+	 6407 35631
4329	0	0	Ki67+	 6411 35614
4330	0	0	Ki67+	 6411 35706
4331	0	0	Ki67+	 6413 35545
4332	0	0	Ki67+	 6414 35472
4333	0	0	Ki67+	 6414 35655
4334	0	0	Ki67+	 6414 35680
4335	0	0	Ki67+	 6414 35793
4336	0	0	Ki67+	 6418 35899
4337	0	0	Ki67+	 6421 35748
4338	0	0	Ki67+	 6421 35804
4339	0	0	Ki67+	 6425 35923
4340	0	0	Ki67+	 6428 35850
4341	0	0	Ki67+	 6429 35558
4342	0	0	Ki67+	 6432 35727
4343	0	0	Ki67+	 6435 35956
4344	0	0	Ki67+	 6438 35676
4345	0	0	Ki67+	 6438 35853
4346	0	0	Ki67+	 6439 35643
4347	0	0	Ki67+	 6440 35981
4348	0	0	Ki67+	 6442 35493
4349	0	0	Ki67+	 6444 35890
4350	0	0	Ki67+	 6445 35530
4351	0	0	Ki67+	 6446 35714
4352	0	0	Ki67+	 6448 35564
4353	0	0	Ki67+	 6451 35821
4354	0	0	Ki67+	 6456 35442
4355	0	0	Ki67+	 6458 35459
4356	0	0	Ki67+	 6458 35520
4357	0	0	Ki67+	 6464 36068
4358	0	0	Ki67+	 6473 35531
4359	0	0	Ki67+	 6474 35615
4360	0	0	Ki67+	 6475 35674
4361	0	0	Ki67+	 6481 36039
4362	0	0	Ki67+	 6485 35446
4363	0	0	Ki67+	 6486 35629
4364	0	0	Ki67+	 6487 35529
4365	0	0	Ki67+	 6490 35572
4366	0	0	Ki67+	 6493 35723
4367	0	0	Ki67+	 6496 36089
4368	0	0	Ki67+	 6503 35504
4369	0	0	Ki67+	 6504 35452
4370	0	0	Ki67+	 6507 35602
4371	0	0	Ki67+	 6515 35521
4372	0	0	Ki67+	 6524 35470
4373	0	0	Ki67+	 6527 35883
4374	0	0	Ki67+	 6537 35342
4375	0	0	Ki67+	 6541 35714
4376	0	0	Ki67+	 6546 35504
4377	0	0	Ki67+	 6549 35591
4378	0	0	Ki67+	 6550 36124
4379	0	0	Ki67+	 6553 35475
4380	0	0	Ki67+	 6555 35564
4381	0	0	Ki67+	 6563 35542
4382	0	0	Ki67+	 6565 35464
4383	0	0	Ki67+	 6565 35634
4384	0	0	Ki67+	 6580 35824
4385	0	0	Ki67+	 6580 35852
4386	0	0	Ki67+	 6583 35518
4387	0	0	Ki67+	 6584 35737
4388	0	0	Ki67+	 6585 35609
4389	0	0	Ki67+	 6585 35783
4390	0	0	Ki67+	 6586 35547
4391	0	0	Ki67+	 6595 35901
4392	0	0	Ki67+	 6596 35624
4393	0	0	Ki67+	 6597 35694
4394	0	0	Ki67+	 6600 35592
4395	0	0	Ki67+	 6605 35789
4396	0	0	Ki67+	 6606 35857
4397	0	0	Ki67+	 6609 35518
4398	0	0	Ki67+	 6610 35719
4399	0	0	Ki67+	 6611 35774
4400	0	0	Ki67+	 6613 35735
4401	0	0	Ki67+	 6614 35584
4402	0	0	Ki67+	 6614 35871
4403	0	0	Ki67+	 6615 35665
4404	0	0	Ki67+	 6617 35536
4405	0	0	Ki67+	 6618 35918
4406	0	0	Ki67+	 6623 35707
4407	0	0	Ki67+	 6674 35635
4408	0	0	Ki67+	 6678 35669
4409	0	0	Ki67+	 6679 35724
4410	0	0	Ki67+	 6687 35701
4411	0	0	Ki67+	 6696 35540
4412	0	0	Ki67+	 6700 35569
4413	0	0	Ki67+	 6701 35739
4414	0	0	Ki67+	 6704 35912
4415	0	0	Ki67+	 6708 35559
4416	0	0	Ki67+	 6708 35631
4417	0	0	Ki67+	 6714 35783
4418	0	0	Ki67+	 6716 35582
4419	0	0	Ki67+	 6717 35813
4420	0	0	Ki67+	 6719 35375
4421	0	0	Ki67+	 6719 35503
4422	0	0	Ki67+	 6719 35567
4423	0	0	Ki67+	 6721 35594
4424	0	0	Ki67+	 6722 35646
4425	0	0	Ki67+	 6737 35540
4426	0	0	Ki67+	 6740 35686
4427	0	0	Ki67+	 6741 35486
4428	0	0	Ki67+	 6744 35722
4429	0	0	Ki67+	 6746 35611
4430	0	0	Ki67+	 6765 35624
4431	0	0	Ki67+	 6765 35744
4432	0	0	Ki67+	 6766 35477
4433	0	0	Ki67+	 6766 35639
4434	0	0	Ki67+	 6768 35660
4435	0	0	Ki67+	 6778 35505
4436	0	0	Ki67+	 6798 35486
4437	0	0	Ki67+	 6803 35743
4438	0	0	Ki67+	 6814 35505
4439	0	0	Ki67+	 6833 35514
4440	0	0	Ki67+	 6839 35729
4441	0	0	Ki67+	 6841 35745
4442	0	0	Ki67+	 6841 36069
4443	0	0	Ki67+	 6844 35525
4444	0	0	Ki67+	 6857 35868
4445	0	0	Ki67+	 6864 36044
4446	0	0	Ki67+	 6866 35732
4447	0	0	Ki67+	 6867 35446
4448	0	0	Ki67+	 6869 36018
4449	0	0	Ki67+	 6876 35508
4450	0	0	Ki67+	 6881 35820
4451	0	0	Ki67+	 6888 35850
4452	0	0	Ki67+	 6890 35746
4453	0	0	Ki67+	 6895 35543
4454	0	0	Ki67+	 6905 35406
4455	0	0	Ki67+	 6913 35895
4456	0	0	Ki67+	 6914 35559
4457	0	0	Ki67+	 6916 35950
4458	0	0	Ki67+	 6918 36040
4459	0	0	Ki67+	 6924 35530
4460	0	0	Ki67+	 6933 35543
4461	0	0	Ki67+	 6935 36031
4462	0	0	Ki67+	 6940 35557
4463	0	0	Ki67+	 6940 36096
4464	0	0	Ki67+	 6941 35943
4465	0	0	Ki67+	 6942 35878
4466	0	0	Ki67+	 6943 36005
4467	0	0	Ki67+	 6233 36813
4468	0	0	Ki67+	 6248 36811
4469	0	0	Ki67+	 6258 36599
4470	0	0	Ki67+	 6265 36136
4471	0	0	Ki67+	 6276 36650
4472	0	0	Ki67+	 6286 36315
4473	0	0	Ki67+	 6300 36397
4474	0	0	Ki67+	 6332 36848
4475	0	0	Ki67+	 6463 36418
4476	0	0	Ki67+	 6477 36143
4477	0	0	Ki67+	 6487 36173
4478	0	0	Ki67+	 6501 36210
4479	0	0	Ki67+	 6510 36170
4480	0	0	Ki67+	 6515 36238
4481	0	0	Ki67+	 6536 36256
4482	0	0	Ki67+	 6546 36291
4483	0	0	Ki67+	 6550 36309
4484	0	0	Ki67+	 6572 36255
4485	0	0	Ki67+	 6592 36882
4486	0	0	Ki67+	 6598 36237
4487	0	0	Ki67+	 6619 36234
4488	0	0	Ki67+	 6624 36388
4489	0	0	Ki67+	 6633 36402
4490	0	0	Ki67+	 6634 36217
4491	0	0	Ki67+	 6638 36447
4492	0	0	Ki67+	 6645 36481
4493	0	0	Ki67+	 6648 36231
4494	0	0	Ki67+	 6654 36379
4495	0	0	Ki67+	 6657 36433
4496	0	0	Ki67+	 6661 36502
4497	0	0	Ki67+	 6665 36349
4498	0	0	Ki67+	 6674 36543
4499	0	0	Ki67+	 6687 36554
4500	0	0	Ki67+	 6692 36349
4501	0	0	Ki67+	 6700 36383
4502	0	0	Ki67+	 6705 36539
4503	0	0	Ki67+	 6710 36597
4504	0	0	Ki67+	 6715 36561
4505	0	0	Ki67+	 6722 36668
4506	0	0	Ki67+	 6724 36327
4507	0	0	Ki67+	 6728 36642
4508	0	0	Ki67+	 6741 36220
4509	0	0	Ki67+	 6742 36302
4510	0	0	Ki67+	 6747 36652
4511	0	0	Ki67+	 6759 36258
4512	0	0	Ki67+	 6762 36606
4513	0	0	Ki67+	 6771 36249
4514	0	0	Ki67+	 6773 36282
4515	0	0	Ki67+	 6774 36313
4516	0	0	Ki67+	 6778 36690
4517	0	0	Ki67+	 6783 36363
4518	0	0	Ki67+	 6788 36328
4519	0	0	Ki67+	 6791 36692
4520	0	0	Ki67+	 6795 36141
4521	0	0	Ki67+	 6801 36303
4522	0	0	Ki67+	 6806 36219
4523	0	0	Ki67+	 6810 36351
4524	0	0	Ki67+	 6815 36673
4525	0	0	Ki67+	 6827 36143
4526	0	0	Ki67+	 6837 36234
4527	0	0	Ki67+	 6843 36653
4528	0	0	Ki67+	 6852 36211
4529	0	0	Ki67+	 6857 36293
4530	0	0	Ki67+	 6883 36362
4531	0	0	Ki67+	 6883 36501
4532	0	0	Ki67+	 6888 36438
4533	0	0	Ki67+	 6892 36309
4534	0	0	Ki67+	 6893 36267
4535	0	0	Ki67+	 6899 36523
4536	0	0	Ki67+	 6915 36385
4537	0	0	Ki67+	 6917 36311
4538	0	0	Ki67+	 6919 36281
4539	0	0	Ki67+	 6921 36424
4540	0	0	Ki67+	 6926 36364
4541	0	0	Ki67+	 6931 36525
4542	0	0	Ki67+	 6936 36299
4543	0	0	Ki67+	 6941 36329
4544	0	0	Ki67+	 6280 37475
4545	0	0	Ki67+	 6402 37316
4546	0	0	Ki67+	 6415 36934
4547	0	0	Ki67+	 6432 37044
4548	0	0	Ki67+	 6483 37548
4549	0	0	Ki67+	 6485 37510
4550	0	0	Ki67+	 6485 37674
4551	0	0	Ki67+	 6486 37262
4552	0	0	Ki67+	 6586 37629
4553	0	0	Ki67+	 6595 37084
4554	0	0	Ki67+	 6671 37280
4555	0	0	Ki67+	 6675 37658
4556	0	0	Ki67+	 6687 37667
4557	0	0	Ki67+	 6688 37306
4558	0	0	Ki67+	 6846 37378
4559	0	0	Ki67+	 6534 38170
4560	0	0	Ki67+	 6566 38395
4561	0	0	Ki67+	 6572 38071
4562	0	0	Ki67+	 6810 37919
4563	0	0	Ki67+	 6857 37991
4564	0	0	Ki67+	 6667 38572
4565	0	0	Ki67+	 6670 38549
4566	0	0	Ki67+	 6691 38839
4567	0	0	Ki67+	 6703 38557
4568	0	0	Ki67+	 6715 38575
4569	0	0	Ki67+	 6724 38870
4570	0	0	Ki67+	 6738 38569
4571	0	0	Ki67+	 6832 38986
4572	0	0	Ki67+	 6851 38997
4573	0	0	Ki67+	 6859 39089
4574	0	0	Ki67+	 6889 39039
4575	0	0	Ki67+	 6897 39052
4576	0	0	Ki67+	 6908 39172
4577	0	0	Ki67+	 6916 39184
4578	0	0	Ki67+	 6934 39241
4579	0	0	Ki67+	 7221 23502
4580	0	0	Ki67+	 7239 24567
4581	0	0	Ki67+	 7430 24724
4582	0	0	Ki67+	 7577 24704
4583	0	0	Ki67+	 7630 24684
4584	0	0	Ki67+	 7646 24488
4585	0	0	Ki67+	 7720 24633
4586	0	0	Ki67+	 6997 25364
4587	0	0	Ki67+	 7062 25505
4588	0	0	Ki67+	 7102 25041
4589	0	0	Ki67+	 7122 25286
4590	0	0	Ki67+	 7188 24986
4591	0	0	Ki67+	 7223 25350
4592	0	0	Ki67+	 7240 25247
4593	0	0	Ki67+	 7241 25373
4594	0	0	Ki67+	 7257 24789
4595	0	0	Ki67+	 7259 25379
4596	0	0	Ki67+	 7279 24951
4597	0	0	Ki67+	 7363 25493
4598	0	0	Ki67+	 7435 25234
4599	0	0	Ki67+	 7479 25100
4600	0	0	Ki67+	 7480 25316
4601	0	0	Ki67+	 7490 25503
4602	0	0	Ki67+	 7576 24771
4603	0	0	Ki67+	 7727 25173
4604	0	0	Ki67+	 7738 25164
4605	0	0	Ki67+	 6955 25954
4606	0	0	Ki67+	 7069 25781
4607	0	0	Ki67+	 7200 25825
4608	0	0	Ki67+	 7200 26134
4609	0	0	Ki67+	 7207 25971
4610	0	0	Ki67+	 7232 26147
4611	0	0	Ki67+	 7245 25784
4612	0	0	Ki67+	 7260 26258
4613	0	0	Ki67+	 7264 26121
4614	0	0	Ki67+	 7269 25797
4615	0	0	Ki67+	 7272 25762
4616	0	0	Ki67+	 7273 25783
4617	0	0	Ki67+	 7299 26322
4618	0	0	Ki67+	 7311 25915
4619	0	0	Ki67+	 7341 26018
4620	0	0	Ki67+	 7377 26259
4621	0	0	Ki67+	 7411 26306
4622	0	0	Ki67+	 7450 25844
4623	0	0	Ki67+	 7463 25746
4624	0	0	Ki67+	 7593 25892
4625	0	0	Ki67+	 7610 25889
4626	0	0	Ki67+	 7615 26017
4627	0	0	Ki67+	 7674 25761
4628	0	0	Ki67+	 7691 25704
4629	0	0	Ki67+	 7701 26106
4630	0	0	Ki67+	 6952 26839
4631	0	0	Ki67+	 6968 26353
4632	0	0	Ki67+	 6969 26829
4633	0	0	Ki67+	 7009 26854
4634	0	0	Ki67+	 7144 27089
4635	0	0	Ki67+	 7147 27150
4636	0	0	Ki67+	 7241 27084
4637	0	0	Ki67+	 7279 26797
4638	0	0	Ki67+	 7301 26363
4639	0	0	Ki67+	 7347 26666
4640	0	0	Ki67+	 7442 26471
4641	0	0	Ki67+	 7475 26877
4642	0	0	Ki67+	 7504 26861
4643	0	0	Ki67+	 7506 27142
4644	0	0	Ki67+	 7516 26469
4645	0	0	Ki67+	 7521 26853
4646	0	0	Ki67+	 7558 26459
4647	0	0	Ki67+	 7578 26414
4648	0	0	Ki67+	 7603 26913
4649	0	0	Ki67+	 7615 26416
4650	0	0	Ki67+	 7622 26581
4651	0	0	Ki67+	 7636 26416
4652	0	0	Ki67+	 7637 26922
4653	0	0	Ki67+	 7655 27103
4654	0	0	Ki67+	 7655 27148
4655	0	0	Ki67+	 7685 26423
4656	0	0	Ki67+	 7734 26507
4657	0	0	Ki67+	 6951 27596
4658	0	0	Ki67+	 6978 27326
4659	0	0	Ki67+	 7057 27796
4660	0	0	Ki67+	 7101 27338
4661	0	0	Ki67+	 7105 27172
4662	0	0	Ki67+	 7105 27950
4663	0	0	Ki67+	 7117 27885
4664	0	0	Ki67+	 7131 27747
4665	0	0	Ki67+	 7139 27426
4666	0	0	Ki67+	 7145 27593
4667	0	0	Ki67+	 7166 27549
4668	0	0	Ki67+	 7175 27421
4669	0	0	Ki67+	 7177 27209
4670	0	0	Ki67+	 7177 27633
4671	0	0	Ki67+	 7194 27167
4672	0	0	Ki67+	 7217 27652
4673	0	0	Ki67+	 7230 27498
4674	0	0	Ki67+	 7271 27861
4675	0	0	Ki67+	 7289 27378
4676	0	0	Ki67+	 7318 27928
4677	0	0	Ki67+	 7319 27456
4678	0	0	Ki67+	 7343 27838
4679	0	0	Ki67+	 7374 27490
4680	0	0	Ki67+	 7383 27233
4681	0	0	Ki67+	 7404 27951
4682	0	0	Ki67+	 7427 27746
4683	0	0	Ki67+	 7463 27599
4684	0	0	Ki67+	 7463 27853
4685	0	0	Ki67+	 7478 27830
4686	0	0	Ki67+	 7506 27415
4687	0	0	Ki67+	 7522 27849
4688	0	0	Ki67+	 7530 27423
4689	0	0	Ki67+	 7618 27834
4690	0	0	Ki67+	 7635 27208
4691	0	0	Ki67+	 7644 27755
4692	0	0	Ki67+	 7734 27287
4693	0	0	Ki67+	 7025 28635
4694	0	0	Ki67+	 7058 28358
4695	0	0	Ki67+	 7070 28420
4696	0	0	Ki67+	 7086 28025
4697	0	0	Ki67+	 7095 28229
4698	0	0	Ki67+	 7165 28276
4699	0	0	Ki67+	 7169 28032
4700	0	0	Ki67+	 7179 28574
4701	0	0	Ki67+	 7194 28649
4702	0	0	Ki67+	 7217 28115
4703	0	0	Ki67+	 7238 28654
4704	0	0	Ki67+	 7250 28682
4705	0	0	Ki67+	 7265 28678
4706	0	0	Ki67+	 7302 28419
4707	0	0	Ki67+	 7312 28685
4708	0	0	Ki67+	 7320 28042
4709	0	0	Ki67+	 7329 28690
4710	0	0	Ki67+	 7367 28436
4711	0	0	Ki67+	 7374 27982
4712	0	0	Ki67+	 7418 28375
4713	0	0	Ki67+	 7422 28327
4714	0	0	Ki67+	 7423 28740
4715	0	0	Ki67+	 7485 28477
4716	0	0	Ki67+	 7504 28369
4717	0	0	Ki67+	 7505 28443
4718	0	0	Ki67+	 7521 28382
4719	0	0	Ki67+	 7544 27983
4720	0	0	Ki67+	 7586 28383
4721	0	0	Ki67+	 7587 28363
4722	0	0	Ki67+	 7603 28118
4723	0	0	Ki67+	 7603 28361
4724	0	0	Ki67+	 7605 28102
4725	0	0	Ki67+	 7612 28209
4726	0	0	Ki67+	 7618 28319
4727	0	0	Ki67+	 7626 28264
4728	0	0	Ki67+	 7641 28273
4729	0	0	Ki67+	 7659 28663
4730	0	0	Ki67+	 7667 27981
4731	0	0	Ki67+	 6961 29249
4732	0	0	Ki67+	 6964 29193
4733	0	0	Ki67+	 6965 28900
4734	0	0	Ki67+	 7028 28771
4735	0	0	Ki67+	 7066 29526
4736	0	0	Ki67+	 7157 28761
4737	0	0	Ki67+	 7164 29127
4738	0	0	Ki67+	 7224 29144
4739	0	0	Ki67+	 7287 28879
4740	0	0	Ki67+	 7297 29122
4741	0	0	Ki67+	 7359 28839
4742	0	0	Ki67+	 7387 28886
4743	0	0	Ki67+	 7391 28929
4744	0	0	Ki67+	 7397 29108
4745	0	0	Ki67+	 7420 28972
4746	0	0	Ki67+	 7443 28782
4747	0	0	Ki67+	 7457 29500
4748	0	0	Ki67+	 7458 28754
4749	0	0	Ki67+	 7476 29489
4750	0	0	Ki67+	 7477 28964
4751	0	0	Ki67+	 7491 28925
4752	0	0	Ki67+	 7533 28861
4753	0	0	Ki67+	 7538 28838
4754	0	0	Ki67+	 7554 28867
4755	0	0	Ki67+	 7556 28831
4756	0	0	Ki67+	 7613 29361
4757	0	0	Ki67+	 7627 29373
4758	0	0	Ki67+	 7674 29469
4759	0	0	Ki67+	 7723 29531
4760	0	0	Ki67+	 6945 30350
4761	0	0	Ki67+	 6947 29734
4762	0	0	Ki67+	 6954 30080
4763	0	0	Ki67+	 6961 30011
4764	0	0	Ki67+	 6961 30339
4765	0	0	Ki67+	 6965 30065
4766	0	0	Ki67+	 6966 30046
4767	0	0	Ki67+	 6966 30102
4768	0	0	Ki67+	 6970 30033
4769	0	0	Ki67+	 6979 30345
4770	0	0	Ki67+	 6981 29983
4771	0	0	Ki67+	 6984 30000
4772	0	0	Ki67+	 6995 29961
4773	0	0	Ki67+	 6999 30005
4774	0	0	Ki67+	 7002 29989
4775	0	0	Ki67+	 7016 29971
4776	0	0	Ki67+	 7017 30281
4777	0	0	Ki67+	 7025 29986
4778	0	0	Ki67+	 7033 30273
4779	0	0	Ki67+	 7037 29961
4780	0	0	Ki67+	 7038 30295
4781	0	0	Ki67+	 7046 30305
4782	0	0	Ki67+	 7048 29978
4783	0	0	Ki67+	 7055 30218
4784	0	0	Ki67+	 7067 30260
4785	0	0	Ki67+	 7084 30200
4786	0	0	Ki67+	 7093 30164
4787	0	0	Ki67+	 7117 30242
4788	0	0	Ki67+	 7133 29814
4789	0	0	Ki67+	 7154 30255
4790	0	0	Ki67+	 7171 30344
4791	0	0	Ki67+	 7184 30166
4792	0	0	Ki67+	 7198 30121
4793	0	0	Ki67+	 7199 30109
4794	0	0	Ki67+	 7207 30340
4795	0	0	Ki67+	 7210 30127
4796	0	0	Ki67+	 7219 29824
4797	0	0	Ki67+	 7227 29919
4798	0	0	Ki67+	 7228 30097
4799	0	0	Ki67+	 7237 29782
4800	0	0	Ki67+	 7239 29905
4801	0	0	Ki67+	 7259 29585
4802	0	0	Ki67+	 7261 30115
4803	0	0	Ki67+	 7288 29579
4804	0	0	Ki67+	 7288 30302
4805	0	0	Ki67+	 7294 30142
4806	0	0	Ki67+	 7296 30111
4807	0	0	Ki67+	 7302 29778
4808	0	0	Ki67+	 7336 30330
4809	0	0	Ki67+	 7373 30001
4810	0	0	Ki67+	 7377 30016
4811	0	0	Ki67+	 7377 30134
4812	0	0	Ki67+	 7378 29977
4813	0	0	Ki67+	 7385 29949
4814	0	0	Ki67+	 7388 30041
4815	0	0	Ki67+	 7409 29685
4816	0	0	Ki67+	 7411 29952
4817	0	0	Ki67+	 7414 30024
4818	0	0	Ki67+	 7420 29936
4819	0	0	Ki67+	 7440 29945
4820	0	0	Ki67+	 7442 30016
4821	0	0	Ki67+	 7451 30077
4822	0	0	Ki67+	 7468 30300
4823	0	0	Ki67+	 7470 30095
4824	0	0	Ki67+	 7474 29964
4825	0	0	Ki67+	 7474 29979
4826	0	0	Ki67+	 7477 29949
4827	0	0	Ki67+	 7492 29957
4828	0	0	Ki67+	 7505 29998
4829	0	0	Ki67+	 7509 30140
4830	0	0	Ki67+	 7516 29954
4831	0	0	Ki67+	 7528 30109
4832	0	0	Ki67+	 7536 29969
4833	0	0	Ki67+	 7549 29951
4834	0	0	Ki67+	 7553 29903
4835	0	0	Ki67+	 7560 30336
4836	0	0	Ki67+	 7561 29880
4837	0	0	Ki67+	 7563 30001
4838	0	0	Ki67+	 7566 29938
4839	0	0	Ki67+	 7570 29968
4840	0	0	Ki67+	 7570 30142
4841	0	0	Ki67+	 7574 29887
4842	0	0	Ki67+	 7576 29935
4843	0	0	Ki67+	 7585 29954
4844	0	0	Ki67+	 7589 29898
4845	0	0	Ki67+	 7601 29944
4846	0	0	Ki67+	 7617 30054
4847	0	0	Ki67+	 7622 29920
4848	0	0	Ki67+	 7629 30161
4849	0	0	Ki67+	 7638 30310
4850	0	0	Ki67+	 7649 30139
4851	0	0	Ki67+	 7666 29986
4852	0	0	Ki67+	 7680 29949
4853	0	0	Ki67+	 7682 29614
4854	0	0	Ki67+	 7682 30291
4855	0	0	Ki67+	 7686 30024
4856	0	0	Ki67+	 7691 29997
4857	0	0	Ki67+	 7693 30260
4858	0	0	Ki67+	 7696 30179
4859	0	0	Ki67+	 7698 30334
4860	0	0	Ki67+	 7699 30046
4861	0	0	Ki67+	 7702 29925
4862	0	0	Ki67+	 7704 29964
4863	0	0	Ki67+	 7716 29890
4864	0	0	Ki67+	 7716 30118
4865	0	0	Ki67+	 7719 30257
4866	0	0	Ki67+	 7729 30171
4867	0	0	Ki67+	 7730 29963
4868	0	0	Ki67+	 6956 30509
4869	0	0	Ki67+	 6962 30354
4870	0	0	Ki67+	 6972 30930
4871	0	0	Ki67+	 6973 30488
4872	0	0	Ki67+	 6976 30379
4873	0	0	Ki67+	 6976 30509
4874	0	0	Ki67+	 6977 30364
4875	0	0	Ki67+	 6993 30488
4876	0	0	Ki67+	 7000 30439
4877	0	0	Ki67+	 7003 30376
4878	0	0	Ki67+	 7004 30356
4879	0	0	Ki67+	 7004 30392
4880	0	0	Ki67+	 7005 30490
4881	0	0	Ki67+	 7020 30391
4882	0	0	Ki67+	 7023 30379
4883	0	0	Ki67+	 7031 30478
4884	0	0	Ki67+	 7058 30991
4885	0	0	Ki67+	 7063 31111
4886	0	0	Ki67+	 7071 30462
4887	0	0	Ki67+	 7073 31119
4888	0	0	Ki67+	 7090 30941
4889	0	0	Ki67+	 7092 30914
4890	0	0	Ki67+	 7093 30457
4891	0	0	Ki67+	 7108 30400
4892	0	0	Ki67+	 7108 30416
4893	0	0	Ki67+	 7118 30863
4894	0	0	Ki67+	 7120 30997
4895	0	0	Ki67+	 7127 30404
4896	0	0	Ki67+	 7131 30423
4897	0	0	Ki67+	 7134 30916
4898	0	0	Ki67+	 7143 30391
4899	0	0	Ki67+	 7148 30996
4900	0	0	Ki67+	 7157 31006
4901	0	0	Ki67+	 7159 30834
4902	0	0	Ki67+	 7159 30977
4903	0	0	Ki67+	 7159 31030
4904	0	0	Ki67+	 7170 30829
4905	0	0	Ki67+	 7172 30358
4906	0	0	Ki67+	 7175 30620
4907	0	0	Ki67+	 7177 30975
4908	0	0	Ki67+	 7183 30904
4909	0	0	Ki67+	 7190 30596
4910	0	0	Ki67+	 7193 30653
4911	0	0	Ki67+	 7200 30586
4912	0	0	Ki67+	 7202 30822
4913	0	0	Ki67+	 7204 30998
4914	0	0	Ki67+	 7205 30985
4915	0	0	Ki67+	 7209 30642
4916	0	0	Ki67+	 7209 30843
4917	0	0	Ki67+	 7212 30357
4918	0	0	Ki67+	 7215 30747
4919	0	0	Ki67+	 7229 30666
4920	0	0	Ki67+	 7230 30583
4921	0	0	Ki67+	 7236 30617
4922	0	0	Ki67+	 7242 30532
4923	0	0	Ki67+	 7245 30683
4924	0	0	Ki67+	 7267 30858
4925	0	0	Ki67+	 7268 30401
4926	0	0	Ki67+	 7270 30566
4927	0	0	Ki67+	 7284 30554
4928	0	0	Ki67+	 7284 30817
4929	0	0	Ki67+	 7285 30838
4930	0	0	Ki67+	 7286 30780
4931	0	0	Ki67+	 7288 30886
4932	0	0	Ki67+	 7294 30593
4933	0	0	Ki67+	 7295 30766
4934	0	0	Ki67+	 7299 30536
4935	0	0	Ki67+	 7304 30517
4936	0	0	Ki67+	 7314 30379
4937	0	0	Ki67+	 7314 30783
4938	0	0	Ki67+	 7316 30494
4939	0	0	Ki67+	 7324 30749
4940	0	0	Ki67+	 7325 30687
4941	0	0	Ki67+	 7332 30478
4942	0	0	Ki67+	 7332 30493
4943	0	0	Ki67+	 7335 30779
4944	0	0	Ki67+	 7345 30744
4945	0	0	Ki67+	 7352 31062
4946	0	0	Ki67+	 7353 30465
4947	0	0	Ki67+	 7362 30496
4948	0	0	Ki67+	 7383 31012
4949	0	0	Ki67+	 7393 30711
4950	0	0	Ki67+	 7400 31097
4951	0	0	Ki67+	 7426 30384
4952	0	0	Ki67+	 7434 31105
4953	0	0	Ki67+	 7443 31075
4954	0	0	Ki67+	 7456 31125
4955	0	0	Ki67+	 7463 30886
4956	0	0	Ki67+	 7465 30866
4957	0	0	Ki67+	 7466 31103
4958	0	0	Ki67+	 7485 30436
4959	0	0	Ki67+	 7492 31027
4960	0	0	Ki67+	 7492 31103
4961	0	0	Ki67+	 7500 31076
4962	0	0	Ki67+	 7505 30716
4963	0	0	Ki67+	 7513 30360
4964	0	0	Ki67+	 7516 31125
4965	0	0	Ki67+	 7521 30381
4966	0	0	Ki67+	 7535 30709
4967	0	0	Ki67+	 7538 30985
4968	0	0	Ki67+	 7547 30958
4969	0	0	Ki67+	 7550 30409
4970	0	0	Ki67+	 7563 31130
4971	0	0	Ki67+	 7581 30390
4972	0	0	Ki67+	 7585 31121
4973	0	0	Ki67+	 7588 31015
4974	0	0	Ki67+	 7593 31092
4975	0	0	Ki67+	 7597 31056
4976	0	0	Ki67+	 7609 30988
4977	0	0	Ki67+	 7622 30912
4978	0	0	Ki67+	 7622 31068
4979	0	0	Ki67+	 7629 31014
4980	0	0	Ki67+	 7631 31143
4981	0	0	Ki67+	 7649 31111
4982	0	0	Ki67+	 7662 30360
4983	0	0	Ki67+	 7670 30372
4984	0	0	Ki67+	 7676 30977
4985	0	0	Ki67+	 7686 31094
4986	0	0	Ki67+	 7697 30998
4987	0	0	Ki67+	 7701 31034
4988	0	0	Ki67+	 7702 30358
4989	0	0	Ki67+	 7707 31098
4990	0	0	Ki67+	 7713 31113
4991	0	0	Ki67+	 7729 31078
4992	0	0	Ki67+	 7735 31000
4993	0	0	Ki67+	 7736 30968
4994	0	0	Ki67+	 7739 31109
4995	0	0	Ki67+	 6945 31902
4996	0	0	Ki67+	 6947 31722
4997	0	0	Ki67+	 6954 31317
4998	0	0	Ki67+	 6955 31778
4999	0	0	Ki67+	 6959 31509
5000	0	0	Ki67+	 6961 31292
5001	0	0	Ki67+	 6962 31688
5002	0	0	Ki67+	 6966 31821
5003	0	0	Ki67+	 6970 31206
5004	0	0	Ki67+	 6970 31442
5005	0	0	Ki67+	 6974 31876
5006	0	0	Ki67+	 6978 31711
5007	0	0	Ki67+	 6981 31471
5008	0	0	Ki67+	 6981 31799
5009	0	0	Ki67+	 6985 31511
5010	0	0	Ki67+	 6989 31721
5011	0	0	Ki67+	 6991 31201
5012	0	0	Ki67+	 6991 31464
5013	0	0	Ki67+	 6995 31798
5014	0	0	Ki67+	 6995 31891
5015	0	0	Ki67+	 6996 31862
5016	0	0	Ki67+	 6996 31935
5017	0	0	Ki67+	 6997 31303
5018	0	0	Ki67+	 6997 31490
5019	0	0	Ki67+	 6998 31444
5020	0	0	Ki67+	 6999 31374
5021	0	0	Ki67+	 7001 31624
5022	0	0	Ki67+	 7006 31767
5023	0	0	Ki67+	 7007 31736
5024	0	0	Ki67+	 7008 31905
5025	0	0	Ki67+	 7011 31182
5026	0	0	Ki67+	 7014 31785
5027	0	0	Ki67+	 7018 31735
5028	0	0	Ki67+	 7018 31756
5029	0	0	Ki67+	 7022 31412
5030	0	0	Ki67+	 7026 31638
5031	0	0	Ki67+	 7026 31825
5032	0	0	Ki67+	 7033 31289
5033	0	0	Ki67+	 7034 31601
5034	0	0	Ki67+	 7035 31559
5035	0	0	Ki67+	 7043 31671
5036	0	0	Ki67+	 7050 31629
5037	0	0	Ki67+	 7059 31249
5038	0	0	Ki67+	 7063 31553
5039	0	0	Ki67+	 7064 31836
5040	0	0	Ki67+	 7072 31515
5041	0	0	Ki67+	 7076 31692
5042	0	0	Ki67+	 7084 31501
5043	0	0	Ki67+	 7084 31841
5044	0	0	Ki67+	 7086 31680
5045	0	0	Ki67+	 7092 31719
5046	0	0	Ki67+	 7096 31671
5047	0	0	Ki67+	 7097 31856
5048	0	0	Ki67+	 7101 31637
5049	0	0	Ki67+	 7122 31356
5050	0	0	Ki67+	 7123 31690
5051	0	0	Ki67+	 7137 31316
5052	0	0	Ki67+	 7178 31909
5053	0	0	Ki67+	 7236 31625
5054	0	0	Ki67+	 7249 31601
5055	0	0	Ki67+	 7254 31641
5056	0	0	Ki67+	 7264 31628
5057	0	0	Ki67+	 7265 31583
5058	0	0	Ki67+	 7278 31548
5059	0	0	Ki67+	 7335 31415
5060	0	0	Ki67+	 7395 31318
5061	0	0	Ki67+	 7416 31171
5062	0	0	Ki67+	 7432 31166
5063	0	0	Ki67+	 7433 31209
5064	0	0	Ki67+	 7447 31235
5065	0	0	Ki67+	 7450 31459
5066	0	0	Ki67+	 7451 31562
5067	0	0	Ki67+	 7452 31507
5068	0	0	Ki67+	 7453 31484
5069	0	0	Ki67+	 7455 31277
5070	0	0	Ki67+	 7468 31434
5071	0	0	Ki67+	 7468 31458
5072	0	0	Ki67+	 7469 31494
5073	0	0	Ki67+	 7469 31513
5074	0	0	Ki67+	 7475 31596
5075	0	0	Ki67+	 7476 31583
5076	0	0	Ki67+	 7477 31314
5077	0	0	Ki67+	 7493 31619
5078	0	0	Ki67+	 7496 31647
5079	0	0	Ki67+	 7497 31534
5080	0	0	Ki67+	 7498 31232
5081	0	0	Ki67+	 7500 31450
5082	0	0	Ki67+	 7506 31155
5083	0	0	Ki67+	 7514 31464
5084	0	0	Ki67+	 7515 31195
5085	0	0	Ki67+	 7523 31635
5086	0	0	Ki67+	 7544 31621
5087	0	0	Ki67+	 7549 31724
5088	0	0	Ki67+	 7557 31752
5089	0	0	Ki67+	 7558 31602
5090	0	0	Ki67+	 7569 31734
5091	0	0	Ki67+	 7584 31393
5092	0	0	Ki67+	 7594 31519
5093	0	0	Ki67+	 7597 31717
5094	0	0	Ki67+	 7599 31610
5095	0	0	Ki67+	 7616 31195
5096	0	0	Ki67+	 7619 31534
5097	0	0	Ki67+	 7623 31590
5098	0	0	Ki67+	 7623 31607
5099	0	0	Ki67+	 7642 31576
5100	0	0	Ki67+	 7650 31512
5101	0	0	Ki67+	 7657 31541
5102	0	0	Ki67+	 7662 31435
5103	0	0	Ki67+	 7680 31529
5104	0	0	Ki67+	 7686 31334
5105	0	0	Ki67+	 7705 31471
5106	0	0	Ki67+	 7705 31605
5107	0	0	Ki67+	 7715 31494
5108	0	0	Ki67+	 7717 31311
5109	0	0	Ki67+	 7727 31338
5110	0	0	Ki67+	 7729 31414
5111	0	0	Ki67+	 7730 31570
5112	0	0	Ki67+	 7736 31943
5113	0	0	Ki67+	 7742 31292
5114	0	0	Ki67+	 7176 31999
5115	0	0	Ki67+	 7180 32737
5116	0	0	Ki67+	 7222 32568
5117	0	0	Ki67+	 7240 32575
5118	0	0	Ki67+	 7260 32526
5119	0	0	Ki67+	 7275 32145
5120	0	0	Ki67+	 7282 32257
5121	0	0	Ki67+	 7299 32130
5122	0	0	Ki67+	 7300 32241
5123	0	0	Ki67+	 7326 32294
5124	0	0	Ki67+	 7326 32513
5125	0	0	Ki67+	 7328 32498
5126	0	0	Ki67+	 7331 32540
5127	0	0	Ki67+	 7345 32523
5128	0	0	Ki67+	 7347 32549
5129	0	0	Ki67+	 7353 32505
5130	0	0	Ki67+	 7367 32539
5131	0	0	Ki67+	 7385 32529
5132	0	0	Ki67+	 7411 32518
5133	0	0	Ki67+	 7434 32521
5134	0	0	Ki67+	 7457 32352
5135	0	0	Ki67+	 7464 32683
5136	0	0	Ki67+	 7474 32658
5137	0	0	Ki67+	 7476 32696
5138	0	0	Ki67+	 7485 32615
5139	0	0	Ki67+	 7494 32657
5140	0	0	Ki67+	 7497 32013
5141	0	0	Ki67+	 7514 32701
5142	0	0	Ki67+	 7528 32397
5143	0	0	Ki67+	 7538 32681
5144	0	0	Ki67+	 7553 32652
5145	0	0	Ki67+	 7568 32607
5146	0	0	Ki67+	 7588 32688
5147	0	0	Ki67+	 7603 32740
5148	0	0	Ki67+	 7608 32661
5149	0	0	Ki67+	 7611 32719
5150	0	0	Ki67+	 7626 32702
5151	0	0	Ki67+	 7626 32746
5152	0	0	Ki67+	 7627 32632
5153	0	0	Ki67+	 7637 32724
5154	0	0	Ki67+	 7655 32351
5155	0	0	Ki67+	 7656 32480
5156	0	0	Ki67+	 7656 32655
5157	0	0	Ki67+	 7669 32739
5158	0	0	Ki67+	 7675 32419
5159	0	0	Ki67+	 7679 32393
5160	0	0	Ki67+	 7693 32008
5161	0	0	Ki67+	 7695 32032
5162	0	0	Ki67+	 7696 32471
5163	0	0	Ki67+	 7697 32071
5164	0	0	Ki67+	 7720 32069
5165	0	0	Ki67+	 7732 32593
5166	0	0	Ki67+	 7738 32568
5167	0	0	Ki67+	 6945 33352
5168	0	0	Ki67+	 6948 33055
5169	0	0	Ki67+	 6950 33095
5170	0	0	Ki67+	 6952 33200
5171	0	0	Ki67+	 6954 33365
5172	0	0	Ki67+	 6955 33156
5173	0	0	Ki67+	 6956 32983
5174	0	0	Ki67+	 6960 33095
5175	0	0	Ki67+	 6965 33544
5176	0	0	Ki67+	 6967 33074
5177	0	0	Ki67+	 6969 33184
5178	0	0	Ki67+	 6975 33406
5179	0	0	Ki67+	 6976 33432
5180	0	0	Ki67+	 6979 33099
5181	0	0	Ki67+	 6980 33126
5182	0	0	Ki67+	 6980 33443
5183	0	0	Ki67+	 6981 33503
5184	0	0	Ki67+	 6982 33145
5185	0	0	Ki67+	 6984 33458
5186	0	0	Ki67+	 7000 33459
5187	0	0	Ki67+	 7025 33286
5188	0	0	Ki67+	 7039 33263
5189	0	0	Ki67+	 7040 33170
5190	0	0	Ki67+	 7042 33325
5191	0	0	Ki67+	 7043 32872
5192	0	0	Ki67+	 7048 33298
5193	0	0	Ki67+	 7048 33380
5194	0	0	Ki67+	 7051 33397
5195	0	0	Ki67+	 7054 33225
5196	0	0	Ki67+	 7059 33414
5197	0	0	Ki67+	 7061 33360
5198	0	0	Ki67+	 7063 33087
5199	0	0	Ki67+	 7068 33325
5200	0	0	Ki67+	 7072 33251
5201	0	0	Ki67+	 7074 33153
5202	0	0	Ki67+	 7078 33111
5203	0	0	Ki67+	 7085 33139
5204	0	0	Ki67+	 7086 33357
5205	0	0	Ki67+	 7087 33231
5206	0	0	Ki67+	 7088 33278
5207	0	0	Ki67+	 7088 33306
5208	0	0	Ki67+	 7089 33411
5209	0	0	Ki67+	 7097 33170
5210	0	0	Ki67+	 7097 33338
5211	0	0	Ki67+	 7112 32868
5212	0	0	Ki67+	 7113 33242
5213	0	0	Ki67+	 7114 33287
5214	0	0	Ki67+	 7133 33156
5215	0	0	Ki67+	 7137 33384
5216	0	0	Ki67+	 7140 33172
5217	0	0	Ki67+	 7140 33545
5218	0	0	Ki67+	 7145 33347
5219	0	0	Ki67+	 7145 33477
5220	0	0	Ki67+	 7153 33295
5221	0	0	Ki67+	 7153 33318
5222	0	0	Ki67+	 7166 33443
5223	0	0	Ki67+	 7168 33471
5224	0	0	Ki67+	 7168 33509
5225	0	0	Ki67+	 7178 33390
5226	0	0	Ki67+	 7180 32896
5227	0	0	Ki67+	 7180 33061
5228	0	0	Ki67+	 7191 33499
5229	0	0	Ki67+	 7192 33404
5230	0	0	Ki67+	 7200 33276
5231	0	0	Ki67+	 7201 33175
5232	0	0	Ki67+	 7205 33092
5233	0	0	Ki67+	 7217 33199
5234	0	0	Ki67+	 7220 33322
5235	0	0	Ki67+	 7221 32870
5236	0	0	Ki67+	 7224 33513
5237	0	0	Ki67+	 7225 33112
5238	0	0	Ki67+	 7230 33164
5239	0	0	Ki67+	 7230 33195
5240	0	0	Ki67+	 7243 32864
5241	0	0	Ki67+	 7276 33516
5242	0	0	Ki67+	 7289 32837
5243	0	0	Ki67+	 7331 33155
5244	0	0	Ki67+	 7334 32946
5245	0	0	Ki67+	 7361 32912
5246	0	0	Ki67+	 7365 33196
5247	0	0	Ki67+	 7367 33140
5248	0	0	Ki67+	 7373 32796
5249	0	0	Ki67+	 7383 32780
5250	0	0	Ki67+	 7383 33203
5251	0	0	Ki67+	 7385 32912
5252	0	0	Ki67+	 7396 32902
5253	0	0	Ki67+	 7396 33154
5254	0	0	Ki67+	 7401 33125
5255	0	0	Ki67+	 7403 32876
5256	0	0	Ki67+	 7414 33414
5257	0	0	Ki67+	 7428 32781
5258	0	0	Ki67+	 7430 32810
5259	0	0	Ki67+	 7433 33389
5260	0	0	Ki67+	 7438 32965
5261	0	0	Ki67+	 7443 32895
5262	0	0	Ki67+	 7443 33418
5263	0	0	Ki67+	 7454 33076
5264	0	0	Ki67+	 7458 32848
5265	0	0	Ki67+	 7464 33094
5266	0	0	Ki67+	 7467 32831
5267	0	0	Ki67+	 7469 33026
5268	0	0	Ki67+	 7472 33126
5269	0	0	Ki67+	 7476 33449
5270	0	0	Ki67+	 7479 32982
5271	0	0	Ki67+	 7479 33481
5272	0	0	Ki67+	 7481 32950
5273	0	0	Ki67+	 7482 32846
5274	0	0	Ki67+	 7490 33301
5275	0	0	Ki67+	 7493 32857
5276	0	0	Ki67+	 7493 33079
5277	0	0	Ki67+	 7496 33242
5278	0	0	Ki67+	 7497 33049
5279	0	0	Ki67+	 7498 33126
5280	0	0	Ki67+	 7498 33314
5281	0	0	Ki67+	 7500 33258
5282	0	0	Ki67+	 7502 32772
5283	0	0	Ki67+	 7502 33328
5284	0	0	Ki67+	 7508 32827
5285	0	0	Ki67+	 7508 33035
5286	0	0	Ki67+	 7509 33210
5287	0	0	Ki67+	 7511 32792
5288	0	0	Ki67+	 7515 33221
5289	0	0	Ki67+	 7516 33449
5290	0	0	Ki67+	 7519 33255
5291	0	0	Ki67+	 7527 32858
5292	0	0	Ki67+	 7528 33327
5293	0	0	Ki67+	 7529 33373
5294	0	0	Ki67+	 7530 32958
5295	0	0	Ki67+	 7531 33358
5296	0	0	Ki67+	 7532 32836
5297	0	0	Ki67+	 7533 33030
5298	0	0	Ki67+	 7535 33282
5299	0	0	Ki67+	 7537 33249
5300	0	0	Ki67+	 7538 32916
5301	0	0	Ki67+	 7541 33216
5302	0	0	Ki67+	 7542 33146
5303	0	0	Ki67+	 7543 32806
5304	0	0	Ki67+	 7545 33319
5305	0	0	Ki67+	 7548 32897
5306	0	0	Ki67+	 7552 33121
5307	0	0	Ki67+	 7557 33467
5308	0	0	Ki67+	 7558 33342
5309	0	0	Ki67+	 7560 32809
5310	0	0	Ki67+	 7561 33043
5311	0	0	Ki67+	 7562 33210
5312	0	0	Ki67+	 7564 33501
5313	0	0	Ki67+	 7565 33192
5314	0	0	Ki67+	 7570 33238
5315	0	0	Ki67+	 7578 33298
5316	0	0	Ki67+	 7579 32803
5317	0	0	Ki67+	 7579 33177
5318	0	0	Ki67+	 7579 33510
5319	0	0	Ki67+	 7583 33038
5320	0	0	Ki67+	 7583 33310
5321	0	0	Ki67+	 7591 32965
5322	0	0	Ki67+	 7594 32992
5323	0	0	Ki67+	 7599 33203
5324	0	0	Ki67+	 7608 32943
5325	0	0	Ki67+	 7610 33171
5326	0	0	Ki67+	 7611 32800
5327	0	0	Ki67+	 7612 33033
5328	0	0	Ki67+	 7618 33482
5329	0	0	Ki67+	 7620 32783
5330	0	0	Ki67+	 7623 33234
5331	0	0	Ki67+	 7625 33137
5332	0	0	Ki67+	 7641 33172
5333	0	0	Ki67+	 7641 33462
5334	0	0	Ki67+	 7645 33054
5335	0	0	Ki67+	 7645 33132
5336	0	0	Ki67+	 7645 33199
5337	0	0	Ki67+	 7646 33318
5338	0	0	Ki67+	 7649 33019
5339	0	0	Ki67+	 7650 32763
5340	0	0	Ki67+	 7652 33261
5341	0	0	Ki67+	 7653 32829
5342	0	0	Ki67+	 7658 32853
5343	0	0	Ki67+	 7662 33414
5344	0	0	Ki67+	 7664 33304
5345	0	0	Ki67+	 7668 33180
5346	0	0	Ki67+	 7677 33276
5347	0	0	Ki67+	 7677 33348
5348	0	0	Ki67+	 7681 33143
5349	0	0	Ki67+	 7681 33398
5350	0	0	Ki67+	 7686 33305
5351	0	0	Ki67+	 7687 32755
5352	0	0	Ki67+	 7687 32783
5353	0	0	Ki67+	 7687 33029
5354	0	0	Ki67+	 7687 33056
5355	0	0	Ki67+	 7687 33171
5356	0	0	Ki67+	 7687 33369
5357	0	0	Ki67+	 7689 32828
5358	0	0	Ki67+	 7689 33106
5359	0	0	Ki67+	 7693 33332
5360	0	0	Ki67+	 7701 32843
5361	0	0	Ki67+	 7705 33143
5362	0	0	Ki67+	 7711 33072
5363	0	0	Ki67+	 7720 32839
5364	0	0	Ki67+	 7721 33125
5365	0	0	Ki67+	 7722 33098
5366	0	0	Ki67+	 7726 33138
5367	0	0	Ki67+	 7728 33410
5368	0	0	Ki67+	 7733 33448
5369	0	0	Ki67+	 6952 34350
5370	0	0	Ki67+	 6953 34114
5371	0	0	Ki67+	 6960 34164
5372	0	0	Ki67+	 6964 33781
5373	0	0	Ki67+	 6971 34116
5374	0	0	Ki67+	 6976 34185
5375	0	0	Ki67+	 6977 34226
5376	0	0	Ki67+	 6981 33919
5377	0	0	Ki67+	 6983 33840
5378	0	0	Ki67+	 6986 34245
5379	0	0	Ki67+	 6987 34132
5380	0	0	Ki67+	 6988 34258
5381	0	0	Ki67+	 6998 34163
5382	0	0	Ki67+	 7003 33591
5383	0	0	Ki67+	 7005 33946
5384	0	0	Ki67+	 7007 33730
5385	0	0	Ki67+	 7012 33585
5386	0	0	Ki67+	 7012 33598
5387	0	0	Ki67+	 7019 34336
5388	0	0	Ki67+	 7021 33954
5389	0	0	Ki67+	 7027 33853
5390	0	0	Ki67+	 7035 34301
5391	0	0	Ki67+	 7037 33603
5392	0	0	Ki67+	 7037 34172
5393	0	0	Ki67+	 7043 33921
5394	0	0	Ki67+	 7050 33617
5395	0	0	Ki67+	 7051 34204
5396	0	0	Ki67+	 7053 33771
5397	0	0	Ki67+	 7055 34343
5398	0	0	Ki67+	 7059 34290
5399	0	0	Ki67+	 7062 33932
5400	0	0	Ki67+	 7062 34043
5401	0	0	Ki67+	 7067 34023
5402	0	0	Ki67+	 7069 34223
5403	0	0	Ki67+	 7076 33772
5404	0	0	Ki67+	 7076 33809
5405	0	0	Ki67+	 7076 34075
5406	0	0	Ki67+	 7077 33571
5407	0	0	Ki67+	 7078 33956
5408	0	0	Ki67+	 7081 34061
5409	0	0	Ki67+	 7090 33764
5410	0	0	Ki67+	 7092 33736
5411	0	0	Ki67+	 7094 33824
5412	0	0	Ki67+	 7101 34108
5413	0	0	Ki67+	 7103 34316
5414	0	0	Ki67+	 7111 34248
5415	0	0	Ki67+	 7111 34345
5416	0	0	Ki67+	 7119 34152
5417	0	0	Ki67+	 7122 34238
5418	0	0	Ki67+	 7124 33846
5419	0	0	Ki67+	 7126 33583
5420	0	0	Ki67+	 7133 34158
5421	0	0	Ki67+	 7136 33864
5422	0	0	Ki67+	 7139 33882
5423	0	0	Ki67+	 7139 34197
5424	0	0	Ki67+	 7145 34340
5425	0	0	Ki67+	 7148 33560
5426	0	0	Ki67+	 7151 33901
5427	0	0	Ki67+	 7165 34057
5428	0	0	Ki67+	 7165 34092
5429	0	0	Ki67+	 7166 33609
5430	0	0	Ki67+	 7169 33886
5431	0	0	Ki67+	 7169 34000
5432	0	0	Ki67+	 7170 34021
5433	0	0	Ki67+	 7171 33589
5434	0	0	Ki67+	 7173 33921
5435	0	0	Ki67+	 7173 34114
5436	0	0	Ki67+	 7189 33672
5437	0	0	Ki67+	 7189 33896
5438	0	0	Ki67+	 7191 33725
5439	0	0	Ki67+	 7198 33611
5440	0	0	Ki67+	 7199 33658
5441	0	0	Ki67+	 7199 33961
5442	0	0	Ki67+	 7204 33741
5443	0	0	Ki67+	 7206 34010
5444	0	0	Ki67+	 7209 33988
5445	0	0	Ki67+	 7212 34154
5446	0	0	Ki67+	 7218 33576
5447	0	0	Ki67+	 7218 34017
5448	0	0	Ki67+	 7226 33780
5449	0	0	Ki67+	 7231 34056
5450	0	0	Ki67+	 7235 34043
5451	0	0	Ki67+	 7236 34318
5452	0	0	Ki67+	 7241 33871
5453	0	0	Ki67+	 7241 34343
5454	0	0	Ki67+	 7242 34281
5455	0	0	Ki67+	 7247 34083
5456	0	0	Ki67+	 7251 33781
5457	0	0	Ki67+	 7252 33797
5458	0	0	Ki67+	 7253 33683
5459	0	0	Ki67+	 7263 34128
5460	0	0	Ki67+	 7264 34349
5461	0	0	Ki67+	 7265 34159
5462	0	0	Ki67+	 7270 33796
5463	0	0	Ki67+	 7271 34227
5464	0	0	Ki67+	 7283 33805
5465	0	0	Ki67+	 7288 34332
5466	0	0	Ki67+	 7290 33923
5467	0	0	Ki67+	 7291 34310
5468	0	0	Ki67+	 7304 33794
5469	0	0	Ki67+	 7307 33894
5470	0	0	Ki67+	 7309 33754
5471	0	0	Ki67+	 7309 33864
5472	0	0	Ki67+	 7309 34149
5473	0	0	Ki67+	 7312 33946
5474	0	0	Ki67+	 7316 33792
5475	0	0	Ki67+	 7316 33921
5476	0	0	Ki67+	 7321 33850
5477	0	0	Ki67+	 7325 34240
5478	0	0	Ki67+	 7325 34299
5479	0	0	Ki67+	 7327 33798
5480	0	0	Ki67+	 7334 33728
5481	0	0	Ki67+	 7337 33701
5482	0	0	Ki67+	 7340 33770
5483	0	0	Ki67+	 7340 33993
5484	0	0	Ki67+	 7341 33740
5485	0	0	Ki67+	 7341 33858
5486	0	0	Ki67+	 7344 33945
5487	0	0	Ki67+	 7350 34210
5488	0	0	Ki67+	 7359 33966
5489	0	0	Ki67+	 7367 34029
5490	0	0	Ki67+	 7371 34286
5491	0	0	Ki67+	 7378 33857
5492	0	0	Ki67+	 7396 33832
5493	0	0	Ki67+	 7402 33935
5494	0	0	Ki67+	 7404 34331
5495	0	0	Ki67+	 7408 33881
5496	0	0	Ki67+	 7411 33972
5497	0	0	Ki67+	 7419 33914
5498	0	0	Ki67+	 7421 33654
5499	0	0	Ki67+	 7422 34182
5500	0	0	Ki67+	 7424 34151
5501	0	0	Ki67+	 7443 34138
5502	0	0	Ki67+	 7443 34325
5503	0	0	Ki67+	 7448 33617
5504	0	0	Ki67+	 7457 33790
5505	0	0	Ki67+	 7457 34165
5506	0	0	Ki67+	 7462 33772
5507	0	0	Ki67+	 7466 34198
5508	0	0	Ki67+	 7468 33887
5509	0	0	Ki67+	 7471 34131
5510	0	0	Ki67+	 7474 34232
5511	0	0	Ki67+	 7476 34325
5512	0	0	Ki67+	 7477 34142
5513	0	0	Ki67+	 7478 33983
5514	0	0	Ki67+	 7487 34152
5515	0	0	Ki67+	 7489 33730
5516	0	0	Ki67+	 7490 33878
5517	0	0	Ki67+	 7493 34350
5518	0	0	Ki67+	 7494 33969
5519	0	0	Ki67+	 7497 34177
5520	0	0	Ki67+	 7502 34304
5521	0	0	Ki67+	 7517 34195
5522	0	0	Ki67+	 7519 33691
5523	0	0	Ki67+	 7521 34270
5524	0	0	Ki67+	 7524 34246
5525	0	0	Ki67+	 7534 33876
5526	0	0	Ki67+	 7536 34220
5527	0	0	Ki67+	 7541 33844
5528	0	0	Ki67+	 7543 34157
5529	0	0	Ki67+	 7546 34181
5530	0	0	Ki67+	 7548 34006
5531	0	0	Ki67+	 7551 33854
5532	0	0	Ki67+	 7552 33715
5533	0	0	Ki67+	 7553 33693
5534	0	0	Ki67+	 7553 33981
5535	0	0	Ki67+	 7555 33829
5536	0	0	Ki67+	 7563 33970
5537	0	0	Ki67+	 7565 33822
5538	0	0	Ki67+	 7565 33946
5539	0	0	Ki67+	 7568 33704
5540	0	0	Ki67+	 7569 34034
5541	0	0	Ki67+	 7570 33759
5542	0	0	Ki67+	 7573 33793
5543	0	0	Ki67+	 7573 34145
5544	0	0	Ki67+	 7581 34165
5545	0	0	Ki67+	 7583 33719
5546	0	0	Ki67+	 7583 34260
5547	0	0	Ki67+	 7584 33772
5548	0	0	Ki67+	 7587 33584
5549	0	0	Ki67+	 7589 33982
5550	0	0	Ki67+	 7593 34000
5551	0	0	Ki67+	 7594 33685
5552	0	0	Ki67+	 7594 33745
5553	0	0	Ki67+	 7596 34149
5554	0	0	Ki67+	 7599 34050
5555	0	0	Ki67+	 7603 34120
5556	0	0	Ki67+	 7604 33572
5557	0	0	Ki67+	 7604 33819
5558	0	0	Ki67+	 7607 33981
5559	0	0	Ki67+	 7610 33648
5560	0	0	Ki67+	 7611 34180
5561	0	0	Ki67+	 7618 34025
5562	0	0	Ki67+	 7621 33576
5563	0	0	Ki67+	 7627 34188
5564	0	0	Ki67+	 7628 34083
5565	0	0	Ki67+	 7631 33831
5566	0	0	Ki67+	 7632 33594
5567	0	0	Ki67+	 7632 34264
5568	0	0	Ki67+	 7642 33830
5569	0	0	Ki67+	 7647 33804
5570	0	0	Ki67+	 7649 33817
5571	0	0	Ki67+	 7650 34123
5572	0	0	Ki67+	 7653 34043
5573	0	0	Ki67+	 7656 34276
5574	0	0	Ki67+	 7657 34182
5575	0	0	Ki67+	 7668 33865
5576	0	0	Ki67+	 7670 33698
5577	0	0	Ki67+	 7670 33902
5578	0	0	Ki67+	 7670 34046
5579	0	0	Ki67+	 7671 33916
5580	0	0	Ki67+	 7673 34199
5581	0	0	Ki67+	 7675 33649
5582	0	0	Ki67+	 7676 34022
5583	0	0	Ki67+	 7679 34243
5584	0	0	Ki67+	 7681 33831
5585	0	0	Ki67+	 7683 33750
5586	0	0	Ki67+	 7686 34319
5587	0	0	Ki67+	 7690 33681
5588	0	0	Ki67+	 7694 34102
5589	0	0	Ki67+	 7705 33652
5590	0	0	Ki67+	 7708 34028
5591	0	0	Ki67+	 7709 33922
5592	0	0	Ki67+	 7712 34061
5593	0	0	Ki67+	 7719 33673
5594	0	0	Ki67+	 7726 33928
5595	0	0	Ki67+	 7726 34231
5596	0	0	Ki67+	 7739 34341
5597	0	0	Ki67+	 6945 34997
5598	0	0	Ki67+	 6954 35020
5599	0	0	Ki67+	 6956 34498
5600	0	0	Ki67+	 6959 34465
5601	0	0	Ki67+	 6960 34848
5602	0	0	Ki67+	 6962 34374
5603	0	0	Ki67+	 6964 34909
5604	0	0	Ki67+	 6964 35031
5605	0	0	Ki67+	 6974 34438
5606	0	0	Ki67+	 6976 34410
5607	0	0	Ki67+	 6979 34871
5608	0	0	Ki67+	 6984 34506
5609	0	0	Ki67+	 6990 34537
5610	0	0	Ki67+	 7003 35049
5611	0	0	Ki67+	 7007 35079
5612	0	0	Ki67+	 7028 35075
5613	0	0	Ki67+	 7037 35111
5614	0	0	Ki67+	 7038 34943
5615	0	0	Ki67+	 7052 34962
5616	0	0	Ki67+	 7056 34420
5617	0	0	Ki67+	 7057 35124
5618	0	0	Ki67+	 7072 34990
5619	0	0	Ki67+	 7073 34357
5620	0	0	Ki67+	 7075 35136
5621	0	0	Ki67+	 7080 35014
5622	0	0	Ki67+	 7102 35046
5623	0	0	Ki67+	 7104 34385
5624	0	0	Ki67+	 7104 35150
5625	0	0	Ki67+	 7105 34594
5626	0	0	Ki67+	 7112 34609
5627	0	0	Ki67+	 7112 35050
5628	0	0	Ki67+	 7118 34377
5629	0	0	Ki67+	 7118 34636
5630	0	0	Ki67+	 7130 34419
5631	0	0	Ki67+	 7134 34435
5632	0	0	Ki67+	 7138 35104
5633	0	0	Ki67+	 7140 34656
5634	0	0	Ki67+	 7145 34424
5635	0	0	Ki67+	 7148 34374
5636	0	0	Ki67+	 7148 35126
5637	0	0	Ki67+	 7151 35146
5638	0	0	Ki67+	 7152 34404
5639	0	0	Ki67+	 7157 34678
5640	0	0	Ki67+	 7163 34896
5641	0	0	Ki67+	 7186 34754
5642	0	0	Ki67+	 7186 34791
5643	0	0	Ki67+	 7195 34596
5644	0	0	Ki67+	 7208 34477
5645	0	0	Ki67+	 7218 34845
5646	0	0	Ki67+	 7221 34791
5647	0	0	Ki67+	 7239 34552
5648	0	0	Ki67+	 7243 34685
5649	0	0	Ki67+	 7245 34741
5650	0	0	Ki67+	 7246 34709
5651	0	0	Ki67+	 7251 34657
5652	0	0	Ki67+	 7254 34763
5653	0	0	Ki67+	 7254 34786
5654	0	0	Ki67+	 7262 34743
5655	0	0	Ki67+	 7264 34910
5656	0	0	Ki67+	 7279 34878
5657	0	0	Ki67+	 7282 34975
5658	0	0	Ki67+	 7288 34700
5659	0	0	Ki67+	 7289 34952
5660	0	0	Ki67+	 7294 34357
5661	0	0	Ki67+	 7294 34371
5662	0	0	Ki67+	 7305 34368
5663	0	0	Ki67+	 7306 34437
5664	0	0	Ki67+	 7313 34994
5665	0	0	Ki67+	 7317 34872
5666	0	0	Ki67+	 7317 34963
5667	0	0	Ki67+	 7321 34735
5668	0	0	Ki67+	 7325 35000
5669	0	0	Ki67+	 7329 34886
5670	0	0	Ki67+	 7336 34855
5671	0	0	Ki67+	 7347 34378
5672	0	0	Ki67+	 7350 34770
5673	0	0	Ki67+	 7360 34769
5674	0	0	Ki67+	 7361 34904
5675	0	0	Ki67+	 7364 34888
5676	0	0	Ki67+	 7364 35002
5677	0	0	Ki67+	 7370 35051
5678	0	0	Ki67+	 7371 34410
5679	0	0	Ki67+	 7373 34792
5680	0	0	Ki67+	 7373 35065
5681	0	0	Ki67+	 7383 35121
5682	0	0	Ki67+	 7384 34786
5683	0	0	Ki67+	 7394 35085
5684	0	0	Ki67+	 7403 35072
5685	0	0	Ki67+	 7404 34804
5686	0	0	Ki67+	 7405 34915
5687	0	0	Ki67+	 7405 34974
5688	0	0	Ki67+	 7406 34789
5689	0	0	Ki67+	 7417 35148
5690	0	0	Ki67+	 7422 34949
5691	0	0	Ki67+	 7424 34390
5692	0	0	Ki67+	 7428 34818
5693	0	0	Ki67+	 7430 34925
5694	0	0	Ki67+	 7439 34934
5695	0	0	Ki67+	 7442 35018
5696	0	0	Ki67+	 7445 34372
5697	0	0	Ki67+	 7448 34773
5698	0	0	Ki67+	 7461 35041
5699	0	0	Ki67+	 7470 34751
5700	0	0	Ki67+	 7475 35019
5701	0	0	Ki67+	 7501 35010
5702	0	0	Ki67+	 7503 34970
5703	0	0	Ki67+	 7506 34370
5704	0	0	Ki67+	 7507 34414
5705	0	0	Ki67+	 7510 34560
5706	0	0	Ki67+	 7513 34538
5707	0	0	Ki67+	 7514 34516
5708	0	0	Ki67+	 7533 34988
5709	0	0	Ki67+	 7542 34962
5710	0	0	Ki67+	 7559 34400
5711	0	0	Ki67+	 7559 34990
5712	0	0	Ki67+	 7576 34975
5713	0	0	Ki67+	 7583 34461
5714	0	0	Ki67+	 7586 34478
5715	0	0	Ki67+	 7588 34625
5716	0	0	Ki67+	 7589 34652
5717	0	0	Ki67+	 7592 34705
5718	0	0	Ki67+	 7599 34898
5719	0	0	Ki67+	 7602 34681
5720	0	0	Ki67+	 7603 34990
5721	0	0	Ki67+	 7605 34880
5722	0	0	Ki67+	 7606 34918
5723	0	0	Ki67+	 7609 34634
5724	0	0	Ki67+	 7615 34382
5725	0	0	Ki67+	 7617 34407
5726	0	0	Ki67+	 7618 34618
5727	0	0	Ki67+	 7625 34915
5728	0	0	Ki67+	 7625 34994
5729	0	0	Ki67+	 7633 34831
5730	0	0	Ki67+	 7637 34905
5731	0	0	Ki67+	 7643 34444
5732	0	0	Ki67+	 7644 34388
5733	0	0	Ki67+	 7645 35015
5734	0	0	Ki67+	 7656 34631
5735	0	0	Ki67+	 7657 34358
5736	0	0	Ki67+	 7661 34831
5737	0	0	Ki67+	 7669 34893
5738	0	0	Ki67+	 7676 34974
5739	0	0	Ki67+	 7703 34633
5740	0	0	Ki67+	 7704 34956
5741	0	0	Ki67+	 7707 34617
5742	0	0	Ki67+	 7714 34606
5743	0	0	Ki67+	 7727 34596
5744	0	0	Ki67+	 7738 34940
5745	0	0	Ki67+	 7740 34606
5746	0	0	Ki67+	 6945 35533
5747	0	0	Ki67+	 6955 35880
5748	0	0	Ki67+	 6959 35703
5749	0	0	Ki67+	 6961 35830
5750	0	0	Ki67+	 6963 35538
5751	0	0	Ki67+	 6963 35566
5752	0	0	Ki67+	 6963 35935
5753	0	0	Ki67+	 6968 35904
5754	0	0	Ki67+	 6971 35951
5755	0	0	Ki67+	 6973 35723
5756	0	0	Ki67+	 6984 35892
5757	0	0	Ki67+	 6986 35929
5758	0	0	Ki67+	 6987 35851
5759	0	0	Ki67+	 6989 35584
5760	0	0	Ki67+	 6998 35547
5761	0	0	Ki67+	 6999 35683
5762	0	0	Ki67+	 7003 35384
5763	0	0	Ki67+	 7004 35910
5764	0	0	Ki67+	 7006 35762
5765	0	0	Ki67+	 7007 35873
5766	0	0	Ki67+	 7008 35672
5767	0	0	Ki67+	 7008 35827
5768	0	0	Ki67+	 7009 35652
5769	0	0	Ki67+	 7012 35616
5770	0	0	Ki67+	 7016 35572
5771	0	0	Ki67+	 7019 35625
5772	0	0	Ki67+	 7022 35558
5773	0	0	Ki67+	 7024 35606
5774	0	0	Ki67+	 7033 35900
5775	0	0	Ki67+	 7039 35731
5776	0	0	Ki67+	 7040 35593
5777	0	0	Ki67+	 7040 35830
5778	0	0	Ki67+	 7046 35755
5779	0	0	Ki67+	 7046 35795
5780	0	0	Ki67+	 7049 35809
5781	0	0	Ki67+	 7054 35869
5782	0	0	Ki67+	 7056 35826
5783	0	0	Ki67+	 7065 35764
5784	0	0	Ki67+	 7069 35702
5785	0	0	Ki67+	 7073 35738
5786	0	0	Ki67+	 7077 35784
5787	0	0	Ki67+	 7078 35719
5788	0	0	Ki67+	 7079 35802
5789	0	0	Ki67+	 7081 35933
5790	0	0	Ki67+	 7107 35268
5791	0	0	Ki67+	 7111 35589
5792	0	0	Ki67+	 7121 35604
5793	0	0	Ki67+	 7121 35625
5794	0	0	Ki67+	 7122 35811
5795	0	0	Ki67+	 7124 35568
5796	0	0	Ki67+	 7130 35161
5797	0	0	Ki67+	 7136 35614
5798	0	0	Ki67+	 7144 35264
5799	0	0	Ki67+	 7149 35595
5800	0	0	Ki67+	 7152 35758
5801	0	0	Ki67+	 7165 35814
5802	0	0	Ki67+	 7166 35728
5803	0	0	Ki67+	 7166 35795
5804	0	0	Ki67+	 7176 35626
5805	0	0	Ki67+	 7184 35762
5806	0	0	Ki67+	 7190 35734
5807	0	0	Ki67+	 7193 35365
5808	0	0	Ki67+	 7198 35808
5809	0	0	Ki67+	 7217 35749
5810	0	0	Ki67+	 7232 35654
5811	0	0	Ki67+	 7238 35606
5812	0	0	Ki67+	 7245 35614
5813	0	0	Ki67+	 7255 35294
5814	0	0	Ki67+	 7263 35690
5815	0	0	Ki67+	 7271 35623
5816	0	0	Ki67+	 7282 35659
5817	0	0	Ki67+	 7319 35384
5818	0	0	Ki67+	 7334 35755
5819	0	0	Ki67+	 7346 35447
5820	0	0	Ki67+	 7347 35595
5821	0	0	Ki67+	 7367 35772
5822	0	0	Ki67+	 7372 35740
5823	0	0	Ki67+	 7376 35797
5824	0	0	Ki67+	 7380 35758
5825	0	0	Ki67+	 7386 35624
5826	0	0	Ki67+	 7387 35706
5827	0	0	Ki67+	 7403 35820
5828	0	0	Ki67+	 7416 35720
5829	0	0	Ki67+	 7420 35790
5830	0	0	Ki67+	 7422 35265
5831	0	0	Ki67+	 7428 35174
5832	0	0	Ki67+	 7454 35356
5833	0	0	Ki67+	 7465 35773
5834	0	0	Ki67+	 7480 35788
5835	0	0	Ki67+	 7485 35819
5836	0	0	Ki67+	 7488 35671
5837	0	0	Ki67+	 7493 35776
5838	0	0	Ki67+	 7495 35284
5839	0	0	Ki67+	 7499 35228
5840	0	0	Ki67+	 7501 35842
5841	0	0	Ki67+	 7510 35327
5842	0	0	Ki67+	 7513 35793
5843	0	0	Ki67+	 7515 35861
5844	0	0	Ki67+	 7524 35661
5845	0	0	Ki67+	 7529 35804
5846	0	0	Ki67+	 7537 35383
5847	0	0	Ki67+	 7537 35656
5848	0	0	Ki67+	 7539 35921
5849	0	0	Ki67+	 7540 35341
5850	0	0	Ki67+	 7544 35891
5851	0	0	Ki67+	 7545 35330
5852	0	0	Ki67+	 7558 35938
5853	0	0	Ki67+	 7559 35706
5854	0	0	Ki67+	 7562 35355
5855	0	0	Ki67+	 7562 35819
5856	0	0	Ki67+	 7576 35677
5857	0	0	Ki67+	 7579 35434
5858	0	0	Ki67+	 7581 35405
5859	0	0	Ki67+	 7586 35722
5860	0	0	Ki67+	 7587 35797
5861	0	0	Ki67+	 7594 35580
5862	0	0	Ki67+	 7596 35261
5863	0	0	Ki67+	 7599 35930
5864	0	0	Ki67+	 7601 35764
5865	0	0	Ki67+	 7608 35780
5866	0	0	Ki67+	 7610 35470
5867	0	0	Ki67+	 7612 35430
5868	0	0	Ki67+	 7613 35500
5869	0	0	Ki67+	 7618 35730
5870	0	0	Ki67+	 7625 35602
5871	0	0	Ki67+	 7626 35184
5872	0	0	Ki67+	 7626 35214
5873	0	0	Ki67+	 7631 35747
5874	0	0	Ki67+	 7634 35464
5875	0	0	Ki67+	 7638 35241
5876	0	0	Ki67+	 7640 35820
5877	0	0	Ki67+	 7647 35536
5878	0	0	Ki67+	 7653 35506
5879	0	0	Ki67+	 7661 35218
5880	0	0	Ki67+	 7661 35530
5881	0	0	Ki67+	 7667 35820
5882	0	0	Ki67+	 7672 35362
5883	0	0	Ki67+	 7681 35334
5884	0	0	Ki67+	 7690 35522
5885	0	0	Ki67+	 7692 35832
5886	0	0	Ki67+	 7700 35379
5887	0	0	Ki67+	 7702 35742
5888	0	0	Ki67+	 7705 35857
5889	0	0	Ki67+	 7712 35403
5890	0	0	Ki67+	 7716 35837
5891	0	0	Ki67+	 7725 35158
5892	0	0	Ki67+	 7727 35529
5893	0	0	Ki67+	 7741 35550
5894	0	0	Ki67+	 6947 36039
5895	0	0	Ki67+	 6956 36301
5896	0	0	Ki67+	 6959 35981
5897	0	0	Ki67+	 6961 36589
5898	0	0	Ki67+	 6969 35994
5899	0	0	Ki67+	 6973 36438
5900	0	0	Ki67+	 6977 36002
5901	0	0	Ki67+	 6993 35973
5902	0	0	Ki67+	 7000 36448
5903	0	0	Ki67+	 7000 36494
5904	0	0	Ki67+	 7008 36633
5905	0	0	Ki67+	 7011 36437
5906	0	0	Ki67+	 7014 36221
5907	0	0	Ki67+	 7021 36596
5908	0	0	Ki67+	 7023 36463
5909	0	0	Ki67+	 7027 36214
5910	0	0	Ki67+	 7030 36513
5911	0	0	Ki67+	 7032 36263
5912	0	0	Ki67+	 7035 36702
5913	0	0	Ki67+	 7039 36577
5914	0	0	Ki67+	 7040 36330
5915	0	0	Ki67+	 7040 36541
5916	0	0	Ki67+	 7041 36677
5917	0	0	Ki67+	 7042 36192
5918	0	0	Ki67+	 7042 36530
5919	0	0	Ki67+	 7052 36217
5920	0	0	Ki67+	 7058 36382
5921	0	0	Ki67+	 7064 36678
5922	0	0	Ki67+	 7071 36396
5923	0	0	Ki67+	 7076 36618
5924	0	0	Ki67+	 7078 36349
5925	0	0	Ki67+	 7084 36571
5926	0	0	Ki67+	 7091 36420
5927	0	0	Ki67+	 7093 36171
5928	0	0	Ki67+	 7100 36445
5929	0	0	Ki67+	 7100 36635
5930	0	0	Ki67+	 7109 36694
5931	0	0	Ki67+	 7116 36639
5932	0	0	Ki67+	 7118 36575
5933	0	0	Ki67+	 7118 36672
5934	0	0	Ki67+	 7130 36480
5935	0	0	Ki67+	 7130 36643
5936	0	0	Ki67+	 7143 36160
5937	0	0	Ki67+	 7146 36566
5938	0	0	Ki67+	 7147 36495
5939	0	0	Ki67+	 7158 36167
5940	0	0	Ki67+	 7160 36570
5941	0	0	Ki67+	 7178 36173
5942	0	0	Ki67+	 7182 36218
5943	0	0	Ki67+	 7185 36580
5944	0	0	Ki67+	 7186 36493
5945	0	0	Ki67+	 7187 36205
5946	0	0	Ki67+	 7198 36585
5947	0	0	Ki67+	 7203 36218
5948	0	0	Ki67+	 7207 36476
5949	0	0	Ki67+	 7209 36504
5950	0	0	Ki67+	 7212 36734
5951	0	0	Ki67+	 7213 36489
5952	0	0	Ki67+	 7214 36434
5953	0	0	Ki67+	 7218 36463
5954	0	0	Ki67+	 7219 36525
5955	0	0	Ki67+	 7222 36712
5956	0	0	Ki67+	 7223 36612
5957	0	0	Ki67+	 7229 36676
5958	0	0	Ki67+	 7229 36693
5959	0	0	Ki67+	 7230 36540
5960	0	0	Ki67+	 7240 36649
5961	0	0	Ki67+	 7243 36607
5962	0	0	Ki67+	 7243 36687
5963	0	0	Ki67+	 7250 36626
5964	0	0	Ki67+	 7251 36741
5965	0	0	Ki67+	 7253 36442
5966	0	0	Ki67+	 7260 36551
5967	0	0	Ki67+	 7270 36690
5968	0	0	Ki67+	 7271 36663
5969	0	0	Ki67+	 7275 36514
5970	0	0	Ki67+	 7281 36719
5971	0	0	Ki67+	 7284 36647
5972	0	0	Ki67+	 7286 36709
5973	0	0	Ki67+	 7287 36458
5974	0	0	Ki67+	 7291 36548
5975	0	0	Ki67+	 7291 36689
5976	0	0	Ki67+	 7295 36745
5977	0	0	Ki67+	 7296 36496
5978	0	0	Ki67+	 7297 36722
5979	0	0	Ki67+	 7313 36682
5980	0	0	Ki67+	 7317 36700
5981	0	0	Ki67+	 7326 36557
5982	0	0	Ki67+	 7328 36726
5983	0	0	Ki67+	 7337 36397
5984	0	0	Ki67+	 7343 36676
5985	0	0	Ki67+	 7356 36362
5986	0	0	Ki67+	 7359 36408
5987	0	0	Ki67+	 7360 36711
5988	0	0	Ki67+	 7361 36732
5989	0	0	Ki67+	 7365 36587
5990	0	0	Ki67+	 7367 36386
5991	0	0	Ki67+	 7377 36536
5992	0	0	Ki67+	 7384 36588
5993	0	0	Ki67+	 7386 36386
5994	0	0	Ki67+	 7387 36339
5995	0	0	Ki67+	 7397 36381
5996	0	0	Ki67+	 7405 36357
5997	0	0	Ki67+	 7408 36569
5998	0	0	Ki67+	 7424 36381
5999	0	0	Ki67+	 7425 36598
6000	0	0	Ki67+	 7437 36312
6001	0	0	Ki67+	 7437 36630
6002	0	0	Ki67+	 7440 36267
6003	0	0	Ki67+	 7449 36649
6004	0	0	Ki67+	 7453 36612
6005	0	0	Ki67+	 7459 36632
6006	0	0	Ki67+	 7461 36187
6007	0	0	Ki67+	 7469 36681
6008	0	0	Ki67+	 7489 36587
6009	0	0	Ki67+	 7492 36160
6010	0	0	Ki67+	 7495 36635
6011	0	0	Ki67+	 7501 36337
6012	0	0	Ki67+	 7511 36496
6013	0	0	Ki67+	 7517 36586
6014	0	0	Ki67+	 7520 36368
6015	0	0	Ki67+	 7526 36309
6016	0	0	Ki67+	 7526 36353
6017	0	0	Ki67+	 7532 36254
6018	0	0	Ki67+	 7532 36699
6019	0	0	Ki67+	 7542 36392
6020	0	0	Ki67+	 7544 36420
6021	0	0	Ki67+	 7547 36294
6022	0	0	Ki67+	 7554 36357
6023	0	0	Ki67+	 7556 36424
6024	0	0	Ki67+	 7561 36374
6025	0	0	Ki67+	 7569 36299
6026	0	0	Ki67+	 7579 36672
6027	0	0	Ki67+	 7585 36659
6028	0	0	Ki67+	 7589 36435
6029	0	0	Ki67+	 7592 36605
6030	0	0	Ki67+	 7593 36735
6031	0	0	Ki67+	 7597 36315
6032	0	0	Ki67+	 7602 36638
6033	0	0	Ki67+	 7602 36744
6034	0	0	Ki67+	 7606 36426
6035	0	0	Ki67+	 7616 36437
6036	0	0	Ki67+	 7619 35987
6037	0	0	Ki67+	 7626 36322
6038	0	0	Ki67+	 7629 36436
6039	0	0	Ki67+	 7644 36520
6040	0	0	Ki67+	 7650 35962
6041	0	0	Ki67+	 7658 36434
6042	0	0	Ki67+	 7661 36408
6043	0	0	Ki67+	 7661 36562
6044	0	0	Ki67+	 7662 36369
6045	0	0	Ki67+	 7688 36488
6046	0	0	Ki67+	 7688 36501
6047	0	0	Ki67+	 7696 36152
6048	0	0	Ki67+	 7703 36136
6049	0	0	Ki67+	 7705 36314
6050	0	0	Ki67+	 7709 36470
6051	0	0	Ki67+	 7709 36718
6052	0	0	Ki67+	 7714 36385
6053	0	0	Ki67+	 7721 36655
6054	0	0	Ki67+	 7723 36631
6055	0	0	Ki67+	 7740 36244
6056	0	0	Ki67+	 7742 36543
6057	0	0	Ki67+	 7003 36923
6058	0	0	Ki67+	 7009 36901
6059	0	0	Ki67+	 7020 36951
6060	0	0	Ki67+	 7028 36895
6061	0	0	Ki67+	 7036 37027
6062	0	0	Ki67+	 7042 36910
6063	0	0	Ki67+	 7043 37051
6064	0	0	Ki67+	 7045 36999
6065	0	0	Ki67+	 7048 37017
6066	0	0	Ki67+	 7055 36819
6067	0	0	Ki67+	 7056 36769
6068	0	0	Ki67+	 7056 37074
6069	0	0	Ki67+	 7059 36965
6070	0	0	Ki67+	 7072 37089
6071	0	0	Ki67+	 7074 36941
6072	0	0	Ki67+	 7076 36915
6073	0	0	Ki67+	 7079 37029
6074	0	0	Ki67+	 7080 37003
6075	0	0	Ki67+	 7086 36923
6076	0	0	Ki67+	 7086 37051
6077	0	0	Ki67+	 7088 36811
6078	0	0	Ki67+	 7089 36793
6079	0	0	Ki67+	 7091 37098
6080	0	0	Ki67+	 7094 37154
6081	0	0	Ki67+	 7103 36846
6082	0	0	Ki67+	 7105 36895
6083	0	0	Ki67+	 7114 36836
6084	0	0	Ki67+	 7114 37023
6085	0	0	Ki67+	 7116 37109
6086	0	0	Ki67+	 7125 36991
6087	0	0	Ki67+	 7128 37130
6088	0	0	Ki67+	 7139 36852
6089	0	0	Ki67+	 7148 37144
6090	0	0	Ki67+	 7174 37181
6091	0	0	Ki67+	 7180 37228
6092	0	0	Ki67+	 7189 37241
6093	0	0	Ki67+	 7195 37045
6094	0	0	Ki67+	 7196 37163
6095	0	0	Ki67+	 7203 36760
6096	0	0	Ki67+	 7203 37215
6097	0	0	Ki67+	 7220 37248
6098	0	0	Ki67+	 7222 37204
6099	0	0	Ki67+	 7224 37135
6100	0	0	Ki67+	 7229 37046
6101	0	0	Ki67+	 7230 37256
6102	0	0	Ki67+	 7247 36753
6103	0	0	Ki67+	 7252 37268
6104	0	0	Ki67+	 7266 37201
6105	0	0	Ki67+	 7273 36754
6106	0	0	Ki67+	 7273 36799
6107	0	0	Ki67+	 7273 37263
6108	0	0	Ki67+	 7275 36772
6109	0	0	Ki67+	 7275 37006
6110	0	0	Ki67+	 7287 37217
6111	0	0	Ki67+	 7290 36975
6112	0	0	Ki67+	 7292 37239
6113	0	0	Ki67+	 7314 37206
6114	0	0	Ki67+	 7320 37229
6115	0	0	Ki67+	 7337 37219
6116	0	0	Ki67+	 7337 37249
6117	0	0	Ki67+	 7345 36756
6118	0	0	Ki67+	 7349 37304
6119	0	0	Ki67+	 7360 37161
6120	0	0	Ki67+	 7360 37207
6121	0	0	Ki67+	 7369 37293
6122	0	0	Ki67+	 7370 37197
6123	0	0	Ki67+	 7383 36776
6124	0	0	Ki67+	 7391 37227
6125	0	0	Ki67+	 7394 37318
6126	0	0	Ki67+	 7403 37242
6127	0	0	Ki67+	 7404 37345
6128	0	0	Ki67+	 7405 37302
6129	0	0	Ki67+	 7412 37356
6130	0	0	Ki67+	 7419 36762
6131	0	0	Ki67+	 7421 37283
6132	0	0	Ki67+	 7422 37176
6133	0	0	Ki67+	 7429 36872
6134	0	0	Ki67+	 7430 37143
6135	0	0	Ki67+	 7432 36839
6136	0	0	Ki67+	 7433 36776
6137	0	0	Ki67+	 7434 37374
6138	0	0	Ki67+	 7449 36867
6139	0	0	Ki67+	 7453 36780
6140	0	0	Ki67+	 7455 37392
6141	0	0	Ki67+	 7457 37190
6142	0	0	Ki67+	 7457 37276
6143	0	0	Ki67+	 7467 36812
6144	0	0	Ki67+	 7470 36835
6145	0	0	Ki67+	 7470 37180
6146	0	0	Ki67+	 7473 37102
6147	0	0	Ki67+	 7477 37165
6148	0	0	Ki67+	 7478 37088
6149	0	0	Ki67+	 7480 37274
6150	0	0	Ki67+	 7484 37191
6151	0	0	Ki67+	 7485 37294
6152	0	0	Ki67+	 7491 37409
6153	0	0	Ki67+	 7502 37263
6154	0	0	Ki67+	 7514 36874
6155	0	0	Ki67+	 7517 37123
6156	0	0	Ki67+	 7518 37233
6157	0	0	Ki67+	 7519 37056
6158	0	0	Ki67+	 7522 36844
6159	0	0	Ki67+	 7524 36884
6160	0	0	Ki67+	 7524 37399
6161	0	0	Ki67+	 7529 36828
6162	0	0	Ki67+	 7530 36977
6163	0	0	Ki67+	 7530 37208
6164	0	0	Ki67+	 7530 37369
6165	0	0	Ki67+	 7533 37247
6166	0	0	Ki67+	 7537 36840
6167	0	0	Ki67+	 7540 37129
6168	0	0	Ki67+	 7541 37307
6169	0	0	Ki67+	 7541 37405
6170	0	0	Ki67+	 7542 36795
6171	0	0	Ki67+	 7544 37010
6172	0	0	Ki67+	 7544 37216
6173	0	0	Ki67+	 7552 37033
6174	0	0	Ki67+	 7555 37243
6175	0	0	Ki67+	 7555 37410
6176	0	0	Ki67+	 7556 37386
6177	0	0	Ki67+	 7559 36813
6178	0	0	Ki67+	 7564 36776
6179	0	0	Ki67+	 7566 37359
6180	0	0	Ki67+	 7567 37089
6181	0	0	Ki67+	 7570 36847
6182	0	0	Ki67+	 7572 36826
6183	0	0	Ki67+	 7577 37206
6184	0	0	Ki67+	 7580 37027
6185	0	0	Ki67+	 7581 37114
6186	0	0	Ki67+	 7584 36852
6187	0	0	Ki67+	 7586 37395
6188	0	0	Ki67+	 7589 37037
6189	0	0	Ki67+	 7590 37121
6190	0	0	Ki67+	 7590 37284
6191	0	0	Ki67+	 7594 37348
6192	0	0	Ki67+	 7595 36903
6193	0	0	Ki67+	 7596 37094
6194	0	0	Ki67+	 7601 37245
6195	0	0	Ki67+	 7602 37320
6196	0	0	Ki67+	 7610 37287
6197	0	0	Ki67+	 7612 37422
6198	0	0	Ki67+	 7616 37301
6199	0	0	Ki67+	 7617 37222
6200	0	0	Ki67+	 7618 36770
6201	0	0	Ki67+	 7623 37399
6202	0	0	Ki67+	 7634 36784
6203	0	0	Ki67+	 7635 37263
6204	0	0	Ki67+	 7636 37409
6205	0	0	Ki67+	 7639 37128
6206	0	0	Ki67+	 7642 37280
6207	0	0	Ki67+	 7654 37304
6208	0	0	Ki67+	 7658 37087
6209	0	0	Ki67+	 7659 37234
6210	0	0	Ki67+	 7661 37063
6211	0	0	Ki67+	 7662 36798
6212	0	0	Ki67+	 7666 37099
6213	0	0	Ki67+	 7673 37047
6214	0	0	Ki67+	 7680 37421
6215	0	0	Ki67+	 7682 36786
6216	0	0	Ki67+	 7682 37395
6217	0	0	Ki67+	 7686 37010
6218	0	0	Ki67+	 7689 36817
6219	0	0	Ki67+	 7689 37139
6220	0	0	Ki67+	 7700 36907
6221	0	0	Ki67+	 7709 37150
6222	0	0	Ki67+	 7710 37448
6223	0	0	Ki67+	 7712 37425
6224	0	0	Ki67+	 7714 37005
6225	0	0	Ki67+	 7715 36988
6226	0	0	Ki67+	 7718 36850
6227	0	0	Ki67+	 7727 37026
6228	0	0	Ki67+	 7727 37460
6229	0	0	Ki67+	 7730 36811
6230	0	0	Ki67+	 7733 37446
6231	0	0	Ki67+	 7734 36980
6232	0	0	Ki67+	 7735 36829
6233	0	0	Ki67+	 7742 37433
6234	0	0	Ki67+	 6969 38057
6235	0	0	Ki67+	 6971 37581
6236	0	0	Ki67+	 7237 38226
6237	0	0	Ki67+	 7353 38169
6238	0	0	Ki67+	 7558 37623
6239	0	0	Ki67+	 7652 37871
6240	0	0	Ki67+	 6954 39132
6241	0	0	Ki67+	 6966 38806
6242	0	0	Ki67+	 7047 38689
6243	0	0	Ki67+	 7257 38873
6244	0	0	Ki67+	 7303 39043
6245	0	0	Ki67+	 7310 39086
6246	0	0	Ki67+	 7313 39122
6247	0	0	Ki67+	 7323 39032
6248	0	0	Ki67+	 7325 39142
6249	0	0	Ki67+	 7326 39123
6250	0	0	Ki67+	 7331 38643
6251	0	0	Ki67+	 7336 39000
6252	0	0	Ki67+	 7340 39032
6253	0	0	Ki67+	 7344 38973
6254	0	0	Ki67+	 7346 38956
6255	0	0	Ki67+	 7347 39046
6256	0	0	Ki67+	 7369 38671
6257	0	0	Ki67+	 7372 38962
6258	0	0	Ki67+	 7378 38944
6259	0	0	Ki67+	 7393 38705
6260	0	0	Ki67+	 7393 39115
6261	0	0	Ki67+	 7406 38975
6262	0	0	Ki67+	 7410 39069
6263	0	0	Ki67+	 7411 38994
6264	0	0	Ki67+	 7421 39019
6265	0	0	Ki67+	 7429 39044
6266	0	0	Ki67+	 7431 39099
6267	0	0	Ki67+	 7432 39085
6268	0	0	Ki67+	 7434 38874
6269	0	0	Ki67+	 7443 38904
6270	0	0	Ki67+	 7444 39074
6271	0	0	Ki67+	 7449 39141
6272	0	0	Ki67+	 7458 39108
6273	0	0	Ki67+	 7459 39144
6274	0	0	Ki67+	 7478 39132
6275	0	0	Ki67+	 7489 38742
6276	0	0	Ki67+	 7512 38965
6277	0	0	Ki67+	 7514 38741
6278	0	0	Ki67+	 7531 38981
6279	0	0	Ki67+	 7540 38781
6280	0	0	Ki67+	 7543 39009
6281	0	0	Ki67+	 7546 39057
6282	0	0	Ki67+	 7551 38988
6283	0	0	Ki67+	 7554 38696
6284	0	0	Ki67+	 7555 38737
6285	0	0	Ki67+	 7556 39104
6286	0	0	Ki67+	 7558 38955
6287	0	0	Ki67+	 7560 39086
6288	0	0	Ki67+	 7561 39129
6289	0	0	Ki67+	 7564 39032
6290	0	0	Ki67+	 7565 38998
6291	0	0	Ki67+	 7567 38936
6292	0	0	Ki67+	 7573 39138
6293	0	0	Ki67+	 7575 39117
6294	0	0	Ki67+	 7580 38824
6295	0	0	Ki67+	 7581 38752
6296	0	0	Ki67+	 7585 39114
6297	0	0	Ki67+	 7590 39064
6298	0	0	Ki67+	 7591 38980
6299	0	0	Ki67+	 7592 39093
6300	0	0	Ki67+	 7593 38724
6301	0	0	Ki67+	 7599 38998
6302	0	0	Ki67+	 7601 38776
6303	0	0	Ki67+	 7602 39069
6304	0	0	Ki67+	 7610 38621
6305	0	0	Ki67+	 7611 38842
6306	0	0	Ki67+	 7617 38725
6307	0	0	Ki67+	 7622 38850
6308	0	0	Ki67+	 7625 38785
6309	0	0	Ki67+	 7631 38750
6310	0	0	Ki67+	 7634 39047
6311	0	0	Ki67+	 7635 38767
6312	0	0	Ki67+	 7637 39114
6313	0	0	Ki67+	 7648 39067
6314	0	0	Ki67+	 7652 38808
6315	0	0	Ki67+	 7652 39131
6316	0	0	Ki67+	 7657 38752
6317	0	0	Ki67+	 7657 38766
6318	0	0	Ki67+	 7662 39092
6319	0	0	Ki67+	 7666 38882
6320	0	0	Ki67+	 7675 39120
6321	0	0	Ki67+	 7677 38781
6322	0	0	Ki67+	 7677 38828
6323	0	0	Ki67+	 7681 38739
6324	0	0	Ki67+	 7682 38686
6325	0	0	Ki67+	 7694 38749
6326	0	0	Ki67+	 7698 38814
6327	0	0	Ki67+	 7699 38918
6328	0	0	Ki67+	 7710 38841
6329	0	0	Ki67+	 7721 38512
6330	0	0	Ki67+	 7727 38927
6331	0	0	Ki67+	 7730 38864
6332	0	0	Ki67+	 7733 38403
6333	0	0	Ki67+	 7733 38830
6334	0	0	Ki67+	 6951 39257
6335	0	0	Ki67+	 6969 39270
6336	0	0	Ki67+	 6977 39184
6337	0	0	Ki67+	 6980 39327
6338	0	0	Ki67+	 6982 39264
6339	0	0	Ki67+	 6987 39221
6340	0	0	Ki67+	 6993 39278
6341	0	0	Ki67+	 6997 39351
6342	0	0	Ki67+	 6999 39239
6343	0	0	Ki67+	 7012 39321
6344	0	0	Ki67+	 7015 39294
6345	0	0	Ki67+	 7025 39316
6346	0	0	Ki67+	 7027 39348
6347	0	0	Ki67+	 7031 39427
6348	0	0	Ki67+	 7040 39498
6349	0	0	Ki67+	 7041 39432
6350	0	0	Ki67+	 7045 39400
6351	0	0	Ki67+	 7053 39531
6352	0	0	Ki67+	 7058 39557
6353	0	0	Ki67+	 7059 39396
6354	0	0	Ki67+	 7076 39428
6355	0	0	Ki67+	 7076 39580
6356	0	0	Ki67+	 7080 39439
6357	0	0	Ki67+	 7082 39284
6358	0	0	Ki67+	 7092 39471
6359	0	0	Ki67+	 7094 39565
6360	0	0	Ki67+	 7094 39584
6361	0	0	Ki67+	 7102 39482
6362	0	0	Ki67+	 7111 39495
6363	0	0	Ki67+	 7115 39542
6364	0	0	Ki67+	 7116 39587
6365	0	0	Ki67+	 7125 39571
6366	0	0	Ki67+	 7130 39734
6367	0	0	Ki67+	 7139 39608
6368	0	0	Ki67+	 7148 39761
6369	0	0	Ki67+	 7149 39707
6370	0	0	Ki67+	 7159 39709
6371	0	0	Ki67+	 7162 39746
6372	0	0	Ki67+	 7169 39723
6373	0	0	Ki67+	 7178 39729
6374	0	0	Ki67+	 7179 39801
6375	0	0	Ki67+	 7180 39775
6376	0	0	Ki67+	 7187 39866
6377	0	0	Ki67+	 7196 39755
6378	0	0	Ki67+	 7197 39781
6379	0	0	Ki67+	 7206 39837
6380	0	0	Ki67+	 7207 39764
6381	0	0	Ki67+	 7216 39790
6382	0	0	Ki67+	 7223 39198
6383	0	0	Ki67+	 7228 39817
6384	0	0	Ki67+	 7233 39837
6385	0	0	Ki67+	 7265 39375
6386	0	0	Ki67+	 7265 39411
6387	0	0	Ki67+	 7280 39550
6388	0	0	Ki67+	 7282 39745
6389	0	0	Ki67+	 7282 39772
6390	0	0	Ki67+	 7290 39806
6391	0	0	Ki67+	 7293 39754
6392	0	0	Ki67+	 7294 39389
6393	0	0	Ki67+	 7294 39833
6394	0	0	Ki67+	 7295 39896
6395	0	0	Ki67+	 7296 39498
6396	0	0	Ki67+	 7297 39823
6397	0	0	Ki67+	 7310 39919
6398	0	0	Ki67+	 7311 39896
6399	0	0	Ki67+	 7317 39878
6400	0	0	Ki67+	 7318 39409
6401	0	0	Ki67+	 7318 39524
6402	0	0	Ki67+	 7321 39768
6403	0	0	Ki67+	 7324 39790
6404	0	0	Ki67+	 7325 39551
6405	0	0	Ki67+	 7327 39805
6406	0	0	Ki67+	 7330 39164
6407	0	0	Ki67+	 7333 39825
6408	0	0	Ki67+	 7335 39429
6409	0	0	Ki67+	 7335 39943
6410	0	0	Ki67+	 7336 39540
6411	0	0	Ki67+	 7337 39198
6412	0	0	Ki67+	 7342 39903
6413	0	0	Ki67+	 7343 39229
6414	0	0	Ki67+	 7346 39556
6415	0	0	Ki67+	 7347 39240
6416	0	0	Ki67+	 7347 39788
6417	0	0	Ki67+	 7348 39180
6418	0	0	Ki67+	 7355 39800
6419	0	0	Ki67+	 7356 39597
6420	0	0	Ki67+	 7360 39461
6421	0	0	Ki67+	 7360 39818
6422	0	0	Ki67+	 7362 39207
6423	0	0	Ki67+	 7367 39228
6424	0	0	Ki67+	 7371 39184
6425	0	0	Ki67+	 7373 39479
6426	0	0	Ki67+	 7377 39257
6427	0	0	Ki67+	 7377 39838
6428	0	0	Ki67+	 7382 39281
6429	0	0	Ki67+	 7383 39494
6430	0	0	Ki67+	 7383 39604
6431	0	0	Ki67+	 7387 39585
6432	0	0	Ki67+	 7393 39304
6433	0	0	Ki67+	 7398 39218
6434	0	0	Ki67+	 7400 39263
6435	0	0	Ki67+	 7401 39481
6436	0	0	Ki67+	 7404 39859
6437	0	0	Ki67+	 7405 39619
6438	0	0	Ki67+	 7410 39521
6439	0	0	Ki67+	 7411 39290
6440	0	0	Ki67+	 7414 39659
6441	0	0	Ki67+	 7416 39639
6442	0	0	Ki67+	 7416 39681
6443	0	0	Ki67+	 7419 39330
6444	0	0	Ki67+	 7420 39942
6445	0	0	Ki67+	 7424 39273
6446	0	0	Ki67+	 7427 39319
6447	0	0	Ki67+	 7428 39898
6448	0	0	Ki67+	 7429 39246
6449	0	0	Ki67+	 7434 39558
6450	0	0	Ki67+	 7439 39676
6451	0	0	Ki67+	 7441 39703
6452	0	0	Ki67+	 7444 39257
6453	0	0	Ki67+	 7448 39896
6454	0	0	Ki67+	 7449 39339
6455	0	0	Ki67+	 7450 39294
6456	0	0	Ki67+	 7455 39691
6457	0	0	Ki67+	 7457 39578
6458	0	0	Ki67+	 7458 39929
6459	0	0	Ki67+	 7462 39611
6460	0	0	Ki67+	 7462 39949
6461	0	0	Ki67+	 7467 39360
6462	0	0	Ki67+	 7468 39630
6463	0	0	Ki67+	 7472 39260
6464	0	0	Ki67+	 7473 39728
6465	0	0	Ki67+	 7474 39599
6466	0	0	Ki67+	 7477 39926
6467	0	0	Ki67+	 7485 39364
6468	0	0	Ki67+	 7485 39712
6469	0	0	Ki67+	 7488 39167
6470	0	0	Ki67+	 7491 39302
6471	0	0	Ki67+	 7497 39644
6472	0	0	Ki67+	 7498 39165
6473	0	0	Ki67+	 7500 39761
6474	0	0	Ki67+	 7502 39735
6475	0	0	Ki67+	 7504 39313
6476	0	0	Ki67+	 7505 39287
6477	0	0	Ki67+	 7509 39194
6478	0	0	Ki67+	 7510 39651
6479	0	0	Ki67+	 7511 39226
6480	0	0	Ki67+	 7518 39261
6481	0	0	Ki67+	 7518 39349
6482	0	0	Ki67+	 7518 39448
6483	0	0	Ki67+	 7520 39779
6484	0	0	Ki67+	 7522 39378
6485	0	0	Ki67+	 7526 39274
6486	0	0	Ki67+	 7527 39673
6487	0	0	Ki67+	 7533 39801
6488	0	0	Ki67+	 7535 39314
6489	0	0	Ki67+	 7537 39895
6490	0	0	Ki67+	 7539 39829
6491	0	0	Ki67+	 7549 39809
6492	0	0	Ki67+	 7549 39911
6493	0	0	Ki67+	 7550 39692
6494	0	0	Ki67+	 7556 39790
6495	0	0	Ki67+	 7572 39740
6496	0	0	Ki67+	 7574 39714
6497	0	0	Ki67+	 7582 39725
6498	0	0	Ki67+	 7582 39853
6499	0	0	Ki67+	 7586 39175
6500	0	0	Ki67+	 7592 39892
6501	0	0	Ki67+	 7597 39208
6502	0	0	Ki67+	 7601 39942
6503	0	0	Ki67+	 7607 39771
6504	0	0	Ki67+	 7607 39869
6505	0	0	Ki67+	 7615 39240
6506	0	0	Ki67+	 7618 39798
6507	0	0	Ki67+	 7621 39266
6508	0	0	Ki67+	 7622 39207
6509	0	0	Ki67+	 7625 39898
6510	0	0	Ki67+	 7625 39916
6511	0	0	Ki67+	 7628 39287
6512	0	0	Ki67+	 7631 39792
6513	0	0	Ki67+	 7634 39837
6514	0	0	Ki67+	 7639 39211
6515	0	0	Ki67+	 7640 39193
6516	0	0	Ki67+	 7651 39338
6517	0	0	Ki67+	 7653 39321
6518	0	0	Ki67+	 7663 39457
6519	0	0	Ki67+	 7663 39948
6520	0	0	Ki67+	 7666 39838
6521	0	0	Ki67+	 7668 39471
6522	0	0	Ki67+	 7668 39750
6523	0	0	Ki67+	 7672 39429
6524	0	0	Ki67+	 7675 39163
6525	0	0	Ki67+	 7677 39861
6526	0	0	Ki67+	 7678 39509
6527	0	0	Ki67+	 7680 39526
6528	0	0	Ki67+	 7681 39401
6529	0	0	Ki67+	 7686 39770
6530	0	0	Ki67+	 7687 39497
6531	0	0	Ki67+	 7693 39632
6532	0	0	Ki67+	 7694 39233
6533	0	0	Ki67+	 7694 39918
6534	0	0	Ki67+	 7696 39173
6535	0	0	Ki67+	 7701 39248
6536	0	0	Ki67+	 7701 39555
6537	0	0	Ki67+	 7706 39202
6538	0	0	Ki67+	 7707 39826
6539	0	0	Ki67+	 7710 39929
6540	0	0	Ki67+	 7711 39266
6541	0	0	Ki67+	 7712 39781
6542	0	0	Ki67+	 7718 39305
6543	0	0	Ki67+	 7718 39850
6544	0	0	Ki67+	 7721 39940
6545	0	0	Ki67+	 7723 39349
6546	0	0	Ki67+	 7723 39527
6547	0	0	Ki67+	 7729 39802
6548	0	0	Ki67+	 7731 39878
6549	0	0	Ki67+	 7737 39373
6550	0	0	Ki67+	 7265 40051
6551	0	0	Ki67+	 7284 40079
6552	0	0	Ki67+	 7298 40085
6553	0	0	Ki67+	 7306 40131
6554	0	0	Ki67+	 7330 40108
6555	0	0	Ki67+	 7334 40123
6556	0	0	Ki67+	 7341 39970
6557	0	0	Ki67+	 7347 39989
6558	0	0	Ki67+	 7354 40155
6559	0	0	Ki67+	 7355 40229
6560	0	0	Ki67+	 7363 40289
6561	0	0	Ki67+	 7365 40265
6562	0	0	Ki67+	 7374 39993
6563	0	0	Ki67+	 7376 40248
6564	0	0	Ki67+	 7380 40192
6565	0	0	Ki67+	 7387 40066
6566	0	0	Ki67+	 7391 40270
6567	0	0	Ki67+	 7394 39992
6568	0	0	Ki67+	 7394 40038
6569	0	0	Ki67+	 7396 40627
6570	0	0	Ki67+	 7398 40607
6571	0	0	Ki67+	 7400 40006
6572	0	0	Ki67+	 7400 40298
6573	0	0	Ki67+	 7409 40531
6574	0	0	Ki67+	 7417 40032
6575	0	0	Ki67+	 7418 40271
6576	0	0	Ki67+	 7418 40467
6577	0	0	Ki67+	 7431 40269
6578	0	0	Ki67+	 7432 40119
6579	0	0	Ki67+	 7437 40102
6580	0	0	Ki67+	 7438 40078
6581	0	0	Ki67+	 7439 40385
6582	0	0	Ki67+	 7440 40327
6583	0	0	Ki67+	 7441 40478
6584	0	0	Ki67+	 7442 40121
6585	0	0	Ki67+	 7449 40548
6586	0	0	Ki67+	 7454 40171
6587	0	0	Ki67+	 7456 40614
6588	0	0	Ki67+	 7458 40357
6589	0	0	Ki67+	 7459 40584
6590	0	0	Ki67+	 7460 40148
6591	0	0	Ki67+	 7462 40160
6592	0	0	Ki67+	 7463 40401
6593	0	0	Ki67+	 7468 40109
6594	0	0	Ki67+	 7477 40181
6595	0	0	Ki67+	 7480 40157
6596	0	0	Ki67+	 7481 40220
6597	0	0	Ki67+	 7481 40679
6598	0	0	Ki67+	 7484 40653
6599	0	0	Ki67+	 7485 40425
6600	0	0	Ki67+	 7486 40290
6601	0	0	Ki67+	 7489 40014
6602	0	0	Ki67+	 7489 40133
6603	0	0	Ki67+	 7489 40269
6604	0	0	Ki67+	 7493 40664
6605	0	0	Ki67+	 7498 40533
6606	0	0	Ki67+	 7501 39993
6607	0	0	Ki67+	 7501 40612
6608	0	0	Ki67+	 7502 40184
6609	0	0	Ki67+	 7503 40256
6610	0	0	Ki67+	 7504 40570
6611	0	0	Ki67+	 7505 40053
6612	0	0	Ki67+	 7510 40089
6613	0	0	Ki67+	 7517 40066
6614	0	0	Ki67+	 7521 40343
6615	0	0	Ki67+	 7523 40130
6616	0	0	Ki67+	 7524 40373
6617	0	0	Ki67+	 7526 40220
6618	0	0	Ki67+	 7541 40008
6619	0	0	Ki67+	 7542 40160
6620	0	0	Ki67+	 7543 40191
6621	0	0	Ki67+	 7549 40372
6622	0	0	Ki67+	 7550 40444
6623	0	0	Ki67+	 7555 40023
6624	0	0	Ki67+	 7562 40213
6625	0	0	Ki67+	 7562 40432
6626	0	0	Ki67+	 7565 40051
6627	0	0	Ki67+	 7565 40070
6628	0	0	Ki67+	 7565 40464
6629	0	0	Ki67+	 7577 40409
6630	0	0	Ki67+	 7583 40066
6631	0	0	Ki67+	 7583 40137
6632	0	0	Ki67+	 7586 40477
6633	0	0	Ki67+	 7591 40229
6634	0	0	Ki67+	 7591 40340
6635	0	0	Ki67+	 7600 40252
6636	0	0	Ki67+	 7602 40171
6637	0	0	Ki67+	 7608 40503
6638	0	0	Ki67+	 7610 40305
6639	0	0	Ki67+	 7612 40092
6640	0	0	Ki67+	 7616 40273
6641	0	0	Ki67+	 7619 40457
6642	0	0	Ki67+	 7620 40170
6643	0	0	Ki67+	 7622 40114
6644	0	0	Ki67+	 7628 40599
6645	0	0	Ki67+	 7630 39965
6646	0	0	Ki67+	 7631 40322
6647	0	0	Ki67+	 7631 40571
6648	0	0	Ki67+	 7633 40526
6649	0	0	Ki67+	 7637 40139
6650	0	0	Ki67+	 7637 40310
6651	0	0	Ki67+	 7642 40553
6652	0	0	Ki67+	 7643 40213
6653	0	0	Ki67+	 7646 40162
6654	0	0	Ki67+	 7647 39998
6655	0	0	Ki67+	 7659 40184
6656	0	0	Ki67+	 7661 40378
6657	0	0	Ki67+	 7664 40593
6658	0	0	Ki67+	 7666 40299
6659	0	0	Ki67+	 7668 40367
6660	0	0	Ki67+	 7679 40717
6661	0	0	Ki67+	 7696 40389
6662	0	0	Ki67+	 7703 39977
6663	0	0	Ki67+	 7705 40685
6664	0	0	Ki67+	 7706 40303
6665	0	0	Ki67+	 7709 40599
6666	0	0	Ki67+	 7711 40728
6667	0	0	Ki67+	 7714 40740
6668	0	0	Ki67+	 7716 40066
6669	0	0	Ki67+	 7717 40661
6670	0	0	Ki67+	 7722 39953
6671	0	0	Ki67+	 7724 40550
6672	0	0	Ki67+	 7724 40648
6673	0	0	Ki67+	 7733 40335
6674	0	0	Ki67+	 7734 40605
6675	0	0	Ki67+	 7736 40077
6676	0	0	Ki67+	 7738 40528
6677	0	0	Ki67+	 7742 40507
6678	0	0	Ki67+	 7327 41084
6679	0	0	Ki67+	 7349 40807
6680	0	0	Ki67+	 7377 40884
6681	0	0	Ki67+	 7379 40780
6682	0	0	Ki67+	 7386 40755
6683	0	0	Ki67+	 7387 40977
6684	0	0	Ki67+	 7398 40959
6685	0	0	Ki67+	 7412 41254
6686	0	0	Ki67+	 7422 41046
6687	0	0	Ki67+	 7436 40971
6688	0	0	Ki67+	 7442 40835
6689	0	0	Ki67+	 7456 41038
6690	0	0	Ki67+	 7463 40959
6691	0	0	Ki67+	 7503 41221
6692	0	0	Ki67+	 7519 40782
6693	0	0	Ki67+	 7519 41214
6694	0	0	Ki67+	 7523 40927
6695	0	0	Ki67+	 7529 40985
6696	0	0	Ki67+	 7529 41406
6697	0	0	Ki67+	 7539 40756
6698	0	0	Ki67+	 7553 41212
6699	0	0	Ki67+	 7553 41233
6700	0	0	Ki67+	 7558 40944
6701	0	0	Ki67+	 7594 41320
6702	0	0	Ki67+	 7678 41036
6703	0	0	Ki67+	 7702 41233
6704	0	0	Ki67+	 7706 41118
6705	0	0	Ki67+	 7708 41048
6706	0	0	Ki67+	 7711 41202
6707	0	0	Ki67+	 7713 41187
6708	0	0	Ki67+	 7716 41062
6709	0	0	Ki67+	 7721 40947
6710	0	0	Ki67+	 7722 41134
6711	0	0	Ki67+	 7722 41162
6712	0	0	Ki67+	 7730 41059
6713	0	0	Ki67+	 7731 41092
6714	0	0	Ki67+	 7736 41025
6715	0	0	Ki67+	 7743 41138
6716	0	0	Ki67+	 8033 24208
6717	0	0	Ki67+	 8035 24195
6718	0	0	Ki67+	 8248 24022
6719	0	0	Ki67+	 8281 24347
6720	0	0	Ki67+	 8427 24309
6721	0	0	Ki67+	 8448 24491
6722	0	0	Ki67+	 7804 25116
6723	0	0	Ki67+	 7829 24813
6724	0	0	Ki67+	 7830 25125
6725	0	0	Ki67+	 7841 24975
6726	0	0	Ki67+	 7908 24876
6727	0	0	Ki67+	 7984 24919
6728	0	0	Ki67+	 7999 24946
6729	0	0	Ki67+	 8097 24586
6730	0	0	Ki67+	 8121 24685
6731	0	0	Ki67+	 8139 25045
6732	0	0	Ki67+	 8215 24937
6733	0	0	Ki67+	 8235 24675
6734	0	0	Ki67+	 8267 24964
6735	0	0	Ki67+	 8290 24555
6736	0	0	Ki67+	 8346 24811
6737	0	0	Ki67+	 8355 25067
6738	0	0	Ki67+	 8364 24641
6739	0	0	Ki67+	 8405 24946
6740	0	0	Ki67+	 8458 24647
6741	0	0	Ki67+	 8542 24846
6742	0	0	Ki67+	 7749 25325
6743	0	0	Ki67+	 7861 25718
6744	0	0	Ki67+	 7883 25752
6745	0	0	Ki67+	 8428 25395
6746	0	0	Ki67+	 8440 25836
6747	0	0	Ki67+	 8449 25987
6748	0	0	Ki67+	 8472 25788
6749	0	0	Ki67+	 8484 25787
6750	0	0	Ki67+	 7798 26306
6751	0	0	Ki67+	 7897 26150
6752	0	0	Ki67+	 7912 26150
6753	0	0	Ki67+	 8184 26325
6754	0	0	Ki67+	 8191 26888
6755	0	0	Ki67+	 8221 26755
6756	0	0	Ki67+	 8239 26714
6757	0	0	Ki67+	 8272 26755
6758	0	0	Ki67+	 8306 26823
6759	0	0	Ki67+	 8323 26167
6760	0	0	Ki67+	 8336 26685
6761	0	0	Ki67+	 8340 26119
6762	0	0	Ki67+	 8365 26385
6763	0	0	Ki67+	 8368 26712
6764	0	0	Ki67+	 8376 26183
6765	0	0	Ki67+	 8429 26767
6766	0	0	Ki67+	 8465 26416
6767	0	0	Ki67+	 8468 26817
6768	0	0	Ki67+	 8505 26753
6769	0	0	Ki67+	 7782 27383
6770	0	0	Ki67+	 7800 27416
6771	0	0	Ki67+	 7835 27404
6772	0	0	Ki67+	 7854 27027
6773	0	0	Ki67+	 7867 27513
6774	0	0	Ki67+	 7907 27306
6775	0	0	Ki67+	 7921 27658
6776	0	0	Ki67+	 7950 27171
6777	0	0	Ki67+	 7974 27566
6778	0	0	Ki67+	 7980 27279
6779	0	0	Ki67+	 7982 27535
6780	0	0	Ki67+	 8014 27175
6781	0	0	Ki67+	 8024 27171
6782	0	0	Ki67+	 8030 27455
6783	0	0	Ki67+	 8045 27332
6784	0	0	Ki67+	 8049 27613
6785	0	0	Ki67+	 8058 27429
6786	0	0	Ki67+	 8064 27444
6787	0	0	Ki67+	 8072 27620
6788	0	0	Ki67+	 8073 27397
6789	0	0	Ki67+	 8080 27585
6790	0	0	Ki67+	 8083 27060
6791	0	0	Ki67+	 8088 27315
6792	0	0	Ki67+	 8093 27504
6793	0	0	Ki67+	 8098 26990
6794	0	0	Ki67+	 8104 27479
6795	0	0	Ki67+	 8109 26984
6796	0	0	Ki67+	 8115 27520
6797	0	0	Ki67+	 8117 27472
6798	0	0	Ki67+	 8120 27328
6799	0	0	Ki67+	 8121 27378
6800	0	0	Ki67+	 8129 26950
6801	0	0	Ki67+	 8129 27306
6802	0	0	Ki67+	 8139 27352
6803	0	0	Ki67+	 8139 27504
6804	0	0	Ki67+	 8141 27483
6805	0	0	Ki67+	 8144 27395
6806	0	0	Ki67+	 8145 27242
6807	0	0	Ki67+	 8151 27263
6808	0	0	Ki67+	 8153 27297
6809	0	0	Ki67+	 8156 27220
6810	0	0	Ki67+	 8158 27477
6811	0	0	Ki67+	 8163 27415
6812	0	0	Ki67+	 8166 27279
6813	0	0	Ki67+	 8172 27200
6814	0	0	Ki67+	 8177 27444
6815	0	0	Ki67+	 8185 27476
6816	0	0	Ki67+	 8186 27386
6817	0	0	Ki67+	 8192 27049
6818	0	0	Ki67+	 8208 27048
6819	0	0	Ki67+	 8220 27353
6820	0	0	Ki67+	 8220 27403
6821	0	0	Ki67+	 8224 27370
6822	0	0	Ki67+	 8256 27072
6823	0	0	Ki67+	 8271 27091
6824	0	0	Ki67+	 8281 27183
6825	0	0	Ki67+	 8285 27111
6826	0	0	Ki67+	 8286 27052
6827	0	0	Ki67+	 8286 27081
6828	0	0	Ki67+	 8296 26978
6829	0	0	Ki67+	 8302 27382
6830	0	0	Ki67+	 8325 27053
6831	0	0	Ki67+	 8326 26915
6832	0	0	Ki67+	 8327 27680
6833	0	0	Ki67+	 8332 27077
6834	0	0	Ki67+	 8340 27482
6835	0	0	Ki67+	 8341 27151
6836	0	0	Ki67+	 8349 27081
6837	0	0	Ki67+	 8349 27162
6838	0	0	Ki67+	 8361 27282
6839	0	0	Ki67+	 8365 27128
6840	0	0	Ki67+	 8375 27538
6841	0	0	Ki67+	 8379 27078
6842	0	0	Ki67+	 8388 27129
6843	0	0	Ki67+	 8391 27059
6844	0	0	Ki67+	 8392 27690
6845	0	0	Ki67+	 8394 27646
6846	0	0	Ki67+	 8395 26986
6847	0	0	Ki67+	 8399 27107
6848	0	0	Ki67+	 8402 27032
6849	0	0	Ki67+	 8411 27202
6850	0	0	Ki67+	 8412 26986
6851	0	0	Ki67+	 8423 27006
6852	0	0	Ki67+	 8426 27275
6853	0	0	Ki67+	 8429 27073
6854	0	0	Ki67+	 8432 27285
6855	0	0	Ki67+	 8434 27258
6856	0	0	Ki67+	 8444 26941
6857	0	0	Ki67+	 8444 27338
6858	0	0	Ki67+	 8453 27290
6859	0	0	Ki67+	 8459 27050
6860	0	0	Ki67+	 8470 27301
6861	0	0	Ki67+	 8490 27064
6862	0	0	Ki67+	 8497 27341
6863	0	0	Ki67+	 8501 27081
6864	0	0	Ki67+	 8501 27108
6865	0	0	Ki67+	 8501 27284
6866	0	0	Ki67+	 8510 27188
6867	0	0	Ki67+	 8512 27316
6868	0	0	Ki67+	 8521 27354
6869	0	0	Ki67+	 8524 27250
6870	0	0	Ki67+	 8526 27203
6871	0	0	Ki67+	 7789 28344
6872	0	0	Ki67+	 7805 27932
6873	0	0	Ki67+	 7826 28206
6874	0	0	Ki67+	 7829 28449
6875	0	0	Ki67+	 7843 27959
6876	0	0	Ki67+	 7850 28390
6877	0	0	Ki67+	 7851 27942
6878	0	0	Ki67+	 7899 28496
6879	0	0	Ki67+	 7901 28078
6880	0	0	Ki67+	 7935 28491
6881	0	0	Ki67+	 7977 28125
6882	0	0	Ki67+	 7987 28190
6883	0	0	Ki67+	 7987 28225
6884	0	0	Ki67+	 7998 27896
6885	0	0	Ki67+	 8005 28192
6886	0	0	Ki67+	 8009 28276
6887	0	0	Ki67+	 8014 27891
6888	0	0	Ki67+	 8019 28323
6889	0	0	Ki67+	 8020 28120
6890	0	0	Ki67+	 8031 28350
6891	0	0	Ki67+	 8041 28208
6892	0	0	Ki67+	 8053 28177
6893	0	0	Ki67+	 8055 28285
6894	0	0	Ki67+	 8056 28064
6895	0	0	Ki67+	 8062 28234
6896	0	0	Ki67+	 8064 28291
6897	0	0	Ki67+	 8068 28175
6898	0	0	Ki67+	 8076 28468
6899	0	0	Ki67+	 8081 28376
6900	0	0	Ki67+	 8083 28436
6901	0	0	Ki67+	 8091 28483
6902	0	0	Ki67+	 8094 28451
6903	0	0	Ki67+	 8095 28250
6904	0	0	Ki67+	 8095 28304
6905	0	0	Ki67+	 8097 27767
6906	0	0	Ki67+	 8102 28356
6907	0	0	Ki67+	 8104 28328
6908	0	0	Ki67+	 8110 28209
6909	0	0	Ki67+	 8112 28473
6910	0	0	Ki67+	 8114 28499
6911	0	0	Ki67+	 8130 28369
6912	0	0	Ki67+	 8133 27841
6913	0	0	Ki67+	 8136 28180
6914	0	0	Ki67+	 8158 28383
6915	0	0	Ki67+	 8179 28055
6916	0	0	Ki67+	 8192 28385
6917	0	0	Ki67+	 8203 28432
6918	0	0	Ki67+	 8215 28477
6919	0	0	Ki67+	 8223 28401
6920	0	0	Ki67+	 8236 28495
6921	0	0	Ki67+	 8257 28423
6922	0	0	Ki67+	 8273 28455
6923	0	0	Ki67+	 8281 28345
6924	0	0	Ki67+	 8285 28208
6925	0	0	Ki67+	 8285 28319
6926	0	0	Ki67+	 8296 28300
6927	0	0	Ki67+	 8300 28374
6928	0	0	Ki67+	 8302 28478
6929	0	0	Ki67+	 8305 28439
6930	0	0	Ki67+	 8313 28248
6931	0	0	Ki67+	 8319 28091
6932	0	0	Ki67+	 8337 28448
6933	0	0	Ki67+	 8339 27865
6934	0	0	Ki67+	 8340 28304
6935	0	0	Ki67+	 8344 28248
6936	0	0	Ki67+	 8345 28382
6937	0	0	Ki67+	 8354 28240
6938	0	0	Ki67+	 8355 28150
6939	0	0	Ki67+	 8356 27752
6940	0	0	Ki67+	 8358 28194
6941	0	0	Ki67+	 8360 28334
6942	0	0	Ki67+	 8368 28310
6943	0	0	Ki67+	 8372 28202
6944	0	0	Ki67+	 8377 28471
6945	0	0	Ki67+	 8383 28353
6946	0	0	Ki67+	 8387 28497
6947	0	0	Ki67+	 8396 28484
6948	0	0	Ki67+	 8409 28177
6949	0	0	Ki67+	 8415 28030
6950	0	0	Ki67+	 8417 27742
6951	0	0	Ki67+	 8431 28125
6952	0	0	Ki67+	 8433 28500
6953	0	0	Ki67+	 8435 28418
6954	0	0	Ki67+	 8441 28136
6955	0	0	Ki67+	 8442 28222
6956	0	0	Ki67+	 8451 28033
6957	0	0	Ki67+	 8467 28439
6958	0	0	Ki67+	 8472 28057
6959	0	0	Ki67+	 8480 28507
6960	0	0	Ki67+	 8488 28458
6961	0	0	Ki67+	 8497 28244
6962	0	0	Ki67+	 8512 28463
6963	0	0	Ki67+	 8535 28445
6964	0	0	Ki67+	 8542 28418
6965	0	0	Ki67+	 7782 28767
6966	0	0	Ki67+	 7865 28735
6967	0	0	Ki67+	 7898 29047
6968	0	0	Ki67+	 7912 29032
6969	0	0	Ki67+	 7916 28964
6970	0	0	Ki67+	 7940 28943
6971	0	0	Ki67+	 7946 28984
6972	0	0	Ki67+	 7958 28788
6973	0	0	Ki67+	 8032 28889
6974	0	0	Ki67+	 8078 29285
6975	0	0	Ki67+	 8103 28761
6976	0	0	Ki67+	 8129 29111
6977	0	0	Ki67+	 8143 29185
6978	0	0	Ki67+	 8151 28896
6979	0	0	Ki67+	 8163 29273
6980	0	0	Ki67+	 8191 28519
6981	0	0	Ki67+	 8225 28696
6982	0	0	Ki67+	 8227 29173
6983	0	0	Ki67+	 8259 28843
6984	0	0	Ki67+	 8263 29043
6985	0	0	Ki67+	 8284 29127
6986	0	0	Ki67+	 8307 29091
6987	0	0	Ki67+	 8325 29102
6988	0	0	Ki67+	 8357 28657
6989	0	0	Ki67+	 8359 28906
6990	0	0	Ki67+	 8389 28903
6991	0	0	Ki67+	 8402 28783
6992	0	0	Ki67+	 8425 28759
6993	0	0	Ki67+	 8431 29220
6994	0	0	Ki67+	 8435 28528
6995	0	0	Ki67+	 8470 28944
6996	0	0	Ki67+	 8483 28877
6997	0	0	Ki67+	 8514 28849
6998	0	0	Ki67+	 8530 28890
6999	0	0	Ki67+	 8539 28700
7000	0	0	Ki67+	 7746 30087
7001	0	0	Ki67+	 7753 29425
7002	0	0	Ki67+	 7764 29364
7003	0	0	Ki67+	 7822 29570
7004	0	0	Ki67+	 7825 29594
7005	0	0	Ki67+	 7840 30086
7006	0	0	Ki67+	 7842 30064
7007	0	0	Ki67+	 7853 30051
7008	0	0	Ki67+	 7857 29379
7009	0	0	Ki67+	 7863 29455
7010	0	0	Ki67+	 7880 30038
7011	0	0	Ki67+	 7883 29570
7012	0	0	Ki67+	 7891 29713
7013	0	0	Ki67+	 7893 29601
7014	0	0	Ki67+	 7896 29549
7015	0	0	Ki67+	 7897 29517
7016	0	0	Ki67+	 7902 29492
7017	0	0	Ki67+	 7906 29548
7018	0	0	Ki67+	 7912 29569
7019	0	0	Ki67+	 7923 29434
7020	0	0	Ki67+	 7923 29630
7021	0	0	Ki67+	 7927 29596
7022	0	0	Ki67+	 7935 29639
7023	0	0	Ki67+	 7938 29461
7024	0	0	Ki67+	 7939 29486
7025	0	0	Ki67+	 7948 29654
7026	0	0	Ki67+	 7954 29686
7027	0	0	Ki67+	 7960 29612
7028	0	0	Ki67+	 7962 29474
7029	0	0	Ki67+	 7965 29631
7030	0	0	Ki67+	 7965 30060
7031	0	0	Ki67+	 7971 30108
7032	0	0	Ki67+	 7976 29760
7033	0	0	Ki67+	 7977 29498
7034	0	0	Ki67+	 7978 30084
7035	0	0	Ki67+	 7991 29435
7036	0	0	Ki67+	 7999 29662
7037	0	0	Ki67+	 8000 30094
7038	0	0	Ki67+	 8001 29454
7039	0	0	Ki67+	 8007 30065
7040	0	0	Ki67+	 8013 30083
7041	0	0	Ki67+	 8018 29681
7042	0	0	Ki67+	 8025 29457
7043	0	0	Ki67+	 8032 29350
7044	0	0	Ki67+	 8036 29714
7045	0	0	Ki67+	 8042 29487
7046	0	0	Ki67+	 8045 29393
7047	0	0	Ki67+	 8051 29471
7048	0	0	Ki67+	 8064 29717
7049	0	0	Ki67+	 8064 30101
7050	0	0	Ki67+	 8065 29353
7051	0	0	Ki67+	 8067 29379
7052	0	0	Ki67+	 8069 29412
7053	0	0	Ki67+	 8069 29489
7054	0	0	Ki67+	 8078 30033
7055	0	0	Ki67+	 8080 29363
7056	0	0	Ki67+	 8085 29743
7057	0	0	Ki67+	 8088 29711
7058	0	0	Ki67+	 8093 29519
7059	0	0	Ki67+	 8099 29438
7060	0	0	Ki67+	 8105 29747
7061	0	0	Ki67+	 8114 29726
7062	0	0	Ki67+	 8124 29412
7063	0	0	Ki67+	 8135 29437
7064	0	0	Ki67+	 8142 29723
7065	0	0	Ki67+	 8143 29519
7066	0	0	Ki67+	 8145 29580
7067	0	0	Ki67+	 8150 29381
7068	0	0	Ki67+	 8156 29757
7069	0	0	Ki67+	 8162 30103
7070	0	0	Ki67+	 8164 29414
7071	0	0	Ki67+	 8165 29447
7072	0	0	Ki67+	 8168 30042
7073	0	0	Ki67+	 8169 29730
7074	0	0	Ki67+	 8171 29516
7075	0	0	Ki67+	 8176 29782
7076	0	0	Ki67+	 8178 29433
7077	0	0	Ki67+	 8181 29393
7078	0	0	Ki67+	 8184 29599
7079	0	0	Ki67+	 8191 29445
7080	0	0	Ki67+	 8194 29753
7081	0	0	Ki67+	 8197 29531
7082	0	0	Ki67+	 8197 29564
7083	0	0	Ki67+	 8198 29730
7084	0	0	Ki67+	 8202 29402
7085	0	0	Ki67+	 8202 29763
7086	0	0	Ki67+	 8203 29715
7087	0	0	Ki67+	 8204 29595
7088	0	0	Ki67+	 8205 29788
7089	0	0	Ki67+	 8217 29443
7090	0	0	Ki67+	 8218 29884
7091	0	0	Ki67+	 8219 29767
7092	0	0	Ki67+	 8220 29469
7093	0	0	Ki67+	 8221 29796
7094	0	0	Ki67+	 8224 29697
7095	0	0	Ki67+	 8232 29723
7096	0	0	Ki67+	 8233 29559
7097	0	0	Ki67+	 8240 29461
7098	0	0	Ki67+	 8243 29671
7099	0	0	Ki67+	 8245 29576
7100	0	0	Ki67+	 8248 29499
7101	0	0	Ki67+	 8254 29686
7102	0	0	Ki67+	 8263 29699
7103	0	0	Ki67+	 8264 29441
7104	0	0	Ki67+	 8264 29665
7105	0	0	Ki67+	 8268 29516
7106	0	0	Ki67+	 8271 29542
7107	0	0	Ki67+	 8275 29636
7108	0	0	Ki67+	 8275 29679
7109	0	0	Ki67+	 8279 29527
7110	0	0	Ki67+	 8281 29567
7111	0	0	Ki67+	 8287 29425
7112	0	0	Ki67+	 8294 29735
7113	0	0	Ki67+	 8304 29970
7114	0	0	Ki67+	 8307 29415
7115	0	0	Ki67+	 8310 29952
7116	0	0	Ki67+	 8312 29860
7117	0	0	Ki67+	 8312 29876
7118	0	0	Ki67+	 8316 29564
7119	0	0	Ki67+	 8319 30011
7120	0	0	Ki67+	 8322 29845
7121	0	0	Ki67+	 8331 29560
7122	0	0	Ki67+	 8333 29415
7123	0	0	Ki67+	 8333 29813
7124	0	0	Ki67+	 8335 29995
7125	0	0	Ki67+	 8338 30059
7126	0	0	Ki67+	 8338 30102
7127	0	0	Ki67+	 8340 29857
7128	0	0	Ki67+	 8341 30037
7129	0	0	Ki67+	 8345 29792
7130	0	0	Ki67+	 8349 29540
7131	0	0	Ki67+	 8351 29649
7132	0	0	Ki67+	 8354 29556
7133	0	0	Ki67+	 8355 29428
7134	0	0	Ki67+	 8357 29411
7135	0	0	Ki67+	 8358 29615
7136	0	0	Ki67+	 8360 29760
7137	0	0	Ki67+	 8365 29826
7138	0	0	Ki67+	 8365 29875
7139	0	0	Ki67+	 8368 29605
7140	0	0	Ki67+	 8368 29842
7141	0	0	Ki67+	 8369 29904
7142	0	0	Ki67+	 8370 29518
7143	0	0	Ki67+	 8370 30080
7144	0	0	Ki67+	 8371 29461
7145	0	0	Ki67+	 8372 29424
7146	0	0	Ki67+	 8373 29954
7147	0	0	Ki67+	 8375 29435
7148	0	0	Ki67+	 8377 29659
7149	0	0	Ki67+	 8379 29699
7150	0	0	Ki67+	 8381 29849
7151	0	0	Ki67+	 8382 29539
7152	0	0	Ki67+	 8386 30068
7153	0	0	Ki67+	 8388 29893
7154	0	0	Ki67+	 8389 29462
7155	0	0	Ki67+	 8389 30044
7156	0	0	Ki67+	 8392 29598
7157	0	0	Ki67+	 8393 29674
7158	0	0	Ki67+	 8398 30098
7159	0	0	Ki67+	 8400 29641
7160	0	0	Ki67+	 8401 29819
7161	0	0	Ki67+	 8403 29656
7162	0	0	Ki67+	 8406 29511
7163	0	0	Ki67+	 8408 29433
7164	0	0	Ki67+	 8408 29840
7165	0	0	Ki67+	 8408 29870
7166	0	0	Ki67+	 8412 29601
7167	0	0	Ki67+	 8412 29773
7168	0	0	Ki67+	 8413 29613
7169	0	0	Ki67+	 8414 30087
7170	0	0	Ki67+	 8416 29724
7171	0	0	Ki67+	 8418 30066
7172	0	0	Ki67+	 8419 29648
7173	0	0	Ki67+	 8420 29688
7174	0	0	Ki67+	 8425 29762
7175	0	0	Ki67+	 8431 29883
7176	0	0	Ki67+	 8432 29704
7177	0	0	Ki67+	 8432 29783
7178	0	0	Ki67+	 8433 29678
7179	0	0	Ki67+	 8435 29642
7180	0	0	Ki67+	 8438 29666
7181	0	0	Ki67+	 8445 29613
7182	0	0	Ki67+	 8445 29771
7183	0	0	Ki67+	 8446 29751
7184	0	0	Ki67+	 8446 30099
7185	0	0	Ki67+	 8447 29892
7186	0	0	Ki67+	 8451 29808
7187	0	0	Ki67+	 8452 29698
7188	0	0	Ki67+	 8455 29371
7189	0	0	Ki67+	 8461 29665
7190	0	0	Ki67+	 8462 30022
7191	0	0	Ki67+	 8463 29641
7192	0	0	Ki67+	 8465 29732
7193	0	0	Ki67+	 8465 29899
7194	0	0	Ki67+	 8466 29793
7195	0	0	Ki67+	 8469 29834
7196	0	0	Ki67+	 8471 29752
7197	0	0	Ki67+	 8479 29716
7198	0	0	Ki67+	 8484 29771
7199	0	0	Ki67+	 8486 29920
7200	0	0	Ki67+	 8491 29739
7201	0	0	Ki67+	 8495 29863
7202	0	0	Ki67+	 8515 29382
7203	0	0	Ki67+	 8517 29871
7204	0	0	Ki67+	 8517 29906
7205	0	0	Ki67+	 8520 29881
7206	0	0	Ki67+	 8527 29787
7207	0	0	Ki67+	 8533 29623
7208	0	0	Ki67+	 8535 29839
7209	0	0	Ki67+	 8535 30095
7210	0	0	Ki67+	 8538 29605
7211	0	0	Ki67+	 8539 29378
7212	0	0	Ki67+	 8542 29872
7213	0	0	Ki67+	 7749 30191
7214	0	0	Ki67+	 7751 30345
7215	0	0	Ki67+	 7759 30271
7216	0	0	Ki67+	 7762 30212
7217	0	0	Ki67+	 7766 30321
7218	0	0	Ki67+	 7771 30190
7219	0	0	Ki67+	 7785 30563
7220	0	0	Ki67+	 7802 30171
7221	0	0	Ki67+	 7809 30898
7222	0	0	Ki67+	 7813 30577
7223	0	0	Ki67+	 7819 30418
7224	0	0	Ki67+	 7831 30775
7225	0	0	Ki67+	 7843 30165
7226	0	0	Ki67+	 7845 30208
7227	0	0	Ki67+	 7847 30428
7228	0	0	Ki67+	 7852 30128
7229	0	0	Ki67+	 7865 30145
7230	0	0	Ki67+	 7887 30859
7231	0	0	Ki67+	 7887 30879
7232	0	0	Ki67+	 7893 30722
7233	0	0	Ki67+	 7893 30753
7234	0	0	Ki67+	 7899 30321
7235	0	0	Ki67+	 7902 30248
7236	0	0	Ki67+	 7911 30905
7237	0	0	Ki67+	 7915 30681
7238	0	0	Ki67+	 7923 30817
7239	0	0	Ki67+	 7935 30310
7240	0	0	Ki67+	 7938 30898
7241	0	0	Ki67+	 7945 30819
7242	0	0	Ki67+	 7952 30651
7243	0	0	Ki67+	 7962 30892
7244	0	0	Ki67+	 7964 30819
7245	0	0	Ki67+	 7969 30737
7246	0	0	Ki67+	 7974 30321
7247	0	0	Ki67+	 7978 30864
7248	0	0	Ki67+	 7983 30671
7249	0	0	Ki67+	 7998 30491
7250	0	0	Ki67+	 8009 30521
7251	0	0	Ki67+	 8011 30182
7252	0	0	Ki67+	 8031 30546
7253	0	0	Ki67+	 8036 30801
7254	0	0	Ki67+	 8050 30572
7255	0	0	Ki67+	 8060 30540
7256	0	0	Ki67+	 8073 30306
7257	0	0	Ki67+	 8092 30114
7258	0	0	Ki67+	 8132 30659
7259	0	0	Ki67+	 8137 30613
7260	0	0	Ki67+	 8142 30295
7261	0	0	Ki67+	 8142 30703
7262	0	0	Ki67+	 8153 30609
7263	0	0	Ki67+	 8160 30669
7264	0	0	Ki67+	 8164 30726
7265	0	0	Ki67+	 8169 30878
7266	0	0	Ki67+	 8171 30836
7267	0	0	Ki67+	 8187 30719
7268	0	0	Ki67+	 8190 30828
7269	0	0	Ki67+	 8194 30640
7270	0	0	Ki67+	 8208 30300
7271	0	0	Ki67+	 8227 30306
7272	0	0	Ki67+	 8229 30778
7273	0	0	Ki67+	 8244 30898
7274	0	0	Ki67+	 8245 30355
7275	0	0	Ki67+	 8261 30768
7276	0	0	Ki67+	 8263 30656
7277	0	0	Ki67+	 8269 30733
7278	0	0	Ki67+	 8277 30479
7279	0	0	Ki67+	 8285 30331
7280	0	0	Ki67+	 8336 30132
7281	0	0	Ki67+	 8349 30118
7282	0	0	Ki67+	 8361 30641
7283	0	0	Ki67+	 8361 30839
7284	0	0	Ki67+	 8381 30863
7285	0	0	Ki67+	 8382 30704
7286	0	0	Ki67+	 8389 30600
7287	0	0	Ki67+	 8396 30537
7288	0	0	Ki67+	 8399 30505
7289	0	0	Ki67+	 8403 30619
7290	0	0	Ki67+	 8408 30513
7291	0	0	Ki67+	 8408 30716
7292	0	0	Ki67+	 8413 30133
7293	0	0	Ki67+	 8413 30473
7294	0	0	Ki67+	 8414 30648
7295	0	0	Ki67+	 8424 30700
7296	0	0	Ki67+	 8429 30725
7297	0	0	Ki67+	 8435 30646
7298	0	0	Ki67+	 8437 30475
7299	0	0	Ki67+	 8451 30494
7300	0	0	Ki67+	 8458 30473
7301	0	0	Ki67+	 8465 30201
7302	0	0	Ki67+	 8476 30384
7303	0	0	Ki67+	 8479 30114
7304	0	0	Ki67+	 8483 30512
7305	0	0	Ki67+	 8491 30478
7306	0	0	Ki67+	 8498 30705
7307	0	0	Ki67+	 8499 30656
7308	0	0	Ki67+	 8501 30510
7309	0	0	Ki67+	 8503 30539
7310	0	0	Ki67+	 8512 30705
7311	0	0	Ki67+	 8513 30116
7312	0	0	Ki67+	 8514 30186
7313	0	0	Ki67+	 8517 30579
7314	0	0	Ki67+	 8521 30168
7315	0	0	Ki67+	 8531 30150
7316	0	0	Ki67+	 7745 31333
7317	0	0	Ki67+	 7750 31458
7318	0	0	Ki67+	 7759 31475
7319	0	0	Ki67+	 7761 31109
7320	0	0	Ki67+	 7765 30985
7321	0	0	Ki67+	 7768 31332
7322	0	0	Ki67+	 7776 31031
7323	0	0	Ki67+	 7777 31480
7324	0	0	Ki67+	 7783 31078
7325	0	0	Ki67+	 7790 31063
7326	0	0	Ki67+	 7793 30924
7327	0	0	Ki67+	 7793 31520
7328	0	0	Ki67+	 7800 31045
7329	0	0	Ki67+	 7803 31491
7330	0	0	Ki67+	 7809 31252
7331	0	0	Ki67+	 7816 30944
7332	0	0	Ki67+	 7823 31304
7333	0	0	Ki67+	 7827 31441
7334	0	0	Ki67+	 7833 31235
7335	0	0	Ki67+	 7841 30968
7336	0	0	Ki67+	 7842 31437
7337	0	0	Ki67+	 7848 31403
7338	0	0	Ki67+	 7852 31218
7339	0	0	Ki67+	 7854 31283
7340	0	0	Ki67+	 7860 30939
7341	0	0	Ki67+	 7867 31242
7342	0	0	Ki67+	 7868 31410
7343	0	0	Ki67+	 7872 31204
7344	0	0	Ki67+	 7880 31398
7345	0	0	Ki67+	 7897 31182
7346	0	0	Ki67+	 7900 31408
7347	0	0	Ki67+	 7906 31160
7348	0	0	Ki67+	 7908 31394
7349	0	0	Ki67+	 7913 31190
7350	0	0	Ki67+	 7921 31409
7351	0	0	Ki67+	 7924 31214
7352	0	0	Ki67+	 7934 31155
7353	0	0	Ki67+	 7941 31414
7354	0	0	Ki67+	 7951 31192
7355	0	0	Ki67+	 7960 31443
7356	0	0	Ki67+	 7967 31170
7357	0	0	Ki67+	 7970 31149
7358	0	0	Ki67+	 7977 31082
7359	0	0	Ki67+	 7986 31112
7360	0	0	Ki67+	 7993 31642
7361	0	0	Ki67+	 7994 31133
7362	0	0	Ki67+	 8011 31154
7363	0	0	Ki67+	 8012 31056
7364	0	0	Ki67+	 8018 31106
7365	0	0	Ki67+	 8025 31122
7366	0	0	Ki67+	 8032 31707
7367	0	0	Ki67+	 8045 31326
7368	0	0	Ki67+	 8048 31132
7369	0	0	Ki67+	 8066 31488
7370	0	0	Ki67+	 8068 31128
7371	0	0	Ki67+	 8068 31511
7372	0	0	Ki67+	 8071 30941
7373	0	0	Ki67+	 8085 31159
7374	0	0	Ki67+	 8085 31544
7375	0	0	Ki67+	 8094 30931
7376	0	0	Ki67+	 8097 31343
7377	0	0	Ki67+	 8107 31138
7378	0	0	Ki67+	 8113 31176
7379	0	0	Ki67+	 8122 31165
7380	0	0	Ki67+	 8130 31351
7381	0	0	Ki67+	 8134 31372
7382	0	0	Ki67+	 8135 31142
7383	0	0	Ki67+	 8141 31068
7384	0	0	Ki67+	 8146 31120
7385	0	0	Ki67+	 8146 31490
7386	0	0	Ki67+	 8147 31050
7387	0	0	Ki67+	 8148 30935
7388	0	0	Ki67+	 8151 31334
7389	0	0	Ki67+	 8157 31095
7390	0	0	Ki67+	 8159 31298
7391	0	0	Ki67+	 8165 31112
7392	0	0	Ki67+	 8167 31356
7393	0	0	Ki67+	 8175 31514
7394	0	0	Ki67+	 8178 31224
7395	0	0	Ki67+	 8178 31249
7396	0	0	Ki67+	 8181 31383
7397	0	0	Ki67+	 8185 31339
7398	0	0	Ki67+	 8186 31008
7399	0	0	Ki67+	 8192 30978
7400	0	0	Ki67+	 8194 31450
7401	0	0	Ki67+	 8208 31250
7402	0	0	Ki67+	 8209 31535
7403	0	0	Ki67+	 8210 31402
7404	0	0	Ki67+	 8210 31579
7405	0	0	Ki67+	 8211 31223
7406	0	0	Ki67+	 8216 31340
7407	0	0	Ki67+	 8222 31386
7408	0	0	Ki67+	 8237 31229
7409	0	0	Ki67+	 8237 31411
7410	0	0	Ki67+	 8263 31241
7411	0	0	Ki67+	 8264 31381
7412	0	0	Ki67+	 8271 31372
7413	0	0	Ki67+	 8287 31127
7414	0	0	Ki67+	 8293 31100
7415	0	0	Ki67+	 8293 31179
7416	0	0	Ki67+	 8294 31343
7417	0	0	Ki67+	 8310 31490
7418	0	0	Ki67+	 8315 31228
7419	0	0	Ki67+	 8333 31062
7420	0	0	Ki67+	 8339 31316
7421	0	0	Ki67+	 8372 31261
7422	0	0	Ki67+	 8379 31480
7423	0	0	Ki67+	 8386 31414
7424	0	0	Ki67+	 8408 31300
7425	0	0	Ki67+	 8415 31438
7426	0	0	Ki67+	 8416 31417
7427	0	0	Ki67+	 8429 31287
7428	0	0	Ki67+	 8433 31394
7429	0	0	Ki67+	 8447 31282
7430	0	0	Ki67+	 8447 31375
7431	0	0	Ki67+	 8457 31398
7432	0	0	Ki67+	 8461 31430
7433	0	0	Ki67+	 8464 31373
7434	0	0	Ki67+	 8477 31285
7435	0	0	Ki67+	 8479 31351
7436	0	0	Ki67+	 8485 31703
7437	0	0	Ki67+	 8488 31096
7438	0	0	Ki67+	 8496 31361
7439	0	0	Ki67+	 8503 31302
7440	0	0	Ki67+	 8503 31700
7441	0	0	Ki67+	 8520 31434
7442	0	0	Ki67+	 8521 31662
7443	0	0	Ki67+	 8522 31672
7444	0	0	Ki67+	 8524 31208
7445	0	0	Ki67+	 8525 31331
7446	0	0	Ki67+	 8535 31307
7447	0	0	Ki67+	 8538 31274
7448	0	0	Ki67+	 7756 31857
7449	0	0	Ki67+	 7756 31947
7450	0	0	Ki67+	 7757 31878
7451	0	0	Ki67+	 7764 32020
7452	0	0	Ki67+	 7773 32169
7453	0	0	Ki67+	 7777 31995
7454	0	0	Ki67+	 7785 31970
7455	0	0	Ki67+	 7786 31948
7456	0	0	Ki67+	 7801 31875
7457	0	0	Ki67+	 7813 32281
7458	0	0	Ki67+	 7839 32394
7459	0	0	Ki67+	 7842 32503
7460	0	0	Ki67+	 7843 32422
7461	0	0	Ki67+	 7847 32463
7462	0	0	Ki67+	 7853 32087
7463	0	0	Ki67+	 7854 31921
7464	0	0	Ki67+	 7854 32377
7465	0	0	Ki67+	 7858 32007
7466	0	0	Ki67+	 7862 31886
7467	0	0	Ki67+	 7862 32218
7468	0	0	Ki67+	 7877 31945
7469	0	0	Ki67+	 7878 31910
7470	0	0	Ki67+	 7879 32453
7471	0	0	Ki67+	 7881 32010
7472	0	0	Ki67+	 7882 32495
7473	0	0	Ki67+	 7889 31810
7474	0	0	Ki67+	 7899 31967
7475	0	0	Ki67+	 7900 31979
7476	0	0	Ki67+	 7907 31880
7477	0	0	Ki67+	 7907 32386
7478	0	0	Ki67+	 7916 32436
7479	0	0	Ki67+	 7925 32130
7480	0	0	Ki67+	 7926 32406
7481	0	0	Ki67+	 7929 32176
7482	0	0	Ki67+	 7933 32153
7483	0	0	Ki67+	 7934 32187
7484	0	0	Ki67+	 7940 32120
7485	0	0	Ki67+	 7941 31938
7486	0	0	Ki67+	 7949 32373
7487	0	0	Ki67+	 7952 32051
7488	0	0	Ki67+	 7952 32093
7489	0	0	Ki67+	 7955 32198
7490	0	0	Ki67+	 7961 32229
7491	0	0	Ki67+	 7965 31907
7492	0	0	Ki67+	 7966 32086
7493	0	0	Ki67+	 7969 31946
7494	0	0	Ki67+	 7976 31885
7495	0	0	Ki67+	 7979 32420
7496	0	0	Ki67+	 7982 32356
7497	0	0	Ki67+	 7982 32406
7498	0	0	Ki67+	 7984 32376
7499	0	0	Ki67+	 7985 32070
7500	0	0	Ki67+	 7987 32224
7501	0	0	Ki67+	 7989 31851
7502	0	0	Ki67+	 7995 32092
7503	0	0	Ki67+	 7996 32196
7504	0	0	Ki67+	 7997 31944
7505	0	0	Ki67+	 8015 32116
7506	0	0	Ki67+	 8015 32267
7507	0	0	Ki67+	 8018 32352
7508	0	0	Ki67+	 8018 32493
7509	0	0	Ki67+	 8022 32198
7510	0	0	Ki67+	 8022 32235
7511	0	0	Ki67+	 8024 31860
7512	0	0	Ki67+	 8025 32485
7513	0	0	Ki67+	 8040 32245
7514	0	0	Ki67+	 8045 32168
7515	0	0	Ki67+	 8050 32495
7516	0	0	Ki67+	 8054 31890
7517	0	0	Ki67+	 8058 31843
7518	0	0	Ki67+	 8063 32179
7519	0	0	Ki67+	 8066 32510
7520	0	0	Ki67+	 8080 31796
7521	0	0	Ki67+	 8087 31831
7522	0	0	Ki67+	 8092 32009
7523	0	0	Ki67+	 8102 32018
7524	0	0	Ki67+	 8104 31993
7525	0	0	Ki67+	 8111 31789
7526	0	0	Ki67+	 8114 31986
7527	0	0	Ki67+	 8130 32010
7528	0	0	Ki67+	 8134 31964
7529	0	0	Ki67+	 8150 31979
7530	0	0	Ki67+	 8165 32479
7531	0	0	Ki67+	 8170 31908
7532	0	0	Ki67+	 8186 31909
7533	0	0	Ki67+	 8187 32496
7534	0	0	Ki67+	 8210 31937
7535	0	0	Ki67+	 8232 31973
7536	0	0	Ki67+	 8236 31867
7537	0	0	Ki67+	 8291 32482
7538	0	0	Ki67+	 8351 32371
7539	0	0	Ki67+	 8354 32278
7540	0	0	Ki67+	 8363 32480
7541	0	0	Ki67+	 8374 32457
7542	0	0	Ki67+	 8374 32483
7543	0	0	Ki67+	 8381 32367
7544	0	0	Ki67+	 8388 32473
7545	0	0	Ki67+	 8389 31846
7546	0	0	Ki67+	 8397 32511
7547	0	0	Ki67+	 8401 32228
7548	0	0	Ki67+	 8405 32213
7549	0	0	Ki67+	 8424 32237
7550	0	0	Ki67+	 8428 32052
7551	0	0	Ki67+	 8428 32212
7552	0	0	Ki67+	 8429 32065
7553	0	0	Ki67+	 8441 31858
7554	0	0	Ki67+	 8442 32503
7555	0	0	Ki67+	 8443 31923
7556	0	0	Ki67+	 8455 31811
7557	0	0	Ki67+	 8457 32091
7558	0	0	Ki67+	 8491 32145
7559	0	0	Ki67+	 8506 32250
7560	0	0	Ki67+	 8515 32289
7561	0	0	Ki67+	 8524 32455
7562	0	0	Ki67+	 8527 32167
7563	0	0	Ki67+	 8534 32484
7564	0	0	Ki67+	 8543 31725
7565	0	0	Ki67+	 7753 32679
7566	0	0	Ki67+	 7766 32712
7567	0	0	Ki67+	 7776 33133
7568	0	0	Ki67+	 7782 32934
7569	0	0	Ki67+	 7785 32637
7570	0	0	Ki67+	 7788 32898
7571	0	0	Ki67+	 7789 32734
7572	0	0	Ki67+	 7790 32833
7573	0	0	Ki67+	 7791 32810
7574	0	0	Ki67+	 7794 32931
7575	0	0	Ki67+	 7801 32859
7576	0	0	Ki67+	 7806 32641
7577	0	0	Ki67+	 7806 32839
7578	0	0	Ki67+	 7808 32785
7579	0	0	Ki67+	 7813 32818
7580	0	0	Ki67+	 7824 32750
7581	0	0	Ki67+	 7826 32781
7582	0	0	Ki67+	 7833 32643
7583	0	0	Ki67+	 7834 32548
7584	0	0	Ki67+	 7838 32574
7585	0	0	Ki67+	 7839 32531
7586	0	0	Ki67+	 7840 32961
7587	0	0	Ki67+	 7844 33117
7588	0	0	Ki67+	 7844 33176
7589	0	0	Ki67+	 7847 32734
7590	0	0	Ki67+	 7849 32795
7591	0	0	Ki67+	 7855 33149
7592	0	0	Ki67+	 7856 32515
7593	0	0	Ki67+	 7859 32965
7594	0	0	Ki67+	 7860 32665
7595	0	0	Ki67+	 7863 33088
7596	0	0	Ki67+	 7863 33113
7597	0	0	Ki67+	 7864 32595
7598	0	0	Ki67+	 7864 32787
7599	0	0	Ki67+	 7866 32938
7600	0	0	Ki67+	 7870 32948
7601	0	0	Ki67+	 7871 33295
7602	0	0	Ki67+	 7874 32683
7603	0	0	Ki67+	 7876 32913
7604	0	0	Ki67+	 7876 33172
7605	0	0	Ki67+	 7878 33309
7606	0	0	Ki67+	 7882 32743
7607	0	0	Ki67+	 7886 32900
7608	0	0	Ki67+	 7891 32783
7609	0	0	Ki67+	 7892 32712
7610	0	0	Ki67+	 7894 33046
7611	0	0	Ki67+	 7900 32694
7612	0	0	Ki67+	 7901 32887
7613	0	0	Ki67+	 7908 32839
7614	0	0	Ki67+	 7912 33075
7615	0	0	Ki67+	 7912 33300
7616	0	0	Ki67+	 7913 32618
7617	0	0	Ki67+	 7923 32798
7618	0	0	Ki67+	 7934 33104
7619	0	0	Ki67+	 7964 33068
7620	0	0	Ki67+	 7973 32997
7621	0	0	Ki67+	 7983 32629
7622	0	0	Ki67+	 7987 32721
7623	0	0	Ki67+	 7991 32883
7624	0	0	Ki67+	 7999 32793
7625	0	0	Ki67+	 7999 33251
7626	0	0	Ki67+	 8000 32756
7627	0	0	Ki67+	 8006 32649
7628	0	0	Ki67+	 8035 32758
7629	0	0	Ki67+	 8038 32881
7630	0	0	Ki67+	 8041 33149
7631	0	0	Ki67+	 8051 32749
7632	0	0	Ki67+	 8062 32858
7633	0	0	Ki67+	 8067 33120
7634	0	0	Ki67+	 8077 32761
7635	0	0	Ki67+	 8079 32872
7636	0	0	Ki67+	 8085 32830
7637	0	0	Ki67+	 8086 33070
7638	0	0	Ki67+	 8091 33289
7639	0	0	Ki67+	 8097 32861
7640	0	0	Ki67+	 8111 33042
7641	0	0	Ki67+	 8114 32651
7642	0	0	Ki67+	 8116 33068
7643	0	0	Ki67+	 8119 32709
7644	0	0	Ki67+	 8122 33257
7645	0	0	Ki67+	 8127 33287
7646	0	0	Ki67+	 8135 33308
7647	0	0	Ki67+	 8137 33225
7648	0	0	Ki67+	 8143 32576
7649	0	0	Ki67+	 8146 32716
7650	0	0	Ki67+	 8147 33292
7651	0	0	Ki67+	 8151 32806
7652	0	0	Ki67+	 8152 32996
7653	0	0	Ki67+	 8154 32563
7654	0	0	Ki67+	 8154 32593
7655	0	0	Ki67+	 8163 33222
7656	0	0	Ki67+	 8170 33187
7657	0	0	Ki67+	 8174 32832
7658	0	0	Ki67+	 8182 33234
7659	0	0	Ki67+	 8185 33191
7660	0	0	Ki67+	 8200 32620
7661	0	0	Ki67+	 8202 33172
7662	0	0	Ki67+	 8207 32668
7663	0	0	Ki67+	 8209 32642
7664	0	0	Ki67+	 8213 33311
7665	0	0	Ki67+	 8222 32562
7666	0	0	Ki67+	 8228 32526
7667	0	0	Ki67+	 8230 32578
7668	0	0	Ki67+	 8239 32735
7669	0	0	Ki67+	 8248 32972
7670	0	0	Ki67+	 8256 32694
7671	0	0	Ki67+	 8260 32961
7672	0	0	Ki67+	 8261 32558
7673	0	0	Ki67+	 8263 32995
7674	0	0	Ki67+	 8274 33118
7675	0	0	Ki67+	 8277 32943
7676	0	0	Ki67+	 8278 32850
7677	0	0	Ki67+	 8283 32883
7678	0	0	Ki67+	 8286 32804
7679	0	0	Ki67+	 8287 33211
7680	0	0	Ki67+	 8287 33266
7681	0	0	Ki67+	 8290 32779
7682	0	0	Ki67+	 8291 33241
7683	0	0	Ki67+	 8299 33171
7684	0	0	Ki67+	 8306 32740
7685	0	0	Ki67+	 8311 33284
7686	0	0	Ki67+	 8313 33222
7687	0	0	Ki67+	 8314 32724
7688	0	0	Ki67+	 8315 33132
7689	0	0	Ki67+	 8320 33271
7690	0	0	Ki67+	 8322 32631
7691	0	0	Ki67+	 8325 33149
7692	0	0	Ki67+	 8330 32703
7693	0	0	Ki67+	 8333 33252
7694	0	0	Ki67+	 8336 33062
7695	0	0	Ki67+	 8336 33271
7696	0	0	Ki67+	 8340 32583
7697	0	0	Ki67+	 8347 32685
7698	0	0	Ki67+	 8349 33087
7699	0	0	Ki67+	 8360 32576
7700	0	0	Ki67+	 8365 32515
7701	0	0	Ki67+	 8365 33080
7702	0	0	Ki67+	 8373 32590
7703	0	0	Ki67+	 8382 32544
7704	0	0	Ki67+	 8387 32953
7705	0	0	Ki67+	 8393 33014
7706	0	0	Ki67+	 8405 32916
7707	0	0	Ki67+	 8405 33266
7708	0	0	Ki67+	 8423 32955
7709	0	0	Ki67+	 8435 32856
7710	0	0	Ki67+	 8436 32905
7711	0	0	Ki67+	 8440 32835
7712	0	0	Ki67+	 8440 32881
7713	0	0	Ki67+	 8446 32714
7714	0	0	Ki67+	 8450 32737
7715	0	0	Ki67+	 8466 32729
7716	0	0	Ki67+	 8484 33284
7717	0	0	Ki67+	 8488 33109
7718	0	0	Ki67+	 8490 32948
7719	0	0	Ki67+	 8500 32894
7720	0	0	Ki67+	 8510 32936
7721	0	0	Ki67+	 8511 32957
7722	0	0	Ki67+	 8514 32869
7723	0	0	Ki67+	 8528 32831
7724	0	0	Ki67+	 8528 32851
7725	0	0	Ki67+	 8530 32918
7726	0	0	Ki67+	 8536 32771
7727	0	0	Ki67+	 8538 32883
7728	0	0	Ki67+	 8538 33114
7729	0	0	Ki67+	 7745 33458
7730	0	0	Ki67+	 7756 33379
7731	0	0	Ki67+	 7783 33360
7732	0	0	Ki67+	 7785 33392
7733	0	0	Ki67+	 7785 33616
7734	0	0	Ki67+	 7790 33765
7735	0	0	Ki67+	 7825 33635
7736	0	0	Ki67+	 7829 33655
7737	0	0	Ki67+	 7830 33342
7738	0	0	Ki67+	 7836 33524
7739	0	0	Ki67+	 7841 33724
7740	0	0	Ki67+	 7846 33313
7741	0	0	Ki67+	 7863 33724
7742	0	0	Ki67+	 7868 33972
7743	0	0	Ki67+	 7870 33319
7744	0	0	Ki67+	 7874 33501
7745	0	0	Ki67+	 7875 33552
7746	0	0	Ki67+	 7877 33527
7747	0	0	Ki67+	 7882 33371
7748	0	0	Ki67+	 7891 33536
7749	0	0	Ki67+	 7895 33703
7750	0	0	Ki67+	 7898 33751
7751	0	0	Ki67+	 7908 33318
7752	0	0	Ki67+	 7915 33738
7753	0	0	Ki67+	 7923 33339
7754	0	0	Ki67+	 7935 33652
7755	0	0	Ki67+	 7940 33321
7756	0	0	Ki67+	 7940 33416
7757	0	0	Ki67+	 7942 34053
7758	0	0	Ki67+	 7949 34000
7759	0	0	Ki67+	 7964 34027
7760	0	0	Ki67+	 7970 33936
7761	0	0	Ki67+	 7971 33468
7762	0	0	Ki67+	 7972 33367
7763	0	0	Ki67+	 7977 33435
7764	0	0	Ki67+	 7983 33337
7765	0	0	Ki67+	 7984 33373
7766	0	0	Ki67+	 7990 33352
7767	0	0	Ki67+	 8002 34019
7768	0	0	Ki67+	 8003 33945
7769	0	0	Ki67+	 8014 33925
7770	0	0	Ki67+	 8015 33937
7771	0	0	Ki67+	 8017 33752
7772	0	0	Ki67+	 8025 34033
7773	0	0	Ki67+	 8026 33815
7774	0	0	Ki67+	 8028 33996
7775	0	0	Ki67+	 8029 33662
7776	0	0	Ki67+	 8031 33945
7777	0	0	Ki67+	 8033 33523
7778	0	0	Ki67+	 8038 33783
7779	0	0	Ki67+	 8045 33797
7780	0	0	Ki67+	 8051 33673
7781	0	0	Ki67+	 8052 33461
7782	0	0	Ki67+	 8054 33839
7783	0	0	Ki67+	 8055 33391
7784	0	0	Ki67+	 8056 33367
7785	0	0	Ki67+	 8056 33419
7786	0	0	Ki67+	 8063 34109
7787	0	0	Ki67+	 8064 33687
7788	0	0	Ki67+	 8065 33449
7789	0	0	Ki67+	 8065 33545
7790	0	0	Ki67+	 8070 33416
7791	0	0	Ki67+	 8075 33403
7792	0	0	Ki67+	 8076 33499
7793	0	0	Ki67+	 8083 33472
7794	0	0	Ki67+	 8084 33865
7795	0	0	Ki67+	 8086 33342
7796	0	0	Ki67+	 8099 33884
7797	0	0	Ki67+	 8100 33471
7798	0	0	Ki67+	 8102 33652
7799	0	0	Ki67+	 8104 33380
7800	0	0	Ki67+	 8107 33441
7801	0	0	Ki67+	 8111 33838
7802	0	0	Ki67+	 8112 33331
7803	0	0	Ki67+	 8125 33655
7804	0	0	Ki67+	 8127 33490
7805	0	0	Ki67+	 8143 33339
7806	0	0	Ki67+	 8149 33618
7807	0	0	Ki67+	 8150 33699
7808	0	0	Ki67+	 8151 33519
7809	0	0	Ki67+	 8153 33594
7810	0	0	Ki67+	 8158 33793
7811	0	0	Ki67+	 8158 33985
7812	0	0	Ki67+	 8159 33486
7813	0	0	Ki67+	 8161 33327
7814	0	0	Ki67+	 8161 33466
7815	0	0	Ki67+	 8162 33657
7816	0	0	Ki67+	 8167 33569
7817	0	0	Ki67+	 8169 33606
7818	0	0	Ki67+	 8170 33644
7819	0	0	Ki67+	 8179 33689
7820	0	0	Ki67+	 8181 33514
7821	0	0	Ki67+	 8190 33661
7822	0	0	Ki67+	 8190 33826
7823	0	0	Ki67+	 8193 33795
7824	0	0	Ki67+	 8198 33354
7825	0	0	Ki67+	 8199 33705
7826	0	0	Ki67+	 8202 33466
7827	0	0	Ki67+	 8202 33599
7828	0	0	Ki67+	 8210 33553
7829	0	0	Ki67+	 8216 33454
7830	0	0	Ki67+	 8219 33583
7831	0	0	Ki67+	 8220 33397
7832	0	0	Ki67+	 8229 33383
7833	0	0	Ki67+	 8231 33418
7834	0	0	Ki67+	 8231 33539
7835	0	0	Ki67+	 8235 33556
7836	0	0	Ki67+	 8236 33599
7837	0	0	Ki67+	 8241 33478
7838	0	0	Ki67+	 8248 33321
7839	0	0	Ki67+	 8248 33591
7840	0	0	Ki67+	 8248 33647
7841	0	0	Ki67+	 8250 33364
7842	0	0	Ki67+	 8252 33398
7843	0	0	Ki67+	 8252 34031
7844	0	0	Ki67+	 8253 34015
7845	0	0	Ki67+	 8255 33551
7846	0	0	Ki67+	 8261 33486
7847	0	0	Ki67+	 8263 33950
7848	0	0	Ki67+	 8264 33641
7849	0	0	Ki67+	 8269 33417
7850	0	0	Ki67+	 8269 33470
7851	0	0	Ki67+	 8273 33380
7852	0	0	Ki67+	 8281 33605
7853	0	0	Ki67+	 8281 33623
7854	0	0	Ki67+	 8283 33563
7855	0	0	Ki67+	 8284 33590
7856	0	0	Ki67+	 8286 33351
7857	0	0	Ki67+	 8308 33364
7858	0	0	Ki67+	 8309 33382
7859	0	0	Ki67+	 8315 33713
7860	0	0	Ki67+	 8337 33762
7861	0	0	Ki67+	 8380 33495
7862	0	0	Ki67+	 8417 33693
7863	0	0	Ki67+	 8446 33642
7864	0	0	Ki67+	 8462 34015
7865	0	0	Ki67+	 8478 33883
7866	0	0	Ki67+	 8486 33853
7867	0	0	Ki67+	 8492 34076
7868	0	0	Ki67+	 8498 33790
7869	0	0	Ki67+	 8501 33745
7870	0	0	Ki67+	 8502 33903
7871	0	0	Ki67+	 8502 33990
7872	0	0	Ki67+	 8503 33804
7873	0	0	Ki67+	 8513 33640
7874	0	0	Ki67+	 8514 33938
7875	0	0	Ki67+	 8516 33701
7876	0	0	Ki67+	 8517 33833
7877	0	0	Ki67+	 8519 33761
7878	0	0	Ki67+	 8521 33742
7879	0	0	Ki67+	 8523 34007
7880	0	0	Ki67+	 8528 33792
7881	0	0	Ki67+	 8529 33609
7882	0	0	Ki67+	 8531 33756
7883	0	0	Ki67+	 8539 33825
7884	0	0	Ki67+	 8542 33595
7885	0	0	Ki67+	 7755 34398
7886	0	0	Ki67+	 7757 34613
7887	0	0	Ki67+	 7759 34534
7888	0	0	Ki67+	 7764 34388
7889	0	0	Ki67+	 7767 34218
7890	0	0	Ki67+	 7771 34884
7891	0	0	Ki67+	 7773 34236
7892	0	0	Ki67+	 7775 34510
7893	0	0	Ki67+	 7784 34264
7894	0	0	Ki67+	 7790 34811
7895	0	0	Ki67+	 7791 34209
7896	0	0	Ki67+	 7792 34572
7897	0	0	Ki67+	 7794 34288
7898	0	0	Ki67+	 7797 34623
7899	0	0	Ki67+	 7802 34488
7900	0	0	Ki67+	 7808 34208
7901	0	0	Ki67+	 7811 34553
7902	0	0	Ki67+	 7812 34841
7903	0	0	Ki67+	 7814 34565
7904	0	0	Ki67+	 7815 34810
7905	0	0	Ki67+	 7819 34268
7906	0	0	Ki67+	 7832 34431
7907	0	0	Ki67+	 7834 34211
7908	0	0	Ki67+	 7839 34117
7909	0	0	Ki67+	 7841 34604
7910	0	0	Ki67+	 7844 34129
7911	0	0	Ki67+	 7845 34381
7912	0	0	Ki67+	 7845 34633
7913	0	0	Ki67+	 7850 34577
7914	0	0	Ki67+	 7856 34338
7915	0	0	Ki67+	 7858 34239
7916	0	0	Ki67+	 7867 34411
7917	0	0	Ki67+	 7872 34358
7918	0	0	Ki67+	 7879 34574
7919	0	0	Ki67+	 7880 34317
7920	0	0	Ki67+	 7883 34766
7921	0	0	Ki67+	 7889 34753
7922	0	0	Ki67+	 7891 34843
7923	0	0	Ki67+	 7892 34413
7924	0	0	Ki67+	 7895 34337
7925	0	0	Ki67+	 7896 34611
7926	0	0	Ki67+	 7910 34306
7927	0	0	Ki67+	 7911 34292
7928	0	0	Ki67+	 7914 34713
7929	0	0	Ki67+	 7916 34322
7930	0	0	Ki67+	 7916 34386
7931	0	0	Ki67+	 7917 34448
7932	0	0	Ki67+	 7924 34264
7933	0	0	Ki67+	 7925 34791
7934	0	0	Ki67+	 7926 34242
7935	0	0	Ki67+	 7929 34365
7936	0	0	Ki67+	 7929 34456
7937	0	0	Ki67+	 7930 34754
7938	0	0	Ki67+	 7938 34541
7939	0	0	Ki67+	 7940 34381
7940	0	0	Ki67+	 7946 34573
7941	0	0	Ki67+	 7950 34393
7942	0	0	Ki67+	 7951 34220
7943	0	0	Ki67+	 7955 34437
7944	0	0	Ki67+	 7967 34427
7945	0	0	Ki67+	 7972 34401
7946	0	0	Ki67+	 7980 34469
7947	0	0	Ki67+	 7988 34544
7948	0	0	Ki67+	 7990 34365
7949	0	0	Ki67+	 8005 34204
7950	0	0	Ki67+	 8008 34474
7951	0	0	Ki67+	 8012 34234
7952	0	0	Ki67+	 8012 34312
7953	0	0	Ki67+	 8018 34168
7954	0	0	Ki67+	 8021 34817
7955	0	0	Ki67+	 8022 34253
7956	0	0	Ki67+	 8032 34143
7957	0	0	Ki67+	 8033 34310
7958	0	0	Ki67+	 8034 34172
7959	0	0	Ki67+	 8042 34132
7960	0	0	Ki67+	 8045 34321
7961	0	0	Ki67+	 8049 34208
7962	0	0	Ki67+	 8050 34165
7963	0	0	Ki67+	 8056 34282
7964	0	0	Ki67+	 8064 34242
7965	0	0	Ki67+	 8070 34143
7966	0	0	Ki67+	 8075 34194
7967	0	0	Ki67+	 8085 34160
7968	0	0	Ki67+	 8112 34878
7969	0	0	Ki67+	 8119 34212
7970	0	0	Ki67+	 8242 34769
7971	0	0	Ki67+	 8248 34901
7972	0	0	Ki67+	 8251 34798
7973	0	0	Ki67+	 8259 34714
7974	0	0	Ki67+	 8262 34740
7975	0	0	Ki67+	 8265 34664
7976	0	0	Ki67+	 8267 34836
7977	0	0	Ki67+	 8269 34723
7978	0	0	Ki67+	 8273 34865
7979	0	0	Ki67+	 8275 34809
7980	0	0	Ki67+	 8280 34602
7981	0	0	Ki67+	 8290 34823
7982	0	0	Ki67+	 8297 34733
7983	0	0	Ki67+	 8298 34215
7984	0	0	Ki67+	 8298 34575
7985	0	0	Ki67+	 8300 34896
7986	0	0	Ki67+	 8301 34866
7987	0	0	Ki67+	 8308 34676
7988	0	0	Ki67+	 8320 34824
7989	0	0	Ki67+	 8323 34572
7990	0	0	Ki67+	 8335 34367
7991	0	0	Ki67+	 8339 34576
7992	0	0	Ki67+	 8347 34452
7993	0	0	Ki67+	 8348 34679
7994	0	0	Ki67+	 8362 34583
7995	0	0	Ki67+	 8364 34656
7996	0	0	Ki67+	 8367 34593
7997	0	0	Ki67+	 8377 34621
7998	0	0	Ki67+	 8377 34700
7999	0	0	Ki67+	 8384 34805
8000	0	0	Ki67+	 8388 34668
8001	0	0	Ki67+	 8394 34800
8002	0	0	Ki67+	 8409 34725
8003	0	0	Ki67+	 8413 34872
8004	0	0	Ki67+	 8414 34603
8005	0	0	Ki67+	 8414 34785
8006	0	0	Ki67+	 8415 34760
8007	0	0	Ki67+	 8415 34820
8008	0	0	Ki67+	 8429 34420
8009	0	0	Ki67+	 8433 34845
8010	0	0	Ki67+	 8434 34471
8011	0	0	Ki67+	 8435 34751
8012	0	0	Ki67+	 8438 34395
8013	0	0	Ki67+	 8441 34535
8014	0	0	Ki67+	 8444 34431
8015	0	0	Ki67+	 8447 34865
8016	0	0	Ki67+	 8458 34480
8017	0	0	Ki67+	 8460 34431
8018	0	0	Ki67+	 8461 34844
8019	0	0	Ki67+	 8463 34568
8020	0	0	Ki67+	 8471 34403
8021	0	0	Ki67+	 8472 34561
8022	0	0	Ki67+	 8473 34535
8023	0	0	Ki67+	 8477 34598
8024	0	0	Ki67+	 8480 34572
8025	0	0	Ki67+	 8485 34400
8026	0	0	Ki67+	 8493 34435
8027	0	0	Ki67+	 8495 34407
8028	0	0	Ki67+	 8501 34697
8029	0	0	Ki67+	 8506 34507
8030	0	0	Ki67+	 8506 34650
8031	0	0	Ki67+	 8507 34597
8032	0	0	Ki67+	 8510 34573
8033	0	0	Ki67+	 8510 34630
8034	0	0	Ki67+	 8513 34404
8035	0	0	Ki67+	 8522 34144
8036	0	0	Ki67+	 8524 34685
8037	0	0	Ki67+	 8527 34738
8038	0	0	Ki67+	 8534 34179
8039	0	0	Ki67+	 8542 34873
8040	0	0	Ki67+	 8543 34708
8041	0	0	Ki67+	 7745 35275
8042	0	0	Ki67+	 7760 34954
8043	0	0	Ki67+	 7763 35482
8044	0	0	Ki67+	 7768 34916
8045	0	0	Ki67+	 7773 35262
8046	0	0	Ki67+	 7787 34955
8047	0	0	Ki67+	 7797 35206
8048	0	0	Ki67+	 7804 35187
8049	0	0	Ki67+	 7813 35010
8050	0	0	Ki67+	 7817 35410
8051	0	0	Ki67+	 7827 35213
8052	0	0	Ki67+	 7839 35423
8053	0	0	Ki67+	 7849 35676
8054	0	0	Ki67+	 7852 35461
8055	0	0	Ki67+	 7867 35284
8056	0	0	Ki67+	 7871 35043
8057	0	0	Ki67+	 7872 35702
8058	0	0	Ki67+	 7874 35511
8059	0	0	Ki67+	 7876 35092
8060	0	0	Ki67+	 7877 35201
8061	0	0	Ki67+	 7878 35331
8062	0	0	Ki67+	 7879 35070
8063	0	0	Ki67+	 7880 35528
8064	0	0	Ki67+	 7887 35673
8065	0	0	Ki67+	 7895 35571
8066	0	0	Ki67+	 7907 35041
8067	0	0	Ki67+	 7912 35172
8068	0	0	Ki67+	 7912 35710
8069	0	0	Ki67+	 7921 35000
8070	0	0	Ki67+	 7925 35616
8071	0	0	Ki67+	 7938 35401
8072	0	0	Ki67+	 7938 35709
8073	0	0	Ki67+	 7939 35285
8074	0	0	Ki67+	 7941 34954
8075	0	0	Ki67+	 7944 35380
8076	0	0	Ki67+	 7949 35061
8077	0	0	Ki67+	 7957 35312
8078	0	0	Ki67+	 7957 35380
8079	0	0	Ki67+	 7958 35078
8080	0	0	Ki67+	 7959 35014
8081	0	0	Ki67+	 7961 35035
8082	0	0	Ki67+	 7963 35699
8083	0	0	Ki67+	 7964 35120
8084	0	0	Ki67+	 7967 35148
8085	0	0	Ki67+	 7970 35647
8086	0	0	Ki67+	 7973 34989
8087	0	0	Ki67+	 7987 35309
8088	0	0	Ki67+	 7988 34943
8089	0	0	Ki67+	 7988 35615
8090	0	0	Ki67+	 7998 35139
8091	0	0	Ki67+	 8011 35382
8092	0	0	Ki67+	 8015 34983
8093	0	0	Ki67+	 8020 35644
8094	0	0	Ki67+	 8022 34961
8095	0	0	Ki67+	 8027 35098
8096	0	0	Ki67+	 8034 35389
8097	0	0	Ki67+	 8041 35122
8098	0	0	Ki67+	 8041 35153
8099	0	0	Ki67+	 8041 35670
8100	0	0	Ki67+	 8043 35006
8101	0	0	Ki67+	 8046 35018
8102	0	0	Ki67+	 8051 35086
8103	0	0	Ki67+	 8057 35141
8104	0	0	Ki67+	 8068 35396
8105	0	0	Ki67+	 8068 35540
8106	0	0	Ki67+	 8071 35694
8107	0	0	Ki67+	 8083 35419
8108	0	0	Ki67+	 8091 35616
8109	0	0	Ki67+	 8106 35651
8110	0	0	Ki67+	 8107 35633
8111	0	0	Ki67+	 8110 35690
8112	0	0	Ki67+	 8112 35395
8113	0	0	Ki67+	 8112 35518
8114	0	0	Ki67+	 8112 35548
8115	0	0	Ki67+	 8114 35669
8116	0	0	Ki67+	 8132 35424
8117	0	0	Ki67+	 8143 35444
8118	0	0	Ki67+	 8149 35475
8119	0	0	Ki67+	 8151 35456
8120	0	0	Ki67+	 8162 35359
8121	0	0	Ki67+	 8162 35701
8122	0	0	Ki67+	 8166 35507
8123	0	0	Ki67+	 8183 35324
8124	0	0	Ki67+	 8203 35421
8125	0	0	Ki67+	 8207 35456
8126	0	0	Ki67+	 8208 35399
8127	0	0	Ki67+	 8209 35486
8128	0	0	Ki67+	 8215 35552
8129	0	0	Ki67+	 8217 35520
8130	0	0	Ki67+	 8224 35087
8131	0	0	Ki67+	 8228 35164
8132	0	0	Ki67+	 8228 35377
8133	0	0	Ki67+	 8229 35112
8134	0	0	Ki67+	 8239 35061
8135	0	0	Ki67+	 8240 35627
8136	0	0	Ki67+	 8243 35272
8137	0	0	Ki67+	 8247 34929
8138	0	0	Ki67+	 8247 35121
8139	0	0	Ki67+	 8248 35290
8140	0	0	Ki67+	 8254 35437
8141	0	0	Ki67+	 8255 35309
8142	0	0	Ki67+	 8257 35329
8143	0	0	Ki67+	 8258 35092
8144	0	0	Ki67+	 8258 35665
8145	0	0	Ki67+	 8264 35315
8146	0	0	Ki67+	 8270 34990
8147	0	0	Ki67+	 8273 35412
8148	0	0	Ki67+	 8274 35001
8149	0	0	Ki67+	 8274 35196
8150	0	0	Ki67+	 8277 35446
8151	0	0	Ki67+	 8277 35474
8152	0	0	Ki67+	 8279 35126
8153	0	0	Ki67+	 8285 34954
8154	0	0	Ki67+	 8286 35500
8155	0	0	Ki67+	 8287 35647
8156	0	0	Ki67+	 8292 35372
8157	0	0	Ki67+	 8296 35635
8158	0	0	Ki67+	 8305 35622
8159	0	0	Ki67+	 8316 35363
8160	0	0	Ki67+	 8317 35447
8161	0	0	Ki67+	 8321 35509
8162	0	0	Ki67+	 8327 35471
8163	0	0	Ki67+	 8328 35667
8164	0	0	Ki67+	 8329 35591
8165	0	0	Ki67+	 8331 35620
8166	0	0	Ki67+	 8338 35520
8167	0	0	Ki67+	 8342 35472
8168	0	0	Ki67+	 8342 35568
8169	0	0	Ki67+	 8347 35486
8170	0	0	Ki67+	 8354 35155
8171	0	0	Ki67+	 8366 35580
8172	0	0	Ki67+	 8367 34962
8173	0	0	Ki67+	 8369 35519
8174	0	0	Ki67+	 8373 35427
8175	0	0	Ki67+	 8394 35470
8176	0	0	Ki67+	 8401 35508
8177	0	0	Ki67+	 8416 35536
8178	0	0	Ki67+	 8420 34928
8179	0	0	Ki67+	 8421 35480
8180	0	0	Ki67+	 8428 35673
8181	0	0	Ki67+	 8447 35518
8182	0	0	Ki67+	 8448 35503
8183	0	0	Ki67+	 8473 35502
8184	0	0	Ki67+	 8476 35654
8185	0	0	Ki67+	 8507 35498
8186	0	0	Ki67+	 8517 35343
8187	0	0	Ki67+	 8524 35473
8188	0	0	Ki67+	 8527 35429
8189	0	0	Ki67+	 8534 35445
8190	0	0	Ki67+	 8540 35368
8191	0	0	Ki67+	 7746 35980
8192	0	0	Ki67+	 7749 35965
8193	0	0	Ki67+	 7754 36163
8194	0	0	Ki67+	 7778 36434
8195	0	0	Ki67+	 7780 36390
8196	0	0	Ki67+	 7780 36406
8197	0	0	Ki67+	 7783 35941
8198	0	0	Ki67+	 7785 35927
8199	0	0	Ki67+	 7789 36364
8200	0	0	Ki67+	 7795 36456
8201	0	0	Ki67+	 7796 35968
8202	0	0	Ki67+	 7797 35995
8203	0	0	Ki67+	 7809 35939
8204	0	0	Ki67+	 7809 36381
8205	0	0	Ki67+	 7810 36465
8206	0	0	Ki67+	 7827 35892
8207	0	0	Ki67+	 7827 35992
8208	0	0	Ki67+	 7831 36371
8209	0	0	Ki67+	 7844 36442
8210	0	0	Ki67+	 7849 35861
8211	0	0	Ki67+	 7854 36283
8212	0	0	Ki67+	 7857 36408
8213	0	0	Ki67+	 7860 36374
8214	0	0	Ki67+	 7862 36031
8215	0	0	Ki67+	 7872 36067
8216	0	0	Ki67+	 7872 36287
8217	0	0	Ki67+	 7875 36131
8218	0	0	Ki67+	 7876 36390
8219	0	0	Ki67+	 7889 36184
8220	0	0	Ki67+	 7891 36212
8221	0	0	Ki67+	 7891 36418
8222	0	0	Ki67+	 7895 36430
8223	0	0	Ki67+	 7899 36265
8224	0	0	Ki67+	 7906 36006
8225	0	0	Ki67+	 7915 36030
8226	0	0	Ki67+	 7918 36239
8227	0	0	Ki67+	 7921 36267
8228	0	0	Ki67+	 7926 36162
8229	0	0	Ki67+	 7936 36180
8230	0	0	Ki67+	 7938 36327
8231	0	0	Ki67+	 7940 36153
8232	0	0	Ki67+	 7941 36248
8233	0	0	Ki67+	 7942 36275
8234	0	0	Ki67+	 7953 35716
8235	0	0	Ki67+	 7961 36077
8236	0	0	Ki67+	 7964 36159
8237	0	0	Ki67+	 7971 36103
8238	0	0	Ki67+	 7975 36082
8239	0	0	Ki67+	 7986 36125
8240	0	0	Ki67+	 7986 36166
8241	0	0	Ki67+	 7991 36479
8242	0	0	Ki67+	 8010 36505
8243	0	0	Ki67+	 8015 36371
8244	0	0	Ki67+	 8110 36403
8245	0	0	Ki67+	 8111 36333
8246	0	0	Ki67+	 8116 36307
8247	0	0	Ki67+	 8122 36281
8248	0	0	Ki67+	 8123 36374
8249	0	0	Ki67+	 8124 36414
8250	0	0	Ki67+	 8125 36437
8251	0	0	Ki67+	 8127 36345
8252	0	0	Ki67+	 8128 36424
8253	0	0	Ki67+	 8130 36150
8254	0	0	Ki67+	 8134 36256
8255	0	0	Ki67+	 8134 36461
8256	0	0	Ki67+	 8135 36333
8257	0	0	Ki67+	 8140 36236
8258	0	0	Ki67+	 8142 35778
8259	0	0	Ki67+	 8151 36398
8260	0	0	Ki67+	 8152 36342
8261	0	0	Ki67+	 8155 36422
8262	0	0	Ki67+	 8156 36292
8263	0	0	Ki67+	 8156 36376
8264	0	0	Ki67+	 8159 36258
8265	0	0	Ki67+	 8164 36488
8266	0	0	Ki67+	 8165 36152
8267	0	0	Ki67+	 8173 36288
8268	0	0	Ki67+	 8175 36463
8269	0	0	Ki67+	 8180 36239
8270	0	0	Ki67+	 8185 36350
8271	0	0	Ki67+	 8194 36311
8272	0	0	Ki67+	 8198 36228
8273	0	0	Ki67+	 8218 36237
8274	0	0	Ki67+	 8223 36310
8275	0	0	Ki67+	 8241 36259
8276	0	0	Ki67+	 8252 36289
8277	0	0	Ki67+	 8269 36357
8278	0	0	Ki67+	 8280 36335
8279	0	0	Ki67+	 8295 36369
8280	0	0	Ki67+	 8297 36174
8281	0	0	Ki67+	 8308 36339
8282	0	0	Ki67+	 8318 36384
8283	0	0	Ki67+	 8336 36400
8284	0	0	Ki67+	 8353 36418
8285	0	0	Ki67+	 8363 36508
8286	0	0	Ki67+	 8374 36448
8287	0	0	Ki67+	 8380 36179
8288	0	0	Ki67+	 8380 36458
8289	0	0	Ki67+	 8383 36249
8290	0	0	Ki67+	 8415 36506
8291	0	0	Ki67+	 8432 36340
8292	0	0	Ki67+	 8433 36493
8293	0	0	Ki67+	 8454 36508
8294	0	0	Ki67+	 8500 36436
8295	0	0	Ki67+	 8509 36428
8296	0	0	Ki67+	 8519 36454
8297	0	0	Ki67+	 7747 36859
8298	0	0	Ki67+	 7748 36993
8299	0	0	Ki67+	 7750 36977
8300	0	0	Ki67+	 7751 36831
8301	0	0	Ki67+	 7752 37156
8302	0	0	Ki67+	 7761 36547
8303	0	0	Ki67+	 7762 36968
8304	0	0	Ki67+	 7767 36560
8305	0	0	Ki67+	 7769 36639
8306	0	0	Ki67+	 7772 36872
8307	0	0	Ki67+	 7775 36854
8308	0	0	Ki67+	 7777 36614
8309	0	0	Ki67+	 7777 36708
8310	0	0	Ki67+	 7779 36986
8311	0	0	Ki67+	 7787 37024
8312	0	0	Ki67+	 7792 36895
8313	0	0	Ki67+	 7800 36698
8314	0	0	Ki67+	 7801 36617
8315	0	0	Ki67+	 7802 36837
8316	0	0	Ki67+	 7804 36766
8317	0	0	Ki67+	 7808 36880
8318	0	0	Ki67+	 7814 37121
8319	0	0	Ki67+	 7818 36572
8320	0	0	Ki67+	 7818 36867
8321	0	0	Ki67+	 7822 36636
8322	0	0	Ki67+	 7822 36903
8323	0	0	Ki67+	 7825 37052
8324	0	0	Ki67+	 7825 37217
8325	0	0	Ki67+	 7827 36820
8326	0	0	Ki67+	 7828 37188
8327	0	0	Ki67+	 7830 36738
8328	0	0	Ki67+	 7835 37088
8329	0	0	Ki67+	 7836 37029
8330	0	0	Ki67+	 7840 37190
8331	0	0	Ki67+	 7844 37104
8332	0	0	Ki67+	 7854 36856
8333	0	0	Ki67+	 7862 36879
8334	0	0	Ki67+	 7862 36893
8335	0	0	Ki67+	 7877 36570
8336	0	0	Ki67+	 7884 37178
8337	0	0	Ki67+	 7886 37151
8338	0	0	Ki67+	 7888 36590
8339	0	0	Ki67+	 7904 37181
8340	0	0	Ki67+	 7906 37230
8341	0	0	Ki67+	 7910 36519
8342	0	0	Ki67+	 7914 36581
8343	0	0	Ki67+	 7914 37127
8344	0	0	Ki67+	 7920 36921
8345	0	0	Ki67+	 7924 36621
8346	0	0	Ki67+	 7926 36530
8347	0	0	Ki67+	 7930 36547
8348	0	0	Ki67+	 7933 36935
8349	0	0	Ki67+	 7935 37033
8350	0	0	Ki67+	 7946 37147
8351	0	0	Ki67+	 7947 37165
8352	0	0	Ki67+	 7950 36808
8353	0	0	Ki67+	 7953 36971
8354	0	0	Ki67+	 7954 37203
8355	0	0	Ki67+	 7961 36934
8356	0	0	Ki67+	 7966 36528
8357	0	0	Ki67+	 7967 37104
8358	0	0	Ki67+	 7969 37152
8359	0	0	Ki67+	 7970 36658
8360	0	0	Ki67+	 7975 36811
8361	0	0	Ki67+	 7978 36937
8362	0	0	Ki67+	 7978 37110
8363	0	0	Ki67+	 7984 36681
8364	0	0	Ki67+	 7984 37082
8365	0	0	Ki67+	 7985 37161
8366	0	0	Ki67+	 7989 36990
8367	0	0	Ki67+	 7990 36567
8368	0	0	Ki67+	 7991 36516
8369	0	0	Ki67+	 7996 37094
8370	0	0	Ki67+	 8009 36665
8371	0	0	Ki67+	 8013 37102
8372	0	0	Ki67+	 8023 36659
8373	0	0	Ki67+	 8023 37157
8374	0	0	Ki67+	 8025 37120
8375	0	0	Ki67+	 8028 36708
8376	0	0	Ki67+	 8028 37101
8377	0	0	Ki67+	 8034 36998
8378	0	0	Ki67+	 8040 37190
8379	0	0	Ki67+	 8043 36570
8380	0	0	Ki67+	 8045 36530
8381	0	0	Ki67+	 8046 37088
8382	0	0	Ki67+	 8051 36698
8383	0	0	Ki67+	 8057 36566
8384	0	0	Ki67+	 8058 37168
8385	0	0	Ki67+	 8068 37114
8386	0	0	Ki67+	 8069 36815
8387	0	0	Ki67+	 8071 36728
8388	0	0	Ki67+	 8083 36808
8389	0	0	Ki67+	 8094 36652
8390	0	0	Ki67+	 8110 36778
8391	0	0	Ki67+	 8121 36949
8392	0	0	Ki67+	 8129 36748
8393	0	0	Ki67+	 8136 37018
8394	0	0	Ki67+	 8148 37085
8395	0	0	Ki67+	 8158 36550
8396	0	0	Ki67+	 8163 36531
8397	0	0	Ki67+	 8170 37138
8398	0	0	Ki67+	 8171 36735
8399	0	0	Ki67+	 8172 36939
8400	0	0	Ki67+	 8175 36553
8401	0	0	Ki67+	 8181 36743
8402	0	0	Ki67+	 8193 36616
8403	0	0	Ki67+	 8213 36926
8404	0	0	Ki67+	 8221 36584
8405	0	0	Ki67+	 8223 36755
8406	0	0	Ki67+	 8238 36907
8407	0	0	Ki67+	 8240 36780
8408	0	0	Ki67+	 8244 36579
8409	0	0	Ki67+	 8246 36637
8410	0	0	Ki67+	 8246 36667
8411	0	0	Ki67+	 8247 37222
8412	0	0	Ki67+	 8252 36591
8413	0	0	Ki67+	 8253 36893
8414	0	0	Ki67+	 8255 37263
8415	0	0	Ki67+	 8257 36797
8416	0	0	Ki67+	 8260 36570
8417	0	0	Ki67+	 8262 36701
8418	0	0	Ki67+	 8262 37248
8419	0	0	Ki67+	 8263 36864
8420	0	0	Ki67+	 8264 36819
8421	0	0	Ki67+	 8267 37201
8422	0	0	Ki67+	 8268 36626
8423	0	0	Ki67+	 8272 36883
8424	0	0	Ki67+	 8277 36671
8425	0	0	Ki67+	 8279 36844
8426	0	0	Ki67+	 8279 37262
8427	0	0	Ki67+	 8285 37172
8428	0	0	Ki67+	 8290 37273
8429	0	0	Ki67+	 8291 36714
8430	0	0	Ki67+	 8292 37218
8431	0	0	Ki67+	 8293 37235
8432	0	0	Ki67+	 8294 36686
8433	0	0	Ki67+	 8312 37026
8434	0	0	Ki67+	 8318 36696
8435	0	0	Ki67+	 8325 36706
8436	0	0	Ki67+	 8328 37079
8437	0	0	Ki67+	 8333 36799
8438	0	0	Ki67+	 8342 37301
8439	0	0	Ki67+	 8347 36683
8440	0	0	Ki67+	 8349 36805
8441	0	0	Ki67+	 8350 36704
8442	0	0	Ki67+	 8351 37212
8443	0	0	Ki67+	 8360 37073
8444	0	0	Ki67+	 8370 37075
8445	0	0	Ki67+	 8371 37088
8446	0	0	Ki67+	 8374 37280
8447	0	0	Ki67+	 8386 36738
8448	0	0	Ki67+	 8388 37150
8449	0	0	Ki67+	 8393 37092
8450	0	0	Ki67+	 8394 37058
8451	0	0	Ki67+	 8396 36675
8452	0	0	Ki67+	 8404 37204
8453	0	0	Ki67+	 8405 37037
8454	0	0	Ki67+	 8407 37057
8455	0	0	Ki67+	 8408 37095
8456	0	0	Ki67+	 8413 36738
8457	0	0	Ki67+	 8419 37143
8458	0	0	Ki67+	 8421 37117
8459	0	0	Ki67+	 8422 36727
8460	0	0	Ki67+	 8422 37018
8461	0	0	Ki67+	 8430 36759
8462	0	0	Ki67+	 8434 36713
8463	0	0	Ki67+	 8435 36529
8464	0	0	Ki67+	 8436 37282
8465	0	0	Ki67+	 8438 37003
8466	0	0	Ki67+	 8439 36619
8467	0	0	Ki67+	 8441 36606
8468	0	0	Ki67+	 8444 37091
8469	0	0	Ki67+	 8446 37155
8470	0	0	Ki67+	 8450 36537
8471	0	0	Ki67+	 8457 36599
8472	0	0	Ki67+	 8458 36998
8473	0	0	Ki67+	 8458 37297
8474	0	0	Ki67+	 8469 36568
8475	0	0	Ki67+	 8473 36985
8476	0	0	Ki67+	 8483 37162
8477	0	0	Ki67+	 8485 36579
8478	0	0	Ki67+	 8485 37271
8479	0	0	Ki67+	 8491 37152
8480	0	0	Ki67+	 8495 36711
8481	0	0	Ki67+	 8496 36748
8482	0	0	Ki67+	 8504 36811
8483	0	0	Ki67+	 8504 37006
8484	0	0	Ki67+	 8507 37152
8485	0	0	Ki67+	 8514 36793
8486	0	0	Ki67+	 8516 36722
8487	0	0	Ki67+	 8521 37273
8488	0	0	Ki67+	 8523 36772
8489	0	0	Ki67+	 8527 36823
8490	0	0	Ki67+	 8528 37167
8491	0	0	Ki67+	 8528 37294
8492	0	0	Ki67+	 8531 36677
8493	0	0	Ki67+	 8535 36594
8494	0	0	Ki67+	 8535 36645
8495	0	0	Ki67+	 7765 37469
8496	0	0	Ki67+	 7794 37465
8497	0	0	Ki67+	 7795 37484
8498	0	0	Ki67+	 7823 37481
8499	0	0	Ki67+	 7836 37503
8500	0	0	Ki67+	 7854 37489
8501	0	0	Ki67+	 7865 37514
8502	0	0	Ki67+	 7872 37497
8503	0	0	Ki67+	 7890 37498
8504	0	0	Ki67+	 7891 37509
8505	0	0	Ki67+	 7906 37507
8506	0	0	Ki67+	 7924 37511
8507	0	0	Ki67+	 7930 37485
8508	0	0	Ki67+	 7959 37509
8509	0	0	Ki67+	 7961 37464
8510	0	0	Ki67+	 7971 37483
8511	0	0	Ki67+	 8000 37470
8512	0	0	Ki67+	 8024 37457
8513	0	0	Ki67+	 8041 37443
8514	0	0	Ki67+	 8049 38043
8515	0	0	Ki67+	 8050 37495
8516	0	0	Ki67+	 8053 37442
8517	0	0	Ki67+	 8054 37601
8518	0	0	Ki67+	 8063 37454
8519	0	0	Ki67+	 8068 37473
8520	0	0	Ki67+	 8086 37450
8521	0	0	Ki67+	 8086 37470
8522	0	0	Ki67+	 8098 37445
8523	0	0	Ki67+	 8115 37479
8524	0	0	Ki67+	 8123 37442
8525	0	0	Ki67+	 8137 37463
8526	0	0	Ki67+	 8148 37423
8527	0	0	Ki67+	 8153 37437
8528	0	0	Ki67+	 8157 37472
8529	0	0	Ki67+	 8162 37484
8530	0	0	Ki67+	 8179 37404
8531	0	0	Ki67+	 8182 37455
8532	0	0	Ki67+	 8198 38104
8533	0	0	Ki67+	 8209 37458
8534	0	0	Ki67+	 8213 37420
8535	0	0	Ki67+	 8217 37524
8536	0	0	Ki67+	 8236 37425
8537	0	0	Ki67+	 8240 37459
8538	0	0	Ki67+	 8264 37429
8539	0	0	Ki67+	 8265 37444
8540	0	0	Ki67+	 8293 37317
8541	0	0	Ki67+	 8303 37315
8542	0	0	Ki67+	 8304 37563
8543	0	0	Ki67+	 8310 37459
8544	0	0	Ki67+	 8314 37429
8545	0	0	Ki67+	 8340 37869
8546	0	0	Ki67+	 8341 37430
8547	0	0	Ki67+	 8346 37453
8548	0	0	Ki67+	 8350 37922
8549	0	0	Ki67+	 8355 37424
8550	0	0	Ki67+	 8359 37451
8551	0	0	Ki67+	 8365 38104
8552	0	0	Ki67+	 8369 37417
8553	0	0	Ki67+	 8383 38006
8554	0	0	Ki67+	 8388 37929
8555	0	0	Ki67+	 8389 38093
8556	0	0	Ki67+	 8394 37401
8557	0	0	Ki67+	 8416 38083
8558	0	0	Ki67+	 8419 38099
8559	0	0	Ki67+	 8431 37427
8560	0	0	Ki67+	 8433 37408
8561	0	0	Ki67+	 8442 37823
8562	0	0	Ki67+	 8457 38108
8563	0	0	Ki67+	 8458 37423
8564	0	0	Ki67+	 8468 37955
8565	0	0	Ki67+	 8469 37444
8566	0	0	Ki67+	 8474 38082
8567	0	0	Ki67+	 8477 37856
8568	0	0	Ki67+	 8481 37617
8569	0	0	Ki67+	 8482 37841
8570	0	0	Ki67+	 8493 38074
8571	0	0	Ki67+	 8501 37448
8572	0	0	Ki67+	 8503 38108
8573	0	0	Ki67+	 8514 38080
8574	0	0	Ki67+	 8515 38103
8575	0	0	Ki67+	 8521 37449
8576	0	0	Ki67+	 8525 38060
8577	0	0	Ki67+	 8534 37426
8578	0	0	Ki67+	 8536 38076
8579	0	0	Ki67+	 8542 38105
8580	0	0	Ki67+	 7749 38826
8581	0	0	Ki67+	 7754 38904
8582	0	0	Ki67+	 7764 38535
8583	0	0	Ki67+	 7767 38844
8584	0	0	Ki67+	 7767 38865
8585	0	0	Ki67+	 7794 38873
8586	0	0	Ki67+	 7797 38537
8587	0	0	Ki67+	 7801 38862
8588	0	0	Ki67+	 7806 38903
8589	0	0	Ki67+	 7821 38878
8590	0	0	Ki67+	 7834 38448
8591	0	0	Ki67+	 7840 38886
8592	0	0	Ki67+	 7865 38555
8593	0	0	Ki67+	 7871 38570
8594	0	0	Ki67+	 7878 38520
8595	0	0	Ki67+	 7887 38572
8596	0	0	Ki67+	 7887 38591
8597	0	0	Ki67+	 7896 38557
8598	0	0	Ki67+	 7899 38529
8599	0	0	Ki67+	 7902 38501
8600	0	0	Ki67+	 7905 38474
8601	0	0	Ki67+	 7906 38606
8602	0	0	Ki67+	 7923 38572
8603	0	0	Ki67+	 7925 38588
8604	0	0	Ki67+	 7926 38509
8605	0	0	Ki67+	 7928 38610
8606	0	0	Ki67+	 7933 38800
8607	0	0	Ki67+	 7934 38553
8608	0	0	Ki67+	 7939 38818
8609	0	0	Ki67+	 7941 38596
8610	0	0	Ki67+	 7956 38762
8611	0	0	Ki67+	 7960 38614
8612	0	0	Ki67+	 7960 38791
8613	0	0	Ki67+	 7963 38839
8614	0	0	Ki67+	 7965 38482
8615	0	0	Ki67+	 7965 38812
8616	0	0	Ki67+	 7966 38778
8617	0	0	Ki67+	 7974 38829
8618	0	0	Ki67+	 7976 38853
8619	0	0	Ki67+	 7979 38762
8620	0	0	Ki67+	 7980 38589
8621	0	0	Ki67+	 7981 38567
8622	0	0	Ki67+	 7983 38512
8623	0	0	Ki67+	 7990 38617
8624	0	0	Ki67+	 7992 38863
8625	0	0	Ki67+	 7994 38489
8626	0	0	Ki67+	 7997 38747
8627	0	0	Ki67+	 7999 38771
8628	0	0	Ki67+	 8003 38880
8629	0	0	Ki67+	 8006 38419
8630	0	0	Ki67+	 8008 38739
8631	0	0	Ki67+	 8019 38536
8632	0	0	Ki67+	 8023 38871
8633	0	0	Ki67+	 8026 38503
8634	0	0	Ki67+	 8026 38728
8635	0	0	Ki67+	 8026 38801
8636	0	0	Ki67+	 8027 38387
8637	0	0	Ki67+	 8030 38560
8638	0	0	Ki67+	 8035 38755
8639	0	0	Ki67+	 8038 38336
8640	0	0	Ki67+	 8038 38889
8641	0	0	Ki67+	 8043 38824
8642	0	0	Ki67+	 8045 38474
8643	0	0	Ki67+	 8047 38580
8644	0	0	Ki67+	 8048 38774
8645	0	0	Ki67+	 8055 38420
8646	0	0	Ki67+	 8057 38520
8647	0	0	Ki67+	 8057 38897
8648	0	0	Ki67+	 8062 38350
8649	0	0	Ki67+	 8062 38559
8650	0	0	Ki67+	 8064 38727
8651	0	0	Ki67+	 8068 38885
8652	0	0	Ki67+	 8070 38782
8653	0	0	Ki67+	 8075 38435
8654	0	0	Ki67+	 8077 38377
8655	0	0	Ki67+	 8078 38552
8656	0	0	Ki67+	 8080 38753
8657	0	0	Ki67+	 8083 38733
8658	0	0	Ki67+	 8084 38716
8659	0	0	Ki67+	 8084 38795
8660	0	0	Ki67+	 8091 38389
8661	0	0	Ki67+	 8093 38439
8662	0	0	Ki67+	 8094 38872
8663	0	0	Ki67+	 8098 38365
8664	0	0	Ki67+	 8099 38786
8665	0	0	Ki67+	 8099 38814
8666	0	0	Ki67+	 8106 38750
8667	0	0	Ki67+	 8109 38391
8668	0	0	Ki67+	 8109 38441
8669	0	0	Ki67+	 8115 38797
8670	0	0	Ki67+	 8125 38323
8671	0	0	Ki67+	 8125 38372
8672	0	0	Ki67+	 8127 38867
8673	0	0	Ki67+	 8128 38831
8674	0	0	Ki67+	 8133 38895
8675	0	0	Ki67+	 8135 38406
8676	0	0	Ki67+	 8137 38446
8677	0	0	Ki67+	 8138 38427
8678	0	0	Ki67+	 8138 38718
8679	0	0	Ki67+	 8142 38736
8680	0	0	Ki67+	 8147 38830
8681	0	0	Ki67+	 8148 38425
8682	0	0	Ki67+	 8157 38730
8683	0	0	Ki67+	 8160 38428
8684	0	0	Ki67+	 8163 38857
8685	0	0	Ki67+	 8168 38902
8686	0	0	Ki67+	 8169 38361
8687	0	0	Ki67+	 8169 38740
8688	0	0	Ki67+	 8174 38428
8689	0	0	Ki67+	 8179 38342
8690	0	0	Ki67+	 8180 38865
8691	0	0	Ki67+	 8192 38364
8692	0	0	Ki67+	 8194 38755
8693	0	0	Ki67+	 8194 38908
8694	0	0	Ki67+	 8197 38172
8695	0	0	Ki67+	 8197 38844
8696	0	0	Ki67+	 8198 38214
8697	0	0	Ki67+	 8200 38813
8698	0	0	Ki67+	 8216 38782
8699	0	0	Ki67+	 8222 38849
8700	0	0	Ki67+	 8226 38174
8701	0	0	Ki67+	 8226 38873
8702	0	0	Ki67+	 8235 38800
8703	0	0	Ki67+	 8236 38229
8704	0	0	Ki67+	 8236 38883
8705	0	0	Ki67+	 8238 38836
8706	0	0	Ki67+	 8245 38182
8707	0	0	Ki67+	 8245 38856
8708	0	0	Ki67+	 8250 38910
8709	0	0	Ki67+	 8271 38183
8710	0	0	Ki67+	 8285 38221
8711	0	0	Ki67+	 8295 38520
8712	0	0	Ki67+	 8297 38642
8713	0	0	Ki67+	 8301 38328
8714	0	0	Ki67+	 8313 38202
8715	0	0	Ki67+	 8335 38382
8716	0	0	Ki67+	 8342 38334
8717	0	0	Ki67+	 8357 38439
8718	0	0	Ki67+	 8358 38135
8719	0	0	Ki67+	 8363 38160
8720	0	0	Ki67+	 8363 38379
8721	0	0	Ki67+	 8370 38458
8722	0	0	Ki67+	 8371 38258
8723	0	0	Ki67+	 8373 38182
8724	0	0	Ki67+	 8377 38124
8725	0	0	Ki67+	 8379 38196
8726	0	0	Ki67+	 8385 38349
8727	0	0	Ki67+	 8385 38480
8728	0	0	Ki67+	 8389 38314
8729	0	0	Ki67+	 8393 38155
8730	0	0	Ki67+	 8395 38291
8731	0	0	Ki67+	 8397 38227
8732	0	0	Ki67+	 8402 38161
8733	0	0	Ki67+	 8403 38189
8734	0	0	Ki67+	 8403 38466
8735	0	0	Ki67+	 8405 38380
8736	0	0	Ki67+	 8419 38502
8737	0	0	Ki67+	 8423 38246
8738	0	0	Ki67+	 8423 38322
8739	0	0	Ki67+	 8424 38358
8740	0	0	Ki67+	 8424 38478
8741	0	0	Ki67+	 8437 38276
8742	0	0	Ki67+	 8439 38362
8743	0	0	Ki67+	 8443 38512
8744	0	0	Ki67+	 8446 38265
8745	0	0	Ki67+	 8448 38131
8746	0	0	Ki67+	 8455 38166
8747	0	0	Ki67+	 8455 38488
8748	0	0	Ki67+	 8456 38518
8749	0	0	Ki67+	 8456 38530
8750	0	0	Ki67+	 8457 38297
8751	0	0	Ki67+	 8459 38734
8752	0	0	Ki67+	 8472 38147
8753	0	0	Ki67+	 8473 38318
8754	0	0	Ki67+	 8473 38546
8755	0	0	Ki67+	 8476 38118
8756	0	0	Ki67+	 8484 38492
8757	0	0	Ki67+	 8491 38507
8758	0	0	Ki67+	 8496 38127
8759	0	0	Ki67+	 8497 38317
8760	0	0	Ki67+	 8524 38300
8761	0	0	Ki67+	 8527 38313
8762	0	0	Ki67+	 8531 38332
8763	0	0	Ki67+	 8535 38696
8764	0	0	Ki67+	 8538 38543
8765	0	0	Ki67+	 8541 38322
8766	0	0	Ki67+	 8543 38484
8767	0	0	Ki67+	 8543 38520
8768	0	0	Ki67+	 8543 38577
8769	0	0	Ki67+	 7755 39400
8770	0	0	Ki67+	 7758 38986
8771	0	0	Ki67+	 7761 39624
8772	0	0	Ki67+	 7762 38934
8773	0	0	Ki67+	 7763 39307
8774	0	0	Ki67+	 7763 39666
8775	0	0	Ki67+	 7766 38968
8776	0	0	Ki67+	 7767 39269
8777	0	0	Ki67+	 7768 39418
8778	0	0	Ki67+	 7772 39547
8779	0	0	Ki67+	 7777 39343
8780	0	0	Ki67+	 7778 39004
8781	0	0	Ki67+	 7780 39439
8782	0	0	Ki67+	 7782 39276
8783	0	0	Ki67+	 7784 39574
8784	0	0	Ki67+	 7792 39050
8785	0	0	Ki67+	 7793 39326
8786	0	0	Ki67+	 7793 39377
8787	0	0	Ki67+	 7794 39637
8788	0	0	Ki67+	 7800 39292
8789	0	0	Ki67+	 7800 39593
8790	0	0	Ki67+	 7805 39063
8791	0	0	Ki67+	 7805 39411
8792	0	0	Ki67+	 7810 39610
8793	0	0	Ki67+	 7811 38913
8794	0	0	Ki67+	 7817 39674
8795	0	0	Ki67+	 7818 39104
8796	0	0	Ki67+	 7818 39451
8797	0	0	Ki67+	 7822 39078
8798	0	0	Ki67+	 7823 39696
8799	0	0	Ki67+	 7824 38979
8800	0	0	Ki67+	 7824 39428
8801	0	0	Ki67+	 7828 39327
8802	0	0	Ki67+	 7828 39655
8803	0	0	Ki67+	 7835 39471
8804	0	0	Ki67+	 7835 39631
8805	0	0	Ki67+	 7836 38935
8806	0	0	Ki67+	 7837 39621
8807	0	0	Ki67+	 7838 39019
8808	0	0	Ki67+	 7839 39105
8809	0	0	Ki67+	 7840 39454
8810	0	0	Ki67+	 7844 39314
8811	0	0	Ki67+	 7845 39096
8812	0	0	Ki67+	 7846 39633
8813	0	0	Ki67+	 7852 38957
8814	0	0	Ki67+	 7855 39477
8815	0	0	Ki67+	 7859 39628
8816	0	0	Ki67+	 7868 38989
8817	0	0	Ki67+	 7869 39124
8818	0	0	Ki67+	 7871 39111
8819	0	0	Ki67+	 7871 39379
8820	0	0	Ki67+	 7873 39341
8821	0	0	Ki67+	 7878 39529
8822	0	0	Ki67+	 7878 39603
8823	0	0	Ki67+	 7884 39133
8824	0	0	Ki67+	 7886 39358
8825	0	0	Ki67+	 7886 39633
8826	0	0	Ki67+	 7887 39452
8827	0	0	Ki67+	 7887 39505
8828	0	0	Ki67+	 7888 39542
8829	0	0	Ki67+	 7888 39559
8830	0	0	Ki67+	 7890 39644
8831	0	0	Ki67+	 7892 39675
8832	0	0	Ki67+	 7896 39418
8833	0	0	Ki67+	 7901 39586
8834	0	0	Ki67+	 7902 39074
8835	0	0	Ki67+	 7906 39420
8836	0	0	Ki67+	 7912 39386
8837	0	0	Ki67+	 7912 39516
8838	0	0	Ki67+	 7915 39437
8839	0	0	Ki67+	 7915 39680
8840	0	0	Ki67+	 7917 39490
8841	0	0	Ki67+	 7919 39454
8842	0	0	Ki67+	 7920 39546
8843	0	0	Ki67+	 7920 39613
8844	0	0	Ki67+	 7922 39478
8845	0	0	Ki67+	 7924 39697
8846	0	0	Ki67+	 7931 39629
8847	0	0	Ki67+	 7935 39496
8848	0	0	Ki67+	 7938 39475
8849	0	0	Ki67+	 7946 39558
8850	0	0	Ki67+	 7947 39584
8851	0	0	Ki67+	 7950 39548
8852	0	0	Ki67+	 7953 39639
8853	0	0	Ki67+	 7957 39489
8854	0	0	Ki67+	 7961 39521
8855	0	0	Ki67+	 7962 39599
8856	0	0	Ki67+	 7972 39656
8857	0	0	Ki67+	 7973 39589
8858	0	0	Ki67+	 7976 39552
8859	0	0	Ki67+	 7981 39145
8860	0	0	Ki67+	 7982 39617
8861	0	0	Ki67+	 7983 39122
8862	0	0	Ki67+	 7983 39161
8863	0	0	Ki67+	 7988 39241
8864	0	0	Ki67+	 7989 39093
8865	0	0	Ki67+	 7989 39671
8866	0	0	Ki67+	 7990 39659
8867	0	0	Ki67+	 7991 39216
8868	0	0	Ki67+	 7994 39630
8869	0	0	Ki67+	 7994 39685
8870	0	0	Ki67+	 7995 39198
8871	0	0	Ki67+	 8011 39241
8872	0	0	Ki67+	 8014 39268
8873	0	0	Ki67+	 8016 39144
8874	0	0	Ki67+	 8017 39082
8875	0	0	Ki67+	 8017 39648
8876	0	0	Ki67+	 8020 38991
8877	0	0	Ki67+	 8022 39053
8878	0	0	Ki67+	 8028 39211
8879	0	0	Ki67+	 8035 39116
8880	0	0	Ki67+	 8035 39285
8881	0	0	Ki67+	 8037 39078
8882	0	0	Ki67+	 8040 39270
8883	0	0	Ki67+	 8049 39615
8884	0	0	Ki67+	 8053 39142
8885	0	0	Ki67+	 8056 39293
8886	0	0	Ki67+	 8058 39115
8887	0	0	Ki67+	 8065 39155
8888	0	0	Ki67+	 8075 38916
8889	0	0	Ki67+	 8075 39307
8890	0	0	Ki67+	 8078 38934
8891	0	0	Ki67+	 8081 39128
8892	0	0	Ki67+	 8089 39114
8893	0	0	Ki67+	 8093 39144
8894	0	0	Ki67+	 8094 38935
8895	0	0	Ki67+	 8097 39076
8896	0	0	Ki67+	 8099 39183
8897	0	0	Ki67+	 8102 38952
8898	0	0	Ki67+	 8105 39141
8899	0	0	Ki67+	 8111 39342
8900	0	0	Ki67+	 8115 39376
8901	0	0	Ki67+	 8116 39183
8902	0	0	Ki67+	 8119 39142
8903	0	0	Ki67+	 8128 38974
8904	0	0	Ki67+	 8131 38962
8905	0	0	Ki67+	 8135 39126
8906	0	0	Ki67+	 8137 39321
8907	0	0	Ki67+	 8139 39349
8908	0	0	Ki67+	 8140 39216
8909	0	0	Ki67+	 8141 39493
8910	0	0	Ki67+	 8145 38985
8911	0	0	Ki67+	 8145 39159
8912	0	0	Ki67+	 8145 39561
8913	0	0	Ki67+	 8147 39196
8914	0	0	Ki67+	 8154 38930
8915	0	0	Ki67+	 8155 39508
8916	0	0	Ki67+	 8156 39328
8917	0	0	Ki67+	 8156 39351
8918	0	0	Ki67+	 8157 39703
8919	0	0	Ki67+	 8158 38969
8920	0	0	Ki67+	 8158 39378
8921	0	0	Ki67+	 8160 39224
8922	0	0	Ki67+	 8161 39185
8923	0	0	Ki67+	 8161 39312
8924	0	0	Ki67+	 8164 39237
8925	0	0	Ki67+	 8164 39461
8926	0	0	Ki67+	 8168 39360
8927	0	0	Ki67+	 8170 38945
8928	0	0	Ki67+	 8174 39272
8929	0	0	Ki67+	 8175 39207
8930	0	0	Ki67+	 8178 38932
8931	0	0	Ki67+	 8178 39376
8932	0	0	Ki67+	 8179 38978
8933	0	0	Ki67+	 8179 39234
8934	0	0	Ki67+	 8180 38993
8935	0	0	Ki67+	 8180 39490
8936	0	0	Ki67+	 8183 39570
8937	0	0	Ki67+	 8184 39324
8938	0	0	Ki67+	 8185 39290
8939	0	0	Ki67+	 8186 39243
8940	0	0	Ki67+	 8187 39439
8941	0	0	Ki67+	 8187 39589
8942	0	0	Ki67+	 8189 39180
8943	0	0	Ki67+	 8190 38924
8944	0	0	Ki67+	 8192 38950
8945	0	0	Ki67+	 8192 39463
8946	0	0	Ki67+	 8195 39360
8947	0	0	Ki67+	 8199 39204
8948	0	0	Ki67+	 8200 39623
8949	0	0	Ki67+	 8202 38932
8950	0	0	Ki67+	 8204 39657
8951	0	0	Ki67+	 8205 39222
8952	0	0	Ki67+	 8207 39263
8953	0	0	Ki67+	 8210 39237
8954	0	0	Ki67+	 8216 38970
8955	0	0	Ki67+	 8216 39347
8956	0	0	Ki67+	 8216 39629
8957	0	0	Ki67+	 8216 39683
8958	0	0	Ki67+	 8217 39305
8959	0	0	Ki67+	 8219 39614
8960	0	0	Ki67+	 8220 39579
8961	0	0	Ki67+	 8227 39328
8962	0	0	Ki67+	 8228 39600
8963	0	0	Ki67+	 8230 39361
8964	0	0	Ki67+	 8239 39240
8965	0	0	Ki67+	 8241 39559
8966	0	0	Ki67+	 8243 39273
8967	0	0	Ki67+	 8246 39364
8968	0	0	Ki67+	 8246 39606
8969	0	0	Ki67+	 8249 39202
8970	0	0	Ki67+	 8249 39321
8971	0	0	Ki67+	 8252 39570
8972	0	0	Ki67+	 8252 39631
8973	0	0	Ki67+	 8253 39338
8974	0	0	Ki67+	 8254 39291
8975	0	0	Ki67+	 8262 39371
8976	0	0	Ki67+	 8263 39394
8977	0	0	Ki67+	 8263 39621
8978	0	0	Ki67+	 8269 39357
8979	0	0	Ki67+	 8270 39589
8980	0	0	Ki67+	 8271 39297
8981	0	0	Ki67+	 8271 39332
8982	0	0	Ki67+	 8271 39655
8983	0	0	Ki67+	 8274 39559
8984	0	0	Ki67+	 8277 39312
8985	0	0	Ki67+	 8292 39625
8986	0	0	Ki67+	 8295 39206
8987	0	0	Ki67+	 8298 39672
8988	0	0	Ki67+	 8304 38941
8989	0	0	Ki67+	 8366 38991
8990	0	0	Ki67+	 8383 39248
8991	0	0	Ki67+	 8384 39614
8992	0	0	Ki67+	 8394 39605
8993	0	0	Ki67+	 8404 39457
8994	0	0	Ki67+	 8405 39542
8995	0	0	Ki67+	 8407 39173
8996	0	0	Ki67+	 8413 39621
8997	0	0	Ki67+	 8416 38955
8998	0	0	Ki67+	 8420 39603
8999	0	0	Ki67+	 8428 39167
9000	0	0	Ki67+	 8433 39272
9001	0	0	Ki67+	 8434 39080
9002	0	0	Ki67+	 8443 39626
9003	0	0	Ki67+	 8444 39484
9004	0	0	Ki67+	 8447 39537
9005	0	0	Ki67+	 8464 39450
9006	0	0	Ki67+	 8466 39500
9007	0	0	Ki67+	 8466 39695
9008	0	0	Ki67+	 8468 39433
9009	0	0	Ki67+	 8470 39414
9010	0	0	Ki67+	 8475 39469
9011	0	0	Ki67+	 8475 39638
9012	0	0	Ki67+	 8476 38999
9013	0	0	Ki67+	 8480 39504
9014	0	0	Ki67+	 8481 39534
9015	0	0	Ki67+	 8486 39451
9016	0	0	Ki67+	 8486 39545
9017	0	0	Ki67+	 8488 39518
9018	0	0	Ki67+	 8489 39358
9019	0	0	Ki67+	 8490 39498
9020	0	0	Ki67+	 8499 39315
9021	0	0	Ki67+	 8500 39467
9022	0	0	Ki67+	 8503 39697
9023	0	0	Ki67+	 8509 39424
9024	0	0	Ki67+	 8513 39622
9025	0	0	Ki67+	 8516 39513
9026	0	0	Ki67+	 8519 39709
9027	0	0	Ki67+	 8521 39544
9028	0	0	Ki67+	 8524 39307
9029	0	0	Ki67+	 8524 39340
9030	0	0	Ki67+	 8525 39566
9031	0	0	Ki67+	 8528 39488
9032	0	0	Ki67+	 8534 39535
9033	0	0	Ki67+	 8535 39635
9034	0	0	Ki67+	 8537 39446
9035	0	0	Ki67+	 8541 39328
9036	0	0	Ki67+	 8541 39410
9037	0	0	Ki67+	 7746 40021
9038	0	0	Ki67+	 7746 40289
9039	0	0	Ki67+	 7747 40469
9040	0	0	Ki67+	 7749 39834
9041	0	0	Ki67+	 7749 40116
9042	0	0	Ki67+	 7755 40041
9043	0	0	Ki67+	 7756 40373
9044	0	0	Ki67+	 7757 40078
9045	0	0	Ki67+	 7767 39934
9046	0	0	Ki67+	 7769 40060
9047	0	0	Ki67+	 7778 40346
9048	0	0	Ki67+	 7779 40048
9049	0	0	Ki67+	 7780 40143
9050	0	0	Ki67+	 7782 40215
9051	0	0	Ki67+	 7783 40323
9052	0	0	Ki67+	 7784 39953
9053	0	0	Ki67+	 7787 40176
9054	0	0	Ki67+	 7792 39776
9055	0	0	Ki67+	 7794 39893
9056	0	0	Ki67+	 7795 40360
9057	0	0	Ki67+	 7796 40211
9058	0	0	Ki67+	 7798 40225
9059	0	0	Ki67+	 7800 39968
9060	0	0	Ki67+	 7800 40152
9061	0	0	Ki67+	 7801 40200
9062	0	0	Ki67+	 7804 39919
9063	0	0	Ki67+	 7806 40358
9064	0	0	Ki67+	 7808 40381
9065	0	0	Ki67+	 7809 39797
9066	0	0	Ki67+	 7813 39820
9067	0	0	Ki67+	 7813 40216
9068	0	0	Ki67+	 7814 39932
9069	0	0	Ki67+	 7814 40016
9070	0	0	Ki67+	 7818 40396
9071	0	0	Ki67+	 7820 40384
9072	0	0	Ki67+	 7821 40080
9073	0	0	Ki67+	 7823 39765
9074	0	0	Ki67+	 7823 40237
9075	0	0	Ki67+	 7823 40457
9076	0	0	Ki67+	 7825 40163
9077	0	0	Ki67+	 7828 39964
9078	0	0	Ki67+	 7829 40193
9079	0	0	Ki67+	 7831 40063
9080	0	0	Ki67+	 7833 39816
9081	0	0	Ki67+	 7842 40421
9082	0	0	Ki67+	 7844 39727
9083	0	0	Ki67+	 7844 40114
9084	0	0	Ki67+	 7845 40184
9085	0	0	Ki67+	 7848 39783
9086	0	0	Ki67+	 7849 40275
9087	0	0	Ki67+	 7852 40214
9088	0	0	Ki67+	 7853 40093
9089	0	0	Ki67+	 7854 39847
9090	0	0	Ki67+	 7855 40031
9091	0	0	Ki67+	 7856 39795
9092	0	0	Ki67+	 7856 40448
9093	0	0	Ki67+	 7859 39749
9094	0	0	Ki67+	 7860 40476
9095	0	0	Ki67+	 7861 40284
9096	0	0	Ki67+	 7865 40405
9097	0	0	Ki67+	 7866 39873
9098	0	0	Ki67+	 7866 40121
9099	0	0	Ki67+	 7869 40204
9100	0	0	Ki67+	 7870 39808
9101	0	0	Ki67+	 7875 39770
9102	0	0	Ki67+	 7875 40450
9103	0	0	Ki67+	 7877 39869
9104	0	0	Ki67+	 7883 40129
9105	0	0	Ki67+	 7885 40225
9106	0	0	Ki67+	 7887 39897
9107	0	0	Ki67+	 7887 40432
9108	0	0	Ki67+	 7891 40471
9109	0	0	Ki67+	 7896 39718
9110	0	0	Ki67+	 7896 39758
9111	0	0	Ki67+	 7896 40237
9112	0	0	Ki67+	 7898 39873
9113	0	0	Ki67+	 7899 40321
9114	0	0	Ki67+	 7906 39915
9115	0	0	Ki67+	 7909 40505
9116	0	0	Ki67+	 7911 39942
9117	0	0	Ki67+	 7912 40274
9118	0	0	Ki67+	 7912 40335
9119	0	0	Ki67+	 7913 40240
9120	0	0	Ki67+	 7915 39833
9121	0	0	Ki67+	 7921 39732
9122	0	0	Ki67+	 7923 40480
9123	0	0	Ki67+	 7924 40299
9124	0	0	Ki67+	 7929 39854
9125	0	0	Ki67+	 7930 39962
9126	0	0	Ki67+	 7930 40385
9127	0	0	Ki67+	 7933 39888
9128	0	0	Ki67+	 7934 40260
9129	0	0	Ki67+	 7935 39737
9130	0	0	Ki67+	 7937 40056
9131	0	0	Ki67+	 7938 39991
9132	0	0	Ki67+	 7939 40506
9133	0	0	Ki67+	 7943 40491
9134	0	0	Ki67+	 7944 39902
9135	0	0	Ki67+	 7945 40137
9136	0	0	Ki67+	 7950 39935
9137	0	0	Ki67+	 7950 40003
9138	0	0	Ki67+	 7950 40353
9139	0	0	Ki67+	 7952 40072
9140	0	0	Ki67+	 7954 40393
9141	0	0	Ki67+	 7957 40321
9142	0	0	Ki67+	 7961 39907
9143	0	0	Ki67+	 7963 40104
9144	0	0	Ki67+	 7963 40261
9145	0	0	Ki67+	 7967 39873
9146	0	0	Ki67+	 7970 40387
9147	0	0	Ki67+	 7972 40018
9148	0	0	Ki67+	 7974 40422
9149	0	0	Ki67+	 7975 40150
9150	0	0	Ki67+	 7978 40498
9151	0	0	Ki67+	 7980 39879
9152	0	0	Ki67+	 7981 40100
9153	0	0	Ki67+	 7983 40191
9154	0	0	Ki67+	 7984 40435
9155	0	0	Ki67+	 7988 40286
9156	0	0	Ki67+	 7990 39915
9157	0	0	Ki67+	 7992 40483
9158	0	0	Ki67+	 7995 40043
9159	0	0	Ki67+	 7997 39935
9160	0	0	Ki67+	 7999 40167
9161	0	0	Ki67+	 8000 40304
9162	0	0	Ki67+	 8007 40135
9163	0	0	Ki67+	 8007 40208
9164	0	0	Ki67+	 8013 40462
9165	0	0	Ki67+	 8014 40195
9166	0	0	Ki67+	 8019 40062
9167	0	0	Ki67+	 8020 40433
9168	0	0	Ki67+	 8022 40251
9169	0	0	Ki67+	 8023 39924
9170	0	0	Ki67+	 8023 40308
9171	0	0	Ki67+	 8026 40093
9172	0	0	Ki67+	 8026 40167
9173	0	0	Ki67+	 8028 40501
9174	0	0	Ki67+	 8035 39955
9175	0	0	Ki67+	 8037 40207
9176	0	0	Ki67+	 8038 40330
9177	0	0	Ki67+	 8040 40228
9178	0	0	Ki67+	 8042 40437
9179	0	0	Ki67+	 8044 40357
9180	0	0	Ki67+	 8048 40058
9181	0	0	Ki67+	 8048 40264
9182	0	0	Ki67+	 8051 40474
9183	0	0	Ki67+	 8054 39942
9184	0	0	Ki67+	 8057 40086
9185	0	0	Ki67+	 8061 40411
9186	0	0	Ki67+	 8065 40373
9187	0	0	Ki67+	 8068 40257
9188	0	0	Ki67+	 8069 40395
9189	0	0	Ki67+	 8070 40115
9190	0	0	Ki67+	 8071 39871
9191	0	0	Ki67+	 8071 39977
9192	0	0	Ki67+	 8074 40479
9193	0	0	Ki67+	 8075 40450
9194	0	0	Ki67+	 8083 40000
9195	0	0	Ki67+	 8083 40296
9196	0	0	Ki67+	 8086 40025
9197	0	0	Ki67+	 8087 40164
9198	0	0	Ki67+	 8089 40126
9199	0	0	Ki67+	 8091 40506
9200	0	0	Ki67+	 8097 40433
9201	0	0	Ki67+	 8100 39939
9202	0	0	Ki67+	 8102 40147
9203	0	0	Ki67+	 8106 40317
9204	0	0	Ki67+	 8109 40044
9205	0	0	Ki67+	 8111 40442
9206	0	0	Ki67+	 8113 39975
9207	0	0	Ki67+	 8114 40028
9208	0	0	Ki67+	 8119 40188
9209	0	0	Ki67+	 8122 40009
9210	0	0	Ki67+	 8129 40316
9211	0	0	Ki67+	 8130 40206
9212	0	0	Ki67+	 8132 40404
9213	0	0	Ki67+	 8140 39947
9214	0	0	Ki67+	 8140 40393
9215	0	0	Ki67+	 8145 40188
9216	0	0	Ki67+	 8149 40212
9217	0	0	Ki67+	 8153 39969
9218	0	0	Ki67+	 8154 39937
9219	0	0	Ki67+	 8155 40337
9220	0	0	Ki67+	 8158 40236
9221	0	0	Ki67+	 8159 40221
9222	0	0	Ki67+	 8166 40463
9223	0	0	Ki67+	 8170 40203
9224	0	0	Ki67+	 8173 40225
9225	0	0	Ki67+	 8178 40142
9226	0	0	Ki67+	 8181 40026
9227	0	0	Ki67+	 8181 40506
9228	0	0	Ki67+	 8183 40103
9229	0	0	Ki67+	 8185 39988
9230	0	0	Ki67+	 8185 40052
9231	0	0	Ki67+	 8190 40010
9232	0	0	Ki67+	 8193 39965
9233	0	0	Ki67+	 8194 40030
9234	0	0	Ki67+	 8194 40254
9235	0	0	Ki67+	 8195 40087
9236	0	0	Ki67+	 8198 40170
9237	0	0	Ki67+	 8200 40060
9238	0	0	Ki67+	 8202 40115
9239	0	0	Ki67+	 8204 40202
9240	0	0	Ki67+	 8213 40496
9241	0	0	Ki67+	 8217 40245
9242	0	0	Ki67+	 8221 40187
9243	0	0	Ki67+	 8222 40203
9244	0	0	Ki67+	 8230 40221
9245	0	0	Ki67+	 8242 40285
9246	0	0	Ki67+	 8252 39717
9247	0	0	Ki67+	 8273 40386
9248	0	0	Ki67+	 8340 40235
9249	0	0	Ki67+	 8386 40212
9250	0	0	Ki67+	 8389 40260
9251	0	0	Ki67+	 8392 40416
9252	0	0	Ki67+	 8395 40380
9253	0	0	Ki67+	 8402 40143
9254	0	0	Ki67+	 8408 40510
9255	0	0	Ki67+	 8411 40282
9256	0	0	Ki67+	 8412 40269
9257	0	0	Ki67+	 8416 40240
9258	0	0	Ki67+	 8422 40184
9259	0	0	Ki67+	 8425 40210
9260	0	0	Ki67+	 8426 39946
9261	0	0	Ki67+	 8428 40450
9262	0	0	Ki67+	 8431 39989
9263	0	0	Ki67+	 8444 39964
9264	0	0	Ki67+	 8445 40182
9265	0	0	Ki67+	 8446 39840
9266	0	0	Ki67+	 8449 39930
9267	0	0	Ki67+	 8450 39866
9268	0	0	Ki67+	 8452 40034
9269	0	0	Ki67+	 8453 40012
9270	0	0	Ki67+	 8454 39905
9271	0	0	Ki67+	 8457 40291
9272	0	0	Ki67+	 8458 40271
9273	0	0	Ki67+	 8459 39878
9274	0	0	Ki67+	 8459 40074
9275	0	0	Ki67+	 8462 39957
9276	0	0	Ki67+	 8466 40214
9277	0	0	Ki67+	 8468 39861
9278	0	0	Ki67+	 8470 39926
9279	0	0	Ki67+	 8470 40311
9280	0	0	Ki67+	 8476 40191
9281	0	0	Ki67+	 8484 39886
9282	0	0	Ki67+	 8487 40029
9283	0	0	Ki67+	 8487 40086
9284	0	0	Ki67+	 8487 40208
9285	0	0	Ki67+	 8488 39848
9286	0	0	Ki67+	 8488 39951
9287	0	0	Ki67+	 8489 39993
9288	0	0	Ki67+	 8491 39975
9289	0	0	Ki67+	 8491 40056
9290	0	0	Ki67+	 8495 40329
9291	0	0	Ki67+	 8498 39825
9292	0	0	Ki67+	 8501 39927
9293	0	0	Ki67+	 8501 40082
9294	0	0	Ki67+	 8507 40009
9295	0	0	Ki67+	 8509 40347
9296	0	0	Ki67+	 8515 39862
9297	0	0	Ki67+	 8515 39907
9298	0	0	Ki67+	 8516 39988
9299	0	0	Ki67+	 8517 39846
9300	0	0	Ki67+	 8518 39950
9301	0	0	Ki67+	 8523 40031
9302	0	0	Ki67+	 8526 40220
9303	0	0	Ki67+	 8527 40369
9304	0	0	Ki67+	 8532 40125
9305	0	0	Ki67+	 8534 39818
9306	0	0	Ki67+	 8534 39844
9307	0	0	Ki67+	 8534 39970
9308	0	0	Ki67+	 8534 40160
9309	0	0	Ki67+	 8536 40054
9310	0	0	Ki67+	 8539 39941
9311	0	0	Ki67+	 8539 40024
9312	0	0	Ki67+	 8540 40395
9313	0	0	Ki67+	 8542 39862
9314	0	0	Ki67+	 7748 40961
9315	0	0	Ki67+	 7749 40637
9316	0	0	Ki67+	 7751 41002
9317	0	0	Ki67+	 7752 40846
9318	0	0	Ki67+	 7754 41076
9319	0	0	Ki67+	 7755 41101
9320	0	0	Ki67+	 7759 40867
9321	0	0	Ki67+	 7762 40683
9322	0	0	Ki67+	 7769 40653
9323	0	0	Ki67+	 7769 40897
9324	0	0	Ki67+	 7772 40983
9325	0	0	Ki67+	 7776 40947
9326	0	0	Ki67+	 7780 41063
9327	0	0	Ki67+	 7783 41090
9328	0	0	Ki67+	 7784 41018
9329	0	0	Ki67+	 7785 40980
9330	0	0	Ki67+	 7789 41286
9331	0	0	Ki67+	 7790 40970
9332	0	0	Ki67+	 7796 40619
9333	0	0	Ki67+	 7804 41049
9334	0	0	Ki67+	 7817 40533
9335	0	0	Ki67+	 7820 40728
9336	0	0	Ki67+	 7855 40800
9337	0	0	Ki67+	 7860 40532
9338	0	0	Ki67+	 7861 40586
9339	0	0	Ki67+	 7864 40652
9340	0	0	Ki67+	 7867 40561
9341	0	0	Ki67+	 7867 40778
9342	0	0	Ki67+	 7872 40746
9343	0	0	Ki67+	 7876 40902
9344	0	0	Ki67+	 7882 40521
9345	0	0	Ki67+	 7882 40586
9346	0	0	Ki67+	 7884 40621
9347	0	0	Ki67+	 7886 40908
9348	0	0	Ki67+	 7900 40907
9349	0	0	Ki67+	 7904 40554
9350	0	0	Ki67+	 7908 40850
9351	0	0	Ki67+	 7911 40797
9352	0	0	Ki67+	 7920 40578
9353	0	0	Ki67+	 7922 40591
9354	0	0	Ki67+	 7923 40700
9355	0	0	Ki67+	 7924 41293
9356	0	0	Ki67+	 7925 40732
9357	0	0	Ki67+	 7927 40981
9358	0	0	Ki67+	 7937 40572
9359	0	0	Ki67+	 7937 40615
9360	0	0	Ki67+	 7937 40753
9361	0	0	Ki67+	 7939 40629
9362	0	0	Ki67+	 7947 40705
9363	0	0	Ki67+	 7949 40659
9364	0	0	Ki67+	 7949 41010
9365	0	0	Ki67+	 7955 40519
9366	0	0	Ki67+	 7955 40878
9367	0	0	Ki67+	 7959 40628
9368	0	0	Ki67+	 7960 40581
9369	0	0	Ki67+	 7963 40725
9370	0	0	Ki67+	 7966 40562
9371	0	0	Ki67+	 7970 40595
9372	0	0	Ki67+	 7971 40626
9373	0	0	Ki67+	 7975 40731
9374	0	0	Ki67+	 7977 40678
9375	0	0	Ki67+	 7978 40751
9376	0	0	Ki67+	 7980 40707
9377	0	0	Ki67+	 7982 40808
9378	0	0	Ki67+	 7983 40654
9379	0	0	Ki67+	 7986 40780
9380	0	0	Ki67+	 7987 40567
9381	0	0	Ki67+	 7993 40600
9382	0	0	Ki67+	 7996 40918
9383	0	0	Ki67+	 8006 40742
9384	0	0	Ki67+	 8007 40520
9385	0	0	Ki67+	 8019 40583
9386	0	0	Ki67+	 8021 40789
9387	0	0	Ki67+	 8022 40635
9388	0	0	Ki67+	 8025 40750
9389	0	0	Ki67+	 8027 40667
9390	0	0	Ki67+	 8030 40692
9391	0	0	Ki67+	 8038 41132
9392	0	0	Ki67+	 8054 41114
9393	0	0	Ki67+	 8060 40714
9394	0	0	Ki67+	 8070 40519
9395	0	0	Ki67+	 8078 40537
9396	0	0	Ki67+	 8085 40590
9397	0	0	Ki67+	 8086 40702
9398	0	0	Ki67+	 8092 40559
9399	0	0	Ki67+	 8095 40545
9400	0	0	Ki67+	 8101 40691
9401	0	0	Ki67+	 8120 41125
9402	0	0	Ki67+	 8131 40781
9403	0	0	Ki67+	 8135 40513
9404	0	0	Ki67+	 8136 41119
9405	0	0	Ki67+	 8170 40726
9406	0	0	Ki67+	 8192 40561
9407	0	0	Ki67+	 8205 40616
9408	0	0	Ki67+	 8223 40559
9409	0	0	Ki67+	 8223 40594
9410	0	0	Ki67+	 8229 40618
9411	0	0	Ki67+	 8240 40604
9412	0	0	Ki67+	 8306 40912
9413	0	0	Ki67+	 8411 40983
9414	0	0	Ki67+	 8511 40715
9415	0	0	Ki67+	 8515 40694
9416	0	0	Ki67+	 8523 40669
9417	0	0	Ki67+	 8527 40735
9418	0	0	Ki67+	 8528 40639
9419	0	0	Ki67+	 8540 40722
9420	0	0	Ki67+	 8541 40751
9421	0	0	Ki67+	 9217 21003
9422	0	0	Ki67+	 9075 21282
9423	0	0	Ki67+	 9224 22472
9424	0	0	Ki67+	 9046 23494
9425	0	0	Ki67+	 8610 23814
9426	0	0	Ki67+	 8649 24174
9427	0	0	Ki67+	 8804 24076
9428	0	0	Ki67+	 8806 23646
9429	0	0	Ki67+	 8846 23657
9430	0	0	Ki67+	 8893 24224
9431	0	0	Ki67+	 8984 24333
9432	0	0	Ki67+	 8988 24189
9433	0	0	Ki67+	 9069 24236
9434	0	0	Ki67+	 9101 24190
9435	0	0	Ki67+	 9192 23568
9436	0	0	Ki67+	 9314 24054
9437	0	0	Ki67+	 8566 24367
9438	0	0	Ki67+	 8650 24675
9439	0	0	Ki67+	 8795 24766
9440	0	0	Ki67+	 8968 24802
9441	0	0	Ki67+	 9046 25076
9442	0	0	Ki67+	 8549 25925
9443	0	0	Ki67+	 8565 25671
9444	0	0	Ki67+	 8572 25632
9445	0	0	Ki67+	 8579 25644
9446	0	0	Ki67+	 8654 25248
9447	0	0	Ki67+	 8848 25892
9448	0	0	Ki67+	 8984 25337
9449	0	0	Ki67+	 9005 25767
9450	0	0	Ki67+	 9130 25333
9451	0	0	Ki67+	 9157 25374
9452	0	0	Ki67+	 8561 26715
9453	0	0	Ki67+	 8622 26376
9454	0	0	Ki67+	 8628 26467
9455	0	0	Ki67+	 8648 26463
9456	0	0	Ki67+	 8658 26326
9457	0	0	Ki67+	 8661 25992
9458	0	0	Ki67+	 8685 26639
9459	0	0	Ki67+	 8751 26160
9460	0	0	Ki67+	 8754 26699
9461	0	0	Ki67+	 8808 26727
9462	0	0	Ki67+	 8836 26690
9463	0	0	Ki67+	 8859 26058
9464	0	0	Ki67+	 8923 26192
9465	0	0	Ki67+	 8978 26161
9466	0	0	Ki67+	 8989 26034
9467	0	0	Ki67+	 9002 26710
9468	0	0	Ki67+	 9003 26101
9469	0	0	Ki67+	 9006 26044
9470	0	0	Ki67+	 9049 26476
9471	0	0	Ki67+	 9099 26707
9472	0	0	Ki67+	 9160 26584
9473	0	0	Ki67+	 9161 26684
9474	0	0	Ki67+	 9229 26478
9475	0	0	Ki67+	 9234 26007
9476	0	0	Ki67+	 9237 26630
9477	0	0	Ki67+	 9292 26242
9478	0	0	Ki67+	 9330 26632
9479	0	0	Ki67+	 8545 27215
9480	0	0	Ki67+	 8546 27263
9481	0	0	Ki67+	 8576 27349
9482	0	0	Ki67+	 8579 26814
9483	0	0	Ki67+	 8585 27214
9484	0	0	Ki67+	 8596 26885
9485	0	0	Ki67+	 8597 27338
9486	0	0	Ki67+	 8605 26972
9487	0	0	Ki67+	 8605 26994
9488	0	0	Ki67+	 8614 27215
9489	0	0	Ki67+	 8616 27012
9490	0	0	Ki67+	 8617 26937
9491	0	0	Ki67+	 8617 27334
9492	0	0	Ki67+	 8628 27054
9493	0	0	Ki67+	 8630 26903
9494	0	0	Ki67+	 8633 27070
9495	0	0	Ki67+	 8633 27306
9496	0	0	Ki67+	 8633 27528
9497	0	0	Ki67+	 8644 27418
9498	0	0	Ki67+	 8646 27015
9499	0	0	Ki67+	 8646 27044
9500	0	0	Ki67+	 8647 27542
9501	0	0	Ki67+	 8648 26958
9502	0	0	Ki67+	 8648 27247
9503	0	0	Ki67+	 8656 27052
9504	0	0	Ki67+	 8657 27294
9505	0	0	Ki67+	 8661 27517
9506	0	0	Ki67+	 8663 27471
9507	0	0	Ki67+	 8664 26907
9508	0	0	Ki67+	 8666 27112
9509	0	0	Ki67+	 8667 27262
9510	0	0	Ki67+	 8669 27036
9511	0	0	Ki67+	 8673 27433
9512	0	0	Ki67+	 8674 27069
9513	0	0	Ki67+	 8674 27395
9514	0	0	Ki67+	 8682 27140
9515	0	0	Ki67+	 8686 26891
9516	0	0	Ki67+	 8692 26948
9517	0	0	Ki67+	 8695 27140
9518	0	0	Ki67+	 8698 26779
9519	0	0	Ki67+	 8703 27437
9520	0	0	Ki67+	 8706 27413
9521	0	0	Ki67+	 8714 26850
9522	0	0	Ki67+	 8716 27113
9523	0	0	Ki67+	 8721 27243
9524	0	0	Ki67+	 8725 27222
9525	0	0	Ki67+	 8740 27247
9526	0	0	Ki67+	 8747 26828
9527	0	0	Ki67+	 8764 27150
9528	0	0	Ki67+	 8765 26808
9529	0	0	Ki67+	 8771 27256
9530	0	0	Ki67+	 8774 27303
9531	0	0	Ki67+	 8777 26814
9532	0	0	Ki67+	 8785 26851
9533	0	0	Ki67+	 8794 27224
9534	0	0	Ki67+	 8795 27319
9535	0	0	Ki67+	 8798 27526
9536	0	0	Ki67+	 8801 27484
9537	0	0	Ki67+	 8804 26854
9538	0	0	Ki67+	 8804 27256
9539	0	0	Ki67+	 8805 26878
9540	0	0	Ki67+	 8806 27322
9541	0	0	Ki67+	 8808 27460
9542	0	0	Ki67+	 8814 27307
9543	0	0	Ki67+	 8815 26841
9544	0	0	Ki67+	 8816 27504
9545	0	0	Ki67+	 8818 27422
9546	0	0	Ki67+	 8819 26787
9547	0	0	Ki67+	 8822 27142
9548	0	0	Ki67+	 8823 27275
9549	0	0	Ki67+	 8832 27406
9550	0	0	Ki67+	 8847 26824
9551	0	0	Ki67+	 8849 26767
9552	0	0	Ki67+	 8853 27517
9553	0	0	Ki67+	 8863 27514
9554	0	0	Ki67+	 8893 27084
9555	0	0	Ki67+	 8912 26850
9556	0	0	Ki67+	 8914 27418
9557	0	0	Ki67+	 8927 27185
9558	0	0	Ki67+	 8929 26814
9559	0	0	Ki67+	 8959 27183
9560	0	0	Ki67+	 8960 26835
9561	0	0	Ki67+	 8986 26993
9562	0	0	Ki67+	 8987 26850
9563	0	0	Ki67+	 8998 27026
9564	0	0	Ki67+	 9006 27047
9565	0	0	Ki67+	 9010 26816
9566	0	0	Ki67+	 9018 27014
9567	0	0	Ki67+	 9018 27032
9568	0	0	Ki67+	 9021 26982
9569	0	0	Ki67+	 9022 26846
9570	0	0	Ki67+	 9027 26819
9571	0	0	Ki67+	 9029 27486
9572	0	0	Ki67+	 9071 26823
9573	0	0	Ki67+	 9072 26981
9574	0	0	Ki67+	 9074 27071
9575	0	0	Ki67+	 9076 26774
9576	0	0	Ki67+	 9078 26990
9577	0	0	Ki67+	 9095 27003
9578	0	0	Ki67+	 9097 26846
9579	0	0	Ki67+	 9121 27000
9580	0	0	Ki67+	 9122 26867
9581	0	0	Ki67+	 9126 27083
9582	0	0	Ki67+	 9143 26981
9583	0	0	Ki67+	 9144 26854
9584	0	0	Ki67+	 9152 26988
9585	0	0	Ki67+	 9154 27001
9586	0	0	Ki67+	 9165 26873
9587	0	0	Ki67+	 9168 27077
9588	0	0	Ki67+	 9171 26893
9589	0	0	Ki67+	 9172 26981
9590	0	0	Ki67+	 9181 26890
9591	0	0	Ki67+	 9184 26912
9592	0	0	Ki67+	 9189 26934
9593	0	0	Ki67+	 9203 26959
9594	0	0	Ki67+	 9231 26754
9595	0	0	Ki67+	 9232 27540
9596	0	0	Ki67+	 9233 26885
9597	0	0	Ki67+	 9286 26923
9598	0	0	Ki67+	 9290 27103
9599	0	0	Ki67+	 9293 26908
9600	0	0	Ki67+	 9297 26887
9601	0	0	Ki67+	 9302 27022
9602	0	0	Ki67+	 9304 27057
9603	0	0	Ki67+	 9305 27006
9604	0	0	Ki67+	 9315 26981
9605	0	0	Ki67+	 9320 27057
9606	0	0	Ki67+	 9328 27115
9607	0	0	Ki67+	 9339 26964
9608	0	0	Ki67+	 9339 27055
9609	0	0	Ki67+	 8595 27642
9610	0	0	Ki67+	 8627 28288
9611	0	0	Ki67+	 8665 28145
9612	0	0	Ki67+	 8686 28324
9613	0	0	Ki67+	 8687 28307
9614	0	0	Ki67+	 8700 28347
9615	0	0	Ki67+	 8708 28292
9616	0	0	Ki67+	 8726 28341
9617	0	0	Ki67+	 8729 28322
9618	0	0	Ki67+	 8738 28307
9619	0	0	Ki67+	 8750 28291
9620	0	0	Ki67+	 8752 28332
9621	0	0	Ki67+	 8759 28136
9622	0	0	Ki67+	 8763 28280
9623	0	0	Ki67+	 8796 28292
9624	0	0	Ki67+	 8805 28270
9625	0	0	Ki67+	 8827 28268
9626	0	0	Ki67+	 8832 27903
9627	0	0	Ki67+	 8844 28256
9628	0	0	Ki67+	 8867 27914
9629	0	0	Ki67+	 8878 28269
9630	0	0	Ki67+	 8885 28082
9631	0	0	Ki67+	 8889 28301
9632	0	0	Ki67+	 8893 28279
9633	0	0	Ki67+	 8900 28346
9634	0	0	Ki67+	 8901 28318
9635	0	0	Ki67+	 8933 27820
9636	0	0	Ki67+	 8939 27851
9637	0	0	Ki67+	 8940 27799
9638	0	0	Ki67+	 8952 27631
9639	0	0	Ki67+	 8960 27904
9640	0	0	Ki67+	 8962 28054
9641	0	0	Ki67+	 8963 28091
9642	0	0	Ki67+	 8969 27843
9643	0	0	Ki67+	 8973 27824
9644	0	0	Ki67+	 8975 27984
9645	0	0	Ki67+	 8976 28042
9646	0	0	Ki67+	 8985 27684
9647	0	0	Ki67+	 8987 27896
9648	0	0	Ki67+	 8991 28020
9649	0	0	Ki67+	 8992 27927
9650	0	0	Ki67+	 8994 27843
9651	0	0	Ki67+	 9000 27705
9652	0	0	Ki67+	 9002 27953
9653	0	0	Ki67+	 9002 27995
9654	0	0	Ki67+	 9006 27870
9655	0	0	Ki67+	 9016 27690
9656	0	0	Ki67+	 9019 27774
9657	0	0	Ki67+	 9024 27789
9658	0	0	Ki67+	 9031 28119
9659	0	0	Ki67+	 9032 28106
9660	0	0	Ki67+	 9033 27802
9661	0	0	Ki67+	 9035 28167
9662	0	0	Ki67+	 9037 27570
9663	0	0	Ki67+	 9037 28146
9664	0	0	Ki67+	 9039 27769
9665	0	0	Ki67+	 9045 27753
9666	0	0	Ki67+	 9049 27812
9667	0	0	Ki67+	 9053 27785
9668	0	0	Ki67+	 9063 27735
9669	0	0	Ki67+	 9064 27770
9670	0	0	Ki67+	 9090 27599
9671	0	0	Ki67+	 9106 27852
9672	0	0	Ki67+	 9107 28263
9673	0	0	Ki67+	 9112 27624
9674	0	0	Ki67+	 9136 27757
9675	0	0	Ki67+	 9147 28053
9676	0	0	Ki67+	 9158 27748
9677	0	0	Ki67+	 9159 27702
9678	0	0	Ki67+	 9169 28005
9679	0	0	Ki67+	 9170 27597
9680	0	0	Ki67+	 9170 27761
9681	0	0	Ki67+	 9174 27607
9682	0	0	Ki67+	 9185 28134
9683	0	0	Ki67+	 9186 27757
9684	0	0	Ki67+	 9190 28068
9685	0	0	Ki67+	 9193 27975
9686	0	0	Ki67+	 9207 28217
9687	0	0	Ki67+	 9213 27994
9688	0	0	Ki67+	 9216 27612
9689	0	0	Ki67+	 9228 27599
9690	0	0	Ki67+	 9236 27848
9691	0	0	Ki67+	 9240 27590
9692	0	0	Ki67+	 9242 27574
9693	0	0	Ki67+	 9248 28000
9694	0	0	Ki67+	 9257 27717
9695	0	0	Ki67+	 9258 27561
9696	0	0	Ki67+	 9269 27999
9697	0	0	Ki67+	 9273 28053
9698	0	0	Ki67+	 9277 27794
9699	0	0	Ki67+	 9283 27691
9700	0	0	Ki67+	 9295 27983
9701	0	0	Ki67+	 9307 27991
9702	0	0	Ki67+	 9319 27988
9703	0	0	Ki67+	 9330 27796
9704	0	0	Ki67+	 9332 27833
9705	0	0	Ki67+	 9336 28068
9706	0	0	Ki67+	 9340 27780
9707	0	0	Ki67+	 8601 28408
9708	0	0	Ki67+	 8601 28519
9709	0	0	Ki67+	 8613 28996
9710	0	0	Ki67+	 8620 28717
9711	0	0	Ki67+	 8621 28426
9712	0	0	Ki67+	 8631 28656
9713	0	0	Ki67+	 8642 29010
9714	0	0	Ki67+	 8660 28459
9715	0	0	Ki67+	 8683 28438
9716	0	0	Ki67+	 8687 28962
9717	0	0	Ki67+	 8697 28366
9718	0	0	Ki67+	 8697 29010
9719	0	0	Ki67+	 8709 28474
9720	0	0	Ki67+	 8727 28409
9721	0	0	Ki67+	 8732 28584
9722	0	0	Ki67+	 8738 28377
9723	0	0	Ki67+	 8738 28624
9724	0	0	Ki67+	 8747 28522
9725	0	0	Ki67+	 8748 29071
9726	0	0	Ki67+	 8775 28437
9727	0	0	Ki67+	 8787 28507
9728	0	0	Ki67+	 8790 28468
9729	0	0	Ki67+	 8791 28955
9730	0	0	Ki67+	 8807 28358
9731	0	0	Ki67+	 8807 28536
9732	0	0	Ki67+	 8814 28438
9733	0	0	Ki67+	 8819 28510
9734	0	0	Ki67+	 8825 28482
9735	0	0	Ki67+	 8847 28658
9736	0	0	Ki67+	 8848 28770
9737	0	0	Ki67+	 8851 28687
9738	0	0	Ki67+	 8853 28722
9739	0	0	Ki67+	 8854 28410
9740	0	0	Ki67+	 8858 28610
9741	0	0	Ki67+	 8858 28625
9742	0	0	Ki67+	 8860 28451
9743	0	0	Ki67+	 8860 28654
9744	0	0	Ki67+	 8861 29068
9745	0	0	Ki67+	 8869 28691
9746	0	0	Ki67+	 8871 28424
9747	0	0	Ki67+	 8871 28586
9748	0	0	Ki67+	 8880 28913
9749	0	0	Ki67+	 8881 28943
9750	0	0	Ki67+	 8882 28403
9751	0	0	Ki67+	 8882 28787
9752	0	0	Ki67+	 8885 28385
9753	0	0	Ki67+	 8892 28563
9754	0	0	Ki67+	 8897 28963
9755	0	0	Ki67+	 8898 28837
9756	0	0	Ki67+	 8898 29140
9757	0	0	Ki67+	 8902 28696
9758	0	0	Ki67+	 8912 28468
9759	0	0	Ki67+	 8914 28677
9760	0	0	Ki67+	 8914 28712
9761	0	0	Ki67+	 8914 28948
9762	0	0	Ki67+	 8916 28851
9763	0	0	Ki67+	 8919 28805
9764	0	0	Ki67+	 8921 28510
9765	0	0	Ki67+	 8929 28675
9766	0	0	Ki67+	 8930 28712
9767	0	0	Ki67+	 8932 28842
9768	0	0	Ki67+	 8940 28768
9769	0	0	Ki67+	 8948 28509
9770	0	0	Ki67+	 8949 28753
9771	0	0	Ki67+	 8950 28986
9772	0	0	Ki67+	 8955 28676
9773	0	0	Ki67+	 8957 28695
9774	0	0	Ki67+	 8958 28728
9775	0	0	Ki67+	 8959 28473
9776	0	0	Ki67+	 8962 28866
9777	0	0	Ki67+	 8964 28791
9778	0	0	Ki67+	 8984 28758
9779	0	0	Ki67+	 8986 28625
9780	0	0	Ki67+	 8997 28880
9781	0	0	Ki67+	 9001 28814
9782	0	0	Ki67+	 9010 28765
9783	0	0	Ki67+	 9013 28727
9784	0	0	Ki67+	 9016 28619
9785	0	0	Ki67+	 9016 28652
9786	0	0	Ki67+	 9020 28690
9787	0	0	Ki67+	 9022 28816
9788	0	0	Ki67+	 9024 28884
9789	0	0	Ki67+	 9028 28761
9790	0	0	Ki67+	 9034 28737
9791	0	0	Ki67+	 9036 28615
9792	0	0	Ki67+	 9044 28646
9793	0	0	Ki67+	 9044 28709
9794	0	0	Ki67+	 9047 28661
9795	0	0	Ki67+	 9053 28716
9796	0	0	Ki67+	 9053 28887
9797	0	0	Ki67+	 9055 28627
9798	0	0	Ki67+	 9057 28472
9799	0	0	Ki67+	 9058 28696
9800	0	0	Ki67+	 9061 28808
9801	0	0	Ki67+	 9065 28833
9802	0	0	Ki67+	 9067 28674
9803	0	0	Ki67+	 9072 28746
9804	0	0	Ki67+	 9072 28867
9805	0	0	Ki67+	 9076 28818
9806	0	0	Ki67+	 9085 28720
9807	0	0	Ki67+	 9091 28760
9808	0	0	Ki67+	 9102 28790
9809	0	0	Ki67+	 9104 28700
9810	0	0	Ki67+	 9110 28446
9811	0	0	Ki67+	 9113 28988
9812	0	0	Ki67+	 9141 28864
9813	0	0	Ki67+	 9143 28790
9814	0	0	Ki67+	 9154 28864
9815	0	0	Ki67+	 9154 28879
9816	0	0	Ki67+	 9164 28532
9817	0	0	Ki67+	 9165 28798
9818	0	0	Ki67+	 9176 28876
9819	0	0	Ki67+	 9182 28779
9820	0	0	Ki67+	 9188 28512
9821	0	0	Ki67+	 9192 28745
9822	0	0	Ki67+	 9192 28897
9823	0	0	Ki67+	 9195 28666
9824	0	0	Ki67+	 9197 28844
9825	0	0	Ki67+	 9201 28799
9826	0	0	Ki67+	 9207 28785
9827	0	0	Ki67+	 9215 28602
9828	0	0	Ki67+	 9217 28660
9829	0	0	Ki67+	 9221 28702
9830	0	0	Ki67+	 9222 28903
9831	0	0	Ki67+	 9227 28885
9832	0	0	Ki67+	 9232 28573
9833	0	0	Ki67+	 9238 28800
9834	0	0	Ki67+	 9238 28866
9835	0	0	Ki67+	 9244 28769
9836	0	0	Ki67+	 9249 28640
9837	0	0	Ki67+	 9253 28699
9838	0	0	Ki67+	 9263 28911
9839	0	0	Ki67+	 9264 28871
9840	0	0	Ki67+	 9271 28793
9841	0	0	Ki67+	 9282 28896
9842	0	0	Ki67+	 9285 28802
9843	0	0	Ki67+	 9288 28764
9844	0	0	Ki67+	 9293 28719
9845	0	0	Ki67+	 9293 28841
9846	0	0	Ki67+	 9297 28741
9847	0	0	Ki67+	 9300 28850
9848	0	0	Ki67+	 9302 28893
9849	0	0	Ki67+	 9302 28908
9850	0	0	Ki67+	 9305 28776
9851	0	0	Ki67+	 9316 28915
9852	0	0	Ki67+	 9321 28836
9853	0	0	Ki67+	 9326 28869
9854	0	0	Ki67+	 9327 28815
9855	0	0	Ki67+	 9328 28790
9856	0	0	Ki67+	 8545 29579
9857	0	0	Ki67+	 8545 29640
9858	0	0	Ki67+	 8550 29827
9859	0	0	Ki67+	 8551 29629
9860	0	0	Ki67+	 8552 29590
9861	0	0	Ki67+	 8557 29658
9862	0	0	Ki67+	 8559 29807
9863	0	0	Ki67+	 8561 29689
9864	0	0	Ki67+	 8565 29570
9865	0	0	Ki67+	 8570 29503
9866	0	0	Ki67+	 8571 29540
9867	0	0	Ki67+	 8579 29892
9868	0	0	Ki67+	 8581 29487
9869	0	0	Ki67+	 8584 29864
9870	0	0	Ki67+	 8587 29406
9871	0	0	Ki67+	 8589 29548
9872	0	0	Ki67+	 8589 29819
9873	0	0	Ki67+	 8590 29707
9874	0	0	Ki67+	 8600 29567
9875	0	0	Ki67+	 8604 29863
9876	0	0	Ki67+	 8605 29583
9877	0	0	Ki67+	 8606 29733
9878	0	0	Ki67+	 8609 29469
9879	0	0	Ki67+	 8612 29512
9880	0	0	Ki67+	 8615 29270
9881	0	0	Ki67+	 8620 29431
9882	0	0	Ki67+	 8622 29499
9883	0	0	Ki67+	 8631 29734
9884	0	0	Ki67+	 8634 29429
9885	0	0	Ki67+	 8638 29573
9886	0	0	Ki67+	 8641 29605
9887	0	0	Ki67+	 8646 29166
9888	0	0	Ki67+	 8651 29454
9889	0	0	Ki67+	 8652 29586
9890	0	0	Ki67+	 8652 29755
9891	0	0	Ki67+	 8665 29594
9892	0	0	Ki67+	 8677 29169
9893	0	0	Ki67+	 8682 29461
9894	0	0	Ki67+	 8691 29770
9895	0	0	Ki67+	 8693 29583
9896	0	0	Ki67+	 8708 29674
9897	0	0	Ki67+	 8710 29479
9898	0	0	Ki67+	 8715 29547
9899	0	0	Ki67+	 8718 29785
9900	0	0	Ki67+	 8734 29776
9901	0	0	Ki67+	 8737 29566
9902	0	0	Ki67+	 8737 29659
9903	0	0	Ki67+	 8738 29482
9904	0	0	Ki67+	 8746 29635
9905	0	0	Ki67+	 8748 29609
9906	0	0	Ki67+	 8750 29519
9907	0	0	Ki67+	 8760 29674
9908	0	0	Ki67+	 8762 29495
9909	0	0	Ki67+	 8762 29596
9910	0	0	Ki67+	 8769 29710
9911	0	0	Ki67+	 8772 29573
9912	0	0	Ki67+	 8780 29543
9913	0	0	Ki67+	 8780 29787
9914	0	0	Ki67+	 8784 29509
9915	0	0	Ki67+	 8786 29556
9916	0	0	Ki67+	 8811 29297
9917	0	0	Ki67+	 8813 29610
9918	0	0	Ki67+	 8817 29641
9919	0	0	Ki67+	 8821 29562
9920	0	0	Ki67+	 8826 29735
9921	0	0	Ki67+	 8828 29461
9922	0	0	Ki67+	 8828 29798
9923	0	0	Ki67+	 8832 29680
9924	0	0	Ki67+	 8836 29551
9925	0	0	Ki67+	 8866 29735
9926	0	0	Ki67+	 8867 29579
9927	0	0	Ki67+	 8875 29746
9928	0	0	Ki67+	 8879 29762
9929	0	0	Ki67+	 8883 29591
9930	0	0	Ki67+	 8888 29472
9931	0	0	Ki67+	 8898 29613
9932	0	0	Ki67+	 8906 29403
9933	0	0	Ki67+	 8911 29174
9934	0	0	Ki67+	 8918 29633
9935	0	0	Ki67+	 8927 29295
9936	0	0	Ki67+	 8935 29393
9937	0	0	Ki67+	 8935 29834
9938	0	0	Ki67+	 8941 29657
9939	0	0	Ki67+	 8948 29681
9940	0	0	Ki67+	 8950 29470
9941	0	0	Ki67+	 8956 29443
9942	0	0	Ki67+	 8958 29690
9943	0	0	Ki67+	 8959 29704
9944	0	0	Ki67+	 8964 29352
9945	0	0	Ki67+	 8965 29474
9946	0	0	Ki67+	 8970 29754
9947	0	0	Ki67+	 8973 29725
9948	0	0	Ki67+	 8979 29430
9949	0	0	Ki67+	 8979 29454
9950	0	0	Ki67+	 8980 29771
9951	0	0	Ki67+	 8982 29788
9952	0	0	Ki67+	 8990 29399
9953	0	0	Ki67+	 8995 29451
9954	0	0	Ki67+	 8998 29493
9955	0	0	Ki67+	 9015 29357
9956	0	0	Ki67+	 9023 29322
9957	0	0	Ki67+	 9025 29594
9958	0	0	Ki67+	 9035 29263
9959	0	0	Ki67+	 9035 29344
9960	0	0	Ki67+	 9038 29315
9961	0	0	Ki67+	 9043 29374
9962	0	0	Ki67+	 9043 29524
9963	0	0	Ki67+	 9044 29561
9964	0	0	Ki67+	 9047 29398
9965	0	0	Ki67+	 9050 29621
9966	0	0	Ki67+	 9051 29595
9967	0	0	Ki67+	 9053 29277
9968	0	0	Ki67+	 9058 29501
9969	0	0	Ki67+	 9059 29266
9970	0	0	Ki67+	 9059 29644
9971	0	0	Ki67+	 9068 29243
9972	0	0	Ki67+	 9069 29488
9973	0	0	Ki67+	 9069 29530
9974	0	0	Ki67+	 9076 29264
9975	0	0	Ki67+	 9077 29547
9976	0	0	Ki67+	 9078 29319
9977	0	0	Ki67+	 9083 29412
9978	0	0	Ki67+	 9090 29679
9979	0	0	Ki67+	 9093 29581
9980	0	0	Ki67+	 9094 29232
9981	0	0	Ki67+	 9096 29523
9982	0	0	Ki67+	 9097 29702
9983	0	0	Ki67+	 9102 29588
9984	0	0	Ki67+	 9103 29271
9985	0	0	Ki67+	 9105 29731
9986	0	0	Ki67+	 9108 29426
9987	0	0	Ki67+	 9108 29621
9988	0	0	Ki67+	 9111 29330
9989	0	0	Ki67+	 9115 29723
9990	0	0	Ki67+	 9118 29942
9991	0	0	Ki67+	 9120 29222
9992	0	0	Ki67+	 9128 29672
9993	0	0	Ki67+	 9129 29739
9994	0	0	Ki67+	 9130 29433
9995	0	0	Ki67+	 9133 29338
9996	0	0	Ki67+	 9135 29278
9997	0	0	Ki67+	 9135 29613
9998	0	0	Ki67+	 9137 29941
9999	0	0	Ki67+	 9142 29220
10000	0	0	Ki67+	 9158 29322
10001	0	0	Ki67+	 9159 29217
10002	0	0	Ki67+	 9170 29273
10003	0	0	Ki67+	 9185 29211
10004	0	0	Ki67+	 9186 29363
10005	0	0	Ki67+	 9197 29599
10006	0	0	Ki67+	 9199 29942
10007	0	0	Ki67+	 9202 29392
10008	0	0	Ki67+	 9203 29463
10009	0	0	Ki67+	 9206 29479
10010	0	0	Ki67+	 9208 29631
10011	0	0	Ki67+	 9212 29206
10012	0	0	Ki67+	 9218 29376
10013	0	0	Ki67+	 9219 29585
10014	0	0	Ki67+	 9223 29352
10015	0	0	Ki67+	 9225 29262
10016	0	0	Ki67+	 9229 29389
10017	0	0	Ki67+	 9230 29281
10018	0	0	Ki67+	 9233 29198
10019	0	0	Ki67+	 9235 29585
10020	0	0	Ki67+	 9237 29449
10021	0	0	Ki67+	 9237 29477
10022	0	0	Ki67+	 9239 29416
10023	0	0	Ki67+	 9245 29490
10024	0	0	Ki67+	 9248 29208
10025	0	0	Ki67+	 9248 29262
10026	0	0	Ki67+	 9251 29184
10027	0	0	Ki67+	 9255 29449
10028	0	0	Ki67+	 9264 29535
10029	0	0	Ki67+	 9269 29242
10030	0	0	Ki67+	 9269 29385
10031	0	0	Ki67+	 9271 29509
10032	0	0	Ki67+	 9282 29426
10033	0	0	Ki67+	 9284 29187
10034	0	0	Ki67+	 9286 29230
10035	0	0	Ki67+	 9286 29390
10036	0	0	Ki67+	 9288 29532
10037	0	0	Ki67+	 9297 29274
10038	0	0	Ki67+	 9304 29193
10039	0	0	Ki67+	 9308 29320
10040	0	0	Ki67+	 9311 29340
10041	0	0	Ki67+	 9313 29508
10042	0	0	Ki67+	 9314 29397
10043	0	0	Ki67+	 9319 29199
10044	0	0	Ki67+	 9319 29326
10045	0	0	Ki67+	 9328 29544
10046	0	0	Ki67+	 9331 29404
10047	0	0	Ki67+	 9338 29617
10048	0	0	Ki67+	 9339 29246
10049	0	0	Ki67+	 9341 29427
10050	0	0	Ki67+	 8548 30201
10051	0	0	Ki67+	 8555 30738
10052	0	0	Ki67+	 8556 30710
10053	0	0	Ki67+	 8567 30219
10054	0	0	Ki67+	 8571 30602
10055	0	0	Ki67+	 8573 30636
10056	0	0	Ki67+	 8577 30126
10057	0	0	Ki67+	 8584 30200
10058	0	0	Ki67+	 8584 30575
10059	0	0	Ki67+	 8595 30525
10060	0	0	Ki67+	 8598 30225
10061	0	0	Ki67+	 8600 30618
10062	0	0	Ki67+	 8604 30547
10063	0	0	Ki67+	 8604 30578
10064	0	0	Ki67+	 8607 30520
10065	0	0	Ki67+	 8611 30233
10066	0	0	Ki67+	 8617 30632
10067	0	0	Ki67+	 8618 30622
10068	0	0	Ki67+	 8619 30127
10069	0	0	Ki67+	 8628 30221
10070	0	0	Ki67+	 8633 30503
10071	0	0	Ki67+	 8633 30514
10072	0	0	Ki67+	 8633 30643
10073	0	0	Ki67+	 8654 30479
10074	0	0	Ki67+	 8656 30644
10075	0	0	Ki67+	 8662 30547
10076	0	0	Ki67+	 8663 30110
10077	0	0	Ki67+	 8666 30240
10078	0	0	Ki67+	 8667 29996
10079	0	0	Ki67+	 8669 30499
10080	0	0	Ki67+	 8679 30706
10081	0	0	Ki67+	 8684 30475
10082	0	0	Ki67+	 8688 30680
10083	0	0	Ki67+	 8692 30615
10084	0	0	Ki67+	 8693 30165
10085	0	0	Ki67+	 8695 30240
10086	0	0	Ki67+	 8709 30205
10087	0	0	Ki67+	 8711 30607
10088	0	0	Ki67+	 8714 30184
10089	0	0	Ki67+	 8715 30494
10090	0	0	Ki67+	 8720 30678
10091	0	0	Ki67+	 8721 30239
10092	0	0	Ki67+	 8728 30247
10093	0	0	Ki67+	 8733 30538
10094	0	0	Ki67+	 8736 30659
10095	0	0	Ki67+	 8737 30608
10096	0	0	Ki67+	 8743 30236
10097	0	0	Ki67+	 8743 30497
10098	0	0	Ki67+	 8744 30190
10099	0	0	Ki67+	 8746 30539
10100	0	0	Ki67+	 8753 30648
10101	0	0	Ki67+	 8754 30250
10102	0	0	Ki67+	 8756 30575
10103	0	0	Ki67+	 8760 30107
10104	0	0	Ki67+	 8760 30222
10105	0	0	Ki67+	 8761 30142
10106	0	0	Ki67+	 8772 30169
10107	0	0	Ki67+	 8772 30256
10108	0	0	Ki67+	 8777 30491
10109	0	0	Ki67+	 8781 30644
10110	0	0	Ki67+	 8790 30491
10111	0	0	Ki67+	 8791 30729
10112	0	0	Ki67+	 8796 30548
10113	0	0	Ki67+	 8796 30638
10114	0	0	Ki67+	 8798 30524
10115	0	0	Ki67+	 8799 30230
10116	0	0	Ki67+	 8809 30204
10117	0	0	Ki67+	 8809 30232
10118	0	0	Ki67+	 8812 30250
10119	0	0	Ki67+	 8819 30714
10120	0	0	Ki67+	 8821 30156
10121	0	0	Ki67+	 8822 30556
10122	0	0	Ki67+	 8822 30585
10123	0	0	Ki67+	 8826 30201
10124	0	0	Ki67+	 8827 30266
10125	0	0	Ki67+	 8831 30632
10126	0	0	Ki67+	 8832 30170
10127	0	0	Ki67+	 8840 30724
10128	0	0	Ki67+	 8844 30238
10129	0	0	Ki67+	 8849 30286
10130	0	0	Ki67+	 8857 30626
10131	0	0	Ki67+	 8859 30707
10132	0	0	Ki67+	 8865 30245
10133	0	0	Ki67+	 8871 30749
10134	0	0	Ki67+	 8873 30318
10135	0	0	Ki67+	 8874 30685
10136	0	0	Ki67+	 8877 30237
10137	0	0	Ki67+	 8877 30622
10138	0	0	Ki67+	 8880 30176
10139	0	0	Ki67+	 8882 30203
10140	0	0	Ki67+	 8886 30341
10141	0	0	Ki67+	 8887 30621
10142	0	0	Ki67+	 8889 30443
10143	0	0	Ki67+	 8901 30667
10144	0	0	Ki67+	 8926 30680
10145	0	0	Ki67+	 8929 30338
10146	0	0	Ki67+	 8930 30175
10147	0	0	Ki67+	 8932 30157
10148	0	0	Ki67+	 8933 30309
10149	0	0	Ki67+	 8940 30037
10150	0	0	Ki67+	 8943 30200
10151	0	0	Ki67+	 8944 30344
10152	0	0	Ki67+	 8944 30661
10153	0	0	Ki67+	 8957 30154
10154	0	0	Ki67+	 8966 30350
10155	0	0	Ki67+	 8967 30264
10156	0	0	Ki67+	 8969 30083
10157	0	0	Ki67+	 8970 30312
10158	0	0	Ki67+	 8976 30331
10159	0	0	Ki67+	 8980 30182
10160	0	0	Ki67+	 8987 30355
10161	0	0	Ki67+	 8991 30312
10162	0	0	Ki67+	 8992 30732
10163	0	0	Ki67+	 8995 30246
10164	0	0	Ki67+	 8998 29985
10165	0	0	Ki67+	 8998 30710
10166	0	0	Ki67+	 9000 30646
10167	0	0	Ki67+	 9002 30353
10168	0	0	Ki67+	 9007 30689
10169	0	0	Ki67+	 9015 30151
10170	0	0	Ki67+	 9015 30237
10171	0	0	Ki67+	 9017 29998
10172	0	0	Ki67+	 9018 30710
10173	0	0	Ki67+	 9022 30342
10174	0	0	Ki67+	 9025 30616
10175	0	0	Ki67+	 9033 30589
10176	0	0	Ki67+	 9040 30675
10177	0	0	Ki67+	 9044 30206
10178	0	0	Ki67+	 9047 30576
10179	0	0	Ki67+	 9049 30644
10180	0	0	Ki67+	 9050 30330
10181	0	0	Ki67+	 9051 30180
10182	0	0	Ki67+	 9052 30608
10183	0	0	Ki67+	 9058 30577
10184	0	0	Ki67+	 9059 30346
10185	0	0	Ki67+	 9070 30696
10186	0	0	Ki67+	 9078 30560
10187	0	0	Ki67+	 9079 30176
10188	0	0	Ki67+	 9084 30588
10189	0	0	Ki67+	 9087 30347
10190	0	0	Ki67+	 9090 30185
10191	0	0	Ki67+	 9094 30678
10192	0	0	Ki67+	 9096 30138
10193	0	0	Ki67+	 9096 30310
10194	0	0	Ki67+	 9099 30654
10195	0	0	Ki67+	 9105 30223
10196	0	0	Ki67+	 9106 30564
10197	0	0	Ki67+	 9111 30175
10198	0	0	Ki67+	 9111 30636
10199	0	0	Ki67+	 9113 30596
10200	0	0	Ki67+	 9117 30200
10201	0	0	Ki67+	 9120 30025
10202	0	0	Ki67+	 9121 29995
10203	0	0	Ki67+	 9122 30159
10204	0	0	Ki67+	 9127 30542
10205	0	0	Ki67+	 9128 30175
10206	0	0	Ki67+	 9134 30252
10207	0	0	Ki67+	 9145 30029
10208	0	0	Ki67+	 9146 30303
10209	0	0	Ki67+	 9161 30451
10210	0	0	Ki67+	 9166 30257
10211	0	0	Ki67+	 9176 30039
10212	0	0	Ki67+	 9182 30256
10213	0	0	Ki67+	 9185 30305
10214	0	0	Ki67+	 9194 30225
10215	0	0	Ki67+	 9197 30250
10216	0	0	Ki67+	 9198 30184
10217	0	0	Ki67+	 9208 30700
10218	0	0	Ki67+	 9209 30730
10219	0	0	Ki67+	 9211 30038
10220	0	0	Ki67+	 9218 30663
10221	0	0	Ki67+	 9219 30684
10222	0	0	Ki67+	 9223 30259
10223	0	0	Ki67+	 9228 30226
10224	0	0	Ki67+	 9230 30094
10225	0	0	Ki67+	 9236 30637
10226	0	0	Ki67+	 9241 30051
10227	0	0	Ki67+	 9241 30670
10228	0	0	Ki67+	 9242 30066
10229	0	0	Ki67+	 9243 30126
10230	0	0	Ki67+	 9247 30251
10231	0	0	Ki67+	 9249 30147
10232	0	0	Ki67+	 9253 30098
10233	0	0	Ki67+	 9256 30680
10234	0	0	Ki67+	 9257 30044
10235	0	0	Ki67+	 9261 30724
10236	0	0	Ki67+	 9262 30695
10237	0	0	Ki67+	 9263 30634
10238	0	0	Ki67+	 9268 30167
10239	0	0	Ki67+	 9270 30489
10240	0	0	Ki67+	 9272 30156
10241	0	0	Ki67+	 9280 29959
10242	0	0	Ki67+	 9281 30615
10243	0	0	Ki67+	 9284 30526
10244	0	0	Ki67+	 9288 30050
10245	0	0	Ki67+	 9290 30178
10246	0	0	Ki67+	 9293 30560
10247	0	0	Ki67+	 9300 30629
10248	0	0	Ki67+	 9304 29981
10249	0	0	Ki67+	 9307 30586
10250	0	0	Ki67+	 9317 30182
10251	0	0	Ki67+	 9320 30068
10252	0	0	Ki67+	 9325 30678
10253	0	0	Ki67+	 9334 30659
10254	0	0	Ki67+	 9335 30192
10255	0	0	Ki67+	 9337 30159
10256	0	0	Ki67+	 8546 31156
10257	0	0	Ki67+	 8552 31362
10258	0	0	Ki67+	 8552 31462
10259	0	0	Ki67+	 8554 31107
10260	0	0	Ki67+	 8557 31027
10261	0	0	Ki67+	 8562 31338
10262	0	0	Ki67+	 8573 31413
10263	0	0	Ki67+	 8578 31341
10264	0	0	Ki67+	 8582 31462
10265	0	0	Ki67+	 8583 31374
10266	0	0	Ki67+	 8586 31420
10267	0	0	Ki67+	 8588 31354
10268	0	0	Ki67+	 8596 31521
10269	0	0	Ki67+	 8602 31548
10270	0	0	Ki67+	 8607 31030
10271	0	0	Ki67+	 8630 31007
10272	0	0	Ki67+	 8644 31080
10273	0	0	Ki67+	 8650 30984
10274	0	0	Ki67+	 8701 31460
10275	0	0	Ki67+	 8707 31389
10276	0	0	Ki67+	 8714 31363
10277	0	0	Ki67+	 8714 31536
10278	0	0	Ki67+	 8741 31545
10279	0	0	Ki67+	 8748 30859
10280	0	0	Ki67+	 8753 30846
10281	0	0	Ki67+	 8755 31477
10282	0	0	Ki67+	 8760 30835
10283	0	0	Ki67+	 8760 31258
10284	0	0	Ki67+	 8775 31242
10285	0	0	Ki67+	 8781 30762
10286	0	0	Ki67+	 8782 31340
10287	0	0	Ki67+	 8786 31525
10288	0	0	Ki67+	 8798 30784
10289	0	0	Ki67+	 8799 31038
10290	0	0	Ki67+	 8800 31270
10291	0	0	Ki67+	 8801 31370
10292	0	0	Ki67+	 8809 31403
10293	0	0	Ki67+	 8814 31445
10294	0	0	Ki67+	 8821 30964
10295	0	0	Ki67+	 8829 31284
10296	0	0	Ki67+	 8830 31489
10297	0	0	Ki67+	 8834 31519
10298	0	0	Ki67+	 8844 31228
10299	0	0	Ki67+	 8845 30775
10300	0	0	Ki67+	 8849 31290
10301	0	0	Ki67+	 8852 31535
10302	0	0	Ki67+	 8854 31516
10303	0	0	Ki67+	 8857 31274
10304	0	0	Ki67+	 8862 30808
10305	0	0	Ki67+	 8862 31298
10306	0	0	Ki67+	 8879 30825
10307	0	0	Ki67+	 8879 31344
10308	0	0	Ki67+	 8885 31244
10309	0	0	Ki67+	 8890 30834
10310	0	0	Ki67+	 8891 31508
10311	0	0	Ki67+	 8899 31164
10312	0	0	Ki67+	 8899 31209
10313	0	0	Ki67+	 8912 31534
10314	0	0	Ki67+	 8913 31471
10315	0	0	Ki67+	 8918 31483
10316	0	0	Ki67+	 8919 30829
10317	0	0	Ki67+	 8929 30974
10318	0	0	Ki67+	 8938 31150
10319	0	0	Ki67+	 8943 31185
10320	0	0	Ki67+	 8955 31093
10321	0	0	Ki67+	 8955 31353
10322	0	0	Ki67+	 8957 31400
10323	0	0	Ki67+	 8960 30794
10324	0	0	Ki67+	 8965 31445
10325	0	0	Ki67+	 8967 30776
10326	0	0	Ki67+	 8971 31158
10327	0	0	Ki67+	 8972 31209
10328	0	0	Ki67+	 8976 31478
10329	0	0	Ki67+	 8988 31547
10330	0	0	Ki67+	 8989 31180
10331	0	0	Ki67+	 8991 30884
10332	0	0	Ki67+	 8999 30768
10333	0	0	Ki67+	 9007 31481
10334	0	0	Ki67+	 9007 31493
10335	0	0	Ki67+	 9018 31122
10336	0	0	Ki67+	 9020 31147
10337	0	0	Ki67+	 9044 30939
10338	0	0	Ki67+	 9045 31163
10339	0	0	Ki67+	 9059 31122
10340	0	0	Ki67+	 9063 31037
10341	0	0	Ki67+	 9074 31051
10342	0	0	Ki67+	 9075 31069
10343	0	0	Ki67+	 9081 31098
10344	0	0	Ki67+	 9084 31151
10345	0	0	Ki67+	 9093 31533
10346	0	0	Ki67+	 9095 31004
10347	0	0	Ki67+	 9103 31406
10348	0	0	Ki67+	 9103 31551
10349	0	0	Ki67+	 9104 31041
10350	0	0	Ki67+	 9107 31062
10351	0	0	Ki67+	 9107 31091
10352	0	0	Ki67+	 9110 31521
10353	0	0	Ki67+	 9114 31198
10354	0	0	Ki67+	 9125 31421
10355	0	0	Ki67+	 9132 31002
10356	0	0	Ki67+	 9133 31391
10357	0	0	Ki67+	 9135 31408
10358	0	0	Ki67+	 9141 31091
10359	0	0	Ki67+	 9148 30955
10360	0	0	Ki67+	 9149 31402
10361	0	0	Ki67+	 9150 30937
10362	0	0	Ki67+	 9153 31125
10363	0	0	Ki67+	 9156 31217
10364	0	0	Ki67+	 9166 30945
10365	0	0	Ki67+	 9171 30847
10366	0	0	Ki67+	 9182 30912
10367	0	0	Ki67+	 9187 30977
10368	0	0	Ki67+	 9187 31124
10369	0	0	Ki67+	 9199 30937
10370	0	0	Ki67+	 9200 30780
10371	0	0	Ki67+	 9201 30983
10372	0	0	Ki67+	 9202 30763
10373	0	0	Ki67+	 9203 30894
10374	0	0	Ki67+	 9208 30927
10375	0	0	Ki67+	 9218 30784
10376	0	0	Ki67+	 9220 30900
10377	0	0	Ki67+	 9238 31542
10378	0	0	Ki67+	 9241 30801
10379	0	0	Ki67+	 9241 30976
10380	0	0	Ki67+	 9243 30877
10381	0	0	Ki67+	 9268 31524
10382	0	0	Ki67+	 9275 31504
10383	0	0	Ki67+	 9284 31004
10384	0	0	Ki67+	 9305 30926
10385	0	0	Ki67+	 8546 32004
10386	0	0	Ki67+	 8550 31702
10387	0	0	Ki67+	 8557 31766
10388	0	0	Ki67+	 8561 31668
10389	0	0	Ki67+	 8562 31743
10390	0	0	Ki67+	 8564 32282
10391	0	0	Ki67+	 8568 31653
10392	0	0	Ki67+	 8569 31718
10393	0	0	Ki67+	 8579 31560
10394	0	0	Ki67+	 8582 32286
10395	0	0	Ki67+	 8587 31687
10396	0	0	Ki67+	 8587 31773
10397	0	0	Ki67+	 8588 31665
10398	0	0	Ki67+	 8591 31750
10399	0	0	Ki67+	 8609 31830
10400	0	0	Ki67+	 8614 31769
10401	0	0	Ki67+	 8622 31662
10402	0	0	Ki67+	 8625 31675
10403	0	0	Ki67+	 8640 31647
10404	0	0	Ki67+	 8642 31760
10405	0	0	Ki67+	 8668 32301
10406	0	0	Ki67+	 8710 32241
10407	0	0	Ki67+	 8721 32211
10408	0	0	Ki67+	 8733 32251
10409	0	0	Ki67+	 8737 31763
10410	0	0	Ki67+	 8754 32157
10411	0	0	Ki67+	 8768 31560
10412	0	0	Ki67+	 8771 32203
10413	0	0	Ki67+	 8793 32186
10414	0	0	Ki67+	 8802 32275
10415	0	0	Ki67+	 8819 32335
10416	0	0	Ki67+	 8827 31700
10417	0	0	Ki67+	 8828 31555
10418	0	0	Ki67+	 8831 32264
10419	0	0	Ki67+	 8832 32153
10420	0	0	Ki67+	 8838 32319
10421	0	0	Ki67+	 8843 32060
10422	0	0	Ki67+	 8850 31737
10423	0	0	Ki67+	 8873 31615
10424	0	0	Ki67+	 8876 31640
10425	0	0	Ki67+	 8876 31756
10426	0	0	Ki67+	 8882 31715
10427	0	0	Ki67+	 8884 31621
10428	0	0	Ki67+	 8884 31662
10429	0	0	Ki67+	 8885 32036
10430	0	0	Ki67+	 8887 32316
10431	0	0	Ki67+	 8897 31681
10432	0	0	Ki67+	 8900 31769
10433	0	0	Ki67+	 8902 32346
10434	0	0	Ki67+	 8909 32021
10435	0	0	Ki67+	 8910 31618
10436	0	0	Ki67+	 8913 32100
10437	0	0	Ki67+	 8916 31638
10438	0	0	Ki67+	 8916 31836
10439	0	0	Ki67+	 8924 32006
10440	0	0	Ki67+	 8928 31848
10441	0	0	Ki67+	 8934 31998
10442	0	0	Ki67+	 8935 31614
10443	0	0	Ki67+	 8937 31986
10444	0	0	Ki67+	 8939 31666
10445	0	0	Ki67+	 8944 31634
10446	0	0	Ki67+	 8948 32108
10447	0	0	Ki67+	 8951 31623
10448	0	0	Ki67+	 8952 32214
10449	0	0	Ki67+	 8953 31980
10450	0	0	Ki67+	 8965 31814
10451	0	0	Ki67+	 8966 32168
10452	0	0	Ki67+	 8977 31662
10453	0	0	Ki67+	 8979 31841
10454	0	0	Ki67+	 8980 31607
10455	0	0	Ki67+	 8980 31915
10456	0	0	Ki67+	 8981 31969
10457	0	0	Ki67+	 8985 31684
10458	0	0	Ki67+	 8992 32240
10459	0	0	Ki67+	 8994 31854
10460	0	0	Ki67+	 8996 31733
10461	0	0	Ki67+	 8998 31712
10462	0	0	Ki67+	 8998 31798
10463	0	0	Ki67+	 9000 32147
10464	0	0	Ki67+	 9001 31951
10465	0	0	Ki67+	 9010 31712
10466	0	0	Ki67+	 9025 32143
10467	0	0	Ki67+	 9027 31622
10468	0	0	Ki67+	 9032 32174
10469	0	0	Ki67+	 9033 31601
10470	0	0	Ki67+	 9039 31656
10471	0	0	Ki67+	 9041 31623
10472	0	0	Ki67+	 9044 32339
10473	0	0	Ki67+	 9045 31827
10474	0	0	Ki67+	 9053 32119
10475	0	0	Ki67+	 9054 32168
10476	0	0	Ki67+	 9055 32142
10477	0	0	Ki67+	 9061 31699
10478	0	0	Ki67+	 9062 31908
10479	0	0	Ki67+	 9066 31608
10480	0	0	Ki67+	 9073 32137
10481	0	0	Ki67+	 9075 32322
10482	0	0	Ki67+	 9089 31699
10483	0	0	Ki67+	 9090 31602
10484	0	0	Ki67+	 9093 31893
10485	0	0	Ki67+	 9095 32300
10486	0	0	Ki67+	 9099 32087
10487	0	0	Ki67+	 9099 32145
10488	0	0	Ki67+	 9109 32067
10489	0	0	Ki67+	 9113 32181
10490	0	0	Ki67+	 9116 31616
10491	0	0	Ki67+	 9118 31728
10492	0	0	Ki67+	 9121 31666
10493	0	0	Ki67+	 9121 32069
10494	0	0	Ki67+	 9122 31955
10495	0	0	Ki67+	 9123 31575
10496	0	0	Ki67+	 9124 32135
10497	0	0	Ki67+	 9125 31589
10498	0	0	Ki67+	 9126 31641
10499	0	0	Ki67+	 9147 31606
10500	0	0	Ki67+	 9150 32081
10501	0	0	Ki67+	 9152 32116
10502	0	0	Ki67+	 9154 31856
10503	0	0	Ki67+	 9159 31644
10504	0	0	Ki67+	 9159 32067
10505	0	0	Ki67+	 9162 31960
10506	0	0	Ki67+	 9166 32097
10507	0	0	Ki67+	 9179 31932
10508	0	0	Ki67+	 9181 31583
10509	0	0	Ki67+	 9188 32174
10510	0	0	Ki67+	 9192 32150
10511	0	0	Ki67+	 9201 31841
10512	0	0	Ki67+	 9207 31582
10513	0	0	Ki67+	 9214 31557
10514	0	0	Ki67+	 9215 32182
10515	0	0	Ki67+	 9222 32259
10516	0	0	Ki67+	 9225 31571
10517	0	0	Ki67+	 9234 32107
10518	0	0	Ki67+	 9247 32250
10519	0	0	Ki67+	 9300 32043
10520	0	0	Ki67+	 9312 32153
10521	0	0	Ki67+	 9319 31975
10522	0	0	Ki67+	 9342 31804
10523	0	0	Ki67+	 8558 32463
10524	0	0	Ki67+	 8572 32553
10525	0	0	Ki67+	 8573 32435
10526	0	0	Ki67+	 8575 33026
10527	0	0	Ki67+	 8579 32892
10528	0	0	Ki67+	 8583 32619
10529	0	0	Ki67+	 8584 32399
10530	0	0	Ki67+	 8586 32544
10531	0	0	Ki67+	 8590 32912
10532	0	0	Ki67+	 8606 32970
10533	0	0	Ki67+	 8607 32386
10534	0	0	Ki67+	 8616 32885
10535	0	0	Ki67+	 8617 32899
10536	0	0	Ki67+	 8617 32942
10537	0	0	Ki67+	 8632 33072
10538	0	0	Ki67+	 8635 32365
10539	0	0	Ki67+	 8637 32905
10540	0	0	Ki67+	 8643 32485
10541	0	0	Ki67+	 8644 32568
10542	0	0	Ki67+	 8649 32822
10543	0	0	Ki67+	 8658 32439
10544	0	0	Ki67+	 8661 32404
10545	0	0	Ki67+	 8662 32416
10546	0	0	Ki67+	 8666 32667
10547	0	0	Ki67+	 8667 32779
10548	0	0	Ki67+	 8669 32837
10549	0	0	Ki67+	 8671 32409
10550	0	0	Ki67+	 8671 32527
10551	0	0	Ki67+	 8671 33149
10552	0	0	Ki67+	 8673 32387
10553	0	0	Ki67+	 8675 32467
10554	0	0	Ki67+	 8677 33090
10555	0	0	Ki67+	 8685 32713
10556	0	0	Ki67+	 8685 32772
10557	0	0	Ki67+	 8689 32639
10558	0	0	Ki67+	 8690 32956
10559	0	0	Ki67+	 8691 32741
10560	0	0	Ki67+	 8696 32911
10561	0	0	Ki67+	 8707 32663
10562	0	0	Ki67+	 8711 32650
10563	0	0	Ki67+	 8719 32528
10564	0	0	Ki67+	 8720 32710
10565	0	0	Ki67+	 8731 32413
10566	0	0	Ki67+	 8732 32688
10567	0	0	Ki67+	 8737 32628
10568	0	0	Ki67+	 8743 33120
10569	0	0	Ki67+	 8757 33085
10570	0	0	Ki67+	 8759 32396
10571	0	0	Ki67+	 8768 33107
10572	0	0	Ki67+	 8770 32385
10573	0	0	Ki67+	 8782 33079
10574	0	0	Ki67+	 8784 32584
10575	0	0	Ki67+	 8799 33062
10576	0	0	Ki67+	 8800 32356
10577	0	0	Ki67+	 8822 33101
10578	0	0	Ki67+	 8836 32412
10579	0	0	Ki67+	 8837 32443
10580	0	0	Ki67+	 8839 32364
10581	0	0	Ki67+	 8840 33040
10582	0	0	Ki67+	 8844 32404
10583	0	0	Ki67+	 8849 32386
10584	0	0	Ki67+	 8865 32419
10585	0	0	Ki67+	 8868 32359
10586	0	0	Ki67+	 8868 32847
10587	0	0	Ki67+	 8873 32828
10588	0	0	Ki67+	 8876 32817
10589	0	0	Ki67+	 8883 32414
10590	0	0	Ki67+	 8887 32783
10591	0	0	Ki67+	 8888 32844
10592	0	0	Ki67+	 8889 32855
10593	0	0	Ki67+	 8895 32413
10594	0	0	Ki67+	 8898 32377
10595	0	0	Ki67+	 8899 32671
10596	0	0	Ki67+	 8902 32623
10597	0	0	Ki67+	 8903 32984
10598	0	0	Ki67+	 8907 32841
10599	0	0	Ki67+	 8909 32388
10600	0	0	Ki67+	 8909 32760
10601	0	0	Ki67+	 8915 32628
10602	0	0	Ki67+	 8917 32597
10603	0	0	Ki67+	 8921 32572
10604	0	0	Ki67+	 8929 32836
10605	0	0	Ki67+	 8945 32621
10606	0	0	Ki67+	 8951 33112
10607	0	0	Ki67+	 8953 32577
10608	0	0	Ki67+	 8954 32557
10609	0	0	Ki67+	 8954 33147
10610	0	0	Ki67+	 8955 32641
10611	0	0	Ki67+	 8967 32617
10612	0	0	Ki67+	 8967 32810
10613	0	0	Ki67+	 8970 32517
10614	0	0	Ki67+	 8972 33108
10615	0	0	Ki67+	 8975 32692
10616	0	0	Ki67+	 8978 32630
10617	0	0	Ki67+	 8979 33135
10618	0	0	Ki67+	 8986 32876
10619	0	0	Ki67+	 8991 33065
10620	0	0	Ki67+	 8993 32598
10621	0	0	Ki67+	 9001 32804
10622	0	0	Ki67+	 9001 33090
10623	0	0	Ki67+	 9004 32712
10624	0	0	Ki67+	 9006 33052
10625	0	0	Ki67+	 9007 32766
10626	0	0	Ki67+	 9008 32445
10627	0	0	Ki67+	 9013 32751
10628	0	0	Ki67+	 9014 33089
10629	0	0	Ki67+	 9015 32791
10630	0	0	Ki67+	 9023 32584
10631	0	0	Ki67+	 9024 32466
10632	0	0	Ki67+	 9026 32428
10633	0	0	Ki67+	 9032 32377
10634	0	0	Ki67+	 9033 32742
10635	0	0	Ki67+	 9037 32687
10636	0	0	Ki67+	 9038 32409
10637	0	0	Ki67+	 9040 32669
10638	0	0	Ki67+	 9040 32734
10639	0	0	Ki67+	 9041 33029
10640	0	0	Ki67+	 9042 32497
10641	0	0	Ki67+	 9043 32463
10642	0	0	Ki67+	 9048 32957
10643	0	0	Ki67+	 9049 32396
10644	0	0	Ki67+	 9050 33059
10645	0	0	Ki67+	 9054 32366
10646	0	0	Ki67+	 9055 32560
10647	0	0	Ki67+	 9058 32643
10648	0	0	Ki67+	 9058 33010
10649	0	0	Ki67+	 9061 32697
10650	0	0	Ki67+	 9064 32982
10651	0	0	Ki67+	 9067 33021
10652	0	0	Ki67+	 9067 33035
10653	0	0	Ki67+	 9068 33053
10654	0	0	Ki67+	 9072 32519
10655	0	0	Ki67+	 9075 32997
10656	0	0	Ki67+	 9078 32727
10657	0	0	Ki67+	 9081 32555
10658	0	0	Ki67+	 9084 32639
10659	0	0	Ki67+	 9093 32537
10660	0	0	Ki67+	 9093 32946
10661	0	0	Ki67+	 9094 32616
10662	0	0	Ki67+	 9096 32695
10663	0	0	Ki67+	 9098 32519
10664	0	0	Ki67+	 9106 32951
10665	0	0	Ki67+	 9109 32599
10666	0	0	Ki67+	 9120 32676
10667	0	0	Ki67+	 9125 32662
10668	0	0	Ki67+	 9130 32847
10669	0	0	Ki67+	 9138 32633
10670	0	0	Ki67+	 9142 32584
10671	0	0	Ki67+	 9153 32959
10672	0	0	Ki67+	 9166 32790
10673	0	0	Ki67+	 9174 32960
10674	0	0	Ki67+	 9177 32838
10675	0	0	Ki67+	 9185 32897
10676	0	0	Ki67+	 9186 32930
10677	0	0	Ki67+	 9191 32881
10678	0	0	Ki67+	 9192 32747
10679	0	0	Ki67+	 9194 32810
10680	0	0	Ki67+	 9199 32954
10681	0	0	Ki67+	 9213 32808
10682	0	0	Ki67+	 9227 33102
10683	0	0	Ki67+	 9233 32650
10684	0	0	Ki67+	 9235 32877
10685	0	0	Ki67+	 9239 33092
10686	0	0	Ki67+	 9255 32779
10687	0	0	Ki67+	 9259 33077
10688	0	0	Ki67+	 9264 32648
10689	0	0	Ki67+	 9265 32623
10690	0	0	Ki67+	 9267 32820
10691	0	0	Ki67+	 9267 32859
10692	0	0	Ki67+	 9271 32892
10693	0	0	Ki67+	 9272 32718
10694	0	0	Ki67+	 9274 32850
10695	0	0	Ki67+	 9280 33054
10696	0	0	Ki67+	 9281 32746
10697	0	0	Ki67+	 9289 32678
10698	0	0	Ki67+	 9292 33050
10699	0	0	Ki67+	 9299 32393
10700	0	0	Ki67+	 9314 32670
10701	0	0	Ki67+	 9315 32457
10702	0	0	Ki67+	 9316 32381
10703	0	0	Ki67+	 9320 32427
10704	0	0	Ki67+	 9330 33120
10705	0	0	Ki67+	 8553 33714
10706	0	0	Ki67+	 8557 33864
10707	0	0	Ki67+	 8559 33186
10708	0	0	Ki67+	 8560 33809
10709	0	0	Ki67+	 8562 33765
10710	0	0	Ki67+	 8562 33782
10711	0	0	Ki67+	 8564 33667
10712	0	0	Ki67+	 8568 33577
10713	0	0	Ki67+	 8568 33719
10714	0	0	Ki67+	 8579 33654
10715	0	0	Ki67+	 8588 33580
10716	0	0	Ki67+	 8603 33799
10717	0	0	Ki67+	 8604 33549
10718	0	0	Ki67+	 8611 33399
10719	0	0	Ki67+	 8615 33542
10720	0	0	Ki67+	 8630 33775
10721	0	0	Ki67+	 8641 33802
10722	0	0	Ki67+	 8649 33726
10723	0	0	Ki67+	 8650 33870
10724	0	0	Ki67+	 8654 33496
10725	0	0	Ki67+	 8657 33698
10726	0	0	Ki67+	 8659 33474
10727	0	0	Ki67+	 8659 33525
10728	0	0	Ki67+	 8669 33753
10729	0	0	Ki67+	 8680 33465
10730	0	0	Ki67+	 8680 33566
10731	0	0	Ki67+	 8681 33684
10732	0	0	Ki67+	 8682 33736
10733	0	0	Ki67+	 8685 33534
10734	0	0	Ki67+	 8690 33928
10735	0	0	Ki67+	 8692 33210
10736	0	0	Ki67+	 8697 33181
10737	0	0	Ki67+	 8697 33772
10738	0	0	Ki67+	 8699 33599
10739	0	0	Ki67+	 8701 33691
10740	0	0	Ki67+	 8705 33561
10741	0	0	Ki67+	 8707 33857
10742	0	0	Ki67+	 8707 33885
10743	0	0	Ki67+	 8709 33592
10744	0	0	Ki67+	 8712 33448
10745	0	0	Ki67+	 8715 33785
10746	0	0	Ki67+	 8717 33720
10747	0	0	Ki67+	 8717 33936
10748	0	0	Ki67+	 8719 33156
10749	0	0	Ki67+	 8725 33435
10750	0	0	Ki67+	 8728 33238
10751	0	0	Ki67+	 8729 33889
10752	0	0	Ki67+	 8731 33653
10753	0	0	Ki67+	 8731 33685
10754	0	0	Ki67+	 8735 33807
10755	0	0	Ki67+	 8737 33204
10756	0	0	Ki67+	 8740 33585
10757	0	0	Ki67+	 8741 33700
10758	0	0	Ki67+	 8743 33836
10759	0	0	Ki67+	 8748 33422
10760	0	0	Ki67+	 8748 33649
10761	0	0	Ki67+	 8753 33560
10762	0	0	Ki67+	 8760 33707
10763	0	0	Ki67+	 8766 33440
10764	0	0	Ki67+	 8768 33234
10765	0	0	Ki67+	 8768 33579
10766	0	0	Ki67+	 8770 33648
10767	0	0	Ki67+	 8771 33253
10768	0	0	Ki67+	 8774 33543
10769	0	0	Ki67+	 8783 33220
10770	0	0	Ki67+	 8783 33432
10771	0	0	Ki67+	 8783 33580
10772	0	0	Ki67+	 8788 33719
10773	0	0	Ki67+	 8790 33706
10774	0	0	Ki67+	 8795 33525
10775	0	0	Ki67+	 8796 33495
10776	0	0	Ki67+	 8797 33644
10777	0	0	Ki67+	 8798 33683
10778	0	0	Ki67+	 8799 33458
10779	0	0	Ki67+	 8800 33225
10780	0	0	Ki67+	 8800 33780
10781	0	0	Ki67+	 8808 33555
10782	0	0	Ki67+	 8815 33236
10783	0	0	Ki67+	 8819 33667
10784	0	0	Ki67+	 8820 33522
10785	0	0	Ki67+	 8822 33566
10786	0	0	Ki67+	 8822 33627
10787	0	0	Ki67+	 8828 33219
10788	0	0	Ki67+	 8828 33683
10789	0	0	Ki67+	 8831 33546
10790	0	0	Ki67+	 8837 33193
10791	0	0	Ki67+	 8839 33228
10792	0	0	Ki67+	 8840 33438
10793	0	0	Ki67+	 8840 33805
10794	0	0	Ki67+	 8842 33656
10795	0	0	Ki67+	 8848 33420
10796	0	0	Ki67+	 8851 33635
10797	0	0	Ki67+	 8858 33790
10798	0	0	Ki67+	 8864 33935
10799	0	0	Ki67+	 8866 33817
10800	0	0	Ki67+	 8867 33214
10801	0	0	Ki67+	 8868 33489
10802	0	0	Ki67+	 8868 33650
10803	0	0	Ki67+	 8868 33771
10804	0	0	Ki67+	 8870 33414
10805	0	0	Ki67+	 8876 33524
10806	0	0	Ki67+	 8876 33716
10807	0	0	Ki67+	 8880 33321
10808	0	0	Ki67+	 8886 33307
10809	0	0	Ki67+	 8888 33511
10810	0	0	Ki67+	 8888 33762
10811	0	0	Ki67+	 8893 33947
10812	0	0	Ki67+	 8900 33299
10813	0	0	Ki67+	 8901 33550
10814	0	0	Ki67+	 8908 33187
10815	0	0	Ki67+	 8908 33825
10816	0	0	Ki67+	 8909 33349
10817	0	0	Ki67+	 8911 33767
10818	0	0	Ki67+	 8920 33508
10819	0	0	Ki67+	 8922 33950
10820	0	0	Ki67+	 8924 33175
10821	0	0	Ki67+	 8924 33431
10822	0	0	Ki67+	 8925 33254
10823	0	0	Ki67+	 8925 33281
10824	0	0	Ki67+	 8927 33804
10825	0	0	Ki67+	 8929 33357
10826	0	0	Ki67+	 8932 33823
10827	0	0	Ki67+	 8937 33761
10828	0	0	Ki67+	 8942 33315
10829	0	0	Ki67+	 8943 33159
10830	0	0	Ki67+	 8946 33491
10831	0	0	Ki67+	 8952 33275
10832	0	0	Ki67+	 8953 33578
10833	0	0	Ki67+	 8954 33523
10834	0	0	Ki67+	 8958 33542
10835	0	0	Ki67+	 8963 33262
10836	0	0	Ki67+	 8966 33588
10837	0	0	Ki67+	 8967 33555
10838	0	0	Ki67+	 8968 33474
10839	0	0	Ki67+	 8969 33824
10840	0	0	Ki67+	 8977 33268
10841	0	0	Ki67+	 8979 33352
10842	0	0	Ki67+	 8981 33251
10843	0	0	Ki67+	 8985 33467
10844	0	0	Ki67+	 8986 33373
10845	0	0	Ki67+	 8988 33325
10846	0	0	Ki67+	 8995 33241
10847	0	0	Ki67+	 8995 33584
10848	0	0	Ki67+	 8998 33345
10849	0	0	Ki67+	 9009 33232
10850	0	0	Ki67+	 9011 33870
10851	0	0	Ki67+	 9020 33566
10852	0	0	Ki67+	 9024 33364
10853	0	0	Ki67+	 9024 33476
10854	0	0	Ki67+	 9027 33334
10855	0	0	Ki67+	 9037 33900
10856	0	0	Ki67+	 9041 33589
10857	0	0	Ki67+	 9042 33716
10858	0	0	Ki67+	 9044 33357
10859	0	0	Ki67+	 9052 33688
10860	0	0	Ki67+	 9062 33584
10861	0	0	Ki67+	 9063 33459
10862	0	0	Ki67+	 9067 33373
10863	0	0	Ki67+	 9076 33235
10864	0	0	Ki67+	 9080 33582
10865	0	0	Ki67+	 9081 33463
10866	0	0	Ki67+	 9083 33681
10867	0	0	Ki67+	 9085 33364
10868	0	0	Ki67+	 9092 33487
10869	0	0	Ki67+	 9093 33563
10870	0	0	Ki67+	 9100 33348
10871	0	0	Ki67+	 9102 33382
10872	0	0	Ki67+	 9107 33800
10873	0	0	Ki67+	 9114 33230
10874	0	0	Ki67+	 9115 33896
10875	0	0	Ki67+	 9121 33839
10876	0	0	Ki67+	 9123 33947
10877	0	0	Ki67+	 9137 33926
10878	0	0	Ki67+	 9138 33387
10879	0	0	Ki67+	 9139 33819
10880	0	0	Ki67+	 9141 33906
10881	0	0	Ki67+	 9150 33538
10882	0	0	Ki67+	 9152 33523
10883	0	0	Ki67+	 9156 33835
10884	0	0	Ki67+	 9160 33868
10885	0	0	Ki67+	 9171 33385
10886	0	0	Ki67+	 9180 33335
10887	0	0	Ki67+	 9184 33530
10888	0	0	Ki67+	 9200 33634
10889	0	0	Ki67+	 9201 33832
10890	0	0	Ki67+	 9205 33484
10891	0	0	Ki67+	 9210 33591
10892	0	0	Ki67+	 9214 33666
10893	0	0	Ki67+	 9218 33610
10894	0	0	Ki67+	 9220 33706
10895	0	0	Ki67+	 9226 33492
10896	0	0	Ki67+	 9226 33816
10897	0	0	Ki67+	 9228 33585
10898	0	0	Ki67+	 9238 33495
10899	0	0	Ki67+	 9239 33781
10900	0	0	Ki67+	 9240 33524
10901	0	0	Ki67+	 9242 33684
10902	0	0	Ki67+	 9246 33262
10903	0	0	Ki67+	 9246 33625
10904	0	0	Ki67+	 9247 33722
10905	0	0	Ki67+	 9255 33797
10906	0	0	Ki67+	 9259 33307
10907	0	0	Ki67+	 9267 33646
10908	0	0	Ki67+	 9271 33606
10909	0	0	Ki67+	 9278 33696
10910	0	0	Ki67+	 9283 33629
10911	0	0	Ki67+	 9284 33165
10912	0	0	Ki67+	 9285 33657
10913	0	0	Ki67+	 9303 33158
10914	0	0	Ki67+	 9307 33646
10915	0	0	Ki67+	 9332 33212
10916	0	0	Ki67+	 9334 33222
10917	0	0	Ki67+	 9337 33846
10918	0	0	Ki67+	 8546 34377
10919	0	0	Ki67+	 8562 34463
10920	0	0	Ki67+	 8565 33998
10921	0	0	Ki67+	 8566 34438
10922	0	0	Ki67+	 8571 34676
10923	0	0	Ki67+	 8576 34461
10924	0	0	Ki67+	 8577 34032
10925	0	0	Ki67+	 8587 34207
10926	0	0	Ki67+	 8605 34488
10927	0	0	Ki67+	 8615 34456
10928	0	0	Ki67+	 8622 34230
10929	0	0	Ki67+	 8631 34729
10930	0	0	Ki67+	 8635 34465
10931	0	0	Ki67+	 8636 34038
10932	0	0	Ki67+	 8651 34298
10933	0	0	Ki67+	 8653 34706
10934	0	0	Ki67+	 8657 34060
10935	0	0	Ki67+	 8661 34042
10936	0	0	Ki67+	 8663 34258
10937	0	0	Ki67+	 8664 34224
10938	0	0	Ki67+	 8668 34587
10939	0	0	Ki67+	 8673 34640
10940	0	0	Ki67+	 8673 34662
10941	0	0	Ki67+	 8679 34689
10942	0	0	Ki67+	 8684 34591
10943	0	0	Ki67+	 8684 34649
10944	0	0	Ki67+	 8693 34671
10945	0	0	Ki67+	 8703 34131
10946	0	0	Ki67+	 8706 34087
10947	0	0	Ki67+	 8711 33975
10948	0	0	Ki67+	 8712 34067
10949	0	0	Ki67+	 8724 34167
10950	0	0	Ki67+	 8725 34113
10951	0	0	Ki67+	 8728 34044
10952	0	0	Ki67+	 8735 34027
10953	0	0	Ki67+	 8753 34194
10954	0	0	Ki67+	 8757 34468
10955	0	0	Ki67+	 8761 34093
10956	0	0	Ki67+	 8762 34051
10957	0	0	Ki67+	 8763 34024
10958	0	0	Ki67+	 8772 34074
10959	0	0	Ki67+	 8772 34541
10960	0	0	Ki67+	 8772 34580
10961	0	0	Ki67+	 8777 34458
10962	0	0	Ki67+	 8778 34177
10963	0	0	Ki67+	 8778 34493
10964	0	0	Ki67+	 8785 34098
10965	0	0	Ki67+	 8785 34603
10966	0	0	Ki67+	 8789 34421
10967	0	0	Ki67+	 8790 34651
10968	0	0	Ki67+	 8793 34546
10969	0	0	Ki67+	 8797 34179
10970	0	0	Ki67+	 8800 34204
10971	0	0	Ki67+	 8800 34686
10972	0	0	Ki67+	 8802 34622
10973	0	0	Ki67+	 8802 34673
10974	0	0	Ki67+	 8811 34639
10975	0	0	Ki67+	 8821 34264
10976	0	0	Ki67+	 8829 34275
10977	0	0	Ki67+	 8829 34308
10978	0	0	Ki67+	 8838 34526
10979	0	0	Ki67+	 8842 34111
10980	0	0	Ki67+	 8843 34058
10981	0	0	Ki67+	 8843 34320
10982	0	0	Ki67+	 8849 33992
10983	0	0	Ki67+	 8850 34041
10984	0	0	Ki67+	 8854 34083
10985	0	0	Ki67+	 8862 34249
10986	0	0	Ki67+	 8874 34003
10987	0	0	Ki67+	 8874 34034
10988	0	0	Ki67+	 8890 34013
10989	0	0	Ki67+	 8898 34022
10990	0	0	Ki67+	 8899 34000
10991	0	0	Ki67+	 8902 34529
10992	0	0	Ki67+	 8904 33975
10993	0	0	Ki67+	 8905 34544
10994	0	0	Ki67+	 8912 34607
10995	0	0	Ki67+	 8917 34574
10996	0	0	Ki67+	 8925 34019
10997	0	0	Ki67+	 8927 34740
10998	0	0	Ki67+	 8934 33980
10999	0	0	Ki67+	 8937 34633
11000	0	0	Ki67+	 8940 34722
11001	0	0	Ki67+	 8943 34501
11002	0	0	Ki67+	 8944 33987
11003	0	0	Ki67+	 8954 34370
11004	0	0	Ki67+	 8955 34007
11005	0	0	Ki67+	 8958 34036
11006	0	0	Ki67+	 8960 34384
11007	0	0	Ki67+	 8964 34636
11008	0	0	Ki67+	 8968 34615
11009	0	0	Ki67+	 8971 34721
11010	0	0	Ki67+	 8979 34555
11011	0	0	Ki67+	 8993 34448
11012	0	0	Ki67+	 8997 34465
11013	0	0	Ki67+	 9013 34016
11014	0	0	Ki67+	 9022 34471
11015	0	0	Ki67+	 9023 34678
11016	0	0	Ki67+	 9024 34445
11017	0	0	Ki67+	 9033 34405
11018	0	0	Ki67+	 9038 34459
11019	0	0	Ki67+	 9043 34400
11020	0	0	Ki67+	 9051 34472
11021	0	0	Ki67+	 9053 34454
11022	0	0	Ki67+	 9054 34494
11023	0	0	Ki67+	 9061 34417
11024	0	0	Ki67+	 9066 34468
11025	0	0	Ki67+	 9068 34563
11026	0	0	Ki67+	 9074 34504
11027	0	0	Ki67+	 9077 34417
11028	0	0	Ki67+	 9092 34621
11029	0	0	Ki67+	 9093 34321
11030	0	0	Ki67+	 9095 34439
11031	0	0	Ki67+	 9095 34469
11032	0	0	Ki67+	 9111 34280
11033	0	0	Ki67+	 9111 34448
11034	0	0	Ki67+	 9116 33980
11035	0	0	Ki67+	 9116 34002
11036	0	0	Ki67+	 9117 34345
11037	0	0	Ki67+	 9118 34417
11038	0	0	Ki67+	 9119 34599
11039	0	0	Ki67+	 9120 34301
11040	0	0	Ki67+	 9122 34623
11041	0	0	Ki67+	 9128 34652
11042	0	0	Ki67+	 9131 34282
11043	0	0	Ki67+	 9131 34345
11044	0	0	Ki67+	 9132 34607
11045	0	0	Ki67+	 9135 34377
11046	0	0	Ki67+	 9138 34569
11047	0	0	Ki67+	 9139 34311
11048	0	0	Ki67+	 9152 34543
11049	0	0	Ki67+	 9163 34617
11050	0	0	Ki67+	 9171 34652
11051	0	0	Ki67+	 9178 34558
11052	0	0	Ki67+	 9189 34273
11053	0	0	Ki67+	 9198 34398
11054	0	0	Ki67+	 9198 34666
11055	0	0	Ki67+	 9199 34514
11056	0	0	Ki67+	 9205 34532
11057	0	0	Ki67+	 9210 34251
11058	0	0	Ki67+	 9211 34083
11059	0	0	Ki67+	 9212 34036
11060	0	0	Ki67+	 9212 34559
11061	0	0	Ki67+	 9218 34688
11062	0	0	Ki67+	 9223 34116
11063	0	0	Ki67+	 9223 34662
11064	0	0	Ki67+	 9225 34512
11065	0	0	Ki67+	 9227 34038
11066	0	0	Ki67+	 9227 34165
11067	0	0	Ki67+	 9228 34222
11068	0	0	Ki67+	 9229 34526
11069	0	0	Ki67+	 9233 34542
11070	0	0	Ki67+	 9235 34057
11071	0	0	Ki67+	 9236 34643
11072	0	0	Ki67+	 9237 34667
11073	0	0	Ki67+	 9238 33995
11074	0	0	Ki67+	 9238 34105
11075	0	0	Ki67+	 9239 34139
11076	0	0	Ki67+	 9242 34525
11077	0	0	Ki67+	 9244 34359
11078	0	0	Ki67+	 9250 34497
11079	0	0	Ki67+	 9253 34393
11080	0	0	Ki67+	 9254 34558
11081	0	0	Ki67+	 9255 34243
11082	0	0	Ki67+	 9255 34541
11083	0	0	Ki67+	 9256 34603
11084	0	0	Ki67+	 9258 34319
11085	0	0	Ki67+	 9259 34667
11086	0	0	Ki67+	 9260 34269
11087	0	0	Ki67+	 9264 34044
11088	0	0	Ki67+	 9265 34147
11089	0	0	Ki67+	 9266 34297
11090	0	0	Ki67+	 9270 34202
11091	0	0	Ki67+	 9270 34569
11092	0	0	Ki67+	 9271 34516
11093	0	0	Ki67+	 9276 34632
11094	0	0	Ki67+	 9278 34009
11095	0	0	Ki67+	 9278 34225
11096	0	0	Ki67+	 9278 34541
11097	0	0	Ki67+	 9279 34395
11098	0	0	Ki67+	 9285 34550
11099	0	0	Ki67+	 9286 34376
11100	0	0	Ki67+	 9287 34435
11101	0	0	Ki67+	 9287 34654
11102	0	0	Ki67+	 9290 34304
11103	0	0	Ki67+	 9294 34171
11104	0	0	Ki67+	 9298 34633
11105	0	0	Ki67+	 9304 34008
11106	0	0	Ki67+	 9313 34212
11107	0	0	Ki67+	 9315 34328
11108	0	0	Ki67+	 9318 34652
11109	0	0	Ki67+	 9320 34588
11110	0	0	Ki67+	 9322 34676
11111	0	0	Ki67+	 9335 34611
11112	0	0	Ki67+	 9338 34524
11113	0	0	Ki67+	 9342 34168
11114	0	0	Ki67+	 8545 35410
11115	0	0	Ki67+	 8554 35315
11116	0	0	Ki67+	 8556 35336
11117	0	0	Ki67+	 8559 34880
11118	0	0	Ki67+	 8591 34859
11119	0	0	Ki67+	 8597 34929
11120	0	0	Ki67+	 8606 35280
11121	0	0	Ki67+	 8625 35518
11122	0	0	Ki67+	 8626 35258
11123	0	0	Ki67+	 8627 35339
11124	0	0	Ki67+	 8628 34853
11125	0	0	Ki67+	 8630 34870
11126	0	0	Ki67+	 8639 35279
11127	0	0	Ki67+	 8653 35277
11128	0	0	Ki67+	 8681 35037
11129	0	0	Ki67+	 8682 35255
11130	0	0	Ki67+	 8687 34997
11131	0	0	Ki67+	 8687 35314
11132	0	0	Ki67+	 8693 35100
11133	0	0	Ki67+	 8705 34881
11134	0	0	Ki67+	 8711 35017
11135	0	0	Ki67+	 8712 35499
11136	0	0	Ki67+	 8713 35041
11137	0	0	Ki67+	 8718 34862
11138	0	0	Ki67+	 8718 34939
11139	0	0	Ki67+	 8719 35234
11140	0	0	Ki67+	 8725 34975
11141	0	0	Ki67+	 8728 35224
11142	0	0	Ki67+	 8735 34857
11143	0	0	Ki67+	 8735 35304
11144	0	0	Ki67+	 8737 35005
11145	0	0	Ki67+	 8742 34905
11146	0	0	Ki67+	 8746 35306
11147	0	0	Ki67+	 8747 34841
11148	0	0	Ki67+	 8752 35271
11149	0	0	Ki67+	 8755 35036
11150	0	0	Ki67+	 8758 34952
11151	0	0	Ki67+	 8759 35010
11152	0	0	Ki67+	 8765 35294
11153	0	0	Ki67+	 8774 34820
11154	0	0	Ki67+	 8779 35263
11155	0	0	Ki67+	 8793 34764
11156	0	0	Ki67+	 8797 34973
11157	0	0	Ki67+	 8800 34934
11158	0	0	Ki67+	 8802 34823
11159	0	0	Ki67+	 8804 34902
11160	0	0	Ki67+	 8806 34790
11161	0	0	Ki67+	 8820 34998
11162	0	0	Ki67+	 8825 34915
11163	0	0	Ki67+	 8828 34756
11164	0	0	Ki67+	 8829 34787
11165	0	0	Ki67+	 8836 35301
11166	0	0	Ki67+	 8839 35544
11167	0	0	Ki67+	 8840 35010
11168	0	0	Ki67+	 8842 34937
11169	0	0	Ki67+	 8850 35232
11170	0	0	Ki67+	 8856 35275
11171	0	0	Ki67+	 8857 35551
11172	0	0	Ki67+	 8859 35192
11173	0	0	Ki67+	 8861 35493
11174	0	0	Ki67+	 8863 34858
11175	0	0	Ki67+	 8863 35241
11176	0	0	Ki67+	 8866 34949
11177	0	0	Ki67+	 8866 35221
11178	0	0	Ki67+	 8875 35038
11179	0	0	Ki67+	 8876 34949
11180	0	0	Ki67+	 8880 34851
11181	0	0	Ki67+	 8880 34861
11182	0	0	Ki67+	 8880 35263
11183	0	0	Ki67+	 8886 35058
11184	0	0	Ki67+	 8888 35484
11185	0	0	Ki67+	 8908 35031
11186	0	0	Ki67+	 8911 35058
11187	0	0	Ki67+	 8911 35257
11188	0	0	Ki67+	 8912 35019
11189	0	0	Ki67+	 8915 34848
11190	0	0	Ki67+	 8923 35322
11191	0	0	Ki67+	 8927 35002
11192	0	0	Ki67+	 8927 35431
11193	0	0	Ki67+	 8930 35209
11194	0	0	Ki67+	 8930 35477
11195	0	0	Ki67+	 8931 35467
11196	0	0	Ki67+	 8933 35249
11197	0	0	Ki67+	 8944 34793
11198	0	0	Ki67+	 8950 34956
11199	0	0	Ki67+	 8950 35429
11200	0	0	Ki67+	 8951 34838
11201	0	0	Ki67+	 8952 35230
11202	0	0	Ki67+	 8957 35033
11203	0	0	Ki67+	 8965 35474
11204	0	0	Ki67+	 8967 35055
11205	0	0	Ki67+	 8971 35457
11206	0	0	Ki67+	 9002 34830
11207	0	0	Ki67+	 9012 35361
11208	0	0	Ki67+	 9013 35194
11209	0	0	Ki67+	 9019 34784
11210	0	0	Ki67+	 9019 35446
11211	0	0	Ki67+	 9022 34765
11212	0	0	Ki67+	 9022 35239
11213	0	0	Ki67+	 9029 34851
11214	0	0	Ki67+	 9031 35484
11215	0	0	Ki67+	 9032 34829
11216	0	0	Ki67+	 9037 35211
11217	0	0	Ki67+	 9037 35495
11218	0	0	Ki67+	 9046 35063
11219	0	0	Ki67+	 9046 35549
11220	0	0	Ki67+	 9047 34990
11221	0	0	Ki67+	 9050 35492
11222	0	0	Ki67+	 9058 35539
11223	0	0	Ki67+	 9064 34838
11224	0	0	Ki67+	 9067 34823
11225	0	0	Ki67+	 9083 34822
11226	0	0	Ki67+	 9087 34932
11227	0	0	Ki67+	 9098 34892
11228	0	0	Ki67+	 9103 35397
11229	0	0	Ki67+	 9105 35086
11230	0	0	Ki67+	 9115 35072
11231	0	0	Ki67+	 9124 35001
11232	0	0	Ki67+	 9139 35122
11233	0	0	Ki67+	 9143 35135
11234	0	0	Ki67+	 9147 34989
11235	0	0	Ki67+	 9147 35049
11236	0	0	Ki67+	 9153 34929
11237	0	0	Ki67+	 9206 35075
11238	0	0	Ki67+	 9206 35096
11239	0	0	Ki67+	 9222 34925
11240	0	0	Ki67+	 9226 34875
11241	0	0	Ki67+	 9236 34972
11242	0	0	Ki67+	 9243 35059
11243	0	0	Ki67+	 9250 34865
11244	0	0	Ki67+	 9255 35067
11245	0	0	Ki67+	 9261 34935
11246	0	0	Ki67+	 9262 34905
11247	0	0	Ki67+	 9273 34988
11248	0	0	Ki67+	 9273 35077
11249	0	0	Ki67+	 9277 35113
11250	0	0	Ki67+	 9280 34866
11251	0	0	Ki67+	 9287 35051
11252	0	0	Ki67+	 9297 34978
11253	0	0	Ki67+	 9299 34998
11254	0	0	Ki67+	 9299 35043
11255	0	0	Ki67+	 9314 34956
11256	0	0	Ki67+	 9323 34897
11257	0	0	Ki67+	 9336 35050
11258	0	0	Ki67+	 9343 34927
11259	0	0	Ki67+	 8548 35831
11260	0	0	Ki67+	 8572 36177
11261	0	0	Ki67+	 8597 35713
11262	0	0	Ki67+	 8612 35692
11263	0	0	Ki67+	 8617 35649
11264	0	0	Ki67+	 8643 35750
11265	0	0	Ki67+	 8647 35765
11266	0	0	Ki67+	 8662 35705
11267	0	0	Ki67+	 8668 35791
11268	0	0	Ki67+	 8691 35695
11269	0	0	Ki67+	 8692 35762
11270	0	0	Ki67+	 8743 36347
11271	0	0	Ki67+	 8756 36334
11272	0	0	Ki67+	 8761 35788
11273	0	0	Ki67+	 8765 35654
11274	0	0	Ki67+	 8772 35802
11275	0	0	Ki67+	 8776 35779
11276	0	0	Ki67+	 8778 35690
11277	0	0	Ki67+	 8795 35598
11278	0	0	Ki67+	 8796 35824
11279	0	0	Ki67+	 8804 36335
11280	0	0	Ki67+	 8826 35935
11281	0	0	Ki67+	 8829 35577
11282	0	0	Ki67+	 8834 35824
11283	0	0	Ki67+	 8853 35830
11284	0	0	Ki67+	 8874 35809
11285	0	0	Ki67+	 8875 35861
11286	0	0	Ki67+	 8876 35739
11287	0	0	Ki67+	 8883 35584
11288	0	0	Ki67+	 8884 35567
11289	0	0	Ki67+	 8893 35851
11290	0	0	Ki67+	 8894 35773
11291	0	0	Ki67+	 8906 35840
11292	0	0	Ki67+	 8913 35796
11293	0	0	Ki67+	 8915 35831
11294	0	0	Ki67+	 8927 35741
11295	0	0	Ki67+	 8937 35680
11296	0	0	Ki67+	 8939 35707
11297	0	0	Ki67+	 8954 35663
11298	0	0	Ki67+	 8959 35762
11299	0	0	Ki67+	 8974 35784
11300	0	0	Ki67+	 8988 35721
11301	0	0	Ki67+	 9007 35774
11302	0	0	Ki67+	 9009 35690
11303	0	0	Ki67+	 9010 35669
11304	0	0	Ki67+	 9016 35745
11305	0	0	Ki67+	 9019 35699
11306	0	0	Ki67+	 9021 35612
11307	0	0	Ki67+	 9022 35678
11308	0	0	Ki67+	 9024 35727
11309	0	0	Ki67+	 9025 35874
11310	0	0	Ki67+	 9029 35850
11311	0	0	Ki67+	 9034 35632
11312	0	0	Ki67+	 9043 35906
11313	0	0	Ki67+	 9044 36283
11314	0	0	Ki67+	 9046 35642
11315	0	0	Ki67+	 9049 35598
11316	0	0	Ki67+	 9055 35612
11317	0	0	Ki67+	 9071 35836
11318	0	0	Ki67+	 9075 35916
11319	0	0	Ki67+	 9087 35785
11320	0	0	Ki67+	 9092 35807
11321	0	0	Ki67+	 9101 35720
11322	0	0	Ki67+	 9103 35696
11323	0	0	Ki67+	 9103 35756
11324	0	0	Ki67+	 9112 35669
11325	0	0	Ki67+	 9112 35926
11326	0	0	Ki67+	 9127 35648
11327	0	0	Ki67+	 9132 35889
11328	0	0	Ki67+	 9144 35634
11329	0	0	Ki67+	 9149 35930
11330	0	0	Ki67+	 9150 35658
11331	0	0	Ki67+	 9161 35905
11332	0	0	Ki67+	 9161 36104
11333	0	0	Ki67+	 9169 35926
11334	0	0	Ki67+	 9171 35616
11335	0	0	Ki67+	 9172 35636
11336	0	0	Ki67+	 9178 35700
11337	0	0	Ki67+	 9183 35653
11338	0	0	Ki67+	 9183 35673
11339	0	0	Ki67+	 9198 35623
11340	0	0	Ki67+	 9204 35745
11341	0	0	Ki67+	 9210 35703
11342	0	0	Ki67+	 9210 35911
11343	0	0	Ki67+	 9214 35888
11344	0	0	Ki67+	 9228 35717
11345	0	0	Ki67+	 9230 35622
11346	0	0	Ki67+	 9270 35610
11347	0	0	Ki67+	 9288 35716
11348	0	0	Ki67+	 9298 35758
11349	0	0	Ki67+	 9304 36075
11350	0	0	Ki67+	 9332 35656
11351	0	0	Ki67+	 8545 36428
11352	0	0	Ki67+	 8549 36479
11353	0	0	Ki67+	 8554 36809
11354	0	0	Ki67+	 8556 36454
11355	0	0	Ki67+	 8556 36638
11356	0	0	Ki67+	 8558 36831
11357	0	0	Ki67+	 8559 36440
11358	0	0	Ki67+	 8568 36806
11359	0	0	Ki67+	 8569 36665
11360	0	0	Ki67+	 8571 37004
11361	0	0	Ki67+	 8574 36511
11362	0	0	Ki67+	 8576 36645
11363	0	0	Ki67+	 8581 37066
11364	0	0	Ki67+	 8585 37028
11365	0	0	Ki67+	 8588 36546
11366	0	0	Ki67+	 8591 37079
11367	0	0	Ki67+	 8597 36839
11368	0	0	Ki67+	 8598 37053
11369	0	0	Ki67+	 8603 37110
11370	0	0	Ki67+	 8605 36811
11371	0	0	Ki67+	 8610 36482
11372	0	0	Ki67+	 8610 36660
11373	0	0	Ki67+	 8617 37094
11374	0	0	Ki67+	 8622 36664
11375	0	0	Ki67+	 8626 37132
11376	0	0	Ki67+	 8628 36875
11377	0	0	Ki67+	 8633 36677
11378	0	0	Ki67+	 8638 36585
11379	0	0	Ki67+	 8650 36400
11380	0	0	Ki67+	 8650 36848
11381	0	0	Ki67+	 8652 36490
11382	0	0	Ki67+	 8653 36687
11383	0	0	Ki67+	 8659 36383
11384	0	0	Ki67+	 8660 36857
11385	0	0	Ki67+	 8665 36698
11386	0	0	Ki67+	 8668 36369
11387	0	0	Ki67+	 8670 36604
11388	0	0	Ki67+	 8670 36925
11389	0	0	Ki67+	 8671 36902
11390	0	0	Ki67+	 8673 36866
11391	0	0	Ki67+	 8674 37014
11392	0	0	Ki67+	 8676 36506
11393	0	0	Ki67+	 8676 36708
11394	0	0	Ki67+	 8680 36847
11395	0	0	Ki67+	 8680 36935
11396	0	0	Ki67+	 8687 36925
11397	0	0	Ki67+	 8688 36874
11398	0	0	Ki67+	 8689 36613
11399	0	0	Ki67+	 8689 36947
11400	0	0	Ki67+	 8692 36970
11401	0	0	Ki67+	 8694 36723
11402	0	0	Ki67+	 8702 36372
11403	0	0	Ki67+	 8706 36530
11404	0	0	Ki67+	 8706 36989
11405	0	0	Ki67+	 8711 36846
11406	0	0	Ki67+	 8713 36618
11407	0	0	Ki67+	 8713 36641
11408	0	0	Ki67+	 8715 36825
11409	0	0	Ki67+	 8719 36737
11410	0	0	Ki67+	 8722 36754
11411	0	0	Ki67+	 8724 36485
11412	0	0	Ki67+	 8725 36557
11413	0	0	Ki67+	 8732 36353
11414	0	0	Ki67+	 8732 37014
11415	0	0	Ki67+	 8733 36766
11416	0	0	Ki67+	 8737 37035
11417	0	0	Ki67+	 8738 36862
11418	0	0	Ki67+	 8739 36825
11419	0	0	Ki67+	 8747 36358
11420	0	0	Ki67+	 8747 37043
11421	0	0	Ki67+	 8748 36491
11422	0	0	Ki67+	 8748 36792
11423	0	0	Ki67+	 8749 36703
11424	0	0	Ki67+	 8753 36575
11425	0	0	Ki67+	 8756 36509
11426	0	0	Ki67+	 8758 36843
11427	0	0	Ki67+	 8758 37078
11428	0	0	Ki67+	 8761 36713
11429	0	0	Ki67+	 8765 36527
11430	0	0	Ki67+	 8765 36856
11431	0	0	Ki67+	 8767 36814
11432	0	0	Ki67+	 8774 36516
11433	0	0	Ki67+	 8774 37042
11434	0	0	Ki67+	 8775 36708
11435	0	0	Ki67+	 8782 36594
11436	0	0	Ki67+	 8782 36858
11437	0	0	Ki67+	 8783 36729
11438	0	0	Ki67+	 8784 37103
11439	0	0	Ki67+	 8789 36913
11440	0	0	Ki67+	 8790 36712
11441	0	0	Ki67+	 8791 36355
11442	0	0	Ki67+	 8792 36555
11443	0	0	Ki67+	 8800 36889
11444	0	0	Ki67+	 8800 37107
11445	0	0	Ki67+	 8801 36914
11446	0	0	Ki67+	 8807 36608
11447	0	0	Ki67+	 8808 37080
11448	0	0	Ki67+	 8811 36925
11449	0	0	Ki67+	 8814 36363
11450	0	0	Ki67+	 8816 36717
11451	0	0	Ki67+	 8819 36947
11452	0	0	Ki67+	 8823 37058
11453	0	0	Ki67+	 8826 36638
11454	0	0	Ki67+	 8826 36983
11455	0	0	Ki67+	 8828 36363
11456	0	0	Ki67+	 8829 36995
11457	0	0	Ki67+	 8836 36382
11458	0	0	Ki67+	 8836 37070
11459	0	0	Ki67+	 8837 36732
11460	0	0	Ki67+	 8839 36681
11461	0	0	Ki67+	 8839 37037
11462	0	0	Ki67+	 8840 37013
11463	0	0	Ki67+	 8841 36582
11464	0	0	Ki67+	 8842 36699
11465	0	0	Ki67+	 8846 36408
11466	0	0	Ki67+	 8849 36987
11467	0	0	Ki67+	 8853 36605
11468	0	0	Ki67+	 8856 36903
11469	0	0	Ki67+	 8859 36414
11470	0	0	Ki67+	 8866 36509
11471	0	0	Ki67+	 8868 37069
11472	0	0	Ki67+	 8870 36608
11473	0	0	Ki67+	 8879 36704
11474	0	0	Ki67+	 8882 36475
11475	0	0	Ki67+	 8886 36728
11476	0	0	Ki67+	 8888 36448
11477	0	0	Ki67+	 8894 36738
11478	0	0	Ki67+	 8898 36986
11479	0	0	Ki67+	 8899 37016
11480	0	0	Ki67+	 8900 36887
11481	0	0	Ki67+	 8900 36947
11482	0	0	Ki67+	 8901 36483
11483	0	0	Ki67+	 8903 36517
11484	0	0	Ki67+	 8907 36707
11485	0	0	Ki67+	 8908 36920
11486	0	0	Ki67+	 8909 37047
11487	0	0	Ki67+	 8911 36743
11488	0	0	Ki67+	 8911 36804
11489	0	0	Ki67+	 8911 37069
11490	0	0	Ki67+	 8918 36768
11491	0	0	Ki67+	 8919 36541
11492	0	0	Ki67+	 8920 37084
11493	0	0	Ki67+	 8923 36610
11494	0	0	Ki67+	 8923 36692
11495	0	0	Ki67+	 8926 36895
11496	0	0	Ki67+	 8929 36575
11497	0	0	Ki67+	 8931 36556
11498	0	0	Ki67+	 8940 36587
11499	0	0	Ki67+	 8941 36895
11500	0	0	Ki67+	 8943 36912
11501	0	0	Ki67+	 8950 36627
11502	0	0	Ki67+	 8956 36959
11503	0	0	Ki67+	 8957 36981
11504	0	0	Ki67+	 8960 36929
11505	0	0	Ki67+	 8963 36702
11506	0	0	Ki67+	 8963 37056
11507	0	0	Ki67+	 8964 36614
11508	0	0	Ki67+	 8968 36818
11509	0	0	Ki67+	 8969 36902
11510	0	0	Ki67+	 8977 37007
11511	0	0	Ki67+	 8978 36505
11512	0	0	Ki67+	 8979 36676
11513	0	0	Ki67+	 8980 36985
11514	0	0	Ki67+	 8983 36955
11515	0	0	Ki67+	 8984 36630
11516	0	0	Ki67+	 8985 36720
11517	0	0	Ki67+	 8989 36995
11518	0	0	Ki67+	 8992 36732
11519	0	0	Ki67+	 8993 36897
11520	0	0	Ki67+	 8997 36644
11521	0	0	Ki67+	 9000 36603
11522	0	0	Ki67+	 9001 36718
11523	0	0	Ki67+	 9005 36762
11524	0	0	Ki67+	 9006 36734
11525	0	0	Ki67+	 9015 36746
11526	0	0	Ki67+	 9018 36676
11527	0	0	Ki67+	 9020 36407
11528	0	0	Ki67+	 9021 36623
11529	0	0	Ki67+	 9024 36698
11530	0	0	Ki67+	 9026 36586
11531	0	0	Ki67+	 9032 36642
11532	0	0	Ki67+	 9037 36604
11533	0	0	Ki67+	 9163 36652
11534	0	0	Ki67+	 9263 36884
11535	0	0	Ki67+	 8548 37256
11536	0	0	Ki67+	 8552 37697
11537	0	0	Ki67+	 8555 37448
11538	0	0	Ki67+	 8558 37235
11539	0	0	Ki67+	 8563 37170
11540	0	0	Ki67+	 8578 37455
11541	0	0	Ki67+	 8580 37275
11542	0	0	Ki67+	 8581 37176
11543	0	0	Ki67+	 8582 37260
11544	0	0	Ki67+	 8590 37154
11545	0	0	Ki67+	 8594 37459
11546	0	0	Ki67+	 8599 37179
11547	0	0	Ki67+	 8612 37262
11548	0	0	Ki67+	 8612 37449
11549	0	0	Ki67+	 8620 37170
11550	0	0	Ki67+	 8620 37249
11551	0	0	Ki67+	 8621 37233
11552	0	0	Ki67+	 8623 37432
11553	0	0	Ki67+	 8625 37473
11554	0	0	Ki67+	 8626 37642
11555	0	0	Ki67+	 8630 37154
11556	0	0	Ki67+	 8630 37285
11557	0	0	Ki67+	 8634 37441
11558	0	0	Ki67+	 8640 37371
11559	0	0	Ki67+	 8643 37433
11560	0	0	Ki67+	 8653 37315
11561	0	0	Ki67+	 8658 37174
11562	0	0	Ki67+	 8665 37402
11563	0	0	Ki67+	 8674 37267
11564	0	0	Ki67+	 8674 37621
11565	0	0	Ki67+	 8675 37283
11566	0	0	Ki67+	 8675 37442
11567	0	0	Ki67+	 8676 37501
11568	0	0	Ki67+	 8680 37247
11569	0	0	Ki67+	 8686 37477
11570	0	0	Ki67+	 8693 37502
11571	0	0	Ki67+	 8695 37160
11572	0	0	Ki67+	 8698 37312
11573	0	0	Ki67+	 8699 37346
11574	0	0	Ki67+	 8700 37485
11575	0	0	Ki67+	 8708 37424
11576	0	0	Ki67+	 8717 37381
11577	0	0	Ki67+	 8720 37342
11578	0	0	Ki67+	 8720 37451
11579	0	0	Ki67+	 8723 37508
11580	0	0	Ki67+	 8732 37474
11581	0	0	Ki67+	 8742 37379
11582	0	0	Ki67+	 8744 37496
11583	0	0	Ki67+	 8747 37363
11584	0	0	Ki67+	 8747 37520
11585	0	0	Ki67+	 8750 37292
11586	0	0	Ki67+	 8752 37434
11587	0	0	Ki67+	 8754 37482
11588	0	0	Ki67+	 8758 37264
11589	0	0	Ki67+	 8761 37510
11590	0	0	Ki67+	 8763 37470
11591	0	0	Ki67+	 8765 37430
11592	0	0	Ki67+	 8768 37803
11593	0	0	Ki67+	 8769 37333
11594	0	0	Ki67+	 8772 37533
11595	0	0	Ki67+	 8781 37445
11596	0	0	Ki67+	 8782 37473
11597	0	0	Ki67+	 8782 37834
11598	0	0	Ki67+	 8787 37309
11599	0	0	Ki67+	 8787 37511
11600	0	0	Ki67+	 8795 37468
11601	0	0	Ki67+	 8802 37536
11602	0	0	Ki67+	 8806 37503
11603	0	0	Ki67+	 8806 37949
11604	0	0	Ki67+	 8814 37456
11605	0	0	Ki67+	 8815 37361
11606	0	0	Ki67+	 8815 37547
11607	0	0	Ki67+	 8818 37930
11608	0	0	Ki67+	 8820 37227
11609	0	0	Ki67+	 8826 37318
11610	0	0	Ki67+	 8826 37948
11611	0	0	Ki67+	 8828 37489
11612	0	0	Ki67+	 8834 37409
11613	0	0	Ki67+	 8838 37543
11614	0	0	Ki67+	 8842 37236
11615	0	0	Ki67+	 8842 37527
11616	0	0	Ki67+	 8845 37946
11617	0	0	Ki67+	 8848 37508
11618	0	0	Ki67+	 8854 37255
11619	0	0	Ki67+	 8855 37305
11620	0	0	Ki67+	 8859 37237
11621	0	0	Ki67+	 8861 37559
11622	0	0	Ki67+	 8863 37281
11623	0	0	Ki67+	 8864 37446
11624	0	0	Ki67+	 8867 37538
11625	0	0	Ki67+	 8872 37595
11626	0	0	Ki67+	 8873 37273
11627	0	0	Ki67+	 8878 37242
11628	0	0	Ki67+	 8883 37539
11629	0	0	Ki67+	 8892 37270
11630	0	0	Ki67+	 8893 37301
11631	0	0	Ki67+	 8896 37233
11632	0	0	Ki67+	 8897 37580
11633	0	0	Ki67+	 8912 37362
11634	0	0	Ki67+	 8919 37533
11635	0	0	Ki67+	 8920 37557
11636	0	0	Ki67+	 8922 37493
11637	0	0	Ki67+	 8936 37357
11638	0	0	Ki67+	 8939 37556
11639	0	0	Ki67+	 8946 37515
11640	0	0	Ki67+	 8951 37568
11641	0	0	Ki67+	 8961 37582
11642	0	0	Ki67+	 8966 37538
11643	0	0	Ki67+	 8977 37601
11644	0	0	Ki67+	 8982 37579
11645	0	0	Ki67+	 8987 37485
11646	0	0	Ki67+	 8995 37567
11647	0	0	Ki67+	 9007 37193
11648	0	0	Ki67+	 9011 37518
11649	0	0	Ki67+	 9012 37600
11650	0	0	Ki67+	 9016 37581
11651	0	0	Ki67+	 9017 37500
11652	0	0	Ki67+	 9018 37617
11653	0	0	Ki67+	 9024 37470
11654	0	0	Ki67+	 9031 37543
11655	0	0	Ki67+	 9043 37515
11656	0	0	Ki67+	 9047 37621
11657	0	0	Ki67+	 9051 37576
11658	0	0	Ki67+	 9062 37645
11659	0	0	Ki67+	 9066 37499
11660	0	0	Ki67+	 9072 37531
11661	0	0	Ki67+	 9076 37598
11662	0	0	Ki67+	 9080 37493
11663	0	0	Ki67+	 9084 37460
11664	0	0	Ki67+	 9085 37544
11665	0	0	Ki67+	 9087 37655
11666	0	0	Ki67+	 9095 37630
11667	0	0	Ki67+	 9100 37526
11668	0	0	Ki67+	 9110 37490
11669	0	0	Ki67+	 9113 37876
11670	0	0	Ki67+	 9114 37678
11671	0	0	Ki67+	 9124 37529
11672	0	0	Ki67+	 9127 37704
11673	0	0	Ki67+	 9130 37555
11674	0	0	Ki67+	 9131 37665
11675	0	0	Ki67+	 9144 37697
11676	0	0	Ki67+	 9145 37818
11677	0	0	Ki67+	 9150 37516
11678	0	0	Ki67+	 9152 37453
11679	0	0	Ki67+	 9160 37490
11680	0	0	Ki67+	 9163 37738
11681	0	0	Ki67+	 9165 37698
11682	0	0	Ki67+	 9167 37447
11683	0	0	Ki67+	 9172 37549
11684	0	0	Ki67+	 9180 37455
11685	0	0	Ki67+	 9181 37573
11686	0	0	Ki67+	 9183 37726
11687	0	0	Ki67+	 9187 37478
11688	0	0	Ki67+	 9193 37630
11689	0	0	Ki67+	 9194 37431
11690	0	0	Ki67+	 9202 37518
11691	0	0	Ki67+	 9209 37737
11692	0	0	Ki67+	 9212 37553
11693	0	0	Ki67+	 9212 37703
11694	0	0	Ki67+	 9217 37444
11695	0	0	Ki67+	 9218 37389
11696	0	0	Ki67+	 9219 37686
11697	0	0	Ki67+	 9221 37469
11698	0	0	Ki67+	 9225 37484
11699	0	0	Ki67+	 9225 37749
11700	0	0	Ki67+	 9235 37508
11701	0	0	Ki67+	 9235 37657
11702	0	0	Ki67+	 9237 37448
11703	0	0	Ki67+	 9238 37534
11704	0	0	Ki67+	 9238 37729
11705	0	0	Ki67+	 9239 37700
11706	0	0	Ki67+	 9249 37768
11707	0	0	Ki67+	 9252 37664
11708	0	0	Ki67+	 9253 37640
11709	0	0	Ki67+	 9255 37742
11710	0	0	Ki67+	 9265 37465
11711	0	0	Ki67+	 9266 37535
11712	0	0	Ki67+	 9269 37598
11713	0	0	Ki67+	 9277 37615
11714	0	0	Ki67+	 9277 37651
11715	0	0	Ki67+	 9280 37373
11716	0	0	Ki67+	 9280 37587
11717	0	0	Ki67+	 9281 37489
11718	0	0	Ki67+	 9281 37764
11719	0	0	Ki67+	 9282 37701
11720	0	0	Ki67+	 9283 37735
11721	0	0	Ki67+	 9283 37803
11722	0	0	Ki67+	 9290 37681
11723	0	0	Ki67+	 9291 37508
11724	0	0	Ki67+	 9292 37574
11725	0	0	Ki67+	 9292 37591
11726	0	0	Ki67+	 9294 37767
11727	0	0	Ki67+	 9298 37543
11728	0	0	Ki67+	 9301 37629
11729	0	0	Ki67+	 9303 37614
11730	0	0	Ki67+	 9303 37657
11731	0	0	Ki67+	 9304 37804
11732	0	0	Ki67+	 9304 37819
11733	0	0	Ki67+	 9310 37693
11734	0	0	Ki67+	 8551 38606
11735	0	0	Ki67+	 8552 38619
11736	0	0	Ki67+	 8556 38011
11737	0	0	Ki67+	 8559 38060
11738	0	0	Ki67+	 8559 38418
11739	0	0	Ki67+	 8563 38030
11740	0	0	Ki67+	 8566 38644
11741	0	0	Ki67+	 8567 38551
11742	0	0	Ki67+	 8572 38313
11743	0	0	Ki67+	 8574 37996
11744	0	0	Ki67+	 8576 38568
11745	0	0	Ki67+	 8578 38512
11746	0	0	Ki67+	 8583 38669
11747	0	0	Ki67+	 8587 38008
11748	0	0	Ki67+	 8588 38442
11749	0	0	Ki67+	 8589 38410
11750	0	0	Ki67+	 8590 38345
11751	0	0	Ki67+	 8591 38303
11752	0	0	Ki67+	 8595 38050
11753	0	0	Ki67+	 8595 38603
11754	0	0	Ki67+	 8595 38711
11755	0	0	Ki67+	 8598 38389
11756	0	0	Ki67+	 8600 38531
11757	0	0	Ki67+	 8603 38562
11758	0	0	Ki67+	 8603 38680
11759	0	0	Ki67+	 8605 38586
11760	0	0	Ki67+	 8610 38009
11761	0	0	Ki67+	 8611 38041
11762	0	0	Ki67+	 8611 38299
11763	0	0	Ki67+	 8611 38724
11764	0	0	Ki67+	 8612 38373
11765	0	0	Ki67+	 8614 38467
11766	0	0	Ki67+	 8614 38610
11767	0	0	Ki67+	 8616 38390
11768	0	0	Ki67+	 8617 38028
11769	0	0	Ki67+	 8618 38591
11770	0	0	Ki67+	 8619 38329
11771	0	0	Ki67+	 8625 38420
11772	0	0	Ki67+	 8627 38367
11773	0	0	Ki67+	 8627 38442
11774	0	0	Ki67+	 8631 38578
11775	0	0	Ki67+	 8632 38345
11776	0	0	Ki67+	 8633 38690
11777	0	0	Ki67+	 8634 38003
11778	0	0	Ki67+	 8634 38068
11779	0	0	Ki67+	 8634 38484
11780	0	0	Ki67+	 8637 38405
11781	0	0	Ki67+	 8640 38282
11782	0	0	Ki67+	 8641 38308
11783	0	0	Ki67+	 8642 38436
11784	0	0	Ki67+	 8644 38338
11785	0	0	Ki67+	 8647 38502
11786	0	0	Ki67+	 8651 38484
11787	0	0	Ki67+	 8652 38685
11788	0	0	Ki67+	 8653 38178
11789	0	0	Ki67+	 8657 38449
11790	0	0	Ki67+	 8660 38150
11791	0	0	Ki67+	 8664 38285
11792	0	0	Ki67+	 8664 38694
11793	0	0	Ki67+	 8669 38005
11794	0	0	Ki67+	 8669 38263
11795	0	0	Ki67+	 8672 38225
11796	0	0	Ki67+	 8676 38662
11797	0	0	Ki67+	 8677 38192
11798	0	0	Ki67+	 8684 38468
11799	0	0	Ki67+	 8685 38253
11800	0	0	Ki67+	 8686 38618
11801	0	0	Ki67+	 8686 38728
11802	0	0	Ki67+	 8687 38022
11803	0	0	Ki67+	 8687 38589
11804	0	0	Ki67+	 8691 38498
11805	0	0	Ki67+	 8692 38067
11806	0	0	Ki67+	 8693 38220
11807	0	0	Ki67+	 8697 38634
11808	0	0	Ki67+	 8699 38693
11809	0	0	Ki67+	 8700 38518
11810	0	0	Ki67+	 8701 38716
11811	0	0	Ki67+	 8706 38137
11812	0	0	Ki67+	 8707 38080
11813	0	0	Ki67+	 8714 38627
11814	0	0	Ki67+	 8714 38659
11815	0	0	Ki67+	 8716 38160
11816	0	0	Ki67+	 8718 38612
11817	0	0	Ki67+	 8719 38040
11818	0	0	Ki67+	 8721 38084
11819	0	0	Ki67+	 8723 38431
11820	0	0	Ki67+	 8726 38514
11821	0	0	Ki67+	 8727 38106
11822	0	0	Ki67+	 8728 38138
11823	0	0	Ki67+	 8732 38453
11824	0	0	Ki67+	 8733 38403
11825	0	0	Ki67+	 8735 38282
11826	0	0	Ki67+	 8737 38296
11827	0	0	Ki67+	 8738 38257
11828	0	0	Ki67+	 8738 38370
11829	0	0	Ki67+	 8742 38463
11830	0	0	Ki67+	 8743 38033
11831	0	0	Ki67+	 8743 38647
11832	0	0	Ki67+	 8744 38431
11833	0	0	Ki67+	 8746 38204
11834	0	0	Ki67+	 8746 38282
11835	0	0	Ki67+	 8748 38541
11836	0	0	Ki67+	 8749 38232
11837	0	0	Ki67+	 8750 38693
11838	0	0	Ki67+	 8751 38607
11839	0	0	Ki67+	 8752 38126
11840	0	0	Ki67+	 8753 38330
11841	0	0	Ki67+	 8757 38042
11842	0	0	Ki67+	 8757 38169
11843	0	0	Ki67+	 8758 38480
11844	0	0	Ki67+	 8760 38431
11845	0	0	Ki67+	 8768 37990
11846	0	0	Ki67+	 8768 38344
11847	0	0	Ki67+	 8769 38301
11848	0	0	Ki67+	 8770 38144
11849	0	0	Ki67+	 8774 38207
11850	0	0	Ki67+	 8776 38719
11851	0	0	Ki67+	 8778 38632
11852	0	0	Ki67+	 8779 38064
11853	0	0	Ki67+	 8780 38292
11854	0	0	Ki67+	 8785 38458
11855	0	0	Ki67+	 8786 38357
11856	0	0	Ki67+	 8786 38611
11857	0	0	Ki67+	 8787 38008
11858	0	0	Ki67+	 8789 37977
11859	0	0	Ki67+	 8789 38712
11860	0	0	Ki67+	 8792 37959
11861	0	0	Ki67+	 8793 38188
11862	0	0	Ki67+	 8793 38491
11863	0	0	Ki67+	 8798 38158
11864	0	0	Ki67+	 8801 38313
11865	0	0	Ki67+	 8807 38729
11866	0	0	Ki67+	 8808 38629
11867	0	0	Ki67+	 8809 38013
11868	0	0	Ki67+	 8812 38315
11869	0	0	Ki67+	 8815 38401
11870	0	0	Ki67+	 8815 38507
11871	0	0	Ki67+	 8817 38640
11872	0	0	Ki67+	 8820 38526
11873	0	0	Ki67+	 8822 38030
11874	0	0	Ki67+	 8822 38707
11875	0	0	Ki67+	 8823 38106
11876	0	0	Ki67+	 8828 38179
11877	0	0	Ki67+	 8828 38291
11878	0	0	Ki67+	 8829 38667
11879	0	0	Ki67+	 8832 38150
11880	0	0	Ki67+	 8835 38130
11881	0	0	Ki67+	 8836 38532
11882	0	0	Ki67+	 8839 38054
11883	0	0	Ki67+	 8847 38578
11884	0	0	Ki67+	 8848 38280
11885	0	0	Ki67+	 8850 38012
11886	0	0	Ki67+	 8852 38025
11887	0	0	Ki67+	 8854 38591
11888	0	0	Ki67+	 8857 38077
11889	0	0	Ki67+	 8857 38544
11890	0	0	Ki67+	 8862 38257
11891	0	0	Ki67+	 8865 37956
11892	0	0	Ki67+	 8865 38304
11893	0	0	Ki67+	 8866 38206
11894	0	0	Ki67+	 8867 38168
11895	0	0	Ki67+	 8870 38549
11896	0	0	Ki67+	 8872 38236
11897	0	0	Ki67+	 8874 38104
11898	0	0	Ki67+	 8875 37982
11899	0	0	Ki67+	 8880 38290
11900	0	0	Ki67+	 8884 38184
11901	0	0	Ki67+	 8885 38488
11902	0	0	Ki67+	 8890 38139
11903	0	0	Ki67+	 8891 38217
11904	0	0	Ki67+	 8893 38289
11905	0	0	Ki67+	 8894 38249
11906	0	0	Ki67+	 8897 37960
11907	0	0	Ki67+	 8898 38168
11908	0	0	Ki67+	 8898 38526
11909	0	0	Ki67+	 8900 38559
11910	0	0	Ki67+	 8904 38184
11911	0	0	Ki67+	 8911 38265
11912	0	0	Ki67+	 8911 38488
11913	0	0	Ki67+	 8912 38154
11914	0	0	Ki67+	 8916 38107
11915	0	0	Ki67+	 8918 38300
11916	0	0	Ki67+	 8922 38430
11917	0	0	Ki67+	 8930 38128
11918	0	0	Ki67+	 8931 37981
11919	0	0	Ki67+	 8932 38553
11920	0	0	Ki67+	 8933 38536
11921	0	0	Ki67+	 8937 37992
11922	0	0	Ki67+	 8940 38241
11923	0	0	Ki67+	 8941 38326
11924	0	0	Ki67+	 8948 38531
11925	0	0	Ki67+	 8949 38022
11926	0	0	Ki67+	 8950 38261
11927	0	0	Ki67+	 8953 38555
11928	0	0	Ki67+	 8954 38281
11929	0	0	Ki67+	 8957 38061
11930	0	0	Ki67+	 8958 38509
11931	0	0	Ki67+	 8961 38107
11932	0	0	Ki67+	 8963 38353
11933	0	0	Ki67+	 8966 38532
11934	0	0	Ki67+	 8967 38273
11935	0	0	Ki67+	 8970 38369
11936	0	0	Ki67+	 8971 38191
11937	0	0	Ki67+	 8973 38286
11938	0	0	Ki67+	 8974 38115
11939	0	0	Ki67+	 8975 38174
11940	0	0	Ki67+	 8975 38214
11941	0	0	Ki67+	 8978 38564
11942	0	0	Ki67+	 8978 38631
11943	0	0	Ki67+	 8980 38236
11944	0	0	Ki67+	 8980 38322
11945	0	0	Ki67+	 8985 38397
11946	0	0	Ki67+	 8986 38424
11947	0	0	Ki67+	 8986 38452
11948	0	0	Ki67+	 8988 38078
11949	0	0	Ki67+	 8990 38594
11950	0	0	Ki67+	 8996 38482
11951	0	0	Ki67+	 8997 38172
11952	0	0	Ki67+	 8997 38252
11953	0	0	Ki67+	 9001 38123
11954	0	0	Ki67+	 9001 38267
11955	0	0	Ki67+	 9001 38334
11956	0	0	Ki67+	 9002 38587
11957	0	0	Ki67+	 9004 38199
11958	0	0	Ki67+	 9004 38465
11959	0	0	Ki67+	 9007 38085
11960	0	0	Ki67+	 9009 38104
11961	0	0	Ki67+	 9009 38239
11962	0	0	Ki67+	 9009 38429
11963	0	0	Ki67+	 9009 38531
11964	0	0	Ki67+	 9009 38650
11965	0	0	Ki67+	 9010 38660
11966	0	0	Ki67+	 9011 38609
11967	0	0	Ki67+	 9013 38454
11968	0	0	Ki67+	 9017 38314
11969	0	0	Ki67+	 9017 38353
11970	0	0	Ki67+	 9019 38216
11971	0	0	Ki67+	 9023 38112
11972	0	0	Ki67+	 9024 38668
11973	0	0	Ki67+	 9026 38199
11974	0	0	Ki67+	 9027 38385
11975	0	0	Ki67+	 9028 38263
11976	0	0	Ki67+	 9030 38624
11977	0	0	Ki67+	 9033 38720
11978	0	0	Ki67+	 9035 38599
11979	0	0	Ki67+	 9040 38127
11980	0	0	Ki67+	 9042 38189
11981	0	0	Ki67+	 9046 38227
11982	0	0	Ki67+	 9048 38417
11983	0	0	Ki67+	 9048 38542
11984	0	0	Ki67+	 9049 38650
11985	0	0	Ki67+	 9049 38690
11986	0	0	Ki67+	 9050 38207
11987	0	0	Ki67+	 9052 38329
11988	0	0	Ki67+	 9055 38742
11989	0	0	Ki67+	 9056 38568
11990	0	0	Ki67+	 9057 38364
11991	0	0	Ki67+	 9062 38723
11992	0	0	Ki67+	 9066 38241
11993	0	0	Ki67+	 9069 38705
11994	0	0	Ki67+	 9074 38622
11995	0	0	Ki67+	 9081 38713
11996	0	0	Ki67+	 9082 38283
11997	0	0	Ki67+	 9084 38591
11998	0	0	Ki67+	 9087 38415
11999	0	0	Ki67+	 9088 38260
12000	0	0	Ki67+	 9089 38546
12001	0	0	Ki67+	 9092 38740
12002	0	0	Ki67+	 9099 38113
12003	0	0	Ki67+	 9100 38049
12004	0	0	Ki67+	 9102 38435
12005	0	0	Ki67+	 9105 38725
12006	0	0	Ki67+	 9108 38035
12007	0	0	Ki67+	 9111 38632
12008	0	0	Ki67+	 9112 38526
12009	0	0	Ki67+	 9119 38734
12010	0	0	Ki67+	 9123 38615
12011	0	0	Ki67+	 9126 38418
12012	0	0	Ki67+	 9127 38055
12013	0	0	Ki67+	 9128 38027
12014	0	0	Ki67+	 9129 38447
12015	0	0	Ki67+	 9129 38728
12016	0	0	Ki67+	 9132 38572
12017	0	0	Ki67+	 9139 38524
12018	0	0	Ki67+	 9150 38272
12019	0	0	Ki67+	 9151 38484
12020	0	0	Ki67+	 9151 38574
12021	0	0	Ki67+	 9153 38066
12022	0	0	Ki67+	 9153 38744
12023	0	0	Ki67+	 9155 38452
12024	0	0	Ki67+	 9158 38305
12025	0	0	Ki67+	 9159 38034
12026	0	0	Ki67+	 9160 38598
12027	0	0	Ki67+	 9171 38523
12028	0	0	Ki67+	 9171 38744
12029	0	0	Ki67+	 9174 38362
12030	0	0	Ki67+	 9174 38625
12031	0	0	Ki67+	 9175 38278
12032	0	0	Ki67+	 9175 38725
12033	0	0	Ki67+	 9179 38289
12034	0	0	Ki67+	 9183 38052
12035	0	0	Ki67+	 9183 38575
12036	0	0	Ki67+	 9190 38125
12037	0	0	Ki67+	 9190 38354
12038	0	0	Ki67+	 9191 38077
12039	0	0	Ki67+	 9193 38544
12040	0	0	Ki67+	 9193 38632
12041	0	0	Ki67+	 9194 38582
12042	0	0	Ki67+	 9198 38152
12043	0	0	Ki67+	 9199 38660
12044	0	0	Ki67+	 9201 38736
12045	0	0	Ki67+	 9204 38565
12046	0	0	Ki67+	 9204 38714
12047	0	0	Ki67+	 9205 38344
12048	0	0	Ki67+	 9207 38089
12049	0	0	Ki67+	 9208 38586
12050	0	0	Ki67+	 9210 38131
12051	0	0	Ki67+	 9212 38413
12052	0	0	Ki67+	 9215 38154
12053	0	0	Ki67+	 9216 38609
12054	0	0	Ki67+	 9217 38368
12055	0	0	Ki67+	 9220 38055
12056	0	0	Ki67+	 9222 38253
12057	0	0	Ki67+	 9223 38191
12058	0	0	Ki67+	 9225 38413
12059	0	0	Ki67+	 9225 38639
12060	0	0	Ki67+	 9226 38732
12061	0	0	Ki67+	 9227 38585
12062	0	0	Ki67+	 9229 38379
12063	0	0	Ki67+	 9230 38693
12064	0	0	Ki67+	 9230 38717
12065	0	0	Ki67+	 9231 38748
12066	0	0	Ki67+	 9232 38315
12067	0	0	Ki67+	 9233 38674
12068	0	0	Ki67+	 9236 38448
12069	0	0	Ki67+	 9239 38073
12070	0	0	Ki67+	 9242 38417
12071	0	0	Ki67+	 9245 38712
12072	0	0	Ki67+	 9249 38109
12073	0	0	Ki67+	 9249 38205
12074	0	0	Ki67+	 9250 38147
12075	0	0	Ki67+	 9251 38262
12076	0	0	Ki67+	 9256 38227
12077	0	0	Ki67+	 9256 38334
12078	0	0	Ki67+	 9256 38374
12079	0	0	Ki67+	 9257 38354
12080	0	0	Ki67+	 9257 38746
12081	0	0	Ki67+	 9261 38440
12082	0	0	Ki67+	 9262 38479
12083	0	0	Ki67+	 9264 38119
12084	0	0	Ki67+	 9265 38365
12085	0	0	Ki67+	 9269 38203
12086	0	0	Ki67+	 9275 38153
12087	0	0	Ki67+	 9282 38376
12088	0	0	Ki67+	 9283 38511
12089	0	0	Ki67+	 9284 38429
12090	0	0	Ki67+	 9285 38411
12091	0	0	Ki67+	 9288 38322
12092	0	0	Ki67+	 9292 38246
12093	0	0	Ki67+	 9294 38276
12094	0	0	Ki67+	 9299 38544
12095	0	0	Ki67+	 9302 38211
12096	0	0	Ki67+	 9305 38177
12097	0	0	Ki67+	 9306 38527
12098	0	0	Ki67+	 9310 38270
12099	0	0	Ki67+	 9316 38357
12100	0	0	Ki67+	 9318 38378
12101	0	0	Ki67+	 9319 38315
12102	0	0	Ki67+	 9322 38288
12103	0	0	Ki67+	 9331 38343
12104	0	0	Ki67+	 9332 38379
12105	0	0	Ki67+	 8547 39349
12106	0	0	Ki67+	 8550 39380
12107	0	0	Ki67+	 8557 39326
12108	0	0	Ki67+	 8557 39472
12109	0	0	Ki67+	 8563 39402
12110	0	0	Ki67+	 8564 39292
12111	0	0	Ki67+	 8566 39348
12112	0	0	Ki67+	 8572 39377
12113	0	0	Ki67+	 8574 39318
12114	0	0	Ki67+	 8578 39427
12115	0	0	Ki67+	 8581 39362
12116	0	0	Ki67+	 8584 39344
12117	0	0	Ki67+	 8584 39442
12118	0	0	Ki67+	 8588 38962
12119	0	0	Ki67+	 8588 39488
12120	0	0	Ki67+	 8591 39231
12121	0	0	Ki67+	 8591 39299
12122	0	0	Ki67+	 8594 39213
12123	0	0	Ki67+	 8598 39343
12124	0	0	Ki67+	 8600 39289
12125	0	0	Ki67+	 8600 39305
12126	0	0	Ki67+	 8601 39268
12127	0	0	Ki67+	 8603 39225
12128	0	0	Ki67+	 8609 39376
12129	0	0	Ki67+	 8611 39204
12130	0	0	Ki67+	 8611 39319
12131	0	0	Ki67+	 8618 39267
12132	0	0	Ki67+	 8619 39231
12133	0	0	Ki67+	 8623 39368
12134	0	0	Ki67+	 8625 39330
12135	0	0	Ki67+	 8626 38754
12136	0	0	Ki67+	 8637 38768
12137	0	0	Ki67+	 8639 39186
12138	0	0	Ki67+	 8640 39343
12139	0	0	Ki67+	 8641 39384
12140	0	0	Ki67+	 8649 39236
12141	0	0	Ki67+	 8656 39369
12142	0	0	Ki67+	 8663 39270
12143	0	0	Ki67+	 8664 38800
12144	0	0	Ki67+	 8665 39145
12145	0	0	Ki67+	 8668 38772
12146	0	0	Ki67+	 8668 39121
12147	0	0	Ki67+	 8672 39215
12148	0	0	Ki67+	 8679 38821
12149	0	0	Ki67+	 8680 38767
12150	0	0	Ki67+	 8680 39119
12151	0	0	Ki67+	 8681 39095
12152	0	0	Ki67+	 8682 38798
12153	0	0	Ki67+	 8683 39177
12154	0	0	Ki67+	 8686 39293
12155	0	0	Ki67+	 8689 39131
12156	0	0	Ki67+	 8693 38854
12157	0	0	Ki67+	 8701 39092
12158	0	0	Ki67+	 8703 39113
12159	0	0	Ki67+	 8704 38797
12160	0	0	Ki67+	 8709 39252
12161	0	0	Ki67+	 8716 39221
12162	0	0	Ki67+	 8718 39113
12163	0	0	Ki67+	 8722 39548
12164	0	0	Ki67+	 8723 39198
12165	0	0	Ki67+	 8724 38818
12166	0	0	Ki67+	 8727 39175
12167	0	0	Ki67+	 8729 39079
12168	0	0	Ki67+	 8731 39329
12169	0	0	Ki67+	 8734 39111
12170	0	0	Ki67+	 8734 39144
12171	0	0	Ki67+	 8738 39238
12172	0	0	Ki67+	 8740 39200
12173	0	0	Ki67+	 8745 38794
12174	0	0	Ki67+	 8749 38827
12175	0	0	Ki67+	 8750 38867
12176	0	0	Ki67+	 8752 39240
12177	0	0	Ki67+	 8753 39183
12178	0	0	Ki67+	 8755 39515
12179	0	0	Ki67+	 8759 39105
12180	0	0	Ki67+	 8759 39203
12181	0	0	Ki67+	 8760 38847
12182	0	0	Ki67+	 8761 39260
12183	0	0	Ki67+	 8765 39130
12184	0	0	Ki67+	 8766 39361
12185	0	0	Ki67+	 8767 38811
12186	0	0	Ki67+	 8767 39066
12187	0	0	Ki67+	 8769 39484
12188	0	0	Ki67+	 8774 39200
12189	0	0	Ki67+	 8775 39275
12190	0	0	Ki67+	 8777 38849
12191	0	0	Ki67+	 8780 38781
12192	0	0	Ki67+	 8780 39472
12193	0	0	Ki67+	 8781 38762
12194	0	0	Ki67+	 8782 39177
12195	0	0	Ki67+	 8783 39111
12196	0	0	Ki67+	 8783 39253
12197	0	0	Ki67+	 8784 39092
12198	0	0	Ki67+	 8786 39503
12199	0	0	Ki67+	 8791 38953
12200	0	0	Ki67+	 8792 38979
12201	0	0	Ki67+	 8792 39268
12202	0	0	Ki67+	 8792 39449
12203	0	0	Ki67+	 8793 39316
12204	0	0	Ki67+	 8795 39297
12205	0	0	Ki67+	 8796 38791
12206	0	0	Ki67+	 8800 39426
12207	0	0	Ki67+	 8804 38829
12208	0	0	Ki67+	 8807 39396
12209	0	0	Ki67+	 8812 39202
12210	0	0	Ki67+	 8815 38855
12211	0	0	Ki67+	 8816 39178
12212	0	0	Ki67+	 8818 39418
12213	0	0	Ki67+	 8821 39246
12214	0	0	Ki67+	 8823 39259
12215	0	0	Ki67+	 8826 39147
12216	0	0	Ki67+	 8835 38760
12217	0	0	Ki67+	 8840 39287
12218	0	0	Ki67+	 8850 39225
12219	0	0	Ki67+	 8851 39173
12220	0	0	Ki67+	 8852 39309
12221	0	0	Ki67+	 8855 39149
12222	0	0	Ki67+	 8866 39315
12223	0	0	Ki67+	 8872 38975
12224	0	0	Ki67+	 8873 39191
12225	0	0	Ki67+	 8873 39210
12226	0	0	Ki67+	 8889 39439
12227	0	0	Ki67+	 8900 39239
12228	0	0	Ki67+	 8901 39358
12229	0	0	Ki67+	 8904 39334
12230	0	0	Ki67+	 8905 39264
12231	0	0	Ki67+	 8913 39395
12232	0	0	Ki67+	 8919 39311
12233	0	0	Ki67+	 8927 39435
12234	0	0	Ki67+	 8929 39328
12235	0	0	Ki67+	 8930 39362
12236	0	0	Ki67+	 8930 39399
12237	0	0	Ki67+	 8932 39351
12238	0	0	Ki67+	 8948 39103
12239	0	0	Ki67+	 8953 39204
12240	0	0	Ki67+	 8956 39132
12241	0	0	Ki67+	 8958 39452
12242	0	0	Ki67+	 8962 39111
12243	0	0	Ki67+	 8963 39155
12244	0	0	Ki67+	 8963 39179
12245	0	0	Ki67+	 8966 39088
12246	0	0	Ki67+	 8967 39226
12247	0	0	Ki67+	 8967 39498
12248	0	0	Ki67+	 8968 39522
12249	0	0	Ki67+	 8971 39067
12250	0	0	Ki67+	 8977 39170
12251	0	0	Ki67+	 8977 39291
12252	0	0	Ki67+	 8978 39548
12253	0	0	Ki67+	 8979 39242
12254	0	0	Ki67+	 8980 39517
12255	0	0	Ki67+	 8984 39312
12256	0	0	Ki67+	 8988 39098
12257	0	0	Ki67+	 8988 39199
12258	0	0	Ki67+	 8997 39326
12259	0	0	Ki67+	 8998 39061
12260	0	0	Ki67+	 9000 39346
12261	0	0	Ki67+	 9004 39541
12262	0	0	Ki67+	 9005 39213
12263	0	0	Ki67+	 9009 39367
12264	0	0	Ki67+	 9011 39062
12265	0	0	Ki67+	 9011 39240
12266	0	0	Ki67+	 9013 39341
12267	0	0	Ki67+	 9014 39083
12268	0	0	Ki67+	 9016 39036
12269	0	0	Ki67+	 9016 39264
12270	0	0	Ki67+	 9019 39278
12271	0	0	Ki67+	 9022 39360
12272	0	0	Ki67+	 9024 39389
12273	0	0	Ki67+	 9026 39066
12274	0	0	Ki67+	 9026 39097
12275	0	0	Ki67+	 9028 39412
12276	0	0	Ki67+	 9035 39032
12277	0	0	Ki67+	 9036 39341
12278	0	0	Ki67+	 9049 39279
12279	0	0	Ki67+	 9050 39060
12280	0	0	Ki67+	 9051 39091
12281	0	0	Ki67+	 9052 39498
12282	0	0	Ki67+	 9055 39383
12283	0	0	Ki67+	 9056 39121
12284	0	0	Ki67+	 9056 39421
12285	0	0	Ki67+	 9061 39259
12286	0	0	Ki67+	 9061 39445
12287	0	0	Ki67+	 9067 38760
12288	0	0	Ki67+	 9067 39545
12289	0	0	Ki67+	 9068 39087
12290	0	0	Ki67+	 9071 39104
12291	0	0	Ki67+	 9082 39157
12292	0	0	Ki67+	 9089 38771
12293	0	0	Ki67+	 9089 39290
12294	0	0	Ki67+	 9090 39511
12295	0	0	Ki67+	 9091 39085
12296	0	0	Ki67+	 9091 39479
12297	0	0	Ki67+	 9099 39112
12298	0	0	Ki67+	 9099 39158
12299	0	0	Ki67+	 9103 39319
12300	0	0	Ki67+	 9104 39182
12301	0	0	Ki67+	 9107 39455
12302	0	0	Ki67+	 9108 39228
12303	0	0	Ki67+	 9109 38759
12304	0	0	Ki67+	 9109 38790
12305	0	0	Ki67+	 9115 39367
12306	0	0	Ki67+	 9123 39500
12307	0	0	Ki67+	 9124 39229
12308	0	0	Ki67+	 9129 39414
12309	0	0	Ki67+	 9132 39268
12310	0	0	Ki67+	 9133 38760
12311	0	0	Ki67+	 9137 39314
12312	0	0	Ki67+	 9138 38993
12313	0	0	Ki67+	 9138 39298
12314	0	0	Ki67+	 9141 38773
12315	0	0	Ki67+	 9143 39477
12316	0	0	Ki67+	 9144 38802
12317	0	0	Ki67+	 9151 39511
12318	0	0	Ki67+	 9155 39527
12319	0	0	Ki67+	 9157 39455
12320	0	0	Ki67+	 9161 38771
12321	0	0	Ki67+	 9162 39185
12322	0	0	Ki67+	 9162 39404
12323	0	0	Ki67+	 9165 39115
12324	0	0	Ki67+	 9169 38807
12325	0	0	Ki67+	 9170 39376
12326	0	0	Ki67+	 9177 39188
12327	0	0	Ki67+	 9184 38755
12328	0	0	Ki67+	 9185 39168
12329	0	0	Ki67+	 9188 38780
12330	0	0	Ki67+	 9190 39529
12331	0	0	Ki67+	 9192 39434
12332	0	0	Ki67+	 9193 39218
12333	0	0	Ki67+	 9195 39266
12334	0	0	Ki67+	 9196 38934
12335	0	0	Ki67+	 9196 39196
12336	0	0	Ki67+	 9197 39323
12337	0	0	Ki67+	 9201 38794
12338	0	0	Ki67+	 9201 39352
12339	0	0	Ki67+	 9206 39202
12340	0	0	Ki67+	 9208 39127
12341	0	0	Ki67+	 9210 39169
12342	0	0	Ki67+	 9212 39253
12343	0	0	Ki67+	 9213 38761
12344	0	0	Ki67+	 9213 39237
12345	0	0	Ki67+	 9213 39311
12346	0	0	Ki67+	 9219 39146
12347	0	0	Ki67+	 9220 38939
12348	0	0	Ki67+	 9222 39376
12349	0	0	Ki67+	 9222 39490
12350	0	0	Ki67+	 9227 39404
12351	0	0	Ki67+	 9230 39453
12352	0	0	Ki67+	 9233 38777
12353	0	0	Ki67+	 9236 39423
12354	0	0	Ki67+	 9238 39519
12355	0	0	Ki67+	 9239 39231
12356	0	0	Ki67+	 9240 39191
12357	0	0	Ki67+	 9242 38764
12358	0	0	Ki67+	 9242 38784
12359	0	0	Ki67+	 9249 39464
12360	0	0	Ki67+	 9250 39234
12361	0	0	Ki67+	 9250 39498
12362	0	0	Ki67+	 9251 39383
12363	0	0	Ki67+	 9254 39327
12364	0	0	Ki67+	 9259 39348
12365	0	0	Ki67+	 9259 39404
12366	0	0	Ki67+	 9260 39264
12367	0	0	Ki67+	 9260 39289
12368	0	0	Ki67+	 9261 39240
12369	0	0	Ki67+	 9262 39311
12370	0	0	Ki67+	 9262 39548
12371	0	0	Ki67+	 9268 39443
12372	0	0	Ki67+	 9282 39498
12373	0	0	Ki67+	 9285 39484
12374	0	0	Ki67+	 9301 39258
12375	0	0	Ki67+	 9306 39519
12376	0	0	Ki67+	 9315 39542
12377	0	0	Ki67+	 8545 40171
12378	0	0	Ki67+	 8549 40135
12379	0	0	Ki67+	 8551 40242
12380	0	0	Ki67+	 8552 40207
12381	0	0	Ki67+	 8553 39651
12382	0	0	Ki67+	 8554 39910
12383	0	0	Ki67+	 8555 39559
12384	0	0	Ki67+	 8555 40254
12385	0	0	Ki67+	 8557 39958
12386	0	0	Ki67+	 8560 39923
12387	0	0	Ki67+	 8560 39980
12388	0	0	Ki67+	 8562 39711
12389	0	0	Ki67+	 8564 40147
12390	0	0	Ki67+	 8565 40051
12391	0	0	Ki67+	 8568 39684
12392	0	0	Ki67+	 8572 40231
12393	0	0	Ki67+	 8576 40020
12394	0	0	Ki67+	 8578 39614
12395	0	0	Ki67+	 8578 40308
12396	0	0	Ki67+	 8581 39570
12397	0	0	Ki67+	 8581 39683
12398	0	0	Ki67+	 8582 39655
12399	0	0	Ki67+	 8582 40260
12400	0	0	Ki67+	 8585 40069
12401	0	0	Ki67+	 8590 39700
12402	0	0	Ki67+	 8595 40132
12403	0	0	Ki67+	 8598 40341
12404	0	0	Ki67+	 8599 39636
12405	0	0	Ki67+	 8599 39956
12406	0	0	Ki67+	 8601 40289
12407	0	0	Ki67+	 8606 39912
12408	0	0	Ki67+	 8608 39599
12409	0	0	Ki67+	 8613 40320
12410	0	0	Ki67+	 8624 39994
12411	0	0	Ki67+	 8626 39847
12412	0	0	Ki67+	 8627 39943
12413	0	0	Ki67+	 8630 40022
12414	0	0	Ki67+	 8631 39631
12415	0	0	Ki67+	 8638 39882
12416	0	0	Ki67+	 8641 40059
12417	0	0	Ki67+	 8643 39805
12418	0	0	Ki67+	 8643 39838
12419	0	0	Ki67+	 8644 39606
12420	0	0	Ki67+	 8649 40041
12421	0	0	Ki67+	 8651 40125
12422	0	0	Ki67+	 8652 39665
12423	0	0	Ki67+	 8654 39952
12424	0	0	Ki67+	 8655 39617
12425	0	0	Ki67+	 8655 39768
12426	0	0	Ki67+	 8657 39901
12427	0	0	Ki67+	 8658 39918
12428	0	0	Ki67+	 8660 39736
12429	0	0	Ki67+	 8661 40052
12430	0	0	Ki67+	 8661 40143
12431	0	0	Ki67+	 8666 39701
12432	0	0	Ki67+	 8666 40166
12433	0	0	Ki67+	 8667 39852
12434	0	0	Ki67+	 8667 40094
12435	0	0	Ki67+	 8670 39961
12436	0	0	Ki67+	 8670 40180
12437	0	0	Ki67+	 8670 40194
12438	0	0	Ki67+	 8671 39788
12439	0	0	Ki67+	 8671 39990
12440	0	0	Ki67+	 8671 40114
12441	0	0	Ki67+	 8673 39764
12442	0	0	Ki67+	 8673 40251
12443	0	0	Ki67+	 8676 39660
12444	0	0	Ki67+	 8676 39677
12445	0	0	Ki67+	 8676 40011
12446	0	0	Ki67+	 8677 40280
12447	0	0	Ki67+	 8678 39893
12448	0	0	Ki67+	 8678 39921
12449	0	0	Ki67+	 8678 40225
12450	0	0	Ki67+	 8680 39633
12451	0	0	Ki67+	 8681 40205
12452	0	0	Ki67+	 8683 39732
12453	0	0	Ki67+	 8686 39824
12454	0	0	Ki67+	 8686 40313
12455	0	0	Ki67+	 8687 39950
12456	0	0	Ki67+	 8688 40338
12457	0	0	Ki67+	 8691 40049
12458	0	0	Ki67+	 8691 40289
12459	0	0	Ki67+	 8692 40131
12460	0	0	Ki67+	 8693 39713
12461	0	0	Ki67+	 8694 39874
12462	0	0	Ki67+	 8695 40094
12463	0	0	Ki67+	 8696 39782
12464	0	0	Ki67+	 8701 40229
12465	0	0	Ki67+	 8701 40247
12466	0	0	Ki67+	 8704 40113
12467	0	0	Ki67+	 8705 39669
12468	0	0	Ki67+	 8708 40155
12469	0	0	Ki67+	 8710 39577
12470	0	0	Ki67+	 8710 39700
12471	0	0	Ki67+	 8711 40297
12472	0	0	Ki67+	 8712 39683
12473	0	0	Ki67+	 8712 40264
12474	0	0	Ki67+	 8713 39770
12475	0	0	Ki67+	 8713 40073
12476	0	0	Ki67+	 8715 39996
12477	0	0	Ki67+	 8716 39729
12478	0	0	Ki67+	 8720 40101
12479	0	0	Ki67+	 8727 39794
12480	0	0	Ki67+	 8727 40139
12481	0	0	Ki67+	 8732 40116
12482	0	0	Ki67+	 8732 40189
12483	0	0	Ki67+	 8734 39749
12484	0	0	Ki67+	 8735 40269
12485	0	0	Ki67+	 8736 39602
12486	0	0	Ki67+	 8737 39827
12487	0	0	Ki67+	 8738 39647
12488	0	0	Ki67+	 8743 39658
12489	0	0	Ki67+	 8748 39816
12490	0	0	Ki67+	 8751 39852
12491	0	0	Ki67+	 8751 40126
12492	0	0	Ki67+	 8751 40165
12493	0	0	Ki67+	 8752 39568
12494	0	0	Ki67+	 8755 40217
12495	0	0	Ki67+	 8765 40227
12496	0	0	Ki67+	 8768 40145
12497	0	0	Ki67+	 8771 40186
12498	0	0	Ki67+	 8785 40206
12499	0	0	Ki67+	 8797 40050
12500	0	0	Ki67+	 8798 40315
12501	0	0	Ki67+	 8811 39676
12502	0	0	Ki67+	 8843 39898
12503	0	0	Ki67+	 8852 39855
12504	0	0	Ki67+	 8865 39840
12505	0	0	Ki67+	 8875 39876
12506	0	0	Ki67+	 8884 39794
12507	0	0	Ki67+	 8893 39885
12508	0	0	Ki67+	 8895 39825
12509	0	0	Ki67+	 8898 39910
12510	0	0	Ki67+	 8903 39787
12511	0	0	Ki67+	 8903 39847
12512	0	0	Ki67+	 8907 39957
12513	0	0	Ki67+	 8909 39988
12514	0	0	Ki67+	 8911 39837
12515	0	0	Ki67+	 8911 39858
12516	0	0	Ki67+	 8912 39944
12517	0	0	Ki67+	 8914 39793
12518	0	0	Ki67+	 8916 39774
12519	0	0	Ki67+	 8919 39899
12520	0	0	Ki67+	 8924 39752
12521	0	0	Ki67+	 8924 39817
12522	0	0	Ki67+	 8924 39859
12523	0	0	Ki67+	 8925 39926
12524	0	0	Ki67+	 8926 39831
12525	0	0	Ki67+	 8927 39965
12526	0	0	Ki67+	 8929 39723
12527	0	0	Ki67+	 8934 39890
12528	0	0	Ki67+	 8937 40318
12529	0	0	Ki67+	 8941 39793
12530	0	0	Ki67+	 8941 39839
12531	0	0	Ki67+	 8941 40009
12532	0	0	Ki67+	 8942 39755
12533	0	0	Ki67+	 8943 39861
12534	0	0	Ki67+	 8951 39786
12535	0	0	Ki67+	 8952 39806
12536	0	0	Ki67+	 8955 39739
12537	0	0	Ki67+	 8958 39594
12538	0	0	Ki67+	 8960 39769
12539	0	0	Ki67+	 8961 40029
12540	0	0	Ki67+	 8965 39824
12541	0	0	Ki67+	 8965 39850
12542	0	0	Ki67+	 8971 39812
12543	0	0	Ki67+	 8972 39580
12544	0	0	Ki67+	 8975 39872
12545	0	0	Ki67+	 8979 40044
12546	0	0	Ki67+	 8981 39777
12547	0	0	Ki67+	 8984 39696
12548	0	0	Ki67+	 8985 39628
12549	0	0	Ki67+	 8987 39811
12550	0	0	Ki67+	 8990 39721
12551	0	0	Ki67+	 8994 39601
12552	0	0	Ki67+	 8999 39794
12553	0	0	Ki67+	 9000 39698
12554	0	0	Ki67+	 9000 39741
12555	0	0	Ki67+	 9002 40053
12556	0	0	Ki67+	 9003 39563
12557	0	0	Ki67+	 9005 39724
12558	0	0	Ki67+	 9005 39766
12559	0	0	Ki67+	 9007 39859
12560	0	0	Ki67+	 9010 39830
12561	0	0	Ki67+	 9018 39647
12562	0	0	Ki67+	 9021 39817
12563	0	0	Ki67+	 9021 39843
12564	0	0	Ki67+	 9026 39797
12565	0	0	Ki67+	 9038 39714
12566	0	0	Ki67+	 9039 40041
12567	0	0	Ki67+	 9041 39738
12568	0	0	Ki67+	 9043 39754
12569	0	0	Ki67+	 9048 39783
12570	0	0	Ki67+	 9055 39812
12571	0	0	Ki67+	 9061 39857
12572	0	0	Ki67+	 9062 40029
12573	0	0	Ki67+	 9065 39573
12574	0	0	Ki67+	 9074 39686
12575	0	0	Ki67+	 9075 39721
12576	0	0	Ki67+	 9084 39737
12577	0	0	Ki67+	 9086 39765
12578	0	0	Ki67+	 9087 39591
12579	0	0	Ki67+	 9092 39934
12580	0	0	Ki67+	 9093 39643
12581	0	0	Ki67+	 9094 39711
12582	0	0	Ki67+	 9095 39821
12583	0	0	Ki67+	 9095 40023
12584	0	0	Ki67+	 9098 39961
12585	0	0	Ki67+	 9101 39889
12586	0	0	Ki67+	 9108 39765
12587	0	0	Ki67+	 9112 39670
12588	0	0	Ki67+	 9114 39918
12589	0	0	Ki67+	 9117 39597
12590	0	0	Ki67+	 9117 39628
12591	0	0	Ki67+	 9118 39856
12592	0	0	Ki67+	 9121 39869
12593	0	0	Ki67+	 9126 39820
12594	0	0	Ki67+	 9133 40160
12595	0	0	Ki67+	 9138 39633
12596	0	0	Ki67+	 9139 39825
12597	0	0	Ki67+	 9146 39866
12598	0	0	Ki67+	 9150 39668
12599	0	0	Ki67+	 9157 39611
12600	0	0	Ki67+	 9166 40022
12601	0	0	Ki67+	 9168 39841
12602	0	0	Ki67+	 9180 39567
12603	0	0	Ki67+	 9180 39693
12604	0	0	Ki67+	 9181 39632
12605	0	0	Ki67+	 9196 39808
12606	0	0	Ki67+	 9197 39721
12607	0	0	Ki67+	 9199 39590
12608	0	0	Ki67+	 9211 39564
12609	0	0	Ki67+	 9218 39635
12610	0	0	Ki67+	 9231 40246
12611	0	0	Ki67+	 9233 39836
12612	0	0	Ki67+	 9236 39636
12613	0	0	Ki67+	 9243 39848
12614	0	0	Ki67+	 9259 39797
12615	0	0	Ki67+	 9262 39588
12616	0	0	Ki67+	 9262 40011
12617	0	0	Ki67+	 9271 39715
12618	0	0	Ki67+	 9272 39868
12619	0	0	Ki67+	 9275 39564
12620	0	0	Ki67+	 9279 40203
12621	0	0	Ki67+	 9294 39725
12622	0	0	Ki67+	 9297 39559
12623	0	0	Ki67+	 9299 39747
12624	0	0	Ki67+	 9301 39596
12625	0	0	Ki67+	 9306 39809
12626	0	0	Ki67+	 9307 39869
12627	0	0	Ki67+	 9309 39884
12628	0	0	Ki67+	 9318 39583
12629	0	0	Ki67+	 9322 39734
12630	0	0	Ki67+	 9322 39759
12631	0	0	Ki67+	 9323 39835
12632	0	0	Ki67+	 9324 39906
12633	0	0	Ki67+	 9329 39599
12634	0	0	Ki67+	 9329 39816
12635	0	0	Ki67+	 9336 39622
12636	0	0	Ki67+	 9337 39867
12637	0	0	Ki67+	 8548 40590
12638	0	0	Ki67+	 8552 40386
12639	0	0	Ki67+	 8552 40678
12640	0	0	Ki67+	 8555 40653
12641	0	0	Ki67+	 8561 40416
12642	0	0	Ki67+	 8562 40434
12643	0	0	Ki67+	 8565 40522
12644	0	0	Ki67+	 8571 40623
12645	0	0	Ki67+	 8571 40679
12646	0	0	Ki67+	 8577 40567
12647	0	0	Ki67+	 8577 40604
12648	0	0	Ki67+	 8579 40477
12649	0	0	Ki67+	 8581 40769
12650	0	0	Ki67+	 8583 40536
12651	0	0	Ki67+	 8584 40459
12652	0	0	Ki67+	 8586 40377
12653	0	0	Ki67+	 8587 40401
12654	0	0	Ki67+	 8587 40599
12655	0	0	Ki67+	 8590 40673
12656	0	0	Ki67+	 8591 40628
12657	0	0	Ki67+	 8594 40651
12658	0	0	Ki67+	 8597 40500
12659	0	0	Ki67+	 8601 40428
12660	0	0	Ki67+	 8607 40369
12661	0	0	Ki67+	 8608 40738
12662	0	0	Ki67+	 8611 40599
12663	0	0	Ki67+	 8611 40777
12664	0	0	Ki67+	 8613 40542
12665	0	0	Ki67+	 8615 40514
12666	0	0	Ki67+	 8615 40690
12667	0	0	Ki67+	 8619 40563
12668	0	0	Ki67+	 8620 40429
12669	0	0	Ki67+	 8620 40466
12670	0	0	Ki67+	 8622 40487
12671	0	0	Ki67+	 8625 40415
12672	0	0	Ki67+	 8626 40384
12673	0	0	Ki67+	 8631 40549
12674	0	0	Ki67+	 8631 40736
12675	0	0	Ki67+	 8635 40443
12676	0	0	Ki67+	 8635 40602
12677	0	0	Ki67+	 8640 40715
12678	0	0	Ki67+	 8644 40489
12679	0	0	Ki67+	 8645 40767
12680	0	0	Ki67+	 8646 40510
12681	0	0	Ki67+	 8650 40382
12682	0	0	Ki67+	 8653 40723
12683	0	0	Ki67+	 8654 40539
12684	0	0	Ki67+	 8655 40772
12685	0	0	Ki67+	 8662 40418
12686	0	0	Ki67+	 8671 40735
12687	0	0	Ki67+	 8681 40606
12688	0	0	Ki67+	 8682 40742
12689	0	0	Ki67+	 8683 40559
12690	0	0	Ki67+	 8685 40362
12691	0	0	Ki67+	 8687 40377
12692	0	0	Ki67+	 8687 40393
12693	0	0	Ki67+	 8692 40428
12694	0	0	Ki67+	 8700 40734
12695	0	0	Ki67+	 8705 40709
12696	0	0	Ki67+	 8708 40465
12697	0	0	Ki67+	 8709 40569
12698	0	0	Ki67+	 8710 40366
12699	0	0	Ki67+	 8717 40402
12700	0	0	Ki67+	 8719 40441
12701	0	0	Ki67+	 8719 40597
12702	0	0	Ki67+	 8725 40548
12703	0	0	Ki67+	 8727 40390
12704	0	0	Ki67+	 8737 40558
12705	0	0	Ki67+	 8740 40625
12706	0	0	Ki67+	 8744 40363
12707	0	0	Ki67+	 8747 40718
12708	0	0	Ki67+	 8751 40677
12709	0	0	Ki67+	 8754 40542
12710	0	0	Ki67+	 8755 40614
12711	0	0	Ki67+	 8755 40659
12712	0	0	Ki67+	 8759 40712
12713	0	0	Ki67+	 8761 40496
12714	0	0	Ki67+	 8763 40577
12715	0	0	Ki67+	 8766 40525
12716	0	0	Ki67+	 8768 40741
12717	0	0	Ki67+	 8775 40648
12718	0	0	Ki67+	 8775 40683
12719	0	0	Ki67+	 8785 40601
12720	0	0	Ki67+	 8787 40568
12721	0	0	Ki67+	 8811 40552
12722	0	0	Ki67+	 8815 40599
12723	0	0	Ki67+	 8816 40657
12724	0	0	Ki67+	 8826 40627
12725	0	0	Ki67+	 8836 40577
12726	0	0	Ki67+	 8837 40608
12727	0	0	Ki67+	 8841 40664
12728	0	0	Ki67+	 8856 40665
12729	0	0	Ki67+	 8859 40627
12730	0	0	Ki67+	 8877 40714
12731	0	0	Ki67+	 8888 40545
12732	0	0	Ki67+	 8894 40584
12733	0	0	Ki67+	 8897 40675
12734	0	0	Ki67+	 8902 40610
12735	0	0	Ki67+	 8902 40735
12736	0	0	Ki67+	 8906 40703
12737	0	0	Ki67+	 8913 40684
12738	0	0	Ki67+	 8917 40663
12739	0	0	Ki67+	 8925 40623
12740	0	0	Ki67+	 8929 40719
12741	0	0	Ki67+	 8937 40559
12742	0	0	Ki67+	 8939 40706
12743	0	0	Ki67+	 8940 40684
12744	0	0	Ki67+	 8984 40485
12745	0	0	Ki67+	 9167 40549
12746	0	0	Ki67+	 9242 40631
12747	0	0	Ki67+	 9251 40662
12748	0	0	Ki67+	 9322 40424
12749	0	0	Ki67+	 9322 40582
12750	0	0	Ki67+	 9626 19178
12751	0	0	Ki67+	 9502 20502
12752	0	0	Ki67+	 9827 20420
12753	0	0	Ki67+	 9917 21394
12754	0	0	Ki67+	 9651 21810
12755	0	0	Ki67+	 9463 24024
12756	0	0	Ki67+	 9533 23759
12757	0	0	Ki67+	 9565 24013
12758	0	0	Ki67+	 9741 23714
12759	0	0	Ki67+	 9744 23733
12760	0	0	Ki67+	 9652 24242
12761	0	0	Ki67+	 9702 24367
12762	0	0	Ki67+	 10014 24446
12763	0	0	Ki67+	 10109 24709
12764	0	0	Ki67+	 9406 25253
12765	0	0	Ki67+	 9527 25033
12766	0	0	Ki67+	 9571 25564
12767	0	0	Ki67+	 9686 25489
12768	0	0	Ki67+	 9795 25388
12769	0	0	Ki67+	 9546 25963
12770	0	0	Ki67+	 9604 26257
12771	0	0	Ki67+	 9683 25745
12772	0	0	Ki67+	 9700 26167
12773	0	0	Ki67+	 9933 26300
12774	0	0	Ki67+	 10039 26211
12775	0	0	Ki67+	 9345 27139
12776	0	0	Ki67+	 9350 26977
12777	0	0	Ki67+	 9351 27033
12778	0	0	Ki67+	 9361 26991
12779	0	0	Ki67+	 9370 27129
12780	0	0	Ki67+	 9383 27089
12781	0	0	Ki67+	 9390 27050
12782	0	0	Ki67+	 9421 26555
12783	0	0	Ki67+	 9427 26905
12784	0	0	Ki67+	 9436 26544
12785	0	0	Ki67+	 9460 26932
12786	0	0	Ki67+	 9463 27155
12787	0	0	Ki67+	 9479 26586
12788	0	0	Ki67+	 9481 27175
12789	0	0	Ki67+	 9485 27194
12790	0	0	Ki67+	 9492 27112
12791	0	0	Ki67+	 9498 27134
12792	0	0	Ki67+	 9499 26930
12793	0	0	Ki67+	 9507 27151
12794	0	0	Ki67+	 9512 27089
12795	0	0	Ki67+	 9515 27036
12796	0	0	Ki67+	 9523 27223
12797	0	0	Ki67+	 9530 27038
12798	0	0	Ki67+	 9546 27217
12799	0	0	Ki67+	 9559 27205
12800	0	0	Ki67+	 9560 27083
12801	0	0	Ki67+	 9567 27112
12802	0	0	Ki67+	 9569 27167
12803	0	0	Ki67+	 9579 27138
12804	0	0	Ki67+	 9579 27149
12805	0	0	Ki67+	 9582 26897
12806	0	0	Ki67+	 9584 27113
12807	0	0	Ki67+	 9656 27250
12808	0	0	Ki67+	 9669 27067
12809	0	0	Ki67+	 9698 27257
12810	0	0	Ki67+	 9709 27189
12811	0	0	Ki67+	 9722 27155
12812	0	0	Ki67+	 9728 27269
12813	0	0	Ki67+	 9729 27235
12814	0	0	Ki67+	 9731 26640
12815	0	0	Ki67+	 9740 26911
12816	0	0	Ki67+	 9749 27124
12817	0	0	Ki67+	 9751 27184
12818	0	0	Ki67+	 9753 27237
12819	0	0	Ki67+	 9760 27215
12820	0	0	Ki67+	 9771 27191
12821	0	0	Ki67+	 9789 27258
12822	0	0	Ki67+	 9790 27226
12823	0	0	Ki67+	 9797 27123
12824	0	0	Ki67+	 9807 27246
12825	0	0	Ki67+	 9812 27087
12826	0	0	Ki67+	 9815 27263
12827	0	0	Ki67+	 9820 27126
12828	0	0	Ki67+	 9826 27212
12829	0	0	Ki67+	 9835 27273
12830	0	0	Ki67+	 9850 27098
12831	0	0	Ki67+	 9871 27112
12832	0	0	Ki67+	 9891 27266
12833	0	0	Ki67+	 9906 27106
12834	0	0	Ki67+	 9908 26687
12835	0	0	Ki67+	 9932 27182
12836	0	0	Ki67+	 9939 27114
12837	0	0	Ki67+	 9951 27133
12838	0	0	Ki67+	 9953 27197
12839	0	0	Ki67+	 9957 27248
12840	0	0	Ki67+	 9961 27103
12841	0	0	Ki67+	 9971 27227
12842	0	0	Ki67+	 9979 27181
12843	0	0	Ki67+	 9984 27242
12844	0	0	Ki67+	 9986 27135
12845	0	0	Ki67+	 9991 27203
12846	0	0	Ki67+	 10011 27270
12847	0	0	Ki67+	 10012 27172
12848	0	0	Ki67+	 10020 27250
12849	0	0	Ki67+	 10023 27198
12850	0	0	Ki67+	 10035 27255
12851	0	0	Ki67+	 10036 26704
12852	0	0	Ki67+	 10038 27182
12853	0	0	Ki67+	 10046 27242
12854	0	0	Ki67+	 10056 26774
12855	0	0	Ki67+	 10056 27151
12856	0	0	Ki67+	 10059 27217
12857	0	0	Ki67+	 10063 27237
12858	0	0	Ki67+	 10066 27180
12859	0	0	Ki67+	 10069 27214
12860	0	0	Ki67+	 10083 27210
12861	0	0	Ki67+	 10102 26730
12862	0	0	Ki67+	 10114 26734
12863	0	0	Ki67+	 10137 26621
12864	0	0	Ki67+	 10141 26851
12865	0	0	Ki67+	 9350 27431
12866	0	0	Ki67+	 9356 27782
12867	0	0	Ki67+	 9367 27717
12868	0	0	Ki67+	 9371 27747
12869	0	0	Ki67+	 9390 28026
12870	0	0	Ki67+	 9407 27581
12871	0	0	Ki67+	 9418 27344
12872	0	0	Ki67+	 9419 27912
12873	0	0	Ki67+	 9430 27894
12874	0	0	Ki67+	 9436 27546
12875	0	0	Ki67+	 9438 27936
12876	0	0	Ki67+	 9440 27910
12877	0	0	Ki67+	 9443 27627
12878	0	0	Ki67+	 9445 27864
12879	0	0	Ki67+	 9453 27934
12880	0	0	Ki67+	 9464 27897
12881	0	0	Ki67+	 9473 27653
12882	0	0	Ki67+	 9474 27919
12883	0	0	Ki67+	 9480 27432
12884	0	0	Ki67+	 9482 27615
12885	0	0	Ki67+	 9486 27793
12886	0	0	Ki67+	 9493 27670
12887	0	0	Ki67+	 9502 27528
12888	0	0	Ki67+	 9506 27554
12889	0	0	Ki67+	 9521 27518
12890	0	0	Ki67+	 9523 27833
12891	0	0	Ki67+	 9536 27614
12892	0	0	Ki67+	 9538 27307
12893	0	0	Ki67+	 9538 27561
12894	0	0	Ki67+	 9541 27501
12895	0	0	Ki67+	 9543 27706
12896	0	0	Ki67+	 9544 27803
12897	0	0	Ki67+	 9548 27770
12898	0	0	Ki67+	 9554 27533
12899	0	0	Ki67+	 9560 27906
12900	0	0	Ki67+	 9566 27492
12901	0	0	Ki67+	 9567 27732
12902	0	0	Ki67+	 9568 27605
12903	0	0	Ki67+	 9569 27370
12904	0	0	Ki67+	 9575 27821
12905	0	0	Ki67+	 9582 27549
12906	0	0	Ki67+	 9584 27602
12907	0	0	Ki67+	 9599 27898
12908	0	0	Ki67+	 9603 27702
12909	0	0	Ki67+	 9608 27313
12910	0	0	Ki67+	 9608 27509
12911	0	0	Ki67+	 9609 27667
12912	0	0	Ki67+	 9611 27540
12913	0	0	Ki67+	 9613 27686
12914	0	0	Ki67+	 9613 27907
12915	0	0	Ki67+	 9616 27819
12916	0	0	Ki67+	 9617 27801
12917	0	0	Ki67+	 9626 27922
12918	0	0	Ki67+	 9635 27764
12919	0	0	Ki67+	 9643 27789
12920	0	0	Ki67+	 9646 27712
12921	0	0	Ki67+	 9652 27513
12922	0	0	Ki67+	 9686 27746
12923	0	0	Ki67+	 9699 27857
12924	0	0	Ki67+	 9710 27823
12925	0	0	Ki67+	 9718 27715
12926	0	0	Ki67+	 9721 27332
12927	0	0	Ki67+	 9735 27808
12928	0	0	Ki67+	 9744 27292
12929	0	0	Ki67+	 9757 27816
12930	0	0	Ki67+	 9757 27886
12931	0	0	Ki67+	 9765 27282
12932	0	0	Ki67+	 9774 27796
12933	0	0	Ki67+	 9783 27290
12934	0	0	Ki67+	 9784 27439
12935	0	0	Ki67+	 9790 27879
12936	0	0	Ki67+	 9795 27309
12937	0	0	Ki67+	 9800 27721
12938	0	0	Ki67+	 9808 27760
12939	0	0	Ki67+	 9810 27865
12940	0	0	Ki67+	 9813 27281
12941	0	0	Ki67+	 9834 27304
12942	0	0	Ki67+	 9841 27517
12943	0	0	Ki67+	 9847 27885
12944	0	0	Ki67+	 9849 27731
12945	0	0	Ki67+	 9851 27813
12946	0	0	Ki67+	 9856 27713
12947	0	0	Ki67+	 9857 27487
12948	0	0	Ki67+	 9859 27316
12949	0	0	Ki67+	 9868 27733
12950	0	0	Ki67+	 9875 27337
12951	0	0	Ki67+	 9889 27299
12952	0	0	Ki67+	 9893 27750
12953	0	0	Ki67+	 9899 27722
12954	0	0	Ki67+	 9911 27684
12955	0	0	Ki67+	 9915 27324
12956	0	0	Ki67+	 9923 27452
12957	0	0	Ki67+	 9925 27307
12958	0	0	Ki67+	 9926 27331
12959	0	0	Ki67+	 9939 27317
12960	0	0	Ki67+	 9945 27645
12961	0	0	Ki67+	 9948 27558
12962	0	0	Ki67+	 9959 27327
12963	0	0	Ki67+	 9959 27635
12964	0	0	Ki67+	 9960 27296
12965	0	0	Ki67+	 9960 27407
12966	0	0	Ki67+	 9976 27284
12967	0	0	Ki67+	 9976 27316
12968	0	0	Ki67+	 9994 27281
12969	0	0	Ki67+	 10012 27303
12970	0	0	Ki67+	 10012 27688
12971	0	0	Ki67+	 10020 27412
12972	0	0	Ki67+	 10026 27307
12973	0	0	Ki67+	 10027 27518
12974	0	0	Ki67+	 10028 27642
12975	0	0	Ki67+	 10032 28064
12976	0	0	Ki67+	 10033 27463
12977	0	0	Ki67+	 10034 27281
12978	0	0	Ki67+	 10048 27346
12979	0	0	Ki67+	 10051 27618
12980	0	0	Ki67+	 10052 28050
12981	0	0	Ki67+	 10057 27767
12982	0	0	Ki67+	 10062 27480
12983	0	0	Ki67+	 10067 27515
12984	0	0	Ki67+	 10078 27401
12985	0	0	Ki67+	 10085 27388
12986	0	0	Ki67+	 10100 27713
12987	0	0	Ki67+	 10104 28079
12988	0	0	Ki67+	 10106 27443
12989	0	0	Ki67+	 10108 27427
12990	0	0	Ki67+	 10117 27310
12991	0	0	Ki67+	 10129 27436
12992	0	0	Ki67+	 10132 27468
12993	0	0	Ki67+	 10140 27683
12994	0	0	Ki67+	 9346 28774
12995	0	0	Ki67+	 9352 28875
12996	0	0	Ki67+	 9358 28782
12997	0	0	Ki67+	 9368 28774
12998	0	0	Ki67+	 9368 28838
12999	0	0	Ki67+	 9372 28173
13000	0	0	Ki67+	 9387 28809
13001	0	0	Ki67+	 9400 28849
13002	0	0	Ki67+	 9401 28771
13003	0	0	Ki67+	 9404 28150
13004	0	0	Ki67+	 9410 28496
13005	0	0	Ki67+	 9411 28794
13006	0	0	Ki67+	 9439 28732
13007	0	0	Ki67+	 9439 28856
13008	0	0	Ki67+	 9446 28717
13009	0	0	Ki67+	 9454 28625
13010	0	0	Ki67+	 9455 28586
13011	0	0	Ki67+	 9456 28793
13012	0	0	Ki67+	 9466 28698
13013	0	0	Ki67+	 9474 28843
13014	0	0	Ki67+	 9484 28865
13015	0	0	Ki67+	 9485 28726
13016	0	0	Ki67+	 9499 28569
13017	0	0	Ki67+	 9502 28120
13018	0	0	Ki67+	 9506 28876
13019	0	0	Ki67+	 9518 28708
13020	0	0	Ki67+	 9520 28637
13021	0	0	Ki67+	 9530 28805
13022	0	0	Ki67+	 9531 28459
13023	0	0	Ki67+	 9532 28874
13024	0	0	Ki67+	 9533 28516
13025	0	0	Ki67+	 9533 28674
13026	0	0	Ki67+	 9540 28174
13027	0	0	Ki67+	 9545 28490
13028	0	0	Ki67+	 9545 28645
13029	0	0	Ki67+	 9548 28733
13030	0	0	Ki67+	 9568 28867
13031	0	0	Ki67+	 9579 28643
13032	0	0	Ki67+	 9588 28766
13033	0	0	Ki67+	 9594 28860
13034	0	0	Ki67+	 9597 28193
13035	0	0	Ki67+	 9597 28774
13036	0	0	Ki67+	 9604 28656
13037	0	0	Ki67+	 9614 28267
13038	0	0	Ki67+	 9619 28382
13039	0	0	Ki67+	 9620 28783
13040	0	0	Ki67+	 9622 28848
13041	0	0	Ki67+	 9625 28813
13042	0	0	Ki67+	 9639 28656
13043	0	0	Ki67+	 9651 28809
13044	0	0	Ki67+	 9668 28660
13045	0	0	Ki67+	 9670 28347
13046	0	0	Ki67+	 9673 28808
13047	0	0	Ki67+	 9676 28784
13048	0	0	Ki67+	 9677 28740
13049	0	0	Ki67+	 9682 28538
13050	0	0	Ki67+	 9689 28838
13051	0	0	Ki67+	 9695 28803
13052	0	0	Ki67+	 9700 28747
13053	0	0	Ki67+	 9702 28531
13054	0	0	Ki67+	 9719 28297
13055	0	0	Ki67+	 9722 28827
13056	0	0	Ki67+	 9732 28757
13057	0	0	Ki67+	 9736 28221
13058	0	0	Ki67+	 9739 28634
13059	0	0	Ki67+	 9741 28590
13060	0	0	Ki67+	 9752 28515
13061	0	0	Ki67+	 9753 28742
13062	0	0	Ki67+	 9763 28764
13063	0	0	Ki67+	 9767 28585
13064	0	0	Ki67+	 9772 28694
13065	0	0	Ki67+	 9783 28543
13066	0	0	Ki67+	 9785 28763
13067	0	0	Ki67+	 9790 28735
13068	0	0	Ki67+	 9811 28603
13069	0	0	Ki67+	 9816 28751
13070	0	0	Ki67+	 9817 28628
13071	0	0	Ki67+	 9818 28662
13072	0	0	Ki67+	 9819 28618
13073	0	0	Ki67+	 9821 28702
13074	0	0	Ki67+	 9827 28651
13075	0	0	Ki67+	 9838 28358
13076	0	0	Ki67+	 9838 28547
13077	0	0	Ki67+	 9842 28454
13078	0	0	Ki67+	 9844 28370
13079	0	0	Ki67+	 9845 28739
13080	0	0	Ki67+	 9846 28701
13081	0	0	Ki67+	 9850 28511
13082	0	0	Ki67+	 9850 28640
13083	0	0	Ki67+	 9859 28673
13084	0	0	Ki67+	 9863 28715
13085	0	0	Ki67+	 9880 28593
13086	0	0	Ki67+	 9881 28641
13087	0	0	Ki67+	 9891 28559
13088	0	0	Ki67+	 9896 28843
13089	0	0	Ki67+	 9902 28634
13090	0	0	Ki67+	 9905 28599
13091	0	0	Ki67+	 9914 28653
13092	0	0	Ki67+	 9914 28715
13093	0	0	Ki67+	 9916 28640
13094	0	0	Ki67+	 9927 28656
13095	0	0	Ki67+	 9935 28354
13096	0	0	Ki67+	 9942 28534
13097	0	0	Ki67+	 9949 28563
13098	0	0	Ki67+	 9951 28456
13099	0	0	Ki67+	 9957 28597
13100	0	0	Ki67+	 9958 28656
13101	0	0	Ki67+	 9960 28404
13102	0	0	Ki67+	 9967 28580
13103	0	0	Ki67+	 9971 28630
13104	0	0	Ki67+	 9974 28556
13105	0	0	Ki67+	 9976 28475
13106	0	0	Ki67+	 9982 28358
13107	0	0	Ki67+	 9982 28599
13108	0	0	Ki67+	 9988 28569
13109	0	0	Ki67+	 9995 28515
13110	0	0	Ki67+	 9998 28547
13111	0	0	Ki67+	 10016 28498
13112	0	0	Ki67+	 10032 28520
13113	0	0	Ki67+	 10039 28492
13114	0	0	Ki67+	 10047 28479
13115	0	0	Ki67+	 10055 28380
13116	0	0	Ki67+	 10059 28558
13117	0	0	Ki67+	 10064 28268
13118	0	0	Ki67+	 10065 28676
13119	0	0	Ki67+	 10066 28401
13120	0	0	Ki67+	 10069 28777
13121	0	0	Ki67+	 10078 28554
13122	0	0	Ki67+	 10079 28526
13123	0	0	Ki67+	 10088 28340
13124	0	0	Ki67+	 10089 28757
13125	0	0	Ki67+	 10090 28368
13126	0	0	Ki67+	 10100 28109
13127	0	0	Ki67+	 10100 28534
13128	0	0	Ki67+	 10103 28340
13129	0	0	Ki67+	 10118 28824
13130	0	0	Ki67+	 10120 28518
13131	0	0	Ki67+	 10121 28118
13132	0	0	Ki67+	 10123 28333
13133	0	0	Ki67+	 10131 28359
13134	0	0	Ki67+	 10134 28488
13135	0	0	Ki67+	 10139 28468
13136	0	0	Ki67+	 9346 29326
13137	0	0	Ki67+	 9347 29289
13138	0	0	Ki67+	 9348 29512
13139	0	0	Ki67+	 9351 29270
13140	0	0	Ki67+	 9352 29585
13141	0	0	Ki67+	 9356 28928
13142	0	0	Ki67+	 9361 28914
13143	0	0	Ki67+	 9362 29248
13144	0	0	Ki67+	 9365 29217
13145	0	0	Ki67+	 9367 29607
13146	0	0	Ki67+	 9370 29314
13147	0	0	Ki67+	 9373 28932
13148	0	0	Ki67+	 9375 29555
13149	0	0	Ki67+	 9376 29473
13150	0	0	Ki67+	 9377 29258
13151	0	0	Ki67+	 9378 29330
13152	0	0	Ki67+	 9382 29381
13153	0	0	Ki67+	 9385 29204
13154	0	0	Ki67+	 9390 28904
13155	0	0	Ki67+	 9392 29292
13156	0	0	Ki67+	 9393 29235
13157	0	0	Ki67+	 9403 29387
13158	0	0	Ki67+	 9404 29198
13159	0	0	Ki67+	 9412 29265
13160	0	0	Ki67+	 9419 29602
13161	0	0	Ki67+	 9426 29290
13162	0	0	Ki67+	 9427 29191
13163	0	0	Ki67+	 9430 29402
13164	0	0	Ki67+	 9433 29475
13165	0	0	Ki67+	 9444 29592
13166	0	0	Ki67+	 9444 29619
13167	0	0	Ki67+	 9450 29307
13168	0	0	Ki67+	 9453 29095
13169	0	0	Ki67+	 9455 29461
13170	0	0	Ki67+	 9460 29206
13171	0	0	Ki67+	 9461 29331
13172	0	0	Ki67+	 9463 28885
13173	0	0	Ki67+	 9475 29388
13174	0	0	Ki67+	 9491 29334
13175	0	0	Ki67+	 9494 29403
13176	0	0	Ki67+	 9497 29204
13177	0	0	Ki67+	 9499 28998
13178	0	0	Ki67+	 9500 29382
13179	0	0	Ki67+	 9502 29308
13180	0	0	Ki67+	 9515 28995
13181	0	0	Ki67+	 9524 28948
13182	0	0	Ki67+	 9525 29214
13183	0	0	Ki67+	 9530 29659
13184	0	0	Ki67+	 9534 29424
13185	0	0	Ki67+	 9536 29249
13186	0	0	Ki67+	 9538 29277
13187	0	0	Ki67+	 9543 29302
13188	0	0	Ki67+	 9545 29209
13189	0	0	Ki67+	 9553 29240
13190	0	0	Ki67+	 9559 29434
13191	0	0	Ki67+	 9559 29453
13192	0	0	Ki67+	 9575 29209
13193	0	0	Ki67+	 9577 29292
13194	0	0	Ki67+	 9578 29226
13195	0	0	Ki67+	 9584 29242
13196	0	0	Ki67+	 9586 29210
13197	0	0	Ki67+	 9588 29437
13198	0	0	Ki67+	 9595 29348
13199	0	0	Ki67+	 9612 29374
13200	0	0	Ki67+	 9615 29431
13201	0	0	Ki67+	 9624 29246
13202	0	0	Ki67+	 9632 29403
13203	0	0	Ki67+	 9635 29423
13204	0	0	Ki67+	 9659 29247
13205	0	0	Ki67+	 9666 29211
13206	0	0	Ki67+	 9667 29281
13207	0	0	Ki67+	 9677 29590
13208	0	0	Ki67+	 9685 29199
13209	0	0	Ki67+	 9685 29281
13210	0	0	Ki67+	 9686 29232
13211	0	0	Ki67+	 9688 29315
13212	0	0	Ki67+	 9705 29320
13213	0	0	Ki67+	 9708 29223
13214	0	0	Ki67+	 9722 29374
13215	0	0	Ki67+	 9727 29527
13216	0	0	Ki67+	 9729 29212
13217	0	0	Ki67+	 9746 29318
13218	0	0	Ki67+	 9751 29200
13219	0	0	Ki67+	 9758 29348
13220	0	0	Ki67+	 9767 29329
13221	0	0	Ki67+	 9775 29355
13222	0	0	Ki67+	 9785 29316
13223	0	0	Ki67+	 9786 29326
13224	0	0	Ki67+	 9809 29292
13225	0	0	Ki67+	 9811 29337
13226	0	0	Ki67+	 9813 29200
13227	0	0	Ki67+	 9815 29457
13228	0	0	Ki67+	 9824 29214
13229	0	0	Ki67+	 9825 29247
13230	0	0	Ki67+	 9835 29292
13231	0	0	Ki67+	 9836 29328
13232	0	0	Ki67+	 9840 29392
13233	0	0	Ki67+	 9841 29227
13234	0	0	Ki67+	 9852 29264
13235	0	0	Ki67+	 9855 29189
13236	0	0	Ki67+	 9855 29429
13237	0	0	Ki67+	 9856 29292
13238	0	0	Ki67+	 9869 29372
13239	0	0	Ki67+	 9873 29215
13240	0	0	Ki67+	 9873 29399
13241	0	0	Ki67+	 9877 29346
13242	0	0	Ki67+	 9883 29232
13243	0	0	Ki67+	 9885 29303
13244	0	0	Ki67+	 9890 29200
13245	0	0	Ki67+	 9892 29324
13246	0	0	Ki67+	 9896 29364
13247	0	0	Ki67+	 9900 29289
13248	0	0	Ki67+	 9911 29400
13249	0	0	Ki67+	 9914 29261
13250	0	0	Ki67+	 9914 29384
13251	0	0	Ki67+	 9918 29200
13252	0	0	Ki67+	 9928 29412
13253	0	0	Ki67+	 9946 29545
13254	0	0	Ki67+	 9948 29202
13255	0	0	Ki67+	 9948 29311
13256	0	0	Ki67+	 9948 29378
13257	0	0	Ki67+	 9950 29217
13258	0	0	Ki67+	 9979 29185
13259	0	0	Ki67+	 9988 29407
13260	0	0	Ki67+	 9992 29418
13261	0	0	Ki67+	 9995 29191
13262	0	0	Ki67+	 10009 29226
13263	0	0	Ki67+	 10012 29410
13264	0	0	Ki67+	 10018 29393
13265	0	0	Ki67+	 10024 29175
13266	0	0	Ki67+	 10035 29210
13267	0	0	Ki67+	 10039 28977
13268	0	0	Ki67+	 10046 29172
13269	0	0	Ki67+	 10051 29238
13270	0	0	Ki67+	 10053 29634
13271	0	0	Ki67+	 10054 29083
13272	0	0	Ki67+	 10058 29549
13273	0	0	Ki67+	 10061 29377
13274	0	0	Ki67+	 10073 29170
13275	0	0	Ki67+	 10081 29382
13276	0	0	Ki67+	 10083 29603
13277	0	0	Ki67+	 10084 29184
13278	0	0	Ki67+	 10088 29474
13279	0	0	Ki67+	 10089 29615
13280	0	0	Ki67+	 10099 29162
13281	0	0	Ki67+	 10099 29566
13282	0	0	Ki67+	 10104 29283
13283	0	0	Ki67+	 10106 29359
13284	0	0	Ki67+	 10117 29318
13285	0	0	Ki67+	 10118 29163
13286	0	0	Ki67+	 10119 29634
13287	0	0	Ki67+	 10120 29377
13288	0	0	Ki67+	 10132 29632
13289	0	0	Ki67+	 10136 29382
13290	0	0	Ki67+	 10137 29312
13291	0	0	Ki67+	 10139 29174
13292	0	0	Ki67+	 10141 29427
13293	0	0	Ki67+	 10143 29272
13294	0	0	Ki67+	 9349 29684
13295	0	0	Ki67+	 9349 30139
13296	0	0	Ki67+	 9352 30082
13297	0	0	Ki67+	 9356 30222
13298	0	0	Ki67+	 9358 30109
13299	0	0	Ki67+	 9362 30137
13300	0	0	Ki67+	 9374 30013
13301	0	0	Ki67+	 9388 30101
13302	0	0	Ki67+	 9389 30219
13303	0	0	Ki67+	 9394 29789
13304	0	0	Ki67+	 9397 30118
13305	0	0	Ki67+	 9397 30137
13306	0	0	Ki67+	 9407 30002
13307	0	0	Ki67+	 9412 29787
13308	0	0	Ki67+	 9412 30196
13309	0	0	Ki67+	 9415 29874
13310	0	0	Ki67+	 9415 29961
13311	0	0	Ki67+	 9422 30163
13312	0	0	Ki67+	 9427 29865
13313	0	0	Ki67+	 9432 29757
13314	0	0	Ki67+	 9432 29917
13315	0	0	Ki67+	 9438 30029
13316	0	0	Ki67+	 9439 29837
13317	0	0	Ki67+	 9448 30088
13318	0	0	Ki67+	 9449 29765
13319	0	0	Ki67+	 9449 29873
13320	0	0	Ki67+	 9458 29971
13321	0	0	Ki67+	 9458 30060
13322	0	0	Ki67+	 9463 29940
13323	0	0	Ki67+	 9465 30110
13324	0	0	Ki67+	 9467 29896
13325	0	0	Ki67+	 9467 30071
13326	0	0	Ki67+	 9468 29796
13327	0	0	Ki67+	 9469 30046
13328	0	0	Ki67+	 9475 29750
13329	0	0	Ki67+	 9479 29682
13330	0	0	Ki67+	 9480 30090
13331	0	0	Ki67+	 9487 29778
13332	0	0	Ki67+	 9492 30031
13333	0	0	Ki67+	 9498 30056
13334	0	0	Ki67+	 9499 29794
13335	0	0	Ki67+	 9499 29967
13336	0	0	Ki67+	 9505 30098
13337	0	0	Ki67+	 9510 29937
13338	0	0	Ki67+	 9514 30003
13339	0	0	Ki67+	 9515 29768
13340	0	0	Ki67+	 9515 30183
13341	0	0	Ki67+	 9516 30075
13342	0	0	Ki67+	 9525 29758
13343	0	0	Ki67+	 9531 29944
13344	0	0	Ki67+	 9532 30093
13345	0	0	Ki67+	 9540 29767
13346	0	0	Ki67+	 9544 29790
13347	0	0	Ki67+	 9550 29990
13348	0	0	Ki67+	 9551 29932
13349	0	0	Ki67+	 9552 29745
13350	0	0	Ki67+	 9556 29808
13351	0	0	Ki67+	 9560 30473
13352	0	0	Ki67+	 9563 29980
13353	0	0	Ki67+	 9563 30101
13354	0	0	Ki67+	 9566 30077
13355	0	0	Ki67+	 9573 30019
13356	0	0	Ki67+	 9574 29770
13357	0	0	Ki67+	 9578 30071
13358	0	0	Ki67+	 9581 30453
13359	0	0	Ki67+	 9584 29754
13360	0	0	Ki67+	 9593 30099
13361	0	0	Ki67+	 9599 30427
13362	0	0	Ki67+	 9607 29849
13363	0	0	Ki67+	 9607 29861
13364	0	0	Ki67+	 9611 30020
13365	0	0	Ki67+	 9613 29960
13366	0	0	Ki67+	 9613 30034
13367	0	0	Ki67+	 9615 30075
13368	0	0	Ki67+	 9616 30093
13369	0	0	Ki67+	 9619 29761
13370	0	0	Ki67+	 9626 29982
13371	0	0	Ki67+	 9629 30051
13372	0	0	Ki67+	 9630 30012
13373	0	0	Ki67+	 9636 30034
13374	0	0	Ki67+	 9637 29850
13375	0	0	Ki67+	 9638 29771
13376	0	0	Ki67+	 9639 30308
13377	0	0	Ki67+	 9644 29793
13378	0	0	Ki67+	 9645 30073
13379	0	0	Ki67+	 9646 29877
13380	0	0	Ki67+	 9653 29951
13381	0	0	Ki67+	 9658 29784
13382	0	0	Ki67+	 9659 29889
13383	0	0	Ki67+	 9659 30023
13384	0	0	Ki67+	 9661 30060
13385	0	0	Ki67+	 9662 29991
13386	0	0	Ki67+	 9666 30041
13387	0	0	Ki67+	 9667 30414
13388	0	0	Ki67+	 9670 29958
13389	0	0	Ki67+	 9675 30386
13390	0	0	Ki67+	 9677 29800
13391	0	0	Ki67+	 9679 29870
13392	0	0	Ki67+	 9684 29998
13393	0	0	Ki67+	 9688 29967
13394	0	0	Ki67+	 9691 29880
13395	0	0	Ki67+	 9691 30417
13396	0	0	Ki67+	 9693 30399
13397	0	0	Ki67+	 9694 29924
13398	0	0	Ki67+	 9695 29850
13399	0	0	Ki67+	 9699 29727
13400	0	0	Ki67+	 9703 29913
13401	0	0	Ki67+	 9710 29837
13402	0	0	Ki67+	 9715 29860
13403	0	0	Ki67+	 9716 30078
13404	0	0	Ki67+	 9721 29963
13405	0	0	Ki67+	 9723 29932
13406	0	0	Ki67+	 9725 30388
13407	0	0	Ki67+	 9727 29915
13408	0	0	Ki67+	 9733 30059
13409	0	0	Ki67+	 9734 29978
13410	0	0	Ki67+	 9742 29760
13411	0	0	Ki67+	 9742 29950
13412	0	0	Ki67+	 9748 30026
13413	0	0	Ki67+	 9750 30317
13414	0	0	Ki67+	 9759 30250
13415	0	0	Ki67+	 9782 29893
13416	0	0	Ki67+	 9784 29913
13417	0	0	Ki67+	 9789 29955
13418	0	0	Ki67+	 9789 29986
13419	0	0	Ki67+	 9792 29870
13420	0	0	Ki67+	 9795 30347
13421	0	0	Ki67+	 9795 30366
13422	0	0	Ki67+	 9796 29942
13423	0	0	Ki67+	 9799 30011
13424	0	0	Ki67+	 9800 30058
13425	0	0	Ki67+	 9800 30078
13426	0	0	Ki67+	 9804 29886
13427	0	0	Ki67+	 9810 29975
13428	0	0	Ki67+	 9820 30023
13429	0	0	Ki67+	 9822 30409
13430	0	0	Ki67+	 9830 29999
13431	0	0	Ki67+	 9835 30041
13432	0	0	Ki67+	 9843 30074
13433	0	0	Ki67+	 9854 29901
13434	0	0	Ki67+	 9862 30024
13435	0	0	Ki67+	 9864 30043
13436	0	0	Ki67+	 9867 29742
13437	0	0	Ki67+	 9872 30246
13438	0	0	Ki67+	 9878 30166
13439	0	0	Ki67+	 9882 30112
13440	0	0	Ki67+	 9887 30047
13441	0	0	Ki67+	 9890 30101
13442	0	0	Ki67+	 9890 30351
13443	0	0	Ki67+	 9900 30309
13444	0	0	Ki67+	 9919 30098
13445	0	0	Ki67+	 9923 30285
13446	0	0	Ki67+	 9924 30054
13447	0	0	Ki67+	 9925 30375
13448	0	0	Ki67+	 9938 30252
13449	0	0	Ki67+	 9942 30022
13450	0	0	Ki67+	 9947 29876
13451	0	0	Ki67+	 9947 30001
13452	0	0	Ki67+	 9947 30357
13453	0	0	Ki67+	 9950 30218
13454	0	0	Ki67+	 9953 29894
13455	0	0	Ki67+	 9961 30028
13456	0	0	Ki67+	 9966 30274
13457	0	0	Ki67+	 9969 30012
13458	0	0	Ki67+	 9973 29971
13459	0	0	Ki67+	 9975 29926
13460	0	0	Ki67+	 9976 29993
13461	0	0	Ki67+	 9978 29887
13462	0	0	Ki67+	 9979 29906
13463	0	0	Ki67+	 9990 30239
13464	0	0	Ki67+	 10002 29949
13465	0	0	Ki67+	 10002 29998
13466	0	0	Ki67+	 10009 29933
13467	0	0	Ki67+	 10017 30201
13468	0	0	Ki67+	 10019 29976
13469	0	0	Ki67+	 10025 29948
13470	0	0	Ki67+	 10028 29999
13471	0	0	Ki67+	 10039 29969
13472	0	0	Ki67+	 10041 29993
13473	0	0	Ki67+	 10041 30203
13474	0	0	Ki67+	 10048 30391
13475	0	0	Ki67+	 10049 30046
13476	0	0	Ki67+	 10058 29861
13477	0	0	Ki67+	 10060 30177
13478	0	0	Ki67+	 10061 30339
13479	0	0	Ki67+	 10076 30446
13480	0	0	Ki67+	 10077 29869
13481	0	0	Ki67+	 10081 30179
13482	0	0	Ki67+	 10081 30434
13483	0	0	Ki67+	 10082 29908
13484	0	0	Ki67+	 10085 29928
13485	0	0	Ki67+	 10087 30248
13486	0	0	Ki67+	 10091 30328
13487	0	0	Ki67+	 10101 30360
13488	0	0	Ki67+	 10104 29907
13489	0	0	Ki67+	 10104 30298
13490	0	0	Ki67+	 10109 30173
13491	0	0	Ki67+	 10122 30473
13492	0	0	Ki67+	 10127 29937
13493	0	0	Ki67+	 10128 29916
13494	0	0	Ki67+	 10129 29978
13495	0	0	Ki67+	 10130 30304
13496	0	0	Ki67+	 10133 30241
13497	0	0	Ki67+	 10138 30362
13498	0	0	Ki67+	 10139 30333
13499	0	0	Ki67+	 10140 30161
13500	0	0	Ki67+	 9350 30613
13501	0	0	Ki67+	 9354 31262
13502	0	0	Ki67+	 9360 30634
13503	0	0	Ki67+	 9364 30593
13504	0	0	Ki67+	 9372 30667
13505	0	0	Ki67+	 9380 30496
13506	0	0	Ki67+	 9386 30684
13507	0	0	Ki67+	 9393 30649
13508	0	0	Ki67+	 9397 30566
13509	0	0	Ki67+	 9402 30619
13510	0	0	Ki67+	 9403 30731
13511	0	0	Ki67+	 9416 30504
13512	0	0	Ki67+	 9416 30707
13513	0	0	Ki67+	 9418 30583
13514	0	0	Ki67+	 9431 30628
13515	0	0	Ki67+	 9440 30492
13516	0	0	Ki67+	 9449 30527
13517	0	0	Ki67+	 9453 30663
13518	0	0	Ki67+	 9456 30630
13519	0	0	Ki67+	 9473 30569
13520	0	0	Ki67+	 9483 30540
13521	0	0	Ki67+	 9486 30682
13522	0	0	Ki67+	 9492 30525
13523	0	0	Ki67+	 9500 31139
13524	0	0	Ki67+	 9501 30952
13525	0	0	Ki67+	 9502 31021
13526	0	0	Ki67+	 9510 30557
13527	0	0	Ki67+	 9523 30530
13528	0	0	Ki67+	 9538 30501
13529	0	0	Ki67+	 9543 31175
13530	0	0	Ki67+	 9574 31080
13531	0	0	Ki67+	 9579 31274
13532	0	0	Ki67+	 9581 30910
13533	0	0	Ki67+	 9586 30889
13534	0	0	Ki67+	 9592 31073
13535	0	0	Ki67+	 9593 31268
13536	0	0	Ki67+	 9617 31006
13537	0	0	Ki67+	 9625 30963
13538	0	0	Ki67+	 9629 31013
13539	0	0	Ki67+	 9634 31044
13540	0	0	Ki67+	 9638 30738
13541	0	0	Ki67+	 9642 30938
13542	0	0	Ki67+	 9646 31173
13543	0	0	Ki67+	 9647 30684
13544	0	0	Ki67+	 9662 30959
13545	0	0	Ki67+	 9675 30849
13546	0	0	Ki67+	 9689 30837
13547	0	0	Ki67+	 9694 30982
13548	0	0	Ki67+	 9707 31135
13549	0	0	Ki67+	 9714 30855
13550	0	0	Ki67+	 9716 30884
13551	0	0	Ki67+	 9716 31019
13552	0	0	Ki67+	 9727 30789
13553	0	0	Ki67+	 9727 30823
13554	0	0	Ki67+	 9735 30767
13555	0	0	Ki67+	 9737 31026
13556	0	0	Ki67+	 9746 30673
13557	0	0	Ki67+	 9747 30889
13558	0	0	Ki67+	 9755 30713
13559	0	0	Ki67+	 9756 30829
13560	0	0	Ki67+	 9758 31139
13561	0	0	Ki67+	 9759 30690
13562	0	0	Ki67+	 9773 31036
13563	0	0	Ki67+	 9776 30846
13564	0	0	Ki67+	 9777 31047
13565	0	0	Ki67+	 9779 30869
13566	0	0	Ki67+	 9794 31059
13567	0	0	Ki67+	 9794 31075
13568	0	0	Ki67+	 9796 31093
13569	0	0	Ki67+	 9808 31244
13570	0	0	Ki67+	 9813 30844
13571	0	0	Ki67+	 9813 30882
13572	0	0	Ki67+	 9820 31218
13573	0	0	Ki67+	 9825 31230
13574	0	0	Ki67+	 9828 30761
13575	0	0	Ki67+	 9831 31249
13576	0	0	Ki67+	 9832 30889
13577	0	0	Ki67+	 9832 31194
13578	0	0	Ki67+	 9837 31008
13579	0	0	Ki67+	 9843 30844
13580	0	0	Ki67+	 9846 31193
13581	0	0	Ki67+	 9852 30822
13582	0	0	Ki67+	 9853 30978
13583	0	0	Ki67+	 9860 30894
13584	0	0	Ki67+	 9864 31113
13585	0	0	Ki67+	 9865 30859
13586	0	0	Ki67+	 9873 31042
13587	0	0	Ki67+	 9883 31167
13588	0	0	Ki67+	 9895 31236
13589	0	0	Ki67+	 9906 30997
13590	0	0	Ki67+	 9908 31222
13591	0	0	Ki67+	 9912 31194
13592	0	0	Ki67+	 9919 31019
13593	0	0	Ki67+	 9923 30625
13594	0	0	Ki67+	 9931 31218
13595	0	0	Ki67+	 9933 30993
13596	0	0	Ki67+	 9936 31062
13597	0	0	Ki67+	 9937 31160
13598	0	0	Ki67+	 9943 31212
13599	0	0	Ki67+	 9944 31194
13600	0	0	Ki67+	 9947 31034
13601	0	0	Ki67+	 9974 30656
13602	0	0	Ki67+	 9982 31227
13603	0	0	Ki67+	 9995 31010
13604	0	0	Ki67+	 10005 30621
13605	0	0	Ki67+	 10008 30533
13606	0	0	Ki67+	 10008 30686
13607	0	0	Ki67+	 10009 31062
13608	0	0	Ki67+	 10020 30996
13609	0	0	Ki67+	 10020 31035
13610	0	0	Ki67+	 10033 31124
13611	0	0	Ki67+	 10034 31060
13612	0	0	Ki67+	 10036 30907
13613	0	0	Ki67+	 10040 30604
13614	0	0	Ki67+	 10043 30969
13615	0	0	Ki67+	 10044 30990
13616	0	0	Ki67+	 10058 31040
13617	0	0	Ki67+	 10059 30787
13618	0	0	Ki67+	 10061 30951
13619	0	0	Ki67+	 10063 30800
13620	0	0	Ki67+	 10066 31018
13621	0	0	Ki67+	 10075 30840
13622	0	0	Ki67+	 10079 30779
13623	0	0	Ki67+	 10092 31014
13624	0	0	Ki67+	 10094 30834
13625	0	0	Ki67+	 10096 30694
13626	0	0	Ki67+	 10114 30578
13627	0	0	Ki67+	 10117 30682
13628	0	0	Ki67+	 10118 30764
13629	0	0	Ki67+	 10123 31064
13630	0	0	Ki67+	 10129 30651
13631	0	0	Ki67+	 10132 30838
13632	0	0	Ki67+	 10134 30860
13633	0	0	Ki67+	 9350 31375
13634	0	0	Ki67+	 9351 31815
13635	0	0	Ki67+	 9353 31408
13636	0	0	Ki67+	 9357 31437
13637	0	0	Ki67+	 9360 31473
13638	0	0	Ki67+	 9363 31348
13639	0	0	Ki67+	 9363 31753
13640	0	0	Ki67+	 9366 31776
13641	0	0	Ki67+	 9368 31385
13642	0	0	Ki67+	 9372 31399
13643	0	0	Ki67+	 9378 31435
13644	0	0	Ki67+	 9379 31301
13645	0	0	Ki67+	 9380 31750
13646	0	0	Ki67+	 9382 31488
13647	0	0	Ki67+	 9389 31403
13648	0	0	Ki67+	 9391 31457
13649	0	0	Ki67+	 9398 31822
13650	0	0	Ki67+	 9401 31981
13651	0	0	Ki67+	 9403 31463
13652	0	0	Ki67+	 9405 31430
13653	0	0	Ki67+	 9406 31716
13654	0	0	Ki67+	 9414 31398
13655	0	0	Ki67+	 9417 31371
13656	0	0	Ki67+	 9417 31809
13657	0	0	Ki67+	 9423 31779
13658	0	0	Ki67+	 9428 31975
13659	0	0	Ki67+	 9458 31413
13660	0	0	Ki67+	 9463 31432
13661	0	0	Ki67+	 9469 31381
13662	0	0	Ki67+	 9477 31401
13663	0	0	Ki67+	 9480 31440
13664	0	0	Ki67+	 9494 31693
13665	0	0	Ki67+	 9496 31997
13666	0	0	Ki67+	 9499 31667
13667	0	0	Ki67+	 9502 31962
13668	0	0	Ki67+	 9513 31427
13669	0	0	Ki67+	 9519 32041
13670	0	0	Ki67+	 9526 31658
13671	0	0	Ki67+	 9533 31398
13672	0	0	Ki67+	 9546 31681
13673	0	0	Ki67+	 9547 31650
13674	0	0	Ki67+	 9549 31405
13675	0	0	Ki67+	 9572 31401
13676	0	0	Ki67+	 9580 31646
13677	0	0	Ki67+	 9583 32032
13678	0	0	Ki67+	 9583 32061
13679	0	0	Ki67+	 9584 31509
13680	0	0	Ki67+	 9590 31391
13681	0	0	Ki67+	 9597 31530
13682	0	0	Ki67+	 9601 31793
13683	0	0	Ki67+	 9607 31379
13684	0	0	Ki67+	 9611 31337
13685	0	0	Ki67+	 9611 32014
13686	0	0	Ki67+	 9615 31360
13687	0	0	Ki67+	 9619 32074
13688	0	0	Ki67+	 9631 31880
13689	0	0	Ki67+	 9640 32063
13690	0	0	Ki67+	 9641 31352
13691	0	0	Ki67+	 9643 31423
13692	0	0	Ki67+	 9644 31606
13693	0	0	Ki67+	 9656 31634
13694	0	0	Ki67+	 9658 31965
13695	0	0	Ki67+	 9670 31662
13696	0	0	Ki67+	 9687 31607
13697	0	0	Ki67+	 9690 31954
13698	0	0	Ki67+	 9691 31745
13699	0	0	Ki67+	 9693 31711
13700	0	0	Ki67+	 9700 31386
13701	0	0	Ki67+	 9704 31979
13702	0	0	Ki67+	 9712 31599
13703	0	0	Ki67+	 9715 31677
13704	0	0	Ki67+	 9718 31383
13705	0	0	Ki67+	 9735 31619
13706	0	0	Ki67+	 9736 31392
13707	0	0	Ki67+	 9738 31316
13708	0	0	Ki67+	 9739 31370
13709	0	0	Ki67+	 9741 31655
13710	0	0	Ki67+	 9750 32019
13711	0	0	Ki67+	 9752 32076
13712	0	0	Ki67+	 9755 31694
13713	0	0	Ki67+	 9763 31651
13714	0	0	Ki67+	 9768 31671
13715	0	0	Ki67+	 9770 31335
13716	0	0	Ki67+	 9770 31704
13717	0	0	Ki67+	 9771 31372
13718	0	0	Ki67+	 9771 31749
13719	0	0	Ki67+	 9771 31774
13720	0	0	Ki67+	 9772 31888
13721	0	0	Ki67+	 9777 32016
13722	0	0	Ki67+	 9779 31319
13723	0	0	Ki67+	 9793 31713
13724	0	0	Ki67+	 9797 31381
13725	0	0	Ki67+	 9798 31738
13726	0	0	Ki67+	 9799 31984
13727	0	0	Ki67+	 9800 31661
13728	0	0	Ki67+	 9805 31781
13729	0	0	Ki67+	 9806 31345
13730	0	0	Ki67+	 9806 31374
13731	0	0	Ki67+	 9810 31682
13732	0	0	Ki67+	 9810 31993
13733	0	0	Ki67+	 9816 31734
13734	0	0	Ki67+	 9817 31978
13735	0	0	Ki67+	 9823 31302
13736	0	0	Ki67+	 9834 32002
13737	0	0	Ki67+	 9839 31916
13738	0	0	Ki67+	 9840 31677
13739	0	0	Ki67+	 9844 31281
13740	0	0	Ki67+	 9845 31959
13741	0	0	Ki67+	 9851 32065
13742	0	0	Ki67+	 9855 31941
13743	0	0	Ki67+	 9859 31986
13744	0	0	Ki67+	 9862 31628
13745	0	0	Ki67+	 9866 31702
13746	0	0	Ki67+	 9871 31975
13747	0	0	Ki67+	 9875 31639
13748	0	0	Ki67+	 9881 31623
13749	0	0	Ki67+	 9894 32018
13750	0	0	Ki67+	 9897 31911
13751	0	0	Ki67+	 9901 31572
13752	0	0	Ki67+	 9901 31650
13753	0	0	Ki67+	 9909 31619
13754	0	0	Ki67+	 9924 31831
13755	0	0	Ki67+	 9927 31546
13756	0	0	Ki67+	 9927 31669
13757	0	0	Ki67+	 9929 31577
13758	0	0	Ki67+	 9934 31530
13759	0	0	Ki67+	 9935 31646
13760	0	0	Ki67+	 9939 31678
13761	0	0	Ki67+	 9945 31708
13762	0	0	Ki67+	 9948 31526
13763	0	0	Ki67+	 9951 31812
13764	0	0	Ki67+	 9960 31510
13765	0	0	Ki67+	 9963 31674
13766	0	0	Ki67+	 9968 31692
13767	0	0	Ki67+	 9969 31619
13768	0	0	Ki67+	 9974 31297
13769	0	0	Ki67+	 9974 31867
13770	0	0	Ki67+	 9979 31838
13771	0	0	Ki67+	 9985 31687
13772	0	0	Ki67+	 9987 31655
13773	0	0	Ki67+	 9988 31499
13774	0	0	Ki67+	 9992 31627
13775	0	0	Ki67+	 9993 31524
13776	0	0	Ki67+	 10000 31648
13777	0	0	Ki67+	 10002 31859
13778	0	0	Ki67+	 10003 31595
13779	0	0	Ki67+	 10005 31493
13780	0	0	Ki67+	 10005 31671
13781	0	0	Ki67+	 10010 31614
13782	0	0	Ki67+	 10018 31445
13783	0	0	Ki67+	 10018 31851
13784	0	0	Ki67+	 10020 31493
13785	0	0	Ki67+	 10021 31708
13786	0	0	Ki67+	 10023 31333
13787	0	0	Ki67+	 10025 31642
13788	0	0	Ki67+	 10029 31578
13789	0	0	Ki67+	 10036 31490
13790	0	0	Ki67+	 10041 31841
13791	0	0	Ki67+	 10046 31920
13792	0	0	Ki67+	 10050 31460
13793	0	0	Ki67+	 10052 31691
13794	0	0	Ki67+	 10064 31576
13795	0	0	Ki67+	 10072 32037
13796	0	0	Ki67+	 10072 32058
13797	0	0	Ki67+	 10077 31471
13798	0	0	Ki67+	 10079 31926
13799	0	0	Ki67+	 10079 32019
13800	0	0	Ki67+	 10082 31348
13801	0	0	Ki67+	 10087 31552
13802	0	0	Ki67+	 10093 31766
13803	0	0	Ki67+	 10095 31444
13804	0	0	Ki67+	 10095 31718
13805	0	0	Ki67+	 10102 31744
13806	0	0	Ki67+	 10105 31919
13807	0	0	Ki67+	 10115 31475
13808	0	0	Ki67+	 10120 31432
13809	0	0	Ki67+	 10120 32049
13810	0	0	Ki67+	 10124 31824
13811	0	0	Ki67+	 10125 31449
13812	0	0	Ki67+	 10127 31479
13813	0	0	Ki67+	 10139 32020
13814	0	0	Ki67+	 10143 31912
13815	0	0	Ki67+	 9354 32421
13816	0	0	Ki67+	 9356 32161
13817	0	0	Ki67+	 9366 32491
13818	0	0	Ki67+	 9372 32541
13819	0	0	Ki67+	 9379 32155
13820	0	0	Ki67+	 9382 32491
13821	0	0	Ki67+	 9386 32210
13822	0	0	Ki67+	 9391 32350
13823	0	0	Ki67+	 9401 32211
13824	0	0	Ki67+	 9410 32470
13825	0	0	Ki67+	 9418 32477
13826	0	0	Ki67+	 9423 32444
13827	0	0	Ki67+	 9429 32228
13828	0	0	Ki67+	 9431 32206
13829	0	0	Ki67+	 9435 32446
13830	0	0	Ki67+	 9440 32247
13831	0	0	Ki67+	 9449 32431
13832	0	0	Ki67+	 9465 32427
13833	0	0	Ki67+	 9472 32397
13834	0	0	Ki67+	 9477 32430
13835	0	0	Ki67+	 9479 32453
13836	0	0	Ki67+	 9503 32097
13837	0	0	Ki67+	 9508 32368
13838	0	0	Ki67+	 9513 32874
13839	0	0	Ki67+	 9521 32224
13840	0	0	Ki67+	 9524 32386
13841	0	0	Ki67+	 9525 32347
13842	0	0	Ki67+	 9527 32402
13843	0	0	Ki67+	 9532 32088
13844	0	0	Ki67+	 9535 32227
13845	0	0	Ki67+	 9543 32358
13846	0	0	Ki67+	 9557 32816
13847	0	0	Ki67+	 9561 32355
13848	0	0	Ki67+	 9572 32212
13849	0	0	Ki67+	 9573 32384
13850	0	0	Ki67+	 9576 32805
13851	0	0	Ki67+	 9584 32588
13852	0	0	Ki67+	 9585 32355
13853	0	0	Ki67+	 9594 32793
13854	0	0	Ki67+	 9597 32193
13855	0	0	Ki67+	 9599 32228
13856	0	0	Ki67+	 9604 32586
13857	0	0	Ki67+	 9604 32771
13858	0	0	Ki67+	 9608 32352
13859	0	0	Ki67+	 9608 32373
13860	0	0	Ki67+	 9610 32570
13861	0	0	Ki67+	 9613 32139
13862	0	0	Ki67+	 9619 32130
13863	0	0	Ki67+	 9620 32615
13864	0	0	Ki67+	 9621 32779
13865	0	0	Ki67+	 9626 32502
13866	0	0	Ki67+	 9626 32749
13867	0	0	Ki67+	 9629 32578
13868	0	0	Ki67+	 9634 32546
13869	0	0	Ki67+	 9638 32770
13870	0	0	Ki67+	 9642 32091
13871	0	0	Ki67+	 9643 32554
13872	0	0	Ki67+	 9645 32136
13873	0	0	Ki67+	 9645 32724
13874	0	0	Ki67+	 9649 32374
13875	0	0	Ki67+	 9649 32471
13876	0	0	Ki67+	 9655 32523
13877	0	0	Ki67+	 9655 32818
13878	0	0	Ki67+	 9658 32837
13879	0	0	Ki67+	 9660 32452
13880	0	0	Ki67+	 9664 32715
13881	0	0	Ki67+	 9665 32853
13882	0	0	Ki67+	 9666 32368
13883	0	0	Ki67+	 9672 32398
13884	0	0	Ki67+	 9681 32369
13885	0	0	Ki67+	 9686 32207
13886	0	0	Ki67+	 9686 32440
13887	0	0	Ki67+	 9691 32589
13888	0	0	Ki67+	 9694 32463
13889	0	0	Ki67+	 9697 32625
13890	0	0	Ki67+	 9697 32731
13891	0	0	Ki67+	 9705 32359
13892	0	0	Ki67+	 9708 32450
13893	0	0	Ki67+	 9713 32697
13894	0	0	Ki67+	 9713 32733
13895	0	0	Ki67+	 9716 32809
13896	0	0	Ki67+	 9719 32537
13897	0	0	Ki67+	 9720 32592
13898	0	0	Ki67+	 9726 32790
13899	0	0	Ki67+	 9728 32325
13900	0	0	Ki67+	 9728 32337
13901	0	0	Ki67+	 9731 32175
13902	0	0	Ki67+	 9732 32145
13903	0	0	Ki67+	 9732 32846
13904	0	0	Ki67+	 9739 32867
13905	0	0	Ki67+	 9741 32406
13906	0	0	Ki67+	 9742 32706
13907	0	0	Ki67+	 9744 32557
13908	0	0	Ki67+	 9744 32721
13909	0	0	Ki67+	 9751 32311
13910	0	0	Ki67+	 9752 32164
13911	0	0	Ki67+	 9752 32382
13912	0	0	Ki67+	 9752 32501
13913	0	0	Ki67+	 9753 32686
13914	0	0	Ki67+	 9753 32858
13915	0	0	Ki67+	 9754 32460
13916	0	0	Ki67+	 9755 32700
13917	0	0	Ki67+	 9758 32518
13918	0	0	Ki67+	 9760 32120
13919	0	0	Ki67+	 9764 32388
13920	0	0	Ki67+	 9770 32696
13921	0	0	Ki67+	 9771 32483
13922	0	0	Ki67+	 9773 32353
13923	0	0	Ki67+	 9774 32155
13924	0	0	Ki67+	 9776 32175
13925	0	0	Ki67+	 9780 32423
13926	0	0	Ki67+	 9781 32455
13927	0	0	Ki67+	 9783 32380
13928	0	0	Ki67+	 9783 32524
13929	0	0	Ki67+	 9790 32229
13930	0	0	Ki67+	 9794 32405
13931	0	0	Ki67+	 9795 32164
13932	0	0	Ki67+	 9795 32191
13933	0	0	Ki67+	 9800 32688
13934	0	0	Ki67+	 9806 32731
13935	0	0	Ki67+	 9811 32519
13936	0	0	Ki67+	 9816 32554
13937	0	0	Ki67+	 9816 32660
13938	0	0	Ki67+	 9817 32266
13939	0	0	Ki67+	 9834 32478
13940	0	0	Ki67+	 9841 32698
13941	0	0	Ki67+	 9842 32683
13942	0	0	Ki67+	 9846 32463
13943	0	0	Ki67+	 9850 32187
13944	0	0	Ki67+	 9855 32136
13945	0	0	Ki67+	 9856 32505
13946	0	0	Ki67+	 9858 32677
13947	0	0	Ki67+	 9859 32689
13948	0	0	Ki67+	 9863 32652
13949	0	0	Ki67+	 9864 32150
13950	0	0	Ki67+	 9867 32833
13951	0	0	Ki67+	 9869 32226
13952	0	0	Ki67+	 9872 32474
13953	0	0	Ki67+	 9873 32447
13954	0	0	Ki67+	 9875 32608
13955	0	0	Ki67+	 9885 32851
13956	0	0	Ki67+	 9886 32663
13957	0	0	Ki67+	 9890 32394
13958	0	0	Ki67+	 9890 32879
13959	0	0	Ki67+	 9891 32182
13960	0	0	Ki67+	 9891 32553
13961	0	0	Ki67+	 9894 32824
13962	0	0	Ki67+	 9896 32240
13963	0	0	Ki67+	 9897 32408
13964	0	0	Ki67+	 9904 32494
13965	0	0	Ki67+	 9908 32821
13966	0	0	Ki67+	 9914 32202
13967	0	0	Ki67+	 9915 32429
13968	0	0	Ki67+	 9920 32226
13969	0	0	Ki67+	 9923 32836
13970	0	0	Ki67+	 9933 32223
13971	0	0	Ki67+	 9939 32412
13972	0	0	Ki67+	 9944 32437
13973	0	0	Ki67+	 9951 32248
13974	0	0	Ki67+	 9955 32367
13975	0	0	Ki67+	 9956 32832
13976	0	0	Ki67+	 9959 32414
13977	0	0	Ki67+	 9961 32213
13978	0	0	Ki67+	 9963 32551
13979	0	0	Ki67+	 9964 32226
13980	0	0	Ki67+	 9981 32794
13981	0	0	Ki67+	 9989 32209
13982	0	0	Ki67+	 9990 32376
13983	0	0	Ki67+	 9993 32802
13984	0	0	Ki67+	 10004 32829
13985	0	0	Ki67+	 10018 32348
13986	0	0	Ki67+	 10020 32390
13987	0	0	Ki67+	 10020 32813
13988	0	0	Ki67+	 10027 32826
13989	0	0	Ki67+	 10032 32748
13990	0	0	Ki67+	 10037 32853
13991	0	0	Ki67+	 10039 32348
13992	0	0	Ki67+	 10046 32370
13993	0	0	Ki67+	 10052 32320
13994	0	0	Ki67+	 10062 32132
13995	0	0	Ki67+	 10074 32403
13996	0	0	Ki67+	 10075 32103
13997	0	0	Ki67+	 10075 32532
13998	0	0	Ki67+	 10086 32511
13999	0	0	Ki67+	 10087 32352
14000	0	0	Ki67+	 10087 32412
14001	0	0	Ki67+	 10094 32501
14002	0	0	Ki67+	 10112 32095
14003	0	0	Ki67+	 10141 32848
14004	0	0	Ki67+	 9367 33146
14005	0	0	Ki67+	 9367 33469
14006	0	0	Ki67+	 9374 33160
14007	0	0	Ki67+	 9376 33131
14008	0	0	Ki67+	 9397 33107
14009	0	0	Ki67+	 9400 33207
14010	0	0	Ki67+	 9400 33339
14011	0	0	Ki67+	 9401 33289
14012	0	0	Ki67+	 9404 33532
14013	0	0	Ki67+	 9406 33310
14014	0	0	Ki67+	 9407 33225
14015	0	0	Ki67+	 9408 33355
14016	0	0	Ki67+	 9408 33382
14017	0	0	Ki67+	 9410 33595
14018	0	0	Ki67+	 9411 33616
14019	0	0	Ki67+	 9412 33059
14020	0	0	Ki67+	 9414 33154
14021	0	0	Ki67+	 9417 33325
14022	0	0	Ki67+	 9421 33258
14023	0	0	Ki67+	 9425 33392
14024	0	0	Ki67+	 9425 33665
14025	0	0	Ki67+	 9427 33197
14026	0	0	Ki67+	 9431 33037
14027	0	0	Ki67+	 9431 33356
14028	0	0	Ki67+	 9431 33635
14029	0	0	Ki67+	 9435 33381
14030	0	0	Ki67+	 9437 33312
14031	0	0	Ki67+	 9438 33598
14032	0	0	Ki67+	 9441 33292
14033	0	0	Ki67+	 9443 33060
14034	0	0	Ki67+	 9443 33187
14035	0	0	Ki67+	 9450 33621
14036	0	0	Ki67+	 9453 33554
14037	0	0	Ki67+	 9459 33639
14038	0	0	Ki67+	 9460 33186
14039	0	0	Ki67+	 9464 33578
14040	0	0	Ki67+	 9470 33561
14041	0	0	Ki67+	 9471 33277
14042	0	0	Ki67+	 9471 33533
14043	0	0	Ki67+	 9473 33354
14044	0	0	Ki67+	 9476 33327
14045	0	0	Ki67+	 9481 33671
14046	0	0	Ki67+	 9483 33598
14047	0	0	Ki67+	 9485 33630
14048	0	0	Ki67+	 9486 33189
14049	0	0	Ki67+	 9487 33580
14050	0	0	Ki67+	 9488 33212
14051	0	0	Ki67+	 9490 33355
14052	0	0	Ki67+	 9491 33294
14053	0	0	Ki67+	 9492 33063
14054	0	0	Ki67+	 9493 33233
14055	0	0	Ki67+	 9495 33267
14056	0	0	Ki67+	 9495 33537
14057	0	0	Ki67+	 9500 33348
14058	0	0	Ki67+	 9500 33658
14059	0	0	Ki67+	 9503 33637
14060	0	0	Ki67+	 9504 33326
14061	0	0	Ki67+	 9507 33525
14062	0	0	Ki67+	 9516 33543
14063	0	0	Ki67+	 9516 33661
14064	0	0	Ki67+	 9517 33360
14065	0	0	Ki67+	 9521 33295
14066	0	0	Ki67+	 9524 33520
14067	0	0	Ki67+	 9527 33605
14068	0	0	Ki67+	 9530 33634
14069	0	0	Ki67+	 9548 33566
14070	0	0	Ki67+	 9549 33366
14071	0	0	Ki67+	 9549 33600
14072	0	0	Ki67+	 9558 33454
14073	0	0	Ki67+	 9561 33284
14074	0	0	Ki67+	 9561 33641
14075	0	0	Ki67+	 9561 33659
14076	0	0	Ki67+	 9564 33354
14077	0	0	Ki67+	 9571 33489
14078	0	0	Ki67+	 9576 33506
14079	0	0	Ki67+	 9581 33463
14080	0	0	Ki67+	 9582 33293
14081	0	0	Ki67+	 9582 33338
14082	0	0	Ki67+	 9583 33129
14083	0	0	Ki67+	 9591 33171
14084	0	0	Ki67+	 9593 33453
14085	0	0	Ki67+	 9595 33308
14086	0	0	Ki67+	 9596 33527
14087	0	0	Ki67+	 9601 33190
14088	0	0	Ki67+	 9604 33208
14089	0	0	Ki67+	 9605 33640
14090	0	0	Ki67+	 9608 32931
14091	0	0	Ki67+	 9609 33114
14092	0	0	Ki67+	 9609 33650
14093	0	0	Ki67+	 9611 33153
14094	0	0	Ki67+	 9619 33435
14095	0	0	Ki67+	 9624 32904
14096	0	0	Ki67+	 9629 33070
14097	0	0	Ki67+	 9630 33119
14098	0	0	Ki67+	 9631 33595
14099	0	0	Ki67+	 9633 33173
14100	0	0	Ki67+	 9634 33214
14101	0	0	Ki67+	 9635 33425
14102	0	0	Ki67+	 9643 33591
14103	0	0	Ki67+	 9644 32895
14104	0	0	Ki67+	 9645 33659
14105	0	0	Ki67+	 9646 33165
14106	0	0	Ki67+	 9648 33306
14107	0	0	Ki67+	 9648 33423
14108	0	0	Ki67+	 9659 32895
14109	0	0	Ki67+	 9663 32931
14110	0	0	Ki67+	 9665 33403
14111	0	0	Ki67+	 9676 33203
14112	0	0	Ki67+	 9689 33389
14113	0	0	Ki67+	 9691 33061
14114	0	0	Ki67+	 9692 33172
14115	0	0	Ki67+	 9693 33427
14116	0	0	Ki67+	 9694 33649
14117	0	0	Ki67+	 9698 33032
14118	0	0	Ki67+	 9700 33051
14119	0	0	Ki67+	 9707 33220
14120	0	0	Ki67+	 9711 33373
14121	0	0	Ki67+	 9717 33561
14122	0	0	Ki67+	 9720 32910
14123	0	0	Ki67+	 9720 33033
14124	0	0	Ki67+	 9722 33007
14125	0	0	Ki67+	 9733 33173
14126	0	0	Ki67+	 9733 33399
14127	0	0	Ki67+	 9733 33524
14128	0	0	Ki67+	 9737 33337
14129	0	0	Ki67+	 9742 33004
14130	0	0	Ki67+	 9745 33302
14131	0	0	Ki67+	 9750 33457
14132	0	0	Ki67+	 9756 33210
14133	0	0	Ki67+	 9759 33298
14134	0	0	Ki67+	 9767 33309
14135	0	0	Ki67+	 9771 33028
14136	0	0	Ki67+	 9780 33368
14137	0	0	Ki67+	 9784 33187
14138	0	0	Ki67+	 9794 33389
14139	0	0	Ki67+	 9803 33369
14140	0	0	Ki67+	 9808 33147
14141	0	0	Ki67+	 9812 33157
14142	0	0	Ki67+	 9817 33245
14143	0	0	Ki67+	 9819 33296
14144	0	0	Ki67+	 9820 33641
14145	0	0	Ki67+	 9822 33586
14146	0	0	Ki67+	 9822 33601
14147	0	0	Ki67+	 9823 33373
14148	0	0	Ki67+	 9825 33280
14149	0	0	Ki67+	 9840 33249
14150	0	0	Ki67+	 9842 33394
14151	0	0	Ki67+	 9844 33341
14152	0	0	Ki67+	 9846 33601
14153	0	0	Ki67+	 9852 33646
14154	0	0	Ki67+	 9853 33119
14155	0	0	Ki67+	 9853 33197
14156	0	0	Ki67+	 9853 33369
14157	0	0	Ki67+	 9857 33502
14158	0	0	Ki67+	 9861 33568
14159	0	0	Ki67+	 9862 32977
14160	0	0	Ki67+	 9862 33113
14161	0	0	Ki67+	 9864 33463
14162	0	0	Ki67+	 9866 33617
14163	0	0	Ki67+	 9873 33352
14164	0	0	Ki67+	 9874 32911
14165	0	0	Ki67+	 9875 33521
14166	0	0	Ki67+	 9877 33012
14167	0	0	Ki67+	 9878 33439
14168	0	0	Ki67+	 9879 33479
14169	0	0	Ki67+	 9881 33324
14170	0	0	Ki67+	 9886 33049
14171	0	0	Ki67+	 9893 33456
14172	0	0	Ki67+	 9895 33654
14173	0	0	Ki67+	 9900 33308
14174	0	0	Ki67+	 9907 32917
14175	0	0	Ki67+	 9909 33273
14176	0	0	Ki67+	 9916 33444
14177	0	0	Ki67+	 9926 33613
14178	0	0	Ki67+	 9926 33661
14179	0	0	Ki67+	 9931 33138
14180	0	0	Ki67+	 9933 32940
14181	0	0	Ki67+	 9933 33101
14182	0	0	Ki67+	 9943 33369
14183	0	0	Ki67+	 9953 32954
14184	0	0	Ki67+	 9954 33340
14185	0	0	Ki67+	 9962 33306
14186	0	0	Ki67+	 9964 33668
14187	0	0	Ki67+	 9967 33349
14188	0	0	Ki67+	 9967 33653
14189	0	0	Ki67+	 9969 33107
14190	0	0	Ki67+	 9979 32913
14191	0	0	Ki67+	 9982 32936
14192	0	0	Ki67+	 9983 32967
14193	0	0	Ki67+	 9983 33652
14194	0	0	Ki67+	 9985 33277
14195	0	0	Ki67+	 9987 33375
14196	0	0	Ki67+	 9992 33143
14197	0	0	Ki67+	 9995 33044
14198	0	0	Ki67+	 9996 33429
14199	0	0	Ki67+	 9999 33290
14200	0	0	Ki67+	 10002 33250
14201	0	0	Ki67+	 10004 32961
14202	0	0	Ki67+	 10004 33391
14203	0	0	Ki67+	 10005 33448
14204	0	0	Ki67+	 10016 33444
14205	0	0	Ki67+	 10017 33615
14206	0	0	Ki67+	 10021 33589
14207	0	0	Ki67+	 10026 33144
14208	0	0	Ki67+	 10026 33290
14209	0	0	Ki67+	 10027 33178
14210	0	0	Ki67+	 10029 32890
14211	0	0	Ki67+	 10029 33315
14212	0	0	Ki67+	 10029 33568
14213	0	0	Ki67+	 10033 33400
14214	0	0	Ki67+	 10036 33331
14215	0	0	Ki67+	 10040 32923
14216	0	0	Ki67+	 10041 33348
14217	0	0	Ki67+	 10046 33471
14218	0	0	Ki67+	 10049 33505
14219	0	0	Ki67+	 10053 33131
14220	0	0	Ki67+	 10054 33071
14221	0	0	Ki67+	 10059 33110
14222	0	0	Ki67+	 10059 33489
14223	0	0	Ki67+	 10060 33381
14224	0	0	Ki67+	 10060 33505
14225	0	0	Ki67+	 10066 33421
14226	0	0	Ki67+	 10072 33518
14227	0	0	Ki67+	 10075 33061
14228	0	0	Ki67+	 10076 33179
14229	0	0	Ki67+	 10084 33538
14230	0	0	Ki67+	 10087 33673
14231	0	0	Ki67+	 10099 33156
14232	0	0	Ki67+	 10106 33268
14233	0	0	Ki67+	 10110 32926
14234	0	0	Ki67+	 10111 33245
14235	0	0	Ki67+	 10132 32913
14236	0	0	Ki67+	 10134 32949
14237	0	0	Ki67+	 10140 32904
14238	0	0	Ki67+	 9353 34337
14239	0	0	Ki67+	 9357 34130
14240	0	0	Ki67+	 9359 33821
14241	0	0	Ki67+	 9365 34341
14242	0	0	Ki67+	 9373 33817
14243	0	0	Ki67+	 9376 34243
14244	0	0	Ki67+	 9386 34323
14245	0	0	Ki67+	 9397 33748
14246	0	0	Ki67+	 9406 33723
14247	0	0	Ki67+	 9428 34284
14248	0	0	Ki67+	 9456 33766
14249	0	0	Ki67+	 9534 33827
14250	0	0	Ki67+	 9536 33884
14251	0	0	Ki67+	 9554 33711
14252	0	0	Ki67+	 9559 33887
14253	0	0	Ki67+	 9561 33862
14254	0	0	Ki67+	 9561 34110
14255	0	0	Ki67+	 9563 33693
14256	0	0	Ki67+	 9565 34161
14257	0	0	Ki67+	 9565 34187
14258	0	0	Ki67+	 9568 34256
14259	0	0	Ki67+	 9571 34281
14260	0	0	Ki67+	 9572 33872
14261	0	0	Ki67+	 9572 34220
14262	0	0	Ki67+	 9576 33732
14263	0	0	Ki67+	 9578 34076
14264	0	0	Ki67+	 9584 34246
14265	0	0	Ki67+	 9590 34288
14266	0	0	Ki67+	 9592 34188
14267	0	0	Ki67+	 9599 34425
14268	0	0	Ki67+	 9603 34101
14269	0	0	Ki67+	 9603 34151
14270	0	0	Ki67+	 9615 33855
14271	0	0	Ki67+	 9620 34120
14272	0	0	Ki67+	 9627 34031
14273	0	0	Ki67+	 9633 33702
14274	0	0	Ki67+	 9633 33737
14275	0	0	Ki67+	 9638 33810
14276	0	0	Ki67+	 9644 33857
14277	0	0	Ki67+	 9645 34070
14278	0	0	Ki67+	 9647 33771
14279	0	0	Ki67+	 9653 34125
14280	0	0	Ki67+	 9654 34257
14281	0	0	Ki67+	 9674 33789
14282	0	0	Ki67+	 9674 33830
14283	0	0	Ki67+	 9683 34184
14284	0	0	Ki67+	 9685 33814
14285	0	0	Ki67+	 9688 34201
14286	0	0	Ki67+	 9691 34281
14287	0	0	Ki67+	 9691 34388
14288	0	0	Ki67+	 9709 34366
14289	0	0	Ki67+	 9720 33733
14290	0	0	Ki67+	 9724 33832
14291	0	0	Ki67+	 9726 34180
14292	0	0	Ki67+	 9728 34081
14293	0	0	Ki67+	 9730 33802
14294	0	0	Ki67+	 9732 33765
14295	0	0	Ki67+	 9734 33718
14296	0	0	Ki67+	 9741 34206
14297	0	0	Ki67+	 9755 34202
14298	0	0	Ki67+	 9760 34216
14299	0	0	Ki67+	 9767 33771
14300	0	0	Ki67+	 9769 34448
14301	0	0	Ki67+	 9772 34282
14302	0	0	Ki67+	 9780 34145
14303	0	0	Ki67+	 9781 34171
14304	0	0	Ki67+	 9782 34061
14305	0	0	Ki67+	 9787 34127
14306	0	0	Ki67+	 9791 34047
14307	0	0	Ki67+	 9796 34133
14308	0	0	Ki67+	 9802 33749
14309	0	0	Ki67+	 9805 34221
14310	0	0	Ki67+	 9813 34077
14311	0	0	Ki67+	 9815 34413
14312	0	0	Ki67+	 9824 34328
14313	0	0	Ki67+	 9830 34389
14314	0	0	Ki67+	 9835 34446
14315	0	0	Ki67+	 9847 34470
14316	0	0	Ki67+	 9848 34339
14317	0	0	Ki67+	 9853 33681
14318	0	0	Ki67+	 9866 33685
14319	0	0	Ki67+	 9869 33748
14320	0	0	Ki67+	 9895 34232
14321	0	0	Ki67+	 9897 33746
14322	0	0	Ki67+	 9898 34391
14323	0	0	Ki67+	 9905 33730
14324	0	0	Ki67+	 9907 34418
14325	0	0	Ki67+	 9910 34241
14326	0	0	Ki67+	 9918 34226
14327	0	0	Ki67+	 9926 33732
14328	0	0	Ki67+	 9926 34408
14329	0	0	Ki67+	 9930 34239
14330	0	0	Ki67+	 9930 34466
14331	0	0	Ki67+	 9936 33740
14332	0	0	Ki67+	 9941 34358
14333	0	0	Ki67+	 9952 34396
14334	0	0	Ki67+	 9960 34371
14335	0	0	Ki67+	 9963 34332
14336	0	0	Ki67+	 9967 34207
14337	0	0	Ki67+	 9986 34124
14338	0	0	Ki67+	 9994 34329
14339	0	0	Ki67+	 10005 34347
14340	0	0	Ki67+	 10024 34365
14341	0	0	Ki67+	 10026 34340
14342	0	0	Ki67+	 10031 34391
14343	0	0	Ki67+	 10039 34276
14344	0	0	Ki67+	 10044 34367
14345	0	0	Ki67+	 10057 33699
14346	0	0	Ki67+	 10059 33732
14347	0	0	Ki67+	 10061 33684
14348	0	0	Ki67+	 10067 34382
14349	0	0	Ki67+	 10075 34396
14350	0	0	Ki67+	 10086 34314
14351	0	0	Ki67+	 10094 33690
14352	0	0	Ki67+	 10096 34391
14353	0	0	Ki67+	 10102 34302
14354	0	0	Ki67+	 10104 34420
14355	0	0	Ki67+	 10114 34262
14356	0	0	Ki67+	 10117 34424
14357	0	0	Ki67+	 10127 34292
14358	0	0	Ki67+	 10133 34406
14359	0	0	Ki67+	 10140 34434
14360	0	0	Ki67+	 9347 34624
14361	0	0	Ki67+	 9367 34638
14362	0	0	Ki67+	 9372 34618
14363	0	0	Ki67+	 9375 34900
14364	0	0	Ki67+	 9377 34862
14365	0	0	Ki67+	 9395 35026
14366	0	0	Ki67+	 9399 34653
14367	0	0	Ki67+	 9402 34664
14368	0	0	Ki67+	 9413 34836
14369	0	0	Ki67+	 9417 35023
14370	0	0	Ki67+	 9434 34712
14371	0	0	Ki67+	 9437 34839
14372	0	0	Ki67+	 9439 34562
14373	0	0	Ki67+	 9442 34667
14374	0	0	Ki67+	 9449 34989
14375	0	0	Ki67+	 9453 34582
14376	0	0	Ki67+	 9458 34635
14377	0	0	Ki67+	 9459 34852
14378	0	0	Ki67+	 9462 34935
14379	0	0	Ki67+	 9465 34549
14380	0	0	Ki67+	 9470 34843
14381	0	0	Ki67+	 9483 34924
14382	0	0	Ki67+	 9486 34843
14383	0	0	Ki67+	 9489 34568
14384	0	0	Ki67+	 9489 35257
14385	0	0	Ki67+	 9490 34941
14386	0	0	Ki67+	 9493 34523
14387	0	0	Ki67+	 9504 34514
14388	0	0	Ki67+	 9506 34839
14389	0	0	Ki67+	 9513 34935
14390	0	0	Ki67+	 9514 34551
14391	0	0	Ki67+	 9518 34971
14392	0	0	Ki67+	 9523 34698
14393	0	0	Ki67+	 9523 34844
14394	0	0	Ki67+	 9525 34887
14395	0	0	Ki67+	 9543 34939
14396	0	0	Ki67+	 9560 34969
14397	0	0	Ki67+	 9562 34617
14398	0	0	Ki67+	 9571 34932
14399	0	0	Ki67+	 9579 34579
14400	0	0	Ki67+	 9587 34634
14401	0	0	Ki67+	 9589 34848
14402	0	0	Ki67+	 9597 34912
14403	0	0	Ki67+	 9622 34919
14404	0	0	Ki67+	 9624 34667
14405	0	0	Ki67+	 9624 34853
14406	0	0	Ki67+	 9647 34912
14407	0	0	Ki67+	 9650 34863
14408	0	0	Ki67+	 9667 34743
14409	0	0	Ki67+	 9668 34878
14410	0	0	Ki67+	 9669 34576
14411	0	0	Ki67+	 9673 35180
14412	0	0	Ki67+	 9675 34594
14413	0	0	Ki67+	 9676 34907
14414	0	0	Ki67+	 9685 34603
14415	0	0	Ki67+	 9718 34662
14416	0	0	Ki67+	 9728 34959
14417	0	0	Ki67+	 9742 34574
14418	0	0	Ki67+	 9749 34866
14419	0	0	Ki67+	 9755 35006
14420	0	0	Ki67+	 9761 34626
14421	0	0	Ki67+	 9767 34540
14422	0	0	Ki67+	 9770 34565
14423	0	0	Ki67+	 9772 34554
14424	0	0	Ki67+	 9802 34533
14425	0	0	Ki67+	 9802 35220
14426	0	0	Ki67+	 9821 34498
14427	0	0	Ki67+	 9841 34547
14428	0	0	Ki67+	 9846 35189
14429	0	0	Ki67+	 9870 34569
14430	0	0	Ki67+	 9897 34531
14431	0	0	Ki67+	 9932 34498
14432	0	0	Ki67+	 9935 34539
14433	0	0	Ki67+	 9952 35057
14434	0	0	Ki67+	 9954 34531
14435	0	0	Ki67+	 9961 34541
14436	0	0	Ki67+	 9987 34530
14437	0	0	Ki67+	 10012 34526
14438	0	0	Ki67+	 10036 34531
14439	0	0	Ki67+	 10047 34521
14440	0	0	Ki67+	 10048 34493
14441	0	0	Ki67+	 10066 34513
14442	0	0	Ki67+	 10076 34532
14443	0	0	Ki67+	 10111 34518
14444	0	0	Ki67+	 10115 34834
14445	0	0	Ki67+	 10119 34492
14446	0	0	Ki67+	 10123 34508
14447	0	0	Ki67+	 9372 35485
14448	0	0	Ki67+	 9422 35709
14449	0	0	Ki67+	 9646 35595
14450	0	0	Ki67+	 9713 35402
14451	0	0	Ki67+	 9758 36077
14452	0	0	Ki67+	 9769 35502
14453	0	0	Ki67+	 9791 35439
14454	0	0	Ki67+	 9810 35911
14455	0	0	Ki67+	 9810 35921
14456	0	0	Ki67+	 9852 35405
14457	0	0	Ki67+	 9861 35941
14458	0	0	Ki67+	 9997 35480
14459	0	0	Ki67+	 10002 35509
14460	0	0	Ki67+	 10002 35533
14461	0	0	Ki67+	 10003 35719
14462	0	0	Ki67+	 10014 35442
14463	0	0	Ki67+	 10020 35713
14464	0	0	Ki67+	 10022 35820
14465	0	0	Ki67+	 10023 35487
14466	0	0	Ki67+	 10025 35744
14467	0	0	Ki67+	 10026 35469
14468	0	0	Ki67+	 10026 35703
14469	0	0	Ki67+	 10036 35768
14470	0	0	Ki67+	 10038 35685
14471	0	0	Ki67+	 10041 35572
14472	0	0	Ki67+	 10041 35802
14473	0	0	Ki67+	 10045 35524
14474	0	0	Ki67+	 10046 35845
14475	0	0	Ki67+	 10047 36053
14476	0	0	Ki67+	 10047 36074
14477	0	0	Ki67+	 10052 35599
14478	0	0	Ki67+	 10054 35505
14479	0	0	Ki67+	 10057 35860
14480	0	0	Ki67+	 10060 35876
14481	0	0	Ki67+	 10063 36057
14482	0	0	Ki67+	 10076 35876
14483	0	0	Ki67+	 10084 35587
14484	0	0	Ki67+	 10090 36052
14485	0	0	Ki67+	 10100 35398
14486	0	0	Ki67+	 10100 35465
14487	0	0	Ki67+	 10102 35578
14488	0	0	Ki67+	 10102 35864
14489	0	0	Ki67+	 10105 35439
14490	0	0	Ki67+	 10106 35415
14491	0	0	Ki67+	 10114 35378
14492	0	0	Ki67+	 10116 35350
14493	0	0	Ki67+	 10117 35562
14494	0	0	Ki67+	 10117 36002
14495	0	0	Ki67+	 10126 35853
14496	0	0	Ki67+	 10127 35674
14497	0	0	Ki67+	 10130 35552
14498	0	0	Ki67+	 10135 35992
14499	0	0	Ki67+	 10139 35778
14500	0	0	Ki67+	 10142 35527
14501	0	0	Ki67+	 9425 36858
14502	0	0	Ki67+	 9433 36776
14503	0	0	Ki67+	 9488 36752
14504	0	0	Ki67+	 9491 36638
14505	0	0	Ki67+	 9597 36213
14506	0	0	Ki67+	 9657 36083
14507	0	0	Ki67+	 9681 36766
14508	0	0	Ki67+	 9724 36775
14509	0	0	Ki67+	 9740 36845
14510	0	0	Ki67+	 9768 36820
14511	0	0	Ki67+	 9785 36805
14512	0	0	Ki67+	 9812 36786
14513	0	0	Ki67+	 9824 36768
14514	0	0	Ki67+	 9829 36861
14515	0	0	Ki67+	 9839 36749
14516	0	0	Ki67+	 9853 36727
14517	0	0	Ki67+	 9857 36850
14518	0	0	Ki67+	 9867 36747
14519	0	0	Ki67+	 9876 36716
14520	0	0	Ki67+	 9881 36830
14521	0	0	Ki67+	 9898 36825
14522	0	0	Ki67+	 9900 36694
14523	0	0	Ki67+	 9902 36636
14524	0	0	Ki67+	 9903 36678
14525	0	0	Ki67+	 9909 36800
14526	0	0	Ki67+	 9914 36628
14527	0	0	Ki67+	 9917 36664
14528	0	0	Ki67+	 9920 36169
14529	0	0	Ki67+	 9924 36809
14530	0	0	Ki67+	 9930 36605
14531	0	0	Ki67+	 9934 36792
14532	0	0	Ki67+	 9935 36589
14533	0	0	Ki67+	 9956 36771
14534	0	0	Ki67+	 9966 36584
14535	0	0	Ki67+	 9973 36559
14536	0	0	Ki67+	 9981 36511
14537	0	0	Ki67+	 9981 36765
14538	0	0	Ki67+	 9985 36744
14539	0	0	Ki67+	 9995 36729
14540	0	0	Ki67+	 10006 36749
14541	0	0	Ki67+	 10007 36718
14542	0	0	Ki67+	 10013 36162
14543	0	0	Ki67+	 10014 36499
14544	0	0	Ki67+	 10018 36590
14545	0	0	Ki67+	 10025 36541
14546	0	0	Ki67+	 10025 36553
14547	0	0	Ki67+	 10034 36734
14548	0	0	Ki67+	 10035 36588
14549	0	0	Ki67+	 10041 36720
14550	0	0	Ki67+	 10043 36260
14551	0	0	Ki67+	 10047 36359
14552	0	0	Ki67+	 10050 36615
14553	0	0	Ki67+	 10050 36701
14554	0	0	Ki67+	 10052 36168
14555	0	0	Ki67+	 10053 36418
14556	0	0	Ki67+	 10055 36140
14557	0	0	Ki67+	 10056 36104
14558	0	0	Ki67+	 10056 36242
14559	0	0	Ki67+	 10059 36330
14560	0	0	Ki67+	 10060 36264
14561	0	0	Ki67+	 10065 36092
14562	0	0	Ki67+	 10065 36315
14563	0	0	Ki67+	 10065 36713
14564	0	0	Ki67+	 10072 36432
14565	0	0	Ki67+	 10073 36085
14566	0	0	Ki67+	 10074 36194
14567	0	0	Ki67+	 10074 36692
14568	0	0	Ki67+	 10079 36520
14569	0	0	Ki67+	 10082 36654
14570	0	0	Ki67+	 10083 36596
14571	0	0	Ki67+	 10084 36123
14572	0	0	Ki67+	 10084 36221
14573	0	0	Ki67+	 10086 36355
14574	0	0	Ki67+	 10089 36094
14575	0	0	Ki67+	 10089 36154
14576	0	0	Ki67+	 10095 36231
14577	0	0	Ki67+	 10098 36247
14578	0	0	Ki67+	 10098 36682
14579	0	0	Ki67+	 10102 36501
14580	0	0	Ki67+	 10103 36175
14581	0	0	Ki67+	 10103 36188
14582	0	0	Ki67+	 10105 36122
14583	0	0	Ki67+	 10105 36148
14584	0	0	Ki67+	 10107 36630
14585	0	0	Ki67+	 10121 36659
14586	0	0	Ki67+	 10125 36618
14587	0	0	Ki67+	 10127 36099
14588	0	0	Ki67+	 10129 36204
14589	0	0	Ki67+	 10129 36591
14590	0	0	Ki67+	 10137 36488
14591	0	0	Ki67+	 9484 37212
14592	0	0	Ki67+	 9656 37355
14593	0	0	Ki67+	 9666 37376
14594	0	0	Ki67+	 9667 37443
14595	0	0	Ki67+	 9672 37194
14596	0	0	Ki67+	 9672 37469
14597	0	0	Ki67+	 9673 37173
14598	0	0	Ki67+	 9678 37497
14599	0	0	Ki67+	 9679 37229
14600	0	0	Ki67+	 9680 37513
14601	0	0	Ki67+	 9685 37193
14602	0	0	Ki67+	 9688 37355
14603	0	0	Ki67+	 9692 37399
14604	0	0	Ki67+	 9692 37545
14605	0	0	Ki67+	 9697 36915
14606	0	0	Ki67+	 9697 37376
14607	0	0	Ki67+	 9698 36891
14608	0	0	Ki67+	 9699 37494
14609	0	0	Ki67+	 9703 37526
14610	0	0	Ki67+	 9704 37575
14611	0	0	Ki67+	 9709 37331
14612	0	0	Ki67+	 9716 37553
14613	0	0	Ki67+	 9721 36910
14614	0	0	Ki67+	 9721 37402
14615	0	0	Ki67+	 9724 37412
14616	0	0	Ki67+	 9728 37294
14617	0	0	Ki67+	 9729 37613
14618	0	0	Ki67+	 9730 37355
14619	0	0	Ki67+	 9732 37333
14620	0	0	Ki67+	 9733 37442
14621	0	0	Ki67+	 9736 37573
14622	0	0	Ki67+	 9740 37466
14623	0	0	Ki67+	 9743 37510
14624	0	0	Ki67+	 9745 37597
14625	0	0	Ki67+	 9748 37492
14626	0	0	Ki67+	 9749 37302
14627	0	0	Ki67+	 9751 36906
14628	0	0	Ki67+	 9753 37540
14629	0	0	Ki67+	 9753 37615
14630	0	0	Ki67+	 9753 37643
14631	0	0	Ki67+	 9756 37525
14632	0	0	Ki67+	 9758 37377
14633	0	0	Ki67+	 9760 37412
14634	0	0	Ki67+	 9763 37268
14635	0	0	Ki67+	 9763 37473
14636	0	0	Ki67+	 9765 37591
14637	0	0	Ki67+	 9767 37221
14638	0	0	Ki67+	 9767 37441
14639	0	0	Ki67+	 9771 37659
14640	0	0	Ki67+	 9773 37601
14641	0	0	Ki67+	 9774 37232
14642	0	0	Ki67+	 9774 37554
14643	0	0	Ki67+	 9781 37502
14644	0	0	Ki67+	 9783 37452
14645	0	0	Ki67+	 9784 37526
14646	0	0	Ki67+	 9786 37294
14647	0	0	Ki67+	 9788 36892
14648	0	0	Ki67+	 9788 37323
14649	0	0	Ki67+	 9792 37251
14650	0	0	Ki67+	 9794 37387
14651	0	0	Ki67+	 9796 37351
14652	0	0	Ki67+	 9796 37415
14653	0	0	Ki67+	 9798 37468
14654	0	0	Ki67+	 9802 37437
14655	0	0	Ki67+	 9805 36882
14656	0	0	Ki67+	 9807 37510
[truncated: 7,206,953 more chars]
