# Supplementary material for: Data-Driven Discovery of Immune Contexture Biomarkers
Source: Front Oncol. 2018 Dec 18;8:627. doi: 10.3389/fonc.2018.00627 (PMC6305402; doi:10.3389/fonc.2018.00627)
Supplement: Data Sheet 4.zip — MSI/MSS dataset, part 2/3. [file Data_Sheet_4.zip › MSIMSSDataset/89877_ImageObjects.txt]

barcode_target	16-003650_MSS-MSI_gallery [5 channels]
barcode_origin	0
workflow_target	CD8-CD3-CD4-Ki67-DAPI_generic.wsa 
workflow_target_version	 build f14999727a346af05f524693b44526002539cc76, workflows f149997 2016-05-23 with local changes
workflow_origin	0
workflow_origin_version	0
iH	49616
iW	81104
user	txdsapps
hostname	RPZMB000008

1	0	0	Ki67+	 2531 31423
2	0	0	Ki67+	 3240 29092
3	0	0	Ki67+	 3331 28984
4	0	0	Ki67+	 2856 30201
5	0	0	Ki67+	 3604 30860
6	0	0	Ki67+	 3078 31978
7	0	0	Ki67+	 3899 28592
8	0	0	Ki67+	 4221 28496
9	0	0	Ki67+	 4227 28640
10	0	0	Ki67+	 4228 28780
11	0	0	Ki67+	 4273 28960
12	0	0	Ki67+	 4323 28517
13	0	0	Ki67+	 4427 28768
14	0	0	Ki67+	 3683 29633
15	0	0	Ki67+	 3962 29599
16	0	0	Ki67+	 4277 31038
17	0	0	Ki67+	 3891 31597
18	0	0	Ki67+	 4058 32206
19	0	0	Ki67+	 4294 32313
20	0	0	Ki67+	 4309 32308
21	0	0	Ki67+	 5116 28056
22	0	0	Ki67+	 4576 28988
23	0	0	Ki67+	 4630 29224
24	0	0	Ki67+	 5062 29350
25	0	0	Ki67+	 5070 28738
26	0	0	Ki67+	 4903 29834
27	0	0	Ki67+	 4735 31042
28	0	0	Ki67+	 4720 31856
29	0	0	Ki67+	 4814 35071
30	0	0	Ki67+	 4866 35080
31	0	0	Ki67+	 4898 35084
32	0	0	Ki67+	 4836 35105
33	0	0	Ki67+	 4868 35099
34	0	0	Ki67+	 5998 27579
35	0	0	Ki67+	 5363 28996
36	0	0	Ki67+	 5938 29236
37	0	0	Ki67+	 5772 31873
38	0	0	Ki67+	 5993 32698
39	0	0	Ki67+	 6345 27827
40	0	0	Ki67+	 6676 27665
41	0	0	Ki67+	 6741 27507
42	0	0	Ki67+	 6837 28120
43	0	0	Ki67+	 6580 29029
44	0	0	Ki67+	 6728 29078
45	0	0	Ki67+	 6818 30017
46	0	0	Ki67+	 6827 30305
47	0	0	Ki67+	 6832 29896
48	0	0	Ki67+	 6837 30292
49	0	0	Ki67+	 6824 30745
50	0	0	Ki67+	 6569 31931
51	0	0	Ki67+	 6863 28038
52	0	0	Ki67+	 6939 28245
53	0	0	Ki67+	 7008 28389
54	0	0	Ki67+	 7112 28740
55	0	0	Ki67+	 7289 28733
56	0	0	Ki67+	 7377 28362
57	0	0	Ki67+	 6886 29506
58	0	0	Ki67+	 7418 29424
59	0	0	Ki67+	 7489 29399
60	0	0	Ki67+	 6958 31204
61	0	0	Ki67+	 6968 31204
62	0	0	Ki67+	 6984 31222
63	0	0	Ki67+	 7137 30815
64	0	0	Ki67+	 7446 30737
65	0	0	Ki67+	 6904 31831
66	0	0	Ki67+	 7364 31301
67	0	0	Ki67+	 7537 31638
68	0	0	Ki67+	 7538 31381
69	0	0	Ki67+	 6956 32120
70	0	0	Ki67+	 7462 32409
71	0	0	Ki67+	 7567 32857
72	0	0	Ki67+	 7686 28578
73	0	0	Ki67+	 7721 29591
74	0	0	Ki67+	 8254 29829
75	0	0	Ki67+	 8090 30582
76	0	0	Ki67+	 8121 30701
77	0	0	Ki67+	 8359 30427
78	0	0	Ki67+	 7665 31402
79	0	0	Ki67+	 7755 31343
80	0	0	Ki67+	 7759 31406
81	0	0	Ki67+	 7782 31387
82	0	0	Ki67+	 7793 31521
83	0	0	Ki67+	 7795 31363
84	0	0	Ki67+	 7817 31236
85	0	0	Ki67+	 7820 31265
86	0	0	Ki67+	 7836 31211
87	0	0	Ki67+	 7840 31257
88	0	0	Ki67+	 7845 31113
89	0	0	Ki67+	 7858 31285
90	0	0	Ki67+	 7885 31269
91	0	0	Ki67+	 7891 31350
92	0	0	Ki67+	 7895 31455
93	0	0	Ki67+	 7896 31372
94	0	0	Ki67+	 7904 31295
95	0	0	Ki67+	 7907 31348
96	0	0	Ki67+	 7932 31462
97	0	0	Ki67+	 7949 31479
98	0	0	Ki67+	 7965 31181
99	0	0	Ki67+	 7966 31388
100	0	0	Ki67+	 7982 31354
101	0	0	Ki67+	 7982 31462
102	0	0	Ki67+	 7985 31175
103	0	0	Ki67+	 7996 31227
104	0	0	Ki67+	 8011 31444
105	0	0	Ki67+	 8030 30794
106	0	0	Ki67+	 8037 31326
107	0	0	Ki67+	 8063 31450
108	0	0	Ki67+	 8066 31288
109	0	0	Ki67+	 8089 31440
110	0	0	Ki67+	 8158 31506
111	0	0	Ki67+	 8250 31298
112	0	0	Ki67+	 8287 31079
113	0	0	Ki67+	 8329 31297
114	0	0	Ki67+	 8365 31458
115	0	0	Ki67+	 8380 31358
116	0	0	Ki67+	 8393 31233
117	0	0	Ki67+	 8405 31409
118	0	0	Ki67+	 8414 31545
119	0	0	Ki67+	 8427 31466
120	0	0	Ki67+	 8441 31530
121	0	0	Ki67+	 7741 32001
122	0	0	Ki67+	 7746 31967
123	0	0	Ki67+	 7748 31944
124	0	0	Ki67+	 7754 32053
125	0	0	Ki67+	 7773 31789
126	0	0	Ki67+	 7780 31754
127	0	0	Ki67+	 7789 31582
128	0	0	Ki67+	 7790 32157
129	0	0	Ki67+	 7791 32088
130	0	0	Ki67+	 7794 32027
131	0	0	Ki67+	 7800 31630
132	0	0	Ki67+	 7800 32249
133	0	0	Ki67+	 7802 32187
134	0	0	Ki67+	 7804 31657
135	0	0	Ki67+	 7804 31860
136	0	0	Ki67+	 7810 31719
137	0	0	Ki67+	 7810 32199
138	0	0	Ki67+	 7813 31837
139	0	0	Ki67+	 7814 32104
140	0	0	Ki67+	 7829 32226
141	0	0	Ki67+	 7831 31755
142	0	0	Ki67+	 7848 32235
143	0	0	Ki67+	 7861 32035
144	0	0	Ki67+	 7871 31970
145	0	0	Ki67+	 7871 32230
146	0	0	Ki67+	 7873 31662
147	0	0	Ki67+	 7884 31966
148	0	0	Ki67+	 7885 31693
149	0	0	Ki67+	 7887 31953
150	0	0	Ki67+	 7892 32026
151	0	0	Ki67+	 7901 31891
152	0	0	Ki67+	 7906 31920
153	0	0	Ki67+	 7911 31573
154	0	0	Ki67+	 7913 31560
155	0	0	Ki67+	 7916 31841
156	0	0	Ki67+	 7922 32043
157	0	0	Ki67+	 7925 31779
158	0	0	Ki67+	 7930 32187
159	0	0	Ki67+	 7932 31894
160	0	0	Ki67+	 7938 31781
161	0	0	Ki67+	 7940 32028
162	0	0	Ki67+	 7958 31832
163	0	0	Ki67+	 7963 31910
164	0	0	Ki67+	 7979 31720
165	0	0	Ki67+	 7979 31783
166	0	0	Ki67+	 7993 32071
167	0	0	Ki67+	 8005 31692
168	0	0	Ki67+	 8006 31731
169	0	0	Ki67+	 8027 32337
170	0	0	Ki67+	 8029 31665
171	0	0	Ki67+	 8030 32282
172	0	0	Ki67+	 8030 32306
173	0	0	Ki67+	 8037 31818
174	0	0	Ki67+	 8038 31738
175	0	0	Ki67+	 8047 31675
176	0	0	Ki67+	 8055 31739
177	0	0	Ki67+	 8068 32194
178	0	0	Ki67+	 8071 32007
179	0	0	Ki67+	 8080 31645
180	0	0	Ki67+	 8083 32075
181	0	0	Ki67+	 8098 31643
182	0	0	Ki67+	 8103 31678
183	0	0	Ki67+	 8109 32348
184	0	0	Ki67+	 8110 31868
185	0	0	Ki67+	 8111 32142
186	0	0	Ki67+	 8116 31682
187	0	0	Ki67+	 8123 31734
188	0	0	Ki67+	 8124 31763
189	0	0	Ki67+	 8126 31625
190	0	0	Ki67+	 8126 31703
191	0	0	Ki67+	 8127 31791
192	0	0	Ki67+	 8127 31819
193	0	0	Ki67+	 8130 31653
194	0	0	Ki67+	 8131 31839
195	0	0	Ki67+	 8141 31730
196	0	0	Ki67+	 8143 32117
197	0	0	Ki67+	 8154 32351
198	0	0	Ki67+	 8156 31701
199	0	0	Ki67+	 8171 31714
200	0	0	Ki67+	 8171 31837
201	0	0	Ki67+	 8178 31691
202	0	0	Ki67+	 8189 31950
203	0	0	Ki67+	 8190 31811
204	0	0	Ki67+	 8195 32095
205	0	0	Ki67+	 8198 31660
206	0	0	Ki67+	 8201 32019
207	0	0	Ki67+	 8202 31720
208	0	0	Ki67+	 8205 32038
209	0	0	Ki67+	 8213 31973
210	0	0	Ki67+	 8224 31698
211	0	0	Ki67+	 8235 31624
212	0	0	Ki67+	 8247 31790
213	0	0	Ki67+	 8247 32202
214	0	0	Ki67+	 8255 32186
215	0	0	Ki67+	 8259 32343
216	0	0	Ki67+	 8262 31733
217	0	0	Ki67+	 8264 32118
218	0	0	Ki67+	 8271 32032
219	0	0	Ki67+	 8272 31728
220	0	0	Ki67+	 8283 31750
221	0	0	Ki67+	 8287 32207
222	0	0	Ki67+	 8291 31813
223	0	0	Ki67+	 8299 31793
224	0	0	Ki67+	 8300 31709
225	0	0	Ki67+	 8310 32019
226	0	0	Ki67+	 8316 32290
227	0	0	Ki67+	 8323 31767
228	0	0	Ki67+	 8326 31807
229	0	0	Ki67+	 8328 31736
230	0	0	Ki67+	 8332 31928
231	0	0	Ki67+	 8338 32133
232	0	0	Ki67+	 8344 32012
233	0	0	Ki67+	 8346 32071
234	0	0	Ki67+	 8352 31982
235	0	0	Ki67+	 8356 32052
236	0	0	Ki67+	 8357 32023
237	0	0	Ki67+	 8360 31961
238	0	0	Ki67+	 8364 32278
239	0	0	Ki67+	 8368 32131
240	0	0	Ki67+	 8370 31608
241	0	0	Ki67+	 8376 32105
242	0	0	Ki67+	 8378 32062
243	0	0	Ki67+	 8379 31922
244	0	0	Ki67+	 8379 31989
245	0	0	Ki67+	 8381 32032
246	0	0	Ki67+	 8381 32085
247	0	0	Ki67+	 8382 31896
248	0	0	Ki67+	 8384 31807
249	0	0	Ki67+	 8384 32165
250	0	0	Ki67+	 8401 31900
251	0	0	Ki67+	 8406 32045
252	0	0	Ki67+	 8409 32077
253	0	0	Ki67+	 8411 31927
254	0	0	Ki67+	 8414 31595
255	0	0	Ki67+	 8414 31839
256	0	0	Ki67+	 8421 31977
257	0	0	Ki67+	 8426 32265
258	0	0	Ki67+	 8431 32047
259	0	0	Ki67+	 8431 32208
260	0	0	Ki67+	 8446 32240
261	0	0	Ki67+	 7998 32519
262	0	0	Ki67+	 8072 32511
263	0	0	Ki67+	 8199 32477
264	0	0	Ki67+	 8241 32702
265	0	0	Ki67+	 8271 32478
266	0	0	Ki67+	 8279 32496
267	0	0	Ki67+	 8294 32600
268	0	0	Ki67+	 8301 32465
269	0	0	Ki67+	 8339 32638
270	0	0	Ki67+	 8346 32535
271	0	0	Ki67+	 8378 32358
272	0	0	Ki67+	 8422 32863
273	0	0	Ki67+	 8430 32944
274	0	0	Ki67+	 8433 32504
275	0	0	Ki67+	 8433 32563
276	0	0	Ki67+	 7883 33672
277	0	0	Ki67+	 7919 33743
278	0	0	Ki67+	 8197 33252
279	0	0	Ki67+	 8294 33347
280	0	0	Ki67+	 8339 33848
281	0	0	Ki67+	 8226 38250
282	0	0	Ki67+	 8463 30560
283	0	0	Ki67+	 8537 30812
284	0	0	Ki67+	 8567 30829
285	0	0	Ki67+	 8587 30887
286	0	0	Ki67+	 8609 30724
287	0	0	Ki67+	 8629 30541
288	0	0	Ki67+	 8672 30598
289	0	0	Ki67+	 8672 30870
290	0	0	Ki67+	 8677 30892
291	0	0	Ki67+	 8684 30862
292	0	0	Ki67+	 8686 30694
293	0	0	Ki67+	 8693 30585
294	0	0	Ki67+	 8709 30785
295	0	0	Ki67+	 8715 30481
296	0	0	Ki67+	 8765 30668
297	0	0	Ki67+	 8770 30465
298	0	0	Ki67+	 8783 30546
299	0	0	Ki67+	 8792 30520
300	0	0	Ki67+	 8802 30767
301	0	0	Ki67+	 8809 30485
302	0	0	Ki67+	 8817 30569
303	0	0	Ki67+	 8825 30592
304	0	0	Ki67+	 8830 30648
305	0	0	Ki67+	 8831 30893
306	0	0	Ki67+	 8834 30549
307	0	0	Ki67+	 8837 30725
308	0	0	Ki67+	 8840 30492
309	0	0	Ki67+	 8841 30586
310	0	0	Ki67+	 8844 30845
311	0	0	Ki67+	 8856 30589
312	0	0	Ki67+	 8856 30610
313	0	0	Ki67+	 8861 30751
314	0	0	Ki67+	 8870 30833
315	0	0	Ki67+	 8874 30722
316	0	0	Ki67+	 8874 30770
317	0	0	Ki67+	 8883 30794
318	0	0	Ki67+	 8887 30880
319	0	0	Ki67+	 8891 30781
320	0	0	Ki67+	 8903 30804
321	0	0	Ki67+	 8957 30610
322	0	0	Ki67+	 9018 30693
323	0	0	Ki67+	 9022 30778
324	0	0	Ki67+	 9022 30824
325	0	0	Ki67+	 9023 30457
326	0	0	Ki67+	 9025 30553
327	0	0	Ki67+	 9028 30650
328	0	0	Ki67+	 9033 30613
329	0	0	Ki67+	 9036 30526
330	0	0	Ki67+	 9039 30597
331	0	0	Ki67+	 9043 30690
332	0	0	Ki67+	 9059 30732
333	0	0	Ki67+	 9061 30634
334	0	0	Ki67+	 9062 30847
335	0	0	Ki67+	 9066 30710
336	0	0	Ki67+	 9067 30674
337	0	0	Ki67+	 9159 30823
338	0	0	Ki67+	 8450 31438
339	0	0	Ki67+	 8457 31265
340	0	0	Ki67+	 8466 31523
341	0	0	Ki67+	 8476 31325
342	0	0	Ki67+	 8482 31093
343	0	0	Ki67+	 8483 31557
344	0	0	Ki67+	 8485 31647
345	0	0	Ki67+	 8495 31530
346	0	0	Ki67+	 8509 31034
347	0	0	Ki67+	 8513 31527
348	0	0	Ki67+	 8513 31573
349	0	0	Ki67+	 8520 31543
350	0	0	Ki67+	 8565 30995
351	0	0	Ki67+	 8576 30990
352	0	0	Ki67+	 8587 31651
353	0	0	Ki67+	 8590 31163
354	0	0	Ki67+	 8591 31491
355	0	0	Ki67+	 8597 31658
356	0	0	Ki67+	 8600 31397
357	0	0	Ki67+	 8607 31145
358	0	0	Ki67+	 8612 31384
359	0	0	Ki67+	 8617 31172
360	0	0	Ki67+	 8617 31684
361	0	0	Ki67+	 8623 31701
362	0	0	Ki67+	 8628 31097
363	0	0	Ki67+	 8629 31267
364	0	0	Ki67+	 8634 31183
365	0	0	Ki67+	 8638 31243
366	0	0	Ki67+	 8653 31139
367	0	0	Ki67+	 8654 31273
368	0	0	Ki67+	 8657 31088
369	0	0	Ki67+	 8659 31385
370	0	0	Ki67+	 8660 31168
371	0	0	Ki67+	 8664 30971
372	0	0	Ki67+	 8671 31289
373	0	0	Ki67+	 8678 31278
374	0	0	Ki67+	 8684 31159
375	0	0	Ki67+	 8689 31101
376	0	0	Ki67+	 8693 31231
377	0	0	Ki67+	 8716 31062
378	0	0	Ki67+	 8716 31272
379	0	0	Ki67+	 8721 31502
380	0	0	Ki67+	 8724 31175
381	0	0	Ki67+	 8727 31344
382	0	0	Ki67+	 8749 31214
383	0	0	Ki67+	 8749 31322
384	0	0	Ki67+	 8749 31456
385	0	0	Ki67+	 8750 30916
386	0	0	Ki67+	 8754 31189
387	0	0	Ki67+	 8763 31407
388	0	0	Ki67+	 8763 31657
389	0	0	Ki67+	 8780 31338
390	0	0	Ki67+	 8781 31417
391	0	0	Ki67+	 8788 31020
392	0	0	Ki67+	 8792 30975
393	0	0	Ki67+	 8797 31100
394	0	0	Ki67+	 8799 31319
395	0	0	Ki67+	 8803 31230
396	0	0	Ki67+	 8814 31094
397	0	0	Ki67+	 8818 31163
398	0	0	Ki67+	 8845 31444
399	0	0	Ki67+	 8855 31669
400	0	0	Ki67+	 8862 30972
401	0	0	Ki67+	 8862 31201
402	0	0	Ki67+	 8863 30955
403	0	0	Ki67+	 8864 31018
404	0	0	Ki67+	 8878 31073
405	0	0	Ki67+	 8939 31319
406	0	0	Ki67+	 8949 31071
407	0	0	Ki67+	 8968 31306
408	0	0	Ki67+	 8973 31711
409	0	0	Ki67+	 8983 31072
410	0	0	Ki67+	 8984 31098
411	0	0	Ki67+	 9009 31088
412	0	0	Ki67+	 9018 31154
413	0	0	Ki67+	 9034 31169
414	0	0	Ki67+	 9035 31208
415	0	0	Ki67+	 9039 31256
416	0	0	Ki67+	 9058 31149
417	0	0	Ki67+	 9084 31157
418	0	0	Ki67+	 9099 31277
419	0	0	Ki67+	 9107 30999
420	0	0	Ki67+	 9122 31055
421	0	0	Ki67+	 9124 31146
422	0	0	Ki67+	 9134 31019
423	0	0	Ki67+	 9136 31332
424	0	0	Ki67+	 9138 31661
425	0	0	Ki67+	 9145 31099
426	0	0	Ki67+	 9157 31303
427	0	0	Ki67+	 9167 31030
428	0	0	Ki67+	 9169 31586
429	0	0	Ki67+	 9180 31651
430	0	0	Ki67+	 9189 30963
431	0	0	Ki67+	 9190 31640
432	0	0	Ki67+	 9196 30982
433	0	0	Ki67+	 9200 31251
434	0	0	Ki67+	 9201 31129
435	0	0	Ki67+	 9201 31150
436	0	0	Ki67+	 9204 31309
437	0	0	Ki67+	 9210 31106
438	0	0	Ki67+	 9210 31243
439	0	0	Ki67+	 9212 30948
440	0	0	Ki67+	 9212 31180
441	0	0	Ki67+	 9224 30925
442	0	0	Ki67+	 9229 31277
443	0	0	Ki67+	 9240 31122
444	0	0	Ki67+	 9241 31343
445	0	0	Ki67+	 8462 31951
446	0	0	Ki67+	 8471 32466
447	0	0	Ki67+	 8472 32056
448	0	0	Ki67+	 8474 32430
449	0	0	Ki67+	 8477 32253
450	0	0	Ki67+	 8478 32364
451	0	0	Ki67+	 8485 32066
452	0	0	Ki67+	 8488 32288
453	0	0	Ki67+	 8500 31968
454	0	0	Ki67+	 8503 32433
455	0	0	Ki67+	 8516 32133
456	0	0	Ki67+	 8523 32270
457	0	0	Ki67+	 8533 32064
458	0	0	Ki67+	 8534 32458
459	0	0	Ki67+	 8544 32121
460	0	0	Ki67+	 8548 32040
461	0	0	Ki67+	 8553 31814
462	0	0	Ki67+	 8564 32297
463	0	0	Ki67+	 8565 31796
464	0	0	Ki67+	 8569 31993
465	0	0	Ki67+	 8574 32147
466	0	0	Ki67+	 8578 31758
467	0	0	Ki67+	 8579 32487
468	0	0	Ki67+	 8595 31860
469	0	0	Ki67+	 8597 32120
470	0	0	Ki67+	 8600 32157
471	0	0	Ki67+	 8605 32135
472	0	0	Ki67+	 8612 32249
473	0	0	Ki67+	 8622 32114
474	0	0	Ki67+	 8627 32157
475	0	0	Ki67+	 8633 32272
476	0	0	Ki67+	 8635 32472
477	0	0	Ki67+	 8636 32147
478	0	0	Ki67+	 8645 32119
479	0	0	Ki67+	 8646 32167
480	0	0	Ki67+	 8655 32092
481	0	0	Ki67+	 8656 32442
482	0	0	Ki67+	 8664 32388
483	0	0	Ki67+	 8667 32337
484	0	0	Ki67+	 8669 32225
485	0	0	Ki67+	 8671 32355
486	0	0	Ki67+	 8676 32190
487	0	0	Ki67+	 8676 32483
488	0	0	Ki67+	 8685 32287
489	0	0	Ki67+	 8697 32372
490	0	0	Ki67+	 8698 32314
491	0	0	Ki67+	 8710 31895
492	0	0	Ki67+	 8710 32390
493	0	0	Ki67+	 8712 32284
494	0	0	Ki67+	 8716 32182
495	0	0	Ki67+	 8717 31905
496	0	0	Ki67+	 8721 32266
497	0	0	Ki67+	 8723 31937
498	0	0	Ki67+	 8724 32243
499	0	0	Ki67+	 8728 31851
500	0	0	Ki67+	 8730 31950
501	0	0	Ki67+	 8733 31895
502	0	0	Ki67+	 8735 32116
503	0	0	Ki67+	 8741 31794
504	0	0	Ki67+	 8742 31716
505	0	0	Ki67+	 8745 31839
506	0	0	Ki67+	 8750 32006
507	0	0	Ki67+	 8750 32131
508	0	0	Ki67+	 8751 32068
509	0	0	Ki67+	 8754 32453
510	0	0	Ki67+	 8755 32025
511	0	0	Ki67+	 8756 31875
512	0	0	Ki67+	 8761 32343
513	0	0	Ki67+	 8762 31819
514	0	0	Ki67+	 8762 32436
515	0	0	Ki67+	 8763 31985
516	0	0	Ki67+	 8766 32124
517	0	0	Ki67+	 8767 32227
518	0	0	Ki67+	 8768 31965
519	0	0	Ki67+	 8770 32040
520	0	0	Ki67+	 8771 32083
521	0	0	Ki67+	 8771 32242
522	0	0	Ki67+	 8772 32316
523	0	0	Ki67+	 8775 32407
524	0	0	Ki67+	 8782 32477
525	0	0	Ki67+	 8787 32007
526	0	0	Ki67+	 8793 32465
527	0	0	Ki67+	 8795 32391
528	0	0	Ki67+	 8797 32075
529	0	0	Ki67+	 8798 32428
530	0	0	Ki67+	 8804 31830
531	0	0	Ki67+	 8807 32169
532	0	0	Ki67+	 8809 31816
533	0	0	Ki67+	 8809 32152
534	0	0	Ki67+	 8809 32261
535	0	0	Ki67+	 8811 32373
536	0	0	Ki67+	 8813 31772
537	0	0	Ki67+	 8816 32398
538	0	0	Ki67+	 8818 31859
539	0	0	Ki67+	 8824 32414
540	0	0	Ki67+	 8826 32168
541	0	0	Ki67+	 8832 31822
542	0	0	Ki67+	 8835 31765
543	0	0	Ki67+	 8842 32465
544	0	0	Ki67+	 8847 31952
545	0	0	Ki67+	 8848 32394
546	0	0	Ki67+	 8848 32426
547	0	0	Ki67+	 8852 31839
548	0	0	Ki67+	 8854 32478
549	0	0	Ki67+	 8858 32444
550	0	0	Ki67+	 8859 32491
551	0	0	Ki67+	 8861 31964
552	0	0	Ki67+	 8865 31817
553	0	0	Ki67+	 8865 32256
554	0	0	Ki67+	 8872 32109
555	0	0	Ki67+	 8876 31807
556	0	0	Ki67+	 8880 32200
557	0	0	Ki67+	 8882 31994
558	0	0	Ki67+	 8884 31846
559	0	0	Ki67+	 8891 32297
560	0	0	Ki67+	 8893 31886
561	0	0	Ki67+	 8893 32315
562	0	0	Ki67+	 8900 31787
563	0	0	Ki67+	 8910 31853
564	0	0	Ki67+	 8913 31715
565	0	0	Ki67+	 8915 31738
566	0	0	Ki67+	 8916 31803
567	0	0	Ki67+	 8925 32033
568	0	0	Ki67+	 8927 31878
569	0	0	Ki67+	 8932 32062
570	0	0	Ki67+	 8932 32441
571	0	0	Ki67+	 8945 31780
572	0	0	Ki67+	 8949 32047
573	0	0	Ki67+	 8952 31749
574	0	0	Ki67+	 8959 31934
575	0	0	Ki67+	 8961 32256
576	0	0	Ki67+	 8963 31949
577	0	0	Ki67+	 8976 32419
578	0	0	Ki67+	 8979 31938
579	0	0	Ki67+	 8982 31826
580	0	0	Ki67+	 8987 32121
581	0	0	Ki67+	 8987 32348
582	0	0	Ki67+	 8988 32443
583	0	0	Ki67+	 8989 31774
584	0	0	Ki67+	 8993 31882
585	0	0	Ki67+	 8997 32276
586	0	0	Ki67+	 9001 31911
587	0	0	Ki67+	 9002 32465
588	0	0	Ki67+	 9009 32356
589	0	0	Ki67+	 9014 31846
590	0	0	Ki67+	 9024 31935
591	0	0	Ki67+	 9027 31913
592	0	0	Ki67+	 9027 32038
593	0	0	Ki67+	 9036 31828
594	0	0	Ki67+	 9037 31753
595	0	0	Ki67+	 9038 31913
596	0	0	Ki67+	 9042 31943
597	0	0	Ki67+	 9053 32105
598	0	0	Ki67+	 9054 32012
599	0	0	Ki67+	 9059 31891
600	0	0	Ki67+	 9063 32195
601	0	0	Ki67+	 9065 31935
602	0	0	Ki67+	 9065 32157
603	0	0	Ki67+	 9069 32127
604	0	0	Ki67+	 9077 32040
605	0	0	Ki67+	 9084 31794
606	0	0	Ki67+	 9084 32117
607	0	0	Ki67+	 9086 32399
608	0	0	Ki67+	 9089 31765
609	0	0	Ki67+	 9089 32199
610	0	0	Ki67+	 9094 31813
611	0	0	Ki67+	 9094 32279
612	0	0	Ki67+	 9095 32247
613	0	0	Ki67+	 9097 32218
614	0	0	Ki67+	 9101 32021
615	0	0	Ki67+	 9102 32050
616	0	0	Ki67+	 9103 32112
617	0	0	Ki67+	 9105 31837
618	0	0	Ki67+	 9107 32334
619	0	0	Ki67+	 9114 31802
620	0	0	Ki67+	 9116 32218
621	0	0	Ki67+	 9121 32305
622	0	0	Ki67+	 9122 31782
623	0	0	Ki67+	 9123 32192
624	0	0	Ki67+	 9141 32133
625	0	0	Ki67+	 9142 32327
626	0	0	Ki67+	 9152 31902
627	0	0	Ki67+	 9152 32391
628	0	0	Ki67+	 9153 31940
629	0	0	Ki67+	 9156 31870
630	0	0	Ki67+	 9156 32313
631	0	0	Ki67+	 9157 31756
632	0	0	Ki67+	 9190 31840
633	0	0	Ki67+	 9194 32320
634	0	0	Ki67+	 9205 31753
635	0	0	Ki67+	 9205 31941
636	0	0	Ki67+	 9214 31993
637	0	0	Ki67+	 9217 31749
638	0	0	Ki67+	 9217 31905
639	0	0	Ki67+	 9231 31779
640	0	0	Ki67+	 9236 31865
641	0	0	Ki67+	 9240 32363
642	0	0	Ki67+	 9243 31888
643	0	0	Ki67+	 9246 31918
644	0	0	Ki67+	 8451 32888
645	0	0	Ki67+	 8454 32535
646	0	0	Ki67+	 8471 32938
647	0	0	Ki67+	 8479 33188
648	0	0	Ki67+	 8488 32906
649	0	0	Ki67+	 8491 33160
650	0	0	Ki67+	 8494 32875
651	0	0	Ki67+	 8499 32895
652	0	0	Ki67+	 8503 33139
653	0	0	Ki67+	 8507 32689
654	0	0	Ki67+	 8519 33009
655	0	0	Ki67+	 8522 33177
656	0	0	Ki67+	 8526 33142
657	0	0	Ki67+	 8531 32797
658	0	0	Ki67+	 8539 32874
659	0	0	Ki67+	 8544 33005
660	0	0	Ki67+	 8555 32901
661	0	0	Ki67+	 8562 32816
662	0	0	Ki67+	 8568 32993
663	0	0	Ki67+	 8570 32746
664	0	0	Ki67+	 8571 32661
665	0	0	Ki67+	 8571 33100
666	0	0	Ki67+	 8578 32912
667	0	0	Ki67+	 8584 32792
668	0	0	Ki67+	 8597 33136
669	0	0	Ki67+	 8600 32765
670	0	0	Ki67+	 8600 32994
671	0	0	Ki67+	 8607 32636
672	0	0	Ki67+	 8608 32747
673	0	0	Ki67+	 8608 32955
674	0	0	Ki67+	 8611 32516
675	0	0	Ki67+	 8621 33096
676	0	0	Ki67+	 8625 32982
677	0	0	Ki67+	 8626 32830
678	0	0	Ki67+	 8642 32964
679	0	0	Ki67+	 8643 32756
680	0	0	Ki67+	 8648 32806
681	0	0	Ki67+	 8662 32824
682	0	0	Ki67+	 8665 32953
683	0	0	Ki67+	 8666 32848
684	0	0	Ki67+	 8696 32929
685	0	0	Ki67+	 8697 32779
686	0	0	Ki67+	 8702 32865
687	0	0	Ki67+	 8706 32550
688	0	0	Ki67+	 8718 32919
689	0	0	Ki67+	 8725 32699
690	0	0	Ki67+	 8725 32786
691	0	0	Ki67+	 8727 32847
692	0	0	Ki67+	 8733 32537
693	0	0	Ki67+	 8745 32888
694	0	0	Ki67+	 8746 32766
695	0	0	Ki67+	 8748 32810
696	0	0	Ki67+	 8766 32562
697	0	0	Ki67+	 8778 32751
698	0	0	Ki67+	 8785 32953
699	0	0	Ki67+	 8798 32924
700	0	0	Ki67+	 8812 33066
701	0	0	Ki67+	 8814 32973
702	0	0	Ki67+	 8821 32886
703	0	0	Ki67+	 8823 33027
704	0	0	Ki67+	 8830 32965
705	0	0	Ki67+	 8837 32733
706	0	0	Ki67+	 8839 32855
707	0	0	Ki67+	 8846 32891
708	0	0	Ki67+	 8847 32999
709	0	0	Ki67+	 8849 32878
710	0	0	Ki67+	 8853 32748
711	0	0	Ki67+	 8857 32605
712	0	0	Ki67+	 8863 32831
713	0	0	Ki67+	 8876 32870
714	0	0	Ki67+	 8877 32946
715	0	0	Ki67+	 8882 32980
716	0	0	Ki67+	 8888 32570
717	0	0	Ki67+	 8889 32513
718	0	0	Ki67+	 8913 32994
719	0	0	Ki67+	 8937 32652
720	0	0	Ki67+	 8944 32954
721	0	0	Ki67+	 8949 32731
722	0	0	Ki67+	 8954 32697
723	0	0	Ki67+	 8959 32859
724	0	0	Ki67+	 8963 32881
725	0	0	Ki67+	 8969 32955
726	0	0	Ki67+	 8970 32804
727	0	0	Ki67+	 8982 32729
728	0	0	Ki67+	 9009 32624
729	0	0	Ki67+	 9013 32941
730	0	0	Ki67+	 9022 32651
731	0	0	Ki67+	 9025 32970
732	0	0	Ki67+	 9027 32693
733	0	0	Ki67+	 9046 32996
734	0	0	Ki67+	 9051 32668
735	0	0	Ki67+	 9052 32609
736	0	0	Ki67+	 9060 32948
737	0	0	Ki67+	 9081 32767
738	0	0	Ki67+	 9093 32974
739	0	0	Ki67+	 9116 32738
740	0	0	Ki67+	 9135 32776
741	0	0	Ki67+	 9141 32545
742	0	0	Ki67+	 9142 32805
743	0	0	Ki67+	 9206 32799
744	0	0	Ki67+	 9216 32605
745	0	0	Ki67+	 9219 32780
746	0	0	Ki67+	 8614 33345
747	0	0	Ki67+	 8752 33457
748	0	0	Ki67+	 8783 34070
749	0	0	Ki67+	 8842 33332
750	0	0	Ki67+	 8904 33727
751	0	0	Ki67+	 8979 33989
752	0	0	Ki67+	 9022 33502
753	0	0	Ki67+	 9129 33551
754	0	0	Ki67+	 9190 33732
755	0	0	Ki67+	 9095 34933
756	0	0	Ki67+	 9256 31412
757	0	0	Ki67+	 9259 31647
758	0	0	Ki67+	 9260 31345
759	0	0	Ki67+	 9265 31293
760	0	0	Ki67+	 9267 31029
761	0	0	Ki67+	 9268 31376
762	0	0	Ki67+	 9269 31303
763	0	0	Ki67+	 9285 31291
764	0	0	Ki67+	 9296 31035
765	0	0	Ki67+	 9296 31317
766	0	0	Ki67+	 9305 31382
767	0	0	Ki67+	 9315 31106
768	0	0	Ki67+	 9316 31005
769	0	0	Ki67+	 9317 31335
770	0	0	Ki67+	 9319 31259
771	0	0	Ki67+	 9319 31403
772	0	0	Ki67+	 9325 31698
773	0	0	Ki67+	 9326 31029
774	0	0	Ki67+	 9333 31390
775	0	0	Ki67+	 9336 31409
776	0	0	Ki67+	 9343 31315
777	0	0	Ki67+	 9365 31218
778	0	0	Ki67+	 9366 31442
779	0	0	Ki67+	 9368 31398
780	0	0	Ki67+	 9373 31422
781	0	0	Ki67+	 9374 31248
782	0	0	Ki67+	 9381 31216
783	0	0	Ki67+	 9383 31308
784	0	0	Ki67+	 9389 31130
785	0	0	Ki67+	 9390 31463
786	0	0	Ki67+	 9392 31275
787	0	0	Ki67+	 9400 31413
788	0	0	Ki67+	 9403 31482
789	0	0	Ki67+	 9405 31435
790	0	0	Ki67+	 9408 31300
791	0	0	Ki67+	 9411 31422
792	0	0	Ki67+	 9413 31506
793	0	0	Ki67+	 9417 31284
794	0	0	Ki67+	 9427 31303
795	0	0	Ki67+	 9430 31269
796	0	0	Ki67+	 9435 31724
797	0	0	Ki67+	 9437 31462
798	0	0	Ki67+	 9441 31491
799	0	0	Ki67+	 9454 31462
800	0	0	Ki67+	 9457 31186
801	0	0	Ki67+	 9457 31481
802	0	0	Ki67+	 9461 31270
803	0	0	Ki67+	 9468 31285
804	0	0	Ki67+	 9477 31213
805	0	0	Ki67+	 9481 31239
806	0	0	Ki67+	 9481 31258
807	0	0	Ki67+	 9493 31220
808	0	0	Ki67+	 9506 31504
809	0	0	Ki67+	 9507 31558
810	0	0	Ki67+	 9512 31234
811	0	0	Ki67+	 9513 31734
812	0	0	Ki67+	 9517 31398
813	0	0	Ki67+	 9533 31339
814	0	0	Ki67+	 9533 31382
815	0	0	Ki67+	 9533 31430
816	0	0	Ki67+	 9533 31601
817	0	0	Ki67+	 9535 31581
818	0	0	Ki67+	 9536 31513
819	0	0	Ki67+	 9539 31559
820	0	0	Ki67+	 9544 31531
821	0	0	Ki67+	 9547 31476
822	0	0	Ki67+	 9550 31463
823	0	0	Ki67+	 9551 31399
824	0	0	Ki67+	 9558 31730
825	0	0	Ki67+	 9560 31484
826	0	0	Ki67+	 9564 31628
827	0	0	Ki67+	 9564 31652
828	0	0	Ki67+	 9566 31440
829	0	0	Ki67+	 9570 31354
830	0	0	Ki67+	 9582 31529
831	0	0	Ki67+	 9586 31563
832	0	0	Ki67+	 9595 31457
833	0	0	Ki67+	 9602 31623
834	0	0	Ki67+	 9603 31589
835	0	0	Ki67+	 9620 31455
836	0	0	Ki67+	 9634 31485
837	0	0	Ki67+	 9655 31533
838	0	0	Ki67+	 9250 31779
839	0	0	Ki67+	 9258 31804
840	0	0	Ki67+	 9278 32498
841	0	0	Ki67+	 9285 31805
842	0	0	Ki67+	 9306 31839
843	0	0	Ki67+	 9311 32030
844	0	0	Ki67+	 9338 31751
845	0	0	Ki67+	 9347 31788
846	0	0	Ki67+	 9456 32483
847	0	0	Ki67+	 9474 31855
848	0	0	Ki67+	 9515 31767
849	0	0	Ki67+	 9532 31754
850	0	0	Ki67+	 9537 31826
851	0	0	Ki67+	 9547 31775
852	0	0	Ki67+	 9555 31805
853	0	0	Ki67+	 9573 31777
854	0	0	Ki67+	 9729 32121
855	0	0	Ki67+	 9733 32368
856	0	0	Ki67+	 9739 32065
857	0	0	Ki67+	 9760 32075
858	0	0	Ki67+	 9771 31967
859	0	0	Ki67+	 9793 32055
860	0	0	Ki67+	 9795 32320
861	0	0	Ki67+	 9796 32213
862	0	0	Ki67+	 9801 31902
863	0	0	Ki67+	 9814 32171
864	0	0	Ki67+	 9822 31997
865	0	0	Ki67+	 9822 32070
866	0	0	Ki67+	 9822 32134
867	0	0	Ki67+	 9822 32359
868	0	0	Ki67+	 9826 31984
869	0	0	Ki67+	 9833 32113
870	0	0	Ki67+	 9843 32065
871	0	0	Ki67+	 9849 32041
872	0	0	Ki67+	 9851 32110
873	0	0	Ki67+	 9882 32075
874	0	0	Ki67+	 9889 32319
875	0	0	Ki67+	 9890 32012
876	0	0	Ki67+	 9914 31914
877	0	0	Ki67+	 9924 32210
878	0	0	Ki67+	 9937 32002
879	0	0	Ki67+	 9940 32245
880	0	0	Ki67+	 9943 32210
881	0	0	Ki67+	 9946 32227
882	0	0	Ki67+	 9958 32260
883	0	0	Ki67+	 9971 32423
884	0	0	Ki67+	 10023 32460
885	0	0	Ki67+	 9326 32709
886	0	0	Ki67+	 9379 33277
887	0	0	Ki67+	 9389 32732
888	0	0	Ki67+	 9526 33292
889	0	0	Ki67+	 9538 33077
890	0	0	Ki67+	 9549 32974
891	0	0	Ki67+	 9550 33121
892	0	0	Ki67+	 9561 32999
893	0	0	Ki67+	 9574 32820
894	0	0	Ki67+	 9594 32625
895	0	0	Ki67+	 9726 33327
896	0	0	Ki67+	 9742 33279
897	0	0	Ki67+	 9743 33311
898	0	0	Ki67+	 9752 32606
899	0	0	Ki67+	 9757 33288
900	0	0	Ki67+	 9779 32718
901	0	0	Ki67+	 9789 33170
902	0	0	Ki67+	 9794 33072
903	0	0	Ki67+	 9795 33253
904	0	0	Ki67+	 9805 32742
905	0	0	Ki67+	 9806 33281
906	0	0	Ki67+	 9808 33239
907	0	0	Ki67+	 9808 33255
908	0	0	Ki67+	 9833 33271
909	0	0	Ki67+	 9839 33243
910	0	0	Ki67+	 9864 33294
911	0	0	Ki67+	 9866 32904
912	0	0	Ki67+	 9869 33246
913	0	0	Ki67+	 9883 33291
914	0	0	Ki67+	 9888 33137
915	0	0	Ki67+	 9906 33323
916	0	0	Ki67+	 9915 32939
917	0	0	Ki67+	 9917 32655
918	0	0	Ki67+	 9920 33284
919	0	0	Ki67+	 9924 33326
920	0	0	Ki67+	 9927 32689
921	0	0	Ki67+	 9929 32611
922	0	0	Ki67+	 9931 32714
923	0	0	Ki67+	 9935 32841
924	0	0	Ki67+	 9942 32627
925	0	0	Ki67+	 9942 33057
926	0	0	Ki67+	 9953 32720
927	0	0	Ki67+	 9954 33312
928	0	0	Ki67+	 9970 32835
929	0	0	Ki67+	 9979 33228
930	0	0	Ki67+	 9990 33194
931	0	0	Ki67+	 10009 32868
932	0	0	Ki67+	 10013 33281
933	0	0	Ki67+	 10015 33142
934	0	0	Ki67+	 10016 32562
935	0	0	Ki67+	 10019 33027
936	0	0	Ki67+	 10036 33341
937	0	0	Ki67+	 10045 33164
938	0	0	Ki67+	 9319 33594
939	0	0	Ki67+	 9385 33389
940	0	0	Ki67+	 9456 33911
941	0	0	Ki67+	 9705 33821
942	0	0	Ki67+	 9752 33391
943	0	0	Ki67+	 9753 33417
944	0	0	Ki67+	 9769 33390
945	0	0	Ki67+	 9770 33359
946	0	0	Ki67+	 9773 33457
947	0	0	Ki67+	 9775 33378
948	0	0	Ki67+	 9792 33569
949	0	0	Ki67+	 9795 33402
950	0	0	Ki67+	 9805 33345
951	0	0	Ki67+	 9807 33436
952	0	0	Ki67+	 9823 33469
953	0	0	Ki67+	 9828 33790
954	0	0	Ki67+	 9829 33421
955	0	0	Ki67+	 9830 33394
956	0	0	Ki67+	 9835 33357
957	0	0	Ki67+	 9839 33781
958	0	0	Ki67+	 9845 33421
959	0	0	Ki67+	 9853 33379
960	0	0	Ki67+	 9866 33926
961	0	0	Ki67+	 9875 33352
962	0	0	Ki67+	 9882 33393
963	0	0	Ki67+	 9889 33375
964	0	0	Ki67+	 9905 33368
965	0	0	Ki67+	 9906 33356
966	0	0	Ki67+	 9931 33352
967	0	0	Ki67+	 9951 33375
968	0	0	Ki67+	 9975 33425
969	0	0	Ki67+	 9998 33352
970	0	0	Ki67+	 10002 33414
971	0	0	Ki67+	 10010 33749
972	0	0	Ki67+	 10026 33427
973	0	0	Ki67+	 10033 33731
974	0	0	Ki67+	 10044 33458
975	0	0	Ki67+	 10045 33935
976	0	0	Ki67+	 10020 34468
977	0	0	Ki67+	 9782 35122
978	0	0	Ki67+	 9819 35501
979	0	0	Ki67+	 9947 35598
980	0	0	Ki67+	 10049 32691
981	0	0	Ki67+	 10052 32442
982	0	0	Ki67+	 10059 32478
983	0	0	Ki67+	 10060 32660
984	0	0	Ki67+	 10062 32991
985	0	0	Ki67+	 10072 32420
986	0	0	Ki67+	 10077 32914
987	0	0	Ki67+	 10078 33005
988	0	0	Ki67+	 10083 32499
989	0	0	Ki67+	 10087 32904
990	0	0	Ki67+	 10091 32442
991	0	0	Ki67+	 10094 32984
992	0	0	Ki67+	 10099 32402
993	0	0	Ki67+	 10113 32715
994	0	0	Ki67+	 10115 32976
995	0	0	Ki67+	 10121 32426
996	0	0	Ki67+	 10131 32422
997	0	0	Ki67+	 10139 32485
998	0	0	Ki67+	 10145 32453
999	0	0	Ki67+	 10147 32474
1000	0	0	Ki67+	 10159 32507
1001	0	0	Ki67+	 10160 32862
1002	0	0	Ki67+	 10163 32937
1003	0	0	Ki67+	 10168 32754
1004	0	0	Ki67+	 10173 32481
1005	0	0	Ki67+	 10174 32834
1006	0	0	Ki67+	 10175 32467
1007	0	0	Ki67+	 10180 32449
1008	0	0	Ki67+	 10200 32431
1009	0	0	Ki67+	 10217 32647
1010	0	0	Ki67+	 10226 32637
1011	0	0	Ki67+	 10230 32419
1012	0	0	Ki67+	 10237 32460
1013	0	0	Ki67+	 10240 32833
1014	0	0	Ki67+	 10244 32410
1015	0	0	Ki67+	 10270 32448
1016	0	0	Ki67+	 10273 32424
1017	0	0	Ki67+	 10354 32871
1018	0	0	Ki67+	 10381 32829
1019	0	0	Ki67+	 10392 32827
1020	0	0	Ki67+	 10409 32883
1021	0	0	Ki67+	 10425 32645
1022	0	0	Ki67+	 10447 32903
1023	0	0	Ki67+	 10532 32644
1024	0	0	Ki67+	 10546 32609
1025	0	0	Ki67+	 10608 32918
1026	0	0	Ki67+	 10627 32939
1027	0	0	Ki67+	 10707 32944
1028	0	0	Ki67+	 10732 32930
1029	0	0	Ki67+	 10050 33260
1030	0	0	Ki67+	 10050 33436
1031	0	0	Ki67+	 10055 33048
1032	0	0	Ki67+	 10063 33466
1033	0	0	Ki67+	 10066 33072
1034	0	0	Ki67+	 10071 33435
1035	0	0	Ki67+	 10072 33365
1036	0	0	Ki67+	 10077 33174
1037	0	0	Ki67+	 10084 33461
1038	0	0	Ki67+	 10085 33092
1039	0	0	Ki67+	 10096 33453
1040	0	0	Ki67+	 10112 33166
1041	0	0	Ki67+	 10115 33402
1042	0	0	Ki67+	 10125 33448
1043	0	0	Ki67+	 10128 33265
1044	0	0	Ki67+	 10139 33353
1045	0	0	Ki67+	 10140 33186
1046	0	0	Ki67+	 10143 33084
1047	0	0	Ki67+	 10148 33157
1048	0	0	Ki67+	 10148 33446
1049	0	0	Ki67+	 10153 33304
1050	0	0	Ki67+	 10158 33246
1051	0	0	Ki67+	 10166 33402
1052	0	0	Ki67+	 10168 33464
1053	0	0	Ki67+	 10169 33327
1054	0	0	Ki67+	 10169 33441
1055	0	0	Ki67+	 10173 33179
1056	0	0	Ki67+	 10176 33191
1057	0	0	Ki67+	 10176 33224
1058	0	0	Ki67+	 10195 33428
1059	0	0	Ki67+	 10197 33398
1060	0	0	Ki67+	 10201 33311
1061	0	0	Ki67+	 10203 33165
1062	0	0	Ki67+	 10209 33259
1063	0	0	Ki67+	 10212 33437
1064	0	0	Ki67+	 10218 33452
1065	0	0	Ki67+	 10220 33201
1066	0	0	Ki67+	 10225 33279
1067	0	0	Ki67+	 10229 33467
1068	0	0	Ki67+	 10249 33162
1069	0	0	Ki67+	 10255 33135
1070	0	0	Ki67+	 10261 33466
1071	0	0	Ki67+	 10262 33397
1072	0	0	Ki67+	 10266 33243
1073	0	0	Ki67+	 10270 33369
1074	0	0	Ki67+	 10271 33050
1075	0	0	Ki67+	 10279 33206
1076	0	0	Ki67+	 10280 33120
1077	0	0	Ki67+	 10301 33071
1078	0	0	Ki67+	 10304 33098
1079	0	0	Ki67+	 10319 33354
1080	0	0	Ki67+	 10319 33413
1081	0	0	Ki67+	 10320 33076
1082	0	0	Ki67+	 10324 33224
1083	0	0	Ki67+	 10338 33106
1084	0	0	Ki67+	 10341 33434
1085	0	0	Ki67+	 10347 33330
1086	0	0	Ki67+	 10347 33599
1087	0	0	Ki67+	 10352 33147
1088	0	0	Ki67+	 10363 33043
1089	0	0	Ki67+	 10363 33170
1090	0	0	Ki67+	 10369 33125
1091	0	0	Ki67+	 10369 33139
1092	0	0	Ki67+	 10373 33053
1093	0	0	Ki67+	 10376 33096
1094	0	0	Ki67+	 10388 33031
1095	0	0	Ki67+	 10393 33074
1096	0	0	Ki67+	 10406 33548
1097	0	0	Ki67+	 10410 33373
1098	0	0	Ki67+	 10412 33528
1099	0	0	Ki67+	 10430 33253
1100	0	0	Ki67+	 10439 33322
1101	0	0	Ki67+	 10443 33069
1102	0	0	Ki67+	 10443 33504
1103	0	0	Ki67+	 10444 33668
1104	0	0	Ki67+	 10445 33176
1105	0	0	Ki67+	 10450 33016
1106	0	0	Ki67+	 10457 33035
1107	0	0	Ki67+	 10461 33308
1108	0	0	Ki67+	 10471 33534
1109	0	0	Ki67+	 10472 33058
1110	0	0	Ki67+	 10485 33481
1111	0	0	Ki67+	 10486 33728
1112	0	0	Ki67+	 10488 33501
1113	0	0	Ki67+	 10504 33228
1114	0	0	Ki67+	 10506 33024
1115	0	0	Ki67+	 10507 33056
1116	0	0	Ki67+	 10509 33468
1117	0	0	Ki67+	 10509 33520
1118	0	0	Ki67+	 10509 33549
1119	0	0	Ki67+	 10512 33570
1120	0	0	Ki67+	 10513 33417
1121	0	0	Ki67+	 10523 33212
1122	0	0	Ki67+	 10528 33587
1123	0	0	Ki67+	 10530 33488
1124	0	0	Ki67+	 10547 33640
1125	0	0	Ki67+	 10548 33208
1126	0	0	Ki67+	 10548 33236
1127	0	0	Ki67+	 10558 33428
1128	0	0	Ki67+	 10560 33180
1129	0	0	Ki67+	 10563 33402
1130	0	0	Ki67+	 10583 33380
1131	0	0	Ki67+	 10604 33212
1132	0	0	Ki67+	 10607 33054
1133	0	0	Ki67+	 10607 33644
1134	0	0	Ki67+	 10608 33581
1135	0	0	Ki67+	 10610 33333
1136	0	0	Ki67+	 10626 33022
1137	0	0	Ki67+	 10631 33232
1138	0	0	Ki67+	 10632 33436
1139	0	0	Ki67+	 10636 33592
1140	0	0	Ki67+	 10640 33623
1141	0	0	Ki67+	 10647 33451
1142	0	0	Ki67+	 10651 33110
1143	0	0	Ki67+	 10661 33412
1144	0	0	Ki67+	 10662 33224
1145	0	0	Ki67+	 10665 33322
1146	0	0	Ki67+	 10679 33224
1147	0	0	Ki67+	 10683 33362
1148	0	0	Ki67+	 10684 33379
1149	0	0	Ki67+	 10689 33204
1150	0	0	Ki67+	 10710 33506
1151	0	0	Ki67+	 10717 33425
1152	0	0	Ki67+	 10724 33395
1153	0	0	Ki67+	 10727 33344
1154	0	0	Ki67+	 10727 33371
1155	0	0	Ki67+	 10733 33517
1156	0	0	Ki67+	 10749 33477
1157	0	0	Ki67+	 10750 33291
1158	0	0	Ki67+	 10754 33556
1159	0	0	Ki67+	 10757 33371
1160	0	0	Ki67+	 10759 33263
1161	0	0	Ki67+	 10763 33097
1162	0	0	Ki67+	 10766 33190
1163	0	0	Ki67+	 10767 33278
1164	0	0	Ki67+	 10772 33314
1165	0	0	Ki67+	 10773 33337
1166	0	0	Ki67+	 10774 33387
1167	0	0	Ki67+	 10777 33241
1168	0	0	Ki67+	 10779 33359
1169	0	0	Ki67+	 10797 33428
1170	0	0	Ki67+	 10812 33401
1171	0	0	Ki67+	 10818 33139
1172	0	0	Ki67+	 10821 33102
1173	0	0	Ki67+	 10828 33034
1174	0	0	Ki67+	 10828 33375
1175	0	0	Ki67+	 10832 33071
1176	0	0	Ki67+	 10841 33627
1177	0	0	Ki67+	 10847 33610
1178	0	0	Ki67+	 10071 33963
1179	0	0	Ki67+	 10098 33968
1180	0	0	Ki67+	 10142 34045
1181	0	0	Ki67+	 10157 33957
1182	0	0	Ki67+	 10164 33938
1183	0	0	Ki67+	 10174 34539
1184	0	0	Ki67+	 10185 34284
1185	0	0	Ki67+	 10189 34520
1186	0	0	Ki67+	 10206 33895
1187	0	0	Ki67+	 10209 33880
1188	0	0	Ki67+	 10226 33886
1189	0	0	Ki67+	 10229 34380
1190	0	0	Ki67+	 10270 33924
1191	0	0	Ki67+	 10310 33982
1192	0	0	Ki67+	 10341 34469
1193	0	0	Ki67+	 10345 34159
1194	0	0	Ki67+	 10363 34466
1195	0	0	Ki67+	 10440 34566
1196	0	0	Ki67+	 10508 34015
1197	0	0	Ki67+	 10657 34036
1198	0	0	Ki67+	 10742 34103
1199	0	0	Ki67+	 10843 33879
1200	0	0	Ki67+	 10166 34779
1201	0	0	Ki67+	 10450 34841
1202	0	0	Ki67+	 10553 34752
1203	0	0	Ki67+	 10811 34744
1204	0	0	Ki67+	 10431 35928
1205	0	0	Ki67+	 10523 35800
1206	0	0	Ki67+	 10632 35883
1207	0	0	Ki67+	 10674 35773
1208	0	0	Ki67+	 10712 36487
1209	0	0	Ki67+	 10264 37451
1210	0	0	Ki67+	 10385 38642
1211	0	0	Ki67+	 10852 32919
1212	0	0	Ki67+	 10856 33359
1213	0	0	Ki67+	 10864 33269
1214	0	0	Ki67+	 10866 32945
1215	0	0	Ki67+	 10870 33199
1216	0	0	Ki67+	 10870 33474
1217	0	0	Ki67+	 10874 33382
1218	0	0	Ki67+	 10877 33238
1219	0	0	Ki67+	 10879 33365
1220	0	0	Ki67+	 10885 33339
1221	0	0	Ki67+	 10916 33086
1222	0	0	Ki67+	 10927 33036
1223	0	0	Ki67+	 10927 33051
1224	0	0	Ki67+	 10928 33212
1225	0	0	Ki67+	 10962 33044
1226	0	0	Ki67+	 10976 33153
1227	0	0	Ki67+	 10980 33181
1228	0	0	Ki67+	 10982 33098
1229	0	0	Ki67+	 10983 33028
1230	0	0	Ki67+	 11021 33501
1231	0	0	Ki67+	 11023 33485
1232	0	0	Ki67+	 11025 33155
1233	0	0	Ki67+	 11033 33099
1234	0	0	Ki67+	 11034 33176
1235	0	0	Ki67+	 11040 33076
1236	0	0	Ki67+	 11076 33520
1237	0	0	Ki67+	 11079 33535
1238	0	0	Ki67+	 11082 33231
1239	0	0	Ki67+	 11083 33462
1240	0	0	Ki67+	 11095 33211
1241	0	0	Ki67+	 11137 33226
1242	0	0	Ki67+	 11144 33186
1243	0	0	Ki67+	 11148 33244
1244	0	0	Ki67+	 11162 32879
1245	0	0	Ki67+	 11166 33084
1246	0	0	Ki67+	 11186 33359
1247	0	0	Ki67+	 11197 33262
1248	0	0	Ki67+	 11201 33512
1249	0	0	Ki67+	 11229 33305
1250	0	0	Ki67+	 11249 33365
1251	0	0	Ki67+	 11258 33560
1252	0	0	Ki67+	 11260 33547
1253	0	0	Ki67+	 11273 33512
1254	0	0	Ki67+	 11291 33519
1255	0	0	Ki67+	 11340 33182
1256	0	0	Ki67+	 11353 33481
1257	0	0	Ki67+	 11355 33582
1258	0	0	Ki67+	 11361 33464
1259	0	0	Ki67+	 11363 33551
1260	0	0	Ki67+	 11372 33446
1261	0	0	Ki67+	 11396 33563
1262	0	0	Ki67+	 11413 33521
1263	0	0	Ki67+	 11422 33153
1264	0	0	Ki67+	 11428 33564
1265	0	0	Ki67+	 11439 33550
1266	0	0	Ki67+	 11467 33377
1267	0	0	Ki67+	 11490 33375
1268	0	0	Ki67+	 11493 33218
1269	0	0	Ki67+	 11536 33507
1270	0	0	Ki67+	 11543 33384
1271	0	0	Ki67+	 11544 33401
1272	0	0	Ki67+	 11545 33356
1273	0	0	Ki67+	 11556 33321
1274	0	0	Ki67+	 11574 33391
1275	0	0	Ki67+	 10856 33590
1276	0	0	Ki67+	 10860 33621
1277	0	0	Ki67+	 10943 33827
1278	0	0	Ki67+	 11014 34141
1279	0	0	Ki67+	 11094 34168
1280	0	0	Ki67+	 11107 33685
1281	0	0	Ki67+	 11203 33750
1282	0	0	Ki67+	 11204 33630
1283	0	0	Ki67+	 11209 34024
1284	0	0	Ki67+	 11211 33970
1285	0	0	Ki67+	 11228 34108
1286	0	0	Ki67+	 11234 33715
1287	0	0	Ki67+	 11247 33667
1288	0	0	Ki67+	 11248 33687
1289	0	0	Ki67+	 11252 33654
1290	0	0	Ki67+	 11255 33637
1291	0	0	Ki67+	 11271 33781
1292	0	0	Ki67+	 11275 33623
1293	0	0	Ki67+	 11281 33944
1294	0	0	Ki67+	 11290 33638
1295	0	0	Ki67+	 11290 33726
1296	0	0	Ki67+	 11290 33750
1297	0	0	Ki67+	 11303 33613
1298	0	0	Ki67+	 11306 33595
1299	0	0	Ki67+	 11308 33934
1300	0	0	Ki67+	 11316 34032
1301	0	0	Ki67+	 11323 33591
1302	0	0	Ki67+	 11324 34076
1303	0	0	Ki67+	 11332 33919
1304	0	0	Ki67+	 11338 33656
1305	0	0	Ki67+	 11340 33907
1306	0	0	Ki67+	 11341 34133
1307	0	0	Ki67+	 11362 33996
1308	0	0	Ki67+	 11365 33856
1309	0	0	Ki67+	 11366 33920
1310	0	0	Ki67+	 11376 33892
1311	0	0	Ki67+	 11385 33910
1312	0	0	Ki67+	 11399 33747
1313	0	0	Ki67+	 11435 34058
1314	0	0	Ki67+	 11443 33729
1315	0	0	Ki67+	 11453 33894
1316	0	0	Ki67+	 11463 33870
1317	0	0	Ki67+	 11472 34109
1318	0	0	Ki67+	 11478 34020
1319	0	0	Ki67+	 11479 33998
1320	0	0	Ki67+	 11480 33865
1321	0	0	Ki67+	 11480 33978
1322	0	0	Ki67+	 11501 33671
1323	0	0	Ki67+	 11506 33640
1324	0	0	Ki67+	 11519 33961
1325	0	0	Ki67+	 11528 33698
1326	0	0	Ki67+	 11529 33960
1327	0	0	Ki67+	 11534 33662
1328	0	0	Ki67+	 11557 33797
1329	0	0	Ki67+	 11564 33964
1330	0	0	Ki67+	 11573 34031
1331	0	0	Ki67+	 11598 34039
1332	0	0	Ki67+	 11605 34010
1333	0	0	Ki67+	 11620 33606
1334	0	0	Ki67+	 11639 34091
1335	0	0	Ki67+	 11642 33743
1336	0	0	Ki67+	 11643 33937
1337	0	0	Ki67+	 11644 33757
1338	0	0	Ki67+	 10968 34962
1339	0	0	Ki67+	 11289 34880
1340	0	0	Ki67+	 11413 34811
1341	0	0	Ki67+	 11435 34410
1342	0	0	Ki67+	 11438 34819
1343	0	0	Ki67+	 11440 34836
1344	0	0	Ki67+	 11472 35140
1345	0	0	Ki67+	 11562 34454
1346	0	0	Ki67+	 11578 35014
1347	0	0	Ki67+	 11110 35233
1348	0	0	Ki67+	 11435 35543
1349	0	0	Ki67+	 11460 35463
1350	0	0	Ki67+	 11470 35365
1351	0	0	Ki67+	 11488 35660
1352	0	0	Ki67+	 11633 35654
1353	0	0	Ki67+	 11643 35605
1354	0	0	Ki67+	 11017 36549
1355	0	0	Ki67+	 11144 35997
1356	0	0	Ki67+	 11274 36239
1357	0	0	Ki67+	 11281 36677
1358	0	0	Ki67+	 11552 36450
1359	0	0	Ki67+	 11626 36007
1360	0	0	Ki67+	 10857 36967
1361	0	0	Ki67+	 11506 37153
1362	0	0	Ki67+	 11661 33864
1363	0	0	Ki67+	 11663 33549
1364	0	0	Ki67+	 11669 33581
1365	0	0	Ki67+	 11694 33919
1366	0	0	Ki67+	 11696 33607
1367	0	0	Ki67+	 11702 33471
1368	0	0	Ki67+	 11704 33443
1369	0	0	Ki67+	 11719 33725
1370	0	0	Ki67+	 11722 33901
1371	0	0	Ki67+	 11726 33681
1372	0	0	Ki67+	 11727 33570
1373	0	0	Ki67+	 11728 33705
1374	0	0	Ki67+	 11744 33664
1375	0	0	Ki67+	 11749 33615
1376	0	0	Ki67+	 11758 33790
1377	0	0	Ki67+	 11762 33778
1378	0	0	Ki67+	 11763 33634
1379	0	0	Ki67+	 11767 33618
1380	0	0	Ki67+	 11773 33506
1381	0	0	Ki67+	 11774 33525
1382	0	0	Ki67+	 11781 33301
1383	0	0	Ki67+	 11790 33498
1384	0	0	Ki67+	 11798 33273
1385	0	0	Ki67+	 11801 33463
1386	0	0	Ki67+	 11804 33314
1387	0	0	Ki67+	 11814 33465
1388	0	0	Ki67+	 11816 33452
1389	0	0	Ki67+	 11816 33826
1390	0	0	Ki67+	 11821 33426
1391	0	0	Ki67+	 11844 33399
1392	0	0	Ki67+	 11847 33785
1393	0	0	Ki67+	 11858 33391
1394	0	0	Ki67+	 11859 33911
1395	0	0	Ki67+	 11865 33946
1396	0	0	Ki67+	 11880 33763
1397	0	0	Ki67+	 11884 33931
1398	0	0	Ki67+	 11888 33319
1399	0	0	Ki67+	 11893 33913
1400	0	0	Ki67+	 11901 33736
1401	0	0	Ki67+	 11910 33929
1402	0	0	Ki67+	 11919 33894
1403	0	0	Ki67+	 11931 33927
1404	0	0	Ki67+	 11944 33882
1405	0	0	Ki67+	 11945 33627
1406	0	0	Ki67+	 11948 33579
1407	0	0	Ki67+	 11950 33918
1408	0	0	Ki67+	 11952 33699
1409	0	0	Ki67+	 11957 33652
1410	0	0	Ki67+	 11959 33327
1411	0	0	Ki67+	 11960 33341
1412	0	0	Ki67+	 11968 33910
1413	0	0	Ki67+	 11969 33601
1414	0	0	Ki67+	 11973 33626
1415	0	0	Ki67+	 11974 33642
1416	0	0	Ki67+	 11978 33868
1417	0	0	Ki67+	 11983 33227
1418	0	0	Ki67+	 11984 33797
1419	0	0	Ki67+	 11986 33552
1420	0	0	Ki67+	 11992 33882
1421	0	0	Ki67+	 12002 33216
1422	0	0	Ki67+	 12006 33860
1423	0	0	Ki67+	 12009 33890
1424	0	0	Ki67+	 12011 33550
1425	0	0	Ki67+	 12015 33523
1426	0	0	Ki67+	 12015 33664
1427	0	0	Ki67+	 12022 33789
1428	0	0	Ki67+	 12023 33345
1429	0	0	Ki67+	 12024 33246
1430	0	0	Ki67+	 12025 33760
1431	0	0	Ki67+	 12028 33636
1432	0	0	Ki67+	 12034 33603
1433	0	0	Ki67+	 12037 33774
1434	0	0	Ki67+	 12038 33260
1435	0	0	Ki67+	 12041 33907
1436	0	0	Ki67+	 12047 33933
1437	0	0	Ki67+	 12048 33419
1438	0	0	Ki67+	 12055 33888
1439	0	0	Ki67+	 12060 33233
1440	0	0	Ki67+	 12060 33256
1441	0	0	Ki67+	 12060 33391
1442	0	0	Ki67+	 12068 33829
1443	0	0	Ki67+	 12070 33467
1444	0	0	Ki67+	 12072 33593
1445	0	0	Ki67+	 12074 33521
1446	0	0	Ki67+	 12080 33224
1447	0	0	Ki67+	 12083 33725
1448	0	0	Ki67+	 12089 33544
1449	0	0	Ki67+	 12094 33515
1450	0	0	Ki67+	 12094 33572
1451	0	0	Ki67+	 12095 33481
1452	0	0	Ki67+	 12107 33833
1453	0	0	Ki67+	 12110 33182
1454	0	0	Ki67+	 12144 33766
1455	0	0	Ki67+	 12153 33698
1456	0	0	Ki67+	 12179 33715
1457	0	0	Ki67+	 12185 33889
1458	0	0	Ki67+	 12203 33931
1459	0	0	Ki67+	 12215 33933
1460	0	0	Ki67+	 12263 33592
1461	0	0	Ki67+	 12276 33842
1462	0	0	Ki67+	 12280 33878
1463	0	0	Ki67+	 12292 33840
1464	0	0	Ki67+	 12302 33818
1465	0	0	Ki67+	 12332 33166
1466	0	0	Ki67+	 12366 33172
1467	0	0	Ki67+	 12366 33797
1468	0	0	Ki67+	 12390 33174
1469	0	0	Ki67+	 12405 33793
1470	0	0	Ki67+	 12414 33171
1471	0	0	Ki67+	 12422 33783
1472	0	0	Ki67+	 12432 33186
1473	0	0	Ki67+	 12433 33231
1474	0	0	Ki67+	 12435 33827
1475	0	0	Ki67+	 11653 34024
1476	0	0	Ki67+	 11671 34022
1477	0	0	Ki67+	 11724 34099
1478	0	0	Ki67+	 11732 34074
1479	0	0	Ki67+	 11777 34026
1480	0	0	Ki67+	 11805 34014
1481	0	0	Ki67+	 11832 33954
1482	0	0	Ki67+	 11832 34017
1483	0	0	Ki67+	 11849 34627
1484	0	0	Ki67+	 11871 34508
1485	0	0	Ki67+	 11873 34100
1486	0	0	Ki67+	 11906 34142
1487	0	0	Ki67+	 11952 34036
1488	0	0	Ki67+	 11959 34049
1489	0	0	Ki67+	 11964 34022
1490	0	0	Ki67+	 11991 34011
1491	0	0	Ki67+	 12001 34005
1492	0	0	Ki67+	 12012 34010
1493	0	0	Ki67+	 12014 34545
1494	0	0	Ki67+	 12039 34037
1495	0	0	Ki67+	 12052 34051
1496	0	0	Ki67+	 12061 34026
1497	0	0	Ki67+	 12068 34040
1498	0	0	Ki67+	 12094 34742
1499	0	0	Ki67+	 12198 33974
1500	0	0	Ki67+	 12213 33994
1501	0	0	Ki67+	 12213 34020
1502	0	0	Ki67+	 12245 34013
1503	0	0	Ki67+	 12269 33976
1504	0	0	Ki67+	 12332 34170
1505	0	0	Ki67+	 12363 34709
1506	0	0	Ki67+	 11654 35496
1507	0	0	Ki67+	 11704 35477
1508	0	0	Ki67+	 11789 35262
1509	0	0	Ki67+	 11812 34775
1510	0	0	Ki67+	 11824 34822
1511	0	0	Ki67+	 11922 35370
1512	0	0	Ki67+	 11928 34904
1513	0	0	Ki67+	 11965 35242
1514	0	0	Ki67+	 11983 35135
1515	0	0	Ki67+	 12045 35158
1516	0	0	Ki67+	 12059 35422
1517	0	0	Ki67+	 12063 35481
1518	0	0	Ki67+	 12069 35261
1519	0	0	Ki67+	 12075 35507
1520	0	0	Ki67+	 12096 35251
1521	0	0	Ki67+	 12098 35330
1522	0	0	Ki67+	 12120 35226
1523	0	0	Ki67+	 12127 35096
1524	0	0	Ki67+	 12131 35240
1525	0	0	Ki67+	 12148 35535
1526	0	0	Ki67+	 12159 35313
1527	0	0	Ki67+	 12159 35514
1528	0	0	Ki67+	 12163 35368
1529	0	0	Ki67+	 12170 35084
1530	0	0	Ki67+	 12171 35180
1531	0	0	Ki67+	 12186 35064
1532	0	0	Ki67+	 12193 35433
1533	0	0	Ki67+	 12194 35351
1534	0	0	Ki67+	 12204 35237
1535	0	0	Ki67+	 12207 35468
1536	0	0	Ki67+	 12214 35347
1537	0	0	Ki67+	 12253 35170
1538	0	0	Ki67+	 12259 35434
1539	0	0	Ki67+	 12265 35221
1540	0	0	Ki67+	 12288 35166
1541	0	0	Ki67+	 12299 35387
1542	0	0	Ki67+	 12300 35258
1543	0	0	Ki67+	 12306 34909
1544	0	0	Ki67+	 12307 35167
1545	0	0	Ki67+	 12312 35518
1546	0	0	Ki67+	 12360 35350
1547	0	0	Ki67+	 12366 35277
1548	0	0	Ki67+	 12381 35537
1549	0	0	Ki67+	 12386 35450
1550	0	0	Ki67+	 12390 35155
1551	0	0	Ki67+	 12396 34781
1552	0	0	Ki67+	 12414 35270
1553	0	0	Ki67+	 12418 35422
1554	0	0	Ki67+	 12431 34837
1555	0	0	Ki67+	 12438 35268
1556	0	0	Ki67+	 12444 35289
1557	0	0	Ki67+	 11783 35810
1558	0	0	Ki67+	 11927 36111
1559	0	0	Ki67+	 11977 35816
1560	0	0	Ki67+	 12020 36051
1561	0	0	Ki67+	 12038 35756
1562	0	0	Ki67+	 12038 35834
1563	0	0	Ki67+	 12215 35566
1564	0	0	Ki67+	 12247 35696
1565	0	0	Ki67+	 12300 35726
1566	0	0	Ki67+	 12308 35587
1567	0	0	Ki67+	 12312 35574
1568	0	0	Ki67+	 12314 35813
1569	0	0	Ki67+	 12339 35571
1570	0	0	Ki67+	 12350 35810
1571	0	0	Ki67+	 12376 35812
1572	0	0	Ki67+	 12379 35604
1573	0	0	Ki67+	 12394 35597
1574	0	0	Ki67+	 12431 35767
1575	0	0	Ki67+	 12058 36620
1576	0	0	Ki67+	 12321 36578
1577	0	0	Ki67+	 11705 37556
1578	0	0	Ki67+	 12306 37460
1579	0	0	Ki67+	 12222 38367
1580	0	0	Ki67+	 12308 38279
1581	0	0	Ki67+	 12319 38183
1582	0	0	Ki67+	 12432 38594
1583	0	0	Ki67+	 11794 38957
1584	0	0	Ki67+	 11841 38968
1585	0	0	Ki67+	 12453 33207
1586	0	0	Ki67+	 12457 33949
1587	0	0	Ki67+	 12463 33906
1588	0	0	Ki67+	 12464 33276
1589	0	0	Ki67+	 12464 33870
1590	0	0	Ki67+	 12469 33262
1591	0	0	Ki67+	 12483 33228
1592	0	0	Ki67+	 12484 33327
1593	0	0	Ki67+	 12486 33286
1594	0	0	Ki67+	 12499 33330
1595	0	0	Ki67+	 12500 33310
1596	0	0	Ki67+	 12506 33362
1597	0	0	Ki67+	 12510 33287
1598	0	0	Ki67+	 12528 33192
1599	0	0	Ki67+	 12530 33228
1600	0	0	Ki67+	 12534 33346
1601	0	0	Ki67+	 12551 33406
1602	0	0	Ki67+	 12572 33558
1603	0	0	Ki67+	 12574 33534
1604	0	0	Ki67+	 12574 33570
1605	0	0	Ki67+	 12577 33372
1606	0	0	Ki67+	 12586 33491
1607	0	0	Ki67+	 12590 33650
1608	0	0	Ki67+	 12594 33609
1609	0	0	Ki67+	 12595 33631
1610	0	0	Ki67+	 12597 33255
1611	0	0	Ki67+	 12601 33388
1612	0	0	Ki67+	 12601 33461
1613	0	0	Ki67+	 12608 33663
1614	0	0	Ki67+	 12638 33399
1615	0	0	Ki67+	 12644 33685
1616	0	0	Ki67+	 12656 33297
1617	0	0	Ki67+	 12660 33717
1618	0	0	Ki67+	 12661 33375
1619	0	0	Ki67+	 12662 33737
1620	0	0	Ki67+	 12679 33348
1621	0	0	Ki67+	 12693 33838
1622	0	0	Ki67+	 12718 33717
1623	0	0	Ki67+	 12727 33872
1624	0	0	Ki67+	 12732 33692
1625	0	0	Ki67+	 12734 33548
1626	0	0	Ki67+	 12735 33503
1627	0	0	Ki67+	 12746 33520
1628	0	0	Ki67+	 12751 33851
1629	0	0	Ki67+	 12755 33722
1630	0	0	Ki67+	 12761 33702
1631	0	0	Ki67+	 12763 33478
1632	0	0	Ki67+	 12763 33760
1633	0	0	Ki67+	 12768 33573
1634	0	0	Ki67+	 12770 33449
1635	0	0	Ki67+	 12770 33522
1636	0	0	Ki67+	 12774 33487
1637	0	0	Ki67+	 12778 33417
1638	0	0	Ki67+	 12781 33844
1639	0	0	Ki67+	 12783 33600
1640	0	0	Ki67+	 12786 33553
1641	0	0	Ki67+	 12788 33963
1642	0	0	Ki67+	 12790 33719
1643	0	0	Ki67+	 12792 33372
1644	0	0	Ki67+	 12793 33866
1645	0	0	Ki67+	 12794 33486
1646	0	0	Ki67+	 12794 33505
1647	0	0	Ki67+	 12797 33844
1648	0	0	Ki67+	 12799 33750
1649	0	0	Ki67+	 12802 33474
1650	0	0	Ki67+	 12802 33627
1651	0	0	Ki67+	 12803 33333
1652	0	0	Ki67+	 12804 33394
1653	0	0	Ki67+	 12804 33417
1654	0	0	Ki67+	 12806 33532
1655	0	0	Ki67+	 12806 33975
1656	0	0	Ki67+	 12808 33440
1657	0	0	Ki67+	 12813 33812
1658	0	0	Ki67+	 12817 33943
1659	0	0	Ki67+	 12822 33620
1660	0	0	Ki67+	 12827 33743
1661	0	0	Ki67+	 12828 33278
1662	0	0	Ki67+	 12828 33359
1663	0	0	Ki67+	 12828 33472
1664	0	0	Ki67+	 12832 33387
1665	0	0	Ki67+	 12832 33533
1666	0	0	Ki67+	 12834 33554
1667	0	0	Ki67+	 12835 33511
1668	0	0	Ki67+	 12836 33330
1669	0	0	Ki67+	 12840 33489
1670	0	0	Ki67+	 12840 33605
1671	0	0	Ki67+	 12843 33418
1672	0	0	Ki67+	 12844 33635
1673	0	0	Ki67+	 12846 33785
1674	0	0	Ki67+	 12846 33966
1675	0	0	Ki67+	 12848 33330
1676	0	0	Ki67+	 12850 33308
1677	0	0	Ki67+	 12851 33926
1678	0	0	Ki67+	 12852 33374
1679	0	0	Ki67+	 12852 33442
1680	0	0	Ki67+	 12856 33463
1681	0	0	Ki67+	 12856 33614
1682	0	0	Ki67+	 12856 33651
1683	0	0	Ki67+	 12863 33495
1684	0	0	Ki67+	 12867 33393
1685	0	0	Ki67+	 12875 33923
1686	0	0	Ki67+	 12881 33483
1687	0	0	Ki67+	 12881 33496
1688	0	0	Ki67+	 12883 33558
1689	0	0	Ki67+	 12891 33629
1690	0	0	Ki67+	 12891 33668
1691	0	0	Ki67+	 12892 33922
1692	0	0	Ki67+	 12895 33601
1693	0	0	Ki67+	 12904 33972
1694	0	0	Ki67+	 12907 33307
1695	0	0	Ki67+	 12907 33579
1696	0	0	Ki67+	 12915 33523
1697	0	0	Ki67+	 12921 33323
1698	0	0	Ki67+	 12921 33636
1699	0	0	Ki67+	 12921 33930
1700	0	0	Ki67+	 12928 33611
1701	0	0	Ki67+	 12929 33595
1702	0	0	Ki67+	 12934 33329
1703	0	0	Ki67+	 12938 33975
1704	0	0	Ki67+	 12939 33353
1705	0	0	Ki67+	 12940 33572
1706	0	0	Ki67+	 12940 33951
1707	0	0	Ki67+	 12945 33476
1708	0	0	Ki67+	 12950 33589
1709	0	0	Ki67+	 12966 33356
1710	0	0	Ki67+	 12966 33467
1711	0	0	Ki67+	 12968 33381
1712	0	0	Ki67+	 12972 33959
1713	0	0	Ki67+	 12973 33556
1714	0	0	Ki67+	 12992 33960
1715	0	0	Ki67+	 12997 33395
1716	0	0	Ki67+	 12998 33937
1717	0	0	Ki67+	 12999 33467
1718	0	0	Ki67+	 13003 33894
1719	0	0	Ki67+	 13010 33592
1720	0	0	Ki67+	 13012 33873
1721	0	0	Ki67+	 13016 33410
1722	0	0	Ki67+	 13016 33844
1723	0	0	Ki67+	 13026 33611
1724	0	0	Ki67+	 13028 33454
1725	0	0	Ki67+	 13030 33842
1726	0	0	Ki67+	 13038 33921
1727	0	0	Ki67+	 13039 33582
1728	0	0	Ki67+	 13041 33883
1729	0	0	Ki67+	 13042 33963
1730	0	0	Ki67+	 13043 33625
1731	0	0	Ki67+	 13044 33862
1732	0	0	Ki67+	 13056 33447
1733	0	0	Ki67+	 13069 33602
1734	0	0	Ki67+	 13069 33915
1735	0	0	Ki67+	 13073 33644
1736	0	0	Ki67+	 13073 33972
1737	0	0	Ki67+	 13078 33692
1738	0	0	Ki67+	 13080 33948
1739	0	0	Ki67+	 13083 33813
1740	0	0	Ki67+	 13089 33538
1741	0	0	Ki67+	 13099 33800
1742	0	0	Ki67+	 13108 33559
1743	0	0	Ki67+	 13116 33923
1744	0	0	Ki67+	 13119 33585
1745	0	0	Ki67+	 13123 33858
1746	0	0	Ki67+	 13139 33559
1747	0	0	Ki67+	 13141 33940
1748	0	0	Ki67+	 13153 33552
1749	0	0	Ki67+	 13157 33584
1750	0	0	Ki67+	 13163 33962
1751	0	0	Ki67+	 13168 33487
1752	0	0	Ki67+	 13175 33936
1753	0	0	Ki67+	 13179 33861
1754	0	0	Ki67+	 13181 33565
1755	0	0	Ki67+	 13185 33894
1756	0	0	Ki67+	 13191 33911
1757	0	0	Ki67+	 13195 33783
1758	0	0	Ki67+	 13203 33578
1759	0	0	Ki67+	 13221 33592
1760	0	0	Ki67+	 13222 33555
1761	0	0	Ki67+	 13238 33614
1762	0	0	Ki67+	 12516 34554
1763	0	0	Ki67+	 12644 34186
1764	0	0	Ki67+	 12664 34325
1765	0	0	Ki67+	 12764 34227
1766	0	0	Ki67+	 12873 34245
1767	0	0	Ki67+	 12887 34757
1768	0	0	Ki67+	 13001 34074
1769	0	0	Ki67+	 13053 34602
1770	0	0	Ki67+	 13057 34243
1771	0	0	Ki67+	 13066 34584
1772	0	0	Ki67+	 13080 34781
1773	0	0	Ki67+	 13100 34779
1774	0	0	Ki67+	 13106 34732
1775	0	0	Ki67+	 13108 34749
1776	0	0	Ki67+	 13120 34714
1777	0	0	Ki67+	 13130 34751
1778	0	0	Ki67+	 13143 34725
1779	0	0	Ki67+	 13148 34558
1780	0	0	Ki67+	 13148 34698
1781	0	0	Ki67+	 13161 34197
1782	0	0	Ki67+	 13166 34674
1783	0	0	Ki67+	 13168 34548
1784	0	0	Ki67+	 13182 34474
1785	0	0	Ki67+	 13184 34003
1786	0	0	Ki67+	 13198 34487
1787	0	0	Ki67+	 13204 34549
1788	0	0	Ki67+	 13208 34584
1789	0	0	Ki67+	 13211 34603
1790	0	0	Ki67+	 13215 34696
1791	0	0	Ki67+	 13219 34380
1792	0	0	Ki67+	 13226 34317
1793	0	0	Ki67+	 13226 34486
1794	0	0	Ki67+	 13231 34509
1795	0	0	Ki67+	 13232 34559
1796	0	0	Ki67+	 13233 34402
1797	0	0	Ki67+	 13234 34537
1798	0	0	Ki67+	 13240 34727
1799	0	0	Ki67+	 13245 34639
1800	0	0	Ki67+	 13246 34737
1801	0	0	Ki67+	 12454 35503
1802	0	0	Ki67+	 12463 35257
1803	0	0	Ki67+	 12467 35343
1804	0	0	Ki67+	 12479 35492
1805	0	0	Ki67+	 12481 35244
1806	0	0	Ki67+	 12496 35398
1807	0	0	Ki67+	 12506 34914
1808	0	0	Ki67+	 12513 35309
1809	0	0	Ki67+	 12517 35552
1810	0	0	Ki67+	 12541 35383
1811	0	0	Ki67+	 12562 35308
1812	0	0	Ki67+	 12579 35297
1813	0	0	Ki67+	 12600 35237
1814	0	0	Ki67+	 12601 35535
1815	0	0	Ki67+	 12606 35269
1816	0	0	Ki67+	 12611 35578
1817	0	0	Ki67+	 12624 35398
1818	0	0	Ki67+	 12634 35337
1819	0	0	Ki67+	 12642 35438
1820	0	0	Ki67+	 12643 35327
1821	0	0	Ki67+	 12652 35335
1822	0	0	Ki67+	 12652 35426
1823	0	0	Ki67+	 12653 35538
1824	0	0	Ki67+	 12655 35550
1825	0	0	Ki67+	 12672 35322
1826	0	0	Ki67+	 12684 35456
1827	0	0	Ki67+	 12691 35443
1828	0	0	Ki67+	 12705 35414
1829	0	0	Ki67+	 12708 35302
1830	0	0	Ki67+	 12716 35449
1831	0	0	Ki67+	 12728 34998
1832	0	0	Ki67+	 12740 35266
1833	0	0	Ki67+	 12748 35043
1834	0	0	Ki67+	 12751 35375
1835	0	0	Ki67+	 12757 35341
1836	0	0	Ki67+	 12765 35504
1837	0	0	Ki67+	 12803 35278
1838	0	0	Ki67+	 12806 35521
1839	0	0	Ki67+	 12835 35321
1840	0	0	Ki67+	 12856 35413
1841	0	0	Ki67+	 12894 35383
1842	0	0	Ki67+	 12977 34921
1843	0	0	Ki67+	 12992 34903
1844	0	0	Ki67+	 13007 34940
1845	0	0	Ki67+	 13011 34929
1846	0	0	Ki67+	 13012 34882
1847	0	0	Ki67+	 13019 34846
1848	0	0	Ki67+	 13035 35210
1849	0	0	Ki67+	 13043 34962
1850	0	0	Ki67+	 13044 35310
1851	0	0	Ki67+	 13054 34823
1852	0	0	Ki67+	 13055 34857
1853	0	0	Ki67+	 13067 34932
1854	0	0	Ki67+	 13069 34987
1855	0	0	Ki67+	 13071 35009
1856	0	0	Ki67+	 13076 34807
1857	0	0	Ki67+	 13078 34896
1858	0	0	Ki67+	 13082 35011
1859	0	0	Ki67+	 13083 35041
1860	0	0	Ki67+	 13087 35023
1861	0	0	Ki67+	 13098 34926
1862	0	0	Ki67+	 13101 35041
1863	0	0	Ki67+	 13102 35023
1864	0	0	Ki67+	 13104 35306
1865	0	0	Ki67+	 13113 35441
1866	0	0	Ki67+	 13121 35360
1867	0	0	Ki67+	 13123 34912
1868	0	0	Ki67+	 13124 35339
1869	0	0	Ki67+	 13127 34923
1870	0	0	Ki67+	 13134 34993
1871	0	0	Ki67+	 13145 35309
1872	0	0	Ki67+	 13148 34792
1873	0	0	Ki67+	 13160 35013
1874	0	0	Ki67+	 13165 34974
1875	0	0	Ki67+	 13169 35036
1876	0	0	Ki67+	 13177 35515
1877	0	0	Ki67+	 13184 35018
1878	0	0	Ki67+	 13195 35235
1879	0	0	Ki67+	 13206 34982
1880	0	0	Ki67+	 13209 35380
1881	0	0	Ki67+	 13211 35404
1882	0	0	Ki67+	 13217 35198
1883	0	0	Ki67+	 13218 35424
1884	0	0	Ki67+	 13219 35011
1885	0	0	Ki67+	 13221 34953
1886	0	0	Ki67+	 13231 34980
1887	0	0	Ki67+	 13238 35163
1888	0	0	Ki67+	 13239 34967
1889	0	0	Ki67+	 13244 34843
1890	0	0	Ki67+	 13244 35145
1891	0	0	Ki67+	 12458 35760
1892	0	0	Ki67+	 12469 35903
1893	0	0	Ki67+	 12470 36040
1894	0	0	Ki67+	 12471 35630
1895	0	0	Ki67+	 12480 35688
1896	0	0	Ki67+	 12485 36044
1897	0	0	Ki67+	 12486 35727
1898	0	0	Ki67+	 12499 35916
1899	0	0	Ki67+	 12502 35805
1900	0	0	Ki67+	 12512 35906
1901	0	0	Ki67+	 12527 35674
1902	0	0	Ki67+	 12545 35698
1903	0	0	Ki67+	 12545 35894
1904	0	0	Ki67+	 12566 35594
1905	0	0	Ki67+	 12573 35875
1906	0	0	Ki67+	 12579 35805
1907	0	0	Ki67+	 12584 35588
1908	0	0	Ki67+	 12615 35809
1909	0	0	Ki67+	 12617 36308
1910	0	0	Ki67+	 12635 35644
1911	0	0	Ki67+	 12642 35678
1912	0	0	Ki67+	 12646 35624
1913	0	0	Ki67+	 12649 35785
1914	0	0	Ki67+	 12651 35602
1915	0	0	Ki67+	 12683 36374
1916	0	0	Ki67+	 12739 35705
1917	0	0	Ki67+	 12790 35870
1918	0	0	Ki67+	 12806 35674
1919	0	0	Ki67+	 12831 35615
1920	0	0	Ki67+	 12841 35857
1921	0	0	Ki67+	 12872 36180
1922	0	0	Ki67+	 12907 35663
1923	0	0	Ki67+	 12908 35823
1924	0	0	Ki67+	 12931 35656
1925	0	0	Ki67+	 12937 35679
1926	0	0	Ki67+	 12968 35982
1927	0	0	Ki67+	 12972 35721
1928	0	0	Ki67+	 12985 36002
1929	0	0	Ki67+	 12987 35950
1930	0	0	Ki67+	 12993 35929
1931	0	0	Ki67+	 13008 35852
1932	0	0	Ki67+	 13048 35935
1933	0	0	Ki67+	 13058 36033
1934	0	0	Ki67+	 13068 35947
1935	0	0	Ki67+	 13069 35917
1936	0	0	Ki67+	 13150 36018
1937	0	0	Ki67+	 13183 35599
1938	0	0	Ki67+	 13214 36258
1939	0	0	Ki67+	 12542 36461
1940	0	0	Ki67+	 12634 37064
1941	0	0	Ki67+	 12691 36387
1942	0	0	Ki67+	 12738 37113
1943	0	0	Ki67+	 12862 36630
1944	0	0	Ki67+	 12875 37161
1945	0	0	Ki67+	 12877 36542
1946	0	0	Ki67+	 12915 36688
1947	0	0	Ki67+	 12956 36890
1948	0	0	Ki67+	 12979 36898
1949	0	0	Ki67+	 13143 36890
1950	0	0	Ki67+	 12711 37613
1951	0	0	Ki67+	 12785 37696
1952	0	0	Ki67+	 12802 37658
1953	0	0	Ki67+	 12463 38318
1954	0	0	Ki67+	 13258 33915
1955	0	0	Ki67+	 13261 34074
1956	0	0	Ki67+	 13265 33933
1957	0	0	Ki67+	 13270 33897
1958	0	0	Ki67+	 13273 33494
1959	0	0	Ki67+	 13282 33521
1960	0	0	Ki67+	 13283 33645
1961	0	0	Ki67+	 13283 33902
1962	0	0	Ki67+	 13284 33934
1963	0	0	Ki67+	 13287 33573
1964	0	0	Ki67+	 13296 33650
1965	0	0	Ki67+	 13298 33504
1966	0	0	Ki67+	 13302 33516
1967	0	0	Ki67+	 13305 33955
1968	0	0	Ki67+	 13310 33619
1969	0	0	Ki67+	 13310 33806
1970	0	0	Ki67+	 13313 33926
1971	0	0	Ki67+	 13321 34211
1972	0	0	Ki67+	 13325 33594
1973	0	0	Ki67+	 13329 33526
1974	0	0	Ki67+	 13334 33942
1975	0	0	Ki67+	 13335 33489
1976	0	0	Ki67+	 13342 33893
1977	0	0	Ki67+	 13352 33480
1978	0	0	Ki67+	 13356 33521
1979	0	0	Ki67+	 13366 33547
1980	0	0	Ki67+	 13375 33862
1981	0	0	Ki67+	 13376 34009
1982	0	0	Ki67+	 13379 33488
1983	0	0	Ki67+	 13382 33933
1984	0	0	Ki67+	 13383 33625
1985	0	0	Ki67+	 13390 33878
1986	0	0	Ki67+	 13398 33531
1987	0	0	Ki67+	 13398 34172
1988	0	0	Ki67+	 13400 33851
1989	0	0	Ki67+	 13416 33507
1990	0	0	Ki67+	 13418 34037
1991	0	0	Ki67+	 13419 33893
1992	0	0	Ki67+	 13423 33845
1993	0	0	Ki67+	 13424 33539
1994	0	0	Ki67+	 13425 33829
1995	0	0	Ki67+	 13430 33525
1996	0	0	Ki67+	 13437 34052
1997	0	0	Ki67+	 13440 33818
1998	0	0	Ki67+	 13449 33887
1999	0	0	Ki67+	 13451 33574
2000	0	0	Ki67+	 13454 33848
2001	0	0	Ki67+	 13460 33923
2002	0	0	Ki67+	 13460 34039
2003	0	0	Ki67+	 13461 33546
2004	0	0	Ki67+	 13462 33892
2005	0	0	Ki67+	 13468 33995
2006	0	0	Ki67+	 13472 34211
2007	0	0	Ki67+	 13476 33848
2008	0	0	Ki67+	 13482 33578
2009	0	0	Ki67+	 13489 33872
2010	0	0	Ki67+	 13492 33725
2011	0	0	Ki67+	 13499 33881
2012	0	0	Ki67+	 13500 33611
2013	0	0	Ki67+	 13503 33863
2014	0	0	Ki67+	 13505 33751
2015	0	0	Ki67+	 13509 33573
2016	0	0	Ki67+	 13514 34209
2017	0	0	Ki67+	 13515 33882
2018	0	0	Ki67+	 13522 33780
2019	0	0	Ki67+	 13522 33976
2020	0	0	Ki67+	 13522 34029
2021	0	0	Ki67+	 13528 33614
2022	0	0	Ki67+	 13532 33570
2023	0	0	Ki67+	 13535 33865
2024	0	0	Ki67+	 13536 33766
2025	0	0	Ki67+	 13538 34001
2026	0	0	Ki67+	 13540 33722
2027	0	0	Ki67+	 13540 33796
2028	0	0	Ki67+	 13540 34073
2029	0	0	Ki67+	 13545 33602
2030	0	0	Ki67+	 13550 34048
2031	0	0	Ki67+	 13553 33842
2032	0	0	Ki67+	 13554 33791
2033	0	0	Ki67+	 13560 33617
2034	0	0	Ki67+	 13560 33759
2035	0	0	Ki67+	 13561 34223
2036	0	0	Ki67+	 13562 34194
2037	0	0	Ki67+	 13563 33818
2038	0	0	Ki67+	 13567 34057
2039	0	0	Ki67+	 13569 34019
2040	0	0	Ki67+	 13574 33995
2041	0	0	Ki67+	 13574 34049
2042	0	0	Ki67+	 13577 33957
2043	0	0	Ki67+	 13577 34197
2044	0	0	Ki67+	 13583 33592
2045	0	0	Ki67+	 13583 34078
2046	0	0	Ki67+	 13584 33762
2047	0	0	Ki67+	 13585 33646
2048	0	0	Ki67+	 13588 33803
2049	0	0	Ki67+	 13594 34041
2050	0	0	Ki67+	 13594 34228
2051	0	0	Ki67+	 13597 34193
2052	0	0	Ki67+	 13598 33922
2053	0	0	Ki67+	 13601 33468
2054	0	0	Ki67+	 13601 34098
2055	0	0	Ki67+	 13603 33795
2056	0	0	Ki67+	 13603 34068
2057	0	0	Ki67+	 13608 34210
2058	0	0	Ki67+	 13623 33655
2059	0	0	Ki67+	 13626 33548
2060	0	0	Ki67+	 13633 34094
2061	0	0	Ki67+	 13636 33784
2062	0	0	Ki67+	 13637 33484
2063	0	0	Ki67+	 13637 33584
2064	0	0	Ki67+	 13637 34228
2065	0	0	Ki67+	 13643 33643
2066	0	0	Ki67+	 13643 34074
2067	0	0	Ki67+	 13649 34222
2068	0	0	Ki67+	 13650 33555
2069	0	0	Ki67+	 13655 33496
2070	0	0	Ki67+	 13662 33603
2071	0	0	Ki67+	 13666 33520
2072	0	0	Ki67+	 13666 33567
2073	0	0	Ki67+	 13670 34057
2074	0	0	Ki67+	 13672 33505
2075	0	0	Ki67+	 13675 34041
2076	0	0	Ki67+	 13675 34076
2077	0	0	Ki67+	 13676 33573
2078	0	0	Ki67+	 13677 33481
2079	0	0	Ki67+	 13686 33547
2080	0	0	Ki67+	 13690 34030
2081	0	0	Ki67+	 13690 34192
2082	0	0	Ki67+	 13693 33672
2083	0	0	Ki67+	 13696 33712
2084	0	0	Ki67+	 13701 33484
2085	0	0	Ki67+	 13709 34192
2086	0	0	Ki67+	 13718 33464
2087	0	0	Ki67+	 13722 34220
2088	0	0	Ki67+	 13741 33594
2089	0	0	Ki67+	 13746 34030
2090	0	0	Ki67+	 13748 34237
2091	0	0	Ki67+	 13830 34196
2092	0	0	Ki67+	 13942 33458
2093	0	0	Ki67+	 13961 33528
2094	0	0	Ki67+	 13961 33708
2095	0	0	Ki67+	 13962 33469
2096	0	0	Ki67+	 13973 33493
2097	0	0	Ki67+	 13984 33556
2098	0	0	Ki67+	 13985 33773
2099	0	0	Ki67+	 13991 33580
2100	0	0	Ki67+	 14009 33560
2101	0	0	Ki67+	 14020 34174
2102	0	0	Ki67+	 14034 33806
2103	0	0	Ki67+	 14036 34115
2104	0	0	Ki67+	 14044 33740
2105	0	0	Ki67+	 14045 33669
2106	0	0	Ki67+	 14047 33759
2107	0	0	Ki67+	 13252 34280
2108	0	0	Ki67+	 13254 34884
2109	0	0	Ki67+	 13254 34948
2110	0	0	Ki67+	 13255 34483
2111	0	0	Ki67+	 13256 34730
2112	0	0	Ki67+	 13259 34857
2113	0	0	Ki67+	 13260 34412
2114	0	0	Ki67+	 13260 34672
2115	0	0	Ki67+	 13261 34377
2116	0	0	Ki67+	 13261 34425
2117	0	0	Ki67+	 13262 34973
2118	0	0	Ki67+	 13263 34616
2119	0	0	Ki67+	 13264 34994
2120	0	0	Ki67+	 13266 34504
2121	0	0	Ki67+	 13266 34699
2122	0	0	Ki67+	 13267 34259
2123	0	0	Ki67+	 13274 34634
2124	0	0	Ki67+	 13275 34594
2125	0	0	Ki67+	 13276 34759
2126	0	0	Ki67+	 13277 34244
2127	0	0	Ki67+	 13279 34964
2128	0	0	Ki67+	 13280 34567
2129	0	0	Ki67+	 13281 34655
2130	0	0	Ki67+	 13285 34711
2131	0	0	Ki67+	 13286 34435
2132	0	0	Ki67+	 13287 34623
2133	0	0	Ki67+	 13291 34387
2134	0	0	Ki67+	 13292 35014
2135	0	0	Ki67+	 13294 34407
2136	0	0	Ki67+	 13294 34942
2137	0	0	Ki67+	 13300 34584
2138	0	0	Ki67+	 13300 34738
2139	0	0	Ki67+	 13301 34450
2140	0	0	Ki67+	 13301 34807
2141	0	0	Ki67+	 13302 34384
2142	0	0	Ki67+	 13304 34554
2143	0	0	Ki67+	 13307 34438
2144	0	0	Ki67+	 13308 34850
2145	0	0	Ki67+	 13315 34837
2146	0	0	Ki67+	 13316 34899
2147	0	0	Ki67+	 13317 34699
2148	0	0	Ki67+	 13320 34533
2149	0	0	Ki67+	 13320 34609
2150	0	0	Ki67+	 13321 34422
2151	0	0	Ki67+	 13323 34714
2152	0	0	Ki67+	 13326 34590
2153	0	0	Ki67+	 13329 34390
2154	0	0	Ki67+	 13336 34782
2155	0	0	Ki67+	 13337 34249
2156	0	0	Ki67+	 13341 34442
2157	0	0	Ki67+	 13344 34411
2158	0	0	Ki67+	 13347 34840
2159	0	0	Ki67+	 13349 34531
2160	0	0	Ki67+	 13349 34589
2161	0	0	Ki67+	 13349 34726
2162	0	0	Ki67+	 13351 34556
2163	0	0	Ki67+	 13352 34666
2164	0	0	Ki67+	 13356 34808
2165	0	0	Ki67+	 13363 34250
2166	0	0	Ki67+	 13363 34578
2167	0	0	Ki67+	 13363 34681
2168	0	0	Ki67+	 13364 34759
2169	0	0	Ki67+	 13365 34406
2170	0	0	Ki67+	 13366 34291
2171	0	0	Ki67+	 13368 34524
2172	0	0	Ki67+	 13371 34273
2173	0	0	Ki67+	 13375 34732
2174	0	0	Ki67+	 13376 34600
2175	0	0	Ki67+	 13379 34678
2176	0	0	Ki67+	 13379 34689
2177	0	0	Ki67+	 13381 34333
2178	0	0	Ki67+	 13382 34545
2179	0	0	Ki67+	 13383 34445
2180	0	0	Ki67+	 13386 34571
2181	0	0	Ki67+	 13391 34243
2182	0	0	Ki67+	 13391 34291
2183	0	0	Ki67+	 13393 34648
2184	0	0	Ki67+	 13395 34852
2185	0	0	Ki67+	 13397 34674
2186	0	0	Ki67+	 13397 34755
2187	0	0	Ki67+	 13399 34528
2188	0	0	Ki67+	 13400 34314
2189	0	0	Ki67+	 13402 35030
2190	0	0	Ki67+	 13403 34700
2191	0	0	Ki67+	 13403 35017
2192	0	0	Ki67+	 13407 34500
2193	0	0	Ki67+	 13408 34590
2194	0	0	Ki67+	 13410 34578
2195	0	0	Ki67+	 13412 34315
2196	0	0	Ki67+	 13412 34739
2197	0	0	Ki67+	 13413 34248
2198	0	0	Ki67+	 13413 34840
2199	0	0	Ki67+	 13415 34561
2200	0	0	Ki67+	 13416 34273
2201	0	0	Ki67+	 13416 34627
2202	0	0	Ki67+	 13418 34448
2203	0	0	Ki67+	 13422 34591
2204	0	0	Ki67+	 13423 34522
2205	0	0	Ki67+	 13424 34337
2206	0	0	Ki67+	 13425 34427
2207	0	0	Ki67+	 13425 34484
2208	0	0	Ki67+	 13427 34658
2209	0	0	Ki67+	 13428 34761
2210	0	0	Ki67+	 13435 34327
2211	0	0	Ki67+	 13435 35035
2212	0	0	Ki67+	 13436 35023
2213	0	0	Ki67+	 13441 34447
2214	0	0	Ki67+	 13441 34516
2215	0	0	Ki67+	 13441 34559
2216	0	0	Ki67+	 13444 34549
2217	0	0	Ki67+	 13444 34590
2218	0	0	Ki67+	 13447 34482
2219	0	0	Ki67+	 13449 34807
2220	0	0	Ki67+	 13452 34295
2221	0	0	Ki67+	 13452 34506
2222	0	0	Ki67+	 13452 34772
2223	0	0	Ki67+	 13455 34643
2224	0	0	Ki67+	 13464 34582
2225	0	0	Ki67+	 13466 34528
2226	0	0	Ki67+	 13468 34690
2227	0	0	Ki67+	 13470 34790
2228	0	0	Ki67+	 13475 34329
2229	0	0	Ki67+	 13481 34544
2230	0	0	Ki67+	 13482 34422
2231	0	0	Ki67+	 13482 34801
2232	0	0	Ki67+	 13482 34928
2233	0	0	Ki67+	 13484 34512
2234	0	0	Ki67+	 13485 34874
2235	0	0	Ki67+	 13486 34330
2236	0	0	Ki67+	 13487 34966
2237	0	0	Ki67+	 13494 34553
2238	0	0	Ki67+	 13495 34312
2239	0	0	Ki67+	 13497 34918
2240	0	0	Ki67+	 13500 34704
2241	0	0	Ki67+	 13504 34284
2242	0	0	Ki67+	 13511 34950
2243	0	0	Ki67+	 13514 34318
2244	0	0	Ki67+	 13514 34552
2245	0	0	Ki67+	 13519 34455
2246	0	0	Ki67+	 13519 34515
2247	0	0	Ki67+	 13521 34401
2248	0	0	Ki67+	 13522 34244
2249	0	0	Ki67+	 13532 34530
2250	0	0	Ki67+	 13534 34708
2251	0	0	Ki67+	 13539 34391
2252	0	0	Ki67+	 13542 34305
2253	0	0	Ki67+	 13543 34416
2254	0	0	Ki67+	 13544 34266
2255	0	0	Ki67+	 13549 34530
2256	0	0	Ki67+	 13552 35028
2257	0	0	Ki67+	 13553 35011
2258	0	0	Ki67+	 13554 34498
2259	0	0	Ki67+	 13555 34297
2260	0	0	Ki67+	 13555 34512
2261	0	0	Ki67+	 13557 34565
2262	0	0	Ki67+	 13560 34698
2263	0	0	Ki67+	 13560 34737
2264	0	0	Ki67+	 13561 34366
2265	0	0	Ki67+	 13564 34466
2266	0	0	Ki67+	 13565 34775
2267	0	0	Ki67+	 13565 34945
2268	0	0	Ki67+	 13567 34642
2269	0	0	Ki67+	 13573 34489
2270	0	0	Ki67+	 13576 34668
2271	0	0	Ki67+	 13576 34727
2272	0	0	Ki67+	 13583 34986
2273	0	0	Ki67+	 13585 34776
2274	0	0	Ki67+	 13589 34741
2275	0	0	Ki67+	 13590 34625
2276	0	0	Ki67+	 13590 34935
2277	0	0	Ki67+	 13597 34516
2278	0	0	Ki67+	 13598 34450
2279	0	0	Ki67+	 13599 34891
2280	0	0	Ki67+	 13600 34919
2281	0	0	Ki67+	 13601 34545
2282	0	0	Ki67+	 13610 34768
2283	0	0	Ki67+	 13612 34403
2284	0	0	Ki67+	 13614 34543
2285	0	0	Ki67+	 13615 34422
2286	0	0	Ki67+	 13618 34603
2287	0	0	Ki67+	 13619 34380
2288	0	0	Ki67+	 13619 34504
2289	0	0	Ki67+	 13629 34930
2290	0	0	Ki67+	 13634 34736
2291	0	0	Ki67+	 13638 34889
2292	0	0	Ki67+	 13640 34626
2293	0	0	Ki67+	 13641 34461
2294	0	0	Ki67+	 13642 34970
2295	0	0	Ki67+	 13646 34281
2296	0	0	Ki67+	 13646 34920
2297	0	0	Ki67+	 13647 34540
2298	0	0	Ki67+	 13653 34939
2299	0	0	Ki67+	 13654 34636
2300	0	0	Ki67+	 13658 34908
2301	0	0	Ki67+	 13660 34966
2302	0	0	Ki67+	 13664 34446
2303	0	0	Ki67+	 13666 34482
2304	0	0	Ki67+	 13668 34516
2305	0	0	Ki67+	 13668 35028
2306	0	0	Ki67+	 13670 34269
2307	0	0	Ki67+	 13670 34839
2308	0	0	Ki67+	 13671 34921
2309	0	0	Ki67+	 13673 34629
2310	0	0	Ki67+	 13674 34358
2311	0	0	Ki67+	 13675 34503
2312	0	0	Ki67+	 13677 34452
2313	0	0	Ki67+	 13678 34389
2314	0	0	Ki67+	 13679 34909
2315	0	0	Ki67+	 13683 34941
2316	0	0	Ki67+	 13690 34386
2317	0	0	Ki67+	 13694 34629
2318	0	0	Ki67+	 13695 34649
2319	0	0	Ki67+	 13696 34354
2320	0	0	Ki67+	 13698 34600
2321	0	0	Ki67+	 13698 34974
2322	0	0	Ki67+	 13700 34659
2323	0	0	Ki67+	 13707 34409
2324	0	0	Ki67+	 13708 35039
2325	0	0	Ki67+	 13709 35006
2326	0	0	Ki67+	 13713 34933
2327	0	0	Ki67+	 13714 34451
2328	0	0	Ki67+	 13716 34978
2329	0	0	Ki67+	 13719 34364
2330	0	0	Ki67+	 13719 34950
2331	0	0	Ki67+	 13720 34387
2332	0	0	Ki67+	 13720 34622
2333	0	0	Ki67+	 13721 34783
2334	0	0	Ki67+	 13726 34341
2335	0	0	Ki67+	 13729 34924
2336	0	0	Ki67+	 13729 34951
2337	0	0	Ki67+	 13735 34667
2338	0	0	Ki67+	 13738 34418
2339	0	0	Ki67+	 13739 34316
2340	0	0	Ki67+	 13741 34587
2341	0	0	Ki67+	 13742 34383
2342	0	0	Ki67+	 13743 34346
2343	0	0	Ki67+	 13744 34442
2344	0	0	Ki67+	 13746 34949
2345	0	0	Ki67+	 13751 34567
2346	0	0	Ki67+	 13754 34519
2347	0	0	Ki67+	 13754 34918
2348	0	0	Ki67+	 13756 34863
2349	0	0	Ki67+	 13758 34602
2350	0	0	Ki67+	 13760 34785
2351	0	0	Ki67+	 13761 34319
2352	0	0	Ki67+	 13762 34582
2353	0	0	Ki67+	 13768 34342
2354	0	0	Ki67+	 13769 34903
2355	0	0	Ki67+	 13776 34589
2356	0	0	Ki67+	 13776 34929
2357	0	0	Ki67+	 13779 34620
2358	0	0	Ki67+	 13782 34369
2359	0	0	Ki67+	 13783 34469
2360	0	0	Ki67+	 13787 34661
2361	0	0	Ki67+	 13789 35035
2362	0	0	Ki67+	 13790 35014
2363	0	0	Ki67+	 13795 34323
2364	0	0	Ki67+	 13796 34629
2365	0	0	Ki67+	 13798 34800
2366	0	0	Ki67+	 13799 34496
2367	0	0	Ki67+	 13799 34955
2368	0	0	Ki67+	 13804 34825
2369	0	0	Ki67+	 13804 34900
2370	0	0	Ki67+	 13804 34988
2371	0	0	Ki67+	 13808 34707
2372	0	0	Ki67+	 13808 34868
2373	0	0	Ki67+	 13810 34923
2374	0	0	Ki67+	 13811 34301
2375	0	0	Ki67+	 13811 34357
2376	0	0	Ki67+	 13812 34689
2377	0	0	Ki67+	 13816 34517
2378	0	0	Ki67+	 13817 34845
2379	0	0	Ki67+	 13817 34892
2380	0	0	Ki67+	 13817 34969
2381	0	0	Ki67+	 13823 35026
2382	0	0	Ki67+	 13824 34395
2383	0	0	Ki67+	 13825 34711
2384	0	0	Ki67+	 13825 34786
2385	0	0	Ki67+	 13830 34933
2386	0	0	Ki67+	 13831 34530
2387	0	0	Ki67+	 13832 34327
2388	0	0	Ki67+	 13832 34356
2389	0	0	Ki67+	 13836 35000
2390	0	0	Ki67+	 13837 34772
2391	0	0	Ki67+	 13840 34387
2392	0	0	Ki67+	 13845 34834
2393	0	0	Ki67+	 13846 34351
2394	0	0	Ki67+	 13846 34961
2395	0	0	Ki67+	 13847 34757
2396	0	0	Ki67+	 13847 35016
2397	0	0	Ki67+	 13850 34853
2398	0	0	Ki67+	 13855 34989
2399	0	0	Ki67+	 13857 34809
2400	0	0	Ki67+	 13862 34387
2401	0	0	Ki67+	 13863 34862
2402	0	0	Ki67+	 13865 34835
2403	0	0	Ki67+	 13866 34335
2404	0	0	Ki67+	 13866 34930
2405	0	0	Ki67+	 13870 34800
2406	0	0	Ki67+	 13870 34962
2407	0	0	Ki67+	 13878 34817
2408	0	0	Ki67+	 13881 34800
2409	0	0	Ki67+	 13883 34871
2410	0	0	Ki67+	 13888 34981
2411	0	0	Ki67+	 13893 34857
2412	0	0	Ki67+	 13895 34340
2413	0	0	Ki67+	 13897 34741
2414	0	0	Ki67+	 13900 34777
2415	0	0	Ki67+	 13901 34397
2416	0	0	Ki67+	 13902 34908
2417	0	0	Ki67+	 13907 34363
2418	0	0	Ki67+	 13908 34899
2419	0	0	Ki67+	 13910 34718
2420	0	0	Ki67+	 13913 34807
2421	0	0	Ki67+	 13915 34862
2422	0	0	Ki67+	 13921 34728
2423	0	0	Ki67+	 13925 34764
2424	0	0	Ki67+	 13927 34656
2425	0	0	Ki67+	 13940 34986
2426	0	0	Ki67+	 13946 34418
2427	0	0	Ki67+	 13947 34816
2428	0	0	Ki67+	 13950 34361
2429	0	0	Ki67+	 13956 34684
2430	0	0	Ki67+	 13958 34787
2431	0	0	Ki67+	 13958 35024
2432	0	0	Ki67+	 13960 34651
2433	0	0	Ki67+	 13961 34805
2434	0	0	Ki67+	 13965 34727
2435	0	0	Ki67+	 13966 34774
2436	0	0	Ki67+	 13974 35009
2437	0	0	Ki67+	 13984 34773
2438	0	0	Ki67+	 14000 34840
2439	0	0	Ki67+	 14004 34704
2440	0	0	Ki67+	 14017 34689
2441	0	0	Ki67+	 14032 34713
2442	0	0	Ki67+	 14044 34876
2443	0	0	Ki67+	 13272 35187
2444	0	0	Ki67+	 13300 35190
2445	0	0	Ki67+	 13302 35140
2446	0	0	Ki67+	 13327 35218
2447	0	0	Ki67+	 13340 35314
2448	0	0	Ki67+	 13345 35219
2449	0	0	Ki67+	 13348 35202
2450	0	0	Ki67+	 13356 35170
2451	0	0	Ki67+	 13368 35220
2452	0	0	Ki67+	 13382 35182
2453	0	0	Ki67+	 13384 35194
2454	0	0	Ki67+	 13386 35395
2455	0	0	Ki67+	 13399 35439
2456	0	0	Ki67+	 13400 35134
2457	0	0	Ki67+	 13405 35380
2458	0	0	Ki67+	 13412 35170
2459	0	0	Ki67+	 13412 35464
2460	0	0	Ki67+	 13414 35207
2461	0	0	Ki67+	 13425 35516
2462	0	0	Ki67+	 13428 35151
2463	0	0	Ki67+	 13432 35636
2464	0	0	Ki67+	 13437 35067
2465	0	0	Ki67+	 13437 35375
2466	0	0	Ki67+	 13437 35652
2467	0	0	Ki67+	 13443 35401
2468	0	0	Ki67+	 13444 35690
2469	0	0	Ki67+	 13453 35388
2470	0	0	Ki67+	 13457 35696
2471	0	0	Ki67+	 13462 35421
2472	0	0	Ki67+	 13464 35041
2473	0	0	Ki67+	 13467 35072
2474	0	0	Ki67+	 13468 35405
2475	0	0	Ki67+	 13468 35444
2476	0	0	Ki67+	 13476 35659
2477	0	0	Ki67+	 13483 35388
2478	0	0	Ki67+	 13491 35511
2479	0	0	Ki67+	 13492 35413
2480	0	0	Ki67+	 13495 35623
2481	0	0	Ki67+	 13499 35476
2482	0	0	Ki67+	 13504 35658
2483	0	0	Ki67+	 13507 35389
2484	0	0	Ki67+	 13509 35588
2485	0	0	Ki67+	 13512 35070
2486	0	0	Ki67+	 13512 35423
2487	0	0	Ki67+	 13512 35639
2488	0	0	Ki67+	 13513 35252
2489	0	0	Ki67+	 13514 35375
2490	0	0	Ki67+	 13518 35507
2491	0	0	Ki67+	 13522 35658
2492	0	0	Ki67+	 13523 35056
2493	0	0	Ki67+	 13524 35239
2494	0	0	Ki67+	 13525 35645
2495	0	0	Ki67+	 13526 35448
2496	0	0	Ki67+	 13528 35384
2497	0	0	Ki67+	 13532 35439
2498	0	0	Ki67+	 13534 35486
2499	0	0	Ki67+	 13538 35261
2500	0	0	Ki67+	 13544 35503
2501	0	0	Ki67+	 13544 35568
2502	0	0	Ki67+	 13545 35795
2503	0	0	Ki67+	 13547 35720
2504	0	0	Ki67+	 13553 35384
2505	0	0	Ki67+	 13558 35412
2506	0	0	Ki67+	 13559 35483
2507	0	0	Ki67+	 13560 35264
2508	0	0	Ki67+	 13567 35499
2509	0	0	Ki67+	 13568 35717
2510	0	0	Ki67+	 13582 35743
2511	0	0	Ki67+	 13591 35058
2512	0	0	Ki67+	 13593 35548
2513	0	0	Ki67+	 13594 35421
2514	0	0	Ki67+	 13595 35607
2515	0	0	Ki67+	 13598 35507
2516	0	0	Ki67+	 13600 35478
2517	0	0	Ki67+	 13602 35255
2518	0	0	Ki67+	 13604 35065
2519	0	0	Ki67+	 13604 35437
2520	0	0	Ki67+	 13606 35544
2521	0	0	Ki67+	 13607 35629
2522	0	0	Ki67+	 13613 35176
2523	0	0	Ki67+	 13613 35459
2524	0	0	Ki67+	 13614 35475
2525	0	0	Ki67+	 13614 35536
2526	0	0	Ki67+	 13615 35158
2527	0	0	Ki67+	 13633 35461
2528	0	0	Ki67+	 13634 35166
2529	0	0	Ki67+	 13638 35043
2530	0	0	Ki67+	 13640 35074
2531	0	0	Ki67+	 13642 35510
2532	0	0	Ki67+	 13645 35139
2533	0	0	Ki67+	 13646 35121
2534	0	0	Ki67+	 13647 35535
2535	0	0	Ki67+	 13648 35609
2536	0	0	Ki67+	 13651 35205
2537	0	0	Ki67+	 13655 35043
2538	0	0	Ki67+	 13670 35130
2539	0	0	Ki67+	 13670 35709
2540	0	0	Ki67+	 13676 35213
2541	0	0	Ki67+	 13687 35242
2542	0	0	Ki67+	 13691 35096
2543	0	0	Ki67+	 13698 35145
2544	0	0	Ki67+	 13703 35267
2545	0	0	Ki67+	 13704 35204
2546	0	0	Ki67+	 13706 35065
2547	0	0	Ki67+	 13709 35431
2548	0	0	Ki67+	 13712 35143
2549	0	0	Ki67+	 13716 35229
2550	0	0	Ki67+	 13727 35251
2551	0	0	Ki67+	 13738 35290
2552	0	0	Ki67+	 13742 35232
2553	0	0	Ki67+	 13753 35257
2554	0	0	Ki67+	 13767 35109
2555	0	0	Ki67+	 13776 35288
2556	0	0	Ki67+	 13780 35748
2557	0	0	Ki67+	 13786 35780
2558	0	0	Ki67+	 13789 35590
2559	0	0	Ki67+	 13793 35113
2560	0	0	Ki67+	 13804 35053
2561	0	0	Ki67+	 13804 35709
2562	0	0	Ki67+	 13805 35208
2563	0	0	Ki67+	 13816 35065
2564	0	0	Ki67+	 13818 35096
2565	0	0	Ki67+	 13827 35797
2566	0	0	Ki67+	 13835 35052
2567	0	0	Ki67+	 13838 35725
2568	0	0	Ki67+	 13839 35078
2569	0	0	Ki67+	 13856 35048
2570	0	0	Ki67+	 13862 35063
2571	0	0	Ki67+	 13874 35690
2572	0	0	Ki67+	 13876 35094
2573	0	0	Ki67+	 13876 35651
2574	0	0	Ki67+	 13880 35731
2575	0	0	Ki67+	 13883 35785
2576	0	0	Ki67+	 13885 35317
2577	0	0	Ki67+	 13885 35802
2578	0	0	Ki67+	 13892 35258
2579	0	0	Ki67+	 13908 35324
2580	0	0	Ki67+	 13911 35415
2581	0	0	Ki67+	 13917 35555
2582	0	0	Ki67+	 13918 35390
2583	0	0	Ki67+	 13919 35780
2584	0	0	Ki67+	 13920 35793
2585	0	0	Ki67+	 13921 35441
2586	0	0	Ki67+	 13922 35690
2587	0	0	Ki67+	 13923 35539
2588	0	0	Ki67+	 13926 35265
2589	0	0	Ki67+	 13932 35311
2590	0	0	Ki67+	 13933 35560
2591	0	0	Ki67+	 13936 35338
2592	0	0	Ki67+	 13936 35473
2593	0	0	Ki67+	 13936 35586
2594	0	0	Ki67+	 13942 35247
2595	0	0	Ki67+	 13943 35695
2596	0	0	Ki67+	 13947 35663
2597	0	0	Ki67+	 13948 35289
2598	0	0	Ki67+	 13949 35273
2599	0	0	Ki67+	 13949 35524
2600	0	0	Ki67+	 13949 35593
2601	0	0	Ki67+	 13951 35563
2602	0	0	Ki67+	 13953 35215
2603	0	0	Ki67+	 13954 35322
2604	0	0	Ki67+	 13956 35763
2605	0	0	Ki67+	 13957 35546
2606	0	0	Ki67+	 13957 35625
2607	0	0	Ki67+	 13959 35649
2608	0	0	Ki67+	 13960 35685
2609	0	0	Ki67+	 13974 35267
2610	0	0	Ki67+	 13974 35380
2611	0	0	Ki67+	 13974 35653
2612	0	0	Ki67+	 13975 35803
2613	0	0	Ki67+	 13976 35493
2614	0	0	Ki67+	 13993 35474
2615	0	0	Ki67+	 13995 35120
2616	0	0	Ki67+	 13998 35072
2617	0	0	Ki67+	 14001 35575
2618	0	0	Ki67+	 14005 35357
2619	0	0	Ki67+	 14009 35198
2620	0	0	Ki67+	 14010 35145
2621	0	0	Ki67+	 14015 35468
2622	0	0	Ki67+	 14023 35126
2623	0	0	Ki67+	 14024 35255
2624	0	0	Ki67+	 14033 35450
2625	0	0	Ki67+	 14036 35155
2626	0	0	Ki67+	 14039 35724
2627	0	0	Ki67+	 13252 36112
2628	0	0	Ki67+	 13281 36126
2629	0	0	Ki67+	 13283 35954
2630	0	0	Ki67+	 13289 36194
2631	0	0	Ki67+	 13298 35856
2632	0	0	Ki67+	 13309 35873
2633	0	0	Ki67+	 13332 35963
2634	0	0	Ki67+	 13404 36442
2635	0	0	Ki67+	 13432 36132
2636	0	0	Ki67+	 13445 35935
2637	0	0	Ki67+	 13463 36427
2638	0	0	Ki67+	 13478 36054
2639	0	0	Ki67+	 13482 36081
2640	0	0	Ki67+	 13488 36100
2641	0	0	Ki67+	 13509 35918
2642	0	0	Ki67+	 13511 35978
2643	0	0	Ki67+	 13569 36237
2644	0	0	Ki67+	 13581 36223
2645	0	0	Ki67+	 13584 35986
2646	0	0	Ki67+	 13585 36531
2647	0	0	Ki67+	 13592 36229
2648	0	0	Ki67+	 13602 35997
2649	0	0	Ki67+	 13605 36574
2650	0	0	Ki67+	 13614 36022
2651	0	0	Ki67+	 13616 35996
2652	0	0	Ki67+	 13617 36224
2653	0	0	Ki67+	 13622 36011
2654	0	0	Ki67+	 13633 36255
2655	0	0	Ki67+	 13649 36524
2656	0	0	Ki67+	 13655 36278
2657	0	0	Ki67+	 13659 36234
2658	0	0	Ki67+	 13664 36366
2659	0	0	Ki67+	 13667 36031
2660	0	0	Ki67+	 13692 36286
2661	0	0	Ki67+	 13699 36003
2662	0	0	Ki67+	 13703 36127
2663	0	0	Ki67+	 13708 36094
2664	0	0	Ki67+	 13714 36148
2665	0	0	Ki67+	 13714 36248
2666	0	0	Ki67+	 13714 36299
2667	0	0	Ki67+	 13718 36079
2668	0	0	Ki67+	 13721 35954
2669	0	0	Ki67+	 13722 36376
2670	0	0	Ki67+	 13727 36305
2671	0	0	Ki67+	 13737 36373
2672	0	0	Ki67+	 13738 35951
2673	0	0	Ki67+	 13738 36118
2674	0	0	Ki67+	 13740 35935
2675	0	0	Ki67+	 13740 36340
2676	0	0	Ki67+	 13742 36423
2677	0	0	Ki67+	 13744 35963
2678	0	0	Ki67+	 13744 36294
2679	0	0	Ki67+	 13748 36086
2680	0	0	Ki67+	 13748 36401
2681	0	0	Ki67+	 13753 35908
2682	0	0	Ki67+	 13753 36151
2683	0	0	Ki67+	 13763 36136
2684	0	0	Ki67+	 13768 36103
2685	0	0	Ki67+	 13772 36627
2686	0	0	Ki67+	 13773 36612
2687	0	0	Ki67+	 13777 36072
2688	0	0	Ki67+	 13784 36231
2689	0	0	Ki67+	 13785 35893
2690	0	0	Ki67+	 13786 35872
2691	0	0	Ki67+	 13789 36041
2692	0	0	Ki67+	 13802 35849
2693	0	0	Ki67+	 13805 35882
2694	0	0	Ki67+	 13814 36186
2695	0	0	Ki67+	 13817 36023
2696	0	0	Ki67+	 13833 36146
2697	0	0	Ki67+	 13835 35984
2698	0	0	Ki67+	 13836 36169
2699	0	0	Ki67+	 13846 36090
2700	0	0	Ki67+	 13851 35961
2701	0	0	Ki67+	 13853 36434
2702	0	0	Ki67+	 13864 36069
2703	0	0	Ki67+	 13865 36436
2704	0	0	Ki67+	 13867 36390
2705	0	0	Ki67+	 13872 35958
2706	0	0	Ki67+	 13873 36524
2707	0	0	Ki67+	 13886 35918
2708	0	0	Ki67+	 13886 36216
2709	0	0	Ki67+	 13887 36591
2710	0	0	Ki67+	 13892 36285
2711	0	0	Ki67+	 13895 35942
2712	0	0	Ki67+	 13896 36250
2713	0	0	Ki67+	 13902 36543
2714	0	0	Ki67+	 13903 36513
2715	0	0	Ki67+	 13904 35915
2716	0	0	Ki67+	 13905 36041
2717	0	0	Ki67+	 13909 36313
2718	0	0	Ki67+	 13915 36106
2719	0	0	Ki67+	 13915 36298
2720	0	0	Ki67+	 13917 36084
2721	0	0	Ki67+	 13922 36318
2722	0	0	Ki67+	 13927 36247
2723	0	0	Ki67+	 13927 36284
2724	0	0	Ki67+	 13941 35902
2725	0	0	Ki67+	 13957 36169
2726	0	0	Ki67+	 13968 36058
2727	0	0	Ki67+	 13968 36247
2728	0	0	Ki67+	 13970 36086
2729	0	0	Ki67+	 13978 36114
2730	0	0	Ki67+	 13983 35882
2731	0	0	Ki67+	 13987 36581
2732	0	0	Ki67+	 13996 35915
2733	0	0	Ki67+	 13998 36256
2734	0	0	Ki67+	 14000 36107
2735	0	0	Ki67+	 14001 35901
2736	0	0	Ki67+	 14004 36572
2737	0	0	Ki67+	 14006 36219
2738	0	0	Ki67+	 14012 35940
2739	0	0	Ki67+	 14017 36114
2740	0	0	Ki67+	 14021 35884
2741	0	0	Ki67+	 14029 35922
2742	0	0	Ki67+	 14042 36569
2743	0	0	Ki67+	 14047 36175
2744	0	0	Ki67+	 13277 36651
2745	0	0	Ki67+	 13333 36818
2746	0	0	Ki67+	 13347 36780
2747	0	0	Ki67+	 13351 36839
2748	0	0	Ki67+	 13537 37400
2749	0	0	Ki67+	 13632 37437
2750	0	0	Ki67+	 13668 36750
2751	0	0	Ki67+	 13751 36889
2752	0	0	Ki67+	 13823 36908
2753	0	0	Ki67+	 13860 36681
2754	0	0	Ki67+	 13869 36899
2755	0	0	Ki67+	 13904 37097
2756	0	0	Ki67+	 13906 36764
2757	0	0	Ki67+	 13907 36652
2758	0	0	Ki67+	 13951 36693
2759	0	0	Ki67+	 13966 37071
2760	0	0	Ki67+	 13979 36652
2761	0	0	Ki67+	 13991 36642
2762	0	0	Ki67+	 14005 36652
2763	0	0	Ki67+	 14009 36820
2764	0	0	Ki67+	 14013 36785
2765	0	0	Ki67+	 14019 37417
2766	0	0	Ki67+	 14028 36696
2767	0	0	Ki67+	 14032 36843
2768	0	0	Ki67+	 14034 36672
2769	0	0	Ki67+	 14034 36722
2770	0	0	Ki67+	 14046 36692
2771	0	0	Ki67+	 13462 37659
2772	0	0	Ki67+	 13895 37560
2773	0	0	Ki67+	 13922 37558
2774	0	0	Ki67+	 13939 39610
2775	0	0	Ki67+	 14055 33718
2776	0	0	Ki67+	 14058 33750
2777	0	0	Ki67+	 14070 33700
2778	0	0	Ki67+	 14115 33874
2779	0	0	Ki67+	 14189 34220
2780	0	0	Ki67+	 14204 34197
2781	0	0	Ki67+	 14205 34209
2782	0	0	Ki67+	 14206 33921
2783	0	0	Ki67+	 14244 34225
2784	0	0	Ki67+	 14252 33995
2785	0	0	Ki67+	 14253 34212
2786	0	0	Ki67+	 14278 33467
2787	0	0	Ki67+	 14284 34212
2788	0	0	Ki67+	 14302 33586
2789	0	0	Ki67+	 14307 33523
2790	0	0	Ki67+	 14313 33503
2791	0	0	Ki67+	 14458 33971
2792	0	0	Ki67+	 14460 33938
2793	0	0	Ki67+	 14475 33920
2794	0	0	Ki67+	 14524 33770
2795	0	0	Ki67+	 14527 33698
2796	0	0	Ki67+	 14529 33899
2797	0	0	Ki67+	 14531 33827
2798	0	0	Ki67+	 14534 34118
2799	0	0	Ki67+	 14543 33923
2800	0	0	Ki67+	 14544 33888
2801	0	0	Ki67+	 14545 33800
2802	0	0	Ki67+	 14545 33862
2803	0	0	Ki67+	 14555 34140
2804	0	0	Ki67+	 14559 33705
2805	0	0	Ki67+	 14559 33789
2806	0	0	Ki67+	 14565 33690
2807	0	0	Ki67+	 14572 33767
2808	0	0	Ki67+	 14588 33768
2809	0	0	Ki67+	 14589 34072
2810	0	0	Ki67+	 14599 33837
2811	0	0	Ki67+	 14599 33897
2812	0	0	Ki67+	 14601 33709
2813	0	0	Ki67+	 14601 33726
2814	0	0	Ki67+	 14605 33695
2815	0	0	Ki67+	 14612 33848
2816	0	0	Ki67+	 14624 33948
2817	0	0	Ki67+	 14633 33902
2818	0	0	Ki67+	 14636 34134
2819	0	0	Ki67+	 14639 34104
2820	0	0	Ki67+	 14640 33959
2821	0	0	Ki67+	 14646 33924
2822	0	0	Ki67+	 14651 34005
2823	0	0	Ki67+	 14652 34075
2824	0	0	Ki67+	 14660 34185
2825	0	0	Ki67+	 14661 33924
2826	0	0	Ki67+	 14676 33966
2827	0	0	Ki67+	 14678 34168
2828	0	0	Ki67+	 14681 33985
2829	0	0	Ki67+	 14702 33729
2830	0	0	Ki67+	 14711 33851
2831	0	0	Ki67+	 14740 33766
2832	0	0	Ki67+	 14768 33785
2833	0	0	Ki67+	 14786 33900
2834	0	0	Ki67+	 14817 33894
2835	0	0	Ki67+	 14828 33749
2836	0	0	Ki67+	 14828 33938
2837	0	0	Ki67+	 14829 34037
2838	0	0	Ki67+	 14830 34141
2839	0	0	Ki67+	 14836 33920
2840	0	0	Ki67+	 14051 34987
2841	0	0	Ki67+	 14071 34932
2842	0	0	Ki67+	 14126 34940
2843	0	0	Ki67+	 14152 35009
2844	0	0	Ki67+	 14162 34992
2845	0	0	Ki67+	 14184 35012
2846	0	0	Ki67+	 14193 34964
2847	0	0	Ki67+	 14195 34366
2848	0	0	Ki67+	 14199 35027
2849	0	0	Ki67+	 14222 35004
2850	0	0	Ki67+	 14231 34978
2851	0	0	Ki67+	 14262 34241
2852	0	0	Ki67+	 14270 34298
2853	0	0	Ki67+	 14284 35026
2854	0	0	Ki67+	 14292 34559
2855	0	0	Ki67+	 14304 34363
2856	0	0	Ki67+	 14309 34315
2857	0	0	Ki67+	 14312 34288
2858	0	0	Ki67+	 14317 34342
2859	0	0	Ki67+	 14326 34370
2860	0	0	Ki67+	 14346 34349
2861	0	0	Ki67+	 14361 34372
2862	0	0	Ki67+	 14366 34404
2863	0	0	Ki67+	 14369 34431
2864	0	0	Ki67+	 14382 34357
2865	0	0	Ki67+	 14393 34433
2866	0	0	Ki67+	 14398 34414
2867	0	0	Ki67+	 14417 34475
2868	0	0	Ki67+	 14425 34447
2869	0	0	Ki67+	 14427 34574
2870	0	0	Ki67+	 14430 34584
2871	0	0	Ki67+	 14435 34804
2872	0	0	Ki67+	 14439 34435
2873	0	0	Ki67+	 14441 34766
2874	0	0	Ki67+	 14453 34418
2875	0	0	Ki67+	 14454 34557
2876	0	0	Ki67+	 14466 34802
2877	0	0	Ki67+	 14472 35004
2878	0	0	Ki67+	 14478 34415
2879	0	0	Ki67+	 14483 34531
2880	0	0	Ki67+	 14486 34833
2881	0	0	Ki67+	 14488 34445
2882	0	0	Ki67+	 14491 34614
2883	0	0	Ki67+	 14500 34396
2884	0	0	Ki67+	 14504 34445
2885	0	0	Ki67+	 14504 34563
2886	0	0	Ki67+	 14510 34642
2887	0	0	Ki67+	 14512 34432
2888	0	0	Ki67+	 14516 34413
2889	0	0	Ki67+	 14528 34437
2890	0	0	Ki67+	 14541 34678
2891	0	0	Ki67+	 14544 34444
2892	0	0	Ki67+	 14548 34620
2893	0	0	Ki67+	 14552 34583
2894	0	0	Ki67+	 14554 34768
2895	0	0	Ki67+	 14576 34633
2896	0	0	Ki67+	 14576 34945
2897	0	0	Ki67+	 14583 34849
2898	0	0	Ki67+	 14584 34752
2899	0	0	Ki67+	 14597 34675
2900	0	0	Ki67+	 14648 34779
2901	0	0	Ki67+	 14657 34754
2902	0	0	Ki67+	 14662 34803
2903	0	0	Ki67+	 14670 34726
2904	0	0	Ki67+	 14677 34780
2905	0	0	Ki67+	 14690 34651
2906	0	0	Ki67+	 14691 34600
2907	0	0	Ki67+	 14694 34665
2908	0	0	Ki67+	 14697 34325
2909	0	0	Ki67+	 14705 34641
2910	0	0	Ki67+	 14707 34412
2911	0	0	Ki67+	 14712 34773
2912	0	0	Ki67+	 14715 34748
2913	0	0	Ki67+	 14718 34680
2914	0	0	Ki67+	 14729 34706
2915	0	0	Ki67+	 14740 34466
2916	0	0	Ki67+	 14747 34724
2917	0	0	Ki67+	 14752 34652
2918	0	0	Ki67+	 14758 34475
2919	0	0	Ki67+	 14758 34885
2920	0	0	Ki67+	 14772 34861
2921	0	0	Ki67+	 14787 34841
2922	0	0	Ki67+	 14789 34615
2923	0	0	Ki67+	 14792 34503
2924	0	0	Ki67+	 14804 34639
2925	0	0	Ki67+	 14810 34733
2926	0	0	Ki67+	 14814 34510
2927	0	0	Ki67+	 14815 34694
2928	0	0	Ki67+	 14817 34657
2929	0	0	Ki67+	 14817 34724
2930	0	0	Ki67+	 14817 34765
2931	0	0	Ki67+	 14819 34620
2932	0	0	Ki67+	 14826 34735
2933	0	0	Ki67+	 14829 34681
2934	0	0	Ki67+	 14830 34760
2935	0	0	Ki67+	 14834 34696
2936	0	0	Ki67+	 14837 35024
2937	0	0	Ki67+	 14838 34996
2938	0	0	Ki67+	 14846 34506
2939	0	0	Ki67+	 14847 34328
2940	0	0	Ki67+	 14050 35768
2941	0	0	Ki67+	 14052 35129
2942	0	0	Ki67+	 14053 35199
2943	0	0	Ki67+	 14055 35561
2944	0	0	Ki67+	 14060 35284
2945	0	0	Ki67+	 14061 35687
2946	0	0	Ki67+	 14064 35458
2947	0	0	Ki67+	 14065 35438
2948	0	0	Ki67+	 14081 35148
2949	0	0	Ki67+	 14081 35610
2950	0	0	Ki67+	 14093 35807
2951	0	0	Ki67+	 14103 35755
2952	0	0	Ki67+	 14118 35212
2953	0	0	Ki67+	 14122 35577
2954	0	0	Ki67+	 14128 35762
2955	0	0	Ki67+	 14142 35833
2956	0	0	Ki67+	 14152 35126
2957	0	0	Ki67+	 14153 35548
2958	0	0	Ki67+	 14154 35234
2959	0	0	Ki67+	 14214 35766
2960	0	0	Ki67+	 14230 35220
2961	0	0	Ki67+	 14282 35183
2962	0	0	Ki67+	 14288 35337
2963	0	0	Ki67+	 14312 35167
2964	0	0	Ki67+	 14394 35220
2965	0	0	Ki67+	 14415 35438
2966	0	0	Ki67+	 14417 35328
2967	0	0	Ki67+	 14418 35682
2968	0	0	Ki67+	 14427 35290
2969	0	0	Ki67+	 14443 35358
2970	0	0	Ki67+	 14472 35616
2971	0	0	Ki67+	 14479 35307
2972	0	0	Ki67+	 14480 35338
2973	0	0	Ki67+	 14481 35642
2974	0	0	Ki67+	 14485 35611
2975	0	0	Ki67+	 14489 35482
2976	0	0	Ki67+	 14543 35306
2977	0	0	Ki67+	 14546 35595
2978	0	0	Ki67+	 14548 35246
2979	0	0	Ki67+	 14557 35572
2980	0	0	Ki67+	 14574 35290
2981	0	0	Ki67+	 14575 35752
2982	0	0	Ki67+	 14592 35784
2983	0	0	Ki67+	 14631 35806
2984	0	0	Ki67+	 14661 35758
2985	0	0	Ki67+	 14671 35142
2986	0	0	Ki67+	 14676 35748
2987	0	0	Ki67+	 14726 35238
2988	0	0	Ki67+	 14728 35827
2989	0	0	Ki67+	 14741 35258
2990	0	0	Ki67+	 14768 35758
2991	0	0	Ki67+	 14795 35760
2992	0	0	Ki67+	 14817 35822
2993	0	0	Ki67+	 14820 35790
2994	0	0	Ki67+	 14829 35677
2995	0	0	Ki67+	 14838 35784
2996	0	0	Ki67+	 14049 35974
2997	0	0	Ki67+	 14050 35932
2998	0	0	Ki67+	 14056 36158
2999	0	0	Ki67+	 14064 36250
3000	0	0	Ki67+	 14066 36184
3001	0	0	Ki67+	 14073 36339
3002	0	0	Ki67+	 14074 36207
3003	0	0	Ki67+	 14086 36335
3004	0	0	Ki67+	 14094 36467
3005	0	0	Ki67+	 14099 36433
3006	0	0	Ki67+	 14110 36318
3007	0	0	Ki67+	 14128 36051
3008	0	0	Ki67+	 14132 35913
3009	0	0	Ki67+	 14137 36613
3010	0	0	Ki67+	 14140 36639
3011	0	0	Ki67+	 14151 36550
3012	0	0	Ki67+	 14160 36169
3013	0	0	Ki67+	 14162 36601
3014	0	0	Ki67+	 14164 36071
3015	0	0	Ki67+	 14174 36538
3016	0	0	Ki67+	 14184 35913
3017	0	0	Ki67+	 14184 36508
3018	0	0	Ki67+	 14185 36336
3019	0	0	Ki67+	 14186 36046
3020	0	0	Ki67+	 14190 36237
3021	0	0	Ki67+	 14194 36620
3022	0	0	Ki67+	 14196 36450
3023	0	0	Ki67+	 14204 35880
3024	0	0	Ki67+	 14208 36136
3025	0	0	Ki67+	 14212 36631
3026	0	0	Ki67+	 14218 36193
3027	0	0	Ki67+	 14225 36095
3028	0	0	Ki67+	 14225 36116
3029	0	0	Ki67+	 14229 36067
3030	0	0	Ki67+	 14231 36426
3031	0	0	Ki67+	 14235 36215
3032	0	0	Ki67+	 14238 36625
3033	0	0	Ki67+	 14247 36146
3034	0	0	Ki67+	 14248 36163
3035	0	0	Ki67+	 14249 36612
3036	0	0	Ki67+	 14254 36121
3037	0	0	Ki67+	 14258 36104
3038	0	0	Ki67+	 14264 36037
3039	0	0	Ki67+	 14270 35981
3040	0	0	Ki67+	 14289 36627
3041	0	0	Ki67+	 14295 36035
3042	0	0	Ki67+	 14303 36300
3043	0	0	Ki67+	 14303 36324
3044	0	0	Ki67+	 14303 36613
3045	0	0	Ki67+	 14311 36602
3046	0	0	Ki67+	 14313 36588
3047	0	0	Ki67+	 14315 36626
3048	0	0	Ki67+	 14318 36373
3049	0	0	Ki67+	 14322 36132
3050	0	0	Ki67+	 14326 36616
3051	0	0	Ki67+	 14335 36628
3052	0	0	Ki67+	 14338 36438
3053	0	0	Ki67+	 14379 36440
3054	0	0	Ki67+	 14396 36503
3055	0	0	Ki67+	 14402 36374
3056	0	0	Ki67+	 14409 36417
3057	0	0	Ki67+	 14411 36091
3058	0	0	Ki67+	 14418 36432
3059	0	0	Ki67+	 14422 36381
3060	0	0	Ki67+	 14426 35855
3061	0	0	Ki67+	 14429 36562
3062	0	0	Ki67+	 14434 36051
3063	0	0	Ki67+	 14434 36345
3064	0	0	Ki67+	 14437 36478
3065	0	0	Ki67+	 14440 36017
3066	0	0	Ki67+	 14441 35989
3067	0	0	Ki67+	 14451 36197
3068	0	0	Ki67+	 14451 36336
3069	0	0	Ki67+	 14451 36580
3070	0	0	Ki67+	 14456 36445
3071	0	0	Ki67+	 14459 36168
3072	0	0	Ki67+	 14468 36221
3073	0	0	Ki67+	 14468 36284
3074	0	0	Ki67+	 14471 36352
3075	0	0	Ki67+	 14474 36197
3076	0	0	Ki67+	 14474 36377
3077	0	0	Ki67+	 14474 36475
3078	0	0	Ki67+	 14478 36451
3079	0	0	Ki67+	 14479 36233
3080	0	0	Ki67+	 14479 36257
3081	0	0	Ki67+	 14481 36046
3082	0	0	Ki67+	 14483 35957
3083	0	0	Ki67+	 14488 36211
3084	0	0	Ki67+	 14489 36193
3085	0	0	Ki67+	 14493 35966
3086	0	0	Ki67+	 14495 36158
3087	0	0	Ki67+	 14500 36041
3088	0	0	Ki67+	 14501 36273
3089	0	0	Ki67+	 14502 36239
3090	0	0	Ki67+	 14503 36530
3091	0	0	Ki67+	 14505 36005
3092	0	0	Ki67+	 14505 36330
3093	0	0	Ki67+	 14507 36305
3094	0	0	Ki67+	 14507 36510
3095	0	0	Ki67+	 14510 36424
3096	0	0	Ki67+	 14514 36467
3097	0	0	Ki67+	 14518 36375
3098	0	0	Ki67+	 14518 36518
3099	0	0	Ki67+	 14519 36049
3100	0	0	Ki67+	 14523 36018
3101	0	0	Ki67+	 14528 36290
3102	0	0	Ki67+	 14536 36270
3103	0	0	Ki67+	 14536 36463
3104	0	0	Ki67+	 14537 36514
3105	0	0	Ki67+	 14539 36305
3106	0	0	Ki67+	 14539 36483
3107	0	0	Ki67+	 14541 36203
3108	0	0	Ki67+	 14544 36179
3109	0	0	Ki67+	 14550 36226
3110	0	0	Ki67+	 14553 36413
3111	0	0	Ki67+	 14554 36091
3112	0	0	Ki67+	 14554 36329
3113	0	0	Ki67+	 14557 36368
3114	0	0	Ki67+	 14557 36392
3115	0	0	Ki67+	 14567 36218
3116	0	0	Ki67+	 14568 36299
3117	0	0	Ki67+	 14569 36352
3118	0	0	Ki67+	 14572 36633
3119	0	0	Ki67+	 14574 36386
3120	0	0	Ki67+	 14575 35964
3121	0	0	Ki67+	 14575 36232
3122	0	0	Ki67+	 14577 36605
3123	0	0	Ki67+	 14578 36167
3124	0	0	Ki67+	 14580 36325
3125	0	0	Ki67+	 14581 36581
3126	0	0	Ki67+	 14587 36288
3127	0	0	Ki67+	 14589 36143
3128	0	0	Ki67+	 14590 36633
3129	0	0	Ki67+	 14593 36215
3130	0	0	Ki67+	 14595 36423
3131	0	0	Ki67+	 14597 36598
3132	0	0	Ki67+	 14599 36188
3133	0	0	Ki67+	 14599 36257
3134	0	0	Ki67+	 14599 36357
3135	0	0	Ki67+	 14599 36443
3136	0	0	Ki67+	 14600 36054
3137	0	0	Ki67+	 14601 36002
3138	0	0	Ki67+	 14601 36158
3139	0	0	Ki67+	 14606 35904
3140	0	0	Ki67+	 14609 36303
3141	0	0	Ki67+	 14609 36527
3142	0	0	Ki67+	 14610 36070
3143	0	0	Ki67+	 14614 36277
3144	0	0	Ki67+	 14617 35966
3145	0	0	Ki67+	 14617 36041
3146	0	0	Ki67+	 14617 36466
3147	0	0	Ki67+	 14619 36597
3148	0	0	Ki67+	 14621 35938
3149	0	0	Ki67+	 14624 36550
3150	0	0	Ki67+	 14625 36003
3151	0	0	Ki67+	 14627 36167
3152	0	0	Ki67+	 14629 35956
3153	0	0	Ki67+	 14629 36354
3154	0	0	Ki67+	 14629 36491
3155	0	0	Ki67+	 14631 36570
3156	0	0	Ki67+	 14632 36096
3157	0	0	Ki67+	 14635 36267
3158	0	0	Ki67+	 14636 36368
3159	0	0	Ki67+	 14636 36512
3160	0	0	Ki67+	 14637 36298
3161	0	0	Ki67+	 14638 36549
3162	0	0	Ki67+	 14642 36007
3163	0	0	Ki67+	 14644 36637
3164	0	0	Ki67+	 14645 36073
3165	0	0	Ki67+	 14646 36602
3166	0	0	Ki67+	 14647 36621
3167	0	0	Ki67+	 14649 36036
3168	0	0	Ki67+	 14650 36419
3169	0	0	Ki67+	 14656 36353
3170	0	0	Ki67+	 14658 35882
3171	0	0	Ki67+	 14659 35946
3172	0	0	Ki67+	 14661 36419
3173	0	0	Ki67+	 14663 36491
3174	0	0	Ki67+	 14666 36156
3175	0	0	Ki67+	 14666 36402
3176	0	0	Ki67+	 14671 36059
3177	0	0	Ki67+	 14672 35917
3178	0	0	Ki67+	 14673 35995
3179	0	0	Ki67+	 14673 36527
3180	0	0	Ki67+	 14674 36262
3181	0	0	Ki67+	 14674 36597
3182	0	0	Ki67+	 14675 36636
3183	0	0	Ki67+	 14678 36324
3184	0	0	Ki67+	 14679 36578
3185	0	0	Ki67+	 14680 36040
3186	0	0	Ki67+	 14681 36137
3187	0	0	Ki67+	 14682 36365
3188	0	0	Ki67+	 14685 36266
3189	0	0	Ki67+	 14687 36426
3190	0	0	Ki67+	 14689 35935
3191	0	0	Ki67+	 14692 35912
3192	0	0	Ki67+	 14692 36301
3193	0	0	Ki67+	 14694 36551
3194	0	0	Ki67+	 14695 36222
3195	0	0	Ki67+	 14697 36092
3196	0	0	Ki67+	 14697 36402
3197	0	0	Ki67+	 14698 36064
3198	0	0	Ki67+	 14703 35887
3199	0	0	Ki67+	 14704 35983
3200	0	0	Ki67+	 14706 36305
3201	0	0	Ki67+	 14706 36378
3202	0	0	Ki67+	 14707 36037
3203	0	0	Ki67+	 14708 36246
3204	0	0	Ki67+	 14709 36478
3205	0	0	Ki67+	 14714 36408
3206	0	0	Ki67+	 14717 36024
3207	0	0	Ki67+	 14717 36274
3208	0	0	Ki67+	 14717 36356
3209	0	0	Ki67+	 14718 36450
3210	0	0	Ki67+	 14719 36191
3211	0	0	Ki67+	 14722 35925
3212	0	0	Ki67+	 14722 35995
3213	0	0	Ki67+	 14727 36065
3214	0	0	Ki67+	 14728 36486
3215	0	0	Ki67+	 14729 36391
3216	0	0	Ki67+	 14730 36146
3217	0	0	Ki67+	 14730 36367
3218	0	0	Ki67+	 14731 35883
3219	0	0	Ki67+	 14731 36234
3220	0	0	Ki67+	 14732 36165
3221	0	0	Ki67+	 14735 35853
3222	0	0	Ki67+	 14739 36463
3223	0	0	Ki67+	 14741 36301
3224	0	0	Ki67+	 14744 35917
3225	0	0	Ki67+	 14744 35977
3226	0	0	Ki67+	 14747 36436
3227	0	0	Ki67+	 14749 36596
3228	0	0	Ki67+	 14750 35899
3229	0	0	Ki67+	 14751 35858
3230	0	0	Ki67+	 14752 35997
3231	0	0	Ki67+	 14754 35961
3232	0	0	Ki67+	 14756 36222
3233	0	0	Ki67+	 14757 36417
3234	0	0	Ki67+	 14758 36061
3235	0	0	Ki67+	 14760 36391
3236	0	0	Ki67+	 14761 36192
3237	0	0	Ki67+	 14763 36240
3238	0	0	Ki67+	 14763 36365
3239	0	0	Ki67+	 14765 36093
3240	0	0	Ki67+	 14766 36269
3241	0	0	Ki67+	 14767 36485
3242	0	0	Ki67+	 14768 36280
3243	0	0	Ki67+	 14769 35843
3244	0	0	Ki67+	 14770 36346
3245	0	0	Ki67+	 14771 35968
3246	0	0	Ki67+	 14771 36079
3247	0	0	Ki67+	 14773 36114
3248	0	0	Ki67+	 14775 36638
3249	0	0	Ki67+	 14778 36040
3250	0	0	Ki67+	 14778 36463
3251	0	0	Ki67+	 14778 36600
3252	0	0	Ki67+	 14779 36611
3253	0	0	Ki67+	 14780 36163
3254	0	0	Ki67+	 14780 36383
3255	0	0	Ki67+	 14781 35934
3256	0	0	Ki67+	 14781 36244
3257	0	0	Ki67+	 14782 36192
3258	0	0	Ki67+	 14782 36298
3259	0	0	Ki67+	 14783 36008
3260	0	0	Ki67+	 14786 36140
3261	0	0	Ki67+	 14786 36628
3262	0	0	Ki67+	 14787 36221
3263	0	0	Ki67+	 14788 36277
3264	0	0	Ki67+	 14793 35963
3265	0	0	Ki67+	 14793 36312
3266	0	0	Ki67+	 14796 36199
3267	0	0	Ki67+	 14800 35900
3268	0	0	Ki67+	 14800 36060
3269	0	0	Ki67+	 14800 36297
3270	0	0	Ki67+	 14801 36095
3271	0	0	Ki67+	 14801 36333
3272	0	0	Ki67+	 14801 36627
3273	0	0	Ki67+	 14806 36527
3274	0	0	Ki67+	 14811 36595
3275	0	0	Ki67+	 14813 36033
3276	0	0	Ki67+	 14814 35975
3277	0	0	Ki67+	 14814 36013
3278	0	0	Ki67+	 14814 36244
3279	0	0	Ki67+	 14816 36162
3280	0	0	Ki67+	 14819 35961
3281	0	0	Ki67+	 14820 36075
3282	0	0	Ki67+	 14821 36312
3283	0	0	Ki67+	 14823 35864
3284	0	0	Ki67+	 14823 36278
3285	0	0	Ki67+	 14827 36000
3286	0	0	Ki67+	 14828 36112
3287	0	0	Ki67+	 14828 36184
3288	0	0	Ki67+	 14829 35846
3289	0	0	Ki67+	 14830 36503
3290	0	0	Ki67+	 14831 35918
3291	0	0	Ki67+	 14832 36213
3292	0	0	Ki67+	 14832 36390
3293	0	0	Ki67+	 14834 35944
3294	0	0	Ki67+	 14835 35884
3295	0	0	Ki67+	 14835 36428
3296	0	0	Ki67+	 14836 36535
3297	0	0	Ki67+	 14840 36083
3298	0	0	Ki67+	 14840 36141
3299	0	0	Ki67+	 14841 35969
3300	0	0	Ki67+	 14841 36046
3301	0	0	Ki67+	 14842 36006
3302	0	0	Ki67+	 14842 36232
3303	0	0	Ki67+	 14844 36292
3304	0	0	Ki67+	 14844 36590
3305	0	0	Ki67+	 14847 36215
3306	0	0	Ki67+	 14063 36849
3307	0	0	Ki67+	 14066 36719
3308	0	0	Ki67+	 14067 36754
3309	0	0	Ki67+	 14075 36825
3310	0	0	Ki67+	 14082 36734
3311	0	0	Ki67+	 14086 36662
3312	0	0	Ki67+	 14109 36666
3313	0	0	Ki67+	 14111 37010
3314	0	0	Ki67+	 14119 36682
3315	0	0	Ki67+	 14124 36760
3316	0	0	Ki67+	 14147 36790
3317	0	0	Ki67+	 14162 36716
3318	0	0	Ki67+	 14168 36785
3319	0	0	Ki67+	 14169 36685
3320	0	0	Ki67+	 14170 36763
3321	0	0	Ki67+	 14178 36862
3322	0	0	Ki67+	 14183 36727
3323	0	0	Ki67+	 14185 36647
3324	0	0	Ki67+	 14185 36826
3325	0	0	Ki67+	 14190 36663
3326	0	0	Ki67+	 14195 36840
3327	0	0	Ki67+	 14198 36779
3328	0	0	Ki67+	 14199 36798
3329	0	0	Ki67+	 14205 36748
3330	0	0	Ki67+	 14205 36820
3331	0	0	Ki67+	 14205 36909
3332	0	0	Ki67+	 14206 36895
3333	0	0	Ki67+	 14211 36649
3334	0	0	Ki67+	 14212 36795
3335	0	0	Ki67+	 14216 36671
3336	0	0	Ki67+	 14216 36871
3337	0	0	Ki67+	 14222 36840
3338	0	0	Ki67+	 14234 36859
3339	0	0	Ki67+	 14240 36647
3340	0	0	Ki67+	 14244 36678
3341	0	0	Ki67+	 14247 37031
3342	0	0	Ki67+	 14248 36842
3343	0	0	Ki67+	 14249 36813
3344	0	0	Ki67+	 14249 36999
3345	0	0	Ki67+	 14250 36707
3346	0	0	Ki67+	 14253 36732
3347	0	0	Ki67+	 14259 36645
3348	0	0	Ki67+	 14261 36850
3349	0	0	Ki67+	 14261 37070
3350	0	0	Ki67+	 14267 37047
3351	0	0	Ki67+	 14268 36808
3352	0	0	Ki67+	 14271 36751
3353	0	0	Ki67+	 14271 37004
3354	0	0	Ki67+	 14273 36926
3355	0	0	Ki67+	 14282 36834
3356	0	0	Ki67+	 14285 36772
3357	0	0	Ki67+	 14287 36660
3358	0	0	Ki67+	 14294 37062
3359	0	0	Ki67+	 14296 36867
3360	0	0	Ki67+	 14298 36699
3361	0	0	Ki67+	 14299 36737
3362	0	0	Ki67+	 14299 37000
3363	0	0	Ki67+	 14304 37087
3364	0	0	Ki67+	 14305 36963
3365	0	0	Ki67+	 14306 36715
3366	0	0	Ki67+	 14309 36859
3367	0	0	Ki67+	 14316 36830
3368	0	0	Ki67+	 14318 36761
3369	0	0	Ki67+	 14318 36785
3370	0	0	Ki67+	 14321 36902
3371	0	0	Ki67+	 14325 37053
3372	0	0	Ki67+	 14327 37092
3373	0	0	Ki67+	 14331 36738
3374	0	0	Ki67+	 14331 36819
3375	0	0	Ki67+	 14342 37163
3376	0	0	Ki67+	 14361 37151
3377	0	0	Ki67+	 14375 37045
3378	0	0	Ki67+	 14385 36922
3379	0	0	Ki67+	 14390 36983
3380	0	0	Ki67+	 14394 37021
3381	0	0	Ki67+	 14405 36926
3382	0	0	Ki67+	 14409 36971
3383	0	0	Ki67+	 14420 36937
3384	0	0	Ki67+	 14430 36795
3385	0	0	Ki67+	 14453 36739
3386	0	0	Ki67+	 14460 36953
3387	0	0	Ki67+	 14462 37025
3388	0	0	Ki67+	 14466 36980
3389	0	0	Ki67+	 14473 36727
3390	0	0	Ki67+	 14485 36759
3391	0	0	Ki67+	 14494 36765
3392	0	0	Ki67+	 14497 36729
3393	0	0	Ki67+	 14498 36933
3394	0	0	Ki67+	 14504 36922
3395	0	0	Ki67+	 14513 36778
3396	0	0	Ki67+	 14528 36650
3397	0	0	Ki67+	 14531 36739
3398	0	0	Ki67+	 14539 36766
3399	0	0	Ki67+	 14552 36961
3400	0	0	Ki67+	 14555 37023
3401	0	0	Ki67+	 14558 36746
3402	0	0	Ki67+	 14586 36651
3403	0	0	Ki67+	 14590 37008
3404	0	0	Ki67+	 14616 36679
3405	0	0	Ki67+	 14705 36824
3406	0	0	Ki67+	 14760 36777
3407	0	0	Ki67+	 14761 36687
3408	0	0	Ki67+	 14787 36791
3409	0	0	Ki67+	 14787 36818
3410	0	0	Ki67+	 14791 36667
3411	0	0	Ki67+	 14797 36761
3412	0	0	Ki67+	 14815 36909
3413	0	0	Ki67+	 14816 36663
3414	0	0	Ki67+	 14825 36846
3415	0	0	Ki67+	 14826 36725
3416	0	0	Ki67+	 14830 36755
3417	0	0	Ki67+	 14832 36812
3418	0	0	Ki67+	 14614 37456
3419	0	0	Ki67+	 14852 33616
3420	0	0	Ki67+	 14866 33703
3421	0	0	Ki67+	 14933 33604
3422	0	0	Ki67+	 14934 33660
3423	0	0	Ki67+	 14939 33950
3424	0	0	Ki67+	 14957 33592
3425	0	0	Ki67+	 14964 33610
3426	0	0	Ki67+	 15001 33917
3427	0	0	Ki67+	 15007 33897
3428	0	0	Ki67+	 15008 33868
3429	0	0	Ki67+	 15011 33948
3430	0	0	Ki67+	 15020 33618
3431	0	0	Ki67+	 15041 33898
3432	0	0	Ki67+	 15062 33918
3433	0	0	Ki67+	 15104 33981
3434	0	0	Ki67+	 15286 33294
3435	0	0	Ki67+	 15321 33444
3436	0	0	Ki67+	 15347 33414
3437	0	0	Ki67+	 15362 33388
3438	0	0	Ki67+	 15384 33376
3439	0	0	Ki67+	 15395 33348
3440	0	0	Ki67+	 15398 33408
3441	0	0	Ki67+	 15410 33371
3442	0	0	Ki67+	 15415 33870
3443	0	0	Ki67+	 15426 33421
3444	0	0	Ki67+	 15435 33345
3445	0	0	Ki67+	 15447 33810
3446	0	0	Ki67+	 15450 33362
3447	0	0	Ki67+	 15450 33402
3448	0	0	Ki67+	 15471 33362
3449	0	0	Ki67+	 15484 33329
3450	0	0	Ki67+	 15494 33429
3451	0	0	Ki67+	 15514 33412
3452	0	0	Ki67+	 15519 33887
3453	0	0	Ki67+	 15520 33979
3454	0	0	Ki67+	 15527 33325
3455	0	0	Ki67+	 15531 33929
3456	0	0	Ki67+	 15534 33856
3457	0	0	Ki67+	 15542 33876
3458	0	0	Ki67+	 15552 33930
3459	0	0	Ki67+	 15555 33290
3460	0	0	Ki67+	 15575 33936
3461	0	0	Ki67+	 15593 33879
3462	0	0	Ki67+	 14849 34002
3463	0	0	Ki67+	 14849 34229
3464	0	0	Ki67+	 14849 34639
3465	0	0	Ki67+	 14850 34065
3466	0	0	Ki67+	 14851 34710
3467	0	0	Ki67+	 14852 34346
3468	0	0	Ki67+	 14855 34603
3469	0	0	Ki67+	 14856 34103
3470	0	0	Ki67+	 14856 34375
3471	0	0	Ki67+	 14865 34117
3472	0	0	Ki67+	 14869 34084
3473	0	0	Ki67+	 14870 34200
3474	0	0	Ki67+	 14871 34392
3475	0	0	Ki67+	 14873 34362
3476	0	0	Ki67+	 14874 34268
3477	0	0	Ki67+	 14875 34293
3478	0	0	Ki67+	 14876 34612
3479	0	0	Ki67+	 14887 34385
3480	0	0	Ki67+	 14887 34589
3481	0	0	Ki67+	 14890 34686
3482	0	0	Ki67+	 14893 34277
3483	0	0	Ki67+	 14894 34154
3484	0	0	Ki67+	 14898 34318
3485	0	0	Ki67+	 14899 34237
3486	0	0	Ki67+	 14904 34473
3487	0	0	Ki67+	 14908 34254
3488	0	0	Ki67+	 14913 34747
3489	0	0	Ki67+	 14914 34436
3490	0	0	Ki67+	 14914 34597
3491	0	0	Ki67+	 14916 34711
3492	0	0	Ki67+	 14920 34768
3493	0	0	Ki67+	 14926 34283
3494	0	0	Ki67+	 14930 34749
3495	0	0	Ki67+	 14946 34614
3496	0	0	Ki67+	 14951 34158
3497	0	0	Ki67+	 14951 34693
3498	0	0	Ki67+	 14963 34618
3499	0	0	Ki67+	 14967 34718
3500	0	0	Ki67+	 14972 34752
3501	0	0	Ki67+	 14976 34663
3502	0	0	Ki67+	 14979 34686
3503	0	0	Ki67+	 14984 34021
3504	0	0	Ki67+	 14988 34755
3505	0	0	Ki67+	 15001 34174
3506	0	0	Ki67+	 15011 34063
3507	0	0	Ki67+	 15021 34746
3508	0	0	Ki67+	 15027 34713
3509	0	0	Ki67+	 15041 34103
3510	0	0	Ki67+	 15044 34152
3511	0	0	Ki67+	 15045 34755
3512	0	0	Ki67+	 15056 34762
3513	0	0	Ki67+	 15067 34660
3514	0	0	Ki67+	 15074 34761
3515	0	0	Ki67+	 15096 34284
3516	0	0	Ki67+	 15099 34182
3517	0	0	Ki67+	 15101 34264
3518	0	0	Ki67+	 15110 34154
3519	0	0	Ki67+	 15118 34368
3520	0	0	Ki67+	 15139 34782
3521	0	0	Ki67+	 15157 34050
3522	0	0	Ki67+	 15169 34451
3523	0	0	Ki67+	 15170 34056
3524	0	0	Ki67+	 15172 34404
3525	0	0	Ki67+	 15173 34480
3526	0	0	Ki67+	 15179 34548
3527	0	0	Ki67+	 15182 34381
3528	0	0	Ki67+	 15182 34605
3529	0	0	Ki67+	 15184 34446
3530	0	0	Ki67+	 15188 34081
3531	0	0	Ki67+	 15201 34038
3532	0	0	Ki67+	 15201 34569
3533	0	0	Ki67+	 15204 34619
3534	0	0	Ki67+	 15207 34555
3535	0	0	Ki67+	 15212 34065
3536	0	0	Ki67+	 15222 34359
3537	0	0	Ki67+	 15229 34484
3538	0	0	Ki67+	 15230 34205
3539	0	0	Ki67+	 15266 34094
3540	0	0	Ki67+	 15299 34650
3541	0	0	Ki67+	 15313 34679
3542	0	0	Ki67+	 15331 34657
3543	0	0	Ki67+	 15345 34684
3544	0	0	Ki67+	 15349 34664
3545	0	0	Ki67+	 15354 34005
3546	0	0	Ki67+	 15396 34530
3547	0	0	Ki67+	 15398 34299
3548	0	0	Ki67+	 15400 34508
3549	0	0	Ki67+	 15411 34288
3550	0	0	Ki67+	 15414 34574
3551	0	0	Ki67+	 15429 34738
3552	0	0	Ki67+	 15435 34641
3553	0	0	Ki67+	 15444 34009
3554	0	0	Ki67+	 15444 34661
3555	0	0	Ki67+	 15445 34748
3556	0	0	Ki67+	 15452 34381
3557	0	0	Ki67+	 15453 34771
3558	0	0	Ki67+	 15457 34070
3559	0	0	Ki67+	 15462 34105
3560	0	0	Ki67+	 15463 34704
3561	0	0	Ki67+	 15466 34369
3562	0	0	Ki67+	 15472 34002
3563	0	0	Ki67+	 15482 34520
3564	0	0	Ki67+	 15482 34595
3565	0	0	Ki67+	 15485 34096
3566	0	0	Ki67+	 15486 34625
3567	0	0	Ki67+	 15487 34021
3568	0	0	Ki67+	 15490 34727
3569	0	0	Ki67+	 15499 34527
3570	0	0	Ki67+	 15499 34552
3571	0	0	Ki67+	 15499 34663
3572	0	0	Ki67+	 15502 34690
3573	0	0	Ki67+	 15516 34165
3574	0	0	Ki67+	 15522 34494
3575	0	0	Ki67+	 15523 34463
3576	0	0	Ki67+	 15526 34096
3577	0	0	Ki67+	 15528 34752
3578	0	0	Ki67+	 15531 34513
3579	0	0	Ki67+	 15539 34423
3580	0	0	Ki67+	 15543 34053
3581	0	0	Ki67+	 15547 34500
3582	0	0	Ki67+	 15556 34081
3583	0	0	Ki67+	 15560 34482
3584	0	0	Ki67+	 15565 34231
3585	0	0	Ki67+	 15567 34060
3586	0	0	Ki67+	 15573 34737
3587	0	0	Ki67+	 15576 34706
3588	0	0	Ki67+	 15577 34428
3589	0	0	Ki67+	 15585 34386
3590	0	0	Ki67+	 15585 34522
3591	0	0	Ki67+	 15596 34148
3592	0	0	Ki67+	 15598 34675
3593	0	0	Ki67+	 15599 34608
3594	0	0	Ki67+	 15601 34015
3595	0	0	Ki67+	 15603 34479
3596	0	0	Ki67+	 15603 34725
3597	0	0	Ki67+	 15606 34560
3598	0	0	Ki67+	 15608 34090
3599	0	0	Ki67+	 15609 34397
3600	0	0	Ki67+	 15609 34521
3601	0	0	Ki67+	 15614 34026
3602	0	0	Ki67+	 15615 34635
3603	0	0	Ki67+	 15615 34768
3604	0	0	Ki67+	 15616 34469
3605	0	0	Ki67+	 15619 34608
3606	0	0	Ki67+	 15623 34015
3607	0	0	Ki67+	 15627 34050
3608	0	0	Ki67+	 15627 34691
3609	0	0	Ki67+	 15628 34441
3610	0	0	Ki67+	 15629 34176
3611	0	0	Ki67+	 15634 34599
3612	0	0	Ki67+	 15637 34125
3613	0	0	Ki67+	 14877 35470
3614	0	0	Ki67+	 14889 35443
3615	0	0	Ki67+	 14901 35394
3616	0	0	Ki67+	 14903 35487
3617	0	0	Ki67+	 14910 35416
3618	0	0	Ki67+	 14914 34906
3619	0	0	Ki67+	 14915 35447
3620	0	0	Ki67+	 14934 35426
3621	0	0	Ki67+	 14940 35003
3622	0	0	Ki67+	 14951 34793
3623	0	0	Ki67+	 14953 35449
3624	0	0	Ki67+	 14962 35569
3625	0	0	Ki67+	 14974 35446
3626	0	0	Ki67+	 14982 34895
3627	0	0	Ki67+	 14986 35428
3628	0	0	Ki67+	 14990 35485
3629	0	0	Ki67+	 14997 35495
3630	0	0	Ki67+	 15012 35488
3631	0	0	Ki67+	 15013 35139
3632	0	0	Ki67+	 15025 35343
3633	0	0	Ki67+	 15036 35348
3634	0	0	Ki67+	 15044 35493
3635	0	0	Ki67+	 15045 34809
3636	0	0	Ki67+	 15047 34795
3637	0	0	Ki67+	 15054 34958
3638	0	0	Ki67+	 15055 34947
3639	0	0	Ki67+	 15055 35288
3640	0	0	Ki67+	 15066 34799
3641	0	0	Ki67+	 15071 35491
3642	0	0	Ki67+	 15079 34817
3643	0	0	Ki67+	 15086 35452
3644	0	0	Ki67+	 15089 34796
3645	0	0	Ki67+	 15095 35474
3646	0	0	Ki67+	 15103 35375
3647	0	0	Ki67+	 15112 34818
3648	0	0	Ki67+	 15114 35426
3649	0	0	Ki67+	 15115 35478
3650	0	0	Ki67+	 15118 35354
3651	0	0	Ki67+	 15118 35441
3652	0	0	Ki67+	 15128 35435
3653	0	0	Ki67+	 15130 34849
3654	0	0	Ki67+	 15137 35446
3655	0	0	Ki67+	 15143 35519
3656	0	0	Ki67+	 15145 35356
3657	0	0	Ki67+	 15150 34885
3658	0	0	Ki67+	 15151 34785
3659	0	0	Ki67+	 15163 35150
3660	0	0	Ki67+	 15165 34912
3661	0	0	Ki67+	 15169 34944
3662	0	0	Ki67+	 15179 34969
3663	0	0	Ki67+	 15186 34983
3664	0	0	Ki67+	 15202 35009
3665	0	0	Ki67+	 15208 34917
3666	0	0	Ki67+	 15208 35209
3667	0	0	Ki67+	 15210 34948
3668	0	0	Ki67+	 15215 35396
3669	0	0	Ki67+	 15221 34974
3670	0	0	Ki67+	 15226 34944
3671	0	0	Ki67+	 15226 35186
3672	0	0	Ki67+	 15235 34956
3673	0	0	Ki67+	 15235 35002
3674	0	0	Ki67+	 15240 35019
3675	0	0	Ki67+	 15249 34987
3676	0	0	Ki67+	 15257 34940
3677	0	0	Ki67+	 15261 34901
3678	0	0	Ki67+	 15274 35053
3679	0	0	Ki67+	 15275 34876
3680	0	0	Ki67+	 15275 35028
3681	0	0	Ki67+	 15277 34900
3682	0	0	Ki67+	 15284 34915
3683	0	0	Ki67+	 15284 34944
3684	0	0	Ki67+	 15291 34974
3685	0	0	Ki67+	 15292 34933
3686	0	0	Ki67+	 15293 35066
3687	0	0	Ki67+	 15298 34879
3688	0	0	Ki67+	 15309 34907
3689	0	0	Ki67+	 15310 34935
3690	0	0	Ki67+	 15316 34950
3691	0	0	Ki67+	 15321 34883
3692	0	0	Ki67+	 15322 35012
3693	0	0	Ki67+	 15336 34946
3694	0	0	Ki67+	 15342 34913
3695	0	0	Ki67+	 15344 34975
3696	0	0	Ki67+	 15356 35010
3697	0	0	Ki67+	 15357 34956
3698	0	0	Ki67+	 15357 35046
3699	0	0	Ki67+	 15368 34920
3700	0	0	Ki67+	 15373 34937
3701	0	0	Ki67+	 15377 34988
3702	0	0	Ki67+	 15383 34968
3703	0	0	Ki67+	 15391 35432
3704	0	0	Ki67+	 15393 35007
3705	0	0	Ki67+	 15406 34955
3706	0	0	Ki67+	 15409 35425
3707	0	0	Ki67+	 15468 34890
3708	0	0	Ki67+	 15478 35063
3709	0	0	Ki67+	 15479 35391
3710	0	0	Ki67+	 15493 35046
3711	0	0	Ki67+	 15494 35367
3712	0	0	Ki67+	 15509 35217
3713	0	0	Ki67+	 15512 35497
3714	0	0	Ki67+	 15514 35360
3715	0	0	Ki67+	 15514 35483
3716	0	0	Ki67+	 15519 35230
3717	0	0	Ki67+	 15528 35171
3718	0	0	Ki67+	 15533 35138
3719	0	0	Ki67+	 15545 35107
3720	0	0	Ki67+	 15546 35165
3721	0	0	Ki67+	 15550 35083
3722	0	0	Ki67+	 15551 35182
3723	0	0	Ki67+	 15569 35486
3724	0	0	Ki67+	 15572 34871
3725	0	0	Ki67+	 15572 35211
3726	0	0	Ki67+	 15572 35360
3727	0	0	Ki67+	 15627 35261
3728	0	0	Ki67+	 14851 35811
3729	0	0	Ki67+	 14851 36164
3730	0	0	Ki67+	 14852 35961
3731	0	0	Ki67+	 14855 35792
3732	0	0	Ki67+	 14855 35864
3733	0	0	Ki67+	 14855 36186
3734	0	0	Ki67+	 14856 36290
3735	0	0	Ki67+	 14859 35907
3736	0	0	Ki67+	 14860 35721
3737	0	0	Ki67+	 14860 36012
3738	0	0	Ki67+	 14861 35980
3739	0	0	Ki67+	 14863 36026
3740	0	0	Ki67+	 14868 35947
3741	0	0	Ki67+	 14870 35814
3742	0	0	Ki67+	 14873 36008
3743	0	0	Ki67+	 14877 36066
3744	0	0	Ki67+	 14879 35844
3745	0	0	Ki67+	 14879 36022
3746	0	0	Ki67+	 14879 36051
3747	0	0	Ki67+	 14880 35884
3748	0	0	Ki67+	 14883 36084
3749	0	0	Ki67+	 14885 35731
3750	0	0	Ki67+	 14887 36003
3751	0	0	Ki67+	 14891 35922
3752	0	0	Ki67+	 14892 35830
3753	0	0	Ki67+	 14892 35953
3754	0	0	Ki67+	 14892 36050
3755	0	0	Ki67+	 14895 35636
3756	0	0	Ki67+	 14897 36061
3757	0	0	Ki67+	 14898 35777
3758	0	0	Ki67+	 14900 35803
3759	0	0	Ki67+	 14904 35893
3760	0	0	Ki67+	 14908 35929
3761	0	0	Ki67+	 14910 35867
3762	0	0	Ki67+	 14913 35674
3763	0	0	Ki67+	 14913 35848
3764	0	0	Ki67+	 14922 35663
3765	0	0	Ki67+	 14927 35895
3766	0	0	Ki67+	 14927 36012
3767	0	0	Ki67+	 14928 35707
3768	0	0	Ki67+	 14929 35876
3769	0	0	Ki67+	 14935 35638
3770	0	0	Ki67+	 14940 35675
3771	0	0	Ki67+	 14942 35620
3772	0	0	Ki67+	 14945 35791
3773	0	0	Ki67+	 14946 36295
3774	0	0	Ki67+	 14952 35909
3775	0	0	Ki67+	 14953 35602
3776	0	0	Ki67+	 14959 35945
3777	0	0	Ki67+	 14965 35925
3778	0	0	Ki67+	 14997 35750
3779	0	0	Ki67+	 15005 35624
3780	0	0	Ki67+	 15009 36264
3781	0	0	Ki67+	 15016 36303
3782	0	0	Ki67+	 15040 36281
3783	0	0	Ki67+	 15048 36313
3784	0	0	Ki67+	 15079 36234
3785	0	0	Ki67+	 15114 36163
3786	0	0	Ki67+	 15115 35677
3787	0	0	Ki67+	 15115 36357
3788	0	0	Ki67+	 15133 36166
3789	0	0	Ki67+	 15138 36348
3790	0	0	Ki67+	 15150 36379
3791	0	0	Ki67+	 15164 36378
3792	0	0	Ki67+	 15165 35997
3793	0	0	Ki67+	 15166 36258
3794	0	0	Ki67+	 15167 35984
3795	0	0	Ki67+	 15168 35958
3796	0	0	Ki67+	 15170 36045
3797	0	0	Ki67+	 15175 36174
3798	0	0	Ki67+	 15180 36145
3799	0	0	Ki67+	 15181 35995
3800	0	0	Ki67+	 15189 36348
3801	0	0	Ki67+	 15194 36195
3802	0	0	Ki67+	 15194 36381
3803	0	0	Ki67+	 15197 35967
3804	0	0	Ki67+	 15201 36220
3805	0	0	Ki67+	 15206 36167
3806	0	0	Ki67+	 15210 36208
3807	0	0	Ki67+	 15219 35970
3808	0	0	Ki67+	 15224 36311
3809	0	0	Ki67+	 15226 35944
3810	0	0	Ki67+	 15237 36355
3811	0	0	Ki67+	 15240 35971
3812	0	0	Ki67+	 15241 36240
3813	0	0	Ki67+	 15242 36171
3814	0	0	Ki67+	 15246 35925
3815	0	0	Ki67+	 15252 36369
3816	0	0	Ki67+	 15254 36206
3817	0	0	Ki67+	 15255 36251
3818	0	0	Ki67+	 15267 36360
3819	0	0	Ki67+	 15272 35923
3820	0	0	Ki67+	 15272 35968
3821	0	0	Ki67+	 15272 36333
3822	0	0	Ki67+	 15276 36229
3823	0	0	Ki67+	 15277 35950
3824	0	0	Ki67+	 15277 36376
3825	0	0	Ki67+	 15286 36238
3826	0	0	Ki67+	 15294 36248
3827	0	0	Ki67+	 15300 36099
3828	0	0	Ki67+	 15313 36118
3829	0	0	Ki67+	 15331 36240
3830	0	0	Ki67+	 15334 36157
3831	0	0	Ki67+	 15336 36141
3832	0	0	Ki67+	 15338 35944
3833	0	0	Ki67+	 15348 35856
3834	0	0	Ki67+	 15348 36000
3835	0	0	Ki67+	 15353 36025
3836	0	0	Ki67+	 15358 36332
3837	0	0	Ki67+	 15363 36174
3838	0	0	Ki67+	 15368 35673
3839	0	0	Ki67+	 15368 36117
3840	0	0	Ki67+	 15377 36145
3841	0	0	Ki67+	 15389 35981
3842	0	0	Ki67+	 15392 36013
3843	0	0	Ki67+	 15392 36199
3844	0	0	Ki67+	 15405 36084
3845	0	0	Ki67+	 15409 36229
3846	0	0	Ki67+	 15412 35969
3847	0	0	Ki67+	 15416 36094
3848	0	0	Ki67+	 15417 36045
3849	0	0	Ki67+	 15418 35995
3850	0	0	Ki67+	 15423 36118
3851	0	0	Ki67+	 15428 36242
3852	0	0	Ki67+	 15438 36089
3853	0	0	Ki67+	 15443 36020
3854	0	0	Ki67+	 15443 36236
3855	0	0	Ki67+	 15444 36194
3856	0	0	Ki67+	 15445 35941
3857	0	0	Ki67+	 15456 36364
3858	0	0	Ki67+	 15457 35855
3859	0	0	Ki67+	 15458 35930
3860	0	0	Ki67+	 15459 35961
3861	0	0	Ki67+	 15464 36350
3862	0	0	Ki67+	 15469 36140
3863	0	0	Ki67+	 15470 36031
3864	0	0	Ki67+	 15475 36194
3865	0	0	Ki67+	 15481 36168
3866	0	0	Ki67+	 15482 36103
3867	0	0	Ki67+	 15483 35985
3868	0	0	Ki67+	 15489 35774
3869	0	0	Ki67+	 15489 35937
3870	0	0	Ki67+	 15492 36373
3871	0	0	Ki67+	 15499 36178
3872	0	0	Ki67+	 15501 36120
3873	0	0	Ki67+	 15501 36140
3874	0	0	Ki67+	 15504 35894
3875	0	0	Ki67+	 15504 35962
3876	0	0	Ki67+	 15513 36030
3877	0	0	Ki67+	 15516 36280
3878	0	0	Ki67+	 15518 36195
3879	0	0	Ki67+	 15518 36345
3880	0	0	Ki67+	 15525 36155
3881	0	0	Ki67+	 15525 36224
3882	0	0	Ki67+	 15525 36256
3883	0	0	Ki67+	 15527 35909
3884	0	0	Ki67+	 15527 35993
3885	0	0	Ki67+	 15532 36171
3886	0	0	Ki67+	 15534 36051
3887	0	0	Ki67+	 15535 36200
3888	0	0	Ki67+	 15540 35865
3889	0	0	Ki67+	 15544 36356
3890	0	0	Ki67+	 15545 36240
3891	0	0	Ki67+	 15547 36017
3892	0	0	Ki67+	 15548 36339
3893	0	0	Ki67+	 15551 36074
3894	0	0	Ki67+	 15554 36041
3895	0	0	Ki67+	 15559 35960
3896	0	0	Ki67+	 15562 36007
3897	0	0	Ki67+	 15565 36277
3898	0	0	Ki67+	 15579 36085
3899	0	0	Ki67+	 15583 36046
3900	0	0	Ki67+	 15591 35878
3901	0	0	Ki67+	 15598 36129
3902	0	0	Ki67+	 15599 36090
3903	0	0	Ki67+	 15613 36100
3904	0	0	Ki67+	 15614 36167
3905	0	0	Ki67+	 15620 35909
3906	0	0	Ki67+	 15626 35746
3907	0	0	Ki67+	 15627 36196
3908	0	0	Ki67+	 15628 36274
3909	0	0	Ki67+	 15628 36304
3910	0	0	Ki67+	 15629 35892
3911	0	0	Ki67+	 15629 36324
3912	0	0	Ki67+	 15637 35757
3913	0	0	Ki67+	 15640 36246
3914	0	0	Ki67+	 15646 36346
3915	0	0	Ki67+	 15647 36114
3916	0	0	Ki67+	 14849 36714
3917	0	0	Ki67+	 14853 36527
3918	0	0	Ki67+	 14853 36652
3919	0	0	Ki67+	 14863 36509
3920	0	0	Ki67+	 14869 36547
3921	0	0	Ki67+	 14869 36729
3922	0	0	Ki67+	 14870 36631
3923	0	0	Ki67+	 14877 36491
3924	0	0	Ki67+	 14880 37105
3925	0	0	Ki67+	 14881 36504
3926	0	0	Ki67+	 14882 36408
3927	0	0	Ki67+	 14886 36465
3928	0	0	Ki67+	 14891 36631
3929	0	0	Ki67+	 14900 36490
3930	0	0	Ki67+	 14902 36829
3931	0	0	Ki67+	 14903 36806
3932	0	0	Ki67+	 14911 36634
3933	0	0	Ki67+	 14913 36461
3934	0	0	Ki67+	 14914 36613
3935	0	0	Ki67+	 14918 36430
3936	0	0	Ki67+	 14918 36839
3937	0	0	Ki67+	 14925 36406
3938	0	0	Ki67+	 14931 36860
3939	0	0	Ki67+	 14933 36677
3940	0	0	Ki67+	 14940 36815
3941	0	0	Ki67+	 14943 36513
3942	0	0	Ki67+	 14943 36596
3943	0	0	Ki67+	 14946 36704
3944	0	0	Ki67+	 14953 36617
3945	0	0	Ki67+	 14957 36993
3946	0	0	Ki67+	 14959 36817
3947	0	0	Ki67+	 14979 36554
3948	0	0	Ki67+	 14998 36682
3949	0	0	Ki67+	 15002 36933
3950	0	0	Ki67+	 15011 36639
3951	0	0	Ki67+	 15013 36712
3952	0	0	Ki67+	 15021 36770
3953	0	0	Ki67+	 15023 36581
3954	0	0	Ki67+	 15030 36793
3955	0	0	Ki67+	 15035 36600
3956	0	0	Ki67+	 15035 36892
3957	0	0	Ki67+	 15040 36903
3958	0	0	Ki67+	 15055 36925
3959	0	0	Ki67+	 15059 36954
3960	0	0	Ki67+	 15075 36800
3961	0	0	Ki67+	 15078 36863
3962	0	0	Ki67+	 15086 36964
3963	0	0	Ki67+	 15087 36518
3964	0	0	Ki67+	 15089 36946
3965	0	0	Ki67+	 15098 36797
3966	0	0	Ki67+	 15128 36845
3967	0	0	Ki67+	 15131 37081
3968	0	0	Ki67+	 15134 36677
3969	0	0	Ki67+	 15142 36842
3970	0	0	Ki67+	 15146 36918
3971	0	0	Ki67+	 15147 36508
3972	0	0	Ki67+	 15148 37014
3973	0	0	Ki67+	 15151 36703
3974	0	0	Ki67+	 15155 36559
3975	0	0	Ki67+	 15165 36527
3976	0	0	Ki67+	 15179 36547
3977	0	0	Ki67+	 15182 37180
3978	0	0	Ki67+	 15195 36499
3979	0	0	Ki67+	 15204 36896
3980	0	0	Ki67+	 15208 36554
3981	0	0	Ki67+	 15211 36505
3982	0	0	Ki67+	 15212 37154
3983	0	0	Ki67+	 15227 36954
3984	0	0	Ki67+	 15230 37130
3985	0	0	Ki67+	 15247 36978
3986	0	0	Ki67+	 15248 36588
3987	0	0	Ki67+	 15248 36742
3988	0	0	Ki67+	 15250 36466
3989	0	0	Ki67+	 15250 36719
3990	0	0	Ki67+	 15252 37023
3991	0	0	Ki67+	 15260 36399
3992	0	0	Ki67+	 15260 36955
3993	0	0	Ki67+	 15261 36520
3994	0	0	Ki67+	 15267 37030
3995	0	0	Ki67+	 15271 36913
3996	0	0	Ki67+	 15283 36931
3997	0	0	Ki67+	 15284 36541
3998	0	0	Ki67+	 15284 36767
3999	0	0	Ki67+	 15288 36494
4000	0	0	Ki67+	 15289 36809
4001	0	0	Ki67+	 15291 36884
4002	0	0	Ki67+	 15292 36781
4003	0	0	Ki67+	 15292 36998
4004	0	0	Ki67+	 15295 36395
4005	0	0	Ki67+	 15299 36626
4006	0	0	Ki67+	 15303 36407
4007	0	0	Ki67+	 15306 36530
4008	0	0	Ki67+	 15311 36515
4009	0	0	Ki67+	 15313 36794
4010	0	0	Ki67+	 15317 36417
4011	0	0	Ki67+	 15317 36895
4012	0	0	Ki67+	 15325 36982
4013	0	0	Ki67+	 15326 36579
4014	0	0	Ki67+	 15327 36805
4015	0	0	Ki67+	 15336 36427
4016	0	0	Ki67+	 15340 36816
4017	0	0	Ki67+	 15343 36419
4018	0	0	Ki67+	 15343 36634
4019	0	0	Ki67+	 15351 36525
4020	0	0	Ki67+	 15355 36974
4021	0	0	Ki67+	 15357 36660
4022	0	0	Ki67+	 15361 36556
4023	0	0	Ki67+	 15362 36584
4024	0	0	Ki67+	 15363 36883
4025	0	0	Ki67+	 15367 36986
4026	0	0	Ki67+	 15369 36443
4027	0	0	Ki67+	 15371 36919
4028	0	0	Ki67+	 15371 37009
4029	0	0	Ki67+	 15376 36570
4030	0	0	Ki67+	 15377 36641
4031	0	0	Ki67+	 15378 36526
4032	0	0	Ki67+	 15385 36550
4033	0	0	Ki67+	 15390 36422
4034	0	0	Ki67+	 15390 36962
4035	0	0	Ki67+	 15393 36978
4036	0	0	Ki67+	 15396 36538
4037	0	0	Ki67+	 15404 36687
4038	0	0	Ki67+	 15411 36518
4039	0	0	Ki67+	 15413 36959
4040	0	0	Ki67+	 15414 36438
4041	0	0	Ki67+	 15418 36569
4042	0	0	Ki67+	 15425 36545
4043	0	0	Ki67+	 15433 36615
4044	0	0	Ki67+	 15437 36888
4045	0	0	Ki67+	 15447 36696
4046	0	0	Ki67+	 15449 36667
4047	0	0	Ki67+	 15460 36434
4048	0	0	Ki67+	 15470 36858
4049	0	0	Ki67+	 15475 36982
4050	0	0	Ki67+	 15482 36603
4051	0	0	Ki67+	 15489 36433
4052	0	0	Ki67+	 15494 36393
4053	0	0	Ki67+	 15500 36748
4054	0	0	Ki67+	 15500 36923
4055	0	0	Ki67+	 15501 36885
4056	0	0	Ki67+	 15503 36575
4057	0	0	Ki67+	 15521 36807
4058	0	0	Ki67+	 15524 36398
4059	0	0	Ki67+	 15547 36953
4060	0	0	Ki67+	 15548 36588
4061	0	0	Ki67+	 15552 36875
4062	0	0	Ki67+	 15570 36861
4063	0	0	Ki67+	 15575 36986
4064	0	0	Ki67+	 15576 36600
4065	0	0	Ki67+	 15595 36970
4066	0	0	Ki67+	 15597 36438
4067	0	0	Ki67+	 15597 36620
4068	0	0	Ki67+	 15606 36735
4069	0	0	Ki67+	 15610 36775
4070	0	0	Ki67+	 15612 36454
4071	0	0	Ki67+	 15616 36431
4072	0	0	Ki67+	 15620 36788
4073	0	0	Ki67+	 15630 36629
4074	0	0	Ki67+	 15637 36998
4075	0	0	Ki67+	 14877 37298
4076	0	0	Ki67+	 14904 37398
4077	0	0	Ki67+	 14947 37576
4078	0	0	Ki67+	 14964 37199
4079	0	0	Ki67+	 14978 37460
4080	0	0	Ki67+	 14985 37571
4081	0	0	Ki67+	 14989 37642
4082	0	0	Ki67+	 15199 37192
4083	0	0	Ki67+	 15281 37442
4084	0	0	Ki67+	 15315 37299
4085	0	0	Ki67+	 15369 37280
4086	0	0	Ki67+	 15369 37372
4087	0	0	Ki67+	 15385 37379
4088	0	0	Ki67+	 15387 37214
4089	0	0	Ki67+	 15544 37238
4090	0	0	Ki67+	 15013 39943
4091	0	0	Ki67+	 15796 33562
4092	0	0	Ki67+	 15816 33564
4093	0	0	Ki67+	 15833 33588
4094	0	0	Ki67+	 15856 33609
4095	0	0	Ki67+	 15872 33490
4096	0	0	Ki67+	 15881 33538
4097	0	0	Ki67+	 15882 33564
4098	0	0	Ki67+	 15890 33317
4099	0	0	Ki67+	 15905 33512
4100	0	0	Ki67+	 15913 33560
4101	0	0	Ki67+	 15923 33485
4102	0	0	Ki67+	 15929 33662
4103	0	0	Ki67+	 15934 33647
4104	0	0	Ki67+	 15940 33664
4105	0	0	Ki67+	 15941 33560
4106	0	0	Ki67+	 15945 33175
4107	0	0	Ki67+	 15953 33491
4108	0	0	Ki67+	 15963 33161
4109	0	0	Ki67+	 15967 33264
4110	0	0	Ki67+	 15971 33170
4111	0	0	Ki67+	 15971 33231
4112	0	0	Ki67+	 15972 33278
4113	0	0	Ki67+	 15972 33515
4114	0	0	Ki67+	 15973 33575
4115	0	0	Ki67+	 15976 33152
4116	0	0	Ki67+	 15976 33195
4117	0	0	Ki67+	 15982 33668
4118	0	0	Ki67+	 15984 33302
4119	0	0	Ki67+	 15987 33217
4120	0	0	Ki67+	 15999 33245
4121	0	0	Ki67+	 16004 33675
4122	0	0	Ki67+	 16009 33612
4123	0	0	Ki67+	 16020 33676
4124	0	0	Ki67+	 16028 33121
4125	0	0	Ki67+	 16034 33178
4126	0	0	Ki67+	 16039 33225
4127	0	0	Ki67+	 16045 33214
4128	0	0	Ki67+	 16045 33339
4129	0	0	Ki67+	 16046 33138
4130	0	0	Ki67+	 16057 33264
4131	0	0	Ki67+	 16060 33254
4132	0	0	Ki67+	 16061 33138
4133	0	0	Ki67+	 16062 33162
4134	0	0	Ki67+	 16063 33363
4135	0	0	Ki67+	 16064 33232
4136	0	0	Ki67+	 16066 33030
4137	0	0	Ki67+	 16069 33002
4138	0	0	Ki67+	 16072 33352
4139	0	0	Ki67+	 16072 33377
4140	0	0	Ki67+	 16073 33292
4141	0	0	Ki67+	 16076 33040
4142	0	0	Ki67+	 16076 33211
4143	0	0	Ki67+	 16080 33166
4144	0	0	Ki67+	 16080 33621
4145	0	0	Ki67+	 16084 33014
4146	0	0	Ki67+	 16085 33379
4147	0	0	Ki67+	 16089 33310
4148	0	0	Ki67+	 16103 33190
4149	0	0	Ki67+	 16103 33207
4150	0	0	Ki67+	 16104 33392
4151	0	0	Ki67+	 16105 33051
4152	0	0	Ki67+	 16110 33030
4153	0	0	Ki67+	 16112 33296
4154	0	0	Ki67+	 16116 33238
4155	0	0	Ki67+	 16121 33263
4156	0	0	Ki67+	 16122 33340
4157	0	0	Ki67+	 16123 32997
4158	0	0	Ki67+	 16124 33191
4159	0	0	Ki67+	 16130 33066
4160	0	0	Ki67+	 16132 33038
4161	0	0	Ki67+	 16132 33305
4162	0	0	Ki67+	 16132 33331
4163	0	0	Ki67+	 16136 33204
4164	0	0	Ki67+	 16136 33509
4165	0	0	Ki67+	 16137 33364
4166	0	0	Ki67+	 16137 33449
4167	0	0	Ki67+	 16139 33015
4168	0	0	Ki67+	 16142 33483
4169	0	0	Ki67+	 16145 33341
4170	0	0	Ki67+	 16146 33530
4171	0	0	Ki67+	 16151 33325
4172	0	0	Ki67+	 16152 33357
4173	0	0	Ki67+	 16157 33300
4174	0	0	Ki67+	 16163 33043
4175	0	0	Ki67+	 16163 33388
4176	0	0	Ki67+	 16163 33600
4177	0	0	Ki67+	 16166 32985
4178	0	0	Ki67+	 16174 33216
4179	0	0	Ki67+	 16177 33385
4180	0	0	Ki67+	 16179 33231
4181	0	0	Ki67+	 16183 33162
4182	0	0	Ki67+	 16184 33137
4183	0	0	Ki67+	 16185 33005
4184	0	0	Ki67+	 16186 33290
4185	0	0	Ki67+	 16188 33411
4186	0	0	Ki67+	 16188 33594
4187	0	0	Ki67+	 16190 33127
4188	0	0	Ki67+	 16192 32975
4189	0	0	Ki67+	 16198 33188
4190	0	0	Ki67+	 16204 33227
4191	0	0	Ki67+	 16209 32977
4192	0	0	Ki67+	 16213 33109
4193	0	0	Ki67+	 16213 33314
4194	0	0	Ki67+	 16214 33372
4195	0	0	Ki67+	 16216 33202
4196	0	0	Ki67+	 16217 33153
4197	0	0	Ki67+	 16217 33409
4198	0	0	Ki67+	 16219 33010
4199	0	0	Ki67+	 16227 33185
4200	0	0	Ki67+	 16229 32990
4201	0	0	Ki67+	 16229 33114
4202	0	0	Ki67+	 16230 33148
4203	0	0	Ki67+	 16231 33325
4204	0	0	Ki67+	 16236 33461
4205	0	0	Ki67+	 16239 32935
4206	0	0	Ki67+	 16239 33020
4207	0	0	Ki67+	 16241 33177
4208	0	0	Ki67+	 16241 33473
4209	0	0	Ki67+	 16242 32963
4210	0	0	Ki67+	 16250 33211
4211	0	0	Ki67+	 16250 33281
4212	0	0	Ki67+	 16252 33421
4213	0	0	Ki67+	 16254 32993
4214	0	0	Ki67+	 16258 33147
4215	0	0	Ki67+	 16261 33491
4216	0	0	Ki67+	 16263 33169
4217	0	0	Ki67+	 16263 33375
4218	0	0	Ki67+	 16266 33128
4219	0	0	Ki67+	 16270 33481
4220	0	0	Ki67+	 16270 33523
4221	0	0	Ki67+	 16272 33453
4222	0	0	Ki67+	 16274 33325
4223	0	0	Ki67+	 16276 33005
4224	0	0	Ki67+	 16277 32940
4225	0	0	Ki67+	 16277 33040
4226	0	0	Ki67+	 16278 33152
4227	0	0	Ki67+	 16278 33205
4228	0	0	Ki67+	 16279 33346
4229	0	0	Ki67+	 16289 33178
4230	0	0	Ki67+	 16290 33268
4231	0	0	Ki67+	 16290 33541
4232	0	0	Ki67+	 16291 32944
4233	0	0	Ki67+	 16291 33369
4234	0	0	Ki67+	 16296 33478
4235	0	0	Ki67+	 16298 32979
4236	0	0	Ki67+	 16298 33505
4237	0	0	Ki67+	 16299 33596
4238	0	0	Ki67+	 16300 33239
4239	0	0	Ki67+	 16301 33352
4240	0	0	Ki67+	 16303 33280
4241	0	0	Ki67+	 16309 33543
4242	0	0	Ki67+	 16309 33590
4243	0	0	Ki67+	 16313 33568
4244	0	0	Ki67+	 16316 32942
4245	0	0	Ki67+	 16317 33168
4246	0	0	Ki67+	 16317 33259
4247	0	0	Ki67+	 16322 33031
4248	0	0	Ki67+	 16322 33434
4249	0	0	Ki67+	 16323 32970
4250	0	0	Ki67+	 16327 33617
4251	0	0	Ki67+	 16337 33611
4252	0	0	Ki67+	 16338 33646
4253	0	0	Ki67+	 16342 33240
4254	0	0	Ki67+	 16353 33209
4255	0	0	Ki67+	 16362 33241
4256	0	0	Ki67+	 16365 33205
4257	0	0	Ki67+	 16377 33366
4258	0	0	Ki67+	 16389 33230
4259	0	0	Ki67+	 16391 33274
4260	0	0	Ki67+	 16400 33045
4261	0	0	Ki67+	 16408 33059
4262	0	0	Ki67+	 16418 33288
4263	0	0	Ki67+	 16423 33003
4264	0	0	Ki67+	 16424 33043
4265	0	0	Ki67+	 16424 33128
4266	0	0	Ki67+	 16425 33018
4267	0	0	Ki67+	 16435 33089
4268	0	0	Ki67+	 15651 34004
4269	0	0	Ki67+	 15652 33909
4270	0	0	Ki67+	 15666 34430
4271	0	0	Ki67+	 15667 34173
4272	0	0	Ki67+	 15668 34049
4273	0	0	Ki67+	 15672 33947
4274	0	0	Ki67+	 15681 34195
4275	0	0	Ki67+	 15683 34157
4276	0	0	Ki67+	 15686 34344
4277	0	0	Ki67+	 15690 34112
4278	0	0	Ki67+	 15692 34401
4279	0	0	Ki67+	 15693 34048
4280	0	0	Ki67+	 15700 34034
4281	0	0	Ki67+	 15709 34214
4282	0	0	Ki67+	 15712 34290
4283	0	0	Ki67+	 15712 34372
4284	0	0	Ki67+	 15714 34129
4285	0	0	Ki67+	 15715 34255
4286	0	0	Ki67+	 15719 33990
4287	0	0	Ki67+	 15722 34316
4288	0	0	Ki67+	 15725 33796
4289	0	0	Ki67+	 15728 34335
4290	0	0	Ki67+	 15730 34391
4291	0	0	Ki67+	 15731 34204
4292	0	0	Ki67+	 15731 34354
4293	0	0	Ki67+	 15732 34042
4294	0	0	Ki67+	 15738 33979
4295	0	0	Ki67+	 15738 34285
4296	0	0	Ki67+	 15744 34374
4297	0	0	Ki67+	 15745 34336
4298	0	0	Ki67+	 15749 34358
4299	0	0	Ki67+	 15765 34154
4300	0	0	Ki67+	 15772 34062
4301	0	0	Ki67+	 15785 34387
4302	0	0	Ki67+	 15793 34474
4303	0	0	Ki67+	 15802 34413
4304	0	0	Ki67+	 15826 34357
4305	0	0	Ki67+	 15931 34201
4306	0	0	Ki67+	 15949 33686
4307	0	0	Ki67+	 15958 33701
4308	0	0	Ki67+	 15970 33698
4309	0	0	Ki67+	 16004 33704
4310	0	0	Ki67+	 16011 33913
4311	0	0	Ki67+	 16016 33732
4312	0	0	Ki67+	 16031 33725
4313	0	0	Ki67+	 16031 33749
4314	0	0	Ki67+	 16031 33765
4315	0	0	Ki67+	 16033 34296
4316	0	0	Ki67+	 16039 33703
4317	0	0	Ki67+	 16054 33731
4318	0	0	Ki67+	 16055 33775
4319	0	0	Ki67+	 16058 34096
4320	0	0	Ki67+	 16068 33820
4321	0	0	Ki67+	 16070 33697
4322	0	0	Ki67+	 16080 33791
4323	0	0	Ki67+	 16081 34439
4324	0	0	Ki67+	 16082 34147
4325	0	0	Ki67+	 16086 34182
4326	0	0	Ki67+	 16096 34072
4327	0	0	Ki67+	 16098 33746
4328	0	0	Ki67+	 16105 33966
4329	0	0	Ki67+	 16107 34015
4330	0	0	Ki67+	 16123 34054
4331	0	0	Ki67+	 16124 33889
4332	0	0	Ki67+	 16148 33799
4333	0	0	Ki67+	 16211 34074
4334	0	0	Ki67+	 16215 34053
4335	0	0	Ki67+	 16215 34119
4336	0	0	Ki67+	 16228 34089
4337	0	0	Ki67+	 16229 33706
4338	0	0	Ki67+	 16234 33720
4339	0	0	Ki67+	 16239 34145
4340	0	0	Ki67+	 16245 34431
4341	0	0	Ki67+	 16246 34207
4342	0	0	Ki67+	 16251 34252
4343	0	0	Ki67+	 16256 34467
4344	0	0	Ki67+	 16257 34140
4345	0	0	Ki67+	 16269 33990
4346	0	0	Ki67+	 16275 34436
4347	0	0	Ki67+	 16287 34109
4348	0	0	Ki67+	 16295 34201
4349	0	0	Ki67+	 16298 34350
4350	0	0	Ki67+	 16302 34433
4351	0	0	Ki67+	 16307 34118
4352	0	0	Ki67+	 16320 34189
4353	0	0	Ki67+	 16330 34115
4354	0	0	Ki67+	 16332 34166
4355	0	0	Ki67+	 16337 33706
4356	0	0	Ki67+	 16346 34109
4357	0	0	Ki67+	 16352 34185
4358	0	0	Ki67+	 16374 34164
4359	0	0	Ki67+	 16377 34444
4360	0	0	Ki67+	 16403 34081
4361	0	0	Ki67+	 16413 34249
4362	0	0	Ki67+	 16444 34000
4363	0	0	Ki67+	 15652 34616
4364	0	0	Ki67+	 15664 34501
4365	0	0	Ki67+	 15667 34527
4366	0	0	Ki67+	 15694 34688
4367	0	0	Ki67+	 15694 35163
4368	0	0	Ki67+	 15713 34546
4369	0	0	Ki67+	 15715 34581
4370	0	0	Ki67+	 15725 34516
4371	0	0	Ki67+	 15733 34487
4372	0	0	Ki67+	 15735 35091
4373	0	0	Ki67+	 15739 34576
4374	0	0	Ki67+	 15746 34997
4375	0	0	Ki67+	 15756 34934
4376	0	0	Ki67+	 15758 35279
4377	0	0	Ki67+	 15768 34999
4378	0	0	Ki67+	 15769 34499
4379	0	0	Ki67+	 15782 34517
4380	0	0	Ki67+	 15784 34544
4381	0	0	Ki67+	 15800 34500
4382	0	0	Ki67+	 15804 34527
4383	0	0	Ki67+	 15806 35075
4384	0	0	Ki67+	 15808 34760
4385	0	0	Ki67+	 15817 34741
4386	0	0	Ki67+	 15830 34727
4387	0	0	Ki67+	 15838 34752
4388	0	0	Ki67+	 15843 35231
4389	0	0	Ki67+	 15879 35237
4390	0	0	Ki67+	 15892 35243
4391	0	0	Ki67+	 15995 35056
4392	0	0	Ki67+	 16014 34593
4393	0	0	Ki67+	 16062 35136
4394	0	0	Ki67+	 16083 35064
4395	0	0	Ki67+	 16088 34941
4396	0	0	Ki67+	 16108 34641
4397	0	0	Ki67+	 16120 34718
4398	0	0	Ki67+	 16130 35242
4399	0	0	Ki67+	 16169 34493
4400	0	0	Ki67+	 16186 34536
4401	0	0	Ki67+	 16198 34762
4402	0	0	Ki67+	 16199 34599
4403	0	0	Ki67+	 16219 34596
4404	0	0	Ki67+	 16227 34622
4405	0	0	Ki67+	 16228 34931
4406	0	0	Ki67+	 16250 34778
4407	0	0	Ki67+	 16278 34496
4408	0	0	Ki67+	 16303 35191
4409	0	0	Ki67+	 16306 35070
4410	0	0	Ki67+	 16319 34872
4411	0	0	Ki67+	 16329 35253
4412	0	0	Ki67+	 16334 34893
4413	0	0	Ki67+	 16363 34523
4414	0	0	Ki67+	 15653 35912
4415	0	0	Ki67+	 15654 35765
4416	0	0	Ki67+	 15663 36036
4417	0	0	Ki67+	 15670 35682
4418	0	0	Ki67+	 15677 35899
4419	0	0	Ki67+	 15678 35399
4420	0	0	Ki67+	 15678 35708
4421	0	0	Ki67+	 15683 35345
4422	0	0	Ki67+	 15683 35750
4423	0	0	Ki67+	 15685 36054
4424	0	0	Ki67+	 15688 35912
4425	0	0	Ki67+	 15690 35770
4426	0	0	Ki67+	 15690 35997
4427	0	0	Ki67+	 15696 35343
4428	0	0	Ki67+	 15698 36008
4429	0	0	Ki67+	 15700 35811
4430	0	0	Ki67+	 15701 36078
4431	0	0	Ki67+	 15712 35314
4432	0	0	Ki67+	 15732 35336
4433	0	0	Ki67+	 15740 35661
4434	0	0	Ki67+	 15746 35317
4435	0	0	Ki67+	 15747 35300
4436	0	0	Ki67+	 15753 35925
4437	0	0	Ki67+	 15761 35624
4438	0	0	Ki67+	 15773 35371
4439	0	0	Ki67+	 15777 35293
4440	0	0	Ki67+	 15807 35579
4441	0	0	Ki67+	 15823 35310
4442	0	0	Ki67+	 15843 35297
4443	0	0	Ki67+	 15854 36060
4444	0	0	Ki67+	 15856 35443
4445	0	0	Ki67+	 15860 35948
4446	0	0	Ki67+	 15864 35477
4447	0	0	Ki67+	 15868 35978
4448	0	0	Ki67+	 15877 36078
4449	0	0	Ki67+	 15884 35908
4450	0	0	Ki67+	 15901 35415
4451	0	0	Ki67+	 15938 35961
4452	0	0	Ki67+	 15940 35449
4453	0	0	Ki67+	 15944 35601
4454	0	0	Ki67+	 15963 35485
4455	0	0	Ki67+	 15963 35929
4456	0	0	Ki67+	 15963 35964
4457	0	0	Ki67+	 15969 35812
4458	0	0	Ki67+	 15984 35578
4459	0	0	Ki67+	 15995 35950
4460	0	0	Ki67+	 16011 35455
4461	0	0	Ki67+	 16019 35445
4462	0	0	Ki67+	 16022 36014
4463	0	0	Ki67+	 16075 35872
4464	0	0	Ki67+	 16089 36050
4465	0	0	Ki67+	 16108 36042
4466	0	0	Ki67+	 16122 35856
4467	0	0	Ki67+	 16134 35668
4468	0	0	Ki67+	 16182 35849
4469	0	0	Ki67+	 16228 35817
4470	0	0	Ki67+	 16290 35752
4471	0	0	Ki67+	 16293 35845
4472	0	0	Ki67+	 16320 35789
4473	0	0	Ki67+	 16342 35346
4474	0	0	Ki67+	 16351 35611
4475	0	0	Ki67+	 16365 35737
4476	0	0	Ki67+	 16375 35996
4477	0	0	Ki67+	 16407 35987
4478	0	0	Ki67+	 16415 35794
4479	0	0	Ki67+	 16433 36031
4480	0	0	Ki67+	 15653 36304
4481	0	0	Ki67+	 15654 36193
4482	0	0	Ki67+	 15657 36276
4483	0	0	Ki67+	 15659 36460
4484	0	0	Ki67+	 15660 36336
4485	0	0	Ki67+	 15665 36126
4486	0	0	Ki67+	 15672 36498
4487	0	0	Ki67+	 15672 36737
4488	0	0	Ki67+	 15673 36196
4489	0	0	Ki67+	 15678 36148
4490	0	0	Ki67+	 15679 36427
4491	0	0	Ki67+	 15683 36396
4492	0	0	Ki67+	 15688 36336
4493	0	0	Ki67+	 15688 36373
4494	0	0	Ki67+	 15695 36696
4495	0	0	Ki67+	 15698 36290
4496	0	0	Ki67+	 15700 36460
4497	0	0	Ki67+	 15708 36268
4498	0	0	Ki67+	 15712 36328
4499	0	0	Ki67+	 15713 36409
4500	0	0	Ki67+	 15721 36455
4501	0	0	Ki67+	 15732 36490
4502	0	0	Ki67+	 15739 36281
4503	0	0	Ki67+	 15741 36513
4504	0	0	Ki67+	 15749 36181
4505	0	0	Ki67+	 15749 36536
4506	0	0	Ki67+	 15757 36266
4507	0	0	Ki67+	 15757 36561
4508	0	0	Ki67+	 15760 36215
4509	0	0	Ki67+	 15772 36190
4510	0	0	Ki67+	 15772 36485
4511	0	0	Ki67+	 15776 36792
4512	0	0	Ki67+	 15778 36221
4513	0	0	Ki67+	 15785 36277
4514	0	0	Ki67+	 15793 36607
4515	0	0	Ki67+	 15801 36220
4516	0	0	Ki67+	 15802 36231
4517	0	0	Ki67+	 15807 36322
4518	0	0	Ki67+	 15817 36411
4519	0	0	Ki67+	 15822 36608
4520	0	0	Ki67+	 15830 36501
4521	0	0	Ki67+	 15833 36243
4522	0	0	Ki67+	 15834 36416
4523	0	0	Ki67+	 15839 36369
4524	0	0	Ki67+	 15849 36534
4525	0	0	Ki67+	 15854 36350
4526	0	0	Ki67+	 15855 36271
4527	0	0	Ki67+	 15858 36648
4528	0	0	Ki67+	 15858 36754
4529	0	0	Ki67+	 15868 36450
4530	0	0	Ki67+	 15870 36525
4531	0	0	Ki67+	 15871 36139
4532	0	0	Ki67+	 15871 36800
4533	0	0	Ki67+	 15876 36385
4534	0	0	Ki67+	 15890 36395
4535	0	0	Ki67+	 15891 36236
4536	0	0	Ki67+	 15892 36181
4537	0	0	Ki67+	 15892 36583
4538	0	0	Ki67+	 15894 36331
4539	0	0	Ki67+	 15894 36483
4540	0	0	Ki67+	 15898 36207
4541	0	0	Ki67+	 15899 36825
4542	0	0	Ki67+	 15916 36262
4543	0	0	Ki67+	 15923 36280
4544	0	0	Ki67+	 15935 36295
4545	0	0	Ki67+	 15935 36444
4546	0	0	Ki67+	 15967 36324
4547	0	0	Ki67+	 15973 36582
4548	0	0	Ki67+	 15982 36407
4549	0	0	Ki67+	 15982 36487
4550	0	0	Ki67+	 15986 36206
4551	0	0	Ki67+	 16007 36356
4552	0	0	Ki67+	 16014 36683
4553	0	0	Ki67+	 16017 36211
4554	0	0	Ki67+	 16025 36640
4555	0	0	Ki67+	 16028 36153
4556	0	0	Ki67+	 16033 36473
4557	0	0	Ki67+	 16033 36719
4558	0	0	Ki67+	 16037 36783
4559	0	0	Ki67+	 16053 36129
4560	0	0	Ki67+	 16055 36463
4561	0	0	Ki67+	 16065 36324
4562	0	0	Ki67+	 16067 36371
4563	0	0	Ki67+	 16070 36559
4564	0	0	Ki67+	 16076 36605
4565	0	0	Ki67+	 16110 36639
4566	0	0	Ki67+	 16124 36123
4567	0	0	Ki67+	 16133 36132
4568	0	0	Ki67+	 16135 36596
4569	0	0	Ki67+	 16145 36662
4570	0	0	Ki67+	 16167 36586
4571	0	0	Ki67+	 16194 36713
4572	0	0	Ki67+	 16195 36602
4573	0	0	Ki67+	 16209 36701
4574	0	0	Ki67+	 16211 36226
4575	0	0	Ki67+	 16245 36549
4576	0	0	Ki67+	 16248 36622
4577	0	0	Ki67+	 16251 36163
4578	0	0	Ki67+	 16268 36559
4579	0	0	Ki67+	 16331 36126
4580	0	0	Ki67+	 16373 36175
4581	0	0	Ki67+	 16399 36575
4582	0	0	Ki67+	 16412 36205
4583	0	0	Ki67+	 16427 36774
4584	0	0	Ki67+	 15666 37042
4585	0	0	Ki67+	 15684 37647
4586	0	0	Ki67+	 15719 37627
4587	0	0	Ki67+	 15745 37497
4588	0	0	Ki67+	 15799 37407
4589	0	0	Ki67+	 15921 36924
4590	0	0	Ki67+	 15990 36885
4591	0	0	Ki67+	 16073 37158
4592	0	0	Ki67+	 16076 37171
4593	0	0	Ki67+	 16096 37174
4594	0	0	Ki67+	 16130 36946
4595	0	0	Ki67+	 16193 37253
4596	0	0	Ki67+	 16196 37169
4597	0	0	Ki67+	 16203 37256
4598	0	0	Ki67+	 16260 37613
4599	0	0	Ki67+	 16378 36982
4600	0	0	Ki67+	 16396 36998
4601	0	0	Ki67+	 16419 37258
4602	0	0	Ki67+	 16427 36900
4603	0	0	Ki67+	 16116 37933
4604	0	0	Ki67+	 16419 38069
4605	0	0	Ki67+	 16456 32962
4606	0	0	Ki67+	 16485 33131
4607	0	0	Ki67+	 16494 32946
4608	0	0	Ki67+	 16499 33099
4609	0	0	Ki67+	 16510 32921
4610	0	0	Ki67+	 16510 32962
4611	0	0	Ki67+	 16514 33090
4612	0	0	Ki67+	 16518 32905
4613	0	0	Ki67+	 16519 32992
4614	0	0	Ki67+	 16527 33468
4615	0	0	Ki67+	 16529 32891
4616	0	0	Ki67+	 16535 33018
4617	0	0	Ki67+	 16536 32975
4618	0	0	Ki67+	 16536 33003
4619	0	0	Ki67+	 16537 33047
4620	0	0	Ki67+	 16545 32888
4621	0	0	Ki67+	 16547 33256
4622	0	0	Ki67+	 16548 32916
4623	0	0	Ki67+	 16548 33087
4624	0	0	Ki67+	 16551 33267
4625	0	0	Ki67+	 16555 32956
4626	0	0	Ki67+	 16558 33234
4627	0	0	Ki67+	 16565 33004
4628	0	0	Ki67+	 16569 33237
4629	0	0	Ki67+	 16570 32867
4630	0	0	Ki67+	 16573 33103
4631	0	0	Ki67+	 16578 33228
4632	0	0	Ki67+	 16584 33113
4633	0	0	Ki67+	 16586 33341
4634	0	0	Ki67+	 16587 33371
4635	0	0	Ki67+	 16590 33455
4636	0	0	Ki67+	 16591 33407
4637	0	0	Ki67+	 16601 32980
4638	0	0	Ki67+	 16601 33177
4639	0	0	Ki67+	 16601 33287
4640	0	0	Ki67+	 16602 32996
4641	0	0	Ki67+	 16606 32929
4642	0	0	Ki67+	 16606 33247
4643	0	0	Ki67+	 16607 32951
4644	0	0	Ki67+	 16618 33130
4645	0	0	Ki67+	 16622 33241
4646	0	0	Ki67+	 16628 33311
4647	0	0	Ki67+	 16631 33162
4648	0	0	Ki67+	 16635 33330
4649	0	0	Ki67+	 16638 32850
4650	0	0	Ki67+	 16642 33235
4651	0	0	Ki67+	 16642 33345
4652	0	0	Ki67+	 16644 33138
4653	0	0	Ki67+	 16647 33168
4654	0	0	Ki67+	 16652 33187
4655	0	0	Ki67+	 16655 32999
4656	0	0	Ki67+	 16655 33259
4657	0	0	Ki67+	 16659 33099
4658	0	0	Ki67+	 16660 32822
4659	0	0	Ki67+	 16660 32961
4660	0	0	Ki67+	 16660 33343
4661	0	0	Ki67+	 16663 32927
4662	0	0	Ki67+	 16664 33229
4663	0	0	Ki67+	 16665 33215
4664	0	0	Ki67+	 16666 33038
4665	0	0	Ki67+	 16668 33066
4666	0	0	Ki67+	 16672 32894
4667	0	0	Ki67+	 16673 33279
4668	0	0	Ki67+	 16678 33243
4669	0	0	Ki67+	 16679 32912
4670	0	0	Ki67+	 16685 33296
4671	0	0	Ki67+	 16686 33271
4672	0	0	Ki67+	 16687 33357
4673	0	0	Ki67+	 16689 32992
4674	0	0	Ki67+	 16691 32927
4675	0	0	Ki67+	 16692 33316
4676	0	0	Ki67+	 16694 32860
4677	0	0	Ki67+	 16700 32920
4678	0	0	Ki67+	 16700 32968
4679	0	0	Ki67+	 16702 32890
4680	0	0	Ki67+	 16704 32943
4681	0	0	Ki67+	 16706 33289
4682	0	0	Ki67+	 16711 32869
4683	0	0	Ki67+	 16721 32871
4684	0	0	Ki67+	 16721 32948
4685	0	0	Ki67+	 16722 33298
4686	0	0	Ki67+	 16729 32912
4687	0	0	Ki67+	 16730 33396
4688	0	0	Ki67+	 16732 32930
4689	0	0	Ki67+	 16732 33207
4690	0	0	Ki67+	 16735 33275
4691	0	0	Ki67+	 16736 33148
4692	0	0	Ki67+	 16737 32856
4693	0	0	Ki67+	 16737 32881
4694	0	0	Ki67+	 16737 33424
4695	0	0	Ki67+	 16741 33082
4696	0	0	Ki67+	 16741 33258
4697	0	0	Ki67+	 16744 33161
4698	0	0	Ki67+	 16746 33235
4699	0	0	Ki67+	 16747 32829
4700	0	0	Ki67+	 16750 32878
4701	0	0	Ki67+	 16750 33192
4702	0	0	Ki67+	 16751 33128
4703	0	0	Ki67+	 16751 33356
4704	0	0	Ki67+	 16753 32792
4705	0	0	Ki67+	 16756 33072
4706	0	0	Ki67+	 16756 33138
4707	0	0	Ki67+	 16757 33050
4708	0	0	Ki67+	 16759 33102
4709	0	0	Ki67+	 16762 33216
4710	0	0	Ki67+	 16767 33072
4711	0	0	Ki67+	 16768 33123
4712	0	0	Ki67+	 16782 33016
4713	0	0	Ki67+	 16782 33352
4714	0	0	Ki67+	 16783 33093
4715	0	0	Ki67+	 16787 33082
4716	0	0	Ki67+	 16789 33033
4717	0	0	Ki67+	 16791 33063
4718	0	0	Ki67+	 16792 32969
4719	0	0	Ki67+	 16802 32953
4720	0	0	Ki67+	 16816 32973
4721	0	0	Ki67+	 16823 33043
4722	0	0	Ki67+	 16826 33031
4723	0	0	Ki67+	 16834 33328
4724	0	0	Ki67+	 16838 32826
4725	0	0	Ki67+	 16838 33350
4726	0	0	Ki67+	 16843 32946
4727	0	0	Ki67+	 16849 33381
4728	0	0	Ki67+	 16852 33211
4729	0	0	Ki67+	 16853 32914
4730	0	0	Ki67+	 16856 32870
4731	0	0	Ki67+	 16856 33244
4732	0	0	Ki67+	 16861 32810
4733	0	0	Ki67+	 16861 32893
4734	0	0	Ki67+	 16864 33200
4735	0	0	Ki67+	 16865 33173
4736	0	0	Ki67+	 16866 33372
4737	0	0	Ki67+	 16868 33326
4738	0	0	Ki67+	 16871 32851
4739	0	0	Ki67+	 16873 32790
4740	0	0	Ki67+	 16877 33070
4741	0	0	Ki67+	 16879 33239
4742	0	0	Ki67+	 16880 33030
4743	0	0	Ki67+	 16881 33392
4744	0	0	Ki67+	 16882 33150
4745	0	0	Ki67+	 16885 33320
4746	0	0	Ki67+	 16886 32827
4747	0	0	Ki67+	 16887 32843
4748	0	0	Ki67+	 16887 32994
4749	0	0	Ki67+	 16890 33206
4750	0	0	Ki67+	 16891 32858
4751	0	0	Ki67+	 16892 33030
4752	0	0	Ki67+	 16896 32790
4753	0	0	Ki67+	 16896 33113
4754	0	0	Ki67+	 16897 33253
4755	0	0	Ki67+	 16900 33171
4756	0	0	Ki67+	 16910 32825
4757	0	0	Ki67+	 16910 32930
4758	0	0	Ki67+	 16915 33313
4759	0	0	Ki67+	 16917 32842
4760	0	0	Ki67+	 16918 32992
4761	0	0	Ki67+	 16924 33219
4762	0	0	Ki67+	 16930 33004
4763	0	0	Ki67+	 16931 33246
4764	0	0	Ki67+	 16934 33289
4765	0	0	Ki67+	 16935 33202
4766	0	0	Ki67+	 16952 33303
4767	0	0	Ki67+	 16952 33328
4768	0	0	Ki67+	 16953 33039
4769	0	0	Ki67+	 16953 33221
4770	0	0	Ki67+	 16954 33258
4771	0	0	Ki67+	 16960 33018
4772	0	0	Ki67+	 16960 33422
4773	0	0	Ki67+	 16961 33241
4774	0	0	Ki67+	 16969 33039
4775	0	0	Ki67+	 16969 33363
4776	0	0	Ki67+	 16974 33169
4777	0	0	Ki67+	 16978 33318
4778	0	0	Ki67+	 16985 33290
4779	0	0	Ki67+	 16994 33375
4780	0	0	Ki67+	 16997 33440
4781	0	0	Ki67+	 17020 33398
4782	0	0	Ki67+	 17070 32903
4783	0	0	Ki67+	 17088 32801
4784	0	0	Ki67+	 17088 32969
4785	0	0	Ki67+	 17100 32939
4786	0	0	Ki67+	 17103 32846
4787	0	0	Ki67+	 17125 32756
4788	0	0	Ki67+	 17136 32864
4789	0	0	Ki67+	 17145 32903
4790	0	0	Ki67+	 17153 32974
4791	0	0	Ki67+	 17153 32989
4792	0	0	Ki67+	 17155 33416
4793	0	0	Ki67+	 17158 32775
4794	0	0	Ki67+	 17158 33173
4795	0	0	Ki67+	 17163 32757
4796	0	0	Ki67+	 17163 32793
4797	0	0	Ki67+	 17170 32810
4798	0	0	Ki67+	 17172 32750
4799	0	0	Ki67+	 17173 32868
4800	0	0	Ki67+	 17175 33181
4801	0	0	Ki67+	 17182 32836
4802	0	0	Ki67+	 17185 32896
4803	0	0	Ki67+	 17189 33242
4804	0	0	Ki67+	 17190 33107
4805	0	0	Ki67+	 17190 33150
4806	0	0	Ki67+	 17191 32743
4807	0	0	Ki67+	 17191 32801
4808	0	0	Ki67+	 17193 33118
4809	0	0	Ki67+	 17196 32926
4810	0	0	Ki67+	 17199 33279
4811	0	0	Ki67+	 17201 33101
4812	0	0	Ki67+	 17217 32958
4813	0	0	Ki67+	 17217 33024
4814	0	0	Ki67+	 17224 32992
4815	0	0	Ki67+	 17228 33333
4816	0	0	Ki67+	 17230 33090
4817	0	0	Ki67+	 17233 33058
4818	0	0	Ki67+	 16461 33800
4819	0	0	Ki67+	 16475 34219
4820	0	0	Ki67+	 16486 33568
4821	0	0	Ki67+	 16486 33622
4822	0	0	Ki67+	 16487 33781
4823	0	0	Ki67+	 16488 33813
4824	0	0	Ki67+	 16496 33713
4825	0	0	Ki67+	 16498 33691
4826	0	0	Ki67+	 16501 33760
4827	0	0	Ki67+	 16517 33751
4828	0	0	Ki67+	 16528 33642
4829	0	0	Ki67+	 16547 34192
4830	0	0	Ki67+	 16549 34139
4831	0	0	Ki67+	 16574 33786
4832	0	0	Ki67+	 16579 34192
4833	0	0	Ki67+	 16580 33499
4834	0	0	Ki67+	 16581 33598
4835	0	0	Ki67+	 16583 33475
4836	0	0	Ki67+	 16586 34166
4837	0	0	Ki67+	 16632 33677
4838	0	0	Ki67+	 16635 33909
4839	0	0	Ki67+	 16638 33760
4840	0	0	Ki67+	 16639 33728
4841	0	0	Ki67+	 16642 34236
4842	0	0	Ki67+	 16648 33815
4843	0	0	Ki67+	 16655 33708
4844	0	0	Ki67+	 16662 33755
4845	0	0	Ki67+	 16668 33589
4846	0	0	Ki67+	 16668 33621
4847	0	0	Ki67+	 16668 33965
4848	0	0	Ki67+	 16670 33841
4849	0	0	Ki67+	 16671 33739
4850	0	0	Ki67+	 16676 33889
4851	0	0	Ki67+	 16680 33780
4852	0	0	Ki67+	 16684 33706
4853	0	0	Ki67+	 16693 33953
4854	0	0	Ki67+	 16702 33870
4855	0	0	Ki67+	 16710 33683
4856	0	0	Ki67+	 16714 33811
4857	0	0	Ki67+	 16715 33713
4858	0	0	Ki67+	 16722 33888
4859	0	0	Ki67+	 16724 33631
4860	0	0	Ki67+	 16731 33674
4861	0	0	Ki67+	 16735 33513
4862	0	0	Ki67+	 16737 34271
4863	0	0	Ki67+	 16741 33751
4864	0	0	Ki67+	 16742 33859
4865	0	0	Ki67+	 16745 33572
4866	0	0	Ki67+	 16752 33784
4867	0	0	Ki67+	 16762 33665
4868	0	0	Ki67+	 16764 33504
4869	0	0	Ki67+	 16769 33561
4870	0	0	Ki67+	 16769 33610
4871	0	0	Ki67+	 16773 33745
4872	0	0	Ki67+	 16779 33616
4873	0	0	Ki67+	 16783 33482
4874	0	0	Ki67+	 16783 33780
4875	0	0	Ki67+	 16786 33598
4876	0	0	Ki67+	 16793 33548
4877	0	0	Ki67+	 16793 33838
4878	0	0	Ki67+	 16797 33867
4879	0	0	Ki67+	 16798 33716
4880	0	0	Ki67+	 16801 33659
4881	0	0	Ki67+	 16802 33602
4882	0	0	Ki67+	 16806 33491
4883	0	0	Ki67+	 16806 33811
4884	0	0	Ki67+	 16813 33889
4885	0	0	Ki67+	 16821 33579
4886	0	0	Ki67+	 16825 33730
4887	0	0	Ki67+	 16827 33853
4888	0	0	Ki67+	 16835 33563
4889	0	0	Ki67+	 16836 33506
4890	0	0	Ki67+	 16842 33706
4891	0	0	Ki67+	 16846 33512
4892	0	0	Ki67+	 16850 33551
4893	0	0	Ki67+	 16856 33731
4894	0	0	Ki67+	 16860 33575
4895	0	0	Ki67+	 16863 33613
4896	0	0	Ki67+	 16865 33534
4897	0	0	Ki67+	 16896 33660
4898	0	0	Ki67+	 16898 33891
4899	0	0	Ki67+	 16910 33720
4900	0	0	Ki67+	 16914 33947
4901	0	0	Ki67+	 16915 34125
4902	0	0	Ki67+	 16934 34136
4903	0	0	Ki67+	 16937 33850
4904	0	0	Ki67+	 16939 33477
4905	0	0	Ki67+	 16959 33828
4906	0	0	Ki67+	 16959 34146
4907	0	0	Ki67+	 16969 33716
4908	0	0	Ki67+	 16983 33509
4909	0	0	Ki67+	 16984 33798
4910	0	0	Ki67+	 16986 33482
4911	0	0	Ki67+	 16986 33545
4912	0	0	Ki67+	 16986 34138
4913	0	0	Ki67+	 16998 33875
4914	0	0	Ki67+	 17002 33512
4915	0	0	Ki67+	 17002 33700
4916	0	0	Ki67+	 17004 33884
4917	0	0	Ki67+	 17008 33740
4918	0	0	Ki67+	 17012 33637
4919	0	0	Ki67+	 17017 33497
4920	0	0	Ki67+	 17019 34012
4921	0	0	Ki67+	 17029 33630
4922	0	0	Ki67+	 17032 33593
4923	0	0	Ki67+	 17041 33629
4924	0	0	Ki67+	 17042 33473
4925	0	0	Ki67+	 17042 34079
4926	0	0	Ki67+	 17043 34050
4927	0	0	Ki67+	 17048 33829
4928	0	0	Ki67+	 17051 33582
4929	0	0	Ki67+	 17055 33555
4930	0	0	Ki67+	 17058 33817
4931	0	0	Ki67+	 17082 33505
4932	0	0	Ki67+	 17088 34101
4933	0	0	Ki67+	 17102 33889
4934	0	0	Ki67+	 17105 34101
4935	0	0	Ki67+	 17122 33607
4936	0	0	Ki67+	 17172 34210
4937	0	0	Ki67+	 17182 34189
4938	0	0	Ki67+	 17190 34206
4939	0	0	Ki67+	 17203 33591
4940	0	0	Ki67+	 17215 34164
4941	0	0	Ki67+	 17224 33537
4942	0	0	Ki67+	 17226 33848
4943	0	0	Ki67+	 17227 34193
4944	0	0	Ki67+	 17232 33566
4945	0	0	Ki67+	 17234 33539
4946	0	0	Ki67+	 17234 33588
4947	0	0	Ki67+	 16457 34500
4948	0	0	Ki67+	 16474 34300
4949	0	0	Ki67+	 16483 34877
4950	0	0	Ki67+	 16495 34547
4951	0	0	Ki67+	 16496 34581
4952	0	0	Ki67+	 16500 34918
4953	0	0	Ki67+	 16504 34464
4954	0	0	Ki67+	 16505 34290
4955	0	0	Ki67+	 16508 34502
4956	0	0	Ki67+	 16512 34304
4957	0	0	Ki67+	 16512 34649
4958	0	0	Ki67+	 16517 34540
4959	0	0	Ki67+	 16521 34487
4960	0	0	Ki67+	 16523 34601
4961	0	0	Ki67+	 16530 34470
4962	0	0	Ki67+	 16541 34610
4963	0	0	Ki67+	 16548 34454
4964	0	0	Ki67+	 16554 34597
4965	0	0	Ki67+	 16557 34319
4966	0	0	Ki67+	 16559 34294
4967	0	0	Ki67+	 16559 34621
4968	0	0	Ki67+	 16562 34428
4969	0	0	Ki67+	 16572 34590
4970	0	0	Ki67+	 16580 34282
4971	0	0	Ki67+	 16584 34421
4972	0	0	Ki67+	 16587 34439
4973	0	0	Ki67+	 16594 34308
4974	0	0	Ki67+	 16601 34831
4975	0	0	Ki67+	 16605 34434
4976	0	0	Ki67+	 16611 34838
4977	0	0	Ki67+	 16621 34447
4978	0	0	Ki67+	 16629 34278
4979	0	0	Ki67+	 16632 34636
4980	0	0	Ki67+	 16633 34295
4981	0	0	Ki67+	 16645 34434
4982	0	0	Ki67+	 16648 34280
4983	0	0	Ki67+	 16649 34993
4984	0	0	Ki67+	 16658 34403
4985	0	0	Ki67+	 16663 34675
4986	0	0	Ki67+	 16668 34449
4987	0	0	Ki67+	 16669 34291
4988	0	0	Ki67+	 16679 34549
4989	0	0	Ki67+	 16699 34282
4990	0	0	Ki67+	 16700 34709
4991	0	0	Ki67+	 16707 34432
4992	0	0	Ki67+	 16716 34295
4993	0	0	Ki67+	 16732 34941
4994	0	0	Ki67+	 16760 34461
4995	0	0	Ki67+	 16782 34288
4996	0	0	Ki67+	 16782 34560
4997	0	0	Ki67+	 16793 34527
4998	0	0	Ki67+	 16795 34496
4999	0	0	Ki67+	 16803 34919
5000	0	0	Ki67+	 16811 35001
5001	0	0	Ki67+	 16824 34540
5002	0	0	Ki67+	 16844 34411
5003	0	0	Ki67+	 16864 34582
5004	0	0	Ki67+	 16866 34561
5005	0	0	Ki67+	 16867 34654
5006	0	0	Ki67+	 16875 34681
5007	0	0	Ki67+	 16879 34828
5008	0	0	Ki67+	 16883 34627
5009	0	0	Ki67+	 16907 35058
5010	0	0	Ki67+	 16912 34634
5011	0	0	Ki67+	 16938 35031
5012	0	0	Ki67+	 16940 34648
5013	0	0	Ki67+	 16942 34464
5014	0	0	Ki67+	 16949 34624
5015	0	0	Ki67+	 16951 34692
5016	0	0	Ki67+	 16953 34811
5017	0	0	Ki67+	 16963 34650
5018	0	0	Ki67+	 16976 34305
5019	0	0	Ki67+	 16988 34670
5020	0	0	Ki67+	 16995 35041
5021	0	0	Ki67+	 17000 34607
5022	0	0	Ki67+	 17006 34698
5023	0	0	Ki67+	 17009 34731
5024	0	0	Ki67+	 17009 35024
5025	0	0	Ki67+	 17033 35041
5026	0	0	Ki67+	 17037 34726
5027	0	0	Ki67+	 17039 34763
5028	0	0	Ki67+	 17040 34924
5029	0	0	Ki67+	 17045 34398
5030	0	0	Ki67+	 17051 34773
5031	0	0	Ki67+	 17053 34992
5032	0	0	Ki67+	 17057 35025
5033	0	0	Ki67+	 17064 34833
5034	0	0	Ki67+	 17066 34305
5035	0	0	Ki67+	 17067 34806
5036	0	0	Ki67+	 17074 34785
5037	0	0	Ki67+	 17099 34819
5038	0	0	Ki67+	 17125 34411
5039	0	0	Ki67+	 17132 34301
5040	0	0	Ki67+	 17140 34332
5041	0	0	Ki67+	 17154 34338
5042	0	0	Ki67+	 17195 34282
5043	0	0	Ki67+	 17207 34296
5044	0	0	Ki67+	 17214 34330
5045	0	0	Ki67+	 17216 34355
5046	0	0	Ki67+	 17224 34685
5047	0	0	Ki67+	 17227 34370
5048	0	0	Ki67+	 17240 34274
5049	0	0	Ki67+	 17241 34324
5050	0	0	Ki67+	 17246 34650
5051	0	0	Ki67+	 16459 35385
5052	0	0	Ki67+	 16474 35137
5053	0	0	Ki67+	 16722 35396
5054	0	0	Ki67+	 16771 35437
5055	0	0	Ki67+	 16775 35229
5056	0	0	Ki67+	 16809 35428
5057	0	0	Ki67+	 16826 35136
5058	0	0	Ki67+	 16849 35148
5059	0	0	Ki67+	 16876 35561
5060	0	0	Ki67+	 16881 35762
5061	0	0	Ki67+	 16898 35084
5062	0	0	Ki67+	 16943 35103
5063	0	0	Ki67+	 16966 35432
5064	0	0	Ki67+	 16984 35643
5065	0	0	Ki67+	 17008 35083
5066	0	0	Ki67+	 17031 35549
5067	0	0	Ki67+	 17041 35110
5068	0	0	Ki67+	 17041 35466
5069	0	0	Ki67+	 17050 35717
5070	0	0	Ki67+	 17099 35444
5071	0	0	Ki67+	 17170 35270
5072	0	0	Ki67+	 17173 35477
5073	0	0	Ki67+	 17193 35477
5074	0	0	Ki67+	 16530 36052
5075	0	0	Ki67+	 16560 36026
5076	0	0	Ki67+	 16616 36215
5077	0	0	Ki67+	 16661 36132
5078	0	0	Ki67+	 16709 36370
5079	0	0	Ki67+	 16733 36520
5080	0	0	Ki67+	 16971 36201
5081	0	0	Ki67+	 16977 36500
5082	0	0	Ki67+	 17004 36391
5083	0	0	Ki67+	 17083 35915
5084	0	0	Ki67+	 17171 36349
5085	0	0	Ki67+	 17220 36343
5086	0	0	Ki67+	 17223 36302
5087	0	0	Ki67+	 16477 36983
5088	0	0	Ki67+	 16602 36970
5089	0	0	Ki67+	 16772 37235
5090	0	0	Ki67+	 16840 37447
5091	0	0	Ki67+	 17213 36965
5092	0	0	Ki67+	 17230 37105
5093	0	0	Ki67+	 17244 37088
5094	0	0	Ki67+	 16662 37601
5095	0	0	Ki67+	 16872 37487
5096	0	0	Ki67+	 16885 38498
5097	0	0	Ki67+	 17039 39002
5098	0	0	Ki67+	 17264 32798
5099	0	0	Ki67+	 17354 32675
5100	0	0	Ki67+	 17392 32655
5101	0	0	Ki67+	 17394 32698
5102	0	0	Ki67+	 17405 32719
5103	0	0	Ki67+	 17414 32700
5104	0	0	Ki67+	 17422 32719
5105	0	0	Ki67+	 17424 32493
5106	0	0	Ki67+	 17445 32484
5107	0	0	Ki67+	 17447 32773
5108	0	0	Ki67+	 17450 32755
5109	0	0	Ki67+	 17497 32575
5110	0	0	Ki67+	 17513 32610
5111	0	0	Ki67+	 17517 32627
5112	0	0	Ki67+	 17534 32637
5113	0	0	Ki67+	 17541 32664
5114	0	0	Ki67+	 17564 32694
5115	0	0	Ki67+	 17565 32665
5116	0	0	Ki67+	 17574 32603
5117	0	0	Ki67+	 17588 32707
5118	0	0	Ki67+	 17594 32569
5119	0	0	Ki67+	 17601 32769
5120	0	0	Ki67+	 17606 32794
5121	0	0	Ki67+	 17608 32545
5122	0	0	Ki67+	 17619 32765
5123	0	0	Ki67+	 17620 32529
5124	0	0	Ki67+	 17629 32568
5125	0	0	Ki67+	 17640 32488
5126	0	0	Ki67+	 17661 32778
5127	0	0	Ki67+	 17662 32448
5128	0	0	Ki67+	 17679 32276
5129	0	0	Ki67+	 17679 32426
5130	0	0	Ki67+	 17681 32752
5131	0	0	Ki67+	 17682 32524
5132	0	0	Ki67+	 17688 32263
5133	0	0	Ki67+	 17713 32262
5134	0	0	Ki67+	 17729 32254
5135	0	0	Ki67+	 17742 32374
5136	0	0	Ki67+	 17744 32407
5137	0	0	Ki67+	 17753 32322
5138	0	0	Ki67+	 17763 32380
5139	0	0	Ki67+	 17767 32229
5140	0	0	Ki67+	 17770 32256
5141	0	0	Ki67+	 17770 32298
5142	0	0	Ki67+	 17782 32288
5143	0	0	Ki67+	 17783 32321
5144	0	0	Ki67+	 17789 32720
5145	0	0	Ki67+	 17798 32799
5146	0	0	Ki67+	 17819 32741
5147	0	0	Ki67+	 17825 32759
5148	0	0	Ki67+	 17829 32772
5149	0	0	Ki67+	 17830 32691
5150	0	0	Ki67+	 17830 32791
5151	0	0	Ki67+	 17831 32711
5152	0	0	Ki67+	 17837 32601
5153	0	0	Ki67+	 17850 32767
5154	0	0	Ki67+	 17856 32674
5155	0	0	Ki67+	 17856 32709
5156	0	0	Ki67+	 17859 32582
5157	0	0	Ki67+	 17862 32689
5158	0	0	Ki67+	 17877 32274
5159	0	0	Ki67+	 17889 32252
5160	0	0	Ki67+	 17893 32544
5161	0	0	Ki67+	 17906 32422
5162	0	0	Ki67+	 17909 32464
5163	0	0	Ki67+	 17911 32438
5164	0	0	Ki67+	 17913 32531
5165	0	0	Ki67+	 17914 32309
5166	0	0	Ki67+	 17917 32667
5167	0	0	Ki67+	 17918 32331
5168	0	0	Ki67+	 17918 32376
5169	0	0	Ki67+	 17920 32285
5170	0	0	Ki67+	 17924 32218
5171	0	0	Ki67+	 17925 32320
5172	0	0	Ki67+	 17930 32396
5173	0	0	Ki67+	 17932 32510
5174	0	0	Ki67+	 17934 32361
5175	0	0	Ki67+	 17934 32414
5176	0	0	Ki67+	 17935 32281
5177	0	0	Ki67+	 17953 32297
5178	0	0	Ki67+	 17954 32516
5179	0	0	Ki67+	 17962 32241
5180	0	0	Ki67+	 17962 32498
5181	0	0	Ki67+	 17963 32321
5182	0	0	Ki67+	 17963 32594
5183	0	0	Ki67+	 17967 32714
5184	0	0	Ki67+	 17968 32673
5185	0	0	Ki67+	 17972 32491
5186	0	0	Ki67+	 17977 32463
5187	0	0	Ki67+	 17979 32068
5188	0	0	Ki67+	 17980 32118
5189	0	0	Ki67+	 17980 32760
5190	0	0	Ki67+	 17981 32749
5191	0	0	Ki67+	 17982 32135
5192	0	0	Ki67+	 17983 32716
5193	0	0	Ki67+	 17986 32236
5194	0	0	Ki67+	 17990 32599
5195	0	0	Ki67+	 17993 32329
5196	0	0	Ki67+	 17993 32713
5197	0	0	Ki67+	 17994 32167
5198	0	0	Ki67+	 18001 32774
5199	0	0	Ki67+	 18005 32254
5200	0	0	Ki67+	 18005 32611
5201	0	0	Ki67+	 18008 32070
5202	0	0	Ki67+	 18011 32762
5203	0	0	Ki67+	 18018 32591
5204	0	0	Ki67+	 18024 32191
5205	0	0	Ki67+	 18024 32768
5206	0	0	Ki67+	 18029 32728
5207	0	0	Ki67+	 18030 32270
5208	0	0	Ki67+	 18031 32156
5209	0	0	Ki67+	 18031 32389
5210	0	0	Ki67+	 18040 32654
5211	0	0	Ki67+	 18042 32104
5212	0	0	Ki67+	 18046 32576
5213	0	0	Ki67+	 17254 32844
5214	0	0	Ki67+	 17257 33324
5215	0	0	Ki67+	 17258 33297
5216	0	0	Ki67+	 17271 32947
5217	0	0	Ki67+	 17271 33029
5218	0	0	Ki67+	 17272 33319
5219	0	0	Ki67+	 17274 33255
5220	0	0	Ki67+	 17278 33054
5221	0	0	Ki67+	 17286 32906
5222	0	0	Ki67+	 17289 33198
5223	0	0	Ki67+	 17290 32822
5224	0	0	Ki67+	 17291 33146
5225	0	0	Ki67+	 17292 32971
5226	0	0	Ki67+	 17301 33291
5227	0	0	Ki67+	 17302 33067
5228	0	0	Ki67+	 17303 32836
5229	0	0	Ki67+	 17304 33088
5230	0	0	Ki67+	 17308 32875
5231	0	0	Ki67+	 17308 32976
5232	0	0	Ki67+	 17311 33118
5233	0	0	Ki67+	 17314 33161
5234	0	0	Ki67+	 17326 33189
5235	0	0	Ki67+	 17329 32852
5236	0	0	Ki67+	 17330 33107
5237	0	0	Ki67+	 17330 33212
5238	0	0	Ki67+	 17333 33317
5239	0	0	Ki67+	 17334 32829
5240	0	0	Ki67+	 17334 33535
5241	0	0	Ki67+	 17335 33085
5242	0	0	Ki67+	 17338 32911
5243	0	0	Ki67+	 17342 33226
5244	0	0	Ki67+	 17344 32859
5245	0	0	Ki67+	 17344 33184
5246	0	0	Ki67+	 17349 33205
5247	0	0	Ki67+	 17349 33494
5248	0	0	Ki67+	 17354 33292
5249	0	0	Ki67+	 17354 33507
5250	0	0	Ki67+	 17357 33280
5251	0	0	Ki67+	 17362 33529
5252	0	0	Ki67+	 17363 33311
5253	0	0	Ki67+	 17365 32999
5254	0	0	Ki67+	 17365 33249
5255	0	0	Ki67+	 17371 33377
5256	0	0	Ki67+	 17411 33416
5257	0	0	Ki67+	 17413 33436
5258	0	0	Ki67+	 17469 32811
5259	0	0	Ki67+	 17486 32807
5260	0	0	Ki67+	 17513 32892
5261	0	0	Ki67+	 17514 32855
5262	0	0	Ki67+	 17517 33434
5263	0	0	Ki67+	 17520 33286
5264	0	0	Ki67+	 17522 33231
5265	0	0	Ki67+	 17530 33546
5266	0	0	Ki67+	 17535 33567
5267	0	0	Ki67+	 17544 33520
5268	0	0	Ki67+	 17547 33257
5269	0	0	Ki67+	 17551 33311
5270	0	0	Ki67+	 17552 33548
5271	0	0	Ki67+	 17561 33574
5272	0	0	Ki67+	 17569 33511
5273	0	0	Ki67+	 17583 33506
5274	0	0	Ki67+	 17587 33537
5275	0	0	Ki67+	 17590 32859
5276	0	0	Ki67+	 17593 32905
5277	0	0	Ki67+	 17594 32833
5278	0	0	Ki67+	 17595 33341
5279	0	0	Ki67+	 17599 33262
5280	0	0	Ki67+	 17611 33318
5281	0	0	Ki67+	 17611 33476
5282	0	0	Ki67+	 17620 32856
5283	0	0	Ki67+	 17620 33464
5284	0	0	Ki67+	 17622 33361
5285	0	0	Ki67+	 17624 32813
5286	0	0	Ki67+	 17627 33182
5287	0	0	Ki67+	 17628 33501
5288	0	0	Ki67+	 17632 32870
5289	0	0	Ki67+	 17633 33336
5290	0	0	Ki67+	 17634 33142
5291	0	0	Ki67+	 17640 33110
5292	0	0	Ki67+	 17643 33594
5293	0	0	Ki67+	 17644 32840
5294	0	0	Ki67+	 17645 33487
5295	0	0	Ki67+	 17647 33216
5296	0	0	Ki67+	 17655 33434
5297	0	0	Ki67+	 17657 33272
5298	0	0	Ki67+	 17657 33555
5299	0	0	Ki67+	 17659 33208
5300	0	0	Ki67+	 17659 33395
5301	0	0	Ki67+	 17664 33102
5302	0	0	Ki67+	 17666 33460
5303	0	0	Ki67+	 17668 33253
5304	0	0	Ki67+	 17672 33322
5305	0	0	Ki67+	 17674 33024
5306	0	0	Ki67+	 17675 33349
5307	0	0	Ki67+	 17676 33419
5308	0	0	Ki67+	 17682 33062
5309	0	0	Ki67+	 17683 32977
5310	0	0	Ki67+	 17684 33186
5311	0	0	Ki67+	 17686 33215
5312	0	0	Ki67+	 17686 33430
5313	0	0	Ki67+	 17687 33277
5314	0	0	Ki67+	 17689 33089
5315	0	0	Ki67+	 17692 33021
5316	0	0	Ki67+	 17692 33451
5317	0	0	Ki67+	 17693 32908
5318	0	0	Ki67+	 17698 32947
5319	0	0	Ki67+	 17699 33369
5320	0	0	Ki67+	 17702 33092
5321	0	0	Ki67+	 17703 33142
5322	0	0	Ki67+	 17703 33442
5323	0	0	Ki67+	 17707 33203
5324	0	0	Ki67+	 17707 33380
5325	0	0	Ki67+	 17708 33246
5326	0	0	Ki67+	 17710 33059
5327	0	0	Ki67+	 17712 33353
5328	0	0	Ki67+	 17716 32849
5329	0	0	Ki67+	 17721 33081
5330	0	0	Ki67+	 17724 32995
5331	0	0	Ki67+	 17726 32882
5332	0	0	Ki67+	 17726 33300
5333	0	0	Ki67+	 17732 32842
5334	0	0	Ki67+	 17733 32823
5335	0	0	Ki67+	 17733 33017
5336	0	0	Ki67+	 17739 33426
5337	0	0	Ki67+	 17742 32854
5338	0	0	Ki67+	 17744 33246
5339	0	0	Ki67+	 17756 33206
5340	0	0	Ki67+	 17760 33379
5341	0	0	Ki67+	 17761 33233
5342	0	0	Ki67+	 17768 33002
5343	0	0	Ki67+	 17771 33226
5344	0	0	Ki67+	 17777 33242
5345	0	0	Ki67+	 17780 32824
5346	0	0	Ki67+	 17790 33130
5347	0	0	Ki67+	 17799 32857
5348	0	0	Ki67+	 17823 33093
5349	0	0	Ki67+	 17840 33242
5350	0	0	Ki67+	 17847 33213
5351	0	0	Ki67+	 17849 32864
5352	0	0	Ki67+	 17865 32826
5353	0	0	Ki67+	 17870 32898
5354	0	0	Ki67+	 17882 33026
5355	0	0	Ki67+	 17883 33207
5356	0	0	Ki67+	 17884 33402
5357	0	0	Ki67+	 17885 33257
5358	0	0	Ki67+	 17888 33173
5359	0	0	Ki67+	 17890 32929
5360	0	0	Ki67+	 17898 33034
5361	0	0	Ki67+	 17901 32881
5362	0	0	Ki67+	 17901 33014
5363	0	0	Ki67+	 17905 32936
5364	0	0	Ki67+	 17907 33092
5365	0	0	Ki67+	 17918 33128
5366	0	0	Ki67+	 17925 33303
5367	0	0	Ki67+	 17927 33096
5368	0	0	Ki67+	 17930 32910
5369	0	0	Ki67+	 17938 32897
5370	0	0	Ki67+	 17948 32900
5371	0	0	Ki67+	 17962 33413
5372	0	0	Ki67+	 17966 33230
5373	0	0	Ki67+	 17978 32822
5374	0	0	Ki67+	 17979 32849
5375	0	0	Ki67+	 17979 32971
5376	0	0	Ki67+	 17988 33398
5377	0	0	Ki67+	 17993 33350
5378	0	0	Ki67+	 17997 32890
5379	0	0	Ki67+	 18001 32941
5380	0	0	Ki67+	 18001 33044
5381	0	0	Ki67+	 18002 32867
5382	0	0	Ki67+	 18006 32804
5383	0	0	Ki67+	 18038 32865
5384	0	0	Ki67+	 17250 34378
5385	0	0	Ki67+	 17253 34318
5386	0	0	Ki67+	 17255 34227
5387	0	0	Ki67+	 17255 34294
5388	0	0	Ki67+	 17261 33869
5389	0	0	Ki67+	 17262 34243
5390	0	0	Ki67+	 17267 34212
5391	0	0	Ki67+	 17268 34359
5392	0	0	Ki67+	 17274 33610
5393	0	0	Ki67+	 17278 34387
5394	0	0	Ki67+	 17281 34205
5395	0	0	Ki67+	 17282 33751
5396	0	0	Ki67+	 17283 33842
5397	0	0	Ki67+	 17285 34231
5398	0	0	Ki67+	 17309 33720
5399	0	0	Ki67+	 17320 34393
5400	0	0	Ki67+	 17327 33879
5401	0	0	Ki67+	 17343 34112
5402	0	0	Ki67+	 17348 33765
5403	0	0	Ki67+	 17351 33826
5404	0	0	Ki67+	 17362 34349
5405	0	0	Ki67+	 17364 34025
5406	0	0	Ki67+	 17368 34285
5407	0	0	Ki67+	 17374 34271
5408	0	0	Ki67+	 17377 33664
5409	0	0	Ki67+	 17377 34005
5410	0	0	Ki67+	 17377 34337
5411	0	0	Ki67+	 17380 34054
5412	0	0	Ki67+	 17389 34380
5413	0	0	Ki67+	 17390 34219
5414	0	0	Ki67+	 17393 33694
5415	0	0	Ki67+	 17408 34282
5416	0	0	Ki67+	 17417 33738
5417	0	0	Ki67+	 17420 33625
5418	0	0	Ki67+	 17428 34314
5419	0	0	Ki67+	 17433 33694
5420	0	0	Ki67+	 17433 33762
5421	0	0	Ki67+	 17435 34340
5422	0	0	Ki67+	 17445 33749
5423	0	0	Ki67+	 17446 33663
5424	0	0	Ki67+	 17450 33699
5425	0	0	Ki67+	 17459 33821
5426	0	0	Ki67+	 17462 34351
5427	0	0	Ki67+	 17465 33738
5428	0	0	Ki67+	 17466 33767
5429	0	0	Ki67+	 17467 34116
5430	0	0	Ki67+	 17469 34259
5431	0	0	Ki67+	 17480 34008
5432	0	0	Ki67+	 17487 34052
5433	0	0	Ki67+	 17487 34368
5434	0	0	Ki67+	 17494 34124
5435	0	0	Ki67+	 17498 34251
5436	0	0	Ki67+	 17502 34180
5437	0	0	Ki67+	 17508 34299
5438	0	0	Ki67+	 17514 34138
5439	0	0	Ki67+	 17515 34115
5440	0	0	Ki67+	 17531 34283
5441	0	0	Ki67+	 17534 33602
5442	0	0	Ki67+	 17535 34297
5443	0	0	Ki67+	 17542 34372
5444	0	0	Ki67+	 17546 33605
5445	0	0	Ki67+	 17547 33622
5446	0	0	Ki67+	 17559 34153
5447	0	0	Ki67+	 17561 34132
5448	0	0	Ki67+	 17563 33694
5449	0	0	Ki67+	 17565 34185
5450	0	0	Ki67+	 17566 34009
5451	0	0	Ki67+	 17570 34076
5452	0	0	Ki67+	 17574 33907
5453	0	0	Ki67+	 17577 34104
5454	0	0	Ki67+	 17587 33605
5455	0	0	Ki67+	 17588 34168
5456	0	0	Ki67+	 17593 33880
5457	0	0	Ki67+	 17595 34086
5458	0	0	Ki67+	 17597 34103
5459	0	0	Ki67+	 17598 34025
5460	0	0	Ki67+	 17598 34064
5461	0	0	Ki67+	 17598 34131
5462	0	0	Ki67+	 17603 34196
5463	0	0	Ki67+	 17613 34029
5464	0	0	Ki67+	 17616 34070
5465	0	0	Ki67+	 17620 34044
5466	0	0	Ki67+	 17622 34092
5467	0	0	Ki67+	 17630 33912
5468	0	0	Ki67+	 17655 34235
5469	0	0	Ki67+	 17664 34254
5470	0	0	Ki67+	 17705 34068
5471	0	0	Ki67+	 17733 34214
5472	0	0	Ki67+	 17741 34301
5473	0	0	Ki67+	 17745 34276
5474	0	0	Ki67+	 17747 34243
5475	0	0	Ki67+	 17754 34138
5476	0	0	Ki67+	 17763 34233
5477	0	0	Ki67+	 17768 34180
5478	0	0	Ki67+	 17770 34118
5479	0	0	Ki67+	 17776 34162
5480	0	0	Ki67+	 17789 34103
5481	0	0	Ki67+	 17797 34112
5482	0	0	Ki67+	 17809 34078
5483	0	0	Ki67+	 17811 34059
5484	0	0	Ki67+	 17824 33925
5485	0	0	Ki67+	 17825 33953
5486	0	0	Ki67+	 17825 33975
5487	0	0	Ki67+	 17835 34039
5488	0	0	Ki67+	 17845 34027
5489	0	0	Ki67+	 17894 34140
5490	0	0	Ki67+	 17901 34082
5491	0	0	Ki67+	 17908 34110
5492	0	0	Ki67+	 17912 34137
5493	0	0	Ki67+	 17956 34276
5494	0	0	Ki67+	 17958 33744
5495	0	0	Ki67+	 17990 34379
5496	0	0	Ki67+	 17991 34037
5497	0	0	Ki67+	 18014 34184
5498	0	0	Ki67+	 18016 34015
5499	0	0	Ki67+	 18020 33802
5500	0	0	Ki67+	 18024 33922
5501	0	0	Ki67+	 18036 33703
5502	0	0	Ki67+	 18044 33757
5503	0	0	Ki67+	 17254 34695
5504	0	0	Ki67+	 17255 34409
5505	0	0	Ki67+	 17276 34404
5506	0	0	Ki67+	 17277 34421
5507	0	0	Ki67+	 17277 35064
5508	0	0	Ki67+	 17294 34493
5509	0	0	Ki67+	 17294 34669
5510	0	0	Ki67+	 17296 34415
5511	0	0	Ki67+	 17300 34760
5512	0	0	Ki67+	 17302 34436
5513	0	0	Ki67+	 17303 35009
5514	0	0	Ki67+	 17322 34420
5515	0	0	Ki67+	 17336 35111
5516	0	0	Ki67+	 17338 34445
5517	0	0	Ki67+	 17343 34474
5518	0	0	Ki67+	 17353 34423
5519	0	0	Ki67+	 17361 34478
5520	0	0	Ki67+	 17369 34519
5521	0	0	Ki67+	 17375 34499
5522	0	0	Ki67+	 17383 34541
5523	0	0	Ki67+	 17390 34521
5524	0	0	Ki67+	 17400 34483
5525	0	0	Ki67+	 17400 34507
5526	0	0	Ki67+	 17414 34534
5527	0	0	Ki67+	 17424 34561
5528	0	0	Ki67+	 17429 34755
5529	0	0	Ki67+	 17433 34493
5530	0	0	Ki67+	 17446 34659
5531	0	0	Ki67+	 17447 34788
5532	0	0	Ki67+	 17456 34411
5533	0	0	Ki67+	 17459 34713
5534	0	0	Ki67+	 17462 34493
5535	0	0	Ki67+	 17464 34691
5536	0	0	Ki67+	 17464 34741
5537	0	0	Ki67+	 17471 34430
5538	0	0	Ki67+	 17495 34590
5539	0	0	Ki67+	 17495 34965
5540	0	0	Ki67+	 17502 34606
5541	0	0	Ki67+	 17508 34959
5542	0	0	Ki67+	 17512 34475
5543	0	0	Ki67+	 17515 34738
5544	0	0	Ki67+	 17538 34722
5545	0	0	Ki67+	 17549 34420
5546	0	0	Ki67+	 17575 34415
5547	0	0	Ki67+	 17581 34447
5548	0	0	Ki67+	 17601 34796
5549	0	0	Ki67+	 17612 34461
5550	0	0	Ki67+	 17654 35120
5551	0	0	Ki67+	 17655 34428
5552	0	0	Ki67+	 17656 34448
5553	0	0	Ki67+	 17779 34484
5554	0	0	Ki67+	 17789 34430
5555	0	0	Ki67+	 17810 34482
5556	0	0	Ki67+	 17821 34595
5557	0	0	Ki67+	 17826 34465
5558	0	0	Ki67+	 17830 34607
5559	0	0	Ki67+	 17832 34502
5560	0	0	Ki67+	 17844 34538
5561	0	0	Ki67+	 17844 34569
5562	0	0	Ki67+	 17855 34578
5563	0	0	Ki67+	 17856 35167
5564	0	0	Ki67+	 17862 35193
5565	0	0	Ki67+	 17875 34542
5566	0	0	Ki67+	 17899 35139
5567	0	0	Ki67+	 17928 34763
5568	0	0	Ki67+	 17939 35185
5569	0	0	Ki67+	 17946 35176
5570	0	0	Ki67+	 18004 35040
5571	0	0	Ki67+	 17258 35470
5572	0	0	Ki67+	 17316 35413
5573	0	0	Ki67+	 17333 35295
5574	0	0	Ki67+	 17354 35616
5575	0	0	Ki67+	 17377 35952
5576	0	0	Ki67+	 17398 35241
5577	0	0	Ki67+	 17410 35690
5578	0	0	Ki67+	 17424 35345
5579	0	0	Ki67+	 17432 35676
5580	0	0	Ki67+	 17444 35312
5581	0	0	Ki67+	 17455 35668
5582	0	0	Ki67+	 17474 35603
5583	0	0	Ki67+	 17491 35421
5584	0	0	Ki67+	 17510 35469
5585	0	0	Ki67+	 17522 35596
5586	0	0	Ki67+	 17554 35507
5587	0	0	Ki67+	 17568 35974
5588	0	0	Ki67+	 17631 35964
5589	0	0	Ki67+	 17664 35899
5590	0	0	Ki67+	 17677 35631
5591	0	0	Ki67+	 17682 35945
5592	0	0	Ki67+	 17691 35986
5593	0	0	Ki67+	 17698 35741
5594	0	0	Ki67+	 17700 35905
5595	0	0	Ki67+	 17701 35804
5596	0	0	Ki67+	 17712 35333
5597	0	0	Ki67+	 17712 35885
5598	0	0	Ki67+	 17722 35809
5599	0	0	Ki67+	 17724 35780
5600	0	0	Ki67+	 17730 35711
5601	0	0	Ki67+	 17731 35895
5602	0	0	Ki67+	 17744 35858
5603	0	0	Ki67+	 17748 35664
5604	0	0	Ki67+	 17755 35790
5605	0	0	Ki67+	 17756 35933
5606	0	0	Ki67+	 17768 35850
5607	0	0	Ki67+	 17769 35685
5608	0	0	Ki67+	 17774 35873
5609	0	0	Ki67+	 17776 35904
5610	0	0	Ki67+	 17781 35777
5611	0	0	Ki67+	 17785 35665
5612	0	0	Ki67+	 17800 35833
5613	0	0	Ki67+	 17801 35714
5614	0	0	Ki67+	 17810 35906
5615	0	0	Ki67+	 17838 35330
5616	0	0	Ki67+	 17841 35878
5617	0	0	Ki67+	 17872 35845
5618	0	0	Ki67+	 17894 35844
5619	0	0	Ki67+	 17907 35316
5620	0	0	Ki67+	 17907 35937
5621	0	0	Ki67+	 17911 35844
5622	0	0	Ki67+	 17915 35345
5623	0	0	Ki67+	 17916 35519
5624	0	0	Ki67+	 17919 35937
5625	0	0	Ki67+	 17929 35371
5626	0	0	Ki67+	 17933 35278
5627	0	0	Ki67+	 17951 35820
5628	0	0	Ki67+	 17957 35627
5629	0	0	Ki67+	 17957 35739
5630	0	0	Ki67+	 17958 35725
5631	0	0	Ki67+	 17961 35986
5632	0	0	Ki67+	 17979 35717
5633	0	0	Ki67+	 17990 35678
5634	0	0	Ki67+	 17995 35631
5635	0	0	Ki67+	 17995 35652
5636	0	0	Ki67+	 18015 35791
5637	0	0	Ki67+	 18027 35723
5638	0	0	Ki67+	 18029 35532
5639	0	0	Ki67+	 18041 35702
5640	0	0	Ki67+	 18047 35864
5641	0	0	Ki67+	 17264 36249
5642	0	0	Ki67+	 17368 36552
5643	0	0	Ki67+	 17388 36663
5644	0	0	Ki67+	 17392 36388
5645	0	0	Ki67+	 17394 36625
5646	0	0	Ki67+	 17444 36568
5647	0	0	Ki67+	 17449 36268
5648	0	0	Ki67+	 17453 36153
5649	0	0	Ki67+	 17478 36612
5650	0	0	Ki67+	 17481 36478
5651	0	0	Ki67+	 17495 36618
5652	0	0	Ki67+	 17503 36543
5653	0	0	Ki67+	 17510 36352
5654	0	0	Ki67+	 17512 36732
5655	0	0	Ki67+	 17521 36427
5656	0	0	Ki67+	 17522 36459
5657	0	0	Ki67+	 17524 36505
5658	0	0	Ki67+	 17526 36645
5659	0	0	Ki67+	 17529 36689
5660	0	0	Ki67+	 17535 36680
5661	0	0	Ki67+	 17536 36482
5662	0	0	Ki67+	 17548 36383
5663	0	0	Ki67+	 17548 36490
5664	0	0	Ki67+	 17563 36081
5665	0	0	Ki67+	 17565 36676
5666	0	0	Ki67+	 17576 36643
5667	0	0	Ki67+	 17578 36610
5668	0	0	Ki67+	 17590 36292
5669	0	0	Ki67+	 17590 36551
5670	0	0	Ki67+	 17594 36514
5671	0	0	Ki67+	 17597 36062
5672	0	0	Ki67+	 17601 36486
5673	0	0	Ki67+	 17619 36234
5674	0	0	Ki67+	 17621 36423
5675	0	0	Ki67+	 17621 36478
5676	0	0	Ki67+	 17624 36630
5677	0	0	Ki67+	 17627 36143
5678	0	0	Ki67+	 17630 36404
5679	0	0	Ki67+	 17642 36700
5680	0	0	Ki67+	 17644 36647
5681	0	0	Ki67+	 17645 36598
5682	0	0	Ki67+	 17654 36230
5683	0	0	Ki67+	 17657 36144
5684	0	0	Ki67+	 17657 36428
5685	0	0	Ki67+	 17660 36256
5686	0	0	Ki67+	 17662 36523
5687	0	0	Ki67+	 17673 36517
5688	0	0	Ki67+	 17678 36176
5689	0	0	Ki67+	 17687 36227
5690	0	0	Ki67+	 17688 36205
5691	0	0	Ki67+	 17692 36246
5692	0	0	Ki67+	 17695 36154
5693	0	0	Ki67+	 17707 36426
5694	0	0	Ki67+	 17709 36197
5695	0	0	Ki67+	 17713 36138
5696	0	0	Ki67+	 17714 36332
5697	0	0	Ki67+	 17714 36368
5698	0	0	Ki67+	 17721 36169
5699	0	0	Ki67+	 17722 36345
5700	0	0	Ki67+	 17723 36506
5701	0	0	Ki67+	 17724 36101
5702	0	0	Ki67+	 17726 36367
5703	0	0	Ki67+	 17726 36774
5704	0	0	Ki67+	 17728 36229
5705	0	0	Ki67+	 17728 36306
5706	0	0	Ki67+	 17729 36121
5707	0	0	Ki67+	 17737 36617
5708	0	0	Ki67+	 17739 36356
5709	0	0	Ki67+	 17742 36341
5710	0	0	Ki67+	 17744 36052
5711	0	0	Ki67+	 17744 36586
5712	0	0	Ki67+	 17747 36149
5713	0	0	Ki67+	 17751 36108
5714	0	0	Ki67+	 17756 36017
5715	0	0	Ki67+	 17756 36082
5716	0	0	Ki67+	 17759 36279
5717	0	0	Ki67+	 17762 36268
5718	0	0	Ki67+	 17764 36070
5719	0	0	Ki67+	 17764 36206
5720	0	0	Ki67+	 17765 36518
5721	0	0	Ki67+	 17767 36092
5722	0	0	Ki67+	 17768 36582
5723	0	0	Ki67+	 17775 36569
5724	0	0	Ki67+	 17779 36549
5725	0	0	Ki67+	 17784 36083
5726	0	0	Ki67+	 17796 36121
5727	0	0	Ki67+	 17800 36047
5728	0	0	Ki67+	 17833 36127
5729	0	0	Ki67+	 17837 36241
5730	0	0	Ki67+	 17842 36061
5731	0	0	Ki67+	 17859 36349
5732	0	0	Ki67+	 17860 36201
5733	0	0	Ki67+	 17885 36654
5734	0	0	Ki67+	 17903 36242
5735	0	0	Ki67+	 17907 36260
5736	0	0	Ki67+	 17918 36425
5737	0	0	Ki67+	 17929 36758
5738	0	0	Ki67+	 17937 36677
5739	0	0	Ki67+	 17938 36696
5740	0	0	Ki67+	 17947 36002
5741	0	0	Ki67+	 17950 36751
5742	0	0	Ki67+	 17951 36717
5743	0	0	Ki67+	 17954 36492
5744	0	0	Ki67+	 17961 36663
5745	0	0	Ki67+	 17971 36654
5746	0	0	Ki67+	 17985 36537
5747	0	0	Ki67+	 17986 36716
5748	0	0	Ki67+	 17990 36437
5749	0	0	Ki67+	 17992 36130
5750	0	0	Ki67+	 17999 36636
5751	0	0	Ki67+	 18001 36329
5752	0	0	Ki67+	 18011 36182
5753	0	0	Ki67+	 18017 36649
5754	0	0	Ki67+	 18019 36015
5755	0	0	Ki67+	 18034 36661
5756	0	0	Ki67+	 18036 36610
5757	0	0	Ki67+	 18040 36553
5758	0	0	Ki67+	 18043 36579
5759	0	0	Ki67+	 18047 36368
5760	0	0	Ki67+	 17290 36840
5761	0	0	Ki67+	 17433 37440
5762	0	0	Ki67+	 17516 36856
5763	0	0	Ki67+	 17519 36995
5764	0	0	Ki67+	 17522 36894
5765	0	0	Ki67+	 17530 36804
5766	0	0	Ki67+	 17543 36876
5767	0	0	Ki67+	 17549 36840
5768	0	0	Ki67+	 17611 37161
5769	0	0	Ki67+	 17648 37107
5770	0	0	Ki67+	 17664 37335
5771	0	0	Ki67+	 17802 37233
5772	0	0	Ki67+	 17821 37141
5773	0	0	Ki67+	 17839 37070
5774	0	0	Ki67+	 17858 36822
5775	0	0	Ki67+	 17905 37393
5776	0	0	Ki67+	 17942 37461
5777	0	0	Ki67+	 17392 38308
5778	0	0	Ki67+	 17676 38146
5779	0	0	Ki67+	 17767 37983
5780	0	0	Ki67+	 17290 38470
5781	0	0	Ki67+	 17477 38698
5782	0	0	Ki67+	 17585 38754
5783	0	0	Ki67+	 17722 38857
5784	0	0	Ki67+	 17307 39650
5785	0	0	Ki67+	 17475 41616
5786	0	0	Ki67+	 17859 41625
5787	0	0	Ki67+	 18057 32082
5788	0	0	Ki67+	 18084 32067
5789	0	0	Ki67+	 18112 32002
5790	0	0	Ki67+	 18115 32013
5791	0	0	Ki67+	 18118 31973
5792	0	0	Ki67+	 18121 31946
5793	0	0	Ki67+	 18123 32052
5794	0	0	Ki67+	 18136 31890
5795	0	0	Ki67+	 18136 31918
5796	0	0	Ki67+	 18140 32047
5797	0	0	Ki67+	 18142 31947
5798	0	0	Ki67+	 18157 31942
5799	0	0	Ki67+	 18157 32080
5800	0	0	Ki67+	 18166 32051
5801	0	0	Ki67+	 18168 31877
5802	0	0	Ki67+	 18170 31996
5803	0	0	Ki67+	 18172 31888
5804	0	0	Ki67+	 18175 32065
5805	0	0	Ki67+	 18176 31913
5806	0	0	Ki67+	 18178 31835
5807	0	0	Ki67+	 18192 31856
5808	0	0	Ki67+	 18192 32094
5809	0	0	Ki67+	 18196 32041
5810	0	0	Ki67+	 18202 31863
5811	0	0	Ki67+	 18202 31895
5812	0	0	Ki67+	 18202 31923
5813	0	0	Ki67+	 18206 31831
5814	0	0	Ki67+	 18206 32063
5815	0	0	Ki67+	 18209 31957
5816	0	0	Ki67+	 18214 31970
5817	0	0	Ki67+	 18223 31810
5818	0	0	Ki67+	 18226 31855
5819	0	0	Ki67+	 18230 31926
5820	0	0	Ki67+	 18238 31899
5821	0	0	Ki67+	 18246 31818
5822	0	0	Ki67+	 18247 31839
5823	0	0	Ki67+	 18247 31975
5824	0	0	Ki67+	 18250 31857
5825	0	0	Ki67+	 18252 32047
5826	0	0	Ki67+	 18259 31789
5827	0	0	Ki67+	 18267 31976
5828	0	0	Ki67+	 18276 31919
5829	0	0	Ki67+	 18285 31812
5830	0	0	Ki67+	 18289 31774
5831	0	0	Ki67+	 18295 31991
5832	0	0	Ki67+	 18297 31858
5833	0	0	Ki67+	 18298 31836
5834	0	0	Ki67+	 18299 31757
5835	0	0	Ki67+	 18300 31872
5836	0	0	Ki67+	 18303 31950
5837	0	0	Ki67+	 18305 31905
5838	0	0	Ki67+	 18313 31964
5839	0	0	Ki67+	 18315 31787
5840	0	0	Ki67+	 18323 31815
5841	0	0	Ki67+	 18324 31929
5842	0	0	Ki67+	 18328 31763
5843	0	0	Ki67+	 18331 31727
5844	0	0	Ki67+	 18333 31793
5845	0	0	Ki67+	 18336 31772
5846	0	0	Ki67+	 18338 31902
5847	0	0	Ki67+	 18346 31835
5848	0	0	Ki67+	 18357 31735
5849	0	0	Ki67+	 18357 31881
5850	0	0	Ki67+	 18368 31768
5851	0	0	Ki67+	 18372 31740
5852	0	0	Ki67+	 18387 31783
5853	0	0	Ki67+	 18396 31972
5854	0	0	Ki67+	 18400 31688
5855	0	0	Ki67+	 18401 31959
5856	0	0	Ki67+	 18402 31792
5857	0	0	Ki67+	 18403 31705
5858	0	0	Ki67+	 18411 31765
5859	0	0	Ki67+	 18413 32026
5860	0	0	Ki67+	 18421 31972
5861	0	0	Ki67+	 18423 31856
5862	0	0	Ki67+	 18426 31932
5863	0	0	Ki67+	 18429 31820
5864	0	0	Ki67+	 18432 31697
5865	0	0	Ki67+	 18436 31772
5866	0	0	Ki67+	 18442 31669
5867	0	0	Ki67+	 18443 31890
5868	0	0	Ki67+	 18447 31910
5869	0	0	Ki67+	 18456 31978
5870	0	0	Ki67+	 18457 31951
5871	0	0	Ki67+	 18462 31880
5872	0	0	Ki67+	 18465 31694
5873	0	0	Ki67+	 18471 31834
5874	0	0	Ki67+	 18472 31934
5875	0	0	Ki67+	 18477 31670
5876	0	0	Ki67+	 18479 31909
5877	0	0	Ki67+	 18509 31680
5878	0	0	Ki67+	 18513 31656
5879	0	0	Ki67+	 18514 31858
5880	0	0	Ki67+	 18523 31668
5881	0	0	Ki67+	 18531 31656
5882	0	0	Ki67+	 18534 31768
5883	0	0	Ki67+	 18538 32026
5884	0	0	Ki67+	 18543 31831
5885	0	0	Ki67+	 18546 32039
5886	0	0	Ki67+	 18550 31697
5887	0	0	Ki67+	 18564 31640
5888	0	0	Ki67+	 18566 31607
5889	0	0	Ki67+	 18567 31994
5890	0	0	Ki67+	 18568 31695
5891	0	0	Ki67+	 18573 31570
5892	0	0	Ki67+	 18574 31667
5893	0	0	Ki67+	 18574 31957
5894	0	0	Ki67+	 18581 31581
5895	0	0	Ki67+	 18584 31551
5896	0	0	Ki67+	 18590 31609
5897	0	0	Ki67+	 18591 31534
5898	0	0	Ki67+	 18598 31553
5899	0	0	Ki67+	 18601 31599
5900	0	0	Ki67+	 18604 31651
5901	0	0	Ki67+	 18605 31639
5902	0	0	Ki67+	 18612 31866
5903	0	0	Ki67+	 18612 31950
5904	0	0	Ki67+	 18617 31591
5905	0	0	Ki67+	 18619 31533
5906	0	0	Ki67+	 18621 31504
5907	0	0	Ki67+	 18631 31537
5908	0	0	Ki67+	 18633 31795
5909	0	0	Ki67+	 18637 31827
5910	0	0	Ki67+	 18644 31473
5911	0	0	Ki67+	 18645 31528
5912	0	0	Ki67+	 18650 32061
5913	0	0	Ki67+	 18656 31786
5914	0	0	Ki67+	 18661 31499
5915	0	0	Ki67+	 18679 31455
5916	0	0	Ki67+	 18709 31984
5917	0	0	Ki67+	 18710 31946
5918	0	0	Ki67+	 18720 31849
5919	0	0	Ki67+	 18725 31828
5920	0	0	Ki67+	 18726 32085
5921	0	0	Ki67+	 18742 32048
5922	0	0	Ki67+	 18743 31813
5923	0	0	Ki67+	 18744 31929
5924	0	0	Ki67+	 18752 31853
5925	0	0	Ki67+	 18760 31370
5926	0	0	Ki67+	 18761 31786
5927	0	0	Ki67+	 18763 31574
5928	0	0	Ki67+	 18767 31688
5929	0	0	Ki67+	 18768 31885
5930	0	0	Ki67+	 18769 31540
5931	0	0	Ki67+	 18770 31520
5932	0	0	Ki67+	 18781 31754
5933	0	0	Ki67+	 18783 31920
5934	0	0	Ki67+	 18789 31873
5935	0	0	Ki67+	 18794 31895
5936	0	0	Ki67+	 18799 31592
5937	0	0	Ki67+	 18802 31757
5938	0	0	Ki67+	 18811 31844
5939	0	0	Ki67+	 18817 31569
5940	0	0	Ki67+	 18826 31461
5941	0	0	Ki67+	 18826 31745
5942	0	0	Ki67+	 18828 31770
5943	0	0	Ki67+	 18832 31545
5944	0	0	Ki67+	 18835 31925
5945	0	0	Ki67+	 18836 31894
5946	0	0	Ki67+	 18839 31475
5947	0	0	Ki67+	 18842 31495
5948	0	0	Ki67+	 18843 31416
5949	0	0	Ki67+	 18847 31713
5950	0	0	Ki67+	 18050 32548
5951	0	0	Ki67+	 18060 32528
5952	0	0	Ki67+	 18065 32872
5953	0	0	Ki67+	 18067 32248
5954	0	0	Ki67+	 18069 32835
5955	0	0	Ki67+	 18071 32109
5956	0	0	Ki67+	 18084 32102
5957	0	0	Ki67+	 18090 32875
5958	0	0	Ki67+	 18100 32470
5959	0	0	Ki67+	 18103 32891
5960	0	0	Ki67+	 18106 32400
5961	0	0	Ki67+	 18107 32114
5962	0	0	Ki67+	 18115 32877
5963	0	0	Ki67+	 18120 32813
5964	0	0	Ki67+	 18121 32747
5965	0	0	Ki67+	 18122 32525
5966	0	0	Ki67+	 18127 32761
5967	0	0	Ki67+	 18129 32781
5968	0	0	Ki67+	 18130 32295
5969	0	0	Ki67+	 18131 32559
5970	0	0	Ki67+	 18131 32667
5971	0	0	Ki67+	 18132 32443
5972	0	0	Ki67+	 18132 32484
5973	0	0	Ki67+	 18136 32414
5974	0	0	Ki67+	 18143 32826
5975	0	0	Ki67+	 18144 32659
5976	0	0	Ki67+	 18146 32855
5977	0	0	Ki67+	 18150 32140
5978	0	0	Ki67+	 18154 32585
5979	0	0	Ki67+	 18157 32279
5980	0	0	Ki67+	 18159 32729
5981	0	0	Ki67+	 18160 32558
5982	0	0	Ki67+	 18164 32633
5983	0	0	Ki67+	 18164 32676
5984	0	0	Ki67+	 18165 32576
5985	0	0	Ki67+	 18166 32619
5986	0	0	Ki67+	 18167 32694
5987	0	0	Ki67+	 18171 32145
5988	0	0	Ki67+	 18176 32811
5989	0	0	Ki67+	 18203 32823
5990	0	0	Ki67+	 18203 32895
5991	0	0	Ki67+	 18215 32749
5992	0	0	Ki67+	 18233 32801
5993	0	0	Ki67+	 18235 32834
5994	0	0	Ki67+	 18239 32580
5995	0	0	Ki67+	 18243 32707
5996	0	0	Ki67+	 18246 32737
5997	0	0	Ki67+	 18246 32826
5998	0	0	Ki67+	 18254 32747
5999	0	0	Ki67+	 18256 32139
6000	0	0	Ki67+	 18263 32646
6001	0	0	Ki67+	 18265 32720
6002	0	0	Ki67+	 18274 32620
6003	0	0	Ki67+	 18288 32665
6004	0	0	Ki67+	 18288 32744
6005	0	0	Ki67+	 18305 32534
6006	0	0	Ki67+	 18315 32514
6007	0	0	Ki67+	 18316 32718
6008	0	0	Ki67+	 18320 32611
6009	0	0	Ki67+	 18321 32543
6010	0	0	Ki67+	 18323 32564
6011	0	0	Ki67+	 18325 32591
6012	0	0	Ki67+	 18334 32488
6013	0	0	Ki67+	 18341 32592
6014	0	0	Ki67+	 18342 32481
6015	0	0	Ki67+	 18346 32440
6016	0	0	Ki67+	 18359 32513
6017	0	0	Ki67+	 18361 32436
6018	0	0	Ki67+	 18362 32533
6019	0	0	Ki67+	 18374 32448
6020	0	0	Ki67+	 18386 32469
6021	0	0	Ki67+	 18390 32495
6022	0	0	Ki67+	 18391 32620
6023	0	0	Ki67+	 18394 32426
6024	0	0	Ki67+	 18417 32209
6025	0	0	Ki67+	 18419 32380
6026	0	0	Ki67+	 18450 32421
6027	0	0	Ki67+	 18451 32447
6028	0	0	Ki67+	 18455 32472
6029	0	0	Ki67+	 18470 32440
6030	0	0	Ki67+	 18471 32119
6031	0	0	Ki67+	 18480 32487
6032	0	0	Ki67+	 18483 32561
6033	0	0	Ki67+	 18485 32285
6034	0	0	Ki67+	 18498 32434
6035	0	0	Ki67+	 18502 32533
6036	0	0	Ki67+	 18503 32109
6037	0	0	Ki67+	 18518 32505
6038	0	0	Ki67+	 18521 32199
6039	0	0	Ki67+	 18521 32463
6040	0	0	Ki67+	 18525 32400
6041	0	0	Ki67+	 18533 32415
6042	0	0	Ki67+	 18541 32454
6043	0	0	Ki67+	 18547 32240
6044	0	0	Ki67+	 18547 32378
6045	0	0	Ki67+	 18548 32412
6046	0	0	Ki67+	 18551 32294
6047	0	0	Ki67+	 18553 32168
6048	0	0	Ki67+	 18562 32471
6049	0	0	Ki67+	 18563 32417
6050	0	0	Ki67+	 18567 32719
6051	0	0	Ki67+	 18571 32399
6052	0	0	Ki67+	 18575 32156
6053	0	0	Ki67+	 18575 32271
6054	0	0	Ki67+	 18577 32390
6055	0	0	Ki67+	 18579 32239
6056	0	0	Ki67+	 18584 32368
6057	0	0	Ki67+	 18587 32170
6058	0	0	Ki67+	 18589 32213
6059	0	0	Ki67+	 18591 32436
6060	0	0	Ki67+	 18596 32615
6061	0	0	Ki67+	 18600 32266
6062	0	0	Ki67+	 18603 32386
6063	0	0	Ki67+	 18603 32423
6064	0	0	Ki67+	 18604 32211
6065	0	0	Ki67+	 18608 32350
6066	0	0	Ki67+	 18613 32239
6067	0	0	Ki67+	 18626 32294
6068	0	0	Ki67+	 18636 32259
6069	0	0	Ki67+	 18643 32224
6070	0	0	Ki67+	 18672 32411
6071	0	0	Ki67+	 18674 32125
6072	0	0	Ki67+	 18726 32333
6073	0	0	Ki67+	 18050 32969
6074	0	0	Ki67+	 18051 33692
6075	0	0	Ki67+	 18056 33252
6076	0	0	Ki67+	 18056 33376
6077	0	0	Ki67+	 18058 33656
6078	0	0	Ki67+	 18075 33672
6079	0	0	Ki67+	 18081 33209
6080	0	0	Ki67+	 18093 33546
6081	0	0	Ki67+	 18095 33182
6082	0	0	Ki67+	 18096 32960
6083	0	0	Ki67+	 18098 33226
6084	0	0	Ki67+	 18105 33574
6085	0	0	Ki67+	 18106 33470
6086	0	0	Ki67+	 18108 33647
6087	0	0	Ki67+	 18114 33692
6088	0	0	Ki67+	 18115 33159
6089	0	0	Ki67+	 18125 33558
6090	0	0	Ki67+	 18126 33453
6091	0	0	Ki67+	 18127 32957
6092	0	0	Ki67+	 18127 33534
6093	0	0	Ki67+	 18130 33673
6094	0	0	Ki67+	 18133 33636
6095	0	0	Ki67+	 18134 33595
6096	0	0	Ki67+	 18137 32951
6097	0	0	Ki67+	 18140 33141
6098	0	0	Ki67+	 18143 33552
6099	0	0	Ki67+	 18145 33674
6100	0	0	Ki67+	 18147 33529
6101	0	0	Ki67+	 18155 33615
6102	0	0	Ki67+	 18156 33645
6103	0	0	Ki67+	 18158 33126
6104	0	0	Ki67+	 18160 33577
6105	0	0	Ki67+	 18161 33670
6106	0	0	Ki67+	 18162 33150
6107	0	0	Ki67+	 18166 33628
6108	0	0	Ki67+	 18169 33596
6109	0	0	Ki67+	 18171 33390
6110	0	0	Ki67+	 18174 32930
6111	0	0	Ki67+	 18178 33575
6112	0	0	Ki67+	 18179 33466
6113	0	0	Ki67+	 18182 33631
6114	0	0	Ki67+	 18189 33125
6115	0	0	Ki67+	 18191 33608
6116	0	0	Ki67+	 18197 33681
6117	0	0	Ki67+	 18198 33109
6118	0	0	Ki67+	 18199 33470
6119	0	0	Ki67+	 18209 33205
6120	0	0	Ki67+	 18210 33112
6121	0	0	Ki67+	 18212 33413
6122	0	0	Ki67+	 18212 33530
6123	0	0	Ki67+	 18219 33436
6124	0	0	Ki67+	 18227 33599
6125	0	0	Ki67+	 18231 33625
6126	0	0	Ki67+	 18232 33348
6127	0	0	Ki67+	 18237 33567
6128	0	0	Ki67+	 18238 33108
6129	0	0	Ki67+	 18240 33130
6130	0	0	Ki67+	 18245 33216
6131	0	0	Ki67+	 18248 33069
6132	0	0	Ki67+	 18250 33106
6133	0	0	Ki67+	 18250 33240
6134	0	0	Ki67+	 18257 33132
6135	0	0	Ki67+	 18263 33192
6136	0	0	Ki67+	 18264 33084
6137	0	0	Ki67+	 18264 33677
6138	0	0	Ki67+	 18266 33368
6139	0	0	Ki67+	 18271 33569
6140	0	0	Ki67+	 18274 33357
6141	0	0	Ki67+	 18279 33179
6142	0	0	Ki67+	 18280 33117
6143	0	0	Ki67+	 18284 33229
6144	0	0	Ki67+	 18286 33362
6145	0	0	Ki67+	 18287 33069
6146	0	0	Ki67+	 18291 33385
6147	0	0	Ki67+	 18291 33491
6148	0	0	Ki67+	 18293 33266
6149	0	0	Ki67+	 18301 33470
6150	0	0	Ki67+	 18303 33202
6151	0	0	Ki67+	 18308 33283
6152	0	0	Ki67+	 18309 33444
6153	0	0	Ki67+	 18312 33130
6154	0	0	Ki67+	 18314 33117
6155	0	0	Ki67+	 18330 33090
6156	0	0	Ki67+	 18331 33323
6157	0	0	Ki67+	 18336 33301
6158	0	0	Ki67+	 18345 33125
6159	0	0	Ki67+	 18368 33093
6160	0	0	Ki67+	 18383 32928
6161	0	0	Ki67+	 18385 33113
6162	0	0	Ki67+	 18390 33142
6163	0	0	Ki67+	 18393 33211
6164	0	0	Ki67+	 18395 33184
6165	0	0	Ki67+	 18400 33164
6166	0	0	Ki67+	 18417 33005
6167	0	0	Ki67+	 18442 33024
6168	0	0	Ki67+	 18443 33060
6169	0	0	Ki67+	 18452 33319
6170	0	0	Ki67+	 18454 33056
6171	0	0	Ki67+	 18460 33693
6172	0	0	Ki67+	 18523 33409
6173	0	0	Ki67+	 18604 33654
6174	0	0	Ki67+	 18637 33428
6175	0	0	Ki67+	 18662 33405
6176	0	0	Ki67+	 18667 33282
6177	0	0	Ki67+	 18679 33457
6178	0	0	Ki67+	 18681 33506
6179	0	0	Ki67+	 18683 33252
6180	0	0	Ki67+	 18696 33294
6181	0	0	Ki67+	 18698 33243
6182	0	0	Ki67+	 18699 33281
6183	0	0	Ki67+	 18702 33219
6184	0	0	Ki67+	 18714 33449
6185	0	0	Ki67+	 18717 33329
6186	0	0	Ki67+	 18719 33486
6187	0	0	Ki67+	 18724 33274
6188	0	0	Ki67+	 18726 33659
6189	0	0	Ki67+	 18731 33457
6190	0	0	Ki67+	 18737 33347
6191	0	0	Ki67+	 18741 33468
6192	0	0	Ki67+	 18743 33198
6193	0	0	Ki67+	 18745 33284
6194	0	0	Ki67+	 18745 33362
6195	0	0	Ki67+	 18746 33298
6196	0	0	Ki67+	 18751 33432
6197	0	0	Ki67+	 18755 33471
6198	0	0	Ki67+	 18762 33321
6199	0	0	Ki67+	 18762 33385
6200	0	0	Ki67+	 18764 33413
6201	0	0	Ki67+	 18765 33218
6202	0	0	Ki67+	 18768 33461
6203	0	0	Ki67+	 18771 33160
6204	0	0	Ki67+	 18777 33255
6205	0	0	Ki67+	 18777 33335
6206	0	0	Ki67+	 18778 33392
6207	0	0	Ki67+	 18779 33105
6208	0	0	Ki67+	 18780 33184
6209	0	0	Ki67+	 18781 33316
6210	0	0	Ki67+	 18788 33465
6211	0	0	Ki67+	 18793 33237
6212	0	0	Ki67+	 18795 33142
6213	0	0	Ki67+	 18797 33430
6214	0	0	Ki67+	 18801 33110
6215	0	0	Ki67+	 18803 33453
6216	0	0	Ki67+	 18806 33087
6217	0	0	Ki67+	 18806 33175
6218	0	0	Ki67+	 18810 33291
6219	0	0	Ki67+	 18810 33394
6220	0	0	Ki67+	 18814 33336
6221	0	0	Ki67+	 18816 33361
6222	0	0	Ki67+	 18817 33062
6223	0	0	Ki67+	 18817 33102
6224	0	0	Ki67+	 18818 33321
6225	0	0	Ki67+	 18818 33447
6226	0	0	Ki67+	 18822 33260
6227	0	0	Ki67+	 18824 33213
6228	0	0	Ki67+	 18828 33337
6229	0	0	Ki67+	 18831 33411
6230	0	0	Ki67+	 18833 32992
6231	0	0	Ki67+	 18835 33063
6232	0	0	Ki67+	 18836 33381
6233	0	0	Ki67+	 18837 33237
6234	0	0	Ki67+	 18840 33175
6235	0	0	Ki67+	 18842 33295
6236	0	0	Ki67+	 18843 33369
6237	0	0	Ki67+	 18844 33325
6238	0	0	Ki67+	 18054 33718
6239	0	0	Ki67+	 18056 34061
6240	0	0	Ki67+	 18059 33743
6241	0	0	Ki67+	 18064 34308
6242	0	0	Ki67+	 18071 33702
6243	0	0	Ki67+	 18077 33720
6244	0	0	Ki67+	 18085 33765
6245	0	0	Ki67+	 18095 33726
6246	0	0	Ki67+	 18106 33736
6247	0	0	Ki67+	 18110 33702
6248	0	0	Ki67+	 18117 33852
6249	0	0	Ki67+	 18122 33737
6250	0	0	Ki67+	 18136 33835
6251	0	0	Ki67+	 18143 34121
6252	0	0	Ki67+	 18144 33820
6253	0	0	Ki67+	 18148 33756
6254	0	0	Ki67+	 18158 33719
6255	0	0	Ki67+	 18161 33734
6256	0	0	Ki67+	 18177 33832
6257	0	0	Ki67+	 18178 33814
6258	0	0	Ki67+	 18185 33701
6259	0	0	Ki67+	 18190 33721
6260	0	0	Ki67+	 18293 33789
6261	0	0	Ki67+	 18297 34319
6262	0	0	Ki67+	 18302 34035
6263	0	0	Ki67+	 18326 34282
6264	0	0	Ki67+	 18328 33778
6265	0	0	Ki67+	 18331 34261
6266	0	0	Ki67+	 18353 33929
6267	0	0	Ki67+	 18357 34044
6268	0	0	Ki67+	 18404 34303
6269	0	0	Ki67+	 18412 33817
6270	0	0	Ki67+	 18418 34326
6271	0	0	Ki67+	 18439 34398
6272	0	0	Ki67+	 18442 34495
6273	0	0	Ki67+	 18450 34031
6274	0	0	Ki67+	 18466 34083
6275	0	0	Ki67+	 18489 34273
6276	0	0	Ki67+	 18493 34300
6277	0	0	Ki67+	 18500 33814
6278	0	0	Ki67+	 18502 34366
6279	0	0	Ki67+	 18502 34463
6280	0	0	Ki67+	 18503 34484
6281	0	0	Ki67+	 18513 34264
6282	0	0	Ki67+	 18519 33713
6283	0	0	Ki67+	 18521 34143
6284	0	0	Ki67+	 18522 34281
6285	0	0	Ki67+	 18528 34399
6286	0	0	Ki67+	 18537 34032
6287	0	0	Ki67+	 18540 34264
6288	0	0	Ki67+	 18540 34335
6289	0	0	Ki67+	 18546 33916
6290	0	0	Ki67+	 18557 34249
6291	0	0	Ki67+	 18559 34311
6292	0	0	Ki67+	 18566 33985
6293	0	0	Ki67+	 18569 34208
6294	0	0	Ki67+	 18569 34470
6295	0	0	Ki67+	 18573 33782
6296	0	0	Ki67+	 18583 34433
6297	0	0	Ki67+	 18590 34217
6298	0	0	Ki67+	 18599 34114
6299	0	0	Ki67+	 18616 34203
6300	0	0	Ki67+	 18631 33713
6301	0	0	Ki67+	 18636 34277
6302	0	0	Ki67+	 18637 33764
6303	0	0	Ki67+	 18638 33949
6304	0	0	Ki67+	 18639 34255
6305	0	0	Ki67+	 18643 33735
6306	0	0	Ki67+	 18651 34206
6307	0	0	Ki67+	 18664 34181
6308	0	0	Ki67+	 18667 33943
6309	0	0	Ki67+	 18675 34169
6310	0	0	Ki67+	 18678 33885
6311	0	0	Ki67+	 18712 34059
6312	0	0	Ki67+	 18722 34347
6313	0	0	Ki67+	 18733 33851
6314	0	0	Ki67+	 18754 33765
6315	0	0	Ki67+	 18754 34059
6316	0	0	Ki67+	 18755 33912
6317	0	0	Ki67+	 18772 34014
6318	0	0	Ki67+	 18802 33755
6319	0	0	Ki67+	 18824 34364
6320	0	0	Ki67+	 18826 33719
6321	0	0	Ki67+	 18828 34463
6322	0	0	Ki67+	 18081 34543
6323	0	0	Ki67+	 18181 35294
6324	0	0	Ki67+	 18234 34502
6325	0	0	Ki67+	 18241 35083
6326	0	0	Ki67+	 18253 35079
6327	0	0	Ki67+	 18297 34821
6328	0	0	Ki67+	 18306 35261
6329	0	0	Ki67+	 18314 34643
6330	0	0	Ki67+	 18314 34903
6331	0	0	Ki67+	 18355 34728
6332	0	0	Ki67+	 18366 34578
6333	0	0	Ki67+	 18395 34514
6334	0	0	Ki67+	 18424 34618
6335	0	0	Ki67+	 18432 35229
6336	0	0	Ki67+	 18437 34917
6337	0	0	Ki67+	 18440 35197
6338	0	0	Ki67+	 18441 34897
6339	0	0	Ki67+	 18448 34887
6340	0	0	Ki67+	 18462 35159
6341	0	0	Ki67+	 18464 34597
6342	0	0	Ki67+	 18465 35215
6343	0	0	Ki67+	 18469 35091
6344	0	0	Ki67+	 18476 35256
6345	0	0	Ki67+	 18484 35159
6346	0	0	Ki67+	 18491 35244
6347	0	0	Ki67+	 18506 35285
6348	0	0	Ki67+	 18509 34555
6349	0	0	Ki67+	 18509 34600
6350	0	0	Ki67+	 18510 35214
6351	0	0	Ki67+	 18511 34649
6352	0	0	Ki67+	 18512 35255
6353	0	0	Ki67+	 18518 35143
6354	0	0	Ki67+	 18525 34508
6355	0	0	Ki67+	 18525 35189
6356	0	0	Ki67+	 18536 34565
6357	0	0	Ki67+	 18536 34733
6358	0	0	Ki67+	 18538 35210
6359	0	0	Ki67+	 18545 35135
6360	0	0	Ki67+	 18546 34847
6361	0	0	Ki67+	 18546 35188
6362	0	0	Ki67+	 18551 34515
6363	0	0	Ki67+	 18556 35103
6364	0	0	Ki67+	 18560 35159
6365	0	0	Ki67+	 18567 35093
6366	0	0	Ki67+	 18571 34850
6367	0	0	Ki67+	 18571 35149
6368	0	0	Ki67+	 18580 34717
6369	0	0	Ki67+	 18593 34837
6370	0	0	Ki67+	 18598 34509
6371	0	0	Ki67+	 18601 34748
6372	0	0	Ki67+	 18607 35110
6373	0	0	Ki67+	 18617 35161
6374	0	0	Ki67+	 18621 35087
6375	0	0	Ki67+	 18623 34767
6376	0	0	Ki67+	 18624 34978
6377	0	0	Ki67+	 18624 35262
6378	0	0	Ki67+	 18627 34581
6379	0	0	Ki67+	 18633 35057
6380	0	0	Ki67+	 18640 34913
6381	0	0	Ki67+	 18640 35044
6382	0	0	Ki67+	 18641 34949
6383	0	0	Ki67+	 18641 35093
6384	0	0	Ki67+	 18647 34974
6385	0	0	Ki67+	 18649 35259
6386	0	0	Ki67+	 18656 34817
6387	0	0	Ki67+	 18658 34948
6388	0	0	Ki67+	 18660 34845
6389	0	0	Ki67+	 18664 34915
6390	0	0	Ki67+	 18669 34963
6391	0	0	Ki67+	 18670 34872
6392	0	0	Ki67+	 18670 34888
6393	0	0	Ki67+	 18671 34776
6394	0	0	Ki67+	 18673 34794
6395	0	0	Ki67+	 18676 34947
6396	0	0	Ki67+	 18682 34783
6397	0	0	Ki67+	 18682 34823
6398	0	0	Ki67+	 18693 34811
6399	0	0	Ki67+	 18698 34923
6400	0	0	Ki67+	 18701 34876
6401	0	0	Ki67+	 18704 34822
6402	0	0	Ki67+	 18708 34732
6403	0	0	Ki67+	 18708 34846
6404	0	0	Ki67+	 18719 34905
6405	0	0	Ki67+	 18720 34936
6406	0	0	Ki67+	 18727 34886
6407	0	0	Ki67+	 18757 34760
6408	0	0	Ki67+	 18758 34792
6409	0	0	Ki67+	 18771 34790
6410	0	0	Ki67+	 18777 34766
6411	0	0	Ki67+	 18780 34814
6412	0	0	Ki67+	 18788 34736
6413	0	0	Ki67+	 18790 34781
6414	0	0	Ki67+	 18799 35124
6415	0	0	Ki67+	 18802 35230
6416	0	0	Ki67+	 18804 34875
6417	0	0	Ki67+	 18808 34698
6418	0	0	Ki67+	 18813 35201
6419	0	0	Ki67+	 18816 34727
6420	0	0	Ki67+	 18816 34858
6421	0	0	Ki67+	 18817 34834
6422	0	0	Ki67+	 18824 35166
6423	0	0	Ki67+	 18831 34748
6424	0	0	Ki67+	 18832 34859
6425	0	0	Ki67+	 18832 35150
6426	0	0	Ki67+	 18833 35203
6427	0	0	Ki67+	 18054 35679
6428	0	0	Ki67+	 18066 35987
6429	0	0	Ki67+	 18068 35919
6430	0	0	Ki67+	 18069 35624
6431	0	0	Ki67+	 18077 35680
6432	0	0	Ki67+	 18080 35598
6433	0	0	Ki67+	 18081 35964
6434	0	0	Ki67+	 18083 35901
6435	0	0	Ki67+	 18087 35793
6436	0	0	Ki67+	 18094 35576
6437	0	0	Ki67+	 18107 35879
6438	0	0	Ki67+	 18110 35937
6439	0	0	Ki67+	 18127 35906
6440	0	0	Ki67+	 18141 35736
6441	0	0	Ki67+	 18145 35786
6442	0	0	Ki67+	 18146 35875
6443	0	0	Ki67+	 18150 35851
6444	0	0	Ki67+	 18150 35890
6445	0	0	Ki67+	 18160 35952
6446	0	0	Ki67+	 18164 35803
6447	0	0	Ki67+	 18177 35424
6448	0	0	Ki67+	 18183 35770
6449	0	0	Ki67+	 18194 35767
6450	0	0	Ki67+	 18199 36076
6451	0	0	Ki67+	 18210 35978
6452	0	0	Ki67+	 18214 35668
6453	0	0	Ki67+	 18219 35964
6454	0	0	Ki67+	 18221 35369
6455	0	0	Ki67+	 18238 36032
6456	0	0	Ki67+	 18244 35701
6457	0	0	Ki67+	 18247 36019
6458	0	0	Ki67+	 18249 35646
6459	0	0	Ki67+	 18258 35680
6460	0	0	Ki67+	 18259 35314
6461	0	0	Ki67+	 18264 36095
6462	0	0	Ki67+	 18273 35963
6463	0	0	Ki67+	 18284 35475
6464	0	0	Ki67+	 18285 36049
6465	0	0	Ki67+	 18286 35929
6466	0	0	Ki67+	 18289 35613
6467	0	0	Ki67+	 18297 35394
6468	0	0	Ki67+	 18298 35411
6469	0	0	Ki67+	 18306 35758
6470	0	0	Ki67+	 18307 35451
6471	0	0	Ki67+	 18307 35925
6472	0	0	Ki67+	 18309 36029
6473	0	0	Ki67+	 18324 35334
6474	0	0	Ki67+	 18328 35583
6475	0	0	Ki67+	 18328 35939
6476	0	0	Ki67+	 18331 35912
6477	0	0	Ki67+	 18337 35577
6478	0	0	Ki67+	 18340 35435
6479	0	0	Ki67+	 18345 35674
6480	0	0	Ki67+	 18346 35496
6481	0	0	Ki67+	 18355 35401
6482	0	0	Ki67+	 18356 35892
6483	0	0	Ki67+	 18358 35436
6484	0	0	Ki67+	 18373 35900
6485	0	0	Ki67+	 18379 35453
6486	0	0	Ki67+	 18385 35387
6487	0	0	Ki67+	 18387 35486
6488	0	0	Ki67+	 18390 35947
6489	0	0	Ki67+	 18391 35586
6490	0	0	Ki67+	 18395 35568
6491	0	0	Ki67+	 18395 35890
6492	0	0	Ki67+	 18401 35904
6493	0	0	Ki67+	 18402 35337
6494	0	0	Ki67+	 18405 35596
6495	0	0	Ki67+	 18405 35622
6496	0	0	Ki67+	 18405 36085
6497	0	0	Ki67+	 18407 35463
6498	0	0	Ki67+	 18408 36007
6499	0	0	Ki67+	 18409 35476
6500	0	0	Ki67+	 18410 35892
6501	0	0	Ki67+	 18411 35970
6502	0	0	Ki67+	 18416 35938
6503	0	0	Ki67+	 18420 35735
6504	0	0	Ki67+	 18421 35918
6505	0	0	Ki67+	 18424 35514
6506	0	0	Ki67+	 18424 35719
6507	0	0	Ki67+	 18425 35777
6508	0	0	Ki67+	 18430 35764
6509	0	0	Ki67+	 18431 35456
6510	0	0	Ki67+	 18432 35329
6511	0	0	Ki67+	 18439 35487
6512	0	0	Ki67+	 18442 35577
6513	0	0	Ki67+	 18445 35825
6514	0	0	Ki67+	 18446 35797
6515	0	0	Ki67+	 18450 35441
6516	0	0	Ki67+	 18453 35758
6517	0	0	Ki67+	 18456 35704
6518	0	0	Ki67+	 18457 35619
6519	0	0	Ki67+	 18457 35730
6520	0	0	Ki67+	 18463 35489
6521	0	0	Ki67+	 18465 35328
6522	0	0	Ki67+	 18470 35676
6523	0	0	Ki67+	 18471 35360
6524	0	0	Ki67+	 18478 35438
6525	0	0	Ki67+	 18478 35761
6526	0	0	Ki67+	 18479 35463
6527	0	0	Ki67+	 18481 35791
6528	0	0	Ki67+	 18482 35818
6529	0	0	Ki67+	 18485 35744
6530	0	0	Ki67+	 18494 35333
6531	0	0	Ki67+	 18498 35489
6532	0	0	Ki67+	 18500 35307
6533	0	0	Ki67+	 18500 35785
6534	0	0	Ki67+	 18502 35806
6535	0	0	Ki67+	 18503 35425
6536	0	0	Ki67+	 18504 36021
6537	0	0	Ki67+	 18508 35729
6538	0	0	Ki67+	 18510 35552
6539	0	0	Ki67+	 18510 35772
6540	0	0	Ki67+	 18512 35916
6541	0	0	Ki67+	 18516 35934
6542	0	0	Ki67+	 18518 35465
6543	0	0	Ki67+	 18518 35884
6544	0	0	Ki67+	 18520 35408
6545	0	0	Ki67+	 18524 35522
6546	0	0	Ki67+	 18525 35848
6547	0	0	Ki67+	 18527 35660
6548	0	0	Ki67+	 18529 35778
6549	0	0	Ki67+	 18530 35433
6550	0	0	Ki67+	 18530 35448
6551	0	0	Ki67+	 18533 35642
6552	0	0	Ki67+	 18539 35545
6553	0	0	Ki67+	 18540 35723
6554	0	0	Ki67+	 18543 35909
6555	0	0	Ki67+	 18543 35960
6556	0	0	Ki67+	 18546 35510
6557	0	0	Ki67+	 18547 35870
6558	0	0	Ki67+	 18548 35565
6559	0	0	Ki67+	 18549 35596
6560	0	0	Ki67+	 18551 35437
6561	0	0	Ki67+	 18551 35651
6562	0	0	Ki67+	 18551 35845
6563	0	0	Ki67+	 18554 35684
6564	0	0	Ki67+	 18557 35747
6565	0	0	Ki67+	 18558 35324
6566	0	0	Ki67+	 18559 35395
6567	0	0	Ki67+	 18559 35713
6568	0	0	Ki67+	 18559 35858
6569	0	0	Ki67+	 18559 35936
6570	0	0	Ki67+	 18562 35626
6571	0	0	Ki67+	 18563 35377
6572	0	0	Ki67+	 18564 35508
6573	0	0	Ki67+	 18568 35893
6574	0	0	Ki67+	 18573 35649
6575	0	0	Ki67+	 18575 35420
6576	0	0	Ki67+	 18577 35586
6577	0	0	Ki67+	 18581 35557
6578	0	0	Ki67+	 18582 35625
6579	0	0	Ki67+	 18583 35369
6580	0	0	Ki67+	 18585 35390
6581	0	0	Ki67+	 18598 35492
6582	0	0	Ki67+	 18605 35435
6583	0	0	Ki67+	 18606 35299
6584	0	0	Ki67+	 18606 35318
6585	0	0	Ki67+	 18607 35345
6586	0	0	Ki67+	 18620 35458
6587	0	0	Ki67+	 18621 35378
6588	0	0	Ki67+	 18625 35319
6589	0	0	Ki67+	 18630 35704
6590	0	0	Ki67+	 18648 35358
6591	0	0	Ki67+	 18655 35720
6592	0	0	Ki67+	 18658 36043
6593	0	0	Ki67+	 18674 35759
6594	0	0	Ki67+	 18675 36005
6595	0	0	Ki67+	 18676 35776
6596	0	0	Ki67+	 18678 35355
6597	0	0	Ki67+	 18678 35373
6598	0	0	Ki67+	 18680 36016
6599	0	0	Ki67+	 18682 35525
6600	0	0	Ki67+	 18687 35509
6601	0	0	Ki67+	 18688 35960
6602	0	0	Ki67+	 18688 35989
6603	0	0	Ki67+	 18691 35575
6604	0	0	Ki67+	 18691 35804
6605	0	0	Ki67+	 18693 35733
6606	0	0	Ki67+	 18694 35820
6607	0	0	Ki67+	 18696 35669
6608	0	0	Ki67+	 18699 35600
6609	0	0	Ki67+	 18701 35968
6610	0	0	Ki67+	 18707 35940
6611	0	0	Ki67+	 18710 35674
6612	0	0	Ki67+	 18711 35457
6613	0	0	Ki67+	 18712 35890
6614	0	0	Ki67+	 18716 35435
6615	0	0	Ki67+	 18718 35395
6616	0	0	Ki67+	 18718 35811
6617	0	0	Ki67+	 18720 35531
6618	0	0	Ki67+	 18725 35882
6619	0	0	Ki67+	 18730 35721
6620	0	0	Ki67+	 18731 35360
6621	0	0	Ki67+	 18732 35450
6622	0	0	Ki67+	 18733 35855
6623	0	0	Ki67+	 18741 35926
6624	0	0	Ki67+	 18746 35381
6625	0	0	Ki67+	 18748 35422
6626	0	0	Ki67+	 18749 35872
6627	0	0	Ki67+	 18763 35371
6628	0	0	Ki67+	 18767 35794
6629	0	0	Ki67+	 18769 35320
6630	0	0	Ki67+	 18772 35764
6631	0	0	Ki67+	 18772 35913
6632	0	0	Ki67+	 18775 36055
6633	0	0	Ki67+	 18777 35967
6634	0	0	Ki67+	 18780 35778
6635	0	0	Ki67+	 18782 35711
6636	0	0	Ki67+	 18784 35880
6637	0	0	Ki67+	 18789 35593
6638	0	0	Ki67+	 18791 35639
6639	0	0	Ki67+	 18796 35661
6640	0	0	Ki67+	 18798 35759
6641	0	0	Ki67+	 18801 35904
6642	0	0	Ki67+	 18803 35459
6643	0	0	Ki67+	 18806 35556
6644	0	0	Ki67+	 18807 35840
6645	0	0	Ki67+	 18809 35627
6646	0	0	Ki67+	 18811 35660
6647	0	0	Ki67+	 18811 35740
6648	0	0	Ki67+	 18813 35863
6649	0	0	Ki67+	 18814 35897
6650	0	0	Ki67+	 18818 35409
6651	0	0	Ki67+	 18820 35591
6652	0	0	Ki67+	 18821 35546
6653	0	0	Ki67+	 18822 35705
6654	0	0	Ki67+	 18826 35807
6655	0	0	Ki67+	 18827 35445
6656	0	0	Ki67+	 18828 35522
6657	0	0	Ki67+	 18829 35672
6658	0	0	Ki67+	 18833 35614
6659	0	0	Ki67+	 18842 35490
6660	0	0	Ki67+	 18845 35636
6661	0	0	Ki67+	 18051 36435
6662	0	0	Ki67+	 18053 36510
6663	0	0	Ki67+	 18054 36461
6664	0	0	Ki67+	 18061 36654
6665	0	0	Ki67+	 18073 36347
6666	0	0	Ki67+	 18074 36495
6667	0	0	Ki67+	 18075 36539
6668	0	0	Ki67+	 18076 36667
6669	0	0	Ki67+	 18081 36278
6670	0	0	Ki67+	 18101 36512
6671	0	0	Ki67+	 18119 36853
6672	0	0	Ki67+	 18155 36229
6673	0	0	Ki67+	 18197 36160
6674	0	0	Ki67+	 18215 36152
6675	0	0	Ki67+	 18232 36394
6676	0	0	Ki67+	 18238 36279
6677	0	0	Ki67+	 18258 36257
6678	0	0	Ki67+	 18282 36495
6679	0	0	Ki67+	 18308 36407
6680	0	0	Ki67+	 18342 36703
6681	0	0	Ki67+	 18363 36484
6682	0	0	Ki67+	 18364 36408
6683	0	0	Ki67+	 18367 36154
6684	0	0	Ki67+	 18375 36181
6685	0	0	Ki67+	 18376 36733
6686	0	0	Ki67+	 18380 36541
6687	0	0	Ki67+	 18390 36107
6688	0	0	Ki67+	 18395 36159
6689	0	0	Ki67+	 18413 36308
6690	0	0	Ki67+	 18418 36704
6691	0	0	Ki67+	 18419 36379
6692	0	0	Ki67+	 18425 36131
6693	0	0	Ki67+	 18428 36173
6694	0	0	Ki67+	 18431 36490
6695	0	0	Ki67+	 18573 36741
6696	0	0	Ki67+	 18576 36149
6697	0	0	Ki67+	 18590 36830
6698	0	0	Ki67+	 18593 36773
6699	0	0	Ki67+	 18598 36845
6700	0	0	Ki67+	 18614 36695
6701	0	0	Ki67+	 18615 36250
6702	0	0	Ki67+	 18632 36273
6703	0	0	Ki67+	 18640 36165
6704	0	0	Ki67+	 18651 36409
6705	0	0	Ki67+	 18659 36184
6706	0	0	Ki67+	 18659 36242
6707	0	0	Ki67+	 18660 36298
6708	0	0	Ki67+	 18674 36467
6709	0	0	Ki67+	 18675 36271
6710	0	0	Ki67+	 18679 36299
6711	0	0	Ki67+	 18690 36232
6712	0	0	Ki67+	 18705 36551
6713	0	0	Ki67+	 18709 36472
6714	0	0	Ki67+	 18712 36336
6715	0	0	Ki67+	 18721 36788
6716	0	0	Ki67+	 18725 36427
6717	0	0	Ki67+	 18726 36352
6718	0	0	Ki67+	 18726 36480
6719	0	0	Ki67+	 18733 36271
6720	0	0	Ki67+	 18734 36542
6721	0	0	Ki67+	 18740 36448
6722	0	0	Ki67+	 18745 36463
6723	0	0	Ki67+	 18758 36341
6724	0	0	Ki67+	 18762 36413
6725	0	0	Ki67+	 18773 36443
6726	0	0	Ki67+	 18782 36425
6727	0	0	Ki67+	 18786 36297
6728	0	0	Ki67+	 18800 36400
6729	0	0	Ki67+	 18809 36127
6730	0	0	Ki67+	 18812 36426
6731	0	0	Ki67+	 18815 36369
6732	0	0	Ki67+	 18819 36460
6733	0	0	Ki67+	 18830 36688
6734	0	0	Ki67+	 18836 36412
6735	0	0	Ki67+	 18837 36236
6736	0	0	Ki67+	 18841 36436
6737	0	0	Ki67+	 18846 36386
6738	0	0	Ki67+	 18059 37125
6739	0	0	Ki67+	 18115 36899
6740	0	0	Ki67+	 18173 37081
6741	0	0	Ki67+	 18203 36976
6742	0	0	Ki67+	 18220 37202
6743	0	0	Ki67+	 18221 37171
6744	0	0	Ki67+	 18247 37601
6745	0	0	Ki67+	 18266 37493
6746	0	0	Ki67+	 18286 37342
6747	0	0	Ki67+	 18314 37367
6748	0	0	Ki67+	 18329 37541
6749	0	0	Ki67+	 18345 37268
6750	0	0	Ki67+	 18374 37375
6751	0	0	Ki67+	 18405 37642
6752	0	0	Ki67+	 18442 37629
6753	0	0	Ki67+	 18514 37391
6754	0	0	Ki67+	 18621 37101
6755	0	0	Ki67+	 18621 37116
6756	0	0	Ki67+	 18624 37278
6757	0	0	Ki67+	 18681 37029
6758	0	0	Ki67+	 18752 36920
6759	0	0	Ki67+	 18755 36937
6760	0	0	Ki67+	 18782 37421
6761	0	0	Ki67+	 18233 38046
6762	0	0	Ki67+	 18338 37964
6763	0	0	Ki67+	 18503 38217
6764	0	0	Ki67+	 18593 38312
6765	0	0	Ki67+	 18646 37870
6766	0	0	Ki67+	 18724 38061
6767	0	0	Ki67+	 18752 38329
6768	0	0	Ki67+	 18755 38078
6769	0	0	Ki67+	 18122 38957
6770	0	0	Ki67+	 18202 38970
6771	0	0	Ki67+	 18356 39274
6772	0	0	Ki67+	 18470 38869
6773	0	0	Ki67+	 18578 39149
6774	0	0	Ki67+	 18597 38656
6775	0	0	Ki67+	 18616 38968
6776	0	0	Ki67+	 18704 39224
6777	0	0	Ki67+	 18599 39803
6778	0	0	Ki67+	 18745 40556
6779	0	0	Ki67+	 18222 41051
6780	0	0	Ki67+	 18861 31444
6781	0	0	Ki67+	 18874 31415
6782	0	0	Ki67+	 18879 31351
6783	0	0	Ki67+	 18889 31441
6784	0	0	Ki67+	 18893 31379
6785	0	0	Ki67+	 18900 31141
6786	0	0	Ki67+	 18900 31401
6787	0	0	Ki67+	 18907 31385
6788	0	0	Ki67+	 18911 31428
6789	0	0	Ki67+	 18914 31344
6790	0	0	Ki67+	 18922 31493
6791	0	0	Ki67+	 18950 31426
6792	0	0	Ki67+	 18958 31548
6793	0	0	Ki67+	 18959 31182
6794	0	0	Ki67+	 18966 31259
6795	0	0	Ki67+	 18968 31571
6796	0	0	Ki67+	 18973 31534
6797	0	0	Ki67+	 18980 31439
6798	0	0	Ki67+	 18981 31161
6799	0	0	Ki67+	 18990 31529
6800	0	0	Ki67+	 18993 31435
6801	0	0	Ki67+	 19002 31155
6802	0	0	Ki67+	 19017 31314
6803	0	0	Ki67+	 19017 31426
6804	0	0	Ki67+	 19029 31583
6805	0	0	Ki67+	 19034 31426
6806	0	0	Ki67+	 19037 31440
6807	0	0	Ki67+	 19044 31551
6808	0	0	Ki67+	 19068 31439
6809	0	0	Ki67+	 19089 31401
6810	0	0	Ki67+	 19123 31122
6811	0	0	Ki67+	 19127 31405
6812	0	0	Ki67+	 19138 31086
6813	0	0	Ki67+	 19140 31249
6814	0	0	Ki67+	 19144 31372
6815	0	0	Ki67+	 19154 31367
6816	0	0	Ki67+	 19161 31567
6817	0	0	Ki67+	 19163 31346
6818	0	0	Ki67+	 19166 31087
6819	0	0	Ki67+	 19169 31114
6820	0	0	Ki67+	 19205 31154
6821	0	0	Ki67+	 19219 31268
6822	0	0	Ki67+	 19224 31214
6823	0	0	Ki67+	 19224 31337
6824	0	0	Ki67+	 19228 31155
6825	0	0	Ki67+	 19229 31174
6826	0	0	Ki67+	 19234 31311
6827	0	0	Ki67+	 19242 31253
6828	0	0	Ki67+	 19252 31258
6829	0	0	Ki67+	 19254 31189
6830	0	0	Ki67+	 19267 31253
6831	0	0	Ki67+	 19273 31174
6832	0	0	Ki67+	 19285 31249
6833	0	0	Ki67+	 19414 31353
6834	0	0	Ki67+	 19422 31068
6835	0	0	Ki67+	 19438 31120
6836	0	0	Ki67+	 19515 31427
6837	0	0	Ki67+	 18849 31681
6838	0	0	Ki67+	 18849 31748
6839	0	0	Ki67+	 18853 31860
6840	0	0	Ki67+	 18866 31886
6841	0	0	Ki67+	 18874 31762
6842	0	0	Ki67+	 18890 32007
6843	0	0	Ki67+	 18897 31909
6844	0	0	Ki67+	 18902 31772
6845	0	0	Ki67+	 18908 31740
6846	0	0	Ki67+	 18914 31678
6847	0	0	Ki67+	 18914 31690
6848	0	0	Ki67+	 18914 31992
6849	0	0	Ki67+	 18923 31941
6850	0	0	Ki67+	 18932 31643
6851	0	0	Ki67+	 18941 31804
6852	0	0	Ki67+	 18944 31602
6853	0	0	Ki67+	 18982 31839
6854	0	0	Ki67+	 18987 31691
6855	0	0	Ki67+	 19002 31719
6856	0	0	Ki67+	 19002 31816
6857	0	0	Ki67+	 19081 31657
6858	0	0	Ki67+	 19089 32361
6859	0	0	Ki67+	 19108 31653
6860	0	0	Ki67+	 19136 31647
6861	0	0	Ki67+	 19137 32096
6862	0	0	Ki67+	 19147 31931
6863	0	0	Ki67+	 19208 31928
6864	0	0	Ki67+	 19219 32304
6865	0	0	Ki67+	 19317 32155
6866	0	0	Ki67+	 19340 32142
6867	0	0	Ki67+	 19341 31731
6868	0	0	Ki67+	 19398 32360
6869	0	0	Ki67+	 19422 32096
6870	0	0	Ki67+	 19424 32290
6871	0	0	Ki67+	 19426 32248
6872	0	0	Ki67+	 19435 32226
6873	0	0	Ki67+	 19441 32317
6874	0	0	Ki67+	 19464 32216
6875	0	0	Ki67+	 19465 32340
6876	0	0	Ki67+	 19489 32364
6877	0	0	Ki67+	 19502 32338
6878	0	0	Ki67+	 19509 32235
6879	0	0	Ki67+	 19537 32161
6880	0	0	Ki67+	 19540 32338
6881	0	0	Ki67+	 19544 32302
6882	0	0	Ki67+	 19559 32351
6883	0	0	Ki67+	 19576 32145
6884	0	0	Ki67+	 19582 32351
6885	0	0	Ki67+	 19598 32181
6886	0	0	Ki67+	 19605 32318
6887	0	0	Ki67+	 19610 32137
6888	0	0	Ki67+	 19610 32225
6889	0	0	Ki67+	 19611 32271
6890	0	0	Ki67+	 19613 32379
6891	0	0	Ki67+	 19616 32173
6892	0	0	Ki67+	 19619 32293
6893	0	0	Ki67+	 19623 32262
6894	0	0	Ki67+	 19633 32329
6895	0	0	Ki67+	 19633 32360
6896	0	0	Ki67+	 19635 32276
6897	0	0	Ki67+	 19644 32231
6898	0	0	Ki67+	 19646 32295
6899	0	0	Ki67+	 18850 33098
6900	0	0	Ki67+	 18869 33034
6901	0	0	Ki67+	 18871 33073
6902	0	0	Ki67+	 18878 33167
6903	0	0	Ki67+	 18885 32950
6904	0	0	Ki67+	 18894 32910
6905	0	0	Ki67+	 18895 32940
6906	0	0	Ki67+	 18904 33155
6907	0	0	Ki67+	 18912 32864
6908	0	0	Ki67+	 18912 32925
6909	0	0	Ki67+	 18928 32881
6910	0	0	Ki67+	 18934 33069
6911	0	0	Ki67+	 18947 32945
6912	0	0	Ki67+	 18951 32796
6913	0	0	Ki67+	 18976 32997
6914	0	0	Ki67+	 19002 32850
6915	0	0	Ki67+	 19006 32888
6916	0	0	Ki67+	 19016 33060
6917	0	0	Ki67+	 19034 33137
6918	0	0	Ki67+	 19036 33169
6919	0	0	Ki67+	 19051 33143
6920	0	0	Ki67+	 19060 33030
6921	0	0	Ki67+	 19066 32812
6922	0	0	Ki67+	 19073 33167
6923	0	0	Ki67+	 19084 32708
6924	0	0	Ki67+	 19085 33092
6925	0	0	Ki67+	 19087 32845
6926	0	0	Ki67+	 19105 32798
6927	0	0	Ki67+	 19115 32817
6928	0	0	Ki67+	 19116 32895
6929	0	0	Ki67+	 19128 33147
6930	0	0	Ki67+	 19133 32857
6931	0	0	Ki67+	 19134 33124
6932	0	0	Ki67+	 19144 33165
6933	0	0	Ki67+	 19149 32695
6934	0	0	Ki67+	 19149 32836
6935	0	0	Ki67+	 19150 32879
6936	0	0	Ki67+	 19154 32671
6937	0	0	Ki67+	 19159 33152
6938	0	0	Ki67+	 19162 33182
6939	0	0	Ki67+	 19175 33117
6940	0	0	Ki67+	 19177 33067
6941	0	0	Ki67+	 19180 33098
6942	0	0	Ki67+	 19188 32459
6943	0	0	Ki67+	 19191 32987
6944	0	0	Ki67+	 19193 33006
6945	0	0	Ki67+	 19195 33080
6946	0	0	Ki67+	 19201 33053
6947	0	0	Ki67+	 19203 32414
6948	0	0	Ki67+	 19210 33084
6949	0	0	Ki67+	 19214 33103
6950	0	0	Ki67+	 19236 33083
6951	0	0	Ki67+	 19255 33120
6952	0	0	Ki67+	 19275 32545
6953	0	0	Ki67+	 19275 32914
6954	0	0	Ki67+	 19280 33035
6955	0	0	Ki67+	 19286 32995
6956	0	0	Ki67+	 19288 32887
6957	0	0	Ki67+	 19290 33115
6958	0	0	Ki67+	 19293 32554
6959	0	0	Ki67+	 19293 33056
6960	0	0	Ki67+	 19300 33095
6961	0	0	Ki67+	 19304 32904
6962	0	0	Ki67+	 19306 33005
6963	0	0	Ki67+	 19309 32885
6964	0	0	Ki67+	 19311 32977
6965	0	0	Ki67+	 19312 33072
6966	0	0	Ki67+	 19314 32929
6967	0	0	Ki67+	 19316 32428
6968	0	0	Ki67+	 19328 33030
6969	0	0	Ki67+	 19340 32881
6970	0	0	Ki67+	 19346 32918
6971	0	0	Ki67+	 19346 32942
6972	0	0	Ki67+	 19347 32825
6973	0	0	Ki67+	 19347 32988
6974	0	0	Ki67+	 19347 33067
6975	0	0	Ki67+	 19350 32459
6976	0	0	Ki67+	 19353 32478
6977	0	0	Ki67+	 19358 32823
6978	0	0	Ki67+	 19375 32433
6979	0	0	Ki67+	 19378 32964
6980	0	0	Ki67+	 19379 33058
6981	0	0	Ki67+	 19381 32941
6982	0	0	Ki67+	 19383 32811
6983	0	0	Ki67+	 19383 33035
6984	0	0	Ki67+	 19386 32493
6985	0	0	Ki67+	 19388 32983
6986	0	0	Ki67+	 19398 32601
6987	0	0	Ki67+	 19398 32970
6988	0	0	Ki67+	 19399 32513
6989	0	0	Ki67+	 19402 33035
6990	0	0	Ki67+	 19407 33009
6991	0	0	Ki67+	 19413 32950
6992	0	0	Ki67+	 19418 32729
6993	0	0	Ki67+	 19419 32766
6994	0	0	Ki67+	 19419 32914
6995	0	0	Ki67+	 19425 32987
6996	0	0	Ki67+	 19426 32858
6997	0	0	Ki67+	 19429 32893
6998	0	0	Ki67+	 19433 32396
6999	0	0	Ki67+	 19433 32720
7000	0	0	Ki67+	 19435 32633
7001	0	0	Ki67+	 19441 32909
7002	0	0	Ki67+	 19445 32607
7003	0	0	Ki67+	 19445 33112
7004	0	0	Ki67+	 19447 32585
7005	0	0	Ki67+	 19448 32962
7006	0	0	Ki67+	 19450 32742
7007	0	0	Ki67+	 19450 32935
7008	0	0	Ki67+	 19455 32444
7009	0	0	Ki67+	 19457 32692
7010	0	0	Ki67+	 19457 32716
7011	0	0	Ki67+	 19457 33180
7012	0	0	Ki67+	 19460 32471
7013	0	0	Ki67+	 19462 32392
7014	0	0	Ki67+	 19464 32733
7015	0	0	Ki67+	 19467 32496
7016	0	0	Ki67+	 19469 32839
7017	0	0	Ki67+	 19469 33119
7018	0	0	Ki67+	 19473 32889
7019	0	0	Ki67+	 19480 33140
7020	0	0	Ki67+	 19486 32392
7021	0	0	Ki67+	 19492 32796
7022	0	0	Ki67+	 19494 32722
7023	0	0	Ki67+	 19496 32827
7024	0	0	Ki67+	 19500 32903
7025	0	0	Ki67+	 19503 32530
7026	0	0	Ki67+	 19503 32847
7027	0	0	Ki67+	 19504 32476
7028	0	0	Ki67+	 19505 32784
7029	0	0	Ki67+	 19506 32968
7030	0	0	Ki67+	 19508 32423
7031	0	0	Ki67+	 19516 32777
7032	0	0	Ki67+	 19517 32464
7033	0	0	Ki67+	 19521 32842
7034	0	0	Ki67+	 19526 32814
7035	0	0	Ki67+	 19529 32869
7036	0	0	Ki67+	 19531 32574
7037	0	0	Ki67+	 19535 32543
7038	0	0	Ki67+	 19546 32812
7039	0	0	Ki67+	 19551 32739
7040	0	0	Ki67+	 19552 32615
7041	0	0	Ki67+	 19553 32589
7042	0	0	Ki67+	 19559 32787
7043	0	0	Ki67+	 19561 32764
7044	0	0	Ki67+	 19576 32633
7045	0	0	Ki67+	 19577 32587
7046	0	0	Ki67+	 19578 32385
7047	0	0	Ki67+	 19585 32675
7048	0	0	Ki67+	 19585 33163
7049	0	0	Ki67+	 19586 32642
7050	0	0	Ki67+	 19587 32399
7051	0	0	Ki67+	 19589 33140
7052	0	0	Ki67+	 19593 32694
7053	0	0	Ki67+	 19597 32477
7054	0	0	Ki67+	 19610 32463
7055	0	0	Ki67+	 19613 32688
7056	0	0	Ki67+	 19616 32481
7057	0	0	Ki67+	 19618 33109
7058	0	0	Ki67+	 19626 32400
7059	0	0	Ki67+	 19629 32508
7060	0	0	Ki67+	 19630 32535
7061	0	0	Ki67+	 19632 33120
7062	0	0	Ki67+	 19638 32448
7063	0	0	Ki67+	 19640 32577
7064	0	0	Ki67+	 19643 33054
7065	0	0	Ki67+	 18849 33218
7066	0	0	Ki67+	 18858 33725
7067	0	0	Ki67+	 18862 33293
7068	0	0	Ki67+	 18863 33346
7069	0	0	Ki67+	 18871 33715
7070	0	0	Ki67+	 18879 33302
7071	0	0	Ki67+	 18882 33927
7072	0	0	Ki67+	 18894 33388
7073	0	0	Ki67+	 18912 33315
7074	0	0	Ki67+	 18920 33336
7075	0	0	Ki67+	 18929 33403
7076	0	0	Ki67+	 18929 33969
7077	0	0	Ki67+	 18934 33356
7078	0	0	Ki67+	 18935 33931
7079	0	0	Ki67+	 18958 33718
7080	0	0	Ki67+	 18970 33408
7081	0	0	Ki67+	 18979 33637
7082	0	0	Ki67+	 18998 33278
7083	0	0	Ki67+	 19006 33517
7084	0	0	Ki67+	 19009 33214
7085	0	0	Ki67+	 19014 33875
7086	0	0	Ki67+	 19016 33299
7087	0	0	Ki67+	 19016 33480
7088	0	0	Ki67+	 19031 33463
7089	0	0	Ki67+	 19032 33844
7090	0	0	Ki67+	 19036 33601
7091	0	0	Ki67+	 19042 33204
7092	0	0	Ki67+	 19042 33276
7093	0	0	Ki67+	 19044 33911
7094	0	0	Ki67+	 19047 33629
7095	0	0	Ki67+	 19050 33572
7096	0	0	Ki67+	 19051 33235
7097	0	0	Ki67+	 19051 33961
7098	0	0	Ki67+	 19054 33535
7099	0	0	Ki67+	 19062 33798
7100	0	0	Ki67+	 19063 33679
7101	0	0	Ki67+	 19064 33442
7102	0	0	Ki67+	 19065 33522
7103	0	0	Ki67+	 19077 33880
7104	0	0	Ki67+	 19083 33542
7105	0	0	Ki67+	 19092 33907
7106	0	0	Ki67+	 19093 33456
7107	0	0	Ki67+	 19099 33503
7108	0	0	Ki67+	 19099 33875
7109	0	0	Ki67+	 19105 33458
7110	0	0	Ki67+	 19117 33346
7111	0	0	Ki67+	 19117 33514
7112	0	0	Ki67+	 19128 33198
7113	0	0	Ki67+	 19130 33504
7114	0	0	Ki67+	 19132 33404
7115	0	0	Ki67+	 19133 33307
7116	0	0	Ki67+	 19137 33471
7117	0	0	Ki67+	 19137 33626
7118	0	0	Ki67+	 19149 33186
7119	0	0	Ki67+	 19154 33370
7120	0	0	Ki67+	 19154 33432
7121	0	0	Ki67+	 19155 33632
7122	0	0	Ki67+	 19157 33497
7123	0	0	Ki67+	 19167 33388
7124	0	0	Ki67+	 19169 33340
7125	0	0	Ki67+	 19169 33421
7126	0	0	Ki67+	 19177 33456
7127	0	0	Ki67+	 19177 33591
7128	0	0	Ki67+	 19178 33359
7129	0	0	Ki67+	 19185 33423
7130	0	0	Ki67+	 19191 33372
7131	0	0	Ki67+	 19200 33310
7132	0	0	Ki67+	 19200 33394
7133	0	0	Ki67+	 19204 33648
7134	0	0	Ki67+	 19206 33422
7135	0	0	Ki67+	 19210 33660
7136	0	0	Ki67+	 19213 33194
7137	0	0	Ki67+	 19218 33266
7138	0	0	Ki67+	 19219 33252
7139	0	0	Ki67+	 19222 33310
7140	0	0	Ki67+	 19232 33226
7141	0	0	Ki67+	 19237 33330
7142	0	0	Ki67+	 19238 33379
7143	0	0	Ki67+	 19239 33743
7144	0	0	Ki67+	 19242 33481
7145	0	0	Ki67+	 19252 33204
7146	0	0	Ki67+	 19252 33460
7147	0	0	Ki67+	 19254 33268
7148	0	0	Ki67+	 19254 33521
7149	0	0	Ki67+	 19263 33191
7150	0	0	Ki67+	 19265 33400
7151	0	0	Ki67+	 19267 33619
7152	0	0	Ki67+	 19270 33447
7153	0	0	Ki67+	 19273 33293
7154	0	0	Ki67+	 19278 33487
7155	0	0	Ki67+	 19278 33836
7156	0	0	Ki67+	 19281 33541
7157	0	0	Ki67+	 19282 33617
7158	0	0	Ki67+	 19289 33422
7159	0	0	Ki67+	 19290 33265
7160	0	0	Ki67+	 19293 33283
7161	0	0	Ki67+	 19293 33520
7162	0	0	Ki67+	 19295 33626
7163	0	0	Ki67+	 19296 33542
7164	0	0	Ki67+	 19300 33804
7165	0	0	Ki67+	 19301 33447
7166	0	0	Ki67+	 19305 33855
7167	0	0	Ki67+	 19306 33815
7168	0	0	Ki67+	 19311 33913
7169	0	0	Ki67+	 19314 33504
7170	0	0	Ki67+	 19314 33872
7171	0	0	Ki67+	 19315 33730
7172	0	0	Ki67+	 19316 33900
7173	0	0	Ki67+	 19323 33357
7174	0	0	Ki67+	 19329 33692
7175	0	0	Ki67+	 19330 33418
7176	0	0	Ki67+	 19334 33868
7177	0	0	Ki67+	 19336 33359
7178	0	0	Ki67+	 19340 33307
7179	0	0	Ki67+	 19343 33649
7180	0	0	Ki67+	 19344 33814
7181	0	0	Ki67+	 19345 33758
7182	0	0	Ki67+	 19347 33326
7183	0	0	Ki67+	 19347 33631
7184	0	0	Ki67+	 19348 33615
7185	0	0	Ki67+	 19349 33672
7186	0	0	Ki67+	 19350 33461
7187	0	0	Ki67+	 19355 33304
7188	0	0	Ki67+	 19362 33231
7189	0	0	Ki67+	 19362 33422
7190	0	0	Ki67+	 19365 33706
7191	0	0	Ki67+	 19372 33457
7192	0	0	Ki67+	 19373 33235
7193	0	0	Ki67+	 19375 33411
7194	0	0	Ki67+	 19376 33304
7195	0	0	Ki67+	 19376 33952
7196	0	0	Ki67+	 19380 33327
7197	0	0	Ki67+	 19382 33435
7198	0	0	Ki67+	 19386 33921
7199	0	0	Ki67+	 19410 33213
7200	0	0	Ki67+	 19423 33241
7201	0	0	Ki67+	 19427 33192
7202	0	0	Ki67+	 19428 33731
7203	0	0	Ki67+	 19431 33763
7204	0	0	Ki67+	 19435 33842
7205	0	0	Ki67+	 19436 33206
7206	0	0	Ki67+	 19439 33269
7207	0	0	Ki67+	 19445 33522
7208	0	0	Ki67+	 19446 33737
7209	0	0	Ki67+	 19455 33716
7210	0	0	Ki67+	 19455 33823
7211	0	0	Ki67+	 19458 33221
7212	0	0	Ki67+	 19466 33193
7213	0	0	Ki67+	 19475 33735
7214	0	0	Ki67+	 19481 33807
7215	0	0	Ki67+	 19488 33389
7216	0	0	Ki67+	 19495 33977
7217	0	0	Ki67+	 19497 33532
7218	0	0	Ki67+	 19498 33644
7219	0	0	Ki67+	 19505 33947
7220	0	0	Ki67+	 19508 33622
7221	0	0	Ki67+	 19520 33593
7222	0	0	Ki67+	 19520 33746
7223	0	0	Ki67+	 19522 33934
7224	0	0	Ki67+	 19532 33861
7225	0	0	Ki67+	 19551 33591
7226	0	0	Ki67+	 19567 33553
7227	0	0	Ki67+	 19574 33196
7228	0	0	Ki67+	 19577 33590
7229	0	0	Ki67+	 19578 33819
7230	0	0	Ki67+	 19585 33568
7231	0	0	Ki67+	 19589 33195
7232	0	0	Ki67+	 19593 33279
7233	0	0	Ki67+	 19609 33965
7234	0	0	Ki67+	 19613 33881
7235	0	0	Ki67+	 19631 33414
7236	0	0	Ki67+	 19643 33619
7237	0	0	Ki67+	 18854 34435
7238	0	0	Ki67+	 18864 34027
7239	0	0	Ki67+	 18864 34770
7240	0	0	Ki67+	 18877 34684
7241	0	0	Ki67+	 18882 34583
7242	0	0	Ki67+	 18892 34698
7243	0	0	Ki67+	 18900 34479
7244	0	0	Ki67+	 18912 34711
7245	0	0	Ki67+	 18923 34677
7246	0	0	Ki67+	 18933 34363
7247	0	0	Ki67+	 18936 34494
7248	0	0	Ki67+	 18941 34690
7249	0	0	Ki67+	 18944 34734
7250	0	0	Ki67+	 18945 34452
7251	0	0	Ki67+	 18963 34712
7252	0	0	Ki67+	 18965 34758
7253	0	0	Ki67+	 18970 34699
7254	0	0	Ki67+	 18975 34557
7255	0	0	Ki67+	 18980 34726
7256	0	0	Ki67+	 18981 34513
7257	0	0	Ki67+	 18981 34587
7258	0	0	Ki67+	 18987 34449
7259	0	0	Ki67+	 18987 34685
7260	0	0	Ki67+	 18989 34602
7261	0	0	Ki67+	 18994 34770
7262	0	0	Ki67+	 18996 34556
7263	0	0	Ki67+	 18997 34326
7264	0	0	Ki67+	 18998 34122
7265	0	0	Ki67+	 19000 34357
7266	0	0	Ki67+	 19002 34699
7267	0	0	Ki67+	 19010 34432
7268	0	0	Ki67+	 19010 34760
7269	0	0	Ki67+	 19012 34633
7270	0	0	Ki67+	 19014 34512
7271	0	0	Ki67+	 19020 34673
7272	0	0	Ki67+	 19020 34701
7273	0	0	Ki67+	 19021 34754
7274	0	0	Ki67+	 19022 34603
7275	0	0	Ki67+	 19025 34552
7276	0	0	Ki67+	 19031 34445
7277	0	0	Ki67+	 19032 34529
7278	0	0	Ki67+	 19033 34498
7279	0	0	Ki67+	 19036 34023
7280	0	0	Ki67+	 19036 34466
7281	0	0	Ki67+	 19036 34731
7282	0	0	Ki67+	 19038 34705
7283	0	0	Ki67+	 19042 34404
7284	0	0	Ki67+	 19042 34481
7285	0	0	Ki67+	 19042 34554
7286	0	0	Ki67+	 19043 34503
7287	0	0	Ki67+	 19043 34583
7288	0	0	Ki67+	 19043 34684
7289	0	0	Ki67+	 19044 34279
7290	0	0	Ki67+	 19049 34659
7291	0	0	Ki67+	 19053 34423
7292	0	0	Ki67+	 19054 34026
7293	0	0	Ki67+	 19055 34402
7294	0	0	Ki67+	 19056 34525
7295	0	0	Ki67+	 19057 34392
7296	0	0	Ki67+	 19059 34597
7297	0	0	Ki67+	 19061 34497
7298	0	0	Ki67+	 19061 34710
7299	0	0	Ki67+	 19064 34331
7300	0	0	Ki67+	 19066 34087
7301	0	0	Ki67+	 19066 34454
7302	0	0	Ki67+	 19066 34567
7303	0	0	Ki67+	 19072 34423
7304	0	0	Ki67+	 19072 34672
7305	0	0	Ki67+	 19077 34169
7306	0	0	Ki67+	 19077 34612
7307	0	0	Ki67+	 19081 34531
7308	0	0	Ki67+	 19086 34188
7309	0	0	Ki67+	 19090 34596
7310	0	0	Ki67+	 19093 34502
7311	0	0	Ki67+	 19094 34423
7312	0	0	Ki67+	 19096 34574
7313	0	0	Ki67+	 19102 34476
7314	0	0	Ki67+	 19102 34620
7315	0	0	Ki67+	 19104 34390
7316	0	0	Ki67+	 19114 34517
7317	0	0	Ki67+	 19115 34427
7318	0	0	Ki67+	 19115 34570
7319	0	0	Ki67+	 19116 34353
7320	0	0	Ki67+	 19117 34492
7321	0	0	Ki67+	 19126 34103
7322	0	0	Ki67+	 19128 34646
7323	0	0	Ki67+	 19140 34378
7324	0	0	Ki67+	 19142 34206
7325	0	0	Ki67+	 19144 34358
7326	0	0	Ki67+	 19152 34497
7327	0	0	Ki67+	 19162 34370
7328	0	0	Ki67+	 19166 34346
7329	0	0	Ki67+	 19169 34754
7330	0	0	Ki67+	 19187 34093
7331	0	0	Ki67+	 19198 34117
7332	0	0	Ki67+	 19199 34725
7333	0	0	Ki67+	 19204 34766
7334	0	0	Ki67+	 19205 34781
7335	0	0	Ki67+	 19206 34702
7336	0	0	Ki67+	 19210 34346
7337	0	0	Ki67+	 19211 34685
7338	0	0	Ki67+	 19220 34170
7339	0	0	Ki67+	 19222 34218
7340	0	0	Ki67+	 19223 34252
7341	0	0	Ki67+	 19224 34755
7342	0	0	Ki67+	 19227 34659
7343	0	0	Ki67+	 19231 34362
7344	0	0	Ki67+	 19236 34282
7345	0	0	Ki67+	 19236 34506
7346	0	0	Ki67+	 19237 34115
7347	0	0	Ki67+	 19238 34314
7348	0	0	Ki67+	 19240 34030
7349	0	0	Ki67+	 19244 34344
7350	0	0	Ki67+	 19247 34331
7351	0	0	Ki67+	 19248 34302
7352	0	0	Ki67+	 19249 34074
7353	0	0	Ki67+	 19249 34766
7354	0	0	Ki67+	 19253 34721
7355	0	0	Ki67+	 19255 34675
7356	0	0	Ki67+	 19262 34048
7357	0	0	Ki67+	 19266 34708
7358	0	0	Ki67+	 19269 34226
7359	0	0	Ki67+	 19272 34136
7360	0	0	Ki67+	 19278 34149
7361	0	0	Ki67+	 19279 34256
7362	0	0	Ki67+	 19280 34758
7363	0	0	Ki67+	 19281 34268
7364	0	0	Ki67+	 19281 34422
7365	0	0	Ki67+	 19286 34638
7366	0	0	Ki67+	 19291 33990
7367	0	0	Ki67+	 19291 34084
7368	0	0	Ki67+	 19291 34656
7369	0	0	Ki67+	 19296 34296
7370	0	0	Ki67+	 19309 34661
7371	0	0	Ki67+	 19311 34609
7372	0	0	Ki67+	 19311 34726
7373	0	0	Ki67+	 19315 34246
7374	0	0	Ki67+	 19315 34706
7375	0	0	Ki67+	 19319 34649
7376	0	0	Ki67+	 19334 34582
7377	0	0	Ki67+	 19336 34240
7378	0	0	Ki67+	 19349 34157
7379	0	0	Ki67+	 19364 34585
7380	0	0	Ki67+	 19368 34687
7381	0	0	Ki67+	 19371 34550
7382	0	0	Ki67+	 19390 34606
7383	0	0	Ki67+	 19391 34705
7384	0	0	Ki67+	 19398 34563
7385	0	0	Ki67+	 19403 34590
7386	0	0	Ki67+	 19407 34315
7387	0	0	Ki67+	 19408 34551
7388	0	0	Ki67+	 19408 34644
7389	0	0	Ki67+	 19409 34730
7390	0	0	Ki67+	 19424 34099
7391	0	0	Ki67+	 19426 34725
7392	0	0	Ki67+	 19427 34134
7393	0	0	Ki67+	 19435 34576
7394	0	0	Ki67+	 19443 34667
7395	0	0	Ki67+	 19443 34705
7396	0	0	Ki67+	 19451 34516
7397	0	0	Ki67+	 19451 34554
7398	0	0	Ki67+	 19451 34622
7399	0	0	Ki67+	 19462 34674
7400	0	0	Ki67+	 19465 34068
7401	0	0	Ki67+	 19467 34028
7402	0	0	Ki67+	 19474 34036
7403	0	0	Ki67+	 19480 34726
7404	0	0	Ki67+	 19483 34175
7405	0	0	Ki67+	 19486 34650
7406	0	0	Ki67+	 19488 34516
7407	0	0	Ki67+	 19490 34011
7408	0	0	Ki67+	 19494 34456
7409	0	0	Ki67+	 19501 34230
7410	0	0	Ki67+	 19504 34520
7411	0	0	Ki67+	 19506 34268
7412	0	0	Ki67+	 19507 34468
7413	0	0	Ki67+	 19510 34252
7414	0	0	Ki67+	 19516 34337
7415	0	0	Ki67+	 19519 34096
7416	0	0	Ki67+	 19522 34492
7417	0	0	Ki67+	 19527 34435
7418	0	0	Ki67+	 19529 34073
7419	0	0	Ki67+	 19530 34213
7420	0	0	Ki67+	 19530 34364
7421	0	0	Ki67+	 19538 34352
7422	0	0	Ki67+	 19539 34272
7423	0	0	Ki67+	 19545 34453
7424	0	0	Ki67+	 19550 34483
7425	0	0	Ki67+	 19553 34328
7426	0	0	Ki67+	 19554 34106
7427	0	0	Ki67+	 19555 34193
7428	0	0	Ki67+	 19558 34397
7429	0	0	Ki67+	 19565 34430
7430	0	0	Ki67+	 19566 34135
7431	0	0	Ki67+	 19568 34414
7432	0	0	Ki67+	 19569 34471
7433	0	0	Ki67+	 19573 34392
7434	0	0	Ki67+	 19576 34319
7435	0	0	Ki67+	 19577 34100
7436	0	0	Ki67+	 19586 34168
7437	0	0	Ki67+	 19587 34263
7438	0	0	Ki67+	 19588 34196
7439	0	0	Ki67+	 19592 34019
7440	0	0	Ki67+	 19594 34310
7441	0	0	Ki67+	 19606 34048
7442	0	0	Ki67+	 19610 34256
7443	0	0	Ki67+	 19612 34182
7444	0	0	Ki67+	 19622 34458
7445	0	0	Ki67+	 19623 34310
7446	0	0	Ki67+	 19625 34118
7447	0	0	Ki67+	 19632 34734
7448	0	0	Ki67+	 19639 34314
7449	0	0	Ki67+	 19641 34342
7450	0	0	Ki67+	 19645 34121
7451	0	0	Ki67+	 19646 34030
7452	0	0	Ki67+	 18850 35467
7453	0	0	Ki67+	 18852 35315
7454	0	0	Ki67+	 18854 35579
7455	0	0	Ki67+	 18855 34955
7456	0	0	Ki67+	 18858 35111
7457	0	0	Ki67+	 18859 35236
7458	0	0	Ki67+	 18861 35565
7459	0	0	Ki67+	 18864 35502
7460	0	0	Ki67+	 18865 35542
7461	0	0	Ki67+	 18868 35334
7462	0	0	Ki67+	 18870 35182
7463	0	0	Ki67+	 18870 35374
7464	0	0	Ki67+	 18876 34893
7465	0	0	Ki67+	 18879 35253
7466	0	0	Ki67+	 18883 35217
7467	0	0	Ki67+	 18887 35513
7468	0	0	Ki67+	 18888 34815
7469	0	0	Ki67+	 18890 34853
7470	0	0	Ki67+	 18891 34787
7471	0	0	Ki67+	 18891 35278
7472	0	0	Ki67+	 18896 35185
7473	0	0	Ki67+	 18899 35147
7474	0	0	Ki67+	 18899 35486
7475	0	0	Ki67+	 18901 35385
7476	0	0	Ki67+	 18902 35361
7477	0	0	Ki67+	 18903 35302
7478	0	0	Ki67+	 18907 35431
7479	0	0	Ki67+	 18909 35409
7480	0	0	Ki67+	 18910 35463
7481	0	0	Ki67+	 18911 35133
7482	0	0	Ki67+	 18912 35327
7483	0	0	Ki67+	 18916 35258
7484	0	0	Ki67+	 18917 35489
7485	0	0	Ki67+	 18921 35535
7486	0	0	Ki67+	 18926 35265
7487	0	0	Ki67+	 18927 35296
7488	0	0	Ki67+	 18931 35178
7489	0	0	Ki67+	 18934 35242
7490	0	0	Ki67+	 18938 35319
7491	0	0	Ki67+	 18940 35125
7492	0	0	Ki67+	 18941 35146
7493	0	0	Ki67+	 18942 35272
7494	0	0	Ki67+	 18945 35055
7495	0	0	Ki67+	 18945 35215
7496	0	0	Ki67+	 18945 35443
7497	0	0	Ki67+	 18948 34816
7498	0	0	Ki67+	 18950 35549
7499	0	0	Ki67+	 18955 35490
7500	0	0	Ki67+	 18959 35504
7501	0	0	Ki67+	 18975 34856
7502	0	0	Ki67+	 18975 35067
7503	0	0	Ki67+	 18989 34791
7504	0	0	Ki67+	 19006 35260
7505	0	0	Ki67+	 19015 35389
7506	0	0	Ki67+	 19016 35240
7507	0	0	Ki67+	 19016 35276
7508	0	0	Ki67+	 19016 35479
7509	0	0	Ki67+	 19017 35158
7510	0	0	Ki67+	 19017 35192
7511	0	0	Ki67+	 19020 35376
7512	0	0	Ki67+	 19021 35230
7513	0	0	Ki67+	 19022 35134
7514	0	0	Ki67+	 19024 35348
7515	0	0	Ki67+	 19026 35544
7516	0	0	Ki67+	 19029 35099
7517	0	0	Ki67+	 19029 35417
7518	0	0	Ki67+	 19031 35521
7519	0	0	Ki67+	 19034 35123
7520	0	0	Ki67+	 19035 35178
7521	0	0	Ki67+	 19035 35262
7522	0	0	Ki67+	 19035 35323
7523	0	0	Ki67+	 19036 35079
7524	0	0	Ki67+	 19039 35404
7525	0	0	Ki67+	 19042 35047
7526	0	0	Ki67+	 19042 35207
7527	0	0	Ki67+	 19046 35509
7528	0	0	Ki67+	 19047 35023
7529	0	0	Ki67+	 19048 35363
7530	0	0	Ki67+	 19049 35283
7531	0	0	Ki67+	 19056 35483
7532	0	0	Ki67+	 19057 35323
7533	0	0	Ki67+	 19062 35550
7534	0	0	Ki67+	 19063 34975
7535	0	0	Ki67+	 19066 35096
7536	0	0	Ki67+	 19066 35531
7537	0	0	Ki67+	 19073 35111
7538	0	0	Ki67+	 19073 35248
7539	0	0	Ki67+	 19074 35292
7540	0	0	Ki67+	 19074 35414
7541	0	0	Ki67+	 19077 35264
7542	0	0	Ki67+	 19079 35553
7543	0	0	Ki67+	 19080 35458
7544	0	0	Ki67+	 19084 35336
7545	0	0	Ki67+	 19085 35021
7546	0	0	Ki67+	 19087 34909
7547	0	0	Ki67+	 19087 35237
7548	0	0	Ki67+	 19091 35428
7549	0	0	Ki67+	 19092 35005
7550	0	0	Ki67+	 19092 35526
7551	0	0	Ki67+	 19099 35299
7552	0	0	Ki67+	 19099 35418
7553	0	0	Ki67+	 19102 35020
7554	0	0	Ki67+	 19104 34974
7555	0	0	Ki67+	 19108 35334
7556	0	0	Ki67+	 19118 35001
7557	0	0	Ki67+	 19118 35454
7558	0	0	Ki67+	 19131 34887
7559	0	0	Ki67+	 19132 35443
7560	0	0	Ki67+	 19135 34917
7561	0	0	Ki67+	 19135 35341
7562	0	0	Ki67+	 19138 35419
7563	0	0	Ki67+	 19143 35190
7564	0	0	Ki67+	 19144 34831
7565	0	0	Ki67+	 19146 35148
7566	0	0	Ki67+	 19147 35301
7567	0	0	Ki67+	 19148 34809
7568	0	0	Ki67+	 19152 34993
7569	0	0	Ki67+	 19156 35369
7570	0	0	Ki67+	 19161 35316
7571	0	0	Ki67+	 19165 35088
7572	0	0	Ki67+	 19166 34803
7573	0	0	Ki67+	 19168 34995
7574	0	0	Ki67+	 19171 35260
7575	0	0	Ki67+	 19172 34836
7576	0	0	Ki67+	 19175 35226
7577	0	0	Ki67+	 19179 34788
7578	0	0	Ki67+	 19184 35345
7579	0	0	Ki67+	 19188 35435
7580	0	0	Ki67+	 19201 34794
7581	0	0	Ki67+	 19201 34886
7582	0	0	Ki67+	 19202 35498
7583	0	0	Ki67+	 19204 34922
7584	0	0	Ki67+	 19214 34832
7585	0	0	Ki67+	 19215 34934
7586	0	0	Ki67+	 19230 34912
7587	0	0	Ki67+	 19232 34810
7588	0	0	Ki67+	 19236 34789
7589	0	0	Ki67+	 19245 34828
7590	0	0	Ki67+	 19248 35278
7591	0	0	Ki67+	 19249 35474
7592	0	0	Ki67+	 19263 35317
7593	0	0	Ki67+	 19264 34914
7594	0	0	Ki67+	 19264 35254
7595	0	0	Ki67+	 19265 35336
7596	0	0	Ki67+	 19269 35286
7597	0	0	Ki67+	 19270 34929
7598	0	0	Ki67+	 19275 35157
7599	0	0	Ki67+	 19276 35270
7600	0	0	Ki67+	 19282 35249
7601	0	0	Ki67+	 19283 35116
7602	0	0	Ki67+	 19285 34877
7603	0	0	Ki67+	 19286 35200
7604	0	0	Ki67+	 19287 35448
7605	0	0	Ki67+	 19291 35360
7606	0	0	Ki67+	 19295 35225
7607	0	0	Ki67+	 19296 35056
7608	0	0	Ki67+	 19301 35173
7609	0	0	Ki67+	 19305 35493
7610	0	0	Ki67+	 19313 34844
7611	0	0	Ki67+	 19314 35517
7612	0	0	Ki67+	 19315 35141
7613	0	0	Ki67+	 19317 35193
7614	0	0	Ki67+	 19324 35504
7615	0	0	Ki67+	 19325 35537
7616	0	0	Ki67+	 19325 35570
7617	0	0	Ki67+	 19330 35461
7618	0	0	Ki67+	 19332 34854
7619	0	0	Ki67+	 19333 35523
7620	0	0	Ki67+	 19335 35014
7621	0	0	Ki67+	 19336 35283
7622	0	0	Ki67+	 19337 35117
7623	0	0	Ki67+	 19338 35045
7624	0	0	Ki67+	 19339 35153
7625	0	0	Ki67+	 19340 35552
7626	0	0	Ki67+	 19341 34882
7627	0	0	Ki67+	 19342 35385
7628	0	0	Ki67+	 19343 34946
7629	0	0	Ki67+	 19345 35075
7630	0	0	Ki67+	 19345 35093
7631	0	0	Ki67+	 19347 35134
7632	0	0	Ki67+	 19349 34822
7633	0	0	Ki67+	 19350 35451
7634	0	0	Ki67+	 19352 35253
7635	0	0	Ki67+	 19352 35474
7636	0	0	Ki67+	 19352 35498
7637	0	0	Ki67+	 19356 35028
7638	0	0	Ki67+	 19358 35409
7639	0	0	Ki67+	 19361 34950
7640	0	0	Ki67+	 19364 35390
7641	0	0	Ki67+	 19365 35557
7642	0	0	Ki67+	 19369 35058
7643	0	0	Ki67+	 19369 35435
7644	0	0	Ki67+	 19380 35493
7645	0	0	Ki67+	 19382 35166
7646	0	0	Ki67+	 19382 35465
7647	0	0	Ki67+	 19385 34930
7648	0	0	Ki67+	 19385 35480
7649	0	0	Ki67+	 19386 35089
7650	0	0	Ki67+	 19390 34815
7651	0	0	Ki67+	 19395 34977
7652	0	0	Ki67+	 19395 35551
7653	0	0	Ki67+	 19397 34914
7654	0	0	Ki67+	 19399 35507
7655	0	0	Ki67+	 19399 35570
7656	0	0	Ki67+	 19400 35016
7657	0	0	Ki67+	 19402 35082
7658	0	0	Ki67+	 19402 35458
7659	0	0	Ki67+	 19403 35054
7660	0	0	Ki67+	 19403 35437
7661	0	0	Ki67+	 19411 34856
7662	0	0	Ki67+	 19411 35242
7663	0	0	Ki67+	 19414 35339
7664	0	0	Ki67+	 19417 34881
7665	0	0	Ki67+	 19419 35150
7666	0	0	Ki67+	 19419 35174
7667	0	0	Ki67+	 19420 35540
7668	0	0	Ki67+	 19421 35481
7669	0	0	Ki67+	 19422 35430
7670	0	0	Ki67+	 19425 35221
7671	0	0	Ki67+	 19425 35516
7672	0	0	Ki67+	 19426 35198
7673	0	0	Ki67+	 19429 35372
7674	0	0	Ki67+	 19431 35248
7675	0	0	Ki67+	 19436 35347
7676	0	0	Ki67+	 19442 34988
7677	0	0	Ki67+	 19443 35321
7678	0	0	Ki67+	 19446 35206
7679	0	0	Ki67+	 19446 35242
7680	0	0	Ki67+	 19447 35288
7681	0	0	Ki67+	 19449 35000
7682	0	0	Ki67+	 19449 35578
7683	0	0	Ki67+	 19451 35436
7684	0	0	Ki67+	 19455 35346
7685	0	0	Ki67+	 19456 35025
7686	0	0	Ki67+	 19457 35263
7687	0	0	Ki67+	 19457 35320
7688	0	0	Ki67+	 19459 35372
7689	0	0	Ki67+	 19460 35481
7690	0	0	Ki67+	 19461 35464
7691	0	0	Ki67+	 19465 35235
7692	0	0	Ki67+	 19468 34842
7693	0	0	Ki67+	 19477 35286
7694	0	0	Ki67+	 19478 35133
7695	0	0	Ki67+	 19479 35275
7696	0	0	Ki67+	 19484 35048
7697	0	0	Ki67+	 19485 35166
7698	0	0	Ki67+	 19486 35445
7699	0	0	Ki67+	 19487 35335
7700	0	0	Ki67+	 19488 35112
7701	0	0	Ki67+	 19488 35198
7702	0	0	Ki67+	 19489 35368
7703	0	0	Ki67+	 19497 35435
7704	0	0	Ki67+	 19498 35324
7705	0	0	Ki67+	 19499 35009
7706	0	0	Ki67+	 19499 35211
7707	0	0	Ki67+	 19502 35392
7708	0	0	Ki67+	 19503 35129
7709	0	0	Ki67+	 19507 35097
7710	0	0	Ki67+	 19507 35343
7711	0	0	Ki67+	 19511 35067
7712	0	0	Ki67+	 19520 35366
7713	0	0	Ki67+	 19522 35245
7714	0	0	Ki67+	 19524 35387
7715	0	0	Ki67+	 19529 35041
7716	0	0	Ki67+	 19529 35205
7717	0	0	Ki67+	 19535 35110
7718	0	0	Ki67+	 19539 35415
7719	0	0	Ki67+	 19543 35229
7720	0	0	Ki67+	 19553 35148
7721	0	0	Ki67+	 19561 35106
7722	0	0	Ki67+	 19564 35132
7723	0	0	Ki67+	 19572 35082
7724	0	0	Ki67+	 19572 35123
7725	0	0	Ki67+	 19576 34912
7726	0	0	Ki67+	 19589 35156
7727	0	0	Ki67+	 19591 35023
7728	0	0	Ki67+	 19597 34949
7729	0	0	Ki67+	 19598 34823
7730	0	0	Ki67+	 19602 35128
7731	0	0	Ki67+	 19603 35162
7732	0	0	Ki67+	 19609 34929
7733	0	0	Ki67+	 19611 35037
7734	0	0	Ki67+	 19622 35059
7735	0	0	Ki67+	 19629 35102
7736	0	0	Ki67+	 19634 35182
7737	0	0	Ki67+	 19634 35408
7738	0	0	Ki67+	 19635 35090
7739	0	0	Ki67+	 19643 35204
7740	0	0	Ki67+	 19645 35142
7741	0	0	Ki67+	 19647 34953
7742	0	0	Ki67+	 18849 35995
7743	0	0	Ki67+	 18850 36349
7744	0	0	Ki67+	 18858 35615
7745	0	0	Ki67+	 18858 35817
7746	0	0	Ki67+	 18861 35932
7747	0	0	Ki67+	 18862 35665
7748	0	0	Ki67+	 18862 36374
7749	0	0	Ki67+	 18866 35795
7750	0	0	Ki67+	 18866 35841
7751	0	0	Ki67+	 18870 35753
7752	0	0	Ki67+	 18870 35781
7753	0	0	Ki67+	 18871 35869
7754	0	0	Ki67+	 18882 36309
7755	0	0	Ki67+	 18887 36329
7756	0	0	Ki67+	 18892 36209
7757	0	0	Ki67+	 18893 36364
7758	0	0	Ki67+	 18895 35834
7759	0	0	Ki67+	 18896 35709
7760	0	0	Ki67+	 18899 36291
7761	0	0	Ki67+	 18902 36130
7762	0	0	Ki67+	 18903 36187
7763	0	0	Ki67+	 18905 35846
7764	0	0	Ki67+	 18910 36235
7765	0	0	Ki67+	 18913 35776
7766	0	0	Ki67+	 18914 36308
7767	0	0	Ki67+	 18919 36263
7768	0	0	Ki67+	 18923 35816
7769	0	0	Ki67+	 18928 35915
7770	0	0	Ki67+	 18929 35671
7771	0	0	Ki67+	 18931 36159
7772	0	0	Ki67+	 18936 35811
7773	0	0	Ki67+	 18945 35880
7774	0	0	Ki67+	 18949 36205
7775	0	0	Ki67+	 18959 36285
7776	0	0	Ki67+	 18960 36119
7777	0	0	Ki67+	 18962 36076
7778	0	0	Ki67+	 18963 36341
7779	0	0	Ki67+	 18965 35702
7780	0	0	Ki67+	 18967 36089
7781	0	0	Ki67+	 18969 36139
7782	0	0	Ki67+	 18970 36186
7783	0	0	Ki67+	 18975 35640
7784	0	0	Ki67+	 18980 36215
7785	0	0	Ki67+	 18988 36096
7786	0	0	Ki67+	 18992 35653
7787	0	0	Ki67+	 18992 35675
7788	0	0	Ki67+	 18993 35748
7789	0	0	Ki67+	 18997 36361
7790	0	0	Ki67+	 19001 35623
7791	0	0	Ki67+	 19003 36001
7792	0	0	Ki67+	 19007 35836
7793	0	0	Ki67+	 19007 35964
7794	0	0	Ki67+	 19011 35721
7795	0	0	Ki67+	 19013 35707
7796	0	0	Ki67+	 19018 36032
7797	0	0	Ki67+	 19018 36179
7798	0	0	Ki67+	 19025 35666
7799	0	0	Ki67+	 19032 36158
7800	0	0	Ki67+	 19040 35743
7801	0	0	Ki67+	 19043 36263
7802	0	0	Ki67+	 19045 35614
7803	0	0	Ki67+	 19049 36143
7804	0	0	Ki67+	 19051 36227
7805	0	0	Ki67+	 19052 35810
7806	0	0	Ki67+	 19052 36046
7807	0	0	Ki67+	 19059 35678
7808	0	0	Ki67+	 19059 36002
7809	0	0	Ki67+	 19060 35759
7810	0	0	Ki67+	 19061 36189
7811	0	0	Ki67+	 19064 36027
7812	0	0	Ki67+	 19066 36105
7813	0	0	Ki67+	 19067 35725
7814	0	0	Ki67+	 19073 35981
7815	0	0	Ki67+	 19074 35772
7816	0	0	Ki67+	 19079 35693
7817	0	0	Ki67+	 19080 35756
7818	0	0	Ki67+	 19080 35800
7819	0	0	Ki67+	 19082 36306
7820	0	0	Ki67+	 19086 35596
7821	0	0	Ki67+	 19094 35733
7822	0	0	Ki67+	 19096 36337
7823	0	0	Ki67+	 19097 35720
7824	0	0	Ki67+	 19100 36314
7825	0	0	Ki67+	 19101 35776
7826	0	0	Ki67+	 19116 36218
7827	0	0	Ki67+	 19117 35704
7828	0	0	Ki67+	 19121 36303
7829	0	0	Ki67+	 19125 35758
7830	0	0	Ki67+	 19136 35817
7831	0	0	Ki67+	 19137 35793
7832	0	0	Ki67+	 19140 35987
7833	0	0	Ki67+	 19140 36365
7834	0	0	Ki67+	 19141 36012
7835	0	0	Ki67+	 19149 35752
7836	0	0	Ki67+	 19152 36219
7837	0	0	Ki67+	 19156 35699
7838	0	0	Ki67+	 19156 36337
7839	0	0	Ki67+	 19158 36043
7840	0	0	Ki67+	 19162 36086
7841	0	0	Ki67+	 19163 35983
7842	0	0	Ki67+	 19163 36298
7843	0	0	Ki67+	 19166 36007
7844	0	0	Ki67+	 19171 36283
7845	0	0	Ki67+	 19172 36106
7846	0	0	Ki67+	 19176 35890
7847	0	0	Ki67+	 19181 36211
7848	0	0	Ki67+	 19182 36250
7849	0	0	Ki67+	 19186 36227
7850	0	0	Ki67+	 19190 36062
7851	0	0	Ki67+	 19191 35914
7852	0	0	Ki67+	 19195 35981
7853	0	0	Ki67+	 19199 36039
7854	0	0	Ki67+	 19212 35766
7855	0	0	Ki67+	 19215 35713
7856	0	0	Ki67+	 19216 36307
7857	0	0	Ki67+	 19221 36328
7858	0	0	Ki67+	 19225 35738
7859	0	0	Ki67+	 19237 35852
7860	0	0	Ki67+	 19240 35878
7861	0	0	Ki67+	 19243 35703
7862	0	0	Ki67+	 19243 36328
7863	0	0	Ki67+	 19243 36362
7864	0	0	Ki67+	 19244 35785
7865	0	0	Ki67+	 19247 35822
7866	0	0	Ki67+	 19248 35902
7867	0	0	Ki67+	 19255 35687
7868	0	0	Ki67+	 19258 35964
7869	0	0	Ki67+	 19260 36241
7870	0	0	Ki67+	 19261 35923
7871	0	0	Ki67+	 19264 35631
7872	0	0	Ki67+	 19267 36076
7873	0	0	Ki67+	 19268 36011
7874	0	0	Ki67+	 19272 36341
7875	0	0	Ki67+	 19275 35989
7876	0	0	Ki67+	 19280 35737
7877	0	0	Ki67+	 19285 35973
7878	0	0	Ki67+	 19285 36068
7879	0	0	Ki67+	 19290 36011
7880	0	0	Ki67+	 19298 35691
7881	0	0	Ki67+	 19298 35890
7882	0	0	Ki67+	 19301 35869
7883	0	0	Ki67+	 19302 36064
7884	0	0	Ki67+	 19304 35913
7885	0	0	Ki67+	 19304 36085
7886	0	0	Ki67+	 19312 35852
7887	0	0	Ki67+	 19312 35929
7888	0	0	Ki67+	 19313 36035
7889	0	0	Ki67+	 19315 36001
7890	0	0	Ki67+	 19321 36278
7891	0	0	Ki67+	 19322 35613
7892	0	0	Ki67+	 19325 36315
7893	0	0	Ki67+	 19329 36057
7894	0	0	Ki67+	 19330 35861
7895	0	0	Ki67+	 19331 35823
7896	0	0	Ki67+	 19336 35728
7897	0	0	Ki67+	 19336 35895
7898	0	0	Ki67+	 19340 36068
7899	0	0	Ki67+	 19343 36018
7900	0	0	Ki67+	 19345 35836
7901	0	0	Ki67+	 19346 36241
7902	0	0	Ki67+	 19351 35759
7903	0	0	Ki67+	 19354 36051
7904	0	0	Ki67+	 19355 35921
7905	0	0	Ki67+	 19357 36323
7906	0	0	Ki67+	 19358 36031
7907	0	0	Ki67+	 19360 35806
7908	0	0	Ki67+	 19364 35885
7909	0	0	Ki67+	 19365 36263
7910	0	0	Ki67+	 19366 35670
7911	0	0	Ki67+	 19369 35874
7912	0	0	Ki67+	 19370 35976
7913	0	0	Ki67+	 19373 35739
7914	0	0	Ki67+	 19376 36298
7915	0	0	Ki67+	 19379 35934
7916	0	0	Ki67+	 19383 36364
7917	0	0	Ki67+	 19384 35595
7918	0	0	Ki67+	 19384 35844
7919	0	0	Ki67+	 19385 36330
7920	0	0	Ki67+	 19386 35914
7921	0	0	Ki67+	 19388 35957
7922	0	0	Ki67+	 19391 35767
7923	0	0	Ki67+	 19392 35710
7924	0	0	Ki67+	 19393 35819
7925	0	0	Ki67+	 19401 35921
7926	0	0	Ki67+	 19402 35802
7927	0	0	Ki67+	 19407 35897
7928	0	0	Ki67+	 19408 35852
7929	0	0	Ki67+	 19417 35745
7930	0	0	Ki67+	 19418 35649
7931	0	0	Ki67+	 19420 35694
7932	0	0	Ki67+	 19423 35766
7933	0	0	Ki67+	 19442 35833
7934	0	0	Ki67+	 19443 36304
7935	0	0	Ki67+	 19447 35692
7936	0	0	Ki67+	 19451 36243
7937	0	0	Ki67+	 19455 36280
7938	0	0	Ki67+	 19457 35859
7939	0	0	Ki67+	 19462 36257
7940	0	0	Ki67+	 19471 35909
7941	0	0	Ki67+	 19485 35977
7942	0	0	Ki67+	 19486 35956
7943	0	0	Ki67+	 19489 35991
7944	0	0	Ki67+	 19494 36242
7945	0	0	Ki67+	 19497 35902
7946	0	0	Ki67+	 19497 35952
7947	0	0	Ki67+	 19504 35855
7948	0	0	Ki67+	 19504 36305
7949	0	0	Ki67+	 19505 36275
7950	0	0	Ki67+	 19510 36366
7951	0	0	Ki67+	 19512 35835
7952	0	0	Ki67+	 19512 36253
7953	0	0	Ki67+	 19515 35879
7954	0	0	Ki67+	 19516 36226
7955	0	0	Ki67+	 19525 35840
7956	0	0	Ki67+	 19526 36279
7957	0	0	Ki67+	 19530 36353
7958	0	0	Ki67+	 19531 36249
7959	0	0	Ki67+	 19534 35755
7960	0	0	Ki67+	 19539 36320
7961	0	0	Ki67+	 19542 36289
7962	0	0	Ki67+	 19607 36029
7963	0	0	Ki67+	 19615 36245
7964	0	0	Ki67+	 19618 35967
7965	0	0	Ki67+	 19618 36057
7966	0	0	Ki67+	 19621 36146
7967	0	0	Ki67+	 19622 35999
7968	0	0	Ki67+	 19622 36095
7969	0	0	Ki67+	 19626 36371
7970	0	0	Ki67+	 19627 36162
7971	0	0	Ki67+	 19628 36334
7972	0	0	Ki67+	 19629 36042
7973	0	0	Ki67+	 19635 35946
7974	0	0	Ki67+	 19635 36244
7975	0	0	Ki67+	 19636 35972
7976	0	0	Ki67+	 19637 35866
7977	0	0	Ki67+	 19638 35912
7978	0	0	Ki67+	 19640 36006
7979	0	0	Ki67+	 19640 36134
7980	0	0	Ki67+	 19643 35891
7981	0	0	Ki67+	 18860 36386
7982	0	0	Ki67+	 18864 36915
7983	0	0	Ki67+	 18872 37137
7984	0	0	Ki67+	 18881 37149
7985	0	0	Ki67+	 18885 37112
7986	0	0	Ki67+	 18893 37140
7987	0	0	Ki67+	 18894 37073
7988	0	0	Ki67+	 18895 36645
7989	0	0	Ki67+	 18896 36442
7990	0	0	Ki67+	 18902 37086
7991	0	0	Ki67+	 18904 36908
7992	0	0	Ki67+	 18906 37045
7993	0	0	Ki67+	 18911 36474
7994	0	0	Ki67+	 18915 36584
7995	0	0	Ki67+	 18926 37049
7996	0	0	Ki67+	 18929 37171
7997	0	0	Ki67+	 18933 37082
7998	0	0	Ki67+	 18935 36483
7999	0	0	Ki67+	 18938 37114
8000	0	0	Ki67+	 18942 36546
8001	0	0	Ki67+	 18948 36637
8002	0	0	Ki67+	 18948 36679
8003	0	0	Ki67+	 18954 36531
8004	0	0	Ki67+	 18959 37081
8005	0	0	Ki67+	 18966 36650
8006	0	0	Ki67+	 18971 36566
8007	0	0	Ki67+	 18972 36640
8008	0	0	Ki67+	 18973 37040
8009	0	0	Ki67+	 18974 37079
8010	0	0	Ki67+	 18977 37096
8011	0	0	Ki67+	 18983 36775
8012	0	0	Ki67+	 18998 37102
8013	0	0	Ki67+	 18999 36563
8014	0	0	Ki67+	 19000 37169
8015	0	0	Ki67+	 19006 37079
8016	0	0	Ki67+	 19018 36536
8017	0	0	Ki67+	 19019 37078
8018	0	0	Ki67+	 19020 36661
8019	0	0	Ki67+	 19026 37136
8020	0	0	Ki67+	 19027 37040
8021	0	0	Ki67+	 19037 36560
8022	0	0	Ki67+	 19044 36674
8023	0	0	Ki67+	 19046 36540
8024	0	0	Ki67+	 19054 37026
8025	0	0	Ki67+	 19057 36656
8026	0	0	Ki67+	 19076 37024
8027	0	0	Ki67+	 19076 37153
8028	0	0	Ki67+	 19082 37058
8029	0	0	Ki67+	 19084 36535
8030	0	0	Ki67+	 19096 37028
8031	0	0	Ki67+	 19098 36549
8032	0	0	Ki67+	 19106 36663
8033	0	0	Ki67+	 19116 37046
8034	0	0	Ki67+	 19117 36591
8035	0	0	Ki67+	 19129 37031
8036	0	0	Ki67+	 19132 37065
8037	0	0	Ki67+	 19133 37174
8038	0	0	Ki67+	 19134 36628
8039	0	0	Ki67+	 19138 37041
8040	0	0	Ki67+	 19140 36530
8041	0	0	Ki67+	 19144 36951
8042	0	0	Ki67+	 19153 37084
8043	0	0	Ki67+	 19155 36503
8044	0	0	Ki67+	 19159 37168
8045	0	0	Ki67+	 19162 37051
8046	0	0	Ki67+	 19164 36540
8047	0	0	Ki67+	 19168 36421
8048	0	0	Ki67+	 19175 36859
8049	0	0	Ki67+	 19179 37067
8050	0	0	Ki67+	 19183 36724
8051	0	0	Ki67+	 19184 36513
8052	0	0	Ki67+	 19194 37039
8053	0	0	Ki67+	 19195 37088
8054	0	0	Ki67+	 19199 36751
8055	0	0	Ki67+	 19213 36726
8056	0	0	Ki67+	 19217 36764
8057	0	0	Ki67+	 19222 37087
8058	0	0	Ki67+	 19224 36477
8059	0	0	Ki67+	 19228 36405
8060	0	0	Ki67+	 19231 37117
8061	0	0	Ki67+	 19234 36813
8062	0	0	Ki67+	 19236 36669
8063	0	0	Ki67+	 19241 36562
8064	0	0	Ki67+	 19251 37089
8065	0	0	Ki67+	 19253 37112
8066	0	0	Ki67+	 19256 36590
8067	0	0	Ki67+	 19262 36644
8068	0	0	Ki67+	 19265 36790
8069	0	0	Ki67+	 19266 37105
8070	0	0	Ki67+	 19282 36718
8071	0	0	Ki67+	 19283 36686
8072	0	0	Ki67+	 19284 36409
8073	0	0	Ki67+	 19285 36609
8074	0	0	Ki67+	 19285 36767
8075	0	0	Ki67+	 19286 37092
8076	0	0	Ki67+	 19289 36456
8077	0	0	Ki67+	 19295 37112
8078	0	0	Ki67+	 19302 36967
8079	0	0	Ki67+	 19304 36996
8080	0	0	Ki67+	 19305 36726
8081	0	0	Ki67+	 19307 36472
8082	0	0	Ki67+	 19307 37164
8083	0	0	Ki67+	 19309 36395
8084	0	0	Ki67+	 19309 37134
8085	0	0	Ki67+	 19311 36518
8086	0	0	Ki67+	 19312 36484
8087	0	0	Ki67+	 19317 36641
8088	0	0	Ki67+	 19319 37024
8089	0	0	Ki67+	 19323 36695
8090	0	0	Ki67+	 19329 36781
8091	0	0	Ki67+	 19332 36534
8092	0	0	Ki67+	 19336 36835
8093	0	0	Ki67+	 19340 36751
8094	0	0	Ki67+	 19347 36692
8095	0	0	Ki67+	 19348 36594
8096	0	0	Ki67+	 19356 36577
8097	0	0	Ki67+	 19357 36669
8098	0	0	Ki67+	 19358 36500
8099	0	0	Ki67+	 19373 37041
8100	0	0	Ki67+	 19374 36693
8101	0	0	Ki67+	 19375 37006
8102	0	0	Ki67+	 19376 36765
8103	0	0	Ki67+	 19380 36857
8104	0	0	Ki67+	 19384 36735
8105	0	0	Ki67+	 19386 36409
8106	0	0	Ki67+	 19386 36660
8107	0	0	Ki67+	 19386 37069
8108	0	0	Ki67+	 19388 36386
8109	0	0	Ki67+	 19393 37042
8110	0	0	Ki67+	 19401 36792
8111	0	0	Ki67+	 19402 36449
8112	0	0	Ki67+	 19409 37000
8113	0	0	Ki67+	 19416 36507
8114	0	0	Ki67+	 19416 36728
8115	0	0	Ki67+	 19426 36713
8116	0	0	Ki67+	 19435 36557
8117	0	0	Ki67+	 19436 36476
8118	0	0	Ki67+	 19438 37004
8119	0	0	Ki67+	 19443 36921
8120	0	0	Ki67+	 19443 37154
8121	0	0	Ki67+	 19444 36713
8122	0	0	Ki67+	 19444 36767
8123	0	0	Ki67+	 19445 36644
8124	0	0	Ki67+	 19451 36902
8125	0	0	Ki67+	 19453 36730
8126	0	0	Ki67+	 19462 36583
8127	0	0	Ki67+	 19470 36730
8128	0	0	Ki67+	 19478 36625
8129	0	0	Ki67+	 19485 36866
8130	0	0	Ki67+	 19490 36831
8131	0	0	Ki67+	 19499 36927
8132	0	0	Ki67+	 19506 36415
8133	0	0	Ki67+	 19510 36808
8134	0	0	Ki67+	 19512 36442
8135	0	0	Ki67+	 19513 36841
8136	0	0	Ki67+	 19518 36941
8137	0	0	Ki67+	 19525 36389
8138	0	0	Ki67+	 19526 36522
8139	0	0	Ki67+	 19527 36460
8140	0	0	Ki67+	 19527 36909
8141	0	0	Ki67+	 19528 36825
8142	0	0	Ki67+	 19530 36802
8143	0	0	Ki67+	 19531 36961
8144	0	0	Ki67+	 19540 36860
8145	0	0	Ki67+	 19544 36477
8146	0	0	Ki67+	 19545 36907
8147	0	0	Ki67+	 19546 36528
8148	0	0	Ki67+	 19554 36829
8149	0	0	Ki67+	 19570 36907
8150	0	0	Ki67+	 19572 36855
8151	0	0	Ki67+	 19582 36946
8152	0	0	Ki67+	 19588 36893
8153	0	0	Ki67+	 19600 36815
8154	0	0	Ki67+	 19614 36861
8155	0	0	Ki67+	 19620 36839
8156	0	0	Ki67+	 19622 36400
8157	0	0	Ki67+	 19626 36903
8158	0	0	Ki67+	 19628 36849
8159	0	0	Ki67+	 19640 36987
8160	0	0	Ki67+	 19645 36476
8161	0	0	Ki67+	 18891 37230
8162	0	0	Ki67+	 18911 37531
8163	0	0	Ki67+	 18968 37652
8164	0	0	Ki67+	 18981 37292
8165	0	0	Ki67+	 18997 37258
8166	0	0	Ki67+	 19030 37332
8167	0	0	Ki67+	 19030 37885
8168	0	0	Ki67+	 19053 37264
8169	0	0	Ki67+	 19056 37599
8170	0	0	Ki67+	 19076 37265
8171	0	0	Ki67+	 19096 37240
8172	0	0	Ki67+	 19113 37207
8173	0	0	Ki67+	 19113 37425
8174	0	0	Ki67+	 19118 37282
8175	0	0	Ki67+	 19132 37267
8176	0	0	Ki67+	 19134 37238
8177	0	0	Ki67+	 19146 37319
8178	0	0	Ki67+	 19150 37620
8179	0	0	Ki67+	 19155 37246
8180	0	0	Ki67+	 19157 37208
8181	0	0	Ki67+	 19160 37232
8182	0	0	Ki67+	 19160 37273
8183	0	0	Ki67+	 19182 37238
8184	0	0	Ki67+	 19196 37267
8185	0	0	Ki67+	 19201 37305
8186	0	0	Ki67+	 19201 37678
8187	0	0	Ki67+	 19211 37285
8188	0	0	Ki67+	 19220 37326
8189	0	0	Ki67+	 19225 37299
8190	0	0	Ki67+	 19314 37192
8191	0	0	Ki67+	 19371 37450
8192	0	0	Ki67+	 19400 37520
8193	0	0	Ki67+	 19497 37747
8194	0	0	Ki67+	 19500 37669
8195	0	0	Ki67+	 19503 37404
8196	0	0	Ki67+	 19551 37851
8197	0	0	Ki67+	 19599 37532
8198	0	0	Ki67+	 19628 37626
8199	0	0	Ki67+	 19639 37584
8200	0	0	Ki67+	 18863 38530
8201	0	0	Ki67+	 19032 38359
8202	0	0	Ki67+	 19052 38580
8203	0	0	Ki67+	 19114 38074
8204	0	0	Ki67+	 19225 38227
8205	0	0	Ki67+	 18967 39369
8206	0	0	Ki67+	 18974 38810
8207	0	0	Ki67+	 19033 38899
8208	0	0	Ki67+	 19131 39438
8209	0	0	Ki67+	 19137 39205
8210	0	0	Ki67+	 19152 39251
8211	0	0	Ki67+	 19175 39298
8212	0	0	Ki67+	 19482 39572
8213	0	0	Ki67+	 18864 40380
8214	0	0	Ki67+	 18991 39814
8215	0	0	Ki67+	 19936 30631
8216	0	0	Ki67+	 19952 30621
8217	0	0	Ki67+	 19970 30663
8218	0	0	Ki67+	 19709 31382
8219	0	0	Ki67+	 19731 31363
8220	0	0	Ki67+	 19867 31492
8221	0	0	Ki67+	 19916 31348
8222	0	0	Ki67+	 19923 31366
8223	0	0	Ki67+	 19973 31592
8224	0	0	Ki67+	 19982 31578
8225	0	0	Ki67+	 20002 31641
8226	0	0	Ki67+	 20015 31539
8227	0	0	Ki67+	 20018 31421
8228	0	0	Ki67+	 20021 31380
8229	0	0	Ki67+	 20022 31556
8230	0	0	Ki67+	 20030 31355
8231	0	0	Ki67+	 20032 31506
8232	0	0	Ki67+	 20034 31654
8233	0	0	Ki67+	 20040 31522
8234	0	0	Ki67+	 20047 31638
8235	0	0	Ki67+	 20054 31566
8236	0	0	Ki67+	 20069 31653
8237	0	0	Ki67+	 20070 31290
8238	0	0	Ki67+	 20070 31611
8239	0	0	Ki67+	 20071 31638
8240	0	0	Ki67+	 20081 31352
8241	0	0	Ki67+	 20082 31512
8242	0	0	Ki67+	 20091 31327
8243	0	0	Ki67+	 20115 31338
8244	0	0	Ki67+	 20116 31253
8245	0	0	Ki67+	 20118 31210
8246	0	0	Ki67+	 20119 31321
8247	0	0	Ki67+	 20129 31239
8248	0	0	Ki67+	 20139 31266
8249	0	0	Ki67+	 20142 31203
8250	0	0	Ki67+	 20150 31314
8251	0	0	Ki67+	 20166 31226
8252	0	0	Ki67+	 20169 31186
8253	0	0	Ki67+	 20176 31301
8254	0	0	Ki67+	 20193 31271
8255	0	0	Ki67+	 20242 31047
8256	0	0	Ki67+	 20340 31669
8257	0	0	Ki67+	 20392 31567
8258	0	0	Ki67+	 19654 32340
8259	0	0	Ki67+	 19656 32128
8260	0	0	Ki67+	 19659 32266
8261	0	0	Ki67+	 19671 32287
8262	0	0	Ki67+	 19676 32456
8263	0	0	Ki67+	 19684 32387
8264	0	0	Ki67+	 19689 32364
8265	0	0	Ki67+	 19693 32312
8266	0	0	Ki67+	 19709 32376
8267	0	0	Ki67+	 19712 32198
8268	0	0	Ki67+	 19712 32319
8269	0	0	Ki67+	 19714 32264
8270	0	0	Ki67+	 19715 32223
8271	0	0	Ki67+	 19715 32467
8272	0	0	Ki67+	 19718 32154
8273	0	0	Ki67+	 19720 32432
8274	0	0	Ki67+	 19728 32299
8275	0	0	Ki67+	 19729 32352
8276	0	0	Ki67+	 19734 32248
8277	0	0	Ki67+	 19737 32207
8278	0	0	Ki67+	 19744 32163
8279	0	0	Ki67+	 19744 32259
8280	0	0	Ki67+	 19746 32085
8281	0	0	Ki67+	 19752 32108
8282	0	0	Ki67+	 19753 32231
8283	0	0	Ki67+	 19753 32290
8284	0	0	Ki67+	 19753 32453
8285	0	0	Ki67+	 19756 32416
8286	0	0	Ki67+	 19757 32247
8287	0	0	Ki67+	 19760 32351
8288	0	0	Ki67+	 19761 32389
8289	0	0	Ki67+	 19766 32280
8290	0	0	Ki67+	 19772 32367
8291	0	0	Ki67+	 19775 32322
8292	0	0	Ki67+	 19784 32287
8293	0	0	Ki67+	 19789 32335
8294	0	0	Ki67+	 19790 32303
8295	0	0	Ki67+	 19837 31833
8296	0	0	Ki67+	 19852 31976
8297	0	0	Ki67+	 19855 31783
8298	0	0	Ki67+	 19855 31808
8299	0	0	Ki67+	 19858 31851
8300	0	0	Ki67+	 19870 31881
8301	0	0	Ki67+	 19901 31902
8302	0	0	Ki67+	 19901 32465
8303	0	0	Ki67+	 19906 31966
8304	0	0	Ki67+	 19915 31822
8305	0	0	Ki67+	 19929 31710
8306	0	0	Ki67+	 19930 31806
8307	0	0	Ki67+	 19938 31795
8308	0	0	Ki67+	 19950 31842
8309	0	0	Ki67+	 19952 31762
8310	0	0	Ki67+	 19952 31814
8311	0	0	Ki67+	 19958 31788
8312	0	0	Ki67+	 19969 31808
8313	0	0	Ki67+	 19971 31851
8314	0	0	Ki67+	 19979 31759
8315	0	0	Ki67+	 19993 31782
8316	0	0	Ki67+	 19997 31731
8317	0	0	Ki67+	 20010 31712
8318	0	0	Ki67+	 20010 31920
8319	0	0	Ki67+	 20020 31748
8320	0	0	Ki67+	 20034 31992
8321	0	0	Ki67+	 20036 31727
8322	0	0	Ki67+	 20049 31701
8323	0	0	Ki67+	 20065 32281
8324	0	0	Ki67+	 20068 31955
8325	0	0	Ki67+	 20080 32082
8326	0	0	Ki67+	 20104 31764
8327	0	0	Ki67+	 20107 32151
8328	0	0	Ki67+	 20127 31982
8329	0	0	Ki67+	 20130 32059
8330	0	0	Ki67+	 20136 32137
8331	0	0	Ki67+	 20156 32140
8332	0	0	Ki67+	 20157 32208
8333	0	0	Ki67+	 20162 32420
8334	0	0	Ki67+	 20170 31996
8335	0	0	Ki67+	 20177 32023
8336	0	0	Ki67+	 20187 32176
8337	0	0	Ki67+	 20188 31970
8338	0	0	Ki67+	 20195 32156
8339	0	0	Ki67+	 20209 32021
8340	0	0	Ki67+	 20219 32455
8341	0	0	Ki67+	 20227 32307
8342	0	0	Ki67+	 20229 31907
8343	0	0	Ki67+	 20230 31999
8344	0	0	Ki67+	 20241 32023
8345	0	0	Ki67+	 20243 31926
8346	0	0	Ki67+	 20246 31980
8347	0	0	Ki67+	 20253 31918
8348	0	0	Ki67+	 20256 32304
8349	0	0	Ki67+	 20267 32003
8350	0	0	Ki67+	 20268 31924
8351	0	0	Ki67+	 20268 32044
8352	0	0	Ki67+	 20272 32291
8353	0	0	Ki67+	 20278 32434
8354	0	0	Ki67+	 20281 32018
8355	0	0	Ki67+	 20288 31876
8356	0	0	Ki67+	 20296 32450
8357	0	0	Ki67+	 20301 31816
8358	0	0	Ki67+	 20305 31926
8359	0	0	Ki67+	 20309 32028
8360	0	0	Ki67+	 20314 32425
8361	0	0	Ki67+	 20325 32016
8362	0	0	Ki67+	 20331 31924
8363	0	0	Ki67+	 20339 32000
8364	0	0	Ki67+	 20356 31917
8365	0	0	Ki67+	 20357 31784
8366	0	0	Ki67+	 20365 32452
8367	0	0	Ki67+	 20366 32006
8368	0	0	Ki67+	 20376 31825
8369	0	0	Ki67+	 20376 31993
8370	0	0	Ki67+	 20382 32348
8371	0	0	Ki67+	 20393 32369
8372	0	0	Ki67+	 20397 31966
8373	0	0	Ki67+	 20404 31849
8374	0	0	Ki67+	 20407 31907
8375	0	0	Ki67+	 20410 31993
8376	0	0	Ki67+	 20435 31903
8377	0	0	Ki67+	 19659 32648
8378	0	0	Ki67+	 19660 32623
8379	0	0	Ki67+	 19667 33085
8380	0	0	Ki67+	 19671 33049
8381	0	0	Ki67+	 19674 33021
8382	0	0	Ki67+	 19676 32553
8383	0	0	Ki67+	 19677 32678
8384	0	0	Ki67+	 19683 32619
8385	0	0	Ki67+	 19683 33028
8386	0	0	Ki67+	 19691 32582
8387	0	0	Ki67+	 19692 32525
8388	0	0	Ki67+	 19694 32612
8389	0	0	Ki67+	 19695 33004
8390	0	0	Ki67+	 19696 32652
8391	0	0	Ki67+	 19699 32862
8392	0	0	Ki67+	 19704 32621
8393	0	0	Ki67+	 19710 32589
8394	0	0	Ki67+	 19712 33093
8395	0	0	Ki67+	 19713 32567
8396	0	0	Ki67+	 19722 33061
8397	0	0	Ki67+	 19739 32482
8398	0	0	Ki67+	 19739 32884
8399	0	0	Ki67+	 19742 33020
8400	0	0	Ki67+	 19753 32885
8401	0	0	Ki67+	 19802 33043
8402	0	0	Ki67+	 19818 32736
8403	0	0	Ki67+	 19821 33078
8404	0	0	Ki67+	 19844 33082
8405	0	0	Ki67+	 19881 32957
8406	0	0	Ki67+	 19890 33238
8407	0	0	Ki67+	 19902 32959
8408	0	0	Ki67+	 19905 33209
8409	0	0	Ki67+	 19927 33254
8410	0	0	Ki67+	 19963 32593
8411	0	0	Ki67+	 19963 32783
8412	0	0	Ki67+	 19963 32883
8413	0	0	Ki67+	 19971 33250
8414	0	0	Ki67+	 19985 32805
8415	0	0	Ki67+	 19987 32716
8416	0	0	Ki67+	 19987 32731
8417	0	0	Ki67+	 20021 32638
8418	0	0	Ki67+	 20026 32691
8419	0	0	Ki67+	 20036 32762
8420	0	0	Ki67+	 20060 32620
8421	0	0	Ki67+	 20062 32745
8422	0	0	Ki67+	 20068 33234
8423	0	0	Ki67+	 20075 32719
8424	0	0	Ki67+	 20076 33177
8425	0	0	Ki67+	 20079 33266
8426	0	0	Ki67+	 20086 32613
8427	0	0	Ki67+	 20087 32579
8428	0	0	Ki67+	 20090 33242
8429	0	0	Ki67+	 20096 32680
8430	0	0	Ki67+	 20102 32758
8431	0	0	Ki67+	 20103 33171
8432	0	0	Ki67+	 20108 32732
8433	0	0	Ki67+	 20113 33213
8434	0	0	Ki67+	 20114 33242
8435	0	0	Ki67+	 20115 33138
8436	0	0	Ki67+	 20116 33152
8437	0	0	Ki67+	 20122 32604
8438	0	0	Ki67+	 20128 33109
8439	0	0	Ki67+	 20128 33218
8440	0	0	Ki67+	 20131 33190
8441	0	0	Ki67+	 20136 32721
8442	0	0	Ki67+	 20137 32952
8443	0	0	Ki67+	 20140 33123
8444	0	0	Ki67+	 20142 32582
8445	0	0	Ki67+	 20143 33169
8446	0	0	Ki67+	 20146 32602
8447	0	0	Ki67+	 20146 32880
8448	0	0	Ki67+	 20146 33073
8449	0	0	Ki67+	 20149 32915
8450	0	0	Ki67+	 20152 32563
8451	0	0	Ki67+	 20159 32965
8452	0	0	Ki67+	 20162 33131
8453	0	0	Ki67+	 20164 32907
8454	0	0	Ki67+	 20168 32948
8455	0	0	Ki67+	 20169 33023
8456	0	0	Ki67+	 20169 33175
8457	0	0	Ki67+	 20170 33106
8458	0	0	Ki67+	 20170 33158
8459	0	0	Ki67+	 20170 33213
8460	0	0	Ki67+	 20171 32861
8461	0	0	Ki67+	 20173 32571
8462	0	0	Ki67+	 20185 32968
8463	0	0	Ki67+	 20186 32820
8464	0	0	Ki67+	 20193 32494
8465	0	0	Ki67+	 20199 32854
8466	0	0	Ki67+	 20208 33010
8467	0	0	Ki67+	 20209 32954
8468	0	0	Ki67+	 20211 33225
8469	0	0	Ki67+	 20214 32488
8470	0	0	Ki67+	 20222 33132
8471	0	0	Ki67+	 20225 32487
8472	0	0	Ki67+	 20226 32771
8473	0	0	Ki67+	 20227 33012
8474	0	0	Ki67+	 20229 32850
8475	0	0	Ki67+	 20235 32965
8476	0	0	Ki67+	 20237 32922
8477	0	0	Ki67+	 20240 32951
8478	0	0	Ki67+	 20243 32505
8479	0	0	Ki67+	 20249 32746
8480	0	0	Ki67+	 20251 32952
8481	0	0	Ki67+	 20251 33015
8482	0	0	Ki67+	 20254 32485
8483	0	0	Ki67+	 20262 32664
8484	0	0	Ki67+	 20264 33052
8485	0	0	Ki67+	 20266 32901
8486	0	0	Ki67+	 20272 33015
8487	0	0	Ki67+	 20274 32966
8488	0	0	Ki67+	 20275 32947
8489	0	0	Ki67+	 20276 32739
8490	0	0	Ki67+	 20280 32485
8491	0	0	Ki67+	 20284 33197
8492	0	0	Ki67+	 20290 33060
8493	0	0	Ki67+	 20294 32660
8494	0	0	Ki67+	 20296 32885
8495	0	0	Ki67+	 20298 32686
8496	0	0	Ki67+	 20300 32747
8497	0	0	Ki67+	 20307 33167
8498	0	0	Ki67+	 20308 33040
8499	0	0	Ki67+	 20314 32710
8500	0	0	Ki67+	 20315 33019
8501	0	0	Ki67+	 20322 33178
8502	0	0	Ki67+	 20327 32623
8503	0	0	Ki67+	 20328 33087
8504	0	0	Ki67+	 20331 32692
8505	0	0	Ki67+	 20332 33017
8506	0	0	Ki67+	 20334 32675
8507	0	0	Ki67+	 20335 32944
8508	0	0	Ki67+	 20335 33164
8509	0	0	Ki67+	 20338 33123
8510	0	0	Ki67+	 20341 32879
8511	0	0	Ki67+	 20342 32956
8512	0	0	Ki67+	 20347 32650
8513	0	0	Ki67+	 20347 33024
8514	0	0	Ki67+	 20350 32610
8515	0	0	Ki67+	 20354 32890
8516	0	0	Ki67+	 20355 33195
8517	0	0	Ki67+	 20359 32911
8518	0	0	Ki67+	 20364 33031
8519	0	0	Ki67+	 20369 32957
8520	0	0	Ki67+	 20372 33098
8521	0	0	Ki67+	 20374 33006
8522	0	0	Ki67+	 20384 33083
8523	0	0	Ki67+	 20389 33046
8524	0	0	Ki67+	 20394 32858
8525	0	0	Ki67+	 20397 33115
8526	0	0	Ki67+	 20402 33063
8527	0	0	Ki67+	 20403 32907
8528	0	0	Ki67+	 20407 33110
8529	0	0	Ki67+	 20409 32935
8530	0	0	Ki67+	 20412 32897
8531	0	0	Ki67+	 20420 32857
8532	0	0	Ki67+	 20423 33171
8533	0	0	Ki67+	 20427 32758
8534	0	0	Ki67+	 20432 32933
8535	0	0	Ki67+	 19650 33810
8536	0	0	Ki67+	 19652 33632
8537	0	0	Ki67+	 19659 33773
8538	0	0	Ki67+	 19666 33483
8539	0	0	Ki67+	 19686 33857
8540	0	0	Ki67+	 19687 34070
8541	0	0	Ki67+	 19709 33282
8542	0	0	Ki67+	 19710 33659
8543	0	0	Ki67+	 19714 34071
8544	0	0	Ki67+	 19723 34056
8545	0	0	Ki67+	 19734 33651
8546	0	0	Ki67+	 19734 33991
8547	0	0	Ki67+	 19746 34064
8548	0	0	Ki67+	 19751 33614
8549	0	0	Ki67+	 19752 34038
8550	0	0	Ki67+	 19757 33317
8551	0	0	Ki67+	 19771 34033
8552	0	0	Ki67+	 19777 34007
8553	0	0	Ki67+	 19788 33946
8554	0	0	Ki67+	 19788 33992
8555	0	0	Ki67+	 19795 33969
8556	0	0	Ki67+	 19806 33677
8557	0	0	Ki67+	 19808 33919
8558	0	0	Ki67+	 19813 33839
8559	0	0	Ki67+	 19820 33856
8560	0	0	Ki67+	 19827 33621
8561	0	0	Ki67+	 19837 33816
8562	0	0	Ki67+	 19838 33771
8563	0	0	Ki67+	 19838 33992
8564	0	0	Ki67+	 19842 33395
8565	0	0	Ki67+	 19862 33513
8566	0	0	Ki67+	 19887 33435
8567	0	0	Ki67+	 19897 33390
8568	0	0	Ki67+	 19912 33313
8569	0	0	Ki67+	 19922 33283
8570	0	0	Ki67+	 19938 33282
8571	0	0	Ki67+	 19947 33798
8572	0	0	Ki67+	 19985 33734
8573	0	0	Ki67+	 20008 33589
8574	0	0	Ki67+	 20022 33973
8575	0	0	Ki67+	 20028 34027
8576	0	0	Ki67+	 20030 34058
8577	0	0	Ki67+	 20037 33479
8578	0	0	Ki67+	 20042 33453
8579	0	0	Ki67+	 20043 33392
8580	0	0	Ki67+	 20045 34049
8581	0	0	Ki67+	 20048 33409
8582	0	0	Ki67+	 20048 33987
8583	0	0	Ki67+	 20049 33611
8584	0	0	Ki67+	 20050 33439
8585	0	0	Ki67+	 20052 33363
8586	0	0	Ki67+	 20054 33777
8587	0	0	Ki67+	 20060 33470
8588	0	0	Ki67+	 20061 33873
8589	0	0	Ki67+	 20068 33509
8590	0	0	Ki67+	 20069 33772
8591	0	0	Ki67+	 20076 33670
8592	0	0	Ki67+	 20077 33438
8593	0	0	Ki67+	 20086 33315
8594	0	0	Ki67+	 20089 33690
8595	0	0	Ki67+	 20114 33410
8596	0	0	Ki67+	 20118 33848
8597	0	0	Ki67+	 20119 33808
8598	0	0	Ki67+	 20122 33319
8599	0	0	Ki67+	 20125 33929
8600	0	0	Ki67+	 20140 33321
8601	0	0	Ki67+	 20153 33575
8602	0	0	Ki67+	 20158 34066
8603	0	0	Ki67+	 20159 33621
8604	0	0	Ki67+	 20162 33650
8605	0	0	Ki67+	 20172 33624
8606	0	0	Ki67+	 20178 33926
8607	0	0	Ki67+	 20180 34049
8608	0	0	Ki67+	 20186 33768
8609	0	0	Ki67+	 20190 33711
8610	0	0	Ki67+	 20191 33617
8611	0	0	Ki67+	 20191 33640
8612	0	0	Ki67+	 20195 33833
8613	0	0	Ki67+	 20207 33870
8614	0	0	Ki67+	 20208 33751
8615	0	0	Ki67+	 20209 33818
8616	0	0	Ki67+	 20214 33950
8617	0	0	Ki67+	 20224 33581
8618	0	0	Ki67+	 20234 33849
8619	0	0	Ki67+	 20235 33566
8620	0	0	Ki67+	 20240 33334
8621	0	0	Ki67+	 20241 33551
8622	0	0	Ki67+	 20243 33523
8623	0	0	Ki67+	 20251 33644
8624	0	0	Ki67+	 20251 33661
8625	0	0	Ki67+	 20252 33763
8626	0	0	Ki67+	 20268 33478
8627	0	0	Ki67+	 20271 33504
8628	0	0	Ki67+	 20273 33674
8629	0	0	Ki67+	 20276 33898
8630	0	0	Ki67+	 20278 34061
8631	0	0	Ki67+	 20280 33885
8632	0	0	Ki67+	 20282 34043
8633	0	0	Ki67+	 20284 33452
8634	0	0	Ki67+	 20289 33439
8635	0	0	Ki67+	 20289 33488
8636	0	0	Ki67+	 20292 33734
8637	0	0	Ki67+	 20292 33942
8638	0	0	Ki67+	 20295 33997
8639	0	0	Ki67+	 20296 33634
8640	0	0	Ki67+	 20299 33562
8641	0	0	Ki67+	 20301 34064
8642	0	0	Ki67+	 20303 33717
8643	0	0	Ki67+	 20304 33537
8644	0	0	Ki67+	 20309 33670
8645	0	0	Ki67+	 20311 33515
8646	0	0	Ki67+	 20312 33911
8647	0	0	Ki67+	 20315 34020
8648	0	0	Ki67+	 20316 33576
8649	0	0	Ki67+	 20321 33693
8650	0	0	Ki67+	 20323 33712
8651	0	0	Ki67+	 20327 33579
8652	0	0	Ki67+	 20328 33944
8653	0	0	Ki67+	 20337 33546
8654	0	0	Ki67+	 20338 33889
8655	0	0	Ki67+	 20342 33670
8656	0	0	Ki67+	 20343 33583
8657	0	0	Ki67+	 20343 33650
8658	0	0	Ki67+	 20349 33559
8659	0	0	Ki67+	 20350 33693
8660	0	0	Ki67+	 20351 33609
8661	0	0	Ki67+	 20352 33722
8662	0	0	Ki67+	 20354 33852
8663	0	0	Ki67+	 20358 33840
8664	0	0	Ki67+	 20358 33961
8665	0	0	Ki67+	 20364 33671
8666	0	0	Ki67+	 20366 33807
8667	0	0	Ki67+	 20367 33397
8668	0	0	Ki67+	 20370 33628
8669	0	0	Ki67+	 20376 33775
8670	0	0	Ki67+	 20377 33617
8671	0	0	Ki67+	 20378 33870
8672	0	0	Ki67+	 20386 33751
8673	0	0	Ki67+	 20389 33635
8674	0	0	Ki67+	 20389 33839
8675	0	0	Ki67+	 20389 33862
8676	0	0	Ki67+	 20391 33668
8677	0	0	Ki67+	 20397 33704
8678	0	0	Ki67+	 20398 33800
8679	0	0	Ki67+	 20413 33681
8680	0	0	Ki67+	 20419 33797
8681	0	0	Ki67+	 20430 33660
8682	0	0	Ki67+	 20436 33412
8683	0	0	Ki67+	 20441 33352
8684	0	0	Ki67+	 20442 33540
8685	0	0	Ki67+	 19649 34409
8686	0	0	Ki67+	 19652 34455
8687	0	0	Ki67+	 19655 34090
8688	0	0	Ki67+	 19658 34238
8689	0	0	Ki67+	 19661 34505
8690	0	0	Ki67+	 19663 34869
8691	0	0	Ki67+	 19684 34236
8692	0	0	Ki67+	 19724 34528
8693	0	0	Ki67+	 19725 34812
8694	0	0	Ki67+	 19725 34867
8695	0	0	Ki67+	 19732 34855
8696	0	0	Ki67+	 19747 34147
8697	0	0	Ki67+	 19751 34619
8698	0	0	Ki67+	 19758 34128
8699	0	0	Ki67+	 19769 34760
8700	0	0	Ki67+	 19772 34872
8701	0	0	Ki67+	 19773 34105
8702	0	0	Ki67+	 19775 34812
8703	0	0	Ki67+	 19804 34112
8704	0	0	Ki67+	 19813 34830
8705	0	0	Ki67+	 19818 34213
8706	0	0	Ki67+	 19833 34091
8707	0	0	Ki67+	 19850 34641
8708	0	0	Ki67+	 19851 34679
8709	0	0	Ki67+	 19855 34393
8710	0	0	Ki67+	 19858 34707
8711	0	0	Ki67+	 19863 34135
8712	0	0	Ki67+	 19866 34220
8713	0	0	Ki67+	 19873 34104
8714	0	0	Ki67+	 19873 34700
8715	0	0	Ki67+	 19873 34841
8716	0	0	Ki67+	 19874 34282
8717	0	0	Ki67+	 19878 34123
8718	0	0	Ki67+	 19881 34458
8719	0	0	Ki67+	 19883 34732
8720	0	0	Ki67+	 19887 34471
8721	0	0	Ki67+	 19889 34152
8722	0	0	Ki67+	 19896 34140
8723	0	0	Ki67+	 19903 34456
8724	0	0	Ki67+	 19905 34432
8725	0	0	Ki67+	 19905 34663
8726	0	0	Ki67+	 19905 34770
8727	0	0	Ki67+	 19908 34401
8728	0	0	Ki67+	 19913 34243
8729	0	0	Ki67+	 19914 34741
8730	0	0	Ki67+	 19918 34453
8731	0	0	Ki67+	 19918 34504
8732	0	0	Ki67+	 19920 34767
8733	0	0	Ki67+	 19927 34698
8734	0	0	Ki67+	 19932 34437
8735	0	0	Ki67+	 19934 34587
8736	0	0	Ki67+	 19936 34382
8737	0	0	Ki67+	 19939 34315
8738	0	0	Ki67+	 19940 34772
8739	0	0	Ki67+	 19941 34623
8740	0	0	Ki67+	 19944 34729
8741	0	0	Ki67+	 19945 34678
8742	0	0	Ki67+	 19948 34485
8743	0	0	Ki67+	 19956 34747
8744	0	0	Ki67+	 19958 34375
8745	0	0	Ki67+	 19959 34387
8746	0	0	Ki67+	 19961 34447
8747	0	0	Ki67+	 19963 34705
8748	0	0	Ki67+	 19973 34425
8749	0	0	Ki67+	 19978 34408
8750	0	0	Ki67+	 19978 34731
8751	0	0	Ki67+	 19985 34705
8752	0	0	Ki67+	 19989 34218
8753	0	0	Ki67+	 19989 34742
8754	0	0	Ki67+	 19990 34581
8755	0	0	Ki67+	 19991 34554
8756	0	0	Ki67+	 19991 34677
8757	0	0	Ki67+	 19995 34321
8758	0	0	Ki67+	 19997 34382
8759	0	0	Ki67+	 20001 34365
8760	0	0	Ki67+	 20003 34685
8761	0	0	Ki67+	 20012 34653
8762	0	0	Ki67+	 20012 34714
8763	0	0	Ki67+	 20019 34408
8764	0	0	Ki67+	 20021 34568
8765	0	0	Ki67+	 20026 34538
8766	0	0	Ki67+	 20032 34719
8767	0	0	Ki67+	 20033 34480
8768	0	0	Ki67+	 20035 34580
8769	0	0	Ki67+	 20036 34629
8770	0	0	Ki67+	 20040 34128
8771	0	0	Ki67+	 20040 34690
8772	0	0	Ki67+	 20041 34667
8773	0	0	Ki67+	 20045 34352
8774	0	0	Ki67+	 20049 34551
8775	0	0	Ki67+	 20050 34608
8776	0	0	Ki67+	 20056 34677
8777	0	0	Ki67+	 20057 34658
8778	0	0	Ki67+	 20058 34134
8779	0	0	Ki67+	 20061 34155
8780	0	0	Ki67+	 20061 34639
8781	0	0	Ki67+	 20065 34406
8782	0	0	Ki67+	 20079 34395
8783	0	0	Ki67+	 20080 34602
8784	0	0	Ki67+	 20081 34563
8785	0	0	Ki67+	 20083 34788
8786	0	0	Ki67+	 20091 34456
8787	0	0	Ki67+	 20099 34607
8788	0	0	Ki67+	 20118 34265
8789	0	0	Ki67+	 20135 34367
8790	0	0	Ki67+	 20135 34401
8791	0	0	Ki67+	 20153 34778
8792	0	0	Ki67+	 20154 34202
8793	0	0	Ki67+	 20154 34670
8794	0	0	Ki67+	 20165 34158
8795	0	0	Ki67+	 20171 34284
8796	0	0	Ki67+	 20172 34243
8797	0	0	Ki67+	 20177 34658
8798	0	0	Ki67+	 20178 34270
8799	0	0	Ki67+	 20186 34424
8800	0	0	Ki67+	 20196 34298
8801	0	0	Ki67+	 20196 34404
8802	0	0	Ki67+	 20198 34187
8803	0	0	Ki67+	 20199 34084
8804	0	0	Ki67+	 20204 34226
8805	0	0	Ki67+	 20204 34346
8806	0	0	Ki67+	 20206 34280
8807	0	0	Ki67+	 20209 34379
8808	0	0	Ki67+	 20217 34340
8809	0	0	Ki67+	 20218 34673
8810	0	0	Ki67+	 20223 34248
8811	0	0	Ki67+	 20230 34181
8812	0	0	Ki67+	 20232 34283
8813	0	0	Ki67+	 20252 34081
8814	0	0	Ki67+	 20257 34860
8815	0	0	Ki67+	 20282 34296
8816	0	0	Ki67+	 20286 34133
8817	0	0	Ki67+	 20296 34678
8818	0	0	Ki67+	 20301 34157
8819	0	0	Ki67+	 20304 34133
8820	0	0	Ki67+	 20345 34855
8821	0	0	Ki67+	 19651 35104
8822	0	0	Ki67+	 19652 34899
8823	0	0	Ki67+	 19655 35126
8824	0	0	Ki67+	 19665 35271
8825	0	0	Ki67+	 19676 35016
8826	0	0	Ki67+	 19677 34994
8827	0	0	Ki67+	 19678 34971
8828	0	0	Ki67+	 19679 35291
8829	0	0	Ki67+	 19683 35053
8830	0	0	Ki67+	 19690 34915
8831	0	0	Ki67+	 19695 35236
8832	0	0	Ki67+	 19698 35056
8833	0	0	Ki67+	 19712 35099
8834	0	0	Ki67+	 19712 35157
8835	0	0	Ki67+	 19715 35176
8836	0	0	Ki67+	 19718 35130
8837	0	0	Ki67+	 19728 35203
8838	0	0	Ki67+	 19736 35004
8839	0	0	Ki67+	 19739 35119
8840	0	0	Ki67+	 19741 35215
8841	0	0	Ki67+	 19743 35013
8842	0	0	Ki67+	 19746 35087
8843	0	0	Ki67+	 19756 35110
8844	0	0	Ki67+	 19756 35188
8845	0	0	Ki67+	 19759 35004
8846	0	0	Ki67+	 19761 35057
8847	0	0	Ki67+	 19762 34913
8848	0	0	Ki67+	 19773 35084
8849	0	0	Ki67+	 19780 34892
8850	0	0	Ki67+	 19780 35040
8851	0	0	Ki67+	 19784 34942
8852	0	0	Ki67+	 19784 35329
8853	0	0	Ki67+	 19785 34905
8854	0	0	Ki67+	 19789 34883
8855	0	0	Ki67+	 19793 35155
8856	0	0	Ki67+	 19796 35139
8857	0	0	Ki67+	 19804 35001
8858	0	0	Ki67+	 19804 35043
8859	0	0	Ki67+	 19804 35581
8860	0	0	Ki67+	 19810 34946
8861	0	0	Ki67+	 19820 35117
8862	0	0	Ki67+	 19825 35670
8863	0	0	Ki67+	 19827 34951
8864	0	0	Ki67+	 19830 34909
8865	0	0	Ki67+	 19830 35091
8866	0	0	Ki67+	 19830 35404
8867	0	0	Ki67+	 19832 35423
8868	0	0	Ki67+	 19832 35596
8869	0	0	Ki67+	 19834 34933
8870	0	0	Ki67+	 19836 34979
8871	0	0	Ki67+	 19837 35648
8872	0	0	Ki67+	 19839 35624
8873	0	0	Ki67+	 19844 35452
8874	0	0	Ki67+	 19846 35375
8875	0	0	Ki67+	 19848 34953
8876	0	0	Ki67+	 19848 35060
8877	0	0	Ki67+	 19855 35646
8878	0	0	Ki67+	 19856 35407
8879	0	0	Ki67+	 19864 35362
8880	0	0	Ki67+	 19873 35587
8881	0	0	Ki67+	 19874 35031
8882	0	0	Ki67+	 19875 35438
8883	0	0	Ki67+	 19875 35452
8884	0	0	Ki67+	 19878 35561
8885	0	0	Ki67+	 19882 35485
8886	0	0	Ki67+	 19884 34885
8887	0	0	Ki67+	 19885 35062
8888	0	0	Ki67+	 19885 35304
8889	0	0	Ki67+	 19886 35575
8890	0	0	Ki67+	 19889 35326
8891	0	0	Ki67+	 19892 34933
8892	0	0	Ki67+	 19897 35280
8893	0	0	Ki67+	 19897 35670
8894	0	0	Ki67+	 19900 35547
8895	0	0	Ki67+	 19902 35369
8896	0	0	Ki67+	 19902 35434
8897	0	0	Ki67+	 19903 35024
8898	0	0	Ki67+	 19908 35582
8899	0	0	Ki67+	 19912 35461
8900	0	0	Ki67+	 19918 35353
8901	0	0	Ki67+	 19925 35295
8902	0	0	Ki67+	 19925 35457
8903	0	0	Ki67+	 19927 35121
8904	0	0	Ki67+	 19930 35630
8905	0	0	Ki67+	 19931 35379
8906	0	0	Ki67+	 19934 35563
8907	0	0	Ki67+	 19936 35538
8908	0	0	Ki67+	 19937 35507
8909	0	0	Ki67+	 19941 35409
8910	0	0	Ki67+	 19946 35244
8911	0	0	Ki67+	 19947 35265
8912	0	0	Ki67+	 19948 35519
8913	0	0	Ki67+	 19950 35466
8914	0	0	Ki67+	 19961 34916
8915	0	0	Ki67+	 19966 35549
8916	0	0	Ki67+	 19968 35574
8917	0	0	Ki67+	 19969 35249
8918	0	0	Ki67+	 19970 35288
8919	0	0	Ki67+	 19978 35495
8920	0	0	Ki67+	 19988 35565
8921	0	0	Ki67+	 19990 35512
8922	0	0	Ki67+	 19996 35261
8923	0	0	Ki67+	 19996 35488
8924	0	0	Ki67+	 19997 35537
8925	0	0	Ki67+	 19999 35311
8926	0	0	Ki67+	 20001 35437
8927	0	0	Ki67+	 20001 35608
8928	0	0	Ki67+	 20003 35665
8929	0	0	Ki67+	 20004 35292
8930	0	0	Ki67+	 20005 35447
8931	0	0	Ki67+	 20008 35405
8932	0	0	Ki67+	 20009 35165
8933	0	0	Ki67+	 20010 35139
8934	0	0	Ki67+	 20018 35287
8935	0	0	Ki67+	 20022 35420
8936	0	0	Ki67+	 20025 35582
8937	0	0	Ki67+	 20030 35085
8938	0	0	Ki67+	 20030 35183
8939	0	0	Ki67+	 20032 35322
8940	0	0	Ki67+	 20039 35144
8941	0	0	Ki67+	 20041 35414
8942	0	0	Ki67+	 20042 35604
8943	0	0	Ki67+	 20043 35288
8944	0	0	Ki67+	 20046 35048
8945	0	0	Ki67+	 20047 35669
8946	0	0	Ki67+	 20048 35209
8947	0	0	Ki67+	 20052 35098
8948	0	0	Ki67+	 20053 35230
8949	0	0	Ki67+	 20054 35153
8950	0	0	Ki67+	 20056 35502
8951	0	0	Ki67+	 20059 35077
8952	0	0	Ki67+	 20064 35297
8953	0	0	Ki67+	 20067 35633
8954	0	0	Ki67+	 20069 35046
8955	0	0	Ki67+	 20070 35331
8956	0	0	Ki67+	 20075 35673
8957	0	0	Ki67+	 20080 35075
8958	0	0	Ki67+	 20082 35191
8959	0	0	Ki67+	 20082 35219
8960	0	0	Ki67+	 20087 35114
8961	0	0	Ki67+	 20087 35608
8962	0	0	Ki67+	 20087 35628
8963	0	0	Ki67+	 20092 35099
8964	0	0	Ki67+	 20092 35270
8965	0	0	Ki67+	 20095 35243
8966	0	0	Ki67+	 20095 35659
8967	0	0	Ki67+	 20096 35331
8968	0	0	Ki67+	 20106 35385
8969	0	0	Ki67+	 20107 35634
8970	0	0	Ki67+	 20108 35609
8971	0	0	Ki67+	 20109 35409
8972	0	0	Ki67+	 20111 35137
8973	0	0	Ki67+	 20115 35459
8974	0	0	Ki67+	 20120 35260
8975	0	0	Ki67+	 20121 35097
8976	0	0	Ki67+	 20123 35024
8977	0	0	Ki67+	 20123 35050
8978	0	0	Ki67+	 20125 35498
8979	0	0	Ki67+	 20129 35218
8980	0	0	Ki67+	 20129 35414
8981	0	0	Ki67+	 20130 35620
8982	0	0	Ki67+	 20132 35524
8983	0	0	Ki67+	 20132 35549
8984	0	0	Ki67+	 20133 35259
8985	0	0	Ki67+	 20136 35472
8986	0	0	Ki67+	 20137 35161
8987	0	0	Ki67+	 20138 35593
8988	0	0	Ki67+	 20141 35505
8989	0	0	Ki67+	 20143 35557
8990	0	0	Ki67+	 20145 35178
8991	0	0	Ki67+	 20146 34997
8992	0	0	Ki67+	 20147 35235
8993	0	0	Ki67+	 20148 35294
8994	0	0	Ki67+	 20153 34885
8995	0	0	Ki67+	 20155 35114
8996	0	0	Ki67+	 20157 35271
8997	0	0	Ki67+	 20158 35088
8998	0	0	Ki67+	 20158 35209
8999	0	0	Ki67+	 20160 35528
9000	0	0	Ki67+	 20162 35552
9001	0	0	Ki67+	 20165 35315
9002	0	0	Ki67+	 20165 35613
9003	0	0	Ki67+	 20166 35057
9004	0	0	Ki67+	 20169 34999
9005	0	0	Ki67+	 20177 35274
9006	0	0	Ki67+	 20183 35029
9007	0	0	Ki67+	 20187 35221
9008	0	0	Ki67+	 20189 35135
9009	0	0	Ki67+	 20190 35195
9010	0	0	Ki67+	 20201 35002
9011	0	0	Ki67+	 20202 35349
9012	0	0	Ki67+	 20207 35125
9013	0	0	Ki67+	 20208 35245
9014	0	0	Ki67+	 20218 35151
9015	0	0	Ki67+	 20223 35192
9016	0	0	Ki67+	 20224 35271
9017	0	0	Ki67+	 20227 34932
9018	0	0	Ki67+	 20235 35160
9019	0	0	Ki67+	 20236 35217
9020	0	0	Ki67+	 20238 35084
9021	0	0	Ki67+	 20255 35201
9022	0	0	Ki67+	 20259 35255
9023	0	0	Ki67+	 20266 35220
9024	0	0	Ki67+	 20270 35110
9025	0	0	Ki67+	 20362 35553
9026	0	0	Ki67+	 20368 35096
9027	0	0	Ki67+	 20378 35305
9028	0	0	Ki67+	 20387 35580
9029	0	0	Ki67+	 20388 35611
9030	0	0	Ki67+	 20390 35149
9031	0	0	Ki67+	 20429 35338
9032	0	0	Ki67+	 20434 35362
9033	0	0	Ki67+	 19649 36058
9034	0	0	Ki67+	 19650 35939
9035	0	0	Ki67+	 19650 36209
9036	0	0	Ki67+	 19651 35852
9037	0	0	Ki67+	 19652 36068
9038	0	0	Ki67+	 19652 36086
9039	0	0	Ki67+	 19652 36338
9040	0	0	Ki67+	 19655 36264
9041	0	0	Ki67+	 19656 36104
9042	0	0	Ki67+	 19656 36198
9043	0	0	Ki67+	 19657 36136
9044	0	0	Ki67+	 19657 36154
9045	0	0	Ki67+	 19663 36048
9046	0	0	Ki67+	 19664 35967
9047	0	0	Ki67+	 19665 35985
9048	0	0	Ki67+	 19665 36259
9049	0	0	Ki67+	 19667 35837
9050	0	0	Ki67+	 19669 36333
9051	0	0	Ki67+	 19670 36240
9052	0	0	Ki67+	 19671 36027
9053	0	0	Ki67+	 19674 35924
9054	0	0	Ki67+	 19674 36127
9055	0	0	Ki67+	 19674 36474
9056	0	0	Ki67+	 19675 35871
9057	0	0	Ki67+	 19679 36048
9058	0	0	Ki67+	 19680 35909
9059	0	0	Ki67+	 19680 35963
9060	0	0	Ki67+	 19681 35979
9061	0	0	Ki67+	 19682 36273
9062	0	0	Ki67+	 19685 36137
9063	0	0	Ki67+	 19688 35846
9064	0	0	Ki67+	 19689 36112
9065	0	0	Ki67+	 19691 36445
9066	0	0	Ki67+	 19694 36315
9067	0	0	Ki67+	 19695 36253
9068	0	0	Ki67+	 19698 36072
9069	0	0	Ki67+	 19705 35929
9070	0	0	Ki67+	 19708 35899
9071	0	0	Ki67+	 19711 36478
9072	0	0	Ki67+	 19712 35870
9073	0	0	Ki67+	 19713 35841
9074	0	0	Ki67+	 19720 35804
9075	0	0	Ki67+	 19720 36289
9076	0	0	Ki67+	 19721 36117
9077	0	0	Ki67+	 19725 36227
9078	0	0	Ki67+	 19729 36415
9079	0	0	Ki67+	 19730 35753
9080	0	0	Ki67+	 19731 35771
9081	0	0	Ki67+	 19734 35987
9082	0	0	Ki67+	 19738 35916
9083	0	0	Ki67+	 19738 36474
9084	0	0	Ki67+	 19744 35818
9085	0	0	Ki67+	 19744 35849
9086	0	0	Ki67+	 19744 36269
9087	0	0	Ki67+	 19753 35737
9088	0	0	Ki67+	 19753 35953
9089	0	0	Ki67+	 19754 35877
9090	0	0	Ki67+	 19759 36157
9091	0	0	Ki67+	 19763 35789
9092	0	0	Ki67+	 19766 35892
9093	0	0	Ki67+	 19767 36451
9094	0	0	Ki67+	 19774 35855
9095	0	0	Ki67+	 19774 35907
9096	0	0	Ki67+	 19774 36193
9097	0	0	Ki67+	 19775 36100
9098	0	0	Ki67+	 19779 35819
9099	0	0	Ki67+	 19782 35744
9100	0	0	Ki67+	 19782 36253
9101	0	0	Ki67+	 19784 36147
9102	0	0	Ki67+	 19786 36319
9103	0	0	Ki67+	 19801 35731
9104	0	0	Ki67+	 19802 35702
9105	0	0	Ki67+	 19812 36054
9106	0	0	Ki67+	 19815 36015
9107	0	0	Ki67+	 19815 36135
9108	0	0	Ki67+	 19819 36124
9109	0	0	Ki67+	 19826 35912
9110	0	0	Ki67+	 19827 35834
9111	0	0	Ki67+	 19830 36259
9112	0	0	Ki67+	 19836 36447
9113	0	0	Ki67+	 19848 36203
9114	0	0	Ki67+	 19850 35682
9115	0	0	Ki67+	 19852 36369
9116	0	0	Ki67+	 19855 36293
9117	0	0	Ki67+	 19856 35704
9118	0	0	Ki67+	 19858 36229
9119	0	0	Ki67+	 19864 36425
9120	0	0	Ki67+	 19866 35860
9121	0	0	Ki67+	 19871 36308
9122	0	0	Ki67+	 19874 35681
9123	0	0	Ki67+	 19874 36221
9124	0	0	Ki67+	 19882 36204
9125	0	0	Ki67+	 19883 35848
9126	0	0	Ki67+	 19887 36352
9127	0	0	Ki67+	 19888 35722
9128	0	0	Ki67+	 19890 35877
9129	0	0	Ki67+	 19892 36283
9130	0	0	Ki67+	 19895 36419
9131	0	0	Ki67+	 19897 35694
9132	0	0	Ki67+	 19899 36206
9133	0	0	Ki67+	 19907 36248
9134	0	0	Ki67+	 19908 35695
9135	0	0	Ki67+	 19909 35742
9136	0	0	Ki67+	 19909 36425
9137	0	0	Ki67+	 19912 36343
9138	0	0	Ki67+	 19917 36184
9139	0	0	Ki67+	 19919 36026
9140	0	0	Ki67+	 19919 36325
9141	0	0	Ki67+	 19921 35746
9142	0	0	Ki67+	 19922 36002
9143	0	0	Ki67+	 19923 35725
9144	0	0	Ki67+	 19930 35807
9145	0	0	Ki67+	 19930 35979
9146	0	0	Ki67+	 19930 36393
9147	0	0	Ki67+	 19931 36222
9148	0	0	Ki67+	 19931 36377
9149	0	0	Ki67+	 19938 36073
9150	0	0	Ki67+	 19939 35694
9151	0	0	Ki67+	 19939 35767
9152	0	0	Ki67+	 19942 36337
9153	0	0	Ki67+	 19945 35928
9154	0	0	Ki67+	 19948 36200
9155	0	0	Ki67+	 19949 36171
9156	0	0	Ki67+	 19951 36040
9157	0	0	Ki67+	 19952 35742
9158	0	0	Ki67+	 19952 36369
9159	0	0	Ki67+	 19955 36313
9160	0	0	Ki67+	 19958 36026
9161	0	0	Ki67+	 19962 35790
9162	0	0	Ki67+	 19962 35951
9163	0	0	Ki67+	 19967 36190
9164	0	0	Ki67+	 19971 36006
9165	0	0	Ki67+	 19974 36407
9166	0	0	Ki67+	 19975 35899
9167	0	0	Ki67+	 19976 35788
9168	0	0	Ki67+	 19976 36224
9169	0	0	Ki67+	 19987 35866
9170	0	0	Ki67+	 19987 35911
9171	0	0	Ki67+	 19987 36286
9172	0	0	Ki67+	 19989 35878
9173	0	0	Ki67+	 19991 35961
9174	0	0	Ki67+	 19995 35898
9175	0	0	Ki67+	 19998 35702
9176	0	0	Ki67+	 19999 35832
9177	0	0	Ki67+	 20000 36191
9178	0	0	Ki67+	 20000 36274
9179	0	0	Ki67+	 20002 35948
9180	0	0	Ki67+	 20002 36250
9181	0	0	Ki67+	 20005 36075
9182	0	0	Ki67+	 20007 36102
9183	0	0	Ki67+	 20015 36269
9184	0	0	Ki67+	 20016 36253
9185	0	0	Ki67+	 20017 36237
9186	0	0	Ki67+	 20019 36142
9187	0	0	Ki67+	 20021 36054
9188	0	0	Ki67+	 20025 36032
9189	0	0	Ki67+	 20026 36205
9190	0	0	Ki67+	 20031 35748
9191	0	0	Ki67+	 20031 36177
9192	0	0	Ki67+	 20036 35719
9193	0	0	Ki67+	 20036 36104
9194	0	0	Ki67+	 20040 36161
9195	0	0	Ki67+	 20044 35785
9196	0	0	Ki67+	 20045 36201
9197	0	0	Ki67+	 20046 36008
9198	0	0	Ki67+	 20047 35744
9199	0	0	Ki67+	 20048 36134
9200	0	0	Ki67+	 20049 36028
9201	0	0	Ki67+	 20051 35769
9202	0	0	Ki67+	 20051 35801
9203	0	0	Ki67+	 20053 35687
9204	0	0	Ki67+	 20053 36054
9205	0	0	Ki67+	 20053 36176
9206	0	0	Ki67+	 20058 35725
9207	0	0	Ki67+	 20061 36466
9208	0	0	Ki67+	 20062 36116
9209	0	0	Ki67+	 20063 36441
9210	0	0	Ki67+	 20066 36094
9211	0	0	Ki67+	 20070 36373
9212	0	0	Ki67+	 20071 35782
9213	0	0	Ki67+	 20072 35988
9214	0	0	Ki67+	 20073 36412
9215	0	0	Ki67+	 20077 36050
9216	0	0	Ki67+	 20079 36329
9217	0	0	Ki67+	 20081 35718
9218	0	0	Ki67+	 20081 36123
9219	0	0	Ki67+	 20082 36445
9220	0	0	Ki67+	 20085 36028
9221	0	0	Ki67+	 20086 35746
9222	0	0	Ki67+	 20087 36108
9223	0	0	Ki67+	 20089 35765
9224	0	0	Ki67+	 20090 36394
9225	0	0	Ki67+	 20092 36082
9226	0	0	Ki67+	 20093 35827
9227	0	0	Ki67+	 20094 36427
9228	0	0	Ki67+	 20096 36281
9229	0	0	Ki67+	 20096 36354
9230	0	0	Ki67+	 20102 35993
9231	0	0	Ki67+	 20105 36310
9232	0	0	Ki67+	 20111 36478
9233	0	0	Ki67+	 20112 36193
9234	0	0	Ki67+	 20113 36327
9235	0	0	Ki67+	 20116 35804
9236	0	0	Ki67+	 20116 35841
9237	0	0	Ki67+	 20116 36020
9238	0	0	Ki67+	 20119 36255
9239	0	0	Ki67+	 20121 35920
9240	0	0	Ki67+	 20121 36286
9241	0	0	Ki67+	 20123 36456
9242	0	0	Ki67+	 20132 35860
9243	0	0	Ki67+	 20133 35722
9244	0	0	Ki67+	 20134 36413
9245	0	0	Ki67+	 20136 35876
9246	0	0	Ki67+	 20137 35758
9247	0	0	Ki67+	 20137 36478
9248	0	0	Ki67+	 20141 35969
9249	0	0	Ki67+	 20141 36086
9250	0	0	Ki67+	 20144 35733
9251	0	0	Ki67+	 20144 36221
9252	0	0	Ki67+	 20144 36269
9253	0	0	Ki67+	 20149 35712
9254	0	0	Ki67+	 20154 35780
9255	0	0	Ki67+	 20155 36234
9256	0	0	Ki67+	 20156 35911
9257	0	0	Ki67+	 20159 35884
9258	0	0	Ki67+	 20161 36476
9259	0	0	Ki67+	 20165 35938
9260	0	0	Ki67+	 20167 35733
9261	0	0	Ki67+	 20168 36453
9262	0	0	Ki67+	 20171 35918
9263	0	0	Ki67+	 20174 35754
9264	0	0	Ki67+	 20174 35897
9265	0	0	Ki67+	 20176 35701
9266	0	0	Ki67+	 20179 35857
9267	0	0	Ki67+	 20180 36236
9268	0	0	Ki67+	 20182 35873
9269	0	0	Ki67+	 20182 36269
9270	0	0	Ki67+	 20188 36083
9271	0	0	Ki67+	 20193 36245
9272	0	0	Ki67+	 20196 35806
9273	0	0	Ki67+	 20198 36130
9274	0	0	Ki67+	 20204 35952
9275	0	0	Ki67+	 20204 36095
9276	0	0	Ki67+	 20204 36160
9277	0	0	Ki67+	 20205 36323
9278	0	0	Ki67+	 20207 36212
9279	0	0	Ki67+	 20216 36185
9280	0	0	Ki67+	 20218 36369
9281	0	0	Ki67+	 20222 36339
9282	0	0	Ki67+	 20223 36076
9283	0	0	Ki67+	 20239 35730
9284	0	0	Ki67+	 20241 36453
9285	0	0	Ki67+	 20242 36274
9286	0	0	Ki67+	 20242 36324
9287	0	0	Ki67+	 20249 36467
9288	0	0	Ki67+	 20252 36365
9289	0	0	Ki67+	 20255 36391
9290	0	0	Ki67+	 20256 36423
9291	0	0	Ki67+	 20257 36214
9292	0	0	Ki67+	 20264 36238
9293	0	0	Ki67+	 20275 36184
9294	0	0	Ki67+	 20275 36203
9295	0	0	Ki67+	 20293 36250
9296	0	0	Ki67+	 20303 36285
9297	0	0	Ki67+	 20321 35722
9298	0	0	Ki67+	 20332 36127
9299	0	0	Ki67+	 20389 35870
9300	0	0	Ki67+	 20399 35888
9301	0	0	Ki67+	 20409 36440
9302	0	0	Ki67+	 19695 36793
9303	0	0	Ki67+	 19697 36761
9304	0	0	Ki67+	 19707 36995
9305	0	0	Ki67+	 19710 36862
9306	0	0	Ki67+	 19732 36511
9307	0	0	Ki67+	 19741 37022
9308	0	0	Ki67+	 19752 36518
9309	0	0	Ki67+	 19766 37053
9310	0	0	Ki67+	 19773 37009
9311	0	0	Ki67+	 19774 36572
9312	0	0	Ki67+	 19776 36557
9313	0	0	Ki67+	 19784 36503
9314	0	0	Ki67+	 19788 36976
9315	0	0	Ki67+	 19791 36584
9316	0	0	Ki67+	 19793 36888
9317	0	0	Ki67+	 19796 36862
9318	0	0	Ki67+	 19797 36635
9319	0	0	Ki67+	 19797 36831
9320	0	0	Ki67+	 19798 36803
9321	0	0	Ki67+	 19807 36602
9322	0	0	Ki67+	 19809 36495
9323	0	0	Ki67+	 19809 36635
9324	0	0	Ki67+	 19813 37121
9325	0	0	Ki67+	 19823 36674
9326	0	0	Ki67+	 19823 36724
9327	0	0	Ki67+	 19828 37102
9328	0	0	Ki67+	 19837 36556
9329	0	0	Ki67+	 19840 37129
9330	0	0	Ki67+	 19843 37160
9331	0	0	Ki67+	 19845 36975
9332	0	0	Ki67+	 19848 37111
9333	0	0	Ki67+	 19849 36956
9334	0	0	Ki67+	 19850 36591
9335	0	0	Ki67+	 19851 37037
9336	0	0	Ki67+	 19852 36936
9337	0	0	Ki67+	 19859 36602
9338	0	0	Ki67+	 19859 36915
9339	0	0	Ki67+	 19869 37170
9340	0	0	Ki67+	 19878 36923
9341	0	0	Ki67+	 19878 37226
9342	0	0	Ki67+	 19880 36577
9343	0	0	Ki67+	 19890 37141
9344	0	0	Ki67+	 19897 36592
9345	0	0	Ki67+	 19897 36747
9346	0	0	Ki67+	 19897 36936
9347	0	0	Ki67+	 19914 36744
9348	0	0	Ki67+	 19918 36570
9349	0	0	Ki67+	 19923 36620
9350	0	0	Ki67+	 19928 36644
9351	0	0	Ki67+	 19938 36583
9352	0	0	Ki67+	 19938 36602
9353	0	0	Ki67+	 19994 36635
9354	0	0	Ki67+	 20002 36611
9355	0	0	Ki67+	 20011 36923
9356	0	0	Ki67+	 20014 36614
9357	0	0	Ki67+	 20018 36649
9358	0	0	Ki67+	 20019 36576
9359	0	0	Ki67+	 20020 36826
9360	0	0	Ki67+	 20020 36857
9361	0	0	Ki67+	 20021 36525
9362	0	0	Ki67+	 20024 36672
9363	0	0	Ki67+	 20025 36606
9364	0	0	Ki67+	 20028 36586
9365	0	0	Ki67+	 20028 36869
9366	0	0	Ki67+	 20029 36547
9367	0	0	Ki67+	 20030 37093
9368	0	0	Ki67+	 20031 36970
9369	0	0	Ki67+	 20034 36950
9370	0	0	Ki67+	 20035 36486
9371	0	0	Ki67+	 20041 36934
9372	0	0	Ki67+	 20042 36502
9373	0	0	Ki67+	 20046 36558
9374	0	0	Ki67+	 20051 36679
9375	0	0	Ki67+	 20052 36987
9376	0	0	Ki67+	 20065 36698
9377	0	0	Ki67+	 20067 36548
9378	0	0	Ki67+	 20067 36612
9379	0	0	Ki67+	 20068 36524
9380	0	0	Ki67+	 20069 36772
9381	0	0	Ki67+	 20074 36508
9382	0	0	Ki67+	 20078 36973
9383	0	0	Ki67+	 20087 36947
9384	0	0	Ki67+	 20090 36621
9385	0	0	Ki67+	 20094 36589
9386	0	0	Ki67+	 20095 36536
9387	0	0	Ki67+	 20096 36968
9388	0	0	Ki67+	 20099 36558
9389	0	0	Ki67+	 20105 36613
9390	0	0	Ki67+	 20106 36589
9391	0	0	Ki67+	 20127 36747
9392	0	0	Ki67+	 20130 36624
9393	0	0	Ki67+	 20136 37049
9394	0	0	Ki67+	 20139 36535
9395	0	0	Ki67+	 20151 36531
9396	0	0	Ki67+	 20152 37229
9397	0	0	Ki67+	 20160 36792
9398	0	0	Ki67+	 20192 36727
9399	0	0	Ki67+	 20195 36660
9400	0	0	Ki67+	 20204 36593
9401	0	0	Ki67+	 20207 36902
9402	0	0	Ki67+	 20216 36698
9403	0	0	Ki67+	 20218 36492
9404	0	0	Ki67+	 20220 36537
9405	0	0	Ki67+	 20221 36617
9406	0	0	Ki67+	 20228 36705
9407	0	0	Ki67+	 20230 36590
9408	0	0	Ki67+	 20243 37276
9409	0	0	Ki67+	 20245 36482
9410	0	0	Ki67+	 20302 37230
9411	0	0	Ki67+	 20322 37135
9412	0	0	Ki67+	 20338 37159
9413	0	0	Ki67+	 20342 37276
9414	0	0	Ki67+	 20346 37065
9415	0	0	Ki67+	 20384 36808
9416	0	0	Ki67+	 20392 36845
9417	0	0	Ki67+	 20418 36962
9418	0	0	Ki67+	 20439 36946
9419	0	0	Ki67+	 20441 37079
9420	0	0	Ki67+	 20446 36753
9421	0	0	Ki67+	 20446 36781
9422	0	0	Ki67+	 19730 37512
9423	0	0	Ki67+	 19754 37397
9424	0	0	Ki67+	 19820 37632
9425	0	0	Ki67+	 19887 37295
9426	0	0	Ki67+	 19954 37376
9427	0	0	Ki67+	 19961 37332
9428	0	0	Ki67+	 19969 37339
9429	0	0	Ki67+	 19994 37284
9430	0	0	Ki67+	 20020 37353
9431	0	0	Ki67+	 20036 37335
9432	0	0	Ki67+	 20081 37372
9433	0	0	Ki67+	 20131 37311
9434	0	0	Ki67+	 20197 37312
9435	0	0	Ki67+	 20200 37357
9436	0	0	Ki67+	 20212 37309
9437	0	0	Ki67+	 20216 37282
9438	0	0	Ki67+	 20233 37297
9439	0	0	Ki67+	 20250 37382
9440	0	0	Ki67+	 20273 38055
9441	0	0	Ki67+	 20285 37934
9442	0	0	Ki67+	 20291 37419
9443	0	0	Ki67+	 20340 37752
9444	0	0	Ki67+	 20369 37339
9445	0	0	Ki67+	 20374 37327
9446	0	0	Ki67+	 20396 37520
9447	0	0	Ki67+	 20417 37509
9448	0	0	Ki67+	 20435 37760
9449	0	0	Ki67+	 19697 38281
9450	0	0	Ki67+	 19995 38150
9451	0	0	Ki67+	 20002 38364
9452	0	0	Ki67+	 20191 38344
9453	0	0	Ki67+	 20241 38821
9454	0	0	Ki67+	 20287 38239
9455	0	0	Ki67+	 20326 38629
9456	0	0	Ki67+	 20336 38279
9457	0	0	Ki67+	 20367 38637
9458	0	0	Ki67+	 20393 38359
9459	0	0	Ki67+	 20393 38652
9460	0	0	Ki67+	 20396 38506
9461	0	0	Ki67+	 20396 38874
9462	0	0	Ki67+	 20397 38808
9463	0	0	Ki67+	 20405 38408
9464	0	0	Ki67+	 20408 38669
9465	0	0	Ki67+	 20410 38445
9466	0	0	Ki67+	 20416 38399
9467	0	0	Ki67+	 20416 38876
9468	0	0	Ki67+	 20421 38358
9469	0	0	Ki67+	 20429 38233
9470	0	0	Ki67+	 20436 38475
9471	0	0	Ki67+	 20442 38364
9472	0	0	Ki67+	 19826 39178
9473	0	0	Ki67+	 19923 39044
9474	0	0	Ki67+	 20229 39123
9475	0	0	Ki67+	 20315 39212
9476	0	0	Ki67+	 20441 38990
9477	0	0	Ki67+	 20630 29975
9478	0	0	Ki67+	 21077 29874
9479	0	0	Ki67+	 20745 30968
9480	0	0	Ki67+	 20782 30920
9481	0	0	Ki67+	 20869 31049
9482	0	0	Ki67+	 20937 30937
9483	0	0	Ki67+	 20965 30822
9484	0	0	Ki67+	 20973 30815
9485	0	0	Ki67+	 21061 30646
9486	0	0	Ki67+	 21066 31010
9487	0	0	Ki67+	 21093 30939
9488	0	0	Ki67+	 21108 30868
9489	0	0	Ki67+	 21114 30688
9490	0	0	Ki67+	 21118 30475
9491	0	0	Ki67+	 21125 30933
9492	0	0	Ki67+	 21135 30883
9493	0	0	Ki67+	 21136 30822
9494	0	0	Ki67+	 21149 31086
9495	0	0	Ki67+	 21152 30928
9496	0	0	Ki67+	 21154 31050
9497	0	0	Ki67+	 21158 30764
9498	0	0	Ki67+	 21183 30942
9499	0	0	Ki67+	 21198 30920
9500	0	0	Ki67+	 21199 30838
9501	0	0	Ki67+	 21215 30577
9502	0	0	Ki67+	 21219 30917
9503	0	0	Ki67+	 21231 30897
9504	0	0	Ki67+	 21237 30548
9505	0	0	Ki67+	 20472 31883
9506	0	0	Ki67+	 20476 31645
9507	0	0	Ki67+	 20499 31860
9508	0	0	Ki67+	 20503 31585
9509	0	0	Ki67+	 20552 31865
9510	0	0	Ki67+	 20571 31556
9511	0	0	Ki67+	 20580 31870
9512	0	0	Ki67+	 20608 31762
9513	0	0	Ki67+	 20610 31836
9514	0	0	Ki67+	 20615 31719
9515	0	0	Ki67+	 20624 31817
9516	0	0	Ki67+	 20628 31832
9517	0	0	Ki67+	 20630 31754
9518	0	0	Ki67+	 20634 31885
9519	0	0	Ki67+	 20658 31868
9520	0	0	Ki67+	 20679 31855
9521	0	0	Ki67+	 20801 31127
9522	0	0	Ki67+	 20804 31533
9523	0	0	Ki67+	 20880 31655
9524	0	0	Ki67+	 20886 31585
9525	0	0	Ki67+	 20889 31817
9526	0	0	Ki67+	 20911 31341
9527	0	0	Ki67+	 20911 31796
9528	0	0	Ki67+	 20912 31633
9529	0	0	Ki67+	 20913 31590
9530	0	0	Ki67+	 20921 31579
9531	0	0	Ki67+	 20921 31597
9532	0	0	Ki67+	 20922 31663
9533	0	0	Ki67+	 20925 31220
9534	0	0	Ki67+	 20925 31780
9535	0	0	Ki67+	 20929 31328
9536	0	0	Ki67+	 20933 31643
9537	0	0	Ki67+	 20947 31299
9538	0	0	Ki67+	 20947 31610
9539	0	0	Ki67+	 20954 31344
9540	0	0	Ki67+	 20954 31699
9541	0	0	Ki67+	 20955 31784
9542	0	0	Ki67+	 20956 31412
9543	0	0	Ki67+	 20962 31564
9544	0	0	Ki67+	 20962 31633
9545	0	0	Ki67+	 20971 31807
9546	0	0	Ki67+	 20972 31322
9547	0	0	Ki67+	 20972 31387
9548	0	0	Ki67+	 20986 31554
9549	0	0	Ki67+	 20991 31247
9550	0	0	Ki67+	 20994 31283
9551	0	0	Ki67+	 20994 31769
9552	0	0	Ki67+	 20997 31366
9553	0	0	Ki67+	 20999 31313
9554	0	0	Ki67+	 21001 31432
9555	0	0	Ki67+	 21002 31540
9556	0	0	Ki67+	 21007 31672
9557	0	0	Ki67+	 21008 31460
9558	0	0	Ki67+	 21013 31782
9559	0	0	Ki67+	 21018 31578
9560	0	0	Ki67+	 21019 31429
9561	0	0	Ki67+	 21019 31699
9562	0	0	Ki67+	 21020 31482
9563	0	0	Ki67+	 21022 31293
9564	0	0	Ki67+	 21022 31523
9565	0	0	Ki67+	 21022 31719
9566	0	0	Ki67+	 21027 31631
9567	0	0	Ki67+	 21029 31759
9568	0	0	Ki67+	 21032 31542
9569	0	0	Ki67+	 21033 31469
9570	0	0	Ki67+	 21034 31409
9571	0	0	Ki67+	 21035 31449
9572	0	0	Ki67+	 21040 31758
9573	0	0	Ki67+	 21042 31504
9574	0	0	Ki67+	 21042 31669
9575	0	0	Ki67+	 21044 31486
9576	0	0	Ki67+	 21048 31707
9577	0	0	Ki67+	 21051 31381
9578	0	0	Ki67+	 21057 31431
9579	0	0	Ki67+	 21057 31641
9580	0	0	Ki67+	 21067 31703
9581	0	0	Ki67+	 21069 31641
9582	0	0	Ki67+	 21070 31471
9583	0	0	Ki67+	 21077 31623
9584	0	0	Ki67+	 21079 31366
9585	0	0	Ki67+	 21080 31227
9586	0	0	Ki67+	 21085 31539
9587	0	0	Ki67+	 21087 31487
9588	0	0	Ki67+	 21092 31603
9589	0	0	Ki67+	 21092 31711
9590	0	0	Ki67+	 21095 31570
9591	0	0	Ki67+	 21108 31704
9592	0	0	Ki67+	 21110 31470
9593	0	0	Ki67+	 21114 31562
9594	0	0	Ki67+	 21120 31638
9595	0	0	Ki67+	 21121 31625
9596	0	0	Ki67+	 21130 31661
9597	0	0	Ki67+	 21131 31748
9598	0	0	Ki67+	 21133 31604
9599	0	0	Ki67+	 21136 31691
9600	0	0	Ki67+	 21140 31523
9601	0	0	Ki67+	 21142 31574
9602	0	0	Ki67+	 21142 31747
9603	0	0	Ki67+	 21154 31605
9604	0	0	Ki67+	 21160 31656
9605	0	0	Ki67+	 21163 31394
9606	0	0	Ki67+	 21165 31136
9607	0	0	Ki67+	 21165 31529
9608	0	0	Ki67+	 21165 31634
9609	0	0	Ki67+	 21168 31619
9610	0	0	Ki67+	 21176 31715
9611	0	0	Ki67+	 21181 31589
9612	0	0	Ki67+	 21185 31470
9613	0	0	Ki67+	 21186 31185
9614	0	0	Ki67+	 21192 31525
9615	0	0	Ki67+	 21194 31542
9616	0	0	Ki67+	 21195 31360
9617	0	0	Ki67+	 21197 31143
9618	0	0	Ki67+	 21206 31458
9619	0	0	Ki67+	 21209 31502
9620	0	0	Ki67+	 21211 31551
9621	0	0	Ki67+	 21212 31210
9622	0	0	Ki67+	 21219 31480
9623	0	0	Ki67+	 21220 31529
9624	0	0	Ki67+	 21228 31207
9625	0	0	Ki67+	 21228 31499
9626	0	0	Ki67+	 21235 31452
9627	0	0	Ki67+	 21235 31759
9628	0	0	Ki67+	 21236 31220
9629	0	0	Ki67+	 21239 31367
9630	0	0	Ki67+	 21246 31239
9631	0	0	Ki67+	 20456 31893
9632	0	0	Ki67+	 20458 32611
9633	0	0	Ki67+	 20477 32477
9634	0	0	Ki67+	 20486 31901
9635	0	0	Ki67+	 20496 32597
9636	0	0	Ki67+	 20497 32653
9637	0	0	Ki67+	 20512 32426
9638	0	0	Ki67+	 20520 32579
9639	0	0	Ki67+	 20521 32680
9640	0	0	Ki67+	 20523 32458
9641	0	0	Ki67+	 20523 32629
9642	0	0	Ki67+	 20526 32657
9643	0	0	Ki67+	 20531 32517
9644	0	0	Ki67+	 20538 32624
9645	0	0	Ki67+	 20540 32421
9646	0	0	Ki67+	 20546 32498
9647	0	0	Ki67+	 20552 32516
9648	0	0	Ki67+	 20552 32654
9649	0	0	Ki67+	 20561 32678
9650	0	0	Ki67+	 20571 32500
9651	0	0	Ki67+	 20573 32430
9652	0	0	Ki67+	 20575 31915
9653	0	0	Ki67+	 20584 32526
9654	0	0	Ki67+	 20609 32477
9655	0	0	Ki67+	 20611 32504
9656	0	0	Ki67+	 20620 31987
9657	0	0	Ki67+	 20622 32475
9658	0	0	Ki67+	 20625 32113
9659	0	0	Ki67+	 20638 32444
9660	0	0	Ki67+	 20641 32523
9661	0	0	Ki67+	 20678 31893
9662	0	0	Ki67+	 20699 32021
9663	0	0	Ki67+	 20703 31991
9664	0	0	Ki67+	 20774 32091
9665	0	0	Ki67+	 20785 31994
9666	0	0	Ki67+	 20785 32024
9667	0	0	Ki67+	 20808 31998
9668	0	0	Ki67+	 20830 31987
9669	0	0	Ki67+	 20836 31959
9670	0	0	Ki67+	 20840 31998
9671	0	0	Ki67+	 20850 31899
9672	0	0	Ki67+	 20858 32022
9673	0	0	Ki67+	 20859 32110
9674	0	0	Ki67+	 20863 32000
9675	0	0	Ki67+	 20870 32075
9676	0	0	Ki67+	 20870 32584
9677	0	0	Ki67+	 20880 32049
9678	0	0	Ki67+	 20885 32678
9679	0	0	Ki67+	 20892 32095
9680	0	0	Ki67+	 20892 32612
9681	0	0	Ki67+	 20910 32541
9682	0	0	Ki67+	 20915 32555
9683	0	0	Ki67+	 20920 32677
9684	0	0	Ki67+	 20931 32586
9685	0	0	Ki67+	 20939 32078
9686	0	0	Ki67+	 20952 32649
9687	0	0	Ki67+	 20954 32670
9688	0	0	Ki67+	 20957 32053
9689	0	0	Ki67+	 20985 32399
9690	0	0	Ki67+	 21000 32407
9691	0	0	Ki67+	 21016 32432
9692	0	0	Ki67+	 21029 32539
9693	0	0	Ki67+	 21036 32297
9694	0	0	Ki67+	 21047 32663
9695	0	0	Ki67+	 21051 32575
9696	0	0	Ki67+	 21062 32448
9697	0	0	Ki67+	 21073 32598
9698	0	0	Ki67+	 21073 32613
9699	0	0	Ki67+	 21087 32637
9700	0	0	Ki67+	 21097 32260
9701	0	0	Ki67+	 21102 32607
9702	0	0	Ki67+	 21121 32620
9703	0	0	Ki67+	 21132 32532
9704	0	0	Ki67+	 21143 32242
9705	0	0	Ki67+	 21152 32450
9706	0	0	Ki67+	 21152 32563
9707	0	0	Ki67+	 21153 32640
9708	0	0	Ki67+	 21160 32396
9709	0	0	Ki67+	 21165 32471
9710	0	0	Ki67+	 21181 32565
9711	0	0	Ki67+	 21183 32586
9712	0	0	Ki67+	 21185 32640
9713	0	0	Ki67+	 21192 32676
9714	0	0	Ki67+	 21211 32684
9715	0	0	Ki67+	 21221 32609
9716	0	0	Ki67+	 21225 32498
9717	0	0	Ki67+	 21225 32672
9718	0	0	Ki67+	 21226 32635
9719	0	0	Ki67+	 20450 32745
9720	0	0	Ki67+	 20457 33247
9721	0	0	Ki67+	 20459 32797
9722	0	0	Ki67+	 20462 32938
9723	0	0	Ki67+	 20465 32702
9724	0	0	Ki67+	 20469 32841
9725	0	0	Ki67+	 20470 32775
9726	0	0	Ki67+	 20471 33119
9727	0	0	Ki67+	 20474 32752
9728	0	0	Ki67+	 20474 32897
9729	0	0	Ki67+	 20475 32911
9730	0	0	Ki67+	 20478 33256
9731	0	0	Ki67+	 20484 32769
9732	0	0	Ki67+	 20484 33212
9733	0	0	Ki67+	 20488 32798
9734	0	0	Ki67+	 20490 32697
9735	0	0	Ki67+	 20490 33388
9736	0	0	Ki67+	 20491 33271
9737	0	0	Ki67+	 20493 33319
9738	0	0	Ki67+	 20496 33437
9739	0	0	Ki67+	 20506 32758
9740	0	0	Ki67+	 20511 33286
9741	0	0	Ki67+	 20512 32841
9742	0	0	Ki67+	 20514 33167
9743	0	0	Ki67+	 20515 32813
9744	0	0	Ki67+	 20516 32780
9745	0	0	Ki67+	 20522 32707
9746	0	0	Ki67+	 20524 32917
9747	0	0	Ki67+	 20525 32866
9748	0	0	Ki67+	 20528 32883
9749	0	0	Ki67+	 20530 33299
9750	0	0	Ki67+	 20533 32801
9751	0	0	Ki67+	 20541 32933
9752	0	0	Ki67+	 20541 33144
9753	0	0	Ki67+	 20547 32725
9754	0	0	Ki67+	 20553 33203
9755	0	0	Ki67+	 20554 32774
9756	0	0	Ki67+	 20562 32866
9757	0	0	Ki67+	 20562 33030
9758	0	0	Ki67+	 20564 32817
9759	0	0	Ki67+	 20568 33116
9760	0	0	Ki67+	 20573 32756
9761	0	0	Ki67+	 20575 32742
9762	0	0	Ki67+	 20578 32997
9763	0	0	Ki67+	 20580 33135
9764	0	0	Ki67+	 20584 32734
9765	0	0	Ki67+	 20602 33186
9766	0	0	Ki67+	 20659 33058
9767	0	0	Ki67+	 20770 33243
9768	0	0	Ki67+	 20800 33236
9769	0	0	Ki67+	 20836 33027
9770	0	0	Ki67+	 20865 32691
9771	0	0	Ki67+	 20889 32695
9772	0	0	Ki67+	 20923 32693
9773	0	0	Ki67+	 20928 32841
9774	0	0	Ki67+	 20932 32960
9775	0	0	Ki67+	 20938 32702
9776	0	0	Ki67+	 20959 32933
9777	0	0	Ki67+	 20971 32989
9778	0	0	Ki67+	 20989 33019
9779	0	0	Ki67+	 20992 33123
9780	0	0	Ki67+	 20998 32985
9781	0	0	Ki67+	 21008 32979
9782	0	0	Ki67+	 21009 33042
9783	0	0	Ki67+	 21012 32935
9784	0	0	Ki67+	 21016 33065
9785	0	0	Ki67+	 21021 32997
9786	0	0	Ki67+	 21047 33089
9787	0	0	Ki67+	 21052 33009
9788	0	0	Ki67+	 21054 33032
9789	0	0	Ki67+	 21057 32865
9790	0	0	Ki67+	 21072 32703
9791	0	0	Ki67+	 21084 32817
9792	0	0	Ki67+	 21084 32839
9793	0	0	Ki67+	 21101 33061
9794	0	0	Ki67+	 21108 32872
9795	0	0	Ki67+	 21112 32944
9796	0	0	Ki67+	 21113 32917
9797	0	0	Ki67+	 21166 32911
9798	0	0	Ki67+	 21169 33178
9799	0	0	Ki67+	 21175 33208
9800	0	0	Ki67+	 21184 33024
9801	0	0	Ki67+	 21213 32900
9802	0	0	Ki67+	 21218 33015
9803	0	0	Ki67+	 21225 32934
9804	0	0	Ki67+	 21230 32861
9805	0	0	Ki67+	 21235 32842
9806	0	0	Ki67+	 21235 32965
9807	0	0	Ki67+	 21238 32741
9808	0	0	Ki67+	 21242 32917
9809	0	0	Ki67+	 21244 33024
9810	0	0	Ki67+	 21246 32947
9811	0	0	Ki67+	 20460 33513
9812	0	0	Ki67+	 20467 33549
9813	0	0	Ki67+	 20473 33589
9814	0	0	Ki67+	 20480 33567
9815	0	0	Ki67+	 20542 34267
9816	0	0	Ki67+	 20561 33777
9817	0	0	Ki67+	 20577 34118
9818	0	0	Ki67+	 20694 34286
9819	0	0	Ki67+	 20743 34174
9820	0	0	Ki67+	 20769 34150
9821	0	0	Ki67+	 20781 34254
9822	0	0	Ki67+	 20793 33655
9823	0	0	Ki67+	 20822 34275
9824	0	0	Ki67+	 20828 33784
9825	0	0	Ki67+	 20862 34270
9826	0	0	Ki67+	 20900 33778
9827	0	0	Ki67+	 20913 34104
9828	0	0	Ki67+	 20933 33881
9829	0	0	Ki67+	 20976 33598
9830	0	0	Ki67+	 21086 33498
9831	0	0	Ki67+	 21092 34213
9832	0	0	Ki67+	 21097 33912
9833	0	0	Ki67+	 21108 34243
9834	0	0	Ki67+	 21120 33951
9835	0	0	Ki67+	 21125 33890
9836	0	0	Ki67+	 21131 33990
9837	0	0	Ki67+	 21141 33920
9838	0	0	Ki67+	 21146 34025
9839	0	0	Ki67+	 21149 33997
9840	0	0	Ki67+	 21166 33903
9841	0	0	Ki67+	 21167 34262
9842	0	0	Ki67+	 21182 33998
9843	0	0	Ki67+	 21190 34250
9844	0	0	Ki67+	 21191 33854
9845	0	0	Ki67+	 21192 33889
9846	0	0	Ki67+	 21201 33940
9847	0	0	Ki67+	 21204 33986
9848	0	0	Ki67+	 21207 33823
9849	0	0	Ki67+	 21208 33588
9850	0	0	Ki67+	 21209 34003
9851	0	0	Ki67+	 21211 34263
9852	0	0	Ki67+	 21213 33931
9853	0	0	Ki67+	 21217 34182
9854	0	0	Ki67+	 21218 33771
9855	0	0	Ki67+	 21230 33989
9856	0	0	Ki67+	 21231 33867
9857	0	0	Ki67+	 21232 34247
9858	0	0	Ki67+	 21233 33832
9859	0	0	Ki67+	 21236 34016
9860	0	0	Ki67+	 21239 34272
9861	0	0	Ki67+	 21246 33753
9862	0	0	Ki67+	 20520 34890
9863	0	0	Ki67+	 20532 34813
9864	0	0	Ki67+	 20532 34989
9865	0	0	Ki67+	 20535 34740
9866	0	0	Ki67+	 20536 34860
9867	0	0	Ki67+	 20540 35022
9868	0	0	Ki67+	 20541 34913
9869	0	0	Ki67+	 20544 34701
9870	0	0	Ki67+	 20545 34764
9871	0	0	Ki67+	 20546 34884
9872	0	0	Ki67+	 20553 34843
9873	0	0	Ki67+	 20555 34729
9874	0	0	Ki67+	 20558 34653
9875	0	0	Ki67+	 20568 35059
9876	0	0	Ki67+	 20569 34870
9877	0	0	Ki67+	 20574 34729
9878	0	0	Ki67+	 20577 34808
9879	0	0	Ki67+	 20579 34664
9880	0	0	Ki67+	 20579 34852
9881	0	0	Ki67+	 20583 34764
9882	0	0	Ki67+	 20583 34909
9883	0	0	Ki67+	 20585 34612
9884	0	0	Ki67+	 20586 34541
9885	0	0	Ki67+	 20589 35085
9886	0	0	Ki67+	 20592 34964
9887	0	0	Ki67+	 20593 34577
9888	0	0	Ki67+	 20595 34881
9889	0	0	Ki67+	 20599 34512
9890	0	0	Ki67+	 20602 34744
9891	0	0	Ki67+	 20603 34652
9892	0	0	Ki67+	 20605 34556
9893	0	0	Ki67+	 20605 35072
9894	0	0	Ki67+	 20610 35030
9895	0	0	Ki67+	 20614 34911
9896	0	0	Ki67+	 20615 34854
9897	0	0	Ki67+	 20615 34944
9898	0	0	Ki67+	 20618 34710
9899	0	0	Ki67+	 20618 34875
9900	0	0	Ki67+	 20621 35076
9901	0	0	Ki67+	 20624 35046
9902	0	0	Ki67+	 20625 34446
9903	0	0	Ki67+	 20627 35003
9904	0	0	Ki67+	 20628 34502
9905	0	0	Ki67+	 20628 34836
9906	0	0	Ki67+	 20629 34362
9907	0	0	Ki67+	 20629 34592
9908	0	0	Ki67+	 20629 34728
9909	0	0	Ki67+	 20631 34550
9910	0	0	Ki67+	 20638 34858
9911	0	0	Ki67+	 20638 34967
9912	0	0	Ki67+	 20640 35077
9913	0	0	Ki67+	 20641 35006
9914	0	0	Ki67+	 20643 34512
9915	0	0	Ki67+	 20643 34893
9916	0	0	Ki67+	 20646 34475
9917	0	0	Ki67+	 20646 35045
9918	0	0	Ki67+	 20647 34667
9919	0	0	Ki67+	 20648 34725
9920	0	0	Ki67+	 20652 34363
9921	0	0	Ki67+	 20656 34436
9922	0	0	Ki67+	 20657 34824
9923	0	0	Ki67+	 20662 35019
9924	0	0	Ki67+	 20663 34489
9925	0	0	Ki67+	 20664 34328
9926	0	0	Ki67+	 20666 34977
9927	0	0	Ki67+	 20668 34706
9928	0	0	Ki67+	 20668 35055
9929	0	0	Ki67+	 20669 34521
9930	0	0	Ki67+	 20673 34410
9931	0	0	Ki67+	 20676 34473
9932	0	0	Ki67+	 20679 34458
9933	0	0	Ki67+	 20681 34511
9934	0	0	Ki67+	 20683 34831
9935	0	0	Ki67+	 20689 34432
9936	0	0	Ki67+	 20689 34734
9937	0	0	Ki67+	 20691 34354
9938	0	0	Ki67+	 20694 34533
9939	0	0	Ki67+	 20695 34661
9940	0	0	Ki67+	 20699 34965
9941	0	0	Ki67+	 20701 34709
9942	0	0	Ki67+	 20701 35059
9943	0	0	Ki67+	 20702 34488
9944	0	0	Ki67+	 20702 34688
9945	0	0	Ki67+	 20707 34314
9946	0	0	Ki67+	 20711 34401
9947	0	0	Ki67+	 20711 34826
9948	0	0	Ki67+	 20712 34460
9949	0	0	Ki67+	 20719 34717
9950	0	0	Ki67+	 20719 34741
9951	0	0	Ki67+	 20727 34531
9952	0	0	Ki67+	 20730 35087
9953	0	0	Ki67+	 20731 34760
9954	0	0	Ki67+	 20734 34459
9955	0	0	Ki67+	 20744 34686
9956	0	0	Ki67+	 20744 34806
9957	0	0	Ki67+	 20747 34933
9958	0	0	Ki67+	 20751 34481
9959	0	0	Ki67+	 20764 34503
9960	0	0	Ki67+	 20772 34825
9961	0	0	Ki67+	 20776 34528
9962	0	0	Ki67+	 20799 34447
9963	0	0	Ki67+	 20801 34495
9964	0	0	Ki67+	 20823 34436
9965	0	0	Ki67+	 20833 34475
9966	0	0	Ki67+	 20838 34440
9967	0	0	Ki67+	 20848 34302
9968	0	0	Ki67+	 20870 34351
9969	0	0	Ki67+	 20890 34382
9970	0	0	Ki67+	 20902 34361
9971	0	0	Ki67+	 20935 34361
9972	0	0	Ki67+	 20938 34345
9973	0	0	Ki67+	 20964 34335
9974	0	0	Ki67+	 20983 34582
9975	0	0	Ki67+	 21025 34454
9976	0	0	Ki67+	 21054 34477
9977	0	0	Ki67+	 21057 34407
9978	0	0	Ki67+	 21068 34296
9979	0	0	Ki67+	 21081 34430
9980	0	0	Ki67+	 21088 34594
9981	0	0	Ki67+	 21089 34496
9982	0	0	Ki67+	 21090 34470
9983	0	0	Ki67+	 21091 34533
9984	0	0	Ki67+	 21095 34722
9985	0	0	Ki67+	 21101 34504
9986	0	0	Ki67+	 21109 34596
9987	0	0	Ki67+	 21177 34290
9988	0	0	Ki67+	 21185 34476
9989	0	0	Ki67+	 21186 34496
9990	0	0	Ki67+	 21202 34523
9991	0	0	Ki67+	 21203 34841
9992	0	0	Ki67+	 21208 34294
9993	0	0	Ki67+	 21209 34549
9994	0	0	Ki67+	 21212 34497
9995	0	0	Ki67+	 21219 34528
9996	0	0	Ki67+	 21227 34290
9997	0	0	Ki67+	 21227 34535
9998	0	0	Ki67+	 21230 34513
9999	0	0	Ki67+	 21245 34372
10000	0	0	Ki67+	 20488 35701
10001	0	0	Ki67+	 20489 35745
10002	0	0	Ki67+	 20492 35683
10003	0	0	Ki67+	 20495 35641
10004	0	0	Ki67+	 20497 35603
10005	0	0	Ki67+	 20498 35573
10006	0	0	Ki67+	 20501 35733
10007	0	0	Ki67+	 20503 35666
10008	0	0	Ki67+	 20503 35779
10009	0	0	Ki67+	 20513 35134
10010	0	0	Ki67+	 20516 35640
10011	0	0	Ki67+	 20519 35663
10012	0	0	Ki67+	 20519 35764
10013	0	0	Ki67+	 20521 35157
10014	0	0	Ki67+	 20525 35579
10015	0	0	Ki67+	 20525 35690
10016	0	0	Ki67+	 20527 35117
10017	0	0	Ki67+	 20528 35165
10018	0	0	Ki67+	 20529 35780
10019	0	0	Ki67+	 20530 35672
10020	0	0	Ki67+	 20533 35089
10021	0	0	Ki67+	 20534 35636
10022	0	0	Ki67+	 20535 35616
10023	0	0	Ki67+	 20538 35148
10024	0	0	Ki67+	 20541 35216
10025	0	0	Ki67+	 20545 35392
10026	0	0	Ki67+	 20547 35203
10027	0	0	Ki67+	 20557 35091
10028	0	0	Ki67+	 20560 35246
10029	0	0	Ki67+	 20563 35176
10030	0	0	Ki67+	 20569 35200
10031	0	0	Ki67+	 20579 35261
10032	0	0	Ki67+	 20580 35319
10033	0	0	Ki67+	 20582 35162
10034	0	0	Ki67+	 20582 35344
10035	0	0	Ki67+	 20582 35361
10036	0	0	Ki67+	 20592 35301
10037	0	0	Ki67+	 20592 35835
10038	0	0	Ki67+	 20593 35250
10039	0	0	Ki67+	 20601 35370
10040	0	0	Ki67+	 20603 35269
10041	0	0	Ki67+	 20604 35142
10042	0	0	Ki67+	 20611 35331
10043	0	0	Ki67+	 20614 35539
10044	0	0	Ki67+	 20618 35573
10045	0	0	Ki67+	 20618 35657
10046	0	0	Ki67+	 20618 35689
10047	0	0	Ki67+	 20620 35619
10048	0	0	Ki67+	 20621 35118
10049	0	0	Ki67+	 20625 35292
10050	0	0	Ki67+	 20625 35308
10051	0	0	Ki67+	 20625 35371
10052	0	0	Ki67+	 20625 35599
10053	0	0	Ki67+	 20628 35667
10054	0	0	Ki67+	 20637 35404
10055	0	0	Ki67+	 20642 35359
10056	0	0	Ki67+	 20642 35712
10057	0	0	Ki67+	 20644 35136
10058	0	0	Ki67+	 20645 35734
10059	0	0	Ki67+	 20647 35109
10060	0	0	Ki67+	 20648 35332
10061	0	0	Ki67+	 20651 35668
10062	0	0	Ki67+	 20656 35140
10063	0	0	Ki67+	 20658 35256
10064	0	0	Ki67+	 20666 35145
10065	0	0	Ki67+	 20666 35865
10066	0	0	Ki67+	 20667 35755
10067	0	0	Ki67+	 20672 35325
10068	0	0	Ki67+	 20679 35292
10069	0	0	Ki67+	 20686 35429
10070	0	0	Ki67+	 20701 35122
10071	0	0	Ki67+	 20702 35591
10072	0	0	Ki67+	 20719 35185
10073	0	0	Ki67+	 20721 35109
10074	0	0	Ki67+	 20722 35210
10075	0	0	Ki67+	 20723 35163
10076	0	0	Ki67+	 20727 35147
10077	0	0	Ki67+	 20736 35191
10078	0	0	Ki67+	 20737 35590
10079	0	0	Ki67+	 20741 35164
10080	0	0	Ki67+	 20748 35129
10081	0	0	Ki67+	 20750 35220
10082	0	0	Ki67+	 20750 35295
10083	0	0	Ki67+	 20770 35297
10084	0	0	Ki67+	 20776 35397
10085	0	0	Ki67+	 20840 35796
10086	0	0	Ki67+	 20842 35714
10087	0	0	Ki67+	 20850 35127
10088	0	0	Ki67+	 20850 35684
10089	0	0	Ki67+	 20887 35282
10090	0	0	Ki67+	 20889 35123
10091	0	0	Ki67+	 20933 35779
10092	0	0	Ki67+	 20951 35754
10093	0	0	Ki67+	 20961 35885
10094	0	0	Ki67+	 20967 35462
10095	0	0	Ki67+	 20981 35861
10096	0	0	Ki67+	 20985 35885
10097	0	0	Ki67+	 20988 35460
10098	0	0	Ki67+	 21020 35373
10099	0	0	Ki67+	 21029 35675
10100	0	0	Ki67+	 21039 35328
10101	0	0	Ki67+	 21043 35411
10102	0	0	Ki67+	 21052 35203
10103	0	0	Ki67+	 21052 35572
10104	0	0	Ki67+	 21059 35233
10105	0	0	Ki67+	 21061 35480
10106	0	0	Ki67+	 21063 35470
10107	0	0	Ki67+	 21066 35504
10108	0	0	Ki67+	 21069 35525
10109	0	0	Ki67+	 21073 35390
10110	0	0	Ki67+	 21076 35441
10111	0	0	Ki67+	 21085 35492
10112	0	0	Ki67+	 21090 35138
10113	0	0	Ki67+	 21090 35625
10114	0	0	Ki67+	 21091 35349
10115	0	0	Ki67+	 21091 35866
10116	0	0	Ki67+	 21096 35434
10117	0	0	Ki67+	 21107 35410
10118	0	0	Ki67+	 21109 35598
10119	0	0	Ki67+	 21110 35840
10120	0	0	Ki67+	 21112 35540
10121	0	0	Ki67+	 21113 35257
10122	0	0	Ki67+	 21114 35089
10123	0	0	Ki67+	 21117 35444
10124	0	0	Ki67+	 21119 35182
10125	0	0	Ki67+	 21120 35876
10126	0	0	Ki67+	 21124 35412
10127	0	0	Ki67+	 21132 35506
10128	0	0	Ki67+	 21137 35137
10129	0	0	Ki67+	 21139 35164
10130	0	0	Ki67+	 21147 35841
10131	0	0	Ki67+	 21155 35452
10132	0	0	Ki67+	 21156 35127
10133	0	0	Ki67+	 21158 35419
10134	0	0	Ki67+	 21158 35491
10135	0	0	Ki67+	 21160 35681
10136	0	0	Ki67+	 21164 35365
10137	0	0	Ki67+	 21165 35393
10138	0	0	Ki67+	 21172 35690
10139	0	0	Ki67+	 21175 35647
10140	0	0	Ki67+	 21175 35668
10141	0	0	Ki67+	 21177 35517
10142	0	0	Ki67+	 21180 35552
10143	0	0	Ki67+	 21184 35458
10144	0	0	Ki67+	 21190 35643
10145	0	0	Ki67+	 21192 35379
10146	0	0	Ki67+	 21194 35691
10147	0	0	Ki67+	 21195 35353
10148	0	0	Ki67+	 21195 35654
10149	0	0	Ki67+	 21201 35410
10150	0	0	Ki67+	 21202 35869
10151	0	0	Ki67+	 21206 35884
10152	0	0	Ki67+	 21210 35471
10153	0	0	Ki67+	 21211 35684
10154	0	0	Ki67+	 21216 35210
10155	0	0	Ki67+	 21218 35337
10156	0	0	Ki67+	 21227 35528
10157	0	0	Ki67+	 21233 35687
10158	0	0	Ki67+	 21235 35342
10159	0	0	Ki67+	 21245 35302
10160	0	0	Ki67+	 20482 36586
10161	0	0	Ki67+	 20484 36677
10162	0	0	Ki67+	 20487 36301
10163	0	0	Ki67+	 20490 36122
10164	0	0	Ki67+	 20491 36640
10165	0	0	Ki67+	 20492 36529
10166	0	0	Ki67+	 20493 36015
10167	0	0	Ki67+	 20493 36481
10168	0	0	Ki67+	 20493 36566
10169	0	0	Ki67+	 20493 36602
10170	0	0	Ki67+	 20495 36050
10171	0	0	Ki67+	 20498 35993
10172	0	0	Ki67+	 20498 36144
10173	0	0	Ki67+	 20501 36128
10174	0	0	Ki67+	 20502 36635
10175	0	0	Ki67+	 20504 36280
10176	0	0	Ki67+	 20510 36084
10177	0	0	Ki67+	 20511 36378
10178	0	0	Ki67+	 20515 36205
10179	0	0	Ki67+	 20517 36288
10180	0	0	Ki67+	 20520 36550
10181	0	0	Ki67+	 20522 36035
10182	0	0	Ki67+	 20522 36396
10183	0	0	Ki67+	 20527 36233
10184	0	0	Ki67+	 20529 36100
10185	0	0	Ki67+	 20529 36658
10186	0	0	Ki67+	 20530 35890
10187	0	0	Ki67+	 20530 36461
10188	0	0	Ki67+	 20535 36007
10189	0	0	Ki67+	 20539 36270
10190	0	0	Ki67+	 20539 36485
10191	0	0	Ki67+	 20539 36640
10192	0	0	Ki67+	 20541 36179
10193	0	0	Ki67+	 20550 36303
10194	0	0	Ki67+	 20550 36675
10195	0	0	Ki67+	 20551 36331
10196	0	0	Ki67+	 20553 36221
10197	0	0	Ki67+	 20554 36503
10198	0	0	Ki67+	 20556 36276
10199	0	0	Ki67+	 20563 36671
10200	0	0	Ki67+	 20572 36248
10201	0	0	Ki67+	 20572 36305
10202	0	0	Ki67+	 20581 35939
10203	0	0	Ki67+	 20587 36214
10204	0	0	Ki67+	 20589 36634
10205	0	0	Ki67+	 20593 35952
10206	0	0	Ki67+	 20594 36010
10207	0	0	Ki67+	 20598 36192
10208	0	0	Ki67+	 20604 36237
10209	0	0	Ki67+	 20605 36435
10210	0	0	Ki67+	 20609 36184
10211	0	0	Ki67+	 20609 36615
10212	0	0	Ki67+	 20613 36595
10213	0	0	Ki67+	 20613 36647
10214	0	0	Ki67+	 20619 36619
10215	0	0	Ki67+	 20622 35992
10216	0	0	Ki67+	 20631 36369
10217	0	0	Ki67+	 20638 36583
10218	0	0	Ki67+	 20652 36582
10219	0	0	Ki67+	 20653 36670
10220	0	0	Ki67+	 20660 36242
10221	0	0	Ki67+	 20676 36223
10222	0	0	Ki67+	 20677 36313
10223	0	0	Ki67+	 20687 36431
10224	0	0	Ki67+	 20690 36237
10225	0	0	Ki67+	 20694 36264
10226	0	0	Ki67+	 20696 36365
10227	0	0	Ki67+	 20705 36300
10228	0	0	Ki67+	 20705 36354
10229	0	0	Ki67+	 20709 36319
10230	0	0	Ki67+	 20709 36680
10231	0	0	Ki67+	 20724 36531
10232	0	0	Ki67+	 20729 36334
10233	0	0	Ki67+	 20735 36564
10234	0	0	Ki67+	 20780 36533
10235	0	0	Ki67+	 20856 36099
10236	0	0	Ki67+	 20857 36041
10237	0	0	Ki67+	 20858 36029
10238	0	0	Ki67+	 20862 36065
10239	0	0	Ki67+	 20864 36079
10240	0	0	Ki67+	 20869 36008
10241	0	0	Ki67+	 20877 36026
10242	0	0	Ki67+	 20887 35906
10243	0	0	Ki67+	 20892 36040
10244	0	0	Ki67+	 20895 35950
10245	0	0	Ki67+	 20899 36010
10246	0	0	Ki67+	 20902 35905
10247	0	0	Ki67+	 20904 35925
10248	0	0	Ki67+	 20904 35987
10249	0	0	Ki67+	 20909 36123
10250	0	0	Ki67+	 20912 36077
10251	0	0	Ki67+	 20912 36141
10252	0	0	Ki67+	 20916 36091
10253	0	0	Ki67+	 20924 36163
10254	0	0	Ki67+	 20928 35952
10255	0	0	Ki67+	 20929 35987
10256	0	0	Ki67+	 20938 35966
10257	0	0	Ki67+	 20943 35932
10258	0	0	Ki67+	 20948 36094
10259	0	0	Ki67+	 20951 35981
10260	0	0	Ki67+	 20953 35897
10261	0	0	Ki67+	 20960 36119
10262	0	0	Ki67+	 20960 36155
10263	0	0	Ki67+	 20963 36044
10264	0	0	Ki67+	 20964 35915
10265	0	0	Ki67+	 20976 36024
10266	0	0	Ki67+	 20978 36486
10267	0	0	Ki67+	 20979 36094
10268	0	0	Ki67+	 20980 36251
10269	0	0	Ki67+	 20983 36134
10270	0	0	Ki67+	 20984 36155
10271	0	0	Ki67+	 20985 36070
10272	0	0	Ki67+	 20990 36205
10273	0	0	Ki67+	 20994 36042
10274	0	0	Ki67+	 20995 36477
10275	0	0	Ki67+	 20997 36495
10276	0	0	Ki67+	 20998 35946
10277	0	0	Ki67+	 21003 36574
10278	0	0	Ki67+	 21005 36161
10279	0	0	Ki67+	 21005 36213
10280	0	0	Ki67+	 21007 35925
10281	0	0	Ki67+	 21008 36125
10282	0	0	Ki67+	 21010 36247
10283	0	0	Ki67+	 21012 36190
10284	0	0	Ki67+	 21015 35909
10285	0	0	Ki67+	 21019 36105
10286	0	0	Ki67+	 21020 36683
10287	0	0	Ki67+	 21028 36157
10288	0	0	Ki67+	 21028 36216
10289	0	0	Ki67+	 21028 36457
10290	0	0	Ki67+	 21031 36065
10291	0	0	Ki67+	 21032 35943
10292	0	0	Ki67+	 21032 36096
10293	0	0	Ki67+	 21034 35968
10294	0	0	Ki67+	 21037 36255
10295	0	0	Ki67+	 21038 35900
10296	0	0	Ki67+	 21038 36125
10297	0	0	Ki67+	 21041 35925
10298	0	0	Ki67+	 21044 36170
10299	0	0	Ki67+	 21049 36459
10300	0	0	Ki67+	 21059 35899
10301	0	0	Ki67+	 21061 36116
10302	0	0	Ki67+	 21101 35922
10303	0	0	Ki67+	 21109 36622
10304	0	0	Ki67+	 21114 36594
10305	0	0	Ki67+	 21122 36133
10306	0	0	Ki67+	 21123 36028
10307	0	0	Ki67+	 21125 36588
10308	0	0	Ki67+	 21128 36101
10309	0	0	Ki67+	 21129 36124
10310	0	0	Ki67+	 21151 36102
10311	0	0	Ki67+	 21154 35922
10312	0	0	Ki67+	 21158 36208
10313	0	0	Ki67+	 21160 36078
10314	0	0	Ki67+	 21167 35999
10315	0	0	Ki67+	 21171 36048
10316	0	0	Ki67+	 21172 35892
10317	0	0	Ki67+	 21178 35954
10318	0	0	Ki67+	 21178 36670
10319	0	0	Ki67+	 21182 36644
10320	0	0	Ki67+	 21186 35907
10321	0	0	Ki67+	 21190 36033
10322	0	0	Ki67+	 21192 36582
10323	0	0	Ki67+	 21195 36008
10324	0	0	Ki67+	 21197 35978
10325	0	0	Ki67+	 21204 35904
10326	0	0	Ki67+	 21205 35947
10327	0	0	Ki67+	 21205 35990
10328	0	0	Ki67+	 21210 36667
10329	0	0	Ki67+	 21221 36599
10330	0	0	Ki67+	 21230 36172
10331	0	0	Ki67+	 21240 36686
10332	0	0	Ki67+	 20454 37241
10333	0	0	Ki67+	 20456 36925
10334	0	0	Ki67+	 20456 36961
10335	0	0	Ki67+	 20471 36799
10336	0	0	Ki67+	 20472 37054
10337	0	0	Ki67+	 20479 36694
10338	0	0	Ki67+	 20480 36782
10339	0	0	Ki67+	 20486 36849
10340	0	0	Ki67+	 20487 36979
10341	0	0	Ki67+	 20494 36800
10342	0	0	Ki67+	 20494 36812
10343	0	0	Ki67+	 20505 36899
10344	0	0	Ki67+	 20514 36831
10345	0	0	Ki67+	 20521 36723
10346	0	0	Ki67+	 20522 37047
10347	0	0	Ki67+	 20524 36870
10348	0	0	Ki67+	 20526 36740
10349	0	0	Ki67+	 20545 36847
10350	0	0	Ki67+	 20546 36828
10351	0	0	Ki67+	 20547 36753
10352	0	0	Ki67+	 20560 36690
10353	0	0	Ki67+	 20560 36774
10354	0	0	Ki67+	 20573 36807
10355	0	0	Ki67+	 20585 36704
10356	0	0	Ki67+	 20591 36732
10357	0	0	Ki67+	 20596 36846
10358	0	0	Ki67+	 20605 36988
10359	0	0	Ki67+	 20608 36973
10360	0	0	Ki67+	 20619 36780
10361	0	0	Ki67+	 20623 36831
10362	0	0	Ki67+	 20636 36701
10363	0	0	Ki67+	 20641 37415
10364	0	0	Ki67+	 20644 36929
10365	0	0	Ki67+	 20644 37070
10366	0	0	Ki67+	 20645 36799
10367	0	0	Ki67+	 20647 36825
10368	0	0	Ki67+	 20647 36840
10369	0	0	Ki67+	 20653 36982
10370	0	0	Ki67+	 20658 37023
10371	0	0	Ki67+	 20668 36695
10372	0	0	Ki67+	 20670 36787
10373	0	0	Ki67+	 20687 36705
10374	0	0	Ki67+	 20698 37030
10375	0	0	Ki67+	 20701 36726
10376	0	0	Ki67+	 20709 36951
10377	0	0	Ki67+	 20713 36760
10378	0	0	Ki67+	 20718 36914
10379	0	0	Ki67+	 20720 36864
10380	0	0	Ki67+	 20726 36891
10381	0	0	Ki67+	 20730 36791
10382	0	0	Ki67+	 20734 36963
10383	0	0	Ki67+	 20737 36990
10384	0	0	Ki67+	 20740 36919
10385	0	0	Ki67+	 20750 37102
10386	0	0	Ki67+	 20755 36904
10387	0	0	Ki67+	 20755 36949
10388	0	0	Ki67+	 20760 37466
10389	0	0	Ki67+	 20770 37062
10390	0	0	Ki67+	 20779 37296
10391	0	0	Ki67+	 20784 37098
10392	0	0	Ki67+	 20798 36941
10393	0	0	Ki67+	 20800 37018
10394	0	0	Ki67+	 20829 37001
10395	0	0	Ki67+	 20839 37039
10396	0	0	Ki67+	 20843 37136
10397	0	0	Ki67+	 20866 37150
10398	0	0	Ki67+	 20872 36948
10399	0	0	Ki67+	 20878 36995
10400	0	0	Ki67+	 20889 37199
10401	0	0	Ki67+	 20900 36832
10402	0	0	Ki67+	 20901 36812
10403	0	0	Ki67+	 20926 37268
10404	0	0	Ki67+	 20980 36968
10405	0	0	Ki67+	 21048 37265
10406	0	0	Ki67+	 21148 36970
10407	0	0	Ki67+	 21150 37033
10408	0	0	Ki67+	 21169 36810
10409	0	0	Ki67+	 21171 36885
10410	0	0	Ki67+	 21172 36928
10411	0	0	Ki67+	 21185 36969
10412	0	0	Ki67+	 21186 36985
10413	0	0	Ki67+	 21191 36789
10414	0	0	Ki67+	 21191 36852
10415	0	0	Ki67+	 21193 36911
10416	0	0	Ki67+	 21195 36869
10417	0	0	Ki67+	 21196 36933
10418	0	0	Ki67+	 21198 36897
10419	0	0	Ki67+	 21199 36811
10420	0	0	Ki67+	 21207 36951
10421	0	0	Ki67+	 21213 36769
10422	0	0	Ki67+	 21213 36840
10423	0	0	Ki67+	 21213 36877
10424	0	0	Ki67+	 21214 36902
10425	0	0	Ki67+	 21214 36925
10426	0	0	Ki67+	 21218 36994
10427	0	0	Ki67+	 21230 36937
10428	0	0	Ki67+	 21232 36806
10429	0	0	Ki67+	 21233 36846
10430	0	0	Ki67+	 21233 36897
10431	0	0	Ki67+	 21239 36823
10432	0	0	Ki67+	 21239 37302
10433	0	0	Ki67+	 21243 37256
10434	0	0	Ki67+	 21245 36888
10435	0	0	Ki67+	 20541 37766
10436	0	0	Ki67+	 20554 38038
10437	0	0	Ki67+	 20571 38281
10438	0	0	Ki67+	 20583 38277
10439	0	0	Ki67+	 20584 38037
10440	0	0	Ki67+	 20598 37734
10441	0	0	Ki67+	 20667 38046
10442	0	0	Ki67+	 20691 38272
10443	0	0	Ki67+	 20707 38263
10444	0	0	Ki67+	 20722 38233
10445	0	0	Ki67+	 20762 38227
10446	0	0	Ki67+	 20783 38229
10447	0	0	Ki67+	 20791 38261
10448	0	0	Ki67+	 20795 38244
10449	0	0	Ki67+	 20844 38276
10450	0	0	Ki67+	 20846 38102
10451	0	0	Ki67+	 20885 37808
10452	0	0	Ki67+	 20891 38089
10453	0	0	Ki67+	 20894 38198
10454	0	0	Ki67+	 20902 38101
10455	0	0	Ki67+	 20906 38047
10456	0	0	Ki67+	 20929 38127
10457	0	0	Ki67+	 20929 38150
10458	0	0	Ki67+	 20930 37763
10459	0	0	Ki67+	 20931 38205
10460	0	0	Ki67+	 20952 38159
10461	0	0	Ki67+	 20981 38262
10462	0	0	Ki67+	 21004 38084
10463	0	0	Ki67+	 21012 38167
10464	0	0	Ki67+	 21041 37978
10465	0	0	Ki67+	 21071 38195
10466	0	0	Ki67+	 21086 37633
10467	0	0	Ki67+	 21110 38173
10468	0	0	Ki67+	 21138 37544
10469	0	0	Ki67+	 21144 38185
10470	0	0	Ki67+	 21154 38156
10471	0	0	Ki67+	 21171 38219
10472	0	0	Ki67+	 21177 38202
10473	0	0	Ki67+	 21179 37501
10474	0	0	Ki67+	 21188 38283
10475	0	0	Ki67+	 21195 37578
10476	0	0	Ki67+	 21197 37973
10477	0	0	Ki67+	 20450 38354
10478	0	0	Ki67+	 20451 38322
10479	0	0	Ki67+	 20452 38375
10480	0	0	Ki67+	 20454 38730
10481	0	0	Ki67+	 20458 38401
10482	0	0	Ki67+	 20464 38329
10483	0	0	Ki67+	 20467 38744
10484	0	0	Ki67+	 20475 38365
10485	0	0	Ki67+	 20492 38895
10486	0	0	Ki67+	 20494 38758
10487	0	0	Ki67+	 20496 38327
10488	0	0	Ki67+	 20501 38987
10489	0	0	Ki67+	 20502 38349
10490	0	0	Ki67+	 20504 38422
10491	0	0	Ki67+	 20505 38409
10492	0	0	Ki67+	 20508 39030
10493	0	0	Ki67+	 20517 38394
10494	0	0	Ki67+	 20520 38579
10495	0	0	Ki67+	 20521 38949
10496	0	0	Ki67+	 20526 38455
10497	0	0	Ki67+	 20530 38939
10498	0	0	Ki67+	 20539 38847
10499	0	0	Ki67+	 20548 38463
10500	0	0	Ki67+	 20549 39010
10501	0	0	Ki67+	 20555 38991
10502	0	0	Ki67+	 20558 38541
10503	0	0	Ki67+	 20558 38575
10504	0	0	Ki67+	 20558 39016
10505	0	0	Ki67+	 20563 38943
10506	0	0	Ki67+	 20572 38314
10507	0	0	Ki67+	 20575 38515
10508	0	0	Ki67+	 20576 38540
10509	0	0	Ki67+	 20577 38736
10510	0	0	Ki67+	 20579 38490
10511	0	0	Ki67+	 20591 38932
10512	0	0	Ki67+	 20597 38312
10513	0	0	Ki67+	 20598 38908
10514	0	0	Ki67+	 20606 39086
10515	0	0	Ki67+	 20608 38980
10516	0	0	Ki67+	 20611 38922
10517	0	0	Ki67+	 20626 38531
10518	0	0	Ki67+	 20632 38573
10519	0	0	Ki67+	 20632 38628
10520	0	0	Ki67+	 20638 38340
10521	0	0	Ki67+	 20639 38470
10522	0	0	Ki67+	 20642 38587
10523	0	0	Ki67+	 20645 38316
10524	0	0	Ki67+	 20652 38458
10525	0	0	Ki67+	 20655 38354
10526	0	0	Ki67+	 20656 38386
10527	0	0	Ki67+	 20659 38597
10528	0	0	Ki67+	 20661 38488
10529	0	0	Ki67+	 20665 38337
10530	0	0	Ki67+	 20673 38639
10531	0	0	Ki67+	 20674 38356
10532	0	0	Ki67+	 20680 39004
10533	0	0	Ki67+	 20682 38559
10534	0	0	Ki67+	 20683 38466
10535	0	0	Ki67+	 20685 38324
10536	0	0	Ki67+	 20692 38397
10537	0	0	Ki67+	 20693 38743
10538	0	0	Ki67+	 20694 38713
10539	0	0	Ki67+	 20698 38335
10540	0	0	Ki67+	 20699 38454
10541	0	0	Ki67+	 20700 38387
10542	0	0	Ki67+	 20702 39009
10543	0	0	Ki67+	 20707 38309
10544	0	0	Ki67+	 20710 38372
10545	0	0	Ki67+	 20712 38524
10546	0	0	Ki67+	 20715 38586
10547	0	0	Ki67+	 20716 39022
10548	0	0	Ki67+	 20724 38434
10549	0	0	Ki67+	 20735 38412
10550	0	0	Ki67+	 20737 38322
10551	0	0	Ki67+	 20740 38766
10552	0	0	Ki67+	 20744 38394
10553	0	0	Ki67+	 20744 38603
10554	0	0	Ki67+	 20747 38755
10555	0	0	Ki67+	 20748 39006
10556	0	0	Ki67+	 20750 38430
10557	0	0	Ki67+	 20751 38487
10558	0	0	Ki67+	 20751 38582
10559	0	0	Ki67+	 20753 38816
10560	0	0	Ki67+	 20757 38374
10561	0	0	Ki67+	 20759 38740
10562	0	0	Ki67+	 20761 38462
10563	0	0	Ki67+	 20761 38763
10564	0	0	Ki67+	 20763 38400
10565	0	0	Ki67+	 20765 38542
10566	0	0	Ki67+	 20774 38397
10567	0	0	Ki67+	 20779 38329
10568	0	0	Ki67+	 20783 38366
10569	0	0	Ki67+	 20783 38455
10570	0	0	Ki67+	 20790 38354
10571	0	0	Ki67+	 20797 38826
10572	0	0	Ki67+	 20798 38296
10573	0	0	Ki67+	 20798 38797
10574	0	0	Ki67+	 20806 38323
10575	0	0	Ki67+	 20815 38754
10576	0	0	Ki67+	 20819 38475
10577	0	0	Ki67+	 20821 38793
10578	0	0	Ki67+	 20821 38832
10579	0	0	Ki67+	 20828 38432
10580	0	0	Ki67+	 20834 39044
10581	0	0	Ki67+	 20836 38807
10582	0	0	Ki67+	 20841 38400
10583	0	0	Ki67+	 20841 38750
10584	0	0	Ki67+	 20845 38824
10585	0	0	Ki67+	 20846 38666
10586	0	0	Ki67+	 20847 38413
10587	0	0	Ki67+	 20849 38761
10588	0	0	Ki67+	 20856 38445
10589	0	0	Ki67+	 20858 38367
10590	0	0	Ki67+	 20866 38862
10591	0	0	Ki67+	 20868 38494
10592	0	0	Ki67+	 20869 38343
10593	0	0	Ki67+	 20870 38965
10594	0	0	Ki67+	 20878 38331
10595	0	0	Ki67+	 20879 38375
10596	0	0	Ki67+	 20884 38685
10597	0	0	Ki67+	 20884 38921
10598	0	0	Ki67+	 20885 38421
10599	0	0	Ki67+	 20885 38986
10600	0	0	Ki67+	 20894 38310
10601	0	0	Ki67+	 20895 38363
10602	0	0	Ki67+	 20896 38845
10603	0	0	Ki67+	 20899 38960
10604	0	0	Ki67+	 20901 38300
10605	0	0	Ki67+	 20908 38830
10606	0	0	Ki67+	 20909 38495
10607	0	0	Ki67+	 20910 38399
10608	0	0	Ki67+	 20911 38340
10609	0	0	Ki67+	 20914 38703
10610	0	0	Ki67+	 20915 38956
10611	0	0	Ki67+	 20918 38987
10612	0	0	Ki67+	 20922 38356
10613	0	0	Ki67+	 20922 38569
10614	0	0	Ki67+	 20927 38296
10615	0	0	Ki67+	 20931 38328
10616	0	0	Ki67+	 20931 38873
10617	0	0	Ki67+	 20933 38748
10618	0	0	Ki67+	 20939 38603
10619	0	0	Ki67+	 20940 38952
10620	0	0	Ki67+	 20943 38470
10621	0	0	Ki67+	 20944 38926
10622	0	0	Ki67+	 20944 38987
10623	0	0	Ki67+	 20956 38603
10624	0	0	Ki67+	 20959 38491
10625	0	0	Ki67+	 20959 38902
10626	0	0	Ki67+	 20960 38922
10627	0	0	Ki67+	 20973 38570
10628	0	0	Ki67+	 20981 38479
10629	0	0	Ki67+	 20984 38345
10630	0	0	Ki67+	 20985 38922
10631	0	0	Ki67+	 20990 38373
10632	0	0	Ki67+	 20992 38519
10633	0	0	Ki67+	 20995 38835
10634	0	0	Ki67+	 20999 38410
10635	0	0	Ki67+	 21006 38303
10636	0	0	Ki67+	 21008 38807
10637	0	0	Ki67+	 21009 38903
10638	0	0	Ki67+	 21016 38752
10639	0	0	Ki67+	 21022 38878
10640	0	0	Ki67+	 21024 38867
10641	0	0	Ki67+	 21027 38469
10642	0	0	Ki67+	 21030 38749
10643	0	0	Ki67+	 21035 38908
10644	0	0	Ki67+	 21036 38874
10645	0	0	Ki67+	 21037 38798
10646	0	0	Ki67+	 21039 38500
10647	0	0	Ki67+	 21046 38711
10648	0	0	Ki67+	 21047 38874
10649	0	0	Ki67+	 21050 38677
10650	0	0	Ki67+	 21052 38634
10651	0	0	Ki67+	 21056 38746
10652	0	0	Ki67+	 21057 38898
10653	0	0	Ki67+	 21066 38785
10654	0	0	Ki67+	 21067 38331
10655	0	0	Ki67+	 21067 38457
10656	0	0	Ki67+	 21069 38599
10657	0	0	Ki67+	 21069 38717
10658	0	0	Ki67+	 21070 38393
10659	0	0	Ki67+	 21073 38411
10660	0	0	Ki67+	 21073 38648
10661	0	0	Ki67+	 21079 38882
10662	0	0	Ki67+	 21084 38451
10663	0	0	Ki67+	 21084 38749
10664	0	0	Ki67+	 21087 38717
10665	0	0	Ki67+	 21089 38365
10666	0	0	Ki67+	 21090 38695
10667	0	0	Ki67+	 21095 38609
10668	0	0	Ki67+	 21099 38857
10669	0	0	Ki67+	 21104 38369
10670	0	0	Ki67+	 21104 38770
10671	0	0	Ki67+	 21105 38602
10672	0	0	Ki67+	 21107 38750
10673	0	0	Ki67+	 21108 38331
10674	0	0	Ki67+	 21108 38725
10675	0	0	Ki67+	 21111 38802
10676	0	0	Ki67+	 21113 38501
10677	0	0	Ki67+	 21115 38483
10678	0	0	Ki67+	 21121 38459
10679	0	0	Ki67+	 21127 38389
10680	0	0	Ki67+	 21129 38607
10681	0	0	Ki67+	 21133 38566
10682	0	0	Ki67+	 21135 38784
10683	0	0	Ki67+	 21136 38457
10684	0	0	Ki67+	 21142 38626
10685	0	0	Ki67+	 21146 38712
10686	0	0	Ki67+	 21154 38661
10687	0	0	Ki67+	 21161 38676
10688	0	0	Ki67+	 21162 38653
10689	0	0	Ki67+	 21171 38438
10690	0	0	Ki67+	 21174 38731
10691	0	0	Ki67+	 21178 38470
10692	0	0	Ki67+	 21192 38501
10693	0	0	Ki67+	 20681 39648
10694	0	0	Ki67+	 20681 39848
10695	0	0	Ki67+	 20778 39450
10696	0	0	Ki67+	 20929 39188
10697	0	0	Ki67+	 21086 39672
10698	0	0	Ki67+	 21151 39258
10699	0	0	Ki67+	 20746 40244
10700	0	0	Ki67+	 20900 40384
10701	0	0	Ki67+	 21657 29344
10702	0	0	Ki67+	 21664 29318
10703	0	0	Ki67+	 21686 29370
10704	0	0	Ki67+	 21691 29387
10705	0	0	Ki67+	 21704 29386
10706	0	0	Ki67+	 21722 29259
10707	0	0	Ki67+	 21735 29233
10708	0	0	Ki67+	 21737 29188
10709	0	0	Ki67+	 21749 29181
10710	0	0	Ki67+	 21753 29203
10711	0	0	Ki67+	 21764 29220
10712	0	0	Ki67+	 21768 29246
10713	0	0	Ki67+	 21787 29204
10714	0	0	Ki67+	 21825 29352
10715	0	0	Ki67+	 21840 29328
10716	0	0	Ki67+	 21848 29368
10717	0	0	Ki67+	 21859 29267
10718	0	0	Ki67+	 21868 29230
10719	0	0	Ki67+	 21873 29167
10720	0	0	Ki67+	 21876 29214
10721	0	0	Ki67+	 21879 29316
10722	0	0	Ki67+	 21892 29291
10723	0	0	Ki67+	 21902 28881
10724	0	0	Ki67+	 21903 29217
10725	0	0	Ki67+	 21911 29149
10726	0	0	Ki67+	 21914 29296
10727	0	0	Ki67+	 21918 29238
10728	0	0	Ki67+	 21921 29337
10729	0	0	Ki67+	 21930 29285
10730	0	0	Ki67+	 21932 29239
10731	0	0	Ki67+	 21938 29208
10732	0	0	Ki67+	 21938 29374
10733	0	0	Ki67+	 21951 29360
10734	0	0	Ki67+	 21953 29242
10735	0	0	Ki67+	 21960 29275
10736	0	0	Ki67+	 21964 29290
10737	0	0	Ki67+	 21965 29377
10738	0	0	Ki67+	 21968 29212
10739	0	0	Ki67+	 21972 29235
10740	0	0	Ki67+	 21982 29359
10741	0	0	Ki67+	 21983 29287
10742	0	0	Ki67+	 21990 29252
10743	0	0	Ki67+	 21997 29230
10744	0	0	Ki67+	 22011 29348
10745	0	0	Ki67+	 22029 29337
10746	0	0	Ki67+	 21569 29461
10747	0	0	Ki67+	 21606 29747
10748	0	0	Ki67+	 21681 29601
10749	0	0	Ki67+	 21691 29405
10750	0	0	Ki67+	 21693 29570
10751	0	0	Ki67+	 21698 30078
10752	0	0	Ki67+	 21727 29638
10753	0	0	Ki67+	 21727 29657
10754	0	0	Ki67+	 21730 29994
10755	0	0	Ki67+	 21736 29686
10756	0	0	Ki67+	 21743 30015
10757	0	0	Ki67+	 21750 29642
10758	0	0	Ki67+	 21750 29670
10759	0	0	Ki67+	 21766 29561
10760	0	0	Ki67+	 21767 29588
10761	0	0	Ki67+	 21771 29575
10762	0	0	Ki67+	 21779 29650
10763	0	0	Ki67+	 21786 29610
10764	0	0	Ki67+	 21790 29558
10765	0	0	Ki67+	 21796 29580
10766	0	0	Ki67+	 21800 29609
10767	0	0	Ki67+	 21804 29636
10768	0	0	Ki67+	 21810 29571
10769	0	0	Ki67+	 21817 29548
10770	0	0	Ki67+	 21818 29690
10771	0	0	Ki67+	 21822 29615
10772	0	0	Ki67+	 21830 29772
10773	0	0	Ki67+	 21840 29656
10774	0	0	Ki67+	 21841 29561
10775	0	0	Ki67+	 21843 29517
10776	0	0	Ki67+	 21850 29478
10777	0	0	Ki67+	 21850 29699
10778	0	0	Ki67+	 21853 29394
10779	0	0	Ki67+	 21855 30112
10780	0	0	Ki67+	 21866 29553
10781	0	0	Ki67+	 21871 29457
10782	0	0	Ki67+	 21872 29755
10783	0	0	Ki67+	 21874 30093
10784	0	0	Ki67+	 21877 29501
10785	0	0	Ki67+	 21878 29659
10786	0	0	Ki67+	 21879 29575
10787	0	0	Ki67+	 21879 30064
10788	0	0	Ki67+	 21881 29534
10789	0	0	Ki67+	 21889 29648
10790	0	0	Ki67+	 21891 29737
10791	0	0	Ki67+	 21892 29512
10792	0	0	Ki67+	 21898 29761
10793	0	0	Ki67+	 21901 30056
10794	0	0	Ki67+	 21902 29575
10795	0	0	Ki67+	 21903 29479
10796	0	0	Ki67+	 21908 30136
10797	0	0	Ki67+	 21910 29608
10798	0	0	Ki67+	 21913 30154
10799	0	0	Ki67+	 21914 29630
10800	0	0	Ki67+	 21918 30009
10801	0	0	Ki67+	 21919 29569
10802	0	0	Ki67+	 21922 30029
10803	0	0	Ki67+	 21924 29483
10804	0	0	Ki67+	 21924 29600
10805	0	0	Ki67+	 21936 29620
10806	0	0	Ki67+	 21938 29541
10807	0	0	Ki67+	 21938 30139
10808	0	0	Ki67+	 21939 30011
10809	0	0	Ki67+	 21940 29490
10810	0	0	Ki67+	 21943 29449
10811	0	0	Ki67+	 21948 29770
10812	0	0	Ki67+	 21963 29551
10813	0	0	Ki67+	 21965 29698
10814	0	0	Ki67+	 21968 29531
10815	0	0	Ki67+	 21972 30138
10816	0	0	Ki67+	 21974 30116
10817	0	0	Ki67+	 21977 29759
10818	0	0	Ki67+	 21986 29704
10819	0	0	Ki67+	 21988 29987
10820	0	0	Ki67+	 21990 30183
10821	0	0	Ki67+	 21991 29739
10822	0	0	Ki67+	 21994 30154
10823	0	0	Ki67+	 21999 29612
10824	0	0	Ki67+	 22003 29655
10825	0	0	Ki67+	 22005 29455
10826	0	0	Ki67+	 22006 29479
10827	0	0	Ki67+	 22006 30084
10828	0	0	Ki67+	 22009 29418
10829	0	0	Ki67+	 22014 29983
10830	0	0	Ki67+	 22016 29722
10831	0	0	Ki67+	 22018 29591
10832	0	0	Ki67+	 22019 29742
10833	0	0	Ki67+	 22020 30166
10834	0	0	Ki67+	 22022 29966
10835	0	0	Ki67+	 22027 30153
10836	0	0	Ki67+	 22035 29569
10837	0	0	Ki67+	 22036 30178
10838	0	0	Ki67+	 22038 29678
10839	0	0	Ki67+	 22039 29642
10840	0	0	Ki67+	 21258 30829
10841	0	0	Ki67+	 21268 30850
10842	0	0	Ki67+	 21269 30693
10843	0	0	Ki67+	 21274 30762
10844	0	0	Ki67+	 21276 30816
10845	0	0	Ki67+	 21280 30740
10846	0	0	Ki67+	 21282 30804
10847	0	0	Ki67+	 21291 30701
10848	0	0	Ki67+	 21299 30441
10849	0	0	Ki67+	 21299 30722
10850	0	0	Ki67+	 21312 30678
10851	0	0	Ki67+	 21320 30291
10852	0	0	Ki67+	 21331 30699
10853	0	0	Ki67+	 21338 30825
10854	0	0	Ki67+	 21367 30633
10855	0	0	Ki67+	 21373 30989
10856	0	0	Ki67+	 21382 30628
10857	0	0	Ki67+	 21388 30580
10858	0	0	Ki67+	 21391 30641
10859	0	0	Ki67+	 21398 30594
10860	0	0	Ki67+	 21408 30604
10861	0	0	Ki67+	 21439 30830
10862	0	0	Ki67+	 21456 30728
10863	0	0	Ki67+	 21456 30972
10864	0	0	Ki67+	 21468 30757
10865	0	0	Ki67+	 21471 30522
10866	0	0	Ki67+	 21485 30737
10867	0	0	Ki67+	 21485 30763
10868	0	0	Ki67+	 21486 30675
10869	0	0	Ki67+	 21486 30900
10870	0	0	Ki67+	 21494 30437
10871	0	0	Ki67+	 21500 30973
10872	0	0	Ki67+	 21502 30647
10873	0	0	Ki67+	 21510 30770
10874	0	0	Ki67+	 21510 30826
10875	0	0	Ki67+	 21512 30788
10876	0	0	Ki67+	 21513 30749
10877	0	0	Ki67+	 21520 30731
10878	0	0	Ki67+	 21526 30651
10879	0	0	Ki67+	 21529 30823
10880	0	0	Ki67+	 21541 30796
10881	0	0	Ki67+	 21550 30745
10882	0	0	Ki67+	 21550 30758
10883	0	0	Ki67+	 21550 30920
10884	0	0	Ki67+	 21562 30886
10885	0	0	Ki67+	 21565 30785
10886	0	0	Ki67+	 21567 30923
10887	0	0	Ki67+	 21571 30828
10888	0	0	Ki67+	 21577 30803
10889	0	0	Ki67+	 21577 30891
10890	0	0	Ki67+	 21581 30756
10891	0	0	Ki67+	 21582 30386
10892	0	0	Ki67+	 21582 30857
10893	0	0	Ki67+	 21584 30949
10894	0	0	Ki67+	 21588 30922
10895	0	0	Ki67+	 21610 30843
10896	0	0	Ki67+	 21637 30944
10897	0	0	Ki67+	 21671 30971
10898	0	0	Ki67+	 21699 30713
10899	0	0	Ki67+	 21704 30801
10900	0	0	Ki67+	 21707 30984
10901	0	0	Ki67+	 21709 30652
10902	0	0	Ki67+	 21710 30750
10903	0	0	Ki67+	 21711 30624
10904	0	0	Ki67+	 21714 30716
10905	0	0	Ki67+	 21716 30768
10906	0	0	Ki67+	 21726 30690
10907	0	0	Ki67+	 21728 30350
10908	0	0	Ki67+	 21728 30720
10909	0	0	Ki67+	 21728 30860
10910	0	0	Ki67+	 21729 30826
10911	0	0	Ki67+	 21731 30740
10912	0	0	Ki67+	 21732 30637
10913	0	0	Ki67+	 21740 30671
10914	0	0	Ki67+	 21744 30852
10915	0	0	Ki67+	 21744 30891
10916	0	0	Ki67+	 21748 30615
10917	0	0	Ki67+	 21752 30874
10918	0	0	Ki67+	 21766 30463
10919	0	0	Ki67+	 21773 30899
10920	0	0	Ki67+	 21774 30863
10921	0	0	Ki67+	 21779 30268
10922	0	0	Ki67+	 21784 30480
10923	0	0	Ki67+	 21787 30890
10924	0	0	Ki67+	 21816 30918
10925	0	0	Ki67+	 21816 30946
10926	0	0	Ki67+	 21825 30740
10927	0	0	Ki67+	 21828 30256
10928	0	0	Ki67+	 21838 30505
10929	0	0	Ki67+	 21838 30939
10930	0	0	Ki67+	 21846 30835
10931	0	0	Ki67+	 21847 30880
10932	0	0	Ki67+	 21849 30474
10933	0	0	Ki67+	 21853 30854
10934	0	0	Ki67+	 21863 30513
10935	0	0	Ki67+	 21863 30706
10936	0	0	Ki67+	 21875 30194
10937	0	0	Ki67+	 21877 30223
10938	0	0	Ki67+	 21879 30884
10939	0	0	Ki67+	 21880 30809
10940	0	0	Ki67+	 21880 30824
10941	0	0	Ki67+	 21893 30779
10942	0	0	Ki67+	 21900 30824
10943	0	0	Ki67+	 21908 30737
10944	0	0	Ki67+	 21910 30629
10945	0	0	Ki67+	 21918 30538
10946	0	0	Ki67+	 21920 30513
10947	0	0	Ki67+	 21926 30251
10948	0	0	Ki67+	 21930 30824
10949	0	0	Ki67+	 21934 30712
10950	0	0	Ki67+	 21934 30732
10951	0	0	Ki67+	 21941 30635
10952	0	0	Ki67+	 21943 30810
10953	0	0	Ki67+	 21950 30580
10954	0	0	Ki67+	 21952 30290
10955	0	0	Ki67+	 21959 30761
10956	0	0	Ki67+	 21960 30647
10957	0	0	Ki67+	 21961 30728
10958	0	0	Ki67+	 21962 30630
10959	0	0	Ki67+	 21963 30789
10960	0	0	Ki67+	 21964 30320
10961	0	0	Ki67+	 21965 30825
10962	0	0	Ki67+	 21976 30646
10963	0	0	Ki67+	 21981 30338
10964	0	0	Ki67+	 21983 30806
10965	0	0	Ki67+	 21987 30200
10966	0	0	Ki67+	 21989 30316
10967	0	0	Ki67+	 21991 30369
10968	0	0	Ki67+	 22022 30543
10969	0	0	Ki67+	 21255 31068
10970	0	0	Ki67+	 21259 31137
10971	0	0	Ki67+	 21275 31244
10972	0	0	Ki67+	 21284 31119
10973	0	0	Ki67+	 21286 31175
10974	0	0	Ki67+	 21299 31189
10975	0	0	Ki67+	 21307 31084
10976	0	0	Ki67+	 21318 31158
10977	0	0	Ki67+	 21321 31236
10978	0	0	Ki67+	 21334 31304
10979	0	0	Ki67+	 21339 31033
10980	0	0	Ki67+	 21340 31109
10981	0	0	Ki67+	 21372 31097
10982	0	0	Ki67+	 21376 31391
10983	0	0	Ki67+	 21400 31205
10984	0	0	Ki67+	 21428 31231
10985	0	0	Ki67+	 21432 31202
10986	0	0	Ki67+	 21446 31225
10987	0	0	Ki67+	 21449 31180
10988	0	0	Ki67+	 21458 31768
10989	0	0	Ki67+	 21468 31203
10990	0	0	Ki67+	 21472 31237
10991	0	0	Ki67+	 21498 31759
10992	0	0	Ki67+	 21519 31213
10993	0	0	Ki67+	 21528 31063
10994	0	0	Ki67+	 21531 31011
10995	0	0	Ki67+	 21538 31159
10996	0	0	Ki67+	 21540 31059
10997	0	0	Ki67+	 21552 31208
10998	0	0	Ki67+	 21559 31226
10999	0	0	Ki67+	 21568 31125
11000	0	0	Ki67+	 21571 31030
11001	0	0	Ki67+	 21572 31171
11002	0	0	Ki67+	 21574 31203
11003	0	0	Ki67+	 21593 31109
11004	0	0	Ki67+	 21602 31060
11005	0	0	Ki67+	 21602 31150
11006	0	0	Ki67+	 21607 31132
11007	0	0	Ki67+	 21609 31714
11008	0	0	Ki67+	 21610 31080
11009	0	0	Ki67+	 21621 31090
11010	0	0	Ki67+	 21626 31695
11011	0	0	Ki67+	 21627 31730
11012	0	0	Ki67+	 21644 31105
11013	0	0	Ki67+	 21662 31723
11014	0	0	Ki67+	 21665 31006
11015	0	0	Ki67+	 21682 31690
11016	0	0	Ki67+	 21691 31599
11017	0	0	Ki67+	 21694 31691
11018	0	0	Ki67+	 21711 31008
11019	0	0	Ki67+	 21735 31528
11020	0	0	Ki67+	 21740 31467
11021	0	0	Ki67+	 21778 31485
11022	0	0	Ki67+	 21787 31492
11023	0	0	Ki67+	 21797 31160
11024	0	0	Ki67+	 21807 31777
11025	0	0	Ki67+	 21812 31190
11026	0	0	Ki67+	 21828 31771
11027	0	0	Ki67+	 21829 31179
11028	0	0	Ki67+	 21862 31699
11029	0	0	Ki67+	 21863 31146
11030	0	0	Ki67+	 21873 31126
11031	0	0	Ki67+	 21873 31364
11032	0	0	Ki67+	 21877 31464
11033	0	0	Ki67+	 21878 31159
11034	0	0	Ki67+	 21882 31729
11035	0	0	Ki67+	 21883 31431
11036	0	0	Ki67+	 21895 31168
11037	0	0	Ki67+	 21897 31125
11038	0	0	Ki67+	 21897 31147
11039	0	0	Ki67+	 21897 31449
11040	0	0	Ki67+	 21899 31369
11041	0	0	Ki67+	 21900 31469
11042	0	0	Ki67+	 21900 31708
11043	0	0	Ki67+	 21902 31241
11044	0	0	Ki67+	 21905 31630
11045	0	0	Ki67+	 21907 31396
11046	0	0	Ki67+	 21909 31428
11047	0	0	Ki67+	 21911 31667
11048	0	0	Ki67+	 21912 31353
11049	0	0	Ki67+	 21918 31373
11050	0	0	Ki67+	 21919 31695
11051	0	0	Ki67+	 21920 31507
11052	0	0	Ki67+	 21922 31123
11053	0	0	Ki67+	 21922 31235
11054	0	0	Ki67+	 21928 31674
11055	0	0	Ki67+	 21929 31488
11056	0	0	Ki67+	 21931 31651
11057	0	0	Ki67+	 21932 31314
11058	0	0	Ki67+	 21933 31462
11059	0	0	Ki67+	 21933 31498
11060	0	0	Ki67+	 21936 31432
11061	0	0	Ki67+	 21939 31444
11062	0	0	Ki67+	 21944 31344
11063	0	0	Ki67+	 21944 31373
11064	0	0	Ki67+	 21946 31657
11065	0	0	Ki67+	 21950 31416
11066	0	0	Ki67+	 21954 31433
11067	0	0	Ki67+	 21954 31475
11068	0	0	Ki67+	 21959 31325
11069	0	0	Ki67+	 21969 31166
11070	0	0	Ki67+	 21972 31218
11071	0	0	Ki67+	 21973 31767
11072	0	0	Ki67+	 21980 31483
11073	0	0	Ki67+	 21984 31259
11074	0	0	Ki67+	 21984 31402
11075	0	0	Ki67+	 21984 31536
11076	0	0	Ki67+	 21988 31278
11077	0	0	Ki67+	 21989 31179
11078	0	0	Ki67+	 21989 31224
11079	0	0	Ki67+	 21990 31189
11080	0	0	Ki67+	 21995 31342
11081	0	0	Ki67+	 21999 31218
11082	0	0	Ki67+	 21999 31250
11083	0	0	Ki67+	 22010 31187
11084	0	0	Ki67+	 22017 31271
11085	0	0	Ki67+	 22023 31162
11086	0	0	Ki67+	 22024 31740
11087	0	0	Ki67+	 22030 31535
11088	0	0	Ki67+	 22030 31762
11089	0	0	Ki67+	 22030 31789
11090	0	0	Ki67+	 22043 31755
11091	0	0	Ki67+	 21250 32124
11092	0	0	Ki67+	 21266 32454
11093	0	0	Ki67+	 21267 32374
11094	0	0	Ki67+	 21309 32199
11095	0	0	Ki67+	 21332 32175
11096	0	0	Ki67+	 21367 32154
11097	0	0	Ki67+	 21413 32053
11098	0	0	Ki67+	 21415 32333
11099	0	0	Ki67+	 21418 31815
11100	0	0	Ki67+	 21431 32548
11101	0	0	Ki67+	 21441 32030
11102	0	0	Ki67+	 21449 32336
11103	0	0	Ki67+	 21455 32147
11104	0	0	Ki67+	 21459 32551
11105	0	0	Ki67+	 21460 31796
11106	0	0	Ki67+	 21463 32535
11107	0	0	Ki67+	 21479 32591
11108	0	0	Ki67+	 21487 32010
11109	0	0	Ki67+	 21489 32361
11110	0	0	Ki67+	 21497 32079
11111	0	0	Ki67+	 21503 32341
11112	0	0	Ki67+	 21518 31990
11113	0	0	Ki67+	 21518 32068
11114	0	0	Ki67+	 21540 31965
11115	0	0	Ki67+	 21564 31954
11116	0	0	Ki67+	 21567 32587
11117	0	0	Ki67+	 21582 32507
11118	0	0	Ki67+	 21596 32473
11119	0	0	Ki67+	 21601 32008
11120	0	0	Ki67+	 21603 32518
11121	0	0	Ki67+	 21604 32454
11122	0	0	Ki67+	 21619 32524
11123	0	0	Ki67+	 21620 32016
11124	0	0	Ki67+	 21630 32477
11125	0	0	Ki67+	 21643 32469
11126	0	0	Ki67+	 21674 32233
11127	0	0	Ki67+	 21674 32567
11128	0	0	Ki67+	 21694 32543
11129	0	0	Ki67+	 21713 32562
11130	0	0	Ki67+	 21718 32586
11131	0	0	Ki67+	 21721 32121
11132	0	0	Ki67+	 21734 32112
11133	0	0	Ki67+	 21736 32343
11134	0	0	Ki67+	 21753 32089
11135	0	0	Ki67+	 21754 32202
11136	0	0	Ki67+	 21756 32316
11137	0	0	Ki67+	 21766 32100
11138	0	0	Ki67+	 21769 32547
11139	0	0	Ki67+	 21772 32188
11140	0	0	Ki67+	 21788 32072
11141	0	0	Ki67+	 21789 32270
11142	0	0	Ki67+	 21808 32118
11143	0	0	Ki67+	 21823 32461
11144	0	0	Ki67+	 21826 32321
11145	0	0	Ki67+	 21827 32569
11146	0	0	Ki67+	 21834 31862
11147	0	0	Ki67+	 21836 32103
11148	0	0	Ki67+	 21843 32465
11149	0	0	Ki67+	 21848 32109
11150	0	0	Ki67+	 21850 32559
11151	0	0	Ki67+	 21871 31855
11152	0	0	Ki67+	 21873 32106
11153	0	0	Ki67+	 21883 32522
11154	0	0	Ki67+	 21884 32085
11155	0	0	Ki67+	 21885 32223
11156	0	0	Ki67+	 21898 32100
11157	0	0	Ki67+	 21905 31841
11158	0	0	Ki67+	 21913 32034
11159	0	0	Ki67+	 21921 32024
11160	0	0	Ki67+	 21923 32059
11161	0	0	Ki67+	 21931 31917
11162	0	0	Ki67+	 21951 32189
11163	0	0	Ki67+	 21956 32046
11164	0	0	Ki67+	 21971 32337
11165	0	0	Ki67+	 21973 32211
11166	0	0	Ki67+	 21974 32411
11167	0	0	Ki67+	 21988 32045
11168	0	0	Ki67+	 21994 32400
11169	0	0	Ki67+	 21998 31899
11170	0	0	Ki67+	 22023 32019
11171	0	0	Ki67+	 22025 32548
11172	0	0	Ki67+	 22036 32013
11173	0	0	Ki67+	 22036 32565
11174	0	0	Ki67+	 22040 31989
11175	0	0	Ki67+	 21251 32878
11176	0	0	Ki67+	 21253 32657
11177	0	0	Ki67+	 21253 32983
11178	0	0	Ki67+	 21259 32682
11179	0	0	Ki67+	 21263 32735
11180	0	0	Ki67+	 21265 32827
11181	0	0	Ki67+	 21265 32865
11182	0	0	Ki67+	 21266 32780
11183	0	0	Ki67+	 21266 32913
11184	0	0	Ki67+	 21271 33021
11185	0	0	Ki67+	 21272 32849
11186	0	0	Ki67+	 21275 32965
11187	0	0	Ki67+	 21282 32635
11188	0	0	Ki67+	 21283 32788
11189	0	0	Ki67+	 21283 32878
11190	0	0	Ki67+	 21283 33005
11191	0	0	Ki67+	 21284 32981
11192	0	0	Ki67+	 21286 32833
11193	0	0	Ki67+	 21289 32938
11194	0	0	Ki67+	 21293 32705
11195	0	0	Ki67+	 21293 32849
11196	0	0	Ki67+	 21301 32912
11197	0	0	Ki67+	 21307 32599
11198	0	0	Ki67+	 21307 33303
11199	0	0	Ki67+	 21311 32840
11200	0	0	Ki67+	 21317 32602
11201	0	0	Ki67+	 21320 32678
11202	0	0	Ki67+	 21322 32868
11203	0	0	Ki67+	 21325 32930
11204	0	0	Ki67+	 21336 33115
11205	0	0	Ki67+	 21338 32667
11206	0	0	Ki67+	 21341 32711
11207	0	0	Ki67+	 21343 32789
11208	0	0	Ki67+	 21347 32761
11209	0	0	Ki67+	 21347 33011
11210	0	0	Ki67+	 21354 32776
11211	0	0	Ki67+	 21361 32690
11212	0	0	Ki67+	 21370 32986
11213	0	0	Ki67+	 21375 32925
11214	0	0	Ki67+	 21384 32712
11215	0	0	Ki67+	 21386 32895
11216	0	0	Ki67+	 21390 32680
11217	0	0	Ki67+	 21391 32762
11218	0	0	Ki67+	 21391 32792
11219	0	0	Ki67+	 21391 32912
11220	0	0	Ki67+	 21396 32873
11221	0	0	Ki67+	 21397 32714
11222	0	0	Ki67+	 21399 33247
11223	0	0	Ki67+	 21412 32946
11224	0	0	Ki67+	 21413 32746
11225	0	0	Ki67+	 21413 32911
11226	0	0	Ki67+	 21413 33077
11227	0	0	Ki67+	 21415 32816
11228	0	0	Ki67+	 21416 32688
11229	0	0	Ki67+	 21422 32705
11230	0	0	Ki67+	 21428 32820
11231	0	0	Ki67+	 21428 32876
11232	0	0	Ki67+	 21436 32751
11233	0	0	Ki67+	 21436 32794
11234	0	0	Ki67+	 21437 33265
11235	0	0	Ki67+	 21438 33077
11236	0	0	Ki67+	 21439 32620
11237	0	0	Ki67+	 21445 32935
11238	0	0	Ki67+	 21445 33254
11239	0	0	Ki67+	 21449 32870
11240	0	0	Ki67+	 21450 32904
11241	0	0	Ki67+	 21470 32878
11242	0	0	Ki67+	 21471 32725
11243	0	0	Ki67+	 21472 33238
11244	0	0	Ki67+	 21473 32700
11245	0	0	Ki67+	 21480 32929
11246	0	0	Ki67+	 21491 32920
11247	0	0	Ki67+	 21494 32754
11248	0	0	Ki67+	 21494 32972
11249	0	0	Ki67+	 21501 32775
11250	0	0	Ki67+	 21503 32908
11251	0	0	Ki67+	 21517 32615
11252	0	0	Ki67+	 21534 32779
11253	0	0	Ki67+	 21536 32631
11254	0	0	Ki67+	 21537 32746
11255	0	0	Ki67+	 21549 33161
11256	0	0	Ki67+	 21550 33191
11257	0	0	Ki67+	 21554 32807
11258	0	0	Ki67+	 21561 32621
11259	0	0	Ki67+	 21589 32605
11260	0	0	Ki67+	 21592 32791
11261	0	0	Ki67+	 21601 32875
11262	0	0	Ki67+	 21620 33157
11263	0	0	Ki67+	 21622 32620
11264	0	0	Ki67+	 21627 32782
11265	0	0	Ki67+	 21628 32924
11266	0	0	Ki67+	 21631 32635
11267	0	0	Ki67+	 21638 33140
11268	0	0	Ki67+	 21640 32885
11269	0	0	Ki67+	 21656 33142
11270	0	0	Ki67+	 21658 33122
11271	0	0	Ki67+	 21659 33351
11272	0	0	Ki67+	 21664 32802
11273	0	0	Ki67+	 21667 32953
11274	0	0	Ki67+	 21670 33100
11275	0	0	Ki67+	 21670 33111
11276	0	0	Ki67+	 21675 33084
11277	0	0	Ki67+	 21680 32800
11278	0	0	Ki67+	 21680 33144
11279	0	0	Ki67+	 21682 32942
11280	0	0	Ki67+	 21687 33089
11281	0	0	Ki67+	 21690 33060
11282	0	0	Ki67+	 21690 33341
11283	0	0	Ki67+	 21706 33155
11284	0	0	Ki67+	 21712 32904
11285	0	0	Ki67+	 21715 33327
11286	0	0	Ki67+	 21717 33049
11287	0	0	Ki67+	 21718 33093
11288	0	0	Ki67+	 21725 32823
11289	0	0	Ki67+	 21728 32780
11290	0	0	Ki67+	 21730 32891
11291	0	0	Ki67+	 21730 33120
11292	0	0	Ki67+	 21732 32807
11293	0	0	Ki67+	 21735 33381
11294	0	0	Ki67+	 21736 32829
11295	0	0	Ki67+	 21738 33146
11296	0	0	Ki67+	 21742 32783
11297	0	0	Ki67+	 21747 33287
11298	0	0	Ki67+	 21753 32840
11299	0	0	Ki67+	 21757 33070
11300	0	0	Ki67+	 21759 32823
11301	0	0	Ki67+	 21761 33276
11302	0	0	Ki67+	 21764 32962
11303	0	0	Ki67+	 21769 32802
11304	0	0	Ki67+	 21769 32892
11305	0	0	Ki67+	 21785 32905
11306	0	0	Ki67+	 21791 33371
11307	0	0	Ki67+	 21794 32987
11308	0	0	Ki67+	 21804 33386
11309	0	0	Ki67+	 21805 33348
11310	0	0	Ki67+	 21807 32794
11311	0	0	Ki67+	 21809 32837
11312	0	0	Ki67+	 21812 32904
11313	0	0	Ki67+	 21813 33079
11314	0	0	Ki67+	 21821 33377
11315	0	0	Ki67+	 21828 32975
11316	0	0	Ki67+	 21834 32841
11317	0	0	Ki67+	 21839 33384
11318	0	0	Ki67+	 21857 32804
11319	0	0	Ki67+	 21862 33373
11320	0	0	Ki67+	 21865 32837
11321	0	0	Ki67+	 21867 33116
11322	0	0	Ki67+	 21873 32813
11323	0	0	Ki67+	 21879 33112
11324	0	0	Ki67+	 21881 33326
11325	0	0	Ki67+	 21883 32657
11326	0	0	Ki67+	 21885 32910
11327	0	0	Ki67+	 21890 33387
11328	0	0	Ki67+	 21894 32807
11329	0	0	Ki67+	 21894 32964
11330	0	0	Ki67+	 21896 33181
11331	0	0	Ki67+	 21900 33154
11332	0	0	Ki67+	 21901 33126
11333	0	0	Ki67+	 21903 32785
11334	0	0	Ki67+	 21903 33104
11335	0	0	Ki67+	 21905 32842
11336	0	0	Ki67+	 21914 33159
11337	0	0	Ki67+	 21916 32844
11338	0	0	Ki67+	 21917 32803
11339	0	0	Ki67+	 21918 33191
11340	0	0	Ki67+	 21921 32667
11341	0	0	Ki67+	 21927 32805
11342	0	0	Ki67+	 21940 33173
11343	0	0	Ki67+	 21942 33189
11344	0	0	Ki67+	 21944 32994
11345	0	0	Ki67+	 21955 32825
11346	0	0	Ki67+	 21957 32771
11347	0	0	Ki67+	 21958 33364
11348	0	0	Ki67+	 21961 33094
11349	0	0	Ki67+	 21973 33002
11350	0	0	Ki67+	 21975 33111
11351	0	0	Ki67+	 21977 32984
11352	0	0	Ki67+	 21985 32764
11353	0	0	Ki67+	 21987 32838
11354	0	0	Ki67+	 21990 32792
11355	0	0	Ki67+	 21990 33060
11356	0	0	Ki67+	 21998 33380
11357	0	0	Ki67+	 22018 32845
11358	0	0	Ki67+	 22020 33165
11359	0	0	Ki67+	 22025 32813
11360	0	0	Ki67+	 22025 32920
11361	0	0	Ki67+	 22027 33148
11362	0	0	Ki67+	 21254 33845
11363	0	0	Ki67+	 21255 33938
11364	0	0	Ki67+	 21257 33881
11365	0	0	Ki67+	 21257 33994
11366	0	0	Ki67+	 21261 33766
11367	0	0	Ki67+	 21267 33745
11368	0	0	Ki67+	 21268 33891
11369	0	0	Ki67+	 21271 33989
11370	0	0	Ki67+	 21272 33827
11371	0	0	Ki67+	 21274 33867
11372	0	0	Ki67+	 21275 33947
11373	0	0	Ki67+	 21280 34032
11374	0	0	Ki67+	 21287 33885
11375	0	0	Ki67+	 21287 34009
11376	0	0	Ki67+	 21290 33817
11377	0	0	Ki67+	 21303 33848
11378	0	0	Ki67+	 21304 33792
11379	0	0	Ki67+	 21307 33761
11380	0	0	Ki67+	 21307 33946
11381	0	0	Ki67+	 21309 34188
11382	0	0	Ki67+	 21310 33870
11383	0	0	Ki67+	 21311 33717
11384	0	0	Ki67+	 21311 33893
11385	0	0	Ki67+	 21318 33973
11386	0	0	Ki67+	 21320 33742
11387	0	0	Ki67+	 21321 33591
11388	0	0	Ki67+	 21328 33567
11389	0	0	Ki67+	 21329 33680
11390	0	0	Ki67+	 21331 33625
11391	0	0	Ki67+	 21332 33952
11392	0	0	Ki67+	 21335 33706
11393	0	0	Ki67+	 21335 33843
11394	0	0	Ki67+	 21338 33890
11395	0	0	Ki67+	 21346 33723
11396	0	0	Ki67+	 21351 33784
11397	0	0	Ki67+	 21352 33579
11398	0	0	Ki67+	 21352 33761
11399	0	0	Ki67+	 21355 33889
11400	0	0	Ki67+	 21355 33998
11401	0	0	Ki67+	 21357 33836
11402	0	0	Ki67+	 21358 33546
11403	0	0	Ki67+	 21360 33856
11404	0	0	Ki67+	 21364 33677
11405	0	0	Ki67+	 21368 33917
11406	0	0	Ki67+	 21378 33641
11407	0	0	Ki67+	 21379 33605
11408	0	0	Ki67+	 21385 33801
11409	0	0	Ki67+	 21387 33573
11410	0	0	Ki67+	 21387 33895
11411	0	0	Ki67+	 21388 33654
11412	0	0	Ki67+	 21390 33549
11413	0	0	Ki67+	 21391 33991
11414	0	0	Ki67+	 21398 33668
11415	0	0	Ki67+	 21398 33818
11416	0	0	Ki67+	 21410 33958
11417	0	0	Ki67+	 21420 33602
11418	0	0	Ki67+	 21422 33553
11419	0	0	Ki67+	 21423 33678
11420	0	0	Ki67+	 21423 33712
11421	0	0	Ki67+	 21433 33796
11422	0	0	Ki67+	 21434 33574
11423	0	0	Ki67+	 21443 33748
11424	0	0	Ki67+	 21444 33961
11425	0	0	Ki67+	 21445 33585
11426	0	0	Ki67+	 21456 33785
11427	0	0	Ki67+	 21460 33549
11428	0	0	Ki67+	 21460 33741
11429	0	0	Ki67+	 21466 33568
11430	0	0	Ki67+	 21468 33617
11431	0	0	Ki67+	 21468 33752
11432	0	0	Ki67+	 21470 33546
11433	0	0	Ki67+	 21479 33573
11434	0	0	Ki67+	 21486 33744
11435	0	0	Ki67+	 21488 33897
11436	0	0	Ki67+	 21490 33683
11437	0	0	Ki67+	 21493 33627
11438	0	0	Ki67+	 21493 33714
11439	0	0	Ki67+	 21496 33728
11440	0	0	Ki67+	 21497 33700
11441	0	0	Ki67+	 21498 34179
11442	0	0	Ki67+	 21504 33550
11443	0	0	Ki67+	 21508 33955
11444	0	0	Ki67+	 21513 33934
11445	0	0	Ki67+	 21515 33852
11446	0	0	Ki67+	 21516 33900
11447	0	0	Ki67+	 21518 33664
11448	0	0	Ki67+	 21523 33630
11449	0	0	Ki67+	 21529 33555
11450	0	0	Ki67+	 21535 33602
11451	0	0	Ki67+	 21543 33713
11452	0	0	Ki67+	 21545 33902
11453	0	0	Ki67+	 21546 33838
11454	0	0	Ki67+	 21547 33814
11455	0	0	Ki67+	 21548 33917
11456	0	0	Ki67+	 21550 33934
11457	0	0	Ki67+	 21551 33668
11458	0	0	Ki67+	 21551 33827
11459	0	0	Ki67+	 21552 33735
11460	0	0	Ki67+	 21553 33580
11461	0	0	Ki67+	 21555 33479
11462	0	0	Ki67+	 21559 33640
11463	0	0	Ki67+	 21560 33950
11464	0	0	Ki67+	 21563 34191
11465	0	0	Ki67+	 21568 33504
11466	0	0	Ki67+	 21571 34175
11467	0	0	Ki67+	 21572 33668
11468	0	0	Ki67+	 21574 33907
11469	0	0	Ki67+	 21580 33525
11470	0	0	Ki67+	 21580 33933
11471	0	0	Ki67+	 21582 33797
11472	0	0	Ki67+	 21587 33683
11473	0	0	Ki67+	 21590 33709
11474	0	0	Ki67+	 21593 33522
11475	0	0	Ki67+	 21593 33858
11476	0	0	Ki67+	 21594 33482
11477	0	0	Ki67+	 21602 33594
11478	0	0	Ki67+	 21603 33734
11479	0	0	Ki67+	 21605 33496
11480	0	0	Ki67+	 21606 33925
11481	0	0	Ki67+	 21611 33541
11482	0	0	Ki67+	 21614 33782
11483	0	0	Ki67+	 21618 33819
11484	0	0	Ki67+	 21618 33873
11485	0	0	Ki67+	 21621 33524
11486	0	0	Ki67+	 21622 33599
11487	0	0	Ki67+	 21626 33544
11488	0	0	Ki67+	 21632 33734
11489	0	0	Ki67+	 21632 33851
11490	0	0	Ki67+	 21638 33569
11491	0	0	Ki67+	 21640 33599
11492	0	0	Ki67+	 21645 33847
11493	0	0	Ki67+	 21646 33501
11494	0	0	Ki67+	 21649 33704
11495	0	0	Ki67+	 21652 33798
11496	0	0	Ki67+	 21657 33494
11497	0	0	Ki67+	 21658 33719
11498	0	0	Ki67+	 21659 33573
11499	0	0	Ki67+	 21660 33690
11500	0	0	Ki67+	 21661 33941
11501	0	0	Ki67+	 21668 33508
11502	0	0	Ki67+	 21674 33943
11503	0	0	Ki67+	 21676 33746
11504	0	0	Ki67+	 21677 33899
11505	0	0	Ki67+	 21683 33826
11506	0	0	Ki67+	 21692 33505
11507	0	0	Ki67+	 21695 33601
11508	0	0	Ki67+	 21695 33907
11509	0	0	Ki67+	 21698 33776
11510	0	0	Ki67+	 21702 33975
11511	0	0	Ki67+	 21703 33872
11512	0	0	Ki67+	 21713 33945
11513	0	0	Ki67+	 21715 33765
11514	0	0	Ki67+	 21717 33924
11515	0	0	Ki67+	 21719 33974
11516	0	0	Ki67+	 21721 33904
11517	0	0	Ki67+	 21722 33750
11518	0	0	Ki67+	 21726 33540
11519	0	0	Ki67+	 21730 33861
11520	0	0	Ki67+	 21732 33872
11521	0	0	Ki67+	 21736 33825
11522	0	0	Ki67+	 21744 33531
11523	0	0	Ki67+	 21745 33881
11524	0	0	Ki67+	 21751 33754
11525	0	0	Ki67+	 21751 33793
11526	0	0	Ki67+	 21753 33944
11527	0	0	Ki67+	 21756 33556
11528	0	0	Ki67+	 21760 33611
11529	0	0	Ki67+	 21760 33836
11530	0	0	Ki67+	 21762 33961
11531	0	0	Ki67+	 21767 33995
11532	0	0	Ki67+	 21768 33848
11533	0	0	Ki67+	 21779 33879
11534	0	0	Ki67+	 21780 33792
11535	0	0	Ki67+	 21781 33763
11536	0	0	Ki67+	 21783 33533
11537	0	0	Ki67+	 21786 34188
11538	0	0	Ki67+	 21790 33621
11539	0	0	Ki67+	 21791 33960
11540	0	0	Ki67+	 21794 33517
11541	0	0	Ki67+	 21798 33878
11542	0	0	Ki67+	 21801 33855
11543	0	0	Ki67+	 21805 33970
11544	0	0	Ki67+	 21815 33766
11545	0	0	Ki67+	 21822 33553
11546	0	0	Ki67+	 21827 33982
11547	0	0	Ki67+	 21834 33397
11548	0	0	Ki67+	 21844 33526
11549	0	0	Ki67+	 21845 33438
11550	0	0	Ki67+	 21845 33950
11551	0	0	Ki67+	 21849 33795
11552	0	0	Ki67+	 21852 33901
11553	0	0	Ki67+	 21854 33418
11554	0	0	Ki67+	 21855 33545
11555	0	0	Ki67+	 21859 33884
11556	0	0	Ki67+	 21860 34000
11557	0	0	Ki67+	 21863 33709
11558	0	0	Ki67+	 21864 33853
11559	0	0	Ki67+	 21866 33566
11560	0	0	Ki67+	 21869 33507
11561	0	0	Ki67+	 21874 33645
11562	0	0	Ki67+	 21876 33398
11563	0	0	Ki67+	 21879 33785
11564	0	0	Ki67+	 21884 33454
11565	0	0	Ki67+	 21885 33492
11566	0	0	Ki67+	 21887 34003
11567	0	0	Ki67+	 21891 33710
11568	0	0	Ki67+	 21897 33437
11569	0	0	Ki67+	 21898 33551
11570	0	0	Ki67+	 21898 33887
11571	0	0	Ki67+	 21902 33846
11572	0	0	Ki67+	 21903 33410
11573	0	0	Ki67+	 21906 33709
11574	0	0	Ki67+	 21907 33990
11575	0	0	Ki67+	 21908 33516
11576	0	0	Ki67+	 21912 33893
11577	0	0	Ki67+	 21918 33855
11578	0	0	Ki67+	 21919 33557
11579	0	0	Ki67+	 21920 33434
11580	0	0	Ki67+	 21920 33825
11581	0	0	Ki67+	 21925 33842
11582	0	0	Ki67+	 21929 33408
11583	0	0	Ki67+	 21931 33961
11584	0	0	Ki67+	 21932 34179
11585	0	0	Ki67+	 21933 33905
11586	0	0	Ki67+	 21935 34026
11587	0	0	Ki67+	 21941 33516
11588	0	0	Ki67+	 21941 33782
11589	0	0	Ki67+	 21944 33987
11590	0	0	Ki67+	 21946 33421
11591	0	0	Ki67+	 21949 33449
11592	0	0	Ki67+	 21954 33407
11593	0	0	Ki67+	 21960 33549
11594	0	0	Ki67+	 21977 33442
11595	0	0	Ki67+	 21977 33973
11596	0	0	Ki67+	 21978 33459
11597	0	0	Ki67+	 21978 33847
11598	0	0	Ki67+	 21978 33953
11599	0	0	Ki67+	 21986 33399
11600	0	0	Ki67+	 21990 33538
11601	0	0	Ki67+	 21994 33973
11602	0	0	Ki67+	 21995 33954
11603	0	0	Ki67+	 21997 33496
11604	0	0	Ki67+	 22001 33985
11605	0	0	Ki67+	 22003 34031
11606	0	0	Ki67+	 22016 33428
11607	0	0	Ki67+	 22016 34056
11608	0	0	Ki67+	 22026 34028
11609	0	0	Ki67+	 22027 33404
11610	0	0	Ki67+	 22028 33699
11611	0	0	Ki67+	 22028 33972
11612	0	0	Ki67+	 22037 33950
11613	0	0	Ki67+	 22040 33650
11614	0	0	Ki67+	 22040 33987
11615	0	0	Ki67+	 22044 33536
11616	0	0	Ki67+	 22046 33482
11617	0	0	Ki67+	 21256 34307
11618	0	0	Ki67+	 21260 34283
11619	0	0	Ki67+	 21271 34517
11620	0	0	Ki67+	 21272 34299
11621	0	0	Ki67+	 21278 34228
11622	0	0	Ki67+	 21280 34195
11623	0	0	Ki67+	 21280 34208
11624	0	0	Ki67+	 21280 34481
11625	0	0	Ki67+	 21283 34450
11626	0	0	Ki67+	 21285 34257
11627	0	0	Ki67+	 21294 34491
11628	0	0	Ki67+	 21299 34380
11629	0	0	Ki67+	 21300 34424
11630	0	0	Ki67+	 21309 34281
11631	0	0	Ki67+	 21316 34263
11632	0	0	Ki67+	 21320 34394
11633	0	0	Ki67+	 21321 34445
11634	0	0	Ki67+	 21322 34423
11635	0	0	Ki67+	 21329 34247
11636	0	0	Ki67+	 21332 34351
11637	0	0	Ki67+	 21356 34487
11638	0	0	Ki67+	 21357 34387
11639	0	0	Ki67+	 21360 34260
11640	0	0	Ki67+	 21362 34243
11641	0	0	Ki67+	 21362 34423
11642	0	0	Ki67+	 21372 34279
11643	0	0	Ki67+	 21373 34453
11644	0	0	Ki67+	 21379 34200
11645	0	0	Ki67+	 21388 34246
11646	0	0	Ki67+	 21394 34208
11647	0	0	Ki67+	 21406 34295
11648	0	0	Ki67+	 21407 34839
11649	0	0	Ki67+	 21409 34269
11650	0	0	Ki67+	 21411 34240
11651	0	0	Ki67+	 21421 34199
11652	0	0	Ki67+	 21426 34282
11653	0	0	Ki67+	 21433 34213
11654	0	0	Ki67+	 21446 34302
11655	0	0	Ki67+	 21464 34307
11656	0	0	Ki67+	 21465 34242
11657	0	0	Ki67+	 21465 34412
11658	0	0	Ki67+	 21472 34350
11659	0	0	Ki67+	 21486 34229
11660	0	0	Ki67+	 21500 34435
11661	0	0	Ki67+	 21502 34317
11662	0	0	Ki67+	 21502 34356
11663	0	0	Ki67+	 21502 34458
11664	0	0	Ki67+	 21508 34338
11665	0	0	Ki67+	 21519 34489
11666	0	0	Ki67+	 21526 34218
11667	0	0	Ki67+	 21530 34379
11668	0	0	Ki67+	 21530 34814
11669	0	0	Ki67+	 21536 34193
11670	0	0	Ki67+	 21543 34794
11671	0	0	Ki67+	 21552 34386
11672	0	0	Ki67+	 21564 34360
11673	0	0	Ki67+	 21566 34416
11674	0	0	Ki67+	 21570 34515
11675	0	0	Ki67+	 21586 34254
11676	0	0	Ki67+	 21587 34287
11677	0	0	Ki67+	 21595 34392
11678	0	0	Ki67+	 21596 34974
11679	0	0	Ki67+	 21598 34216
11680	0	0	Ki67+	 21604 34308
11681	0	0	Ki67+	 21605 34245
11682	0	0	Ki67+	 21618 34353
11683	0	0	Ki67+	 21631 34379
11684	0	0	Ki67+	 21634 34274
11685	0	0	Ki67+	 21634 34326
11686	0	0	Ki67+	 21638 34214
11687	0	0	Ki67+	 21641 34251
11688	0	0	Ki67+	 21661 34374
11689	0	0	Ki67+	 21664 34389
11690	0	0	Ki67+	 21669 34245
11691	0	0	Ki67+	 21679 34321
11692	0	0	Ki67+	 21684 34284
11693	0	0	Ki67+	 21701 34386
11694	0	0	Ki67+	 21702 34238
11695	0	0	Ki67+	 21711 34309
11696	0	0	Ki67+	 21728 34667
11697	0	0	Ki67+	 21741 34236
11698	0	0	Ki67+	 21745 34739
11699	0	0	Ki67+	 21751 34882
11700	0	0	Ki67+	 21758 34765
11701	0	0	Ki67+	 21766 34884
11702	0	0	Ki67+	 21769 34802
11703	0	0	Ki67+	 21770 34197
11704	0	0	Ki67+	 21815 34198
11705	0	0	Ki67+	 21830 34241
11706	0	0	Ki67+	 21840 34733
11707	0	0	Ki67+	 21842 34316
11708	0	0	Ki67+	 21874 34583
11709	0	0	Ki67+	 21878 34234
11710	0	0	Ki67+	 21882 34266
11711	0	0	Ki67+	 21913 34199
11712	0	0	Ki67+	 21916 34638
11713	0	0	Ki67+	 21946 34197
11714	0	0	Ki67+	 21949 34229
11715	0	0	Ki67+	 21953 34627
11716	0	0	Ki67+	 21972 34203
11717	0	0	Ki67+	 21979 34297
11718	0	0	Ki67+	 21985 34214
11719	0	0	Ki67+	 21989 34283
11720	0	0	Ki67+	 21989 34518
11721	0	0	Ki67+	 21992 34238
11722	0	0	Ki67+	 22013 34788
11723	0	0	Ki67+	 22025 34744
11724	0	0	Ki67+	 22031 34353
11725	0	0	Ki67+	 22033 34373
11726	0	0	Ki67+	 21255 35306
11727	0	0	Ki67+	 21257 35499
11728	0	0	Ki67+	 21263 35629
11729	0	0	Ki67+	 21264 35419
11730	0	0	Ki67+	 21272 35465
11731	0	0	Ki67+	 21309 35217
11732	0	0	Ki67+	 21360 35352
11733	0	0	Ki67+	 21386 35773
11734	0	0	Ki67+	 21390 35491
11735	0	0	Ki67+	 21395 35673
11736	0	0	Ki67+	 21424 35214
11737	0	0	Ki67+	 21439 35427
11738	0	0	Ki67+	 21446 35286
11739	0	0	Ki67+	 21450 35399
11740	0	0	Ki67+	 21463 35369
11741	0	0	Ki67+	 21464 35250
11742	0	0	Ki67+	 21466 35628
11743	0	0	Ki67+	 21474 35541
11744	0	0	Ki67+	 21480 35240
11745	0	0	Ki67+	 21480 35562
11746	0	0	Ki67+	 21480 35639
11747	0	0	Ki67+	 21483 35221
11748	0	0	Ki67+	 21485 35484
11749	0	0	Ki67+	 21485 35697
11750	0	0	Ki67+	 21487 35615
11751	0	0	Ki67+	 21487 35658
11752	0	0	Ki67+	 21488 35593
11753	0	0	Ki67+	 21491 35382
11754	0	0	Ki67+	 21495 35516
11755	0	0	Ki67+	 21496 35442
11756	0	0	Ki67+	 21504 35618
11757	0	0	Ki67+	 21509 35638
11758	0	0	Ki67+	 21512 35300
11759	0	0	Ki67+	 21516 35497
11760	0	0	Ki67+	 21519 35600
11761	0	0	Ki67+	 21521 35554
11762	0	0	Ki67+	 21530 35583
11763	0	0	Ki67+	 21542 35327
11764	0	0	Ki67+	 21544 35547
11765	0	0	Ki67+	 21551 35388
11766	0	0	Ki67+	 21555 35051
11767	0	0	Ki67+	 21556 35026
11768	0	0	Ki67+	 21570 35754
11769	0	0	Ki67+	 21579 35360
11770	0	0	Ki67+	 21582 35486
11771	0	0	Ki67+	 21583 35473
11772	0	0	Ki67+	 21592 34999
11773	0	0	Ki67+	 21609 35516
11774	0	0	Ki67+	 21618 35426
11775	0	0	Ki67+	 21620 35326
11776	0	0	Ki67+	 21633 35188
11777	0	0	Ki67+	 21647 35418
11778	0	0	Ki67+	 21649 35183
11779	0	0	Ki67+	 21667 35565
11780	0	0	Ki67+	 21673 35110
11781	0	0	Ki67+	 21677 35459
11782	0	0	Ki67+	 21699 34995
11783	0	0	Ki67+	 21750 35595
11784	0	0	Ki67+	 21803 34998
11785	0	0	Ki67+	 21812 35663
11786	0	0	Ki67+	 21835 35556
11787	0	0	Ki67+	 21876 35542
11788	0	0	Ki67+	 21926 35408
11789	0	0	Ki67+	 21951 35386
11790	0	0	Ki67+	 21958 35403
11791	0	0	Ki67+	 22014 35434
11792	0	0	Ki67+	 22029 35600
11793	0	0	Ki67+	 22037 35618
11794	0	0	Ki67+	 21251 36572
11795	0	0	Ki67+	 21259 36552
11796	0	0	Ki67+	 21270 36475
11797	0	0	Ki67+	 21272 36526
11798	0	0	Ki67+	 21279 36561
11799	0	0	Ki67+	 21284 36498
11800	0	0	Ki67+	 21303 36521
11801	0	0	Ki67+	 21317 35903
11802	0	0	Ki67+	 21330 35969
11803	0	0	Ki67+	 21338 36485
11804	0	0	Ki67+	 21366 35844
11805	0	0	Ki67+	 21380 35799
11806	0	0	Ki67+	 21383 36504
11807	0	0	Ki67+	 21393 36438
11808	0	0	Ki67+	 21394 36065
11809	0	0	Ki67+	 21454 36349
11810	0	0	Ki67+	 21456 36526
11811	0	0	Ki67+	 21463 36498
11812	0	0	Ki67+	 21478 36324
11813	0	0	Ki67+	 21480 36378
11814	0	0	Ki67+	 21508 36341
11815	0	0	Ki67+	 21516 36369
11816	0	0	Ki67+	 21549 35953
11817	0	0	Ki67+	 21556 36334
11818	0	0	Ki67+	 21563 36317
11819	0	0	Ki67+	 21564 36293
11820	0	0	Ki67+	 21574 35934
11821	0	0	Ki67+	 21578 36541
11822	0	0	Ki67+	 21597 35862
11823	0	0	Ki67+	 21599 36375
11824	0	0	Ki67+	 21627 36247
11825	0	0	Ki67+	 21632 36435
11826	0	0	Ki67+	 21633 36279
11827	0	0	Ki67+	 21635 36548
11828	0	0	Ki67+	 21639 35878
11829	0	0	Ki67+	 21646 36271
11830	0	0	Ki67+	 21647 36488
11831	0	0	Ki67+	 21648 36503
11832	0	0	Ki67+	 21650 35996
11833	0	0	Ki67+	 21659 35902
11834	0	0	Ki67+	 21662 36011
11835	0	0	Ki67+	 21666 36435
11836	0	0	Ki67+	 21675 35875
11837	0	0	Ki67+	 21675 36012
11838	0	0	Ki67+	 21676 36472
11839	0	0	Ki67+	 21676 36495
11840	0	0	Ki67+	 21687 36203
11841	0	0	Ki67+	 21692 36231
11842	0	0	Ki67+	 21694 36028
11843	0	0	Ki67+	 21699 36175
11844	0	0	Ki67+	 21700 35864
11845	0	0	Ki67+	 21714 36185
11846	0	0	Ki67+	 21714 36209
11847	0	0	Ki67+	 21728 35910
11848	0	0	Ki67+	 21728 36158
11849	0	0	Ki67+	 21736 36186
11850	0	0	Ki67+	 21737 36132
11851	0	0	Ki67+	 21763 36112
11852	0	0	Ki67+	 21764 36185
11853	0	0	Ki67+	 21765 36202
11854	0	0	Ki67+	 21893 36470
11855	0	0	Ki67+	 21956 36456
11856	0	0	Ki67+	 21250 37372
11857	0	0	Ki67+	 21252 37339
11858	0	0	Ki67+	 21253 37324
11859	0	0	Ki67+	 21255 36705
11860	0	0	Ki67+	 21259 36993
11861	0	0	Ki67+	 21260 37280
11862	0	0	Ki67+	 21261 36669
11863	0	0	Ki67+	 21261 37387
11864	0	0	Ki67+	 21262 36845
11865	0	0	Ki67+	 21267 36882
11866	0	0	Ki67+	 21270 36625
11867	0	0	Ki67+	 21271 36745
11868	0	0	Ki67+	 21271 37226
11869	0	0	Ki67+	 21277 37198
11870	0	0	Ki67+	 21278 36765
11871	0	0	Ki67+	 21280 36895
11872	0	0	Ki67+	 21281 37348
11873	0	0	Ki67+	 21283 36721
11874	0	0	Ki67+	 21284 36825
11875	0	0	Ki67+	 21285 36855
11876	0	0	Ki67+	 21285 36932
11877	0	0	Ki67+	 21286 37183
11878	0	0	Ki67+	 21294 37099
11879	0	0	Ki67+	 21297 36917
11880	0	0	Ki67+	 21298 37200
11881	0	0	Ki67+	 21300 36747
11882	0	0	Ki67+	 21301 36796
11883	0	0	Ki67+	 21309 37218
11884	0	0	Ki67+	 21310 36674
11885	0	0	Ki67+	 21310 37370
11886	0	0	Ki67+	 21311 36882
11887	0	0	Ki67+	 21313 37308
11888	0	0	Ki67+	 21315 36935
11889	0	0	Ki67+	 21316 36831
11890	0	0	Ki67+	 21319 36993
11891	0	0	Ki67+	 21319 37287
11892	0	0	Ki67+	 21327 36654
11893	0	0	Ki67+	 21327 37224
11894	0	0	Ki67+	 21328 36914
11895	0	0	Ki67+	 21331 37194
11896	0	0	Ki67+	 21332 37025
11897	0	0	Ki67+	 21336 37139
11898	0	0	Ki67+	 21339 37270
11899	0	0	Ki67+	 21341 37161
11900	0	0	Ki67+	 21342 37213
11901	0	0	Ki67+	 21343 36880
11902	0	0	Ki67+	 21344 36842
11903	0	0	Ki67+	 21346 37330
11904	0	0	Ki67+	 21352 36997
11905	0	0	Ki67+	 21353 37272
11906	0	0	Ki67+	 21360 37299
11907	0	0	Ki67+	 21369 37160
11908	0	0	Ki67+	 21372 37006
11909	0	0	Ki67+	 21372 37189
11910	0	0	Ki67+	 21381 37175
11911	0	0	Ki67+	 21397 37321
11912	0	0	Ki67+	 21398 36973
11913	0	0	Ki67+	 21404 37149
11914	0	0	Ki67+	 21407 37252
11915	0	0	Ki67+	 21410 36900
11916	0	0	Ki67+	 21414 37119
11917	0	0	Ki67+	 21417 36942
11918	0	0	Ki67+	 21419 37315
11919	0	0	Ki67+	 21428 37291
11920	0	0	Ki67+	 21430 37120
11921	0	0	Ki67+	 21430 37225
11922	0	0	Ki67+	 21431 37206
11923	0	0	Ki67+	 21432 37269
11924	0	0	Ki67+	 21435 37108
11925	0	0	Ki67+	 21444 36800
11926	0	0	Ki67+	 21445 36872
11927	0	0	Ki67+	 21448 37206
11928	0	0	Ki67+	 21455 37182
11929	0	0	Ki67+	 21462 36836
11930	0	0	Ki67+	 21467 36861
11931	0	0	Ki67+	 21467 37054
11932	0	0	Ki67+	 21467 37163
11933	0	0	Ki67+	 21473 37064
11934	0	0	Ki67+	 21476 37111
11935	0	0	Ki67+	 21476 37131
11936	0	0	Ki67+	 21476 37198
11937	0	0	Ki67+	 21477 37092
11938	0	0	Ki67+	 21487 36761
11939	0	0	Ki67+	 21490 37040
11940	0	0	Ki67+	 21491 36836
11941	0	0	Ki67+	 21498 37119
11942	0	0	Ki67+	 21500 37085
11943	0	0	Ki67+	 21501 36795
11944	0	0	Ki67+	 21504 37071
11945	0	0	Ki67+	 21508 36666
11946	0	0	Ki67+	 21524 36669
11947	0	0	Ki67+	 21539 37330
11948	0	0	Ki67+	 21565 36739
11949	0	0	Ki67+	 21566 37202
11950	0	0	Ki67+	 21569 36671
11951	0	0	Ki67+	 21589 36605
11952	0	0	Ki67+	 21595 37144
11953	0	0	Ki67+	 21597 37178
11954	0	0	Ki67+	 21598 36658
11955	0	0	Ki67+	 21601 36684
11956	0	0	Ki67+	 21604 36625
11957	0	0	Ki67+	 21612 36599
11958	0	0	Ki67+	 21615 36656
11959	0	0	Ki67+	 21627 36626
11960	0	0	Ki67+	 21633 36601
11961	0	0	Ki67+	 21640 37126
11962	0	0	Ki67+	 21655 36673
11963	0	0	Ki67+	 21664 37355
11964	0	0	Ki67+	 21665 36649
11965	0	0	Ki67+	 21678 37288
11966	0	0	Ki67+	 21679 37259
11967	0	0	Ki67+	 21687 37330
11968	0	0	Ki67+	 21700 37273
11969	0	0	Ki67+	 21705 37236
11970	0	0	Ki67+	 21707 37313
11971	0	0	Ki67+	 21725 36741
11972	0	0	Ki67+	 21732 37194
11973	0	0	Ki67+	 21743 37165
11974	0	0	Ki67+	 21743 37306
11975	0	0	Ki67+	 21747 37184
11976	0	0	Ki67+	 21757 37154
11977	0	0	Ki67+	 21760 37338
11978	0	0	Ki67+	 21780 37223
11979	0	0	Ki67+	 21780 37295
11980	0	0	Ki67+	 21781 37258
11981	0	0	Ki67+	 21787 37088
11982	0	0	Ki67+	 21788 37199
11983	0	0	Ki67+	 21793 36782
11984	0	0	Ki67+	 21795 37243
11985	0	0	Ki67+	 21795 37332
11986	0	0	Ki67+	 21797 36771
11987	0	0	Ki67+	 21800 37167
11988	0	0	Ki67+	 21810 37084
11989	0	0	Ki67+	 21815 37222
11990	0	0	Ki67+	 21820 37202
11991	0	0	Ki67+	 21829 37179
11992	0	0	Ki67+	 21837 37342
11993	0	0	Ki67+	 21859 37335
11994	0	0	Ki67+	 21868 37265
11995	0	0	Ki67+	 21869 37014
11996	0	0	Ki67+	 21880 37347
11997	0	0	Ki67+	 21887 37203
11998	0	0	Ki67+	 21892 37180
11999	0	0	Ki67+	 21894 37241
12000	0	0	Ki67+	 21897 37157
12001	0	0	Ki67+	 21897 37227
12002	0	0	Ki67+	 21910 37134
12003	0	0	Ki67+	 21916 36674
12004	0	0	Ki67+	 21920 37118
12005	0	0	Ki67+	 21931 37093
12006	0	0	Ki67+	 21953 37051
12007	0	0	Ki67+	 21975 36911
12008	0	0	Ki67+	 21976 36648
12009	0	0	Ki67+	 21977 36676
12010	0	0	Ki67+	 22000 36987
12011	0	0	Ki67+	 22002 36881
12012	0	0	Ki67+	 22016 36723
12013	0	0	Ki67+	 22022 36850
12014	0	0	Ki67+	 22022 36974
12015	0	0	Ki67+	 22035 36809
12016	0	0	Ki67+	 22037 36953
12017	0	0	Ki67+	 22038 36834
12018	0	0	Ki67+	 21290 37396
12019	0	0	Ki67+	 21315 37405
12020	0	0	Ki67+	 21355 37394
12021	0	0	Ki67+	 21356 37480
12022	0	0	Ki67+	 21361 37498
12023	0	0	Ki67+	 21371 37713
12024	0	0	Ki67+	 21431 37718
12025	0	0	Ki67+	 21469 37399
12026	0	0	Ki67+	 21585 37534
12027	0	0	Ki67+	 21591 37569
12028	0	0	Ki67+	 21594 37464
12029	0	0	Ki67+	 21600 37499
12030	0	0	Ki67+	 21614 37555
12031	0	0	Ki67+	 21627 37940
12032	0	0	Ki67+	 21639 37408
12033	0	0	Ki67+	 21639 37573
12034	0	0	Ki67+	 21648 37428
12035	0	0	Ki67+	 21661 37473
12036	0	0	Ki67+	 21664 37424
12037	0	0	Ki67+	 21698 37514
12038	0	0	Ki67+	 21702 37482
12039	0	0	Ki67+	 21803 37463
12040	0	0	Ki67+	 21808 37525
12041	0	0	Ki67+	 21818 37496
12042	0	0	Ki67+	 21822 37418
12043	0	0	Ki67+	 21824 37442
12044	0	0	Ki67+	 21829 37808
12045	0	0	Ki67+	 21880 37591
12046	0	0	Ki67+	 21881 37727
12047	0	0	Ki67+	 21890 37635
12048	0	0	Ki67+	 21897 37734
12049	0	0	Ki67+	 21901 38161
12050	0	0	Ki67+	 21902 37712
12051	0	0	Ki67+	 21907 37653
12052	0	0	Ki67+	 21922 37689
12053	0	0	Ki67+	 21946 37882
12054	0	0	Ki67+	 21971 37789
12055	0	0	Ki67+	 21979 37511
12056	0	0	Ki67+	 21991 37563
12057	0	0	Ki67+	 21999 37757
12058	0	0	Ki67+	 22013 37548
12059	0	0	Ki67+	 22022 37846
12060	0	0	Ki67+	 22026 37869
12061	0	0	Ki67+	 22030 37529
12062	0	0	Ki67+	 22043 37553
12063	0	0	Ki67+	 22044 37507
12064	0	0	Ki67+	 21278 38626
12065	0	0	Ki67+	 21281 38652
12066	0	0	Ki67+	 21350 38819
12067	0	0	Ki67+	 21427 38280
12068	0	0	Ki67+	 21496 38317
12069	0	0	Ki67+	 21509 38260
12070	0	0	Ki67+	 21536 38542
12071	0	0	Ki67+	 21536 38573
12072	0	0	Ki67+	 21558 38472
12073	0	0	Ki67+	 21579 38556
12074	0	0	Ki67+	 21651 38218
12075	0	0	Ki67+	 21736 38819
12076	0	0	Ki67+	 21813 38981
12077	0	0	Ki67+	 21843 38438
12078	0	0	Ki67+	 21921 38694
12079	0	0	Ki67+	 21992 38601
12080	0	0	Ki67+	 22012 38594
12081	0	0	Ki67+	 22018 38452
12082	0	0	Ki67+	 22042 38725
12083	0	0	Ki67+	 21412 39561
12084	0	0	Ki67+	 21416 39581
12085	0	0	Ki67+	 21430 39668
12086	0	0	Ki67+	 21500 39274
12087	0	0	Ki67+	 21546 39525
12088	0	0	Ki67+	 21590 39410
12089	0	0	Ki67+	 21628 39082
12090	0	0	Ki67+	 21769 39318
12091	0	0	Ki67+	 21799 39780
12092	0	0	Ki67+	 21803 39725
12093	0	0	Ki67+	 21809 39298
12094	0	0	Ki67+	 21878 39334
12095	0	0	Ki67+	 22038 39065
12096	0	0	Ki67+	 21517 40383
12097	0	0	Ki67+	 21552 39873
12098	0	0	Ki67+	 21583 40450
12099	0	0	Ki67+	 21624 40167
12100	0	0	Ki67+	 21717 40355
12101	0	0	Ki67+	 21889 40051
12102	0	0	Ki67+	 21899 40559
12103	0	0	Ki67+	 21911 39900
12104	0	0	Ki67+	 21972 40402
12105	0	0	Ki67+	 21984 40463
12106	0	0	Ki67+	 21555 40631
12107	0	0	Ki67+	 22489 27946
12108	0	0	Ki67+	 22499 27971
12109	0	0	Ki67+	 22550 27870
12110	0	0	Ki67+	 22555 27927
12111	0	0	Ki67+	 22566 27886
12112	0	0	Ki67+	 22571 27928
12113	0	0	Ki67+	 22571 27981
12114	0	0	Ki67+	 22581 27869
12115	0	0	Ki67+	 22586 27956
12116	0	0	Ki67+	 22590 27843
12117	0	0	Ki67+	 22599 27948
12118	0	0	Ki67+	 22612 27846
12119	0	0	Ki67+	 22614 27880
12120	0	0	Ki67+	 22616 27833
12121	0	0	Ki67+	 22620 27919
12122	0	0	Ki67+	 22629 27883
12123	0	0	Ki67+	 22640 27837
12124	0	0	Ki67+	 22641 27947
12125	0	0	Ki67+	 22644 27872
12126	0	0	Ki67+	 22647 27932
12127	0	0	Ki67+	 22664 27850
12128	0	0	Ki67+	 22667 27722
12129	0	0	Ki67+	 22672 27834
12130	0	0	Ki67+	 22673 27742
12131	0	0	Ki67+	 22679 27867
12132	0	0	Ki67+	 22681 27720
12133	0	0	Ki67+	 22691 27960
12134	0	0	Ki67+	 22692 27844
12135	0	0	Ki67+	 22702 27873
12136	0	0	Ki67+	 22720 27910
12137	0	0	Ki67+	 22726 27965
12138	0	0	Ki67+	 22745 27846
12139	0	0	Ki67+	 22754 27792
12140	0	0	Ki67+	 22761 27942
12141	0	0	Ki67+	 22770 27594
12142	0	0	Ki67+	 22794 27923
12143	0	0	Ki67+	 22820 27908
12144	0	0	Ki67+	 22148 28468
12145	0	0	Ki67+	 22161 28503
12146	0	0	Ki67+	 22164 28528
12147	0	0	Ki67+	 22178 28488
12148	0	0	Ki67+	 22183 28392
12149	0	0	Ki67+	 22195 28508
12150	0	0	Ki67+	 22195 28529
12151	0	0	Ki67+	 22221 28780
12152	0	0	Ki67+	 22226 28404
12153	0	0	Ki67+	 22227 28383
12154	0	0	Ki67+	 22243 28538
12155	0	0	Ki67+	 22259 28532
12156	0	0	Ki67+	 22265 28362
12157	0	0	Ki67+	 22279 28516
12158	0	0	Ki67+	 22309 28541
12159	0	0	Ki67+	 22338 28269
12160	0	0	Ki67+	 22394 28197
12161	0	0	Ki67+	 22396 28417
12162	0	0	Ki67+	 22423 28597
12163	0	0	Ki67+	 22427 28062
12164	0	0	Ki67+	 22447 28039
12165	0	0	Ki67+	 22457 28018
12166	0	0	Ki67+	 22458 28058
12167	0	0	Ki67+	 22470 28073
12168	0	0	Ki67+	 22478 28053
12169	0	0	Ki67+	 22491 28098
12170	0	0	Ki67+	 22492 28031
12171	0	0	Ki67+	 22495 28071
12172	0	0	Ki67+	 22513 28053
12173	0	0	Ki67+	 22528 28109
12174	0	0	Ki67+	 22546 28071
12175	0	0	Ki67+	 22547 27992
12176	0	0	Ki67+	 22560 28088
12177	0	0	Ki67+	 22569 28019
12178	0	0	Ki67+	 22571 28115
12179	0	0	Ki67+	 22574 28099
12180	0	0	Ki67+	 22585 28475
12181	0	0	Ki67+	 22589 27998
12182	0	0	Ki67+	 22604 28014
12183	0	0	Ki67+	 22608 28080
12184	0	0	Ki67+	 22635 28073
12185	0	0	Ki67+	 22636 28456
12186	0	0	Ki67+	 22637 28024
12187	0	0	Ki67+	 22674 28046
12188	0	0	Ki67+	 22677 28014
12189	0	0	Ki67+	 22701 28211
12190	0	0	Ki67+	 22702 28014
12191	0	0	Ki67+	 22713 28028
12192	0	0	Ki67+	 22714 28049
12193	0	0	Ki67+	 22714 28445
12194	0	0	Ki67+	 22736 28053
12195	0	0	Ki67+	 22746 28002
12196	0	0	Ki67+	 22753 28088
12197	0	0	Ki67+	 22758 28033
12198	0	0	Ki67+	 22769 28713
12199	0	0	Ki67+	 22771 28117
12200	0	0	Ki67+	 22774 28323
12201	0	0	Ki67+	 22806 27985
12202	0	0	Ki67+	 22830 28588
12203	0	0	Ki67+	 22834 28366
12204	0	0	Ki67+	 22051 29496
12205	0	0	Ki67+	 22063 29309
12206	0	0	Ki67+	 22064 29245
12207	0	0	Ki67+	 22067 29229
12208	0	0	Ki67+	 22070 29201
12209	0	0	Ki67+	 22071 29259
12210	0	0	Ki67+	 22071 29273
12211	0	0	Ki67+	 22072 29525
12212	0	0	Ki67+	 22077 28934
12213	0	0	Ki67+	 22084 29374
12214	0	0	Ki67+	 22089 28902
12215	0	0	Ki67+	 22093 29444
12216	0	0	Ki67+	 22097 29414
12217	0	0	Ki67+	 22100 29233
12218	0	0	Ki67+	 22101 29218
12219	0	0	Ki67+	 22102 28892
12220	0	0	Ki67+	 22104 29490
12221	0	0	Ki67+	 22105 29004
12222	0	0	Ki67+	 22113 28949
12223	0	0	Ki67+	 22115 28916
12224	0	0	Ki67+	 22115 28932
12225	0	0	Ki67+	 22118 29417
12226	0	0	Ki67+	 22120 28975
12227	0	0	Ki67+	 22120 29448
12228	0	0	Ki67+	 22129 28886
12229	0	0	Ki67+	 22132 29235
12230	0	0	Ki67+	 22133 29548
12231	0	0	Ki67+	 22134 28991
12232	0	0	Ki67+	 22136 29432
12233	0	0	Ki67+	 22137 29284
12234	0	0	Ki67+	 22141 29517
12235	0	0	Ki67+	 22145 29048
12236	0	0	Ki67+	 22148 29486
12237	0	0	Ki67+	 22149 28862
12238	0	0	Ki67+	 22150 29403
12239	0	0	Ki67+	 22153 29451
12240	0	0	Ki67+	 22158 28999
12241	0	0	Ki67+	 22163 28942
12242	0	0	Ki67+	 22170 28840
12243	0	0	Ki67+	 22171 29423
12244	0	0	Ki67+	 22177 29406
12245	0	0	Ki67+	 22180 29433
12246	0	0	Ki67+	 22187 29418
12247	0	0	Ki67+	 22188 29469
12248	0	0	Ki67+	 22190 29041
12249	0	0	Ki67+	 22190 29480
12250	0	0	Ki67+	 22197 28834
12251	0	0	Ki67+	 22201 29411
12252	0	0	Ki67+	 22202 29394
12253	0	0	Ki67+	 22214 28803
12254	0	0	Ki67+	 22215 29458
12255	0	0	Ki67+	 22225 29396
12256	0	0	Ki67+	 22226 29433
12257	0	0	Ki67+	 22227 29566
12258	0	0	Ki67+	 22234 28845
12259	0	0	Ki67+	 22238 29015
12260	0	0	Ki67+	 22238 29086
12261	0	0	Ki67+	 22240 28977
12262	0	0	Ki67+	 22241 29001
12263	0	0	Ki67+	 22242 28949
12264	0	0	Ki67+	 22249 29466
12265	0	0	Ki67+	 22252 28935
12266	0	0	Ki67+	 22260 29422
12267	0	0	Ki67+	 22261 29051
12268	0	0	Ki67+	 22264 29515
12269	0	0	Ki67+	 22265 29069
12270	0	0	Ki67+	 22266 28920
12271	0	0	Ki67+	 22266 28985
12272	0	0	Ki67+	 22269 29498
12273	0	0	Ki67+	 22270 29537
12274	0	0	Ki67+	 22273 29403
12275	0	0	Ki67+	 22276 29018
12276	0	0	Ki67+	 22277 28877
12277	0	0	Ki67+	 22285 29044
12278	0	0	Ki67+	 22285 29559
12279	0	0	Ki67+	 22287 28995
12280	0	0	Ki67+	 22290 29488
12281	0	0	Ki67+	 22290 29528
12282	0	0	Ki67+	 22292 28848
12283	0	0	Ki67+	 22292 29510
12284	0	0	Ki67+	 22294 29014
12285	0	0	Ki67+	 22295 28881
12286	0	0	Ki67+	 22295 29068
12287	0	0	Ki67+	 22298 29539
12288	0	0	Ki67+	 22300 28827
12289	0	0	Ki67+	 22303 29091
12290	0	0	Ki67+	 22304 29429
12291	0	0	Ki67+	 22310 28897
12292	0	0	Ki67+	 22311 28836
12293	0	0	Ki67+	 22314 28857
12294	0	0	Ki67+	 22314 29567
12295	0	0	Ki67+	 22320 29412
12296	0	0	Ki67+	 22322 29506
12297	0	0	Ki67+	 22329 29105
12298	0	0	Ki67+	 22329 29485
12299	0	0	Ki67+	 22331 29068
12300	0	0	Ki67+	 22333 29554
12301	0	0	Ki67+	 22335 28973
12302	0	0	Ki67+	 22336 29406
12303	0	0	Ki67+	 22339 29502
12304	0	0	Ki67+	 22340 29455
12305	0	0	Ki67+	 22344 29000
12306	0	0	Ki67+	 22346 29106
12307	0	0	Ki67+	 22350 29058
12308	0	0	Ki67+	 22351 28886
12309	0	0	Ki67+	 22352 29429
12310	0	0	Ki67+	 22355 28966
12311	0	0	Ki67+	 22358 29532
12312	0	0	Ki67+	 22360 28904
12313	0	0	Ki67+	 22366 28993
12314	0	0	Ki67+	 22366 29444
12315	0	0	Ki67+	 22371 28921
12316	0	0	Ki67+	 22372 29074
12317	0	0	Ki67+	 22376 29100
12318	0	0	Ki67+	 22378 29548
12319	0	0	Ki67+	 22382 29113
12320	0	0	Ki67+	 22383 28848
12321	0	0	Ki67+	 22388 29462
12322	0	0	Ki67+	 22389 28896
12323	0	0	Ki67+	 22391 28943
12324	0	0	Ki67+	 22391 29410
12325	0	0	Ki67+	 22392 29329
12326	0	0	Ki67+	 22393 29081
12327	0	0	Ki67+	 22394 28916
12328	0	0	Ki67+	 22397 29492
12329	0	0	Ki67+	 22402 28978
12330	0	0	Ki67+	 22403 28957
12331	0	0	Ki67+	 22406 28900
12332	0	0	Ki67+	 22407 29100
12333	0	0	Ki67+	 22414 29422
12334	0	0	Ki67+	 22416 28924
12335	0	0	Ki67+	 22418 28816
12336	0	0	Ki67+	 22418 29564
12337	0	0	Ki67+	 22420 29286
12338	0	0	Ki67+	 22425 29332
12339	0	0	Ki67+	 22426 28835
12340	0	0	Ki67+	 22427 28893
12341	0	0	Ki67+	 22429 29546
12342	0	0	Ki67+	 22431 28984
12343	0	0	Ki67+	 22435 29171
12344	0	0	Ki67+	 22436 29001
12345	0	0	Ki67+	 22440 29479
12346	0	0	Ki67+	 22442 29275
12347	0	0	Ki67+	 22445 29105
12348	0	0	Ki67+	 22449 28933
12349	0	0	Ki67+	 22449 29308
12350	0	0	Ki67+	 22449 29528
12351	0	0	Ki67+	 22452 29424
12352	0	0	Ki67+	 22453 29027
12353	0	0	Ki67+	 22464 29198
12354	0	0	Ki67+	 22471 29503
12355	0	0	Ki67+	 22478 29575
12356	0	0	Ki67+	 22482 29482
12357	0	0	Ki67+	 22485 29376
12358	0	0	Ki67+	 22489 29165
12359	0	0	Ki67+	 22490 29345
12360	0	0	Ki67+	 22491 29076
12361	0	0	Ki67+	 22497 29544
12362	0	0	Ki67+	 22500 28955
12363	0	0	Ki67+	 22503 29519
12364	0	0	Ki67+	 22505 29471
12365	0	0	Ki67+	 22507 29377
12366	0	0	Ki67+	 22510 29120
12367	0	0	Ki67+	 22512 28961
12368	0	0	Ki67+	 22518 29503
12369	0	0	Ki67+	 22521 29483
12370	0	0	Ki67+	 22522 29085
12371	0	0	Ki67+	 22522 29455
12372	0	0	Ki67+	 22523 29525
12373	0	0	Ki67+	 22525 29296
12374	0	0	Ki67+	 22530 29405
12375	0	0	Ki67+	 22536 29128
12376	0	0	Ki67+	 22536 29370
12377	0	0	Ki67+	 22537 29553
12378	0	0	Ki67+	 22543 29457
12379	0	0	Ki67+	 22545 29381
12380	0	0	Ki67+	 22546 29434
12381	0	0	Ki67+	 22549 29495
12382	0	0	Ki67+	 22550 29031
12383	0	0	Ki67+	 22551 29311
12384	0	0	Ki67+	 22551 29325
12385	0	0	Ki67+	 22556 28962
12386	0	0	Ki67+	 22556 29233
12387	0	0	Ki67+	 22557 29091
12388	0	0	Ki67+	 22557 29414
12389	0	0	Ki67+	 22559 29363
12390	0	0	Ki67+	 22560 29048
12391	0	0	Ki67+	 22561 28906
12392	0	0	Ki67+	 22562 29209
12393	0	0	Ki67+	 22563 28919
12394	0	0	Ki67+	 22563 29524
12395	0	0	Ki67+	 22564 28950
12396	0	0	Ki67+	 22564 29111
12397	0	0	Ki67+	 22564 29555
12398	0	0	Ki67+	 22567 29495
12399	0	0	Ki67+	 22568 29302
12400	0	0	Ki67+	 22571 28838
12401	0	0	Ki67+	 22571 29334
12402	0	0	Ki67+	 22571 29483
12403	0	0	Ki67+	 22572 29138
12404	0	0	Ki67+	 22572 29220
12405	0	0	Ki67+	 22576 29556
12406	0	0	Ki67+	 22577 29386
12407	0	0	Ki67+	 22580 29429
12408	0	0	Ki67+	 22585 29059
12409	0	0	Ki67+	 22587 29349
12410	0	0	Ki67+	 22588 29544
12411	0	0	Ki67+	 22592 29270
12412	0	0	Ki67+	 22592 29396
12413	0	0	Ki67+	 22593 29370
12414	0	0	Ki67+	 22598 29131
12415	0	0	Ki67+	 22598 29324
12416	0	0	Ki67+	 22599 29522
12417	0	0	Ki67+	 22600 29240
12418	0	0	Ki67+	 22602 29562
12419	0	0	Ki67+	 22603 29095
12420	0	0	Ki67+	 22610 29424
12421	0	0	Ki67+	 22615 29490
12422	0	0	Ki67+	 22618 29476
12423	0	0	Ki67+	 22619 29442
12424	0	0	Ki67+	 22620 29395
12425	0	0	Ki67+	 22622 29098
12426	0	0	Ki67+	 22625 29064
12427	0	0	Ki67+	 22625 29215
12428	0	0	Ki67+	 22626 29357
12429	0	0	Ki67+	 22629 29542
12430	0	0	Ki67+	 22630 29244
12431	0	0	Ki67+	 22632 29532
12432	0	0	Ki67+	 22634 29419
12433	0	0	Ki67+	 22639 29044
12434	0	0	Ki67+	 22649 29461
12435	0	0	Ki67+	 22650 28878
12436	0	0	Ki67+	 22650 29264
12437	0	0	Ki67+	 22651 29491
12438	0	0	Ki67+	 22652 29030
12439	0	0	Ki67+	 22653 29223
12440	0	0	Ki67+	 22656 29241
12441	0	0	Ki67+	 22657 29442
12442	0	0	Ki67+	 22657 29515
12443	0	0	Ki67+	 22658 29114
12444	0	0	Ki67+	 22658 29541
12445	0	0	Ki67+	 22661 29047
12446	0	0	Ki67+	 22663 29405
12447	0	0	Ki67+	 22666 28928
12448	0	0	Ki67+	 22668 29281
12449	0	0	Ki67+	 22668 29370
12450	0	0	Ki67+	 22672 29509
12451	0	0	Ki67+	 22675 29068
12452	0	0	Ki67+	 22675 29130
12453	0	0	Ki67+	 22675 29429
12454	0	0	Ki67+	 22679 29112
12455	0	0	Ki67+	 22680 28904
12456	0	0	Ki67+	 22680 29552
12457	0	0	Ki67+	 22687 29245
12458	0	0	Ki67+	 22687 29386
12459	0	0	Ki67+	 22688 29474
12460	0	0	Ki67+	 22691 29063
12461	0	0	Ki67+	 22691 29323
12462	0	0	Ki67+	 22695 29293
12463	0	0	Ki67+	 22697 28933
12464	0	0	Ki67+	 22700 29424
12465	0	0	Ki67+	 22701 29485
12466	0	0	Ki67+	 22702 29346
12467	0	0	Ki67+	 22705 29095
12468	0	0	Ki67+	 22707 29275
12469	0	0	Ki67+	 22709 29260
12470	0	0	Ki67+	 22709 29328
12471	0	0	Ki67+	 22713 29038
12472	0	0	Ki67+	 22714 29449
12473	0	0	Ki67+	 22715 29057
12474	0	0	Ki67+	 22715 29125
12475	0	0	Ki67+	 22716 29083
12476	0	0	Ki67+	 22716 29474
12477	0	0	Ki67+	 22716 29578
12478	0	0	Ki67+	 22720 29295
12479	0	0	Ki67+	 22720 29549
12480	0	0	Ki67+	 22721 29510
12481	0	0	Ki67+	 22722 28919
12482	0	0	Ki67+	 22722 29101
12483	0	0	Ki67+	 22723 28882
12484	0	0	Ki67+	 22723 29361
12485	0	0	Ki67+	 22729 28948
12486	0	0	Ki67+	 22730 28869
12487	0	0	Ki67+	 22731 29481
12488	0	0	Ki67+	 22732 29418
12489	0	0	Ki67+	 22736 28979
12490	0	0	Ki67+	 22736 29318
12491	0	0	Ki67+	 22736 29520
12492	0	0	Ki67+	 22737 29128
12493	0	0	Ki67+	 22737 29456
12494	0	0	Ki67+	 22739 29155
12495	0	0	Ki67+	 22747 29454
12496	0	0	Ki67+	 22747 29545
12497	0	0	Ki67+	 22747 29570
12498	0	0	Ki67+	 22748 29336
12499	0	0	Ki67+	 22750 29357
12500	0	0	Ki67+	 22751 29165
12501	0	0	Ki67+	 22755 29316
12502	0	0	Ki67+	 22756 29145
12503	0	0	Ki67+	 22758 28844
12504	0	0	Ki67+	 22759 28938
12505	0	0	Ki67+	 22761 29418
12506	0	0	Ki67+	 22763 29483
12507	0	0	Ki67+	 22766 29337
12508	0	0	Ki67+	 22774 29178
12509	0	0	Ki67+	 22774 29368
12510	0	0	Ki67+	 22775 29448
12511	0	0	Ki67+	 22777 28854
12512	0	0	Ki67+	 22777 29573
12513	0	0	Ki67+	 22778 29127
12514	0	0	Ki67+	 22784 28821
12515	0	0	Ki67+	 22784 29507
12516	0	0	Ki67+	 22785 29142
12517	0	0	Ki67+	 22787 29158
12518	0	0	Ki67+	 22790 29564
12519	0	0	Ki67+	 22793 28972
12520	0	0	Ki67+	 22796 29419
12521	0	0	Ki67+	 22799 29118
12522	0	0	Ki67+	 22800 28898
12523	0	0	Ki67+	 22802 29501
12524	0	0	Ki67+	 22803 29369
12525	0	0	Ki67+	 22804 28838
12526	0	0	Ki67+	 22807 29092
12527	0	0	Ki67+	 22808 29530
12528	0	0	Ki67+	 22812 29418
12529	0	0	Ki67+	 22815 28939
12530	0	0	Ki67+	 22816 28954
12531	0	0	Ki67+	 22817 29403
12532	0	0	Ki67+	 22819 29139
12533	0	0	Ki67+	 22819 29468
12534	0	0	Ki67+	 22820 29129
12535	0	0	Ki67+	 22820 29185
12536	0	0	Ki67+	 22826 29553
12537	0	0	Ki67+	 22829 29193
12538	0	0	Ki67+	 22832 29488
12539	0	0	Ki67+	 22840 29526
12540	0	0	Ki67+	 22841 28982
12541	0	0	Ki67+	 22843 28928
12542	0	0	Ki67+	 22845 29540
12543	0	0	Ki67+	 22847 29153
12544	0	0	Ki67+	 22847 29214
12545	0	0	Ki67+	 22847 29503
12546	0	0	Ki67+	 22050 29704
12547	0	0	Ki67+	 22054 30370
12548	0	0	Ki67+	 22055 29669
12549	0	0	Ki67+	 22059 29914
12550	0	0	Ki67+	 22066 29794
12551	0	0	Ki67+	 22066 30155
12552	0	0	Ki67+	 22074 29654
12553	0	0	Ki67+	 22076 29690
12554	0	0	Ki67+	 22078 30383
12555	0	0	Ki67+	 22087 30366
12556	0	0	Ki67+	 22098 29659
12557	0	0	Ki67+	 22099 30383
12558	0	0	Ki67+	 22103 29641
12559	0	0	Ki67+	 22105 30073
12560	0	0	Ki67+	 22107 29866
12561	0	0	Ki67+	 22124 29620
12562	0	0	Ki67+	 22125 29990
12563	0	0	Ki67+	 22128 29660
12564	0	0	Ki67+	 22135 29844
12565	0	0	Ki67+	 22137 29637
12566	0	0	Ki67+	 22137 30063
12567	0	0	Ki67+	 22140 29996
12568	0	0	Ki67+	 22142 29605
12569	0	0	Ki67+	 22164 29810
12570	0	0	Ki67+	 22165 29779
12571	0	0	Ki67+	 22167 29640
12572	0	0	Ki67+	 22168 29967
12573	0	0	Ki67+	 22171 29602
12574	0	0	Ki67+	 22173 29997
12575	0	0	Ki67+	 22177 30231
12576	0	0	Ki67+	 22181 30059
12577	0	0	Ki67+	 22196 29811
12578	0	0	Ki67+	 22202 30012
12579	0	0	Ki67+	 22203 29595
12580	0	0	Ki67+	 22204 30081
12581	0	0	Ki67+	 22205 30237
12582	0	0	Ki67+	 22210 29945
12583	0	0	Ki67+	 22215 29602
12584	0	0	Ki67+	 22217 29995
12585	0	0	Ki67+	 22219 29619
12586	0	0	Ki67+	 22222 30070
12587	0	0	Ki67+	 22229 29752
12588	0	0	Ki67+	 22229 30097
12589	0	0	Ki67+	 22235 30040
12590	0	0	Ki67+	 22239 30064
12591	0	0	Ki67+	 22241 30085
12592	0	0	Ki67+	 22245 29978
12593	0	0	Ki67+	 22248 30008
12594	0	0	Ki67+	 22249 29614
12595	0	0	Ki67+	 22252 29785
12596	0	0	Ki67+	 22258 30123
12597	0	0	Ki67+	 22260 29590
12598	0	0	Ki67+	 22262 30065
12599	0	0	Ki67+	 22266 29615
12600	0	0	Ki67+	 22269 29914
12601	0	0	Ki67+	 22269 30084
12602	0	0	Ki67+	 22274 30114
12603	0	0	Ki67+	 22274 30173
12604	0	0	Ki67+	 22280 30147
12605	0	0	Ki67+	 22281 30103
12606	0	0	Ki67+	 22283 29957
12607	0	0	Ki67+	 22283 30250
12608	0	0	Ki67+	 22286 30036
12609	0	0	Ki67+	 22288 30054
12610	0	0	Ki67+	 22290 29902
12611	0	0	Ki67+	 22291 30071
12612	0	0	Ki67+	 22292 30182
12613	0	0	Ki67+	 22293 30008
12614	0	0	Ki67+	 22295 29603
12615	0	0	Ki67+	 22297 30037
12616	0	0	Ki67+	 22298 30369
12617	0	0	Ki67+	 22299 29971
12618	0	0	Ki67+	 22302 30136
12619	0	0	Ki67+	 22303 29670
12620	0	0	Ki67+	 22308 30109
12621	0	0	Ki67+	 22308 30380
12622	0	0	Ki67+	 22310 30159
12623	0	0	Ki67+	 22313 30008
12624	0	0	Ki67+	 22314 30277
12625	0	0	Ki67+	 22315 29927
12626	0	0	Ki67+	 22318 30196
12627	0	0	Ki67+	 22318 30355
12628	0	0	Ki67+	 22319 29947
12629	0	0	Ki67+	 22321 29763
12630	0	0	Ki67+	 22322 29738
12631	0	0	Ki67+	 22322 29785
12632	0	0	Ki67+	 22322 30369
12633	0	0	Ki67+	 22325 29828
12634	0	0	Ki67+	 22326 29983
12635	0	0	Ki67+	 22326 30347
12636	0	0	Ki67+	 22327 29613
12637	0	0	Ki67+	 22327 30094
12638	0	0	Ki67+	 22327 30170
12639	0	0	Ki67+	 22328 30016
12640	0	0	Ki67+	 22333 29899
12641	0	0	Ki67+	 22337 30137
12642	0	0	Ki67+	 22338 30306
12643	0	0	Ki67+	 22339 30108
12644	0	0	Ki67+	 22339 30253
12645	0	0	Ki67+	 22340 29961
12646	0	0	Ki67+	 22342 30167
12647	0	0	Ki67+	 22347 29665
12648	0	0	Ki67+	 22347 29721
12649	0	0	Ki67+	 22348 29851
12650	0	0	Ki67+	 22348 29933
12651	0	0	Ki67+	 22351 30157
12652	0	0	Ki67+	 22352 30123
12653	0	0	Ki67+	 22354 30239
12654	0	0	Ki67+	 22355 29958
12655	0	0	Ki67+	 22356 30213
12656	0	0	Ki67+	 22357 30143
12657	0	0	Ki67+	 22359 29812
12658	0	0	Ki67+	 22364 29891
12659	0	0	Ki67+	 22366 29870
12660	0	0	Ki67+	 22369 30164
12661	0	0	Ki67+	 22374 30218
12662	0	0	Ki67+	 22376 30179
12663	0	0	Ki67+	 22378 29988
12664	0	0	Ki67+	 22380 29940
12665	0	0	Ki67+	 22380 30360
12666	0	0	Ki67+	 22383 29782
12667	0	0	Ki67+	 22384 29845
12668	0	0	Ki67+	 22387 29897
12669	0	0	Ki67+	 22388 30340
12670	0	0	Ki67+	 22393 29866
12671	0	0	Ki67+	 22396 30354
12672	0	0	Ki67+	 22400 29942
12673	0	0	Ki67+	 22409 29888
12674	0	0	Ki67+	 22410 29844
12675	0	0	Ki67+	 22421 29737
12676	0	0	Ki67+	 22423 29692
12677	0	0	Ki67+	 22423 29907
12678	0	0	Ki67+	 22426 29851
12679	0	0	Ki67+	 22426 29864
12680	0	0	Ki67+	 22428 29793
12681	0	0	Ki67+	 22433 30288
12682	0	0	Ki67+	 22436 29809
12683	0	0	Ki67+	 22443 29829
12684	0	0	Ki67+	 22444 29884
12685	0	0	Ki67+	 22449 29668
12686	0	0	Ki67+	 22456 29768
12687	0	0	Ki67+	 22456 30313
12688	0	0	Ki67+	 22460 30256
12689	0	0	Ki67+	 22462 29820
12690	0	0	Ki67+	 22463 29800
12691	0	0	Ki67+	 22471 29864
12692	0	0	Ki67+	 22474 29842
12693	0	0	Ki67+	 22476 29750
12694	0	0	Ki67+	 22479 29793
12695	0	0	Ki67+	 22480 29730
12696	0	0	Ki67+	 22493 29629
12697	0	0	Ki67+	 22493 29807
12698	0	0	Ki67+	 22500 29646
12699	0	0	Ki67+	 22501 30095
12700	0	0	Ki67+	 22505 29822
12701	0	0	Ki67+	 22515 29777
12702	0	0	Ki67+	 22516 29795
12703	0	0	Ki67+	 22517 30073
12704	0	0	Ki67+	 22518 29938
12705	0	0	Ki67+	 22522 30235
12706	0	0	Ki67+	 22523 30107
12707	0	0	Ki67+	 22524 29646
12708	0	0	Ki67+	 22525 29605
12709	0	0	Ki67+	 22529 30243
12710	0	0	Ki67+	 22530 30124
12711	0	0	Ki67+	 22533 30137
12712	0	0	Ki67+	 22534 29699
12713	0	0	Ki67+	 22540 29669
12714	0	0	Ki67+	 22541 29686
12715	0	0	Ki67+	 22541 29798
12716	0	0	Ki67+	 22545 29628
12717	0	0	Ki67+	 22547 30054
12718	0	0	Ki67+	 22550 30149
12719	0	0	Ki67+	 22551 30085
12720	0	0	Ki67+	 22557 30028
12721	0	0	Ki67+	 22558 29721
12722	0	0	Ki67+	 22562 29803
12723	0	0	Ki67+	 22565 29653
12724	0	0	Ki67+	 22566 29707
12725	0	0	Ki67+	 22567 29747
12726	0	0	Ki67+	 22569 29675
12727	0	0	Ki67+	 22569 30198
12728	0	0	Ki67+	 22573 30054
12729	0	0	Ki67+	 22576 30166
12730	0	0	Ki67+	 22579 29794
12731	0	0	Ki67+	 22582 30018
12732	0	0	Ki67+	 22586 30165
12733	0	0	Ki67+	 22588 29626
12734	0	0	Ki67+	 22591 29762
12735	0	0	Ki67+	 22596 30325
12736	0	0	Ki67+	 22598 29712
12737	0	0	Ki67+	 22598 29784
12738	0	0	Ki67+	 22602 30194
12739	0	0	Ki67+	 22603 29908
12740	0	0	Ki67+	 22604 29600
12741	0	0	Ki67+	 22604 29893
12742	0	0	Ki67+	 22604 30310
12743	0	0	Ki67+	 22608 29629
12744	0	0	Ki67+	 22608 29759
12745	0	0	Ki67+	 22612 29729
12746	0	0	Ki67+	 22612 30375
12747	0	0	Ki67+	 22615 30238
12748	0	0	Ki67+	 22618 30011
12749	0	0	Ki67+	 22619 29649
12750	0	0	Ki67+	 22622 29603
12751	0	0	Ki67+	 22627 29770
12752	0	0	Ki67+	 22627 30314
12753	0	0	Ki67+	 22628 30036
12754	0	0	Ki67+	 22635 30293
12755	0	0	Ki67+	 22637 29602
12756	0	0	Ki67+	 22637 30153
12757	0	0	Ki67+	 22638 30343
12758	0	0	Ki67+	 22639 30367
12759	0	0	Ki67+	 22640 29650
12760	0	0	Ki67+	 22645 29753
12761	0	0	Ki67+	 22645 30133
12762	0	0	Ki67+	 22647 30011
12763	0	0	Ki67+	 22651 30378
12764	0	0	Ki67+	 22652 29670
12765	0	0	Ki67+	 22652 30213
12766	0	0	Ki67+	 22653 29697
12767	0	0	Ki67+	 22653 30115
12768	0	0	Ki67+	 22653 30263
12769	0	0	Ki67+	 22656 29618
12770	0	0	Ki67+	 22659 30003
12771	0	0	Ki67+	 22662 30220
12772	0	0	Ki67+	 22665 29735
12773	0	0	Ki67+	 22667 30036
12774	0	0	Ki67+	 22672 30368
12775	0	0	Ki67+	 22673 30086
12776	0	0	Ki67+	 22675 29924
12777	0	0	Ki67+	 22679 29709
12778	0	0	Ki67+	 22680 30299
12779	0	0	Ki67+	 22685 29661
12780	0	0	Ki67+	 22686 29632
12781	0	0	Ki67+	 22689 30123
12782	0	0	Ki67+	 22690 29678
12783	0	0	Ki67+	 22690 29952
12784	0	0	Ki67+	 22690 30350
12785	0	0	Ki67+	 22693 29851
12786	0	0	Ki67+	 22693 30161
12787	0	0	Ki67+	 22693 30179
12788	0	0	Ki67+	 22695 30229
12789	0	0	Ki67+	 22696 30026
12790	0	0	Ki67+	 22696 30332
12791	0	0	Ki67+	 22697 30148
12792	0	0	Ki67+	 22698 30369
12793	0	0	Ki67+	 22700 29722
12794	0	0	Ki67+	 22702 29927
12795	0	0	Ki67+	 22705 29682
12796	0	0	Ki67+	 22706 29997
12797	0	0	Ki67+	 22708 29652
12798	0	0	Ki67+	 22709 29899
12799	0	0	Ki67+	 22709 30113
12800	0	0	Ki67+	 22711 30085
12801	0	0	Ki67+	 22715 29845
12802	0	0	Ki67+	 22715 29966
12803	0	0	Ki67+	 22720 30340
12804	0	0	Ki67+	 22721 30018
12805	0	0	Ki67+	 22723 29597
12806	0	0	Ki67+	 22723 29901
12807	0	0	Ki67+	 22723 30368
12808	0	0	Ki67+	 22726 30133
12809	0	0	Ki67+	 22727 30232
12810	0	0	Ki67+	 22728 29634
12811	0	0	Ki67+	 22728 30179
12812	0	0	Ki67+	 22728 30201
12813	0	0	Ki67+	 22730 29946
12814	0	0	Ki67+	 22735 29888
12815	0	0	Ki67+	 22736 30298
12816	0	0	Ki67+	 22737 30355
12817	0	0	Ki67+	 22739 30080
12818	0	0	Ki67+	 22740 30036
12819	0	0	Ki67+	 22740 30158
12820	0	0	Ki67+	 22744 29645
12821	0	0	Ki67+	 22745 30231
12822	0	0	Ki67+	 22746 30019
12823	0	0	Ki67+	 22747 30126
12824	0	0	Ki67+	 22748 29929
12825	0	0	Ki67+	 22749 29894
12826	0	0	Ki67+	 22752 30335
12827	0	0	Ki67+	 22754 29598
12828	0	0	Ki67+	 22755 30349
12829	0	0	Ki67+	 22756 29864
12830	0	0	Ki67+	 22758 30194
12831	0	0	Ki67+	 22761 29987
12832	0	0	Ki67+	 22763 29610
12833	0	0	Ki67+	 22763 30156
12834	0	0	Ki67+	 22766 30092
12835	0	0	Ki67+	 22766 30299
12836	0	0	Ki67+	 22775 30226
12837	0	0	Ki67+	 22777 30355
12838	0	0	Ki67+	 22779 30132
12839	0	0	Ki67+	 22783 30121
12840	0	0	Ki67+	 22784 29860
12841	0	0	Ki67+	 22786 30042
12842	0	0	Ki67+	 22789 29998
12843	0	0	Ki67+	 22790 29886
12844	0	0	Ki67+	 22790 30156
12845	0	0	Ki67+	 22791 30202
12846	0	0	Ki67+	 22792 30111
12847	0	0	Ki67+	 22792 30308
12848	0	0	Ki67+	 22794 29622
12849	0	0	Ki67+	 22800 30102
12850	0	0	Ki67+	 22803 30188
12851	0	0	Ki67+	 22808 29845
12852	0	0	Ki67+	 22808 30354
12853	0	0	Ki67+	 22809 30319
12854	0	0	Ki67+	 22810 29875
12855	0	0	Ki67+	 22812 30010
12856	0	0	Ki67+	 22814 30055
12857	0	0	Ki67+	 22817 29918
12858	0	0	Ki67+	 22817 30378
12859	0	0	Ki67+	 22818 29588
12860	0	0	Ki67+	 22820 30040
12861	0	0	Ki67+	 22821 29960
12862	0	0	Ki67+	 22827 30354
12863	0	0	Ki67+	 22829 30329
12864	0	0	Ki67+	 22836 29982
12865	0	0	Ki67+	 22837 29881
12866	0	0	Ki67+	 22837 30380
12867	0	0	Ki67+	 22839 30083
12868	0	0	Ki67+	 22845 30047
12869	0	0	Ki67+	 22847 29953
12870	0	0	Ki67+	 22847 30269
12871	0	0	Ki67+	 22058 30549
12872	0	0	Ki67+	 22059 31073
12873	0	0	Ki67+	 22075 31071
12874	0	0	Ki67+	 22076 31141
12875	0	0	Ki67+	 22081 30859
12876	0	0	Ki67+	 22103 31115
12877	0	0	Ki67+	 22112 31154
12878	0	0	Ki67+	 22122 31115
12879	0	0	Ki67+	 22124 31087
12880	0	0	Ki67+	 22126 30387
12881	0	0	Ki67+	 22132 30952
12882	0	0	Ki67+	 22153 30400
12883	0	0	Ki67+	 22174 30420
12884	0	0	Ki67+	 22222 31045
12885	0	0	Ki67+	 22231 30511
12886	0	0	Ki67+	 22261 30432
12887	0	0	Ki67+	 22263 31171
12888	0	0	Ki67+	 22264 31128
12889	0	0	Ki67+	 22279 31158
12890	0	0	Ki67+	 22283 31041
12891	0	0	Ki67+	 22287 31167
12892	0	0	Ki67+	 22291 31134
12893	0	0	Ki67+	 22292 30507
12894	0	0	Ki67+	 22292 31119
12895	0	0	Ki67+	 22310 30899
12896	0	0	Ki67+	 22310 31036
12897	0	0	Ki67+	 22320 30956
12898	0	0	Ki67+	 22336 30910
12899	0	0	Ki67+	 22337 30687
12900	0	0	Ki67+	 22370 31075
12901	0	0	Ki67+	 22374 30387
12902	0	0	Ki67+	 22393 31078
12903	0	0	Ki67+	 22397 30448
12904	0	0	Ki67+	 22411 30456
12905	0	0	Ki67+	 22412 30424
12906	0	0	Ki67+	 22417 30477
12907	0	0	Ki67+	 22420 30822
12908	0	0	Ki67+	 22424 30393
12909	0	0	Ki67+	 22424 30435
12910	0	0	Ki67+	 22426 31030
12911	0	0	Ki67+	 22437 31182
12912	0	0	Ki67+	 22438 30481
12913	0	0	Ki67+	 22441 30412
12914	0	0	Ki67+	 22441 31047
12915	0	0	Ki67+	 22446 30529
12916	0	0	Ki67+	 22446 30722
12917	0	0	Ki67+	 22452 30456
12918	0	0	Ki67+	 22453 30493
12919	0	0	Ki67+	 22453 31089
12920	0	0	Ki67+	 22457 31159
12921	0	0	Ki67+	 22458 30436
12922	0	0	Ki67+	 22471 30843
12923	0	0	Ki67+	 22472 30402
12924	0	0	Ki67+	 22474 30543
12925	0	0	Ki67+	 22480 30480
12926	0	0	Ki67+	 22482 30666
12927	0	0	Ki67+	 22505 30574
12928	0	0	Ki67+	 22505 30679
12929	0	0	Ki67+	 22509 30478
12930	0	0	Ki67+	 22521 31059
12931	0	0	Ki67+	 22522 30985
12932	0	0	Ki67+	 22523 31084
12933	0	0	Ki67+	 22530 31112
12934	0	0	Ki67+	 22537 30581
12935	0	0	Ki67+	 22537 30977
12936	0	0	Ki67+	 22550 30551
12937	0	0	Ki67+	 22550 31106
12938	0	0	Ki67+	 22551 30671
12939	0	0	Ki67+	 22575 30485
12940	0	0	Ki67+	 22581 30587
12941	0	0	Ki67+	 22601 30596
12942	0	0	Ki67+	 22602 30489
12943	0	0	Ki67+	 22634 30563
12944	0	0	Ki67+	 22635 30593
12945	0	0	Ki67+	 22645 30530
12946	0	0	Ki67+	 22657 30549
12947	0	0	Ki67+	 22672 30398
12948	0	0	Ki67+	 22677 30627
12949	0	0	Ki67+	 22690 30507
12950	0	0	Ki67+	 22692 30562
12951	0	0	Ki67+	 22694 30639
12952	0	0	Ki67+	 22697 30606
12953	0	0	Ki67+	 22701 30781
12954	0	0	Ki67+	 22711 30673
12955	0	0	Ki67+	 22714 30649
12956	0	0	Ki67+	 22717 30591
12957	0	0	Ki67+	 22726 30655
12958	0	0	Ki67+	 22729 30621
12959	0	0	Ki67+	 22740 30670
12960	0	0	Ki67+	 22746 30638
12961	0	0	Ki67+	 22759 30673
12962	0	0	Ki67+	 22786 30649
12963	0	0	Ki67+	 22800 30661
12964	0	0	Ki67+	 22828 30668
12965	0	0	Ki67+	 22835 30567
12966	0	0	Ki67+	 22842 30954
12967	0	0	Ki67+	 22843 30697
12968	0	0	Ki67+	 22845 30594
12969	0	0	Ki67+	 22051 31231
12970	0	0	Ki67+	 22051 31547
12971	0	0	Ki67+	 22056 31774
12972	0	0	Ki67+	 22056 31979
12973	0	0	Ki67+	 22063 31212
12974	0	0	Ki67+	 22069 31534
12975	0	0	Ki67+	 22075 31279
12976	0	0	Ki67+	 22077 31914
12977	0	0	Ki67+	 22083 31825
12978	0	0	Ki67+	 22084 31539
12979	0	0	Ki67+	 22091 31519
12980	0	0	Ki67+	 22091 31882
12981	0	0	Ki67+	 22096 31236
12982	0	0	Ki67+	 22099 31274
12983	0	0	Ki67+	 22103 31300
12984	0	0	Ki67+	 22103 31816
12985	0	0	Ki67+	 22106 31844
12986	0	0	Ki67+	 22110 31440
12987	0	0	Ki67+	 22116 31915
12988	0	0	Ki67+	 22124 31405
12989	0	0	Ki67+	 22124 31502
12990	0	0	Ki67+	 22130 31459
12991	0	0	Ki67+	 22130 31536
12992	0	0	Ki67+	 22133 31887
12993	0	0	Ki67+	 22161 31193
12994	0	0	Ki67+	 22162 31462
12995	0	0	Ki67+	 22162 31476
12996	0	0	Ki67+	 22175 31482
12997	0	0	Ki67+	 22175 31948
12998	0	0	Ki67+	 22180 31354
12999	0	0	Ki67+	 22183 31700
13000	0	0	Ki67+	 22185 31456
13001	0	0	Ki67+	 22188 31978
13002	0	0	Ki67+	 22192 31653
13003	0	0	Ki67+	 22209 31438
13004	0	0	Ki67+	 22217 31226
13005	0	0	Ki67+	 22232 31443
13006	0	0	Ki67+	 22238 31327
13007	0	0	Ki67+	 22242 31793
13008	0	0	Ki67+	 22245 31420
13009	0	0	Ki67+	 22249 31259
13010	0	0	Ki67+	 22272 31282
13011	0	0	Ki67+	 22275 31305
13012	0	0	Ki67+	 22289 31393
13013	0	0	Ki67+	 22298 31374
13014	0	0	Ki67+	 22303 31857
13015	0	0	Ki67+	 22311 31258
13016	0	0	Ki67+	 22311 31429
13017	0	0	Ki67+	 22317 31394
13018	0	0	Ki67+	 22325 31283
13019	0	0	Ki67+	 22326 31821
13020	0	0	Ki67+	 22337 31270
13021	0	0	Ki67+	 22340 31404
13022	0	0	Ki67+	 22344 31978
13023	0	0	Ki67+	 22349 31839
13024	0	0	Ki67+	 22354 31359
13025	0	0	Ki67+	 22356 31277
13026	0	0	Ki67+	 22363 31890
13027	0	0	Ki67+	 22375 31950
13028	0	0	Ki67+	 22375 31964
13029	0	0	Ki67+	 22381 31909
13030	0	0	Ki67+	 22388 31374
13031	0	0	Ki67+	 22392 31852
13032	0	0	Ki67+	 22394 31359
13033	0	0	Ki67+	 22394 31919
13034	0	0	Ki67+	 22396 31382
13035	0	0	Ki67+	 22396 31962
13036	0	0	Ki67+	 22399 31318
13037	0	0	Ki67+	 22413 31341
13038	0	0	Ki67+	 22414 31942
13039	0	0	Ki67+	 22419 31978
13040	0	0	Ki67+	 22435 31330
13041	0	0	Ki67+	 22447 31720
13042	0	0	Ki67+	 22448 31668
13043	0	0	Ki67+	 22464 31645
13044	0	0	Ki67+	 22479 31940
13045	0	0	Ki67+	 22497 31752
13046	0	0	Ki67+	 22509 31589
13047	0	0	Ki67+	 22520 31738
13048	0	0	Ki67+	 22521 31631
13049	0	0	Ki67+	 22531 31774
13050	0	0	Ki67+	 22533 31577
13051	0	0	Ki67+	 22539 31764
13052	0	0	Ki67+	 22561 31317
13053	0	0	Ki67+	 22571 31780
13054	0	0	Ki67+	 22572 31545
13055	0	0	Ki67+	 22585 31739
13056	0	0	Ki67+	 22595 31733
13057	0	0	Ki67+	 22600 31769
13058	0	0	Ki67+	 22624 31733
13059	0	0	Ki67+	 22626 31187
13060	0	0	Ki67+	 22636 31553
13061	0	0	Ki67+	 22640 31202
13062	0	0	Ki67+	 22641 31764
13063	0	0	Ki67+	 22641 31811
13064	0	0	Ki67+	 22645 31630
13065	0	0	Ki67+	 22649 31662
13066	0	0	Ki67+	 22656 31612
13067	0	0	Ki67+	 22657 31681
13068	0	0	Ki67+	 22670 31584
13069	0	0	Ki67+	 22672 31691
13070	0	0	Ki67+	 22673 31632
13071	0	0	Ki67+	 22673 31830
13072	0	0	Ki67+	 22673 31871
13073	0	0	Ki67+	 22680 31677
13074	0	0	Ki67+	 22681 31794
13075	0	0	Ki67+	 22684 31755
13076	0	0	Ki67+	 22689 31892
13077	0	0	Ki67+	 22693 31595
13078	0	0	Ki67+	 22694 31823
13079	0	0	Ki67+	 22696 31874
13080	0	0	Ki67+	 22697 31697
13081	0	0	Ki67+	 22700 31630
13082	0	0	Ki67+	 22707 31821
13083	0	0	Ki67+	 22708 31617
13084	0	0	Ki67+	 22710 31856
13085	0	0	Ki67+	 22713 31772
13086	0	0	Ki67+	 22714 31652
13087	0	0	Ki67+	 22736 31709
13088	0	0	Ki67+	 22736 31906
13089	0	0	Ki67+	 22742 31762
13090	0	0	Ki67+	 22754 31912
13091	0	0	Ki67+	 22764 31959
13092	0	0	Ki67+	 22771 31658
13093	0	0	Ki67+	 22773 31871
13094	0	0	Ki67+	 22776 31886
13095	0	0	Ki67+	 22789 31691
13096	0	0	Ki67+	 22803 31871
13097	0	0	Ki67+	 22803 31914
13098	0	0	Ki67+	 22806 31702
13099	0	0	Ki67+	 22815 31665
13100	0	0	Ki67+	 22819 31555
13101	0	0	Ki67+	 22819 31913
13102	0	0	Ki67+	 22820 31843
13103	0	0	Ki67+	 22825 31886
13104	0	0	Ki67+	 22827 31619
13105	0	0	Ki67+	 22828 31471
13106	0	0	Ki67+	 22831 31687
13107	0	0	Ki67+	 22844 31496
13108	0	0	Ki67+	 22057 32577
13109	0	0	Ki67+	 22064 32099
13110	0	0	Ki67+	 22071 32726
13111	0	0	Ki67+	 22075 32446
13112	0	0	Ki67+	 22077 32459
13113	0	0	Ki67+	 22085 32754
13114	0	0	Ki67+	 22090 32713
13115	0	0	Ki67+	 22107 32779
13116	0	0	Ki67+	 22117 32745
13117	0	0	Ki67+	 22123 32725
13118	0	0	Ki67+	 22127 32089
13119	0	0	Ki67+	 22132 32766
13120	0	0	Ki67+	 22133 32106
13121	0	0	Ki67+	 22134 32442
13122	0	0	Ki67+	 22146 32765
13123	0	0	Ki67+	 22154 32032
13124	0	0	Ki67+	 22161 32013
13125	0	0	Ki67+	 22161 32735
13126	0	0	Ki67+	 22174 32531
13127	0	0	Ki67+	 22198 32769
13128	0	0	Ki67+	 22200 32523
13129	0	0	Ki67+	 22209 32739
13130	0	0	Ki67+	 22227 32308
13131	0	0	Ki67+	 22227 32505
13132	0	0	Ki67+	 22227 32760
13133	0	0	Ki67+	 22231 32710
13134	0	0	Ki67+	 22241 32433
13135	0	0	Ki67+	 22261 32493
13136	0	0	Ki67+	 22267 32328
13137	0	0	Ki67+	 22271 32704
13138	0	0	Ki67+	 22282 32585
13139	0	0	Ki67+	 22285 32734
13140	0	0	Ki67+	 22288 32760
13141	0	0	Ki67+	 22302 32088
13142	0	0	Ki67+	 22302 32752
13143	0	0	Ki67+	 22307 32073
13144	0	0	Ki67+	 22329 32711
13145	0	0	Ki67+	 22344 32111
13146	0	0	Ki67+	 22347 32772
13147	0	0	Ki67+	 22352 32021
13148	0	0	Ki67+	 22352 32081
13149	0	0	Ki67+	 22357 32699
13150	0	0	Ki67+	 22366 32103
13151	0	0	Ki67+	 22371 32125
13152	0	0	Ki67+	 22373 32751
13153	0	0	Ki67+	 22380 32387
13154	0	0	Ki67+	 22382 32113
13155	0	0	Ki67+	 22383 32724
13156	0	0	Ki67+	 22387 32011
13157	0	0	Ki67+	 22392 32456
13158	0	0	Ki67+	 22397 32115
13159	0	0	Ki67+	 22398 32064
13160	0	0	Ki67+	 22410 32089
13161	0	0	Ki67+	 22413 32168
13162	0	0	Ki67+	 22413 32644
13163	0	0	Ki67+	 22417 32615
13164	0	0	Ki67+	 22417 32772
13165	0	0	Ki67+	 22422 32668
13166	0	0	Ki67+	 22425 32467
13167	0	0	Ki67+	 22426 32078
13168	0	0	Ki67+	 22431 32100
13169	0	0	Ki67+	 22433 32142
13170	0	0	Ki67+	 22441 32636
13171	0	0	Ki67+	 22443 32153
13172	0	0	Ki67+	 22447 32469
13173	0	0	Ki67+	 22456 32614
13174	0	0	Ki67+	 22457 32669
13175	0	0	Ki67+	 22458 32155
13176	0	0	Ki67+	 22463 32121
13177	0	0	Ki67+	 22474 32691
13178	0	0	Ki67+	 22476 32647
13179	0	0	Ki67+	 22499 32635
13180	0	0	Ki67+	 22502 32682
13181	0	0	Ki67+	 22512 32655
13182	0	0	Ki67+	 22514 32628
13183	0	0	Ki67+	 22516 32501
13184	0	0	Ki67+	 22530 32503
13185	0	0	Ki67+	 22536 32620
13186	0	0	Ki67+	 22565 32494
13187	0	0	Ki67+	 22568 32150
13188	0	0	Ki67+	 22569 32658
13189	0	0	Ki67+	 22577 32466
13190	0	0	Ki67+	 22592 32157
13191	0	0	Ki67+	 22593 32452
13192	0	0	Ki67+	 22597 32132
13193	0	0	Ki67+	 22598 32516
13194	0	0	Ki67+	 22613 32487
13195	0	0	Ki67+	 22628 32126
13196	0	0	Ki67+	 22629 32689
13197	0	0	Ki67+	 22631 32466
13198	0	0	Ki67+	 22650 32662
13199	0	0	Ki67+	 22655 32476
13200	0	0	Ki67+	 22671 32520
13201	0	0	Ki67+	 22700 32497
13202	0	0	Ki67+	 22706 32100
13203	0	0	Ki67+	 22707 32625
13204	0	0	Ki67+	 22710 32650
13205	0	0	Ki67+	 22750 32696
13206	0	0	Ki67+	 22756 32631
13207	0	0	Ki67+	 22757 32533
13208	0	0	Ki67+	 22761 32509
13209	0	0	Ki67+	 22771 32198
13210	0	0	Ki67+	 22773 32222
13211	0	0	Ki67+	 22780 32002
13212	0	0	Ki67+	 22781 32534
13213	0	0	Ki67+	 22800 32018
13214	0	0	Ki67+	 22810 32537
13215	0	0	Ki67+	 22829 32519
13216	0	0	Ki67+	 22841 32666
13217	0	0	Ki67+	 22056 33445
13218	0	0	Ki67+	 22060 32950
13219	0	0	Ki67+	 22063 33561
13220	0	0	Ki67+	 22067 33466
13221	0	0	Ki67+	 22070 32936
13222	0	0	Ki67+	 22080 32907
13223	0	0	Ki67+	 22081 33442
13224	0	0	Ki67+	 22085 32978
13225	0	0	Ki67+	 22103 32941
13226	0	0	Ki67+	 22103 33305
13227	0	0	Ki67+	 22104 33487
13228	0	0	Ki67+	 22112 32974
13229	0	0	Ki67+	 22113 33517
13230	0	0	Ki67+	 22117 33475
13231	0	0	Ki67+	 22119 33304
13232	0	0	Ki67+	 22122 33085
13233	0	0	Ki67+	 22124 33347
13234	0	0	Ki67+	 22125 33014
13235	0	0	Ki67+	 22126 32906
13236	0	0	Ki67+	 22135 32922
13237	0	0	Ki67+	 22136 33058
13238	0	0	Ki67+	 22137 33093
13239	0	0	Ki67+	 22147 33347
13240	0	0	Ki67+	 22149 32799
13241	0	0	Ki67+	 22153 33552
13242	0	0	Ki67+	 22156 33075
13243	0	0	Ki67+	 22158 32913
13244	0	0	Ki67+	 22158 33534
13245	0	0	Ki67+	 22164 33310
13246	0	0	Ki67+	 22176 32993
13247	0	0	Ki67+	 22177 33358
13248	0	0	Ki67+	 22180 32895
13249	0	0	Ki67+	 22184 33296
13250	0	0	Ki67+	 22186 32798
13251	0	0	Ki67+	 22192 33331
13252	0	0	Ki67+	 22194 33092
13253	0	0	Ki67+	 22198 33296
13254	0	0	Ki67+	 22199 32816
13255	0	0	Ki67+	 22202 33339
13256	0	0	Ki67+	 22205 33273
13257	0	0	Ki67+	 22211 33061
13258	0	0	Ki67+	 22218 32798
13259	0	0	Ki67+	 22223 32987
13260	0	0	Ki67+	 22227 33305
13261	0	0	Ki67+	 22233 33353
13262	0	0	Ki67+	 22234 33225
13263	0	0	Ki67+	 22242 33264
13264	0	0	Ki67+	 22248 32978
13265	0	0	Ki67+	 22252 32919
13266	0	0	Ki67+	 22256 33035
13267	0	0	Ki67+	 22257 33293
13268	0	0	Ki67+	 22263 33081
13269	0	0	Ki67+	 22272 33354
13270	0	0	Ki67+	 22273 33183
13271	0	0	Ki67+	 22275 32829
13272	0	0	Ki67+	 22277 33042
13273	0	0	Ki67+	 22279 33272
13274	0	0	Ki67+	 22291 33211
13275	0	0	Ki67+	 22292 32862
13276	0	0	Ki67+	 22294 33187
13277	0	0	Ki67+	 22303 32810
13278	0	0	Ki67+	 22306 33034
13279	0	0	Ki67+	 22312 33255
13280	0	0	Ki67+	 22318 33299
13281	0	0	Ki67+	 22321 32878
13282	0	0	Ki67+	 22322 32860
13283	0	0	Ki67+	 22335 33230
13284	0	0	Ki67+	 22346 33053
13285	0	0	Ki67+	 22355 33299
13286	0	0	Ki67+	 22363 33244
13287	0	0	Ki67+	 22367 33035
13288	0	0	Ki67+	 22369 32799
13289	0	0	Ki67+	 22374 33197
13290	0	0	Ki67+	 22375 33224
13291	0	0	Ki67+	 22385 32820
13292	0	0	Ki67+	 22396 33337
13293	0	0	Ki67+	 22400 33113
13294	0	0	Ki67+	 22400 33125
13295	0	0	Ki67+	 22401 33385
13296	0	0	Ki67+	 22402 33356
13297	0	0	Ki67+	 22420 33372
13298	0	0	Ki67+	 22425 33552
13299	0	0	Ki67+	 22426 33114
13300	0	0	Ki67+	 22431 33023
13301	0	0	Ki67+	 22434 33332
13302	0	0	Ki67+	 22443 33027
13303	0	0	Ki67+	 22444 33004
13304	0	0	Ki67+	 22453 33105
13305	0	0	Ki67+	 22453 33239
13306	0	0	Ki67+	 22459 33336
13307	0	0	Ki67+	 22460 33083
13308	0	0	Ki67+	 22464 33532
13309	0	0	Ki67+	 22470 32789
13310	0	0	Ki67+	 22470 33293
13311	0	0	Ki67+	 22472 33099
13312	0	0	Ki67+	 22481 33013
13313	0	0	Ki67+	 22485 33168
13314	0	0	Ki67+	 22494 33093
13315	0	0	Ki67+	 22497 33518
13316	0	0	Ki67+	 22498 33061
13317	0	0	Ki67+	 22508 32820
13318	0	0	Ki67+	 22511 33214
13319	0	0	Ki67+	 22516 33084
13320	0	0	Ki67+	 22521 33052
13321	0	0	Ki67+	 22543 33074
13322	0	0	Ki67+	 22550 33114
13323	0	0	Ki67+	 22554 33377
13324	0	0	Ki67+	 22566 33062
13325	0	0	Ki67+	 22579 33053
13326	0	0	Ki67+	 22588 33063
13327	0	0	Ki67+	 22604 33022
13328	0	0	Ki67+	 22610 33079
13329	0	0	Ki67+	 22636 33033
13330	0	0	Ki67+	 22652 33086
13331	0	0	Ki67+	 22666 33512
13332	0	0	Ki67+	 22725 33547
13333	0	0	Ki67+	 22743 32969
13334	0	0	Ki67+	 22050 34068
13335	0	0	Ki67+	 22058 34013
13336	0	0	Ki67+	 22064 33961
13337	0	0	Ki67+	 22068 33941
13338	0	0	Ki67+	 22081 34038
13339	0	0	Ki67+	 22098 33996
13340	0	0	Ki67+	 22099 34053
13341	0	0	Ki67+	 22101 34296
13342	0	0	Ki67+	 22106 34072
13343	0	0	Ki67+	 22111 34273
13344	0	0	Ki67+	 22116 34027
13345	0	0	Ki67+	 22118 33718
13346	0	0	Ki67+	 22120 33943
13347	0	0	Ki67+	 22122 34001
13348	0	0	Ki67+	 22139 34017
13349	0	0	Ki67+	 22140 34282
13350	0	0	Ki67+	 22144 33920
13351	0	0	Ki67+	 22146 34296
13352	0	0	Ki67+	 22151 33964
13353	0	0	Ki67+	 22158 33922
13354	0	0	Ki67+	 22162 34268
13355	0	0	Ki67+	 22168 34227
13356	0	0	Ki67+	 22177 34029
13357	0	0	Ki67+	 22189 33899
13358	0	0	Ki67+	 22194 34049
13359	0	0	Ki67+	 22214 34041
13360	0	0	Ki67+	 22214 34210
13361	0	0	Ki67+	 22242 34032
13362	0	0	Ki67+	 22255 33923
13363	0	0	Ki67+	 22259 34043
13364	0	0	Ki67+	 22262 34207
13365	0	0	Ki67+	 22265 34260
13366	0	0	Ki67+	 22270 34243
13367	0	0	Ki67+	 22272 34181
13368	0	0	Ki67+	 22288 33928
13369	0	0	Ki67+	 22290 33890
13370	0	0	Ki67+	 22293 34044
13371	0	0	Ki67+	 22297 34205
13372	0	0	Ki67+	 22306 33980
13373	0	0	Ki67+	 22307 34232
13374	0	0	Ki67+	 22312 34249
13375	0	0	Ki67+	 22323 33863
13376	0	0	Ki67+	 22325 34183
13377	0	0	Ki67+	 22330 34208
13378	0	0	Ki67+	 22335 34163
13379	0	0	Ki67+	 22337 33999
13380	0	0	Ki67+	 22337 34240
13381	0	0	Ki67+	 22360 34159
13382	0	0	Ki67+	 22377 34106
13383	0	0	Ki67+	 22399 34091
13384	0	0	Ki67+	 22407 34075
13385	0	0	Ki67+	 22409 34111
13386	0	0	Ki67+	 22420 34081
13387	0	0	Ki67+	 22428 34067
13388	0	0	Ki67+	 22446 34075
13389	0	0	Ki67+	 22464 34102
13390	0	0	Ki67+	 22469 34277
13391	0	0	Ki67+	 22477 33920
13392	0	0	Ki67+	 22480 33871
13393	0	0	Ki67+	 22482 33956
13394	0	0	Ki67+	 22482 34099
13395	0	0	Ki67+	 22486 34062
13396	0	0	Ki67+	 22492 34267
13397	0	0	Ki67+	 22504 33961
13398	0	0	Ki67+	 22508 34131
13399	0	0	Ki67+	 22512 34174
13400	0	0	Ki67+	 22519 33930
13401	0	0	Ki67+	 22519 33981
13402	0	0	Ki67+	 22520 34212
13403	0	0	Ki67+	 22542 34190
13404	0	0	Ki67+	 22542 34382
13405	0	0	Ki67+	 22547 33675
13406	0	0	Ki67+	 22547 34077
13407	0	0	Ki67+	 22553 34016
13408	0	0	Ki67+	 22555 34112
13409	0	0	Ki67+	 22556 33968
13410	0	0	Ki67+	 22558 33949
13411	0	0	Ki67+	 22575 33959
13412	0	0	Ki67+	 22577 34010
13413	0	0	Ki67+	 22578 33924
13414	0	0	Ki67+	 22581 34036
13415	0	0	Ki67+	 22586 33962
13416	0	0	Ki67+	 22597 33912
13417	0	0	Ki67+	 22600 33939
13418	0	0	Ki67+	 22604 34114
13419	0	0	Ki67+	 22607 33964
13420	0	0	Ki67+	 22610 34056
13421	0	0	Ki67+	 22622 34359
13422	0	0	Ki67+	 22623 34183
13423	0	0	Ki67+	 22625 33904
13424	0	0	Ki67+	 22628 33830
13425	0	0	Ki67+	 22629 33921
13426	0	0	Ki67+	 22629 33936
13427	0	0	Ki67+	 22633 34051
13428	0	0	Ki67+	 22633 34134
13429	0	0	Ki67+	 22636 33976
13430	0	0	Ki67+	 22644 34014
13431	0	0	Ki67+	 22646 34362
13432	0	0	Ki67+	 22653 33944
13433	0	0	Ki67+	 22654 34383
13434	0	0	Ki67+	 22655 34327
13435	0	0	Ki67+	 22671 33939
13436	0	0	Ki67+	 22675 34029
13437	0	0	Ki67+	 22676 34008
13438	0	0	Ki67+	 22676 34301
13439	0	0	Ki67+	 22677 33809
13440	0	0	Ki67+	 22678 33725
13441	0	0	Ki67+	 22683 33868
13442	0	0	Ki67+	 22684 33938
13443	0	0	Ki67+	 22685 33850
13444	0	0	Ki67+	 22692 33978
13445	0	0	Ki67+	 22699 33957
13446	0	0	Ki67+	 22700 33846
13447	0	0	Ki67+	 22702 33886
13448	0	0	Ki67+	 22703 34002
13449	0	0	Ki67+	 22714 34025
13450	0	0	Ki67+	 22715 33700
13451	0	0	Ki67+	 22715 33995
13452	0	0	Ki67+	 22727 34033
13453	0	0	Ki67+	 22730 33725
13454	0	0	Ki67+	 22732 33964
13455	0	0	Ki67+	 22742 33934
13456	0	0	Ki67+	 22742 34232
13457	0	0	Ki67+	 22744 34033
13458	0	0	Ki67+	 22747 34152
13459	0	0	Ki67+	 22749 33980
13460	0	0	Ki67+	 22753 34061
13461	0	0	Ki67+	 22755 33758
13462	0	0	Ki67+	 22757 34003
13463	0	0	Ki67+	 22759 33821
13464	0	0	Ki67+	 22764 34048
13465	0	0	Ki67+	 22771 34128
13466	0	0	Ki67+	 22775 34012
13467	0	0	Ki67+	 22780 33927
13468	0	0	Ki67+	 22780 34061
13469	0	0	Ki67+	 22802 34062
13470	0	0	Ki67+	 22810 33978
13471	0	0	Ki67+	 22817 34084
13472	0	0	Ki67+	 22822 33585
13473	0	0	Ki67+	 22822 34044
13474	0	0	Ki67+	 22826 34061
13475	0	0	Ki67+	 22829 33894
13476	0	0	Ki67+	 22835 34094
13477	0	0	Ki67+	 22836 33957
13478	0	0	Ki67+	 22842 33645
13479	0	0	Ki67+	 22842 34110
13480	0	0	Ki67+	 22844 34182
13481	0	0	Ki67+	 22845 33789
13482	0	0	Ki67+	 22845 34382
13483	0	0	Ki67+	 22846 34019
13484	0	0	Ki67+	 22847 34141
13485	0	0	Ki67+	 22078 34805
13486	0	0	Ki67+	 22081 34657
13487	0	0	Ki67+	 22105 35068
13488	0	0	Ki67+	 22113 34588
13489	0	0	Ki67+	 22119 34751
13490	0	0	Ki67+	 22120 34908
13491	0	0	Ki67+	 22125 34871
13492	0	0	Ki67+	 22132 34741
13493	0	0	Ki67+	 22135 34998
13494	0	0	Ki67+	 22137 34977
13495	0	0	Ki67+	 22157 34778
13496	0	0	Ki67+	 22165 34765
13497	0	0	Ki67+	 22177 34800
13498	0	0	Ki67+	 22177 35076
13499	0	0	Ki67+	 22182 34818
13500	0	0	Ki67+	 22195 35051
13501	0	0	Ki67+	 22207 34833
13502	0	0	Ki67+	 22209 34688
13503	0	0	Ki67+	 22210 35032
13504	0	0	Ki67+	 22227 34861
13505	0	0	Ki67+	 22227 34896
13506	0	0	Ki67+	 22231 34838
13507	0	0	Ki67+	 22232 34665
13508	0	0	Ki67+	 22233 34682
13509	0	0	Ki67+	 22244 34647
13510	0	0	Ki67+	 22245 34667
13511	0	0	Ki67+	 22252 34710
13512	0	0	Ki67+	 22254 34869
13513	0	0	Ki67+	 22255 34754
13514	0	0	Ki67+	 22256 34995
13515	0	0	Ki67+	 22269 34637
13516	0	0	Ki67+	 22283 34690
13517	0	0	Ki67+	 22286 34776
13518	0	0	Ki67+	 22287 34722
13519	0	0	Ki67+	 22290 34661
13520	0	0	Ki67+	 22292 34750
13521	0	0	Ki67+	 22298 34802
13522	0	0	Ki67+	 22302 34628
13523	0	0	Ki67+	 22304 34741
13524	0	0	Ki67+	 22309 34386
13525	0	0	Ki67+	 22312 34594
13526	0	0	Ki67+	 22313 34424
13527	0	0	Ki67+	 22314 34781
13528	0	0	Ki67+	 22316 34814
13529	0	0	Ki67+	 22318 34998
13530	0	0	Ki67+	 22321 34388
13531	0	0	Ki67+	 22321 34568
13532	0	0	Ki67+	 22322 34771
13533	0	0	Ki67+	 22324 34655
13534	0	0	Ki67+	 22327 34748
13535	0	0	Ki67+	 22342 34628
13536	0	0	Ki67+	 22348 34565
13537	0	0	Ki67+	 22372 34955
13538	0	0	Ki67+	 22395 34511
13539	0	0	Ki67+	 22400 34912
13540	0	0	Ki67+	 22405 34594
13541	0	0	Ki67+	 22435 34533
13542	0	0	Ki67+	 22436 34489
13543	0	0	Ki67+	 22450 34526
13544	0	0	Ki67+	 22459 34718
13545	0	0	Ki67+	 22463 34864
13546	0	0	Ki67+	 22464 34831
13547	0	0	Ki67+	 22471 34889
13548	0	0	Ki67+	 22472 34483
13549	0	0	Ki67+	 22474 34807
13550	0	0	Ki67+	 22493 34898
13551	0	0	Ki67+	 22497 34507
13552	0	0	Ki67+	 22498 34483
13553	0	0	Ki67+	 22506 34494
13554	0	0	Ki67+	 22512 34441
13555	0	0	Ki67+	 22518 34486
13556	0	0	Ki67+	 22520 34454
13557	0	0	Ki67+	 22540 34785
13558	0	0	Ki67+	 22544 34469
13559	0	0	Ki67+	 22558 34783
13560	0	0	Ki67+	 22561 34442
13561	0	0	Ki67+	 22566 34746
13562	0	0	Ki67+	 22600 34524
13563	0	0	Ki67+	 22604 34761
13564	0	0	Ki67+	 22606 34784
13565	0	0	Ki67+	 22616 34393
13566	0	0	Ki67+	 22623 34769
13567	0	0	Ki67+	 22652 34705
13568	0	0	Ki67+	 22658 34486
13569	0	0	Ki67+	 22663 34703
13570	0	0	Ki67+	 22668 34468
13571	0	0	Ki67+	 22675 34940
13572	0	0	Ki67+	 22677 35166
13573	0	0	Ki67+	 22680 34711
13574	0	0	Ki67+	 22683 35068
13575	0	0	Ki67+	 22684 34742
13576	0	0	Ki67+	 22687 34820
13577	0	0	Ki67+	 22690 35043
13578	0	0	Ki67+	 22693 34441
13579	0	0	Ki67+	 22696 35012
13580	0	0	Ki67+	 22697 35117
13581	0	0	Ki67+	 22702 34484
13582	0	0	Ki67+	 22704 34941
13583	0	0	Ki67+	 22707 34693
13584	0	0	Ki67+	 22707 34972
13585	0	0	Ki67+	 22710 34420
13586	0	0	Ki67+	 22712 35019
13587	0	0	Ki67+	 22716 34991
13588	0	0	Ki67+	 22717 34466
13589	0	0	Ki67+	 22727 34649
13590	0	0	Ki67+	 22733 34846
13591	0	0	Ki67+	 22734 34408
13592	0	0	Ki67+	 22734 34596
13593	0	0	Ki67+	 22735 34425
13594	0	0	Ki67+	 22736 34475
13595	0	0	Ki67+	 22737 34828
13596	0	0	Ki67+	 22743 34714
13597	0	0	Ki67+	 22754 34452
13598	0	0	Ki67+	 22756 34584
13599	0	0	Ki67+	 22757 34418
13600	0	0	Ki67+	 22757 34599
13601	0	0	Ki67+	 22757 34814
13602	0	0	Ki67+	 22759 34635
13603	0	0	Ki67+	 22762 34788
13604	0	0	Ki67+	 22764 34394
13605	0	0	Ki67+	 22769 34457
13606	0	0	Ki67+	 22771 34568
13607	0	0	Ki67+	 22771 34583
13608	0	0	Ki67+	 22775 35098
13609	0	0	Ki67+	 22776 34505
13610	0	0	Ki67+	 22777 34399
13611	0	0	Ki67+	 22781 34427
13612	0	0	Ki67+	 22785 34539
13613	0	0	Ki67+	 22786 35061
13614	0	0	Ki67+	 22788 34607
13615	0	0	Ki67+	 22800 34582
13616	0	0	Ki67+	 22802 34542
13617	0	0	Ki67+	 22803 34785
13618	0	0	Ki67+	 22803 35040
13619	0	0	Ki67+	 22807 35022
13620	0	0	Ki67+	 22816 34589
13621	0	0	Ki67+	 22817 34391
13622	0	0	Ki67+	 22817 34445
13623	0	0	Ki67+	 22818 34556
13624	0	0	Ki67+	 22821 34606
13625	0	0	Ki67+	 22829 35006
13626	0	0	Ki67+	 22839 34470
13627	0	0	Ki67+	 22843 35026
13628	0	0	Ki67+	 22846 34971
13629	0	0	Ki67+	 22084 35391
13630	0	0	Ki67+	 22085 35424
13631	0	0	Ki67+	 22092 35414
13632	0	0	Ki67+	 22098 35333
13633	0	0	Ki67+	 22100 35374
13634	0	0	Ki67+	 22101 35496
13635	0	0	Ki67+	 22120 35487
13636	0	0	Ki67+	 22122 35200
13637	0	0	Ki67+	 22122 35558
13638	0	0	Ki67+	 22131 35511
13639	0	0	Ki67+	 22133 35535
13640	0	0	Ki67+	 22156 35444
13641	0	0	Ki67+	 22162 35393
13642	0	0	Ki67+	 22172 35377
13643	0	0	Ki67+	 22183 35721
13644	0	0	Ki67+	 22184 35311
13645	0	0	Ki67+	 22188 35297
13646	0	0	Ki67+	 22209 35258
13647	0	0	Ki67+	 22221 35202
13648	0	0	Ki67+	 22226 35601
13649	0	0	Ki67+	 22230 35232
13650	0	0	Ki67+	 22235 35414
13651	0	0	Ki67+	 22240 35397
13652	0	0	Ki67+	 22243 35532
13653	0	0	Ki67+	 22248 35325
13654	0	0	Ki67+	 22248 35436
13655	0	0	Ki67+	 22250 35345
13656	0	0	Ki67+	 22262 35496
13657	0	0	Ki67+	 22263 35442
13658	0	0	Ki67+	 22264 35288
13659	0	0	Ki67+	 22264 35560
13660	0	0	Ki67+	 22279 35270
13661	0	0	Ki67+	 22283 35461
13662	0	0	Ki67+	 22285 35359
13663	0	0	Ki67+	 22290 35322
13664	0	0	Ki67+	 22293 35446
13665	0	0	Ki67+	 22341 35213
13666	0	0	Ki67+	 22405 35413
13667	0	0	Ki67+	 22441 35413
13668	0	0	Ki67+	 22442 35430
13669	0	0	Ki67+	 22450 35809
13670	0	0	Ki67+	 22507 35352
13671	0	0	Ki67+	 22508 35372
13672	0	0	Ki67+	 22539 35917
13673	0	0	Ki67+	 22575 35909
13674	0	0	Ki67+	 22828 35820
13675	0	0	Ki67+	 22077 36728
13676	0	0	Ki67+	 22082 36705
13677	0	0	Ki67+	 22083 36438
13678	0	0	Ki67+	 22086 36774
13679	0	0	Ki67+	 22099 36698
13680	0	0	Ki67+	 22100 36206
13681	0	0	Ki67+	 22107 36683
13682	0	0	Ki67+	 22111 36759
13683	0	0	Ki67+	 22122 36732
13684	0	0	Ki67+	 22139 36727
13685	0	0	Ki67+	 22151 36543
13686	0	0	Ki67+	 22159 36654
13687	0	0	Ki67+	 22159 36701
13688	0	0	Ki67+	 22166 36616
13689	0	0	Ki67+	 22169 36568
13690	0	0	Ki67+	 22175 36649
13691	0	0	Ki67+	 22175 36676
13692	0	0	Ki67+	 22178 36592
13693	0	0	Ki67+	 22190 36561
13694	0	0	Ki67+	 22194 36587
13695	0	0	Ki67+	 22194 36621
13696	0	0	Ki67+	 22205 36780
13697	0	0	Ki67+	 22222 36437
13698	0	0	Ki67+	 22222 36468
13699	0	0	Ki67+	 22222 36622
13700	0	0	Ki67+	 22228 36574
13701	0	0	Ki67+	 22235 36601
13702	0	0	Ki67+	 22241 36514
13703	0	0	Ki67+	 22245 36487
13704	0	0	Ki67+	 22250 36583
13705	0	0	Ki67+	 22250 36763
13706	0	0	Ki67+	 22255 36396
13707	0	0	Ki67+	 22256 36288
13708	0	0	Ki67+	 22271 36499
13709	0	0	Ki67+	 22274 36574
13710	0	0	Ki67+	 22286 36783
13711	0	0	Ki67+	 22288 36759
13712	0	0	Ki67+	 22303 36483
13713	0	0	Ki67+	 22305 36395
13714	0	0	Ki67+	 22306 36331
13715	0	0	Ki67+	 22314 36519
13716	0	0	Ki67+	 22315 36457
13717	0	0	Ki67+	 22318 36431
13718	0	0	Ki67+	 22320 36255
13719	0	0	Ki67+	 22325 36741
13720	0	0	Ki67+	 22332 36385
13721	0	0	Ki67+	 22333 36524
13722	0	0	Ki67+	 22334 36357
13723	0	0	Ki67+	 22337 36721
13724	0	0	Ki67+	 22338 36477
13725	0	0	Ki67+	 22344 36399
13726	0	0	Ki67+	 22352 36344
13727	0	0	Ki67+	 22354 36755
13728	0	0	Ki67+	 22355 36532
13729	0	0	Ki67+	 22355 36702
13730	0	0	Ki67+	 22359 36358
13731	0	0	Ki67+	 22363 36744
13732	0	0	Ki67+	 22369 36469
13733	0	0	Ki67+	 22376 36541
13734	0	0	Ki67+	 22379 36456
13735	0	0	Ki67+	 22381 36507
13736	0	0	Ki67+	 22383 36374
13737	0	0	Ki67+	 22388 36700
13738	0	0	Ki67+	 22392 36547
13739	0	0	Ki67+	 22393 36586
13740	0	0	Ki67+	 22399 36445
13741	0	0	Ki67+	 22412 36717
13742	0	0	Ki67+	 22415 36487
13743	0	0	Ki67+	 22421 36447
13744	0	0	Ki67+	 22428 36094
13745	0	0	Ki67+	 22428 36468
13746	0	0	Ki67+	 22428 36765
13747	0	0	Ki67+	 22429 36731
13748	0	0	Ki67+	 22430 36511
13749	0	0	Ki67+	 22437 36296
13750	0	0	Ki67+	 22447 36353
13751	0	0	Ki67+	 22447 36461
13752	0	0	Ki67+	 22449 36308
13753	0	0	Ki67+	 22456 36283
13754	0	0	Ki67+	 22461 36317
13755	0	0	Ki67+	 22467 36258
13756	0	0	Ki67+	 22469 36440
13757	0	0	Ki67+	 22497 36293
13758	0	0	Ki67+	 22507 36776
13759	0	0	Ki67+	 22518 36554
13760	0	0	Ki67+	 22519 36528
13761	0	0	Ki67+	 22522 36287
13762	0	0	Ki67+	 22525 36177
13763	0	0	Ki67+	 22525 36750
13764	0	0	Ki67+	 22528 36770
13765	0	0	Ki67+	 22529 36194
13766	0	0	Ki67+	 22530 36567
13767	0	0	Ki67+	 22536 36220
13768	0	0	Ki67+	 22553 36273
13769	0	0	Ki67+	 22556 36245
13770	0	0	Ki67+	 22574 36464
13771	0	0	Ki67+	 22590 36431
13772	0	0	Ki67+	 22590 36533
13773	0	0	Ki67+	 22594 36498
13774	0	0	Ki67+	 22595 36711
13775	0	0	Ki67+	 22596 36753
13776	0	0	Ki67+	 22603 36416
13777	0	0	Ki67+	 22605 36700
13778	0	0	Ki67+	 22608 36458
13779	0	0	Ki67+	 22610 36390
13780	0	0	Ki67+	 22621 36362
13781	0	0	Ki67+	 22630 36430
13782	0	0	Ki67+	 22631 36407
13783	0	0	Ki67+	 22636 36613
13784	0	0	Ki67+	 22647 36782
13785	0	0	Ki67+	 22670 36297
13786	0	0	Ki67+	 22674 36709
13787	0	0	Ki67+	 22680 36678
13788	0	0	Ki67+	 22685 36753
13789	0	0	Ki67+	 22697 36309
13790	0	0	Ki67+	 22700 36705
13791	0	0	Ki67+	 22707 36145
13792	0	0	Ki67+	 22711 36732
13793	0	0	Ki67+	 22799 36188
13794	0	0	Ki67+	 22829 36047
13795	0	0	Ki67+	 22049 36930
13796	0	0	Ki67+	 22057 37385
13797	0	0	Ki67+	 22071 36792
13798	0	0	Ki67+	 22078 36911
13799	0	0	Ki67+	 22080 36929
13800	0	0	Ki67+	 22081 37496
13801	0	0	Ki67+	 22086 37385
13802	0	0	Ki67+	 22092 37522
13803	0	0	Ki67+	 22098 37353
13804	0	0	Ki67+	 22099 37482
13805	0	0	Ki67+	 22100 36925
13806	0	0	Ki67+	 22107 36877
13807	0	0	Ki67+	 22109 37369
13808	0	0	Ki67+	 22110 37525
13809	0	0	Ki67+	 22115 37485
13810	0	0	Ki67+	 22121 36866
13811	0	0	Ki67+	 22133 37187
13812	0	0	Ki67+	 22142 36891
13813	0	0	Ki67+	 22145 37480
13814	0	0	Ki67+	 22146 37348
13815	0	0	Ki67+	 22146 37385
13816	0	0	Ki67+	 22149 36834
13817	0	0	Ki67+	 22149 37132
13818	0	0	Ki67+	 22151 36862
13819	0	0	Ki67+	 22152 37448
13820	0	0	Ki67+	 22159 37093
13821	0	0	Ki67+	 22160 37561
13822	0	0	Ki67+	 22163 37005
13823	0	0	Ki67+	 22165 37369
13824	0	0	Ki67+	 22166 37320
13825	0	0	Ki67+	 22167 36844
13826	0	0	Ki67+	 22170 37420
13827	0	0	Ki67+	 22179 37280
13828	0	0	Ki67+	 22179 37443
13829	0	0	Ki67+	 22186 37478
13830	0	0	Ki67+	 22188 37343
13831	0	0	Ki67+	 22189 37392
13832	0	0	Ki67+	 22191 37025
13833	0	0	Ki67+	 22195 37461
13834	0	0	Ki67+	 22202 37167
13835	0	0	Ki67+	 22208 37374
13836	0	0	Ki67+	 22209 37097
13837	0	0	Ki67+	 22210 36806
13838	0	0	Ki67+	 22210 37317
13839	0	0	Ki67+	 22212 36997
13840	0	0	Ki67+	 22223 37380
13841	0	0	Ki67+	 22228 36820
13842	0	0	Ki67+	 22235 37292
13843	0	0	Ki67+	 22237 37050
13844	0	0	Ki67+	 22241 37119
13845	0	0	Ki67+	 22249 37283
13846	0	0	Ki67+	 22250 37334
13847	0	0	Ki67+	 22252 37262
13848	0	0	Ki67+	 22252 37351
13849	0	0	Ki67+	 22261 37029
13850	0	0	Ki67+	 22264 37341
13851	0	0	Ki67+	 22267 36798
13852	0	0	Ki67+	 22268 37220
13853	0	0	Ki67+	 22271 37135
13854	0	0	Ki67+	 22276 37312
13855	0	0	Ki67+	 22283 37021
13856	0	0	Ki67+	 22288 37228
13857	0	0	Ki67+	 22293 36809
13858	0	0	Ki67+	 22293 37112
13859	0	0	Ki67+	 22293 37282
13860	0	0	Ki67+	 22297 37136
13861	0	0	Ki67+	 22304 37198
13862	0	0	Ki67+	 22306 37331
13863	0	0	Ki67+	 22309 36801
13864	0	0	Ki67+	 22309 37310
13865	0	0	Ki67+	 22313 37056
13866	0	0	Ki67+	 22320 36791
13867	0	0	Ki67+	 22321 37106
13868	0	0	Ki67+	 22325 37129
13869	0	0	Ki67+	 22332 37031
13870	0	0	Ki67+	 22335 37111
13871	0	0	Ki67+	 22335 37225
13872	0	0	Ki67+	 22336 36804
13873	0	0	Ki67+	 22344 37264
13874	0	0	Ki67+	 22345 37055
13875	0	0	Ki67+	 22346 37016
13876	0	0	Ki67+	 22352 37252
13877	0	0	Ki67+	 22357 37129
13878	0	0	Ki67+	 22360 37054
13879	0	0	Ki67+	 22360 37197
13880	0	0	Ki67+	 22364 37087
13881	0	0	Ki67+	 22366 37107
13882	0	0	Ki67+	 22367 37578
13883	0	0	Ki67+	 22369 37016
13884	0	0	Ki67+	 22371 37250
13885	0	0	Ki67+	 22380 36990
13886	0	0	Ki67+	 22380 37061
13887	0	0	Ki67+	 22382 36930
13888	0	0	Ki67+	 22383 37042
13889	0	0	Ki67+	 22384 36840
13890	0	0	Ki67+	 22386 36971
13891	0	0	Ki67+	 22390 37141
13892	0	0	Ki67+	 22391 37115
13893	0	0	Ki67+	 22392 37209
13894	0	0	Ki67+	 22393 37570
13895	0	0	Ki67+	 22396 37077
13896	0	0	Ki67+	 22396 37554
13897	0	0	Ki67+	 22397 37180
13898	0	0	Ki67+	 22398 36865
13899	0	0	Ki67+	 22403 36810
13900	0	0	Ki67+	 22404 37025
13901	0	0	Ki67+	 22404 37102
13902	0	0	Ki67+	 22405 37012
13903	0	0	Ki67+	 22406 36838
13904	0	0	Ki67+	 22406 37529
13905	0	0	Ki67+	 22412 36949
13906	0	0	Ki67+	 22416 37555
13907	0	0	Ki67+	 22419 37501
13908	0	0	Ki67+	 22422 37481
13909	0	0	Ki67+	 22422 37511
13910	0	0	Ki67+	 22423 36913
13911	0	0	Ki67+	 22424 37073
13912	0	0	Ki67+	 22428 37008
13913	0	0	Ki67+	 22428 37044
13914	0	0	Ki67+	 22434 36827
13915	0	0	Ki67+	 22434 36928
13916	0	0	Ki67+	 22434 37428
13917	0	0	Ki67+	 22435 37528
13918	0	0	Ki67+	 22438 37456
13919	0	0	Ki67+	 22442 36948
13920	0	0	Ki67+	 22443 36786
13921	0	0	Ki67+	 22447 37408
13922	0	0	Ki67+	 22462 37557
13923	0	0	Ki67+	 22464 37375
13924	0	0	Ki67+	 22466 37529
13925	0	0	Ki67+	 22468 37421
13926	0	0	Ki67+	 22474 37349
13927	0	0	Ki67+	 22475 37408
13928	0	0	Ki67+	 22489 37491
13929	0	0	Ki67+	 22493 37552
13930	0	0	Ki67+	 22502 37386
13931	0	0	Ki67+	 22505 37329
13932	0	0	Ki67+	 22505 37464
13933	0	0	Ki67+	 22506 37019
13934	0	0	Ki67+	 22510 36817
13935	0	0	Ki67+	 22530 37488
13936	0	0	Ki67+	 22535 36989
13937	0	0	Ki67+	 22540 37447
13938	0	0	Ki67+	 22542 36953
13939	0	0	Ki67+	 22543 37219
13940	0	0	Ki67+	 22544 37015
13941	0	0	Ki67+	 22547 36971
13942	0	0	Ki67+	 22552 37240
13943	0	0	Ki67+	 22552 37278
13944	0	0	Ki67+	 22556 37202
13945	0	0	Ki67+	 22560 37471
13946	0	0	Ki67+	 22561 36912
13947	0	0	Ki67+	 22568 37357
13948	0	0	Ki67+	 22572 37392
13949	0	0	Ki67+	 22578 37209
13950	0	0	Ki67+	 22578 37262
13951	0	0	Ki67+	 22578 37421
13952	0	0	Ki67+	 22580 37178
13953	0	0	Ki67+	 22586 37363
13954	0	0	Ki67+	 22591 37033
13955	0	0	Ki67+	 22596 37163
13956	0	0	Ki67+	 22597 37059
13957	0	0	Ki67+	 22598 37195
13958	0	0	Ki67+	 22598 37430
13959	0	0	Ki67+	 22601 37108
13960	0	0	Ki67+	 22607 37527
13961	0	0	Ki67+	 22618 37369
13962	0	0	Ki67+	 22619 37156
13963	0	0	Ki67+	 22621 36978
13964	0	0	Ki67+	 22624 36943
13965	0	0	Ki67+	 22624 37030
13966	0	0	Ki67+	 22625 37166
13967	0	0	Ki67+	 22632 37117
13968	0	0	Ki67+	 22634 37342
13969	0	0	Ki67+	 22636 37154
13970	0	0	Ki67+	 22640 37573
13971	0	0	Ki67+	 22641 37105
13972	0	0	Ki67+	 22650 37094
13973	0	0	Ki67+	 22658 36898
13974	0	0	Ki67+	 22658 37139
13975	0	0	Ki67+	 22663 37006
13976	0	0	Ki67+	 22666 37023
13977	0	0	Ki67+	 22668 37384
13978	0	0	Ki67+	 22668 37562
13979	0	0	Ki67+	 22673 36920
13980	0	0	Ki67+	 22680 37108
13981	0	0	Ki67+	 22686 36992
13982	0	0	Ki67+	 22687 37511
13983	0	0	Ki67+	 22694 37232
13984	0	0	Ki67+	 22698 36904
13985	0	0	Ki67+	 22699 36858
13986	0	0	Ki67+	 22700 37221
13987	0	0	Ki67+	 22710 37079
13988	0	0	Ki67+	 22720 36862
13989	0	0	Ki67+	 22722 36886
13990	0	0	Ki67+	 22726 36833
13991	0	0	Ki67+	 22728 36995
13992	0	0	Ki67+	 22728 37107
13993	0	0	Ki67+	 22736 37057
13994	0	0	Ki67+	 22741 36832
13995	0	0	Ki67+	 22743 37116
13996	0	0	Ki67+	 22745 36981
13997	0	0	Ki67+	 22748 37362
13998	0	0	Ki67+	 22751 36858
13999	0	0	Ki67+	 22757 36814
14000	0	0	Ki67+	 22760 37290
14001	0	0	Ki67+	 22763 37579
14002	0	0	Ki67+	 22771 37116
14003	0	0	Ki67+	 22778 37253
14004	0	0	Ki67+	 22780 37199
14005	0	0	Ki67+	 22790 37179
14006	0	0	Ki67+	 22803 36848
14007	0	0	Ki67+	 22803 37558
14008	0	0	Ki67+	 22804 36888
14009	0	0	Ki67+	 22810 37354
14010	0	0	Ki67+	 22815 36916
14011	0	0	Ki67+	 22817 37199
14012	0	0	Ki67+	 22823 36965
14013	0	0	Ki67+	 22830 36866
14014	0	0	Ki67+	 22840 36883
14015	0	0	Ki67+	 22841 36981
14016	0	0	Ki67+	 22052 37598
14017	0	0	Ki67+	 22058 37684
14018	0	0	Ki67+	 22058 37787
14019	0	0	Ki67+	 22097 37799
14020	0	0	Ki67+	 22199 38173
14021	0	0	Ki67+	 22216 38169
14022	0	0	Ki67+	 22223 38095
14023	0	0	Ki67+	 22228 38120
14024	0	0	Ki67+	 22234 38184
14025	0	0	Ki67+	 22240 38080
14026	0	0	Ki67+	 22248 38056
14027	0	0	Ki67+	 22257 37838
14028	0	0	Ki67+	 22258 37878
14029	0	0	Ki67+	 22261 38180
14030	0	0	Ki67+	 22263 38115
14031	0	0	Ki67+	 22267 37976
14032	0	0	Ki67+	 22272 37907
14033	0	0	Ki67+	 22278 38072
14034	0	0	Ki67+	 22282 37733
14035	0	0	Ki67+	 22283 37760
14036	0	0	Ki67+	 22283 38033
14037	0	0	Ki67+	 22284 37781
14038	0	0	Ki67+	 22297 37855
14039	0	0	Ki67+	 22304 37739
14040	0	0	Ki67+	 22304 37907
14041	0	0	Ki67+	 22313 37875
14042	0	0	Ki67+	 22314 37761
14043	0	0	Ki67+	 22315 37724
14044	0	0	Ki67+	 22321 38119
14045	0	0	Ki67+	 22331 38223
14046	0	0	Ki67+	 22335 37727
14047	0	0	Ki67+	 22339 37753
14048	0	0	Ki67+	 22360 37754
14049	0	0	Ki67+	 22360 38014
14050	0	0	Ki67+	 22361 38176
14051	0	0	Ki67+	 22364 37726
14052	0	0	Ki67+	 22365 38065
14053	0	0	Ki67+	 22366 38200
14054	0	0	Ki67+	 22371 38047
14055	0	0	Ki67+	 22372 37701
14056	0	0	Ki67+	 22378 37651
14057	0	0	Ki67+	 22383 38140
14058	0	0	Ki67+	 22385 37806
14059	0	0	Ki67+	 22387 37600
14060	0	0	Ki67+	 22387 38023
14061	0	0	Ki67+	 22390 37678
14062	0	0	Ki67+	 22393 37624
14063	0	0	Ki67+	 22393 38184
14064	0	0	Ki67+	 22395 37654
14065	0	0	Ki67+	 22396 37726
14066	0	0	Ki67+	 22397 37964
14067	0	0	Ki67+	 22404 37996
14068	0	0	Ki67+	 22407 38030
14069	0	0	Ki67+	 22408 37591
14070	0	0	Ki67+	 22408 37886
14071	0	0	Ki67+	 22414 37648
14072	0	0	Ki67+	 22418 38002
14073	0	0	Ki67+	 22419 37670
14074	0	0	Ki67+	 22420 37957
14075	0	0	Ki67+	 22424 37613
14076	0	0	Ki67+	 22425 37941
14077	0	0	Ki67+	 22439 38138
14078	0	0	Ki67+	 22444 37910
14079	0	0	Ki67+	 22446 38113
14080	0	0	Ki67+	 22449 38050
14081	0	0	Ki67+	 22454 38083
14082	0	0	Ki67+	 22457 38025
14083	0	0	Ki67+	 22459 38368
14084	0	0	Ki67+	 22463 38090
14085	0	0	Ki67+	 22469 37836
14086	0	0	Ki67+	 22469 37882
14087	0	0	Ki67+	 22469 38111
14088	0	0	Ki67+	 22473 38066
14089	0	0	Ki67+	 22476 37814
14090	0	0	Ki67+	 22477 38051
14091	0	0	Ki67+	 22478 38024
14092	0	0	Ki67+	 22483 37990
14093	0	0	Ki67+	 22484 37970
14094	0	0	Ki67+	 22486 38194
14095	0	0	Ki67+	 22495 38232
14096	0	0	Ki67+	 22497 37862
14097	0	0	Ki67+	 22500 37756
14098	0	0	Ki67+	 22503 37907
14099	0	0	Ki67+	 22505 37974
14100	0	0	Ki67+	 22507 37741
14101	0	0	Ki67+	 22509 38160
14102	0	0	Ki67+	 22511 38377
14103	0	0	Ki67+	 22516 38113
14104	0	0	Ki67+	 22519 37632
14105	0	0	Ki67+	 22519 37681
14106	0	0	Ki67+	 22519 37886
14107	0	0	Ki67+	 22519 38061
14108	0	0	Ki67+	 22520 38024
14109	0	0	Ki67+	 22522 38083
14110	0	0	Ki67+	 22525 37823
14111	0	0	Ki67+	 22528 38167
14112	0	0	Ki67+	 22532 37939
14113	0	0	Ki67+	 22532 37993
14114	0	0	Ki67+	 22532 38194
14115	0	0	Ki67+	 22533 37655
14116	0	0	Ki67+	 22534 37962
14117	0	0	Ki67+	 22534 38153
14118	0	0	Ki67+	 22535 37703
14119	0	0	Ki67+	 22537 37795
14120	0	0	Ki67+	 22542 38019
14121	0	0	Ki67+	 22544 37754
14122	0	0	Ki67+	 22549 37922
14123	0	0	Ki67+	 22549 38151
14124	0	0	Ki67+	 22555 37882
14125	0	0	Ki67+	 22559 37805
14126	0	0	Ki67+	 22561 38112
14127	0	0	Ki67+	 22562 38020
14128	0	0	Ki67+	 22562 38076
14129	0	0	Ki67+	 22570 38135
14130	0	0	Ki67+	 22574 37996
14131	0	0	Ki67+	 22577 37859
14132	0	0	Ki67+	 22590 38030
14133	0	0	Ki67+	 22599 38071
14134	0	0	Ki67+	 22609 37832
14135	0	0	Ki67+	 22613 38129
14136	0	0	Ki67+	 22614 37760
14137	0	0	Ki67+	 22619 37641
14138	0	0	Ki67+	 22619 37792
14139	0	0	Ki67+	 22619 38085
14140	0	0	Ki67+	 22625 37761
14141	0	0	Ki67+	 22626 38046
14142	0	0	Ki67+	 22627 37909
14143	0	0	Ki67+	 22629 37727
14144	0	0	Ki67+	 22630 37693
14145	0	0	Ki67+	 22631 37937
14146	0	0	Ki67+	 22634 37786
14147	0	0	Ki67+	 22636 37954
14148	0	0	Ki67+	 22638 38087
14149	0	0	Ki67+	 22642 37697
14150	0	0	Ki67+	 22651 37907
14151	0	0	Ki67+	 22654 37883
14152	0	0	Ki67+	 22662 37961
14153	0	0	Ki67+	 22663 37936
14154	0	0	Ki67+	 22677 37957
14155	0	0	Ki67+	 22678 38009
14156	0	0	Ki67+	 22684 37903
14157	0	0	Ki67+	 22685 37859
14158	0	0	Ki67+	 22687 37995
14159	0	0	Ki67+	 22688 37969
14160	0	0	Ki67+	 22690 37696
14161	0	0	Ki67+	 22692 37934
14162	0	0	Ki67+	 22694 38193
14163	0	0	Ki67+	 22704 37935
14164	0	0	Ki67+	 22708 37886
14165	0	0	Ki67+	 22709 37832
14166	0	0	Ki67+	 22711 37857
14167	0	0	Ki67+	 22711 37959
14168	0	0	Ki67+	 22712 37988
14169	0	0	Ki67+	 22714 37912
14170	0	0	Ki67+	 22719 37717
14171	0	0	Ki67+	 22727 37672
14172	0	0	Ki67+	 22731 37861
14173	0	0	Ki67+	 22732 37890
14174	0	0	Ki67+	 22737 37939
14175	0	0	Ki67+	 22740 37775
14176	0	0	Ki67+	 22742 37906
14177	0	0	Ki67+	 22747 37730
14178	0	0	Ki67+	 22747 37813
14179	0	0	Ki67+	 22748 38167
14180	0	0	Ki67+	 22749 37696
14181	0	0	Ki67+	 22766 37741
14182	0	0	Ki67+	 22766 37823
14183	0	0	Ki67+	 22769 37595
14184	0	0	Ki67+	 22770 37725
14185	0	0	Ki67+	 22781 37660
14186	0	0	Ki67+	 22783 37640
14187	0	0	Ki67+	 22787 37759
14188	0	0	Ki67+	 22793 38059
14189	0	0	Ki67+	 22796 37595
14190	0	0	Ki67+	 22804 37807
14191	0	0	Ki67+	 22805 37625
14192	0	0	Ki67+	 22830 37669
14193	0	0	Ki67+	 22832 37710
14194	0	0	Ki67+	 22836 37637
14195	0	0	Ki67+	 22846 37708
14196	0	0	Ki67+	 22053 38904
14197	0	0	Ki67+	 22095 38676
[truncated: 11,504,249 more chars]
