# Supplementary material for: Data-Driven Discovery of Immune Contexture Biomarkers
Source: Front Oncol. 2018 Dec 18;8:627. doi: 10.3389/fonc.2018.00627 (PMC6305402; doi:10.3389/fonc.2018.00627)
Supplement: Data Sheet 4.zip — MSI/MSS dataset, part 2/3. [file Data_Sheet_4.zip › MSIMSSDataset/89878_ImageObjects.txt]

barcode_target	16-003651_MSS-MSI_gallery [5 channels]
barcode_origin	0
workflow_target	CD8-CD3-CD4-Ki67-DAPI_generic.wsa 
workflow_target_version	 build f14999727a346af05f524693b44526002539cc76, workflows f149997 2016-05-23 with local changes
workflow_origin	0
workflow_origin_version	0
iH	48272
iW	46096
user	txdsapps
hostname	RPZMB000019

1	0	0	Ki67+	 2126 3659
2	0	0	Ki67+	 2167 4180
3	0	0	Ki67+	 2195 4214
4	0	0	Ki67+	 2200 3658
5	0	0	Ki67+	 2203 3639
6	0	0	Ki67+	 2229 4214
7	0	0	Ki67+	 2230 4199
8	0	0	Ki67+	 2231 3678
9	0	0	Ki67+	 2264 3682
10	0	0	Ki67+	 2267 3671
11	0	0	Ki67+	 2294 3690
12	0	0	Ki67+	 2353 3730
13	0	0	Ki67+	 2356 3806
14	0	0	Ki67+	 2367 3706
15	0	0	Ki67+	 2375 3754
16	0	0	Ki67+	 2375 3816
17	0	0	Ki67+	 2386 3718
18	0	0	Ki67+	 2390 3744
19	0	0	Ki67+	 2401 3690
20	0	0	Ki67+	 2406 3701
21	0	0	Ki67+	 2415 3730
22	0	0	Ki67+	 2419 3801
23	0	0	Ki67+	 2425 3828
24	0	0	Ki67+	 2441 3598
25	0	0	Ki67+	 2443 4024
26	0	0	Ki67+	 2444 3849
27	0	0	Ki67+	 2447 3724
28	0	0	Ki67+	 2450 4125
29	0	0	Ki67+	 2451 3708
30	0	0	Ki67+	 2457 4110
31	0	0	Ki67+	 2458 3819
32	0	0	Ki67+	 2464 4096
33	0	0	Ki67+	 2466 3838
34	0	0	Ki67+	 2472 3748
35	0	0	Ki67+	 2473 4036
36	0	0	Ki67+	 2475 3729
37	0	0	Ki67+	 2476 3463
38	0	0	Ki67+	 1771 4620
39	0	0	Ki67+	 1779 4645
40	0	0	Ki67+	 1802 4789
41	0	0	Ki67+	 1802 4962
42	0	0	Ki67+	 1804 4975
43	0	0	Ki67+	 1813 4782
44	0	0	Ki67+	 1855 4574
45	0	0	Ki67+	 1863 4481
46	0	0	Ki67+	 1869 5003
47	0	0	Ki67+	 1872 4972
48	0	0	Ki67+	 1882 4771
49	0	0	Ki67+	 1933 4474
50	0	0	Ki67+	 1937 4998
51	0	0	Ki67+	 1938 4621
52	0	0	Ki67+	 1941 4659
53	0	0	Ki67+	 1954 4577
54	0	0	Ki67+	 1969 4914
55	0	0	Ki67+	 1977 4982
56	0	0	Ki67+	 1987 4584
57	0	0	Ki67+	 1990 4437
58	0	0	Ki67+	 1995 4670
59	0	0	Ki67+	 2005 4573
60	0	0	Ki67+	 2016 4575
61	0	0	Ki67+	 2018 4539
62	0	0	Ki67+	 2042 4917
63	0	0	Ki67+	 2072 4564
64	0	0	Ki67+	 2074 4673
65	0	0	Ki67+	 2087 4537
66	0	0	Ki67+	 2089 4554
67	0	0	Ki67+	 2117 4591
68	0	0	Ki67+	 2136 4261
69	0	0	Ki67+	 2141 4587
70	0	0	Ki67+	 2141 4637
71	0	0	Ki67+	 2145 4502
72	0	0	Ki67+	 2160 4305
73	0	0	Ki67+	 2166 4880
74	0	0	Ki67+	 2170 4576
75	0	0	Ki67+	 2174 4288
76	0	0	Ki67+	 2176 4386
77	0	0	Ki67+	 2183 4759
78	0	0	Ki67+	 2187 4577
79	0	0	Ki67+	 2187 4640
80	0	0	Ki67+	 2204 4406
81	0	0	Ki67+	 2233 4402
82	0	0	Ki67+	 2247 4632
83	0	0	Ki67+	 2249 4764
84	0	0	Ki67+	 2251 4609
85	0	0	Ki67+	 2252 4273
86	0	0	Ki67+	 2256 4843
87	0	0	Ki67+	 2280 4257
88	0	0	Ki67+	 2291 4292
89	0	0	Ki67+	 2303 4257
90	0	0	Ki67+	 2309 4325
91	0	0	Ki67+	 2314 4747
92	0	0	Ki67+	 2319 4716
93	0	0	Ki67+	 2321 4647
94	0	0	Ki67+	 2322 4827
95	0	0	Ki67+	 2331 4313
96	0	0	Ki67+	 2332 4295
97	0	0	Ki67+	 2334 4775
98	0	0	Ki67+	 2340 4938
99	0	0	Ki67+	 2368 4653
100	0	0	Ki67+	 2391 4322
101	0	0	Ki67+	 1826 5063
102	0	0	Ki67+	 1874 5137
103	0	0	Ki67+	 1882 5148
104	0	0	Ki67+	 1915 5096
105	0	0	Ki67+	 1934 5578
106	0	0	Ki67+	 1954 5495
107	0	0	Ki67+	 1990 5581
108	0	0	Ki67+	 2027 5600
109	0	0	Ki67+	 2039 5601
110	0	0	Ki67+	 2052 5639
111	0	0	Ki67+	 2101 5387
112	0	0	Ki67+	 2120 5384
113	0	0	Ki67+	 2035 6036
114	0	0	Ki67+	 2055 6045
115	0	0	Ki67+	 2062 6025
116	0	0	Ki67+	 2124 6377
117	0	0	Ki67+	 2133 6154
118	0	0	Ki67+	 2213 6199
119	0	0	Ki67+	 2355 6535
120	0	0	Ki67+	 2207 6716
121	0	0	Ki67+	 2323 6945
122	0	0	Ki67+	 2406 7006
123	0	0	Ki67+	 2461 7232
124	0	0	Ki67+	 2489 3775
125	0	0	Ki67+	 2493 3496
126	0	0	Ki67+	 2500 3477
127	0	0	Ki67+	 2505 3682
128	0	0	Ki67+	 2512 3699
129	0	0	Ki67+	 2524 3742
130	0	0	Ki67+	 2528 3520
131	0	0	Ki67+	 2529 3721
132	0	0	Ki67+	 2547 3506
133	0	0	Ki67+	 2548 3757
134	0	0	Ki67+	 2550 3689
135	0	0	Ki67+	 2552 3786
136	0	0	Ki67+	 2568 3490
137	0	0	Ki67+	 2584 3770
138	0	0	Ki67+	 2644 3486
139	0	0	Ki67+	 2645 3563
140	0	0	Ki67+	 2648 3470
141	0	0	Ki67+	 2649 3596
142	0	0	Ki67+	 2674 3624
143	0	0	Ki67+	 2676 3698
144	0	0	Ki67+	 2735 3619
145	0	0	Ki67+	 2766 3662
146	0	0	Ki67+	 2767 3692
147	0	0	Ki67+	 2771 3724
148	0	0	Ki67+	 2776 3698
149	0	0	Ki67+	 2807 3752
150	0	0	Ki67+	 2820 3727
151	0	0	Ki67+	 2821 3742
152	0	0	Ki67+	 2900 3209
153	0	0	Ki67+	 2931 3195
154	0	0	Ki67+	 2955 3207
155	0	0	Ki67+	 2973 3235
156	0	0	Ki67+	 2981 3352
157	0	0	Ki67+	 2989 3258
158	0	0	Ki67+	 2991 3276
159	0	0	Ki67+	 2999 3162
160	0	0	Ki67+	 3006 3294
161	0	0	Ki67+	 3022 3313
162	0	0	Ki67+	 3028 3368
163	0	0	Ki67+	 3031 3405
164	0	0	Ki67+	 3032 3273
165	0	0	Ki67+	 3042 3463
166	0	0	Ki67+	 3044 3534
167	0	0	Ki67+	 3044 3708
168	0	0	Ki67+	 3045 3380
169	0	0	Ki67+	 3046 3564
170	0	0	Ki67+	 3047 3644
171	0	0	Ki67+	 3048 3402
172	0	0	Ki67+	 3050 3128
173	0	0	Ki67+	 3053 3515
174	0	0	Ki67+	 3054 3492
175	0	0	Ki67+	 3065 3528
176	0	0	Ki67+	 3067 3147
177	0	0	Ki67+	 3072 3757
178	0	0	Ki67+	 3073 3693
179	0	0	Ki67+	 3075 3777
180	0	0	Ki67+	 3080 3124
181	0	0	Ki67+	 3099 3427
182	0	0	Ki67+	 3105 3442
183	0	0	Ki67+	 3110 3235
184	0	0	Ki67+	 3111 3466
185	0	0	Ki67+	 3113 3482
186	0	0	Ki67+	 3114 3370
187	0	0	Ki67+	 3116 3415
188	0	0	Ki67+	 3122 3164
189	0	0	Ki67+	 3124 3503
190	0	0	Ki67+	 3125 3087
191	0	0	Ki67+	 3130 3390
192	0	0	Ki67+	 3131 3367
193	0	0	Ki67+	 3131 3562
194	0	0	Ki67+	 3133 3323
195	0	0	Ki67+	 3136 3466
196	0	0	Ki67+	 3138 3115
197	0	0	Ki67+	 3138 3527
198	0	0	Ki67+	 3143 3563
199	0	0	Ki67+	 3150 3427
200	0	0	Ki67+	 3151 3381
201	0	0	Ki67+	 3159 3063
202	0	0	Ki67+	 3159 3508
203	0	0	Ki67+	 3160 3330
204	0	0	Ki67+	 3162 3546
205	0	0	Ki67+	 3166 3582
206	0	0	Ki67+	 3168 3092
207	0	0	Ki67+	 3168 3640
208	0	0	Ki67+	 3170 3294
209	0	0	Ki67+	 3174 3345
210	0	0	Ki67+	 3179 3621
211	0	0	Ki67+	 3183 3136
212	0	0	Ki67+	 3184 3662
213	0	0	Ki67+	 3185 3069
214	0	0	Ki67+	 3187 3274
215	0	0	Ki67+	 3187 3308
216	0	0	Ki67+	 3187 3397
217	0	0	Ki67+	 3189 3358
218	0	0	Ki67+	 3189 3677
219	0	0	Ki67+	 3190 3477
220	0	0	Ki67+	 3194 3254
221	0	0	Ki67+	 3197 3166
222	0	0	Ki67+	 3200 3142
223	0	0	Ki67+	 3202 3420
224	0	0	Ki67+	 3204 3037
225	0	0	Ki67+	 3204 3103
226	0	0	Ki67+	 3207 3261
227	0	0	Ki67+	 3215 3589
228	0	0	Ki67+	 3215 3701
229	0	0	Ki67+	 3217 3276
230	0	0	Ki67+	 3217 3507
231	0	0	Ki67+	 3220 3312
232	0	0	Ki67+	 3227 3112
233	0	0	Ki67+	 3228 3154
234	0	0	Ki67+	 3230 3718
235	0	0	Ki67+	 3233 3348
236	0	0	Ki67+	 3233 3537
237	0	0	Ki67+	 3234 3140
238	0	0	Ki67+	 3234 3307
239	0	0	Ki67+	 3236 3037
240	0	0	Ki67+	 3236 3394
241	0	0	Ki67+	 3239 3459
242	0	0	Ki67+	 3240 3367
243	0	0	Ki67+	 3243 3123
244	0	0	Ki67+	 3243 3273
245	0	0	Ki67+	 3243 3752
246	0	0	Ki67+	 3245 3075
247	0	0	Ki67+	 3248 3508
248	0	0	Ki67+	 3254 3589
249	0	0	Ki67+	 3255 3325
250	0	0	Ki67+	 3258 3282
251	0	0	Ki67+	 3264 3699
252	0	0	Ki67+	 3269 3343
253	0	0	Ki67+	 3271 3438
254	0	0	Ki67+	 3271 3736
255	0	0	Ki67+	 3271 3784
256	0	0	Ki67+	 3272 3360
257	0	0	Ki67+	 3272 3583
258	0	0	Ki67+	 3273 3192
259	0	0	Ki67+	 3273 3493
260	0	0	Ki67+	 3276 3404
261	0	0	Ki67+	 2483 4048
262	0	0	Ki67+	 2491 4091
263	0	0	Ki67+	 2491 4108
264	0	0	Ki67+	 2509 3852
265	0	0	Ki67+	 2513 3821
266	0	0	Ki67+	 2532 3990
267	0	0	Ki67+	 2534 4049
268	0	0	Ki67+	 2538 3893
269	0	0	Ki67+	 2575 3915
270	0	0	Ki67+	 2601 3831
271	0	0	Ki67+	 2636 4363
272	0	0	Ki67+	 2656 3939
273	0	0	Ki67+	 2658 3894
274	0	0	Ki67+	 2667 4144
275	0	0	Ki67+	 2672 4361
276	0	0	Ki67+	 2734 3936
277	0	0	Ki67+	 2744 3917
278	0	0	Ki67+	 2788 4275
279	0	0	Ki67+	 2819 3923
280	0	0	Ki67+	 2823 4406
281	0	0	Ki67+	 2846 4019
282	0	0	Ki67+	 2915 4440
283	0	0	Ki67+	 2945 4487
284	0	0	Ki67+	 2949 3833
285	0	0	Ki67+	 2949 3849
286	0	0	Ki67+	 3018 3832
287	0	0	Ki67+	 3021 3869
288	0	0	Ki67+	 3028 4267
289	0	0	Ki67+	 3028 4343
290	0	0	Ki67+	 3034 3881
291	0	0	Ki67+	 3034 4303
292	0	0	Ki67+	 3035 4194
293	0	0	Ki67+	 3045 3916
294	0	0	Ki67+	 3052 3872
295	0	0	Ki67+	 3054 4341
296	0	0	Ki67+	 3054 4371
297	0	0	Ki67+	 3056 3903
298	0	0	Ki67+	 3057 4406
299	0	0	Ki67+	 3058 4326
300	0	0	Ki67+	 3063 4271
301	0	0	Ki67+	 3073 4297
302	0	0	Ki67+	 3075 4364
303	0	0	Ki67+	 3076 3855
304	0	0	Ki67+	 3078 3920
305	0	0	Ki67+	 3084 4239
306	0	0	Ki67+	 3085 3804
307	0	0	Ki67+	 3085 3833
308	0	0	Ki67+	 3086 4282
309	0	0	Ki67+	 3094 4441
310	0	0	Ki67+	 3095 4096
311	0	0	Ki67+	 3098 3860
312	0	0	Ki67+	 3100 3872
313	0	0	Ki67+	 3101 4334
314	0	0	Ki67+	 3102 4364
315	0	0	Ki67+	 3103 3941
316	0	0	Ki67+	 3111 4406
317	0	0	Ki67+	 3113 3957
318	0	0	Ki67+	 3115 3894
319	0	0	Ki67+	 3120 4313
320	0	0	Ki67+	 3121 4324
321	0	0	Ki67+	 3124 3934
322	0	0	Ki67+	 3126 3882
323	0	0	Ki67+	 3126 3980
324	0	0	Ki67+	 3129 3905
325	0	0	Ki67+	 3129 4258
326	0	0	Ki67+	 3130 4474
327	0	0	Ki67+	 3139 4281
328	0	0	Ki67+	 3150 3977
329	0	0	Ki67+	 3152 3934
330	0	0	Ki67+	 3158 3985
331	0	0	Ki67+	 3171 4266
332	0	0	Ki67+	 3172 4466
333	0	0	Ki67+	 3176 3806
334	0	0	Ki67+	 3187 4028
335	0	0	Ki67+	 3189 4338
336	0	0	Ki67+	 3190 4442
337	0	0	Ki67+	 3191 4385
338	0	0	Ki67+	 3196 4508
339	0	0	Ki67+	 3197 4304
340	0	0	Ki67+	 3205 4042
341	0	0	Ki67+	 3208 4571
342	0	0	Ki67+	 3215 4476
343	0	0	Ki67+	 3220 3965
344	0	0	Ki67+	 3234 4420
345	0	0	Ki67+	 3236 4009
346	0	0	Ki67+	 3241 4456
347	0	0	Ki67+	 3242 4334
348	0	0	Ki67+	 3244 4517
349	0	0	Ki67+	 3246 4491
350	0	0	Ki67+	 3248 4419
351	0	0	Ki67+	 3249 3893
352	0	0	Ki67+	 3250 3873
353	0	0	Ki67+	 3256 3814
354	0	0	Ki67+	 3256 4461
355	0	0	Ki67+	 3260 4482
356	0	0	Ki67+	 3261 4371
357	0	0	Ki67+	 3263 3919
358	0	0	Ki67+	 3266 3836
359	0	0	Ki67+	 3274 4193
360	0	0	Ki67+	 2514 5306
361	0	0	Ki67+	 2724 4942
362	0	0	Ki67+	 2842 4882
363	0	0	Ki67+	 3117 5201
364	0	0	Ki67+	 3200 4596
365	0	0	Ki67+	 2497 6878
366	0	0	Ki67+	 2501 6808
367	0	0	Ki67+	 2606 6797
368	0	0	Ki67+	 2623 6892
369	0	0	Ki67+	 2740 6867
370	0	0	Ki67+	 2483 7212
371	0	0	Ki67+	 2650 7334
372	0	0	Ki67+	 3158 7707
373	0	0	Ki67+	 2900 7958
374	0	0	Ki67+	 2912 7956
375	0	0	Ki67+	 2986 7803
376	0	0	Ki67+	 3077 7800
377	0	0	Ki67+	 3123 7798
378	0	0	Ki67+	 3129 8173
379	0	0	Ki67+	 3201 8189
380	0	0	Ki67+	 3281 3307
381	0	0	Ki67+	 3285 3046
382	0	0	Ki67+	 3293 3073
383	0	0	Ki67+	 3301 3351
384	0	0	Ki67+	 3302 3292
385	0	0	Ki67+	 3322 3323
386	0	0	Ki67+	 3326 3306
387	0	0	Ki67+	 3333 3294
388	0	0	Ki67+	 3348 3340
389	0	0	Ki67+	 3350 3302
390	0	0	Ki67+	 3377 3335
391	0	0	Ki67+	 3380 3312
392	0	0	Ki67+	 3381 3094
393	0	0	Ki67+	 3384 3036
394	0	0	Ki67+	 3390 3011
395	0	0	Ki67+	 3392 3307
396	0	0	Ki67+	 3399 2982
397	0	0	Ki67+	 3400 3062
398	0	0	Ki67+	 3405 3041
399	0	0	Ki67+	 3413 3124
400	0	0	Ki67+	 3415 2983
401	0	0	Ki67+	 3415 3323
402	0	0	Ki67+	 3420 3081
403	0	0	Ki67+	 3423 2965
404	0	0	Ki67+	 3424 3312
405	0	0	Ki67+	 3425 3197
406	0	0	Ki67+	 3426 3016
407	0	0	Ki67+	 3433 2984
408	0	0	Ki67+	 3436 3080
409	0	0	Ki67+	 3437 3357
410	0	0	Ki67+	 3439 3318
411	0	0	Ki67+	 3441 3331
412	0	0	Ki67+	 3447 2919
413	0	0	Ki67+	 3450 3068
414	0	0	Ki67+	 3453 3332
415	0	0	Ki67+	 3460 3314
416	0	0	Ki67+	 3466 2947
417	0	0	Ki67+	 3474 2915
418	0	0	Ki67+	 3477 3318
419	0	0	Ki67+	 3477 3336
420	0	0	Ki67+	 3489 2941
421	0	0	Ki67+	 3503 2972
422	0	0	Ki67+	 3504 3144
423	0	0	Ki67+	 3507 2952
424	0	0	Ki67+	 3507 3035
425	0	0	Ki67+	 3513 3181
426	0	0	Ki67+	 3514 3295
427	0	0	Ki67+	 3516 3006
428	0	0	Ki67+	 3517 3084
429	0	0	Ki67+	 3521 3056
430	0	0	Ki67+	 3529 2926
431	0	0	Ki67+	 3530 3018
432	0	0	Ki67+	 3538 2906
433	0	0	Ki67+	 3538 3170
434	0	0	Ki67+	 3539 2978
435	0	0	Ki67+	 3539 3194
436	0	0	Ki67+	 3553 2934
437	0	0	Ki67+	 3553 2954
438	0	0	Ki67+	 3553 3063
439	0	0	Ki67+	 3555 3013
440	0	0	Ki67+	 3560 2980
441	0	0	Ki67+	 3560 3281
442	0	0	Ki67+	 3562 3002
443	0	0	Ki67+	 3562 3118
444	0	0	Ki67+	 3563 3237
445	0	0	Ki67+	 3565 3043
446	0	0	Ki67+	 3567 3222
447	0	0	Ki67+	 3570 3261
448	0	0	Ki67+	 3575 3183
449	0	0	Ki67+	 3576 2998
450	0	0	Ki67+	 3582 3089
451	0	0	Ki67+	 3585 2914
452	0	0	Ki67+	 3585 3151
453	0	0	Ki67+	 3585 3269
454	0	0	Ki67+	 3589 3033
455	0	0	Ki67+	 3590 3228
456	0	0	Ki67+	 3596 3020
457	0	0	Ki67+	 3599 3155
458	0	0	Ki67+	 3601 2976
459	0	0	Ki67+	 3605 3211
460	0	0	Ki67+	 3607 2990
461	0	0	Ki67+	 3608 3060
462	0	0	Ki67+	 3609 3308
463	0	0	Ki67+	 3612 3270
464	0	0	Ki67+	 3613 3322
465	0	0	Ki67+	 3614 2939
466	0	0	Ki67+	 3616 3025
467	0	0	Ki67+	 3616 3035
468	0	0	Ki67+	 3621 3243
469	0	0	Ki67+	 3628 2972
470	0	0	Ki67+	 3629 3099
471	0	0	Ki67+	 3629 3148
472	0	0	Ki67+	 3630 3191
473	0	0	Ki67+	 3632 2959
474	0	0	Ki67+	 3644 3163
475	0	0	Ki67+	 3658 3193
476	0	0	Ki67+	 3659 3261
477	0	0	Ki67+	 3660 2964
478	0	0	Ki67+	 3661 3158
479	0	0	Ki67+	 3667 3076
480	0	0	Ki67+	 3668 2932
481	0	0	Ki67+	 3669 3057
482	0	0	Ki67+	 3670 3215
483	0	0	Ki67+	 3677 3022
484	0	0	Ki67+	 3679 3230
485	0	0	Ki67+	 3685 3093
486	0	0	Ki67+	 3685 3217
487	0	0	Ki67+	 3685 3269
488	0	0	Ki67+	 3691 3289
489	0	0	Ki67+	 3693 3055
490	0	0	Ki67+	 3695 2985
491	0	0	Ki67+	 3712 2978
492	0	0	Ki67+	 3713 3135
493	0	0	Ki67+	 3715 3100
494	0	0	Ki67+	 3725 3077
495	0	0	Ki67+	 3735 3021
496	0	0	Ki67+	 3738 3048
497	0	0	Ki67+	 3739 3172
498	0	0	Ki67+	 3756 2999
499	0	0	Ki67+	 3763 3097
500	0	0	Ki67+	 3765 3148
501	0	0	Ki67+	 3772 2973
502	0	0	Ki67+	 3779 3085
503	0	0	Ki67+	 3787 3025
504	0	0	Ki67+	 3792 2950
505	0	0	Ki67+	 3795 2965
506	0	0	Ki67+	 3795 3139
507	0	0	Ki67+	 3799 3001
508	0	0	Ki67+	 3803 3110
509	0	0	Ki67+	 3804 3092
510	0	0	Ki67+	 3805 2988
511	0	0	Ki67+	 3809 3047
512	0	0	Ki67+	 3815 2963
513	0	0	Ki67+	 3815 3084
514	0	0	Ki67+	 3817 2942
515	0	0	Ki67+	 3822 2925
516	0	0	Ki67+	 3823 3159
517	0	0	Ki67+	 3827 3027
518	0	0	Ki67+	 3830 3067
519	0	0	Ki67+	 3834 2958
520	0	0	Ki67+	 3834 3301
521	0	0	Ki67+	 3835 2929
522	0	0	Ki67+	 3837 3001
523	0	0	Ki67+	 3838 3131
524	0	0	Ki67+	 3846 3093
525	0	0	Ki67+	 3847 3037
526	0	0	Ki67+	 3848 2980
527	0	0	Ki67+	 3849 3008
528	0	0	Ki67+	 3851 3117
529	0	0	Ki67+	 3853 3322
530	0	0	Ki67+	 3861 2865
531	0	0	Ki67+	 3861 3303
532	0	0	Ki67+	 3863 3058
533	0	0	Ki67+	 3863 3284
534	0	0	Ki67+	 3866 2942
535	0	0	Ki67+	 3874 3336
536	0	0	Ki67+	 3878 3303
537	0	0	Ki67+	 3883 3265
538	0	0	Ki67+	 3884 3354
539	0	0	Ki67+	 3891 2952
540	0	0	Ki67+	 3891 3061
541	0	0	Ki67+	 3892 3278
542	0	0	Ki67+	 3895 2985
543	0	0	Ki67+	 3904 3320
544	0	0	Ki67+	 3905 3276
545	0	0	Ki67+	 3910 3076
546	0	0	Ki67+	 3910 3357
547	0	0	Ki67+	 3911 3302
548	0	0	Ki67+	 3912 3029
549	0	0	Ki67+	 3912 3063
550	0	0	Ki67+	 3918 3340
551	0	0	Ki67+	 3919 2954
552	0	0	Ki67+	 3925 2981
553	0	0	Ki67+	 3926 2834
554	0	0	Ki67+	 3937 3323
555	0	0	Ki67+	 3938 3036
556	0	0	Ki67+	 3940 3267
557	0	0	Ki67+	 3943 3295
558	0	0	Ki67+	 3950 2960
559	0	0	Ki67+	 3957 3296
560	0	0	Ki67+	 3958 3168
561	0	0	Ki67+	 3961 2985
562	0	0	Ki67+	 3967 3264
563	0	0	Ki67+	 3968 3007
564	0	0	Ki67+	 3969 3329
565	0	0	Ki67+	 3987 2980
566	0	0	Ki67+	 3987 2999
567	0	0	Ki67+	 3989 3267
568	0	0	Ki67+	 3991 3031
569	0	0	Ki67+	 3993 3287
570	0	0	Ki67+	 4002 2958
571	0	0	Ki67+	 4009 3013
572	0	0	Ki67+	 4028 2947
573	0	0	Ki67+	 4030 3295
574	0	0	Ki67+	 4033 3326
575	0	0	Ki67+	 4042 2658
576	0	0	Ki67+	 4045 3341
577	0	0	Ki67+	 4051 2975
578	0	0	Ki67+	 4061 3307
579	0	0	Ki67+	 4062 2657
580	0	0	Ki67+	 4063 3320
581	0	0	Ki67+	 4063 3350
582	0	0	Ki67+	 4070 2930
583	0	0	Ki67+	 4072 2998
584	0	0	Ki67+	 4078 3024
585	0	0	Ki67+	 3282 3545
586	0	0	Ki67+	 3282 3954
587	0	0	Ki67+	 3283 3889
588	0	0	Ki67+	 3290 3764
589	0	0	Ki67+	 3291 3374
590	0	0	Ki67+	 3291 3431
591	0	0	Ki67+	 3291 3611
592	0	0	Ki67+	 3294 3464
593	0	0	Ki67+	 3295 3950
594	0	0	Ki67+	 3296 3709
595	0	0	Ki67+	 3302 3533
596	0	0	Ki67+	 3304 3924
597	0	0	Ki67+	 3305 3752
598	0	0	Ki67+	 3305 4010
599	0	0	Ki67+	 3306 3626
600	0	0	Ki67+	 3315 3689
601	0	0	Ki67+	 3315 3720
602	0	0	Ki67+	 3318 3362
603	0	0	Ki67+	 3318 3583
604	0	0	Ki67+	 3319 3567
605	0	0	Ki67+	 3321 3378
606	0	0	Ki67+	 3323 3798
607	0	0	Ki67+	 3324 3436
608	0	0	Ki67+	 3326 4039
609	0	0	Ki67+	 3333 3982
610	0	0	Ki67+	 3335 3376
611	0	0	Ki67+	 3337 3705
612	0	0	Ki67+	 3337 3751
613	0	0	Ki67+	 3337 3791
614	0	0	Ki67+	 3337 3867
615	0	0	Ki67+	 3342 3476
616	0	0	Ki67+	 3342 3951
617	0	0	Ki67+	 3343 3610
618	0	0	Ki67+	 3344 3938
619	0	0	Ki67+	 3347 3456
620	0	0	Ki67+	 3349 3573
621	0	0	Ki67+	 3349 3730
622	0	0	Ki67+	 3353 3960
623	0	0	Ki67+	 3353 3987
624	0	0	Ki67+	 3355 3779
625	0	0	Ki67+	 3356 3429
626	0	0	Ki67+	 3357 3857
627	0	0	Ki67+	 3358 3646
628	0	0	Ki67+	 3359 3670
629	0	0	Ki67+	 3362 3952
630	0	0	Ki67+	 3365 3417
631	0	0	Ki67+	 3365 3612
632	0	0	Ki67+	 3365 3877
633	0	0	Ki67+	 3366 4070
634	0	0	Ki67+	 3369 3372
635	0	0	Ki67+	 3371 3506
636	0	0	Ki67+	 3371 3709
637	0	0	Ki67+	 3372 3442
638	0	0	Ki67+	 3376 4096
639	0	0	Ki67+	 3378 3572
640	0	0	Ki67+	 3379 3816
641	0	0	Ki67+	 3380 3631
642	0	0	Ki67+	 3381 3931
643	0	0	Ki67+	 3385 3671
644	0	0	Ki67+	 3387 3535
645	0	0	Ki67+	 3393 3601
646	0	0	Ki67+	 3398 4078
647	0	0	Ki67+	 3399 4048
648	0	0	Ki67+	 3400 3517
649	0	0	Ki67+	 3403 3722
650	0	0	Ki67+	 3404 3681
651	0	0	Ki67+	 3404 3697
652	0	0	Ki67+	 3405 3550
653	0	0	Ki67+	 3406 3944
654	0	0	Ki67+	 3410 3971
655	0	0	Ki67+	 3412 3395
656	0	0	Ki67+	 3416 3373
657	0	0	Ki67+	 3417 4106
658	0	0	Ki67+	 3423 4135
659	0	0	Ki67+	 3424 3573
660	0	0	Ki67+	 3425 3715
661	0	0	Ki67+	 3435 3676
662	0	0	Ki67+	 3440 3573
663	0	0	Ki67+	 3441 3430
664	0	0	Ki67+	 3442 3389
665	0	0	Ki67+	 3443 4134
666	0	0	Ki67+	 3447 3744
667	0	0	Ki67+	 3447 3823
668	0	0	Ki67+	 3449 3734
669	0	0	Ki67+	 3450 4003
670	0	0	Ki67+	 3450 4110
671	0	0	Ki67+	 3456 4100
672	0	0	Ki67+	 3457 4139
673	0	0	Ki67+	 3459 3402
674	0	0	Ki67+	 3459 3668
675	0	0	Ki67+	 3459 3852
676	0	0	Ki67+	 3460 3632
677	0	0	Ki67+	 3460 3759
678	0	0	Ki67+	 3461 4031
679	0	0	Ki67+	 3461 4159
680	0	0	Ki67+	 3462 4073
681	0	0	Ki67+	 3465 3982
682	0	0	Ki67+	 3466 3371
683	0	0	Ki67+	 3476 3500
684	0	0	Ki67+	 3479 3683
685	0	0	Ki67+	 3484 3643
686	0	0	Ki67+	 3486 4146
687	0	0	Ki67+	 3489 3741
688	0	0	Ki67+	 3491 4131
689	0	0	Ki67+	 3494 4096
690	0	0	Ki67+	 3496 4040
691	0	0	Ki67+	 3497 3458
692	0	0	Ki67+	 3497 3589
693	0	0	Ki67+	 3501 3996
694	0	0	Ki67+	 3504 3647
695	0	0	Ki67+	 3504 4016
696	0	0	Ki67+	 3505 3375
697	0	0	Ki67+	 3508 3978
698	0	0	Ki67+	 3509 3727
699	0	0	Ki67+	 3511 4096
700	0	0	Ki67+	 3512 3429
701	0	0	Ki67+	 3514 3862
702	0	0	Ki67+	 3519 3970
703	0	0	Ki67+	 3519 4134
704	0	0	Ki67+	 3522 3619
705	0	0	Ki67+	 3522 3938
706	0	0	Ki67+	 3524 3764
707	0	0	Ki67+	 3525 3670
708	0	0	Ki67+	 3530 3717
709	0	0	Ki67+	 3533 3437
710	0	0	Ki67+	 3538 4021
711	0	0	Ki67+	 3539 3742
712	0	0	Ki67+	 3541 3369
713	0	0	Ki67+	 3543 3405
714	0	0	Ki67+	 3549 3517
715	0	0	Ki67+	 3550 3860
716	0	0	Ki67+	 3551 4071
717	0	0	Ki67+	 3552 4056
718	0	0	Ki67+	 3557 3626
719	0	0	Ki67+	 3558 3543
720	0	0	Ki67+	 3558 3909
721	0	0	Ki67+	 3559 3951
722	0	0	Ki67+	 3568 4094
723	0	0	Ki67+	 3569 4053
724	0	0	Ki67+	 3570 3507
725	0	0	Ki67+	 3571 3684
726	0	0	Ki67+	 3571 3706
727	0	0	Ki67+	 3573 3848
728	0	0	Ki67+	 3577 3421
729	0	0	Ki67+	 3577 3964
730	0	0	Ki67+	 3580 3402
731	0	0	Ki67+	 3585 3477
732	0	0	Ki67+	 3586 3734
733	0	0	Ki67+	 3589 3361
734	0	0	Ki67+	 3592 3775
735	0	0	Ki67+	 3592 3929
736	0	0	Ki67+	 3593 3444
737	0	0	Ki67+	 3593 3881
738	0	0	Ki67+	 3595 3532
739	0	0	Ki67+	 3603 3633
740	0	0	Ki67+	 3606 3766
741	0	0	Ki67+	 3606 4089
742	0	0	Ki67+	 3607 3667
743	0	0	Ki67+	 3609 3477
744	0	0	Ki67+	 3609 3784
745	0	0	Ki67+	 3613 3858
746	0	0	Ki67+	 3614 3829
747	0	0	Ki67+	 3615 3438
748	0	0	Ki67+	 3617 3739
749	0	0	Ki67+	 3617 3969
750	0	0	Ki67+	 3622 3518
751	0	0	Ki67+	 3628 4145
752	0	0	Ki67+	 3630 3487
753	0	0	Ki67+	 3631 3708
754	0	0	Ki67+	 3633 3553
755	0	0	Ki67+	 3634 3846
756	0	0	Ki67+	 3639 3868
757	0	0	Ki67+	 3645 3535
758	0	0	Ki67+	 3647 3772
759	0	0	Ki67+	 3648 3721
760	0	0	Ki67+	 3649 3499
761	0	0	Ki67+	 3656 4150
762	0	0	Ki67+	 3657 3529
763	0	0	Ki67+	 3663 3802
764	0	0	Ki67+	 3664 3462
765	0	0	Ki67+	 3665 3560
766	0	0	Ki67+	 3669 3641
767	0	0	Ki67+	 3670 3745
768	0	0	Ki67+	 3676 4124
769	0	0	Ki67+	 3680 3532
770	0	0	Ki67+	 3680 3951
771	0	0	Ki67+	 3680 3990
772	0	0	Ki67+	 3681 3547
773	0	0	Ki67+	 3681 3778
774	0	0	Ki67+	 3690 3584
775	0	0	Ki67+	 3690 4158
776	0	0	Ki67+	 3694 3725
777	0	0	Ki67+	 3695 3564
778	0	0	Ki67+	 3697 4103
779	0	0	Ki67+	 3703 3795
780	0	0	Ki67+	 3705 3781
781	0	0	Ki67+	 3707 3557
782	0	0	Ki67+	 3707 3617
783	0	0	Ki67+	 3707 3869
784	0	0	Ki67+	 3709 3658
785	0	0	Ki67+	 3709 3833
786	0	0	Ki67+	 3709 4034
787	0	0	Ki67+	 3710 3628
788	0	0	Ki67+	 3715 3963
789	0	0	Ki67+	 3722 3908
790	0	0	Ki67+	 3723 3940
791	0	0	Ki67+	 3732 3653
792	0	0	Ki67+	 3732 4057
793	0	0	Ki67+	 3734 3702
794	0	0	Ki67+	 3735 3933
795	0	0	Ki67+	 3736 4075
796	0	0	Ki67+	 3737 3724
797	0	0	Ki67+	 3737 3897
798	0	0	Ki67+	 3742 3979
799	0	0	Ki67+	 3745 3601
800	0	0	Ki67+	 3750 3614
801	0	0	Ki67+	 3752 3772
802	0	0	Ki67+	 3755 3955
803	0	0	Ki67+	 3766 3578
804	0	0	Ki67+	 3769 3813
805	0	0	Ki67+	 3771 3595
806	0	0	Ki67+	 3778 3854
807	0	0	Ki67+	 3779 3568
808	0	0	Ki67+	 3781 3594
809	0	0	Ki67+	 3802 3900
810	0	0	Ki67+	 3804 3849
811	0	0	Ki67+	 3804 3884
812	0	0	Ki67+	 3805 3733
813	0	0	Ki67+	 3807 3932
814	0	0	Ki67+	 3812 3918
815	0	0	Ki67+	 3815 3668
816	0	0	Ki67+	 3825 3648
817	0	0	Ki67+	 3829 3832
818	0	0	Ki67+	 3831 3938
819	0	0	Ki67+	 3835 3898
820	0	0	Ki67+	 3839 4146
821	0	0	Ki67+	 3840 4051
822	0	0	Ki67+	 3844 3715
823	0	0	Ki67+	 3845 3831
824	0	0	Ki67+	 3847 3676
825	0	0	Ki67+	 3847 3994
826	0	0	Ki67+	 3848 3865
827	0	0	Ki67+	 3850 3743
828	0	0	Ki67+	 3850 3802
829	0	0	Ki67+	 3855 3413
830	0	0	Ki67+	 3860 3380
831	0	0	Ki67+	 3862 4016
832	0	0	Ki67+	 3868 3972
833	0	0	Ki67+	 3868 4000
834	0	0	Ki67+	 3874 3832
835	0	0	Ki67+	 3874 3905
836	0	0	Ki67+	 3878 3613
837	0	0	Ki67+	 3879 3561
838	0	0	Ki67+	 3880 3535
839	0	0	Ki67+	 3881 3812
840	0	0	Ki67+	 3881 3955
841	0	0	Ki67+	 3881 3984
842	0	0	Ki67+	 3881 4092
843	0	0	Ki67+	 3882 3502
844	0	0	Ki67+	 3883 3442
845	0	0	Ki67+	 3886 3747
846	0	0	Ki67+	 3888 3380
847	0	0	Ki67+	 3890 3456
848	0	0	Ki67+	 3891 3984
849	0	0	Ki67+	 3892 3657
850	0	0	Ki67+	 3893 3538
851	0	0	Ki67+	 3894 3550
852	0	0	Ki67+	 3898 3958
853	0	0	Ki67+	 3898 4097
854	0	0	Ki67+	 3900 3766
855	0	0	Ki67+	 3901 4130
856	0	0	Ki67+	 3902 3677
857	0	0	Ki67+	 3904 3829
858	0	0	Ki67+	 3906 3601
859	0	0	Ki67+	 3908 3983
860	0	0	Ki67+	 3909 3482
861	0	0	Ki67+	 3909 3718
862	0	0	Ki67+	 3910 3409
863	0	0	Ki67+	 3911 3624
864	0	0	Ki67+	 3911 3661
865	0	0	Ki67+	 3911 4131
866	0	0	Ki67+	 3912 3554
867	0	0	Ki67+	 3912 3778
868	0	0	Ki67+	 3917 3799
869	0	0	Ki67+	 3920 4097
870	0	0	Ki67+	 3924 3732
871	0	0	Ki67+	 3927 3705
872	0	0	Ki67+	 3927 3842
873	0	0	Ki67+	 3930 3971
874	0	0	Ki67+	 3931 3522
875	0	0	Ki67+	 3932 3421
876	0	0	Ki67+	 3932 3751
877	0	0	Ki67+	 3934 3633
878	0	0	Ki67+	 3934 4150
879	0	0	Ki67+	 3946 3854
880	0	0	Ki67+	 3947 3942
881	0	0	Ki67+	 3949 3489
882	0	0	Ki67+	 3949 3760
883	0	0	Ki67+	 3950 4079
884	0	0	Ki67+	 3955 3476
885	0	0	Ki67+	 3957 3980
886	0	0	Ki67+	 3960 3903
887	0	0	Ki67+	 3961 3519
888	0	0	Ki67+	 3965 3788
889	0	0	Ki67+	 3966 3883
890	0	0	Ki67+	 3968 3935
891	0	0	Ki67+	 3970 3531
892	0	0	Ki67+	 3971 3688
893	0	0	Ki67+	 3975 3805
894	0	0	Ki67+	 3976 3664
895	0	0	Ki67+	 3977 4095
896	0	0	Ki67+	 3980 3460
897	0	0	Ki67+	 3980 3509
898	0	0	Ki67+	 3987 3571
899	0	0	Ki67+	 3987 3900
900	0	0	Ki67+	 3992 3431
901	0	0	Ki67+	 3999 3704
902	0	0	Ki67+	 4003 3412
903	0	0	Ki67+	 4003 3538
904	0	0	Ki67+	 4006 3853
905	0	0	Ki67+	 4009 3752
906	0	0	Ki67+	 4012 3985
907	0	0	Ki67+	 4013 3456
908	0	0	Ki67+	 4013 3557
909	0	0	Ki67+	 4014 4007
910	0	0	Ki67+	 4015 4078
911	0	0	Ki67+	 4020 3528
912	0	0	Ki67+	 4021 4108
913	0	0	Ki67+	 4022 3430
914	0	0	Ki67+	 4029 3500
915	0	0	Ki67+	 4031 3883
916	0	0	Ki67+	 4036 3731
917	0	0	Ki67+	 4040 4091
918	0	0	Ki67+	 4045 3821
919	0	0	Ki67+	 4046 3361
920	0	0	Ki67+	 4048 3447
921	0	0	Ki67+	 4049 3891
922	0	0	Ki67+	 4056 3513
923	0	0	Ki67+	 4057 4039
924	0	0	Ki67+	 4063 3426
925	0	0	Ki67+	 4063 3458
926	0	0	Ki67+	 4063 3861
927	0	0	Ki67+	 4064 3721
928	0	0	Ki67+	 4066 3512
929	0	0	Ki67+	 4068 3615
930	0	0	Ki67+	 4068 4027
931	0	0	Ki67+	 4075 3641
932	0	0	Ki67+	 4076 3785
933	0	0	Ki67+	 4078 3546
934	0	0	Ki67+	 3297 4476
935	0	0	Ki67+	 3305 4438
936	0	0	Ki67+	 3308 4603
937	0	0	Ki67+	 3311 4574
938	0	0	Ki67+	 3322 4541
939	0	0	Ki67+	 3323 4457
940	0	0	Ki67+	 3324 4268
941	0	0	Ki67+	 3334 4480
942	0	0	Ki67+	 3337 4514
943	0	0	Ki67+	 3366 4593
944	0	0	Ki67+	 3373 4614
945	0	0	Ki67+	 3387 4518
946	0	0	Ki67+	 3390 4642
947	0	0	Ki67+	 3391 4623
948	0	0	Ki67+	 3396 4604
949	0	0	Ki67+	 3401 4614
950	0	0	Ki67+	 3410 4808
951	0	0	Ki67+	 3419 4660
952	0	0	Ki67+	 3429 4255
953	0	0	Ki67+	 3429 4823
954	0	0	Ki67+	 3438 4676
955	0	0	Ki67+	 3440 4170
956	0	0	Ki67+	 3445 4622
957	0	0	Ki67+	 3448 4535
958	0	0	Ki67+	 3463 4182
959	0	0	Ki67+	 3463 4539
960	0	0	Ki67+	 3465 4849
961	0	0	Ki67+	 3472 4282
962	0	0	Ki67+	 3481 4708
963	0	0	Ki67+	 3485 4236
964	0	0	Ki67+	 3491 4564
965	0	0	Ki67+	 3492 4543
966	0	0	Ki67+	 3498 4728
967	0	0	Ki67+	 3512 4837
968	0	0	Ki67+	 3518 4240
969	0	0	Ki67+	 3519 4264
970	0	0	Ki67+	 3522 4679
971	0	0	Ki67+	 3524 4347
972	0	0	Ki67+	 3528 4627
973	0	0	Ki67+	 3538 4237
974	0	0	Ki67+	 3543 4597
975	0	0	Ki67+	 3546 4677
976	0	0	Ki67+	 3551 4214
977	0	0	Ki67+	 3556 4742
978	0	0	Ki67+	 3566 4620
979	0	0	Ki67+	 3569 4406
980	0	0	Ki67+	 3570 4226
981	0	0	Ki67+	 3582 4383
982	0	0	Ki67+	 3583 4191
983	0	0	Ki67+	 3583 4667
984	0	0	Ki67+	 3588 4350
985	0	0	Ki67+	 3589 4438
986	0	0	Ki67+	 3592 4175
987	0	0	Ki67+	 3594 4699
988	0	0	Ki67+	 3606 4247
989	0	0	Ki67+	 3608 4311
990	0	0	Ki67+	 3612 4340
991	0	0	Ki67+	 3616 4364
992	0	0	Ki67+	 3626 4210
993	0	0	Ki67+	 3637 4328
994	0	0	Ki67+	 3639 4185
995	0	0	Ki67+	 3652 4354
996	0	0	Ki67+	 3674 4674
997	0	0	Ki67+	 3686 4422
998	0	0	Ki67+	 3692 4250
999	0	0	Ki67+	 3698 4175
1000	0	0	Ki67+	 3699 4320
1001	0	0	Ki67+	 3703 4310
1002	0	0	Ki67+	 3727 4246
1003	0	0	Ki67+	 3727 4483
1004	0	0	Ki67+	 3731 4303
1005	0	0	Ki67+	 3743 4217
1006	0	0	Ki67+	 3743 4558
1007	0	0	Ki67+	 3752 4300
1008	0	0	Ki67+	 3775 4353
1009	0	0	Ki67+	 3781 4727
1010	0	0	Ki67+	 3793 4461
1011	0	0	Ki67+	 3797 4354
1012	0	0	Ki67+	 3804 4936
1013	0	0	Ki67+	 3808 4173
1014	0	0	Ki67+	 3816 4814
1015	0	0	Ki67+	 3832 4168
1016	0	0	Ki67+	 3832 4331
1017	0	0	Ki67+	 3832 4507
1018	0	0	Ki67+	 3838 4300
1019	0	0	Ki67+	 3856 4711
1020	0	0	Ki67+	 3874 4491
1021	0	0	Ki67+	 3881 4467
1022	0	0	Ki67+	 3886 4507
1023	0	0	Ki67+	 3896 4370
1024	0	0	Ki67+	 3898 4476
1025	0	0	Ki67+	 3901 4335
1026	0	0	Ki67+	 3901 4635
1027	0	0	Ki67+	 3904 4271
1028	0	0	Ki67+	 3915 4458
1029	0	0	Ki67+	 3916 4394
1030	0	0	Ki67+	 3939 4250
1031	0	0	Ki67+	 3951 4447
1032	0	0	Ki67+	 3953 4192
1033	0	0	Ki67+	 3959 4318
1034	0	0	Ki67+	 3970 4233
1035	0	0	Ki67+	 3988 4343
1036	0	0	Ki67+	 3989 4222
1037	0	0	Ki67+	 3997 4374
1038	0	0	Ki67+	 4002 4332
1039	0	0	Ki67+	 4012 4321
1040	0	0	Ki67+	 4039 4865
1041	0	0	Ki67+	 4054 4292
1042	0	0	Ki67+	 4065 4308
1043	0	0	Ki67+	 4065 4470
1044	0	0	Ki67+	 3887 4988
1045	0	0	Ki67+	 4053 5513
1046	0	0	Ki67+	 3962 6524
1047	0	0	Ki67+	 4058 6392
1048	0	0	Ki67+	 3984 6939
1049	0	0	Ki67+	 3303 7963
1050	0	0	Ki67+	 3314 7872
1051	0	0	Ki67+	 3329 7829
1052	0	0	Ki67+	 3445 7753
1053	0	0	Ki67+	 3451 7883
1054	0	0	Ki67+	 3453 7797
1055	0	0	Ki67+	 3481 7827
1056	0	0	Ki67+	 3565 7487
1057	0	0	Ki67+	 3566 7576
1058	0	0	Ki67+	 3677 7770
1059	0	0	Ki67+	 3707 7698
1060	0	0	Ki67+	 3321 8241
1061	0	0	Ki67+	 3490 8236
1062	0	0	Ki67+	 4083 2601
1063	0	0	Ki67+	 4092 2969
1064	0	0	Ki67+	 4100 2597
1065	0	0	Ki67+	 4109 2950
1066	0	0	Ki67+	 4115 3037
1067	0	0	Ki67+	 4117 2628
1068	0	0	Ki67+	 4119 2604
1069	0	0	Ki67+	 4120 2573
1070	0	0	Ki67+	 4121 2973
1071	0	0	Ki67+	 4127 3009
1072	0	0	Ki67+	 4139 2766
1073	0	0	Ki67+	 4142 2596
1074	0	0	Ki67+	 4143 2584
1075	0	0	Ki67+	 4146 2939
1076	0	0	Ki67+	 4152 3035
1077	0	0	Ki67+	 4155 2757
1078	0	0	Ki67+	 4157 2643
1079	0	0	Ki67+	 4163 3021
1080	0	0	Ki67+	 4171 2714
1081	0	0	Ki67+	 4183 2767
1082	0	0	Ki67+	 4183 2961
1083	0	0	Ki67+	 4193 2648
1084	0	0	Ki67+	 4196 3030
1085	0	0	Ki67+	 4197 2727
1086	0	0	Ki67+	 4201 2677
1087	0	0	Ki67+	 4207 2697
1088	0	0	Ki67+	 4209 2783
1089	0	0	Ki67+	 4215 2708
1090	0	0	Ki67+	 4215 2822
1091	0	0	Ki67+	 4223 3029
1092	0	0	Ki67+	 4228 2754
1093	0	0	Ki67+	 4234 2969
1094	0	0	Ki67+	 4239 2525
1095	0	0	Ki67+	 4239 2938
1096	0	0	Ki67+	 4240 2723
1097	0	0	Ki67+	 4244 2777
1098	0	0	Ki67+	 4250 2746
1099	0	0	Ki67+	 4260 2777
1100	0	0	Ki67+	 4260 2820
1101	0	0	Ki67+	 4261 2988
1102	0	0	Ki67+	 4264 3019
1103	0	0	Ki67+	 4265 2555
1104	0	0	Ki67+	 4268 3005
1105	0	0	Ki67+	 4271 2986
1106	0	0	Ki67+	 4272 2953
1107	0	0	Ki67+	 4275 2909
1108	0	0	Ki67+	 4277 2612
1109	0	0	Ki67+	 4278 2833
1110	0	0	Ki67+	 4280 2479
1111	0	0	Ki67+	 4285 2873
1112	0	0	Ki67+	 4286 2640
1113	0	0	Ki67+	 4291 2672
1114	0	0	Ki67+	 4292 2584
1115	0	0	Ki67+	 4303 2594
1116	0	0	Ki67+	 4313 2637
1117	0	0	Ki67+	 4324 2624
1118	0	0	Ki67+	 4329 2461
1119	0	0	Ki67+	 4332 2572
1120	0	0	Ki67+	 4333 2545
1121	0	0	Ki67+	 4335 2652
1122	0	0	Ki67+	 4340 2495
1123	0	0	Ki67+	 4340 2626
1124	0	0	Ki67+	 4340 2667
1125	0	0	Ki67+	 4344 2751
1126	0	0	Ki67+	 4347 2576
1127	0	0	Ki67+	 4362 2481
1128	0	0	Ki67+	 4365 2503
1129	0	0	Ki67+	 4366 2681
1130	0	0	Ki67+	 4370 2648
1131	0	0	Ki67+	 4374 2575
1132	0	0	Ki67+	 4376 2556
1133	0	0	Ki67+	 4378 2447
1134	0	0	Ki67+	 4380 2624
1135	0	0	Ki67+	 4381 3038
1136	0	0	Ki67+	 4391 2490
1137	0	0	Ki67+	 4393 2656
1138	0	0	Ki67+	 4393 2993
1139	0	0	Ki67+	 4396 2421
1140	0	0	Ki67+	 4403 2950
1141	0	0	Ki67+	 4408 2596
1142	0	0	Ki67+	 4409 3023
1143	0	0	Ki67+	 4410 2495
1144	0	0	Ki67+	 4413 2979
1145	0	0	Ki67+	 4414 2571
1146	0	0	Ki67+	 4415 2669
1147	0	0	Ki67+	 4416 2434
1148	0	0	Ki67+	 4420 2937
1149	0	0	Ki67+	 4421 2387
1150	0	0	Ki67+	 4421 2423
1151	0	0	Ki67+	 4422 2470
1152	0	0	Ki67+	 4426 2408
1153	0	0	Ki67+	 4428 3006
1154	0	0	Ki67+	 4429 3016
1155	0	0	Ki67+	 4430 2548
1156	0	0	Ki67+	 4431 2652
1157	0	0	Ki67+	 4433 2537
1158	0	0	Ki67+	 4439 2938
1159	0	0	Ki67+	 4441 2485
1160	0	0	Ki67+	 4441 2574
1161	0	0	Ki67+	 4449 2592
1162	0	0	Ki67+	 4450 2747
1163	0	0	Ki67+	 4451 2989
1164	0	0	Ki67+	 4454 2698
1165	0	0	Ki67+	 4454 3001
1166	0	0	Ki67+	 4457 2394
1167	0	0	Ki67+	 4459 2514
1168	0	0	Ki67+	 4461 2364
1169	0	0	Ki67+	 4464 2416
1170	0	0	Ki67+	 4469 2763
1171	0	0	Ki67+	 4470 3010
1172	0	0	Ki67+	 4472 2596
1173	0	0	Ki67+	 4472 2726
1174	0	0	Ki67+	 4479 2790
1175	0	0	Ki67+	 4480 2744
1176	0	0	Ki67+	 4491 2411
1177	0	0	Ki67+	 4492 2783
1178	0	0	Ki67+	 4492 2824
1179	0	0	Ki67+	 4494 2997
1180	0	0	Ki67+	 4494 3028
1181	0	0	Ki67+	 4497 2576
1182	0	0	Ki67+	 4498 2718
1183	0	0	Ki67+	 4500 2847
1184	0	0	Ki67+	 4501 2612
1185	0	0	Ki67+	 4501 2814
1186	0	0	Ki67+	 4503 2346
1187	0	0	Ki67+	 4513 2739
1188	0	0	Ki67+	 4514 2582
1189	0	0	Ki67+	 4515 3025
1190	0	0	Ki67+	 4516 2513
1191	0	0	Ki67+	 4519 2973
1192	0	0	Ki67+	 4524 2327
1193	0	0	Ki67+	 4533 2595
1194	0	0	Ki67+	 4535 2352
1195	0	0	Ki67+	 4535 2775
1196	0	0	Ki67+	 4538 2567
1197	0	0	Ki67+	 4540 2639
1198	0	0	Ki67+	 4542 2482
1199	0	0	Ki67+	 4544 2524
1200	0	0	Ki67+	 4544 3028
1201	0	0	Ki67+	 4545 2325
1202	0	0	Ki67+	 4548 2835
1203	0	0	Ki67+	 4552 2921
1204	0	0	Ki67+	 4555 2871
1205	0	0	Ki67+	 4557 2624
1206	0	0	Ki67+	 4559 2495
1207	0	0	Ki67+	 4559 2542
1208	0	0	Ki67+	 4562 2651
1209	0	0	Ki67+	 4564 2458
1210	0	0	Ki67+	 4568 3022
1211	0	0	Ki67+	 4570 3009
1212	0	0	Ki67+	 4576 2919
1213	0	0	Ki67+	 4584 2626
1214	0	0	Ki67+	 4584 2946
1215	0	0	Ki67+	 4590 2983
1216	0	0	Ki67+	 4597 2421
1217	0	0	Ki67+	 4600 2642
1218	0	0	Ki67+	 4602 2553
1219	0	0	Ki67+	 4602 2573
1220	0	0	Ki67+	 4604 2661
1221	0	0	Ki67+	 4607 2501
1222	0	0	Ki67+	 4608 2416
1223	0	0	Ki67+	 4608 3020
1224	0	0	Ki67+	 4613 2965
1225	0	0	Ki67+	 4617 2611
1226	0	0	Ki67+	 4621 3000
1227	0	0	Ki67+	 4622 2925
1228	0	0	Ki67+	 4624 2576
1229	0	0	Ki67+	 4624 2657
1230	0	0	Ki67+	 4627 2439
1231	0	0	Ki67+	 4628 2354
1232	0	0	Ki67+	 4628 3039
1233	0	0	Ki67+	 4630 2314
1234	0	0	Ki67+	 4630 2526
1235	0	0	Ki67+	 4634 2669
1236	0	0	Ki67+	 4638 2412
1237	0	0	Ki67+	 4641 2327
1238	0	0	Ki67+	 4643 2889
1239	0	0	Ki67+	 4644 2386
1240	0	0	Ki67+	 4644 2548
1241	0	0	Ki67+	 4649 2939
1242	0	0	Ki67+	 4650 2284
1243	0	0	Ki67+	 4650 2979
1244	0	0	Ki67+	 4655 2653
1245	0	0	Ki67+	 4657 2433
1246	0	0	Ki67+	 4657 3013
1247	0	0	Ki67+	 4658 2577
1248	0	0	Ki67+	 4658 2621
1249	0	0	Ki67+	 4659 2521
1250	0	0	Ki67+	 4663 2251
1251	0	0	Ki67+	 4665 2670
1252	0	0	Ki67+	 4666 2699
1253	0	0	Ki67+	 4669 2907
1254	0	0	Ki67+	 4670 2439
1255	0	0	Ki67+	 4670 2841
1256	0	0	Ki67+	 4673 2567
1257	0	0	Ki67+	 4674 2462
1258	0	0	Ki67+	 4674 2603
1259	0	0	Ki67+	 4675 2648
1260	0	0	Ki67+	 4676 2884
1261	0	0	Ki67+	 4676 3019
1262	0	0	Ki67+	 4677 2993
1263	0	0	Ki67+	 4682 2952
1264	0	0	Ki67+	 4685 2855
1265	0	0	Ki67+	 4688 2836
1266	0	0	Ki67+	 4692 2662
1267	0	0	Ki67+	 4692 2675
1268	0	0	Ki67+	 4694 2586
1269	0	0	Ki67+	 4694 2607
1270	0	0	Ki67+	 4694 2979
1271	0	0	Ki67+	 4695 2927
1272	0	0	Ki67+	 4698 2859
1273	0	0	Ki67+	 4698 2952
1274	0	0	Ki67+	 4700 2710
1275	0	0	Ki67+	 4703 2847
1276	0	0	Ki67+	 4704 2333
1277	0	0	Ki67+	 4707 2974
1278	0	0	Ki67+	 4710 2632
1279	0	0	Ki67+	 4710 2991
1280	0	0	Ki67+	 4713 3010
1281	0	0	Ki67+	 4714 2910
1282	0	0	Ki67+	 4718 2670
1283	0	0	Ki67+	 4719 2807
1284	0	0	Ki67+	 4719 3021
1285	0	0	Ki67+	 4720 2553
1286	0	0	Ki67+	 4720 2731
1287	0	0	Ki67+	 4721 2899
1288	0	0	Ki67+	 4721 2981
1289	0	0	Ki67+	 4723 2758
1290	0	0	Ki67+	 4727 2589
1291	0	0	Ki67+	 4728 2699
1292	0	0	Ki67+	 4730 2252
1293	0	0	Ki67+	 4732 2547
1294	0	0	Ki67+	 4732 2768
1295	0	0	Ki67+	 4735 2814
1296	0	0	Ki67+	 4736 2578
1297	0	0	Ki67+	 4737 2859
1298	0	0	Ki67+	 4738 2449
1299	0	0	Ki67+	 4738 2730
1300	0	0	Ki67+	 4739 2604
1301	0	0	Ki67+	 4743 2631
1302	0	0	Ki67+	 4744 2990
1303	0	0	Ki67+	 4745 2814
1304	0	0	Ki67+	 4750 2649
1305	0	0	Ki67+	 4751 2762
1306	0	0	Ki67+	 4751 2873
1307	0	0	Ki67+	 4753 2485
1308	0	0	Ki67+	 4753 2782
1309	0	0	Ki67+	 4754 2949
1310	0	0	Ki67+	 4763 2708
1311	0	0	Ki67+	 4767 2550
1312	0	0	Ki67+	 4767 2569
1313	0	0	Ki67+	 4771 2669
1314	0	0	Ki67+	 4776 2878
1315	0	0	Ki67+	 4776 3012
1316	0	0	Ki67+	 4782 2668
1317	0	0	Ki67+	 4783 2634
1318	0	0	Ki67+	 4788 2514
1319	0	0	Ki67+	 4788 2869
1320	0	0	Ki67+	 4792 2960
1321	0	0	Ki67+	 4797 2481
1322	0	0	Ki67+	 4800 2352
1323	0	0	Ki67+	 4800 2672
1324	0	0	Ki67+	 4801 2976
1325	0	0	Ki67+	 4803 2708
1326	0	0	Ki67+	 4807 2756
1327	0	0	Ki67+	 4808 2726
1328	0	0	Ki67+	 4808 2795
1329	0	0	Ki67+	 4813 2610
1330	0	0	Ki67+	 4815 2648
1331	0	0	Ki67+	 4818 2907
1332	0	0	Ki67+	 4821 2970
1333	0	0	Ki67+	 4822 2931
1334	0	0	Ki67+	 4827 2667
1335	0	0	Ki67+	 4829 2585
1336	0	0	Ki67+	 4832 2900
1337	0	0	Ki67+	 4833 2800
1338	0	0	Ki67+	 4835 2710
1339	0	0	Ki67+	 4835 2789
1340	0	0	Ki67+	 4838 2861
1341	0	0	Ki67+	 4841 2874
1342	0	0	Ki67+	 4842 2684
1343	0	0	Ki67+	 4849 2416
1344	0	0	Ki67+	 4850 2775
1345	0	0	Ki67+	 4852 2737
1346	0	0	Ki67+	 4853 2602
1347	0	0	Ki67+	 4858 2454
1348	0	0	Ki67+	 4858 2767
1349	0	0	Ki67+	 4860 2953
1350	0	0	Ki67+	 4863 2666
1351	0	0	Ki67+	 4869 2684
1352	0	0	Ki67+	 4869 3024
1353	0	0	Ki67+	 4871 2731
1354	0	0	Ki67+	 4871 2912
1355	0	0	Ki67+	 4872 2282
1356	0	0	Ki67+	 4872 2747
1357	0	0	Ki67+	 4876 2973
1358	0	0	Ki67+	 4081 3453
1359	0	0	Ki67+	 4088 3044
1360	0	0	Ki67+	 4089 3495
1361	0	0	Ki67+	 4091 3401
1362	0	0	Ki67+	 4092 3580
1363	0	0	Ki67+	 4100 3369
1364	0	0	Ki67+	 4100 3487
1365	0	0	Ki67+	 4100 3613
1366	0	0	Ki67+	 4103 3634
1367	0	0	Ki67+	 4106 3467
1368	0	0	Ki67+	 4108 3538
1369	0	0	Ki67+	 4109 3508
1370	0	0	Ki67+	 4110 3214
1371	0	0	Ki67+	 4110 3226
1372	0	0	Ki67+	 4110 3422
1373	0	0	Ki67+	 4110 3576
1374	0	0	Ki67+	 4112 3307
1375	0	0	Ki67+	 4114 3434
1376	0	0	Ki67+	 4115 3323
1377	0	0	Ki67+	 4118 3265
1378	0	0	Ki67+	 4120 3597
1379	0	0	Ki67+	 4123 3189
1380	0	0	Ki67+	 4123 3396
1381	0	0	Ki67+	 4124 3312
1382	0	0	Ki67+	 4127 3483
1383	0	0	Ki67+	 4130 3457
1384	0	0	Ki67+	 4131 3240
1385	0	0	Ki67+	 4133 3292
1386	0	0	Ki67+	 4135 3785
1387	0	0	Ki67+	 4136 3839
1388	0	0	Ki67+	 4138 3430
1389	0	0	Ki67+	 4138 3520
1390	0	0	Ki67+	 4140 3344
1391	0	0	Ki67+	 4145 3270
1392	0	0	Ki67+	 4150 3462
1393	0	0	Ki67+	 4152 3063
1394	0	0	Ki67+	 4153 3377
1395	0	0	Ki67+	 4155 3405
1396	0	0	Ki67+	 4158 3229
1397	0	0	Ki67+	 4159 3488
1398	0	0	Ki67+	 4162 3327
1399	0	0	Ki67+	 4162 3751
1400	0	0	Ki67+	 4163 3430
1401	0	0	Ki67+	 4165 3298
1402	0	0	Ki67+	 4167 3362
1403	0	0	Ki67+	 4168 3250
1404	0	0	Ki67+	 4168 3388
1405	0	0	Ki67+	 4170 3197
1406	0	0	Ki67+	 4170 3282
1407	0	0	Ki67+	 4174 3482
1408	0	0	Ki67+	 4176 3556
1409	0	0	Ki67+	 4180 3348
1410	0	0	Ki67+	 4181 3067
1411	0	0	Ki67+	 4181 3655
1412	0	0	Ki67+	 4184 3764
1413	0	0	Ki67+	 4189 3678
1414	0	0	Ki67+	 4190 3252
1415	0	0	Ki67+	 4191 3531
1416	0	0	Ki67+	 4192 3051
1417	0	0	Ki67+	 4192 3399
1418	0	0	Ki67+	 4192 3455
1419	0	0	Ki67+	 4195 3083
1420	0	0	Ki67+	 4196 3215
1421	0	0	Ki67+	 4198 3274
1422	0	0	Ki67+	 4201 3703
1423	0	0	Ki67+	 4203 3546
1424	0	0	Ki67+	 4204 3485
1425	0	0	Ki67+	 4204 3613
1426	0	0	Ki67+	 4206 3765
1427	0	0	Ki67+	 4207 3237
1428	0	0	Ki67+	 4211 3537
1429	0	0	Ki67+	 4218 3051
1430	0	0	Ki67+	 4218 3402
1431	0	0	Ki67+	 4221 3075
1432	0	0	Ki67+	 4221 3281
1433	0	0	Ki67+	 4221 3605
1434	0	0	Ki67+	 4232 3375
1435	0	0	Ki67+	 4232 3453
1436	0	0	Ki67+	 4232 3497
1437	0	0	Ki67+	 4233 3238
1438	0	0	Ki67+	 4235 3105
1439	0	0	Ki67+	 4237 3075
1440	0	0	Ki67+	 4237 3522
1441	0	0	Ki67+	 4238 3413
1442	0	0	Ki67+	 4244 3355
1443	0	0	Ki67+	 4245 3093
1444	0	0	Ki67+	 4246 3774
1445	0	0	Ki67+	 4252 3671
1446	0	0	Ki67+	 4255 3545
1447	0	0	Ki67+	 4259 3282
1448	0	0	Ki67+	 4259 3695
1449	0	0	Ki67+	 4261 3597
1450	0	0	Ki67+	 4262 3267
1451	0	0	Ki67+	 4265 3424
1452	0	0	Ki67+	 4267 3476
1453	0	0	Ki67+	 4268 3095
1454	0	0	Ki67+	 4268 3753
1455	0	0	Ki67+	 4275 3516
1456	0	0	Ki67+	 4276 3272
1457	0	0	Ki67+	 4276 3531
1458	0	0	Ki67+	 4277 3067
1459	0	0	Ki67+	 4278 3777
1460	0	0	Ki67+	 4279 3711
1461	0	0	Ki67+	 4281 3086
1462	0	0	Ki67+	 4282 3048
1463	0	0	Ki67+	 4285 3757
1464	0	0	Ki67+	 4286 3219
1465	0	0	Ki67+	 4300 3643
1466	0	0	Ki67+	 4300 3721
1467	0	0	Ki67+	 4302 3380
1468	0	0	Ki67+	 4303 3301
1469	0	0	Ki67+	 4304 3431
1470	0	0	Ki67+	 4304 3548
1471	0	0	Ki67+	 4307 3332
1472	0	0	Ki67+	 4308 3655
1473	0	0	Ki67+	 4309 3620
1474	0	0	Ki67+	 4310 3130
1475	0	0	Ki67+	 4313 3110
1476	0	0	Ki67+	 4313 3162
1477	0	0	Ki67+	 4313 3456
1478	0	0	Ki67+	 4315 3782
1479	0	0	Ki67+	 4318 3396
1480	0	0	Ki67+	 4324 3215
1481	0	0	Ki67+	 4326 3152
1482	0	0	Ki67+	 4326 3833
1483	0	0	Ki67+	 4328 3674
1484	0	0	Ki67+	 4329 3189
1485	0	0	Ki67+	 4330 3086
1486	0	0	Ki67+	 4331 3759
1487	0	0	Ki67+	 4335 3049
1488	0	0	Ki67+	 4336 3112
1489	0	0	Ki67+	 4336 3666
1490	0	0	Ki67+	 4337 3417
1491	0	0	Ki67+	 4338 3141
1492	0	0	Ki67+	 4340 3267
1493	0	0	Ki67+	 4341 3441
1494	0	0	Ki67+	 4342 3185
1495	0	0	Ki67+	 4346 3470
1496	0	0	Ki67+	 4348 3498
1497	0	0	Ki67+	 4349 3568
1498	0	0	Ki67+	 4351 3254
1499	0	0	Ki67+	 4352 3774
1500	0	0	Ki67+	 4354 3731
1501	0	0	Ki67+	 4356 3455
1502	0	0	Ki67+	 4357 3555
1503	0	0	Ki67+	 4358 3324
1504	0	0	Ki67+	 4359 3661
1505	0	0	Ki67+	 4360 3486
1506	0	0	Ki67+	 4362 3604
1507	0	0	Ki67+	 4363 3294
1508	0	0	Ki67+	 4366 3825
1509	0	0	Ki67+	 4367 3186
1510	0	0	Ki67+	 4368 3637
1511	0	0	Ki67+	 4371 3534
1512	0	0	Ki67+	 4373 3579
1513	0	0	Ki67+	 4374 3510
1514	0	0	Ki67+	 4374 3708
1515	0	0	Ki67+	 4378 3092
1516	0	0	Ki67+	 4378 3773
1517	0	0	Ki67+	 4383 3637
1518	0	0	Ki67+	 4388 3806
1519	0	0	Ki67+	 4394 3233
1520	0	0	Ki67+	 4399 3671
1521	0	0	Ki67+	 4399 3730
1522	0	0	Ki67+	 4402 3053
1523	0	0	Ki67+	 4419 3395
1524	0	0	Ki67+	 4422 3093
1525	0	0	Ki67+	 4422 3442
1526	0	0	Ki67+	 4423 3733
1527	0	0	Ki67+	 4423 3766
1528	0	0	Ki67+	 4424 3750
1529	0	0	Ki67+	 4436 3257
1530	0	0	Ki67+	 4438 3083
1531	0	0	Ki67+	 4438 3305
1532	0	0	Ki67+	 4440 3116
1533	0	0	Ki67+	 4441 3436
1534	0	0	Ki67+	 4453 3434
1535	0	0	Ki67+	 4463 3272
1536	0	0	Ki67+	 4463 3449
1537	0	0	Ki67+	 4466 3096
1538	0	0	Ki67+	 4471 3134
1539	0	0	Ki67+	 4471 3166
1540	0	0	Ki67+	 4478 3290
1541	0	0	Ki67+	 4480 3535
1542	0	0	Ki67+	 4489 3596
1543	0	0	Ki67+	 4494 3407
1544	0	0	Ki67+	 4494 3418
1545	0	0	Ki67+	 4499 3350
1546	0	0	Ki67+	 4499 3514
1547	0	0	Ki67+	 4500 3378
1548	0	0	Ki67+	 4500 3536
1549	0	0	Ki67+	 4503 3627
1550	0	0	Ki67+	 4512 3153
1551	0	0	Ki67+	 4515 3748
1552	0	0	Ki67+	 4516 3044
1553	0	0	Ki67+	 4517 3502
1554	0	0	Ki67+	 4528 3070
1555	0	0	Ki67+	 4528 3136
1556	0	0	Ki67+	 4536 3080
1557	0	0	Ki67+	 4539 3052
1558	0	0	Ki67+	 4542 3241
1559	0	0	Ki67+	 4544 3418
1560	0	0	Ki67+	 4546 3817
1561	0	0	Ki67+	 4550 3139
1562	0	0	Ki67+	 4550 3661
1563	0	0	Ki67+	 4553 3706
1564	0	0	Ki67+	 4555 3401
1565	0	0	Ki67+	 4563 3070
1566	0	0	Ki67+	 4565 3183
1567	0	0	Ki67+	 4565 3685
1568	0	0	Ki67+	 4572 3042
1569	0	0	Ki67+	 4572 3546
1570	0	0	Ki67+	 4572 3647
1571	0	0	Ki67+	 4576 3172
1572	0	0	Ki67+	 4584 3097
1573	0	0	Ki67+	 4586 3817
1574	0	0	Ki67+	 4588 3622
1575	0	0	Ki67+	 4588 3688
1576	0	0	Ki67+	 4589 3049
1577	0	0	Ki67+	 4589 3068
1578	0	0	Ki67+	 4603 3155
1579	0	0	Ki67+	 4610 3588
1580	0	0	Ki67+	 4611 3687
1581	0	0	Ki67+	 4616 3547
1582	0	0	Ki67+	 4617 3101
1583	0	0	Ki67+	 4617 3608
1584	0	0	Ki67+	 4618 3422
1585	0	0	Ki67+	 4619 3081
1586	0	0	Ki67+	 4619 3790
1587	0	0	Ki67+	 4626 3482
1588	0	0	Ki67+	 4632 3555
1589	0	0	Ki67+	 4637 3513
1590	0	0	Ki67+	 4644 3590
1591	0	0	Ki67+	 4662 3189
1592	0	0	Ki67+	 4673 3821
1593	0	0	Ki67+	 4674 3418
1594	0	0	Ki67+	 4679 3230
1595	0	0	Ki67+	 4684 3206
1596	0	0	Ki67+	 4684 3793
1597	0	0	Ki67+	 4685 3768
1598	0	0	Ki67+	 4689 3169
1599	0	0	Ki67+	 4689 3829
1600	0	0	Ki67+	 4691 3154
1601	0	0	Ki67+	 4694 3569
1602	0	0	Ki67+	 4700 3174
1603	0	0	Ki67+	 4702 3267
1604	0	0	Ki67+	 4702 3317
1605	0	0	Ki67+	 4706 3449
1606	0	0	Ki67+	 4712 3210
1607	0	0	Ki67+	 4713 3196
1608	0	0	Ki67+	 4718 3141
1609	0	0	Ki67+	 4721 3119
1610	0	0	Ki67+	 4723 3613
1611	0	0	Ki67+	 4726 3741
1612	0	0	Ki67+	 4728 3142
1613	0	0	Ki67+	 4731 3814
1614	0	0	Ki67+	 4733 3589
1615	0	0	Ki67+	 4746 3177
1616	0	0	Ki67+	 4750 3799
1617	0	0	Ki67+	 4755 3609
1618	0	0	Ki67+	 4755 3764
1619	0	0	Ki67+	 4756 3177
1620	0	0	Ki67+	 4756 3330
1621	0	0	Ki67+	 4769 3583
1622	0	0	Ki67+	 4770 3268
1623	0	0	Ki67+	 4774 3619
1624	0	0	Ki67+	 4776 3248
1625	0	0	Ki67+	 4779 3340
1626	0	0	Ki67+	 4784 3181
1627	0	0	Ki67+	 4785 3480
1628	0	0	Ki67+	 4787 3605
1629	0	0	Ki67+	 4801 3544
1630	0	0	Ki67+	 4815 3702
1631	0	0	Ki67+	 4848 3450
1632	0	0	Ki67+	 4855 3705
1633	0	0	Ki67+	 4857 3311
1634	0	0	Ki67+	 4860 3354
1635	0	0	Ki67+	 4861 3443
1636	0	0	Ki67+	 4862 3256
1637	0	0	Ki67+	 4092 4288
1638	0	0	Ki67+	 4094 4439
1639	0	0	Ki67+	 4103 3845
1640	0	0	Ki67+	 4124 3868
1641	0	0	Ki67+	 4133 3948
1642	0	0	Ki67+	 4139 3865
1643	0	0	Ki67+	 4159 3894
1644	0	0	Ki67+	 4167 3982
1645	0	0	Ki67+	 4176 4537
1646	0	0	Ki67+	 4189 3956
1647	0	0	Ki67+	 4202 4125
1648	0	0	Ki67+	 4207 4528
1649	0	0	Ki67+	 4215 4546
1650	0	0	Ki67+	 4226 4256
1651	0	0	Ki67+	 4231 4068
1652	0	0	Ki67+	 4236 4086
1653	0	0	Ki67+	 4237 4011
1654	0	0	Ki67+	 4239 3985
1655	0	0	Ki67+	 4254 4169
1656	0	0	Ki67+	 4264 4071
1657	0	0	Ki67+	 4283 4208
1658	0	0	Ki67+	 4303 4051
1659	0	0	Ki67+	 4310 4160
1660	0	0	Ki67+	 4314 4079
1661	0	0	Ki67+	 4323 4197
1662	0	0	Ki67+	 4328 4235
1663	0	0	Ki67+	 4330 3857
1664	0	0	Ki67+	 4343 4167
1665	0	0	Ki67+	 4346 4254
1666	0	0	Ki67+	 4369 4286
1667	0	0	Ki67+	 4375 4192
1668	0	0	Ki67+	 4381 4243
1669	0	0	Ki67+	 4386 4301
1670	0	0	Ki67+	 4391 4022
1671	0	0	Ki67+	 4393 3842
1672	0	0	Ki67+	 4394 3886
1673	0	0	Ki67+	 4395 3993
1674	0	0	Ki67+	 4407 3896
1675	0	0	Ki67+	 4414 4211
1676	0	0	Ki67+	 4421 3960
1677	0	0	Ki67+	 4422 3855
1678	0	0	Ki67+	 4430 4237
1679	0	0	Ki67+	 4436 3955
1680	0	0	Ki67+	 4436 3982
1681	0	0	Ki67+	 4436 4045
1682	0	0	Ki67+	 4440 4242
1683	0	0	Ki67+	 4441 4200
1684	0	0	Ki67+	 4442 4032
1685	0	0	Ki67+	 4487 3882
1686	0	0	Ki67+	 4496 4075
1687	0	0	Ki67+	 4507 4141
1688	0	0	Ki67+	 4512 3946
1689	0	0	Ki67+	 4539 3889
1690	0	0	Ki67+	 4541 4567
1691	0	0	Ki67+	 4543 4175
1692	0	0	Ki67+	 4565 4398
1693	0	0	Ki67+	 4576 4097
1694	0	0	Ki67+	 4590 3914
1695	0	0	Ki67+	 4602 4270
1696	0	0	Ki67+	 4629 4291
1697	0	0	Ki67+	 4645 3994
1698	0	0	Ki67+	 4671 4401
1699	0	0	Ki67+	 4672 4306
1700	0	0	Ki67+	 4682 3946
1701	0	0	Ki67+	 4684 4065
1702	0	0	Ki67+	 4712 4611
1703	0	0	Ki67+	 4720 4312
1704	0	0	Ki67+	 4722 4330
1705	0	0	Ki67+	 4740 4078
1706	0	0	Ki67+	 4774 4390
1707	0	0	Ki67+	 4775 4147
1708	0	0	Ki67+	 4781 4180
1709	0	0	Ki67+	 4787 4015
1710	0	0	Ki67+	 4841 3987
1711	0	0	Ki67+	 4853 4065
1712	0	0	Ki67+	 4861 3841
1713	0	0	Ki67+	 4878 4124
1714	0	0	Ki67+	 4123 4885
1715	0	0	Ki67+	 4227 4925
1716	0	0	Ki67+	 4281 4854
1717	0	0	Ki67+	 4299 4832
1718	0	0	Ki67+	 4299 5144
1719	0	0	Ki67+	 4301 4747
1720	0	0	Ki67+	 4313 4882
1721	0	0	Ki67+	 4320 4817
1722	0	0	Ki67+	 4330 4833
1723	0	0	Ki67+	 4355 4844
1724	0	0	Ki67+	 4368 4853
1725	0	0	Ki67+	 4377 4813
1726	0	0	Ki67+	 4391 4928
1727	0	0	Ki67+	 4401 4909
1728	0	0	Ki67+	 4414 4898
1729	0	0	Ki67+	 4417 4937
1730	0	0	Ki67+	 4428 4856
1731	0	0	Ki67+	 4440 4914
1732	0	0	Ki67+	 4546 4946
1733	0	0	Ki67+	 4547 5008
1734	0	0	Ki67+	 4551 4936
1735	0	0	Ki67+	 4571 5041
1736	0	0	Ki67+	 4575 4969
1737	0	0	Ki67+	 4578 4931
1738	0	0	Ki67+	 4578 5001
1739	0	0	Ki67+	 4597 4948
1740	0	0	Ki67+	 4598 5066
1741	0	0	Ki67+	 4600 5088
1742	0	0	Ki67+	 4610 4951
1743	0	0	Ki67+	 4618 4931
1744	0	0	Ki67+	 4619 5149
1745	0	0	Ki67+	 4637 5161
1746	0	0	Ki67+	 4638 5134
1747	0	0	Ki67+	 4646 5073
1748	0	0	Ki67+	 4647 5043
1749	0	0	Ki67+	 4652 5090
1750	0	0	Ki67+	 4652 5158
1751	0	0	Ki67+	 4673 5044
1752	0	0	Ki67+	 4676 4992
1753	0	0	Ki67+	 4688 5129
1754	0	0	Ki67+	 4694 5114
1755	0	0	Ki67+	 4703 5151
1756	0	0	Ki67+	 4712 5061
1757	0	0	Ki67+	 4713 4979
1758	0	0	Ki67+	 4758 5053
1759	0	0	Ki67+	 4765 5033
1760	0	0	Ki67+	 4830 5257
1761	0	0	Ki67+	 4299 5735
1762	0	0	Ki67+	 4483 5852
1763	0	0	Ki67+	 4568 5557
1764	0	0	Ki67+	 4593 5848
1765	0	0	Ki67+	 4856 5616
1766	0	0	Ki67+	 4217 6483
1767	0	0	Ki67+	 4245 7031
1768	0	0	Ki67+	 4705 6784
1769	0	0	Ki67+	 4730 6251
1770	0	0	Ki67+	 4133 7167
1771	0	0	Ki67+	 4175 7323
1772	0	0	Ki67+	 4187 7303
1773	0	0	Ki67+	 4254 7043
1774	0	0	Ki67+	 4310 7049
1775	0	0	Ki67+	 4554 7517
1776	0	0	Ki67+	 4881 2885
1777	0	0	Ki67+	 4882 2933
1778	0	0	Ki67+	 4883 2343
1779	0	0	Ki67+	 4885 2459
1780	0	0	Ki67+	 4889 3001
1781	0	0	Ki67+	 4895 2900
1782	0	0	Ki67+	 4897 2957
1783	0	0	Ki67+	 4900 2941
1784	0	0	Ki67+	 4902 2844
1785	0	0	Ki67+	 4902 2981
1786	0	0	Ki67+	 4911 2801
1787	0	0	Ki67+	 4911 2959
1788	0	0	Ki67+	 4919 2370
1789	0	0	Ki67+	 4919 2910
1790	0	0	Ki67+	 4921 2729
1791	0	0	Ki67+	 4931 3022
1792	0	0	Ki67+	 4932 2315
1793	0	0	Ki67+	 4932 2851
1794	0	0	Ki67+	 4933 2455
1795	0	0	Ki67+	 4933 2822
1796	0	0	Ki67+	 4933 2929
1797	0	0	Ki67+	 4936 2728
1798	0	0	Ki67+	 4936 2769
1799	0	0	Ki67+	 4945 2844
1800	0	0	Ki67+	 4949 2915
1801	0	0	Ki67+	 4949 2972
1802	0	0	Ki67+	 4953 2500
1803	0	0	Ki67+	 4953 3044
1804	0	0	Ki67+	 4954 2571
1805	0	0	Ki67+	 4954 2789
1806	0	0	Ki67+	 4955 2585
1807	0	0	Ki67+	 4957 2607
1808	0	0	Ki67+	 4957 2692
1809	0	0	Ki67+	 4959 2553
1810	0	0	Ki67+	 4960 2727
1811	0	0	Ki67+	 4964 2979
1812	0	0	Ki67+	 4965 2665
1813	0	0	Ki67+	 4966 2764
1814	0	0	Ki67+	 4967 2630
1815	0	0	Ki67+	 4968 2489
1816	0	0	Ki67+	 4973 2698
1817	0	0	Ki67+	 4978 2666
1818	0	0	Ki67+	 4984 2842
1819	0	0	Ki67+	 4985 2419
1820	0	0	Ki67+	 4991 3025
1821	0	0	Ki67+	 4996 2412
1822	0	0	Ki67+	 4998 2786
1823	0	0	Ki67+	 4998 2887
1824	0	0	Ki67+	 5001 2817
1825	0	0	Ki67+	 5002 2661
1826	0	0	Ki67+	 5004 2924
1827	0	0	Ki67+	 5007 2859
1828	0	0	Ki67+	 5008 2447
1829	0	0	Ki67+	 5013 2720
1830	0	0	Ki67+	 5014 2598
1831	0	0	Ki67+	 5021 2456
1832	0	0	Ki67+	 5022 2742
1833	0	0	Ki67+	 5025 2562
1834	0	0	Ki67+	 5035 3021
1835	0	0	Ki67+	 5036 2355
1836	0	0	Ki67+	 5051 2531
1837	0	0	Ki67+	 5053 2559
1838	0	0	Ki67+	 5058 3030
1839	0	0	Ki67+	 5063 2415
1840	0	0	Ki67+	 5066 3050
1841	0	0	Ki67+	 5068 2394
1842	0	0	Ki67+	 5068 2469
1843	0	0	Ki67+	 5070 2373
1844	0	0	Ki67+	 5072 2444
1845	0	0	Ki67+	 5074 2515
1846	0	0	Ki67+	 5075 2799
1847	0	0	Ki67+	 5081 2294
1848	0	0	Ki67+	 5088 3010
1849	0	0	Ki67+	 5094 2387
1850	0	0	Ki67+	 5098 2288
1851	0	0	Ki67+	 5098 2875
1852	0	0	Ki67+	 5100 2944
1853	0	0	Ki67+	 5104 3047
1854	0	0	Ki67+	 5110 2817
1855	0	0	Ki67+	 5118 2902
1856	0	0	Ki67+	 5120 2780
1857	0	0	Ki67+	 5120 2986
1858	0	0	Ki67+	 5122 2707
1859	0	0	Ki67+	 5124 2335
1860	0	0	Ki67+	 5125 2734
1861	0	0	Ki67+	 5126 2362
1862	0	0	Ki67+	 5126 2425
1863	0	0	Ki67+	 5130 2798
1864	0	0	Ki67+	 5131 2630
1865	0	0	Ki67+	 5133 2895
1866	0	0	Ki67+	 5136 2721
1867	0	0	Ki67+	 5138 2764
1868	0	0	Ki67+	 5138 2840
1869	0	0	Ki67+	 5138 2905
1870	0	0	Ki67+	 5139 2958
1871	0	0	Ki67+	 5142 2316
1872	0	0	Ki67+	 5151 2934
1873	0	0	Ki67+	 5153 2298
1874	0	0	Ki67+	 5155 2759
1875	0	0	Ki67+	 5156 2816
1876	0	0	Ki67+	 5157 2389
1877	0	0	Ki67+	 5161 2330
1878	0	0	Ki67+	 5161 2678
1879	0	0	Ki67+	 5162 2964
1880	0	0	Ki67+	 5163 2787
1881	0	0	Ki67+	 5165 3051
1882	0	0	Ki67+	 5167 2882
1883	0	0	Ki67+	 5171 2628
1884	0	0	Ki67+	 5172 2727
1885	0	0	Ki67+	 5175 2439
1886	0	0	Ki67+	 5181 2803
1887	0	0	Ki67+	 5184 2575
1888	0	0	Ki67+	 5185 2334
1889	0	0	Ki67+	 5193 2776
1890	0	0	Ki67+	 5194 2281
1891	0	0	Ki67+	 5195 2347
1892	0	0	Ki67+	 5198 2436
1893	0	0	Ki67+	 5199 2602
1894	0	0	Ki67+	 5202 2813
1895	0	0	Ki67+	 5202 2840
1896	0	0	Ki67+	 5205 2900
1897	0	0	Ki67+	 5210 2569
1898	0	0	Ki67+	 5212 2943
1899	0	0	Ki67+	 5215 2589
1900	0	0	Ki67+	 5220 2880
1901	0	0	Ki67+	 5223 2357
1902	0	0	Ki67+	 5225 2846
1903	0	0	Ki67+	 5227 2371
1904	0	0	Ki67+	 5238 2701
1905	0	0	Ki67+	 5238 3040
1906	0	0	Ki67+	 5240 2601
1907	0	0	Ki67+	 5240 2838
1908	0	0	Ki67+	 5240 2918
1909	0	0	Ki67+	 5241 2394
1910	0	0	Ki67+	 5242 2453
1911	0	0	Ki67+	 5243 2327
1912	0	0	Ki67+	 5244 2937
1913	0	0	Ki67+	 5247 2903
1914	0	0	Ki67+	 5258 2599
1915	0	0	Ki67+	 5261 2835
1916	0	0	Ki67+	 5263 2288
1917	0	0	Ki67+	 5263 2426
1918	0	0	Ki67+	 5269 2933
1919	0	0	Ki67+	 5277 2765
1920	0	0	Ki67+	 5278 2696
1921	0	0	Ki67+	 5283 2788
1922	0	0	Ki67+	 5284 2870
1923	0	0	Ki67+	 5286 2898
1924	0	0	Ki67+	 5287 2604
1925	0	0	Ki67+	 5296 2833
1926	0	0	Ki67+	 5298 2334
1927	0	0	Ki67+	 5302 2560
1928	0	0	Ki67+	 5303 2684
1929	0	0	Ki67+	 5304 2375
1930	0	0	Ki67+	 5305 2858
1931	0	0	Ki67+	 5306 2621
1932	0	0	Ki67+	 5311 2409
1933	0	0	Ki67+	 5311 2421
1934	0	0	Ki67+	 5311 2591
1935	0	0	Ki67+	 5312 2526
1936	0	0	Ki67+	 5313 2468
1937	0	0	Ki67+	 5313 2838
1938	0	0	Ki67+	 5314 3040
1939	0	0	Ki67+	 5315 2348
1940	0	0	Ki67+	 5316 2490
1941	0	0	Ki67+	 5316 2925
1942	0	0	Ki67+	 5321 2899
1943	0	0	Ki67+	 5323 2676
1944	0	0	Ki67+	 5323 2727
1945	0	0	Ki67+	 5328 2697
1946	0	0	Ki67+	 5331 2742
1947	0	0	Ki67+	 5332 2447
1948	0	0	Ki67+	 5335 2429
1949	0	0	Ki67+	 5335 2479
1950	0	0	Ki67+	 5340 3003
1951	0	0	Ki67+	 5342 3021
1952	0	0	Ki67+	 5352 2606
1953	0	0	Ki67+	 5360 2653
1954	0	0	Ki67+	 5364 3025
1955	0	0	Ki67+	 5366 2940
1956	0	0	Ki67+	 5366 2988
1957	0	0	Ki67+	 5367 2377
1958	0	0	Ki67+	 5367 2720
1959	0	0	Ki67+	 5379 2763
1960	0	0	Ki67+	 5381 2680
1961	0	0	Ki67+	 5387 2915
1962	0	0	Ki67+	 5393 2435
1963	0	0	Ki67+	 5394 2467
1964	0	0	Ki67+	 5398 2634
1965	0	0	Ki67+	 5401 2953
1966	0	0	Ki67+	 5406 2417
1967	0	0	Ki67+	 5406 2590
1968	0	0	Ki67+	 5406 2644
1969	0	0	Ki67+	 5408 2890
1970	0	0	Ki67+	 5409 2613
1971	0	0	Ki67+	 5411 2910
1972	0	0	Ki67+	 5412 3033
1973	0	0	Ki67+	 5420 2315
1974	0	0	Ki67+	 5428 2558
1975	0	0	Ki67+	 5430 2943
1976	0	0	Ki67+	 5435 2572
1977	0	0	Ki67+	 5437 2994
1978	0	0	Ki67+	 5438 2642
1979	0	0	Ki67+	 5438 3015
1980	0	0	Ki67+	 5442 2855
1981	0	0	Ki67+	 5446 2649
1982	0	0	Ki67+	 5446 3053
1983	0	0	Ki67+	 5448 2972
1984	0	0	Ki67+	 5456 2932
1985	0	0	Ki67+	 5456 3006
1986	0	0	Ki67+	 5461 2827
1987	0	0	Ki67+	 5462 2919
1988	0	0	Ki67+	 5463 2392
1989	0	0	Ki67+	 5463 2976
1990	0	0	Ki67+	 5466 3020
1991	0	0	Ki67+	 5467 2588
1992	0	0	Ki67+	 5472 2759
1993	0	0	Ki67+	 5474 2529
1994	0	0	Ki67+	 5475 2297
1995	0	0	Ki67+	 5475 2924
1996	0	0	Ki67+	 5482 2536
1997	0	0	Ki67+	 5485 2792
1998	0	0	Ki67+	 5489 2767
1999	0	0	Ki67+	 5492 2948
2000	0	0	Ki67+	 5493 2915
2001	0	0	Ki67+	 5499 2746
2002	0	0	Ki67+	 5501 2975
2003	0	0	Ki67+	 5518 2873
2004	0	0	Ki67+	 5518 2960
2005	0	0	Ki67+	 5519 2822
2006	0	0	Ki67+	 5527 2773
2007	0	0	Ki67+	 5533 2589
2008	0	0	Ki67+	 5533 2971
2009	0	0	Ki67+	 5534 2565
2010	0	0	Ki67+	 5534 2849
2011	0	0	Ki67+	 5557 2677
2012	0	0	Ki67+	 5557 2725
2013	0	0	Ki67+	 5557 2807
2014	0	0	Ki67+	 5558 2967
2015	0	0	Ki67+	 5562 2708
2016	0	0	Ki67+	 5563 2551
2017	0	0	Ki67+	 5576 2850
2018	0	0	Ki67+	 5577 2805
2019	0	0	Ki67+	 5580 2952
2020	0	0	Ki67+	 5581 2828
2021	0	0	Ki67+	 5584 2794
2022	0	0	Ki67+	 5584 2915
2023	0	0	Ki67+	 5585 2697
2024	0	0	Ki67+	 5589 2669
2025	0	0	Ki67+	 5590 2809
2026	0	0	Ki67+	 5593 2968
2027	0	0	Ki67+	 5597 2730
2028	0	0	Ki67+	 5602 2871
2029	0	0	Ki67+	 5606 2821
2030	0	0	Ki67+	 5610 3032
2031	0	0	Ki67+	 5619 2755
2032	0	0	Ki67+	 5622 2787
2033	0	0	Ki67+	 5624 2968
2034	0	0	Ki67+	 5626 2864
2035	0	0	Ki67+	 5627 3039
2036	0	0	Ki67+	 5641 2732
2037	0	0	Ki67+	 5646 2548
2038	0	0	Ki67+	 5648 2971
2039	0	0	Ki67+	 5649 3007
2040	0	0	Ki67+	 5650 2647
2041	0	0	Ki67+	 5659 2995
2042	0	0	Ki67+	 5667 3050
2043	0	0	Ki67+	 5669 2745
2044	0	0	Ki67+	 5669 2986
2045	0	0	Ki67+	 5675 3016
2046	0	0	Ki67+	 4883 3276
2047	0	0	Ki67+	 4889 3242
2048	0	0	Ki67+	 4892 3318
2049	0	0	Ki67+	 4893 3297
2050	0	0	Ki67+	 4899 3348
2051	0	0	Ki67+	 4903 3108
2052	0	0	Ki67+	 4903 3708
2053	0	0	Ki67+	 4903 3766
2054	0	0	Ki67+	 4905 3237
2055	0	0	Ki67+	 4908 3292
2056	0	0	Ki67+	 4908 3507
2057	0	0	Ki67+	 4912 3328
2058	0	0	Ki67+	 4920 3315
2059	0	0	Ki67+	 4920 3766
2060	0	0	Ki67+	 4927 3834
2061	0	0	Ki67+	 4931 3219
2062	0	0	Ki67+	 4933 3382
2063	0	0	Ki67+	 4934 3164
2064	0	0	Ki67+	 4937 3666
2065	0	0	Ki67+	 4940 3285
2066	0	0	Ki67+	 4952 3314
2067	0	0	Ki67+	 4954 3271
2068	0	0	Ki67+	 4958 3485
2069	0	0	Ki67+	 4958 3835
2070	0	0	Ki67+	 4964 3145
2071	0	0	Ki67+	 4964 3308
2072	0	0	Ki67+	 4964 3679
2073	0	0	Ki67+	 4965 3368
2074	0	0	Ki67+	 4966 3814
2075	0	0	Ki67+	 4974 3650
2076	0	0	Ki67+	 4978 3112
2077	0	0	Ki67+	 4978 3153
2078	0	0	Ki67+	 4982 3062
2079	0	0	Ki67+	 5000 3829
2080	0	0	Ki67+	 5001 3077
2081	0	0	Ki67+	 5009 3461
2082	0	0	Ki67+	 5016 3660
2083	0	0	Ki67+	 5018 3817
2084	0	0	Ki67+	 5020 3492
2085	0	0	Ki67+	 5023 3062
2086	0	0	Ki67+	 5027 3843
2087	0	0	Ki67+	 5030 3816
2088	0	0	Ki67+	 5033 3174
2089	0	0	Ki67+	 5033 3388
2090	0	0	Ki67+	 5037 3356
2091	0	0	Ki67+	 5041 3472
2092	0	0	Ki67+	 5044 3645
2093	0	0	Ki67+	 5046 3199
2094	0	0	Ki67+	 5046 3513
2095	0	0	Ki67+	 5047 3333
2096	0	0	Ki67+	 5047 3849
2097	0	0	Ki67+	 5053 3084
2098	0	0	Ki67+	 5054 3394
2099	0	0	Ki67+	 5060 3218
2100	0	0	Ki67+	 5063 3098
2101	0	0	Ki67+	 5067 3185
2102	0	0	Ki67+	 5069 3251
2103	0	0	Ki67+	 5073 3271
2104	0	0	Ki67+	 5074 3406
2105	0	0	Ki67+	 5077 3501
2106	0	0	Ki67+	 5078 3159
2107	0	0	Ki67+	 5083 3847
2108	0	0	Ki67+	 5102 3146
2109	0	0	Ki67+	 5103 3274
2110	0	0	Ki67+	 5104 3369
2111	0	0	Ki67+	 5108 3188
2112	0	0	Ki67+	 5109 3109
2113	0	0	Ki67+	 5116 3078
2114	0	0	Ki67+	 5116 3200
2115	0	0	Ki67+	 5118 3124
2116	0	0	Ki67+	 5124 3268
2117	0	0	Ki67+	 5130 3061
2118	0	0	Ki67+	 5130 3167
2119	0	0	Ki67+	 5135 3128
2120	0	0	Ki67+	 5135 3760
2121	0	0	Ki67+	 5143 3201
2122	0	0	Ki67+	 5148 3071
2123	0	0	Ki67+	 5153 3639
2124	0	0	Ki67+	 5154 3766
2125	0	0	Ki67+	 5161 3377
2126	0	0	Ki67+	 5165 3177
2127	0	0	Ki67+	 5177 3571
2128	0	0	Ki67+	 5178 3314
2129	0	0	Ki67+	 5184 3082
2130	0	0	Ki67+	 5202 3090
2131	0	0	Ki67+	 5203 3117
2132	0	0	Ki67+	 5205 3140
2133	0	0	Ki67+	 5211 3080
2134	0	0	Ki67+	 5214 3254
2135	0	0	Ki67+	 5214 3631
2136	0	0	Ki67+	 5223 3184
2137	0	0	Ki67+	 5223 3409
2138	0	0	Ki67+	 5223 3799
2139	0	0	Ki67+	 5226 3335
2140	0	0	Ki67+	 5230 3314
2141	0	0	Ki67+	 5232 3268
2142	0	0	Ki67+	 5241 3105
2143	0	0	Ki67+	 5241 3126
2144	0	0	Ki67+	 5241 3175
2145	0	0	Ki67+	 5242 3285
2146	0	0	Ki67+	 5244 3239
2147	0	0	Ki67+	 5244 3714
2148	0	0	Ki67+	 5248 3263
2149	0	0	Ki67+	 5262 3715
2150	0	0	Ki67+	 5269 3706
2151	0	0	Ki67+	 5273 3312
2152	0	0	Ki67+	 5273 3341
2153	0	0	Ki67+	 5274 3378
2154	0	0	Ki67+	 5280 3289
2155	0	0	Ki67+	 5294 3342
2156	0	0	Ki67+	 5298 3097
2157	0	0	Ki67+	 5299 3255
2158	0	0	Ki67+	 5303 3157
2159	0	0	Ki67+	 5311 3676
2160	0	0	Ki67+	 5312 3705
2161	0	0	Ki67+	 5313 3154
2162	0	0	Ki67+	 5313 3349
2163	0	0	Ki67+	 5313 3508
2164	0	0	Ki67+	 5316 3487
2165	0	0	Ki67+	 5323 3375
2166	0	0	Ki67+	 5326 3090
2167	0	0	Ki67+	 5333 3203
2168	0	0	Ki67+	 5333 3814
2169	0	0	Ki67+	 5336 3850
2170	0	0	Ki67+	 5341 3191
2171	0	0	Ki67+	 5344 3276
2172	0	0	Ki67+	 5350 3459
2173	0	0	Ki67+	 5352 3833
2174	0	0	Ki67+	 5353 3174
2175	0	0	Ki67+	 5360 3371
2176	0	0	Ki67+	 5367 3213
2177	0	0	Ki67+	 5367 3588
2178	0	0	Ki67+	 5367 3809
2179	0	0	Ki67+	 5368 3487
2180	0	0	Ki67+	 5373 3197
2181	0	0	Ki67+	 5373 3361
2182	0	0	Ki67+	 5374 3293
2183	0	0	Ki67+	 5378 3601
2184	0	0	Ki67+	 5378 3851
2185	0	0	Ki67+	 5380 3148
2186	0	0	Ki67+	 5381 3816
2187	0	0	Ki67+	 5387 3348
2188	0	0	Ki67+	 5387 3409
2189	0	0	Ki67+	 5388 3061
2190	0	0	Ki67+	 5393 3603
2191	0	0	Ki67+	 5398 3166
2192	0	0	Ki67+	 5401 3726
2193	0	0	Ki67+	 5408 3287
2194	0	0	Ki67+	 5410 3505
2195	0	0	Ki67+	 5410 3663
2196	0	0	Ki67+	 5412 3253
2197	0	0	Ki67+	 5415 3472
2198	0	0	Ki67+	 5425 3262
2199	0	0	Ki67+	 5425 3708
2200	0	0	Ki67+	 5431 3765
2201	0	0	Ki67+	 5432 3176
2202	0	0	Ki67+	 5438 3221
2203	0	0	Ki67+	 5438 3671
2204	0	0	Ki67+	 5444 3263
2205	0	0	Ki67+	 5444 3559
2206	0	0	Ki67+	 5448 3291
2207	0	0	Ki67+	 5453 3308
2208	0	0	Ki67+	 5455 3253
2209	0	0	Ki67+	 5460 3229
2210	0	0	Ki67+	 5460 3489
2211	0	0	Ki67+	 5462 3504
2212	0	0	Ki67+	 5462 3807
2213	0	0	Ki67+	 5465 3145
2214	0	0	Ki67+	 5475 3237
2215	0	0	Ki67+	 5477 3267
2216	0	0	Ki67+	 5483 3065
2217	0	0	Ki67+	 5485 3154
2218	0	0	Ki67+	 5492 3720
2219	0	0	Ki67+	 5494 3120
2220	0	0	Ki67+	 5499 3788
2221	0	0	Ki67+	 5509 3753
2222	0	0	Ki67+	 5514 3624
2223	0	0	Ki67+	 5516 3080
2224	0	0	Ki67+	 5526 3138
2225	0	0	Ki67+	 5531 3094
2226	0	0	Ki67+	 5533 3429
2227	0	0	Ki67+	 5536 3174
2228	0	0	Ki67+	 5544 3798
2229	0	0	Ki67+	 5545 3648
2230	0	0	Ki67+	 5553 3678
2231	0	0	Ki67+	 5554 3085
2232	0	0	Ki67+	 5554 3283
2233	0	0	Ki67+	 5558 3420
2234	0	0	Ki67+	 5564 3124
2235	0	0	Ki67+	 5567 3058
2236	0	0	Ki67+	 5568 3511
2237	0	0	Ki67+	 5569 3628
2238	0	0	Ki67+	 5570 3614
2239	0	0	Ki67+	 5577 3486
2240	0	0	Ki67+	 5578 3110
2241	0	0	Ki67+	 5580 3398
2242	0	0	Ki67+	 5580 3595
2243	0	0	Ki67+	 5589 3079
2244	0	0	Ki67+	 5590 3234
2245	0	0	Ki67+	 5593 3198
2246	0	0	Ki67+	 5596 3179
2247	0	0	Ki67+	 5603 3406
2248	0	0	Ki67+	 5604 3104
2249	0	0	Ki67+	 5612 3064
2250	0	0	Ki67+	 5617 3242
2251	0	0	Ki67+	 5621 3096
2252	0	0	Ki67+	 5622 3275
2253	0	0	Ki67+	 5626 3115
2254	0	0	Ki67+	 5627 3227
2255	0	0	Ki67+	 5634 3211
2256	0	0	Ki67+	 5635 3167
2257	0	0	Ki67+	 5635 3805
2258	0	0	Ki67+	 5638 3068
2259	0	0	Ki67+	 5640 3139
2260	0	0	Ki67+	 5640 3452
2261	0	0	Ki67+	 5642 3244
2262	0	0	Ki67+	 5652 3184
2263	0	0	Ki67+	 5652 3305
2264	0	0	Ki67+	 5660 3158
2265	0	0	Ki67+	 5660 3252
2266	0	0	Ki67+	 5663 3132
2267	0	0	Ki67+	 5665 3287
2268	0	0	Ki67+	 5667 3115
2269	0	0	Ki67+	 5667 3706
2270	0	0	Ki67+	 5670 3266
2271	0	0	Ki67+	 5675 3076
2272	0	0	Ki67+	 4895 3946
2273	0	0	Ki67+	 4917 4116
2274	0	0	Ki67+	 4919 3987
2275	0	0	Ki67+	 4943 4308
2276	0	0	Ki67+	 4949 4262
2277	0	0	Ki67+	 4957 4321
2278	0	0	Ki67+	 4976 4342
2279	0	0	Ki67+	 4997 3927
2280	0	0	Ki67+	 5003 3911
2281	0	0	Ki67+	 5038 3934
2282	0	0	Ki67+	 5039 3872
2283	0	0	Ki67+	 5040 4095
2284	0	0	Ki67+	 5044 4638
2285	0	0	Ki67+	 5045 4074
2286	0	0	Ki67+	 5047 4193
2287	0	0	Ki67+	 5051 3902
2288	0	0	Ki67+	 5051 4056
2289	0	0	Ki67+	 5068 4058
2290	0	0	Ki67+	 5069 3870
2291	0	0	Ki67+	 5078 4377
2292	0	0	Ki67+	 5087 4014
2293	0	0	Ki67+	 5093 3997
2294	0	0	Ki67+	 5124 4157
2295	0	0	Ki67+	 5133 3863
2296	0	0	Ki67+	 5133 4121
2297	0	0	Ki67+	 5134 3959
2298	0	0	Ki67+	 5139 4591
2299	0	0	Ki67+	 5139 4648
2300	0	0	Ki67+	 5141 4108
2301	0	0	Ki67+	 5145 4472
2302	0	0	Ki67+	 5151 3930
2303	0	0	Ki67+	 5163 3967
2304	0	0	Ki67+	 5163 4257
2305	0	0	Ki67+	 5165 4022
2306	0	0	Ki67+	 5166 4655
2307	0	0	Ki67+	 5176 4585
2308	0	0	Ki67+	 5184 3942
2309	0	0	Ki67+	 5184 4054
2310	0	0	Ki67+	 5188 4124
2311	0	0	Ki67+	 5227 4285
2312	0	0	Ki67+	 5239 4214
2313	0	0	Ki67+	 5244 3957
2314	0	0	Ki67+	 5258 4065
2315	0	0	Ki67+	 5259 4445
2316	0	0	Ki67+	 5288 4600
2317	0	0	Ki67+	 5294 4525
2318	0	0	Ki67+	 5303 3860
2319	0	0	Ki67+	 5316 3879
2320	0	0	Ki67+	 5319 4306
2321	0	0	Ki67+	 5324 3911
2322	0	0	Ki67+	 5324 4355
2323	0	0	Ki67+	 5337 4241
2324	0	0	Ki67+	 5344 4505
2325	0	0	Ki67+	 5347 3893
2326	0	0	Ki67+	 5350 4155
2327	0	0	Ki67+	 5370 4398
2328	0	0	Ki67+	 5373 4055
2329	0	0	Ki67+	 5398 4331
2330	0	0	Ki67+	 5403 4168
2331	0	0	Ki67+	 5418 4494
2332	0	0	Ki67+	 5426 4381
2333	0	0	Ki67+	 5440 4393
2334	0	0	Ki67+	 5458 4356
2335	0	0	Ki67+	 5469 4531
2336	0	0	Ki67+	 5505 4128
2337	0	0	Ki67+	 5507 4215
2338	0	0	Ki67+	 5510 4243
2339	0	0	Ki67+	 5516 4383
2340	0	0	Ki67+	 5531 4047
2341	0	0	Ki67+	 5543 4063
2342	0	0	Ki67+	 5559 4083
2343	0	0	Ki67+	 5560 4479
2344	0	0	Ki67+	 5563 4066
2345	0	0	Ki67+	 5566 4130
2346	0	0	Ki67+	 5589 4234
2347	0	0	Ki67+	 5606 4261
2348	0	0	Ki67+	 5612 4346
2349	0	0	Ki67+	 5619 4573
2350	0	0	Ki67+	 5627 3898
2351	0	0	Ki67+	 5630 4521
2352	0	0	Ki67+	 5669 4363
2353	0	0	Ki67+	 4890 4756
2354	0	0	Ki67+	 4982 5055
2355	0	0	Ki67+	 5018 5454
2356	0	0	Ki67+	 5124 4715
2357	0	0	Ki67+	 5128 5226
2358	0	0	Ki67+	 5172 5271
2359	0	0	Ki67+	 5202 4813
2360	0	0	Ki67+	 5297 5301
2361	0	0	Ki67+	 5301 4946
2362	0	0	Ki67+	 5301 4981
2363	0	0	Ki67+	 5306 5099
2364	0	0	Ki67+	 5367 4881
2365	0	0	Ki67+	 5399 4851
2366	0	0	Ki67+	 5405 5362
2367	0	0	Ki67+	 5409 4767
2368	0	0	Ki67+	 5422 4912
2369	0	0	Ki67+	 5498 5409
2370	0	0	Ki67+	 5539 5085
2371	0	0	Ki67+	 5540 4680
2372	0	0	Ki67+	 5550 4811
2373	0	0	Ki67+	 5563 4794
2374	0	0	Ki67+	 5570 4839
2375	0	0	Ki67+	 5572 4808
2376	0	0	Ki67+	 5605 4868
2377	0	0	Ki67+	 5631 4715
2378	0	0	Ki67+	 4926 5942
2379	0	0	Ki67+	 5007 5898
2380	0	0	Ki67+	 5109 5521
2381	0	0	Ki67+	 5339 5639
2382	0	0	Ki67+	 5353 5807
2383	0	0	Ki67+	 5360 5935
2384	0	0	Ki67+	 5405 6184
2385	0	0	Ki67+	 5553 5859
2386	0	0	Ki67+	 5561 5866
2387	0	0	Ki67+	 5564 5662
2388	0	0	Ki67+	 5577 5900
2389	0	0	Ki67+	 5036 6354
2390	0	0	Ki67+	 5126 6959
2391	0	0	Ki67+	 5150 6606
2392	0	0	Ki67+	 5211 6750
2393	0	0	Ki67+	 5330 6617
2394	0	0	Ki67+	 5334 6418
2395	0	0	Ki67+	 5508 6664
2396	0	0	Ki67+	 4977 7493
2397	0	0	Ki67+	 5061 7090
2398	0	0	Ki67+	 5333 8027
2399	0	0	Ki67+	 5376 8136
2400	0	0	Ki67+	 5517 8144
2401	0	0	Ki67+	 5601 8377
2402	0	0	Ki67+	 5624 8052
2403	0	0	Ki67+	 5681 2769
2404	0	0	Ki67+	 5681 2938
2405	0	0	Ki67+	 5684 2714
2406	0	0	Ki67+	 5687 2911
2407	0	0	Ki67+	 5690 2992
2408	0	0	Ki67+	 5695 2749
2409	0	0	Ki67+	 5700 3230
2410	0	0	Ki67+	 5703 3096
2411	0	0	Ki67+	 5709 2762
2412	0	0	Ki67+	 5719 2950
2413	0	0	Ki67+	 5720 3198
2414	0	0	Ki67+	 5721 2894
2415	0	0	Ki67+	 5721 3147
2416	0	0	Ki67+	 5727 3224
2417	0	0	Ki67+	 5729 3168
2418	0	0	Ki67+	 5730 2924
2419	0	0	Ki67+	 5730 3081
2420	0	0	Ki67+	 5731 2786
2421	0	0	Ki67+	 5733 3065
2422	0	0	Ki67+	 5740 2520
2423	0	0	Ki67+	 5742 2738
2424	0	0	Ki67+	 5742 2760
2425	0	0	Ki67+	 5749 2881
2426	0	0	Ki67+	 5754 3122
2427	0	0	Ki67+	 5758 3222
2428	0	0	Ki67+	 5761 3237
2429	0	0	Ki67+	 5762 2887
2430	0	0	Ki67+	 5765 2852
2431	0	0	Ki67+	 5765 3168
2432	0	0	Ki67+	 5766 2923
2433	0	0	Ki67+	 5772 2645
2434	0	0	Ki67+	 5778 2719
2435	0	0	Ki67+	 5778 3067
2436	0	0	Ki67+	 5787 3140
2437	0	0	Ki67+	 5789 3200
2438	0	0	Ki67+	 5791 2882
2439	0	0	Ki67+	 5794 2740
2440	0	0	Ki67+	 5794 3233
2441	0	0	Ki67+	 5795 2909
2442	0	0	Ki67+	 5797 2703
2443	0	0	Ki67+	 5798 2665
2444	0	0	Ki67+	 5798 3211
2445	0	0	Ki67+	 5799 2858
2446	0	0	Ki67+	 5802 3120
2447	0	0	Ki67+	 5803 2724
2448	0	0	Ki67+	 5804 2981
2449	0	0	Ki67+	 5807 2867
2450	0	0	Ki67+	 5809 2951
2451	0	0	Ki67+	 5811 3169
2452	0	0	Ki67+	 5813 2751
2453	0	0	Ki67+	 5821 2893
2454	0	0	Ki67+	 5823 2975
2455	0	0	Ki67+	 5823 3151
2456	0	0	Ki67+	 5827 2820
2457	0	0	Ki67+	 5827 2881
2458	0	0	Ki67+	 5831 2709
2459	0	0	Ki67+	 5832 2910
2460	0	0	Ki67+	 5839 3127
2461	0	0	Ki67+	 5840 2675
2462	0	0	Ki67+	 5845 2752
2463	0	0	Ki67+	 5845 2856
2464	0	0	Ki67+	 5849 3062
2465	0	0	Ki67+	 5851 3097
2466	0	0	Ki67+	 5854 2588
2467	0	0	Ki67+	 5855 2801
2468	0	0	Ki67+	 5859 2937
2469	0	0	Ki67+	 5861 3024
2470	0	0	Ki67+	 5868 2798
2471	0	0	Ki67+	 5870 3035
2472	0	0	Ki67+	 5876 2985
2473	0	0	Ki67+	 5881 2849
2474	0	0	Ki67+	 5888 2920
2475	0	0	Ki67+	 5892 3027
2476	0	0	Ki67+	 5895 2902
2477	0	0	Ki67+	 5907 2939
2478	0	0	Ki67+	 5909 2874
2479	0	0	Ki67+	 5915 3240
2480	0	0	Ki67+	 5916 2914
2481	0	0	Ki67+	 5933 2857
2482	0	0	Ki67+	 5936 2726
2483	0	0	Ki67+	 5944 3191
2484	0	0	Ki67+	 5950 2536
2485	0	0	Ki67+	 5963 2573
2486	0	0	Ki67+	 5964 3216
2487	0	0	Ki67+	 5986 3128
2488	0	0	Ki67+	 5997 3146
2489	0	0	Ki67+	 6001 3095
2490	0	0	Ki67+	 6009 2688
2491	0	0	Ki67+	 6009 3110
2492	0	0	Ki67+	 6023 3151
2493	0	0	Ki67+	 6027 2718
2494	0	0	Ki67+	 6037 3126
2495	0	0	Ki67+	 6053 3054
2496	0	0	Ki67+	 6056 3037
2497	0	0	Ki67+	 6057 2731
2498	0	0	Ki67+	 6064 2710
2499	0	0	Ki67+	 6067 3085
2500	0	0	Ki67+	 6070 3128
2501	0	0	Ki67+	 6071 3037
2502	0	0	Ki67+	 6077 3185
2503	0	0	Ki67+	 6080 3065
2504	0	0	Ki67+	 6081 3014
2505	0	0	Ki67+	 6083 3202
2506	0	0	Ki67+	 6084 3033
2507	0	0	Ki67+	 6097 3073
2508	0	0	Ki67+	 6097 3109
2509	0	0	Ki67+	 6103 3153
2510	0	0	Ki67+	 6115 2937
2511	0	0	Ki67+	 6127 3169
2512	0	0	Ki67+	 6128 3143
2513	0	0	Ki67+	 6135 2879
2514	0	0	Ki67+	 6137 2735
2515	0	0	Ki67+	 6139 3092
2516	0	0	Ki67+	 6144 3119
2517	0	0	Ki67+	 6152 2988
2518	0	0	Ki67+	 6177 2691
2519	0	0	Ki67+	 6182 3208
2520	0	0	Ki67+	 6187 2814
2521	0	0	Ki67+	 6190 3160
2522	0	0	Ki67+	 6216 2804
2523	0	0	Ki67+	 6216 3167
2524	0	0	Ki67+	 6216 3188
2525	0	0	Ki67+	 6216 3211
2526	0	0	Ki67+	 6223 3070
2527	0	0	Ki67+	 6234 3012
2528	0	0	Ki67+	 6247 3048
2529	0	0	Ki67+	 6250 3087
2530	0	0	Ki67+	 6250 3206
2531	0	0	Ki67+	 6250 3227
2532	0	0	Ki67+	 6259 2807
2533	0	0	Ki67+	 6259 3109
2534	0	0	Ki67+	 6261 3020
2535	0	0	Ki67+	 6272 3089
2536	0	0	Ki67+	 6273 2849
2537	0	0	Ki67+	 6275 3193
2538	0	0	Ki67+	 6277 2809
2539	0	0	Ki67+	 6284 2782
2540	0	0	Ki67+	 6291 3230
2541	0	0	Ki67+	 6295 3072
2542	0	0	Ki67+	 6304 3060
2543	0	0	Ki67+	 6307 3215
2544	0	0	Ki67+	 6311 3013
2545	0	0	Ki67+	 6324 2920
2546	0	0	Ki67+	 6330 2861
2547	0	0	Ki67+	 6332 2780
2548	0	0	Ki67+	 6345 2831
2549	0	0	Ki67+	 6348 2870
2550	0	0	Ki67+	 6352 3213
2551	0	0	Ki67+	 6370 3185
2552	0	0	Ki67+	 6373 2850
2553	0	0	Ki67+	 6377 3208
2554	0	0	Ki67+	 6385 2702
2555	0	0	Ki67+	 6388 2845
2556	0	0	Ki67+	 6395 3223
2557	0	0	Ki67+	 6407 2891
2558	0	0	Ki67+	 6407 2952
2559	0	0	Ki67+	 6441 3159
2560	0	0	Ki67+	 6451 2888
2561	0	0	Ki67+	 6457 3183
2562	0	0	Ki67+	 6461 2793
2563	0	0	Ki67+	 6466 2847
2564	0	0	Ki67+	 6477 3150
2565	0	0	Ki67+	 5685 3266
2566	0	0	Ki67+	 5700 3298
2567	0	0	Ki67+	 5704 3269
2568	0	0	Ki67+	 5720 3454
2569	0	0	Ki67+	 5721 3259
2570	0	0	Ki67+	 5722 3440
2571	0	0	Ki67+	 5725 3283
2572	0	0	Ki67+	 5732 3845
2573	0	0	Ki67+	 5737 3520
2574	0	0	Ki67+	 5744 3285
2575	0	0	Ki67+	 5744 3375
2576	0	0	Ki67+	 5744 3863
2577	0	0	Ki67+	 5748 4010
2578	0	0	Ki67+	 5750 3499
2579	0	0	Ki67+	 5752 3814
2580	0	0	Ki67+	 5762 3898
2581	0	0	Ki67+	 5763 3262
2582	0	0	Ki67+	 5763 3541
2583	0	0	Ki67+	 5765 3986
2584	0	0	Ki67+	 5783 3421
2585	0	0	Ki67+	 5783 3681
2586	0	0	Ki67+	 5793 3803
2587	0	0	Ki67+	 5810 3631
2588	0	0	Ki67+	 5818 3963
2589	0	0	Ki67+	 5819 3391
2590	0	0	Ki67+	 5822 3636
2591	0	0	Ki67+	 5830 3975
2592	0	0	Ki67+	 5838 3374
2593	0	0	Ki67+	 5840 3965
2594	0	0	Ki67+	 5844 3799
2595	0	0	Ki67+	 5849 3551
2596	0	0	Ki67+	 5862 3467
2597	0	0	Ki67+	 5863 3926
2598	0	0	Ki67+	 5870 3366
2599	0	0	Ki67+	 5874 3875
2600	0	0	Ki67+	 5881 3479
2601	0	0	Ki67+	 5891 3565
2602	0	0	Ki67+	 5894 3701
2603	0	0	Ki67+	 5911 3425
2604	0	0	Ki67+	 5913 3527
2605	0	0	Ki67+	 5914 3440
2606	0	0	Ki67+	 5915 3342
2607	0	0	Ki67+	 5921 3290
2608	0	0	Ki67+	 5934 3363
2609	0	0	Ki67+	 5934 3456
2610	0	0	Ki67+	 5938 3277
2611	0	0	Ki67+	 5939 3493
2612	0	0	Ki67+	 5941 4042
2613	0	0	Ki67+	 5942 3326
2614	0	0	Ki67+	 5963 3443
2615	0	0	Ki67+	 5972 3348
2616	0	0	Ki67+	 5980 3504
2617	0	0	Ki67+	 5982 4025
2618	0	0	Ki67+	 5985 3830
2619	0	0	Ki67+	 5986 3788
2620	0	0	Ki67+	 5987 3290
2621	0	0	Ki67+	 6013 3810
2622	0	0	Ki67+	 6016 3282
2623	0	0	Ki67+	 6016 3375
2624	0	0	Ki67+	 6037 3558
2625	0	0	Ki67+	 6046 3751
2626	0	0	Ki67+	 6052 3673
2627	0	0	Ki67+	 6053 3383
2628	0	0	Ki67+	 6054 3790
2629	0	0	Ki67+	 6059 3578
2630	0	0	Ki67+	 6063 3765
2631	0	0	Ki67+	 6063 3800
2632	0	0	Ki67+	 6076 3447
2633	0	0	Ki67+	 6083 3739
2634	0	0	Ki67+	 6094 3333
2635	0	0	Ki67+	 6096 3674
2636	0	0	Ki67+	 6098 3424
2637	0	0	Ki67+	 6108 3414
2638	0	0	Ki67+	 6112 3801
2639	0	0	Ki67+	 6119 3832
2640	0	0	Ki67+	 6128 3900
2641	0	0	Ki67+	 6131 3952
2642	0	0	Ki67+	 6135 3325
2643	0	0	Ki67+	 6136 3295
2644	0	0	Ki67+	 6144 3908
2645	0	0	Ki67+	 6148 3964
2646	0	0	Ki67+	 6149 3875
2647	0	0	Ki67+	 6150 3861
2648	0	0	Ki67+	 6152 3747
2649	0	0	Ki67+	 6152 3934
2650	0	0	Ki67+	 6154 3324
2651	0	0	Ki67+	 6158 3256
2652	0	0	Ki67+	 6159 3916
2653	0	0	Ki67+	 6166 3958
2654	0	0	Ki67+	 6169 3340
2655	0	0	Ki67+	 6176 3320
2656	0	0	Ki67+	 6180 3563
2657	0	0	Ki67+	 6182 3876
2658	0	0	Ki67+	 6182 3899
2659	0	0	Ki67+	 6185 3772
2660	0	0	Ki67+	 6186 3856
2661	0	0	Ki67+	 6188 3842
2662	0	0	Ki67+	 6189 3516
2663	0	0	Ki67+	 6190 3627
2664	0	0	Ki67+	 6191 3268
2665	0	0	Ki67+	 6191 3596
2666	0	0	Ki67+	 6195 3348
2667	0	0	Ki67+	 6201 3560
2668	0	0	Ki67+	 6201 3794
2669	0	0	Ki67+	 6203 3434
2670	0	0	Ki67+	 6206 3634
2671	0	0	Ki67+	 6216 3789
2672	0	0	Ki67+	 6223 3482
2673	0	0	Ki67+	 6224 3671
2674	0	0	Ki67+	 6225 3400
2675	0	0	Ki67+	 6230 3498
2676	0	0	Ki67+	 6231 3282
2677	0	0	Ki67+	 6232 4022
2678	0	0	Ki67+	 6249 3469
2679	0	0	Ki67+	 6257 4003
2680	0	0	Ki67+	 6260 3521
2681	0	0	Ki67+	 6260 3628
2682	0	0	Ki67+	 6270 3352
2683	0	0	Ki67+	 6274 3402
2684	0	0	Ki67+	 6274 3495
2685	0	0	Ki67+	 6274 3720
2686	0	0	Ki67+	 6276 3554
2687	0	0	Ki67+	 6278 3968
2688	0	0	Ki67+	 6283 3588
2689	0	0	Ki67+	 6287 3488
2690	0	0	Ki67+	 6291 3852
2691	0	0	Ki67+	 6298 3536
2692	0	0	Ki67+	 6298 3826
2693	0	0	Ki67+	 6299 3359
2694	0	0	Ki67+	 6301 4043
2695	0	0	Ki67+	 6307 3463
2696	0	0	Ki67+	 6312 3807
2697	0	0	Ki67+	 6312 3949
2698	0	0	Ki67+	 6313 3869
2699	0	0	Ki67+	 6313 4021
2700	0	0	Ki67+	 6315 3774
2701	0	0	Ki67+	 6320 3893
2702	0	0	Ki67+	 6321 3300
2703	0	0	Ki67+	 6322 3699
2704	0	0	Ki67+	 6324 4025
2705	0	0	Ki67+	 6325 3280
2706	0	0	Ki67+	 6327 3785
2707	0	0	Ki67+	 6331 3680
2708	0	0	Ki67+	 6338 3442
2709	0	0	Ki67+	 6340 3751
2710	0	0	Ki67+	 6342 3902
2711	0	0	Ki67+	 6345 3655
2712	0	0	Ki67+	 6345 3726
2713	0	0	Ki67+	 6352 3376
2714	0	0	Ki67+	 6353 3766
2715	0	0	Ki67+	 6353 4040
2716	0	0	Ki67+	 6358 4008
2717	0	0	Ki67+	 6363 3614
2718	0	0	Ki67+	 6363 3748
2719	0	0	Ki67+	 6368 3890
2720	0	0	Ki67+	 6370 3640
2721	0	0	Ki67+	 6371 3670
2722	0	0	Ki67+	 6376 3957
2723	0	0	Ki67+	 6378 3351
2724	0	0	Ki67+	 6379 3732
2725	0	0	Ki67+	 6383 3587
2726	0	0	Ki67+	 6384 3903
2727	0	0	Ki67+	 6385 3771
2728	0	0	Ki67+	 6385 4004
2729	0	0	Ki67+	 6385 4026
2730	0	0	Ki67+	 6386 3872
2731	0	0	Ki67+	 6386 3888
2732	0	0	Ki67+	 6390 3334
2733	0	0	Ki67+	 6390 3787
2734	0	0	Ki67+	 6391 3943
2735	0	0	Ki67+	 6394 3645
2736	0	0	Ki67+	 6395 3760
2737	0	0	Ki67+	 6401 3348
2738	0	0	Ki67+	 6402 3560
2739	0	0	Ki67+	 6404 3575
2740	0	0	Ki67+	 6404 4036
2741	0	0	Ki67+	 6406 3250
2742	0	0	Ki67+	 6408 3589
2743	0	0	Ki67+	 6409 3725
2744	0	0	Ki67+	 6415 3684
2745	0	0	Ki67+	 6415 3889
2746	0	0	Ki67+	 6417 3799
2747	0	0	Ki67+	 6420 3738
2748	0	0	Ki67+	 6422 3936
2749	0	0	Ki67+	 6427 3698
2750	0	0	Ki67+	 6430 3530
2751	0	0	Ki67+	 6430 3879
2752	0	0	Ki67+	 6432 3770
2753	0	0	Ki67+	 6435 3682
2754	0	0	Ki67+	 6435 3948
2755	0	0	Ki67+	 6435 4008
2756	0	0	Ki67+	 6439 4030
2757	0	0	Ki67+	 6443 4000
2758	0	0	Ki67+	 6445 3580
2759	0	0	Ki67+	 6446 3819
2760	0	0	Ki67+	 6452 3767
2761	0	0	Ki67+	 6452 3860
2762	0	0	Ki67+	 6461 3797
2763	0	0	Ki67+	 6463 3766
2764	0	0	Ki67+	 6465 3965
2765	0	0	Ki67+	 6469 3378
2766	0	0	Ki67+	 6470 3597
2767	0	0	Ki67+	 6470 3668
2768	0	0	Ki67+	 6471 3945
2769	0	0	Ki67+	 6473 3501
2770	0	0	Ki67+	 6475 3710
2771	0	0	Ki67+	 6477 3488
2772	0	0	Ki67+	 5686 4403
2773	0	0	Ki67+	 5686 4463
2774	0	0	Ki67+	 5693 4640
2775	0	0	Ki67+	 5694 4555
2776	0	0	Ki67+	 5702 4420
2777	0	0	Ki67+	 5707 4643
2778	0	0	Ki67+	 5720 4455
2779	0	0	Ki67+	 5737 4442
2780	0	0	Ki67+	 5739 4466
2781	0	0	Ki67+	 5757 4245
2782	0	0	Ki67+	 5777 4218
2783	0	0	Ki67+	 5785 4203
2784	0	0	Ki67+	 5789 4068
2785	0	0	Ki67+	 5824 4434
2786	0	0	Ki67+	 5832 4524
2787	0	0	Ki67+	 5847 4110
2788	0	0	Ki67+	 5854 4617
2789	0	0	Ki67+	 5858 4190
2790	0	0	Ki67+	 5861 4530
2791	0	0	Ki67+	 5868 4587
2792	0	0	Ki67+	 5876 4119
2793	0	0	Ki67+	 5900 4200
2794	0	0	Ki67+	 5914 4064
2795	0	0	Ki67+	 5922 4177
2796	0	0	Ki67+	 5924 4191
2797	0	0	Ki67+	 5926 4049
2798	0	0	Ki67+	 5928 4133
2799	0	0	Ki67+	 5939 4074
2800	0	0	Ki67+	 5951 4204
2801	0	0	Ki67+	 5956 4781
2802	0	0	Ki67+	 5958 4124
2803	0	0	Ki67+	 5961 4096
2804	0	0	Ki67+	 5974 4410
2805	0	0	Ki67+	 5979 4146
2806	0	0	Ki67+	 5979 4346
2807	0	0	Ki67+	 5979 4388
2808	0	0	Ki67+	 5981 4556
2809	0	0	Ki67+	 5985 4274
2810	0	0	Ki67+	 5985 4745
2811	0	0	Ki67+	 5989 4371
2812	0	0	Ki67+	 5991 4522
2813	0	0	Ki67+	 5995 4673
2814	0	0	Ki67+	 6000 4157
2815	0	0	Ki67+	 6000 4317
2816	0	0	Ki67+	 6000 4597
2817	0	0	Ki67+	 6010 4136
2818	0	0	Ki67+	 6015 4561
2819	0	0	Ki67+	 6018 4490
2820	0	0	Ki67+	 6026 4460
2821	0	0	Ki67+	 6038 4745
2822	0	0	Ki67+	 6053 4303
2823	0	0	Ki67+	 6059 4568
2824	0	0	Ki67+	 6061 4332
2825	0	0	Ki67+	 6072 4183
2826	0	0	Ki67+	 6072 4685
2827	0	0	Ki67+	 6080 4236
2828	0	0	Ki67+	 6088 4554
2829	0	0	Ki67+	 6092 4402
2830	0	0	Ki67+	 6093 4379
2831	0	0	Ki67+	 6094 4415
2832	0	0	Ki67+	 6098 4268
2833	0	0	Ki67+	 6098 4300
2834	0	0	Ki67+	 6106 4548
2835	0	0	Ki67+	 6107 4242
2836	0	0	Ki67+	 6107 4404
2837	0	0	Ki67+	 6109 4683
2838	0	0	Ki67+	 6111 4210
2839	0	0	Ki67+	 6117 4524
2840	0	0	Ki67+	 6118 4696
2841	0	0	Ki67+	 6124 4152
2842	0	0	Ki67+	 6127 4261
2843	0	0	Ki67+	 6127 4775
2844	0	0	Ki67+	 6130 4218
2845	0	0	Ki67+	 6130 4657
2846	0	0	Ki67+	 6146 4408
2847	0	0	Ki67+	 6146 4549
2848	0	0	Ki67+	 6149 4328
2849	0	0	Ki67+	 6149 4566
2850	0	0	Ki67+	 6153 4422
2851	0	0	Ki67+	 6154 4536
2852	0	0	Ki67+	 6155 4510
2853	0	0	Ki67+	 6157 4630
2854	0	0	Ki67+	 6162 4290
2855	0	0	Ki67+	 6164 4191
2856	0	0	Ki67+	 6166 4714
2857	0	0	Ki67+	 6177 4370
2858	0	0	Ki67+	 6197 4506
2859	0	0	Ki67+	 6200 4256
2860	0	0	Ki67+	 6202 4284
2861	0	0	Ki67+	 6203 4231
2862	0	0	Ki67+	 6205 4530
2863	0	0	Ki67+	 6208 4722
2864	0	0	Ki67+	 6209 4382
2865	0	0	Ki67+	 6211 4158
2866	0	0	Ki67+	 6212 4686
2867	0	0	Ki67+	 6215 4242
2868	0	0	Ki67+	 6221 4188
2869	0	0	Ki67+	 6223 4219
2870	0	0	Ki67+	 6227 4147
2871	0	0	Ki67+	 6230 4120
2872	0	0	Ki67+	 6233 4134
2873	0	0	Ki67+	 6234 4694
2874	0	0	Ki67+	 6243 4317
2875	0	0	Ki67+	 6244 4265
2876	0	0	Ki67+	 6246 4421
2877	0	0	Ki67+	 6249 4122
2878	0	0	Ki67+	 6251 4076
2879	0	0	Ki67+	 6251 4155
2880	0	0	Ki67+	 6254 4320
2881	0	0	Ki67+	 6259 4291
2882	0	0	Ki67+	 6261 4312
2883	0	0	Ki67+	 6266 4073
2884	0	0	Ki67+	 6266 4112
2885	0	0	Ki67+	 6275 4215
2886	0	0	Ki67+	 6279 4347
2887	0	0	Ki67+	 6295 4457
2888	0	0	Ki67+	 6296 4124
2889	0	0	Ki67+	 6300 4319
2890	0	0	Ki67+	 6303 4704
2891	0	0	Ki67+	 6309 4718
2892	0	0	Ki67+	 6314 4096
2893	0	0	Ki67+	 6314 4425
2894	0	0	Ki67+	 6320 4059
2895	0	0	Ki67+	 6334 4601
2896	0	0	Ki67+	 6335 4565
2897	0	0	Ki67+	 6337 4646
2898	0	0	Ki67+	 6339 4320
2899	0	0	Ki67+	 6342 4519
2900	0	0	Ki67+	 6352 4335
2901	0	0	Ki67+	 6352 4792
2902	0	0	Ki67+	 6355 4609
2903	0	0	Ki67+	 6358 4478
2904	0	0	Ki67+	 6360 4101
2905	0	0	Ki67+	 6361 4221
2906	0	0	Ki67+	 6371 4411
2907	0	0	Ki67+	 6381 4246
2908	0	0	Ki67+	 6381 4424
2909	0	0	Ki67+	 6382 4370
2910	0	0	Ki67+	 6382 4467
2911	0	0	Ki67+	 6383 4285
2912	0	0	Ki67+	 6383 4714
2913	0	0	Ki67+	 6389 4323
2914	0	0	Ki67+	 6389 4341
2915	0	0	Ki67+	 6393 4064
2916	0	0	Ki67+	 6400 4390
2917	0	0	Ki67+	 6406 4496
2918	0	0	Ki67+	 6409 4762
2919	0	0	Ki67+	 6416 4677
2920	0	0	Ki67+	 6416 4695
2921	0	0	Ki67+	 6417 4471
2922	0	0	Ki67+	 6419 4186
2923	0	0	Ki67+	 6422 4323
2924	0	0	Ki67+	 6424 4368
2925	0	0	Ki67+	 6426 4642
2926	0	0	Ki67+	 6427 4306
2927	0	0	Ki67+	 6430 4262
2928	0	0	Ki67+	 6431 4228
2929	0	0	Ki67+	 6438 4545
2930	0	0	Ki67+	 6445 4683
2931	0	0	Ki67+	 6447 4482
2932	0	0	Ki67+	 6449 4651
2933	0	0	Ki67+	 6455 4397
2934	0	0	Ki67+	 6457 4463
2935	0	0	Ki67+	 6474 4157
2936	0	0	Ki67+	 6478 4109
2937	0	0	Ki67+	 6479 4368
2938	0	0	Ki67+	 6479 4801
2939	0	0	Ki67+	 5683 5413
2940	0	0	Ki67+	 5686 5483
2941	0	0	Ki67+	 5687 5360
2942	0	0	Ki67+	 5702 4850
2943	0	0	Ki67+	 5702 5457
2944	0	0	Ki67+	 5702 5491
2945	0	0	Ki67+	 5725 5444
2946	0	0	Ki67+	 5726 5506
2947	0	0	Ki67+	 5732 5550
2948	0	0	Ki67+	 5740 4866
2949	0	0	Ki67+	 5748 5480
2950	0	0	Ki67+	 5756 4965
2951	0	0	Ki67+	 5756 5466
2952	0	0	Ki67+	 5757 5542
2953	0	0	Ki67+	 5786 5509
2954	0	0	Ki67+	 5788 5467
2955	0	0	Ki67+	 5790 5159
2956	0	0	Ki67+	 5839 4995
2957	0	0	Ki67+	 5843 5006
2958	0	0	Ki67+	 5858 4907
2959	0	0	Ki67+	 5862 5077
2960	0	0	Ki67+	 5866 4922
2961	0	0	Ki67+	 5889 5072
2962	0	0	Ki67+	 5910 4859
2963	0	0	Ki67+	 5947 4878
2964	0	0	Ki67+	 5952 5417
2965	0	0	Ki67+	 5984 4952
2966	0	0	Ki67+	 6017 5227
2967	0	0	Ki67+	 6020 5413
2968	0	0	Ki67+	 6051 5127
2969	0	0	Ki67+	 6067 5523
2970	0	0	Ki67+	 6134 5032
2971	0	0	Ki67+	 6135 5136
2972	0	0	Ki67+	 6144 5568
2973	0	0	Ki67+	 6198 5572
2974	0	0	Ki67+	 6199 5333
2975	0	0	Ki67+	 6200 4939
2976	0	0	Ki67+	 6225 4926
2977	0	0	Ki67+	 6230 5281
2978	0	0	Ki67+	 6253 5036
2979	0	0	Ki67+	 6279 4873
2980	0	0	Ki67+	 6297 4850
2981	0	0	Ki67+	 6314 4989
2982	0	0	Ki67+	 6316 5328
2983	0	0	Ki67+	 6328 5055
2984	0	0	Ki67+	 6335 5264
2985	0	0	Ki67+	 6338 4913
2986	0	0	Ki67+	 6339 5018
2987	0	0	Ki67+	 6343 5200
2988	0	0	Ki67+	 6376 5007
2989	0	0	Ki67+	 6379 5231
2990	0	0	Ki67+	 6382 5340
2991	0	0	Ki67+	 6384 5605
2992	0	0	Ki67+	 6391 5021
2993	0	0	Ki67+	 6392 5229
2994	0	0	Ki67+	 6396 4994
2995	0	0	Ki67+	 6402 5575
2996	0	0	Ki67+	 6427 4955
2997	0	0	Ki67+	 6430 5348
2998	0	0	Ki67+	 6438 5044
2999	0	0	Ki67+	 6439 4984
3000	0	0	Ki67+	 6440 5601
3001	0	0	Ki67+	 6447 5016
3002	0	0	Ki67+	 6455 5030
3003	0	0	Ki67+	 6464 5183
3004	0	0	Ki67+	 5682 5988
3005	0	0	Ki67+	 5741 6367
3006	0	0	Ki67+	 5747 5650
3007	0	0	Ki67+	 5778 5974
3008	0	0	Ki67+	 5802 5653
3009	0	0	Ki67+	 5883 5938
3010	0	0	Ki67+	 6203 6420
3011	0	0	Ki67+	 6295 6331
3012	0	0	Ki67+	 6350 5969
3013	0	0	Ki67+	 6406 5702
3014	0	0	Ki67+	 6418 5674
3015	0	0	Ki67+	 6423 5815
3016	0	0	Ki67+	 6470 6426
3017	0	0	Ki67+	 6006 7205
3018	0	0	Ki67+	 6033 6719
3019	0	0	Ki67+	 6160 6639
3020	0	0	Ki67+	 6185 7140
3021	0	0	Ki67+	 6409 6550
3022	0	0	Ki67+	 5947 8023
3023	0	0	Ki67+	 5977 7993
3024	0	0	Ki67+	 6343 7454
3025	0	0	Ki67+	 6385 7397
3026	0	0	Ki67+	 6439 7322
3027	0	0	Ki67+	 6061 8090
3028	0	0	Ki67+	 6091 8796
3029	0	0	Ki67+	 6396 8422
3030	0	0	Ki67+	 6424 8519
3031	0	0	Ki67+	 6425 8466
3032	0	0	Ki67+	 6458 8061
3033	0	0	Ki67+	 6280 11572
3034	0	0	Ki67+	 6393 11619
3035	0	0	Ki67+	 6487 2769
3036	0	0	Ki67+	 6487 3513
3037	0	0	Ki67+	 6491 2746
3038	0	0	Ki67+	 6493 2821
3039	0	0	Ki67+	 6497 3407
3040	0	0	Ki67+	 6502 3471
3041	0	0	Ki67+	 6512 2833
3042	0	0	Ki67+	 6522 3517
3043	0	0	Ki67+	 6523 3210
3044	0	0	Ki67+	 6523 3299
3045	0	0	Ki67+	 6525 3459
3046	0	0	Ki67+	 6531 3468
3047	0	0	Ki67+	 6537 3433
3048	0	0	Ki67+	 6552 3490
3049	0	0	Ki67+	 6561 3074
3050	0	0	Ki67+	 6565 3473
3051	0	0	Ki67+	 6569 3491
3052	0	0	Ki67+	 6574 3127
3053	0	0	Ki67+	 6579 2798
3054	0	0	Ki67+	 6579 2902
3055	0	0	Ki67+	 6588 3448
3056	0	0	Ki67+	 6591 2910
3057	0	0	Ki67+	 6604 3501
3058	0	0	Ki67+	 6610 3244
3059	0	0	Ki67+	 6611 3464
3060	0	0	Ki67+	 6613 3084
3061	0	0	Ki67+	 6617 3369
3062	0	0	Ki67+	 6624 3489
3063	0	0	Ki67+	 6624 3518
3064	0	0	Ki67+	 6625 3412
3065	0	0	Ki67+	 6627 3113
3066	0	0	Ki67+	 6635 3386
3067	0	0	Ki67+	 6636 3358
3068	0	0	Ki67+	 6638 3415
3069	0	0	Ki67+	 6642 3121
3070	0	0	Ki67+	 6643 3505
3071	0	0	Ki67+	 6648 3432
3072	0	0	Ki67+	 6653 3093
3073	0	0	Ki67+	 6666 3404
3074	0	0	Ki67+	 6676 3467
3075	0	0	Ki67+	 6679 3350
3076	0	0	Ki67+	 6697 3309
3077	0	0	Ki67+	 6701 3421
3078	0	0	Ki67+	 6701 3457
3079	0	0	Ki67+	 6708 3394
3080	0	0	Ki67+	 6717 3285
3081	0	0	Ki67+	 6720 3510
3082	0	0	Ki67+	 6731 3398
3083	0	0	Ki67+	 6733 3446
3084	0	0	Ki67+	 6742 3497
3085	0	0	Ki67+	 6755 3375
3086	0	0	Ki67+	 6756 3385
3087	0	0	Ki67+	 6770 3273
3088	0	0	Ki67+	 6771 3494
3089	0	0	Ki67+	 6772 3390
3090	0	0	Ki67+	 6775 3458
3091	0	0	Ki67+	 6784 3418
3092	0	0	Ki67+	 6812 3466
3093	0	0	Ki67+	 6819 3427
3094	0	0	Ki67+	 6863 3285
3095	0	0	Ki67+	 6867 3482
3096	0	0	Ki67+	 6874 3504
3097	0	0	Ki67+	 6902 3509
3098	0	0	Ki67+	 6925 3513
3099	0	0	Ki67+	 6990 3465
3100	0	0	Ki67+	 7028 3446
3101	0	0	Ki67+	 7032 3473
3102	0	0	Ki67+	 7048 3456
3103	0	0	Ki67+	 7066 3511
3104	0	0	Ki67+	 7083 3430
3105	0	0	Ki67+	 7109 3380
3106	0	0	Ki67+	 7109 3418
3107	0	0	Ki67+	 7133 3370
3108	0	0	Ki67+	 7133 3502
3109	0	0	Ki67+	 7157 3381
3110	0	0	Ki67+	 7204 3499
3111	0	0	Ki67+	 7209 3516
3112	0	0	Ki67+	 7210 3452
3113	0	0	Ki67+	 6481 3926
3114	0	0	Ki67+	 6495 3677
3115	0	0	Ki67+	 6495 3691
3116	0	0	Ki67+	 6503 4124
3117	0	0	Ki67+	 6505 3550
3118	0	0	Ki67+	 6506 3659
3119	0	0	Ki67+	 6507 3863
3120	0	0	Ki67+	 6512 3892
3121	0	0	Ki67+	 6514 3623
3122	0	0	Ki67+	 6515 3937
3123	0	0	Ki67+	 6517 4092
3124	0	0	Ki67+	 6521 4060
3125	0	0	Ki67+	 6527 3713
3126	0	0	Ki67+	 6528 4115
3127	0	0	Ki67+	 6537 3786
3128	0	0	Ki67+	 6538 3528
3129	0	0	Ki67+	 6538 3805
3130	0	0	Ki67+	 6540 3839
3131	0	0	Ki67+	 6541 3626
3132	0	0	Ki67+	 6542 4192
3133	0	0	Ki67+	 6543 3865
3134	0	0	Ki67+	 6543 4073
3135	0	0	Ki67+	 6546 3716
3136	0	0	Ki67+	 6548 4033
3137	0	0	Ki67+	 6549 3976
3138	0	0	Ki67+	 6554 3648
3139	0	0	Ki67+	 6556 3789
3140	0	0	Ki67+	 6564 3926
3141	0	0	Ki67+	 6567 4031
3142	0	0	Ki67+	 6573 3529
3143	0	0	Ki67+	 6574 4072
3144	0	0	Ki67+	 6574 4136
3145	0	0	Ki67+	 6576 3950
3146	0	0	Ki67+	 6578 4163
3147	0	0	Ki67+	 6580 3827
3148	0	0	Ki67+	 6581 3863
3149	0	0	Ki67+	 6584 3899
3150	0	0	Ki67+	 6585 3689
3151	0	0	Ki67+	 6597 3889
3152	0	0	Ki67+	 6599 4291
3153	0	0	Ki67+	 6600 4089
3154	0	0	Ki67+	 6600 4245
3155	0	0	Ki67+	 6601 3925
3156	0	0	Ki67+	 6607 4112
3157	0	0	Ki67+	 6609 3813
3158	0	0	Ki67+	 6610 4139
3159	0	0	Ki67+	 6613 3623
3160	0	0	Ki67+	 6623 4061
3161	0	0	Ki67+	 6625 3975
3162	0	0	Ki67+	 6626 3764
3163	0	0	Ki67+	 6626 4228
3164	0	0	Ki67+	 6627 3810
3165	0	0	Ki67+	 6627 3920
3166	0	0	Ki67+	 6632 4189
3167	0	0	Ki67+	 6636 3874
3168	0	0	Ki67+	 6639 4024
3169	0	0	Ki67+	 6639 4097
3170	0	0	Ki67+	 6645 4240
3171	0	0	Ki67+	 6647 3898
3172	0	0	Ki67+	 6648 3735
3173	0	0	Ki67+	 6649 3835
3174	0	0	Ki67+	 6649 4005
3175	0	0	Ki67+	 6650 3788
3176	0	0	Ki67+	 6653 3825
3177	0	0	Ki67+	 6656 3908
3178	0	0	Ki67+	 6657 3538
3179	0	0	Ki67+	 6657 3763
3180	0	0	Ki67+	 6658 3962
3181	0	0	Ki67+	 6660 4269
3182	0	0	Ki67+	 6663 3929
3183	0	0	Ki67+	 6664 3610
3184	0	0	Ki67+	 6664 4252
3185	0	0	Ki67+	 6666 4083
3186	0	0	Ki67+	 6668 3571
3187	0	0	Ki67+	 6668 4170
3188	0	0	Ki67+	 6669 3558
3189	0	0	Ki67+	 6669 3628
3190	0	0	Ki67+	 6669 4011
3191	0	0	Ki67+	 6673 4063
3192	0	0	Ki67+	 6674 4209
3193	0	0	Ki67+	 6678 3840
3194	0	0	Ki67+	 6680 3573
3195	0	0	Ki67+	 6680 4146
3196	0	0	Ki67+	 6681 4078
3197	0	0	Ki67+	 6685 3880
3198	0	0	Ki67+	 6687 3947
3199	0	0	Ki67+	 6689 3862
3200	0	0	Ki67+	 6700 3907
3201	0	0	Ki67+	 6701 3857
3202	0	0	Ki67+	 6702 3544
3203	0	0	Ki67+	 6703 4001
3204	0	0	Ki67+	 6703 4054
3205	0	0	Ki67+	 6704 4286
3206	0	0	Ki67+	 6708 4211
3207	0	0	Ki67+	 6710 4030
3208	0	0	Ki67+	 6712 3844
3209	0	0	Ki67+	 6715 4243
3210	0	0	Ki67+	 6716 3810
3211	0	0	Ki67+	 6716 4146
3212	0	0	Ki67+	 6716 4174
3213	0	0	Ki67+	 6717 3935
3214	0	0	Ki67+	 6721 3987
3215	0	0	Ki67+	 6724 4117
3216	0	0	Ki67+	 6726 3851
3217	0	0	Ki67+	 6726 4009
3218	0	0	Ki67+	 6731 4142
3219	0	0	Ki67+	 6732 4184
3220	0	0	Ki67+	 6734 3826
3221	0	0	Ki67+	 6735 4216
3222	0	0	Ki67+	 6736 4310
3223	0	0	Ki67+	 6737 4233
3224	0	0	Ki67+	 6740 3662
3225	0	0	Ki67+	 6741 4275
3226	0	0	Ki67+	 6743 3890
3227	0	0	Ki67+	 6744 3923
3228	0	0	Ki67+	 6745 4057
3229	0	0	Ki67+	 6747 3683
3230	0	0	Ki67+	 6748 3719
3231	0	0	Ki67+	 6751 4102
3232	0	0	Ki67+	 6752 3986
3233	0	0	Ki67+	 6752 4089
3234	0	0	Ki67+	 6759 3970
3235	0	0	Ki67+	 6762 3894
3236	0	0	Ki67+	 6767 3718
3237	0	0	Ki67+	 6770 3634
3238	0	0	Ki67+	 6771 3681
3239	0	0	Ki67+	 6771 4286
3240	0	0	Ki67+	 6773 3936
3241	0	0	Ki67+	 6777 3886
3242	0	0	Ki67+	 6777 4201
3243	0	0	Ki67+	 6780 3628
3244	0	0	Ki67+	 6780 4099
3245	0	0	Ki67+	 6783 4054
3246	0	0	Ki67+	 6786 4243
3247	0	0	Ki67+	 6801 3726
3248	0	0	Ki67+	 6803 4186
3249	0	0	Ki67+	 6805 3622
3250	0	0	Ki67+	 6805 4140
3251	0	0	Ki67+	 6806 4017
3252	0	0	Ki67+	 6807 4044
3253	0	0	Ki67+	 6818 4166
3254	0	0	Ki67+	 6819 4272
3255	0	0	Ki67+	 6821 4108
3256	0	0	Ki67+	 6823 4192
3257	0	0	Ki67+	 6825 3553
3258	0	0	Ki67+	 6839 4265
3259	0	0	Ki67+	 6842 4244
3260	0	0	Ki67+	 6845 4125
3261	0	0	Ki67+	 6846 4086
3262	0	0	Ki67+	 6848 4190
3263	0	0	Ki67+	 6852 3574
3264	0	0	Ki67+	 6856 3766
3265	0	0	Ki67+	 6856 3888
3266	0	0	Ki67+	 6856 4080
3267	0	0	Ki67+	 6860 3853
3268	0	0	Ki67+	 6860 3987
3269	0	0	Ki67+	 6861 4024
3270	0	0	Ki67+	 6862 3539
3271	0	0	Ki67+	 6868 4188
3272	0	0	Ki67+	 6870 3590
3273	0	0	Ki67+	 6870 4050
3274	0	0	Ki67+	 6875 4098
3275	0	0	Ki67+	 6875 4279
3276	0	0	Ki67+	 6876 3779
3277	0	0	Ki67+	 6879 4318
3278	0	0	Ki67+	 6882 4062
3279	0	0	Ki67+	 6885 3533
3280	0	0	Ki67+	 6886 4260
3281	0	0	Ki67+	 6887 3723
3282	0	0	Ki67+	 6887 3837
3283	0	0	Ki67+	 6890 4130
3284	0	0	Ki67+	 6894 3856
3285	0	0	Ki67+	 6895 3603
3286	0	0	Ki67+	 6896 3751
3287	0	0	Ki67+	 6896 3902
3288	0	0	Ki67+	 6902 3817
3289	0	0	Ki67+	 6902 4045
3290	0	0	Ki67+	 6902 4180
3291	0	0	Ki67+	 6903 3565
3292	0	0	Ki67+	 6903 3868
3293	0	0	Ki67+	 6904 4061
3294	0	0	Ki67+	 6905 3727
3295	0	0	Ki67+	 6909 4200
3296	0	0	Ki67+	 6917 3791
3297	0	0	Ki67+	 6918 4105
3298	0	0	Ki67+	 6919 3709
3299	0	0	Ki67+	 6920 3962
3300	0	0	Ki67+	 6920 4057
3301	0	0	Ki67+	 6921 4167
3302	0	0	Ki67+	 6924 3887
3303	0	0	Ki67+	 6929 4262
3304	0	0	Ki67+	 6933 3791
3305	0	0	Ki67+	 6933 3981
3306	0	0	Ki67+	 6939 3822
3307	0	0	Ki67+	 6939 3963
3308	0	0	Ki67+	 6939 4018
3309	0	0	Ki67+	 6940 3563
3310	0	0	Ki67+	 6941 3525
3311	0	0	Ki67+	 6941 3738
3312	0	0	Ki67+	 6945 3867
3313	0	0	Ki67+	 6945 4126
3314	0	0	Ki67+	 6946 3942
3315	0	0	Ki67+	 6950 3591
3316	0	0	Ki67+	 6950 4308
3317	0	0	Ki67+	 6951 4220
3318	0	0	Ki67+	 6952 4089
3319	0	0	Ki67+	 6953 4112
3320	0	0	Ki67+	 6955 3740
3321	0	0	Ki67+	 6957 3916
3322	0	0	Ki67+	 6958 4069
3323	0	0	Ki67+	 6961 3829
3324	0	0	Ki67+	 6962 4005
3325	0	0	Ki67+	 6965 3688
3326	0	0	Ki67+	 6965 3843
3327	0	0	Ki67+	 6966 4237
3328	0	0	Ki67+	 6968 4127
3329	0	0	Ki67+	 6969 3780
3330	0	0	Ki67+	 6974 3538
3331	0	0	Ki67+	 6974 4094
3332	0	0	Ki67+	 6975 3709
3333	0	0	Ki67+	 6975 3858
3334	0	0	Ki67+	 6977 3820
3335	0	0	Ki67+	 6981 3928
3336	0	0	Ki67+	 6985 3994
3337	0	0	Ki67+	 6988 3691
3338	0	0	Ki67+	 6989 3808
3339	0	0	Ki67+	 6989 4045
3340	0	0	Ki67+	 6990 3883
3341	0	0	Ki67+	 6992 4212
3342	0	0	Ki67+	 6993 4301
3343	0	0	Ki67+	 6994 4285
3344	0	0	Ki67+	 6996 3901
3345	0	0	Ki67+	 7001 4197
3346	0	0	Ki67+	 7003 3868
3347	0	0	Ki67+	 7005 3659
3348	0	0	Ki67+	 7006 3753
3349	0	0	Ki67+	 7008 4303
3350	0	0	Ki67+	 7009 4219
3351	0	0	Ki67+	 7011 4232
3352	0	0	Ki67+	 7012 4263
3353	0	0	Ki67+	 7018 3647
3354	0	0	Ki67+	 7018 3777
3355	0	0	Ki67+	 7021 3717
3356	0	0	Ki67+	 7021 4063
3357	0	0	Ki67+	 7022 4276
3358	0	0	Ki67+	 7023 3797
3359	0	0	Ki67+	 7025 3667
3360	0	0	Ki67+	 7028 3914
3361	0	0	Ki67+	 7030 3823
3362	0	0	Ki67+	 7031 3743
3363	0	0	Ki67+	 7034 3692
3364	0	0	Ki67+	 7037 3809
3365	0	0	Ki67+	 7037 4168
3366	0	0	Ki67+	 7039 3532
3367	0	0	Ki67+	 7039 3786
3368	0	0	Ki67+	 7040 3883
3369	0	0	Ki67+	 7040 4021
3370	0	0	Ki67+	 7042 4205
3371	0	0	Ki67+	 7043 3978
3372	0	0	Ki67+	 7043 3996
3373	0	0	Ki67+	 7045 3904
3374	0	0	Ki67+	 7049 4059
3375	0	0	Ki67+	 7051 3931
3376	0	0	Ki67+	 7052 3744
3377	0	0	Ki67+	 7053 3852
3378	0	0	Ki67+	 7053 3955
3379	0	0	Ki67+	 7053 4127
3380	0	0	Ki67+	 7053 4189
3381	0	0	Ki67+	 7059 4253
3382	0	0	Ki67+	 7060 4025
3383	0	0	Ki67+	 7060 4270
3384	0	0	Ki67+	 7064 4214
3385	0	0	Ki67+	 7067 3717
3386	0	0	Ki67+	 7069 3667
3387	0	0	Ki67+	 7076 3688
3388	0	0	Ki67+	 7079 3916
3389	0	0	Ki67+	 7080 3763
3390	0	0	Ki67+	 7080 4285
3391	0	0	Ki67+	 7084 3837
3392	0	0	Ki67+	 7087 3604
3393	0	0	Ki67+	 7089 3748
3394	0	0	Ki67+	 7089 4022
3395	0	0	Ki67+	 7090 3813
3396	0	0	Ki67+	 7090 4057
3397	0	0	Ki67+	 7091 4039
3398	0	0	Ki67+	 7092 3733
3399	0	0	Ki67+	 7099 4023
3400	0	0	Ki67+	 7099 4073
3401	0	0	Ki67+	 7100 3857
3402	0	0	Ki67+	 7101 3929
3403	0	0	Ki67+	 7103 3648
3404	0	0	Ki67+	 7106 4294
3405	0	0	Ki67+	 7113 4031
3406	0	0	Ki67+	 7116 3706
3407	0	0	Ki67+	 7116 3897
3408	0	0	Ki67+	 7117 3837
3409	0	0	Ki67+	 7118 3769
3410	0	0	Ki67+	 7118 4167
3411	0	0	Ki67+	 7119 4117
3412	0	0	Ki67+	 7121 3732
3413	0	0	Ki67+	 7121 3971
3414	0	0	Ki67+	 7122 3641
3415	0	0	Ki67+	 7124 3664
3416	0	0	Ki67+	 7124 3875
3417	0	0	Ki67+	 7124 3949
3418	0	0	Ki67+	 7127 3917
3419	0	0	Ki67+	 7127 4209
3420	0	0	Ki67+	 7128 3801
3421	0	0	Ki67+	 7129 4127
3422	0	0	Ki67+	 7131 4005
3423	0	0	Ki67+	 7133 3749
3424	0	0	Ki67+	 7133 3759
3425	0	0	Ki67+	 7136 3777
3426	0	0	Ki67+	 7136 4235
3427	0	0	Ki67+	 7138 3969
3428	0	0	Ki67+	 7140 3904
3429	0	0	Ki67+	 7148 3959
3430	0	0	Ki67+	 7151 3645
3431	0	0	Ki67+	 7153 3872
3432	0	0	Ki67+	 7155 4091
3433	0	0	Ki67+	 7157 3793
3434	0	0	Ki67+	 7157 3838
3435	0	0	Ki67+	 7158 3712
3436	0	0	Ki67+	 7158 3738
3437	0	0	Ki67+	 7159 4140
3438	0	0	Ki67+	 7161 3687
3439	0	0	Ki67+	 7162 3991
3440	0	0	Ki67+	 7164 3819
3441	0	0	Ki67+	 7166 3635
3442	0	0	Ki67+	 7166 4116
3443	0	0	Ki67+	 7169 3574
3444	0	0	Ki67+	 7172 3926
3445	0	0	Ki67+	 7174 4162
3446	0	0	Ki67+	 7175 3767
3447	0	0	Ki67+	 7177 3711
3448	0	0	Ki67+	 7177 4032
3449	0	0	Ki67+	 7181 3524
3450	0	0	Ki67+	 7183 3944
3451	0	0	Ki67+	 7185 3787
3452	0	0	Ki67+	 7187 3777
3453	0	0	Ki67+	 7188 3998
3454	0	0	Ki67+	 7190 3666
3455	0	0	Ki67+	 7190 3910
3456	0	0	Ki67+	 7196 3602
3457	0	0	Ki67+	 7198 4126
3458	0	0	Ki67+	 7203 3752
3459	0	0	Ki67+	 7208 4102
3460	0	0	Ki67+	 7209 3697
3461	0	0	Ki67+	 7209 4008
3462	0	0	Ki67+	 7213 3635
3463	0	0	Ki67+	 7220 4284
3464	0	0	Ki67+	 7223 3729
3465	0	0	Ki67+	 7225 3709
3466	0	0	Ki67+	 7225 4247
3467	0	0	Ki67+	 7228 3960
3468	0	0	Ki67+	 7229 3620
3469	0	0	Ki67+	 7231 4031
3470	0	0	Ki67+	 7232 3828
3471	0	0	Ki67+	 7233 4255
3472	0	0	Ki67+	 7234 3969
3473	0	0	Ki67+	 7234 4200
3474	0	0	Ki67+	 7235 3814
3475	0	0	Ki67+	 7242 3592
3476	0	0	Ki67+	 7242 4283
3477	0	0	Ki67+	 7243 3845
3478	0	0	Ki67+	 7246 4252
3479	0	0	Ki67+	 7252 3879
3480	0	0	Ki67+	 7254 3908
3481	0	0	Ki67+	 7258 3584
3482	0	0	Ki67+	 7258 3939
3483	0	0	Ki67+	 7258 4216
3484	0	0	Ki67+	 7260 4237
3485	0	0	Ki67+	 7262 4021
3486	0	0	Ki67+	 7264 3878
3487	0	0	Ki67+	 7265 3637
3488	0	0	Ki67+	 7266 3998
3489	0	0	Ki67+	 7268 3861
3490	0	0	Ki67+	 7275 3671
3491	0	0	Ki67+	 7275 3957
3492	0	0	Ki67+	 7275 3986
3493	0	0	Ki67+	 7275 4283
3494	0	0	Ki67+	 7276 3656
3495	0	0	Ki67+	 7276 4255
3496	0	0	Ki67+	 7278 4181
3497	0	0	Ki67+	 7279 4207
3498	0	0	Ki67+	 6481 4388
3499	0	0	Ki67+	 6481 5002
3500	0	0	Ki67+	 6483 4339
3501	0	0	Ki67+	 6485 4773
3502	0	0	Ki67+	 6490 4422
3503	0	0	Ki67+	 6501 4519
3504	0	0	Ki67+	 6505 4572
3505	0	0	Ki67+	 6515 4368
3506	0	0	Ki67+	 6515 4587
3507	0	0	Ki67+	 6516 4422
3508	0	0	Ki67+	 6516 4442
3509	0	0	Ki67+	 6525 4494
3510	0	0	Ki67+	 6531 4354
3511	0	0	Ki67+	 6531 4816
3512	0	0	Ki67+	 6539 5085
3513	0	0	Ki67+	 6563 5010
3514	0	0	Ki67+	 6564 4971
3515	0	0	Ki67+	 6566 5066
3516	0	0	Ki67+	 6576 4396
3517	0	0	Ki67+	 6591 5007
3518	0	0	Ki67+	 6610 4414
3519	0	0	Ki67+	 6613 5086
3520	0	0	Ki67+	 6616 4536
3521	0	0	Ki67+	 6625 4371
3522	0	0	Ki67+	 6627 4449
3523	0	0	Ki67+	 6628 4489
3524	0	0	Ki67+	 6630 4514
3525	0	0	Ki67+	 6637 4948
3526	0	0	Ki67+	 6646 4571
3527	0	0	Ki67+	 6646 4866
3528	0	0	Ki67+	 6647 4776
3529	0	0	Ki67+	 6662 4422
3530	0	0	Ki67+	 6673 4442
3531	0	0	Ki67+	 6688 4475
3532	0	0	Ki67+	 6691 4433
3533	0	0	Ki67+	 6698 4409
3534	0	0	Ki67+	 6703 4783
3535	0	0	Ki67+	 6704 4616
3536	0	0	Ki67+	 6706 4471
3537	0	0	Ki67+	 6711 4547
3538	0	0	Ki67+	 6711 4775
3539	0	0	Ki67+	 6716 4735
3540	0	0	Ki67+	 6718 4667
3541	0	0	Ki67+	 6726 4636
3542	0	0	Ki67+	 6729 4821
3543	0	0	Ki67+	 6733 4454
3544	0	0	Ki67+	 6736 4498
3545	0	0	Ki67+	 6738 4840
3546	0	0	Ki67+	 6740 4670
3547	0	0	Ki67+	 6744 4641
3548	0	0	Ki67+	 6752 4339
3549	0	0	Ki67+	 6754 4701
3550	0	0	Ki67+	 6763 4358
3551	0	0	Ki67+	 6764 5055
3552	0	0	Ki67+	 6768 4398
3553	0	0	Ki67+	 6768 4793
3554	0	0	Ki67+	 6781 5050
3555	0	0	Ki67+	 6785 5068
3556	0	0	Ki67+	 6790 4395
3557	0	0	Ki67+	 6795 5060
3558	0	0	Ki67+	 6812 4738
3559	0	0	Ki67+	 6815 5068
3560	0	0	Ki67+	 6831 4861
3561	0	0	Ki67+	 6835 4640
3562	0	0	Ki67+	 6836 4390
3563	0	0	Ki67+	 6843 4889
3564	0	0	Ki67+	 6844 4910
3565	0	0	Ki67+	 6850 4657
3566	0	0	Ki67+	 6852 4546
3567	0	0	Ki67+	 6860 4912
3568	0	0	Ki67+	 6862 4895
3569	0	0	Ki67+	 6873 4454
3570	0	0	Ki67+	 6874 4685
3571	0	0	Ki67+	 6875 5086
3572	0	0	Ki67+	 6880 4919
3573	0	0	Ki67+	 6886 4420
3574	0	0	Ki67+	 6899 4567
3575	0	0	Ki67+	 6900 5002
3576	0	0	Ki67+	 6902 4896
3577	0	0	Ki67+	 6903 4461
3578	0	0	Ki67+	 6910 4439
3579	0	0	Ki67+	 6912 4369
3580	0	0	Ki67+	 6914 4485
3581	0	0	Ki67+	 6926 4564
3582	0	0	Ki67+	 6933 4456
3583	0	0	Ki67+	 6933 4742
3584	0	0	Ki67+	 6937 4490
3585	0	0	Ki67+	 6944 4617
3586	0	0	Ki67+	 6945 4368
3587	0	0	Ki67+	 6947 4517
3588	0	0	Ki67+	 6950 4324
3589	0	0	Ki67+	 6950 4411
3590	0	0	Ki67+	 6967 4448
3591	0	0	Ki67+	 6973 4427
3592	0	0	Ki67+	 6978 4494
3593	0	0	Ki67+	 6999 4340
3594	0	0	Ki67+	 6999 4354
3595	0	0	Ki67+	 7006 4426
3596	0	0	Ki67+	 7019 4408
3597	0	0	Ki67+	 7032 5096
3598	0	0	Ki67+	 7034 5071
3599	0	0	Ki67+	 7036 5086
3600	0	0	Ki67+	 7045 4346
3601	0	0	Ki67+	 7070 4594
3602	0	0	Ki67+	 7072 5103
3603	0	0	Ki67+	 7097 4520
3604	0	0	Ki67+	 7098 4531
3605	0	0	Ki67+	 7107 4563
3606	0	0	Ki67+	 7107 5000
3607	0	0	Ki67+	 7115 4519
3608	0	0	Ki67+	 7121 4437
3609	0	0	Ki67+	 7124 5043
3610	0	0	Ki67+	 7150 4468
3611	0	0	Ki67+	 7150 4864
3612	0	0	Ki67+	 7153 4956
3613	0	0	Ki67+	 7163 5095
3614	0	0	Ki67+	 7166 4968
3615	0	0	Ki67+	 7167 4950
3616	0	0	Ki67+	 7174 4911
3617	0	0	Ki67+	 7177 4869
3618	0	0	Ki67+	 7179 4812
3619	0	0	Ki67+	 7181 5020
3620	0	0	Ki67+	 7182 4347
3621	0	0	Ki67+	 7184 4943
3622	0	0	Ki67+	 7187 4409
3623	0	0	Ki67+	 7189 4900
3624	0	0	Ki67+	 7193 4857
3625	0	0	Ki67+	 7195 4913
3626	0	0	Ki67+	 7215 4891
3627	0	0	Ki67+	 7217 4861
3628	0	0	Ki67+	 7230 4793
3629	0	0	Ki67+	 7235 4738
3630	0	0	Ki67+	 7239 4776
3631	0	0	Ki67+	 7242 4799
3632	0	0	Ki67+	 7250 4683
3633	0	0	Ki67+	 7264 4994
3634	0	0	Ki67+	 7270 5023
3635	0	0	Ki67+	 6524 5261
3636	0	0	Ki67+	 6531 5216
3637	0	0	Ki67+	 6552 5141
3638	0	0	Ki67+	 6683 5841
3639	0	0	Ki67+	 6705 5283
3640	0	0	Ki67+	 6734 5223
3641	0	0	Ki67+	 6734 5289
3642	0	0	Ki67+	 6739 5233
3643	0	0	Ki67+	 6772 5160
3644	0	0	Ki67+	 6793 5178
3645	0	0	Ki67+	 6794 5230
3646	0	0	Ki67+	 6810 5243
3647	0	0	Ki67+	 6816 5213
3648	0	0	Ki67+	 6821 5174
3649	0	0	Ki67+	 6825 5371
3650	0	0	Ki67+	 6840 5174
3651	0	0	Ki67+	 6841 5710
3652	0	0	Ki67+	 6915 5830
3653	0	0	Ki67+	 6938 5804
3654	0	0	Ki67+	 6950 5277
3655	0	0	Ki67+	 6973 5763
3656	0	0	Ki67+	 6980 5567
3657	0	0	Ki67+	 6987 5591
3658	0	0	Ki67+	 6993 5207
3659	0	0	Ki67+	 7024 5203
3660	0	0	Ki67+	 7041 5300
3661	0	0	Ki67+	 7047 5482
3662	0	0	Ki67+	 7050 5136
3663	0	0	Ki67+	 7065 5691
3664	0	0	Ki67+	 7076 5246
3665	0	0	Ki67+	 7109 5227
3666	0	0	Ki67+	 7113 5207
3667	0	0	Ki67+	 7134 5917
3668	0	0	Ki67+	 7135 5425
3669	0	0	Ki67+	 7140 5339
3670	0	0	Ki67+	 7149 5203
3671	0	0	Ki67+	 7154 5276
3672	0	0	Ki67+	 7155 5681
3673	0	0	Ki67+	 7159 5548
3674	0	0	Ki67+	 7163 5415
3675	0	0	Ki67+	 7202 5408
3676	0	0	Ki67+	 7210 5494
3677	0	0	Ki67+	 7237 5611
3678	0	0	Ki67+	 7238 5211
3679	0	0	Ki67+	 7240 5313
3680	0	0	Ki67+	 7243 5625
3681	0	0	Ki67+	 7260 5338
3682	0	0	Ki67+	 7268 5312
3683	0	0	Ki67+	 6483 6257
3684	0	0	Ki67+	 6564 6633
3685	0	0	Ki67+	 6745 6396
3686	0	0	Ki67+	 6750 6540
3687	0	0	Ki67+	 7241 5995
3688	0	0	Ki67+	 7242 6195
3689	0	0	Ki67+	 7258 6407
3690	0	0	Ki67+	 7261 6533
3691	0	0	Ki67+	 7264 6416
3692	0	0	Ki67+	 7270 6383
3693	0	0	Ki67+	 6547 7222
3694	0	0	Ki67+	 6568 7279
3695	0	0	Ki67+	 6599 7352
3696	0	0	Ki67+	 6676 7340
3697	0	0	Ki67+	 7264 6809
3698	0	0	Ki67+	 6531 7825
3699	0	0	Ki67+	 6590 7953
3700	0	0	Ki67+	 7109 7886
3701	0	0	Ki67+	 7133 7861
3702	0	0	Ki67+	 7225 7892
3703	0	0	Ki67+	 6597 8739
3704	0	0	Ki67+	 6864 9042
3705	0	0	Ki67+	 6936 8850
3706	0	0	Ki67+	 7059 8439
3707	0	0	Ki67+	 7070 8451
3708	0	0	Ki67+	 6898 9658
3709	0	0	Ki67+	 7022 9884
3710	0	0	Ki67+	 7028 9896
3711	0	0	Ki67+	 7111 9677
3712	0	0	Ki67+	 7209 9642
3713	0	0	Ki67+	 7064 10246
3714	0	0	Ki67+	 7119 10249
3715	0	0	Ki67+	 7136 10237
3716	0	0	Ki67+	 7140 10120
3717	0	0	Ki67+	 7250 10211
3718	0	0	Ki67+	 6574 11477
3719	0	0	Ki67+	 6603 11487
3720	0	0	Ki67+	 6693 11279
3721	0	0	Ki67+	 6820 11373
3722	0	0	Ki67+	 6848 11220
3723	0	0	Ki67+	 6934 11338
3724	0	0	Ki67+	 6940 11326
3725	0	0	Ki67+	 7069 11161
3726	0	0	Ki67+	 7242 11121
3727	0	0	Ki67+	 7261 11465
3728	0	0	Ki67+	 6661 11580
3729	0	0	Ki67+	 6833 11527
3730	0	0	Ki67+	 6847 11527
3731	0	0	Ki67+	 6757 13060
3732	0	0	Ki67+	 7028 13002
3733	0	0	Ki67+	 7082 12399
3734	0	0	Ki67+	 6946 13270
3735	0	0	Ki67+	 7154 13343
3736	0	0	Ki67+	 7282 3634
3737	0	0	Ki67+	 7287 3541
3738	0	0	Ki67+	 7290 3898
3739	0	0	Ki67+	 7292 3614
3740	0	0	Ki67+	 7293 3827
3741	0	0	Ki67+	 7305 3995
3742	0	0	Ki67+	 7308 3666
3743	0	0	Ki67+	 7308 3872
3744	0	0	Ki67+	 7308 3925
3745	0	0	Ki67+	 7313 4128
3746	0	0	Ki67+	 7316 3832
3747	0	0	Ki67+	 7317 3819
3748	0	0	Ki67+	 7319 3740
3749	0	0	Ki67+	 7320 3925
3750	0	0	Ki67+	 7321 3765
3751	0	0	Ki67+	 7322 3852
3752	0	0	Ki67+	 7323 3868
3753	0	0	Ki67+	 7334 3697
3754	0	0	Ki67+	 7337 3736
3755	0	0	Ki67+	 7337 4069
3756	0	0	Ki67+	 7341 4120
3757	0	0	Ki67+	 7342 3626
3758	0	0	Ki67+	 7348 3676
3759	0	0	Ki67+	 7351 3887
3760	0	0	Ki67+	 7353 3612
3761	0	0	Ki67+	 7354 3600
3762	0	0	Ki67+	 7357 3694
3763	0	0	Ki67+	 7362 3708
3764	0	0	Ki67+	 7363 3912
3765	0	0	Ki67+	 7364 3929
3766	0	0	Ki67+	 7367 4139
3767	0	0	Ki67+	 7369 3544
3768	0	0	Ki67+	 7372 3595
3769	0	0	Ki67+	 7375 4062
3770	0	0	Ki67+	 7378 3794
3771	0	0	Ki67+	 7382 3594
3772	0	0	Ki67+	 7383 3745
3773	0	0	Ki67+	 7387 3650
3774	0	0	Ki67+	 7388 4003
3775	0	0	Ki67+	 7388 4079
3776	0	0	Ki67+	 7389 3611
3777	0	0	Ki67+	 7389 3854
3778	0	0	Ki67+	 7398 3622
3779	0	0	Ki67+	 7403 3908
3780	0	0	Ki67+	 7403 4054
3781	0	0	Ki67+	 7404 3538
3782	0	0	Ki67+	 7405 4010
3783	0	0	Ki67+	 7406 3577
3784	0	0	Ki67+	 7411 3962
3785	0	0	Ki67+	 7425 3736
3786	0	0	Ki67+	 7432 3980
3787	0	0	Ki67+	 7443 4013
3788	0	0	Ki67+	 7445 3928
3789	0	0	Ki67+	 7447 4032
3790	0	0	Ki67+	 7448 4061
3791	0	0	Ki67+	 7453 3913
3792	0	0	Ki67+	 7467 3735
3793	0	0	Ki67+	 7468 3980
3794	0	0	Ki67+	 7469 3899
3795	0	0	Ki67+	 7478 4039
3796	0	0	Ki67+	 7486 3863
3797	0	0	Ki67+	 7488 3830
3798	0	0	Ki67+	 7493 3974
3799	0	0	Ki67+	 7498 3956
3800	0	0	Ki67+	 7506 4011
3801	0	0	Ki67+	 7517 3875
3802	0	0	Ki67+	 7518 3996
3803	0	0	Ki67+	 7521 3919
3804	0	0	Ki67+	 7522 4040
3805	0	0	Ki67+	 7529 3900
3806	0	0	Ki67+	 7535 3944
3807	0	0	Ki67+	 7536 3972
3808	0	0	Ki67+	 7539 3994
3809	0	0	Ki67+	 7542 4022
3810	0	0	Ki67+	 7544 3857
3811	0	0	Ki67+	 7552 3917
3812	0	0	Ki67+	 7558 3945
3813	0	0	Ki67+	 7559 3967
3814	0	0	Ki67+	 7559 3999
3815	0	0	Ki67+	 7563 3827
3816	0	0	Ki67+	 7571 3936
3817	0	0	Ki67+	 7573 3903
3818	0	0	Ki67+	 7578 3605
3819	0	0	Ki67+	 7591 3963
3820	0	0	Ki67+	 7594 3764
3821	0	0	Ki67+	 7594 3932
3822	0	0	Ki67+	 7604 3902
3823	0	0	Ki67+	 7610 3845
3824	0	0	Ki67+	 7617 3876
3825	0	0	Ki67+	 7622 3910
3826	0	0	Ki67+	 7700 4065
3827	0	0	Ki67+	 7729 4021
3828	0	0	Ki67+	 7750 4024
3829	0	0	Ki67+	 7290 4832
3830	0	0	Ki67+	 7295 4202
3831	0	0	Ki67+	 7305 4247
3832	0	0	Ki67+	 7310 4613
3833	0	0	Ki67+	 7313 4643
3834	0	0	Ki67+	 7318 4671
3835	0	0	Ki67+	 7321 4793
3836	0	0	Ki67+	 7334 4704
3837	0	0	Ki67+	 7335 4783
3838	0	0	Ki67+	 7341 4676
3839	0	0	Ki67+	 7350 4623
3840	0	0	Ki67+	 7363 4612
3841	0	0	Ki67+	 7377 4577
3842	0	0	Ki67+	 7384 4147
3843	0	0	Ki67+	 7386 4565
3844	0	0	Ki67+	 7391 4752
3845	0	0	Ki67+	 7404 4602
3846	0	0	Ki67+	 7408 4586
3847	0	0	Ki67+	 7413 4453
3848	0	0	Ki67+	 7416 4559
3849	0	0	Ki67+	 7420 4504
3850	0	0	Ki67+	 7433 4446
3851	0	0	Ki67+	 7442 4522
3852	0	0	Ki67+	 7443 4785
3853	0	0	Ki67+	 7452 4616
3854	0	0	Ki67+	 7458 4558
3855	0	0	Ki67+	 7467 4458
3856	0	0	Ki67+	 7475 4560
3857	0	0	Ki67+	 7487 4448
3858	0	0	Ki67+	 7487 4561
3859	0	0	Ki67+	 7494 4542
3860	0	0	Ki67+	 7496 4420
3861	0	0	Ki67+	 7502 4434
3862	0	0	Ki67+	 7510 4818
3863	0	0	Ki67+	 7513 4607
3864	0	0	Ki67+	 7518 4570
3865	0	0	Ki67+	 7526 4789
3866	0	0	Ki67+	 7531 4411
3867	0	0	Ki67+	 7532 4394
3868	0	0	Ki67+	 7533 4454
3869	0	0	Ki67+	 7534 4528
3870	0	0	Ki67+	 7534 4877
3871	0	0	Ki67+	 7540 4562
3872	0	0	Ki67+	 7541 4470
3873	0	0	Ki67+	 7542 4861
3874	0	0	Ki67+	 7549 4443
3875	0	0	Ki67+	 7550 4901
3876	0	0	Ki67+	 7557 4753
3877	0	0	Ki67+	 7559 4532
3878	0	0	Ki67+	 7560 4734
3879	0	0	Ki67+	 7561 4714
3880	0	0	Ki67+	 7562 4512
3881	0	0	Ki67+	 7564 4614
3882	0	0	Ki67+	 7564 4780
3883	0	0	Ki67+	 7567 4877
3884	0	0	Ki67+	 7568 4833
3885	0	0	Ki67+	 7572 4819
3886	0	0	Ki67+	 7573 4369
3887	0	0	Ki67+	 7573 4856
3888	0	0	Ki67+	 7574 4930
3889	0	0	Ki67+	 7575 4573
3890	0	0	Ki67+	 7578 4410
3891	0	0	Ki67+	 7580 4598
3892	0	0	Ki67+	 7581 4831
3893	0	0	Ki67+	 7584 4500
3894	0	0	Ki67+	 7585 4713
3895	0	0	Ki67+	 7587 4744
3896	0	0	Ki67+	 7589 4666
3897	0	0	Ki67+	 7589 4758
3898	0	0	Ki67+	 7590 4541
3899	0	0	Ki67+	 7590 4585
3900	0	0	Ki67+	 7593 4912
3901	0	0	Ki67+	 7600 4576
3902	0	0	Ki67+	 7600 4832
3903	0	0	Ki67+	 7604 4937
3904	0	0	Ki67+	 7607 4768
3905	0	0	Ki67+	 7609 4796
3906	0	0	Ki67+	 7612 4515
3907	0	0	Ki67+	 7613 4395
3908	0	0	Ki67+	 7613 4415
3909	0	0	Ki67+	 7615 4880
3910	0	0	Ki67+	 7616 4541
3911	0	0	Ki67+	 7617 4769
3912	0	0	Ki67+	 7622 4734
3913	0	0	Ki67+	 7624 4603
3914	0	0	Ki67+	 7624 4708
3915	0	0	Ki67+	 7627 4805
3916	0	0	Ki67+	 7627 4911
3917	0	0	Ki67+	 7629 4476
3918	0	0	Ki67+	 7632 4835
3919	0	0	Ki67+	 7633 4756
3920	0	0	Ki67+	 7636 4399
3921	0	0	Ki67+	 7637 4781
3922	0	0	Ki67+	 7641 4464
3923	0	0	Ki67+	 7641 4935
3924	0	0	Ki67+	 7645 4666
3925	0	0	Ki67+	 7648 4497
3926	0	0	Ki67+	 7648 4534
3927	0	0	Ki67+	 7649 4886
3928	0	0	Ki67+	 7651 4864
3929	0	0	Ki67+	 7660 4753
3930	0	0	Ki67+	 7661 4653
3931	0	0	Ki67+	 7661 4862
3932	0	0	Ki67+	 7662 4841
3933	0	0	Ki67+	 7663 4394
3934	0	0	Ki67+	 7663 4587
3935	0	0	Ki67+	 7663 4696
3936	0	0	Ki67+	 7663 4743
3937	0	0	Ki67+	 7664 4412
3938	0	0	Ki67+	 7664 4487
3939	0	0	Ki67+	 7666 4668
3940	0	0	Ki67+	 7670 4613
3941	0	0	Ki67+	 7678 4892
3942	0	0	Ki67+	 7680 4499
3943	0	0	Ki67+	 7681 4797
3944	0	0	Ki67+	 7682 4910
3945	0	0	Ki67+	 7683 4435
3946	0	0	Ki67+	 7683 4880
3947	0	0	Ki67+	 7688 4524
3948	0	0	Ki67+	 7688 4815
3949	0	0	Ki67+	 7689 4573
3950	0	0	Ki67+	 7694 4771
3951	0	0	Ki67+	 7695 4436
3952	0	0	Ki67+	 7695 4500
3953	0	0	Ki67+	 7702 4729
3954	0	0	Ki67+	 7703 4700
3955	0	0	Ki67+	 7704 4674
3956	0	0	Ki67+	 7705 4622
3957	0	0	Ki67+	 7706 4478
3958	0	0	Ki67+	 7708 4353
3959	0	0	Ki67+	 7710 4555
3960	0	0	Ki67+	 7711 4591
3961	0	0	Ki67+	 7715 4378
3962	0	0	Ki67+	 7719 4467
3963	0	0	Ki67+	 7720 4786
3964	0	0	Ki67+	 7722 4452
3965	0	0	Ki67+	 7724 4815
3966	0	0	Ki67+	 7726 4514
3967	0	0	Ki67+	 7728 4405
3968	0	0	Ki67+	 7729 4689
3969	0	0	Ki67+	 7734 4734
3970	0	0	Ki67+	 7739 4846
3971	0	0	Ki67+	 7743 4329
3972	0	0	Ki67+	 7743 4454
3973	0	0	Ki67+	 7745 4567
3974	0	0	Ki67+	 7747 4487
3975	0	0	Ki67+	 7747 4717
3976	0	0	Ki67+	 7754 4848
3977	0	0	Ki67+	 7759 4590
3978	0	0	Ki67+	 7762 4757
3979	0	0	Ki67+	 7763 4415
3980	0	0	Ki67+	 7766 4575
3981	0	0	Ki67+	 7770 4349
3982	0	0	Ki67+	 7770 4681
3983	0	0	Ki67+	 7773 4476
3984	0	0	Ki67+	 7790 4780
3985	0	0	Ki67+	 7792 4367
3986	0	0	Ki67+	 7794 4798
3987	0	0	Ki67+	 7797 4741
3988	0	0	Ki67+	 7798 4873
3989	0	0	Ki67+	 7802 4403
3990	0	0	Ki67+	 7802 4558
3991	0	0	Ki67+	 7803 4329
3992	0	0	Ki67+	 7803 4477
3993	0	0	Ki67+	 7813 4411
3994	0	0	Ki67+	 7817 4762
3995	0	0	Ki67+	 7822 4777
3996	0	0	Ki67+	 7831 4401
3997	0	0	Ki67+	 7834 4670
3998	0	0	Ki67+	 7842 4724
3999	0	0	Ki67+	 7847 4739
4000	0	0	Ki67+	 7850 4846
4001	0	0	Ki67+	 7869 4632
4002	0	0	Ki67+	 7871 4702
4003	0	0	Ki67+	 7874 4669
4004	0	0	Ki67+	 7883 4398
4005	0	0	Ki67+	 7885 4591
4006	0	0	Ki67+	 7889 4677
4007	0	0	Ki67+	 7891 4798
4008	0	0	Ki67+	 7894 4549
4009	0	0	Ki67+	 7895 4359
4010	0	0	Ki67+	 7903 4778
4011	0	0	Ki67+	 7907 4381
4012	0	0	Ki67+	 7910 4552
4013	0	0	Ki67+	 7910 4623
4014	0	0	Ki67+	 7911 4345
4015	0	0	Ki67+	 7911 4519
4016	0	0	Ki67+	 7916 4712
4017	0	0	Ki67+	 7918 4427
4018	0	0	Ki67+	 7919 4356
4019	0	0	Ki67+	 7922 4446
4020	0	0	Ki67+	 7925 4736
4021	0	0	Ki67+	 7926 4780
4022	0	0	Ki67+	 7935 4673
4023	0	0	Ki67+	 7936 4584
4024	0	0	Ki67+	 7939 4436
4025	0	0	Ki67+	 7940 4506
4026	0	0	Ki67+	 7943 4396
4027	0	0	Ki67+	 7947 4545
4028	0	0	Ki67+	 7949 4314
4029	0	0	Ki67+	 7949 4476
4030	0	0	Ki67+	 7949 4765
4031	0	0	Ki67+	 7955 4232
4032	0	0	Ki67+	 7956 4274
4033	0	0	Ki67+	 7956 4642
4034	0	0	Ki67+	 7956 4691
4035	0	0	Ki67+	 7958 4793
4036	0	0	Ki67+	 7959 4513
4037	0	0	Ki67+	 7969 4529
4038	0	0	Ki67+	 7970 4755
4039	0	0	Ki67+	 7974 4425
4040	0	0	Ki67+	 7974 4632
4041	0	0	Ki67+	 7976 4292
4042	0	0	Ki67+	 7976 4347
4043	0	0	Ki67+	 7984 4648
4044	0	0	Ki67+	 7986 4257
4045	0	0	Ki67+	 7990 4359
4046	0	0	Ki67+	 7992 4741
4047	0	0	Ki67+	 7993 4192
4048	0	0	Ki67+	 7994 4597
4049	0	0	Ki67+	 8001 4713
4050	0	0	Ki67+	 8002 4519
4051	0	0	Ki67+	 8002 4623
4052	0	0	Ki67+	 8003 4226
4053	0	0	Ki67+	 8009 4737
4054	0	0	Ki67+	 8011 4407
4055	0	0	Ki67+	 8013 4306
4056	0	0	Ki67+	 8013 4684
4057	0	0	Ki67+	 8014 4389
4058	0	0	Ki67+	 8016 4273
4059	0	0	Ki67+	 8019 4200
4060	0	0	Ki67+	 8019 4703
4061	0	0	Ki67+	 8025 4738
4062	0	0	Ki67+	 8031 4171
4063	0	0	Ki67+	 8042 4727
4064	0	0	Ki67+	 8047 4631
4065	0	0	Ki67+	 8059 4564
4066	0	0	Ki67+	 8062 4720
4067	0	0	Ki67+	 8062 4815
4068	0	0	Ki67+	 8065 4616
4069	0	0	Ki67+	 8068 4931
4070	0	0	Ki67+	 8071 4830
4071	0	0	Ki67+	 8072 4840
4072	0	0	Ki67+	 8073 4640
4073	0	0	Ki67+	 8076 4679
4074	0	0	Ki67+	 8076 4816
4075	0	0	Ki67+	 7285 5572
4076	0	0	Ki67+	 7287 5362
4077	0	0	Ki67+	 7291 4983
4078	0	0	Ki67+	 7292 5147
4079	0	0	Ki67+	 7337 5652
4080	0	0	Ki67+	 7348 5289
4081	0	0	Ki67+	 7376 5624
4082	0	0	Ki67+	 7382 5597
4083	0	0	Ki67+	 7388 4950
4084	0	0	Ki67+	 7402 5572
4085	0	0	Ki67+	 7413 5674
4086	0	0	Ki67+	 7420 5015
4087	0	0	Ki67+	 7420 5626
4088	0	0	Ki67+	 7430 5243
4089	0	0	Ki67+	 7435 5221
4090	0	0	Ki67+	 7436 5706
4091	0	0	Ki67+	 7440 5177
4092	0	0	Ki67+	 7440 5616
4093	0	0	Ki67+	 7453 5604
4094	0	0	Ki67+	 7456 5660
4095	0	0	Ki67+	 7457 5213
4096	0	0	Ki67+	 7460 5622
4097	0	0	Ki67+	 7466 5487
4098	0	0	Ki67+	 7467 5248
4099	0	0	Ki67+	 7491 5232
4100	0	0	Ki67+	 7492 5382
4101	0	0	Ki67+	 7535 5329
4102	0	0	Ki67+	 7536 5408
4103	0	0	Ki67+	 7540 5290
4104	0	0	Ki67+	 7547 5518
4105	0	0	Ki67+	 7549 5340
4106	0	0	Ki67+	 7551 5284
4107	0	0	Ki67+	 7564 5680
4108	0	0	Ki67+	 7567 4960
4109	0	0	Ki67+	 7572 5300
4110	0	0	Ki67+	 7579 5195
4111	0	0	Ki67+	 7580 5519
4112	0	0	Ki67+	 7586 5177
4113	0	0	Ki67+	 7587 5000
4114	0	0	Ki67+	 7591 5457
4115	0	0	Ki67+	 7594 5472
4116	0	0	Ki67+	 7600 5255
4117	0	0	Ki67+	 7603 5205
4118	0	0	Ki67+	 7606 5496
4119	0	0	Ki67+	 7615 5473
4120	0	0	Ki67+	 7619 5725
4121	0	0	Ki67+	 7634 5034
4122	0	0	Ki67+	 7635 5239
4123	0	0	Ki67+	 7639 4972
4124	0	0	Ki67+	 7641 5446
4125	0	0	Ki67+	 7645 5342
4126	0	0	Ki67+	 7648 5502
4127	0	0	Ki67+	 7655 5649
4128	0	0	Ki67+	 7660 5309
4129	0	0	Ki67+	 7661 5116
4130	0	0	Ki67+	 7662 5395
4131	0	0	Ki67+	 7663 5603
4132	0	0	Ki67+	 7678 5100
4133	0	0	Ki67+	 7681 5497
4134	0	0	Ki67+	 7689 5020
4135	0	0	Ki67+	 7690 5454
4136	0	0	Ki67+	 7695 5375
4137	0	0	Ki67+	 7702 5220
4138	0	0	Ki67+	 7705 5466
4139	0	0	Ki67+	 7713 5112
4140	0	0	Ki67+	 7719 4963
4141	0	0	Ki67+	 7724 5500
4142	0	0	Ki67+	 7725 5596
4143	0	0	Ki67+	 7727 5142
4144	0	0	Ki67+	 7728 5404
4145	0	0	Ki67+	 7729 5201
4146	0	0	Ki67+	 7729 5732
4147	0	0	Ki67+	 7733 5217
4148	0	0	Ki67+	 7733 5335
4149	0	0	Ki67+	 7738 5485
4150	0	0	Ki67+	 7739 5111
4151	0	0	Ki67+	 7739 5566
4152	0	0	Ki67+	 7747 5144
4153	0	0	Ki67+	 7747 5350
4154	0	0	Ki67+	 7752 5603
4155	0	0	Ki67+	 7756 5556
4156	0	0	Ki67+	 7765 5102
4157	0	0	Ki67+	 7766 5624
4158	0	0	Ki67+	 7767 5509
4159	0	0	Ki67+	 7769 5323
4160	0	0	Ki67+	 7769 5392
4161	0	0	Ki67+	 7773 5614
4162	0	0	Ki67+	 7777 5521
4163	0	0	Ki67+	 7778 5491
4164	0	0	Ki67+	 7778 5539
4165	0	0	Ki67+	 7781 5089
4166	0	0	Ki67+	 7793 5502
4167	0	0	Ki67+	 7795 5102
4168	0	0	Ki67+	 7797 5175
4169	0	0	Ki67+	 7798 5194
4170	0	0	Ki67+	 7807 5037
4171	0	0	Ki67+	 7812 5216
4172	0	0	Ki67+	 7814 5198
4173	0	0	Ki67+	 7826 5417
4174	0	0	Ki67+	 7829 5438
4175	0	0	Ki67+	 7832 5157
4176	0	0	Ki67+	 7841 5117
4177	0	0	Ki67+	 7841 5353
4178	0	0	Ki67+	 7851 5531
4179	0	0	Ki67+	 7854 5342
4180	0	0	Ki67+	 7859 5560
4181	0	0	Ki67+	 7863 5170
4182	0	0	Ki67+	 7882 5061
4183	0	0	Ki67+	 7928 5056
4184	0	0	Ki67+	 7942 5323
4185	0	0	Ki67+	 7945 5299
4186	0	0	Ki67+	 7956 5400
4187	0	0	Ki67+	 7981 5325
4188	0	0	Ki67+	 7983 5651
4189	0	0	Ki67+	 7987 4966
4190	0	0	Ki67+	 8008 5141
4191	0	0	Ki67+	 8017 5533
4192	0	0	Ki67+	 8021 5691
4193	0	0	Ki67+	 8026 5727
4194	0	0	Ki67+	 8033 4962
4195	0	0	Ki67+	 8043 5715
4196	0	0	Ki67+	 8047 4961
4197	0	0	Ki67+	 8069 5585
4198	0	0	Ki67+	 8076 5416
4199	0	0	Ki67+	 8079 5406
4200	0	0	Ki67+	 7281 5931
4201	0	0	Ki67+	 7283 6458
4202	0	0	Ki67+	 7287 6406
4203	0	0	Ki67+	 7291 6356
4204	0	0	Ki67+	 7294 5880
4205	0	0	Ki67+	 7295 6397
4206	0	0	Ki67+	 7299 6322
4207	0	0	Ki67+	 7304 5777
4208	0	0	Ki67+	 7329 5832
4209	0	0	Ki67+	 7332 6394
4210	0	0	Ki67+	 7337 5749
4211	0	0	Ki67+	 7356 5901
4212	0	0	Ki67+	 7361 5956
4213	0	0	Ki67+	 7363 5880
4214	0	0	Ki67+	 7365 6266
4215	0	0	Ki67+	 7367 5844
4216	0	0	Ki67+	 7374 5765
4217	0	0	Ki67+	 7380 5756
4218	0	0	Ki67+	 7386 5769
4219	0	0	Ki67+	 7391 5784
4220	0	0	Ki67+	 7438 6359
4221	0	0	Ki67+	 7454 6348
4222	0	0	Ki67+	 7511 6186
4223	0	0	Ki67+	 7537 6018
4224	0	0	Ki67+	 7543 5905
4225	0	0	Ki67+	 7544 5765
4226	0	0	Ki67+	 7551 5883
4227	0	0	Ki67+	 7565 5792
4228	0	0	Ki67+	 7575 5976
4229	0	0	Ki67+	 7578 5763
4230	0	0	Ki67+	 7608 5907
4231	0	0	Ki67+	 7609 5770
4232	0	0	Ki67+	 7624 6011
4233	0	0	Ki67+	 7627 6178
4234	0	0	Ki67+	 7641 6202
4235	0	0	Ki67+	 7648 6251
4236	0	0	Ki67+	 7671 6347
4237	0	0	Ki67+	 7684 6147
4238	0	0	Ki67+	 7693 6161
4239	0	0	Ki67+	 7705 6081
4240	0	0	Ki67+	 7721 5811
4241	0	0	Ki67+	 7726 6316
4242	0	0	Ki67+	 7746 5888
4243	0	0	Ki67+	 7771 6222
4244	0	0	Ki67+	 7793 6047
4245	0	0	Ki67+	 7811 5828
4246	0	0	Ki67+	 7864 6056
4247	0	0	Ki67+	 7890 5804
4248	0	0	Ki67+	 7890 6028
4249	0	0	Ki67+	 7891 5776
4250	0	0	Ki67+	 7918 6008
4251	0	0	Ki67+	 7921 5997
4252	0	0	Ki67+	 7932 6146
4253	0	0	Ki67+	 7935 6071
4254	0	0	Ki67+	 7944 6088
4255	0	0	Ki67+	 7945 6046
4256	0	0	Ki67+	 7952 6006
4257	0	0	Ki67+	 7957 6022
4258	0	0	Ki67+	 7959 6066
4259	0	0	Ki67+	 7968 6101
4260	0	0	Ki67+	 7970 6076
4261	0	0	Ki67+	 7971 5972
4262	0	0	Ki67+	 7971 5992
4263	0	0	Ki67+	 7978 6026
4264	0	0	Ki67+	 7981 6064
4265	0	0	Ki67+	 7987 6108
4266	0	0	Ki67+	 7988 5755
4267	0	0	Ki67+	 7989 5958
4268	0	0	Ki67+	 7995 5938
4269	0	0	Ki67+	 7998 6030
4270	0	0	Ki67+	 7999 5996
4271	0	0	Ki67+	 8000 6069
4272	0	0	Ki67+	 8007 6042
4273	0	0	Ki67+	 8011 5962
4274	0	0	Ki67+	 8014 5892
4275	0	0	Ki67+	 8015 6091
4276	0	0	Ki67+	 8020 6103
4277	0	0	Ki67+	 8025 5932
4278	0	0	Ki67+	 8028 6012
4279	0	0	Ki67+	 8028 6077
4280	0	0	Ki67+	 8035 5889
4281	0	0	Ki67+	 8035 6532
4282	0	0	Ki67+	 8039 5848
4283	0	0	Ki67+	 8039 6010
4284	0	0	Ki67+	 8040 5926
4285	0	0	Ki67+	 8044 6092
4286	0	0	Ki67+	 8046 5916
4287	0	0	Ki67+	 8049 5819
4288	0	0	Ki67+	 8051 5992
4289	0	0	Ki67+	 8054 6532
4290	0	0	Ki67+	 8057 6483
4291	0	0	Ki67+	 8060 5870
4292	0	0	Ki67+	 8061 6057
4293	0	0	Ki67+	 8061 6503
4294	0	0	Ki67+	 8062 5824
4295	0	0	Ki67+	 8066 5945
4296	0	0	Ki67+	 8068 5783
4297	0	0	Ki67+	 8071 5976
4298	0	0	Ki67+	 8074 6078
4299	0	0	Ki67+	 8075 6053
4300	0	0	Ki67+	 8076 5886
4301	0	0	Ki67+	 8076 6476
4302	0	0	Ki67+	 8077 5814
4303	0	0	Ki67+	 7332 7171
4304	0	0	Ki67+	 7405 7105
4305	0	0	Ki67+	 7540 7060
4306	0	0	Ki67+	 7626 6678
4307	0	0	Ki67+	 7759 6647
4308	0	0	Ki67+	 7843 6569
4309	0	0	Ki67+	 7871 6590
4310	0	0	Ki67+	 7934 6683
4311	0	0	Ki67+	 7960 6697
4312	0	0	Ki67+	 7976 6581
4313	0	0	Ki67+	 7992 6612
4314	0	0	Ki67+	 7993 6673
4315	0	0	Ki67+	 7997 6585
4316	0	0	Ki67+	 8026 7039
4317	0	0	Ki67+	 8028 6602
4318	0	0	Ki67+	 8042 7015
4319	0	0	Ki67+	 8079 6552
4320	0	0	Ki67+	 7318 8115
4321	0	0	Ki67+	 7331 8137
4322	0	0	Ki67+	 7574 7393
4323	0	0	Ki67+	 7578 7471
4324	0	0	Ki67+	 7722 7506
4325	0	0	Ki67+	 7838 8094
4326	0	0	Ki67+	 7954 7705
4327	0	0	Ki67+	 8050 7350
4328	0	0	Ki67+	 7723 8428
4329	0	0	Ki67+	 7897 8163
4330	0	0	Ki67+	 7282 9349
4331	0	0	Ki67+	 7379 9688
4332	0	0	Ki67+	 7547 9705
4333	0	0	Ki67+	 7548 9323
4334	0	0	Ki67+	 7596 9407
4335	0	0	Ki67+	 7648 9434
4336	0	0	Ki67+	 7857 9498
4337	0	0	Ki67+	 7525 10203
4338	0	0	Ki67+	 7536 10209
4339	0	0	Ki67+	 7696 10260
4340	0	0	Ki67+	 7701 10040
4341	0	0	Ki67+	 7864 10306
4342	0	0	Ki67+	 7934 9753
4343	0	0	Ki67+	 7296 11075
4344	0	0	Ki67+	 7501 11138
4345	0	0	Ki67+	 7534 11102
4346	0	0	Ki67+	 7590 11189
4347	0	0	Ki67+	 7703 11005
4348	0	0	Ki67+	 7714 11223
4349	0	0	Ki67+	 7755 11173
4350	0	0	Ki67+	 7852 11286
4351	0	0	Ki67+	 7866 10999
4352	0	0	Ki67+	 7867 11017
4353	0	0	Ki67+	 8013 10938
4354	0	0	Ki67+	 8071 10981
4355	0	0	Ki67+	 7354 11454
4356	0	0	Ki67+	 7435 12657
4357	0	0	Ki67+	 7478 12703
4358	0	0	Ki67+	 7567 12577
4359	0	0	Ki67+	 7744 12640
4360	0	0	Ki67+	 7780 12544
4361	0	0	Ki67+	 7823 12828
4362	0	0	Ki67+	 7873 12828
4363	0	0	Ki67+	 7379 13247
4364	0	0	Ki67+	 8082 4498
4365	0	0	Ki67+	 8084 4851
4366	0	0	Ki67+	 8096 4813
4367	0	0	Ki67+	 8100 4632
4368	0	0	Ki67+	 8103 4479
4369	0	0	Ki67+	 8105 4668
4370	0	0	Ki67+	 8110 4617
4371	0	0	Ki67+	 8111 4839
4372	0	0	Ki67+	 8116 4492
4373	0	0	Ki67+	 8117 4794
4374	0	0	Ki67+	 8118 4707
4375	0	0	Ki67+	 8124 4731
4376	0	0	Ki67+	 8128 4626
4377	0	0	Ki67+	 8137 4412
4378	0	0	Ki67+	 8138 4651
4379	0	0	Ki67+	 8139 4825
4380	0	0	Ki67+	 8143 4764
4381	0	0	Ki67+	 8146 4589
4382	0	0	Ki67+	 8158 4800
4383	0	0	Ki67+	 8159 4616
4384	0	0	Ki67+	 8162 4816
4385	0	0	Ki67+	 8163 4672
4386	0	0	Ki67+	 8172 4591
4387	0	0	Ki67+	 8177 4397
4388	0	0	Ki67+	 8177 4655
4389	0	0	Ki67+	 8183 4284
4390	0	0	Ki67+	 8185 4344
4391	0	0	Ki67+	 8186 4576
4392	0	0	Ki67+	 8190 4385
4393	0	0	Ki67+	 8196 4702
4394	0	0	Ki67+	 8198 4321
4395	0	0	Ki67+	 8205 4542
4396	0	0	Ki67+	 8206 4553
4397	0	0	Ki67+	 8209 4334
4398	0	0	Ki67+	 8210 4373
4399	0	0	Ki67+	 8216 4291
4400	0	0	Ki67+	 8216 4536
4401	0	0	Ki67+	 8221 4362
4402	0	0	Ki67+	 8221 4519
4403	0	0	Ki67+	 8223 4384
4404	0	0	Ki67+	 8225 4309
4405	0	0	Ki67+	 8230 4333
4406	0	0	Ki67+	 8234 4506
4407	0	0	Ki67+	 8244 4833
4408	0	0	Ki67+	 8255 4699
4409	0	0	Ki67+	 8262 4834
4410	0	0	Ki67+	 8264 4484
4411	0	0	Ki67+	 8275 4812
4412	0	0	Ki67+	 8277 4434
4413	0	0	Ki67+	 8283 4407
4414	0	0	Ki67+	 8288 4649
4415	0	0	Ki67+	 8290 4676
4416	0	0	Ki67+	 8293 4778
4417	0	0	Ki67+	 8300 4826
4418	0	0	Ki67+	 8311 4618
4419	0	0	Ki67+	 8313 4800
4420	0	0	Ki67+	 8331 4432
4421	0	0	Ki67+	 8341 4804
4422	0	0	Ki67+	 8341 4842
4423	0	0	Ki67+	 8348 4618
4424	0	0	Ki67+	 8350 4855
4425	0	0	Ki67+	 8352 4549
4426	0	0	Ki67+	 8352 4781
4427	0	0	Ki67+	 8353 4842
4428	0	0	Ki67+	 8377 4815
4429	0	0	Ki67+	 8380 4628
4430	0	0	Ki67+	 8389 4641
4431	0	0	Ki67+	 8400 4817
4432	0	0	Ki67+	 8401 4789
4433	0	0	Ki67+	 8411 4850
4434	0	0	Ki67+	 8425 4814
4435	0	0	Ki67+	 8439 4854
4436	0	0	Ki67+	 8451 4672
4437	0	0	Ki67+	 8462 4585
4438	0	0	Ki67+	 8464 4711
4439	0	0	Ki67+	 8479 4636
4440	0	0	Ki67+	 8489 4738
4441	0	0	Ki67+	 8494 4838
4442	0	0	Ki67+	 8504 4613
4443	0	0	Ki67+	 8508 4740
4444	0	0	Ki67+	 8524 4698
4445	0	0	Ki67+	 8637 4793
4446	0	0	Ki67+	 8654 4842
4447	0	0	Ki67+	 8826 4821
4448	0	0	Ki67+	 8086 5079
4449	0	0	Ki67+	 8092 5635
4450	0	0	Ki67+	 8098 5122
4451	0	0	Ki67+	 8103 5656
4452	0	0	Ki67+	 8107 5529
4453	0	0	Ki67+	 8108 5387
4454	0	0	Ki67+	 8113 4956
4455	0	0	Ki67+	 8118 5650
4456	0	0	Ki67+	 8119 5214
4457	0	0	Ki67+	 8160 5411
4458	0	0	Ki67+	 8161 5047
4459	0	0	Ki67+	 8167 4937
4460	0	0	Ki67+	 8170 5032
4461	0	0	Ki67+	 8170 5130
4462	0	0	Ki67+	 8174 5048
4463	0	0	Ki67+	 8189 5628
4464	0	0	Ki67+	 8200 5124
4465	0	0	Ki67+	 8204 5353
4466	0	0	Ki67+	 8208 5115
4467	0	0	Ki67+	 8214 5342
4468	0	0	Ki67+	 8225 5658
4469	0	0	Ki67+	 8226 5508
4470	0	0	Ki67+	 8231 4898
4471	0	0	Ki67+	 8234 4944
4472	0	0	Ki67+	 8240 4926
4473	0	0	Ki67+	 8245 5637
4474	0	0	Ki67+	 8251 5650
4475	0	0	Ki67+	 8264 4932
4476	0	0	Ki67+	 8266 5524
4477	0	0	Ki67+	 8275 4955
4478	0	0	Ki67+	 8275 5035
4479	0	0	Ki67+	 8277 5554
4480	0	0	Ki67+	 8279 4989
4481	0	0	Ki67+	 8279 5594
4482	0	0	Ki67+	 8286 5058
4483	0	0	Ki67+	 8286 5634
4484	0	0	Ki67+	 8288 5476
4485	0	0	Ki67+	 8293 5213
4486	0	0	Ki67+	 8304 5529
4487	0	0	Ki67+	 8305 5468
4488	0	0	Ki67+	 8307 4907
4489	0	0	Ki67+	 8322 5238
4490	0	0	Ki67+	 8323 5584
4491	0	0	Ki67+	 8324 5656
4492	0	0	Ki67+	 8325 5620
4493	0	0	Ki67+	 8327 5555
4494	0	0	Ki67+	 8331 5163
4495	0	0	Ki67+	 8334 5594
4496	0	0	Ki67+	 8343 5582
4497	0	0	Ki67+	 8349 5646
4498	0	0	Ki67+	 8353 5409
4499	0	0	Ki67+	 8355 4909
4500	0	0	Ki67+	 8355 5348
4501	0	0	Ki67+	 8359 5173
4502	0	0	Ki67+	 8361 4976
4503	0	0	Ki67+	 8364 5609
4504	0	0	Ki67+	 8365 5487
4505	0	0	Ki67+	 8370 4882
4506	0	0	Ki67+	 8375 5537
4507	0	0	Ki67+	 8376 5635
4508	0	0	Ki67+	 8380 5576
4509	0	0	Ki67+	 8382 5587
4510	0	0	Ki67+	 8386 5501
4511	0	0	Ki67+	 8388 5557
4512	0	0	Ki67+	 8391 4925
4513	0	0	Ki67+	 8393 4890
4514	0	0	Ki67+	 8394 5527
4515	0	0	Ki67+	 8397 4876
4516	0	0	Ki67+	 8399 5339
4517	0	0	Ki67+	 8403 5543
4518	0	0	Ki67+	 8407 5643
4519	0	0	Ki67+	 8408 5587
4520	0	0	Ki67+	 8412 5528
4521	0	0	Ki67+	 8414 4943
4522	0	0	Ki67+	 8419 5552
4523	0	0	Ki67+	 8420 5481
4524	0	0	Ki67+	 8420 5615
4525	0	0	Ki67+	 8421 5178
4526	0	0	Ki67+	 8422 5508
4527	0	0	Ki67+	 8424 5463
4528	0	0	Ki67+	 8429 5359
4529	0	0	Ki67+	 8432 5633
4530	0	0	Ki67+	 8434 5430
4531	0	0	Ki67+	 8439 5468
4532	0	0	Ki67+	 8442 5605
4533	0	0	Ki67+	 8453 5455
4534	0	0	Ki67+	 8456 5493
4535	0	0	Ki67+	 8457 5026
4536	0	0	Ki67+	 8457 5334
4537	0	0	Ki67+	 8462 5631
4538	0	0	Ki67+	 8464 5402
4539	0	0	Ki67+	 8469 5432
4540	0	0	Ki67+	 8470 5376
4541	0	0	Ki67+	 8476 5587
4542	0	0	Ki67+	 8480 5032
4543	0	0	Ki67+	 8488 5501
4544	0	0	Ki67+	 8494 5381
4545	0	0	Ki67+	 8496 5397
4546	0	0	Ki67+	 8496 5482
4547	0	0	Ki67+	 8496 5645
4548	0	0	Ki67+	 8499 5631
4549	0	0	Ki67+	 8502 5548
4550	0	0	Ki67+	 8505 5466
4551	0	0	Ki67+	 8506 5375
4552	0	0	Ki67+	 8510 5334
4553	0	0	Ki67+	 8511 5579
4554	0	0	Ki67+	 8512 5517
4555	0	0	Ki67+	 8514 4893
4556	0	0	Ki67+	 8520 5536
4557	0	0	Ki67+	 8521 5617
4558	0	0	Ki67+	 8523 5451
4559	0	0	Ki67+	 8533 5655
4560	0	0	Ki67+	 8535 5488
4561	0	0	Ki67+	 8537 5540
4562	0	0	Ki67+	 8543 4915
4563	0	0	Ki67+	 8544 5619
4564	0	0	Ki67+	 8545 5154
4565	0	0	Ki67+	 8549 5417
4566	0	0	Ki67+	 8560 5448
4567	0	0	Ki67+	 8563 5655
4568	0	0	Ki67+	 8566 5410
4569	0	0	Ki67+	 8567 5479
4570	0	0	Ki67+	 8568 4897
4571	0	0	Ki67+	 8574 5593
4572	0	0	Ki67+	 8577 5384
4573	0	0	Ki67+	 8578 5565
4574	0	0	Ki67+	 8579 4902
4575	0	0	Ki67+	 8579 5614
4576	0	0	Ki67+	 8586 4877
4577	0	0	Ki67+	 8586 5507
4578	0	0	Ki67+	 8589 5587
4579	0	0	Ki67+	 8594 5535
4580	0	0	Ki67+	 8595 5370
4581	0	0	Ki67+	 8596 5412
4582	0	0	Ki67+	 8599 5181
4583	0	0	Ki67+	 8599 5442
4584	0	0	Ki67+	 8599 5471
4585	0	0	Ki67+	 8602 5632
4586	0	0	Ki67+	 8606 5569
4587	0	0	Ki67+	 8609 5493
4588	0	0	Ki67+	 8610 4965
4589	0	0	Ki67+	 8612 5517
4590	0	0	Ki67+	 8613 5550
4591	0	0	Ki67+	 8615 5378
4592	0	0	Ki67+	 8615 5611
4593	0	0	Ki67+	 8620 5365
4594	0	0	Ki67+	 8620 5480
4595	0	0	Ki67+	 8621 5403
4596	0	0	Ki67+	 8622 4966
4597	0	0	Ki67+	 8622 5414
4598	0	0	Ki67+	 8623 5461
4599	0	0	Ki67+	 8629 5423
4600	0	0	Ki67+	 8629 5598
4601	0	0	Ki67+	 8634 5531
4602	0	0	Ki67+	 8635 5515
4603	0	0	Ki67+	 8636 5260
4604	0	0	Ki67+	 8645 5438
4605	0	0	Ki67+	 8648 5239
4606	0	0	Ki67+	 8651 5650
4607	0	0	Ki67+	 8652 5407
4608	0	0	Ki67+	 8656 5562
4609	0	0	Ki67+	 8657 5510
4610	0	0	Ki67+	 8663 5384
4611	0	0	Ki67+	 8663 5435
4612	0	0	Ki67+	 8664 5346
4613	0	0	Ki67+	 8667 5236
4614	0	0	Ki67+	 8676 5449
4615	0	0	Ki67+	 8679 5633
4616	0	0	Ki67+	 8681 5429
4617	0	0	Ki67+	 8682 5214
4618	0	0	Ki67+	 8684 5484
4619	0	0	Ki67+	 8692 4924
4620	0	0	Ki67+	 8692 5371
4621	0	0	Ki67+	 8695 5524
4622	0	0	Ki67+	 8701 5644
4623	0	0	Ki67+	 8705 5333
4624	0	0	Ki67+	 8706 5396
4625	0	0	Ki67+	 8709 5365
4626	0	0	Ki67+	 8714 5464
4627	0	0	Ki67+	 8717 5631
4628	0	0	Ki67+	 8723 5429
4629	0	0	Ki67+	 8724 4890
4630	0	0	Ki67+	 8727 5191
4631	0	0	Ki67+	 8727 5474
4632	0	0	Ki67+	 8728 5329
4633	0	0	Ki67+	 8729 4944
4634	0	0	Ki67+	 8732 5339
4635	0	0	Ki67+	 8744 5358
4636	0	0	Ki67+	 8748 5401
4637	0	0	Ki67+	 8758 5358
4638	0	0	Ki67+	 8760 5223
4639	0	0	Ki67+	 8761 4976
4640	0	0	Ki67+	 8767 5150
4641	0	0	Ki67+	 8767 5334
4642	0	0	Ki67+	 8771 5395
4643	0	0	Ki67+	 8776 5179
4644	0	0	Ki67+	 8784 5653
4645	0	0	Ki67+	 8787 5224
4646	0	0	Ki67+	 8800 5620
4647	0	0	Ki67+	 8804 5337
4648	0	0	Ki67+	 8804 5383
4649	0	0	Ki67+	 8805 5076
4650	0	0	Ki67+	 8806 5154
4651	0	0	Ki67+	 8811 5103
4652	0	0	Ki67+	 8815 5192
4653	0	0	Ki67+	 8815 5228
4654	0	0	Ki67+	 8816 5411
4655	0	0	Ki67+	 8817 5070
4656	0	0	Ki67+	 8822 5648
4657	0	0	Ki67+	 8823 5047
4658	0	0	Ki67+	 8826 5346
4659	0	0	Ki67+	 8826 5402
4660	0	0	Ki67+	 8829 5602
4661	0	0	Ki67+	 8832 5209
4662	0	0	Ki67+	 8832 5328
4663	0	0	Ki67+	 8837 5460
4664	0	0	Ki67+	 8840 5622
4665	0	0	Ki67+	 8841 5638
4666	0	0	Ki67+	 8845 5176
4667	0	0	Ki67+	 8849 5411
4668	0	0	Ki67+	 8857 5439
4669	0	0	Ki67+	 8860 5375
4670	0	0	Ki67+	 8861 5068
4671	0	0	Ki67+	 8869 5613
4672	0	0	Ki67+	 8870 5391
4673	0	0	Ki67+	 8874 5341
4674	0	0	Ki67+	 8083 6032
4675	0	0	Ki67+	 8085 5859
4676	0	0	Ki67+	 8086 5982
4677	0	0	Ki67+	 8087 5948
4678	0	0	Ki67+	 8088 5916
4679	0	0	Ki67+	 8092 5785
4680	0	0	Ki67+	 8094 5892
4681	0	0	Ki67+	 8102 6454
4682	0	0	Ki67+	 8103 5745
4683	0	0	Ki67+	 8104 5775
4684	0	0	Ki67+	 8104 5822
4685	0	0	Ki67+	 8106 5886
4686	0	0	Ki67+	 8108 5978
4687	0	0	Ki67+	 8112 6045
4688	0	0	Ki67+	 8113 6014
4689	0	0	Ki67+	 8115 5909
4690	0	0	Ki67+	 8121 5792
4691	0	0	Ki67+	 8124 5880
4692	0	0	Ki67+	 8126 6455
4693	0	0	Ki67+	 8128 5813
4694	0	0	Ki67+	 8130 6025
4695	0	0	Ki67+	 8132 5997
4696	0	0	Ki67+	 8134 5750
4697	0	0	Ki67+	 8135 5929
4698	0	0	Ki67+	 8136 6372
4699	0	0	Ki67+	 8137 5972
4700	0	0	Ki67+	 8138 6341
4701	0	0	Ki67+	 8141 6012
4702	0	0	Ki67+	 8143 5888
4703	0	0	Ki67+	 8144 5759
4704	0	0	Ki67+	 8151 5730
4705	0	0	Ki67+	 8153 5838
4706	0	0	Ki67+	 8156 5871
4707	0	0	Ki67+	 8160 5912
4708	0	0	Ki67+	 8160 6011
4709	0	0	Ki67+	 8161 6385
4710	0	0	Ki67+	 8162 6409
4711	0	0	Ki67+	 8168 5714
4712	0	0	Ki67+	 8168 6359
4713	0	0	Ki67+	 8170 6345
4714	0	0	Ki67+	 8171 6305
4715	0	0	Ki67+	 8172 5873
4716	0	0	Ki67+	 8177 5988
4717	0	0	Ki67+	 8180 5815
4718	0	0	Ki67+	 8181 5693
4719	0	0	Ki67+	 8182 6429
4720	0	0	Ki67+	 8184 6392
4721	0	0	Ki67+	 8188 5912
4722	0	0	Ki67+	 8189 5772
4723	0	0	Ki67+	 8190 6185
4724	0	0	Ki67+	 8191 6281
4725	0	0	Ki67+	 8194 6455
4726	0	0	Ki67+	 8198 6322
4727	0	0	Ki67+	 8198 6367
4728	0	0	Ki67+	 8199 5893
4729	0	0	Ki67+	 8200 5854
4730	0	0	Ki67+	 8202 5984
4731	0	0	Ki67+	 8203 5738
4732	0	0	Ki67+	 8206 5808
4733	0	0	Ki67+	 8210 6237
4734	0	0	Ki67+	 8212 6394
4735	0	0	Ki67+	 8214 6346
4736	0	0	Ki67+	 8217 5979
4737	0	0	Ki67+	 8218 5922
4738	0	0	Ki67+	 8219 6200
4739	0	0	Ki67+	 8220 5783
4740	0	0	Ki67+	 8221 6445
4741	0	0	Ki67+	 8226 6297
4742	0	0	Ki67+	 8227 5829
4743	0	0	Ki67+	 8227 6271
4744	0	0	Ki67+	 8228 5936
4745	0	0	Ki67+	 8232 6419
4746	0	0	Ki67+	 8236 5860
4747	0	0	Ki67+	 8240 5707
4748	0	0	Ki67+	 8240 6224
4749	0	0	Ki67+	 8241 5678
4750	0	0	Ki67+	 8242 5936
4751	0	0	Ki67+	 8243 6449
4752	0	0	Ki67+	 8245 5846
4753	0	0	Ki67+	 8245 5956
4754	0	0	Ki67+	 8246 6192
4755	0	0	Ki67+	 8246 6298
4756	0	0	Ki67+	 8246 6381
4757	0	0	Ki67+	 8248 5733
4758	0	0	Ki67+	 8249 6337
4759	0	0	Ki67+	 8250 6268
4760	0	0	Ki67+	 8253 5942
4761	0	0	Ki67+	 8256 6209
4762	0	0	Ki67+	 8261 6103
4763	0	0	Ki67+	 8262 5906
4764	0	0	Ki67+	 8262 6253
4765	0	0	Ki67+	 8264 5703
4766	0	0	Ki67+	 8266 5735
4767	0	0	Ki67+	 8266 6175
4768	0	0	Ki67+	 8267 6320
4769	0	0	Ki67+	 8272 6142
4770	0	0	Ki67+	 8273 6266
4771	0	0	Ki67+	 8278 6222
4772	0	0	Ki67+	 8278 6460
4773	0	0	Ki67+	 8279 6203
4774	0	0	Ki67+	 8279 6296
4775	0	0	Ki67+	 8281 5674
4776	0	0	Ki67+	 8281 5695
4777	0	0	Ki67+	 8283 5733
4778	0	0	Ki67+	 8284 6072
4779	0	0	Ki67+	 8286 6345
4780	0	0	Ki67+	 8301 6223
4781	0	0	Ki67+	 8302 6422
4782	0	0	Ki67+	 8303 5863
4783	0	0	Ki67+	 8304 6293
4784	0	0	Ki67+	 8304 6316
4785	0	0	Ki67+	 8307 6342
4786	0	0	Ki67+	 8309 6074
4787	0	0	Ki67+	 8310 6135
4788	0	0	Ki67+	 8310 6182
4789	0	0	Ki67+	 8310 6259
4790	0	0	Ki67+	 8312 5682
4791	0	0	Ki67+	 8312 6444
4792	0	0	Ki67+	 8313 5714
4793	0	0	Ki67+	 8313 5947
4794	0	0	Ki67+	 8314 6042
4795	0	0	Ki67+	 8318 5902
4796	0	0	Ki67+	 8319 6109
4797	0	0	Ki67+	 8324 6008
4798	0	0	Ki67+	 8326 5687
4799	0	0	Ki67+	 8329 6231
4800	0	0	Ki67+	 8331 5938
4801	0	0	Ki67+	 8332 6037
4802	0	0	Ki67+	 8332 6457
4803	0	0	Ki67+	 8333 5888
4804	0	0	Ki67+	 8334 5902
4805	0	0	Ki67+	 8334 6100
4806	0	0	Ki67+	 8334 6416
4807	0	0	Ki67+	 8335 6166
4808	0	0	Ki67+	 8338 5830
4809	0	0	Ki67+	 8339 6026
4810	0	0	Ki67+	 8340 5990
4811	0	0	Ki67+	 8342 6214
4812	0	0	Ki67+	 8342 6446
4813	0	0	Ki67+	 8343 6144
4814	0	0	Ki67+	 8344 6271
4815	0	0	Ki67+	 8346 6117
4816	0	0	Ki67+	 8347 6430
4817	0	0	Ki67+	 8348 6070
4818	0	0	Ki67+	 8349 5723
4819	0	0	Ki67+	 8350 5697
4820	0	0	Ki67+	 8351 6344
4821	0	0	Ki67+	 8352 5843
4822	0	0	Ki67+	 8352 6175
4823	0	0	Ki67+	 8355 5955
4824	0	0	Ki67+	 8357 5797
4825	0	0	Ki67+	 8358 5672
4826	0	0	Ki67+	 8360 6264
4827	0	0	Ki67+	 8361 6054
4828	0	0	Ki67+	 8361 6248
4829	0	0	Ki67+	 8362 5852
4830	0	0	Ki67+	 8363 5999
4831	0	0	Ki67+	 8363 6296
4832	0	0	Ki67+	 8364 6388
4833	0	0	Ki67+	 8367 6069
4834	0	0	Ki67+	 8370 5779
4835	0	0	Ki67+	 8370 5881
4836	0	0	Ki67+	 8370 6091
4837	0	0	Ki67+	 8370 6409
4838	0	0	Ki67+	 8371 5702
4839	0	0	Ki67+	 8372 6190
4840	0	0	Ki67+	 8373 5723
4841	0	0	Ki67+	 8376 6025
4842	0	0	Ki67+	 8376 6122
4843	0	0	Ki67+	 8380 5975
4844	0	0	Ki67+	 8380 6204
4845	0	0	Ki67+	 8383 6381
4846	0	0	Ki67+	 8384 6232
4847	0	0	Ki67+	 8385 5836
4848	0	0	Ki67+	 8387 6168
4849	0	0	Ki67+	 8389 6242
4850	0	0	Ki67+	 8390 6207
4851	0	0	Ki67+	 8392 6056
4852	0	0	Ki67+	 8393 6072
4853	0	0	Ki67+	 8393 6363
4854	0	0	Ki67+	 8394 5847
4855	0	0	Ki67+	 8395 5798
4856	0	0	Ki67+	 8395 6007
4857	0	0	Ki67+	 8396 6131
4858	0	0	Ki67+	 8397 5937
4859	0	0	Ki67+	 8397 6098
4860	0	0	Ki67+	 8398 5981
4861	0	0	Ki67+	 8398 6288
4862	0	0	Ki67+	 8400 5676
4863	0	0	Ki67+	 8402 5767
4864	0	0	Ki67+	 8402 6378
4865	0	0	Ki67+	 8403 5715
4866	0	0	Ki67+	 8404 6189
4867	0	0	Ki67+	 8406 5837
4868	0	0	Ki67+	 8406 6036
4869	0	0	Ki67+	 8414 6058
4870	0	0	Ki67+	 8415 6160
4871	0	0	Ki67+	 8415 6197
4872	0	0	Ki67+	 8415 6215
4873	0	0	Ki67+	 8415 6296
4874	0	0	Ki67+	 8416 6275
4875	0	0	Ki67+	 8417 6106
4876	0	0	Ki67+	 8418 6083
4877	0	0	Ki67+	 8418 6349
4878	0	0	Ki67+	 8426 5816
4879	0	0	Ki67+	 8428 6318
4880	0	0	Ki67+	 8434 5967
4881	0	0	Ki67+	 8436 5729
4882	0	0	Ki67+	 8436 5931
4883	0	0	Ki67+	 8436 6176
4884	0	0	Ki67+	 8437 5688
4885	0	0	Ki67+	 8439 5943
4886	0	0	Ki67+	 8439 6067
4887	0	0	Ki67+	 8441 6004
4888	0	0	Ki67+	 8443 5794
4889	0	0	Ki67+	 8445 6203
4890	0	0	Ki67+	 8449 5984
4891	0	0	Ki67+	 8449 6113
4892	0	0	Ki67+	 8452 6033
4893	0	0	Ki67+	 8454 6056
4894	0	0	Ki67+	 8458 6233
4895	0	0	Ki67+	 8463 5756
4896	0	0	Ki67+	 8463 6099
4897	0	0	Ki67+	 8464 5707
4898	0	0	Ki67+	 8464 5976
4899	0	0	Ki67+	 8464 6169
4900	0	0	Ki67+	 8465 5927
4901	0	0	Ki67+	 8465 6287
4902	0	0	Ki67+	 8467 5770
4903	0	0	Ki67+	 8468 5785
4904	0	0	Ki67+	 8468 5890
4905	0	0	Ki67+	 8468 5940
4906	0	0	Ki67+	 8471 6320
4907	0	0	Ki67+	 8472 6133
4908	0	0	Ki67+	 8472 6363
4909	0	0	Ki67+	 8474 5959
4910	0	0	Ki67+	 8477 6344
4911	0	0	Ki67+	 8479 6048
4912	0	0	Ki67+	 8480 6014
4913	0	0	Ki67+	 8480 6119
4914	0	0	Ki67+	 8481 6292
4915	0	0	Ki67+	 8482 5731
4916	0	0	Ki67+	 8482 6213
4917	0	0	Ki67+	 8484 5999
4918	0	0	Ki67+	 8484 6269
4919	0	0	Ki67+	 8487 5677
4920	0	0	Ki67+	 8487 5935
4921	0	0	Ki67+	 8487 6319
4922	0	0	Ki67+	 8489 6088
4923	0	0	Ki67+	 8490 5982
4924	0	0	Ki67+	 8493 6385
4925	0	0	Ki67+	 8495 6353
4926	0	0	Ki67+	 8496 6023
4927	0	0	Ki67+	 8498 6333
4928	0	0	Ki67+	 8499 5876
4929	0	0	Ki67+	 8501 5707
4930	0	0	Ki67+	 8501 6038
4931	0	0	Ki67+	 8501 6063
4932	0	0	Ki67+	 8502 5720
4933	0	0	Ki67+	 8503 5734
4934	0	0	Ki67+	 8506 6391
4935	0	0	Ki67+	 8507 5997
4936	0	0	Ki67+	 8507 6107
4937	0	0	Ki67+	 8508 6424
4938	0	0	Ki67+	 8512 6203
4939	0	0	Ki67+	 8512 6305
4940	0	0	Ki67+	 8514 6050
4941	0	0	Ki67+	 8515 6244
4942	0	0	Ki67+	 8515 6281
4943	0	0	Ki67+	 8519 5677
4944	0	0	Ki67+	 8519 6224
4945	0	0	Ki67+	 8520 6370
4946	0	0	Ki67+	 8522 5966
4947	0	0	Ki67+	 8523 5767
4948	0	0	Ki67+	 8523 5872
4949	0	0	Ki67+	 8523 6113
4950	0	0	Ki67+	 8525 5899
4951	0	0	Ki67+	 8526 6333
4952	0	0	Ki67+	 8527 5710
4953	0	0	Ki67+	 8529 6078
4954	0	0	Ki67+	 8529 6300
4955	0	0	Ki67+	 8531 6196
4956	0	0	Ki67+	 8533 6028
4957	0	0	Ki67+	 8535 6270
4958	0	0	Ki67+	 8535 6445
4959	0	0	Ki67+	 8537 5871
4960	0	0	Ki67+	 8538 6410
4961	0	0	Ki67+	 8539 5665
4962	0	0	Ki67+	 8540 5766
4963	0	0	Ki67+	 8540 5987
4964	0	0	Ki67+	 8541 6051
4965	0	0	Ki67+	 8541 6334
4966	0	0	Ki67+	 8544 5971
4967	0	0	Ki67+	 8544 6433
4968	0	0	Ki67+	 8545 5921
4969	0	0	Ki67+	 8546 6178
4970	0	0	Ki67+	 8547 6383
4971	0	0	Ki67+	 8549 6413
4972	0	0	Ki67+	 8550 6311
4973	0	0	Ki67+	 8551 5816
4974	0	0	Ki67+	 8551 5942
4975	0	0	Ki67+	 8551 6093
4976	0	0	Ki67+	 8552 6007
4977	0	0	Ki67+	 8554 5894
4978	0	0	Ki67+	 8554 6287
4979	0	0	Ki67+	 8555 6122
4980	0	0	Ki67+	 8556 5724
4981	0	0	Ki67+	 8556 5759
4982	0	0	Ki67+	 8557 5855
4983	0	0	Ki67+	 8557 6244
4984	0	0	Ki67+	 8558 5881
4985	0	0	Ki67+	 8560 6149
4986	0	0	Ki67+	 8560 6264
4987	0	0	Ki67+	 8561 6048
4988	0	0	Ki67+	 8561 6214
4989	0	0	Ki67+	 8561 6343
4990	0	0	Ki67+	 8562 6026
4991	0	0	Ki67+	 8563 5971
4992	0	0	Ki67+	 8567 5800
4993	0	0	Ki67+	 8570 5672
4994	0	0	Ki67+	 8570 5703
4995	0	0	Ki67+	 8572 6372
4996	0	0	Ki67+	 8574 5827
4997	0	0	Ki67+	 8575 6304
4998	0	0	Ki67+	 8576 6189
4999	0	0	Ki67+	 8577 5908
5000	0	0	Ki67+	 8577 6207
5001	0	0	Ki67+	 8579 6107
5002	0	0	Ki67+	 8580 6128
5003	0	0	Ki67+	 8580 6160
5004	0	0	Ki67+	 8586 5853
5005	0	0	Ki67+	 8586 6412
5006	0	0	Ki67+	 8588 5898
5007	0	0	Ki67+	 8588 5918
5008	0	0	Ki67+	 8589 6267
5009	0	0	Ki67+	 8590 5873
5010	0	0	Ki67+	 8592 5731
5011	0	0	Ki67+	 8592 5933
5012	0	0	Ki67+	 8595 6183
5013	0	0	Ki67+	 8596 5784
5014	0	0	Ki67+	 8596 6097
5015	0	0	Ki67+	 8598 5722
5016	0	0	Ki67+	 8598 5797
5017	0	0	Ki67+	 8598 6203
5018	0	0	Ki67+	 8600 6015
5019	0	0	Ki67+	 8602 6447
5020	0	0	Ki67+	 8603 6070
5021	0	0	Ki67+	 8605 5669
5022	0	0	Ki67+	 8605 6147
5023	0	0	Ki67+	 8607 6386
5024	0	0	Ki67+	 8608 5818
5025	0	0	Ki67+	 8611 6111
5026	0	0	Ki67+	 8612 5874
5027	0	0	Ki67+	 8614 5906
5028	0	0	Ki67+	 8618 6290
5029	0	0	Ki67+	 8619 6164
5030	0	0	Ki67+	 8619 6234
5031	0	0	Ki67+	 8622 5874
5032	0	0	Ki67+	 8622 6049
5033	0	0	Ki67+	 8622 6195
5034	0	0	Ki67+	 8623 5698
5035	0	0	Ki67+	 8626 5792
5036	0	0	Ki67+	 8630 5735
5037	0	0	Ki67+	 8630 6269
5038	0	0	Ki67+	 8631 5673
5039	0	0	Ki67+	 8631 6176
5040	0	0	Ki67+	 8632 6333
5041	0	0	Ki67+	 8637 6129
5042	0	0	Ki67+	 8638 5847
5043	0	0	Ki67+	 8639 5958
5044	0	0	Ki67+	 8640 5898
5045	0	0	Ki67+	 8641 5728
5046	0	0	Ki67+	 8642 5939
5047	0	0	Ki67+	 8651 5900
5048	0	0	Ki67+	 8652 5761
5049	0	0	Ki67+	 8652 6053
5050	0	0	Ki67+	 8653 5678
5051	0	0	Ki67+	 8657 5817
5052	0	0	Ki67+	 8657 6249
5053	0	0	Ki67+	 8659 6037
5054	0	0	Ki67+	 8660 5730
5055	0	0	Ki67+	 8660 5845
5056	0	0	Ki67+	 8661 6190
5057	0	0	Ki67+	 8669 5792
5058	0	0	Ki67+	 8671 5991
5059	0	0	Ki67+	 8671 6108
5060	0	0	Ki67+	 8672 6261
5061	0	0	Ki67+	 8673 6278
5062	0	0	Ki67+	 8676 5815
5063	0	0	Ki67+	 8676 6003
5064	0	0	Ki67+	 8677 5725
5065	0	0	Ki67+	 8677 6148
5066	0	0	Ki67+	 8678 5704
5067	0	0	Ki67+	 8682 6068
5068	0	0	Ki67+	 8688 6241
5069	0	0	Ki67+	 8690 5993
5070	0	0	Ki67+	 8691 5834
5071	0	0	Ki67+	 8692 5786
5072	0	0	Ki67+	 8692 6170
5073	0	0	Ki67+	 8696 5759
5074	0	0	Ki67+	 8697 6180
5075	0	0	Ki67+	 8700 6098
5076	0	0	Ki67+	 8701 6130
5077	0	0	Ki67+	 8702 6030
5078	0	0	Ki67+	 8704 5972
5079	0	0	Ki67+	 8705 5674
5080	0	0	Ki67+	 8707 6221
5081	0	0	Ki67+	 8712 5813
5082	0	0	Ki67+	 8714 5799
5083	0	0	Ki67+	 8714 6188
5084	0	0	Ki67+	 8724 5754
5085	0	0	Ki67+	 8724 5986
5086	0	0	Ki67+	 8725 6215
5087	0	0	Ki67+	 8727 6015
5088	0	0	Ki67+	 8736 6310
5089	0	0	Ki67+	 8737 6046
5090	0	0	Ki67+	 8739 6187
5091	0	0	Ki67+	 8744 5770
5092	0	0	Ki67+	 8744 6057
5093	0	0	Ki67+	 8744 6149
5094	0	0	Ki67+	 8745 6121
5095	0	0	Ki67+	 8746 5954
5096	0	0	Ki67+	 8746 6034
5097	0	0	Ki67+	 8747 5730
5098	0	0	Ki67+	 8748 5683
5099	0	0	Ki67+	 8756 6282
5100	0	0	Ki67+	 8760 6168
5101	0	0	Ki67+	 8762 6300
5102	0	0	Ki67+	 8764 6450
5103	0	0	Ki67+	 8765 6005
5104	0	0	Ki67+	 8765 6135
5105	0	0	Ki67+	 8767 5759
5106	0	0	Ki67+	 8767 5966
5107	0	0	Ki67+	 8778 5893
5108	0	0	Ki67+	 8778 5939
5109	0	0	Ki67+	 8781 6003
5110	0	0	Ki67+	 8783 6046
5111	0	0	Ki67+	 8788 6084
5112	0	0	Ki67+	 8788 6102
5113	0	0	Ki67+	 8791 5692
5114	0	0	Ki67+	 8794 5730
5115	0	0	Ki67+	 8794 6028
5116	0	0	Ki67+	 8796 5665
5117	0	0	Ki67+	 8796 5955
5118	0	0	Ki67+	 8797 6250
5119	0	0	Ki67+	 8801 5980
5120	0	0	Ki67+	 8804 5884
5121	0	0	Ki67+	 8805 6097
5122	0	0	Ki67+	 8810 5672
5123	0	0	Ki67+	 8813 5711
5124	0	0	Ki67+	 8814 5857
5125	0	0	Ki67+	 8821 5947
5126	0	0	Ki67+	 8821 6001
5127	0	0	Ki67+	 8824 6046
5128	0	0	Ki67+	 8827 6140
5129	0	0	Ki67+	 8828 5883
5130	0	0	Ki67+	 8828 5894
5131	0	0	Ki67+	 8828 6217
5132	0	0	Ki67+	 8832 6245
5133	0	0	Ki67+	 8834 6194
5134	0	0	Ki67+	 8835 5698
5135	0	0	Ki67+	 8837 5972
5136	0	0	Ki67+	 8838 5667
5137	0	0	Ki67+	 8850 5859
5138	0	0	Ki67+	 8850 5937
5139	0	0	Ki67+	 8855 5687
5140	0	0	Ki67+	 8856 6185
5141	0	0	Ki67+	 8860 6198
5142	0	0	Ki67+	 8863 5994
5143	0	0	Ki67+	 8866 5832
5144	0	0	Ki67+	 8866 5952
5145	0	0	Ki67+	 8871 5869
5146	0	0	Ki67+	 8871 5979
5147	0	0	Ki67+	 8089 6511
5148	0	0	Ki67+	 8090 6476
5149	0	0	Ki67+	 8092 6584
5150	0	0	Ki67+	 8098 6908
5151	0	0	Ki67+	 8101 6485
5152	0	0	Ki67+	 8105 6522
5153	0	0	Ki67+	 8110 6467
5154	0	0	Ki67+	 8110 6549
5155	0	0	Ki67+	 8119 6484
5156	0	0	Ki67+	 8127 6728
5157	0	0	Ki67+	 8130 6543
5158	0	0	Ki67+	 8141 6511
5159	0	0	Ki67+	 8142 6576
5160	0	0	Ki67+	 8156 6931
5161	0	0	Ki67+	 8161 6490
5162	0	0	Ki67+	 8162 6553
5163	0	0	Ki67+	 8163 6588
5164	0	0	Ki67+	 8164 7186
5165	0	0	Ki67+	 8166 6520
5166	0	0	Ki67+	 8174 6917
5167	0	0	Ki67+	 8177 6905
5168	0	0	Ki67+	 8181 6477
5169	0	0	Ki67+	 8182 6574
5170	0	0	Ki67+	 8184 6527
5171	0	0	Ki67+	 8187 6558
5172	0	0	Ki67+	 8189 6503
5173	0	0	Ki67+	 8189 6548
5174	0	0	Ki67+	 8189 7200
5175	0	0	Ki67+	 8200 6533
5176	0	0	Ki67+	 8203 6560
5177	0	0	Ki67+	 8218 6709
5178	0	0	Ki67+	 8232 6486
5179	0	0	Ki67+	 8233 6700
5180	0	0	Ki67+	 8233 6857
5181	0	0	Ki67+	 8239 7187
5182	0	0	Ki67+	 8246 6479
5183	0	0	Ki67+	 8251 6493
5184	0	0	Ki67+	 8269 6501
5185	0	0	Ki67+	 8271 6535
5186	0	0	Ki67+	 8283 6492
5187	0	0	Ki67+	 8293 6483
5188	0	0	Ki67+	 8309 6476
5189	0	0	Ki67+	 8329 6633
5190	0	0	Ki67+	 8342 6661
5191	0	0	Ki67+	 8346 6474
5192	0	0	Ki67+	 8393 6917
5193	0	0	Ki67+	 8449 7147
5194	0	0	Ki67+	 8476 6548
5195	0	0	Ki67+	 8486 7087
5196	0	0	Ki67+	 8495 7245
5197	0	0	Ki67+	 8504 6739
5198	0	0	Ki67+	 8513 7141
5199	0	0	Ki67+	 8522 6646
5200	0	0	Ki67+	 8554 6714
5201	0	0	Ki67+	 8555 6858
5202	0	0	Ki67+	 8563 6656
5203	0	0	Ki67+	 8568 6488
5204	0	0	Ki67+	 8571 6689
5205	0	0	Ki67+	 8580 7186
5206	0	0	Ki67+	 8615 6717
5207	0	0	Ki67+	 8616 6952
5208	0	0	Ki67+	 8628 6569
5209	0	0	Ki67+	 8628 6595
5210	0	0	Ki67+	 8664 6489
5211	0	0	Ki67+	 8671 6538
5212	0	0	Ki67+	 8674 6665
5213	0	0	Ki67+	 8700 6981
5214	0	0	Ki67+	 8720 7033
5215	0	0	Ki67+	 8731 6526
5216	0	0	Ki67+	 8761 6573
5217	0	0	Ki67+	 8771 7255
5218	0	0	Ki67+	 8776 7221
5219	0	0	Ki67+	 8786 7139
5220	0	0	Ki67+	 8804 7211
5221	0	0	Ki67+	 8115 8047
5222	0	0	Ki67+	 8144 7336
5223	0	0	Ki67+	 8283 7372
5224	0	0	Ki67+	 8307 7502
5225	0	0	Ki67+	 8319 7533
5226	0	0	Ki67+	 8337 7959
5227	0	0	Ki67+	 8361 7514
5228	0	0	Ki67+	 8365 7752
5229	0	0	Ki67+	 8367 7702
5230	0	0	Ki67+	 8400 7699
5231	0	0	Ki67+	 8420 7559
5232	0	0	Ki67+	 8481 7452
5233	0	0	Ki67+	 8494 7752
5234	0	0	Ki67+	 8519 7517
5235	0	0	Ki67+	 8541 7277
5236	0	0	Ki67+	 8556 7817
5237	0	0	Ki67+	 8606 7526
5238	0	0	Ki67+	 8626 7352
5239	0	0	Ki67+	 8699 7829
5240	0	0	Ki67+	 8866 7819
5241	0	0	Ki67+	 8119 8103
5242	0	0	Ki67+	 8145 8234
5243	0	0	Ki67+	 8274 8232
5244	0	0	Ki67+	 8404 8717
5245	0	0	Ki67+	 8543 8161
5246	0	0	Ki67+	 8565 8125
5247	0	0	Ki67+	 8683 8212
5248	0	0	Ki67+	 8702 8478
5249	0	0	Ki67+	 8711 8373
5250	0	0	Ki67+	 8741 8537
5251	0	0	Ki67+	 8760 8383
5252	0	0	Ki67+	 8801 8394
5253	0	0	Ki67+	 8866 8182
5254	0	0	Ki67+	 8878 8789
5255	0	0	Ki67+	 8218 9205
5256	0	0	Ki67+	 8507 9410
5257	0	0	Ki67+	 8518 8880
5258	0	0	Ki67+	 8642 9633
5259	0	0	Ki67+	 8154 10416
5260	0	0	Ki67+	 8266 10322
5261	0	0	Ki67+	 8273 10299
5262	0	0	Ki67+	 8292 10412
5263	0	0	Ki67+	 8305 10443
5264	0	0	Ki67+	 8378 10382
5265	0	0	Ki67+	 8393 10398
5266	0	0	Ki67+	 8457 10256
5267	0	0	Ki67+	 8528 10456
5268	0	0	Ki67+	 8661 9915
5269	0	0	Ki67+	 8763 10122
5270	0	0	Ki67+	 8765 10333
5271	0	0	Ki67+	 8770 10151
5272	0	0	Ki67+	 8255 10938
5273	0	0	Ki67+	 8286 10941
5274	0	0	Ki67+	 8332 10516
5275	0	0	Ki67+	 8335 10984
5276	0	0	Ki67+	 8343 10963
5277	0	0	Ki67+	 8353 10510
5278	0	0	Ki67+	 8358 10524
5279	0	0	Ki67+	 8400 10475
5280	0	0	Ki67+	 8446 10498
5281	0	0	Ki67+	 8532 11014
5282	0	0	Ki67+	 8537 11030
5283	0	0	Ki67+	 8546 10992
5284	0	0	Ki67+	 8554 10880
5285	0	0	Ki67+	 8555 10903
5286	0	0	Ki67+	 8561 11001
5287	0	0	Ki67+	 8576 10921
5288	0	0	Ki67+	 8596 10899
5289	0	0	Ki67+	 8144 12676
5290	0	0	Ki67+	 8769 13553
5291	0	0	Ki67+	 8478 13861
5292	0	0	Ki67+	 8481 13837
5293	0	0	Ki67+	 8367 15082
5294	0	0	Ki67+	 8505 14589
5295	0	0	Ki67+	 8575 15257
5296	0	0	Ki67+	 8767 15233
5297	0	0	Ki67+	 8578 15310
5298	0	0	Ki67+	 8609 15287
5299	0	0	Ki67+	 8642 15357
5300	0	0	Ki67+	 8665 15353
5301	0	0	Ki67+	 8788 15677
5302	0	0	Ki67+	 8885 5318
5303	0	0	Ki67+	 8896 5393
5304	0	0	Ki67+	 8900 5416
5305	0	0	Ki67+	 8901 5330
5306	0	0	Ki67+	 8913 5349
5307	0	0	Ki67+	 8923 5297
5308	0	0	Ki67+	 8933 5294
5309	0	0	Ki67+	 8940 5397
5310	0	0	Ki67+	 8942 5322
5311	0	0	Ki67+	 8948 5347
5312	0	0	Ki67+	 8952 5278
5313	0	0	Ki67+	 8970 5310
5314	0	0	Ki67+	 8970 5405
5315	0	0	Ki67+	 8977 5340
5316	0	0	Ki67+	 8991 5285
5317	0	0	Ki67+	 8993 5266
5318	0	0	Ki67+	 8996 5324
5319	0	0	Ki67+	 9003 5300
5320	0	0	Ki67+	 9012 5394
5321	0	0	Ki67+	 9015 5422
5322	0	0	Ki67+	 9018 5355
5323	0	0	Ki67+	 9030 5308
5324	0	0	Ki67+	 9033 5318
5325	0	0	Ki67+	 9034 5381
5326	0	0	Ki67+	 9035 5348
5327	0	0	Ki67+	 9037 5279
5328	0	0	Ki67+	 9047 5404
5329	0	0	Ki67+	 9052 5294
5330	0	0	Ki67+	 9058 5324
5331	0	0	Ki67+	 9087 5364
5332	0	0	Ki67+	 9193 5165
5333	0	0	Ki67+	 9234 5199
5334	0	0	Ki67+	 8881 5899
5335	0	0	Ki67+	 8882 5475
5336	0	0	Ki67+	 8885 5662
5337	0	0	Ki67+	 8886 6195
5338	0	0	Ki67+	 8887 5435
5339	0	0	Ki67+	 8889 5808
5340	0	0	Ki67+	 8893 5846
5341	0	0	Ki67+	 8897 5920
5342	0	0	Ki67+	 8907 5439
5343	0	0	Ki67+	 8915 5818
5344	0	0	Ki67+	 8916 6154
5345	0	0	Ki67+	 8917 5870
5346	0	0	Ki67+	 8921 6110
5347	0	0	Ki67+	 8923 5665
5348	0	0	Ki67+	 8930 5461
5349	0	0	Ki67+	 8931 5914
5350	0	0	Ki67+	 8937 5638
5351	0	0	Ki67+	 8943 6162
5352	0	0	Ki67+	 8946 5844
5353	0	0	Ki67+	 8947 5911
5354	0	0	Ki67+	 8948 6178
5355	0	0	Ki67+	 8949 5585
5356	0	0	Ki67+	 8949 5794
5357	0	0	Ki67+	 8959 5817
5358	0	0	Ki67+	 8959 6088
5359	0	0	Ki67+	 8964 5442
5360	0	0	Ki67+	 8969 5791
5361	0	0	Ki67+	 8970 5619
5362	0	0	Ki67+	 8972 5831
5363	0	0	Ki67+	 8979 5438
5364	0	0	Ki67+	 8983 5771
5365	0	0	Ki67+	 8989 5509
5366	0	0	Ki67+	 8989 5813
5367	0	0	Ki67+	 8991 5572
5368	0	0	Ki67+	 8991 6071
5369	0	0	Ki67+	 8994 5893
5370	0	0	Ki67+	 9010 5747
5371	0	0	Ki67+	 9010 5805
5372	0	0	Ki67+	 9010 6098
5373	0	0	Ki67+	 9018 6068
5374	0	0	Ki67+	 9019 6049
5375	0	0	Ki67+	 9025 5839
5376	0	0	Ki67+	 9027 5829
5377	0	0	Ki67+	 9027 5892
5378	0	0	Ki67+	 9028 5503
5379	0	0	Ki67+	 9029 5545
5380	0	0	Ki67+	 9035 5779
5381	0	0	Ki67+	 9037 5803
5382	0	0	Ki67+	 9044 6024
5383	0	0	Ki67+	 9045 5723
5384	0	0	Ki67+	 9049 5522
5385	0	0	Ki67+	 9051 6070
5386	0	0	Ki67+	 9052 5488
5387	0	0	Ki67+	 9061 6097
5388	0	0	Ki67+	 9067 5698
5389	0	0	Ki67+	 9067 5872
5390	0	0	Ki67+	 9068 5516
5391	0	0	Ki67+	 9069 6043
5392	0	0	Ki67+	 9072 5941
5393	0	0	Ki67+	 9073 5488
5394	0	0	Ki67+	 9076 5453
5395	0	0	Ki67+	 9088 5889
5396	0	0	Ki67+	 9091 5686
5397	0	0	Ki67+	 9093 5729
5398	0	0	Ki67+	 9102 5913
5399	0	0	Ki67+	 9105 5443
5400	0	0	Ki67+	 9109 5505
5401	0	0	Ki67+	 9110 5850
5402	0	0	Ki67+	 9128 5634
5403	0	0	Ki67+	 9128 5682
5404	0	0	Ki67+	 9130 5993
5405	0	0	Ki67+	 9134 6014
5406	0	0	Ki67+	 9136 5620
5407	0	0	Ki67+	 9138 5567
5408	0	0	Ki67+	 9138 5590
5409	0	0	Ki67+	 9146 5665
5410	0	0	Ki67+	 9154 5436
5411	0	0	Ki67+	 9154 5580
5412	0	0	Ki67+	 9164 6184
5413	0	0	Ki67+	 9166 5611
5414	0	0	Ki67+	 9191 6214
5415	0	0	Ki67+	 9207 6211
5416	0	0	Ki67+	 9212 6155
5417	0	0	Ki67+	 9214 5482
5418	0	0	Ki67+	 9223 6140
5419	0	0	Ki67+	 9227 6093
5420	0	0	Ki67+	 9236 5817
5421	0	0	Ki67+	 9252 6058
5422	0	0	Ki67+	 9255 6071
5423	0	0	Ki67+	 9265 5936
5424	0	0	Ki67+	 9266 6140
5425	0	0	Ki67+	 9270 5978
5426	0	0	Ki67+	 9280 6128
5427	0	0	Ki67+	 9281 6210
5428	0	0	Ki67+	 9308 6048
5429	0	0	Ki67+	 9311 6094
5430	0	0	Ki67+	 9321 6158
5431	0	0	Ki67+	 9330 5999
5432	0	0	Ki67+	 9417 6123
5433	0	0	Ki67+	 9425 6090
5434	0	0	Ki67+	 9427 6020
5435	0	0	Ki67+	 9428 6057
5436	0	0	Ki67+	 9432 6154
5437	0	0	Ki67+	 9515 6199
5438	0	0	Ki67+	 9535 6127
5439	0	0	Ki67+	 9548 6169
5440	0	0	Ki67+	 9558 5865
5441	0	0	Ki67+	 9581 5898
5442	0	0	Ki67+	 9583 5879
5443	0	0	Ki67+	 9598 5928
5444	0	0	Ki67+	 9630 5955
5445	0	0	Ki67+	 9668 6135
5446	0	0	Ki67+	 9671 6019
5447	0	0	Ki67+	 8930 6997
5448	0	0	Ki67+	 8951 6899
5449	0	0	Ki67+	 9009 6809
5450	0	0	Ki67+	 9016 6841
5451	0	0	Ki67+	 9028 7002
5452	0	0	Ki67+	 9041 6804
5453	0	0	Ki67+	 9066 6784
5454	0	0	Ki67+	 9083 6768
5455	0	0	Ki67+	 9084 6829
5456	0	0	Ki67+	 9087 6936
5457	0	0	Ki67+	 9097 6873
5458	0	0	Ki67+	 9144 6716
5459	0	0	Ki67+	 9145 6486
5460	0	0	Ki67+	 9152 6343
5461	0	0	Ki67+	 9172 6742
5462	0	0	Ki67+	 9173 6240
5463	0	0	Ki67+	 9179 6254
5464	0	0	Ki67+	 9182 6400
5465	0	0	Ki67+	 9182 6718
5466	0	0	Ki67+	 9190 6484
5467	0	0	Ki67+	 9192 6237
5468	0	0	Ki67+	 9194 6456
5469	0	0	Ki67+	 9197 6911
5470	0	0	Ki67+	 9204 6691
5471	0	0	Ki67+	 9206 6300
5472	0	0	Ki67+	 9207 6397
5473	0	0	Ki67+	 9207 6642
5474	0	0	Ki67+	 9213 6254
5475	0	0	Ki67+	 9217 6515
5476	0	0	Ki67+	 9219 6588
5477	0	0	Ki67+	 9222 6731
5478	0	0	Ki67+	 9228 6482
5479	0	0	Ki67+	 9230 6371
5480	0	0	Ki67+	 9235 6654
5481	0	0	Ki67+	 9244 6432
5482	0	0	Ki67+	 9255 6966
5483	0	0	Ki67+	 9258 6483
5484	0	0	Ki67+	 9260 6640
5485	0	0	Ki67+	 9260 7016
5486	0	0	Ki67+	 9265 6694
5487	0	0	Ki67+	 9269 6375
5488	0	0	Ki67+	 9275 6957
5489	0	0	Ki67+	 9281 6404
5490	0	0	Ki67+	 9287 6665
5491	0	0	Ki67+	 9289 6866
5492	0	0	Ki67+	 9295 6987
5493	0	0	Ki67+	 9296 6431
5494	0	0	Ki67+	 9298 6379
5495	0	0	Ki67+	 9303 6456
5496	0	0	Ki67+	 9305 6348
5497	0	0	Ki67+	 9313 6492
5498	0	0	Ki67+	 9318 6566
5499	0	0	Ki67+	 9318 6590
5500	0	0	Ki67+	 9331 6709
5501	0	0	Ki67+	 9334 6652
5502	0	0	Ki67+	 9335 6587
5503	0	0	Ki67+	 9336 6326
5504	0	0	Ki67+	 9339 6350
5505	0	0	Ki67+	 9339 6389
5506	0	0	Ki67+	 9340 6500
5507	0	0	Ki67+	 9355 6492
5508	0	0	Ki67+	 9356 6466
5509	0	0	Ki67+	 9358 6541
5510	0	0	Ki67+	 9359 6569
5511	0	0	Ki67+	 9363 6361
5512	0	0	Ki67+	 9363 7005
5513	0	0	Ki67+	 9364 6381
5514	0	0	Ki67+	 9365 6402
5515	0	0	Ki67+	 9366 6307
5516	0	0	Ki67+	 9373 6296
5517	0	0	Ki67+	 9375 6528
5518	0	0	Ki67+	 9381 6518
5519	0	0	Ki67+	 9383 6410
5520	0	0	Ki67+	 9385 6486
5521	0	0	Ki67+	 9388 6727
5522	0	0	Ki67+	 9392 6452
5523	0	0	Ki67+	 9399 6801
5524	0	0	Ki67+	 9413 6664
5525	0	0	Ki67+	 9422 6646
5526	0	0	Ki67+	 9429 6704
5527	0	0	Ki67+	 9433 6316
5528	0	0	Ki67+	 9436 6680
5529	0	0	Ki67+	 9437 6741
5530	0	0	Ki67+	 9441 6559
5531	0	0	Ki67+	 9442 6294
5532	0	0	Ki67+	 9443 6892
5533	0	0	Ki67+	 9454 6526
5534	0	0	Ki67+	 9469 6460
5535	0	0	Ki67+	 9469 6478
5536	0	0	Ki67+	 9484 6479
5537	0	0	Ki67+	 9498 6405
5538	0	0	Ki67+	 9500 6415
5539	0	0	Ki67+	 9507 6227
5540	0	0	Ki67+	 9522 6379
5541	0	0	Ki67+	 9539 6309
5542	0	0	Ki67+	 9548 6449
5543	0	0	Ki67+	 9576 6377
5544	0	0	Ki67+	 9586 6356
5545	0	0	Ki67+	 9603 6946
5546	0	0	Ki67+	 9631 6916
5547	0	0	Ki67+	 9636 6823
5548	0	0	Ki67+	 9647 6951
5549	0	0	Ki67+	 9657 6802
5550	0	0	Ki67+	 9658 6647
5551	0	0	Ki67+	 9660 6438
5552	0	0	Ki67+	 9665 6813
5553	0	0	Ki67+	 9672 6616
5554	0	0	Ki67+	 9676 6555
5555	0	0	Ki67+	 9677 6904
5556	0	0	Ki67+	 9679 6752
5557	0	0	Ki67+	 8911 7503
5558	0	0	Ki67+	 8990 7543
5559	0	0	Ki67+	 8995 7073
5560	0	0	Ki67+	 9012 7089
5561	0	0	Ki67+	 9038 7379
5562	0	0	Ki67+	 9140 7335
5563	0	0	Ki67+	 9147 7418
5564	0	0	Ki67+	 9153 7452
5565	0	0	Ki67+	 9181 7257
5566	0	0	Ki67+	 9196 7482
5567	0	0	Ki67+	 9201 7288
5568	0	0	Ki67+	 9208 7811
5569	0	0	Ki67+	 9219 7553
5570	0	0	Ki67+	 9226 7418
5571	0	0	Ki67+	 9241 7068
5572	0	0	Ki67+	 9257 7367
5573	0	0	Ki67+	 9258 7344
5574	0	0	Ki67+	 9265 7383
5575	0	0	Ki67+	 9312 7277
5576	0	0	Ki67+	 9344 7455
5577	0	0	Ki67+	 9345 7041
5578	0	0	Ki67+	 9359 7471
5579	0	0	Ki67+	 9371 7321
5580	0	0	Ki67+	 9402 7061
5581	0	0	Ki67+	 9418 7562
5582	0	0	Ki67+	 9430 7267
5583	0	0	Ki67+	 9446 7114
5584	0	0	Ki67+	 9492 7089
5585	0	0	Ki67+	 9498 7140
5586	0	0	Ki67+	 9515 7679
5587	0	0	Ki67+	 9524 7723
5588	0	0	Ki67+	 9530 7084
5589	0	0	Ki67+	 9560 7794
5590	0	0	Ki67+	 9563 7062
5591	0	0	Ki67+	 9567 7649
5592	0	0	Ki67+	 9602 7691
5593	0	0	Ki67+	 9659 7724
5594	0	0	Ki67+	 9664 7614
5595	0	0	Ki67+	 8887 8316
5596	0	0	Ki67+	 8887 8511
5597	0	0	Ki67+	 8890 8074
5598	0	0	Ki67+	 8903 8313
5599	0	0	Ki67+	 8933 8132
5600	0	0	Ki67+	 8948 8383
5601	0	0	Ki67+	 8958 8619
5602	0	0	Ki67+	 8980 8002
5603	0	0	Ki67+	 8988 8343
5604	0	0	Ki67+	 9013 7895
5605	0	0	Ki67+	 9043 8188
5606	0	0	Ki67+	 9047 7979
5607	0	0	Ki67+	 9060 8438
5608	0	0	Ki67+	 9062 8543
5609	0	0	Ki67+	 9088 8470
5610	0	0	Ki67+	 9097 8509
5611	0	0	Ki67+	 9115 8016
5612	0	0	Ki67+	 9116 8238
5613	0	0	Ki67+	 9153 8359
5614	0	0	Ki67+	 9158 8032
5615	0	0	Ki67+	 9162 7840
5616	0	0	Ki67+	 9193 8181
5617	0	0	Ki67+	 9213 8289
5618	0	0	Ki67+	 9232 8304
5619	0	0	Ki67+	 9254 8321
5620	0	0	Ki67+	 9257 8303
5621	0	0	Ki67+	 9266 8267
5622	0	0	Ki67+	 9299 8285
5623	0	0	Ki67+	 9329 8201
5624	0	0	Ki67+	 9351 8185
5625	0	0	Ki67+	 9361 8389
5626	0	0	Ki67+	 9395 8107
5627	0	0	Ki67+	 9422 7992
5628	0	0	Ki67+	 9425 8560
5629	0	0	Ki67+	 9466 8045
5630	0	0	Ki67+	 9468 8274
5631	0	0	Ki67+	 9469 8489
5632	0	0	Ki67+	 9471 8529
5633	0	0	Ki67+	 9480 8466
5634	0	0	Ki67+	 9487 8069
5635	0	0	Ki67+	 9488 8224
5636	0	0	Ki67+	 9493 8028
5637	0	0	Ki67+	 9507 8246
5638	0	0	Ki67+	 9550 8093
5639	0	0	Ki67+	 9569 8100
5640	0	0	Ki67+	 9575 8494
5641	0	0	Ki67+	 9585 8550
5642	0	0	Ki67+	 9609 8314
5643	0	0	Ki67+	 9617 7882
5644	0	0	Ki67+	 9669 8193
5645	0	0	Ki67+	 8910 8665
5646	0	0	Ki67+	 8946 8703
5647	0	0	Ki67+	 8974 8867
5648	0	0	Ki67+	 9060 9401
5649	0	0	Ki67+	 9086 8786
5650	0	0	Ki67+	 9098 8995
5651	0	0	Ki67+	 9101 8782
5652	0	0	Ki67+	 9116 9274
5653	0	0	Ki67+	 9171 9291
5654	0	0	Ki67+	 9173 9173
5655	0	0	Ki67+	 9182 8973
5656	0	0	Ki67+	 9198 9043
5657	0	0	Ki67+	 9207 8871
5658	0	0	Ki67+	 9330 8730
5659	0	0	Ki67+	 9343 8745
5660	0	0	Ki67+	 9350 8774
5661	0	0	Ki67+	 9357 8737
5662	0	0	Ki67+	 9380 9117
5663	0	0	Ki67+	 9387 8914
5664	0	0	Ki67+	 9395 8695
5665	0	0	Ki67+	 9395 8712
5666	0	0	Ki67+	 9423 9178
5667	0	0	Ki67+	 9451 8723
5668	0	0	Ki67+	 9452 8746
5669	0	0	Ki67+	 9506 8656
5670	0	0	Ki67+	 9506 9220
5671	0	0	Ki67+	 9513 8630
5672	0	0	Ki67+	 9516 8710
5673	0	0	Ki67+	 9519 9060
5674	0	0	Ki67+	 9521 8834
5675	0	0	Ki67+	 9530 9105
5676	0	0	Ki67+	 9536 9126
5677	0	0	Ki67+	 9541 8838
5678	0	0	Ki67+	 9551 9320
5679	0	0	Ki67+	 9559 8718
5680	0	0	Ki67+	 9559 9278
5681	0	0	Ki67+	 9568 8665
5682	0	0	Ki67+	 9582 8820
5683	0	0	Ki67+	 9602 9302
5684	0	0	Ki67+	 9616 9187
5685	0	0	Ki67+	 9617 9198
5686	0	0	Ki67+	 9620 8814
5687	0	0	Ki67+	 9636 9327
5688	0	0	Ki67+	 9639 9172
5689	0	0	Ki67+	 9648 8820
5690	0	0	Ki67+	 9650 9209
5691	0	0	Ki67+	 9651 8858
5692	0	0	Ki67+	 9652 9050
5693	0	0	Ki67+	 9669 8667
5694	0	0	Ki67+	 9669 8742
5695	0	0	Ki67+	 9670 8773
5696	0	0	Ki67+	 9670 9322
5697	0	0	Ki67+	 9677 8803
5698	0	0	Ki67+	 8943 10060
5699	0	0	Ki67+	 9029 10221
5700	0	0	Ki67+	 9125 9560
5701	0	0	Ki67+	 9173 9730
5702	0	0	Ki67+	 9318 9466
5703	0	0	Ki67+	 9477 9568
5704	0	0	Ki67+	 9514 9943
5705	0	0	Ki67+	 9552 9883
5706	0	0	Ki67+	 9565 9514
5707	0	0	Ki67+	 9587 9996
5708	0	0	Ki67+	 9621 9744
5709	0	0	Ki67+	 9646 9844
5710	0	0	Ki67+	 9649 10211
5711	0	0	Ki67+	 9650 9521
5712	0	0	Ki67+	 9657 10220
5713	0	0	Ki67+	 8986 10797
5714	0	0	Ki67+	 9054 10318
5715	0	0	Ki67+	 9085 10921
5716	0	0	Ki67+	 9161 10821
5717	0	0	Ki67+	 9447 10298
5718	0	0	Ki67+	 9501 10701
5719	0	0	Ki67+	 9543 10273
5720	0	0	Ki67+	 9560 10228
5721	0	0	Ki67+	 9613 10990
5722	0	0	Ki67+	 9623 10675
5723	0	0	Ki67+	 9627 10920
5724	0	0	Ki67+	 9674 10717
5725	0	0	Ki67+	 9646 11241
5726	0	0	Ki67+	 8948 12506
5727	0	0	Ki67+	 9326 15583
5728	0	0	Ki67+	 9372 15625
5729	0	0	Ki67+	 9396 15618
5730	0	0	Ki67+	 9421 15490
5731	0	0	Ki67+	 9439 15527
5732	0	0	Ki67+	 9475 15679
5733	0	0	Ki67+	 9596 15684
5734	0	0	Ki67+	 9153 16066
5735	0	0	Ki67+	 9218 16182
5736	0	0	Ki67+	 9670 16234
5737	0	0	Ki67+	 9657 23316
5738	0	0	Ki67+	 9728 6089
5739	0	0	Ki67+	 9739 6080
5740	0	0	Ki67+	 9862 5955
5741	0	0	Ki67+	 9998 5992
5742	0	0	Ki67+	 10000 6012
5743	0	0	Ki67+	 10002 6060
5744	0	0	Ki67+	 10003 6030
5745	0	0	Ki67+	 10022 6015
5746	0	0	Ki67+	 10139 6150
5747	0	0	Ki67+	 10175 6088
5748	0	0	Ki67+	 9681 6701
5749	0	0	Ki67+	 9683 6828
5750	0	0	Ki67+	 9690 6645
5751	0	0	Ki67+	 9690 6914
5752	0	0	Ki67+	 9694 6787
5753	0	0	Ki67+	 9695 6735
5754	0	0	Ki67+	 9705 6404
5755	0	0	Ki67+	 9706 6571
5756	0	0	Ki67+	 9711 6709
5757	0	0	Ki67+	 9711 6883
5758	0	0	Ki67+	 9716 6908
5759	0	0	Ki67+	 9722 6857
5760	0	0	Ki67+	 9726 6759
5761	0	0	Ki67+	 9730 6828
5762	0	0	Ki67+	 9732 6656
5763	0	0	Ki67+	 9734 6536
5764	0	0	Ki67+	 9734 6743
5765	0	0	Ki67+	 9735 6814
5766	0	0	Ki67+	 9738 6712
5767	0	0	Ki67+	 9740 6552
5768	0	0	Ki67+	 9740 6567
5769	0	0	Ki67+	 9744 6645
5770	0	0	Ki67+	 9745 6855
5771	0	0	Ki67+	 9748 6206
5772	0	0	Ki67+	 9749 6797
5773	0	0	Ki67+	 9754 6616
5774	0	0	Ki67+	 9758 6746
5775	0	0	Ki67+	 9759 6770
5776	0	0	Ki67+	 9768 6411
5777	0	0	Ki67+	 9788 6188
5778	0	0	Ki67+	 9792 6242
5779	0	0	Ki67+	 9803 6723
5780	0	0	Ki67+	 9810 6611
5781	0	0	Ki67+	 9814 6352
5782	0	0	Ki67+	 9816 6674
5783	0	0	Ki67+	 9816 6692
5784	0	0	Ki67+	 9816 6787
5785	0	0	Ki67+	 9819 6747
5786	0	0	Ki67+	 9820 6172
5787	0	0	Ki67+	 9820 6657
5788	0	0	Ki67+	 9824 6728
5789	0	0	Ki67+	 9827 6254
5790	0	0	Ki67+	 9831 6764
5791	0	0	Ki67+	 9834 6234
5792	0	0	Ki67+	 9835 6686
5793	0	0	Ki67+	 9836 6377
5794	0	0	Ki67+	 9838 6652
5795	0	0	Ki67+	 9842 6400
5796	0	0	Ki67+	 9845 6599
5797	0	0	Ki67+	 9845 6795
5798	0	0	Ki67+	 9845 6829
5799	0	0	Ki67+	 9849 6461
5800	0	0	Ki67+	 9850 6426
5801	0	0	Ki67+	 9853 6755
5802	0	0	Ki67+	 9853 6780
5803	0	0	Ki67+	 9862 6693
5804	0	0	Ki67+	 9864 6265
5805	0	0	Ki67+	 9864 6581
5806	0	0	Ki67+	 9867 6773
5807	0	0	Ki67+	 9872 6827
5808	0	0	Ki67+	 9873 6623
5809	0	0	Ki67+	 9877 6794
5810	0	0	Ki67+	 9879 6745
5811	0	0	Ki67+	 9887 6850
5812	0	0	Ki67+	 9889 6766
5813	0	0	Ki67+	 9892 6610
5814	0	0	Ki67+	 9909 6820
5815	0	0	Ki67+	 9916 6607
5816	0	0	Ki67+	 9923 6779
5817	0	0	Ki67+	 9928 6578
5818	0	0	Ki67+	 9936 6562
5819	0	0	Ki67+	 9937 6756
5820	0	0	Ki67+	 9943 6637
5821	0	0	Ki67+	 9949 6784
5822	0	0	Ki67+	 9951 6801
5823	0	0	Ki67+	 9958 6567
5824	0	0	Ki67+	 9958 6598
5825	0	0	Ki67+	 9964 6464
5826	0	0	Ki67+	 9972 6449
5827	0	0	Ki67+	 9975 6842
5828	0	0	Ki67+	 9977 6877
5829	0	0	Ki67+	 9981 6698
5830	0	0	Ki67+	 9983 6802
5831	0	0	Ki67+	 9984 6761
5832	0	0	Ki67+	 9987 6667
5833	0	0	Ki67+	 10006 6470
5834	0	0	Ki67+	 10007 6724
5835	0	0	Ki67+	 10013 6848
5836	0	0	Ki67+	 10018 6489
5837	0	0	Ki67+	 10021 6582
5838	0	0	Ki67+	 10022 6795
5839	0	0	Ki67+	 10022 6858
5840	0	0	Ki67+	 10031 6828
5841	0	0	Ki67+	 10040 6859
5842	0	0	Ki67+	 10043 6663
5843	0	0	Ki67+	 10048 6506
5844	0	0	Ki67+	 10048 6843
5845	0	0	Ki67+	 10052 6633
5846	0	0	Ki67+	 10058 6484
5847	0	0	Ki67+	 10060 6506
5848	0	0	Ki67+	 10065 6912
5849	0	0	Ki67+	 10086 6406
5850	0	0	Ki67+	 10086 6512
5851	0	0	Ki67+	 10088 6420
5852	0	0	Ki67+	 10095 6381
5853	0	0	Ki67+	 10100 6462
5854	0	0	Ki67+	 10101 6233
5855	0	0	Ki67+	 10104 6507
5856	0	0	Ki67+	 10124 6428
5857	0	0	Ki67+	 10133 6265
5858	0	0	Ki67+	 10133 6831
5859	0	0	Ki67+	 10135 6809
5860	0	0	Ki67+	 10136 6241
5861	0	0	Ki67+	 10141 6284
5862	0	0	Ki67+	 10142 6474
5863	0	0	Ki67+	 10146 6607
5864	0	0	Ki67+	 10151 6332
5865	0	0	Ki67+	 10151 6705
5866	0	0	Ki67+	 10154 6447
5867	0	0	Ki67+	 10163 6826
5868	0	0	Ki67+	 10167 6854
5869	0	0	Ki67+	 10169 6727
5870	0	0	Ki67+	 10169 6750
5871	0	0	Ki67+	 10171 6293
5872	0	0	Ki67+	 10171 6693
5873	0	0	Ki67+	 10172 6672
5874	0	0	Ki67+	 10180 6719
5875	0	0	Ki67+	 10184 6916
5876	0	0	Ki67+	 10199 6676
5877	0	0	Ki67+	 10202 6485
5878	0	0	Ki67+	 10202 6748
5879	0	0	Ki67+	 10202 6758
5880	0	0	Ki67+	 10202 6915
5881	0	0	Ki67+	 10203 6504
5882	0	0	Ki67+	 10205 6934
5883	0	0	Ki67+	 10209 6610
5884	0	0	Ki67+	 10217 6837
5885	0	0	Ki67+	 10226 6576
5886	0	0	Ki67+	 10232 6477
5887	0	0	Ki67+	 10245 6371
5888	0	0	Ki67+	 10245 6788
5889	0	0	Ki67+	 10245 6916
5890	0	0	Ki67+	 10247 6334
5891	0	0	Ki67+	 10256 6840
5892	0	0	Ki67+	 10258 6552
5893	0	0	Ki67+	 10271 6889
5894	0	0	Ki67+	 10282 6860
5895	0	0	Ki67+	 10287 6703
5896	0	0	Ki67+	 10302 6711
5897	0	0	Ki67+	 10302 6956
5898	0	0	Ki67+	 10341 6621
5899	0	0	Ki67+	 10381 6767
5900	0	0	Ki67+	 10392 6200
5901	0	0	Ki67+	 10409 6782
5902	0	0	Ki67+	 10410 6697
5903	0	0	Ki67+	 10419 6720
5904	0	0	Ki67+	 10452 6714
5905	0	0	Ki67+	 10473 6368
5906	0	0	Ki67+	 9720 7099
5907	0	0	Ki67+	 9728 7124
5908	0	0	Ki67+	 9737 7609
5909	0	0	Ki67+	 9742 7594
5910	0	0	Ki67+	 9755 7678
5911	0	0	Ki67+	 9761 7595
5912	0	0	Ki67+	 9763 7607
5913	0	0	Ki67+	 9788 7612
5914	0	0	Ki67+	 9835 7678
5915	0	0	Ki67+	 9864 7078
5916	0	0	Ki67+	 9891 7749
5917	0	0	Ki67+	 9897 7089
5918	0	0	Ki67+	 9919 7486
5919	0	0	Ki67+	 9925 7060
5920	0	0	Ki67+	 9929 7530
5921	0	0	Ki67+	 9940 7501
5922	0	0	Ki67+	 9952 7096
5923	0	0	Ki67+	 9954 7119
5924	0	0	Ki67+	 9968 6962
5925	0	0	Ki67+	 9972 7122
5926	0	0	Ki67+	 10017 7501
5927	0	0	Ki67+	 10018 7482
5928	0	0	Ki67+	 10019 6964
5929	0	0	Ki67+	 10027 7081
5930	0	0	Ki67+	 10041 7606
5931	0	0	Ki67+	 10045 7058
5932	0	0	Ki67+	 10045 7635
5933	0	0	Ki67+	 10068 7072
5934	0	0	Ki67+	 10070 7601
5935	0	0	Ki67+	 10096 7109
5936	0	0	Ki67+	 10113 7117
5937	0	0	Ki67+	 10123 7081
5938	0	0	Ki67+	 10125 6983
5939	0	0	Ki67+	 10127 7109
5940	0	0	Ki67+	 10129 7017
5941	0	0	Ki67+	 10135 7387
5942	0	0	Ki67+	 10143 7577
5943	0	0	Ki67+	 10146 7174
5944	0	0	Ki67+	 10148 7668
5945	0	0	Ki67+	 10168 7011
5946	0	0	Ki67+	 10168 7211
5947	0	0	Ki67+	 10170 7587
5948	0	0	Ki67+	 10195 7604
5949	0	0	Ki67+	 10200 7641
5950	0	0	Ki67+	 10202 7132
5951	0	0	Ki67+	 10206 7248
5952	0	0	Ki67+	 10210 7056
5953	0	0	Ki67+	 10214 7205
5954	0	0	Ki67+	 10222 7605
5955	0	0	Ki67+	 10222 7722
5956	0	0	Ki67+	 10229 7643
5957	0	0	Ki67+	 10239 7674
5958	0	0	Ki67+	 10250 7640
5959	0	0	Ki67+	 10262 7654
5960	0	0	Ki67+	 10270 7245
5961	0	0	Ki67+	 10282 7089
5962	0	0	Ki67+	 10290 7376
5963	0	0	Ki67+	 10326 7408
5964	0	0	Ki67+	 10336 7171
5965	0	0	Ki67+	 10347 7091
5966	0	0	Ki67+	 10351 7148
5967	0	0	Ki67+	 10364 7629
5968	0	0	Ki67+	 10366 7752
5969	0	0	Ki67+	 10369 7728
5970	0	0	Ki67+	 10387 7330
5971	0	0	Ki67+	 10390 7097
5972	0	0	Ki67+	 10399 7528
5973	0	0	Ki67+	 10401 7359
5974	0	0	Ki67+	 10406 7557
5975	0	0	Ki67+	 10409 7537
5976	0	0	Ki67+	 10411 7490
5977	0	0	Ki67+	 10419 7675
5978	0	0	Ki67+	 10429 7658
5979	0	0	Ki67+	 10442 7522
5980	0	0	Ki67+	 10453 7545
5981	0	0	Ki67+	 10467 7753
5982	0	0	Ki67+	 10478 7739
5983	0	0	Ki67+	 10479 7710
5984	0	0	Ki67+	 9689 8092
5985	0	0	Ki67+	 9734 8379
5986	0	0	Ki67+	 9759 8221
5987	0	0	Ki67+	 9798 8528
5988	0	0	Ki67+	 9813 8415
5989	0	0	Ki67+	 9820 8082
5990	0	0	Ki67+	 9823 8223
5991	0	0	Ki67+	 9827 8074
5992	0	0	Ki67+	 9829 8425
5993	0	0	Ki67+	 9833 8253
5994	0	0	Ki67+	 9848 7764
5995	0	0	Ki67+	 9853 7988
5996	0	0	Ki67+	 9897 8395
5997	0	0	Ki67+	 9950 8310
5998	0	0	Ki67+	 10130 8481
5999	0	0	Ki67+	 10157 8234
6000	0	0	Ki67+	 10178 8457
6001	0	0	Ki67+	 10179 8230
6002	0	0	Ki67+	 10200 8125
6003	0	0	Ki67+	 10239 7780
6004	0	0	Ki67+	 10266 8180
6005	0	0	Ki67+	 10272 7901
6006	0	0	Ki67+	 10288 7854
6007	0	0	Ki67+	 10292 8218
6008	0	0	Ki67+	 10324 8165
6009	0	0	Ki67+	 10343 8213
6010	0	0	Ki67+	 10351 7829
6011	0	0	Ki67+	 10358 8430
6012	0	0	Ki67+	 10360 7804
6013	0	0	Ki67+	 10368 8110
6014	0	0	Ki67+	 10373 7795
6015	0	0	Ki67+	 10382 7829
6016	0	0	Ki67+	 10411 7857
6017	0	0	Ki67+	 10413 8204
6018	0	0	Ki67+	 10427 7913
6019	0	0	Ki67+	 10451 8099
6020	0	0	Ki67+	 10465 7832
6021	0	0	Ki67+	 10471 8162
6022	0	0	Ki67+	 10476 7880
6023	0	0	Ki67+	 9681 8694
6024	0	0	Ki67+	 9686 9160
6025	0	0	Ki67+	 9704 8843
6026	0	0	Ki67+	 9704 9256
6027	0	0	Ki67+	 9716 8823
6028	0	0	Ki67+	 9718 9141
6029	0	0	Ki67+	 9720 8880
6030	0	0	Ki67+	 9723 9333
6031	0	0	Ki67+	 9726 8808
6032	0	0	Ki67+	 9733 8828
6033	0	0	Ki67+	 9742 9129
6034	0	0	Ki67+	 9746 8765
6035	0	0	Ki67+	 9748 8824
6036	0	0	Ki67+	 9748 8963
6037	0	0	Ki67+	 9749 9335
6038	0	0	Ki67+	 9760 9059
6039	0	0	Ki67+	 9763 8684
6040	0	0	Ki67+	 9775 8696
6041	0	0	Ki67+	 9775 8876
6042	0	0	Ki67+	 9808 8890
6043	0	0	Ki67+	 9817 9190
6044	0	0	Ki67+	 9828 9206
6045	0	0	Ki67+	 9830 8856
6046	0	0	Ki67+	 9833 9127
6047	0	0	Ki67+	 9834 8673
6048	0	0	Ki67+	 9841 8737
6049	0	0	Ki67+	 9841 9086
6050	0	0	Ki67+	 9843 8922
6051	0	0	Ki67+	 9857 8900
6052	0	0	Ki67+	 9870 9120
6053	0	0	Ki67+	 9878 9240
6054	0	0	Ki67+	 9903 9216
6055	0	0	Ki67+	 9931 9267
6056	0	0	Ki67+	 9947 9038
6057	0	0	Ki67+	 9968 8644
6058	0	0	Ki67+	 9969 8997
6059	0	0	Ki67+	 9994 8954
6060	0	0	Ki67+	 10004 8848
6061	0	0	Ki67+	 10023 9243
6062	0	0	Ki67+	 10027 9028
6063	0	0	Ki67+	 10039 8971
6064	0	0	Ki67+	 10039 9177
6065	0	0	Ki67+	 10048 8620
6066	0	0	Ki67+	 10081 8876
6067	0	0	Ki67+	 10084 9070
6068	0	0	Ki67+	 10088 8667
6069	0	0	Ki67+	 10095 8817
6070	0	0	Ki67+	 10103 8997
6071	0	0	Ki67+	 10106 9034
6072	0	0	Ki67+	 10111 9062
6073	0	0	Ki67+	 10167 8657
6074	0	0	Ki67+	 10179 9047
6075	0	0	Ki67+	 10188 9197
6076	0	0	Ki67+	 10206 9316
6077	0	0	Ki67+	 10222 9312
6078	0	0	Ki67+	 10245 9178
6079	0	0	Ki67+	 10283 9252
6080	0	0	Ki67+	 10287 9274
6081	0	0	Ki67+	 10300 9289
6082	0	0	Ki67+	 10374 9317
6083	0	0	Ki67+	 10457 9198
6084	0	0	Ki67+	 10472 8653
6085	0	0	Ki67+	 9688 9600
6086	0	0	Ki67+	 9703 10132
6087	0	0	Ki67+	 9708 9478
6088	0	0	Ki67+	 9717 10095
6089	0	0	Ki67+	 9733 10045
6090	0	0	Ki67+	 9747 10093
6091	0	0	Ki67+	 9752 9461
6092	0	0	Ki67+	 9752 10052
6093	0	0	Ki67+	 9758 9446
6094	0	0	Ki67+	 9759 9981
6095	0	0	Ki67+	 9764 9736
6096	0	0	Ki67+	 9766 9666
6097	0	0	Ki67+	 9777 9646
6098	0	0	Ki67+	 9790 10082
6099	0	0	Ki67+	 9791 9789
6100	0	0	Ki67+	 9806 10047
6101	0	0	Ki67+	 9813 9776
6102	0	0	Ki67+	 9817 9803
6103	0	0	Ki67+	 9830 9779
6104	0	0	Ki67+	 9855 9942
6105	0	0	Ki67+	 9861 9977
6106	0	0	Ki67+	 9875 10059
6107	0	0	Ki67+	 9882 9925
6108	0	0	Ki67+	 9896 10074
6109	0	0	Ki67+	 9900 10053
6110	0	0	Ki67+	 9906 10035
6111	0	0	Ki67+	 9909 9530
6112	0	0	Ki67+	 9921 10059
6113	0	0	Ki67+	 9922 10132
6114	0	0	Ki67+	 9929 9568
6115	0	0	Ki67+	 9929 9926
6116	0	0	Ki67+	 9933 9653
6117	0	0	Ki67+	 9936 10126
6118	0	0	Ki67+	 9941 9540
6119	0	0	Ki67+	 9945 9608
6120	0	0	Ki67+	 9950 9587
6121	0	0	Ki67+	 9959 9531
6122	0	0	Ki67+	 9964 9560
6123	0	0	Ki67+	 9970 10027
6124	0	0	Ki67+	 9974 9740
6125	0	0	Ki67+	 9975 9942
6126	0	0	Ki67+	 9983 9522
6127	0	0	Ki67+	 9990 10046
6128	0	0	Ki67+	 9999 9713
6129	0	0	Ki67+	 10004 9777
6130	0	0	Ki67+	 10006 10029
6131	0	0	Ki67+	 10016 9709
6132	0	0	Ki67+	 10017 9962
6133	0	0	Ki67+	 10021 9824
6134	0	0	Ki67+	 10023 9485
6135	0	0	Ki67+	 10028 9985
6136	0	0	Ki67+	 10030 9562
6137	0	0	Ki67+	 10031 9946
6138	0	0	Ki67+	 10039 9833
6139	0	0	Ki67+	 10039 9965
6140	0	0	Ki67+	 10041 9594
6141	0	0	Ki67+	 10042 9906
6142	0	0	Ki67+	 10068 9738
6143	0	0	Ki67+	 10080 9579
6144	0	0	Ki67+	 10087 9963
6145	0	0	Ki67+	 10099 9724
6146	0	0	Ki67+	 10120 9548
6147	0	0	Ki67+	 10148 9687
6148	0	0	Ki67+	 10154 10124
6149	0	0	Ki67+	 10156 9500
6150	0	0	Ki67+	 10160 9542
6151	0	0	Ki67+	 10166 9922
6152	0	0	Ki67+	 10177 9571
6153	0	0	Ki67+	 10179 10133
6154	0	0	Ki67+	 10189 9577
6155	0	0	Ki67+	 10208 9687
6156	0	0	Ki67+	 10302 9403
6157	0	0	Ki67+	 10307 9834
6158	0	0	Ki67+	 10343 9745
6159	0	0	Ki67+	 10355 9942
6160	0	0	Ki67+	 10380 9664
6161	0	0	Ki67+	 10380 9905
6162	0	0	Ki67+	 10392 9452
6163	0	0	Ki67+	 10394 9676
6164	0	0	Ki67+	 10414 9928
6165	0	0	Ki67+	 9699 10309
6166	0	0	Ki67+	 9707 10624
6167	0	0	Ki67+	 9707 10747
6168	0	0	Ki67+	 9715 10800
6169	0	0	Ki67+	 9718 10162
6170	0	0	Ki67+	 9729 10584
6171	0	0	Ki67+	 9730 10262
6172	0	0	Ki67+	 9736 10946
6173	0	0	Ki67+	 9742 10400
6174	0	0	Ki67+	 9751 10612
6175	0	0	Ki67+	 9753 10274
6176	0	0	Ki67+	 9756 10778
6177	0	0	Ki67+	 9764 10328
6178	0	0	Ki67+	 9768 10893
6179	0	0	Ki67+	 9773 10616
6180	0	0	Ki67+	 9776 10936
6181	0	0	Ki67+	 9779 10605
6182	0	0	Ki67+	 9783 10280
6183	0	0	Ki67+	 9788 10493
6184	0	0	Ki67+	 9789 10667
6185	0	0	Ki67+	 9791 10291
6186	0	0	Ki67+	 9791 10589
6187	0	0	Ki67+	 9794 10803
6188	0	0	Ki67+	 9804 10615
6189	0	0	Ki67+	 9808 10479
6190	0	0	Ki67+	 9820 10366
6191	0	0	Ki67+	 9822 10531
6192	0	0	Ki67+	 9824 10379
6193	0	0	Ki67+	 9831 10618
6194	0	0	Ki67+	 9839 10531
6195	0	0	Ki67+	 9852 10817
6196	0	0	Ki67+	 9858 10594
6197	0	0	Ki67+	 9862 10902
6198	0	0	Ki67+	 9863 10840
6199	0	0	Ki67+	 9863 10944
6200	0	0	Ki67+	 9867 10232
6201	0	0	Ki67+	 9869 10710
6202	0	0	Ki67+	 9873 10490
6203	0	0	Ki67+	 9873 10908
6204	0	0	Ki67+	 9877 10880
6205	0	0	Ki67+	 9881 10209
6206	0	0	Ki67+	 9881 10895
6207	0	0	Ki67+	 9886 10482
6208	0	0	Ki67+	 9890 10506
6209	0	0	Ki67+	 9891 10200
6210	0	0	Ki67+	 9895 10630
6211	0	0	Ki67+	 9899 10369
6212	0	0	Ki67+	 9908 10662
6213	0	0	Ki67+	 9911 10165
6214	0	0	Ki67+	 9913 10365
6215	0	0	Ki67+	 9920 10389
6216	0	0	Ki67+	 9922 10632
6217	0	0	Ki67+	 9927 10568
6218	0	0	Ki67+	 9936 10698
6219	0	0	Ki67+	 9937 10812
6220	0	0	Ki67+	 9941 10903
6221	0	0	Ki67+	 9950 10653
6222	0	0	Ki67+	 9954 10172
6223	0	0	Ki67+	 9956 10369
6224	0	0	Ki67+	 9963 10770
6225	0	0	Ki67+	 9964 10553
6226	0	0	Ki67+	 9980 10582
6227	0	0	Ki67+	 9984 10749
6228	0	0	Ki67+	 9991 10201
6229	0	0	Ki67+	 9994 10483
6230	0	0	Ki67+	 10007 10196
6231	0	0	Ki67+	 10009 10706
6232	0	0	Ki67+	 10048 10336
6233	0	0	Ki67+	 10052 10483
6234	0	0	Ki67+	 10061 10348
6235	0	0	Ki67+	 10069 10491
6236	0	0	Ki67+	 10072 10694
6237	0	0	Ki67+	 10072 10727
6238	0	0	Ki67+	 10074 10579
6239	0	0	Ki67+	 10077 10190
6240	0	0	Ki67+	 10082 10693
6241	0	0	Ki67+	 10084 10500
6242	0	0	Ki67+	 10091 10762
6243	0	0	Ki67+	 10092 10774
6244	0	0	Ki67+	 10107 10389
6245	0	0	Ki67+	 10112 10745
6246	0	0	Ki67+	 10114 10482
6247	0	0	Ki67+	 10122 10892
6248	0	0	Ki67+	 10132 10534
6249	0	0	Ki67+	 10141 10540
6250	0	0	Ki67+	 10145 10212
6251	0	0	Ki67+	 10157 10948
6252	0	0	Ki67+	 10163 10463
6253	0	0	Ki67+	 10166 10859
6254	0	0	Ki67+	 10170 10523
6255	0	0	Ki67+	 10170 10750
6256	0	0	Ki67+	 10186 10795
6257	0	0	Ki67+	 10189 10470
6258	0	0	Ki67+	 10190 10778
6259	0	0	Ki67+	 10194 10908
6260	0	0	Ki67+	 10211 10689
6261	0	0	Ki67+	 10218 10473
6262	0	0	Ki67+	 10220 10841
6263	0	0	Ki67+	 10228 10784
6264	0	0	Ki67+	 10234 10513
6265	0	0	Ki67+	 10234 10561
6266	0	0	Ki67+	 10234 10653
6267	0	0	Ki67+	 10235 10845
6268	0	0	Ki67+	 10242 10692
6269	0	0	Ki67+	 10245 10830
6270	0	0	Ki67+	 10246 10746
6271	0	0	Ki67+	 10254 10762
6272	0	0	Ki67+	 10254 10846
6273	0	0	Ki67+	 10259 10684
6274	0	0	Ki67+	 10265 10198
6275	0	0	Ki67+	 10266 10734
6276	0	0	Ki67+	 10267 10773
6277	0	0	Ki67+	 10269 10831
6278	0	0	Ki67+	 10280 10271
6279	0	0	Ki67+	 10288 10852
6280	0	0	Ki67+	 10289 10469
6281	0	0	Ki67+	 10290 10825
6282	0	0	Ki67+	 10293 10246
6283	0	0	Ki67+	 10303 10607
6284	0	0	Ki67+	 10304 10521
6285	0	0	Ki67+	 10306 10886
6286	0	0	Ki67+	 10307 10180
6287	0	0	Ki67+	 10309 10532
6288	0	0	Ki67+	 10309 10837
6289	0	0	Ki67+	 10325 10851
6290	0	0	Ki67+	 10327 10812
6291	0	0	Ki67+	 10328 10627
6292	0	0	Ki67+	 10338 10728
6293	0	0	Ki67+	 10340 10823
6294	0	0	Ki67+	 10341 10678
6295	0	0	Ki67+	 10357 10957
6296	0	0	Ki67+	 10358 10691
6297	0	0	Ki67+	 10358 10720
6298	0	0	Ki67+	 10364 10621
6299	0	0	Ki67+	 10370 10528
6300	0	0	Ki67+	 10370 10817
6301	0	0	Ki67+	 10374 10763
6302	0	0	Ki67+	 10379 10439
6303	0	0	Ki67+	 10388 10756
6304	0	0	Ki67+	 10389 10537
6305	0	0	Ki67+	 10390 10770
6306	0	0	Ki67+	 10398 10521
6307	0	0	Ki67+	 10399 10696
6308	0	0	Ki67+	 10419 10859
6309	0	0	Ki67+	 10420 10817
6310	0	0	Ki67+	 10423 10452
6311	0	0	Ki67+	 10424 10532
6312	0	0	Ki67+	 10425 10509
6313	0	0	Ki67+	 10432 10525
6314	0	0	Ki67+	 10443 10503
6315	0	0	Ki67+	 10444 10441
6316	0	0	Ki67+	 10445 10600
6317	0	0	Ki67+	 10450 10322
6318	0	0	Ki67+	 10451 10858
6319	0	0	Ki67+	 10457 10440
6320	0	0	Ki67+	 10462 10620
6321	0	0	Ki67+	 10477 10596
6322	0	0	Ki67+	 9689 11088
6323	0	0	Ki67+	 9695 11201
6324	0	0	Ki67+	 9716 11239
6325	0	0	Ki67+	 9735 10999
6326	0	0	Ki67+	 9743 11392
6327	0	0	Ki67+	 9745 11029
6328	0	0	Ki67+	 9754 10999
6329	0	0	Ki67+	 9778 11365
6330	0	0	Ki67+	 9786 11020
6331	0	0	Ki67+	 9786 11198
6332	0	0	Ki67+	 9795 11012
6333	0	0	Ki67+	 9801 11494
6334	0	0	Ki67+	 9807 11004
6335	0	0	Ki67+	 9810 10966
6336	0	0	Ki67+	 9834 11023
6337	0	0	Ki67+	 9848 10998
6338	0	0	Ki67+	 9851 11337
6339	0	0	Ki67+	 9861 11458
6340	0	0	Ki67+	 9863 11354
6341	0	0	Ki67+	 9864 11302
6342	0	0	Ki67+	 9874 11456
6343	0	0	Ki67+	 9888 11361
6344	0	0	Ki67+	 9895 11297
6345	0	0	Ki67+	 9900 11621
6346	0	0	Ki67+	 9913 11598
6347	0	0	Ki67+	 9926 11308
6348	0	0	Ki67+	 9928 11163
6349	0	0	Ki67+	 9933 11395
6350	0	0	Ki67+	 9938 11630
6351	0	0	Ki67+	 9941 11346
6352	0	0	Ki67+	 9953 11615
6353	0	0	Ki67+	 9955 11297
6354	0	0	Ki67+	 9963 11167
6355	0	0	Ki67+	 9963 11643
6356	0	0	Ki67+	 9971 11673
6357	0	0	Ki67+	 9975 11095
6358	0	0	Ki67+	 9988 11646
6359	0	0	Ki67+	 9995 11144
6360	0	0	Ki67+	 10025 11298
6361	0	0	Ki67+	 10034 11440
6362	0	0	Ki67+	 10060 11244
6363	0	0	Ki67+	 10063 11154
6364	0	0	Ki67+	 10076 11038
6365	0	0	Ki67+	 10090 11310
6366	0	0	Ki67+	 10095 11155
6367	0	0	Ki67+	 10098 11064
6368	0	0	Ki67+	 10100 11132
6369	0	0	Ki67+	 10112 11230
6370	0	0	Ki67+	 10125 11556
6371	0	0	Ki67+	 10129 11072
6372	0	0	Ki67+	 10134 11052
6373	0	0	Ki67+	 10134 11147
6374	0	0	Ki67+	 10139 11560
6375	0	0	Ki67+	 10141 11337
6376	0	0	Ki67+	 10155 11113
6377	0	0	Ki67+	 10156 11649
6378	0	0	Ki67+	 10161 11234
6379	0	0	Ki67+	 10164 11429
6380	0	0	Ki67+	 10166 11323
6381	0	0	Ki67+	 10174 11364
6382	0	0	Ki67+	 10185 10997
6383	0	0	Ki67+	 10215 11487
6384	0	0	Ki67+	 10238 11303
6385	0	0	Ki67+	 10243 11633
6386	0	0	Ki67+	 10245 11049
6387	0	0	Ki67+	 10269 10997
6388	0	0	Ki67+	 10270 11171
6389	0	0	Ki67+	 10275 11315
6390	0	0	Ki67+	 10278 11057
6391	0	0	Ki67+	 10281 11230
6392	0	0	Ki67+	 10288 10967
6393	0	0	Ki67+	 10291 11288
6394	0	0	Ki67+	 10305 11116
6395	0	0	Ki67+	 10310 11382
6396	0	0	Ki67+	 10311 11451
6397	0	0	Ki67+	 10324 11296
6398	0	0	Ki67+	 10330 11110
6399	0	0	Ki67+	 10342 11632
6400	0	0	Ki67+	 10344 11644
6401	0	0	Ki67+	 10348 11082
6402	0	0	Ki67+	 10348 11313
6403	0	0	Ki67+	 10349 11110
6404	0	0	Ki67+	 10352 10979
6405	0	0	Ki67+	 10356 11133
6406	0	0	Ki67+	 10358 11569
6407	0	0	Ki67+	 10360 11159
6408	0	0	Ki67+	 10360 11361
6409	0	0	Ki67+	 10361 11193
6410	0	0	Ki67+	 10366 11099
6411	0	0	Ki67+	 10367 11603
6412	0	0	Ki67+	 10377 11459
6413	0	0	Ki67+	 10380 11066
6414	0	0	Ki67+	 10386 11121
6415	0	0	Ki67+	 10389 11492
6416	0	0	Ki67+	 10389 11614
6417	0	0	Ki67+	 10391 11172
6418	0	0	Ki67+	 10392 11550
6419	0	0	Ki67+	 10397 10965
6420	0	0	Ki67+	 10397 11092
6421	0	0	Ki67+	 10399 11061
6422	0	0	Ki67+	 10402 11146
6423	0	0	Ki67+	 10407 11426
6424	0	0	Ki67+	 10407 11498
6425	0	0	Ki67+	 10416 10964
6426	0	0	Ki67+	 10423 11073
6427	0	0	Ki67+	 10423 11175
6428	0	0	Ki67+	 10425 11203
6429	0	0	Ki67+	 10435 10991
6430	0	0	Ki67+	 10435 11411
6431	0	0	Ki67+	 10438 11449
6432	0	0	Ki67+	 10439 11433
6433	0	0	Ki67+	 10443 11033
6434	0	0	Ki67+	 10446 11155
6435	0	0	Ki67+	 10453 11119
6436	0	0	Ki67+	 10457 11040
6437	0	0	Ki67+	 10458 11136
6438	0	0	Ki67+	 10461 11529
6439	0	0	Ki67+	 10474 11115
6440	0	0	Ki67+	 10474 11543
6441	0	0	Ki67+	 10475 11020
6442	0	0	Ki67+	 10478 10967
6443	0	0	Ki67+	 9965 12489
6444	0	0	Ki67+	 9993 12194
6445	0	0	Ki67+	 10003 12145
6446	0	0	Ki67+	 10004 12252
6447	0	0	Ki67+	 10040 11778
6448	0	0	Ki67+	 10112 11766
6449	0	0	Ki67+	 10369 12417
6450	0	0	Ki67+	 10449 11892
6451	0	0	Ki67+	 9686 16235
6452	0	0	Ki67+	 9823 15975
6453	0	0	Ki67+	 9866 16087
6454	0	0	Ki67+	 9871 16519
6455	0	0	Ki67+	 9885 16551
6456	0	0	Ki67+	 9892 16481
6457	0	0	Ki67+	 9982 16384
6458	0	0	Ki67+	 9988 16187
6459	0	0	Ki67+	 9991 16332
6460	0	0	Ki67+	 10004 16367
6461	0	0	Ki67+	 10040 16332
6462	0	0	Ki67+	 10056 15790
6463	0	0	Ki67+	 10110 16151
6464	0	0	Ki67+	 10117 16030
6465	0	0	Ki67+	 10117 16049
6466	0	0	Ki67+	 10133 16041
6467	0	0	Ki67+	 10136 16113
6468	0	0	Ki67+	 10137 16062
6469	0	0	Ki67+	 10153 16109
6470	0	0	Ki67+	 10161 16289
6471	0	0	Ki67+	 10174 16289
6472	0	0	Ki67+	 10174 16481
6473	0	0	Ki67+	 10230 16504
6474	0	0	Ki67+	 10281 16483
6475	0	0	Ki67+	 10326 16463
6476	0	0	Ki67+	 10329 16491
6477	0	0	Ki67+	 10350 16432
6478	0	0	Ki67+	 10362 16516
6479	0	0	Ki67+	 10435 16413
6480	0	0	Ki67+	 9700 16632
6481	0	0	Ki67+	 9749 16648
6482	0	0	Ki67+	 10008 16605
6483	0	0	Ki67+	 10123 17134
6484	0	0	Ki67+	 10169 17162
6485	0	0	Ki67+	 10182 17133
6486	0	0	Ki67+	 10183 16616
6487	0	0	Ki67+	 10200 17106
6488	0	0	Ki67+	 10229 17112
6489	0	0	Ki67+	 10242 17032
6490	0	0	Ki67+	 10305 16576
6491	0	0	Ki67+	 10364 17021
6492	0	0	Ki67+	 10370 16970
6493	0	0	Ki67+	 10383 17018
6494	0	0	Ki67+	 10390 17078
6495	0	0	Ki67+	 10395 17040
6496	0	0	Ki67+	 9746 19354
6497	0	0	Ki67+	 9836 19352
6498	0	0	Ki67+	 9935 19063
6499	0	0	Ki67+	 9957 19512
6500	0	0	Ki67+	 10125 19428
6501	0	0	Ki67+	 9734 19898
6502	0	0	Ki67+	 9856 19799
6503	0	0	Ki67+	 9876 20212
6504	0	0	Ki67+	 9954 19985
6505	0	0	Ki67+	 9995 20150
6506	0	0	Ki67+	 10037 20148
6507	0	0	Ki67+	 10076 20006
6508	0	0	Ki67+	 10199 20009
6509	0	0	Ki67+	 10161 20778
6510	0	0	Ki67+	 10307 20529
6511	0	0	Ki67+	 10318 20667
6512	0	0	Ki67+	 10332 20859
6513	0	0	Ki67+	 10341 20659
6514	0	0	Ki67+	 10383 20676
6515	0	0	Ki67+	 10445 20868
6516	0	0	Ki67+	 10452 20598
6517	0	0	Ki67+	 9735 21937
6518	0	0	Ki67+	 10033 21909
6519	0	0	Ki67+	 10097 21816
6520	0	0	Ki67+	 10365 21443
6521	0	0	Ki67+	 10419 21206
6522	0	0	Ki67+	 10423 21476
6523	0	0	Ki67+	 9929 22618
6524	0	0	Ki67+	 9966 22265
6525	0	0	Ki67+	 10128 22127
6526	0	0	Ki67+	 10239 22385
6527	0	0	Ki67+	 10296 22060
6528	0	0	Ki67+	 9957 22795
6529	0	0	Ki67+	 9973 23359
6530	0	0	Ki67+	 10027 23157
6531	0	0	Ki67+	 10036 23384
6532	0	0	Ki67+	 10066 22801
6533	0	0	Ki67+	 10114 23129
6534	0	0	Ki67+	 10121 23263
6535	0	0	Ki67+	 10126 23378
6536	0	0	Ki67+	 10206 22788
6537	0	0	Ki67+	 10325 23115
6538	0	0	Ki67+	 10383 23104
6539	0	0	Ki67+	 10449 22766
6540	0	0	Ki67+	 9751 24255
6541	0	0	Ki67+	 9817 24307
6542	0	0	Ki67+	 9821 23631
6543	0	0	Ki67+	 9831 23615
6544	0	0	Ki67+	 9935 24005
6545	0	0	Ki67+	 9984 23799
6546	0	0	Ki67+	 10004 24004
6547	0	0	Ki67+	 10047 23581
6548	0	0	Ki67+	 10057 23583
6549	0	0	Ki67+	 10074 24107
6550	0	0	Ki67+	 10084 24093
6551	0	0	Ki67+	 10336 23996
6552	0	0	Ki67+	 10359 23957
6553	0	0	Ki67+	 9923 24624
6554	0	0	Ki67+	 9929 24636
6555	0	0	Ki67+	 9930 24673
6556	0	0	Ki67+	 9974 24564
6557	0	0	Ki67+	 10033 24452
6558	0	0	Ki67+	 10091 24698
6559	0	0	Ki67+	 10320 25930
6560	0	0	Ki67+	 10469 26010
6561	0	0	Ki67+	 10500 6848
6562	0	0	Ki67+	 10506 6860
6563	0	0	Ki67+	 10584 6762
6564	0	0	Ki67+	 10635 6648
6565	0	0	Ki67+	 10654 6605
6566	0	0	Ki67+	 10674 6683
6567	0	0	Ki67+	 10693 6612
6568	0	0	Ki67+	 10754 6712
6569	0	0	Ki67+	 10768 6836
6570	0	0	Ki67+	 10769 6707
6571	0	0	Ki67+	 10786 6790
6572	0	0	Ki67+	 10797 6773
6573	0	0	Ki67+	 10801 6849
6574	0	0	Ki67+	 10804 6790
6575	0	0	Ki67+	 10830 6815
6576	0	0	Ki67+	 10830 6835
6577	0	0	Ki67+	 10835 6902
6578	0	0	Ki67+	 10843 6742
6579	0	0	Ki67+	 10864 6891
6580	0	0	Ki67+	 10883 6907
6581	0	0	Ki67+	 10965 6907
6582	0	0	Ki67+	 10488 7653
6583	0	0	Ki67+	 10496 7554
6584	0	0	Ki67+	 10497 7147
6585	0	0	Ki67+	 10498 7682
6586	0	0	Ki67+	 10516 7370
6587	0	0	Ki67+	 10521 7699
6588	0	0	Ki67+	 10529 7575
6589	0	0	Ki67+	 10553 7183
6590	0	0	Ki67+	 10564 7376
6591	0	0	Ki67+	 10576 7372
6592	0	0	Ki67+	 10598 7358
6593	0	0	Ki67+	 10619 7129
6594	0	0	Ki67+	 10624 7662
6595	0	0	Ki67+	 10627 7673
6596	0	0	Ki67+	 10628 6913
6597	0	0	Ki67+	 10634 7661
6598	0	0	Ki67+	 10643 7380
6599	0	0	Ki67+	 10644 7421
6600	0	0	Ki67+	 10654 7597
6601	0	0	Ki67+	 10655 7624
6602	0	0	Ki67+	 10658 7434
6603	0	0	Ki67+	 10665 7163
6604	0	0	Ki67+	 10668 7407
6605	0	0	Ki67+	 10683 7435
6606	0	0	Ki67+	 10684 7419
6607	0	0	Ki67+	 10685 7470
6608	0	0	Ki67+	 10686 7162
6609	0	0	Ki67+	 10697 7440
6610	0	0	Ki67+	 10701 7396
6611	0	0	Ki67+	 10709 7412
6612	0	0	Ki67+	 10712 7598
6613	0	0	Ki67+	 10725 6920
6614	0	0	Ki67+	 10728 7243
6615	0	0	Ki67+	 10731 7124
6616	0	0	Ki67+	 10744 6950
6617	0	0	Ki67+	 10748 7081
6618	0	0	Ki67+	 10757 7536
6619	0	0	Ki67+	 10758 6918
6620	0	0	Ki67+	 10764 6986
6621	0	0	Ki67+	 10774 7474
6622	0	0	Ki67+	 10812 7478
6623	0	0	Ki67+	 10816 7639
6624	0	0	Ki67+	 10833 7243
6625	0	0	Ki67+	 10840 6967
6626	0	0	Ki67+	 10840 7658
6627	0	0	Ki67+	 10854 7073
6628	0	0	Ki67+	 10870 7291
6629	0	0	Ki67+	 10872 7393
6630	0	0	Ki67+	 10876 7367
6631	0	0	Ki67+	 10884 7428
6632	0	0	Ki67+	 10888 7488
6633	0	0	Ki67+	 10895 6940
6634	0	0	Ki67+	 10904 7179
6635	0	0	Ki67+	 10907 7310
6636	0	0	Ki67+	 10912 7458
6637	0	0	Ki67+	 10925 7018
6638	0	0	Ki67+	 10925 7477
6639	0	0	Ki67+	 10943 7074
6640	0	0	Ki67+	 10951 7465
6641	0	0	Ki67+	 10955 6949
6642	0	0	Ki67+	 10970 7020
6643	0	0	Ki67+	 11026 7126
6644	0	0	Ki67+	 11056 7673
6645	0	0	Ki67+	 11069 7700
6646	0	0	Ki67+	 11098 7252
6647	0	0	Ki67+	 11101 7302
6648	0	0	Ki67+	 11101 7685
6649	0	0	Ki67+	 11117 7265
6650	0	0	Ki67+	 11166 7251
6651	0	0	Ki67+	 10502 7753
6652	0	0	Ki67+	 10502 7817
6653	0	0	Ki67+	 10507 7724
6654	0	0	Ki67+	 10508 7920
6655	0	0	Ki67+	 10517 8142
6656	0	0	Ki67+	 10525 7822
6657	0	0	Ki67+	 10550 7819
6658	0	0	Ki67+	 10569 7739
6659	0	0	Ki67+	 10571 7776
6660	0	0	Ki67+	 10579 8227
6661	0	0	Ki67+	 10582 7782
6662	0	0	Ki67+	 10608 8260
6663	0	0	Ki67+	 10614 8182
6664	0	0	Ki67+	 10614 8317
6665	0	0	Ki67+	 10616 7713
6666	0	0	Ki67+	 10620 7729
6667	0	0	Ki67+	 10633 8255
6668	0	0	Ki67+	 10635 8334
6669	0	0	Ki67+	 10674 8231
6670	0	0	Ki67+	 10682 8271
6671	0	0	Ki67+	 10689 8226
6672	0	0	Ki67+	 10692 8289
6673	0	0	Ki67+	 10726 7730
6674	0	0	Ki67+	 10734 8183
6675	0	0	Ki67+	 10745 8190
6676	0	0	Ki67+	 10750 8322
6677	0	0	Ki67+	 10768 8223
6678	0	0	Ki67+	 10796 8333
6679	0	0	Ki67+	 10810 8260
6680	0	0	Ki67+	 10833 8252
6681	0	0	Ki67+	 10857 7714
6682	0	0	Ki67+	 10865 8353
6683	0	0	Ki67+	 10866 8388
6684	0	0	Ki67+	 10871 8281
6685	0	0	Ki67+	 10877 7794
6686	0	0	Ki67+	 10882 8095
6687	0	0	Ki67+	 10882 8127
6688	0	0	Ki67+	 10892 7793
6689	0	0	Ki67+	 10896 8232
6690	0	0	Ki67+	 10896 8511
6691	0	0	Ki67+	 10913 7841
6692	0	0	Ki67+	 10919 8074
6693	0	0	Ki67+	 10930 7841
6694	0	0	Ki67+	 10930 8337
6695	0	0	Ki67+	 10933 7901
6696	0	0	Ki67+	 10939 8319
6697	0	0	Ki67+	 10955 7915
6698	0	0	Ki67+	 10960 8330
6699	0	0	Ki67+	 10967 8301
6700	0	0	Ki67+	 10976 8230
6701	0	0	Ki67+	 11000 7907
6702	0	0	Ki67+	 11001 8007
6703	0	0	Ki67+	 11016 8008
6704	0	0	Ki67+	 11017 7929
6705	0	0	Ki67+	 11024 7744
6706	0	0	Ki67+	 11024 8250
6707	0	0	Ki67+	 11026 7880
6708	0	0	Ki67+	 11026 8292
6709	0	0	Ki67+	 11032 8080
6710	0	0	Ki67+	 11034 8487
6711	0	0	Ki67+	 11047 8152
6712	0	0	Ki67+	 11048 7919
6713	0	0	Ki67+	 11061 8001
6714	0	0	Ki67+	 11070 7949
6715	0	0	Ki67+	 11083 7974
6716	0	0	Ki67+	 11085 7933
6717	0	0	Ki67+	 11086 8172
6718	0	0	Ki67+	 11092 7951
6719	0	0	Ki67+	 11098 7974
6720	0	0	Ki67+	 11101 8363
6721	0	0	Ki67+	 11113 8130
6722	0	0	Ki67+	 11121 7967
6723	0	0	Ki67+	 11122 7839
6724	0	0	Ki67+	 11127 7926
6725	0	0	Ki67+	 11138 8024
6726	0	0	Ki67+	 11144 7966
6727	0	0	Ki67+	 11153 8163
6728	0	0	Ki67+	 11165 8426
6729	0	0	Ki67+	 11169 8194
6730	0	0	Ki67+	 11187 8093
6731	0	0	Ki67+	 11188 8187
6732	0	0	Ki67+	 11192 8214
6733	0	0	Ki67+	 11204 8100
6734	0	0	Ki67+	 11254 8438
6735	0	0	Ki67+	 11261 8063
6736	0	0	Ki67+	 10514 9191
6737	0	0	Ki67+	 10518 9287
6738	0	0	Ki67+	 10542 9047
6739	0	0	Ki67+	 10605 9145
6740	0	0	Ki67+	 10675 8671
6741	0	0	Ki67+	 10760 9291
6742	0	0	Ki67+	 10776 9310
6743	0	0	Ki67+	 10809 8623
6744	0	0	Ki67+	 10825 8765
6745	0	0	Ki67+	 10837 8723
6746	0	0	Ki67+	 10843 8762
6747	0	0	Ki67+	 10848 8612
6748	0	0	Ki67+	 10880 8637
6749	0	0	Ki67+	 10910 8555
6750	0	0	Ki67+	 10911 8782
6751	0	0	Ki67+	 10916 8572
6752	0	0	Ki67+	 10922 8773
6753	0	0	Ki67+	 10929 8546
6754	0	0	Ki67+	 10932 8566
6755	0	0	Ki67+	 10935 8977
6756	0	0	Ki67+	 10937 8637
6757	0	0	Ki67+	 10959 8974
6758	0	0	Ki67+	 10978 8758
6759	0	0	Ki67+	 10984 8981
6760	0	0	Ki67+	 11002 8948
6761	0	0	Ki67+	 11002 9008
6762	0	0	Ki67+	 11045 8637
6763	0	0	Ki67+	 11050 8713
6764	0	0	Ki67+	 11057 8684
6765	0	0	Ki67+	 11077 9175
6766	0	0	Ki67+	 11094 8953
6767	0	0	Ki67+	 11101 8988
6768	0	0	Ki67+	 11110 9298
6769	0	0	Ki67+	 11111 9119
6770	0	0	Ki67+	 11115 9032
6771	0	0	Ki67+	 11117 9227
6772	0	0	Ki67+	 11126 9143
6773	0	0	Ki67+	 11131 8961
6774	0	0	Ki67+	 11133 9076
6775	0	0	Ki67+	 11145 8545
6776	0	0	Ki67+	 11155 8963
6777	0	0	Ki67+	 11180 8922
6778	0	0	Ki67+	 11199 9057
6779	0	0	Ki67+	 11200 8579
6780	0	0	Ki67+	 11207 9292
6781	0	0	Ki67+	 11226 8849
6782	0	0	Ki67+	 11229 8961
6783	0	0	Ki67+	 11235 8914
6784	0	0	Ki67+	 11249 9064
6785	0	0	Ki67+	 11257 8823
6786	0	0	Ki67+	 11261 8692
6787	0	0	Ki67+	 11263 9178
6788	0	0	Ki67+	 10484 9903
6789	0	0	Ki67+	 10500 9448
6790	0	0	Ki67+	 10509 9893
6791	0	0	Ki67+	 10512 9747
6792	0	0	Ki67+	 10519 9760
6793	0	0	Ki67+	 10519 9920
6794	0	0	Ki67+	 10520 9903
6795	0	0	Ki67+	 10543 9925
6796	0	0	Ki67+	 10551 10011
6797	0	0	Ki67+	 10557 9380
6798	0	0	Ki67+	 10565 9878
6799	0	0	Ki67+	 10572 9889
6800	0	0	Ki67+	 10577 9384
6801	0	0	Ki67+	 10591 9906
6802	0	0	Ki67+	 10592 9335
6803	0	0	Ki67+	 10593 10012
6804	0	0	Ki67+	 10598 9361
6805	0	0	Ki67+	 10613 10024
6806	0	0	Ki67+	 10629 9864
6807	0	0	Ki67+	 10629 10046
6808	0	0	Ki67+	 10651 9899
6809	0	0	Ki67+	 10675 9578
6810	0	0	Ki67+	 10684 10080
6811	0	0	Ki67+	 10691 9891
6812	0	0	Ki67+	 10699 9898
6813	0	0	Ki67+	 10706 9749
6814	0	0	Ki67+	 10708 9366
6815	0	0	Ki67+	 10727 9722
6816	0	0	Ki67+	 10772 9828
6817	0	0	Ki67+	 10803 9632
6818	0	0	Ki67+	 10803 9885
6819	0	0	Ki67+	 10804 10103
6820	0	0	Ki67+	 10806 9537
6821	0	0	Ki67+	 10811 9657
6822	0	0	Ki67+	 10815 9339
6823	0	0	Ki67+	 10832 9327
6824	0	0	Ki67+	 10835 9673
6825	0	0	Ki67+	 10836 9691
6826	0	0	Ki67+	 10840 9539
6827	0	0	Ki67+	 10840 9574
6828	0	0	Ki67+	 10840 9636
6829	0	0	Ki67+	 10847 9881
6830	0	0	Ki67+	 10853 10081
6831	0	0	Ki67+	 10854 9516
6832	0	0	Ki67+	 10882 9583
6833	0	0	Ki67+	 10915 9411
6834	0	0	Ki67+	 10922 9372
6835	0	0	Ki67+	 10923 9362
6836	0	0	Ki67+	 10927 9401
6837	0	0	Ki67+	 10956 9499
6838	0	0	Ki67+	 10962 10083
6839	0	0	Ki67+	 10973 9363
6840	0	0	Ki67+	 10977 10107
6841	0	0	Ki67+	 11001 9701
6842	0	0	Ki67+	 11014 9573
6843	0	0	Ki67+	 11020 9878
6844	0	0	Ki67+	 11022 9822
6845	0	0	Ki67+	 11026 9541
6846	0	0	Ki67+	 11044 9771
6847	0	0	Ki67+	 11050 9629
6848	0	0	Ki67+	 11053 9746
6849	0	0	Ki67+	 11054 9848
6850	0	0	Ki67+	 11057 9542
6851	0	0	Ki67+	 11060 9356
6852	0	0	Ki67+	 11066 9680
6853	0	0	Ki67+	 11072 9488
6854	0	0	Ki67+	 11073 9589
6855	0	0	Ki67+	 11076 9631
6856	0	0	Ki67+	 11090 9622
6857	0	0	Ki67+	 11097 9709
6858	0	0	Ki67+	 11108 9354
6859	0	0	Ki67+	 11121 9711
6860	0	0	Ki67+	 11123 9390
6861	0	0	Ki67+	 11126 10042
6862	0	0	Ki67+	 11128 9350
6863	0	0	Ki67+	 11131 9447
6864	0	0	Ki67+	 11135 9644
6865	0	0	Ki67+	 11136 9497
6866	0	0	Ki67+	 11144 10073
6867	0	0	Ki67+	 11156 9730
6868	0	0	Ki67+	 11158 9534
6869	0	0	Ki67+	 11160 10097
6870	0	0	Ki67+	 11166 9522
6871	0	0	Ki67+	 11167 9338
6872	0	0	Ki67+	 11167 9639
6873	0	0	Ki67+	 11188 9501
6874	0	0	Ki67+	 11191 9622
6875	0	0	Ki67+	 11231 10065
6876	0	0	Ki67+	 11235 10076
6877	0	0	Ki67+	 11248 9427
6878	0	0	Ki67+	 11268 10090
6879	0	0	Ki67+	 11278 9755
6880	0	0	Ki67+	 10483 10575
6881	0	0	Ki67+	 10484 10428
6882	0	0	Ki67+	 10493 10824
6883	0	0	Ki67+	 10495 10500
6884	0	0	Ki67+	 10495 10734
6885	0	0	Ki67+	 10499 10455
6886	0	0	Ki67+	 10500 10436
6887	0	0	Ki67+	 10509 10573
6888	0	0	Ki67+	 10510 10447
6889	0	0	Ki67+	 10525 10502
6890	0	0	Ki67+	 10526 10722
6891	0	0	Ki67+	 10528 10427
6892	0	0	Ki67+	 10530 10788
6893	0	0	Ki67+	 10534 10577
6894	0	0	Ki67+	 10539 10442
6895	0	0	Ki67+	 10539 10472
6896	0	0	Ki67+	 10539 10801
6897	0	0	Ki67+	 10540 10421
6898	0	0	Ki67+	 10545 10460
6899	0	0	Ki67+	 10549 10737
6900	0	0	Ki67+	 10551 10495
6901	0	0	Ki67+	 10552 10795
6902	0	0	Ki67+	 10555 10601
6903	0	0	Ki67+	 10561 10813
6904	0	0	Ki67+	 10564 10445
6905	0	0	Ki67+	 10566 10302
6906	0	0	Ki67+	 10566 10769
6907	0	0	Ki67+	 10569 10282
6908	0	0	Ki67+	 10570 10472
6909	0	0	Ki67+	 10573 10600
6910	0	0	Ki67+	 10573 10618
6911	0	0	Ki67+	 10581 10430
6912	0	0	Ki67+	 10584 10278
6913	0	0	Ki67+	 10584 10448
6914	0	0	Ki67+	 10586 10712
6915	0	0	Ki67+	 10588 10474
6916	0	0	Ki67+	 10593 10305
6917	0	0	Ki67+	 10596 10441
6918	0	0	Ki67+	 10597 10625
6919	0	0	Ki67+	 10600 10834
6920	0	0	Ki67+	 10601 10405
6921	0	0	Ki67+	 10601 10763
6922	0	0	Ki67+	 10604 10459
6923	0	0	Ki67+	 10611 10432
6924	0	0	Ki67+	 10613 10710
6925	0	0	Ki67+	 10617 10811
6926	0	0	Ki67+	 10622 10628
6927	0	0	Ki67+	 10623 10406
6928	0	0	Ki67+	 10624 10258
6929	0	0	Ki67+	 10630 10437
6930	0	0	Ki67+	 10632 10680
6931	0	0	Ki67+	 10633 10890
6932	0	0	Ki67+	 10638 10780
6933	0	0	Ki67+	 10640 10426
6934	0	0	Ki67+	 10644 10697
6935	0	0	Ki67+	 10650 10799
6936	0	0	Ki67+	 10653 10180
6937	0	0	Ki67+	 10655 10393
6938	0	0	Ki67+	 10656 10431
6939	0	0	Ki67+	 10665 10717
6940	0	0	Ki67+	 10665 10880
6941	0	0	Ki67+	 10667 10575
6942	0	0	Ki67+	 10668 10905
6943	0	0	Ki67+	 10676 10406
6944	0	0	Ki67+	 10679 10774
6945	0	0	Ki67+	 10679 10872
6946	0	0	Ki67+	 10699 10573
6947	0	0	Ki67+	 10714 10886
6948	0	0	Ki67+	 10715 10399
6949	0	0	Ki67+	 10718 10505
6950	0	0	Ki67+	 10726 10694
6951	0	0	Ki67+	 10732 10736
6952	0	0	Ki67+	 10734 10705
6953	0	0	Ki67+	 10737 10482
6954	0	0	Ki67+	 10738 10528
6955	0	0	Ki67+	 10745 10814
6956	0	0	Ki67+	 10755 10582
6957	0	0	Ki67+	 10759 10452
6958	0	0	Ki67+	 10765 10805
6959	0	0	Ki67+	 10769 10696
6960	0	0	Ki67+	 10776 10503
6961	0	0	Ki67+	 10777 10736
6962	0	0	Ki67+	 10783 10125
6963	0	0	Ki67+	 10783 10533
6964	0	0	Ki67+	 10785 10706
6965	0	0	Ki67+	 10790 10804
6966	0	0	Ki67+	 10792 10499
6967	0	0	Ki67+	 10795 10148
6968	0	0	Ki67+	 10812 10148
6969	0	0	Ki67+	 10815 10769
6970	0	0	Ki67+	 10817 10480
6971	0	0	Ki67+	 10822 10355
6972	0	0	Ki67+	 10829 10207
6973	0	0	Ki67+	 10830 10419
6974	0	0	Ki67+	 10832 10694
6975	0	0	Ki67+	 10833 10442
6976	0	0	Ki67+	 10833 10795
6977	0	0	Ki67+	 10843 10779
6978	0	0	Ki67+	 10849 10427
6979	0	0	Ki67+	 10849 10556
6980	0	0	Ki67+	 10853 10470
6981	0	0	Ki67+	 10858 10122
6982	0	0	Ki67+	 10861 10535
6983	0	0	Ki67+	 10863 10404
6984	0	0	Ki67+	 10869 10423
6985	0	0	Ki67+	 10869 10775
6986	0	0	Ki67+	 10877 10371
6987	0	0	Ki67+	 10877 10455
6988	0	0	Ki67+	 10878 10173
6989	0	0	Ki67+	 10879 10348
6990	0	0	Ki67+	 10885 10782
6991	0	0	Ki67+	 10887 10511
6992	0	0	Ki67+	 10888 10639
6993	0	0	Ki67+	 10892 10572
6994	0	0	Ki67+	 10895 10749
6995	0	0	Ki67+	 10900 10689
6996	0	0	Ki67+	 10904 10637
6997	0	0	Ki67+	 10913 10737
6998	0	0	Ki67+	 10916 10760
6999	0	0	Ki67+	 10917 10141
7000	0	0	Ki67+	 10917 10380
7001	0	0	Ki67+	 10923 10390
7002	0	0	Ki67+	 10925 10680
7003	0	0	Ki67+	 10931 10355
7004	0	0	Ki67+	 10932 10891
7005	0	0	Ki67+	 10934 10182
7006	0	0	Ki67+	 10934 10534
7007	0	0	Ki67+	 10936 10634
7008	0	0	Ki67+	 10937 10499
7009	0	0	Ki67+	 10942 10572
7010	0	0	Ki67+	 10944 10188
7011	0	0	Ki67+	 10953 10208
7012	0	0	Ki67+	 10956 10359
7013	0	0	Ki67+	 10960 10542
7014	0	0	Ki67+	 10960 10717
7015	0	0	Ki67+	 10961 10553
7016	0	0	Ki67+	 10963 10645
7017	0	0	Ki67+	 10972 10333
7018	0	0	Ki67+	 10973 10415
7019	0	0	Ki67+	 10979 10495
7020	0	0	Ki67+	 10983 10341
7021	0	0	Ki67+	 10985 10603
7022	0	0	Ki67+	 10986 10546
7023	0	0	Ki67+	 10987 10386
7024	0	0	Ki67+	 10988 10887
7025	0	0	Ki67+	 10989 10620
7026	0	0	Ki67+	 10997 10366
7027	0	0	Ki67+	 10999 10381
7028	0	0	Ki67+	 11001 10647
7029	0	0	Ki67+	 11002 10571
7030	0	0	Ki67+	 11002 10613
7031	0	0	Ki67+	 11008 10527
7032	0	0	Ki67+	 11024 10511
7033	0	0	Ki67+	 11027 10639
7034	0	0	Ki67+	 11029 10565
7035	0	0	Ki67+	 11036 10399
7036	0	0	Ki67+	 11044 10603
7037	0	0	Ki67+	 11053 10348
7038	0	0	Ki67+	 11059 10518
7039	0	0	Ki67+	 11063 10587
7040	0	0	Ki67+	 11066 10619
7041	0	0	Ki67+	 11070 10493
7042	0	0	Ki67+	 11079 10316
7043	0	0	Ki67+	 11081 10602
7044	0	0	Ki67+	 11083 10468
7045	0	0	Ki67+	 11090 10517
7046	0	0	Ki67+	 11098 10607
7047	0	0	Ki67+	 11099 10319
7048	0	0	Ki67+	 11107 10300
7049	0	0	Ki67+	 11109 10597
7050	0	0	Ki67+	 11114 10441
7051	0	0	Ki67+	 11114 10528
7052	0	0	Ki67+	 11121 10593
7053	0	0	Ki67+	 11124 10551
7054	0	0	Ki67+	 11127 10289
7055	0	0	Ki67+	 11128 10354
7056	0	0	Ki67+	 11132 10824
7057	0	0	Ki67+	 11135 10519
7058	0	0	Ki67+	 11139 10289
7059	0	0	Ki67+	 11139 10548
7060	0	0	Ki67+	 11146 10881
7061	0	0	Ki67+	 11147 10812
7062	0	0	Ki67+	 11150 10642
7063	0	0	Ki67+	 11152 10132
7064	0	0	Ki67+	 11156 10161
7065	0	0	Ki67+	 11158 10284
7066	0	0	Ki67+	 11160 10453
7067	0	0	Ki67+	 11161 10564
7068	0	0	Ki67+	 11177 10271
7069	0	0	Ki67+	 11180 10507
7070	0	0	Ki67+	 11188 10123
7071	0	0	Ki67+	 11193 10300
7072	0	0	Ki67+	 11200 10552
7073	0	0	Ki67+	 11212 10271
7074	0	0	Ki67+	 11216 10204
7075	0	0	Ki67+	 11230 10264
7076	0	0	Ki67+	 11242 10272
7077	0	0	Ki67+	 11244 10414
7078	0	0	Ki67+	 11246 10584
7079	0	0	Ki67+	 11270 10419
7080	0	0	Ki67+	 11271 10366
7081	0	0	Ki67+	 11279 10562
7082	0	0	Ki67+	 10493 11503
7083	0	0	Ki67+	 10495 10925
7084	0	0	Ki67+	 10503 10999
7085	0	0	Ki67+	 10505 10962
7086	0	0	Ki67+	 10506 11481
7087	0	0	Ki67+	 10507 10940
7088	0	0	Ki67+	 10507 11456
7089	0	0	Ki67+	 10513 11009
7090	0	0	Ki67+	 10522 11685
7091	0	0	Ki67+	 10530 10983
7092	0	0	Ki67+	 10531 11136
7093	0	0	Ki67+	 10534 11705
7094	0	0	Ki67+	 10535 11108
7095	0	0	Ki67+	 10539 11004
7096	0	0	Ki67+	 10542 11435
7097	0	0	Ki67+	 10543 11403
7098	0	0	Ki67+	 10545 11085
7099	0	0	Ki67+	 10554 11053
7100	0	0	Ki67+	 10567 11049
7101	0	0	Ki67+	 10568 11127
7102	0	0	Ki67+	 10576 11669
7103	0	0	Ki67+	 10586 11034
7104	0	0	Ki67+	 10595 10936
7105	0	0	Ki67+	 10599 11451
7106	0	0	Ki67+	 10601 11007
7107	0	0	Ki67+	 10603 10951
7108	0	0	Ki67+	 10615 11127
7109	0	0	Ki67+	 10621 10981
7110	0	0	Ki67+	 10623 11153
7111	0	0	Ki67+	 10627 11117
7112	0	0	Ki67+	 10628 10953
7113	0	0	Ki67+	 10634 10936
7114	0	0	Ki67+	 10643 10981
7115	0	0	Ki67+	 10658 10954
7116	0	0	Ki67+	 10660 11071
7117	0	0	Ki67+	 10661 11128
7118	0	0	Ki67+	 10663 11202
7119	0	0	Ki67+	 10664 11588
7120	0	0	Ki67+	 10682 10980
7121	0	0	Ki67+	 10683 11050
7122	0	0	Ki67+	 10687 11029
7123	0	0	Ki67+	 10690 11208
7124	0	0	Ki67+	 10693 11185
7125	0	0	Ki67+	 10699 10928
7126	0	0	Ki67+	 10706 11315
7127	0	0	Ki67+	 10707 11331
7128	0	0	Ki67+	 10717 11125
7129	0	0	Ki67+	 10717 11685
7130	0	0	Ki67+	 10719 11355
7131	0	0	Ki67+	 10720 11071
7132	0	0	Ki67+	 10720 11287
7133	0	0	Ki67+	 10726 11520
7134	0	0	Ki67+	 10732 11320
7135	0	0	Ki67+	 10739 11052
7136	0	0	Ki67+	 10754 11349
7137	0	0	Ki67+	 10755 11506
7138	0	0	Ki67+	 10758 11704
7139	0	0	Ki67+	 10770 11035
7140	0	0	Ki67+	 10770 11258
7141	0	0	Ki67+	 10772 11183
7142	0	0	Ki67+	 10789 11272
7143	0	0	Ki67+	 10798 11665
7144	0	0	Ki67+	 10799 11686
7145	0	0	Ki67+	 10802 11022
7146	0	0	Ki67+	 10802 11186
7147	0	0	Ki67+	 10807 11210
7148	0	0	Ki67+	 10808 11160
7149	0	0	Ki67+	 10809 11059
7150	0	0	Ki67+	 10814 10962
7151	0	0	Ki67+	 10814 11228
7152	0	0	Ki67+	 10814 11456
7153	0	0	Ki67+	 10819 11116
7154	0	0	Ki67+	 10819 11577
7155	0	0	Ki67+	 10827 11237
7156	0	0	Ki67+	 10827 11472
7157	0	0	Ki67+	 10830 11505
7158	0	0	Ki67+	 10831 11054
7159	0	0	Ki67+	 10833 11088
7160	0	0	Ki67+	 10853 11330
7161	0	0	Ki67+	 10856 11280
7162	0	0	Ki67+	 10857 11577
7163	0	0	Ki67+	 10861 11695
7164	0	0	Ki67+	 10861 11710
7165	0	0	Ki67+	 10863 11088
7166	0	0	Ki67+	 10864 11316
7167	0	0	Ki67+	 10865 10921
7168	0	0	Ki67+	 10883 11683
7169	0	0	Ki67+	 10887 11328
7170	0	0	Ki67+	 10891 11704
7171	0	0	Ki67+	 10911 11005
7172	0	0	Ki67+	 10912 10921
7173	0	0	Ki67+	 10913 11263
7174	0	0	Ki67+	 10918 11194
7175	0	0	Ki67+	 10922 11016
7176	0	0	Ki67+	 10923 11176
7177	0	0	Ki67+	 10933 11308
7178	0	0	Ki67+	 10942 11230
7179	0	0	Ki67+	 10943 11116
7180	0	0	Ki67+	 10944 11136
7181	0	0	Ki67+	 10945 11517
7182	0	0	Ki67+	 10958 11532
7183	0	0	Ki67+	 10962 11648
7184	0	0	Ki67+	 10966 11114
7185	0	0	Ki67+	 10970 11265
7186	0	0	Ki67+	 10970 11299
7187	0	0	Ki67+	 10976 11197
7188	0	0	Ki67+	 10990 11073
7189	0	0	Ki67+	 10992 10947
7190	0	0	Ki67+	 10994 11164
7191	0	0	Ki67+	 10994 11704
7192	0	0	Ki67+	 10997 11016
7193	0	0	Ki67+	 10997 11138
7194	0	0	Ki67+	 10998 11111
7195	0	0	Ki67+	 11021 11081
7196	0	0	Ki67+	 11023 11133
7197	0	0	Ki67+	 11030 11105
7198	0	0	Ki67+	 11048 11069
7199	0	0	Ki67+	 11090 11136
7200	0	0	Ki67+	 11090 11445
7201	0	0	Ki67+	 11094 10926
7202	0	0	Ki67+	 11111 11191
7203	0	0	Ki67+	 11114 11154
7204	0	0	Ki67+	 11119 11222
7205	0	0	Ki67+	 11119 11238
7206	0	0	Ki67+	 11130 11276
7207	0	0	Ki67+	 11134 11184
7208	0	0	Ki67+	 11134 11432
7209	0	0	Ki67+	 11148 11048
7210	0	0	Ki67+	 11148 11097
7211	0	0	Ki67+	 11148 11145
7212	0	0	Ki67+	 11151 11063
7213	0	0	Ki67+	 11152 11203
7214	0	0	Ki67+	 11159 11273
7215	0	0	Ki67+	 11161 11171
7216	0	0	Ki67+	 11162 11519
7217	0	0	Ki67+	 11172 11077
7218	0	0	Ki67+	 11172 11120
7219	0	0	Ki67+	 11172 11243
7220	0	0	Ki67+	 11174 11533
7221	0	0	Ki67+	 11177 11264
7222	0	0	Ki67+	 11180 11456
7223	0	0	Ki67+	 11191 11151
7224	0	0	Ki67+	 11192 11551
7225	0	0	Ki67+	 11195 11113
7226	0	0	Ki67+	 11197 11068
7227	0	0	Ki67+	 11200 11189
7228	0	0	Ki67+	 11201 11565
7229	0	0	Ki67+	 11206 10969
7230	0	0	Ki67+	 11207 11001
7231	0	0	Ki67+	 11209 10946
7232	0	0	Ki67+	 11209 11023
7233	0	0	Ki67+	 11210 11189
7234	0	0	Ki67+	 11216 11138
7235	0	0	Ki67+	 11217 11098
7236	0	0	Ki67+	 11220 11216
7237	0	0	Ki67+	 11223 11160
7238	0	0	Ki67+	 11224 10960
7239	0	0	Ki67+	 11231 10919
7240	0	0	Ki67+	 11231 11460
7241	0	0	Ki67+	 11233 11186
7242	0	0	Ki67+	 11235 10971
7243	0	0	Ki67+	 11237 10941
7244	0	0	Ki67+	 11239 11507
7245	0	0	Ki67+	 11244 11227
7246	0	0	Ki67+	 11249 10997
7247	0	0	Ki67+	 11251 11412
7248	0	0	Ki67+	 11252 11162
7249	0	0	Ki67+	 11256 10988
7250	0	0	Ki67+	 11263 11027
7251	0	0	Ki67+	 11266 10951
7252	0	0	Ki67+	 11268 11485
7253	0	0	Ki67+	 11272 11012
7254	0	0	Ki67+	 10506 11965
7255	0	0	Ki67+	 10601 11778
7256	0	0	Ki67+	 10636 11829
7257	0	0	Ki67+	 10647 11773
7258	0	0	Ki67+	 10653 11837
7259	0	0	Ki67+	 10678 11713
7260	0	0	Ki67+	 10710 11731
7261	0	0	Ki67+	 10719 11722
7262	0	0	Ki67+	 10756 12297
7263	0	0	Ki67+	 10765 12434
7264	0	0	Ki67+	 10766 11728
7265	0	0	Ki67+	 10769 11906
7266	0	0	Ki67+	 10813 11728
7267	0	0	Ki67+	 10825 12199
7268	0	0	Ki67+	 10840 11840
7269	0	0	Ki67+	 10858 12237
7270	0	0	Ki67+	 10872 12229
7271	0	0	Ki67+	 10874 11868
7272	0	0	Ki67+	 10896 12011
7273	0	0	Ki67+	 10899 12277
7274	0	0	Ki67+	 10904 12239
7275	0	0	Ki67+	 10907 12256
7276	0	0	Ki67+	 10921 12228
7277	0	0	Ki67+	 10923 12001
7278	0	0	Ki67+	 10926 12251
7279	0	0	Ki67+	 10942 12138
7280	0	0	Ki67+	 10952 12063
7281	0	0	Ki67+	 10953 11988
7282	0	0	Ki67+	 10970 12141
7283	0	0	Ki67+	 11007 11797
7284	0	0	Ki67+	 11024 12075
7285	0	0	Ki67+	 11036 12044
7286	0	0	Ki67+	 11046 11903
7287	0	0	Ki67+	 11052 11881
7288	0	0	Ki67+	 11064 11922
7289	0	0	Ki67+	 11070 11961
7290	0	0	Ki67+	 11103 11973
7291	0	0	Ki67+	 11115 11999
7292	0	0	Ki67+	 11124 12407
7293	0	0	Ki67+	 11125 11907
7294	0	0	Ki67+	 11135 11979
7295	0	0	Ki67+	 11143 11932
7296	0	0	Ki67+	 11178 11718
7297	0	0	Ki67+	 11195 11962
7298	0	0	Ki67+	 11196 11731
7299	0	0	Ki67+	 11206 11944
7300	0	0	Ki67+	 11216 11819
7301	0	0	Ki67+	 11255 12200
7302	0	0	Ki67+	 11268 11778
7303	0	0	Ki67+	 11268 12227
7304	0	0	Ki67+	 11072 12531
7305	0	0	Ki67+	 11079 12555
7306	0	0	Ki67+	 10670 13410
7307	0	0	Ki67+	 10739 13771
7308	0	0	Ki67+	 10760 13755
7309	0	0	Ki67+	 10893 13781
7310	0	0	Ki67+	 11095 13695
7311	0	0	Ki67+	 11112 13703
7312	0	0	Ki67+	 11138 13796
7313	0	0	Ki67+	 11255 13664
7314	0	0	Ki67+	 10489 14374
7315	0	0	Ki67+	 10819 14362
7316	0	0	Ki67+	 10489 16350
7317	0	0	Ki67+	 10550 16313
7318	0	0	Ki67+	 10559 16435
7319	0	0	Ki67+	 10669 16389
7320	0	0	Ki67+	 10804 16361
7321	0	0	Ki67+	 10865 16307
7322	0	0	Ki67+	 10629 16549
7323	0	0	Ki67+	 10660 17018
7324	0	0	Ki67+	 10618 17527
7325	0	0	Ki67+	 10523 20272
7326	0	0	Ki67+	 10485 20829
7327	0	0	Ki67+	 10500 20347
7328	0	0	Ki67+	 10532 20814
7329	0	0	Ki67+	 10553 20834
7330	0	0	Ki67+	 10561 21080
7331	0	0	Ki67+	 10579 20850
7332	0	0	Ki67+	 10643 20784
7333	0	0	Ki67+	 10876 20964
7334	0	0	Ki67+	 10893 20957
7335	0	0	Ki67+	 10894 20943
7336	0	0	Ki67+	 10905 20930
7337	0	0	Ki67+	 10913 21004
7338	0	0	Ki67+	 10916 20636
7339	0	0	Ki67+	 10709 21384
7340	0	0	Ki67+	 10966 22086
7341	0	0	Ki67+	 10617 23451
7342	0	0	Ki67+	 10758 23519
7343	0	0	Ki67+	 11066 24709
7344	0	0	Ki67+	 10500 25560
7345	0	0	Ki67+	 10613 25857
7346	0	0	Ki67+	 10614 25805
7347	0	0	Ki67+	 10833 25692
7348	0	0	Ki67+	 10935 26658
7349	0	0	Ki67+	 10980 26735
7350	0	0	Ki67+	 11039 26864
7351	0	0	Ki67+	 11322 7915
7352	0	0	Ki67+	 11349 7818
7353	0	0	Ki67+	 11363 7651
7354	0	0	Ki67+	 11368 8287
7355	0	0	Ki67+	 11373 8099
7356	0	0	Ki67+	 11416 8019
7357	0	0	Ki67+	 11449 7991
7358	0	0	Ki67+	 11479 7975
7359	0	0	Ki67+	 11490 8004
7360	0	0	Ki67+	 11513 8036
7361	0	0	Ki67+	 11547 8071
7362	0	0	Ki67+	 11553 8028
7363	0	0	Ki67+	 11635 8267
7364	0	0	Ki67+	 11642 8283
7365	0	0	Ki67+	 11648 8243
7366	0	0	Ki67+	 11666 8255
7367	0	0	Ki67+	 11687 8289
7368	0	0	Ki67+	 11302 8919
7369	0	0	Ki67+	 11303 8867
7370	0	0	Ki67+	 11304 8684
7371	0	0	Ki67+	 11307 8896
7372	0	0	Ki67+	 11309 8476
7373	0	0	Ki67+	 11325 8934
7374	0	0	Ki67+	 11328 8623
7375	0	0	Ki67+	 11329 8887
7376	0	0	Ki67+	 11331 8911
7377	0	0	Ki67+	 11335 9080
7378	0	0	Ki67+	 11339 9028
7379	0	0	Ki67+	 11347 9067
7380	0	0	Ki67+	 11350 8927
7381	0	0	Ki67+	 11358 9014
7382	0	0	Ki67+	 11367 8476
7383	0	0	Ki67+	 11378 8825
7384	0	0	Ki67+	 11380 9056
7385	0	0	Ki67+	 11384 8759
7386	0	0	Ki67+	 11384 8975
7387	0	0	Ki67+	 11388 8485
7388	0	0	Ki67+	 11389 9004
7389	0	0	Ki67+	 11398 9114
7390	0	0	Ki67+	 11400 8872
7391	0	0	Ki67+	 11402 9060
7392	0	0	Ki67+	 11402 9097
7393	0	0	Ki67+	 11416 8507
7394	0	0	Ki67+	 11423 8834
7395	0	0	Ki67+	 11424 8743
7396	0	0	Ki67+	 11435 9035
7397	0	0	Ki67+	 11436 9102
7398	0	0	Ki67+	 11440 8538
7399	0	0	Ki67+	 11449 9052
7400	0	0	Ki67+	 11454 8939
7401	0	0	Ki67+	 11466 8954
7402	0	0	Ki67+	 11480 8608
7403	0	0	Ki67+	 11483 9043
7404	0	0	Ki67+	 11492 8968
7405	0	0	Ki67+	 11498 9032
7406	0	0	Ki67+	 11530 8893
7407	0	0	Ki67+	 11546 8354
7408	0	0	Ki67+	 11549 8604
7409	0	0	Ki67+	 11616 8666
7410	0	0	Ki67+	 11629 8890
7411	0	0	Ki67+	 11645 9078
7412	0	0	Ki67+	 11665 8864
7413	0	0	Ki67+	 11668 9026
7414	0	0	Ki67+	 11726 9095
7415	0	0	Ki67+	 11759 8516
7416	0	0	Ki67+	 11769 8584
7417	0	0	Ki67+	 11775 8531
7418	0	0	Ki67+	 11798 9012
7419	0	0	Ki67+	 11820 8748
7420	0	0	Ki67+	 11826 8519
7421	0	0	Ki67+	 11853 9051
7422	0	0	Ki67+	 11855 8790
7423	0	0	Ki67+	 11914 9049
7424	0	0	Ki67+	 11930 9028
7425	0	0	Ki67+	 11962 8694
7426	0	0	Ki67+	 11965 9030
7427	0	0	Ki67+	 11991 9101
7428	0	0	Ki67+	 11993 8724
7429	0	0	Ki67+	 12026 9115
7430	0	0	Ki67+	 12058 9106
7431	0	0	Ki67+	 11298 9470
7432	0	0	Ki67+	 11322 9502
7433	0	0	Ki67+	 11328 9189
7434	0	0	Ki67+	 11337 9484
7435	0	0	Ki67+	 11347 9744
7436	0	0	Ki67+	 11355 9476
7437	0	0	Ki67+	 11363 9172
7438	0	0	Ki67+	 11388 9717
7439	0	0	Ki67+	 11396 9463
7440	0	0	Ki67+	 11430 9335
7441	0	0	Ki67+	 11434 9463
7442	0	0	Ki67+	 11438 9441
7443	0	0	Ki67+	 11440 9540
7444	0	0	Ki67+	 11444 9461
7445	0	0	Ki67+	 11453 9567
7446	0	0	Ki67+	 11456 9203
7447	0	0	Ki67+	 11464 9522
7448	0	0	Ki67+	 11471 9437
7449	0	0	Ki67+	 11476 9236
7450	0	0	Ki67+	 11489 9513
7451	0	0	Ki67+	 11493 9239
7452	0	0	Ki67+	 11512 9509
7453	0	0	Ki67+	 11527 9190
7454	0	0	Ki67+	 11531 9488
7455	0	0	Ki67+	 11541 9198
7456	0	0	Ki67+	 11541 9358
7457	0	0	Ki67+	 11544 9546
7458	0	0	Ki67+	 11553 9520
7459	0	0	Ki67+	 11573 9353
7460	0	0	Ki67+	 11575 9477
7461	0	0	Ki67+	 11577 9316
7462	0	0	Ki67+	 11587 9460
7463	0	0	Ki67+	 11588 9370
7464	0	0	Ki67+	 11603 9728
7465	0	0	Ki67+	 11607 9485
7466	0	0	Ki67+	 11617 9314
7467	0	0	Ki67+	 11641 9439
7468	0	0	Ki67+	 11642 9466
7469	0	0	Ki67+	 11642 9487
7470	0	0	Ki67+	 11655 9397
7471	0	0	Ki67+	 11658 9177
7472	0	0	Ki67+	 11663 9437
7473	0	0	Ki67+	 11665 9481
7474	0	0	Ki67+	 11666 9151
7475	0	0	Ki67+	 11677 9416
7476	0	0	Ki67+	 11685 9749
7477	0	0	Ki67+	 11687 9434
7478	0	0	Ki67+	 11706 9570
7479	0	0	Ki67+	 11709 9445
7480	0	0	Ki67+	 11713 9420
7481	0	0	Ki67+	 11723 9389
7482	0	0	Ki67+	 11732 9405
7483	0	0	Ki67+	 11748 9425
7484	0	0	Ki67+	 11759 9634
7485	0	0	Ki67+	 11762 9566
7486	0	0	Ki67+	 11775 9639
7487	0	0	Ki67+	 11782 9907
7488	0	0	Ki67+	 11789 9389
7489	0	0	Ki67+	 11792 9914
7490	0	0	Ki67+	 11796 9359
7491	0	0	Ki67+	 11797 9709
7492	0	0	Ki67+	 11799 9410
7493	0	0	Ki67+	 11808 9388
7494	0	0	Ki67+	 11808 9684
7495	0	0	Ki67+	 11809 9914
7496	0	0	Ki67+	 11821 9836
7497	0	0	Ki67+	 11834 9684
7498	0	0	Ki67+	 11840 9358
7499	0	0	Ki67+	 11845 9664
7500	0	0	Ki67+	 11848 9467
7501	0	0	Ki67+	 11850 9456
7502	0	0	Ki67+	 11851 9790
7503	0	0	Ki67+	 11852 9825
7504	0	0	Ki67+	 11860 9653
7505	0	0	Ki67+	 11864 9723
7506	0	0	Ki67+	 11870 9670
7507	0	0	Ki67+	 11876 9627
7508	0	0	Ki67+	 11877 9224
7509	0	0	Ki67+	 11880 9867
7510	0	0	Ki67+	 11881 9806
7511	0	0	Ki67+	 11885 9737
7512	0	0	Ki67+	 11889 9762
7513	0	0	Ki67+	 11891 9828
7514	0	0	Ki67+	 11895 9134
7515	0	0	Ki67+	 11898 9639
7516	0	0	Ki67+	 11900 9346
7517	0	0	Ki67+	 11900 9577
7518	0	0	Ki67+	 11930 9616
7519	0	0	Ki67+	 11931 9919
7520	0	0	Ki67+	 11932 9893
7521	0	0	Ki67+	 11935 9770
7522	0	0	Ki67+	 11940 9809
7523	0	0	Ki67+	 11943 9407
7524	0	0	Ki67+	 11950 9878
7525	0	0	Ki67+	 11954 9682
7526	0	0	Ki67+	 11963 9898
7527	0	0	Ki67+	 11967 9224
7528	0	0	Ki67+	 11969 9473
7529	0	0	Ki67+	 11969 9680
7530	0	0	Ki67+	 11970 9737
7531	0	0	Ki67+	 11974 9861
7532	0	0	Ki67+	 11978 9663
7533	0	0	Ki67+	 11994 9473
7534	0	0	Ki67+	 11997 9737
7535	0	0	Ki67+	 12003 9348
7536	0	0	Ki67+	 12007 9584
7537	0	0	Ki67+	 12012 9727
7538	0	0	Ki67+	 12017 9884
7539	0	0	Ki67+	 12025 9634
7540	0	0	Ki67+	 12026 9401
7541	0	0	Ki67+	 12045 9668
7542	0	0	Ki67+	 12047 9856
7543	0	0	Ki67+	 12049 9610
7544	0	0	Ki67+	 12051 9689
7545	0	0	Ki67+	 12053 9867
7546	0	0	Ki67+	 12061 9820
7547	0	0	Ki67+	 12071 9716
7548	0	0	Ki67+	 12075 9774
7549	0	0	Ki67+	 12078 9849
7550	0	0	Ki67+	 11283 10298
7551	0	0	Ki67+	 11284 10540
7552	0	0	Ki67+	 11288 10311
7553	0	0	Ki67+	 11292 10388
7554	0	0	Ki67+	 11297 10543
7555	0	0	Ki67+	 11302 10182
7556	0	0	Ki67+	 11303 10401
7557	0	0	Ki67+	 11304 10605
7558	0	0	Ki67+	 11312 10007
7559	0	0	Ki67+	 11315 10057
7560	0	0	Ki67+	 11318 10236
7561	0	0	Ki67+	 11319 10256
7562	0	0	Ki67+	 11319 10592
7563	0	0	Ki67+	 11339 10401
7564	0	0	Ki67+	 11343 10102
7565	0	0	Ki67+	 11346 10089
7566	0	0	Ki67+	 11346 10609
7567	0	0	Ki67+	 11352 10288
7568	0	0	Ki67+	 11352 10373
7569	0	0	Ki67+	 11355 10587
7570	0	0	Ki67+	 11366 9973
7571	0	0	Ki67+	 11367 10265
7572	0	0	Ki67+	 11368 10030
7573	0	0	Ki67+	 11380 10054
7574	0	0	Ki67+	 11380 10611
7575	0	0	Ki67+	 11383 10400
7576	0	0	Ki67+	 11386 10496
7577	0	0	Ki67+	 11397 10229
7578	0	0	Ki67+	 11398 9974
7579	0	0	Ki67+	 11399 10017
7580	0	0	Ki67+	 11402 10391
7581	0	0	Ki67+	 11407 10229
7582	0	0	Ki67+	 11407 10494
7583	0	0	Ki67+	 11422 10338
7584	0	0	Ki67+	 11424 10250
7585	0	0	Ki67+	 11428 10363
7586	0	0	Ki67+	 11434 10255
7587	0	0	Ki67+	 11434 10397
7588	0	0	Ki67+	 11436 10020
7589	0	0	Ki67+	 11440 10226
7590	0	0	Ki67+	 11444 10271
7591	0	0	Ki67+	 11444 10343
7592	0	0	Ki67+	 11448 10016
7593	0	0	Ki67+	 11453 10052
7594	0	0	Ki67+	 11459 10226
7595	0	0	Ki67+	 11459 10372
7596	0	0	Ki67+	 11471 10335
7597	0	0	Ki67+	 11474 10248
7598	0	0	Ki67+	 11477 10359
7599	0	0	Ki67+	 11477 10476
7600	0	0	Ki67+	 11485 10214
7601	0	0	Ki67+	 11491 10005
7602	0	0	Ki67+	 11507 9976
7603	0	0	Ki67+	 11507 10062
7604	0	0	Ki67+	 11508 10201
7605	0	0	Ki67+	 11511 10032
7606	0	0	Ki67+	 11514 10372
7607	0	0	Ki67+	 11524 10230
7608	0	0	Ki67+	 11531 10314
7609	0	0	Ki67+	 11536 10261
7610	0	0	Ki67+	 11538 10051
7611	0	0	Ki67+	 11540 10200
7612	0	0	Ki67+	 11543 10217
7613	0	0	Ki67+	 11543 10462
7614	0	0	Ki67+	 11549 10347
7615	0	0	Ki67+	 11556 10227
7616	0	0	Ki67+	 11556 10451
7617	0	0	Ki67+	 11557 10527
7618	0	0	Ki67+	 11558 10200
7619	0	0	Ki67+	 11558 10314
7620	0	0	Ki67+	 11559 10241
7621	0	0	Ki67+	 11571 10348
7622	0	0	Ki67+	 11594 10194
7623	0	0	Ki67+	 11595 10262
7624	0	0	Ki67+	 11598 10295
7625	0	0	Ki67+	 11601 10351
7626	0	0	Ki67+	 11602 10221
7627	0	0	Ki67+	 11612 10326
7628	0	0	Ki67+	 11619 10015
7629	0	0	Ki67+	 11622 10223
7630	0	0	Ki67+	 11623 10260
7631	0	0	Ki67+	 11624 10186
7632	0	0	Ki67+	 11631 10044
7633	0	0	Ki67+	 11641 10349
7634	0	0	Ki67+	 11645 10200
7635	0	0	Ki67+	 11646 10585
7636	0	0	Ki67+	 11648 10262
7637	0	0	Ki67+	 11651 10519
7638	0	0	Ki67+	 11652 10219
7639	0	0	Ki67+	 11655 10502
7640	0	0	Ki67+	 11664 10434
7641	0	0	Ki67+	 11673 10322
7642	0	0	Ki67+	 11680 10197
7643	0	0	Ki67+	 11680 10386
7644	0	0	Ki67+	 11681 10237
7645	0	0	Ki67+	 11681 10551
7646	0	0	Ki67+	 11691 10334
7647	0	0	Ki67+	 11692 10444
7648	0	0	Ki67+	 11697 10493
7649	0	0	Ki67+	 11701 10269
7650	0	0	Ki67+	 11701 10472
7651	0	0	Ki67+	 11702 9983
7652	0	0	Ki67+	 11702 10411
7653	0	0	Ki67+	 11707 10445
7654	0	0	Ki67+	 11710 10061
7655	0	0	Ki67+	 11710 10225
7656	0	0	Ki67+	 11721 10295
7657	0	0	Ki67+	 11745 10282
7658	0	0	Ki67+	 11746 10392
7659	0	0	Ki67+	 11750 9934
7660	0	0	Ki67+	 11754 10233
7661	0	0	Ki67+	 11755 10279
7662	0	0	Ki67+	 11759 10701
7663	0	0	Ki67+	 11783 10266
7664	0	0	Ki67+	 11784 10056
7665	0	0	Ki67+	 11784 10700
7666	0	0	Ki67+	 11786 10221
7667	0	0	Ki67+	 11788 10651
7668	0	0	Ki67+	 11790 10332
7669	0	0	Ki67+	 11795 9954
7670	0	0	Ki67+	 11804 10682
7671	0	0	Ki67+	 11811 10419
7672	0	0	Ki67+	 11812 10218
7673	0	0	Ki67+	 11815 10673
7674	0	0	Ki67+	 11822 10415
7675	0	0	Ki67+	 11822 10630
7676	0	0	Ki67+	 11823 10373
7677	0	0	Ki67+	 11824 10332
7678	0	0	Ki67+	 11828 10568
7679	0	0	Ki67+	 11828 10655
7680	0	0	Ki67+	 11831 10246
7681	0	0	Ki67+	 11841 10055
7682	0	0	Ki67+	 11847 10295
7683	0	0	Ki67+	 11847 10612
7684	0	0	Ki67+	 11848 10638
7685	0	0	Ki67+	 11851 10572
7686	0	0	Ki67+	 11854 10339
7687	0	0	Ki67+	 11858 10315
7688	0	0	Ki67+	 11861 10273
7689	0	0	Ki67+	 11862 10546
7690	0	0	Ki67+	 11866 10367
7691	0	0	Ki67+	 11870 10630
7692	0	0	Ki67+	 11871 10259
7693	0	0	Ki67+	 11873 10591
7694	0	0	Ki67+	 11873 10610
7695	0	0	Ki67+	 11880 10282
7696	0	0	Ki67+	 11881 10495
7697	0	0	Ki67+	 11885 9950
7698	0	0	Ki67+	 11891 10539
7699	0	0	Ki67+	 11892 9983
7700	0	0	Ki67+	 11897 10310
7701	0	0	Ki67+	 11898 10481
7702	0	0	Ki67+	 11902 9931
7703	0	0	Ki67+	 11905 10276
7704	0	0	Ki67+	 11905 10467
7705	0	0	Ki67+	 11909 10398
7706	0	0	Ki67+	 11910 10602
7707	0	0	Ki67+	 11911 10375
7708	0	0	Ki67+	 11913 10499
7709	0	0	Ki67+	 11914 10450
7710	0	0	Ki67+	 11918 10422
7711	0	0	Ki67+	 11918 10530
7712	0	0	Ki67+	 11921 10252
7713	0	0	Ki67+	 11927 10500
7714	0	0	Ki67+	 11930 10580
7715	0	0	Ki67+	 11938 10421
7716	0	0	Ki67+	 11940 10210
7717	0	0	Ki67+	 11940 10490
7718	0	0	Ki67+	 11944 10293
7719	0	0	Ki67+	 11950 10515
7720	0	0	Ki67+	 11957 10278
7721	0	0	Ki67+	 11961 10549
7722	0	0	Ki67+	 11962 10317
7723	0	0	Ki67+	 11966 10248
7724	0	0	Ki67+	 11981 10286
7725	0	0	Ki67+	 11983 10244
7726	0	0	Ki67+	 11984 10308
7727	0	0	Ki67+	 11984 10516
7728	0	0	Ki67+	 11990 10506
7729	0	0	Ki67+	 11997 10352
7730	0	0	Ki67+	 11999 10237
7731	0	0	Ki67+	 11999 10290
7732	0	0	Ki67+	 12000 10334
7733	0	0	Ki67+	 12000 10536
7734	0	0	Ki67+	 12001 9930
7735	0	0	Ki67+	 12007 9962
7736	0	0	Ki67+	 12016 10268
7737	0	0	Ki67+	 12016 10387
7738	0	0	Ki67+	 12018 9984
7739	0	0	Ki67+	 12022 10348
7740	0	0	Ki67+	 12022 10512
7741	0	0	Ki67+	 12028 10371
7742	0	0	Ki67+	 12037 10483
7743	0	0	Ki67+	 12038 10255
7744	0	0	Ki67+	 12040 10324
7745	0	0	Ki67+	 12045 10291
7746	0	0	Ki67+	 12052 10486
7747	0	0	Ki67+	 12055 9935
7748	0	0	Ki67+	 12057 10382
7749	0	0	Ki67+	 12060 10369
7750	0	0	Ki67+	 12061 10392
7751	0	0	Ki67+	 12062 10223
7752	0	0	Ki67+	 12070 10457
7753	0	0	Ki67+	 12073 10528
7754	0	0	Ki67+	 12074 10199
7755	0	0	Ki67+	 12074 10239
7756	0	0	Ki67+	 12076 10278
7757	0	0	Ki67+	 12077 10401
7758	0	0	Ki67+	 11283 10933
7759	0	0	Ki67+	 11307 11123
7760	0	0	Ki67+	 11312 10975
7761	0	0	Ki67+	 11318 11131
7762	0	0	Ki67+	 11318 11169
7763	0	0	Ki67+	 11319 11099
7764	0	0	Ki67+	 11320 11198
7765	0	0	Ki67+	 11337 11220
7766	0	0	Ki67+	 11341 11333
7767	0	0	Ki67+	 11366 11331
7768	0	0	Ki67+	 11384 11079
7769	0	0	Ki67+	 11388 11104
7770	0	0	Ki67+	 11388 11118
7771	0	0	Ki67+	 11391 11359
7772	0	0	Ki67+	 11392 11144
7773	0	0	Ki67+	 11413 10759
7774	0	0	Ki67+	 11419 11068
7775	0	0	Ki67+	 11420 10858
7776	0	0	Ki67+	 11425 11007
7777	0	0	Ki67+	 11425 11032
7778	0	0	Ki67+	 11429 11378
7779	0	0	Ki67+	 11444 11410
7780	0	0	Ki67+	 11445 10739
7781	0	0	Ki67+	 11447 10791
7782	0	0	Ki67+	 11456 11045
7783	0	0	Ki67+	 11459 11391
7784	0	0	Ki67+	 11460 10889
7785	0	0	Ki67+	 11463 11443
7786	0	0	Ki67+	 11464 11100
7787	0	0	Ki67+	 11467 10759
7788	0	0	Ki67+	 11470 11298
7789	0	0	Ki67+	 11472 10928
7790	0	0	Ki67+	 11474 10947
7791	0	0	Ki67+	 11475 10772
7792	0	0	Ki67+	 11476 10992
7793	0	0	Ki67+	 11476 11041
7794	0	0	Ki67+	 11477 10828
7795	0	0	Ki67+	 11491 10983
7796	0	0	Ki67+	 11498 10947
7797	0	0	Ki67+	 11507 11122
7798	0	0	Ki67+	 11513 10913
7799	0	0	Ki67+	 11521 10974
7800	0	0	Ki67+	 11521 11105
7801	0	0	Ki67+	 11523 11009
7802	0	0	Ki67+	 11542 10777
7803	0	0	Ki67+	 11542 10908
7804	0	0	Ki67+	 11557 11017
7805	0	0	Ki67+	 11563 10993
7806	0	0	Ki67+	 11563 11081
7807	0	0	Ki67+	 11570 10931
7808	0	0	Ki67+	 11571 11133
7809	0	0	Ki67+	 11576 10898
7810	0	0	Ki67+	 11583 11040
7811	0	0	Ki67+	 11591 11082
7812	0	0	Ki67+	 11596 10851
7813	0	0	Ki67+	 11600 10883
7814	0	0	Ki67+	 11606 11310
7815	0	0	Ki67+	 11609 11117
7816	0	0	Ki67+	 11612 10868
7817	0	0	Ki67+	 11613 11283
7818	0	0	Ki67+	 11623 11160
7819	0	0	Ki67+	 11624 11132
7820	0	0	Ki67+	 11626 11310
7821	0	0	Ki67+	 11680 10973
7822	0	0	Ki67+	 11696 10862
7823	0	0	Ki67+	 11700 10843
7824	0	0	Ki67+	 11704 11038
7825	0	0	Ki67+	 11709 10962
7826	0	0	Ki67+	 11720 10857
7827	0	0	Ki67+	 11726 10768
7828	0	0	Ki67+	 11727 10752
7829	0	0	Ki67+	 11729 10988
7830	0	0	Ki67+	 11733 11078
7831	0	0	Ki67+	 11739 10794
7832	0	0	Ki67+	 11746 10806
7833	0	0	Ki67+	 11764 10786
7834	0	0	Ki67+	 11771 11068
7835	0	0	Ki67+	 11772 10756
7836	0	0	Ki67+	 11779 10732
7837	0	0	Ki67+	 11781 11067
7838	0	0	Ki67+	 11787 10741
7839	0	0	Ki67+	 11787 11148
7840	0	0	Ki67+	 11799 10792
7841	0	0	Ki67+	 11823 11069
7842	0	0	Ki67+	 11848 11017
7843	0	0	Ki67+	 11861 11019
7844	0	0	Ki67+	 11864 11376
7845	0	0	Ki67+	 11882 11002
7846	0	0	Ki67+	 11888 10733
7847	0	0	Ki67+	 11903 11375
7848	0	0	Ki67+	 11906 10758
7849	0	0	Ki67+	 11938 10905
7850	0	0	Ki67+	 11996 10838
7851	0	0	Ki67+	 12021 11132
7852	0	0	Ki67+	 12032 11138
7853	0	0	Ki67+	 12048 11093
7854	0	0	Ki67+	 12048 11148
7855	0	0	Ki67+	 12072 11225
7856	0	0	Ki67+	 11284 11891
7857	0	0	Ki67+	 11305 11588
7858	0	0	Ki67+	 11312 11574
7859	0	0	Ki67+	 11360 12245
7860	0	0	Ki67+	 11368 11541
7861	0	0	Ki67+	 11383 11554
7862	0	0	Ki67+	 11384 11951
7863	0	0	Ki67+	 11389 11937
7864	0	0	Ki67+	 11402 11651
7865	0	0	Ki67+	 11406 11726
7866	0	0	Ki67+	 11409 11840
7867	0	0	Ki67+	 11410 11622
7868	0	0	Ki67+	 11410 11942
7869	0	0	Ki67+	 11412 11684
7870	0	0	Ki67+	 11427 11873
7871	0	0	Ki67+	 11452 11743
7872	0	0	Ki67+	 11484 11854
7873	0	0	Ki67+	 11527 11600
7874	0	0	Ki67+	 11535 11620
7875	0	0	Ki67+	 11548 11607
7876	0	0	Ki67+	 11560 11545
7877	0	0	Ki67+	 11570 11681
7878	0	0	Ki67+	 11571 11668
7879	0	0	Ki67+	 11591 12105
7880	0	0	Ki67+	 11676 12067
7881	0	0	Ki67+	 11699 11905
7882	0	0	Ki67+	 11716 12197
7883	0	0	Ki67+	 11790 12091
7884	0	0	Ki67+	 11877 12060
7885	0	0	Ki67+	 12057 12226
7886	0	0	Ki67+	 11385 12683
7887	0	0	Ki67+	 11397 12423
7888	0	0	Ki67+	 11415 12730
7889	0	0	Ki67+	 11438 12983
7890	0	0	Ki67+	 11461 12579
7891	0	0	Ki67+	 11479 12570
7892	0	0	Ki67+	 11573 12784
7893	0	0	Ki67+	 11586 12782
7894	0	0	Ki67+	 11617 12868
7895	0	0	Ki67+	 11887 12929
7896	0	0	Ki67+	 11946 12965
7897	0	0	Ki67+	 11954 13034
7898	0	0	Ki67+	 11955 13009
7899	0	0	Ki67+	 11960 12938
7900	0	0	Ki67+	 11977 12965
7901	0	0	Ki67+	 11978 12992
7902	0	0	Ki67+	 12020 13047
7903	0	0	Ki67+	 12021 13111
7904	0	0	Ki67+	 12041 12957
7905	0	0	Ki67+	 11463 13366
7906	0	0	Ki67+	 11575 13408
7907	0	0	Ki67+	 11675 13519
7908	0	0	Ki67+	 11790 13789
7909	0	0	Ki67+	 11933 13671
7910	0	0	Ki67+	 12018 13134
7911	0	0	Ki67+	 12030 13137
7912	0	0	Ki67+	 11404 14672
7913	0	0	Ki67+	 12077 14048
7914	0	0	Ki67+	 11378 14737
7915	0	0	Ki67+	 11411 14975
7916	0	0	Ki67+	 11428 15334
7917	0	0	Ki67+	 11496 15236
7918	0	0	Ki67+	 11332 15802
7919	0	0	Ki67+	 11342 15787
7920	0	0	Ki67+	 11381 15732
7921	0	0	Ki67+	 11447 16023
7922	0	0	Ki67+	 11850 16319
7923	0	0	Ki67+	 11620 17501
7924	0	0	Ki67+	 11936 17580
7925	0	0	Ki67+	 11535 18309
7926	0	0	Ki67+	 11629 18364
7927	0	0	Ki67+	 11809 18401
7928	0	0	Ki67+	 11812 18363
7929	0	0	Ki67+	 11813 18332
7930	0	0	Ki67+	 11838 18319
7931	0	0	Ki67+	 11885 18481
7932	0	0	Ki67+	 11909 18436
7933	0	0	Ki67+	 11942 17938
7934	0	0	Ki67+	 11944 18386
7935	0	0	Ki67+	 11952 18403
7936	0	0	Ki67+	 11965 18367
7937	0	0	Ki67+	 11981 18405
7938	0	0	Ki67+	 12032 18360
7939	0	0	Ki67+	 12033 18342
7940	0	0	Ki67+	 11644 24397
7941	0	0	Ki67+	 11400 25505
7942	0	0	Ki67+	 11417 25370
7943	0	0	Ki67+	 11567 25441
7944	0	0	Ki67+	 11594 25438
7945	0	0	Ki67+	 11595 25469
7946	0	0	Ki67+	 11876 25837
7947	0	0	Ki67+	 11880 27626
7948	0	0	Ki67+	 11893 27351
7949	0	0	Ki67+	 11938 26934
7950	0	0	Ki67+	 11832 27690
7951	0	0	Ki67+	 12123 9434
7952	0	0	Ki67+	 12135 9139
7953	0	0	Ki67+	 12139 9430
7954	0	0	Ki67+	 12147 9329
7955	0	0	Ki67+	 12206 9107
7956	0	0	Ki67+	 12233 9349
7957	0	0	Ki67+	 12244 9173
7958	0	0	Ki67+	 12265 9259
7959	0	0	Ki67+	 12269 9003
7960	0	0	Ki67+	 12293 9447
7961	0	0	Ki67+	 12296 9281
7962	0	0	Ki67+	 12298 9305
7963	0	0	Ki67+	 12306 9448
7964	0	0	Ki67+	 12311 9481
7965	0	0	Ki67+	 12329 9317
7966	0	0	Ki67+	 12344 9298
7967	0	0	Ki67+	 12358 9168
7968	0	0	Ki67+	 12375 9351
7969	0	0	Ki67+	 12386 9221
7970	0	0	Ki67+	 12390 9236
7971	0	0	Ki67+	 12414 9454
7972	0	0	Ki67+	 12428 9474
7973	0	0	Ki67+	 12436 9459
7974	0	0	Ki67+	 12446 9288
7975	0	0	Ki67+	 12083 9795
7976	0	0	Ki67+	 12089 9941
7977	0	0	Ki67+	 12092 9879
7978	0	0	Ki67+	 12099 9756
7979	0	0	Ki67+	 12102 10294
7980	0	0	Ki67+	 12105 9949
7981	0	0	Ki67+	 12108 9788
7982	0	0	Ki67+	 12115 10186
7983	0	0	Ki67+	 12118 9638
7984	0	0	Ki67+	 12120 9918
7985	0	0	Ki67+	 12120 10232
7986	0	0	Ki67+	 12124 10266
7987	0	0	Ki67+	 12126 9902
7988	0	0	Ki67+	 12129 9832
7989	0	0	Ki67+	 12130 9873
7990	0	0	Ki67+	 12136 9714
7991	0	0	Ki67+	 12139 9571
7992	0	0	Ki67+	 12142 9739
7993	0	0	Ki67+	 12145 9538
7994	0	0	Ki67+	 12146 10180
7995	0	0	Ki67+	 12150 9723
7996	0	0	Ki67+	 12151 10258
7997	0	0	Ki67+	 12161 10278
7998	0	0	Ki67+	 12162 9528
7999	0	0	Ki67+	 12164 10137
8000	0	0	Ki67+	 12168 10060
8001	0	0	Ki67+	 12173 9693
8002	0	0	Ki67+	 12187 9732
8003	0	0	Ki67+	 12190 9660
8004	0	0	Ki67+	 12190 10246
8005	0	0	Ki67+	 12191 10176
8006	0	0	Ki67+	 12195 9931
8007	0	0	Ki67+	 12207 9663
8008	0	0	Ki67+	 12209 10078
8009	0	0	Ki67+	 12215 10212
8010	0	0	Ki67+	 12220 9656
8011	0	0	Ki67+	 12220 10187
8012	0	0	Ki67+	 12221 10055
8013	0	0	Ki67+	 12223 10229
8014	0	0	Ki67+	 12242 9598
8015	0	0	Ki67+	 12250 10191
8016	0	0	Ki67+	 12252 10281
8017	0	0	Ki67+	 12255 9592
8018	0	0	Ki67+	 12255 10307
8019	0	0	Ki67+	 12269 9637
8020	0	0	Ki67+	 12272 10213
8021	0	0	Ki67+	 12280 10289
8022	0	0	Ki67+	 12285 10250
8023	0	0	Ki67+	 12286 10313
8024	0	0	Ki67+	 12305 9897
8025	0	0	Ki67+	 12306 10244
8026	0	0	Ki67+	 12308 10286
8027	0	0	Ki67+	 12310 9885
8028	0	0	Ki67+	 12311 10261
8029	0	0	Ki67+	 12331 10240
8030	0	0	Ki67+	 12331 10297
8031	0	0	Ki67+	 12344 10318
8032	0	0	Ki67+	 12352 9872
8033	0	0	Ki67+	 12356 10270
8034	0	0	Ki67+	 12362 9875
8035	0	0	Ki67+	 12363 10286
8036	0	0	Ki67+	 12388 10254
8037	0	0	Ki67+	 12391 10293
8038	0	0	Ki67+	 12417 10295
8039	0	0	Ki67+	 12435 10281
8040	0	0	Ki67+	 12436 10310
8041	0	0	Ki67+	 12444 9988
8042	0	0	Ki67+	 12451 9957
8043	0	0	Ki67+	 12456 9917
8044	0	0	Ki67+	 12481 9985
8045	0	0	Ki67+	 12493 10160
8046	0	0	Ki67+	 12509 9961
8047	0	0	Ki67+	 12509 9974
8048	0	0	Ki67+	 12518 9906
8049	0	0	Ki67+	 12529 9943
8050	0	0	Ki67+	 12535 9898
8051	0	0	Ki67+	 12540 9934
8052	0	0	Ki67+	 12556 9968
8053	0	0	Ki67+	 12562 10165
8054	0	0	Ki67+	 12587 9941
8055	0	0	Ki67+	 12622 10011
8056	0	0	Ki67+	 12630 9781
8057	0	0	Ki67+	 12638 10155
8058	0	0	Ki67+	 12644 9955
8059	0	0	Ki67+	 12647 9783
8060	0	0	Ki67+	 12650 9971
8061	0	0	Ki67+	 12658 9922
8062	0	0	Ki67+	 12672 9947
8063	0	0	Ki67+	 12682 9598
8064	0	0	Ki67+	 12844 10192
8065	0	0	Ki67+	 12088 10354
8066	0	0	Ki67+	 12090 10383
8067	0	0	Ki67+	 12090 10974
8068	0	0	Ki67+	 12099 10405
8069	0	0	Ki67+	 12109 10427
8070	0	0	Ki67+	 12125 10335
8071	0	0	Ki67+	 12126 10422
8072	0	0	Ki67+	 12134 10371
8073	0	0	Ki67+	 12154 10366
8074	0	0	Ki67+	 12169 10498
8075	0	0	Ki67+	 12195 10424
8076	0	0	Ki67+	 12195 10438
8077	0	0	Ki67+	 12198 10471
8078	0	0	Ki67+	 12203 10494
8079	0	0	Ki67+	 12208 10899
8080	0	0	Ki67+	 12219 10509
8081	0	0	Ki67+	 12224 10474
8082	0	0	Ki67+	 12234 10323
8083	0	0	Ki67+	 12240 10938
8084	0	0	Ki67+	 12250 10945
8085	0	0	Ki67+	 12253 10324
8086	0	0	Ki67+	 12254 10441
8087	0	0	Ki67+	 12260 10358
8088	0	0	Ki67+	 12286 10344
8089	0	0	Ki67+	 12289 10362
8090	0	0	Ki67+	 12290 10402
8091	0	0	Ki67+	 12304 10492
8092	0	0	Ki67+	 12318 10999
8093	0	0	Ki67+	 12329 10360
8094	0	0	Ki67+	 12329 10446
8095	0	0	Ki67+	 12329 10474
8096	0	0	Ki67+	 12334 10499
8097	0	0	Ki67+	 12335 10434
8098	0	0	Ki67+	 12337 10388
8099	0	0	Ki67+	 12352 10384
8100	0	0	Ki67+	 12354 10556
8101	0	0	Ki67+	 12355 10536
8102	0	0	Ki67+	 12362 10367
8103	0	0	Ki67+	 12363 11104
8104	0	0	Ki67+	 12365 10353
8105	0	0	Ki67+	 12371 10437
8106	0	0	Ki67+	 12375 10535
8107	0	0	Ki67+	 12377 10392
8108	0	0	Ki67+	 12386 10364
8109	0	0	Ki67+	 12390 11117
8110	0	0	Ki67+	 12391 10343
8111	0	0	Ki67+	 12399 10928
8112	0	0	Ki67+	 12400 11082
8113	0	0	Ki67+	 12412 10358
8114	0	0	Ki67+	 12416 10419
8115	0	0	Ki67+	 12427 10334
8116	0	0	Ki67+	 12440 10478
8117	0	0	Ki67+	 12440 10628
8118	0	0	Ki67+	 12453 10448
8119	0	0	Ki67+	 12457 10480
8120	0	0	Ki67+	 12463 10324
8121	0	0	Ki67+	 12464 10619
8122	0	0	Ki67+	 12484 10463
8123	0	0	Ki67+	 12489 10608
8124	0	0	Ki67+	 12502 10482
8125	0	0	Ki67+	 12519 10350
8126	0	0	Ki67+	 12521 10483
8127	0	0	Ki67+	 12522 10975
8128	0	0	Ki67+	 12523 10494
8129	0	0	Ki67+	 12529 10348
8130	0	0	Ki67+	 12550 10495
8131	0	0	Ki67+	 12551 10632
8132	0	0	Ki67+	 12555 10329
8133	0	0	Ki67+	 12569 10976
8134	0	0	Ki67+	 12579 10791
8135	0	0	Ki67+	 12585 10938
8136	0	0	Ki67+	 12602 11040
8137	0	0	Ki67+	 12603 10529
8138	0	0	Ki67+	 12605 11066
8139	0	0	Ki67+	 12621 11059
8140	0	0	Ki67+	 12627 11038
8141	0	0	Ki67+	 12644 10828
8142	0	0	Ki67+	 12796 11016
8143	0	0	Ki67+	 12831 11117
8144	0	0	Ki67+	 12839 10990
8145	0	0	Ki67+	 12850 10954
8146	0	0	Ki67+	 12866 10533
8147	0	0	Ki67+	 12134 11124
8148	0	0	Ki67+	 12141 11187
8149	0	0	Ki67+	 12143 11782
8150	0	0	Ki67+	 12201 11259
8151	0	0	Ki67+	 12227 11775
8152	0	0	Ki67+	 12231 11748
8153	0	0	Ki67+	 12242 11893
8154	0	0	Ki67+	 12245 11580
8155	0	0	Ki67+	 12248 11775
8156	0	0	Ki67+	 12262 11721
8157	0	0	Ki67+	 12267 11760
8158	0	0	Ki67+	 12279 11487
8159	0	0	Ki67+	 12280 11793
8160	0	0	Ki67+	 12285 11757
8161	0	0	Ki67+	 12289 11662
8162	0	0	Ki67+	 12296 11772
8163	0	0	Ki67+	 12305 11508
8164	0	0	Ki67+	 12308 11640
8165	0	0	Ki67+	 12315 11514
8166	0	0	Ki67+	 12315 11725
8167	0	0	Ki67+	 12315 11791
8168	0	0	Ki67+	 12318 11760
8169	0	0	Ki67+	 12330 11640
8170	0	0	Ki67+	 12331 11779
8171	0	0	Ki67+	 12332 11502
8172	0	0	Ki67+	 12333 11740
8173	0	0	Ki67+	 12333 11874
8174	0	0	Ki67+	 12337 11611
8175	0	0	Ki67+	 12337 11712
8176	0	0	Ki67+	 12343 11760
8177	0	0	Ki67+	 12347 11610
8178	0	0	Ki67+	 12348 11628
8179	0	0	Ki67+	 12349 11391
8180	0	0	Ki67+	 12351 11668
8181	0	0	Ki67+	 12358 11777
8182	0	0	Ki67+	 12362 11758
8183	0	0	Ki67+	 12369 11733
8184	0	0	Ki67+	 12373 11665
8185	0	0	Ki67+	 12383 11565
8186	0	0	Ki67+	 12384 11703
8187	0	0	Ki67+	 12389 11627
8188	0	0	Ki67+	 12389 11912
8189	0	0	Ki67+	 12390 11735
8190	0	0	Ki67+	 12390 11774
8191	0	0	Ki67+	 12393 11537
8192	0	0	Ki67+	 12399 11750
8193	0	0	Ki67+	 12402 11553
8194	0	0	Ki67+	 12408 11678
8195	0	0	Ki67+	 12412 11720
8196	0	0	Ki67+	 12418 11597
8197	0	0	Ki67+	 12420 11124
8198	0	0	Ki67+	 12425 11544
8199	0	0	Ki67+	 12435 11738
8200	0	0	Ki67+	 12447 11682
8201	0	0	Ki67+	 12450 11711
8202	0	0	Ki67+	 12455 11556
8203	0	0	Ki67+	 12464 11663
8204	0	0	Ki67+	 12465 11525
8205	0	0	Ki67+	 12475 11224
8206	0	0	Ki67+	 12477 11679
8207	0	0	Ki67+	 12479 11809
8208	0	0	Ki67+	 12483 11858
8209	0	0	Ki67+	 12485 11698
8210	0	0	Ki67+	 12487 11832
8211	0	0	Ki67+	 12489 11889
8212	0	0	Ki67+	 12500 11457
8213	0	0	Ki67+	 12501 11797
8214	0	0	Ki67+	 12502 11827
8215	0	0	Ki67+	 12511 11667
8216	0	0	Ki67+	 12511 11869
8217	0	0	Ki67+	 12517 11901
8218	0	0	Ki67+	 12523 11831
8219	0	0	Ki67+	 12528 11454
8220	0	0	Ki67+	 12530 11681
8221	0	0	Ki67+	 12534 11795
8222	0	0	Ki67+	 12538 11876
8223	0	0	Ki67+	 12541 11829
8224	0	0	Ki67+	 12548 11777
8225	0	0	Ki67+	 12548 11890
8226	0	0	Ki67+	 12552 11674
8227	0	0	Ki67+	 12552 11792
8228	0	0	Ki67+	 12563 11879
8229	0	0	Ki67+	 12568 11822
8230	0	0	Ki67+	 12571 11193
8231	0	0	Ki67+	 12573 11762
8232	0	0	Ki67+	 12588 11836
8233	0	0	Ki67+	 12590 11791
8234	0	0	Ki67+	 12602 11721
8235	0	0	Ki67+	 12604 11582
8236	0	0	Ki67+	 12604 11761
8237	0	0	Ki67+	 12605 11546
8238	0	0	Ki67+	 12612 11732
8239	0	0	Ki67+	 12613 11780
8240	0	0	Ki67+	 12613 11855
8241	0	0	Ki67+	 12616 11870
8242	0	0	Ki67+	 12618 11743
8243	0	0	Ki67+	 12632 11735
8244	0	0	Ki67+	 12632 11848
8245	0	0	Ki67+	 12642 11751
8246	0	0	Ki67+	 12650 11736
8247	0	0	Ki67+	 12657 11834
8248	0	0	Ki67+	 12659 11719
8249	0	0	Ki67+	 12660 11846
8250	0	0	Ki67+	 12665 11327
8251	0	0	Ki67+	 12683 11497
8252	0	0	Ki67+	 12683 11659
8253	0	0	Ki67+	 12688 11840
8254	0	0	Ki67+	 12698 11243
8255	0	0	Ki67+	 12698 11686
8256	0	0	Ki67+	 12700 11817
8257	0	0	Ki67+	 12712 11307
8258	0	0	Ki67+	 12716 11812
8259	0	0	Ki67+	 12722 11786
8260	0	0	Ki67+	 12728 11752
8261	0	0	Ki67+	 12731 11528
8262	0	0	Ki67+	 12734 11721
8263	0	0	Ki67+	 12737 11792
8264	0	0	Ki67+	 12739 11498
8265	0	0	Ki67+	 12740 11175
8266	0	0	Ki67+	 12741 11253
8267	0	0	Ki67+	 12752 11162
8268	0	0	Ki67+	 12754 11238
8269	0	0	Ki67+	 12755 11752
8270	0	0	Ki67+	 12763 11264
8271	0	0	Ki67+	 12768 11705
8272	0	0	Ki67+	 12770 11765
8273	0	0	Ki67+	 12772 11599
8274	0	0	Ki67+	 12773 11732
8275	0	0	Ki67+	 12785 11595
8276	0	0	Ki67+	 12796 11160
8277	0	0	Ki67+	 12799 11755
8278	0	0	Ki67+	 12803 11741
8279	0	0	Ki67+	 12805 11707
8280	0	0	Ki67+	 12810 11668
8281	0	0	Ki67+	 12822 11134
8282	0	0	Ki67+	 12827 11556
8283	0	0	Ki67+	 12845 11645
8284	0	0	Ki67+	 12872 11636
8285	0	0	Ki67+	 12875 11549
8286	0	0	Ki67+	 12226 12676
8287	0	0	Ki67+	 12252 12402
8288	0	0	Ki67+	 12254 12579
8289	0	0	Ki67+	 12331 11928
8290	0	0	Ki67+	 12367 12694
8291	0	0	Ki67+	 12389 11964
8292	0	0	Ki67+	 12393 12354
8293	0	0	Ki67+	 12411 12714
8294	0	0	Ki67+	 12436 12266
8295	0	0	Ki67+	 12440 12037
8296	0	0	Ki67+	 12442 12280
8297	0	0	Ki67+	 12459 12020
8298	0	0	Ki67+	 12488 12024
8299	0	0	Ki67+	 12543 12000
8300	0	0	Ki67+	 12547 12611
8301	0	0	Ki67+	 12550 12367
8302	0	0	Ki67+	 12601 12062
8303	0	0	Ki67+	 12606 12719
8304	0	0	Ki67+	 12615 12039
8305	0	0	Ki67+	 12617 12056
8306	0	0	Ki67+	 12628 12580
8307	0	0	Ki67+	 12631 12038
8308	0	0	Ki67+	 12706 12330
8309	0	0	Ki67+	 12708 12312
8310	0	0	Ki67+	 12714 11990
8311	0	0	Ki67+	 12718 12321
8312	0	0	Ki67+	 12727 12613
8313	0	0	Ki67+	 12750 12294
8314	0	0	Ki67+	 12769 12016
8315	0	0	Ki67+	 12770 12274
8316	0	0	Ki67+	 12773 12561
8317	0	0	Ki67+	 12778 12710
8318	0	0	Ki67+	 12779 12544
8319	0	0	Ki67+	 12798 12267
8320	0	0	Ki67+	 12799 12573
8321	0	0	Ki67+	 12805 12549
8322	0	0	Ki67+	 12809 12248
8323	0	0	Ki67+	 12811 12589
8324	0	0	Ki67+	 12823 12276
8325	0	0	Ki67+	 12856 12255
8326	0	0	Ki67+	 12867 11931
8327	0	0	Ki67+	 12869 12012
8328	0	0	Ki67+	 12870 12648
8329	0	0	Ki67+	 12109 13304
8330	0	0	Ki67+	 12137 13211
8331	0	0	Ki67+	 12139 12896
8332	0	0	Ki67+	 12152 12908
8333	0	0	Ki67+	 12169 13000
8334	0	0	Ki67+	 12189 12959
8335	0	0	Ki67+	 12281 12946
8336	0	0	Ki67+	 12294 12936
8337	0	0	Ki67+	 12298 12962
8338	0	0	Ki67+	 12299 12859
8339	0	0	Ki67+	 12316 12866
8340	0	0	Ki67+	 12324 12954
8341	0	0	Ki67+	 12325 12813
8342	0	0	Ki67+	 12325 12845
8343	0	0	Ki67+	 12406 12858
8344	0	0	Ki67+	 12451 12988
8345	0	0	Ki67+	 12499 12990
8346	0	0	Ki67+	 12504 13071
8347	0	0	Ki67+	 12516 13060
8348	0	0	Ki67+	 12526 12872
8349	0	0	Ki67+	 12536 12888
8350	0	0	Ki67+	 12541 13032
8351	0	0	Ki67+	 12575 13325
8352	0	0	Ki67+	 12590 13320
8353	0	0	Ki67+	 12611 13257
8354	0	0	Ki67+	 12627 13002
8355	0	0	Ki67+	 12632 12829
8356	0	0	Ki67+	 12647 13082
8357	0	0	Ki67+	 12655 13005
8358	0	0	Ki67+	 12661 12722
8359	0	0	Ki67+	 12683 13173
8360	0	0	Ki67+	 12709 12949
8361	0	0	Ki67+	 12713 12854
8362	0	0	Ki67+	 12719 12935
8363	0	0	Ki67+	 12727 12966
8364	0	0	Ki67+	 12738 12947
8365	0	0	Ki67+	 12746 12801
8366	0	0	Ki67+	 12781 13179
8367	0	0	Ki67+	 12792 13271
8368	0	0	Ki67+	 12807 12735
8369	0	0	Ki67+	 12813 13247
8370	0	0	Ki67+	 12839 13052
8371	0	0	Ki67+	 12861 13043
8372	0	0	Ki67+	 12863 13030
8373	0	0	Ki67+	 12876 13095
8374	0	0	Ki67+	 12283 13590
8375	0	0	Ki67+	 12295 13591
8376	0	0	Ki67+	 12532 13778
8377	0	0	Ki67+	 12634 13669
8378	0	0	Ki67+	 12713 13742
8379	0	0	Ki67+	 12752 13883
8380	0	0	Ki67+	 12528 14633
8381	0	0	Ki67+	 12767 15056
8382	0	0	Ki67+	 12262 15726
8383	0	0	Ki67+	 12323 15562
8384	0	0	Ki67+	 12438 15591
8385	0	0	Ki67+	 12759 15879
8386	0	0	Ki67+	 12822 15191
8387	0	0	Ki67+	 12486 16117
8388	0	0	Ki67+	 12723 15972
8389	0	0	Ki67+	 12795 15961
8390	0	0	Ki67+	 12356 17451
8391	0	0	Ki67+	 12372 17455
8392	0	0	Ki67+	 12171 17983
8393	0	0	Ki67+	 12218 18248
8394	0	0	Ki67+	 12310 17556
8395	0	0	Ki67+	 12729 17958
8396	0	0	Ki67+	 12361 18408
8397	0	0	Ki67+	 12386 18462
8398	0	0	Ki67+	 12393 18451
8399	0	0	Ki67+	 12194 28268
8400	0	0	Ki67+	 12979 10374
8401	0	0	Ki67+	 13094 10214
8402	0	0	Ki67+	 13097 10298
8403	0	0	Ki67+	 13107 10220
8404	0	0	Ki67+	 12892 11301
8405	0	0	Ki67+	 12893 10913
8406	0	0	Ki67+	 12993 10775
8407	0	0	Ki67+	 13014 10818
8408	0	0	Ki67+	 13039 10843
8409	0	0	Ki67+	 13073 11349
8410	0	0	Ki67+	 13077 11386
8411	0	0	Ki67+	 13091 11347
8412	0	0	Ki67+	 13107 11369
8413	0	0	Ki67+	 13131 11303
8414	0	0	Ki67+	 13141 11377
8415	0	0	Ki67+	 13183 11106
8416	0	0	Ki67+	 13190 11379
8417	0	0	Ki67+	 13193 11362
8418	0	0	Ki67+	 13195 11275
8419	0	0	Ki67+	 13197 11335
8420	0	0	Ki67+	 13237 11125
8421	0	0	Ki67+	 13246 11351
8422	0	0	Ki67+	 13250 11366
8423	0	0	Ki67+	 13256 10695
8424	0	0	Ki67+	 13269 11338
8425	0	0	Ki67+	 13284 11317
8426	0	0	Ki67+	 13285 11332
8427	0	0	Ki67+	 13304 11271
8428	0	0	Ki67+	 13347 11263
8429	0	0	Ki67+	 13360 10959
8430	0	0	Ki67+	 13361 10977
8431	0	0	Ki67+	 13410 11035
8432	0	0	Ki67+	 13431 10989
8433	0	0	Ki67+	 13438 11370
8434	0	0	Ki67+	 13444 11023
8435	0	0	Ki67+	 13462 11006
8436	0	0	Ki67+	 13463 10991
8437	0	0	Ki67+	 13486 10971
8438	0	0	Ki67+	 13489 11006
8439	0	0	Ki67+	 13490 11018
8440	0	0	Ki67+	 13503 10940
8441	0	0	Ki67+	 13511 10993
8442	0	0	Ki67+	 13512 10954
8443	0	0	Ki67+	 13522 10874
8444	0	0	Ki67+	 13523 11210
8445	0	0	Ki67+	 13541 10922
8446	0	0	Ki67+	 13566 11180
8447	0	0	Ki67+	 13568 10906
8448	0	0	Ki67+	 13568 11162
8449	0	0	Ki67+	 13624 11010
8450	0	0	Ki67+	 12886 11502
8451	0	0	Ki67+	 12900 11902
8452	0	0	Ki67+	 12912 11845
8453	0	0	Ki67+	 12916 11636
8454	0	0	Ki67+	 12923 11477
8455	0	0	Ki67+	 12929 11833
8456	0	0	Ki67+	 12931 11638
8457	0	0	Ki67+	 12937 11538
8458	0	0	Ki67+	 12938 11562
8459	0	0	Ki67+	 12942 11450
8460	0	0	Ki67+	 12957 11927
8461	0	0	Ki67+	 12959 11477
8462	0	0	Ki67+	 12969 11510
8463	0	0	Ki67+	 12971 11499
8464	0	0	Ki67+	 12975 11617
8465	0	0	Ki67+	 12978 12151
8466	0	0	Ki67+	 12979 11529
8467	0	0	Ki67+	 12984 11909
8468	0	0	Ki67+	 12990 11512
8469	0	0	Ki67+	 12993 11546
8470	0	0	Ki67+	 12997 11578
8471	0	0	Ki67+	 13014 11632
8472	0	0	Ki67+	 13017 11537
8473	0	0	Ki67+	 13019 11465
8474	0	0	Ki67+	 13032 11489
8475	0	0	Ki67+	 13033 11746
8476	0	0	Ki67+	 13034 11531
8477	0	0	Ki67+	 13042 11451
8478	0	0	Ki67+	 13054 11441
8479	0	0	Ki67+	 13058 11848
8480	0	0	Ki67+	 13087 11423
8481	0	0	Ki67+	 13089 11495
8482	0	0	Ki67+	 13090 11846
8483	0	0	Ki67+	 13096 11898
8484	0	0	Ki67+	 13099 11878
8485	0	0	Ki67+	 13107 11443
8486	0	0	Ki67+	 13116 11458
8487	0	0	Ki67+	 13125 11474
8488	0	0	Ki67+	 13139 11420
8489	0	0	Ki67+	 13142 11631
8490	0	0	Ki67+	 13149 11429
8491	0	0	Ki67+	 13160 11448
8492	0	0	Ki67+	 13180 11417
8493	0	0	Ki67+	 13200 11581
8494	0	0	Ki67+	 13204 11591
8495	0	0	Ki67+	 13210 11804
8496	0	0	Ki67+	 13210 11864
8497	0	0	Ki67+	 13213 11579
8498	0	0	Ki67+	 13231 11543
8499	0	0	Ki67+	 13251 11833
8500	0	0	Ki67+	 13252 11575
8501	0	0	Ki67+	 13256 11803
8502	0	0	Ki67+	 13257 11819
8503	0	0	Ki67+	 13260 11452
8504	0	0	Ki67+	 13293 11803
8505	0	0	Ki67+	 13298 11505
8506	0	0	Ki67+	 13323 11716
8507	0	0	Ki67+	 13324 11732
8508	0	0	Ki67+	 13358 11461
8509	0	0	Ki67+	 13376 11947
8510	0	0	Ki67+	 13391 11863
8511	0	0	Ki67+	 13392 12150
8512	0	0	Ki67+	 13413 11428
8513	0	0	Ki67+	 13420 11854
8514	0	0	Ki67+	 13423 11713
8515	0	0	Ki67+	 13431 12153
8516	0	0	Ki67+	 13440 11941
8517	0	0	Ki67+	 13451 11916
8518	0	0	Ki67+	 13456 12107
8519	0	0	Ki67+	 13475 11933
8520	0	0	Ki67+	 13488 11940
8521	0	0	Ki67+	 13489 11737
8522	0	0	Ki67+	 13503 11758
8523	0	0	Ki67+	 13518 11893
8524	0	0	Ki67+	 13535 11891
8525	0	0	Ki67+	 13557 11514
8526	0	0	Ki67+	 13560 11542
8527	0	0	Ki67+	 12898 12591
8528	0	0	Ki67+	 12906 12926
8529	0	0	Ki67+	 12906 12947
8530	0	0	Ki67+	 12912 12505
8531	0	0	Ki67+	 12915 12544
8532	0	0	Ki67+	 12924 12347
8533	0	0	Ki67+	 12931 12335
8534	0	0	Ki67+	 12934 12506
8535	0	0	Ki67+	 12934 12813
8536	0	0	Ki67+	 12934 12831
8537	0	0	Ki67+	 12935 12291
8538	0	0	Ki67+	 12939 12947
8539	0	0	Ki67+	 12947 12855
8540	0	0	Ki67+	 12948 12537
8541	0	0	Ki67+	 12966 12963
8542	0	0	Ki67+	 12969 12454
8543	0	0	Ki67+	 12969 12819
8544	0	0	Ki67+	 12973 12742
8545	0	0	Ki67+	 12976 12766
8546	0	0	Ki67+	 12976 12808
8547	0	0	Ki67+	 12977 12890
8548	0	0	Ki67+	 12985 12833
8549	0	0	Ki67+	 12988 12721
8550	0	0	Ki67+	 12989 12979
8551	0	0	Ki67+	 12994 12787
8552	0	0	Ki67+	 12999 12730
8553	0	0	Ki67+	 13013 12768
8554	0	0	Ki67+	 13024 12651
8555	0	0	Ki67+	 13032 12868
8556	0	0	Ki67+	 13032 12948
8557	0	0	Ki67+	 13049 12676
8558	0	0	Ki67+	 13069 12689
8559	0	0	Ki67+	 13070 12652
8560	0	0	Ki67+	 13072 12599
8561	0	0	Ki67+	 13078 12569
8562	0	0	Ki67+	 13080 12284
8563	0	0	Ki67+	 13081 12972
8564	0	0	Ki67+	 13090 12668
8565	0	0	Ki67+	 13096 12570
8566	0	0	Ki67+	 13096 12610
8567	0	0	Ki67+	 13114 12926
8568	0	0	Ki67+	 13119 12273
8569	0	0	Ki67+	 13120 12565
8570	0	0	Ki67+	 13124 12250
8571	0	0	Ki67+	 13134 12937
8572	0	0	Ki67+	 13166 12430
8573	0	0	Ki67+	 13175 12233
8574	0	0	Ki67+	 13183 12820
8575	0	0	Ki67+	 13203 12263
8576	0	0	Ki67+	 13207 12288
8577	0	0	Ki67+	 13212 12225
8578	0	0	Ki67+	 13226 12240
8579	0	0	Ki67+	 13236 12267
8580	0	0	Ki67+	 13239 12679
8581	0	0	Ki67+	 13250 12790
8582	0	0	Ki67+	 13256 12801
8583	0	0	Ki67+	 13269 12214
8584	0	0	Ki67+	 13272 12709
8585	0	0	Ki67+	 13276 12677
8586	0	0	Ki67+	 13286 12343
8587	0	0	Ki67+	 13288 12966
8588	0	0	Ki67+	 13293 12322
8589	0	0	Ki67+	 13296 12689
8590	0	0	Ki67+	 13314 12877
8591	0	0	Ki67+	 13321 12344
8592	0	0	Ki67+	 13327 12909
8593	0	0	Ki67+	 13330 12998
8594	0	0	Ki67+	 13335 12319
8595	0	0	Ki67+	 13341 12497
8596	0	0	Ki67+	 13348 12993
8597	0	0	Ki67+	 13352 12663
8598	0	0	Ki67+	 13353 12882
8599	0	0	Ki67+	 13356 12910
8600	0	0	Ki67+	 13358 12855
8601	0	0	Ki67+	 13360 12328
8602	0	0	Ki67+	 13363 12470
8603	0	0	Ki67+	 13367 12664
8604	0	0	Ki67+	 13373 12948
8605	0	0	Ki67+	 13378 12313
8606	0	0	Ki67+	 13378 12888
8607	0	0	Ki67+	 13384 12285
8608	0	0	Ki67+	 13390 12986
8609	0	0	Ki67+	 13391 12880
8610	0	0	Ki67+	 13394 12628
8611	0	0	Ki67+	 13397 12467
8612	0	0	Ki67+	 13398 12597
8613	0	0	Ki67+	 13402 12651
8614	0	0	Ki67+	 13409 12736
8615	0	0	Ki67+	 13410 12962
8616	0	0	Ki67+	 13420 12962
8617	0	0	Ki67+	 13437 12569
8618	0	0	Ki67+	 13439 12927
8619	0	0	Ki67+	 13444 12917
8620	0	0	Ki67+	 13446 12533
8621	0	0	Ki67+	 13447 12583
8622	0	0	Ki67+	 13452 12953
8623	0	0	Ki67+	 13453 12509
8624	0	0	Ki67+	 13457 12929
8625	0	0	Ki67+	 13465 12401
8626	0	0	Ki67+	 13474 12319
8627	0	0	Ki67+	 13487 12945
8628	0	0	Ki67+	 13529 12420
8629	0	0	Ki67+	 13529 12609
8630	0	0	Ki67+	 13535 12737
8631	0	0	Ki67+	 13536 12358
8632	0	0	Ki67+	 13540 12868
8633	0	0	Ki67+	 13558 12740
8634	0	0	Ki67+	 13560 12360
8635	0	0	Ki67+	 13562 12329
8636	0	0	Ki67+	 13584 12707
8637	0	0	Ki67+	 13600 12708
8638	0	0	Ki67+	 13613 12566
8639	0	0	Ki67+	 13624 12565
8640	0	0	Ki67+	 13627 12660
8641	0	0	Ki67+	 13635 12543
8642	0	0	Ki67+	 13636 12788
8643	0	0	Ki67+	 13647 12593
8644	0	0	Ki67+	 13652 12750
8645	0	0	Ki67+	 13655 12291
8646	0	0	Ki67+	 13657 12663
8647	0	0	Ki67+	 13663 12261
8648	0	0	Ki67+	 13668 12538
8649	0	0	Ki67+	 13669 12557
8650	0	0	Ki67+	 13679 12276
8651	0	0	Ki67+	 13679 12687
8652	0	0	Ki67+	 12881 13113
8653	0	0	Ki67+	 12902 13094
8654	0	0	Ki67+	 12932 13015
8655	0	0	Ki67+	 12932 13079
8656	0	0	Ki67+	 12968 13017
8657	0	0	Ki67+	 12989 13027
8658	0	0	Ki67+	 13000 13040
8659	0	0	Ki67+	 13083 13091
8660	0	0	Ki67+	 13209 13299
8661	0	0	Ki67+	 13228 13049
8662	0	0	Ki67+	 13233 13327
8663	0	0	Ki67+	 13235 13276
8664	0	0	Ki67+	 13258 13286
8665	0	0	Ki67+	 13269 13237
8666	0	0	Ki67+	 13272 13263
8667	0	0	Ki67+	 13280 13176
8668	0	0	Ki67+	 13284 13202
8669	0	0	Ki67+	 13286 13268
8670	0	0	Ki67+	 13287 13317
8671	0	0	Ki67+	 13290 13242
8672	0	0	Ki67+	 13292 13301
8673	0	0	Ki67+	 13301 13225
8674	0	0	Ki67+	 13302 13330
8675	0	0	Ki67+	 13306 13021
8676	0	0	Ki67+	 13320 13801
8677	0	0	Ki67+	 13323 13185
8678	0	0	Ki67+	 13325 13234
8679	0	0	Ki67+	 13328 13309
8680	0	0	Ki67+	 13339 13298
8681	0	0	Ki67+	 13344 13245
8682	0	0	Ki67+	 13345 13167
8683	0	0	Ki67+	 13347 13010
8684	0	0	Ki67+	 13350 13281
8685	0	0	Ki67+	 13351 13617
8686	0	0	Ki67+	 13365 13613
8687	0	0	Ki67+	 13368 13157
8688	0	0	Ki67+	 13384 13299
8689	0	0	Ki67+	 13385 13010
8690	0	0	Ki67+	 13388 13314
8691	0	0	Ki67+	 13402 13303
8692	0	0	Ki67+	 13407 13545
8693	0	0	Ki67+	 13410 13288
8694	0	0	Ki67+	 13412 13661
8695	0	0	Ki67+	 13421 13584
8696	0	0	Ki67+	 13432 13314
8697	0	0	Ki67+	 13432 13507
8698	0	0	Ki67+	 13432 13610
8699	0	0	Ki67+	 13433 13445
8700	0	0	Ki67+	 13435 13073
8701	0	0	Ki67+	 13437 13634
8702	0	0	Ki67+	 13456 13444
8703	0	0	Ki67+	 13459 13287
8704	0	0	Ki67+	 13461 13600
8705	0	0	Ki67+	 13464 13469
8706	0	0	Ki67+	 13476 13408
8707	0	0	Ki67+	 13477 13395
8708	0	0	Ki67+	 13479 13559
8709	0	0	Ki67+	 13482 13435
8710	0	0	Ki67+	 13482 13529
8711	0	0	Ki67+	 13483 13268
8712	0	0	Ki67+	 13483 13579
8713	0	0	Ki67+	 13488 13239
8714	0	0	Ki67+	 13492 13486
8715	0	0	Ki67+	 13497 13411
8716	0	0	Ki67+	 13499 13150
8717	0	0	Ki67+	 13502 13442
8718	0	0	Ki67+	 13503 13391
8719	0	0	Ki67+	 13506 13588
8720	0	0	Ki67+	 13513 13576
8721	0	0	Ki67+	 13519 13479
8722	0	0	Ki67+	 13521 13606
8723	0	0	Ki67+	 13523 13393
8724	0	0	Ki67+	 13524 13577
8725	0	0	Ki67+	 13527 13638
8726	0	0	Ki67+	 13529 13092
8727	0	0	Ki67+	 13529 13182
8728	0	0	Ki67+	 13530 13106
8729	0	0	Ki67+	 13535 13200
8730	0	0	Ki67+	 13536 13571
8731	0	0	Ki67+	 13538 13122
8732	0	0	Ki67+	 13546 13196
8733	0	0	Ki67+	 13546 13215
8734	0	0	Ki67+	 13551 13585
8735	0	0	Ki67+	 13553 13634
8736	0	0	Ki67+	 13557 13540
8737	0	0	Ki67+	 13560 13196
8738	0	0	Ki67+	 13566 13586
8739	0	0	Ki67+	 13567 13479
8740	0	0	Ki67+	 13568 13607
8741	0	0	Ki67+	 13569 13299
8742	0	0	Ki67+	 13572 13514
8743	0	0	Ki67+	 13586 13299
8744	0	0	Ki67+	 13586 13380
8745	0	0	Ki67+	 13589 13572
8746	0	0	Ki67+	 13595 13353
8747	0	0	Ki67+	 13603 13115
8748	0	0	Ki67+	 13603 13181
8749	0	0	Ki67+	 13603 13598
8750	0	0	Ki67+	 13608 13081
8751	0	0	Ki67+	 13609 13382
8752	0	0	Ki67+	 13612 13532
8753	0	0	Ki67+	 13613 13422
8754	0	0	Ki67+	 13615 13130
8755	0	0	Ki67+	 13621 13588
8756	0	0	Ki67+	 13631 13096
8757	0	0	Ki67+	 13631 13142
8758	0	0	Ki67+	 13635 13498
8759	0	0	Ki67+	 13636 13067
8760	0	0	Ki67+	 13651 13591
8761	0	0	Ki67+	 13653 13565
8762	0	0	Ki67+	 13659 13269
8763	0	0	Ki67+	 13661 13366
8764	0	0	Ki67+	 13669 13531
8765	0	0	Ki67+	 13672 13263
8766	0	0	Ki67+	 13674 13427
8767	0	0	Ki67+	 13677 13343
8768	0	0	Ki67+	 12947 14212
8769	0	0	Ki67+	 13044 14227
8770	0	0	Ki67+	 13056 14087
8771	0	0	Ki67+	 13078 14320
8772	0	0	Ki67+	 13091 14206
8773	0	0	Ki67+	 13132 14026
8774	0	0	Ki67+	 13133 13942
8775	0	0	Ki67+	 13166 13966
8776	0	0	Ki67+	 13168 13945
8777	0	0	Ki67+	 13279 14313
8778	0	0	Ki67+	 13297 14197
8779	0	0	Ki67+	 13303 14165
8780	0	0	Ki67+	 13321 14213
8781	0	0	Ki67+	 13323 14313
8782	0	0	Ki67+	 13440 14064
8783	0	0	Ki67+	 13491 14335
8784	0	0	Ki67+	 13495 14298
8785	0	0	Ki67+	 13518 14085
8786	0	0	Ki67+	 13519 14293
8787	0	0	Ki67+	 13520 13990
8788	0	0	Ki67+	 13520 14372
8789	0	0	Ki67+	 13524 14343
8790	0	0	Ki67+	 13534 14183
8791	0	0	Ki67+	 13537 14294
8792	0	0	Ki67+	 13544 14356
8793	0	0	Ki67+	 13555 14181
8794	0	0	Ki67+	 13555 14301
8795	0	0	Ki67+	 13580 14550
8796	0	0	Ki67+	 13582 14100
8797	0	0	Ki67+	 13584 14172
8798	0	0	Ki67+	 13598 14100
8799	0	0	Ki67+	 13600 14190
8800	0	0	Ki67+	 13607 14116
8801	0	0	Ki67+	 13613 13814
8802	0	0	Ki67+	 12929 15401
8803	0	0	Ki67+	 13149 15003
8804	0	0	Ki67+	 13575 14630
8805	0	0	Ki67+	 12987 15825
8806	0	0	Ki67+	 12999 15457
8807	0	0	Ki67+	 13009 16110
8808	0	0	Ki67+	 13589 16260
8809	0	0	Ki67+	 13585 17698
8810	0	0	Ki67+	 13133 18301
8811	0	0	Ki67+	 13200 18028
8812	0	0	Ki67+	 13411 18573
8813	0	0	Ki67+	 12956 18737
8814	0	0	Ki67+	 13112 18691
8815	0	0	Ki67+	 13144 19235
8816	0	0	Ki67+	 13160 18659
8817	0	0	Ki67+	 13347 18796
8818	0	0	Ki67+	 13662 19200
8819	0	0	Ki67+	 13663 19228
8820	0	0	Ki67+	 13678 19222
8821	0	0	Ki67+	 13346 20024
8822	0	0	Ki67+	 13384 19937
8823	0	0	Ki67+	 13380 20309
8824	0	0	Ki67+	 13503 21000
8825	0	0	Ki67+	 13517 20990
8826	0	0	Ki67+	 13525 20950
8827	0	0	Ki67+	 13662 20852
8828	0	0	Ki67+	 13418 21324
8829	0	0	Ki67+	 13424 21315
8830	0	0	Ki67+	 13504 21110
8831	0	0	Ki67+	 13518 21109
8832	0	0	Ki67+	 13533 21348
8833	0	0	Ki67+	 13574 21655
8834	0	0	Ki67+	 13132 21997
8835	0	0	Ki67+	 13373 22603
8836	0	0	Ki67+	 13379 22613
8837	0	0	Ki67+	 13421 25918
8838	0	0	Ki67+	 13445 25808
8839	0	0	Ki67+	 13451 25916
8840	0	0	Ki67+	 13456 25829
8841	0	0	Ki67+	 13592 25461
8842	0	0	Ki67+	 13634 25494
8843	0	0	Ki67+	 13455 26368
8844	0	0	Ki67+	 13483 26359
8845	0	0	Ki67+	 13625 26611
8846	0	0	Ki67+	 13675 26740
8847	0	0	Ki67+	 12885 28470
8848	0	0	Ki67+	 12902 28559
8849	0	0	Ki67+	 13365 28798
8850	0	0	Ki67+	 13734 11550
8851	0	0	Ki67+	 14016 11456
8852	0	0	Ki67+	 14222 11589
8853	0	0	Ki67+	 14225 11390
8854	0	0	Ki67+	 13681 12522
8855	0	0	Ki67+	 13686 12331
8856	0	0	Ki67+	 13687 12251
8857	0	0	Ki67+	 13695 12385
8858	0	0	Ki67+	 13698 12605
8859	0	0	Ki67+	 13699 12221
8860	0	0	Ki67+	 13704 12207
8861	0	0	Ki67+	 13704 12251
8862	0	0	Ki67+	 13705 12315
8863	0	0	Ki67+	 13715 12344
8864	0	0	Ki67+	 13717 12553
8865	0	0	Ki67+	 13718 12541
8866	0	0	Ki67+	 13719 12221
8867	0	0	Ki67+	 13720 12182
8868	0	0	Ki67+	 13722 12386
8869	0	0	Ki67+	 13723 12518
8870	0	0	Ki67+	 13726 12030
8871	0	0	Ki67+	 13738 12044
8872	0	0	Ki67+	 13740 12167
8873	0	0	Ki67+	 13743 12360
8874	0	0	Ki67+	 13747 12298
8875	0	0	Ki67+	 13754 12338
8876	0	0	Ki67+	 13754 12535
8877	0	0	Ki67+	 13756 12146
8878	0	0	Ki67+	 13757 12493
8879	0	0	Ki67+	 13762 12214
8880	0	0	Ki67+	 13762 12609
8881	0	0	Ki67+	 13766 12131
8882	0	0	Ki67+	 13767 12374
8883	0	0	Ki67+	 13768 12544
8884	0	0	Ki67+	 13770 11982
8885	0	0	Ki67+	 13775 12452
8886	0	0	Ki67+	 13777 12007
8887	0	0	Ki67+	 13780 12360
8888	0	0	Ki67+	 13786 12438
8889	0	0	Ki67+	 13790 11983
8890	0	0	Ki67+	 13798 12526
8891	0	0	Ki67+	 13799 12126
8892	0	0	Ki67+	 13803 12431
8893	0	0	Ki67+	 13803 12491
8894	0	0	Ki67+	 13808 12139
8895	0	0	Ki67+	 13810 12010
8896	0	0	Ki67+	 13811 11938
8897	0	0	Ki67+	 13821 12158
8898	0	0	Ki67+	 13823 12102
8899	0	0	Ki67+	 13823 12176
8900	0	0	Ki67+	 13829 11981
8901	0	0	Ki67+	 13832 12168
8902	0	0	Ki67+	 13834 11945
8903	0	0	Ki67+	 13841 11905
8904	0	0	Ki67+	 13842 12450
8905	0	0	Ki67+	 13843 12341
8906	0	0	Ki67+	 13844 12416
8907	0	0	Ki67+	 13847 11921
8908	0	0	Ki67+	 13848 12082
8909	0	0	Ki67+	 13853 12098
8910	0	0	Ki67+	 13857 12072
8911	0	0	Ki67+	 13860 12454
8912	0	0	Ki67+	 13864 11956
8913	0	0	Ki67+	 13864 12306
8914	0	0	Ki67+	 13871 12260
8915	0	0	Ki67+	 13872 11938
8916	0	0	Ki67+	 13878 12384
8917	0	0	Ki67+	 13882 11954
8918	0	0	Ki67+	 13883 12007
8919	0	0	Ki67+	 13885 11979
8920	0	0	Ki67+	 13887 12285
8921	0	0	Ki67+	 13888 12418
8922	0	0	Ki67+	 13893 11911
8923	0	0	Ki67+	 13893 12069
8924	0	0	Ki67+	 13893 12313
8925	0	0	Ki67+	 13902 12127
8926	0	0	Ki67+	 13903 12303
8927	0	0	Ki67+	 13906 12272
8928	0	0	Ki67+	 13912 12052
8929	0	0	Ki67+	 13913 12415
8930	0	0	Ki67+	 13926 11934
8931	0	0	Ki67+	 13927 12386
8932	0	0	Ki67+	 13929 12220
8933	0	0	Ki67+	 13930 11915
8934	0	0	Ki67+	 13931 12103
8935	0	0	Ki67+	 13935 12286
8936	0	0	Ki67+	 13939 12053
8937	0	0	Ki67+	 13943 12362
8938	0	0	Ki67+	 13953 11907
8939	0	0	Ki67+	 13953 12175
8940	0	0	Ki67+	 13953 12270
8941	0	0	Ki67+	 13956 12036
8942	0	0	Ki67+	 13959 12216
8943	0	0	Ki67+	 13962 12372
8944	0	0	Ki67+	 13966 12073
8945	0	0	Ki67+	 13966 12247
8946	0	0	Ki67+	 13967 12358
8947	0	0	Ki67+	 13969 12103
8948	0	0	Ki67+	 13973 12279
8949	0	0	Ki67+	 13974 12117
8950	0	0	Ki67+	 13978 11920
8951	0	0	Ki67+	 13981 12144
8952	0	0	Ki67+	 13984 12047
8953	0	0	Ki67+	 13989 11874
8954	0	0	Ki67+	 13991 12031
8955	0	0	Ki67+	 14009 12144
8956	0	0	Ki67+	 14011 12076
8957	0	0	Ki67+	 14011 12358
8958	0	0	Ki67+	 14014 12013
8959	0	0	Ki67+	 14018 11875
8960	0	0	Ki67+	 14023 12025
8961	0	0	Ki67+	 14037 12014
8962	0	0	Ki67+	 14042 11996
8963	0	0	Ki67+	 14042 12090
8964	0	0	Ki67+	 14044 12057
8965	0	0	Ki67+	 14049 12127
8966	0	0	Ki67+	 14059 12055
8967	0	0	Ki67+	 14059 12497
8968	0	0	Ki67+	 14063 12198
8969	0	0	Ki67+	 14068 12016
8970	0	0	Ki67+	 14071 12489
8971	0	0	Ki67+	 14079 12042
8972	0	0	Ki67+	 14079 12217
8973	0	0	Ki67+	 14081 12169
8974	0	0	Ki67+	 14082 12135
8975	0	0	Ki67+	 14092 11996
8976	0	0	Ki67+	 14101 12073
8977	0	0	Ki67+	 14101 12124
8978	0	0	Ki67+	 14104 12024
8979	0	0	Ki67+	 14106 12153
8980	0	0	Ki67+	 14107 11985
8981	0	0	Ki67+	 14118 12090
8982	0	0	Ki67+	 14120 12344
8983	0	0	Ki67+	 14128 12004
8984	0	0	Ki67+	 14130 12070
8985	0	0	Ki67+	 14131 12114
8986	0	0	Ki67+	 14133 12140
8987	0	0	Ki67+	 14136 11955
8988	0	0	Ki67+	 14136 12033
8989	0	0	Ki67+	 14146 11989
8990	0	0	Ki67+	 14151 12026
8991	0	0	Ki67+	 14152 12152
8992	0	0	Ki67+	 14153 12402
8993	0	0	Ki67+	 14157 12119
8994	0	0	Ki67+	 14169 12402
8995	0	0	Ki67+	 14178 12262
8996	0	0	Ki67+	 14183 12177
8997	0	0	Ki67+	 14195 12045
8998	0	0	Ki67+	 14258 12162
8999	0	0	Ki67+	 14293 12028
9000	0	0	Ki67+	 14300 11879
9001	0	0	Ki67+	 14339 12061
9002	0	0	Ki67+	 14357 12623
9003	0	0	Ki67+	 14432 12210
9004	0	0	Ki67+	 14439 12229
9005	0	0	Ki67+	 13683 13036
9006	0	0	Ki67+	 13695 13396
9007	0	0	Ki67+	 13715 12679
9008	0	0	Ki67+	 13716 12921
9009	0	0	Ki67+	 13717 12902
9010	0	0	Ki67+	 13732 12905
9011	0	0	Ki67+	 13732 13011
9012	0	0	Ki67+	 13733 13280
9013	0	0	Ki67+	 13736 12980
9014	0	0	Ki67+	 13738 12628
9015	0	0	Ki67+	 13742 12680
9016	0	0	Ki67+	 13758 12928
9017	0	0	Ki67+	 13762 13210
9018	0	0	Ki67+	 13764 12947
9019	0	0	Ki67+	 13766 12918
9020	0	0	Ki67+	 13773 12982
9021	0	0	Ki67+	 13814 13210
9022	0	0	Ki67+	 13819 13310
9023	0	0	Ki67+	 13829 12792
9024	0	0	Ki67+	 13840 13404
9025	0	0	Ki67+	 13858 12798
9026	0	0	Ki67+	 13858 13365
9027	0	0	Ki67+	 13877 12835
9028	0	0	Ki67+	 13886 13135
9029	0	0	Ki67+	 13891 13390
9030	0	0	Ki67+	 13892 13373
9031	0	0	Ki67+	 13909 13418
9032	0	0	Ki67+	 13911 13136
9033	0	0	Ki67+	 13913 12748
9034	0	0	Ki67+	 13923 13358
9035	0	0	Ki67+	 13925 12777
9036	0	0	Ki67+	 13927 13324
9037	0	0	Ki67+	 13930 13371
9038	0	0	Ki67+	 13935 13402
9039	0	0	Ki67+	 13943 13423
9040	0	0	Ki67+	 13951 13309
9041	0	0	Ki67+	 13966 13343
9042	0	0	Ki67+	 13977 13306
9043	0	0	Ki67+	 13984 13379
9044	0	0	Ki67+	 13985 13322
9045	0	0	Ki67+	 13995 13300
9046	0	0	Ki67+	 14036 13254
9047	0	0	Ki67+	 14058 13274
9048	0	0	Ki67+	 14094 13419
9049	0	0	Ki67+	 14095 13405
9050	0	0	Ki67+	 14118 13163
9051	0	0	Ki67+	 14129 13391
9052	0	0	Ki67+	 14135 13170
9053	0	0	Ki67+	 14141 13397
9054	0	0	Ki67+	 14151 13164
9055	0	0	Ki67+	 14156 13186
9056	0	0	Ki67+	 14157 13417
9057	0	0	Ki67+	 14158 13115
9058	0	0	Ki67+	 14168 13147
9059	0	0	Ki67+	 14177 13095
9060	0	0	Ki67+	 14275 12866
9061	0	0	Ki67+	 14278 12900
9062	0	0	Ki67+	 14308 12890
9063	0	0	Ki67+	 14324 13129
9064	0	0	Ki67+	 14376 12649
9065	0	0	Ki67+	 13720 13642
9066	0	0	Ki67+	 13725 13670
9067	0	0	Ki67+	 13765 13464
9068	0	0	Ki67+	 13768 13481
9069	0	0	Ki67+	 13775 13497
9070	0	0	Ki67+	 13775 13529
9071	0	0	Ki67+	 13776 13513
9072	0	0	Ki67+	 13785 13860
9073	0	0	Ki67+	 13789 13448
9074	0	0	Ki67+	 13790 14134
9075	0	0	Ki67+	 13792 13467
9076	0	0	Ki67+	 13801 13917
9077	0	0	Ki67+	 13803 13992
9078	0	0	Ki67+	 13807 14098
9079	0	0	Ki67+	 13814 13990
9080	0	0	Ki67+	 13815 13426
9081	0	0	Ki67+	 13817 13441
9082	0	0	Ki67+	 13820 14009
9083	0	0	Ki67+	 13831 14108
9084	0	0	Ki67+	 13835 13977
9085	0	0	Ki67+	 13837 14034
9086	0	0	Ki67+	 13839 14061
9087	0	0	Ki67+	 13849 13976
9088	0	0	Ki67+	 13863 14065
9089	0	0	Ki67+	 13863 14143
9090	0	0	Ki67+	 13869 13716
9091	0	0	Ki67+	 13872 14153
9092	0	0	Ki67+	 13878 13698
9093	0	0	Ki67+	 13880 13928
9094	0	0	Ki67+	 13881 14042
9095	0	0	Ki67+	 13883 14199
9096	0	0	Ki67+	 13887 14024
9097	0	0	Ki67+	 13893 14064
9098	0	0	Ki67+	 13899 14213
9099	0	0	Ki67+	 13900 13932
9100	0	0	Ki67+	 13914 14018
9101	0	0	Ki67+	 13918 13434
9102	0	0	Ki67+	 13918 13916
9103	0	0	Ki67+	 13925 14178
9104	0	0	Ki67+	 13931 13970
9105	0	0	Ki67+	 13932 14104
9106	0	0	Ki67+	 13938 14188
9107	0	0	Ki67+	 13963 13915
9108	0	0	Ki67+	 13975 13915
9109	0	0	Ki67+	 13978 13541
9110	0	0	Ki67+	 13988 13942
9111	0	0	Ki67+	 13989 13909
9112	0	0	Ki67+	 13991 13539
9113	0	0	Ki67+	 14008 13906
9114	0	0	Ki67+	 14009 13862
9115	0	0	Ki67+	 14015 13604
9116	0	0	Ki67+	 14036 13603
9117	0	0	Ki67+	 14068 13669
9118	0	0	Ki67+	 14079 13455
9119	0	0	Ki67+	 14092 13454
9120	0	0	Ki67+	 14129 14158
9121	0	0	Ki67+	 14146 14206
9122	0	0	Ki67+	 14148 13437
9123	0	0	Ki67+	 14153 14107
9124	0	0	Ki67+	 14189 14110
9125	0	0	Ki67+	 14197 14215
9126	0	0	Ki67+	 14201 14168
9127	0	0	Ki67+	 14220 14182
9128	0	0	Ki67+	 14242 13883
9129	0	0	Ki67+	 14249 13970
9130	0	0	Ki67+	 14252 14097
9131	0	0	Ki67+	 14257 14222
9132	0	0	Ki67+	 14264 13921
9133	0	0	Ki67+	 14267 13970
9134	0	0	Ki67+	 14272 13817
9135	0	0	Ki67+	 14275 13841
9136	0	0	Ki67+	 14275 13877
9137	0	0	Ki67+	 14279 13934
9138	0	0	Ki67+	 14287 13821
9139	0	0	Ki67+	 14291 13780
9140	0	0	Ki67+	 14291 13996
9141	0	0	Ki67+	 14292 13853
9142	0	0	Ki67+	 14297 13881
9143	0	0	Ki67+	 14301 14000
9144	0	0	Ki67+	 14307 13831
9145	0	0	Ki67+	 14316 13726
9146	0	0	Ki67+	 14325 13745
9147	0	0	Ki67+	 14331 13793
9148	0	0	Ki67+	 14333 13852
9149	0	0	Ki67+	 14342 13710
9150	0	0	Ki67+	 14343 13651
9151	0	0	Ki67+	 14350 13673
9152	0	0	Ki67+	 14351 13754
9153	0	0	Ki67+	 14353 13622
9154	0	0	Ki67+	 14353 13805
9155	0	0	Ki67+	 14365 13719
9156	0	0	Ki67+	 14370 13689
9157	0	0	Ki67+	 14371 13659
9158	0	0	Ki67+	 14372 13619
9159	0	0	Ki67+	 14382 13605
9160	0	0	Ki67+	 14390 13630
9161	0	0	Ki67+	 14397 13706
9162	0	0	Ki67+	 14401 13570
9163	0	0	Ki67+	 14405 13602
9164	0	0	Ki67+	 14418 13612
9165	0	0	Ki67+	 14419 13567
9166	0	0	Ki67+	 14433 14060
9167	0	0	Ki67+	 14437 13631
9168	0	0	Ki67+	 14438 13595
9169	0	0	Ki67+	 14439 13537
9170	0	0	Ki67+	 14440 14124
9171	0	0	Ki67+	 14446 13558
9172	0	0	Ki67+	 14449 14002
9173	0	0	Ki67+	 14452 13604
9174	0	0	Ki67+	 14452 14036
9175	0	0	Ki67+	 14458 13521
9176	0	0	Ki67+	 14459 14213
9177	0	0	Ki67+	 14462 13568
9178	0	0	Ki67+	 14468 13546
9179	0	0	Ki67+	 14475 13622
9180	0	0	Ki67+	 14475 14098
9181	0	0	Ki67+	 14476 13979
9182	0	0	Ki67+	 14477 13958
9183	0	0	Ki67+	 14478 14059
9184	0	0	Ki67+	 13754 14313
9185	0	0	Ki67+	 13766 14324
9186	0	0	Ki67+	 13815 14770
9187	0	0	Ki67+	 13817 14752
9188	0	0	Ki67+	 13838 14918
9189	0	0	Ki67+	 13846 14327
9190	0	0	Ki67+	 13849 14805
9191	0	0	Ki67+	 13856 14938
9192	0	0	Ki67+	 13861 14296
9193	0	0	Ki67+	 13864 14231
9194	0	0	Ki67+	 13876 14766
9195	0	0	Ki67+	 13877 14804
9196	0	0	Ki67+	 13881 14296
9197	0	0	Ki67+	 13893 14937
9198	0	0	Ki67+	 13898 14251
9199	0	0	Ki67+	 13904 14578
9200	0	0	Ki67+	 13904 14943
9201	0	0	Ki67+	 13905 14524
9202	0	0	Ki67+	 13909 14803
9203	0	0	Ki67+	 13915 14558
9204	0	0	Ki67+	 13922 14755
9205	0	0	Ki67+	 13925 14522
9206	0	0	Ki67+	 13935 14573
9207	0	0	Ki67+	 13935 14673
9208	0	0	Ki67+	 13941 14500
9209	0	0	Ki67+	 13948 14965
9210	0	0	Ki67+	 13950 14453
9211	0	0	Ki67+	 13953 14828
9212	0	0	Ki67+	 13962 14657
9213	0	0	Ki67+	 13962 15002
9214	0	0	Ki67+	 13969 14504
9215	0	0	Ki67+	 13974 14423
9216	0	0	Ki67+	 13974 14936
9217	0	0	Ki67+	 13989 14374
9218	0	0	Ki67+	 13993 14387
9219	0	0	Ki67+	 13994 14499
9220	0	0	Ki67+	 13996 15004
9221	0	0	Ki67+	 14007 14368
9222	0	0	Ki67+	 14008 14722
9223	0	0	Ki67+	 14010 14401
9224	0	0	Ki67+	 14014 14433
9225	0	0	Ki67+	 14015 14477
9226	0	0	Ki67+	 14016 14772
9227	0	0	Ki67+	 14024 14960
9228	0	0	Ki67+	 14028 14726
9229	0	0	Ki67+	 14031 14796
9230	0	0	Ki67+	 14048 14421
9231	0	0	Ki67+	 14054 14735
9232	0	0	Ki67+	 14055 14466
9233	0	0	Ki67+	 14061 14773
9234	0	0	Ki67+	 14079 14538
9235	0	0	Ki67+	 14086 14400
9236	0	0	Ki67+	 14099 14408
9237	0	0	Ki67+	 14099 14422
9238	0	0	Ki67+	 14103 14275
9239	0	0	Ki67+	 14107 14895
9240	0	0	Ki67+	 14113 14302
9241	0	0	Ki67+	 14114 14760
9242	0	0	Ki67+	 14119 14835
9243	0	0	Ki67+	 14122 14315
9244	0	0	Ki67+	 14134 14869
9245	0	0	Ki67+	 14140 14483
9246	0	0	Ki67+	 14141 14750
9247	0	0	Ki67+	 14145 14331
9248	0	0	Ki67+	 14147 14285
9249	0	0	Ki67+	 14151 14869
9250	0	0	Ki67+	 14158 14591
9251	0	0	Ki67+	 14161 14520
9252	0	0	Ki67+	 14164 14494
9253	0	0	Ki67+	 14172 14332
9254	0	0	Ki67+	 14174 14304
9255	0	0	Ki67+	 14194 14248
9256	0	0	Ki67+	 14195 14345
9257	0	0	Ki67+	 14206 14479
9258	0	0	Ki67+	 14211 14284
9259	0	0	Ki67+	 14229 14251
9260	0	0	Ki67+	 14231 14335
9261	0	0	Ki67+	 14233 14628
9262	0	0	Ki67+	 14252 14279
9263	0	0	Ki67+	 14258 14391
9264	0	0	Ki67+	 14264 14348
9265	0	0	Ki67+	 14269 14263
9266	0	0	Ki67+	 14275 14279
9267	0	0	Ki67+	 14276 14484
9268	0	0	Ki67+	 14279 14369
9269	0	0	Ki67+	 14284 14336
9270	0	0	Ki67+	 14286 14268
9271	0	0	Ki67+	 14286 14903
9272	0	0	Ki67+	 14288 14226
9273	0	0	Ki67+	 14288 14401
9274	0	0	Ki67+	 14288 14834
9275	0	0	Ki67+	 14289 14352
9276	0	0	Ki67+	 14302 14360
9277	0	0	Ki67+	 14303 14439
9278	0	0	Ki67+	 14304 14422
9279	0	0	Ki67+	 14306 14657
9280	0	0	Ki67+	 14312 14499
9281	0	0	Ki67+	 14331 14308
9282	0	0	Ki67+	 14348 14382
9283	0	0	Ki67+	 14349 14360
9284	0	0	Ki67+	 14357 14743
9285	0	0	Ki67+	 14361 14755
9286	0	0	Ki67+	 14364 14323
9287	0	0	Ki67+	 14366 14670
9288	0	0	Ki67+	 14367 14635
9289	0	0	Ki67+	 14373 14680
9290	0	0	Ki67+	 14376 14411
9291	0	0	Ki67+	 14377 14395
9292	0	0	Ki67+	 14380 14750
9293	0	0	Ki67+	 14381 14364
9294	0	0	Ki67+	 14382 14292
9295	0	0	Ki67+	 14382 14337
9296	0	0	Ki67+	 14387 14318
9297	0	0	Ki67+	 14391 14687
9298	0	0	Ki67+	 14394 14594
9299	0	0	Ki67+	 14397 14656
9300	0	0	Ki67+	 14399 14363
9301	0	0	Ki67+	 14400 14312
9302	0	0	Ki67+	 14400 14761
9303	0	0	Ki67+	 14403 14617
9304	0	0	Ki67+	 14405 14278
9305	0	0	Ki67+	 14409 14391
9306	0	0	Ki67+	 14409 14520
9307	0	0	Ki67+	 14410 14577
9308	0	0	Ki67+	 14416 14338
9309	0	0	Ki67+	 14417 14552
9310	0	0	Ki67+	 14417 14639
9311	0	0	Ki67+	 14420 15000
9312	0	0	Ki67+	 14421 14975
9313	0	0	Ki67+	 14423 14398
9314	0	0	Ki67+	 14424 14319
9315	0	0	Ki67+	 14425 14240
9316	0	0	Ki67+	 14428 14366
9317	0	0	Ki67+	 14428 14574
9318	0	0	Ki67+	 14428 14728
9319	0	0	Ki67+	 14430 14225
9320	0	0	Ki67+	 14432 14301
9321	0	0	Ki67+	 14433 14427
9322	0	0	Ki67+	 14436 14757
9323	0	0	Ki67+	 14438 14598
9324	0	0	Ki67+	 14438 14676
9325	0	0	Ki67+	 14441 14792
9326	0	0	Ki67+	 14442 14272
9327	0	0	Ki67+	 14445 14656
9328	0	0	Ki67+	 14447 14348
9329	0	0	Ki67+	 14450 14257
9330	0	0	Ki67+	 14450 14398
9331	0	0	Ki67+	 14458 14841
9332	0	0	Ki67+	 14462 14291
9333	0	0	Ki67+	 14463 14769
9334	0	0	Ki67+	 14464 14412
9335	0	0	Ki67+	 14467 14229
9336	0	0	Ki67+	 14468 14303
9337	0	0	Ki67+	 14477 14690
9338	0	0	Ki67+	 13955 15818
9339	0	0	Ki67+	 14171 15520
9340	0	0	Ki67+	 14178 15090
9341	0	0	Ki67+	 14400 15712
9342	0	0	Ki67+	 14403 15722
9343	0	0	Ki67+	 14407 15623
9344	0	0	Ki67+	 14409 15604
9345	0	0	Ki67+	 14421 15128
9346	0	0	Ki67+	 14424 15655
9347	0	0	Ki67+	 14432 15025
9348	0	0	Ki67+	 14440 15171
9349	0	0	Ki67+	 14445 15209
9350	0	0	Ki67+	 14453 15067
9351	0	0	Ki67+	 14455 15115
9352	0	0	Ki67+	 14465 15230
9353	0	0	Ki67+	 13975 16410
9354	0	0	Ki67+	 14460 16119
9355	0	0	Ki67+	 14466 16213
9356	0	0	Ki67+	 14476 16147
9357	0	0	Ki67+	 14368 16746
9358	0	0	Ki67+	 14049 18118
9359	0	0	Ki67+	 14238 18153
9360	0	0	Ki67+	 14401 17782
9361	0	0	Ki67+	 13783 18557
9362	0	0	Ki67+	 13801 18561
9363	0	0	Ki67+	 13967 18927
9364	0	0	Ki67+	 14004 18436
9365	0	0	Ki67+	 14013 18449
9366	0	0	Ki67+	 14069 18244
9367	0	0	Ki67+	 14104 18441
9368	0	0	Ki67+	 14112 18567
9369	0	0	Ki67+	 14291 18564
9370	0	0	Ki67+	 14300 18505
9371	0	0	Ki67+	 14317 18499
9372	0	0	Ki67+	 14348 18978
9373	0	0	Ki67+	 13685 19194
9374	0	0	Ki67+	 13809 19081
9375	0	0	Ki67+	 13815 19303
9376	0	0	Ki67+	 13871 19288
9377	0	0	Ki67+	 13873 19272
9378	0	0	Ki67+	 13990 19441
9379	0	0	Ki67+	 13994 19467
9380	0	0	Ki67+	 13996 19553
9381	0	0	Ki67+	 14012 19551
9382	0	0	Ki67+	 14014 19457
9383	0	0	Ki67+	 14032 19436
9384	0	0	Ki67+	 14038 19501
9385	0	0	Ki67+	 14047 19453
9386	0	0	Ki67+	 14059 19446
9387	0	0	Ki67+	 14070 19567
9388	0	0	Ki67+	 14086 19585
9389	0	0	Ki67+	 14091 19556
9390	0	0	Ki67+	 14103 19614
9391	0	0	Ki67+	 14118 19526
9392	0	0	Ki67+	 14134 19557
9393	0	0	Ki67+	 14139 19225
9394	0	0	Ki67+	 14152 19405
9395	0	0	Ki67+	 14153 19423
9396	0	0	Ki67+	 14179 19418
9397	0	0	Ki67+	 14191 19536
9398	0	0	Ki67+	 14224 19558
9399	0	0	Ki67+	 14241 19614
9400	0	0	Ki67+	 14242 19526
9401	0	0	Ki67+	 14281 19540
9402	0	0	Ki67+	 14311 19523
9403	0	0	Ki67+	 14329 19459
9404	0	0	Ki67+	 14339 19488
9405	0	0	Ki67+	 14366 19458
9406	0	0	Ki67+	 14393 19489
9407	0	0	Ki67+	 14443 19575
9408	0	0	Ki67+	 14468 19551
9409	0	0	Ki67+	 14315 20404
9410	0	0	Ki67+	 14388 20144
9411	0	0	Ki67+	 14393 19829
9412	0	0	Ki67+	 14426 20191
9413	0	0	Ki67+	 13729 20716
9414	0	0	Ki67+	 13788 20681
9415	0	0	Ki67+	 13816 21001
9416	0	0	Ki67+	 13887 20761
9417	0	0	Ki67+	 13888 20706
9418	0	0	Ki67+	 13891 20736
9419	0	0	Ki67+	 13913 20709
9420	0	0	Ki67+	 13915 20729
9421	0	0	Ki67+	 13930 20752
9422	0	0	Ki67+	 13936 20795
9423	0	0	Ki67+	 13959 20837
9424	0	0	Ki67+	 13963 21341
9425	0	0	Ki67+	 13977 20919
9426	0	0	Ki67+	 13984 20888
9427	0	0	Ki67+	 14011 20835
9428	0	0	Ki67+	 14040 21305
9429	0	0	Ki67+	 14053 20945
9430	0	0	Ki67+	 14066 21208
9431	0	0	Ki67+	 14123 21064
9432	0	0	Ki67+	 14135 21079
9433	0	0	Ki67+	 14142 21009
9434	0	0	Ki67+	 14303 20790
9435	0	0	Ki67+	 14399 20888
9436	0	0	Ki67+	 14445 21007
9437	0	0	Ki67+	 14474 21016
9438	0	0	Ki67+	 13689 22068
9439	0	0	Ki67+	 13797 22116
9440	0	0	Ki67+	 13864 21823
9441	0	0	Ki67+	 14103 22077
9442	0	0	Ki67+	 14109 21524
9443	0	0	Ki67+	 14140 21587
9444	0	0	Ki67+	 14146 21511
9445	0	0	Ki67+	 14266 22015
9446	0	0	Ki67+	 14361 21572
9447	0	0	Ki67+	 14458 21636
9448	0	0	Ki67+	 13731 22365
9449	0	0	Ki67+	 13771 22388
9450	0	0	Ki67+	 13782 22366
9451	0	0	Ki67+	 13817 22619
9452	0	0	Ki67+	 13820 22535
9453	0	0	Ki67+	 13850 22463
9454	0	0	Ki67+	 13868 22651
9455	0	0	Ki67+	 13875 22628
9456	0	0	Ki67+	 13887 22703
9457	0	0	Ki67+	 13888 22558
9458	0	0	Ki67+	 14104 22818
9459	0	0	Ki67+	 14181 22579
9460	0	0	Ki67+	 14246 22824
9461	0	0	Ki67+	 14268 22808
9462	0	0	Ki67+	 14327 22286
9463	0	0	Ki67+	 14330 22820
9464	0	0	Ki67+	 14396 22696
9465	0	0	Ki67+	 14432 22341
9466	0	0	Ki67+	 14438 22315
9467	0	0	Ki67+	 14458 22636
9468	0	0	Ki67+	 14459 22608
9469	0	0	Ki67+	 14465 23020
9470	0	0	Ki67+	 13734 23209
9471	0	0	Ki67+	 13763 23213
9472	0	0	Ki67+	 13808 23317
9473	0	0	Ki67+	 13879 23560
9474	0	0	Ki67+	 13891 23212
9475	0	0	Ki67+	 13908 23142
9476	0	0	Ki67+	 13927 23270
9477	0	0	Ki67+	 13946 23265
9478	0	0	Ki67+	 13990 23165
9479	0	0	Ki67+	 13991 23333
9480	0	0	Ki67+	 14030 23666
9481	0	0	Ki67+	 14054 23553
9482	0	0	Ki67+	 14105 23217
9483	0	0	Ki67+	 14121 23394
9484	0	0	Ki67+	 14145 23383
9485	0	0	Ki67+	 14289 23673
9486	0	0	Ki67+	 14290 23576
9487	0	0	Ki67+	 14377 23402
9488	0	0	Ki67+	 14383 23768
9489	0	0	Ki67+	 14395 23707
9490	0	0	Ki67+	 14423 23035
9491	0	0	Ki67+	 14467 23121
9492	0	0	Ki67+	 13728 25965
9493	0	0	Ki67+	 13744 25880
9494	0	0	Ki67+	 13829 25942
9495	0	0	Ki67+	 13842 25856
9496	0	0	Ki67+	 13858 25932
9497	0	0	Ki67+	 13945 26024
9498	0	0	Ki67+	 14129 25800
9499	0	0	Ki67+	 14180 26111
9500	0	0	Ki67+	 14181 25760
9501	0	0	Ki67+	 13689 26864
9502	0	0	Ki67+	 13743 26522
9503	0	0	Ki67+	 13821 26746
9504	0	0	Ki67+	 13876 26926
9505	0	0	Ki67+	 13902 26540
9506	0	0	Ki67+	 13979 26474
9507	0	0	Ki67+	 14161 26759
9508	0	0	Ki67+	 14232 26656
9509	0	0	Ki67+	 14272 26703
9510	0	0	Ki67+	 14404 26850
9511	0	0	Ki67+	 14432 26979
9512	0	0	Ki67+	 14438 26822
9513	0	0	Ki67+	 14463 26939
9514	0	0	Ki67+	 14473 26887
9515	0	0	Ki67+	 13716 28142
9516	0	0	Ki67+	 13743 28206
9517	0	0	Ki67+	 14498 11927
9518	0	0	Ki67+	 14548 12104
9519	0	0	Ki67+	 14554 11897
9520	0	0	Ki67+	 14575 11809
9521	0	0	Ki67+	 14579 11962
9522	0	0	Ki67+	 14601 12133
9523	0	0	Ki67+	 15057 11913
9524	0	0	Ki67+	 14528 12816
9525	0	0	Ki67+	 14542 12883
9526	0	0	Ki67+	 14734 13208
9527	0	0	Ki67+	 14761 13163
9528	0	0	Ki67+	 14777 13224
9529	0	0	Ki67+	 14781 13186
9530	0	0	Ki67+	 14793 13242
9531	0	0	Ki67+	 14851 13086
9532	0	0	Ki67+	 14854 13136
9533	0	0	Ki67+	 14861 13153
9534	0	0	Ki67+	 14899 13201
9535	0	0	Ki67+	 14935 13024
9536	0	0	Ki67+	 14939 13039
9537	0	0	Ki67+	 15048 13099
9538	0	0	Ki67+	 15056 13091
9539	0	0	Ki67+	 15062 13219
9540	0	0	Ki67+	 15063 13144
9541	0	0	Ki67+	 15068 12967
9542	0	0	Ki67+	 15069 13234
9543	0	0	Ki67+	 15085 13223
9544	0	0	Ki67+	 15100 13084
9545	0	0	Ki67+	 15102 13032
9546	0	0	Ki67+	 15104 13191
9547	0	0	Ki67+	 15116 13240
9548	0	0	Ki67+	 15141 13175
9549	0	0	Ki67+	 15141 13241
9550	0	0	Ki67+	 15148 13078
9551	0	0	Ki67+	 15156 13054
9552	0	0	Ki67+	 15161 13168
9553	0	0	Ki67+	 15162 13217
9554	0	0	Ki67+	 15168 13054
9555	0	0	Ki67+	 15177 13178
9556	0	0	Ki67+	 15190 13198
9557	0	0	Ki67+	 15213 13133
9558	0	0	Ki67+	 15214 13220
9559	0	0	Ki67+	 15217 13041
9560	0	0	Ki67+	 15219 13114
9561	0	0	Ki67+	 15219 13235
9562	0	0	Ki67+	 15225 13193
9563	0	0	Ki67+	 15226 12808
9564	0	0	Ki67+	 15227 12844
9565	0	0	Ki67+	 15229 12896
9566	0	0	Ki67+	 15229 13137
9567	0	0	Ki67+	 15230 13205
9568	0	0	Ki67+	 15234 12876
9569	0	0	Ki67+	 15234 13026
9570	0	0	Ki67+	 15236 12759
9571	0	0	Ki67+	 15237 12967
9572	0	0	Ki67+	 15238 12825
9573	0	0	Ki67+	 15242 13096
9574	0	0	Ki67+	 15245 12874
9575	0	0	Ki67+	 15246 13030
9576	0	0	Ki67+	 15247 13116
9577	0	0	Ki67+	 15248 13217
9578	0	0	Ki67+	 15250 13004
9579	0	0	Ki67+	 15254 12950
9580	0	0	Ki67+	 15255 13059
9581	0	0	Ki67+	 15256 12916
9582	0	0	Ki67+	 15261 12542
9583	0	0	Ki67+	 15264 13015
9584	0	0	Ki67+	 15269 12893
9585	0	0	Ki67+	 15270 12980
9586	0	0	Ki67+	 15277 13105
9587	0	0	Ki67+	 15278 12464
9588	0	0	Ki67+	 15279 13232
9589	0	0	Ki67+	 14487 13467
9590	0	0	Ki67+	 14490 14007
9591	0	0	Ki67+	 14497 13508
9592	0	0	Ki67+	 14507 13632
9593	0	0	Ki67+	 14508 13568
9594	0	0	Ki67+	 14509 13941
9595	0	0	Ki67+	 14515 14024
9596	0	0	Ki67+	 14518 13980
9597	0	0	Ki67+	 14519 13457
9598	0	0	Ki67+	 14523 13483
9599	0	0	Ki67+	 14526 13922
9600	0	0	Ki67+	 14531 13448
9601	0	0	Ki67+	 14535 13410
9602	0	0	Ki67+	 14537 13473
9603	0	0	Ki67+	 14542 13962
9604	0	0	Ki67+	 14542 14006
9605	0	0	Ki67+	 14551 13499
9606	0	0	Ki67+	 14555 13920
9607	0	0	Ki67+	 14558 13964
9608	0	0	Ki67+	 14559 13797
9609	0	0	Ki67+	 14562 13424
9610	0	0	Ki67+	 14567 13447
9611	0	0	Ki67+	 14568 13890
9612	0	0	Ki67+	 14572 13919
9613	0	0	Ki67+	 14575 13959
9614	0	0	Ki67+	 14576 13945
9615	0	0	Ki67+	 14580 14027
9616	0	0	Ki67+	 14587 13989
9617	0	0	Ki67+	 14589 13893
9618	0	0	Ki67+	 14594 13361
9619	0	0	Ki67+	 14598 13925
9620	0	0	Ki67+	 14601 13906
9621	0	0	Ki67+	 14602 14006
9622	0	0	Ki67+	 14604 13890
9623	0	0	Ki67+	 14604 13957
9624	0	0	Ki67+	 14606 13427
9625	0	0	Ki67+	 14618 13323
9626	0	0	Ki67+	 14624 13972
9627	0	0	Ki67+	 14631 14016
9628	0	0	Ki67+	 14639 14027
9629	0	0	Ki67+	 14642 13726
9630	0	0	Ki67+	 14647 13610
9631	0	0	Ki67+	 14658 13553
9632	0	0	Ki67+	 14660 13375
9633	0	0	Ki67+	 14661 14019
9634	0	0	Ki67+	 14663 13973
9635	0	0	Ki67+	 14672 14036
9636	0	0	Ki67+	 14676 13998
9637	0	0	Ki67+	 14684 13598
9638	0	0	Ki67+	 14689 13656
9639	0	0	Ki67+	 14695 14024
9640	0	0	Ki67+	 14697 13257
9641	0	0	Ki67+	 14700 13296
9642	0	0	Ki67+	 14703 13575
9643	0	0	Ki67+	 14711 13559
9644	0	0	Ki67+	 14712 14026
9645	0	0	Ki67+	 14713 13270
9646	0	0	Ki67+	 14714 13338
9647	0	0	Ki67+	 14714 13657
9648	0	0	Ki67+	 14726 13328
9649	0	0	Ki67+	 14742 13703
9650	0	0	Ki67+	 14745 13336
9651	0	0	Ki67+	 14745 13918
9652	0	0	Ki67+	 14746 13501
9653	0	0	Ki67+	 14749 13352
9654	0	0	Ki67+	 14753 13620
9655	0	0	Ki67+	 14755 13298
9656	0	0	Ki67+	 14767 13307
9657	0	0	Ki67+	 14771 13657
9658	0	0	Ki67+	 14782 13737
9659	0	0	Ki67+	 14783 13511
9660	0	0	Ki67+	 14788 13710
9661	0	0	Ki67+	 14790 13665
9662	0	0	Ki67+	 14792 13621
9663	0	0	Ki67+	 14797 13687
9664	0	0	Ki67+	 14807 13484
9665	0	0	Ki67+	 14812 13516
9666	0	0	Ki67+	 14813 13717
9667	0	0	Ki67+	 14816 13593
9668	0	0	Ki67+	 14817 13642
9669	0	0	Ki67+	 14821 13551
9670	0	0	Ki67+	 14823 13666
9671	0	0	Ki67+	 14824 13494
9672	0	0	Ki67+	 14828 13974
9673	0	0	Ki67+	 14829 13693
9674	0	0	Ki67+	 14832 13276
9675	0	0	Ki67+	 14834 13539
9676	0	0	Ki67+	 14835 13416
9677	0	0	Ki67+	 14835 13520
9678	0	0	Ki67+	 14836 13655
9679	0	0	Ki67+	 14838 13617
9680	0	0	Ki67+	 14840 13570
9681	0	0	Ki67+	 14844 13676
9682	0	0	Ki67+	 14850 13641
9683	0	0	Ki67+	 14851 13480
9684	0	0	Ki67+	 14851 13708
9685	0	0	Ki67+	 14852 13737
9686	0	0	Ki67+	 14854 13430
9687	0	0	Ki67+	 14857 13380
9688	0	0	Ki67+	 14860 13560
9689	0	0	Ki67+	 14861 13820
9690	0	0	Ki67+	 14863 13604
9691	0	0	Ki67+	 14866 13487
9692	0	0	Ki67+	 14866 13683
9693	0	0	Ki67+	 14867 13361
9694	0	0	Ki67+	 14867 13502
9695	0	0	Ki67+	 14867 13653
9696	0	0	Ki67+	 14867 13718
9697	0	0	Ki67+	 14870 13826
9698	0	0	Ki67+	 14871 13528
9699	0	0	Ki67+	 14872 14007
9700	0	0	Ki67+	 14875 13539
9701	0	0	Ki67+	 14877 13565
9702	0	0	Ki67+	 14879 13669
9703	0	0	Ki67+	 14884 13510
9704	0	0	Ki67+	 14887 13856
9705	0	0	Ki67+	 14889 13597
9706	0	0	Ki67+	 14890 13693
9707	0	0	Ki67+	 14891 13805
9708	0	0	Ki67+	 14894 13550
9709	0	0	Ki67+	 14894 13624
9710	0	0	Ki67+	 14898 13341
9711	0	0	Ki67+	 14898 13461
9712	0	0	Ki67+	 14900 13586
9713	0	0	Ki67+	 14900 13813
9714	0	0	Ki67+	 14901 13857
9715	0	0	Ki67+	 14909 13665
9716	0	0	Ki67+	 14916 13527
9717	0	0	Ki67+	 14916 13625
9718	0	0	Ki67+	 14917 13563
9719	0	0	Ki67+	 14919 13727
9720	0	0	Ki67+	 14925 13797
9721	0	0	Ki67+	 14936 13561
9722	0	0	Ki67+	 14938 13546
9723	0	0	Ki67+	 14940 13788
9724	0	0	Ki67+	 14941 13604
9725	0	0	Ki67+	 14942 13304
9726	0	0	Ki67+	 14943 13327
9727	0	0	Ki67+	 14943 13448
9728	0	0	Ki67+	 14943 13650
9729	0	0	Ki67+	 14948 13525
9730	0	0	Ki67+	 14949 13796
9731	0	0	Ki67+	 14961 13299
9732	0	0	Ki67+	 14962 13846
9733	0	0	Ki67+	 14963 13647
9734	0	0	Ki67+	 14964 13503
9735	0	0	Ki67+	 14964 13540
9736	0	0	Ki67+	 14967 13691
9737	0	0	Ki67+	 14972 13566
9738	0	0	Ki67+	 14972 13746
9739	0	0	Ki67+	 14977 13620
9740	0	0	Ki67+	 14978 13307
9741	0	0	Ki67+	 14981 13484
9742	0	0	Ki67+	 14981 13961
9743	0	0	Ki67+	 14984 13325
9744	0	0	Ki67+	 14984 13595
9745	0	0	Ki67+	 14986 13437
9746	0	0	Ki67+	 14993 13738
9747	0	0	Ki67+	 15002 13509
9748	0	0	Ki67+	 15009 13284
9749	0	0	Ki67+	 15012 13567
9750	0	0	Ki67+	 15013 13580
9751	0	0	Ki67+	 15019 13276
9752	0	0	Ki67+	 15031 13713
9753	0	0	Ki67+	 15041 13699
9754	0	0	Ki67+	 15045 13575
9755	0	0	Ki67+	 15071 13389
9756	0	0	Ki67+	 15076 13250
9757	0	0	Ki67+	 15117 13285
9758	0	0	Ki67+	 15126 13361
9759	0	0	Ki67+	 15132 13291
9760	0	0	Ki67+	 15145 13269
9761	0	0	Ki67+	 15150 13324
9762	0	0	Ki67+	 15152 13252
9763	0	0	Ki67+	 15169 13298
9764	0	0	Ki67+	 15179 13333
9765	0	0	Ki67+	 15208 13376
9766	0	0	Ki67+	 15238 13266
9767	0	0	Ki67+	 15240 13253
9768	0	0	Ki67+	 15251 13281
9769	0	0	Ki67+	 15271 13262
9770	0	0	Ki67+	 14481 14388
9771	0	0	Ki67+	 14481 14748
9772	0	0	Ki67+	 14483 14231
9773	0	0	Ki67+	 14483 14566
9774	0	0	Ki67+	 14486 14414
9775	0	0	Ki67+	 14492 14709
9776	0	0	Ki67+	 14493 14249
9777	0	0	Ki67+	 14496 14298
9778	0	0	Ki67+	 14501 14753
9779	0	0	Ki67+	 14503 14088
9780	0	0	Ki67+	 14503 14569
9781	0	0	Ki67+	 14505 14405
9782	0	0	Ki67+	 14506 14702
9783	0	0	Ki67+	 14507 14210
9784	0	0	Ki67+	 14508 14195
9785	0	0	Ki67+	 14509 14275
9786	0	0	Ki67+	 14509 14760
9787	0	0	Ki67+	 14519 14377
9788	0	0	Ki67+	 14522 14754
9789	0	0	Ki67+	 14523 14078
9790	0	0	Ki67+	 14523 14207
9791	0	0	Ki67+	 14523 14324
9792	0	0	Ki67+	 14524 14283
9793	0	0	Ki67+	 14524 14493
9794	0	0	Ki67+	 14526 14248
9795	0	0	Ki67+	 14529 14698
9796	0	0	Ki67+	 14531 14746
9797	0	0	Ki67+	 14534 14545
9798	0	0	Ki67+	 14535 14829
9799	0	0	Ki67+	 14538 14350
9800	0	0	Ki67+	 14541 14374
9801	0	0	Ki67+	 14542 14763
9802	0	0	Ki67+	 14544 14397
9803	0	0	Ki67+	 14544 14724
9804	0	0	Ki67+	 14549 14362
9805	0	0	Ki67+	 14551 14209
9806	0	0	Ki67+	 14552 14280
9807	0	0	Ki67+	 14556 14331
9808	0	0	Ki67+	 14564 14056
9809	0	0	Ki67+	 14567 14701
9810	0	0	Ki67+	 14568 14341
9811	0	0	Ki67+	 14569 14368
9812	0	0	Ki67+	 14574 14319
9813	0	0	Ki67+	 14575 14287
9814	0	0	Ki67+	 14575 14351
9815	0	0	Ki67+	 14577 14217
9816	0	0	Ki67+	 14581 14805
9817	0	0	Ki67+	 14582 14125
9818	0	0	Ki67+	 14582 14458
9819	0	0	Ki67+	 14591 14279
9820	0	0	Ki67+	 14592 14305
9821	0	0	Ki67+	 14594 14327
9822	0	0	Ki67+	 14598 14142
9823	0	0	Ki67+	 14599 14227
9824	0	0	Ki67+	 14599 14484
9825	0	0	Ki67+	 14601 14263
9826	0	0	Ki67+	 14603 14162
9827	0	0	Ki67+	 14604 14446
9828	0	0	Ki67+	 14608 14534
9829	0	0	Ki67+	 14614 14117
9830	0	0	Ki67+	 14614 14304
9831	0	0	Ki67+	 14616 14840
9832	0	0	Ki67+	 14619 14543
9833	0	0	Ki67+	 14620 14500
9834	0	0	Ki67+	 14622 14065
9835	0	0	Ki67+	 14622 14270
9836	0	0	Ki67+	 14626 14123
9837	0	0	Ki67+	 14630 14510
9838	0	0	Ki67+	 14636 14150
9839	0	0	Ki67+	 14641 14095
9840	0	0	Ki67+	 14641 14252
9841	0	0	Ki67+	 14643 14298
9842	0	0	Ki67+	 14645 14064
9843	0	0	Ki67+	 14647 14751
9844	0	0	Ki67+	 14649 14495
9845	0	0	Ki67+	 14653 14408
9846	0	0	Ki67+	 14653 14540
9847	0	0	Ki67+	 14656 14395
9848	0	0	Ki67+	 14657 14486
9849	0	0	Ki67+	 14658 14743
9850	0	0	Ki67+	 14659 14432
9851	0	0	Ki67+	 14660 14277
9852	0	0	Ki67+	 14661 14467
9853	0	0	Ki67+	 14663 14550
9854	0	0	Ki67+	 14667 14511
9855	0	0	Ki67+	 14689 14435
9856	0	0	Ki67+	 14697 14484
9857	0	0	Ki67+	 14698 14050
9858	0	0	Ki67+	 14698 14085
9859	0	0	Ki67+	 14699 14301
9860	0	0	Ki67+	 14702 14532
9861	0	0	Ki67+	 14704 14396
9862	0	0	Ki67+	 14709 14518
9863	0	0	Ki67+	 14718 14493
9864	0	0	Ki67+	 14730 14399
9865	0	0	Ki67+	 14731 14453
9866	0	0	Ki67+	 14735 14409
9867	0	0	Ki67+	 14740 14833
9868	0	0	Ki67+	 14742 14073
9869	0	0	Ki67+	 14744 14466
9870	0	0	Ki67+	 14750 14449
9871	0	0	Ki67+	 14751 14410
9872	0	0	Ki67+	 14751 14508
9873	0	0	Ki67+	 14751 14556
9874	0	0	Ki67+	 14758 14490
9875	0	0	Ki67+	 14760 14319
9876	0	0	Ki67+	 14761 14778
9877	0	0	Ki67+	 14763 14449
9878	0	0	Ki67+	 14770 14513
9879	0	0	Ki67+	 14772 14323
9880	0	0	Ki67+	 14772 14374
9881	0	0	Ki67+	 14772 14809
9882	0	0	Ki67+	 14772 14841
9883	0	0	Ki67+	 14776 14357
9884	0	0	Ki67+	 14788 14365
9885	0	0	Ki67+	 14788 14754
9886	0	0	Ki67+	 14789 14495
9887	0	0	Ki67+	 14789 14521
9888	0	0	Ki67+	 14791 14682
9889	0	0	Ki67+	 14792 14335
9890	0	0	Ki67+	 14792 14464
9891	0	0	Ki67+	 14795 14064
9892	0	0	Ki67+	 14795 14819
9893	0	0	Ki67+	 14796 14693
9894	0	0	Ki67+	 14798 14408
9895	0	0	Ki67+	 14802 14372
9896	0	0	Ki67+	 14803 14778
9897	0	0	Ki67+	 14805 14305
9898	0	0	Ki67+	 14813 14662
9899	0	0	Ki67+	 14815 14421
9900	0	0	Ki67+	 14817 14273
9901	0	0	Ki67+	 14820 14450
9902	0	0	Ki67+	 14821 14833
9903	0	0	Ki67+	 14825 14690
9904	0	0	Ki67+	 14832 14787
9905	0	0	Ki67+	 14835 14798
9906	0	0	Ki67+	 14839 14676
9907	0	0	Ki67+	 14840 14817
9908	0	0	Ki67+	 14841 14279
9909	0	0	Ki67+	 14852 14145
9910	0	0	Ki67+	 14852 14833
9911	0	0	Ki67+	 14859 14406
9912	0	0	Ki67+	 14876 14778
9913	0	0	Ki67+	 14878 14806
9914	0	0	Ki67+	 14894 14669
9915	0	0	Ki67+	 14898 14576
9916	0	0	Ki67+	 14901 14172
9917	0	0	Ki67+	 14905 14220
9918	0	0	Ki67+	 14907 14758
9919	0	0	Ki67+	 14907 14826
9920	0	0	Ki67+	 14910 14603
9921	0	0	Ki67+	 14919 14717
9922	0	0	Ki67+	 14923 14840
9923	0	0	Ki67+	 14924 14193
9924	0	0	Ki67+	 14925 14217
9925	0	0	Ki67+	 14927 14612
9926	0	0	Ki67+	 14931 14531
9927	0	0	Ki67+	 14932 14109
9928	0	0	Ki67+	 14933 14748
9929	0	0	Ki67+	 14934 14787
9930	0	0	Ki67+	 14935 14726
9931	0	0	Ki67+	 14936 14673
9932	0	0	Ki67+	 14937 14228
9933	0	0	Ki67+	 14938 14640
9934	0	0	Ki67+	 14940 14545
9935	0	0	Ki67+	 14943 14195
9936	0	0	Ki67+	 14949 14604
9937	0	0	Ki67+	 14950 14106
9938	0	0	Ki67+	 14955 14506
9939	0	0	Ki67+	 14959 14676
9940	0	0	Ki67+	 14962 14518
9941	0	0	Ki67+	 14963 14227
9942	0	0	Ki67+	 14966 14121
9943	0	0	Ki67+	 14968 14613
9944	0	0	Ki67+	 14968 14624
9945	0	0	Ki67+	 14973 14537
9946	0	0	Ki67+	 14985 14640
9947	0	0	Ki67+	 14985 14748
9948	0	0	Ki67+	 14986 14802
9949	0	0	Ki67+	 14987 14553
9950	0	0	Ki67+	 14994 14840
9951	0	0	Ki67+	 14999 14527
9952	0	0	Ki67+	 14999 14668
9953	0	0	Ki67+	 15000 14770
9954	0	0	Ki67+	 15010 14092
9955	0	0	Ki67+	 15010 14191
9956	0	0	Ki67+	 15011 14688
9957	0	0	Ki67+	 15011 14738
9958	0	0	Ki67+	 15018 14750
9959	0	0	Ki67+	 15019 14583
9960	0	0	Ki67+	 15022 14207
9961	0	0	Ki67+	 15022 14700
9962	0	0	Ki67+	 15027 14118
9963	0	0	Ki67+	 15030 14767
9964	0	0	Ki67+	 15032 14537
9965	0	0	Ki67+	 15043 14504
9966	0	0	Ki67+	 15044 14141
9967	0	0	Ki67+	 15047 14111
9968	0	0	Ki67+	 15049 14645
9969	0	0	Ki67+	 15055 14670
9970	0	0	Ki67+	 15056 14465
9971	0	0	Ki67+	 15062 14628
9972	0	0	Ki67+	 15064 14144
9973	0	0	Ki67+	 15064 14695
9974	0	0	Ki67+	 15066 14434
9975	0	0	Ki67+	 15070 14659
9976	0	0	Ki67+	 15070 14715
9977	0	0	Ki67+	 15072 14421
9978	0	0	Ki67+	 15073 14729
9979	0	0	Ki67+	 15074 14544
9980	0	0	Ki67+	 15083 14562
9981	0	0	Ki67+	 15099 14397
9982	0	0	Ki67+	 15100 14699
9983	0	0	Ki67+	 15104 14673
9984	0	0	Ki67+	 15107 14240
9985	0	0	Ki67+	 15109 14456
9986	0	0	Ki67+	 15112 14730
9987	0	0	Ki67+	 15113 14376
9988	0	0	Ki67+	 15121 14644
9989	0	0	Ki67+	 15131 14693
9990	0	0	Ki67+	 15136 14663
9991	0	0	Ki67+	 15138 14342
9992	0	0	Ki67+	 15142 14727
9993	0	0	Ki67+	 15148 14357
9994	0	0	Ki67+	 15148 14392
9995	0	0	Ki67+	 15150 14368
9996	0	0	Ki67+	 15159 14680
9997	0	0	Ki67+	 15166 14368
9998	0	0	Ki67+	 15168 14595
9999	0	0	Ki67+	 15172 14722
10000	0	0	Ki67+	 15172 14732
10001	0	0	Ki67+	 15188 14599
10002	0	0	Ki67+	 15188 14719
10003	0	0	Ki67+	 15189 14665
10004	0	0	Ki67+	 15238 14426
10005	0	0	Ki67+	 15240 14479
10006	0	0	Ki67+	 15244 14227
10007	0	0	Ki67+	 15252 14205
10008	0	0	Ki67+	 15255 14560
10009	0	0	Ki67+	 15266 14396
10010	0	0	Ki67+	 14482 15036
10011	0	0	Ki67+	 14484 15085
10012	0	0	Ki67+	 14492 15052
10013	0	0	Ki67+	 14492 15426
10014	0	0	Ki67+	 14494 14961
10015	0	0	Ki67+	 14506 15412
10016	0	0	Ki67+	 14514 14875
10017	0	0	Ki67+	 14517 14924
10018	0	0	Ki67+	 14539 15502
10019	0	0	Ki67+	 14544 14983
10020	0	0	Ki67+	 14565 14865
10021	0	0	Ki67+	 14565 15195
10022	0	0	Ki67+	 14574 15208
10023	0	0	Ki67+	 14575 15527
10024	0	0	Ki67+	 14585 15545
10025	0	0	Ki67+	 14602 14864
10026	0	0	Ki67+	 14603 15465
10027	0	0	Ki67+	 14619 15185
10028	0	0	Ki67+	 14626 15646
10029	0	0	Ki67+	 14629 15626
10030	0	0	Ki67+	 14644 15055
10031	0	0	Ki67+	 14646 15621
10032	0	0	Ki67+	 14650 15496
10033	0	0	Ki67+	 14660 15030
10034	0	0	Ki67+	 14664 15060
10035	0	0	Ki67+	 14666 15513
10036	0	0	Ki67+	 14671 15111
10037	0	0	Ki67+	 14674 14973
10038	0	0	Ki67+	 14677 15557
10039	0	0	Ki67+	 14678 15321
10040	0	0	Ki67+	 14681 15341
10041	0	0	Ki67+	 14682 15353
10042	0	0	Ki67+	 14683 15037
10043	0	0	Ki67+	 14684 15122
10044	0	0	Ki67+	 14689 14950
10045	0	0	Ki67+	 14690 15009
10046	0	0	Ki67+	 14692 15423
10047	0	0	Ki67+	 14693 15574
10048	0	0	Ki67+	 14694 15051
10049	0	0	Ki67+	 14695 15131
10050	0	0	Ki67+	 14698 14985
10051	0	0	Ki67+	 14700 14916
10052	0	0	Ki67+	 14701 15313
10053	0	0	Ki67+	 14703 15097
10054	0	0	Ki67+	 14705 15587
10055	0	0	Ki67+	 14706 15071
10056	0	0	Ki67+	 14707 15453
10057	0	0	Ki67+	 14713 15063
10058	0	0	Ki67+	 14715 15352
10059	0	0	Ki67+	 14715 15555
10060	0	0	Ki67+	 14716 14925
10061	0	0	Ki67+	 14716 15386
10062	0	0	Ki67+	 14723 14893
10063	0	0	Ki67+	 14726 15024
10064	0	0	Ki67+	 14731 14926
10065	0	0	Ki67+	 14731 15113
10066	0	0	Ki67+	 14732 15382
10067	0	0	Ki67+	 14733 15071
10068	0	0	Ki67+	 14735 14988
10069	0	0	Ki67+	 14736 15611
10070	0	0	Ki67+	 14740 15559
10071	0	0	Ki67+	 14743 15406
10072	0	0	Ki67+	 14747 14881
10073	0	0	Ki67+	 14751 15339
10074	0	0	Ki67+	 14753 15079
10075	0	0	Ki67+	 14759 15352
10076	0	0	Ki67+	 14765 15271
10077	0	0	Ki67+	 14766 14925
10078	0	0	Ki67+	 14766 14984
10079	0	0	Ki67+	 14768 15287
10080	0	0	Ki67+	 14769 15020
10081	0	0	Ki67+	 14775 15386
10082	0	0	Ki67+	 14776 15357
10083	0	0	Ki67+	 14776 15372
10084	0	0	Ki67+	 14786 14955
10085	0	0	Ki67+	 14787 15028
10086	0	0	Ki67+	 14791 14871
10087	0	0	Ki67+	 14797 15276
10088	0	0	Ki67+	 14800 14851
10089	0	0	Ki67+	 14800 14927
10090	0	0	Ki67+	 14803 15263
10091	0	0	Ki67+	 14810 15414
10092	0	0	Ki67+	 14813 15436
10093	0	0	Ki67+	 14817 14964
10094	0	0	Ki67+	 14819 15328
10095	0	0	Ki67+	 14821 15348
10096	0	0	Ki67+	 14823 15520
10097	0	0	Ki67+	 14827 15002
10098	0	0	Ki67+	 14841 14930
10099	0	0	Ki67+	 14846 15425
10100	0	0	Ki67+	 14847 14871
10101	0	0	Ki67+	 14847 15332
10102	0	0	Ki67+	 14848 14979
10103	0	0	Ki67+	 14852 15376
10104	0	0	Ki67+	 14865 15413
10105	0	0	Ki67+	 14866 15207
10106	0	0	Ki67+	 14871 14901
10107	0	0	Ki67+	 14871 14994
10108	0	0	Ki67+	 14873 15261
10109	0	0	Ki67+	 14873 15283
10110	0	0	Ki67+	 14883 14913
10111	0	0	Ki67+	 14884 14851
10112	0	0	Ki67+	 14884 14871
10113	0	0	Ki67+	 14886 15218
10114	0	0	Ki67+	 14889 15384
10115	0	0	Ki67+	 14890 15334
10116	0	0	Ki67+	 14892 15286
10117	0	0	Ki67+	 14898 14860
10118	0	0	Ki67+	 14900 14886
10119	0	0	Ki67+	 14900 14925
10120	0	0	Ki67+	 14910 14866
10121	0	0	Ki67+	 14915 15161
10122	0	0	Ki67+	 14919 15315
10123	0	0	Ki67+	 14920 15552
10124	0	0	Ki67+	 14922 15139
10125	0	0	Ki67+	 14929 15241
10126	0	0	Ki67+	 14930 15205
10127	0	0	Ki67+	 14933 15252
10128	0	0	Ki67+	 14935 15495
10129	0	0	Ki67+	 14937 15365
10130	0	0	Ki67+	 14940 14905
10131	0	0	Ki67+	 14950 15299
10132	0	0	Ki67+	 14955 15130
10133	0	0	Ki67+	 14957 14920
10134	0	0	Ki67+	 14957 15334
10135	0	0	Ki67+	 14958 15346
10136	0	0	Ki67+	 14959 15194
10137	0	0	Ki67+	 14959 15237
10138	0	0	Ki67+	 14965 15160
10139	0	0	Ki67+	 14965 15262
10140	0	0	Ki67+	 14968 15282
10141	0	0	Ki67+	 14970 15305
10142	0	0	Ki67+	 14971 15208
10143	0	0	Ki67+	 14977 15590
10144	0	0	Ki67+	 14982 14868
10145	0	0	Ki67+	 14985 15252
10146	0	0	Ki67+	 14990 15165
10147	0	0	Ki67+	 14991 15040
10148	0	0	Ki67+	 14991 15106
10149	0	0	Ki67+	 14995 14877
10150	0	0	Ki67+	 14995 15118
10151	0	0	Ki67+	 14998 15187
10152	0	0	Ki67+	 14999 15272
10153	0	0	Ki67+	 15007 15287
10154	0	0	Ki67+	 15009 15327
10155	0	0	Ki67+	 15010 14885
10156	0	0	Ki67+	 15016 14854
10157	0	0	Ki67+	 15020 15199
10158	0	0	Ki67+	 15025 15101
10159	0	0	Ki67+	 15028 15119
10160	0	0	Ki67+	 15030 15056
10161	0	0	Ki67+	 15032 15141
10162	0	0	Ki67+	 15047 15186
10163	0	0	Ki67+	 15054 15204
10164	0	0	Ki67+	 15057 15127
10165	0	0	Ki67+	 15065 15100
10166	0	0	Ki67+	 15081 15216
10167	0	0	Ki67+	 15083 15199
10168	0	0	Ki67+	 15090 15157
10169	0	0	Ki67+	 15096 15111
10170	0	0	Ki67+	 15099 15222
10171	0	0	Ki67+	 15099 15562
10172	0	0	Ki67+	 15105 15185
10173	0	0	Ki67+	 15114 15077
10174	0	0	Ki67+	 15121 15128
10175	0	0	Ki67+	 15121 15196
10176	0	0	Ki67+	 15124 15218
10177	0	0	Ki67+	 15130 15144
10178	0	0	Ki67+	 15131 15087
10179	0	0	Ki67+	 15137 15167
10180	0	0	Ki67+	 15141 15046
10181	0	0	Ki67+	 15142 15106
10182	0	0	Ki67+	 15143 15190
10183	0	0	Ki67+	 15153 15170
10184	0	0	Ki67+	 15157 15207
10185	0	0	Ki67+	 15160 15125
10186	0	0	Ki67+	 15164 15045
10187	0	0	Ki67+	 15164 15073
10188	0	0	Ki67+	 15167 15012
10189	0	0	Ki67+	 15172 15082
10190	0	0	Ki67+	 15179 15148
10191	0	0	Ki67+	 15187 15016
10192	0	0	Ki67+	 15188 15100
10193	0	0	Ki67+	 15196 15032
10194	0	0	Ki67+	 15203 15141
10195	0	0	Ki67+	 15205 14962
10196	0	0	Ki67+	 15210 14990
10197	0	0	Ki67+	 15212 15047
10198	0	0	Ki67+	 15214 15489
10199	0	0	Ki67+	 15224 15084
10200	0	0	Ki67+	 15237 15098
10201	0	0	Ki67+	 15259 14909
10202	0	0	Ki67+	 15277 15049
10203	0	0	Ki67+	 15278 14917
10204	0	0	Ki67+	 15278 15009
10205	0	0	Ki67+	 14482 16198
10206	0	0	Ki67+	 14483 15673
10207	0	0	Ki67+	 14491 16259
10208	0	0	Ki67+	 14514 15715
10209	0	0	Ki67+	 14516 15730
10210	0	0	Ki67+	 14518 15802
10211	0	0	Ki67+	 14526 15773
10212	0	0	Ki67+	 14552 15731
10213	0	0	Ki67+	 14565 15899
10214	0	0	Ki67+	 14582 15779
10215	0	0	Ki67+	 14585 15725
10216	0	0	Ki67+	 14591 15772
10217	0	0	Ki67+	 14593 15848
10218	0	0	Ki67+	 14596 15782
10219	0	0	Ki67+	 14606 15833
10220	0	0	Ki67+	 14612 15899
10221	0	0	Ki67+	 14618 15873
10222	0	0	Ki67+	 14620 15672
10223	0	0	Ki67+	 14629 15745
10224	0	0	Ki67+	 14631 16063
10225	0	0	Ki67+	 14633 15826
10226	0	0	Ki67+	 14636 15810
10227	0	0	Ki67+	 14638 15671
10228	0	0	Ki67+	 14639 15733
10229	0	0	Ki67+	 14639 16138
10230	0	0	Ki67+	 14640 16076
10231	0	0	Ki67+	 14645 15749
10232	0	0	Ki67+	 14646 15885
10233	0	0	Ki67+	 14653 15900
10234	0	0	Ki67+	 14655 16150
10235	0	0	Ki67+	 14656 15782
10236	0	0	Ki67+	 14662 15719
10237	0	0	Ki67+	 14668 15814
10238	0	0	Ki67+	 14671 15764
10239	0	0	Ki67+	 14696 15957
10240	0	0	Ki67+	 14697 15680
10241	0	0	Ki67+	 14707 16018
10242	0	0	Ki67+	 14720 15941
10243	0	0	Ki67+	 14727 15999
10244	0	0	Ki67+	 14730 16105
10245	0	0	Ki67+	 14732 15965
10246	0	0	Ki67+	 14737 15895
10247	0	0	Ki67+	 14739 15687
10248	0	0	Ki67+	 14754 16005
10249	0	0	Ki67+	 14755 15974
10250	0	0	Ki67+	 14760 15656
10251	0	0	Ki67+	 14770 16314
10252	0	0	Ki67+	 14783 15703
10253	0	0	Ki67+	 14788 16024
10254	0	0	Ki67+	 14819 15733
10255	0	0	Ki67+	 14824 15984
10256	0	0	Ki67+	 14829 15705
10257	0	0	Ki67+	 14833 15742
10258	0	0	Ki67+	 14845 15666
10259	0	0	Ki67+	 14850 15962
10260	0	0	Ki67+	 14862 15656
10261	0	0	Ki67+	 14885 15669
10262	0	0	Ki67+	 14885 15703
10263	0	0	Ki67+	 14905 15662
10264	0	0	Ki67+	 14912 15865
10265	0	0	Ki67+	 14924 16110
10266	0	0	Ki67+	 14928 15681
10267	0	0	Ki67+	 14974 15662
10268	0	0	Ki67+	 15010 15712
10269	0	0	Ki67+	 15060 16365
10270	0	0	Ki67+	 15072 16394
10271	0	0	Ki67+	 15097 16440
10272	0	0	Ki67+	 15112 15798
10273	0	0	Ki67+	 15133 15827
10274	0	0	Ki67+	 15134 15730
10275	0	0	Ki67+	 15135 15803
10276	0	0	Ki67+	 15136 15716
10277	0	0	Ki67+	 15157 15767
10278	0	0	Ki67+	 15162 15800
10279	0	0	Ki67+	 15231 15935
10280	0	0	Ki67+	 15243 16319
10281	0	0	Ki67+	 15256 16420
10282	0	0	Ki67+	 15274 16014
10283	0	0	Ki67+	 14848 16844
10284	0	0	Ki67+	 14909 16901
10285	0	0	Ki67+	 14942 16862
10286	0	0	Ki67+	 14946 16950
10287	0	0	Ki67+	 14972 16488
10288	0	0	Ki67+	 15060 16544
10289	0	0	Ki67+	 15067 16782
10290	0	0	Ki67+	 15072 16499
10291	0	0	Ki67+	 15075 17175
10292	0	0	Ki67+	 15086 16509
10293	0	0	Ki67+	 15112 16631
10294	0	0	Ki67+	 15114 16650
10295	0	0	Ki67+	 15123 16774
10296	0	0	Ki67+	 15124 16577
10297	0	0	Ki67+	 15124 16600
10298	0	0	Ki67+	 15134 16756
10299	0	0	Ki67+	 15146 16522
10300	0	0	Ki67+	 15153 16540
10301	0	0	Ki67+	 15161 16563
10302	0	0	Ki67+	 15164 16683
10303	0	0	Ki67+	 15166 16742
10304	0	0	Ki67+	 15178 16610
10305	0	0	Ki67+	 15182 16750
10306	0	0	Ki67+	 15189 17120
10307	0	0	Ki67+	 15215 17132
10308	0	0	Ki67+	 15223 16998
10309	0	0	Ki67+	 15224 16961
10310	0	0	Ki67+	 15229 17014
10311	0	0	Ki67+	 15229 17059
10312	0	0	Ki67+	 15240 17076
10313	0	0	Ki67+	 15254 16995
10314	0	0	Ki67+	 15258 17060
10315	0	0	Ki67+	 15263 16783
10316	0	0	Ki67+	 15270 16927
10317	0	0	Ki67+	 15271 17106
10318	0	0	Ki67+	 15272 17120
10319	0	0	Ki67+	 15275 17155
10320	0	0	Ki67+	 15276 17187
10321	0	0	Ki67+	 15278 17209
10322	0	0	Ki67+	 15279 16976
10323	0	0	Ki67+	 14788 17917
10324	0	0	Ki67+	 14795 17932
10325	0	0	Ki67+	 14803 17890
10326	0	0	Ki67+	 14969 17834
10327	0	0	Ki67+	 14973 17744
10328	0	0	Ki67+	 15097 17875
10329	0	0	Ki67+	 15100 17864
10330	0	0	Ki67+	 15105 17485
10331	0	0	Ki67+	 15120 17856
10332	0	0	Ki67+	 15129 17261
10333	0	0	Ki67+	 15130 17294
10334	0	0	Ki67+	 15139 17576
10335	0	0	Ki67+	 15162 17605
10336	0	0	Ki67+	 15168 17396
10337	0	0	Ki67+	 15183 17507
10338	0	0	Ki67+	 15204 17725
10339	0	0	Ki67+	 15210 17929
10340	0	0	Ki67+	 15216 17959
10341	0	0	Ki67+	 15221 18026
10342	0	0	Ki67+	 15236 17688
10343	0	0	Ki67+	 15243 17885
10344	0	0	Ki67+	 15251 17713
10345	0	0	Ki67+	 15260 17999
10346	0	0	Ki67+	 15267 17417
10347	0	0	Ki67+	 15275 17519
10348	0	0	Ki67+	 15276 17983
10349	0	0	Ki67+	 15279 17462
10350	0	0	Ki67+	 14542 18093
10351	0	0	Ki67+	 14840 18628
10352	0	0	Ki67+	 14767 19336
10353	0	0	Ki67+	 14825 19240
10354	0	0	Ki67+	 14834 19261
10355	0	0	Ki67+	 15052 19418
10356	0	0	Ki67+	 15229 19314
10357	0	0	Ki67+	 14616 19920
10358	0	0	Ki67+	 14685 20123
10359	0	0	Ki67+	 14686 19920
10360	0	0	Ki67+	 14688 20143
10361	0	0	Ki67+	 14741 20439
10362	0	0	Ki67+	 14760 19913
10363	0	0	Ki67+	 14820 20241
10364	0	0	Ki67+	 14837 20295
10365	0	0	Ki67+	 14851 19999
10366	0	0	Ki67+	 14906 19949
10367	0	0	Ki67+	 14908 20275
10368	0	0	Ki67+	 14923 19960
10369	0	0	Ki67+	 14949 19757
10370	0	0	Ki67+	 14995 19788
10371	0	0	Ki67+	 14999 19806
10372	0	0	Ki67+	 15056 20227
10373	0	0	Ki67+	 15103 19939
10374	0	0	Ki67+	 15146 19840
10375	0	0	Ki67+	 15225 20359
10376	0	0	Ki67+	 14489 21016
10377	0	0	Ki67+	 14526 21042
10378	0	0	Ki67+	 14648 20757
10379	0	0	Ki67+	 14677 20585
10380	0	0	Ki67+	 14726 21123
10381	0	0	Ki67+	 14777 20760
10382	0	0	Ki67+	 14797 20768
10383	0	0	Ki67+	 14874 20601
10384	0	0	Ki67+	 14937 20464
10385	0	0	Ki67+	 15016 20897
10386	0	0	Ki67+	 15033 20963
10387	0	0	Ki67+	 15130 21071
10388	0	0	Ki67+	 15133 21109
10389	0	0	Ki67+	 14508 21803
10390	0	0	Ki67+	 14536 21257
10391	0	0	Ki67+	 14577 21390
10392	0	0	Ki67+	 14581 21942
10393	0	0	Ki67+	 14588 21423
10394	0	0	Ki67+	 14660 21421
10395	0	0	Ki67+	 14790 21576
10396	0	0	Ki67+	 14872 21608
10397	0	0	Ki67+	 14883 21670
10398	0	0	Ki67+	 14888 21646
10399	0	0	Ki67+	 14969 21634
10400	0	0	Ki67+	 15076 21669
10401	0	0	Ki67+	 15127 21474
10402	0	0	Ki67+	 15244 21777
10403	0	0	Ki67+	 14615 22827
10404	0	0	Ki67+	 14816 22795
10405	0	0	Ki67+	 14825 22432
10406	0	0	Ki67+	 14866 22708
10407	0	0	Ki67+	 14869 22689
10408	0	0	Ki67+	 15030 22448
10409	0	0	Ki67+	 15044 22477
10410	0	0	Ki67+	 15259 22687
10411	0	0	Ki67+	 14509 23021
10412	0	0	Ki67+	 14527 23233
10413	0	0	Ki67+	 14585 23248
10414	0	0	Ki67+	 14764 23100
10415	0	0	Ki67+	 14829 23287
10416	0	0	Ki67+	 14850 23124
10417	0	0	Ki67+	 14944 23167
10418	0	0	Ki67+	 14982 23137
10419	0	0	Ki67+	 14983 23102
10420	0	0	Ki67+	 15020 23022
10421	0	0	Ki67+	 15032 22937
10422	0	0	Ki67+	 15034 22981
10423	0	0	Ki67+	 15067 23047
10424	0	0	Ki67+	 15225 22878
10425	0	0	Ki67+	 15233 22865
10426	0	0	Ki67+	 15262 22885
10427	0	0	Ki67+	 14537 23912
10428	0	0	Ki67+	 14549 23918
10429	0	0	Ki67+	 14588 23986
10430	0	0	Ki67+	 14636 23968
10431	0	0	Ki67+	 14666 23993
10432	0	0	Ki67+	 14670 23814
10433	0	0	Ki67+	 14760 23982
10434	0	0	Ki67+	 14839 23999
10435	0	0	Ki67+	 14860 23994
10436	0	0	Ki67+	 14948 23958
10437	0	0	Ki67+	 14987 24010
10438	0	0	Ki67+	 15023 23992
10439	0	0	Ki67+	 15024 24047
10440	0	0	Ki67+	 15069 23988
10441	0	0	Ki67+	 15104 23968
10442	0	0	Ki67+	 15118 23687
10443	0	0	Ki67+	 15139 23978
10444	0	0	Ki67+	 15164 23680
10445	0	0	Ki67+	 15275 23701
10446	0	0	Ki67+	 14488 26010
10447	0	0	Ki67+	 14527 26028
10448	0	0	Ki67+	 14549 26197
10449	0	0	Ki67+	 14647 26292
10450	0	0	Ki67+	 14667 26026
10451	0	0	Ki67+	 14671 26243
10452	0	0	Ki67+	 14709 26136
10453	0	0	Ki67+	 14805 26327
10454	0	0	Ki67+	 14809 26286
10455	0	0	Ki67+	 14856 25943
10456	0	0	Ki67+	 14902 26188
10457	0	0	Ki67+	 14927 26186
10458	0	0	Ki67+	 15100 26273
10459	0	0	Ki67+	 15102 26472
10460	0	0	Ki67+	 15132 26059
10461	0	0	Ki67+	 15138 26022
10462	0	0	Ki67+	 15169 25982
10463	0	0	Ki67+	 15262 26449
10464	0	0	Ki67+	 14626 26721
10465	0	0	Ki67+	 14703 26868
10466	0	0	Ki67+	 14717 26671
10467	0	0	Ki67+	 14727 26538
10468	0	0	Ki67+	 14773 26759
10469	0	0	Ki67+	 14933 26789
10470	0	0	Ki67+	 15002 26975
10471	0	0	Ki67+	 15016 26659
10472	0	0	Ki67+	 15176 26721
10473	0	0	Ki67+	 15210 26793
10474	0	0	Ki67+	 14527 28824
10475	0	0	Ki67+	 14706 28425
10476	0	0	Ki67+	 15147 28761
10477	0	0	Ki67+	 15124 28936
10478	0	0	Ki67+	 15126 29159
10479	0	0	Ki67+	 15216 29320
10480	0	0	Ki67+	 15282 12756
10481	0	0	Ki67+	 15282 12931
10482	0	0	Ki67+	 15282 13063
10483	0	0	Ki67+	 15284 12976
10484	0	0	Ki67+	 15293 12777
10485	0	0	Ki67+	 15297 12525
10486	0	0	Ki67+	 15297 12906
10487	0	0	Ki67+	 15304 12669
10488	0	0	Ki67+	 15306 12765
10489	0	0	Ki67+	 15308 12686
10490	0	0	Ki67+	 15311 12874
10491	0	0	Ki67+	 15317 12481
10492	0	0	Ki67+	 15317 12559
10493	0	0	Ki67+	 15321 12925
10494	0	0	Ki67+	 15325 12878
10495	0	0	Ki67+	 15327 12547
10496	0	0	Ki67+	 15335 12905
10497	0	0	Ki67+	 15338 12851
10498	0	0	Ki67+	 15339 12512
10499	0	0	Ki67+	 15339 13086
10500	0	0	Ki67+	 15350 12522
10501	0	0	Ki67+	 15355 12774
10502	0	0	Ki67+	 15357 12972
10503	0	0	Ki67+	 15358 12915
10504	0	0	Ki67+	 15362 12926
10505	0	0	Ki67+	 15367 12742
10506	0	0	Ki67+	 15373 12667
10507	0	0	Ki67+	 15376 12960
10508	0	0	Ki67+	 15377 13001
10509	0	0	Ki67+	 15379 12685
10510	0	0	Ki67+	 15380 12976
10511	0	0	Ki67+	 15386 12869
10512	0	0	Ki67+	 15388 12713
10513	0	0	Ki67+	 15388 12916
10514	0	0	Ki67+	 15389 12947
10515	0	0	Ki67+	 15399 12755
10516	0	0	Ki67+	 15401 13004
10517	0	0	Ki67+	 15406 12436
10518	0	0	Ki67+	 15410 12800
10519	0	0	Ki67+	 15410 12885
10520	0	0	Ki67+	 15415 12662
10521	0	0	Ki67+	 15415 12772
10522	0	0	Ki67+	 15416 12982
10523	0	0	Ki67+	 15417 12874
10524	0	0	Ki67+	 15417 12959
10525	0	0	Ki67+	 15420 12500
10526	0	0	Ki67+	 15427 12424
10527	0	0	Ki67+	 15430 12930
10528	0	0	Ki67+	 15431 12537
10529	0	0	Ki67+	 15438 12979
10530	0	0	Ki67+	 15439 12506
10531	0	0	Ki67+	 15439 12778
10532	0	0	Ki67+	 15440 12437
10533	0	0	Ki67+	 15440 12793
10534	0	0	Ki67+	 15442 12660
10535	0	0	Ki67+	 15444 12521
10536	0	0	Ki67+	 15451 12750
10537	0	0	Ki67+	 15452 12825
10538	0	0	Ki67+	 15453 12529
10539	0	0	Ki67+	 15453 12694
10540	0	0	Ki67+	 15454 12418
10541	0	0	Ki67+	 15458 12434
10542	0	0	Ki67+	 15458 12660
10543	0	0	Ki67+	 15458 12992
10544	0	0	Ki67+	 15460 12957
10545	0	0	Ki67+	 15463 12483
10546	0	0	Ki67+	 15468 12831
10547	0	0	Ki67+	 15473 12518
10548	0	0	Ki67+	 15477 13010
10549	0	0	Ki67+	 15478 12637
10550	0	0	Ki67+	 15481 12564
10551	0	0	Ki67+	 15484 12806
10552	0	0	Ki67+	 15486 12683
10553	0	0	Ki67+	 15487 12506
10554	0	0	Ki67+	 15489 12941
10555	0	0	Ki67+	 15494 12814
10556	0	0	Ki67+	 15494 12975
10557	0	0	Ki67+	 15499 12948
10558	0	0	Ki67+	 15501 12585
10559	0	0	Ki67+	 15503 12675
10560	0	0	Ki67+	 15504 12921
10561	0	0	Ki67+	 15507 12980
10562	0	0	Ki67+	 15517 12542
10563	0	0	Ki67+	 15530 12942
10564	0	0	Ki67+	 15536 13005
10565	0	0	Ki67+	 15541 12726
10566	0	0	Ki67+	 15556 13029
10567	0	0	Ki67+	 15558 13100
10568	0	0	Ki67+	 15564 12975
10569	0	0	Ki67+	 15571 12952
10570	0	0	Ki67+	 15584 13055
10571	0	0	Ki67+	 15586 12744
10572	0	0	Ki67+	 15592 12787
10573	0	0	Ki67+	 15592 12844
10574	0	0	Ki67+	 15597 13078
10575	0	0	Ki67+	 15598 13018
10576	0	0	Ki67+	 15603 12638
10577	0	0	Ki67+	 15608 13049
10578	0	0	Ki67+	 15626 13057
10579	0	0	Ki67+	 15627 13085
10580	0	0	Ki67+	 15636 12869
10581	0	0	Ki67+	 15636 12967
10582	0	0	Ki67+	 15643 13087
10583	0	0	Ki67+	 15664 12905
10584	0	0	Ki67+	 15284 13128
10585	0	0	Ki67+	 15290 13277
10586	0	0	Ki67+	 15292 13247
10587	0	0	Ki67+	 15296 13171
10588	0	0	Ki67+	 15301 13325
10589	0	0	Ki67+	 15307 13110
10590	0	0	Ki67+	 15307 13354
10591	0	0	Ki67+	 15309 13201
10592	0	0	Ki67+	 15318 13293
10593	0	0	Ki67+	 15326 13357
10594	0	0	Ki67+	 15328 13108
10595	0	0	Ki67+	 15330 13208
10596	0	0	Ki67+	 15334 13141
10597	0	0	Ki67+	 15335 13348
10598	0	0	Ki67+	 15337 13170
10599	0	0	Ki67+	 15349 13176
10600	0	0	Ki67+	 15349 13242
10601	0	0	Ki67+	 15352 13403
10602	0	0	Ki67+	 15358 13415
10603	0	0	Ki67+	 15364 13303
10604	0	0	Ki67+	 15365 13445
10605	0	0	Ki67+	 15370 13241
10606	0	0	Ki67+	 15370 13329
10607	0	0	Ki67+	 15375 13379
10608	0	0	Ki67+	 15378 13231
10609	0	0	Ki67+	 15379 13185
10610	0	0	Ki67+	 15391 13223
10611	0	0	Ki67+	 15393 13436
10612	0	0	Ki67+	 15394 13393
10613	0	0	Ki67+	 15401 13328
10614	0	0	Ki67+	 15406 13366
10615	0	0	Ki67+	 15409 13336
10616	0	0	Ki67+	 15414 13270
10617	0	0	Ki67+	 15427 13478
10618	0	0	Ki67+	 15431 13342
10619	0	0	Ki67+	 15438 13305
10620	0	0	Ki67+	 15441 13268
10621	0	0	Ki67+	 15442 13378
10622	0	0	Ki67+	 15443 13397
10623	0	0	Ki67+	 15453 13429
10624	0	0	Ki67+	 15454 13296
10625	0	0	Ki67+	 15456 13488
10626	0	0	Ki67+	 15459 13455
10627	0	0	Ki67+	 15464 13500
10628	0	0	Ki67+	 15481 13383
10629	0	0	Ki67+	 15484 13455
10630	0	0	Ki67+	 15486 13337
10631	0	0	Ki67+	 15488 13410
10632	0	0	Ki67+	 15503 13478
10633	0	0	Ki67+	 15508 13334
10634	0	0	Ki67+	 15522 13480
10635	0	0	Ki67+	 15528 13431
10636	0	0	Ki67+	 15529 13152
10637	0	0	Ki67+	 15530 13412
10638	0	0	Ki67+	 15534 13141
10639	0	0	Ki67+	 15538 13107
10640	0	0	Ki67+	 15547 13197
10641	0	0	Ki67+	 15550 13230
10642	0	0	Ki67+	 15554 13415
10643	0	0	Ki67+	 15555 13131
10644	0	0	Ki67+	 15561 13434
10645	0	0	Ki67+	 15564 13202
10646	0	0	Ki67+	 15570 13177
10647	0	0	Ki67+	 15570 13446
10648	0	0	Ki67+	 15580 13111
10649	0	0	Ki67+	 15580 13413
10650	0	0	Ki67+	 15590 13445
10651	0	0	Ki67+	 15591 13136
10652	0	0	Ki67+	 15591 13153
10653	0	0	Ki67+	 15594 13195
10654	0	0	Ki67+	 15604 13421
10655	0	0	Ki67+	 15606 13233
10656	0	0	Ki67+	 15609 13341
10657	0	0	Ki67+	 15612 13105
10658	0	0	Ki67+	 15614 13172
10659	0	0	Ki67+	 15616 13389
10660	0	0	Ki67+	 15617 13449
10661	0	0	Ki67+	 15620 13191
10662	0	0	Ki67+	 15621 13144
10663	0	0	Ki67+	 15622 13124
10664	0	0	Ki67+	 15623 13415
10665	0	0	Ki67+	 15633 13271
10666	0	0	Ki67+	 15637 13556
10667	0	0	Ki67+	 15660 13443
10668	0	0	Ki67+	 15661 13302
10669	0	0	Ki67+	 15663 13335
10670	0	0	Ki67+	 15665 13134
10671	0	0	Ki67+	 15671 13325
10672	0	0	Ki67+	 15672 13178
10673	0	0	Ki67+	 15681 13234
10674	0	0	Ki67+	 15681 13474
10675	0	0	Ki67+	 15688 13272
10676	0	0	Ki67+	 15702 13285
10677	0	0	Ki67+	 15705 13234
10678	0	0	Ki67+	 15706 13220
10679	0	0	Ki67+	 15711 13311
10680	0	0	Ki67+	 15714 13181
10681	0	0	Ki67+	 15721 13226
10682	0	0	Ki67+	 15729 13147
10683	0	0	Ki67+	 15729 13161
10684	0	0	Ki67+	 15731 13318
10685	0	0	Ki67+	 15732 13308
10686	0	0	Ki67+	 15740 13251
10687	0	0	Ki67+	 15748 13157
10688	0	0	Ki67+	 15758 13209
10689	0	0	Ki67+	 15810 13654
10690	0	0	Ki67+	 15824 13642
10691	0	0	Ki67+	 15859 13629
10692	0	0	Ki67+	 15307 14557
10693	0	0	Ki67+	 15318 14254
10694	0	0	Ki67+	 15329 14246
10695	0	0	Ki67+	 15331 14666
10696	0	0	Ki67+	 15336 14277
10697	0	0	Ki67+	 15395 14281
10698	0	0	Ki67+	 15404 14305
10699	0	0	Ki67+	 15406 14258
10700	0	0	Ki67+	 15407 14238
10701	0	0	Ki67+	 15416 14285
10702	0	0	Ki67+	 15422 14232
10703	0	0	Ki67+	 15422 14295
10704	0	0	Ki67+	 15436 14194
10705	0	0	Ki67+	 15436 14280
10706	0	0	Ki67+	 15453 14587
10707	0	0	Ki67+	 15454 14253
10708	0	0	Ki67+	 15494 14179
10709	0	0	Ki67+	 15543 14203
10710	0	0	Ki67+	 15547 14060
10711	0	0	Ki67+	 15567 14113
10712	0	0	Ki67+	 15581 14452
10713	0	0	Ki67+	 15582 14000
10714	0	0	Ki67+	 15585 14102
10715	0	0	Ki67+	 15596 14361
10716	0	0	Ki67+	 15606 14453
10717	0	0	Ki67+	 15607 14059
10718	0	0	Ki67+	 15608 14327
10719	0	0	Ki67+	 15608 14482
10720	0	0	Ki67+	 15616 14657
10721	0	0	Ki67+	 15617 14397
10722	0	0	Ki67+	 15618 14054
10723	0	0	Ki67+	 15622 14366
10724	0	0	Ki67+	 15624 14329
10725	0	0	Ki67+	 15625 14379
10726	0	0	Ki67+	 15626 14045
10727	0	0	Ki67+	 15630 14479
10728	0	0	Ki67+	 15633 14444
10729	0	0	Ki67+	 15635 14518
10730	0	0	Ki67+	 15638 14033
10731	0	0	Ki67+	 15640 13996
10732	0	0	Ki67+	 15641 14504
10733	0	0	Ki67+	 15647 14514
10734	0	0	Ki67+	 15652 14662
10735	0	0	Ki67+	 15668 14411
10736	0	0	Ki67+	 15680 14499
10737	0	0	Ki67+	 15690 14357
10738	0	0	Ki67+	 15693 14441
10739	0	0	Ki67+	 15699 14554
10740	0	0	Ki67+	 15709 14547
10741	0	0	Ki67+	 15711 14488
10742	0	0	Ki67+	 15712 14372
10743	0	0	Ki67+	 15716 14465
10744	0	0	Ki67+	 15721 13907
10745	0	0	Ki67+	 15726 14028
10746	0	0	Ki67+	 15729 14429
10747	0	0	Ki67+	 15730 14404
10748	0	0	Ki67+	 15733 14513
10749	0	0	Ki67+	 15738 14046
10750	0	0	Ki67+	 15738 14271
10751	0	0	Ki67+	 15739 14359
10752	0	0	Ki67+	 15744 14486
10753	0	0	Ki67+	 15747 14462
10754	0	0	Ki67+	 15748 13906
10755	0	0	Ki67+	 15748 14103
10756	0	0	Ki67+	 15749 14540
10757	0	0	Ki67+	 15757 14204
10758	0	0	Ki67+	 15757 14379
10759	0	0	Ki67+	 15758 14288
10760	0	0	Ki67+	 15759 14355
10761	0	0	Ki67+	 15774 14264
10762	0	0	Ki67+	 15777 14054
10763	0	0	Ki67+	 15780 14610
10764	0	0	Ki67+	 15781 14383
10765	0	0	Ki67+	 15788 14368
10766	0	0	Ki67+	 15791 14064
10767	0	0	Ki67+	 15810 14072
10768	0	0	Ki67+	 15821 14151
10769	0	0	Ki67+	 15824 14630
10770	0	0	Ki67+	 15848 14648
10771	0	0	Ki67+	 15858 14514
10772	0	0	Ki67+	 15861 14551
10773	0	0	Ki67+	 15874 13977
10774	0	0	Ki67+	 15284 14969
10775	0	0	Ki67+	 15285 15103
10776	0	0	Ki67+	 15291 15022
10777	0	0	Ki67+	 15294 14945
10778	0	0	Ki67+	 15300 14786
10779	0	0	Ki67+	 15301 14994
10780	0	0	Ki67+	 15315 14912
10781	0	0	Ki67+	 15320 14963
10782	0	0	Ki67+	 15331 15013
10783	0	0	Ki67+	 15334 15034
10784	0	0	Ki67+	 15349 15009
10785	0	0	Ki67+	 15351 15022
10786	0	0	Ki67+	 15360 15043
10787	0	0	Ki67+	 15366 14988
10788	0	0	Ki67+	 15368 15169
10789	0	0	Ki67+	 15373 15108
10790	0	0	Ki67+	 15381 14893
10791	0	0	Ki67+	 15382 15012
10792	0	0	Ki67+	 15390 14968
10793	0	0	Ki67+	 15394 15006
10794	0	0	Ki67+	 15400 15033
10795	0	0	Ki67+	 15404 14938
10796	0	0	Ki67+	 15405 14910
10797	0	0	Ki67+	 15412 15049
10798	0	0	Ki67+	 15418 14941
10799	0	0	Ki67+	 15419 14977
10800	0	0	Ki67+	 15422 15121
10801	0	0	Ki67+	 15425 14915
10802	0	0	Ki67+	 15426 15004
10803	0	0	Ki67+	 15433 14878
10804	0	0	Ki67+	 15448 14906
10805	0	0	Ki67+	 15448 14996
10806	0	0	Ki67+	 15449 14836
10807	0	0	Ki67+	 15449 14947
10808	0	0	Ki67+	 15451 14890
10809	0	0	Ki67+	 15452 15022
10810	0	0	Ki67+	 15458 14735
10811	0	0	Ki67+	 15458 14827
10812	0	0	Ki67+	 15464 14882
10813	0	0	Ki67+	 15474 14730
10814	0	0	Ki67+	 15474 14771
10815	0	0	Ki67+	 15474 14906
10816	0	0	Ki67+	 15478 14870
10817	0	0	Ki67+	 15480 14855
10818	0	0	Ki67+	 15483 14941
10819	0	0	Ki67+	 15487 14909
10820	0	0	Ki67+	 15488 14969
10821	0	0	Ki67+	 15488 14994
10822	0	0	Ki67+	 15490 14877
10823	0	0	Ki67+	 15494 14716
10824	0	0	Ki67+	 15495 14726
10825	0	0	Ki67+	 15500 15006
10826	0	0	Ki67+	 15504 14801
10827	0	0	Ki67+	 15519 14812
10828	0	0	Ki67+	 15542 14942
10829	0	0	Ki67+	 15566 14811
10830	0	0	Ki67+	 15570 14707
10831	0	0	Ki67+	 15571 14771
10832	0	0	Ki67+	 15572 14728
10833	0	0	Ki67+	 15582 14809
10834	0	0	Ki67+	 15617 14816
10835	0	0	Ki67+	 15617 14988
10836	0	0	Ki67+	 15624 14723
10837	0	0	Ki67+	 15628 14998
10838	0	0	Ki67+	 15634 14827
10839	0	0	Ki67+	 15674 14798
10840	0	0	Ki67+	 15675 14931
10841	0	0	Ki67+	 15694 14852
10842	0	0	Ki67+	 15695 14804
10843	0	0	Ki67+	 15891 14869
10844	0	0	Ki67+	 15291 16036
10845	0	0	Ki67+	 15416 16038
10846	0	0	Ki67+	 15454 15883
10847	0	0	Ki67+	 15476 15926
10848	0	0	Ki67+	 15507 15948
10849	0	0	Ki67+	 15592 15794
10850	0	0	Ki67+	 15607 15886
10851	0	0	Ki67+	 15611 15866
10852	0	0	Ki67+	 15614 15804
10853	0	0	Ki67+	 15666 16170
10854	0	0	Ki67+	 15709 15588
10855	0	0	Ki67+	 15711 15939
10856	0	0	Ki67+	 15727 15862
10857	0	0	Ki67+	 15728 15802
10858	0	0	Ki67+	 15732 15825
10859	0	0	Ki67+	 15739 16044
10860	0	0	Ki67+	 15753 16261
10861	0	0	Ki67+	 15767 16070
10862	0	0	Ki67+	 15786 16053
10863	0	0	Ki67+	 15795 16083
10864	0	0	Ki67+	 15851 16070
10865	0	0	Ki67+	 15915 16032
10866	0	0	Ki67+	 16051 16288
10867	0	0	Ki67+	 15281 16744
10868	0	0	Ki67+	 15284 16777
10869	0	0	Ki67+	 15285 17015
10870	0	0	Ki67+	 15286 16809
10871	0	0	Ki67+	 15292 17037
10872	0	0	Ki67+	 15294 17053
10873	0	0	Ki67+	 15295 16989
10874	0	0	Ki67+	 15300 16857
10875	0	0	Ki67+	 15303 17022
10876	0	0	Ki67+	 15315 16516
10877	0	0	Ki67+	 15315 16990
10878	0	0	Ki67+	 15318 16794
10879	0	0	Ki67+	 15326 16878
10880	0	0	Ki67+	 15326 16902
10881	0	0	Ki67+	 15330 16485
10882	0	0	Ki67+	 15331 16424
10883	0	0	Ki67+	 15337 16468
10884	0	0	Ki67+	 15338 16887
10885	0	0	Ki67+	 15346 16691
10886	0	0	Ki67+	 15348 16367
10887	0	0	Ki67+	 15350 17044
10888	0	0	Ki67+	 15352 16712
10889	0	0	Ki67+	 15352 16767
10890	0	0	Ki67+	 15353 16940
10891	0	0	Ki67+	 15356 16996
10892	0	0	Ki67+	 15357 16826
10893	0	0	Ki67+	 15381 16739
10894	0	0	Ki67+	 15382 16824
10895	0	0	Ki67+	 15383 16353
10896	0	0	Ki67+	 15391 16797
10897	0	0	Ki67+	 15401 16853
10898	0	0	Ki67+	 15404 17058
10899	0	0	Ki67+	 15405 16899
10900	0	0	Ki67+	 15407 16739
10901	0	0	Ki67+	 15412 16866
10902	0	0	Ki67+	 15413 16773
10903	0	0	Ki67+	 15415 17001
10904	0	0	Ki67+	 15418 16910
10905	0	0	Ki67+	 15420 17066
10906	0	0	Ki67+	 15421 16857
10907	0	0	Ki67+	 15432 17017
10908	0	0	Ki67+	 15441 16974
10909	0	0	Ki67+	 15449 16956
10910	0	0	Ki67+	 15452 16974
10911	0	0	Ki67+	 15462 16718
10912	0	0	Ki67+	 15469 17021
10913	0	0	Ki67+	 15472 16990
10914	0	0	Ki67+	 15476 16852
10915	0	0	Ki67+	 15476 16881
10916	0	0	Ki67+	 15501 17004
10917	0	0	Ki67+	 15504 16757
10918	0	0	Ki67+	 15505 16794
10919	0	0	Ki67+	 15519 16782
10920	0	0	Ki67+	 15524 16687
10921	0	0	Ki67+	 15640 16402
10922	0	0	Ki67+	 15677 16912
10923	0	0	Ki67+	 15682 16901
10924	0	0	Ki67+	 15689 16832
10925	0	0	Ki67+	 15713 16897
10926	0	0	Ki67+	 15729 16988
10927	0	0	Ki67+	 15735 16735
10928	0	0	Ki67+	 15736 16791
10929	0	0	Ki67+	 15747 16756
10930	0	0	Ki67+	 15748 17017
10931	0	0	Ki67+	 15752 16674
10932	0	0	Ki67+	 15758 17057
10933	0	0	Ki67+	 15759 16647
10934	0	0	Ki67+	 15761 16694
10935	0	0	Ki67+	 15771 16636
10936	0	0	Ki67+	 15774 17077
10937	0	0	Ki67+	 15775 16907
10938	0	0	Ki67+	 15780 16668
10939	0	0	Ki67+	 15782 16636
10940	0	0	Ki67+	 15795 17071
10941	0	0	Ki67+	 15806 16587
10942	0	0	Ki67+	 15828 16575
10943	0	0	Ki67+	 15830 17099
10944	0	0	Ki67+	 15834 16920
10945	0	0	Ki67+	 15841 16697
10946	0	0	Ki67+	 15850 16672
10947	0	0	Ki67+	 15850 16727
10948	0	0	Ki67+	 15852 16605
10949	0	0	Ki67+	 15860 17046
10950	0	0	Ki67+	 15862 16578
10951	0	0	Ki67+	 15863 17004
10952	0	0	Ki67+	 15868 17087
10953	0	0	Ki67+	 15875 16653
10954	0	0	Ki67+	 15881 16561
10955	0	0	Ki67+	 15883 16576
10956	0	0	Ki67+	 15886 16626
10957	0	0	Ki67+	 15887 16529
10958	0	0	Ki67+	 15891 16895
10959	0	0	Ki67+	 15898 16828
10960	0	0	Ki67+	 15898 16879
10961	0	0	Ki67+	 15904 16800
10962	0	0	Ki67+	 15906 16448
10963	0	0	Ki67+	 15907 16762
10964	0	0	Ki67+	 15908 16637
10965	0	0	Ki67+	 15910 17030
10966	0	0	Ki67+	 15912 16429
10967	0	0	Ki67+	 15919 16818
10968	0	0	Ki67+	 15919 16859
10969	0	0	Ki67+	 15920 17038
10970	0	0	Ki67+	 15922 16924
10971	0	0	Ki67+	 15925 16533
10972	0	0	Ki67+	 15931 16436
10973	0	0	Ki67+	 15934 16859
10974	0	0	Ki67+	 15936 16758
10975	0	0	Ki67+	 15937 16549
10976	0	0	Ki67+	 15937 16900
10977	0	0	Ki67+	 15941 16779
10978	0	0	Ki67+	 15946 16533
10979	0	0	Ki67+	 15946 16767
10980	0	0	Ki67+	 15946 16805
10981	0	0	Ki67+	 15947 16640
10982	0	0	Ki67+	 15947 16695
10983	0	0	Ki67+	 15948 16826
10984	0	0	Ki67+	 15964 16668
10985	0	0	Ki67+	 15967 16612
10986	0	0	Ki67+	 15968 16704
10987	0	0	Ki67+	 15970 16520
10988	0	0	Ki67+	 15973 16574
10989	0	0	Ki67+	 15981 16558
10990	0	0	Ki67+	 15985 16659
10991	0	0	Ki67+	 15991 17103
10992	0	0	Ki67+	 16030 16415
10993	0	0	Ki67+	 16031 16368
10994	0	0	Ki67+	 16064 16336
10995	0	0	Ki67+	 16069 16407
10996	0	0	Ki67+	 16072 16372
10997	0	0	Ki67+	 16075 16895
10998	0	0	Ki67+	 15284 17225
10999	0	0	Ki67+	 15285 17277
11000	0	0	Ki67+	 15287 17298
11001	0	0	Ki67+	 15290 17253
11002	0	0	Ki67+	 15302 17106
11003	0	0	Ki67+	 15305 17190
11004	0	0	Ki67+	 15315 17355
11005	0	0	Ki67+	 15316 17153
11006	0	0	Ki67+	 15317 17268
11007	0	0	Ki67+	 15319 17284
11008	0	0	Ki67+	 15329 17574
11009	0	0	Ki67+	 15336 17220
11010	0	0	Ki67+	 15341 17313
11011	0	0	Ki67+	 15343 17567
11012	0	0	Ki67+	 15346 17196
11013	0	0	Ki67+	 15352 17154
11014	0	0	Ki67+	 15357 17338
11015	0	0	Ki67+	 15373 17186
11016	0	0	Ki67+	 15376 17163
11017	0	0	Ki67+	 15380 17361
11018	0	0	Ki67+	 15391 17193
11019	0	0	Ki67+	 15405 17113
11020	0	0	Ki67+	 15435 17888
11021	0	0	Ki67+	 15449 17894
11022	0	0	Ki67+	 15456 17304
11023	0	0	Ki67+	 15462 17549
11024	0	0	Ki67+	 15465 17529
11025	0	0	Ki67+	 15491 17588
11026	0	0	Ki67+	 15494 17734
11027	0	0	Ki67+	 15504 17632
11028	0	0	Ki67+	 15505 17590
11029	0	0	Ki67+	 15508 17531
11030	0	0	Ki67+	 15514 17627
11031	0	0	Ki67+	 15519 17654
11032	0	0	Ki67+	 15521 17381
11033	0	0	Ki67+	 15521 17530
11034	0	0	Ki67+	 15522 17830
11035	0	0	Ki67+	 15523 17360
11036	0	0	Ki67+	 15539 17573
11037	0	0	Ki67+	 15551 17341
11038	0	0	Ki67+	 15553 17313
11039	0	0	Ki67+	 15558 17652
11040	0	0	Ki67+	 15562 17327
11041	0	0	Ki67+	 15571 17383
11042	0	0	Ki67+	 15586 17878
11043	0	0	Ki67+	 15622 17689
11044	0	0	Ki67+	 15627 17526
11045	0	0	Ki67+	 15631 17333
11046	0	0	Ki67+	 15637 17501
11047	0	0	Ki67+	 15638 17305
11048	0	0	Ki67+	 15638 17897
11049	0	0	Ki67+	 15643 17477
11050	0	0	Ki67+	 15649 17339
11051	0	0	Ki67+	 15651 17352
11052	0	0	Ki67+	 15655 17372
11053	0	0	Ki67+	 15662 17468
11054	0	0	Ki67+	 15664 17380
11055	0	0	Ki67+	 15665 17358
11056	0	0	Ki67+	 15668 17662
11057	0	0	Ki67+	 15669 17266
11058	0	0	Ki67+	 15675 17204
11059	0	0	Ki67+	 15676 17411
11060	0	0	Ki67+	 15686 17244
11061	0	0	Ki67+	 15699 17120
11062	0	0	Ki67+	 15699 17667
11063	0	0	Ki67+	 15699 17777
11064	0	0	Ki67+	 15711 17228
11065	0	0	Ki67+	 15718 17271
11066	0	0	Ki67+	 15733 17801
11067	0	0	Ki67+	 15735 17200
11068	0	0	Ki67+	 15748 17445
11069	0	0	Ki67+	 15750 17143
11070	0	0	Ki67+	 15750 17374
11071	0	0	Ki67+	 15757 17631
11072	0	0	Ki67+	 15761 17414
11073	0	0	Ki67+	 15763 17283
11074	0	0	Ki67+	 15763 17313
11075	0	0	Ki67+	 15764 17385
11076	0	0	Ki67+	 15764 17649
11077	0	0	Ki67+	 15767 17109
11078	0	0	Ki67+	 15771 17178
11079	0	0	Ki67+	 15771 17394
11080	0	0	Ki67+	 15792 17426
11081	0	0	Ki67+	 15794 17896
11082	0	0	Ki67+	 15796 17350
11083	0	0	Ki67+	 15799 17215
11084	0	0	Ki67+	 15803 17701
11085	0	0	Ki67+	 15810 17341
11086	0	0	Ki67+	 15811 17477
11087	0	0	Ki67+	 15814 17244
11088	0	0	Ki67+	 15815 17770
11089	0	0	Ki67+	 15818 17622
11090	0	0	Ki67+	 15826 17691
11091	0	0	Ki67+	 15827 17510
11092	0	0	Ki67+	 15829 17135
11093	0	0	Ki67+	 15835 17374
11094	0	0	Ki67+	 15836 17454
11095	0	0	Ki67+	 15838 17660
11096	0	0	Ki67+	 15842 17109
11097	0	0	Ki67+	 15847 17121
11098	0	0	Ki67+	 15848 17236
11099	0	0	Ki67+	 15861 17154
11100	0	0	Ki67+	 15869 17389
11101	0	0	Ki67+	 15882 17168
11102	0	0	Ki67+	 15885 17366
11103	0	0	Ki67+	 15887 17341
11104	0	0	Ki67+	 15891 17778
11105	0	0	Ki67+	 15892 17184
11106	0	0	Ki67+	 15892 17321
11107	0	0	Ki67+	 15892 17866
11108	0	0	Ki67+	 15899 17111
11109	0	0	Ki67+	 15899 17756
11110	0	0	Ki67+	 15904 17285
11111	0	0	Ki67+	 15907 17301
11112	0	0	Ki67+	 15914 17260
11113	0	0	Ki67+	 15916 17340
11114	0	0	Ki67+	 15918 17722
11115	0	0	Ki67+	 15919 17406
11116	0	0	Ki67+	 15925 17320
11117	0	0	Ki67+	 15929 17877
11118	0	0	Ki67+	 15934 17170
11119	0	0	Ki67+	 15937 17255
11120	0	0	Ki67+	 15945 17372
11121	0	0	Ki67+	 15947 17407
11122	0	0	Ki67+	 15951 17717
11123	0	0	Ki67+	 15952 17160
11124	0	0	Ki67+	 15960 17174
11125	0	0	Ki67+	 15962 17288
11126	0	0	Ki67+	 15978 17324
11127	0	0	Ki67+	 15982 17236
11128	0	0	Ki67+	 16022 17528
11129	0	0	Ki67+	 16038 17529
11130	0	0	Ki67+	 16068 17307
11131	0	0	Ki67+	 15357 18028
11132	0	0	Ki67+	 15387 18108
11133	0	0	Ki67+	 15387 18164
11134	0	0	Ki67+	 15388 17999
11135	0	0	Ki67+	 15395 18029
11136	0	0	Ki67+	 15410 18098
11137	0	0	Ki67+	 15411 18140
11138	0	0	Ki67+	 15417 18116
11139	0	0	Ki67+	 15453 18140
11140	0	0	Ki67+	 15455 18110
11141	0	0	Ki67+	 15457 18129
11142	0	0	Ki67+	 15466 18165
11143	0	0	Ki67+	 15478 18127
11144	0	0	Ki67+	 15487 18012
11145	0	0	Ki67+	 15487 18157
11146	0	0	Ki67+	 15498 18120
11147	0	0	Ki67+	 15526 18065
11148	0	0	Ki67+	 15546 18230
11149	0	0	Ki67+	 15551 18012
11150	0	0	Ki67+	 15555 18107
11151	0	0	Ki67+	 15585 18055
11152	0	0	Ki67+	 15663 17995
11153	0	0	Ki67+	 15710 18170
11154	0	0	Ki67+	 15727 18055
11155	0	0	Ki67+	 15803 17909
11156	0	0	Ki67+	 15838 18015
11157	0	0	Ki67+	 15850 17990
11158	0	0	Ki67+	 15877 17929
11159	0	0	Ki67+	 15881 17948
11160	0	0	Ki67+	 15950 18504
11161	0	0	Ki67+	 15777 19389
11162	0	0	Ki67+	 15791 19291
11163	0	0	Ki67+	 15872 18715
11164	0	0	Ki67+	 16048 19253
11165	0	0	Ki67+	 15373 19949
11166	0	0	Ki67+	 15396 20012
11167	0	0	Ki67+	 15407 20166
11168	0	0	Ki67+	 15416 20178
11169	0	0	Ki67+	 15771 19804
11170	0	0	Ki67+	 15991 19730
11171	0	0	Ki67+	 16005 19530
11172	0	0	Ki67+	 15321 20751
11173	0	0	Ki67+	 15330 20740
11174	0	0	Ki67+	 15391 20591
11175	0	0	Ki67+	 15394 20566
11176	0	0	Ki67+	 15432 20803
11177	0	0	Ki67+	 15450 20838
11178	0	0	Ki67+	 15461 20636
11179	0	0	Ki67+	 15463 20622
11180	0	0	Ki67+	 15474 20627
11181	0	0	Ki67+	 15509 20838
11182	0	0	Ki67+	 15536 20602
11183	0	0	Ki67+	 15565 20624
11184	0	0	Ki67+	 15595 20874
11185	0	0	Ki67+	 15854 20849
11186	0	0	Ki67+	 15867 20820
11187	0	0	Ki67+	 15968 20380
11188	0	0	Ki67+	 15311 21433
11189	0	0	Ki67+	 15693 21529
11190	0	0	Ki67+	 15754 21532
11191	0	0	Ki67+	 15760 21507
11192	0	0	Ki67+	 15776 21791
11193	0	0	Ki67+	 15978 21566
11194	0	0	Ki67+	 16071 21646
11195	0	0	Ki67+	 15283 22688
11196	0	0	Ki67+	 15320 22666
11197	0	0	Ki67+	 15321 22688
11198	0	0	Ki67+	 15616 22393
11199	0	0	Ki67+	 15648 22549
11200	0	0	Ki67+	 15801 21975
11201	0	0	Ki67+	 15306 23264
11202	0	0	Ki67+	 15383 22898
11203	0	0	Ki67+	 15387 22858
11204	0	0	Ki67+	 15428 22890
11205	0	0	Ki67+	 15608 23488
11206	0	0	Ki67+	 15649 22748
11207	0	0	Ki67+	 15662 22936
11208	0	0	Ki67+	 15670 23074
11209	0	0	Ki67+	 15675 23035
11210	0	0	Ki67+	 15692 23052
11211	0	0	Ki67+	 15703 22998
11212	0	0	Ki67+	 15707 22935
11213	0	0	Ki67+	 15710 22762
11214	0	0	Ki67+	 15746 22969
11215	0	0	Ki67+	 15767 22872
11216	0	0	Ki67+	 15793 23106
11217	0	0	Ki67+	 15825 22808
11218	0	0	Ki67+	 15849 22818
11219	0	0	Ki67+	 15923 23247
11220	0	0	Ki67+	 15369 23853
11221	0	0	Ki67+	 15381 23866
11222	0	0	Ki67+	 15385 23815
11223	0	0	Ki67+	 15829 23652
11224	0	0	Ki67+	 15868 23790
11225	0	0	Ki67+	 15870 23838
11226	0	0	Ki67+	 15872 23857
11227	0	0	Ki67+	 15883 23867
11228	0	0	Ki67+	 15946 23583
11229	0	0	Ki67+	 15999 23784
11230	0	0	Ki67+	 15556 25869
11231	0	0	Ki67+	 15701 26084
11232	0	0	Ki67+	 15327 26469
11233	0	0	Ki67+	 15364 26248
11234	0	0	Ki67+	 15367 26856
11235	0	0	Ki67+	 15599 26180
11236	0	0	Ki67+	 15613 26537
11237	0	0	Ki67+	 15655 26103
11238	0	0	Ki67+	 15709 26099
11239	0	0	Ki67+	 15964 26124
11240	0	0	Ki67+	 16011 26383
11241	0	0	Ki67+	 16024 26405
11242	0	0	Ki67+	 16066 26728
11243	0	0	Ki67+	 15538 27005
11244	0	0	Ki67+	 15928 27549
11245	0	0	Ki67+	 15974 27462
11246	0	0	Ki67+	 15988 27519
11247	0	0	Ki67+	 16014 27424
11248	0	0	Ki67+	 15365 28964
11249	0	0	Ki67+	 15503 28713
11250	0	0	Ki67+	 15711 28869
11251	0	0	Ki67+	 15792 28912
11252	0	0	Ki67+	 15874 29068
11253	0	0	Ki67+	 15910 29105
11254	0	0	Ki67+	 15802 29536
11255	0	0	Ki67+	 15925 29329
11256	0	0	Ki67+	 15947 29723
11257	0	0	Ki67+	 16082 15460
11258	0	0	Ki67+	 16083 16256
11259	0	0	Ki67+	 16084 16860
11260	0	0	Ki67+	 16087 16902
11261	0	0	Ki67+	 16090 16212
11262	0	0	Ki67+	 16091 16316
11263	0	0	Ki67+	 16097 16481
11264	0	0	Ki67+	 16097 16828
11265	0	0	Ki67+	 16098 16599
11266	0	0	Ki67+	 16099 16759
11267	0	0	Ki67+	 16101 16350
11268	0	0	Ki67+	 16104 16584
11269	0	0	Ki67+	 16106 16855
11270	0	0	Ki67+	 16107 16387
11271	0	0	Ki67+	 16109 16872
11272	0	0	Ki67+	 16111 16561
11273	0	0	Ki67+	 16117 16787
11274	0	0	Ki67+	 16120 16334
11275	0	0	Ki67+	 16123 16235
11276	0	0	Ki67+	 16125 16306
11277	0	0	Ki67+	 16127 16474
11278	0	0	Ki67+	 16128 16279
11279	0	0	Ki67+	 16129 16837
11280	0	0	Ki67+	 16140 16530
11281	0	0	Ki67+	 16141 16717
11282	0	0	Ki67+	 16142 16333
11283	0	0	Ki67+	 16150 16227
11284	0	0	Ki67+	 16150 16507
11285	0	0	Ki67+	 16154 16727
11286	0	0	Ki67+	 16156 16313
11287	0	0	Ki67+	 16160 16274
11288	0	0	Ki67+	 16163 16740
11289	0	0	Ki67+	 16168 16288
11290	0	0	Ki67+	 16171 16224
11291	0	0	Ki67+	 16179 16313
11292	0	0	Ki67+	 16187 16276
11293	0	0	Ki67+	 16209 16494
11294	0	0	Ki67+	 16222 16240
11295	0	0	Ki67+	 16223 16216
11296	0	0	Ki67+	 16237 16901
11297	0	0	Ki67+	 16241 16854
11298	0	0	Ki67+	 16255 16919
11299	0	0	Ki67+	 16258 16884
11300	0	0	Ki67+	 16270 16795
11301	0	0	Ki67+	 16272 16827
11302	0	0	Ki67+	 16275 16883
11303	0	0	Ki67+	 16288 16859
11304	0	0	Ki67+	 16292 16821
11305	0	0	Ki67+	 16298 16842
11306	0	0	Ki67+	 16303 16887
11307	0	0	Ki67+	 16306 16728
11308	0	0	Ki67+	 16335 16718
11309	0	0	Ki67+	 16336 16704
11310	0	0	Ki67+	 16343 16674
11311	0	0	Ki67+	 16347 16819
11312	0	0	Ki67+	 16348 16792
11313	0	0	Ki67+	 16353 16702
11314	0	0	Ki67+	 16357 16836
11315	0	0	Ki67+	 16370 16726
11316	0	0	Ki67+	 16371 16797
11317	0	0	Ki67+	 16375 16763
11318	0	0	Ki67+	 16378 16199
11319	0	0	Ki67+	 16389 16668
11320	0	0	Ki67+	 16389 16732
11321	0	0	Ki67+	 16391 16688
11322	0	0	Ki67+	 16393 16757
11323	0	0	Ki67+	 16395 16720
11324	0	0	Ki67+	 16399 16313
11325	0	0	Ki67+	 16399 16705
11326	0	0	Ki67+	 16401 16641
11327	0	0	Ki67+	 16408 16669
11328	0	0	Ki67+	 16417 16737
11329	0	0	Ki67+	 16418 16595
11330	0	0	Ki67+	 16426 16694
11331	0	0	Ki67+	 16431 16711
11332	0	0	Ki67+	 16437 16675
11333	0	0	Ki67+	 16441 16631
11334	0	0	Ki67+	 16448 16648
11335	0	0	Ki67+	 16463 16778
11336	0	0	Ki67+	 16521 16815
11337	0	0	Ki67+	 16548 16919
11338	0	0	Ki67+	 16551 16411
11339	0	0	Ki67+	 16555 16817
11340	0	0	Ki67+	 16559 16421
11341	0	0	Ki67+	 16569 16394
11342	0	0	Ki67+	 16580 16764
11343	0	0	Ki67+	 16602 16755
11344	0	0	Ki67+	 16613 16704
11345	0	0	Ki67+	 16627 16666
11346	0	0	Ki67+	 16629 16695
11347	0	0	Ki67+	 16630 16488
11348	0	0	Ki67+	 16635 16857
11349	0	0	Ki67+	 16650 16498
11350	0	0	Ki67+	 16666 16515
11351	0	0	Ki67+	 16672 16450
11352	0	0	Ki67+	 16686 16515
11353	0	0	Ki67+	 16691 16459
11354	0	0	Ki67+	 16707 16794
11355	0	0	Ki67+	 16714 16826
11356	0	0	Ki67+	 16746 16884
11357	0	0	Ki67+	 16753 16754
11358	0	0	Ki67+	 16754 16898
11359	0	0	Ki67+	 16790 16767
11360	0	0	Ki67+	 16790 16786
11361	0	0	Ki67+	 16798 16616
11362	0	0	Ki67+	 16812 16676
11363	0	0	Ki67+	 16823 16864
11364	0	0	Ki67+	 16831 16625
11365	0	0	Ki67+	 16841 16902
11366	0	0	Ki67+	 16854 16554
11367	0	0	Ki67+	 16866 16765
11368	0	0	Ki67+	 16870 16912
11369	0	0	Ki67+	 16878 16781
11370	0	0	Ki67+	 16879 16805
11371	0	0	Ki67+	 16111 17419
11372	0	0	Ki67+	 16123 17320
11373	0	0	Ki67+	 16152 17326
11374	0	0	Ki67+	 16170 16960
11375	0	0	Ki67+	 16178 17352
11376	0	0	Ki67+	 16204 17056
11377	0	0	Ki67+	 16218 17069
11378	0	0	Ki67+	 16255 17033
11379	0	0	Ki67+	 16257 16967
11380	0	0	Ki67+	 16279 16984
11381	0	0	Ki67+	 16283 17358
11382	0	0	Ki67+	 16291 16962
11383	0	0	Ki67+	 16292 16932
11384	0	0	Ki67+	 16342 17470
11385	0	0	Ki67+	 16355 17473
11386	0	0	Ki67+	 16361 17293
11387	0	0	Ki67+	 16401 17270
11388	0	0	Ki67+	 16419 17168
11389	0	0	Ki67+	 16422 17117
11390	0	0	Ki67+	 16442 17148
11391	0	0	Ki67+	 16444 17135
11392	0	0	Ki67+	 16444 17277
11393	0	0	Ki67+	 16455 17392
11394	0	0	Ki67+	 16459 17308
11395	0	0	Ki67+	 16472 17351
11396	0	0	Ki67+	 16479 17279
11397	0	0	Ki67+	 16509 17211
11398	0	0	Ki67+	 16510 17036
11399	0	0	Ki67+	 16588 16963
11400	0	0	Ki67+	 16606 17002
11401	0	0	Ki67+	 16607 17491
11402	0	0	Ki67+	 16626 17021
11403	0	0	Ki67+	 16629 17042
11404	0	0	Ki67+	 16666 17445
11405	0	0	Ki67+	 16668 17119
11406	0	0	Ki67+	 16684 17474
11407	0	0	Ki67+	 16710 17055
11408	0	0	Ki67+	 16733 17666
11409	0	0	Ki67+	 16737 16980
11410	0	0	Ki67+	 16746 17646
11411	0	0	Ki67+	 16751 17472
11412	0	0	Ki67+	 16761 17657
11413	0	0	Ki67+	 16768 17460
11414	0	0	Ki67+	 16793 17564
11415	0	0	Ki67+	 16808 16944
11416	0	0	Ki67+	 16852 17649
11417	0	0	Ki67+	 16865 17229
11418	0	0	Ki67+	 16216 17785
11419	0	0	Ki67+	 16268 17800
11420	0	0	Ki67+	 16408 18053
11421	0	0	Ki67+	 16438 18518
11422	0	0	Ki67+	 16622 18490
11423	0	0	Ki67+	 16631 18468
11424	0	0	Ki67+	 16650 18456
11425	0	0	Ki67+	 16707 18428
11426	0	0	Ki67+	 16784 18384
11427	0	0	Ki67+	 16798 18372
11428	0	0	Ki67+	 16092 18816
11429	0	0	Ki67+	 16122 18661
11430	0	0	Ki67+	 16124 18819
11431	0	0	Ki67+	 16138 18603
11432	0	0	Ki67+	 16139 18857
11433	0	0	Ki67+	 16141 18663
11434	0	0	Ki67+	 16164 18648
11435	0	0	Ki67+	 16173 18635
11436	0	0	Ki67+	 16197 18633
11437	0	0	Ki67+	 16224 18643
11438	0	0	Ki67+	 16289 19204
11439	0	0	Ki67+	 16296 19227
11440	0	0	Ki67+	 16302 18990
11441	0	0	Ki67+	 16324 18945
11442	0	0	Ki67+	 16343 19164
11443	0	0	Ki67+	 16348 18645
11444	0	0	Ki67+	 16354 18907
11445	0	0	Ki67+	 16363 18604
11446	0	0	Ki67+	 16369 19212
11447	0	0	Ki67+	 16399 18708
11448	0	0	Ki67+	 16459 18808
11449	0	0	Ki67+	 16510 18548
11450	0	0	Ki67+	 16528 19128
11451	0	0	Ki67+	 16732 18707
11452	0	0	Ki67+	 16865 19105
11453	0	0	Ki67+	 16573 20088
11454	0	0	Ki67+	 16587 19682
11455	0	0	Ki67+	 16620 19461
11456	0	0	Ki67+	 16622 19541
11457	0	0	Ki67+	 16633 19576
11458	0	0	Ki67+	 16654 19584
11459	0	0	Ki67+	 16655 19456
11460	0	0	Ki67+	 16665 19376
11461	0	0	Ki67+	 16669 19605
11462	0	0	Ki67+	 16679 20079
11463	0	0	Ki67+	 16694 19964
11464	0	0	Ki67+	 16789 19480
11465	0	0	Ki67+	 16790 19539
11466	0	0	Ki67+	 16791 19469
11467	0	0	Ki67+	 16798 19720
11468	0	0	Ki67+	 16803 19452
11469	0	0	Ki67+	 16818 19429
11470	0	0	Ki67+	 16818 19550
11471	0	0	Ki67+	 16818 19790
11472	0	0	Ki67+	 16827 19409
11473	0	0	Ki67+	 16828 19605
11474	0	0	Ki67+	 16831 19547
11475	0	0	Ki67+	 16836 19660
11476	0	0	Ki67+	 16837 19458
11477	0	0	Ki67+	 16838 19709
11478	0	0	Ki67+	 16863 19694
11479	0	0	Ki67+	 16867 19665
11480	0	0	Ki67+	 16749 20203
11481	0	0	Ki67+	 16870 20200
11482	0	0	Ki67+	 16875 20301
11483	0	0	Ki67+	 16188 21538
11484	0	0	Ki67+	 16199 21570
11485	0	0	Ki67+	 16200 21698
11486	0	0	Ki67+	 16236 21383
11487	0	0	Ki67+	 16270 21410
11488	0	0	Ki67+	 16351 21387
11489	0	0	Ki67+	 16496 21109
11490	0	0	Ki67+	 16241 21884
11491	0	0	Ki67+	 16621 22451
11492	0	0	Ki67+	 16644 22134
11493	0	0	Ki67+	 16117 22687
11494	0	0	Ki67+	 16183 22612
11495	0	0	Ki67+	 16210 22538
11496	0	0	Ki67+	 16245 22559
11497	0	0	Ki67+	 16370 22919
11498	0	0	Ki67+	 16522 22906
11499	0	0	Ki67+	 16553 22886
11500	0	0	Ki67+	 16573 22854
11501	0	0	Ki67+	 16864 24111
11502	0	0	Ki67+	 16736 24270
11503	0	0	Ki67+	 16495 25968
11504	0	0	Ki67+	 16637 25907
11505	0	0	Ki67+	 16576 26694
11506	0	0	Ki67+	 16286 27784
11507	0	0	Ki67+	 16163 28870
11508	0	0	Ki67+	 16545 28618
11509	0	0	Ki67+	 16547 28466
11510	0	0	Ki67+	 16555 28869
11511	0	0	Ki67+	 16730 28679
11512	0	0	Ki67+	 16734 28868
11513	0	0	Ki67+	 16772 28574
11514	0	0	Ki67+	 16800 28684
11515	0	0	Ki67+	 16801 28580
11516	0	0	Ki67+	 16282 29163
11517	0	0	Ki67+	 16377 29107
11518	0	0	Ki67+	 16452 29452
11519	0	0	Ki67+	 16580 29710
11520	0	0	Ki67+	 16725 29090
11521	0	0	Ki67+	 16828 29008
11522	0	0	Ki67+	 16097 29948
11523	0	0	Ki67+	 16196 29849
11524	0	0	Ki67+	 16244 29899
11525	0	0	Ki67+	 16437 29754
11526	0	0	Ki67+	 16494 29888
11527	0	0	Ki67+	 16598 30119
11528	0	0	Ki67+	 16888 16527
11529	0	0	Ki67+	 16909 16370
11530	0	0	Ki67+	 16942 16027
11531	0	0	Ki67+	 16963 16033
11532	0	0	Ki67+	 17013 16454
11533	0	0	Ki67+	 17096 16201
11534	0	0	Ki67+	 17108 16458
11535	0	0	Ki67+	 17114 16523
11536	0	0	Ki67+	 17120 16356
11537	0	0	Ki67+	 17139 16331
11538	0	0	Ki67+	 17146 16374
11539	0	0	Ki67+	 17151 16340
11540	0	0	Ki67+	 17157 16305
11541	0	0	Ki67+	 17161 16277
11542	0	0	Ki67+	 17170 16513
11543	0	0	Ki67+	 17177 16311
11544	0	0	Ki67+	 17185 16247
11545	0	0	Ki67+	 17200 16295
11546	0	0	Ki67+	 17201 16490
11547	0	0	Ki67+	 17204 16266
11548	0	0	Ki67+	 17208 16466
11549	0	0	Ki67+	 17210 16202
11550	0	0	Ki67+	 17211 16227
11551	0	0	Ki67+	 17217 16447
11552	0	0	Ki67+	 17232 16246
11553	0	0	Ki67+	 17233 16452
11554	0	0	Ki67+	 17240 16181
11555	0	0	Ki67+	 17260 16238
11556	0	0	Ki67+	 17277 16322
11557	0	0	Ki67+	 17284 16188
11558	0	0	Ki67+	 17284 16449
11559	0	0	Ki67+	 17308 16414
11560	0	0	Ki67+	 17314 16514
11561	0	0	Ki67+	 17354 16466
11562	0	0	Ki67+	 17356 16237
11563	0	0	Ki67+	 17368 16333
11564	0	0	Ki67+	 17389 16488
11565	0	0	Ki67+	 17426 16142
11566	0	0	Ki67+	 17426 16396
11567	0	0	Ki67+	 17481 16465
11568	0	0	Ki67+	 17497 16328
11569	0	0	Ki67+	 17517 15935
11570	0	0	Ki67+	 17520 16124
11571	0	0	Ki67+	 17538 16108
11572	0	0	Ki67+	 17602 15924
11573	0	0	Ki67+	 17623 16401
11574	0	0	Ki67+	 17632 16265
11575	0	0	Ki67+	 17656 16254
11576	0	0	Ki67+	 16886 17234
11577	0	0	Ki67+	 16888 16815
11578	0	0	Ki67+	 16901 16769
11579	0	0	Ki67+	 16910 16791
11580	0	0	Ki67+	 16926 17263
11581	0	0	Ki67+	 16938 17204
11582	0	0	Ki67+	 16944 16947
11583	0	0	Ki67+	 16949 16681
11584	0	0	Ki67+	 16949 16729
11585	0	0	Ki67+	 16955 16747
11586	0	0	Ki67+	 16972 16995
11587	0	0	Ki67+	 16988 16922
11588	0	0	Ki67+	 16988 16939
11589	0	0	Ki67+	 17006 16863
11590	0	0	Ki67+	 17021 16790
11591	0	0	Ki67+	 17024 17206
11592	0	0	Ki67+	 17028 17281
11593	0	0	Ki67+	 17031 16865
11594	0	0	Ki67+	 17036 16897
11595	0	0	Ki67+	 17038 16648
11596	0	0	Ki67+	 17043 16720
11597	0	0	Ki67+	 17049 16668
11598	0	0	Ki67+	 17056 16625
11599	0	0	Ki67+	 17058 16716
11600	0	0	Ki67+	 17059 17244
11601	0	0	Ki67+	 17064 16657
11602	0	0	Ki67+	 17077 16806
11603	0	0	Ki67+	 17077 16836
11604	0	0	Ki67+	 17079 16652
11605	0	0	Ki67+	 17083 16594
11606	0	0	Ki67+	 17088 16627
11607	0	0	Ki67+	 17088 16803
11608	0	0	Ki67+	 17092 16557
11609	0	0	Ki67+	 17096 17257
11610	0	0	Ki67+	 17099 16762
11611	0	0	Ki67+	 17119 17341
11612	0	0	Ki67+	 17121 17276
11613	0	0	Ki67+	 17126 16688
11614	0	0	Ki67+	 17129 17293
11615	0	0	Ki67+	 17131 17206
11616	0	0	Ki67+	 17135 17114
11617	0	0	Ki67+	 17142 17202
11618	0	0	Ki67+	 17143 17234
11619	0	0	Ki67+	 17156 16636
11620	0	0	Ki67+	 17165 17205
11621	0	0	Ki67+	 17173 16582
11622	0	0	Ki67+	 17179 16565
11623	0	0	Ki67+	 17192 17072
11624	0	0	Ki67+	 17210 17215
11625	0	0	Ki67+	 17211 17331
11626	0	0	Ki67+	 17213 16786
11627	0	0	Ki67+	 17250 17328
11628	0	0	Ki67+	 17273 17238
11629	0	0	Ki67+	 17305 16824
11630	0	0	Ki67+	 17305 17235
11631	0	0	Ki67+	 17307 17121
11632	0	0	Ki67+	 17315 17143
11633	0	0	Ki67+	 17319 17176
11634	0	0	Ki67+	 17327 17049
11635	0	0	Ki67+	 17337 17065
11636	0	0	Ki67+	 17354 17206
11637	0	0	Ki67+	 17363 17084
11638	0	0	Ki67+	 17370 17245
11639	0	0	Ki67+	 17373 17051
11640	0	0	Ki67+	 17376 17072
11641	0	0	Ki67+	 17379 17104
11642	0	0	Ki67+	 17384 17186
11643	0	0	Ki67+	 17389 17217
11644	0	0	Ki67+	 17391 17282
11645	0	0	Ki67+	 17393 16989
11646	0	0	Ki67+	 17395 16551
11647	0	0	Ki67+	 17399 16810
11648	0	0	Ki67+	 17400 16826
11649	0	0	Ki67+	 17402 17205
11650	0	0	Ki67+	 17406 16773
11651	0	0	Ki67+	 17406 17000
11652	0	0	Ki67+	 17411 17120
11653	0	0	Ki67+	 17416 17195
11654	0	0	Ki67+	 17425 17130
11655	0	0	Ki67+	 17429 16945
11656	0	0	Ki67+	 17431 16776
11657	0	0	Ki67+	 17434 17101
11658	0	0	Ki67+	 17443 17128
11659	0	0	Ki67+	 17443 17248
11660	0	0	Ki67+	 17449 16976
11661	0	0	Ki67+	 17455 16756
11662	0	0	Ki67+	 17455 17139
11663	0	0	Ki67+	 17457 16927
11664	0	0	Ki67+	 17463 16981
11665	0	0	Ki67+	 17467 17125
11666	0	0	Ki67+	 17469 16776
11667	0	0	Ki67+	 17469 17148
11668	0	0	Ki67+	 17487 17166
11669	0	0	Ki67+	 17488 17246
11670	0	0	Ki67+	 17491 16931
11671	0	0	Ki67+	 17495 17135
11672	0	0	Ki67+	 17496 16946
11673	0	0	Ki67+	 17501 17240
11674	0	0	Ki67+	 17504 17164
11675	0	0	Ki67+	 17513 16924
11676	0	0	Ki67+	 17519 16726
11677	0	0	Ki67+	 17521 16964
11678	0	0	Ki67+	 17528 16838
11679	0	0	Ki67+	 17544 17158
11680	0	0	Ki67+	 17544 17301
11681	0	0	Ki67+	 17545 16917
11682	0	0	Ki67+	 17551 17275
11683	0	0	Ki67+	 17555 16926
11684	0	0	Ki67+	 17557 16764
11685	0	0	Ki67+	 17561 17242
11686	0	0	Ki67+	 17562 17169
11687	0	0	Ki67+	 17565 16749
11688	0	0	Ki67+	 17575 17298
11689	0	0	Ki67+	 17584 17263
11690	0	0	Ki67+	 17588 17314
11691	0	0	Ki67+	 17593 17014
11692	0	0	Ki67+	 17602 17284
11693	0	0	Ki67+	 17605 17021
11694	0	0	Ki67+	 17607 16790
11695	0	0	Ki67+	 17614 17282
11696	0	0	Ki67+	 17620 16859
11697	0	0	Ki67+	 17621 17152
11698	0	0	Ki67+	 17628 16677
11699	0	0	Ki67+	 17634 17001
11700	0	0	Ki67+	 17643 17196
11701	0	0	Ki67+	 17649 17295
11702	0	0	Ki67+	 17653 17160
11703	0	0	Ki67+	 17657 16682
11704	0	0	Ki67+	 17666 17269
11705	0	0	Ki67+	 17671 17010
11706	0	0	Ki67+	 16882 17612
11707	0	0	Ki67+	 16889 17989
11708	0	0	Ki67+	 16908 17607
11709	0	0	Ki67+	 17154 17473
11710	0	0	Ki67+	 17178 17358
11711	0	0	Ki67+	 17211 17486
11712	0	0	Ki67+	 17246 17546
11713	0	0	Ki67+	 17247 17606
11714	0	0	Ki67+	 17262 17557
11715	0	0	Ki67+	 17299 17362
11716	0	0	Ki67+	 17299 17538
11717	0	0	Ki67+	 17317 17596
11718	0	0	Ki67+	 17324 17936
11719	0	0	Ki67+	 17341 17418
11720	0	0	Ki67+	 17349 17401
11721	0	0	Ki67+	 17350 17580
11722	0	0	Ki67+	 17457 17406
11723	0	0	Ki67+	 17464 17419
11724	0	0	Ki67+	 17487 17390
11725	0	0	Ki67+	 17505 17879
11726	0	0	Ki67+	 17512 17398
11727	0	0	Ki67+	 17523 17969
11728	0	0	Ki67+	 17540 17372
11729	0	0	Ki67+	 17543 17391
11730	0	0	Ki67+	 17552 17957
11731	0	0	Ki67+	 17576 17907
11732	0	0	Ki67+	 17586 17794
11733	0	0	Ki67+	 17595 17804
11734	0	0	Ki67+	 16919 18883
11735	0	0	Ki67+	 16934 18286
11736	0	0	Ki67+	 16947 18448
11737	0	0	Ki67+	 16960 18282
11738	0	0	Ki67+	 16990 18343
11739	0	0	Ki67+	 17002 18937
11740	0	0	Ki67+	 17023 18760
11741	0	0	Ki67+	 17029 18900
11742	0	0	Ki67+	 17047 18845
11743	0	0	Ki67+	 17077 18314
11744	0	0	Ki67+	 17176 18935
11745	0	0	Ki67+	 17208 18854
11746	0	0	Ki67+	 17232 18879
11747	0	0	Ki67+	 17252 18890
11748	0	0	Ki67+	 17270 18811
11749	0	0	Ki67+	 17284 18817
11750	0	0	Ki67+	 17291 18853
11751	0	0	Ki67+	 17291 18865
11752	0	0	Ki67+	 17307 18885
11753	0	0	Ki67+	 17312 18638
11754	0	0	Ki67+	 17314 18719
11755	0	0	Ki67+	 17322 18847
11756	0	0	Ki67+	 17322 18880
11757	0	0	Ki67+	 17330 18625
11758	0	0	Ki67+	 17331 18855
11759	0	0	Ki67+	 17332 18746
11760	0	0	Ki67+	 17342 18871
11761	0	0	Ki67+	 17350 18647
11762	0	0	Ki67+	 17384 18557
11763	0	0	Ki67+	 17417 18629
11764	0	0	Ki67+	 17441 18885
11765	0	0	Ki67+	 17549 18311
11766	0	0	Ki67+	 17617 18200
11767	0	0	Ki67+	 17618 18603
11768	0	0	Ki67+	 17652 18527
11769	0	0	Ki67+	 16903 19452
11770	0	0	Ki67+	 16907 19083
11771	0	0	Ki67+	 16909 19102
11772	0	0	Ki67+	 16911 19541
11773	0	0	Ki67+	 16925 19655
11774	0	0	Ki67+	 16939 19552
11775	0	0	Ki67+	 16941 19592
11776	0	0	Ki67+	 16951 19655
11777	0	0	Ki67+	 16963 19662
11778	0	0	Ki67+	 16969 19596
11779	0	0	Ki67+	 16970 19731
11780	0	0	Ki67+	 16980 18954
11781	0	0	Ki67+	 16982 19649
11782	0	0	Ki67+	 16989 19717
11783	0	0	Ki67+	 16993 19580
11784	0	0	Ki67+	 17002 19125
11785	0	0	Ki67+	 17002 19739
11786	0	0	Ki67+	 17012 19725
11787	0	0	Ki67+	 17015 19627
11788	0	0	Ki67+	 17025 19181
11789	0	0	Ki67+	 17030 19028
11790	0	0	Ki67+	 17040 19553
11791	0	0	Ki67+	 17064 19598
11792	0	0	Ki67+	 17096 19593
11793	0	0	Ki67+	 17102 19207
11794	0	0	Ki67+	 17118 19193
11795	0	0	Ki67+	 17144 19205
11796	0	0	Ki67+	 17149 19641
11797	0	0	Ki67+	 17151 19734
11798	0	0	Ki67+	 17165 19363
11799	0	0	Ki67+	 17178 19368
11800	0	0	Ki67+	 17196 18963
11801	0	0	Ki67+	 17197 19391
11802	0	0	Ki67+	 17204 19443
11803	0	0	Ki67+	 17221 19476
11804	0	0	Ki67+	 17222 19316
11805	0	0	Ki67+	 17249 19441
11806	0	0	Ki67+	 17251 18970
11807	0	0	Ki67+	 17258 18983
11808	0	0	Ki67+	 17260 19006
11809	0	0	Ki67+	 17268 19268
11810	0	0	Ki67+	 17290 19325
11811	0	0	Ki67+	 17297 19269
11812	0	0	Ki67+	 17302 19597
11813	0	0	Ki67+	 17320 19690
11814	0	0	Ki67+	 17326 18945
11815	0	0	Ki67+	 17482 19127
11816	0	0	Ki67+	 17514 19137
11817	0	0	Ki67+	 16889 20188
11818	0	0	Ki67+	 16891 20352
11819	0	0	Ki67+	 16914 19777
11820	0	0	Ki67+	 16918 19791
11821	0	0	Ki67+	 16940 19818
11822	0	0	Ki67+	 16946 19746
11823	0	0	Ki67+	 16947 19859
11824	0	0	Ki67+	 16956 19899
11825	0	0	Ki67+	 16965 20021
11826	0	0	Ki67+	 16971 19865
11827	0	0	Ki67+	 16972 19758
11828	0	0	Ki67+	 16992 19947
11829	0	0	Ki67+	 17002 19922
11830	0	0	Ki67+	 17003 19777
11831	0	0	Ki67+	 17003 19955
11832	0	0	Ki67+	 17026 20103
11833	0	0	Ki67+	 17027 20033
11834	0	0	Ki67+	 17032 19849
11835	0	0	Ki67+	 17033 20072
11836	0	0	Ki67+	 17048 19905
11837	0	0	Ki67+	 17048 19928
11838	0	0	Ki67+	 17066 19939
11839	0	0	Ki67+	 17068 19903
11840	0	0	Ki67+	 17079 20073
11841	0	0	Ki67+	 17082 19811
11842	0	0	Ki67+	 17084 19900
11843	0	0	Ki67+	 17094 20053
11844	0	0	Ki67+	 17101 19851
11845	0	0	Ki67+	 17103 20039
11846	0	0	Ki67+	 17106 19817
11847	0	0	Ki67+	 17108 19958
11848	0	0	Ki67+	 17113 20285
11849	0	0	Ki67+	 17119 19789
11850	0	0	Ki67+	 17121 19973
11851	0	0	Ki67+	 17122 20300
11852	0	0	Ki67+	 17125 19931
11853	0	0	Ki67+	 17150 20034
11854	0	0	Ki67+	 17154 19968
11855	0	0	Ki67+	 17159 19945
11856	0	0	Ki67+	 17161 19758
11857	0	0	Ki67+	 17167 20064
11858	0	0	Ki67+	 17169 19796
11859	0	0	Ki67+	 17169 19962
11860	0	0	Ki67+	 17179 20016
11861	0	0	Ki67+	 17184 20280
11862	0	0	Ki67+	 17185 19979
11863	0	0	Ki67+	 17191 19765
11864	0	0	Ki67+	 17192 19883
11865	0	0	Ki67+	 17193 19900
11866	0	0	Ki67+	 17203 20274
11867	0	0	Ki67+	 17215 19871
11868	0	0	Ki67+	 17215 20212
11869	0	0	Ki67+	 17216 20122
11870	0	0	Ki67+	 17223 20092
11871	0	0	Ki67+	 17227 19858
11872	0	0	Ki67+	 17241 19768
11873	0	0	Ki67+	 17243 20052
11874	0	0	Ki67+	 17245 19821
11875	0	0	Ki67+	 17258 19780
11876	0	0	Ki67+	 17262 20089
11877	0	0	Ki67+	 17265 20117
11878	0	0	Ki67+	 17267 20151
11879	0	0	Ki67+	 17273 19850
11880	0	0	Ki67+	 17274 20066
11881	0	0	Ki67+	 17276 19890
11882	0	0	Ki67+	 17280 19811
11883	0	0	Ki67+	 17285 20039
11884	0	0	Ki67+	 17289 20165
11885	0	0	Ki67+	 17295 19912
11886	0	0	Ki67+	 17296 20068
11887	0	0	Ki67+	 17302 20035
11888	0	0	Ki67+	 17304 20079
11889	0	0	Ki67+	 17305 20017
11890	0	0	Ki67+	 17310 20061
11891	0	0	Ki67+	 17310 20124
11892	0	0	Ki67+	 17313 19889
11893	0	0	Ki67+	 17328 19829
11894	0	0	Ki67+	 17335 19801
11895	0	0	Ki67+	 17349 19779
11896	0	0	Ki67+	 17371 19837
11897	0	0	Ki67+	 17401 20496
11898	0	0	Ki67+	 17446 19912
11899	0	0	Ki67+	 17459 19940
11900	0	0	Ki67+	 17463 19914
11901	0	0	Ki67+	 17473 19921
11902	0	0	Ki67+	 17636 20324
11903	0	0	Ki67+	 16996 21228
11904	0	0	Ki67+	 17000 21199
11905	0	0	Ki67+	 17045 21255
11906	0	0	Ki67+	 17428 21056
11907	0	0	Ki67+	 17614 21110
11908	0	0	Ki67+	 17131 21999
11909	0	0	Ki67+	 17286 21451
11910	0	0	Ki67+	 16975 22624
11911	0	0	Ki67+	 17007 22567
11912	0	0	Ki67+	 17023 22392
11913	0	0	Ki67+	 17093 22884
11914	0	0	Ki67+	 17189 22539
11915	0	0	Ki67+	 17258 22741
11916	0	0	Ki67+	 17347 22904
11917	0	0	Ki67+	 17369 22928
11918	0	0	Ki67+	 17647 22178
11919	0	0	Ki67+	 17094 23528
11920	0	0	Ki67+	 17205 23479
11921	0	0	Ki67+	 17323 23664
11922	0	0	Ki67+	 17420 23387
11923	0	0	Ki67+	 17445 22980
11924	0	0	Ki67+	 17493 23080
11925	0	0	Ki67+	 17515 23056
11926	0	0	Ki67+	 17547 23134
11927	0	0	Ki67+	 17550 23493
11928	0	0	Ki67+	 17575 23142
11929	0	0	Ki67+	 17595 23332
11930	0	0	Ki67+	 17616 23228
11931	0	0	Ki67+	 17183 24095
11932	0	0	Ki67+	 17288 24208
11933	0	0	Ki67+	 17307 24326
11934	0	0	Ki67+	 17399 24165
11935	0	0	Ki67+	 17492 24089
11936	0	0	Ki67+	 16939 25167
11937	0	0	Ki67+	 17040 25099
11938	0	0	Ki67+	 17137 25260
11939	0	0	Ki67+	 17239 25053
11940	0	0	Ki67+	 17272 25089
11941	0	0	Ki67+	 17290 25104
11942	0	0	Ki67+	 17296 25138
11943	0	0	Ki67+	 17317 25134
11944	0	0	Ki67+	 17363 25135
11945	0	0	Ki67+	 17406 25324
11946	0	0	Ki67+	 17408 24961
11947	0	0	Ki67+	 17414 25301
11948	0	0	Ki67+	 17430 24984
11949	0	0	Ki67+	 17431 25335
11950	0	0	Ki67+	 17432 24963
11951	0	0	Ki67+	 17450 25269
11952	0	0	Ki67+	 17465 25278
11953	0	0	Ki67+	 17592 25339
11954	0	0	Ki67+	 17594 24998
11955	0	0	Ki67+	 17615 25003
11956	0	0	Ki67+	 17626 24980
11957	0	0	Ki67+	 17639 25120
11958	0	0	Ki67+	 17105 25398
11959	0	0	Ki67+	 17179 25441
11960	0	0	Ki67+	 17327 25441
11961	0	0	Ki67+	 17343 25882
11962	0	0	Ki67+	 17373 25443
11963	0	0	Ki67+	 17410 25365
11964	0	0	Ki67+	 17410 25583
11965	0	0	Ki67+	 17414 25355
11966	0	0	Ki67+	 17433 25578
11967	0	0	Ki67+	 17485 25920
11968	0	0	Ki67+	 17521 25945
11969	0	0	Ki67+	 17522 25912
11970	0	0	Ki67+	 17525 25548
11971	0	0	Ki67+	 17628 25861
11972	0	0	Ki67+	 17630 25948
11973	0	0	Ki67+	 17661 25974
11974	0	0	Ki67+	 17663 25714
11975	0	0	Ki67+	 16955 26266
11976	0	0	Ki67+	 16983 26412
11977	0	0	Ki67+	 16990 26252
11978	0	0	Ki67+	 16994 26478
11979	0	0	Ki67+	 17136 26532
11980	0	0	Ki67+	 17213 26678
11981	0	0	Ki67+	 17215 26654
11982	0	0	Ki67+	 17216 26559
11983	0	0	Ki67+	 17229 26625
11984	0	0	Ki67+	 17326 26626
11985	0	0	Ki67+	 17328 26535
11986	0	0	Ki67+	 17403 26713
11987	0	0	Ki67+	 17047 27379
11988	0	0	Ki67+	 17310 27541
11989	0	0	Ki67+	 17621 27728
11990	0	0	Ki67+	 16897 27953
11991	0	0	Ki67+	 16964 28226
11992	0	0	Ki67+	 17137 28120
11993	0	0	Ki67+	 17149 28334
11994	0	0	Ki67+	 17187 28371
11995	0	0	Ki67+	 17220 28320
11996	0	0	Ki67+	 17267 28512
11997	0	0	Ki67+	 17484 28353
11998	0	0	Ki67+	 17658 28303
11999	0	0	Ki67+	 17050 29238
12000	0	0	Ki67+	 17139 28767
12001	0	0	Ki67+	 17228 29004
12002	0	0	Ki67+	 17238 28678
12003	0	0	Ki67+	 17240 29071
12004	0	0	Ki67+	 17243 28988
12005	0	0	Ki67+	 17250 29049
12006	0	0	Ki67+	 17257 29086
12007	0	0	Ki67+	 17263 29062
12008	0	0	Ki67+	 17264 29035
12009	0	0	Ki67+	 17271 29012
12010	0	0	Ki67+	 17280 28823
12011	0	0	Ki67+	 17282 28967
12012	0	0	Ki67+	 17296 29036
12013	0	0	Ki67+	 17304 29102
12014	0	0	Ki67+	 17317 28645
12015	0	0	Ki67+	 17321 29211
12016	0	0	Ki67+	 17324 29046
12017	0	0	Ki67+	 17324 29062
12018	0	0	Ki67+	 17415 29159
12019	0	0	Ki67+	 17446 28743
12020	0	0	Ki67+	 17509 29146
12021	0	0	Ki67+	 17543 29156
12022	0	0	Ki67+	 17588 29182
12023	0	0	Ki67+	 17605 29234
12024	0	0	Ki67+	 17622 29266
12025	0	0	Ki67+	 17655 29268
12026	0	0	Ki67+	 17241 29932
12027	0	0	Ki67+	 17249 29832
12028	0	0	Ki67+	 17473 29873
12029	0	0	Ki67+	 17593 29637
12030	0	0	Ki67+	 17726 16580
12031	0	0	Ki67+	 17833 15909
12032	0	0	Ki67+	 17884 15894
12033	0	0	Ki67+	 17921 15999
12034	0	0	Ki67+	 18072 16583
12035	0	0	Ki67+	 18073 16511
12036	0	0	Ki67+	 18092 16576
12037	0	0	Ki67+	 18126 16463
12038	0	0	Ki67+	 18142 16475
12039	0	0	Ki67+	 18145 16542
12040	0	0	Ki67+	 18358 16435
12041	0	0	Ki67+	 18399 16116
12042	0	0	Ki67+	 17686 16824
12043	0	0	Ki67+	 17688 17004
12044	0	0	Ki67+	 17699 16664
12045	0	0	Ki67+	 17710 16640
12046	0	0	Ki67+	 17986 16632
12047	0	0	Ki67+	 18016 16691
12048	0	0	Ki67+	 18084 16974
12049	0	0	Ki67+	 18255 17375
12050	0	0	Ki67+	 18323 16785
12051	0	0	Ki67+	 18350 16756
12052	0	0	Ki67+	 18366 16741
12053	0	0	Ki67+	 18373 16708
12054	0	0	Ki67+	 18393 16720
12055	0	0	Ki67+	 18406 18189
12056	0	0	Ki67+	 18419 18202
12057	0	0	Ki67+	 18426 18152
12058	0	0	Ki67+	 18455 18131
12059	0	0	Ki67+	 18477 18090
12060	0	0	Ki67+	 17731 18812
12061	0	0	Ki67+	 17741 18750
12062	0	0	Ki67+	 17778 18750
12063	0	0	Ki67+	 17785 18624
12064	0	0	Ki67+	 17792 18822
12065	0	0	Ki67+	 17812 18723
12066	0	0	Ki67+	 17819 18676
12067	0	0	Ki67+	 17822 18893
12068	0	0	Ki67+	 17831 18735
12069	0	0	Ki67+	 17833 18699
12070	0	0	Ki67+	 17845 18739
12071	0	0	Ki67+	 17854 18765
12072	0	0	Ki67+	 17895 18592
12073	0	0	Ki67+	 18004 18730
12074	0	0	Ki67+	 18020 18629
12075	0	0	Ki67+	 18048 18635
12076	0	0	Ki67+	 18053 18728
12077	0	0	Ki67+	 18086 18457
12078	0	0	Ki67+	 18110 18981
12079	0	0	Ki67+	 18113 18944
12080	0	0	Ki67+	 18180 18713
12081	0	0	Ki67+	 18190 18962
12082	0	0	Ki67+	 18192 18986
12083	0	0	Ki67+	 18206 18977
12084	0	0	Ki67+	 18217 19002
12085	0	0	Ki67+	 18220 18970
12086	0	0	Ki67+	 18225 18908
12087	0	0	Ki67+	 18250 18924
12088	0	0	Ki67+	 18259 18935
12089	0	0	Ki67+	 18262 18798
12090	0	0	Ki67+	 18268 18574
12091	0	0	Ki67+	 18268 18587
12092	0	0	Ki67+	 18271 18746
12093	0	0	Ki67+	 18273 18673
12094	0	0	Ki67+	 18273 18916
12095	0	0	Ki67+	 18275 18809
12096	0	0	Ki67+	 18292 18927
12097	0	0	Ki67+	 18300 18959
12098	0	0	Ki67+	 18305 18883
12099	0	0	Ki67+	 18306 18591
12100	0	0	Ki67+	 18320 18875
12101	0	0	Ki67+	 18333 18852
12102	0	0	Ki67+	 18335 18635
12103	0	0	Ki67+	 18344 18826
12104	0	0	Ki67+	 18346 18451
12105	0	0	Ki67+	 18353 18798
12106	0	0	Ki67+	 18355 18480
12107	0	0	Ki67+	 18359 18559
12108	0	0	Ki67+	 18363 18398
12109	0	0	Ki67+	 18364 18323
12110	0	0	Ki67+	 18364 18438
12111	0	0	Ki67+	 18367 18543
12112	0	0	Ki67+	 18374 18531
12113	0	0	Ki67+	 18381 18244
12114	0	0	Ki67+	 18387 18393
12115	0	0	Ki67+	 18394 18366
12116	0	0	Ki67+	 18395 18453
12117	0	0	Ki67+	 18399 18297
12118	0	0	Ki67+	 18400 18416
12119	0	0	Ki67+	 18400 18481
12120	0	0	Ki67+	 18401 18317
12121	0	0	Ki67+	 18415 18339
12122	0	0	Ki67+	 18421 18315
12123	0	0	Ki67+	 18421 18434
12124	0	0	Ki67+	 18428 18401
12125	0	0	Ki67+	 18429 18362
12126	0	0	Ki67+	 18433 18282
12127	0	0	Ki67+	 18446 18399
12128	0	0	Ki67+	 18452 18337
12129	0	0	Ki67+	 18465 18265
12130	0	0	Ki67+	 18466 18317
12131	0	0	Ki67+	 18467 18370
12132	0	0	Ki67+	 18473 18352
12133	0	0	Ki67+	 17774 19674
12134	0	0	Ki67+	 17776 19026
12135	0	0	Ki67+	 17776 19421
12136	0	0	Ki67+	 17782 19271
12137	0	0	Ki67+	 17783 19202
12138	0	0	Ki67+	 17788 19735
12139	0	0	Ki67+	 17793 19334
12140	0	0	Ki67+	 17795 19530
12141	0	0	Ki67+	 17797 19540
12142	0	0	Ki67+	 17799 19364
12143	0	0	Ki67+	 17800 19739
12144	0	0	Ki67+	 17810 19334
12145	0	0	Ki67+	 17816 19723
12146	0	0	Ki67+	 17836 19341
12147	0	0	Ki67+	 17846 19450
12148	0	0	Ki67+	 17858 19626
12149	0	0	Ki67+	 17859 19081
12150	0	0	Ki67+	 17862 19611
12151	0	0	Ki67+	 17867 19026
12152	0	0	Ki67+	 17881 19080
12153	0	0	Ki67+	 17897 19584
12154	0	0	Ki67+	 17918 19669
12155	0	0	Ki67+	 17919 19603
12156	0	0	Ki67+	 17936 19415
12157	0	0	Ki67+	 17939 19659
12158	0	0	Ki67+	 17942 19441
12159	0	0	Ki67+	 17965 19379
12160	0	0	Ki67+	 17979 19415
12161	0	0	Ki67+	 18022 19714
12162	0	0	Ki67+	 18024 19185
12163	0	0	Ki67+	 18068 19244
12164	0	0	Ki67+	 18078 19379
12165	0	0	Ki67+	 18089 19489
12166	0	0	Ki67+	 18092 19197
12167	0	0	Ki67+	 18096 19212
12168	0	0	Ki67+	 18106 19422
12169	0	0	Ki67+	 18126 19339
12170	0	0	Ki67+	 18135 19317
12171	0	0	Ki67+	 18136 19148
12172	0	0	Ki67+	 18141 19175
12173	0	0	Ki67+	 18142 19074
12174	0	0	Ki67+	 18160 19100
12175	0	0	Ki67+	 18163 19179
12176	0	0	Ki67+	 18164 19489
12177	0	0	Ki67+	 18172 19047
12178	0	0	Ki67+	 18174 19031
12179	0	0	Ki67+	 18175 19133
12180	0	0	Ki67+	 18178 19058
12181	0	0	Ki67+	 18178 19086
12182	0	0	Ki67+	 18179 19501
12183	0	0	Ki67+	 18181 19103
12184	0	0	Ki67+	 18186 19615
12185	0	0	Ki67+	 18199 19409
12186	0	0	Ki67+	 18202 19624
12187	0	0	Ki67+	 18205 19081
12188	0	0	Ki67+	 18209 19050
12189	0	0	Ki67+	 18211 19442
12190	0	0	Ki67+	 18212 19304
12191	0	0	Ki67+	 18214 19292
12192	0	0	Ki67+	 18221 19044
12193	0	0	Ki67+	 18227 19332
12194	0	0	Ki67+	 18229 19453
12195	0	0	Ki67+	 18262 19429
12196	0	0	Ki67+	 18283 19410
12197	0	0	Ki67+	 18306 19317
12198	0	0	Ki67+	 18307 19299
12199	0	0	Ki67+	 18332 19250
12200	0	0	Ki67+	 18338 19196
12201	0	0	Ki67+	 18340 19215
12202	0	0	Ki67+	 18345 19648
12203	0	0	Ki67+	 18346 19167
12204	0	0	Ki67+	 18359 19643
12205	0	0	Ki67+	 18375 19056
12206	0	0	Ki67+	 18388 19630
12207	0	0	Ki67+	 18405 19031
12208	0	0	Ki67+	 18422 19529
12209	0	0	Ki67+	 18439 19560
12210	0	0	Ki67+	 17765 19897
12211	0	0	Ki67+	 17774 19874
12212	0	0	Ki67+	 17784 19859
12213	0	0	Ki67+	 17806 20125
12214	0	0	Ki67+	 17833 20092
12215	0	0	Ki67+	 17885 19986
12216	0	0	Ki67+	 18015 20562
12217	0	0	Ki67+	 18028 20544
12218	0	0	Ki67+	 18034 20598
12219	0	0	Ki67+	 18042 20572
12220	0	0	Ki67+	 18051 20550
12221	0	0	Ki67+	 18062 20555
12222	0	0	Ki67+	 18066 20532
12223	0	0	Ki67+	 18099 20545
12224	0	0	Ki67+	 18105 20607
12225	0	0	Ki67+	 18108 20573
12226	0	0	Ki67+	 18134 20560
12227	0	0	Ki67+	 18140 20577
12228	0	0	Ki67+	 18196 20595
12229	0	0	Ki67+	 18214 20604
12230	0	0	Ki67+	 18234 20539
12231	0	0	Ki67+	 18264 20586
12232	0	0	Ki67+	 18271 20502
12233	0	0	Ki67+	 18281 20594
12234	0	0	Ki67+	 18288 20561
12235	0	0	Ki67+	 18321 20590
12236	0	0	Ki67+	 18327 19901
12237	0	0	Ki67+	 18327 20529
12238	0	0	Ki67+	 18345 20374
12239	0	0	Ki67+	 18346 20523
12240	0	0	Ki67+	 18373 20476
12241	0	0	Ki67+	 18396 20375
12242	0	0	Ki67+	 18431 20217
12243	0	0	Ki67+	 18454 20264
12244	0	0	Ki67+	 18460 20366
12245	0	0	Ki67+	 18462 20538
12246	0	0	Ki67+	 18471 20249
12247	0	0	Ki67+	 18471 20355
12248	0	0	Ki67+	 18477 20567
12249	0	0	Ki67+	 17698 20779
12250	0	0	Ki67+	 17738 21285
12251	0	0	Ki67+	 17756 21337
12252	0	0	Ki67+	 17757 21057
12253	0	0	Ki67+	 17762 21076
12254	0	0	Ki67+	 17762 21360
12255	0	0	Ki67+	 17767 21372
12256	0	0	Ki67+	 17774 21128
12257	0	0	Ki67+	 17805 21322
12258	0	0	Ki67+	 17808 21359
12259	0	0	Ki67+	 17813 20909
12260	0	0	Ki67+	 17817 20980
12261	0	0	Ki67+	 17826 20811
12262	0	0	Ki67+	 17858 21402
12263	0	0	Ki67+	 17936 21406
12264	0	0	Ki67+	 17973 20670
12265	0	0	Ki67+	 17978 20644
12266	0	0	Ki67+	 17989 21080
12267	0	0	Ki67+	 17991 21145
12268	0	0	Ki67+	 18002 21113
12269	0	0	Ki67+	 18004 20742
12270	0	0	Ki67+	 18005 21373
12271	0	0	Ki67+	 18012 21144
12272	0	0	Ki67+	 18014 20669
12273	0	0	Ki67+	 18014 20782
12274	0	0	Ki67+	 18014 21069
12275	0	0	Ki67+	 18015 21194
12276	0	0	Ki67+	 18029 21399
12277	0	0	Ki67+	 18034 21080
12278	0	0	Ki67+	 18038 20627
12279	0	0	Ki67+	 18050 21405
12280	0	0	Ki67+	 18059 21100
12281	0	0	Ki67+	 18073 21397
12282	0	0	Ki67+	 18075 21348
12283	0	0	Ki67+	 18079 20723
12284	0	0	Ki67+	 18080 21244
12285	0	0	Ki67+	 18085 20734
12286	0	0	Ki67+	 18086 20614
12287	0	0	Ki67+	 18087 21382
12288	0	0	Ki67+	 18094 20836
12289	0	0	Ki67+	 18099 21168
12290	0	0	Ki67+	 18104 20706
12291	0	0	Ki67+	 18110 20762
12292	0	0	Ki67+	 18110 20950
12293	0	0	Ki67+	 18110 20966
12294	0	0	Ki67+	 18121 21161
12295	0	0	Ki67+	 18122 20717
12296	0	0	Ki67+	 18124 21396
12297	0	0	Ki67+	 18129 20825
12298	0	0	Ki67+	 18132 20950
12299	0	0	Ki67+	 18137 21338
12300	0	0	Ki67+	 18140 20770
12301	0	0	Ki67+	 18143 21151
12302	0	0	Ki67+	 18149 20699
12303	0	0	Ki67+	 18150 20756
12304	0	0	Ki67+	 18160 21389
12305	0	0	Ki67+	 18167 21379
12306	0	0	Ki67+	 18169 21326
12307	0	0	Ki67+	 18176 20773
12308	0	0	Ki67+	 18176 20816
12309	0	0	Ki67+	 18178 20666
12310	0	0	Ki67+	 18179 20642
12311	0	0	Ki67+	 18188 20961
12312	0	0	Ki67+	 18192 21065
12313	0	0	Ki67+	 18193 20640
12314	0	0	Ki67+	 18194 20980
12315	0	0	Ki67+	 18194 21216
12316	0	0	Ki67+	 18197 20755
12317	0	0	Ki67+	 18201 20667
12318	0	0	Ki67+	 18203 20621
12319	0	0	Ki67+	 18215 20690
12320	0	0	Ki67+	 18218 21331
12321	0	0	Ki67+	 18223 20963
12322	0	0	Ki67+	 18224 21258
12323	0	0	Ki67+	 18227 21368
12324	0	0	Ki67+	 18228 20657
12325	0	0	Ki67+	 18230 21217
12326	0	0	Ki67+	 18235 21392
12327	0	0	Ki67+	 18242 20677
12328	0	0	Ki67+	 18242 20995
12329	0	0	Ki67+	 18243 20889
12330	0	0	Ki67+	 18246 21376
12331	0	0	Ki67+	 18250 20932
12332	0	0	Ki67+	 18250 21240
12333	0	0	Ki67+	 18251 21403
12334	0	0	Ki67+	 18260 20826
12335	0	0	Ki67+	 18264 20640
12336	0	0	Ki67+	 18274 20898
12337	0	0	Ki67+	 18283 20991
12338	0	0	Ki67+	 18284 20774
12339	0	0	Ki67+	 18302 20886
12340	0	0	Ki67+	 18311 20897
12341	0	0	Ki67+	 18312 20612
12342	0	0	Ki67+	 18320 20805
12343	0	0	Ki67+	 18327 20757
12344	0	0	Ki67+	 18339 20765
12345	0	0	Ki67+	 18345 21381
12346	0	0	Ki67+	 18354 21007
12347	0	0	Ki67+	 18357 20836
12348	0	0	Ki67+	 18360 20819
12349	0	0	Ki67+	 18363 21186
12350	0	0	Ki67+	 18366 20898
12351	0	0	Ki67+	 18369 21399
12352	0	0	Ki67+	 18372 20749
12353	0	0	Ki67+	 18372 20788
12354	0	0	Ki67+	 18380 21123
12355	0	0	Ki67+	 18389 20996
12356	0	0	Ki67+	 18391 21013
12357	0	0	Ki67+	 18393 21137
12358	0	0	Ki67+	 18394 20807
12359	0	0	Ki67+	 18394 21267
12360	0	0	Ki67+	 18396 20969
12361	0	0	Ki67+	 18397 20684
12362	0	0	Ki67+	 18399 20782
12363	0	0	Ki67+	 18406 21353
12364	0	0	Ki67+	 18407 20659
12365	0	0	Ki67+	 18408 20703
12366	0	0	Ki67+	 18416 21013
12367	0	0	Ki67+	 18418 20838
12368	0	0	Ki67+	 18419 20951
12369	0	0	Ki67+	 18425 21200
12370	0	0	Ki67+	 18426 20926
12371	0	0	Ki67+	 18434 20640
12372	0	0	Ki67+	 18434 20681
12373	0	0	Ki67+	 18434 21063
12374	0	0	Ki67+	 18436 21324
12375	0	0	Ki67+	 18437 20816
12376	0	0	Ki67+	 18440 20985
12377	0	0	Ki67+	 18445 20839
12378	0	0	Ki67+	 18446 21038
12379	0	0	Ki67+	 18447 20634
12380	0	0	Ki67+	 18450 20896
12381	0	0	Ki67+	 18452 21250
12382	0	0	Ki67+	 18468 20972
12383	0	0	Ki67+	 18475 21081
12384	0	0	Ki67+	 17733 21501
12385	0	0	Ki67+	 17795 22075
12386	0	0	Ki67+	 17826 21462
12387	0	0	Ki67+	 17849 21424
12388	0	0	Ki67+	 17853 21463
12389	0	0	Ki67+	 17883 21433
12390	0	0	Ki67+	 17898 21428
12391	0	0	Ki67+	 17918 21412
12392	0	0	Ki67+	 17962 21442
12393	0	0	Ki67+	 17991 21465
12394	0	0	Ki67+	 18020 21437
12395	0	0	Ki67+	 18071 21556
12396	0	0	Ki67+	 18074 21427
12397	0	0	Ki67+	 18076 21500
12398	0	0	Ki67+	 18080 21529
12399	0	0	Ki67+	 18097 21592
12400	0	0	Ki67+	 18103 21480
12401	0	0	Ki67+	 18112 21436
12402	0	0	Ki67+	 18116 21491
12403	0	0	Ki67+	 18122 21526
12404	0	0	Ki67+	 18126 21576
12405	0	0	Ki67+	 18128 21435
12406	0	0	Ki67+	 18130 21492
12407	0	0	Ki67+	 18141 21559
12408	0	0	Ki67+	 18142 21447
12409	0	0	Ki67+	 18154 21472
12410	0	0	Ki67+	 18155 21607
12411	0	0	Ki67+	 18179 21430
12412	0	0	Ki67+	 18189 21597
12413	0	0	Ki67+	 18193 21442
12414	0	0	Ki67+	 18196 21529
12415	0	0	Ki67+	 18201 21514
12416	0	0	Ki67+	 18216 21559
12417	0	0	Ki67+	 18227 21479
12418	0	0	Ki67+	 18230 21512
12419	0	0	Ki67+	 18237 21503
12420	0	0	Ki67+	 18237 21546
12421	0	0	Ki67+	 18243 21467
12422	0	0	Ki67+	 18250 21603
12423	0	0	Ki67+	 18255 21476
12424	0	0	Ki67+	 18265 21423
12425	0	0	Ki67+	 18280 21862
12426	0	0	Ki67+	 18284 21643
12427	0	0	Ki67+	 18288 21495
12428	0	0	Ki67+	 18290 21419
12429	0	0	Ki67+	 18299 21551
12430	0	0	Ki67+	 18318 21633
12431	0	0	Ki67+	 18319 21590
12432	0	0	Ki67+	 18334 21418
12433	0	0	Ki67+	 18342 21664
12434	0	0	Ki67+	 18345 21593
12435	0	0	Ki67+	 18349 22041
12436	0	0	Ki67+	 18354 21673
12437	0	0	Ki67+	 18362 21460
12438	0	0	Ki67+	 18375 21620
12439	0	0	Ki67+	 18376 21430
12440	0	0	Ki67+	 18382 21412
12441	0	0	Ki67+	 18424 21459
12442	0	0	Ki67+	 18425 21478
12443	0	0	Ki67+	 18458 21466
12444	0	0	Ki67+	 18464 21483
12445	0	0	Ki67+	 17868 22244
12446	0	0	Ki67+	 18131 23000
12447	0	0	Ki67+	 18377 22821
12448	0	0	Ki67+	 18412 22957
12449	0	0	Ki67+	 17688 23047
12450	0	0	Ki67+	 17708 23300
12451	0	0	Ki67+	 17798 23436
12452	0	0	Ki67+	 17815 23276
12453	0	0	Ki67+	 17830 23275
12454	0	0	Ki67+	 17841 23168
12455	0	0	Ki67+	 17901 23308
12456	0	0	Ki67+	 17951 23395
12457	0	0	Ki67+	 17954 23341
12458	0	0	Ki67+	 18068 23674
12459	0	0	Ki67+	 18288 23707
12460	0	0	Ki67+	 18428 23569
12461	0	0	Ki67+	 17826 24408
12462	0	0	Ki67+	 17848 23959
12463	0	0	Ki67+	 17969 24233
12464	0	0	Ki67+	 17973 24222
12465	0	0	Ki67+	 18182 24136
12466	0	0	Ki67+	 18339 24153
12467	0	0	Ki67+	 18466 24475
12468	0	0	Ki67+	 17767 24757
12469	0	0	Ki67+	 17775 24890
12470	0	0	Ki67+	 18030 24917
12471	0	0	Ki67+	 18198 24918
12472	0	0	Ki67+	 18202 24792
12473	0	0	Ki67+	 18325 24922
12474	0	0	Ki67+	 17710 25960
12475	0	0	Ki67+	 17718 25919
12476	0	0	Ki67+	 17739 25818
12477	0	0	Ki67+	 17781 25775
12478	0	0	Ki67+	 17792 25765
12479	0	0	Ki67+	 17851 25952
12480	0	0	Ki67+	 17853 25920
12481	0	0	Ki67+	 17901 25947
12482	0	0	Ki67+	 17927 25990
12483	0	0	Ki67+	 17933 25972
12484	0	0	Ki67+	 17951 25999
12485	0	0	Ki67+	 17961 25843
12486	0	0	Ki67+	 18013 25518
12487	0	0	Ki67+	 18019 26197
12488	0	0	Ki67+	 18131 25944
12489	0	0	Ki67+	 18362 26032
12490	0	0	Ki67+	 17920 26571
12491	0	0	Ki67+	 17931 26585
12492	0	0	Ki67+	 17940 26608
12493	0	0	Ki67+	 17959 26386
12494	0	0	Ki67+	 17964 26614
12495	0	0	Ki67+	 17965 26516
12496	0	0	Ki67+	 18027 26335
12497	0	0	Ki67+	 18027 26649
12498	0	0	Ki67+	 18042 26326
12499	0	0	Ki67+	 18079 26637
12500	0	0	Ki67+	 18221 27007
12501	0	0	Ki67+	 18224 26768
12502	0	0	Ki67+	 18234 26777
12503	0	0	Ki67+	 18322 26222
12504	0	0	Ki67+	 17696 28313
12505	0	0	Ki67+	 17900 28383
12506	0	0	Ki67+	 17908 28397
12507	0	0	Ki67+	 17995 28011
12508	0	0	Ki67+	 18040 28303
12509	0	0	Ki67+	 18152 28252
12510	0	0	Ki67+	 18164 28167
12511	0	0	Ki67+	 18208 28467
12512	0	0	Ki67+	 18301 27961
12513	0	0	Ki67+	 18379 27994
12514	0	0	Ki67+	 17689 29320
12515	0	0	Ki67+	 18078 28957
12516	0	0	Ki67+	 18113 29273
12517	0	0	Ki67+	 17750 29522
12518	0	0	Ki67+	 17774 29467
12519	0	0	Ki67+	 18309 29423
12520	0	0	Ki67+	 18582 16295
12521	0	0	Ki67+	 18594 16283
12522	0	0	Ki67+	 18963 16727
12523	0	0	Ki67+	 18776 17404
12524	0	0	Ki67+	 18782 17544
12525	0	0	Ki67+	 18837 17351
12526	0	0	Ki67+	 19183 17016
12527	0	0	Ki67+	 19183 17141
12528	0	0	Ki67+	 19194 17305
12529	0	0	Ki67+	 19195 17121
12530	0	0	Ki67+	 19195 17144
12531	0	0	Ki67+	 19203 17000
12532	0	0	Ki67+	 19212 16940
12533	0	0	Ki67+	 19222 17140
12534	0	0	Ki67+	 19222 17286
12535	0	0	Ki67+	 19223 17237
12536	0	0	Ki67+	 19229 17025
12537	0	0	Ki67+	 19236 17383
12538	0	0	Ki67+	 19237 17235
12539	0	0	Ki67+	 19247 17287
12540	0	0	Ki67+	 18487 18284
12541	0	0	Ki67+	 18488 18335
12542	0	0	Ki67+	 18495 18309
12543	0	0	Ki67+	 18498 18261
12544	0	0	Ki67+	 18508 18108
12545	0	0	Ki67+	 18514 18307
12546	0	0	Ki67+	 18515 18284
12547	0	0	Ki67+	 18516 18065
12548	0	0	Ki67+	 18519 17998
12549	0	0	Ki67+	 18519 18367
12550	0	0	Ki67+	 18529 18294
12551	0	0	Ki67+	 18537 18341
12552	0	0	Ki67+	 18540 18268
12553	0	0	Ki67+	 18540 18354
12554	0	0	Ki67+	 18543 18141
12555	0	0	Ki67+	 18543 18323
12556	0	0	Ki67+	 18546 17970
12557	0	0	Ki67+	 18554 18357
12558	0	0	Ki67+	 18566 17953
12559	0	0	Ki67+	 18586 18032
12560	0	0	Ki67+	 18620 17998
12561	0	0	Ki67+	 18623 18040
12562	0	0	Ki67+	 18634 17988
12563	0	0	Ki67+	 18662 18272
12564	0	0	Ki67+	 18664 18305
12565	0	0	Ki67+	 18676 18327
12566	0	0	Ki67+	 18730 18183
12567	0	0	Ki67+	 18785 18002
12568	0	0	Ki67+	 18790 18326
12569	0	0	Ki67+	 18863 17629
12570	0	0	Ki67+	 18885 17650
12571	0	0	Ki67+	 18889 17633
12572	0	0	Ki67+	 18981 17821
12573	0	0	Ki67+	 19110 18390
12574	0	0	Ki67+	 19142 18410
12575	0	0	Ki67+	 19167 18129
12576	0	0	Ki67+	 19168 18171
12577	0	0	Ki67+	 19170 18153
12578	0	0	Ki67+	 19182 18156
12579	0	0	Ki67+	 19183 18113
12580	0	0	Ki67+	 19225 17639
12581	0	0	Ki67+	 19266 18244
12582	0	0	Ki67+	 18521 18449
12583	0	0	Ki67+	 18521 18606
12584	0	0	Ki67+	 18540 18471
12585	0	0	Ki67+	 18545 18648
12586	0	0	Ki67+	 18557 18425
12587	0	0	Ki67+	 18562 18462
12588	0	0	Ki67+	 18575 18635
12589	0	0	Ki67+	 18581 18435
12590	0	0	Ki67+	 18588 18556
12591	0	0	Ki67+	 18591 18643
12592	0	0	Ki67+	 18634 18607
12593	0	0	Ki67+	 18636 18563
12594	0	0	Ki67+	 18645 18581
12595	0	0	Ki67+	 18724 19124
12596	0	0	Ki67+	 18740 19126
12597	0	0	Ki67+	 18744 19187
12598	0	0	Ki67+	 18757 19077
12599	0	0	Ki67+	 18765 19048
12600	0	0	Ki67+	 18767 19008
12601	0	0	Ki67+	 18789 19016
12602	0	0	Ki67+	 18800 19033
12603	0	0	Ki67+	 18808 19062
12604	0	0	Ki67+	 18832 19174
12605	0	0	Ki67+	 18843 19072
12606	0	0	Ki67+	 18851 19201
12607	0	0	Ki67+	 18861 19097
12608	0	0	Ki67+	 18864 19122
12609	0	0	Ki67+	 18880 18824
12610	0	0	Ki67+	 18881 19004
12611	0	0	Ki67+	 18882 19167
12612	0	0	Ki67+	 18893 19131
12613	0	0	Ki67+	 18908 18837
12614	0	0	Ki67+	 18917 18875
12615	0	0	Ki67+	 18917 19183
12616	0	0	Ki67+	 18922 19120
12617	0	0	Ki67+	 18933 18776
12618	0	0	Ki67+	 18949 18823
12619	0	0	Ki67+	 18960 19049
12620	0	0	Ki67+	 18961 18856
12621	0	0	Ki67+	 18963 18788
12622	0	0	Ki67+	 18966 18815
12623	0	0	Ki67+	 18970 19003
12624	0	0	Ki67+	 18977 19161
12625	0	0	Ki67+	 18979 19099
12626	0	0	Ki67+	 18983 18914
12627	0	0	Ki67+	 18996 18952
12628	0	0	Ki67+	 18998 19015
12629	0	0	Ki67+	 19004 19058
12630	0	0	Ki67+	 19008 19000
12631	0	0	Ki67+	 19014 19049
12632	0	0	Ki67+	 19031 18973
12633	0	0	Ki67+	 19052 18557
12634	0	0	Ki67+	 19062 18538
12635	0	0	Ki67+	 19074 18503
12636	0	0	Ki67+	 19088 18547
12637	0	0	Ki67+	 19092 19195
12638	0	0	Ki67+	 19093 18561
12639	0	0	Ki67+	 19095 18537
12640	0	0	Ki67+	 19095 18764
12641	0	0	Ki67+	 19100 19082
12642	0	0	Ki67+	 19104 19160
12643	0	0	Ki67+	 19106 18514
12644	0	0	Ki67+	 19112 18559
12645	0	0	Ki67+	 19113 18715
12646	0	0	Ki67+	 19114 18985
12647	0	0	Ki67+	 19115 19167
12648	0	0	Ki67+	 19125 19105
12649	0	0	Ki67+	 19125 19201
12650	0	0	Ki67+	 19126 18698
12651	0	0	Ki67+	 19131 18532
12652	0	0	Ki67+	 19135 18773
12653	0	0	Ki67+	 19143 18570
12654	0	0	Ki67+	 19147 18889
12655	0	0	Ki67+	 19147 19126
12656	0	0	Ki67+	 19156 18554
12657	0	0	Ki67+	 19158 18592
12658	0	0	Ki67+	 19158 18795
12659	0	0	Ki67+	 19158 18850
12660	0	0	Ki67+	 19159 19130
12661	0	0	Ki67+	 19163 18913
12662	0	0	Ki67+	 19173 18559
12663	0	0	Ki67+	 19173 18778
12664	0	0	Ki67+	 19184 18790
12665	0	0	Ki67+	 19185 18919
12666	0	0	Ki67+	 19188 18579
12667	0	0	Ki67+	 19201 18848
12668	0	0	Ki67+	 19202 18782
12669	0	0	Ki67+	 19213 18926
12670	0	0	Ki67+	 19219 19039
12671	0	0	Ki67+	 19225 18851
12672	0	0	Ki67+	 19231 19049
12673	0	0	Ki67+	 19233 18905
12674	0	0	Ki67+	 19238 19034
12675	0	0	Ki67+	 19258 18912
12676	0	0	Ki67+	 18500 19522
12677	0	0	Ki67+	 18503 19588
12678	0	0	Ki67+	 18504 19550
12679	0	0	Ki67+	 18580 19531
12680	0	0	Ki67+	 18581 19899
12681	0	0	Ki67+	 18589 19505
12682	0	0	Ki67+	 18598 19475
12683	0	0	Ki67+	 18604 19413
12684	0	0	Ki67+	 18609 19457
12685	0	0	Ki67+	 18644 19303
12686	0	0	Ki67+	 18652 19748
12687	0	0	Ki67+	 18663 19293
12688	0	0	Ki67+	 18663 19330
12689	0	0	Ki67+	 18676 19317
12690	0	0	Ki67+	 18679 19279
12691	0	0	Ki67+	 18688 19796
12692	0	0	Ki67+	 18696 19269
12693	0	0	Ki67+	 18707 19826
12694	0	0	Ki67+	 18716 19553
12695	0	0	Ki67+	 18732 19555
12696	0	0	Ki67+	 18737 19258
12697	0	0	Ki67+	 18744 19743
12698	0	0	Ki67+	 18746 19759
12699	0	0	Ki67+	 18779 19969
12700	0	0	Ki67+	 18789 19369
12701	0	0	Ki67+	 18792 19424
12702	0	0	Ki67+	 18799 19375
12703	0	0	Ki67+	 18827 19251
12704	0	0	Ki67+	 18827 19465
12705	0	0	Ki67+	 18828 19326
12706	0	0	Ki67+	 18828 19944
12707	0	0	Ki67+	 18830 19296
12708	0	0	Ki67+	 18840 19352
12709	0	0	Ki67+	 18840 19999
12710	0	0	Ki67+	 18842 19438
12711	0	0	Ki67+	 18842 19917
12712	0	0	Ki67+	 18855 19980
12713	0	0	Ki67+	 18856 19344
12714	0	0	Ki67+	 18860 19644
12715	0	0	Ki67+	 18868 19982
12716	0	0	Ki67+	 18876 19889
12717	0	0	Ki67+	 18877 19270
12718	0	0	Ki67+	 18878 19289
12719	0	0	Ki67+	 18879 20008
12720	0	0	Ki67+	 18881 19952
12721	0	0	Ki67+	 18886 19832
12722	0	0	Ki67+	 18890 19610
12723	0	0	Ki67+	 18895 19800
12724	0	0	Ki67+	 18907 19600
12725	0	0	Ki67+	 18908 19335
12726	0	0	Ki67+	 18908 19994
12727	0	0	Ki67+	 18910 19931
12728	0	0	Ki67+	 18911 19819
12729	0	0	Ki67+	 18914 19744
12730	0	0	Ki67+	 18918 19938
12731	0	0	Ki67+	 18925 19976
12732	0	0	Ki67+	 18935 19608
12733	0	0	Ki67+	 18936 19811
12734	0	0	Ki67+	 18940 19304
12735	0	0	Ki67+	 18940 19869
12736	0	0	Ki67+	 18942 19988
12737	0	0	Ki67+	 18946 19830
12738	0	0	Ki67+	 18950 19732
12739	0	0	Ki67+	 18950 19979
12740	0	0	Ki67+	 18967 19941
12741	0	0	Ki67+	 18971 19359
12742	0	0	Ki67+	 18975 19386
12743	0	0	Ki67+	 18987 19836
12744	0	0	Ki67+	 18996 19785
12745	0	0	Ki67+	 18999 19967
12746	0	0	Ki67+	 19002 19606
12747	0	0	Ki67+	 19018 19991
12748	0	0	Ki67+	 19038 19249
12749	0	0	Ki67+	 19049 20004
12750	0	0	Ki67+	 19056 19260
12751	0	0	Ki67+	 19060 19481
12752	0	0	Ki67+	 19077 19967
12753	0	0	Ki67+	 19079 19617
12754	0	0	Ki67+	 19101 19720
12755	0	0	Ki67+	 19108 19265
12756	0	0	Ki67+	 19114 19366
12757	0	0	Ki67+	 19121 19267
12758	0	0	Ki67+	 19145 19220
12759	0	0	Ki67+	 19151 19511
12760	0	0	Ki67+	 19152 19523
12761	0	0	Ki67+	 19189 19951
12762	0	0	Ki67+	 19208 19735
12763	0	0	Ki67+	 19217 19722
12764	0	0	Ki67+	 19224 19850
12765	0	0	Ki67+	 19227 19890
12766	0	0	Ki67+	 19232 19708
12767	0	0	Ki67+	 19237 19887
12768	0	0	Ki67+	 19238 19777
12769	0	0	Ki67+	 19253 19768
12770	0	0	Ki67+	 19257 19877
12771	0	0	Ki67+	 19261 19810
12772	0	0	Ki67+	 19269 19749
12773	0	0	Ki67+	 18484 20577
12774	0	0	Ki67+	 18486 20255
12775	0	0	Ki67+	 18487 20736
12776	0	0	Ki67+	 18495 20629
12777	0	0	Ki67+	 18496 20437
12778	0	0	Ki67+	 18501 20806
12779	0	0	Ki67+	 18505 20694
12780	0	0	Ki67+	 18514 20577
12781	0	0	Ki67+	 18516 20720
12782	0	0	Ki67+	 18524 20380
12783	0	0	Ki67+	 18526 20779
12784	0	0	Ki67+	 18537 20425
12785	0	0	Ki67+	 18550 20450
12786	0	0	Ki67+	 18550 20528
12787	0	0	Ki67+	 18552 20573
12788	0	0	Ki67+	 18554 20805
12789	0	0	Ki67+	 18555 20587
12790	0	0	Ki67+	 18558 20398
12791	0	0	Ki67+	 18558 20726
12792	0	0	Ki67+	 18559 20618
12793	0	0	Ki67+	 18561 20712
12794	0	0	Ki67+	 18567 20552
12795	0	0	Ki67+	 18572 20359
12796	0	0	Ki67+	 18572 20469
12797	0	0	Ki67+	 18573 20253
12798	0	0	Ki67+	 18574 20723
12799	0	0	Ki67+	 18576 20434
12800	0	0	Ki67+	 18583 20689
12801	0	0	Ki67+	 18586 20418
12802	0	0	Ki67+	 18589 20113
12803	0	0	Ki67+	 18591 20792
12804	0	0	Ki67+	 18592 20361
12805	0	0	Ki67+	 18599 20582
12806	0	0	Ki67+	 18611 20668
12807	0	0	Ki67+	 18614 20237
12808	0	0	Ki67+	 18614 20791
12809	0	0	Ki67+	 18616 20334
12810	0	0	Ki67+	 18618 20757
12811	0	0	Ki67+	 18628 20614
12812	0	0	Ki67+	 18632 20334
12813	0	0	Ki67+	 18636 20098
12814	0	0	Ki67+	 18639 20763
12815	0	0	Ki67+	 18642 20135
12816	0	0	Ki67+	 18647 20716
12817	0	0	Ki67+	 18648 20227
12818	0	0	Ki67+	 18654 20471
12819	0	0	Ki67+	 18654 20731
12820	0	0	Ki67+	 18656 20579
12821	0	0	Ki67+	 18659 20312
12822	0	0	Ki67+	 18661 20167
12823	0	0	Ki67+	 18662 20355
12824	0	0	Ki67+	 18664 20145
12825	0	0	Ki67+	 18670 20618
12826	0	0	Ki67+	 18673 20180
12827	0	0	Ki67+	 18676 20285
12828	0	0	Ki67+	 18677 20326
12829	0	0	Ki67+	 18681 20098
12830	0	0	Ki67+	 18686 20125
12831	0	0	Ki67+	 18689 20171
12832	0	0	Ki67+	 18693 20350
12833	0	0	Ki67+	 18694 20649
12834	0	0	Ki67+	 18695 20111
12835	0	0	Ki67+	 18695 20320
12836	0	0	Ki67+	 18707 20102
12837	0	0	Ki67+	 18714 20598
12838	0	0	Ki67+	 18722 20056
12839	0	0	Ki67+	 18733 20073
12840	0	0	Ki67+	 18735 20567
12841	0	0	Ki67+	 18739 20174
12842	0	0	Ki67+	 18748 20598
12843	0	0	Ki67+	 18766 20243
12844	0	0	Ki67+	 18768 20620
12845	0	0	Ki67+	 18771 20597
12846	0	0	Ki67+	 18774 20494
12847	0	0	Ki67+	 18779 20430
12848	0	0	Ki67+	 18784 20155
12849	0	0	Ki67+	 18785 20099
12850	0	0	Ki67+	 18788 20549
12851	0	0	Ki67+	 18791 20229
12852	0	0	Ki67+	 18793 20133
12853	0	0	Ki67+	 18794 20414
12854	0	0	Ki67+	 18797 20123
12855	0	0	Ki67+	 18797 20782
12856	0	0	Ki67+	 18799 20503
12857	0	0	Ki67+	 18801 20604
12858	0	0	Ki67+	 18805 20491
12859	0	0	Ki67+	 18807 20631
12860	0	0	Ki67+	 18819 20245
12861	0	0	Ki67+	 18822 20589
12862	0	0	Ki67+	 18822 20616
12863	0	0	Ki67+	 18824 20782
12864	0	0	Ki67+	 18827 20554
12865	0	0	Ki67+	 18831 20335
12866	0	0	Ki67+	 18833 20601
12867	0	0	Ki67+	 18835 20521
12868	0	0	Ki67+	 18837 20105
12869	0	0	Ki67+	 18841 20540
12870	0	0	Ki67+	 18852 20099
12871	0	0	Ki67+	 18853 20127
12872	0	0	Ki67+	 18854 20502
12873	0	0	Ki67+	 18854 20587
12874	0	0	Ki67+	 18863 20297
12875	0	0	Ki67+	 18877 20394
12876	0	0	Ki67+	 18884 20078
12877	0	0	Ki67+	 18884 20570
12878	0	0	Ki67+	 18887 20526
12879	0	0	Ki67+	 18891 20234
12880	0	0	Ki67+	 18891 20551
12881	0	0	Ki67+	 18892 20268
12882	0	0	Ki67+	 18895 20294
12883	0	0	Ki67+	 18901 20450
12884	0	0	Ki67+	 18902 20479
12885	0	0	Ki67+	 18902 20525
12886	0	0	Ki67+	 18905 20545
12887	0	0	Ki67+	 18910 20269
12888	0	0	Ki67+	 18913 20308
12889	0	0	Ki67+	 18921 20531
12890	0	0	Ki67+	 18926 20050
12891	0	0	Ki67+	 18929 20086
12892	0	0	Ki67+	 18929 20308
12893	0	0	Ki67+	 18930 20462
12894	0	0	Ki67+	 18936 20389
12895	0	0	Ki67+	 18937 20073
12896	0	0	Ki67+	 18943 20337
12897	0	0	Ki67+	 18950 20198
12898	0	0	Ki67+	 18955 20365
12899	0	0	Ki67+	 18957 20045
12900	0	0	Ki67+	 18966 20375
12901	0	0	Ki67+	 18968 20315
12902	0	0	Ki67+	 18969 20049
12903	0	0	Ki67+	 18970 20439
12904	0	0	Ki67+	 18977 20344
12905	0	0	Ki67+	 18984 20401
12906	0	0	Ki67+	 18985 20289
12907	0	0	Ki67+	 18987 20462
12908	0	0	Ki67+	 18993 20505
12909	0	0	Ki67+	 18995 20354
12910	0	0	Ki67+	 19005 20433
12911	0	0	Ki67+	 19008 20370
12912	0	0	Ki67+	 19015 20303
12913	0	0	Ki67+	 19017 20333
12914	0	0	Ki67+	 19018 20365
12915	0	0	Ki67+	 19022 20464
12916	0	0	Ki67+	 19025 20150
12917	0	0	Ki67+	 19032 20280
12918	0	0	Ki67+	 19036 20046
12919	0	0	Ki67+	 19043 20371
12920	0	0	Ki67+	 19045 20337
12921	0	0	Ki67+	 19047 20483
12922	0	0	Ki67+	 19050 20559
12923	0	0	Ki67+	 19055 20407
12924	0	0	Ki67+	 19057 20352
12925	0	0	Ki67+	 19059 20154
12926	0	0	Ki67+	 19061 20551
12927	0	0	Ki67+	 19067 20464
12928	0	0	Ki67+	 19071 20485
12929	0	0	Ki67+	 19081 20462
12930	0	0	Ki67+	 19082 20198
12931	0	0	Ki67+	 19087 20298
12932	0	0	Ki67+	 19088 20185
12933	0	0	Ki67+	 19089 20405
12934	0	0	Ki67+	 19094 20385
12935	0	0	Ki67+	 19101 20159
12936	0	0	Ki67+	 19105 20380
12937	0	0	Ki67+	 19107 20178
12938	0	0	Ki67+	 19122 20228
12939	0	0	Ki67+	 19127 20285
12940	0	0	Ki67+	 19139 20443
12941	0	0	Ki67+	 19170 20063
12942	0	0	Ki67+	 19183 20151
12943	0	0	Ki67+	 19184 20248
12944	0	0	Ki67+	 19191 20395
12945	0	0	Ki67+	 19200 20180
12946	0	0	Ki67+	 19201 20396
12947	0	0	Ki67+	 19203 20258
12948	0	0	Ki67+	 19229 20019
12949	0	0	Ki67+	 19234 20722
12950	0	0	Ki67+	 19235 20062
12951	0	0	Ki67+	 19246 20191
12952	0	0	Ki67+	 19251 20794
12953	0	0	Ki67+	 19253 20768
12954	0	0	Ki67+	 19269 20232
12955	0	0	Ki67+	 19276 20691
12956	0	0	Ki67+	 18485 21174
12957	0	0	Ki67+	 18491 21352
12958	0	0	Ki67+	 18495 21568
12959	0	0	Ki67+	 18500 21410
12960	0	0	Ki67+	 18504 21496
12961	0	0	Ki67+	 18509 20840
12962	0	0	Ki67+	 18511 21254
12963	0	0	Ki67+	 18531 21261
12964	0	0	Ki67+	 18533 20852
12965	0	0	Ki67+	 18535 21237
12966	0	0	Ki67+	 18538 20925
12967	0	0	Ki67+	 18538 21112
12968	0	0	Ki67+	 18540 21134
12969	0	0	Ki67+	 18547 21147
12970	0	0	Ki67+	 18550 21388
12971	0	0	Ki67+	 18551 21039
12972	0	0	Ki67+	 18555 20953
12973	0	0	Ki67+	 18558 20891
12974	0	0	Ki67+	 18559 21602
12975	0	0	Ki67+	 18560 21260
12976	0	0	Ki67+	 18561 21123
12977	0	0	Ki67+	 18563 20918
12978	0	0	Ki67+	 18564 21145
12979	0	0	Ki67+	 18569 21278
12980	0	0	Ki67+	 18572 20888
12981	0	0	Ki67+	 18574 20999
12982	0	0	Ki67+	 18584 20855
12983	0	0	Ki67+	 18584 21210
12984	0	0	Ki67+	 18587 21294
12985	0	0	Ki67+	 18589 20877
12986	0	0	Ki67+	 18589 21112
12987	0	0	Ki67+	 18592 21274
12988	0	0	Ki67+	 18598 20825
12989	0	0	Ki67+	 18598 21414
12990	0	0	Ki67+	 18600 21294
12991	0	0	Ki67+	 18605 21610
12992	0	0	Ki67+	 18607 21405
12993	0	0	Ki67+	 18609 20862
12994	0	0	Ki67+	 18610 20851
12995	0	0	Ki67+	 18611 20914
12996	0	0	Ki67+	 18619 21008
12997	0	0	Ki67+	 18628 20990
12998	0	0	Ki67+	 18632 20906
12999	0	0	Ki67+	 18635 21364
13000	0	0	Ki67+	 18637 21303
13001	0	0	Ki67+	 18641 20986
13002	0	0	Ki67+	 18643 21213
13003	0	0	Ki67+	 18644 21497
13004	0	0	Ki67+	 18652 21458
13005	0	0	Ki67+	 18664 21393
13006	0	0	Ki67+	 18668 21487
13007	0	0	Ki67+	 18674 21258
13008	0	0	Ki67+	 18675 21152
13009	0	0	Ki67+	 18680 21204
13010	0	0	Ki67+	 18684 20938
13011	0	0	Ki67+	 18707 21130
13012	0	0	Ki67+	 18710 21195
13013	0	0	Ki67+	 18715 21076
13014	0	0	Ki67+	 18722 21237
13015	0	0	Ki67+	 18723 21113
13016	0	0	Ki67+	 18725 21309
13017	0	0	Ki67+	 18736 21204
13018	0	0	Ki67+	 18738 21287
13019	0	0	Ki67+	 18739 21185
13020	0	0	Ki67+	 18747 21422
13021	0	0	Ki67+	 18750 21152
13022	0	0	Ki67+	 18753 21197
13023	0	0	Ki67+	 18756 21390
13024	0	0	Ki67+	 18761 21086
13025	0	0	Ki67+	 18764 21116
13026	0	0	Ki67+	 18769 20868
13027	0	0	Ki67+	 18792 21131
13028	0	0	Ki67+	 18793 20914
13029	0	0	Ki67+	 18796 20886
13030	0	0	Ki67+	 18805 21081
13031	0	0	Ki67+	 18813 20915
13032	0	0	Ki67+	 18819 20841
13033	0	0	Ki67+	 18820 21116
13034	0	0	Ki67+	 18822 21541
13035	0	0	Ki67+	 18825 20931
13036	0	0	Ki67+	 18826 21029
13037	0	0	Ki67+	 18826 21568
13038	0	0	Ki67+	 18839 20881
13039	0	0	Ki67+	 18840 21143
13040	0	0	Ki67+	 18842 21482
13041	0	0	Ki67+	 18843 21099
13042	0	0	Ki67+	 18848 21117
13043	0	0	Ki67+	 18894 21017
13044	0	0	Ki67+	 18923 21021
13045	0	0	Ki67+	 18923 21600
13046	0	0	Ki67+	 18926 20961
13047	0	0	Ki67+	 18926 21412
13048	0	0	Ki67+	 18938 21609
13049	0	0	Ki67+	 18958 21602
13050	0	0	Ki67+	 18961 21516
13051	0	0	Ki67+	 18968 21447
13052	0	0	Ki67+	 18968 21545
13053	0	0	Ki67+	 18989 21517
13054	0	0	Ki67+	 19005 21473
13055	0	0	Ki67+	 19014 21377
13056	0	0	Ki67+	 19049 21575
13057	0	0	Ki67+	 19060 21369
13058	0	0	Ki67+	 19066 21547
13059	0	0	Ki67+	 19073 21521
13060	0	0	Ki67+	 19078 21094
13061	0	0	Ki67+	 19098 21484
13062	0	0	Ki67+	 19100 21068
13063	0	0	Ki67+	 19106 21517
13064	0	0	Ki67+	 19106 21558
13065	0	0	Ki67+	 19114 21161
13066	0	0	Ki67+	 19119 21399
13067	0	0	Ki67+	 19120 21582
13068	0	0	Ki67+	 19123 21015
13069	0	0	Ki67+	 19123 21367
13070	0	0	Ki67+	 19130 21226
13071	0	0	Ki67+	 19138 21543
13072	0	0	Ki67+	 19138 21593
13073	0	0	Ki67+	 19141 21154
13074	0	0	Ki67+	 19148 21569
13075	0	0	Ki67+	 19149 20935
13076	0	0	Ki67+	 19149 21184
13077	0	0	Ki67+	 19152 21412
13078	0	0	Ki67+	 19155 21493
13079	0	0	Ki67+	 19159 21543
13080	0	0	Ki67+	 19160 21394
13081	0	0	Ki67+	 19166 21161
13082	0	0	Ki67+	 19167 20873
13083	0	0	Ki67+	 19169 21416
13084	0	0	Ki67+	 19172 20855
13085	0	0	Ki67+	 19172 20944
13086	0	0	Ki67+	 19174 21194
13087	0	0	Ki67+	 19181 21084
13088	0	0	Ki67+	 19188 21231
13089	0	0	Ki67+	 19190 21528
13090	0	0	Ki67+	 19192 21006
13091	0	0	Ki67+	 19200 21315
13092	0	0	Ki67+	 19201 20918
13093	0	0	Ki67+	 19207 21230
13094	0	0	Ki67+	 19216 21545
13095	0	0	Ki67+	 19219 21147
13096	0	0	Ki67+	 19219 21298
13097	0	0	Ki67+	 19220 21088
13098	0	0	Ki67+	 19220 21323
13099	0	0	Ki67+	 19230 20922
13100	0	0	Ki67+	 19230 21063
13101	0	0	Ki67+	 19230 21343
13102	0	0	Ki67+	 19243 21105
13103	0	0	Ki67+	 19249 21276
13104	0	0	Ki67+	 19250 21299
13105	0	0	Ki67+	 19255 21150
13106	0	0	Ki67+	 19256 21123
13107	0	0	Ki67+	 18490 21660
13108	0	0	Ki67+	 18831 21939
13109	0	0	Ki67+	 18840 22064
13110	0	0	Ki67+	 18860 21795
13111	0	0	Ki67+	 18864 21664
13112	0	0	Ki67+	 18886 21876
13113	0	0	Ki67+	 18893 21626
13114	0	0	Ki67+	 18893 21963
13115	0	0	Ki67+	 18898 21679
13116	0	0	Ki67+	 18911 21956
13117	0	0	Ki67+	 18917 21744
13118	0	0	Ki67+	 18922 22149
13119	0	0	Ki67+	 18966 21883
13120	0	0	Ki67+	 18980 21881
13121	0	0	Ki67+	 18986 21780
13122	0	0	Ki67+	 18988 22011
13123	0	0	Ki67+	 18989 21914
13124	0	0	Ki67+	 18995 21850
13125	0	0	Ki67+	 19005 22070
13126	0	0	Ki67+	 19006 21913
13127	0	0	Ki67+	 19009 22151
13128	0	0	Ki67+	 19014 22110
13129	0	0	Ki67+	 19015 21689
13130	0	0	Ki67+	 19015 22020
13131	0	0	Ki67+	 19021 21974
13132	0	0	Ki67+	 19027 22196
13133	0	0	Ki67+	 19034 22058
13134	0	0	Ki67+	 19034 22172
13135	0	0	Ki67+	 19036 22162
13136	0	0	Ki67+	 19037 21818
13137	0	0	Ki67+	 19041 22025
13138	0	0	Ki67+	 19051 21918
13139	0	0	Ki67+	 19051 22179
13140	0	0	Ki67+	 19052 21671
13141	0	0	Ki67+	 19056 21690
13142	0	0	Ki67+	 19058 22093
13143	0	0	Ki67+	 19059 21870
13144	0	0	Ki67+	 19059 22351
13145	0	0	Ki67+	 19071 22162
13146	0	0	Ki67+	 19072 22109
13147	0	0	Ki67+	 19073 22010
13148	0	0	Ki67+	 19080 21673
13149	0	0	Ki67+	 19080 21827
13150	0	0	Ki67+	 19083 22196
13151	0	0	Ki67+	 19086 22046
13152	0	0	Ki67+	 19086 22152
13153	0	0	Ki67+	 19093 21988
13154	0	0	Ki67+	 19097 22007
13155	0	0	Ki67+	 19098 22137
13156	0	0	Ki67+	 19098 22195
13157	0	0	Ki67+	 19107 22023
13158	0	0	Ki67+	 19107 22310
13159	0	0	Ki67+	 19107 22391
13160	0	0	Ki67+	 19108 21777
13161	0	0	Ki67+	 19110 22164
13162	0	0	Ki67+	 19111 21654
13163	0	0	Ki67+	 19113 21722
13164	0	0	Ki67+	 19113 21744
13165	0	0	Ki67+	 19119 22397
13166	0	0	Ki67+	 19121 21829
13167	0	0	Ki67+	 19121 22116
13168	0	0	Ki67+	 19123 22292
13169	0	0	Ki67+	 19131 21743
13170	0	0	Ki67+	 19133 22079
13171	0	0	Ki67+	 19135 21763
13172	0	0	Ki67+	 19144 22382
13173	0	0	Ki67+	 19153 22066
13174	0	0	Ki67+	 19153 22144
13175	0	0	Ki67+	 19153 22335
13176	0	0	Ki67+	 19162 21901
13177	0	0	Ki67+	 19170 22396
13178	0	0	Ki67+	 19175 22105
13179	0	0	Ki67+	 19179 22062
13180	0	0	Ki67+	 19184 22078
13181	0	0	Ki67+	 19189 22131
13182	0	0	Ki67+	 19219 22325
13183	0	0	Ki67+	 19226 21828
13184	0	0	Ki67+	 19226 22108
13185	0	0	Ki67+	 19235 21818
13186	0	0	Ki67+	 19242 22279
13187	0	0	Ki67+	 19252 21758
13188	0	0	Ki67+	 19253 21789
13189	0	0	Ki67+	 19274 21769
13190	0	0	Ki67+	 18572 22760
13191	0	0	Ki67+	 19012 22855
13192	0	0	Ki67+	 19012 23145
13193	0	0	Ki67+	 19043 22841
13194	0	0	Ki67+	 19135 22501
13195	0	0	Ki67+	 19149 22492
13196	0	0	Ki67+	 19151 22896
13197	0	0	Ki67+	 19160 22434
13198	0	0	Ki67+	 19160 22541
13199	0	0	Ki67+	 19169 22564
13200	0	0	Ki67+	 19171 22459
13201	0	0	Ki67+	 19177 22481
13202	0	0	Ki67+	 19178 22513
13203	0	0	Ki67+	 19193 22453
13204	0	0	Ki67+	 19204 22499
13205	0	0	Ki67+	 19232 22939
13206	0	0	Ki67+	 19250 22439
13207	0	0	Ki67+	 18512 23537
13208	0	0	Ki67+	 18529 23468
13209	0	0	Ki67+	 18531 23947
13210	0	0	Ki67+	 18616 23854
13211	0	0	Ki67+	 18684 23819
13212	0	0	Ki67+	 18890 23577
13213	0	0	Ki67+	 18972 23406
13214	0	0	Ki67+	 18798 24119
13215	0	0	Ki67+	 19165 24802
13216	0	0	Ki67+	 19197 24244
13217	0	0	Ki67+	 19090 25133
13218	0	0	Ki67+	 19204 25513
13219	0	0	Ki67+	 18609 27181
13220	0	0	Ki67+	 18827 27197
13221	0	0	Ki67+	 18889 26711
13222	0	0	Ki67+	 19129 26547
13223	0	0	Ki67+	 19277 26752
13224	0	0	Ki67+	 18625 27377
13225	0	0	Ki67+	 18636 27772
13226	0	0	Ki67+	 18775 27851
13227	0	0	Ki67+	 18864 27581
13228	0	0	Ki67+	 18932 27597
13229	0	0	Ki67+	 19150 27992
13230	0	0	Ki67+	 19209 27476
13231	0	0	Ki67+	 19221 27632
13232	0	0	Ki67+	 19111 28788
13233	0	0	Ki67+	 18895 29281
13234	0	0	Ki67+	 19081 29675
13235	0	0	Ki67+	 19213 29817
13236	0	0	Ki67+	 18577 33520
13237	0	0	Ki67+	 18496 33957
13238	0	0	Ki67+	 18680 34398
13239	0	0	Ki67+	 18839 34129
13240	0	0	Ki67+	 18863 33989
13241	0	0	Ki67+	 18856 34438
13242	0	0	Ki67+	 19293 16780
13243	0	0	Ki67+	 19309 16772
13244	0	0	Ki67+	 19324 16811
13245	0	0	Ki67+	 19344 16795
13246	0	0	Ki67+	 19356 16821
13247	0	0	Ki67+	 19387 16518
13248	0	0	Ki67+	 19402 16863
13249	0	0	Ki67+	 19408 16648
13250	0	0	Ki67+	 19520 16649
13251	0	0	Ki67+	 19556 16790
13252	0	0	Ki67+	 19689 16547
13253	0	0	Ki67+	 19689 16661
13254	0	0	Ki67+	 19712 16830
13255	0	0	Ki67+	 19714 16696
13256	0	0	Ki67+	 19718 16864
13257	0	0	Ki67+	 19726 16659
13258	0	0	Ki67+	 19730 16905
13259	0	0	Ki67+	 19746 16846
13260	0	0	Ki67+	 19747 16504
13261	0	0	Ki67+	 19747 16703
13262	0	0	Ki67+	 19749 16950
13263	0	0	Ki67+	 19755 16601
13264	0	0	Ki67+	 19758 16921
13265	0	0	Ki67+	 19762 16627
13266	0	0	Ki67+	 19778 16481
13267	0	0	Ki67+	 19807 16710
13268	0	0	Ki67+	 19811 16932
13269	0	0	Ki67+	 19824 16714
13270	0	0	Ki67+	 19841 16432
13271	0	0	Ki67+	 19876 16618
13272	0	0	Ki67+	 19896 16368
13273	0	0	Ki67+	 19900 16304
13274	0	0	Ki67+	 19943 16451
13275	0	0	Ki67+	 19958 16310
13276	0	0	Ki67+	 19961 16720
13277	0	0	Ki67+	 19973 16699
13278	0	0	Ki67+	 19983 16751
13279	0	0	Ki67+	 19993 16506
13280	0	0	Ki67+	 20015 16735
13281	0	0	Ki67+	 20017 16489
13282	0	0	Ki67+	 20027 16922
13283	0	0	Ki67+	 20032 16894
13284	0	0	Ki67+	 20036 16667
13285	0	0	Ki67+	 20039 16568
13286	0	0	Ki67+	 20043 16919
13287	0	0	Ki67+	 20048 16738
13288	0	0	Ki67+	 20054 16718
13289	0	0	Ki67+	 20061 16834
13290	0	0	Ki67+	 20061 16900
13291	0	0	Ki67+	 20068 16853
13292	0	0	Ki67+	 19287 17124
13293	0	0	Ki67+	 19310 17123
13294	0	0	Ki67+	 19313 17135
13295	0	0	Ki67+	 19348 17215
13296	0	0	Ki67+	 19368 17711
13297	0	0	Ki67+	 19404 17023
13298	0	0	Ki67+	 19406 17039
13299	0	0	Ki67+	 19412 17673
13300	0	0	Ki67+	 19433 17073
13301	0	0	Ki67+	 19434 17181
13302	0	0	Ki67+	 19476 17509
13303	0	0	Ki67+	 19477 17411
13304	0	0	Ki67+	 19480 17555
13305	0	0	Ki67+	 19489 17238
13306	0	0	Ki67+	 19491 17276
13307	0	0	Ki67+	 19491 17380
13308	0	0	Ki67+	 19494 17576
13309	0	0	Ki67+	 19499 17395
13310	0	0	Ki67+	 19505 17513
13311	0	0	Ki67+	 19505 17543
13312	0	0	Ki67+	 19505 17633
13313	0	0	Ki67+	 19508 17494
13314	0	0	Ki67+	 19510 17652
13315	0	0	Ki67+	 19511 17377
13316	0	0	Ki67+	 19515 17597
13317	0	0	Ki67+	 19515 17624
13318	0	0	Ki67+	 19517 17392
13319	0	0	Ki67+	 19524 17500
13320	0	0	Ki67+	 19527 17218
13321	0	0	Ki67+	 19533 17604
13322	0	0	Ki67+	 19537 17237
13323	0	0	Ki67+	 19538 17371
13324	0	0	Ki67+	 19539 17458
13325	0	0	Ki67+	 19542 17388
13326	0	0	Ki67+	 19542 17492
13327	0	0	Ki67+	 19553 17344
13328	0	0	Ki67+	 19556 17326
13329	0	0	Ki67+	 19556 17496
13330	0	0	Ki67+	 19556 17737
13331	0	0	Ki67+	 19568 17557
13332	0	0	Ki67+	 19569 17481
13333	0	0	Ki67+	 19572 17455
13334	0	0	Ki67+	 19580 17673
13335	0	0	Ki67+	 19586 17624
13336	0	0	Ki67+	 19590 17500
13337	0	0	Ki67+	 19591 17465
13338	0	0	Ki67+	 19603 17710
13339	0	0	Ki67+	 19613 17503
13340	0	0	Ki67+	 19620 17613
13341	0	0	Ki67+	 19632 17488
13342	0	0	Ki67+	 19637 17638
13343	0	0	Ki67+	 19645 17604
13344	0	0	Ki67+	 19654 17538
13345	0	0	Ki67+	 19657 17282
13346	0	0	Ki67+	 19671 17703
13347	0	0	Ki67+	 19674 17354
13348	0	0	Ki67+	 19686 17240
13349	0	0	Ki67+	 19686 17554
13350	0	0	Ki67+	 19692 17570
13351	0	0	Ki67+	 19695 17465
13352	0	0	Ki67+	 19705 17236
13353	0	0	Ki67+	 19714 17289
13354	0	0	Ki67+	 19725 17250
13355	0	0	Ki67+	 19727 17586
13356	0	0	Ki67+	 19728 17083
13357	0	0	Ki67+	 19733 17271
13358	0	0	Ki67+	 19747 17332
13359	0	0	Ki67+	 19748 17546
13360	0	0	Ki67+	 19764 17167
13361	0	0	Ki67+	 19764 17186
13362	0	0	Ki67+	 19766 17423
13363	0	0	Ki67+	 19785 17629
13364	0	0	Ki67+	 19788 17146
13365	0	0	Ki67+	 19788 17419
13366	0	0	Ki67+	 19790 17019
13367	0	0	Ki67+	 19793 17002
13368	0	0	Ki67+	 19801 17232
13369	0	0	Ki67+	 19803 17049
13370	0	0	Ki67+	 19803 17616
13371	0	0	Ki67+	 19804 17146
13372	0	0	Ki67+	 19823 17195
13373	0	0	Ki67+	 19857 17400
13374	0	0	Ki67+	 19862 17278
13375	0	0	Ki67+	 19863 17559
13376	0	0	Ki67+	 19875 17315
13377	0	0	Ki67+	 19879 17283
13378	0	0	Ki67+	 19883 17408
13379	0	0	Ki67+	 19895 17501
13380	0	0	Ki67+	 19898 17297
13381	0	0	Ki67+	 19906 17318
13382	0	0	Ki67+	 19911 17390
13383	0	0	Ki67+	 19922 17397
13384	0	0	Ki67+	 19925 17294
13385	0	0	Ki67+	 19942 17575
13386	0	0	Ki67+	 19970 17508
13387	0	0	Ki67+	 19991 17412
13388	0	0	Ki67+	 20003 17460
13389	0	0	Ki67+	 20006 17527
13390	0	0	Ki67+	 20008 17351
13391	0	0	Ki67+	 20019 17604
13392	0	0	Ki67+	 20027 17053
13393	0	0	Ki67+	 20036 17615
13394	0	0	Ki67+	 20041 17465
13395	0	0	Ki67+	 20057 17509
13396	0	0	Ki67+	 20060 17496
13397	0	0	Ki67+	 20063 17463
13398	0	0	Ki67+	 20065 17062
13399	0	0	Ki67+	 20066 17041
13400	0	0	Ki67+	 20077 17523
13401	0	0	Ki67+	 19282 17799
13402	0	0	Ki67+	 19293 17773
13403	0	0	Ki67+	 19295 18482
13404	0	0	Ki67+	 19300 18246
13405	0	0	Ki67+	 19300 18558
13406	0	0	Ki67+	 19303 18437
13407	0	0	Ki67+	 19306 18190
13408	0	0	Ki67+	 19313 17818
13409	0	0	Ki67+	 19313 18491
13410	0	0	Ki67+	 19315 18465
13411	0	0	Ki67+	 19317 18256
13412	0	0	Ki67+	 19328 18202
13413	0	0	Ki67+	 19330 18163
13414	0	0	Ki67+	 19331 18405
13415	0	0	Ki67+	 19332 18523
13416	0	0	Ki67+	 19335 18276
13417	0	0	Ki67+	 19337 17885
13418	0	0	Ki67+	 19342 17826
13419	0	0	Ki67+	 19349 17876
13420	0	0	Ki67+	 19351 18429
13421	0	0	Ki67+	 19355 18409
13422	0	0	Ki67+	 19359 18250
13423	0	0	Ki67+	 19361 18326
13424	0	0	Ki67+	 19367 17809
13425	0	0	Ki67+	 19369 18286
13426	0	0	Ki67+	 19373 18315
13427	0	0	Ki67+	 19378 17898
13428	0	0	Ki67+	 19381 18542
13429	0	0	Ki67+	 19382 18472
13430	0	0	Ki67+	 19384 17845
13431	0	0	Ki67+	 19395 18518
13432	0	0	Ki67+	 19401 18314
13433	0	0	Ki67+	 19417 17844
13434	0	0	Ki67+	 19423 18452
13435	0	0	Ki67+	 19426 18475
13436	0	0	Ki67+	 19428 18512
13437	0	0	Ki67+	 19429 17887
13438	0	0	Ki67+	 19431 17913
13439	0	0	Ki67+	 19437 18530
13440	0	0	Ki67+	 19438 18289
13441	0	0	Ki67+	 19443 17920
13442	0	0	Ki67+	 19444 18467
13443	0	0	Ki67+	 19445 18439
13444	0	0	Ki67+	 19455 17885
13445	0	0	Ki67+	 19456 18506
13446	0	0	Ki67+	 19458 18326
13447	0	0	Ki67+	 19460 18539
13448	0	0	Ki67+	 19467 17985
13449	0	0	Ki67+	 19470 18034
13450	0	0	Ki67+	 19476 17869
13451	0	0	Ki67+	 19480 18421
13452	0	0	Ki67+	 19490 17930
13453	0	0	Ki67+	 19503 18196
13454	0	0	Ki67+	 19503 18433
13455	0	0	Ki67+	 19509 18134
13456	0	0	Ki67+	 19513 18543
13457	0	0	Ki67+	 19515 18459
13458	0	0	Ki67+	 19519 18011
13459	0	0	Ki67+	 19520 17989
13460	0	0	Ki67+	 19522 18108
13461	0	0	Ki67+	 19523 18038
13462	0	0	Ki67+	 19530 17973
13463	0	0	Ki67+	 19533 17995
13464	0	0	Ki67+	 19538 18111
13465	0	0	Ki67+	 19540 18136
13466	0	0	Ki67+	 19543 18280
13467	0	0	Ki67+	 19544 17785
13468	0	0	Ki67+	 19554 17792
13469	0	0	Ki67+	 19554 17899
13470	0	0	Ki67+	 19566 18548
13471	0	0	Ki67+	 19577 18507
13472	0	0	Ki67+	 19578 18270
13473	0	0	Ki67+	 19581 18352
13474	0	0	Ki67+	 19586 18412
13475	0	0	Ki67+	 19591 18424
13476	0	0	Ki67+	 19606 18189
13477	0	0	Ki67+	 19608 17824
13478	0	0	Ki67+	 19610 18506
13479	0	0	Ki67+	 19624 18335
13480	0	0	Ki67+	 19629 18199
13481	0	0	Ki67+	 19629 18502
13482	0	0	Ki67+	 19630 18456
13483	0	0	Ki67+	 19643 18346
13484	0	0	Ki67+	 19647 17788
13485	0	0	Ki67+	 19665 18313
13486	0	0	Ki67+	 19665 18533
13487	0	0	Ki67+	 19672 18559
13488	0	0	Ki67+	 19674 18360
13489	0	0	Ki67+	 19678 18535
13490	0	0	Ki67+	 19681 18255
13491	0	0	Ki67+	 19682 18559
13492	0	0	Ki67+	 19695 17782
13493	0	0	Ki67+	 19695 17861
13494	0	0	Ki67+	 19696 17876
13495	0	0	Ki67+	 19697 18099
13496	0	0	Ki67+	 19705 17979
13497	0	0	Ki67+	 19707 18071
13498	0	0	Ki67+	 19707 18197
13499	0	0	Ki67+	 19711 18011
13500	0	0	Ki67+	 19715 18080
13501	0	0	Ki67+	 19725 18019
13502	0	0	Ki67+	 19728 18163
13503	0	0	Ki67+	 19731 18189
13504	0	0	Ki67+	 19731 18430
13505	0	0	Ki67+	 19731 18543
13506	0	0	Ki67+	 19735 18037
13507	0	0	Ki67+	 19738 18001
13508	0	0	Ki67+	 19742 18085
13509	0	0	Ki67+	 19742 18507
13510	0	0	Ki67+	 19749 17955
13511	0	0	Ki67+	 19749 18163
13512	0	0	Ki67+	 19766 17967
13513	0	0	Ki67+	 19767 17994
13514	0	0	Ki67+	 19779 17966
13515	0	0	Ki67+	 19782 18402
13516	0	0	Ki67+	 19783 18468
13517	0	0	Ki67+	 19791 18520
13518	0	0	Ki67+	 19799 17899
13519	0	0	Ki67+	 19800 18426
13520	0	0	Ki67+	 19816 18362
13521	0	0	Ki67+	 19820 18392
13522	0	0	Ki67+	 19821 17846
13523	0	0	Ki67+	 19834 17860
13524	0	0	Ki67+	 19837 18380
13525	0	0	Ki67+	 19849 17919
13526	0	0	Ki67+	 19851 17837
13527	0	0	Ki67+	 19854 18187
13528	0	0	Ki67+	 19855 17976
13529	0	0	Ki67+	 19862 17959
13530	0	0	Ki67+	 19872 17795
13531	0	0	Ki67+	 19886 17992
13532	0	0	Ki67+	 19894 17922
13533	0	0	Ki67+	 19908 18415
13534	0	0	Ki67+	 19919 17973
13535	0	0	Ki67+	 19924 17833
13536	0	0	Ki67+	 19925 18355
13537	0	0	Ki67+	 19926 18415
13538	0	0	Ki67+	 19931 17902
13539	0	0	Ki67+	 19932 17875
13540	0	0	Ki67+	 19936 17977
13541	0	0	Ki67+	 19942 17921
13542	0	0	Ki67+	 19949 17805
13543	0	0	Ki67+	 19954 18084
13544	0	0	Ki67+	 19954 18297
13545	0	0	Ki67+	 19957 17843
13546	0	0	Ki67+	 19965 18024
13547	0	0	Ki67+	 19969 17941
13548	0	0	Ki67+	 19971 17839
13549	0	0	Ki67+	 19973 17903
13550	0	0	Ki67+	 19974 18310
13551	0	0	Ki67+	 19993 18147
13552	0	0	Ki67+	 19996 17999
13553	0	0	Ki67+	 20002 17844
13554	0	0	Ki67+	 20004 17981
13555	0	0	Ki67+	 20015 18122
13556	0	0	Ki67+	 20016 17799
13557	0	0	Ki67+	 20028 17940
13558	0	0	Ki67+	 20033 17823
13559	0	0	Ki67+	 20034 18015
13560	0	0	Ki67+	 20035 18223
13561	0	0	Ki67+	 20041 17844
13562	0	0	Ki67+	 20043 18167
13563	0	0	Ki67+	 20044 18095
13564	0	0	Ki67+	 20052 17849
13565	0	0	Ki67+	 20055 18554
13566	0	0	Ki67+	 20064 17839
13567	0	0	Ki67+	 20066 18131
13568	0	0	Ki67+	 20068 18056
13569	0	0	Ki67+	 20073 18092
13570	0	0	Ki67+	 20078 18356
13571	0	0	Ki67+	 20079 18518
13572	0	0	Ki67+	 19288 18826
13573	0	0	Ki67+	 19300 18657
13574	0	0	Ki67+	 19306 18625
13575	0	0	Ki67+	 19313 18927
13576	0	0	Ki67+	 19314 18653
13577	0	0	Ki67+	 19323 18754
13578	0	0	Ki67+	 19332 18660
13579	0	0	Ki67+	 19338 18570
13580	0	0	Ki67+	 19346 18639
13581	0	0	Ki67+	 19358 18579
13582	0	0	Ki67+	 19359 18673
13583	0	0	Ki67+	 19360 19281
13584	0	0	Ki67+	 19372 19269
13585	0	0	Ki67+	 19382 19288
13586	0	0	Ki67+	 19383 18641
13587	0	0	Ki67+	 19389 19002
13588	0	0	Ki67+	 19389 19147
13589	0	0	Ki67+	 19389 19166
13590	0	0	Ki67+	 19391 19277
13591	0	0	Ki67+	 19400 18562
13592	0	0	Ki67+	 19404 18752
13593	0	0	Ki67+	 19408 19145
13594	0	0	Ki67+	 19409 19301
13595	0	0	Ki67+	 19422 19143
13596	0	0	Ki67+	 19428 18692
13597	0	0	Ki67+	 19432 18937
13598	0	0	Ki67+	 19432 19324
13599	0	0	Ki67+	 19440 19295
13600	0	0	Ki67+	 19443 18585
13601	0	0	Ki67+	 19452 19057
13602	0	0	Ki67+	 19453 18755
13603	0	0	Ki67+	 19455 18654
13604	0	0	Ki67+	 19463 18571
13605	0	0	Ki67+	 19471 18883
13606	0	0	Ki67+	 19479 18733
13607	0	0	Ki67+	 19480 18585
13608	0	0	Ki67+	 19480 18637
13609	0	0	Ki67+	 19481 19307
13610	0	0	Ki67+	 19482 18892
13611	0	0	Ki67+	 19484 18849
13612	0	0	Ki67+	 19498 18724
13613	0	0	Ki67+	 19511 18666
13614	0	0	Ki67+	 19511 19156
13615	0	0	Ki67+	 19516 19059
13616	0	0	Ki67+	 19524 18624
13617	0	0	Ki67+	 19526 19166
13618	0	0	Ki67+	 19533 18698
13619	0	0	Ki67+	 19538 18777
13620	0	0	Ki67+	 19540 19172
13621	0	0	Ki67+	 19543 18660
13622	0	0	Ki67+	 19549 18572
13623	0	0	Ki67+	 19563 19121
13624	0	0	Ki67+	 19567 18599
13625	0	0	Ki67+	 19571 18633
13626	0	0	Ki67+	 19571 18820
13627	0	0	Ki67+	 19571 19047
13628	0	0	Ki67+	 19571 19312
13629	0	0	Ki67+	 19575 19170
13630	0	0	Ki67+	 19576 18563
13631	0	0	Ki67+	 19580 18598
13632	0	0	Ki67+	 19580 18669
13633	0	0	Ki67+	 19588 19335
13634	0	0	Ki67+	 19591 19166
13635	0	0	Ki67+	 19592 19313
13636	0	0	Ki67+	 19593 18730
13637	0	0	Ki67+	 19594 18655
13638	0	0	Ki67+	 19605 18631
13639	0	0	Ki67+	 19606 19110
13640	0	0	Ki67+	 19612 18613
13641	0	0	Ki67+	 19622 19267
13642	0	0	Ki67+	 19623 18608
13643	0	0	Ki67+	 19623 19308
13644	0	0	Ki67+	 19633 18745
13645	0	0	Ki67+	 19638 19135
13646	0	0	Ki67+	 19639 19281
13647	0	0	Ki67+	 19643 18881
13648	0	0	Ki67+	 19644 18901
13649	0	0	Ki67+	 19645 19260
13650	0	0	Ki67+	 19647 18747
13651	0	0	Ki67+	 19647 18922
13652	0	0	Ki67+	 19649 18641
13653	0	0	Ki67+	 19654 18942
13654	0	0	Ki67+	 19655 18596
13655	0	0	Ki67+	 19659 18708
13656	0	0	Ki67+	 19668 19245
13657	0	0	Ki67+	 19668 19325
13658	0	0	Ki67+	 19679 18889
13659	0	0	Ki67+	 19681 18580
13660	0	0	Ki67+	 19686 18692
13661	0	0	Ki67+	 19690 18867
13662	0	0	Ki67+	 19692 18823
13663	0	0	Ki67+	 19693 18784
13664	0	0	Ki67+	 19697 18683
13665	0	0	Ki67+	 19698 18808
13666	0	0	Ki67+	 19698 19256
13667	0	0	Ki67+	 19702 18904
13668	0	0	Ki67+	 19703 18956
13669	0	0	Ki67+	 19709 18744
13670	0	0	Ki67+	 19709 19286
13671	0	0	Ki67+	 19710 18588
13672	0	0	Ki67+	 19710 19177
13673	0	0	Ki67+	 19714 18572
13674	0	0	Ki67+	 19714 19189
13675	0	0	Ki67+	 19719 18734
13676	0	0	Ki67+	 19721 18680
13677	0	0	Ki67+	 19730 18704
13678	0	0	Ki67+	 19732 19291
13679	0	0	Ki67+	 19739 18760
13680	0	0	Ki67+	 19740 18890
13681	0	0	Ki67+	 19746 18704
13682	0	0	Ki67+	 19748 18683
13683	0	0	Ki67+	 19752 18903
13684	0	0	Ki67+	 19755 18740
13685	0	0	Ki67+	 19757 18574
13686	0	0	Ki67+	 19760 18961
13687	0	0	Ki67+	 19764 18896
13688	0	0	Ki67+	 19771 19200
13689	0	0	Ki67+	 19772 19254
13690	0	0	Ki67+	 19774 18837
13691	0	0	Ki67+	 19782 18697
13692	0	0	Ki67+	 19804 18865
13693	0	0	Ki67+	 19809 19178
13694	0	0	Ki67+	 19815 18842
13695	0	0	Ki67+	 19824 19000
13696	0	0	Ki67+	 19840 18831
13697	0	0	Ki67+	 19842 18962
13698	0	0	Ki67+	 19857 18755
13699	0	0	Ki67+	 19874 19031
13700	0	0	Ki67+	 19880 18765
13701	0	0	Ki67+	 19889 19006
13702	0	0	Ki67+	 19889 19045
13703	0	0	Ki67+	 19894 19016
13704	0	0	Ki67+	 19899 19034
13705	0	0	Ki67+	 19901 18964
13706	0	0	Ki67+	 19908 18920
13707	0	0	Ki67+	 19911 19087
13708	0	0	Ki67+	 19916 18980
13709	0	0	Ki67+	 19919 18907
13710	0	0	Ki67+	 19935 18910
13711	0	0	Ki67+	 19935 19082
13712	0	0	Ki67+	 19939 18962
13713	0	0	Ki67+	 19943 18942
13714	0	0	Ki67+	 19945 19039
13715	0	0	Ki67+	 19945 19100
13716	0	0	Ki67+	 19948 18896
13717	0	0	Ki67+	 19952 18657
13718	0	0	Ki67+	 19967 18938
13719	0	0	Ki67+	 19973 18698
13720	0	0	Ki67+	 19975 19096
13721	0	0	Ki67+	 19977 18909
13722	0	0	Ki67+	 19986 18896
13723	0	0	Ki67+	 20003 18936
13724	0	0	Ki67+	 20013 18837
13725	0	0	Ki67+	 20013 18982
13726	0	0	Ki67+	 20021 18595
13727	0	0	Ki67+	 20025 18988
13728	0	0	Ki67+	 20029 18836
13729	0	0	Ki67+	 20036 18647
13730	0	0	Ki67+	 20046 18814
13731	0	0	Ki67+	 20046 18945
13732	0	0	Ki67+	 20067 18563
13733	0	0	Ki67+	 20071 18610
13734	0	0	Ki67+	 20077 18780
13735	0	0	Ki67+	 19281 19771
13736	0	0	Ki67+	 19289 19608
13737	0	0	Ki67+	 19294 19715
13738	0	0	Ki67+	 19294 19807
13739	0	0	Ki67+	 19297 19594
13740	0	0	Ki67+	 19306 19758
13741	0	0	Ki67+	 19306 19885
13742	0	0	Ki67+	 19320 19874
13743	0	0	Ki67+	 19325 19765
13744	0	0	Ki67+	 19327 19650
13745	0	0	Ki67+	 19330 19917
13746	0	0	Ki67+	 19332 20031
13747	0	0	Ki67+	 19335 19624
13748	0	0	Ki67+	 19347 20101
13749	0	0	Ki67+	 19354 20115
13750	0	0	Ki67+	 19358 19696
13751	0	0	Ki67+	 19358 20090
13752	0	0	Ki67+	 19360 20057
13753	0	0	Ki67+	 19368 19909
13754	0	0	Ki67+	 19378 19761
13755	0	0	Ki67+	 19383 19675
13756	0	0	Ki67+	 19386 19711
13757	0	0	Ki67+	 19390 20051
13758	0	0	Ki67+	 19401 20045
13759	0	0	Ki67+	 19406 19758
13760	0	0	Ki67+	 19412 19645
13761	0	0	Ki67+	 19422 19734
13762	0	0	Ki67+	 19426 19975
13763	0	0	Ki67+	 19441 19965
13764	0	0	Ki67+	 19442 19371
13765	0	0	Ki67+	 19455 19856
13766	0	0	Ki67+	 19457 19625
13767	0	0	Ki67+	 19458 19973
13768	0	0	Ki67+	 19472 19876
13769	0	0	Ki67+	 19478 19857
13770	0	0	Ki67+	 19504 19494
13771	0	0	Ki67+	 19507 19861
13772	0	0	Ki67+	 19529 19418
13773	0	0	Ki67+	 19537 19374
13774	0	0	Ki67+	 19550 19593
13775	0	0	Ki67+	 19550 19768
13776	0	0	Ki67+	 19551 19608
13777	0	0	Ki67+	 19564 19439
13778	0	0	Ki67+	 19574 19591
13779	0	0	Ki67+	 19580 19562
13780	0	0	Ki67+	 19584 19408
13781	0	0	Ki67+	 19592 19474
13782	0	0	Ki67+	 19592 19487
13783	0	0	Ki67+	 19609 19614
13784	0	0	Ki67+	 19616 19562
13785	0	0	Ki67+	 19619 19361
13786	0	0	Ki67+	 19625 19508
13787	0	0	Ki67+	 19634 19458
13788	0	0	Ki67+	 19647 19653
13789	0	0	Ki67+	 19658 20075
13790	0	0	Ki67+	 19672 20126
13791	0	0	Ki67+	 19692 19918
13792	0	0	Ki67+	 19714 19889
13793	0	0	Ki67+	 19714 20151
13794	0	0	Ki67+	 19717 19959
13795	0	0	Ki67+	 19722 19910
13796	0	0	Ki67+	 19782 19764
13797	0	0	Ki67+	 19787 19994
13798	0	0	Ki67+	 19812 19733
13799	0	0	Ki67+	 19812 19743
13800	0	0	Ki67+	 19822 19759
13801	0	0	Ki67+	 19826 19779
13802	0	0	Ki67+	 19833 19802
13803	0	0	Ki67+	 19850 19782
13804	0	0	Ki67+	 19859 19752
13805	0	0	Ki67+	 19872 19777
13806	0	0	Ki67+	 19874 19804
13807	0	0	Ki67+	 19885 19761
13808	0	0	Ki67+	 19887 19818
13809	0	0	Ki67+	 19916 20134
13810	0	0	Ki67+	 19936 19874
13811	0	0	Ki67+	 19936 20158
13812	0	0	Ki67+	 19939 20099
13813	0	0	Ki67+	 19942 19687
13814	0	0	Ki67+	 19959 19711
13815	0	0	Ki67+	 19960 20093
13816	0	0	Ki67+	 19965 19846
13817	0	0	Ki67+	 19967 19683
13818	0	0	Ki67+	 19969 19816
13819	0	0	Ki67+	 19978 19642
13820	0	0	Ki67+	 19982 19890
13821	0	0	Ki67+	 19984 19745
13822	0	0	Ki67+	 19984 19858
13823	0	0	Ki67+	 19986 19829
13824	0	0	Ki67+	 19992 19733
13825	0	0	Ki67+	 19994 19818
13826	0	0	Ki67+	 19995 19588
13827	0	0	Ki67+	 19999 19770
13828	0	0	Ki67+	 20001 19678
13829	0	0	Ki67+	 20009 19798
13830	0	0	Ki67+	 20021 19813
13831	0	0	Ki67+	 20027 19898
13832	0	0	Ki67+	 20027 20121
13833	0	0	Ki67+	 20032 19840
13834	0	0	Ki67+	 20048 19859
13835	0	0	Ki67+	 20049 19780
13836	0	0	Ki67+	 20056 20019
13837	0	0	Ki67+	 20058 19971
13838	0	0	Ki67+	 20071 19834
13839	0	0	Ki67+	 20074 19565
13840	0	0	Ki67+	 19283 20204
13841	0	0	Ki67+	 19302 20261
13842	0	0	Ki67+	 19310 20180
13843	0	0	Ki67+	 19313 20300
13844	0	0	Ki67+	 19313 20628
13845	0	0	Ki67+	 19319 20265
13846	0	0	Ki67+	 19326 20830
13847	0	0	Ki67+	 19341 20849
13848	0	0	Ki67+	 19344 20864
13849	0	0	Ki67+	 19346 20646
13850	0	0	Ki67+	 19347 20524
13851	0	0	Ki67+	 19354 20715
13852	0	0	Ki67+	 19378 20542
13853	0	0	Ki67+	 19379 20517
13854	0	0	Ki67+	 19381 20894
13855	0	0	Ki67+	 19383 20568
13856	0	0	Ki67+	 19386 20669
13857	0	0	Ki67+	 19393 20710
13858	0	0	Ki67+	 19394 20483
13859	0	0	Ki67+	 19398 20758
13860	0	0	Ki67+	 19400 20523
13861	0	0	Ki67+	 19400 20577
13862	0	0	Ki67+	 19404 20769
13863	0	0	Ki67+	 19416 20742
13864	0	0	Ki67+	 19417 20581
13865	0	0	Ki67+	 19420 20469
13866	0	0	Ki67+	 19432 20507
13867	0	0	Ki67+	 19440 20442
13868	0	0	Ki67+	 19444 20390
13869	0	0	Ki67+	 19468 20392
13870	0	0	Ki67+	 19477 20314
13871	0	0	Ki67+	 19479 20423
13872	0	0	Ki67+	 19480 20374
13873	0	0	Ki67+	 19482 20466
13874	0	0	Ki67+	 19497 20417
13875	0	0	Ki67+	 19503 20431
13876	0	0	Ki67+	 19509 20892
13877	0	0	Ki67+	 19526 20395
13878	0	0	Ki67+	 19526 20433
13879	0	0	Ki67+	 19528 20236
13880	0	0	Ki67+	 19529 20319
13881	0	0	Ki67+	 19533 20372
13882	0	0	Ki67+	 19535 20269
13883	0	0	Ki67+	 19536 20349
13884	0	0	Ki67+	 19537 20793
13885	0	0	Ki67+	 19542 20890
13886	0	0	Ki67+	 19544 20416
13887	0	0	Ki67+	 19546 20465
13888	0	0	Ki67+	 19552 20408
13889	0	0	Ki67+	 19556 20419
13890	0	0	Ki67+	 19559 20364
13891	0	0	Ki67+	 19562 20325
13892	0	0	Ki67+	 19564 20192
13893	0	0	Ki67+	 19564 20882
13894	0	0	Ki67+	 19572 20842
13895	0	0	Ki67+	 19575 20756
13896	0	0	Ki67+	 19582 20174
13897	0	0	Ki67+	 19597 20733
13898	0	0	Ki67+	 19605 20405
13899	0	0	Ki67+	 19607 20910
13900	0	0	Ki67+	 19613 20729
13901	0	0	Ki67+	 19616 20935
13902	0	0	Ki67+	 19619 20763
13903	0	0	Ki67+	 19623 20897
13904	0	0	Ki67+	 19624 20871
13905	0	0	Ki67+	 19641 20203
13906	0	0	Ki67+	 19652 20807
13907	0	0	Ki67+	 19655 20725
13908	0	0	Ki67+	 19657 20868
13909	0	0	Ki67+	 19657 20894
13910	0	0	Ki67+	 19675 20945
13911	0	0	Ki67+	 19684 20610
13912	0	0	Ki67+	 19688 20663
13913	0	0	Ki67+	 19688 20759
13914	0	0	Ki67+	 19691 20360
13915	0	0	Ki67+	 19700 20798
13916	0	0	Ki67+	 19701 20836
13917	0	0	Ki67+	 19711 20948
13918	0	0	Ki67+	 19722 20629
13919	0	0	Ki67+	 19724 20907
13920	0	0	Ki67+	 19726 20676
13921	0	0	Ki67+	 19734 20738
13922	0	0	Ki67+	 19735 20529
13923	0	0	Ki67+	 19736 20621
13924	0	0	Ki67+	 19739 20898
13925	0	0	Ki67+	 19740 20812
13926	0	0	Ki67+	 19742 20691
13927	0	0	Ki67+	 19756 20723
13928	0	0	Ki67+	 19757 20867
13929	0	0	Ki67+	 19763 20567
13930	0	0	Ki67+	 19769 20744
13931	0	0	Ki67+	 19773 20871
13932	0	0	Ki67+	 19776 20239
13933	0	0	Ki67+	 19801 20375
13934	0	0	Ki67+	 19809 20403
13935	0	0	Ki67+	 19814 20341
13936	0	0	Ki67+	 19816 20373
13937	0	0	Ki67+	 19817 20923
13938	0	0	Ki67+	 19826 20359
13939	0	0	Ki67+	 19829 20452
13940	0	0	Ki67+	 19835 20485
13941	0	0	Ki67+	 19843 20358
13942	0	0	Ki67+	 19845 20342
13943	0	0	Ki67+	 19847 20707
13944	0	0	Ki67+	 19856 20340
13945	0	0	Ki67+	 19857 20481
13946	0	0	Ki67+	 19860 20913
13947	0	0	Ki67+	 19862 20454
13948	0	0	Ki67+	 19865 20667
13949	0	0	Ki67+	 19865 20777
13950	0	0	Ki67+	 19867 20638
13951	0	0	Ki67+	 19869 20796
13952	0	0	Ki67+	 19877 20862
13953	0	0	Ki67+	 19884 20828
13954	0	0	Ki67+	 19886 20894
13955	0	0	Ki67+	 19887 20922
13956	0	0	Ki67+	 19889 20797
13957	0	0	Ki67+	 19895 20694
13958	0	0	Ki67+	 19896 20317
13959	0	0	Ki67+	 19899 20916
13960	0	0	Ki67+	 19906 20888
13961	0	0	Ki67+	 19908 20526
13962	0	0	Ki67+	 19916 20318
13963	0	0	Ki67+	 19923 20295
13964	0	0	Ki67+	 19925 20851
13965	0	0	Ki67+	 19931 20176
13966	0	0	Ki67+	 19937 20580
13967	0	0	Ki67+	 19937 20759
13968	0	0	Ki67+	 19938 20261
13969	0	0	Ki67+	 19939 20594
13970	0	0	Ki67+	 19939 20775
13971	0	0	Ki67+	 19941 20521
13972	0	0	Ki67+	 19955 20442
13973	0	0	Ki67+	 19955 20587
13974	0	0	Ki67+	 19957 20657
13975	0	0	Ki67+	 19962 20236
13976	0	0	Ki67+	 19963 20640
13977	0	0	Ki67+	 19970 20653
13978	0	0	Ki67+	 19972 20546
13979	0	0	Ki67+	 19978 20367
13980	0	0	Ki67+	 19980 20629
13981	0	0	Ki67+	 19986 20784
13982	0	0	Ki67+	 19989 20382
13983	0	0	Ki67+	 19991 20801
13984	0	0	Ki67+	 19993 20640
13985	0	0	Ki67+	 19999 20854
13986	0	0	Ki67+	 20012 20534
13987	0	0	Ki67+	 20012 20955
13988	0	0	Ki67+	 20014 20792
13989	0	0	Ki67+	 20033 20280
13990	0	0	Ki67+	 20037 20244
13991	0	0	Ki67+	 20038 20411
13992	0	0	Ki67+	 20056 20451
13993	0	0	Ki67+	 20057 20508
13994	0	0	Ki67+	 20058 20192
13995	0	0	Ki67+	 20064 20949
13996	0	0	Ki67+	 20075 20646
13997	0	0	Ki67+	 20077 20356
13998	0	0	Ki67+	 20077 20408
13999	0	0	Ki67+	 19289 21074
14000	0	0	Ki67+	 19292 21672
14001	0	0	Ki67+	 19293 21296
14002	0	0	Ki67+	 19294 21047
14003	0	0	Ki67+	 19298 21653
14004	0	0	Ki67+	 19299 21267
14005	0	0	Ki67+	 19303 21015
14006	0	0	Ki67+	 19312 21657
14007	0	0	Ki67+	 19317 21619
14008	0	0	Ki67+	 19321 21320
14009	0	0	Ki67+	 19329 21610
14010	0	0	Ki67+	 19331 21011
14011	0	0	Ki67+	 19331 21052
14012	0	0	Ki67+	 19333 21481
14013	0	0	Ki67+	 19342 21331
14014	0	0	Ki67+	 19347 21005
14015	0	0	Ki67+	 19349 21103
14016	0	0	Ki67+	 19359 21639
14017	0	0	Ki67+	 19363 21661
14018	0	0	Ki67+	 19379 21053
14019	0	0	Ki67+	 19395 21564
14020	0	0	Ki67+	 19399 21609
14021	0	0	Ki67+	 19429 21614
14022	0	0	Ki67+	 19464 21543
14023	0	0	Ki67+	 19479 21341
14024	0	0	Ki67+	 19488 21290
14025	0	0	Ki67+	 19491 21642
14026	0	0	Ki67+	 19502 21263
14027	0	0	Ki67+	 19527 21306
14028	0	0	Ki67+	 19533 20982
14029	0	0	Ki67+	 19538 21247
14030	0	0	Ki67+	 19539 21224
14031	0	0	Ki67+	 19546 21330
14032	0	0	Ki67+	 19555 20977
14033	0	0	Ki67+	 19556 21529
14034	0	0	Ki67+	 19560 21275
14035	0	0	Ki67+	 19560 21704
14036	0	0	Ki67+	 19561 21418
14037	0	0	Ki67+	 19565 20971
14038	0	0	Ki67+	 19577 21005
14039	0	0	Ki67+	 19578 21690
14040	0	0	Ki67+	 19585 21700
14041	0	0	Ki67+	 19588 20987
14042	0	0	Ki67+	 19588 21344
14043	0	0	Ki67+	 19589 21297
14044	0	0	Ki67+	 19590 21394
14045	0	0	Ki67+	 19593 21201
14046	0	0	Ki67+	 19595 21125
14047	0	0	Ki67+	 19595 21384
14048	0	0	Ki67+	 19598 21477
14049	0	0	Ki67+	 19605 21450
14050	0	0	Ki67+	 19624 21581
14051	0	0	Ki67+	 19630 21322
14052	0	0	Ki67+	 19631 21757
14053	0	0	Ki67+	 19633 21361
14054	0	0	Ki67+	 19634 21142
14055	0	0	Ki67+	 19635 21132
14056	0	0	Ki67+	 19638 21460
14057	0	0	Ki67+	 19639 21072
14058	0	0	Ki67+	 19639 21091
14059	0	0	Ki67+	 19643 21206
14060	0	0	Ki67+	 19643 21731
14061	0	0	Ki67+	 19647 21340
14062	0	0	Ki67+	 19661 21166
14063	0	0	Ki67+	 19666 21462
14064	0	0	Ki67+	 19668 21112
14065	0	0	Ki67+	 19676 21089
14066	0	0	Ki67+	 19685 21075
14067	0	0	Ki67+	 19685 21392
14068	0	0	Ki67+	 19688 21234
14069	0	0	Ki67+	 19692 21112
14070	0	0	Ki67+	 19698 21364
14071	0	0	Ki67+	 19703 21267
14072	0	0	Ki67+	 19705 20973
14073	0	0	Ki67+	 19705 21307
14074	0	0	Ki67+	 19710 21667
14075	0	0	Ki67+	 19714 21079
14076	0	0	Ki67+	 19716 21473
14077	0	0	Ki67+	 19717 21100
14078	0	0	Ki67+	 19719 21199
14079	0	0	Ki67+	 19721 21021
14080	0	0	Ki67+	 19721 21156
14081	0	0	Ki67+	 19724 21120
14082	0	0	Ki67+	 19729 21050
14083	0	0	Ki67+	 19732 21648
14084	0	0	Ki67+	 19734 21461
14085	0	0	Ki67+	 19735 21633
14086	0	0	Ki67+	 19742 21206
14087	0	0	Ki67+	 19746 21162
14088	0	0	Ki67+	 19747 21267
14089	0	0	Ki67+	 19748 21624
14090	0	0	Ki67+	 19749 21327
14091	0	0	Ki67+	 19750 21173
14092	0	0	Ki67+	 19753 21590
14093	0	0	Ki67+	 19756 21115
14094	0	0	Ki67+	 19759 21472
14095	0	0	Ki67+	 19760 21273
14096	0	0	Ki67+	 19761 21423
14097	0	0	Ki67+	 19761 21454
14098	0	0	Ki67+	 19765 21137
14099	0	0	Ki67+	 19765 21326
14100	0	0	Ki67+	 19769 21280
14101	0	0	Ki67+	 19771 21663
14102	0	0	Ki67+	 19776 21616
14103	0	0	Ki67+	 19778 21257
14104	0	0	Ki67+	 19779 21096
14105	0	0	Ki67+	 19788 21059
14106	0	0	Ki67+	 19789 21399
14107	0	0	Ki67+	 19794 21112
14108	0	0	Ki67+	 19797 21645
14109	0	0	Ki67+	 19802 21579
14110	0	0	Ki67+	 19806 21087
14111	0	0	Ki67+	 19806 21304
14112	0	0	Ki67+	 19807 21162
14113	0	0	Ki67+	 19809 21266
14114	0	0	Ki67+	 19810 21034
14115	0	0	Ki67+	 19817 21392
14116	0	0	Ki67+	 19821 21115
14117	0	0	Ki67+	 19830 21663
14118	0	0	Ki67+	 19831 21074
14119	0	0	Ki67+	 19835 21421
14120	0	0	Ki67+	 19843 21707
14121	0	0	Ki67+	 19844 21091
14122	0	0	Ki67+	 19845 21644
14123	0	0	Ki67+	 19847 21400
14124	0	0	Ki67+	 19855 21754
14125	0	0	Ki67+	 19872 21090
14126	0	0	Ki67+	 19886 21123
14127	0	0	Ki67+	 19887 21155
14128	0	0	Ki67+	 19889 21671
14129	0	0	Ki67+	 19908 21446
14130	0	0	Ki67+	 19909 21715
14131	0	0	Ki67+	 19910 21665
14132	0	0	Ki67+	 19916 21264
14133	0	0	Ki67+	 19920 21430
14134	0	0	Ki67+	 19928 21725
14135	0	0	Ki67+	 19934 20978
14136	0	0	Ki67+	 19935 21337
14137	0	0	Ki67+	 19942 20995
14138	0	0	Ki67+	 19945 21289
14139	0	0	Ki67+	 19950 21682
14140	0	0	Ki67+	 19961 20991
14141	0	0	Ki67+	 19961 21304
14142	0	0	Ki67+	 19963 21706
14143	0	0	Ki67+	 19967 21457
14144	0	0	Ki67+	 19974 21024
14145	0	0	Ki67+	 19977 21753
14146	0	0	Ki67+	 19980 21652
14147	0	0	Ki67+	 19987 21008
14148	0	0	Ki67+	 19995 21630
14149	0	0	Ki67+	 19997 21344
14150	0	0	Ki67+	 19999 20969
14151	0	0	Ki67+	 20009 21649
14152	0	0	Ki67+	 20019 21084
14153	0	0	Ki67+	 20031 21471
14154	0	0	Ki67+	 20040 21460
14155	0	0	Ki67+	 20047 21717
14156	0	0	Ki67+	 20059 21584
14157	0	0	Ki67+	 20060 21032
14158	0	0	Ki67+	 20070 21035
14159	0	0	Ki67+	 20070 21074
14160	0	0	Ki67+	 19291 22051
14161	0	0	Ki67+	 19295 21879
14162	0	0	Ki67+	 19295 22466
14163	0	0	Ki67+	 19302 22494
14164	0	0	Ki67+	 19303 22111
14165	0	0	Ki67+	 19303 22249
14166	0	0	Ki67+	 19309 22057
14167	0	0	Ki67+	 19326 22523
14168	0	0	Ki67+	 19334 22477
14169	0	0	Ki67+	 19345 21850
14170	0	0	Ki67+	 19345 22203
14171	0	0	Ki67+	 19359 22514
14172	0	0	Ki67+	 19367 22452
14173	0	0	Ki67+	 19367 22488
14174	0	0	Ki67+	 19378 21873
14175	0	0	Ki67+	 19378 21936
14176	0	0	Ki67+	 19379 22388
14177	0	0	Ki67+	 19381 22457
14178	0	0	Ki67+	 19404 22377
14179	0	0	Ki67+	 19405 22440
14180	0	0	Ki67+	 19423 21873
14181	0	0	Ki67+	 19430 21847
14182	0	0	Ki67+	 19444 22071
14183	0	0	Ki67+	 19452 21776
14184	0	0	Ki67+	 19452 21915
14185	0	0	Ki67+	 19466 22416
14186	0	0	Ki67+	 19483 22269
14187	0	0	Ki67+	 19486 21778
14188	0	0	Ki67+	 19509 21896
14189	0	0	Ki67+	 19515 21848
14190	0	0	Ki67+	 19517 22145
14191	0	0	Ki67+	 19520 21763
14192	0	0	Ki67+	 19527 21905
14193	0	0	Ki67+	 19531 21802
14194	0	0	Ki67+	 19537 22187
14195	0	0	Ki67+	 19538 21849
14196	0	0	Ki67+	 19544 21774
14197	0	0	Ki67+	 19544 22558
14198	0	0	Ki67+	 19547 22249
14199	0	0	Ki67+	 19553 22240
14200	0	0	Ki67+	 19557 21928
14201	0	0	Ki67+	 19561 21887
14202	0	0	Ki67+	 19562 21913
14203	0	0	Ki67+	 19570 21874
14204	0	0	Ki67+	 19576 22483
14205	0	0	Ki67+	 19592 21821
14206	0	0	Ki67+	 19592 21979
14207	0	0	Ki67+	 19595 22285
14208	0	0	Ki67+	 19597 21858
14209	0	0	Ki67+	 19604 21935
14210	0	0	Ki67+	 19606 22390
14211	0	0	Ki67+	 19611 21840
14212	0	0	Ki67+	 19616 21872
14213	0	0	Ki67+	 19619 22374
14214	0	0	Ki67+	 19629 22070
14215	0	0	Ki67+	 19634 21821
14216	0	0	Ki67+	 19638 21842
14217	0	0	Ki67+	 19639 21974
14218	0	0	Ki67+	 19643 22083
14219	0	0	Ki67+	 19643 22297
14220	0	0	Ki67+	 19643 22339
14221	0	0	Ki67+	 19644 22325
14222	0	0	Ki67+	 19645 22071
14223	0	0	Ki67+	 19645 22114
14224	0	0	Ki67+	 19648 22282
14225	0	0	Ki67+	 19664 22061
14226	0	0	Ki67+	 19664 22106
14227	0	0	Ki67+	 19669 21811
14228	0	0	Ki67+	 19676 21856
14229	0	0	Ki67+	 19690 22479
14230	0	0	Ki67+	 19709 21861
14231	0	0	Ki67+	 19718 22390
14232	0	0	Ki67+	 19733 21867
14233	0	0	Ki67+	 19751 21847
14234	0	0	Ki67+	 19773 22380
14235	0	0	Ki67+	 19784 22359
14236	0	0	Ki67+	 19788 21807
14237	0	0	Ki67+	 19788 22325
14238	0	0	Ki67+	 19793 21912
14239	0	0	Ki67+	 19797 21843
14240	0	0	Ki67+	 19814 21880
14241	0	0	Ki67+	 19824 22511
14242	0	0	Ki67+	 19833 21851
14243	0	0	Ki67+	 19836 21775
14244	0	0	Ki67+	 19836 22494
14245	0	0	Ki67+	 19863 22369
14246	0	0	Ki67+	 19868 21973
14247	0	0	Ki67+	 19881 22493
14248	0	0	Ki67+	 19894 22453
14249	0	0	Ki67+	 19921 22089
14250	0	0	Ki67+	 19928 21877
14251	0	0	Ki67+	 19933 21825
14252	0	0	Ki67+	 19937 21910
14253	0	0	Ki67+	 19938 21807
14254	0	0	Ki67+	 19952 21779
14255	0	0	Ki67+	 19954 21763
14256	0	0	Ki67+	 19954 22065
14257	0	0	Ki67+	 19956 21852
14258	0	0	Ki67+	 19957 21978
14259	0	0	Ki67+	 19973 21837
14260	0	0	Ki67+	 19974 21783
14261	0	0	Ki67+	 19974 22034
14262	0	0	Ki67+	 19979 22165
14263	0	0	Ki67+	 19981 21903
14264	0	0	Ki67+	 19984 21874
14265	0	0	Ki67+	 19988 22111
14266	0	0	Ki67+	 19996 21982
14267	0	0	Ki67+	 20001 21772
14268	0	0	Ki67+	 20006 21889
14269	0	0	Ki67+	 20009 22017
14270	0	0	Ki67+	 20017 22470
14271	0	0	Ki67+	 20019 22189
14272	0	0	Ki67+	 20023 22101
14273	0	0	Ki67+	 20024 21997
14274	0	0	Ki67+	 20024 22165
14275	0	0	Ki67+	 20025 21809
14276	0	0	Ki67+	 20039 22158
14277	0	0	Ki67+	 20045 22198
14278	0	0	Ki67+	 20048 22213
14279	0	0	Ki67+	 20060 22022
14280	0	0	Ki67+	 20070 22526
14281	0	0	Ki67+	 20073 22143
14282	0	0	Ki67+	 19381 22562
14283	0	0	Ki67+	 19442 22648
14284	0	0	Ki67+	 19475 22618
14285	0	0	Ki67+	 19480 22673
14286	0	0	Ki67+	 19483 22585
14287	0	0	Ki67+	 19493 22655
14288	0	0	Ki67+	 19525 22633
14289	0	0	Ki67+	 19533 22610
14290	0	0	Ki67+	 19544 22588
14291	0	0	Ki67+	 19568 22608
14292	0	0	Ki67+	 19570 22598
14293	0	0	Ki67+	 19589 23155
14294	0	0	Ki67+	 19646 23062
14295	0	0	Ki67+	 19716 22607
14296	0	0	Ki67+	 19720 22750
14297	0	0	Ki67+	 19724 22738
14298	0	0	Ki67+	 19767 22766
14299	0	0	Ki67+	 19771 22568
14300	0	0	Ki67+	 19775 22705
14301	0	0	Ki67+	 19811 22772
14302	0	0	Ki67+	 19848 22695
14303	0	0	Ki67+	 19856 23122
14304	0	0	Ki67+	 19858 22707
14305	0	0	Ki67+	 19973 22781
14306	0	0	Ki67+	 19989 22768
14307	0	0	Ki67+	 19991 22838
14308	0	0	Ki67+	 20033 22791
14309	0	0	Ki67+	 20043 22837
14310	0	0	Ki67+	 20046 22771
14311	0	0	Ki67+	 20059 22826
14312	0	0	Ki67+	 19428 23511
14313	0	0	Ki67+	 19658 23546
14314	0	0	Ki67+	 19988 23917
14315	0	0	Ki67+	 19389 24879
14316	0	0	Ki67+	 19867 24361
14317	0	0	Ki67+	 19873 24910
14318	0	0	Ki67+	 19960 24814
14319	0	0	Ki67+	 19964 24838
14320	0	0	Ki67+	 19367 24968
14321	0	0	Ki67+	 19539 25216
14322	0	0	Ki67+	 19889 25243
14323	0	0	Ki67+	 20030 25567
14324	0	0	Ki67+	 19571 26487
14325	0	0	Ki67+	 19347 27040
14326	0	0	Ki67+	 19374 26979
14327	0	0	Ki67+	 19290 27761
14328	0	0	Ki67+	 19824 27965
14329	0	0	Ki67+	 19903 27897
14330	0	0	Ki67+	 19945 28126
14331	0	0	Ki67+	 19897 28238
14332	0	0	Ki67+	 20006 28228
14333	0	0	Ki67+	 19670 29068
14334	0	0	Ki67+	 19676 30332
14335	0	0	Ki67+	 19599 31228
14336	0	0	Ki67+	 19931 30878
14337	0	0	Ki67+	 19437 34930
14338	0	0	Ki67+	 20180 16824
14339	0	0	Ki67+	 20181 16510
14340	0	0	Ki67+	 20192 17067
14341	0	0	Ki67+	 20207 16585
14342	0	0	Ki67+	 20207 16657
14343	0	0	Ki67+	 20221 16629
14344	0	0	Ki67+	 20229 16953
14345	0	0	Ki67+	 20234 16714
14346	0	0	Ki67+	 20240 16883
14347	0	0	Ki67+	 20245 16559
14348	0	0	Ki67+	 20248 16780
14349	0	0	Ki67+	 20248 17072
14350	0	0	Ki67+	 20253 16735
14351	0	0	Ki67+	 20254 16917
14352	0	0	Ki67+	 20260 16653
14353	0	0	Ki67+	 20263 16629
14354	0	0	Ki67+	 20267 16843
14355	0	0	Ki67+	 20271 16945
14356	0	0	Ki67+	 20273 16644
14357	0	0	Ki67+	 20277 16711
14358	0	0	Ki67+	 20285 16877
14359	0	0	Ki67+	 20290 16636
14360	0	0	Ki67+	 20293 16762
14361	0	0	Ki67+	 20296 16968
14362	0	0	Ki67+	 20306 16944
14363	0	0	Ki67+	 20308 16923
14364	0	0	Ki67+	 20319 16969
14365	0	0	Ki67+	 20325 16980
14366	0	0	Ki67+	 20341 16837
14367	0	0	Ki67+	 20358 16738
14368	0	0	Ki67+	 20385 16990
14369	0	0	Ki67+	 20394 16739
14370	0	0	Ki67+	 20396 16473
14371	0	0	Ki67+	 20434 16956
14372	0	0	Ki67+	 20485 16938
14373	0	0	Ki67+	 20539 16986
14374	0	0	Ki67+	 20545 17055
14375	0	0	Ki67+	 20547 17073
14376	0	0	Ki67+	 20557 17013
14377	0	0	Ki67+	 20562 16998
14378	0	0	Ki67+	 20576 17024
14379	0	0	Ki67+	 20579 16927
14380	0	0	Ki67+	 20596 17007
14381	0	0	Ki67+	 20596 17033
14382	0	0	Ki67+	 20622 16757
14383	0	0	Ki67+	 20633 16763
14384	0	0	Ki67+	 20654 16895
14385	0	0	Ki67+	 20656 16852
14386	0	0	Ki67+	 20670 16913
14387	0	0	Ki67+	 20691 16809
14388	0	0	Ki67+	 20705 16875
14389	0	0	Ki67+	 20707 17005
14390	0	0	Ki67+	 20719 17063
14391	0	0	Ki67+	 20728 17083
14392	0	0	Ki67+	 20730 16877
14393	0	0	Ki67+	 20745 17027
14394	0	0	Ki67+	 20795 16826
14395	0	0	Ki67+	 20797 16916
14396	0	0	Ki67+	 20816 17019
14397	0	0	Ki67+	 20087 17493
14398	0	0	Ki67+	 20093 17883
14399	0	0	Ki67+	 20103 17414
14400	0	0	Ki67+	 20159 17351
14401	0	0	Ki67+	 20184 17422
14402	0	0	Ki67+	 20192 17875
14403	0	0	Ki67+	 20203 17796
14404	0	0	Ki67+	 20208 17159
14405	0	0	Ki67+	 20213 17840
14406	0	0	Ki67+	 20215 17810
14407	0	0	Ki67+	 20223 17425
14408	0	0	Ki67+	 20228 17206
14409	0	0	Ki67+	 20229 17815
14410	0	0	Ki67+	 20233 17788
14411	0	0	Ki67+	 20238 17188
14412	0	0	Ki67+	 20243 17137
14413	0	0	Ki67+	 20244 17530
14414	0	0	Ki67+	 20248 17844
14415	0	0	Ki67+	 20253 17136
14416	0	0	Ki67+	 20256 17833
14417	0	0	Ki67+	 20257 17220
14418	0	0	Ki67+	 20258 17872
14419	0	0	Ki67+	 20265 17112
14420	0	0	Ki67+	 20286 17311
14421	0	0	Ki67+	 20300 17163
14422	0	0	Ki67+	 20327 17121
14423	0	0	Ki67+	 20336 17645
14424	0	0	Ki67+	 20359 17130
14425	0	0	Ki67+	 20368 17782
14426	0	0	Ki67+	 20408 17625
14427	0	0	Ki67+	 20413 17419
14428	0	0	Ki67+	 20440 17648
14429	0	0	Ki67+	 20444 17405
14430	0	0	Ki67+	 20458 17874
14431	0	0	Ki67+	 20501 17383
14432	0	0	Ki67+	 20515 17279
14433	0	0	Ki67+	 20515 17530
14434	0	0	Ki67+	 20527 17138
14435	0	0	Ki67+	 20533 17233
14436	0	0	Ki67+	 20537 17105
14437	0	0	Ki67+	 20557 17092
14438	0	0	Ki67+	 20560 17520
14439	0	0	Ki67+	 20566 17779
14440	0	0	Ki67+	 20572 17810
14441	0	0	Ki67+	 20578 17533
14442	0	0	Ki67+	 20580 17292
14443	0	0	Ki67+	 20598 17536
14444	0	0	Ki67+	 20604 17778
14445	0	0	Ki67+	 20607 17767
14446	0	0	Ki67+	 20613 17543
14447	0	0	Ki67+	 20631 17093
14448	0	0	Ki67+	 20637 17661
14449	0	0	Ki67+	 20657 17294
14450	0	0	Ki67+	 20658 17307
14451	0	0	Ki67+	 20660 17684
14452	0	0	Ki67+	 20670 17655
14453	0	0	Ki67+	 20690 17284
14454	0	0	Ki67+	 20690 17686
14455	0	0	Ki67+	 20697 17664
14456	0	0	Ki67+	 20751 17584
14457	0	0	Ki67+	 20755 17276
14458	0	0	Ki67+	 20760 17261
14459	0	0	Ki67+	 20764 17564
14460	0	0	Ki67+	 20775 17501
14461	0	0	Ki67+	 20779 17267
14462	0	0	Ki67+	 20779 17607
14463	0	0	Ki67+	 20798 17164
14464	0	0	Ki67+	 20799 17829
14465	0	0	Ki67+	 20800 17200
14466	0	0	Ki67+	 20813 17471
14467	0	0	Ki67+	 20825 17570
14468	0	0	Ki67+	 20830 17437
14469	0	0	Ki67+	 20838 17149
14470	0	0	Ki67+	 20844 17869
14471	0	0	Ki67+	 20847 17457
14472	0	0	Ki67+	 20860 17556
14473	0	0	Ki67+	 20863 17150
14474	0	0	Ki67+	 20865 17433
14475	0	0	Ki67+	 20872 17367
14476	0	0	Ki67+	 20087 18544
14477	0	0	Ki67+	 20104 18511
14478	0	0	Ki67+	 20106 18454
14479	0	0	Ki67+	 20118 18300
14480	0	0	Ki67+	 20119 18468
14481	0	0	Ki67+	 20123 18389
14482	0	0	Ki67+	 20135 18257
14483	0	0	Ki67+	 20142 18068
14484	0	0	Ki67+	 20169 18471
14485	0	0	Ki67+	 20172 18187
14486	0	0	Ki67+	 20184 18278
14487	0	0	Ki67+	 20188 17947
14488	0	0	Ki67+	 20189 18328
14489	0	0	Ki67+	 20190 17979
14490	0	0	Ki67+	 20204 18180
14491	0	0	Ki67+	 20206 18341
14492	0	0	Ki67+	 20228 18274
14493	0	0	Ki67+	 20228 18350
14494	0	0	Ki67+	 20239 18333
14495	0	0	Ki67+	 20239 18660
14496	0	0	Ki67+	 20256 18301
14497	0	0	Ki67+	 20257 18009
14498	0	0	Ki67+	 20259 17984
14499	0	0	Ki67+	 20261 18271
14500	0	0	Ki67+	 20263 17906
14501	0	0	Ki67+	 20270 18153
14502	0	0	Ki67+	 20279 17934
14503	0	0	Ki67+	 20280 18128
14504	0	0	Ki67+	 20283 18281
14505	0	0	Ki67+	 20289 18008
14506	0	0	Ki67+	 20293 18635
14507	0	0	Ki67+	 20294 18124
14508	0	0	Ki67+	 20295 18147
14509	0	0	Ki67+	 20301 18231
14510	0	0	Ki67+	 20321 18117
14511	0	0	Ki67+	 20329 18226
14512	0	0	Ki67+	 20333 18003
14513	0	0	Ki67+	 20341 18175
14514	0	0	Ki67+	 20357 17989
14515	0	0	Ki67+	 20360 18048
14516	0	0	Ki67+	 20382 17972
14517	0	0	Ki67+	 20383 17894
14518	0	0	Ki67+	 20387 18160
14519	0	0	Ki67+	 20388 18133
14520	0	0	Ki67+	 20391 18092
14521	0	0	Ki67+	 20395 18076
14522	0	0	Ki67+	 20397 18152
14523	0	0	Ki67+	 20401 17913
14524	0	0	Ki67+	 20411 17896
14525	0	0	Ki67+	 20412 18116
14526	0	0	Ki67+	 20416 18094
14527	0	0	Ki67+	 20416 18370
14528	0	0	Ki67+	 20426 17925
14529	0	0	Ki67+	 20434 18046
14530	0	0	Ki67+	 20450 18031
14531	0	0	Ki67+	 20451 18312
14532	0	0	Ki67+	 20457 18058
14533	0	0	Ki67+	 20460 18080
14534	0	0	Ki67+	 20461 18348
14535	0	0	Ki67+	 20464 17924
14536	0	0	Ki67+	 20490 18268
14537	0	0	Ki67+	 20497 18042
14538	0	0	Ki67+	 20521 18263
14539	0	0	Ki67+	 20558 18169
14540	0	0	Ki67+	 20560 18445
14541	0	0	Ki67+	 20588 18394
14542	0	0	Ki67+	 20601 18382
14543	0	0	Ki67+	 20621 18088
14544	0	0	Ki67+	 20624 18012
14545	0	0	Ki67+	 20640 17990
14546	0	0	Ki67+	 20656 17975
14547	0	0	Ki67+	 20677 17910
14548	0	0	Ki67+	 20679 17942
14549	0	0	Ki67+	 20684 18071
14550	0	0	Ki67+	 20690 18086
14551	0	0	Ki67+	 20743 18055
14552	0	0	Ki67+	 20783 17978
14553	0	0	Ki67+	 20796 17989
14554	0	0	Ki67+	 20804 18015
14555	0	0	Ki67+	 20813 17909
14556	0	0	Ki67+	 20817 17955
14557	0	0	Ki67+	 20817 17992
14558	0	0	Ki67+	 20817 18069
14559	0	0	Ki67+	 20840 17961
14560	0	0	Ki67+	 20843 18044
14561	0	0	Ki67+	 20851 17968
14562	0	0	Ki67+	 20859 18159
14563	0	0	Ki67+	 20873 17995
14564	0	0	Ki67+	 20107 18741
14565	0	0	Ki67+	 20129 19486
14566	0	0	Ki67+	 20155 18707
14567	0	0	Ki67+	 20167 18696
14568	0	0	Ki67+	 20200 19398
14569	0	0	Ki67+	 20205 19427
14570	0	0	Ki67+	 20216 19471
14571	0	0	Ki67+	 20250 18791
14572	0	0	Ki67+	 20264 19406
14573	0	0	Ki67+	 20265 19440
14574	0	0	Ki67+	 20266 19367
14575	0	0	Ki67+	 20287 19275
14576	0	0	Ki67+	 20344 19334
14577	0	0	Ki67+	 20346 19370
14578	0	0	Ki67+	 20355 19398
14579	0	0	Ki67+	 20356 19364
14580	0	0	Ki67+	 20375 19168
14581	0	0	Ki67+	 20387 19412
14582	0	0	Ki67+	 20389 19388
14583	0	0	Ki67+	 20400 19313
14584	0	0	Ki67+	 20411 19392
14585	0	0	Ki67+	 20414 19326
14586	0	0	Ki67+	 20466 19261
14587	0	0	Ki67+	 20470 19149
14588	0	0	Ki67+	 20472 19360
14589	0	0	Ki67+	 20476 19347
14590	0	0	Ki67+	 20481 19271
14591	0	0	Ki67+	 20488 19257
14592	0	0	Ki67+	 20501 19211
14593	0	0	Ki67+	 20505 19394
14594	0	0	Ki67+	 20520 19303
14595	0	0	Ki67+	 20537 19325
14596	0	0	Ki67+	 20545 19338
14597	0	0	Ki67+	 20575 19070
14598	0	0	Ki67+	 20585 19209
14599	0	0	Ki67+	 20599 19106
14600	0	0	Ki67+	 20599 19209
14601	0	0	Ki67+	 20614 19241
14602	0	0	Ki67+	 20619 19098
[truncated: 1,479,092 more chars]
