# Supplementary material for: Data-Driven Discovery of Immune Contexture Biomarkers
Source: Front Oncol. 2018 Dec 18;8:627. doi: 10.3389/fonc.2018.00627 (PMC6305402; doi:10.3389/fonc.2018.00627)
Supplement: Data Sheet 4.zip — MSI/MSS dataset, part 2/3. [file Data_Sheet_4.zip › MSIMSSDataset/89879_ImageObjects.txt]

barcode_target	16-003150_3439_RITA [5 channels]
barcode_origin	0
workflow_target	CD8-CD3-CD4-Ki67-DAPI_generic.wsa 
workflow_target_version	 build f14999727a346af05f524693b44526002539cc76, workflows f149997 2016-05-23 with local changes
workflow_origin	0
workflow_origin_version	0
iH	22288
iW	29632
user	txdsapps
hostname	RPZMB000016

1	0	0	Ki67+	 2198 9973
2	0	0	Ki67+	 2232 9938
3	0	0	Ki67+	 2241 9978
4	0	0	Ki67+	 2256 9966
5	0	0	Ki67+	 2270 9913
6	0	0	Ki67+	 2276 9945
7	0	0	Ki67+	 2281 9902
8	0	0	Ki67+	 2282 9849
9	0	0	Ki67+	 2287 9974
10	0	0	Ki67+	 2294 9921
11	0	0	Ki67+	 2306 9876
12	0	0	Ki67+	 2307 9853
13	0	0	Ki67+	 2315 9819
14	0	0	Ki67+	 2316 9936
15	0	0	Ki67+	 2336 9871
16	0	0	Ki67+	 2338 9963
17	0	0	Ki67+	 2339 9837
18	0	0	Ki67+	 2360 9797
19	0	0	Ki67+	 2363 9935
20	0	0	Ki67+	 2365 9889
21	0	0	Ki67+	 2369 9830
22	0	0	Ki67+	 2377 9972
23	0	0	Ki67+	 2381 9875
24	0	0	Ki67+	 2385 9861
25	0	0	Ki67+	 2392 9666
26	0	0	Ki67+	 2393 9833
27	0	0	Ki67+	 2394 9916
28	0	0	Ki67+	 2407 9645
29	0	0	Ki67+	 2408 9721
30	0	0	Ki67+	 2411 9884
31	0	0	Ki67+	 2411 9916
32	0	0	Ki67+	 2420 9734
33	0	0	Ki67+	 2421 9834
34	0	0	Ki67+	 2423 9696
35	0	0	Ki67+	 2424 9679
36	0	0	Ki67+	 2427 9860
37	0	0	Ki67+	 2430 9649
38	0	0	Ki67+	 2438 9935
39	0	0	Ki67+	 2442 9923
40	0	0	Ki67+	 2450 9647
41	0	0	Ki67+	 2457 9784
42	0	0	Ki67+	 2461 9862
43	0	0	Ki67+	 2464 9726
44	0	0	Ki67+	 2466 9653
45	0	0	Ki67+	 2485 9888
46	0	0	Ki67+	 2486 9738
47	0	0	Ki67+	 2493 9671
48	0	0	Ki67+	 2495 9706
49	0	0	Ki67+	 2500 9926
50	0	0	Ki67+	 2502 9896
51	0	0	Ki67+	 2504 9592
52	0	0	Ki67+	 2514 9942
53	0	0	Ki67+	 2518 9570
54	0	0	Ki67+	 2522 9686
55	0	0	Ki67+	 2523 9795
56	0	0	Ki67+	 2524 9595
57	0	0	Ki67+	 2524 9882
58	0	0	Ki67+	 2525 9751
59	0	0	Ki67+	 2531 9520
60	0	0	Ki67+	 2533 9948
61	0	0	Ki67+	 2534 9811
62	0	0	Ki67+	 2536 9935
63	0	0	Ki67+	 2541 9761
64	0	0	Ki67+	 2541 9906
65	0	0	Ki67+	 2551 9717
66	0	0	Ki67+	 2552 9809
67	0	0	Ki67+	 2557 9855
68	0	0	Ki67+	 2559 9724
69	0	0	Ki67+	 2568 9690
70	0	0	Ki67+	 2571 9960
71	0	0	Ki67+	 2573 9928
72	0	0	Ki67+	 2586 9890
73	0	0	Ki67+	 2591 9455
74	0	0	Ki67+	 2593 9707
75	0	0	Ki67+	 2593 9938
76	0	0	Ki67+	 2597 9421
77	0	0	Ki67+	 2602 9841
78	0	0	Ki67+	 2622 9952
79	0	0	Ki67+	 2623 9576
80	0	0	Ki67+	 1951 10642
81	0	0	Ki67+	 1957 10586
82	0	0	Ki67+	 1964 10752
83	0	0	Ki67+	 1971 10709
84	0	0	Ki67+	 1998 10768
85	0	0	Ki67+	 1999 10669
86	0	0	Ki67+	 2002 10721
87	0	0	Ki67+	 2015 10669
88	0	0	Ki67+	 2020 10724
89	0	0	Ki67+	 2154 10404
90	0	0	Ki67+	 2171 10256
91	0	0	Ki67+	 2171 10312
92	0	0	Ki67+	 2175 10414
93	0	0	Ki67+	 2183 10601
94	0	0	Ki67+	 2185 10293
95	0	0	Ki67+	 2185 10392
96	0	0	Ki67+	 2185 10639
97	0	0	Ki67+	 2199 10687
98	0	0	Ki67+	 2200 10221
99	0	0	Ki67+	 2200 10252
100	0	0	Ki67+	 2208 10109
101	0	0	Ki67+	 2212 10664
102	0	0	Ki67+	 2213 10587
103	0	0	Ki67+	 2213 10608
104	0	0	Ki67+	 2214 10124
105	0	0	Ki67+	 2216 10230
106	0	0	Ki67+	 2225 10089
107	0	0	Ki67+	 2230 10494
108	0	0	Ki67+	 2233 10643
109	0	0	Ki67+	 2235 10059
110	0	0	Ki67+	 2238 10009
111	0	0	Ki67+	 2240 10466
112	0	0	Ki67+	 2240 10524
113	0	0	Ki67+	 2243 10127
114	0	0	Ki67+	 2248 10075
115	0	0	Ki67+	 2248 10580
116	0	0	Ki67+	 2251 10033
117	0	0	Ki67+	 2254 10009
118	0	0	Ki67+	 2268 9985
119	0	0	Ki67+	 2272 10137
120	0	0	Ki67+	 2284 10722
121	0	0	Ki67+	 2289 10613
122	0	0	Ki67+	 2291 10742
123	0	0	Ki67+	 2302 10668
124	0	0	Ki67+	 2312 10760
125	0	0	Ki67+	 2314 10782
126	0	0	Ki67+	 2320 10020
127	0	0	Ki67+	 2322 10681
128	0	0	Ki67+	 2326 10594
129	0	0	Ki67+	 2329 10758
130	0	0	Ki67+	 2330 10729
131	0	0	Ki67+	 2337 10625
132	0	0	Ki67+	 2348 9999
133	0	0	Ki67+	 2348 10652
134	0	0	Ki67+	 2349 10106
135	0	0	Ki67+	 2351 10590
136	0	0	Ki67+	 2354 10672
137	0	0	Ki67+	 2356 10605
138	0	0	Ki67+	 2364 10707
139	0	0	Ki67+	 2373 10003
140	0	0	Ki67+	 2379 9993
141	0	0	Ki67+	 2382 10751
142	0	0	Ki67+	 2391 10661
143	0	0	Ki67+	 2399 10718
144	0	0	Ki67+	 2407 10004
145	0	0	Ki67+	 2413 10324
146	0	0	Ki67+	 2417 10677
147	0	0	Ki67+	 2419 10253
148	0	0	Ki67+	 2423 10757
149	0	0	Ki67+	 2425 10648
150	0	0	Ki67+	 2427 10773
151	0	0	Ki67+	 2433 10015
152	0	0	Ki67+	 2438 10716
153	0	0	Ki67+	 2442 10744
154	0	0	Ki67+	 2443 10330
155	0	0	Ki67+	 2443 10673
156	0	0	Ki67+	 2444 10695
157	0	0	Ki67+	 2447 10657
158	0	0	Ki67+	 2453 10047
159	0	0	Ki67+	 2456 10242
160	0	0	Ki67+	 2456 10747
161	0	0	Ki67+	 2458 10285
162	0	0	Ki67+	 2458 10721
163	0	0	Ki67+	 2460 10321
164	0	0	Ki67+	 2462 10013
165	0	0	Ki67+	 2463 10644
166	0	0	Ki67+	 2464 10778
167	0	0	Ki67+	 2465 10739
168	0	0	Ki67+	 2469 10340
169	0	0	Ki67+	 2470 10661
170	0	0	Ki67+	 2471 10691
171	0	0	Ki67+	 2475 10048
172	0	0	Ki67+	 2475 10452
173	0	0	Ki67+	 2477 10440
174	0	0	Ki67+	 2478 10256
175	0	0	Ki67+	 2483 10350
176	0	0	Ki67+	 2486 10227
177	0	0	Ki67+	 2487 10062
178	0	0	Ki67+	 2489 10771
179	0	0	Ki67+	 2493 10031
180	0	0	Ki67+	 2493 10077
181	0	0	Ki67+	 2493 10730
182	0	0	Ki67+	 2495 10636
183	0	0	Ki67+	 2495 10670
184	0	0	Ki67+	 2500 10688
185	0	0	Ki67+	 2500 10710
186	0	0	Ki67+	 2505 10743
187	0	0	Ki67+	 2506 10774
188	0	0	Ki67+	 2507 10640
189	0	0	Ki67+	 2512 10078
190	0	0	Ki67+	 2514 10091
191	0	0	Ki67+	 2520 10725
192	0	0	Ki67+	 2523 10221
193	0	0	Ki67+	 2524 10668
194	0	0	Ki67+	 2528 10696
195	0	0	Ki67+	 2531 10750
196	0	0	Ki67+	 2532 10634
197	0	0	Ki67+	 2537 10090
198	0	0	Ki67+	 2541 10067
199	0	0	Ki67+	 2543 10402
200	0	0	Ki67+	 2544 10103
201	0	0	Ki67+	 2558 10650
202	0	0	Ki67+	 2561 10099
203	0	0	Ki67+	 2566 10111
204	0	0	Ki67+	 2577 10636
205	0	0	Ki67+	 2582 10091
206	0	0	Ki67+	 2582 10647
207	0	0	Ki67+	 2587 10757
208	0	0	Ki67+	 2595 10591
209	0	0	Ki67+	 2601 10110
210	0	0	Ki67+	 2604 9992
211	0	0	Ki67+	 2608 10664
212	0	0	Ki67+	 1937 10984
213	0	0	Ki67+	 1951 11001
214	0	0	Ki67+	 1961 10952
215	0	0	Ki67+	 1979 11008
216	0	0	Ki67+	 1980 10977
217	0	0	Ki67+	 1997 11019
218	0	0	Ki67+	 2003 11035
219	0	0	Ki67+	 2006 11080
220	0	0	Ki67+	 2008 11102
221	0	0	Ki67+	 2024 11045
222	0	0	Ki67+	 2037 11107
223	0	0	Ki67+	 2045 10946
224	0	0	Ki67+	 2049 11063
225	0	0	Ki67+	 2060 10925
226	0	0	Ki67+	 2061 10878
227	0	0	Ki67+	 2061 10901
228	0	0	Ki67+	 2063 11123
229	0	0	Ki67+	 2068 10957
230	0	0	Ki67+	 2070 11079
231	0	0	Ki67+	 2085 11055
232	0	0	Ki67+	 2097 11080
233	0	0	Ki67+	 2102 11102
234	0	0	Ki67+	 2104 11004
235	0	0	Ki67+	 2105 11132
236	0	0	Ki67+	 2141 11144
237	0	0	Ki67+	 2144 11009
238	0	0	Ki67+	 2146 11163
239	0	0	Ki67+	 2165 11067
240	0	0	Ki67+	 2170 11032
241	0	0	Ki67+	 2181 11050
242	0	0	Ki67+	 2185 11037
243	0	0	Ki67+	 2206 11225
244	0	0	Ki67+	 2212 10967
245	0	0	Ki67+	 2231 11093
246	0	0	Ki67+	 2238 11057
247	0	0	Ki67+	 2254 11122
248	0	0	Ki67+	 2259 11025
249	0	0	Ki67+	 2263 11239
250	0	0	Ki67+	 2273 11084
251	0	0	Ki67+	 2278 11193
252	0	0	Ki67+	 2284 11209
253	0	0	Ki67+	 2314 11161
254	0	0	Ki67+	 2316 10810
255	0	0	Ki67+	 2324 10853
256	0	0	Ki67+	 2326 11481
257	0	0	Ki67+	 2329 10803
258	0	0	Ki67+	 2340 11140
259	0	0	Ki67+	 2341 10955
260	0	0	Ki67+	 2342 11377
261	0	0	Ki67+	 2342 11445
262	0	0	Ki67+	 2349 11331
263	0	0	Ki67+	 2350 11488
264	0	0	Ki67+	 2350 11521
265	0	0	Ki67+	 2351 10829
266	0	0	Ki67+	 2354 11439
267	0	0	Ki67+	 2355 10801
268	0	0	Ki67+	 2356 11344
269	0	0	Ki67+	 2360 10992
270	0	0	Ki67+	 2367 11527
271	0	0	Ki67+	 2372 11482
272	0	0	Ki67+	 2372 11508
273	0	0	Ki67+	 2380 10786
274	0	0	Ki67+	 2380 11460
275	0	0	Ki67+	 2383 11429
276	0	0	Ki67+	 2385 11389
277	0	0	Ki67+	 2388 11340
278	0	0	Ki67+	 2389 11296
279	0	0	Ki67+	 2392 10885
280	0	0	Ki67+	 2392 11552
281	0	0	Ki67+	 2396 11308
282	0	0	Ki67+	 2401 10789
283	0	0	Ki67+	 2401 11372
284	0	0	Ki67+	 2403 11234
285	0	0	Ki67+	 2403 11248
286	0	0	Ki67+	 2404 11443
287	0	0	Ki67+	 2406 11335
288	0	0	Ki67+	 2407 10842
289	0	0	Ki67+	 2408 11192
290	0	0	Ki67+	 2411 11304
291	0	0	Ki67+	 2411 11529
292	0	0	Ki67+	 2413 10860
293	0	0	Ki67+	 2413 11415
294	0	0	Ki67+	 2416 10811
295	0	0	Ki67+	 2417 11504
296	0	0	Ki67+	 2420 11217
297	0	0	Ki67+	 2421 10921
298	0	0	Ki67+	 2422 11283
299	0	0	Ki67+	 2423 11392
300	0	0	Ki67+	 2423 11569
301	0	0	Ki67+	 2430 10823
302	0	0	Ki67+	 2432 10903
303	0	0	Ki67+	 2434 10811
304	0	0	Ki67+	 2435 11529
305	0	0	Ki67+	 2436 10799
306	0	0	Ki67+	 2441 11463
307	0	0	Ki67+	 2441 11558
308	0	0	Ki67+	 2443 10869
309	0	0	Ki67+	 2444 11414
310	0	0	Ki67+	 2444 11490
311	0	0	Ki67+	 2447 10886
312	0	0	Ki67+	 2447 11343
313	0	0	Ki67+	 2449 11394
314	0	0	Ki67+	 2455 11317
315	0	0	Ki67+	 2462 10830
316	0	0	Ki67+	 2462 11435
317	0	0	Ki67+	 2464 11468
318	0	0	Ki67+	 2465 10909
319	0	0	Ki67+	 2469 10807
320	0	0	Ki67+	 2471 11566
321	0	0	Ki67+	 2474 10877
322	0	0	Ki67+	 2477 10841
323	0	0	Ki67+	 2478 10918
324	0	0	Ki67+	 2478 11414
325	0	0	Ki67+	 2479 11526
326	0	0	Ki67+	 2480 11500
327	0	0	Ki67+	 2483 10824
328	0	0	Ki67+	 2483 10902
329	0	0	Ki67+	 2485 11400
330	0	0	Ki67+	 2487 10799
331	0	0	Ki67+	 2492 11438
332	0	0	Ki67+	 2498 10872
333	0	0	Ki67+	 2502 11555
334	0	0	Ki67+	 2503 10845
335	0	0	Ki67+	 2507 10964
336	0	0	Ki67+	 2508 10788
337	0	0	Ki67+	 2509 10815
338	0	0	Ki67+	 2509 10919
339	0	0	Ki67+	 2515 11519
340	0	0	Ki67+	 2521 11447
341	0	0	Ki67+	 2526 10798
342	0	0	Ki67+	 2526 11481
343	0	0	Ki67+	 2528 10846
344	0	0	Ki67+	 2533 10929
345	0	0	Ki67+	 2538 11543
346	0	0	Ki67+	 2541 11576
347	0	0	Ki67+	 2543 10788
348	0	0	Ki67+	 2545 11455
349	0	0	Ki67+	 2547 10906
350	0	0	Ki67+	 2549 10798
351	0	0	Ki67+	 2549 10862
352	0	0	Ki67+	 2551 10821
353	0	0	Ki67+	 2552 11486
354	0	0	Ki67+	 2557 11515
355	0	0	Ki67+	 2559 11413
356	0	0	Ki67+	 2560 10844
357	0	0	Ki67+	 2565 11549
358	0	0	Ki67+	 2565 11579
359	0	0	Ki67+	 2566 10933
360	0	0	Ki67+	 2567 11236
361	0	0	Ki67+	 2573 11205
362	0	0	Ki67+	 2575 11438
363	0	0	Ki67+	 2578 10926
364	0	0	Ki67+	 2583 11235
365	0	0	Ki67+	 2583 11480
366	0	0	Ki67+	 2584 10803
367	0	0	Ki67+	 2591 10866
368	0	0	Ki67+	 2598 11436
369	0	0	Ki67+	 2602 10789
370	0	0	Ki67+	 2602 11457
371	0	0	Ki67+	 2603 10911
372	0	0	Ki67+	 2608 11515
373	0	0	Ki67+	 2611 11494
374	0	0	Ki67+	 2618 10926
375	0	0	Ki67+	 2479 11595
376	0	0	Ki67+	 2516 11585
377	0	0	Ki67+	 2519 11612
378	0	0	Ki67+	 2520 11636
379	0	0	Ki67+	 2524 11798
380	0	0	Ki67+	 2531 11778
381	0	0	Ki67+	 2533 11671
382	0	0	Ki67+	 2538 11636
383	0	0	Ki67+	 2540 11805
384	0	0	Ki67+	 2554 11597
385	0	0	Ki67+	 2557 11654
386	0	0	Ki67+	 2559 11783
387	0	0	Ki67+	 2576 11668
388	0	0	Ki67+	 2579 11609
389	0	0	Ki67+	 2584 11634
390	0	0	Ki67+	 2597 11618
391	0	0	Ki67+	 2602 11684
392	0	0	Ki67+	 2605 11848
393	0	0	Ki67+	 2613 11651
394	0	0	Ki67+	 2768 9181
395	0	0	Ki67+	 2782 9155
396	0	0	Ki67+	 2820 9118
397	0	0	Ki67+	 2829 9186
398	0	0	Ki67+	 2836 9102
399	0	0	Ki67+	 2859 9129
400	0	0	Ki67+	 2898 9078
401	0	0	Ki67+	 2905 9092
402	0	0	Ki67+	 2921 9085
403	0	0	Ki67+	 2924 9105
404	0	0	Ki67+	 2945 9041
405	0	0	Ki67+	 2947 9083
406	0	0	Ki67+	 2958 9089
407	0	0	Ki67+	 2960 9024
408	0	0	Ki67+	 2965 9108
409	0	0	Ki67+	 2971 9153
410	0	0	Ki67+	 2978 8980
411	0	0	Ki67+	 2979 8991
412	0	0	Ki67+	 2979 9080
413	0	0	Ki67+	 2982 9128
414	0	0	Ki67+	 2985 9008
415	0	0	Ki67+	 2988 9060
416	0	0	Ki67+	 2990 9094
417	0	0	Ki67+	 3000 8974
418	0	0	Ki67+	 3012 8999
419	0	0	Ki67+	 3016 9082
420	0	0	Ki67+	 3036 9101
421	0	0	Ki67+	 3038 9061
422	0	0	Ki67+	 3045 8858
423	0	0	Ki67+	 3048 8921
424	0	0	Ki67+	 3049 8833
425	0	0	Ki67+	 3060 9081
426	0	0	Ki67+	 3062 8804
427	0	0	Ki67+	 3071 8894
428	0	0	Ki67+	 3071 8931
429	0	0	Ki67+	 3073 9008
430	0	0	Ki67+	 3077 9104
431	0	0	Ki67+	 3082 8942
432	0	0	Ki67+	 3086 8874
433	0	0	Ki67+	 3094 8788
434	0	0	Ki67+	 3103 8907
435	0	0	Ki67+	 3116 9101
436	0	0	Ki67+	 3120 8961
437	0	0	Ki67+	 3125 8893
438	0	0	Ki67+	 3127 8974
439	0	0	Ki67+	 3163 9009
440	0	0	Ki67+	 3164 8761
441	0	0	Ki67+	 3165 8730
442	0	0	Ki67+	 3176 8951
443	0	0	Ki67+	 3190 8876
444	0	0	Ki67+	 3197 8687
445	0	0	Ki67+	 3198 9020
446	0	0	Ki67+	 3200 8896
447	0	0	Ki67+	 3218 8905
448	0	0	Ki67+	 3219 8793
449	0	0	Ki67+	 3221 8942
450	0	0	Ki67+	 3224 8735
451	0	0	Ki67+	 3226 9006
452	0	0	Ki67+	 3252 8651
453	0	0	Ki67+	 3254 8779
454	0	0	Ki67+	 3256 8812
455	0	0	Ki67+	 3259 8723
456	0	0	Ki67+	 3263 8681
457	0	0	Ki67+	 3266 8994
458	0	0	Ki67+	 3273 8645
459	0	0	Ki67+	 3274 9025
460	0	0	Ki67+	 3275 8790
461	0	0	Ki67+	 3279 8738
462	0	0	Ki67+	 3282 8665
463	0	0	Ki67+	 3282 8722
464	0	0	Ki67+	 3286 8700
465	0	0	Ki67+	 3298 8609
466	0	0	Ki67+	 3300 8679
467	0	0	Ki67+	 3315 8643
468	0	0	Ki67+	 3323 8704
469	0	0	Ki67+	 3325 8669
470	0	0	Ki67+	 3341 8616
471	0	0	Ki67+	 3343 8627
472	0	0	Ki67+	 3349 8657
473	0	0	Ki67+	 3362 8708
474	0	0	Ki67+	 3374 9023
475	0	0	Ki67+	 3376 9049
476	0	0	Ki67+	 3377 8737
477	0	0	Ki67+	 3378 8617
478	0	0	Ki67+	 3384 8535
479	0	0	Ki67+	 3387 8667
480	0	0	Ki67+	 3397 8647
481	0	0	Ki67+	 3405 8549
482	0	0	Ki67+	 3420 8676
483	0	0	Ki67+	 2627 9371
484	0	0	Ki67+	 2627 9969
485	0	0	Ki67+	 2630 9536
486	0	0	Ki67+	 2635 9900
487	0	0	Ki67+	 2638 9587
488	0	0	Ki67+	 2638 9621
489	0	0	Ki67+	 2645 9971
490	0	0	Ki67+	 2648 9376
491	0	0	Ki67+	 2653 9327
492	0	0	Ki67+	 2653 9987
493	0	0	Ki67+	 2658 9309
494	0	0	Ki67+	 2662 9923
495	0	0	Ki67+	 2668 9698
496	0	0	Ki67+	 2669 9900
497	0	0	Ki67+	 2670 9970
498	0	0	Ki67+	 2672 9938
499	0	0	Ki67+	 2675 9573
500	0	0	Ki67+	 2676 9297
501	0	0	Ki67+	 2680 10006
502	0	0	Ki67+	 2684 9982
503	0	0	Ki67+	 2687 9683
504	0	0	Ki67+	 2688 9490
505	0	0	Ki67+	 2696 9291
506	0	0	Ki67+	 2700 9917
507	0	0	Ki67+	 2705 9957
508	0	0	Ki67+	 2706 9309
509	0	0	Ki67+	 2708 9985
510	0	0	Ki67+	 2709 9393
511	0	0	Ki67+	 2717 9926
512	0	0	Ki67+	 2728 9295
513	0	0	Ki67+	 2735 9902
514	0	0	Ki67+	 2737 9364
515	0	0	Ki67+	 2740 9980
516	0	0	Ki67+	 2741 9942
517	0	0	Ki67+	 2777 10003
518	0	0	Ki67+	 2790 9892
519	0	0	Ki67+	 2856 9624
520	0	0	Ki67+	 2867 9291
521	0	0	Ki67+	 2872 9228
522	0	0	Ki67+	 2901 9218
523	0	0	Ki67+	 2906 9344
524	0	0	Ki67+	 2964 9756
525	0	0	Ki67+	 2970 9782
526	0	0	Ki67+	 2981 9763
527	0	0	Ki67+	 2991 9601
528	0	0	Ki67+	 2992 9629
529	0	0	Ki67+	 2994 9505
530	0	0	Ki67+	 2996 9358
531	0	0	Ki67+	 3005 9663
532	0	0	Ki67+	 3017 9568
533	0	0	Ki67+	 3017 9657
534	0	0	Ki67+	 3021 9617
535	0	0	Ki67+	 3032 9682
536	0	0	Ki67+	 3034 9456
537	0	0	Ki67+	 3040 9559
538	0	0	Ki67+	 3049 9640
539	0	0	Ki67+	 3053 9662
540	0	0	Ki67+	 3055 9943
541	0	0	Ki67+	 3071 9687
542	0	0	Ki67+	 3071 9698
543	0	0	Ki67+	 3074 9613
544	0	0	Ki67+	 3077 9730
545	0	0	Ki67+	 3082 9566
546	0	0	Ki67+	 3090 9633
547	0	0	Ki67+	 3109 9609
548	0	0	Ki67+	 3114 9731
549	0	0	Ki67+	 3121 9618
550	0	0	Ki67+	 3138 9991
551	0	0	Ki67+	 3151 9592
552	0	0	Ki67+	 3151 9753
553	0	0	Ki67+	 3154 9767
554	0	0	Ki67+	 3178 9299
555	0	0	Ki67+	 3189 9669
556	0	0	Ki67+	 3201 9360
557	0	0	Ki67+	 3205 9610
558	0	0	Ki67+	 3208 9674
559	0	0	Ki67+	 3213 9305
560	0	0	Ki67+	 3215 9282
561	0	0	Ki67+	 3216 9796
562	0	0	Ki67+	 3217 9721
563	0	0	Ki67+	 3218 9345
564	0	0	Ki67+	 3221 9380
565	0	0	Ki67+	 3222 9700
566	0	0	Ki67+	 3230 9407
567	0	0	Ki67+	 3236 9433
568	0	0	Ki67+	 3236 9712
569	0	0	Ki67+	 3237 9376
570	0	0	Ki67+	 3245 9308
571	0	0	Ki67+	 3245 9455
572	0	0	Ki67+	 3251 9745
573	0	0	Ki67+	 3253 9398
574	0	0	Ki67+	 3254 9374
575	0	0	Ki67+	 3255 9342
576	0	0	Ki67+	 3258 9423
577	0	0	Ki67+	 3260 9780
578	0	0	Ki67+	 3263 9287
579	0	0	Ki67+	 3265 9319
580	0	0	Ki67+	 3266 9821
581	0	0	Ki67+	 3269 9267
582	0	0	Ki67+	 3271 9428
583	0	0	Ki67+	 3272 9787
584	0	0	Ki67+	 3277 9396
585	0	0	Ki67+	 3281 9356
586	0	0	Ki67+	 3284 9775
587	0	0	Ki67+	 3288 9329
588	0	0	Ki67+	 3289 9513
589	0	0	Ki67+	 3290 9289
590	0	0	Ki67+	 3294 9492
591	0	0	Ki67+	 3298 9426
592	0	0	Ki67+	 3302 9451
593	0	0	Ki67+	 3309 9311
594	0	0	Ki67+	 3310 9351
595	0	0	Ki67+	 3311 9467
596	0	0	Ki67+	 3311 9515
597	0	0	Ki67+	 3312 9407
598	0	0	Ki67+	 3313 9300
599	0	0	Ki67+	 3319 9438
600	0	0	Ki67+	 3319 9497
601	0	0	Ki67+	 3319 9540
602	0	0	Ki67+	 3321 9985
603	0	0	Ki67+	 3327 9469
604	0	0	Ki67+	 3330 9447
605	0	0	Ki67+	 3333 9372
606	0	0	Ki67+	 3334 9331
607	0	0	Ki67+	 3335 9312
608	0	0	Ki67+	 3337 9535
609	0	0	Ki67+	 3343 9494
610	0	0	Ki67+	 3351 9410
611	0	0	Ki67+	 3351 9467
612	0	0	Ki67+	 3353 9574
613	0	0	Ki67+	 3354 9437
614	0	0	Ki67+	 3360 9519
615	0	0	Ki67+	 3360 9548
616	0	0	Ki67+	 3361 9331
617	0	0	Ki67+	 3368 9487
618	0	0	Ki67+	 3372 9357
619	0	0	Ki67+	 3379 9470
620	0	0	Ki67+	 3382 9626
621	0	0	Ki67+	 3383 9606
622	0	0	Ki67+	 3386 9431
623	0	0	Ki67+	 3388 9583
624	0	0	Ki67+	 3389 9523
625	0	0	Ki67+	 3396 9385
626	0	0	Ki67+	 3397 9364
627	0	0	Ki67+	 3399 9537
628	0	0	Ki67+	 3400 9457
629	0	0	Ki67+	 3400 9650
630	0	0	Ki67+	 3405 9494
631	0	0	Ki67+	 3406 9722
632	0	0	Ki67+	 3408 9547
633	0	0	Ki67+	 3410 9575
634	0	0	Ki67+	 3418 9366
635	0	0	Ki67+	 3419 9423
636	0	0	Ki67+	 3419 9625
637	0	0	Ki67+	 2627 10130
638	0	0	Ki67+	 2627 10783
639	0	0	Ki67+	 2637 10647
640	0	0	Ki67+	 2640 10806
641	0	0	Ki67+	 2641 10758
642	0	0	Ki67+	 2642 10604
643	0	0	Ki67+	 2654 10771
644	0	0	Ki67+	 2656 10020
645	0	0	Ki67+	 2658 10481
646	0	0	Ki67+	 2659 10424
647	0	0	Ki67+	 2660 10145
648	0	0	Ki67+	 2663 10658
649	0	0	Ki67+	 2667 10393
650	0	0	Ki67+	 2667 10440
651	0	0	Ki67+	 2670 10496
652	0	0	Ki67+	 2672 10466
653	0	0	Ki67+	 2675 10805
654	0	0	Ki67+	 2679 10506
655	0	0	Ki67+	 2683 10765
656	0	0	Ki67+	 2684 10021
657	0	0	Ki67+	 2684 10123
658	0	0	Ki67+	 2687 10643
659	0	0	Ki67+	 2689 10796
660	0	0	Ki67+	 2691 10373
661	0	0	Ki67+	 2691 10524
662	0	0	Ki67+	 2692 10656
663	0	0	Ki67+	 2696 10353
664	0	0	Ki67+	 2699 10145
665	0	0	Ki67+	 2700 10760
666	0	0	Ki67+	 2702 10485
667	0	0	Ki67+	 2704 10428
668	0	0	Ki67+	 2705 10121
669	0	0	Ki67+	 2705 10647
670	0	0	Ki67+	 2707 10514
671	0	0	Ki67+	 2712 10340
672	0	0	Ki67+	 2713 10533
673	0	0	Ki67+	 2717 10747
674	0	0	Ki67+	 2719 10387
675	0	0	Ki67+	 2723 10041
676	0	0	Ki67+	 2724 10680
677	0	0	Ki67+	 2726 10163
678	0	0	Ki67+	 2726 10655
679	0	0	Ki67+	 2731 10510
680	0	0	Ki67+	 2731 10790
681	0	0	Ki67+	 2733 10734
682	0	0	Ki67+	 2736 10523
683	0	0	Ki67+	 2737 10401
684	0	0	Ki67+	 2738 10341
685	0	0	Ki67+	 2742 10535
686	0	0	Ki67+	 2745 10785
687	0	0	Ki67+	 2750 10739
688	0	0	Ki67+	 2751 10377
689	0	0	Ki67+	 2753 10155
690	0	0	Ki67+	 2757 10474
691	0	0	Ki67+	 2757 10635
692	0	0	Ki67+	 2761 10053
693	0	0	Ki67+	 2761 10329
694	0	0	Ki67+	 2766 10426
695	0	0	Ki67+	 2767 10642
696	0	0	Ki67+	 2769 10668
697	0	0	Ki67+	 2771 10786
698	0	0	Ki67+	 2774 10366
699	0	0	Ki67+	 2775 10531
700	0	0	Ki67+	 2777 10510
701	0	0	Ki67+	 2780 10018
702	0	0	Ki67+	 2780 10752
703	0	0	Ki67+	 2781 10161
704	0	0	Ki67+	 2782 10419
705	0	0	Ki67+	 2782 10733
706	0	0	Ki67+	 2785 10563
707	0	0	Ki67+	 2787 10635
708	0	0	Ki67+	 2790 10478
709	0	0	Ki67+	 2793 10656
710	0	0	Ki67+	 2794 10043
711	0	0	Ki67+	 2795 10464
712	0	0	Ki67+	 2798 10359
713	0	0	Ki67+	 2800 10335
714	0	0	Ki67+	 2800 10610
715	0	0	Ki67+	 2800 10684
716	0	0	Ki67+	 2800 10781
717	0	0	Ki67+	 2802 10178
718	0	0	Ki67+	 2809 10065
719	0	0	Ki67+	 2814 10635
720	0	0	Ki67+	 2816 10505
721	0	0	Ki67+	 2817 10523
722	0	0	Ki67+	 2819 10763
723	0	0	Ki67+	 2821 10739
724	0	0	Ki67+	 2824 10156
725	0	0	Ki67+	 2824 10661
726	0	0	Ki67+	 2826 10810
727	0	0	Ki67+	 2827 10100
728	0	0	Ki67+	 2827 10451
729	0	0	Ki67+	 2828 10035
730	0	0	Ki67+	 2828 10506
731	0	0	Ki67+	 2832 10354
732	0	0	Ki67+	 2834 10724
733	0	0	Ki67+	 2835 10751
734	0	0	Ki67+	 2836 10701
735	0	0	Ki67+	 2838 10513
736	0	0	Ki67+	 2839 10179
737	0	0	Ki67+	 2841 10457
738	0	0	Ki67+	 2846 10488
739	0	0	Ki67+	 2847 10680
740	0	0	Ki67+	 2849 10150
741	0	0	Ki67+	 2853 10055
742	0	0	Ki67+	 2855 10623
743	0	0	Ki67+	 2855 10807
744	0	0	Ki67+	 2856 10789
745	0	0	Ki67+	 2858 10200
746	0	0	Ki67+	 2860 10120
747	0	0	Ki67+	 2861 10359
748	0	0	Ki67+	 2862 10725
749	0	0	Ki67+	 2869 10346
750	0	0	Ki67+	 2873 10677
751	0	0	Ki67+	 2873 10704
752	0	0	Ki67+	 2876 10092
753	0	0	Ki67+	 2876 10467
754	0	0	Ki67+	 2876 10721
755	0	0	Ki67+	 2877 10139
756	0	0	Ki67+	 2877 10205
757	0	0	Ki67+	 2878 10434
758	0	0	Ki67+	 2880 10169
759	0	0	Ki67+	 2881 10486
760	0	0	Ki67+	 2882 10745
761	0	0	Ki67+	 2885 10605
762	0	0	Ki67+	 2886 10651
763	0	0	Ki67+	 2889 10803
764	0	0	Ki67+	 2895 10591
765	0	0	Ki67+	 2896 10110
766	0	0	Ki67+	 2901 10628
767	0	0	Ki67+	 2902 10382
768	0	0	Ki67+	 2903 10130
769	0	0	Ki67+	 2906 10746
770	0	0	Ki67+	 2906 10758
771	0	0	Ki67+	 2907 10468
772	0	0	Ki67+	 2907 10597
773	0	0	Ki67+	 2908 10190
774	0	0	Ki67+	 2909 10658
775	0	0	Ki67+	 2921 10403
776	0	0	Ki67+	 2922 10226
777	0	0	Ki67+	 2923 10555
778	0	0	Ki67+	 2923 10678
779	0	0	Ki67+	 2925 10146
780	0	0	Ki67+	 2926 10718
781	0	0	Ki67+	 2927 10615
782	0	0	Ki67+	 2927 10815
783	0	0	Ki67+	 2931 10163
784	0	0	Ki67+	 2931 10349
785	0	0	Ki67+	 2932 10583
786	0	0	Ki67+	 2933 10461
787	0	0	Ki67+	 2936 10431
788	0	0	Ki67+	 2939 10403
789	0	0	Ki67+	 2940 10123
790	0	0	Ki67+	 2940 10775
791	0	0	Ki67+	 2944 10205
792	0	0	Ki67+	 2950 10448
793	0	0	Ki67+	 2952 10371
794	0	0	Ki67+	 2953 10745
795	0	0	Ki67+	 2955 10244
796	0	0	Ki67+	 2956 10382
797	0	0	Ki67+	 2959 10545
798	0	0	Ki67+	 2960 10399
799	0	0	Ki67+	 2960 10809
800	0	0	Ki67+	 2964 10230
801	0	0	Ki67+	 2967 10149
802	0	0	Ki67+	 2967 10195
803	0	0	Ki67+	 2968 10423
804	0	0	Ki67+	 2968 10658
805	0	0	Ki67+	 2969 10572
806	0	0	Ki67+	 2977 10128
807	0	0	Ki67+	 2978 10534
808	0	0	Ki67+	 2978 10555
809	0	0	Ki67+	 2983 10799
810	0	0	Ki67+	 2986 10183
811	0	0	Ki67+	 2991 10206
812	0	0	Ki67+	 2991 10684
813	0	0	Ki67+	 2995 10242
814	0	0	Ki67+	 2996 10158
815	0	0	Ki67+	 2997 10141
816	0	0	Ki67+	 3003 10555
817	0	0	Ki67+	 3004 10664
818	0	0	Ki67+	 3008 10700
819	0	0	Ki67+	 3012 10776
820	0	0	Ki67+	 3015 10798
821	0	0	Ki67+	 3016 10689
822	0	0	Ki67+	 3021 10161
823	0	0	Ki67+	 3021 10549
824	0	0	Ki67+	 3029 10520
825	0	0	Ki67+	 3030 10193
826	0	0	Ki67+	 3032 10618
827	0	0	Ki67+	 3032 10786
828	0	0	Ki67+	 3033 10694
829	0	0	Ki67+	 3037 10732
830	0	0	Ki67+	 3044 10808
831	0	0	Ki67+	 3045 10222
832	0	0	Ki67+	 3048 10018
833	0	0	Ki67+	 3050 10204
834	0	0	Ki67+	 3050 10790
835	0	0	Ki67+	 3052 10534
836	0	0	Ki67+	 3054 10248
837	0	0	Ki67+	 3054 10757
838	0	0	Ki67+	 3059 10686
839	0	0	Ki67+	 3063 10503
840	0	0	Ki67+	 3066 10226
841	0	0	Ki67+	 3074 10524
842	0	0	Ki67+	 3089 10274
843	0	0	Ki67+	 3095 10213
844	0	0	Ki67+	 3102 10751
845	0	0	Ki67+	 3103 10530
846	0	0	Ki67+	 3104 10656
847	0	0	Ki67+	 3105 10549
848	0	0	Ki67+	 3114 10651
849	0	0	Ki67+	 3123 10771
850	0	0	Ki67+	 3132 10502
851	0	0	Ki67+	 3135 10540
852	0	0	Ki67+	 3139 10692
853	0	0	Ki67+	 3142 10646
854	0	0	Ki67+	 3146 10636
855	0	0	Ki67+	 3146 10770
856	0	0	Ki67+	 3149 10729
857	0	0	Ki67+	 3149 10786
858	0	0	Ki67+	 3151 10508
859	0	0	Ki67+	 3152 10101
860	0	0	Ki67+	 3159 10479
861	0	0	Ki67+	 3159 10719
862	0	0	Ki67+	 3163 10627
863	0	0	Ki67+	 3164 10290
864	0	0	Ki67+	 3169 10805
865	0	0	Ki67+	 3173 10211
866	0	0	Ki67+	 3176 10450
867	0	0	Ki67+	 3177 10745
868	0	0	Ki67+	 3179 10676
869	0	0	Ki67+	 3180 10640
870	0	0	Ki67+	 3183 10773
871	0	0	Ki67+	 3189 10470
872	0	0	Ki67+	 3189 10791
873	0	0	Ki67+	 3192 10714
874	0	0	Ki67+	 3200 10504
875	0	0	Ki67+	 3203 10684
876	0	0	Ki67+	 3204 10814
877	0	0	Ki67+	 3209 10616
878	0	0	Ki67+	 3210 10445
879	0	0	Ki67+	 3211 10655
880	0	0	Ki67+	 3212 10754
881	0	0	Ki67+	 3218 10783
882	0	0	Ki67+	 3219 10804
883	0	0	Ki67+	 3223 10738
884	0	0	Ki67+	 3228 10480
885	0	0	Ki67+	 3231 10426
886	0	0	Ki67+	 3238 10450
887	0	0	Ki67+	 3241 10402
888	0	0	Ki67+	 3244 10511
889	0	0	Ki67+	 3250 10787
890	0	0	Ki67+	 3251 10769
891	0	0	Ki67+	 3254 10582
892	0	0	Ki67+	 3265 10619
893	0	0	Ki67+	 3266 10482
894	0	0	Ki67+	 3266 10678
895	0	0	Ki67+	 3268 10430
896	0	0	Ki67+	 3269 10646
897	0	0	Ki67+	 3274 10499
898	0	0	Ki67+	 3275 10452
899	0	0	Ki67+	 3277 10712
900	0	0	Ki67+	 3279 10814
901	0	0	Ki67+	 3285 10423
902	0	0	Ki67+	 3285 10613
903	0	0	Ki67+	 3291 10034
904	0	0	Ki67+	 3294 10746
905	0	0	Ki67+	 3295 10023
906	0	0	Ki67+	 3299 10697
907	0	0	Ki67+	 3300 10469
908	0	0	Ki67+	 3300 10666
909	0	0	Ki67+	 3305 10444
910	0	0	Ki67+	 3308 10772
911	0	0	Ki67+	 3308 10792
912	0	0	Ki67+	 3313 10735
913	0	0	Ki67+	 3317 10647
914	0	0	Ki67+	 3328 10681
915	0	0	Ki67+	 3331 10793
916	0	0	Ki67+	 3335 10236
917	0	0	Ki67+	 3336 10812
918	0	0	Ki67+	 3338 10743
919	0	0	Ki67+	 3342 10471
920	0	0	Ki67+	 3343 10226
921	0	0	Ki67+	 3343 10717
922	0	0	Ki67+	 3353 10729
923	0	0	Ki67+	 3357 10699
924	0	0	Ki67+	 3363 10793
925	0	0	Ki67+	 3370 10701
926	0	0	Ki67+	 3384 10594
927	0	0	Ki67+	 3387 10027
928	0	0	Ki67+	 3389 10732
929	0	0	Ki67+	 3394 10789
930	0	0	Ki67+	 3411 10807
931	0	0	Ki67+	 3422 10794
932	0	0	Ki67+	 2626 10894
933	0	0	Ki67+	 2628 11454
934	0	0	Ki67+	 2634 10837
935	0	0	Ki67+	 2645 11479
936	0	0	Ki67+	 2649 10905
937	0	0	Ki67+	 2653 11581
938	0	0	Ki67+	 2657 11441
939	0	0	Ki67+	 2662 10828
940	0	0	Ki67+	 2662 11519
941	0	0	Ki67+	 2664 10926
942	0	0	Ki67+	 2670 10862
943	0	0	Ki67+	 2675 10906
944	0	0	Ki67+	 2676 11610
945	0	0	Ki67+	 2677 10875
946	0	0	Ki67+	 2681 11487
947	0	0	Ki67+	 2683 11444
948	0	0	Ki67+	 2693 11129
949	0	0	Ki67+	 2694 10912
950	0	0	Ki67+	 2695 10844
951	0	0	Ki67+	 2703 10922
952	0	0	Ki67+	 2707 10873
953	0	0	Ki67+	 2707 11589
954	0	0	Ki67+	 2708 11310
955	0	0	Ki67+	 2710 11560
956	0	0	Ki67+	 2711 11460
957	0	0	Ki67+	 2716 11010
958	0	0	Ki67+	 2716 11142
959	0	0	Ki67+	 2717 10986
960	0	0	Ki67+	 2720 11122
961	0	0	Ki67+	 2721 11449
962	0	0	Ki67+	 2724 10865
963	0	0	Ki67+	 2725 10897
964	0	0	Ki67+	 2725 11094
965	0	0	Ki67+	 2725 11491
966	0	0	Ki67+	 2728 11033
967	0	0	Ki67+	 2728 11595
968	0	0	Ki67+	 2732 10999
969	0	0	Ki67+	 2739 10971
970	0	0	Ki67+	 2739 11259
971	0	0	Ki67+	 2742 11519
972	0	0	Ki67+	 2743 10928
973	0	0	Ki67+	 2743 11564
974	0	0	Ki67+	 2749 10867
975	0	0	Ki67+	 2749 11470
976	0	0	Ki67+	 2752 11150
977	0	0	Ki67+	 2753 10913
978	0	0	Ki67+	 2753 11031
979	0	0	Ki67+	 2757 10993
980	0	0	Ki67+	 2757 11453
981	0	0	Ki67+	 2758 11116
982	0	0	Ki67+	 2761 11164
983	0	0	Ki67+	 2761 11593
984	0	0	Ki67+	 2764 10878
985	0	0	Ki67+	 2764 11082
986	0	0	Ki67+	 2764 11561
987	0	0	Ki67+	 2770 11104
988	0	0	Ki67+	 2774 11478
989	0	0	Ki67+	 2775 11149
990	0	0	Ki67+	 2776 10983
991	0	0	Ki67+	 2776 11017
992	0	0	Ki67+	 2777 11496
993	0	0	Ki67+	 2779 11130
994	0	0	Ki67+	 2780 10900
995	0	0	Ki67+	 2781 10856
996	0	0	Ki67+	 2781 11117
997	0	0	Ki67+	 2781 11460
998	0	0	Ki67+	 2783 11549
999	0	0	Ki67+	 2784 11530
1000	0	0	Ki67+	 2786 11082
1001	0	0	Ki67+	 2787 10931
1002	0	0	Ki67+	 2788 10876
1003	0	0	Ki67+	 2788 10972
1004	0	0	Ki67+	 2791 11576
1005	0	0	Ki67+	 2798 11177
1006	0	0	Ki67+	 2799 11079
1007	0	0	Ki67+	 2801 10918
1008	0	0	Ki67+	 2801 11548
1009	0	0	Ki67+	 2802 11158
1010	0	0	Ki67+	 2803 10998
1011	0	0	Ki67+	 2804 11108
1012	0	0	Ki67+	 2814 11456
1013	0	0	Ki67+	 2815 11530
1014	0	0	Ki67+	 2817 10869
1015	0	0	Ki67+	 2818 10932
1016	0	0	Ki67+	 2818 11476
1017	0	0	Ki67+	 2819 11517
1018	0	0	Ki67+	 2820 11125
1019	0	0	Ki67+	 2822 11095
1020	0	0	Ki67+	 2823 11152
1021	0	0	Ki67+	 2827 11030
1022	0	0	Ki67+	 2827 11108
1023	0	0	Ki67+	 2827 11507
1024	0	0	Ki67+	 2828 11181
1025	0	0	Ki67+	 2834 10984
1026	0	0	Ki67+	 2835 11090
1027	0	0	Ki67+	 2837 10889
1028	0	0	Ki67+	 2837 11498
1029	0	0	Ki67+	 2841 11547
1030	0	0	Ki67+	 2845 10933
1031	0	0	Ki67+	 2846 10851
1032	0	0	Ki67+	 2848 11146
1033	0	0	Ki67+	 2848 11526
1034	0	0	Ki67+	 2850 11318
1035	0	0	Ki67+	 2852 11175
1036	0	0	Ki67+	 2858 11120
1037	0	0	Ki67+	 2862 10865
1038	0	0	Ki67+	 2863 11417
1039	0	0	Ki67+	 2866 11036
1040	0	0	Ki67+	 2869 10989
1041	0	0	Ki67+	 2869 11405
1042	0	0	Ki67+	 2869 11506
1043	0	0	Ki67+	 2870 11535
1044	0	0	Ki67+	 2874 11189
1045	0	0	Ki67+	 2876 11137
1046	0	0	Ki67+	 2876 11603
1047	0	0	Ki67+	 2877 11160
1048	0	0	Ki67+	 2878 11300
1049	0	0	Ki67+	 2878 11373
1050	0	0	Ki67+	 2883 10825
1051	0	0	Ki67+	 2883 11173
1052	0	0	Ki67+	 2893 11538
1053	0	0	Ki67+	 2897 11548
1054	0	0	Ki67+	 2900 11473
1055	0	0	Ki67+	 2900 11502
1056	0	0	Ki67+	 2901 11043
1057	0	0	Ki67+	 2905 11163
1058	0	0	Ki67+	 2907 11527
1059	0	0	Ki67+	 2907 11568
1060	0	0	Ki67+	 2914 10968
1061	0	0	Ki67+	 2917 11052
1062	0	0	Ki67+	 2918 10849
1063	0	0	Ki67+	 2918 10993
1064	0	0	Ki67+	 2924 10949
1065	0	0	Ki67+	 2924 11608
1066	0	0	Ki67+	 2927 11416
1067	0	0	Ki67+	 2938 10996
1068	0	0	Ki67+	 2939 10954
1069	0	0	Ki67+	 2940 10877
1070	0	0	Ki67+	 2945 10975
1071	0	0	Ki67+	 2947 11051
1072	0	0	Ki67+	 2949 11588
1073	0	0	Ki67+	 2959 10869
1074	0	0	Ki67+	 2960 11511
1075	0	0	Ki67+	 2962 11610
1076	0	0	Ki67+	 2970 10969
1077	0	0	Ki67+	 2977 11062
1078	0	0	Ki67+	 2989 11598
1079	0	0	Ki67+	 2992 11042
1080	0	0	Ki67+	 3000 11185
1081	0	0	Ki67+	 3001 10881
1082	0	0	Ki67+	 3009 11098
1083	0	0	Ki67+	 3012 11603
1084	0	0	Ki67+	 3017 10986
1085	0	0	Ki67+	 3019 11254
1086	0	0	Ki67+	 3020 10833
1087	0	0	Ki67+	 3024 10889
1088	0	0	Ki67+	 3024 11431
1089	0	0	Ki67+	 3038 11455
1090	0	0	Ki67+	 3043 10967
1091	0	0	Ki67+	 3043 11613
1092	0	0	Ki67+	 3045 11381
1093	0	0	Ki67+	 3046 11286
1094	0	0	Ki67+	 3047 11200
1095	0	0	Ki67+	 3049 10900
1096	0	0	Ki67+	 3049 11261
1097	0	0	Ki67+	 3051 10940
1098	0	0	Ki67+	 3059 10959
1099	0	0	Ki67+	 3059 11042
1100	0	0	Ki67+	 3060 10987
1101	0	0	Ki67+	 3060 11373
1102	0	0	Ki67+	 3062 11053
1103	0	0	Ki67+	 3062 11294
1104	0	0	Ki67+	 3066 11613
1105	0	0	Ki67+	 3068 10924
1106	0	0	Ki67+	 3068 11272
1107	0	0	Ki67+	 3068 11282
1108	0	0	Ki67+	 3072 11214
1109	0	0	Ki67+	 3074 11251
1110	0	0	Ki67+	 3077 10932
1111	0	0	Ki67+	 3079 11576
1112	0	0	Ki67+	 3080 11185
1113	0	0	Ki67+	 3081 11294
1114	0	0	Ki67+	 3082 11505
1115	0	0	Ki67+	 3087 10950
1116	0	0	Ki67+	 3088 11109
1117	0	0	Ki67+	 3088 11310
1118	0	0	Ki67+	 3090 10980
1119	0	0	Ki67+	 3095 11274
1120	0	0	Ki67+	 3101 11158
1121	0	0	Ki67+	 3103 11185
1122	0	0	Ki67+	 3104 11298
1123	0	0	Ki67+	 3112 11223
1124	0	0	Ki67+	 3117 11498
1125	0	0	Ki67+	 3119 11030
1126	0	0	Ki67+	 3131 11266
1127	0	0	Ki67+	 3131 11613
1128	0	0	Ki67+	 3137 11030
1129	0	0	Ki67+	 3139 11176
1130	0	0	Ki67+	 3140 11208
1131	0	0	Ki67+	 3141 11283
1132	0	0	Ki67+	 3151 11385
1133	0	0	Ki67+	 3156 11216
1134	0	0	Ki67+	 3165 11600
1135	0	0	Ki67+	 3178 11471
1136	0	0	Ki67+	 3184 11270
1137	0	0	Ki67+	 3188 11585
1138	0	0	Ki67+	 3189 11615
1139	0	0	Ki67+	 3194 10829
1140	0	0	Ki67+	 3195 11482
1141	0	0	Ki67+	 3205 10846
1142	0	0	Ki67+	 3205 11236
1143	0	0	Ki67+	 3210 11007
1144	0	0	Ki67+	 3212 11532
1145	0	0	Ki67+	 3218 11280
1146	0	0	Ki67+	 3219 10841
1147	0	0	Ki67+	 3222 10872
1148	0	0	Ki67+	 3224 11531
1149	0	0	Ki67+	 3225 11370
1150	0	0	Ki67+	 3236 11310
1151	0	0	Ki67+	 3239 10866
1152	0	0	Ki67+	 3251 10818
1153	0	0	Ki67+	 3264 11555
1154	0	0	Ki67+	 3277 10832
1155	0	0	Ki67+	 3281 10878
1156	0	0	Ki67+	 3305 10844
1157	0	0	Ki67+	 3306 10861
1158	0	0	Ki67+	 3312 11450
1159	0	0	Ki67+	 3324 10942
1160	0	0	Ki67+	 3326 10893
1161	0	0	Ki67+	 3340 10895
1162	0	0	Ki67+	 3341 10914
1163	0	0	Ki67+	 3345 10866
1164	0	0	Ki67+	 3348 11397
1165	0	0	Ki67+	 3348 11512
1166	0	0	Ki67+	 3350 10971
1167	0	0	Ki67+	 3356 10850
1168	0	0	Ki67+	 3357 11426
1169	0	0	Ki67+	 3360 10905
1170	0	0	Ki67+	 3363 10940
1171	0	0	Ki67+	 3365 10978
1172	0	0	Ki67+	 3368 10925
1173	0	0	Ki67+	 3369 10820
1174	0	0	Ki67+	 3372 11538
1175	0	0	Ki67+	 3375 10879
1176	0	0	Ki67+	 3378 10936
1177	0	0	Ki67+	 3382 11009
1178	0	0	Ki67+	 3388 10858
1179	0	0	Ki67+	 3389 10963
1180	0	0	Ki67+	 3389 10989
1181	0	0	Ki67+	 3390 10825
1182	0	0	Ki67+	 3394 11083
1183	0	0	Ki67+	 3395 11291
1184	0	0	Ki67+	 3403 10872
1185	0	0	Ki67+	 3403 10899
1186	0	0	Ki67+	 3403 10943
1187	0	0	Ki67+	 3417 10884
1188	0	0	Ki67+	 3419 10905
1189	0	0	Ki67+	 3423 11539
1190	0	0	Ki67+	 2632 11668
1191	0	0	Ki67+	 2633 11763
1192	0	0	Ki67+	 2643 11649
1193	0	0	Ki67+	 2645 11638
1194	0	0	Ki67+	 2649 11743
1195	0	0	Ki67+	 2668 11657
1196	0	0	Ki67+	 2674 11755
1197	0	0	Ki67+	 2676 11719
1198	0	0	Ki67+	 2679 11739
1199	0	0	Ki67+	 2683 11641
1200	0	0	Ki67+	 2685 11771
1201	0	0	Ki67+	 2695 11736
1202	0	0	Ki67+	 2697 11632
1203	0	0	Ki67+	 2699 11680
1204	0	0	Ki67+	 2701 11757
1205	0	0	Ki67+	 2707 11694
1206	0	0	Ki67+	 2707 11705
1207	0	0	Ki67+	 2710 11782
1208	0	0	Ki67+	 2719 11743
1209	0	0	Ki67+	 2721 11696
1210	0	0	Ki67+	 2724 11722
1211	0	0	Ki67+	 2737 11623
1212	0	0	Ki67+	 2740 11774
1213	0	0	Ki67+	 2751 11714
1214	0	0	Ki67+	 2759 11645
1215	0	0	Ki67+	 2765 11738
1216	0	0	Ki67+	 2769 11670
1217	0	0	Ki67+	 2790 11710
1218	0	0	Ki67+	 2796 11778
1219	0	0	Ki67+	 2798 11685
1220	0	0	Ki67+	 2799 11628
1221	0	0	Ki67+	 2799 12015
1222	0	0	Ki67+	 2806 11664
1223	0	0	Ki67+	 2821 11748
1224	0	0	Ki67+	 2823 12189
1225	0	0	Ki67+	 2833 11660
1226	0	0	Ki67+	 2837 11720
1227	0	0	Ki67+	 2837 12409
1228	0	0	Ki67+	 2842 11623
1229	0	0	Ki67+	 2848 11725
1230	0	0	Ki67+	 2851 11751
1231	0	0	Ki67+	 2853 12079
1232	0	0	Ki67+	 2855 11683
1233	0	0	Ki67+	 2860 11796
1234	0	0	Ki67+	 2869 11699
1235	0	0	Ki67+	 2871 11771
1236	0	0	Ki67+	 2876 11721
1237	0	0	Ki67+	 2878 11662
1238	0	0	Ki67+	 2888 11694
1239	0	0	Ki67+	 2891 11626
1240	0	0	Ki67+	 2903 11747
1241	0	0	Ki67+	 2904 11650
1242	0	0	Ki67+	 2909 11777
1243	0	0	Ki67+	 2922 11658
1244	0	0	Ki67+	 2922 12139
1245	0	0	Ki67+	 2927 11773
1246	0	0	Ki67+	 2929 11959
1247	0	0	Ki67+	 2931 11876
1248	0	0	Ki67+	 2933 11724
1249	0	0	Ki67+	 2945 11760
1250	0	0	Ki67+	 2945 12069
1251	0	0	Ki67+	 2946 11697
1252	0	0	Ki67+	 2950 11631
1253	0	0	Ki67+	 2958 11863
1254	0	0	Ki67+	 2962 11888
1255	0	0	Ki67+	 2962 12152
1256	0	0	Ki67+	 2971 11646
1257	0	0	Ki67+	 2971 11992
1258	0	0	Ki67+	 2979 11957
1259	0	0	Ki67+	 2986 11771
1260	0	0	Ki67+	 2988 11833
1261	0	0	Ki67+	 2990 12148
1262	0	0	Ki67+	 2995 11635
1263	0	0	Ki67+	 2995 11735
1264	0	0	Ki67+	 3004 12006
1265	0	0	Ki67+	 3008 12137
1266	0	0	Ki67+	 3009 11655
1267	0	0	Ki67+	 3010 11952
1268	0	0	Ki67+	 3011 12168
1269	0	0	Ki67+	 3015 11998
1270	0	0	Ki67+	 3018 12098
1271	0	0	Ki67+	 3021 11628
1272	0	0	Ki67+	 3025 11844
1273	0	0	Ki67+	 3026 11941
1274	0	0	Ki67+	 3027 11830
1275	0	0	Ki67+	 3028 11699
1276	0	0	Ki67+	 3029 11749
1277	0	0	Ki67+	 3034 12089
1278	0	0	Ki67+	 3035 12056
1279	0	0	Ki67+	 3035 12123
1280	0	0	Ki67+	 3036 11845
1281	0	0	Ki67+	 3040 11881
1282	0	0	Ki67+	 3041 11665
1283	0	0	Ki67+	 3041 11734
1284	0	0	Ki67+	 3046 11985
1285	0	0	Ki67+	 3051 11882
1286	0	0	Ki67+	 3052 11794
1287	0	0	Ki67+	 3056 11705
1288	0	0	Ki67+	 3057 11821
1289	0	0	Ki67+	 3057 12062
1290	0	0	Ki67+	 3062 11883
1291	0	0	Ki67+	 3062 12148
1292	0	0	Ki67+	 3063 11778
1293	0	0	Ki67+	 3063 12113
1294	0	0	Ki67+	 3068 11958
1295	0	0	Ki67+	 3068 12088
1296	0	0	Ki67+	 3069 11941
1297	0	0	Ki67+	 3073 11690
1298	0	0	Ki67+	 3074 11734
1299	0	0	Ki67+	 3074 12115
1300	0	0	Ki67+	 3081 11990
1301	0	0	Ki67+	 3086 11960
1302	0	0	Ki67+	 3088 11851
1303	0	0	Ki67+	 3089 12058
1304	0	0	Ki67+	 3093 11617
1305	0	0	Ki67+	 3096 12224
1306	0	0	Ki67+	 3098 12105
1307	0	0	Ki67+	 3099 11690
1308	0	0	Ki67+	 3099 11732
1309	0	0	Ki67+	 3101 12175
1310	0	0	Ki67+	 3103 11654
1311	0	0	Ki67+	 3104 11966
1312	0	0	Ki67+	 3104 12161
1313	0	0	Ki67+	 3105 12010
1314	0	0	Ki67+	 3106 11792
1315	0	0	Ki67+	 3108 11825
1316	0	0	Ki67+	 3114 11759
1317	0	0	Ki67+	 3116 11712
1318	0	0	Ki67+	 3119 12099
1319	0	0	Ki67+	 3121 11645
1320	0	0	Ki67+	 3121 11747
1321	0	0	Ki67+	 3122 11816
1322	0	0	Ki67+	 3123 11851
1323	0	0	Ki67+	 3128 11864
1324	0	0	Ki67+	 3130 12153
1325	0	0	Ki67+	 3131 12096
1326	0	0	Ki67+	 3132 11693
1327	0	0	Ki67+	 3132 12138
1328	0	0	Ki67+	 3133 12021
1329	0	0	Ki67+	 3139 11637
1330	0	0	Ki67+	 3140 11776
1331	0	0	Ki67+	 3140 12349
1332	0	0	Ki67+	 3151 11840
1333	0	0	Ki67+	 3153 12146
1334	0	0	Ki67+	 3158 11707
1335	0	0	Ki67+	 3159 12031
1336	0	0	Ki67+	 3161 12122
1337	0	0	Ki67+	 3162 11744
1338	0	0	Ki67+	 3163 12109
1339	0	0	Ki67+	 3164 12220
1340	0	0	Ki67+	 3171 11623
1341	0	0	Ki67+	 3171 11672
1342	0	0	Ki67+	 3172 11863
1343	0	0	Ki67+	 3182 11989
1344	0	0	Ki67+	 3185 12205
1345	0	0	Ki67+	 3187 11823
1346	0	0	Ki67+	 3187 12125
1347	0	0	Ki67+	 3188 11731
1348	0	0	Ki67+	 3188 12109
1349	0	0	Ki67+	 3189 11853
1350	0	0	Ki67+	 3189 12234
1351	0	0	Ki67+	 3200 11897
1352	0	0	Ki67+	 3202 12082
1353	0	0	Ki67+	 3206 12112
1354	0	0	Ki67+	 3207 11829
1355	0	0	Ki67+	 3208 11883
1356	0	0	Ki67+	 3212 11961
1357	0	0	Ki67+	 3212 11980
1358	0	0	Ki67+	 3214 11943
1359	0	0	Ki67+	 3216 11768
1360	0	0	Ki67+	 3216 12186
1361	0	0	Ki67+	 3220 11867
1362	0	0	Ki67+	 3225 12091
1363	0	0	Ki67+	 3227 12226
1364	0	0	Ki67+	 3228 11998
1365	0	0	Ki67+	 3230 11943
1366	0	0	Ki67+	 3232 11964
1367	0	0	Ki67+	 3237 11710
1368	0	0	Ki67+	 3237 12084
1369	0	0	Ki67+	 3244 12010
1370	0	0	Ki67+	 3245 12073
1371	0	0	Ki67+	 3246 11829
1372	0	0	Ki67+	 3257 11934
1373	0	0	Ki67+	 3258 12178
1374	0	0	Ki67+	 3259 11906
1375	0	0	Ki67+	 3259 11960
1376	0	0	Ki67+	 3260 12226
1377	0	0	Ki67+	 3271 11708
1378	0	0	Ki67+	 3271 12111
1379	0	0	Ki67+	 3277 12041
1380	0	0	Ki67+	 3279 12157
1381	0	0	Ki67+	 3283 12186
1382	0	0	Ki67+	 3284 12082
1383	0	0	Ki67+	 3285 11684
1384	0	0	Ki67+	 3286 11964
1385	0	0	Ki67+	 3289 12224
1386	0	0	Ki67+	 3291 11983
1387	0	0	Ki67+	 3293 12033
1388	0	0	Ki67+	 3295 11670
1389	0	0	Ki67+	 3295 11883
1390	0	0	Ki67+	 3296 12394
1391	0	0	Ki67+	 3301 11935
1392	0	0	Ki67+	 3311 12111
1393	0	0	Ki67+	 3312 12221
1394	0	0	Ki67+	 3313 11964
1395	0	0	Ki67+	 3314 12162
1396	0	0	Ki67+	 3318 11952
1397	0	0	Ki67+	 3318 12005
1398	0	0	Ki67+	 3323 12083
1399	0	0	Ki67+	 3326 11899
1400	0	0	Ki67+	 3326 12044
1401	0	0	Ki67+	 3327 11930
1402	0	0	Ki67+	 3334 12105
1403	0	0	Ki67+	 3335 12030
1404	0	0	Ki67+	 3335 12220
1405	0	0	Ki67+	 3345 12181
1406	0	0	Ki67+	 3347 11700
1407	0	0	Ki67+	 3347 12077
1408	0	0	Ki67+	 3349 11802
1409	0	0	Ki67+	 3349 11971
1410	0	0	Ki67+	 3352 11911
1411	0	0	Ki67+	 3353 11925
1412	0	0	Ki67+	 3353 12017
1413	0	0	Ki67+	 3355 12151
1414	0	0	Ki67+	 3363 11879
1415	0	0	Ki67+	 3363 11994
1416	0	0	Ki67+	 3364 12098
1417	0	0	Ki67+	 3365 12030
1418	0	0	Ki67+	 3365 12233
1419	0	0	Ki67+	 3366 11851
1420	0	0	Ki67+	 3367 11893
1421	0	0	Ki67+	 3367 12046
1422	0	0	Ki67+	 3371 12163
1423	0	0	Ki67+	 3377 11993
1424	0	0	Ki67+	 3384 12050
1425	0	0	Ki67+	 3389 12084
1426	0	0	Ki67+	 3392 11933
1427	0	0	Ki67+	 3392 12125
1428	0	0	Ki67+	 3395 12023
1429	0	0	Ki67+	 3396 11899
1430	0	0	Ki67+	 3396 12142
1431	0	0	Ki67+	 3404 11864
1432	0	0	Ki67+	 3407 12066
1433	0	0	Ki67+	 3408 12235
1434	0	0	Ki67+	 3415 11895
1435	0	0	Ki67+	 3416 11954
1436	0	0	Ki67+	 3418 12038
1437	0	0	Ki67+	 3420 12189
1438	0	0	Ki67+	 2908 12472
1439	0	0	Ki67+	 2965 13129
1440	0	0	Ki67+	 2970 13088
1441	0	0	Ki67+	 2993 13134
1442	0	0	Ki67+	 3005 13112
1443	0	0	Ki67+	 3016 13186
1444	0	0	Ki67+	 3028 13094
1445	0	0	Ki67+	 3034 13073
1446	0	0	Ki67+	 3037 13103
1447	0	0	Ki67+	 3137 12744
1448	0	0	Ki67+	 3157 12450
1449	0	0	Ki67+	 3164 12783
1450	0	0	Ki67+	 3172 12673
1451	0	0	Ki67+	 3191 12661
1452	0	0	Ki67+	 3217 12754
1453	0	0	Ki67+	 3221 12683
1454	0	0	Ki67+	 3224 12789
1455	0	0	Ki67+	 3410 13132
1456	0	0	Ki67+	 2826 13482
1457	0	0	Ki67+	 2826 13913
1458	0	0	Ki67+	 2892 13282
1459	0	0	Ki67+	 2918 13345
1460	0	0	Ki67+	 2923 13297
1461	0	0	Ki67+	 2942 13316
1462	0	0	Ki67+	 2947 13378
1463	0	0	Ki67+	 2959 13447
1464	0	0	Ki67+	 2961 13389
1465	0	0	Ki67+	 2965 13340
1466	0	0	Ki67+	 2968 13483
1467	0	0	Ki67+	 2984 13642
1468	0	0	Ki67+	 3002 13780
1469	0	0	Ki67+	 3008 13468
1470	0	0	Ki67+	 3037 13458
1471	0	0	Ki67+	 3057 13396
1472	0	0	Ki67+	 3062 13766
1473	0	0	Ki67+	 3067 13600
1474	0	0	Ki67+	 3078 13802
1475	0	0	Ki67+	 3083 13464
1476	0	0	Ki67+	 3090 13674
1477	0	0	Ki67+	 3092 13831
1478	0	0	Ki67+	 3108 13799
1479	0	0	Ki67+	 3116 13843
1480	0	0	Ki67+	 3129 13315
1481	0	0	Ki67+	 3130 13252
1482	0	0	Ki67+	 3138 13443
1483	0	0	Ki67+	 3152 13870
1484	0	0	Ki67+	 3152 13915
1485	0	0	Ki67+	 3153 13257
1486	0	0	Ki67+	 3153 13318
1487	0	0	Ki67+	 3156 13944
1488	0	0	Ki67+	 3173 13969
1489	0	0	Ki67+	 3174 13499
1490	0	0	Ki67+	 3179 13308
1491	0	0	Ki67+	 3188 13993
1492	0	0	Ki67+	 3189 13891
1493	0	0	Ki67+	 3192 13322
1494	0	0	Ki67+	 3203 14014
1495	0	0	Ki67+	 3226 13927
1496	0	0	Ki67+	 3226 14005
1497	0	0	Ki67+	 3229 13954
1498	0	0	Ki67+	 3241 13253
1499	0	0	Ki67+	 3248 13586
1500	0	0	Ki67+	 3261 13925
1501	0	0	Ki67+	 3269 13967
1502	0	0	Ki67+	 3288 13962
1503	0	0	Ki67+	 3295 13946
1504	0	0	Ki67+	 3299 14010
1505	0	0	Ki67+	 3304 13977
1506	0	0	Ki67+	 3316 13972
1507	0	0	Ki67+	 3330 13481
1508	0	0	Ki67+	 3332 13714
1509	0	0	Ki67+	 3332 14002
1510	0	0	Ki67+	 3342 13937
1511	0	0	Ki67+	 3351 13464
1512	0	0	Ki67+	 3352 13735
1513	0	0	Ki67+	 3358 14014
1514	0	0	Ki67+	 3363 13874
1515	0	0	Ki67+	 3366 14005
1516	0	0	Ki67+	 3385 13960
1517	0	0	Ki67+	 3394 13843
1518	0	0	Ki67+	 3402 13872
1519	0	0	Ki67+	 3404 13907
1520	0	0	Ki67+	 3406 13813
1521	0	0	Ki67+	 3412 13552
1522	0	0	Ki67+	 3416 13838
1523	0	0	Ki67+	 3419 13708
1524	0	0	Ki67+	 3422 14012
1525	0	0	Ki67+	 2802 14108
1526	0	0	Ki67+	 2812 14156
1527	0	0	Ki67+	 2820 14030
1528	0	0	Ki67+	 2826 14180
1529	0	0	Ki67+	 2831 14323
1530	0	0	Ki67+	 2840 14063
1531	0	0	Ki67+	 2852 14080
1532	0	0	Ki67+	 2861 14211
1533	0	0	Ki67+	 2871 14220
1534	0	0	Ki67+	 2875 14103
1535	0	0	Ki67+	 2877 14201
1536	0	0	Ki67+	 2879 14092
1537	0	0	Ki67+	 2891 14757
1538	0	0	Ki67+	 2894 14555
1539	0	0	Ki67+	 2896 14126
1540	0	0	Ki67+	 2897 14153
1541	0	0	Ki67+	 2911 14219
1542	0	0	Ki67+	 2921 14177
1543	0	0	Ki67+	 2929 14204
1544	0	0	Ki67+	 2953 14383
1545	0	0	Ki67+	 2969 14345
1546	0	0	Ki67+	 2998 14630
1547	0	0	Ki67+	 3001 14672
1548	0	0	Ki67+	 3012 14624
1549	0	0	Ki67+	 3020 14650
1550	0	0	Ki67+	 3020 14678
1551	0	0	Ki67+	 3037 14629
1552	0	0	Ki67+	 3053 14704
1553	0	0	Ki67+	 3062 14666
1554	0	0	Ki67+	 3075 14710
1555	0	0	Ki67+	 3082 14642
1556	0	0	Ki67+	 3094 14697
1557	0	0	Ki67+	 3095 14675
1558	0	0	Ki67+	 3113 14109
1559	0	0	Ki67+	 3196 14660
1560	0	0	Ki67+	 3204 14251
1561	0	0	Ki67+	 3204 14700
1562	0	0	Ki67+	 3212 14710
1563	0	0	Ki67+	 3219 14700
1564	0	0	Ki67+	 3227 14667
1565	0	0	Ki67+	 3237 14026
1566	0	0	Ki67+	 3242 14685
1567	0	0	Ki67+	 3245 14084
1568	0	0	Ki67+	 3246 14073
1569	0	0	Ki67+	 3247 14722
1570	0	0	Ki67+	 3258 14040
1571	0	0	Ki67+	 3266 14080
1572	0	0	Ki67+	 3270 14660
1573	0	0	Ki67+	 3270 14697
1574	0	0	Ki67+	 3275 14112
1575	0	0	Ki67+	 3277 14074
1576	0	0	Ki67+	 3279 14745
1577	0	0	Ki67+	 3280 14726
1578	0	0	Ki67+	 3282 14030
1579	0	0	Ki67+	 3288 14093
1580	0	0	Ki67+	 3292 14135
1581	0	0	Ki67+	 3295 14419
1582	0	0	Ki67+	 3297 14052
1583	0	0	Ki67+	 3298 14699
1584	0	0	Ki67+	 3300 14117
1585	0	0	Ki67+	 3305 14177
1586	0	0	Ki67+	 3315 14101
1587	0	0	Ki67+	 3316 14714
1588	0	0	Ki67+	 3318 14749
1589	0	0	Ki67+	 3319 14159
1590	0	0	Ki67+	 3323 14124
1591	0	0	Ki67+	 3328 14629
1592	0	0	Ki67+	 3334 14189
1593	0	0	Ki67+	 3341 14163
1594	0	0	Ki67+	 3344 14604
1595	0	0	Ki67+	 3344 14752
1596	0	0	Ki67+	 3348 14137
1597	0	0	Ki67+	 3352 14114
1598	0	0	Ki67+	 3355 14222
1599	0	0	Ki67+	 3356 14073
1600	0	0	Ki67+	 3357 14712
1601	0	0	Ki67+	 3358 14738
1602	0	0	Ki67+	 3360 14029
1603	0	0	Ki67+	 3360 14166
1604	0	0	Ki67+	 3366 14569
1605	0	0	Ki67+	 3368 14145
1606	0	0	Ki67+	 3369 14242
1607	0	0	Ki67+	 3376 14122
1608	0	0	Ki67+	 3376 14605
1609	0	0	Ki67+	 3377 14752
1610	0	0	Ki67+	 3378 14449
1611	0	0	Ki67+	 3382 14052
1612	0	0	Ki67+	 3384 14026
1613	0	0	Ki67+	 3388 14756
1614	0	0	Ki67+	 3395 14263
1615	0	0	Ki67+	 3397 14162
1616	0	0	Ki67+	 3398 14738
1617	0	0	Ki67+	 3406 14693
1618	0	0	Ki67+	 3407 14480
1619	0	0	Ki67+	 3407 14564
1620	0	0	Ki67+	 3417 14148
1621	0	0	Ki67+	 3418 14125
1622	0	0	Ki67+	 3422 14756
1623	0	0	Ki67+	 3423 14723
1624	0	0	Ki67+	 2852 15297
1625	0	0	Ki67+	 2882 15346
1626	0	0	Ki67+	 2925 15510
1627	0	0	Ki67+	 2933 15036
1628	0	0	Ki67+	 2977 15476
1629	0	0	Ki67+	 2988 15455
1630	0	0	Ki67+	 3002 14989
1631	0	0	Ki67+	 3002 15065
1632	0	0	Ki67+	 3005 14876
1633	0	0	Ki67+	 3025 15060
1634	0	0	Ki67+	 3052 15014
1635	0	0	Ki67+	 3063 15014
1636	0	0	Ki67+	 3089 14855
1637	0	0	Ki67+	 3107 15131
1638	0	0	Ki67+	 3140 15195
1639	0	0	Ki67+	 3154 14915
1640	0	0	Ki67+	 3161 15149
1641	0	0	Ki67+	 3168 15311
1642	0	0	Ki67+	 3172 15283
1643	0	0	Ki67+	 3175 15194
1644	0	0	Ki67+	 3177 15262
1645	0	0	Ki67+	 3180 15443
1646	0	0	Ki67+	 3182 15230
1647	0	0	Ki67+	 3182 15308
1648	0	0	Ki67+	 3188 15293
1649	0	0	Ki67+	 3197 15277
1650	0	0	Ki67+	 3197 15303
1651	0	0	Ki67+	 3198 15255
1652	0	0	Ki67+	 3203 15186
1653	0	0	Ki67+	 3206 15157
1654	0	0	Ki67+	 3207 15209
1655	0	0	Ki67+	 3208 15368
1656	0	0	Ki67+	 3214 15324
1657	0	0	Ki67+	 3215 15176
1658	0	0	Ki67+	 3219 15395
1659	0	0	Ki67+	 3229 15158
1660	0	0	Ki67+	 3234 15238
1661	0	0	Ki67+	 3235 15089
1662	0	0	Ki67+	 3235 15125
1663	0	0	Ki67+	 3242 15262
1664	0	0	Ki67+	 3243 15186
1665	0	0	Ki67+	 3245 15123
1666	0	0	Ki67+	 3245 15419
1667	0	0	Ki67+	 3248 15209
1668	0	0	Ki67+	 3251 15109
1669	0	0	Ki67+	 3258 15288
1670	0	0	Ki67+	 3264 15152
1671	0	0	Ki67+	 3269 15323
1672	0	0	Ki67+	 3270 15254
1673	0	0	Ki67+	 3276 15095
1674	0	0	Ki67+	 3276 15356
1675	0	0	Ki67+	 3281 15196
1676	0	0	Ki67+	 3281 15429
1677	0	0	Ki67+	 3282 15407
1678	0	0	Ki67+	 3283 15130
1679	0	0	Ki67+	 3288 15276
1680	0	0	Ki67+	 3294 15345
1681	0	0	Ki67+	 3297 15204
1682	0	0	Ki67+	 3304 15471
1683	0	0	Ki67+	 3305 15307
1684	0	0	Ki67+	 3306 15094
1685	0	0	Ki67+	 3311 15267
1686	0	0	Ki67+	 3315 15113
1687	0	0	Ki67+	 3326 15289
1688	0	0	Ki67+	 3332 15116
1689	0	0	Ki67+	 3336 15184
1690	0	0	Ki67+	 3337 15217
1691	0	0	Ki67+	 3340 14954
1692	0	0	Ki67+	 3340 15239
1693	0	0	Ki67+	 3343 15155
1694	0	0	Ki67+	 3345 15422
1695	0	0	Ki67+	 3346 15127
1696	0	0	Ki67+	 3353 15170
1697	0	0	Ki67+	 3354 15116
1698	0	0	Ki67+	 3369 15190
1699	0	0	Ki67+	 3374 15263
1700	0	0	Ki67+	 3376 15227
1701	0	0	Ki67+	 3378 14856
1702	0	0	Ki67+	 3379 15353
1703	0	0	Ki67+	 3380 15238
1704	0	0	Ki67+	 3382 15310
1705	0	0	Ki67+	 3384 15280
1706	0	0	Ki67+	 3384 15381
1707	0	0	Ki67+	 3394 15281
1708	0	0	Ki67+	 3394 15449
1709	0	0	Ki67+	 3407 15457
1710	0	0	Ki67+	 3408 15405
1711	0	0	Ki67+	 3411 15385
1712	0	0	Ki67+	 3421 15458
1713	0	0	Ki67+	 3228 16275
1714	0	0	Ki67+	 3233 16294
1715	0	0	Ki67+	 3239 16328
1716	0	0	Ki67+	 3258 15666
1717	0	0	Ki67+	 3289 16019
1718	0	0	Ki67+	 3307 15921
1719	0	0	Ki67+	 3310 16035
1720	0	0	Ki67+	 3376 15972
1721	0	0	Ki67+	 3389 16304
1722	0	0	Ki67+	 3391 16019
1723	0	0	Ki67+	 3400 15998
1724	0	0	Ki67+	 3409 16052
1725	0	0	Ki67+	 3416 16014
1726	0	0	Ki67+	 3569 8320
1727	0	0	Ki67+	 3572 8332
1728	0	0	Ki67+	 3591 8325
1729	0	0	Ki67+	 3624 8306
1730	0	0	Ki67+	 3629 8295
1731	0	0	Ki67+	 3644 8253
1732	0	0	Ki67+	 3651 8302
1733	0	0	Ki67+	 3661 8284
1734	0	0	Ki67+	 3671 8221
1735	0	0	Ki67+	 3691 8301
1736	0	0	Ki67+	 3693 8130
1737	0	0	Ki67+	 3698 8243
1738	0	0	Ki67+	 3702 8171
1739	0	0	Ki67+	 3702 8284
1740	0	0	Ki67+	 3711 8130
1741	0	0	Ki67+	 3714 8238
1742	0	0	Ki67+	 3721 8111
1743	0	0	Ki67+	 3725 8268
1744	0	0	Ki67+	 3748 8174
1745	0	0	Ki67+	 3750 8130
1746	0	0	Ki67+	 3751 8120
1747	0	0	Ki67+	 3753 8260
1748	0	0	Ki67+	 3758 8189
1749	0	0	Ki67+	 3775 8194
1750	0	0	Ki67+	 3779 8257
1751	0	0	Ki67+	 3787 8105
1752	0	0	Ki67+	 3788 8245
1753	0	0	Ki67+	 3790 8224
1754	0	0	Ki67+	 3798 8148
1755	0	0	Ki67+	 3799 8299
1756	0	0	Ki67+	 3802 8138
1757	0	0	Ki67+	 3806 8188
1758	0	0	Ki67+	 3811 8161
1759	0	0	Ki67+	 3817 8236
1760	0	0	Ki67+	 3822 8311
1761	0	0	Ki67+	 3825 8045
1762	0	0	Ki67+	 3825 8097
1763	0	0	Ki67+	 3846 8037
1764	0	0	Ki67+	 3851 8101
1765	0	0	Ki67+	 3853 8014
1766	0	0	Ki67+	 3865 8069
1767	0	0	Ki67+	 3867 8005
1768	0	0	Ki67+	 3877 8016
1769	0	0	Ki67+	 3884 8045
1770	0	0	Ki67+	 3888 8278
1771	0	0	Ki67+	 3899 7956
1772	0	0	Ki67+	 3902 8095
1773	0	0	Ki67+	 3907 8061
1774	0	0	Ki67+	 3908 8023
1775	0	0	Ki67+	 3914 8114
1776	0	0	Ki67+	 3919 8086
1777	0	0	Ki67+	 3921 8037
1778	0	0	Ki67+	 3921 8182
1779	0	0	Ki67+	 3922 8139
1780	0	0	Ki67+	 3926 7946
1781	0	0	Ki67+	 3935 8134
1782	0	0	Ki67+	 3955 8164
1783	0	0	Ki67+	 3969 8137
1784	0	0	Ki67+	 3970 8173
1785	0	0	Ki67+	 3989 8169
1786	0	0	Ki67+	 3996 8190
1787	0	0	Ki67+	 4000 8095
1788	0	0	Ki67+	 4010 8171
1789	0	0	Ki67+	 4012 8035
1790	0	0	Ki67+	 4021 8123
1791	0	0	Ki67+	 4025 8166
1792	0	0	Ki67+	 4037 7992
1793	0	0	Ki67+	 4039 7931
1794	0	0	Ki67+	 4058 7953
1795	0	0	Ki67+	 4059 7746
1796	0	0	Ki67+	 4063 7922
1797	0	0	Ki67+	 4092 7766
1798	0	0	Ki67+	 4094 7847
1799	0	0	Ki67+	 4095 7706
1800	0	0	Ki67+	 4121 7856
1801	0	0	Ki67+	 4174 7738
1802	0	0	Ki67+	 4184 8098
1803	0	0	Ki67+	 4189 8113
1804	0	0	Ki67+	 4194 8132
1805	0	0	Ki67+	 4208 8048
1806	0	0	Ki67+	 4209 7807
1807	0	0	Ki67+	 4211 8020
1808	0	0	Ki67+	 4213 7789
1809	0	0	Ki67+	 3431 8532
1810	0	0	Ki67+	 3438 8720
1811	0	0	Ki67+	 3439 8548
1812	0	0	Ki67+	 3446 8572
1813	0	0	Ki67+	 3446 8708
1814	0	0	Ki67+	 3459 8544
1815	0	0	Ki67+	 3473 9113
1816	0	0	Ki67+	 3476 8706
1817	0	0	Ki67+	 3479 8531
1818	0	0	Ki67+	 3484 9014
1819	0	0	Ki67+	 3490 8555
1820	0	0	Ki67+	 3499 8997
1821	0	0	Ki67+	 3516 8554
1822	0	0	Ki67+	 3516 8573
1823	0	0	Ki67+	 3517 8429
1824	0	0	Ki67+	 3519 8390
1825	0	0	Ki67+	 3520 8977
1826	0	0	Ki67+	 3521 8593
1827	0	0	Ki67+	 3532 8580
1828	0	0	Ki67+	 3535 8447
1829	0	0	Ki67+	 3539 8351
1830	0	0	Ki67+	 3544 8652
1831	0	0	Ki67+	 3545 9000
1832	0	0	Ki67+	 3547 8965
1833	0	0	Ki67+	 3553 8598
1834	0	0	Ki67+	 3554 8413
1835	0	0	Ki67+	 3555 8614
1836	0	0	Ki67+	 3559 8363
1837	0	0	Ki67+	 3560 8669
1838	0	0	Ki67+	 3568 8983
1839	0	0	Ki67+	 3573 8698
1840	0	0	Ki67+	 3576 8596
1841	0	0	Ki67+	 3577 8380
1842	0	0	Ki67+	 3581 8635
1843	0	0	Ki67+	 3582 8346
1844	0	0	Ki67+	 3589 8624
1845	0	0	Ki67+	 3595 9027
1846	0	0	Ki67+	 3605 8435
1847	0	0	Ki67+	 3614 8667
1848	0	0	Ki67+	 3615 8419
1849	0	0	Ki67+	 3619 8350
1850	0	0	Ki67+	 3622 8383
1851	0	0	Ki67+	 3623 8558
1852	0	0	Ki67+	 3633 8354
1853	0	0	Ki67+	 3636 8570
1854	0	0	Ki67+	 3641 8457
1855	0	0	Ki67+	 3644 8369
1856	0	0	Ki67+	 3644 8396
1857	0	0	Ki67+	 3645 9008
1858	0	0	Ki67+	 3648 9033
1859	0	0	Ki67+	 3651 8506
1860	0	0	Ki67+	 3656 8522
1861	0	0	Ki67+	 3664 8432
1862	0	0	Ki67+	 3665 8495
1863	0	0	Ki67+	 3667 8339
1864	0	0	Ki67+	 3669 8397
1865	0	0	Ki67+	 3669 8890
1866	0	0	Ki67+	 3674 9061
1867	0	0	Ki67+	 3675 8374
1868	0	0	Ki67+	 3675 8469
1869	0	0	Ki67+	 3678 8352
1870	0	0	Ki67+	 3680 9030
1871	0	0	Ki67+	 3682 9002
1872	0	0	Ki67+	 3692 8534
1873	0	0	Ki67+	 3693 8601
1874	0	0	Ki67+	 3694 8581
1875	0	0	Ki67+	 3698 9087
1876	0	0	Ki67+	 3706 8497
1877	0	0	Ki67+	 3708 9022
1878	0	0	Ki67+	 3710 8553
1879	0	0	Ki67+	 3713 8379
1880	0	0	Ki67+	 3715 8650
1881	0	0	Ki67+	 3720 8538
1882	0	0	Ki67+	 3727 9092
1883	0	0	Ki67+	 3733 8414
1884	0	0	Ki67+	 3737 9051
1885	0	0	Ki67+	 3744 8444
1886	0	0	Ki67+	 3745 9120
1887	0	0	Ki67+	 3746 8507
1888	0	0	Ki67+	 3746 9026
1889	0	0	Ki67+	 3747 8476
1890	0	0	Ki67+	 3747 8693
1891	0	0	Ki67+	 3748 8398
1892	0	0	Ki67+	 3761 9006
1893	0	0	Ki67+	 3761 9052
1894	0	0	Ki67+	 3766 8431
1895	0	0	Ki67+	 3773 8691
1896	0	0	Ki67+	 3773 8873
1897	0	0	Ki67+	 3775 9057
1898	0	0	Ki67+	 3776 8471
1899	0	0	Ki67+	 3777 8442
1900	0	0	Ki67+	 3777 8710
1901	0	0	Ki67+	 3794 8514
1902	0	0	Ki67+	 3797 8576
1903	0	0	Ki67+	 3798 8609
1904	0	0	Ki67+	 3801 8721
1905	0	0	Ki67+	 3805 8560
1906	0	0	Ki67+	 3808 9081
1907	0	0	Ki67+	 3812 8361
1908	0	0	Ki67+	 3813 8696
1909	0	0	Ki67+	 3821 8373
1910	0	0	Ki67+	 3824 8338
1911	0	0	Ki67+	 3831 8693
1912	0	0	Ki67+	 3834 8624
1913	0	0	Ki67+	 3834 8669
1914	0	0	Ki67+	 3839 9093
1915	0	0	Ki67+	 3840 8641
1916	0	0	Ki67+	 3847 9114
1917	0	0	Ki67+	 3848 8501
1918	0	0	Ki67+	 3848 8680
1919	0	0	Ki67+	 3851 8702
1920	0	0	Ki67+	 3852 8453
1921	0	0	Ki67+	 3862 8520
1922	0	0	Ki67+	 3874 9128
1923	0	0	Ki67+	 3893 9047
1924	0	0	Ki67+	 3919 8437
1925	0	0	Ki67+	 3921 8399
1926	0	0	Ki67+	 3940 8484
1927	0	0	Ki67+	 3955 8475
1928	0	0	Ki67+	 3993 8458
1929	0	0	Ki67+	 4026 8419
1930	0	0	Ki67+	 4031 8505
1931	0	0	Ki67+	 4056 9057
1932	0	0	Ki67+	 4082 8537
1933	0	0	Ki67+	 4112 8495
1934	0	0	Ki67+	 4135 8543
1935	0	0	Ki67+	 4137 8563
1936	0	0	Ki67+	 4147 8491
1937	0	0	Ki67+	 4165 9036
1938	0	0	Ki67+	 4172 8484
1939	0	0	Ki67+	 4172 8579
1940	0	0	Ki67+	 4176 9065
1941	0	0	Ki67+	 4180 9093
1942	0	0	Ki67+	 4191 9046
1943	0	0	Ki67+	 4198 8506
1944	0	0	Ki67+	 4199 8596
1945	0	0	Ki67+	 4199 9132
1946	0	0	Ki67+	 4211 8571
1947	0	0	Ki67+	 4216 8538
1948	0	0	Ki67+	 3428 9609
1949	0	0	Ki67+	 3428 9674
1950	0	0	Ki67+	 3432 9648
1951	0	0	Ki67+	 3436 9541
1952	0	0	Ki67+	 3437 9712
1953	0	0	Ki67+	 3446 9680
1954	0	0	Ki67+	 3448 9437
1955	0	0	Ki67+	 3448 9569
1956	0	0	Ki67+	 3463 9641
1957	0	0	Ki67+	 3464 9706
1958	0	0	Ki67+	 3471 9586
1959	0	0	Ki67+	 3472 9679
1960	0	0	Ki67+	 3473 9451
1961	0	0	Ki67+	 3492 9692
1962	0	0	Ki67+	 3493 9463
1963	0	0	Ki67+	 3493 9897
1964	0	0	Ki67+	 3501 9733
1965	0	0	Ki67+	 3509 9467
1966	0	0	Ki67+	 3516 9581
1967	0	0	Ki67+	 3518 9540
1968	0	0	Ki67+	 3520 9708
1969	0	0	Ki67+	 3525 9744
1970	0	0	Ki67+	 3532 9520
1971	0	0	Ki67+	 3534 9628
1972	0	0	Ki67+	 3538 9590
1973	0	0	Ki67+	 3541 9499
1974	0	0	Ki67+	 3545 9546
1975	0	0	Ki67+	 3545 9563
1976	0	0	Ki67+	 3552 9770
1977	0	0	Ki67+	 3552 9924
1978	0	0	Ki67+	 3553 9633
1979	0	0	Ki67+	 3555 9831
1980	0	0	Ki67+	 3562 9585
1981	0	0	Ki67+	 3569 9606
1982	0	0	Ki67+	 3573 9890
1983	0	0	Ki67+	 3574 9653
1984	0	0	Ki67+	 3574 9683
1985	0	0	Ki67+	 3574 9831
1986	0	0	Ki67+	 3580 9543
1987	0	0	Ki67+	 3583 9900
1988	0	0	Ki67+	 3590 9618
1989	0	0	Ki67+	 3591 9814
1990	0	0	Ki67+	 3593 9498
1991	0	0	Ki67+	 3594 9633
1992	0	0	Ki67+	 3600 9855
1993	0	0	Ki67+	 3602 9679
1994	0	0	Ki67+	 3603 9487
1995	0	0	Ki67+	 3603 9543
1996	0	0	Ki67+	 3604 9881
1997	0	0	Ki67+	 3606 9643
1998	0	0	Ki67+	 3609 9911
1999	0	0	Ki67+	 3617 9719
2000	0	0	Ki67+	 3622 9811
2001	0	0	Ki67+	 3623 9755
2002	0	0	Ki67+	 3624 9686
2003	0	0	Ki67+	 3626 9891
2004	0	0	Ki67+	 3629 9874
2005	0	0	Ki67+	 3630 9478
2006	0	0	Ki67+	 3635 9709
2007	0	0	Ki67+	 3638 9733
2008	0	0	Ki67+	 3641 9927
2009	0	0	Ki67+	 3649 9762
2010	0	0	Ki67+	 3649 9794
2011	0	0	Ki67+	 3653 9483
2012	0	0	Ki67+	 3657 9876
2013	0	0	Ki67+	 3659 9834
2014	0	0	Ki67+	 3661 9792
2015	0	0	Ki67+	 3673 9508
2016	0	0	Ki67+	 3681 9467
2017	0	0	Ki67+	 3687 9523
2018	0	0	Ki67+	 3688 9908
2019	0	0	Ki67+	 3694 9509
2020	0	0	Ki67+	 3697 9888
2021	0	0	Ki67+	 3699 9699
2022	0	0	Ki67+	 3720 9528
2023	0	0	Ki67+	 3761 9734
2024	0	0	Ki67+	 3764 9440
2025	0	0	Ki67+	 3770 9149
2026	0	0	Ki67+	 3782 9535
2027	0	0	Ki67+	 3785 9445
2028	0	0	Ki67+	 3786 9433
2029	0	0	Ki67+	 3789 9605
2030	0	0	Ki67+	 3794 9190
2031	0	0	Ki67+	 3796 9244
2032	0	0	Ki67+	 3798 9675
2033	0	0	Ki67+	 3808 9661
2034	0	0	Ki67+	 3814 9454
2035	0	0	Ki67+	 3816 9574
2036	0	0	Ki67+	 3828 9697
2037	0	0	Ki67+	 3833 9188
2038	0	0	Ki67+	 3836 9594
2039	0	0	Ki67+	 3836 9615
2040	0	0	Ki67+	 3840 9688
2041	0	0	Ki67+	 3851 9197
2042	0	0	Ki67+	 3851 9483
2043	0	0	Ki67+	 3854 9857
2044	0	0	Ki67+	 3864 9667
2045	0	0	Ki67+	 3865 9575
2046	0	0	Ki67+	 3866 9644
2047	0	0	Ki67+	 3867 9706
2048	0	0	Ki67+	 3879 9466
2049	0	0	Ki67+	 3879 9611
2050	0	0	Ki67+	 3882 9670
2051	0	0	Ki67+	 3883 9159
2052	0	0	Ki67+	 3888 9449
2053	0	0	Ki67+	 3892 9364
2054	0	0	Ki67+	 3901 9559
2055	0	0	Ki67+	 3902 9918
2056	0	0	Ki67+	 3905 9712
2057	0	0	Ki67+	 3906 9828
2058	0	0	Ki67+	 3907 9296
2059	0	0	Ki67+	 3908 9158
2060	0	0	Ki67+	 3909 9683
2061	0	0	Ki67+	 3911 9443
2062	0	0	Ki67+	 3911 9590
2063	0	0	Ki67+	 3915 9791
2064	0	0	Ki67+	 3916 9857
2065	0	0	Ki67+	 3917 9224
2066	0	0	Ki67+	 3923 9914
2067	0	0	Ki67+	 3924 9811
2068	0	0	Ki67+	 3926 9651
2069	0	0	Ki67+	 3928 9468
2070	0	0	Ki67+	 3928 9831
2071	0	0	Ki67+	 3929 9436
2072	0	0	Ki67+	 3929 9699
2073	0	0	Ki67+	 3935 9213
2074	0	0	Ki67+	 3937 9852
2075	0	0	Ki67+	 3938 9324
2076	0	0	Ki67+	 3939 9186
2077	0	0	Ki67+	 3944 9749
2078	0	0	Ki67+	 3944 9771
2079	0	0	Ki67+	 3946 9718
2080	0	0	Ki67+	 3949 9249
2081	0	0	Ki67+	 3949 9438
2082	0	0	Ki67+	 3954 9454
2083	0	0	Ki67+	 3956 9483
2084	0	0	Ki67+	 3959 9227
2085	0	0	Ki67+	 3962 9830
2086	0	0	Ki67+	 3963 9808
2087	0	0	Ki67+	 3964 9704
2088	0	0	Ki67+	 3965 9336
2089	0	0	Ki67+	 3966 9513
2090	0	0	Ki67+	 3971 9863
2091	0	0	Ki67+	 3972 9198
2092	0	0	Ki67+	 3974 9814
2093	0	0	Ki67+	 3976 9769
2094	0	0	Ki67+	 3977 9834
2095	0	0	Ki67+	 3979 9596
2096	0	0	Ki67+	 3984 9715
2097	0	0	Ki67+	 3987 9541
2098	0	0	Ki67+	 3989 9230
2099	0	0	Ki67+	 3989 9419
2100	0	0	Ki67+	 3990 9456
2101	0	0	Ki67+	 3995 9799
2102	0	0	Ki67+	 3997 9469
2103	0	0	Ki67+	 3998 9847
2104	0	0	Ki67+	 3999 9907
2105	0	0	Ki67+	 4004 9324
2106	0	0	Ki67+	 4004 9455
2107	0	0	Ki67+	 4004 9812
2108	0	0	Ki67+	 4005 9338
2109	0	0	Ki67+	 4005 9574
2110	0	0	Ki67+	 4009 9393
2111	0	0	Ki67+	 4013 9929
2112	0	0	Ki67+	 4015 9238
2113	0	0	Ki67+	 4015 9871
2114	0	0	Ki67+	 4017 9900
2115	0	0	Ki67+	 4018 9586
2116	0	0	Ki67+	 4018 9712
2117	0	0	Ki67+	 4020 9541
2118	0	0	Ki67+	 4022 9258
2119	0	0	Ki67+	 4023 9419
2120	0	0	Ki67+	 4025 9738
2121	0	0	Ki67+	 4028 9923
2122	0	0	Ki67+	 4030 9452
2123	0	0	Ki67+	 4035 9383
2124	0	0	Ki67+	 4037 9347
2125	0	0	Ki67+	 4037 9408
2126	0	0	Ki67+	 4037 9560
2127	0	0	Ki67+	 4038 9278
2128	0	0	Ki67+	 4038 9896
2129	0	0	Ki67+	 4046 9744
2130	0	0	Ki67+	 4047 9318
2131	0	0	Ki67+	 4047 9755
2132	0	0	Ki67+	 4047 9883
2133	0	0	Ki67+	 4051 9286
2134	0	0	Ki67+	 4051 9608
2135	0	0	Ki67+	 4054 9582
2136	0	0	Ki67+	 4056 9371
2137	0	0	Ki67+	 4059 9935
2138	0	0	Ki67+	 4060 9453
2139	0	0	Ki67+	 4065 9641
2140	0	0	Ki67+	 4065 9917
2141	0	0	Ki67+	 4066 9426
2142	0	0	Ki67+	 4066 9706
2143	0	0	Ki67+	 4068 9685
2144	0	0	Ki67+	 4071 9471
2145	0	0	Ki67+	 4075 9783
2146	0	0	Ki67+	 4075 9884
2147	0	0	Ki67+	 4077 9739
2148	0	0	Ki67+	 4082 9658
2149	0	0	Ki67+	 4083 9856
2150	0	0	Ki67+	 4085 9681
2151	0	0	Ki67+	 4088 9888
2152	0	0	Ki67+	 4096 9710
2153	0	0	Ki67+	 4097 9478
2154	0	0	Ki67+	 4099 9393
2155	0	0	Ki67+	 4107 9810
2156	0	0	Ki67+	 4108 9754
2157	0	0	Ki67+	 4113 9783
2158	0	0	Ki67+	 4117 9725
2159	0	0	Ki67+	 4135 9635
2160	0	0	Ki67+	 4136 9483
2161	0	0	Ki67+	 4147 9529
2162	0	0	Ki67+	 4154 9772
2163	0	0	Ki67+	 4157 9828
2164	0	0	Ki67+	 4165 9538
2165	0	0	Ki67+	 4167 9499
2166	0	0	Ki67+	 4170 9154
2167	0	0	Ki67+	 4173 9659
2168	0	0	Ki67+	 4177 9935
2169	0	0	Ki67+	 4181 9563
2170	0	0	Ki67+	 4188 9307
2171	0	0	Ki67+	 4193 9574
2172	0	0	Ki67+	 4197 9538
2173	0	0	Ki67+	 4197 9716
2174	0	0	Ki67+	 4199 9515
2175	0	0	Ki67+	 4199 9926
2176	0	0	Ki67+	 4201 9618
2177	0	0	Ki67+	 4203 9473
2178	0	0	Ki67+	 4204 9743
2179	0	0	Ki67+	 4209 9859
2180	0	0	Ki67+	 4210 9282
2181	0	0	Ki67+	 4218 9567
2182	0	0	Ki67+	 3432 10705
2183	0	0	Ki67+	 3450 10091
2184	0	0	Ki67+	 3454 10323
2185	0	0	Ki67+	 3474 10047
2186	0	0	Ki67+	 3475 10343
2187	0	0	Ki67+	 3508 10312
2188	0	0	Ki67+	 3556 10700
2189	0	0	Ki67+	 3580 10570
2190	0	0	Ki67+	 3589 10717
2191	0	0	Ki67+	 3604 10685
2192	0	0	Ki67+	 3612 10733
2193	0	0	Ki67+	 3646 10710
2194	0	0	Ki67+	 3660 9945
2195	0	0	Ki67+	 3672 9972
2196	0	0	Ki67+	 3675 9949
2197	0	0	Ki67+	 3695 9941
2198	0	0	Ki67+	 3704 10307
2199	0	0	Ki67+	 3713 10252
2200	0	0	Ki67+	 3713 10279
2201	0	0	Ki67+	 3713 10657
2202	0	0	Ki67+	 3726 10305
2203	0	0	Ki67+	 3730 10236
2204	0	0	Ki67+	 3731 10345
2205	0	0	Ki67+	 3735 10059
2206	0	0	Ki67+	 3740 10315
2207	0	0	Ki67+	 3742 10368
2208	0	0	Ki67+	 3745 10338
2209	0	0	Ki67+	 3747 10551
2210	0	0	Ki67+	 3749 10440
2211	0	0	Ki67+	 3752 10661
2212	0	0	Ki67+	 3753 10324
2213	0	0	Ki67+	 3754 10213
2214	0	0	Ki67+	 3754 10301
2215	0	0	Ki67+	 3758 10379
2216	0	0	Ki67+	 3758 10464
2217	0	0	Ki67+	 3759 10362
2218	0	0	Ki67+	 3765 10264
2219	0	0	Ki67+	 3772 10347
2220	0	0	Ki67+	 3783 10274
2221	0	0	Ki67+	 3787 10381
2222	0	0	Ki67+	 3790 10210
2223	0	0	Ki67+	 3796 10701
2224	0	0	Ki67+	 3799 10686
2225	0	0	Ki67+	 3801 10320
2226	0	0	Ki67+	 3802 10262
2227	0	0	Ki67+	 3805 10240
2228	0	0	Ki67+	 3807 10139
2229	0	0	Ki67+	 3814 10350
2230	0	0	Ki67+	 3822 10341
2231	0	0	Ki67+	 3827 10206
2232	0	0	Ki67+	 3830 10313
2233	0	0	Ki67+	 3838 10234
2234	0	0	Ki67+	 3841 10260
2235	0	0	Ki67+	 3841 10651
2236	0	0	Ki67+	 3842 10283
2237	0	0	Ki67+	 3847 10733
2238	0	0	Ki67+	 3849 10690
2239	0	0	Ki67+	 3851 10325
2240	0	0	Ki67+	 3851 10358
2241	0	0	Ki67+	 3853 10717
2242	0	0	Ki67+	 3855 10257
2243	0	0	Ki67+	 3856 10579
2244	0	0	Ki67+	 3861 10697
2245	0	0	Ki67+	 3862 10617
2246	0	0	Ki67+	 3862 10668
2247	0	0	Ki67+	 3864 9992
2248	0	0	Ki67+	 3869 10268
2249	0	0	Ki67+	 3871 10310
2250	0	0	Ki67+	 3874 10352
2251	0	0	Ki67+	 3875 10634
2252	0	0	Ki67+	 3879 10585
2253	0	0	Ki67+	 3882 10337
2254	0	0	Ki67+	 3884 10562
2255	0	0	Ki67+	 3885 10239
2256	0	0	Ki67+	 3888 10283
2257	0	0	Ki67+	 3892 10599
2258	0	0	Ki67+	 3892 10659
2259	0	0	Ki67+	 3898 10557
2260	0	0	Ki67+	 3904 10263
2261	0	0	Ki67+	 3904 10349
2262	0	0	Ki67+	 3907 10529
2263	0	0	Ki67+	 3915 10275
2264	0	0	Ki67+	 3916 10313
2265	0	0	Ki67+	 3920 10665
2266	0	0	Ki67+	 3922 10507
2267	0	0	Ki67+	 3923 10268
2268	0	0	Ki67+	 3923 10681
2269	0	0	Ki67+	 3927 10379
2270	0	0	Ki67+	 3928 10488
2271	0	0	Ki67+	 3932 10704
2272	0	0	Ki67+	 3933 10583
2273	0	0	Ki67+	 3935 10723
2274	0	0	Ki67+	 3938 9948
2275	0	0	Ki67+	 3938 10348
2276	0	0	Ki67+	 3938 10535
2277	0	0	Ki67+	 3941 10501
2278	0	0	Ki67+	 3942 10656
2279	0	0	Ki67+	 3945 10470
2280	0	0	Ki67+	 3947 10394
2281	0	0	Ki67+	 3949 9939
2282	0	0	Ki67+	 3951 10420
2283	0	0	Ki67+	 3952 10359
2284	0	0	Ki67+	 3953 10564
2285	0	0	Ki67+	 3954 10286
2286	0	0	Ki67+	 3955 10489
2287	0	0	Ki67+	 3957 10318
2288	0	0	Ki67+	 3959 10408
2289	0	0	Ki67+	 3962 10300
2290	0	0	Ki67+	 3962 10594
2291	0	0	Ki67+	 3963 9948
2292	0	0	Ki67+	 3964 10539
2293	0	0	Ki67+	 3965 10734
2294	0	0	Ki67+	 3974 10577
2295	0	0	Ki67+	 3974 10629
2296	0	0	Ki67+	 3978 10351
2297	0	0	Ki67+	 3979 10709
2298	0	0	Ki67+	 3980 10394
2299	0	0	Ki67+	 3980 10493
2300	0	0	Ki67+	 3983 10316
2301	0	0	Ki67+	 3985 10602
2302	0	0	Ki67+	 3986 10430
2303	0	0	Ki67+	 3991 10382
2304	0	0	Ki67+	 3991 10505
2305	0	0	Ki67+	 3996 10652
2306	0	0	Ki67+	 3998 10515
2307	0	0	Ki67+	 4001 10682
2308	0	0	Ki67+	 4002 10361
2309	0	0	Ki67+	 4004 10697
2310	0	0	Ki67+	 4005 10395
2311	0	0	Ki67+	 4005 10583
2312	0	0	Ki67+	 4006 10476
2313	0	0	Ki67+	 4017 10725
2314	0	0	Ki67+	 4018 10452
2315	0	0	Ki67+	 4018 10542
2316	0	0	Ki67+	 4019 10323
2317	0	0	Ki67+	 4021 10396
2318	0	0	Ki67+	 4026 10380
2319	0	0	Ki67+	 4027 10499
2320	0	0	Ki67+	 4027 10692
2321	0	0	Ki67+	 4031 10661
2322	0	0	Ki67+	 4033 10560
2323	0	0	Ki67+	 4039 9968
2324	0	0	Ki67+	 4041 10708
2325	0	0	Ki67+	 4046 10385
2326	0	0	Ki67+	 4049 10537
2327	0	0	Ki67+	 4052 10356
2328	0	0	Ki67+	 4052 10583
2329	0	0	Ki67+	 4059 9988
2330	0	0	Ki67+	 4059 10450
2331	0	0	Ki67+	 4059 10664
2332	0	0	Ki67+	 4060 10688
2333	0	0	Ki67+	 4061 10438
2334	0	0	Ki67+	 4066 9978
2335	0	0	Ki67+	 4068 10503
2336	0	0	Ki67+	 4070 9950
2337	0	0	Ki67+	 4070 10378
2338	0	0	Ki67+	 4070 10407
2339	0	0	Ki67+	 4071 10588
2340	0	0	Ki67+	 4071 10720
2341	0	0	Ki67+	 4073 10033
2342	0	0	Ki67+	 4079 10052
2343	0	0	Ki67+	 4079 10550
2344	0	0	Ki67+	 4083 10598
2345	0	0	Ki67+	 4088 10689
2346	0	0	Ki67+	 4091 10514
2347	0	0	Ki67+	 4097 9963
2348	0	0	Ki67+	 4097 10657
2349	0	0	Ki67+	 4100 10550
2350	0	0	Ki67+	 4103 10085
2351	0	0	Ki67+	 4108 10592
2352	0	0	Ki67+	 4109 10708
2353	0	0	Ki67+	 4112 10612
2354	0	0	Ki67+	 4117 10057
2355	0	0	Ki67+	 4122 10029
2356	0	0	Ki67+	 4125 10563
2357	0	0	Ki67+	 4126 10528
2358	0	0	Ki67+	 4127 10687
2359	0	0	Ki67+	 4132 10640
2360	0	0	Ki67+	 4136 10708
2361	0	0	Ki67+	 4137 10590
2362	0	0	Ki67+	 4144 10030
2363	0	0	Ki67+	 4145 10556
2364	0	0	Ki67+	 4145 10678
2365	0	0	Ki67+	 4148 10606
2366	0	0	Ki67+	 4150 10276
2367	0	0	Ki67+	 4151 10182
2368	0	0	Ki67+	 4164 10695
2369	0	0	Ki67+	 4164 10728
2370	0	0	Ki67+	 4172 10004
2371	0	0	Ki67+	 4173 10169
2372	0	0	Ki67+	 4178 10539
2373	0	0	Ki67+	 4180 9968
2374	0	0	Ki67+	 4183 10474
2375	0	0	Ki67+	 4184 10009
2376	0	0	Ki67+	 4194 9972
2377	0	0	Ki67+	 4200 10207
2378	0	0	Ki67+	 4200 10723
2379	0	0	Ki67+	 4203 10451
2380	0	0	Ki67+	 4209 10191
2381	0	0	Ki67+	 4210 9989
2382	0	0	Ki67+	 4218 10223
2383	0	0	Ki67+	 4222 10708
2384	0	0	Ki67+	 3432 10834
2385	0	0	Ki67+	 3436 10778
2386	0	0	Ki67+	 3437 10755
2387	0	0	Ki67+	 3441 11037
2388	0	0	Ki67+	 3442 10888
2389	0	0	Ki67+	 3448 10928
2390	0	0	Ki67+	 3451 10834
2391	0	0	Ki67+	 3451 10909
2392	0	0	Ki67+	 3453 10975
2393	0	0	Ki67+	 3454 10800
2394	0	0	Ki67+	 3457 11264
2395	0	0	Ki67+	 3459 10754
2396	0	0	Ki67+	 3460 11447
2397	0	0	Ki67+	 3471 10987
2398	0	0	Ki67+	 3472 10765
2399	0	0	Ki67+	 3476 10951
2400	0	0	Ki67+	 3476 11042
2401	0	0	Ki67+	 3478 10840
2402	0	0	Ki67+	 3478 11002
2403	0	0	Ki67+	 3482 11021
2404	0	0	Ki67+	 3485 10788
2405	0	0	Ki67+	 3485 11515
2406	0	0	Ki67+	 3487 11484
2407	0	0	Ki67+	 3490 10744
2408	0	0	Ki67+	 3497 10976
2409	0	0	Ki67+	 3497 11410
2410	0	0	Ki67+	 3498 11031
2411	0	0	Ki67+	 3504 10859
2412	0	0	Ki67+	 3514 10824
2413	0	0	Ki67+	 3514 11086
2414	0	0	Ki67+	 3515 10789
2415	0	0	Ki67+	 3517 11007
2416	0	0	Ki67+	 3524 10892
2417	0	0	Ki67+	 3533 10830
2418	0	0	Ki67+	 3535 11315
2419	0	0	Ki67+	 3537 11512
2420	0	0	Ki67+	 3538 10799
2421	0	0	Ki67+	 3538 10848
2422	0	0	Ki67+	 3542 10909
2423	0	0	Ki67+	 3544 11084
2424	0	0	Ki67+	 3548 10882
2425	0	0	Ki67+	 3551 10935
2426	0	0	Ki67+	 3552 11021
2427	0	0	Ki67+	 3563 10828
2428	0	0	Ki67+	 3564 11335
2429	0	0	Ki67+	 3567 10919
2430	0	0	Ki67+	 3568 11429
2431	0	0	Ki67+	 3571 10874
2432	0	0	Ki67+	 3574 11021
2433	0	0	Ki67+	 3576 10896
2434	0	0	Ki67+	 3577 11358
2435	0	0	Ki67+	 3586 10987
2436	0	0	Ki67+	 3586 11414
2437	0	0	Ki67+	 3588 10883
2438	0	0	Ki67+	 3588 10960
2439	0	0	Ki67+	 3589 11035
2440	0	0	Ki67+	 3593 10899
2441	0	0	Ki67+	 3601 10928
2442	0	0	Ki67+	 3610 10996
2443	0	0	Ki67+	 3613 10758
2444	0	0	Ki67+	 3613 11058
2445	0	0	Ki67+	 3617 10974
2446	0	0	Ki67+	 3619 10914
2447	0	0	Ki67+	 3628 10784
2448	0	0	Ki67+	 3628 11059
2449	0	0	Ki67+	 3633 11004
2450	0	0	Ki67+	 3645 11286
2451	0	0	Ki67+	 3652 11014
2452	0	0	Ki67+	 3658 11051
2453	0	0	Ki67+	 3658 11076
2454	0	0	Ki67+	 3667 11035
2455	0	0	Ki67+	 3668 11104
2456	0	0	Ki67+	 3673 11505
2457	0	0	Ki67+	 3686 11083
2458	0	0	Ki67+	 3694 11113
2459	0	0	Ki67+	 3736 11325
2460	0	0	Ki67+	 3740 11355
2461	0	0	Ki67+	 3773 10963
2462	0	0	Ki67+	 3812 11409
2463	0	0	Ki67+	 3831 11325
2464	0	0	Ki67+	 3848 11409
2465	0	0	Ki67+	 3853 10774
2466	0	0	Ki67+	 3854 10808
2467	0	0	Ki67+	 3854 11349
2468	0	0	Ki67+	 3858 10754
2469	0	0	Ki67+	 3863 10784
2470	0	0	Ki67+	 3863 10874
2471	0	0	Ki67+	 3866 10888
2472	0	0	Ki67+	 3866 11179
2473	0	0	Ki67+	 3867 10925
2474	0	0	Ki67+	 3869 10814
2475	0	0	Ki67+	 3869 10847
2476	0	0	Ki67+	 3873 10956
2477	0	0	Ki67+	 3875 11008
2478	0	0	Ki67+	 3881 10906
2479	0	0	Ki67+	 3889 10804
2480	0	0	Ki67+	 3889 10948
2481	0	0	Ki67+	 3893 10867
2482	0	0	Ki67+	 3893 10970
2483	0	0	Ki67+	 3895 11012
2484	0	0	Ki67+	 3896 10886
2485	0	0	Ki67+	 3902 11041
2486	0	0	Ki67+	 3906 10826
2487	0	0	Ki67+	 3909 11184
2488	0	0	Ki67+	 3910 10913
2489	0	0	Ki67+	 3911 10858
2490	0	0	Ki67+	 3918 10829
2491	0	0	Ki67+	 3921 10971
2492	0	0	Ki67+	 3922 10742
2493	0	0	Ki67+	 3922 11004
2494	0	0	Ki67+	 3926 10928
2495	0	0	Ki67+	 3926 11036
2496	0	0	Ki67+	 3929 10768
2497	0	0	Ki67+	 3938 10867
2498	0	0	Ki67+	 3938 11080
2499	0	0	Ki67+	 3940 10780
2500	0	0	Ki67+	 3940 10979
2501	0	0	Ki67+	 3943 10810
2502	0	0	Ki67+	 3943 10849
2503	0	0	Ki67+	 3950 10893
2504	0	0	Ki67+	 3955 10944
2505	0	0	Ki67+	 3956 11260
2506	0	0	Ki67+	 3967 10934
2507	0	0	Ki67+	 3974 10966
2508	0	0	Ki67+	 3976 11402
2509	0	0	Ki67+	 3977 10831
2510	0	0	Ki67+	 3979 10747
2511	0	0	Ki67+	 3993 10922
2512	0	0	Ki67+	 4000 10746
2513	0	0	Ki67+	 4003 10772
2514	0	0	Ki67+	 4017 10937
2515	0	0	Ki67+	 4030 10756
2516	0	0	Ki67+	 4035 10953
2517	0	0	Ki67+	 4038 10789
2518	0	0	Ki67+	 4038 10878
2519	0	0	Ki67+	 4041 10744
2520	0	0	Ki67+	 4042 10836
2521	0	0	Ki67+	 4049 10928
2522	0	0	Ki67+	 4055 10878
2523	0	0	Ki67+	 4057 10839
2524	0	0	Ki67+	 4059 10900
2525	0	0	Ki67+	 4064 10762
2526	0	0	Ki67+	 4073 11105
2527	0	0	Ki67+	 4074 10944
2528	0	0	Ki67+	 4074 11012
2529	0	0	Ki67+	 4075 10782
2530	0	0	Ki67+	 4077 10745
2531	0	0	Ki67+	 4082 10876
2532	0	0	Ki67+	 4083 11049
2533	0	0	Ki67+	 4083 11115
2534	0	0	Ki67+	 4085 11066
2535	0	0	Ki67+	 4086 10984
2536	0	0	Ki67+	 4089 10788
2537	0	0	Ki67+	 4090 10804
2538	0	0	Ki67+	 4091 11031
2539	0	0	Ki67+	 4094 11087
2540	0	0	Ki67+	 4095 11145
2541	0	0	Ki67+	 4099 10892
2542	0	0	Ki67+	 4100 11104
2543	0	0	Ki67+	 4103 11129
2544	0	0	Ki67+	 4105 10942
2545	0	0	Ki67+	 4107 10757
2546	0	0	Ki67+	 4108 10803
2547	0	0	Ki67+	 4115 10972
2548	0	0	Ki67+	 4117 10882
2549	0	0	Ki67+	 4117 10914
2550	0	0	Ki67+	 4118 11053
2551	0	0	Ki67+	 4120 11159
2552	0	0	Ki67+	 4122 11068
2553	0	0	Ki67+	 4124 10780
2554	0	0	Ki67+	 4125 11020
2555	0	0	Ki67+	 4127 11142
2556	0	0	Ki67+	 4134 10993
2557	0	0	Ki67+	 4136 10755
2558	0	0	Ki67+	 4139 10813
2559	0	0	Ki67+	 4139 11127
2560	0	0	Ki67+	 4140 11096
2561	0	0	Ki67+	 4143 10743
2562	0	0	Ki67+	 4145 10922
2563	0	0	Ki67+	 4145 11178
2564	0	0	Ki67+	 4155 11131
2565	0	0	Ki67+	 4158 10785
2566	0	0	Ki67+	 4160 10921
2567	0	0	Ki67+	 4162 10764
2568	0	0	Ki67+	 4172 10958
2569	0	0	Ki67+	 4173 10830
2570	0	0	Ki67+	 4177 10980
2571	0	0	Ki67+	 4178 11190
2572	0	0	Ki67+	 4183 11122
2573	0	0	Ki67+	 4187 11197
2574	0	0	Ki67+	 4190 10761
2575	0	0	Ki67+	 4192 10949
2576	0	0	Ki67+	 4192 11078
2577	0	0	Ki67+	 4193 10968
2578	0	0	Ki67+	 4194 10810
2579	0	0	Ki67+	 4200 10788
2580	0	0	Ki67+	 4201 11102
2581	0	0	Ki67+	 4203 10912
2582	0	0	Ki67+	 4208 10832
2583	0	0	Ki67+	 4209 10935
2584	0	0	Ki67+	 4213 11453
2585	0	0	Ki67+	 4218 10817
2586	0	0	Ki67+	 4220 11431
2587	0	0	Ki67+	 4221 10792
2588	0	0	Ki67+	 4222 10767
2589	0	0	Ki67+	 4222 11313
2590	0	0	Ki67+	 4223 11087
2591	0	0	Ki67+	 3425 12120
2592	0	0	Ki67+	 3426 12062
2593	0	0	Ki67+	 3427 11917
2594	0	0	Ki67+	 3430 11988
2595	0	0	Ki67+	 3434 11967
2596	0	0	Ki67+	 3436 11704
2597	0	0	Ki67+	 3437 11886
2598	0	0	Ki67+	 3437 12028
2599	0	0	Ki67+	 3439 11865
2600	0	0	Ki67+	 3444 12232
2601	0	0	Ki67+	 3450 11853
2602	0	0	Ki67+	 3451 12124
2603	0	0	Ki67+	 3452 11838
2604	0	0	Ki67+	 3452 11960
2605	0	0	Ki67+	 3453 12139
2606	0	0	Ki67+	 3455 11934
2607	0	0	Ki67+	 3455 12019
2608	0	0	Ki67+	 3459 12047
2609	0	0	Ki67+	 3459 12221
2610	0	0	Ki67+	 3462 11748
2611	0	0	Ki67+	 3463 11848
2612	0	0	Ki67+	 3466 11871
2613	0	0	Ki67+	 3468 11990
2614	0	0	Ki67+	 3473 11658
2615	0	0	Ki67+	 3476 12157
2616	0	0	Ki67+	 3481 11925
2617	0	0	Ki67+	 3483 12235
2618	0	0	Ki67+	 3486 11905
2619	0	0	Ki67+	 3488 11830
2620	0	0	Ki67+	 3489 12014
2621	0	0	Ki67+	 3495 12196
2622	0	0	Ki67+	 3499 11970
2623	0	0	Ki67+	 3503 11955
2624	0	0	Ki67+	 3503 12133
2625	0	0	Ki67+	 3503 12153
2626	0	0	Ki67+	 3507 11908
2627	0	0	Ki67+	 3508 11861
2628	0	0	Ki67+	 3517 12208
2629	0	0	Ki67+	 3519 11739
2630	0	0	Ki67+	 3520 11829
2631	0	0	Ki67+	 3522 11934
2632	0	0	Ki67+	 3525 11889
2633	0	0	Ki67+	 3525 12114
2634	0	0	Ki67+	 3529 12223
2635	0	0	Ki67+	 3533 11911
2636	0	0	Ki67+	 3533 11967
2637	0	0	Ki67+	 3537 12181
2638	0	0	Ki67+	 3540 11860
2639	0	0	Ki67+	 3541 11811
2640	0	0	Ki67+	 3542 12246
2641	0	0	Ki67+	 3548 11839
2642	0	0	Ki67+	 3553 11903
2643	0	0	Ki67+	 3553 12270
2644	0	0	Ki67+	 3559 12126
2645	0	0	Ki67+	 3560 11789
2646	0	0	Ki67+	 3560 12172
2647	0	0	Ki67+	 3562 11869
2648	0	0	Ki67+	 3568 12208
2649	0	0	Ki67+	 3573 12161
2650	0	0	Ki67+	 3577 11830
2651	0	0	Ki67+	 3581 11786
2652	0	0	Ki67+	 3582 11929
2653	0	0	Ki67+	 3594 12119
2654	0	0	Ki67+	 3595 11875
2655	0	0	Ki67+	 3600 12145
2656	0	0	Ki67+	 3606 11814
2657	0	0	Ki67+	 3606 11924
2658	0	0	Ki67+	 3607 11854
2659	0	0	Ki67+	 3613 12232
2660	0	0	Ki67+	 3613 12264
2661	0	0	Ki67+	 3619 11687
2662	0	0	Ki67+	 3621 12068
2663	0	0	Ki67+	 3623 11841
2664	0	0	Ki67+	 3623 11898
2665	0	0	Ki67+	 3623 12209
2666	0	0	Ki67+	 3630 11974
2667	0	0	Ki67+	 3630 12143
2668	0	0	Ki67+	 3631 12004
2669	0	0	Ki67+	 3633 11631
2670	0	0	Ki67+	 3639 12065
2671	0	0	Ki67+	 3640 11931
2672	0	0	Ki67+	 3644 11741
2673	0	0	Ki67+	 3644 12207
2674	0	0	Ki67+	 3648 11851
2675	0	0	Ki67+	 3648 12110
2676	0	0	Ki67+	 3650 12316
2677	0	0	Ki67+	 3653 11879
2678	0	0	Ki67+	 3659 12040
2679	0	0	Ki67+	 3665 11953
2680	0	0	Ki67+	 3665 12009
2681	0	0	Ki67+	 3666 12189
2682	0	0	Ki67+	 3671 11944
2683	0	0	Ki67+	 3673 11736
2684	0	0	Ki67+	 3676 12270
2685	0	0	Ki67+	 3679 11984
2686	0	0	Ki67+	 3679 12056
2687	0	0	Ki67+	 3680 12110
2688	0	0	Ki67+	 3686 11871
2689	0	0	Ki67+	 3691 11691
2690	0	0	Ki67+	 3702 11903
2691	0	0	Ki67+	 3713 12001
2692	0	0	Ki67+	 3716 12039
2693	0	0	Ki67+	 3717 12231
2694	0	0	Ki67+	 3719 12154
2695	0	0	Ki67+	 3723 11914
2696	0	0	Ki67+	 3725 12081
2697	0	0	Ki67+	 3725 12305
2698	0	0	Ki67+	 3726 12181
2699	0	0	Ki67+	 3728 12106
2700	0	0	Ki67+	 3731 12028
2701	0	0	Ki67+	 3733 11973
2702	0	0	Ki67+	 3733 12051
2703	0	0	Ki67+	 3739 11777
2704	0	0	Ki67+	 3740 12326
2705	0	0	Ki67+	 3745 12219
2706	0	0	Ki67+	 3747 11997
2707	0	0	Ki67+	 3751 12054
2708	0	0	Ki67+	 3758 12151
2709	0	0	Ki67+	 3759 12005
2710	0	0	Ki67+	 3760 11982
2711	0	0	Ki67+	 3764 12096
2712	0	0	Ki67+	 3775 12321
2713	0	0	Ki67+	 3778 12145
2714	0	0	Ki67+	 3792 12285
2715	0	0	Ki67+	 3793 12042
2716	0	0	Ki67+	 3794 12081
2717	0	0	Ki67+	 3799 12154
2718	0	0	Ki67+	 3800 12223
2719	0	0	Ki67+	 3805 11991
2720	0	0	Ki67+	 3810 12170
2721	0	0	Ki67+	 3812 12292
2722	0	0	Ki67+	 3814 12047
2723	0	0	Ki67+	 3815 12090
2724	0	0	Ki67+	 3833 12306
2725	0	0	Ki67+	 3834 11979
2726	0	0	Ki67+	 3835 12043
2727	0	0	Ki67+	 3841 12161
2728	0	0	Ki67+	 3842 12071
2729	0	0	Ki67+	 3845 12273
2730	0	0	Ki67+	 3852 12295
2731	0	0	Ki67+	 3854 11961
2732	0	0	Ki67+	 3861 12027
2733	0	0	Ki67+	 3862 11994
2734	0	0	Ki67+	 3863 12156
2735	0	0	Ki67+	 3864 12320
2736	0	0	Ki67+	 3868 12082
2737	0	0	Ki67+	 3871 12040
2738	0	0	Ki67+	 3872 11937
2739	0	0	Ki67+	 3882 11800
2740	0	0	Ki67+	 3888 11634
2741	0	0	Ki67+	 3889 11968
2742	0	0	Ki67+	 3890 11943
2743	0	0	Ki67+	 3890 12073
2744	0	0	Ki67+	 3892 11995
2745	0	0	Ki67+	 3892 12284
2746	0	0	Ki67+	 3893 11915
2747	0	0	Ki67+	 3900 12331
2748	0	0	Ki67+	 3903 12076
2749	0	0	Ki67+	 3904 12012
2750	0	0	Ki67+	 3904 12048
2751	0	0	Ki67+	 3908 12291
2752	0	0	Ki67+	 3912 11905
2753	0	0	Ki67+	 3912 11969
2754	0	0	Ki67+	 3915 12261
2755	0	0	Ki67+	 3915 12321
2756	0	0	Ki67+	 3922 12003
2757	0	0	Ki67+	 3927 11928
2758	0	0	Ki67+	 3929 12074
2759	0	0	Ki67+	 3931 11981
2760	0	0	Ki67+	 3937 11880
2761	0	0	Ki67+	 3937 11938
2762	0	0	Ki67+	 3940 11922
2763	0	0	Ki67+	 3940 12289
2764	0	0	Ki67+	 3941 12075
2765	0	0	Ki67+	 3949 12303
2766	0	0	Ki67+	 3954 11984
2767	0	0	Ki67+	 3966 11994
2768	0	0	Ki67+	 3978 11988
2769	0	0	Ki67+	 3978 12081
2770	0	0	Ki67+	 3984 12026
2771	0	0	Ki67+	 3993 12125
2772	0	0	Ki67+	 3995 12193
2773	0	0	Ki67+	 3999 12037
2774	0	0	Ki67+	 4003 11997
2775	0	0	Ki67+	 4005 12213
2776	0	0	Ki67+	 4007 12019
2777	0	0	Ki67+	 4010 12071
2778	0	0	Ki67+	 4016 12108
2779	0	0	Ki67+	 4019 12170
2780	0	0	Ki67+	 4021 12218
2781	0	0	Ki67+	 4028 12139
2782	0	0	Ki67+	 4030 12191
2783	0	0	Ki67+	 4030 12317
2784	0	0	Ki67+	 4044 12318
2785	0	0	Ki67+	 4045 12299
2786	0	0	Ki67+	 4046 12138
2787	0	0	Ki67+	 4047 12200
2788	0	0	Ki67+	 4051 12103
2789	0	0	Ki67+	 4061 12171
2790	0	0	Ki67+	 4066 12299
2791	0	0	Ki67+	 4071 12124
2792	0	0	Ki67+	 4075 12312
2793	0	0	Ki67+	 4087 12258
2794	0	0	Ki67+	 4089 12079
2795	0	0	Ki67+	 4094 12094
2796	0	0	Ki67+	 4097 12317
2797	0	0	Ki67+	 4098 11598
2798	0	0	Ki67+	 4098 12296
2799	0	0	Ki67+	 4101 12108
2800	0	0	Ki67+	 4102 12280
2801	0	0	Ki67+	 4105 11679
2802	0	0	Ki67+	 4105 11911
2803	0	0	Ki67+	 4110 12231
2804	0	0	Ki67+	 4112 12329
2805	0	0	Ki67+	 4117 12304
2806	0	0	Ki67+	 4120 11704
2807	0	0	Ki67+	 4120 12258
2808	0	0	Ki67+	 4135 11669
2809	0	0	Ki67+	 4143 12308
2810	0	0	Ki67+	 4145 11666
2811	0	0	Ki67+	 4145 12275
2812	0	0	Ki67+	 4150 11714
2813	0	0	Ki67+	 4154 12305
2814	0	0	Ki67+	 4170 11690
2815	0	0	Ki67+	 4179 12318
2816	0	0	Ki67+	 4185 11718
2817	0	0	Ki67+	 4185 12286
2818	0	0	Ki67+	 4199 12205
2819	0	0	Ki67+	 4200 12306
2820	0	0	Ki67+	 4208 12332
2821	0	0	Ki67+	 4215 11998
2822	0	0	Ki67+	 3530 12860
2823	0	0	Ki67+	 3570 12946
2824	0	0	Ki67+	 3600 12931
2825	0	0	Ki67+	 3689 12341
2826	0	0	Ki67+	 3710 12340
2827	0	0	Ki67+	 3736 12367
2828	0	0	Ki67+	 3753 12550
2829	0	0	Ki67+	 3762 12373
2830	0	0	Ki67+	 3784 12343
2831	0	0	Ki67+	 4122 12754
2832	0	0	Ki67+	 4158 12342
2833	0	0	Ki67+	 4160 12787
2834	0	0	Ki67+	 4186 12805
2835	0	0	Ki67+	 4197 12812
2836	0	0	Ki67+	 3431 13909
2837	0	0	Ki67+	 3433 13857
2838	0	0	Ki67+	 3434 13929
2839	0	0	Ki67+	 3435 13569
2840	0	0	Ki67+	 3439 13155
2841	0	0	Ki67+	 3440 13140
2842	0	0	Ki67+	 3450 13242
2843	0	0	Ki67+	 3450 13816
2844	0	0	Ki67+	 3454 13664
2845	0	0	Ki67+	 3459 13856
2846	0	0	Ki67+	 3463 13917
2847	0	0	Ki67+	 3483 13815
2848	0	0	Ki67+	 3486 13858
2849	0	0	Ki67+	 3488 13281
2850	0	0	Ki67+	 3491 13599
2851	0	0	Ki67+	 3505 13848
2852	0	0	Ki67+	 3518 13585
2853	0	0	Ki67+	 3518 13919
2854	0	0	Ki67+	 3528 13822
2855	0	0	Ki67+	 3570 13926
2856	0	0	Ki67+	 3582 13661
2857	0	0	Ki67+	 3584 13596
2858	0	0	Ki67+	 3594 13237
2859	0	0	Ki67+	 3595 13336
2860	0	0	Ki67+	 3605 13661
2861	0	0	Ki67+	 3612 13591
2862	0	0	Ki67+	 3613 13648
2863	0	0	Ki67+	 3637 13696
2864	0	0	Ki67+	 3644 13248
2865	0	0	Ki67+	 3649 13620
2866	0	0	Ki67+	 3650 13671
2867	0	0	Ki67+	 3654 13790
2868	0	0	Ki67+	 3660 13361
2869	0	0	Ki67+	 3666 13803
2870	0	0	Ki67+	 3676 13739
2871	0	0	Ki67+	 3679 13856
2872	0	0	Ki67+	 3684 13712
2873	0	0	Ki67+	 3695 13676
2874	0	0	Ki67+	 3696 13814
2875	0	0	Ki67+	 3697 13632
2876	0	0	Ki67+	 3699 13718
2877	0	0	Ki67+	 3707 13755
2878	0	0	Ki67+	 3707 13808
2879	0	0	Ki67+	 3708 13898
2880	0	0	Ki67+	 3710 13706
2881	0	0	Ki67+	 3715 13634
2882	0	0	Ki67+	 3717 13922
2883	0	0	Ki67+	 3722 13669
2884	0	0	Ki67+	 3728 13776
2885	0	0	Ki67+	 3736 13722
2886	0	0	Ki67+	 3737 13691
2887	0	0	Ki67+	 3739 13829
2888	0	0	Ki67+	 3752 13646
2889	0	0	Ki67+	 3753 13780
2890	0	0	Ki67+	 3756 13830
2891	0	0	Ki67+	 3762 13799
2892	0	0	Ki67+	 3763 13629
2893	0	0	Ki67+	 3766 13905
2894	0	0	Ki67+	 3778 13689
2895	0	0	Ki67+	 3779 13855
2896	0	0	Ki67+	 3785 13651
2897	0	0	Ki67+	 3792 13525
2898	0	0	Ki67+	 3797 13795
2899	0	0	Ki67+	 3798 13710
2900	0	0	Ki67+	 3801 13808
2901	0	0	Ki67+	 3801 13865
2902	0	0	Ki67+	 3808 13819
2903	0	0	Ki67+	 3810 13623
2904	0	0	Ki67+	 3812 13867
2905	0	0	Ki67+	 3815 13732
2906	0	0	Ki67+	 3822 13593
2907	0	0	Ki67+	 3822 13645
2908	0	0	Ki67+	 3822 13786
2909	0	0	Ki67+	 3829 13660
2910	0	0	Ki67+	 3829 13757
2911	0	0	Ki67+	 3834 13804
2912	0	0	Ki67+	 3838 13619
2913	0	0	Ki67+	 3839 13893
2914	0	0	Ki67+	 3851 13490
2915	0	0	Ki67+	 3854 13736
2916	0	0	Ki67+	 3862 13886
2917	0	0	Ki67+	 3867 13618
2918	0	0	Ki67+	 3871 13856
2919	0	0	Ki67+	 3874 13831
2920	0	0	Ki67+	 3877 13812
2921	0	0	Ki67+	 3883 13758
2922	0	0	Ki67+	 3886 13906
2923	0	0	Ki67+	 3887 13642
2924	0	0	Ki67+	 3889 13859
2925	0	0	Ki67+	 3893 13774
2926	0	0	Ki67+	 3898 13352
2927	0	0	Ki67+	 3902 13829
2928	0	0	Ki67+	 3902 13914
2929	0	0	Ki67+	 3915 13871
2930	0	0	Ki67+	 3918 13419
2931	0	0	Ki67+	 3921 13299
2932	0	0	Ki67+	 3926 13832
2933	0	0	Ki67+	 3932 13288
2934	0	0	Ki67+	 3946 13909
2935	0	0	Ki67+	 3952 13875
2936	0	0	Ki67+	 3954 13842
2937	0	0	Ki67+	 3971 13423
2938	0	0	Ki67+	 3974 13917
2939	0	0	Ki67+	 3981 13363
2940	0	0	Ki67+	 3981 13831
2941	0	0	Ki67+	 3988 13441
2942	0	0	Ki67+	 3994 13455
2943	0	0	Ki67+	 3997 13494
2944	0	0	Ki67+	 3998 13424
2945	0	0	Ki67+	 3998 13827
2946	0	0	Ki67+	 4001 13900
2947	0	0	Ki67+	 4013 13930
2948	0	0	Ki67+	 4015 13394
2949	0	0	Ki67+	 4020 13427
2950	0	0	Ki67+	 4037 13832
2951	0	0	Ki67+	 4039 13536
2952	0	0	Ki67+	 4049 13373
2953	0	0	Ki67+	 4050 13533
2954	0	0	Ki67+	 4053 13408
2955	0	0	Ki67+	 4057 13836
2956	0	0	Ki67+	 4071 13825
2957	0	0	Ki67+	 4077 13447
2958	0	0	Ki67+	 4080 13405
2959	0	0	Ki67+	 4084 13842
2960	0	0	Ki67+	 4087 13543
2961	0	0	Ki67+	 4090 13379
2962	0	0	Ki67+	 4094 13428
2963	0	0	Ki67+	 4099 13805
2964	0	0	Ki67+	 4100 13838
2965	0	0	Ki67+	 4106 13464
2966	0	0	Ki67+	 4106 13856
2967	0	0	Ki67+	 4109 13401
2968	0	0	Ki67+	 4115 13491
2969	0	0	Ki67+	 4118 13564
2970	0	0	Ki67+	 4122 13861
2971	0	0	Ki67+	 4124 13553
2972	0	0	Ki67+	 4125 13383
2973	0	0	Ki67+	 4127 13885
2974	0	0	Ki67+	 4128 13428
2975	0	0	Ki67+	 4135 13553
2976	0	0	Ki67+	 4139 13382
2977	0	0	Ki67+	 4154 13527
2978	0	0	Ki67+	 4156 13898
2979	0	0	Ki67+	 4166 13550
2980	0	0	Ki67+	 4173 13915
2981	0	0	Ki67+	 4180 13567
2982	0	0	Ki67+	 4187 13738
2983	0	0	Ki67+	 4197 13744
2984	0	0	Ki67+	 4204 13927
2985	0	0	Ki67+	 4206 13555
2986	0	0	Ki67+	 4208 13582
2987	0	0	Ki67+	 3425 13958
2988	0	0	Ki67+	 3426 14099
2989	0	0	Ki67+	 3427 14321
2990	0	0	Ki67+	 3432 14565
2991	0	0	Ki67+	 3435 14204
2992	0	0	Ki67+	 3436 14259
2993	0	0	Ki67+	 3437 14361
2994	0	0	Ki67+	 3440 14666
2995	0	0	Ki67+	 3444 14521
2996	0	0	Ki67+	 3445 14220
2997	0	0	Ki67+	 3446 13987
2998	0	0	Ki67+	 3446 14705
2999	0	0	Ki67+	 3447 14396
3000	0	0	Ki67+	 3451 14284
3001	0	0	Ki67+	 3453 14664
3002	0	0	Ki67+	 3454 14314
3003	0	0	Ki67+	 3457 14441
3004	0	0	Ki67+	 3459 13987
3005	0	0	Ki67+	 3461 14064
3006	0	0	Ki67+	 3461 14689
3007	0	0	Ki67+	 3462 14040
3008	0	0	Ki67+	 3464 14262
3009	0	0	Ki67+	 3469 14613
3010	0	0	Ki67+	 3472 14139
3011	0	0	Ki67+	 3473 14337
3012	0	0	Ki67+	 3476 14691
3013	0	0	Ki67+	 3479 14090
3014	0	0	Ki67+	 3479 14310
3015	0	0	Ki67+	 3480 14175
3016	0	0	Ki67+	 3483 14730
3017	0	0	Ki67+	 3485 13996
3018	0	0	Ki67+	 3487 14105
3019	0	0	Ki67+	 3489 14654
3020	0	0	Ki67+	 3490 14369
3021	0	0	Ki67+	 3492 13974
3022	0	0	Ki67+	 3493 14023
3023	0	0	Ki67+	 3493 14287
3024	0	0	Ki67+	 3494 14142
3025	0	0	Ki67+	 3496 14538
3026	0	0	Ki67+	 3499 14196
3027	0	0	Ki67+	 3503 14413
3028	0	0	Ki67+	 3504 14377
3029	0	0	Ki67+	 3508 14333
3030	0	0	Ki67+	 3508 14679
3031	0	0	Ki67+	 3511 14401
3032	0	0	Ki67+	 3513 14215
3033	0	0	Ki67+	 3514 14455
3034	0	0	Ki67+	 3517 14718
3035	0	0	Ki67+	 3523 14336
3036	0	0	Ki67+	 3524 14155
3037	0	0	Ki67+	 3524 14412
3038	0	0	Ki67+	 3527 14307
3039	0	0	Ki67+	 3530 14437
3040	0	0	Ki67+	 3531 14284
3041	0	0	Ki67+	 3533 14195
3042	0	0	Ki67+	 3535 14663
3043	0	0	Ki67+	 3539 14260
3044	0	0	Ki67+	 3539 14487
3045	0	0	Ki67+	 3539 14606
3046	0	0	Ki67+	 3540 14310
3047	0	0	Ki67+	 3541 14405
3048	0	0	Ki67+	 3542 14165
3049	0	0	Ki67+	 3546 14430
3050	0	0	Ki67+	 3549 14697
3051	0	0	Ki67+	 3551 14457
3052	0	0	Ki67+	 3552 14361
3053	0	0	Ki67+	 3553 13963
3054	0	0	Ki67+	 3559 14725
3055	0	0	Ki67+	 3561 14312
3056	0	0	Ki67+	 3562 14479
3057	0	0	Ki67+	 3563 14088
3058	0	0	Ki67+	 3564 14106
3059	0	0	Ki67+	 3564 14372
3060	0	0	Ki67+	 3566 14651
3061	0	0	Ki67+	 3567 14187
3062	0	0	Ki67+	 3568 14214
3063	0	0	Ki67+	 3571 14498
3064	0	0	Ki67+	 3571 14531
3065	0	0	Ki67+	 3571 14569
3066	0	0	Ki67+	 3573 14593
3067	0	0	Ki67+	 3575 13957
3068	0	0	Ki67+	 3575 14242
3069	0	0	Ki67+	 3577 14345
3070	0	0	Ki67+	 3577 14450
3071	0	0	Ki67+	 3578 14619
3072	0	0	Ki67+	 3583 13944
3073	0	0	Ki67+	 3587 14213
3074	0	0	Ki67+	 3587 14399
3075	0	0	Ki67+	 3591 14369
3076	0	0	Ki67+	 3593 14350
3077	0	0	Ki67+	 3595 14707
3078	0	0	Ki67+	 3596 14002
3079	0	0	Ki67+	 3600 13978
3080	0	0	Ki67+	 3604 14052
3081	0	0	Ki67+	 3604 14413
3082	0	0	Ki67+	 3605 14396
3083	0	0	Ki67+	 3607 14347
3084	0	0	Ki67+	 3610 14241
3085	0	0	Ki67+	 3616 14081
3086	0	0	Ki67+	 3616 14387
3087	0	0	Ki67+	 3617 14427
3088	0	0	Ki67+	 3619 14507
3089	0	0	Ki67+	 3621 14284
3090	0	0	Ki67+	 3623 14354
3091	0	0	Ki67+	 3628 14387
3092	0	0	Ki67+	 3628 14455
3093	0	0	Ki67+	 3631 14202
3094	0	0	Ki67+	 3632 13984
3095	0	0	Ki67+	 3636 14113
3096	0	0	Ki67+	 3641 14387
3097	0	0	Ki67+	 3643 14729
3098	0	0	Ki67+	 3644 14619
3099	0	0	Ki67+	 3646 14531
3100	0	0	Ki67+	 3647 14563
3101	0	0	Ki67+	 3648 14278
3102	0	0	Ki67+	 3648 14344
3103	0	0	Ki67+	 3649 14502
3104	0	0	Ki67+	 3652 14062
3105	0	0	Ki67+	 3655 14084
3106	0	0	Ki67+	 3655 14483
3107	0	0	Ki67+	 3658 14454
3108	0	0	Ki67+	 3659 14631
3109	0	0	Ki67+	 3663 14148
3110	0	0	Ki67+	 3667 14332
3111	0	0	Ki67+	 3667 14519
3112	0	0	Ki67+	 3669 14041
3113	0	0	Ki67+	 3671 14162
3114	0	0	Ki67+	 3672 14598
3115	0	0	Ki67+	 3673 14499
3116	0	0	Ki67+	 3676 14399
3117	0	0	Ki67+	 3679 14649
3118	0	0	Ki67+	 3681 14063
3119	0	0	Ki67+	 3681 14586
3120	0	0	Ki67+	 3683 14125
3121	0	0	Ki67+	 3684 14608
3122	0	0	Ki67+	 3685 14560
3123	0	0	Ki67+	 3685 14694
3124	0	0	Ki67+	 3693 14194
3125	0	0	Ki67+	 3696 14701
3126	0	0	Ki67+	 3698 14433
3127	0	0	Ki67+	 3699 14092
3128	0	0	Ki67+	 3699 14667
3129	0	0	Ki67+	 3705 14138
3130	0	0	Ki67+	 3708 14240
3131	0	0	Ki67+	 3709 14495
3132	0	0	Ki67+	 3715 14205
3133	0	0	Ki67+	 3715 14712
3134	0	0	Ki67+	 3717 14645
3135	0	0	Ki67+	 3718 13948
3136	0	0	Ki67+	 3728 14676
3137	0	0	Ki67+	 3735 14492
3138	0	0	Ki67+	 3737 14328
3139	0	0	Ki67+	 3739 13970
3140	0	0	Ki67+	 3742 14174
3141	0	0	Ki67+	 3746 14721
3142	0	0	Ki67+	 3749 14028
3143	0	0	Ki67+	 3750 14547
3144	0	0	Ki67+	 3752 14194
3145	0	0	Ki67+	 3753 13949
3146	0	0	Ki67+	 3758 14292
3147	0	0	Ki67+	 3766 14430
3148	0	0	Ki67+	 3768 14597
3149	0	0	Ki67+	 3770 14490
3150	0	0	Ki67+	 3774 14470
3151	0	0	Ki67+	 3780 14485
3152	0	0	Ki67+	 3787 14321
3153	0	0	Ki67+	 3788 14057
3154	0	0	Ki67+	 3790 14599
3155	0	0	Ki67+	 3793 14440
3156	0	0	Ki67+	 3794 13948
3157	0	0	Ki67+	 3803 14572
3158	0	0	Ki67+	 3807 14632
3159	0	0	Ki67+	 3808 14190
3160	0	0	Ki67+	 3809 14688
3161	0	0	Ki67+	 3810 14041
3162	0	0	Ki67+	 3811 14337
3163	0	0	Ki67+	 3811 14472
3164	0	0	Ki67+	 3814 14534
3165	0	0	Ki67+	 3817 14702
3166	0	0	Ki67+	 3822 14262
3167	0	0	Ki67+	 3824 14616
3168	0	0	Ki67+	 3827 14530
3169	0	0	Ki67+	 3828 14679
3170	0	0	Ki67+	 3831 14650
3171	0	0	Ki67+	 3832 13978
3172	0	0	Ki67+	 3834 14041
3173	0	0	Ki67+	 3835 14501
3174	0	0	Ki67+	 3838 14363
3175	0	0	Ki67+	 3840 14209
3176	0	0	Ki67+	 3842 14621
3177	0	0	Ki67+	 3844 13942
3178	0	0	Ki67+	 3853 14702
3179	0	0	Ki67+	 3855 14268
3180	0	0	Ki67+	 3856 14353
3181	0	0	Ki67+	 3856 14679
3182	0	0	Ki67+	 3857 13996
3183	0	0	Ki67+	 3858 14010
3184	0	0	Ki67+	 3858 14055
3185	0	0	Ki67+	 3858 14578
3186	0	0	Ki67+	 3864 14383
3187	0	0	Ki67+	 3869 14629
3188	0	0	Ki67+	 3871 14428
3189	0	0	Ki67+	 3879 14294
3190	0	0	Ki67+	 3879 14560
3191	0	0	Ki67+	 3880 14080
3192	0	0	Ki67+	 3884 13949
3193	0	0	Ki67+	 3885 14204
3194	0	0	Ki67+	 3886 14584
3195	0	0	Ki67+	 3887 14090
3196	0	0	Ki67+	 3889 14453
3197	0	0	Ki67+	 3889 14610
3198	0	0	Ki67+	 3890 14284
3199	0	0	Ki67+	 3891 14710
3200	0	0	Ki67+	 3892 14469
3201	0	0	Ki67+	 3892 14690
3202	0	0	Ki67+	 3893 14551
3203	0	0	Ki67+	 3898 14344
3204	0	0	Ki67+	 3899 14627
3205	0	0	Ki67+	 3900 14048
3206	0	0	Ki67+	 3901 14228
3207	0	0	Ki67+	 3902 14577
3208	0	0	Ki67+	 3904 13941
3209	0	0	Ki67+	 3905 14261
3210	0	0	Ki67+	 3907 13977
3211	0	0	Ki67+	 3907 14303
3212	0	0	Ki67+	 3914 14451
3213	0	0	Ki67+	 3914 14495
3214	0	0	Ki67+	 3917 14316
3215	0	0	Ki67+	 3918 14362
3216	0	0	Ki67+	 3919 14401
3217	0	0	Ki67+	 3921 14125
3218	0	0	Ki67+	 3923 14618
3219	0	0	Ki67+	 3926 14005
3220	0	0	Ki67+	 3927 14669
3221	0	0	Ki67+	 3928 14080
3222	0	0	Ki67+	 3929 14424
3223	0	0	Ki67+	 3935 13975
3224	0	0	Ki67+	 3935 14589
3225	0	0	Ki67+	 3940 14653
3226	0	0	Ki67+	 3941 14378
3227	0	0	Ki67+	 3944 14287
3228	0	0	Ki67+	 3945 14265
3229	0	0	Ki67+	 3947 14451
3230	0	0	Ki67+	 3950 14664
3231	0	0	Ki67+	 3955 14279
3232	0	0	Ki67+	 3963 14344
3233	0	0	Ki67+	 3963 14559
3234	0	0	Ki67+	 3966 14066
3235	0	0	Ki67+	 3966 14280
3236	0	0	Ki67+	 3967 14405
3237	0	0	Ki67+	 3969 14253
3238	0	0	Ki67+	 3972 14017
3239	0	0	Ki67+	 3972 14479
3240	0	0	Ki67+	 3974 14709
3241	0	0	Ki67+	 3975 14290
3242	0	0	Ki67+	 3980 14678
3243	0	0	Ki67+	 3986 14276
3244	0	0	Ki67+	 3989 14289
3245	0	0	Ki67+	 3990 13999
3246	0	0	Ki67+	 3991 14579
3247	0	0	Ki67+	 3992 14017
3248	0	0	Ki67+	 3993 14597
3249	0	0	Ki67+	 3996 14511
3250	0	0	Ki67+	 4001 14270
3251	0	0	Ki67+	 4001 14462
3252	0	0	Ki67+	 4001 14610
3253	0	0	Ki67+	 4006 14233
3254	0	0	Ki67+	 4006 14730
3255	0	0	Ki67+	 4007 14623
3256	0	0	Ki67+	 4009 13967
3257	0	0	Ki67+	 4012 14286
3258	0	0	Ki67+	 4018 13952
3259	0	0	Ki67+	 4024 14556
3260	0	0	Ki67+	 4025 14102
3261	0	0	Ki67+	 4025 14365
3262	0	0	Ki67+	 4025 14525
3263	0	0	Ki67+	 4026 14019
3264	0	0	Ki67+	 4030 14237
3265	0	0	Ki67+	 4030 14469
3266	0	0	Ki67+	 4030 14623
3267	0	0	Ki67+	 4035 14281
3268	0	0	Ki67+	 4036 14436
3269	0	0	Ki67+	 4039 13956
3270	0	0	Ki67+	 4039 14249
3271	0	0	Ki67+	 4039 14597
3272	0	0	Ki67+	 4042 13975
3273	0	0	Ki67+	 4042 14292
3274	0	0	Ki67+	 4047 14485
3275	0	0	Ki67+	 4047 14698
3276	0	0	Ki67+	 4050 14568
3277	0	0	Ki67+	 4050 14670
3278	0	0	Ki67+	 4052 14386
3279	0	0	Ki67+	 4057 14580
3280	0	0	Ki67+	 4057 14641
3281	0	0	Ki67+	 4058 14016
3282	0	0	Ki67+	 4059 14249
3283	0	0	Ki67+	 4061 14506
3284	0	0	Ki67+	 4066 14611
3285	0	0	Ki67+	 4066 14730
3286	0	0	Ki67+	 4068 14590
3287	0	0	Ki67+	 4075 14201
3288	0	0	Ki67+	 4076 14284
3289	0	0	Ki67+	 4078 14673
3290	0	0	Ki67+	 4081 14614
3291	0	0	Ki67+	 4083 14528
3292	0	0	Ki67+	 4088 14349
3293	0	0	Ki67+	 4094 14705
3294	0	0	Ki67+	 4097 14320
3295	0	0	Ki67+	 4099 14408
3296	0	0	Ki67+	 4099 14543
3297	0	0	Ki67+	 4109 14268
3298	0	0	Ki67+	 4109 14629
3299	0	0	Ki67+	 4110 14688
3300	0	0	Ki67+	 4113 14605
3301	0	0	Ki67+	 4115 14214
3302	0	0	Ki67+	 4115 14234
3303	0	0	Ki67+	 4120 14439
3304	0	0	Ki67+	 4126 14304
3305	0	0	Ki67+	 4126 14727
3306	0	0	Ki67+	 4128 14605
3307	0	0	Ki67+	 4132 14369
3308	0	0	Ki67+	 4135 14325
3309	0	0	Ki67+	 4136 14573
3310	0	0	Ki67+	 4137 14674
3311	0	0	Ki67+	 4151 14316
3312	0	0	Ki67+	 4154 14589
3313	0	0	Ki67+	 4162 14212
3314	0	0	Ki67+	 4164 14699
3315	0	0	Ki67+	 4166 14569
3316	0	0	Ki67+	 4167 14251
3317	0	0	Ki67+	 4171 14609
3318	0	0	Ki67+	 4172 14351
3319	0	0	Ki67+	 4174 14633
3320	0	0	Ki67+	 4176 14278
3321	0	0	Ki67+	 4181 14321
3322	0	0	Ki67+	 4186 14287
3323	0	0	Ki67+	 4186 14726
3324	0	0	Ki67+	 4190 14371
3325	0	0	Ki67+	 4192 13947
3326	0	0	Ki67+	 4199 14604
3327	0	0	Ki67+	 4201 14661
3328	0	0	Ki67+	 4214 13969
3329	0	0	Ki67+	 4214 14409
3330	0	0	Ki67+	 4215 14393
3331	0	0	Ki67+	 4216 14258
3332	0	0	Ki67+	 4220 14303
3333	0	0	Ki67+	 4223 14715
3334	0	0	Ki67+	 3425 14775
3335	0	0	Ki67+	 3438 14882
3336	0	0	Ki67+	 3442 14798
3337	0	0	Ki67+	 3450 14751
3338	0	0	Ki67+	 3451 14827
3339	0	0	Ki67+	 3472 14821
3340	0	0	Ki67+	 3481 14841
3341	0	0	Ki67+	 3488 15083
3342	0	0	Ki67+	 3498 14844
3343	0	0	Ki67+	 3510 14742
3344	0	0	Ki67+	 3516 15305
3345	0	0	Ki67+	 3523 15533
3346	0	0	Ki67+	 3538 15357
3347	0	0	Ki67+	 3540 15323
3348	0	0	Ki67+	 3542 15281
3349	0	0	Ki67+	 3548 14744
3350	0	0	Ki67+	 3548 15429
3351	0	0	Ki67+	 3550 15409
3352	0	0	Ki67+	 3555 15382
3353	0	0	Ki67+	 3562 15302
3354	0	0	Ki67+	 3566 14809
3355	0	0	Ki67+	 3570 14921
3356	0	0	Ki67+	 3571 14760
3357	0	0	Ki67+	 3573 14983
3358	0	0	Ki67+	 3575 14834
3359	0	0	Ki67+	 3576 14935
3360	0	0	Ki67+	 3578 15032
3361	0	0	Ki67+	 3579 15422
3362	0	0	Ki67+	 3584 15249
3363	0	0	Ki67+	 3585 15202
3364	0	0	Ki67+	 3586 14751
3365	0	0	Ki67+	 3586 14865
3366	0	0	Ki67+	 3586 15065
3367	0	0	Ki67+	 3587 14883
3368	0	0	Ki67+	 3588 14813
3369	0	0	Ki67+	 3593 14905
3370	0	0	Ki67+	 3593 15277
3371	0	0	Ki67+	 3595 15044
3372	0	0	Ki67+	 3596 14794
3373	0	0	Ki67+	 3596 14963
3374	0	0	Ki67+	 3596 15166
3375	0	0	Ki67+	 3597 15094
3376	0	0	Ki67+	 3598 15060
3377	0	0	Ki67+	 3600 14850
3378	0	0	Ki67+	 3605 14982
3379	0	0	Ki67+	 3606 14868
3380	0	0	Ki67+	 3606 14942
3381	0	0	Ki67+	 3607 15201
3382	0	0	Ki67+	 3612 14824
3383	0	0	Ki67+	 3616 14891
3384	0	0	Ki67+	 3619 15237
3385	0	0	Ki67+	 3620 15141
3386	0	0	Ki67+	 3621 15410
3387	0	0	Ki67+	 3623 15206
3388	0	0	Ki67+	 3623 15425
3389	0	0	Ki67+	 3625 14785
3390	0	0	Ki67+	 3628 15182
3391	0	0	Ki67+	 3630 15293
3392	0	0	Ki67+	 3631 15159
3393	0	0	Ki67+	 3631 15267
3394	0	0	Ki67+	 3633 15120
3395	0	0	Ki67+	 3633 15362
3396	0	0	Ki67+	 3634 15232
3397	0	0	Ki67+	 3635 15315
3398	0	0	Ki67+	 3644 14932
3399	0	0	Ki67+	 3646 15400
3400	0	0	Ki67+	 3647 15192
3401	0	0	Ki67+	 3647 15217
3402	0	0	Ki67+	 3651 15384
3403	0	0	Ki67+	 3652 15142
3404	0	0	Ki67+	 3653 14990
3405	0	0	Ki67+	 3653 15314
3406	0	0	Ki67+	 3654 14791
3407	0	0	Ki67+	 3654 15162
3408	0	0	Ki67+	 3654 15239
3409	0	0	Ki67+	 3654 15279
3410	0	0	Ki67+	 3655 15441
3411	0	0	Ki67+	 3658 14807
3412	0	0	Ki67+	 3660 14925
3413	0	0	Ki67+	 3660 15346
3414	0	0	Ki67+	 3667 15027
3415	0	0	Ki67+	 3669 15172
3416	0	0	Ki67+	 3670 14812
3417	0	0	Ki67+	 3673 14748
3418	0	0	Ki67+	 3674 14931
3419	0	0	Ki67+	 3675 15065
3420	0	0	Ki67+	 3675 15081
3421	0	0	Ki67+	 3678 15125
3422	0	0	Ki67+	 3678 15261
3423	0	0	Ki67+	 3679 15199
3424	0	0	Ki67+	 3681 15146
3425	0	0	Ki67+	 3682 15307
3426	0	0	Ki67+	 3682 15344
3427	0	0	Ki67+	 3683 14961
3428	0	0	Ki67+	 3684 15215
3429	0	0	Ki67+	 3686 15014
3430	0	0	Ki67+	 3690 15160
3431	0	0	Ki67+	 3691 14828
3432	0	0	Ki67+	 3694 15112
3433	0	0	Ki67+	 3695 15189
3434	0	0	Ki67+	 3696 14793
3435	0	0	Ki67+	 3698 15244
3436	0	0	Ki67+	 3700 15401
3437	0	0	Ki67+	 3701 15209
3438	0	0	Ki67+	 3703 15271
3439	0	0	Ki67+	 3705 15309
3440	0	0	Ki67+	 3705 15327
3441	0	0	Ki67+	 3706 14892
3442	0	0	Ki67+	 3706 14996
3443	0	0	Ki67+	 3707 15479
3444	0	0	Ki67+	 3709 14741
3445	0	0	Ki67+	 3711 15073
3446	0	0	Ki67+	 3713 14921
3447	0	0	Ki67+	 3714 14828
3448	0	0	Ki67+	 3714 15099
3449	0	0	Ki67+	 3715 15247
3450	0	0	Ki67+	 3716 15029
3451	0	0	Ki67+	 3720 14777
3452	0	0	Ki67+	 3722 15121
3453	0	0	Ki67+	 3724 15293
3454	0	0	Ki67+	 3725 14870
3455	0	0	Ki67+	 3726 15268
3456	0	0	Ki67+	 3726 15506
3457	0	0	Ki67+	 3728 14892
3458	0	0	Ki67+	 3731 14948
3459	0	0	Ki67+	 3733 14851
3460	0	0	Ki67+	 3733 15201
3461	0	0	Ki67+	 3734 15487
3462	0	0	Ki67+	 3734 15522
3463	0	0	Ki67+	 3736 15324
3464	0	0	Ki67+	 3739 15238
3465	0	0	Ki67+	 3747 15086
3466	0	0	Ki67+	 3752 15163
3467	0	0	Ki67+	 3754 14798
3468	0	0	Ki67+	 3754 14905
3469	0	0	Ki67+	 3761 15197
3470	0	0	Ki67+	 3765 14871
3471	0	0	Ki67+	 3766 14829
3472	0	0	Ki67+	 3766 15534
3473	0	0	Ki67+	 3773 14811
3474	0	0	Ki67+	 3776 14952
3475	0	0	Ki67+	 3777 15124
3476	0	0	Ki67+	 3785 15504
3477	0	0	Ki67+	 3794 15309
3478	0	0	Ki67+	 3797 15227
3479	0	0	Ki67+	 3798 14984
3480	0	0	Ki67+	 3806 15509
3481	0	0	Ki67+	 3809 14852
3482	0	0	Ki67+	 3810 15025
3483	0	0	Ki67+	 3810 15148
3484	0	0	Ki67+	 3818 14836
3485	0	0	Ki67+	 3818 15340
3486	0	0	Ki67+	 3820 15503
3487	0	0	Ki67+	 3821 15364
3488	0	0	Ki67+	 3824 14740
3489	0	0	Ki67+	 3826 14764
3490	0	0	Ki67+	 3830 15430
3491	0	0	Ki67+	 3832 15099
3492	0	0	Ki67+	 3832 15393
3493	0	0	Ki67+	 3833 14874
3494	0	0	Ki67+	 3833 15533
3495	0	0	Ki67+	 3836 15141
3496	0	0	Ki67+	 3837 15322
3497	0	0	Ki67+	 3838 15065
3498	0	0	Ki67+	 3838 15346
3499	0	0	Ki67+	 3842 15456
3500	0	0	Ki67+	 3845 15490
3501	0	0	Ki67+	 3848 15364
3502	0	0	Ki67+	 3851 14880
3503	0	0	Ki67+	 3851 14901
3504	0	0	Ki67+	 3854 15106
3505	0	0	Ki67+	 3854 15535
3506	0	0	Ki67+	 3855 15504
3507	0	0	Ki67+	 3856 15430
3508	0	0	Ki67+	 3858 15491
3509	0	0	Ki67+	 3859 14918
3510	0	0	Ki67+	 3862 15139
3511	0	0	Ki67+	 3862 15313
3512	0	0	Ki67+	 3863 14762
3513	0	0	Ki67+	 3866 15506
3514	0	0	Ki67+	 3867 14742
3515	0	0	Ki67+	 3868 15391
3516	0	0	Ki67+	 3869 14855
3517	0	0	Ki67+	 3870 14815
3518	0	0	Ki67+	 3874 14787
3519	0	0	Ki67+	 3875 15416
3520	0	0	Ki67+	 3879 15449
3521	0	0	Ki67+	 3883 14901
3522	0	0	Ki67+	 3883 15344
3523	0	0	Ki67+	 3888 15530
3524	0	0	Ki67+	 3892 14927
3525	0	0	Ki67+	 3892 15317
3526	0	0	Ki67+	 3896 14893
3527	0	0	Ki67+	 3902 14760
3528	0	0	Ki67+	 3904 14920
3529	0	0	Ki67+	 3904 15246
3530	0	0	Ki67+	 3905 14794
3531	0	0	Ki67+	 3907 14948
3532	0	0	Ki67+	 3915 14974
3533	0	0	Ki67+	 3923 14821
3534	0	0	Ki67+	 3925 14757
3535	0	0	Ki67+	 3937 14994
3536	0	0	Ki67+	 3938 14844
3537	0	0	Ki67+	 3940 15278
3538	0	0	Ki67+	 3949 14867
3539	0	0	Ki67+	 3951 14746
3540	0	0	Ki67+	 3951 15302
3541	0	0	Ki67+	 3954 14797
3542	0	0	Ki67+	 3962 14778
3543	0	0	Ki67+	 3967 14893
3544	0	0	Ki67+	 3967 15057
3545	0	0	Ki67+	 3970 15263
3546	0	0	Ki67+	 3972 15069
3547	0	0	Ki67+	 3973 14916
3548	0	0	Ki67+	 3973 15326
3549	0	0	Ki67+	 3976 14737
3550	0	0	Ki67+	 3984 15283
3551	0	0	Ki67+	 3985 15024
3552	0	0	Ki67+	 3985 15318
3553	0	0	Ki67+	 3988 14930
3554	0	0	Ki67+	 3988 14983
3555	0	0	Ki67+	 3991 14794
3556	0	0	Ki67+	 3991 15331
3557	0	0	Ki67+	 3992 15057
3558	0	0	Ki67+	 3994 15069
3559	0	0	Ki67+	 3994 15111
3560	0	0	Ki67+	 4003 14869
3561	0	0	Ki67+	 4003 15130
3562	0	0	Ki67+	 4004 15367
3563	0	0	Ki67+	 4005 15312
3564	0	0	Ki67+	 4007 14801
3565	0	0	Ki67+	 4008 14967
3566	0	0	Ki67+	 4009 14763
3567	0	0	Ki67+	 4011 15345
3568	0	0	Ki67+	 4012 15106
3569	0	0	Ki67+	 4016 15365
3570	0	0	Ki67+	 4019 15012
3571	0	0	Ki67+	 4020 15031
3572	0	0	Ki67+	 4025 14862
3573	0	0	Ki67+	 4026 15329
3574	0	0	Ki67+	 4030 14967
3575	0	0	Ki67+	 4035 15393
3576	0	0	Ki67+	 4041 14887
3577	0	0	Ki67+	 4041 15078
3578	0	0	Ki67+	 4049 15111
3579	0	0	Ki67+	 4050 15147
3580	0	0	Ki67+	 4050 15423
3581	0	0	Ki67+	 4051 14914
3582	0	0	Ki67+	 4052 15359
3583	0	0	Ki67+	 4054 15008
3584	0	0	Ki67+	 4054 15038
3585	0	0	Ki67+	 4054 15376
3586	0	0	Ki67+	 4058 14929
3587	0	0	Ki67+	 4058 15161
3588	0	0	Ki67+	 4061 14961
3589	0	0	Ki67+	 4065 14948
3590	0	0	Ki67+	 4066 15083
3591	0	0	Ki67+	 4067 15144
3592	0	0	Ki67+	 4069 15190
3593	0	0	Ki67+	 4070 15355
3594	0	0	Ki67+	 4077 15527
3595	0	0	Ki67+	 4081 15167
3596	0	0	Ki67+	 4082 15032
3597	0	0	Ki67+	 4082 15051
3598	0	0	Ki67+	 4085 15233
3599	0	0	Ki67+	 4087 14887
3600	0	0	Ki67+	 4087 14958
3601	0	0	Ki67+	 4087 14998
3602	0	0	Ki67+	 4093 15385
3603	0	0	Ki67+	 4094 15413
3604	0	0	Ki67+	 4096 15533
3605	0	0	Ki67+	 4102 14789
3606	0	0	Ki67+	 4103 15198
3607	0	0	Ki67+	 4106 15470
3608	0	0	Ki67+	 4114 15351
3609	0	0	Ki67+	 4118 15200
3610	0	0	Ki67+	 4121 15334
3611	0	0	Ki67+	 4127 15051
3612	0	0	Ki67+	 4127 15122
3613	0	0	Ki67+	 4127 15249
3614	0	0	Ki67+	 4128 15219
3615	0	0	Ki67+	 4132 15367
3616	0	0	Ki67+	 4133 15163
3617	0	0	Ki67+	 4134 15021
3618	0	0	Ki67+	 4139 15111
3619	0	0	Ki67+	 4141 15130
3620	0	0	Ki67+	 4143 15230
3621	0	0	Ki67+	 4147 15144
3622	0	0	Ki67+	 4147 15257
3623	0	0	Ki67+	 4148 14893
3624	0	0	Ki67+	 4151 14746
3625	0	0	Ki67+	 4152 15413
3626	0	0	Ki67+	 4153 15200
3627	0	0	Ki67+	 4154 15393
3628	0	0	Ki67+	 4159 15336
3629	0	0	Ki67+	 4161 15434
3630	0	0	Ki67+	 4165 15118
3631	0	0	Ki67+	 4166 15248
3632	0	0	Ki67+	 4169 15313
3633	0	0	Ki67+	 4170 14768
3634	0	0	Ki67+	 4170 15297
3635	0	0	Ki67+	 4174 15346
3636	0	0	Ki67+	 4175 15132
3637	0	0	Ki67+	 4177 15216
3638	0	0	Ki67+	 4179 15153
3639	0	0	Ki67+	 4179 15466
3640	0	0	Ki67+	 4186 15184
3641	0	0	Ki67+	 4186 15268
3642	0	0	Ki67+	 4188 15428
3643	0	0	Ki67+	 4190 15224
3644	0	0	Ki67+	 4194 15261
3645	0	0	Ki67+	 4198 15317
3646	0	0	Ki67+	 4203 15278
3647	0	0	Ki67+	 4207 15194
3648	0	0	Ki67+	 4208 14767
3649	0	0	Ki67+	 4208 15294
3650	0	0	Ki67+	 4208 15416
3651	0	0	Ki67+	 4223 15311
3652	0	0	Ki67+	 3427 15933
3653	0	0	Ki67+	 3448 16082
3654	0	0	Ki67+	 3454 16026
3655	0	0	Ki67+	 3463 16281
3656	0	0	Ki67+	 3464 15960
3657	0	0	Ki67+	 3472 16018
3658	0	0	Ki67+	 3474 16046
3659	0	0	Ki67+	 3478 16072
3660	0	0	Ki67+	 3478 16145
3661	0	0	Ki67+	 3480 15970
3662	0	0	Ki67+	 3488 16096
3663	0	0	Ki67+	 3492 16073
3664	0	0	Ki67+	 3511 16159
3665	0	0	Ki67+	 3522 16127
3666	0	0	Ki67+	 3536 15659
3667	0	0	Ki67+	 3536 16181
3668	0	0	Ki67+	 3537 16015
3669	0	0	Ki67+	 3538 16149
3670	0	0	Ki67+	 3542 15689
3671	0	0	Ki67+	 3557 16223
3672	0	0	Ki67+	 3558 16191
3673	0	0	Ki67+	 3560 16045
3674	0	0	Ki67+	 3563 16097
3675	0	0	Ki67+	 3565 15629
3676	0	0	Ki67+	 3567 15545
3677	0	0	Ki67+	 3570 15708
3678	0	0	Ki67+	 3577 15651
3679	0	0	Ki67+	 3581 16232
3680	0	0	Ki67+	 3589 15721
3681	0	0	Ki67+	 3589 16005
3682	0	0	Ki67+	 3596 15603
3683	0	0	Ki67+	 3600 15751
3684	0	0	Ki67+	 3600 16268
3685	0	0	Ki67+	 3611 16077
3686	0	0	Ki67+	 3612 15663
3687	0	0	Ki67+	 3614 15583
3688	0	0	Ki67+	 3619 15569
3689	0	0	Ki67+	 3619 15761
3690	0	0	Ki67+	 3619 16127
3691	0	0	Ki67+	 3632 16313
3692	0	0	Ki67+	 3635 16180
3693	0	0	Ki67+	 3641 15555
3694	0	0	Ki67+	 3641 16153
3695	0	0	Ki67+	 3643 15763
3696	0	0	Ki67+	 3645 15988
3697	0	0	Ki67+	 3646 15590
3698	0	0	Ki67+	 3648 16220
3699	0	0	Ki67+	 3649 15571
3700	0	0	Ki67+	 3659 16264
3701	0	0	Ki67+	 3664 15783
3702	0	0	Ki67+	 3667 16167
3703	0	0	Ki67+	 3670 16202
3704	0	0	Ki67+	 3670 16297
3705	0	0	Ki67+	 3671 15664
3706	0	0	Ki67+	 3676 15940
3707	0	0	Ki67+	 3678 16264
3708	0	0	Ki67+	 3679 16002
3709	0	0	Ki67+	 3679 16243
3710	0	0	Ki67+	 3681 15564
3711	0	0	Ki67+	 3688 15582
3712	0	0	Ki67+	 3689 16171
3713	0	0	Ki67+	 3698 16140
3714	0	0	Ki67+	 3699 16208
3715	0	0	Ki67+	 3700 16230
3716	0	0	Ki67+	 3703 16331
3717	0	0	Ki67+	 3705 15539
3718	0	0	Ki67+	 3723 16256
3719	0	0	Ki67+	 3725 15552
3720	0	0	Ki67+	 3726 16182
3721	0	0	Ki67+	 3727 16225
3722	0	0	Ki67+	 3730 16320
3723	0	0	Ki67+	 3731 15884
3724	0	0	Ki67+	 3733 15803
3725	0	0	Ki67+	 3744 15649
3726	0	0	Ki67+	 3745 15888
3727	0	0	Ki67+	 3748 15589
3728	0	0	Ki67+	 3755 15554
3729	0	0	Ki67+	 3755 16135
3730	0	0	Ki67+	 3756 16145
3731	0	0	Ki67+	 3764 15798
3732	0	0	Ki67+	 3765 15613
3733	0	0	Ki67+	 3765 16295
3734	0	0	Ki67+	 3769 16214
3735	0	0	Ki67+	 3772 16325
3736	0	0	Ki67+	 3774 15893
3737	0	0	Ki67+	 3775 16240
3738	0	0	Ki67+	 3779 15811
3739	0	0	Ki67+	 3789 16192
3740	0	0	Ki67+	 3793 16236
3741	0	0	Ki67+	 3796 16284
3742	0	0	Ki67+	 3803 15587
3743	0	0	Ki67+	 3805 15767
3744	0	0	Ki67+	 3807 16097
3745	0	0	Ki67+	 3808 15559
3746	0	0	Ki67+	 3809 16127
3747	0	0	Ki67+	 3809 16319
3748	0	0	Ki67+	 3816 16230
3749	0	0	Ki67+	 3821 15931
3750	0	0	Ki67+	 3824 15998
3751	0	0	Ki67+	 3831 16078
3752	0	0	Ki67+	 3833 15777
3753	0	0	Ki67+	 3836 15920
3754	0	0	Ki67+	 3838 15971
3755	0	0	Ki67+	 3838 16171
3756	0	0	Ki67+	 3842 15935
3757	0	0	Ki67+	 3861 15554
3758	0	0	Ki67+	 3861 15987
3759	0	0	Ki67+	 3865 15961
3760	0	0	Ki67+	 3866 15790
3761	0	0	Ki67+	 3866 16327
3762	0	0	Ki67+	 3867 16250
3763	0	0	Ki67+	 3868 16176
3764	0	0	Ki67+	 3881 15998
3765	0	0	Ki67+	 3882 16139
3766	0	0	Ki67+	 3884 15981
3767	0	0	Ki67+	 3887 15959
3768	0	0	Ki67+	 3888 15769
3769	0	0	Ki67+	 3892 16136
3770	0	0	Ki67+	 3895 15599
3771	0	0	Ki67+	 3896 16252
3772	0	0	Ki67+	 3898 16264
3773	0	0	Ki67+	 3901 16105
3774	0	0	Ki67+	 3901 16278
3775	0	0	Ki67+	 3903 15793
3776	0	0	Ki67+	 3905 15956
3777	0	0	Ki67+	 3908 16319
3778	0	0	Ki67+	 3909 15570
3779	0	0	Ki67+	 3910 15993
3780	0	0	Ki67+	 3914 16181
3781	0	0	Ki67+	 3917 16099
3782	0	0	Ki67+	 3917 16327
3783	0	0	Ki67+	 3919 16032
3784	0	0	Ki67+	 3920 15551
3785	0	0	Ki67+	 3922 16015
3786	0	0	Ki67+	 3923 16250
3787	0	0	Ki67+	 3926 16287
3788	0	0	Ki67+	 3929 16114
3789	0	0	Ki67+	 3931 15973
3790	0	0	Ki67+	 3932 16218
3791	0	0	Ki67+	 3933 16163
3792	0	0	Ki67+	 3941 15987
3793	0	0	Ki67+	 3942 16183
3794	0	0	Ki67+	 3942 16313
3795	0	0	Ki67+	 3951 16303
3796	0	0	Ki67+	 3953 15755
3797	0	0	Ki67+	 3955 16120
3798	0	0	Ki67+	 3958 15788
3799	0	0	Ki67+	 3958 16001
3800	0	0	Ki67+	 3967 16175
3801	0	0	Ki67+	 3967 16317
3802	0	0	Ki67+	 3968 16191
3803	0	0	Ki67+	 3969 16091
3804	0	0	Ki67+	 3970 15986
3805	0	0	Ki67+	 3973 15763
3806	0	0	Ki67+	 3977 15778
3807	0	0	Ki67+	 3980 16062
3808	0	0	Ki67+	 3980 16168
3809	0	0	Ki67+	 3982 16018
3810	0	0	Ki67+	 3983 16262
3811	0	0	Ki67+	 3992 15784
3812	0	0	Ki67+	 3994 16195
3813	0	0	Ki67+	 4000 16315
3814	0	0	Ki67+	 4003 15755
3815	0	0	Ki67+	 4005 15971
3816	0	0	Ki67+	 4005 16283
3817	0	0	Ki67+	 4007 15912
3818	0	0	Ki67+	 4007 16242
3819	0	0	Ki67+	 4009 16182
3820	0	0	Ki67+	 4016 16224
3821	0	0	Ki67+	 4020 15770
3822	0	0	Ki67+	 4022 15897
3823	0	0	Ki67+	 4026 16303
3824	0	0	Ki67+	 4027 16292
3825	0	0	Ki67+	 4032 15906
3826	0	0	Ki67+	 4036 16263
3827	0	0	Ki67+	 4037 15970
3828	0	0	Ki67+	 4040 15918
3829	0	0	Ki67+	 4045 16009
3830	0	0	Ki67+	 4049 15597
3831	0	0	Ki67+	 4050 15784
3832	0	0	Ki67+	 4050 15945
3833	0	0	Ki67+	 4063 16283
3834	0	0	Ki67+	 4064 15916
3835	0	0	Ki67+	 4066 16248
3836	0	0	Ki67+	 4067 15875
3837	0	0	Ki67+	 4067 16163
3838	0	0	Ki67+	 4072 15816
3839	0	0	Ki67+	 4073 15767
3840	0	0	Ki67+	 4075 16014
3841	0	0	Ki67+	 4075 16223
3842	0	0	Ki67+	 4080 15797
3843	0	0	Ki67+	 4082 16162
3844	0	0	Ki67+	 4089 15584
3845	0	0	Ki67+	 4089 15897
3846	0	0	Ki67+	 4095 15788
3847	0	0	Ki67+	 4101 15940
3848	0	0	Ki67+	 4102 15965
3849	0	0	Ki67+	 4108 15857
3850	0	0	Ki67+	 4115 15731
3851	0	0	Ki67+	 4116 15768
3852	0	0	Ki67+	 4117 16111
3853	0	0	Ki67+	 4118 15749
3854	0	0	Ki67+	 4119 15595
3855	0	0	Ki67+	 4125 16032
3856	0	0	Ki67+	 4126 15866
3857	0	0	Ki67+	 4128 15931
3858	0	0	Ki67+	 4130 15825
3859	0	0	Ki67+	 4140 15594
3860	0	0	Ki67+	 4140 15906
3861	0	0	Ki67+	 4142 15569
3862	0	0	Ki67+	 4143 16013
3863	0	0	Ki67+	 4143 16122
3864	0	0	Ki67+	 4147 15739
3865	0	0	Ki67+	 4150 15768
3866	0	0	Ki67+	 4151 15954
3867	0	0	Ki67+	 4151 16199
3868	0	0	Ki67+	 4154 15798
3869	0	0	Ki67+	 4154 15862
3870	0	0	Ki67+	 4155 16070
3871	0	0	Ki67+	 4162 15932
3872	0	0	Ki67+	 4164 15987
3873	0	0	Ki67+	 4166 15790
3874	0	0	Ki67+	 4168 16130
3875	0	0	Ki67+	 4170 16103
3876	0	0	Ki67+	 4171 15831
3877	0	0	Ki67+	 4176 15604
3878	0	0	Ki67+	 4178 15719
3879	0	0	Ki67+	 4182 16131
3880	0	0	Ki67+	 4188 15572
3881	0	0	Ki67+	 4191 15937
3882	0	0	Ki67+	 4193 15756
3883	0	0	Ki67+	 4194 15721
3884	0	0	Ki67+	 4196 15787
3885	0	0	Ki67+	 4199 16159
3886	0	0	Ki67+	 4200 15583
3887	0	0	Ki67+	 4203 15994
3888	0	0	Ki67+	 4207 15799
3889	0	0	Ki67+	 4208 15618
3890	0	0	Ki67+	 4208 16123
3891	0	0	Ki67+	 4209 15656
3892	0	0	Ki67+	 4210 15843
3893	0	0	Ki67+	 4210 16211
3894	0	0	Ki67+	 4216 16244
3895	0	0	Ki67+	 4218 15931
3896	0	0	Ki67+	 4219 15963
3897	0	0	Ki67+	 4220 15731
3898	0	0	Ki67+	 3425 16372
3899	0	0	Ki67+	 3452 16415
3900	0	0	Ki67+	 3458 16386
3901	0	0	Ki67+	 3463 16363
3902	0	0	Ki67+	 3467 16435
3903	0	0	Ki67+	 3479 16462
3904	0	0	Ki67+	 3488 16386
3905	0	0	Ki67+	 3490 16403
3906	0	0	Ki67+	 3502 16427
3907	0	0	Ki67+	 3508 16507
3908	0	0	Ki67+	 3520 16429
3909	0	0	Ki67+	 3525 16472
3910	0	0	Ki67+	 3553 16492
3911	0	0	Ki67+	 3557 16578
3912	0	0	Ki67+	 3559 16528
3913	0	0	Ki67+	 3564 16464
3914	0	0	Ki67+	 3578 16513
3915	0	0	Ki67+	 3582 16493
3916	0	0	Ki67+	 3583 16533
3917	0	0	Ki67+	 3590 16594
3918	0	0	Ki67+	 3595 16407
3919	0	0	Ki67+	 3607 16419
3920	0	0	Ki67+	 3623 16610
3921	0	0	Ki67+	 3636 16465
3922	0	0	Ki67+	 3643 16445
3923	0	0	Ki67+	 3647 16352
3924	0	0	Ki67+	 3653 16338
3925	0	0	Ki67+	 3660 16481
3926	0	0	Ki67+	 3672 16446
3927	0	0	Ki67+	 3673 16353
3928	0	0	Ki67+	 3673 16471
3929	0	0	Ki67+	 3676 16502
3930	0	0	Ki67+	 3677 16514
3931	0	0	Ki67+	 3690 16532
3932	0	0	Ki67+	 3693 16428
3933	0	0	Ki67+	 3702 16481
3934	0	0	Ki67+	 3704 16457
3935	0	0	Ki67+	 3707 16535
3936	0	0	Ki67+	 3709 16510
3937	0	0	Ki67+	 3717 16411
3938	0	0	Ki67+	 3718 16437
3939	0	0	Ki67+	 3727 16507
3940	0	0	Ki67+	 3744 16567
3941	0	0	Ki67+	 3749 16491
3942	0	0	Ki67+	 3752 16404
3943	0	0	Ki67+	 3755 16513
3944	0	0	Ki67+	 3763 16380
3945	0	0	Ki67+	 3778 16489
3946	0	0	Ki67+	 3780 16402
3947	0	0	Ki67+	 3793 16371
3948	0	0	Ki67+	 3808 16356
3949	0	0	Ki67+	 3810 16397
3950	0	0	Ki67+	 3818 16895
3951	0	0	Ki67+	 3821 16479
3952	0	0	Ki67+	 3823 16349
3953	0	0	Ki67+	 3827 16366
3954	0	0	Ki67+	 3840 16420
3955	0	0	Ki67+	 3848 16381
3956	0	0	Ki67+	 3859 16470
3957	0	0	Ki67+	 3867 16512
3958	0	0	Ki67+	 3868 16398
3959	0	0	Ki67+	 3898 16408
3960	0	0	Ki67+	 3900 17030
3961	0	0	Ki67+	 3902 16443
3962	0	0	Ki67+	 3905 17132
3963	0	0	Ki67+	 3914 17094
3964	0	0	Ki67+	 3915 17038
3965	0	0	Ki67+	 3915 17062
3966	0	0	Ki67+	 3924 16364
3967	0	0	Ki67+	 3925 16389
3968	0	0	Ki67+	 3931 17044
3969	0	0	Ki67+	 3932 16412
3970	0	0	Ki67+	 3933 17062
3971	0	0	Ki67+	 3939 16352
3972	0	0	Ki67+	 3941 16380
3973	0	0	Ki67+	 3942 17119
3974	0	0	Ki67+	 3953 16381
3975	0	0	Ki67+	 3953 17091
3976	0	0	Ki67+	 3966 16341
3977	0	0	Ki67+	 3975 17104
3978	0	0	Ki67+	 3986 17091
3979	0	0	Ki67+	 3996 17108
3980	0	0	Ki67+	 4014 17128
3981	0	0	Ki67+	 4023 16380
3982	0	0	Ki67+	 4030 16565
3983	0	0	Ki67+	 4048 17115
3984	0	0	Ki67+	 4056 16392
3985	0	0	Ki67+	 4070 16962
3986	0	0	Ki67+	 4071 16980
3987	0	0	Ki67+	 4079 16733
3988	0	0	Ki67+	 4128 16992
3989	0	0	Ki67+	 4165 16566
3990	0	0	Ki67+	 4167 16628
3991	0	0	Ki67+	 3796 17173
3992	0	0	Ki67+	 3807 17142
3993	0	0	Ki67+	 3811 17229
3994	0	0	Ki67+	 3816 17199
3995	0	0	Ki67+	 3822 17160
3996	0	0	Ki67+	 3841 17249
3997	0	0	Ki67+	 3843 17171
3998	0	0	Ki67+	 3845 17204
3999	0	0	Ki67+	 3845 17230
4000	0	0	Ki67+	 3860 17151
4001	0	0	Ki67+	 3871 17247
4002	0	0	Ki67+	 3879 17265
4003	0	0	Ki67+	 3891 17142
4004	0	0	Ki67+	 3892 17165
4005	0	0	Ki67+	 3898 17220
4006	0	0	Ki67+	 3901 17363
4007	0	0	Ki67+	 3905 17151
4008	0	0	Ki67+	 3907 17385
4009	0	0	Ki67+	 3916 17175
4010	0	0	Ki67+	 3918 17204
4011	0	0	Ki67+	 3918 17257
4012	0	0	Ki67+	 3923 17230
4013	0	0	Ki67+	 3930 17340
4014	0	0	Ki67+	 3937 17326
4015	0	0	Ki67+	 3938 17143
4016	0	0	Ki67+	 3942 17261
4017	0	0	Ki67+	 3943 17188
4018	0	0	Ki67+	 3944 17204
4019	0	0	Ki67+	 3944 17442
4020	0	0	Ki67+	 3953 17359
4021	0	0	Ki67+	 3956 17146
4022	0	0	Ki67+	 3957 17485
4023	0	0	Ki67+	 3967 17239
4024	0	0	Ki67+	 3973 17273
4025	0	0	Ki67+	 3973 17539
4026	0	0	Ki67+	 3978 17176
4027	0	0	Ki67+	 3981 17296
4028	0	0	Ki67+	 3987 17329
4029	0	0	Ki67+	 3988 17205
4030	0	0	Ki67+	 3988 17365
4031	0	0	Ki67+	 3990 17648
4032	0	0	Ki67+	 3996 17550
4033	0	0	Ki67+	 3999 17416
4034	0	0	Ki67+	 4000 17460
4035	0	0	Ki67+	 4005 17168
4036	0	0	Ki67+	 4005 17190
4037	0	0	Ki67+	 4014 17662
4038	0	0	Ki67+	 4017 17438
4039	0	0	Ki67+	 4017 17690
4040	0	0	Ki67+	 4018 17334
4041	0	0	Ki67+	 4019 17379
4042	0	0	Ki67+	 4019 17587
4043	0	0	Ki67+	 4021 17453
4044	0	0	Ki67+	 4022 17617
4045	0	0	Ki67+	 4026 17184
4046	0	0	Ki67+	 4028 17649
4047	0	0	Ki67+	 4029 17300
4048	0	0	Ki67+	 4030 17412
4049	0	0	Ki67+	 4032 17151
4050	0	0	Ki67+	 4034 17881
4051	0	0	Ki67+	 4035 17719
4052	0	0	Ki67+	 4036 17677
4053	0	0	Ki67+	 4036 17832
4054	0	0	Ki67+	 4038 17394
4055	0	0	Ki67+	 4038 17490
4056	0	0	Ki67+	 4042 17584
4057	0	0	Ki67+	 4042 17705
4058	0	0	Ki67+	 4043 17335
4059	0	0	Ki67+	 4046 17452
4060	0	0	Ki67+	 4049 17178
4061	0	0	Ki67+	 4049 17225
4062	0	0	Ki67+	 4054 17854
4063	0	0	Ki67+	 4055 17473
4064	0	0	Ki67+	 4057 17666
4065	0	0	Ki67+	 4059 17649
4066	0	0	Ki67+	 4059 17701
4067	0	0	Ki67+	 4060 17156
4068	0	0	Ki67+	 4060 17330
4069	0	0	Ki67+	 4060 17380
4070	0	0	Ki67+	 4060 17734
4071	0	0	Ki67+	 4070 17763
4072	0	0	Ki67+	 4075 17142
4073	0	0	Ki67+	 4075 17193
4074	0	0	Ki67+	 4076 17475
4075	0	0	Ki67+	 4077 17438
4076	0	0	Ki67+	 4080 17215
4077	0	0	Ki67+	 4086 17417
4078	0	0	Ki67+	 4089 17165
4079	0	0	Ki67+	 4091 17692
4080	0	0	Ki67+	 4093 17819
4081	0	0	Ki67+	 4094 17205
4082	0	0	Ki67+	 4094 17746
4083	0	0	Ki67+	 4096 17762
4084	0	0	Ki67+	 4096 17781
4085	0	0	Ki67+	 4099 17243
4086	0	0	Ki67+	 4100 17403
4087	0	0	Ki67+	 4106 17417
4088	0	0	Ki67+	 4108 17321
4089	0	0	Ki67+	 4110 17294
4090	0	0	Ki67+	 4111 17819
4091	0	0	Ki67+	 4113 17790
4092	0	0	Ki67+	 4116 17218
4093	0	0	Ki67+	 4117 17514
4094	0	0	Ki67+	 4117 17706
4095	0	0	Ki67+	 4120 17442
4096	0	0	Ki67+	 4122 17499
4097	0	0	Ki67+	 4122 17744
4098	0	0	Ki67+	 4125 17267
4099	0	0	Ki67+	 4126 17417
4100	0	0	Ki67+	 4128 17237
4101	0	0	Ki67+	 4129 17790
4102	0	0	Ki67+	 4130 17200
4103	0	0	Ki67+	 4130 17306
4104	0	0	Ki67+	 4130 17527
4105	0	0	Ki67+	 4130 17543
4106	0	0	Ki67+	 4131 17566
4107	0	0	Ki67+	 4134 17386
4108	0	0	Ki67+	 4134 17773
4109	0	0	Ki67+	 4135 17510
4110	0	0	Ki67+	 4138 17732
4111	0	0	Ki67+	 4144 17334
4112	0	0	Ki67+	 4146 17305
4113	0	0	Ki67+	 4149 17809
4114	0	0	Ki67+	 4155 17474
4115	0	0	Ki67+	 4156 17292
4116	0	0	Ki67+	 4156 17866
4117	0	0	Ki67+	 4158 17380
4118	0	0	Ki67+	 4159 17426
4119	0	0	Ki67+	 4162 17585
4120	0	0	Ki67+	 4163 17822
4121	0	0	Ki67+	 4164 17266
4122	0	0	Ki67+	 4165 17342
4123	0	0	Ki67+	 4166 17748
4124	0	0	Ki67+	 4167 17398
4125	0	0	Ki67+	 4167 17877
4126	0	0	Ki67+	 4169 17284
4127	0	0	Ki67+	 4173 17591
4128	0	0	Ki67+	 4176 17431
4129	0	0	Ki67+	 4179 17759
4130	0	0	Ki67+	 4180 17312
4131	0	0	Ki67+	 4185 17486
4132	0	0	Ki67+	 4191 17360
4133	0	0	Ki67+	 4191 17386
4134	0	0	Ki67+	 4193 17320
4135	0	0	Ki67+	 4196 17434
4136	0	0	Ki67+	 4210 17388
4137	0	0	Ki67+	 4213 17770
4138	0	0	Ki67+	 4220 17361
4139	0	0	Ki67+	 4220 17858
4140	0	0	Ki67+	 4107 17952
4141	0	0	Ki67+	 4232 8098
4142	0	0	Ki67+	 4238 7842
4143	0	0	Ki67+	 4238 7879
4144	0	0	Ki67+	 4239 7810
4145	0	0	Ki67+	 4249 7905
4146	0	0	Ki67+	 4270 7937
4147	0	0	Ki67+	 4287 7954
4148	0	0	Ki67+	 4289 7665
4149	0	0	Ki67+	 4293 8022
4150	0	0	Ki67+	 4297 7983
4151	0	0	Ki67+	 4298 7728
4152	0	0	Ki67+	 4304 7767
4153	0	0	Ki67+	 4306 8009
4154	0	0	Ki67+	 4308 7648
4155	0	0	Ki67+	 4309 7698
4156	0	0	Ki67+	 4315 8039
4157	0	0	Ki67+	 4333 7710
4158	0	0	Ki67+	 4335 7619
4159	0	0	Ki67+	 4341 7800
4160	0	0	Ki67+	 4341 7835
4161	0	0	Ki67+	 4341 7879
4162	0	0	Ki67+	 4345 8095
4163	0	0	Ki67+	 4346 7897
4164	0	0	Ki67+	 4353 7847
4165	0	0	Ki67+	 4356 7928
4166	0	0	Ki67+	 4359 7639
4167	0	0	Ki67+	 4360 7965
4168	0	0	Ki67+	 4368 7564
4169	0	0	Ki67+	 4369 7687
4170	0	0	Ki67+	 4374 7660
4171	0	0	Ki67+	 4376 7549
4172	0	0	Ki67+	 4377 7974
4173	0	0	Ki67+	 4389 7963
4174	0	0	Ki67+	 4394 7524
4175	0	0	Ki67+	 4395 7671
4176	0	0	Ki67+	 4395 8066
4177	0	0	Ki67+	 4396 7582
4178	0	0	Ki67+	 4397 7620
4179	0	0	Ki67+	 4398 7661
4180	0	0	Ki67+	 4403 7554
4181	0	0	Ki67+	 4411 7694
4182	0	0	Ki67+	 4420 7528
4183	0	0	Ki67+	 4421 7629
4184	0	0	Ki67+	 4429 8102
4185	0	0	Ki67+	 4430 7654
4186	0	0	Ki67+	 4430 7679
4187	0	0	Ki67+	 4435 7704
4188	0	0	Ki67+	 4443 7533
4189	0	0	Ki67+	 4449 7570
4190	0	0	Ki67+	 4453 7718
4191	0	0	Ki67+	 4459 7643
4192	0	0	Ki67+	 4464 7666
4193	0	0	Ki67+	 4466 7508
4194	0	0	Ki67+	 4468 7677
4195	0	0	Ki67+	 4472 7581
4196	0	0	Ki67+	 4480 7639
4197	0	0	Ki67+	 4480 7696
4198	0	0	Ki67+	 4487 7543
4199	0	0	Ki67+	 4488 7609
4200	0	0	Ki67+	 4490 7495
4201	0	0	Ki67+	 4491 7731
4202	0	0	Ki67+	 4493 7668
4203	0	0	Ki67+	 4500 7610
4204	0	0	Ki67+	 4505 7701
4205	0	0	Ki67+	 4510 7506
4206	0	0	Ki67+	 4511 7792
4207	0	0	Ki67+	 4521 7669
4208	0	0	Ki67+	 4527 7704
4209	0	0	Ki67+	 4529 7635
4210	0	0	Ki67+	 4530 7496
4211	0	0	Ki67+	 4531 7465
4212	0	0	Ki67+	 4544 7641
4213	0	0	Ki67+	 4544 7763
4214	0	0	Ki67+	 4546 7602
4215	0	0	Ki67+	 4547 7816
4216	0	0	Ki67+	 4554 7689
4217	0	0	Ki67+	 4556 7767
4218	0	0	Ki67+	 4559 7841
4219	0	0	Ki67+	 4563 7640
4220	0	0	Ki67+	 4563 7874
4221	0	0	Ki67+	 4567 7440
4222	0	0	Ki67+	 4571 7889
4223	0	0	Ki67+	 4572 7505
4224	0	0	Ki67+	 4575 7700
4225	0	0	Ki67+	 4575 7804
4226	0	0	Ki67+	 4578 7428
4227	0	0	Ki67+	 4582 7471
4228	0	0	Ki67+	 4583 7818
4229	0	0	Ki67+	 4587 7794
4230	0	0	Ki67+	 4592 7663
4231	0	0	Ki67+	 4592 7756
4232	0	0	Ki67+	 4597 7865
4233	0	0	Ki67+	 4598 7709
4234	0	0	Ki67+	 4603 7497
4235	0	0	Ki67+	 4603 7664
4236	0	0	Ki67+	 4604 7685
4237	0	0	Ki67+	 4607 8044
4238	0	0	Ki67+	 4611 7519
4239	0	0	Ki67+	 4611 7759
4240	0	0	Ki67+	 4612 7416
4241	0	0	Ki67+	 4614 7785
4242	0	0	Ki67+	 4614 7807
4243	0	0	Ki67+	 4616 7635
4244	0	0	Ki67+	 4616 7929
4245	0	0	Ki67+	 4627 8045
4246	0	0	Ki67+	 4629 7390
4247	0	0	Ki67+	 4630 7941
4248	0	0	Ki67+	 4631 7887
4249	0	0	Ki67+	 4635 7688
4250	0	0	Ki67+	 4636 7930
4251	0	0	Ki67+	 4636 7951
4252	0	0	Ki67+	 4637 7709
4253	0	0	Ki67+	 4642 7991
4254	0	0	Ki67+	 4648 7466
4255	0	0	Ki67+	 4648 7525
4256	0	0	Ki67+	 4654 7388
4257	0	0	Ki67+	 4660 7660
4258	0	0	Ki67+	 4665 7970
4259	0	0	Ki67+	 4666 7476
4260	0	0	Ki67+	 4666 8013
4261	0	0	Ki67+	 4667 7726
4262	0	0	Ki67+	 4678 8023
4263	0	0	Ki67+	 4681 7697
4264	0	0	Ki67+	 4682 7432
4265	0	0	Ki67+	 4687 7733
4266	0	0	Ki67+	 4688 7544
4267	0	0	Ki67+	 4692 7394
4268	0	0	Ki67+	 4693 7906
4269	0	0	Ki67+	 4696 7765
4270	0	0	Ki67+	 4698 7471
4271	0	0	Ki67+	 4698 7492
4272	0	0	Ki67+	 4699 7332
4273	0	0	Ki67+	 4699 7368
4274	0	0	Ki67+	 4702 7980
4275	0	0	Ki67+	 4706 7808
4276	0	0	Ki67+	 4709 7943
4277	0	0	Ki67+	 4711 7842
4278	0	0	Ki67+	 4711 7926
4279	0	0	Ki67+	 4712 7858
4280	0	0	Ki67+	 4719 8061
4281	0	0	Ki67+	 4720 7988
4282	0	0	Ki67+	 4721 8085
4283	0	0	Ki67+	 4723 7366
4284	0	0	Ki67+	 4725 7427
4285	0	0	Ki67+	 4728 8000
4286	0	0	Ki67+	 4730 7881
4287	0	0	Ki67+	 4731 7399
4288	0	0	Ki67+	 4734 7907
4289	0	0	Ki67+	 4739 7966
4290	0	0	Ki67+	 4742 7943
4291	0	0	Ki67+	 4744 7987
4292	0	0	Ki67+	 4748 7363
4293	0	0	Ki67+	 4748 8046
4294	0	0	Ki67+	 4751 7476
4295	0	0	Ki67+	 4753 7503
4296	0	0	Ki67+	 4755 7442
4297	0	0	Ki67+	 4759 7413
4298	0	0	Ki67+	 4761 7348
4299	0	0	Ki67+	 4772 7369
4300	0	0	Ki67+	 4779 7331
4301	0	0	Ki67+	 4784 7438
4302	0	0	Ki67+	 4784 7726
4303	0	0	Ki67+	 4785 7466
4304	0	0	Ki67+	 4791 7767
4305	0	0	Ki67+	 4793 7337
4306	0	0	Ki67+	 4796 7697
4307	0	0	Ki67+	 4797 7376
4308	0	0	Ki67+	 4802 7721
4309	0	0	Ki67+	 4803 7318
4310	0	0	Ki67+	 4813 7761
4311	0	0	Ki67+	 4814 7548
4312	0	0	Ki67+	 4815 7358
4313	0	0	Ki67+	 4817 7410
4314	0	0	Ki67+	 4817 7784
4315	0	0	Ki67+	 4818 7748
4316	0	0	Ki67+	 4818 8058
4317	0	0	Ki67+	 4821 7523
4318	0	0	Ki67+	 4821 8045
4319	0	0	Ki67+	 4824 7399
4320	0	0	Ki67+	 4833 7414
4321	0	0	Ki67+	 4835 7427
4322	0	0	Ki67+	 4835 7720
4323	0	0	Ki67+	 4836 7559
4324	0	0	Ki67+	 4836 7702
4325	0	0	Ki67+	 4836 7755
4326	0	0	Ki67+	 4838 7342
4327	0	0	Ki67+	 4843 7536
4328	0	0	Ki67+	 4845 7386
4329	0	0	Ki67+	 4851 7361
4330	0	0	Ki67+	 4854 7777
4331	0	0	Ki67+	 4858 7722
4332	0	0	Ki67+	 4859 7443
4333	0	0	Ki67+	 4867 7483
4334	0	0	Ki67+	 4868 7518
4335	0	0	Ki67+	 4874 7332
4336	0	0	Ki67+	 4875 7678
4337	0	0	Ki67+	 4876 7361
4338	0	0	Ki67+	 4876 7762
4339	0	0	Ki67+	 4877 7560
4340	0	0	Ki67+	 4877 7588
4341	0	0	Ki67+	 4883 7404
4342	0	0	Ki67+	 4883 7796
4343	0	0	Ki67+	 4887 7613
4344	0	0	Ki67+	 4892 7468
4345	0	0	Ki67+	 4895 7431
4346	0	0	Ki67+	 4895 7542
4347	0	0	Ki67+	 4901 7417
4348	0	0	Ki67+	 4902 7358
4349	0	0	Ki67+	 4902 7593
4350	0	0	Ki67+	 4903 7794
4351	0	0	Ki67+	 4905 7714
4352	0	0	Ki67+	 4905 7841
4353	0	0	Ki67+	 4907 7821
4354	0	0	Ki67+	 4910 7516
4355	0	0	Ki67+	 4911 7742
4356	0	0	Ki67+	 4918 7612
4357	0	0	Ki67+	 4919 7990
4358	0	0	Ki67+	 4920 7396
4359	0	0	Ki67+	 4920 7768
4360	0	0	Ki67+	 4920 7872
4361	0	0	Ki67+	 4921 7791
4362	0	0	Ki67+	 4922 7533
4363	0	0	Ki67+	 4926 7915
4364	0	0	Ki67+	 4927 7818
4365	0	0	Ki67+	 4928 7371
4366	0	0	Ki67+	 4929 7735
4367	0	0	Ki67+	 4932 7344
4368	0	0	Ki67+	 4932 7429
4369	0	0	Ki67+	 4935 7576
4370	0	0	Ki67+	 4936 7590
4371	0	0	Ki67+	 4947 7531
4372	0	0	Ki67+	 4949 7834
4373	0	0	Ki67+	 4949 7933
4374	0	0	Ki67+	 4950 7459
4375	0	0	Ki67+	 4951 7795
4376	0	0	Ki67+	 4953 7861
4377	0	0	Ki67+	 4954 7402
4378	0	0	Ki67+	 4956 7740
4379	0	0	Ki67+	 4957 7379
4380	0	0	Ki67+	 4963 7763
4381	0	0	Ki67+	 4965 7507
4382	0	0	Ki67+	 4968 7841
4383	0	0	Ki67+	 4969 7812
4384	0	0	Ki67+	 4973 7739
4385	0	0	Ki67+	 4973 7756
4386	0	0	Ki67+	 4978 7414
4387	0	0	Ki67+	 4980 7615
4388	0	0	Ki67+	 4982 7768
4389	0	0	Ki67+	 4983 7550
4390	0	0	Ki67+	 4985 7810
4391	0	0	Ki67+	 4987 7388
4392	0	0	Ki67+	 4988 7474
4393	0	0	Ki67+	 4995 7743
4394	0	0	Ki67+	 4996 7502
4395	0	0	Ki67+	 5001 7550
4396	0	0	Ki67+	 5003 7773
4397	0	0	Ki67+	 5005 7364
4398	0	0	Ki67+	 5008 7388
4399	0	0	Ki67+	 5011 7474
4400	0	0	Ki67+	 5011 7619
4401	0	0	Ki67+	 5012 7580
4402	0	0	Ki67+	 5017 7406
4403	0	0	Ki67+	 5019 7517
4404	0	0	Ki67+	 5020 7329
4405	0	0	Ki67+	 5021 7632
4406	0	0	Ki67+	 4227 8398
4407	0	0	Ki67+	 4228 8421
4408	0	0	Ki67+	 4229 8158
4409	0	0	Ki67+	 4229 8588
4410	0	0	Ki67+	 4239 8446
4411	0	0	Ki67+	 4240 8547
4412	0	0	Ki67+	 4244 8387
4413	0	0	Ki67+	 4248 8463
4414	0	0	Ki67+	 4252 8616
4415	0	0	Ki67+	 4268 8408
4416	0	0	Ki67+	 4269 8473
4417	0	0	Ki67+	 4291 8368
4418	0	0	Ki67+	 4292 8497
4419	0	0	Ki67+	 4300 8617
4420	0	0	Ki67+	 4308 8510
4421	0	0	Ki67+	 4315 8842
4422	0	0	Ki67+	 4316 8123
4423	0	0	Ki67+	 4318 8155
4424	0	0	Ki67+	 4321 8213
4425	0	0	Ki67+	 4324 8534
4426	0	0	Ki67+	 4326 8490
4427	0	0	Ki67+	 4328 8570
4428	0	0	Ki67+	 4332 8130
4429	0	0	Ki67+	 4343 8247
4430	0	0	Ki67+	 4347 8493
4431	0	0	Ki67+	 4349 8537
4432	0	0	Ki67+	 4355 8504
4433	0	0	Ki67+	 4358 8608
4434	0	0	Ki67+	 4361 8576
4435	0	0	Ki67+	 4366 8125
4436	0	0	Ki67+	 4370 8523
4437	0	0	Ki67+	 4374 8675
4438	0	0	Ki67+	 4376 8243
4439	0	0	Ki67+	 4379 8153
4440	0	0	Ki67+	 4380 8208
4441	0	0	Ki67+	 4382 8547
4442	0	0	Ki67+	 4382 8887
4443	0	0	Ki67+	 4387 8220
4444	0	0	Ki67+	 4393 8655
4445	0	0	Ki67+	 4394 8577
4446	0	0	Ki67+	 4396 8597
4447	0	0	Ki67+	 4398 8176
4448	0	0	Ki67+	 4411 8207
4449	0	0	Ki67+	 4412 8745
4450	0	0	Ki67+	 4427 8401
4451	0	0	Ki67+	 4434 8436
4452	0	0	Ki67+	 4436 8365
4453	0	0	Ki67+	 4447 8392
4454	0	0	Ki67+	 4448 8250
4455	0	0	Ki67+	 4454 8456
4456	0	0	Ki67+	 4463 8362
4457	0	0	Ki67+	 4467 8750
4458	0	0	Ki67+	 4479 8384
4459	0	0	Ki67+	 4479 8533
4460	0	0	Ki67+	 4483 8794
4461	0	0	Ki67+	 4485 8498
4462	0	0	Ki67+	 4488 8367
4463	0	0	Ki67+	 4490 8558
4464	0	0	Ki67+	 4503 8489
4465	0	0	Ki67+	 4504 8513
4466	0	0	Ki67+	 4507 8597
4467	0	0	Ki67+	 4512 8553
4468	0	0	Ki67+	 4518 8700
4469	0	0	Ki67+	 4521 8677
4470	0	0	Ki67+	 4526 8730
4471	0	0	Ki67+	 4529 8421
4472	0	0	Ki67+	 4530 8706
4473	0	0	Ki67+	 4531 8507
4474	0	0	Ki67+	 4533 8520
4475	0	0	Ki67+	 4537 8631
4476	0	0	Ki67+	 4539 8654
4477	0	0	Ki67+	 4544 8529
4478	0	0	Ki67+	 4545 8459
4479	0	0	Ki67+	 4545 8749
4480	0	0	Ki67+	 4549 8442
4481	0	0	Ki67+	 4557 8479
4482	0	0	Ki67+	 4563 8561
4483	0	0	Ki67+	 4567 8541
4484	0	0	Ki67+	 4576 8677
4485	0	0	Ki67+	 4581 8582
4486	0	0	Ki67+	 4583 8282
4487	0	0	Ki67+	 4586 8641
4488	0	0	Ki67+	 4594 8722
4489	0	0	Ki67+	 4596 8670
4490	0	0	Ki67+	 4598 8697
4491	0	0	Ki67+	 4609 8258
4492	0	0	Ki67+	 4612 8393
4493	0	0	Ki67+	 4630 8331
4494	0	0	Ki67+	 4633 8409
4495	0	0	Ki67+	 4635 8468
4496	0	0	Ki67+	 4637 8434
4497	0	0	Ki67+	 4648 8363
4498	0	0	Ki67+	 4657 8404
4499	0	0	Ki67+	 4667 8327
4500	0	0	Ki67+	 4675 8436
4501	0	0	Ki67+	 4680 8508
4502	0	0	Ki67+	 4687 8525
4503	0	0	Ki67+	 4690 8469
4504	0	0	Ki67+	 4695 8327
4505	0	0	Ki67+	 4709 8489
4506	0	0	Ki67+	 4713 8474
4507	0	0	Ki67+	 4714 8351
4508	0	0	Ki67+	 4715 8209
4509	0	0	Ki67+	 4725 8553
4510	0	0	Ki67+	 4728 8504
4511	0	0	Ki67+	 4745 8382
4512	0	0	Ki67+	 4749 8579
4513	0	0	Ki67+	 4755 8151
4514	0	0	Ki67+	 4756 8533
4515	0	0	Ki67+	 4761 8548
4516	0	0	Ki67+	 4772 8437
4517	0	0	Ki67+	 4782 8525
4518	0	0	Ki67+	 4793 8598
4519	0	0	Ki67+	 4801 8529
4520	0	0	Ki67+	 4890 8896
4521	0	0	Ki67+	 4936 8317
4522	0	0	Ki67+	 4938 8340
4523	0	0	Ki67+	 4957 8784
4524	0	0	Ki67+	 4965 8771
4525	0	0	Ki67+	 4965 8893
4526	0	0	Ki67+	 4979 8784
4527	0	0	Ki67+	 4982 8801
4528	0	0	Ki67+	 4985 8895
4529	0	0	Ki67+	 4991 8781
4530	0	0	Ki67+	 5006 8805
4531	0	0	Ki67+	 5015 8480
4532	0	0	Ki67+	 5019 8183
4533	0	0	Ki67+	 5019 8629
4534	0	0	Ki67+	 4225 9608
4535	0	0	Ki67+	 4226 9151
4536	0	0	Ki67+	 4228 9498
4537	0	0	Ki67+	 4229 9119
4538	0	0	Ki67+	 4232 9527
4539	0	0	Ki67+	 4232 9706
4540	0	0	Ki67+	 4233 9632
4541	0	0	Ki67+	 4242 9316
4542	0	0	Ki67+	 4246 9538
4543	0	0	Ki67+	 4247 9048
4544	0	0	Ki67+	 4249 9525
4545	0	0	Ki67+	 4256 9161
4546	0	0	Ki67+	 4261 9046
4547	0	0	Ki67+	 4261 9639
4548	0	0	Ki67+	 4269 9165
4549	0	0	Ki67+	 4270 9603
4550	0	0	Ki67+	 4273 9176
4551	0	0	Ki67+	 4278 9139
4552	0	0	Ki67+	 4283 9522
4553	0	0	Ki67+	 4285 9084
4554	0	0	Ki67+	 4288 9111
4555	0	0	Ki67+	 4290 9272
4556	0	0	Ki67+	 4290 9646
4557	0	0	Ki67+	 4292 9538
4558	0	0	Ki67+	 4295 9173
4559	0	0	Ki67+	 4304 9149
4560	0	0	Ki67+	 4304 9622
4561	0	0	Ki67+	 4329 9542
4562	0	0	Ki67+	 4338 9626
4563	0	0	Ki67+	 4343 9667
4564	0	0	Ki67+	 4351 9183
4565	0	0	Ki67+	 4351 9503
4566	0	0	Ki67+	 4358 9006
4567	0	0	Ki67+	 4360 9656
4568	0	0	Ki67+	 4362 9633
4569	0	0	Ki67+	 4366 9462
4570	0	0	Ki67+	 4375 9031
4571	0	0	Ki67+	 4375 9077
4572	0	0	Ki67+	 4376 9687
4573	0	0	Ki67+	 4379 9019
4574	0	0	Ki67+	 4380 9061
4575	0	0	Ki67+	 4383 9530
4576	0	0	Ki67+	 4389 9610
4577	0	0	Ki67+	 4396 9108
4578	0	0	Ki67+	 4398 9086
4579	0	0	Ki67+	 4399 9040
4580	0	0	Ki67+	 4401 9542
4581	0	0	Ki67+	 4401 9672
4582	0	0	Ki67+	 4404 9523
4583	0	0	Ki67+	 4405 9627
4584	0	0	Ki67+	 4410 9015
4585	0	0	Ki67+	 4410 9609
4586	0	0	Ki67+	 4416 9580
4587	0	0	Ki67+	 4417 9708
4588	0	0	Ki67+	 4419 9062
4589	0	0	Ki67+	 4421 9694
4590	0	0	Ki67+	 4427 9016
4591	0	0	Ki67+	 4427 9134
4592	0	0	Ki67+	 4427 9664
4593	0	0	Ki67+	 4430 9511
4594	0	0	Ki67+	 4430 9563
4595	0	0	Ki67+	 4433 9581
4596	0	0	Ki67+	 4435 9547
4597	0	0	Ki67+	 4437 8985
4598	0	0	Ki67+	 4438 9630
4599	0	0	Ki67+	 4439 9096
4600	0	0	Ki67+	 4439 9122
4601	0	0	Ki67+	 4440 9042
4602	0	0	Ki67+	 4444 9603
4603	0	0	Ki67+	 4446 9509
4604	0	0	Ki67+	 4452 9066
4605	0	0	Ki67+	 4455 9689
4606	0	0	Ki67+	 4458 9027
4607	0	0	Ki67+	 4460 9556
4608	0	0	Ki67+	 4463 8955
4609	0	0	Ki67+	 4517 9123
4610	0	0	Ki67+	 4520 9606
4611	0	0	Ki67+	 4527 9514
4612	0	0	Ki67+	 4554 9081
4613	0	0	Ki67+	 4565 9644
4614	0	0	Ki67+	 4661 9662
4615	0	0	Ki67+	 4753 9538
4616	0	0	Ki67+	 4753 9688
4617	0	0	Ki67+	 4757 9708
4618	0	0	Ki67+	 4769 9279
4619	0	0	Ki67+	 4769 9389
4620	0	0	Ki67+	 4770 9674
4621	0	0	Ki67+	 4785 9398
4622	0	0	Ki67+	 4788 9668
4623	0	0	Ki67+	 4789 9461
4624	0	0	Ki67+	 4794 9287
4625	0	0	Ki67+	 4795 9373
4626	0	0	Ki67+	 4799 9359
4627	0	0	Ki67+	 4803 9185
4628	0	0	Ki67+	 4806 9305
4629	0	0	Ki67+	 4807 9238
4630	0	0	Ki67+	 4807 9439
4631	0	0	Ki67+	 4808 9494
4632	0	0	Ki67+	 4811 9394
4633	0	0	Ki67+	 4814 9418
4634	0	0	Ki67+	 4814 9465
4635	0	0	Ki67+	 4818 9376
4636	0	0	Ki67+	 4820 9288
4637	0	0	Ki67+	 4821 9394
4638	0	0	Ki67+	 4821 9646
4639	0	0	Ki67+	 4821 9672
4640	0	0	Ki67+	 4823 9235
4641	0	0	Ki67+	 4823 9346
4642	0	0	Ki67+	 4828 9255
4643	0	0	Ki67+	 4830 9307
4644	0	0	Ki67+	 4831 9450
4645	0	0	Ki67+	 4833 9695
4646	0	0	Ki67+	 4839 9287
4647	0	0	Ki67+	 4841 9355
4648	0	0	Ki67+	 4846 9479
4649	0	0	Ki67+	 4851 9525
4650	0	0	Ki67+	 4855 9410
4651	0	0	Ki67+	 4861 9325
4652	0	0	Ki67+	 4861 9710
4653	0	0	Ki67+	 4863 9372
4654	0	0	Ki67+	 4864 9547
4655	0	0	Ki67+	 4867 9497
4656	0	0	Ki67+	 4869 9294
4657	0	0	Ki67+	 4872 9069
4658	0	0	Ki67+	 4883 9176
4659	0	0	Ki67+	 4883 9401
4660	0	0	Ki67+	 4890 9509
4661	0	0	Ki67+	 4891 9000
4662	0	0	Ki67+	 4892 9525
4663	0	0	Ki67+	 4895 9200
4664	0	0	Ki67+	 4899 9292
4665	0	0	Ki67+	 4906 9228
4666	0	0	Ki67+	 4907 9545
4667	0	0	Ki67+	 4912 8975
4668	0	0	Ki67+	 4912 9418
4669	0	0	Ki67+	 4915 8952
4670	0	0	Ki67+	 4916 9274
4671	0	0	Ki67+	 4923 9251
4672	0	0	Ki67+	 4929 8917
4673	0	0	Ki67+	 4929 9585
4674	0	0	Ki67+	 4935 9495
4675	0	0	Ki67+	 4936 9564
4676	0	0	Ki67+	 4946 9452
4677	0	0	Ki67+	 4952 9250
4678	0	0	Ki67+	 4955 9605
4679	0	0	Ki67+	 4956 8916
4680	0	0	Ki67+	 4961 9634
4681	0	0	Ki67+	 4974 9658
4682	0	0	Ki67+	 4975 9572
4683	0	0	Ki67+	 4996 8936
4684	0	0	Ki67+	 4999 9296
4685	0	0	Ki67+	 5002 9493
4686	0	0	Ki67+	 5007 9477
4687	0	0	Ki67+	 5010 9702
4688	0	0	Ki67+	 5018 8935
4689	0	0	Ki67+	 4226 9858
4690	0	0	Ki67+	 4227 9979
4691	0	0	Ki67+	 4231 9906
4692	0	0	Ki67+	 4231 10191
4693	0	0	Ki67+	 4234 9868
4694	0	0	Ki67+	 4238 9726
4695	0	0	Ki67+	 4239 10112
4696	0	0	Ki67+	 4242 9971
4697	0	0	Ki67+	 4256 10228
4698	0	0	Ki67+	 4259 9921
4699	0	0	Ki67+	 4260 10183
4700	0	0	Ki67+	 4262 9887
4701	0	0	Ki67+	 4265 9758
4702	0	0	Ki67+	 4266 9851
4703	0	0	Ki67+	 4275 9890
4704	0	0	Ki67+	 4275 9987
4705	0	0	Ki67+	 4276 10163
4706	0	0	Ki67+	 4278 9944
4707	0	0	Ki67+	 4280 9804
4708	0	0	Ki67+	 4281 9713
4709	0	0	Ki67+	 4281 10241
4710	0	0	Ki67+	 4291 9739
4711	0	0	Ki67+	 4291 9834
4712	0	0	Ki67+	 4293 10143
4713	0	0	Ki67+	 4294 9858
4714	0	0	Ki67+	 4297 9923
4715	0	0	Ki67+	 4297 9963
4716	0	0	Ki67+	 4301 9760
4717	0	0	Ki67+	 4303 10253
4718	0	0	Ki67+	 4309 10222
4719	0	0	Ki67+	 4313 9837
4720	0	0	Ki67+	 4315 9739
4721	0	0	Ki67+	 4320 9817
4722	0	0	Ki67+	 4320 10175
4723	0	0	Ki67+	 4321 10280
4724	0	0	Ki67+	 4327 9786
4725	0	0	Ki67+	 4330 9766
4726	0	0	Ki67+	 4331 10145
4727	0	0	Ki67+	 4335 9875
4728	0	0	Ki67+	 4336 10230
4729	0	0	Ki67+	 4344 10120
4730	0	0	Ki67+	 4352 10181
4731	0	0	Ki67+	 4353 9844
4732	0	0	Ki67+	 4360 9782
4733	0	0	Ki67+	 4362 10098
4734	0	0	Ki67+	 4362 10148
4735	0	0	Ki67+	 4363 9812
4736	0	0	Ki67+	 4369 9873
4737	0	0	Ki67+	 4372 9749
4738	0	0	Ki67+	 4374 10145
4739	0	0	Ki67+	 4382 9839
4740	0	0	Ki67+	 4384 9713
4741	0	0	Ki67+	 4384 9800
4742	0	0	Ki67+	 4384 10078
4743	0	0	Ki67+	 4388 10120
4744	0	0	Ki67+	 4390 9769
4745	0	0	Ki67+	 4393 9755
4746	0	0	Ki67+	 4397 10078
4747	0	0	Ki67+	 4400 9854
4748	0	0	Ki67+	 4403 9814
4749	0	0	Ki67+	 4404 9783
4750	0	0	Ki67+	 4405 10129
4751	0	0	Ki67+	 4406 10148
4752	0	0	Ki67+	 4409 10027
4753	0	0	Ki67+	 4418 10190
4754	0	0	Ki67+	 4423 10087
4755	0	0	Ki67+	 4424 9862
4756	0	0	Ki67+	 4424 10048
4757	0	0	Ki67+	 4431 9792
4758	0	0	Ki67+	 4431 10120
4759	0	0	Ki67+	 4433 9834
4760	0	0	Ki67+	 4438 9763
4761	0	0	Ki67+	 4442 10098
4762	0	0	Ki67+	 4457 10021
4763	0	0	Ki67+	 4465 10176
4764	0	0	Ki67+	 4471 10111
4765	0	0	Ki67+	 4475 10157
4766	0	0	Ki67+	 4482 10305
4767	0	0	Ki67+	 4488 10010
4768	0	0	Ki67+	 4499 10113
4769	0	0	Ki67+	 4511 10024
4770	0	0	Ki67+	 4522 10110
4771	0	0	Ki67+	 4527 10236
4772	0	0	Ki67+	 4528 10005
4773	0	0	Ki67+	 4541 10224
4774	0	0	Ki67+	 4542 10143
4775	0	0	Ki67+	 4545 10164
4776	0	0	Ki67+	 4548 10258
4777	0	0	Ki67+	 4551 10091
4778	0	0	Ki67+	 4563 10185
4779	0	0	Ki67+	 4567 10133
4780	0	0	Ki67+	 4569 10156
4781	0	0	Ki67+	 4570 10206
4782	0	0	Ki67+	 4572 10114
4783	0	0	Ki67+	 4577 10299
4784	0	0	Ki67+	 4581 10001
4785	0	0	Ki67+	 4585 10134
4786	0	0	Ki67+	 4587 10033
4787	0	0	Ki67+	 4595 10173
4788	0	0	Ki67+	 4595 10220
4789	0	0	Ki67+	 4604 10093
4790	0	0	Ki67+	 4604 10144
4791	0	0	Ki67+	 4604 10191
4792	0	0	Ki67+	 4606 10228
4793	0	0	Ki67+	 4612 10122
4794	0	0	Ki67+	 4613 10006
4795	0	0	Ki67+	 4613 10021
4796	0	0	Ki67+	 4619 10315
4797	0	0	Ki67+	 4621 9719
4798	0	0	Ki67+	 4622 9959
4799	0	0	Ki67+	 4623 10214
4800	0	0	Ki67+	 4627 10096
4801	0	0	Ki67+	 4627 10333
4802	0	0	Ki67+	 4632 10279
4803	0	0	Ki67+	 4635 10186
4804	0	0	Ki67+	 4636 10131
4805	0	0	Ki67+	 4643 10028
4806	0	0	Ki67+	 4643 10212
4807	0	0	Ki67+	 4646 10311
4808	0	0	Ki67+	 4647 10261
4809	0	0	Ki67+	 4654 10007
4810	0	0	Ki67+	 4657 10102
4811	0	0	Ki67+	 4658 9962
4812	0	0	Ki67+	 4664 10201
4813	0	0	Ki67+	 4669 10294
4814	0	0	Ki67+	 4671 10255
4815	0	0	Ki67+	 4672 10116
4816	0	0	Ki67+	 4681 10036
4817	0	0	Ki67+	 4682 10279
4818	0	0	Ki67+	 4682 10299
4819	0	0	Ki67+	 4684 10220
4820	0	0	Ki67+	 4685 10182
4821	0	0	Ki67+	 4688 10336
4822	0	0	Ki67+	 4691 10346
4823	0	0	Ki67+	 4694 10240
4824	0	0	Ki67+	 4694 10251
4825	0	0	Ki67+	 4695 10098
4826	0	0	Ki67+	 4695 10127
4827	0	0	Ki67+	 4696 10024
4828	0	0	Ki67+	 4697 10283
4829	0	0	Ki67+	 4698 9734
4830	0	0	Ki67+	 4702 10307
4831	0	0	Ki67+	 4713 10115
4832	0	0	Ki67+	 4717 9970
4833	0	0	Ki67+	 4717 10261
4834	0	0	Ki67+	 4718 10355
4835	0	0	Ki67+	 4719 10053
4836	0	0	Ki67+	 4727 10211
4837	0	0	Ki67+	 4729 10054
4838	0	0	Ki67+	 4736 10243
4839	0	0	Ki67+	 4738 10131
4840	0	0	Ki67+	 4739 10088
4841	0	0	Ki67+	 4740 10070
4842	0	0	Ki67+	 4740 10297
4843	0	0	Ki67+	 4747 9903
4844	0	0	Ki67+	 4747 10120
4845	0	0	Ki67+	 4747 10149
4846	0	0	Ki67+	 4748 9800
4847	0	0	Ki67+	 4748 10352
4848	0	0	Ki67+	 4753 10253
4849	0	0	Ki67+	 4755 9839
4850	0	0	Ki67+	 4757 10274
4851	0	0	Ki67+	 4760 9786
4852	0	0	Ki67+	 4763 9818
4853	0	0	Ki67+	 4764 10096
4854	0	0	Ki67+	 4765 9919
4855	0	0	Ki67+	 4765 10143
4856	0	0	Ki67+	 4767 10314
4857	0	0	Ki67+	 4768 10229
4858	0	0	Ki67+	 4768 10341
4859	0	0	Ki67+	 4769 9855
4860	0	0	Ki67+	 4774 10286
4861	0	0	Ki67+	 4779 9818
4862	0	0	Ki67+	 4780 9882
4863	0	0	Ki67+	 4781 10156
4864	0	0	Ki67+	 4783 9901
4865	0	0	Ki67+	 4788 9725
4866	0	0	Ki67+	 4791 10262
4867	0	0	Ki67+	 4793 10362
4868	0	0	Ki67+	 4795 9829
4869	0	0	Ki67+	 4798 10215
4870	0	0	Ki67+	 4803 9847
4871	0	0	Ki67+	 4803 10257
4872	0	0	Ki67+	 4804 10297
4873	0	0	Ki67+	 4807 9877
4874	0	0	Ki67+	 4813 9859
4875	0	0	Ki67+	 4814 10261
4876	0	0	Ki67+	 4814 10371
4877	0	0	Ki67+	 4815 10322
4878	0	0	Ki67+	 4819 9738
4879	0	0	Ki67+	 4820 9713
4880	0	0	Ki67+	 4821 9905
4881	0	0	Ki67+	 4822 9959
4882	0	0	Ki67+	 4824 9941
4883	0	0	Ki67+	 4826 10271
4884	0	0	Ki67+	 4828 9835
4885	0	0	Ki67+	 4831 10346
4886	0	0	Ki67+	 4838 9808
4887	0	0	Ki67+	 4838 10295
4888	0	0	Ki67+	 4843 10372
4889	0	0	Ki67+	 4846 9858
4890	0	0	Ki67+	 4849 9968
4891	0	0	Ki67+	 4850 9817
4892	0	0	Ki67+	 4857 9935
4893	0	0	Ki67+	 4865 9920
4894	0	0	Ki67+	 4867 9887
4895	0	0	Ki67+	 4871 9952
4896	0	0	Ki67+	 4872 9981
4897	0	0	Ki67+	 4873 10301
4898	0	0	Ki67+	 4874 9963
4899	0	0	Ki67+	 4885 9844
4900	0	0	Ki67+	 4888 10020
4901	0	0	Ki67+	 4890 10314
4902	0	0	Ki67+	 4896 9903
4903	0	0	Ki67+	 4898 9959
4904	0	0	Ki67+	 4900 9874
4905	0	0	Ki67+	 4900 9978
4906	0	0	Ki67+	 4903 9944
4907	0	0	Ki67+	 4910 10388
4908	0	0	Ki67+	 4919 10009
4909	0	0	Ki67+	 4920 9942
4910	0	0	Ki67+	 4926 9995
4911	0	0	Ki67+	 4927 10231
4912	0	0	Ki67+	 4929 9957
4913	0	0	Ki67+	 4943 10219
4914	0	0	Ki67+	 4947 9901
4915	0	0	Ki67+	 4948 10012
4916	0	0	Ki67+	 4958 9972
4917	0	0	Ki67+	 4961 9934
4918	0	0	Ki67+	 4966 9919
4919	0	0	Ki67+	 4973 9735
4920	0	0	Ki67+	 4974 10313
4921	0	0	Ki67+	 4975 10099
4922	0	0	Ki67+	 4978 9995
4923	0	0	Ki67+	 4980 9750
4924	0	0	Ki67+	 4981 9933
4925	0	0	Ki67+	 4981 10122
4926	0	0	Ki67+	 4982 10154
4927	0	0	Ki67+	 4984 10346
4928	0	0	Ki67+	 4986 10295
4929	0	0	Ki67+	 4987 10019
4930	0	0	Ki67+	 4990 10106
4931	0	0	Ki67+	 4991 10038
4932	0	0	Ki67+	 4995 10143
4933	0	0	Ki67+	 4996 9921
4934	0	0	Ki67+	 4996 9946
4935	0	0	Ki67+	 4997 10255
4936	0	0	Ki67+	 5000 10176
4937	0	0	Ki67+	 5003 10314
4938	0	0	Ki67+	 5013 10073
4939	0	0	Ki67+	 5014 10024
4940	0	0	Ki67+	 5016 10144
4941	0	0	Ki67+	 5016 10378
4942	0	0	Ki67+	 5021 9955
4943	0	0	Ki67+	 5021 9992
4944	0	0	Ki67+	 5022 9928
4945	0	0	Ki67+	 5022 10127
4946	0	0	Ki67+	 5023 10047
4947	0	0	Ki67+	 5023 10281
4948	0	0	Ki67+	 4226 10977
4949	0	0	Ki67+	 4228 10907
4950	0	0	Ki67+	 4231 11043
4951	0	0	Ki67+	 4236 10722
4952	0	0	Ki67+	 4236 10751
4953	0	0	Ki67+	 4236 11258
4954	0	0	Ki67+	 4237 10775
4955	0	0	Ki67+	 4239 10951
4956	0	0	Ki67+	 4244 11217
4957	0	0	Ki67+	 4245 10933
4958	0	0	Ki67+	 4245 11275
4959	0	0	Ki67+	 4246 10812
4960	0	0	Ki67+	 4247 11242
4961	0	0	Ki67+	 4249 10870
4962	0	0	Ki67+	 4252 11022
4963	0	0	Ki67+	 4256 10745
4964	0	0	Ki67+	 4257 11202
4965	0	0	Ki67+	 4259 10960
4966	0	0	Ki67+	 4259 10995
4967	0	0	Ki67+	 4262 11235
4968	0	0	Ki67+	 4266 11297
4969	0	0	Ki67+	 4267 10879
4970	0	0	Ki67+	 4268 10943
4971	0	0	Ki67+	 4269 10734
4972	0	0	Ki67+	 4274 11268
4973	0	0	Ki67+	 4276 10923
4974	0	0	Ki67+	 4277 11184
4975	0	0	Ki67+	 4278 11225
4976	0	0	Ki67+	 4287 10699
4977	0	0	Ki67+	 4288 11022
4978	0	0	Ki67+	 4294 10894
4979	0	0	Ki67+	 4296 10968
4980	0	0	Ki67+	 4297 11193
4981	0	0	Ki67+	 4299 10801
4982	0	0	Ki67+	 4299 11251
4983	0	0	Ki67+	 4303 11271
4984	0	0	Ki67+	 4305 10750
4985	0	0	Ki67+	 4306 10871
4986	0	0	Ki67+	 4308 10992
4987	0	0	Ki67+	 4311 10920
4988	0	0	Ki67+	 4312 10943
4989	0	0	Ki67+	 4326 11287
4990	0	0	Ki67+	 4328 10753
4991	0	0	Ki67+	 4330 10866
4992	0	0	Ki67+	 4330 10971
4993	0	0	Ki67+	 4331 10935
4994	0	0	Ki67+	 4332 11101
4995	0	0	Ki67+	 4332 11196
4996	0	0	Ki67+	 4333 10892
4997	0	0	Ki67+	 4334 11247
4998	0	0	Ki67+	 4338 11092
4999	0	0	Ki67+	 4338 11309
5000	0	0	Ki67+	 4346 11223
5001	0	0	Ki67+	 4348 10870
5002	0	0	Ki67+	 4348 11276
5003	0	0	Ki67+	 4354 10633
5004	0	0	Ki67+	 4354 10919
5005	0	0	Ki67+	 4354 11311
5006	0	0	Ki67+	 4356 10956
5007	0	0	Ki67+	 4356 11213
5008	0	0	Ki67+	 4357 10739
5009	0	0	Ki67+	 4360 11226
5010	0	0	Ki67+	 4362 10853
5011	0	0	Ki67+	 4373 11278
5012	0	0	Ki67+	 4374 10626
5013	0	0	Ki67+	 4374 11114
5014	0	0	Ki67+	 4376 10814
5015	0	0	Ki67+	 4378 10768
5016	0	0	Ki67+	 4380 10866
5017	0	0	Ki67+	 4383 10827
5018	0	0	Ki67+	 4385 11099
5019	0	0	Ki67+	 4386 10729
5020	0	0	Ki67+	 4396 11295
5021	0	0	Ki67+	 4400 10668
5022	0	0	Ki67+	 4402 10741
5023	0	0	Ki67+	 4404 10770
5024	0	0	Ki67+	 4404 10801
5025	0	0	Ki67+	 4407 10856
5026	0	0	Ki67+	 4413 10724
5027	0	0	Ki67+	 4415 11303
5028	0	0	Ki67+	 4419 10827
5029	0	0	Ki67+	 4423 10796
5030	0	0	Ki67+	 4425 11156
5031	0	0	Ki67+	 4434 10773
5032	0	0	Ki67+	 4435 10726
5033	0	0	Ki67+	 4439 10834
5034	0	0	Ki67+	 4446 10744
5035	0	0	Ki67+	 4449 11183
5036	0	0	Ki67+	 4456 10791
5037	0	0	Ki67+	 4458 11007
5038	0	0	Ki67+	 4469 10919
5039	0	0	Ki67+	 4475 10900
5040	0	0	Ki67+	 4483 11298
5041	0	0	Ki67+	 4549 10978
5042	0	0	Ki67+	 4557 10987
5043	0	0	Ki67+	 4567 10976
5044	0	0	Ki67+	 4587 11076
5045	0	0	Ki67+	 4609 11052
5046	0	0	Ki67+	 4613 11212
5047	0	0	Ki67+	 4624 11119
5048	0	0	Ki67+	 4636 11301
5049	0	0	Ki67+	 4719 11123
5050	0	0	Ki67+	 4735 10979
5051	0	0	Ki67+	 4747 10854
5052	0	0	Ki67+	 4777 11251
5053	0	0	Ki67+	 4805 11036
5054	0	0	Ki67+	 4825 10681
5055	0	0	Ki67+	 4826 10986
5056	0	0	Ki67+	 4826 11031
5057	0	0	Ki67+	 4836 10888
5058	0	0	Ki67+	 4840 10969
5059	0	0	Ki67+	 4843 11201
5060	0	0	Ki67+	 4847 10873
5061	0	0	Ki67+	 4850 10972
5062	0	0	Ki67+	 4852 11096
5063	0	0	Ki67+	 4853 10920
5064	0	0	Ki67+	 4855 10857
5065	0	0	Ki67+	 4855 10995
5066	0	0	Ki67+	 4856 10959
5067	0	0	Ki67+	 4861 11084
5068	0	0	Ki67+	 4863 10839
5069	0	0	Ki67+	 4866 10891
5070	0	0	Ki67+	 4870 10933
5071	0	0	Ki67+	 4871 11147
5072	0	0	Ki67+	 4872 11045
5073	0	0	Ki67+	 4873 11104
5074	0	0	Ki67+	 4875 10853
5075	0	0	Ki67+	 4875 11302
5076	0	0	Ki67+	 4879 10887
5077	0	0	Ki67+	 4886 11243
5078	0	0	Ki67+	 4887 10825
5079	0	0	Ki67+	 4887 10860
5080	0	0	Ki67+	 4888 11194
5081	0	0	Ki67+	 4890 11267
5082	0	0	Ki67+	 4891 10925
5083	0	0	Ki67+	 4892 10988
5084	0	0	Ki67+	 4893 11303
5085	0	0	Ki67+	 4896 10659
5086	0	0	Ki67+	 4899 11169
5087	0	0	Ki67+	 4902 10835
5088	0	0	Ki67+	 4905 10876
5089	0	0	Ki67+	 4910 10850
5090	0	0	Ki67+	 4913 10930
5091	0	0	Ki67+	 4916 10908
5092	0	0	Ki67+	 4931 11171
5093	0	0	Ki67+	 4932 10545
5094	0	0	Ki67+	 4937 10953
5095	0	0	Ki67+	 4939 10839
5096	0	0	Ki67+	 4942 11197
5097	0	0	Ki67+	 4943 10889
5098	0	0	Ki67+	 4944 10903
5099	0	0	Ki67+	 4944 10989
5100	0	0	Ki67+	 4947 10931
5101	0	0	Ki67+	 4952 11008
5102	0	0	Ki67+	 4953 11171
5103	0	0	Ki67+	 4960 10513
5104	0	0	Ki67+	 4963 10932
5105	0	0	Ki67+	 4967 10983
5106	0	0	Ki67+	 4969 10962
5107	0	0	Ki67+	 4970 11186
5108	0	0	Ki67+	 4971 11041
5109	0	0	Ki67+	 4975 11141
5110	0	0	Ki67+	 4978 11162
5111	0	0	Ki67+	 4979 11074
5112	0	0	Ki67+	 4981 11197
5113	0	0	Ki67+	 4982 11226
5114	0	0	Ki67+	 4983 11252
5115	0	0	Ki67+	 4984 11010
5116	0	0	Ki67+	 4986 11098
5117	0	0	Ki67+	 4994 11034
5118	0	0	Ki67+	 4995 10934
5119	0	0	Ki67+	 4996 11093
5120	0	0	Ki67+	 4998 11116
5121	0	0	Ki67+	 4999 11142
5122	0	0	Ki67+	 5000 11061
5123	0	0	Ki67+	 5002 11001
5124	0	0	Ki67+	 5005 11167
5125	0	0	Ki67+	 5016 11219
5126	0	0	Ki67+	 5018 11164
5127	0	0	Ki67+	 5023 11103
5128	0	0	Ki67+	 5023 11180
5129	0	0	Ki67+	 4232 12022
5130	0	0	Ki67+	 4252 11808
5131	0	0	Ki67+	 4257 11885
5132	0	0	Ki67+	 4268 11357
5133	0	0	Ki67+	 4269 11313
5134	0	0	Ki67+	 4269 11620
5135	0	0	Ki67+	 4278 11338
5136	0	0	Ki67+	 4284 11319
5137	0	0	Ki67+	 4291 11397
5138	0	0	Ki67+	 4293 11620
5139	0	0	Ki67+	 4299 11425
5140	0	0	Ki67+	 4303 11358
5141	0	0	Ki67+	 4303 11530
5142	0	0	Ki67+	 4313 11415
5143	0	0	Ki67+	 4316 11352
5144	0	0	Ki67+	 4320 11391
5145	0	0	Ki67+	 4334 11421
5146	0	0	Ki67+	 4341 11746
5147	0	0	Ki67+	 4360 11416
5148	0	0	Ki67+	 4375 11336
5149	0	0	Ki67+	 4380 11475
5150	0	0	Ki67+	 4392 11353
5151	0	0	Ki67+	 4392 11463
5152	0	0	Ki67+	 4408 12096
5153	0	0	Ki67+	 4413 12084
5154	0	0	Ki67+	 4425 11322
5155	0	0	Ki67+	 4429 11452
5156	0	0	Ki67+	 4434 11438
5157	0	0	Ki67+	 4438 12055
5158	0	0	Ki67+	 4439 11315
5159	0	0	Ki67+	 4441 11407
5160	0	0	Ki67+	 4441 11766
5161	0	0	Ki67+	 4452 11374
5162	0	0	Ki67+	 4452 11468
5163	0	0	Ki67+	 4457 11347
5164	0	0	Ki67+	 4458 11532
5165	0	0	Ki67+	 4459 11437
5166	0	0	Ki67+	 4470 11394
5167	0	0	Ki67+	 4475 11486
5168	0	0	Ki67+	 4480 11439
5169	0	0	Ki67+	 4480 11464
5170	0	0	Ki67+	 4489 11504
5171	0	0	Ki67+	 4490 11372
5172	0	0	Ki67+	 4494 11346
5173	0	0	Ki67+	 4495 11949
5174	0	0	Ki67+	 4501 11399
5175	0	0	Ki67+	 4509 11495
5176	0	0	Ki67+	 4514 11449
5177	0	0	Ki67+	 4519 11795
5178	0	0	Ki67+	 4525 11473
5179	0	0	Ki67+	 4528 11898
5180	0	0	Ki67+	 4534 11424
5181	0	0	Ki67+	 4542 11455
5182	0	0	Ki67+	 4547 11537
5183	0	0	Ki67+	 4548 11911
5184	0	0	Ki67+	 4564 11506
5185	0	0	Ki67+	 4566 11318
5186	0	0	Ki67+	 4595 11844
5187	0	0	Ki67+	 4605 11749
5188	0	0	Ki67+	 4608 11724
5189	0	0	Ki67+	 4613 11711
5190	0	0	Ki67+	 4614 11856
5191	0	0	Ki67+	 4615 11628
5192	0	0	Ki67+	 4616 11540
5193	0	0	Ki67+	 4621 11664
5194	0	0	Ki67+	 4622 11886
5195	0	0	Ki67+	 4628 11690
5196	0	0	Ki67+	 4630 11604
5197	0	0	Ki67+	 4630 11735
5198	0	0	Ki67+	 4633 11650
5199	0	0	Ki67+	 4642 11587
5200	0	0	Ki67+	 4643 11823
5201	0	0	Ki67+	 4646 11562
5202	0	0	Ki67+	 4646 11973
5203	0	0	Ki67+	 4652 11850
5204	0	0	Ki67+	 4653 11543
5205	0	0	Ki67+	 4656 11783
5206	0	0	Ki67+	 4668 11750
5207	0	0	Ki67+	 4669 11539
5208	0	0	Ki67+	 4675 11838
5209	0	0	Ki67+	 4675 11957
5210	0	0	Ki67+	 4676 11929
5211	0	0	Ki67+	 4692 11737
5212	0	0	Ki67+	 4693 11549
5213	0	0	Ki67+	 4695 11650
5214	0	0	Ki67+	 4695 11681
5215	0	0	Ki67+	 4697 11573
5216	0	0	Ki67+	 4702 11956
5217	0	0	Ki67+	 4703 11627
5218	0	0	Ki67+	 4704 11862
5219	0	0	Ki67+	 4707 11834
5220	0	0	Ki67+	 4710 11921
5221	0	0	Ki67+	 4712 11890
5222	0	0	Ki67+	 4713 11656
5223	0	0	Ki67+	 4715 11619
5224	0	0	Ki67+	 4715 11713
5225	0	0	Ki67+	 4722 11779
5226	0	0	Ki67+	 4723 11804
5227	0	0	Ki67+	 4724 11868
5228	0	0	Ki67+	 4726 11932
5229	0	0	Ki67+	 4727 12104
5230	0	0	Ki67+	 4728 11617
5231	0	0	Ki67+	 4732 11400
5232	0	0	Ki67+	 4733 11807
5233	0	0	Ki67+	 4735 11948
5234	0	0	Ki67+	 4742 11876
5235	0	0	Ki67+	 4744 11896
5236	0	0	Ki67+	 4758 11833
5237	0	0	Ki67+	 4761 12067
5238	0	0	Ki67+	 4763 11799
5239	0	0	Ki67+	 4765 11814
5240	0	0	Ki67+	 4773 11918
5241	0	0	Ki67+	 4773 11936
5242	0	0	Ki67+	 4775 11718
5243	0	0	Ki67+	 4824 11517
5244	0	0	Ki67+	 4827 11453
5245	0	0	Ki67+	 4836 11375
5246	0	0	Ki67+	 4837 11389
5247	0	0	Ki67+	 4855 12108
5248	0	0	Ki67+	 4856 11999
5249	0	0	Ki67+	 4856 12062
5250	0	0	Ki67+	 4864 11339
5251	0	0	Ki67+	 4865 11441
5252	0	0	Ki67+	 4868 11389
5253	0	0	Ki67+	 4870 11403
5254	0	0	Ki67+	 4870 11780
5255	0	0	Ki67+	 4870 11882
5256	0	0	Ki67+	 4872 11492
5257	0	0	Ki67+	 4872 11896
5258	0	0	Ki67+	 4872 11917
5259	0	0	Ki67+	 4873 11477
5260	0	0	Ki67+	 4874 11834
5261	0	0	Ki67+	 4875 11574
5262	0	0	Ki67+	 4876 11754
5263	0	0	Ki67+	 4877 11532
5264	0	0	Ki67+	 4878 11320
5265	0	0	Ki67+	 4878 11377
5266	0	0	Ki67+	 4879 11727
5267	0	0	Ki67+	 4882 11440
5268	0	0	Ki67+	 4885 11795
5269	0	0	Ki67+	 4889 11631
5270	0	0	Ki67+	 4892 11724
5271	0	0	Ki67+	 4893 11560
5272	0	0	Ki67+	 4893 11827
5273	0	0	Ki67+	 4893 11971
5274	0	0	Ki67+	 4894 11614
5275	0	0	Ki67+	 4894 11895
5276	0	0	Ki67+	 4896 11654
5277	0	0	Ki67+	 4897 11926
5278	0	0	Ki67+	 4898 11876
5279	0	0	Ki67+	 4898 11942
5280	0	0	Ki67+	 4899 11768
5281	0	0	Ki67+	 4901 11733
5282	0	0	Ki67+	 4903 11585
5283	0	0	Ki67+	 4904 11476
5284	0	0	Ki67+	 4905 11491
5285	0	0	Ki67+	 4906 11541
5286	0	0	Ki67+	 4909 11800
5287	0	0	Ki67+	 4911 11639
5288	0	0	Ki67+	 4916 11447
5289	0	0	Ki67+	 4917 11478
5290	0	0	Ki67+	 4917 11833
5291	0	0	Ki67+	 4917 11880
5292	0	0	Ki67+	 4917 11968
5293	0	0	Ki67+	 4919 11599
5294	0	0	Ki67+	 4919 11721
5295	0	0	Ki67+	 4920 11579
5296	0	0	Ki67+	 4920 11626
5297	0	0	Ki67+	 4924 11378
5298	0	0	Ki67+	 4926 11492
5299	0	0	Ki67+	 4927 11658
5300	0	0	Ki67+	 4929 11944
5301	0	0	Ki67+	 4930 11739
5302	0	0	Ki67+	 4931 11525
5303	0	0	Ki67+	 4932 11427
5304	0	0	Ki67+	 4933 11442
5305	0	0	Ki67+	 4939 11865
5306	0	0	Ki67+	 4941 11548
5307	0	0	Ki67+	 4942 11633
5308	0	0	Ki67+	 4942 12093
5309	0	0	Ki67+	 4945 11843
5310	0	0	Ki67+	 4948 11468
5311	0	0	Ki67+	 4950 11516
5312	0	0	Ki67+	 4951 11819
5313	0	0	Ki67+	 4952 11751
5314	0	0	Ki67+	 4952 11927
5315	0	0	Ki67+	 4953 11535
5316	0	0	Ki67+	 4953 11603
5317	0	0	Ki67+	 4953 11804
5318	0	0	Ki67+	 4958 11723
5319	0	0	Ki67+	 4960 11640
5320	0	0	Ki67+	 4966 11441
5321	0	0	Ki67+	 4972 11629
5322	0	0	Ki67+	 4972 11840
5323	0	0	Ki67+	 4976 11743
5324	0	0	Ki67+	 4976 11797
5325	0	0	Ki67+	 4977 11785
5326	0	0	Ki67+	 4979 11926
5327	0	0	Ki67+	 4981 11821
5328	0	0	Ki67+	 4984 11413
5329	0	0	Ki67+	 4984 11902
5330	0	0	Ki67+	 4993 11779
5331	0	0	Ki67+	 4994 11458
5332	0	0	Ki67+	 4994 11750
5333	0	0	Ki67+	 4999 11985
5334	0	0	Ki67+	 5004 11931
5335	0	0	Ki67+	 5005 11905
5336	0	0	Ki67+	 5013 11510
5337	0	0	Ki67+	 5014 11738
5338	0	0	Ki67+	 5017 11449
5339	0	0	Ki67+	 5021 11717
5340	0	0	Ki67+	 4225 12833
5341	0	0	Ki67+	 4229 12270
5342	0	0	Ki67+	 4236 12639
5343	0	0	Ki67+	 4240 12326
5344	0	0	Ki67+	 4245 12807
5345	0	0	Ki67+	 4251 12301
5346	0	0	Ki67+	 4251 12899
5347	0	0	Ki67+	 4259 12826
5348	0	0	Ki67+	 4260 12442
5349	0	0	Ki67+	 4262 12279
5350	0	0	Ki67+	 4266 12694
5351	0	0	Ki67+	 4273 12159
5352	0	0	Ki67+	 4290 12259
5353	0	0	Ki67+	 4304 12862
5354	0	0	Ki67+	 4307 12654
5355	0	0	Ki67+	 4309 12571
5356	0	0	Ki67+	 4322 12647
5357	0	0	Ki67+	 4325 12709
5358	0	0	Ki67+	 4330 12213
5359	0	0	Ki67+	 4332 12831
5360	0	0	Ki67+	 4336 12809
5361	0	0	Ki67+	 4350 12718
5362	0	0	Ki67+	 4358 12863
5363	0	0	Ki67+	 4359 12678
5364	0	0	Ki67+	 4361 12357
5365	0	0	Ki67+	 4375 12854
5366	0	0	Ki67+	 4389 12877
5367	0	0	Ki67+	 4394 12654
5368	0	0	Ki67+	 4397 12835
5369	0	0	Ki67+	 4398 12692
5370	0	0	Ki67+	 4399 12911
5371	0	0	Ki67+	 4401 12638
5372	0	0	Ki67+	 4402 12855
5373	0	0	Ki67+	 4416 12738
5374	0	0	Ki67+	 4425 12349
5375	0	0	Ki67+	 4425 12755
5376	0	0	Ki67+	 4430 12666
5377	0	0	Ki67+	 4430 12783
5378	0	0	Ki67+	 4434 12315
5379	0	0	Ki67+	 4438 12844
5380	0	0	Ki67+	 4444 12709
5381	0	0	Ki67+	 4453 12795
5382	0	0	Ki67+	 4453 12890
5383	0	0	Ki67+	 4455 12854
5384	0	0	Ki67+	 4456 12823
5385	0	0	Ki67+	 4457 12727
5386	0	0	Ki67+	 4466 12712
5387	0	0	Ki67+	 4475 12260
5388	0	0	Ki67+	 4480 12890
5389	0	0	Ki67+	 4481 12687
5390	0	0	Ki67+	 4482 12865
5391	0	0	Ki67+	 4490 12253
5392	0	0	Ki67+	 4492 12730
5393	0	0	Ki67+	 4498 12752
5394	0	0	Ki67+	 4501 12203
5395	0	0	Ki67+	 4511 12695
5396	0	0	Ki67+	 4515 12882
5397	0	0	Ki67+	 4517 12713
5398	0	0	Ki67+	 4520 12764
5399	0	0	Ki67+	 4521 12237
5400	0	0	Ki67+	 4523 12788
5401	0	0	Ki67+	 4526 12811
5402	0	0	Ki67+	 4528 12223
5403	0	0	Ki67+	 4529 12340
5404	0	0	Ki67+	 4532 12775
5405	0	0	Ki67+	 4533 12402
5406	0	0	Ki67+	 4534 12716
5407	0	0	Ki67+	 4539 12744
5408	0	0	Ki67+	 4540 12253
5409	0	0	Ki67+	 4540 12849
5410	0	0	Ki67+	 4546 12699
5411	0	0	Ki67+	 4549 12363
5412	0	0	Ki67+	 4549 12797
5413	0	0	Ki67+	 4550 12334
5414	0	0	Ki67+	 4551 12901
5415	0	0	Ki67+	 4552 12875
5416	0	0	Ki67+	 4554 12770
5417	0	0	Ki67+	 4558 12263
5418	0	0	Ki67+	 4558 12410
5419	0	0	Ki67+	 4559 12204
5420	0	0	Ki67+	 4559 12722
5421	0	0	Ki67+	 4562 12838
5422	0	0	Ki67+	 4565 12387
5423	0	0	Ki67+	 4569 12753
5424	0	0	Ki67+	 4572 12310
5425	0	0	Ki67+	 4575 12811
5426	0	0	Ki67+	 4576 12399
5427	0	0	Ki67+	 4579 12322
5428	0	0	Ki67+	 4579 12676
5429	0	0	Ki67+	 4588 12713
5430	0	0	Ki67+	 4589 12304
5431	0	0	Ki67+	 4589 12892
5432	0	0	Ki67+	 4592 12356
5433	0	0	Ki67+	 4593 12868
5434	0	0	Ki67+	 4596 12226
5435	0	0	Ki67+	 4596 12407
5436	0	0	Ki67+	 4598 12423
5437	0	0	Ki67+	 4602 12396
5438	0	0	Ki67+	 4604 12843
5439	0	0	Ki67+	 4605 12793
5440	0	0	Ki67+	 4609 12706
5441	0	0	Ki67+	 4610 12274
5442	0	0	Ki67+	 4615 12827
5443	0	0	Ki67+	 4619 12346
5444	0	0	Ki67+	 4619 12768
5445	0	0	Ki67+	 4621 12866
5446	0	0	Ki67+	 4622 12405
5447	0	0	Ki67+	 4635 12806
5448	0	0	Ki67+	 4637 12362
5449	0	0	Ki67+	 4640 12870
5450	0	0	Ki67+	 4641 12737
5451	0	0	Ki67+	 4643 12838
5452	0	0	Ki67+	 4644 12420
5453	0	0	Ki67+	 4645 12346
5454	0	0	Ki67+	 4647 12860
5455	0	0	Ki67+	 4654 12272
5456	0	0	Ki67+	 4657 12369
5457	0	0	Ki67+	 4659 12472
5458	0	0	Ki67+	 4659 12633
5459	0	0	Ki67+	 4660 12706
5460	0	0	Ki67+	 4664 12803
5461	0	0	Ki67+	 4665 12867
5462	0	0	Ki67+	 4671 12364
5463	0	0	Ki67+	 4672 12619
5464	0	0	Ki67+	 4675 12446
5465	0	0	Ki67+	 4679 12317
5466	0	0	Ki67+	 4679 12820
5467	0	0	Ki67+	 4681 12491
5468	0	0	Ki67+	 4683 12542
5469	0	0	Ki67+	 4684 12366
5470	0	0	Ki67+	 4684 12786
5471	0	0	Ki67+	 4685 12417
5472	0	0	Ki67+	 4695 12582
5473	0	0	Ki67+	 4696 12224
5474	0	0	Ki67+	 4696 12392
5475	0	0	Ki67+	 4701 12515
5476	0	0	Ki67+	 4703 12439
5477	0	0	Ki67+	 4703 12868
5478	0	0	Ki67+	 4704 12490
5479	0	0	Ki67+	 4711 12544
5480	0	0	Ki67+	 4712 12466
5481	0	0	Ki67+	 4712 12649
5482	0	0	Ki67+	 4719 12521
5483	0	0	Ki67+	 4723 12415
5484	0	0	Ki67+	 4729 12365
5485	0	0	Ki67+	 4729 12499
5486	0	0	Ki67+	 4734 12899
5487	0	0	Ki67+	 4753 12324
5488	0	0	Ki67+	 4758 12164
5489	0	0	Ki67+	 4767 12333
5490	0	0	Ki67+	 4785 12356
5491	0	0	Ki67+	 4797 12438
5492	0	0	Ki67+	 4811 12367
5493	0	0	Ki67+	 4811 12483
5494	0	0	Ki67+	 4813 12222
5495	0	0	Ki67+	 4820 12421
5496	0	0	Ki67+	 4830 12460
5497	0	0	Ki67+	 4836 12146
5498	0	0	Ki67+	 4836 12193
5499	0	0	Ki67+	 4842 12315
5500	0	0	Ki67+	 4848 12460
5501	0	0	Ki67+	 4848 12742
5502	0	0	Ki67+	 4856 12412
5503	0	0	Ki67+	 4869 12502
5504	0	0	Ki67+	 4878 12418
5505	0	0	Ki67+	 4879 12574
5506	0	0	Ki67+	 4880 12457
5507	0	0	Ki67+	 4881 12664
5508	0	0	Ki67+	 4889 12217
5509	0	0	Ki67+	 4895 12353
5510	0	0	Ki67+	 4898 12406
5511	0	0	Ki67+	 4898 12467
5512	0	0	Ki67+	 4902 12678
5513	0	0	Ki67+	 4903 12559
5514	0	0	Ki67+	 4905 12503
5515	0	0	Ki67+	 4909 12450
5516	0	0	Ki67+	 4914 12377
5517	0	0	Ki67+	 4917 12599
5518	0	0	Ki67+	 4919 12677
5519	0	0	Ki67+	 4924 12456
5520	0	0	Ki67+	 4926 12537
5521	0	0	Ki67+	 4926 12630
5522	0	0	Ki67+	 4927 12279
5523	0	0	Ki67+	 4930 12566
5524	0	0	Ki67+	 4931 12410
5525	0	0	Ki67+	 4933 12193
5526	0	0	Ki67+	 4933 12481
5527	0	0	Ki67+	 4940 12556
5528	0	0	Ki67+	 4948 12432
5529	0	0	Ki67+	 4950 12600
5530	0	0	Ki67+	 4951 12539
5531	0	0	Ki67+	 4954 12467
5532	0	0	Ki67+	 4955 12511
5533	0	0	Ki67+	 4955 12645
5534	0	0	Ki67+	 4960 12411
5535	0	0	Ki67+	 4965 12485
5536	0	0	Ki67+	 4968 12370
5537	0	0	Ki67+	 4968 12583
5538	0	0	Ki67+	 4969 12624
5539	0	0	Ki67+	 4973 12669
5540	0	0	Ki67+	 4975 12555
5541	0	0	Ki67+	 4977 12523
5542	0	0	Ki67+	 4979 12444
5543	0	0	Ki67+	 4979 12608
5544	0	0	Ki67+	 4985 12411
5545	0	0	Ki67+	 4989 12646
5546	0	0	Ki67+	 4990 12513
5547	0	0	Ki67+	 4993 12575
5548	0	0	Ki67+	 4998 12677
5549	0	0	Ki67+	 4999 12467
5550	0	0	Ki67+	 5001 12421
5551	0	0	Ki67+	 5002 12589
5552	0	0	Ki67+	 5003 12442
5553	0	0	Ki67+	 5007 12548
5554	0	0	Ki67+	 5014 12491
5555	0	0	Ki67+	 5014 12625
5556	0	0	Ki67+	 5018 12562
5557	0	0	Ki67+	 5020 12655
5558	0	0	Ki67+	 5021 12523
5559	0	0	Ki67+	 5022 12684
5560	0	0	Ki67+	 5023 12602
5561	0	0	Ki67+	 4226 13584
5562	0	0	Ki67+	 4237 13623
5563	0	0	Ki67+	 4238 13599
5564	0	0	Ki67+	 4280 12933
5565	0	0	Ki67+	 4281 12922
5566	0	0	Ki67+	 4304 12946
5567	0	0	Ki67+	 4316 13535
5568	0	0	Ki67+	 4329 12946
5569	0	0	Ki67+	 4331 13601
5570	0	0	Ki67+	 4334 12978
5571	0	0	Ki67+	 4340 12927
5572	0	0	Ki67+	 4342 12998
5573	0	0	Ki67+	 4347 12970
5574	0	0	Ki67+	 4368 12989
5575	0	0	Ki67+	 4375 13008
5576	0	0	Ki67+	 4377 12953
5577	0	0	Ki67+	 4393 13023
5578	0	0	Ki67+	 4395 12933
5579	0	0	Ki67+	 4399 12973
5580	0	0	Ki67+	 4407 13011
5581	0	0	Ki67+	 4424 13023
5582	0	0	Ki67+	 4433 12978
5583	0	0	Ki67+	 4451 12927
5584	0	0	Ki67+	 4454 13035
5585	0	0	Ki67+	 4455 13094
5586	0	0	Ki67+	 4459 12999
5587	0	0	Ki67+	 4465 12956
5588	0	0	Ki67+	 4465 12988
5589	0	0	Ki67+	 4482 13684
5590	0	0	Ki67+	 4483 13077
5591	0	0	Ki67+	 4484 12937
5592	0	0	Ki67+	 4484 13065
5593	0	0	Ki67+	 4486 13016
5594	0	0	Ki67+	 4491 13577
5595	0	0	Ki67+	 4491 13640
5596	0	0	Ki67+	 4495 12966
5597	0	0	Ki67+	 4498 13110
5598	0	0	Ki67+	 4511 13068
5599	0	0	Ki67+	 4514 13657
5600	0	0	Ki67+	 4517 13125
5601	0	0	Ki67+	 4519 13007
5602	0	0	Ki67+	 4527 13092
5603	0	0	Ki67+	 4528 12918
5604	0	0	Ki67+	 4531 13046
5605	0	0	Ki67+	 4531 13646
5606	0	0	Ki67+	 4533 13114
5607	0	0	Ki67+	 4542 13053
5608	0	0	Ki67+	 4545 13127
5609	0	0	Ki67+	 4550 13079
5610	0	0	Ki67+	 4559 13656
5611	0	0	Ki67+	 4568 13147
5612	0	0	Ki67+	 4571 13085
5613	0	0	Ki67+	 4595 13173
5614	0	0	Ki67+	 4603 13140
5615	0	0	Ki67+	 4605 13104
5616	0	0	Ki67+	 4614 13140
5617	0	0	Ki67+	 4619 13113
5618	0	0	Ki67+	 4625 13090
5619	0	0	Ki67+	 4631 13136
5620	0	0	Ki67+	 4641 13109
5621	0	0	Ki67+	 4647 13095
5622	0	0	Ki67+	 4649 13152
5623	0	0	Ki67+	 4655 13005
5624	0	0	Ki67+	 4661 13098
5625	0	0	Ki67+	 4669 13156
5626	0	0	Ki67+	 4678 13137
5627	0	0	Ki67+	 4686 13108
5628	0	0	Ki67+	 4694 13210
5629	0	0	Ki67+	 4700 13180
5630	0	0	Ki67+	 4703 13238
5631	0	0	Ki67+	 4704 13109
5632	0	0	Ki67+	 4706 13088
5633	0	0	Ki67+	 4713 13212
5634	0	0	Ki67+	 4718 13224
5635	0	0	Ki67+	 4719 13160
5636	0	0	Ki67+	 4723 13091
5637	0	0	Ki67+	 4729 13193
5638	0	0	Ki67+	 4730 13124
5639	0	0	Ki67+	 4759 13126
5640	0	0	Ki67+	 4760 13188
5641	0	0	Ki67+	 4768 13224
5642	0	0	Ki67+	 4781 13043
5643	0	0	Ki67+	 4791 13241
5644	0	0	Ki67+	 4808 13206
5645	0	0	Ki67+	 4808 13275
5646	0	0	Ki67+	 4819 13237
5647	0	0	Ki67+	 4823 13174
5648	0	0	Ki67+	 4825 13274
5649	0	0	Ki67+	 4826 13143
5650	0	0	Ki67+	 4835 13210
5651	0	0	Ki67+	 4846 13228
5652	0	0	Ki67+	 4849 13610
5653	0	0	Ki67+	 4858 13258
5654	0	0	Ki67+	 4880 13077
5655	0	0	Ki67+	 4922 13659
5656	0	0	Ki67+	 4940 13696
5657	0	0	Ki67+	 4950 13646
5658	0	0	Ki67+	 4961 13264
5659	0	0	Ki67+	 4227 13954
5660	0	0	Ki67+	 4228 14403
5661	0	0	Ki67+	 4240 13803
5662	0	0	Ki67+	 4246 13863
5663	0	0	Ki67+	 4255 13963
5664	0	0	Ki67+	 4255 13977
5665	0	0	Ki67+	 4262 14422
5666	0	0	Ki67+	 4266 13999
5667	0	0	Ki67+	 4267 14323
5668	0	0	Ki67+	 4273 14374
5669	0	0	Ki67+	 4278 13933
5670	0	0	Ki67+	 4283 14011
5671	0	0	Ki67+	 4286 13942
5672	0	0	Ki67+	 4286 13971
5673	0	0	Ki67+	 4286 14461
5674	0	0	Ki67+	 4292 14442
5675	0	0	Ki67+	 4293 14007
5676	0	0	Ki67+	 4308 13984
5677	0	0	Ki67+	 4309 14034
5678	0	0	Ki67+	 4318 14057
5679	0	0	Ki67+	 4324 14454
5680	0	0	Ki67+	 4327 14140
5681	0	0	Ki67+	 4339 14019
5682	0	0	Ki67+	 4340 14172
5683	0	0	Ki67+	 4342 14384
5684	0	0	Ki67+	 4348 14199
5685	0	0	Ki67+	 4350 14337
5686	0	0	Ki67+	 4351 14067
5687	0	0	Ki67+	 4354 14496
5688	0	0	Ki67+	 4356 14130
5689	0	0	Ki67+	 4359 14047
5690	0	0	Ki67+	 4365 14114
5691	0	0	Ki67+	 4366 13952
5692	0	0	Ki67+	 4369 14400
5693	0	0	Ki67+	 4376 14347
5694	0	0	Ki67+	 4380 13999
5695	0	0	Ki67+	 4382 14491
5696	0	0	Ki67+	 4383 14111
5697	0	0	Ki67+	 4384 14188
5698	0	0	Ki67+	 4384 14467
5699	0	0	Ki67+	 4386 14050
5700	0	0	Ki67+	 4394 14021
5701	0	0	Ki67+	 4396 14209
5702	0	0	Ki67+	 4399 14363
5703	0	0	Ki67+	 4400 14085
5704	0	0	Ki67+	 4402 14411
5705	0	0	Ki67+	 4423 13802
5706	0	0	Ki67+	 4424 14212
5707	0	0	Ki67+	 4429 14133
5708	0	0	Ki67+	 4430 14077
5709	0	0	Ki67+	 4431 14114
5710	0	0	Ki67+	 4431 14415
5711	0	0	Ki67+	 4431 14474
5712	0	0	Ki67+	 4444 14432
5713	0	0	Ki67+	 4460 14147
5714	0	0	Ki67+	 4462 14389
5715	0	0	Ki67+	 4467 14136
5716	0	0	Ki67+	 4478 13954
5717	0	0	Ki67+	 4484 13757
5718	0	0	Ki67+	 4484 14206
5719	0	0	Ki67+	 4491 14190
5720	0	0	Ki67+	 4494 14170
5721	0	0	Ki67+	 4498 13731
5722	0	0	Ki67+	 4500 14246
5723	0	0	Ki67+	 4500 14322
5724	0	0	Ki67+	 4511 14233
5725	0	0	Ki67+	 4513 14272
5726	0	0	Ki67+	 4515 13985
5727	0	0	Ki67+	 4518 14023
5728	0	0	Ki67+	 4521 14208
5729	0	0	Ki67+	 4524 14066
5730	0	0	Ki67+	 4526 14289
5731	0	0	Ki67+	 4532 14045
5732	0	0	Ki67+	 4557 14073
5733	0	0	Ki67+	 4559 14296
5734	0	0	Ki67+	 4561 14426
5735	0	0	Ki67+	 4562 14094
5736	0	0	Ki67+	 4569 13893
5737	0	0	Ki67+	 4574 13976
5738	0	0	Ki67+	 4575 14415
5739	0	0	Ki67+	 4576 14146
5740	0	0	Ki67+	 4578 14056
5741	0	0	Ki67+	 4578 14323
5742	0	0	Ki67+	 4579 14116
5743	0	0	Ki67+	 4584 13920
5744	0	0	Ki67+	 4594 14011
5745	0	0	Ki67+	 4598 14105
5746	0	0	Ki67+	 4598 14199
5747	0	0	Ki67+	 4600 14175
5748	0	0	Ki67+	 4602 14220
5749	0	0	Ki67+	 4602 14349
5750	0	0	Ki67+	 4603 14027
5751	0	0	Ki67+	 4603 14076
5752	0	0	Ki67+	 4605 14416
5753	0	0	Ki67+	 4607 14065
5754	0	0	Ki67+	 4608 14005
5755	0	0	Ki67+	 4610 13959
5756	0	0	Ki67+	 4611 14275
5757	0	0	Ki67+	 4617 14346
5758	0	0	Ki67+	 4617 14386
5759	0	0	Ki67+	 4618 14180
5760	0	0	Ki67+	 4618 14253
5761	0	0	Ki67+	 4620 14019
5762	0	0	Ki67+	 4622 13926
5763	0	0	Ki67+	 4623 14009
5764	0	0	Ki67+	 4624 13953
5765	0	0	Ki67+	 4625 14192
5766	0	0	Ki67+	 4625 14321
5767	0	0	Ki67+	 4630 13977
5768	0	0	Ki67+	 4630 14145
5769	0	0	Ki67+	 4630 14227
5770	0	0	Ki67+	 4632 13755
5771	0	0	Ki67+	 4633 14264
5772	0	0	Ki67+	 4635 14510
5773	0	0	Ki67+	 4641 14390
5774	0	0	Ki67+	 4653 13987
5775	0	0	Ki67+	 4659 13947
5776	0	0	Ki67+	 4660 14218
5777	0	0	Ki67+	 4661 14160
5778	0	0	Ki67+	 4662 14047
5779	0	0	Ki67+	 4665 13902
5780	0	0	Ki67+	 4665 14474
5781	0	0	Ki67+	 4666 14004
5782	0	0	Ki67+	 4667 14176
5783	0	0	Ki67+	 4667 14248
5784	0	0	Ki67+	 4676 14141
5785	0	0	Ki67+	 4677 13857
5786	0	0	Ki67+	 4677 13974
5787	0	0	Ki67+	 4680 13834
5788	0	0	Ki67+	 4682 14158
5789	0	0	Ki67+	 4683 13802
5790	0	0	Ki67+	 4684 13957
5791	0	0	Ki67+	 4685 13915
5792	0	0	Ki67+	 4686 14075
5793	0	0	Ki67+	 4691 14240
5794	0	0	Ki67+	 4693 14111
5795	0	0	Ki67+	 4694 14025
5796	0	0	Ki67+	 4697 14005
5797	0	0	Ki67+	 4701 14126
5798	0	0	Ki67+	 4701 14192
5799	0	0	Ki67+	 4704 13845
5800	0	0	Ki67+	 4704 13922
5801	0	0	Ki67+	 4704 14056
5802	0	0	Ki67+	 4710 13938
5803	0	0	Ki67+	 4717 13966
5804	0	0	Ki67+	 4718 14038
5805	0	0	Ki67+	 4718 14419
5806	0	0	Ki67+	 4722 14144
5807	0	0	Ki67+	 4724 14457
5808	0	0	Ki67+	 4727 13972
5809	0	0	Ki67+	 4729 14071
5810	0	0	Ki67+	 4733 14097
5811	0	0	Ki67+	 4733 14479
5812	0	0	Ki67+	 4738 13994
5813	0	0	Ki67+	 4739 14441
5814	0	0	Ki67+	 4743 14506
5815	0	0	Ki67+	 4746 14037
5816	0	0	Ki67+	 4749 13957
5817	0	0	Ki67+	 4752 14410
5818	0	0	Ki67+	 4753 13819
5819	0	0	Ki67+	 4757 14141
5820	0	0	Ki67+	 4758 14110
5821	0	0	Ki67+	 4758 14499
5822	0	0	Ki67+	 4760 14219
5823	0	0	Ki67+	 4762 14090
5824	0	0	Ki67+	 4768 14441
5825	0	0	Ki67+	 4770 14412
5826	0	0	Ki67+	 4772 14165
5827	0	0	Ki67+	 4773 13980
5828	0	0	Ki67+	 4773 14027
5829	0	0	Ki67+	 4777 14144
5830	0	0	Ki67+	 4788 14180
5831	0	0	Ki67+	 4792 14104
5832	0	0	Ki67+	 4792 14239
5833	0	0	Ki67+	 4793 13996
5834	0	0	Ki67+	 4794 14047
5835	0	0	Ki67+	 4800 14011
5836	0	0	Ki67+	 4801 14448
5837	0	0	Ki67+	 4801 14478
5838	0	0	Ki67+	 4804 14154
5839	0	0	Ki67+	 4805 13987
5840	0	0	Ki67+	 4813 14062
5841	0	0	Ki67+	 4816 14184
5842	0	0	Ki67+	 4816 14252
5843	0	0	Ki67+	 4817 14422
5844	0	0	Ki67+	 4821 13983
5845	0	0	Ki67+	 4828 14053
5846	0	0	Ki67+	 4835 14076
5847	0	0	Ki67+	 4835 14160
5848	0	0	Ki67+	 4836 14390
5849	0	0	Ki67+	 4838 14470
5850	0	0	Ki67+	 4843 14180
5851	0	0	Ki67+	 4844 14167
5852	0	0	Ki67+	 4853 14032
5853	0	0	Ki67+	 4855 14093
5854	0	0	Ki67+	 4857 13979
5855	0	0	Ki67+	 4863 14101
5856	0	0	Ki67+	 4863 14342
5857	0	0	Ki67+	 4864 13994
5858	0	0	Ki67+	 4864 14488
5859	0	0	Ki67+	 4875 14128
5860	0	0	Ki67+	 4875 14165
5861	0	0	Ki67+	 4876 14201
5862	0	0	Ki67+	 4877 14070
5863	0	0	Ki67+	 4880 13990
5864	0	0	Ki67+	 4893 14049
5865	0	0	Ki67+	 4902 14104
5866	0	0	Ki67+	 4903 14209
5867	0	0	Ki67+	 4904 14258
5868	0	0	Ki67+	 4913 14033
5869	0	0	Ki67+	 4913 14156
5870	0	0	Ki67+	 4916 14134
5871	0	0	Ki67+	 4917 14081
5872	0	0	Ki67+	 4917 14325
5873	0	0	Ki67+	 4923 14178
5874	0	0	Ki67+	 4928 14360
5875	0	0	Ki67+	 4932 14301
5876	0	0	Ki67+	 4933 14108
5877	0	0	Ki67+	 4942 14269
5878	0	0	Ki67+	 4943 14103
5879	0	0	Ki67+	 4947 14189
5880	0	0	Ki67+	 4952 14382
5881	0	0	Ki67+	 4958 14000
5882	0	0	Ki67+	 4960 14076
5883	0	0	Ki67+	 4968 13982
5884	0	0	Ki67+	 4970 14173
5885	0	0	Ki67+	 4970 14494
5886	0	0	Ki67+	 4973 14099
5887	0	0	Ki67+	 4979 14215
5888	0	0	Ki67+	 4981 14403
5889	0	0	Ki67+	 4985 14300
5890	0	0	Ki67+	 4986 14138
5891	0	0	Ki67+	 4989 14277
5892	0	0	Ki67+	 4989 14420
5893	0	0	Ki67+	 4990 14239
5894	0	0	Ki67+	 4991 14074
5895	0	0	Ki67+	 4991 14447
5896	0	0	Ki67+	 4992 13999
5897	0	0	Ki67+	 4993 14156
5898	0	0	Ki67+	 4994 14342
5899	0	0	Ki67+	 4995 14390
5900	0	0	Ki67+	 4995 14478
5901	0	0	Ki67+	 4996 14193
5902	0	0	Ki67+	 4997 14215
5903	0	0	Ki67+	 5004 14445
5904	0	0	Ki67+	 5007 14003
5905	0	0	Ki67+	 5009 14069
5906	0	0	Ki67+	 5009 14099
5907	0	0	Ki67+	 5011 14046
5908	0	0	Ki67+	 5013 14199
5909	0	0	Ki67+	 5017 14478
5910	0	0	Ki67+	 4230 15167
5911	0	0	Ki67+	 4230 15283
5912	0	0	Ki67+	 4238 14649
5913	0	0	Ki67+	 4240 14670
5914	0	0	Ki67+	 4243 14795
5915	0	0	Ki67+	 4243 15256
5916	0	0	Ki67+	 4248 14695
5917	0	0	Ki67+	 4248 15188
5918	0	0	Ki67+	 4250 15210
5919	0	0	Ki67+	 4252 14812
5920	0	0	Ki67+	 4255 15235
5921	0	0	Ki67+	 4259 14689
5922	0	0	Ki67+	 4262 14772
5923	0	0	Ki67+	 4262 14802
5924	0	0	Ki67+	 4266 15266
5925	0	0	Ki67+	 4267 15291
5926	0	0	Ki67+	 4270 15189
5927	0	0	Ki67+	 4274 14841
5928	0	0	Ki67+	 4275 15310
5929	0	0	Ki67+	 4277 15210
5930	0	0	Ki67+	 4278 14659
5931	0	0	Ki67+	 4280 15283
5932	0	0	Ki67+	 4281 15243
5933	0	0	Ki67+	 4284 14724
5934	0	0	Ki67+	 4290 14747
5935	0	0	Ki67+	 4292 14789
5936	0	0	Ki67+	 4297 14770
5937	0	0	Ki67+	 4298 14682
5938	0	0	Ki67+	 4304 14562
5939	0	0	Ki67+	 4304 14667
5940	0	0	Ki67+	 4307 14701
5941	0	0	Ki67+	 4307 14738
5942	0	0	Ki67+	 4308 14770
5943	0	0	Ki67+	 4319 14763
5944	0	0	Ki67+	 4321 14798
5945	0	0	Ki67+	 4321 14837
5946	0	0	Ki67+	 4325 14745
5947	0	0	Ki67+	 4333 14575
5948	0	0	Ki67+	 4337 14705
5949	0	0	Ki67+	 4337 14866
5950	0	0	Ki67+	 4339 14842
5951	0	0	Ki67+	 4342 14782
5952	0	0	Ki67+	 4345 14751
5953	0	0	Ki67+	 4345 14817
5954	0	0	Ki67+	 4352 14652
5955	0	0	Ki67+	 4360 14887
5956	0	0	Ki67+	 4361 14847
5957	0	0	Ki67+	 4362 14713
5958	0	0	Ki67+	 4364 14620
5959	0	0	Ki67+	 4366 14913
5960	0	0	Ki67+	 4367 14860
5961	0	0	Ki67+	 4369 14873
5962	0	0	Ki67+	 4370 14696
5963	0	0	Ki67+	 4372 15003
5964	0	0	Ki67+	 4374 14767
5965	0	0	Ki67+	 4379 14526
5966	0	0	Ki67+	 4379 14797
5967	0	0	Ki67+	 4382 14842
5968	0	0	Ki67+	 4384 14946
5969	0	0	Ki67+	 4385 14885
5970	0	0	Ki67+	 4394 14709
5971	0	0	Ki67+	 4394 14977
5972	0	0	Ki67+	 4398 14745
5973	0	0	Ki67+	 4399 14807
5974	0	0	Ki67+	 4409 14565
5975	0	0	Ki67+	 4411 15002
5976	0	0	Ki67+	 4413 14983
5977	0	0	Ki67+	 4415 15050
5978	0	0	Ki67+	 4420 14775
5979	0	0	Ki67+	 4420 14831
5980	0	0	Ki67+	 4421 14864
5981	0	0	Ki67+	 4425 15074
5982	0	0	Ki67+	 4428 14728
5983	0	0	Ki67+	 4431 14751
5984	0	0	Ki67+	 4431 14964
5985	0	0	Ki67+	 4431 15013
5986	0	0	Ki67+	 4438 15035
5987	0	0	Ki67+	 4440 14801
5988	0	0	Ki67+	 4440 14983
5989	0	0	Ki67+	 4452 14936
5990	0	0	Ki67+	 4453 15057
5991	0	0	Ki67+	 4456 14589
5992	0	0	Ki67+	 4457 14770
5993	0	0	Ki67+	 4459 15024
5994	0	0	Ki67+	 4460 14988
5995	0	0	Ki67+	 4462 15191
5996	0	0	Ki67+	 4463 15214
5997	0	0	Ki67+	 4464 15005
5998	0	0	Ki67+	 4469 14977
5999	0	0	Ki67+	 4470 14962
6000	0	0	Ki67+	 4473 14608
6001	0	0	Ki67+	 4474 14864
6002	0	0	Ki67+	 4482 14879
6003	0	0	Ki67+	 4483 14746
6004	0	0	Ki67+	 4484 14572
6005	0	0	Ki67+	 4484 14903
6006	0	0	Ki67+	 4484 14934
6007	0	0	Ki67+	 4484 15175
6008	0	0	Ki67+	 4486 15033
6009	0	0	Ki67+	 4488 15065
6010	0	0	Ki67+	 4489 15247
6011	0	0	Ki67+	 4494 14602
6012	0	0	Ki67+	 4495 15088
6013	0	0	Ki67+	 4499 15229
6014	0	0	Ki67+	 4506 15187
6015	0	0	Ki67+	 4507 14917
6016	0	0	Ki67+	 4508 14648
6017	0	0	Ki67+	 4517 15096
6018	0	0	Ki67+	 4522 15054
6019	0	0	Ki67+	 4524 14739
6020	0	0	Ki67+	 4527 15267
6021	0	0	Ki67+	 4529 15141
6022	0	0	Ki67+	 4530 14627
6023	0	0	Ki67+	 4545 14597
6024	0	0	Ki67+	 4545 15188
6025	0	0	Ki67+	 4551 14839
6026	0	0	Ki67+	 4562 15264
6027	0	0	Ki67+	 4565 14867
6028	0	0	Ki67+	 4578 14643
6029	0	0	Ki67+	 4582 14679
6030	0	0	Ki67+	 4601 14633
6031	0	0	Ki67+	 4607 14704
6032	0	0	Ki67+	 4618 14794
6033	0	0	Ki67+	 4648 14818
6034	0	0	Ki67+	 4658 14693
6035	0	0	Ki67+	 4664 14660
6036	0	0	Ki67+	 4665 14828
6037	0	0	Ki67+	 4665 14973
6038	0	0	Ki67+	 4666 15020
6039	0	0	Ki67+	 4674 14563
6040	0	0	Ki67+	 4704 15221
6041	0	0	Ki67+	 4708 14513
6042	0	0	Ki67+	 4715 14648
6043	0	0	Ki67+	 4724 14591
6044	0	0	Ki67+	 4738 14678
6045	0	0	Ki67+	 4741 14516
6046	0	0	Ki67+	 4747 15278
6047	0	0	Ki67+	 4752 14554
6048	0	0	Ki67+	 4761 14727
6049	0	0	Ki67+	 4766 14772
6050	0	0	Ki67+	 4769 15083
6051	0	0	Ki67+	 4774 14706
6052	0	0	Ki67+	 4778 14914
6053	0	0	Ki67+	 4783 14723
6054	0	0	Ki67+	 4785 14671
6055	0	0	Ki67+	 4786 14529
6056	0	0	Ki67+	 4786 14901
6057	0	0	Ki67+	 4789 14949
6058	0	0	Ki67+	 4789 15034
6059	0	0	Ki67+	 4791 15102
6060	0	0	Ki67+	 4796 15056
6061	0	0	Ki67+	 4797 14664
6062	0	0	Ki67+	 4800 15016
6063	0	0	Ki67+	 4801 14836
6064	0	0	Ki67+	 4803 14631
6065	0	0	Ki67+	 4803 14746
6066	0	0	Ki67+	 4805 15130
6067	0	0	Ki67+	 4806 14727
6068	0	0	Ki67+	 4806 14789
6069	0	0	Ki67+	 4809 14940
6070	0	0	Ki67+	 4810 15157
6071	0	0	Ki67+	 4811 14993
6072	0	0	Ki67+	 4816 14882
6073	0	0	Ki67+	 4816 15089
6074	0	0	Ki67+	 4818 14899
6075	0	0	Ki67+	 4821 14806
6076	0	0	Ki67+	 4823 15137
6077	0	0	Ki67+	 4825 14669
6078	0	0	Ki67+	 4827 14698
6079	0	0	Ki67+	 4829 14981
6080	0	0	Ki67+	 4831 14843
6081	0	0	Ki67+	 4831 15016
6082	0	0	Ki67+	 4832 15044
6083	0	0	Ki67+	 4832 15064
6084	0	0	Ki67+	 4834 14710
6085	0	0	Ki67+	 4834 14808
6086	0	0	Ki67+	 4834 15133
6087	0	0	Ki67+	 4840 14883
6088	0	0	Ki67+	 4849 15195
6089	0	0	Ki67+	 4851 14826
6090	0	0	Ki67+	 4852 14900
6091	0	0	Ki67+	 4855 14706
6092	0	0	Ki67+	 4856 15163
6093	0	0	Ki67+	 4856 15226
6094	0	0	Ki67+	 4858 14747
6095	0	0	Ki67+	 4859 15011
6096	0	0	Ki67+	 4862 14930
6097	0	0	Ki67+	 4864 15122
6098	0	0	Ki67+	 4865 15137
6099	0	0	Ki67+	 4870 14671
6100	0	0	Ki67+	 4873 14899
6101	0	0	Ki67+	 4873 15215
6102	0	0	Ki67+	 4876 15190
6103	0	0	Ki67+	 4876 15264
6104	0	0	Ki67+	 4878 15129
6105	0	0	Ki67+	 4878 15179
6106	0	0	Ki67+	 4879 14724
6107	0	0	Ki67+	 4879 14800
6108	0	0	Ki67+	 4884 14928
6109	0	0	Ki67+	 4891 14696
6110	0	0	Ki67+	 4897 15226
6111	0	0	Ki67+	 4898 15182
6112	0	0	Ki67+	 4899 14754
6113	0	0	Ki67+	 4901 15214
6114	0	0	Ki67+	 4903 14822
6115	0	0	Ki67+	 4904 14518
6116	0	0	Ki67+	 4905 14911
6117	0	0	Ki67+	 4907 15246
6118	0	0	Ki67+	 4908 14577
6119	0	0	Ki67+	 4910 14684
6120	0	0	Ki67+	 4911 14889
6121	0	0	Ki67+	 4915 14807
6122	0	0	Ki67+	 4921 15287
6123	0	0	Ki67+	 4928 14793
6124	0	0	Ki67+	 4928 15238
6125	0	0	Ki67+	 4929 14769
6126	0	0	Ki67+	 4932 14565
6127	0	0	Ki67+	 4933 14809
6128	0	0	Ki67+	 4934 14673
6129	0	0	Ki67+	 4936 14925
6130	0	0	Ki67+	 4944 14684
6131	0	0	Ki67+	 4944 15267
6132	0	0	Ki67+	 4950 14988
6133	0	0	Ki67+	 4952 14756
6134	0	0	Ki67+	 4954 15292
6135	0	0	Ki67+	 4958 14789
6136	0	0	Ki67+	 4959 14572
6137	0	0	Ki67+	 4960 14539
6138	0	0	Ki67+	 4960 14668
6139	0	0	Ki67+	 4961 14926
6140	0	0	Ki67+	 4971 14943
6141	0	0	Ki67+	 4974 14698
6142	0	0	Ki67+	 4975 14769
6143	0	0	Ki67+	 4978 14734
6144	0	0	Ki67+	 4980 14675
6145	0	0	Ki67+	 4983 14911
6146	0	0	Ki67+	 4986 14962
6147	0	0	Ki67+	 4987 14529
6148	0	0	Ki67+	 4987 14547
6149	0	0	Ki67+	 4992 14571
6150	0	0	Ki67+	 4996 14620
6151	0	0	Ki67+	 4997 14798
6152	0	0	Ki67+	 4998 14561
6153	0	0	Ki67+	 5003 14935
6154	0	0	Ki67+	 5003 15041
6155	0	0	Ki67+	 5011 14977
6156	0	0	Ki67+	 5013 15300
6157	0	0	Ki67+	 5015 14527
6158	0	0	Ki67+	 5015 14946
6159	0	0	Ki67+	 4225 15444
6160	0	0	Ki67+	 4227 16004
6161	0	0	Ki67+	 4228 15880
6162	0	0	Ki67+	 4231 15929
6163	0	0	Ki67+	 4233 15329
6164	0	0	Ki67+	 4233 15587
6165	0	0	Ki67+	 4233 15984
6166	0	0	Ki67+	 4234 15625
6167	0	0	Ki67+	 4237 15383
6168	0	0	Ki67+	 4238 16002
6169	0	0	Ki67+	 4240 15353
6170	0	0	Ki67+	 4241 16111
6171	0	0	Ki67+	 4249 16069
6172	0	0	Ki67+	 4251 15556
6173	0	0	Ki67+	 4252 15977
6174	0	0	Ki67+	 4253 15687
6175	0	0	Ki67+	 4253 15950
6176	0	0	Ki67+	 4256 15419
6177	0	0	Ki67+	 4257 15668
6178	0	0	Ki67+	 4257 15932
6179	0	0	Ki67+	 4261 15579
6180	0	0	Ki67+	 4261 15634
6181	0	0	Ki67+	 4263 16076
6182	0	0	Ki67+	 4265 15322
6183	0	0	Ki67+	 4265 15652
6184	0	0	Ki67+	 4272 15767
6185	0	0	Ki67+	 4272 15789
6186	0	0	Ki67+	 4272 16023
6187	0	0	Ki67+	 4276 15331
6188	0	0	Ki67+	 4276 15615
6189	0	0	Ki67+	 4279 15945
6190	0	0	Ki67+	 4281 15650
6191	0	0	Ki67+	 4282 15679
6192	0	0	Ki67+	 4282 15908
6193	0	0	Ki67+	 4282 16041
6194	0	0	Ki67+	 4283 15381
6195	0	0	Ki67+	 4288 16088
6196	0	0	Ki67+	 4289 15865
6197	0	0	Ki67+	 4291 15816
6198	0	0	Ki67+	 4292 15972
6199	0	0	Ki67+	 4292 16070
6200	0	0	Ki67+	 4294 15920
6201	0	0	Ki67+	 4299 16005
6202	0	0	Ki67+	 4301 15770
6203	0	0	Ki67+	 4301 15959
6204	0	0	Ki67+	 4302 16050
6205	0	0	Ki67+	 4303 15573
6206	0	0	Ki67+	 4303 16079
6207	0	0	Ki67+	 4306 15752
6208	0	0	Ki67+	 4306 15822
6209	0	0	Ki67+	 4306 15874
6210	0	0	Ki67+	 4306 15979
6211	0	0	Ki67+	 4307 15788
6212	0	0	Ki67+	 4307 15913
6213	0	0	Ki67+	 4308 15421
6214	0	0	Ki67+	 4311 15653
6215	0	0	Ki67+	 4314 15608
6216	0	0	Ki67+	 4316 16104
6217	0	0	Ki67+	 4317 15696
6218	0	0	Ki67+	 4319 15887
6219	0	0	Ki67+	 4320 15958
6220	0	0	Ki67+	 4322 15821
6221	0	0	Ki67+	 4322 16081
6222	0	0	Ki67+	 4324 15719
6223	0	0	Ki67+	 4333 15836
6224	0	0	Ki67+	 4334 15797
6225	0	0	Ki67+	 4338 15971
6226	0	0	Ki67+	 4340 15656
6227	0	0	Ki67+	 4341 15637
6228	0	0	Ki67+	 4341 15775
6229	0	0	Ki67+	 4342 15863
6230	0	0	Ki67+	 4345 15701
6231	0	0	Ki67+	 4346 16006
6232	0	0	Ki67+	 4348 15824
6233	0	0	Ki67+	 4348 16104
6234	0	0	Ki67+	 4351 15615
6235	0	0	Ki67+	 4351 15793
6236	0	0	Ki67+	 4359 15642
6237	0	0	Ki67+	 4359 16010
6238	0	0	Ki67+	 4360 16041
6239	0	0	Ki67+	 4363 15732
6240	0	0	Ki67+	 4363 15769
6241	0	0	Ki67+	 4363 15977
6242	0	0	Ki67+	 4367 15662
6243	0	0	Ki67+	 4368 16053
6244	0	0	Ki67+	 4373 16094
6245	0	0	Ki67+	 4374 15943
6246	0	0	Ki67+	 4375 15695
6247	0	0	Ki67+	 4376 16065
6248	0	0	Ki67+	 4385 15667
6249	0	0	Ki67+	 4393 15873
6250	0	0	Ki67+	 4393 15992
6251	0	0	Ki67+	 4396 15923
6252	0	0	Ki67+	 4399 16040
6253	0	0	Ki67+	 4402 16104
6254	0	0	Ki67+	 4405 16067
6255	0	0	Ki67+	 4412 15890
6256	0	0	Ki67+	 4423 16091
6257	0	0	Ki67+	 4426 16041
6258	0	0	Ki67+	 4431 16021
6259	0	0	Ki67+	 4432 16065
6260	0	0	Ki67+	 4436 15657
6261	0	0	Ki67+	 4437 15970
6262	0	0	Ki67+	 4442 16053
6263	0	0	Ki67+	 4444 15699
6264	0	0	Ki67+	 4451 15769
6265	0	0	Ki67+	 4452 15509
6266	0	0	Ki67+	 4452 15898
6267	0	0	Ki67+	 4452 15911
6268	0	0	Ki67+	 4457 15481
6269	0	0	Ki67+	 4458 15722
6270	0	0	Ki67+	 4463 15547
6271	0	0	Ki67+	 4464 16033
6272	0	0	Ki67+	 4467 15947
6273	0	0	Ki67+	 4471 16005
6274	0	0	Ki67+	 4473 16090
6275	0	0	Ki67+	 4474 15932
6276	0	0	Ki67+	 4475 15631
6277	0	0	Ki67+	 4475 15970
6278	0	0	Ki67+	 4478 15679
6279	0	0	Ki67+	 4478 15779
6280	0	0	Ki67+	 4480 16024
6281	0	0	Ki67+	 4481 15353
6282	0	0	Ki67+	 4481 15700
6283	0	0	Ki67+	 4481 15732
6284	0	0	Ki67+	 4482 15475
6285	0	0	Ki67+	 4482 15890
6286	0	0	Ki67+	 4484 15661
6287	0	0	Ki67+	 4485 15960
6288	0	0	Ki67+	 4489 15809
6289	0	0	Ki67+	 4490 15496
6290	0	0	Ki67+	 4491 15780
6291	0	0	Ki67+	 4498 15574
6292	0	0	Ki67+	 4499 15993
6293	0	0	Ki67+	 4499 16018
6294	0	0	Ki67+	 4500 15638
6295	0	0	Ki67+	 4500 16110
6296	0	0	Ki67+	 4501 15929
6297	0	0	Ki67+	 4507 15727
6298	0	0	Ki67+	 4510 15902
6299	0	0	Ki67+	 4511 15471
6300	0	0	Ki67+	 4511 15581
6301	0	0	Ki67+	 4511 15695
6302	0	0	Ki67+	 4512 15822
6303	0	0	Ki67+	 4513 15489
6304	0	0	Ki67+	 4519 15789
6305	0	0	Ki67+	 4521 16041
6306	0	0	Ki67+	 4524 16065
6307	0	0	Ki67+	 4525 15809
6308	0	0	Ki67+	 4525 15951
6309	0	0	Ki67+	 4527 15752
6310	0	0	Ki67+	 4529 15972
6311	0	0	Ki67+	 4530 15918
6312	0	0	Ki67+	 4531 16078
6313	0	0	Ki67+	 4537 15735
6314	0	0	Ki67+	 4539 15503
6315	0	0	Ki67+	 4542 15583
6316	0	0	Ki67+	 4543 15651
6317	0	0	Ki67+	 4546 15993
6318	0	0	Ki67+	 4550 15839
6319	0	0	Ki67+	 4550 15864
6320	0	0	Ki67+	 4552 15681
6321	0	0	Ki67+	 4553 15706
6322	0	0	Ki67+	 4553 15937
6323	0	0	Ki67+	 4554 16029
6324	0	0	Ki67+	 4555 15803
6325	0	0	Ki67+	 4558 15778
6326	0	0	Ki67+	 4559 16071
6327	0	0	Ki67+	 4564 15867
6328	0	0	Ki67+	 4565 15966
6329	0	0	Ki67+	 4567 15572
6330	0	0	Ki67+	 4572 15737
6331	0	0	Ki67+	 4574 15984
6332	0	0	Ki67+	 4576 15655
6333	0	0	Ki67+	 4577 15764
6334	0	0	Ki67+	 4578 15543
6335	0	0	Ki67+	 4581 15840
6336	0	0	Ki67+	 4581 16061
6337	0	0	Ki67+	 4586 15788
6338	0	0	Ki67+	 4587 15711
6339	0	0	Ki67+	 4588 15954
6340	0	0	Ki67+	 4591 15810
6341	0	0	Ki67+	 4594 15523
6342	0	0	Ki67+	 4594 15697
6343	0	0	Ki67+	 4594 16070
6344	0	0	Ki67+	 4595 15773
6345	0	0	Ki67+	 4600 15752
6346	0	0	Ki67+	 4605 15843
6347	0	0	Ki67+	 4606 15787
6348	0	0	Ki67+	 4613 16045
6349	0	0	Ki67+	 4614 15835
6350	0	0	Ki67+	 4617 15593
6351	0	0	Ki67+	 4618 15659
6352	0	0	Ki67+	 4618 15733
6353	0	0	Ki67+	 4618 16079
6354	0	0	Ki67+	 4626 15759
6355	0	0	Ki67+	 4627 15703
6356	0	0	Ki67+	 4635 15803
6357	0	0	Ki67+	 4653 15725
6358	0	0	Ki67+	 4661 15839
6359	0	0	Ki67+	 4663 15749
6360	0	0	Ki67+	 4664 15700
6361	0	0	Ki67+	 4666 15651
6362	0	0	Ki67+	 4667 16078
6363	0	0	Ki67+	 4684 15947
6364	0	0	Ki67+	 4689 15653
6365	0	0	Ki67+	 4707 15948
6366	0	0	Ki67+	 4709 15738
6367	0	0	Ki67+	 4734 15717
6368	0	0	Ki67+	 4741 15929
6369	0	0	Ki67+	 4746 15740
6370	0	0	Ki67+	 4752 15957
6371	0	0	Ki67+	 4756 16016
6372	0	0	Ki67+	 4770 15835
6373	0	0	Ki67+	 4771 16076
6374	0	0	Ki67+	 4775 15811
6375	0	0	Ki67+	 4780 16020
6376	0	0	Ki67+	 4786 15946
6377	0	0	Ki67+	 4800 15850
6378	0	0	Ki67+	 4823 15849
6379	0	0	Ki67+	 4827 15967
6380	0	0	Ki67+	 4832 15942
6381	0	0	Ki67+	 4845 15806
6382	0	0	Ki67+	 4853 15863
6383	0	0	Ki67+	 4859 15782
6384	0	0	Ki67+	 4865 16099
6385	0	0	Ki67+	 4895 15845
6386	0	0	Ki67+	 4930 15858
6387	0	0	Ki67+	 4967 15330
6388	0	0	Ki67+	 4993 15365
6389	0	0	Ki67+	 4995 15315
6390	0	0	Ki67+	 4997 15461
6391	0	0	Ki67+	 4999 15374
6392	0	0	Ki67+	 5015 15347
6393	0	0	Ki67+	 4230 16146
6394	0	0	Ki67+	 4231 16625
6395	0	0	Ki67+	 4234 16194
6396	0	0	Ki67+	 4236 16577
6397	0	0	Ki67+	 4240 16175
6398	0	0	Ki67+	 4240 16272
6399	0	0	Ki67+	 4241 16233
6400	0	0	Ki67+	 4243 16255
6401	0	0	Ki67+	 4246 16709
6402	0	0	Ki67+	 4250 16734
6403	0	0	Ki67+	 4251 16823
6404	0	0	Ki67+	 4255 16278
6405	0	0	Ki67+	 4256 16672
6406	0	0	Ki67+	 4256 16883
6407	0	0	Ki67+	 4258 16143
6408	0	0	Ki67+	 4258 16800
6409	0	0	Ki67+	 4260 16766
6410	0	0	Ki67+	 4263 16256
6411	0	0	Ki67+	 4266 16396
6412	0	0	Ki67+	 4266 16681
6413	0	0	Ki67+	 4268 16643
6414	0	0	Ki67+	 4270 16416
6415	0	0	Ki67+	 4276 16116
6416	0	0	Ki67+	 4280 16184
6417	0	0	Ki67+	 4283 16137
6418	0	0	Ki67+	 4285 16281
6419	0	0	Ki67+	 4286 16862
6420	0	0	Ki67+	 4287 16815
6421	0	0	Ki67+	 4288 16722
6422	0	0	Ki67+	 4289 16313
6423	0	0	Ki67+	 4289 16354
6424	0	0	Ki67+	 4290 16900
6425	0	0	Ki67+	 4292 16376
6426	0	0	Ki67+	 4293 16158
6427	0	0	Ki67+	 4297 16140
6428	0	0	Ki67+	 4301 16204
6429	0	0	Ki67+	 4302 16668
6430	0	0	Ki67+	 4302 16848
6431	0	0	Ki67+	 4303 16637
6432	0	0	Ki67+	 4304 16229
6433	0	0	Ki67+	 4304 16335
6434	0	0	Ki67+	 4305 16880
6435	0	0	Ki67+	 4307 16184
6436	0	0	Ki67+	 4307 16699
6437	0	0	Ki67+	 4311 16786
6438	0	0	Ki67+	 4312 16723
6439	0	0	Ki67+	 4312 16859
6440	0	0	Ki67+	 4316 16349
6441	0	0	Ki67+	 4317 16265
6442	0	0	Ki67+	 4317 16289
6443	0	0	Ki67+	 4321 16158
6444	0	0	Ki67+	 4322 16663
6445	0	0	Ki67+	 4322 16864
6446	0	0	Ki67+	 4324 16881
6447	0	0	Ki67+	 4325 16331
6448	0	0	Ki67+	 4326 16910
6449	0	0	Ki67+	 4328 16230
6450	0	0	Ki67+	 4328 16828
6451	0	0	Ki67+	 4333 16217
6452	0	0	Ki67+	 4337 16171
6453	0	0	Ki67+	 4337 16854
6454	0	0	Ki67+	 4338 16705
6455	0	0	Ki67+	 4339 16653
6456	0	0	Ki67+	 4341 16143
6457	0	0	Ki67+	 4342 16239
6458	0	0	Ki67+	 4343 16286
6459	0	0	Ki67+	 4343 16360
6460	0	0	Ki67+	 4344 16222
6461	0	0	Ki67+	 4345 16338
6462	0	0	Ki67+	 4346 16876
6463	0	0	Ki67+	 4354 16806
6464	0	0	Ki67+	 4355 16252
6465	0	0	Ki67+	 4358 16309
6466	0	0	Ki67+	 4358 16385
6467	0	0	Ki67+	 4360 16684
6468	0	0	Ki67+	 4360 16826
6469	0	0	Ki67+	 4362 16156
6470	0	0	Ki67+	 4364 16425
6471	0	0	Ki67+	 4366 16848
6472	0	0	Ki67+	 4368 16203
6473	0	0	Ki67+	 4368 16892
6474	0	0	Ki67+	 4370 16706
6475	0	0	Ki67+	 4372 16171
6476	0	0	Ki67+	 4372 16284
6477	0	0	Ki67+	 4373 16548
6478	0	0	Ki67+	 4374 16395
6479	0	0	Ki67+	 4376 16142
6480	0	0	Ki67+	 4376 16911
6481	0	0	Ki67+	 4378 16362
6482	0	0	Ki67+	 4381 16790
6483	0	0	Ki67+	 4382 16297
6484	0	0	Ki67+	 4383 16123
6485	0	0	Ki67+	 4385 16237
6486	0	0	Ki67+	 4387 16332
6487	0	0	Ki67+	 4388 16167
6488	0	0	Ki67+	 4388 16472
6489	0	0	Ki67+	 4390 16269
6490	0	0	Ki67+	 4392 16853
6491	0	0	Ki67+	 4395 16368
6492	0	0	Ki67+	 4395 16727
6493	0	0	Ki67+	 4398 16449
6494	0	0	Ki67+	 4400 16133
6495	0	0	Ki67+	 4402 16352
6496	0	0	Ki67+	 4402 16824
6497	0	0	Ki67+	 4403 16776
6498	0	0	Ki67+	 4404 16199
6499	0	0	Ki67+	 4407 16900
6500	0	0	Ki67+	 4408 16753
6501	0	0	Ki67+	 4412 16219
6502	0	0	Ki67+	 4412 16261
6503	0	0	Ki67+	 4414 16421
6504	0	0	Ki67+	 4417 16308
6505	0	0	Ki67+	 4417 16514
6506	0	0	Ki67+	 4419 16187
6507	0	0	Ki67+	 4421 16244
6508	0	0	Ki67+	 4422 16340
6509	0	0	Ki67+	 4427 16464
6510	0	0	Ki67+	 4428 16252
6511	0	0	Ki67+	 4429 16122
6512	0	0	Ki67+	 4429 16439
6513	0	0	Ki67+	 4432 16822
6514	0	0	Ki67+	 4434 16322
6515	0	0	Ki67+	 4435 16279
6516	0	0	Ki67+	 4435 16789
6517	0	0	Ki67+	 4443 16169
6518	0	0	Ki67+	 4443 16840
6519	0	0	Ki67+	 4443 16896
6520	0	0	Ki67+	 4449 16377
6521	0	0	Ki67+	 4451 16402
6522	0	0	Ki67+	 4456 16241
6523	0	0	Ki67+	 4456 16821
6524	0	0	Ki67+	 4459 16857
6525	0	0	Ki67+	 4460 16313
6526	0	0	Ki67+	 4468 16261
6527	0	0	Ki67+	 4472 16900
6528	0	0	Ki67+	 4474 16408
6529	0	0	Ki67+	 4476 16183
6530	0	0	Ki67+	 4483 16376
6531	0	0	Ki67+	 4484 16258
6532	0	0	Ki67+	 4489 16286
6533	0	0	Ki67+	 4489 16365
6534	0	0	Ki67+	 4490 16209
6535	0	0	Ki67+	 4492 16426
6536	0	0	Ki67+	 4494 16406
6537	0	0	Ki67+	 4495 16485
6538	0	0	Ki67+	 4504 16249
6539	0	0	Ki67+	 4509 16188
6540	0	0	Ki67+	 4511 16529
6541	0	0	Ki67+	 4515 16381
6542	0	0	Ki67+	 4527 16254
6543	0	0	Ki67+	 4528 16425
6544	0	0	Ki67+	 4529 16527
6545	0	0	Ki67+	 4530 16554
6546	0	0	Ki67+	 4544 16498
6547	0	0	Ki67+	 4545 16406
6548	0	0	Ki67+	 4545 16449
6549	0	0	Ki67+	 4548 16388
6550	0	0	Ki67+	 4552 16548
6551	0	0	Ki67+	 4553 16175
6552	0	0	Ki67+	 4556 16515
6553	0	0	Ki67+	 4560 16451
6554	0	0	Ki67+	 4565 16495
6555	0	0	Ki67+	 4565 16806
6556	0	0	Ki67+	 4566 16728
6557	0	0	Ki67+	 4569 16362
6558	0	0	Ki67+	 4575 16389
6559	0	0	Ki67+	 4579 16542
6560	0	0	Ki67+	 4579 16561
6561	0	0	Ki67+	 4579 16575
6562	0	0	Ki67+	 4592 16450
6563	0	0	Ki67+	 4592 16608
6564	0	0	Ki67+	 4598 16534
6565	0	0	Ki67+	 4600 16503
6566	0	0	Ki67+	 4601 16581
6567	0	0	Ki67+	 4614 16706
6568	0	0	Ki67+	 4621 16630
6569	0	0	Ki67+	 4631 16448
6570	0	0	Ki67+	 4635 16585
6571	0	0	Ki67+	 4639 16649
6572	0	0	Ki67+	 4643 16462
6573	0	0	Ki67+	 4651 16623
6574	0	0	Ki67+	 4663 16630
6575	0	0	Ki67+	 4666 16348
6576	0	0	Ki67+	 4668 16432
6577	0	0	Ki67+	 4668 16481
6578	0	0	Ki67+	 4670 16672
6579	0	0	Ki67+	 4679 16440
6580	0	0	Ki67+	 4680 16592
6581	0	0	Ki67+	 4686 16690
6582	0	0	Ki67+	 4693 16670
6583	0	0	Ki67+	 4694 16639
6584	0	0	Ki67+	 4710 16711
6585	0	0	Ki67+	 4711 16596
6586	0	0	Ki67+	 4712 16681
6587	0	0	Ki67+	 4716 16613
6588	0	0	Ki67+	 4728 16556
6589	0	0	Ki67+	 4730 16638
6590	0	0	Ki67+	 4736 16270
6591	0	0	Ki67+	 4739 16601
6592	0	0	Ki67+	 4740 16558
6593	0	0	Ki67+	 4754 16750
6594	0	0	Ki67+	 4757 16571
6595	0	0	Ki67+	 4758 16890
6596	0	0	Ki67+	 4761 16790
6597	0	0	Ki67+	 4762 16620
6598	0	0	Ki67+	 4765 16647
6599	0	0	Ki67+	 4773 16761
6600	0	0	Ki67+	 4775 16521
6601	0	0	Ki67+	 4779 16417
6602	0	0	Ki67+	 4780 16487
6603	0	0	Ki67+	 4780 16678
6604	0	0	Ki67+	 4786 16775
6605	0	0	Ki67+	 4794 16646
6606	0	0	Ki67+	 4795 16595
6607	0	0	Ki67+	 4796 16402
6608	0	0	Ki67+	 4796 16607
6609	0	0	Ki67+	 4798 16528
6610	0	0	Ki67+	 4805 16480
6611	0	0	Ki67+	 4808 16780
6612	0	0	Ki67+	 4809 16251
6613	0	0	Ki67+	 4811 16669
6614	0	0	Ki67+	 4813 16815
6615	0	0	Ki67+	 4816 16518
6616	0	0	Ki67+	 4817 16298
6617	0	0	Ki67+	 4819 16244
6618	0	0	Ki67+	 4821 16745
6619	0	0	Ki67+	 4822 16370
6620	0	0	Ki67+	 4823 16311
6621	0	0	Ki67+	 4828 16691
6622	0	0	Ki67+	 4830 16715
6623	0	0	Ki67+	 4832 16278
6624	0	0	Ki67+	 4834 16549
6625	0	0	Ki67+	 4835 16778
6626	0	0	Ki67+	 4835 16812
6627	0	0	Ki67+	 4840 16835
6628	0	0	Ki67+	 4841 16469
6629	0	0	Ki67+	 4842 16651
6630	0	0	Ki67+	 4843 16328
6631	0	0	Ki67+	 4845 16487
6632	0	0	Ki67+	 4848 16850
6633	0	0	Ki67+	 4850 16355
6634	0	0	Ki67+	 4853 16605
6635	0	0	Ki67+	 4856 16584
6636	0	0	Ki67+	 4858 16528
6637	0	0	Ki67+	 4860 16702
6638	0	0	Ki67+	 4865 16341
6639	0	0	Ki67+	 4867 16682
6640	0	0	Ki67+	 4867 16808
6641	0	0	Ki67+	 4869 16546
6642	0	0	Ki67+	 4873 16785
6643	0	0	Ki67+	 4875 16426
6644	0	0	Ki67+	 4878 16403
6645	0	0	Ki67+	 4878 16644
6646	0	0	Ki67+	 4881 16375
6647	0	0	Ki67+	 4886 16494
6648	0	0	Ki67+	 4887 16125
6649	0	0	Ki67+	 4889 16468
6650	0	0	Ki67+	 4894 16372
6651	0	0	Ki67+	 4894 16531
6652	0	0	Ki67+	 4895 16410
6653	0	0	Ki67+	 4898 16645
6654	0	0	Ki67+	 4898 16833
6655	0	0	Ki67+	 4906 16445
6656	0	0	Ki67+	 4908 16861
6657	0	0	Ki67+	 4918 16828
6658	0	0	Ki67+	 4919 16552
6659	0	0	Ki67+	 4920 16726
6660	0	0	Ki67+	 4924 16383
6661	0	0	Ki67+	 4924 16470
6662	0	0	Ki67+	 4924 16485
6663	0	0	Ki67+	 4924 16802
6664	0	0	Ki67+	 4928 16635
6665	0	0	Ki67+	 4935 16716
6666	0	0	Ki67+	 4936 16780
6667	0	0	Ki67+	 4940 16664
6668	0	0	Ki67+	 4942 16756
6669	0	0	Ki67+	 4943 16558
6670	0	0	Ki67+	 4943 16573
6671	0	0	Ki67+	 4943 16596
6672	0	0	Ki67+	 4946 16869
6673	0	0	Ki67+	 4950 16841
6674	0	0	Ki67+	 4953 16392
6675	0	0	Ki67+	 4954 16829
6676	0	0	Ki67+	 4959 16902
6677	0	0	Ki67+	 4966 16752
6678	0	0	Ki67+	 4967 16216
6679	0	0	Ki67+	 4967 16642
6680	0	0	Ki67+	 4967 16717
6681	0	0	Ki67+	 4969 16534
6682	0	0	Ki67+	 4975 16838
6683	0	0	Ki67+	 4975 16883
6684	0	0	Ki67+	 4981 16771
6685	0	0	Ki67+	 4986 16892
6686	0	0	Ki67+	 4991 16854
6687	0	0	Ki67+	 4999 16759
6688	0	0	Ki67+	 4999 16830
6689	0	0	Ki67+	 5000 16885
6690	0	0	Ki67+	 5001 16541
6691	0	0	Ki67+	 5008 16602
6692	0	0	Ki67+	 5011 16432
6693	0	0	Ki67+	 5015 16807
6694	0	0	Ki67+	 5018 16720
6695	0	0	Ki67+	 5020 16875
6696	0	0	Ki67+	 4225 17491
6697	0	0	Ki67+	 4226 17520
6698	0	0	Ki67+	 4230 17610
6699	0	0	Ki67+	 4231 17475
6700	0	0	Ki67+	 4255 17582
6701	0	0	Ki67+	 4256 17548
6702	0	0	Ki67+	 4258 17509
6703	0	0	Ki67+	 4263 17592
6704	0	0	Ki67+	 4266 17608
6705	0	0	Ki67+	 4267 17628
6706	0	0	Ki67+	 4272 17098
6707	0	0	Ki67+	 4273 17704
6708	0	0	Ki67+	 4276 17310
6709	0	0	Ki67+	 4279 17675
6710	0	0	Ki67+	 4288 17635
6711	0	0	Ki67+	 4297 16965
6712	0	0	Ki67+	 4298 17528
6713	0	0	Ki67+	 4301 17691
6714	0	0	Ki67+	 4302 17579
6715	0	0	Ki67+	 4308 17593
6716	0	0	Ki67+	 4309 16920
6717	0	0	Ki67+	 4313 17559
6718	0	0	Ki67+	 4315 17706
6719	0	0	Ki67+	 4321 17611
6720	0	0	Ki67+	 4327 17004
6721	0	0	Ki67+	 4329 17675
6722	0	0	Ki67+	 4330 16945
6723	0	0	Ki67+	 4331 17018
6724	0	0	Ki67+	 4332 17067
6725	0	0	Ki67+	 4340 16977
6726	0	0	Ki67+	 4358 17543
6727	0	0	Ki67+	 4361 16999
6728	0	0	Ki67+	 4361 17518
6729	0	0	Ki67+	 4376 16934
6730	0	0	Ki67+	 4376 17572
6731	0	0	Ki67+	 4381 17029
6732	0	0	Ki67+	 4391 16972
6733	0	0	Ki67+	 4392 17003
6734	0	0	Ki67+	 4404 17017
6735	0	0	Ki67+	 4404 17052
6736	0	0	Ki67+	 4406 16980
6737	0	0	Ki67+	 4416 16940
6738	0	0	Ki67+	 4416 17053
6739	0	0	Ki67+	 4419 16915
6740	0	0	Ki67+	 4429 17083
6741	0	0	Ki67+	 4434 17009
6742	0	0	Ki67+	 4439 17080
6743	0	0	Ki67+	 4465 17104
6744	0	0	Ki67+	 4474 16926
6745	0	0	Ki67+	 4477 16991
6746	0	0	Ki67+	 4483 17128
6747	0	0	Ki67+	 4487 16950
6748	0	0	Ki67+	 4491 16940
6749	0	0	Ki67+	 4497 17329
6750	0	0	Ki67+	 4499 16972
6751	0	0	Ki67+	 4500 17051
6752	0	0	Ki67+	 4501 17003
6753	0	0	Ki67+	 4504 17142
6754	0	0	Ki67+	 4504 17168
6755	0	0	Ki67+	 4508 17020
6756	0	0	Ki67+	 4508 17121
6757	0	0	Ki67+	 4517 17047
6758	0	0	Ki67+	 4527 17069
6759	0	0	Ki67+	 4528 17085
6760	0	0	Ki67+	 4531 17158
6761	0	0	Ki67+	 4557 17186
6762	0	0	Ki67+	 4592 17112
6763	0	0	Ki67+	 4602 17199
6764	0	0	Ki67+	 4607 17217
6765	0	0	Ki67+	 4618 16937
6766	0	0	Ki67+	 4619 16973
6767	0	0	Ki67+	 4628 17004
6768	0	0	Ki67+	 4630 17017
6769	0	0	Ki67+	 4639 16943
6770	0	0	Ki67+	 4649 17097
6771	0	0	Ki67+	 4659 16963
6772	0	0	Ki67+	 4660 16997
6773	0	0	Ki67+	 4664 17032
6774	0	0	Ki67+	 4674 16975
6775	0	0	Ki67+	 4679 17110
6776	0	0	Ki67+	 4680 16947
6777	0	0	Ki67+	 4681 17021
6778	0	0	Ki67+	 4681 17065
6779	0	0	Ki67+	 4682 17127
6780	0	0	Ki67+	 4684 17169
6781	0	0	Ki67+	 4687 17335
6782	0	0	Ki67+	 4692 17140
6783	0	0	Ki67+	 4696 17198
6784	0	0	Ki67+	 4703 16920
6785	0	0	Ki67+	 4705 16999
6786	0	0	Ki67+	 4705 17069
6787	0	0	Ki67+	 4708 16943
6788	0	0	Ki67+	 4708 16976
6789	0	0	Ki67+	 4710 17213
6790	0	0	Ki67+	 4720 17122
6791	0	0	Ki67+	 4723 17234
6792	0	0	Ki67+	 4726 17155
6793	0	0	Ki67+	 4730 16939
6794	0	0	Ki67+	 4730 17178
6795	0	0	Ki67+	 4730 17281
6796	0	0	Ki67+	 4734 17312
6797	0	0	Ki67+	 4734 17446
6798	0	0	Ki67+	 4735 17033
6799	0	0	Ki67+	 4735 17295
6800	0	0	Ki67+	 4736 17012
6801	0	0	Ki67+	 4738 16917
6802	0	0	Ki67+	 4740 16952
6803	0	0	Ki67+	 4743 17328
6804	0	0	Ki67+	 4743 17342
6805	0	0	Ki67+	 4744 17200
6806	0	0	Ki67+	 4745 17258
6807	0	0	Ki67+	 4747 17003
6808	0	0	Ki67+	 4749 17234
6809	0	0	Ki67+	 4754 17300
6810	0	0	Ki67+	 4756 17446
6811	0	0	Ki67+	 4761 17379
6812	0	0	Ki67+	 4764 17027
6813	0	0	Ki67+	 4767 17328
6814	0	0	Ki67+	 4770 17459
6815	0	0	Ki67+	 4772 16976
6816	0	0	Ki67+	 4773 17483
6817	0	0	Ki67+	 4775 17272
6818	0	0	Ki67+	 4778 17372
6819	0	0	Ki67+	 4779 17399
6820	0	0	Ki67+	 4782 17506
6821	0	0	Ki67+	 4791 17089
6822	0	0	Ki67+	 4791 17450
6823	0	0	Ki67+	 4792 16939
6824	0	0	Ki67+	 4792 17340
6825	0	0	Ki67+	 4797 17073
6826	0	0	Ki67+	 4807 17513
6827	0	0	Ki67+	 4808 16919
6828	0	0	Ki67+	 4808 17173
6829	0	0	Ki67+	 4816 17409
6830	0	0	Ki67+	 4817 16938
6831	0	0	Ki67+	 4817 17427
6832	0	0	Ki67+	 4817 17692
6833	0	0	Ki67+	 4819 17316
6834	0	0	Ki67+	 4820 17189
6835	0	0	Ki67+	 4822 17454
6836	0	0	Ki67+	 4822 17596
6837	0	0	Ki67+	 4824 16982
6838	0	0	Ki67+	 4825 17135
6839	0	0	Ki67+	 4826 17151
6840	0	0	Ki67+	 4826 17520
6841	0	0	Ki67+	 4827 17710
6842	0	0	Ki67+	 4828 16950
6843	0	0	Ki67+	 4829 17581
6844	0	0	Ki67+	 4833 17217
6845	0	0	Ki67+	 4838 17665
6846	0	0	Ki67+	 4841 17452
6847	0	0	Ki67+	 4843 17171
6848	0	0	Ki67+	 4843 17550
6849	0	0	Ki67+	 4844 17022
6850	0	0	Ki67+	 4845 17196
6851	0	0	Ki67+	 4845 17563
6852	0	0	Ki67+	 4849 17042
6853	0	0	Ki67+	 4849 17435
6854	0	0	Ki67+	 4850 16971
6855	0	0	Ki67+	 4852 17238
6856	0	0	Ki67+	 4856 17630
6857	0	0	Ki67+	 4857 16992
6858	0	0	Ki67+	 4861 17225
6859	0	0	Ki67+	 4862 17466
6860	0	0	Ki67+	 4862 17511
6861	0	0	Ki67+	 4865 17064
6862	0	0	Ki67+	 4867 17289
6863	0	0	Ki67+	 4870 17177
6864	0	0	Ki67+	 4871 17653
6865	0	0	Ki67+	 4872 17265
6866	0	0	Ki67+	 4876 17545
6867	0	0	Ki67+	 4876 17675
6868	0	0	Ki67+	 4878 17247
6869	0	0	Ki67+	 4880 17076
6870	0	0	Ki67+	 4881 17004
6871	0	0	Ki67+	 4881 17316
6872	0	0	Ki67+	 4881 17603
6873	0	0	Ki67+	 4882 17350
6874	0	0	Ki67+	 4886 17652
6875	0	0	Ki67+	 4887 16948
6876	0	0	Ki67+	 4889 17663
6877	0	0	Ki67+	 4890 17520
6878	0	0	Ki67+	 4891 17575
6879	0	0	Ki67+	 4893 17478
6880	0	0	Ki67+	 4893 17504
6881	0	0	Ki67+	 4895 17094
6882	0	0	Ki67+	 4895 17688
6883	0	0	Ki67+	 4900 16989
6884	0	0	Ki67+	 4902 17348
6885	0	0	Ki67+	 4905 17042
6886	0	0	Ki67+	 4912 16967
6887	0	0	Ki67+	 4916 17499
6888	0	0	Ki67+	 4919 17073
6889	0	0	Ki67+	 4923 17103
6890	0	0	Ki67+	 4928 17002
6891	0	0	Ki67+	 4929 17432
6892	0	0	Ki67+	 4930 17495
6893	0	0	Ki67+	 4934 17107
6894	0	0	Ki67+	 4939 17140
6895	0	0	Ki67+	 4944 17069
6896	0	0	Ki67+	 4947 17413
6897	0	0	Ki67+	 4948 16994
6898	0	0	Ki67+	 4951 17016
6899	0	0	Ki67+	 4951 17093
6900	0	0	Ki67+	 4957 17440
6901	0	0	Ki67+	 4959 17029
6902	0	0	Ki67+	 4966 17161
6903	0	0	Ki67+	 4969 17386
6904	0	0	Ki67+	 4978 17099
6905	0	0	Ki67+	 4978 17110
6906	0	0	Ki67+	 4983 17484
6907	0	0	Ki67+	 4991 17183
6908	0	0	Ki67+	 4992 17463
6909	0	0	Ki67+	 4999 17015
6910	0	0	Ki67+	 4999 17444
6911	0	0	Ki67+	 5000 17107
6912	0	0	Ki67+	 5002 17121
6913	0	0	Ki67+	 5008 16923
6914	0	0	Ki67+	 5011 17219
6915	0	0	Ki67+	 5013 16945
6916	0	0	Ki67+	 5014 17128
6917	0	0	Ki67+	 5020 17477
6918	0	0	Ki67+	 4230 17803
6919	0	0	Ki67+	 4234 17817
6920	0	0	Ki67+	 4235 17775
6921	0	0	Ki67+	 4249 17818
6922	0	0	Ki67+	 4265 17781
6923	0	0	Ki67+	 4276 17828
6924	0	0	Ki67+	 4283 17907
6925	0	0	Ki67+	 4284 17959
6926	0	0	Ki67+	 4293 17821
6927	0	0	Ki67+	 4302 17795
6928	0	0	Ki67+	 4303 17724
6929	0	0	Ki67+	 4319 17833
6930	0	0	Ki67+	 4329 17731
6931	0	0	Ki67+	 4339 17763
6932	0	0	Ki67+	 4340 17809
6933	0	0	Ki67+	 4349 17752
6934	0	0	Ki67+	 4357 17784
6935	0	0	Ki67+	 4362 17887
6936	0	0	Ki67+	 4363 17967
6937	0	0	Ki67+	 4365 17929
6938	0	0	Ki67+	 4405 17980
6939	0	0	Ki67+	 4746 18157
6940	0	0	Ki67+	 4757 17953
6941	0	0	Ki67+	 4778 18003
6942	0	0	Ki67+	 4829 17776
6943	0	0	Ki67+	 4832 17744
6944	0	0	Ki67+	 4837 17821
6945	0	0	Ki67+	 4842 17923
6946	0	0	Ki67+	 4846 17809
6947	0	0	Ki67+	 4848 17853
6948	0	0	Ki67+	 4851 17884
6949	0	0	Ki67+	 4855 17799
6950	0	0	Ki67+	 4856 17779
6951	0	0	Ki67+	 4862 17750
6952	0	0	Ki67+	 4863 17851
6953	0	0	Ki67+	 4865 17873
6954	0	0	Ki67+	 4866 17728
6955	0	0	Ki67+	 4869 17908
6956	0	0	Ki67+	 4870 17780
6957	0	0	Ki67+	 4870 17827
6958	0	0	Ki67+	 4873 17939
6959	0	0	Ki67+	 4880 17907
6960	0	0	Ki67+	 4888 17827
6961	0	0	Ki67+	 4894 17748
6962	0	0	Ki67+	 4896 17882
6963	0	0	Ki67+	 4901 17715
6964	0	0	Ki67+	 4904 17772
6965	0	0	Ki67+	 4918 18140
6966	0	0	Ki67+	 4922 17946
6967	0	0	Ki67+	 4923 18254
6968	0	0	Ki67+	 4923 18364
6969	0	0	Ki67+	 4932 17726
6970	0	0	Ki67+	 4934 17795
6971	0	0	Ki67+	 4936 17928
6972	0	0	Ki67+	 4942 18130
6973	0	0	Ki67+	 4942 18170
6974	0	0	Ki67+	 4945 18221
6975	0	0	Ki67+	 4947 18154
6976	0	0	Ki67+	 4947 18277
6977	0	0	Ki67+	 4954 18245
6978	0	0	Ki67+	 4957 18136
6979	0	0	Ki67+	 4962 18219
6980	0	0	Ki67+	 4971 18197
6981	0	0	Ki67+	 4975 18331
6982	0	0	Ki67+	 4988 18458
6983	0	0	Ki67+	 4993 18236
6984	0	0	Ki67+	 4999 18353
6985	0	0	Ki67+	 5000 18178
6986	0	0	Ki67+	 5011 18046
6987	0	0	Ki67+	 5011 18210
6988	0	0	Ki67+	 5015 18180
6989	0	0	Ki67+	 5020 18301
6990	0	0	Ki67+	 5021 18231
6991	0	0	Ki67+	 4893 18698
6992	0	0	Ki67+	 4910 18715
6993	0	0	Ki67+	 4927 18665
6994	0	0	Ki67+	 4929 18699
6995	0	0	Ki67+	 4953 18698
6996	0	0	Ki67+	 4964 18734
6997	0	0	Ki67+	 4976 18769
6998	0	0	Ki67+	 4989 18756
6999	0	0	Ki67+	 4997 18724
7000	0	0	Ki67+	 5033 7536
7001	0	0	Ki67+	 5034 7746
7002	0	0	Ki67+	 5035 7330
7003	0	0	Ki67+	 5037 7566
7004	0	0	Ki67+	 5038 7615
7005	0	0	Ki67+	 5041 7875
7006	0	0	Ki67+	 5042 7502
7007	0	0	Ki67+	 5047 7332
7008	0	0	Ki67+	 5048 7401
7009	0	0	Ki67+	 5055 7650
7010	0	0	Ki67+	 5058 7441
7011	0	0	Ki67+	 5062 7860
7012	0	0	Ki67+	 5063 7477
7013	0	0	Ki67+	 5063 7588
7014	0	0	Ki67+	 5068 7329
7015	0	0	Ki67+	 5070 7517
7016	0	0	Ki67+	 5073 7546
7017	0	0	Ki67+	 5075 7415
7018	0	0	Ki67+	 5083 7499
7019	0	0	Ki67+	 5087 7635
7020	0	0	Ki67+	 5088 7620
7021	0	0	Ki67+	 5095 7480
7022	0	0	Ki67+	 5095 7860
7023	0	0	Ki67+	 5097 7552
7024	0	0	Ki67+	 5099 7835
7025	0	0	Ki67+	 5101 7412
7026	0	0	Ki67+	 5102 7661
7027	0	0	Ki67+	 5111 7347
7028	0	0	Ki67+	 5113 7528
7029	0	0	Ki67+	 5119 7581
7030	0	0	Ki67+	 5120 7463
7031	0	0	Ki67+	 5123 7440
7032	0	0	Ki67+	 5126 7353
7033	0	0	Ki67+	 5130 7552
7034	0	0	Ki67+	 5134 7593
7035	0	0	Ki67+	 5145 7608
7036	0	0	Ki67+	 5147 7584
7037	0	0	Ki67+	 5150 7462
7038	0	0	Ki67+	 5157 7331
7039	0	0	Ki67+	 5158 8086
7040	0	0	Ki67+	 5160 7667
7041	0	0	Ki67+	 5167 7353
7042	0	0	Ki67+	 5168 7546
7043	0	0	Ki67+	 5171 7616
7044	0	0	Ki67+	 5171 7659
7045	0	0	Ki67+	 5176 7636
7046	0	0	Ki67+	 5185 7929
7047	0	0	Ki67+	 5191 7537
7048	0	0	Ki67+	 5191 7590
7049	0	0	Ki67+	 5191 7916
7050	0	0	Ki67+	 5194 8101
7051	0	0	Ki67+	 5202 7454
7052	0	0	Ki67+	 5207 7567
7053	0	0	Ki67+	 5213 7615
7054	0	0	Ki67+	 5222 7407
7055	0	0	Ki67+	 5242 7972
7056	0	0	Ki67+	 5302 8044
7057	0	0	Ki67+	 5329 7986
7058	0	0	Ki67+	 5336 7951
7059	0	0	Ki67+	 5351 7924
7060	0	0	Ki67+	 5354 8033
7061	0	0	Ki67+	 5358 7975
7062	0	0	Ki67+	 5367 7909
7063	0	0	Ki67+	 5391 7813
7064	0	0	Ki67+	 5397 7896
7065	0	0	Ki67+	 5422 7898
7066	0	0	Ki67+	 5428 7380
7067	0	0	Ki67+	 5520 8069
7068	0	0	Ki67+	 5529 8048
7069	0	0	Ki67+	 5563 7931
7070	0	0	Ki67+	 5652 8093
7071	0	0	Ki67+	 5674 7379
7072	0	0	Ki67+	 5675 7797
7073	0	0	Ki67+	 5683 7775
7074	0	0	Ki67+	 5694 7787
7075	0	0	Ki67+	 5710 7779
7076	0	0	Ki67+	 5713 7819
7077	0	0	Ki67+	 5721 7798
7078	0	0	Ki67+	 5727 7907
7079	0	0	Ki67+	 5731 7766
7080	0	0	Ki67+	 5731 7943
7081	0	0	Ki67+	 5737 7787
7082	0	0	Ki67+	 5746 7978
7083	0	0	Ki67+	 5754 7910
7084	0	0	Ki67+	 5763 8018
7085	0	0	Ki67+	 5764 7768
7086	0	0	Ki67+	 5766 7780
7087	0	0	Ki67+	 5766 7872
7088	0	0	Ki67+	 5767 7957
7089	0	0	Ki67+	 5772 7884
7090	0	0	Ki67+	 5776 7619
7091	0	0	Ki67+	 5792 7763
7092	0	0	Ki67+	 5797 7779
7093	0	0	Ki67+	 5807 7880
7094	0	0	Ki67+	 5811 7865
7095	0	0	Ki67+	 5051 8862
7096	0	0	Ki67+	 5056 8416
7097	0	0	Ki67+	 5060 8894
7098	0	0	Ki67+	 5069 8148
7099	0	0	Ki67+	 5069 8603
7100	0	0	Ki67+	 5070 8497
7101	0	0	Ki67+	 5072 8871
7102	0	0	Ki67+	 5077 8213
7103	0	0	Ki67+	 5084 8910
7104	0	0	Ki67+	 5091 8295
7105	0	0	Ki67+	 5091 8868
7106	0	0	Ki67+	 5102 8384
7107	0	0	Ki67+	 5103 8361
7108	0	0	Ki67+	 5108 8156
7109	0	0	Ki67+	 5108 8415
7110	0	0	Ki67+	 5118 8869
7111	0	0	Ki67+	 5121 8467
7112	0	0	Ki67+	 5122 8559
7113	0	0	Ki67+	 5124 8295
7114	0	0	Ki67+	 5140 8494
7115	0	0	Ki67+	 5143 8348
7116	0	0	Ki67+	 5146 8386
7117	0	0	Ki67+	 5153 8460
7118	0	0	Ki67+	 5155 8490
7119	0	0	Ki67+	 5196 8517
7120	0	0	Ki67+	 5197 8530
7121	0	0	Ki67+	 5253 8353
7122	0	0	Ki67+	 5257 8377
7123	0	0	Ki67+	 5258 8329
7124	0	0	Ki67+	 5267 8251
7125	0	0	Ki67+	 5272 8223
7126	0	0	Ki67+	 5272 8312
7127	0	0	Ki67+	 5279 8350
7128	0	0	Ki67+	 5289 8240
7129	0	0	Ki67+	 5297 8200
7130	0	0	Ki67+	 5308 8270
7131	0	0	Ki67+	 5335 8260
7132	0	0	Ki67+	 5347 8230
7133	0	0	Ki67+	 5367 8305
7134	0	0	Ki67+	 5375 8695
7135	0	0	Ki67+	 5435 8609
7136	0	0	Ki67+	 5476 8670
7137	0	0	Ki67+	 5527 8151
7138	0	0	Ki67+	 5531 8133
7139	0	0	Ki67+	 5550 8682
7140	0	0	Ki67+	 5552 8711
7141	0	0	Ki67+	 5553 8169
7142	0	0	Ki67+	 5560 8911
7143	0	0	Ki67+	 5572 8283
7144	0	0	Ki67+	 5584 8342
7145	0	0	Ki67+	 5586 8324
7146	0	0	Ki67+	 5595 8284
7147	0	0	Ki67+	 5598 8885
7148	0	0	Ki67+	 5601 8245
7149	0	0	Ki67+	 5607 8807
7150	0	0	Ki67+	 5608 8437
7151	0	0	Ki67+	 5609 8847
7152	0	0	Ki67+	 5613 8334
7153	0	0	Ki67+	 5615 8775
7154	0	0	Ki67+	 5618 8789
7155	0	0	Ki67+	 5625 8280
7156	0	0	Ki67+	 5628 8254
7157	0	0	Ki67+	 5630 8228
7158	0	0	Ki67+	 5631 8820
7159	0	0	Ki67+	 5633 8877
7160	0	0	Ki67+	 5637 8857
7161	0	0	Ki67+	 5651 8856
7162	0	0	Ki67+	 5653 8320
7163	0	0	Ki67+	 5654 8303
7164	0	0	Ki67+	 5657 8333
7165	0	0	Ki67+	 5664 8901
7166	0	0	Ki67+	 5669 8796
7167	0	0	Ki67+	 5691 8767
7168	0	0	Ki67+	 5698 8743
7169	0	0	Ki67+	 5699 8726
7170	0	0	Ki67+	 5717 8841
7171	0	0	Ki67+	 5728 8803
7172	0	0	Ki67+	 5734 8833
7173	0	0	Ki67+	 5743 8852
7174	0	0	Ki67+	 5770 8163
7175	0	0	Ki67+	 5771 8847
7176	0	0	Ki67+	 5786 8717
7177	0	0	Ki67+	 5033 9350
7178	0	0	Ki67+	 5038 9477
7179	0	0	Ki67+	 5041 9034
7180	0	0	Ki67+	 5047 9380
7181	0	0	Ki67+	 5055 8928
7182	0	0	Ki67+	 5055 9700
7183	0	0	Ki67+	 5058 9521
7184	0	0	Ki67+	 5063 9601
7185	0	0	Ki67+	 5070 9013
7186	0	0	Ki67+	 5070 9301
7187	0	0	Ki67+	 5070 9432
7188	0	0	Ki67+	 5073 9579
7189	0	0	Ki67+	 5076 9320
7190	0	0	Ki67+	 5081 9658
7191	0	0	Ki67+	 5088 9594
7192	0	0	Ki67+	 5089 9400
7193	0	0	Ki67+	 5089 9464
7194	0	0	Ki67+	 5094 9000
7195	0	0	Ki67+	 5095 9440
7196	0	0	Ki67+	 5096 9365
7197	0	0	Ki67+	 5101 9483
7198	0	0	Ki67+	 5101 9645
7199	0	0	Ki67+	 5102 9615
7200	0	0	Ki67+	 5106 9670
7201	0	0	Ki67+	 5108 9234
7202	0	0	Ki67+	 5108 9299
7203	0	0	Ki67+	 5112 9652
7204	0	0	Ki67+	 5116 9501
7205	0	0	Ki67+	 5122 9527
7206	0	0	Ki67+	 5128 9357
7207	0	0	Ki67+	 5131 9384
7208	0	0	Ki67+	 5133 9667
7209	0	0	Ki67+	 5134 9176
7210	0	0	Ki67+	 5134 9553
7211	0	0	Ki67+	 5137 9204
7212	0	0	Ki67+	 5138 9432
7213	0	0	Ki67+	 5140 9222
7214	0	0	Ki67+	 5141 9686
7215	0	0	Ki67+	 5146 9405
7216	0	0	Ki67+	 5150 9577
7217	0	0	Ki67+	 5154 9384
7218	0	0	Ki67+	 5157 9158
7219	0	0	Ki67+	 5157 9435
7220	0	0	Ki67+	 5161 9274
7221	0	0	Ki67+	 5164 9411
7222	0	0	Ki67+	 5164 9699
7223	0	0	Ki67+	 5167 9599
7224	0	0	Ki67+	 5170 9292
7225	0	0	Ki67+	 5171 9213
7226	0	0	Ki67+	 5178 9372
7227	0	0	Ki67+	 5180 9136
7228	0	0	Ki67+	 5180 9495
7229	0	0	Ki67+	 5181 9588
7230	0	0	Ki67+	 5182 9447
7231	0	0	Ki67+	 5184 9265
7232	0	0	Ki67+	 5185 9422
7233	0	0	Ki67+	 5193 9071
7234	0	0	Ki67+	 5193 9595
7235	0	0	Ki67+	 5194 9135
7236	0	0	Ki67+	 5195 9180
7237	0	0	Ki67+	 5195 9397
7238	0	0	Ki67+	 5196 9475
7239	0	0	Ki67+	 5196 9546
7240	0	0	Ki67+	 5197 9223
7241	0	0	Ki67+	 5197 9300
7242	0	0	Ki67+	 5201 9570
7243	0	0	Ki67+	 5201 9626
7244	0	0	Ki67+	 5209 9368
7245	0	0	Ki67+	 5213 9637
7246	0	0	Ki67+	 5216 9161
7247	0	0	Ki67+	 5218 9323
7248	0	0	Ki67+	 5218 9596
7249	0	0	Ki67+	 5219 9477
7250	0	0	Ki67+	 5221 9415
7251	0	0	Ki67+	 5221 9530
7252	0	0	Ki67+	 5224 9623
7253	0	0	Ki67+	 5225 9263
7254	0	0	Ki67+	 5228 9114
7255	0	0	Ki67+	 5231 9571
7256	0	0	Ki67+	 5234 9151
7257	0	0	Ki67+	 5234 9223
7258	0	0	Ki67+	 5240 9190
7259	0	0	Ki67+	 5241 9614
7260	0	0	Ki67+	 5244 9211
7261	0	0	Ki67+	 5244 9448
7262	0	0	Ki67+	 5247 9635
7263	0	0	Ki67+	 5252 9160
7264	0	0	Ki67+	 5254 9341
7265	0	0	Ki67+	 5257 9185
7266	0	0	Ki67+	 5259 9595
7267	0	0	Ki67+	 5262 9608
7268	0	0	Ki67+	 5263 9252
7269	0	0	Ki67+	 5267 9443
7270	0	0	Ki67+	 5274 9231
7271	0	0	Ki67+	 5275 9574
7272	0	0	Ki67+	 5278 9205
7273	0	0	Ki67+	 5283 9278
7274	0	0	Ki67+	 5292 9544
7275	0	0	Ki67+	 5307 9508
7276	0	0	Ki67+	 5313 9678
7277	0	0	Ki67+	 5353 9547
7278	0	0	Ki67+	 5393 9100
7279	0	0	Ki67+	 5446 9124
7280	0	0	Ki67+	 5499 9565
7281	0	0	Ki67+	 5504 8960
7282	0	0	Ki67+	 5518 9519
7283	0	0	Ki67+	 5520 9588
7284	0	0	Ki67+	 5531 9035
7285	0	0	Ki67+	 5533 9626
7286	0	0	Ki67+	 5541 9660
7287	0	0	Ki67+	 5546 8970
7288	0	0	Ki67+	 5560 9603
7289	0	0	Ki67+	 5566 8943
7290	0	0	Ki67+	 5569 9672
7291	0	0	Ki67+	 5579 8993
7292	0	0	Ki67+	 5581 8914
7293	0	0	Ki67+	 5590 9454
7294	0	0	Ki67+	 5591 9407
7295	0	0	Ki67+	 5596 9698
7296	0	0	Ki67+	 5597 9434
7297	0	0	Ki67+	 5601 9450
7298	0	0	Ki67+	 5605 9499
7299	0	0	Ki67+	 5611 9369
7300	0	0	Ki67+	 5612 9516
7301	0	0	Ki67+	 5614 9552
7302	0	0	Ki67+	 5614 9641
7303	0	0	Ki67+	 5615 9446
7304	0	0	Ki67+	 5619 9691
7305	0	0	Ki67+	 5620 9471
7306	0	0	Ki67+	 5620 9604
7307	0	0	Ki67+	 5632 8917
7308	0	0	Ki67+	 5632 8946
7309	0	0	Ki67+	 5642 9660
7310	0	0	Ki67+	 5645 8956
7311	0	0	Ki67+	 5648 9137
7312	0	0	Ki67+	 5651 8973
7313	0	0	Ki67+	 5651 9369
7314	0	0	Ki67+	 5652 8989
7315	0	0	Ki67+	 5653 9650
7316	0	0	Ki67+	 5657 9697
7317	0	0	Ki67+	 5660 9138
7318	0	0	Ki67+	 5664 9036
7319	0	0	Ki67+	 5669 9024
7320	0	0	Ki67+	 5672 9475
7321	0	0	Ki67+	 5676 9339
7322	0	0	Ki67+	 5680 9521
7323	0	0	Ki67+	 5682 9458
7324	0	0	Ki67+	 5693 9429
7325	0	0	Ki67+	 5696 9652
7326	0	0	Ki67+	 5696 9682
7327	0	0	Ki67+	 5698 9618
7328	0	0	Ki67+	 5700 9440
7329	0	0	Ki67+	 5703 9405
7330	0	0	Ki67+	 5706 9544
7331	0	0	Ki67+	 5707 9506
7332	0	0	Ki67+	 5711 9567
7333	0	0	Ki67+	 5717 9466
7334	0	0	Ki67+	 5718 9614
7335	0	0	Ki67+	 5724 9596
7336	0	0	Ki67+	 5725 9390
7337	0	0	Ki67+	 5732 9639
7338	0	0	Ki67+	 5733 9657
7339	0	0	Ki67+	 5734 9365
7340	0	0	Ki67+	 5735 9558
7341	0	0	Ki67+	 5738 9527
7342	0	0	Ki67+	 5748 9378
7343	0	0	Ki67+	 5749 9433
7344	0	0	Ki67+	 5751 9402
7345	0	0	Ki67+	 5752 9598
7346	0	0	Ki67+	 5753 9627
7347	0	0	Ki67+	 5756 9459
7348	0	0	Ki67+	 5761 9223
7349	0	0	Ki67+	 5762 9566
7350	0	0	Ki67+	 5764 9581
7351	0	0	Ki67+	 5771 9414
7352	0	0	Ki67+	 5777 9607
7353	0	0	Ki67+	 5787 9505
7354	0	0	Ki67+	 5788 9329
7355	0	0	Ki67+	 5802 9671
7356	0	0	Ki67+	 5803 9070
7357	0	0	Ki67+	 5808 9088
7358	0	0	Ki67+	 5808 9626
7359	0	0	Ki67+	 5814 9595
7360	0	0	Ki67+	 5817 9122
7361	0	0	Ki67+	 5817 9387
7362	0	0	Ki67+	 5821 9501
7363	0	0	Ki67+	 5026 9736
7364	0	0	Ki67+	 5026 10075
7365	0	0	Ki67+	 5026 10165
7366	0	0	Ki67+	 5026 10337
7367	0	0	Ki67+	 5029 9725
7368	0	0	Ki67+	 5033 10307
7369	0	0	Ki67+	 5035 10009
7370	0	0	Ki67+	 5041 9946
7371	0	0	Ki67+	 5042 9758
7372	0	0	Ki67+	 5043 10432
7373	0	0	Ki67+	 5048 10077
7374	0	0	Ki67+	 5048 10202
7375	0	0	Ki67+	 5050 9980
7376	0	0	Ki67+	 5050 10348
7377	0	0	Ki67+	 5054 10022
7378	0	0	Ki67+	 5054 10101
7379	0	0	Ki67+	 5054 10406
7380	0	0	Ki67+	 5055 9957
7381	0	0	Ki67+	 5055 10453
7382	0	0	Ki67+	 5056 9726
7383	0	0	Ki67+	 5056 10303
7384	0	0	Ki67+	 5058 10385
7385	0	0	Ki67+	 5061 10052
7386	0	0	Ki67+	 5061 10203
7387	0	0	Ki67+	 5062 10083
7388	0	0	Ki67+	 5063 10000
7389	0	0	Ki67+	 5063 10481
7390	0	0	Ki67+	 5068 9766
7391	0	0	Ki67+	 5070 10120
7392	0	0	Ki67+	 5070 10355
7393	0	0	Ki67+	 5074 10426
7394	0	0	Ki67+	 5078 9971
7395	0	0	Ki67+	 5080 9997
7396	0	0	Ki67+	 5082 9785
7397	0	0	Ki67+	 5082 10104
7398	0	0	Ki67+	 5082 10132
7399	0	0	Ki67+	 5082 10474
7400	0	0	Ki67+	 5086 10023
7401	0	0	Ki67+	 5086 10287
7402	0	0	Ki67+	 5093 9718
7403	0	0	Ki67+	 5093 10194
7404	0	0	Ki67+	 5093 10330
7405	0	0	Ki67+	 5094 10361
7406	0	0	Ki67+	 5096 10111
7407	0	0	Ki67+	 5098 10138
7408	0	0	Ki67+	 5100 10492
7409	0	0	Ki67+	 5103 10271
7410	0	0	Ki67+	 5104 10230
7411	0	0	Ki67+	 5104 10454
7412	0	0	Ki67+	 5105 9795
7413	0	0	Ki67+	 5106 10053
7414	0	0	Ki67+	 5108 10074
7415	0	0	Ki67+	 5109 10351
7416	0	0	Ki67+	 5113 9999
7417	0	0	Ki67+	 5114 10161
7418	0	0	Ki67+	 5114 10203
7419	0	0	Ki67+	 5115 9807
7420	0	0	Ki67+	 5117 10022
7421	0	0	Ki67+	 5118 9981
7422	0	0	Ki67+	 5125 10154
7423	0	0	Ki67+	 5129 10236
7424	0	0	Ki67+	 5133 10322
7425	0	0	Ki67+	 5134 10137
7426	0	0	Ki67+	 5136 9961
7427	0	0	Ki67+	 5137 10088
7428	0	0	Ki67+	 5140 10310
7429	0	0	Ki67+	 5147 10209
7430	0	0	Ki67+	 5149 10253
7431	0	0	Ki67+	 5152 10355
7432	0	0	Ki67+	 5154 9983
7433	0	0	Ki67+	 5155 10022
7434	0	0	Ki67+	 5155 10154
7435	0	0	Ki67+	 5158 9909
7436	0	0	Ki67+	 5162 9740
7437	0	0	Ki67+	 5163 10222
7438	0	0	Ki67+	 5164 10187
7439	0	0	Ki67+	 5166 10017
7440	0	0	Ki67+	 5171 9798
7441	0	0	Ki67+	 5172 10170
7442	0	0	Ki67+	 5176 9720
7443	0	0	Ki67+	 5180 9957
7444	0	0	Ki67+	 5183 9744
7445	0	0	Ki67+	 5185 9771
7446	0	0	Ki67+	 5186 9976
7447	0	0	Ki67+	 5188 10030
7448	0	0	Ki67+	 5193 10175
7449	0	0	Ki67+	 5197 10422
7450	0	0	Ki67+	 5199 10386
7451	0	0	Ki67+	 5202 10039
7452	0	0	Ki67+	 5205 10371
7453	0	0	Ki67+	 5212 10269
7454	0	0	Ki67+	 5213 10068
7455	0	0	Ki67+	 5214 10092
7456	0	0	Ki67+	 5215 10021
7457	0	0	Ki67+	 5219 10109
7458	0	0	Ki67+	 5219 10142
7459	0	0	Ki67+	 5219 10440
7460	0	0	Ki67+	 5221 9978
7461	0	0	Ki67+	 5222 10376
7462	0	0	Ki67+	 5226 10229
7463	0	0	Ki67+	 5227 10283
7464	0	0	Ki67+	 5228 10179
7465	0	0	Ki67+	 5232 10046
7466	0	0	Ki67+	 5236 10457
7467	0	0	Ki67+	 5237 10318
7468	0	0	Ki67+	 5238 10064
7469	0	0	Ki67+	 5244 10222
7470	0	0	Ki67+	 5248 10095
7471	0	0	Ki67+	 5249 9956
7472	0	0	Ki67+	 5252 10290
7473	0	0	Ki67+	 5254 9715
7474	0	0	Ki67+	 5255 9908
7475	0	0	Ki67+	 5255 10378
7476	0	0	Ki67+	 5257 10131
7477	0	0	Ki67+	 5257 10503
7478	0	0	Ki67+	 5260 9982
7479	0	0	Ki67+	 5268 10310
7480	0	0	Ki67+	 5269 10110
7481	0	0	Ki67+	 5269 10480
7482	0	0	Ki67+	 5272 10050
7483	0	0	Ki67+	 5272 10360
7484	0	0	Ki67+	 5279 10178
7485	0	0	Ki67+	 5281 10304
7486	0	0	Ki67+	 5281 10371
7487	0	0	Ki67+	 5282 10082
7488	0	0	Ki67+	 5286 10193
7489	0	0	Ki67+	 5293 10171
7490	0	0	Ki67+	 5303 10365
7491	0	0	Ki67+	 5306 10221
7492	0	0	Ki67+	 5306 10331
7493	0	0	Ki67+	 5307 10182
7494	0	0	Ki67+	 5307 10418
7495	0	0	Ki67+	 5308 10206
7496	0	0	Ki67+	 5315 9845
7497	0	0	Ki67+	 5317 10128
7498	0	0	Ki67+	 5318 10255
7499	0	0	Ki67+	 5320 10313
7500	0	0	Ki67+	 5321 10029
7501	0	0	Ki67+	 5336 10321
7502	0	0	Ki67+	 5341 10178
7503	0	0	Ki67+	 5344 10114
7504	0	0	Ki67+	 5353 10174
7505	0	0	Ki67+	 5357 10193
7506	0	0	Ki67+	 5358 10293
7507	0	0	Ki67+	 5363 10347
7508	0	0	Ki67+	 5367 10334
7509	0	0	Ki67+	 5390 10165
7510	0	0	Ki67+	 5390 10356
7511	0	0	Ki67+	 5407 10320
7512	0	0	Ki67+	 5419 10335
7513	0	0	Ki67+	 5420 10372
7514	0	0	Ki67+	 5423 10349
7515	0	0	Ki67+	 5435 10398
7516	0	0	Ki67+	 5446 10066
7517	0	0	Ki67+	 5456 10044
7518	0	0	Ki67+	 5456 10333
7519	0	0	Ki67+	 5457 10121
7520	0	0	Ki67+	 5462 10355
7521	0	0	Ki67+	 5468 10053
7522	0	0	Ki67+	 5470 10452
7523	0	0	Ki67+	 5480 9789
7524	0	0	Ki67+	 5490 10491
7525	0	0	Ki67+	 5493 10342
7526	0	0	Ki67+	 5494 10236
7527	0	0	Ki67+	 5495 10072
7528	0	0	Ki67+	 5515 10215
7529	0	0	Ki67+	 5516 10423
7530	0	0	Ki67+	 5517 10102
7531	0	0	Ki67+	 5519 10134
7532	0	0	Ki67+	 5519 10474
7533	0	0	Ki67+	 5533 10180
7534	0	0	Ki67+	 5536 10417
7535	0	0	Ki67+	 5538 10139
7536	0	0	Ki67+	 5544 10109
7537	0	0	Ki67+	 5565 9877
7538	0	0	Ki67+	 5568 9840
7539	0	0	Ki67+	 5569 10252
7540	0	0	Ki67+	 5572 9946
7541	0	0	Ki67+	 5573 9991
7542	0	0	Ki67+	 5573 10190
7543	0	0	Ki67+	 5574 9902
7544	0	0	Ki67+	 5579 9867
7545	0	0	Ki67+	 5580 9930
7546	0	0	Ki67+	 5582 10160
7547	0	0	Ki67+	 5585 10275
7548	0	0	Ki67+	 5589 9968
7549	0	0	Ki67+	 5593 9860
7550	0	0	Ki67+	 5593 9999
7551	0	0	Ki67+	 5596 10025
7552	0	0	Ki67+	 5603 9937
7553	0	0	Ki67+	 5604 9906
7554	0	0	Ki67+	 5604 10055
7555	0	0	Ki67+	 5605 9829
7556	0	0	Ki67+	 5610 10157
7557	0	0	Ki67+	 5617 9903
7558	0	0	Ki67+	 5626 10064
7559	0	0	Ki67+	 5627 9862
7560	0	0	Ki67+	 5629 10036
7561	0	0	Ki67+	 5630 10001
7562	0	0	Ki67+	 5631 10238
7563	0	0	Ki67+	 5632 10310
7564	0	0	Ki67+	 5634 9854
7565	0	0	Ki67+	 5634 9953
7566	0	0	Ki67+	 5635 10085
7567	0	0	Ki67+	 5645 10266
7568	0	0	Ki67+	 5651 9982
7569	0	0	Ki67+	 5654 9888
7570	0	0	Ki67+	 5656 10078
7571	0	0	Ki67+	 5657 9959
7572	0	0	Ki67+	 5661 9716
7573	0	0	Ki67+	 5662 9992
7574	0	0	Ki67+	 5671 10110
7575	0	0	Ki67+	 5673 10066
7576	0	0	Ki67+	 5679 10124
7577	0	0	Ki67+	 5680 9864
7578	0	0	Ki67+	 5682 10213
7579	0	0	Ki67+	 5684 10052
7580	0	0	Ki67+	 5684 10394
7581	0	0	Ki67+	 5689 10035
7582	0	0	Ki67+	 5690 9883
7583	0	0	Ki67+	 5690 10238
7584	0	0	Ki67+	 5692 10082
7585	0	0	Ki67+	 5694 10104
7586	0	0	Ki67+	 5702 10508
7587	0	0	Ki67+	 5703 10438
7588	0	0	Ki67+	 5703 10485
7589	0	0	Ki67+	 5712 9970
7590	0	0	Ki67+	 5715 10490
7591	0	0	Ki67+	 5719 9954
7592	0	0	Ki67+	 5721 10073
7593	0	0	Ki67+	 5721 10103
7594	0	0	Ki67+	 5724 9888
7595	0	0	Ki67+	 5724 10168
7596	0	0	Ki67+	 5730 9717
7597	0	0	Ki67+	 5742 10020
7598	0	0	Ki67+	 5746 10135
7599	0	0	Ki67+	 5748 9955
7600	0	0	Ki67+	 5749 9924
7601	0	0	Ki67+	 5750 10062
7602	0	0	Ki67+	 5756 9909
7603	0	0	Ki67+	 5756 10099
7604	0	0	Ki67+	 5759 10305
7605	0	0	Ki67+	 5761 10082
7606	0	0	Ki67+	 5765 10164
7607	0	0	Ki67+	 5766 9963
7608	0	0	Ki67+	 5768 10150
7609	0	0	Ki67+	 5773 10378
7610	0	0	Ki67+	 5774 10001
7611	0	0	Ki67+	 5776 9922
7612	0	0	Ki67+	 5776 10113
7613	0	0	Ki67+	 5789 10393
7614	0	0	Ki67+	 5790 10178
7615	0	0	Ki67+	 5791 9959
7616	0	0	Ki67+	 5792 10408
7617	0	0	Ki67+	 5797 9947
7618	0	0	Ki67+	 5797 10095
7619	0	0	Ki67+	 5798 10319
7620	0	0	Ki67+	 5799 10018
7621	0	0	Ki67+	 5800 10358
7622	0	0	Ki67+	 5802 10116
7623	0	0	Ki67+	 5815 10149
7624	0	0	Ki67+	 5816 9743
7625	0	0	Ki67+	 5818 10135
7626	0	0	Ki67+	 5822 9715
7627	0	0	Ki67+	 5822 9985
7628	0	0	Ki67+	 5025 11087
7629	0	0	Ki67+	 5032 11155
7630	0	0	Ki67+	 5034 11184
7631	0	0	Ki67+	 5037 11205
7632	0	0	Ki67+	 5041 11103
7633	0	0	Ki67+	 5045 11074
7634	0	0	Ki67+	 5048 11227
7635	0	0	Ki67+	 5060 11173
7636	0	0	Ki67+	 5064 10851
7637	0	0	Ki67+	 5067 11262
7638	0	0	Ki67+	 5071 11184
7639	0	0	Ki67+	 5071 11215
7640	0	0	Ki67+	 5072 11059
7641	0	0	Ki67+	 5074 10981
7642	0	0	Ki67+	 5076 11239
7643	0	0	Ki67+	 5078 11298
7644	0	0	Ki67+	 5085 11016
7645	0	0	Ki67+	 5092 11092
7646	0	0	Ki67+	 5105 11273
7647	0	0	Ki67+	 5107 11293
7648	0	0	Ki67+	 5111 11203
7649	0	0	Ki67+	 5117 11256
7650	0	0	Ki67+	 5118 11187
7651	0	0	Ki67+	 5120 11285
7652	0	0	Ki67+	 5121 11239
7653	0	0	Ki67+	 5122 11115
7654	0	0	Ki67+	 5129 11147
7655	0	0	Ki67+	 5130 11176
7656	0	0	Ki67+	 5133 11004
7657	0	0	Ki67+	 5143 11082
7658	0	0	Ki67+	 5145 11111
7659	0	0	Ki67+	 5147 11208
7660	0	0	Ki67+	 5158 11030
7661	0	0	Ki67+	 5159 10948
7662	0	0	Ki67+	 5171 10521
7663	0	0	Ki67+	 5176 11173
7664	0	0	Ki67+	 5181 10607
7665	0	0	Ki67+	 5190 10534
7666	0	0	Ki67+	 5191 10576
7667	0	0	Ki67+	 5193 11106
7668	0	0	Ki67+	 5198 10514
7669	0	0	Ki67+	 5199 10592
7670	0	0	Ki67+	 5200 10607
7671	0	0	Ki67+	 5205 10553
7672	0	0	Ki67+	 5214 10619
7673	0	0	Ki67+	 5218 11046
7674	0	0	Ki67+	 5231 10561
7675	0	0	Ki67+	 5242 11311
7676	0	0	Ki67+	 5243 10647
7677	0	0	Ki67+	 5243 10667
7678	0	0	Ki67+	 5245 10609
7679	0	0	Ki67+	 5265 11283
7680	0	0	Ki67+	 5268 10619
7681	0	0	Ki67+	 5272 10690
7682	0	0	Ki67+	 5279 10666
7683	0	0	Ki67+	 5279 11261
7684	0	0	Ki67+	 5281 10625
7685	0	0	Ki67+	 5283 10524
7686	0	0	Ki67+	 5286 10542
7687	0	0	Ki67+	 5286 11137
7688	0	0	Ki67+	 5286 11241
7689	0	0	Ki67+	 5287 11297
7690	0	0	Ki67+	 5290 10705
7691	0	0	Ki67+	 5298 11225
7692	0	0	Ki67+	 5299 11251
7693	0	0	Ki67+	 5305 10774
7694	0	0	Ki67+	 5326 10738
7695	0	0	Ki67+	 5329 11083
7696	0	0	Ki67+	 5331 11009
7697	0	0	Ki67+	 5332 11311
7698	0	0	Ki67+	 5333 11105
7699	0	0	Ki67+	 5335 10887
7700	0	0	Ki67+	 5345 10698
7701	0	0	Ki67+	 5345 11233
7702	0	0	Ki67+	 5350 11183
7703	0	0	Ki67+	 5354 11072
7704	0	0	Ki67+	 5354 11090
7705	0	0	Ki67+	 5356 11119
7706	0	0	Ki67+	 5358 10898
7707	0	0	Ki67+	 5366 10756
7708	0	0	Ki67+	 5369 11199
7709	0	0	Ki67+	 5373 11176
7710	0	0	Ki67+	 5373 11245
7711	0	0	Ki67+	 5377 11131
7712	0	0	Ki67+	 5389 11276
7713	0	0	Ki67+	 5393 11167
7714	0	0	Ki67+	 5393 11201
7715	0	0	Ki67+	 5393 11293
7716	0	0	Ki67+	 5394 11112
7717	0	0	Ki67+	 5404 11085
7718	0	0	Ki67+	 5406 10755
7719	0	0	Ki67+	 5413 11258
7720	0	0	Ki67+	 5414 10777
7721	0	0	Ki67+	 5418 11141
7722	0	0	Ki67+	 5428 10793
7723	0	0	Ki67+	 5428 11264
7724	0	0	Ki67+	 5431 11234
7725	0	0	Ki67+	 5432 11175
7726	0	0	Ki67+	 5437 11079
7727	0	0	Ki67+	 5448 11129
7728	0	0	Ki67+	 5455 11108
7729	0	0	Ki67+	 5464 10807
7730	0	0	Ki67+	 5465 11269
7731	0	0	Ki67+	 5469 11058
7732	0	0	Ki67+	 5473 11304
7733	0	0	Ki67+	 5479 10802
7734	0	0	Ki67+	 5479 11128
7735	0	0	Ki67+	 5483 11094
7736	0	0	Ki67+	 5484 11160
7737	0	0	Ki67+	 5485 11241
7738	0	0	Ki67+	 5495 10523
7739	0	0	Ki67+	 5495 11290
7740	0	0	Ki67+	 5497 11186
7741	0	0	Ki67+	 5497 11200
7742	0	0	Ki67+	 5502 10684
7743	0	0	Ki67+	 5502 10758
7744	0	0	Ki67+	 5503 11102
7745	0	0	Ki67+	 5510 10874
7746	0	0	Ki67+	 5512 10568
7747	0	0	Ki67+	 5512 10790
7748	0	0	Ki67+	 5519 11307
7749	0	0	Ki67+	 5523 10702
7750	0	0	Ki67+	 5523 11202
7751	0	0	Ki67+	 5524 10616
7752	0	0	Ki67+	 5533 10897
7753	0	0	Ki67+	 5534 11290
7754	0	0	Ki67+	 5539 10558
7755	0	0	Ki67+	 5541 11242
7756	0	0	Ki67+	 5544 10673
7757	0	0	Ki67+	 5548 10874
7758	0	0	Ki67+	 5552 10861
7759	0	0	Ki67+	 5559 10889
7760	0	0	Ki67+	 5559 11287
7761	0	0	Ki67+	 5560 11203
7762	0	0	Ki67+	 5570 10513
7763	0	0	Ki67+	 5572 10717
7764	0	0	Ki67+	 5574 11145
7765	0	0	Ki67+	 5576 11289
7766	0	0	Ki67+	 5581 11308
7767	0	0	Ki67+	 5589 10829
7768	0	0	Ki67+	 5592 11167
7769	0	0	Ki67+	 5592 11191
7770	0	0	Ki67+	 5592 11279
7771	0	0	Ki67+	 5602 11299
7772	0	0	Ki67+	 5606 11144
7773	0	0	Ki67+	 5610 10856
7774	0	0	Ki67+	 5615 10763
7775	0	0	Ki67+	 5622 11186
7776	0	0	Ki67+	 5626 11176
7777	0	0	Ki67+	 5628 11226
7778	0	0	Ki67+	 5634 11286
7779	0	0	Ki67+	 5645 11253
7780	0	0	Ki67+	 5648 11297
7781	0	0	Ki67+	 5650 11187
7782	0	0	Ki67+	 5656 10798
7783	0	0	Ki67+	 5658 11174
7784	0	0	Ki67+	 5665 10543
7785	0	0	Ki67+	 5676 11238
7786	0	0	Ki67+	 5680 10940
7787	0	0	Ki67+	 5681 11159
7788	0	0	Ki67+	 5693 10970
7789	0	0	Ki67+	 5702 10537
7790	0	0	Ki67+	 5702 10938
7791	0	0	Ki67+	 5704 11053
7792	0	0	Ki67+	 5707 11000
7793	0	0	Ki67+	 5707 11255
7794	0	0	Ki67+	 5708 11012
7795	0	0	Ki67+	 5709 11103
7796	0	0	Ki67+	 5711 10967
7797	0	0	Ki67+	 5722 11281
7798	0	0	Ki67+	 5723 10780
7799	0	0	Ki67+	 5727 11040
7800	0	0	Ki67+	 5728 11145
7801	0	0	Ki67+	 5730 10992
7802	0	0	Ki67+	 5731 11070
7803	0	0	Ki67+	 5733 10543
7804	0	0	Ki67+	 5733 10960
7805	0	0	Ki67+	 5735 11026
7806	0	0	Ki67+	 5744 11155
7807	0	0	Ki67+	 5749 10611
7808	0	0	Ki67+	 5755 10838
7809	0	0	Ki67+	 5757 11015
7810	0	0	Ki67+	 5760 11113
7811	0	0	Ki67+	 5762 11043
7812	0	0	Ki67+	 5762 11157
7813	0	0	Ki67+	 5765 11075
7814	0	0	Ki67+	 5775 11296
7815	0	0	Ki67+	 5776 10580
7816	0	0	Ki67+	 5778 11131
7817	0	0	Ki67+	 5780 11151
7818	0	0	Ki67+	 5785 10601
7819	0	0	Ki67+	 5788 11080
7820	0	0	Ki67+	 5794 11096
7821	0	0	Ki67+	 5796 11301
7822	0	0	Ki67+	 5810 11117
7823	0	0	Ki67+	 5813 10532
7824	0	0	Ki67+	 5813 10666
7825	0	0	Ki67+	 5813 10894
7826	0	0	Ki67+	 5816 10645
7827	0	0	Ki67+	 5818 10604
7828	0	0	Ki67+	 5026 11530
7829	0	0	Ki67+	 5027 11879
7830	0	0	Ki67+	 5028 11492
7831	0	0	Ki67+	 5031 11765
7832	0	0	Ki67+	 5035 11842
7833	0	0	Ki67+	 5039 11577
7834	0	0	Ki67+	 5040 11909
7835	0	0	Ki67+	 5042 11479
7836	0	0	Ki67+	 5042 11735
7837	0	0	Ki67+	 5042 11784
7838	0	0	Ki67+	 5047 11393
7839	0	0	Ki67+	 5051 11892
7840	0	0	Ki67+	 5052 11748
7841	0	0	Ki67+	 5055 11831
7842	0	0	Ki67+	 5058 11350
7843	0	0	Ki67+	 5058 11490
7844	0	0	Ki67+	 5058 11762
7845	0	0	Ki67+	 5059 11417
7846	0	0	Ki67+	 5059 11867
7847	0	0	Ki67+	 5060 11330
7848	0	0	Ki67+	 5060 11440
7849	0	0	Ki67+	 5061 11470
7850	0	0	Ki67+	 5065 11786
7851	0	0	Ki67+	 5067 11584
7852	0	0	Ki67+	 5067 11899
7853	0	0	Ki67+	 5069 11746
7854	0	0	Ki67+	 5072 12035
7855	0	0	Ki67+	 5079 11393
7856	0	0	Ki67+	 5079 11994
7857	0	0	Ki67+	 5080 11764
7858	0	0	Ki67+	 5086 11362
7859	0	0	Ki67+	 5088 11447
7860	0	0	Ki67+	 5088 11795
7861	0	0	Ki67+	 5089 11326
7862	0	0	Ki67+	 5089 11530
7863	0	0	Ki67+	 5091 11476
7864	0	0	Ki67+	 5095 11342
7865	0	0	Ki67+	 5095 11456
7866	0	0	Ki67+	 5099 11890
7867	0	0	Ki67+	 5105 11767
7868	0	0	Ki67+	 5109 11349
7869	0	0	Ki67+	 5109 11846
7870	0	0	Ki67+	 5112 11458
7871	0	0	Ki67+	 5113 11321
7872	0	0	Ki67+	 5118 11368
7873	0	0	Ki67+	 5122 12052
7874	0	0	Ki67+	 5126 11838
7875	0	0	Ki67+	 5126 11877
7876	0	0	Ki67+	 5137 11934
7877	0	0	Ki67+	 5152 11892
7878	0	0	Ki67+	 5158 11938
7879	0	0	Ki67+	 5174 11959
7880	0	0	Ki67+	 5176 11911
7881	0	0	Ki67+	 5195 11940
7882	0	0	Ki67+	 5203 11352
7883	0	0	Ki67+	 5218 11419
7884	0	0	Ki67+	 5223 11898
7885	0	0	Ki67+	 5235 11321
7886	0	0	Ki67+	 5236 11879
7887	0	0	Ki67+	 5237 12045
7888	0	0	Ki67+	 5239 12110
7889	0	0	Ki67+	 5247 11406
7890	0	0	Ki67+	 5248 11349
7891	0	0	Ki67+	 5256 12100
7892	0	0	Ki67+	 5263 11326
7893	0	0	Ki67+	 5264 11957
7894	0	0	Ki67+	 5269 11354
7895	0	0	Ki67+	 5269 11376
7896	0	0	Ki67+	 5269 12099
7897	0	0	Ki67+	 5272 11740
7898	0	0	Ki67+	 5275 11974
7899	0	0	Ki67+	 5276 12006
7900	0	0	Ki67+	 5287 11821
7901	0	0	Ki67+	 5292 11948
7902	0	0	Ki67+	 5295 11909
7903	0	0	Ki67+	 5296 11341
7904	0	0	Ki67+	 5296 11835
7905	0	0	Ki67+	 5297 11862
7906	0	0	Ki67+	 5297 11976
7907	0	0	Ki67+	 5298 11927
7908	0	0	Ki67+	 5304 11885
7909	0	0	Ki67+	 5306 11900
7910	0	0	Ki67+	 5310 11936
7911	0	0	Ki67+	 5314 11710
7912	0	0	Ki67+	 5322 11415
7913	0	0	Ki67+	 5329 12014
7914	0	0	Ki67+	 5337 11885
7915	0	0	Ki67+	 5341 11341
7916	0	0	Ki67+	 5342 11981
7917	0	0	Ki67+	 5343 12086
7918	0	0	Ki67+	 5350 11914
7919	0	0	Ki67+	 5352 11944
7920	0	0	Ki67+	 5354 11388
7921	0	0	Ki67+	 5357 11353
7922	0	0	Ki67+	 5368 11550
7923	0	0	Ki67+	 5398 11328
7924	0	0	Ki67+	 5403 11906
7925	0	0	Ki67+	 5404 11875
7926	0	0	Ki67+	 5407 11349
7927	0	0	Ki67+	 5415 11407
7928	0	0	Ki67+	 5416 12048
7929	0	0	Ki67+	 5420 11937
7930	0	0	Ki67+	 5424 11375
7931	0	0	Ki67+	 5427 11348
7932	0	0	Ki67+	 5433 11395
7933	0	0	Ki67+	 5435 11972
7934	0	0	Ki67+	 5440 11375
7935	0	0	Ki67+	 5441 11432
7936	0	0	Ki67+	 5441 11939
7937	0	0	Ki67+	 5443 11398
7938	0	0	Ki67+	 5445 11994
7939	0	0	Ki67+	 5447 11948
7940	0	0	Ki67+	 5449 12030
7941	0	0	Ki67+	 5457 11919
7942	0	0	Ki67+	 5457 12044
7943	0	0	Ki67+	 5459 11403
7944	0	0	Ki67+	 5464 11972
7945	0	0	Ki67+	 5467 11446
7946	0	0	Ki67+	 5471 11877
7947	0	0	Ki67+	 5475 11948
7948	0	0	Ki67+	 5477 11410
7949	0	0	Ki67+	 5480 11391
7950	0	0	Ki67+	 5480 11464
7951	0	0	Ki67+	 5481 11806
7952	0	0	Ki67+	 5484 11314
7953	0	0	Ki67+	 5491 11448
7954	0	0	Ki67+	 5494 11973
7955	0	0	Ki67+	 5497 11398
7956	0	0	Ki67+	 5499 11318
7957	0	0	Ki67+	 5499 11368
7958	0	0	Ki67+	 5501 11357
7959	0	0	Ki67+	 5502 11917
7960	0	0	Ki67+	 5505 11793
7961	0	0	Ki67+	 5508 12062
7962	0	0	Ki67+	 5511 11356
7963	0	0	Ki67+	 5518 11904
7964	0	0	Ki67+	 5518 12002
7965	0	0	Ki67+	 5520 11425
7966	0	0	Ki67+	 5523 11388
7967	0	0	Ki67+	 5526 11962
7968	0	0	Ki67+	 5527 12025
7969	0	0	Ki67+	 5528 11975
7970	0	0	Ki67+	 5532 11341
7971	0	0	Ki67+	 5532 12055
7972	0	0	Ki67+	 5541 11444
7973	0	0	Ki67+	 5544 11426
7974	0	0	Ki67+	 5549 12090
7975	0	0	Ki67+	 5553 11332
7976	0	0	Ki67+	 5554 11378
7977	0	0	Ki67+	 5554 11558
7978	0	0	Ki67+	 5562 11948
7979	0	0	Ki67+	 5565 11614
7980	0	0	Ki67+	 5567 11360
7981	0	0	Ki67+	 5570 12067
7982	0	0	Ki67+	 5571 11441
7983	0	0	Ki67+	 5572 11420
7984	0	0	Ki67+	 5574 11487
7985	0	0	Ki67+	 5576 12000
7986	0	0	Ki67+	 5579 11958
7987	0	0	Ki67+	 5579 12105
7988	0	0	Ki67+	 5581 11521
7989	0	0	Ki67+	 5585 11535
7990	0	0	Ki67+	 5586 11331
7991	0	0	Ki67+	 5586 11407
7992	0	0	Ki67+	 5587 11359
7993	0	0	Ki67+	 5590 11440
7994	0	0	Ki67+	 5592 11490
7995	0	0	Ki67+	 5592 11568
7996	0	0	Ki67+	 5592 11592
7997	0	0	Ki67+	 5597 11972
7998	0	0	Ki67+	 5599 11459
7999	0	0	Ki67+	 5607 11516
8000	0	0	Ki67+	 5609 11377
8001	0	0	Ki67+	 5612 11405
8002	0	0	Ki67+	 5615 11443
8003	0	0	Ki67+	 5618 11512
8004	0	0	Ki67+	 5620 11488
8005	0	0	Ki67+	 5622 11536
8006	0	0	Ki67+	 5622 11559
8007	0	0	Ki67+	 5623 11475
8008	0	0	Ki67+	 5624 12103
8009	0	0	Ki67+	 5627 12030
8010	0	0	Ki67+	 5630 11408
8011	0	0	Ki67+	 5633 11389
8012	0	0	Ki67+	 5635 11583
8013	0	0	Ki67+	 5637 12076
8014	0	0	Ki67+	 5641 11485
8015	0	0	Ki67+	 5643 11335
8016	0	0	Ki67+	 5650 11552
8017	0	0	Ki67+	 5652 11518
8018	0	0	Ki67+	 5654 11585
8019	0	0	Ki67+	 5655 11489
8020	0	0	Ki67+	 5656 11984
8021	0	0	Ki67+	 5659 11596
8022	0	0	Ki67+	 5662 11575
8023	0	0	Ki67+	 5664 11650
8024	0	0	Ki67+	 5667 12108
8025	0	0	Ki67+	 5669 11520
8026	0	0	Ki67+	 5677 11575
8027	0	0	Ki67+	 5679 11629
8028	0	0	Ki67+	 5680 12071
8029	0	0	Ki67+	 5681 11496
8030	0	0	Ki67+	 5684 11525
8031	0	0	Ki67+	 5691 11553
8032	0	0	Ki67+	 5697 12021
8033	0	0	Ki67+	 5701 12043
8034	0	0	Ki67+	 5702 11588
8035	0	0	Ki67+	 5709 11662
8036	0	0	Ki67+	 5710 11490
8037	0	0	Ki67+	 5716 11568
8038	0	0	Ki67+	 5717 11518
8039	0	0	Ki67+	 5725 12070
8040	0	0	Ki67+	 5727 11502
8041	0	0	Ki67+	 5730 12107
8042	0	0	Ki67+	 5740 11555
8043	0	0	Ki67+	 5745 11383
8044	0	0	Ki67+	 5748 12074
8045	0	0	Ki67+	 5750 12049
8046	0	0	Ki67+	 5751 11473
8047	0	0	Ki67+	 5755 12086
8048	0	0	Ki67+	 5759 11659
8049	0	0	Ki67+	 5760 11440
8050	0	0	Ki67+	 5777 11455
8051	0	0	Ki67+	 5784 11360
8052	0	0	Ki67+	 5786 11338
8053	0	0	Ki67+	 5794 11683
8054	0	0	Ki67+	 5795 11380
8055	0	0	Ki67+	 5804 11403
8056	0	0	Ki67+	 5810 11858
8057	0	0	Ki67+	 5816 11370
8058	0	0	Ki67+	 5817 11400
8059	0	0	Ki67+	 5819 11315
8060	0	0	Ki67+	 5028 12435
8061	0	0	Ki67+	 5037 12279
8062	0	0	Ki67+	 5040 12192
8063	0	0	Ki67+	 5040 12722
8064	0	0	Ki67+	 5042 12646
8065	0	0	Ki67+	 5044 12663
8066	0	0	Ki67+	 5045 12550
8067	0	0	Ki67+	 5049 12352
8068	0	0	Ki67+	 5050 12451
8069	0	0	Ki67+	 5056 12569
8070	0	0	Ki67+	 5060 12183
8071	0	0	Ki67+	 5060 12418
8072	0	0	Ki67+	 5060 12472
8073	0	0	Ki67+	 5064 12226
8074	0	0	Ki67+	 5064 12700
8075	0	0	Ki67+	 5067 12142
8076	0	0	Ki67+	 5068 12651
8077	0	0	Ki67+	 5069 12158
8078	0	0	Ki67+	 5075 12291
8079	0	0	Ki67+	 5076 12666
8080	0	0	Ki67+	 5079 12742
8081	0	0	Ki67+	 5083 12188
8082	0	0	Ki67+	 5087 12427
8083	0	0	Ki67+	 5088 12326
8084	0	0	Ki67+	 5089 12503
8085	0	0	Ki67+	 5090 12707
8086	0	0	Ki67+	 5094 12243
8087	0	0	Ki67+	 5096 12562
8088	0	0	Ki67+	 5098 12146
8089	0	0	Ki67+	 5103 12611
8090	0	0	Ki67+	 5104 12658
8091	0	0	Ki67+	 5104 12750
8092	0	0	Ki67+	 5105 12304
8093	0	0	Ki67+	 5110 12210
8094	0	0	Ki67+	 5110 12345
8095	0	0	Ki67+	 5111 12527
8096	0	0	Ki67+	 5112 12889
8097	0	0	Ki67+	 5113 12259
8098	0	0	Ki67+	 5113 12316
8099	0	0	Ki67+	 5119 12326
8100	0	0	Ki67+	 5123 12530
8101	0	0	Ki67+	 5124 12668
8102	0	0	Ki67+	 5126 12725
8103	0	0	Ki67+	 5128 12626
8104	0	0	Ki67+	 5130 12589
8105	0	0	Ki67+	 5132 12116
8106	0	0	Ki67+	 5136 12545
8107	0	0	Ki67+	 5137 12655
8108	0	0	Ki67+	 5139 12626
8109	0	0	Ki67+	 5140 12140
8110	0	0	Ki67+	 5147 12113
8111	0	0	Ki67+	 5156 12380
8112	0	0	Ki67+	 5160 12127
8113	0	0	Ki67+	 5161 12571
8114	0	0	Ki67+	 5161 12727
8115	0	0	Ki67+	 5169 12707
8116	0	0	Ki67+	 5170 12670
8117	0	0	Ki67+	 5177 12607
8118	0	0	Ki67+	 5177 12737
8119	0	0	Ki67+	 5184 12890
8120	0	0	Ki67+	 5186 12639
8121	0	0	Ki67+	 5189 12377
8122	0	0	Ki67+	 5192 12133
8123	0	0	Ki67+	 5200 12116
8124	0	0	Ki67+	 5200 12751
8125	0	0	Ki67+	 5202 12351
8126	0	0	Ki67+	 5203 12596
8127	0	0	Ki67+	 5206 12369
8128	0	0	Ki67+	 5207 12730
8129	0	0	Ki67+	 5214 12418
8130	0	0	Ki67+	 5217 12622
8131	0	0	Ki67+	 5222 12452
8132	0	0	Ki67+	 5234 12733
8133	0	0	Ki67+	 5234 12756
8134	0	0	Ki67+	 5241 12711
8135	0	0	Ki67+	 5249 12124
8136	0	0	Ki67+	 5253 12647
8137	0	0	Ki67+	 5254 12722
8138	0	0	Ki67+	 5256 12686
8139	0	0	Ki67+	 5261 12540
8140	0	0	Ki67+	 5262 12116
8141	0	0	Ki67+	 5263 12131
8142	0	0	Ki67+	 5268 12705
8143	0	0	Ki67+	 5271 12628
8144	0	0	Ki67+	 5274 12668
8145	0	0	Ki67+	 5278 12649
8146	0	0	Ki67+	 5278 12798
8147	0	0	Ki67+	 5283 12186
8148	0	0	Ki67+	 5285 12690
8149	0	0	Ki67+	 5298 12789
8150	0	0	Ki67+	 5299 12176
8151	0	0	Ki67+	 5305 12204
8152	0	0	Ki67+	 5312 12794
8153	0	0	Ki67+	 5315 12461
8154	0	0	Ki67+	 5323 12689
8155	0	0	Ki67+	 5325 12152
8156	0	0	Ki67+	 5326 12508
8157	0	0	Ki67+	 5327 12434
8158	0	0	Ki67+	 5329 12621
8159	0	0	Ki67+	 5334 12535
8160	0	0	Ki67+	 5339 12234
8161	0	0	Ki67+	 5340 12160
8162	0	0	Ki67+	 5340 12201
8163	0	0	Ki67+	 5344 12150
8164	0	0	Ki67+	 5345 12731
8165	0	0	Ki67+	 5347 12705
8166	0	0	Ki67+	 5348 12776
8167	0	0	Ki67+	 5358 12156
8168	0	0	Ki67+	 5359 12761
8169	0	0	Ki67+	 5360 12264
8170	0	0	Ki67+	 5368 12508
8171	0	0	Ki67+	 5369 12164
8172	0	0	Ki67+	 5381 12193
8173	0	0	Ki67+	 5385 12229
8174	0	0	Ki67+	 5390 12205
8175	0	0	Ki67+	 5398 12510
8176	0	0	Ki67+	 5411 12538
8177	0	0	Ki67+	 5423 12390
8178	0	0	Ki67+	 5423 12551
8179	0	0	Ki67+	 5426 12576
8180	0	0	Ki67+	 5428 12361
8181	0	0	Ki67+	 5428 12782
8182	0	0	Ki67+	 5431 12818
8183	0	0	Ki67+	 5440 12898
8184	0	0	Ki67+	 5444 12624
8185	0	0	Ki67+	 5447 12745
8186	0	0	Ki67+	 5447 12801
8187	0	0	Ki67+	 5448 12880
8188	0	0	Ki67+	 5455 12558
8189	0	0	Ki67+	 5457 12404
8190	0	0	Ki67+	 5458 12362
8191	0	0	Ki67+	 5460 12755
8192	0	0	Ki67+	 5463 12866
8193	0	0	Ki67+	 5467 12239
8194	0	0	Ki67+	 5477 12235
8195	0	0	Ki67+	 5477 12906
8196	0	0	Ki67+	 5480 12289
8197	0	0	Ki67+	 5482 12254
8198	0	0	Ki67+	 5483 12303
8199	0	0	Ki67+	 5490 12798
8200	0	0	Ki67+	 5493 12339
8201	0	0	Ki67+	 5493 12589
8202	0	0	Ki67+	 5496 12430
8203	0	0	Ki67+	 5508 12405
8204	0	0	Ki67+	 5510 12308
8205	0	0	Ki67+	 5511 12289
8206	0	0	Ki67+	 5517 12114
8207	0	0	Ki67+	 5533 12406
8208	0	0	Ki67+	 5534 12391
8209	0	0	Ki67+	 5540 12643
8210	0	0	Ki67+	 5541 12619
8211	0	0	Ki67+	 5547 12141
8212	0	0	Ki67+	 5548 12122
8213	0	0	Ki67+	 5548 12486
8214	0	0	Ki67+	 5558 12386
8215	0	0	Ki67+	 5564 12512
8216	0	0	Ki67+	 5567 12867
8217	0	0	Ki67+	 5568 12148
8218	0	0	Ki67+	 5569 12209
8219	0	0	Ki67+	 5570 12183
8220	0	0	Ki67+	 5572 12642
8221	0	0	Ki67+	 5581 12310
8222	0	0	Ki67+	 5584 12228
8223	0	0	Ki67+	 5584 12500
8224	0	0	Ki67+	 5591 12459
8225	0	0	Ki67+	 5593 12403
8226	0	0	Ki67+	 5595 12657
8227	0	0	Ki67+	 5603 12140
8228	0	0	Ki67+	 5615 12139
8229	0	0	Ki67+	 5616 12272
8230	0	0	Ki67+	 5616 12476
8231	0	0	Ki67+	 5616 12672
8232	0	0	Ki67+	 5621 12562
8233	0	0	Ki67+	 5625 12165
8234	0	0	Ki67+	 5627 12650
8235	0	0	Ki67+	 5634 12858
8236	0	0	Ki67+	 5639 12762
8237	0	0	Ki67+	 5640 12229
8238	0	0	Ki67+	 5641 12631
8239	0	0	Ki67+	 5647 12609
8240	0	0	Ki67+	 5655 12135
8241	0	0	Ki67+	 5663 12694
8242	0	0	Ki67+	 5665 12174
8243	0	0	Ki67+	 5666 12395
8244	0	0	Ki67+	 5666 12595
8245	0	0	Ki67+	 5669 12142
8246	0	0	Ki67+	 5669 12615
8247	0	0	Ki67+	 5676 12499
8248	0	0	Ki67+	 5677 12563
8249	0	0	Ki67+	 5689 12671
8250	0	0	Ki67+	 5691 12190
8251	0	0	Ki67+	 5692 12703
8252	0	0	Ki67+	 5696 12266
8253	0	0	Ki67+	 5700 12536
8254	0	0	Ki67+	 5704 12548
8255	0	0	Ki67+	 5708 12158
8256	0	0	Ki67+	 5712 12580
8257	0	0	Ki67+	 5716 12734
8258	0	0	Ki67+	 5717 12227
8259	0	0	Ki67+	 5721 12272
8260	0	0	Ki67+	 5727 12310
8261	0	0	Ki67+	 5730 12746
8262	0	0	Ki67+	 5731 12198
8263	0	0	Ki67+	 5736 12589
8264	0	0	Ki67+	 5736 12649
8265	0	0	Ki67+	 5737 12147
8266	0	0	Ki67+	 5746 12337
8267	0	0	Ki67+	 5749 12140
8268	0	0	Ki67+	 5752 12304
8269	0	0	Ki67+	 5752 12644
8270	0	0	Ki67+	 5755 12730
8271	0	0	Ki67+	 5757 12690
8272	0	0	Ki67+	 5759 12655
8273	0	0	Ki67+	 5760 12895
8274	0	0	Ki67+	 5763 12704
8275	0	0	Ki67+	 5763 12776
8276	0	0	Ki67+	 5766 12156
8277	0	0	Ki67+	 5772 12645
8278	0	0	Ki67+	 5773 12349
8279	0	0	Ki67+	 5778 12727
8280	0	0	Ki67+	 5783 12782
8281	0	0	Ki67+	 5785 12556
8282	0	0	Ki67+	 5785 12670
8283	0	0	Ki67+	 5793 12335
8284	0	0	Ki67+	 5804 12804
8285	0	0	Ki67+	 5810 12365
8286	0	0	Ki67+	 5813 12247
8287	0	0	Ki67+	 5813 12306
8288	0	0	Ki67+	 5814 12223
8289	0	0	Ki67+	 5821 12730
8290	0	0	Ki67+	 5822 12688
8291	0	0	Ki67+	 5051 13281
8292	0	0	Ki67+	 5052 13313
8293	0	0	Ki67+	 5060 13347
8294	0	0	Ki67+	 5065 13399
8295	0	0	Ki67+	 5066 13094
8296	0	0	Ki67+	 5076 13363
8297	0	0	Ki67+	 5080 13291
8298	0	0	Ki67+	 5086 13336
8299	0	0	Ki67+	 5087 13417
8300	0	0	Ki67+	 5090 13115
8301	0	0	Ki67+	 5092 13385
8302	0	0	Ki67+	 5100 13371
8303	0	0	Ki67+	 5102 13438
8304	0	0	Ki67+	 5109 13114
8305	0	0	Ki67+	 5118 13144
8306	0	0	Ki67+	 5120 13341
8307	0	0	Ki67+	 5125 13238
8308	0	0	Ki67+	 5125 13378
8309	0	0	Ki67+	 5128 13492
8310	0	0	Ki67+	 5129 13161
8311	0	0	Ki67+	 5132 13443
8312	0	0	Ki67+	 5139 13357
8313	0	0	Ki67+	 5140 13165
8314	0	0	Ki67+	 5150 13467
8315	0	0	Ki67+	 5156 13180
8316	0	0	Ki67+	 5162 13404
8317	0	0	Ki67+	 5171 13370
8318	0	0	Ki67+	 5185 13199
8319	0	0	Ki67+	 5187 13167
8320	0	0	Ki67+	 5189 13385
8321	0	0	Ki67+	 5200 13357
8322	0	0	Ki67+	 5200 13401
8323	0	0	Ki67+	 5202 13343
8324	0	0	Ki67+	 5208 13212
8325	0	0	Ki67+	 5219 13411
8326	0	0	Ki67+	 5261 13555
8327	0	0	Ki67+	 5263 13586
8328	0	0	Ki67+	 5265 13203
8329	0	0	Ki67+	 5274 13518
8330	0	0	Ki67+	 5285 13239
8331	0	0	Ki67+	 5293 13567
8332	0	0	Ki67+	 5301 13531
8333	0	0	Ki67+	 5306 13496
8334	0	0	Ki67+	 5307 13292
8335	0	0	Ki67+	 5308 13411
8336	0	0	Ki67+	 5313 13429
8337	0	0	Ki67+	 5316 13531
8338	0	0	Ki67+	 5321 13321
8339	0	0	Ki67+	 5322 13585
8340	0	0	Ki67+	 5324 13250
8341	0	0	Ki67+	 5343 13270
8342	0	0	Ki67+	 5344 13412
8343	0	0	Ki67+	 5351 13580
8344	0	0	Ki67+	 5358 13273
8345	0	0	Ki67+	 5360 13349
8346	0	0	Ki67+	 5372 13494
8347	0	0	Ki67+	 5374 13301
8348	0	0	Ki67+	 5379 13451
8349	0	0	Ki67+	 5385 13287
8350	0	0	Ki67+	 5400 13502
8351	0	0	Ki67+	 5401 13333
8352	0	0	Ki67+	 5406 13380
8353	0	0	Ki67+	 5406 13472
8354	0	0	Ki67+	 5407 13296
8355	0	0	Ki67+	 5416 13668
8356	0	0	Ki67+	 5418 13311
8357	0	0	Ki67+	 5429 13519
8358	0	0	Ki67+	 5431 13346
8359	0	0	Ki67+	 5436 13323
8360	0	0	Ki67+	 5445 13359
8361	0	0	Ki67+	 5453 12917
8362	0	0	Ki67+	 5454 13548
8363	0	0	Ki67+	 5468 13375
8364	0	0	Ki67+	 5471 13521
8365	0	0	Ki67+	 5475 13404
8366	0	0	Ki67+	 5476 13339
8367	0	0	Ki67+	 5482 13535
8368	0	0	Ki67+	 5491 13356
8369	0	0	Ki67+	 5496 13422
8370	0	0	Ki67+	 5500 13364
8371	0	0	Ki67+	 5504 13389
8372	0	0	Ki67+	 5505 13659
8373	0	0	Ki67+	 5512 13446
8374	0	0	Ki67+	 5521 13607
8375	0	0	Ki67+	 5523 12927
8376	0	0	Ki67+	 5524 13404
8377	0	0	Ki67+	 5538 13436
8378	0	0	Ki67+	 5553 13163
8379	0	0	Ki67+	 5568 13421
8380	0	0	Ki67+	 5578 12969
8381	0	0	Ki67+	 5583 13448
8382	0	0	Ki67+	 5585 13490
8383	0	0	Ki67+	 5590 13427
8384	0	0	Ki67+	 5600 13464
8385	0	0	Ki67+	 5602 13507
8386	0	0	Ki67+	 5611 13431
8387	0	0	Ki67+	 5620 13482
8388	0	0	Ki67+	 5620 13522
8389	0	0	Ki67+	 5644 13062
8390	0	0	Ki67+	 5645 13511
8391	0	0	Ki67+	 5659 12981
8392	0	0	Ki67+	 5660 13518
8393	0	0	Ki67+	 5661 13458
8394	0	0	Ki67+	 5670 13080
8395	0	0	Ki67+	 5672 13033
8396	0	0	Ki67+	 5675 13534
8397	0	0	Ki67+	 5679 13109
8398	0	0	Ki67+	 5683 13091
8399	0	0	Ki67+	 5699 13070
8400	0	0	Ki67+	 5703 13539
8401	0	0	Ki67+	 5706 13106
8402	0	0	Ki67+	 5725 13109
8403	0	0	Ki67+	 5725 13132
8404	0	0	Ki67+	 5731 13157
8405	0	0	Ki67+	 5736 13548
8406	0	0	Ki67+	 5746 13045
8407	0	0	Ki67+	 5760 13626
8408	0	0	Ki67+	 5761 13178
8409	0	0	Ki67+	 5786 13543
8410	0	0	Ki67+	 5786 13614
8411	0	0	Ki67+	 5789 13073
8412	0	0	Ki67+	 5798 13653
8413	0	0	Ki67+	 5802 13105
8414	0	0	Ki67+	 5805 13564
8415	0	0	Ki67+	 5806 13224
8416	0	0	Ki67+	 5822 13672
8417	0	0	Ki67+	 5823 13624
8418	0	0	Ki67+	 5034 14315
8419	0	0	Ki67+	 5036 14059
8420	0	0	Ki67+	 5040 14185
8421	0	0	Ki67+	 5047 14137
8422	0	0	Ki67+	 5047 14275
8423	0	0	Ki67+	 5052 14329
8424	0	0	Ki67+	 5055 14148
8425	0	0	Ki67+	 5056 14112
8426	0	0	Ki67+	 5056 14366
8427	0	0	Ki67+	 5057 13989
8428	0	0	Ki67+	 5061 14095
8429	0	0	Ki67+	 5061 14296
8430	0	0	Ki67+	 5065 14025
8431	0	0	Ki67+	 5066 14174
8432	0	0	Ki67+	 5070 14253
8433	0	0	Ki67+	 5074 14335
8434	0	0	Ki67+	 5075 14316
8435	0	0	Ki67+	 5076 13993
8436	0	0	Ki67+	 5077 14044
8437	0	0	Ki67+	 5080 14153
8438	0	0	Ki67+	 5081 14235
8439	0	0	Ki67+	 5082 14027
8440	0	0	Ki67+	 5082 14100
8441	0	0	Ki67+	 5083 14365
8442	0	0	Ki67+	 5086 14166
8443	0	0	Ki67+	 5087 14195
8444	0	0	Ki67+	 5093 14408
8445	0	0	Ki67+	 5094 14071
8446	0	0	Ki67+	 5095 14212
8447	0	0	Ki67+	 5095 14223
8448	0	0	Ki67+	 5096 14453
8449	0	0	Ki67+	 5097 13889
8450	0	0	Ki67+	 5098 14104
8451	0	0	Ki67+	 5115 14271
8452	0	0	Ki67+	 5117 14298
8453	0	0	Ki67+	 5118 14173
8454	0	0	Ki67+	 5118 14323
8455	0	0	Ki67+	 5122 13895
8456	0	0	Ki67+	 5122 14488
8457	0	0	Ki67+	 5123 14145
8458	0	0	Ki67+	 5125 14248
8459	0	0	Ki67+	 5131 14220
8460	0	0	Ki67+	 5135 14349
8461	0	0	Ki67+	 5136 14208
8462	0	0	Ki67+	 5142 14189
8463	0	0	Ki67+	 5145 14222
8464	0	0	Ki67+	 5152 14383
8465	0	0	Ki67+	 5154 14268
8466	0	0	Ki67+	 5158 14337
8467	0	0	Ki67+	 5162 14148
8468	0	0	Ki67+	 5162 14213
8469	0	0	Ki67+	 5168 14184
8470	0	0	Ki67+	 5168 14292
8471	0	0	Ki67+	 5171 14246
8472	0	0	Ki67+	 5176 14318
8473	0	0	Ki67+	 5185 14409
8474	0	0	Ki67+	 5188 14371
8475	0	0	Ki67+	 5191 14350
8476	0	0	Ki67+	 5196 14337
8477	0	0	Ki67+	 5201 14301
8478	0	0	Ki67+	 5205 14415
8479	0	0	Ki67+	 5209 14339
8480	0	0	Ki67+	 5211 14315
8481	0	0	Ki67+	 5216 14385
8482	0	0	Ki67+	 5224 14442
8483	0	0	Ki67+	 5225 14395
8484	0	0	Ki67+	 5235 14426
8485	0	0	Ki67+	 5244 14383
8486	0	0	Ki67+	 5244 14469
8487	0	0	Ki67+	 5247 14488
8488	0	0	Ki67+	 5252 14442
8489	0	0	Ki67+	 5272 14489
8490	0	0	Ki67+	 5287 14177
8491	0	0	Ki67+	 5290 14210
8492	0	0	Ki67+	 5294 14489
8493	0	0	Ki67+	 5310 14206
8494	0	0	Ki67+	 5311 14348
8495	0	0	Ki67+	 5314 14170
8496	0	0	Ki67+	 5316 14192
8497	0	0	Ki67+	 5318 14362
8498	0	0	Ki67+	 5323 14212
8499	0	0	Ki67+	 5346 14238
8500	0	0	Ki67+	 5354 14272
8501	0	0	Ki67+	 5354 14409
8502	0	0	Ki67+	 5355 14204
8503	0	0	Ki67+	 5372 14229
8504	0	0	Ki67+	 5377 14255
8505	0	0	Ki67+	 5382 14428
8506	0	0	Ki67+	 5400 14259
8507	0	0	Ki67+	 5406 14446
8508	0	0	Ki67+	 5415 14309
8509	0	0	Ki67+	 5419 14464
8510	0	0	Ki67+	 5432 14276
8511	0	0	Ki67+	 5432 14294
8512	0	0	Ki67+	 5443 14478
8513	0	0	Ki67+	 5444 14444
8514	0	0	Ki67+	 5447 14393
8515	0	0	Ki67+	 5471 14470
8516	0	0	Ki67+	 5471 14485
8517	0	0	Ki67+	 5478 14346
8518	0	0	Ki67+	 5489 14503
8519	0	0	Ki67+	 5492 14475
8520	0	0	Ki67+	 5496 14360
8521	0	0	Ki67+	 5498 14444
8522	0	0	Ki67+	 5502 13752
8523	0	0	Ki67+	 5507 14290
8524	0	0	Ki67+	 5510 13718
8525	0	0	Ki67+	 5522 14487
8526	0	0	Ki67+	 5524 14306
8527	0	0	Ki67+	 5533 14267
8528	0	0	Ki67+	 5539 14432
8529	0	0	Ki67+	 5551 14285
8530	0	0	Ki67+	 5558 14377
8531	0	0	Ki67+	 5562 14313
8532	0	0	Ki67+	 5567 14356
8533	0	0	Ki67+	 5569 13804
8534	0	0	Ki67+	 5571 14339
8535	0	0	Ki67+	 5580 13827
8536	0	0	Ki67+	 5580 14511
8537	0	0	Ki67+	 5583 13796
8538	0	0	Ki67+	 5588 14401
8539	0	0	Ki67+	 5600 13847
8540	0	0	Ki67+	 5613 14414
8541	0	0	Ki67+	 5614 14366
8542	0	0	Ki67+	 5618 14310
8543	0	0	Ki67+	 5625 13833
8544	0	0	Ki67+	 5627 14490
8545	0	0	Ki67+	 5633 13826
8546	0	0	Ki67+	 5635 14439
8547	0	0	Ki67+	 5645 14461
8548	0	0	Ki67+	 5652 13867
8549	0	0	Ki67+	 5652 14403
8550	0	0	Ki67+	 5666 14371
8551	0	0	Ki67+	 5669 14437
8552	0	0	Ki67+	 5675 14404
8553	0	0	Ki67+	 5676 14391
8554	0	0	Ki67+	 5677 13848
8555	0	0	Ki67+	 5677 14458
8556	0	0	Ki67+	 5686 14489
8557	0	0	Ki67+	 5692 14322
8558	0	0	Ki67+	 5692 14478
8559	0	0	Ki67+	 5705 13901
8560	0	0	Ki67+	 5708 14367
8561	0	0	Ki67+	 5710 14463
8562	0	0	Ki67+	 5719 14399
8563	0	0	Ki67+	 5719 14419
8564	0	0	Ki67+	 5730 14333
8565	0	0	Ki67+	 5731 14439
8566	0	0	Ki67+	 5733 14458
8567	0	0	Ki67+	 5746 14479
8568	0	0	Ki67+	 5754 14347
8569	0	0	Ki67+	 5762 13915
8570	0	0	Ki67+	 5762 14461
8571	0	0	Ki67+	 5765 14476
8572	0	0	Ki67+	 5769 14506
8573	0	0	Ki67+	 5773 13940
8574	0	0	Ki67+	 5774 13782
8575	0	0	Ki67+	 5776 14385
8576	0	0	Ki67+	 5785 14341
8577	0	0	Ki67+	 5797 14401
8578	0	0	Ki67+	 5805 14361
8579	0	0	Ki67+	 5822 14383
8580	0	0	Ki67+	 5031 14797
8581	0	0	Ki67+	 5031 14992
8582	0	0	Ki67+	 5033 14584
8583	0	0	Ki67+	 5036 14606
8584	0	0	Ki67+	 5040 15292
8585	0	0	Ki67+	 5041 15136
8586	0	0	Ki67+	 5046 15016
8587	0	0	Ki67+	 5051 15166
8588	0	0	Ki67+	 5058 15057
8589	0	0	Ki67+	 5058 15104
8590	0	0	Ki67+	 5063 14806
8591	0	0	Ki67+	 5070 15010
8592	0	0	Ki67+	 5070 15169
8593	0	0	Ki67+	 5073 15043
8594	0	0	Ki67+	 5073 15143
8595	0	0	Ki67+	 5073 15193
8596	0	0	Ki67+	 5074 14553
8597	0	0	Ki67+	 5074 14998
8598	0	0	Ki67+	 5075 14578
8599	0	0	Ki67+	 5081 14590
8600	0	0	Ki67+	 5082 15131
8601	0	0	Ki67+	 5084 14708
8602	0	0	Ki67+	 5091 14681
8603	0	0	Ki67+	 5094 14850
8604	0	0	Ki67+	 5097 15208
8605	0	0	Ki67+	 5099 15224
8606	0	0	Ki67+	 5101 15066
8607	0	0	Ki67+	 5103 15124
8608	0	0	Ki67+	 5115 15061
8609	0	0	Ki67+	 5115 15075
8610	0	0	Ki67+	 5119 14533
8611	0	0	Ki67+	 5119 15248
8612	0	0	Ki67+	 5120 14520
8613	0	0	Ki67+	 5123 14703
8614	0	0	Ki67+	 5124 14640
8615	0	0	Ki67+	 5125 15109
8616	0	0	Ki67+	 5131 15054
8617	0	0	Ki67+	 5132 14716
8618	0	0	Ki67+	 5134 15265
8619	0	0	Ki67+	 5136 15070
8620	0	0	Ki67+	 5140 15284
8621	0	0	Ki67+	 5141 14754
8622	0	0	Ki67+	 5141 14913
8623	0	0	Ki67+	 5141 15136
8624	0	0	Ki67+	 5143 14630
8625	0	0	Ki67+	 5146 14655
8626	0	0	Ki67+	 5146 15106
8627	0	0	Ki67+	 5147 14732
8628	0	0	Ki67+	 5150 15303
8629	0	0	Ki67+	 5151 14713
8630	0	0	Ki67+	 5154 15217
8631	0	0	Ki67+	 5156 15084
8632	0	0	Ki67+	 5167 15265
8633	0	0	Ki67+	 5172 14623
8634	0	0	Ki67+	 5172 15125
8635	0	0	Ki67+	 5173 15305
8636	0	0	Ki67+	 5175 15068
8637	0	0	Ki67+	 5179 15096
8638	0	0	Ki67+	 5182 14670
8639	0	0	Ki67+	 5192 15147
8640	0	0	Ki67+	 5192 15277
8641	0	0	Ki67+	 5192 15308
8642	0	0	Ki67+	 5194 15171
8643	0	0	Ki67+	 5196 15092
8644	0	0	Ki67+	 5197 15129
8645	0	0	Ki67+	 5199 15219
8646	0	0	Ki67+	 5202 14651
8647	0	0	Ki67+	 5202 15155
8648	0	0	Ki67+	 5202 15199
8649	0	0	Ki67+	 5206 15297
8650	0	0	Ki67+	 5212 15264
8651	0	0	Ki67+	 5214 15114
8652	0	0	Ki67+	 5216 15184
8653	0	0	Ki67+	 5220 14702
8654	0	0	Ki67+	 5221 14662
8655	0	0	Ki67+	 5223 15210
8656	0	0	Ki67+	 5226 14692
8657	0	0	Ki67+	 5228 14738
8658	0	0	Ki67+	 5234 15135
8659	0	0	Ki67+	 5237 15165
8660	0	0	Ki67+	 5237 15230
8661	0	0	Ki67+	 5237 15311
8662	0	0	Ki67+	 5238 15187
8663	0	0	Ki67+	 5239 14770
8664	0	0	Ki67+	 5241 14725
8665	0	0	Ki67+	 5241 14814
8666	0	0	Ki67+	 5248 14704
8667	0	0	Ki67+	 5248 14834
8668	0	0	Ki67+	 5248 15264
8669	0	0	Ki67+	 5250 14853
8670	0	0	Ki67+	 5250 15300
8671	0	0	Ki67+	 5257 14728
8672	0	0	Ki67+	 5258 15136
8673	0	0	Ki67+	 5263 15152
8674	0	0	Ki67+	 5264 15193
8675	0	0	Ki67+	 5266 14783
8676	0	0	Ki67+	 5266 14869
8677	0	0	Ki67+	 5267 14805
8678	0	0	Ki67+	 5270 14514
8679	0	0	Ki67+	 5271 15166
8680	0	0	Ki67+	 5274 15218
8681	0	0	Ki67+	 5275 15147
8682	0	0	Ki67+	 5282 14909
8683	0	0	Ki67+	 5283 15242
8684	0	0	Ki67+	 5287 14866
8685	0	0	Ki67+	 5288 14534
8686	0	0	Ki67+	 5288 15267
8687	0	0	Ki67+	 5292 15310
8688	0	0	Ki67+	 5293 15223
8689	0	0	Ki67+	 5295 14838
8690	0	0	Ki67+	 5296 14519
8691	0	0	Ki67+	 5296 14722
8692	0	0	Ki67+	 5298 14705
8693	0	0	Ki67+	 5306 15245
8694	0	0	Ki67+	 5307 14790
8695	0	0	Ki67+	 5308 14756
8696	0	0	Ki67+	 5308 15265
8697	0	0	Ki67+	 5312 14540
8698	0	0	Ki67+	 5318 14898
8699	0	0	Ki67+	 5320 14824
8700	0	0	Ki67+	 5323 14531
8701	0	0	Ki67+	 5323 14696
8702	0	0	Ki67+	 5323 15211
8703	0	0	Ki67+	 5330 15299
8704	0	0	Ki67+	 5332 14994
8705	0	0	Ki67+	 5335 15226
8706	0	0	Ki67+	 5336 14558
8707	0	0	Ki67+	 5342 14933
8708	0	0	Ki67+	 5343 15274
8709	0	0	Ki67+	 5344 15306
8710	0	0	Ki67+	 5345 14699
8711	0	0	Ki67+	 5347 14859
8712	0	0	Ki67+	 5347 14879
8713	0	0	Ki67+	 5347 15243
8714	0	0	Ki67+	 5348 14529
8715	0	0	Ki67+	 5352 14713
8716	0	0	Ki67+	 5358 14901
8717	0	0	Ki67+	 5360 14580
8718	0	0	Ki67+	 5362 14937
8719	0	0	Ki67+	 5367 14549
8720	0	0	Ki67+	 5367 14914
8721	0	0	Ki67+	 5369 14697
8722	0	0	Ki67+	 5372 14835
8723	0	0	Ki67+	 5374 14962
8724	0	0	Ki67+	 5377 14573
8725	0	0	Ki67+	 5388 14602
8726	0	0	Ki67+	 5390 14851
8727	0	0	Ki67+	 5395 14980
8728	0	0	Ki67+	 5402 14725
8729	0	0	Ki67+	 5404 14808
8730	0	0	Ki67+	 5406 14707
8731	0	0	Ki67+	 5406 14839
8732	0	0	Ki67+	 5407 14740
8733	0	0	Ki67+	 5408 14583
8734	0	0	Ki67+	 5416 14793
8735	0	0	Ki67+	 5418 14811
8736	0	0	Ki67+	 5419 15100
8737	0	0	Ki67+	 5426 14612
8738	0	0	Ki67+	 5429 14689
8739	0	0	Ki67+	 5429 15040
8740	0	0	Ki67+	 5434 14735
8741	0	0	Ki67+	 5436 14568
8742	0	0	Ki67+	 5441 14780
8743	0	0	Ki67+	 5463 14615
8744	0	0	Ki67+	 5467 14713
8745	0	0	Ki67+	 5471 14589
8746	0	0	Ki67+	 5474 14786
8747	0	0	Ki67+	 5480 14769
8748	0	0	Ki67+	 5498 14762
8749	0	0	Ki67+	 5500 14514
8750	0	0	Ki67+	 5507 14785
8751	0	0	Ki67+	 5514 15294
8752	0	0	Ki67+	 5515 14675
8753	0	0	Ki67+	 5520 15003
8754	0	0	Ki67+	 5524 14616
8755	0	0	Ki67+	 5525 14783
8756	0	0	Ki67+	 5534 14513
8757	0	0	Ki67+	 5535 14542
8758	0	0	Ki67+	 5536 15100
8759	0	0	Ki67+	 5538 14647
8760	0	0	Ki67+	 5538 15125
8761	0	0	Ki67+	 5540 14674
8762	0	0	Ki67+	 5545 14754
8763	0	0	Ki67+	 5547 14530
8764	0	0	Ki67+	 5548 14568
8765	0	0	Ki67+	 5556 14625
8766	0	0	Ki67+	 5557 15016
8767	0	0	Ki67+	 5563 15139
8768	0	0	Ki67+	 5570 14597
8769	0	0	Ki67+	 5571 14681
8770	0	0	Ki67+	 5574 15182
8771	0	0	Ki67+	 5581 15120
8772	0	0	Ki67+	 5583 14560
8773	0	0	Ki67+	 5585 14833
8774	0	0	Ki67+	 5585 15134
8775	0	0	Ki67+	 5585 15167
8776	0	0	Ki67+	 5592 15303
8777	0	0	Ki67+	 5596 14644
8778	0	0	Ki67+	 5600 14793
8779	0	0	Ki67+	 5600 15055
8780	0	0	Ki67+	 5601 14602
8781	0	0	Ki67+	 5602 14770
8782	0	0	Ki67+	 5603 15078
8783	0	0	Ki67+	 5605 14580
8784	0	0	Ki67+	 5614 15157
8785	0	0	Ki67+	 5615 14739
8786	0	0	Ki67+	 5616 14665
8787	0	0	Ki67+	 5620 14789
8788	0	0	Ki67+	 5621 14801
8789	0	0	Ki67+	 5633 14571
8790	0	0	Ki67+	 5636 14940
8791	0	0	Ki67+	 5636 15173
8792	0	0	Ki67+	 5636 15285
8793	0	0	Ki67+	 5641 15104
8794	0	0	Ki67+	 5641 15116
8795	0	0	Ki67+	 5642 14588
8796	0	0	Ki67+	 5642 14599
8797	0	0	Ki67+	 5646 14790
8798	0	0	Ki67+	 5651 15099
8799	0	0	Ki67+	 5651 15208
8800	0	0	Ki67+	 5653 14913
8801	0	0	Ki67+	 5657 14755
8802	0	0	Ki67+	 5659 15142
8803	0	0	Ki67+	 5660 14704
8804	0	0	Ki67+	 5666 14975
8805	0	0	Ki67+	 5666 15060
8806	0	0	Ki67+	 5667 14611
8807	0	0	Ki67+	 5668 14808
8808	0	0	Ki67+	 5669 14845
8809	0	0	Ki67+	 5670 14945
8810	0	0	Ki67+	 5670 15297
8811	0	0	Ki67+	 5671 15182
8812	0	0	Ki67+	 5672 14647
8813	0	0	Ki67+	 5677 15002
8814	0	0	Ki67+	 5679 14587
8815	0	0	Ki67+	 5679 15197
8816	0	0	Ki67+	 5680 15082
8817	0	0	Ki67+	 5681 14743
8818	0	0	Ki67+	 5683 15030
8819	0	0	Ki67+	 5685 14914
8820	0	0	Ki67+	 5685 15300
8821	0	0	Ki67+	 5688 14815
8822	0	0	Ki67+	 5689 15281
8823	0	0	Ki67+	 5690 15205
8824	0	0	Ki67+	 5693 14930
8825	0	0	Ki67+	 5693 14970
8826	0	0	Ki67+	 5694 15022
8827	0	0	Ki67+	 5694 15177
8828	0	0	Ki67+	 5699 14771
8829	0	0	Ki67+	 5701 14865
8830	0	0	Ki67+	 5705 15156
8831	0	0	Ki67+	 5707 14797
8832	0	0	Ki67+	 5709 15049
8833	0	0	Ki67+	 5710 14604
8834	0	0	Ki67+	 5710 15291
8835	0	0	Ki67+	 5712 14829
8836	0	0	Ki67+	 5712 15226
8837	0	0	Ki67+	 5713 15279
8838	0	0	Ki67+	 5718 15097
8839	0	0	Ki67+	 5718 15129
8840	0	0	Ki67+	 5721 14844
8841	0	0	Ki67+	 5723 14896
8842	0	0	Ki67+	 5728 14760
8843	0	0	Ki67+	 5728 14832
8844	0	0	Ki67+	 5729 14972
8845	0	0	Ki67+	 5735 15043
8846	0	0	Ki67+	 5737 15270
8847	0	0	Ki67+	 5738 14603
8848	0	0	Ki67+	 5738 14792
8849	0	0	Ki67+	 5747 15289
8850	0	0	Ki67+	 5752 15172
8851	0	0	Ki67+	 5753 14619
8852	0	0	Ki67+	 5757 14527
8853	0	0	Ki67+	 5757 15143
8854	0	0	Ki67+	 5761 15246
8855	0	0	Ki67+	 5777 15157
8856	0	0	Ki67+	 5778 14565
8857	0	0	Ki67+	 5778 15094
8858	0	0	Ki67+	 5778 15187
8859	0	0	Ki67+	 5781 14600
8860	0	0	Ki67+	 5781 15070
8861	0	0	Ki67+	 5782 14816
8862	0	0	Ki67+	 5782 15025
8863	0	0	Ki67+	 5784 14523
8864	0	0	Ki67+	 5785 15269
8865	0	0	Ki67+	 5788 15253
8866	0	0	Ki67+	 5789 15224
8867	0	0	Ki67+	 5790 15311
8868	0	0	Ki67+	 5791 14651
8869	0	0	Ki67+	 5792 15081
8870	0	0	Ki67+	 5793 15186
8871	0	0	Ki67+	 5796 14989
8872	0	0	Ki67+	 5800 14581
8873	0	0	Ki67+	 5803 14516
8874	0	0	Ki67+	 5803 15298
8875	0	0	Ki67+	 5804 14631
8876	0	0	Ki67+	 5804 15107
8877	0	0	Ki67+	 5809 15035
8878	0	0	Ki67+	 5813 15203
8879	0	0	Ki67+	 5817 14976
8880	0	0	Ki67+	 5820 14612
8881	0	0	Ki67+	 5030 15391
8882	0	0	Ki67+	 5031 15324
8883	0	0	Ki67+	 5032 15486
8884	0	0	Ki67+	 5034 15911
8885	0	0	Ki67+	 5040 15376
8886	0	0	Ki67+	 5042 15539
8887	0	0	Ki67+	 5048 15396
8888	0	0	Ki67+	 5050 15340
8889	0	0	Ki67+	 5058 15439
8890	0	0	Ki67+	 5059 15463
8891	0	0	Ki67+	 5064 15609
8892	0	0	Ki67+	 5069 15848
8893	0	0	Ki67+	 5070 15361
8894	0	0	Ki67+	 5086 15414
8895	0	0	Ki67+	 5086 15518
8896	0	0	Ki67+	 5092 15352
8897	0	0	Ki67+	 5092 15383
8898	0	0	Ki67+	 5102 15324
8899	0	0	Ki67+	 5132 15367
8900	0	0	Ki67+	 5134 15627
8901	0	0	Ki67+	 5141 15403
8902	0	0	Ki67+	 5159 15338
8903	0	0	Ki67+	 5162 15357
8904	0	0	Ki67+	 5174 15402
8905	0	0	Ki67+	 5180 15614
8906	0	0	Ki67+	 5187 15433
8907	0	0	Ki67+	 5191 15327
8908	0	0	Ki67+	 5200 15457
8909	0	0	Ki67+	 5201 15355
8910	0	0	Ki67+	 5207 15384
8911	0	0	Ki67+	 5211 15418
8912	0	0	Ki67+	 5226 15335
8913	0	0	Ki67+	 5227 15472
8914	0	0	Ki67+	 5241 15327
8915	0	0	Ki67+	 5248 15362
8916	0	0	Ki67+	 5255 15345
8917	0	0	Ki67+	 5258 15320
8918	0	0	Ki67+	 5258 15436
8919	0	0	Ki67+	 5262 15720
8920	0	0	Ki67+	 5266 15766
8921	0	0	Ki67+	 5280 15367
8922	0	0	Ki67+	 5282 15467
8923	0	0	Ki67+	 5285 15340
8924	0	0	Ki67+	 5317 15356
8925	0	0	Ki67+	 5325 15334
8926	0	0	Ki67+	 5328 15772
8927	0	0	Ki67+	 5332 15496
8928	0	0	Ki67+	 5338 15352
8929	0	0	Ki67+	 5341 15518
8930	0	0	Ki67+	 5351 15363
8931	0	0	Ki67+	 5364 15325
8932	0	0	Ki67+	 5365 15894
8933	0	0	Ki67+	 5368 15342
8934	0	0	Ki67+	 5376 15398
8935	0	0	Ki67+	 5387 15378
8936	0	0	Ki67+	 5400 16088
8937	0	0	Ki67+	 5413 15409
8938	0	0	Ki67+	 5417 15593
8939	0	0	Ki67+	 5419 16104
8940	0	0	Ki67+	 5446 15443
8941	0	0	Ki67+	 5454 15400
8942	0	0	Ki67+	 5457 15760
8943	0	0	Ki67+	 5473 15793
8944	0	0	Ki67+	 5476 15782
8945	0	0	Ki67+	 5488 15419
8946	0	0	Ki67+	 5488 15831
8947	0	0	Ki67+	 5492 15630
8948	0	0	Ki67+	 5494 15366
8949	0	0	Ki67+	 5500 15620
8950	0	0	Ki67+	 5500 15846
8951	0	0	Ki67+	 5501 15824
8952	0	0	Ki67+	 5503 15757
8953	0	0	Ki67+	 5503 15799
8954	0	0	Ki67+	 5512 15783
8955	0	0	Ki67+	 5516 15400
8956	0	0	Ki67+	 5529 15801
8957	0	0	Ki67+	 5534 15341
8958	0	0	Ki67+	 5535 15381
8959	0	0	Ki67+	 5538 15714
8960	0	0	Ki67+	 5539 15903
8961	0	0	Ki67+	 5542 15822
8962	0	0	Ki67+	 5554 15392
8963	0	0	Ki67+	 5564 15838
8964	0	0	Ki67+	 5567 15680
8965	0	0	Ki67+	 5569 15821
8966	0	0	Ki67+	 5571 15536
8967	0	0	Ki67+	 5579 15864
8968	0	0	Ki67+	 5588 15406
8969	0	0	Ki67+	 5592 15548
8970	0	0	Ki67+	 5593 15834
8971	0	0	Ki67+	 5596 15915
8972	0	0	Ki67+	 5606 15688
8973	0	0	Ki67+	 5606 15758
8974	0	0	Ki67+	 5606 15877
8975	0	0	Ki67+	 5607 15892
8976	0	0	Ki67+	 5614 15439
8977	0	0	Ki67+	 5614 15651
8978	0	0	Ki67+	 5615 15713
8979	0	0	Ki67+	 5617 15389
8980	0	0	Ki67+	 5620 15471
8981	0	0	Ki67+	 5624 15729
8982	0	0	Ki67+	 5625 15486
8983	0	0	Ki67+	 5625 15528
8984	0	0	Ki67+	 5629 15770
8985	0	0	Ki67+	 5629 15924
8986	0	0	Ki67+	 5633 15905
8987	0	0	Ki67+	 5634 15703
8988	0	0	Ki67+	 5640 15406
8989	0	0	Ki67+	 5642 15761
8990	0	0	Ki67+	 5646 15928
8991	0	0	Ki67+	 5648 15706
8992	0	0	Ki67+	 5652 15792
8993	0	0	Ki67+	 5653 15512
8994	0	0	Ki67+	 5654 15458
8995	0	0	Ki67+	 5656 15823
8996	0	0	Ki67+	 5659 15936
8997	0	0	Ki67+	 5664 15532
8998	0	0	Ki67+	 5668 15407
8999	0	0	Ki67+	 5668 15773
9000	0	0	Ki67+	 5668 15952
9001	0	0	Ki67+	 5669 15668
9002	0	0	Ki67+	 5671 15557
9003	0	0	Ki67+	 5671 15993
9004	0	0	Ki67+	 5672 15838
9005	0	0	Ki67+	 5679 15689
9006	0	0	Ki67+	 5685 15350
9007	0	0	Ki67+	 5687 15575
9008	0	0	Ki67+	 5689 15424
9009	0	0	Ki67+	 5689 15442
9010	0	0	Ki67+	 5689 15695
9011	0	0	Ki67+	 5689 15775
9012	0	0	Ki67+	 5690 15634
9013	0	0	Ki67+	 5690 15816
9014	0	0	Ki67+	 5692 15958
9015	0	0	Ki67+	 5696 15856
9016	0	0	Ki67+	 5699 15563
9017	0	0	Ki67+	 5699 15993
9018	0	0	Ki67+	 5702 15529
9019	0	0	Ki67+	 5707 16041
9020	0	0	Ki67+	 5708 15643
9021	0	0	Ki67+	 5710 15704
9022	0	0	Ki67+	 5711 15874
9023	0	0	Ki67+	 5717 16021
9024	0	0	Ki67+	 5720 16000
9025	0	0	Ki67+	 5723 16055
9026	0	0	Ki67+	 5724 15567
9027	0	0	Ki67+	 5724 15801
9028	0	0	Ki67+	 5725 15532
9029	0	0	Ki67+	 5726 15734
9030	0	0	Ki67+	 5727 15643
9031	0	0	Ki67+	 5727 16028
9032	0	0	Ki67+	 5728 15442
9033	0	0	Ki67+	 5733 15888
9034	0	0	Ki67+	 5733 16004
9035	0	0	Ki67+	 5734 15692
9036	0	0	Ki67+	 5736 15475
9037	0	0	Ki67+	 5738 15411
9038	0	0	Ki67+	 5738 16078
9039	0	0	Ki67+	 5741 16040
9040	0	0	Ki67+	 5743 15384
9041	0	0	Ki67+	 5745 15461
9042	0	0	Ki67+	 5747 15512
9043	0	0	Ki67+	 5752 15796
9044	0	0	Ki67+	 5753 15569
9045	0	0	Ki67+	 5753 16037
9046	0	0	Ki67+	 5754 15757
9047	0	0	Ki67+	 5754 15903
9048	0	0	Ki67+	 5754 16104
9049	0	0	Ki67+	 5759 15489
9050	0	0	Ki67+	 5759 15716
9051	0	0	Ki67+	 5759 16060
9052	0	0	Ki67+	 5760 15559
9053	0	0	Ki67+	 5764 16109
9054	0	0	Ki67+	 5770 15796
9055	0	0	Ki67+	 5770 15932
9056	0	0	Ki67+	 5772 15472
9057	0	0	Ki67+	 5779 16074
9058	0	0	Ki67+	 5781 15726
9059	0	0	Ki67+	 5781 15881
9060	0	0	Ki67+	 5783 15569
9061	0	0	Ki67+	 5790 15906
9062	0	0	Ki67+	 5797 15360
9063	0	0	Ki67+	 5803 16097
9064	0	0	Ki67+	 5804 15765
9065	0	0	Ki67+	 5811 15327
9066	0	0	Ki67+	 5814 15487
9067	0	0	Ki67+	 5818 15461
9068	0	0	Ki67+	 5822 15574
9069	0	0	Ki67+	 5823 15757
9070	0	0	Ki67+	 5026 16521
9071	0	0	Ki67+	 5026 16773
9072	0	0	Ki67+	 5030 16438
9073	0	0	Ki67+	 5033 16478
9074	0	0	Ki67+	 5034 16844
9075	0	0	Ki67+	 5037 16824
9076	0	0	Ki67+	 5039 16195
9077	0	0	Ki67+	 5042 16645
9078	0	0	Ki67+	 5044 16908
9079	0	0	Ki67+	 5049 16560
9080	0	0	Ki67+	 5052 16457
9081	0	0	Ki67+	 5052 16839
9082	0	0	Ki67+	 5058 16368
9083	0	0	Ki67+	 5064 16433
9084	0	0	Ki67+	 5072 16898
9085	0	0	Ki67+	 5076 16493
9086	0	0	Ki67+	 5079 16479
9087	0	0	Ki67+	 5079 16540
9088	0	0	Ki67+	 5079 16620
9089	0	0	Ki67+	 5092 16270
9090	0	0	Ki67+	 5092 16702
9091	0	0	Ki67+	 5094 16686
9092	0	0	Ki67+	 5104 16663
9093	0	0	Ki67+	 5106 16522
9094	0	0	Ki67+	 5106 16607
9095	0	0	Ki67+	 5110 16758
9096	0	0	Ki67+	 5117 16293
9097	0	0	Ki67+	 5124 16799
9098	0	0	Ki67+	 5125 16340
9099	0	0	Ki67+	 5132 16667
9100	0	0	Ki67+	 5132 16786
9101	0	0	Ki67+	 5134 16268
9102	0	0	Ki67+	 5134 16358
9103	0	0	Ki67+	 5134 16713
9104	0	0	Ki67+	 5138 16827
9105	0	0	Ki67+	 5142 16566
9106	0	0	Ki67+	 5143 16772
9107	0	0	Ki67+	 5144 16601
9108	0	0	Ki67+	 5149 16381
9109	0	0	Ki67+	 5150 16759
9110	0	0	Ki67+	 5151 16812
9111	0	0	Ki67+	 5152 16555
9112	0	0	Ki67+	 5159 16525
9113	0	0	Ki67+	 5162 16336
9114	0	0	Ki67+	 5163 16794
9115	0	0	Ki67+	 5164 16293
9116	0	0	Ki67+	 5165 16839
9117	0	0	Ki67+	 5166 16303
9118	0	0	Ki67+	 5167 16320
9119	0	0	Ki67+	 5168 16738
9120	0	0	Ki67+	 5176 16583
9121	0	0	Ki67+	 5178 16225
9122	0	0	Ki67+	 5178 16723
9123	0	0	Ki67+	 5180 16174
9124	0	0	Ki67+	 5181 16878
9125	0	0	Ki67+	 5185 16358
9126	0	0	Ki67+	 5186 16616
9127	0	0	Ki67+	 5187 16428
9128	0	0	Ki67+	 5188 16861
9129	0	0	Ki67+	 5194 16318
9130	0	0	Ki67+	 5198 16277
9131	0	0	Ki67+	 5204 16416
9132	0	0	Ki67+	 5204 16623
9133	0	0	Ki67+	 5207 16404
9134	0	0	Ki67+	 5208 16291
9135	0	0	Ki67+	 5209 16275
9136	0	0	Ki67+	 5215 16217
9137	0	0	Ki67+	 5218 16746
9138	0	0	Ki67+	 5219 16359
9139	0	0	Ki67+	 5222 16400
9140	0	0	Ki67+	 5229 16814
9141	0	0	Ki67+	 5230 16289
9142	0	0	Ki67+	 5233 16335
9143	0	0	Ki67+	 5233 16779
9144	0	0	Ki67+	 5240 16187
9145	0	0	Ki67+	 5240 16313
9146	0	0	Ki67+	 5244 16803
9147	0	0	Ki67+	 5249 16379
9148	0	0	Ki67+	 5249 16498
9149	0	0	Ki67+	 5252 16511
9150	0	0	Ki67+	 5257 16483
9151	0	0	Ki67+	 5261 16540
9152	0	0	Ki67+	 5262 16333
9153	0	0	Ki67+	 5264 16813
9154	0	0	Ki67+	 5268 16374
9155	0	0	Ki67+	 5272 16411
9156	0	0	Ki67+	 5276 16310
9157	0	0	Ki67+	 5276 16581
9158	0	0	Ki67+	 5281 16275
9159	0	0	Ki67+	 5283 16442
9160	0	0	Ki67+	 5285 16400
9161	0	0	Ki67+	 5288 16572
9162	0	0	Ki67+	 5293 16850
9163	0	0	Ki67+	 5296 16307
9164	0	0	Ki67+	 5296 16433
9165	0	0	Ki67+	 5300 16606
9166	0	0	Ki67+	 5308 16876
9167	0	0	Ki67+	 5311 16212
9168	0	0	Ki67+	 5315 16350
9169	0	0	Ki67+	 5317 16295
9170	0	0	Ki67+	 5319 16284
9171	0	0	Ki67+	 5320 16898
9172	0	0	Ki67+	 5326 16608
9173	0	0	Ki67+	 5327 16640
9174	0	0	Ki67+	 5332 16489
9175	0	0	Ki67+	 5340 16463
9176	0	0	Ki67+	 5342 16149
9177	0	0	Ki67+	 5342 16907
9178	0	0	Ki67+	 5343 16343
9179	0	0	Ki67+	 5346 16673
9180	0	0	Ki67+	 5349 16283
9181	0	0	Ki67+	 5353 16538
9182	0	0	Ki67+	 5372 16712
9183	0	0	Ki67+	 5375 16567
9184	0	0	Ki67+	 5378 16542
9185	0	0	Ki67+	 5380 16281
9186	0	0	Ki67+	 5380 16725
9187	0	0	Ki67+	 5381 16332
9188	0	0	Ki67+	 5386 16227
9189	0	0	Ki67+	 5388 16693
9190	0	0	Ki67+	 5391 16455
9191	0	0	Ki67+	 5392 16216
9192	0	0	Ki67+	 5400 16595
9193	0	0	Ki67+	 5404 16680
9194	0	0	Ki67+	 5417 16657
9195	0	0	Ki67+	 5418 16319
9196	0	0	Ki67+	 5418 16363
9197	0	0	Ki67+	 5419 16754
9198	0	0	Ki67+	 5420 16616
9199	0	0	Ki67+	 5422 16476
9200	0	0	Ki67+	 5426 16591
9201	0	0	Ki67+	 5428 16286
9202	0	0	Ki67+	 5430 16352
9203	0	0	Ki67+	 5436 16395
9204	0	0	Ki67+	 5437 16322
9205	0	0	Ki67+	 5438 16366
9206	0	0	Ki67+	 5442 16632
9207	0	0	Ki67+	 5443 16492
9208	0	0	Ki67+	 5445 16458
9209	0	0	Ki67+	 5446 16685
9210	0	0	Ki67+	 5446 16764
9211	0	0	Ki67+	 5449 16717
9212	0	0	Ki67+	 5460 16207
9213	0	0	Ki67+	 5462 16328
9214	0	0	Ki67+	 5464 16484
9215	0	0	Ki67+	 5464 16679
9216	0	0	Ki67+	 5468 16653
9217	0	0	Ki67+	 5471 16740
9218	0	0	Ki67+	 5477 16432
9219	0	0	Ki67+	 5477 16511
9220	0	0	Ki67+	 5485 16448
9221	0	0	Ki67+	 5487 16536
9222	0	0	Ki67+	 5488 16384
9223	0	0	Ki67+	 5489 16192
9224	0	0	Ki67+	 5489 16295
9225	0	0	Ki67+	 5500 16431
9226	0	0	Ki67+	 5503 16322
9227	0	0	Ki67+	 5506 16487
9228	0	0	Ki67+	 5507 16554
9229	0	0	Ki67+	 5507 16757
9230	0	0	Ki67+	 5510 16813
9231	0	0	Ki67+	 5512 16304
9232	0	0	Ki67+	 5515 16879
9233	0	0	Ki67+	 5516 16266
9234	0	0	Ki67+	 5521 16521
9235	0	0	Ki67+	 5522 16379
9236	0	0	Ki67+	 5522 16414
9237	0	0	Ki67+	 5533 16906
9238	0	0	Ki67+	 5534 16345
9239	0	0	Ki67+	 5542 16548
9240	0	0	Ki67+	 5556 16359
9241	0	0	Ki67+	 5559 16377
9242	0	0	Ki67+	 5564 16443
9243	0	0	Ki67+	 5566 16353
9244	0	0	Ki67+	 5570 16547
9245	0	0	Ki67+	 5576 16509
9246	0	0	Ki67+	 5581 16449
9247	0	0	Ki67+	 5581 16478
9248	0	0	Ki67+	 5595 16462
9249	0	0	Ki67+	 5610 16507
9250	0	0	Ki67+	 5612 16688
9251	0	0	Ki67+	 5614 16662
9252	0	0	Ki67+	 5615 16297
9253	0	0	Ki67+	 5616 16481
9254	0	0	Ki67+	 5619 16454
9255	0	0	Ki67+	 5620 16349
9256	0	0	Ki67+	 5627 16400
9257	0	0	Ki67+	 5641 16750
9258	0	0	Ki67+	 5648 16591
9259	0	0	Ki67+	 5649 16647
9260	0	0	Ki67+	 5665 16472
9261	0	0	Ki67+	 5666 16556
9262	0	0	Ki67+	 5668 16595
9263	0	0	Ki67+	 5684 16294
9264	0	0	Ki67+	 5686 16558
9265	0	0	Ki67+	 5687 16515
9266	0	0	Ki67+	 5687 16528
9267	0	0	Ki67+	 5688 16593
9268	0	0	Ki67+	 5693 16450
9269	0	0	Ki67+	 5698 16472
9270	0	0	Ki67+	 5700 16579
9271	0	0	Ki67+	 5707 16350
9272	0	0	Ki67+	 5707 16759
9273	0	0	Ki67+	 5721 16488
9274	0	0	Ki67+	 5721 16626
9275	0	0	Ki67+	 5721 16657
9276	0	0	Ki67+	 5722 16607
9277	0	0	Ki67+	 5728 16371
9278	0	0	Ki67+	 5731 16452
9279	0	0	Ki67+	 5732 16795
9280	0	0	Ki67+	 5744 16504
9281	0	0	Ki67+	 5750 16628
9282	0	0	Ki67+	 5753 16124
9283	0	0	Ki67+	 5758 16493
9284	0	0	Ki67+	 5758 16778
9285	0	0	Ki67+	 5761 16514
9286	0	0	Ki67+	 5773 16449
9287	0	0	Ki67+	 5775 16461
9288	0	0	Ki67+	 5776 16611
9289	0	0	Ki67+	 5780 16264
9290	0	0	Ki67+	 5780 16501
9291	0	0	Ki67+	 5785 16602
9292	0	0	Ki67+	 5794 16462
9293	0	0	Ki67+	 5797 16551
9294	0	0	Ki67+	 5801 16631
9295	0	0	Ki67+	 5805 16489
9296	0	0	Ki67+	 5806 16650
9297	0	0	Ki67+	 5809 16609
9298	0	0	Ki67+	 5813 16519
9299	0	0	Ki67+	 5814 16129
9300	0	0	Ki67+	 5818 16583
9301	0	0	Ki67+	 5822 16640
9302	0	0	Ki67+	 5032 17230
9303	0	0	Ki67+	 5035 16959
9304	0	0	Ki67+	 5036 17157
9305	0	0	Ki67+	 5037 16923
9306	0	0	Ki67+	 5040 17037
9307	0	0	Ki67+	 5042 17576
9308	0	0	Ki67+	 5046 17191
9309	0	0	Ki67+	 5053 17245
9310	0	0	Ki67+	 5053 17526
9311	0	0	Ki67+	 5054 17282
9312	0	0	Ki67+	 5055 17674
9313	0	0	Ki67+	 5055 17701
9314	0	0	Ki67+	 5061 16976
9315	0	0	Ki67+	 5061 17605
9316	0	0	Ki67+	 5062 17059
9317	0	0	Ki67+	 5062 17639
9318	0	0	Ki67+	 5065 16994
9319	0	0	Ki67+	 5069 17181
9320	0	0	Ki67+	 5072 16958
9321	0	0	Ki67+	 5072 17298
9322	0	0	Ki67+	 5077 17210
9323	0	0	Ki67+	 5079 17252
9324	0	0	Ki67+	 5082 17020
9325	0	0	Ki67+	 5083 17582
9326	0	0	Ki67+	 5084 16967
9327	0	0	Ki67+	 5089 16927
9328	0	0	Ki67+	 5094 17197
9329	0	0	Ki67+	 5101 16987
9330	0	0	Ki67+	 5102 17033
9331	0	0	Ki67+	 5103 17224
9332	0	0	Ki67+	 5103 17601
9333	0	0	Ki67+	 5109 17693
9334	0	0	Ki67+	 5110 17615
9335	0	0	Ki67+	 5110 17660
9336	0	0	Ki67+	 5115 16966
9337	0	0	Ki67+	 5116 17215
9338	0	0	Ki67+	 5119 17026
9339	0	0	Ki67+	 5119 17316
9340	0	0	Ki67+	 5119 17637
9341	0	0	Ki67+	 5129 17268
9342	0	0	Ki67+	 5132 17610
9343	0	0	Ki67+	 5133 17490
9344	0	0	Ki67+	 5134 17656
9345	0	0	Ki67+	 5135 17233
9346	0	0	Ki67+	 5137 16963
9347	0	0	Ki67+	 5137 17330
9348	0	0	Ki67+	 5137 17696
9349	0	0	Ki67+	 5138 17074
9350	0	0	Ki67+	 5139 17352
9351	0	0	Ki67+	 5150 17686
9352	0	0	Ki67+	 5155 16964
9353	0	0	Ki67+	 5157 17371
9354	0	0	Ki67+	 5157 17657
9355	0	0	Ki67+	 5160 17097
9356	0	0	Ki67+	 5162 17700
9357	0	0	Ki67+	 5166 17297
9358	0	0	Ki67+	 5167 17613
9359	0	0	Ki67+	 5169 16979
9360	0	0	Ki67+	 5172 17001
9361	0	0	Ki67+	 5172 17346
9362	0	0	Ki67+	 5173 17649
9363	0	0	Ki67+	 5174 17334
9364	0	0	Ki67+	 5175 17518
9365	0	0	Ki67+	 5177 17107
9366	0	0	Ki67+	 5179 17121
9367	0	0	Ki67+	 5181 17373
9368	0	0	Ki67+	 5190 17304
9369	0	0	Ki67+	 5190 17339
9370	0	0	Ki67+	 5191 17677
9371	0	0	Ki67+	 5192 17020
9372	0	0	Ki67+	 5192 17247
9373	0	0	Ki67+	 5192 17478
9374	0	0	Ki67+	 5194 17260
9375	0	0	Ki67+	 5196 17316
9376	0	0	Ki67+	 5196 17548
9377	0	0	Ki67+	 5197 17460
9378	0	0	Ki67+	 5202 17631
9379	0	0	Ki67+	 5202 17701
9380	0	0	Ki67+	 5203 17509
9381	0	0	Ki67+	 5204 17256
9382	0	0	Ki67+	 5206 17648
9383	0	0	Ki67+	 5211 17388
9384	0	0	Ki67+	 5212 17039
9385	0	0	Ki67+	 5215 17060
9386	0	0	Ki67+	 5216 17540
9387	0	0	Ki67+	 5217 17487
9388	0	0	Ki67+	 5219 17132
9389	0	0	Ki67+	 5224 17601
9390	0	0	Ki67+	 5225 16939
9391	0	0	Ki67+	 5230 17289
9392	0	0	Ki67+	 5231 17407
9393	0	0	Ki67+	 5232 16913
9394	0	0	Ki67+	 5233 17438
9395	0	0	Ki67+	 5233 17483
9396	0	0	Ki67+	 5235 17322
9397	0	0	Ki67+	 5236 17071
9398	0	0	Ki67+	 5239 17627
9399	0	0	Ki67+	 5241 17382
9400	0	0	Ki67+	 5241 17696
9401	0	0	Ki67+	 5246 16951
9402	0	0	Ki67+	 5246 17646
9403	0	0	Ki67+	 5250 16975
9404	0	0	Ki67+	 5250 17559
9405	0	0	Ki67+	 5254 17017
9406	0	0	Ki67+	 5255 17043
9407	0	0	Ki67+	 5255 17158
9408	0	0	Ki67+	 5258 17322
9409	0	0	Ki67+	 5260 16979
9410	0	0	Ki67+	 5261 16938
9411	0	0	Ki67+	 5269 17407
9412	0	0	Ki67+	 5270 17001
9413	0	0	Ki67+	 5271 16981
9414	0	0	Ki67+	 5278 17552
9415	0	0	Ki67+	 5282 17511
9416	0	0	Ki67+	 5289 17674
9417	0	0	Ki67+	 5292 17046
9418	0	0	Ki67+	 5292 17065
9419	0	0	Ki67+	 5292 17342
9420	0	0	Ki67+	 5295 17384
9421	0	0	Ki67+	 5296 17007
9422	0	0	Ki67+	 5297 17526
9423	0	0	Ki67+	 5303 17604
9424	0	0	Ki67+	 5307 17026
9425	0	0	Ki67+	 5311 17119
9426	0	0	Ki67+	 5312 17700
9427	0	0	Ki67+	 5314 17159
9428	0	0	Ki67+	 5315 17073
9429	0	0	Ki67+	 5316 17607
9430	0	0	Ki67+	 5319 17057
9431	0	0	Ki67+	 5319 17099
9432	0	0	Ki67+	 5323 16918
9433	0	0	Ki67+	 5323 17677
9434	0	0	Ki67+	 5324 16938
9435	0	0	Ki67+	 5325 17376
9436	0	0	Ki67+	 5326 17041
9437	0	0	Ki67+	 5327 17550
9438	0	0	Ki67+	 5328 17578
9439	0	0	Ki67+	 5330 17208
9440	0	0	Ki67+	 5334 17198
9441	0	0	Ki67+	 5335 17647
9442	0	0	Ki67+	 5336 17389
9443	0	0	Ki67+	 5339 17064
9444	0	0	Ki67+	 5341 17119
9445	0	0	Ki67+	 5341 17560
9446	0	0	Ki67+	 5342 16936
9447	0	0	Ki67+	 5342 17501
9448	0	0	Ki67+	 5342 17656
9449	0	0	Ki67+	 5346 17594
9450	0	0	Ki67+	 5347 17434
9451	0	0	Ki67+	 5348 17042
9452	0	0	Ki67+	 5351 17143
9453	0	0	Ki67+	 5353 17677
9454	0	0	Ki67+	 5356 17506
9455	0	0	Ki67+	 5357 17206
9456	0	0	Ki67+	 5358 16976
9457	0	0	Ki67+	 5358 17695
9458	0	0	Ki67+	 5361 17622
9459	0	0	Ki67+	 5363 17532
9460	0	0	Ki67+	 5364 16946
9461	0	0	Ki67+	 5368 17192
9462	0	0	Ki67+	 5371 17225
9463	0	0	Ki67+	 5372 17471
9464	0	0	Ki67+	 5373 17152
9465	0	0	Ki67+	 5374 17060
9466	0	0	Ki67+	 5374 17590
9467	0	0	Ki67+	 5380 17182
9468	0	0	Ki67+	 5382 17461
9469	0	0	Ki67+	 5383 16964
9470	0	0	Ki67+	 5385 17234
9471	0	0	Ki67+	 5389 17167
9472	0	0	Ki67+	 5390 16986
9473	0	0	Ki67+	 5391 17014
9474	0	0	Ki67+	 5393 17691
9475	0	0	Ki67+	 5394 17476
9476	0	0	Ki67+	 5395 17065
9477	0	0	Ki67+	 5398 17191
9478	0	0	Ki67+	 5398 17303
9479	0	0	Ki67+	 5400 17652
9480	0	0	Ki67+	 5404 17231
9481	0	0	Ki67+	 5407 17013
9482	0	0	Ki67+	 5410 17652
9483	0	0	Ki67+	 5413 17048
9484	0	0	Ki67+	 5418 17243
9485	0	0	Ki67+	 5418 17681
9486	0	0	Ki67+	 5424 17193
9487	0	0	Ki67+	 5432 17273
9488	0	0	Ki67+	 5436 17559
9489	0	0	Ki67+	 5438 17220
9490	0	0	Ki67+	 5438 17485
9491	0	0	Ki67+	 5439 17522
9492	0	0	Ki67+	 5445 17296
9493	0	0	Ki67+	 5448 17685
9494	0	0	Ki67+	 5448 17706
9495	0	0	Ki67+	 5451 17269
9496	0	0	Ki67+	 5458 17347
9497	0	0	Ki67+	 5461 17236
9498	0	0	Ki67+	 5461 17304
9499	0	0	Ki67+	 5472 17377
9500	0	0	Ki67+	 5474 17339
9501	0	0	Ki67+	 5478 17262
9502	0	0	Ki67+	 5478 17701
9503	0	0	Ki67+	 5481 17561
9504	0	0	Ki67+	 5496 17358
9505	0	0	Ki67+	 5501 17304
9506	0	0	Ki67+	 5506 17336
9507	0	0	Ki67+	 5510 17385
9508	0	0	Ki67+	 5521 17403
9509	0	0	Ki67+	 5523 17296
9510	0	0	Ki67+	 5524 17491
9511	0	0	Ki67+	 5525 16921
9512	0	0	Ki67+	 5526 17374
9513	0	0	Ki67+	 5530 17354
9514	0	0	Ki67+	 5537 17429
9515	0	0	Ki67+	 5539 17478
9516	0	0	Ki67+	 5539 17540
9517	0	0	Ki67+	 5546 16949
9518	0	0	Ki67+	 5549 16931
9519	0	0	Ki67+	 5558 17329
9520	0	0	Ki67+	 5558 17611
9521	0	0	Ki67+	 5559 17420
9522	0	0	Ki67+	 5569 16954
9523	0	0	Ki67+	 5570 17239
9524	0	0	Ki67+	 5571 17551
9525	0	0	Ki67+	 5572 17627
9526	0	0	Ki67+	 5576 16921
9527	0	0	Ki67+	 5582 16997
9528	0	0	Ki67+	 5582 17359
9529	0	0	Ki67+	 5583 17331
9530	0	0	Ki67+	 5584 17506
9531	0	0	Ki67+	 5584 17611
9532	0	0	Ki67+	 5586 17453
9533	0	0	Ki67+	 5597 16938
9534	0	0	Ki67+	 5597 17521
9535	0	0	Ki67+	 5598 17568
9536	0	0	Ki67+	 5599 16983
9537	0	0	Ki67+	 5607 17360
9538	0	0	Ki67+	 5607 17650
9539	0	0	Ki67+	 5610 17031
9540	0	0	Ki67+	 5611 17630
9541	0	0	Ki67+	 5617 17557
9542	0	0	Ki67+	 5619 16963
9543	0	0	Ki67+	 5624 17403
9544	0	0	Ki67+	 5627 17506
9545	0	0	Ki67+	 5630 17001
9546	0	0	Ki67+	 5635 17605
9547	0	0	Ki67+	 5636 17409
9548	0	0	Ki67+	 5640 17066
9549	0	0	Ki67+	 5643 17617
9550	0	0	Ki67+	 5644 16963
9551	0	0	Ki67+	 5647 17471
9552	0	0	Ki67+	 5647 17653
9553	0	0	Ki67+	 5653 17485
9554	0	0	Ki67+	 5660 17336
9555	0	0	Ki67+	 5661 17076
9556	0	0	Ki67+	 5663 17526
9557	0	0	Ki67+	 5670 17026
9558	0	0	Ki67+	 5671 17454
9559	0	0	Ki67+	 5671 17509
9560	0	0	Ki67+	 5674 16977
9561	0	0	Ki67+	 5674 17684
9562	0	0	Ki67+	 5675 17092
9563	0	0	Ki67+	 5677 17348
9564	0	0	Ki67+	 5678 17435
9565	0	0	Ki67+	 5680 17259
9566	0	0	Ki67+	 5683 16986
9567	0	0	Ki67+	 5683 17660
9568	0	0	Ki67+	 5689 17581
9569	0	0	Ki67+	 5689 17611
9570	0	0	Ki67+	 5690 17366
9571	0	0	Ki67+	 5693 17399
9572	0	0	Ki67+	 5699 17451
9573	0	0	Ki67+	 5700 17094
9574	0	0	Ki67+	 5701 17008
9575	0	0	Ki67+	 5703 17623
9576	0	0	Ki67+	 5707 17490
9577	0	0	Ki67+	 5712 17129
9578	0	0	Ki67+	 5712 17366
9579	0	0	Ki67+	 5712 17518
9580	0	0	Ki67+	 5715 17416
9581	0	0	Ki67+	 5716 17677
9582	0	0	Ki67+	 5717 16927
9583	0	0	Ki67+	 5721 17378
9584	0	0	Ki67+	 5728 17021
9585	0	0	Ki67+	 5728 17467
9586	0	0	Ki67+	 5728 17501
9587	0	0	Ki67+	 5728 17651
9588	0	0	Ki67+	 5733 17569
9589	0	0	Ki67+	 5742 17103
9590	0	0	Ki67+	 5743 17003
9591	0	0	Ki67+	 5743 17161
9592	0	0	Ki67+	 5744 17074
9593	0	0	Ki67+	 5744 17525
9594	0	0	Ki67+	 5744 17686
9595	0	0	Ki67+	 5747 17035
9596	0	0	Ki67+	 5748 17637
9597	0	0	Ki67+	 5758 17582
9598	0	0	Ki67+	 5759 17535
9599	0	0	Ki67+	 5760 17169
9600	0	0	Ki67+	 5764 17440
9601	0	0	Ki67+	 5764 17669
9602	0	0	Ki67+	 5767 17468
9603	0	0	Ki67+	 5769 17408
9604	0	0	Ki67+	 5775 17149
9605	0	0	Ki67+	 5777 17104
9606	0	0	Ki67+	 5783 17493
9607	0	0	Ki67+	 5786 17551
9608	0	0	Ki67+	 5789 17185
9609	0	0	Ki67+	 5791 17457
9610	0	0	Ki67+	 5795 17055
9611	0	0	Ki67+	 5795 17687
9612	0	0	Ki67+	 5796 17611
9613	0	0	Ki67+	 5803 17539
9614	0	0	Ki67+	 5805 17210
9615	0	0	Ki67+	 5810 17055
9616	0	0	Ki67+	 5810 17590
9617	0	0	Ki67+	 5811 17679
9618	0	0	Ki67+	 5812 17074
9619	0	0	Ki67+	 5813 17518
9620	0	0	Ki67+	 5815 17497
9621	0	0	Ki67+	 5817 17704
9622	0	0	Ki67+	 5821 17254
9623	0	0	Ki67+	 5821 17538
9624	0	0	Ki67+	 5025 18324
9625	0	0	Ki67+	 5026 17731
9626	0	0	Ki67+	 5027 18276
9627	0	0	Ki67+	 5037 18204
9628	0	0	Ki67+	 5039 18372
9629	0	0	Ki67+	 5046 18227
9630	0	0	Ki67+	 5048 18176
9631	0	0	Ki67+	 5051 18137
9632	0	0	Ki67+	 5053 18069
9633	0	0	Ki67+	 5053 18123
9634	0	0	Ki67+	 5055 18050
9635	0	0	Ki67+	 5056 18268
9636	0	0	Ki67+	 5058 18202
9637	0	0	Ki67+	 5067 18210
9638	0	0	Ki67+	 5072 17989
9639	0	0	Ki67+	 5074 17716
9640	0	0	Ki67+	 5077 18187
9641	0	0	Ki67+	 5082 18145
9642	0	0	Ki67+	 5085 18016
9643	0	0	Ki67+	 5099 18079
9644	0	0	Ki67+	 5100 18129
9645	0	0	Ki67+	 5105 18151
9646	0	0	Ki67+	 5106 17816
9647	0	0	Ki67+	 5106 18169
9648	0	0	Ki67+	 5109 18241
9649	0	0	Ki67+	 5114 18413
9650	0	0	Ki67+	 5119 17892
9651	0	0	Ki67+	 5119 18209
9652	0	0	Ki67+	 5123 18148
9653	0	0	Ki67+	 5128 17842
9654	0	0	Ki67+	 5130 17752
9655	0	0	Ki67+	 5131 18288
9656	0	0	Ki67+	 5138 18250
9657	0	0	Ki67+	 5143 17901
9658	0	0	Ki67+	 5145 17979
9659	0	0	Ki67+	 5147 17875
9660	0	0	Ki67+	 5149 17960
9661	0	0	Ki67+	 5151 18155
9662	0	0	Ki67+	 5152 18112
9663	0	0	Ki67+	 5156 17749
9664	0	0	Ki67+	 5164 17767
9665	0	0	Ki67+	 5167 17887
9666	0	0	Ki67+	 5169 18257
9667	0	0	Ki67+	 5171 17777
9668	0	0	Ki67+	 5178 18337
9669	0	0	Ki67+	 5181 17949
9670	0	0	Ki67+	 5182 18064
9671	0	0	Ki67+	 5182 18135
9672	0	0	Ki67+	 5183 18274
9673	0	0	Ki67+	 5190 18093
9674	0	0	Ki67+	 5193 17852
9675	0	0	Ki67+	 5194 17868
9676	0	0	Ki67+	 5195 17782
9677	0	0	Ki67+	 5198 18323
9678	0	0	Ki67+	 5200 18272
9679	0	0	Ki67+	 5203 18305
9680	0	0	Ki67+	 5208 18077
9681	0	0	Ki67+	 5211 17885
9682	0	0	Ki67+	 5213 17727
9683	0	0	Ki67+	 5214 17937
9684	0	0	Ki67+	 5217 18054
9685	0	0	Ki67+	 5219 17922
9686	0	0	Ki67+	 5223 18129
9687	0	0	Ki67+	 5226 17719
9688	0	0	Ki67+	 5229 18411
9689	0	0	Ki67+	 5232 18088
9690	0	0	Ki67+	 5240 17784
9691	0	0	Ki67+	 5243 18045
9692	0	0	Ki67+	 5247 17881
9693	0	0	Ki67+	 5248 18015
9694	0	0	Ki67+	 5250 17754
9695	0	0	Ki67+	 5255 17858
9696	0	0	Ki67+	 5262 17793
9697	0	0	Ki67+	 5262 18112
9698	0	0	Ki67+	 5267 17758
9699	0	0	Ki67+	 5267 18081
9700	0	0	Ki67+	 5267 18430
9701	0	0	Ki67+	 5268 18461
9702	0	0	Ki67+	 5271 17905
9703	0	0	Ki67+	 5272 18091
9704	0	0	Ki67+	 5273 17729
9705	0	0	Ki67+	 5274 18057
9706	0	0	Ki67+	 5283 18006
9707	0	0	Ki67+	 5287 17891
9708	0	0	Ki67+	 5289 18039
9709	0	0	Ki67+	 5294 18063
9710	0	0	Ki67+	 5294 18082
9711	0	0	Ki67+	 5295 17720
9712	0	0	Ki67+	 5295 17823
9713	0	0	Ki67+	 5295 18473
9714	0	0	Ki67+	 5299 17774
9715	0	0	Ki67+	 5300 17921
9716	0	0	Ki67+	 5304 17861
9717	0	0	Ki67+	 5309 18444
9718	0	0	Ki67+	 5311 17794
9719	0	0	Ki67+	 5311 18025
9720	0	0	Ki67+	 5321 17890
9721	0	0	Ki67+	 5321 17947
9722	0	0	Ki67+	 5335 18453
9723	0	0	Ki67+	 5336 17807
9724	0	0	Ki67+	 5336 17899
9725	0	0	Ki67+	 5336 18365
9726	0	0	Ki67+	 5337 18505
9727	0	0	Ki67+	 5339 17868
9728	0	0	Ki67+	 5339 18465
9729	0	0	Ki67+	 5341 18014
9730	0	0	Ki67+	 5345 17795
9731	0	0	Ki67+	 5347 18199
9732	0	0	Ki67+	 5354 17826
9733	0	0	Ki67+	 5356 17848
9734	0	0	Ki67+	 5357 17927
9735	0	0	Ki67+	 5359 17714
9736	0	0	Ki67+	 5368 17755
9737	0	0	Ki67+	 5368 17906
9738	0	0	Ki67+	 5371 18457
9739	0	0	Ki67+	 5372 17861
9740	0	0	Ki67+	 5373 17769
9741	0	0	Ki67+	 5373 17998
9742	0	0	Ki67+	 5373 18016
9743	0	0	Ki67+	 5375 17725
9744	0	0	Ki67+	 5379 17965
9745	0	0	Ki67+	 5384 18486
9746	0	0	Ki67+	 5385 17914
9747	0	0	Ki67+	 5388 17798
9748	0	0	Ki67+	 5389 17938
9749	0	0	Ki67+	 5392 17993
9750	0	0	Ki67+	 5393 18039
9751	0	0	Ki67+	 5395 17887
9752	0	0	Ki67+	 5396 17854
9753	0	0	Ki67+	 5405 17799
9754	0	0	Ki67+	 5408 17840
9755	0	0	Ki67+	 5409 18044
9756	0	0	Ki67+	 5411 17996
9757	0	0	Ki67+	 5413 18367
9758	0	0	Ki67+	 5414 17858
9759	0	0	Ki67+	 5414 18104
9760	0	0	Ki67+	 5417 18155
9761	0	0	Ki67+	 5419 17879
9762	0	0	Ki67+	 5419 17945
9763	0	0	Ki67+	 5421 18032
9764	0	0	Ki67+	 5439 18019
9765	0	0	Ki67+	 5441 17782
9766	0	0	Ki67+	 5441 17903
9767	0	0	Ki67+	 5442 18002
9768	0	0	Ki67+	 5442 18041
9769	0	0	Ki67+	 5444 18347
9770	0	0	Ki67+	 5447 17833
9771	0	0	Ki67+	 5449 17887
9772	0	0	Ki67+	 5455 18047
9773	0	0	Ki67+	 5472 17938
9774	0	0	Ki67+	 5475 18018
9775	0	0	Ki67+	 5476 17897
9776	0	0	Ki67+	 5480 18227
9777	0	0	Ki67+	 5481 17842
9778	0	0	Ki67+	 5484 17923
9779	0	0	Ki67+	 5484 18302
9780	0	0	Ki67+	 5485 17789
9781	0	0	Ki67+	 5486 18318
9782	0	0	Ki67+	 5487 18099
9783	0	0	Ki67+	 5489 18265
9784	0	0	Ki67+	 5492 17731
9785	0	0	Ki67+	 5495 17751
9786	0	0	Ki67+	 5495 17952
9787	0	0	Ki67+	 5496 17879
9788	0	0	Ki67+	 5499 17993
9789	0	0	Ki67+	 5503 17772
9790	0	0	Ki67+	 5504 18343
9791	0	0	Ki67+	 5505 17914
9792	0	0	Ki67+	 5505 18239
9793	0	0	Ki67+	 5511 18299
9794	0	0	Ki67+	 5513 18014
9795	0	0	Ki67+	 5519 17998
9796	0	0	Ki67+	 5519 18265
9797	0	0	Ki67+	 5520 17855
9798	0	0	Ki67+	 5522 17748
9799	0	0	Ki67+	 5523 18237
9800	0	0	Ki67+	 5529 18045
9801	0	0	Ki67+	 5532 17780
9802	0	0	Ki67+	 5533 18067
9803	0	0	Ki67+	 5534 17876
9804	0	0	Ki67+	 5540 17753
9805	0	0	Ki67+	 5542 18035
9806	0	0	Ki67+	 5543 18401
9807	0	0	Ki67+	 5545 18005
9808	0	0	Ki67+	 5545 18100
9809	0	0	Ki67+	 5547 18234
9810	0	0	Ki67+	 5550 17798
9811	0	0	Ki67+	 5550 18431
9812	0	0	Ki67+	 5555 17994
9813	0	0	Ki67+	 5560 17815
9814	0	0	Ki67+	 5560 18159
9815	0	0	Ki67+	 5561 17899
9816	0	0	Ki67+	 5562 17888
9817	0	0	Ki67+	 5563 18012
9818	0	0	Ki67+	 5563 18182
9819	0	0	Ki67+	 5568 18112
9820	0	0	Ki67+	 5568 18384
9821	0	0	Ki67+	 5569 18098
9822	0	0	Ki67+	 5569 18252
9823	0	0	Ki67+	 5572 18163
9824	0	0	Ki67+	 5574 17915
9825	0	0	Ki67+	 5574 18211
9826	0	0	Ki67+	 5576 18404
9827	0	0	Ki67+	 5580 17996
9828	0	0	Ki67+	 5583 18268
9829	0	0	Ki67+	 5590 18209
9830	0	0	Ki67+	 5591 18005
9831	0	0	Ki67+	 5591 18183
9832	0	0	Ki67+	 5595 18426
9833	0	0	Ki67+	 5601 18146
9834	0	0	Ki67+	 5603 17833
9835	0	0	Ki67+	 5604 18412
9836	0	0	Ki67+	 5606 17983
9837	0	0	Ki67+	 5606 18010
9838	0	0	Ki67+	 5608 18162
9839	0	0	Ki67+	 5608 18233
9840	0	0	Ki67+	 5609 17947
9841	0	0	Ki67+	 5611 17909
9842	0	0	Ki67+	 5611 18386
9843	0	0	Ki67+	 5612 18301
9844	0	0	Ki67+	 5614 18204
9845	0	0	Ki67+	 5614 18311
9846	0	0	Ki67+	 5616 17775
9847	0	0	Ki67+	 5621 17916
9848	0	0	Ki67+	 5623 18139
9849	0	0	Ki67+	 5624 18015
9850	0	0	Ki67+	 5628 18430
9851	0	0	Ki67+	 5634 18169
9852	0	0	Ki67+	 5636 17967
9853	0	0	Ki67+	 5636 18126
9854	0	0	Ki67+	 5636 18226
9855	0	0	Ki67+	 5637 18258
9856	0	0	Ki67+	 5637 18450
9857	0	0	Ki67+	 5638 18086
9858	0	0	Ki67+	 5641 17848
9859	0	0	Ki67+	 5641 18282
9860	0	0	Ki67+	 5643 18325
9861	0	0	Ki67+	 5646 17803
9862	0	0	Ki67+	 5647 17934
9863	0	0	Ki67+	 5651 17872
9864	0	0	Ki67+	 5656 17902
9865	0	0	Ki67+	 5658 18433
9866	0	0	Ki67+	 5660 18308
9867	0	0	Ki67+	 5662 18267
9868	0	0	Ki67+	 5667 18460
9869	0	0	Ki67+	 5670 18150
9870	0	0	Ki67+	 5675 18116
9871	0	0	Ki67+	 5677 17937
9872	0	0	Ki67+	 5677 18352
9873	0	0	Ki67+	 5679 17848
9874	0	0	Ki67+	 5679 18161
9875	0	0	Ki67+	 5680 18298
9876	0	0	Ki67+	 5681 18444
9877	0	0	Ki67+	 5683 18461
9878	0	0	Ki67+	 5688 18021
9879	0	0	Ki67+	 5688 18084
9880	0	0	Ki67+	 5691 18232
9881	0	0	Ki67+	 5691 18475
9882	0	0	Ki67+	 5694 18115
9883	0	0	Ki67+	 5695 17988
9884	0	0	Ki67+	 5700 18319
9885	0	0	Ki67+	 5706 18022
9886	0	0	Ki67+	 5706 18346
9887	0	0	Ki67+	 5706 18364
9888	0	0	Ki67+	 5707 17846
9889	0	0	Ki67+	 5707 18051
9890	0	0	Ki67+	 5707 18472
9891	0	0	Ki67+	 5712 18113
9892	0	0	Ki67+	 5715 18147
9893	0	0	Ki67+	 5721 18085
9894	0	0	Ki67+	 5724 18297
9895	0	0	Ki67+	 5726 17925
9896	0	0	Ki67+	 5730 18346
9897	0	0	Ki67+	 5731 18406
9898	0	0	Ki67+	 5732 18046
9899	0	0	Ki67+	 5733 18267
9900	0	0	Ki67+	 5733 18471
9901	0	0	Ki67+	 5734 17873
9902	0	0	Ki67+	 5735 18395
9903	0	0	Ki67+	 5736 18493
9904	0	0	Ki67+	 5737 18317
9905	0	0	Ki67+	 5740 17968
9906	0	0	Ki67+	 5744 18086
9907	0	0	Ki67+	 5752 18143
9908	0	0	Ki67+	 5752 18492
9909	0	0	Ki67+	 5757 18439
9910	0	0	Ki67+	 5760 18509
9911	0	0	Ki67+	 5762 18256
9912	0	0	Ki67+	 5764 17947
9913	0	0	Ki67+	 5767 18206
9914	0	0	Ki67+	 5768 18348
9915	0	0	Ki67+	 5769 18368
9916	0	0	Ki67+	 5774 18032
9917	0	0	Ki67+	 5776 17977
9918	0	0	Ki67+	 5776 18394
9919	0	0	Ki67+	 5781 18253
9920	0	0	Ki67+	 5783 18464
9921	0	0	Ki67+	 5792 18135
9922	0	0	Ki67+	 5795 18034
9923	0	0	Ki67+	 5800 18160
9924	0	0	Ki67+	 5801 18230
9925	0	0	Ki67+	 5804 18275
9926	0	0	Ki67+	 5806 17720
9927	0	0	Ki67+	 5806 18082
9928	0	0	Ki67+	 5815 18470
9929	0	0	Ki67+	 5816 17738
9930	0	0	Ki67+	 5817 18200
9931	0	0	Ki67+	 5819 17974
9932	0	0	Ki67+	 5109 18562
9933	0	0	Ki67+	 5128 18683
9934	0	0	Ki67+	 5129 18561
9935	0	0	Ki67+	 5153 18635
9936	0	0	Ki67+	 5161 18716
9937	0	0	Ki67+	 5173 18771
9938	0	0	Ki67+	 5185 18719
9939	0	0	Ki67+	 5186 18548
9940	0	0	Ki67+	 5188 18614
9941	0	0	Ki67+	 5191 18777
9942	0	0	Ki67+	 5208 18572
9943	0	0	Ki67+	 5222 18714
9944	0	0	Ki67+	 5225 18648
9945	0	0	Ki67+	 5229 18569
9946	0	0	Ki67+	 5236 18541
9947	0	0	Ki67+	 5239 18667
9948	0	0	Ki67+	 5246 18714
9949	0	0	Ki67+	 5250 18746
9950	0	0	Ki67+	 5253 18605
9951	0	0	Ki67+	 5257 18647
9952	0	0	Ki67+	 5263 18534
9953	0	0	Ki67+	 5265 18779
9954	0	0	Ki67+	 5269 18746
9955	0	0	Ki67+	 5273 18618
9956	0	0	Ki67+	 5273 18719
9957	0	0	Ki67+	 5274 18669
9958	0	0	Ki67+	 5282 18553
9959	0	0	Ki67+	 5293 18927
9960	0	0	Ki67+	 5294 18630
9961	0	0	Ki67+	 5295 18600
9962	0	0	Ki67+	 5296 18552
9963	0	0	Ki67+	 5300 18834
9964	0	0	Ki67+	 5304 18941
9965	0	0	Ki67+	 5309 18807
9966	0	0	Ki67+	 5312 18831
9967	0	0	Ki67+	 5320 18622
9968	0	0	Ki67+	 5322 18551
9969	0	0	Ki67+	 5324 18928
9970	0	0	Ki67+	 5325 18958
9971	0	0	Ki67+	 5330 18782
9972	0	0	Ki67+	 5332 18515
9973	0	0	Ki67+	 5333 18846
9974	0	0	Ki67+	 5334 18608
9975	0	0	Ki67+	 5337 18736
9976	0	0	Ki67+	 5338 18818
9977	0	0	Ki67+	 5345 18585
9978	0	0	Ki67+	 5345 18756
9979	0	0	Ki67+	 5345 18972
9980	0	0	Ki67+	 5346 18681
9981	0	0	Ki67+	 5350 18746
9982	0	0	Ki67+	 5358 18930
9983	0	0	Ki67+	 5359 18535
9984	0	0	Ki67+	 5359 18620
9985	0	0	Ki67+	 5364 18821
9986	0	0	Ki67+	 5364 18988
9987	0	0	Ki67+	 5365 18861
9988	0	0	Ki67+	 5369 18916
9989	0	0	Ki67+	 5371 18970
9990	0	0	Ki67+	 5375 18621
9991	0	0	Ki67+	 5377 18548
9992	0	0	Ki67+	 5377 18985
9993	0	0	Ki67+	 5385 18515
9994	0	0	Ki67+	 5385 18570
9995	0	0	Ki67+	 5387 18602
9996	0	0	Ki67+	 5398 18872
9997	0	0	Ki67+	 5400 18572
9998	0	0	Ki67+	 5401 18560
9999	0	0	Ki67+	 5401 18819
10000	0	0	Ki67+	 5404 18794
10001	0	0	Ki67+	 5412 18633
10002	0	0	Ki67+	 5412 18954
10003	0	0	Ki67+	 5415 18884
10004	0	0	Ki67+	 5421 18776
10005	0	0	Ki67+	 5422 18801
10006	0	0	Ki67+	 5429 18545
10007	0	0	Ki67+	 5430 18517
10008	0	0	Ki67+	 5432 18674
10009	0	0	Ki67+	 5432 18718
10010	0	0	Ki67+	 5445 18855
10011	0	0	Ki67+	 5447 18897
10012	0	0	Ki67+	 5451 18781
10013	0	0	Ki67+	 5458 18526
10014	0	0	Ki67+	 5465 18746
10015	0	0	Ki67+	 5466 18858
10016	0	0	Ki67+	 5468 18666
10017	0	0	Ki67+	 5472 18943
10018	0	0	Ki67+	 5474 18545
10019	0	0	Ki67+	 5477 18618
10020	0	0	Ki67+	 5481 18780
10021	0	0	Ki67+	 5484 18878
10022	0	0	Ki67+	 5491 18545
10023	0	0	Ki67+	 5493 18886
10024	0	0	Ki67+	 5501 18868
10025	0	0	Ki67+	 5505 18837
10026	0	0	Ki67+	 5506 18562
10027	0	0	Ki67+	 5506 18950
10028	0	0	Ki67+	 5509 18778
10029	0	0	Ki67+	 5512 18893
10030	0	0	Ki67+	 5516 18870
10031	0	0	Ki67+	 5523 18725
10032	0	0	Ki67+	 5525 18586
10033	0	0	Ki67+	 5526 18688
10034	0	0	Ki67+	 5533 19025
10035	0	0	Ki67+	 5538 18948
10036	0	0	Ki67+	 5539 18603
10037	0	0	Ki67+	 5549 18872
10038	0	0	Ki67+	 5550 18629
10039	0	0	Ki67+	 5553 18993
10040	0	0	Ki67+	 5557 19043
10041	0	0	Ki67+	 5561 18690
10042	0	0	Ki67+	 5561 18703
10043	0	0	Ki67+	 5569 18804
10044	0	0	Ki67+	 5572 18947
10045	0	0	Ki67+	 5574 18638
10046	0	0	Ki67+	 5575 19006
10047	0	0	Ki67+	 5579 19114
10048	0	0	Ki67+	 5583 18675
10049	0	0	Ki67+	 5585 19089
10050	0	0	Ki67+	 5586 18876
10051	0	0	Ki67+	 5588 18704
10052	0	0	Ki67+	 5588 18787
10053	0	0	Ki67+	 5588 19001
10054	0	0	Ki67+	 5596 18882
10055	0	0	Ki67+	 5597 18764
10056	0	0	Ki67+	 5599 19112
10057	0	0	Ki67+	 5600 18748
10058	0	0	Ki67+	 5607 18596
10059	0	0	Ki67+	 5609 18659
10060	0	0	Ki67+	 5613 19028
10061	0	0	Ki67+	 5629 18729
10062	0	0	Ki67+	 5630 18765
10063	0	0	Ki67+	 5632 18681
10064	0	0	Ki67+	 5634 19081
10065	0	0	Ki67+	 5635 18817
10066	0	0	Ki67+	 5637 18594
10067	0	0	Ki67+	 5637 18952
10068	0	0	Ki67+	 5645 19038
10069	0	0	Ki67+	 5647 18686
10070	0	0	Ki67+	 5648 18761
10071	0	0	Ki67+	 5650 18830
10072	0	0	Ki67+	 5652 18808
10073	0	0	Ki67+	 5658 18729
10074	0	0	Ki67+	 5658 19164
10075	0	0	Ki67+	 5664 19136
10076	0	0	Ki67+	 5669 18868
10077	0	0	Ki67+	 5672 18813
10078	0	0	Ki67+	 5675 19044
10079	0	0	Ki67+	 5675 19171
10080	0	0	Ki67+	 5676 19058
10081	0	0	Ki67+	 5683 18801
10082	0	0	Ki67+	 5684 19026
10083	0	0	Ki67+	 5685 18779
10084	0	0	Ki67+	 5685 18899
10085	0	0	Ki67+	 5687 18515
10086	0	0	Ki67+	 5690 18736
10087	0	0	Ki67+	 5690 19079
10088	0	0	Ki67+	 5693 18536
10089	0	0	Ki67+	 5699 19176
10090	0	0	Ki67+	 5700 19044
10091	0	0	Ki67+	 5703 18905
10092	0	0	Ki67+	 5705 18936
10093	0	0	Ki67+	 5710 19108
10094	0	0	Ki67+	 5712 18689
10095	0	0	Ki67+	 5713 18820
10096	0	0	Ki67+	 5716 18568
10097	0	0	Ki67+	 5721 18531
10098	0	0	Ki67+	 5721 19162
10099	0	0	Ki67+	 5722 19043
10100	0	0	Ki67+	 5727 18577
10101	0	0	Ki67+	 5727 19058
10102	0	0	Ki67+	 5728 18769
10103	0	0	Ki67+	 5728 19189
10104	0	0	Ki67+	 5742 18842
10105	0	0	Ki67+	 5742 19027
10106	0	0	Ki67+	 5746 18784
10107	0	0	Ki67+	 5750 19183
10108	0	0	Ki67+	 5752 19108
10109	0	0	Ki67+	 5757 19003
10110	0	0	Ki67+	 5760 18807
10111	0	0	Ki67+	 5763 18902
10112	0	0	Ki67+	 5764 18603
10113	0	0	Ki67+	 5766 19234
10114	0	0	Ki67+	 5768 19212
10115	0	0	Ki67+	 5773 19038
10116	0	0	Ki67+	 5773 19083
10117	0	0	Ki67+	 5776 18546
10118	0	0	Ki67+	 5777 18843
10119	0	0	Ki67+	 5783 19182
10120	0	0	Ki67+	 5786 18632
10121	0	0	Ki67+	 5787 18828
10122	0	0	Ki67+	 5788 18851
10123	0	0	Ki67+	 5788 19011
10124	0	0	Ki67+	 5789 18610
10125	0	0	Ki67+	 5789 18920
10126	0	0	Ki67+	 5790 19154
10127	0	0	Ki67+	 5791 18704
10128	0	0	Ki67+	 5793 19082
10129	0	0	Ki67+	 5795 18819
10130	0	0	Ki67+	 5801 19054
10131	0	0	Ki67+	 5805 19178
10132	0	0	Ki67+	 5808 19106
10133	0	0	Ki67+	 5814 18995
10134	0	0	Ki67+	 5816 18888
10135	0	0	Ki67+	 5819 18949
10136	0	0	Ki67+	 5821 19218
10137	0	0	Ki67+	 5822 19043
10138	0	0	Ki67+	 5825 7767
10139	0	0	Ki67+	 5842 7449
10140	0	0	Ki67+	 5846 7773
10141	0	0	Ki67+	 5848 7807
10142	0	0	Ki67+	 5855 7755
10143	0	0	Ki67+	 5860 7446
10144	0	0	Ki67+	 5876 7769
10145	0	0	Ki67+	 5878 7797
10146	0	0	Ki67+	 5880 7750
10147	0	0	Ki67+	 5908 7735
10148	0	0	Ki67+	 5908 7764
10149	0	0	Ki67+	 5923 7804
10150	0	0	Ki67+	 5930 7419
10151	0	0	Ki67+	 5932 7760
10152	0	0	Ki67+	 5939 7719
10153	0	0	Ki67+	 5940 7786
10154	0	0	Ki67+	 5946 7495
10155	0	0	Ki67+	 5946 7753
10156	0	0	Ki67+	 5948 7405
10157	0	0	Ki67+	 5952 7787
10158	0	0	Ki67+	 5952 7804
10159	0	0	Ki67+	 5959 7678
10160	0	0	Ki67+	 5962 7702
10161	0	0	Ki67+	 5966 7424
10162	0	0	Ki67+	 5967 7719
10163	0	0	Ki67+	 5968 7444
10164	0	0	Ki67+	 5971 7562
10165	0	0	Ki67+	 5974 7492
10166	0	0	Ki67+	 5975 7398
10167	0	0	Ki67+	 5977 7673
10168	0	0	Ki67+	 5981 7777
10169	0	0	Ki67+	 5982 7545
10170	0	0	Ki67+	 5985 7416
10171	0	0	Ki67+	 5987 7527
10172	0	0	Ki67+	 5992 7753
10173	0	0	Ki67+	 6006 7473
10174	0	0	Ki67+	 6006 7493
10175	0	0	Ki67+	 6008 7796
10176	0	0	Ki67+	 6011 7530
10177	0	0	Ki67+	 6013 7441
10178	0	0	Ki67+	 6013 7559
10179	0	0	Ki67+	 6022 7711
10180	0	0	Ki67+	 6023 7500
10181	0	0	Ki67+	 6032 7525
10182	0	0	Ki67+	 6036 7552
10183	0	0	Ki67+	 6037 7459
10184	0	0	Ki67+	 6046 7580
10185	0	0	Ki67+	 6054 7726
10186	0	0	Ki67+	 6077 7744
10187	0	0	Ki67+	 6084 7671
10188	0	0	Ki67+	 6090 7773
10189	0	0	Ki67+	 6118 7679
10190	0	0	Ki67+	 6123 7533
10191	0	0	Ki67+	 6131 7801
10192	0	0	Ki67+	 6143 7663
10193	0	0	Ki67+	 6155 7667
10194	0	0	Ki67+	 6170 7774
10195	0	0	Ki67+	 6181 7727
10196	0	0	Ki67+	 6213 7755
10197	0	0	Ki67+	 6214 7786
10198	0	0	Ki67+	 6225 7799
10199	0	0	Ki67+	 6240 7781
10200	0	0	Ki67+	 6253 7798
10201	0	0	Ki67+	 6289 7735
10202	0	0	Ki67+	 6385 7458
10203	0	0	Ki67+	 6401 7431
10204	0	0	Ki67+	 6412 7435
10205	0	0	Ki67+	 6421 7751
10206	0	0	Ki67+	 6430 7634
10207	0	0	Ki67+	 6444 7653
10208	0	0	Ki67+	 6499 7607
10209	0	0	Ki67+	 6547 7596
10210	0	0	Ki67+	 6585 7741
10211	0	0	Ki67+	 6605 7336
10212	0	0	Ki67+	 6611 7378
10213	0	0	Ki67+	 6613 7351
10214	0	0	Ki67+	 5866 8572
10215	0	0	Ki67+	 5878 7859
10216	0	0	Ki67+	 5886 7843
10217	0	0	Ki67+	 5898 7810
10218	0	0	Ki67+	 5900 7822
10219	0	0	Ki67+	 5900 7912
10220	0	0	Ki67+	 5909 7876
10221	0	0	Ki67+	 5923 7850
10222	0	0	Ki67+	 5933 8590
10223	0	0	Ki67+	 5949 7853
10224	0	0	Ki67+	 5967 7826
10225	0	0	Ki67+	 5969 7857
10226	0	0	Ki67+	 5977 7819
10227	0	0	Ki67+	 6022 7835
10228	0	0	Ki67+	 6078 7945
10229	0	0	Ki67+	 6080 7903
10230	0	0	Ki67+	 6083 7933
10231	0	0	Ki67+	 6101 7978
10232	0	0	Ki67+	 6116 7994
10233	0	0	Ki67+	 6124 7905
10234	0	0	Ki67+	 6140 7962
10235	0	0	Ki67+	 6146 7881
10236	0	0	Ki67+	 6152 8022
10237	0	0	Ki67+	 6156 8000
10238	0	0	Ki67+	 6159 7889
10239	0	0	Ki67+	 6162 7873
10240	0	0	Ki67+	 6162 7931
10241	0	0	Ki67+	 6164 7903
10242	0	0	Ki67+	 6165 8047
10243	0	0	Ki67+	 6170 7885
10244	0	0	Ki67+	 6175 8023
10245	0	0	Ki67+	 6180 7984
10246	0	0	Ki67+	 6192 7956
10247	0	0	Ki67+	 6198 7935
10248	0	0	Ki67+	 6204 8074
10249	0	0	Ki67+	 6210 7995
10250	0	0	Ki67+	 6214 7939
10251	0	0	Ki67+	 6227 7924
10252	0	0	Ki67+	 6234 8068
10253	0	0	Ki67+	 6236 8012
10254	0	0	Ki67+	 6240 7963
10255	0	0	Ki67+	 6248 8077
10256	0	0	Ki67+	 6250 7821
10257	0	0	Ki67+	 6251 7993
10258	0	0	Ki67+	 6252 7914
10259	0	0	Ki67+	 6255 7867
10260	0	0	Ki67+	 6261 7829
10261	0	0	Ki67+	 6261 7964
10262	0	0	Ki67+	 6267 7853
10263	0	0	Ki67+	 6267 8027
10264	0	0	Ki67+	 6270 7937
10265	0	0	Ki67+	 6273 8087
10266	0	0	Ki67+	 6279 7928
10267	0	0	Ki67+	 6283 7988
10268	0	0	Ki67+	 6283 8026
10269	0	0	Ki67+	 6301 7956
10270	0	0	Ki67+	 6306 8006
10271	0	0	Ki67+	 6306 8060
10272	0	0	Ki67+	 6315 8071
10273	0	0	Ki67+	 6323 8051
10274	0	0	Ki67+	 6325 7938
10275	0	0	Ki67+	 6329 7861
10276	0	0	Ki67+	 6333 8023
10277	0	0	Ki67+	 6333 8601
10278	0	0	Ki67+	 6340 7970
10279	0	0	Ki67+	 6349 8046
10280	0	0	Ki67+	 6354 7836
10281	0	0	Ki67+	 6355 7952
10282	0	0	Ki67+	 6363 8034
10283	0	0	Ki67+	 6370 7971
10284	0	0	Ki67+	 6370 8062
10285	0	0	Ki67+	 6377 8104
10286	0	0	Ki67+	 6384 8141
10287	0	0	Ki67+	 6391 8088
10288	0	0	Ki67+	 6399 8109
10289	0	0	Ki67+	 6404 8006
10290	0	0	Ki67+	 6406 8161
10291	0	0	Ki67+	 6419 7829
10292	0	0	Ki67+	 6419 8033
10293	0	0	Ki67+	 6421 8061
10294	0	0	Ki67+	 6422 8097
10295	0	0	Ki67+	 6427 8160
10296	0	0	Ki67+	 6428 8580
10297	0	0	Ki67+	 6429 8077
10298	0	0	Ki67+	 6442 8123
10299	0	0	Ki67+	 6447 8176
10300	0	0	Ki67+	 6472 8096
10301	0	0	Ki67+	 6474 8110
10302	0	0	Ki67+	 6477 8210
10303	0	0	Ki67+	 6480 8196
10304	0	0	Ki67+	 6496 8122
10305	0	0	Ki67+	 6500 8243
10306	0	0	Ki67+	 6510 8231
10307	0	0	Ki67+	 6518 8270
10308	0	0	Ki67+	 6539 8175
10309	0	0	Ki67+	 6543 8261
10310	0	0	Ki67+	 6547 8248
10311	0	0	Ki67+	 6547 8293
10312	0	0	Ki67+	 6559 8381
10313	0	0	Ki67+	 6561 8250
10314	0	0	Ki67+	 6564 8351
10315	0	0	Ki67+	 6565 8192
10316	0	0	Ki67+	 6567 8405
10317	0	0	Ki67+	 6572 8490
10318	0	0	Ki67+	 6577 7851
10319	0	0	Ki67+	 6585 8274
10320	0	0	Ki67+	 6586 8404
10321	0	0	Ki67+	 6587 8532
10322	0	0	Ki67+	 6588 8340
10323	0	0	Ki67+	 6590 8086
10324	0	0	Ki67+	 6592 7871
10325	0	0	Ki67+	 6594 8245
10326	0	0	Ki67+	 6595 8420
10327	0	0	Ki67+	 6601 8312
10328	0	0	Ki67+	 6601 8369
10329	0	0	Ki67+	 6602 8428
10330	0	0	Ki67+	 5865 8894
10331	0	0	Ki67+	 5872 9223
10332	0	0	Ki67+	 5941 8874
10333	0	0	Ki67+	 5964 8922
10334	0	0	Ki67+	 6001 8902
10335	0	0	Ki67+	 6009 9150
10336	0	0	Ki67+	 6015 8963
10337	0	0	Ki67+	 6024 8914
10338	0	0	Ki67+	 6035 8937
10339	0	0	Ki67+	 6064 8967
10340	0	0	Ki67+	 6097 8938
10341	0	0	Ki67+	 6115 8815
10342	0	0	Ki67+	 6117 8960
10343	0	0	Ki67+	 6120 8920
10344	0	0	Ki67+	 6126 8981
10345	0	0	Ki67+	 6129 9245
10346	0	0	Ki67+	 6132 8817
10347	0	0	Ki67+	 6132 8883
10348	0	0	Ki67+	 6134 9022
10349	0	0	Ki67+	 6142 8973
10350	0	0	Ki67+	 6150 8945
10351	0	0	Ki67+	 6152 8796
10352	0	0	Ki67+	 6162 9060
10353	0	0	Ki67+	 6162 9178
10354	0	0	Ki67+	 6167 8878
10355	0	0	Ki67+	 6176 8954
10356	0	0	Ki67+	 6178 9089
10357	0	0	Ki67+	 6183 9120
10358	0	0	Ki67+	 6191 8894
10359	0	0	Ki67+	 6194 8690
10360	0	0	Ki67+	 6200 8819
10361	0	0	Ki67+	 6201 8780
10362	0	0	Ki67+	 6204 9154
10363	0	0	Ki67+	 6207 8975
10364	0	0	Ki67+	 6208 8836
10365	0	0	Ki67+	 6209 8927
10366	0	0	Ki67+	 6218 8714
10367	0	0	Ki67+	 6223 8774
10368	0	0	Ki67+	 6228 8670
10369	0	0	Ki67+	 6229 8835
10370	0	0	Ki67+	 6229 9159
10371	0	0	Ki67+	 6229 9171
10372	0	0	Ki67+	 6229 9262
10373	0	0	Ki67+	 6230 8851
10374	0	0	Ki67+	 6230 9196
10375	0	0	Ki67+	 6232 8792
10376	0	0	Ki67+	 6237 8962
10377	0	0	Ki67+	 6237 8989
10378	0	0	Ki67+	 6238 8703
10379	0	0	Ki67+	 6239 9219
10380	0	0	Ki67+	 6244 9338
10381	0	0	Ki67+	 6248 9263
10382	0	0	Ki67+	 6252 8818
10383	0	0	Ki67+	 6255 9106
10384	0	0	Ki67+	 6256 9197
10385	0	0	Ki67+	 6261 9329
10386	0	0	Ki67+	 6261 9357
10387	0	0	Ki67+	 6262 9068
10388	0	0	Ki67+	 6262 9149
10389	0	0	Ki67+	 6263 8824
10390	0	0	Ki67+	 6263 9387
10391	0	0	Ki67+	 6264 8853
10392	0	0	Ki67+	 6264 8874
10393	0	0	Ki67+	 6269 8696
10394	0	0	Ki67+	 6277 8748
10395	0	0	Ki67+	 6277 9022
10396	0	0	Ki67+	 6277 9052
10397	0	0	Ki67+	 6278 8781
10398	0	0	Ki67+	 6278 8801
10399	0	0	Ki67+	 6278 9209
10400	0	0	Ki67+	 6281 9172
10401	0	0	Ki67+	 6284 9263
10402	0	0	Ki67+	 6285 9195
10403	0	0	Ki67+	 6286 8919
10404	0	0	Ki67+	 6288 8655
10405	0	0	Ki67+	 6290 9159
10406	0	0	Ki67+	 6292 8739
10407	0	0	Ki67+	 6293 9235
10408	0	0	Ki67+	 6294 9208
10409	0	0	Ki67+	 6295 9391
10410	0	0	Ki67+	 6297 9028
10411	0	0	Ki67+	 6299 8871
10412	0	0	Ki67+	 6301 8723
10413	0	0	Ki67+	 6303 8934
10414	0	0	Ki67+	 6314 8912
10415	0	0	Ki67+	 6317 9049
10416	0	0	Ki67+	 6321 8660
10417	0	0	Ki67+	 6321 8753
10418	0	0	Ki67+	 6323 9084
10419	0	0	Ki67+	 6328 8956
10420	0	0	Ki67+	 6329 8923
10421	0	0	Ki67+	 6332 8709
10422	0	0	Ki67+	 6333 9081
10423	0	0	Ki67+	 6334 9153
10424	0	0	Ki67+	 6338 8664
10425	0	0	Ki67+	 6338 8742
10426	0	0	Ki67+	 6339 9185
10427	0	0	Ki67+	 6340 9013
10428	0	0	Ki67+	 6341 8946
10429	0	0	Ki67+	 6342 9351
10430	0	0	Ki67+	 6344 8789
10431	0	0	Ki67+	 6348 8974
10432	0	0	Ki67+	 6350 8992
10433	0	0	Ki67+	 6350 9023
10434	0	0	Ki67+	 6351 9118
10435	0	0	Ki67+	 6351 9313
10436	0	0	Ki67+	 6354 9093
10437	0	0	Ki67+	 6355 8812
10438	0	0	Ki67+	 6355 8944
10439	0	0	Ki67+	 6366 9045
10440	0	0	Ki67+	 6367 8895
10441	0	0	Ki67+	 6370 8692
10442	0	0	Ki67+	 6370 9286
10443	0	0	Ki67+	 6370 9387
10444	0	0	Ki67+	 6373 8743
10445	0	0	Ki67+	 6373 9068
10446	0	0	Ki67+	 6376 8708
10447	0	0	Ki67+	 6379 9394
10448	0	0	Ki67+	 6381 8858
10449	0	0	Ki67+	 6390 9100
10450	0	0	Ki67+	 6391 8633
10451	0	0	Ki67+	 6395 8833
10452	0	0	Ki67+	 6397 8800
10453	0	0	Ki67+	 6410 9064
10454	0	0	Ki67+	 6411 8720
10455	0	0	Ki67+	 6411 8875
10456	0	0	Ki67+	 6412 9213
10457	0	0	Ki67+	 6413 8644
10458	0	0	Ki67+	 6413 8886
10459	0	0	Ki67+	 6426 9118
10460	0	0	Ki67+	 6430 8637
10461	0	0	Ki67+	 6432 8965
10462	0	0	Ki67+	 6432 8996
10463	0	0	Ki67+	 6433 8743
10464	0	0	Ki67+	 6436 9085
10465	0	0	Ki67+	 6439 8716
10466	0	0	Ki67+	 6440 9404
10467	0	0	Ki67+	 6441 8829
10468	0	0	Ki67+	 6441 9031
10469	0	0	Ki67+	 6449 8774
10470	0	0	Ki67+	 6455 9076
10471	0	0	Ki67+	 6457 9045
10472	0	0	Ki67+	 6460 8659
10473	0	0	Ki67+	 6462 8742
10474	0	0	Ki67+	 6472 8762
10475	0	0	Ki67+	 6475 8657
10476	0	0	Ki67+	 6475 8841
10477	0	0	Ki67+	 6497 8740
10478	0	0	Ki67+	 6504 8866
10479	0	0	Ki67+	 6510 9260
10480	0	0	Ki67+	 6529 8835
10481	0	0	Ki67+	 6535 8759
10482	0	0	Ki67+	 6536 8889
10483	0	0	Ki67+	 6539 9262
10484	0	0	Ki67+	 6542 8902
10485	0	0	Ki67+	 6544 8816
10486	0	0	Ki67+	 6546 8867
10487	0	0	Ki67+	 6551 8920
10488	0	0	Ki67+	 6552 8827
10489	0	0	Ki67+	 6555 8647
10490	0	0	Ki67+	 6559 8952
10491	0	0	Ki67+	 6567 8649
10492	0	0	Ki67+	 6567 9239
10493	0	0	Ki67+	 6568 9295
10494	0	0	Ki67+	 6571 9357
10495	0	0	Ki67+	 6574 8718
10496	0	0	Ki67+	 6578 9393
10497	0	0	Ki67+	 6585 8685
10498	0	0	Ki67+	 6585 8792
10499	0	0	Ki67+	 6586 9247
10500	0	0	Ki67+	 6593 8992
10501	0	0	Ki67+	 6600 8780
10502	0	0	Ki67+	 6603 9008
10503	0	0	Ki67+	 6608 9026
10504	0	0	Ki67+	 6609 8828
10505	0	0	Ki67+	 6612 9230
10506	0	0	Ki67+	 6612 9400
10507	0	0	Ki67+	 6614 9245
10508	0	0	Ki67+	 6622 8779
10509	0	0	Ki67+	 5825 10087
10510	0	0	Ki67+	 5826 9685
10511	0	0	Ki67+	 5828 9631
10512	0	0	Ki67+	 5829 9546
10513	0	0	Ki67+	 5832 9570
10514	0	0	Ki67+	 5837 10009
10515	0	0	Ki67+	 5841 10140
10516	0	0	Ki67+	 5842 9809
10517	0	0	Ki67+	 5842 10117
10518	0	0	Ki67+	 5842 10185
10519	0	0	Ki67+	 5843 9781
10520	0	0	Ki67+	 5845 9754
10521	0	0	Ki67+	 5847 10166
10522	0	0	Ki67+	 5852 10075
10523	0	0	Ki67+	 5855 10027
10524	0	0	Ki67+	 5856 9596
10525	0	0	Ki67+	 5857 9826
10526	0	0	Ki67+	 5868 10050
10527	0	0	Ki67+	 5869 10206
10528	0	0	Ki67+	 5880 9850
10529	0	0	Ki67+	 5892 10041
10530	0	0	Ki67+	 5900 9689
10531	0	0	Ki67+	 5904 9842
10532	0	0	Ki67+	 5904 9872
10533	0	0	Ki67+	 5910 10143
10534	0	0	Ki67+	 5928 9903
10535	0	0	Ki67+	 5935 10205
10536	0	0	Ki67+	 5937 10169
10537	0	0	Ki67+	 5947 9770
10538	0	0	Ki67+	 5947 9785
10539	0	0	Ki67+	 5954 9983
10540	0	0	Ki67+	 5955 10196
10541	0	0	Ki67+	 5960 9810
10542	0	0	Ki67+	 5968 9903
10543	0	0	Ki67+	 5969 9851
10544	0	0	Ki67+	 5969 9970
10545	0	0	Ki67+	 5974 10006
10546	0	0	Ki67+	 5976 9812
10547	0	0	Ki67+	 5978 10036
10548	0	0	Ki67+	 5981 9487
10549	0	0	Ki67+	 5991 9845
10550	0	0	Ki67+	 5991 10014
10551	0	0	Ki67+	 5996 10076
10552	0	0	Ki67+	 5997 9887
10553	0	0	Ki67+	 6003 9878
10554	0	0	Ki67+	 6006 10103
10555	0	0	Ki67+	 6012 10067
10556	0	0	Ki67+	 6012 10113
10557	0	0	Ki67+	 6014 10094
10558	0	0	Ki67+	 6024 10138
10559	0	0	Ki67+	 6033 9971
10560	0	0	Ki67+	 6036 9452
10561	0	0	Ki67+	 6039 9926
10562	0	0	Ki67+	 6041 10011
10563	0	0	Ki67+	 6055 10024
10564	0	0	Ki67+	 6060 10183
10565	0	0	Ki67+	 6065 10001
10566	0	0	Ki67+	 6069 10011
10567	0	0	Ki67+	 6070 9939
10568	0	0	Ki67+	 6087 10040
10569	0	0	Ki67+	 6105 10149
10570	0	0	Ki67+	 6118 10078
10571	0	0	Ki67+	 6125 10171
10572	0	0	Ki67+	 6145 10193
10573	0	0	Ki67+	 6173 9538
10574	0	0	Ki67+	 6232 9600
10575	0	0	Ki67+	 6257 9423
10576	0	0	Ki67+	 6273 9473
10577	0	0	Ki67+	 6274 9615
10578	0	0	Ki67+	 6279 9850
10579	0	0	Ki67+	 6286 9410
10580	0	0	Ki67+	 6293 9520
10581	0	0	Ki67+	 6300 9502
10582	0	0	Ki67+	 6304 9446
10583	0	0	Ki67+	 6312 9465
10584	0	0	Ki67+	 6322 9515
10585	0	0	Ki67+	 6325 9539
10586	0	0	Ki67+	 6351 9499
10587	0	0	Ki67+	 6358 9473
10588	0	0	Ki67+	 6359 9435
10589	0	0	Ki67+	 6361 9459
10590	0	0	Ki67+	 6365 9579
10591	0	0	Ki67+	 6380 9411
10592	0	0	Ki67+	 6383 9562
10593	0	0	Ki67+	 6383 9927
10594	0	0	Ki67+	 6392 9860
10595	0	0	Ki67+	 6398 9544
10596	0	0	Ki67+	 6411 9413
10597	0	0	Ki67+	 6421 9455
10598	0	0	Ki67+	 6439 9446
10599	0	0	Ki67+	 6459 9417
10600	0	0	Ki67+	 6478 9513
10601	0	0	Ki67+	 6486 9453
10602	0	0	Ki67+	 6486 9549
10603	0	0	Ki67+	 6492 9481
10604	0	0	Ki67+	 6499 9849
10605	0	0	Ki67+	 6506 9966
10606	0	0	Ki67+	 6516 10185
10607	0	0	Ki67+	 6524 9615
10608	0	0	Ki67+	 6529 9586
10609	0	0	Ki67+	 6532 9839
10610	0	0	Ki67+	 6536 9972
10611	0	0	Ki67+	 6539 9798
10612	0	0	Ki67+	 6542 9729
10613	0	0	Ki67+	 6547 9748
10614	0	0	Ki67+	 6550 9860
10615	0	0	Ki67+	 6551 9692
10616	0	0	Ki67+	 6553 9821
10617	0	0	Ki67+	 6570 10139
10618	0	0	Ki67+	 6573 9858
10619	0	0	Ki67+	 6576 10073
10620	0	0	Ki67+	 6577 9816
10621	0	0	Ki67+	 6583 10127
10622	0	0	Ki67+	 6586 9682
10623	0	0	Ki67+	 6589 9876
10624	0	0	Ki67+	 6598 10146
10625	0	0	Ki67+	 6602 9898
10626	0	0	Ki67+	 6603 9985
10627	0	0	Ki67+	 6605 9780
10628	0	0	Ki67+	 6608 9967
10629	0	0	Ki67+	 6609 10080
10630	0	0	Ki67+	 6616 9890
10631	0	0	Ki67+	 6616 9912
10632	0	0	Ki67+	 6617 10154
10633	0	0	Ki67+	 5826 10940
10634	0	0	Ki67+	 5842 10716
10635	0	0	Ki67+	 5844 10678
10636	0	0	Ki67+	 5846 10660
10637	0	0	Ki67+	 5846 10961
10638	0	0	Ki67+	 5850 10921
10639	0	0	Ki67+	 5852 10502
10640	0	0	Ki67+	 5852 10523
10641	0	0	Ki67+	 5854 10728
10642	0	0	Ki67+	 5859 11003
10643	0	0	Ki67+	 5861 10800
10644	0	0	Ki67+	 5862 10442
10645	0	0	Ki67+	 5863 10826
10646	0	0	Ki67+	 5865 10457
10647	0	0	Ki67+	 5868 10233
10648	0	0	Ki67+	 5868 10978
10649	0	0	Ki67+	 5869 10579
10650	0	0	Ki67+	 5869 10939
10651	0	0	Ki67+	 5870 10679
10652	0	0	Ki67+	 5873 10773
10653	0	0	Ki67+	 5874 10651
10654	0	0	Ki67+	 5877 10262
10655	0	0	Ki67+	 5877 10380
10656	0	0	Ki67+	 5878 10635
10657	0	0	Ki67+	 5879 10541
10658	0	0	Ki67+	 5883 10664
10659	0	0	Ki67+	 5884 10457
10660	0	0	Ki67+	 5885 10238
10661	0	0	Ki67+	 5887 10944
10662	0	0	Ki67+	 5888 10391
10663	0	0	Ki67+	 5891 10703
10664	0	0	Ki67+	 5891 10796
10665	0	0	Ki67+	 5893 10282
10666	0	0	Ki67+	 5893 10832
10667	0	0	Ki67+	 5896 10741
10668	0	0	Ki67+	 5898 10523
10669	0	0	Ki67+	 5900 10633
10670	0	0	Ki67+	 5901 10845
10671	0	0	Ki67+	 5902 10964
10672	0	0	Ki67+	 5903 10213
10673	0	0	Ki67+	 5907 10541
10674	0	0	Ki67+	 5915 10746
10675	0	0	Ki67+	 5917 10656
10676	0	0	Ki67+	 5920 10249
10677	0	0	Ki67+	 5922 10888
10678	0	0	Ki67+	 5924 10986
10679	0	0	Ki67+	 5937 10421
10680	0	0	Ki67+	 5937 10454
10681	0	0	Ki67+	 5938 10909
10682	0	0	Ki67+	 5943 10740
10683	0	0	Ki67+	 5947 10231
10684	0	0	Ki67+	 5947 10259
10685	0	0	Ki67+	 5947 10692
10686	0	0	Ki67+	 5951 10878
10687	0	0	Ki67+	 5957 10478
10688	0	0	Ki67+	 5961 10710
10689	0	0	Ki67+	 5968 10263
10690	0	0	Ki67+	 5968 10539
10691	0	0	Ki67+	 5968 10930
10692	0	0	Ki67+	 5969 10874
10693	0	0	Ki67+	 5973 10491
10694	0	0	Ki67+	 5973 10582
10695	0	0	Ki67+	 5974 10456
10696	0	0	Ki67+	 5975 10550
10697	0	0	Ki67+	 5975 10815
10698	0	0	Ki67+	 5978 10957
10699	0	0	Ki67+	 5980 10307
10700	0	0	Ki67+	 5988 10258
10701	0	0	Ki67+	 5988 10278
10702	0	0	Ki67+	 5990 10580
10703	0	0	Ki67+	 5992 10844
10704	0	0	Ki67+	 5994 10707
10705	0	0	Ki67+	 5995 10860
10706	0	0	Ki67+	 5997 10391
10707	0	0	Ki67+	 5997 10513
10708	0	0	Ki67+	 5998 10717
10709	0	0	Ki67+	 6000 10601
10710	0	0	Ki67+	 6002 10428
10711	0	0	Ki67+	 6004 10367
10712	0	0	Ki67+	 6008 10337
10713	0	0	Ki67+	 6014 10747
10714	0	0	Ki67+	 6015 10387
10715	0	0	Ki67+	 6015 10491
10716	0	0	Ki67+	 6015 11001
10717	0	0	Ki67+	 6017 10528
10718	0	0	Ki67+	 6017 10886
10719	0	0	Ki67+	 6019 10342
10720	0	0	Ki67+	 6020 10629
10721	0	0	Ki67+	 6025 10403
10722	0	0	Ki67+	 6033 10650
10723	0	0	Ki67+	 6035 10472
10724	0	0	Ki67+	 6035 10526
10725	0	0	Ki67+	 6037 10756
10726	0	0	Ki67+	 6040 10922
10727	0	0	Ki67+	 6054 10917
10728	0	0	Ki67+	 6061 10773
10729	0	0	Ki67+	 6062 10269
10730	0	0	Ki67+	 6063 10221
10731	0	0	Ki67+	 6064 10673
10732	0	0	Ki67+	 6069 10950
10733	0	0	Ki67+	 6070 10276
10734	0	0	Ki67+	 6070 10928
10735	0	0	Ki67+	 6077 10941
10736	0	0	Ki67+	 6079 10790
10737	0	0	Ki67+	 6081 10344
10738	0	0	Ki67+	 6083 10218
10739	0	0	Ki67+	 6087 10811
10740	0	0	Ki67+	 6094 10439
10741	0	0	Ki67+	 6096 10380
10742	0	0	Ki67+	 6098 10727
10743	0	0	Ki67+	 6100 10834
10744	0	0	Ki67+	 6104 10265
10745	0	0	Ki67+	 6110 10760
10746	0	0	Ki67+	 6113 10860
10747	0	0	Ki67+	 6122 10819
10748	0	0	Ki67+	 6129 10228
10749	0	0	Ki67+	 6129 10993
10750	0	0	Ki67+	 6131 10870
10751	0	0	Ki67+	 6132 10238
10752	0	0	Ki67+	 6133 10893
10753	0	0	Ki67+	 6152 10916
10754	0	0	Ki67+	 6154 10227
10755	0	0	Ki67+	 6155 10442
10756	0	0	Ki67+	 6162 10873
10757	0	0	Ki67+	 6164 10820
10758	0	0	Ki67+	 6164 10847
10759	0	0	Ki67+	 6166 10901
10760	0	0	Ki67+	 6172 10285
10761	0	0	Ki67+	 6174 10938
10762	0	0	Ki67+	 6178 10876
10763	0	0	Ki67+	 6185 10256
10764	0	0	Ki67+	 6186 10850
10765	0	0	Ki67+	 6192 10941
10766	0	0	Ki67+	 6194 10309
10767	0	0	Ki67+	 6199 10216
10768	0	0	Ki67+	 6199 10289
10769	0	0	Ki67+	 6201 10868
10770	0	0	Ki67+	 6207 10297
10771	0	0	Ki67+	 6210 10690
10772	0	0	Ki67+	 6213 10738
10773	0	0	Ki67+	 6215 10342
10774	0	0	Ki67+	 6215 10965
10775	0	0	Ki67+	 6219 10894
10776	0	0	Ki67+	 6222 10988
10777	0	0	Ki67+	 6227 10315
10778	0	0	Ki67+	 6238 10503
10779	0	0	Ki67+	 6247 10342
10780	0	0	Ki67+	 6247 10371
10781	0	0	Ki67+	 6252 10403
10782	0	0	Ki67+	 6253 10217
10783	0	0	Ki67+	 6254 10888
10784	0	0	Ki67+	 6258 10420
10785	0	0	Ki67+	 6259 10954
10786	0	0	Ki67+	 6274 10258
10787	0	0	Ki67+	 6275 10391
10788	0	0	Ki67+	 6279 10432
10789	0	0	Ki67+	 6285 10421
10790	0	0	Ki67+	 6297 10280
10791	0	0	Ki67+	 6312 10446
10792	0	0	Ki67+	 6314 10472
10793	0	0	Ki67+	 6315 10303
10794	0	0	Ki67+	 6316 10823
10795	0	0	Ki67+	 6326 10329
10796	0	0	Ki67+	 6328 10313
10797	0	0	Ki67+	 6337 10282
10798	0	0	Ki67+	 6344 10495
10799	0	0	Ki67+	 6350 10896
10800	0	0	Ki67+	 6353 10364
10801	0	0	Ki67+	 6353 10518
10802	0	0	Ki67+	 6354 10498
10803	0	0	Ki67+	 6359 10792
10804	0	0	Ki67+	 6382 10510
10805	0	0	Ki67+	 6384 10398
10806	0	0	Ki67+	 6392 10301
10807	0	0	Ki67+	 6396 11001
10808	0	0	Ki67+	 6397 10424
10809	0	0	Ki67+	 6397 10808
10810	0	0	Ki67+	 6406 10843
10811	0	0	Ki67+	 6411 10542
10812	0	0	Ki67+	 6414 10784
10813	0	0	Ki67+	 6415 10440
10814	0	0	Ki67+	 6417 10580
10815	0	0	Ki67+	 6417 10631
10816	0	0	Ki67+	 6418 10610
10817	0	0	Ki67+	 6429 10540
10818	0	0	Ki67+	 6429 10721
10819	0	0	Ki67+	 6431 10877
10820	0	0	Ki67+	 6432 10806
10821	0	0	Ki67+	 6433 10567
10822	0	0	Ki67+	 6437 10459
10823	0	0	Ki67+	 6442 10777
10824	0	0	Ki67+	 6445 10632
10825	0	0	Ki67+	 6447 10587
10826	0	0	Ki67+	 6450 10467
10827	0	0	Ki67+	 6453 10712
10828	0	0	Ki67+	 6454 10853
10829	0	0	Ki67+	 6456 10820
10830	0	0	Ki67+	 6461 10804
10831	0	0	Ki67+	 6469 10448
10832	0	0	Ki67+	 6469 10587
10833	0	0	Ki67+	 6470 10810
10834	0	0	Ki67+	 6473 10889
10835	0	0	Ki67+	 6477 10749
10836	0	0	Ki67+	 6481 10705
10837	0	0	Ki67+	 6483 10935
10838	0	0	Ki67+	 6489 10667
10839	0	0	Ki67+	 6496 10834
10840	0	0	Ki67+	 6505 10717
10841	0	0	Ki67+	 6507 10852
10842	0	0	Ki67+	 6507 10875
10843	0	0	Ki67+	 6509 10751
10844	0	0	Ki67+	 6531 10702
10845	0	0	Ki67+	 6533 10903
10846	0	0	Ki67+	 6534 10742
10847	0	0	Ki67+	 6564 10680
10848	0	0	Ki67+	 6568 10734
10849	0	0	Ki67+	 6584 10593
10850	0	0	Ki67+	 6593 10924
10851	0	0	Ki67+	 6609 10264
10852	0	0	Ki67+	 6612 10957
10853	0	0	Ki67+	 6616 10560
10854	0	0	Ki67+	 5828 11124
10855	0	0	Ki67+	 5829 11361
10856	0	0	Ki67+	 5830 11399
10857	0	0	Ki67+	 5831 11345
10858	0	0	Ki67+	 5845 11501
10859	0	0	Ki67+	 5846 11032
10860	0	0	Ki67+	 5846 11124
10861	0	0	Ki67+	 5849 11014
10862	0	0	Ki67+	 5849 11156
10863	0	0	Ki67+	 5851 11454
10864	0	0	Ki67+	 5861 11264
10865	0	0	Ki67+	 5866 11217
10866	0	0	Ki67+	 5870 11467
10867	0	0	Ki67+	 5872 11529
10868	0	0	Ki67+	 5876 11033
10869	0	0	Ki67+	 5877 11265
10870	0	0	Ki67+	 5881 11244
10871	0	0	Ki67+	 5887 11186
10872	0	0	Ki67+	 5890 11148
10873	0	0	Ki67+	 5896 11278
10874	0	0	Ki67+	 5897 11009
10875	0	0	Ki67+	 5899 11136
10876	0	0	Ki67+	 5901 11231
10877	0	0	Ki67+	 5902 11214
10878	0	0	Ki67+	 5907 11429
10879	0	0	Ki67+	 5910 11044
10880	0	0	Ki67+	 5910 11405
10881	0	0	Ki67+	 5913 11300
10882	0	0	Ki67+	 5916 11101
10883	0	0	Ki67+	 5917 11142
10884	0	0	Ki67+	 5920 11252
10885	0	0	Ki67+	 5925 11286
10886	0	0	Ki67+	 5934 11432
10887	0	0	Ki67+	 5938 11274
10888	0	0	Ki67+	 5944 11160
10889	0	0	Ki67+	 5945 11419
10890	0	0	Ki67+	 5946 11015
10891	0	0	Ki67+	 5946 11321
10892	0	0	Ki67+	 5952 11072
10893	0	0	Ki67+	 5953 11224
10894	0	0	Ki67+	 5954 11251
10895	0	0	Ki67+	 5955 11285
10896	0	0	Ki67+	 5960 11458
10897	0	0	Ki67+	 5962 11027
10898	0	0	Ki67+	 5964 11511
10899	0	0	Ki67+	 5967 11109
10900	0	0	Ki67+	 5969 11147
10901	0	0	Ki67+	 5970 11539
10902	0	0	Ki67+	 5971 11297
10903	0	0	Ki67+	 5971 11436
10904	0	0	Ki67+	 5972 11344
10905	0	0	Ki67+	 5973 11172
10906	0	0	Ki67+	 5981 11079
10907	0	0	Ki67+	 5985 11411
10908	0	0	Ki67+	 5986 11232
10909	0	0	Ki67+	 5989 11132
10910	0	0	Ki67+	 5989 11475
10911	0	0	Ki67+	 5993 11456
10912	0	0	Ki67+	 5994 11500
10913	0	0	Ki67+	 6003 11532
10914	0	0	Ki67+	 6005 11306
10915	0	0	Ki67+	 6009 11363
10916	0	0	Ki67+	 6014 11242
10917	0	0	Ki67+	 6016 11136
10918	0	0	Ki67+	 6019 11214
10919	0	0	Ki67+	 6024 11478
10920	0	0	Ki67+	 6029 11450
10921	0	0	Ki67+	 6032 11494
10922	0	0	Ki67+	 6033 11575
10923	0	0	Ki67+	 6034 11351
10924	0	0	Ki67+	 6043 11382
10925	0	0	Ki67+	 6045 11550
10926	0	0	Ki67+	 6047 11028
10927	0	0	Ki67+	 6047 11319
10928	0	0	Ki67+	 6050 11613
10929	0	0	Ki67+	 6054 11358
10930	0	0	Ki67+	 6055 11374
10931	0	0	Ki67+	 6058 11582
10932	0	0	Ki67+	 6070 11025
10933	0	0	Ki67+	 6073 11731
10934	0	0	Ki67+	 6079 11400
10935	0	0	Ki67+	 6080 11278
10936	0	0	Ki67+	 6084 11340
10937	0	0	Ki67+	 6085 11377
10938	0	0	Ki67+	 6087 11646
10939	0	0	Ki67+	 6091 11312
10940	0	0	Ki67+	 6099 11405
10941	0	0	Ki67+	 6103 11064
10942	0	0	Ki67+	 6107 11295
10943	0	0	Ki67+	 6119 11217
10944	0	0	Ki67+	 6138 11244
10945	0	0	Ki67+	 6168 11786
10946	0	0	Ki67+	 6176 11403
10947	0	0	Ki67+	 6178 11320
10948	0	0	Ki67+	 6179 11361
10949	0	0	Ki67+	 6184 11799
10950	0	0	Ki67+	 6189 11430
10951	0	0	Ki67+	 6195 11392
10952	0	0	Ki67+	 6198 11735
10953	0	0	Ki67+	 6220 11285
10954	0	0	Ki67+	 6221 11758
10955	0	0	Ki67+	 6222 11741
10956	0	0	Ki67+	 6226 11432
10957	0	0	Ki67+	 6239 11782
10958	0	0	Ki67+	 6247 11366
10959	0	0	Ki67+	 6260 11046
10960	0	0	Ki67+	 6265 11799
10961	0	0	Ki67+	 6267 11724
10962	0	0	Ki67+	 6281 11722
10963	0	0	Ki67+	 6288 11082
10964	0	0	Ki67+	 6293 11776
10965	0	0	Ki67+	 6297 11691
10966	0	0	Ki67+	 6305 11112
10967	0	0	Ki67+	 6312 11806
10968	0	0	Ki67+	 6313 11746
10969	0	0	Ki67+	 6315 11390
10970	0	0	Ki67+	 6316 11013
10971	0	0	Ki67+	 6323 11119
10972	0	0	Ki67+	 6333 11186
10973	0	0	Ki67+	 6334 11061
10974	0	0	Ki67+	 6335 11089
10975	0	0	Ki67+	 6337 11758
10976	0	0	Ki67+	 6348 11130
10977	0	0	Ki67+	 6355 11111
10978	0	0	Ki67+	 6359 11786
10979	0	0	Ki67+	 6363 11169
10980	0	0	Ki67+	 6371 11770
10981	0	0	Ki67+	 6373 11780
10982	0	0	Ki67+	 6385 11399
10983	0	0	Ki67+	 6391 11799
10984	0	0	Ki67+	 6395 11035
10985	0	0	Ki67+	 6399 11781
10986	0	0	Ki67+	 6406 11027
10987	0	0	Ki67+	 6424 11062
10988	0	0	Ki67+	 6444 11651
10989	0	0	Ki67+	 6451 11106
10990	0	0	Ki67+	 6457 11117
10991	0	0	Ki67+	 6465 11804
10992	0	0	Ki67+	 6486 11351
10993	0	0	Ki67+	 6509 11385
10994	0	0	Ki67+	 6537 11217
10995	0	0	Ki67+	 6547 11428
10996	0	0	Ki67+	 6549 11180
10997	0	0	Ki67+	 6562 11257
10998	0	0	Ki67+	 6567 11238
10999	0	0	Ki67+	 6579 11225
11000	0	0	Ki67+	 6579 11286
11001	0	0	Ki67+	 6583 11014
11002	0	0	Ki67+	 6583 11212
11003	0	0	Ki67+	 6586 11492
11004	0	0	Ki67+	 6593 11227
11005	0	0	Ki67+	 6616 11283
11006	0	0	Ki67+	 6622 11143
11007	0	0	Ki67+	 6623 11298
11008	0	0	Ki67+	 5828 12422
11009	0	0	Ki67+	 5836 12373
11010	0	0	Ki67+	 5842 12195
11011	0	0	Ki67+	 5843 12223
11012	0	0	Ki67+	 5846 12353
11013	0	0	Ki67+	 5852 12382
11014	0	0	Ki67+	 5858 12412
11015	0	0	Ki67+	 5860 12295
11016	0	0	Ki67+	 5863 12181
11017	0	0	Ki67+	 5863 12240
11018	0	0	Ki67+	 5877 12270
11019	0	0	Ki67+	 5880 12332
11020	0	0	Ki67+	 5884 12467
11021	0	0	Ki67+	 5889 12396
11022	0	0	Ki67+	 5890 11846
11023	0	0	Ki67+	 5894 12308
11024	0	0	Ki67+	 5895 12294
11025	0	0	Ki67+	 5907 12329
11026	0	0	Ki67+	 5907 12413
11027	0	0	Ki67+	 5910 12303
11028	0	0	Ki67+	 5911 12358
11029	0	0	Ki67+	 5913 12281
11030	0	0	Ki67+	 5915 11877
11031	0	0	Ki67+	 5916 11863
11032	0	0	Ki67+	 5919 12393
11033	0	0	Ki67+	 5919 12503
11034	0	0	Ki67+	 5926 11935
11035	0	0	Ki67+	 5934 12240
11036	0	0	Ki67+	 5934 12384
11037	0	0	Ki67+	 5939 12346
11038	0	0	Ki67+	 5939 12417
11039	0	0	Ki67+	 5947 12296
11040	0	0	Ki67+	 5952 12389
11041	0	0	Ki67+	 5954 12368
11042	0	0	Ki67+	 5958 12056
11043	0	0	Ki67+	 5958 12305
11044	0	0	Ki67+	 5962 12335
11045	0	0	Ki67+	 5970 11986
11046	0	0	Ki67+	 5973 12365
11047	0	0	Ki67+	 5988 11906
11048	0	0	Ki67+	 5989 12334
11049	0	0	Ki67+	 6015 12389
11050	0	0	Ki67+	 6017 12067
11051	0	0	Ki67+	 6017 12503
11052	0	0	Ki67+	 6026 12078
11053	0	0	Ki67+	 6026 12108
11054	0	0	Ki67+	 6032 12027
11055	0	0	Ki67+	 6045 12352
11056	0	0	Ki67+	 6048 12338
11057	0	0	Ki67+	 6049 12282
11058	0	0	Ki67+	 6054 12596
11059	0	0	Ki67+	 6055 12082
11060	0	0	Ki67+	 6059 12327
11061	0	0	Ki67+	 6070 12255
11062	0	0	Ki67+	 6073 12290
11063	0	0	Ki67+	 6078 12309
11064	0	0	Ki67+	 6085 12102
11065	0	0	Ki67+	 6093 12228
11066	0	0	Ki67+	 6093 12261
11067	0	0	Ki67+	 6099 12287
11068	0	0	Ki67+	 6111 12082
11069	0	0	Ki67+	 6112 12049
11070	0	0	Ki67+	 6118 12253
11071	0	0	Ki67+	 6120 12284
11072	0	0	Ki67+	 6143 12083
11073	0	0	Ki67+	 6152 12294
11074	0	0	Ki67+	 6156 12144
11075	0	0	Ki67+	 6156 12208
11076	0	0	Ki67+	 6162 12189
11077	0	0	Ki67+	 6169 12157
11078	0	0	Ki67+	 6177 12091
11079	0	0	Ki67+	 6188 12533
11080	0	0	Ki67+	 6201 12115
11081	0	0	Ki67+	 6218 12177
11082	0	0	Ki67+	 6219 12374
11083	0	0	Ki67+	 6232 12315
11084	0	0	Ki67+	 6232 12345
11085	0	0	Ki67+	 6235 12139
11086	0	0	Ki67+	 6241 12277
11087	0	0	Ki67+	 6242 11816
11088	0	0	Ki67+	 6245 12252
11089	0	0	Ki67+	 6246 12372
11090	0	0	Ki67+	 6257 12159
11091	0	0	Ki67+	 6257 12447
11092	0	0	Ki67+	 6259 12490
11093	0	0	Ki67+	 6262 12339
11094	0	0	Ki67+	 6267 12211
11095	0	0	Ki67+	 6270 12253
11096	0	0	Ki67+	 6273 12174
11097	0	0	Ki67+	 6274 12466
11098	0	0	Ki67+	 6275 12439
11099	0	0	Ki67+	 6290 12400
11100	0	0	Ki67+	 6298 12357
11101	0	0	Ki67+	 6299 12536
11102	0	0	Ki67+	 6303 12063
11103	0	0	Ki67+	 6304 12318
11104	0	0	Ki67+	 6304 12441
11105	0	0	Ki67+	 6304 12554
11106	0	0	Ki67+	 6309 12359
11107	0	0	Ki67+	 6311 12214
11108	0	0	Ki67+	 6314 12288
11109	0	0	Ki67+	 6323 12573
11110	0	0	Ki67+	 6328 11865
11111	0	0	Ki67+	 6328 12259
11112	0	0	Ki67+	 6329 12526
11113	0	0	Ki67+	 6330 12551
11114	0	0	Ki67+	 6333 12368
11115	0	0	Ki67+	 6337 12447
11116	0	0	Ki67+	 6345 12517
11117	0	0	Ki67+	 6346 11873
11118	0	0	Ki67+	 6349 12339
11119	0	0	Ki67+	 6351 12318
11120	0	0	Ki67+	 6352 12403
11121	0	0	Ki67+	 6355 11819
11122	0	0	Ki67+	 6356 12579
11123	0	0	Ki67+	 6356 12597
11124	0	0	Ki67+	 6364 12454
11125	0	0	Ki67+	 6365 12405
11126	0	0	Ki67+	 6367 12263
11127	0	0	Ki67+	 6369 12436
11128	0	0	Ki67+	 6369 12545
11129	0	0	Ki67+	 6374 12508
11130	0	0	Ki67+	 6383 12592
11131	0	0	Ki67+	 6384 12457
11132	0	0	Ki67+	 6393 12569
11133	0	0	Ki67+	 6400 12471
11134	0	0	Ki67+	 6403 12496
11135	0	0	Ki67+	 6405 12517
11136	0	0	Ki67+	 6407 12273
11137	0	0	Ki67+	 6407 12399
11138	0	0	Ki67+	 6411 12434
11139	0	0	Ki67+	 6412 11889
11140	0	0	Ki67+	 6418 12494
11141	0	0	Ki67+	 6418 12569
11142	0	0	Ki67+	 6419 11935
11143	0	0	Ki67+	 6420 11920
11144	0	0	Ki67+	 6426 11968
11145	0	0	Ki67+	 6431 12424
11146	0	0	Ki67+	 6433 12540
11147	0	0	Ki67+	 6440 12509
11148	0	0	Ki67+	 6441 12329
11149	0	0	Ki67+	 6443 12444
11150	0	0	Ki67+	 6445 11959
11151	0	0	Ki67+	 6447 11906
11152	0	0	Ki67+	 6454 12313
11153	0	0	Ki67+	 6456 12434
11154	0	0	Ki67+	 6468 11840
11155	0	0	Ki67+	 6468 11917
11156	0	0	Ki67+	 6470 12489
11157	0	0	Ki67+	 6477 12447
11158	0	0	Ki67+	 6482 11899
11159	0	0	Ki67+	 6482 12517
11160	0	0	Ki67+	 6484 12552
11161	0	0	Ki67+	 6495 12571
11162	0	0	Ki67+	 6498 12525
11163	0	0	Ki67+	 6499 11876
11164	0	0	Ki67+	 6504 12592
11165	0	0	Ki67+	 6510 12573
11166	0	0	Ki67+	 6522 11880
11167	0	0	Ki67+	 6523 11897
11168	0	0	Ki67+	 6529 12531
11169	0	0	Ki67+	 6537 12510
11170	0	0	Ki67+	 6573 12575
11171	0	0	Ki67+	 6583 12560
11172	0	0	Ki67+	 6589 12049
11173	0	0	Ki67+	 6601 12117
11174	0	0	Ki67+	 6609 12563
11175	0	0	Ki67+	 6620 12075
11176	0	0	Ki67+	 6622 11956
11177	0	0	Ki67+	 5825 12827
11178	0	0	Ki67+	 5831 13090
11179	0	0	Ki67+	 5833 13148
11180	0	0	Ki67+	 5834 12853
11181	0	0	Ki67+	 5839 12692
11182	0	0	Ki67+	 5845 13141
11183	0	0	Ki67+	 5847 12745
11184	0	0	Ki67+	 5853 12867
11185	0	0	Ki67+	 5853 12987
11186	0	0	Ki67+	 5855 13205
11187	0	0	Ki67+	 5862 12757
11188	0	0	Ki67+	 5863 13118
11189	0	0	Ki67+	 5866 12672
11190	0	0	Ki67+	 5872 13191
11191	0	0	Ki67+	 5876 12691
11192	0	0	Ki67+	 5876 12779
11193	0	0	Ki67+	 5877 13236
11194	0	0	Ki67+	 5878 12822
11195	0	0	Ki67+	 5879 13151
11196	0	0	Ki67+	 5881 12871
11197	0	0	Ki67+	 5890 13217
11198	0	0	Ki67+	 5893 12905
11199	0	0	Ki67+	 5893 13197
11200	0	0	Ki67+	 5897 12806
11201	0	0	Ki67+	 5900 13077
11202	0	0	Ki67+	 5902 12829
11203	0	0	Ki67+	 5907 13180
11204	0	0	Ki67+	 5908 12877
11205	0	0	Ki67+	 5912 12769
11206	0	0	Ki67+	 5913 12850
11207	0	0	Ki67+	 5916 12916
11208	0	0	Ki67+	 5919 13220
11209	0	0	Ki67+	 5922 13254
11210	0	0	Ki67+	 5927 12707
11211	0	0	Ki67+	 5930 12912
11212	0	0	Ki67+	 5931 13166
11213	0	0	Ki67+	 5936 13237
11214	0	0	Ki67+	 5938 12745
11215	0	0	Ki67+	 5939 13277
11216	0	0	Ki67+	 5946 13313
11217	0	0	Ki67+	 5955 13272
11218	0	0	Ki67+	 5971 13258
11219	0	0	Ki67+	 5973 12839
11220	0	0	Ki67+	 5977 12866
11221	0	0	Ki67+	 5979 12897
11222	0	0	Ki67+	 5979 13293
11223	0	0	Ki67+	 5980 13322
11224	0	0	Ki67+	 5981 13206
11225	0	0	Ki67+	 5986 12853
11226	0	0	Ki67+	 5990 13286
11227	0	0	Ki67+	 5991 12682
11228	0	0	Ki67+	 5992 12813
11229	0	0	Ki67+	 5997 12935
11230	0	0	Ki67+	 5997 13045
11231	0	0	Ki67+	 5999 13228
11232	0	0	Ki67+	 6007 12910
11233	0	0	Ki67+	 6010 13260
11234	0	0	Ki67+	 6015 13310
11235	0	0	Ki67+	 6015 13373
11236	0	0	Ki67+	 6015 13385
11237	0	0	Ki67+	 6017 12795
11238	0	0	Ki67+	 6020 12776
11239	0	0	Ki67+	 6020 13004
11240	0	0	Ki67+	 6024 13252
11241	0	0	Ki67+	 6025 12751
11242	0	0	Ki67+	 6025 12866
11243	0	0	Ki67+	 6029 13341
11244	0	0	Ki67+	 6031 13280
11245	0	0	Ki67+	 6038 12711
11246	0	0	Ki67+	 6044 13309
11247	0	0	Ki67+	 6047 12752
11248	0	0	Ki67+	 6049 12787
11249	0	0	Ki67+	 6051 12811
11250	0	0	Ki67+	 6051 13290
11251	0	0	Ki67+	 6054 13347
11252	0	0	Ki67+	 6055 13247
11253	0	0	Ki67+	 6055 13313
11254	0	0	Ki67+	 6061 13371
11255	0	0	Ki67+	 6065 12985
11256	0	0	Ki67+	 6072 13331
11257	0	0	Ki67+	 6076 12734
11258	0	0	Ki67+	 6078 13398
11259	0	0	Ki67+	 6079 12806
11260	0	0	Ki67+	 6079 13215
11261	0	0	Ki67+	 6080 12723
11262	0	0	Ki67+	 6084 12842
11263	0	0	Ki67+	 6088 13388
11264	0	0	Ki67+	 6092 12759
11265	0	0	Ki67+	 6093 13238
11266	0	0	Ki67+	 6103 12727
11267	0	0	Ki67+	 6106 12805
11268	0	0	Ki67+	 6110 12744
11269	0	0	Ki67+	 6112 12853
11270	0	0	Ki67+	 6112 13131
11271	0	0	Ki67+	 6113 13330
11272	0	0	Ki67+	 6116 13145
11273	0	0	Ki67+	 6126 13229
11274	0	0	Ki67+	 6127 12763
11275	0	0	Ki67+	 6130 12791
11276	0	0	Ki67+	 6132 13130
11277	0	0	Ki67+	 6133 13164
11278	0	0	Ki67+	 6143 12619
11279	0	0	Ki67+	 6147 13157
11280	0	0	Ki67+	 6147 13183
11281	0	0	Ki67+	 6151 12872
11282	0	0	Ki67+	 6152 12897
11283	0	0	Ki67+	 6158 12957
11284	0	0	Ki67+	 6162 12882
11285	0	0	Ki67+	 6170 12976
11286	0	0	Ki67+	 6179 13194
11287	0	0	Ki67+	 6181 13273
11288	0	0	Ki67+	 6183 12933
11289	0	0	Ki67+	 6185 12888
11290	0	0	Ki67+	 6186 13333
11291	0	0	Ki67+	 6191 13224
11292	0	0	Ki67+	 6197 12880
11293	0	0	Ki67+	 6206 13240
11294	0	0	Ki67+	 6207 12902
11295	0	0	Ki67+	 6207 13192
11296	0	0	Ki67+	 6207 13311
11297	0	0	Ki67+	 6222 13274
11298	0	0	Ki67+	 6226 13262
11299	0	0	Ki67+	 6239 13306
11300	0	0	Ki67+	 6250 13299
11301	0	0	Ki67+	 6255 13325
11302	0	0	Ki67+	 6288 12950
11303	0	0	Ki67+	 6291 13068
11304	0	0	Ki67+	 6295 12992
11305	0	0	Ki67+	 6300 12943
11306	0	0	Ki67+	 6302 12955
11307	0	0	Ki67+	 6308 13019
11308	0	0	Ki67+	 6325 12936
11309	0	0	Ki67+	 6330 12992
11310	0	0	Ki67+	 6331 12814
11311	0	0	Ki67+	 6341 12970
11312	0	0	Ki67+	 6353 12890
11313	0	0	Ki67+	 6358 12936
11314	0	0	Ki67+	 6371 13013
11315	0	0	Ki67+	 6381 12619
11316	0	0	Ki67+	 6387 13019
11317	0	0	Ki67+	 6389 12984
11318	0	0	Ki67+	 6405 13017
11319	0	0	Ki67+	 6410 13065
11320	0	0	Ki67+	 6432 13093
11321	0	0	Ki67+	 6434 13061
11322	0	0	Ki67+	 6436 13124
11323	0	0	Ki67+	 6442 12692
11324	0	0	Ki67+	 6443 13109
11325	0	0	Ki67+	 6446 12853
11326	0	0	Ki67+	 6456 13137
11327	0	0	Ki67+	 6462 13053
11328	0	0	Ki67+	 6463 13034
11329	0	0	Ki67+	 6464 13002
11330	0	0	Ki67+	 6470 13088
11331	0	0	Ki67+	 6474 12637
11332	0	0	Ki67+	 6478 13122
11333	0	0	Ki67+	 6479 12991
11334	0	0	Ki67+	 6482 12755
11335	0	0	Ki67+	 6483 13095
11336	0	0	Ki67+	 6485 13168
11337	0	0	Ki67+	 6489 13138
11338	0	0	Ki67+	 6490 12617
11339	0	0	Ki67+	 6492 13215
11340	0	0	Ki67+	 6497 13016
11341	0	0	Ki67+	 6499 12789
11342	0	0	Ki67+	 6499 12980
11343	0	0	Ki67+	 6505 13082
11344	0	0	Ki67+	 6506 12680
11345	0	0	Ki67+	 6510 12736
11346	0	0	Ki67+	 6513 13150
11347	0	0	Ki67+	 6514 13232
11348	0	0	Ki67+	 6515 12980
11349	0	0	Ki67+	 6518 12800
11350	0	0	Ki67+	 6521 13196
11351	0	0	Ki67+	 6523 12731
11352	0	0	Ki67+	 6525 13266
11353	0	0	Ki67+	 6526 12814
11354	0	0	Ki67+	 6532 13095
11355	0	0	Ki67+	 6532 13173
11356	0	0	Ki67+	 6539 12652
11357	0	0	Ki67+	 6540 13064
11358	0	0	Ki67+	 6541 13132
11359	0	0	Ki67+	 6542 12684
11360	0	0	Ki67+	 6545 12630
11361	0	0	Ki67+	 6547 13211
11362	0	0	Ki67+	 6548 13050
11363	0	0	Ki67+	 6552 13019
11364	0	0	Ki67+	 6553 13172
11365	0	0	Ki67+	 6555 12713
11366	0	0	Ki67+	 6562 13002
11367	0	0	Ki67+	 6562 13073
11368	0	0	Ki67+	 6562 13106
11369	0	0	Ki67+	 6566 12829
11370	0	0	Ki67+	 6570 13027
11371	0	0	Ki67+	 6575 13088
11372	0	0	Ki67+	 6577 13062
11373	0	0	Ki67+	 6581 12714
11374	0	0	Ki67+	 6584 12673
11375	0	0	Ki67+	 6587 13042
11376	0	0	Ki67+	 6589 12810
11377	0	0	Ki67+	 6590 13121
11378	0	0	Ki67+	 6590 13170
11379	0	0	Ki67+	 6601 13202
11380	0	0	Ki67+	 6603 12732
11381	0	0	Ki67+	 6603 13076
11382	0	0	Ki67+	 6604 12826
11383	0	0	Ki67+	 6617 13281
11384	0	0	Ki67+	 5834 13666
11385	0	0	Ki67+	 5835 13585
11386	0	0	Ki67+	 5835 13682
11387	0	0	Ki67+	 5839 13951
11388	0	0	Ki67+	 5845 13975
11389	0	0	Ki67+	 5850 13683
11390	0	0	Ki67+	 5853 13600
11391	0	0	Ki67+	 5858 13645
11392	0	0	Ki67+	 5871 13651
11393	0	0	Ki67+	 5872 13614
11394	0	0	Ki67+	 5880 13695
11395	0	0	Ki67+	 5894 13674
11396	0	0	Ki67+	 5899 13709
11397	0	0	Ki67+	 5901 14003
11398	0	0	Ki67+	 5914 13657
11399	0	0	Ki67+	 5933 13717
11400	0	0	Ki67+	 5933 14034
11401	0	0	Ki67+	 5936 14047
11402	0	0	Ki67+	 5947 13762
11403	0	0	Ki67+	 5963 14054
11404	0	0	Ki67+	 5967 13458
11405	0	0	Ki67+	 5968 13741
11406	0	0	Ki67+	 5979 13781
11407	0	0	Ki67+	 5987 14065
11408	0	0	Ki67+	 5991 14078
11409	0	0	Ki67+	 6010 13789
11410	0	0	Ki67+	 6011 14106
11411	0	0	Ki67+	 6033 13799
11412	0	0	Ki67+	 6045 13911
11413	0	0	Ki67+	 6047 13817
11414	0	0	Ki67+	 6050 13841
11415	0	0	Ki67+	 6061 13797
11416	0	0	Ki67+	 6064 13838
11417	0	0	Ki67+	 6066 13942
11418	0	0	Ki67+	 6083 13454
11419	0	0	Ki67+	 6085 13790
11420	0	0	Ki67+	 6089 14046
11421	0	0	Ki67+	 6091 13970
11422	0	0	Ki67+	 6096 13836
11423	0	0	Ki67+	 6096 14156
11424	0	0	Ki67+	 6101 14071
11425	0	0	Ki67+	 6106 13468
11426	0	0	Ki67+	 6113 13989
11427	0	0	Ki67+	 6115 13826
11428	0	0	Ki67+	 6120 14181
11429	0	0	Ki67+	 6125 13437
11430	0	0	Ki67+	 6125 14104
11431	0	0	Ki67+	 6126 13851
11432	0	0	Ki67+	 6126 14035
11433	0	0	Ki67+	 6130 13448
11434	0	0	Ki67+	 6130 13477
11435	0	0	Ki67+	 6135 14011
11436	0	0	Ki67+	 6136 13880
11437	0	0	Ki67+	 6137 13834
11438	0	0	Ki67+	 6141 14122
11439	0	0	Ki67+	 6144 13486
11440	0	0	Ki67+	 6146 13925
11441	0	0	Ki67+	 6148 14050
11442	0	0	Ki67+	 6148 14204
11443	0	0	Ki67+	 6151 13825
11444	0	0	Ki67+	 6157 13886
11445	0	0	Ki67+	 6159 13869
11446	0	0	Ki67+	 6161 14119
11447	0	0	Ki67+	 6165 13992
11448	0	0	Ki67+	 6166 14028
11449	0	0	Ki67+	 6171 14140
11450	0	0	Ki67+	 6175 13947
11451	0	0	Ki67+	 6176 14070
11452	0	0	Ki67+	 6180 13884
11453	0	0	Ki67+	 6184 14006
11454	0	0	Ki67+	 6187 14200
11455	0	0	Ki67+	 6189 13465
11456	0	0	Ki67+	 6191 14188
11457	0	0	Ki67+	 6195 14084
11458	0	0	Ki67+	 6196 13502
11459	0	0	Ki67+	 6196 14024
11460	0	0	Ki67+	 6197 14155
11461	0	0	Ki67+	 6199 13956
11462	0	0	Ki67+	 6203 13489
11463	0	0	Ki67+	 6210 13526
11464	0	0	Ki67+	 6210 14062
11465	0	0	Ki67+	 6213 14024
11466	0	0	Ki67+	 6219 14163
11467	0	0	Ki67+	 6220 13964
11468	0	0	Ki67+	 6221 14036
11469	0	0	Ki67+	 6227 13479
11470	0	0	Ki67+	 6227 14101
11471	0	0	Ki67+	 6232 13565
11472	0	0	Ki67+	 6233 13608
11473	0	0	Ki67+	 6237 13994
11474	0	0	Ki67+	 6240 13515
11475	0	0	Ki67+	 6244 14177
11476	0	0	Ki67+	 6248 13610
11477	0	0	Ki67+	 6250 14046
11478	0	0	Ki67+	 6255 14197
11479	0	0	Ki67+	 6257 14065
11480	0	0	Ki67+	 6260 13561
11481	0	0	Ki67+	 6261 13532
11482	0	0	Ki67+	 6263 13980
11483	0	0	Ki67+	 6268 13629
11484	0	0	Ki67+	 6271 13467
11485	0	0	Ki67+	 6271 13591
11486	0	0	Ki67+	 6273 14002
11487	0	0	Ki67+	 6273 14059
11488	0	0	Ki67+	 6276 14204
11489	0	0	Ki67+	 6277 14030
11490	0	0	Ki67+	 6283 13568
11491	0	0	Ki67+	 6284 13636
11492	0	0	Ki67+	 6284 14135
11493	0	0	Ki67+	 6286 14085
11494	0	0	Ki67+	 6288 13488
11495	0	0	Ki67+	 6291 13993
11496	0	0	Ki67+	 6297 14059
11497	0	0	Ki67+	 6301 14029
11498	0	0	Ki67+	 6302 14174
11499	0	0	Ki67+	 6307 14087
11500	0	0	Ki67+	 6309 13640
11501	0	0	Ki67+	 6310 13657
11502	0	0	Ki67+	 6312 13593
11503	0	0	Ki67+	 6312 13608
11504	0	0	Ki67+	 6314 14174
11505	0	0	Ki67+	 6318 14094
11506	0	0	Ki67+	 6323 14052
11507	0	0	Ki67+	 6326 13989
11508	0	0	Ki67+	 6328 14156
11509	0	0	Ki67+	 6332 13679
11510	0	0	Ki67+	 6343 14086
11511	0	0	Ki67+	 6351 13994
11512	0	0	Ki67+	 6352 14164
11513	0	0	Ki67+	 6358 14032
11514	0	0	Ki67+	 6361 14107
11515	0	0	Ki67+	 6362 13470
11516	0	0	Ki67+	 6365 14125
11517	0	0	Ki67+	 6367 13640
11518	0	0	Ki67+	 6369 13689
11519	0	0	Ki67+	 6386 13690
11520	0	0	Ki67+	 6388 14188
11521	0	0	Ki67+	 6392 14115
11522	0	0	Ki67+	 6394 14052
11523	0	0	Ki67+	 6399 14127
11524	0	0	Ki67+	 6400 13732
11525	0	0	Ki67+	 6405 13517
11526	0	0	Ki67+	 6419 13941
11527	0	0	Ki67+	 6420 14203
11528	0	0	Ki67+	 6422 14182
11529	0	0	Ki67+	 6432 14045
11530	0	0	Ki67+	 6439 13830
11531	0	0	Ki67+	 6440 14206
11532	0	0	Ki67+	 6442 14090
11533	0	0	Ki67+	 6447 14127
11534	0	0	Ki67+	 6452 13549
11535	0	0	Ki67+	 6458 14098
11536	0	0	Ki67+	 6468 13751
11537	0	0	Ki67+	 6477 14128
11538	0	0	Ki67+	 6481 14112
11539	0	0	Ki67+	 6484 13774
11540	0	0	Ki67+	 6489 13606
11541	0	0	Ki67+	 6494 14123
11542	0	0	Ki67+	 6500 13574
11543	0	0	Ki67+	 6503 13812
11544	0	0	Ki67+	 6505 14006
11545	0	0	Ki67+	 6509 13791
11546	0	0	Ki67+	 6518 14137
11547	0	0	Ki67+	 6528 13606
11548	0	0	Ki67+	 6550 14183
11549	0	0	Ki67+	 6551 13841
11550	0	0	Ki67+	 6553 14122
11551	0	0	Ki67+	 6557 13816
11552	0	0	Ki67+	 6573 14131
11553	0	0	Ki67+	 6574 13858
11554	0	0	Ki67+	 6574 13911
11555	0	0	Ki67+	 6578 13829
11556	0	0	Ki67+	 6594 13851
11557	0	0	Ki67+	 6598 13873
11558	0	0	Ki67+	 6598 14083
11559	0	0	Ki67+	 5825 14545
11560	0	0	Ki67+	 5825 14655
11561	0	0	Ki67+	 5831 14571
11562	0	0	Ki67+	 5834 14398
11563	0	0	Ki67+	 5838 14477
11564	0	0	Ki67+	 5845 14423
11565	0	0	Ki67+	 5853 14618
11566	0	0	Ki67+	 5858 14408
11567	0	0	Ki67+	 5863 14649
11568	0	0	Ki67+	 5864 14396
11569	0	0	Ki67+	 5866 14574
11570	0	0	Ki67+	 5874 14430
11571	0	0	Ki67+	 5879 14790
11572	0	0	Ki67+	 5886 14982
11573	0	0	Ki67+	 5890 14421
11574	0	0	Ki67+	 5896 14439
11575	0	0	Ki67+	 5916 14447
11576	0	0	Ki67+	 5917 14646
11577	0	0	Ki67+	 5924 15003
11578	0	0	Ki67+	 5931 14461
11579	0	0	Ki67+	 5938 14653
11580	0	0	Ki67+	 5957 14477
11581	0	0	Ki67+	 5958 14610
11582	0	0	Ki67+	 5966 14504
11583	0	0	Ki67+	 5969 14231
11584	0	0	Ki67+	 5990 14919
11585	0	0	Ki67+	 5999 14533
11586	0	0	Ki67+	 6010 14516
11587	0	0	Ki67+	 6012 14711
11588	0	0	Ki67+	 6022 14550
11589	0	0	Ki67+	 6035 14525
11590	0	0	Ki67+	 6039 14951
11591	0	0	Ki67+	 6041 14549
11592	0	0	Ki67+	 6048 14742
11593	0	0	Ki67+	 6053 14572
11594	0	0	Ki67+	 6060 14982
11595	0	0	Ki67+	 6061 14550
11596	0	0	Ki67+	 6064 14595
11597	0	0	Ki67+	 6068 14757
11598	0	0	Ki67+	 6070 14565
11599	0	0	Ki67+	 6088 14767
11600	0	0	Ki67+	 6103 14796
11601	0	0	Ki67+	 6115 14645
11602	0	0	Ki67+	 6124 14806
11603	0	0	Ki67+	 6143 14665
11604	0	0	Ki67+	 6153 14659
11605	0	0	Ki67+	 6153 14772
11606	0	0	Ki67+	 6171 14684
11607	0	0	Ki67+	 6172 14659
11608	0	0	Ki67+	 6175 14215
11609	0	0	Ki67+	 6176 14877
11610	0	0	Ki67+	 6180 14856
11611	0	0	Ki67+	 6189 14996
11612	0	0	Ki67+	 6190 14917
11613	0	0	Ki67+	 6191 14708
11614	0	0	Ki67+	 6192 14796
11615	0	0	Ki67+	 6198 14244
11616	0	0	Ki67+	 6200 14732
11617	0	0	Ki67+	 6201 14688
11618	0	0	Ki67+	 6205 14910
11619	0	0	Ki67+	 6212 14720
11620	0	0	Ki67+	 6216 14955
11621	0	0	Ki67+	 6222 14257
11622	0	0	Ki67+	 6229 14692
11623	0	0	Ki67+	 6230 14974
11624	0	0	Ki67+	 6236 14756
11625	0	0	Ki67+	 6239 14501
11626	0	0	Ki67+	 6247 14931
11627	0	0	Ki67+	 6256 14273
11628	0	0	Ki67+	 6256 14732
11629	0	0	Ki67+	 6256 14777
11630	0	0	Ki67+	 6267 14248
11631	0	0	Ki67+	 6273 14746
11632	0	0	Ki67+	 6276 14293
11633	0	0	Ki67+	 6283 14957
11634	0	0	Ki67+	 6291 14791
11635	0	0	Ki67+	 6296 14223
11636	0	0	Ki67+	 6303 14836
11637	0	0	Ki67+	 6322 14233
11638	0	0	Ki67+	 6322 14801
11639	0	0	Ki67+	 6326 14818
11640	0	0	Ki67+	 6334 14831
11641	0	0	Ki67+	 6337 15005
11642	0	0	Ki67+	 6341 14813
11643	0	0	Ki67+	 6346 14243
11644	0	0	Ki67+	 6346 14797
11645	0	0	Ki67+	 6355 14813
11646	0	0	Ki67+	 6357 14829
11647	0	0	Ki67+	 6357 14847
11648	0	0	Ki67+	 6374 14252
11649	0	0	Ki67+	 6375 14864
11650	0	0	Ki67+	 6384 14829
11651	0	0	Ki67+	 6385 14262
11652	0	0	Ki67+	 6389 14856
11653	0	0	Ki67+	 6392 14356
11654	0	0	Ki67+	 6397 14269
11655	0	0	Ki67+	 6397 14370
11656	0	0	Ki67+	 6410 14871
11657	0	0	Ki67+	 6414 14388
11658	0	0	Ki67+	 6424 14374
11659	0	0	Ki67+	 6425 14291
11660	0	0	Ki67+	 6429 14426
11661	0	0	Ki67+	 6435 14862
11662	0	0	Ki67+	 6444 14400
11663	0	0	Ki67+	 6449 14232
11664	0	0	Ki67+	 6454 14307
11665	0	0	Ki67+	 6465 14910
11666	0	0	Ki67+	 6467 14211
11667	0	0	Ki67+	 6469 14307
11668	0	0	Ki67+	 6469 14413
11669	0	0	Ki67+	 6470 14246
11670	0	0	Ki67+	 6471 14885
11671	0	0	Ki67+	 6477 14922
11672	0	0	Ki67+	 6482 14321
11673	0	0	Ki67+	 6485 14450
11674	0	0	Ki67+	 6490 14337
11675	0	0	Ki67+	 6494 14218
11676	0	0	Ki67+	 6506 14935
11677	0	0	Ki67+	 6510 14466
11678	0	0	Ki67+	 6515 14993
11679	0	0	Ki67+	 6517 14247
11680	0	0	Ki67+	 6519 14336
11681	0	0	Ki67+	 6524 14228
11682	0	0	Ki67+	 6524 14320
11683	0	0	Ki67+	 6530 14458
11684	0	0	Ki67+	 6531 14363
11685	0	0	Ki67+	 6537 14268
11686	0	0	Ki67+	 6546 14979
11687	0	0	Ki67+	 6548 14472
11688	0	0	Ki67+	 6551 14262
11689	0	0	Ki67+	 6555 14340
11690	0	0	Ki67+	 6562 14244
11691	0	0	Ki67+	 6563 14366
11692	0	0	Ki67+	 6563 14953
11693	0	0	Ki67+	 6575 14495
11694	0	0	Ki67+	 6579 14379
11695	0	0	Ki67+	 6580 14991
11696	0	0	Ki67+	 6590 14263
11697	0	0	Ki67+	 6592 14512
11698	0	0	Ki67+	 6593 14365
11699	0	0	Ki67+	 6594 14393
11700	0	0	Ki67+	 6614 14532
11701	0	0	Ki67+	 5827 15351
11702	0	0	Ki67+	 5830 15143
11703	0	0	Ki67+	 5830 15209
11704	0	0	Ki67+	 5833 15081
11705	0	0	Ki67+	 5834 15229
11706	0	0	Ki67+	 5835 15797
11707	0	0	Ki67+	 5838 15252
11708	0	0	Ki67+	 5841 15047
11709	0	0	Ki67+	 5844 15112
11710	0	0	Ki67+	 5846 15321
11711	0	0	Ki67+	 5847 15566
11712	0	0	Ki67+	 5851 15360
11713	0	0	Ki67+	 5852 15240
11714	0	0	Ki67+	 5853 15279
11715	0	0	Ki67+	 5855 15061
11716	0	0	Ki67+	 5856 15167
11717	0	0	Ki67+	 5857 15145
11718	0	0	Ki67+	 5857 15225
11719	0	0	Ki67+	 5862 15296
11720	0	0	Ki67+	 5863 15076
11721	0	0	Ki67+	 5863 15498
11722	0	0	Ki67+	 5867 15787
11723	0	0	Ki67+	 5868 15321
11724	0	0	Ki67+	 5872 15250
11725	0	0	Ki67+	 5872 15382
11726	0	0	Ki67+	 5873 15601
11727	0	0	Ki67+	 5876 15037
11728	0	0	Ki67+	 5877 15356
11729	0	0	Ki67+	 5877 15550
11730	0	0	Ki67+	 5878 15523
11731	0	0	Ki67+	 5879 15566
11732	0	0	Ki67+	 5884 15118
11733	0	0	Ki67+	 5885 15279
11734	0	0	Ki67+	 5888 15129
11735	0	0	Ki67+	 5891 15082
11736	0	0	Ki67+	 5893 15306
11737	0	0	Ki67+	 5893 15786
11738	0	0	Ki67+	 5894 15533
11739	0	0	Ki67+	 5896 15398
11740	0	0	Ki67+	 5901 15483
11741	0	0	Ki67+	 5901 15555
11742	0	0	Ki67+	 5905 15277
11743	0	0	Ki67+	 5913 15366
11744	0	0	Ki67+	 5915 15139
11745	0	0	Ki67+	 5915 15754
11746	0	0	Ki67+	 5916 15118
11747	0	0	Ki67+	 5916 15315
11748	0	0	Ki67+	 5921 15199
11749	0	0	Ki67+	 5925 15499
11750	0	0	Ki67+	 5927 15398
11751	0	0	Ki67+	 5929 15306
11752	0	0	Ki67+	 5935 15024
11753	0	0	Ki67+	 5938 15236
11754	0	0	Ki67+	 5941 15163
11755	0	0	Ki67+	 5942 15124
11756	0	0	Ki67+	 5945 15176
11757	0	0	Ki67+	 5949 15085
11758	0	0	Ki67+	 5950 15774
11759	0	0	Ki67+	 5952 15316
11760	0	0	Ki67+	 5954 15362
11761	0	0	Ki67+	 5962 15394
11762	0	0	Ki67+	 5963 15145
11763	0	0	Ki67+	 5970 15280
11764	0	0	Ki67+	 5970 15582
11765	0	0	Ki67+	 5971 15202
11766	0	0	Ki67+	 5977 15181
11767	0	0	Ki67+	 5980 15096
11768	0	0	Ki67+	 5981 15444
11769	0	0	Ki67+	 5982 15337
11770	0	0	Ki67+	 5996 15287
11771	0	0	Ki67+	 6000 15404
11772	0	0	Ki67+	 6008 15296
11773	0	0	Ki67+	 6011 15276
11774	0	0	Ki67+	 6011 15707
11775	0	0	Ki67+	 6021 15418
11776	0	0	Ki67+	 6022 15447
11777	0	0	Ki67+	 6024 15107
11778	0	0	Ki67+	 6024 15345
11779	0	0	Ki67+	 6024 15756
11780	0	0	Ki67+	 6026 15169
11781	0	0	Ki67+	 6031 15773
11782	0	0	Ki67+	 6043 15780
11783	0	0	Ki67+	 6047 15596
11784	0	0	Ki67+	 6048 15431
11785	0	0	Ki67+	 6050 15380
11786	0	0	Ki67+	 6051 15464
11787	0	0	Ki67+	 6057 15800
11788	0	0	Ki67+	 6058 15163
11789	0	0	Ki67+	 6068 15457
11790	0	0	Ki67+	 6078 15168
11791	0	0	Ki67+	 6082 15455
11792	0	0	Ki67+	 6086 15015
11793	0	0	Ki67+	 6087 15270
11794	0	0	Ki67+	 6088 15495
11795	0	0	Ki67+	 6094 15530
11796	0	0	Ki67+	 6096 15474
11797	0	0	Ki67+	 6099 15501
11798	0	0	Ki67+	 6100 15037
11799	0	0	Ki67+	 6100 15727
11800	0	0	Ki67+	 6111 15732
11801	0	0	Ki67+	 6118 15610
11802	0	0	Ki67+	 6119 15495
11803	0	0	Ki67+	 6122 15044
11804	0	0	Ki67+	 6129 15518
11805	0	0	Ki67+	 6131 15067
11806	0	0	Ki67+	 6139 15037
11807	0	0	Ki67+	 6140 15498
11808	0	0	Ki67+	 6143 15080
11809	0	0	Ki67+	 6146 15274
11810	0	0	Ki67+	 6155 15290
11811	0	0	Ki67+	 6155 15525
11812	0	0	Ki67+	 6157 15537
11813	0	0	Ki67+	 6163 15101
11814	0	0	Ki67+	 6167 15140
11815	0	0	Ki67+	 6170 15786
11816	0	0	Ki67+	 6179 15126
11817	0	0	Ki67+	 6180 15553
11818	0	0	Ki67+	 6188 15141
11819	0	0	Ki67+	 6201 15174
11820	0	0	Ki67+	 6205 15065
11821	0	0	Ki67+	 6210 15573
11822	0	0	Ki67+	 6212 15683
11823	0	0	Ki67+	 6225 15592
11824	0	0	Ki67+	 6226 15231
11825	0	0	Ki67+	 6230 15713
11826	0	0	Ki67+	 6232 15096
11827	0	0	Ki67+	 6242 15038
11828	0	0	Ki67+	 6258 15073
11829	0	0	Ki67+	 6258 15237
11830	0	0	Ki67+	 6259 15128
11831	0	0	Ki67+	 6262 15264
11832	0	0	Ki67+	 6263 15579
11833	0	0	Ki67+	 6273 15033
11834	0	0	Ki67+	 6287 15109
11835	0	0	Ki67+	 6287 15147
11836	0	0	Ki67+	 6288 15737
11837	0	0	Ki67+	 6296 15292
11838	0	0	Ki67+	 6298 15659
11839	0	0	Ki67+	 6311 15063
11840	0	0	Ki67+	 6312 15093
11841	0	0	Ki67+	 6313 15615
11842	0	0	Ki67+	 6314 15166
11843	0	0	Ki67+	 6327 15155
11844	0	0	Ki67+	 6331 15122
11845	0	0	Ki67+	 6334 15043
11846	0	0	Ki67+	 6336 15174
11847	0	0	Ki67+	 6337 15208
11848	0	0	Ki67+	 6344 15638
11849	0	0	Ki67+	 6344 15673
11850	0	0	Ki67+	 6346 15028
11851	0	0	Ki67+	 6350 15084
11852	0	0	Ki67+	 6353 15352
11853	0	0	Ki67+	 6354 15062
11854	0	0	Ki67+	 6356 15133
11855	0	0	Ki67+	 6357 15188
11856	0	0	Ki67+	 6357 15676
11857	0	0	Ki67+	 6358 15648
11858	0	0	Ki67+	 6366 15223
11859	0	0	Ki67+	 6368 15038
11860	0	0	Ki67+	 6369 15137
11861	0	0	Ki67+	 6369 15703
11862	0	0	Ki67+	 6377 15083
11863	0	0	Ki67+	 6380 15237
11864	0	0	Ki67+	 6382 15648
11865	0	0	Ki67+	 6385 15252
11866	0	0	Ki67+	 6385 15388
11867	0	0	Ki67+	 6393 15061
11868	0	0	Ki67+	 6402 15151
11869	0	0	Ki67+	 6402 15679
11870	0	0	Ki67+	 6404 15416
11871	0	0	Ki67+	 6409 15702
11872	0	0	Ki67+	 6414 15163
11873	0	0	Ki67+	 6414 15265
11874	0	0	Ki67+	 6415 15726
11875	0	0	Ki67+	 6424 15701
11876	0	0	Ki67+	 6425 15451
11877	0	0	Ki67+	 6426 15014
11878	0	0	Ki67+	 6429 15276
11879	0	0	Ki67+	 6435 15094
11880	0	0	Ki67+	 6435 15403
11881	0	0	Ki67+	 6435 15725
11882	0	0	Ki67+	 6437 15417
11883	0	0	Ki67+	 6444 15479
11884	0	0	Ki67+	 6448 15140
11885	0	0	Ki67+	 6452 15291
11886	0	0	Ki67+	 6454 15511
11887	0	0	Ki67+	 6455 15178
11888	0	0	Ki67+	 6464 15304
11889	0	0	Ki67+	 6466 15039
11890	0	0	Ki67+	 6469 15546
11891	0	0	Ki67+	 6472 15754
11892	0	0	Ki67+	 6484 15334
11893	0	0	Ki67+	 6484 15541
11894	0	0	Ki67+	 6486 15077
11895	0	0	Ki67+	 6491 15576
11896	0	0	Ki67+	 6493 15363
11897	0	0	Ki67+	 6496 15191
11898	0	0	Ki67+	 6501 15208
11899	0	0	Ki67+	 6506 15601
11900	0	0	Ki67+	 6506 15763
11901	0	0	Ki67+	 6515 15619
11902	0	0	Ki67+	 6518 15795
11903	0	0	Ki67+	 6524 15237
11904	0	0	Ki67+	 6531 15641
11905	0	0	Ki67+	 6531 15781
11906	0	0	Ki67+	 6545 15259
11907	0	0	Ki67+	 6547 15664
11908	0	0	Ki67+	 6562 15786
11909	0	0	Ki67+	 6566 15652
11910	0	0	Ki67+	 6567 15688
11911	0	0	Ki67+	 6577 15444
11912	0	0	Ki67+	 6583 15792
11913	0	0	Ki67+	 6584 15668
11914	0	0	Ki67+	 6592 15300
11915	0	0	Ki67+	 6600 15307
11916	0	0	Ki67+	 6600 15707
11917	0	0	Ki67+	 6603 15074
11918	0	0	Ki67+	 6604 15463
11919	0	0	Ki67+	 6613 15314
11920	0	0	Ki67+	 6620 15041
11921	0	0	Ki67+	 6623 15791
11922	0	0	Ki67+	 5830 16118
11923	0	0	Ki67+	 5832 16561
11924	0	0	Ki67+	 5833 15979
11925	0	0	Ki67+	 5838 16548
11926	0	0	Ki67+	 5842 16333
11927	0	0	Ki67+	 5845 16030
11928	0	0	Ki67+	 5849 16146
11929	0	0	Ki67+	 5857 15971
11930	0	0	Ki67+	 5858 16573
11931	0	0	Ki67+	 5860 16176
11932	0	0	Ki67+	 5870 16043
11933	0	0	Ki67+	 5875 16565
11934	0	0	Ki67+	 5878 15890
11935	0	0	Ki67+	 5885 16161
11936	0	0	Ki67+	 5886 16002
11937	0	0	Ki67+	 5895 16191
11938	0	0	Ki67+	 5898 16065
11939	0	0	Ki67+	 5904 15895
11940	0	0	Ki67+	 5904 15972
11941	0	0	Ki67+	 5907 16212
11942	0	0	Ki67+	 5909 15937
11943	0	0	Ki67+	 5917 16058
11944	0	0	Ki67+	 5926 16231
11945	0	0	Ki67+	 5929 15952
11946	0	0	Ki67+	 5933 15983
11947	0	0	Ki67+	 5934 16089
11948	0	0	Ki67+	 5942 16078
11949	0	0	Ki67+	 5942 16252
11950	0	0	Ki67+	 5946 15963
11951	0	0	Ki67+	 5958 15935
11952	0	0	Ki67+	 5958 16256
11953	0	0	Ki67+	 5961 15998
11954	0	0	Ki67+	 5964 16106
11955	0	0	Ki67+	 5967 16081
11956	0	0	Ki67+	 5968 16275
11957	0	0	Ki67+	 5971 15960
11958	0	0	Ki67+	 5982 16004
11959	0	0	Ki67+	 5985 16152
11960	0	0	Ki67+	 5987 16115
11961	0	0	Ki67+	 5989 16530
11962	0	0	Ki67+	 5992 16306
11963	0	0	Ki67+	 6000 16354
11964	0	0	Ki67+	 6001 15975
11965	0	0	Ki67+	 6001 16012
11966	0	0	Ki67+	 6003 16031
11967	0	0	Ki67+	 6005 15961
11968	0	0	Ki67+	 6005 16336
11969	0	0	Ki67+	 6007 16117
11970	0	0	Ki67+	 6018 16142
11971	0	0	Ki67+	 6020 16366
11972	0	0	Ki67+	 6021 16097
11973	0	0	Ki67+	 6027 16162
11974	0	0	Ki67+	 6032 16021
11975	0	0	Ki67+	 6032 16216
11976	0	0	Ki67+	 6035 15843
11977	0	0	Ki67+	 6035 16060
11978	0	0	Ki67+	 6040 16394
11979	0	0	Ki67+	 6055 15879
11980	0	0	Ki67+	 6055 16043
11981	0	0	Ki67+	 6058 16158
11982	0	0	Ki67+	 6060 16119
11983	0	0	Ki67+	 6067 16060
11984	0	0	Ki67+	 6067 16171
11985	0	0	Ki67+	 6072 16089
11986	0	0	Ki67+	 6073 16153
11987	0	0	Ki67+	 6078 16179
11988	0	0	Ki67+	 6082 16439
11989	0	0	Ki67+	 6084 16278
11990	0	0	Ki67+	 6087 15818
11991	0	0	Ki67+	 6088 16452
11992	0	0	Ki67+	 6090 16075
11993	0	0	Ki67+	 6096 16152
11994	0	0	Ki67+	 6101 16187
11995	0	0	Ki67+	 6102 16043
11996	0	0	Ki67+	 6105 15835
11997	0	0	Ki67+	 6107 16200
11998	0	0	Ki67+	 6114 15900
11999	0	0	Ki67+	 6115 16319
12000	0	0	Ki67+	 6117 16044
12001	0	0	Ki67+	 6120 16097
12002	0	0	Ki67+	 6124 15927
12003	0	0	Ki67+	 6124 16472
12004	0	0	Ki67+	 6125 15863
12005	0	0	Ki67+	 6132 16043
12006	0	0	Ki67+	 6132 16179
12007	0	0	Ki67+	 6135 16206
12008	0	0	Ki67+	 6137 16063
12009	0	0	Ki67+	 6141 16452
12010	0	0	Ki67+	 6144 16092
12011	0	0	Ki67+	 6144 16135
12012	0	0	Ki67+	 6159 15816
12013	0	0	Ki67+	 6160 15943
12014	0	0	Ki67+	 6164 15973
12015	0	0	Ki67+	 6164 16473
12016	0	0	Ki67+	 6166 16008
12017	0	0	Ki67+	 6167 16073
12018	0	0	Ki67+	 6171 16029
12019	0	0	Ki67+	 6175 16147
12020	0	0	Ki67+	 6177 16230
12021	0	0	Ki67+	 6186 15992
12022	0	0	Ki67+	 6195 15839
12023	0	0	Ki67+	 6195 16026
12024	0	0	Ki67+	 6196 16170
12025	0	0	Ki67+	 6197 16350
12026	0	0	Ki67+	 6198 16237
12027	0	0	Ki67+	 6206 16475
12028	0	0	Ki67+	 6211 15867
12029	0	0	Ki67+	 6214 16175
12030	0	0	Ki67+	 6216 16100
12031	0	0	Ki67+	 6217 16402
12032	0	0	Ki67+	 6219 15823
12033	0	0	Ki67+	 6219 16019
12034	0	0	Ki67+	 6225 16199
12035	0	0	Ki67+	 6227 16411
12036	0	0	Ki67+	 6228 15891
12037	0	0	Ki67+	 6233 16009
12038	0	0	Ki67+	 6237 15992
12039	0	0	Ki67+	 6237 16166
12040	0	0	Ki67+	 6239 16253
12041	0	0	Ki67+	 6244 16287
12042	0	0	Ki67+	 6245 16154
12043	0	0	Ki67+	 6245 16228
12044	0	0	Ki67+	 6247 15907
12045	0	0	Ki67+	 6247 16183
12046	0	0	Ki67+	 6250 15983
12047	0	0	Ki67+	 6251 16272
12048	0	0	Ki67+	 6252 15834
12049	0	0	Ki67+	 6254 16402
12050	0	0	Ki67+	 6254 16440
12051	0	0	Ki67+	 6255 15813
12052	0	0	Ki67+	 6256 16360
12053	0	0	Ki67+	 6259 16580
12054	0	0	Ki67+	 6262 16155
12055	0	0	Ki67+	 6265 16024
12056	0	0	Ki67+	 6267 16191
12057	0	0	Ki67+	 6273 16534
12058	0	0	Ki67+	 6280 16273
12059	0	0	Ki67+	 6280 16387
12060	0	0	Ki67+	 6282 16479
12061	0	0	Ki67+	 6285 15842
12062	0	0	Ki67+	 6285 16139
12063	0	0	Ki67+	 6285 16228
12064	0	0	Ki67+	 6285 16407
12065	0	0	Ki67+	 6288 16337
12066	0	0	Ki67+	 6290 15938
12067	0	0	Ki67+	 6290 16044
12068	0	0	Ki67+	 6293 16087
12069	0	0	Ki67+	 6297 15870
12070	0	0	Ki67+	 6298 16061
12071	0	0	Ki67+	 6298 16371
12072	0	0	Ki67+	 6302 16494
12073	0	0	Ki67+	 6306 15889
12074	0	0	Ki67+	 6306 16360
12075	0	0	Ki67+	 6307 16388
12076	0	0	Ki67+	 6309 16254
12077	0	0	Ki67+	 6310 16153
12078	0	0	Ki67+	 6313 16285
12079	0	0	Ki67+	 6314 15859
12080	0	0	Ki67+	 6315 15951
12081	0	0	Ki67+	 6317 15919
12082	0	0	Ki67+	 6317 16047
12083	0	0	Ki67+	 6321 15888
12084	0	0	Ki67+	 6322 16505
12085	0	0	Ki67+	 6324 16242
12086	0	0	Ki67+	 6326 16009
12087	0	0	Ki67+	 6327 16366
12088	0	0	Ki67+	 6327 16420
12089	0	0	Ki67+	 6332 16089
12090	0	0	Ki67+	 6333 15959
12091	0	0	Ki67+	 6333 16303
12092	0	0	Ki67+	 6334 15930
12093	0	0	Ki67+	 6336 16267
12094	0	0	Ki67+	 6339 15908
12095	0	0	Ki67+	 6342 15843
12096	0	0	Ki67+	 6342 16296
12097	0	0	Ki67+	 6343 16591
12098	0	0	Ki67+	 6352 15948
12099	0	0	Ki67+	 6352 16389
12100	0	0	Ki67+	 6355 16528
12101	0	0	Ki67+	 6356 16117
12102	0	0	Ki67+	 6357 16067
12103	0	0	Ki67+	 6358 16510
12104	0	0	Ki67+	 6364 16101
12105	0	0	Ki67+	 6368 16375
12106	0	0	Ki67+	 6369 15953
12107	0	0	Ki67+	 6369 16607
12108	0	0	Ki67+	 6371 16076
12109	0	0	Ki67+	 6371 16250
12110	0	0	Ki67+	 6372 16308
12111	0	0	Ki67+	 6372 16534
12112	0	0	Ki67+	 6376 16478
12113	0	0	Ki67+	 6379 16048
12114	0	0	Ki67+	 6379 16135
12115	0	0	Ki67+	 6381 16267
12116	0	0	Ki67+	 6387 16520
12117	0	0	Ki67+	 6393 16501
12118	0	0	Ki67+	 6394 15902
12119	0	0	Ki67+	 6396 16462
12120	0	0	Ki67+	 6399 16100
12121	0	0	Ki67+	 6399 16394
12122	0	0	Ki67+	 6400 16149
12123	0	0	Ki67+	 6401 16279
12124	0	0	Ki67+	 6402 16421
12125	0	0	Ki67+	 6405 16076
12126	0	0	Ki67+	 6407 16134
12127	0	0	Ki67+	 6414 16216
12128	0	0	Ki67+	 6415 16303
12129	0	0	Ki67+	 6417 16182
12130	0	0	Ki67+	 6417 16535
12131	0	0	Ki67+	 6418 16125
12132	0	0	Ki67+	 6420 16424
12133	0	0	Ki67+	 6422 16575
12134	0	0	Ki67+	 6423 16487
12135	0	0	Ki67+	 6429 16464
12136	0	0	Ki67+	 6433 16396
12137	0	0	Ki67+	 6437 16328
12138	0	0	Ki67+	 6439 16560
12139	0	0	Ki67+	 6441 16142
12140	0	0	Ki67+	 6441 16460
12141	0	0	Ki67+	 6442 16489
12142	0	0	Ki67+	 6443 16513
12143	0	0	Ki67+	 6450 16431
12144	0	0	Ki67+	 6451 16541
12145	0	0	Ki67+	 6454 16288
12146	0	0	Ki67+	 6457 16493
12147	0	0	Ki67+	 6461 16180
12148	0	0	Ki67+	 6464 15878
12149	0	0	Ki67+	 6466 16355
12150	0	0	Ki67+	 6468 16227
12151	0	0	Ki67+	 6469 16569
12152	0	0	Ki67+	 6472 16438
12153	0	0	Ki67+	 6476 16456
12154	0	0	Ki67+	 6480 16544
12155	0	0	Ki67+	 6483 16599
12156	0	0	Ki67+	 6491 16185
12157	0	0	Ki67+	 6492 16463
12158	0	0	Ki67+	 6500 16368
12159	0	0	Ki67+	 6501 15892
12160	0	0	Ki67+	 6501 16412
12161	0	0	Ki67+	 6505 16192
12162	0	0	Ki67+	 6508 16547
12163	0	0	Ki67+	 6510 16477
12164	0	0	Ki67+	 6513 16079
12165	0	0	Ki67+	 6515 16495
12166	0	0	Ki67+	 6515 16579
12167	0	0	Ki67+	 6518 16557
12168	0	0	Ki67+	 6523 15909
12169	0	0	Ki67+	 6529 16220
12170	0	0	Ki67+	 6529 16256
12171	0	0	Ki67+	 6533 16592
12172	0	0	Ki67+	 6534 16484
12173	0	0	Ki67+	 6549 16568
12174	0	0	Ki67+	 6550 16400
12175	0	0	Ki67+	 6551 16477
12176	0	0	Ki67+	 6553 16159
12177	0	0	Ki67+	 6558 15977
12178	0	0	Ki67+	 6560 16173
12179	0	0	Ki67+	 6561 15815
12180	0	0	Ki67+	 6561 15931
12181	0	0	Ki67+	 6564 16241
12182	0	0	Ki67+	 6579 16462
12183	0	0	Ki67+	 6580 16503
12184	0	0	Ki67+	 6585 16182
12185	0	0	Ki67+	 6587 16253
12186	0	0	Ki67+	 6599 16561
12187	0	0	Ki67+	 6601 16092
12188	0	0	Ki67+	 6606 15828
12189	0	0	Ki67+	 6609 15865
12190	0	0	Ki67+	 6609 16477
12191	0	0	Ki67+	 6609 16505
12192	0	0	Ki67+	 6611 16209
12193	0	0	Ki67+	 6612 16528
12194	0	0	Ki67+	 6613 16575
12195	0	0	Ki67+	 6616 16266
12196	0	0	Ki67+	 6621 16512
12197	0	0	Ki67+	 5828 17157
12198	0	0	Ki67+	 5834 16661
12199	0	0	Ki67+	 5835 16620
12200	0	0	Ki67+	 5836 17227
12201	0	0	Ki67+	 5840 17090
12202	0	0	Ki67+	 5840 17176
12203	0	0	Ki67+	 5846 17147
12204	0	0	Ki67+	 5848 17279
12205	0	0	Ki67+	 5849 17113
12206	0	0	Ki67+	 5861 17204
12207	0	0	Ki67+	 5862 17164
12208	0	0	Ki67+	 5865 16931
12209	0	0	Ki67+	 5865 17305
12210	0	0	Ki67+	 5868 17232
12211	0	0	Ki67+	 5873 17189
12212	0	0	Ki67+	 5878 17330
12213	0	0	Ki67+	 5879 16614
12214	0	0	Ki67+	 5882 17143
12215	0	0	Ki67+	 5888 17157
12216	0	0	Ki67+	 5890 17277
12217	0	0	Ki67+	 5896 17293
12218	0	0	Ki67+	 5904 17144
12219	0	0	Ki67+	 5904 17207
12220	0	0	Ki67+	 5904 17372
12221	0	0	Ki67+	 5907 17358
12222	0	0	Ki67+	 5908 16626
12223	0	0	Ki67+	 5913 17171
12224	0	0	Ki67+	 5919 17243
12225	0	0	Ki67+	 5919 17329
12226	0	0	Ki67+	 5923 17274
12227	0	0	Ki67+	 5925 17302
12228	0	0	Ki67+	 5930 17211
12229	0	0	Ki67+	 5937 17299
12230	0	0	Ki67+	 5940 17224
12231	0	0	Ki67+	 5941 16638
12232	0	0	Ki67+	 5943 17165
12233	0	0	Ki67+	 5943 17175
12234	0	0	Ki67+	 5946 17264
12235	0	0	Ki67+	 5946 17393
12236	0	0	Ki67+	 5947 17290
12237	0	0	Ki67+	 5949 16849
12238	0	0	Ki67+	 5964 17188
12239	0	0	Ki67+	 5972 17225
12240	0	0	Ki67+	 5977 17311
12241	0	0	Ki67+	 5978 16831
12242	0	0	Ki67+	 5978 16982
12243	0	0	Ki67+	 5998 17353
12244	0	0	Ki67+	 6002 17283
12245	0	0	Ki67+	 6004 17256
12246	0	0	Ki67+	 6021 17199
12247	0	0	Ki67+	 6023 17336
12248	0	0	Ki67+	 6025 17310
12249	0	0	Ki67+	 6027 17300
12250	0	0	Ki67+	 6032 17243
12251	0	0	Ki67+	 6037 17360
12252	0	0	Ki67+	 6040 17214
12253	0	0	Ki67+	 6041 17269
12254	0	0	Ki67+	 6043 17386
12255	0	0	Ki67+	 6052 16957
12256	0	0	Ki67+	 6053 17260
12257	0	0	Ki67+	 6054 17300
12258	0	0	Ki67+	 6055 17366
12259	0	0	Ki67+	 6062 17282
12260	0	0	Ki67+	 6062 17320
12261	0	0	Ki67+	 6079 17293
12262	0	0	Ki67+	 6085 17391
12263	0	0	Ki67+	 6089 17334
12264	0	0	Ki67+	 6090 17050
12265	0	0	Ki67+	 6090 17082
12266	0	0	Ki67+	 6096 17357
12267	0	0	Ki67+	 6098 17270
12268	0	0	Ki67+	 6102 17307
12269	0	0	Ki67+	 6105 16649
12270	0	0	Ki67+	 6123 17073
12271	0	0	Ki67+	 6126 16647
12272	0	0	Ki67+	 6126 16666
12273	0	0	Ki67+	 6127 17377
12274	0	0	Ki67+	 6134 16893
12275	0	0	Ki67+	 6138 17089
12276	0	0	Ki67+	 6143 16677
12277	0	0	Ki67+	 6151 17342
12278	0	0	Ki67+	 6153 17061
12279	0	0	Ki67+	 6154 17400
12280	0	0	Ki67+	 6156 16738
12281	0	0	Ki67+	 6161 16706
12282	0	0	Ki67+	 6165 16745
12283	0	0	Ki67+	 6167 17361
12284	0	0	Ki67+	 6177 16699
12285	0	0	Ki67+	 6177 16775
12286	0	0	Ki67+	 6179 17075
12287	0	0	Ki67+	 6186 16731
12288	0	0	Ki67+	 6188 17114
12289	0	0	Ki67+	 6189 16782
12290	0	0	Ki67+	 6191 16746
12291	0	0	Ki67+	 6192 16811
12292	0	0	Ki67+	 6194 16676
12293	0	0	Ki67+	 6197 17392
12294	0	0	Ki67+	 6201 17031
12295	0	0	Ki67+	 6205 16715
12296	0	0	Ki67+	 6209 17172
12297	0	0	Ki67+	 6212 17083
12298	0	0	Ki67+	 6213 16835
12299	0	0	Ki67+	 6216 16821
12300	0	0	Ki67+	 6230 16870
12301	0	0	Ki67+	 6231 16699
12302	0	0	Ki67+	 6234 16808
12303	0	0	Ki67+	 6239 16823
12304	0	0	Ki67+	 6239 16904
12305	0	0	Ki67+	 6248 16880
12306	0	0	Ki67+	 6252 17071
12307	0	0	Ki67+	 6255 16911
12308	0	0	Ki67+	 6255 17358
12309	0	0	Ki67+	 6262 17012
12310	0	0	Ki67+	 6269 16716
12311	0	0	Ki67+	 6271 16939
12312	0	0	Ki67+	 6273 16827
12313	0	0	Ki67+	 6278 16871
12314	0	0	Ki67+	 6280 17123
12315	0	0	Ki67+	 6282 16927
12316	0	0	Ki67+	 6282 17184
12317	0	0	Ki67+	 6284 16949
12318	0	0	Ki67+	 6287 16903
12319	0	0	Ki67+	 6289 17011
12320	0	0	Ki67+	 6296 16982
12321	0	0	Ki67+	 6298 17026
12322	0	0	Ki67+	 6298 17076
12323	0	0	Ki67+	 6301 16731
12324	0	0	Ki67+	 6301 17061
12325	0	0	Ki67+	 6303 16825
12326	0	0	Ki67+	 6304 16852
12327	0	0	Ki67+	 6310 17232
12328	0	0	Ki67+	 6317 16876
12329	0	0	Ki67+	 6319 16960
12330	0	0	Ki67+	 6319 17022
12331	0	0	Ki67+	 6323 16993
12332	0	0	Ki67+	 6324 17039
12333	0	0	Ki67+	 6334 16805
12334	0	0	Ki67+	 6335 17107
12335	0	0	Ki67+	 6336 16733
12336	0	0	Ki67+	 6339 16858
12337	0	0	Ki67+	 6340 17337
12338	0	0	Ki67+	 6345 17027
12339	0	0	Ki67+	 6349 16973
12340	0	0	Ki67+	 6352 17036
12341	0	0	Ki67+	 6355 16774
12342	0	0	Ki67+	 6357 16834
12343	0	0	Ki67+	 6358 16818
12344	0	0	Ki67+	 6358 17375
12345	0	0	Ki67+	 6359 17062
12346	0	0	Ki67+	 6361 16759
12347	0	0	Ki67+	 6363 17113
12348	0	0	Ki67+	 6370 17026
12349	0	0	Ki67+	 6372 16762
12350	0	0	Ki67+	 6373 17094
12351	0	0	Ki67+	 6377 16614
12352	0	0	Ki67+	 6381 16785
12353	0	0	Ki67+	 6385 16858
12354	0	0	Ki67+	 6392 16986
12355	0	0	Ki67+	 6399 17054
12356	0	0	Ki67+	 6400 16630
12357	0	0	Ki67+	 6405 17092
12358	0	0	Ki67+	 6406 16875
12359	0	0	Ki67+	 6411 17104
12360	0	0	Ki67+	 6412 16855
12361	0	0	Ki67+	 6418 16930
12362	0	0	Ki67+	 6424 16645
12363	0	0	Ki67+	 6428 17000
12364	0	0	Ki67+	 6430 16881
12365	0	0	Ki67+	 6431 17075
12366	0	0	Ki67+	 6432 16897
12367	0	0	Ki67+	 6432 16976
12368	0	0	Ki67+	 6433 17041
12369	0	0	Ki67+	 6439 16856
12370	0	0	Ki67+	 6443 17136
12371	0	0	Ki67+	 6444 16911
12372	0	0	Ki67+	 6447 17050
12373	0	0	Ki67+	 6449 17165
12374	0	0	Ki67+	 6450 16675
12375	0	0	Ki67+	 6450 16929
12376	0	0	Ki67+	 6450 17345
12377	0	0	Ki67+	 6454 16989
12378	0	0	Ki67+	 6458 16843
12379	0	0	Ki67+	 6458 16887
12380	0	0	Ki67+	 6465 17073
12381	0	0	Ki67+	 6467 17098
12382	0	0	Ki67+	 6469 16904
12383	0	0	Ki67+	 6470 17021
12384	0	0	Ki67+	 6470 17135
12385	0	0	Ki67+	 6471 16612
12386	0	0	Ki67+	 6473 16981
12387	0	0	Ki67+	 6476 16876
12388	0	0	Ki67+	 6480 16737
12389	0	0	Ki67+	 6481 17184
12390	0	0	Ki67+	 6481 17334
12391	0	0	Ki67+	 6485 16962
12392	0	0	Ki67+	 6489 17120
12393	0	0	Ki67+	 6490 16849
12394	0	0	Ki67+	 6494 16712
12395	0	0	Ki67+	 6495 17176
12396	0	0	Ki67+	 6496 16895
12397	0	0	Ki67+	 6501 17096
12398	0	0	Ki67+	 6502 17053
12399	0	0	Ki67+	 6503 16855
12400	0	0	Ki67+	 6505 16826
12401	0	0	Ki67+	 6510 17403
12402	0	0	Ki67+	 6516 17194
12403	0	0	Ki67+	 6519 17216
12404	0	0	Ki67+	 6525 17186
12405	0	0	Ki67+	 6527 17056
12406	0	0	Ki67+	 6527 17086
12407	0	0	Ki67+	 6529 16728
12408	0	0	Ki67+	 6532 16892
12409	0	0	Ki67+	 6537 17285
12410	0	0	Ki67+	 6544 17193
12411	0	0	Ki67+	 6544 17220
12412	0	0	Ki67+	 6545 16737
12413	0	0	Ki67+	 6546 17102
12414	0	0	Ki67+	 6551 16773
12415	0	0	Ki67+	 6551 17202
12416	0	0	Ki67+	 6563 16821
12417	0	0	Ki67+	 6564 16757
12418	0	0	Ki67+	 6564 17233
12419	0	0	Ki67+	 6568 17114
12420	0	0	Ki67+	 6569 16798
12421	0	0	Ki67+	 6573 17051
12422	0	0	Ki67+	 6573 17142
12423	0	0	Ki67+	 6576 16616
12424	0	0	Ki67+	 6576 16775
12425	0	0	Ki67+	 6577 16860
12426	0	0	Ki67+	 6580 17091
12427	0	0	Ki67+	 6581 17194
12428	0	0	Ki67+	 6594 16812
12429	0	0	Ki67+	 6596 16903
12430	0	0	Ki67+	 6596 17362
12431	0	0	Ki67+	 6597 17113
12432	0	0	Ki67+	 6599 17205
12433	0	0	Ki67+	 6600 16656
12434	0	0	Ki67+	 6601 16849
12435	0	0	Ki67+	 6602 16786
12436	0	0	Ki67+	 6602 17077
12437	0	0	Ki67+	 6602 17136
12438	0	0	Ki67+	 6605 17352
12439	0	0	Ki67+	 6608 17154
12440	0	0	Ki67+	 6610 17024
12441	0	0	Ki67+	 6620 17100
12442	0	0	Ki67+	 6622 16634
12443	0	0	Ki67+	 5825 17978
12444	0	0	Ki67+	 5828 17936
12445	0	0	Ki67+	 5832 18037
12446	0	0	Ki67+	 5839 17964
12447	0	0	Ki67+	 5844 17626
12448	0	0	Ki67+	 5845 18012
12449	0	0	Ki67+	 5846 17639
12450	0	0	Ki67+	 5848 18152
12451	0	0	Ki67+	 5849 18050
12452	0	0	Ki67+	 5851 18193
12453	0	0	Ki67+	 5857 18076
12454	0	0	Ki67+	 5860 17651
12455	0	0	Ki67+	 5860 18164
12456	0	0	Ki67+	 5861 17780
12457	0	0	Ki67+	 5867 18045
12458	0	0	Ki67+	 5873 17803
12459	0	0	Ki67+	 5892 17781
12460	0	0	Ki67+	 5894 18175
12461	0	0	Ki67+	 5903 17814
12462	0	0	Ki67+	 5911 18092
12463	0	0	Ki67+	 5924 17657
12464	0	0	Ki67+	 5927 17414
12465	0	0	Ki67+	 5927 17766
12466	0	0	Ki67+	 5927 17792
12467	0	0	Ki67+	 5928 18166
12468	0	0	Ki67+	 5930 18027
12469	0	0	Ki67+	 5932 18053
12470	0	0	Ki67+	 5934 17777
12471	0	0	Ki67+	 5935 17427
12472	0	0	Ki67+	 5938 17986
12473	0	0	Ki67+	 5943 18121
12474	0	0	Ki67+	 5946 17833
12475	0	0	Ki67+	 5949 17441
12476	0	0	Ki67+	 5950 18076
12477	0	0	Ki67+	 5951 17818
12478	0	0	Ki67+	 5953 17681
12479	0	0	Ki67+	 5955 17467
12480	0	0	Ki67+	 5962 17788
12481	0	0	Ki67+	 5973 17577
12482	0	0	Ki67+	 5974 17659
12483	0	0	Ki67+	 5975 17453
12484	0	0	Ki67+	 5975 17798
12485	0	0	Ki67+	 5977 18100
12486	0	0	Ki67+	 5978 17958
12487	0	0	Ki67+	 5979 17486
12488	0	0	Ki67+	 5980 17548
12489	0	0	Ki67+	 5982 17414
12490	0	0	Ki67+	 5983 18163
12491	0	0	Ki67+	 5985 18152
12492	0	0	Ki67+	 5992 17697
12493	0	0	Ki67+	 5993 17837
12494	0	0	Ki67+	 5994 17490
12495	0	0	Ki67+	 5994 17537
12496	0	0	Ki67+	 5995 18003
12497	0	0	Ki67+	 6000 17511
12498	0	0	Ki67+	 6003 17573
12499	0	0	Ki67+	 6006 18009
12500	0	0	Ki67+	 6008 18161
12501	0	0	Ki67+	 6014 17675
12502	0	0	Ki67+	 6014 17931
12503	0	0	Ki67+	 6021 17693
12504	0	0	Ki67+	 6032 17866
12505	0	0	Ki67+	 6033 17554
12506	0	0	Ki67+	 6033 17719
12507	0	0	Ki67+	 6033 18072
12508	0	0	Ki67+	 6044 17423
12509	0	0	Ki67+	 6045 18125
12510	0	0	Ki67+	 6048 18197
12511	0	0	Ki67+	 6054 17736
12512	0	0	Ki67+	 6055 17570
12513	0	0	Ki67+	 6055 18150
12514	0	0	Ki67+	 6056 17708
12515	0	0	Ki67+	 6057 17532
12516	0	0	Ki67+	 6066 17682
12517	0	0	Ki67+	 6070 18060
12518	0	0	Ki67+	 6071 17426
12519	0	0	Ki67+	 6072 17738
12520	0	0	Ki67+	 6076 18023
12521	0	0	Ki67+	 6080 18070
12522	0	0	Ki67+	 6082 17568
12523	0	0	Ki67+	 6085 18153
12524	0	0	Ki67+	 6086 17425
12525	0	0	Ki67+	 6090 17675
12526	0	0	Ki67+	 6093 17970
12527	0	0	Ki67+	 6100 17491
12528	0	0	Ki67+	 6102 17748
12529	0	0	Ki67+	 6105 17599
12530	0	0	Ki67+	 6106 17629
12531	0	0	Ki67+	 6109 17912
12532	0	0	Ki67+	 6111 17666
12533	0	0	Ki67+	 6112 17437
12534	0	0	Ki67+	 6115 17412
12535	0	0	Ki67+	 6117 17694
12536	0	0	Ki67+	 6119 17460
12537	0	0	Ki67+	 6123 17925
12538	0	0	Ki67+	 6124 17769
12539	0	0	Ki67+	 6125 17509
12540	0	0	Ki67+	 6125 17669
12541	0	0	Ki67+	 6130 18006
12542	0	0	Ki67+	 6131 17701
12543	0	0	Ki67+	 6134 17444
12544	0	0	Ki67+	 6138 17616
12545	0	0	Ki67+	 6144 17643
12546	0	0	Ki67+	 6144 18152
12547	0	0	Ki67+	 6145 17428
12548	0	0	Ki67+	 6145 17477
12549	0	0	Ki67+	 6145 17578
12550	0	0	Ki67+	 6149 17741
12551	0	0	Ki67+	 6149 17785
12552	0	0	Ki67+	 6149 17947
12553	0	0	Ki67+	 6153 17537
12554	0	0	Ki67+	 6155 17675
12555	0	0	Ki67+	 6159 18174
12556	0	0	Ki67+	 6163 17442
12557	0	0	Ki67+	 6164 17951
12558	0	0	Ki67+	 6166 17690
12559	0	0	Ki67+	 6166 17786
12560	0	0	Ki67+	 6172 17722
12561	0	0	Ki67+	 6173 17620
12562	0	0	Ki67+	 6174 17656
12563	0	0	Ki67+	 6175 17475
12564	0	0	Ki67+	 6176 17422
12565	0	0	Ki67+	 6180 17568
12566	0	0	Ki67+	 6182 17591
12567	0	0	Ki67+	 6184 17455
12568	0	0	Ki67+	 6184 17547
12569	0	0	Ki67+	 6185 17506
12570	0	0	Ki67+	 6187 17745
12571	0	0	Ki67+	 6187 17991
12572	0	0	Ki67+	 6192 17888
12573	0	0	Ki67+	 6193 17496
12574	0	0	Ki67+	 6194 17794
12575	0	0	Ki67+	 6195 17620
12576	0	0	Ki67+	 6199 17511
12577	0	0	Ki67+	 6200 17730
12578	0	0	Ki67+	 6203 18017
12579	0	0	Ki67+	 6209 17462
12580	0	0	Ki67+	 6210 17754
12581	0	0	Ki67+	 6212 17532
12582	0	0	Ki67+	 6219 17587
12583	0	0	Ki67+	 6221 17667
12584	0	0	Ki67+	 6225 17526
12585	0	0	Ki67+	 6225 17633
12586	0	0	Ki67+	 6226 17753
12587	0	0	Ki67+	 6230 17777
12588	0	0	Ki67+	 6230 17910
12589	0	0	Ki67+	 6236 17797
12590	0	0	Ki67+	 6240 17828
12591	0	0	Ki67+	 6248 17567
12592	0	0	Ki67+	 6250 17587
12593	0	0	Ki67+	 6251 17430
12594	0	0	Ki67+	 6255 17794
12595	0	0	Ki67+	 6259 17666
12596	0	0	Ki67+	 6260 17561
12597	0	0	Ki67+	 6261 17924
12598	0	0	Ki67+	 6262 17700
12599	0	0	Ki67+	 6263 17490
12600	0	0	Ki67+	 6264 17648
12601	0	0	Ki67+	 6266 17435
12602	0	0	Ki67+	 6268 17458
12603	0	0	Ki67+	 6268 17476
12604	0	0	Ki67+	 6269 17532
12605	0	0	Ki67+	 6274 17620
12606	0	0	Ki67+	 6275 17503
12607	0	0	Ki67+	 6276 17562
12608	0	0	Ki67+	 6279 17813
12609	0	0	Ki67+	 6280 17959
12610	0	0	Ki67+	 6280 18121
12611	0	0	Ki67+	 6282 17679
12612	0	0	Ki67+	 6282 17836
12613	0	0	Ki67+	 6287 17934
12614	0	0	Ki67+	 6289 17517
12615	0	0	Ki67+	 6289 17697
12616	0	0	Ki67+	 6290 17986
12617	0	0	Ki67+	 6294 17608
12618	0	0	Ki67+	 6298 17534
12619	0	0	Ki67+	 6299 17448
12620	0	0	Ki67+	 6299 17493
12621	0	0	Ki67+	 6300 17819
12622	0	0	Ki67+	 6309 17854
12623	0	0	Ki67+	 6315 17495
12624	0	0	Ki67+	 6321 17707
12625	0	0	Ki67+	 6324 17468
12626	0	0	Ki67+	 6324 17962
12627	0	0	Ki67+	 6329 17870
12628	0	0	Ki67+	 6341 17504
12629	0	0	Ki67+	 6344 17733
12630	0	0	Ki67+	 6349 17429
12631	0	0	Ki67+	 6352 17762
12632	0	0	Ki67+	 6357 17496
12633	0	0	Ki67+	 6358 17876
12634	0	0	Ki67+	 6362 17673
12635	0	0	Ki67+	 6369 17537
12636	0	0	Ki67+	 6379 17791
12637	0	0	Ki67+	 6389 17578
12638	0	0	Ki67+	 6389 17688
12639	0	0	Ki67+	 6390 17897
12640	0	0	Ki67+	 6392 17873
12641	0	0	Ki67+	 6406 17708
12642	0	0	Ki67+	 6406 17729
12643	0	0	Ki67+	 6407 17762
12644	0	0	Ki67+	 6416 17795
12645	0	0	Ki67+	 6420 17917
12646	0	0	Ki67+	 6421 17598
12647	0	0	Ki67+	 6425 17542
12648	0	0	Ki67+	 6434 18047
12649	0	0	Ki67+	 6442 17557
12650	0	0	Ki67+	 6450 18121
12651	0	0	Ki67+	 6455 17961
12652	0	0	Ki67+	 6457 18106
12653	0	0	Ki67+	 6458 17600
12654	0	0	Ki67+	 6468 17840
12655	0	0	Ki67+	 6472 17633
12656	0	0	Ki67+	 6481 17972
12657	0	0	Ki67+	 6482 17780
12658	0	0	Ki67+	 6487 17617
12659	0	0	Ki67+	 6496 17709
12660	0	0	Ki67+	 6498 17801
12661	0	0	Ki67+	 6499 17588
12662	0	0	Ki67+	 6508 17638
12663	0	0	Ki67+	 6510 17780
12664	0	0	Ki67+	 6512 18170
12665	0	0	Ki67+	 6519 17662
12666	0	0	Ki67+	 6523 17825
12667	0	0	Ki67+	 6530 18141
12668	0	0	Ki67+	 6543 17687
12669	0	0	Ki67+	 6557 17633
12670	0	0	Ki67+	 6557 17831
12671	0	0	Ki67+	 6564 17842
12672	0	0	Ki67+	 6566 17472
12673	0	0	Ki67+	 6567 17711
12674	0	0	Ki67+	 6572 18042
12675	0	0	Ki67+	 6595 17728
12676	0	0	Ki67+	 6597 17520
12677	0	0	Ki67+	 6611 17743
12678	0	0	Ki67+	 5826 18239
12679	0	0	Ki67+	 5827 18490
12680	0	0	Ki67+	 5827 18516
12681	0	0	Ki67+	 5827 18846
12682	0	0	Ki67+	 5831 18538
12683	0	0	Ki67+	 5835 18856
12684	0	0	Ki67+	 5836 18596
12685	0	0	Ki67+	 5836 18979
12686	0	0	Ki67+	 5838 18310
12687	0	0	Ki67+	 5841 18928
12688	0	0	Ki67+	 5843 18554
12689	0	0	Ki67+	 5844 18871
12690	0	0	Ki67+	 5847 18319
12691	0	0	Ki67+	 5849 18254
12692	0	0	Ki67+	 5853 18909
12693	0	0	Ki67+	 5855 18773
12694	0	0	Ki67+	 5860 18871
12695	0	0	Ki67+	 5861 18214
12696	0	0	Ki67+	 5865 18271
12697	0	0	Ki67+	 5866 18538
12698	0	0	Ki67+	 5868 19007
12699	0	0	Ki67+	 5869 18568
12700	0	0	Ki67+	 5869 18600
12701	0	0	Ki67+	 5870 18515
12702	0	0	Ki67+	 5876 18560
12703	0	0	Ki67+	 5878 18612
12704	0	0	Ki67+	 5879 18900
12705	0	0	Ki67+	 5881 18526
12706	0	0	Ki67+	 5885 18935
12707	0	0	Ki67+	 5886 18217
12708	0	0	Ki67+	 5886 18314
12709	0	0	Ki67+	 5889 18661
12710	0	0	Ki67+	 5891 18276
12711	0	0	Ki67+	 5892 18920
12712	0	0	Ki67+	 5893 18549
12713	0	0	Ki67+	 5894 18691
12714	0	0	Ki67+	 5898 18332
12715	0	0	Ki67+	 5901 18305
12716	0	0	Ki67+	 5902 18569
12717	0	0	Ki67+	 5906 18538
12718	0	0	Ki67+	 5906 18628
12719	0	0	Ki67+	 5912 18931
12720	0	0	Ki67+	 5918 18595
12721	0	0	Ki67+	 5924 18672
12722	0	0	Ki67+	 5928 18805
12723	0	0	Ki67+	 5929 18227
12724	0	0	Ki67+	 5937 18286
12725	0	0	Ki67+	 5939 18315
12726	0	0	Ki67+	 5939 18342
12727	0	0	Ki67+	 5939 18835
12728	0	0	Ki67+	 5940 18706
12729	0	0	Ki67+	 5942 18624
12730	0	0	Ki67+	 5942 18943
12731	0	0	Ki67+	 5942 18965
12732	0	0	Ki67+	 5946 18369
12733	0	0	Ki67+	 5947 18592
12734	0	0	Ki67+	 5948 18210
12735	0	0	Ki67+	 5957 18231
12736	0	0	Ki67+	 5957 18953
12737	0	0	Ki67+	 5962 18879
12738	0	0	Ki67+	 5963 18722
12739	0	0	Ki67+	 5966 18627
12740	0	0	Ki67+	 5968 18239
12741	0	0	Ki67+	 5973 18404
12742	0	0	Ki67+	 5974 18988
12743	0	0	Ki67+	 5975 18379
12744	0	0	Ki67+	 5975 18806
12745	0	0	Ki67+	 5977 18785
12746	0	0	Ki67+	 5982 18635
12747	0	0	Ki67+	 5986 18915
12748	0	0	Ki67+	 5987 18256
12749	0	0	Ki67+	 5987 18869
12750	0	0	Ki67+	 5991 18496
12751	0	0	Ki67+	 5991 18832
12752	0	0	Ki67+	 6000 18393
12753	0	0	Ki67+	 6002 18378
12754	0	0	Ki67+	 6002 18421
12755	0	0	Ki67+	 6007 18242
12756	0	0	Ki67+	 6007 18796
12757	0	0	Ki67+	 6014 18752
12758	0	0	Ki67+	 6014 18934
12759	0	0	Ki67+	 6016 18444
12760	0	0	Ki67+	 6018 18883
12761	0	0	Ki67+	 6024 18286
12762	0	0	Ki67+	 6025 18678
12763	0	0	Ki67+	 6032 18444
12764	0	0	Ki67+	 6033 18821
12765	0	0	Ki67+	 6034 18753
12766	0	0	Ki67+	 6037 18467
12767	0	0	Ki67+	 6037 18774
12768	0	0	Ki67+	 6039 18883
12769	0	0	Ki67+	 6040 18690
12770	0	0	Ki67+	 6041 18718
12771	0	0	Ki67+	 6041 18847
12772	0	0	Ki67+	 6042 18245
12773	0	0	Ki67+	 6044 18271
12774	0	0	Ki67+	 6044 18414
12775	0	0	Ki67+	 6048 18295
12776	0	0	Ki67+	 6048 18868
12777	0	0	Ki67+	 6055 18964
12778	0	0	Ki67+	 6060 18798
12779	0	0	Ki67+	 6061 18458
12780	0	0	Ki67+	 6062 18741
12781	0	0	Ki67+	 6062 18863
12782	0	0	Ki67+	 6065 18331
12783	0	0	Ki67+	 6068 18309
12784	0	0	Ki67+	 6068 18895
12785	0	0	Ki67+	 6071 18491
12786	0	0	Ki67+	 6076 18715
12787	0	0	Ki67+	 6077 18465
12788	0	0	Ki67+	 6077 18772
12789	0	0	Ki67+	 6083 18797
12790	0	0	Ki67+	 6085 18340
12791	0	0	Ki67+	 6085 18501
12792	0	0	Ki67+	 6089 18906
12793	0	0	Ki67+	 6089 18981
12794	0	0	Ki67+	 6094 18827
12795	0	0	Ki67+	 6096 18865
12796	0	0	Ki67+	 6103 18474
12797	0	0	Ki67+	 6107 18809
12798	0	0	Ki67+	 6110 18391
12799	0	0	Ki67+	 6110 18923
12800	0	0	Ki67+	 6111 18793
12801	0	0	Ki67+	 6114 18533
12802	0	0	Ki67+	 6114 18770
12803	0	0	Ki67+	 6114 18840
12804	0	0	Ki67+	 6114 19006
12805	0	0	Ki67+	 6115 18502
12806	0	0	Ki67+	 6117 18606
12807	0	0	Ki67+	 6124 18221
12808	0	0	Ki67+	 6124 18380
12809	0	0	Ki67+	 6124 18628
12810	0	0	Ki67+	 6127 18900
12811	0	0	Ki67+	 6130 18824
12812	0	0	Ki67+	 6137 18570
12813	0	0	Ki67+	 6138 18935
12814	0	0	Ki67+	 6140 18500
12815	0	0	Ki67+	 6140 18955
12816	0	0	Ki67+	 6143 18885
12817	0	0	Ki67+	 6149 18663
12818	0	0	Ki67+	 6153 18402
12819	0	0	Ki67+	 6156 18597
12820	0	0	Ki67+	 6157 18688
12821	0	0	Ki67+	 6163 18911
12822	0	0	Ki67+	 6164 18535
12823	0	0	Ki67+	 6165 18438
12824	0	0	Ki67+	 6165 18951
12825	0	0	Ki67+	 6167 18389
12826	0	0	Ki67+	 6169 18965
12827	0	0	Ki67+	 6170 18573
12828	0	0	Ki67+	 6178 18623
12829	0	0	Ki67+	 6179 18914
12830	0	0	Ki67+	 6179 18983
12831	0	0	Ki67+	 6181 18662
12832	0	0	Ki67+	 6181 18752
12833	0	0	Ki67+	 6191 18409
12834	0	0	Ki67+	 6191 18456
12835	0	0	Ki67+	 6192 18620
12836	0	0	Ki67+	 6193 18560
12837	0	0	Ki67+	 6194 18244
12838	0	0	Ki67+	 6194 18680
12839	0	0	Ki67+	 6196 18711
12840	0	0	Ki67+	 6198 18923
12841	0	0	Ki67+	 6199 18968
12842	0	0	Ki67+	 6202 18648
12843	0	0	Ki67+	 6203 18603
12844	0	0	Ki67+	 6209 18584
12845	0	0	Ki67+	 6212 18485
12846	0	0	Ki67+	 6216 18987
12847	0	0	Ki67+	 6218 18231
12848	0	0	Ki67+	 6221 18576
12849	0	0	Ki67+	 6222 18442
12850	0	0	Ki67+	 6222 18501
12851	0	0	Ki67+	 6225 18678
12852	0	0	Ki67+	 6226 18945
12853	0	0	Ki67+	 6227 18962
12854	0	0	Ki67+	 6238 18627
12855	0	0	Ki67+	 6239 18994
12856	0	0	Ki67+	 6240 18605
12857	0	0	Ki67+	 6243 18472
12858	0	0	Ki67+	 6245 18896
12859	0	0	Ki67+	 6245 18945
12860	0	0	Ki67+	 6247 18526
12861	0	0	Ki67+	 6248 18708
12862	0	0	Ki67+	 6253 18574
12863	0	0	Ki67+	 6256 18499
12864	0	0	Ki67+	 6257 18472
12865	0	0	Ki67+	 6259 18946
12866	0	0	Ki67+	 6264 18914
12867	0	0	Ki67+	 6267 18884
12868	0	0	Ki67+	 6269 18680
12869	0	0	Ki67+	 6273 18543
12870	0	0	Ki67+	 6284 18591
12871	0	0	Ki67+	 6286 18823
12872	0	0	Ki67+	 6289 18488
12873	0	0	Ki67+	 6289 18955
12874	0	0	Ki67+	 6292 18936
12875	0	0	Ki67+	 6300 18697
12876	0	0	Ki67+	 6301 18480
12877	0	0	Ki67+	 6305 18299
12878	0	0	Ki67+	 6305 18928
12879	0	0	Ki67+	 6306 18565
12880	0	0	Ki67+	 6306 18898
12881	0	0	Ki67+	 6307 18524
12882	0	0	Ki67+	 6307 18773
12883	0	0	Ki67+	 6310 18576
12884	0	0	Ki67+	 6310 18972
12885	0	0	Ki67+	 6313 18548
12886	0	0	Ki67+	 6314 18270
12887	0	0	Ki67+	 6315 18531
12888	0	0	Ki67+	 6316 18600
12889	0	0	Ki67+	 6320 18691
12890	0	0	Ki67+	 6322 18955
12891	0	0	Ki67+	 6326 18741
12892	0	0	Ki67+	 6327 18987
12893	0	0	Ki67+	 6329 18550
12894	0	0	Ki67+	 6335 18766
12895	0	0	Ki67+	 6339 18504
12896	0	0	Ki67+	 6339 18923
12897	0	0	Ki67+	 6340 18578
12898	0	0	Ki67+	 6341 18480
12899	0	0	Ki67+	 6346 18617
12900	0	0	Ki67+	 6346 18813
12901	0	0	Ki67+	 6347 18864
12902	0	0	Ki67+	 6350 18978
12903	0	0	Ki67+	 6351 18338
12904	0	0	Ki67+	 6353 18716
12905	0	0	Ki67+	 6354 18516
12906	0	0	Ki67+	 6354 18649
12907	0	0	Ki67+	 6355 18878
12908	0	0	Ki67+	 6363 18820
12909	0	0	Ki67+	 6364 18382
12910	0	0	Ki67+	 6365 18746
12911	0	0	Ki67+	 6365 18839
12912	0	0	Ki67+	 6368 18545
12913	0	0	Ki67+	 6368 18723
12914	0	0	Ki67+	 6368 18787
12915	0	0	Ki67+	 6369 18615
12916	0	0	Ki67+	 6370 18668
12917	0	0	Ki67+	 6372 18520
12918	0	0	Ki67+	 6375 18646
12919	0	0	Ki67+	 6377 18735
12920	0	0	Ki67+	 6379 18839
12921	0	0	Ki67+	 6384 18360
12922	0	0	Ki67+	 6385 18778
12923	0	0	Ki67+	 6387 18882
12924	0	0	Ki67+	 6389 18744
12925	0	0	Ki67+	 6392 18685
12926	0	0	Ki67+	 6393 18905
12927	0	0	Ki67+	 6395 18780
12928	0	0	Ki67+	 6396 18719
12929	0	0	Ki67+	 6397 18651
12930	0	0	Ki67+	 6399 18538
12931	0	0	Ki67+	 6403 18857
12932	0	0	Ki67+	 6406 18572
12933	0	0	Ki67+	 6408 18960
12934	0	0	Ki67+	 6414 18802
12935	0	0	Ki67+	 6415 18792
12936	0	0	Ki67+	 6416 18998
12937	0	0	Ki67+	 6419 18549
12938	0	0	Ki67+	 6420 18449
12939	0	0	Ki67+	 6420 18750
12940	0	0	Ki67+	 6420 18890
12941	0	0	Ki67+	 6421 18706
12942	0	0	Ki67+	 6430 18413
12943	0	0	Ki67+	 6432 18978
12944	0	0	Ki67+	 6438 18562
12945	0	0	Ki67+	 6445 18747
12946	0	0	Ki67+	 6445 18822
12947	0	0	Ki67+	 6446 18800
12948	0	0	Ki67+	 6447 18993
12949	0	0	Ki67+	 6449 18959
12950	0	0	Ki67+	 6451 18709
12951	0	0	Ki67+	 6454 18588
12952	0	0	Ki67+	 6455 18632
12953	0	0	Ki67+	 6456 18484
12954	0	0	Ki67+	 6458 18805
12955	0	0	Ki67+	 6463 18395
12956	0	0	Ki67+	 6465 18752
12957	0	0	Ki67+	 6468 18528
12958	0	0	Ki67+	 6469 18455
12959	0	0	Ki67+	 6474 18619
12960	0	0	Ki67+	 6474 19002
12961	0	0	Ki67+	 6479 18952
12962	0	0	Ki67+	 6480 18765
12963	0	0	Ki67+	 6482 18739
12964	0	0	Ki67+	 6483 18497
12965	0	0	Ki67+	 6484 18839
12966	0	0	Ki67+	 6485 18542
12967	0	0	Ki67+	 6487 18656
12968	0	0	Ki67+	 6488 18925
12969	0	0	Ki67+	 6491 18319
12970	0	0	Ki67+	 6493 18523
12971	0	0	Ki67+	 6505 18749
12972	0	0	Ki67+	 6506 18475
12973	0	0	Ki67+	 6507 18562
12974	0	0	Ki67+	 6507 18849
12975	0	0	Ki67+	 6511 18938
12976	0	0	Ki67+	 6515 18818
12977	0	0	Ki67+	 6517 18485
12978	0	0	Ki67+	 6518 18659
12979	0	0	Ki67+	 6522 18683
12980	0	0	Ki67+	 6525 18617
12981	0	0	Ki67+	 6527 18708
12982	0	0	Ki67+	 6527 18763
12983	0	0	Ki67+	 6531 18543
12984	0	0	Ki67+	 6536 18560
12985	0	0	Ki67+	 6538 18999
12986	0	0	Ki67+	 6541 18789
12987	0	0	Ki67+	 6548 18668
12988	0	0	Ki67+	 6550 18519
12989	0	0	Ki67+	 6552 18603
12990	0	0	Ki67+	 6555 18564
12991	0	0	Ki67+	 6555 18718
12992	0	0	Ki67+	 6556 18821
12993	0	0	Ki67+	 6562 18881
12994	0	0	Ki67+	 6567 18811
12995	0	0	Ki67+	 6567 18937
12996	0	0	Ki67+	 6568 18595
12997	0	0	Ki67+	 6568 18998
12998	0	0	Ki67+	 6577 18630
12999	0	0	Ki67+	 6581 18646
13000	0	0	Ki67+	 6582 18716
13001	0	0	Ki67+	 6584 18697
13002	0	0	Ki67+	 6585 18784
13003	0	0	Ki67+	 6587 18822
13004	0	0	Ki67+	 6597 18731
13005	0	0	Ki67+	 6604 18912
13006	0	0	Ki67+	 6607 18708
13007	0	0	Ki67+	 6608 18662
13008	0	0	Ki67+	 6612 18797
13009	0	0	Ki67+	 6620 18811
13010	0	0	Ki67+	 6623 18635
13011	0	0	Ki67+	 5831 19154
13012	0	0	Ki67+	 5839 19017
13013	0	0	Ki67+	 5841 19182
13014	0	0	Ki67+	 5843 19143
13015	0	0	Ki67+	 5856 19202
13016	0	0	Ki67+	 5863 19058
13017	0	0	Ki67+	 5864 19160
13018	0	0	Ki67+	 5867 19086
13019	0	0	Ki67+	 5870 19206
13020	0	0	Ki67+	 5874 19116
13021	0	0	Ki67+	 5887 19104
13022	0	0	Ki67+	 5888 19259
13023	0	0	Ki67+	 5895 19294
13024	0	0	Ki67+	 5905 19133
13025	0	0	Ki67+	 5906 19200
13026	0	0	Ki67+	 5913 19089
13027	0	0	Ki67+	 5913 19226
13028	0	0	Ki67+	 5915 19177
13029	0	0	Ki67+	 5920 19312
13030	0	0	Ki67+	 5927 19251
13031	0	0	Ki67+	 5932 19120
13032	0	0	Ki67+	 5935 19087
13033	0	0	Ki67+	 5942 19279
13034	0	0	Ki67+	 5943 19148
13035	0	0	Ki67+	 5944 19267
13036	0	0	Ki67+	 5946 19199
13037	0	0	Ki67+	 5947 19117
13038	0	0	Ki67+	 5959 19286
13039	0	0	Ki67+	 5962 19164
13040	0	0	Ki67+	 5973 19330
13041	0	0	Ki67+	 5988 19280
13042	0	0	Ki67+	 5990 19137
13043	0	0	Ki67+	 5991 19297
13044	0	0	Ki67+	 5998 19260
13045	0	0	Ki67+	 6005 19316
13046	0	0	Ki67+	 6010 19021
13047	0	0	Ki67+	 6017 19214
13048	0	0	Ki67+	 6027 19069
13049	0	0	Ki67+	 6028 19017
13050	0	0	Ki67+	 6028 19046
13051	0	0	Ki67+	 6032 19153
13052	0	0	Ki67+	 6040 19024
13053	0	0	Ki67+	 6043 19312
13054	0	0	Ki67+	 6048 19231
13055	0	0	Ki67+	 6055 19327
13056	0	0	Ki67+	 6057 19078
13057	0	0	Ki67+	 6067 19014
13058	0	0	Ki67+	 6071 19050
13059	0	0	Ki67+	 6078 19097
13060	0	0	Ki67+	 6082 19263
13061	0	0	Ki67+	 6094 19014
13062	0	0	Ki67+	 6097 19071
13063	0	0	Ki67+	 6100 19276
13064	0	0	Ki67+	 6106 19111
13065	0	0	Ki67+	 6109 19126
13066	0	0	Ki67+	 6109 19292
13067	0	0	Ki67+	 6120 19039
13068	0	0	Ki67+	 6129 19083
13069	0	0	Ki67+	 6139 19071
13070	0	0	Ki67+	 6140 19153
13071	0	0	Ki67+	 6141 19291
13072	0	0	Ki67+	 6150 19250
13073	0	0	Ki67+	 6158 19078
13074	0	0	Ki67+	 6164 19168
13075	0	0	Ki67+	 6166 19315
13076	0	0	Ki67+	 6173 19123
13077	0	0	Ki67+	 6173 19296
13078	0	0	Ki67+	 6181 19089
13079	0	0	Ki67+	 6191 19188
13080	0	0	Ki67+	 6204 19125
13081	0	0	Ki67+	 6204 19330
13082	0	0	Ki67+	 6208 19104
13083	0	0	Ki67+	 6210 19307
13084	0	0	Ki67+	 6216 19215
13085	0	0	Ki67+	 6230 19318
13086	0	0	Ki67+	 6233 19111
13087	0	0	Ki67+	 6241 19140
13088	0	0	Ki67+	 6241 19286
13089	0	0	Ki67+	 6244 19177
13090	0	0	Ki67+	 6249 19249
13091	0	0	Ki67+	 6255 19020
13092	0	0	Ki67+	 6257 19325
13093	0	0	Ki67+	 6261 19210
13094	0	0	Ki67+	 6263 19269
13095	0	0	Ki67+	 6266 19038
13096	0	0	Ki67+	 6275 19063
13097	0	0	Ki67+	 6275 19178
13098	0	0	Ki67+	 6282 19032
13099	0	0	Ki67+	 6291 19224
13100	0	0	Ki67+	 6291 19290
13101	0	0	Ki67+	 6293 19049
13102	0	0	Ki67+	 6305 19192
13103	0	0	Ki67+	 6308 19045
13104	0	0	Ki67+	 6308 19294
13105	0	0	Ki67+	 6310 19079
13106	0	0	Ki67+	 6315 19010
13107	0	0	Ki67+	 6319 19224
13108	0	0	Ki67+	 6323 19161
13109	0	0	Ki67+	 6326 19303
13110	0	0	Ki67+	 6334 19077
13111	0	0	Ki67+	 6334 19189
13112	0	0	Ki67+	 6335 19123
13113	0	0	Ki67+	 6341 19222
13114	0	0	Ki67+	 6348 19019
13115	0	0	Ki67+	 6356 19158
13116	0	0	Ki67+	 6356 19190
13117	0	0	Ki67+	 6356 19247
13118	0	0	Ki67+	 6358 19091
13119	0	0	Ki67+	 6366 19215
13120	0	0	Ki67+	 6367 19108
13121	0	0	Ki67+	 6374 19138
13122	0	0	Ki67+	 6375 19239
13123	0	0	Ki67+	 6376 19029
13124	0	0	Ki67+	 6382 19095
13125	0	0	Ki67+	 6384 19058
13126	0	0	Ki67+	 6386 19168
13127	0	0	Ki67+	 6387 19122
13128	0	0	Ki67+	 6392 19240
13129	0	0	Ki67+	 6397 19107
13130	0	0	Ki67+	 6400 19297
13131	0	0	Ki67+	 6406 19266
13132	0	0	Ki67+	 6407 19189
13133	0	0	Ki67+	 6410 19163
13134	0	0	Ki67+	 6410 19246
13135	0	0	Ki67+	 6411 19080
13136	0	0	Ki67+	 6413 19301
13137	0	0	Ki67+	 6425 19228
13138	0	0	Ki67+	 6431 19141
13139	0	0	Ki67+	 6435 19325
13140	0	0	Ki67+	 6436 19170
13141	0	0	Ki67+	 6436 19191
13142	0	0	Ki67+	 6438 19101
13143	0	0	Ki67+	 6440 19293
13144	0	0	Ki67+	 6441 19017
13145	0	0	Ki67+	 6446 19271
13146	0	0	Ki67+	 6447 19308
13147	0	0	Ki67+	 6448 19065
13148	0	0	Ki67+	 6448 19161
13149	0	0	Ki67+	 6451 19125
13150	0	0	Ki67+	 6455 19179
13151	0	0	Ki67+	 6458 19031
13152	0	0	Ki67+	 6470 19332
13153	0	0	Ki67+	 6472 19204
13154	0	0	Ki67+	 6475 19183
13155	0	0	Ki67+	 6476 19142
13156	0	0	Ki67+	 6477 19044
13157	0	0	Ki67+	 6479 19129
13158	0	0	Ki67+	 6481 19059
13159	0	0	Ki67+	 6485 19191
13160	0	0	Ki67+	 6494 19081
13161	0	0	Ki67+	 6497 19023
13162	0	0	Ki67+	 6502 19044
13163	0	0	Ki67+	 6504 19166
13164	0	0	Ki67+	 6509 19221
13165	0	0	Ki67+	 6514 19147
13166	0	0	Ki67+	 6516 19127
13167	0	0	Ki67+	 6527 19251
13168	0	0	Ki67+	 6528 19058
13169	0	0	Ki67+	 6531 19202
13170	0	0	Ki67+	 6537 19086
13171	0	0	Ki67+	 6537 19176
13172	0	0	Ki67+	 6538 19041
13173	0	0	Ki67+	 6539 19163
13174	0	0	Ki67+	 6540 19069
13175	0	0	Ki67+	 6553 19010
13176	0	0	Ki67+	 6556 19260
13177	0	0	Ki67+	 6557 19088
13178	0	0	Ki67+	 6562 19202
13179	0	0	Ki67+	 6565 19075
13180	0	0	Ki67+	 6572 19056
13181	0	0	Ki67+	 6577 19283
13182	0	0	Ki67+	 6585 19222
13183	0	0	Ki67+	 6591 19300
13184	0	0	Ki67+	 6595 19073
13185	0	0	Ki67+	 6598 19043
13186	0	0	Ki67+	 6600 19242
13187	0	0	Ki67+	 6614 19326
13188	0	0	Ki67+	 6616 19304
13189	0	0	Ki67+	 6623 19169
13190	0	0	Ki67+	 7411 4845
13191	0	0	Ki67+	 7414 4884
13192	0	0	Ki67+	 7418 4859
13193	0	0	Ki67+	 7419 4834
13194	0	0	Ki67+	 7109 6331
13195	0	0	Ki67+	 7111 6238
13196	0	0	Ki67+	 7117 6076
13197	0	0	Ki67+	 7131 6089
13198	0	0	Ki67+	 7151 6036
13199	0	0	Ki67+	 7152 6330
13200	0	0	Ki67+	 7162 6366
13201	0	0	Ki67+	 7181 5914
13202	0	0	Ki67+	 7189 6281
13203	0	0	Ki67+	 7191 5974
13204	0	0	Ki67+	 7192 6007
13205	0	0	Ki67+	 7201 5949
13206	0	0	Ki67+	 7204 6317
13207	0	0	Ki67+	 7205 5860
13208	0	0	Ki67+	 7210 5898
13209	0	0	Ki67+	 7210 5961
13210	0	0	Ki67+	 7213 6052
13211	0	0	Ki67+	 7214 6040
13212	0	0	Ki67+	 7219 6107
13213	0	0	Ki67+	 7223 5831
13214	0	0	Ki67+	 7228 5987
13215	0	0	Ki67+	 7229 5918
13216	0	0	Ki67+	 7230 6339
13217	0	0	Ki67+	 7240 5767
13218	0	0	Ki67+	 7241 5874
13219	0	0	Ki67+	 7241 5888
13220	0	0	Ki67+	 7248 5901
13221	0	0	Ki67+	 7250 6165
13222	0	0	Ki67+	 7254 5805
13223	0	0	Ki67+	 7263 6357
13224	0	0	Ki67+	 7273 5868
13225	0	0	Ki67+	 7278 6380
13226	0	0	Ki67+	 7292 6195
13227	0	0	Ki67+	 7325 6224
13228	0	0	Ki67+	 7342 6248
13229	0	0	Ki67+	 7367 6126
13230	0	0	Ki67+	 7368 6165
13231	0	0	Ki67+	 7373 6282
13232	0	0	Ki67+	 7374 6099
13233	0	0	Ki67+	 7376 6198
13234	0	0	Ki67+	 7386 6165
13235	0	0	Ki67+	 7391 6252
13236	0	0	Ki67+	 7393 6214
13237	0	0	Ki67+	 7399 6180
13238	0	0	Ki67+	 7403 6272
13239	0	0	Ki67+	 7408 6310
13240	0	0	Ki67+	 7410 6182
13241	0	0	Ki67+	 7411 6212
13242	0	0	Ki67+	 7412 6281
13243	0	0	Ki67+	 7413 6143
13244	0	0	Ki67+	 7414 5953
13245	0	0	Ki67+	 7416 5929
13246	0	0	Ki67+	 7419 5743
13247	0	0	Ki67+	 7421 6232
13248	0	0	Ki67+	 6650 7021
13249	0	0	Ki67+	 6713 6841
13250	0	0	Ki67+	 6724 7120
13251	0	0	Ki67+	 6724 7155
13252	0	0	Ki67+	 6731 6815
13253	0	0	Ki67+	 6731 7090
13254	0	0	Ki67+	 6742 6833
13255	0	0	Ki67+	 6748 6880
13256	0	0	Ki67+	 6749 6852
13257	0	0	Ki67+	 6767 6878
13258	0	0	Ki67+	 6773 6838
13259	0	0	Ki67+	 6779 7146
13260	0	0	Ki67+	 6802 6843
13261	0	0	Ki67+	 6804 6895
13262	0	0	Ki67+	 6811 6698
13263	0	0	Ki67+	 6813 6863
13264	0	0	Ki67+	 6816 6627
13265	0	0	Ki67+	 6818 6657
13266	0	0	Ki67+	 6822 6604
13267	0	0	Ki67+	 6825 6699
13268	0	0	Ki67+	 6828 6918
13269	0	0	Ki67+	 6833 6887
13270	0	0	Ki67+	 6834 6869
13271	0	0	Ki67+	 6842 6628
13272	0	0	Ki67+	 6842 6738
13273	0	0	Ki67+	 6847 6564
13274	0	0	Ki67+	 6849 6675
13275	0	0	Ki67+	 6854 6755
13276	0	0	Ki67+	 6857 6887
13277	0	0	Ki67+	 6861 6769
13278	0	0	Ki67+	 6862 6645
13279	0	0	Ki67+	 6864 6619
13280	0	0	Ki67+	 6864 6862
13281	0	0	Ki67+	 6866 6705
13282	0	0	Ki67+	 6879 6996
13283	0	0	Ki67+	 6880 6936
13284	0	0	Ki67+	 6883 6673
13285	0	0	Ki67+	 6889 6640
13286	0	0	Ki67+	 6891 6628
13287	0	0	Ki67+	 6895 6753
13288	0	0	Ki67+	 6895 6885
13289	0	0	Ki67+	 6896 6555
13290	0	0	Ki67+	 6899 6974
13291	0	0	Ki67+	 6900 6685
13292	0	0	Ki67+	 6904 6793
13293	0	0	Ki67+	 6906 6653
13294	0	0	Ki67+	 6910 6749
13295	0	0	Ki67+	 6916 6954
13296	0	0	Ki67+	 6921 6713
13297	0	0	Ki67+	 6921 6914
13298	0	0	Ki67+	 6923 6980
13299	0	0	Ki67+	 6924 6802
13300	0	0	Ki67+	 6924 7021
13301	0	0	Ki67+	 6927 6886
13302	0	0	Ki67+	 6934 6790
13303	0	0	Ki67+	 6936 6977
13304	0	0	Ki67+	 6943 6742
13305	0	0	Ki67+	 6946 6937
13306	0	0	Ki67+	 6946 7023
13307	0	0	Ki67+	 6953 6767
13308	0	0	Ki67+	 6956 7031
13309	0	0	Ki67+	 6973 6962
13310	0	0	Ki67+	 6974 7025
13311	0	0	Ki67+	 6974 7060
13312	0	0	Ki67+	 6982 6993
13313	0	0	Ki67+	 6990 6946
13314	0	0	Ki67+	 6992 7052
13315	0	0	Ki67+	 7009 6983
13316	0	0	Ki67+	 7019 6949
13317	0	0	Ki67+	 7019 7022
13318	0	0	Ki67+	 7019 7067
13319	0	0	Ki67+	 7020 6990
13320	0	0	Ki67+	 7022 7036
13321	0	0	Ki67+	 7033 6877
13322	0	0	Ki67+	 7045 7022
13323	0	0	Ki67+	 7050 7051
13324	0	0	Ki67+	 7057 7079
13325	0	0	Ki67+	 7060 7044
13326	0	0	Ki67+	 7071 6999
13327	0	0	Ki67+	 7082 7070
13328	0	0	Ki67+	 7097 7116
13329	0	0	Ki67+	 7115 7136
13330	0	0	Ki67+	 7116 6881
13331	0	0	Ki67+	 7127 6958
13332	0	0	Ki67+	 7129 6408
13333	0	0	Ki67+	 7131 6392
13334	0	0	Ki67+	 7137 7035
13335	0	0	Ki67+	 7140 7152
13336	0	0	Ki67+	 7143 7129
13337	0	0	Ki67+	 7148 6420
13338	0	0	Ki67+	 7158 7161
13339	0	0	Ki67+	 7176 6389
13340	0	0	Ki67+	 7181 6427
13341	0	0	Ki67+	 7185 6690
13342	0	0	Ki67+	 7187 7149
13343	0	0	Ki67+	 7188 6419
13344	0	0	Ki67+	 7189 6459
13345	0	0	Ki67+	 7191 6479
13346	0	0	Ki67+	 7193 6608
13347	0	0	Ki67+	 7194 6713
13348	0	0	Ki67+	 7199 6594
13349	0	0	Ki67+	 7199 6648
13350	0	0	Ki67+	 7203 6699
13351	0	0	Ki67+	 7203 7175
13352	0	0	Ki67+	 7206 6620
13353	0	0	Ki67+	 7207 6561
13354	0	0	Ki67+	 7214 6747
13355	0	0	Ki67+	 7215 6500
13356	0	0	Ki67+	 7216 6483
13357	0	0	Ki67+	 7220 6465
13358	0	0	Ki67+	 7220 6938
13359	0	0	Ki67+	 7225 6529
13360	0	0	Ki67+	 7225 6567
13361	0	0	Ki67+	 7238 7095
13362	0	0	Ki67+	 7240 7181
13363	0	0	Ki67+	 7253 6487
13364	0	0	Ki67+	 7257 6538
13365	0	0	Ki67+	 7262 6732
13366	0	0	Ki67+	 7263 6455
13367	0	0	Ki67+	 7275 6456
13368	0	0	Ki67+	 7279 6706
13369	0	0	Ki67+	 7285 6636
13370	0	0	Ki67+	 7290 6801
13371	0	0	Ki67+	 7293 6648
13372	0	0	Ki67+	 7296 6963
13373	0	0	Ki67+	 7302 6419
13374	0	0	Ki67+	 7302 6750
13375	0	0	Ki67+	 7306 6558
13376	0	0	Ki67+	 7309 6831
13377	0	0	Ki67+	 7311 6812
13378	0	0	Ki67+	 7312 7022
13379	0	0	Ki67+	 7317 6894
13380	0	0	Ki67+	 7326 6872
13381	0	0	Ki67+	 7327 6921
13382	0	0	Ki67+	 7330 6545
13383	0	0	Ki67+	 7332 6896
13384	0	0	Ki67+	 7340 6809
13385	0	0	Ki67+	 7340 6927
13386	0	0	Ki67+	 7364 6855
13387	0	0	Ki67+	 7371 6894
13388	0	0	Ki67+	 7379 7001
13389	0	0	Ki67+	 7382 7100
13390	0	0	Ki67+	 7386 6503
13391	0	0	Ki67+	 7386 6959
13392	0	0	Ki67+	 7388 7013
13393	0	0	Ki67+	 7392 7111
13394	0	0	Ki67+	 7395 6872
13395	0	0	Ki67+	 7400 6933
13396	0	0	Ki67+	 7408 6584
13397	0	0	Ki67+	 7411 6927
13398	0	0	Ki67+	 7412 7042
13399	0	0	Ki67+	 7417 6944
13400	0	0	Ki67+	 7422 7013
13401	0	0	Ki67+	 6628 7349
13402	0	0	Ki67+	 6629 7738
13403	0	0	Ki67+	 6631 7614
13404	0	0	Ki67+	 6639 7746
13405	0	0	Ki67+	 6640 7401
13406	0	0	Ki67+	 6645 7418
13407	0	0	Ki67+	 6650 7380
13408	0	0	Ki67+	 6666 7927
13409	0	0	Ki67+	 6674 7902
13410	0	0	Ki67+	 6677 7403
13411	0	0	Ki67+	 6698 7910
13412	0	0	Ki67+	 6701 7934
13413	0	0	Ki67+	 6705 7961
13414	0	0	Ki67+	 6715 7701
13415	0	0	Ki67+	 6716 7905
13416	0	0	Ki67+	 6726 7930
13417	0	0	Ki67+	 6727 7949
13418	0	0	Ki67+	 6728 7981
13419	0	0	Ki67+	 6740 7575
13420	0	0	Ki67+	 6741 7249
13421	0	0	Ki67+	 6744 7928
13422	0	0	Ki67+	 6763 7945
13423	0	0	Ki67+	 6779 7962
13424	0	0	Ki67+	 6795 7625
13425	0	0	Ki67+	 6800 7223
13426	0	0	Ki67+	 6816 7408
13427	0	0	Ki67+	 6823 7635
13428	0	0	Ki67+	 6829 7573
13429	0	0	Ki67+	 6843 7427
13430	0	0	Ki67+	 6846 7662
13431	0	0	Ki67+	 6864 7430
13432	0	0	Ki67+	 6874 7737
13433	0	0	Ki67+	 6877 7679
13434	0	0	Ki67+	 6900 7697
13435	0	0	Ki67+	 6909 7596
13436	0	0	Ki67+	 6917 7634
13437	0	0	Ki67+	 6928 7719
13438	0	0	Ki67+	 6935 7661
13439	0	0	Ki67+	 6940 7392
13440	0	0	Ki67+	 6940 7736
13441	0	0	Ki67+	 6945 7428
13442	0	0	Ki67+	 6954 7196
13443	0	0	Ki67+	 6954 7456
13444	0	0	Ki67+	 6959 7211
13445	0	0	Ki67+	 6960 7690
13446	0	0	Ki67+	 6967 7706
13447	0	0	Ki67+	 6988 7493
13448	0	0	Ki67+	 6988 7727
13449	0	0	Ki67+	 6997 7503
13450	0	0	Ki67+	 6999 7249
13451	0	0	Ki67+	 7012 7805
13452	0	0	Ki67+	 7019 7755
13453	0	0	Ki67+	 7022 7438
13454	0	0	Ki67+	 7023 7534
13455	0	0	Ki67+	 7027 7281
13456	0	0	Ki67+	 7036 7574
13457	0	0	Ki67+	 7036 7823
13458	0	0	Ki67+	 7044 7603
13459	0	0	Ki67+	 7044 7938
13460	0	0	Ki67+	 7045 7766
13461	0	0	Ki67+	 7047 7877
13462	0	0	Ki67+	 7053 7815
13463	0	0	Ki67+	 7060 7630
13464	0	0	Ki67+	 7062 7490
13465	0	0	Ki67+	 7064 7835
13466	0	0	Ki67+	 7068 7781
13467	0	0	Ki67+	 7073 7466
13468	0	0	Ki67+	 7078 7797
13469	0	0	Ki67+	 7085 7521
13470	0	0	Ki67+	 7086 7944
13471	0	0	Ki67+	 7094 7920
13472	0	0	Ki67+	 7096 7701
13473	0	0	Ki67+	 7099 7347
13474	0	0	Ki67+	 7099 7876
13475	0	0	Ki67+	 7103 7817
13476	0	0	Ki67+	 7104 7619
13477	0	0	Ki67+	 7108 7838
13478	0	0	Ki67+	 7114 7899
13479	0	0	Ki67+	 7115 7724
13480	0	0	Ki67+	 7131 7921
13481	0	0	Ki67+	 7133 7860
13482	0	0	Ki67+	 7135 7895
13483	0	0	Ki67+	 7136 7743
13484	0	0	Ki67+	 7139 7540
13485	0	0	Ki67+	 7156 7351
13486	0	0	Ki67+	 7162 7414
13487	0	0	Ki67+	 7164 7382
13488	0	0	Ki67+	 7173 7636
13489	0	0	Ki67+	 7187 7485
13490	0	0	Ki67+	 7188 7336
13491	0	0	Ki67+	 7189 7396
13492	0	0	Ki67+	 7194 7513
13493	0	0	Ki67+	 7205 7425
13494	0	0	Ki67+	 7215 7455
13495	0	0	Ki67+	 7221 7547
13496	0	0	Ki67+	 7231 7415
13497	0	0	Ki67+	 7236 7528
13498	0	0	Ki67+	 7241 7576
13499	0	0	Ki67+	 7242 7203
13500	0	0	Ki67+	 7244 7469
13501	0	0	Ki67+	 7252 7559
13502	0	0	Ki67+	 7255 7603
13503	0	0	Ki67+	 7260 7197
13504	0	0	Ki67+	 7269 7572
13505	0	0	Ki67+	 7270 7520
13506	0	0	Ki67+	 7270 7584
13507	0	0	Ki67+	 7273 7624
13508	0	0	Ki67+	 7274 7490
13509	0	0	Ki67+	 7287 7513
13510	0	0	Ki67+	 7295 7262
13511	0	0	Ki67+	 7296 7417
13512	0	0	Ki67+	 7296 7538
13513	0	0	Ki67+	 7302 7618
13514	0	0	Ki67+	 7310 7632
13515	0	0	Ki67+	 7311 7661
13516	0	0	Ki67+	 7312 7557
13517	0	0	Ki67+	 7313 7569
13518	0	0	Ki67+	 7320 7912
13519	0	0	Ki67+	 7322 7648
13520	0	0	Ki67+	 7324 7280
13521	0	0	Ki67+	 7328 7937
13522	0	0	Ki67+	 7330 7684
13523	0	0	Ki67+	 7334 7746
13524	0	0	Ki67+	 7338 7308
13525	0	0	Ki67+	 7338 7585
13526	0	0	Ki67+	 7347 7611
13527	0	0	Ki67+	 7352 7262
13528	0	0	Ki67+	 7352 7565
13529	0	0	Ki67+	 7352 7973
13530	0	0	Ki67+	 7354 7645
13531	0	0	Ki67+	 7357 7595
13532	0	0	Ki67+	 7357 7717
13533	0	0	Ki67+	 7364 7673
13534	0	0	Ki67+	 7367 7228
13535	0	0	Ki67+	 7372 7747
13536	0	0	Ki67+	 7373 7625
13537	0	0	Ki67+	 7373 7691
13538	0	0	Ki67+	 7381 7776
13539	0	0	Ki67+	 7382 7238
13540	0	0	Ki67+	 7382 7356
13541	0	0	Ki67+	 7382 7641
13542	0	0	Ki67+	 7388 7718
13543	0	0	Ki67+	 7389 7302
13544	0	0	Ki67+	 7394 7737
13545	0	0	Ki67+	 7400 7299
13546	0	0	Ki67+	 7400 7670
13547	0	0	Ki67+	 7402 7800
13548	0	0	Ki67+	 7410 7761
13549	0	0	Ki67+	 7412 7278
13550	0	0	Ki67+	 7412 7644
13551	0	0	Ki67+	 7412 7663
13552	0	0	Ki67+	 7412 7684
13553	0	0	Ki67+	 7416 7795
13554	0	0	Ki67+	 7418 7829
13555	0	0	Ki67+	 7419 7718
13556	0	0	Ki67+	 7423 7364
13557	0	0	Ki67+	 6635 8384
13558	0	0	Ki67+	 6637 8311
13559	0	0	Ki67+	 6648 8753
13560	0	0	Ki67+	 6650 8369
13561	0	0	Ki67+	 6656 8331
13562	0	0	Ki67+	 6675 8330
13563	0	0	Ki67+	 6684 8362
13564	0	0	Ki67+	 6685 8439
13565	0	0	Ki67+	 6685 8711
13566	0	0	Ki67+	 6695 8455
13567	0	0	Ki67+	 6702 8351
13568	0	0	Ki67+	 6708 8434
13569	0	0	Ki67+	 6708 8454
13570	0	0	Ki67+	 6712 8573
13571	0	0	Ki67+	 6716 8375
13572	0	0	Ki67+	 6720 8260
13573	0	0	Ki67+	 6722 8756
13574	0	0	Ki67+	 6723 8423
13575	0	0	Ki67+	 6724 8587
13576	0	0	Ki67+	 6740 8405
13577	0	0	Ki67+	 6749 8726
13578	0	0	Ki67+	 6750 8431
13579	0	0	Ki67+	 6759 8620
13580	0	0	Ki67+	 6764 8776
13581	0	0	Ki67+	 6765 8424
13582	0	0	Ki67+	 6770 8443
13583	0	0	Ki67+	 6771 8465
13584	0	0	Ki67+	 6776 8520
13585	0	0	Ki67+	 6777 8023
13586	0	0	Ki67+	 6784 8039
13587	0	0	Ki67+	 6789 8468
13588	0	0	Ki67+	 6791 8486
13589	0	0	Ki67+	 6791 8672
13590	0	0	Ki67+	 6794 8530
13591	0	0	Ki67+	 6795 7991
13592	0	0	Ki67+	 6802 8566
13593	0	0	Ki67+	 6809 8500
13594	0	0	Ki67+	 6809 8528
13595	0	0	Ki67+	 6811 8018
13596	0	0	Ki67+	 6815 8445
13597	0	0	Ki67+	 6839 8537
13598	0	0	Ki67+	 6840 8608
13599	0	0	Ki67+	 6840 8630
13600	0	0	Ki67+	 6841 8579
13601	0	0	Ki67+	 6850 8709
13602	0	0	Ki67+	 6856 8587
13603	0	0	Ki67+	 6870 8727
13604	0	0	Ki67+	 6873 8621
13605	0	0	Ki67+	 6889 8320
13606	0	0	Ki67+	 6889 8639
13607	0	0	Ki67+	 6891 8716
13608	0	0	Ki67+	 6898 8680
13609	0	0	Ki67+	 6906 8655
13610	0	0	Ki67+	 6906 8698
13611	0	0	Ki67+	 6907 8360
13612	0	0	Ki67+	 6913 8327
13613	0	0	Ki67+	 6917 8756
13614	0	0	Ki67+	 6924 8667
13615	0	0	Ki67+	 6926 8385
13616	0	0	Ki67+	 6934 8403
13617	0	0	Ki67+	 6936 8702
13618	0	0	Ki67+	 6939 8762
13619	0	0	Ki67+	 6944 8734
13620	0	0	Ki67+	 6948 8361
13621	0	0	Ki67+	 6956 8716
13622	0	0	Ki67+	 6957 8430
13623	0	0	Ki67+	 6958 8384
13624	0	0	Ki67+	 6966 8760
13625	0	0	Ki67+	 6967 8731
13626	0	0	Ki67+	 6969 8263
13627	0	0	Ki67+	 6975 8406
13628	0	0	Ki67+	 6977 8447
13629	0	0	Ki67+	 6990 8760
13630	0	0	Ki67+	 6995 8419
13631	0	0	Ki67+	 6998 8351
13632	0	0	Ki67+	 7000 8272
13633	0	0	Ki67+	 7004 8497
13634	0	0	Ki67+	 7005 8589
13635	0	0	Ki67+	 7017 8293
13636	0	0	Ki67+	 7020 8514
13637	0	0	Ki67+	 7021 8157
13638	0	0	Ki67+	 7024 8479
13639	0	0	Ki67+	 7026 8365
13640	0	0	Ki67+	 7033 8492
13641	0	0	Ki67+	 7033 8534
13642	0	0	Ki67+	 7035 8562
13643	0	0	Ki67+	 7038 8137
13644	0	0	Ki67+	 7039 8322
13645	0	0	Ki67+	 7039 8363
13646	0	0	Ki67+	 7047 8308
13647	0	0	Ki67+	 7050 8504
13648	0	0	Ki67+	 7052 8596
13649	0	0	Ki67+	 7060 8378
13650	0	0	Ki67+	 7063 8535
13651	0	0	Ki67+	 7066 8624
13652	0	0	Ki67+	 7067 8343
13653	0	0	Ki67+	 7075 8557
13654	0	0	Ki67+	 7082 8396
13655	0	0	Ki67+	 7083 8373
13656	0	0	Ki67+	 7086 8582
13657	0	0	Ki67+	 7089 8645
13658	0	0	Ki67+	 7098 8385
13659	0	0	Ki67+	 7102 8348
13660	0	0	Ki67+	 7104 8423
13661	0	0	Ki67+	 7116 8680
13662	0	0	Ki67+	 7119 8456
13663	0	0	Ki67+	 7120 8624
13664	0	0	Ki67+	 7123 8481
13665	0	0	Ki67+	 7125 8401
13666	0	0	Ki67+	 7132 8694
13667	0	0	Ki67+	 7134 8368
13668	0	0	Ki67+	 7144 8409
13669	0	0	Ki67+	 7150 8714
13670	0	0	Ki67+	 7152 8494
13671	0	0	Ki67+	 7160 8461
13672	0	0	Ki67+	 7162 7995
13673	0	0	Ki67+	 7168 8727
13674	0	0	Ki67+	 7173 8403
13675	0	0	Ki67+	 7175 8682
13676	0	0	Ki67+	 7178 8519
13677	0	0	Ki67+	 7181 8543
13678	0	0	Ki67+	 7189 8501
13679	0	0	Ki67+	 7194 8529
13680	0	0	Ki67+	 7198 8426
13681	0	0	Ki67+	 7200 8565
13682	0	0	Ki67+	 7211 8546
13683	0	0	Ki67+	 7214 8508
13684	0	0	Ki67+	 7215 8749
13685	0	0	Ki67+	 7221 8446
13686	0	0	Ki67+	 7225 8766
13687	0	0	Ki67+	 7234 8568
13688	0	0	Ki67+	 7235 8519
13689	0	0	Ki67+	 7241 8596
13690	0	0	Ki67+	 7245 8500
13691	0	0	Ki67+	 7247 8174
13692	0	0	Ki67+	 7247 8477
13693	0	0	Ki67+	 7251 8525
13694	0	0	Ki67+	 7254 8165
13695	0	0	Ki67+	 7254 8487
13696	0	0	Ki67+	 7260 8626
13697	0	0	Ki67+	 7262 8323
13698	0	0	Ki67+	 7264 8586
13699	0	0	Ki67+	 7277 8530
13700	0	0	Ki67+	 7284 8549
13701	0	0	Ki67+	 7298 8552
13702	0	0	Ki67+	 7300 8594
13703	0	0	Ki67+	 7309 8683
13704	0	0	Ki67+	 7310 8712
13705	0	0	Ki67+	 7317 8696
13706	0	0	Ki67+	 7324 8636
13707	0	0	Ki67+	 7326 8669
13708	0	0	Ki67+	 7332 8625
13709	0	0	Ki67+	 7337 8711
13710	0	0	Ki67+	 7340 8729
13711	0	0	Ki67+	 7342 8693
13712	0	0	Ki67+	 7349 8637
13713	0	0	Ki67+	 7350 8664
13714	0	0	Ki67+	 7354 8769
13715	0	0	Ki67+	 7357 8720
13716	0	0	Ki67+	 7357 8751
13717	0	0	Ki67+	 7358 8007
13718	0	0	Ki67+	 7363 7995
13719	0	0	Ki67+	 7370 8749
13720	0	0	Ki67+	 7373 8660
13721	0	0	Ki67+	 7373 8770
13722	0	0	Ki67+	 7375 8734
13723	0	0	Ki67+	 7376 8036
13724	0	0	Ki67+	 7377 8013
13725	0	0	Ki67+	 7380 8084
13726	0	0	Ki67+	 7389 8060
13727	0	0	Ki67+	 7389 8548
13728	0	0	Ki67+	 7394 8104
13729	0	0	Ki67+	 7398 8017
13730	0	0	Ki67+	 7400 8392
13731	0	0	Ki67+	 7402 8735
13732	0	0	Ki67+	 7406 8080
13733	0	0	Ki67+	 7407 8679
13734	0	0	Ki67+	 7409 8405
13735	0	0	Ki67+	 7411 8134
13736	0	0	Ki67+	 7413 8254
13737	0	0	Ki67+	 7416 8690
13738	0	0	Ki67+	 7417 8052
13739	0	0	Ki67+	 7423 8510
13740	0	0	Ki67+	 6629 9037
13741	0	0	Ki67+	 6630 8801
13742	0	0	Ki67+	 6630 8868
13743	0	0	Ki67+	 6634 9474
13744	0	0	Ki67+	 6637 9240
13745	0	0	Ki67+	 6641 8886
13746	0	0	Ki67+	 6641 9300
13747	0	0	Ki67+	 6642 9009
13748	0	0	Ki67+	 6649 9060
13749	0	0	Ki67+	 6652 8907
13750	0	0	Ki67+	 6657 9282
13751	0	0	Ki67+	 6658 8826
13752	0	0	Ki67+	 6658 8985
13753	0	0	Ki67+	 6660 9382
13754	0	0	Ki67+	 6661 8867
13755	0	0	Ki67+	 6663 9483
13756	0	0	Ki67+	 6666 9273
13757	0	0	Ki67+	 6669 9300
13758	0	0	Ki67+	 6673 9395
13759	0	0	Ki67+	 6681 8911
13760	0	0	Ki67+	 6683 9013
13761	0	0	Ki67+	 6686 9269
13762	0	0	Ki67+	 6687 9397
13763	0	0	Ki67+	 6688 9326
13764	0	0	Ki67+	 6692 8997
13765	0	0	Ki67+	 6694 8957
13766	0	0	Ki67+	 6696 8873
13767	0	0	Ki67+	 6697 8928
13768	0	0	Ki67+	 6698 8791
13769	0	0	Ki67+	 6702 9207
13770	0	0	Ki67+	 6702 9283
13771	0	0	Ki67+	 6702 9420
13772	0	0	Ki67+	 6704 8906
13773	0	0	Ki67+	 6704 9344
13774	0	0	Ki67+	 6704 9389
13775	0	0	Ki67+	 6706 8976
13776	0	0	Ki67+	 6708 8996
13777	0	0	Ki67+	 6712 9248
13778	0	0	Ki67+	 6715 9044
13779	0	0	Ki67+	 6718 9309
13780	0	0	Ki67+	 6719 9280
13781	0	0	Ki67+	 6724 9006
13782	0	0	Ki67+	 6725 9224
13783	0	0	Ki67+	 6726 9083
13784	0	0	Ki67+	 6727 8803
13785	0	0	Ki67+	 6731 9051
13786	0	0	Ki67+	 6733 8959
13787	0	0	Ki67+	 6736 9283
13788	0	0	Ki67+	 6738 9034
13789	0	0	Ki67+	 6740 9310
13790	0	0	Ki67+	 6751 8943
13791	0	0	Ki67+	 6752 9201
13792	0	0	Ki67+	 6754 9249
13793	0	0	Ki67+	 6755 9272
13794	0	0	Ki67+	 6756 8991
13795	0	0	Ki67+	 6756 9229
13796	0	0	Ki67+	 6759 8818
13797	0	0	Ki67+	 6759 9065
13798	0	0	Ki67+	 6764 9093
13799	0	0	Ki67+	 6770 9109
13800	0	0	Ki67+	 6776 9211
13801	0	0	Ki67+	 6778 9272
13802	0	0	Ki67+	 6780 9072
13803	0	0	Ki67+	 6780 9228
13804	0	0	Ki67+	 6782 9340
13805	0	0	Ki67+	 6784 9251
13806	0	0	Ki67+	 6788 9114
13807	0	0	Ki67+	 6793 9303
13808	0	0	Ki67+	 6795 9325
13809	0	0	Ki67+	 6802 8950
13810	0	0	Ki67+	 6805 9145
13811	0	0	Ki67+	 6810 8854
13812	0	0	Ki67+	 6810 9095
13813	0	0	Ki67+	 6812 9237
13814	0	0	Ki67+	 6816 8966
13815	0	0	Ki67+	 6817 9104
13816	0	0	Ki67+	 6817 9285
13817	0	0	Ki67+	 6825 8875
13818	0	0	Ki67+	 6826 8848
13819	0	0	Ki67+	 6829 8988
13820	0	0	Ki67+	 6831 9100
13821	0	0	Ki67+	 6834 9166
13822	0	0	Ki67+	 6835 9299
13823	0	0	Ki67+	 6838 9328
13824	0	0	Ki67+	 6841 9152
13825	0	0	Ki67+	 6848 9249
13826	0	0	Ki67+	 6849 9039
13827	0	0	Ki67+	 6851 9012
13828	0	0	Ki67+	 6852 9138
13829	0	0	Ki67+	 6854 9118
13830	0	0	Ki67+	 6855 9164
13831	0	0	Ki67+	 6858 8924
13832	0	0	Ki67+	 6861 8893
13833	0	0	Ki67+	 6861 8991
13834	0	0	Ki67+	 6862 9278
13835	0	0	Ki67+	 6864 9141
13836	0	0	Ki67+	 6865 8955
13837	0	0	Ki67+	 6866 9339
13838	0	0	Ki67+	 6867 9119
13839	0	0	Ki67+	 6867 9177
13840	0	0	Ki67+	 6873 9075
13841	0	0	Ki67+	 6876 9290
13842	0	0	Ki67+	 6883 9447
13843	0	0	Ki67+	 6886 9164
13844	0	0	Ki67+	 6887 9331
13845	0	0	Ki67+	 6890 9145
13846	0	0	Ki67+	 6894 8979
13847	0	0	Ki67+	 6899 8935
13848	0	0	Ki67+	 6900 8912
13849	0	0	Ki67+	 6901 8802
13850	0	0	Ki67+	 6903 9290
13851	0	0	Ki67+	 6908 9342
13852	0	0	Ki67+	 6910 9177
13853	0	0	Ki67+	 6919 8928
13854	0	0	Ki67+	 6919 8947
13855	0	0	Ki67+	 6921 9365
13856	0	0	Ki67+	 6922 8899
13857	0	0	Ki67+	 6930 9342
13858	0	0	Ki67+	 6943 8925
13859	0	0	Ki67+	 6946 8788
13860	0	0	Ki67+	 6949 9108
13861	0	0	Ki67+	 6950 8911
13862	0	0	Ki67+	 6956 9198
13863	0	0	Ki67+	 6957 9044
13864	0	0	Ki67+	 6961 9000
13865	0	0	Ki67+	 6965 8949
13866	0	0	Ki67+	 6971 8975
13867	0	0	Ki67+	 6972 9019
13868	0	0	Ki67+	 6973 9065
13869	0	0	Ki67+	 6974 8813
13870	0	0	Ki67+	 6974 9082
13871	0	0	Ki67+	 6974 9105
13872	0	0	Ki67+	 6977 8800
13873	0	0	Ki67+	 6983 9037
13874	0	0	Ki67+	 6986 8962
13875	0	0	Ki67+	 6986 9128
13876	0	0	Ki67+	 6989 8831
13877	0	0	Ki67+	 6989 9073
13878	0	0	Ki67+	 6998 8800
13879	0	0	Ki67+	 6998 8838
13880	0	0	Ki67+	 7000 9159
13881	0	0	Ki67+	 7002 9083
13882	0	0	Ki67+	 7002 9107
13883	0	0	Ki67+	 7002 9132
13884	0	0	Ki67+	 7005 8811
13885	0	0	Ki67+	 7009 8961
13886	0	0	Ki67+	 7009 9170
13887	0	0	Ki67+	 7010 8851
13888	0	0	Ki67+	 7016 8989
13889	0	0	Ki67+	 7016 9104
13890	0	0	Ki67+	 7020 9014
13891	0	0	Ki67+	 7023 8853
13892	0	0	Ki67+	 7031 8878
13893	0	0	Ki67+	 7033 9074
13894	0	0	Ki67+	 7037 8836
13895	0	0	Ki67+	 7037 9050
13896	0	0	Ki67+	 7038 9002
13897	0	0	Ki67+	 7044 8915
13898	0	0	Ki67+	 7044 9150
13899	0	0	Ki67+	 7045 8988
13900	0	0	Ki67+	 7049 9110
13901	0	0	Ki67+	 7052 8825
13902	0	0	Ki67+	 7057 9183
13903	0	0	Ki67+	 7061 8872
13904	0	0	Ki67+	 7063 9054
13905	0	0	Ki67+	 7065 9082
13906	0	0	Ki67+	 7067 8843
13907	0	0	Ki67+	 7070 8927
13908	0	0	Ki67+	 7076 9126
13909	0	0	Ki67+	 7079 8851
13910	0	0	Ki67+	 7082 9104
13911	0	0	Ki67+	 7082 9169
13912	0	0	Ki67+	 7083 9077
13913	0	0	Ki67+	 7089 8945
13914	0	0	Ki67+	 7089 9183
13915	0	0	Ki67+	 7094 8883
13916	0	0	Ki67+	 7098 9024
13917	0	0	Ki67+	 7101 9123
13918	0	0	Ki67+	 7105 9148
13919	0	0	Ki67+	 7107 9538
13920	0	0	Ki67+	 7109 9092
13921	0	0	Ki67+	 7110 8928
13922	0	0	Ki67+	 7116 8978
13923	0	0	Ki67+	 7121 9214
13924	0	0	Ki67+	 7130 8941
13925	0	0	Ki67+	 7131 8984
13926	0	0	Ki67+	 7136 9139
13927	0	0	Ki67+	 7138 9364
13928	0	0	Ki67+	 7139 9231
13929	0	0	Ki67+	 7143 8915
13930	0	0	Ki67+	 7144 9086
13931	0	0	Ki67+	 7153 9071
13932	0	0	Ki67+	 7155 8974
13933	0	0	Ki67+	 7160 9012
13934	0	0	Ki67+	 7161 8925
13935	0	0	Ki67+	 7164 8953
13936	0	0	Ki67+	 7164 9164
13937	0	0	Ki67+	 7169 9216
13938	0	0	Ki67+	 7172 9124
13939	0	0	Ki67+	 7173 9031
13940	0	0	Ki67+	 7177 9245
13941	0	0	Ki67+	 7183 8967
13942	0	0	Ki67+	 7183 9110
13943	0	0	Ki67+	 7183 9172
13944	0	0	Ki67+	 7191 9188
13945	0	0	Ki67+	 7192 9117
13946	0	0	Ki67+	 7193 8833
13947	0	0	Ki67+	 7193 8934
13948	0	0	Ki67+	 7193 9228
13949	0	0	Ki67+	 7198 9139
13950	0	0	Ki67+	 7204 8981
13951	0	0	Ki67+	 7204 9231
13952	0	0	Ki67+	 7205 8950
13953	0	0	Ki67+	 7208 9206
13954	0	0	Ki67+	 7209 9172
13955	0	0	Ki67+	 7214 8966
13956	0	0	Ki67+	 7215 9197
13957	0	0	Ki67+	 7219 9139
13958	0	0	Ki67+	 7220 9066
13959	0	0	Ki67+	 7221 9008
13960	0	0	Ki67+	 7228 8966
13961	0	0	Ki67+	 7230 9195
13962	0	0	Ki67+	 7231 9099
13963	0	0	Ki67+	 7237 9076
13964	0	0	Ki67+	 7237 9231
13965	0	0	Ki67+	 7240 9087
13966	0	0	Ki67+	 7240 9218
13967	0	0	Ki67+	 7244 9383
13968	0	0	Ki67+	 7245 9155
13969	0	0	Ki67+	 7249 9255
13970	0	0	Ki67+	 7253 8992
13971	0	0	Ki67+	 7254 9170
13972	0	0	Ki67+	 7256 9204
13973	0	0	Ki67+	 7262 9086
13974	0	0	Ki67+	 7262 9103
13975	0	0	Ki67+	 7266 9002
13976	0	0	Ki67+	 7266 9226
13977	0	0	Ki67+	 7273 9128
13978	0	0	Ki67+	 7276 9306
13979	0	0	Ki67+	 7280 9101
13980	0	0	Ki67+	 7292 8993
13981	0	0	Ki67+	 7293 9175
13982	0	0	Ki67+	 7293 9282
13983	0	0	Ki67+	 7303 9020
13984	0	0	Ki67+	 7322 9007
13985	0	0	Ki67+	 7328 9225
13986	0	0	Ki67+	 7329 9185
13987	0	0	Ki67+	 7334 9292
13988	0	0	Ki67+	 7335 9112
13989	0	0	Ki67+	 7336 9274
13990	0	0	Ki67+	 7336 9418
13991	0	0	Ki67+	 7341 9241
13992	0	0	Ki67+	 7343 8915
13993	0	0	Ki67+	 7348 9010
13994	0	0	Ki67+	 7349 9192
13995	0	0	Ki67+	 7356 9183
13996	0	0	Ki67+	 7361 9228
13997	0	0	Ki67+	 7361 9309
13998	0	0	Ki67+	 7365 9263
13999	0	0	Ki67+	 7368 9206
14000	0	0	Ki67+	 7370 9299
14001	0	0	Ki67+	 7373 9232
14002	0	0	Ki67+	 7377 9028
14003	0	0	Ki67+	 7384 9268
14004	0	0	Ki67+	 7385 8803
14005	0	0	Ki67+	 7389 9285
14006	0	0	Ki67+	 7401 9339
14007	0	0	Ki67+	 7402 8787
14008	0	0	Ki67+	 7409 9279
14009	0	0	Ki67+	 7413 9302
14010	0	0	Ki67+	 7414 9249
14011	0	0	Ki67+	 7423 9334
14012	0	0	Ki67+	 6625 10093
14013	0	0	Ki67+	 6629 9832
14014	0	0	Ki67+	 6632 10109
14015	0	0	Ki67+	 6635 9798
14016	0	0	Ki67+	 6638 9968
14017	0	0	Ki67+	 6639 10153
14018	0	0	Ki67+	 6640 9745
14019	0	0	Ki67+	 6647 10023
14020	0	0	Ki67+	 6648 10123
14021	0	0	Ki67+	 6650 10318
14022	0	0	Ki67+	 6654 10065
14023	0	0	Ki67+	 6658 10173
14024	0	0	Ki67+	 6663 10033
14025	0	0	Ki67+	 6677 9845
14026	0	0	Ki67+	 6686 10047
14027	0	0	Ki67+	 6695 10024
14028	0	0	Ki67+	 6696 10111
14029	0	0	Ki67+	 6702 10056
14030	0	0	Ki67+	 6707 9813
14031	0	0	Ki67+	 6708 10185
14032	0	0	Ki67+	 6710 10042
14033	0	0	Ki67+	 6714 10286
14034	0	0	Ki67+	 6716 9938
14035	0	0	Ki67+	 6725 10238
14036	0	0	Ki67+	 6730 10068
14037	0	0	Ki67+	 6735 9843
14038	0	0	Ki67+	 6738 9830
14039	0	0	Ki67+	 6741 10178
14040	0	0	Ki67+	 6746 10087
14041	0	0	Ki67+	 6754 9884
14042	0	0	Ki67+	 6754 10332
14043	0	0	Ki67+	 6760 10008
14044	0	0	Ki67+	 6764 10233
14045	0	0	Ki67+	 6764 10264
14046	0	0	Ki67+	 6782 10138
14047	0	0	Ki67+	 6782 10241
14048	0	0	Ki67+	 6783 9858
14049	0	0	Ki67+	 6791 10157
14050	0	0	Ki67+	 6792 10115
14051	0	0	Ki67+	 6794 10317
14052	0	0	Ki67+	 6800 10185
14053	0	0	Ki67+	 6803 10214
14054	0	0	Ki67+	 6808 10111
14055	0	0	Ki67+	 6810 9826
14056	0	0	Ki67+	 6817 10319
14057	0	0	Ki67+	 6825 9834
14058	0	0	Ki67+	 6835 10289
14059	0	0	Ki67+	 6837 10178
14060	0	0	Ki67+	 6846 10152
14061	0	0	Ki67+	 6850 10349
14062	0	0	Ki67+	 6854 10319
14063	0	0	Ki67+	 6863 10336
14064	0	0	Ki67+	 6865 10227
14065	0	0	Ki67+	 6874 10032
14066	0	0	Ki67+	 6881 10073
14067	0	0	Ki67+	 6881 10291
14068	0	0	Ki67+	 6882 10255
14069	0	0	Ki67+	 6883 10312
14070	0	0	Ki67+	 6883 10322
14071	0	0	Ki67+	 6885 10353
14072	0	0	Ki67+	 6886 10280
14073	0	0	Ki67+	 6889 10041
14074	0	0	Ki67+	 6897 10003
14075	0	0	Ki67+	 6898 10053
14076	0	0	Ki67+	 6902 10116
14077	0	0	Ki67+	 6903 10360
14078	0	0	Ki67+	 6904 9632
14079	0	0	Ki67+	 6909 9673
14080	0	0	Ki67+	 6910 10059
14081	0	0	Ki67+	 6914 10089
14082	0	0	Ki67+	 6916 10339
14083	0	0	Ki67+	 6921 10277
14084	0	0	Ki67+	 6924 9710
14085	0	0	Ki67+	 6925 10015
14086	0	0	Ki67+	 6932 10328
14087	0	0	Ki67+	 6937 10051
14088	0	0	Ki67+	 6937 10084
14089	0	0	Ki67+	 6939 10362
14090	0	0	Ki67+	 6944 10152
14091	0	0	Ki67+	 6953 9753
14092	0	0	Ki67+	 6958 10136
14093	0	0	Ki67+	 6962 9722
14094	0	0	Ki67+	 6962 10041
14095	0	0	Ki67+	 6964 10165
14096	0	0	Ki67+	 6971 10187
14097	0	0	Ki67+	 6973 10249
14098	0	0	Ki67+	 6985 10213
14099	0	0	Ki67+	 6989 10300
14100	0	0	Ki67+	 6990 10327
14101	0	0	Ki67+	 6991 9827
14102	0	0	Ki67+	 6991 9863
14103	0	0	Ki67+	 6992 10240
14104	0	0	Ki67+	 6994 10368
14105	0	0	Ki67+	 6996 9812
14106	0	0	Ki67+	 6996 10280
14107	0	0	Ki67+	 6997 9713
14108	0	0	Ki67+	 6997 10346
14109	0	0	Ki67+	 6998 10313
14110	0	0	Ki67+	 7011 10229
14111	0	0	Ki67+	 7021 10289
14112	0	0	Ki67+	 7025 10305
14113	0	0	Ki67+	 7034 10331
14114	0	0	Ki67+	 7038 10270
14115	0	0	Ki67+	 7041 9734
14116	0	0	Ki67+	 7042 10183
14117	0	0	Ki67+	 7045 10357
14118	0	0	Ki67+	 7046 10193
14119	0	0	Ki67+	 7051 9935
14120	0	0	Ki67+	 7051 9950
14121	0	0	Ki67+	 7063 9912
14122	0	0	Ki67+	 7068 10375
14123	0	0	Ki67+	 7080 9845
14124	0	0	Ki67+	 7086 10036
14125	0	0	Ki67+	 7087 10217
14126	0	0	Ki67+	 7092 10008
14127	0	0	Ki67+	 7096 10243
14128	0	0	Ki67+	 7101 10208
14129	0	0	Ki67+	 7103 9993
14130	0	0	Ki67+	 7109 10036
14131	0	0	Ki67+	 7117 10295
14132	0	0	Ki67+	 7117 10307
14133	0	0	Ki67+	 7121 10088
14134	0	0	Ki67+	 7128 10317
14135	0	0	Ki67+	 7131 10114
14136	0	0	Ki67+	 7132 10001
14137	0	0	Ki67+	 7149 9854
14138	0	0	Ki67+	 7153 10146
14139	0	0	Ki67+	 7154 10023
14140	0	0	Ki67+	 7157 9889
14141	0	0	Ki67+	 7167 9830
14142	0	0	Ki67+	 7174 10013
14143	0	0	Ki67+	 7175 10057
14144	0	0	Ki67+	 7175 10175
14145	0	0	Ki67+	 7181 9845
14146	0	0	Ki67+	 7189 9902
14147	0	0	Ki67+	 7210 9982
14148	0	0	Ki67+	 7210 10121
14149	0	0	Ki67+	 7212 9860
14150	0	0	Ki67+	 7214 10184
14151	0	0	Ki67+	 7218 10208
14152	0	0	Ki67+	 7224 10163
14153	0	0	Ki67+	 7230 10148
14154	0	0	Ki67+	 7230 10190
14155	0	0	Ki67+	 7233 9881
14156	0	0	Ki67+	 7240 9894
14157	0	0	Ki67+	 7244 9933
14158	0	0	Ki67+	 7249 9922
14159	0	0	Ki67+	 7259 10216
14160	0	0	Ki67+	 7264 10160
14161	0	0	Ki67+	 7265 9983
14162	0	0	Ki67+	 7266 10269
14163	0	0	Ki67+	 7267 9910
14164	0	0	Ki67+	 7268 9762
14165	0	0	Ki67+	 7273 10191
14166	0	0	Ki67+	 7281 9946
14167	0	0	Ki67+	 7288 10193
14168	0	0	Ki67+	 7290 10116
14169	0	0	Ki67+	 7292 10142
14170	0	0	Ki67+	 7294 10264
14171	0	0	Ki67+	 7295 10213
14172	0	0	Ki67+	 7302 10230
14173	0	0	Ki67+	 7304 9956
14174	0	0	Ki67+	 7305 9666
14175	0	0	Ki67+	 7310 10019
14176	0	0	Ki67+	 7312 10205
14177	0	0	Ki67+	 7313 10224
14178	0	0	Ki67+	 7317 10137
14179	0	0	Ki67+	 7319 9978
14180	0	0	Ki67+	 7327 9705
14181	0	0	Ki67+	 7328 9654
14182	0	0	Ki67+	 7331 9625
14183	0	0	Ki67+	 7334 10002
14184	0	0	Ki67+	 7336 9748
14185	0	0	Ki67+	 7337 9758
14186	0	0	Ki67+	 7339 9684
14187	0	0	Ki67+	 7341 10180
14188	0	0	Ki67+	 7346 10034
14189	0	0	Ki67+	 7350 9654
14190	0	0	Ki67+	 7351 9778
14191	0	0	Ki67+	 7358 10241
14192	0	0	Ki67+	 7360 10215
14193	0	0	Ki67+	 7361 9676
14194	0	0	Ki67+	 7363 9808
14195	0	0	Ki67+	 7365 10097
14196	0	0	Ki67+	 7368 9662
14197	0	0	Ki67+	 7372 9778
14198	0	0	Ki67+	 7373 9815
14199	0	0	Ki67+	 7375 9854
14200	0	0	Ki67+	 7378 9634
14201	0	0	Ki67+	 7380 9790
14202	0	0	Ki67+	 7384 10073
14203	0	0	Ki67+	 7389 9920
14204	0	0	Ki67+	 7389 9938
14205	0	0	Ki67+	 7389 10024
14206	0	0	Ki67+	 7390 9849
14207	0	0	Ki67+	 7391 10000
14208	0	0	Ki67+	 7394 9648
14209	0	0	Ki67+	 7397 10261
14210	0	0	Ki67+	 7398 10111
14211	0	0	Ki67+	 7399 9868
14212	0	0	Ki67+	 7402 10224
14213	0	0	Ki67+	 7404 10086
14214	0	0	Ki67+	 7410 9767
14215	0	0	Ki67+	 7412 9665
14216	0	0	Ki67+	 7412 9689
14217	0	0	Ki67+	 7413 9607
14218	0	0	Ki67+	 7416 9891
14219	0	0	Ki67+	 7416 10225
14220	0	0	Ki67+	 7419 9860
14221	0	0	Ki67+	 6629 10518
14222	0	0	Ki67+	 6629 10590
14223	0	0	Ki67+	 6631 10662
14224	0	0	Ki67+	 6641 10604
14225	0	0	Ki67+	 6647 10495
14226	0	0	Ki67+	 6650 10641
14227	0	0	Ki67+	 6653 11042
14228	0	0	Ki67+	 6655 10630
14229	0	0	Ki67+	 6673 10656
14230	0	0	Ki67+	 6680 10546
14231	0	0	Ki67+	 6683 10651
14232	0	0	Ki67+	 6701 10603
14233	0	0	Ki67+	 6704 10584
14234	0	0	Ki67+	 6704 10678
14235	0	0	Ki67+	 6705 10523
14236	0	0	Ki67+	 6710 10573
14237	0	0	Ki67+	 6713 10773
14238	0	0	Ki67+	 6724 10568
14239	0	0	Ki67+	 6729 10672
14240	0	0	Ki67+	 6748 10690
14241	0	0	Ki67+	 6751 10622
14242	0	0	Ki67+	 6752 10789
14243	0	0	Ki67+	 6757 10754
14244	0	0	Ki67+	 6758 10776
14245	0	0	Ki67+	 6763 10650
14246	0	0	Ki67+	 6765 10709
14247	0	0	Ki67+	 6768 10567
14248	0	0	Ki67+	 6771 10667
14249	0	0	Ki67+	 6775 10690
14250	0	0	Ki67+	 6784 10603
14251	0	0	Ki67+	 6785 10644
14252	0	0	Ki67+	 6786 10692
14253	0	0	Ki67+	 6789 10757
14254	0	0	Ki67+	 6793 10425
14255	0	0	Ki67+	 6800 10627
14256	0	0	Ki67+	 6801 10681
14257	0	0	Ki67+	 6801 10720
14258	0	0	Ki67+	 6807 10593
14259	0	0	Ki67+	 6809 10759
14260	0	0	Ki67+	 6820 10741
14261	0	0	Ki67+	 6836 10418
14262	0	0	Ki67+	 6852 10667
14263	0	0	Ki67+	 6870 10642
14264	0	0	Ki67+	 6898 10385
14265	0	0	Ki67+	 6906 10860
14266	0	0	Ki67+	 6910 10838
14267	0	0	Ki67+	 6914 10807
14268	0	0	Ki67+	 6919 10403
14269	0	0	Ki67+	 6935 10422
14270	0	0	Ki67+	 6935 10779
14271	0	0	Ki67+	 6935 10847
14272	0	0	Ki67+	 6942 10910
14273	0	0	Ki67+	 6946 10799
14274	0	0	Ki67+	 6954 10813
14275	0	0	Ki67+	 6960 10390
14276	0	0	Ki67+	 6960 10848
14277	0	0	Ki67+	 6972 10930
14278	0	0	Ki67+	 6985 10397
14279	0	0	Ki67+	 6988 10793
14280	0	0	Ki67+	 6995 10455
14281	0	0	Ki67+	 6995 10910
14282	0	0	Ki67+	 7000 10693
14283	0	0	Ki67+	 7011 10437
14284	0	0	Ki67+	 7011 10951
14285	0	0	Ki67+	 7014 10928
14286	0	0	Ki67+	 7023 10459
14287	0	0	Ki67+	 7031 10404
14288	0	0	Ki67+	 7034 10556
14289	0	0	Ki67+	 7034 10941
14290	0	0	Ki67+	 7037 10993
14291	0	0	Ki67+	 7040 10965
14292	0	0	Ki67+	 7041 10917
14293	0	0	Ki67+	 7042 10424
14294	0	0	Ki67+	 7049 10486
14295	0	0	Ki67+	 7054 10886
14296	0	0	Ki67+	 7055 10441
14297	0	0	Ki67+	 7058 10455
14298	0	0	Ki67+	 7059 10396
14299	0	0	Ki67+	 7066 10668
14300	0	0	Ki67+	 7069 10953
14301	0	0	Ki67+	 7071 10479
14302	0	0	Ki67+	 7073 10733
14303	0	0	Ki67+	 7080 11016
14304	0	0	Ki67+	 7081 10412
14305	0	0	Ki67+	 7083 10434
14306	0	0	Ki67+	 7084 10914
14307	0	0	Ki67+	 7085 10469
14308	0	0	Ki67+	 7091 10648
14309	0	0	Ki67+	 7098 10889
14310	0	0	Ki67+	 7102 10927
14311	0	0	Ki67+	 7105 11043
14312	0	0	Ki67+	 7107 11068
14313	0	0	Ki67+	 7112 11008
14314	0	0	Ki67+	 7130 10581
14315	0	0	Ki67+	 7133 11025
14316	0	0	Ki67+	 7133 11119
14317	0	0	Ki67+	 7140 10492
14318	0	0	Ki67+	 7142 11078
14319	0	0	Ki67+	 7150 10635
14320	0	0	Ki67+	 7152 11111
14321	0	0	Ki67+	 7153 10607
14322	0	0	Ki67+	 7156 11011
14323	0	0	Ki67+	 7164 11031
14324	0	0	Ki67+	 7165 10449
14325	0	0	Ki67+	 7165 10640
14326	0	0	Ki67+	 7167 10517
14327	0	0	Ki67+	 7173 11125
14328	0	0	Ki67+	 7175 10396
14329	0	0	Ki67+	 7175 11056
14330	0	0	Ki67+	 7176 10425
14331	0	0	Ki67+	 7177 10545
14332	0	0	Ki67+	 7181 10455
14333	0	0	Ki67+	 7183 11166
14334	0	0	Ki67+	 7186 10514
14335	0	0	Ki67+	 7188 11138
14336	0	0	Ki67+	 7190 11182
14337	0	0	Ki67+	 7193 10750
14338	0	0	Ki67+	 7197 10591
14339	0	0	Ki67+	 7202 10610
14340	0	0	Ki67+	 7203 11046
14341	0	0	Ki67+	 7208 11076
14342	0	0	Ki67+	 7212 10491
14343	0	0	Ki67+	 7213 10536
14344	0	0	Ki67+	 7213 10561
14345	0	0	Ki67+	 7215 10731
14346	0	0	Ki67+	 7218 10750
14347	0	0	Ki67+	 7219 11147
14348	0	0	Ki67+	 7220 10698
14349	0	0	Ki67+	 7220 11101
14350	0	0	Ki67+	 7224 10793
14351	0	0	Ki67+	 7227 11079
14352	0	0	Ki67+	 7233 10835
14353	0	0	Ki67+	 7236 10629
14354	0	0	Ki67+	 7236 11126
14355	0	0	Ki67+	 7237 10761
14356	0	0	Ki67+	 7242 10676
14357	0	0	Ki67+	 7244 10563
14358	0	0	Ki67+	 7246 10641
14359	0	0	Ki67+	 7247 11136
14360	0	0	Ki67+	 7249 10598
14361	0	0	Ki67+	 7252 10804
14362	0	0	Ki67+	 7252 11098
14363	0	0	Ki67+	 7254 10719
14364	0	0	Ki67+	 7256 10662
14365	0	0	Ki67+	 7259 10777
14366	0	0	Ki67+	 7265 10580
14367	0	0	Ki67+	 7268 10840
14368	0	0	Ki67+	 7273 10741
14369	0	0	Ki67+	 7274 10599
14370	0	0	Ki67+	 7274 11116
14371	0	0	Ki67+	 7276 10879
14372	0	0	Ki67+	 7276 11171
14373	0	0	Ki67+	 7279 10827
14374	0	0	Ki67+	 7284 10802
14375	0	0	Ki67+	 7288 10651
14376	0	0	Ki67+	 7291 10518
14377	0	0	Ki67+	 7292 10552
14378	0	0	Ki67+	 7297 10830
14379	0	0	Ki67+	 7305 10848
14380	0	0	Ki67+	 7307 10481
14381	0	0	Ki67+	 7310 10673
14382	0	0	Ki67+	 7310 10919
14383	0	0	Ki67+	 7323 10526
14384	0	0	Ki67+	 7324 10502
14385	0	0	Ki67+	 7324 10759
14386	0	0	Ki67+	 7326 10776
14387	0	0	Ki67+	 7335 10679
14388	0	0	Ki67+	 7336 10694
14389	0	0	Ki67+	 7338 10514
14390	0	0	Ki67+	 7346 10494
14391	0	0	Ki67+	 7349 10891
14392	0	0	Ki67+	 7351 10708
14393	0	0	Ki67+	 7360 10772
14394	0	0	Ki67+	 7361 10924
14395	0	0	Ki67+	 7362 11017
14396	0	0	Ki67+	 7363 10898
14397	0	0	Ki67+	 7364 10530
14398	0	0	Ki67+	 7368 10409
14399	0	0	Ki67+	 7368 10704
14400	0	0	Ki67+	 7369 10501
14401	0	0	Ki67+	 7379 10744
14402	0	0	Ki67+	 7381 10955
14403	0	0	Ki67+	 7387 10779
14404	0	0	Ki67+	 7389 10946
14405	0	0	Ki67+	 7390 10728
14406	0	0	Ki67+	 7390 10995
14407	0	0	Ki67+	 7401 10774
14408	0	0	Ki67+	 7407 10527
14409	0	0	Ki67+	 7409 11042
14410	0	0	Ki67+	 7416 10611
14411	0	0	Ki67+	 7419 10738
14412	0	0	Ki67+	 6633 11340
14413	0	0	Ki67+	 6634 11411
14414	0	0	Ki67+	 6649 11365
14415	0	0	Ki67+	 6650 11281
14416	0	0	Ki67+	 6670 11335
14417	0	0	Ki67+	 6680 11388
14418	0	0	Ki67+	 6681 11205
14419	0	0	Ki67+	 6692 11203
14420	0	0	Ki67+	 6694 11385
14421	0	0	Ki67+	 6696 11221
14422	0	0	Ki67+	 6714 11249
14423	0	0	Ki67+	 6718 11225
14424	0	0	Ki67+	 6718 11454
14425	0	0	Ki67+	 6722 11413
14426	0	0	Ki67+	 6732 11659
14427	0	0	Ki67+	 6733 11551
14428	0	0	Ki67+	 6745 11239
14429	0	0	Ki67+	 6746 11264
14430	0	0	Ki67+	 6778 11512
14431	0	0	Ki67+	 6780 11290
14432	0	0	Ki67+	 6809 11334
14433	0	0	Ki67+	 6809 11534
14434	0	0	Ki67+	 6813 11948
14435	0	0	Ki67+	 6819 11491
14436	0	0	Ki67+	 6822 11537
14437	0	0	Ki67+	 6830 11296
14438	0	0	Ki67+	 6845 11393
14439	0	0	Ki67+	 6854 11326
14440	0	0	Ki67+	 6859 11364
14441	0	0	Ki67+	 6869 11383
14442	0	0	Ki67+	 6874 11354
14443	0	0	Ki67+	 6875 11344
14444	0	0	Ki67+	 6915 11191
14445	0	0	Ki67+	 6966 11696
14446	0	0	Ki67+	 6980 11745
14447	0	0	Ki67+	 6986 11768
14448	0	0	Ki67+	 7012 11776
14449	0	0	Ki67+	 7020 11870
14450	0	0	Ki67+	 7032 11636
14451	0	0	Ki67+	 7035 11607
14452	0	0	Ki67+	 7055 11632
14453	0	0	Ki67+	 7058 11838
14454	0	0	Ki67+	 7066 11617
14455	0	0	Ki67+	 7081 11788
14456	0	0	Ki67+	 7099 11602
14457	0	0	Ki67+	 7102 11634
14458	0	0	Ki67+	 7113 11893
14459	0	0	Ki67+	 7129 11486
14460	0	0	Ki67+	 7138 11895
14461	0	0	Ki67+	 7146 11935
14462	0	0	Ki67+	 7148 11616
14463	0	0	Ki67+	 7150 11658
14464	0	0	Ki67+	 7172 11910
14465	0	0	Ki67+	 7178 11622
14466	0	0	Ki67+	 7185 11966
14467	0	0	Ki67+	 7196 11925
14468	0	0	Ki67+	 7200 11210
14469	0	0	Ki67+	 7203 11551
14470	0	0	Ki67+	 7206 11639
14471	0	0	Ki67+	 7211 11704
14472	0	0	Ki67+	 7211 11954
14473	0	0	Ki67+	 7213 11237
14474	0	0	Ki67+	 7222 11225
14475	0	0	Ki67+	 7222 11400
14476	0	0	Ki67+	 7224 11666
14477	0	0	Ki67+	 7228 11198
14478	0	0	Ki67+	 7238 11224
14479	0	0	Ki67+	 7238 11691
14480	0	0	Ki67+	 7240 11379
14481	0	0	Ki67+	 7248 11261
14482	0	0	Ki67+	 7249 11670
14483	0	0	Ki67+	 7255 11760
14484	0	0	Ki67+	 7258 11188
14485	0	0	Ki67+	 7265 11745
14486	0	0	Ki67+	 7271 11769
14487	0	0	Ki67+	 7272 11275
14488	0	0	Ki67+	 7280 11239
14489	0	0	Ki67+	 7287 11741
14490	0	0	Ki67+	 7289 11203
14491	0	0	Ki67+	 7289 11255
14492	0	0	Ki67+	 7291 11223
14493	0	0	Ki67+	 7301 11284
14494	0	0	Ki67+	 7309 11691
14495	0	0	Ki67+	 7313 11216
14496	0	0	Ki67+	 7313 11714
14497	0	0	Ki67+	 7323 11320
14498	0	0	Ki67+	 7323 11804
14499	0	0	Ki67+	 7327 11771
14500	0	0	Ki67+	 7334 11720
14501	0	0	Ki67+	 7343 11299
14502	0	0	Ki67+	 7352 11798
14503	0	0	Ki67+	 7358 11714
14504	0	0	Ki67+	 7364 11234
14505	0	0	Ki67+	 7366 11214
14506	0	0	Ki67+	 7366 11672
14507	0	0	Ki67+	 7371 11333
14508	0	0	Ki67+	 7395 11266
14509	0	0	Ki67+	 7399 11356
14510	0	0	Ki67+	 7400 11220
14511	0	0	Ki67+	 7404 11240
14512	0	0	Ki67+	 7404 11819
14513	0	0	Ki67+	 7413 11765
14514	0	0	Ki67+	 7415 11215
14515	0	0	Ki67+	 7418 11282
14516	0	0	Ki67+	 6625 12690
14517	0	0	Ki67+	 6631 12745
14518	0	0	Ki67+	 6632 12027
14519	0	0	Ki67+	 6633 12722
14520	0	0	Ki67+	 6653 12747
14521	0	0	Ki67+	 6662 12146
14522	0	0	Ki67+	 6666 12671
14523	0	0	Ki67+	 6680 12101
14524	0	0	Ki67+	 6681 12632
14525	0	0	Ki67+	 6683 12083
14526	0	0	Ki67+	 6683 12140
14527	0	0	Ki67+	 6687 12752
14528	0	0	Ki67+	 6701 12111
14529	0	0	Ki67+	 6703 12767
14530	0	0	Ki67+	 6705 12146
14531	0	0	Ki67+	 6709 12672
14532	0	0	Ki67+	 6712 12137
14533	0	0	Ki67+	 6724 12165
14534	0	0	Ki67+	 6730 12113
14535	0	0	Ki67+	 6736 12715
14536	0	0	Ki67+	 6739 12149
14537	0	0	Ki67+	 6743 12090
14538	0	0	Ki67+	 6750 12162
14539	0	0	Ki67+	 6757 12129
14540	0	0	Ki67+	 6773 12103
14541	0	0	Ki67+	 6775 12178
14542	0	0	Ki67+	 6779 12150
14543	0	0	Ki67+	 6783 12741
14544	0	0	Ki67+	 6787 12128
14545	0	0	Ki67+	 6807 12180
14546	0	0	Ki67+	 6810 12151
14547	0	0	Ki67+	 6811 11997
14548	0	0	Ki67+	 6815 12755
14549	0	0	Ki67+	 6825 12726
14550	0	0	Ki67+	 6874 12725
14551	0	0	Ki67+	 6876 12224
14552	0	0	Ki67+	 6882 12752
14553	0	0	Ki67+	 6883 12135
14554	0	0	Ki67+	 6884 12263
14555	0	0	Ki67+	 6887 12154
14556	0	0	Ki67+	 6910 12246
14557	0	0	Ki67+	 6911 12213
14558	0	0	Ki67+	 6915 12170
14559	0	0	Ki67+	 6924 12028
14560	0	0	Ki67+	 6930 12167
14561	0	0	Ki67+	 6930 12230
14562	0	0	Ki67+	 6935 12065
14563	0	0	Ki67+	 6937 12197
14564	0	0	Ki67+	 6942 12267
14565	0	0	Ki67+	 6959 12034
14566	0	0	Ki67+	 6964 12219
14567	0	0	Ki67+	 6971 12088
14568	0	0	Ki67+	 6983 12058
14569	0	0	Ki67+	 6984 12069
14570	0	0	Ki67+	 6986 12107
14571	0	0	Ki67+	 6987 12248
14572	0	0	Ki67+	 6991 12047
14573	0	0	Ki67+	 6995 12284
14574	0	0	Ki67+	 6999 12356
14575	0	0	Ki67+	 7002 12097
14576	0	0	Ki67+	 7007 12136
14577	0	0	Ki67+	 7009 12278
14578	0	0	Ki67+	 7010 12375
14579	0	0	Ki67+	 7014 12292
14580	0	0	Ki67+	 7015 12045
14581	0	0	Ki67+	 7019 12249
14582	0	0	Ki67+	 7019 12326
14583	0	0	Ki67+	 7022 12365
14584	0	0	Ki67+	 7026 12057
14585	0	0	Ki67+	 7029 12117
14586	0	0	Ki67+	 7031 12159
14587	0	0	Ki67+	 7031 12185
14588	0	0	Ki67+	 7044 12140
14589	0	0	Ki67+	 7044 12208
14590	0	0	Ki67+	 7047 12051
14591	0	0	Ki67+	 7059 12171
14592	0	0	Ki67+	 7064 12295
14593	0	0	Ki67+	 7070 12143
14594	0	0	Ki67+	 7073 12198
14595	0	0	Ki67+	 7075 12245
14596	0	0	Ki67+	 7077 12283
14597	0	0	Ki67+	 7082 12302
14598	0	0	Ki67+	 7083 12170
14599	0	0	Ki67+	 7086 12186
14600	0	0	Ki67+	 7090 12210
14601	0	0	Ki67+	 7090 12261
14602	0	0	Ki67+	 7097 12230
14603	0	0	Ki67+	 7101 12098
14604	0	0	Ki67+	 7106 12215
14605	0	0	Ki67+	 7110 12346
14606	0	0	Ki67+	 7113 12188
14607	0	0	Ki67+	 7115 12250
14608	0	0	Ki67+	 7115 12367
14609	0	0	Ki67+	 7122 12310
14610	0	0	Ki67+	 7128 12272
14611	0	0	Ki67+	 7129 12228
14612	0	0	Ki67+	 7133 12393
14613	0	0	Ki67+	 7136 12108
14614	0	0	Ki67+	 7139 12137
14615	0	0	Ki67+	 7139 12422
14616	0	0	Ki67+	 7140 12125
14617	0	0	Ki67+	 7141 12463
14618	0	0	Ki67+	 7142 12174
14619	0	0	Ki67+	 7143 12294
14620	0	0	Ki67+	 7145 12259
14621	0	0	Ki67+	 7147 12195
14622	0	0	Ki67+	 7147 12379
14623	0	0	Ki67+	 7150 12339
14624	0	0	Ki67+	 7153 12288
14625	0	0	Ki67+	 7156 12134
14626	0	0	Ki67+	 7158 12215
14627	0	0	Ki67+	 7162 12387
14628	0	0	Ki67+	 7168 12163
14629	0	0	Ki67+	 7171 12255
14630	0	0	Ki67+	 7175 12186
14631	0	0	Ki67+	 7176 12214
14632	0	0	Ki67+	 7178 12404
14633	0	0	Ki67+	 7180 12291
14634	0	0	Ki67+	 7185 12632
14635	0	0	Ki67+	 7187 12071
14636	0	0	Ki67+	 7188 12315
14637	0	0	Ki67+	 7192 12505
14638	0	0	Ki67+	 7198 12303
14639	0	0	Ki67+	 7200 12086
14640	0	0	Ki67+	 7201 12372
14641	0	0	Ki67+	 7201 12455
14642	0	0	Ki67+	 7204 12394
14643	0	0	Ki67+	 7209 12492
14644	0	0	Ki67+	 7212 12231
14645	0	0	Ki67+	 7213 12330
14646	0	0	Ki67+	 7217 11988
14647	0	0	Ki67+	 7222 12357
14648	0	0	Ki67+	 7224 12420
14649	0	0	Ki67+	 7225 12249
14650	0	0	Ki67+	 7228 12499
14651	0	0	Ki67+	 7236 12274
14652	0	0	Ki67+	 7237 12008
14653	0	0	Ki67+	 7237 12201
14654	0	0	Ki67+	 7239 12304
14655	0	0	Ki67+	 7241 12259
14656	0	0	Ki67+	 7242 12216
14657	0	0	Ki67+	 7245 12347
14658	0	0	Ki67+	 7249 12286
14659	0	0	Ki67+	 7250 12323
14660	0	0	Ki67+	 7250 12380
14661	0	0	Ki67+	 7257 12023
14662	0	0	Ki67+	 7260 12394
14663	0	0	Ki67+	 7262 12210
14664	0	0	Ki67+	 7268 12245
14665	0	0	Ki67+	 7268 12346
14666	0	0	Ki67+	 7274 12324
14667	0	0	Ki67+	 7276 12227
14668	0	0	Ki67+	 7280 12016
14669	0	0	Ki67+	 7285 12280
14670	0	0	Ki67+	 7287 12360
14671	0	0	Ki67+	 7290 12391
14672	0	0	Ki67+	 7290 12429
14673	0	0	Ki67+	 7297 12500
14674	0	0	Ki67+	 7298 12035
14675	0	0	Ki67+	 7298 12524
14676	0	0	Ki67+	 7303 12451
14677	0	0	Ki67+	 7313 12375
14678	0	0	Ki67+	 7313 12423
14679	0	0	Ki67+	 7316 12264
14680	0	0	Ki67+	 7320 12511
14681	0	0	Ki67+	 7322 12301
14682	0	0	Ki67+	 7323 12026
14683	0	0	Ki67+	 7323 12358
14684	0	0	Ki67+	 7324 12479
14685	0	0	Ki67+	 7325 12531
14686	0	0	Ki67+	 7331 12064
14687	0	0	Ki67+	 7332 12439
14688	0	0	Ki67+	 7341 12374
14689	0	0	Ki67+	 7344 12424
14690	0	0	Ki67+	 7346 12491
14691	0	0	Ki67+	 7347 12316
14692	0	0	Ki67+	 7349 12479
14693	0	0	Ki67+	 7350 12177
14694	0	0	Ki67+	 7353 12350
14695	0	0	Ki67+	 7356 12290
14696	0	0	Ki67+	 7356 12462
14697	0	0	Ki67+	 7360 12515
14698	0	0	Ki67+	 7362 12386
14699	0	0	Ki67+	 7363 12092
14700	0	0	Ki67+	 7369 12328
14701	0	0	Ki67+	 7371 12422
14702	0	0	Ki67+	 7371 12482
14703	0	0	Ki67+	 7374 12439
14704	0	0	Ki67+	 7380 12345
14705	0	0	Ki67+	 7385 12201
14706	0	0	Ki67+	 7386 12456
14707	0	0	Ki67+	 7394 12073
14708	0	0	Ki67+	 7395 12210
14709	0	0	Ki67+	 7397 12353
14710	0	0	Ki67+	 7398 12512
14711	0	0	Ki67+	 7400 12405
14712	0	0	Ki67+	 7401 12538
14713	0	0	Ki67+	 7405 12437
14714	0	0	Ki67+	 7408 12559
14715	0	0	Ki67+	 7410 12128
14716	0	0	Ki67+	 7410 12511
14717	0	0	Ki67+	 7418 12574
14718	0	0	Ki67+	 7421 12554
14719	0	0	Ki67+	 7422 12463
14720	0	0	Ki67+	 6629 13311
14721	0	0	Ki67+	 6631 12832
14722	0	0	Ki67+	 6632 13185
14723	0	0	Ki67+	 6642 12964
14724	0	0	Ki67+	 6649 12785
14725	0	0	Ki67+	 6651 12801
14726	0	0	Ki67+	 6669 12906
14727	0	0	Ki67+	 6671 12928
14728	0	0	Ki67+	 6677 13299
14729	0	0	Ki67+	 6678 12842
14730	0	0	Ki67+	 6680 12895
14731	0	0	Ki67+	 6680 12910
14732	0	0	Ki67+	 6694 12888
14733	0	0	Ki67+	 6700 12945
14734	0	0	Ki67+	 6701 12855
14735	0	0	Ki67+	 6701 12999
14736	0	0	Ki67+	 6706 13292
14737	0	0	Ki67+	 6707 13337
14738	0	0	Ki67+	 6708 13037
14739	0	0	Ki67+	 6713 12830
14740	0	0	Ki67+	 6717 12945
14741	0	0	Ki67+	 6719 12877
14742	0	0	Ki67+	 6727 13321
14743	0	0	Ki67+	 6727 13336
14744	0	0	Ki67+	 6730 12836
14745	0	0	Ki67+	 6735 12792
14746	0	0	Ki67+	 6742 13297
14747	0	0	Ki67+	 6745 13043
14748	0	0	Ki67+	 6748 12860
14749	0	0	Ki67+	 6751 13373
14750	0	0	Ki67+	 6752 12828
14751	0	0	Ki67+	 6752 13340
14752	0	0	Ki67+	 6759 12961
14753	0	0	Ki67+	 6764 12824
14754	0	0	Ki67+	 6767 12881
14755	0	0	Ki67+	 6771 12917
14756	0	0	Ki67+	 6771 13350
14757	0	0	Ki67+	 6777 13385
14758	0	0	Ki67+	 6780 13049
14759	0	0	Ki67+	 6783 12826
14760	0	0	Ki67+	 6785 12998
14761	0	0	Ki67+	 6786 12858
14762	0	0	Ki67+	 6789 12938
14763	0	0	Ki67+	 6792 13122
14764	0	0	Ki67+	 6795 13321
14765	0	0	Ki67+	 6795 13334
14766	0	0	Ki67+	 6800 12978
14767	0	0	Ki67+	 6801 12882
14768	0	0	Ki67+	 6810 12960
14769	0	0	Ki67+	 6812 12911
14770	0	0	Ki67+	 6819 13036
14771	0	0	Ki67+	 6824 12999
14772	0	0	Ki67+	 6825 12860
14773	0	0	Ki67+	 6826 12913
14774	0	0	Ki67+	 6826 13295
14775	0	0	Ki67+	 6841 13123
14776	0	0	Ki67+	 6843 13016
14777	0	0	Ki67+	 6846 13038
14778	0	0	Ki67+	 6855 12921
14779	0	0	Ki67+	 6869 12949
14780	0	0	Ki67+	 6875 13083
14781	0	0	Ki67+	 6876 13150
14782	0	0	Ki67+	 6880 13050
14783	0	0	Ki67+	 6885 13164
14784	0	0	Ki67+	 6889 13493
14785	0	0	Ki67+	 6890 13121
[truncated: 2,309,138 more chars]
