# Supplementary material for: Data-Driven Discovery of Immune Contexture Biomarkers
Source: Front Oncol. 2018 Dec 18;8:627. doi: 10.3389/fonc.2018.00627 (PMC6305402; doi:10.3389/fonc.2018.00627)
Supplement: Data Sheet 4.zip — MSI/MSS dataset, part 2/3. [file Data_Sheet_4.zip › MSIMSSDataset/89880_ImageObjects.txt]

barcode_target	16-003151_3460_RITA [5 channels]
barcode_origin	0
workflow_target	CD8-CD3-CD4-Ki67-DAPI_generic.wsa 
workflow_target_version	 build f14999727a346af05f524693b44526002539cc76, workflows f149997 2016-05-23 with local changes
workflow_origin	0
workflow_origin_version	0
iH	31552
iW	36992
user	txdsapps
hostname	RPZMB000007

1	0	0	Ki67+	 2176 8250
2	0	0	Ki67+	 1558 10702
3	0	0	Ki67+	 1703 10789
4	0	0	Ki67+	 2118 10484
5	0	0	Ki67+	 2175 10555
6	0	0	Ki67+	 1890 11355
7	0	0	Ki67+	 1733 11870
8	0	0	Ki67+	 1802 11929
9	0	0	Ki67+	 1887 12051
10	0	0	Ki67+	 1698 13077
11	0	0	Ki67+	 1762 12808
12	0	0	Ki67+	 2020 13897
13	0	0	Ki67+	 2153 14061
14	0	0	Ki67+	 2169 14070
15	0	0	Ki67+	 2774 8075
16	0	0	Ki67+	 2847 7771
17	0	0	Ki67+	 2586 8168
18	0	0	Ki67+	 2773 8102
19	0	0	Ki67+	 2953 9408
20	0	0	Ki67+	 2686 11840
21	0	0	Ki67+	 2890 11289
22	0	0	Ki67+	 2293 14072
23	0	0	Ki67+	 2375 14338
24	0	0	Ki67+	 2566 14614
25	0	0	Ki67+	 2764 14935
26	0	0	Ki67+	 2768 14949
27	0	0	Ki67+	 2874 15101
28	0	0	Ki67+	 2648 16041
29	0	0	Ki67+	 2750 16056
30	0	0	Ki67+	 2859 15655
31	0	0	Ki67+	 2860 15781
32	0	0	Ki67+	 2874 15656
33	0	0	Ki67+	 2908 15394
34	0	0	Ki67+	 2937 16058
35	0	0	Ki67+	 2614 16551
36	0	0	Ki67+	 2790 16572
37	0	0	Ki67+	 2805 16149
38	0	0	Ki67+	 2812 16113
39	0	0	Ki67+	 2839 16490
40	0	0	Ki67+	 2923 16572
41	0	0	Ki67+	 2932 16140
42	0	0	Ki67+	 3011 16599
43	0	0	Ki67+	 3055 16513
44	0	0	Ki67+	 2592 17603
45	0	0	Ki67+	 2736 17280
46	0	0	Ki67+	 2786 17514
47	0	0	Ki67+	 2806 17189
48	0	0	Ki67+	 2839 17539
49	0	0	Ki67+	 2940 17616
50	0	0	Ki67+	 2968 17023
51	0	0	Ki67+	 2979 17007
52	0	0	Ki67+	 3025 17635
53	0	0	Ki67+	 3060 16948
54	0	0	Ki67+	 3063 16962
55	0	0	Ki67+	 3066 16996
56	0	0	Ki67+	 2792 18389
57	0	0	Ki67+	 2792 18438
58	0	0	Ki67+	 2799 18458
59	0	0	Ki67+	 2813 17979
60	0	0	Ki67+	 2814 18404
61	0	0	Ki67+	 2821 18438
62	0	0	Ki67+	 2823 18378
63	0	0	Ki67+	 2829 18413
64	0	0	Ki67+	 2832 18454
65	0	0	Ki67+	 2847 18452
66	0	0	Ki67+	 2861 18421
67	0	0	Ki67+	 2864 18432
68	0	0	Ki67+	 2867 18476
69	0	0	Ki67+	 2876 17822
70	0	0	Ki67+	 2884 18431
71	0	0	Ki67+	 2900 18447
72	0	0	Ki67+	 2907 18465
73	0	0	Ki67+	 2920 17820
74	0	0	Ki67+	 2792 18493
75	0	0	Ki67+	 2815 18521
76	0	0	Ki67+	 2824 18579
77	0	0	Ki67+	 2825 18487
78	0	0	Ki67+	 2827 18604
79	0	0	Ki67+	 2837 18561
80	0	0	Ki67+	 2850 18499
81	0	0	Ki67+	 2850 18527
82	0	0	Ki67+	 2859 18518
83	0	0	Ki67+	 2865 18545
84	0	0	Ki67+	 2873 18589
85	0	0	Ki67+	 2874 18613
86	0	0	Ki67+	 2877 18802
87	0	0	Ki67+	 2878 18644
88	0	0	Ki67+	 2879 18769
89	0	0	Ki67+	 2881 18662
90	0	0	Ki67+	 2885 18511
91	0	0	Ki67+	 2886 18831
92	0	0	Ki67+	 2893 18541
93	0	0	Ki67+	 2893 18628
94	0	0	Ki67+	 2894 18794
95	0	0	Ki67+	 2897 18652
96	0	0	Ki67+	 2898 18583
97	0	0	Ki67+	 2898 18678
98	0	0	Ki67+	 2901 18708
99	0	0	Ki67+	 2903 18756
100	0	0	Ki67+	 2908 18624
101	0	0	Ki67+	 2909 18492
102	0	0	Ki67+	 2911 18566
103	0	0	Ki67+	 2916 18840
104	0	0	Ki67+	 2919 18603
105	0	0	Ki67+	 2921 18645
106	0	0	Ki67+	 2924 18616
107	0	0	Ki67+	 2926 18739
108	0	0	Ki67+	 2930 18543
109	0	0	Ki67+	 2934 18721
110	0	0	Ki67+	 2937 18669
111	0	0	Ki67+	 2938 18698
112	0	0	Ki67+	 2938 18763
113	0	0	Ki67+	 2946 18844
114	0	0	Ki67+	 2947 18752
115	0	0	Ki67+	 2950 18727
116	0	0	Ki67+	 2952 18706
117	0	0	Ki67+	 2952 18764
118	0	0	Ki67+	 2961 18750
119	0	0	Ki67+	 2963 18821
120	0	0	Ki67+	 2967 18782
121	0	0	Ki67+	 3440 7301
122	0	0	Ki67+	 3465 7465
123	0	0	Ki67+	 3838 11331
124	0	0	Ki67+	 3805 12067
125	0	0	Ki67+	 3868 12142
126	0	0	Ki67+	 3264 14146
127	0	0	Ki67+	 3328 13725
128	0	0	Ki67+	 3381 13731
129	0	0	Ki67+	 3422 13488
130	0	0	Ki67+	 3471 14250
131	0	0	Ki67+	 3520 13924
132	0	0	Ki67+	 3523 13623
133	0	0	Ki67+	 3525 13694
134	0	0	Ki67+	 3571 14110
135	0	0	Ki67+	 3577 14133
136	0	0	Ki67+	 3667 13768
137	0	0	Ki67+	 3668 14090
138	0	0	Ki67+	 3710 14151
139	0	0	Ki67+	 3722 14109
140	0	0	Ki67+	 3837 14177
141	0	0	Ki67+	 3803 14690
142	0	0	Ki67+	 3108 15815
143	0	0	Ki67+	 3437 15268
144	0	0	Ki67+	 3550 15485
145	0	0	Ki67+	 3081 15963
146	0	0	Ki67+	 3089 15998
147	0	0	Ki67+	 3157 16188
148	0	0	Ki67+	 3177 16518
149	0	0	Ki67+	 3203 16314
150	0	0	Ki67+	 3255 15906
151	0	0	Ki67+	 3340 16140
152	0	0	Ki67+	 3354 16013
153	0	0	Ki67+	 3392 16341
154	0	0	Ki67+	 3547 16093
155	0	0	Ki67+	 3634 16327
156	0	0	Ki67+	 3651 15897
157	0	0	Ki67+	 3672 15888
158	0	0	Ki67+	 3785 16507
159	0	0	Ki67+	 3791 16494
160	0	0	Ki67+	 3855 16551
161	0	0	Ki67+	 3861 16562
162	0	0	Ki67+	 3150 16830
163	0	0	Ki67+	 3172 16833
164	0	0	Ki67+	 3261 16786
165	0	0	Ki67+	 3273 16785
166	0	0	Ki67+	 3274 17193
167	0	0	Ki67+	 3374 16935
168	0	0	Ki67+	 3395 16949
169	0	0	Ki67+	 3500 17301
170	0	0	Ki67+	 3842 17090
171	0	0	Ki67+	 3161 17673
172	0	0	Ki67+	 3177 17690
173	0	0	Ki67+	 3606 17544
174	0	0	Ki67+	 3609 17556
175	0	0	Ki67+	 3686 18251
176	0	0	Ki67+	 3324 19030
177	0	0	Ki67+	 3401 18825
178	0	0	Ki67+	 3414 18696
179	0	0	Ki67+	 3424 18705
180	0	0	Ki67+	 3540 19051
181	0	0	Ki67+	 3645 18261
182	0	0	Ki67+	 3715 18461
183	0	0	Ki67+	 3790 18700
184	0	0	Ki67+	 3295 19099
185	0	0	Ki67+	 3411 19096
186	0	0	Ki67+	 3520 19686
187	0	0	Ki67+	 3538 19657
188	0	0	Ki67+	 3541 19801
189	0	0	Ki67+	 3543 19732
190	0	0	Ki67+	 3544 19748
191	0	0	Ki67+	 3560 19762
192	0	0	Ki67+	 3564 19810
193	0	0	Ki67+	 3566 19795
194	0	0	Ki67+	 3690 20067
195	0	0	Ki67+	 3692 20129
196	0	0	Ki67+	 3707 20120
197	0	0	Ki67+	 3707 20149
198	0	0	Ki67+	 3717 20086
199	0	0	Ki67+	 3717 20178
200	0	0	Ki67+	 3725 20153
201	0	0	Ki67+	 3731 20192
202	0	0	Ki67+	 3750 20208
203	0	0	Ki67+	 3780 20487
204	0	0	Ki67+	 3784 20335
205	0	0	Ki67+	 3792 20220
206	0	0	Ki67+	 3798 20269
207	0	0	Ki67+	 3799 20282
208	0	0	Ki67+	 3807 20078
209	0	0	Ki67+	 4175 6541
210	0	0	Ki67+	 4147 7614
211	0	0	Ki67+	 4588 7720
212	0	0	Ki67+	 4360 8867
213	0	0	Ki67+	 4574 8959
214	0	0	Ki67+	 4390 9157
215	0	0	Ki67+	 4651 10309
216	0	0	Ki67+	 4170 11322
217	0	0	Ki67+	 3950 12102
218	0	0	Ki67+	 4484 11447
219	0	0	Ki67+	 4210 12448
220	0	0	Ki67+	 4221 12380
221	0	0	Ki67+	 4285 12409
222	0	0	Ki67+	 4360 12345
223	0	0	Ki67+	 4490 12530
224	0	0	Ki67+	 4070 13323
225	0	0	Ki67+	 4167 13381
226	0	0	Ki67+	 4409 13453
227	0	0	Ki67+	 4090 13923
228	0	0	Ki67+	 4668 14089
229	0	0	Ki67+	 3958 14792
230	0	0	Ki67+	 4077 14679
231	0	0	Ki67+	 4126 14792
232	0	0	Ki67+	 4352 14757
233	0	0	Ki67+	 4613 15313
234	0	0	Ki67+	 4624 15279
235	0	0	Ki67+	 3882 15864
236	0	0	Ki67+	 4605 15510
237	0	0	Ki67+	 4041 16859
238	0	0	Ki67+	 4068 16841
239	0	0	Ki67+	 4079 16849
240	0	0	Ki67+	 4110 16820
241	0	0	Ki67+	 4124 16785
242	0	0	Ki67+	 4125 16809
243	0	0	Ki67+	 4233 16404
244	0	0	Ki67+	 4251 16602
245	0	0	Ki67+	 4261 16641
246	0	0	Ki67+	 4265 16655
247	0	0	Ki67+	 4271 16685
248	0	0	Ki67+	 4274 16610
249	0	0	Ki67+	 4309 16609
250	0	0	Ki67+	 4341 16617
251	0	0	Ki67+	 4352 16774
252	0	0	Ki67+	 4356 16630
253	0	0	Ki67+	 4386 16605
254	0	0	Ki67+	 4402 16781
255	0	0	Ki67+	 4412 16617
256	0	0	Ki67+	 4421 16778
257	0	0	Ki67+	 4431 16795
258	0	0	Ki67+	 4448 16623
259	0	0	Ki67+	 4462 16624
260	0	0	Ki67+	 4466 16931
261	0	0	Ki67+	 4472 16957
262	0	0	Ki67+	 4496 16912
263	0	0	Ki67+	 4550 16187
264	0	0	Ki67+	 4581 16274
265	0	0	Ki67+	 4581 16661
266	0	0	Ki67+	 4609 16672
267	0	0	Ki67+	 4636 16687
268	0	0	Ki67+	 4670 16842
269	0	0	Ki67+	 3896 17599
270	0	0	Ki67+	 4134 17325
271	0	0	Ki67+	 4168 17668
272	0	0	Ki67+	 4174 17333
273	0	0	Ki67+	 4179 17355
274	0	0	Ki67+	 4187 17165
275	0	0	Ki67+	 4237 17374
276	0	0	Ki67+	 4241 17137
277	0	0	Ki67+	 4275 17167
278	0	0	Ki67+	 4279 17377
279	0	0	Ki67+	 4310 17582
280	0	0	Ki67+	 4325 17267
281	0	0	Ki67+	 4326 17223
282	0	0	Ki67+	 4327 17240
283	0	0	Ki67+	 4338 17393
284	0	0	Ki67+	 4340 17284
285	0	0	Ki67+	 4342 17414
286	0	0	Ki67+	 4344 17590
287	0	0	Ki67+	 4356 17425
288	0	0	Ki67+	 4357 17300
289	0	0	Ki67+	 4358 17574
290	0	0	Ki67+	 4374 17594
291	0	0	Ki67+	 4378 17486
292	0	0	Ki67+	 4386 17406
293	0	0	Ki67+	 4389 17520
294	0	0	Ki67+	 4397 17287
295	0	0	Ki67+	 4397 17563
296	0	0	Ki67+	 4404 17337
297	0	0	Ki67+	 4413 17206
298	0	0	Ki67+	 4415 17054
299	0	0	Ki67+	 4417 17528
300	0	0	Ki67+	 4420 17227
301	0	0	Ki67+	 4424 17071
302	0	0	Ki67+	 4430 17527
303	0	0	Ki67+	 4432 17009
304	0	0	Ki67+	 4434 17460
305	0	0	Ki67+	 4455 17080
306	0	0	Ki67+	 4456 17326
307	0	0	Ki67+	 4456 17540
308	0	0	Ki67+	 4457 17484
309	0	0	Ki67+	 4467 17027
310	0	0	Ki67+	 4467 17456
311	0	0	Ki67+	 4468 16998
312	0	0	Ki67+	 4471 17215
313	0	0	Ki67+	 4480 17469
314	0	0	Ki67+	 4483 17504
315	0	0	Ki67+	 4498 17370
316	0	0	Ki67+	 4515 17389
317	0	0	Ki67+	 4515 17703
318	0	0	Ki67+	 4517 17082
319	0	0	Ki67+	 4527 17504
320	0	0	Ki67+	 4545 17504
321	0	0	Ki67+	 4559 17101
322	0	0	Ki67+	 4567 17396
323	0	0	Ki67+	 4623 17201
324	0	0	Ki67+	 4665 17137
325	0	0	Ki67+	 4669 17211
326	0	0	Ki67+	 3939 18536
327	0	0	Ki67+	 4084 17955
328	0	0	Ki67+	 4090 18470
329	0	0	Ki67+	 4139 18462
330	0	0	Ki67+	 4191 17811
331	0	0	Ki67+	 4239 18084
332	0	0	Ki67+	 4240 17818
333	0	0	Ki67+	 4253 18098
334	0	0	Ki67+	 4256 18304
335	0	0	Ki67+	 4268 18244
336	0	0	Ki67+	 4273 18406
337	0	0	Ki67+	 4328 18340
338	0	0	Ki67+	 4372 18063
339	0	0	Ki67+	 4381 18290
340	0	0	Ki67+	 4410 18191
341	0	0	Ki67+	 4413 18204
342	0	0	Ki67+	 4421 18074
343	0	0	Ki67+	 4509 18113
344	0	0	Ki67+	 4510 17856
345	0	0	Ki67+	 4519 17811
346	0	0	Ki67+	 4523 17829
347	0	0	Ki67+	 4524 17880
348	0	0	Ki67+	 4527 18133
349	0	0	Ki67+	 4530 17801
350	0	0	Ki67+	 4536 18100
351	0	0	Ki67+	 4543 17826
352	0	0	Ki67+	 4546 17809
353	0	0	Ki67+	 4547 18086
354	0	0	Ki67+	 4549 17849
355	0	0	Ki67+	 4552 17865
356	0	0	Ki67+	 4559 18557
357	0	0	Ki67+	 4565 17871
358	0	0	Ki67+	 4566 17892
359	0	0	Ki67+	 4587 17805
360	0	0	Ki67+	 4608 17934
361	0	0	Ki67+	 4610 17785
362	0	0	Ki67+	 4610 17820
363	0	0	Ki67+	 4613 17916
364	0	0	Ki67+	 4630 17962
365	0	0	Ki67+	 4632 17798
366	0	0	Ki67+	 4632 17909
367	0	0	Ki67+	 4634 17877
368	0	0	Ki67+	 4636 17927
369	0	0	Ki67+	 4669 17930
370	0	0	Ki67+	 3882 18615
371	0	0	Ki67+	 3896 18597
372	0	0	Ki67+	 3986 18724
373	0	0	Ki67+	 4098 18593
374	0	0	Ki67+	 4100 18752
375	0	0	Ki67+	 4123 18727
376	0	0	Ki67+	 4128 18741
377	0	0	Ki67+	 4516 18684
378	0	0	Ki67+	 4518 18747
379	0	0	Ki67+	 4531 18732
380	0	0	Ki67+	 4552 18740
381	0	0	Ki67+	 4577 18765
382	0	0	Ki67+	 4589 19112
383	0	0	Ki67+	 4593 19143
384	0	0	Ki67+	 4271 19562
385	0	0	Ki67+	 4376 19586
386	0	0	Ki67+	 4385 19701
387	0	0	Ki67+	 4389 19649
388	0	0	Ki67+	 4449 19943
389	0	0	Ki67+	 4449 19963
390	0	0	Ki67+	 4509 19813
391	0	0	Ki67+	 4522 19663
392	0	0	Ki67+	 4523 19804
393	0	0	Ki67+	 4541 19782
394	0	0	Ki67+	 4560 19740
395	0	0	Ki67+	 4611 19539
396	0	0	Ki67+	 4654 19666
397	0	0	Ki67+	 3974 20803
398	0	0	Ki67+	 4261 20212
399	0	0	Ki67+	 4274 20952
400	0	0	Ki67+	 4292 20960
401	0	0	Ki67+	 4296 20850
402	0	0	Ki67+	 4314 20905
403	0	0	Ki67+	 4319 20840
404	0	0	Ki67+	 4327 20918
405	0	0	Ki67+	 4332 20870
406	0	0	Ki67+	 4349 20874
407	0	0	Ki67+	 4564 20947
408	0	0	Ki67+	 4584 20916
409	0	0	Ki67+	 4602 20233
410	0	0	Ki67+	 4639 20772
411	0	0	Ki67+	 4646 20799
412	0	0	Ki67+	 4085 21016
413	0	0	Ki67+	 4195 20983
414	0	0	Ki67+	 4203 21417
415	0	0	Ki67+	 4238 21346
416	0	0	Ki67+	 4240 21005
417	0	0	Ki67+	 4267 21044
418	0	0	Ki67+	 4274 20988
419	0	0	Ki67+	 4304 21600
420	0	0	Ki67+	 4345 21292
421	0	0	Ki67+	 4352 21623
422	0	0	Ki67+	 4354 21277
423	0	0	Ki67+	 4357 21299
424	0	0	Ki67+	 4385 21663
425	0	0	Ki67+	 4420 21251
426	0	0	Ki67+	 4424 21493
427	0	0	Ki67+	 4428 21476
428	0	0	Ki67+	 4429 21186
429	0	0	Ki67+	 4444 21207
430	0	0	Ki67+	 4449 21481
431	0	0	Ki67+	 4460 21575
432	0	0	Ki67+	 4467 21547
433	0	0	Ki67+	 4475 21488
434	0	0	Ki67+	 4505 21482
435	0	0	Ki67+	 4527 21431
436	0	0	Ki67+	 4532 21442
437	0	0	Ki67+	 4557 21424
438	0	0	Ki67+	 4568 21422
439	0	0	Ki67+	 4601 21132
440	0	0	Ki67+	 4615 21667
441	0	0	Ki67+	 4621 21375
442	0	0	Ki67+	 4631 21671
443	0	0	Ki67+	 4638 21711
444	0	0	Ki67+	 4641 21757
445	0	0	Ki67+	 4649 21321
446	0	0	Ki67+	 4660 21754
447	0	0	Ki67+	 4418 22309
448	0	0	Ki67+	 4424 21879
449	0	0	Ki67+	 4444 22194
450	0	0	Ki67+	 4458 22216
451	0	0	Ki67+	 4470 22435
452	0	0	Ki67+	 4474 22213
453	0	0	Ki67+	 4476 22448
454	0	0	Ki67+	 4481 22424
455	0	0	Ki67+	 4500 22495
456	0	0	Ki67+	 4540 22107
457	0	0	Ki67+	 4548 22129
458	0	0	Ki67+	 4564 22564
459	0	0	Ki67+	 4565 22048
460	0	0	Ki67+	 4581 22124
461	0	0	Ki67+	 4588 22082
462	0	0	Ki67+	 4616 21932
463	0	0	Ki67+	 4627 21790
464	0	0	Ki67+	 4628 22048
465	0	0	Ki67+	 4636 21947
466	0	0	Ki67+	 4641 21967
467	0	0	Ki67+	 4658 21920
468	0	0	Ki67+	 4661 21983
469	0	0	Ki67+	 4668 22032
470	0	0	Ki67+	 4669 21996
471	0	0	Ki67+	 4939 5563
472	0	0	Ki67+	 4706 9079
473	0	0	Ki67+	 4737 8932
474	0	0	Ki67+	 4763 9000
475	0	0	Ki67+	 4816 9616
476	0	0	Ki67+	 4826 9617
477	0	0	Ki67+	 5169 9385
478	0	0	Ki67+	 5291 9431
479	0	0	Ki67+	 5264 10789
480	0	0	Ki67+	 5286 10852
481	0	0	Ki67+	 4887 11704
482	0	0	Ki67+	 5413 12411
483	0	0	Ki67+	 5269 12840
484	0	0	Ki67+	 5289 13016
485	0	0	Ki67+	 5443 12637
486	0	0	Ki67+	 4742 13419
487	0	0	Ki67+	 4746 13500
488	0	0	Ki67+	 4883 13721
489	0	0	Ki67+	 4899 13732
490	0	0	Ki67+	 4905 13779
491	0	0	Ki67+	 4908 13641
492	0	0	Ki67+	 4918 13607
493	0	0	Ki67+	 4924 13755
494	0	0	Ki67+	 4961 13870
495	0	0	Ki67+	 5023 13825
496	0	0	Ki67+	 5109 13681
497	0	0	Ki67+	 5263 14013
498	0	0	Ki67+	 5279 14009
499	0	0	Ki67+	 5358 13790
500	0	0	Ki67+	 5365 14027
501	0	0	Ki67+	 5387 14042
502	0	0	Ki67+	 5397 13798
503	0	0	Ki67+	 5412 13789
504	0	0	Ki67+	 5417 14038
505	0	0	Ki67+	 5428 13358
506	0	0	Ki67+	 5439 14042
507	0	0	Ki67+	 5468 14057
508	0	0	Ki67+	 4800 14146
509	0	0	Ki67+	 4938 14147
510	0	0	Ki67+	 5204 14537
511	0	0	Ki67+	 5214 14622
512	0	0	Ki67+	 5410 14347
513	0	0	Ki67+	 5444 14422
514	0	0	Ki67+	 5463 14480
515	0	0	Ki67+	 4686 15589
516	0	0	Ki67+	 4691 15432
517	0	0	Ki67+	 4694 15609
518	0	0	Ki67+	 4708 15508
519	0	0	Ki67+	 4675 16500
520	0	0	Ki67+	 4678 16514
521	0	0	Ki67+	 4686 16219
522	0	0	Ki67+	 4713 16116
523	0	0	Ki67+	 4746 16467
524	0	0	Ki67+	 4781 16498
525	0	0	Ki67+	 4829 16008
526	0	0	Ki67+	 4830 16214
527	0	0	Ki67+	 4834 16073
528	0	0	Ki67+	 4834 16232
529	0	0	Ki67+	 4835 16203
530	0	0	Ki67+	 4857 15983
531	0	0	Ki67+	 4869 16011
532	0	0	Ki67+	 4890 15984
533	0	0	Ki67+	 4900 16004
534	0	0	Ki67+	 4908 16221
535	0	0	Ki67+	 4930 16206
536	0	0	Ki67+	 4935 16446
537	0	0	Ki67+	 4941 16459
538	0	0	Ki67+	 5031 16174
539	0	0	Ki67+	 5054 16150
540	0	0	Ki67+	 5071 16035
541	0	0	Ki67+	 5077 16127
542	0	0	Ki67+	 5105 16366
543	0	0	Ki67+	 5156 16434
544	0	0	Ki67+	 5162 16128
545	0	0	Ki67+	 5189 16437
546	0	0	Ki67+	 5196 16131
547	0	0	Ki67+	 5216 16130
548	0	0	Ki67+	 5237 16448
549	0	0	Ki67+	 5238 16341
550	0	0	Ki67+	 5250 16135
551	0	0	Ki67+	 5259 16455
552	0	0	Ki67+	 5261 16162
553	0	0	Ki67+	 5265 16327
554	0	0	Ki67+	 5275 16142
555	0	0	Ki67+	 5280 16197
556	0	0	Ki67+	 5299 16457
557	0	0	Ki67+	 5301 16161
558	0	0	Ki67+	 5304 16209
559	0	0	Ki67+	 5314 16175
560	0	0	Ki67+	 5320 16193
561	0	0	Ki67+	 5320 16270
562	0	0	Ki67+	 5320 16445
563	0	0	Ki67+	 5321 16221
564	0	0	Ki67+	 5330 16251
565	0	0	Ki67+	 5331 16460
566	0	0	Ki67+	 5335 16448
567	0	0	Ki67+	 5336 16212
568	0	0	Ki67+	 5374 16463
569	0	0	Ki67+	 5395 16447
570	0	0	Ki67+	 5418 16444
571	0	0	Ki67+	 5438 16460
572	0	0	Ki67+	 5446 16498
573	0	0	Ki67+	 5454 16146
574	0	0	Ki67+	 5454 16525
575	0	0	Ki67+	 5458 16162
576	0	0	Ki67+	 4692 16708
577	0	0	Ki67+	 4714 16613
578	0	0	Ki67+	 4718 16724
579	0	0	Ki67+	 4720 16554
580	0	0	Ki67+	 4722 16752
581	0	0	Ki67+	 4732 16747
582	0	0	Ki67+	 4733 16790
583	0	0	Ki67+	 4734 16737
584	0	0	Ki67+	 4743 16802
585	0	0	Ki67+	 4758 16817
586	0	0	Ki67+	 4760 16831
587	0	0	Ki67+	 4760 17138
588	0	0	Ki67+	 4762 16773
589	0	0	Ki67+	 4765 16746
590	0	0	Ki67+	 4771 16629
591	0	0	Ki67+	 4775 16802
592	0	0	Ki67+	 4775 16814
593	0	0	Ki67+	 4787 16746
594	0	0	Ki67+	 4793 17128
595	0	0	Ki67+	 4802 16636
596	0	0	Ki67+	 4808 16657
597	0	0	Ki67+	 4811 16785
598	0	0	Ki67+	 4813 17130
599	0	0	Ki67+	 4840 16652
600	0	0	Ki67+	 4865 17136
601	0	0	Ki67+	 4868 17254
602	0	0	Ki67+	 4891 16933
603	0	0	Ki67+	 4894 16964
604	0	0	Ki67+	 4896 16669
605	0	0	Ki67+	 4902 16698
606	0	0	Ki67+	 4914 16704
607	0	0	Ki67+	 4932 16952
608	0	0	Ki67+	 4937 17008
609	0	0	Ki67+	 4948 16974
610	0	0	Ki67+	 4961 16969
611	0	0	Ki67+	 4966 17083
612	0	0	Ki67+	 4966 17326
613	0	0	Ki67+	 4971 16723
614	0	0	Ki67+	 4983 17052
615	0	0	Ki67+	 4984 17099
616	0	0	Ki67+	 5007 17071
617	0	0	Ki67+	 5062 16741
618	0	0	Ki67+	 5082 16722
619	0	0	Ki67+	 5085 16901
620	0	0	Ki67+	 5102 16753
621	0	0	Ki67+	 5105 16875
622	0	0	Ki67+	 5105 16939
623	0	0	Ki67+	 5115 16873
624	0	0	Ki67+	 5115 17318
625	0	0	Ki67+	 5120 16905
626	0	0	Ki67+	 5125 17289
627	0	0	Ki67+	 5134 16933
628	0	0	Ki67+	 5135 16885
629	0	0	Ki67+	 5140 16915
630	0	0	Ki67+	 5141 17323
631	0	0	Ki67+	 5143 16853
632	0	0	Ki67+	 5146 16933
633	0	0	Ki67+	 5154 17262
634	0	0	Ki67+	 5162 16742
635	0	0	Ki67+	 5165 16953
636	0	0	Ki67+	 5166 17292
637	0	0	Ki67+	 5169 16839
638	0	0	Ki67+	 5177 16849
639	0	0	Ki67+	 5177 16975
640	0	0	Ki67+	 5180 16949
641	0	0	Ki67+	 5184 17231
642	0	0	Ki67+	 5187 16869
643	0	0	Ki67+	 5189 16728
644	0	0	Ki67+	 5197 17246
645	0	0	Ki67+	 5200 16890
646	0	0	Ki67+	 5201 16976
647	0	0	Ki67+	 5201 17210
648	0	0	Ki67+	 5208 16870
649	0	0	Ki67+	 5208 17235
650	0	0	Ki67+	 5209 16855
651	0	0	Ki67+	 5209 17265
652	0	0	Ki67+	 5210 16750
653	0	0	Ki67+	 5211 16989
654	0	0	Ki67+	 5220 16672
655	0	0	Ki67+	 5220 17323
656	0	0	Ki67+	 5225 17237
657	0	0	Ki67+	 5226 16717
658	0	0	Ki67+	 5237 16680
659	0	0	Ki67+	 5238 17251
660	0	0	Ki67+	 5239 17216
661	0	0	Ki67+	 5241 16709
662	0	0	Ki67+	 5246 16670
663	0	0	Ki67+	 5248 16639
664	0	0	Ki67+	 5248 16988
665	0	0	Ki67+	 5251 16860
666	0	0	Ki67+	 5273 16651
667	0	0	Ki67+	 5278 17213
668	0	0	Ki67+	 5283 16851
669	0	0	Ki67+	 5311 17019
670	0	0	Ki67+	 5318 16846
671	0	0	Ki67+	 5323 17187
672	0	0	Ki67+	 5324 16571
673	0	0	Ki67+	 5326 16597
674	0	0	Ki67+	 5333 16609
675	0	0	Ki67+	 5343 16844
676	0	0	Ki67+	 5344 17180
677	0	0	Ki67+	 5351 17026
678	0	0	Ki67+	 5355 17179
679	0	0	Ki67+	 5356 16572
680	0	0	Ki67+	 5377 16842
681	0	0	Ki67+	 5382 17031
682	0	0	Ki67+	 5388 16851
683	0	0	Ki67+	 5408 16540
684	0	0	Ki67+	 5411 16849
685	0	0	Ki67+	 5470 17209
686	0	0	Ki67+	 4694 17925
687	0	0	Ki67+	 4700 17756
688	0	0	Ki67+	 4707 17931
689	0	0	Ki67+	 4710 17976
690	0	0	Ki67+	 4721 17599
691	0	0	Ki67+	 4726 17978
692	0	0	Ki67+	 4738 17743
693	0	0	Ki67+	 4738 17953
694	0	0	Ki67+	 4752 17973
695	0	0	Ki67+	 4765 17962
696	0	0	Ki67+	 4783 17983
697	0	0	Ki67+	 4797 17980
698	0	0	Ki67+	 4811 17418
699	0	0	Ki67+	 4814 17973
700	0	0	Ki67+	 4816 17767
701	0	0	Ki67+	 4818 17400
702	0	0	Ki67+	 4824 17434
703	0	0	Ki67+	 4826 17744
704	0	0	Ki67+	 4837 17387
705	0	0	Ki67+	 4849 17424
706	0	0	Ki67+	 4852 17986
707	0	0	Ki67+	 4860 17389
708	0	0	Ki67+	 4870 17706
709	0	0	Ki67+	 4872 17986
710	0	0	Ki67+	 4877 17717
711	0	0	Ki67+	 4881 17408
712	0	0	Ki67+	 4927 18001
713	0	0	Ki67+	 4931 17655
714	0	0	Ki67+	 4934 17603
715	0	0	Ki67+	 4970 18005
716	0	0	Ki67+	 4983 17612
717	0	0	Ki67+	 4986 17560
718	0	0	Ki67+	 4988 17547
719	0	0	Ki67+	 4989 18002
720	0	0	Ki67+	 4999 18002
721	0	0	Ki67+	 5005 17551
722	0	0	Ki67+	 5010 17597
723	0	0	Ki67+	 5062 17538
724	0	0	Ki67+	 5062 17980
725	0	0	Ki67+	 5072 17986
726	0	0	Ki67+	 5076 18088
727	0	0	Ki67+	 5081 18106
728	0	0	Ki67+	 5086 17959
729	0	0	Ki67+	 5090 17937
730	0	0	Ki67+	 5092 17750
731	0	0	Ki67+	 5101 17968
732	0	0	Ki67+	 5102 17668
733	0	0	Ki67+	 5103 18096
734	0	0	Ki67+	 5107 17344
735	0	0	Ki67+	 5107 17799
736	0	0	Ki67+	 5117 17508
737	0	0	Ki67+	 5118 17365
738	0	0	Ki67+	 5118 17958
739	0	0	Ki67+	 5120 17937
740	0	0	Ki67+	 5122 17803
741	0	0	Ki67+	 5123 17760
742	0	0	Ki67+	 5125 17868
743	0	0	Ki67+	 5141 17893
744	0	0	Ki67+	 5141 17950
745	0	0	Ki67+	 5145 17528
746	0	0	Ki67+	 5146 17356
747	0	0	Ki67+	 5150 17823
748	0	0	Ki67+	 5155 17374
749	0	0	Ki67+	 5157 17928
750	0	0	Ki67+	 5165 17548
751	0	0	Ki67+	 5166 18065
752	0	0	Ki67+	 5169 17913
753	0	0	Ki67+	 5171 17330
754	0	0	Ki67+	 5173 17672
755	0	0	Ki67+	 5174 17523
756	0	0	Ki67+	 5175 17499
757	0	0	Ki67+	 5176 17342
758	0	0	Ki67+	 5178 17375
759	0	0	Ki67+	 5184 17822
760	0	0	Ki67+	 5188 17396
761	0	0	Ki67+	 5198 17675
762	0	0	Ki67+	 5204 17403
763	0	0	Ki67+	 5206 17909
764	0	0	Ki67+	 5225 17497
765	0	0	Ki67+	 5232 18048
766	0	0	Ki67+	 5233 17886
767	0	0	Ki67+	 5245 17689
768	0	0	Ki67+	 5250 17395
769	0	0	Ki67+	 5251 17500
770	0	0	Ki67+	 5259 17686
771	0	0	Ki67+	 5275 18029
772	0	0	Ki67+	 5369 18041
773	0	0	Ki67+	 5370 17423
774	0	0	Ki67+	 5386 17519
775	0	0	Ki67+	 5394 18047
776	0	0	Ki67+	 5395 17488
777	0	0	Ki67+	 5399 17831
778	0	0	Ki67+	 5400 17517
779	0	0	Ki67+	 5407 17769
780	0	0	Ki67+	 5409 18066
781	0	0	Ki67+	 5425 17780
782	0	0	Ki67+	 5434 17440
783	0	0	Ki67+	 5440 17821
784	0	0	Ki67+	 5448 17443
785	0	0	Ki67+	 5450 18061
786	0	0	Ki67+	 5455 17499
787	0	0	Ki67+	 5470 18071
788	0	0	Ki67+	 4677 18542
789	0	0	Ki67+	 4691 18566
790	0	0	Ki67+	 4717 18562
791	0	0	Ki67+	 4725 18570
792	0	0	Ki67+	 4743 18558
793	0	0	Ki67+	 4755 18565
794	0	0	Ki67+	 4821 18503
795	0	0	Ki67+	 4824 18885
796	0	0	Ki67+	 4839 18914
797	0	0	Ki67+	 4899 18925
798	0	0	Ki67+	 4902 18530
799	0	0	Ki67+	 4962 18885
800	0	0	Ki67+	 4999 18530
801	0	0	Ki67+	 5001 18180
802	0	0	Ki67+	 5005 18813
803	0	0	Ki67+	 5026 18135
804	0	0	Ki67+	 5030 18760
805	0	0	Ki67+	 5034 18158
806	0	0	Ki67+	 5035 18142
807	0	0	Ki67+	 5047 18179
808	0	0	Ki67+	 5047 18751
809	0	0	Ki67+	 5052 18852
810	0	0	Ki67+	 5053 18787
811	0	0	Ki67+	 5067 18186
812	0	0	Ki67+	 5068 18569
813	0	0	Ki67+	 5071 18800
814	0	0	Ki67+	 5076 18591
815	0	0	Ki67+	 5079 18680
816	0	0	Ki67+	 5080 18651
817	0	0	Ki67+	 5085 18781
818	0	0	Ki67+	 5087 18453
819	0	0	Ki67+	 5093 18219
820	0	0	Ki67+	 5094 18543
821	0	0	Ki67+	 5095 18621
822	0	0	Ki67+	 5097 18203
823	0	0	Ki67+	 5105 18772
824	0	0	Ki67+	 5107 18651
825	0	0	Ki67+	 5107 18734
826	0	0	Ki67+	 5110 18577
827	0	0	Ki67+	 5115 18760
828	0	0	Ki67+	 5118 18600
829	0	0	Ki67+	 5118 18721
830	0	0	Ki67+	 5118 18790
831	0	0	Ki67+	 5124 18703
832	0	0	Ki67+	 5126 18631
833	0	0	Ki67+	 5127 18670
834	0	0	Ki67+	 5134 18557
835	0	0	Ki67+	 5135 18727
836	0	0	Ki67+	 5141 18621
837	0	0	Ki67+	 5143 18704
838	0	0	Ki67+	 5156 18775
839	0	0	Ki67+	 5161 18654
840	0	0	Ki67+	 5169 18612
841	0	0	Ki67+	 5174 18626
842	0	0	Ki67+	 5178 18683
843	0	0	Ki67+	 5178 18764
844	0	0	Ki67+	 5181 18927
845	0	0	Ki67+	 5182 18419
846	0	0	Ki67+	 5184 18657
847	0	0	Ki67+	 5190 18692
848	0	0	Ki67+	 5190 18739
849	0	0	Ki67+	 5215 18385
850	0	0	Ki67+	 5225 18376
851	0	0	Ki67+	 5230 18443
852	0	0	Ki67+	 5235 18427
853	0	0	Ki67+	 5241 18829
854	0	0	Ki67+	 5243 18225
855	0	0	Ki67+	 5243 18395
856	0	0	Ki67+	 5246 18432
857	0	0	Ki67+	 5263 18225
858	0	0	Ki67+	 5268 18339
859	0	0	Ki67+	 5277 18433
860	0	0	Ki67+	 5281 18471
861	0	0	Ki67+	 5289 18558
862	0	0	Ki67+	 5299 18335
863	0	0	Ki67+	 5305 18474
864	0	0	Ki67+	 5330 18333
865	0	0	Ki67+	 5339 18475
866	0	0	Ki67+	 5341 18338
867	0	0	Ki67+	 5351 18218
868	0	0	Ki67+	 5362 18808
869	0	0	Ki67+	 5370 18206
870	0	0	Ki67+	 5373 18481
871	0	0	Ki67+	 5374 18825
872	0	0	Ki67+	 5375 18723
873	0	0	Ki67+	 5381 18294
874	0	0	Ki67+	 5381 18493
875	0	0	Ki67+	 5381 18791
876	0	0	Ki67+	 5383 18756
877	0	0	Ki67+	 5401 18772
878	0	0	Ki67+	 5416 18798
879	0	0	Ki67+	 5431 18286
880	0	0	Ki67+	 5437 18181
881	0	0	Ki67+	 5447 18696
882	0	0	Ki67+	 5448 18734
883	0	0	Ki67+	 5450 18744
884	0	0	Ki67+	 5458 18138
885	0	0	Ki67+	 5465 18741
886	0	0	Ki67+	 5466 18790
887	0	0	Ki67+	 4714 19543
888	0	0	Ki67+	 4716 19561
889	0	0	Ki67+	 4718 19080
890	0	0	Ki67+	 4731 19273
891	0	0	Ki67+	 4733 19285
892	0	0	Ki67+	 4736 19198
893	0	0	Ki67+	 4743 19638
894	0	0	Ki67+	 4745 19617
895	0	0	Ki67+	 4748 19220
896	0	0	Ki67+	 4748 19239
897	0	0	Ki67+	 4760 19317
898	0	0	Ki67+	 4763 18985
899	0	0	Ki67+	 4782 19197
900	0	0	Ki67+	 4788 19148
901	0	0	Ki67+	 4799 19225
902	0	0	Ki67+	 4811 19234
903	0	0	Ki67+	 4822 19267
904	0	0	Ki67+	 4830 19179
905	0	0	Ki67+	 4832 19237
906	0	0	Ki67+	 4859 18934
907	0	0	Ki67+	 4864 19119
908	0	0	Ki67+	 4865 19161
909	0	0	Ki67+	 4865 19209
910	0	0	Ki67+	 4877 19108
911	0	0	Ki67+	 4880 19057
912	0	0	Ki67+	 4889 19176
913	0	0	Ki67+	 4890 19252
914	0	0	Ki67+	 4893 19082
915	0	0	Ki67+	 4897 19160
916	0	0	Ki67+	 4906 19204
917	0	0	Ki67+	 4911 19140
918	0	0	Ki67+	 4911 19610
919	0	0	Ki67+	 4913 19075
920	0	0	Ki67+	 4930 19164
921	0	0	Ki67+	 4931 19092
922	0	0	Ki67+	 4943 19213
923	0	0	Ki67+	 4946 19016
924	0	0	Ki67+	 4949 19178
925	0	0	Ki67+	 4953 19126
926	0	0	Ki67+	 4959 19166
927	0	0	Ki67+	 4962 19540
928	0	0	Ki67+	 4962 19566
929	0	0	Ki67+	 4966 19184
930	0	0	Ki67+	 4966 19202
931	0	0	Ki67+	 4971 19131
932	0	0	Ki67+	 4977 19025
933	0	0	Ki67+	 4983 19536
934	0	0	Ki67+	 4987 19158
935	0	0	Ki67+	 4990 18981
936	0	0	Ki67+	 4994 19000
937	0	0	Ki67+	 4995 19019
938	0	0	Ki67+	 4999 19109
939	0	0	Ki67+	 5002 19186
940	0	0	Ki67+	 5006 19016
941	0	0	Ki67+	 5006 19515
942	0	0	Ki67+	 5011 19036
943	0	0	Ki67+	 5011 19109
944	0	0	Ki67+	 5013 18988
945	0	0	Ki67+	 5017 19562
946	0	0	Ki67+	 5018 19139
947	0	0	Ki67+	 5024 18988
948	0	0	Ki67+	 5027 19025
949	0	0	Ki67+	 5031 19531
950	0	0	Ki67+	 5034 19081
951	0	0	Ki67+	 5045 19205
952	0	0	Ki67+	 5052 19083
953	0	0	Ki67+	 5055 19010
954	0	0	Ki67+	 5057 18982
955	0	0	Ki67+	 5058 19155
956	0	0	Ki67+	 5060 19120
957	0	0	Ki67+	 5060 19524
958	0	0	Ki67+	 5069 19080
959	0	0	Ki67+	 5075 19490
960	0	0	Ki67+	 5077 19060
961	0	0	Ki67+	 5079 19570
962	0	0	Ki67+	 5087 19514
963	0	0	Ki67+	 5097 19057
964	0	0	Ki67+	 5100 19560
965	0	0	Ki67+	 5102 19519
966	0	0	Ki67+	 5102 19587
967	0	0	Ki67+	 5105 19022
968	0	0	Ki67+	 5111 19463
969	0	0	Ki67+	 5121 19054
970	0	0	Ki67+	 5121 19228
971	0	0	Ki67+	 5126 19519
972	0	0	Ki67+	 5139 19044
973	0	0	Ki67+	 5145 19487
974	0	0	Ki67+	 5152 19513
975	0	0	Ki67+	 5157 19531
976	0	0	Ki67+	 5167 19285
977	0	0	Ki67+	 5172 19458
978	0	0	Ki67+	 5175 19591
979	0	0	Ki67+	 5177 19503
980	0	0	Ki67+	 5185 19483
981	0	0	Ki67+	 5196 19331
982	0	0	Ki67+	 5204 19306
983	0	0	Ki67+	 5205 19496
984	0	0	Ki67+	 5242 19529
985	0	0	Ki67+	 5255 18960
986	0	0	Ki67+	 5273 19345
987	0	0	Ki67+	 5275 18959
988	0	0	Ki67+	 5279 19468
989	0	0	Ki67+	 5286 19286
990	0	0	Ki67+	 5296 19546
991	0	0	Ki67+	 5317 19690
992	0	0	Ki67+	 5341 19373
993	0	0	Ki67+	 5342 19026
994	0	0	Ki67+	 5342 19314
995	0	0	Ki67+	 5364 19353
996	0	0	Ki67+	 5371 19103
997	0	0	Ki67+	 5385 19001
998	0	0	Ki67+	 5408 19317
999	0	0	Ki67+	 5409 19175
1000	0	0	Ki67+	 5433 19261
1001	0	0	Ki67+	 5440 19240
1002	0	0	Ki67+	 4684 20169
1003	0	0	Ki67+	 4715 20246
1004	0	0	Ki67+	 4817 19970
1005	0	0	Ki67+	 4835 20522
1006	0	0	Ki67+	 4896 20218
1007	0	0	Ki67+	 4931 20493
1008	0	0	Ki67+	 4981 20279
1009	0	0	Ki67+	 5003 19856
1010	0	0	Ki67+	 5008 19843
1011	0	0	Ki67+	 5053 19783
1012	0	0	Ki67+	 5110 20081
1013	0	0	Ki67+	 5178 20456
1014	0	0	Ki67+	 5181 19790
1015	0	0	Ki67+	 5197 20489
1016	0	0	Ki67+	 5202 20378
1017	0	0	Ki67+	 5248 20411
1018	0	0	Ki67+	 5252 19962
1019	0	0	Ki67+	 5266 20445
1020	0	0	Ki67+	 5283 20480
1021	0	0	Ki67+	 5286 20419
1022	0	0	Ki67+	 5306 20526
1023	0	0	Ki67+	 5317 19931
1024	0	0	Ki67+	 5317 20110
1025	0	0	Ki67+	 5327 20411
1026	0	0	Ki67+	 5338 20487
1027	0	0	Ki67+	 5366 19850
1028	0	0	Ki67+	 5380 19796
1029	0	0	Ki67+	 5381 19822
1030	0	0	Ki67+	 5392 20443
1031	0	0	Ki67+	 5408 20437
1032	0	0	Ki67+	 5416 20421
1033	0	0	Ki67+	 5417 20402
1034	0	0	Ki67+	 4683 20764
1035	0	0	Ki67+	 4692 20961
1036	0	0	Ki67+	 4699 20593
1037	0	0	Ki67+	 4703 20641
1038	0	0	Ki67+	 4709 20760
1039	0	0	Ki67+	 4730 20935
1040	0	0	Ki67+	 4730 21307
1041	0	0	Ki67+	 4748 21286
1042	0	0	Ki67+	 4753 21104
1043	0	0	Ki67+	 4770 20603
1044	0	0	Ki67+	 4785 20825
1045	0	0	Ki67+	 4787 20811
1046	0	0	Ki67+	 4846 21163
1047	0	0	Ki67+	 4862 21217
1048	0	0	Ki67+	 4922 20939
1049	0	0	Ki67+	 4969 20597
1050	0	0	Ki67+	 4974 20930
1051	0	0	Ki67+	 4977 21167
1052	0	0	Ki67+	 4988 20579
1053	0	0	Ki67+	 4988 20961
1054	0	0	Ki67+	 5002 20982
1055	0	0	Ki67+	 5004 20879
1056	0	0	Ki67+	 5012 20967
1057	0	0	Ki67+	 5016 20891
1058	0	0	Ki67+	 5025 20838
1059	0	0	Ki67+	 5025 20858
1060	0	0	Ki67+	 5031 21313
1061	0	0	Ki67+	 5033 20950
1062	0	0	Ki67+	 5049 21320
1063	0	0	Ki67+	 5052 20842
1064	0	0	Ki67+	 5158 20764
1065	0	0	Ki67+	 5172 21070
1066	0	0	Ki67+	 5198 20752
1067	0	0	Ki67+	 5201 21193
1068	0	0	Ki67+	 5205 20716
1069	0	0	Ki67+	 5220 20707
1070	0	0	Ki67+	 5239 21159
1071	0	0	Ki67+	 5248 20695
1072	0	0	Ki67+	 5252 21129
1073	0	0	Ki67+	 5253 21263
1074	0	0	Ki67+	 5260 21089
1075	0	0	Ki67+	 5264 21144
1076	0	0	Ki67+	 5267 20687
1077	0	0	Ki67+	 5267 21171
1078	0	0	Ki67+	 5276 20658
1079	0	0	Ki67+	 5286 21129
1080	0	0	Ki67+	 5289 20535
1081	0	0	Ki67+	 5290 21152
1082	0	0	Ki67+	 5305 21117
1083	0	0	Ki67+	 5330 21102
1084	0	0	Ki67+	 5335 20937
1085	0	0	Ki67+	 5338 21036
1086	0	0	Ki67+	 5345 20928
1087	0	0	Ki67+	 5346 20595
1088	0	0	Ki67+	 5356 21065
1089	0	0	Ki67+	 5360 20948
1090	0	0	Ki67+	 5371 20580
1091	0	0	Ki67+	 5400 20554
1092	0	0	Ki67+	 5404 20920
1093	0	0	Ki67+	 5405 20938
1094	0	0	Ki67+	 5430 20928
1095	0	0	Ki67+	 5438 20536
1096	0	0	Ki67+	 5467 20924
1097	0	0	Ki67+	 4674 21982
1098	0	0	Ki67+	 4680 21934
1099	0	0	Ki67+	 4693 22040
1100	0	0	Ki67+	 4706 21972
1101	0	0	Ki67+	 4710 21992
1102	0	0	Ki67+	 4855 21936
1103	0	0	Ki67+	 4882 22094
1104	0	0	Ki67+	 4886 21467
1105	0	0	Ki67+	 4933 21843
1106	0	0	Ki67+	 4959 21856
1107	0	0	Ki67+	 4970 22068
1108	0	0	Ki67+	 4978 21842
1109	0	0	Ki67+	 4979 21356
1110	0	0	Ki67+	 4997 21346
1111	0	0	Ki67+	 5013 21670
1112	0	0	Ki67+	 5019 21336
1113	0	0	Ki67+	 5047 21676
1114	0	0	Ki67+	 5064 22104
1115	0	0	Ki67+	 5089 22124
1116	0	0	Ki67+	 5110 22099
1117	0	0	Ki67+	 5125 21469
1118	0	0	Ki67+	 5131 22092
1119	0	0	Ki67+	 5159 21685
1120	0	0	Ki67+	 5206 22014
1121	0	0	Ki67+	 5217 22035
1122	0	0	Ki67+	 5248 21764
1123	0	0	Ki67+	 5258 21794
1124	0	0	Ki67+	 5258 21926
1125	0	0	Ki67+	 5282 22061
1126	0	0	Ki67+	 5286 22099
1127	0	0	Ki67+	 5289 21553
1128	0	0	Ki67+	 5293 21737
1129	0	0	Ki67+	 5304 21385
1130	0	0	Ki67+	 5305 21751
1131	0	0	Ki67+	 5307 22045
1132	0	0	Ki67+	 5310 21713
1133	0	0	Ki67+	 5316 21418
1134	0	0	Ki67+	 5321 22046
1135	0	0	Ki67+	 5327 21626
1136	0	0	Ki67+	 5330 21744
1137	0	0	Ki67+	 5338 21765
1138	0	0	Ki67+	 5339 21636
1139	0	0	Ki67+	 5348 21716
1140	0	0	Ki67+	 5349 21657
1141	0	0	Ki67+	 5357 21727
1142	0	0	Ki67+	 5357 22014
1143	0	0	Ki67+	 5364 21756
1144	0	0	Ki67+	 5370 21683
1145	0	0	Ki67+	 5373 22105
1146	0	0	Ki67+	 5377 22082
1147	0	0	Ki67+	 5378 21440
1148	0	0	Ki67+	 5404 21690
1149	0	0	Ki67+	 5404 22110
1150	0	0	Ki67+	 5422 22018
1151	0	0	Ki67+	 5429 22084
1152	0	0	Ki67+	 5433 21658
1153	0	0	Ki67+	 5453 22051
1154	0	0	Ki67+	 5465 21991
1155	0	0	Ki67+	 4680 22244
1156	0	0	Ki67+	 4699 22217
1157	0	0	Ki67+	 4701 22635
1158	0	0	Ki67+	 4714 22673
1159	0	0	Ki67+	 4739 22229
1160	0	0	Ki67+	 4749 22597
1161	0	0	Ki67+	 4755 22208
1162	0	0	Ki67+	 4762 22735
1163	0	0	Ki67+	 4769 22747
1164	0	0	Ki67+	 4820 22711
1165	0	0	Ki67+	 4830 22707
1166	0	0	Ki67+	 4833 22547
1167	0	0	Ki67+	 4833 22584
1168	0	0	Ki67+	 4844 22574
1169	0	0	Ki67+	 4845 22535
1170	0	0	Ki67+	 4849 22698
1171	0	0	Ki67+	 4860 22538
1172	0	0	Ki67+	 4873 22681
1173	0	0	Ki67+	 4876 22655
1174	0	0	Ki67+	 4884 22774
1175	0	0	Ki67+	 4900 22577
1176	0	0	Ki67+	 4900 22829
1177	0	0	Ki67+	 4903 22801
1178	0	0	Ki67+	 4914 22757
1179	0	0	Ki67+	 4928 22211
1180	0	0	Ki67+	 4957 22291
1181	0	0	Ki67+	 4958 22188
1182	0	0	Ki67+	 4963 22137
1183	0	0	Ki67+	 4976 22463
1184	0	0	Ki67+	 4981 22158
1185	0	0	Ki67+	 4991 22676
1186	0	0	Ki67+	 5001 22144
1187	0	0	Ki67+	 5002 22803
1188	0	0	Ki67+	 5002 22837
1189	0	0	Ki67+	 5014 22752
1190	0	0	Ki67+	 5017 22641
1191	0	0	Ki67+	 5017 22898
1192	0	0	Ki67+	 5021 22813
1193	0	0	Ki67+	 5023 22163
1194	0	0	Ki67+	 5026 22703
1195	0	0	Ki67+	 5028 22659
1196	0	0	Ki67+	 5032 22892
1197	0	0	Ki67+	 5033 22773
1198	0	0	Ki67+	 5037 22797
1199	0	0	Ki67+	 5044 22683
1200	0	0	Ki67+	 5046 22663
1201	0	0	Ki67+	 5048 22775
1202	0	0	Ki67+	 5051 22728
1203	0	0	Ki67+	 5052 22619
1204	0	0	Ki67+	 5052 22707
1205	0	0	Ki67+	 5066 22754
1206	0	0	Ki67+	 5067 22766
1207	0	0	Ki67+	 5068 22463
1208	0	0	Ki67+	 5075 22363
1209	0	0	Ki67+	 5081 22576
1210	0	0	Ki67+	 5082 22881
1211	0	0	Ki67+	 5085 22766
1212	0	0	Ki67+	 5088 22598
1213	0	0	Ki67+	 5091 22897
1214	0	0	Ki67+	 5093 22873
1215	0	0	Ki67+	 5103 22927
1216	0	0	Ki67+	 5106 22368
1217	0	0	Ki67+	 5106 22891
1218	0	0	Ki67+	 5112 22655
1219	0	0	Ki67+	 5117 22862
1220	0	0	Ki67+	 5127 22901
1221	0	0	Ki67+	 5134 22713
1222	0	0	Ki67+	 5139 22875
1223	0	0	Ki67+	 5141 22737
1224	0	0	Ki67+	 5142 22703
1225	0	0	Ki67+	 5147 22693
1226	0	0	Ki67+	 5149 22849
1227	0	0	Ki67+	 5152 22922
1228	0	0	Ki67+	 5174 22922
1229	0	0	Ki67+	 5176 22881
1230	0	0	Ki67+	 5180 22686
1231	0	0	Ki67+	 5182 22859
1232	0	0	Ki67+	 5185 22705
1233	0	0	Ki67+	 5192 22905
1234	0	0	Ki67+	 5196 22880
1235	0	0	Ki67+	 5197 22201
1236	0	0	Ki67+	 5197 22406
1237	0	0	Ki67+	 5207 22279
1238	0	0	Ki67+	 5216 22912
1239	0	0	Ki67+	 5233 22304
1240	0	0	Ki67+	 5236 22920
1241	0	0	Ki67+	 5248 22892
1242	0	0	Ki67+	 5249 22927
1243	0	0	Ki67+	 5252 22449
1244	0	0	Ki67+	 5269 22890
1245	0	0	Ki67+	 5275 22669
1246	0	0	Ki67+	 5276 22614
1247	0	0	Ki67+	 5277 22927
1248	0	0	Ki67+	 5287 22899
1249	0	0	Ki67+	 5294 22611
1250	0	0	Ki67+	 5297 22655
1251	0	0	Ki67+	 5306 22557
1252	0	0	Ki67+	 5309 22567
1253	0	0	Ki67+	 5312 22195
1254	0	0	Ki67+	 5349 22166
1255	0	0	Ki67+	 5371 22522
1256	0	0	Ki67+	 5376 22167
1257	0	0	Ki67+	 5419 22373
1258	0	0	Ki67+	 5434 22420
1259	0	0	Ki67+	 4719 22978
1260	0	0	Ki67+	 4754 23132
1261	0	0	Ki67+	 4796 23051
1262	0	0	Ki67+	 4813 23209
1263	0	0	Ki67+	 4826 23049
1264	0	0	Ki67+	 4844 23310
1265	0	0	Ki67+	 4874 23222
1266	0	0	Ki67+	 4992 23286
1267	0	0	Ki67+	 5017 22963
1268	0	0	Ki67+	 5033 22990
1269	0	0	Ki67+	 5048 23659
1270	0	0	Ki67+	 5072 22991
1271	0	0	Ki67+	 5089 22986
1272	0	0	Ki67+	 5104 23106
1273	0	0	Ki67+	 5108 22997
1274	0	0	Ki67+	 5128 22975
1275	0	0	Ki67+	 5141 22972
1276	0	0	Ki67+	 5172 22966
1277	0	0	Ki67+	 5173 23343
1278	0	0	Ki67+	 5177 23288
1279	0	0	Ki67+	 5190 23640
1280	0	0	Ki67+	 5220 23261
1281	0	0	Ki67+	 5227 23235
1282	0	0	Ki67+	 5235 22964
1283	0	0	Ki67+	 5236 23588
1284	0	0	Ki67+	 5255 23367
1285	0	0	Ki67+	 5258 23396
1286	0	0	Ki67+	 5261 23194
1287	0	0	Ki67+	 5266 23412
1288	0	0	Ki67+	 5280 23093
1289	0	0	Ki67+	 5286 23071
1290	0	0	Ki67+	 5298 23076
1291	0	0	Ki67+	 5298 23587
1292	0	0	Ki67+	 5314 23389
1293	0	0	Ki67+	 5327 23368
1294	0	0	Ki67+	 5332 23287
1295	0	0	Ki67+	 5334 23088
1296	0	0	Ki67+	 5341 23390
1297	0	0	Ki67+	 5352 23065
1298	0	0	Ki67+	 5352 23096
1299	0	0	Ki67+	 5363 23133
1300	0	0	Ki67+	 5366 23107
1301	0	0	Ki67+	 5375 23054
1302	0	0	Ki67+	 5383 23598
1303	0	0	Ki67+	 5385 23134
1304	0	0	Ki67+	 5385 23365
1305	0	0	Ki67+	 5434 23485
1306	0	0	Ki67+	 5452 23104
1307	0	0	Ki67+	 5453 23418
1308	0	0	Ki67+	 5463 23012
1309	0	0	Ki67+	 5464 23508
1310	0	0	Ki67+	 5466 23393
1311	0	0	Ki67+	 4947 24137
1312	0	0	Ki67+	 4978 23903
1313	0	0	Ki67+	 5081 24128
1314	0	0	Ki67+	 5082 24446
1315	0	0	Ki67+	 5155 23856
1316	0	0	Ki67+	 5173 24430
1317	0	0	Ki67+	 5180 23841
1318	0	0	Ki67+	 5182 24217
1319	0	0	Ki67+	 5203 23806
1320	0	0	Ki67+	 5203 24159
1321	0	0	Ki67+	 5207 23849
1322	0	0	Ki67+	 5212 24502
1323	0	0	Ki67+	 5260 23785
1324	0	0	Ki67+	 5262 24504
1325	0	0	Ki67+	 5289 23841
1326	0	0	Ki67+	 5324 24481
1327	0	0	Ki67+	 5349 23774
1328	0	0	Ki67+	 5351 23845
1329	0	0	Ki67+	 5354 24472
1330	0	0	Ki67+	 5359 23871
1331	0	0	Ki67+	 5362 24112
1332	0	0	Ki67+	 5367 24042
1333	0	0	Ki67+	 5382 23853
1334	0	0	Ki67+	 5382 24516
1335	0	0	Ki67+	 5387 24453
1336	0	0	Ki67+	 5388 24212
1337	0	0	Ki67+	 5389 23882
1338	0	0	Ki67+	 5405 23755
1339	0	0	Ki67+	 5428 23927
1340	0	0	Ki67+	 5446 23903
1341	0	0	Ki67+	 5454 23736
1342	0	0	Ki67+	 5462 23930
1343	0	0	Ki67+	 5465 24207
1344	0	0	Ki67+	 5091 24594
1345	0	0	Ki67+	 5120 24570
1346	0	0	Ki67+	 5189 24596
1347	0	0	Ki67+	 5244 24625
1348	0	0	Ki67+	 5262 24644
1349	0	0	Ki67+	 5284 25068
1350	0	0	Ki67+	 5291 24631
1351	0	0	Ki67+	 5297 25095
1352	0	0	Ki67+	 5319 25115
1353	0	0	Ki67+	 5347 24611
1354	0	0	Ki67+	 5371 25091
1355	0	0	Ki67+	 5383 24988
1356	0	0	Ki67+	 5385 25088
1357	0	0	Ki67+	 5414 24609
1358	0	0	Ki67+	 5414 24846
1359	0	0	Ki67+	 5428 25155
1360	0	0	Ki67+	 5435 24596
1361	0	0	Ki67+	 6144 6977
1362	0	0	Ki67+	 6201 7104
1363	0	0	Ki67+	 6207 7134
1364	0	0	Ki67+	 6260 6915
1365	0	0	Ki67+	 5513 7771
1366	0	0	Ki67+	 5528 7806
1367	0	0	Ki67+	 5528 7819
1368	0	0	Ki67+	 5591 7542
1369	0	0	Ki67+	 5623 8020
1370	0	0	Ki67+	 5707 8014
1371	0	0	Ki67+	 5801 7720
1372	0	0	Ki67+	 5842 7726
1373	0	0	Ki67+	 5847 7926
1374	0	0	Ki67+	 6001 7902
1375	0	0	Ki67+	 6012 7924
1376	0	0	Ki67+	 5750 8263
1377	0	0	Ki67+	 5767 8473
1378	0	0	Ki67+	 5939 8127
1379	0	0	Ki67+	 6101 8292
1380	0	0	Ki67+	 5812 9388
1381	0	0	Ki67+	 5855 9308
1382	0	0	Ki67+	 5535 9807
1383	0	0	Ki67+	 5600 10228
1384	0	0	Ki67+	 6255 9711
1385	0	0	Ki67+	 5652 11061
1386	0	0	Ki67+	 5720 10450
1387	0	0	Ki67+	 5509 11639
1388	0	0	Ki67+	 5754 11736
1389	0	0	Ki67+	 5878 11454
1390	0	0	Ki67+	 5891 11348
1391	0	0	Ki67+	 5927 11505
1392	0	0	Ki67+	 6083 11387
1393	0	0	Ki67+	 6134 11604
1394	0	0	Ki67+	 6140 11586
1395	0	0	Ki67+	 5544 12800
1396	0	0	Ki67+	 5572 12791
1397	0	0	Ki67+	 5592 12802
1398	0	0	Ki67+	 5639 12767
1399	0	0	Ki67+	 6144 12343
1400	0	0	Ki67+	 5499 12927
1401	0	0	Ki67+	 5524 13197
1402	0	0	Ki67+	 5595 13307
1403	0	0	Ki67+	 5598 13041
1404	0	0	Ki67+	 5621 12978
1405	0	0	Ki67+	 5664 13064
1406	0	0	Ki67+	 5698 13519
1407	0	0	Ki67+	 5700 13082
1408	0	0	Ki67+	 5700 13367
1409	0	0	Ki67+	 5717 13072
1410	0	0	Ki67+	 5724 13508
1411	0	0	Ki67+	 5730 13370
1412	0	0	Ki67+	 5736 13354
1413	0	0	Ki67+	 5741 13534
1414	0	0	Ki67+	 5754 13372
1415	0	0	Ki67+	 5756 13386
1416	0	0	Ki67+	 5762 13559
1417	0	0	Ki67+	 5766 13380
1418	0	0	Ki67+	 5840 13638
1419	0	0	Ki67+	 5845 13428
1420	0	0	Ki67+	 5861 13145
1421	0	0	Ki67+	 5879 13603
1422	0	0	Ki67+	 5884 13438
1423	0	0	Ki67+	 5893 13646
1424	0	0	Ki67+	 5896 13162
1425	0	0	Ki67+	 5902 13448
1426	0	0	Ki67+	 5904 13614
1427	0	0	Ki67+	 5909 13640
1428	0	0	Ki67+	 5917 12985
1429	0	0	Ki67+	 5920 12969
1430	0	0	Ki67+	 5924 13459
1431	0	0	Ki67+	 5930 13200
1432	0	0	Ki67+	 5960 13644
1433	0	0	Ki67+	 5967 13236
1434	0	0	Ki67+	 5972 13051
1435	0	0	Ki67+	 5976 13210
1436	0	0	Ki67+	 5996 13476
1437	0	0	Ki67+	 6003 13092
1438	0	0	Ki67+	 6008 13032
1439	0	0	Ki67+	 6008 13251
1440	0	0	Ki67+	 6025 13493
1441	0	0	Ki67+	 6033 13271
1442	0	0	Ki67+	 6037 13256
1443	0	0	Ki67+	 6037 13492
1444	0	0	Ki67+	 6049 13262
1445	0	0	Ki67+	 6059 13499
1446	0	0	Ki67+	 6062 12890
1447	0	0	Ki67+	 6084 13161
1448	0	0	Ki67+	 6090 13510
1449	0	0	Ki67+	 6092 13294
1450	0	0	Ki67+	 6094 13279
1451	0	0	Ki67+	 6097 13057
1452	0	0	Ki67+	 6099 13497
1453	0	0	Ki67+	 6110 13296
1454	0	0	Ki67+	 6116 13507
1455	0	0	Ki67+	 6120 13200
1456	0	0	Ki67+	 6138 13478
1457	0	0	Ki67+	 6154 13508
1458	0	0	Ki67+	 6182 13516
1459	0	0	Ki67+	 6188 13528
1460	0	0	Ki67+	 6192 13485
1461	0	0	Ki67+	 6196 13455
1462	0	0	Ki67+	 6210 13364
1463	0	0	Ki67+	 6218 13497
1464	0	0	Ki67+	 6221 13381
1465	0	0	Ki67+	 6226 13527
1466	0	0	Ki67+	 6238 13377
1467	0	0	Ki67+	 6254 13416
1468	0	0	Ki67+	 6256 13491
1469	0	0	Ki67+	 6270 13489
1470	0	0	Ki67+	 5519 14176
1471	0	0	Ki67+	 5528 14066
1472	0	0	Ki67+	 5545 13813
1473	0	0	Ki67+	 5570 14069
1474	0	0	Ki67+	 5574 13825
1475	0	0	Ki67+	 5606 14063
1476	0	0	Ki67+	 5627 14080
1477	0	0	Ki67+	 5633 13849
1478	0	0	Ki67+	 5640 14096
1479	0	0	Ki67+	 5648 13847
1480	0	0	Ki67+	 5695 13852
1481	0	0	Ki67+	 5711 14227
1482	0	0	Ki67+	 5752 14384
1483	0	0	Ki67+	 5757 14086
1484	0	0	Ki67+	 5762 13869
1485	0	0	Ki67+	 5779 13891
1486	0	0	Ki67+	 5790 14118
1487	0	0	Ki67+	 5796 13882
1488	0	0	Ki67+	 5819 13900
1489	0	0	Ki67+	 5845 13899
1490	0	0	Ki67+	 5854 14083
1491	0	0	Ki67+	 5860 13892
1492	0	0	Ki67+	 5870 13916
1493	0	0	Ki67+	 5877 14079
1494	0	0	Ki67+	 5891 13931
1495	0	0	Ki67+	 5904 14111
1496	0	0	Ki67+	 5913 13919
1497	0	0	Ki67+	 5917 13674
1498	0	0	Ki67+	 5918 14077
1499	0	0	Ki67+	 5932 13918
1500	0	0	Ki67+	 5936 14096
1501	0	0	Ki67+	 5939 13945
1502	0	0	Ki67+	 5943 14053
1503	0	0	Ki67+	 5944 14012
1504	0	0	Ki67+	 5951 13724
1505	0	0	Ki67+	 5962 14110
1506	0	0	Ki67+	 5971 14438
1507	0	0	Ki67+	 5977 14051
1508	0	0	Ki67+	 5978 13967
1509	0	0	Ki67+	 5982 13747
1510	0	0	Ki67+	 5992 14134
1511	0	0	Ki67+	 5994 13980
1512	0	0	Ki67+	 5996 13948
1513	0	0	Ki67+	 6002 14025
1514	0	0	Ki67+	 6005 14117
1515	0	0	Ki67+	 6006 13961
1516	0	0	Ki67+	 6009 14130
1517	0	0	Ki67+	 6010 14304
1518	0	0	Ki67+	 6012 14052
1519	0	0	Ki67+	 6013 14243
1520	0	0	Ki67+	 6015 13968
1521	0	0	Ki67+	 6016 14080
1522	0	0	Ki67+	 6019 14030
1523	0	0	Ki67+	 6024 14094
1524	0	0	Ki67+	 6032 13719
1525	0	0	Ki67+	 6067 14093
1526	0	0	Ki67+	 6070 14075
1527	0	0	Ki67+	 6078 14282
1528	0	0	Ki67+	 6092 14108
1529	0	0	Ki67+	 6096 14021
1530	0	0	Ki67+	 6098 14072
1531	0	0	Ki67+	 6113 14039
1532	0	0	Ki67+	 6219 14301
1533	0	0	Ki67+	 6247 14291
1534	0	0	Ki67+	 5491 14474
1535	0	0	Ki67+	 5537 14828
1536	0	0	Ki67+	 5586 14505
1537	0	0	Ki67+	 5671 14527
1538	0	0	Ki67+	 5729 14752
1539	0	0	Ki67+	 5771 14788
1540	0	0	Ki67+	 5822 14781
1541	0	0	Ki67+	 5832 14779
1542	0	0	Ki67+	 5840 14599
1543	0	0	Ki67+	 5874 14570
1544	0	0	Ki67+	 5877 14557
1545	0	0	Ki67+	 5883 14801
1546	0	0	Ki67+	 5886 14815
1547	0	0	Ki67+	 5915 14725
1548	0	0	Ki67+	 5923 14619
1549	0	0	Ki67+	 5946 14707
1550	0	0	Ki67+	 5956 14664
1551	0	0	Ki67+	 5956 14691
1552	0	0	Ki67+	 5979 14479
1553	0	0	Ki67+	 5979 14711
1554	0	0	Ki67+	 5986 14661
1555	0	0	Ki67+	 6001 14488
1556	0	0	Ki67+	 6020 14839
1557	0	0	Ki67+	 6034 14845
1558	0	0	Ki67+	 6036 14487
1559	0	0	Ki67+	 6037 14454
1560	0	0	Ki67+	 6073 14486
1561	0	0	Ki67+	 6076 14730
1562	0	0	Ki67+	 6090 14767
1563	0	0	Ki67+	 6095 14858
1564	0	0	Ki67+	 6106 14768
1565	0	0	Ki67+	 6136 14522
1566	0	0	Ki67+	 6136 14903
1567	0	0	Ki67+	 6144 14783
1568	0	0	Ki67+	 6153 14510
1569	0	0	Ki67+	 6166 14798
1570	0	0	Ki67+	 6167 15159
1571	0	0	Ki67+	 6176 14514
1572	0	0	Ki67+	 6179 14898
1573	0	0	Ki67+	 6191 15180
1574	0	0	Ki67+	 6202 14936
1575	0	0	Ki67+	 6242 14511
1576	0	0	Ki67+	 5513 15737
1577	0	0	Ki67+	 5519 15655
1578	0	0	Ki67+	 5590 15658
1579	0	0	Ki67+	 5637 15938
1580	0	0	Ki67+	 5643 16039
1581	0	0	Ki67+	 5653 15919
1582	0	0	Ki67+	 5750 15660
1583	0	0	Ki67+	 5778 15526
1584	0	0	Ki67+	 5800 15638
1585	0	0	Ki67+	 5855 15760
1586	0	0	Ki67+	 5912 15979
1587	0	0	Ki67+	 5954 15972
1588	0	0	Ki67+	 5957 15780
1589	0	0	Ki67+	 5962 15790
1590	0	0	Ki67+	 5990 15781
1591	0	0	Ki67+	 6020 16000
1592	0	0	Ki67+	 6029 15791
1593	0	0	Ki67+	 6041 15793
1594	0	0	Ki67+	 6055 15973
1595	0	0	Ki67+	 6064 15791
1596	0	0	Ki67+	 6078 15820
1597	0	0	Ki67+	 6085 15682
1598	0	0	Ki67+	 6086 15804
1599	0	0	Ki67+	 6096 15978
1600	0	0	Ki67+	 6121 15969
1601	0	0	Ki67+	 6182 15930
1602	0	0	Ki67+	 6185 15804
1603	0	0	Ki67+	 6197 15791
1604	0	0	Ki67+	 6205 15945
1605	0	0	Ki67+	 6215 15949
1606	0	0	Ki67+	 6222 15990
1607	0	0	Ki67+	 6224 15798
1608	0	0	Ki67+	 6237 15943
1609	0	0	Ki67+	 6243 15351
1610	0	0	Ki67+	 6245 15927
1611	0	0	Ki67+	 6248 15791
1612	0	0	Ki67+	 6264 15819
1613	0	0	Ki67+	 6266 15955
1614	0	0	Ki67+	 6269 15457
1615	0	0	Ki67+	 6270 15800
1616	0	0	Ki67+	 5476 16503
1617	0	0	Ki67+	 5484 16197
1618	0	0	Ki67+	 5491 16120
1619	0	0	Ki67+	 5491 16493
1620	0	0	Ki67+	 5498 16799
1621	0	0	Ki67+	 5500 16134
1622	0	0	Ki67+	 5501 16171
1623	0	0	Ki67+	 5515 16188
1624	0	0	Ki67+	 5520 16230
1625	0	0	Ki67+	 5529 16806
1626	0	0	Ki67+	 5546 16183
1627	0	0	Ki67+	 5551 16080
1628	0	0	Ki67+	 5555 16131
1629	0	0	Ki67+	 5576 16168
1630	0	0	Ki67+	 5580 16275
1631	0	0	Ki67+	 5590 16434
1632	0	0	Ki67+	 5604 16214
1633	0	0	Ki67+	 5667 16735
1634	0	0	Ki67+	 5690 16741
1635	0	0	Ki67+	 5713 16668
1636	0	0	Ki67+	 5715 16684
1637	0	0	Ki67+	 5738 16655
1638	0	0	Ki67+	 5757 16653
1639	0	0	Ki67+	 5759 16334
1640	0	0	Ki67+	 5767 16768
1641	0	0	Ki67+	 5778 16333
1642	0	0	Ki67+	 5781 16346
1643	0	0	Ki67+	 5786 16049
1644	0	0	Ki67+	 5795 16778
1645	0	0	Ki67+	 5806 16784
1646	0	0	Ki67+	 5811 16602
1647	0	0	Ki67+	 5816 16637
1648	0	0	Ki67+	 5838 16363
1649	0	0	Ki67+	 5843 16057
1650	0	0	Ki67+	 5847 16632
1651	0	0	Ki67+	 5848 16603
1652	0	0	Ki67+	 5863 16626
1653	0	0	Ki67+	 5868 16365
1654	0	0	Ki67+	 5871 16593
1655	0	0	Ki67+	 5878 16080
1656	0	0	Ki67+	 5886 16591
1657	0	0	Ki67+	 5899 16373
1658	0	0	Ki67+	 5901 16415
1659	0	0	Ki67+	 5902 16582
1660	0	0	Ki67+	 5914 16354
1661	0	0	Ki67+	 5915 16569
1662	0	0	Ki67+	 5919 16079
1663	0	0	Ki67+	 5921 16312
1664	0	0	Ki67+	 5926 16063
1665	0	0	Ki67+	 5942 16349
1666	0	0	Ki67+	 5951 16356
1667	0	0	Ki67+	 5983 16332
1668	0	0	Ki67+	 5995 16361
1669	0	0	Ki67+	 6004 16315
1670	0	0	Ki67+	 6006 16581
1671	0	0	Ki67+	 6019 16353
1672	0	0	Ki67+	 6027 16603
1673	0	0	Ki67+	 6030 16585
1674	0	0	Ki67+	 6033 16342
1675	0	0	Ki67+	 6037 16089
1676	0	0	Ki67+	 6049 16590
1677	0	0	Ki67+	 6056 16789
1678	0	0	Ki67+	 6058 16083
1679	0	0	Ki67+	 6060 16359
1680	0	0	Ki67+	 6063 16328
1681	0	0	Ki67+	 6071 16783
1682	0	0	Ki67+	 6072 16612
1683	0	0	Ki67+	 6074 16099
1684	0	0	Ki67+	 6077 16347
1685	0	0	Ki67+	 6078 16313
1686	0	0	Ki67+	 6081 16081
1687	0	0	Ki67+	 6089 16278
1688	0	0	Ki67+	 6095 16351
1689	0	0	Ki67+	 6099 16613
1690	0	0	Ki67+	 6108 16084
1691	0	0	Ki67+	 6108 16766
1692	0	0	Ki67+	 6109 16617
1693	0	0	Ki67+	 6114 16302
1694	0	0	Ki67+	 6116 16353
1695	0	0	Ki67+	 6121 16318
1696	0	0	Ki67+	 6124 16275
1697	0	0	Ki67+	 6127 16762
1698	0	0	Ki67+	 6128 16739
1699	0	0	Ki67+	 6129 16619
1700	0	0	Ki67+	 6131 16311
1701	0	0	Ki67+	 6139 16733
1702	0	0	Ki67+	 6141 16607
1703	0	0	Ki67+	 6142 16333
1704	0	0	Ki67+	 6142 16778
1705	0	0	Ki67+	 6154 16271
1706	0	0	Ki67+	 6157 16098
1707	0	0	Ki67+	 6165 16670
1708	0	0	Ki67+	 6174 16140
1709	0	0	Ki67+	 6174 16697
1710	0	0	Ki67+	 6179 16711
1711	0	0	Ki67+	 6182 16312
1712	0	0	Ki67+	 6186 16632
1713	0	0	Ki67+	 6188 16668
1714	0	0	Ki67+	 6197 16106
1715	0	0	Ki67+	 6197 16699
1716	0	0	Ki67+	 6200 16653
1717	0	0	Ki67+	 6201 16715
1718	0	0	Ki67+	 6205 16636
1719	0	0	Ki67+	 6205 16759
1720	0	0	Ki67+	 6212 16310
1721	0	0	Ki67+	 6213 16290
1722	0	0	Ki67+	 6214 16703
1723	0	0	Ki67+	 6215 16124
1724	0	0	Ki67+	 6217 16753
1725	0	0	Ki67+	 6221 16267
1726	0	0	Ki67+	 6224 16307
1727	0	0	Ki67+	 6232 16111
1728	0	0	Ki67+	 6234 16675
1729	0	0	Ki67+	 6237 16294
1730	0	0	Ki67+	 6238 16735
1731	0	0	Ki67+	 6239 16282
1732	0	0	Ki67+	 6244 16657
1733	0	0	Ki67+	 6249 16249
1734	0	0	Ki67+	 6251 16278
1735	0	0	Ki67+	 6257 16315
1736	0	0	Ki67+	 6258 16696
1737	0	0	Ki67+	 6261 16116
1738	0	0	Ki67+	 6261 16676
1739	0	0	Ki67+	 6269 16206
1740	0	0	Ki67+	 6270 16265
1741	0	0	Ki67+	 5476 16857
1742	0	0	Ki67+	 5476 17029
1743	0	0	Ki67+	 5477 17528
1744	0	0	Ki67+	 5488 17038
1745	0	0	Ki67+	 5501 17325
1746	0	0	Ki67+	 5525 17226
1747	0	0	Ki67+	 5539 16883
1748	0	0	Ki67+	 5539 17242
1749	0	0	Ki67+	 5549 16872
1750	0	0	Ki67+	 5552 17023
1751	0	0	Ki67+	 5570 17439
1752	0	0	Ki67+	 5572 16870
1753	0	0	Ki67+	 5574 17425
1754	0	0	Ki67+	 5580 17267
1755	0	0	Ki67+	 5588 16982
1756	0	0	Ki67+	 5594 17552
1757	0	0	Ki67+	 5598 17262
1758	0	0	Ki67+	 5603 16991
1759	0	0	Ki67+	 5603 17310
1760	0	0	Ki67+	 5606 16879
1761	0	0	Ki67+	 5606 17002
1762	0	0	Ki67+	 5615 16898
1763	0	0	Ki67+	 5617 17420
1764	0	0	Ki67+	 5617 17570
1765	0	0	Ki67+	 5618 17256
1766	0	0	Ki67+	 5627 17262
1767	0	0	Ki67+	 5628 16975
1768	0	0	Ki67+	 5628 17034
1769	0	0	Ki67+	 5633 17015
1770	0	0	Ki67+	 5640 17436
1771	0	0	Ki67+	 5642 17285
1772	0	0	Ki67+	 5647 17003
1773	0	0	Ki67+	 5651 16894
1774	0	0	Ki67+	 5663 17275
1775	0	0	Ki67+	 5669 17439
1776	0	0	Ki67+	 5671 16990
1777	0	0	Ki67+	 5673 16918
1778	0	0	Ki67+	 5676 16967
1779	0	0	Ki67+	 5678 16948
1780	0	0	Ki67+	 5679 17317
1781	0	0	Ki67+	 5684 16981
1782	0	0	Ki67+	 5687 17434
1783	0	0	Ki67+	 5691 17394
1784	0	0	Ki67+	 5692 17286
1785	0	0	Ki67+	 5699 17605
1786	0	0	Ki67+	 5700 17356
1787	0	0	Ki67+	 5701 17408
1788	0	0	Ki67+	 5704 17331
1789	0	0	Ki67+	 5711 16994
1790	0	0	Ki67+	 5719 17401
1791	0	0	Ki67+	 5723 17305
1792	0	0	Ki67+	 5724 17384
1793	0	0	Ki67+	 5733 17424
1794	0	0	Ki67+	 5734 17407
1795	0	0	Ki67+	 5740 17383
1796	0	0	Ki67+	 5742 17365
1797	0	0	Ki67+	 5756 17576
1798	0	0	Ki67+	 5765 17208
1799	0	0	Ki67+	 5779 17228
1800	0	0	Ki67+	 5793 17172
1801	0	0	Ki67+	 5800 17207
1802	0	0	Ki67+	 5802 17189
1803	0	0	Ki67+	 5808 17249
1804	0	0	Ki67+	 5810 17224
1805	0	0	Ki67+	 5813 17195
1806	0	0	Ki67+	 5814 17177
1807	0	0	Ki67+	 5815 17164
1808	0	0	Ki67+	 5833 17220
1809	0	0	Ki67+	 5835 17248
1810	0	0	Ki67+	 5839 17172
1811	0	0	Ki67+	 5854 17270
1812	0	0	Ki67+	 5856 17212
1813	0	0	Ki67+	 5864 17187
1814	0	0	Ki67+	 5871 17268
1815	0	0	Ki67+	 5876 17193
1816	0	0	Ki67+	 5884 17279
1817	0	0	Ki67+	 5892 16983
1818	0	0	Ki67+	 5894 17157
1819	0	0	Ki67+	 5895 17191
1820	0	0	Ki67+	 5902 17169
1821	0	0	Ki67+	 5910 17255
1822	0	0	Ki67+	 5911 17284
1823	0	0	Ki67+	 5913 17334
1824	0	0	Ki67+	 5922 17004
1825	0	0	Ki67+	 5922 17351
1826	0	0	Ki67+	 5923 17036
1827	0	0	Ki67+	 5923 17193
1828	0	0	Ki67+	 5925 17165
1829	0	0	Ki67+	 5931 17327
1830	0	0	Ki67+	 5936 16979
1831	0	0	Ki67+	 5936 17006
1832	0	0	Ki67+	 5941 17272
1833	0	0	Ki67+	 5943 17322
1834	0	0	Ki67+	 5948 17019
1835	0	0	Ki67+	 5949 17203
1836	0	0	Ki67+	 5956 17371
1837	0	0	Ki67+	 5958 17005
1838	0	0	Ki67+	 5966 16931
1839	0	0	Ki67+	 5967 17179
1840	0	0	Ki67+	 5976 16916
1841	0	0	Ki67+	 5977 17211
1842	0	0	Ki67+	 5981 16931
1843	0	0	Ki67+	 5982 16998
1844	0	0	Ki67+	 5985 16962
1845	0	0	Ki67+	 5992 17204
1846	0	0	Ki67+	 5993 16925
1847	0	0	Ki67+	 5993 17013
1848	0	0	Ki67+	 6000 16899
1849	0	0	Ki67+	 6000 17003
1850	0	0	Ki67+	 6002 17500
1851	0	0	Ki67+	 6013 17359
1852	0	0	Ki67+	 6020 16966
1853	0	0	Ki67+	 6026 16931
1854	0	0	Ki67+	 6032 17178
1855	0	0	Ki67+	 6032 17509
1856	0	0	Ki67+	 6033 16879
1857	0	0	Ki67+	 6035 17026
1858	0	0	Ki67+	 6037 17065
1859	0	0	Ki67+	 6038 17489
1860	0	0	Ki67+	 6045 16910
1861	0	0	Ki67+	 6046 17360
1862	0	0	Ki67+	 6050 17064
1863	0	0	Ki67+	 6054 16946
1864	0	0	Ki67+	 6056 17535
1865	0	0	Ki67+	 6062 17201
1866	0	0	Ki67+	 6066 17239
1867	0	0	Ki67+	 6067 17371
1868	0	0	Ki67+	 6068 17494
1869	0	0	Ki67+	 6071 16869
1870	0	0	Ki67+	 6073 17546
1871	0	0	Ki67+	 6075 17044
1872	0	0	Ki67+	 6077 17481
1873	0	0	Ki67+	 6077 17512
1874	0	0	Ki67+	 6080 17073
1875	0	0	Ki67+	 6084 17190
1876	0	0	Ki67+	 6089 17344
1877	0	0	Ki67+	 6095 16905
1878	0	0	Ki67+	 6105 17217
1879	0	0	Ki67+	 6106 17367
1880	0	0	Ki67+	 6106 17527
1881	0	0	Ki67+	 6107 17550
1882	0	0	Ki67+	 6108 17468
1883	0	0	Ki67+	 6109 16864
1884	0	0	Ki67+	 6119 16927
1885	0	0	Ki67+	 6131 17087
1886	0	0	Ki67+	 6132 17557
1887	0	0	Ki67+	 6134 17481
1888	0	0	Ki67+	 6137 16920
1889	0	0	Ki67+	 6139 17072
1890	0	0	Ki67+	 6140 16885
1891	0	0	Ki67+	 6146 17640
1892	0	0	Ki67+	 6147 16861
1893	0	0	Ki67+	 6147 17464
1894	0	0	Ki67+	 6149 17373
1895	0	0	Ki67+	 6149 17386
1896	0	0	Ki67+	 6156 17195
1897	0	0	Ki67+	 6156 17568
1898	0	0	Ki67+	 6164 17561
1899	0	0	Ki67+	 6172 17073
1900	0	0	Ki67+	 6173 17085
1901	0	0	Ki67+	 6182 17577
1902	0	0	Ki67+	 6187 17184
1903	0	0	Ki67+	 6187 17490
1904	0	0	Ki67+	 6200 17379
1905	0	0	Ki67+	 6202 17203
1906	0	0	Ki67+	 6211 17573
1907	0	0	Ki67+	 6212 17216
1908	0	0	Ki67+	 6216 16851
1909	0	0	Ki67+	 6216 17398
1910	0	0	Ki67+	 6216 17465
1911	0	0	Ki67+	 6242 17468
1912	0	0	Ki67+	 6249 17405
1913	0	0	Ki67+	 6252 17632
1914	0	0	Ki67+	 6256 17211
1915	0	0	Ki67+	 6260 17465
1916	0	0	Ki67+	 6267 17106
1917	0	0	Ki67+	 5481 18156
1918	0	0	Ki67+	 5495 18070
1919	0	0	Ki67+	 5501 18276
1920	0	0	Ki67+	 5516 18267
1921	0	0	Ki67+	 5520 18085
1922	0	0	Ki67+	 5522 18171
1923	0	0	Ki67+	 5524 17673
1924	0	0	Ki67+	 5527 18139
1925	0	0	Ki67+	 5529 18066
1926	0	0	Ki67+	 5534 17852
1927	0	0	Ki67+	 5547 18091
1928	0	0	Ki67+	 5551 18106
1929	0	0	Ki67+	 5551 18279
1930	0	0	Ki67+	 5552 17858
1931	0	0	Ki67+	 5555 17953
1932	0	0	Ki67+	 5560 18171
1933	0	0	Ki67+	 5570 18132
1934	0	0	Ki67+	 5571 18159
1935	0	0	Ki67+	 5578 18095
1936	0	0	Ki67+	 5581 18109
1937	0	0	Ki67+	 5600 18147
1938	0	0	Ki67+	 5608 17915
1939	0	0	Ki67+	 5612 18275
1940	0	0	Ki67+	 5621 18130
1941	0	0	Ki67+	 5631 18299
1942	0	0	Ki67+	 5646 18276
1943	0	0	Ki67+	 5648 17849
1944	0	0	Ki67+	 5654 18311
1945	0	0	Ki67+	 5663 17963
1946	0	0	Ki67+	 5683 17958
1947	0	0	Ki67+	 5694 17978
1948	0	0	Ki67+	 5697 17990
1949	0	0	Ki67+	 5699 17851
1950	0	0	Ki67+	 5714 18304
1951	0	0	Ki67+	 5721 17995
1952	0	0	Ki67+	 5736 17965
1953	0	0	Ki67+	 5741 18434
1954	0	0	Ki67+	 5744 18380
1955	0	0	Ki67+	 5746 17977
1956	0	0	Ki67+	 5750 17830
1957	0	0	Ki67+	 5755 18438
1958	0	0	Ki67+	 5756 18421
1959	0	0	Ki67+	 5758 18284
1960	0	0	Ki67+	 5759 17838
1961	0	0	Ki67+	 5767 18335
1962	0	0	Ki67+	 5772 17931
1963	0	0	Ki67+	 5776 18268
1964	0	0	Ki67+	 5784 17693
1965	0	0	Ki67+	 5792 18366
1966	0	0	Ki67+	 5794 18387
1967	0	0	Ki67+	 5795 18031
1968	0	0	Ki67+	 5795 18417
1969	0	0	Ki67+	 5797 18270
1970	0	0	Ki67+	 5797 18446
1971	0	0	Ki67+	 5805 17945
1972	0	0	Ki67+	 5810 18299
1973	0	0	Ki67+	 5815 17975
1974	0	0	Ki67+	 5815 18442
1975	0	0	Ki67+	 5822 18352
1976	0	0	Ki67+	 5823 18308
1977	0	0	Ki67+	 5825 17696
1978	0	0	Ki67+	 5829 18367
1979	0	0	Ki67+	 5830 18013
1980	0	0	Ki67+	 5841 18293
1981	0	0	Ki67+	 5843 18417
1982	0	0	Ki67+	 5844 18026
1983	0	0	Ki67+	 5867 18302
1984	0	0	Ki67+	 5867 18376
1985	0	0	Ki67+	 5874 18027
1986	0	0	Ki67+	 5886 18021
1987	0	0	Ki67+	 5887 17779
1988	0	0	Ki67+	 5890 17752
1989	0	0	Ki67+	 5900 17868
1990	0	0	Ki67+	 5911 17798
1991	0	0	Ki67+	 5917 18052
1992	0	0	Ki67+	 5917 18428
1993	0	0	Ki67+	 5923 18020
1994	0	0	Ki67+	 5936 17793
1995	0	0	Ki67+	 5945 17733
1996	0	0	Ki67+	 5945 17768
1997	0	0	Ki67+	 5945 18020
1998	0	0	Ki67+	 5957 17705
1999	0	0	Ki67+	 5970 18052
2000	0	0	Ki67+	 5993 18033
2001	0	0	Ki67+	 6005 17841
2002	0	0	Ki67+	 6022 18041
2003	0	0	Ki67+	 6023 17862
2004	0	0	Ki67+	 6037 17771
2005	0	0	Ki67+	 6054 18395
2006	0	0	Ki67+	 6061 17968
2007	0	0	Ki67+	 6063 18413
2008	0	0	Ki67+	 6081 17854
2009	0	0	Ki67+	 6093 17684
2010	0	0	Ki67+	 6093 18032
2011	0	0	Ki67+	 6095 17720
2012	0	0	Ki67+	 6097 18392
2013	0	0	Ki67+	 6105 17653
2014	0	0	Ki67+	 6107 17691
2015	0	0	Ki67+	 6111 18032
2016	0	0	Ki67+	 6120 18379
2017	0	0	Ki67+	 6122 17841
2018	0	0	Ki67+	 6124 18034
2019	0	0	Ki67+	 6126 18316
2020	0	0	Ki67+	 6129 18416
2021	0	0	Ki67+	 6131 18282
2022	0	0	Ki67+	 6131 18355
2023	0	0	Ki67+	 6144 18283
2024	0	0	Ki67+	 6144 18355
2025	0	0	Ki67+	 6145 18405
2026	0	0	Ki67+	 6149 17743
2027	0	0	Ki67+	 6150 18009
2028	0	0	Ki67+	 6153 18302
2029	0	0	Ki67+	 6154 18373
2030	0	0	Ki67+	 6161 18340
2031	0	0	Ki67+	 6162 18311
2032	0	0	Ki67+	 6165 17754
2033	0	0	Ki67+	 6166 18013
2034	0	0	Ki67+	 6168 17844
2035	0	0	Ki67+	 6172 18326
2036	0	0	Ki67+	 6178 17850
2037	0	0	Ki67+	 6181 18354
2038	0	0	Ki67+	 6186 18019
2039	0	0	Ki67+	 6187 18391
2040	0	0	Ki67+	 6188 18411
2041	0	0	Ki67+	 6190 18313
2042	0	0	Ki67+	 6197 18296
2043	0	0	Ki67+	 6209 18342
2044	0	0	Ki67+	 6211 18272
2045	0	0	Ki67+	 6212 18000
2046	0	0	Ki67+	 6217 18377
2047	0	0	Ki67+	 6221 18394
2048	0	0	Ki67+	 6225 18420
2049	0	0	Ki67+	 6228 18291
2050	0	0	Ki67+	 6237 18306
2051	0	0	Ki67+	 6238 18344
2052	0	0	Ki67+	 6240 18387
2053	0	0	Ki67+	 6244 17990
2054	0	0	Ki67+	 6247 18439
2055	0	0	Ki67+	 6248 17768
2056	0	0	Ki67+	 6253 18259
2057	0	0	Ki67+	 6255 17981
2058	0	0	Ki67+	 6256 18391
2059	0	0	Ki67+	 6257 18302
2060	0	0	Ki67+	 6266 17967
2061	0	0	Ki67+	 6268 17986
2062	0	0	Ki67+	 5474 18665
2063	0	0	Ki67+	 5479 18839
2064	0	0	Ki67+	 5481 18821
2065	0	0	Ki67+	 5482 18775
2066	0	0	Ki67+	 5489 19163
2067	0	0	Ki67+	 5499 18848
2068	0	0	Ki67+	 5506 18876
2069	0	0	Ki67+	 5509 18835
2070	0	0	Ki67+	 5513 18997
2071	0	0	Ki67+	 5526 19053
2072	0	0	Ki67+	 5527 18853
2073	0	0	Ki67+	 5533 18767
2074	0	0	Ki67+	 5536 18678
2075	0	0	Ki67+	 5538 18889
2076	0	0	Ki67+	 5541 18828
2077	0	0	Ki67+	 5549 18653
2078	0	0	Ki67+	 5549 18866
2079	0	0	Ki67+	 5552 18493
2080	0	0	Ki67+	 5555 18669
2081	0	0	Ki67+	 5563 18476
2082	0	0	Ki67+	 5566 18834
2083	0	0	Ki67+	 5570 18675
2084	0	0	Ki67+	 5572 18850
2085	0	0	Ki67+	 5573 18496
2086	0	0	Ki67+	 5580 18633
2087	0	0	Ki67+	 5580 18892
2088	0	0	Ki67+	 5588 18681
2089	0	0	Ki67+	 5595 18696
2090	0	0	Ki67+	 5602 18888
2091	0	0	Ki67+	 5605 18857
2092	0	0	Ki67+	 5607 18495
2093	0	0	Ki67+	 5610 18619
2094	0	0	Ki67+	 5611 18633
2095	0	0	Ki67+	 5617 18832
2096	0	0	Ki67+	 5621 19054
2097	0	0	Ki67+	 5641 18874
2098	0	0	Ki67+	 5650 18844
2099	0	0	Ki67+	 5651 18468
2100	0	0	Ki67+	 5658 18862
2101	0	0	Ki67+	 5671 18884
2102	0	0	Ki67+	 5680 18629
2103	0	0	Ki67+	 5685 18873
2104	0	0	Ki67+	 5686 18834
2105	0	0	Ki67+	 5686 18846
2106	0	0	Ki67+	 5698 19150
2107	0	0	Ki67+	 5701 18605
2108	0	0	Ki67+	 5701 18832
2109	0	0	Ki67+	 5713 18889
2110	0	0	Ki67+	 5722 18848
2111	0	0	Ki67+	 5723 18878
2112	0	0	Ki67+	 5743 18460
2113	0	0	Ki67+	 5745 18817
2114	0	0	Ki67+	 5745 18967
2115	0	0	Ki67+	 5746 18605
2116	0	0	Ki67+	 5757 18873
2117	0	0	Ki67+	 5771 18867
2118	0	0	Ki67+	 5785 18606
2119	0	0	Ki67+	 5801 18627
2120	0	0	Ki67+	 5809 18870
2121	0	0	Ki67+	 5818 18601
2122	0	0	Ki67+	 5832 18856
2123	0	0	Ki67+	 5837 18842
2124	0	0	Ki67+	 5842 18610
2125	0	0	Ki67+	 5855 18590
2126	0	0	Ki67+	 5878 18604
2127	0	0	Ki67+	 5883 18626
2128	0	0	Ki67+	 5887 18858
2129	0	0	Ki67+	 5892 18597
2130	0	0	Ki67+	 5896 19200
2131	0	0	Ki67+	 5909 18609
2132	0	0	Ki67+	 5918 19210
2133	0	0	Ki67+	 5919 18585
2134	0	0	Ki67+	 5925 19047
2135	0	0	Ki67+	 5934 19218
2136	0	0	Ki67+	 5939 18613
2137	0	0	Ki67+	 5941 19183
2138	0	0	Ki67+	 5951 18832
2139	0	0	Ki67+	 5959 18863
2140	0	0	Ki67+	 5964 19204
2141	0	0	Ki67+	 5972 18583
2142	0	0	Ki67+	 5972 19239
2143	0	0	Ki67+	 5974 19148
2144	0	0	Ki67+	 5976 18815
2145	0	0	Ki67+	 5994 19218
2146	0	0	Ki67+	 5996 18850
2147	0	0	Ki67+	 5996 19198
2148	0	0	Ki67+	 5998 19152
2149	0	0	Ki67+	 6001 19113
2150	0	0	Ki67+	 6009 19206
2151	0	0	Ki67+	 6011 18830
2152	0	0	Ki67+	 6012 18944
2153	0	0	Ki67+	 6020 19168
2154	0	0	Ki67+	 6023 18839
2155	0	0	Ki67+	 6025 19242
2156	0	0	Ki67+	 6026 19129
2157	0	0	Ki67+	 6029 19182
2158	0	0	Ki67+	 6033 19097
2159	0	0	Ki67+	 6052 19079
2160	0	0	Ki67+	 6072 19072
2161	0	0	Ki67+	 6073 19088
2162	0	0	Ki67+	 6078 18596
2163	0	0	Ki67+	 6083 18623
2164	0	0	Ki67+	 6083 18828
2165	0	0	Ki67+	 6086 18779
2166	0	0	Ki67+	 6095 19046
2167	0	0	Ki67+	 6097 19238
2168	0	0	Ki67+	 6101 18608
2169	0	0	Ki67+	 6104 18793
2170	0	0	Ki67+	 6105 18821
2171	0	0	Ki67+	 6108 18621
2172	0	0	Ki67+	 6114 18677
2173	0	0	Ki67+	 6122 18737
2174	0	0	Ki67+	 6128 18819
2175	0	0	Ki67+	 6137 18801
2176	0	0	Ki67+	 6139 18625
2177	0	0	Ki67+	 6150 18813
2178	0	0	Ki67+	 6155 19018
2179	0	0	Ki67+	 6159 18792
2180	0	0	Ki67+	 6161 18753
2181	0	0	Ki67+	 6169 19075
2182	0	0	Ki67+	 6173 18598
2183	0	0	Ki67+	 6174 19037
2184	0	0	Ki67+	 6181 18618
2185	0	0	Ki67+	 6182 18997
2186	0	0	Ki67+	 6183 18672
2187	0	0	Ki67+	 6185 18780
2188	0	0	Ki67+	 6185 19227
2189	0	0	Ki67+	 6198 18724
2190	0	0	Ki67+	 6206 18770
2191	0	0	Ki67+	 6207 18984
2192	0	0	Ki67+	 6207 19236
2193	0	0	Ki67+	 6211 19007
2194	0	0	Ki67+	 6212 18635
2195	0	0	Ki67+	 6213 18662
2196	0	0	Ki67+	 6218 18990
2197	0	0	Ki67+	 6222 19234
2198	0	0	Ki67+	 6223 18639
2199	0	0	Ki67+	 6223 18692
2200	0	0	Ki67+	 6226 18708
2201	0	0	Ki67+	 6232 18878
2202	0	0	Ki67+	 6237 18748
2203	0	0	Ki67+	 6238 18835
2204	0	0	Ki67+	 6241 18667
2205	0	0	Ki67+	 6246 18695
2206	0	0	Ki67+	 6246 18730
2207	0	0	Ki67+	 6250 19210
2208	0	0	Ki67+	 6251 18756
2209	0	0	Ki67+	 6252 18975
2210	0	0	Ki67+	 6253 18852
2211	0	0	Ki67+	 6257 18638
2212	0	0	Ki67+	 6261 18708
2213	0	0	Ki67+	 6261 18818
2214	0	0	Ki67+	 6263 18883
2215	0	0	Ki67+	 6269 18662
2216	0	0	Ki67+	 6269 18980
2217	0	0	Ki67+	 5479 19643
2218	0	0	Ki67+	 5498 19750
2219	0	0	Ki67+	 5522 19745
2220	0	0	Ki67+	 5542 19380
2221	0	0	Ki67+	 5558 19541
2222	0	0	Ki67+	 5570 19726
2223	0	0	Ki67+	 5608 19566
2224	0	0	Ki67+	 5608 19610
2225	0	0	Ki67+	 5619 19568
2226	0	0	Ki67+	 5623 19592
2227	0	0	Ki67+	 5640 19610
2228	0	0	Ki67+	 5649 19491
2229	0	0	Ki67+	 5651 19473
2230	0	0	Ki67+	 5659 19618
2231	0	0	Ki67+	 5662 19486
2232	0	0	Ki67+	 5672 19525
2233	0	0	Ki67+	 5680 19574
2234	0	0	Ki67+	 5682 19607
2235	0	0	Ki67+	 5688 19644
2236	0	0	Ki67+	 5693 19674
2237	0	0	Ki67+	 5694 19488
2238	0	0	Ki67+	 5699 19965
2239	0	0	Ki67+	 5707 19642
2240	0	0	Ki67+	 5710 19501
2241	0	0	Ki67+	 5711 19574
2242	0	0	Ki67+	 5717 19433
2243	0	0	Ki67+	 5719 19625
2244	0	0	Ki67+	 5733 19433
2245	0	0	Ki67+	 5734 19589
2246	0	0	Ki67+	 5738 19698
2247	0	0	Ki67+	 5742 19683
2248	0	0	Ki67+	 5744 19601
2249	0	0	Ki67+	 5746 19583
2250	0	0	Ki67+	 5746 19655
2251	0	0	Ki67+	 5774 20009
2252	0	0	Ki67+	 5777 19639
2253	0	0	Ki67+	 5777 19682
2254	0	0	Ki67+	 5785 19451
2255	0	0	Ki67+	 5786 19547
2256	0	0	Ki67+	 5788 19534
2257	0	0	Ki67+	 5795 19583
2258	0	0	Ki67+	 5796 19665
2259	0	0	Ki67+	 5800 19409
2260	0	0	Ki67+	 5802 19539
2261	0	0	Ki67+	 5813 19450
2262	0	0	Ki67+	 5813 19491
2263	0	0	Ki67+	 5815 20013
2264	0	0	Ki67+	 5819 19562
2265	0	0	Ki67+	 5831 19648
2266	0	0	Ki67+	 5837 19461
2267	0	0	Ki67+	 5842 19407
2268	0	0	Ki67+	 5843 19582
2269	0	0	Ki67+	 5844 19521
2270	0	0	Ki67+	 5845 19640
2271	0	0	Ki67+	 5851 19659
2272	0	0	Ki67+	 5853 19561
2273	0	0	Ki67+	 5859 19494
2274	0	0	Ki67+	 5861 19530
2275	0	0	Ki67+	 5863 19423
2276	0	0	Ki67+	 5868 19509
2277	0	0	Ki67+	 5871 19534
2278	0	0	Ki67+	 5872 19473
2279	0	0	Ki67+	 5875 19672
2280	0	0	Ki67+	 5875 19702
2281	0	0	Ki67+	 5880 19645
2282	0	0	Ki67+	 5891 19392
2283	0	0	Ki67+	 5894 19555
2284	0	0	Ki67+	 5894 19605
2285	0	0	Ki67+	 5895 19590
2286	0	0	Ki67+	 5896 19632
2287	0	0	Ki67+	 5900 19614
2288	0	0	Ki67+	 5904 19521
2289	0	0	Ki67+	 5907 19486
2290	0	0	Ki67+	 5919 19538
2291	0	0	Ki67+	 5925 19505
2292	0	0	Ki67+	 5930 19564
2293	0	0	Ki67+	 5952 19508
2294	0	0	Ki67+	 5954 19921
2295	0	0	Ki67+	 5961 19263
2296	0	0	Ki67+	 5963 19623
2297	0	0	Ki67+	 5967 19536
2298	0	0	Ki67+	 5968 19666
2299	0	0	Ki67+	 5972 19645
2300	0	0	Ki67+	 5977 19510
2301	0	0	Ki67+	 6001 19259
2302	0	0	Ki67+	 6005 19551
2303	0	0	Ki67+	 6047 19550
2304	0	0	Ki67+	 6061 19255
2305	0	0	Ki67+	 6067 19584
2306	0	0	Ki67+	 6070 19599
2307	0	0	Ki67+	 6080 19520
2308	0	0	Ki67+	 6080 19590
2309	0	0	Ki67+	 6087 19605
2310	0	0	Ki67+	 6093 19440
2311	0	0	Ki67+	 6095 20002
2312	0	0	Ki67+	 6109 19582
2313	0	0	Ki67+	 6114 19351
2314	0	0	Ki67+	 6118 19372
2315	0	0	Ki67+	 6120 19692
2316	0	0	Ki67+	 6126 19407
2317	0	0	Ki67+	 6128 19474
2318	0	0	Ki67+	 6131 19555
2319	0	0	Ki67+	 6144 19572
2320	0	0	Ki67+	 6147 20040
2321	0	0	Ki67+	 6150 19459
2322	0	0	Ki67+	 6152 19516
2323	0	0	Ki67+	 6160 19537
2324	0	0	Ki67+	 6160 20031
2325	0	0	Ki67+	 6162 19447
2326	0	0	Ki67+	 6167 19470
2327	0	0	Ki67+	 6176 20028
2328	0	0	Ki67+	 6181 19397
2329	0	0	Ki67+	 6183 19426
2330	0	0	Ki67+	 6184 19521
2331	0	0	Ki67+	 6185 19703
2332	0	0	Ki67+	 6189 19505
2333	0	0	Ki67+	 6202 19476
2334	0	0	Ki67+	 6204 19460
2335	0	0	Ki67+	 6206 19415
2336	0	0	Ki67+	 6207 19362
2337	0	0	Ki67+	 6210 19995
2338	0	0	Ki67+	 6214 19514
2339	0	0	Ki67+	 6215 20028
2340	0	0	Ki67+	 6232 20009
2341	0	0	Ki67+	 6254 20014
2342	0	0	Ki67+	 6267 20002
2343	0	0	Ki67+	 5473 20289
2344	0	0	Ki67+	 5475 20741
2345	0	0	Ki67+	 5486 20703
2346	0	0	Ki67+	 5487 20471
2347	0	0	Ki67+	 5505 20690
2348	0	0	Ki67+	 5520 20446
2349	0	0	Ki67+	 5536 20693
2350	0	0	Ki67+	 5538 20680
2351	0	0	Ki67+	 5578 20171
2352	0	0	Ki67+	 5582 20435
2353	0	0	Ki67+	 5596 20387
2354	0	0	Ki67+	 5600 20405
2355	0	0	Ki67+	 5603 20724
2356	0	0	Ki67+	 5606 20839
2357	0	0	Ki67+	 5616 20836
2358	0	0	Ki67+	 5617 20639
2359	0	0	Ki67+	 5626 20357
2360	0	0	Ki67+	 5644 20587
2361	0	0	Ki67+	 5648 20830
2362	0	0	Ki67+	 5666 20343
2363	0	0	Ki67+	 5675 20681
2364	0	0	Ki67+	 5682 20124
2365	0	0	Ki67+	 5682 20809
2366	0	0	Ki67+	 5690 20668
2367	0	0	Ki67+	 5703 20380
2368	0	0	Ki67+	 5703 20584
2369	0	0	Ki67+	 5705 20770
2370	0	0	Ki67+	 5705 20791
2371	0	0	Ki67+	 5715 20310
2372	0	0	Ki67+	 5718 20550
2373	0	0	Ki67+	 5735 20530
2374	0	0	Ki67+	 5741 20282
2375	0	0	Ki67+	 5741 20645
2376	0	0	Ki67+	 5750 20543
2377	0	0	Ki67+	 5753 20300
2378	0	0	Ki67+	 5754 20641
2379	0	0	Ki67+	 5761 20715
2380	0	0	Ki67+	 5765 20275
2381	0	0	Ki67+	 5770 20497
2382	0	0	Ki67+	 5772 20477
2383	0	0	Ki67+	 5772 20738
2384	0	0	Ki67+	 5780 20636
2385	0	0	Ki67+	 5785 20506
2386	0	0	Ki67+	 5787 20538
2387	0	0	Ki67+	 5789 20482
2388	0	0	Ki67+	 5794 20513
2389	0	0	Ki67+	 5796 20496
2390	0	0	Ki67+	 5799 20622
2391	0	0	Ki67+	 5800 20277
2392	0	0	Ki67+	 5805 20468
2393	0	0	Ki67+	 5805 20646
2394	0	0	Ki67+	 5806 20720
2395	0	0	Ki67+	 5816 20653
2396	0	0	Ki67+	 5820 20486
2397	0	0	Ki67+	 5834 20712
2398	0	0	Ki67+	 5837 20465
2399	0	0	Ki67+	 5837 20612
2400	0	0	Ki67+	 5848 20216
2401	0	0	Ki67+	 5849 20701
2402	0	0	Ki67+	 5851 20654
2403	0	0	Ki67+	 5852 20437
2404	0	0	Ki67+	 5853 20247
2405	0	0	Ki67+	 5866 20618
2406	0	0	Ki67+	 5866 20690
2407	0	0	Ki67+	 5867 20202
2408	0	0	Ki67+	 5868 20291
2409	0	0	Ki67+	 5875 20635
2410	0	0	Ki67+	 5881 20675
2411	0	0	Ki67+	 5890 20434
2412	0	0	Ki67+	 5893 20612
2413	0	0	Ki67+	 5902 20185
2414	0	0	Ki67+	 5904 20400
2415	0	0	Ki67+	 5908 20061
2416	0	0	Ki67+	 5917 20633
2417	0	0	Ki67+	 5920 20476
2418	0	0	Ki67+	 5925 20416
2419	0	0	Ki67+	 5933 20399
2420	0	0	Ki67+	 5938 20364
2421	0	0	Ki67+	 5940 20168
2422	0	0	Ki67+	 5941 20348
2423	0	0	Ki67+	 5946 20182
2424	0	0	Ki67+	 5957 20383
2425	0	0	Ki67+	 5971 20164
2426	0	0	Ki67+	 5975 20190
2427	0	0	Ki67+	 5978 20335
2428	0	0	Ki67+	 5984 20346
2429	0	0	Ki67+	 5996 20176
2430	0	0	Ki67+	 6002 20190
2431	0	0	Ki67+	 6006 20331
2432	0	0	Ki67+	 6015 20149
2433	0	0	Ki67+	 6033 20107
2434	0	0	Ki67+	 6033 20814
2435	0	0	Ki67+	 6047 20309
2436	0	0	Ki67+	 6056 20327
2437	0	0	Ki67+	 6062 20269
2438	0	0	Ki67+	 6072 20079
2439	0	0	Ki67+	 6072 20308
2440	0	0	Ki67+	 6075 20060
2441	0	0	Ki67+	 6080 20121
2442	0	0	Ki67+	 6087 20278
2443	0	0	Ki67+	 6091 20246
2444	0	0	Ki67+	 6094 20798
2445	0	0	Ki67+	 6106 20068
2446	0	0	Ki67+	 6106 20794
2447	0	0	Ki67+	 6108 20116
2448	0	0	Ki67+	 6116 20476
2449	0	0	Ki67+	 6119 20253
2450	0	0	Ki67+	 6121 20507
2451	0	0	Ki67+	 6124 20057
2452	0	0	Ki67+	 6124 20452
2453	0	0	Ki67+	 6124 20777
2454	0	0	Ki67+	 6130 20239
2455	0	0	Ki67+	 6134 20219
2456	0	0	Ki67+	 6142 20405
2457	0	0	Ki67+	 6142 20539
2458	0	0	Ki67+	 6144 20430
2459	0	0	Ki67+	 6152 20370
2460	0	0	Ki67+	 6152 20759
2461	0	0	Ki67+	 6156 20061
2462	0	0	Ki67+	 6158 20413
2463	0	0	Ki67+	 6160 20482
2464	0	0	Ki67+	 6170 20761
2465	0	0	Ki67+	 6172 20226
2466	0	0	Ki67+	 6175 20366
2467	0	0	Ki67+	 6178 20741
2468	0	0	Ki67+	 6179 20212
2469	0	0	Ki67+	 6183 20406
2470	0	0	Ki67+	 6186 20331
2471	0	0	Ki67+	 6188 20055
2472	0	0	Ki67+	 6192 20734
2473	0	0	Ki67+	 6194 20374
2474	0	0	Ki67+	 6195 20165
2475	0	0	Ki67+	 6201 20110
2476	0	0	Ki67+	 6201 20397
2477	0	0	Ki67+	 6202 20200
2478	0	0	Ki67+	 6210 20355
2479	0	0	Ki67+	 6211 20153
2480	0	0	Ki67+	 6218 20336
2481	0	0	Ki67+	 6222 20716
2482	0	0	Ki67+	 6224 20185
2483	0	0	Ki67+	 6238 20336
2484	0	0	Ki67+	 6240 20143
2485	0	0	Ki67+	 6244 20352
2486	0	0	Ki67+	 6246 20316
2487	0	0	Ki67+	 6253 20290
2488	0	0	Ki67+	 6254 20111
2489	0	0	Ki67+	 6255 20083
2490	0	0	Ki67+	 6257 20130
2491	0	0	Ki67+	 6257 20157
2492	0	0	Ki67+	 6257 20739
2493	0	0	Ki67+	 5485 21247
2494	0	0	Ki67+	 5492 20895
2495	0	0	Ki67+	 5499 20906
2496	0	0	Ki67+	 5520 20885
2497	0	0	Ki67+	 5529 21216
2498	0	0	Ki67+	 5538 20875
2499	0	0	Ki67+	 5560 20879
2500	0	0	Ki67+	 5581 20849
2501	0	0	Ki67+	 5582 21143
2502	0	0	Ki67+	 5589 21332
2503	0	0	Ki67+	 5597 21168
2504	0	0	Ki67+	 5605 21196
2505	0	0	Ki67+	 5679 21145
2506	0	0	Ki67+	 5691 21090
2507	0	0	Ki67+	 5697 21068
2508	0	0	Ki67+	 5704 21103
2509	0	0	Ki67+	 5709 21161
2510	0	0	Ki67+	 5716 21034
2511	0	0	Ki67+	 5726 21421
2512	0	0	Ki67+	 5750 21142
2513	0	0	Ki67+	 5760 21422
2514	0	0	Ki67+	 5767 21138
2515	0	0	Ki67+	 5774 21035
2516	0	0	Ki67+	 5786 21064
2517	0	0	Ki67+	 5789 21128
2518	0	0	Ki67+	 5798 21031
2519	0	0	Ki67+	 5799 21580
2520	0	0	Ki67+	 5801 20973
2521	0	0	Ki67+	 5806 20997
2522	0	0	Ki67+	 5808 21609
2523	0	0	Ki67+	 5813 21569
2524	0	0	Ki67+	 5823 21561
2525	0	0	Ki67+	 5837 21090
2526	0	0	Ki67+	 5837 21594
2527	0	0	Ki67+	 5838 20938
2528	0	0	Ki67+	 5860 21611
2529	0	0	Ki67+	 5861 21569
2530	0	0	Ki67+	 5873 21081
2531	0	0	Ki67+	 5874 21558
2532	0	0	Ki67+	 5881 21605
2533	0	0	Ki67+	 5884 21633
2534	0	0	Ki67+	 5886 21539
2535	0	0	Ki67+	 5889 20985
2536	0	0	Ki67+	 5891 21050
2537	0	0	Ki67+	 5904 20885
2538	0	0	Ki67+	 5911 21585
2539	0	0	Ki67+	 5917 21354
2540	0	0	Ki67+	 5917 21611
2541	0	0	Ki67+	 5923 21524
2542	0	0	Ki67+	 5927 20871
2543	0	0	Ki67+	 5927 21597
2544	0	0	Ki67+	 5929 21617
2545	0	0	Ki67+	 5956 20855
2546	0	0	Ki67+	 5959 21565
2547	0	0	Ki67+	 5974 21499
2548	0	0	Ki67+	 5975 21003
2549	0	0	Ki67+	 5976 21640
2550	0	0	Ki67+	 5978 21478
2551	0	0	Ki67+	 5982 21586
2552	0	0	Ki67+	 5985 21618
2553	0	0	Ki67+	 5995 21296
2554	0	0	Ki67+	 6005 21001
2555	0	0	Ki67+	 6005 21627
2556	0	0	Ki67+	 6007 21472
2557	0	0	Ki67+	 6013 21580
2558	0	0	Ki67+	 6022 21642
2559	0	0	Ki67+	 6036 21469
2560	0	0	Ki67+	 6046 21183
2561	0	0	Ki67+	 6046 21457
2562	0	0	Ki67+	 6049 21614
2563	0	0	Ki67+	 6051 20981
2564	0	0	Ki67+	 6079 21618
2565	0	0	Ki67+	 6082 20976
2566	0	0	Ki67+	 6084 21440
2567	0	0	Ki67+	 6111 20959
2568	0	0	Ki67+	 6115 20972
2569	0	0	Ki67+	 6122 21042
2570	0	0	Ki67+	 6129 21445
2571	0	0	Ki67+	 6131 21592
2572	0	0	Ki67+	 6138 21418
2573	0	0	Ki67+	 6140 21444
2574	0	0	Ki67+	 6160 20943
2575	0	0	Ki67+	 6165 21421
2576	0	0	Ki67+	 6169 21572
2577	0	0	Ki67+	 6177 20936
2578	0	0	Ki67+	 6180 20907
2579	0	0	Ki67+	 6183 21566
2580	0	0	Ki67+	 6195 21406
2581	0	0	Ki67+	 6213 21043
2582	0	0	Ki67+	 6218 21403
2583	0	0	Ki67+	 6225 20923
2584	0	0	Ki67+	 6231 20904
2585	0	0	Ki67+	 6233 21374
2586	0	0	Ki67+	 6235 21117
2587	0	0	Ki67+	 6236 21072
2588	0	0	Ki67+	 6253 20980
2589	0	0	Ki67+	 6258 21378
2590	0	0	Ki67+	 6265 20904
2591	0	0	Ki67+	 6269 21537
2592	0	0	Ki67+	 5480 22080
2593	0	0	Ki67+	 5493 21927
2594	0	0	Ki67+	 5493 22079
2595	0	0	Ki67+	 5521 22441
2596	0	0	Ki67+	 5533 21654
2597	0	0	Ki67+	 5536 21970
2598	0	0	Ki67+	 5579 22039
2599	0	0	Ki67+	 5585 21958
2600	0	0	Ki67+	 5588 21674
2601	0	0	Ki67+	 5605 22021
2602	0	0	Ki67+	 5618 22447
2603	0	0	Ki67+	 5634 22022
2604	0	0	Ki67+	 5643 21768
2605	0	0	Ki67+	 5644 22338
2606	0	0	Ki67+	 5650 22293
2607	0	0	Ki67+	 5656 21760
2608	0	0	Ki67+	 5658 22000
2609	0	0	Ki67+	 5661 21935
2610	0	0	Ki67+	 5663 22269
2611	0	0	Ki67+	 5665 21859
2612	0	0	Ki67+	 5672 22308
2613	0	0	Ki67+	 5680 21975
2614	0	0	Ki67+	 5712 21918
2615	0	0	Ki67+	 5713 21980
2616	0	0	Ki67+	 5718 22207
2617	0	0	Ki67+	 5728 22242
2618	0	0	Ki67+	 5729 22288
2619	0	0	Ki67+	 5742 21929
2620	0	0	Ki67+	 5745 21965
2621	0	0	Ki67+	 5763 22214
2622	0	0	Ki67+	 5771 22237
2623	0	0	Ki67+	 5772 21920
2624	0	0	Ki67+	 5790 22212
2625	0	0	Ki67+	 5792 22294
2626	0	0	Ki67+	 5799 22242
2627	0	0	Ki67+	 5806 22272
2628	0	0	Ki67+	 5813 21666
2629	0	0	Ki67+	 5817 22219
2630	0	0	Ki67+	 5820 21737
2631	0	0	Ki67+	 5829 22292
2632	0	0	Ki67+	 5864 21680
2633	0	0	Ki67+	 5874 22192
2634	0	0	Ki67+	 5879 21652
2635	0	0	Ki67+	 5890 22105
2636	0	0	Ki67+	 5900 21659
2637	0	0	Ki67+	 5905 22092
2638	0	0	Ki67+	 5908 22116
2639	0	0	Ki67+	 5911 22165
2640	0	0	Ki67+	 5937 22128
2641	0	0	Ki67+	 5940 22167
2642	0	0	Ki67+	 5955 22142
2643	0	0	Ki67+	 5961 22090
2644	0	0	Ki67+	 5969 22125
2645	0	0	Ki67+	 5987 22076
2646	0	0	Ki67+	 5992 22294
2647	0	0	Ki67+	 5996 22103
2648	0	0	Ki67+	 6010 22126
2649	0	0	Ki67+	 6021 22077
2650	0	0	Ki67+	 6025 22285
2651	0	0	Ki67+	 6041 22104
2652	0	0	Ki67+	 6053 22053
2653	0	0	Ki67+	 6056 22116
2654	0	0	Ki67+	 6062 22088
2655	0	0	Ki67+	 6067 22148
2656	0	0	Ki67+	 6082 22040
2657	0	0	Ki67+	 6082 22427
2658	0	0	Ki67+	 6084 22110
2659	0	0	Ki67+	 6086 22081
2660	0	0	Ki67+	 6106 22037
2661	0	0	Ki67+	 6109 22265
2662	0	0	Ki67+	 6112 22105
2663	0	0	Ki67+	 6118 22133
2664	0	0	Ki67+	 6123 22055
2665	0	0	Ki67+	 6130 22162
2666	0	0	Ki67+	 6132 22031
2667	0	0	Ki67+	 6147 22020
2668	0	0	Ki67+	 6155 22242
2669	0	0	Ki67+	 6175 22164
2670	0	0	Ki67+	 6185 22228
2671	0	0	Ki67+	 6205 22003
2672	0	0	Ki67+	 6238 21994
2673	0	0	Ki67+	 6239 22391
2674	0	0	Ki67+	 6269 21999
2675	0	0	Ki67+	 5535 22920
2676	0	0	Ki67+	 5555 23226
2677	0	0	Ki67+	 5570 22644
2678	0	0	Ki67+	 5578 23102
2679	0	0	Ki67+	 5580 23210
2680	0	0	Ki67+	 5593 23177
2681	0	0	Ki67+	 5602 23155
2682	0	0	Ki67+	 5611 23191
2683	0	0	Ki67+	 5615 22587
2684	0	0	Ki67+	 5621 23125
2685	0	0	Ki67+	 5669 22735
2686	0	0	Ki67+	 5669 22920
2687	0	0	Ki67+	 5686 22891
2688	0	0	Ki67+	 5704 22939
2689	0	0	Ki67+	 5706 23057
2690	0	0	Ki67+	 5718 23159
2691	0	0	Ki67+	 5724 22756
2692	0	0	Ki67+	 5788 22710
2693	0	0	Ki67+	 5801 22518
2694	0	0	Ki67+	 5810 22999
2695	0	0	Ki67+	 5820 22903
2696	0	0	Ki67+	 5822 22987
2697	0	0	Ki67+	 5845 22624
2698	0	0	Ki67+	 5927 23045
2699	0	0	Ki67+	 5961 22815
2700	0	0	Ki67+	 5988 22963
2701	0	0	Ki67+	 5989 22979
2702	0	0	Ki67+	 6050 22495
2703	0	0	Ki67+	 6102 22986
2704	0	0	Ki67+	 6103 22869
2705	0	0	Ki67+	 6131 22977
2706	0	0	Ki67+	 6154 22963
2707	0	0	Ki67+	 6183 22827
2708	0	0	Ki67+	 6188 23052
2709	0	0	Ki67+	 6191 23070
2710	0	0	Ki67+	 6195 23044
2711	0	0	Ki67+	 6196 22998
2712	0	0	Ki67+	 6222 22771
2713	0	0	Ki67+	 6251 23122
2714	0	0	Ki67+	 5473 23733
2715	0	0	Ki67+	 5473 23820
2716	0	0	Ki67+	 5475 23409
2717	0	0	Ki67+	 5482 23700
2718	0	0	Ki67+	 5500 23721
2719	0	0	Ki67+	 5510 23535
2720	0	0	Ki67+	 5512 23474
2721	0	0	Ki67+	 5513 23704
2722	0	0	Ki67+	 5519 23642
2723	0	0	Ki67+	 5520 23677
2724	0	0	Ki67+	 5523 23350
2725	0	0	Ki67+	 5523 23382
2726	0	0	Ki67+	 5527 23337
2727	0	0	Ki67+	 5530 23463
2728	0	0	Ki67+	 5531 23394
2729	0	0	Ki67+	 5533 23525
2730	0	0	Ki67+	 5538 23381
2731	0	0	Ki67+	 5540 23444
2732	0	0	Ki67+	 5544 23646
2733	0	0	Ki67+	 5548 23485
2734	0	0	Ki67+	 5548 23524
2735	0	0	Ki67+	 5556 23370
2736	0	0	Ki67+	 5558 23631
2737	0	0	Ki67+	 5562 23490
2738	0	0	Ki67+	 5565 23576
2739	0	0	Ki67+	 5571 23551
2740	0	0	Ki67+	 5572 23516
2741	0	0	Ki67+	 5574 23616
2742	0	0	Ki67+	 5585 23537
2743	0	0	Ki67+	 5590 23629
2744	0	0	Ki67+	 5591 23395
2745	0	0	Ki67+	 5593 23719
2746	0	0	Ki67+	 5596 23601
2747	0	0	Ki67+	 5610 23708
2748	0	0	Ki67+	 5611 23319
2749	0	0	Ki67+	 5618 24003
2750	0	0	Ki67+	 5642 23574
2751	0	0	Ki67+	 5647 23978
2752	0	0	Ki67+	 5659 23571
2753	0	0	Ki67+	 5660 23921
2754	0	0	Ki67+	 5680 23345
2755	0	0	Ki67+	 5680 23915
2756	0	0	Ki67+	 5687 23779
2757	0	0	Ki67+	 5703 23519
2758	0	0	Ki67+	 5714 23649
2759	0	0	Ki67+	 5718 23555
2760	0	0	Ki67+	 5726 23483
2761	0	0	Ki67+	 5733 23508
2762	0	0	Ki67+	 5748 23528
2763	0	0	Ki67+	 5755 23557
2764	0	0	Ki67+	 5759 23667
2765	0	0	Ki67+	 5769 23588
2766	0	0	Ki67+	 5770 23601
2767	0	0	Ki67+	 5775 23785
2768	0	0	Ki67+	 5786 23788
2769	0	0	Ki67+	 5802 23528
2770	0	0	Ki67+	 5802 23877
2771	0	0	Ki67+	 5850 23648
2772	0	0	Ki67+	 5876 23892
2773	0	0	Ki67+	 5891 23750
2774	0	0	Ki67+	 5892 23463
2775	0	0	Ki67+	 5893 23863
2776	0	0	Ki67+	 6030 23428
2777	0	0	Ki67+	 6049 23771
2778	0	0	Ki67+	 6056 23486
2779	0	0	Ki67+	 6068 23859
2780	0	0	Ki67+	 6079 23473
2781	0	0	Ki67+	 6088 23865
2782	0	0	Ki67+	 6096 23415
2783	0	0	Ki67+	 6096 23488
2784	0	0	Ki67+	 6107 23448
2785	0	0	Ki67+	 6119 23477
2786	0	0	Ki67+	 6136 23500
2787	0	0	Ki67+	 6140 23449
2788	0	0	Ki67+	 6143 23491
2789	0	0	Ki67+	 6151 23411
2790	0	0	Ki67+	 6155 23721
2791	0	0	Ki67+	 6171 23407
2792	0	0	Ki67+	 6176 23446
2793	0	0	Ki67+	 6177 23511
2794	0	0	Ki67+	 6180 23390
2795	0	0	Ki67+	 6180 23476
2796	0	0	Ki67+	 6187 23684
2797	0	0	Ki67+	 6194 23458
2798	0	0	Ki67+	 6230 23818
2799	0	0	Ki67+	 6231 23500
2800	0	0	Ki67+	 6246 23508
2801	0	0	Ki67+	 6262 23869
2802	0	0	Ki67+	 6267 23480
2803	0	0	Ki67+	 6271 23812
2804	0	0	Ki67+	 5473 24420
2805	0	0	Ki67+	 5474 24223
2806	0	0	Ki67+	 5474 24582
2807	0	0	Ki67+	 5475 24494
2808	0	0	Ki67+	 5481 24397
2809	0	0	Ki67+	 5487 24408
2810	0	0	Ki67+	 5489 24838
2811	0	0	Ki67+	 5495 24416
2812	0	0	Ki67+	 5501 24828
2813	0	0	Ki67+	 5507 24567
2814	0	0	Ki67+	 5508 24488
2815	0	0	Ki67+	 5520 24586
2816	0	0	Ki67+	 5536 24745
2817	0	0	Ki67+	 5542 24394
2818	0	0	Ki67+	 5545 24059
2819	0	0	Ki67+	 5556 24377
2820	0	0	Ki67+	 5560 24560
2821	0	0	Ki67+	 5561 24218
2822	0	0	Ki67+	 5562 24578
2823	0	0	Ki67+	 5565 24285
2824	0	0	Ki67+	 5569 24357
2825	0	0	Ki67+	 5571 24746
2826	0	0	Ki67+	 5586 24745
2827	0	0	Ki67+	 5591 24713
2828	0	0	Ki67+	 5592 24160
2829	0	0	Ki67+	 5612 24146
2830	0	0	Ki67+	 5614 24074
2831	0	0	Ki67+	 5621 24772
2832	0	0	Ki67+	 5622 24311
2833	0	0	Ki67+	 5627 24214
2834	0	0	Ki67+	 5631 24335
2835	0	0	Ki67+	 5631 24726
2836	0	0	Ki67+	 5640 24227
2837	0	0	Ki67+	 5648 24317
2838	0	0	Ki67+	 5650 24264
2839	0	0	Ki67+	 5663 24242
2840	0	0	Ki67+	 5668 24614
2841	0	0	Ki67+	 5670 24049
2842	0	0	Ki67+	 5672 24420
2843	0	0	Ki67+	 5674 24292
2844	0	0	Ki67+	 5677 24577
2845	0	0	Ki67+	 5679 24307
2846	0	0	Ki67+	 5689 24636
2847	0	0	Ki67+	 5702 24616
2848	0	0	Ki67+	 5709 24356
2849	0	0	Ki67+	 5711 24464
2850	0	0	Ki67+	 5713 24656
2851	0	0	Ki67+	 5724 24448
2852	0	0	Ki67+	 5728 24640
2853	0	0	Ki67+	 5741 24326
2854	0	0	Ki67+	 5741 24472
2855	0	0	Ki67+	 5754 24056
2856	0	0	Ki67+	 5755 24130
2857	0	0	Ki67+	 5756 24754
2858	0	0	Ki67+	 5766 24064
2859	0	0	Ki67+	 5769 24725
2860	0	0	Ki67+	 5773 24777
2861	0	0	Ki67+	 5777 24310
2862	0	0	Ki67+	 5780 24480
2863	0	0	Ki67+	 5792 24795
2864	0	0	Ki67+	 5794 24841
2865	0	0	Ki67+	 5803 24766
2866	0	0	Ki67+	 5804 24674
2867	0	0	Ki67+	 5806 24469
2868	0	0	Ki67+	 5813 24293
2869	0	0	Ki67+	 5817 24674
2870	0	0	Ki67+	 5822 24112
2871	0	0	Ki67+	 5822 24303
2872	0	0	Ki67+	 5823 24278
2873	0	0	Ki67+	 5825 24795
2874	0	0	Ki67+	 5826 24464
2875	0	0	Ki67+	 5830 24759
2876	0	0	Ki67+	 5834 24219
2877	0	0	Ki67+	 5834 24642
2878	0	0	Ki67+	 5842 24731
2879	0	0	Ki67+	 5848 24780
2880	0	0	Ki67+	 5853 24456
2881	0	0	Ki67+	 5857 24276
2882	0	0	Ki67+	 5864 24289
2883	0	0	Ki67+	 5867 24263
2884	0	0	Ki67+	 5872 24447
2885	0	0	Ki67+	 5873 24750
2886	0	0	Ki67+	 5877 24269
2887	0	0	Ki67+	 5882 24447
2888	0	0	Ki67+	 5887 24765
2889	0	0	Ki67+	 5895 24261
2890	0	0	Ki67+	 5906 24597
2891	0	0	Ki67+	 5911 24419
2892	0	0	Ki67+	 5918 24242
2893	0	0	Ki67+	 5918 24748
2894	0	0	Ki67+	 5937 24260
2895	0	0	Ki67+	 5937 24405
2896	0	0	Ki67+	 5937 24548
2897	0	0	Ki67+	 5940 24820
2898	0	0	Ki67+	 5941 24281
2899	0	0	Ki67+	 5961 24547
2900	0	0	Ki67+	 5961 24826
2901	0	0	Ki67+	 5968 24255
2902	0	0	Ki67+	 5968 24272
2903	0	0	Ki67+	 5975 24715
2904	0	0	Ki67+	 5981 24775
2905	0	0	Ki67+	 5986 24328
2906	0	0	Ki67+	 5988 24153
2907	0	0	Ki67+	 5993 24688
2908	0	0	Ki67+	 6001 24743
2909	0	0	Ki67+	 6008 24359
2910	0	0	Ki67+	 6009 24696
2911	0	0	Ki67+	 6015 24137
2912	0	0	Ki67+	 6017 24678
2913	0	0	Ki67+	 6021 24553
2914	0	0	Ki67+	 6025 24743
2915	0	0	Ki67+	 6027 24326
2916	0	0	Ki67+	 6030 24343
2917	0	0	Ki67+	 6031 24275
2918	0	0	Ki67+	 6032 24674
2919	0	0	Ki67+	 6040 24253
2920	0	0	Ki67+	 6042 24224
2921	0	0	Ki67+	 6043 24718
2922	0	0	Ki67+	 6048 24630
2923	0	0	Ki67+	 6062 24632
2924	0	0	Ki67+	 6069 24222
2925	0	0	Ki67+	 6074 24329
2926	0	0	Ki67+	 6080 24600
2927	0	0	Ki67+	 6084 24146
2928	0	0	Ki67+	 6085 24344
2929	0	0	Ki67+	 6087 24205
2930	0	0	Ki67+	 6093 24223
2931	0	0	Ki67+	 6096 24666
2932	0	0	Ki67+	 6098 24311
2933	0	0	Ki67+	 6098 24566
2934	0	0	Ki67+	 6108 24658
2935	0	0	Ki67+	 6125 24297
2936	0	0	Ki67+	 6126 24839
2937	0	0	Ki67+	 6134 24200
2938	0	0	Ki67+	 6142 24102
2939	0	0	Ki67+	 6142 24310
2940	0	0	Ki67+	 6144 24605
2941	0	0	Ki67+	 6147 24816
2942	0	0	Ki67+	 6148 24289
2943	0	0	Ki67+	 6149 24271
2944	0	0	Ki67+	 6149 24844
2945	0	0	Ki67+	 6164 24075
2946	0	0	Ki67+	 6169 24108
2947	0	0	Ki67+	 6174 24817
2948	0	0	Ki67+	 6179 24509
2949	0	0	Ki67+	 6180 24272
2950	0	0	Ki67+	 6187 24107
2951	0	0	Ki67+	 6192 24188
2952	0	0	Ki67+	 6194 24085
2953	0	0	Ki67+	 6199 24797
2954	0	0	Ki67+	 6201 24244
2955	0	0	Ki67+	 6204 24122
2956	0	0	Ki67+	 6212 24222
2957	0	0	Ki67+	 6213 24260
2958	0	0	Ki67+	 6219 24074
2959	0	0	Ki67+	 6223 24204
2960	0	0	Ki67+	 6227 24323
2961	0	0	Ki67+	 6229 24066
2962	0	0	Ki67+	 6233 24189
2963	0	0	Ki67+	 6233 24215
2964	0	0	Ki67+	 6245 24103
2965	0	0	Ki67+	 6248 24220
2966	0	0	Ki67+	 6251 24245
2967	0	0	Ki67+	 6259 24064
2968	0	0	Ki67+	 6259 24117
2969	0	0	Ki67+	 6260 24773
2970	0	0	Ki67+	 6270 24081
2971	0	0	Ki67+	 5475 25285
2972	0	0	Ki67+	 5477 25000
2973	0	0	Ki67+	 5492 24958
2974	0	0	Ki67+	 5525 25216
2975	0	0	Ki67+	 5531 25073
2976	0	0	Ki67+	 5537 25307
2977	0	0	Ki67+	 5548 24911
2978	0	0	Ki67+	 5549 25368
2979	0	0	Ki67+	 5563 25347
2980	0	0	Ki67+	 5567 25424
2981	0	0	Ki67+	 5573 24939
2982	0	0	Ki67+	 5576 25348
2983	0	0	Ki67+	 5586 25543
2984	0	0	Ki67+	 5591 24970
2985	0	0	Ki67+	 5594 25519
2986	0	0	Ki67+	 5606 25491
2987	0	0	Ki67+	 5662 25558
2988	0	0	Ki67+	 5663 25528
2989	0	0	Ki67+	 5665 25507
2990	0	0	Ki67+	 5676 25580
2991	0	0	Ki67+	 5679 25471
2992	0	0	Ki67+	 5690 25519
2993	0	0	Ki67+	 5696 25483
2994	0	0	Ki67+	 5698 25445
2995	0	0	Ki67+	 5729 25409
2996	0	0	Ki67+	 5730 24851
2997	0	0	Ki67+	 5730 25333
2998	0	0	Ki67+	 5736 25013
2999	0	0	Ki67+	 5738 25376
3000	0	0	Ki67+	 5739 25393
3001	0	0	Ki67+	 5745 24983
3002	0	0	Ki67+	 5776 24864
3003	0	0	Ki67+	 5780 24963
3004	0	0	Ki67+	 5787 25386
3005	0	0	Ki67+	 5789 25376
3006	0	0	Ki67+	 5800 25045
3007	0	0	Ki67+	 5801 24860
3008	0	0	Ki67+	 5805 25630
3009	0	0	Ki67+	 5811 25337
3010	0	0	Ki67+	 5825 25350
3011	0	0	Ki67+	 5833 24963
3012	0	0	Ki67+	 5844 25206
3013	0	0	Ki67+	 5847 25303
3014	0	0	Ki67+	 5853 25341
3015	0	0	Ki67+	 5856 25001
3016	0	0	Ki67+	 5861 24981
3017	0	0	Ki67+	 5869 25539
3018	0	0	Ki67+	 5878 25569
3019	0	0	Ki67+	 5883 25539
3020	0	0	Ki67+	 5885 25556
3021	0	0	Ki67+	 5886 25611
3022	0	0	Ki67+	 5896 25484
3023	0	0	Ki67+	 5905 25343
3024	0	0	Ki67+	 5909 25487
3025	0	0	Ki67+	 5909 25534
3026	0	0	Ki67+	 5911 25319
3027	0	0	Ki67+	 5911 25523
3028	0	0	Ki67+	 5925 25439
3029	0	0	Ki67+	 5926 25592
3030	0	0	Ki67+	 5934 25244
3031	0	0	Ki67+	 5937 25318
3032	0	0	Ki67+	 5937 25331
3033	0	0	Ki67+	 5950 25408
3034	0	0	Ki67+	 5952 24869
3035	0	0	Ki67+	 5955 25350
3036	0	0	Ki67+	 5961 25380
3037	0	0	Ki67+	 5966 25324
3038	0	0	Ki67+	 5967 24867
3039	0	0	Ki67+	 5971 25358
3040	0	0	Ki67+	 5979 24885
3041	0	0	Ki67+	 5988 25313
3042	0	0	Ki67+	 5995 25333
3043	0	0	Ki67+	 6000 24879
3044	0	0	Ki67+	 6009 24864
3045	0	0	Ki67+	 6017 25177
3046	0	0	Ki67+	 6018 25192
3047	0	0	Ki67+	 6020 25641
3048	0	0	Ki67+	 6024 25253
3049	0	0	Ki67+	 6032 24885
3050	0	0	Ki67+	 6044 25426
3051	0	0	Ki67+	 6060 24873
3052	0	0	Ki67+	 6060 25474
3053	0	0	Ki67+	 6072 25516
3054	0	0	Ki67+	 6091 24852
3055	0	0	Ki67+	 6112 25284
3056	0	0	Ki67+	 6118 25394
3057	0	0	Ki67+	 6128 25581
3058	0	0	Ki67+	 6133 24852
3059	0	0	Ki67+	 6143 25576
3060	0	0	Ki67+	 6178 25393
3061	0	0	Ki67+	 6198 25558
3062	0	0	Ki67+	 6209 25610
3063	0	0	Ki67+	 6223 25416
3064	0	0	Ki67+	 6231 25594
3065	0	0	Ki67+	 6232 25543
3066	0	0	Ki67+	 6233 25478
3067	0	0	Ki67+	 6236 25327
3068	0	0	Ki67+	 6244 25589
3069	0	0	Ki67+	 6249 25555
3070	0	0	Ki67+	 6261 25533
3071	0	0	Ki67+	 6265 25631
3072	0	0	Ki67+	 6270 25342
3073	0	0	Ki67+	 5747 25750
3074	0	0	Ki67+	 5844 25874
3075	0	0	Ki67+	 5850 25949
3076	0	0	Ki67+	 5853 25922
3077	0	0	Ki67+	 5859 25801
3078	0	0	Ki67+	 5862 25843
3079	0	0	Ki67+	 5866 25946
3080	0	0	Ki67+	 5873 25746
3081	0	0	Ki67+	 5893 25908
3082	0	0	Ki67+	 5895 25826
3083	0	0	Ki67+	 5903 25922
3084	0	0	Ki67+	 5911 26091
3085	0	0	Ki67+	 5923 25898
3086	0	0	Ki67+	 5932 26113
3087	0	0	Ki67+	 5944 26087
3088	0	0	Ki67+	 5957 26073
3089	0	0	Ki67+	 5961 25881
3090	0	0	Ki67+	 5973 25675
3091	0	0	Ki67+	 5975 25847
3092	0	0	Ki67+	 5976 25888
3093	0	0	Ki67+	 5982 26058
3094	0	0	Ki67+	 5983 26103
3095	0	0	Ki67+	 5997 25796
3096	0	0	Ki67+	 6001 26034
3097	0	0	Ki67+	 6009 25824
3098	0	0	Ki67+	 6020 26102
3099	0	0	Ki67+	 6020 26279
3100	0	0	Ki67+	 6024 26303
3101	0	0	Ki67+	 6025 26071
3102	0	0	Ki67+	 6026 25841
3103	0	0	Ki67+	 6034 25886
3104	0	0	Ki67+	 6038 25827
3105	0	0	Ki67+	 6048 26314
3106	0	0	Ki67+	 6049 25792
3107	0	0	Ki67+	 6051 25993
3108	0	0	Ki67+	 6052 26263
3109	0	0	Ki67+	 6058 26331
3110	0	0	Ki67+	 6067 26029
3111	0	0	Ki67+	 6067 26262
3112	0	0	Ki67+	 6069 25979
3113	0	0	Ki67+	 6074 25946
3114	0	0	Ki67+	 6074 25962
3115	0	0	Ki67+	 6075 26359
3116	0	0	Ki67+	 6078 26319
3117	0	0	Ki67+	 6082 26241
3118	0	0	Ki67+	 6084 25826
3119	0	0	Ki67+	 6089 26358
3120	0	0	Ki67+	 6094 25911
3121	0	0	Ki67+	 6098 25756
3122	0	0	Ki67+	 6098 25866
3123	0	0	Ki67+	 6099 25809
3124	0	0	Ki67+	 6104 25924
3125	0	0	Ki67+	 6107 26384
3126	0	0	Ki67+	 6112 26251
3127	0	0	Ki67+	 6113 25835
3128	0	0	Ki67+	 6115 26264
3129	0	0	Ki67+	 6116 25789
3130	0	0	Ki67+	 6117 26323
3131	0	0	Ki67+	 6118 25986
3132	0	0	Ki67+	 6119 26220
3133	0	0	Ki67+	 6128 26311
3134	0	0	Ki67+	 6131 26239
3135	0	0	Ki67+	 6136 25881
3136	0	0	Ki67+	 6143 25768
3137	0	0	Ki67+	 6144 26408
3138	0	0	Ki67+	 6146 26217
3139	0	0	Ki67+	 6148 25807
3140	0	0	Ki67+	 6148 25865
3141	0	0	Ki67+	 6153 25965
3142	0	0	Ki67+	 6156 26301
3143	0	0	Ki67+	 6158 25940
3144	0	0	Ki67+	 6158 26183
3145	0	0	Ki67+	 6168 26374
3146	0	0	Ki67+	 6169 25956
3147	0	0	Ki67+	 6169 26197
3148	0	0	Ki67+	 6170 25775
3149	0	0	Ki67+	 6170 26132
3150	0	0	Ki67+	 6170 26433
3151	0	0	Ki67+	 6177 26274
3152	0	0	Ki67+	 6181 25797
3153	0	0	Ki67+	 6182 26164
3154	0	0	Ki67+	 6183 26186
3155	0	0	Ki67+	 6190 25934
3156	0	0	Ki67+	 6196 25805
3157	0	0	Ki67+	 6198 25901
3158	0	0	Ki67+	 6199 26132
3159	0	0	Ki67+	 6200 25727
3160	0	0	Ki67+	 6204 26112
3161	0	0	Ki67+	 6204 26272
3162	0	0	Ki67+	 6205 25761
3163	0	0	Ki67+	 6205 26230
3164	0	0	Ki67+	 6209 26139
3165	0	0	Ki67+	 6211 26064
3166	0	0	Ki67+	 6211 26153
3167	0	0	Ki67+	 6213 26082
3168	0	0	Ki67+	 6215 25928
3169	0	0	Ki67+	 6221 26254
3170	0	0	Ki67+	 6224 25781
3171	0	0	Ki67+	 6233 25674
3172	0	0	Ki67+	 6233 26129
3173	0	0	Ki67+	 6234 26210
3174	0	0	Ki67+	 6236 25890
3175	0	0	Ki67+	 6243 25880
3176	0	0	Ki67+	 6245 25705
3177	0	0	Ki67+	 6250 25996
3178	0	0	Ki67+	 6252 26070
3179	0	0	Ki67+	 6254 26042
3180	0	0	Ki67+	 6255 25651
3181	0	0	Ki67+	 6255 26250
3182	0	0	Ki67+	 6260 26197
3183	0	0	Ki67+	 6263 25977
3184	0	0	Ki67+	 6263 26393
3185	0	0	Ki67+	 6265 25867
3186	0	0	Ki67+	 6261 26503
3187	0	0	Ki67+	 6911 4311
3188	0	0	Ki67+	 6799 6104
3189	0	0	Ki67+	 7067 6217
3190	0	0	Ki67+	 6304 7041
3191	0	0	Ki67+	 6318 6994
3192	0	0	Ki67+	 6670 6984
3193	0	0	Ki67+	 6757 6983
3194	0	0	Ki67+	 6386 7101
3195	0	0	Ki67+	 6627 7797
3196	0	0	Ki67+	 6671 7191
3197	0	0	Ki67+	 6822 7760
3198	0	0	Ki67+	 6477 8497
3199	0	0	Ki67+	 6641 8561
3200	0	0	Ki67+	 6717 8177
3201	0	0	Ki67+	 7010 8035
3202	0	0	Ki67+	 6278 9151
3203	0	0	Ki67+	 6285 9163
3204	0	0	Ki67+	 6532 10623
3205	0	0	Ki67+	 6700 10426
3206	0	0	Ki67+	 6713 10957
3207	0	0	Ki67+	 6791 10391
3208	0	0	Ki67+	 6798 10414
3209	0	0	Ki67+	 6808 10791
3210	0	0	Ki67+	 6855 10898
3211	0	0	Ki67+	 6870 10898
3212	0	0	Ki67+	 6908 10923
3213	0	0	Ki67+	 6940 10969
3214	0	0	Ki67+	 6943 10943
3215	0	0	Ki67+	 7010 10969
3216	0	0	Ki67+	 7057 11026
3217	0	0	Ki67+	 6371 11640
3218	0	0	Ki67+	 6381 11764
3219	0	0	Ki67+	 6390 11774
3220	0	0	Ki67+	 6407 11469
3221	0	0	Ki67+	 6417 11537
3222	0	0	Ki67+	 6451 11279
3223	0	0	Ki67+	 6521 11522
3224	0	0	Ki67+	 6551 11445
3225	0	0	Ki67+	 6579 11544
3226	0	0	Ki67+	 6623 11549
3227	0	0	Ki67+	 6637 11507
3228	0	0	Ki67+	 6642 11666
3229	0	0	Ki67+	 6662 11682
3230	0	0	Ki67+	 6663 11629
3231	0	0	Ki67+	 6665 11566
3232	0	0	Ki67+	 6666 11578
3233	0	0	Ki67+	 6671 11461
3234	0	0	Ki67+	 6672 11481
3235	0	0	Ki67+	 6676 11559
3236	0	0	Ki67+	 6679 11570
3237	0	0	Ki67+	 6688 11527
3238	0	0	Ki67+	 6691 11550
3239	0	0	Ki67+	 6714 11676
3240	0	0	Ki67+	 6715 11539
3241	0	0	Ki67+	 6715 11726
3242	0	0	Ki67+	 6737 11706
3243	0	0	Ki67+	 6743 11720
3244	0	0	Ki67+	 6751 11786
3245	0	0	Ki67+	 6754 11535
3246	0	0	Ki67+	 6758 11647
3247	0	0	Ki67+	 6783 11769
3248	0	0	Ki67+	 6793 11737
3249	0	0	Ki67+	 6812 11752
3250	0	0	Ki67+	 6838 11473
3251	0	0	Ki67+	 6853 11786
3252	0	0	Ki67+	 6862 11754
3253	0	0	Ki67+	 6865 11771
3254	0	0	Ki67+	 6872 11485
3255	0	0	Ki67+	 6881 11498
3256	0	0	Ki67+	 6918 11785
3257	0	0	Ki67+	 7004 11855
3258	0	0	Ki67+	 7029 11850
3259	0	0	Ki67+	 7041 11833
3260	0	0	Ki67+	 6382 12292
3261	0	0	Ki67+	 6386 12279
3262	0	0	Ki67+	 6404 12559
3263	0	0	Ki67+	 6428 12553
3264	0	0	Ki67+	 6448 12566
3265	0	0	Ki67+	 6452 12578
3266	0	0	Ki67+	 6480 12554
3267	0	0	Ki67+	 6484 12571
3268	0	0	Ki67+	 6511 12559
3269	0	0	Ki67+	 6513 12573
3270	0	0	Ki67+	 6542 12593
3271	0	0	Ki67+	 6561 12611
3272	0	0	Ki67+	 6619 12020
3273	0	0	Ki67+	 6621 12603
3274	0	0	Ki67+	 6630 12045
3275	0	0	Ki67+	 6641 12307
3276	0	0	Ki67+	 6664 12631
3277	0	0	Ki67+	 6693 12074
3278	0	0	Ki67+	 6696 12105
3279	0	0	Ki67+	 6709 12085
3280	0	0	Ki67+	 6711 12120
3281	0	0	Ki67+	 6711 12647
3282	0	0	Ki67+	 6746 12358
3283	0	0	Ki67+	 6757 12124
3284	0	0	Ki67+	 6766 12569
3285	0	0	Ki67+	 6782 12362
3286	0	0	Ki67+	 6783 12163
3287	0	0	Ki67+	 6787 12147
3288	0	0	Ki67+	 6790 12384
3289	0	0	Ki67+	 6819 12173
3290	0	0	Ki67+	 6823 12163
3291	0	0	Ki67+	 6829 12375
3292	0	0	Ki67+	 6832 12187
3293	0	0	Ki67+	 6858 12205
3294	0	0	Ki67+	 6910 11895
3295	0	0	Ki67+	 6952 11917
3296	0	0	Ki67+	 6967 12228
3297	0	0	Ki67+	 6978 11931
3298	0	0	Ki67+	 6980 12199
3299	0	0	Ki67+	 6983 12454
3300	0	0	Ki67+	 6985 11961
3301	0	0	Ki67+	 6987 12426
3302	0	0	Ki67+	 7007 11867
3303	0	0	Ki67+	 7037 12470
3304	0	0	Ki67+	 7039 12273
3305	0	0	Ki67+	 7044 11998
3306	0	0	Ki67+	 7045 12486
3307	0	0	Ki67+	 7062 11919
3308	0	0	Ki67+	 6273 13419
3309	0	0	Ki67+	 6302 13400
3310	0	0	Ki67+	 6313 13057
3311	0	0	Ki67+	 6319 12887
3312	0	0	Ki67+	 6331 12938
3313	0	0	Ki67+	 6340 13427
3314	0	0	Ki67+	 6359 13296
3315	0	0	Ki67+	 6361 12927
3316	0	0	Ki67+	 6362 12911
3317	0	0	Ki67+	 6369 13026
3318	0	0	Ki67+	 6380 12946
3319	0	0	Ki67+	 6409 12921
3320	0	0	Ki67+	 6413 12936
3321	0	0	Ki67+	 6413 12955
3322	0	0	Ki67+	 6414 13334
3323	0	0	Ki67+	 6415 13038
3324	0	0	Ki67+	 6438 12926
3325	0	0	Ki67+	 6442 12759
3326	0	0	Ki67+	 6442 13348
3327	0	0	Ki67+	 6460 12779
3328	0	0	Ki67+	 6461 12765
3329	0	0	Ki67+	 6465 13056
3330	0	0	Ki67+	 6486 12939
3331	0	0	Ki67+	 6489 12928
3332	0	0	Ki67+	 6504 12779
3333	0	0	Ki67+	 6508 13083
3334	0	0	Ki67+	 6511 12946
3335	0	0	Ki67+	 6512 12962
3336	0	0	Ki67+	 6512 13366
3337	0	0	Ki67+	 6557 13389
3338	0	0	Ki67+	 6559 13088
3339	0	0	Ki67+	 6565 13426
3340	0	0	Ki67+	 6584 12843
3341	0	0	Ki67+	 6598 13414
3342	0	0	Ki67+	 6644 12848
3343	0	0	Ki67+	 6683 12861
3344	0	0	Ki67+	 6702 13122
3345	0	0	Ki67+	 6702 13439
3346	0	0	Ki67+	 6709 12657
3347	0	0	Ki67+	 6709 13112
3348	0	0	Ki67+	 6756 12681
3349	0	0	Ki67+	 6756 12882
3350	0	0	Ki67+	 6770 12901
3351	0	0	Ki67+	 6785 12887
3352	0	0	Ki67+	 6797 12669
3353	0	0	Ki67+	 6799 12681
3354	0	0	Ki67+	 6804 12885
3355	0	0	Ki67+	 6826 12898
3356	0	0	Ki67+	 6828 12888
3357	0	0	Ki67+	 6845 12686
3358	0	0	Ki67+	 6846 12895
3359	0	0	Ki67+	 6860 12909
3360	0	0	Ki67+	 6860 12923
3361	0	0	Ki67+	 6865 12708
3362	0	0	Ki67+	 6867 12727
3363	0	0	Ki67+	 6899 12744
3364	0	0	Ki67+	 6908 12732
3365	0	0	Ki67+	 6929 13225
3366	0	0	Ki67+	 6945 12932
3367	0	0	Ki67+	 6947 12718
3368	0	0	Ki67+	 6950 12746
3369	0	0	Ki67+	 6953 12949
3370	0	0	Ki67+	 6954 13208
3371	0	0	Ki67+	 6968 13201
3372	0	0	Ki67+	 6972 12927
3373	0	0	Ki67+	 6978 12950
3374	0	0	Ki67+	 6992 12939
3375	0	0	Ki67+	 6995 12732
3376	0	0	Ki67+	 6996 12921
3377	0	0	Ki67+	 7002 13225
3378	0	0	Ki67+	 7008 12952
3379	0	0	Ki67+	 7020 12943
3380	0	0	Ki67+	 7022 12766
3381	0	0	Ki67+	 7029 12724
3382	0	0	Ki67+	 7045 13240
3383	0	0	Ki67+	 7045 13284
3384	0	0	Ki67+	 7047 12942
3385	0	0	Ki67+	 7048 12774
3386	0	0	Ki67+	 7064 13257
3387	0	0	Ki67+	 7067 12725
3388	0	0	Ki67+	 6279 13477
3389	0	0	Ki67+	 6285 13497
3390	0	0	Ki67+	 6288 13520
3391	0	0	Ki67+	 6298 13491
3392	0	0	Ki67+	 6324 13538
3393	0	0	Ki67+	 6326 13500
3394	0	0	Ki67+	 6340 13547
3395	0	0	Ki67+	 6353 13528
3396	0	0	Ki67+	 6376 13460
3397	0	0	Ki67+	 6382 13548
3398	0	0	Ki67+	 6387 13469
3399	0	0	Ki67+	 6419 13561
3400	0	0	Ki67+	 6430 13517
3401	0	0	Ki67+	 6437 13567
3402	0	0	Ki67+	 6464 13512
3403	0	0	Ki67+	 6482 13543
3404	0	0	Ki67+	 6488 13502
3405	0	0	Ki67+	 6511 13580
3406	0	0	Ki67+	 6515 13558
3407	0	0	Ki67+	 6532 13511
3408	0	0	Ki67+	 6534 13543
3409	0	0	Ki67+	 6549 13572
3410	0	0	Ki67+	 6564 13592
3411	0	0	Ki67+	 6577 13567
3412	0	0	Ki67+	 6579 14118
3413	0	0	Ki67+	 6612 13570
3414	0	0	Ki67+	 6640 13583
3415	0	0	Ki67+	 6677 13600
3416	0	0	Ki67+	 6696 14032
3417	0	0	Ki67+	 6714 14037
3418	0	0	Ki67+	 6768 13489
3419	0	0	Ki67+	 6880 13689
3420	0	0	Ki67+	 6884 13519
3421	0	0	Ki67+	 6920 13514
3422	0	0	Ki67+	 6920 13763
3423	0	0	Ki67+	 6934 13528
3424	0	0	Ki67+	 6938 14042
3425	0	0	Ki67+	 7033 13552
3426	0	0	Ki67+	 7069 14068
3427	0	0	Ki67+	 6283 14928
3428	0	0	Ki67+	 6296 14802
3429	0	0	Ki67+	 6299 14931
3430	0	0	Ki67+	 6305 14782
3431	0	0	Ki67+	 6324 14969
3432	0	0	Ki67+	 6332 14951
3433	0	0	Ki67+	 6366 14961
3434	0	0	Ki67+	 6366 14989
3435	0	0	Ki67+	 6370 14946
3436	0	0	Ki67+	 6373 14563
3437	0	0	Ki67+	 6391 15047
3438	0	0	Ki67+	 6407 14545
3439	0	0	Ki67+	 6408 15034
3440	0	0	Ki67+	 6416 15055
3441	0	0	Ki67+	 6436 15022
3442	0	0	Ki67+	 6454 14871
3443	0	0	Ki67+	 6462 14985
3444	0	0	Ki67+	 6463 15038
3445	0	0	Ki67+	 6465 15019
3446	0	0	Ki67+	 6486 14982
3447	0	0	Ki67+	 6498 14992
3448	0	0	Ki67+	 6506 15027
3449	0	0	Ki67+	 6521 15022
3450	0	0	Ki67+	 6525 15010
3451	0	0	Ki67+	 6559 14605
3452	0	0	Ki67+	 6566 14336
3453	0	0	Ki67+	 6578 14896
3454	0	0	Ki67+	 6587 14342
3455	0	0	Ki67+	 6596 14403
3456	0	0	Ki67+	 6602 14911
3457	0	0	Ki67+	 6604 15043
3458	0	0	Ki67+	 6606 14598
3459	0	0	Ki67+	 6607 14414
3460	0	0	Ki67+	 6615 14352
3461	0	0	Ki67+	 6620 15028
3462	0	0	Ki67+	 6638 14915
3463	0	0	Ki67+	 6665 14638
3464	0	0	Ki67+	 6694 14366
3465	0	0	Ki67+	 6705 14401
3466	0	0	Ki67+	 6705 14416
3467	0	0	Ki67+	 6707 14439
3468	0	0	Ki67+	 6713 14452
3469	0	0	Ki67+	 6723 14377
3470	0	0	Ki67+	 6732 14755
3471	0	0	Ki67+	 6733 14396
3472	0	0	Ki67+	 6733 14421
3473	0	0	Ki67+	 6739 14739
3474	0	0	Ki67+	 6750 14622
3475	0	0	Ki67+	 6751 14461
3476	0	0	Ki67+	 6758 14408
3477	0	0	Ki67+	 6765 14318
3478	0	0	Ki67+	 6766 14427
3479	0	0	Ki67+	 6770 14359
3480	0	0	Ki67+	 6771 14396
3481	0	0	Ki67+	 6773 14451
3482	0	0	Ki67+	 6777 14628
3483	0	0	Ki67+	 6795 14373
3484	0	0	Ki67+	 6796 14456
3485	0	0	Ki67+	 6801 14329
3486	0	0	Ki67+	 6804 14410
3487	0	0	Ki67+	 6820 14486
3488	0	0	Ki67+	 6824 14414
3489	0	0	Ki67+	 6828 14384
3490	0	0	Ki67+	 6828 14440
3491	0	0	Ki67+	 6833 14935
3492	0	0	Ki67+	 6836 14407
3493	0	0	Ki67+	 6836 14471
3494	0	0	Ki67+	 6844 14478
3495	0	0	Ki67+	 6846 14364
3496	0	0	Ki67+	 6860 14427
3497	0	0	Ki67+	 6868 14449
3498	0	0	Ki67+	 6868 14466
3499	0	0	Ki67+	 6870 14366
3500	0	0	Ki67+	 6877 14935
3501	0	0	Ki67+	 6879 14483
3502	0	0	Ki67+	 6882 14508
3503	0	0	Ki67+	 6890 14688
3504	0	0	Ki67+	 6891 14672
3505	0	0	Ki67+	 6892 14410
3506	0	0	Ki67+	 6892 14937
3507	0	0	Ki67+	 6893 14948
3508	0	0	Ki67+	 6899 14399
3509	0	0	Ki67+	 6907 14444
3510	0	0	Ki67+	 6916 14657
3511	0	0	Ki67+	 6921 14943
3512	0	0	Ki67+	 6927 14672
3513	0	0	Ki67+	 6931 14425
3514	0	0	Ki67+	 6934 14749
3515	0	0	Ki67+	 6936 14442
3516	0	0	Ki67+	 6936 14488
3517	0	0	Ki67+	 6954 14417
3518	0	0	Ki67+	 6955 14662
3519	0	0	Ki67+	 6955 14679
3520	0	0	Ki67+	 6961 14359
3521	0	0	Ki67+	 6967 14934
3522	0	0	Ki67+	 6970 14443
3523	0	0	Ki67+	 6975 14956
3524	0	0	Ki67+	 6980 14682
3525	0	0	Ki67+	 6988 14376
3526	0	0	Ki67+	 6998 14378
3527	0	0	Ki67+	 7008 14401
3528	0	0	Ki67+	 7012 14682
3529	0	0	Ki67+	 7013 14698
3530	0	0	Ki67+	 7038 14688
3531	0	0	Ki67+	 7038 14717
3532	0	0	Ki67+	 7040 14429
3533	0	0	Ki67+	 7043 14407
3534	0	0	Ki67+	 7046 14970
3535	0	0	Ki67+	 7051 14498
3536	0	0	Ki67+	 7054 14568
3537	0	0	Ki67+	 7063 14695
3538	0	0	Ki67+	 7064 14436
3539	0	0	Ki67+	 7066 14346
3540	0	0	Ki67+	 7066 14526
3541	0	0	Ki67+	 7068 14721
3542	0	0	Ki67+	 6292 15369
3543	0	0	Ki67+	 6300 15830
3544	0	0	Ki67+	 6332 15365
3545	0	0	Ki67+	 6377 15341
3546	0	0	Ki67+	 6429 15415
3547	0	0	Ki67+	 6432 15335
3548	0	0	Ki67+	 6462 15401
3549	0	0	Ki67+	 6483 15181
3550	0	0	Ki67+	 6488 15314
3551	0	0	Ki67+	 6510 15217
3552	0	0	Ki67+	 6521 15190
3553	0	0	Ki67+	 6536 15372
3554	0	0	Ki67+	 6565 15204
3555	0	0	Ki67+	 6568 15146
3556	0	0	Ki67+	 6574 15427
3557	0	0	Ki67+	 6588 15079
3558	0	0	Ki67+	 6590 15122
3559	0	0	Ki67+	 6591 15100
3560	0	0	Ki67+	 6617 15730
3561	0	0	Ki67+	 6622 15082
3562	0	0	Ki67+	 6630 15185
3563	0	0	Ki67+	 6643 15355
3564	0	0	Ki67+	 6646 15808
3565	0	0	Ki67+	 6647 15202
3566	0	0	Ki67+	 6657 15120
3567	0	0	Ki67+	 6669 15320
3568	0	0	Ki67+	 6670 15193
3569	0	0	Ki67+	 6680 15063
3570	0	0	Ki67+	 6682 15107
3571	0	0	Ki67+	 6682 15162
3572	0	0	Ki67+	 6684 15231
3573	0	0	Ki67+	 6696 15350
3574	0	0	Ki67+	 6702 15084
3575	0	0	Ki67+	 6705 15294
3576	0	0	Ki67+	 6715 15302
3577	0	0	Ki67+	 6723 15068
3578	0	0	Ki67+	 6730 15182
3579	0	0	Ki67+	 6736 15093
3580	0	0	Ki67+	 6737 15121
3581	0	0	Ki67+	 6744 15159
3582	0	0	Ki67+	 6748 15123
3583	0	0	Ki67+	 6757 15140
3584	0	0	Ki67+	 6757 15189
3585	0	0	Ki67+	 6764 15669
3586	0	0	Ki67+	 6764 15698
3587	0	0	Ki67+	 6783 15722
3588	0	0	Ki67+	 6790 15130
3589	0	0	Ki67+	 6791 15229
3590	0	0	Ki67+	 6803 15217
3591	0	0	Ki67+	 6806 15193
3592	0	0	Ki67+	 6807 15305
3593	0	0	Ki67+	 6808 15104
3594	0	0	Ki67+	 6811 15229
3595	0	0	Ki67+	 6819 15136
3596	0	0	Ki67+	 6819 15207
3597	0	0	Ki67+	 6819 15326
3598	0	0	Ki67+	 6826 15180
3599	0	0	Ki67+	 6834 15667
3600	0	0	Ki67+	 6839 15161
3601	0	0	Ki67+	 6841 15146
3602	0	0	Ki67+	 6841 15647
3603	0	0	Ki67+	 6844 15115
3604	0	0	Ki67+	 6844 15183
3605	0	0	Ki67+	 6855 15155
3606	0	0	Ki67+	 6858 15800
3607	0	0	Ki67+	 6863 15292
3608	0	0	Ki67+	 6870 15113
3609	0	0	Ki67+	 6875 15187
3610	0	0	Ki67+	 6878 15168
3611	0	0	Ki67+	 6879 15205
3612	0	0	Ki67+	 6881 15316
3613	0	0	Ki67+	 6886 15159
3614	0	0	Ki67+	 6888 15690
3615	0	0	Ki67+	 6889 15676
3616	0	0	Ki67+	 6895 15131
3617	0	0	Ki67+	 6898 15146
3618	0	0	Ki67+	 6899 15718
3619	0	0	Ki67+	 6901 15104
3620	0	0	Ki67+	 6902 15301
3621	0	0	Ki67+	 6915 15132
3622	0	0	Ki67+	 6925 15698
3623	0	0	Ki67+	 6932 15126
3624	0	0	Ki67+	 6933 15681
3625	0	0	Ki67+	 6939 15144
3626	0	0	Ki67+	 6939 15186
3627	0	0	Ki67+	 6952 15154
3628	0	0	Ki67+	 6958 15127
3629	0	0	Ki67+	 6978 15333
3630	0	0	Ki67+	 6982 15686
3631	0	0	Ki67+	 7003 15208
3632	0	0	Ki67+	 7005 15163
3633	0	0	Ki67+	 7010 15701
3634	0	0	Ki67+	 7011 15687
3635	0	0	Ki67+	 7014 15326
3636	0	0	Ki67+	 7027 15172
3637	0	0	Ki67+	 7028 15137
3638	0	0	Ki67+	 7028 15209
3639	0	0	Ki67+	 7028 15683
3640	0	0	Ki67+	 7053 15200
3641	0	0	Ki67+	 6274 15901
3642	0	0	Ki67+	 6278 15923
3643	0	0	Ki67+	 6281 15967
3644	0	0	Ki67+	 6282 16277
3645	0	0	Ki67+	 6283 16239
3646	0	0	Ki67+	 6290 16152
3647	0	0	Ki67+	 6294 16251
3648	0	0	Ki67+	 6309 16243
3649	0	0	Ki67+	 6315 16124
3650	0	0	Ki67+	 6324 16276
3651	0	0	Ki67+	 6328 16214
3652	0	0	Ki67+	 6328 16242
3653	0	0	Ki67+	 6332 16195
3654	0	0	Ki67+	 6341 16163
3655	0	0	Ki67+	 6346 15922
3656	0	0	Ki67+	 6351 15897
3657	0	0	Ki67+	 6352 16130
3658	0	0	Ki67+	 6364 16251
3659	0	0	Ki67+	 6366 16231
3660	0	0	Ki67+	 6368 16191
3661	0	0	Ki67+	 6369 15873
3662	0	0	Ki67+	 6379 16134
3663	0	0	Ki67+	 6382 16176
3664	0	0	Ki67+	 6395 16151
3665	0	0	Ki67+	 6399 16215
3666	0	0	Ki67+	 6404 16182
3667	0	0	Ki67+	 6404 16241
3668	0	0	Ki67+	 6417 16192
3669	0	0	Ki67+	 6457 15885
3670	0	0	Ki67+	 6469 15898
3671	0	0	Ki67+	 6557 16533
3672	0	0	Ki67+	 6571 16558
3673	0	0	Ki67+	 6575 16511
3674	0	0	Ki67+	 6582 16534
3675	0	0	Ki67+	 6598 16514
3676	0	0	Ki67+	 6600 16497
3677	0	0	Ki67+	 6603 16528
3678	0	0	Ki67+	 6605 16558
3679	0	0	Ki67+	 6616 16197
3680	0	0	Ki67+	 6629 16249
3681	0	0	Ki67+	 6630 16624
3682	0	0	Ki67+	 6645 16526
3683	0	0	Ki67+	 6656 16487
3684	0	0	Ki67+	 6667 15951
3685	0	0	Ki67+	 6669 16579
3686	0	0	Ki67+	 6678 16527
3687	0	0	Ki67+	 6678 16544
3688	0	0	Ki67+	 6687 16618
3689	0	0	Ki67+	 6690 16463
3690	0	0	Ki67+	 6700 16511
3691	0	0	Ki67+	 6700 16634
3692	0	0	Ki67+	 6711 16496
3693	0	0	Ki67+	 6712 16476
3694	0	0	Ki67+	 6731 16504
3695	0	0	Ki67+	 6737 16475
3696	0	0	Ki67+	 6742 16453
3697	0	0	Ki67+	 6749 16607
3698	0	0	Ki67+	 6760 16485
3699	0	0	Ki67+	 6763 16468
3700	0	0	Ki67+	 6778 16476
3701	0	0	Ki67+	 6780 16619
3702	0	0	Ki67+	 6794 16531
3703	0	0	Ki67+	 6811 16631
3704	0	0	Ki67+	 6839 16623
3705	0	0	Ki67+	 6845 16426
3706	0	0	Ki67+	 6864 16425
3707	0	0	Ki67+	 6866 15959
3708	0	0	Ki67+	 6871 16009
3709	0	0	Ki67+	 6871 16605
3710	0	0	Ki67+	 6878 16000
3711	0	0	Ki67+	 6882 16618
3712	0	0	Ki67+	 6894 16014
3713	0	0	Ki67+	 6895 16476
3714	0	0	Ki67+	 6909 15982
3715	0	0	Ki67+	 6909 16066
3716	0	0	Ki67+	 6935 15966
3717	0	0	Ki67+	 6942 16020
3718	0	0	Ki67+	 6944 16599
3719	0	0	Ki67+	 6953 15944
3720	0	0	Ki67+	 6959 15976
3721	0	0	Ki67+	 6962 16035
3722	0	0	Ki67+	 6973 15966
3723	0	0	Ki67+	 6979 15948
3724	0	0	Ki67+	 6980 15992
3725	0	0	Ki67+	 6982 16276
3726	0	0	Ki67+	 6983 15922
3727	0	0	Ki67+	 6989 16024
3728	0	0	Ki67+	 6991 16258
3729	0	0	Ki67+	 6992 16647
3730	0	0	Ki67+	 6996 16576
3731	0	0	Ki67+	 6999 16249
3732	0	0	Ki67+	 7000 16588
3733	0	0	Ki67+	 7003 16012
3734	0	0	Ki67+	 7008 15954
3735	0	0	Ki67+	 7009 16230
3736	0	0	Ki67+	 7014 16422
3737	0	0	Ki67+	 7016 16048
3738	0	0	Ki67+	 7018 16219
3739	0	0	Ki67+	 7021 16572
3740	0	0	Ki67+	 7036 16561
3741	0	0	Ki67+	 7039 16207
3742	0	0	Ki67+	 7045 15927
3743	0	0	Ki67+	 7053 15942
3744	0	0	Ki67+	 7053 16243
3745	0	0	Ki67+	 7064 15917
3746	0	0	Ki67+	 7065 16284
3747	0	0	Ki67+	 7066 16250
3748	0	0	Ki67+	 7070 16214
3749	0	0	Ki67+	 6280 17226
3750	0	0	Ki67+	 6292 17116
3751	0	0	Ki67+	 6301 17204
3752	0	0	Ki67+	 6319 16876
3753	0	0	Ki67+	 6328 16847
3754	0	0	Ki67+	 6328 17114
3755	0	0	Ki67+	 6328 17380
3756	0	0	Ki67+	 6331 17397
3757	0	0	Ki67+	 6332 17206
3758	0	0	Ki67+	 6347 16855
3759	0	0	Ki67+	 6355 17229
3760	0	0	Ki67+	 6359 16844
3761	0	0	Ki67+	 6361 17119
3762	0	0	Ki67+	 6369 17368
3763	0	0	Ki67+	 6369 17404
3764	0	0	Ki67+	 6374 17214
3765	0	0	Ki67+	 6377 17378
3766	0	0	Ki67+	 6378 17251
3767	0	0	Ki67+	 6389 17115
3768	0	0	Ki67+	 6392 17236
3769	0	0	Ki67+	 6402 16855
3770	0	0	Ki67+	 6402 17371
3771	0	0	Ki67+	 6406 17215
3772	0	0	Ki67+	 6409 17262
3773	0	0	Ki67+	 6411 17393
3774	0	0	Ki67+	 6426 17351
3775	0	0	Ki67+	 6431 17385
3776	0	0	Ki67+	 6437 17366
3777	0	0	Ki67+	 6449 17274
3778	0	0	Ki67+	 6459 17289
3779	0	0	Ki67+	 6462 17321
3780	0	0	Ki67+	 6462 17379
3781	0	0	Ki67+	 6465 17260
3782	0	0	Ki67+	 6468 17274
3783	0	0	Ki67+	 6469 17342
3784	0	0	Ki67+	 6469 17356
3785	0	0	Ki67+	 6472 17103
3786	0	0	Ki67+	 6478 17350
3787	0	0	Ki67+	 6482 17300
3788	0	0	Ki67+	 6491 17347
3789	0	0	Ki67+	 6497 17017
3790	0	0	Ki67+	 6498 17301
3791	0	0	Ki67+	 6503 17368
3792	0	0	Ki67+	 6505 17325
3793	0	0	Ki67+	 6508 17092
3794	0	0	Ki67+	 6509 17282
3795	0	0	Ki67+	 6515 17356
3796	0	0	Ki67+	 6517 17300
3797	0	0	Ki67+	 6524 17380
3798	0	0	Ki67+	 6525 17101
3799	0	0	Ki67+	 6531 16878
3800	0	0	Ki67+	 6532 16866
3801	0	0	Ki67+	 6537 17283
3802	0	0	Ki67+	 6537 17340
3803	0	0	Ki67+	 6552 17378
3804	0	0	Ki67+	 6554 17313
3805	0	0	Ki67+	 6567 17341
3806	0	0	Ki67+	 6571 16867
3807	0	0	Ki67+	 6571 17381
3808	0	0	Ki67+	 6587 17077
3809	0	0	Ki67+	 6590 16850
3810	0	0	Ki67+	 6593 17317
3811	0	0	Ki67+	 6599 17289
3812	0	0	Ki67+	 6608 17090
3813	0	0	Ki67+	 6622 17021
3814	0	0	Ki67+	 6626 16993
3815	0	0	Ki67+	 6628 17360
3816	0	0	Ki67+	 6634 17045
3817	0	0	Ki67+	 6640 17014
3818	0	0	Ki67+	 6670 16881
3819	0	0	Ki67+	 6670 17009
3820	0	0	Ki67+	 6675 16948
3821	0	0	Ki67+	 6676 16902
3822	0	0	Ki67+	 6679 17345
3823	0	0	Ki67+	 6681 16889
3824	0	0	Ki67+	 6690 16991
3825	0	0	Ki67+	 6690 17032
3826	0	0	Ki67+	 6700 16941
3827	0	0	Ki67+	 6701 16907
3828	0	0	Ki67+	 6709 17006
3829	0	0	Ki67+	 6715 16989
3830	0	0	Ki67+	 6722 17023
3831	0	0	Ki67+	 6724 16881
3832	0	0	Ki67+	 6725 16928
3833	0	0	Ki67+	 6726 16945
3834	0	0	Ki67+	 6729 17006
3835	0	0	Ki67+	 6733 16967
3836	0	0	Ki67+	 6739 16905
3837	0	0	Ki67+	 6740 16995
3838	0	0	Ki67+	 6748 16939
3839	0	0	Ki67+	 6767 16978
3840	0	0	Ki67+	 6771 17014
3841	0	0	Ki67+	 6772 16995
3842	0	0	Ki67+	 6778 16958
3843	0	0	Ki67+	 6779 16728
3844	0	0	Ki67+	 6798 16762
3845	0	0	Ki67+	 6801 16958
3846	0	0	Ki67+	 6803 16779
3847	0	0	Ki67+	 6811 16758
3848	0	0	Ki67+	 6819 16725
3849	0	0	Ki67+	 6820 16989
3850	0	0	Ki67+	 6828 16714
3851	0	0	Ki67+	 6841 16775
3852	0	0	Ki67+	 6864 16713
3853	0	0	Ki67+	 6867 16740
3854	0	0	Ki67+	 6873 16776
3855	0	0	Ki67+	 6877 16788
3856	0	0	Ki67+	 6877 16824
3857	0	0	Ki67+	 6879 16798
3858	0	0	Ki67+	 6882 16723
3859	0	0	Ki67+	 6891 17432
3860	0	0	Ki67+	 6896 16792
3861	0	0	Ki67+	 6900 17424
3862	0	0	Ki67+	 6931 16746
3863	0	0	Ki67+	 6936 16814
3864	0	0	Ki67+	 6957 16724
3865	0	0	Ki67+	 6966 16769
3866	0	0	Ki67+	 6966 17400
3867	0	0	Ki67+	 6969 16815
3868	0	0	Ki67+	 6971 16675
3869	0	0	Ki67+	 6982 16741
3870	0	0	Ki67+	 6992 17401
3871	0	0	Ki67+	 6994 16694
3872	0	0	Ki67+	 7010 16735
3873	0	0	Ki67+	 7014 16817
3874	0	0	Ki67+	 7017 16798
3875	0	0	Ki67+	 7019 16753
3876	0	0	Ki67+	 7023 17393
3877	0	0	Ki67+	 7028 16737
3878	0	0	Ki67+	 7029 16690
3879	0	0	Ki67+	 7029 17441
3880	0	0	Ki67+	 7035 16668
3881	0	0	Ki67+	 7035 16712
3882	0	0	Ki67+	 7035 17060
3883	0	0	Ki67+	 7036 16897
3884	0	0	Ki67+	 7037 16774
3885	0	0	Ki67+	 7043 16820
3886	0	0	Ki67+	 7045 17453
3887	0	0	Ki67+	 7052 17081
3888	0	0	Ki67+	 7055 16809
3889	0	0	Ki67+	 7056 16781
3890	0	0	Ki67+	 7071 17415
3891	0	0	Ki67+	 6281 17470
3892	0	0	Ki67+	 6292 17978
3893	0	0	Ki67+	 6293 17963
3894	0	0	Ki67+	 6298 18247
3895	0	0	Ki67+	 6306 17466
3896	0	0	Ki67+	 6308 18234
3897	0	0	Ki67+	 6311 17581
3898	0	0	Ki67+	 6311 17938
3899	0	0	Ki67+	 6312 17966
3900	0	0	Ki67+	 6322 17863
3901	0	0	Ki67+	 6325 17584
3902	0	0	Ki67+	 6326 18243
3903	0	0	Ki67+	 6327 17882
3904	0	0	Ki67+	 6331 17464
3905	0	0	Ki67+	 6333 18233
3906	0	0	Ki67+	 6334 17892
3907	0	0	Ki67+	 6335 17643
3908	0	0	Ki67+	 6340 17944
3909	0	0	Ki67+	 6349 18213
3910	0	0	Ki67+	 6351 17926
3911	0	0	Ki67+	 6355 17464
3912	0	0	Ki67+	 6358 17578
3913	0	0	Ki67+	 6366 17653
3914	0	0	Ki67+	 6366 17890
3915	0	0	Ki67+	 6370 17779
3916	0	0	Ki67+	 6373 17929
3917	0	0	Ki67+	 6382 18215
3918	0	0	Ki67+	 6384 17574
3919	0	0	Ki67+	 6384 17853
3920	0	0	Ki67+	 6388 17472
3921	0	0	Ki67+	 6389 18247
3922	0	0	Ki67+	 6394 17873
3923	0	0	Ki67+	 6398 17663
3924	0	0	Ki67+	 6405 17770
3925	0	0	Ki67+	 6412 18045
3926	0	0	Ki67+	 6414 18016
3927	0	0	Ki67+	 6418 17585
3928	0	0	Ki67+	 6419 18247
3929	0	0	Ki67+	 6421 17675
3930	0	0	Ki67+	 6423 17987
3931	0	0	Ki67+	 6425 18076
3932	0	0	Ki67+	 6429 17655
3933	0	0	Ki67+	 6432 17749
3934	0	0	Ki67+	 6435 17715
3935	0	0	Ki67+	 6437 17475
3936	0	0	Ki67+	 6437 17764
3937	0	0	Ki67+	 6438 18215
3938	0	0	Ki67+	 6441 17682
3939	0	0	Ki67+	 6443 17661
3940	0	0	Ki67+	 6447 18003
3941	0	0	Ki67+	 6447 18060
3942	0	0	Ki67+	 6450 18206
3943	0	0	Ki67+	 6451 17479
3944	0	0	Ki67+	 6451 17580
3945	0	0	Ki67+	 6451 17691
3946	0	0	Ki67+	 6460 17753
3947	0	0	Ki67+	 6461 17681
3948	0	0	Ki67+	 6464 18036
3949	0	0	Ki67+	 6467 17739
3950	0	0	Ki67+	 6467 18206
3951	0	0	Ki67+	 6468 18069
3952	0	0	Ki67+	 6471 17666
3953	0	0	Ki67+	 6477 18217
3954	0	0	Ki67+	 6480 17498
3955	0	0	Ki67+	 6482 17690
3956	0	0	Ki67+	 6482 18250
3957	0	0	Ki67+	 6486 17717
3958	0	0	Ki67+	 6486 18203
3959	0	0	Ki67+	 6489 17744
3960	0	0	Ki67+	 6502 18243
3961	0	0	Ki67+	 6506 17577
3962	0	0	Ki67+	 6508 17470
3963	0	0	Ki67+	 6509 17684
3964	0	0	Ki67+	 6509 17979
3965	0	0	Ki67+	 6510 17950
3966	0	0	Ki67+	 6511 17497
3967	0	0	Ki67+	 6515 18220
3968	0	0	Ki67+	 6516 17735
3969	0	0	Ki67+	 6523 17988
3970	0	0	Ki67+	 6523 18193
3971	0	0	Ki67+	 6526 18042
3972	0	0	Ki67+	 6527 17725
3973	0	0	Ki67+	 6532 17566
3974	0	0	Ki67+	 6533 17515
3975	0	0	Ki67+	 6536 17976
3976	0	0	Ki67+	 6538 18053
3977	0	0	Ki67+	 6540 17965
3978	0	0	Ki67+	 6540 18196
3979	0	0	Ki67+	 6543 17489
3980	0	0	Ki67+	 6544 17929
3981	0	0	Ki67+	 6545 17567
3982	0	0	Ki67+	 6545 17952
3983	0	0	Ki67+	 6545 18220
3984	0	0	Ki67+	 6553 17540
3985	0	0	Ki67+	 6562 18079
3986	0	0	Ki67+	 6565 18225
3987	0	0	Ki67+	 6568 17964
3988	0	0	Ki67+	 6570 17553
3989	0	0	Ki67+	 6583 17975
3990	0	0	Ki67+	 6586 17540
3991	0	0	Ki67+	 6592 17958
3992	0	0	Ki67+	 6604 18073
3993	0	0	Ki67+	 6617 17948
3994	0	0	Ki67+	 6627 18245
3995	0	0	Ki67+	 6631 18194
3996	0	0	Ki67+	 6637 18243
3997	0	0	Ki67+	 6650 17931
3998	0	0	Ki67+	 6654 17961
3999	0	0	Ki67+	 6658 18205
4000	0	0	Ki67+	 6662 18076
4001	0	0	Ki67+	 6681 17943
4002	0	0	Ki67+	 6702 18200
4003	0	0	Ki67+	 6705 17938
4004	0	0	Ki67+	 6722 17957
4005	0	0	Ki67+	 6727 18194
4006	0	0	Ki67+	 6729 18211
4007	0	0	Ki67+	 6731 18082
4008	0	0	Ki67+	 6738 18196
4009	0	0	Ki67+	 6746 17516
4010	0	0	Ki67+	 6753 17533
4011	0	0	Ki67+	 6755 17934
4012	0	0	Ki67+	 6760 17732
4013	0	0	Ki67+	 6773 17502
4014	0	0	Ki67+	 6777 17740
4015	0	0	Ki67+	 6777 18218
4016	0	0	Ki67+	 6780 17522
4017	0	0	Ki67+	 6781 18201
4018	0	0	Ki67+	 6784 17485
4019	0	0	Ki67+	 6786 17723
4020	0	0	Ki67+	 6787 17543
4021	0	0	Ki67+	 6789 18214
4022	0	0	Ki67+	 6790 18069
4023	0	0	Ki67+	 6793 17498
4024	0	0	Ki67+	 6798 18082
4025	0	0	Ki67+	 6802 17518
4026	0	0	Ki67+	 6802 18199
4027	0	0	Ki67+	 6809 17945
4028	0	0	Ki67+	 6813 18042
4029	0	0	Ki67+	 6815 18068
4030	0	0	Ki67+	 6822 18221
4031	0	0	Ki67+	 6823 18022
4032	0	0	Ki67+	 6825 18238
4033	0	0	Ki67+	 6827 17517
4034	0	0	Ki67+	 6827 17967
4035	0	0	Ki67+	 6828 17485
4036	0	0	Ki67+	 6837 18011
4037	0	0	Ki67+	 6839 17464
4038	0	0	Ki67+	 6847 17548
4039	0	0	Ki67+	 6847 18057
4040	0	0	Ki67+	 6849 18219
4041	0	0	Ki67+	 6850 17492
4042	0	0	Ki67+	 6863 17724
4043	0	0	Ki67+	 6870 17473
4044	0	0	Ki67+	 6882 18214
4045	0	0	Ki67+	 6890 18199
4046	0	0	Ki67+	 6895 17546
4047	0	0	Ki67+	 6896 18221
4048	0	0	Ki67+	 6902 18035
4049	0	0	Ki67+	 6910 18004
4050	0	0	Ki67+	 6912 17753
4051	0	0	Ki67+	 6913 17985
4052	0	0	Ki67+	 6919 18187
4053	0	0	Ki67+	 6920 18041
4054	0	0	Ki67+	 6925 17706
4055	0	0	Ki67+	 6926 17874
4056	0	0	Ki67+	 6928 17537
4057	0	0	Ki67+	 6931 18193
4058	0	0	Ki67+	 6932 17751
4059	0	0	Ki67+	 6940 17520
4060	0	0	Ki67+	 6940 17973
4061	0	0	Ki67+	 6943 18211
4062	0	0	Ki67+	 6944 17997
4063	0	0	Ki67+	 6946 17718
4064	0	0	Ki67+	 6947 17561
4065	0	0	Ki67+	 6950 18249
4066	0	0	Ki67+	 6952 17739
4067	0	0	Ki67+	 6963 17971
4068	0	0	Ki67+	 6965 17718
4069	0	0	Ki67+	 6967 18201
4070	0	0	Ki67+	 6968 17500
4071	0	0	Ki67+	 6975 17686
4072	0	0	Ki67+	 6986 18230
4073	0	0	Ki67+	 6991 17889
4074	0	0	Ki67+	 6993 17723
4075	0	0	Ki67+	 6994 18035
4076	0	0	Ki67+	 6995 17582
4077	0	0	Ki67+	 7002 18013
4078	0	0	Ki67+	 7011 17675
4079	0	0	Ki67+	 7014 17632
4080	0	0	Ki67+	 7014 18045
4081	0	0	Ki67+	 7018 17694
4082	0	0	Ki67+	 7018 18221
4083	0	0	Ki67+	 7023 17587
4084	0	0	Ki67+	 7023 18066
4085	0	0	Ki67+	 7024 17479
4086	0	0	Ki67+	 7024 17735
4087	0	0	Ki67+	 7036 17706
4088	0	0	Ki67+	 7037 17748
4089	0	0	Ki67+	 7038 18037
4090	0	0	Ki67+	 7040 17724
4091	0	0	Ki67+	 7041 17570
4092	0	0	Ki67+	 7041 17650
4093	0	0	Ki67+	 7045 18246
4094	0	0	Ki67+	 7049 17945
4095	0	0	Ki67+	 7050 17676
4096	0	0	Ki67+	 7055 17479
4097	0	0	Ki67+	 7057 17661
4098	0	0	Ki67+	 7061 17628
4099	0	0	Ki67+	 7062 17760
4100	0	0	Ki67+	 7068 17466
4101	0	0	Ki67+	 7071 17989
4102	0	0	Ki67+	 7071 18000
4103	0	0	Ki67+	 6273 18290
4104	0	0	Ki67+	 6280 18452
4105	0	0	Ki67+	 6282 18717
4106	0	0	Ki67+	 6285 18274
4107	0	0	Ki67+	 6286 18640
4108	0	0	Ki67+	 6286 18822
4109	0	0	Ki67+	 6287 18692
4110	0	0	Ki67+	 6288 18660
4111	0	0	Ki67+	 6298 18723
4112	0	0	Ki67+	 6300 18973
4113	0	0	Ki67+	 6301 18757
4114	0	0	Ki67+	 6304 18826
4115	0	0	Ki67+	 6305 18649
4116	0	0	Ki67+	 6305 18852
4117	0	0	Ki67+	 6307 18888
4118	0	0	Ki67+	 6309 18682
4119	0	0	Ki67+	 6312 18398
4120	0	0	Ki67+	 6313 18735
4121	0	0	Ki67+	 6316 18443
4122	0	0	Ki67+	 6316 18972
4123	0	0	Ki67+	 6318 18827
4124	0	0	Ki67+	 6321 18279
4125	0	0	Ki67+	 6322 18861
4126	0	0	Ki67+	 6324 18668
4127	0	0	Ki67+	 6324 18905
4128	0	0	Ki67+	 6325 18290
4129	0	0	Ki67+	 6328 18700
4130	0	0	Ki67+	 6330 18650
4131	0	0	Ki67+	 6332 18800
4132	0	0	Ki67+	 6333 18981
4133	0	0	Ki67+	 6334 18469
4134	0	0	Ki67+	 6335 18424
4135	0	0	Ki67+	 6336 18868
4136	0	0	Ki67+	 6337 18896
4137	0	0	Ki67+	 6338 18730
4138	0	0	Ki67+	 6345 18456
4139	0	0	Ki67+	 6348 18831
4140	0	0	Ki67+	 6360 18659
4141	0	0	Ki67+	 6364 18857
4142	0	0	Ki67+	 6365 18897
4143	0	0	Ki67+	 6368 18467
4144	0	0	Ki67+	 6372 18810
4145	0	0	Ki67+	 6379 18676
4146	0	0	Ki67+	 6383 18964
4147	0	0	Ki67+	 6385 18715
4148	0	0	Ki67+	 6388 18905
4149	0	0	Ki67+	 6390 18882
4150	0	0	Ki67+	 6394 18260
4151	0	0	Ki67+	 6394 18449
4152	0	0	Ki67+	 6394 18828
4153	0	0	Ki67+	 6398 18803
4154	0	0	Ki67+	 6405 18469
4155	0	0	Ki67+	 6417 18958
4156	0	0	Ki67+	 6419 18501
4157	0	0	Ki67+	 6423 18764
4158	0	0	Ki67+	 6423 18854
4159	0	0	Ki67+	 6427 18791
4160	0	0	Ki67+	 6429 18884
4161	0	0	Ki67+	 6434 18906
4162	0	0	Ki67+	 6437 18776
4163	0	0	Ki67+	 6439 18801
4164	0	0	Ki67+	 6441 18517
4165	0	0	Ki67+	 6450 18788
4166	0	0	Ki67+	 6451 18845
4167	0	0	Ki67+	 6451 18913
4168	0	0	Ki67+	 6453 18766
4169	0	0	Ki67+	 6462 18549
4170	0	0	Ki67+	 6463 18770
4171	0	0	Ki67+	 6469 18743
4172	0	0	Ki67+	 6472 18722
4173	0	0	Ki67+	 6474 18515
4174	0	0	Ki67+	 6476 18910
4175	0	0	Ki67+	 6476 18970
4176	0	0	Ki67+	 6485 18777
4177	0	0	Ki67+	 6489 18983
4178	0	0	Ki67+	 6491 18561
4179	0	0	Ki67+	 6495 18766
4180	0	0	Ki67+	 6498 18695
4181	0	0	Ki67+	 6502 18972
4182	0	0	Ki67+	 6503 18723
4183	0	0	Ki67+	 6504 18988
4184	0	0	Ki67+	 6504 19051
4185	0	0	Ki67+	 6509 18898
4186	0	0	Ki67+	 6511 18911
4187	0	0	Ki67+	 6515 19039
4188	0	0	Ki67+	 6516 18649
4189	0	0	Ki67+	 6516 18731
4190	0	0	Ki67+	 6523 19022
4191	0	0	Ki67+	 6525 18683
4192	0	0	Ki67+	 6528 18484
4193	0	0	Ki67+	 6529 18462
4194	0	0	Ki67+	 6531 19003
4195	0	0	Ki67+	 6534 18894
4196	0	0	Ki67+	 6539 18977
4197	0	0	Ki67+	 6539 19021
4198	0	0	Ki67+	 6547 18914
4199	0	0	Ki67+	 6553 18993
4200	0	0	Ki67+	 6555 18859
4201	0	0	Ki67+	 6557 18462
4202	0	0	Ki67+	 6558 18876
4203	0	0	Ki67+	 6562 19047
4204	0	0	Ki67+	 6565 18331
4205	0	0	Ki67+	 6569 18690
4206	0	0	Ki67+	 6576 19021
4207	0	0	Ki67+	 6579 18713
4208	0	0	Ki67+	 6580 18261
4209	0	0	Ki67+	 6585 18899
4210	0	0	Ki67+	 6589 18726
4211	0	0	Ki67+	 6592 18440
4212	0	0	Ki67+	 6600 18911
4213	0	0	Ki67+	 6604 18714
4214	0	0	Ki67+	 6621 18705
4215	0	0	Ki67+	 6628 18464
4216	0	0	Ki67+	 6632 18689
4217	0	0	Ki67+	 6639 18495
4218	0	0	Ki67+	 6641 18530
4219	0	0	Ki67+	 6645 18681
4220	0	0	Ki67+	 6647 18902
4221	0	0	Ki67+	 6656 18529
4222	0	0	Ki67+	 6657 18690
4223	0	0	Ki67+	 6660 18705
4224	0	0	Ki67+	 6676 18675
4225	0	0	Ki67+	 6689 18714
4226	0	0	Ki67+	 6694 18885
4227	0	0	Ki67+	 6699 18699
4228	0	0	Ki67+	 6700 18593
4229	0	0	Ki67+	 6713 18673
4230	0	0	Ki67+	 6723 18685
4231	0	0	Ki67+	 6724 18744
4232	0	0	Ki67+	 6725 18865
4233	0	0	Ki67+	 6729 18500
4234	0	0	Ki67+	 6730 18480
4235	0	0	Ki67+	 6732 18512
4236	0	0	Ki67+	 6733 18699
4237	0	0	Ki67+	 6736 18875
4238	0	0	Ki67+	 6747 18659
4239	0	0	Ki67+	 6751 18671
4240	0	0	Ki67+	 6758 18467
4241	0	0	Ki67+	 6767 18658
4242	0	0	Ki67+	 6767 18685
4243	0	0	Ki67+	 6774 18575
4244	0	0	Ki67+	 6774 18874
4245	0	0	Ki67+	 6775 18464
4246	0	0	Ki67+	 6775 18831
4247	0	0	Ki67+	 6792 18440
4248	0	0	Ki67+	 6798 18560
4249	0	0	Ki67+	 6802 18584
4250	0	0	Ki67+	 6807 18831
4251	0	0	Ki67+	 6809 18668
4252	0	0	Ki67+	 6813 18649
4253	0	0	Ki67+	 6819 18685
4254	0	0	Ki67+	 6829 18654
4255	0	0	Ki67+	 6830 18668
4256	0	0	Ki67+	 6839 18583
4257	0	0	Ki67+	 6842 18836
4258	0	0	Ki67+	 6850 18258
4259	0	0	Ki67+	 6853 18278
4260	0	0	Ki67+	 6860 18448
4261	0	0	Ki67+	 6860 18830
4262	0	0	Ki67+	 6862 18674
4263	0	0	Ki67+	 6866 18573
4264	0	0	Ki67+	 6866 18806
4265	0	0	Ki67+	 6868 18434
4266	0	0	Ki67+	 6880 18795
4267	0	0	Ki67+	 6892 18643
4268	0	0	Ki67+	 6893 18563
4269	0	0	Ki67+	 6897 18575
4270	0	0	Ki67+	 6900 18429
4271	0	0	Ki67+	 6901 18808
4272	0	0	Ki67+	 6905 18544
4273	0	0	Ki67+	 6907 18526
4274	0	0	Ki67+	 6907 18703
4275	0	0	Ki67+	 6911 18782
4276	0	0	Ki67+	 6912 18491
4277	0	0	Ki67+	 6913 19051
4278	0	0	Ki67+	 6917 18515
4279	0	0	Ki67+	 6919 18803
4280	0	0	Ki67+	 6921 18414
4281	0	0	Ki67+	 6921 18636
4282	0	0	Ki67+	 6922 18389
4283	0	0	Ki67+	 6923 18777
4284	0	0	Ki67+	 6934 18363
4285	0	0	Ki67+	 6938 18480
4286	0	0	Ki67+	 6938 18560
4287	0	0	Ki67+	 6943 18459
4288	0	0	Ki67+	 6945 18782
4289	0	0	Ki67+	 6948 19028
4290	0	0	Ki67+	 6950 18507
4291	0	0	Ki67+	 6950 18523
4292	0	0	Ki67+	 6953 18655
4293	0	0	Ki67+	 6955 18398
4294	0	0	Ki67+	 6959 18437
4295	0	0	Ki67+	 6963 18537
4296	0	0	Ki67+	 6964 18480
4297	0	0	Ki67+	 6966 19039
4298	0	0	Ki67+	 6971 18628
4299	0	0	Ki67+	 6977 18370
4300	0	0	Ki67+	 6977 18392
4301	0	0	Ki67+	 6980 18531
4302	0	0	Ki67+	 6980 18766
4303	0	0	Ki67+	 6981 18653
4304	0	0	Ki67+	 6988 18553
4305	0	0	Ki67+	 6993 19027
4306	0	0	Ki67+	 6997 18638
4307	0	0	Ki67+	 6998 18626
4308	0	0	Ki67+	 7000 18518
4309	0	0	Ki67+	 7004 19051
4310	0	0	Ki67+	 7005 18384
4311	0	0	Ki67+	 7007 18543
4312	0	0	Ki67+	 7012 18459
4313	0	0	Ki67+	 7013 18647
4314	0	0	Ki67+	 7015 18769
4315	0	0	Ki67+	 7024 19017
4316	0	0	Ki67+	 7031 18376
4317	0	0	Ki67+	 7032 18741
4318	0	0	Ki67+	 7034 18518
4319	0	0	Ki67+	 7039 18366
4320	0	0	Ki67+	 7039 18532
4321	0	0	Ki67+	 7039 18613
4322	0	0	Ki67+	 7042 19045
4323	0	0	Ki67+	 7048 18388
4324	0	0	Ki67+	 7052 19014
4325	0	0	Ki67+	 7059 18450
4326	0	0	Ki67+	 7061 18502
4327	0	0	Ki67+	 7071 19049
4328	0	0	Ki67+	 6298 19167
4329	0	0	Ki67+	 6310 19177
4330	0	0	Ki67+	 6315 19150
4331	0	0	Ki67+	 6315 19545
4332	0	0	Ki67+	 6326 19479
4333	0	0	Ki67+	 6330 19542
4334	0	0	Ki67+	 6335 19459
4335	0	0	Ki67+	 6340 19137
4336	0	0	Ki67+	 6345 19400
4337	0	0	Ki67+	 6348 19563
4338	0	0	Ki67+	 6349 19371
4339	0	0	Ki67+	 6352 19152
4340	0	0	Ki67+	 6352 19473
4341	0	0	Ki67+	 6354 19497
4342	0	0	Ki67+	 6356 19422
4343	0	0	Ki67+	 6359 19162
4344	0	0	Ki67+	 6365 19460
4345	0	0	Ki67+	 6366 19337
4346	0	0	Ki67+	 6370 19391
4347	0	0	Ki67+	 6376 19490
4348	0	0	Ki67+	 6379 19123
4349	0	0	Ki67+	 6379 19147
4350	0	0	Ki67+	 6379 19352
4351	0	0	Ki67+	 6382 19287
4352	0	0	Ki67+	 6383 19435
4353	0	0	Ki67+	 6385 19527
4354	0	0	Ki67+	 6390 19547
4355	0	0	Ki67+	 6392 19136
4356	0	0	Ki67+	 6392 19408
4357	0	0	Ki67+	 6395 19379
4358	0	0	Ki67+	 6395 19442
4359	0	0	Ki67+	 6397 19348
4360	0	0	Ki67+	 6404 19397
4361	0	0	Ki67+	 6407 19426
4362	0	0	Ki67+	 6411 19482
4363	0	0	Ki67+	 6417 19307
4364	0	0	Ki67+	 6417 19375
4365	0	0	Ki67+	 6417 19521
4366	0	0	Ki67+	 6418 19360
4367	0	0	Ki67+	 6419 19625
4368	0	0	Ki67+	 6420 19402
4369	0	0	Ki67+	 6422 19269
4370	0	0	Ki67+	 6422 19453
4371	0	0	Ki67+	 6431 19300
4372	0	0	Ki67+	 6431 19501
4373	0	0	Ki67+	 6433 19225
4374	0	0	Ki67+	 6435 19270
4375	0	0	Ki67+	 6435 19427
4376	0	0	Ki67+	 6436 19327
4377	0	0	Ki67+	 6438 19356
4378	0	0	Ki67+	 6438 19515
4379	0	0	Ki67+	 6439 19462
4380	0	0	Ki67+	 6441 19404
4381	0	0	Ki67+	 6450 19313
4382	0	0	Ki67+	 6455 19087
4383	0	0	Ki67+	 6455 19294
4384	0	0	Ki67+	 6462 19336
4385	0	0	Ki67+	 6462 19503
4386	0	0	Ki67+	 6467 19394
4387	0	0	Ki67+	 6469 19374
4388	0	0	Ki67+	 6470 19201
4389	0	0	Ki67+	 6472 19257
4390	0	0	Ki67+	 6472 19462
4391	0	0	Ki67+	 6482 19406
4392	0	0	Ki67+	 6485 19496
4393	0	0	Ki67+	 6487 19450
4394	0	0	Ki67+	 6488 19239
4395	0	0	Ki67+	 6492 19210
4396	0	0	Ki67+	 6502 19436
4397	0	0	Ki67+	 6504 19180
4398	0	0	Ki67+	 6518 19489
4399	0	0	Ki67+	 6519 19465
4400	0	0	Ki67+	 6523 19058
4401	0	0	Ki67+	 6530 19377
4402	0	0	Ki67+	 6530 19466
4403	0	0	Ki67+	 6531 19397
4404	0	0	Ki67+	 6534 19167
4405	0	0	Ki67+	 6534 19489
4406	0	0	Ki67+	 6552 19489
4407	0	0	Ki67+	 6553 19449
4408	0	0	Ki67+	 6556 19568
4409	0	0	Ki67+	 6559 19171
4410	0	0	Ki67+	 6568 19473
4411	0	0	Ki67+	 6575 19151
4412	0	0	Ki67+	 6577 19370
4413	0	0	Ki67+	 6585 19184
4414	0	0	Ki67+	 6589 19451
4415	0	0	Ki67+	 6592 19421
4416	0	0	Ki67+	 6596 19145
4417	0	0	Ki67+	 6610 19434
4418	0	0	Ki67+	 6627 19139
4419	0	0	Ki67+	 6628 19535
4420	0	0	Ki67+	 6647 19144
4421	0	0	Ki67+	 6647 19424
4422	0	0	Ki67+	 6648 19162
4423	0	0	Ki67+	 6655 19437
4424	0	0	Ki67+	 6665 19443
4425	0	0	Ki67+	 6669 19426
4426	0	0	Ki67+	 6674 19121
4427	0	0	Ki67+	 6677 19409
4428	0	0	Ki67+	 6681 19674
4429	0	0	Ki67+	 6695 19114
4430	0	0	Ki67+	 6704 19418
4431	0	0	Ki67+	 6716 19416
4432	0	0	Ki67+	 6723 19520
4433	0	0	Ki67+	 6730 19313
4434	0	0	Ki67+	 6732 19599
4435	0	0	Ki67+	 6733 19173
4436	0	0	Ki67+	 6740 19205
4437	0	0	Ki67+	 6748 19403
4438	0	0	Ki67+	 6758 19195
4439	0	0	Ki67+	 6760 19147
4440	0	0	Ki67+	 6766 19133
4441	0	0	Ki67+	 6768 19555
4442	0	0	Ki67+	 6775 19374
4443	0	0	Ki67+	 6776 19398
4444	0	0	Ki67+	 6777 19602
4445	0	0	Ki67+	 6781 19361
4446	0	0	Ki67+	 6787 19202
4447	0	0	Ki67+	 6787 19266
4448	0	0	Ki67+	 6789 19474
4449	0	0	Ki67+	 6792 19137
4450	0	0	Ki67+	 6793 19241
4451	0	0	Ki67+	 6795 19386
4452	0	0	Ki67+	 6797 19273
4453	0	0	Ki67+	 6800 19165
4454	0	0	Ki67+	 6802 19486
4455	0	0	Ki67+	 6804 19214
4456	0	0	Ki67+	 6805 19365
4457	0	0	Ki67+	 6813 19335
4458	0	0	Ki67+	 6814 19391
4459	0	0	Ki67+	 6815 19352
4460	0	0	Ki67+	 6826 19182
4461	0	0	Ki67+	 6826 19251
4462	0	0	Ki67+	 6826 19306
4463	0	0	Ki67+	 6830 19208
4464	0	0	Ki67+	 6840 19237
4465	0	0	Ki67+	 6842 19271
4466	0	0	Ki67+	 6853 19258
4467	0	0	Ki67+	 6853 19336
4468	0	0	Ki67+	 6855 19085
4469	0	0	Ki67+	 6862 19353
4470	0	0	Ki67+	 6870 19274
4471	0	0	Ki67+	 6870 19314
4472	0	0	Ki67+	 6871 19294
4473	0	0	Ki67+	 6877 19070
4474	0	0	Ki67+	 6890 19259
4475	0	0	Ki67+	 6896 19110
4476	0	0	Ki67+	 6899 19091
4477	0	0	Ki67+	 6901 19245
4478	0	0	Ki67+	 6902 19266
4479	0	0	Ki67+	 6915 19079
4480	0	0	Ki67+	 6921 19133
4481	0	0	Ki67+	 6923 19099
4482	0	0	Ki67+	 6925 19163
4483	0	0	Ki67+	 6927 19192
4484	0	0	Ki67+	 6927 19828
4485	0	0	Ki67+	 6939 19129
4486	0	0	Ki67+	 6943 19164
4487	0	0	Ki67+	 6948 19191
4488	0	0	Ki67+	 6955 19314
4489	0	0	Ki67+	 6956 19092
4490	0	0	Ki67+	 6957 19494
4491	0	0	Ki67+	 6960 19148
4492	0	0	Ki67+	 6962 19126
4493	0	0	Ki67+	 6967 19184
4494	0	0	Ki67+	 6973 19058
4495	0	0	Ki67+	 6983 19165
4496	0	0	Ki67+	 6989 19118
4497	0	0	Ki67+	 6992 19134
4498	0	0	Ki67+	 6993 19103
4499	0	0	Ki67+	 6994 19181
4500	0	0	Ki67+	 7000 19080
4501	0	0	Ki67+	 7002 19228
4502	0	0	Ki67+	 7006 19102
4503	0	0	Ki67+	 7012 19132
4504	0	0	Ki67+	 7019 19784
4505	0	0	Ki67+	 7042 19220
4506	0	0	Ki67+	 7052 19202
4507	0	0	Ki67+	 7058 19212
4508	0	0	Ki67+	 6273 20284
4509	0	0	Ki67+	 6277 19991
4510	0	0	Ki67+	 6278 20103
4511	0	0	Ki67+	 6283 20251
4512	0	0	Ki67+	 6285 20123
4513	0	0	Ki67+	 6289 20020
4514	0	0	Ki67+	 6299 20077
4515	0	0	Ki67+	 6303 20272
4516	0	0	Ki67+	 6304 20224
4517	0	0	Ki67+	 6307 19967
4518	0	0	Ki67+	 6314 20111
4519	0	0	Ki67+	 6319 20258
4520	0	0	Ki67+	 6321 20053
4521	0	0	Ki67+	 6321 20073
4522	0	0	Ki67+	 6321 20325
4523	0	0	Ki67+	 6321 20563
4524	0	0	Ki67+	 6324 20426
4525	0	0	Ki67+	 6325 20028
4526	0	0	Ki67+	 6333 20086
4527	0	0	Ki67+	 6334 20592
4528	0	0	Ki67+	 6337 20211
4529	0	0	Ki67+	 6346 20380
4530	0	0	Ki67+	 6346 20559
4531	0	0	Ki67+	 6347 20039
4532	0	0	Ki67+	 6354 20007
4533	0	0	Ki67+	 6356 20186
4534	0	0	Ki67+	 6357 20384
4535	0	0	Ki67+	 6360 20219
4536	0	0	Ki67+	 6363 20542
4537	0	0	Ki67+	 6368 19979
4538	0	0	Ki67+	 6369 20598
4539	0	0	Ki67+	 6371 20327
4540	0	0	Ki67+	 6372 20028
4541	0	0	Ki67+	 6373 20362
4542	0	0	Ki67+	 6378 20168
4543	0	0	Ki67+	 6383 20548
4544	0	0	Ki67+	 6384 20190
4545	0	0	Ki67+	 6392 20575
4546	0	0	Ki67+	 6393 19973
4547	0	0	Ki67+	 6395 20596
4548	0	0	Ki67+	 6402 20140
4549	0	0	Ki67+	 6406 20120
4550	0	0	Ki67+	 6416 20582
4551	0	0	Ki67+	 6417 20161
4552	0	0	Ki67+	 6419 20554
4553	0	0	Ki67+	 6432 20137
4554	0	0	Ki67+	 6433 20111
4555	0	0	Ki67+	 6448 20499
4556	0	0	Ki67+	 6454 20573
4557	0	0	Ki67+	 6467 19928
4558	0	0	Ki67+	 6467 20117
4559	0	0	Ki67+	 6470 20295
4560	0	0	Ki67+	 6473 20652
4561	0	0	Ki67+	 6475 20545
4562	0	0	Ki67+	 6479 20082
4563	0	0	Ki67+	 6487 20277
4564	0	0	Ki67+	 6490 20063
4565	0	0	Ki67+	 6492 20265
4566	0	0	Ki67+	 6493 20102
4567	0	0	Ki67+	 6495 20543
4568	0	0	Ki67+	 6498 20075
4569	0	0	Ki67+	 6507 20276
4570	0	0	Ki67+	 6509 20065
4571	0	0	Ki67+	 6515 20439
4572	0	0	Ki67+	 6516 20074
4573	0	0	Ki67+	 6523 20464
4574	0	0	Ki67+	 6530 20522
4575	0	0	Ki67+	 6531 20243
4576	0	0	Ki67+	 6533 20409
4577	0	0	Ki67+	 6543 20069
4578	0	0	Ki67+	 6544 19920
4579	0	0	Ki67+	 6546 20039
4580	0	0	Ki67+	 6552 20653
4581	0	0	Ki67+	 6559 20410
4582	0	0	Ki67+	 6563 20504
4583	0	0	Ki67+	 6566 20229
4584	0	0	Ki67+	 6570 19998
4585	0	0	Ki67+	 6575 20036
4586	0	0	Ki67+	 6578 20502
4587	0	0	Ki67+	 6579 20528
4588	0	0	Ki67+	 6580 20016
4589	0	0	Ki67+	 6582 20394
4590	0	0	Ki67+	 6591 19990
4591	0	0	Ki67+	 6597 20182
4592	0	0	Ki67+	 6599 19999
4593	0	0	Ki67+	 6603 20217
4594	0	0	Ki67+	 6609 20106
4595	0	0	Ki67+	 6610 20378
4596	0	0	Ki67+	 6620 20192
4597	0	0	Ki67+	 6621 20136
4598	0	0	Ki67+	 6628 20612
4599	0	0	Ki67+	 6630 19995
4600	0	0	Ki67+	 6630 20492
4601	0	0	Ki67+	 6642 20184
4602	0	0	Ki67+	 6649 19955
4603	0	0	Ki67+	 6649 19994
4604	0	0	Ki67+	 6649 20609
4605	0	0	Ki67+	 6650 20470
4606	0	0	Ki67+	 6655 20319
4607	0	0	Ki67+	 6655 20482
4608	0	0	Ki67+	 6658 20174
4609	0	0	Ki67+	 6661 20289
4610	0	0	Ki67+	 6662 20622
4611	0	0	Ki67+	 6664 20116
4612	0	0	Ki67+	 6667 19965
4613	0	0	Ki67+	 6671 19941
4614	0	0	Ki67+	 6671 20242
4615	0	0	Ki67+	 6673 20307
4616	0	0	Ki67+	 6676 20091
4617	0	0	Ki67+	 6676 20465
4618	0	0	Ki67+	 6680 20483
4619	0	0	Ki67+	 6683 20639
4620	0	0	Ki67+	 6685 20112
4621	0	0	Ki67+	 6686 20132
4622	0	0	Ki67+	 6688 20280
4623	0	0	Ki67+	 6693 20616
4624	0	0	Ki67+	 6694 19924
4625	0	0	Ki67+	 6699 20122
4626	0	0	Ki67+	 6704 20076
4627	0	0	Ki67+	 6712 19955
4628	0	0	Ki67+	 6718 20442
4629	0	0	Ki67+	 6719 20092
4630	0	0	Ki67+	 6720 20602
4631	0	0	Ki67+	 6722 20071
4632	0	0	Ki67+	 6724 20238
4633	0	0	Ki67+	 6728 20305
4634	0	0	Ki67+	 6734 19932
4635	0	0	Ki67+	 6740 20263
4636	0	0	Ki67+	 6746 20057
4637	0	0	Ki67+	 6750 20093
4638	0	0	Ki67+	 6751 20417
4639	0	0	Ki67+	 6753 20082
4640	0	0	Ki67+	 6762 20231
4641	0	0	Ki67+	 6767 19934
4642	0	0	Ki67+	 6767 20254
4643	0	0	Ki67+	 6771 20068
4644	0	0	Ki67+	 6773 19972
4645	0	0	Ki67+	 6775 20404
4646	0	0	Ki67+	 6778 19993
4647	0	0	Ki67+	 6779 19941
4648	0	0	Ki67+	 6779 20029
4649	0	0	Ki67+	 6781 20172
4650	0	0	Ki67+	 6784 20432
4651	0	0	Ki67+	 6789 20009
4652	0	0	Ki67+	 6799 19931
4653	0	0	Ki67+	 6800 19988
4654	0	0	Ki67+	 6803 20191
4655	0	0	Ki67+	 6804 20204
4656	0	0	Ki67+	 6805 20033
4657	0	0	Ki67+	 6810 20154
4658	0	0	Ki67+	 6814 20411
4659	0	0	Ki67+	 6819 19954
4660	0	0	Ki67+	 6819 19998
4661	0	0	Ki67+	 6820 20370
4662	0	0	Ki67+	 6824 20392
4663	0	0	Ki67+	 6827 20016
4664	0	0	Ki67+	 6829 19963
4665	0	0	Ki67+	 6836 19992
4666	0	0	Ki67+	 6838 19930
4667	0	0	Ki67+	 6848 20008
4668	0	0	Ki67+	 6849 19983
4669	0	0	Ki67+	 6849 20142
4670	0	0	Ki67+	 6850 20130
4671	0	0	Ki67+	 6851 20339
4672	0	0	Ki67+	 6862 20307
4673	0	0	Ki67+	 6863 20222
4674	0	0	Ki67+	 6878 20128
4675	0	0	Ki67+	 6888 20335
4676	0	0	Ki67+	 6897 20302
4677	0	0	Ki67+	 6899 20269
4678	0	0	Ki67+	 6905 20125
4679	0	0	Ki67+	 6906 20105
4680	0	0	Ki67+	 6906 20397
4681	0	0	Ki67+	 6910 20314
4682	0	0	Ki67+	 6918 20294
4683	0	0	Ki67+	 6922 20356
4684	0	0	Ki67+	 6925 20241
4685	0	0	Ki67+	 6925 20382
4686	0	0	Ki67+	 6928 20077
4687	0	0	Ki67+	 6942 20086
4688	0	0	Ki67+	 6946 20098
4689	0	0	Ki67+	 6958 20343
4690	0	0	Ki67+	 6959 20369
4691	0	0	Ki67+	 6964 20333
4692	0	0	Ki67+	 6967 20271
4693	0	0	Ki67+	 6973 20236
4694	0	0	Ki67+	 6976 20205
4695	0	0	Ki67+	 6984 20316
4696	0	0	Ki67+	 6991 20229
4697	0	0	Ki67+	 6991 20260
4698	0	0	Ki67+	 7003 20204
4699	0	0	Ki67+	 7012 20252
4700	0	0	Ki67+	 7023 20193
4701	0	0	Ki67+	 7031 20178
4702	0	0	Ki67+	 7033 20198
4703	0	0	Ki67+	 7050 20143
4704	0	0	Ki67+	 7051 19901
4705	0	0	Ki67+	 7053 20057
4706	0	0	Ki67+	 7055 20187
4707	0	0	Ki67+	 7061 19910
4708	0	0	Ki67+	 6282 21338
4709	0	0	Ki67+	 6283 21358
4710	0	0	Ki67+	 6284 20881
4711	0	0	Ki67+	 6296 20713
4712	0	0	Ki67+	 6301 20698
4713	0	0	Ki67+	 6301 20724
4714	0	0	Ki67+	 6301 21364
4715	0	0	Ki67+	 6313 20857
4716	0	0	Ki67+	 6315 21342
4717	0	0	Ki67+	 6321 20689
4718	0	0	Ki67+	 6349 20710
4719	0	0	Ki67+	 6352 20784
4720	0	0	Ki67+	 6356 20692
4721	0	0	Ki67+	 6367 21455
4722	0	0	Ki67+	 6377 21452
4723	0	0	Ki67+	 6380 20855
4724	0	0	Ki67+	 6386 20701
4725	0	0	Ki67+	 6400 21334
4726	0	0	Ki67+	 6406 20749
4727	0	0	Ki67+	 6408 21450
4728	0	0	Ki67+	 6416 20824
4729	0	0	Ki67+	 6418 20729
4730	0	0	Ki67+	 6420 20706
4731	0	0	Ki67+	 6421 20800
4732	0	0	Ki67+	 6422 20690
4733	0	0	Ki67+	 6429 21331
4734	0	0	Ki67+	 6429 21346
4735	0	0	Ki67+	 6436 20737
4736	0	0	Ki67+	 6443 21348
4737	0	0	Ki67+	 6447 20791
4738	0	0	Ki67+	 6451 21445
4739	0	0	Ki67+	 6460 20696
4740	0	0	Ki67+	 6464 20822
4741	0	0	Ki67+	 6475 21315
4742	0	0	Ki67+	 6476 20735
4743	0	0	Ki67+	 6476 20809
4744	0	0	Ki67+	 6486 20671
4745	0	0	Ki67+	 6492 20779
4746	0	0	Ki67+	 6494 20747
4747	0	0	Ki67+	 6497 20659
4748	0	0	Ki67+	 6500 21292
4749	0	0	Ki67+	 6508 20704
4750	0	0	Ki67+	 6508 21262
4751	0	0	Ki67+	 6508 21274
4752	0	0	Ki67+	 6513 21293
4753	0	0	Ki67+	 6514 21420
4754	0	0	Ki67+	 6518 20729
4755	0	0	Ki67+	 6523 21367
4756	0	0	Ki67+	 6525 21352
4757	0	0	Ki67+	 6528 20778
4758	0	0	Ki67+	 6530 20689
4759	0	0	Ki67+	 6530 21095
4760	0	0	Ki67+	 6534 21239
4761	0	0	Ki67+	 6538 20718
4762	0	0	Ki67+	 6538 21387
4763	0	0	Ki67+	 6542 21360
4764	0	0	Ki67+	 6546 20674
4765	0	0	Ki67+	 6546 21420
4766	0	0	Ki67+	 6548 20746
4767	0	0	Ki67+	 6550 21268
4768	0	0	Ki67+	 6551 21387
4769	0	0	Ki67+	 6558 21119
4770	0	0	Ki67+	 6560 21224
4771	0	0	Ki67+	 6561 20753
4772	0	0	Ki67+	 6563 20690
4773	0	0	Ki67+	 6570 20679
4774	0	0	Ki67+	 6576 21366
4775	0	0	Ki67+	 6577 21255
4776	0	0	Ki67+	 6578 21347
4777	0	0	Ki67+	 6582 21393
4778	0	0	Ki67+	 6583 21424
4779	0	0	Ki67+	 6584 21241
4780	0	0	Ki67+	 6585 21356
4781	0	0	Ki67+	 6586 20666
4782	0	0	Ki67+	 6589 21107
4783	0	0	Ki67+	 6595 21226
4784	0	0	Ki67+	 6600 21378
4785	0	0	Ki67+	 6601 21278
4786	0	0	Ki67+	 6613 21335
4787	0	0	Ki67+	 6613 21394
4788	0	0	Ki67+	 6616 21375
4789	0	0	Ki67+	 6619 21304
4790	0	0	Ki67+	 6623 21116
4791	0	0	Ki67+	 6625 20663
4792	0	0	Ki67+	 6629 21380
4793	0	0	Ki67+	 6629 21401
4794	0	0	Ki67+	 6635 20659
4795	0	0	Ki67+	 6637 21274
4796	0	0	Ki67+	 6639 21327
4797	0	0	Ki67+	 6639 21354
4798	0	0	Ki67+	 6647 21121
4799	0	0	Ki67+	 6649 21397
4800	0	0	Ki67+	 6654 21264
4801	0	0	Ki67+	 6658 21328
4802	0	0	Ki67+	 6667 21352
4803	0	0	Ki67+	 6669 21317
4804	0	0	Ki67+	 6675 21447
4805	0	0	Ki67+	 6679 21350
4806	0	0	Ki67+	 6684 21387
4807	0	0	Ki67+	 6685 21373
4808	0	0	Ki67+	 6701 21389
4809	0	0	Ki67+	 6711 21338
4810	0	0	Ki67+	 6717 21321
4811	0	0	Ki67+	 6719 21301
4812	0	0	Ki67+	 6721 21261
4813	0	0	Ki67+	 6746 21275
4814	0	0	Ki67+	 6749 21313
4815	0	0	Ki67+	 6753 21257
4816	0	0	Ki67+	 6763 21139
4817	0	0	Ki67+	 6783 21280
4818	0	0	Ki67+	 6793 21212
4819	0	0	Ki67+	 6827 20813
4820	0	0	Ki67+	 6830 20801
4821	0	0	Ki67+	 6831 20831
4822	0	0	Ki67+	 6843 20799
4823	0	0	Ki67+	 6855 20777
4824	0	0	Ki67+	 6861 20741
4825	0	0	Ki67+	 6872 20790
4826	0	0	Ki67+	 6877 20773
4827	0	0	Ki67+	 6938 21274
4828	0	0	Ki67+	 6954 20813
4829	0	0	Ki67+	 6956 21277
4830	0	0	Ki67+	 6980 21264
4831	0	0	Ki67+	 6985 20753
4832	0	0	Ki67+	 6999 20975
4833	0	0	Ki67+	 6293 21528
4834	0	0	Ki67+	 6297 22124
4835	0	0	Ki67+	 6309 22000
4836	0	0	Ki67+	 6314 21973
4837	0	0	Ki67+	 6315 21519
4838	0	0	Ki67+	 6323 21508
4839	0	0	Ki67+	 6323 22102
4840	0	0	Ki67+	 6329 22020
4841	0	0	Ki67+	 6333 21979
4842	0	0	Ki67+	 6352 21482
4843	0	0	Ki67+	 6363 21490
4844	0	0	Ki67+	 6365 21988
4845	0	0	Ki67+	 6378 21959
4846	0	0	Ki67+	 6379 21980
4847	0	0	Ki67+	 6380 21494
4848	0	0	Ki67+	 6396 22074
4849	0	0	Ki67+	 6417 21962
4850	0	0	Ki67+	 6419 21494
4851	0	0	Ki67+	 6419 22189
4852	0	0	Ki67+	 6429 21462
4853	0	0	Ki67+	 6432 21478
4854	0	0	Ki67+	 6441 21938
4855	0	0	Ki67+	 6442 21485
4856	0	0	Ki67+	 6450 22115
4857	0	0	Ki67+	 6452 21475
4858	0	0	Ki67+	 6459 21693
4859	0	0	Ki67+	 6478 21467
4860	0	0	Ki67+	 6487 21525
4861	0	0	Ki67+	 6496 21471
4862	0	0	Ki67+	 6497 22038
4863	0	0	Ki67+	 6511 21573
4864	0	0	Ki67+	 6541 21965
4865	0	0	Ki67+	 6547 21459
4866	0	0	Ki67+	 6556 21974
4867	0	0	Ki67+	 6564 22040
4868	0	0	Ki67+	 6568 22134
4869	0	0	Ki67+	 6575 22173
4870	0	0	Ki67+	 6580 21931
4871	0	0	Ki67+	 6581 21979
4872	0	0	Ki67+	 6596 22117
4873	0	0	Ki67+	 6600 21904
4874	0	0	Ki67+	 6601 21994
4875	0	0	Ki67+	 6603 21883
4876	0	0	Ki67+	 6609 21893
4877	0	0	Ki67+	 6610 21865
4878	0	0	Ki67+	 6614 21903
4879	0	0	Ki67+	 6618 22156
4880	0	0	Ki67+	 6630 21844
4881	0	0	Ki67+	 6632 21862
4882	0	0	Ki67+	 6653 22118
4883	0	0	Ki67+	 6660 22071
4884	0	0	Ki67+	 6673 22220
4885	0	0	Ki67+	 6687 22115
4886	0	0	Ki67+	 6691 22100
4887	0	0	Ki67+	 6697 21823
4888	0	0	Ki67+	 6699 22077
4889	0	0	Ki67+	 6708 21832
4890	0	0	Ki67+	 6714 22100
4891	0	0	Ki67+	 6728 21798
4892	0	0	Ki67+	 6734 21775
4893	0	0	Ki67+	 6739 22163
4894	0	0	Ki67+	 6756 21758
4895	0	0	Ki67+	 6758 22068
4896	0	0	Ki67+	 6771 22046
4897	0	0	Ki67+	 6777 22166
4898	0	0	Ki67+	 6779 21742
4899	0	0	Ki67+	 6782 21914
4900	0	0	Ki67+	 6801 21761
4901	0	0	Ki67+	 6804 21723
4902	0	0	Ki67+	 6806 22184
4903	0	0	Ki67+	 6821 21725
4904	0	0	Ki67+	 6824 21771
4905	0	0	Ki67+	 6831 21736
4906	0	0	Ki67+	 6838 21706
4907	0	0	Ki67+	 6838 21718
4908	0	0	Ki67+	 6839 21893
4909	0	0	Ki67+	 6842 22178
4910	0	0	Ki67+	 6852 21940
4911	0	0	Ki67+	 6853 21698
4912	0	0	Ki67+	 6875 21722
4913	0	0	Ki67+	 6877 22037
4914	0	0	Ki67+	 6887 21698
4915	0	0	Ki67+	 6903 22176
4916	0	0	Ki67+	 6904 22060
4917	0	0	Ki67+	 6914 22157
4918	0	0	Ki67+	 6916 22095
4919	0	0	Ki67+	 6919 21903
4920	0	0	Ki67+	 6923 21685
4921	0	0	Ki67+	 6923 21703
4922	0	0	Ki67+	 6944 21673
4923	0	0	Ki67+	 6945 22143
4924	0	0	Ki67+	 6953 21896
4925	0	0	Ki67+	 6960 21565
4926	0	0	Ki67+	 6961 22125
4927	0	0	Ki67+	 6963 21688
4928	0	0	Ki67+	 6963 21859
4929	0	0	Ki67+	 6969 21889
4930	0	0	Ki67+	 6984 21895
4931	0	0	Ki67+	 6984 22041
4932	0	0	Ki67+	 6986 21699
4933	0	0	Ki67+	 6990 21915
4934	0	0	Ki67+	 6997 21872
4935	0	0	Ki67+	 7015 21908
4936	0	0	Ki67+	 7016 21871
4937	0	0	Ki67+	 7032 22132
4938	0	0	Ki67+	 7034 22110
4939	0	0	Ki67+	 7037 21661
4940	0	0	Ki67+	 7038 22035
4941	0	0	Ki67+	 7047 21908
4942	0	0	Ki67+	 7059 22103
4943	0	0	Ki67+	 6368 22700
4944	0	0	Ki67+	 6381 22465
4945	0	0	Ki67+	 6402 22671
4946	0	0	Ki67+	 6406 22507
4947	0	0	Ki67+	 6422 22716
4948	0	0	Ki67+	 6423 22495
4949	0	0	Ki67+	 6448 22757
4950	0	0	Ki67+	 6486 22596
4951	0	0	Ki67+	 6625 22934
4952	0	0	Ki67+	 6720 22750
4953	0	0	Ki67+	 6722 22781
4954	0	0	Ki67+	 6734 22778
4955	0	0	Ki67+	 6735 23038
4956	0	0	Ki67+	 6739 22720
4957	0	0	Ki67+	 6764 23026
4958	0	0	Ki67+	 6767 22724
4959	0	0	Ki67+	 6773 22587
4960	0	0	Ki67+	 6786 22706
4961	0	0	Ki67+	 6787 22746
4962	0	0	Ki67+	 6793 22725
4963	0	0	Ki67+	 6799 22599
4964	0	0	Ki67+	 6804 22874
4965	0	0	Ki67+	 6808 22676
4966	0	0	Ki67+	 6809 23014
4967	0	0	Ki67+	 6812 22575
4968	0	0	Ki67+	 6813 22796
4969	0	0	Ki67+	 6815 22626
4970	0	0	Ki67+	 6820 22998
4971	0	0	Ki67+	 6826 22611
4972	0	0	Ki67+	 6827 22727
4973	0	0	Ki67+	 6828 22577
4974	0	0	Ki67+	 6832 22765
4975	0	0	Ki67+	 6833 22671
4976	0	0	Ki67+	 6836 22699
4977	0	0	Ki67+	 6836 22964
4978	0	0	Ki67+	 6839 22563
4979	0	0	Ki67+	 6842 22647
4980	0	0	Ki67+	 6842 22726
4981	0	0	Ki67+	 6850 22623
4982	0	0	Ki67+	 6852 22642
4983	0	0	Ki67+	 6852 22729
4984	0	0	Ki67+	 6852 22782
4985	0	0	Ki67+	 6860 22761
4986	0	0	Ki67+	 6864 22614
4987	0	0	Ki67+	 6865 22965
4988	0	0	Ki67+	 6868 22937
4989	0	0	Ki67+	 6869 22587
4990	0	0	Ki67+	 6873 22653
4991	0	0	Ki67+	 6881 22762
4992	0	0	Ki67+	 6883 22718
4993	0	0	Ki67+	 6884 22742
4994	0	0	Ki67+	 6886 22944
4995	0	0	Ki67+	 6889 22781
4996	0	0	Ki67+	 6898 22580
4997	0	0	Ki67+	 6899 22609
4998	0	0	Ki67+	 6903 22701
4999	0	0	Ki67+	 6909 22775
5000	0	0	Ki67+	 6911 22929
5001	0	0	Ki67+	 6922 22714
5002	0	0	Ki67+	 6925 22600
5003	0	0	Ki67+	 6926 22375
5004	0	0	Ki67+	 6926 22621
5005	0	0	Ki67+	 6931 22925
5006	0	0	Ki67+	 6936 23013
5007	0	0	Ki67+	 6937 22574
5008	0	0	Ki67+	 6939 22790
5009	0	0	Ki67+	 6945 22905
5010	0	0	Ki67+	 6947 22611
5011	0	0	Ki67+	 6951 22590
5012	0	0	Ki67+	 6957 23012
5013	0	0	Ki67+	 6964 22769
5014	0	0	Ki67+	 6972 22282
5015	0	0	Ki67+	 6974 22622
5016	0	0	Ki67+	 6976 22773
5017	0	0	Ki67+	 6979 22892
5018	0	0	Ki67+	 6979 22905
5019	0	0	Ki67+	 6980 22597
5020	0	0	Ki67+	 6994 22883
5021	0	0	Ki67+	 6999 22745
5022	0	0	Ki67+	 7011 22860
5023	0	0	Ki67+	 7013 22567
5024	0	0	Ki67+	 7028 22601
5025	0	0	Ki67+	 7043 22733
5026	0	0	Ki67+	 7043 22852
5027	0	0	Ki67+	 7067 23044
5028	0	0	Ki67+	 6275 23361
5029	0	0	Ki67+	 6275 23839
5030	0	0	Ki67+	 6280 23461
5031	0	0	Ki67+	 6280 23791
5032	0	0	Ki67+	 6285 23359
5033	0	0	Ki67+	 6288 23813
5034	0	0	Ki67+	 6300 23130
5035	0	0	Ki67+	 6312 23768
5036	0	0	Ki67+	 6314 23798
5037	0	0	Ki67+	 6317 23381
5038	0	0	Ki67+	 6319 23424
5039	0	0	Ki67+	 6323 23845
5040	0	0	Ki67+	 6330 23763
5041	0	0	Ki67+	 6331 23792
5042	0	0	Ki67+	 6332 23101
5043	0	0	Ki67+	 6337 23425
5044	0	0	Ki67+	 6337 23530
5045	0	0	Ki67+	 6348 23770
5046	0	0	Ki67+	 6351 23407
5047	0	0	Ki67+	 6353 23096
5048	0	0	Ki67+	 6362 23194
5049	0	0	Ki67+	 6366 23094
5050	0	0	Ki67+	 6368 23490
5051	0	0	Ki67+	 6370 23077
5052	0	0	Ki67+	 6371 23758
5053	0	0	Ki67+	 6379 23515
5054	0	0	Ki67+	 6388 23468
5055	0	0	Ki67+	 6388 23749
5056	0	0	Ki67+	 6389 23834
5057	0	0	Ki67+	 6394 23537
5058	0	0	Ki67+	 6397 23732
5059	0	0	Ki67+	 6398 23197
5060	0	0	Ki67+	 6398 23479
5061	0	0	Ki67+	 6404 23513
5062	0	0	Ki67+	 6410 23733
5063	0	0	Ki67+	 6412 23058
5064	0	0	Ki67+	 6415 23837
5065	0	0	Ki67+	 6432 23481
5066	0	0	Ki67+	 6440 23328
5067	0	0	Ki67+	 6450 23721
5068	0	0	Ki67+	 6451 23580
5069	0	0	Ki67+	 6454 23189
5070	0	0	Ki67+	 6455 23440
5071	0	0	Ki67+	 6473 23430
5072	0	0	Ki67+	 6475 23689
5073	0	0	Ki67+	 6478 23411
5074	0	0	Ki67+	 6478 23576
5075	0	0	Ki67+	 6502 23068
5076	0	0	Ki67+	 6503 23161
5077	0	0	Ki67+	 6505 23666
5078	0	0	Ki67+	 6506 23407
5079	0	0	Ki67+	 6506 23687
5080	0	0	Ki67+	 6509 23108
5081	0	0	Ki67+	 6519 23385
5082	0	0	Ki67+	 6523 23108
5083	0	0	Ki67+	 6526 23144
5084	0	0	Ki67+	 6533 23366
5085	0	0	Ki67+	 6533 23670
5086	0	0	Ki67+	 6533 23793
5087	0	0	Ki67+	 6536 23060
5088	0	0	Ki67+	 6548 23087
5089	0	0	Ki67+	 6553 23798
5090	0	0	Ki67+	 6553 23842
5091	0	0	Ki67+	 6558 23359
5092	0	0	Ki67+	 6564 23819
5093	0	0	Ki67+	 6570 23351
5094	0	0	Ki67+	 6583 23833
5095	0	0	Ki67+	 6584 23551
5096	0	0	Ki67+	 6597 23229
5097	0	0	Ki67+	 6611 23619
5098	0	0	Ki67+	 6615 23202
5099	0	0	Ki67+	 6629 23344
5100	0	0	Ki67+	 6636 23530
5101	0	0	Ki67+	 6651 23601
5102	0	0	Ki67+	 6654 23509
5103	0	0	Ki67+	 6659 23350
5104	0	0	Ki67+	 6667 23525
5105	0	0	Ki67+	 6667 23611
5106	0	0	Ki67+	 6670 23115
5107	0	0	Ki67+	 6677 23358
5108	0	0	Ki67+	 6678 23335
5109	0	0	Ki67+	 6683 23588
5110	0	0	Ki67+	 6684 23164
5111	0	0	Ki67+	 6687 23516
5112	0	0	Ki67+	 6695 23336
5113	0	0	Ki67+	 6701 23217
5114	0	0	Ki67+	 6702 23352
5115	0	0	Ki67+	 6714 23578
5116	0	0	Ki67+	 6718 23068
5117	0	0	Ki67+	 6719 23501
5118	0	0	Ki67+	 6731 23327
5119	0	0	Ki67+	 6748 23562
5120	0	0	Ki67+	 6762 23330
5121	0	0	Ki67+	 6764 23356
5122	0	0	Ki67+	 6765 23466
5123	0	0	Ki67+	 6774 23553
5124	0	0	Ki67+	 6793 23405
5125	0	0	Ki67+	 6795 23337
5126	0	0	Ki67+	 6796 23449
5127	0	0	Ki67+	 6803 23385
5128	0	0	Ki67+	 6804 23716
5129	0	0	Ki67+	 6813 23335
5130	0	0	Ki67+	 6814 23439
5131	0	0	Ki67+	 6816 23163
5132	0	0	Ki67+	 6821 23547
5133	0	0	Ki67+	 6821 23691
5134	0	0	Ki67+	 6831 23666
5135	0	0	Ki67+	 6834 23424
5136	0	0	Ki67+	 6835 23403
5137	0	0	Ki67+	 6839 23171
5138	0	0	Ki67+	 6849 23677
5139	0	0	Ki67+	 6851 23416
5140	0	0	Ki67+	 6854 23329
5141	0	0	Ki67+	 6856 23213
5142	0	0	Ki67+	 6856 23395
5143	0	0	Ki67+	 6859 23148
5144	0	0	Ki67+	 6872 23512
5145	0	0	Ki67+	 6873 23639
5146	0	0	Ki67+	 6878 23657
5147	0	0	Ki67+	 6882 23381
5148	0	0	Ki67+	 6886 23848
5149	0	0	Ki67+	 6899 23182
5150	0	0	Ki67+	 6905 23307
5151	0	0	Ki67+	 6912 23171
5152	0	0	Ki67+	 6912 23848
5153	0	0	Ki67+	 6916 23833
5154	0	0	Ki67+	 6917 23123
5155	0	0	Ki67+	 6919 23616
5156	0	0	Ki67+	 6929 23296
5157	0	0	Ki67+	 6930 23809
5158	0	0	Ki67+	 6931 23093
5159	0	0	Ki67+	 6934 23586
5160	0	0	Ki67+	 6937 23184
5161	0	0	Ki67+	 6949 23592
5162	0	0	Ki67+	 6953 23789
5163	0	0	Ki67+	 6954 23283
5164	0	0	Ki67+	 6957 23303
5165	0	0	Ki67+	 6961 23129
5166	0	0	Ki67+	 6962 23352
5167	0	0	Ki67+	 6968 23166
5168	0	0	Ki67+	 6969 23318
5169	0	0	Ki67+	 6969 23479
5170	0	0	Ki67+	 6970 23574
5171	0	0	Ki67+	 6977 23764
5172	0	0	Ki67+	 6978 23469
5173	0	0	Ki67+	 6978 23559
5174	0	0	Ki67+	 6986 23278
5175	0	0	Ki67+	 6996 23142
5176	0	0	Ki67+	 7001 23304
5177	0	0	Ki67+	 7005 23342
5178	0	0	Ki67+	 7005 23753
5179	0	0	Ki67+	 7007 23455
5180	0	0	Ki67+	 7007 23551
5181	0	0	Ki67+	 7013 23532
5182	0	0	Ki67+	 7020 23729
5183	0	0	Ki67+	 7021 23268
5184	0	0	Ki67+	 7022 23089
5185	0	0	Ki67+	 7025 23306
5186	0	0	Ki67+	 7034 23275
5187	0	0	Ki67+	 7036 23728
5188	0	0	Ki67+	 7038 23441
5189	0	0	Ki67+	 7038 23461
5190	0	0	Ki67+	 7040 23495
5191	0	0	Ki67+	 7041 23523
5192	0	0	Ki67+	 7043 23627
5193	0	0	Ki67+	 7043 23787
5194	0	0	Ki67+	 7045 23710
5195	0	0	Ki67+	 7048 23081
5196	0	0	Ki67+	 7048 23854
5197	0	0	Ki67+	 7049 23828
5198	0	0	Ki67+	 7056 23759
5199	0	0	Ki67+	 7057 23506
5200	0	0	Ki67+	 7064 23801
5201	0	0	Ki67+	 7070 23192
5202	0	0	Ki67+	 7071 23465
5203	0	0	Ki67+	 7071 23770
5204	0	0	Ki67+	 6273 24182
5205	0	0	Ki67+	 6274 24213
5206	0	0	Ki67+	 6276 24123
5207	0	0	Ki67+	 6279 24030
5208	0	0	Ki67+	 6279 24045
5209	0	0	Ki67+	 6291 23865
5210	0	0	Ki67+	 6292 24192
5211	0	0	Ki67+	 6307 23863
5212	0	0	Ki67+	 6308 24027
5213	0	0	Ki67+	 6308 24104
5214	0	0	Ki67+	 6319 24009
5215	0	0	Ki67+	 6332 24012
5216	0	0	Ki67+	 6342 23888
5217	0	0	Ki67+	 6348 24012
5218	0	0	Ki67+	 6359 23857
5219	0	0	Ki67+	 6362 24645
5220	0	0	Ki67+	 6363 24068
5221	0	0	Ki67+	 6368 24608
5222	0	0	Ki67+	 6377 24651
5223	0	0	Ki67+	 6379 24111
5224	0	0	Ki67+	 6380 24640
5225	0	0	Ki67+	 6382 23860
5226	0	0	Ki67+	 6397 24107
5227	0	0	Ki67+	 6405 24597
5228	0	0	Ki67+	 6432 24592
5229	0	0	Ki67+	 6437 23979
5230	0	0	Ki67+	 6452 24566
5231	0	0	Ki67+	 6452 24598
5232	0	0	Ki67+	 6454 24518
5233	0	0	Ki67+	 6458 23970
5234	0	0	Ki67+	 6462 24291
5235	0	0	Ki67+	 6473 24475
5236	0	0	Ki67+	 6475 24508
5237	0	0	Ki67+	 6476 24526
5238	0	0	Ki67+	 6478 23957
5239	0	0	Ki67+	 6478 24551
5240	0	0	Ki67+	 6479 24584
5241	0	0	Ki67+	 6487 24533
5242	0	0	Ki67+	 6489 24507
5243	0	0	Ki67+	 6493 24079
5244	0	0	Ki67+	 6504 23942
5245	0	0	Ki67+	 6510 24521
5246	0	0	Ki67+	 6516 24489
5247	0	0	Ki67+	 6517 23936
5248	0	0	Ki67+	 6529 24070
5249	0	0	Ki67+	 6533 23860
5250	0	0	Ki67+	 6546 24066
5251	0	0	Ki67+	 6565 23929
5252	0	0	Ki67+	 6609 24024
5253	0	0	Ki67+	 6623 23999
5254	0	0	Ki67+	 6625 24023
5255	0	0	Ki67+	 6631 23965
5256	0	0	Ki67+	 6645 24568
5257	0	0	Ki67+	 6656 23892
5258	0	0	Ki67+	 6658 24269
5259	0	0	Ki67+	 6659 23977
5260	0	0	Ki67+	 6660 24386
5261	0	0	Ki67+	 6666 23940
5262	0	0	Ki67+	 6667 24225
5263	0	0	Ki67+	 6674 23884
5264	0	0	Ki67+	 6675 24407
5265	0	0	Ki67+	 6677 23962
5266	0	0	Ki67+	 6679 24375
5267	0	0	Ki67+	 6683 23930
5268	0	0	Ki67+	 6683 24222
5269	0	0	Ki67+	 6683 24261
5270	0	0	Ki67+	 6691 24239
5271	0	0	Ki67+	 6694 23884
5272	0	0	Ki67+	 6699 23905
5273	0	0	Ki67+	 6699 24412
5274	0	0	Ki67+	 6700 24371
5275	0	0	Ki67+	 6705 24232
5276	0	0	Ki67+	 6708 24337
5277	0	0	Ki67+	 6712 24311
5278	0	0	Ki67+	 6713 24268
5279	0	0	Ki67+	 6714 24194
5280	0	0	Ki67+	 6718 24352
5281	0	0	Ki67+	 6719 23870
5282	0	0	Ki67+	 6720 23889
5283	0	0	Ki67+	 6721 24395
5284	0	0	Ki67+	 6725 24033
5285	0	0	Ki67+	 6726 24327
5286	0	0	Ki67+	 6729 24054
5287	0	0	Ki67+	 6731 24295
5288	0	0	Ki67+	 6736 24179
5289	0	0	Ki67+	 6739 24066
5290	0	0	Ki67+	 6741 24343
5291	0	0	Ki67+	 6744 24317
5292	0	0	Ki67+	 6745 24390
5293	0	0	Ki67+	 6747 24413
5294	0	0	Ki67+	 6748 23867
5295	0	0	Ki67+	 6748 24050
5296	0	0	Ki67+	 6753 24162
5297	0	0	Ki67+	 6770 24388
5298	0	0	Ki67+	 6774 24624
5299	0	0	Ki67+	 6777 23983
5300	0	0	Ki67+	 6786 24060
5301	0	0	Ki67+	 6789 24129
5302	0	0	Ki67+	 6802 23951
5303	0	0	Ki67+	 6804 24371
5304	0	0	Ki67+	 6805 24383
5305	0	0	Ki67+	 6807 24055
5306	0	0	Ki67+	 6820 23958
5307	0	0	Ki67+	 6821 24362
5308	0	0	Ki67+	 6832 23932
5309	0	0	Ki67+	 6836 24334
5310	0	0	Ki67+	 6837 24109
5311	0	0	Ki67+	 6839 23908
5312	0	0	Ki67+	 6842 24357
5313	0	0	Ki67+	 6844 23888
5314	0	0	Ki67+	 6851 24036
5315	0	0	Ki67+	 6852 24541
5316	0	0	Ki67+	 6862 24522
5317	0	0	Ki67+	 6865 24347
5318	0	0	Ki67+	 6867 24333
5319	0	0	Ki67+	 6871 24493
5320	0	0	Ki67+	 6873 24083
5321	0	0	Ki67+	 6873 24182
5322	0	0	Ki67+	 6874 24311
5323	0	0	Ki67+	 6876 24522
5324	0	0	Ki67+	 6878 23877
5325	0	0	Ki67+	 6883 24021
5326	0	0	Ki67+	 6883 24572
5327	0	0	Ki67+	 6885 24556
5328	0	0	Ki67+	 6894 24504
5329	0	0	Ki67+	 6897 24481
5330	0	0	Ki67+	 6898 24242
5331	0	0	Ki67+	 6900 24264
5332	0	0	Ki67+	 6900 24573
5333	0	0	Ki67+	 6901 24175
5334	0	0	Ki67+	 6901 24208
5335	0	0	Ki67+	 6901 24300
5336	0	0	Ki67+	 6909 24187
5337	0	0	Ki67+	 6909 24280
5338	0	0	Ki67+	 6911 24526
5339	0	0	Ki67+	 6912 24304
5340	0	0	Ki67+	 6915 24464
5341	0	0	Ki67+	 6916 23978
5342	0	0	Ki67+	 6919 24556
5343	0	0	Ki67+	 6927 24277
5344	0	0	Ki67+	 6929 24239
5345	0	0	Ki67+	 6930 24554
5346	0	0	Ki67+	 6931 24108
5347	0	0	Ki67+	 6931 24423
5348	0	0	Ki67+	 6935 24188
5349	0	0	Ki67+	 6937 24586
5350	0	0	Ki67+	 6939 24137
5351	0	0	Ki67+	 6941 24442
5352	0	0	Ki67+	 6945 24277
5353	0	0	Ki67+	 6952 23954
5354	0	0	Ki67+	 6952 24145
5355	0	0	Ki67+	 6954 24601
5356	0	0	Ki67+	 6958 24427
5357	0	0	Ki67+	 6959 24072
5358	0	0	Ki67+	 6959 24125
5359	0	0	Ki67+	 6960 24392
5360	0	0	Ki67+	 6964 24585
5361	0	0	Ki67+	 6967 24378
5362	0	0	Ki67+	 6973 24388
5363	0	0	Ki67+	 6978 23929
5364	0	0	Ki67+	 6983 24078
5365	0	0	Ki67+	 6984 24628
5366	0	0	Ki67+	 6989 24571
5367	0	0	Ki67+	 6995 23907
5368	0	0	Ki67+	 6998 24366
5369	0	0	Ki67+	 7002 24204
5370	0	0	Ki67+	 7004 24625
5371	0	0	Ki67+	 7005 24606
5372	0	0	Ki67+	 7009 24176
5373	0	0	Ki67+	 7012 24355
5374	0	0	Ki67+	 7014 24247
5375	0	0	Ki67+	 7015 24110
5376	0	0	Ki67+	 7015 24146
5377	0	0	Ki67+	 7017 23997
5378	0	0	Ki67+	 7022 24225
5379	0	0	Ki67+	 7024 24557
5380	0	0	Ki67+	 7027 24611
5381	0	0	Ki67+	 7030 24089
5382	0	0	Ki67+	 7031 23870
5383	0	0	Ki67+	 7031 23895
5384	0	0	Ki67+	 7034 24596
5385	0	0	Ki67+	 7035 24170
5386	0	0	Ki67+	 7035 24192
5387	0	0	Ki67+	 7037 24233
5388	0	0	Ki67+	 7045 24116
5389	0	0	Ki67+	 7045 24141
5390	0	0	Ki67+	 7046 24055
5391	0	0	Ki67+	 7049 24541
5392	0	0	Ki67+	 7051 24045
5393	0	0	Ki67+	 7054 24064
5394	0	0	Ki67+	 7056 24349
5395	0	0	Ki67+	 7057 24214
5396	0	0	Ki67+	 7060 24583
5397	0	0	Ki67+	 7067 24526
5398	0	0	Ki67+	 7071 24120
5399	0	0	Ki67+	 6278 24720
5400	0	0	Ki67+	 6280 24746
5401	0	0	Ki67+	 6290 24699
5402	0	0	Ki67+	 6291 24766
5403	0	0	Ki67+	 6298 24731
5404	0	0	Ki67+	 6327 24711
5405	0	0	Ki67+	 6332 24676
5406	0	0	Ki67+	 6348 24797
5407	0	0	Ki67+	 6351 24691
5408	0	0	Ki67+	 6395 24829
5409	0	0	Ki67+	 6443 25434
5410	0	0	Ki67+	 6474 25392
5411	0	0	Ki67+	 6486 25424
5412	0	0	Ki67+	 6493 25447
5413	0	0	Ki67+	 6508 25417
5414	0	0	Ki67+	 6520 25360
5415	0	0	Ki67+	 6524 24736
5416	0	0	Ki67+	 6530 25387
5417	0	0	Ki67+	 6541 25340
5418	0	0	Ki67+	 6541 25399
5419	0	0	Ki67+	 6549 25451
5420	0	0	Ki67+	 6550 25333
5421	0	0	Ki67+	 6560 25429
5422	0	0	Ki67+	 6561 25401
5423	0	0	Ki67+	 6567 25361
5424	0	0	Ki67+	 6574 25349
5425	0	0	Ki67+	 6592 25421
5426	0	0	Ki67+	 6595 25377
5427	0	0	Ki67+	 6604 25326
5428	0	0	Ki67+	 6609 25087
5429	0	0	Ki67+	 6673 25310
5430	0	0	Ki67+	 6737 24933
5431	0	0	Ki67+	 6755 24864
5432	0	0	Ki67+	 6756 24922
5433	0	0	Ki67+	 6757 24895
5434	0	0	Ki67+	 6770 24960
5435	0	0	Ki67+	 6776 24884
5436	0	0	Ki67+	 6783 24906
5437	0	0	Ki67+	 6786 24830
5438	0	0	Ki67+	 6789 24844
5439	0	0	Ki67+	 6790 24796
5440	0	0	Ki67+	 6796 24770
5441	0	0	Ki67+	 6799 24953
5442	0	0	Ki67+	 6805 24908
5443	0	0	Ki67+	 6809 24883
5444	0	0	Ki67+	 6812 24866
5445	0	0	Ki67+	 6815 24775
5446	0	0	Ki67+	 6816 24957
5447	0	0	Ki67+	 6817 24812
5448	0	0	Ki67+	 6819 24907
5449	0	0	Ki67+	 6819 24939
5450	0	0	Ki67+	 6822 24833
5451	0	0	Ki67+	 6836 24931
5452	0	0	Ki67+	 6839 24744
5453	0	0	Ki67+	 6844 24811
5454	0	0	Ki67+	 6846 24767
5455	0	0	Ki67+	 6847 24956
5456	0	0	Ki67+	 6850 24902
5457	0	0	Ki67+	 6852 24927
5458	0	0	Ki67+	 6854 24870
5459	0	0	Ki67+	 6865 24715
5460	0	0	Ki67+	 6869 24823
5461	0	0	Ki67+	 6872 24751
5462	0	0	Ki67+	 6874 24942
5463	0	0	Ki67+	 6875 24887
5464	0	0	Ki67+	 6880 24730
5465	0	0	Ki67+	 6885 24706
5466	0	0	Ki67+	 6885 24844
5467	0	0	Ki67+	 6889 24935
5468	0	0	Ki67+	 6897 24917
5469	0	0	Ki67+	 6904 24889
5470	0	0	Ki67+	 6905 24692
5471	0	0	Ki67+	 6915 24677
5472	0	0	Ki67+	 6923 24902
5473	0	0	Ki67+	 6941 24855
5474	0	0	Ki67+	 6943 24899
5475	0	0	Ki67+	 6947 24667
5476	0	0	Ki67+	 6957 24890
5477	0	0	Ki67+	 6966 24865
5478	0	0	Ki67+	 6985 24882
5479	0	0	Ki67+	 6989 25188
5480	0	0	Ki67+	 7004 25184
5481	0	0	Ki67+	 7005 24861
5482	0	0	Ki67+	 7008 24837
5483	0	0	Ki67+	 7020 24955
5484	0	0	Ki67+	 7026 24837
5485	0	0	Ki67+	 7035 24819
5486	0	0	Ki67+	 7045 24826
5487	0	0	Ki67+	 7056 24783
5488	0	0	Ki67+	 7070 25128
5489	0	0	Ki67+	 6273 26215
5490	0	0	Ki67+	 6275 25860
5491	0	0	Ki67+	 6275 26036
5492	0	0	Ki67+	 6280 25602
5493	0	0	Ki67+	 6280 25649
5494	0	0	Ki67+	 6281 25561
5495	0	0	Ki67+	 6284 25627
5496	0	0	Ki67+	 6291 26004
5497	0	0	Ki67+	 6292 25537
5498	0	0	Ki67+	 6292 25641
5499	0	0	Ki67+	 6292 25846
5500	0	0	Ki67+	 6295 25857
5501	0	0	Ki67+	 6296 25777
5502	0	0	Ki67+	 6297 25570
5503	0	0	Ki67+	 6300 25804
5504	0	0	Ki67+	 6302 25955
5505	0	0	Ki67+	 6303 25623
5506	0	0	Ki67+	 6307 25833
5507	0	0	Ki67+	 6314 26195
5508	0	0	Ki67+	 6315 25578
5509	0	0	Ki67+	 6315 25966
5510	0	0	Ki67+	 6320 25627
5511	0	0	Ki67+	 6321 25945
5512	0	0	Ki67+	 6323 25505
5513	0	0	Ki67+	 6332 26191
5514	0	0	Ki67+	 6333 25616
5515	0	0	Ki67+	 6334 25953
5516	0	0	Ki67+	 6335 25594
5517	0	0	Ki67+	 6337 26163
5518	0	0	Ki67+	 6339 25570
5519	0	0	Ki67+	 6341 25832
5520	0	0	Ki67+	 6342 25525
5521	0	0	Ki67+	 6343 25484
5522	0	0	Ki67+	 6353 25933
5523	0	0	Ki67+	 6354 25548
5524	0	0	Ki67+	 6355 26044
5525	0	0	Ki67+	 6359 25574
5526	0	0	Ki67+	 6359 25622
5527	0	0	Ki67+	 6361 26176
5528	0	0	Ki67+	 6363 26200
5529	0	0	Ki67+	 6365 25525
5530	0	0	Ki67+	 6367 25785
5531	0	0	Ki67+	 6371 26139
5532	0	0	Ki67+	 6372 25981
5533	0	0	Ki67+	 6375 25797
5534	0	0	Ki67+	 6377 25605
5535	0	0	Ki67+	 6380 26010
5536	0	0	Ki67+	 6381 25544
5537	0	0	Ki67+	 6384 25894
5538	0	0	Ki67+	 6390 26145
5539	0	0	Ki67+	 6391 25492
5540	0	0	Ki67+	 6398 25571
5541	0	0	Ki67+	 6403 26186
5542	0	0	Ki67+	 6404 25498
5543	0	0	Ki67+	 6404 25873
5544	0	0	Ki67+	 6405 25759
5545	0	0	Ki67+	 6410 26131
5546	0	0	Ki67+	 6410 26246
5547	0	0	Ki67+	 6417 26151
5548	0	0	Ki67+	 6418 25819
5549	0	0	Ki67+	 6418 26208
5550	0	0	Ki67+	 6419 25844
5551	0	0	Ki67+	 6419 26176
5552	0	0	Ki67+	 6422 26134
5553	0	0	Ki67+	 6425 26064
5554	0	0	Ki67+	 6426 26040
5555	0	0	Ki67+	 6427 25519
5556	0	0	Ki67+	 6427 25796
5557	0	0	Ki67+	 6434 26169
5558	0	0	Ki67+	 6439 25501
5559	0	0	Ki67+	 6440 25541
5560	0	0	Ki67+	 6442 25481
5561	0	0	Ki67+	 6444 25775
5562	0	0	Ki67+	 6445 26108
5563	0	0	Ki67+	 6450 25542
5564	0	0	Ki67+	 6453 26136
5565	0	0	Ki67+	 6456 26216
5566	0	0	Ki67+	 6460 25515
5567	0	0	Ki67+	 6465 26128
5568	0	0	Ki67+	 6467 25552
5569	0	0	Ki67+	 6471 26085
5570	0	0	Ki67+	 6474 25528
5571	0	0	Ki67+	 6476 25705
5572	0	0	Ki67+	 6481 26013
5573	0	0	Ki67+	 6484 26203
5574	0	0	Ki67+	 6489 26176
5575	0	0	Ki67+	 6492 25463
5576	0	0	Ki67+	 6499 26008
5577	0	0	Ki67+	 6503 25789
5578	0	0	Ki67+	 6516 25464
5579	0	0	Ki67+	 6518 26151
5580	0	0	Ki67+	 6538 26147
5581	0	0	Ki67+	 6543 25854
5582	0	0	Ki67+	 6551 25668
5583	0	0	Ki67+	 6554 25905
5584	0	0	Ki67+	 6558 26224
5585	0	0	Ki67+	 6561 26055
5586	0	0	Ki67+	 6562 25829
5587	0	0	Ki67+	 6563 26102
5588	0	0	Ki67+	 6575 25841
5589	0	0	Ki67+	 6575 26108
5590	0	0	Ki67+	 6586 25908
5591	0	0	Ki67+	 6604 25770
5592	0	0	Ki67+	 6612 25803
5593	0	0	Ki67+	 6632 25746
5594	0	0	Ki67+	 6640 25767
5595	0	0	Ki67+	 6652 25736
5596	0	0	Ki67+	 6674 25958
5597	0	0	Ki67+	 6675 25689
5598	0	0	Ki67+	 6683 25710
5599	0	0	Ki67+	 6687 26252
5600	0	0	Ki67+	 6697 25693
5601	0	0	Ki67+	 6706 25654
5602	0	0	Ki67+	 6707 25847
5603	0	0	Ki67+	 6715 26242
5604	0	0	Ki67+	 6721 25835
5605	0	0	Ki67+	 6727 25637
5606	0	0	Ki67+	 6738 26231
5607	0	0	Ki67+	 6741 25626
5608	0	0	Ki67+	 6749 25830
5609	0	0	Ki67+	 6763 25635
5610	0	0	Ki67+	 6766 25619
5611	0	0	Ki67+	 6767 25825
5612	0	0	Ki67+	 6772 25806
5613	0	0	Ki67+	 6777 25601
5614	0	0	Ki67+	 6790 25737
5615	0	0	Ki67+	 6793 25781
5616	0	0	Ki67+	 6794 25683
5617	0	0	Ki67+	 6800 25763
5618	0	0	Ki67+	 6801 25574
5619	0	0	Ki67+	 6802 25710
5620	0	0	Ki67+	 6807 25746
5621	0	0	Ki67+	 6820 25584
5622	0	0	Ki67+	 6820 25707
5623	0	0	Ki67+	 6828 25723
5624	0	0	Ki67+	 6829 26133
5625	0	0	Ki67+	 6830 25792
5626	0	0	Ki67+	 6833 26058
5627	0	0	Ki67+	 6836 25687
5628	0	0	Ki67+	 6837 25567
5629	0	0	Ki67+	 6838 25649
5630	0	0	Ki67+	 6842 25541
5631	0	0	Ki67+	 6844 26038
5632	0	0	Ki67+	 6849 25693
5633	0	0	Ki67+	 6850 25669
5634	0	0	Ki67+	 6852 25764
5635	0	0	Ki67+	 6854 25638
5636	0	0	Ki67+	 6855 26159
5637	0	0	Ki67+	 6857 26004
5638	0	0	Ki67+	 6862 25625
5639	0	0	Ki67+	 6863 25799
5640	0	0	Ki67+	 6864 25544
5641	0	0	Ki67+	 6865 25522
5642	0	0	Ki67+	 6866 26064
5643	0	0	Ki67+	 6867 26152
5644	0	0	Ki67+	 6872 25745
5645	0	0	Ki67+	 6877 26115
5646	0	0	Ki67+	 6879 25984
5647	0	0	Ki67+	 6881 25665
5648	0	0	Ki67+	 6881 25791
5649	0	0	Ki67+	 6882 25606
5650	0	0	Ki67+	 6883 25546
5651	0	0	Ki67+	 6889 25634
5652	0	0	Ki67+	 6890 26097
5653	0	0	Ki67+	 6891 26112
5654	0	0	Ki67+	 6891 26176
5655	0	0	Ki67+	 6892 25719
5656	0	0	Ki67+	 6893 25575
5657	0	0	Ki67+	 6895 26133
5658	0	0	Ki67+	 6896 26202
5659	0	0	Ki67+	 6896 26226
5660	0	0	Ki67+	 6897 25509
5661	0	0	Ki67+	 6903 26166
5662	0	0	Ki67+	 6904 26077
5663	0	0	Ki67+	 6906 25687
5664	0	0	Ki67+	 6906 26253
5665	0	0	Ki67+	 6907 25542
5666	0	0	Ki67+	 6908 25525
5667	0	0	Ki67+	 6909 25580
5668	0	0	Ki67+	 6909 25964
5669	0	0	Ki67+	 6909 26034
5670	0	0	Ki67+	 6910 25636
5671	0	0	Ki67+	 6913 26193
5672	0	0	Ki67+	 6915 26128
5673	0	0	Ki67+	 6917 25621
5674	0	0	Ki67+	 6917 26093
5675	0	0	Ki67+	 6918 25557
5676	0	0	Ki67+	 6920 26231
5677	0	0	Ki67+	 6923 25773
5678	0	0	Ki67+	 6924 25951
5679	0	0	Ki67+	 6925 26167
5680	0	0	Ki67+	 6929 26219
5681	0	0	Ki67+	 6930 25594
5682	0	0	Ki67+	 6931 26076
5683	0	0	Ki67+	 6934 26013
5684	0	0	Ki67+	 6937 25525
5685	0	0	Ki67+	 6939 25495
5686	0	0	Ki67+	 6939 25570
5687	0	0	Ki67+	 6940 26085
5688	0	0	Ki67+	 6941 26051
5689	0	0	Ki67+	 6944 25668
5690	0	0	Ki67+	 6944 26139
5691	0	0	Ki67+	 6945 26208
5692	0	0	Ki67+	 6946 26245
5693	0	0	Ki67+	 6950 25935
5694	0	0	Ki67+	 6951 26169
5695	0	0	Ki67+	 6953 25478
5696	0	0	Ki67+	 6955 25541
5697	0	0	Ki67+	 6955 25919
5698	0	0	Ki67+	 6958 26100
5699	0	0	Ki67+	 6964 25510
5700	0	0	Ki67+	 6964 25752
5701	0	0	Ki67+	 6965 26056
5702	0	0	Ki67+	 6968 25585
5703	0	0	Ki67+	 6971 26240
5704	0	0	Ki67+	 6972 25958
5705	0	0	Ki67+	 6975 25902
5706	0	0	Ki67+	 6978 26053
5707	0	0	Ki67+	 6984 25878
5708	0	0	Ki67+	 6986 25632
5709	0	0	Ki67+	 6986 25735
5710	0	0	Ki67+	 6989 25523
5711	0	0	Ki67+	 6989 26072
5712	0	0	Ki67+	 6990 25939
5713	0	0	Ki67+	 6991 25558
5714	0	0	Ki67+	 6993 25474
5715	0	0	Ki67+	 6994 25717
5716	0	0	Ki67+	 6996 25492
5717	0	0	Ki67+	 6996 26103
5718	0	0	Ki67+	 6997 25881
5719	0	0	Ki67+	 6998 25856
5720	0	0	Ki67+	 7001 26160
5721	0	0	Ki67+	 7006 25475
5722	0	0	Ki67+	 7012 25618
5723	0	0	Ki67+	 7015 25943
5724	0	0	Ki67+	 7016 26075
5725	0	0	Ki67+	 7018 25500
5726	0	0	Ki67+	 7020 26130
5727	0	0	Ki67+	 7022 26232
5728	0	0	Ki67+	 7026 26091
5729	0	0	Ki67+	 7026 26112
5730	0	0	Ki67+	 7027 25861
5731	0	0	Ki67+	 7035 26191
5732	0	0	Ki67+	 7039 25976
5733	0	0	Ki67+	 7040 26068
5734	0	0	Ki67+	 7040 26152
5735	0	0	Ki67+	 7044 25598
5736	0	0	Ki67+	 7044 26022
5737	0	0	Ki67+	 7049 26075
5738	0	0	Ki67+	 7051 25897
5739	0	0	Ki67+	 7052 26253
5740	0	0	Ki67+	 7053 25649
5741	0	0	Ki67+	 7054 26142
5742	0	0	Ki67+	 7058 25960
5743	0	0	Ki67+	 7059 26114
5744	0	0	Ki67+	 7062 25856
5745	0	0	Ki67+	 7065 26170
5746	0	0	Ki67+	 7067 25866
5747	0	0	Ki67+	 7068 25976
5748	0	0	Ki67+	 7069 25953
5749	0	0	Ki67+	 7071 25884
5750	0	0	Ki67+	 6285 26372
5751	0	0	Ki67+	 6290 26482
5752	0	0	Ki67+	 6303 26526
5753	0	0	Ki67+	 6308 26544
5754	0	0	Ki67+	 6317 26502
5755	0	0	Ki67+	 6342 26356
5756	0	0	Ki67+	 6357 26320
5757	0	0	Ki67+	 6380 26319
5758	0	0	Ki67+	 6384 26452
5759	0	0	Ki67+	 6409 26467
5760	0	0	Ki67+	 6420 26277
5761	0	0	Ki67+	 6425 26493
5762	0	0	Ki67+	 6439 26465
5763	0	0	Ki67+	 6448 26439
5764	0	0	Ki67+	 6458 26458
5765	0	0	Ki67+	 6474 26505
5766	0	0	Ki67+	 6478 26462
5767	0	0	Ki67+	 6496 26512
5768	0	0	Ki67+	 6500 26349
5769	0	0	Ki67+	 6501 26580
5770	0	0	Ki67+	 6509 26261
5771	0	0	Ki67+	 6516 26647
5772	0	0	Ki67+	 6531 26575
5773	0	0	Ki67+	 6537 26778
5774	0	0	Ki67+	 6560 26275
5775	0	0	Ki67+	 6568 26667
5776	0	0	Ki67+	 6574 26259
5777	0	0	Ki67+	 6585 26664
5778	0	0	Ki67+	 6589 26797
5779	0	0	Ki67+	 6602 26763
5780	0	0	Ki67+	 6603 26744
5781	0	0	Ki67+	 6603 26821
5782	0	0	Ki67+	 6608 26677
5783	0	0	Ki67+	 6608 26711
5784	0	0	Ki67+	 6613 26489
5785	0	0	Ki67+	 6626 26894
5786	0	0	Ki67+	 6631 26909
5787	0	0	Ki67+	 6644 26463
5788	0	0	Ki67+	 6645 26426
5789	0	0	Ki67+	 6649 26725
5790	0	0	Ki67+	 6652 26646
5791	0	0	Ki67+	 6658 26332
5792	0	0	Ki67+	 6658 26905
5793	0	0	Ki67+	 6659 26930
5794	0	0	Ki67+	 6665 26892
5795	0	0	Ki67+	 6670 26390
5796	0	0	Ki67+	 6676 26918
5797	0	0	Ki67+	 6683 26262
5798	0	0	Ki67+	 6685 26365
5799	0	0	Ki67+	 6686 26343
5800	0	0	Ki67+	 6691 26944
5801	0	0	Ki67+	 6695 26962
5802	0	0	Ki67+	 6697 26391
5803	0	0	Ki67+	 6703 26938
5804	0	0	Ki67+	 6706 26467
5805	0	0	Ki67+	 6710 26441
5806	0	0	Ki67+	 6712 26848
5807	0	0	Ki67+	 6715 26367
5808	0	0	Ki67+	 6725 26973
5809	0	0	Ki67+	 6726 26350
5810	0	0	Ki67+	 6733 26310
5811	0	0	Ki67+	 6737 26619
5812	0	0	Ki67+	 6737 26805
5813	0	0	Ki67+	 6738 26273
5814	0	0	Ki67+	 6749 26742
5815	0	0	Ki67+	 6751 26973
5816	0	0	Ki67+	 6752 26779
5817	0	0	Ki67+	 6753 26469
5818	0	0	Ki67+	 6759 26804
5819	0	0	Ki67+	 6762 26361
5820	0	0	Ki67+	 6764 26393
5821	0	0	Ki67+	 6765 27022
5822	0	0	Ki67+	 6767 26816
5823	0	0	Ki67+	 6768 26291
5824	0	0	Ki67+	 6773 26328
5825	0	0	Ki67+	 6776 26767
5826	0	0	Ki67+	 6777 26984
5827	0	0	Ki67+	 6779 26714
5828	0	0	Ki67+	 6780 27037
5829	0	0	Ki67+	 6785 26857
5830	0	0	Ki67+	 6791 26951
5831	0	0	Ki67+	 6792 26879
5832	0	0	Ki67+	 6794 26797
5833	0	0	Ki67+	 6801 26473
5834	0	0	Ki67+	 6804 26635
5835	0	0	Ki67+	 6805 26327
5836	0	0	Ki67+	 6805 26741
5837	0	0	Ki67+	 6811 26354
5838	0	0	Ki67+	 6813 26664
5839	0	0	Ki67+	 6820 26335
5840	0	0	Ki67+	 6821 26368
5841	0	0	Ki67+	 6823 26890
5842	0	0	Ki67+	 6824 26736
5843	0	0	Ki67+	 6826 26302
5844	0	0	Ki67+	 6829 26562
5845	0	0	Ki67+	 6829 26660
5846	0	0	Ki67+	 6833 26621
5847	0	0	Ki67+	 6837 26710
5848	0	0	Ki67+	 6838 26884
5849	0	0	Ki67+	 6839 26489
5850	0	0	Ki67+	 6840 26455
5851	0	0	Ki67+	 6842 26362
5852	0	0	Ki67+	 6843 26635
5853	0	0	Ki67+	 6851 26373
5854	0	0	Ki67+	 6852 26801
5855	0	0	Ki67+	 6856 26889
5856	0	0	Ki67+	 6863 26456
5857	0	0	Ki67+	 6865 27036
5858	0	0	Ki67+	 6871 26516
5859	0	0	Ki67+	 6875 26727
5860	0	0	Ki67+	 6884 26864
5861	0	0	Ki67+	 6885 26706
5862	0	0	Ki67+	 6889 26314
5863	0	0	Ki67+	 6891 26791
5864	0	0	Ki67+	 6891 27050
5865	0	0	Ki67+	 6894 26348
5866	0	0	Ki67+	 6895 26284
5867	0	0	Ki67+	 6895 26302
5868	0	0	Ki67+	 6900 27015
5869	0	0	Ki67+	 6904 26811
5870	0	0	Ki67+	 6906 26330
5871	0	0	Ki67+	 6912 26626
5872	0	0	Ki67+	 6914 26314
5873	0	0	Ki67+	 6917 26640
5874	0	0	Ki67+	 6919 26462
5875	0	0	Ki67+	 6920 26262
5876	0	0	Ki67+	 6921 26369
5877	0	0	Ki67+	 6924 26282
5878	0	0	Ki67+	 6934 26341
5879	0	0	Ki67+	 6937 26739
5880	0	0	Ki67+	 6937 26816
5881	0	0	Ki67+	 6946 26353
5882	0	0	Ki67+	 6946 27042
5883	0	0	Ki67+	 6947 26288
5884	0	0	Ki67+	 6948 26674
5885	0	0	Ki67+	 6949 26269
5886	0	0	Ki67+	 6950 26366
5887	0	0	Ki67+	 6966 27012
5888	0	0	Ki67+	 6970 26537
5889	0	0	Ki67+	 6973 26776
5890	0	0	Ki67+	 6974 26666
5891	0	0	Ki67+	 6976 26690
5892	0	0	Ki67+	 6979 26456
5893	0	0	Ki67+	 6983 26276
5894	0	0	Ki67+	 6983 26813
5895	0	0	Ki67+	 6985 26411
5896	0	0	Ki67+	 6988 26637
5897	0	0	Ki67+	 6990 26382
5898	0	0	Ki67+	 6991 26262
5899	0	0	Ki67+	 6996 26691
5900	0	0	Ki67+	 6999 26495
5901	0	0	Ki67+	 6999 26815
5902	0	0	Ki67+	 6999 27026
5903	0	0	Ki67+	 7001 26289
5904	0	0	Ki67+	 7004 26400
5905	0	0	Ki67+	 7004 26648
5906	0	0	Ki67+	 7005 26350
5907	0	0	Ki67+	 7005 26541
5908	0	0	Ki67+	 7007 26858
5909	0	0	Ki67+	 7009 26435
5910	0	0	Ki67+	 7012 26465
5911	0	0	Ki67+	 7015 26313
5912	0	0	Ki67+	 7017 26789
5913	0	0	Ki67+	 7018 26299
5914	0	0	Ki67+	 7021 26571
5915	0	0	Ki67+	 7022 26494
5916	0	0	Ki67+	 7023 26622
5917	0	0	Ki67+	 7024 26721
5918	0	0	Ki67+	 7026 26763
5919	0	0	Ki67+	 7027 26286
5920	0	0	Ki67+	 7029 26476
5921	0	0	Ki67+	 7030 26322
5922	0	0	Ki67+	 7030 26375
5923	0	0	Ki67+	 7031 26522
5924	0	0	Ki67+	 7034 26637
5925	0	0	Ki67+	 7037 26424
5926	0	0	Ki67+	 7037 27047
5927	0	0	Ki67+	 7038 26364
5928	0	0	Ki67+	 7040 26797
5929	0	0	Ki67+	 7043 26647
5930	0	0	Ki67+	 7046 26303
5931	0	0	Ki67+	 7046 26510
5932	0	0	Ki67+	 7047 26522
5933	0	0	Ki67+	 7048 26636
5934	0	0	Ki67+	 7050 26713
5935	0	0	Ki67+	 7051 26493
5936	0	0	Ki67+	 7055 26451
5937	0	0	Ki67+	 7055 26590
5938	0	0	Ki67+	 7056 26433
5939	0	0	Ki67+	 7058 26509
5940	0	0	Ki67+	 7058 26549
5941	0	0	Ki67+	 7059 26336
5942	0	0	Ki67+	 7059 26760
5943	0	0	Ki67+	 7061 26652
5944	0	0	Ki67+	 7062 26894
5945	0	0	Ki67+	 7065 26796
5946	0	0	Ki67+	 7066 26680
5947	0	0	Ki67+	 7066 26779
5948	0	0	Ki67+	 7067 26395
5949	0	0	Ki67+	 7069 26470
5950	0	0	Ki67+	 7071 26733
5951	0	0	Ki67+	 6892 27098
5952	0	0	Ki67+	 6894 27131
5953	0	0	Ki67+	 6904 27074
5954	0	0	Ki67+	 6904 27091
5955	0	0	Ki67+	 6917 27119
5956	0	0	Ki67+	 6932 27101
5957	0	0	Ki67+	 6932 27116
5958	0	0	Ki67+	 6946 27155
5959	0	0	Ki67+	 6952 27134
5960	0	0	Ki67+	 6959 27165
5961	0	0	Ki67+	 6965 27188
5962	0	0	Ki67+	 6997 27180
5963	0	0	Ki67+	 7009 27231
5964	0	0	Ki67+	 7013 27208
5965	0	0	Ki67+	 7040 27246
5966	0	0	Ki67+	 7049 27269
5967	0	0	Ki67+	 7053 27119
5968	0	0	Ki67+	 7054 27185
5969	0	0	Ki67+	 7070 27234
5970	0	0	Ki67+	 7635 5154
5971	0	0	Ki67+	 7192 6076
5972	0	0	Ki67+	 7854 5427
5973	0	0	Ki67+	 7109 6182
5974	0	0	Ki67+	 7345 6194
5975	0	0	Ki67+	 7600 6378
5976	0	0	Ki67+	 7811 6324
5977	0	0	Ki67+	 7258 7295
5978	0	0	Ki67+	 7312 7192
5979	0	0	Ki67+	 7746 7474
5980	0	0	Ki67+	 7102 8332
5981	0	0	Ki67+	 7268 8442
5982	0	0	Ki67+	 7547 8113
5983	0	0	Ki67+	 7666 7813
5984	0	0	Ki67+	 7746 8065
5985	0	0	Ki67+	 7747 8084
5986	0	0	Ki67+	 7797 8083
5987	0	0	Ki67+	 7846 7995
5988	0	0	Ki67+	 7400 8577
5989	0	0	Ki67+	 7539 9321
5990	0	0	Ki67+	 7792 8584
5991	0	0	Ki67+	 7756 9449
5992	0	0	Ki67+	 7578 10809
5993	0	0	Ki67+	 7729 10887
5994	0	0	Ki67+	 7741 10896
5995	0	0	Ki67+	 7742 10877
5996	0	0	Ki67+	 7816 10919
5997	0	0	Ki67+	 7855 10943
5998	0	0	Ki67+	 7076 11592
5999	0	0	Ki67+	 7110 11630
6000	0	0	Ki67+	 7196 11196
6001	0	0	Ki67+	 7209 11183
6002	0	0	Ki67+	 7236 11213
6003	0	0	Ki67+	 7258 11149
6004	0	0	Ki67+	 7259 11177
6005	0	0	Ki67+	 7267 11278
6006	0	0	Ki67+	 7277 11231
6007	0	0	Ki67+	 7284 11277
6008	0	0	Ki67+	 7308 11311
6009	0	0	Ki67+	 7316 11446
6010	0	0	Ki67+	 7326 11249
6011	0	0	Ki67+	 7356 11329
6012	0	0	Ki67+	 7367 11213
6013	0	0	Ki67+	 7381 11300
6014	0	0	Ki67+	 7435 11527
6015	0	0	Ki67+	 7441 11400
6016	0	0	Ki67+	 7459 11421
6017	0	0	Ki67+	 7488 11556
6018	0	0	Ki67+	 7491 11245
6019	0	0	Ki67+	 7526 11591
6020	0	0	Ki67+	 7529 11330
6021	0	0	Ki67+	 7532 11461
6022	0	0	Ki67+	 7578 11753
6023	0	0	Ki67+	 7579 11636
6024	0	0	Ki67+	 7585 11618
6025	0	0	Ki67+	 7620 11773
6026	0	0	Ki67+	 7623 10995
6027	0	0	Ki67+	 7625 11640
6028	0	0	Ki67+	 7635 11575
6029	0	0	Ki67+	 7637 11097
6030	0	0	Ki67+	 7645 11079
6031	0	0	Ki67+	 7660 11588
6032	0	0	Ki67+	 7737 11737
6033	0	0	Ki67+	 7743 11746
6034	0	0	Ki67+	 7760 11773
6035	0	0	Ki67+	 7761 10984
6036	0	0	Ki67+	 7768 11580
6037	0	0	Ki67+	 7787 11588
6038	0	0	Ki67+	 7798 10992
6039	0	0	Ki67+	 7798 11369
6040	0	0	Ki67+	 7814 11369
6041	0	0	Ki67+	 7824 11170
6042	0	0	Ki67+	 7831 11774
6043	0	0	Ki67+	 7835 11146
6044	0	0	Ki67+	 7838 11621
6045	0	0	Ki67+	 7850 11268
6046	0	0	Ki67+	 7852 11012
6047	0	0	Ki67+	 7864 11623
6048	0	0	Ki67+	 7074 12311
6049	0	0	Ki67+	 7076 12236
6050	0	0	Ki67+	 7109 12451
6051	0	0	Ki67+	 7123 12482
6052	0	0	Ki67+	 7125 12505
6053	0	0	Ki67+	 7126 12464
6054	0	0	Ki67+	 7160 12505
6055	0	0	Ki67+	 7176 11884
6056	0	0	Ki67+	 7183 12274
6057	0	0	Ki67+	 7190 12295
6058	0	0	Ki67+	 7203 12066
6059	0	0	Ki67+	 7222 11904
6060	0	0	Ki67+	 7240 11959
6061	0	0	Ki67+	 7241 12518
6062	0	0	Ki67+	 7248 12078
6063	0	0	Ki67+	 7257 12518
6064	0	0	Ki67+	 7263 12071
6065	0	0	Ki67+	 7274 11909
6066	0	0	Ki67+	 7277 12088
6067	0	0	Ki67+	 7284 12511
6068	0	0	Ki67+	 7298 11944
6069	0	0	Ki67+	 7301 12569
6070	0	0	Ki67+	 7316 12096
6071	0	0	Ki67+	 7321 11922
6072	0	0	Ki67+	 7325 12382
6073	0	0	Ki67+	 7339 12359
6074	0	0	Ki67+	 7396 12168
6075	0	0	Ki67+	 7432 11785
6076	0	0	Ki67+	 7437 12386
6077	0	0	Ki67+	 7462 11983
6078	0	0	Ki67+	 7469 12508
6079	0	0	Ki67+	 7492 12548
6080	0	0	Ki67+	 7508 12432
6081	0	0	Ki67+	 7520 12441
6082	0	0	Ki67+	 7525 12417
6083	0	0	Ki67+	 7527 12003
6084	0	0	Ki67+	 7527 12207
6085	0	0	Ki67+	 7538 12491
6086	0	0	Ki67+	 7551 12198
6087	0	0	Ki67+	 7554 12478
6088	0	0	Ki67+	 7565 12439
6089	0	0	Ki67+	 7590 12567
6090	0	0	Ki67+	 7592 11801
6091	0	0	Ki67+	 7594 12295
6092	0	0	Ki67+	 7607 12511
6093	0	0	Ki67+	 7626 12337
6094	0	0	Ki67+	 7626 12368
6095	0	0	Ki67+	 7635 12299
6096	0	0	Ki67+	 7639 12489
6097	0	0	Ki67+	 7640 12335
6098	0	0	Ki67+	 7652 12362
6099	0	0	Ki67+	 7658 12384
6100	0	0	Ki67+	 7660 12318
6101	0	0	Ki67+	 7683 12563
6102	0	0	Ki67+	 7700 12068
6103	0	0	Ki67+	 7707 12411
6104	0	0	Ki67+	 7708 11810
6105	0	0	Ki67+	 7709 12570
6106	0	0	Ki67+	 7720 12055
6107	0	0	Ki67+	 7720 12440
6108	0	0	Ki67+	 7723 11992
6109	0	0	Ki67+	 7726 12400
6110	0	0	Ki67+	 7746 12380
6111	0	0	Ki67+	 7746 12449
6112	0	0	Ki67+	 7758 12257
6113	0	0	Ki67+	 7763 12333
6114	0	0	Ki67+	 7768 12069
6115	0	0	Ki67+	 7777 11810
6116	0	0	Ki67+	 7780 12355
6117	0	0	Ki67+	 7786 12496
6118	0	0	Ki67+	 7789 12369
6119	0	0	Ki67+	 7797 12341
6120	0	0	Ki67+	 7799 11778
6121	0	0	Ki67+	 7800 12078
6122	0	0	Ki67+	 7813 12076
6123	0	0	Ki67+	 7818 12087
6124	0	0	Ki67+	 7818 12477
6125	0	0	Ki67+	 7825 12285
6126	0	0	Ki67+	 7841 12517
6127	0	0	Ki67+	 7846 12393
6128	0	0	Ki67+	 7867 12400
6129	0	0	Ki67+	 7075 13246
6130	0	0	Ki67+	 7095 12744
6131	0	0	Ki67+	 7108 12960
6132	0	0	Ki67+	 7123 12972
6133	0	0	Ki67+	 7124 12950
6134	0	0	Ki67+	 7127 13252
6135	0	0	Ki67+	 7153 12952
6136	0	0	Ki67+	 7155 12746
6137	0	0	Ki67+	 7165 12961
6138	0	0	Ki67+	 7171 12977
6139	0	0	Ki67+	 7171 13143
6140	0	0	Ki67+	 7172 12991
6141	0	0	Ki67+	 7200 12946
6142	0	0	Ki67+	 7203 12974
6143	0	0	Ki67+	 7210 12792
6144	0	0	Ki67+	 7219 13278
6145	0	0	Ki67+	 7221 12993
6146	0	0	Ki67+	 7223 12779
6147	0	0	Ki67+	 7234 12976
6148	0	0	Ki67+	 7253 12800
6149	0	0	Ki67+	 7253 12949
6150	0	0	Ki67+	 7254 12972
6151	0	0	Ki67+	 7257 12993
6152	0	0	Ki67+	 7275 13296
6153	0	0	Ki67+	 7276 12805
6154	0	0	Ki67+	 7286 12770
6155	0	0	Ki67+	 7294 12978
6156	0	0	Ki67+	 7300 12814
6157	0	0	Ki67+	 7302 12993
6158	0	0	Ki67+	 7305 13298
6159	0	0	Ki67+	 7312 12966
6160	0	0	Ki67+	 7316 12767
6161	0	0	Ki67+	 7329 12830
6162	0	0	Ki67+	 7342 13295
6163	0	0	Ki67+	 7348 12896
6164	0	0	Ki67+	 7366 12775
6165	0	0	Ki67+	 7373 13294
6166	0	0	Ki67+	 7377 13312
6167	0	0	Ki67+	 7385 12989
6168	0	0	Ki67+	 7387 12800
6169	0	0	Ki67+	 7400 12825
6170	0	0	Ki67+	 7451 12980
6171	0	0	Ki67+	 7459 12816
6172	0	0	Ki67+	 7462 12801
6173	0	0	Ki67+	 7470 13268
6174	0	0	Ki67+	 7471 12828
6175	0	0	Ki67+	 7478 13369
6176	0	0	Ki67+	 7479 13345
6177	0	0	Ki67+	 7484 13013
6178	0	0	Ki67+	 7485 12816
6179	0	0	Ki67+	 7489 12832
6180	0	0	Ki67+	 7509 13028
6181	0	0	Ki67+	 7527 12822
6182	0	0	Ki67+	 7545 13157
6183	0	0	Ki67+	 7551 12605
6184	0	0	Ki67+	 7560 13356
6185	0	0	Ki67+	 7569 13345
6186	0	0	Ki67+	 7570 12839
6187	0	0	Ki67+	 7588 12888
6188	0	0	Ki67+	 7596 13371
6189	0	0	Ki67+	 7608 12599
6190	0	0	Ki67+	 7609 13158
6191	0	0	Ki67+	 7618 12587
6192	0	0	Ki67+	 7622 13365
6193	0	0	Ki67+	 7625 12862
6194	0	0	Ki67+	 7626 12824
6195	0	0	Ki67+	 7630 12835
6196	0	0	Ki67+	 7631 13013
6197	0	0	Ki67+	 7631 13033
6198	0	0	Ki67+	 7641 13132
6199	0	0	Ki67+	 7654 12828
6200	0	0	Ki67+	 7664 13363
6201	0	0	Ki67+	 7671 12850
6202	0	0	Ki67+	 7677 12588
6203	0	0	Ki67+	 7679 13198
6204	0	0	Ki67+	 7680 13048
6205	0	0	Ki67+	 7690 13206
6206	0	0	Ki67+	 7705 13192
6207	0	0	Ki67+	 7709 12603
6208	0	0	Ki67+	 7710 13159
6209	0	0	Ki67+	 7719 13220
6210	0	0	Ki67+	 7731 12867
6211	0	0	Ki67+	 7735 12902
6212	0	0	Ki67+	 7737 12888
6213	0	0	Ki67+	 7737 13043
6214	0	0	Ki67+	 7744 13243
6215	0	0	Ki67+	 7750 13262
6216	0	0	Ki67+	 7770 13050
6217	0	0	Ki67+	 7782 13039
6218	0	0	Ki67+	 7793 12863
6219	0	0	Ki67+	 7794 13053
6220	0	0	Ki67+	 7795 13268
6221	0	0	Ki67+	 7804 13230
6222	0	0	Ki67+	 7816 12896
6223	0	0	Ki67+	 7816 13058
6224	0	0	Ki67+	 7822 13124
6225	0	0	Ki67+	 7845 12911
6226	0	0	Ki67+	 7849 13290
6227	0	0	Ki67+	 7855 13034
6228	0	0	Ki67+	 7857 13051
6229	0	0	Ki67+	 7862 13265
6230	0	0	Ki67+	 7866 12922
6231	0	0	Ki67+	 7868 13240
6232	0	0	Ki67+	 7101 13555
6233	0	0	Ki67+	 7164 13568
6234	0	0	Ki67+	 7165 13555
6235	0	0	Ki67+	 7187 13655
6236	0	0	Ki67+	 7231 13568
6237	0	0	Ki67+	 7257 13578
6238	0	0	Ki67+	 7261 13551
6239	0	0	Ki67+	 7292 13586
6240	0	0	Ki67+	 7306 13586
6241	0	0	Ki67+	 7318 13561
6242	0	0	Ki67+	 7331 13603
6243	0	0	Ki67+	 7364 13597
6244	0	0	Ki67+	 7386 13601
6245	0	0	Ki67+	 7419 13623
6246	0	0	Ki67+	 7460 13628
6247	0	0	Ki67+	 7481 13403
6248	0	0	Ki67+	 7600 13562
6249	0	0	Ki67+	 7618 13595
6250	0	0	Ki67+	 7621 13383
6251	0	0	Ki67+	 7622 13400
6252	0	0	Ki67+	 7629 13631
6253	0	0	Ki67+	 7636 13639
6254	0	0	Ki67+	 7642 13597
6255	0	0	Ki67+	 7647 13570
6256	0	0	Ki67+	 7658 13633
6257	0	0	Ki67+	 7682 13427
6258	0	0	Ki67+	 7686 13378
6259	0	0	Ki67+	 7686 13642
6260	0	0	Ki67+	 7694 13608
6261	0	0	Ki67+	 7717 13423
6262	0	0	Ki67+	 7723 13397
6263	0	0	Ki67+	 7749 13409
6264	0	0	Ki67+	 7756 13391
6265	0	0	Ki67+	 7770 13644
6266	0	0	Ki67+	 7775 13658
6267	0	0	Ki67+	 7781 13398
6268	0	0	Ki67+	 7808 13450
6269	0	0	Ki67+	 7821 13420
6270	0	0	Ki67+	 7825 13654
6271	0	0	Ki67+	 7830 13542
6272	0	0	Ki67+	 7843 13656
6273	0	0	Ki67+	 7847 13434
6274	0	0	Ki67+	 7847 13606
6275	0	0	Ki67+	 7863 13651
6276	0	0	Ki67+	 7866 13471
6277	0	0	Ki67+	 7075 14381
6278	0	0	Ki67+	 7078 14423
6279	0	0	Ki67+	 7082 14947
6280	0	0	Ki67+	 7096 14965
6281	0	0	Ki67+	 7097 14400
6282	0	0	Ki67+	 7097 14859
6283	0	0	Ki67+	 7098 14459
6284	0	0	Ki67+	 7099 14478
6285	0	0	Ki67+	 7108 14870
6286	0	0	Ki67+	 7113 14491
6287	0	0	Ki67+	 7122 14718
6288	0	0	Ki67+	 7128 14422
6289	0	0	Ki67+	 7128 14699
6290	0	0	Ki67+	 7131 14404
6291	0	0	Ki67+	 7134 14932
6292	0	0	Ki67+	 7138 14508
6293	0	0	Ki67+	 7139 14945
6294	0	0	Ki67+	 7142 14705
6295	0	0	Ki67+	 7142 14722
6296	0	0	Ki67+	 7145 14527
6297	0	0	Ki67+	 7149 14439
6298	0	0	Ki67+	 7157 14710
6299	0	0	Ki67+	 7168 14398
6300	0	0	Ki67+	 7174 14713
6301	0	0	Ki67+	 7175 14462
6302	0	0	Ki67+	 7181 14439
6303	0	0	Ki67+	 7182 14963
6304	0	0	Ki67+	 7183 14904
6305	0	0	Ki67+	 7186 14543
6306	0	0	Ki67+	 7189 14972
6307	0	0	Ki67+	 7192 14417
6308	0	0	Ki67+	 7193 14396
6309	0	0	Ki67+	 7193 14809
6310	0	0	Ki67+	 7197 14499
6311	0	0	Ki67+	 7199 14374
6312	0	0	Ki67+	 7199 14534
6313	0	0	Ki67+	 7199 14746
6314	0	0	Ki67+	 7203 14735
6315	0	0	Ki67+	 7207 14771
6316	0	0	Ki67+	 7210 14421
6317	0	0	Ki67+	 7215 14945
6318	0	0	Ki67+	 7218 14397
6319	0	0	Ki67+	 7220 14448
6320	0	0	Ki67+	 7223 14798
6321	0	0	Ki67+	 7246 14461
6322	0	0	Ki67+	 7250 14476
6323	0	0	Ki67+	 7250 14767
6324	0	0	Ki67+	 7251 14443
6325	0	0	Ki67+	 7254 14527
6326	0	0	Ki67+	 7260 14748
6327	0	0	Ki67+	 7269 14959
6328	0	0	Ki67+	 7278 14369
6329	0	0	Ki67+	 7279 14412
6330	0	0	Ki67+	 7282 14461
6331	0	0	Ki67+	 7284 14531
6332	0	0	Ki67+	 7289 14396
6333	0	0	Ki67+	 7300 14554
6334	0	0	Ki67+	 7300 14836
6335	0	0	Ki67+	 7302 14950
6336	0	0	Ki67+	 7305 14962
6337	0	0	Ki67+	 7306 14762
6338	0	0	Ki67+	 7313 14536
6339	0	0	Ki67+	 7314 14790
6340	0	0	Ki67+	 7315 14817
6341	0	0	Ki67+	 7317 14918
6342	0	0	Ki67+	 7319 14962
6343	0	0	Ki67+	 7321 14500
6344	0	0	Ki67+	 7323 14418
6345	0	0	Ki67+	 7324 14362
6346	0	0	Ki67+	 7325 14511
6347	0	0	Ki67+	 7328 14389
6348	0	0	Ki67+	 7337 14871
6349	0	0	Ki67+	 7339 14790
6350	0	0	Ki67+	 7340 14415
6351	0	0	Ki67+	 7340 14825
6352	0	0	Ki67+	 7342 14356
6353	0	0	Ki67+	 7349 14909
6354	0	0	Ki67+	 7355 14524
6355	0	0	Ki67+	 7355 14792
6356	0	0	Ki67+	 7355 14838
6357	0	0	Ki67+	 7356 14555
6358	0	0	Ki67+	 7360 14942
6359	0	0	Ki67+	 7364 14779
6360	0	0	Ki67+	 7369 14379
6361	0	0	Ki67+	 7373 14549
6362	0	0	Ki67+	 7382 14899
6363	0	0	Ki67+	 7385 14814
6364	0	0	Ki67+	 7388 14571
6365	0	0	Ki67+	 7388 14917
6366	0	0	Ki67+	 7390 14867
6367	0	0	Ki67+	 7391 14757
6368	0	0	Ki67+	 7394 14395
6369	0	0	Ki67+	 7403 14547
6370	0	0	Ki67+	 7406 14525
6371	0	0	Ki67+	 7410 14576
6372	0	0	Ki67+	 7411 14367
6373	0	0	Ki67+	 7412 14351
6374	0	0	Ki67+	 7413 14945
6375	0	0	Ki67+	 7415 14421
6376	0	0	Ki67+	 7421 14501
6377	0	0	Ki67+	 7422 14777
6378	0	0	Ki67+	 7424 14850
6379	0	0	Ki67+	 7425 14920
6380	0	0	Ki67+	 7431 14765
6381	0	0	Ki67+	 7432 14384
6382	0	0	Ki67+	 7432 14498
6383	0	0	Ki67+	 7432 14514
6384	0	0	Ki67+	 7438 14482
6385	0	0	Ki67+	 7438 14545
6386	0	0	Ki67+	 7438 14954
6387	0	0	Ki67+	 7439 14575
6388	0	0	Ki67+	 7440 14897
6389	0	0	Ki67+	 7443 14880
6390	0	0	Ki67+	 7445 14374
6391	0	0	Ki67+	 7449 14787
6392	0	0	Ki67+	 7449 14816
6393	0	0	Ki67+	 7458 14903
6394	0	0	Ki67+	 7459 14770
6395	0	0	Ki67+	 7461 14952
6396	0	0	Ki67+	 7463 14842
6397	0	0	Ki67+	 7466 14551
6398	0	0	Ki67+	 7474 14932
6399	0	0	Ki67+	 7478 14576
6400	0	0	Ki67+	 7480 14914
6401	0	0	Ki67+	 7480 14964
6402	0	0	Ki67+	 7482 14817
6403	0	0	Ki67+	 7485 14780
6404	0	0	Ki67+	 7486 14896
6405	0	0	Ki67+	 7487 14351
6406	0	0	Ki67+	 7498 14829
6407	0	0	Ki67+	 7504 14945
6408	0	0	Ki67+	 7505 14848
6409	0	0	Ki67+	 7510 14798
6410	0	0	Ki67+	 7516 14549
6411	0	0	Ki67+	 7518 14919
6412	0	0	Ki67+	 7522 14835
6413	0	0	Ki67+	 7522 14892
6414	0	0	Ki67+	 7532 14958
6415	0	0	Ki67+	 7536 14574
6416	0	0	Ki67+	 7543 14797
6417	0	0	Ki67+	 7544 14946
6418	0	0	Ki67+	 7552 14903
6419	0	0	Ki67+	 7556 14547
6420	0	0	Ki67+	 7565 14878
6421	0	0	Ki67+	 7566 14345
6422	0	0	Ki67+	 7568 14567
6423	0	0	Ki67+	 7578 14435
6424	0	0	Ki67+	 7582 14520
6425	0	0	Ki67+	 7585 14420
6426	0	0	Ki67+	 7587 14888
6427	0	0	Ki67+	 7594 14798
6428	0	0	Ki67+	 7596 14530
6429	0	0	Ki67+	 7603 14603
6430	0	0	Ki67+	 7611 14805
6431	0	0	Ki67+	 7612 14412
6432	0	0	Ki67+	 7613 14565
6433	0	0	Ki67+	 7613 14841
6434	0	0	Ki67+	 7614 14871
6435	0	0	Ki67+	 7616 14918
6436	0	0	Ki67+	 7622 14370
6437	0	0	Ki67+	 7626 14594
6438	0	0	Ki67+	 7634 14381
6439	0	0	Ki67+	 7635 14539
6440	0	0	Ki67+	 7637 14501
6441	0	0	Ki67+	 7640 14857
6442	0	0	Ki67+	 7657 14356
6443	0	0	Ki67+	 7657 14510
6444	0	0	Ki67+	 7660 14908
6445	0	0	Ki67+	 7674 14896
6446	0	0	Ki67+	 7677 14586
6447	0	0	Ki67+	 7677 14834
6448	0	0	Ki67+	 7678 14401
6449	0	0	Ki67+	 7678 14868
6450	0	0	Ki67+	 7685 14572
6451	0	0	Ki67+	 7688 14961
6452	0	0	Ki67+	 7691 14941
6453	0	0	Ki67+	 7694 14890
6454	0	0	Ki67+	 7701 14554
6455	0	0	Ki67+	 7702 14407
6456	0	0	Ki67+	 7717 14874
6457	0	0	Ki67+	 7739 14590
6458	0	0	Ki67+	 7743 14470
6459	0	0	Ki67+	 7748 14903
6460	0	0	Ki67+	 7749 14560
6461	0	0	Ki67+	 7752 14485
6462	0	0	Ki67+	 7759 14881
6463	0	0	Ki67+	 7771 14924
6464	0	0	Ki67+	 7785 14891
6465	0	0	Ki67+	 7791 14375
6466	0	0	Ki67+	 7796 14917
6467	0	0	Ki67+	 7798 14578
6468	0	0	Ki67+	 7799 14609
6469	0	0	Ki67+	 7802 14900
6470	0	0	Ki67+	 7804 14566
6471	0	0	Ki67+	 7809 14534
6472	0	0	Ki67+	 7811 14921
6473	0	0	Ki67+	 7817 14298
6474	0	0	Ki67+	 7820 14550
6475	0	0	Ki67+	 7820 14873
6476	0	0	Ki67+	 7827 14607
6477	0	0	Ki67+	 7841 14397
6478	0	0	Ki67+	 7842 14874
6479	0	0	Ki67+	 7846 14447
6480	0	0	Ki67+	 7852 14907
6481	0	0	Ki67+	 7858 14858
6482	0	0	Ki67+	 7862 14583
6483	0	0	Ki67+	 7079 15204
6484	0	0	Ki67+	 7090 15616
6485	0	0	Ki67+	 7095 15178
6486	0	0	Ki67+	 7104 15642
6487	0	0	Ki67+	 7122 15653
6488	0	0	Ki67+	 7123 15678
6489	0	0	Ki67+	 7132 15587
6490	0	0	Ki67+	 7133 15327
6491	0	0	Ki67+	 7137 15315
6492	0	0	Ki67+	 7139 15610
6493	0	0	Ki67+	 7140 15675
6494	0	0	Ki67+	 7145 15650
6495	0	0	Ki67+	 7168 15639
6496	0	0	Ki67+	 7181 15328
6497	0	0	Ki67+	 7191 15619
6498	0	0	Ki67+	 7197 15480
6499	0	0	Ki67+	 7203 15599
6500	0	0	Ki67+	 7209 15360
6501	0	0	Ki67+	 7209 15623
6502	0	0	Ki67+	 7213 15337
6503	0	0	Ki67+	 7214 15654
6504	0	0	Ki67+	 7232 15618
6505	0	0	Ki67+	 7242 15370
6506	0	0	Ki67+	 7248 15349
6507	0	0	Ki67+	 7253 15620
6508	0	0	Ki67+	 7262 15655
6509	0	0	Ki67+	 7263 15641
6510	0	0	Ki67+	 7265 15354
6511	0	0	Ki67+	 7269 15402
6512	0	0	Ki67+	 7270 15370
6513	0	0	Ki67+	 7276 15350
6514	0	0	Ki67+	 7284 15401
6515	0	0	Ki67+	 7285 15606
6516	0	0	Ki67+	 7289 15562
6517	0	0	Ki67+	 7299 15478
6518	0	0	Ki67+	 7307 15598
6519	0	0	Ki67+	 7308 15586
6520	0	0	Ki67+	 7315 15356
6521	0	0	Ki67+	 7315 15376
6522	0	0	Ki67+	 7319 15627
6523	0	0	Ki67+	 7332 15620
6524	0	0	Ki67+	 7339 15574
6525	0	0	Ki67+	 7344 15517
6526	0	0	Ki67+	 7352 15390
6527	0	0	Ki67+	 7353 15351
6528	0	0	Ki67+	 7353 15600
6529	0	0	Ki67+	 7355 15536
6530	0	0	Ki67+	 7356 15367
6531	0	0	Ki67+	 7366 15521
6532	0	0	Ki67+	 7368 15576
6533	0	0	Ki67+	 7374 15477
6534	0	0	Ki67+	 7379 15599
6535	0	0	Ki67+	 7384 15541
6536	0	0	Ki67+	 7391 15379
6537	0	0	Ki67+	 7396 15561
6538	0	0	Ki67+	 7398 15517
6539	0	0	Ki67+	 7407 15353
6540	0	0	Ki67+	 7413 15472
6541	0	0	Ki67+	 7414 15390
6542	0	0	Ki67+	 7420 15365
6543	0	0	Ki67+	 7421 15499
6544	0	0	Ki67+	 7431 15357
6545	0	0	Ki67+	 7436 15575
6546	0	0	Ki67+	 7437 15385
6547	0	0	Ki67+	 7441 15527
6548	0	0	Ki67+	 7446 15511
6549	0	0	Ki67+	 7449 15420
6550	0	0	Ki67+	 7454 15561
6551	0	0	Ki67+	 7474 15499
6552	0	0	Ki67+	 7475 15450
6553	0	0	Ki67+	 7476 15579
6554	0	0	Ki67+	 7480 15546
6555	0	0	Ki67+	 7482 15465
6556	0	0	Ki67+	 7483 15406
6557	0	0	Ki67+	 7491 15539
6558	0	0	Ki67+	 7507 15554
6559	0	0	Ki67+	 7516 15408
6560	0	0	Ki67+	 7521 15529
6561	0	0	Ki67+	 7522 15474
6562	0	0	Ki67+	 7541 15432
6563	0	0	Ki67+	 7543 15466
6564	0	0	Ki67+	 7546 15385
6565	0	0	Ki67+	 7547 15554
6566	0	0	Ki67+	 7549 15498
6567	0	0	Ki67+	 7551 15527
6568	0	0	Ki67+	 7557 15422
6569	0	0	Ki67+	 7560 15581
6570	0	0	Ki67+	 7569 15552
6571	0	0	Ki67+	 7570 15460
6572	0	0	Ki67+	 7572 15473
6573	0	0	Ki67+	 7576 15487
6574	0	0	Ki67+	 7580 15521
6575	0	0	Ki67+	 7589 15400
6576	0	0	Ki67+	 7598 15622
6577	0	0	Ki67+	 7601 15462
6578	0	0	Ki67+	 7601 15542
6579	0	0	Ki67+	 7602 15503
6580	0	0	Ki67+	 7611 15433
6581	0	0	Ki67+	 7616 15550
6582	0	0	Ki67+	 7618 15475
6583	0	0	Ki67+	 7629 15510
6584	0	0	Ki67+	 7640 15753
6585	0	0	Ki67+	 7684 15483
6586	0	0	Ki67+	 7688 15512
6587	0	0	Ki67+	 7702 15292
6588	0	0	Ki67+	 7703 15697
6589	0	0	Ki67+	 7737 15690
6590	0	0	Ki67+	 7784 15751
6591	0	0	Ki67+	 7823 15749
6592	0	0	Ki67+	 7846 15667
6593	0	0	Ki67+	 7857 15709
6594	0	0	Ki67+	 7074 16078
6595	0	0	Ki67+	 7075 16548
6596	0	0	Ki67+	 7076 15961
6597	0	0	Ki67+	 7080 15923
6598	0	0	Ki67+	 7084 16309
6599	0	0	Ki67+	 7084 16412
6600	0	0	Ki67+	 7099 16536
6601	0	0	Ki67+	 7100 15909
6602	0	0	Ki67+	 7101 16314
6603	0	0	Ki67+	 7106 16057
6604	0	0	Ki67+	 7108 16405
6605	0	0	Ki67+	 7110 15990
6606	0	0	Ki67+	 7110 16180
6607	0	0	Ki67+	 7111 16548
6608	0	0	Ki67+	 7113 16030
6609	0	0	Ki67+	 7114 16229
6610	0	0	Ki67+	 7119 16008
6611	0	0	Ki67+	 7122 15871
6612	0	0	Ki67+	 7122 16276
6613	0	0	Ki67+	 7126 16211
6614	0	0	Ki67+	 7127 15889
6615	0	0	Ki67+	 7127 16245
6616	0	0	Ki67+	 7132 16226
6617	0	0	Ki67+	 7133 16544
6618	0	0	Ki67+	 7142 16288
6619	0	0	Ki67+	 7153 16545
6620	0	0	Ki67+	 7156 15876
6621	0	0	Ki67+	 7165 16294
6622	0	0	Ki67+	 7167 16320
6623	0	0	Ki67+	 7180 15983
6624	0	0	Ki67+	 7180 16049
6625	0	0	Ki67+	 7186 15869
6626	0	0	Ki67+	 7187 16219
6627	0	0	Ki67+	 7193 16415
6628	0	0	Ki67+	 7213 15850
6629	0	0	Ki67+	 7218 16396
6630	0	0	Ki67+	 7237 16244
6631	0	0	Ki67+	 7244 15983
6632	0	0	Ki67+	 7247 15859
6633	0	0	Ki67+	 7247 16200
6634	0	0	Ki67+	 7250 16029
6635	0	0	Ki67+	 7250 16281
6636	0	0	Ki67+	 7251 16054
6637	0	0	Ki67+	 7255 16257
6638	0	0	Ki67+	 7257 15858
6639	0	0	Ki67+	 7271 16535
6640	0	0	Ki67+	 7277 16044
6641	0	0	Ki67+	 7279 16175
6642	0	0	Ki67+	 7281 16120
6643	0	0	Ki67+	 7289 16157
6644	0	0	Ki67+	 7299 16036
6645	0	0	Ki67+	 7303 16130
6646	0	0	Ki67+	 7303 16524
6647	0	0	Ki67+	 7313 15872
6648	0	0	Ki67+	 7316 16442
6649	0	0	Ki67+	 7318 16155
6650	0	0	Ki67+	 7340 16012
6651	0	0	Ki67+	 7352 16148
6652	0	0	Ki67+	 7354 15829
6653	0	0	Ki67+	 7363 16021
6654	0	0	Ki67+	 7364 16303
6655	0	0	Ki67+	 7366 15843
6656	0	0	Ki67+	 7368 15804
6657	0	0	Ki67+	 7369 15825
6658	0	0	Ki67+	 7369 16327
6659	0	0	Ki67+	 7376 16089
6660	0	0	Ki67+	 7377 16007
6661	0	0	Ki67+	 7385 15909
6662	0	0	Ki67+	 7386 16380
6663	0	0	Ki67+	 7397 16317
6664	0	0	Ki67+	 7400 15830
6665	0	0	Ki67+	 7407 16211
6666	0	0	Ki67+	 7411 16135
6667	0	0	Ki67+	 7412 16001
6668	0	0	Ki67+	 7413 16261
6669	0	0	Ki67+	 7413 16380
6670	0	0	Ki67+	 7419 16013
6671	0	0	Ki67+	 7420 16569
6672	0	0	Ki67+	 7433 15820
6673	0	0	Ki67+	 7434 15797
6674	0	0	Ki67+	 7444 15840
6675	0	0	Ki67+	 7451 16002
6676	0	0	Ki67+	 7463 15818
6677	0	0	Ki67+	 7464 16318
6678	0	0	Ki67+	 7469 16295
6679	0	0	Ki67+	 7472 16552
6680	0	0	Ki67+	 7476 15841
6681	0	0	Ki67+	 7482 16369
6682	0	0	Ki67+	 7493 16301
6683	0	0	Ki67+	 7493 16312
6684	0	0	Ki67+	 7501 15828
6685	0	0	Ki67+	 7502 15815
6686	0	0	Ki67+	 7502 15977
6687	0	0	Ki67+	 7514 16309
6688	0	0	Ki67+	 7521 16571
6689	0	0	Ki67+	 7525 15823
6690	0	0	Ki67+	 7530 16557
6691	0	0	Ki67+	 7535 15970
6692	0	0	Ki67+	 7538 16567
6693	0	0	Ki67+	 7539 16289
6694	0	0	Ki67+	 7543 15797
6695	0	0	Ki67+	 7545 16058
6696	0	0	Ki67+	 7545 16151
6697	0	0	Ki67+	 7547 15841
6698	0	0	Ki67+	 7559 16552
6699	0	0	Ki67+	 7571 15829
6700	0	0	Ki67+	 7571 15985
6701	0	0	Ki67+	 7571 16478
6702	0	0	Ki67+	 7574 16361
6703	0	0	Ki67+	 7579 15816
6704	0	0	Ki67+	 7583 16271
6705	0	0	Ki67+	 7584 16536
6706	0	0	Ki67+	 7586 15844
6707	0	0	Ki67+	 7594 16069
6708	0	0	Ki67+	 7594 16186
6709	0	0	Ki67+	 7595 15988
6710	0	0	Ki67+	 7596 15976
6711	0	0	Ki67+	 7596 16168
6712	0	0	Ki67+	 7603 15805
6713	0	0	Ki67+	 7606 16249
6714	0	0	Ki67+	 7609 16079
6715	0	0	Ki67+	 7613 15849
6716	0	0	Ki67+	 7613 16483
6717	0	0	Ki67+	 7616 16556
6718	0	0	Ki67+	 7624 15966
6719	0	0	Ki67+	 7626 15981
6720	0	0	Ki67+	 7628 16340
6721	0	0	Ki67+	 7629 16258
6722	0	0	Ki67+	 7631 15837
6723	0	0	Ki67+	 7636 16067
6724	0	0	Ki67+	 7637 16469
6725	0	0	Ki67+	 7638 16154
6726	0	0	Ki67+	 7644 16530
6727	0	0	Ki67+	 7648 16477
6728	0	0	Ki67+	 7652 16133
6729	0	0	Ki67+	 7652 16262
6730	0	0	Ki67+	 7656 16552
6731	0	0	Ki67+	 7661 15962
6732	0	0	Ki67+	 7662 15806
6733	0	0	Ki67+	 7667 16335
6734	0	0	Ki67+	 7671 16046
6735	0	0	Ki67+	 7676 15961
6736	0	0	Ki67+	 7682 16031
6737	0	0	Ki67+	 7683 15977
6738	0	0	Ki67+	 7698 16323
6739	0	0	Ki67+	 7699 16476
6740	0	0	Ki67+	 7699 16538
6741	0	0	Ki67+	 7702 16058
6742	0	0	Ki67+	 7708 16261
6743	0	0	Ki67+	 7710 16243
6744	0	0	Ki67+	 7711 16403
6745	0	0	Ki67+	 7719 16568
6746	0	0	Ki67+	 7729 16524
6747	0	0	Ki67+	 7735 16464
6748	0	0	Ki67+	 7740 16319
6749	0	0	Ki67+	 7743 15791
6750	0	0	Ki67+	 7745 15939
6751	0	0	Ki67+	 7746 15816
6752	0	0	Ki67+	 7748 16223
6753	0	0	Ki67+	 7748 16546
6754	0	0	Ki67+	 7751 16160
6755	0	0	Ki67+	 7757 16243
6756	0	0	Ki67+	 7759 16222
6757	0	0	Ki67+	 7764 15941
6758	0	0	Ki67+	 7775 16552
6759	0	0	Ki67+	 7780 16072
6760	0	0	Ki67+	 7792 16063
6761	0	0	Ki67+	 7792 16241
6762	0	0	Ki67+	 7794 16548
6763	0	0	Ki67+	 7798 16038
6764	0	0	Ki67+	 7805 16523
6765	0	0	Ki67+	 7816 16197
6766	0	0	Ki67+	 7820 16175
6767	0	0	Ki67+	 7827 16058
6768	0	0	Ki67+	 7828 16315
6769	0	0	Ki67+	 7831 16020
6770	0	0	Ki67+	 7832 15836
6771	0	0	Ki67+	 7834 16232
6772	0	0	Ki67+	 7836 16526
6773	0	0	Ki67+	 7847 16559
6774	0	0	Ki67+	 7849 16073
6775	0	0	Ki67+	 7850 15804
6776	0	0	Ki67+	 7851 16159
6777	0	0	Ki67+	 7854 16528
6778	0	0	Ki67+	 7857 16304
6779	0	0	Ki67+	 7862 15803
6780	0	0	Ki67+	 7863 16241
6781	0	0	Ki67+	 7863 16421
6782	0	0	Ki67+	 7864 15789
6783	0	0	Ki67+	 7866 16447
6784	0	0	Ki67+	 7867 16558
6785	0	0	Ki67+	 7870 16076
6786	0	0	Ki67+	 7073 17073
6787	0	0	Ki67+	 7076 16675
6788	0	0	Ki67+	 7081 16795
6789	0	0	Ki67+	 7081 17042
6790	0	0	Ki67+	 7084 16631
6791	0	0	Ki67+	 7089 16662
6792	0	0	Ki67+	 7094 17030
6793	0	0	Ki67+	 7096 17299
6794	0	0	Ki67+	 7098 16770
6795	0	0	Ki67+	 7100 16791
6796	0	0	Ki67+	 7100 17059
6797	0	0	Ki67+	 7104 16821
6798	0	0	Ki67+	 7104 17046
6799	0	0	Ki67+	 7110 17087
6800	0	0	Ki67+	 7114 16629
6801	0	0	Ki67+	 7119 16700
6802	0	0	Ki67+	 7121 17059
6803	0	0	Ki67+	 7124 16726
6804	0	0	Ki67+	 7135 17067
6805	0	0	Ki67+	 7141 16797
6806	0	0	Ki67+	 7143 16634
6807	0	0	Ki67+	 7147 17052
6808	0	0	Ki67+	 7148 17083
6809	0	0	Ki67+	 7151 16906
6810	0	0	Ki67+	 7159 16608
6811	0	0	Ki67+	 7161 16746
6812	0	0	Ki67+	 7163 17024
6813	0	0	Ki67+	 7163 17045
6814	0	0	Ki67+	 7171 16805
6815	0	0	Ki67+	 7176 17010
6816	0	0	Ki67+	 7184 17331
6817	0	0	Ki67+	 7186 17073
6818	0	0	Ki67+	 7189 17061
6819	0	0	Ki67+	 7192 17043
6820	0	0	Ki67+	 7193 16749
6821	0	0	Ki67+	 7204 16635
6822	0	0	Ki67+	 7205 16594
6823	0	0	Ki67+	 7210 17047
6824	0	0	Ki67+	 7214 16813
6825	0	0	Ki67+	 7219 17002
6826	0	0	Ki67+	 7221 16794
6827	0	0	Ki67+	 7222 16606
6828	0	0	Ki67+	 7223 16753
6829	0	0	Ki67+	 7229 17064
6830	0	0	Ki67+	 7237 16982
6831	0	0	Ki67+	 7241 16584
6832	0	0	Ki67+	 7241 16800
6833	0	0	Ki67+	 7242 17031
6834	0	0	Ki67+	 7245 16783
6835	0	0	Ki67+	 7265 17005
6836	0	0	Ki67+	 7266 17032
6837	0	0	Ki67+	 7280 17367
6838	0	0	Ki67+	 7281 17022
6839	0	0	Ki67+	 7282 16773
6840	0	0	Ki67+	 7303 16790
6841	0	0	Ki67+	 7304 16745
6842	0	0	Ki67+	 7309 16603
6843	0	0	Ki67+	 7315 16786
6844	0	0	Ki67+	 7319 16727
6845	0	0	Ki67+	 7321 16801
6846	0	0	Ki67+	 7326 16583
6847	0	0	Ki67+	 7326 16599
6848	0	0	Ki67+	 7334 16786
6849	0	0	Ki67+	 7343 17233
6850	0	0	Ki67+	 7346 16954
6851	0	0	Ki67+	 7347 16793
6852	0	0	Ki67+	 7369 16790
6853	0	0	Ki67+	 7373 17123
6854	0	0	Ki67+	 7374 16990
6855	0	0	Ki67+	 7379 17221
6856	0	0	Ki67+	 7381 17137
6857	0	0	Ki67+	 7388 16620
6858	0	0	Ki67+	 7396 17138
6859	0	0	Ki67+	 7400 17274
6860	0	0	Ki67+	 7401 16681
6861	0	0	Ki67+	 7402 16767
6862	0	0	Ki67+	 7409 16619
6863	0	0	Ki67+	 7413 17095
6864	0	0	Ki67+	 7416 17348
6865	0	0	Ki67+	 7419 17122
6866	0	0	Ki67+	 7423 17326
6867	0	0	Ki67+	 7427 17068
6868	0	0	Ki67+	 7428 17363
6869	0	0	Ki67+	 7432 17097
6870	0	0	Ki67+	 7435 16956
6871	0	0	Ki67+	 7439 16768
6872	0	0	Ki67+	 7439 17355
6873	0	0	Ki67+	 7442 17288
6874	0	0	Ki67+	 7442 17328
6875	0	0	Ki67+	 7443 17055
6876	0	0	Ki67+	 7444 17093
6877	0	0	Ki67+	 7445 17235
6878	0	0	Ki67+	 7448 16927
6879	0	0	Ki67+	 7450 17136
6880	0	0	Ki67+	 7454 16701
6881	0	0	Ki67+	 7459 17124
6882	0	0	Ki67+	 7462 17102
6883	0	0	Ki67+	 7465 16949
6884	0	0	Ki67+	 7465 17220
6885	0	0	Ki67+	 7466 17289
6886	0	0	Ki67+	 7470 16768
6887	0	0	Ki67+	 7471 16588
6888	0	0	Ki67+	 7472 16578
6889	0	0	Ki67+	 7473 17263
6890	0	0	Ki67+	 7475 17351
6891	0	0	Ki67+	 7478 17213
6892	0	0	Ki67+	 7480 17081
6893	0	0	Ki67+	 7481 17103
6894	0	0	Ki67+	 7484 17121
6895	0	0	Ki67+	 7486 17288
6896	0	0	Ki67+	 7487 17063
6897	0	0	Ki67+	 7492 17038
6898	0	0	Ki67+	 7500 17255
6899	0	0	Ki67+	 7500 17361
6900	0	0	Ki67+	 7504 17103
6901	0	0	Ki67+	 7505 16760
6902	0	0	Ki67+	 7508 16905
6903	0	0	Ki67+	 7509 16928
6904	0	0	Ki67+	 7511 16744
6905	0	0	Ki67+	 7511 17353
6906	0	0	Ki67+	 7515 17197
6907	0	0	Ki67+	 7523 17282
6908	0	0	Ki67+	 7527 17113
6909	0	0	Ki67+	 7528 17065
6910	0	0	Ki67+	 7528 17195
6911	0	0	Ki67+	 7528 17352
6912	0	0	Ki67+	 7531 17037
6913	0	0	Ki67+	 7532 16724
6914	0	0	Ki67+	 7537 17094
6915	0	0	Ki67+	 7538 17254
6916	0	0	Ki67+	 7544 17325
6917	0	0	Ki67+	 7545 17264
6918	0	0	Ki67+	 7552 17064
6919	0	0	Ki67+	 7553 16722
6920	0	0	Ki67+	 7560 17003
6921	0	0	Ki67+	 7560 17102
6922	0	0	Ki67+	 7560 17208
6923	0	0	Ki67+	 7562 17254
6924	0	0	Ki67+	 7575 17298
6925	0	0	Ki67+	 7578 17232
6926	0	0	Ki67+	 7580 16634
6927	0	0	Ki67+	 7581 16983
6928	0	0	Ki67+	 7582 17259
6929	0	0	Ki67+	 7583 16731
6930	0	0	Ki67+	 7584 16742
6931	0	0	Ki67+	 7585 17082
6932	0	0	Ki67+	 7586 17284
6933	0	0	Ki67+	 7593 16724
6934	0	0	Ki67+	 7594 17034
6935	0	0	Ki67+	 7598 17012
6936	0	0	Ki67+	 7601 16968
6937	0	0	Ki67+	 7603 17192
6938	0	0	Ki67+	 7611 16678
6939	0	0	Ki67+	 7611 17239
6940	0	0	Ki67+	 7612 17058
6941	0	0	Ki67+	 7615 17328
6942	0	0	Ki67+	 7617 16714
6943	0	0	Ki67+	 7620 17294
6944	0	0	Ki67+	 7625 17053
6945	0	0	Ki67+	 7631 17233
6946	0	0	Ki67+	 7637 17354
6947	0	0	Ki67+	 7646 17238
6948	0	0	Ki67+	 7647 17056
6949	0	0	Ki67+	 7649 16719
6950	0	0	Ki67+	 7649 17268
6951	0	0	Ki67+	 7651 17200
6952	0	0	Ki67+	 7656 16964
6953	0	0	Ki67+	 7657 16702
6954	0	0	Ki67+	 7659 17003
6955	0	0	Ki67+	 7665 17269
6956	0	0	Ki67+	 7666 17228
6957	0	0	Ki67+	 7667 16661
6958	0	0	Ki67+	 7670 17343
6959	0	0	Ki67+	 7671 16966
6960	0	0	Ki67+	 7675 17147
6961	0	0	Ki67+	 7678 17028
6962	0	0	Ki67+	 7678 17299
6963	0	0	Ki67+	 7680 16984
6964	0	0	Ki67+	 7683 17355
6965	0	0	Ki67+	 7686 17335
6966	0	0	Ki67+	 7695 17143
6967	0	0	Ki67+	 7696 17003
6968	0	0	Ki67+	 7696 17102
6969	0	0	Ki67+	 7701 16949
6970	0	0	Ki67+	 7703 17248
6971	0	0	Ki67+	 7705 17020
6972	0	0	Ki67+	 7706 16986
6973	0	0	Ki67+	 7706 17097
6974	0	0	Ki67+	 7708 17273
6975	0	0	Ki67+	 7712 16969
6976	0	0	Ki67+	 7713 17296
6977	0	0	Ki67+	 7720 16679
6978	0	0	Ki67+	 7721 16697
6979	0	0	Ki67+	 7721 17343
6980	0	0	Ki67+	 7722 16607
6981	0	0	Ki67+	 7725 17279
6982	0	0	Ki67+	 7729 16961
6983	0	0	Ki67+	 7731 17122
6984	0	0	Ki67+	 7732 17253
6985	0	0	Ki67+	 7737 16992
6986	0	0	Ki67+	 7742 17339
6987	0	0	Ki67+	 7748 16591
6988	0	0	Ki67+	 7759 16663
6989	0	0	Ki67+	 7759 17176
6990	0	0	Ki67+	 7759 17270
6991	0	0	Ki67+	 7764 17239
6992	0	0	Ki67+	 7765 17285
6993	0	0	Ki67+	 7767 17102
6994	0	0	Ki67+	 7772 17191
6995	0	0	Ki67+	 7775 17113
6996	0	0	Ki67+	 7775 17162
6997	0	0	Ki67+	 7778 16583
6998	0	0	Ki67+	 7788 17205
6999	0	0	Ki67+	 7792 17231
7000	0	0	Ki67+	 7792 17275
7001	0	0	Ki67+	 7794 16955
7002	0	0	Ki67+	 7794 17351
7003	0	0	Ki67+	 7796 16673
7004	0	0	Ki67+	 7797 17163
7005	0	0	Ki67+	 7799 16628
7006	0	0	Ki67+	 7812 16580
7007	0	0	Ki67+	 7812 17264
7008	0	0	Ki67+	 7814 17238
7009	0	0	Ki67+	 7820 17181
7010	0	0	Ki67+	 7821 17366
7011	0	0	Ki67+	 7827 16627
7012	0	0	Ki67+	 7839 17154
7013	0	0	Ki67+	 7849 16660
7014	0	0	Ki67+	 7850 17246
7015	0	0	Ki67+	 7856 16625
7016	0	0	Ki67+	 7856 17370
7017	0	0	Ki67+	 7858 17275
7018	0	0	Ki67+	 7865 16693
7019	0	0	Ki67+	 7868 17367
7020	0	0	Ki67+	 7871 16629
7021	0	0	Ki67+	 7871 17314
7022	0	0	Ki67+	 7073 17430
7023	0	0	Ki67+	 7081 17991
7024	0	0	Ki67+	 7082 17646
7025	0	0	Ki67+	 7082 18041
7026	0	0	Ki67+	 7089 17946
7027	0	0	Ki67+	 7090 17749
7028	0	0	Ki67+	 7097 17593
7029	0	0	Ki67+	 7099 17385
7030	0	0	Ki67+	 7106 17405
7031	0	0	Ki67+	 7107 17672
7032	0	0	Ki67+	 7114 17423
7033	0	0	Ki67+	 7123 17721
7034	0	0	Ki67+	 7134 17573
7035	0	0	Ki67+	 7150 17577
7036	0	0	Ki67+	 7157 17517
7037	0	0	Ki67+	 7172 18050
7038	0	0	Ki67+	 7175 17597
7039	0	0	Ki67+	 7186 17576
7040	0	0	Ki67+	 7189 17608
7041	0	0	Ki67+	 7191 17736
7042	0	0	Ki67+	 7206 17425
7043	0	0	Ki67+	 7206 17914
7044	0	0	Ki67+	 7210 17454
7045	0	0	Ki67+	 7210 17777
7046	0	0	Ki67+	 7210 18039
7047	0	0	Ki67+	 7212 17751
7048	0	0	Ki67+	 7214 17639
7049	0	0	Ki67+	 7214 17726
7050	0	0	Ki67+	 7215 17475
7051	0	0	Ki67+	 7215 17895
7052	0	0	Ki67+	 7216 17406
7053	0	0	Ki67+	 7218 17599
7054	0	0	Ki67+	 7224 17925
7055	0	0	Ki67+	 7224 18004
7056	0	0	Ki67+	 7225 17883
7057	0	0	Ki67+	 7227 18055
7058	0	0	Ki67+	 7233 18028
7059	0	0	Ki67+	 7234 17635
7060	0	0	Ki67+	 7234 17720
7061	0	0	Ki67+	 7243 17744
7062	0	0	Ki67+	 7246 18049
7063	0	0	Ki67+	 7247 17387
7064	0	0	Ki67+	 7248 17986
7065	0	0	Ki67+	 7249 17892
7066	0	0	Ki67+	 7252 17714
7067	0	0	Ki67+	 7258 18132
7068	0	0	Ki67+	 7259 17413
7069	0	0	Ki67+	 7259 17531
7070	0	0	Ki67+	 7260 18108
7071	0	0	Ki67+	 7261 17923
7072	0	0	Ki67+	 7261 18026
7073	0	0	Ki67+	 7262 17581
7074	0	0	Ki67+	 7264 18056
7075	0	0	Ki67+	 7266 17548
7076	0	0	Ki67+	 7266 17888
7077	0	0	Ki67+	 7269 17393
7078	0	0	Ki67+	 7272 17693
7079	0	0	Ki67+	 7272 18031
7080	0	0	Ki67+	 7276 17441
7081	0	0	Ki67+	 7277 17736
7082	0	0	Ki67+	 7281 17510
7083	0	0	Ki67+	 7281 18106
7084	0	0	Ki67+	 7285 18002
7085	0	0	Ki67+	 7287 17529
7086	0	0	Ki67+	 7289 18062
7087	0	0	Ki67+	 7291 17412
7088	0	0	Ki67+	 7292 17463
7089	0	0	Ki67+	 7296 18047
7090	0	0	Ki67+	 7297 17909
7091	0	0	Ki67+	 7299 17980
7092	0	0	Ki67+	 7301 17876
7093	0	0	Ki67+	 7308 17965
7094	0	0	Ki67+	 7313 17428
7095	0	0	Ki67+	 7313 17527
7096	0	0	Ki67+	 7315 17888
7097	0	0	Ki67+	 7315 18051
7098	0	0	Ki67+	 7316 18016
7099	0	0	Ki67+	 7323 17870
7100	0	0	Ki67+	 7324 17725
7101	0	0	Ki67+	 7331 17379
7102	0	0	Ki67+	 7331 17983
7103	0	0	Ki67+	 7334 17408
7104	0	0	Ki67+	 7336 18001
7105	0	0	Ki67+	 7339 18140
7106	0	0	Ki67+	 7342 17712
7107	0	0	Ki67+	 7343 18045
7108	0	0	Ki67+	 7345 17970
7109	0	0	Ki67+	 7359 17622
7110	0	0	Ki67+	 7363 17511
7111	0	0	Ki67+	 7377 18039
7112	0	0	Ki67+	 7381 17974
7113	0	0	Ki67+	 7384 18052
7114	0	0	Ki67+	 7386 17515
7115	0	0	Ki67+	 7389 18123
7116	0	0	Ki67+	 7392 17468
7117	0	0	Ki67+	 7393 17528
7118	0	0	Ki67+	 7396 18105
7119	0	0	Ki67+	 7398 17494
7120	0	0	Ki67+	 7406 17969
7121	0	0	Ki67+	 7408 18129
7122	0	0	Ki67+	 7409 17783
7123	0	0	Ki67+	 7413 17486
7124	0	0	Ki67+	 7422 17510
7125	0	0	Ki67+	 7428 18134
7126	0	0	Ki67+	 7432 17961
7127	0	0	Ki67+	 7435 17467
7128	0	0	Ki67+	 7444 17781
7129	0	0	Ki67+	 7446 17655
7130	0	0	Ki67+	 7446 18044
7131	0	0	Ki67+	 7449 17390
7132	0	0	Ki67+	 7449 17456
7133	0	0	Ki67+	 7456 17377
7134	0	0	Ki67+	 7460 17418
7135	0	0	Ki67+	 7468 17503
7136	0	0	Ki67+	 7469 17908
7137	0	0	Ki67+	 7474 17654
7138	0	0	Ki67+	 7474 17962
7139	0	0	Ki67+	 7474 18163
7140	0	0	Ki67+	 7475 17432
7141	0	0	Ki67+	 7475 17871
7142	0	0	Ki67+	 7476 17893
7143	0	0	Ki67+	 7477 17772
7144	0	0	Ki67+	 7477 18035
7145	0	0	Ki67+	 7496 17465
7146	0	0	Ki67+	 7497 17858
7147	0	0	Ki67+	 7499 17940
7148	0	0	Ki67+	 7501 18078
7149	0	0	Ki67+	 7501 18135
7150	0	0	Ki67+	 7504 17637
7151	0	0	Ki67+	 7504 17893
7152	0	0	Ki67+	 7506 17690
7153	0	0	Ki67+	 7509 17424
7154	0	0	Ki67+	 7514 17712
7155	0	0	Ki67+	 7515 17660
7156	0	0	Ki67+	 7515 17681
7157	0	0	Ki67+	 7517 18028
7158	0	0	Ki67+	 7518 17935
7159	0	0	Ki67+	 7520 17771
7160	0	0	Ki67+	 7522 17879
7161	0	0	Ki67+	 7525 17411
7162	0	0	Ki67+	 7527 17447
7163	0	0	Ki67+	 7527 17860
7164	0	0	Ki67+	 7528 18110
7165	0	0	Ki67+	 7531 17693
7166	0	0	Ki67+	 7531 17953
7167	0	0	Ki67+	 7533 18015
7168	0	0	Ki67+	 7535 18070
7169	0	0	Ki67+	 7540 17634
7170	0	0	Ki67+	 7543 17414
7171	0	0	Ki67+	 7547 17721
7172	0	0	Ki67+	 7549 17424
7173	0	0	Ki67+	 7549 17673
7174	0	0	Ki67+	 7549 18105
7175	0	0	Ki67+	 7555 17757
7176	0	0	Ki67+	 7555 17941
7177	0	0	Ki67+	 7559 17970
7178	0	0	Ki67+	 7561 18008
7179	0	0	Ki67+	 7564 17740
7180	0	0	Ki67+	 7564 18132
7181	0	0	Ki67+	 7565 17614
7182	0	0	Ki67+	 7571 17394
7183	0	0	Ki67+	 7575 17764
7184	0	0	Ki67+	 7578 17451
7185	0	0	Ki67+	 7579 17646
7186	0	0	Ki67+	 7579 18054
7187	0	0	Ki67+	 7582 17928
7188	0	0	Ki67+	 7583 17377
7189	0	0	Ki67+	 7585 17612
7190	0	0	Ki67+	 7586 18128
7191	0	0	Ki67+	 7587 17433
7192	0	0	Ki67+	 7593 17685
7193	0	0	Ki67+	 7593 17736
7194	0	0	Ki67+	 7593 17984
7195	0	0	Ki67+	 7596 17457
7196	0	0	Ki67+	 7599 17968
7197	0	0	Ki67+	 7600 17931
7198	0	0	Ki67+	 7603 17727
7199	0	0	Ki67+	 7604 17623
7200	0	0	Ki67+	 7610 18092
7201	0	0	Ki67+	 7613 17394
7202	0	0	Ki67+	 7615 17767
7203	0	0	Ki67+	 7615 18118
7204	0	0	Ki67+	 7617 17603
7205	0	0	Ki67+	 7620 17694
7206	0	0	Ki67+	 7621 17412
7207	0	0	Ki67+	 7624 17964
7208	0	0	Ki67+	 7630 17446
7209	0	0	Ki67+	 7630 17652
7210	0	0	Ki67+	 7632 17740
7211	0	0	Ki67+	 7636 17414
7212	0	0	Ki67+	 7636 18089
7213	0	0	Ki67+	 7637 17686
7214	0	0	Ki67+	 7639 18071
7215	0	0	Ki67+	 7642 17632
7216	0	0	Ki67+	 7643 17440
7217	0	0	Ki67+	 7645 17665
7218	0	0	Ki67+	 7646 17970
7219	0	0	Ki67+	 7649 17602
7220	0	0	Ki67+	 7651 17422
7221	0	0	Ki67+	 7654 17877
7222	0	0	Ki67+	 7657 17712
7223	0	0	Ki67+	 7658 17634
7224	0	0	Ki67+	 7665 18098
7225	0	0	Ki67+	 7670 17594
7226	0	0	Ki67+	 7672 17677
7227	0	0	Ki67+	 7677 17646
7228	0	0	Ki67+	 7678 17432
7229	0	0	Ki67+	 7678 17846
7230	0	0	Ki67+	 7682 17873
7231	0	0	Ki67+	 7683 17659
7232	0	0	Ki67+	 7686 17692
7233	0	0	Ki67+	 7686 17799
7234	0	0	Ki67+	 7688 17615
7235	0	0	Ki67+	 7688 18049
7236	0	0	Ki67+	 7692 17398
7237	0	0	Ki67+	 7705 17946
7238	0	0	Ki67+	 7706 17432
7239	0	0	Ki67+	 7706 17638
7240	0	0	Ki67+	 7709 17874
7241	0	0	Ki67+	 7711 17985
7242	0	0	Ki67+	 7717 17966
7243	0	0	Ki67+	 7720 17619
7244	0	0	Ki67+	 7720 17844
7245	0	0	Ki67+	 7728 17811
7246	0	0	Ki67+	 7732 17868
7247	0	0	Ki67+	 7735 17622
7248	0	0	Ki67+	 7736 17804
7249	0	0	Ki67+	 7737 17931
7250	0	0	Ki67+	 7738 17584
7251	0	0	Ki67+	 7740 17835
7252	0	0	Ki67+	 7742 17899
7253	0	0	Ki67+	 7744 17943
7254	0	0	Ki67+	 7747 17409
7255	0	0	Ki67+	 7749 18170
7256	0	0	Ki67+	 7750 17828
7257	0	0	Ki67+	 7754 18027
7258	0	0	Ki67+	 7758 17874
7259	0	0	Ki67+	 7759 17560
7260	0	0	Ki67+	 7760 17591
7261	0	0	Ki67+	 7761 17928
7262	0	0	Ki67+	 7761 18057
7263	0	0	Ki67+	 7769 17557
7264	0	0	Ki67+	 7771 17588
7265	0	0	Ki67+	 7785 18153
7266	0	0	Ki67+	 7788 17386
7267	0	0	Ki67+	 7789 17626
7268	0	0	Ki67+	 7799 18076
7269	0	0	Ki67+	 7802 17411
7270	0	0	Ki67+	 7802 18053
7271	0	0	Ki67+	 7804 17992
7272	0	0	Ki67+	 7814 17848
7273	0	0	Ki67+	 7820 17785
7274	0	0	Ki67+	 7821 18029
7275	0	0	Ki67+	 7829 17815
7276	0	0	Ki67+	 7834 17647
7277	0	0	Ki67+	 7836 17666
7278	0	0	Ki67+	 7838 18016
7279	0	0	Ki67+	 7839 17413
7280	0	0	Ki67+	 7843 17586
7281	0	0	Ki67+	 7843 17844
7282	0	0	Ki67+	 7850 17757
7283	0	0	Ki67+	 7852 17836
7284	0	0	Ki67+	 7857 17410
7285	0	0	Ki67+	 7861 17603
7286	0	0	Ki67+	 7867 17822
7287	0	0	Ki67+	 7868 17894
7288	0	0	Ki67+	 7073 18738
7289	0	0	Ki67+	 7075 18420
7290	0	0	Ki67+	 7077 18226
7291	0	0	Ki67+	 7077 18366
7292	0	0	Ki67+	 7083 18254
7293	0	0	Ki67+	 7084 18483
7294	0	0	Ki67+	 7084 18856
7295	0	0	Ki67+	 7090 18447
7296	0	0	Ki67+	 7098 18895
7297	0	0	Ki67+	 7100 18377
7298	0	0	Ki67+	 7102 18696
7299	0	0	Ki67+	 7105 18234
7300	0	0	Ki67+	 7109 18455
7301	0	0	Ki67+	 7109 18494
7302	0	0	Ki67+	 7109 18725
7303	0	0	Ki67+	 7110 18614
7304	0	0	Ki67+	 7111 18843
7305	0	0	Ki67+	 7113 18426
7306	0	0	Ki67+	 7114 18886
7307	0	0	Ki67+	 7119 18473
7308	0	0	Ki67+	 7121 18381
7309	0	0	Ki67+	 7121 18653
7310	0	0	Ki67+	 7126 18863
7311	0	0	Ki67+	 7127 18600
7312	0	0	Ki67+	 7130 18260
7313	0	0	Ki67+	 7130 18284
7314	0	0	Ki67+	 7140 18413
7315	0	0	Ki67+	 7141 18588
7316	0	0	Ki67+	 7144 18886
7317	0	0	Ki67+	 7145 18625
7318	0	0	Ki67+	 7145 18824
7319	0	0	Ki67+	 7146 18658
7320	0	0	Ki67+	 7148 18466
7321	0	0	Ki67+	 7149 18433
7322	0	0	Ki67+	 7150 18249
7323	0	0	Ki67+	 7153 18855
7324	0	0	Ki67+	 7154 18283
7325	0	0	Ki67+	 7155 18368
7326	0	0	Ki67+	 7158 18413
7327	0	0	Ki67+	 7163 18798
7328	0	0	Ki67+	 7166 18822
7329	0	0	Ki67+	 7167 18249
7330	0	0	Ki67+	 7169 18203
7331	0	0	Ki67+	 7172 18451
7332	0	0	Ki67+	 7173 18419
7333	0	0	Ki67+	 7175 18388
7334	0	0	Ki67+	 7180 18828
7335	0	0	Ki67+	 7182 18809
7336	0	0	Ki67+	 7183 18848
7337	0	0	Ki67+	 7185 18421
7338	0	0	Ki67+	 7189 18442
7339	0	0	Ki67+	 7197 18782
7340	0	0	Ki67+	 7197 18952
7341	0	0	Ki67+	 7198 18804
7342	0	0	Ki67+	 7199 18285
7343	0	0	Ki67+	 7199 18892
7344	0	0	Ki67+	 7201 18966
7345	0	0	Ki67+	 7202 18879
7346	0	0	Ki67+	 7207 18375
7347	0	0	Ki67+	 7209 18414
7348	0	0	Ki67+	 7210 18277
7349	0	0	Ki67+	 7211 18397
7350	0	0	Ki67+	 7214 18820
7351	0	0	Ki67+	 7218 18290
7352	0	0	Ki67+	 7227 18775
7353	0	0	Ki67+	 7231 18371
7354	0	0	Ki67+	 7241 18797
7355	0	0	Ki67+	 7244 18542
7356	0	0	Ki67+	 7246 18890
7357	0	0	Ki67+	 7250 18872
7358	0	0	Ki67+	 7262 18375
7359	0	0	Ki67+	 7262 18882
7360	0	0	Ki67+	 7267 18521
7361	0	0	Ki67+	 7271 18304
7362	0	0	Ki67+	 7273 18785
7363	0	0	Ki67+	 7273 18825
7364	0	0	Ki67+	 7282 18527
7365	0	0	Ki67+	 7283 18494
7366	0	0	Ki67+	 7288 18344
7367	0	0	Ki67+	 7294 18245
7368	0	0	Ki67+	 7315 18434
7369	0	0	Ki67+	 7323 18490
7370	0	0	Ki67+	 7324 18228
7371	0	0	Ki67+	 7336 18222
7372	0	0	Ki67+	 7344 18292
7373	0	0	Ki67+	 7344 18468
7374	0	0	Ki67+	 7345 18267
7375	0	0	Ki67+	 7355 18248
7376	0	0	Ki67+	 7361 18419
7377	0	0	Ki67+	 7370 18271
7378	0	0	Ki67+	 7372 18242
7379	0	0	Ki67+	 7373 18758
7380	0	0	Ki67+	 7375 18318
7381	0	0	Ki67+	 7386 18410
7382	0	0	Ki67+	 7392 18333
7383	0	0	Ki67+	 7401 18401
7384	0	0	Ki67+	 7404 18299
7385	0	0	Ki67+	 7405 18216
7386	0	0	Ki67+	 7413 18373
7387	0	0	Ki67+	 7417 18314
7388	0	0	Ki67+	 7429 18321
7389	0	0	Ki67+	 7430 18930
7390	0	0	Ki67+	 7437 18300
7391	0	0	Ki67+	 7439 18228
7392	0	0	Ki67+	 7440 18908
7393	0	0	Ki67+	 7441 18381
7394	0	0	Ki67+	 7448 18971
7395	0	0	Ki67+	 7452 18568
7396	0	0	Ki67+	 7453 18267
7397	0	0	Ki67+	 7466 18932
7398	0	0	Ki67+	 7469 18220
7399	0	0	Ki67+	 7474 18493
7400	0	0	Ki67+	 7479 18238
7401	0	0	Ki67+	 7484 18276
7402	0	0	Ki67+	 7499 18224
7403	0	0	Ki67+	 7508 18289
7404	0	0	Ki67+	 7522 18259
7405	0	0	Ki67+	 7528 18228
7406	0	0	Ki67+	 7576 18660
7407	0	0	Ki67+	 7606 18647
7408	0	0	Ki67+	 7634 18636
7409	0	0	Ki67+	 7646 18622
7410	0	0	Ki67+	 7713 18904
7411	0	0	Ki67+	 7730 18278
7412	0	0	Ki67+	 7750 18264
7413	0	0	Ki67+	 7861 18701
7414	0	0	Ki67+	 7075 19165
7415	0	0	Ki67+	 7127 19001
7416	0	0	Ki67+	 7179 19123
7417	0	0	Ki67+	 7180 19150
7418	0	0	Ki67+	 7274 19074
7419	0	0	Ki67+	 7341 19249
7420	0	0	Ki67+	 7348 19377
7421	0	0	Ki67+	 7358 19407
7422	0	0	Ki67+	 7419 18991
7423	0	0	Ki67+	 7546 19380
7424	0	0	Ki67+	 7613 19480
7425	0	0	Ki67+	 7633 19422
7426	0	0	Ki67+	 7649 19384
7427	0	0	Ki67+	 7659 19351
7428	0	0	Ki67+	 7666 19651
7429	0	0	Ki67+	 7670 19422
7430	0	0	Ki67+	 7679 19651
7431	0	0	Ki67+	 7680 19605
7432	0	0	Ki67+	 7687 19688
7433	0	0	Ki67+	 7691 19377
7434	0	0	Ki67+	 7691 19615
7435	0	0	Ki67+	 7697 19462
7436	0	0	Ki67+	 7698 19431
7437	0	0	Ki67+	 7702 19634
7438	0	0	Ki67+	 7703 19398
7439	0	0	Ki67+	 7712 19758
7440	0	0	Ki67+	 7716 19582
7441	0	0	Ki67+	 7718 19420
7442	0	0	Ki67+	 7726 19445
7443	0	0	Ki67+	 7727 19595
7444	0	0	Ki67+	 7727 19661
7445	0	0	Ki67+	 7730 19574
7446	0	0	Ki67+	 7733 19361
7447	0	0	Ki67+	 7733 19387
7448	0	0	Ki67+	 7739 19516
7449	0	0	Ki67+	 7739 19720
7450	0	0	Ki67+	 7741 19591
7451	0	0	Ki67+	 7742 19764
7452	0	0	Ki67+	 7743 19623
7453	0	0	Ki67+	 7747 19650
7454	0	0	Ki67+	 7757 19556
7455	0	0	Ki67+	 7764 19676
7456	0	0	Ki67+	 7765 19690
7457	0	0	Ki67+	 7769 19487
7458	0	0	Ki67+	 7771 19608
7459	0	0	Ki67+	 7773 19712
7460	0	0	Ki67+	 7774 19758
7461	0	0	Ki67+	 7776 19563
7462	0	0	Ki67+	 7776 19656
7463	0	0	Ki67+	 7778 19677
7464	0	0	Ki67+	 7786 19726
7465	0	0	Ki67+	 7788 19523
7466	0	0	Ki67+	 7791 19481
7467	0	0	Ki67+	 7791 19769
7468	0	0	Ki67+	 7793 19167
7469	0	0	Ki67+	 7793 19740
7470	0	0	Ki67+	 7794 19669
7471	0	0	Ki67+	 7797 19594
7472	0	0	Ki67+	 7799 19691
7473	0	0	Ki67+	 7803 19642
7474	0	0	Ki67+	 7805 19563
7475	0	0	Ki67+	 7813 19693
7476	0	0	Ki67+	 7816 19773
7477	0	0	Ki67+	 7819 19328
7478	0	0	Ki67+	 7819 19397
7479	0	0	Ki67+	 7819 19492
7480	0	0	Ki67+	 7820 19732
7481	0	0	Ki67+	 7823 19661
7482	0	0	Ki67+	 7826 19371
7483	0	0	Ki67+	 7827 19613
7484	0	0	Ki67+	 7828 19708
7485	0	0	Ki67+	 7829 19530
7486	0	0	Ki67+	 7829 19765
7487	0	0	Ki67+	 7833 19574
7488	0	0	Ki67+	 7836 19338
7489	0	0	Ki67+	 7840 19718
7490	0	0	Ki67+	 7843 19742
7491	0	0	Ki67+	 7845 19518
7492	0	0	Ki67+	 7846 19674
7493	0	0	Ki67+	 7849 19555
7494	0	0	Ki67+	 7850 19385
7495	0	0	Ki67+	 7850 19495
7496	0	0	Ki67+	 7857 19718
7497	0	0	Ki67+	 7858 19623
7498	0	0	Ki67+	 7864 19250
7499	0	0	Ki67+	 7864 19518
7500	0	0	Ki67+	 7866 19162
7501	0	0	Ki67+	 7871 19656
7502	0	0	Ki67+	 7085 19915
7503	0	0	Ki67+	 7093 19798
7504	0	0	Ki67+	 7184 19975
7505	0	0	Ki67+	 7213 20457
7506	0	0	Ki67+	 7230 20350
7507	0	0	Ki67+	 7247 20161
7508	0	0	Ki67+	 7454 20215
7509	0	0	Ki67+	 7459 20183
7510	0	0	Ki67+	 7463 20567
7511	0	0	Ki67+	 7478 20269
7512	0	0	Ki67+	 7506 19971
7513	0	0	Ki67+	 7516 20456
7514	0	0	Ki67+	 7520 20513
7515	0	0	Ki67+	 7542 20531
7516	0	0	Ki67+	 7544 20441
7517	0	0	Ki67+	 7558 20438
7518	0	0	Ki67+	 7566 20499
7519	0	0	Ki67+	 7574 20471
7520	0	0	Ki67+	 7574 20516
7521	0	0	Ki67+	 7588 20457
7522	0	0	Ki67+	 7590 20533
7523	0	0	Ki67+	 7596 20480
7524	0	0	Ki67+	 7601 20465
7525	0	0	Ki67+	 7602 20497
7526	0	0	Ki67+	 7610 20521
7527	0	0	Ki67+	 7616 20507
7528	0	0	Ki67+	 7625 20474
7529	0	0	Ki67+	 7625 20522
7530	0	0	Ki67+	 7639 20476
7531	0	0	Ki67+	 7643 20520
7532	0	0	Ki67+	 7655 20459
7533	0	0	Ki67+	 7659 20526
7534	0	0	Ki67+	 7660 20501
7535	0	0	Ki67+	 7675 20453
7536	0	0	Ki67+	 7676 20502
7537	0	0	Ki67+	 7679 20465
7538	0	0	Ki67+	 7699 20470
7539	0	0	Ki67+	 7710 19918
7540	0	0	Ki67+	 7710 20503
7541	0	0	Ki67+	 7720 19934
7542	0	0	Ki67+	 7725 20476
7543	0	0	Ki67+	 7729 20446
7544	0	0	Ki67+	 7743 19788
7545	0	0	Ki67+	 7745 20506
7546	0	0	Ki67+	 7754 20470
7547	0	0	Ki67+	 7755 19951
7548	0	0	Ki67+	 7757 20424
7549	0	0	Ki67+	 7770 19806
7550	0	0	Ki67+	 7776 20483
7551	0	0	Ki67+	 7778 20394
7552	0	0	Ki67+	 7779 20041
7553	0	0	Ki67+	 7780 19943
7554	0	0	Ki67+	 7786 20467
7555	0	0	Ki67+	 7786 20565
7556	0	0	Ki67+	 7787 20376
7557	0	0	Ki67+	 7790 19806
7558	0	0	Ki67+	 7795 20088
7559	0	0	Ki67+	 7798 20469
7560	0	0	Ki67+	 7799 19987
7561	0	0	Ki67+	 7800 19814
7562	0	0	Ki67+	 7804 19782
7563	0	0	Ki67+	 7804 20446
7564	0	0	Ki67+	 7822 19950
7565	0	0	Ki67+	 7824 19795
7566	0	0	Ki67+	 7825 20571
7567	0	0	Ki67+	 7826 20438
7568	0	0	Ki67+	 7829 20188
7569	0	0	Ki67+	 7836 20445
7570	0	0	Ki67+	 7838 20059
7571	0	0	Ki67+	 7839 19968
7572	0	0	Ki67+	 7839 20431
7573	0	0	Ki67+	 7840 19825
7574	0	0	Ki67+	 7847 19993
7575	0	0	Ki67+	 7853 20412
7576	0	0	Ki67+	 7854 20035
7577	0	0	Ki67+	 7860 20054
7578	0	0	Ki67+	 7861 19781
7579	0	0	Ki67+	 7870 20314
7580	0	0	Ki67+	 7128 20979
7581	0	0	Ki67+	 7180 20793
7582	0	0	Ki67+	 7181 20816
7583	0	0	Ki67+	 7185 20736
7584	0	0	Ki67+	 7187 20711
7585	0	0	Ki67+	 7190 20753
7586	0	0	Ki67+	 7190 20913
7587	0	0	Ki67+	 7190 20939
7588	0	0	Ki67+	 7194 20695
7589	0	0	Ki67+	 7200 20660
7590	0	0	Ki67+	 7201 20675
7591	0	0	Ki67+	 7205 20852
7592	0	0	Ki67+	 7207 20759
7593	0	0	Ki67+	 7213 20739
7594	0	0	Ki67+	 7213 20941
7595	0	0	Ki67+	 7215 20685
7596	0	0	Ki67+	 7218 20722
7597	0	0	Ki67+	 7220 20903
7598	0	0	Ki67+	 7231 20764
7599	0	0	Ki67+	 7231 20782
7600	0	0	Ki67+	 7242 20851
7601	0	0	Ki67+	 7266 20890
7602	0	0	Ki67+	 7304 21089
7603	0	0	Ki67+	 7306 21057
7604	0	0	Ki67+	 7313 21082
7605	0	0	Ki67+	 7332 21157
7606	0	0	Ki67+	 7346 21192
7607	0	0	Ki67+	 7408 20780
7608	0	0	Ki67+	 7507 21333
7609	0	0	Ki67+	 7580 21087
7610	0	0	Ki67+	 7608 20682
7611	0	0	Ki67+	 7668 20678
7612	0	0	Ki67+	 7673 21237
7613	0	0	Ki67+	 7681 20747
7614	0	0	Ki67+	 7683 20893
7615	0	0	Ki67+	 7690 20662
7616	0	0	Ki67+	 7693 20881
7617	0	0	Ki67+	 7693 20922
7618	0	0	Ki67+	 7698 21311
7619	0	0	Ki67+	 7700 20717
7620	0	0	Ki67+	 7700 21346
7621	0	0	Ki67+	 7701 21328
7622	0	0	Ki67+	 7705 20777
7623	0	0	Ki67+	 7708 20758
7624	0	0	Ki67+	 7709 20905
7625	0	0	Ki67+	 7711 21349
7626	0	0	Ki67+	 7712 20630
7627	0	0	Ki67+	 7713 20983
7628	0	0	Ki67+	 7715 20656
7629	0	0	Ki67+	 7717 21283
7630	0	0	Ki67+	 7718 20935
7631	0	0	Ki67+	 7729 21338
7632	0	0	Ki67+	 7729 21355
7633	0	0	Ki67+	 7739 20828
7634	0	0	Ki67+	 7740 20641
7635	0	0	Ki67+	 7740 20918
7636	0	0	Ki67+	 7742 21307
7637	0	0	Ki67+	 7746 20942
7638	0	0	Ki67+	 7755 20626
7639	0	0	Ki67+	 7756 20874
7640	0	0	Ki67+	 7756 21222
7641	0	0	Ki67+	 7758 20588
7642	0	0	Ki67+	 7761 20992
7643	0	0	Ki67+	 7762 21198
7644	0	0	Ki67+	 7767 20956
7645	0	0	Ki67+	 7768 20910
7646	0	0	Ki67+	 7770 20821
7647	0	0	Ki67+	 7771 21186
7648	0	0	Ki67+	 7773 20737
7649	0	0	Ki67+	 7773 20930
7650	0	0	Ki67+	 7773 21250
7651	0	0	Ki67+	 7774 20600
7652	0	0	Ki67+	 7776 21149
7653	0	0	Ki67+	 7777 21222
7654	0	0	Ki67+	 7778 20874
7655	0	0	Ki67+	 7783 20861
7656	0	0	Ki67+	 7785 20752
7657	0	0	Ki67+	 7787 21238
7658	0	0	Ki67+	 7789 20850
7659	0	0	Ki67+	 7790 21191
7660	0	0	Ki67+	 7792 20911
7661	0	0	Ki67+	 7793 20732
7662	0	0	Ki67+	 7793 21065
7663	0	0	Ki67+	 7793 21157
7664	0	0	Ki67+	 7795 20786
7665	0	0	Ki67+	 7798 20587
7666	0	0	Ki67+	 7798 21132
7667	0	0	Ki67+	 7798 21170
7668	0	0	Ki67+	 7799 21083
7669	0	0	Ki67+	 7801 21183
7670	0	0	Ki67+	 7806 20932
7671	0	0	Ki67+	 7808 20899
7672	0	0	Ki67+	 7811 21217
7673	0	0	Ki67+	 7812 20583
7674	0	0	Ki67+	 7814 21054
7675	0	0	Ki67+	 7820 20845
7676	0	0	Ki67+	 7823 20603
7677	0	0	Ki67+	 7824 20879
7678	0	0	Ki67+	 7824 21098
7679	0	0	Ki67+	 7826 21156
7680	0	0	Ki67+	 7830 20587
7681	0	0	Ki67+	 7832 20834
7682	0	0	Ki67+	 7833 21329
7683	0	0	Ki67+	 7836 21129
7684	0	0	Ki67+	 7837 20926
7685	0	0	Ki67+	 7838 21368
7686	0	0	Ki67+	 7839 20763
7687	0	0	Ki67+	 7840 21195
7688	0	0	Ki67+	 7841 20743
7689	0	0	Ki67+	 7841 21028
7690	0	0	Ki67+	 7842 20800
7691	0	0	Ki67+	 7844 20583
7692	0	0	Ki67+	 7850 21066
7693	0	0	Ki67+	 7854 21138
7694	0	0	Ki67+	 7857 20603
7695	0	0	Ki67+	 7858 20854
7696	0	0	Ki67+	 7862 20816
7697	0	0	Ki67+	 7865 21052
7698	0	0	Ki67+	 7868 21030
7699	0	0	Ki67+	 7871 20870
7700	0	0	Ki67+	 7080 21904
7701	0	0	Ki67+	 7081 22015
7702	0	0	Ki67+	 7082 22084
7703	0	0	Ki67+	 7084 21878
7704	0	0	Ki67+	 7088 22071
7705	0	0	Ki67+	 7094 22028
7706	0	0	Ki67+	 7100 21843
7707	0	0	Ki67+	 7106 21884
7708	0	0	Ki67+	 7115 21968
7709	0	0	Ki67+	 7118 21878
7710	0	0	Ki67+	 7122 22011
7711	0	0	Ki67+	 7125 21816
7712	0	0	Ki67+	 7137 21975
7713	0	0	Ki67+	 7141 21669
7714	0	0	Ki67+	 7145 21870
7715	0	0	Ki67+	 7197 21387
7716	0	0	Ki67+	 7207 21463
7717	0	0	Ki67+	 7457 21542
7718	0	0	Ki67+	 7474 22119
7719	0	0	Ki67+	 7506 22139
7720	0	0	Ki67+	 7539 22038
7721	0	0	Ki67+	 7543 21401
7722	0	0	Ki67+	 7616 21962
7723	0	0	Ki67+	 7621 21937
7724	0	0	Ki67+	 7621 22009
7725	0	0	Ki67+	 7622 21992
7726	0	0	Ki67+	 7634 22044
7727	0	0	Ki67+	 7635 21875
7728	0	0	Ki67+	 7635 21951
7729	0	0	Ki67+	 7641 21761
7730	0	0	Ki67+	 7641 22015
7731	0	0	Ki67+	 7642 21783
7732	0	0	Ki67+	 7643 21927
7733	0	0	Ki67+	 7647 22092
7734	0	0	Ki67+	 7648 21980
7735	0	0	Ki67+	 7652 21886
7736	0	0	Ki67+	 7654 22074
7737	0	0	Ki67+	 7656 21762
7738	0	0	Ki67+	 7663 21657
7739	0	0	Ki67+	 7667 21835
7740	0	0	Ki67+	 7667 21906
7741	0	0	Ki67+	 7669 22124
7742	0	0	Ki67+	 7671 21798
7743	0	0	Ki67+	 7672 21952
7744	0	0	Ki67+	 7674 21664
7745	0	0	Ki67+	 7674 21865
7746	0	0	Ki67+	 7676 22145
7747	0	0	Ki67+	 7678 22095
7748	0	0	Ki67+	 7681 21919
7749	0	0	Ki67+	 7681 22049
7750	0	0	Ki67+	 7682 21765
7751	0	0	Ki67+	 7682 22109
7752	0	0	Ki67+	 7688 21862
7753	0	0	Ki67+	 7694 21836
7754	0	0	Ki67+	 7700 21890
7755	0	0	Ki67+	 7705 21797
7756	0	0	Ki67+	 7712 22097
7757	0	0	Ki67+	 7714 22163
7758	0	0	Ki67+	 7715 21863
7759	0	0	Ki67+	 7721 21813
7760	0	0	Ki67+	 7723 21799
7761	0	0	Ki67+	 7724 21407
7762	0	0	Ki67+	 7725 21960
7763	0	0	Ki67+	 7734 21843
7764	0	0	Ki67+	 7735 21861
7765	0	0	Ki67+	 7742 21450
7766	0	0	Ki67+	 7744 21399
7767	0	0	Ki67+	 7752 21998
7768	0	0	Ki67+	 7759 21974
7769	0	0	Ki67+	 7762 21829
7770	0	0	Ki67+	 7764 21475
7771	0	0	Ki67+	 7764 21813
7772	0	0	Ki67+	 7769 21431
7773	0	0	Ki67+	 7770 22073
7774	0	0	Ki67+	 7772 21958
7775	0	0	Ki67+	 7780 22159
7776	0	0	Ki67+	 7781 21423
7777	0	0	Ki67+	 7787 21554
7778	0	0	Ki67+	 7789 21387
7779	0	0	Ki67+	 7789 21945
7780	0	0	Ki67+	 7792 21603
7781	0	0	Ki67+	 7794 21588
7782	0	0	Ki67+	 7797 21665
7783	0	0	Ki67+	 7798 21484
7784	0	0	Ki67+	 7800 21677
7785	0	0	Ki67+	 7802 21941
7786	0	0	Ki67+	 7811 22130
7787	0	0	Ki67+	 7813 21609
7788	0	0	Ki67+	 7816 21584
7789	0	0	Ki67+	 7824 21513
7790	0	0	Ki67+	 7824 21947
7791	0	0	Ki67+	 7826 21580
7792	0	0	Ki67+	 7831 21444
7793	0	0	Ki67+	 7833 21969
7794	0	0	Ki67+	 7835 21544
7795	0	0	Ki67+	 7836 21410
7796	0	0	Ki67+	 7836 22083
7797	0	0	Ki67+	 7841 21636
7798	0	0	Ki67+	 7843 21678
7799	0	0	Ki67+	 7843 21938
7800	0	0	Ki67+	 7846 21454
7801	0	0	Ki67+	 7848 21694
7802	0	0	Ki67+	 7850 22064
7803	0	0	Ki67+	 7851 21918
7804	0	0	Ki67+	 7860 21546
7805	0	0	Ki67+	 7861 21949
7806	0	0	Ki67+	 7864 22085
7807	0	0	Ki67+	 7866 22009
7808	0	0	Ki67+	 7869 21488
7809	0	0	Ki67+	 7869 21588
7810	0	0	Ki67+	 7869 21934
7811	0	0	Ki67+	 7869 21958
7812	0	0	Ki67+	 7074 22584
7813	0	0	Ki67+	 7078 22730
7814	0	0	Ki67+	 7082 22707
7815	0	0	Ki67+	 7082 22833
7816	0	0	Ki67+	 7089 22858
7817	0	0	Ki67+	 7096 22418
7818	0	0	Ki67+	 7101 22549
7819	0	0	Ki67+	 7107 22716
7820	0	0	Ki67+	 7113 22652
7821	0	0	Ki67+	 7113 22949
7822	0	0	Ki67+	 7116 22882
7823	0	0	Ki67+	 7119 22681
7824	0	0	Ki67+	 7121 22895
7825	0	0	Ki67+	 7122 22612
7826	0	0	Ki67+	 7128 22554
7827	0	0	Ki67+	 7128 22648
7828	0	0	Ki67+	 7129 22697
7829	0	0	Ki67+	 7134 22844
7830	0	0	Ki67+	 7134 22959
7831	0	0	Ki67+	 7139 22917
7832	0	0	Ki67+	 7144 22968
7833	0	0	Ki67+	 7150 22933
7834	0	0	Ki67+	 7156 22975
7835	0	0	Ki67+	 7163 22920
7836	0	0	Ki67+	 7177 22954
7837	0	0	Ki67+	 7188 22931
7838	0	0	Ki67+	 7195 22902
7839	0	0	Ki67+	 7258 22957
7840	0	0	Ki67+	 7259 22365
7841	0	0	Ki67+	 7287 22851
7842	0	0	Ki67+	 7297 22860
7843	0	0	Ki67+	 7397 22640
7844	0	0	Ki67+	 7401 22375
7845	0	0	Ki67+	 7458 22844
7846	0	0	Ki67+	 7490 22183
7847	0	0	Ki67+	 7524 22781
7848	0	0	Ki67+	 7527 22792
7849	0	0	Ki67+	 7630 22675
7850	0	0	Ki67+	 7675 22190
7851	0	0	Ki67+	 7687 22195
7852	0	0	Ki67+	 7702 22225
7853	0	0	Ki67+	 7708 22201
7854	0	0	Ki67+	 7718 22264
7855	0	0	Ki67+	 7721 22285
7856	0	0	Ki67+	 7734 22192
7857	0	0	Ki67+	 7734 22250
7858	0	0	Ki67+	 7740 22277
7859	0	0	Ki67+	 7741 22217
7860	0	0	Ki67+	 7741 22313
7861	0	0	Ki67+	 7753 22178
7862	0	0	Ki67+	 7755 22258
7863	0	0	Ki67+	 7756 22213
7864	0	0	Ki67+	 7767 22191
7865	0	0	Ki67+	 7768 22289
7866	0	0	Ki67+	 7773 22253
7867	0	0	Ki67+	 7781 22350
7868	0	0	Ki67+	 7782 22226
7869	0	0	Ki67+	 7783 22304
7870	0	0	Ki67+	 7784 22423
7871	0	0	Ki67+	 7788 22406
7872	0	0	Ki67+	 7790 22177
7873	0	0	Ki67+	 7801 22369
7874	0	0	Ki67+	 7806 22313
7875	0	0	Ki67+	 7811 22610
7876	0	0	Ki67+	 7812 22423
7877	0	0	Ki67+	 7813 22199
7878	0	0	Ki67+	 7813 22270
7879	0	0	Ki67+	 7813 22284
7880	0	0	Ki67+	 7818 22228
7881	0	0	Ki67+	 7824 22381
7882	0	0	Ki67+	 7827 22246
7883	0	0	Ki67+	 7828 22340
7884	0	0	Ki67+	 7828 22434
7885	0	0	Ki67+	 7832 22220
7886	0	0	Ki67+	 7835 22460
7887	0	0	Ki67+	 7837 22260
7888	0	0	Ki67+	 7837 22376
7889	0	0	Ki67+	 7840 22316
7890	0	0	Ki67+	 7844 22411
7891	0	0	Ki67+	 7855 22358
7892	0	0	Ki67+	 7855 22451
7893	0	0	Ki67+	 7859 22762
7894	0	0	Ki67+	 7860 22301
7895	0	0	Ki67+	 7860 22475
7896	0	0	Ki67+	 7865 22811
7897	0	0	Ki67+	 7867 22351
7898	0	0	Ki67+	 7868 22925
7899	0	0	Ki67+	 7871 22731
7900	0	0	Ki67+	 7077 23748
7901	0	0	Ki67+	 7078 23429
7902	0	0	Ki67+	 7078 23448
7903	0	0	Ki67+	 7080 23066
7904	0	0	Ki67+	 7087 23485
7905	0	0	Ki67+	 7091 23444
7906	0	0	Ki67+	 7095 23457
7907	0	0	Ki67+	 7098 23015
7908	0	0	Ki67+	 7100 23436
7909	0	0	Ki67+	 7115 23030
7910	0	0	Ki67+	 7125 23011
7911	0	0	Ki67+	 7135 22991
7912	0	0	Ki67+	 7141 23711
7913	0	0	Ki67+	 7144 23019
7914	0	0	Ki67+	 7151 23004
7915	0	0	Ki67+	 7163 23724
7916	0	0	Ki67+	 7165 22983
7917	0	0	Ki67+	 7173 22992
7918	0	0	Ki67+	 7175 23690
7919	0	0	Ki67+	 7181 23714
7920	0	0	Ki67+	 7182 23755
7921	0	0	Ki67+	 7183 23737
7922	0	0	Ki67+	 7201 23702
7923	0	0	Ki67+	 7209 23669
7924	0	0	Ki67+	 7209 23738
7925	0	0	Ki67+	 7209 23768
7926	0	0	Ki67+	 7223 23653
7927	0	0	Ki67+	 7231 23456
7928	0	0	Ki67+	 7234 23733
7929	0	0	Ki67+	 7237 23752
7930	0	0	Ki67+	 7239 23686
7931	0	0	Ki67+	 7266 23659
7932	0	0	Ki67+	 7272 23769
7933	0	0	Ki67+	 7275 23621
7934	0	0	Ki67+	 7276 23633
7935	0	0	Ki67+	 7282 23230
7936	0	0	Ki67+	 7292 23626
7937	0	0	Ki67+	 7293 23646
7938	0	0	Ki67+	 7297 23612
7939	0	0	Ki67+	 7318 23744
7940	0	0	Ki67+	 7341 23775
7941	0	0	Ki67+	 7343 23747
7942	0	0	Ki67+	 7344 23728
7943	0	0	Ki67+	 7356 23705
7944	0	0	Ki67+	 7358 23654
7945	0	0	Ki67+	 7360 23762
7946	0	0	Ki67+	 7362 23679
7947	0	0	Ki67+	 7365 23729
7948	0	0	Ki67+	 7367 23706
7949	0	0	Ki67+	 7397 23050
7950	0	0	Ki67+	 7453 23361
7951	0	0	Ki67+	 7552 23555
7952	0	0	Ki67+	 7590 23770
7953	0	0	Ki67+	 7595 23599
7954	0	0	Ki67+	 7617 23772
7955	0	0	Ki67+	 7703 23506
7956	0	0	Ki67+	 7723 23562
7957	0	0	Ki67+	 7725 23531
7958	0	0	Ki67+	 7741 23562
7959	0	0	Ki67+	 7754 23532
7960	0	0	Ki67+	 7765 23098
7961	0	0	Ki67+	 7777 23507
7962	0	0	Ki67+	 7777 23585
7963	0	0	Ki67+	 7785 23650
7964	0	0	Ki67+	 7789 23551
7965	0	0	Ki67+	 7791 23609
7966	0	0	Ki67+	 7801 23570
7967	0	0	Ki67+	 7803 23589
7968	0	0	Ki67+	 7806 23064
7969	0	0	Ki67+	 7822 23348
7970	0	0	Ki67+	 7822 23744
7971	0	0	Ki67+	 7824 23526
7972	0	0	Ki67+	 7827 23560
7973	0	0	Ki67+	 7830 23572
7974	0	0	Ki67+	 7852 23679
7975	0	0	Ki67+	 7854 23558
7976	0	0	Ki67+	 7855 23705
7977	0	0	Ki67+	 7858 23532
7978	0	0	Ki67+	 7862 23663
7979	0	0	Ki67+	 7868 23589
7980	0	0	Ki67+	 7869 23507
7981	0	0	Ki67+	 7073 24086
7982	0	0	Ki67+	 7073 24333
7983	0	0	Ki67+	 7074 24058
7984	0	0	Ki67+	 7074 24572
7985	0	0	Ki67+	 7083 23780
7986	0	0	Ki67+	 7086 24165
7987	0	0	Ki67+	 7091 24426
7988	0	0	Ki67+	 7093 24336
7989	0	0	Ki67+	 7094 24503
7990	0	0	Ki67+	 7095 24205
7991	0	0	Ki67+	 7097 24011
7992	0	0	Ki67+	 7097 24562
7993	0	0	Ki67+	 7099 24168
7994	0	0	Ki67+	 7110 24193
7995	0	0	Ki67+	 7110 24422
7996	0	0	Ki67+	 7113 24491
7997	0	0	Ki67+	 7118 24449
7998	0	0	Ki67+	 7122 24013
7999	0	0	Ki67+	 7122 24336
8000	0	0	Ki67+	 7128 24555
8001	0	0	Ki67+	 7130 24358
8002	0	0	Ki67+	 7130 24387
8003	0	0	Ki67+	 7130 24449
8004	0	0	Ki67+	 7131 24402
8005	0	0	Ki67+	 7132 24494
8006	0	0	Ki67+	 7135 23989
8007	0	0	Ki67+	 7136 24162
8008	0	0	Ki67+	 7145 24419
8009	0	0	Ki67+	 7145 24433
8010	0	0	Ki67+	 7147 24485
8011	0	0	Ki67+	 7151 24332
8012	0	0	Ki67+	 7154 23777
8013	0	0	Ki67+	 7157 23983
8014	0	0	Ki67+	 7157 24386
8015	0	0	Ki67+	 7157 24413
8016	0	0	Ki67+	 7166 24147
8017	0	0	Ki67+	 7166 24362
8018	0	0	Ki67+	 7168 23781
8019	0	0	Ki67+	 7172 24447
8020	0	0	Ki67+	 7172 24539
8021	0	0	Ki67+	 7173 23977
8022	0	0	Ki67+	 7173 24421
8023	0	0	Ki67+	 7174 24334
8024	0	0	Ki67+	 7184 24351
8025	0	0	Ki67+	 7186 24123
8026	0	0	Ki67+	 7188 23819
8027	0	0	Ki67+	 7191 24389
8028	0	0	Ki67+	 7192 23981
8029	0	0	Ki67+	 7200 24366
8030	0	0	Ki67+	 7204 23821
8031	0	0	Ki67+	 7205 23840
8032	0	0	Ki67+	 7206 24236
8033	0	0	Ki67+	 7209 24099
8034	0	0	Ki67+	 7214 23788
8035	0	0	Ki67+	 7222 23980
8036	0	0	Ki67+	 7222 24063
8037	0	0	Ki67+	 7226 23834
8038	0	0	Ki67+	 7227 23813
8039	0	0	Ki67+	 7237 24014
8040	0	0	Ki67+	 7248 23802
8041	0	0	Ki67+	 7248 24063
8042	0	0	Ki67+	 7249 24000
8043	0	0	Ki67+	 7252 23790
8044	0	0	Ki67+	 7256 23813
8045	0	0	Ki67+	 7256 24033
8046	0	0	Ki67+	 7260 24008
8047	0	0	Ki67+	 7268 23966
8048	0	0	Ki67+	 7276 24005
8049	0	0	Ki67+	 7282 23800
8050	0	0	Ki67+	 7290 23784
8051	0	0	Ki67+	 7291 23814
8052	0	0	Ki67+	 7301 23965
8053	0	0	Ki67+	 7358 23925
8054	0	0	Ki67+	 7373 24096
8055	0	0	Ki67+	 7390 24283
8056	0	0	Ki67+	 7407 24333
8057	0	0	Ki67+	 7558 24165
8058	0	0	Ki67+	 7567 23869
8059	0	0	Ki67+	 7612 23799
8060	0	0	Ki67+	 7642 24092
8061	0	0	Ki67+	 7644 23816
8062	0	0	Ki67+	 7664 23806
8063	0	0	Ki67+	 7667 23892
8064	0	0	Ki67+	 7696 23984
8065	0	0	Ki67+	 7738 24009
8066	0	0	Ki67+	 7756 23967
8067	0	0	Ki67+	 7763 23985
8068	0	0	Ki67+	 7782 23977
8069	0	0	Ki67+	 7784 23931
8070	0	0	Ki67+	 7793 23847
8071	0	0	Ki67+	 7810 24474
8072	0	0	Ki67+	 7812 23906
8073	0	0	Ki67+	 7817 23962
8074	0	0	Ki67+	 7817 24007
8075	0	0	Ki67+	 7818 23804
8076	0	0	Ki67+	 7818 24283
8077	0	0	Ki67+	 7823 23986
8078	0	0	Ki67+	 7826 23867
8079	0	0	Ki67+	 7833 23780
8080	0	0	Ki67+	 7834 23837
8081	0	0	Ki67+	 7835 24522
8082	0	0	Ki67+	 7841 23962
8083	0	0	Ki67+	 7843 23941
8084	0	0	Ki67+	 7847 23907
8085	0	0	Ki67+	 7849 23801
8086	0	0	Ki67+	 7849 23880
8087	0	0	Ki67+	 7849 23990
8088	0	0	Ki67+	 7854 24484
8089	0	0	Ki67+	 7857 24016
8090	0	0	Ki67+	 7860 23950
8091	0	0	Ki67+	 7860 23971
8092	0	0	Ki67+	 7861 23837
8093	0	0	Ki67+	 7865 23821
8094	0	0	Ki67+	 7074 24791
8095	0	0	Ki67+	 7080 24771
8096	0	0	Ki67+	 7089 24731
8097	0	0	Ki67+	 7092 24765
8098	0	0	Ki67+	 7094 24751
8099	0	0	Ki67+	 7097 24582
8100	0	0	Ki67+	 7101 25021
8101	0	0	Ki67+	 7106 24748
8102	0	0	Ki67+	 7110 24696
8103	0	0	Ki67+	 7122 24699
8104	0	0	Ki67+	 7135 24593
8105	0	0	Ki67+	 7146 24635
8106	0	0	Ki67+	 7166 24661
8107	0	0	Ki67+	 7175 24934
8108	0	0	Ki67+	 7179 25291
8109	0	0	Ki67+	 7180 25128
8110	0	0	Ki67+	 7407 25312
8111	0	0	Ki67+	 7420 25216
8112	0	0	Ki67+	 7442 25204
8113	0	0	Ki67+	 7481 24885
8114	0	0	Ki67+	 7500 25268
8115	0	0	Ki67+	 7541 25216
8116	0	0	Ki67+	 7577 24943
8117	0	0	Ki67+	 7587 25033
8118	0	0	Ki67+	 7628 25035
8119	0	0	Ki67+	 7639 24802
8120	0	0	Ki67+	 7672 25105
8121	0	0	Ki67+	 7680 25116
8122	0	0	Ki67+	 7717 25002
8123	0	0	Ki67+	 7730 25021
8124	0	0	Ki67+	 7735 24994
8125	0	0	Ki67+	 7745 24800
8126	0	0	Ki67+	 7747 25013
8127	0	0	Ki67+	 7757 25086
8128	0	0	Ki67+	 7761 24984
8129	0	0	Ki67+	 7762 24624
8130	0	0	Ki67+	 7775 25078
8131	0	0	Ki67+	 7778 25110
8132	0	0	Ki67+	 7801 25101
8133	0	0	Ki67+	 7811 24700
8134	0	0	Ki67+	 7818 25114
8135	0	0	Ki67+	 7819 24945
8136	0	0	Ki67+	 7822 25049
8137	0	0	Ki67+	 7823 25026
8138	0	0	Ki67+	 7823 25083
8139	0	0	Ki67+	 7830 24923
8140	0	0	Ki67+	 7845 25119
8141	0	0	Ki67+	 7846 25091
8142	0	0	Ki67+	 7847 24966
8143	0	0	Ki67+	 7855 24904
8144	0	0	Ki67+	 7868 24940
8145	0	0	Ki67+	 7081 25573
8146	0	0	Ki67+	 7083 26067
8147	0	0	Ki67+	 7087 25872
8148	0	0	Ki67+	 7088 26146
8149	0	0	Ki67+	 7089 25646
8150	0	0	Ki67+	 7090 25966
8151	0	0	Ki67+	 7092 26108
8152	0	0	Ki67+	 7099 25572
8153	0	0	Ki67+	 7102 25780
8154	0	0	Ki67+	 7104 25934
8155	0	0	Ki67+	 7105 25699
8156	0	0	Ki67+	 7106 26101
8157	0	0	Ki67+	 7118 26136
8158	0	0	Ki67+	 7120 26076
8159	0	0	Ki67+	 7124 26045
8160	0	0	Ki67+	 7125 26114
8161	0	0	Ki67+	 7126 25775
8162	0	0	Ki67+	 7129 26166
8163	0	0	Ki67+	 7136 25692
8164	0	0	Ki67+	 7136 26135
8165	0	0	Ki67+	 7138 25992
8166	0	0	Ki67+	 7141 26155
8167	0	0	Ki67+	 7146 26061
8168	0	0	Ki67+	 7150 26167
8169	0	0	Ki67+	 7154 25973
8170	0	0	Ki67+	 7156 26090
8171	0	0	Ki67+	 7159 25765
8172	0	0	Ki67+	 7159 26007
8173	0	0	Ki67+	 7159 26028
8174	0	0	Ki67+	 7167 25732
8175	0	0	Ki67+	 7173 25957
8176	0	0	Ki67+	 7175 25999
8177	0	0	Ki67+	 7175 26041
8178	0	0	Ki67+	 7177 26056
8179	0	0	Ki67+	 7179 25731
8180	0	0	Ki67+	 7182 25975
8181	0	0	Ki67+	 7190 25930
8182	0	0	Ki67+	 7192 26042
8183	0	0	Ki67+	 7194 26012
8184	0	0	Ki67+	 7195 25746
8185	0	0	Ki67+	 7195 26168
8186	0	0	Ki67+	 7197 26026
8187	0	0	Ki67+	 7198 25917
8188	0	0	Ki67+	 7199 25958
8189	0	0	Ki67+	 7207 25944
8190	0	0	Ki67+	 7207 26069
8191	0	0	Ki67+	 7208 25878
8192	0	0	Ki67+	 7209 26128
8193	0	0	Ki67+	 7211 25991
8194	0	0	Ki67+	 7214 26030
8195	0	0	Ki67+	 7214 26052
8196	0	0	Ki67+	 7220 25893
8197	0	0	Ki67+	 7220 26009
8198	0	0	Ki67+	 7221 25910
8199	0	0	Ki67+	 7226 26096
8200	0	0	Ki67+	 7227 26050
8201	0	0	Ki67+	 7228 25980
8202	0	0	Ki67+	 7232 26125
8203	0	0	Ki67+	 7234 25866
8204	0	0	Ki67+	 7234 25938
8205	0	0	Ki67+	 7235 25908
8206	0	0	Ki67+	 7239 25951
8207	0	0	Ki67+	 7240 25771
8208	0	0	Ki67+	 7245 26045
8209	0	0	Ki67+	 7249 25859
8210	0	0	Ki67+	 7250 25914
8211	0	0	Ki67+	 7252 25983
8212	0	0	Ki67+	 7253 26075
8213	0	0	Ki67+	 7254 25843
8214	0	0	Ki67+	 7255 25899
8215	0	0	Ki67+	 7255 25950
8216	0	0	Ki67+	 7255 26025
8217	0	0	Ki67+	 7256 25702
8218	0	0	Ki67+	 7256 25879
8219	0	0	Ki67+	 7268 26005
8220	0	0	Ki67+	 7273 25907
8221	0	0	Ki67+	 7278 25852
8222	0	0	Ki67+	 7278 25965
8223	0	0	Ki67+	 7284 26125
8224	0	0	Ki67+	 7289 25531
8225	0	0	Ki67+	 7290 26087
8226	0	0	Ki67+	 7295 26021
8227	0	0	Ki67+	 7298 25952
8228	0	0	Ki67+	 7298 25994
8229	0	0	Ki67+	 7299 25905
8230	0	0	Ki67+	 7301 26162
8231	0	0	Ki67+	 7307 25830
8232	0	0	Ki67+	 7307 25889
8233	0	0	Ki67+	 7308 26012
8234	0	0	Ki67+	 7314 25853
8235	0	0	Ki67+	 7320 26065
8236	0	0	Ki67+	 7321 25821
8237	0	0	Ki67+	 7321 25873
8238	0	0	Ki67+	 7326 25888
8239	0	0	Ki67+	 7326 25940
8240	0	0	Ki67+	 7326 26095
8241	0	0	Ki67+	 7331 26160
8242	0	0	Ki67+	 7332 26145
8243	0	0	Ki67+	 7336 26107
8244	0	0	Ki67+	 7337 25903
8245	0	0	Ki67+	 7338 25968
8246	0	0	Ki67+	 7339 25830
8247	0	0	Ki67+	 7340 25656
8248	0	0	Ki67+	 7340 26021
8249	0	0	Ki67+	 7344 25852
8250	0	0	Ki67+	 7344 25977
8251	0	0	Ki67+	 7348 25800
8252	0	0	Ki67+	 7349 25869
8253	0	0	Ki67+	 7349 25885
8254	0	0	Ki67+	 7350 25821
8255	0	0	Ki67+	 7353 26086
8256	0	0	Ki67+	 7354 26172
8257	0	0	Ki67+	 7356 25995
8258	0	0	Ki67+	 7358 26032
8259	0	0	Ki67+	 7358 26130
8260	0	0	Ki67+	 7359 25786
8261	0	0	Ki67+	 7364 25930
8262	0	0	Ki67+	 7364 25959
8263	0	0	Ki67+	 7371 25896
8264	0	0	Ki67+	 7372 26139
8265	0	0	Ki67+	 7376 25846
8266	0	0	Ki67+	 7376 25967
8267	0	0	Ki67+	 7380 25866
8268	0	0	Ki67+	 7380 25932
8269	0	0	Ki67+	 7381 25900
8270	0	0	Ki67+	 7390 26109
8271	0	0	Ki67+	 7398 25770
8272	0	0	Ki67+	 7405 25824
8273	0	0	Ki67+	 7405 25847
8274	0	0	Ki67+	 7408 25880
8275	0	0	Ki67+	 7416 25833
8276	0	0	Ki67+	 7422 25758
8277	0	0	Ki67+	 7429 25959
8278	0	0	Ki67+	 7430 26146
8279	0	0	Ki67+	 7431 25793
8280	0	0	Ki67+	 7436 25820
8281	0	0	Ki67+	 7437 26075
8282	0	0	Ki67+	 7442 25655
8283	0	0	Ki67+	 7445 25776
8284	0	0	Ki67+	 7450 26156
8285	0	0	Ki67+	 7453 25851
8286	0	0	Ki67+	 7455 26089
8287	0	0	Ki67+	 7457 25816
8288	0	0	Ki67+	 7461 25662
8289	0	0	Ki67+	 7462 25769
8290	0	0	Ki67+	 7465 26165
8291	0	0	Ki67+	 7471 25889
8292	0	0	Ki67+	 7473 26008
8293	0	0	Ki67+	 7474 25746
8294	0	0	Ki67+	 7476 25791
8295	0	0	Ki67+	 7477 25510
8296	0	0	Ki67+	 7478 26122
8297	0	0	Ki67+	 7483 25769
8298	0	0	Ki67+	 7484 25814
8299	0	0	Ki67+	 7484 26166
8300	0	0	Ki67+	 7485 25705
8301	0	0	Ki67+	 7486 25832
8302	0	0	Ki67+	 7487 25640
8303	0	0	Ki67+	 7488 26068
8304	0	0	Ki67+	 7488 26147
8305	0	0	Ki67+	 7489 26050
8306	0	0	Ki67+	 7491 25743
8307	0	0	Ki67+	 7493 25791
8308	0	0	Ki67+	 7502 25989
8309	0	0	Ki67+	 7508 25766
8310	0	0	Ki67+	 7508 26167
8311	0	0	Ki67+	 7517 25717
8312	0	0	Ki67+	 7518 25831
8313	0	0	Ki67+	 7521 25783
8314	0	0	Ki67+	 7522 25730
8315	0	0	Ki67+	 7525 25697
8316	0	0	Ki67+	 7530 25927
8317	0	0	Ki67+	 7530 26097
8318	0	0	Ki67+	 7534 26174
8319	0	0	Ki67+	 7535 25746
8320	0	0	Ki67+	 7538 25971
8321	0	0	Ki67+	 7543 25919
8322	0	0	Ki67+	 7547 25677
8323	0	0	Ki67+	 7548 25766
8324	0	0	Ki67+	 7550 25891
8325	0	0	Ki67+	 7552 25713
8326	0	0	Ki67+	 7552 26002
8327	0	0	Ki67+	 7560 26123
8328	0	0	Ki67+	 7563 25738
8329	0	0	Ki67+	 7567 25683
8330	0	0	Ki67+	 7568 25858
8331	0	0	Ki67+	 7570 25982
8332	0	0	Ki67+	 7571 25943
8333	0	0	Ki67+	 7574 26159
8334	0	0	Ki67+	 7575 25694
8335	0	0	Ki67+	 7580 25897
8336	0	0	Ki67+	 7586 25865
8337	0	0	Ki67+	 7586 25975
8338	0	0	Ki67+	 7599 25670
8339	0	0	Ki67+	 7599 26000
8340	0	0	Ki67+	 7600 25827
8341	0	0	Ki67+	 7601 26137
8342	0	0	Ki67+	 7603 25703
8343	0	0	Ki67+	 7604 26159
8344	0	0	Ki67+	 7606 25904
8345	0	0	Ki67+	 7610 25761
8346	0	0	Ki67+	 7610 25923
8347	0	0	Ki67+	 7621 25700
8348	0	0	Ki67+	 7624 25813
8349	0	0	Ki67+	 7624 25873
8350	0	0	Ki67+	 7624 25963
8351	0	0	Ki67+	 7625 25726
8352	0	0	Ki67+	 7630 25857
8353	0	0	Ki67+	 7631 26174
8354	0	0	Ki67+	 7632 25385
8355	0	0	Ki67+	 7632 26063
8356	0	0	Ki67+	 7633 25536
8357	0	0	Ki67+	 7634 25977
8358	0	0	Ki67+	 7634 26145
8359	0	0	Ki67+	 7637 25890
8360	0	0	Ki67+	 7638 25663
8361	0	0	Ki67+	 7639 25595
8362	0	0	Ki67+	 7645 26038
8363	0	0	Ki67+	 7646 25919
8364	0	0	Ki67+	 7647 25946
8365	0	0	Ki67+	 7647 26125
8366	0	0	Ki67+	 7648 25678
8367	0	0	Ki67+	 7651 25574
8368	0	0	Ki67+	 7651 25867
8369	0	0	Ki67+	 7651 26062
8370	0	0	Ki67+	 7657 26088
8371	0	0	Ki67+	 7659 25615
8372	0	0	Ki67+	 7660 25836
8373	0	0	Ki67+	 7661 25552
8374	0	0	Ki67+	 7662 25718
8375	0	0	Ki67+	 7663 25578
8376	0	0	Ki67+	 7666 26149
8377	0	0	Ki67+	 7667 25628
8378	0	0	Ki67+	 7669 26102
8379	0	0	Ki67+	 7672 25891
8380	0	0	Ki67+	 7673 25954
8381	0	0	Ki67+	 7675 25920
8382	0	0	Ki67+	 7678 25559
8383	0	0	Ki67+	 7681 25827
8384	0	0	Ki67+	 7681 26174
8385	0	0	Ki67+	 7683 25667
8386	0	0	Ki67+	 7684 26093
8387	0	0	Ki67+	 7685 25617
8388	0	0	Ki67+	 7687 25955
8389	0	0	Ki67+	 7691 25505
8390	0	0	Ki67+	 7692 25919
8391	0	0	Ki67+	 7693 25819
8392	0	0	Ki67+	 7695 25715
8393	0	0	Ki67+	 7695 25860
8394	0	0	Ki67+	 7696 26062
8395	0	0	Ki67+	 7700 25631
8396	0	0	Ki67+	 7703 26090
8397	0	0	Ki67+	 7703 26119
8398	0	0	Ki67+	 7704 26011
8399	0	0	Ki67+	 7705 26026
8400	0	0	Ki67+	 7706 25892
8401	0	0	Ki67+	 7708 25594
8402	0	0	Ki67+	 7711 25650
8403	0	0	Ki67+	 7714 26166
8404	0	0	Ki67+	 7715 25751
8405	0	0	Ki67+	 7716 25701
8406	0	0	Ki67+	 7718 25958
8407	0	0	Ki67+	 7721 25592
8408	0	0	Ki67+	 7722 25921
8409	0	0	Ki67+	 7729 25858
8410	0	0	Ki67+	 7730 26019
8411	0	0	Ki67+	 7731 25999
8412	0	0	Ki67+	 7732 25664
8413	0	0	Ki67+	 7735 25644
8414	0	0	Ki67+	 7736 25952
8415	0	0	Ki67+	 7738 25788
8416	0	0	Ki67+	 7739 25601
8417	0	0	Ki67+	 7742 26051
8418	0	0	Ki67+	 7743 25913
8419	0	0	Ki67+	 7744 25864
8420	0	0	Ki67+	 7745 26146
8421	0	0	Ki67+	 7747 25829
8422	0	0	Ki67+	 7748 25612
8423	0	0	Ki67+	 7756 25577
8424	0	0	Ki67+	 7759 25868
8425	0	0	Ki67+	 7764 25837
8426	0	0	Ki67+	 7767 25660
8427	0	0	Ki67+	 7767 25894
8428	0	0	Ki67+	 7769 25785
8429	0	0	Ki67+	 7770 25975
8430	0	0	Ki67+	 7770 26038
8431	0	0	Ki67+	 7773 25608
8432	0	0	Ki67+	 7774 25886
8433	0	0	Ki67+	 7776 25681
8434	0	0	Ki67+	 7776 26067
8435	0	0	Ki67+	 7777 25918
8436	0	0	Ki67+	 7777 26149
8437	0	0	Ki67+	 7781 25572
8438	0	0	Ki67+	 7785 25937
8439	0	0	Ki67+	 7786 25788
8440	0	0	Ki67+	 7787 26028
8441	0	0	Ki67+	 7788 25991
8442	0	0	Ki67+	 7790 26070
8443	0	0	Ki67+	 7791 25903
8444	0	0	Ki67+	 7792 25596
8445	0	0	Ki67+	 7794 26148
8446	0	0	Ki67+	 7798 25626
8447	0	0	Ki67+	 7799 25716
8448	0	0	Ki67+	 7811 25831
8449	0	0	Ki67+	 7813 25576
8450	0	0	Ki67+	 7813 25987
8451	0	0	Ki67+	 7814 25598
8452	0	0	Ki67+	 7817 26035
8453	0	0	Ki67+	 7819 25882
8454	0	0	Ki67+	 7820 26154
8455	0	0	Ki67+	 7821 25456
8456	0	0	Ki67+	 7822 25638
8457	0	0	Ki67+	 7823 25918
8458	0	0	Ki67+	 7824 25751
8459	0	0	Ki67+	 7828 25993
8460	0	0	Ki67+	 7830 25679
8461	0	0	Ki67+	 7831 25568
8462	0	0	Ki67+	 7831 25594
8463	0	0	Ki67+	 7831 25954
8464	0	0	Ki67+	 7832 25882
8465	0	0	Ki67+	 7833 26146
8466	0	0	Ki67+	 7835 25640
8467	0	0	Ki67+	 7835 25786
8468	0	0	Ki67+	 7835 25861
8469	0	0	Ki67+	 7838 25933
8470	0	0	Ki67+	 7839 26010
8471	0	0	Ki67+	 7840 25663
8472	0	0	Ki67+	 7840 26058
8473	0	0	Ki67+	 7849 25802
8474	0	0	Ki67+	 7851 25741
8475	0	0	Ki67+	 7853 25911
8476	0	0	Ki67+	 7854 25831
8477	0	0	Ki67+	 7855 25658
8478	0	0	Ki67+	 7856 25615
8479	0	0	Ki67+	 7857 25580
8480	0	0	Ki67+	 7857 25876
8481	0	0	Ki67+	 7864 25631
8482	0	0	Ki67+	 7870 25591
8483	0	0	Ki67+	 7870 25664
8484	0	0	Ki67+	 7871 26040
8485	0	0	Ki67+	 7073 26200
8486	0	0	Ki67+	 7073 26440
8487	0	0	Ki67+	 7079 26270
8488	0	0	Ki67+	 7081 26362
8489	0	0	Ki67+	 7082 26307
8490	0	0	Ki67+	 7082 26544
8491	0	0	Ki67+	 7085 26589
8492	0	0	Ki67+	 7088 26230
8493	0	0	Ki67+	 7091 26693
8494	0	0	Ki67+	 7096 26210
8495	0	0	Ki67+	 7097 26516
8496	0	0	Ki67+	 7100 26478
8497	0	0	Ki67+	 7102 26260
8498	0	0	Ki67+	 7115 26208
8499	0	0	Ki67+	 7118 26817
8500	0	0	Ki67+	 7120 26233
8501	0	0	Ki67+	 7120 26590
8502	0	0	Ki67+	 7120 26616
8503	0	0	Ki67+	 7127 26536
8504	0	0	Ki67+	 7138 26223
8505	0	0	Ki67+	 7139 26239
8506	0	0	Ki67+	 7140 26349
8507	0	0	Ki67+	 7141 26260
8508	0	0	Ki67+	 7142 26192
8509	0	0	Ki67+	 7145 26393
8510	0	0	Ki67+	 7147 26665
8511	0	0	Ki67+	 7149 26437
8512	0	0	Ki67+	 7151 26359
8513	0	0	Ki67+	 7153 26576
8514	0	0	Ki67+	 7161 26438
8515	0	0	Ki67+	 7164 26407
8516	0	0	Ki67+	 7164 26660
8517	0	0	Ki67+	 7165 26453
8518	0	0	Ki67+	 7166 26289
8519	0	0	Ki67+	 7168 26540
8520	0	0	Ki67+	 7169 26230
8521	0	0	Ki67+	 7171 26640
8522	0	0	Ki67+	 7176 26579
8523	0	0	Ki67+	 7177 26340
8524	0	0	Ki67+	 7180 26378
8525	0	0	Ki67+	 7183 26182
8526	0	0	Ki67+	 7184 26405
8527	0	0	Ki67+	 7186 26426
8528	0	0	Ki67+	 7190 26364
8529	0	0	Ki67+	 7195 26448
8530	0	0	Ki67+	 7196 26397
8531	0	0	Ki67+	 7197 26307
8532	0	0	Ki67+	 7202 26480
8533	0	0	Ki67+	 7204 26334
8534	0	0	Ki67+	 7207 26179
8535	0	0	Ki67+	 7212 26270
8536	0	0	Ki67+	 7214 26398
8537	0	0	Ki67+	 7214 26693
8538	0	0	Ki67+	 7218 26459
8539	0	0	Ki67+	 7222 26276
8540	0	0	Ki67+	 7223 26725
8541	0	0	Ki67+	 7225 26356
8542	0	0	Ki67+	 7227 26428
8543	0	0	Ki67+	 7227 26635
8544	0	0	Ki67+	 7227 26655
8545	0	0	Ki67+	 7233 26371
8546	0	0	Ki67+	 7234 26448
8547	0	0	Ki67+	 7239 26308
8548	0	0	Ki67+	 7241 26493
8549	0	0	Ki67+	 7246 26278
8550	0	0	Ki67+	 7248 26322
8551	0	0	Ki67+	 7249 26344
8552	0	0	Ki67+	 7249 26701
8553	0	0	Ki67+	 7251 26446
8554	0	0	Ki67+	 7251 26463
8555	0	0	Ki67+	 7252 26473
8556	0	0	Ki67+	 7254 26821
8557	0	0	Ki67+	 7255 26416
8558	0	0	Ki67+	 7258 26571
8559	0	0	Ki67+	 7259 26373
8560	0	0	Ki67+	 7260 26178
8561	0	0	Ki67+	 7260 26398
8562	0	0	Ki67+	 7261 26332
8563	0	0	Ki67+	 7265 26301
8564	0	0	Ki67+	 7266 26547
8565	0	0	Ki67+	 7272 26289
8566	0	0	Ki67+	 7274 26349
8567	0	0	Ki67+	 7279 26399
8568	0	0	Ki67+	 7280 26259
8569	0	0	Ki67+	 7286 26269
8570	0	0	Ki67+	 7286 26302
8571	0	0	Ki67+	 7286 26376
8572	0	0	Ki67+	 7287 26432
8573	0	0	Ki67+	 7295 26470
8574	0	0	Ki67+	 7296 26285
8575	0	0	Ki67+	 7306 26454
8576	0	0	Ki67+	 7308 26234
8577	0	0	Ki67+	 7308 26781
8578	0	0	Ki67+	 7314 26405
8579	0	0	Ki67+	 7317 26251
8580	0	0	Ki67+	 7319 26490
8581	0	0	Ki67+	 7328 26282
8582	0	0	Ki67+	 7328 26441
8583	0	0	Ki67+	 7331 26240
8584	0	0	Ki67+	 7333 26208
8585	0	0	Ki67+	 7333 26473
8586	0	0	Ki67+	 7338 26499
8587	0	0	Ki67+	 7341 26286
8588	0	0	Ki67+	 7342 26409
8589	0	0	Ki67+	 7343 26252
8590	0	0	Ki67+	 7355 26322
8591	0	0	Ki67+	 7357 26502
8592	0	0	Ki67+	 7358 26229
8593	0	0	Ki67+	 7358 26282
8594	0	0	Ki67+	 7359 26458
8595	0	0	Ki67+	 7361 26435
8596	0	0	Ki67+	 7366 26305
8597	0	0	Ki67+	 7371 26348
8598	0	0	Ki67+	 7372 26367
8599	0	0	Ki67+	 7374 26540
8600	0	0	Ki67+	 7387 26417
8601	0	0	Ki67+	 7389 26640
8602	0	0	Ki67+	 7390 26259
8603	0	0	Ki67+	 7395 26455
8604	0	0	Ki67+	 7399 26315
8605	0	0	Ki67+	 7403 26247
8606	0	0	Ki67+	 7409 26490
8607	0	0	Ki67+	 7410 26322
8608	0	0	Ki67+	 7410 26338
8609	0	0	Ki67+	 7411 26383
8610	0	0	Ki67+	 7411 26437
8611	0	0	Ki67+	 7413 26536
8612	0	0	Ki67+	 7421 26673
8613	0	0	Ki67+	 7425 26495
8614	0	0	Ki67+	 7426 26464
8615	0	0	Ki67+	 7427 26377
8616	0	0	Ki67+	 7437 26320
8617	0	0	Ki67+	 7439 26412
8618	0	0	Ki67+	 7440 26189
8619	0	0	Ki67+	 7445 26646
8620	0	0	Ki67+	 7456 26447
8621	0	0	Ki67+	 7458 26459
8622	0	0	Ki67+	 7458 26671
8623	0	0	Ki67+	 7459 26702
8624	0	0	Ki67+	 7462 26380
8625	0	0	Ki67+	 7471 26438
8626	0	0	Ki67+	 7473 26479
8627	0	0	Ki67+	 7481 26345
8628	0	0	Ki67+	 7481 26388
8629	0	0	Ki67+	 7483 26602
8630	0	0	Ki67+	 7486 26632
8631	0	0	Ki67+	 7492 26438
8632	0	0	Ki67+	 7493 26178
8633	0	0	Ki67+	 7497 26427
8634	0	0	Ki67+	 7503 26467
8635	0	0	Ki67+	 7503 26488
8636	0	0	Ki67+	 7507 26933
8637	0	0	Ki67+	 7509 26387
8638	0	0	Ki67+	 7514 26221
8639	0	0	Ki67+	 7522 26503
8640	0	0	Ki67+	 7524 26558
8641	0	0	Ki67+	 7528 26700
8642	0	0	Ki67+	 7530 26255
8643	0	0	Ki67+	 7537 26496
8644	0	0	Ki67+	 7546 26193
8645	0	0	Ki67+	 7550 26255
8646	0	0	Ki67+	 7557 26394
8647	0	0	Ki67+	 7561 26488
8648	0	0	Ki67+	 7567 26449
8649	0	0	Ki67+	 7573 26919
8650	0	0	Ki67+	 7575 26373
8651	0	0	Ki67+	 7577 26890
8652	0	0	Ki67+	 7579 26227
8653	0	0	Ki67+	 7580 26405
8654	0	0	Ki67+	 7583 26262
8655	0	0	Ki67+	 7586 26314
8656	0	0	Ki67+	 7587 26728
8657	0	0	Ki67+	 7593 26958
8658	0	0	Ki67+	 7602 26352
8659	0	0	Ki67+	 7607 26443
8660	0	0	Ki67+	 7608 26240
8661	0	0	Ki67+	 7611 26743
8662	0	0	Ki67+	 7615 26383
8663	0	0	Ki67+	 7620 26179
8664	0	0	Ki67+	 7621 26231
8665	0	0	Ki67+	 7623 26277
8666	0	0	Ki67+	 7630 26321
8667	0	0	Ki67+	 7631 26207
8668	0	0	Ki67+	 7634 26557
8669	0	0	Ki67+	 7637 26426
8670	0	0	Ki67+	 7638 26356
8671	0	0	Ki67+	 7652 26367
8672	0	0	Ki67+	 7658 26406
8673	0	0	Ki67+	 7659 26442
8674	0	0	Ki67+	 7660 26376
8675	0	0	Ki67+	 7667 26581
8676	0	0	Ki67+	 7677 26411
8677	0	0	Ki67+	 7687 26273
8678	0	0	Ki67+	 7697 26434
8679	0	0	Ki67+	 7702 26322
8680	0	0	Ki67+	 7704 26373
8681	0	0	Ki67+	 7706 26268
8682	0	0	Ki67+	 7710 26309
8683	0	0	Ki67+	 7712 26288
8684	0	0	Ki67+	 7717 26422
8685	0	0	Ki67+	 7730 26854
8686	0	0	Ki67+	 7732 26187
8687	0	0	Ki67+	 7733 26337
8688	0	0	Ki67+	 7734 26218
8689	0	0	Ki67+	 7739 26271
8690	0	0	Ki67+	 7740 26385
8691	0	0	Ki67+	 7743 26369
8692	0	0	Ki67+	 7746 26483
8693	0	0	Ki67+	 7747 26419
8694	0	0	Ki67+	 7757 26377
8695	0	0	Ki67+	 7758 26254
8696	0	0	Ki67+	 7759 26224
8697	0	0	Ki67+	 7764 26195
8698	0	0	Ki67+	 7768 26395
8699	0	0	Ki67+	 7768 26845
8700	0	0	Ki67+	 7771 26697
8701	0	0	Ki67+	 7775 26297
8702	0	0	Ki67+	 7778 26328
8703	0	0	Ki67+	 7784 26240
8704	0	0	Ki67+	 7784 26365
8705	0	0	Ki67+	 7785 26283
8706	0	0	Ki67+	 7793 26214
8707	0	0	Ki67+	 7794 26305
8708	0	0	Ki67+	 7806 26199
8709	0	0	Ki67+	 7811 26343
8710	0	0	Ki67+	 7815 26252
8711	0	0	Ki67+	 7818 26264
8712	0	0	Ki67+	 7824 26322
8713	0	0	Ki67+	 7824 26459
8714	0	0	Ki67+	 7831 26266
8715	0	0	Ki67+	 7833 26301
8716	0	0	Ki67+	 7834 26713
8717	0	0	Ki67+	 7846 26321
8718	0	0	Ki67+	 7848 26304
8719	0	0	Ki67+	 7854 26336
8720	0	0	Ki67+	 7863 26287
8721	0	0	Ki67+	 7865 26184
8722	0	0	Ki67+	 7865 26416
8723	0	0	Ki67+	 7865 26831
8724	0	0	Ki67+	 7077 27274
8725	0	0	Ki67+	 7090 27149
8726	0	0	Ki67+	 7091 27286
8727	0	0	Ki67+	 7093 27179
8728	0	0	Ki67+	 7109 27299
8729	0	0	Ki67+	 7124 27309
8730	0	0	Ki67+	 7129 27326
8731	0	0	Ki67+	 7147 27350
8732	0	0	Ki67+	 7170 27381
8733	0	0	Ki67+	 7186 27097
8734	0	0	Ki67+	 7188 27342
8735	0	0	Ki67+	 7191 27386
8736	0	0	Ki67+	 7193 27206
8737	0	0	Ki67+	 7194 27312
8738	0	0	Ki67+	 7194 27409
8739	0	0	Ki67+	 7204 27448
8740	0	0	Ki67+	 7227 27400
8741	0	0	Ki67+	 7240 27152
8742	0	0	Ki67+	 7243 27474
8743	0	0	Ki67+	 7244 27167
8744	0	0	Ki67+	 7254 27203
8745	0	0	Ki67+	 7259 27491
8746	0	0	Ki67+	 7265 27136
8747	0	0	Ki67+	 7273 27113
8748	0	0	Ki67+	 7274 27515
8749	0	0	Ki67+	 7275 27186
8750	0	0	Ki67+	 7278 27163
8751	0	0	Ki67+	 7280 27531
8752	0	0	Ki67+	 7283 27209
8753	0	0	Ki67+	 7288 27195
8754	0	0	Ki67+	 7294 27271
8755	0	0	Ki67+	 7296 27538
8756	0	0	Ki67+	 7303 27227
8757	0	0	Ki67+	 7305 27114
8758	0	0	Ki67+	 7310 27169
8759	0	0	Ki67+	 7310 27436
8760	0	0	Ki67+	 7312 27216
8761	0	0	Ki67+	 7314 27140
8762	0	0	Ki67+	 7321 27095
8763	0	0	Ki67+	 7322 27078
8764	0	0	Ki67+	 7323 27180
8765	0	0	Ki67+	 7333 27071
8766	0	0	Ki67+	 7335 27163
8767	0	0	Ki67+	 7337 27111
8768	0	0	Ki67+	 7339 27218
8769	0	0	Ki67+	 7348 27480
8770	0	0	Ki67+	 7350 27084
8771	0	0	Ki67+	 7351 27112
8772	0	0	Ki67+	 7354 27227
8773	0	0	Ki67+	 7358 27193
8774	0	0	Ki67+	 7360 27060
8775	0	0	Ki67+	 7363 27148
8776	0	0	Ki67+	 7370 27477
8777	0	0	Ki67+	 7379 27068
8778	0	0	Ki67+	 7380 27458
8779	0	0	Ki67+	 7381 27159
8780	0	0	Ki67+	 7383 27515
8781	0	0	Ki67+	 7384 27218
8782	0	0	Ki67+	 7386 27535
8783	0	0	Ki67+	 7388 27118
8784	0	0	Ki67+	 7389 27188
8785	0	0	Ki67+	 7391 27500
8786	0	0	Ki67+	 7393 27482
8787	0	0	Ki67+	 7400 27042
8788	0	0	Ki67+	 7400 27089
8789	0	0	Ki67+	 7401 27463
8790	0	0	Ki67+	 7403 27550
8791	0	0	Ki67+	 7404 27513
8792	0	0	Ki67+	 7407 27141
8793	0	0	Ki67+	 7408 27015
8794	0	0	Ki67+	 7409 27172
8795	0	0	Ki67+	 7416 27118
8796	0	0	Ki67+	 7416 27549
8797	0	0	Ki67+	 7417 27082
8798	0	0	Ki67+	 7417 27439
8799	0	0	Ki67+	 7418 27530
8800	0	0	Ki67+	 7422 27417
8801	0	0	Ki67+	 7422 27458
8802	0	0	Ki67+	 7428 27036
8803	0	0	Ki67+	 7428 27483
8804	0	0	Ki67+	 7432 27054
8805	0	0	Ki67+	 7432 27090
8806	0	0	Ki67+	 7438 27516
8807	0	0	Ki67+	 7438 27545
8808	0	0	Ki67+	 7441 27130
8809	0	0	Ki67+	 7445 27004
8810	0	0	Ki67+	 7447 27108
8811	0	0	Ki67+	 7447 27379
8812	0	0	Ki67+	 7449 27503
8813	0	0	Ki67+	 7450 27430
8814	0	0	Ki67+	 7450 27465
8815	0	0	Ki67+	 7456 27360
8816	0	0	Ki67+	 7456 27448
8817	0	0	Ki67+	 7456 27632
8818	0	0	Ki67+	 7463 27404
8819	0	0	Ki67+	 7466 27062
8820	0	0	Ki67+	 7468 27112
8821	0	0	Ki67+	 7468 27545
8822	0	0	Ki67+	 7470 27508
8823	0	0	Ki67+	 7471 27035
8824	0	0	Ki67+	 7474 27390
8825	0	0	Ki67+	 7475 27483
8826	0	0	Ki67+	 7477 27059
8827	0	0	Ki67+	 7477 27518
8828	0	0	Ki67+	 7478 27439
8829	0	0	Ki67+	 7484 26996
8830	0	0	Ki67+	 7486 27366
8831	0	0	Ki67+	 7491 27409
8832	0	0	Ki67+	 7491 27476
8833	0	0	Ki67+	 7493 27333
8834	0	0	Ki67+	 7498 27082
8835	0	0	Ki67+	 7504 27399
8836	0	0	Ki67+	 7506 27011
8837	0	0	Ki67+	 7507 27350
8838	0	0	Ki67+	 7507 27524
8839	0	0	Ki67+	 7510 27411
8840	0	0	Ki67+	 7512 27311
8841	0	0	Ki67+	 7513 27375
8842	0	0	Ki67+	 7515 27492
8843	0	0	Ki67+	 7520 27348
8844	0	0	Ki67+	 7522 27039
8845	0	0	Ki67+	 7522 27465
8846	0	0	Ki67+	 7523 27120
8847	0	0	Ki67+	 7523 27438
8848	0	0	Ki67+	 7524 27400
8849	0	0	Ki67+	 7526 27064
8850	0	0	Ki67+	 7528 27298
8851	0	0	Ki67+	 7528 27331
8852	0	0	Ki67+	 7529 27315
8853	0	0	Ki67+	 7531 27422
8854	0	0	Ki67+	 7535 27014
8855	0	0	Ki67+	 7542 27543
8856	0	0	Ki67+	 7544 27041
8857	0	0	Ki67+	 7544 27379
8858	0	0	Ki67+	 7545 27359
8859	0	0	Ki67+	 7545 27500
8860	0	0	Ki67+	 7551 27429
8861	0	0	Ki67+	 7552 27451
8862	0	0	Ki67+	 7554 27297
8863	0	0	Ki67+	 7554 27332
8864	0	0	Ki67+	 7556 27645
8865	0	0	Ki67+	 7558 27358
8866	0	0	Ki67+	 7568 27406
8867	0	0	Ki67+	 7570 27490
8868	0	0	Ki67+	 7571 27280
8869	0	0	Ki67+	 7573 27706
8870	0	0	Ki67+	 7575 27310
8871	0	0	Ki67+	 7579 27440
8872	0	0	Ki67+	 7581 27381
8873	0	0	Ki67+	 7582 27331
8874	0	0	Ki67+	 7584 27345
8875	0	0	Ki67+	 7586 27471
8876	0	0	Ki67+	 7590 27391
8877	0	0	Ki67+	 7596 27283
8878	0	0	Ki67+	 7599 27372
8879	0	0	Ki67+	 7600 27333
8880	0	0	Ki67+	 7604 27291
8881	0	0	Ki67+	 7606 27344
8882	0	0	Ki67+	 7606 27713
8883	0	0	Ki67+	 7609 27237
8884	0	0	Ki67+	 7609 27264
8885	0	0	Ki67+	 7621 27364
8886	0	0	Ki67+	 7622 27319
8887	0	0	Ki67+	 7624 27205
8888	0	0	Ki67+	 7628 27419
8889	0	0	Ki67+	 7630 27259
8890	0	0	Ki67+	 7631 27389
8891	0	0	Ki67+	 7633 27749
8892	0	0	Ki67+	 7634 27341
8893	0	0	Ki67+	 7637 27226
8894	0	0	Ki67+	 7637 27298
8895	0	0	Ki67+	 7642 27379
8896	0	0	Ki67+	 7645 27332
8897	0	0	Ki67+	 7646 27195
8898	0	0	Ki67+	 7654 27279
8899	0	0	Ki67+	 7655 27357
8900	0	0	Ki67+	 7662 27220
8901	0	0	Ki67+	 7674 27255
8902	0	0	Ki67+	 7676 27203
8903	0	0	Ki67+	 7676 27297
8904	0	0	Ki67+	 7676 27313
8905	0	0	Ki67+	 7698 27229
8906	0	0	Ki67+	 7704 27297
8907	0	0	Ki67+	 7705 27268
8908	0	0	Ki67+	 7714 27222
8909	0	0	Ki67+	 7718 27020
8910	0	0	Ki67+	 7726 27218
8911	0	0	Ki67+	 7726 27265
8912	0	0	Ki67+	 7747 27671
8913	0	0	Ki67+	 7764 27384
8914	0	0	Ki67+	 7768 26990
8915	0	0	Ki67+	 7769 27670
8916	0	0	Ki67+	 7784 27189
8917	0	0	Ki67+	 7814 27611
8918	0	0	Ki67+	 7819 27344
8919	0	0	Ki67+	 7864 27508
8920	0	0	Ki67+	 7870 27425
8921	0	0	Ki67+	 7819 27908
8922	0	0	Ki67+	 7921 4580
8923	0	0	Ki67+	 7933 4571
8924	0	0	Ki67+	 8224 4664
8925	0	0	Ki67+	 8256 4835
8926	0	0	Ki67+	 8280 4979
8927	0	0	Ki67+	 8285 4997
8928	0	0	Ki67+	 7903 5559
8929	0	0	Ki67+	 7932 5503
8930	0	0	Ki67+	 7979 5540
8931	0	0	Ki67+	 7998 5817
8932	0	0	Ki67+	 8000 5666
8933	0	0	Ki67+	 8017 5671
8934	0	0	Ki67+	 8084 5724
8935	0	0	Ki67+	 8100 5861
8936	0	0	Ki67+	 8118 5553
8937	0	0	Ki67+	 8148 5828
8938	0	0	Ki67+	 8309 6015
8939	0	0	Ki67+	 8324 5817
8940	0	0	Ki67+	 8493 5358
8941	0	0	Ki67+	 8624 5580
8942	0	0	Ki67+	 8650 5982
8943	0	0	Ki67+	 8654 5598
8944	0	0	Ki67+	 7898 6309
8945	0	0	Ki67+	 8097 6829
8946	0	0	Ki67+	 8147 6264
8947	0	0	Ki67+	 8176 6362
8948	0	0	Ki67+	 8261 6805
8949	0	0	Ki67+	 8427 6129
8950	0	0	Ki67+	 8443 6637
8951	0	0	Ki67+	 8453 6290
8952	0	0	Ki67+	 8465 6296
8953	0	0	Ki67+	 8492 6308
8954	0	0	Ki67+	 8509 6319
8955	0	0	Ki67+	 8587 6126
8956	0	0	Ki67+	 8608 6145
8957	0	0	Ki67+	 8293 7606
8958	0	0	Ki67+	 8592 6922
8959	0	0	Ki67+	 7914 8109
8960	0	0	Ki67+	 7959 8023
8961	0	0	Ki67+	 7973 8027
8962	0	0	Ki67+	 7997 8300
8963	0	0	Ki67+	 8045 8163
8964	0	0	Ki67+	 8085 8350
8965	0	0	Ki67+	 8109 8361
8966	0	0	Ki67+	 8113 8339
8967	0	0	Ki67+	 8127 8024
8968	0	0	Ki67+	 8153 8281
8969	0	0	Ki67+	 8160 8318
8970	0	0	Ki67+	 8165 8292
8971	0	0	Ki67+	 8213 8375
8972	0	0	Ki67+	 8214 8348
8973	0	0	Ki67+	 8338 8278
8974	0	0	Ki67+	 8402 8155
8975	0	0	Ki67+	 8445 8012
8976	0	0	Ki67+	 8453 8365
8977	0	0	Ki67+	 8474 8010
8978	0	0	Ki67+	 8493 8215
8979	0	0	Ki67+	 8509 8236
8980	0	0	Ki67+	 8529 8379
8981	0	0	Ki67+	 8531 7950
8982	0	0	Ki67+	 8607 8430
8983	0	0	Ki67+	 8612 8188
8984	0	0	Ki67+	 8612 8255
8985	0	0	Ki67+	 8625 8248
8986	0	0	Ki67+	 7888 8604
8987	0	0	Ki67+	 8162 8764
8988	0	0	Ki67+	 8194 8514
8989	0	0	Ki67+	 8200 8534
8990	0	0	Ki67+	 8204 8548
8991	0	0	Ki67+	 8225 9199
8992	0	0	Ki67+	 8228 8774
8993	0	0	Ki67+	 8231 9255
8994	0	0	Ki67+	 8244 8565
8995	0	0	Ki67+	 8267 9074
8996	0	0	Ki67+	 8281 9202
8997	0	0	Ki67+	 8289 8801
8998	0	0	Ki67+	 8290 8979
8999	0	0	Ki67+	 8298 9201
9000	0	0	Ki67+	 8304 9138
9001	0	0	Ki67+	 8308 9254
9002	0	0	Ki67+	 8322 8553
9003	0	0	Ki67+	 8326 9038
9004	0	0	Ki67+	 8327 8717
9005	0	0	Ki67+	 8330 8786
9006	0	0	Ki67+	 8343 8940
9007	0	0	Ki67+	 8349 8691
9008	0	0	Ki67+	 8357 8796
9009	0	0	Ki67+	 8357 8950
9010	0	0	Ki67+	 8365 9233
9011	0	0	Ki67+	 8393 8941
9012	0	0	Ki67+	 8394 9062
9013	0	0	Ki67+	 8423 8580
9014	0	0	Ki67+	 8430 8531
9015	0	0	Ki67+	 8430 9101
9016	0	0	Ki67+	 8438 9122
9017	0	0	Ki67+	 8439 9048
9018	0	0	Ki67+	 8446 9100
9019	0	0	Ki67+	 8460 9048
9020	0	0	Ki67+	 8463 8531
9021	0	0	Ki67+	 8469 9114
9022	0	0	Ki67+	 8470 8836
9023	0	0	Ki67+	 8484 9070
9024	0	0	Ki67+	 8495 8678
9025	0	0	Ki67+	 8509 9179
9026	0	0	Ki67+	 8515 9156
9027	0	0	Ki67+	 8523 8693
9028	0	0	Ki67+	 8550 8719
9029	0	0	Ki67+	 8565 9207
9030	0	0	Ki67+	 8576 8740
9031	0	0	Ki67+	 8581 8756
9032	0	0	Ki67+	 8584 9014
9033	0	0	Ki67+	 8588 9029
9034	0	0	Ki67+	 8591 9230
9035	0	0	Ki67+	 8604 9256
9036	0	0	Ki67+	 8611 8983
9037	0	0	Ki67+	 8620 9077
9038	0	0	Ki67+	 8621 9279
9039	0	0	Ki67+	 8631 9059
9040	0	0	Ki67+	 8653 9048
9041	0	0	Ki67+	 8658 8538
9042	0	0	Ki67+	 8659 8550
9043	0	0	Ki67+	 8659 8828
9044	0	0	Ki67+	 7947 9662
9045	0	0	Ki67+	 7983 9903
9046	0	0	Ki67+	 8070 9821
9047	0	0	Ki67+	 8148 10019
9048	0	0	Ki67+	 8187 9991
9049	0	0	Ki67+	 8208 9996
9050	0	0	Ki67+	 8264 9327
9051	0	0	Ki67+	 8275 9346
9052	0	0	Ki67+	 8294 9364
9053	0	0	Ki67+	 8330 9427
9054	0	0	Ki67+	 8367 9480
9055	0	0	Ki67+	 8369 10063
9056	0	0	Ki67+	 8378 9492
9057	0	0	Ki67+	 8452 9817
9058	0	0	Ki67+	 8454 9559
9059	0	0	Ki67+	 8480 9583
9060	0	0	Ki67+	 8487 9774
9061	0	0	Ki67+	 8492 9797
9062	0	0	Ki67+	 8495 9858
9063	0	0	Ki67+	 8501 9611
9064	0	0	Ki67+	 8502 9768
9065	0	0	Ki67+	 8504 9797
9066	0	0	Ki67+	 8514 9779
9067	0	0	Ki67+	 8566 9827
9068	0	0	Ki67+	 8021 10802
9069	0	0	Ki67+	 8044 10808
9070	0	0	Ki67+	 8238 10611
9071	0	0	Ki67+	 8252 10790
9072	0	0	Ki67+	 8318 10668
9073	0	0	Ki67+	 8320 10806
9074	0	0	Ki67+	 8322 10651
9075	0	0	Ki67+	 8322 10823
9076	0	0	Ki67+	 8329 10639
9077	0	0	Ki67+	 8367 10559
9078	0	0	Ki67+	 8376 10681
9079	0	0	Ki67+	 8377 10658
9080	0	0	Ki67+	 8380 10137
9081	0	0	Ki67+	 8388 10569
9082	0	0	Ki67+	 8409 10160
9083	0	0	Ki67+	 8437 10126
9084	0	0	Ki67+	 8437 10202
9085	0	0	Ki67+	 8464 10435
9086	0	0	Ki67+	 8470 10529
9087	0	0	Ki67+	 8479 10163
9088	0	0	Ki67+	 8490 10840
9089	0	0	Ki67+	 8495 10442
9090	0	0	Ki67+	 8509 10254
9091	0	0	Ki67+	 8514 10800
9092	0	0	Ki67+	 8521 10188
9093	0	0	Ki67+	 8530 10500
9094	0	0	Ki67+	 8531 10386
9095	0	0	Ki67+	 8541 10240
9096	0	0	Ki67+	 8552 10384
9097	0	0	Ki67+	 8557 10438
9098	0	0	Ki67+	 8561 10209
9099	0	0	Ki67+	 8574 10416
9100	0	0	Ki67+	 8586 10395
9101	0	0	Ki67+	 8588 10422
9102	0	0	Ki67+	 8591 10644
9103	0	0	Ki67+	 8647 10314
9104	0	0	Ki67+	 7874 11378
9105	0	0	Ki67+	 7890 11629
9106	0	0	Ki67+	 7893 10961
9107	0	0	Ki67+	 7913 11057
9108	0	0	Ki67+	 7926 11638
9109	0	0	Ki67+	 7937 10986
9110	0	0	Ki67+	 7964 11432
9111	0	0	Ki67+	 7994 11336
9112	0	0	Ki67+	 7997 11677
9113	0	0	Ki67+	 8011 11357
9114	0	0	Ki67+	 8081 11499
9115	0	0	Ki67+	 8084 11059
9116	0	0	Ki67+	 8101 11487
9117	0	0	Ki67+	 8114 11480
9118	0	0	Ki67+	 8130 11081
9119	0	0	Ki67+	 8137 11499
9120	0	0	Ki67+	 8167 11152
9121	0	0	Ki67+	 8182 10887
9122	0	0	Ki67+	 8219 11502
9123	0	0	Ki67+	 8233 10912
9124	0	0	Ki67+	 8245 11506
9125	0	0	Ki67+	 8249 11432
9126	0	0	Ki67+	 8253 11202
9127	0	0	Ki67+	 8256 11419
9128	0	0	Ki67+	 8272 11153
9129	0	0	Ki67+	 8272 11435
9130	0	0	Ki67+	 8299 11161
9131	0	0	Ki67+	 8302 10953
9132	0	0	Ki67+	 8314 11164
9133	0	0	Ki67+	 8316 11453
9134	0	0	Ki67+	 8322 11246
9135	0	0	Ki67+	 8324 11533
9136	0	0	Ki67+	 8376 10987
9137	0	0	Ki67+	 8403 11267
9138	0	0	Ki67+	 8406 11474
9139	0	0	Ki67+	 8407 11002
9140	0	0	Ki67+	 8410 11251
9141	0	0	Ki67+	 8413 11491
9142	0	0	Ki67+	 8426 11197
9143	0	0	Ki67+	 8426 11577
9144	0	0	Ki67+	 8452 11021
9145	0	0	Ki67+	 8464 11508
9146	0	0	Ki67+	 8501 11223
9147	0	0	Ki67+	 8502 11038
9148	0	0	Ki67+	 8514 11524
9149	0	0	Ki67+	 8536 11238
9150	0	0	Ki67+	 8551 11496
9151	0	0	Ki67+	 8559 11071
9152	0	0	Ki67+	 8560 11250
9153	0	0	Ki67+	 8571 11085
9154	0	0	Ki67+	 8581 10898
9155	0	0	Ki67+	 8581 11314
9156	0	0	Ki67+	 8595 11525
9157	0	0	Ki67+	 8598 11093
9158	0	0	Ki67+	 8603 11237
9159	0	0	Ki67+	 8611 11547
9160	0	0	Ki67+	 8620 10907
9161	0	0	Ki67+	 8620 11270
9162	0	0	Ki67+	 8647 11631
9163	0	0	Ki67+	 8648 11277
9164	0	0	Ki67+	 8655 11117
9165	0	0	Ki67+	 8662 10895
9166	0	0	Ki67+	 8664 11636
9167	0	0	Ki67+	 7888 12306
9168	0	0	Ki67+	 7901 12088
9169	0	0	Ki67+	 7919 12394
9170	0	0	Ki67+	 7928 12099
9171	0	0	Ki67+	 7938 12410
9172	0	0	Ki67+	 7960 12120
9173	0	0	Ki67+	 7974 12453
9174	0	0	Ki67+	 7985 12120
9175	0	0	Ki67+	 8006 12455
9176	0	0	Ki67+	 8014 12142
9177	0	0	Ki67+	 8025 12136
9178	0	0	Ki67+	 8061 11699
9179	0	0	Ki67+	 8069 12155
9180	0	0	Ki67+	 8092 12154
9181	0	0	Ki67+	 8124 11723
9182	0	0	Ki67+	 8137 12403
9183	0	0	Ki67+	 8162 11732
9184	0	0	Ki67+	 8181 11734
9185	0	0	Ki67+	 8216 12208
9186	0	0	Ki67+	 8248 12424
9187	0	0	Ki67+	 8323 11769
9188	0	0	Ki67+	 8354 12237
9189	0	0	Ki67+	 8392 12241
9190	0	0	Ki67+	 8415 11801
9191	0	0	Ki67+	 8522 11830
9192	0	0	Ki67+	 8522 12285
9193	0	0	Ki67+	 8536 12282
9194	0	0	Ki67+	 8561 12294
9195	0	0	Ki67+	 8578 11842
9196	0	0	Ki67+	 8589 12329
9197	0	0	Ki67+	 8603 11856
9198	0	0	Ki67+	 8635 11863
9199	0	0	Ki67+	 8642 12324
9200	0	0	Ki67+	 8662 11873
9201	0	0	Ki67+	 7883 12935
9202	0	0	Ki67+	 7889 12978
9203	0	0	Ki67+	 7900 12533
9204	0	0	Ki67+	 7905 13050
9205	0	0	Ki67+	 7908 12965
9206	0	0	Ki67+	 7908 13266
9207	0	0	Ki67+	 7909 12492
9208	0	0	Ki67+	 7919 13244
9209	0	0	Ki67+	 7921 12895
9210	0	0	Ki67+	 7922 12933
9211	0	0	Ki67+	 7934 13119
9212	0	0	Ki67+	 7939 13053
9213	0	0	Ki67+	 7944 12951
9214	0	0	Ki67+	 7950 12917
9215	0	0	Ki67+	 7959 12908
9216	0	0	Ki67+	 7966 12506
9217	0	0	Ki67+	 7969 13277
9218	0	0	Ki67+	 7983 12955
9219	0	0	Ki67+	 7986 13035
9220	0	0	Ki67+	 7990 13128
9221	0	0	Ki67+	 7991 12925
9222	0	0	Ki67+	 7997 12940
9223	0	0	Ki67+	 8002 13040
9224	0	0	Ki67+	 8018 13012
9225	0	0	Ki67+	 8021 12952
9226	0	0	Ki67+	 8021 12994
9227	0	0	Ki67+	 8026 12935
9228	0	0	Ki67+	 8028 12536
9229	0	0	Ki67+	 8030 12967
9230	0	0	Ki67+	 8034 12637
9231	0	0	Ki67+	 8034 12654
9232	0	0	Ki67+	 8039 12982
9233	0	0	Ki67+	 8050 12521
9234	0	0	Ki67+	 8050 12933
9235	0	0	Ki67+	 8050 12965
9236	0	0	Ki67+	 8051 12497
9237	0	0	Ki67+	 8051 13038
9238	0	0	Ki67+	 8061 12948
9239	0	0	Ki67+	 8061 13274
9240	0	0	Ki67+	 8068 12550
9241	0	0	Ki67+	 8070 12494
9242	0	0	Ki67+	 8074 13056
9243	0	0	Ki67+	 8078 12526
9244	0	0	Ki67+	 8080 13002
9245	0	0	Ki67+	 8091 12942
9246	0	0	Ki67+	 8092 13039
9247	0	0	Ki67+	 8097 13054
9248	0	0	Ki67+	 8106 13014
9249	0	0	Ki67+	 8108 12970
9250	0	0	Ki67+	 8117 13056
9251	0	0	Ki67+	 8122 13035
9252	0	0	Ki67+	 8127 12971
9253	0	0	Ki67+	 8146 13056
9254	0	0	Ki67+	 8155 13030
9255	0	0	Ki67+	 8172 12497
9256	0	0	Ki67+	 8194 12502
9257	0	0	Ki67+	 8210 12507
9258	0	0	Ki67+	 8235 12496
9259	0	0	Ki67+	 8274 13028
9260	0	0	Ki67+	 8293 13120
9261	0	0	Ki67+	 8306 12544
9262	0	0	Ki67+	 8343 12580
9263	0	0	Ki67+	 8409 12585
9264	0	0	Ki67+	 8410 12739
9265	0	0	Ki67+	 8418 12642
9266	0	0	Ki67+	 8510 13161
9267	0	0	Ki67+	 8552 12964
9268	0	0	Ki67+	 8574 13007
9269	0	0	Ki67+	 8589 13148
9270	0	0	Ki67+	 8620 13151
9271	0	0	Ki67+	 8621 12513
9272	0	0	Ki67+	 8665 13165
9273	0	0	Ki67+	 7880 13436
9274	0	0	Ki67+	 7897 13625
9275	0	0	Ki67+	 7904 13444
9276	0	0	Ki67+	 7912 13583
9277	0	0	Ki67+	 7913 13612
9278	0	0	Ki67+	 7924 13447
9279	0	0	Ki67+	 7925 13461
9280	0	0	Ki67+	 7930 13537
9281	0	0	Ki67+	 7933 13564
9282	0	0	Ki67+	 7935 13617
9283	0	0	Ki67+	 7942 13761
9284	0	0	Ki67+	 7943 13446
9285	0	0	Ki67+	 7943 13660
9286	0	0	Ki67+	 7948 13355
9287	0	0	Ki67+	 7953 13293
9288	0	0	Ki67+	 7953 13612
9289	0	0	Ki67+	 7954 13644
9290	0	0	Ki67+	 7960 13320
9291	0	0	Ki67+	 7962 13473
9292	0	0	Ki67+	 7985 13638
9293	0	0	Ki67+	 7986 13303
9294	0	0	Ki67+	 8000 13488
9295	0	0	Ki67+	 8026 13467
9296	0	0	Ki67+	 8026 13521
9297	0	0	Ki67+	 8028 13542
9298	0	0	Ki67+	 8038 13659
9299	0	0	Ki67+	 8044 13562
9300	0	0	Ki67+	 8045 13608
9301	0	0	Ki67+	 8051 13473
9302	0	0	Ki67+	 8058 13646
9303	0	0	Ki67+	 8075 13543
9304	0	0	Ki67+	 8076 13499
9305	0	0	Ki67+	 8084 13823
9306	0	0	Ki67+	 8086 13525
9307	0	0	Ki67+	 8095 13832
9308	0	0	Ki67+	 8109 13333
9309	0	0	Ki67+	 8115 13661
9310	0	0	Ki67+	 8117 13555
9311	0	0	Ki67+	 8123 13517
9312	0	0	Ki67+	 8128 13568
9313	0	0	Ki67+	 8129 13622
9314	0	0	Ki67+	 8148 13491
9315	0	0	Ki67+	 8151 13655
9316	0	0	Ki67+	 8154 13573
9317	0	0	Ki67+	 8160 13890
9318	0	0	Ki67+	 8162 13561
9319	0	0	Ki67+	 8162 13605
9320	0	0	Ki67+	 8163 13776
9321	0	0	Ki67+	 8168 13313
9322	0	0	Ki67+	 8169 13345
9323	0	0	Ki67+	 8171 13578
9324	0	0	Ki67+	 8177 13633
9325	0	0	Ki67+	 8179 13908
9326	0	0	Ki67+	 8181 13516
9327	0	0	Ki67+	 8190 13955
9328	0	0	Ki67+	 8194 13528
9329	0	0	Ki67+	 8200 13895
9330	0	0	Ki67+	 8211 13901
9331	0	0	Ki67+	 8212 13625
9332	0	0	Ki67+	 8225 13944
9333	0	0	Ki67+	 8226 13549
9334	0	0	Ki67+	 8231 13596
9335	0	0	Ki67+	 8232 13360
9336	0	0	Ki67+	 8235 13566
9337	0	0	Ki67+	 8235 13927
9338	0	0	Ki67+	 8244 13629
9339	0	0	Ki67+	 8245 13536
9340	0	0	Ki67+	 8247 13605
9341	0	0	Ki67+	 8255 13897
9342	0	0	Ki67+	 8264 13931
9343	0	0	Ki67+	 8266 13951
9344	0	0	Ki67+	 8270 13565
9345	0	0	Ki67+	 8287 13888
9346	0	0	Ki67+	 8290 13564
9347	0	0	Ki67+	 8295 13941
9348	0	0	Ki67+	 8299 13835
9349	0	0	Ki67+	 8304 13867
9350	0	0	Ki67+	 8307 13605
9351	0	0	Ki67+	 8307 13959
9352	0	0	Ki67+	 8309 13975
9353	0	0	Ki67+	 8316 13888
9354	0	0	Ki67+	 8323 13613
9355	0	0	Ki67+	 8329 13882
9356	0	0	Ki67+	 8329 13986
9357	0	0	Ki67+	 8330 13965
9358	0	0	Ki67+	 8340 13844
9359	0	0	Ki67+	 8342 13923
9360	0	0	Ki67+	 8342 13958
9361	0	0	Ki67+	 8344 13391
9362	0	0	Ki67+	 8351 13403
9363	0	0	Ki67+	 8356 13890
9364	0	0	Ki67+	 8357 13994
9365	0	0	Ki67+	 8366 13951
9366	0	0	Ki67+	 8368 13402
9367	0	0	Ki67+	 8368 13824
9368	0	0	Ki67+	 8382 13860
9369	0	0	Ki67+	 8384 13973
9370	0	0	Ki67+	 8385 13983
9371	0	0	Ki67+	 8389 13903
9372	0	0	Ki67+	 8396 13848
9373	0	0	Ki67+	 8408 13841
9374	0	0	Ki67+	 8415 13891
9375	0	0	Ki67+	 8418 13996
9376	0	0	Ki67+	 8455 13415
9377	0	0	Ki67+	 8458 13976
9378	0	0	Ki67+	 8469 13414
9379	0	0	Ki67+	 8472 13960
9380	0	0	Ki67+	 8479 13420
9381	0	0	Ki67+	 8488 14005
9382	0	0	Ki67+	 8493 13435
9383	0	0	Ki67+	 8493 13831
9384	0	0	Ki67+	 8500 13820
9385	0	0	Ki67+	 8503 13420
9386	0	0	Ki67+	 8515 13821
9387	0	0	Ki67+	 8517 13857
9388	0	0	Ki67+	 8519 13838
9389	0	0	Ki67+	 8524 13872
9390	0	0	Ki67+	 8549 14011
9391	0	0	Ki67+	 8550 13966
9392	0	0	Ki67+	 8556 13851
9393	0	0	Ki67+	 8557 13873
9394	0	0	Ki67+	 8560 13835
9395	0	0	Ki67+	 8590 13971
9396	0	0	Ki67+	 8592 13823
9397	0	0	Ki67+	 8598 13877
9398	0	0	Ki67+	 8608 13844
9399	0	0	Ki67+	 8625 13980
9400	0	0	Ki67+	 8640 13940
9401	0	0	Ki67+	 8642 13906
9402	0	0	Ki67+	 8649 13694
9403	0	0	Ki67+	 8657 13453
9404	0	0	Ki67+	 8670 13853
9405	0	0	Ki67+	 7883 14426
9406	0	0	Ki67+	 7884 14447
9407	0	0	Ki67+	 7908 14418
9408	0	0	Ki67+	 7911 14618
9409	0	0	Ki67+	 7914 14398
9410	0	0	Ki67+	 7927 14603
9411	0	0	Ki67+	 7939 14402
9412	0	0	Ki67+	 7940 14383
9413	0	0	Ki67+	 7952 14382
9414	0	0	Ki67+	 7993 14572
9415	0	0	Ki67+	 8047 14625
9416	0	0	Ki67+	 8051 14393
9417	0	0	Ki67+	 8058 14411
9418	0	0	Ki67+	 8062 14876
9419	0	0	Ki67+	 8076 14408
9420	0	0	Ki67+	 8097 14604
9421	0	0	Ki67+	 8102 14459
9422	0	0	Ki67+	 8105 14420
9423	0	0	Ki67+	 8108 14593
9424	0	0	Ki67+	 8133 14404
9425	0	0	Ki67+	 8145 14613
9426	0	0	Ki67+	 8153 14406
9427	0	0	Ki67+	 8154 14624
9428	0	0	Ki67+	 8166 14439
9429	0	0	Ki67+	 8177 14441
9430	0	0	Ki67+	 8187 14604
9431	0	0	Ki67+	 8211 14435
9432	0	0	Ki67+	 8216 14416
9433	0	0	Ki67+	 8239 14284
9434	0	0	Ki67+	 8247 14576
9435	0	0	Ki67+	 8259 14731
9436	0	0	Ki67+	 8262 14629
9437	0	0	Ki67+	 8271 14469
9438	0	0	Ki67+	 8278 14592
9439	0	0	Ki67+	 8290 14444
9440	0	0	Ki67+	 8292 14431
9441	0	0	Ki67+	 8297 14465
9442	0	0	Ki67+	 8303 14651
9443	0	0	Ki67+	 8304 14479
9444	0	0	Ki67+	 8321 14638
9445	0	0	Ki67+	 8348 14482
9446	0	0	Ki67+	 8371 14645
9447	0	0	Ki67+	 8378 14626
9448	0	0	Ki67+	 8389 14478
9449	0	0	Ki67+	 8395 14451
9450	0	0	Ki67+	 8396 14641
9451	0	0	Ki67+	 8407 14476
9452	0	0	Ki67+	 8428 14231
9453	0	0	Ki67+	 8431 14611
9454	0	0	Ki67+	 8435 14645
9455	0	0	Ki67+	 8436 14111
9456	0	0	Ki67+	 8446 14453
9457	0	0	Ki67+	 8449 14659
9458	0	0	Ki67+	 8452 14464
9459	0	0	Ki67+	 8455 14376
9460	0	0	Ki67+	 8463 14872
9461	0	0	Ki67+	 8468 14274
9462	0	0	Ki67+	 8472 14467
9463	0	0	Ki67+	 8476 14485
9464	0	0	Ki67+	 8486 14641
9465	0	0	Ki67+	 8489 14526
9466	0	0	Ki67+	 8492 14199
9467	0	0	Ki67+	 8496 14250
9468	0	0	Ki67+	 8499 14473
9469	0	0	Ki67+	 8501 14648
9470	0	0	Ki67+	 8504 14262
9471	0	0	Ki67+	 8507 14610
9472	0	0	Ki67+	 8509 14230
9473	0	0	Ki67+	 8519 14496
9474	0	0	Ki67+	 8527 14219
9475	0	0	Ki67+	 8530 14642
9476	0	0	Ki67+	 8533 14238
9477	0	0	Ki67+	 8541 14303
9478	0	0	Ki67+	 8541 14645
9479	0	0	Ki67+	 8550 14485
9480	0	0	Ki67+	 8566 14184
9481	0	0	Ki67+	 8566 14216
9482	0	0	Ki67+	 8569 14534
9483	0	0	Ki67+	 8573 14276
9484	0	0	Ki67+	 8574 14465
9485	0	0	Ki67+	 8579 14214
9486	0	0	Ki67+	 8582 14285
9487	0	0	Ki67+	 8586 14188
9488	0	0	Ki67+	 8588 14255
9489	0	0	Ki67+	 8595 14487
9490	0	0	Ki67+	 8596 14263
9491	0	0	Ki67+	 8596 14289
9492	0	0	Ki67+	 8599 14228
9493	0	0	Ki67+	 8605 14188
9494	0	0	Ki67+	 8618 14477
9495	0	0	Ki67+	 8626 14177
9496	0	0	Ki67+	 8627 14499
9497	0	0	Ki67+	 8631 14287
9498	0	0	Ki67+	 8636 14243
9499	0	0	Ki67+	 8641 14367
9500	0	0	Ki67+	 8647 14210
9501	0	0	Ki67+	 8648 14233
9502	0	0	Ki67+	 8651 14749
9503	0	0	Ki67+	 8667 14234
9504	0	0	Ki67+	 7879 14897
9505	0	0	Ki67+	 7882 14922
9506	0	0	Ki67+	 7896 14919
9507	0	0	Ki67+	 7916 14932
9508	0	0	Ki67+	 7922 14907
9509	0	0	Ki67+	 7953 15191
9510	0	0	Ki67+	 7954 14936
9511	0	0	Ki67+	 7960 15132
9512	0	0	Ki67+	 7963 15164
9513	0	0	Ki67+	 7970 15197
9514	0	0	Ki67+	 7979 15171
9515	0	0	Ki67+	 7984 15198
9516	0	0	Ki67+	 7993 15147
9517	0	0	Ki67+	 7995 15224
9518	0	0	Ki67+	 8002 15655
9519	0	0	Ki67+	 8005 15183
9520	0	0	Ki67+	 8009 15120
9521	0	0	Ki67+	 8019 15662
9522	0	0	Ki67+	 8021 15160
9523	0	0	Ki67+	 8027 15097
9524	0	0	Ki67+	 8030 14883
9525	0	0	Ki67+	 8034 15139
9526	0	0	Ki67+	 8035 15085
9527	0	0	Ki67+	 8046 15184
9528	0	0	Ki67+	 8051 15125
9529	0	0	Ki67+	 8052 15145
9530	0	0	Ki67+	 8066 15163
9531	0	0	Ki67+	 8077 15174
9532	0	0	Ki67+	 8081 15224
9533	0	0	Ki67+	 8084 15112
9534	0	0	Ki67+	 8089 15188
9535	0	0	Ki67+	 8092 15144
9536	0	0	Ki67+	 8097 15236
9537	0	0	Ki67+	 8098 15202
9538	0	0	Ki67+	 8100 15652
9539	0	0	Ki67+	 8101 15170
9540	0	0	Ki67+	 8102 15117
9541	0	0	Ki67+	 8103 15080
9542	0	0	Ki67+	 8114 15242
9543	0	0	Ki67+	 8125 15146
9544	0	0	Ki67+	 8125 15604
9545	0	0	Ki67+	 8129 15228
9546	0	0	Ki67+	 8135 15211
9547	0	0	Ki67+	 8143 15230
9548	0	0	Ki67+	 8145 15186
9549	0	0	Ki67+	 8147 15109
9550	0	0	Ki67+	 8151 15177
9551	0	0	Ki67+	 8154 15231
9552	0	0	Ki67+	 8156 15598
9553	0	0	Ki67+	 8161 15201
9554	0	0	Ki67+	 8163 15131
9555	0	0	Ki67+	 8173 15189
9556	0	0	Ki67+	 8178 15154
9557	0	0	Ki67+	 8178 15258
9558	0	0	Ki67+	 8179 15218
9559	0	0	Ki67+	 8191 15142
9560	0	0	Ki67+	 8194 15096
9561	0	0	Ki67+	 8197 15267
9562	0	0	Ki67+	 8199 15620
9563	0	0	Ki67+	 8202 15083
9564	0	0	Ki67+	 8203 15217
9565	0	0	Ki67+	 8204 15236
9566	0	0	Ki67+	 8206 15100
9567	0	0	Ki67+	 8218 15136
9568	0	0	Ki67+	 8223 15247
9569	0	0	Ki67+	 8228 15579
9570	0	0	Ki67+	 8229 15112
9571	0	0	Ki67+	 8231 15257
9572	0	0	Ki67+	 8232 15215
9573	0	0	Ki67+	 8237 15083
9574	0	0	Ki67+	 8242 15154
9575	0	0	Ki67+	 8243 15114
9576	0	0	Ki67+	 8251 15555
9577	0	0	Ki67+	 8252 15603
9578	0	0	Ki67+	 8258 15183
9579	0	0	Ki67+	 8261 15242
9580	0	0	Ki67+	 8262 15225
9581	0	0	Ki67+	 8263 15121
9582	0	0	Ki67+	 8272 15141
9583	0	0	Ki67+	 8274 15092
9584	0	0	Ki67+	 8286 15184
9585	0	0	Ki67+	 8289 15129
9586	0	0	Ki67+	 8302 15233
9587	0	0	Ki67+	 8303 15180
9588	0	0	Ki67+	 8307 15217
9589	0	0	Ki67+	 8315 15580
9590	0	0	Ki67+	 8322 15217
9591	0	0	Ki67+	 8323 15234
9592	0	0	Ki67+	 8329 15151
9593	0	0	Ki67+	 8335 15261
9594	0	0	Ki67+	 8338 15229
9595	0	0	Ki67+	 8342 15131
9596	0	0	Ki67+	 8350 15144
9597	0	0	Ki67+	 8358 15121
9598	0	0	Ki67+	 8360 15198
9599	0	0	Ki67+	 8362 15156
9600	0	0	Ki67+	 8369 15109
9601	0	0	Ki67+	 8381 15147
9602	0	0	Ki67+	 8383 15122
9603	0	0	Ki67+	 8395 15158
9604	0	0	Ki67+	 8395 15187
9605	0	0	Ki67+	 8401 15113
9606	0	0	Ki67+	 8408 15196
9607	0	0	Ki67+	 8420 15195
9608	0	0	Ki67+	 8430 15239
9609	0	0	Ki67+	 8447 15192
9610	0	0	Ki67+	 8462 15159
9611	0	0	Ki67+	 8463 15219
9612	0	0	Ki67+	 8489 15126
9613	0	0	Ki67+	 8493 15209
9614	0	0	Ki67+	 8494 15242
9615	0	0	Ki67+	 8508 15219
9616	0	0	Ki67+	 8513 15232
9617	0	0	Ki67+	 8524 15180
9618	0	0	Ki67+	 8545 15213
9619	0	0	Ki67+	 8595 15491
9620	0	0	Ki67+	 8636 15412
9621	0	0	Ki67+	 7889 15706
9622	0	0	Ki67+	 7889 16315
9623	0	0	Ki67+	 7890 15933
9624	0	0	Ki67+	 7892 16215
9625	0	0	Ki67+	 7893 15813
9626	0	0	Ki67+	 7893 16029
9627	0	0	Ki67+	 7893 16056
9628	0	0	Ki67+	 7898 16302
9629	0	0	Ki67+	 7901 16428
9630	0	0	Ki67+	 7906 16208
9631	0	0	Ki67+	 7906 16289
9632	0	0	Ki67+	 7911 16073
9633	0	0	Ki67+	 7916 15941
9634	0	0	Ki67+	 7922 16067
9635	0	0	Ki67+	 7924 16028
9636	0	0	Ki67+	 7928 16202
9637	0	0	Ki67+	 7932 16181
9638	0	0	Ki67+	 7936 16076
9639	0	0	Ki67+	 7939 16304
9640	0	0	Ki67+	 7941 16393
9641	0	0	Ki67+	 7942 15923
9642	0	0	Ki67+	 7942 16110
9643	0	0	Ki67+	 7948 15757
9644	0	0	Ki67+	 7952 15695
9645	0	0	Ki67+	 7962 16147
9646	0	0	Ki67+	 7969 16099
9647	0	0	Ki67+	 7971 16284
9648	0	0	Ki67+	 7972 15818
9649	0	0	Ki67+	 7976 16051
9650	0	0	Ki67+	 7983 16274
9651	0	0	Ki67+	 7984 16406
9652	0	0	Ki67+	 7985 15813
9653	0	0	Ki67+	 7985 16076
9654	0	0	Ki67+	 7986 15829
9655	0	0	Ki67+	 7987 16130
9656	0	0	Ki67+	 7991 16041
9657	0	0	Ki67+	 8002 15923
9658	0	0	Ki67+	 8005 15938
9659	0	0	Ki67+	 8005 16398
9660	0	0	Ki67+	 8010 15799
9661	0	0	Ki67+	 8010 16077
9662	0	0	Ki67+	 8020 15819
9663	0	0	Ki67+	 8028 16033
9664	0	0	Ki67+	 8028 16097
9665	0	0	Ki67+	 8029 16283
9666	0	0	Ki67+	 8033 16264
9667	0	0	Ki67+	 8034 16046
9668	0	0	Ki67+	 8035 15937
9669	0	0	Ki67+	 8038 15751
9670	0	0	Ki67+	 8039 15830
9671	0	0	Ki67+	 8046 15822
9672	0	0	Ki67+	 8050 16110
9673	0	0	Ki67+	 8050 16137
9674	0	0	Ki67+	 8053 16387
9675	0	0	Ki67+	 8059 15930
9676	0	0	Ki67+	 8061 16277
9677	0	0	Ki67+	 8064 16125
9678	0	0	Ki67+	 8067 16384
9679	0	0	Ki67+	 8070 16093
9680	0	0	Ki67+	 8077 15814
9681	0	0	Ki67+	 8082 16213
9682	0	0	Ki67+	 8090 16057
9683	0	0	Ki67+	 8095 16373
9684	0	0	Ki67+	 8100 16252
9685	0	0	Ki67+	 8101 15810
9686	0	0	Ki67+	 8111 16196
9687	0	0	Ki67+	 8120 16360
9688	0	0	Ki67+	 8124 16257
9689	0	0	Ki67+	 8134 15815
9690	0	0	Ki67+	 8141 15797
9691	0	0	Ki67+	 8145 15685
9692	0	0	Ki67+	 8149 16361
9693	0	0	Ki67+	 8159 15912
9694	0	0	Ki67+	 8162 15687
9695	0	0	Ki67+	 8164 15971
9696	0	0	Ki67+	 8168 16249
9697	0	0	Ki67+	 8169 16360
9698	0	0	Ki67+	 8197 15813
9699	0	0	Ki67+	 8205 15976
9700	0	0	Ki67+	 8205 16188
9701	0	0	Ki67+	 8207 16243
9702	0	0	Ki67+	 8216 16455
9703	0	0	Ki67+	 8222 15808
9704	0	0	Ki67+	 8226 16344
9705	0	0	Ki67+	 8228 15970
9706	0	0	Ki67+	 8231 16228
9707	0	0	Ki67+	 8238 15803
9708	0	0	Ki67+	 8256 16145
9709	0	0	Ki67+	 8267 15901
9710	0	0	Ki67+	 8269 15792
9711	0	0	Ki67+	 8273 15740
9712	0	0	Ki67+	 8279 16251
9713	0	0	Ki67+	 8283 16140
9714	0	0	Ki67+	 8283 16281
9715	0	0	Ki67+	 8285 15972
9716	0	0	Ki67+	 8285 16159
9717	0	0	Ki67+	 8299 16251
9718	0	0	Ki67+	 8315 15722
9719	0	0	Ki67+	 8329 16439
9720	0	0	Ki67+	 8332 16303
9721	0	0	Ki67+	 8337 16038
9722	0	0	Ki67+	 8339 15759
9723	0	0	Ki67+	 8340 15738
9724	0	0	Ki67+	 8344 15726
9725	0	0	Ki67+	 8348 16142
9726	0	0	Ki67+	 8354 16429
9727	0	0	Ki67+	 8359 15759
9728	0	0	Ki67+	 8366 16027
9729	0	0	Ki67+	 8366 16131
9730	0	0	Ki67+	 8368 16004
9731	0	0	Ki67+	 8370 15755
9732	0	0	Ki67+	 8397 16338
9733	0	0	Ki67+	 8405 16024
9734	0	0	Ki67+	 8408 15881
9735	0	0	Ki67+	 8412 16008
9736	0	0	Ki67+	 8416 15890
9737	0	0	Ki67+	 8424 16469
9738	0	0	Ki67+	 8425 15874
9739	0	0	Ki67+	 8430 16022
9740	0	0	Ki67+	 8435 16389
9741	0	0	Ki67+	 8436 16465
9742	0	0	Ki67+	 8453 16099
9743	0	0	Ki67+	 8470 16092
9744	0	0	Ki67+	 8470 16128
9745	0	0	Ki67+	 8479 15882
9746	0	0	Ki67+	 8479 16391
9747	0	0	Ki67+	 8483 16094
9748	0	0	Ki67+	 8483 16375
9749	0	0	Ki67+	 8484 16441
9750	0	0	Ki67+	 8501 15715
9751	0	0	Ki67+	 8505 16363
9752	0	0	Ki67+	 8510 15700
9753	0	0	Ki67+	 8513 15863
9754	0	0	Ki67+	 8515 16332
9755	0	0	Ki67+	 8531 16372
9756	0	0	Ki67+	 8543 16350
9757	0	0	Ki67+	 8547 16336
9758	0	0	Ki67+	 8564 15751
9759	0	0	Ki67+	 8566 16127
9760	0	0	Ki67+	 8580 16000
9761	0	0	Ki67+	 8586 15988
9762	0	0	Ki67+	 8589 15732
9763	0	0	Ki67+	 8593 15950
9764	0	0	Ki67+	 8594 15979
9765	0	0	Ki67+	 8618 16031
9766	0	0	Ki67+	 8619 15908
9767	0	0	Ki67+	 8623 16000
9768	0	0	Ki67+	 8631 15833
9769	0	0	Ki67+	 8646 16047
9770	0	0	Ki67+	 8660 16031
9771	0	0	Ki67+	 7877 16648
9772	0	0	Ki67+	 7879 16601
9773	0	0	Ki67+	 7883 16511
9774	0	0	Ki67+	 7886 16532
9775	0	0	Ki67+	 7899 16521
9776	0	0	Ki67+	 7904 16570
9777	0	0	Ki67+	 7908 16624
9778	0	0	Ki67+	 7913 17278
9779	0	0	Ki67+	 7929 16610
9780	0	0	Ki67+	 7935 16583
9781	0	0	Ki67+	 7936 17274
9782	0	0	Ki67+	 7943 16522
9783	0	0	Ki67+	 7947 16567
9784	0	0	Ki67+	 7951 16552
9785	0	0	Ki67+	 7951 16604
9786	0	0	Ki67+	 7967 16512
9787	0	0	Ki67+	 7974 16585
9788	0	0	Ki67+	 7978 16605
9789	0	0	Ki67+	 7996 16551
9790	0	0	Ki67+	 7997 16579
9791	0	0	Ki67+	 8005 16522
9792	0	0	Ki67+	 8018 16581
9793	0	0	Ki67+	 8030 16563
9794	0	0	Ki67+	 8052 17072
9795	0	0	Ki67+	 8087 17104
9796	0	0	Ki67+	 8092 16568
9797	0	0	Ki67+	 8098 16523
9798	0	0	Ki67+	 8098 17005
9799	0	0	Ki67+	 8124 17237
9800	0	0	Ki67+	 8140 16986
9801	0	0	Ki67+	 8153 16920
9802	0	0	Ki67+	 8162 16902
9803	0	0	Ki67+	 8175 16606
9804	0	0	Ki67+	 8183 17025
9805	0	0	Ki67+	 8188 17012
9806	0	0	Ki67+	 8220 16646
9807	0	0	Ki67+	 8221 16904
9808	0	0	Ki67+	 8229 17051
9809	0	0	Ki67+	 8241 17051
9810	0	0	Ki67+	 8245 16486
9811	0	0	Ki67+	 8250 17025
9812	0	0	Ki67+	 8261 17160
9813	0	0	Ki67+	 8262 17263
9814	0	0	Ki67+	 8268 17020
9815	0	0	Ki67+	 8285 16520
9816	0	0	Ki67+	 8285 16971
9817	0	0	Ki67+	 8288 17098
9818	0	0	Ki67+	 8290 17037
9819	0	0	Ki67+	 8295 16796
9820	0	0	Ki67+	 8295 16816
9821	0	0	Ki67+	 8301 17022
9822	0	0	Ki67+	 8304 17040
9823	0	0	Ki67+	 8308 16768
9824	0	0	Ki67+	 8310 16974
9825	0	0	Ki67+	 8313 17055
9826	0	0	Ki67+	 8314 17072
9827	0	0	Ki67+	 8316 16850
9828	0	0	Ki67+	 8324 16794
9829	0	0	Ki67+	 8325 16774
9830	0	0	Ki67+	 8337 16840
9831	0	0	Ki67+	 8347 16744
9832	0	0	Ki67+	 8350 16865
9833	0	0	Ki67+	 8352 16711
9834	0	0	Ki67+	 8356 16773
9835	0	0	Ki67+	 8365 16837
9836	0	0	Ki67+	 8381 16750
9837	0	0	Ki67+	 8385 16847
9838	0	0	Ki67+	 8386 16797
9839	0	0	Ki67+	 8392 16836
9840	0	0	Ki67+	 8397 16757
9841	0	0	Ki67+	 8402 16776
9842	0	0	Ki67+	 8450 16661
9843	0	0	Ki67+	 8453 16549
9844	0	0	Ki67+	 8468 16533
9845	0	0	Ki67+	 8468 16705
9846	0	0	Ki67+	 8481 16571
9847	0	0	Ki67+	 8485 16516
9848	0	0	Ki67+	 8499 16544
9849	0	0	Ki67+	 8501 17171
9850	0	0	Ki67+	 7874 17656
9851	0	0	Ki67+	 7882 17769
9852	0	0	Ki67+	 7888 17287
9853	0	0	Ki67+	 7888 17747
9854	0	0	Ki67+	 7890 17609
9855	0	0	Ki67+	 7891 17799
9856	0	0	Ki67+	 7891 17839
9857	0	0	Ki67+	 7894 17314
9858	0	0	Ki67+	 7906 17338
9859	0	0	Ki67+	 7909 17387
9860	0	0	Ki67+	 7913 17687
9861	0	0	Ki67+	 7913 17775
9862	0	0	Ki67+	 7918 17891
9863	0	0	Ki67+	 7919 17589
9864	0	0	Ki67+	 7921 17670
9865	0	0	Ki67+	 7924 17393
9866	0	0	Ki67+	 7927 17765
9867	0	0	Ki67+	 7931 17859
9868	0	0	Ki67+	 7939 17575
9869	0	0	Ki67+	 7940 17824
9870	0	0	Ki67+	 7945 17321
9871	0	0	Ki67+	 7947 17551
9872	0	0	Ki67+	 7947 17632
9873	0	0	Ki67+	 7949 17517
9874	0	0	Ki67+	 7952 17676
9875	0	0	Ki67+	 7955 17383
9876	0	0	Ki67+	 7957 17401
9877	0	0	Ki67+	 7957 17812
9878	0	0	Ki67+	 7958 17765
9879	0	0	Ki67+	 7959 17504
9880	0	0	Ki67+	 7960 17599
9881	0	0	Ki67+	 7962 17320
9882	0	0	Ki67+	 7964 17798
9883	0	0	Ki67+	 7969 17505
9884	0	0	Ki67+	 7969 17878
9885	0	0	Ki67+	 7971 17697
9886	0	0	Ki67+	 7972 17597
9887	0	0	Ki67+	 7973 17654
9888	0	0	Ki67+	 7974 17307
9889	0	0	Ki67+	 7978 17399
9890	0	0	Ki67+	 7982 17336
9891	0	0	Ki67+	 7983 17771
9892	0	0	Ki67+	 7991 17537
9893	0	0	Ki67+	 7994 17487
9894	0	0	Ki67+	 7995 17319
9895	0	0	Ki67+	 7995 17665
9896	0	0	Ki67+	 7997 17630
9897	0	0	Ki67+	 7998 17617
9898	0	0	Ki67+	 7999 17699
9899	0	0	Ki67+	 8007 17783
9900	0	0	Ki67+	 8008 17554
9901	0	0	Ki67+	 8009 17761
9902	0	0	Ki67+	 8013 17602
9903	0	0	Ki67+	 8017 17701
9904	0	0	Ki67+	 8020 17529
9905	0	0	Ki67+	 8021 17650
9906	0	0	Ki67+	 8034 17597
9907	0	0	Ki67+	 8037 17772
9908	0	0	Ki67+	 8038 17503
9909	0	0	Ki67+	 8041 17570
9910	0	0	Ki67+	 8046 17624
9911	0	0	Ki67+	 8053 17540
9912	0	0	Ki67+	 8065 17599
9913	0	0	Ki67+	 8065 17643
9914	0	0	Ki67+	 8066 17679
9915	0	0	Ki67+	 8068 17516
9916	0	0	Ki67+	 8073 17555
9917	0	0	Ki67+	 8079 17535
9918	0	0	Ki67+	 8080 17567
9919	0	0	Ki67+	 8106 17338
9920	0	0	Ki67+	 8109 17372
9921	0	0	Ki67+	 8110 17564
9922	0	0	Ki67+	 8113 17360
9923	0	0	Ki67+	 8117 17508
9924	0	0	Ki67+	 8124 17593
9925	0	0	Ki67+	 8133 17379
9926	0	0	Ki67+	 8137 17402
9927	0	0	Ki67+	 8138 17456
9928	0	0	Ki67+	 8140 17496
9929	0	0	Ki67+	 8143 17383
9930	0	0	Ki67+	 8147 17508
9931	0	0	Ki67+	 8151 17445
9932	0	0	Ki67+	 8154 17369
9933	0	0	Ki67+	 8164 17499
9934	0	0	Ki67+	 8173 17485
9935	0	0	Ki67+	 8174 17362
9936	0	0	Ki67+	 8184 17423
9937	0	0	Ki67+	 8185 17440
9938	0	0	Ki67+	 8198 17346
9939	0	0	Ki67+	 8201 17433
9940	0	0	Ki67+	 8209 17350
9941	0	0	Ki67+	 8209 17390
9942	0	0	Ki67+	 8299 18055
9943	0	0	Ki67+	 8391 17706
9944	0	0	Ki67+	 8416 17656
9945	0	0	Ki67+	 8425 17690
9946	0	0	Ki67+	 8427 17652
9947	0	0	Ki67+	 8432 17491
9948	0	0	Ki67+	 8442 17680
9949	0	0	Ki67+	 8444 17986
9950	0	0	Ki67+	 8448 17372
9951	0	0	Ki67+	 8474 17648
9952	0	0	Ki67+	 8492 17964
9953	0	0	Ki67+	 8494 17622
9954	0	0	Ki67+	 8504 17834
9955	0	0	Ki67+	 8507 17599
9956	0	0	Ki67+	 8520 17631
9957	0	0	Ki67+	 8527 17584
9958	0	0	Ki67+	 8534 17616
9959	0	0	Ki67+	 8535 17402
9960	0	0	Ki67+	 8543 17490
9961	0	0	Ki67+	 8543 17571
9962	0	0	Ki67+	 8546 17586
9963	0	0	Ki67+	 8552 17394
9964	0	0	Ki67+	 8553 17567
9965	0	0	Ki67+	 8553 17795
9966	0	0	Ki67+	 8571 17624
9967	0	0	Ki67+	 8579 17552
9968	0	0	Ki67+	 8581 17573
9969	0	0	Ki67+	 8583 17536
9970	0	0	Ki67+	 8605 18035
9971	0	0	Ki67+	 8615 17614
9972	0	0	Ki67+	 8625 18035
9973	0	0	Ki67+	 8630 17611
9974	0	0	Ki67+	 8638 18047
9975	0	0	Ki67+	 8646 17543
9976	0	0	Ki67+	 8655 18075
9977	0	0	Ki67+	 8656 17607
9978	0	0	Ki67+	 8669 18044
9979	0	0	Ki67+	 7945 18321
9980	0	0	Ki67+	 8232 18797
9981	0	0	Ki67+	 8313 18849
9982	0	0	Ki67+	 8378 18676
9983	0	0	Ki67+	 8430 18485
9984	0	0	Ki67+	 8444 18724
9985	0	0	Ki67+	 8444 18761
9986	0	0	Ki67+	 8462 18793
9987	0	0	Ki67+	 8474 18459
9988	0	0	Ki67+	 8484 18606
9989	0	0	Ki67+	 8489 18512
9990	0	0	Ki67+	 8492 18321
9991	0	0	Ki67+	 8492 18441
9992	0	0	Ki67+	 8510 18816
9993	0	0	Ki67+	 8525 18151
9994	0	0	Ki67+	 8548 18413
9995	0	0	Ki67+	 8601 18111
9996	0	0	Ki67+	 8619 18085
9997	0	0	Ki67+	 8646 18317
9998	0	0	Ki67+	 8646 18365
9999	0	0	Ki67+	 8648 18261
10000	0	0	Ki67+	 8653 18448
10001	0	0	Ki67+	 8654 18235
10002	0	0	Ki67+	 8657 18219
10003	0	0	Ki67+	 8660 18107
10004	0	0	Ki67+	 8660 18380
10005	0	0	Ki67+	 8662 18337
10006	0	0	Ki67+	 8664 18358
10007	0	0	Ki67+	 8670 18121
10008	0	0	Ki67+	 7873 19579
10009	0	0	Ki67+	 7875 19679
10010	0	0	Ki67+	 7882 19276
10011	0	0	Ki67+	 7882 19483
10012	0	0	Ki67+	 7882 19557
10013	0	0	Ki67+	 7882 19591
10014	0	0	Ki67+	 7892 19358
10015	0	0	Ki67+	 7894 19496
10016	0	0	Ki67+	 7894 19667
10017	0	0	Ki67+	 7903 19568
10018	0	0	Ki67+	 7905 19176
10019	0	0	Ki67+	 7905 19587
10020	0	0	Ki67+	 7910 19139
10021	0	0	Ki67+	 7913 19537
10022	0	0	Ki67+	 7915 19365
10023	0	0	Ki67+	 7919 19663
10024	0	0	Ki67+	 7920 19643
10025	0	0	Ki67+	 7923 19464
10026	0	0	Ki67+	 7924 19259
10027	0	0	Ki67+	 7929 19601
10028	0	0	Ki67+	 7930 19488
10029	0	0	Ki67+	 7932 19678
10030	0	0	Ki67+	 7939 19573
10031	0	0	Ki67+	 7941 19213
10032	0	0	Ki67+	 7941 19453
10033	0	0	Ki67+	 7947 19488
10034	0	0	Ki67+	 7948 19110
10035	0	0	Ki67+	 7948 19545
10036	0	0	Ki67+	 7949 19465
10037	0	0	Ki67+	 7950 19304
10038	0	0	Ki67+	 7951 19635
10039	0	0	Ki67+	 7954 19653
10040	0	0	Ki67+	 7958 19174
10041	0	0	Ki67+	 7960 19477
10042	0	0	Ki67+	 7960 19582
10043	0	0	Ki67+	 7969 19189
10044	0	0	Ki67+	 7975 19547
10045	0	0	Ki67+	 7978 19502
10046	0	0	Ki67+	 7980 19645
10047	0	0	Ki67+	 7986 19446
10048	0	0	Ki67+	 7986 19540
10049	0	0	Ki67+	 7988 19580
10050	0	0	Ki67+	 7989 19613
10051	0	0	Ki67+	 7990 19223
10052	0	0	Ki67+	 7995 19467
10053	0	0	Ki67+	 7996 19169
10054	0	0	Ki67+	 7999 19552
10055	0	0	Ki67+	 8000 19259
10056	0	0	Ki67+	 8002 19669
10057	0	0	Ki67+	 8005 19577
10058	0	0	Ki67+	 8010 19502
10059	0	0	Ki67+	 8010 19640
10060	0	0	Ki67+	 8011 19099
10061	0	0	Ki67+	 8016 19445
10062	0	0	Ki67+	 8017 19548
10063	0	0	Ki67+	 8018 19227
10064	0	0	Ki67+	 8021 19670
10065	0	0	Ki67+	 8022 19478
10066	0	0	Ki67+	 8023 19063
10067	0	0	Ki67+	 8025 19346
10068	0	0	Ki67+	 8029 19265
10069	0	0	Ki67+	 8029 19579
10070	0	0	Ki67+	 8030 19251
10071	0	0	Ki67+	 8031 19032
10072	0	0	Ki67+	 8031 19284
10073	0	0	Ki67+	 8031 19612
10074	0	0	Ki67+	 8032 19509
10075	0	0	Ki67+	 8042 19454
10076	0	0	Ki67+	 8042 19480
10077	0	0	Ki67+	 8043 19625
10078	0	0	Ki67+	 8048 19221
10079	0	0	Ki67+	 8049 19330
10080	0	0	Ki67+	 8050 19669
10081	0	0	Ki67+	 8051 19602
10082	0	0	Ki67+	 8054 19540
10083	0	0	Ki67+	 8055 19304
10084	0	0	Ki67+	 8055 19356
10085	0	0	Ki67+	 8060 19104
10086	0	0	Ki67+	 8060 19521
10087	0	0	Ki67+	 8061 19341
10088	0	0	Ki67+	 8063 19233
10089	0	0	Ki67+	 8064 19023
10090	0	0	Ki67+	 8064 19255
10091	0	0	Ki67+	 8064 19639
10092	0	0	Ki67+	 8072 19484
10093	0	0	Ki67+	 8075 19574
10094	0	0	Ki67+	 8075 19616
10095	0	0	Ki67+	 8076 19306
10096	0	0	Ki67+	 8080 19252
10097	0	0	Ki67+	 8083 19019
10098	0	0	Ki67+	 8083 19674
10099	0	0	Ki67+	 8084 18979
10100	0	0	Ki67+	 8088 19337
10101	0	0	Ki67+	 8088 19601
10102	0	0	Ki67+	 8092 19225
10103	0	0	Ki67+	 8094 19391
10104	0	0	Ki67+	 8095 19652
10105	0	0	Ki67+	 8098 19253
10106	0	0	Ki67+	 8099 19272
10107	0	0	Ki67+	 8100 19366
10108	0	0	Ki67+	 8101 19539
10109	0	0	Ki67+	 8106 19656
10110	0	0	Ki67+	 8108 19107
10111	0	0	Ki67+	 8109 19677
10112	0	0	Ki67+	 8112 19247
10113	0	0	Ki67+	 8113 19217
10114	0	0	Ki67+	 8114 19493
10115	0	0	Ki67+	 8115 19510
10116	0	0	Ki67+	 8116 19134
10117	0	0	Ki67+	 8123 19579
10118	0	0	Ki67+	 8126 19541
10119	0	0	Ki67+	 8127 19384
10120	0	0	Ki67+	 8128 19245
10121	0	0	Ki67+	 8129 19339
10122	0	0	Ki67+	 8131 19065
10123	0	0	Ki67+	 8133 19369
10124	0	0	Ki67+	 8134 19219
10125	0	0	Ki67+	 8137 19506
10126	0	0	Ki67+	 8141 19350
10127	0	0	Ki67+	 8142 19662
10128	0	0	Ki67+	 8145 19275
10129	0	0	Ki67+	 8146 19525
10130	0	0	Ki67+	 8148 19410
10131	0	0	Ki67+	 8156 18935
10132	0	0	Ki67+	 8161 19373
10133	0	0	Ki67+	 8165 18959
10134	0	0	Ki67+	 8167 19238
10135	0	0	Ki67+	 8168 19518
10136	0	0	Ki67+	 8173 19211
10137	0	0	Ki67+	 8174 19396
10138	0	0	Ki67+	 8179 19414
10139	0	0	Ki67+	 8182 19132
10140	0	0	Ki67+	 8184 18924
10141	0	0	Ki67+	 8186 19284
10142	0	0	Ki67+	 8187 19362
10143	0	0	Ki67+	 8189 19436
10144	0	0	Ki67+	 8191 19536
10145	0	0	Ki67+	 8193 19513
10146	0	0	Ki67+	 8194 18897
10147	0	0	Ki67+	 8194 19322
10148	0	0	Ki67+	 8196 19245
10149	0	0	Ki67+	 8198 19228
10150	0	0	Ki67+	 8203 19298
10151	0	0	Ki67+	 8208 19464
10152	0	0	Ki67+	 8209 19434
10153	0	0	Ki67+	 8210 19315
10154	0	0	Ki67+	 8213 19272
10155	0	0	Ki67+	 8213 19401
10156	0	0	Ki67+	 8217 19230
10157	0	0	Ki67+	 8219 19260
10158	0	0	Ki67+	 8219 19342
10159	0	0	Ki67+	 8220 19298
10160	0	0	Ki67+	 8222 19360
10161	0	0	Ki67+	 8225 19542
10162	0	0	Ki67+	 8226 19280
10163	0	0	Ki67+	 8226 19530
10164	0	0	Ki67+	 8237 19073
10165	0	0	Ki67+	 8237 19454
10166	0	0	Ki67+	 8242 19545
10167	0	0	Ki67+	 8245 19419
10168	0	0	Ki67+	 8246 19328
10169	0	0	Ki67+	 8247 18918
10170	0	0	Ki67+	 8247 19153
10171	0	0	Ki67+	 8253 19311
10172	0	0	Ki67+	 8254 19120
10173	0	0	Ki67+	 8254 19294
10174	0	0	Ki67+	 8260 19522
10175	0	0	Ki67+	 8266 19474
10176	0	0	Ki67+	 8270 19387
10177	0	0	Ki67+	 8272 18898
10178	0	0	Ki67+	 8273 18888
10179	0	0	Ki67+	 8279 19445
10180	0	0	Ki67+	 8283 19338
10181	0	0	Ki67+	 8295 18921
10182	0	0	Ki67+	 8295 18963
10183	0	0	Ki67+	 8295 19183
10184	0	0	Ki67+	 8296 18993
10185	0	0	Ki67+	 8296 19052
10186	0	0	Ki67+	 8300 19404
10187	0	0	Ki67+	 8300 19522
10188	0	0	Ki67+	 8302 19351
10189	0	0	Ki67+	 8303 19416
10190	0	0	Ki67+	 8305 19472
10191	0	0	Ki67+	 8308 19027
10192	0	0	Ki67+	 8308 19434
10193	0	0	Ki67+	 8316 19382
10194	0	0	Ki67+	 8317 19197
10195	0	0	Ki67+	 8330 19470
10196	0	0	Ki67+	 8334 19090
10197	0	0	Ki67+	 8334 19199
10198	0	0	Ki67+	 8335 19510
10199	0	0	Ki67+	 8338 19062
10200	0	0	Ki67+	 8338 19381
10201	0	0	Ki67+	 8345 19178
10202	0	0	Ki67+	 8351 19482
10203	0	0	Ki67+	 8355 19116
10204	0	0	Ki67+	 8358 19376
10205	0	0	Ki67+	 8362 19017
10206	0	0	Ki67+	 8364 19418
10207	0	0	Ki67+	 8364 19436
10208	0	0	Ki67+	 8368 19485
10209	0	0	Ki67+	 8369 19054
10210	0	0	Ki67+	 8373 19132
10211	0	0	Ki67+	 8392 19551
10212	0	0	Ki67+	 8395 19132
10213	0	0	Ki67+	 8399 19028
10214	0	0	Ki67+	 8399 19415
10215	0	0	Ki67+	 8399 19441
10216	0	0	Ki67+	 8407 19154
10217	0	0	Ki67+	 8422 19098
10218	0	0	Ki67+	 8427 19126
10219	0	0	Ki67+	 8429 19421
10220	0	0	Ki67+	 8430 19066
10221	0	0	Ki67+	 8430 19438
10222	0	0	Ki67+	 8439 19400
10223	0	0	Ki67+	 8441 19379
10224	0	0	Ki67+	 8451 19044
10225	0	0	Ki67+	 8452 19068
10226	0	0	Ki67+	 8454 19424
10227	0	0	Ki67+	 8456 19301
10228	0	0	Ki67+	 8457 19329
10229	0	0	Ki67+	 8457 19369
10230	0	0	Ki67+	 8467 19041
10231	0	0	Ki67+	 8467 19413
10232	0	0	Ki67+	 8469 19118
10233	0	0	Ki67+	 8471 18936
10234	0	0	Ki67+	 8475 19385
10235	0	0	Ki67+	 8478 19270
10236	0	0	Ki67+	 8479 19003
10237	0	0	Ki67+	 8482 19188
10238	0	0	Ki67+	 8485 19256
10239	0	0	Ki67+	 8486 19350
10240	0	0	Ki67+	 8487 18968
10241	0	0	Ki67+	 8488 18951
10242	0	0	Ki67+	 8493 19241
10243	0	0	Ki67+	 8493 19275
10244	0	0	Ki67+	 8497 19305
10245	0	0	Ki67+	 8505 19330
10246	0	0	Ki67+	 8508 19297
10247	0	0	Ki67+	 8511 19171
10248	0	0	Ki67+	 8512 19387
10249	0	0	Ki67+	 8515 18978
10250	0	0	Ki67+	 8522 19201
10251	0	0	Ki67+	 8527 19419
10252	0	0	Ki67+	 8529 19369
10253	0	0	Ki67+	 8532 19213
10254	0	0	Ki67+	 8532 19245
10255	0	0	Ki67+	 8536 19321
10256	0	0	Ki67+	 8538 19404
10257	0	0	Ki67+	 8539 19135
10258	0	0	Ki67+	 8543 19263
10259	0	0	Ki67+	 8544 19169
10260	0	0	Ki67+	 8545 18991
10261	0	0	Ki67+	 8551 19423
10262	0	0	Ki67+	 8556 19395
10263	0	0	Ki67+	 8557 19446
10264	0	0	Ki67+	 8558 19024
10265	0	0	Ki67+	 8558 19315
10266	0	0	Ki67+	 8560 19362
10267	0	0	Ki67+	 8561 19249
10268	0	0	Ki67+	 8568 19125
10269	0	0	Ki67+	 8569 19401
10270	0	0	Ki67+	 8570 19241
10271	0	0	Ki67+	 8578 19443
10272	0	0	Ki67+	 8584 19116
10273	0	0	Ki67+	 8585 19131
10274	0	0	Ki67+	 8585 19292
10275	0	0	Ki67+	 8586 19330
10276	0	0	Ki67+	 8590 19470
10277	0	0	Ki67+	 8591 19213
10278	0	0	Ki67+	 8592 18902
10279	0	0	Ki67+	 8592 19399
10280	0	0	Ki67+	 8593 19254
10281	0	0	Ki67+	 8595 19320
10282	0	0	Ki67+	 8597 19419
10283	0	0	Ki67+	 8598 19103
10284	0	0	Ki67+	 8598 19173
10285	0	0	Ki67+	 8603 19278
10286	0	0	Ki67+	 8605 19463
10287	0	0	Ki67+	 8606 19303
10288	0	0	Ki67+	 8606 19438
10289	0	0	Ki67+	 8614 19284
10290	0	0	Ki67+	 8615 19178
10291	0	0	Ki67+	 8618 19195
10292	0	0	Ki67+	 8619 19207
10293	0	0	Ki67+	 8635 19412
10294	0	0	Ki67+	 8639 18973
10295	0	0	Ki67+	 8639 19467
10296	0	0	Ki67+	 8640 19032
10297	0	0	Ki67+	 8643 19426
10298	0	0	Ki67+	 8645 19446
10299	0	0	Ki67+	 8648 19056
10300	0	0	Ki67+	 8667 19381
10301	0	0	Ki67+	 7879 20039
10302	0	0	Ki67+	 7881 19819
10303	0	0	Ki67+	 7883 19704
10304	0	0	Ki67+	 7884 20225
10305	0	0	Ki67+	 7885 19757
10306	0	0	Ki67+	 7892 20125
10307	0	0	Ki67+	 7892 20373
10308	0	0	Ki67+	 7893 20401
10309	0	0	Ki67+	 7897 20287
10310	0	0	Ki67+	 7899 19802
10311	0	0	Ki67+	 7902 19846
10312	0	0	Ki67+	 7905 19740
10313	0	0	Ki67+	 7911 19833
10314	0	0	Ki67+	 7912 20309
10315	0	0	Ki67+	 7917 20379
10316	0	0	Ki67+	 7918 20101
10317	0	0	Ki67+	 7918 20176
10318	0	0	Ki67+	 7921 19820
10319	0	0	Ki67+	 7922 20255
10320	0	0	Ki67+	 7926 19784
10321	0	0	Ki67+	 7929 19859
10322	0	0	Ki67+	 7929 20129
10323	0	0	Ki67+	 7930 19830
10324	0	0	Ki67+	 7935 19735
10325	0	0	Ki67+	 7937 20353
10326	0	0	Ki67+	 7942 20059
10327	0	0	Ki67+	 7948 20290
10328	0	0	Ki67+	 7950 19698
10329	0	0	Ki67+	 7950 19744
10330	0	0	Ki67+	 7953 20229
10331	0	0	Ki67+	 7955 19718
10332	0	0	Ki67+	 7956 20151
10333	0	0	Ki67+	 7958 19810
10334	0	0	Ki67+	 7959 20076
10335	0	0	Ki67+	 7961 19845
10336	0	0	Ki67+	 7963 20041
10337	0	0	Ki67+	 7964 20269
10338	0	0	Ki67+	 7966 19713
10339	0	0	Ki67+	 7967 19861
10340	0	0	Ki67+	 7970 19732
10341	0	0	Ki67+	 7971 20092
10342	0	0	Ki67+	 7971 20181
10343	0	0	Ki67+	 7975 19683
10344	0	0	Ki67+	 7978 20021
10345	0	0	Ki67+	 7982 19705
10346	0	0	Ki67+	 7983 19851
10347	0	0	Ki67+	 7983 20062
10348	0	0	Ki67+	 7986 20329
10349	0	0	Ki67+	 7990 19791
10350	0	0	Ki67+	 7992 19681
10351	0	0	Ki67+	 7997 19782
10352	0	0	Ki67+	 7997 20018
10353	0	0	Ki67+	 8000 19867
10354	0	0	Ki67+	 8003 20048
10355	0	0	Ki67+	 8011 19775
10356	0	0	Ki67+	 8019 19817
10357	0	0	Ki67+	 8024 19695
10358	0	0	Ki67+	 8024 20060
10359	0	0	Ki67+	 8026 19786
10360	0	0	Ki67+	 8027 20214
10361	0	0	Ki67+	 8029 20042
10362	0	0	Ki67+	 8031 19872
10363	0	0	Ki67+	 8036 20022
10364	0	0	Ki67+	 8039 20230
10365	0	0	Ki67+	 8044 20075
10366	0	0	Ki67+	 8048 19803
10367	0	0	Ki67+	 8054 20155
10368	0	0	Ki67+	 8056 20189
10369	0	0	Ki67+	 8061 19833
10370	0	0	Ki67+	 8061 20030
10371	0	0	Ki67+	 8064 19868
10372	0	0	Ki67+	 8065 20120
10373	0	0	Ki67+	 8066 19704
10374	0	0	Ki67+	 8069 20095
10375	0	0	Ki67+	 8075 19883
10376	0	0	Ki67+	 8081 19833
10377	0	0	Ki67+	 8083 19805
10378	0	0	Ki67+	 8083 19902
10379	0	0	Ki67+	 8084 20148
10380	0	0	Ki67+	 8090 20161
10381	0	0	Ki67+	 8091 19789
10382	0	0	Ki67+	 8096 19724
10383	0	0	Ki67+	 8100 20355
10384	0	0	Ki67+	 8101 19891
10385	0	0	Ki67+	 8102 20328
10386	0	0	Ki67+	 8112 19759
10387	0	0	Ki67+	 8114 20048
10388	0	0	Ki67+	 8115 19724
10389	0	0	Ki67+	 8123 20058
10390	0	0	Ki67+	 8124 20456
10391	0	0	Ki67+	 8125 19845
10392	0	0	Ki67+	 8131 20037
10393	0	0	Ki67+	 8133 19919
10394	0	0	Ki67+	 8135 19897
10395	0	0	Ki67+	 8141 19757
10396	0	0	Ki67+	 8144 20339
10397	0	0	Ki67+	 8146 19833
10398	0	0	Ki67+	 8147 19696
10399	0	0	Ki67+	 8147 19744
10400	0	0	Ki67+	 8149 20001
10401	0	0	Ki67+	 8153 20452
10402	0	0	Ki67+	 8155 20345
10403	0	0	Ki67+	 8156 19873
10404	0	0	Ki67+	 8158 19854
10405	0	0	Ki67+	 8167 19846
10406	0	0	Ki67+	 8170 19720
10407	0	0	Ki67+	 8179 19754
10408	0	0	Ki67+	 8179 19820
10409	0	0	Ki67+	 8183 19985
10410	0	0	Ki67+	 8183 20041
10411	0	0	Ki67+	 8185 19906
10412	0	0	Ki67+	 8187 19761
10413	0	0	Ki67+	 8191 19732
10414	0	0	Ki67+	 8192 20458
10415	0	0	Ki67+	 8195 19931
10416	0	0	Ki67+	 8195 19969
10417	0	0	Ki67+	 8198 20353
10418	0	0	Ki67+	 8200 19781
10419	0	0	Ki67+	 8202 20226
10420	0	0	Ki67+	 8205 20478
10421	0	0	Ki67+	 8206 19764
10422	0	0	Ki67+	 8208 20460
10423	0	0	Ki67+	 8211 20017
10424	0	0	Ki67+	 8213 20355
10425	0	0	Ki67+	 8216 19956
10426	0	0	Ki67+	 8221 20373
10427	0	0	Ki67+	 8226 20009
10428	0	0	Ki67+	 8229 19991
10429	0	0	Ki67+	 8231 19795
10430	0	0	Ki67+	 8238 19775
10431	0	0	Ki67+	 8242 20356
10432	0	0	Ki67+	 8245 20368
10433	0	0	Ki67+	 8246 20474
10434	0	0	Ki67+	 8247 19892
10435	0	0	Ki67+	 8248 19746
10436	0	0	Ki67+	 8252 19783
10437	0	0	Ki67+	 8255 19927
10438	0	0	Ki67+	 8256 20380
10439	0	0	Ki67+	 8258 19850
10440	0	0	Ki67+	 8262 20356
10441	0	0	Ki67+	 8264 19755
10442	0	0	Ki67+	 8268 19830
10443	0	0	Ki67+	 8276 19889
10444	0	0	Ki67+	 8282 19818
10445	0	0	Ki67+	 8282 19899
10446	0	0	Ki67+	 8284 20175
10447	0	0	Ki67+	 8287 20076
10448	0	0	Ki67+	 8291 19754
10449	0	0	Ki67+	 8292 20160
10450	0	0	Ki67+	 8294 20044
10451	0	0	Ki67+	 8297 20364
10452	0	0	Ki67+	 8298 19919
10453	0	0	Ki67+	 8300 19972
10454	0	0	Ki67+	 8300 20396
10455	0	0	Ki67+	 8302 19881
10456	0	0	Ki67+	 8308 19847
10457	0	0	Ki67+	 8310 20408
10458	0	0	Ki67+	 8315 19902
10459	0	0	Ki67+	 8315 20389
10460	0	0	Ki67+	 8317 20445
10461	0	0	Ki67+	 8325 19785
10462	0	0	Ki67+	 8325 20382
10463	0	0	Ki67+	 8329 19827
10464	0	0	Ki67+	 8329 20003
10465	0	0	Ki67+	 8329 20029
10466	0	0	Ki67+	 8329 20445
10467	0	0	Ki67+	 8330 19935
10468	0	0	Ki67+	 8330 20405
10469	0	0	Ki67+	 8332 19872
10470	0	0	Ki67+	 8337 20228
10471	0	0	Ki67+	 8339 19913
10472	0	0	Ki67+	 8341 20395
10473	0	0	Ki67+	 8341 20468
10474	0	0	Ki67+	 8348 20051
10475	0	0	Ki67+	 8349 20436
10476	0	0	Ki67+	 8350 19827
10477	0	0	Ki67+	 8350 20137
10478	0	0	Ki67+	 8354 20247
10479	0	0	Ki67+	 8360 19793
10480	0	0	Ki67+	 8360 20427
10481	0	0	Ki67+	 8361 19954
10482	0	0	Ki67+	 8362 19920
10483	0	0	Ki67+	 8363 20043
10484	0	0	Ki67+	 8364 19777
10485	0	0	Ki67+	 8364 19895
10486	0	0	Ki67+	 8364 20259
10487	0	0	Ki67+	 8365 19749
10488	0	0	Ki67+	 8368 20104
10489	0	0	Ki67+	 8371 19985
10490	0	0	Ki67+	 8371 20021
10491	0	0	Ki67+	 8378 19956
10492	0	0	Ki67+	 8381 20277
10493	0	0	Ki67+	 8384 20001
10494	0	0	Ki67+	 8385 19877
10495	0	0	Ki67+	 8386 20303
10496	0	0	Ki67+	 8389 19892
10497	0	0	Ki67+	 8394 19914
10498	0	0	Ki67+	 8397 19805
10499	0	0	Ki67+	 8397 20130
10500	0	0	Ki67+	 8398 19791
10501	0	0	Ki67+	 8401 19886
10502	0	0	Ki67+	 8403 19741
10503	0	0	Ki67+	 8409 19823
10504	0	0	Ki67+	 8415 19852
10505	0	0	Ki67+	 8419 19811
10506	0	0	Ki67+	 8419 20435
10507	0	0	Ki67+	 8424 19900
10508	0	0	Ki67+	 8430 20447
10509	0	0	Ki67+	 8435 19987
10510	0	0	Ki67+	 8435 20433
10511	0	0	Ki67+	 8436 20311
10512	0	0	Ki67+	 8440 19931
10513	0	0	Ki67+	 8444 19876
10514	0	0	Ki67+	 8450 19815
10515	0	0	Ki67+	 8455 19924
10516	0	0	Ki67+	 8459 20104
10517	0	0	Ki67+	 8460 19911
10518	0	0	Ki67+	 8465 19946
10519	0	0	Ki67+	 8465 20473
10520	0	0	Ki67+	 8471 19824
10521	0	0	Ki67+	 8473 19867
10522	0	0	Ki67+	 8476 20284
10523	0	0	Ki67+	 8482 20464
10524	0	0	Ki67+	 8484 20444
10525	0	0	Ki67+	 8487 19886
10526	0	0	Ki67+	 8487 19994
10527	0	0	Ki67+	 8496 20301
10528	0	0	Ki67+	 8497 19960
10529	0	0	Ki67+	 8498 20279
10530	0	0	Ki67+	 8500 19942
10531	0	0	Ki67+	 8507 20053
10532	0	0	Ki67+	 8507 20083
10533	0	0	Ki67+	 8511 20462
10534	0	0	Ki67+	 8516 20402
10535	0	0	Ki67+	 8518 19906
10536	0	0	Ki67+	 8523 19896
10537	0	0	Ki67+	 8524 20052
10538	0	0	Ki67+	 8525 20030
10539	0	0	Ki67+	 8528 20447
10540	0	0	Ki67+	 8530 19932
10541	0	0	Ki67+	 8532 20356
10542	0	0	Ki67+	 8532 20470
10543	0	0	Ki67+	 8536 19723
10544	0	0	Ki67+	 8539 20102
10545	0	0	Ki67+	 8540 20457
10546	0	0	Ki67+	 8542 20151
10547	0	0	Ki67+	 8543 19811
10548	0	0	Ki67+	 8543 20058
10549	0	0	Ki67+	 8544 19998
10550	0	0	Ki67+	 8548 19832
10551	0	0	Ki67+	 8552 20028
10552	0	0	Ki67+	 8556 20046
10553	0	0	Ki67+	 8557 20069
10554	0	0	Ki67+	 8559 20470
10555	0	0	Ki67+	 8564 19864
10556	0	0	Ki67+	 8564 19979
10557	0	0	Ki67+	 8566 20342
10558	0	0	Ki67+	 8567 19785
10559	0	0	Ki67+	 8569 20449
10560	0	0	Ki67+	 8571 19958
10561	0	0	Ki67+	 8573 20056
10562	0	0	Ki67+	 8574 19885
10563	0	0	Ki67+	 8578 20288
10564	0	0	Ki67+	 8580 20353
10565	0	0	Ki67+	 8582 19841
10566	0	0	Ki67+	 8582 19915
10567	0	0	Ki67+	 8583 20004
10568	0	0	Ki67+	 8583 20036
10569	0	0	Ki67+	 8584 20454
10570	0	0	Ki67+	 8593 19936
10571	0	0	Ki67+	 8597 19884
10572	0	0	Ki67+	 8597 20316
10573	0	0	Ki67+	 8602 20479
10574	0	0	Ki67+	 8603 20160
10575	0	0	Ki67+	 8605 20296
10576	0	0	Ki67+	 8605 20372
10577	0	0	Ki67+	 8606 19781
10578	0	0	Ki67+	 8607 19847
10579	0	0	Ki67+	 8608 20266
10580	0	0	Ki67+	 8609 19806
10581	0	0	Ki67+	 8610 19939
10582	0	0	Ki67+	 8610 19960
10583	0	0	Ki67+	 8614 20030
10584	0	0	Ki67+	 8620 20359
10585	0	0	Ki67+	 8622 19884
10586	0	0	Ki67+	 8622 19909
10587	0	0	Ki67+	 8628 20329
10588	0	0	Ki67+	 8630 19766
10589	0	0	Ki67+	 8630 20189
10590	0	0	Ki67+	 8632 20376
10591	0	0	Ki67+	 8636 19813
10592	0	0	Ki67+	 8637 20304
10593	0	0	Ki67+	 8644 19920
10594	0	0	Ki67+	 8646 19798
10595	0	0	Ki67+	 8647 19942
10596	0	0	Ki67+	 8648 19861
10597	0	0	Ki67+	 8648 20277
10598	0	0	Ki67+	 8657 20315
10599	0	0	Ki67+	 8657 20350
10600	0	0	Ki67+	 8660 20285
10601	0	0	Ki67+	 8661 20173
10602	0	0	Ki67+	 8665 20379
10603	0	0	Ki67+	 8666 20305
10604	0	0	Ki67+	 7873 20843
10605	0	0	Ki67+	 7873 20901
10606	0	0	Ki67+	 7873 20991
10607	0	0	Ki67+	 7874 21020
10608	0	0	Ki67+	 7875 20587
10609	0	0	Ki67+	 7876 21080
10610	0	0	Ki67+	 7880 20807
10611	0	0	Ki67+	 7881 21146
10612	0	0	Ki67+	 7882 20563
10613	0	0	Ki67+	 7886 20601
10614	0	0	Ki67+	 7887 20838
10615	0	0	Ki67+	 7887 21123
10616	0	0	Ki67+	 7896 21148
10617	0	0	Ki67+	 7897 20995
10618	0	0	Ki67+	 7900 20578
10619	0	0	Ki67+	 7907 21168
10620	0	0	Ki67+	 7908 20596
10621	0	0	Ki67+	 7915 20761
10622	0	0	Ki67+	 7924 21120
10623	0	0	Ki67+	 7926 20614
10624	0	0	Ki67+	 7928 20563
10625	0	0	Ki67+	 7928 20770
10626	0	0	Ki67+	 7929 21149
10627	0	0	Ki67+	 7932 20896
10628	0	0	Ki67+	 7937 20734
10629	0	0	Ki67+	 7940 20578
10630	0	0	Ki67+	 7940 21071
10631	0	0	Ki67+	 7943 21153
10632	0	0	Ki67+	 7943 21170
10633	0	0	Ki67+	 7953 21265
10634	0	0	Ki67+	 7957 20562
10635	0	0	Ki67+	 7961 20910
10636	0	0	Ki67+	 7963 20530
10637	0	0	Ki67+	 7965 20602
10638	0	0	Ki67+	 7965 20889
10639	0	0	Ki67+	 7967 20735
10640	0	0	Ki67+	 7970 20557
10641	0	0	Ki67+	 7979 20890
10642	0	0	Ki67+	 7981 21077
10643	0	0	Ki67+	 7985 20559
10644	0	0	Ki67+	 7987 20724
10645	0	0	Ki67+	 7988 20749
10646	0	0	Ki67+	 7989 21085
10647	0	0	Ki67+	 7995 20577
10648	0	0	Ki67+	 7995 20587
10649	0	0	Ki67+	 7995 20900
10650	0	0	Ki67+	 7996 21266
10651	0	0	Ki67+	 7997 20513
10652	0	0	Ki67+	 8008 21058
10653	0	0	Ki67+	 8024 20888
10654	0	0	Ki67+	 8026 21099
10655	0	0	Ki67+	 8038 21246
10656	0	0	Ki67+	 8042 21223
10657	0	0	Ki67+	 8044 20891
10658	0	0	Ki67+	 8045 20757
10659	0	0	Ki67+	 8051 20560
10660	0	0	Ki67+	 8060 20721
10661	0	0	Ki67+	 8063 20536
10662	0	0	Ki67+	 8070 20852
10663	0	0	Ki67+	 8072 20805
10664	0	0	Ki67+	 8077 20743
10665	0	0	Ki67+	 8080 20884
10666	0	0	Ki67+	 8086 20561
10667	0	0	Ki67+	 8087 20511
10668	0	0	Ki67+	 8090 20541
10669	0	0	Ki67+	 8094 20954
10670	0	0	Ki67+	 8096 20505
10671	0	0	Ki67+	 8097 20819
10672	0	0	Ki67+	 8100 20765
10673	0	0	Ki67+	 8102 20750
10674	0	0	Ki67+	 8105 20481
10675	0	0	Ki67+	 8106 20845
10676	0	0	Ki67+	 8119 20907
10677	0	0	Ki67+	 8124 21155
10678	0	0	Ki67+	 8128 20816
10679	0	0	Ki67+	 8133 20792
10680	0	0	Ki67+	 8136 20865
10681	0	0	Ki67+	 8140 20833
10682	0	0	Ki67+	 8140 20890
10683	0	0	Ki67+	 8141 20510
10684	0	0	Ki67+	 8144 20877
10685	0	0	Ki67+	 8152 21239
10686	0	0	Ki67+	 8154 21205
10687	0	0	Ki67+	 8154 21265
10688	0	0	Ki67+	 8155 20908
10689	0	0	Ki67+	 8160 20930
10690	0	0	Ki67+	 8164 20515
10691	0	0	Ki67+	 8165 20801
10692	0	0	Ki67+	 8167 20574
10693	0	0	Ki67+	 8168 21136
10694	0	0	Ki67+	 8173 20482
10695	0	0	Ki67+	 8173 20753
10696	0	0	Ki67+	 8173 20970
10697	0	0	Ki67+	 8174 21021
10698	0	0	Ki67+	 8175 21089
10699	0	0	Ki67+	 8179 20876
10700	0	0	Ki67+	 8192 20581
10701	0	0	Ki67+	 8195 20593
10702	0	0	Ki67+	 8202 20744
10703	0	0	Ki67+	 8202 20904
10704	0	0	Ki67+	 8214 20578
10705	0	0	Ki67+	 8229 20500
10706	0	0	Ki67+	 8236 20591
10707	0	0	Ki67+	 8236 20747
10708	0	0	Ki67+	 8236 21139
10709	0	0	Ki67+	 8239 20562
10710	0	0	Ki67+	 8241 20891
10711	0	0	Ki67+	 8241 21193
10712	0	0	Ki67+	 8243 20960
10713	0	0	Ki67+	 8247 20532
10714	0	0	Ki67+	 8257 20524
10715	0	0	Ki67+	 8260 21073
10716	0	0	Ki67+	 8261 21158
10717	0	0	Ki67+	 8263 21195
10718	0	0	Ki67+	 8264 20581
10719	0	0	Ki67+	 8265 20554
10720	0	0	Ki67+	 8266 20936
10721	0	0	Ki67+	 8273 20574
10722	0	0	Ki67+	 8274 20876
10723	0	0	Ki67+	 8274 20912
10724	0	0	Ki67+	 8280 20597
10725	0	0	Ki67+	 8282 21062
10726	0	0	Ki67+	 8286 21232
10727	0	0	Ki67+	 8286 21248
10728	0	0	Ki67+	 8287 20761
10729	0	0	Ki67+	 8291 20785
10730	0	0	Ki67+	 8292 20819
10731	0	0	Ki67+	 8295 20573
10732	0	0	Ki67+	 8300 20851
10733	0	0	Ki67+	 8305 21037
10734	0	0	Ki67+	 8306 20896
10735	0	0	Ki67+	 8306 21233
10736	0	0	Ki67+	 8308 20552
10737	0	0	Ki67+	 8309 20579
10738	0	0	Ki67+	 8317 21047
10739	0	0	Ki67+	 8320 20829
10740	0	0	Ki67+	 8321 20559
10741	0	0	Ki67+	 8322 20868
10742	0	0	Ki67+	 8326 20578
10743	0	0	Ki67+	 8327 21181
10744	0	0	Ki67+	 8329 20796
10745	0	0	Ki67+	 8331 21006
10746	0	0	Ki67+	 8337 20594
10747	0	0	Ki67+	 8338 20948
10748	0	0	Ki67+	 8343 21035
10749	0	0	Ki67+	 8345 20610
10750	0	0	Ki67+	 8345 21071
10751	0	0	Ki67+	 8347 20826
10752	0	0	Ki67+	 8347 20883
10753	0	0	Ki67+	 8348 20543
10754	0	0	Ki67+	 8348 21181
10755	0	0	Ki67+	 8350 20910
10756	0	0	Ki67+	 8355 20938
10757	0	0	Ki67+	 8355 21169
10758	0	0	Ki67+	 8361 20571
10759	0	0	Ki67+	 8362 21039
10760	0	0	Ki67+	 8364 21077
10761	0	0	Ki67+	 8367 20586
10762	0	0	Ki67+	 8367 20864
10763	0	0	Ki67+	 8368 21124
10764	0	0	Ki67+	 8369 20994
10765	0	0	Ki67+	 8371 20922
10766	0	0	Ki67+	 8376 20892
10767	0	0	Ki67+	 8383 20844
10768	0	0	Ki67+	 8384 20958
10769	0	0	Ki67+	 8392 21092
10770	0	0	Ki67+	 8394 20555
10771	0	0	Ki67+	 8394 20880
10772	0	0	Ki67+	 8395 20591
10773	0	0	Ki67+	 8398 20924
10774	0	0	Ki67+	 8403 20529
10775	0	0	Ki67+	 8408 21125
10776	0	0	Ki67+	 8412 21106
10777	0	0	Ki67+	 8413 20607
10778	0	0	Ki67+	 8418 20914
10779	0	0	Ki67+	 8419 21116
10780	0	0	Ki67+	 8429 20983
10781	0	0	Ki67+	 8435 20564
10782	0	0	Ki67+	 8435 20614
10783	0	0	Ki67+	 8442 21064
10784	0	0	Ki67+	 8443 21045
10785	0	0	Ki67+	 8450 20591
10786	0	0	Ki67+	 8451 20574
10787	0	0	Ki67+	 8452 20981
10788	0	0	Ki67+	 8452 21038
10789	0	0	Ki67+	 8452 21063
10790	0	0	Ki67+	 8462 21194
10791	0	0	Ki67+	 8467 20632
10792	0	0	Ki67+	 8468 20550
10793	0	0	Ki67+	 8470 20945
10794	0	0	Ki67+	 8472 20567
10795	0	0	Ki67+	 8477 20984
10796	0	0	Ki67+	 8478 21249
10797	0	0	Ki67+	 8482 20888
10798	0	0	Ki67+	 8483 21026
10799	0	0	Ki67+	 8484 20608
10800	0	0	Ki67+	 8490 20968
10801	0	0	Ki67+	 8502 20488
10802	0	0	Ki67+	 8502 20920
10803	0	0	Ki67+	 8504 20636
10804	0	0	Ki67+	 8514 20624
10805	0	0	Ki67+	 8523 20946
10806	0	0	Ki67+	 8525 20613
10807	0	0	Ki67+	 8527 20512
10808	0	0	Ki67+	 8531 20661
10809	0	0	Ki67+	 8532 20630
10810	0	0	Ki67+	 8535 21106
10811	0	0	Ki67+	 8537 20915
10812	0	0	Ki67+	 8538 20641
10813	0	0	Ki67+	 8543 21068
10814	0	0	Ki67+	 8545 21093
10815	0	0	Ki67+	 8548 20944
10816	0	0	Ki67+	 8549 21020
10817	0	0	Ki67+	 8552 20985
10818	0	0	Ki67+	 8552 21173
10819	0	0	Ki67+	 8555 21052
10820	0	0	Ki67+	 8555 21237
10821	0	0	Ki67+	 8557 21071
10822	0	0	Ki67+	 8558 20507
10823	0	0	Ki67+	 8563 21007
10824	0	0	Ki67+	 8567 20683
10825	0	0	Ki67+	 8567 21267
10826	0	0	Ki67+	 8570 20624
10827	0	0	Ki67+	 8570 20996
10828	0	0	Ki67+	 8571 21068
10829	0	0	Ki67+	 8572 20664
10830	0	0	Ki67+	 8574 20970
10831	0	0	Ki67+	 8575 21177
10832	0	0	Ki67+	 8576 21224
10833	0	0	Ki67+	 8578 20935
10834	0	0	Ki67+	 8579 20502
10835	0	0	Ki67+	 8580 21136
10836	0	0	Ki67+	 8585 21276
10837	0	0	Ki67+	 8593 20486
10838	0	0	Ki67+	 8594 20930
10839	0	0	Ki67+	 8596 20699
10840	0	0	Ki67+	 8598 20990
10841	0	0	Ki67+	 8608 21231
10842	0	0	Ki67+	 8609 20676
10843	0	0	Ki67+	 8614 21181
10844	0	0	Ki67+	 8616 20524
10845	0	0	Ki67+	 8616 20638
10846	0	0	Ki67+	 8620 20980
10847	0	0	Ki67+	 8621 20542
10848	0	0	Ki67+	 8625 20485
10849	0	0	Ki67+	 8627 20513
10850	0	0	Ki67+	 8627 21074
10851	0	0	Ki67+	 8629 21141
10852	0	0	Ki67+	 8636 21063
10853	0	0	Ki67+	 8641 20709
10854	0	0	Ki67+	 8642 20495
10855	0	0	Ki67+	 8646 20626
10856	0	0	Ki67+	 8647 20652
10857	0	0	Ki67+	 8649 20536
10858	0	0	Ki67+	 8650 20676
10859	0	0	Ki67+	 8655 21231
10860	0	0	Ki67+	 8657 20507
10861	0	0	Ki67+	 8657 21084
10862	0	0	Ki67+	 8663 21060
10863	0	0	Ki67+	 8664 20566
10864	0	0	Ki67+	 8665 20726
10865	0	0	Ki67+	 8667 20630
10866	0	0	Ki67+	 8669 21138
10867	0	0	Ki67+	 8670 21168
10868	0	0	Ki67+	 7873 21299
10869	0	0	Ki67+	 7878 21348
10870	0	0	Ki67+	 7879 21575
10871	0	0	Ki67+	 7884 21615
10872	0	0	Ki67+	 7889 21312
10873	0	0	Ki67+	 7892 21940
10874	0	0	Ki67+	 7894 21689
10875	0	0	Ki67+	 7898 21805
10876	0	0	Ki67+	 7899 21676
10877	0	0	Ki67+	 7902 21974
10878	0	0	Ki67+	 7904 21294
10879	0	0	Ki67+	 7904 21557
10880	0	0	Ki67+	 7905 21765
10881	0	0	Ki67+	 7905 21946
10882	0	0	Ki67+	 7908 21655
10883	0	0	Ki67+	 7908 22011
10884	0	0	Ki67+	 7911 21341
10885	0	0	Ki67+	 7913 21841
10886	0	0	Ki67+	 7918 21998
10887	0	0	Ki67+	 7919 21816
10888	0	0	Ki67+	 7921 21971
10889	0	0	Ki67+	 7923 21777
10890	0	0	Ki67+	 7924 21337
10891	0	0	Ki67+	 7925 21614
10892	0	0	Ki67+	 7926 21793
10893	0	0	Ki67+	 7928 21543
10894	0	0	Ki67+	 7928 21850
10895	0	0	Ki67+	 7929 21729
10896	0	0	Ki67+	 7931 21520
10897	0	0	Ki67+	 7931 21694
10898	0	0	Ki67+	 7932 21311
10899	0	0	Ki67+	 7934 21968
10900	0	0	Ki67+	 7939 21528
10901	0	0	Ki67+	 7940 21620
10902	0	0	Ki67+	 7940 21649
10903	0	0	Ki67+	 7944 21999
10904	0	0	Ki67+	 7945 21678
10905	0	0	Ki67+	 7945 21834
10906	0	0	Ki67+	 7950 22035
10907	0	0	Ki67+	 7955 21369
10908	0	0	Ki67+	 7955 21588
10909	0	0	Ki67+	 7955 21986
10910	0	0	Ki67+	 7957 21690
10911	0	0	Ki67+	 7957 21875
10912	0	0	Ki67+	 7958 21748
10913	0	0	Ki67+	 7958 21841
10914	0	0	Ki67+	 7960 21643
10915	0	0	Ki67+	 7963 21499
10916	0	0	Ki67+	 7963 21536
10917	0	0	Ki67+	 7964 21666
10918	0	0	Ki67+	 7968 21362
10919	0	0	Ki67+	 7968 21420
10920	0	0	Ki67+	 7978 21997
10921	0	0	Ki67+	 7979 21557
10922	0	0	Ki67+	 7981 22035
10923	0	0	Ki67+	 7983 21807
10924	0	0	Ki67+	 7984 21697
10925	0	0	Ki67+	 7992 21580
10926	0	0	Ki67+	 7993 21850
10927	0	0	Ki67+	 7994 21715
10928	0	0	Ki67+	 8000 21735
10929	0	0	Ki67+	 8000 22014
10930	0	0	Ki67+	 8001 21524
10931	0	0	Ki67+	 8002 22070
10932	0	0	Ki67+	 8008 21884
10933	0	0	Ki67+	 8016 21508
10934	0	0	Ki67+	 8025 21552
10935	0	0	Ki67+	 8028 21461
10936	0	0	Ki67+	 8030 21437
10937	0	0	Ki67+	 8036 21879
10938	0	0	Ki67+	 8041 21898
10939	0	0	Ki67+	 8046 21652
10940	0	0	Ki67+	 8046 21703
10941	0	0	Ki67+	 8047 21607
10942	0	0	Ki67+	 8047 21945
10943	0	0	Ki67+	 8048 21629
10944	0	0	Ki67+	 8050 21417
10945	0	0	Ki67+	 8054 21575
10946	0	0	Ki67+	 8054 21935
10947	0	0	Ki67+	 8057 21761
10948	0	0	Ki67+	 8058 21542
10949	0	0	Ki67+	 8058 21678
10950	0	0	Ki67+	 8061 21954
10951	0	0	Ki67+	 8063 21458
10952	0	0	Ki67+	 8067 21607
10953	0	0	Ki67+	 8068 21503
10954	0	0	Ki67+	 8069 21648
10955	0	0	Ki67+	 8069 21668
10956	0	0	Ki67+	 8069 21773
10957	0	0	Ki67+	 8074 21408
10958	0	0	Ki67+	 8074 21702
10959	0	0	Ki67+	 8076 21660
10960	0	0	Ki67+	 8080 21979
10961	0	0	Ki67+	 8083 21431
10962	0	0	Ki67+	 8083 21626
10963	0	0	Ki67+	 8085 21592
10964	0	0	Ki67+	 8088 21931
10965	0	0	Ki67+	 8089 21555
10966	0	0	Ki67+	 8093 21379
10967	0	0	Ki67+	 8095 21568
10968	0	0	Ki67+	 8096 21748
10969	0	0	Ki67+	 8099 21628
10970	0	0	Ki67+	 8109 21287
10971	0	0	Ki67+	 8109 21887
10972	0	0	Ki67+	 8120 21854
10973	0	0	Ki67+	 8122 21763
10974	0	0	Ki67+	 8133 21839
10975	0	0	Ki67+	 8140 21742
10976	0	0	Ki67+	 8141 21852
10977	0	0	Ki67+	 8143 21804
10978	0	0	Ki67+	 8144 21876
10979	0	0	Ki67+	 8156 21841
10980	0	0	Ki67+	 8157 21937
10981	0	0	Ki67+	 8162 21401
10982	0	0	Ki67+	 8172 21342
10983	0	0	Ki67+	 8172 21935
10984	0	0	Ki67+	 8178 21580
10985	0	0	Ki67+	 8179 21412
10986	0	0	Ki67+	 8179 21726
10987	0	0	Ki67+	 8181 21626
10988	0	0	Ki67+	 8191 21516
10989	0	0	Ki67+	 8191 21654
10990	0	0	Ki67+	 8195 21843
10991	0	0	Ki67+	 8196 21557
10992	0	0	Ki67+	 8198 21444
10993	0	0	Ki67+	 8200 21802
10994	0	0	Ki67+	 8201 21570
10995	0	0	Ki67+	 8202 21791
10996	0	0	Ki67+	 8203 21765
10997	0	0	Ki67+	 8204 21306
10998	0	0	Ki67+	 8210 21700
10999	0	0	Ki67+	 8217 21644
11000	0	0	Ki67+	 8223 21913
11001	0	0	Ki67+	 8224 21667
11002	0	0	Ki67+	 8231 21470
11003	0	0	Ki67+	 8231 21517
11004	0	0	Ki67+	 8241 21484
11005	0	0	Ki67+	 8241 21738
11006	0	0	Ki67+	 8243 21930
11007	0	0	Ki67+	 8246 21916
11008	0	0	Ki67+	 8249 21971
11009	0	0	Ki67+	 8253 21617
11010	0	0	Ki67+	 8253 21649
11011	0	0	Ki67+	 8255 22043
11012	0	0	Ki67+	 8257 21756
11013	0	0	Ki67+	 8263 21519
11014	0	0	Ki67+	 8264 21638
11015	0	0	Ki67+	 8274 21501
11016	0	0	Ki67+	 8278 21774
11017	0	0	Ki67+	 8279 21912
11018	0	0	Ki67+	 8286 21818
11019	0	0	Ki67+	 8290 21522
11020	0	0	Ki67+	 8290 22035
11021	0	0	Ki67+	 8299 21614
11022	0	0	Ki67+	 8309 21723
11023	0	0	Ki67+	 8318 21855
11024	0	0	Ki67+	 8324 21582
11025	0	0	Ki67+	 8324 21908
11026	0	0	Ki67+	 8329 21692
11027	0	0	Ki67+	 8340 21712
11028	0	0	Ki67+	 8341 21797
11029	0	0	Ki67+	 8343 22051
11030	0	0	Ki67+	 8352 21850
11031	0	0	Ki67+	 8358 21583
11032	0	0	Ki67+	 8358 21839
11033	0	0	Ki67+	 8367 21852
11034	0	0	Ki67+	 8368 21614
11035	0	0	Ki67+	 8369 21556
11036	0	0	Ki67+	 8370 21526
11037	0	0	Ki67+	 8373 21717
11038	0	0	Ki67+	 8376 21570
11039	0	0	Ki67+	 8376 21667
11040	0	0	Ki67+	 8377 21826
11041	0	0	Ki67+	 8389 21794
11042	0	0	Ki67+	 8390 21734
11043	0	0	Ki67+	 8392 21720
11044	0	0	Ki67+	 8393 21532
11045	0	0	Ki67+	 8394 21674
11046	0	0	Ki67+	 8394 21877
11047	0	0	Ki67+	 8397 22030
11048	0	0	Ki67+	 8398 21377
11049	0	0	Ki67+	 8403 21305
11050	0	0	Ki67+	 8407 21414
11051	0	0	Ki67+	 8411 21815
11052	0	0	Ki67+	 8411 21866
11053	0	0	Ki67+	 8412 21831
11054	0	0	Ki67+	 8414 21389
11055	0	0	Ki67+	 8414 21590
11056	0	0	Ki67+	 8414 21879
11057	0	0	Ki67+	 8414 21902
11058	0	0	Ki67+	 8423 22068
11059	0	0	Ki67+	 8424 21310
11060	0	0	Ki67+	 8424 21520
11061	0	0	Ki67+	 8424 21870
11062	0	0	Ki67+	 8425 21297
11063	0	0	Ki67+	 8426 22011
11064	0	0	Ki67+	 8430 22036
11065	0	0	Ki67+	 8438 21325
11066	0	0	Ki67+	 8448 21645
11067	0	0	Ki67+	 8450 21327
11068	0	0	Ki67+	 8450 21473
11069	0	0	Ki67+	 8453 21951
11070	0	0	Ki67+	 8453 22069
11071	0	0	Ki67+	 8454 22018
11072	0	0	Ki67+	 8458 21432
11073	0	0	Ki67+	 8464 21613
11074	0	0	Ki67+	 8465 21998
11075	0	0	Ki67+	 8468 21967
11076	0	0	Ki67+	 8469 21567
11077	0	0	Ki67+	 8469 21916
11078	0	0	Ki67+	 8487 21971
11079	0	0	Ki67+	 8491 21718
11080	0	0	Ki67+	 8499 21573
11081	0	0	Ki67+	 8500 21472
11082	0	0	Ki67+	 8503 21720
11083	0	0	Ki67+	 8515 21447
11084	0	0	Ki67+	 8516 21739
11085	0	0	Ki67+	 8523 21725
11086	0	0	Ki67+	 8539 21338
11087	0	0	Ki67+	 8541 21388
11088	0	0	Ki67+	 8541 21437
11089	0	0	Ki67+	 8551 21562
11090	0	0	Ki67+	 8555 21698
11091	0	0	Ki67+	 8561 21394
11092	0	0	Ki67+	 8566 22026
11093	0	0	Ki67+	 8567 21720
11094	0	0	Ki67+	 8569 21385
11095	0	0	Ki67+	 8570 21558
11096	0	0	Ki67+	 8571 21301
11097	0	0	Ki67+	 8572 21284
11098	0	0	Ki67+	 8572 21469
11099	0	0	Ki67+	 8574 21440
11100	0	0	Ki67+	 8576 22046
11101	0	0	Ki67+	 8583 21552
11102	0	0	Ki67+	 8587 21823
11103	0	0	Ki67+	 8595 21473
11104	0	0	Ki67+	 8596 21511
11105	0	0	Ki67+	 8599 21384
11106	0	0	Ki67+	 8599 22009
11107	0	0	Ki67+	 8600 21421
11108	0	0	Ki67+	 8611 21453
11109	0	0	Ki67+	 8611 21996
11110	0	0	Ki67+	 8613 21549
11111	0	0	Ki67+	 8615 21327
11112	0	0	Ki67+	 8617 22059
11113	0	0	Ki67+	 8629 21402
11114	0	0	Ki67+	 8640 21592
11115	0	0	Ki67+	 8644 21686
11116	0	0	Ki67+	 8644 21985
11117	0	0	Ki67+	 8646 21501
11118	0	0	Ki67+	 8650 21601
11119	0	0	Ki67+	 8652 21517
11120	0	0	Ki67+	 8653 21403
11121	0	0	Ki67+	 8659 21681
11122	0	0	Ki67+	 8671 21397
11123	0	0	Ki67+	 7876 22784
11124	0	0	Ki67+	 7878 22851
11125	0	0	Ki67+	 7879 22395
11126	0	0	Ki67+	 7880 22441
11127	0	0	Ki67+	 7883 22262
11128	0	0	Ki67+	 7887 22325
11129	0	0	Ki67+	 7887 22363
11130	0	0	Ki67+	 7887 22775
11131	0	0	Ki67+	 7891 22816
11132	0	0	Ki67+	 7892 22727
11133	0	0	Ki67+	 7892 22843
11134	0	0	Ki67+	 7896 22759
11135	0	0	Ki67+	 7898 22375
11136	0	0	Ki67+	 7898 22472
11137	0	0	Ki67+	 7899 22407
11138	0	0	Ki67+	 7900 22869
11139	0	0	Ki67+	 7901 22420
11140	0	0	Ki67+	 7907 22750
11141	0	0	Ki67+	 7909 22221
11142	0	0	Ki67+	 7912 22338
11143	0	0	Ki67+	 7915 22237
11144	0	0	Ki67+	 7916 22785
11145	0	0	Ki67+	 7918 22830
11146	0	0	Ki67+	 7919 22736
11147	0	0	Ki67+	 7920 22424
11148	0	0	Ki67+	 7921 22446
11149	0	0	Ki67+	 7922 22312
11150	0	0	Ki67+	 7925 22795
11151	0	0	Ki67+	 7927 22494
11152	0	0	Ki67+	 7930 22349
11153	0	0	Ki67+	 7934 22645
11154	0	0	Ki67+	 7935 22251
11155	0	0	Ki67+	 7935 22473
11156	0	0	Ki67+	 7937 22393
11157	0	0	Ki67+	 7938 22871
11158	0	0	Ki67+	 7939 22843
11159	0	0	Ki67+	 7948 22328
11160	0	0	Ki67+	 7948 22810
11161	0	0	Ki67+	 7951 22351
11162	0	0	Ki67+	 7955 22752
11163	0	0	Ki67+	 7957 22313
11164	0	0	Ki67+	 7958 22842
11165	0	0	Ki67+	 7963 22433
11166	0	0	Ki67+	 7964 22393
11167	0	0	Ki67+	 7965 22414
11168	0	0	Ki67+	 7967 22499
11169	0	0	Ki67+	 7970 22879
11170	0	0	Ki67+	 7971 22846
11171	0	0	Ki67+	 7975 22771
11172	0	0	Ki67+	 7977 22447
11173	0	0	Ki67+	 7977 22820
11174	0	0	Ki67+	 7979 22354
11175	0	0	Ki67+	 7982 22788
11176	0	0	Ki67+	 7985 22751
11177	0	0	Ki67+	 7986 22366
11178	0	0	Ki67+	 7996 22341
11179	0	0	Ki67+	 7999 22392
11180	0	0	Ki67+	 7999 22425
11181	0	0	Ki67+	 8000 22495
11182	0	0	Ki67+	 8005 22740
11183	0	0	Ki67+	 8006 22411
11184	0	0	Ki67+	 8008 22476
11185	0	0	Ki67+	 8010 22795
11186	0	0	Ki67+	 8013 22460
11187	0	0	Ki67+	 8014 22254
11188	0	0	Ki67+	 8014 22838
11189	0	0	Ki67+	 8015 22336
11190	0	0	Ki67+	 8018 22193
11191	0	0	Ki67+	 8019 22273
11192	0	0	Ki67+	 8020 22772
11193	0	0	Ki67+	 8026 22878
11194	0	0	Ki67+	 8028 22849
11195	0	0	Ki67+	 8034 22364
11196	0	0	Ki67+	 8034 22389
11197	0	0	Ki67+	 8041 22158
11198	0	0	Ki67+	 8041 22232
11199	0	0	Ki67+	 8041 22748
11200	0	0	Ki67+	 8041 22831
11201	0	0	Ki67+	 8045 22378
11202	0	0	Ki67+	 8047 22343
11203	0	0	Ki67+	 8055 22375
11204	0	0	Ki67+	 8062 22307
11205	0	0	Ki67+	 8067 22763
11206	0	0	Ki67+	 8075 22783
11207	0	0	Ki67+	 8077 22475
11208	0	0	Ki67+	 8086 22790
11209	0	0	Ki67+	 8086 22813
11210	0	0	Ki67+	 8087 22256
11211	0	0	Ki67+	 8089 22839
11212	0	0	Ki67+	 8096 22291
11213	0	0	Ki67+	 8097 22783
11214	0	0	Ki67+	 8100 22454
11215	0	0	Ki67+	 8107 22421
11216	0	0	Ki67+	 8108 22274
11217	0	0	Ki67+	 8108 22330
11218	0	0	Ki67+	 8109 22867
11219	0	0	Ki67+	 8114 22351
11220	0	0	Ki67+	 8114 22482
11221	0	0	Ki67+	 8117 22740
11222	0	0	Ki67+	 8123 22317
11223	0	0	Ki67+	 8123 22441
11224	0	0	Ki67+	 8123 22801
11225	0	0	Ki67+	 8126 22424
11226	0	0	Ki67+	 8136 22629
11227	0	0	Ki67+	 8137 22872
11228	0	0	Ki67+	 8140 22347
11229	0	0	Ki67+	 8142 22739
11230	0	0	Ki67+	 8144 22414
11231	0	0	Ki67+	 8144 22840
11232	0	0	Ki67+	 8145 22332
11233	0	0	Ki67+	 8145 22720
11234	0	0	Ki67+	 8148 22442
11235	0	0	Ki67+	 8156 22735
11236	0	0	Ki67+	 8159 22358
11237	0	0	Ki67+	 8161 22469
11238	0	0	Ki67+	 8163 22370
11239	0	0	Ki67+	 8167 22323
11240	0	0	Ki67+	 8167 22843
11241	0	0	Ki67+	 8169 22811
11242	0	0	Ki67+	 8172 22386
11243	0	0	Ki67+	 8180 22723
11244	0	0	Ki67+	 8192 22851
11245	0	0	Ki67+	 8193 22448
11246	0	0	Ki67+	 8194 22620
11247	0	0	Ki67+	 8209 22759
11248	0	0	Ki67+	 8213 22728
11249	0	0	Ki67+	 8214 22627
11250	0	0	Ki67+	 8217 22738
11251	0	0	Ki67+	 8218 22824
11252	0	0	Ki67+	 8219 22854
11253	0	0	Ki67+	 8226 22779
11254	0	0	Ki67+	 8228 22247
11255	0	0	Ki67+	 8233 22426
11256	0	0	Ki67+	 8239 22277
11257	0	0	Ki67+	 8239 22739
11258	0	0	Ki67+	 8239 22849
11259	0	0	Ki67+	 8240 22232
11260	0	0	Ki67+	 8240 22567
11261	0	0	Ki67+	 8241 22866
11262	0	0	Ki67+	 8243 22755
11263	0	0	Ki67+	 8249 22630
11264	0	0	Ki67+	 8256 22764
11265	0	0	Ki67+	 8258 22234
11266	0	0	Ki67+	 8259 22863
11267	0	0	Ki67+	 8261 22559
11268	0	0	Ki67+	 8264 22744
11269	0	0	Ki67+	 8269 22872
11270	0	0	Ki67+	 8273 22689
11271	0	0	Ki67+	 8276 22764
11272	0	0	Ki67+	 8277 22736
11273	0	0	Ki67+	 8282 22541
11274	0	0	Ki67+	 8289 22727
11275	0	0	Ki67+	 8292 22512
11276	0	0	Ki67+	 8307 22697
11277	0	0	Ki67+	 8310 22638
11278	0	0	Ki67+	 8312 22769
11279	0	0	Ki67+	 8312 22844
11280	0	0	Ki67+	 8314 22875
11281	0	0	Ki67+	 8315 22741
11282	0	0	Ki67+	 8318 22463
11283	0	0	Ki67+	 8320 22528
11284	0	0	Ki67+	 8324 22644
11285	0	0	Ki67+	 8326 22707
11286	0	0	Ki67+	 8328 22515
11287	0	0	Ki67+	 8331 22851
11288	0	0	Ki67+	 8334 22776
11289	0	0	Ki67+	 8335 22806
11290	0	0	Ki67+	 8340 22474
11291	0	0	Ki67+	 8343 22876
11292	0	0	Ki67+	 8344 22365
11293	0	0	Ki67+	 8344 22715
11294	0	0	Ki67+	 8344 22761
11295	0	0	Ki67+	 8347 22087
11296	0	0	Ki67+	 8365 22101
11297	0	0	Ki67+	 8367 22652
11298	0	0	Ki67+	 8368 22835
11299	0	0	Ki67+	 8378 22783
11300	0	0	Ki67+	 8379 22818
11301	0	0	Ki67+	 8380 22553
11302	0	0	Ki67+	 8385 22711
11303	0	0	Ki67+	 8385 22867
11304	0	0	Ki67+	 8389 22581
11305	0	0	Ki67+	 8391 22116
11306	0	0	Ki67+	 8393 22792
11307	0	0	Ki67+	 8400 22125
11308	0	0	Ki67+	 8403 22657
11309	0	0	Ki67+	 8406 22855
11310	0	0	Ki67+	 8411 22367
11311	0	0	Ki67+	 8412 22379
11312	0	0	Ki67+	 8417 22098
11313	0	0	Ki67+	 8418 22765
11314	0	0	Ki67+	 8421 22820
11315	0	0	Ki67+	 8422 22684
11316	0	0	Ki67+	 8426 22748
11317	0	0	Ki67+	 8428 22116
11318	0	0	Ki67+	 8429 22774
11319	0	0	Ki67+	 8436 22364
11320	0	0	Ki67+	 8443 22179
11321	0	0	Ki67+	 8444 22497
11322	0	0	Ki67+	 8446 22791
11323	0	0	Ki67+	 8448 22225
11324	0	0	Ki67+	 8452 22149
11325	0	0	Ki67+	 8455 22736
11326	0	0	Ki67+	 8458 22654
11327	0	0	Ki67+	 8462 22667
11328	0	0	Ki67+	 8465 22119
11329	0	0	Ki67+	 8465 22713
11330	0	0	Ki67+	 8467 22703
11331	0	0	Ki67+	 8472 22647
11332	0	0	Ki67+	 8479 22797
11333	0	0	Ki67+	 8481 22734
11334	0	0	Ki67+	 8487 22843
11335	0	0	Ki67+	 8489 22575
11336	0	0	Ki67+	 8489 22665
11337	0	0	Ki67+	 8496 22778
11338	0	0	Ki67+	 8498 22709
11339	0	0	Ki67+	 8500 22157
11340	0	0	Ki67+	 8510 22696
11341	0	0	Ki67+	 8515 22832
11342	0	0	Ki67+	 8516 22863
11343	0	0	Ki67+	 8519 22665
11344	0	0	Ki67+	 8524 22787
11345	0	0	Ki67+	 8525 22719
11346	0	0	Ki67+	 8531 22758
11347	0	0	Ki67+	 8532 22818
11348	0	0	Ki67+	 8533 22869
11349	0	0	Ki67+	 8544 22719
11350	0	0	Ki67+	 8547 22853
11351	0	0	Ki67+	 8549 22761
11352	0	0	Ki67+	 8552 22831
11353	0	0	Ki67+	 8558 22660
11354	0	0	Ki67+	 8559 22625
11355	0	0	Ki67+	 8561 22766
11356	0	0	Ki67+	 8569 22845
11357	0	0	Ki67+	 8571 22750
11358	0	0	Ki67+	 8571 22787
11359	0	0	Ki67+	 8575 22660
11360	0	0	Ki67+	 8580 22834
11361	0	0	Ki67+	 8583 22757
11362	0	0	Ki67+	 8584 22713
11363	0	0	Ki67+	 8587 22524
11364	0	0	Ki67+	 8588 22260
11365	0	0	Ki67+	 8589 22733
11366	0	0	Ki67+	 8603 22831
11367	0	0	Ki67+	 8609 22877
11368	0	0	Ki67+	 8611 22710
11369	0	0	Ki67+	 8612 22792
11370	0	0	Ki67+	 8621 22860
11371	0	0	Ki67+	 8626 22765
11372	0	0	Ki67+	 8628 22675
11373	0	0	Ki67+	 8633 22530
11374	0	0	Ki67+	 8634 22656
11375	0	0	Ki67+	 8636 22689
11376	0	0	Ki67+	 8638 22746
11377	0	0	Ki67+	 8647 22838
11378	0	0	Ki67+	 8653 22677
11379	0	0	Ki67+	 8664 22712
11380	0	0	Ki67+	 8668 22082
11381	0	0	Ki67+	 8668 22268
11382	0	0	Ki67+	 7876 23549
11383	0	0	Ki67+	 7877 23656
11384	0	0	Ki67+	 7887 22892
11385	0	0	Ki67+	 7887 23639
11386	0	0	Ki67+	 7889 23547
11387	0	0	Ki67+	 7889 23657
11388	0	0	Ki67+	 7892 23585
11389	0	0	Ki67+	 7900 23540
11390	0	0	Ki67+	 7901 23446
11391	0	0	Ki67+	 7909 23379
11392	0	0	Ki67+	 7910 23582
11393	0	0	Ki67+	 7912 23463
11394	0	0	Ki67+	 7921 22913
11395	0	0	Ki67+	 7921 23534
11396	0	0	Ki67+	 7925 23449
11397	0	0	Ki67+	 7926 22883
11398	0	0	Ki67+	 7926 23390
11399	0	0	Ki67+	 7927 23282
11400	0	0	Ki67+	 7927 23410
11401	0	0	Ki67+	 7942 23572
11402	0	0	Ki67+	 7946 22909
11403	0	0	Ki67+	 7947 23670
11404	0	0	Ki67+	 7948 23369
11405	0	0	Ki67+	 7948 23561
11406	0	0	Ki67+	 7952 23399
11407	0	0	Ki67+	 7955 23522
11408	0	0	Ki67+	 7961 23447
11409	0	0	Ki67+	 7962 22908
11410	0	0	Ki67+	 7962 23415
11411	0	0	Ki67+	 7964 22929
11412	0	0	Ki67+	 7969 23534
11413	0	0	Ki67+	 7971 23659
11414	0	0	Ki67+	 7978 23356
11415	0	0	Ki67+	 7980 23516
11416	0	0	Ki67+	 7981 23568
11417	0	0	Ki67+	 7990 23543
11418	0	0	Ki67+	 7997 23410
11419	0	0	Ki67+	 7998 22914
11420	0	0	Ki67+	 7999 23368
11421	0	0	Ki67+	 8003 22940
11422	0	0	Ki67+	 8013 23360
11423	0	0	Ki67+	 8016 23573
11424	0	0	Ki67+	 8031 23530
11425	0	0	Ki67+	 8037 23378
11426	0	0	Ki67+	 8040 22945
11427	0	0	Ki67+	 8042 23490
11428	0	0	Ki67+	 8042 23661
11429	0	0	Ki67+	 8043 23471
11430	0	0	Ki67+	 8046 23649
11431	0	0	Ki67+	 8057 23436
11432	0	0	Ki67+	 8062 23371
11433	0	0	Ki67+	 8063 22940
11434	0	0	Ki67+	 8065 23530
11435	0	0	Ki67+	 8066 23561
11436	0	0	Ki67+	 8068 23520
11437	0	0	Ki67+	 8075 22922
11438	0	0	Ki67+	 8076 23399
11439	0	0	Ki67+	 8081 23464
11440	0	0	Ki67+	 8082 23370
11441	0	0	Ki67+	 8092 22951
11442	0	0	Ki67+	 8096 23550
11443	0	0	Ki67+	 8098 23515
11444	0	0	Ki67+	 8102 23428
11445	0	0	Ki67+	 8102 23607
11446	0	0	Ki67+	 8102 23653
11447	0	0	Ki67+	 8109 22905
11448	0	0	Ki67+	 8112 23395
11449	0	0	Ki67+	 8114 23364
11450	0	0	Ki67+	 8116 23533
11451	0	0	Ki67+	 8117 23674
11452	0	0	Ki67+	 8119 23508
11453	0	0	Ki67+	 8120 23574
11454	0	0	Ki67+	 8124 23438
11455	0	0	Ki67+	 8127 22949
11456	0	0	Ki67+	 8127 23411
11457	0	0	Ki67+	 8128 23644
11458	0	0	Ki67+	 8129 23656
11459	0	0	Ki67+	 8130 22923
11460	0	0	Ki67+	 8132 23528
11461	0	0	Ki67+	 8135 23386
11462	0	0	Ki67+	 8139 23364
11463	0	0	Ki67+	 8145 23469
11464	0	0	Ki67+	 8149 23505
11465	0	0	Ki67+	 8149 23644
11466	0	0	Ki67+	 8150 23002
11467	0	0	Ki67+	 8152 23436
11468	0	0	Ki67+	 8154 22901
11469	0	0	Ki67+	 8159 23580
11470	0	0	Ki67+	 8160 23396
11471	0	0	Ki67+	 8163 22943
11472	0	0	Ki67+	 8164 23384
11473	0	0	Ki67+	 8164 23550
11474	0	0	Ki67+	 8167 23450
11475	0	0	Ki67+	 8177 23567
11476	0	0	Ki67+	 8179 22969
11477	0	0	Ki67+	 8179 23413
11478	0	0	Ki67+	 8179 23489
11479	0	0	Ki67+	 8183 23454
11480	0	0	Ki67+	 8185 23539
11481	0	0	Ki67+	 8190 22954
11482	0	0	Ki67+	 8193 22916
11483	0	0	Ki67+	 8193 23429
11484	0	0	Ki67+	 8195 23445
11485	0	0	Ki67+	 8200 23492
11486	0	0	Ki67+	 8201 23640
11487	0	0	Ki67+	 8202 22980
11488	0	0	Ki67+	 8202 23618
11489	0	0	Ki67+	 8204 22921
11490	0	0	Ki67+	 8205 23472
11491	0	0	Ki67+	 8206 22897
11492	0	0	Ki67+	 8210 23391
11493	0	0	Ki67+	 8219 22922
11494	0	0	Ki67+	 8221 22969
11495	0	0	Ki67+	 8228 23660
11496	0	0	Ki67+	 8230 23577
11497	0	0	Ki67+	 8233 22991
11498	0	0	Ki67+	 8241 23410
11499	0	0	Ki67+	 8241 23636
11500	0	0	Ki67+	 8245 22963
11501	0	0	Ki67+	 8247 22929
11502	0	0	Ki67+	 8247 23645
11503	0	0	Ki67+	 8253 23617
11504	0	0	Ki67+	 8257 22909
11505	0	0	Ki67+	 8261 23601
11506	0	0	Ki67+	 8262 23441
11507	0	0	Ki67+	 8262 23677
11508	0	0	Ki67+	 8269 23666
11509	0	0	Ki67+	 8272 22971
11510	0	0	Ki67+	 8272 23641
11511	0	0	Ki67+	 8276 23443
11512	0	0	Ki67+	 8282 22937
11513	0	0	Ki67+	 8282 23536
11514	0	0	Ki67+	 8286 23610
11515	0	0	Ki67+	 8296 22992
11516	0	0	Ki67+	 8302 23674
11517	0	0	Ki67+	 8313 22920
11518	0	0	Ki67+	 8315 22962
11519	0	0	Ki67+	 8317 23507
11520	0	0	Ki67+	 8319 22989
11521	0	0	Ki67+	 8324 23004
11522	0	0	Ki67+	 8327 22920
11523	0	0	Ki67+	 8328 23566
11524	0	0	Ki67+	 8332 23488
11525	0	0	Ki67+	 8336 23641
11526	0	0	Ki67+	 8338 23584
11527	0	0	Ki67+	 8339 22890
11528	0	0	Ki67+	 8342 23599
11529	0	0	Ki67+	 8348 23017
11530	0	0	Ki67+	 8351 23461
11531	0	0	Ki67+	 8351 23571
11532	0	0	Ki67+	 8353 22967
11533	0	0	Ki67+	 8356 23522
11534	0	0	Ki67+	 8361 23540
11535	0	0	Ki67+	 8361 23559
11536	0	0	Ki67+	 8363 22932
11537	0	0	Ki67+	 8363 22966
11538	0	0	Ki67+	 8363 23488
11539	0	0	Ki67+	 8368 22893
11540	0	0	Ki67+	 8370 22903
11541	0	0	Ki67+	 8370 23005
11542	0	0	Ki67+	 8370 23024
11543	0	0	Ki67+	 8371 23592
11544	0	0	Ki67+	 8385 22899
11545	0	0	Ki67+	 8385 23497
11546	0	0	Ki67+	 8388 23600
11547	0	0	Ki67+	 8389 22927
11548	0	0	Ki67+	 8389 23612
11549	0	0	Ki67+	 8391 22883
11550	0	0	Ki67+	 8392 23550
11551	0	0	Ki67+	 8399 23464
11552	0	0	Ki67+	 8403 22995
11553	0	0	Ki67+	 8404 23649
11554	0	0	Ki67+	 8406 22927
11555	0	0	Ki67+	 8408 23402
11556	0	0	Ki67+	 8409 22899
11557	0	0	Ki67+	 8411 23513
11558	0	0	Ki67+	 8413 23591
11559	0	0	Ki67+	 8417 22891
11560	0	0	Ki67+	 8418 23479
11561	0	0	Ki67+	 8420 23445
11562	0	0	Ki67+	 8424 23274
11563	0	0	Ki67+	 8429 22985
11564	0	0	Ki67+	 8430 23571
11565	0	0	Ki67+	 8432 23612
11566	0	0	Ki67+	 8435 22950
11567	0	0	Ki67+	 8442 23440
11568	0	0	Ki67+	 8443 23508
11569	0	0	Ki67+	 8444 23528
11570	0	0	Ki67+	 8449 23486
11571	0	0	Ki67+	 8455 23460
11572	0	0	Ki67+	 8457 23625
11573	0	0	Ki67+	 8462 23442
11574	0	0	Ki67+	 8463 22994
11575	0	0	Ki67+	 8466 23505
11576	0	0	Ki67+	 8476 23262
11577	0	0	Ki67+	 8476 23492
11578	0	0	Ki67+	 8480 23575
11579	0	0	Ki67+	 8484 22900
11580	0	0	Ki67+	 8486 23528
11581	0	0	Ki67+	 8488 23540
11582	0	0	Ki67+	 8490 23453
11583	0	0	Ki67+	 8490 23472
11584	0	0	Ki67+	 8491 23007
11585	0	0	Ki67+	 8495 23558
11586	0	0	Ki67+	 8499 23520
11587	0	0	Ki67+	 8508 22917
11588	0	0	Ki67+	 8509 22893
11589	0	0	Ki67+	 8516 23595
11590	0	0	Ki67+	 8520 23478
11591	0	0	Ki67+	 8523 23512
11592	0	0	Ki67+	 8523 23629
11593	0	0	Ki67+	 8535 22932
11594	0	0	Ki67+	 8535 23573
11595	0	0	Ki67+	 8537 23483
11596	0	0	Ki67+	 8545 23544
11597	0	0	Ki67+	 8547 22895
11598	0	0	Ki67+	 8549 23617
11599	0	0	Ki67+	 8552 22922
11600	0	0	Ki67+	 8553 22951
11601	0	0	Ki67+	 8554 23479
11602	0	0	Ki67+	 8556 22935
11603	0	0	Ki67+	 8563 23457
11604	0	0	Ki67+	 8564 23498
11605	0	0	Ki67+	 8573 23531
11606	0	0	Ki67+	 8576 22930
11607	0	0	Ki67+	 8578 22894
11608	0	0	Ki67+	 8579 22961
11609	0	0	Ki67+	 8579 23604
11610	0	0	Ki67+	 8580 23039
11611	0	0	Ki67+	 8585 23519
11612	0	0	Ki67+	 8585 23559
11613	0	0	Ki67+	 8587 22945
11614	0	0	Ki67+	 8588 23472
11615	0	0	Ki67+	 8589 23054
11616	0	0	Ki67+	 8595 23113
11617	0	0	Ki67+	 8600 23505
11618	0	0	Ki67+	 8605 23481
11619	0	0	Ki67+	 8605 23576
11620	0	0	Ki67+	 8608 23552
11621	0	0	Ki67+	 8614 22903
11622	0	0	Ki67+	 8617 23592
11623	0	0	Ki67+	 8621 23568
11624	0	0	Ki67+	 8627 23114
11625	0	0	Ki67+	 8627 23523
11626	0	0	Ki67+	 8628 23499
11627	0	0	Ki67+	 8629 23478
11628	0	0	Ki67+	 8631 22904
11629	0	0	Ki67+	 8632 22945
11630	0	0	Ki67+	 8632 23036
11631	0	0	Ki67+	 8633 23058
11632	0	0	Ki67+	 8633 23628
11633	0	0	Ki67+	 8634 23590
11634	0	0	Ki67+	 8637 22887
11635	0	0	Ki67+	 8639 22966
11636	0	0	Ki67+	 8640 23659
11637	0	0	Ki67+	 8643 23541
11638	0	0	Ki67+	 8651 23079
11639	0	0	Ki67+	 8656 23612
11640	0	0	Ki67+	 8665 23051
11641	0	0	Ki67+	 8666 23655
11642	0	0	Ki67+	 8667 23492
11643	0	0	Ki67+	 8667 23560
11644	0	0	Ki67+	 8669 22924
11645	0	0	Ki67+	 8670 22951
11646	0	0	Ki67+	 8671 23515
11647	0	0	Ki67+	 7874 23924
11648	0	0	Ki67+	 7875 23835
11649	0	0	Ki67+	 7877 23708
11650	0	0	Ki67+	 7877 23959
11651	0	0	Ki67+	 7878 23751
11652	0	0	Ki67+	 7878 23775
11653	0	0	Ki67+	 7884 23896
11654	0	0	Ki67+	 7897 23862
11655	0	0	Ki67+	 7906 23815
11656	0	0	Ki67+	 7915 23863
11657	0	0	Ki67+	 7920 24301
11658	0	0	Ki67+	 7920 24442
11659	0	0	Ki67+	 7923 23745
11660	0	0	Ki67+	 7923 23787
11661	0	0	Ki67+	 7927 23703
11662	0	0	Ki67+	 7933 23819
11663	0	0	Ki67+	 7935 23733
11664	0	0	Ki67+	 7940 23916
11665	0	0	Ki67+	 7963 23716
11666	0	0	Ki67+	 7963 23816
11667	0	0	Ki67+	 7968 23884
11668	0	0	Ki67+	 7968 23903
11669	0	0	Ki67+	 7971 23727
11670	0	0	Ki67+	 7971 24438
11671	0	0	Ki67+	 7980 23839
11672	0	0	Ki67+	 7987 23910
11673	0	0	Ki67+	 7993 23858
11674	0	0	Ki67+	 8001 23804
11675	0	0	Ki67+	 8005 23853
11676	0	0	Ki67+	 8005 23922
11677	0	0	Ki67+	 8010 23885
11678	0	0	Ki67+	 8018 23798
11679	0	0	Ki67+	 8026 23891
11680	0	0	Ki67+	 8027 23951
11681	0	0	Ki67+	 8028 23753
11682	0	0	Ki67+	 8034 23824
11683	0	0	Ki67+	 8040 23857
11684	0	0	Ki67+	 8051 23795
11685	0	0	Ki67+	 8051 23888
11686	0	0	Ki67+	 8058 23970
11687	0	0	Ki67+	 8059 23916
11688	0	0	Ki67+	 8060 23775
11689	0	0	Ki67+	 8060 23847
11690	0	0	Ki67+	 8062 24225
11691	0	0	Ki67+	 8066 23698
11692	0	0	Ki67+	 8074 23852
11693	0	0	Ki67+	 8076 23947
11694	0	0	Ki67+	 8077 23748
11695	0	0	Ki67+	 8077 23791
11696	0	0	Ki67+	 8080 23829
11697	0	0	Ki67+	 8086 24149
11698	0	0	Ki67+	 8088 23973
11699	0	0	Ki67+	 8088 23995
11700	0	0	Ki67+	 8089 23681
11701	0	0	Ki67+	 8091 23704
11702	0	0	Ki67+	 8091 23937
11703	0	0	Ki67+	 8093 23831
11704	0	0	Ki67+	 8099 24360
11705	0	0	Ki67+	 8105 24008
11706	0	0	Ki67+	 8110 23689
11707	0	0	Ki67+	 8111 24081
11708	0	0	Ki67+	 8115 23787
11709	0	0	Ki67+	 8116 23714
11710	0	0	Ki67+	 8116 23945
11711	0	0	Ki67+	 8120 23751
11712	0	0	Ki67+	 8121 23806
11713	0	0	Ki67+	 8123 24065
11714	0	0	Ki67+	 8124 24100
11715	0	0	Ki67+	 8129 23784
11716	0	0	Ki67+	 8130 23979
11717	0	0	Ki67+	 8133 24399
11718	0	0	Ki67+	 8134 24024
11719	0	0	Ki67+	 8136 23722
11720	0	0	Ki67+	 8136 24096
11721	0	0	Ki67+	 8137 23994
11722	0	0	Ki67+	 8140 24074
11723	0	0	Ki67+	 8142 24057
11724	0	0	Ki67+	 8143 24146
11725	0	0	Ki67+	 8146 24398
11726	0	0	Ki67+	 8147 23688
11727	0	0	Ki67+	 8151 24007
11728	0	0	Ki67+	 8152 23857
11729	0	0	Ki67+	 8153 23975
11730	0	0	Ki67+	 8154 23922
11731	0	0	Ki67+	 8156 24085
11732	0	0	Ki67+	 8165 23905
11733	0	0	Ki67+	 8165 24027
11734	0	0	Ki67+	 8166 23770
11735	0	0	Ki67+	 8168 24080
11736	0	0	Ki67+	 8172 23860
11737	0	0	Ki67+	 8172 24114
11738	0	0	Ki67+	 8174 24471
11739	0	0	Ki67+	 8175 23932
11740	0	0	Ki67+	 8177 23844
11741	0	0	Ki67+	 8177 24126
11742	0	0	Ki67+	 8181 23741
11743	0	0	Ki67+	 8184 23949
11744	0	0	Ki67+	 8186 23831
11745	0	0	Ki67+	 8196 23763
11746	0	0	Ki67+	 8197 23895
11747	0	0	Ki67+	 8199 24002
11748	0	0	Ki67+	 8199 24134
11749	0	0	Ki67+	 8199 24472
11750	0	0	Ki67+	 8200 24404
11751	0	0	Ki67+	 8203 24150
11752	0	0	Ki67+	 8206 24051
11753	0	0	Ki67+	 8208 24113
11754	0	0	Ki67+	 8209 23847
11755	0	0	Ki67+	 8209 24421
11756	0	0	Ki67+	 8210 24455
11757	0	0	Ki67+	 8212 23874
11758	0	0	Ki67+	 8213 23959
11759	0	0	Ki67+	 8214 23798
11760	0	0	Ki67+	 8215 23913
11761	0	0	Ki67+	 8220 23780
11762	0	0	Ki67+	 8223 23833
11763	0	0	Ki67+	 8223 23851
11764	0	0	Ki67+	 8226 23971
11765	0	0	Ki67+	 8228 24377
11766	0	0	Ki67+	 8230 23943
11767	0	0	Ki67+	 8231 23902
11768	0	0	Ki67+	 8232 24001
11769	0	0	Ki67+	 8232 24128
11770	0	0	Ki67+	 8233 24081
11771	0	0	Ki67+	 8236 24411
11772	0	0	Ki67+	 8241 23968
11773	0	0	Ki67+	 8242 23882
11774	0	0	Ki67+	 8242 24385
11775	0	0	Ki67+	 8246 23828
11776	0	0	Ki67+	 8246 24050
11777	0	0	Ki67+	 8248 24099
11778	0	0	Ki67+	 8248 24163
11779	0	0	Ki67+	 8249 23773
11780	0	0	Ki67+	 8249 23926
11781	0	0	Ki67+	 8252 24429
11782	0	0	Ki67+	 8254 24126
11783	0	0	Ki67+	 8258 24037
11784	0	0	Ki67+	 8260 23846
11785	0	0	Ki67+	 8260 24110
11786	0	0	Ki67+	 8261 24352
11787	0	0	Ki67+	 8265 23782
11788	0	0	Ki67+	 8265 24069
11789	0	0	Ki67+	 8271 23955
11790	0	0	Ki67+	 8271 23981
11791	0	0	Ki67+	 8280 24364
11792	0	0	Ki67+	 8284 23790
11793	0	0	Ki67+	 8285 24149
11794	0	0	Ki67+	 8286 24047
11795	0	0	Ki67+	 8290 24330
11796	0	0	Ki67+	 8293 23879
11797	0	0	Ki67+	 8297 24036
11798	0	0	Ki67+	 8298 23966
11799	0	0	Ki67+	 8300 24016
11800	0	0	Ki67+	 8303 23860
11801	0	0	Ki67+	 8303 24154
11802	0	0	Ki67+	 8304 23935
11803	0	0	Ki67+	 8307 23906
11804	0	0	Ki67+	 8308 23788
11805	0	0	Ki67+	 8309 24366
11806	0	0	Ki67+	 8312 24126
11807	0	0	Ki67+	 8312 24438
11808	0	0	Ki67+	 8313 24110
11809	0	0	Ki67+	 8313 24346
11810	0	0	Ki67+	 8315 23843
11811	0	0	Ki67+	 8316 24391
11812	0	0	Ki67+	 8317 23858
11813	0	0	Ki67+	 8322 23960
11814	0	0	Ki67+	 8323 24045
11815	0	0	Ki67+	 8323 24419
11816	0	0	Ki67+	 8324 24145
11817	0	0	Ki67+	 8324 24351
11818	0	0	Ki67+	 8325 23894
11819	0	0	Ki67+	 8326 23701
11820	0	0	Ki67+	 8326 23754
11821	0	0	Ki67+	 8326 24070
11822	0	0	Ki67+	 8327 24444
11823	0	0	Ki67+	 8328 23838
11824	0	0	Ki67+	 8331 23801
11825	0	0	Ki67+	 8331 23947
11826	0	0	Ki67+	 8337 24399
11827	0	0	Ki67+	 8340 24057
11828	0	0	Ki67+	 8342 24013
11829	0	0	Ki67+	 8343 24104
11830	0	0	Ki67+	 8344 23971
11831	0	0	Ki67+	 8345 24384
11832	0	0	Ki67+	 8347 24431
11833	0	0	Ki67+	 8349 23946
11834	0	0	Ki67+	 8350 24409
11835	0	0	Ki67+	 8353 23921
11836	0	0	Ki67+	 8353 24020
11837	0	0	Ki67+	 8353 24469
11838	0	0	Ki67+	 8357 24112
11839	0	0	Ki67+	 8363 24127
11840	0	0	Ki67+	 8369 24210
11841	0	0	Ki67+	 8370 24013
11842	0	0	Ki67+	 8371 24460
11843	0	0	Ki67+	 8372 23975
11844	0	0	Ki67+	 8375 24028
11845	0	0	Ki67+	 8379 24127
11846	0	0	Ki67+	 8380 23940
11847	0	0	Ki67+	 8380 23993
11848	0	0	Ki67+	 8381 24052
11849	0	0	Ki67+	 8383 24008
11850	0	0	Ki67+	 8386 23708
11851	0	0	Ki67+	 8390 24085
11852	0	0	Ki67+	 8394 23941
11853	0	0	Ki67+	 8396 23744
11854	0	0	Ki67+	 8397 23963
11855	0	0	Ki67+	 8399 24141
11856	0	0	Ki67+	 8404 23940
11857	0	0	Ki67+	 8404 24009
11858	0	0	Ki67+	 8406 24024
11859	0	0	Ki67+	 8407 24201
11860	0	0	Ki67+	 8408 24085
11861	0	0	Ki67+	 8411 23728
11862	0	0	Ki67+	 8414 24442
11863	0	0	Ki67+	 8426 23837
11864	0	0	Ki67+	 8426 24005
11865	0	0	Ki67+	 8426 24057
11866	0	0	Ki67+	 8427 24043
11867	0	0	Ki67+	 8438 23841
11868	0	0	Ki67+	 8440 24034
11869	0	0	Ki67+	 8447 24441
11870	0	0	Ki67+	 8449 24415
11871	0	0	Ki67+	 8457 23987
11872	0	0	Ki67+	 8457 24008
11873	0	0	Ki67+	 8460 24351
11874	0	0	Ki67+	 8467 23892
11875	0	0	Ki67+	 8469 24409
11876	0	0	Ki67+	 8472 23955
11877	0	0	Ki67+	 8473 24015
11878	0	0	Ki67+	 8474 23929
11879	0	0	Ki67+	 8474 23979
11880	0	0	Ki67+	 8480 23886
11881	0	0	Ki67+	 8481 24394
11882	0	0	Ki67+	 8482 24461
11883	0	0	Ki67+	 8483 24425
11884	0	0	Ki67+	 8487 23920
11885	0	0	Ki67+	 8489 24478
11886	0	0	Ki67+	 8490 23945
11887	0	0	Ki67+	 8498 24052
11888	0	0	Ki67+	 8503 23993
11889	0	0	Ki67+	 8503 24424
11890	0	0	Ki67+	 8504 24181
11891	0	0	Ki67+	 8506 24076
11892	0	0	Ki67+	 8507 23963
11893	0	0	Ki67+	 8507 24097
11894	0	0	Ki67+	 8509 23899
11895	0	0	Ki67+	 8513 24024
11896	0	0	Ki67+	 8513 24140
11897	0	0	Ki67+	 8514 24190
11898	0	0	Ki67+	 8514 24212
11899	0	0	Ki67+	 8515 24053
11900	0	0	Ki67+	 8515 24174
11901	0	0	Ki67+	 8524 24099
11902	0	0	Ki67+	 8524 24475
11903	0	0	Ki67+	 8526 23991
11904	0	0	Ki67+	 8526 24059
11905	0	0	Ki67+	 8526 24238
11906	0	0	Ki67+	 8527 24420
11907	0	0	Ki67+	 8528 24083
11908	0	0	Ki67+	 8529 24196
11909	0	0	Ki67+	 8530 24016
11910	0	0	Ki67+	 8531 23927
11911	0	0	Ki67+	 8531 24167
11912	0	0	Ki67+	 8532 23944
11913	0	0	Ki67+	 8533 24468
11914	0	0	Ki67+	 8536 23908
11915	0	0	Ki67+	 8538 24252
11916	0	0	Ki67+	 8539 24180
11917	0	0	Ki67+	 8540 23751
11918	0	0	Ki67+	 8540 24215
11919	0	0	Ki67+	 8542 24434
11920	0	0	Ki67+	 8543 24151
11921	0	0	Ki67+	 8546 24026
11922	0	0	Ki67+	 8550 24235
11923	0	0	Ki67+	 8554 24392
11924	0	0	Ki67+	 8557 24471
11925	0	0	Ki67+	 8558 24097
11926	0	0	Ki67+	 8563 24057
11927	0	0	Ki67+	 8563 24134
11928	0	0	Ki67+	 8565 23918
11929	0	0	Ki67+	 8566 24205
11930	0	0	Ki67+	 8569 24047
11931	0	0	Ki67+	 8569 24263
11932	0	0	Ki67+	 8570 24159
11933	0	0	Ki67+	 8574 23953
11934	0	0	Ki67+	 8575 23985
11935	0	0	Ki67+	 8575 24428
11936	0	0	Ki67+	 8578 24275
11937	0	0	Ki67+	 8586 23893
11938	0	0	Ki67+	 8586 23984
11939	0	0	Ki67+	 8587 24134
11940	0	0	Ki67+	 8587 24172
11941	0	0	Ki67+	 8591 24396
11942	0	0	Ki67+	 8591 24461
11943	0	0	Ki67+	 8598 24204
11944	0	0	Ki67+	 8602 24166
11945	0	0	Ki67+	 8609 24424
11946	0	0	Ki67+	 8610 24200
11947	0	0	Ki67+	 8611 24106
11948	0	0	Ki67+	 8612 24031
11949	0	0	Ki67+	 8612 24083
11950	0	0	Ki67+	 8614 23840
11951	0	0	Ki67+	 8614 24263
11952	0	0	Ki67+	 8614 24410
11953	0	0	Ki67+	 8615 24048
11954	0	0	Ki67+	 8617 24129
11955	0	0	Ki67+	 8621 24301
11956	0	0	Ki67+	 8623 24231
11957	0	0	Ki67+	 8630 24005
11958	0	0	Ki67+	 8630 24101
11959	0	0	Ki67+	 8630 24445
11960	0	0	Ki67+	 8637 24337
11961	0	0	Ki67+	 8638 24253
11962	0	0	Ki67+	 8639 24283
11963	0	0	Ki67+	 8640 24204
11964	0	0	Ki67+	 8642 23686
11965	0	0	Ki67+	 8645 24161
11966	0	0	Ki67+	 8645 24429
11967	0	0	Ki67+	 8646 24103
11968	0	0	Ki67+	 8647 24306
11969	0	0	Ki67+	 8649 24323
11970	0	0	Ki67+	 8649 24467
11971	0	0	Ki67+	 8654 24347
11972	0	0	Ki67+	 8658 24448
11973	0	0	Ki67+	 8663 24186
11974	0	0	Ki67+	 8664 24311
11975	0	0	Ki67+	 8666 24359
11976	0	0	Ki67+	 8667 24113
11977	0	0	Ki67+	 8670 24238
11978	0	0	Ki67+	 8670 24476
11979	0	0	Ki67+	 7875 24922
11980	0	0	Ki67+	 7877 25231
11981	0	0	Ki67+	 7879 25111
11982	0	0	Ki67+	 7895 25111
11983	0	0	Ki67+	 7898 25134
11984	0	0	Ki67+	 7907 25123
11985	0	0	Ki67+	 7914 25144
11986	0	0	Ki67+	 7921 24880
11987	0	0	Ki67+	 7926 24907
11988	0	0	Ki67+	 7926 25233
11989	0	0	Ki67+	 7934 24562
11990	0	0	Ki67+	 7939 25152
11991	0	0	Ki67+	 7951 24991
11992	0	0	Ki67+	 7955 25017
11993	0	0	Ki67+	 7960 24915
11994	0	0	Ki67+	 7973 25022
11995	0	0	Ki67+	 7974 24962
11996	0	0	Ki67+	 7986 24951
11997	0	0	Ki67+	 7987 24989
11998	0	0	Ki67+	 7994 25010
11999	0	0	Ki67+	 7994 25048
12000	0	0	Ki67+	 7997 24511
12001	0	0	Ki67+	 8036 24995
12002	0	0	Ki67+	 8041 24963
12003	0	0	Ki67+	 8043 24824
12004	0	0	Ki67+	 8048 25021
12005	0	0	Ki67+	 8055 24938
12006	0	0	Ki67+	 8058 24866
12007	0	0	Ki67+	 8063 24987
12008	0	0	Ki67+	 8064 24540
12009	0	0	Ki67+	 8065 24561
12010	0	0	Ki67+	 8067 25046
12011	0	0	Ki67+	 8072 24579
12012	0	0	Ki67+	 8072 24953
12013	0	0	Ki67+	 8073 24506
12014	0	0	Ki67+	 8075 24968
12015	0	0	Ki67+	 8076 25018
12016	0	0	Ki67+	 8082 24879
12017	0	0	Ki67+	 8082 25067
12018	0	0	Ki67+	 8083 24620
12019	0	0	Ki67+	 8084 24548
12020	0	0	Ki67+	 8084 24603
12021	0	0	Ki67+	 8086 24855
12022	0	0	Ki67+	 8089 24531
12023	0	0	Ki67+	 8090 24580
12024	0	0	Ki67+	 8090 25043
12025	0	0	Ki67+	 8094 24794
12026	0	0	Ki67+	 8094 24967
12027	0	0	Ki67+	 8098 24485
12028	0	0	Ki67+	 8102 24840
12029	0	0	Ki67+	 8105 24871
12030	0	0	Ki67+	 8107 24590
12031	0	0	Ki67+	 8115 24506
12032	0	0	Ki67+	 8115 24639
12033	0	0	Ki67+	 8116 24791
12034	0	0	Ki67+	 8116 24844
12035	0	0	Ki67+	 8117 24548
12036	0	0	Ki67+	 8118 24806
12037	0	0	Ki67+	 8121 25253
12038	0	0	Ki67+	 8123 25070
12039	0	0	Ki67+	 8127 24903
12040	0	0	Ki67+	 8128 24975
12041	0	0	Ki67+	 8130 25139
12042	0	0	Ki67+	 8131 24606
12043	0	0	Ki67+	 8133 25100
12044	0	0	Ki67+	 8139 24515
12045	0	0	Ki67+	 8140 24859
12046	0	0	Ki67+	 8141 24771
12047	0	0	Ki67+	 8142 24824
12048	0	0	Ki67+	 8145 24843
12049	0	0	Ki67+	 8145 25129
12050	0	0	Ki67+	 8147 24499
12051	0	0	Ki67+	 8150 24787
12052	0	0	Ki67+	 8152 24881
12053	0	0	Ki67+	 8154 25034
12054	0	0	Ki67+	 8155 25136
12055	0	0	Ki67+	 8156 24488
12056	0	0	Ki67+	 8156 24608
12057	0	0	Ki67+	 8159 25077
12058	0	0	Ki67+	 8162 24739
12059	0	0	Ki67+	 8165 24950
12060	0	0	Ki67+	 8165 25173
12061	0	0	Ki67+	 8169 24754
12062	0	0	Ki67+	 8170 25158
12063	0	0	Ki67+	 8171 24537
12064	0	0	Ki67+	 8172 24582
12065	0	0	Ki67+	 8173 24786
12066	0	0	Ki67+	 8173 24898
12067	0	0	Ki67+	 8174 24823
12068	0	0	Ki67+	 8175 24498
12069	0	0	Ki67+	 8179 24842
12070	0	0	Ki67+	 8179 25084
12071	0	0	Ki67+	 8180 25099
12072	0	0	Ki67+	 8181 25130
12073	0	0	Ki67+	 8183 24619
12074	0	0	Ki67+	 8184 24645
12075	0	0	Ki67+	 8188 25147
12076	0	0	Ki67+	 8190 25193
12077	0	0	Ki67+	 8193 24778
12078	0	0	Ki67+	 8194 25048
12079	0	0	Ki67+	 8194 25126
12080	0	0	Ki67+	 8195 24499
12081	0	0	Ki67+	 8195 25077
12082	0	0	Ki67+	 8197 24512
12083	0	0	Ki67+	 8198 24946
12084	0	0	Ki67+	 8200 25171
12085	0	0	Ki67+	 8202 25064
12086	0	0	Ki67+	 8206 24633
12087	0	0	Ki67+	 8207 24504
12088	0	0	Ki67+	 8207 24930
12089	0	0	Ki67+	 8208 24894
12090	0	0	Ki67+	 8209 24649
12091	0	0	Ki67+	 8209 24719
12092	0	0	Ki67+	 8210 24839
12093	0	0	Ki67+	 8211 24855
12094	0	0	Ki67+	 8214 24661
12095	0	0	Ki67+	 8217 24750
12096	0	0	Ki67+	 8220 25139
12097	0	0	Ki67+	 8220 25224
12098	0	0	Ki67+	 8222 24601
12099	0	0	Ki67+	 8222 24734
12100	0	0	Ki67+	 8223 25213
12101	0	0	Ki67+	 8224 24503
12102	0	0	Ki67+	 8224 24800
12103	0	0	Ki67+	 8224 25115
12104	0	0	Ki67+	 8224 25278
12105	0	0	Ki67+	 8227 25129
12106	0	0	Ki67+	 8228 24632
12107	0	0	Ki67+	 8229 25149
12108	0	0	Ki67+	 8230 24524
12109	0	0	Ki67+	 8231 24490
12110	0	0	Ki67+	 8232 24896
12111	0	0	Ki67+	 8235 24727
12112	0	0	Ki67+	 8235 24768
12113	0	0	Ki67+	 8235 25064
12114	0	0	Ki67+	 8239 24652
12115	0	0	Ki67+	 8243 24861
12116	0	0	Ki67+	 8243 25268
12117	0	0	Ki67+	 8245 24534
12118	0	0	Ki67+	 8247 25137
12119	0	0	Ki67+	 8247 25237
12120	0	0	Ki67+	 8248 25097
12121	0	0	Ki67+	 8256 25126
12122	0	0	Ki67+	 8256 25190
12123	0	0	Ki67+	 8258 24839
12124	0	0	Ki67+	 8258 24903
12125	0	0	Ki67+	 8260 24571
12126	0	0	Ki67+	 8261 24858
12127	0	0	Ki67+	 8262 24749
12128	0	0	Ki67+	 8262 25057
12129	0	0	Ki67+	 8264 24618
12130	0	0	Ki67+	 8266 24773
12131	0	0	Ki67+	 8267 25270
12132	0	0	Ki67+	 8270 24593
12133	0	0	Ki67+	 8271 25225
12134	0	0	Ki67+	 8272 25125
12135	0	0	Ki67+	 8275 24984
12136	0	0	Ki67+	 8277 24573
12137	0	0	Ki67+	 8278 24939
12138	0	0	Ki67+	 8280 24559
12139	0	0	Ki67+	 8282 24889
12140	0	0	Ki67+	 8285 24633
12141	0	0	Ki67+	 8286 24598
12142	0	0	Ki67+	 8286 24923
12143	0	0	Ki67+	 8287 24539
12144	0	0	Ki67+	 8288 25062
12145	0	0	Ki67+	 8290 24861
12146	0	0	Ki67+	 8292 24617
12147	0	0	Ki67+	 8294 25249
12148	0	0	Ki67+	 8295 24500
12149	0	0	Ki67+	 8295 24776
12150	0	0	Ki67+	 8295 24998
12151	0	0	Ki67+	 8295 25145
12152	0	0	Ki67+	 8297 24885
12153	0	0	Ki67+	 8300 24571
12154	0	0	Ki67+	 8300 24971
12155	0	0	Ki67+	 8300 25055
12156	0	0	Ki67+	 8304 24596
12157	0	0	Ki67+	 8304 25211
12158	0	0	Ki67+	 8305 24946
12159	0	0	Ki67+	 8308 25000
12160	0	0	Ki67+	 8310 24510
12161	0	0	Ki67+	 8312 25238
12162	0	0	Ki67+	 8317 25082
12163	0	0	Ki67+	 8318 24858
12164	0	0	Ki67+	 8319 24746
12165	0	0	Ki67+	 8319 25055
12166	0	0	Ki67+	 8320 25179
12167	0	0	Ki67+	 8320 25259
12168	0	0	Ki67+	 8322 24778
12169	0	0	Ki67+	 8323 24488
12170	0	0	Ki67+	 8327 24975
12171	0	0	Ki67+	 8334 24869
12172	0	0	Ki67+	 8335 25073
12173	0	0	Ki67+	 8336 25036
12174	0	0	Ki67+	 8336 25200
12175	0	0	Ki67+	 8338 25160
12176	0	0	Ki67+	 8339 24943
12177	0	0	Ki67+	 8339 25106
12178	0	0	Ki67+	 8341 24610
12179	0	0	Ki67+	 8342 25000
12180	0	0	Ki67+	 8343 24754
12181	0	0	Ki67+	 8346 24570
12182	0	0	Ki67+	 8348 24585
12183	0	0	Ki67+	 8348 25057
12184	0	0	Ki67+	 8349 24506
12185	0	0	Ki67+	 8349 24782
12186	0	0	Ki67+	 8350 24827
12187	0	0	Ki67+	 8350 24860
12188	0	0	Ki67+	 8351 25086
12189	0	0	Ki67+	 8353 24637
12190	0	0	Ki67+	 8353 24952
12191	0	0	Ki67+	 8353 25224
12192	0	0	Ki67+	 8354 24606
12193	0	0	Ki67+	 8357 25245
12194	0	0	Ki67+	 8363 24556
12195	0	0	Ki67+	 8368 24715
12196	0	0	Ki67+	 8368 24909
12197	0	0	Ki67+	 8369 24701
12198	0	0	Ki67+	 8371 24763
12199	0	0	Ki67+	 8371 24989
12200	0	0	Ki67+	 8372 25008
12201	0	0	Ki67+	 8374 24528
12202	0	0	Ki67+	 8374 24807
12203	0	0	Ki67+	 8374 25203
12204	0	0	Ki67+	 8377 24590
12205	0	0	Ki67+	 8377 24783
12206	0	0	Ki67+	 8378 25162
12207	0	0	Ki67+	 8379 25072
12208	0	0	Ki67+	 8381 24911
12209	0	0	Ki67+	 8381 25110
12210	0	0	Ki67+	 8382 24934
12211	0	0	Ki67+	 8384 25223
12212	0	0	Ki67+	 8385 24621
12213	0	0	Ki67+	 8386 25265
12214	0	0	Ki67+	 8388 24560
12215	0	0	Ki67+	 8388 24956
12216	0	0	Ki67+	 8389 24988
12217	0	0	Ki67+	 8390 24602
12218	0	0	Ki67+	 8391 25074
12219	0	0	Ki67+	 8392 24837
12220	0	0	Ki67+	 8393 24647
12221	0	0	Ki67+	 8396 24809
12222	0	0	Ki67+	 8398 25243
12223	0	0	Ki67+	 8399 24545
12224	0	0	Ki67+	 8400 25024
12225	0	0	Ki67+	 8400 25044
12226	0	0	Ki67+	 8401 24557
12227	0	0	Ki67+	 8401 24623
12228	0	0	Ki67+	 8402 24991
12229	0	0	Ki67+	 8403 24580
12230	0	0	Ki67+	 8404 24686
12231	0	0	Ki67+	 8406 24610
12232	0	0	Ki67+	 8407 24703
12233	0	0	Ki67+	 8408 25102
12234	0	0	Ki67+	 8408 25177
12235	0	0	Ki67+	 8409 24513
12236	0	0	Ki67+	 8409 24824
12237	0	0	Ki67+	 8409 24978
12238	0	0	Ki67+	 8414 24572
12239	0	0	Ki67+	 8414 25134
12240	0	0	Ki67+	 8419 25008
12241	0	0	Ki67+	 8419 25153
12242	0	0	Ki67+	 8420 25118
12243	0	0	Ki67+	 8423 24485
12244	0	0	Ki67+	 8423 24985
12245	0	0	Ki67+	 8423 25097
12246	0	0	Ki67+	 8424 24852
12247	0	0	Ki67+	 8426 24703
12248	0	0	Ki67+	 8427 24796
12249	0	0	Ki67+	 8430 25248
12250	0	0	Ki67+	 8432 24535
12251	0	0	Ki67+	 8433 25061
12252	0	0	Ki67+	 8433 25164
12253	0	0	Ki67+	 8434 24641
12254	0	0	Ki67+	 8435 25236
12255	0	0	Ki67+	 8437 25042
12256	0	0	Ki67+	 8438 24489
12257	0	0	Ki67+	 8441 24835
12258	0	0	Ki67+	 8441 24923
12259	0	0	Ki67+	 8442 24566
12260	0	0	Ki67+	 8443 25031
12261	0	0	Ki67+	 8444 24717
12262	0	0	Ki67+	 8445 24693
12263	0	0	Ki67+	 8449 25256
12264	0	0	Ki67+	 8452 24516
12265	0	0	Ki67+	 8452 24668
12266	0	0	Ki67+	 8454 25084
12267	0	0	Ki67+	 8454 25274
12268	0	0	Ki67+	 8458 25054
12269	0	0	Ki67+	 8459 24848
12270	0	0	Ki67+	 8461 24945
12271	0	0	Ki67+	 8463 25120
12272	0	0	Ki67+	 8464 25138
12273	0	0	Ki67+	 8465 24727
12274	0	0	Ki67+	 8466 24554
12275	0	0	Ki67+	 8467 24774
12276	0	0	Ki67+	 8467 24794
12277	0	0	Ki67+	 8468 24494
12278	0	0	Ki67+	 8469 24650
12279	0	0	Ki67+	 8469 25233
12280	0	0	Ki67+	 8472 24667
12281	0	0	Ki67+	 8484 24967
12282	0	0	Ki67+	 8486 24533
12283	0	0	Ki67+	 8486 24908
12284	0	0	Ki67+	 8486 25105
12285	0	0	Ki67+	 8487 25205
12286	0	0	Ki67+	 8490 24806
12287	0	0	Ki67+	 8490 24823
12288	0	0	Ki67+	 8491 24492
12289	0	0	Ki67+	 8492 25136
12290	0	0	Ki67+	 8496 24700
12291	0	0	Ki67+	 8496 24715
12292	0	0	Ki67+	 8498 24890
12293	0	0	Ki67+	 8501 24670
12294	0	0	Ki67+	 8502 24569
12295	0	0	Ki67+	 8507 24901
12296	0	0	Ki67+	 8508 25083
12297	0	0	Ki67+	 8509 25272
12298	0	0	Ki67+	 8510 24884
12299	0	0	Ki67+	 8515 24790
12300	0	0	Ki67+	 8516 25102
12301	0	0	Ki67+	 8517 24506
12302	0	0	Ki67+	 8520 24556
12303	0	0	Ki67+	 8520 24706
12304	0	0	Ki67+	 8526 25196
12305	0	0	Ki67+	 8528 24831
12306	0	0	Ki67+	 8530 24879
12307	0	0	Ki67+	 8532 24656
12308	0	0	Ki67+	 8532 25159
12309	0	0	Ki67+	 8536 24507
12310	0	0	Ki67+	 8539 24862
12311	0	0	Ki67+	 8541 24568
12312	0	0	Ki67+	 8541 25172
12313	0	0	Ki67+	 8548 24720
12314	0	0	Ki67+	 8548 24820
12315	0	0	Ki67+	 8550 24544
12316	0	0	Ki67+	 8551 24670
12317	0	0	Ki67+	 8554 24867
12318	0	0	Ki67+	 8555 24516
12319	0	0	Ki67+	 8555 24776
12320	0	0	Ki67+	 8557 25210
12321	0	0	Ki67+	 8559 25235
12322	0	0	Ki67+	 8560 24787
12323	0	0	Ki67+	 8564 25093
12324	0	0	Ki67+	 8565 24667
12325	0	0	Ki67+	 8566 24690
12326	0	0	Ki67+	 8567 24957
12327	0	0	Ki67+	 8568 24557
12328	0	0	Ki67+	 8568 25158
12329	0	0	Ki67+	 8568 25180
12330	0	0	Ki67+	 8572 25239
12331	0	0	Ki67+	 8574 24481
12332	0	0	Ki67+	 8574 24833
12333	0	0	Ki67+	 8575 24860
12334	0	0	Ki67+	 8577 24617
12335	0	0	Ki67+	 8578 25275
12336	0	0	Ki67+	 8579 24763
12337	0	0	Ki67+	 8579 24987
12338	0	0	Ki67+	 8581 25193
12339	0	0	Ki67+	 8585 24513
12340	0	0	Ki67+	 8592 24581
12341	0	0	Ki67+	 8593 24537
12342	0	0	Ki67+	 8598 24696
12343	0	0	Ki67+	 8598 25105
12344	0	0	Ki67+	 8599 24717
12345	0	0	Ki67+	 8599 25184
12346	0	0	Ki67+	 8601 24609
12347	0	0	Ki67+	 8604 24838
12348	0	0	Ki67+	 8609 24490
12349	0	0	Ki67+	 8609 25137
12350	0	0	Ki67+	 8610 25155
12351	0	0	Ki67+	 8619 24565
12352	0	0	Ki67+	 8620 24617
12353	0	0	Ki67+	 8623 24981
12354	0	0	Ki67+	 8624 25084
12355	0	0	Ki67+	 8627 24530
12356	0	0	Ki67+	 8628 24963
12357	0	0	Ki67+	 8630 25177
12358	0	0	Ki67+	 8639 24988
12359	0	0	Ki67+	 8640 24895
12360	0	0	Ki67+	 8640 24931
12361	0	0	Ki67+	 8643 25167
12362	0	0	Ki67+	 8644 24653
12363	0	0	Ki67+	 8644 24712
12364	0	0	Ki67+	 8646 24594
12365	0	0	Ki67+	 8646 25142
12366	0	0	Ki67+	 8648 24556
12367	0	0	Ki67+	 8650 24522
12368	0	0	Ki67+	 8650 25060
12369	0	0	Ki67+	 8655 24883
12370	0	0	Ki67+	 8656 24507
12371	0	0	Ki67+	 8658 24546
12372	0	0	Ki67+	 8659 24670
12373	0	0	Ki67+	 8660 24623
12374	0	0	Ki67+	 8663 25072
12375	0	0	Ki67+	 8666 24846
12376	0	0	Ki67+	 8669 24965
12377	0	0	Ki67+	 8671 25174
12378	0	0	Ki67+	 7874 25948
12379	0	0	Ki67+	 7875 25725
12380	0	0	Ki67+	 7875 25765
12381	0	0	Ki67+	 7877 25795
12382	0	0	Ki67+	 7887 25643
12383	0	0	Ki67+	 7889 25767
12384	0	0	Ki67+	 7889 25842
12385	0	0	Ki67+	 7891 25965
12386	0	0	Ki67+	 7892 25804
12387	0	0	Ki67+	 7893 25629
12388	0	0	Ki67+	 7894 25583
12389	0	0	Ki67+	 7896 25596
12390	0	0	Ki67+	 7896 25672
12391	0	0	Ki67+	 7903 25728
12392	0	0	Ki67+	 7905 26012
12393	0	0	Ki67+	 7906 25685
12394	0	0	Ki67+	 7909 25863
12395	0	0	Ki67+	 7912 25819
12396	0	0	Ki67+	 7914 25662
12397	0	0	Ki67+	 7918 25589
12398	0	0	Ki67+	 7918 25719
12399	0	0	Ki67+	 7919 25749
12400	0	0	Ki67+	 7924 25624
12401	0	0	Ki67+	 7926 25815
12402	0	0	Ki67+	 7928 25678
12403	0	0	Ki67+	 7939 25643
12404	0	0	Ki67+	 7942 25619
12405	0	0	Ki67+	 7943 25925
12406	0	0	Ki67+	 7944 26010
12407	0	0	Ki67+	 7946 25875
12408	0	0	Ki67+	 7946 25893
12409	0	0	Ki67+	 7947 25675
12410	0	0	Ki67+	 7949 25582
12411	0	0	Ki67+	 7949 25789
12412	0	0	Ki67+	 7952 25713
12413	0	0	Ki67+	 7954 25728
12414	0	0	Ki67+	 7955 25763
12415	0	0	Ki67+	 7955 25834
12416	0	0	Ki67+	 7966 26025
12417	0	0	Ki67+	 7967 25639
12418	0	0	Ki67+	 7970 25697
12419	0	0	Ki67+	 7971 25815
12420	0	0	Ki67+	 7973 25599
12421	0	0	Ki67+	 7973 25623
12422	0	0	Ki67+	 7973 25800
12423	0	0	Ki67+	 7976 25483
12424	0	0	Ki67+	 7979 25670
12425	0	0	Ki67+	 7979 25883
12426	0	0	Ki67+	 7979 25948
12427	0	0	Ki67+	 7984 25852
12428	0	0	Ki67+	 7985 25911
12429	0	0	Ki67+	 7986 25576
12430	0	0	Ki67+	 7986 25621
12431	0	0	Ki67+	 7987 25355
12432	0	0	Ki67+	 7988 25723
12433	0	0	Ki67+	 7990 25649
12434	0	0	Ki67+	 7991 25604
12435	0	0	Ki67+	 8004 26023
12436	0	0	Ki67+	 8006 25863
12437	0	0	Ki67+	 8007 25594
12438	0	0	Ki67+	 8008 25573
12439	0	0	Ki67+	 8011 25926
12440	0	0	Ki67+	 8013 25750
12441	0	0	Ki67+	 8014 25738
12442	0	0	Ki67+	 8015 25623
12443	0	0	Ki67+	 8016 26075
12444	0	0	Ki67+	 8017 25687
12445	0	0	Ki67+	 8017 25710
12446	0	0	Ki67+	 8025 25962
12447	0	0	Ki67+	 8027 25766
12448	0	0	Ki67+	 8030 25911
12449	0	0	Ki67+	 8034 25370
12450	0	0	Ki67+	 8035 25603
12451	0	0	Ki67+	 8038 25640
12452	0	0	Ki67+	 8051 25714
12453	0	0	Ki67+	 8052 25958
12454	0	0	Ki67+	 8055 25750
12455	0	0	Ki67+	 8062 25348
12456	0	0	Ki67+	 8066 25708
12457	0	0	Ki67+	 8072 25658
12458	0	0	Ki67+	 8075 25636
12459	0	0	Ki67+	 8076 25686
12460	0	0	Ki67+	 8076 25825
12461	0	0	Ki67+	 8081 26059
12462	0	0	Ki67+	 8082 25808
12463	0	0	Ki67+	 8083 25725
12464	0	0	Ki67+	 8085 25350
12465	0	0	Ki67+	 8088 25862
12466	0	0	Ki67+	 8090 25646
12467	0	0	Ki67+	 8093 25756
12468	0	0	Ki67+	 8096 25703
12469	0	0	Ki67+	 8097 25682
12470	0	0	Ki67+	 8097 26064
12471	0	0	Ki67+	 8098 25832
12472	0	0	Ki67+	 8109 25814
12473	0	0	Ki67+	 8113 25777
12474	0	0	Ki67+	 8116 25679
12475	0	0	Ki67+	 8116 26077
12476	0	0	Ki67+	 8118 25640
12477	0	0	Ki67+	 8122 25883
12478	0	0	Ki67+	 8123 25736
12479	0	0	Ki67+	 8127 25841
12480	0	0	Ki67+	 8131 25682
12481	0	0	Ki67+	 8141 26076
12482	0	0	Ki67+	 8144 25750
12483	0	0	Ki67+	 8146 25645
12484	0	0	Ki67+	 8148 25708
12485	0	0	Ki67+	 8152 25773
12486	0	0	Ki67+	 8156 25737
12487	0	0	Ki67+	 8159 25913
12488	0	0	Ki67+	 8160 25663
12489	0	0	Ki67+	 8161 25396
12490	0	0	Ki67+	 8165 25640
12491	0	0	Ki67+	 8177 25692
12492	0	0	Ki67+	 8178 25707
12493	0	0	Ki67+	 8178 26062
12494	0	0	Ki67+	 8191 25766
12495	0	0	Ki67+	 8193 25660
12496	0	0	Ki67+	 8193 25821
12497	0	0	Ki67+	 8194 26036
12498	0	0	Ki67+	 8196 25728
12499	0	0	Ki67+	 8200 25803
12500	0	0	Ki67+	 8210 25441
12501	0	0	Ki67+	 8210 25766
12502	0	0	Ki67+	 8211 25693
12503	0	0	Ki67+	 8212 26064
12504	0	0	Ki67+	 8215 25635
12505	0	0	Ki67+	 8216 25659
12506	0	0	Ki67+	 8218 25779
12507	0	0	Ki67+	 8223 25683
12508	0	0	Ki67+	 8227 25980
12509	0	0	Ki67+	 8228 25465
12510	0	0	Ki67+	 8230 25737
12511	0	0	Ki67+	 8232 25644
12512	0	0	Ki67+	 8233 25721
12513	0	0	Ki67+	 8234 25925
12514	0	0	Ki67+	 8236 26042
12515	0	0	Ki67+	 8242 25662
12516	0	0	Ki67+	 8244 26058
12517	0	0	Ki67+	 8245 25753
12518	0	0	Ki67+	 8249 25920
12519	0	0	Ki67+	 8252 25971
12520	0	0	Ki67+	 8255 25291
12521	0	0	Ki67+	 8256 25897
12522	0	0	Ki67+	 8262 25878
12523	0	0	Ki67+	 8262 26043
12524	0	0	Ki67+	 8264 25933
12525	0	0	Ki67+	 8267 25739
12526	0	0	Ki67+	 8273 25825
12527	0	0	Ki67+	 8274 25298
12528	0	0	Ki67+	 8276 25978
12529	0	0	Ki67+	 8279 25942
12530	0	0	Ki67+	 8281 25961
12531	0	0	Ki67+	 8283 25828
12532	0	0	Ki67+	 8285 25917
12533	0	0	Ki67+	 8287 26069
12534	0	0	Ki67+	 8288 26006
12535	0	0	Ki67+	 8289 25757
12536	0	0	Ki67+	 8292 25312
12537	0	0	Ki67+	 8294 25856
12538	0	0	Ki67+	 8296 25907
12539	0	0	Ki67+	 8299 25975
12540	0	0	Ki67+	 8303 25805
12541	0	0	Ki67+	 8303 25840
12542	0	0	Ki67+	 8307 25893
12543	0	0	Ki67+	 8310 25297
12544	0	0	Ki67+	 8311 25953
12545	0	0	Ki67+	 8312 25319
12546	0	0	Ki67+	 8315 26014
12547	0	0	Ki67+	 8318 26035
12548	0	0	Ki67+	 8327 25337
12549	0	0	Ki67+	 8327 26079
12550	0	0	Ki67+	 8331 25985
12551	0	0	Ki67+	 8337 25590
12552	0	0	Ki67+	 8338 26045
12553	0	0	Ki67+	 8340 25836
12554	0	0	Ki67+	 8346 25308
12555	0	0	Ki67+	 8346 25532
12556	0	0	Ki67+	 8348 26005
12557	0	0	Ki67+	 8352 25320
12558	0	0	Ki67+	 8356 26074
12559	0	0	Ki67+	 8360 25799
12560	0	0	Ki67+	 8363 25285
12561	0	0	Ki67+	 8367 25848
12562	0	0	Ki67+	 8369 25988
12563	0	0	Ki67+	 8374 25320
12564	0	0	Ki67+	 8375 26011
12565	0	0	Ki67+	 8380 25972
12566	0	0	Ki67+	 8388 25337
12567	0	0	Ki67+	 8392 25669
12568	0	0	Ki67+	 8395 26015
12569	0	0	Ki67+	 8397 25986
12570	0	0	Ki67+	 8398 25315
12571	0	0	Ki67+	 8399 26070
12572	0	0	Ki67+	 8408 25783
12573	0	0	Ki67+	 8410 26008
12574	0	0	Ki67+	 8417 25694
12575	0	0	Ki67+	 8418 25871
12576	0	0	Ki67+	 8423 25294
12577	0	0	Ki67+	 8423 25763
12578	0	0	Ki67+	 8424 25746
12579	0	0	Ki67+	 8427 25624
12580	0	0	Ki67+	 8430 25336
12581	0	0	Ki67+	 8434 26031
12582	0	0	Ki67+	 8439 25318
12583	0	0	Ki67+	 8440 25912
12584	0	0	Ki67+	 8441 25793
12585	0	0	Ki67+	 8443 26024
12586	0	0	Ki67+	 8444 25743
12587	0	0	Ki67+	 8445 25988
12588	0	0	Ki67+	 8449 25306
12589	0	0	Ki67+	 8450 25674
12590	0	0	Ki67+	 8450 25935
12591	0	0	Ki67+	 8461 25742
12592	0	0	Ki67+	 8468 26063
12593	0	0	Ki67+	 8469 25673
12594	0	0	Ki67+	 8469 26006
12595	0	0	Ki67+	 8472 25336
12596	0	0	Ki67+	 8472 25736
12597	0	0	Ki67+	 8473 25807
12598	0	0	Ki67+	 8477 26031
12599	0	0	Ki67+	 8478 25714
12600	0	0	Ki67+	 8482 25753
12601	0	0	Ki67+	 8484 25664
12602	0	0	Ki67+	 8490 25740
12603	0	0	Ki67+	 8491 25282
12604	0	0	Ki67+	 8494 25773
12605	0	0	Ki67+	 8495 26030
12606	0	0	Ki67+	 8496 25849
12607	0	0	Ki67+	 8499 26005
12608	0	0	Ki67+	 8502 25889
12609	0	0	Ki67+	 8504 26060
12610	0	0	Ki67+	 8511 25821
12611	0	0	Ki67+	 8514 25750
12612	0	0	Ki67+	 8515 26030
12613	0	0	Ki67+	 8518 25946
12614	0	0	Ki67+	 8524 25715
12615	0	0	Ki67+	 8525 25892
12616	0	0	Ki67+	 8526 25778
12617	0	0	Ki67+	 8526 26014
12618	0	0	Ki67+	 8527 25965
12619	0	0	Ki67+	 8528 25695
12620	0	0	Ki67+	 8528 25850
12621	0	0	Ki67+	 8528 25983
12622	0	0	Ki67+	 8529 26055
12623	0	0	Ki67+	 8530 25795
12624	0	0	Ki67+	 8532 25955
12625	0	0	Ki67+	 8534 25676
12626	0	0	Ki67+	 8541 25735
12627	0	0	Ki67+	 8542 25610
12628	0	0	Ki67+	 8545 25465
12629	0	0	Ki67+	 8547 26032
12630	0	0	Ki67+	 8553 25677
12631	0	0	Ki67+	 8553 25855
12632	0	0	Ki67+	 8554 25755
12633	0	0	Ki67+	 8554 25923
12634	0	0	Ki67+	 8555 25697
12635	0	0	Ki67+	 8559 25284
12636	0	0	Ki67+	 8561 25830
12637	0	0	Ki67+	 8562 26039
12638	0	0	Ki67+	 8567 25715
12639	0	0	Ki67+	 8569 25861
12640	0	0	Ki67+	 8572 25795
12641	0	0	Ki67+	 8575 25649
12642	0	0	Ki67+	 8581 25885
12643	0	0	Ki67+	 8582 25696
12644	0	0	Ki67+	 8583 25866
12645	0	0	Ki67+	 8584 26073
12646	0	0	Ki67+	 8593 25596
12647	0	0	Ki67+	 8595 25900
12648	0	0	Ki67+	 8598 25321
12649	0	0	Ki67+	 8601 25505
12650	0	0	Ki67+	 8602 25755
12651	0	0	Ki67+	 8603 26048
12652	0	0	Ki67+	 8604 25929
12653	0	0	Ki67+	 8608 25689
12654	0	0	Ki67+	 8610 25730
12655	0	0	Ki67+	 8611 25658
12656	0	0	Ki67+	 8611 26002
12657	0	0	Ki67+	 8613 25630
12658	0	0	Ki67+	 8614 26024
12659	0	0	Ki67+	 8616 25675
12660	0	0	Ki67+	 8620 25877
12661	0	0	Ki67+	 8621 25807
12662	0	0	Ki67+	 8627 25839
12663	0	0	Ki67+	 8631 25656
12664	0	0	Ki67+	 8631 25897
12665	0	0	Ki67+	 8634 25622
12666	0	0	Ki67+	 8638 25793
12667	0	0	Ki67+	 8639 25700
12668	0	0	Ki67+	 8640 25849
12669	0	0	Ki67+	 8643 25974
12670	0	0	Ki67+	 8644 25923
12671	0	0	Ki67+	 8644 25996
12672	0	0	Ki67+	 8646 25661
12673	0	0	Ki67+	 8646 25718
12674	0	0	Ki67+	 8649 26068
12675	0	0	Ki67+	 8653 25809
12676	0	0	Ki67+	 8655 25622
12677	0	0	Ki67+	 8655 25882
12678	0	0	Ki67+	 8656 25349
12679	0	0	Ki67+	 8656 25636
12680	0	0	Ki67+	 8658 25365
12681	0	0	Ki67+	 8659 25926
12682	0	0	Ki67+	 8663 25870
12683	0	0	Ki67+	 8665 25329
12684	0	0	Ki67+	 8667 25387
12685	0	0	Ki67+	 8667 25781
12686	0	0	Ki67+	 8667 25947
12687	0	0	Ki67+	 8669 25829
12688	0	0	Ki67+	 7876 26280
12689	0	0	Ki67+	 7878 26851
12690	0	0	Ki67+	 7879 26405
12691	0	0	Ki67+	 7883 26313
12692	0	0	Ki67+	 7884 26272
12693	0	0	Ki67+	 7885 26756
12694	0	0	Ki67+	 7889 26345
12695	0	0	Ki67+	 7895 26154
12696	0	0	Ki67+	 7899 26166
12697	0	0	Ki67+	 7903 26082
12698	0	0	Ki67+	 7903 26103
12699	0	0	Ki67+	 7908 26188
12700	0	0	Ki67+	 7912 26274
12701	0	0	Ki67+	 7916 26175
12702	0	0	Ki67+	 7916 26424
12703	0	0	Ki67+	 7922 26407
12704	0	0	Ki67+	 7923 26258
12705	0	0	Ki67+	 7929 26141
12706	0	0	Ki67+	 7938 26686
12707	0	0	Ki67+	 7939 26312
12708	0	0	Ki67+	 7941 26172
12709	0	0	Ki67+	 7942 26197
12710	0	0	Ki67+	 7947 26362
12711	0	0	Ki67+	 7949 26089
12712	0	0	Ki67+	 7950 26216
12713	0	0	Ki67+	 7953 26103
12714	0	0	Ki67+	 7954 26251
12715	0	0	Ki67+	 7958 26143
12716	0	0	Ki67+	 7969 26284
12717	0	0	Ki67+	 7970 26180
12718	0	0	Ki67+	 7973 26140
12719	0	0	Ki67+	 7979 26277
12720	0	0	Ki67+	 7982 26761
12721	0	0	Ki67+	 7983 26197
12722	0	0	Ki67+	 7984 26302
12723	0	0	Ki67+	 7987 26171
12724	0	0	Ki67+	 7988 26155
12725	0	0	Ki67+	 7988 26232
12726	0	0	Ki67+	 7989 26497
12727	0	0	Ki67+	 7990 26091
12728	0	0	Ki67+	 7996 26182
12729	0	0	Ki67+	 8001 26235
12730	0	0	Ki67+	 8005 26147
12731	0	0	Ki67+	 8009 26312
12732	0	0	Ki67+	 8011 26764
12733	0	0	Ki67+	 8013 26272
12734	0	0	Ki67+	 8015 26119
12735	0	0	Ki67+	 8019 26461
12736	0	0	Ki67+	 8022 26351
12737	0	0	Ki67+	 8028 26385
12738	0	0	Ki67+	 8029 26093
12739	0	0	Ki67+	 8029 26108
12740	0	0	Ki67+	 8029 26129
12741	0	0	Ki67+	 8029 26193
12742	0	0	Ki67+	 8030 26327
12743	0	0	Ki67+	 8031 26309
12744	0	0	Ki67+	 8033 26214
12745	0	0	Ki67+	 8033 26623
12746	0	0	Ki67+	 8034 26226
12747	0	0	Ki67+	 8036 26291
12748	0	0	Ki67+	 8038 26440
12749	0	0	Ki67+	 8039 26404
12750	0	0	Ki67+	 8040 26608
12751	0	0	Ki67+	 8042 26134
12752	0	0	Ki67+	 8042 26529
12753	0	0	Ki67+	 8043 26469
12754	0	0	Ki67+	 8050 26217
12755	0	0	Ki67+	 8052 26171
12756	0	0	Ki67+	 8052 26329
12757	0	0	Ki67+	 8053 26260
12758	0	0	Ki67+	 8054 26188
12759	0	0	Ki67+	 8056 26442
12760	0	0	Ki67+	 8058 26685
12761	0	0	Ki67+	 8059 26784
12762	0	0	Ki67+	 8061 26799
12763	0	0	Ki67+	 8063 26263
12764	0	0	Ki67+	 8063 26544
12765	0	0	Ki67+	 8063 26601
12766	0	0	Ki67+	 8065 26461
12767	0	0	Ki67+	 8067 26100
12768	0	0	Ki67+	 8072 26184
12769	0	0	Ki67+	 8073 26230
12770	0	0	Ki67+	 8075 26214
12771	0	0	Ki67+	 8076 26167
12772	0	0	Ki67+	 8077 26384
12773	0	0	Ki67+	 8080 26624
12774	0	0	Ki67+	 8081 26437
12775	0	0	Ki67+	 8085 26294
12776	0	0	Ki67+	 8086 26521
12777	0	0	Ki67+	 8093 26205
12778	0	0	Ki67+	 8098 26172
12779	0	0	Ki67+	 8102 26250
12780	0	0	Ki67+	 8108 26125
12781	0	0	Ki67+	 8108 26143
12782	0	0	Ki67+	 8109 26482
12783	0	0	Ki67+	 8113 26643
12784	0	0	Ki67+	 8114 26110
12785	0	0	Ki67+	 8115 26257
12786	0	0	Ki67+	 8117 26309
12787	0	0	Ki67+	 8123 26274
12788	0	0	Ki67+	 8123 26496
12789	0	0	Ki67+	 8127 26235
12790	0	0	Ki67+	 8128 26216
12791	0	0	Ki67+	 8129 26189
12792	0	0	Ki67+	 8132 26332
12793	0	0	Ki67+	 8142 26203
12794	0	0	Ki67+	 8144 26189
12795	0	0	Ki67+	 8146 26305
12796	0	0	Ki67+	 8147 26159
12797	0	0	Ki67+	 8152 26276
12798	0	0	Ki67+	 8154 26090
12799	0	0	Ki67+	 8154 26120
12800	0	0	Ki67+	 8157 26287
12801	0	0	Ki67+	 8157 26478
12802	0	0	Ki67+	 8158 26593
12803	0	0	Ki67+	 8161 26317
12804	0	0	Ki67+	 8162 26582
12805	0	0	Ki67+	 8164 26239
12806	0	0	Ki67+	 8165 26255
12807	0	0	Ki67+	 8176 26324
12808	0	0	Ki67+	 8178 26125
12809	0	0	Ki67+	 8180 26595
12810	0	0	Ki67+	 8181 26082
12811	0	0	Ki67+	 8183 26143
12812	0	0	Ki67+	 8183 26373
12813	0	0	Ki67+	 8185 26523
12814	0	0	Ki67+	 8186 26510
12815	0	0	Ki67+	 8192 26227
12816	0	0	Ki67+	 8194 26257
12817	0	0	Ki67+	 8196 26290
12818	0	0	Ki67+	 8200 26533
12819	0	0	Ki67+	 8209 26130
12820	0	0	Ki67+	 8209 26570
12821	0	0	Ki67+	 8210 26151
12822	0	0	Ki67+	 8212 26225
12823	0	0	Ki67+	 8215 26392
12824	0	0	Ki67+	 8217 26350
12825	0	0	Ki67+	 8218 26505
12826	0	0	Ki67+	 8227 26252
12827	0	0	Ki67+	 8228 26094
12828	0	0	Ki67+	 8228 26602
12829	0	0	Ki67+	 8234 26538
12830	0	0	Ki67+	 8236 26383
12831	0	0	Ki67+	 8239 26406
12832	0	0	Ki67+	 8239 26422
12833	0	0	Ki67+	 8240 26085
12834	0	0	Ki67+	 8243 26131
12835	0	0	Ki67+	 8245 26506
12836	0	0	Ki67+	 8246 26301
12837	0	0	Ki67+	 8248 26119
12838	0	0	Ki67+	 8250 26149
12839	0	0	Ki67+	 8250 26204
12840	0	0	Ki67+	 8251 26597
12841	0	0	Ki67+	 8256 26432
12842	0	0	Ki67+	 8260 26249
12843	0	0	Ki67+	 8264 26530
12844	0	0	Ki67+	 8267 26218
12845	0	0	Ki67+	 8271 26442
12846	0	0	Ki67+	 8274 26097
12847	0	0	Ki67+	 8274 26497
12848	0	0	Ki67+	 8275 26085
12849	0	0	Ki67+	 8275 26325
12850	0	0	Ki67+	 8277 26170
12851	0	0	Ki67+	 8279 26210
12852	0	0	Ki67+	 8280 26193
12853	0	0	Ki67+	 8280 26571
12854	0	0	Ki67+	 8281 26403
12855	0	0	Ki67+	 8285 26386
12856	0	0	Ki67+	 8288 26223
12857	0	0	Ki67+	 8289 26106
12858	0	0	Ki67+	 8289 26441
12859	0	0	Ki67+	 8292 26161
12860	0	0	Ki67+	 8293 26511
12861	0	0	Ki67+	 8295 26281
12862	0	0	Ki67+	 8297 26136
12863	0	0	Ki67+	 8297 26370
12864	0	0	Ki67+	 8298 26252
12865	0	0	Ki67+	 8299 26402
12866	0	0	Ki67+	 8299 26559
12867	0	0	Ki67+	 8300 26523
12868	0	0	Ki67+	 8300 26631
12869	0	0	Ki67+	 8303 26586
12870	0	0	Ki67+	 8312 26409
12871	0	0	Ki67+	 8313 26297
12872	0	0	Ki67+	 8313 26339
12873	0	0	Ki67+	 8314 26201
12874	0	0	Ki67+	 8315 26509
12875	0	0	Ki67+	 8316 26465
12876	0	0	Ki67+	 8320 26426
12877	0	0	Ki67+	 8320 26575
12878	0	0	Ki67+	 8322 26270
12879	0	0	Ki67+	 8325 26110
12880	0	0	Ki67+	 8326 26541
12881	0	0	Ki67+	 8330 26441
12882	0	0	Ki67+	 8333 26348
12883	0	0	Ki67+	 8333 26458
12884	0	0	Ki67+	 8335 26286
12885	0	0	Ki67+	 8336 26525
12886	0	0	Ki67+	 8337 26162
12887	0	0	Ki67+	 8337 26188
12888	0	0	Ki67+	 8339 26150
12889	0	0	Ki67+	 8339 26554
12890	0	0	Ki67+	 8341 26573
12891	0	0	Ki67+	 8344 26315
12892	0	0	Ki67+	 8349 26255
12893	0	0	Ki67+	 8349 26589
12894	0	0	Ki67+	 8350 26212
12895	0	0	Ki67+	 8350 26407
12896	0	0	Ki67+	 8350 26429
12897	0	0	Ki67+	 8354 26140
12898	0	0	Ki67+	 8355 26364
12899	0	0	Ki67+	 8359 26177
12900	0	0	Ki67+	 8359 26533
12901	0	0	Ki67+	 8361 26481
12902	0	0	Ki67+	 8362 26211
12903	0	0	Ki67+	 8363 26665
12904	0	0	Ki67+	 8369 26297
12905	0	0	Ki67+	 8369 26328
12906	0	0	Ki67+	 8371 26459
12907	0	0	Ki67+	 8372 26083
12908	0	0	Ki67+	 8381 26256
12909	0	0	Ki67+	 8383 26409
12910	0	0	Ki67+	 8386 26103
12911	0	0	Ki67+	 8389 26169
12912	0	0	Ki67+	 8391 26290
12913	0	0	Ki67+	 8391 26332
12914	0	0	Ki67+	 8394 26205
12915	0	0	Ki67+	 8396 26131
12916	0	0	Ki67+	 8400 26543
12917	0	0	Ki67+	 8405 26489
12918	0	0	Ki67+	 8412 26185
12919	0	0	Ki67+	 8413 26255
12920	0	0	Ki67+	 8413 26428
12921	0	0	Ki67+	 8416 26106
12922	0	0	Ki67+	 8417 26663
12923	0	0	Ki67+	 8423 26472
12924	0	0	Ki67+	 8425 26169
12925	0	0	Ki67+	 8428 26247
12926	0	0	Ki67+	 8429 26565
12927	0	0	Ki67+	 8434 26158
12928	0	0	Ki67+	 8443 26334
12929	0	0	Ki67+	 8445 26482
12930	0	0	Ki67+	 8449 26536
12931	0	0	Ki67+	 8449 26852
12932	0	0	Ki67+	 8453 26430
12933	0	0	Ki67+	 8453 26447
12934	0	0	Ki67+	 8457 26226
12935	0	0	Ki67+	 8457 26658
12936	0	0	Ki67+	 8463 26375
12937	0	0	Ki67+	 8465 26855
12938	0	0	Ki67+	 8467 26495
12939	0	0	Ki67+	 8469 26647
12940	0	0	Ki67+	 8472 26258
12941	0	0	Ki67+	 8477 26581
12942	0	0	Ki67+	 8481 26130
12943	0	0	Ki67+	 8483 26315
12944	0	0	Ki67+	 8487 26283
12945	0	0	Ki67+	 8487 26475
12946	0	0	Ki67+	 8492 26488
12947	0	0	Ki67+	 8494 26324
12948	0	0	Ki67+	 8502 26237
12949	0	0	Ki67+	 8504 26341
12950	0	0	Ki67+	 8505 26662
12951	0	0	Ki67+	 8511 26439
12952	0	0	Ki67+	 8513 26369
12953	0	0	Ki67+	 8516 26415
12954	0	0	Ki67+	 8518 26500
12955	0	0	Ki67+	 8519 26460
12956	0	0	Ki67+	 8522 26296
12957	0	0	Ki67+	 8525 26526
12958	0	0	Ki67+	 8526 26154
12959	0	0	Ki67+	 8527 26199
12960	0	0	Ki67+	 8528 26251
12961	0	0	Ki67+	 8530 26384
12962	0	0	Ki67+	 8530 26751
12963	0	0	Ki67+	 8536 26328
12964	0	0	Ki67+	 8537 26360
12965	0	0	Ki67+	 8544 26530
12966	0	0	Ki67+	 8554 26277
12967	0	0	Ki67+	 8557 26467
12968	0	0	Ki67+	 8559 26431
12969	0	0	Ki67+	 8561 26119
12970	0	0	Ki67+	 8569 26161
12971	0	0	Ki67+	 8569 26458
12972	0	0	Ki67+	 8573 26253
12973	0	0	Ki67+	 8574 26445
12974	0	0	Ki67+	 8578 26327
12975	0	0	Ki67+	 8579 26156
12976	0	0	Ki67+	 8581 26487
12977	0	0	Ki67+	 8590 26115
12978	0	0	Ki67+	 8595 26169
12979	0	0	Ki67+	 8603 26502
12980	0	0	Ki67+	 8606 26174
12981	0	0	Ki67+	 8608 26475
12982	0	0	Ki67+	 8609 26199
12983	0	0	Ki67+	 8612 26492
12984	0	0	Ki67+	 8619 26120
12985	0	0	Ki67+	 8621 26152
12986	0	0	Ki67+	 8625 26166
12987	0	0	Ki67+	 8627 26386
12988	0	0	Ki67+	 8634 26142
12989	0	0	Ki67+	 8640 26412
12990	0	0	Ki67+	 8641 26104
12991	0	0	Ki67+	 8641 26461
12992	0	0	Ki67+	 8644 26155
12993	0	0	Ki67+	 8650 26477
12994	0	0	Ki67+	 8654 26502
12995	0	0	Ki67+	 8657 26407
12996	0	0	Ki67+	 8660 26198
12997	0	0	Ki67+	 8661 26232
12998	0	0	Ki67+	 7884 27663
12999	0	0	Ki67+	 7902 27523
13000	0	0	Ki67+	 7932 26928
13001	0	0	Ki67+	 7936 27593
13002	0	0	Ki67+	 7942 27143
13003	0	0	Ki67+	 7946 27660
13004	0	0	Ki67+	 7953 27030
13005	0	0	Ki67+	 7957 27490
13006	0	0	Ki67+	 7962 27045
13007	0	0	Ki67+	 7963 27635
13008	0	0	Ki67+	 7967 27446
13009	0	0	Ki67+	 7986 27314
13010	0	0	Ki67+	 7989 27586
13011	0	0	Ki67+	 7996 27467
13012	0	0	Ki67+	 8003 27566
13013	0	0	Ki67+	 8004 27257
13014	0	0	Ki67+	 8008 26909
13015	0	0	Ki67+	 8008 27307
13016	0	0	Ki67+	 8022 27077
13017	0	0	Ki67+	 8037 27442
13018	0	0	Ki67+	 8042 27659
13019	0	0	Ki67+	 8048 27464
13020	0	0	Ki67+	 8073 27461
13021	0	0	Ki67+	 8087 27606
13022	0	0	Ki67+	 8107 27679
13023	0	0	Ki67+	 8109 27188
13024	0	0	Ki67+	 8133 27102
13025	0	0	Ki67+	 8149 27279
13026	0	0	Ki67+	 8152 26929
13027	0	0	Ki67+	 8175 27523
13028	0	0	Ki67+	 8199 27400
13029	0	0	Ki67+	 8204 27550
13030	0	0	Ki67+	 8218 26974
13031	0	0	Ki67+	 8234 27432
13032	0	0	Ki67+	 8255 27520
13033	0	0	Ki67+	 8265 27261
13034	0	0	Ki67+	 8270 27020
13035	0	0	Ki67+	 8271 27079
13036	0	0	Ki67+	 8281 27674
13037	0	0	Ki67+	 8285 27077
13038	0	0	Ki67+	 8287 27454
13039	0	0	Ki67+	 8294 27482
13040	0	0	Ki67+	 8307 27111
13041	0	0	Ki67+	 8316 27019
13042	0	0	Ki67+	 8327 27180
13043	0	0	Ki67+	 8338 27451
13044	0	0	Ki67+	 8348 27013
13045	0	0	Ki67+	 8354 27441
13046	0	0	Ki67+	 8354 27452
13047	0	0	Ki67+	 8358 27667
13048	0	0	Ki67+	 8363 27140
13049	0	0	Ki67+	 8365 27007
13050	0	0	Ki67+	 8372 27171
13051	0	0	Ki67+	 8379 27189
13052	0	0	Ki67+	 8382 27357
13053	0	0	Ki67+	 8389 26905
13054	0	0	Ki67+	 8393 27449
13055	0	0	Ki67+	 8395 27652
13056	0	0	Ki67+	 8406 27455
13057	0	0	Ki67+	 8406 27505
13058	0	0	Ki67+	 8407 27527
13059	0	0	Ki67+	 8413 26953
13060	0	0	Ki67+	 8415 27052
13061	0	0	Ki67+	 8419 27080
13062	0	0	Ki67+	 8420 27613
13063	0	0	Ki67+	 8435 27042
13064	0	0	Ki67+	 8444 27096
13065	0	0	Ki67+	 8448 27477
13066	0	0	Ki67+	 8469 27511
13067	0	0	Ki67+	 8495 27615
13068	0	0	Ki67+	 8497 27504
13069	0	0	Ki67+	 8512 27010
13070	0	0	Ki67+	 8514 27514
13071	0	0	Ki67+	 8516 27561
13072	0	0	Ki67+	 8525 27469
13073	0	0	Ki67+	 8526 27576
13074	0	0	Ki67+	 8535 27613
13075	0	0	Ki67+	 8576 27170
13076	0	0	Ki67+	 8581 27146
13077	0	0	Ki67+	 8615 27279
13078	0	0	Ki67+	 8629 27343
13079	0	0	Ki67+	 8634 27544
13080	0	0	Ki67+	 8646 26959
13081	0	0	Ki67+	 8657 27479
13082	0	0	Ki67+	 8663 27111
13083	0	0	Ki67+	 7917 27798
13084	0	0	Ki67+	 7917 27901
13085	0	0	Ki67+	 7938 27898
13086	0	0	Ki67+	 7966 27968
13087	0	0	Ki67+	 7983 27764
13088	0	0	Ki67+	 7984 27974
13089	0	0	Ki67+	 8002 27788
13090	0	0	Ki67+	 8011 27708
13091	0	0	Ki67+	 8105 27741
13092	0	0	Ki67+	 8106 27962
13093	0	0	Ki67+	 8172 28021
13094	0	0	Ki67+	 8185 27966
13095	0	0	Ki67+	 8195 27765
13096	0	0	Ki67+	 8198 27980
13097	0	0	Ki67+	 8200 28032
13098	0	0	Ki67+	 8204 27908
13099	0	0	Ki67+	 8211 27723
13100	0	0	Ki67+	 8214 27863
13101	0	0	Ki67+	 8214 28009
13102	0	0	Ki67+	 8241 27836
13103	0	0	Ki67+	 8258 28089
13104	0	0	Ki67+	 8277 27891
13105	0	0	Ki67+	 8284 28058
13106	0	0	Ki67+	 8291 27959
13107	0	0	Ki67+	 8292 27871
13108	0	0	Ki67+	 8295 27789
13109	0	0	Ki67+	 8296 27681
13110	0	0	Ki67+	 8301 28007
13111	0	0	Ki67+	 8310 27741
13112	0	0	Ki67+	 8316 27939
13113	0	0	Ki67+	 8334 27830
13114	0	0	Ki67+	 8338 27899
13115	0	0	Ki67+	 8342 28019
13116	0	0	Ki67+	 8345 27863
13117	0	0	Ki67+	 8352 27696
13118	0	0	Ki67+	 8360 28168
13119	0	0	Ki67+	 8368 27840
13120	0	0	Ki67+	 8373 27694
13121	0	0	Ki67+	 8373 28147
13122	0	0	Ki67+	 8380 27755
13123	0	0	Ki67+	 8389 28001
13124	0	0	Ki67+	 8393 28162
13125	0	0	Ki67+	 8398 27881
13126	0	0	Ki67+	 8402 27784
13127	0	0	Ki67+	 8405 28171
13128	0	0	Ki67+	 8418 27919
13129	0	0	Ki67+	 8419 27782
13130	0	0	Ki67+	 8419 28078
13131	0	0	Ki67+	 8430 28162
13132	0	0	Ki67+	 8434 27750
13133	0	0	Ki67+	 8468 28182
13134	0	0	Ki67+	 8477 27867
13135	0	0	Ki67+	 8480 28169
13136	0	0	Ki67+	 8484 27803
13137	0	0	Ki67+	 8488 27950
13138	0	0	Ki67+	 8496 27793
13139	0	0	Ki67+	 8507 28164
13140	0	0	Ki67+	 8508 27866
13141	0	0	Ki67+	 8522 27983
13142	0	0	Ki67+	 8530 27741
13143	0	0	Ki67+	 8533 28146
13144	0	0	Ki67+	 8539 28010
13145	0	0	Ki67+	 8547 27845
13146	0	0	Ki67+	 8549 27931
13147	0	0	Ki67+	 8554 28156
13148	0	0	Ki67+	 8565 27712
13149	0	0	Ki67+	 8572 27817
13150	0	0	Ki67+	 8592 28211
13151	0	0	Ki67+	 8595 27754
13152	0	0	Ki67+	 8604 27998
13153	0	0	Ki67+	 8607 27845
13154	0	0	Ki67+	 8612 28188
13155	0	0	Ki67+	 8620 27852
13156	0	0	Ki67+	 8628 28223
13157	0	0	Ki67+	 8633 27917
13158	0	0	Ki67+	 8638 28156
13159	0	0	Ki67+	 8638 28189
13160	0	0	Ki67+	 8651 28014
13161	0	0	Ki67+	 8651 28172
13162	0	0	Ki67+	 8656 28212
13163	0	0	Ki67+	 8657 28034
13164	0	0	Ki67+	 8662 27941
13165	0	0	Ki67+	 8666 28068
13166	0	0	Ki67+	 8670 27909
13167	0	0	Ki67+	 8903 4026
13168	0	0	Ki67+	 9192 4655
13169	0	0	Ki67+	 9334 4799
13170	0	0	Ki67+	 9352 4898
13171	0	0	Ki67+	 9367 4915
13172	0	0	Ki67+	 8717 5666
13173	0	0	Ki67+	 8807 5117
13174	0	0	Ki67+	 8922 5586
13175	0	0	Ki67+	 9069 5724
13176	0	0	Ki67+	 8675 6380
13177	0	0	Ki67+	 8739 6431
13178	0	0	Ki67+	 8758 6445
13179	0	0	Ki67+	 8759 6141
13180	0	0	Ki67+	 8775 6464
13181	0	0	Ki67+	 8799 6484
13182	0	0	Ki67+	 8814 6502
13183	0	0	Ki67+	 8861 5846
13184	0	0	Ki67+	 8889 6418
13185	0	0	Ki67+	 8903 5943
13186	0	0	Ki67+	 8946 6568
13187	0	0	Ki67+	 8951 6055
13188	0	0	Ki67+	 8964 5942
13189	0	0	Ki67+	 8969 6562
13190	0	0	Ki67+	 8990 6352
13191	0	0	Ki67+	 9009 5969
13192	0	0	Ki67+	 9011 6343
13193	0	0	Ki67+	 9043 6000
13194	0	0	Ki67+	 9043 6315
13195	0	0	Ki67+	 9046 6012
13196	0	0	Ki67+	 9048 6055
13197	0	0	Ki67+	 9070 6166
13198	0	0	Ki67+	 9188 5918
13199	0	0	Ki67+	 9195 5931
13200	0	0	Ki67+	 9288 6441
13201	0	0	Ki67+	 9307 6333
13202	0	0	Ki67+	 9312 6447
13203	0	0	Ki67+	 9336 6501
13204	0	0	Ki67+	 9351 6476
13205	0	0	Ki67+	 9370 6305
13206	0	0	Ki67+	 9422 6356
13207	0	0	Ki67+	 9434 6144
13208	0	0	Ki67+	 9441 6622
13209	0	0	Ki67+	 9459 6622
13210	0	0	Ki67+	 9172 7422
13211	0	0	Ki67+	 9184 7415
13212	0	0	Ki67+	 9223 6709
13213	0	0	Ki67+	 9234 6733
13214	0	0	Ki67+	 9235 7125
13215	0	0	Ki67+	 9235 7415
13216	0	0	Ki67+	 9285 6869
13217	0	0	Ki67+	 9287 6774
13218	0	0	Ki67+	 9299 6774
13219	0	0	Ki67+	 9330 6905
13220	0	0	Ki67+	 9336 7277
13221	0	0	Ki67+	 9354 6804
13222	0	0	Ki67+	 9365 6819
13223	0	0	Ki67+	 9376 6813
13224	0	0	Ki67+	 9427 6625
13225	0	0	Ki67+	 9432 6786
13226	0	0	Ki67+	 9446 7034
13227	0	0	Ki67+	 9454 7109
13228	0	0	Ki67+	 9464 7000
13229	0	0	Ki67+	 9469 7089
13230	0	0	Ki67+	 8688 7964
13231	0	0	Ki67+	 8772 8221
13232	0	0	Ki67+	 8961 8079
13233	0	0	Ki67+	 8995 7765
13234	0	0	Ki67+	 9051 8141
13235	0	0	Ki67+	 9055 8180
13236	0	0	Ki67+	 9056 8164
13237	0	0	Ki67+	 9089 7884
13238	0	0	Ki67+	 9118 7882
13239	0	0	Ki67+	 9149 7929
13240	0	0	Ki67+	 9153 7902
13241	0	0	Ki67+	 9167 8145
13242	0	0	Ki67+	 9168 7493
13243	0	0	Ki67+	 9170 7460
13244	0	0	Ki67+	 9174 8192
13245	0	0	Ki67+	 9181 8170
13246	0	0	Ki67+	 9186 7798
13247	0	0	Ki67+	 9190 7476
13248	0	0	Ki67+	 9191 7451
13249	0	0	Ki67+	 9196 8152
13250	0	0	Ki67+	 9197 7829
13251	0	0	Ki67+	 9199 7851
13252	0	0	Ki67+	 9203 7614
13253	0	0	Ki67+	 9214 7460
13254	0	0	Ki67+	 9214 7624
13255	0	0	Ki67+	 9228 7447
13256	0	0	Ki67+	 9268 7787
13257	0	0	Ki67+	 9273 7454
13258	0	0	Ki67+	 9281 7882
13259	0	0	Ki67+	 9287 7427
13260	0	0	Ki67+	 9291 7471
13261	0	0	Ki67+	 9292 7793
13262	0	0	Ki67+	 9292 7879
13263	0	0	Ki67+	 9294 7820
13264	0	0	Ki67+	 9299 7769
13265	0	0	Ki67+	 9303 7802
13266	0	0	Ki67+	 9304 7669
13267	0	0	Ki67+	 9314 7942
13268	0	0	Ki67+	 9316 7755
13269	0	0	Ki67+	 9323 7782
13270	0	0	Ki67+	 9331 7981
13271	0	0	Ki67+	 9332 7468
13272	0	0	Ki67+	 9341 7503
13273	0	0	Ki67+	 9341 7992
13274	0	0	Ki67+	 9357 7519
13275	0	0	Ki67+	 9362 7600
13276	0	0	Ki67+	 9368 7628
13277	0	0	Ki67+	 9379 7575
13278	0	0	Ki67+	 9399 7610
13279	0	0	Ki67+	 9401 8040
13280	0	0	Ki67+	 9423 7798
13281	0	0	Ki67+	 9442 7805
13282	0	0	Ki67+	 9449 7553
13283	0	0	Ki67+	 9450 7798
13284	0	0	Ki67+	 9454 7510
13285	0	0	Ki67+	 9470 7570
13286	0	0	Ki67+	 8683 8850
13287	0	0	Ki67+	 8720 8860
13288	0	0	Ki67+	 8727 8879
13289	0	0	Ki67+	 8740 8895
13290	0	0	Ki67+	 8809 8249
13291	0	0	Ki67+	 8812 8927
13292	0	0	Ki67+	 8830 8266
13293	0	0	Ki67+	 8852 8937
13294	0	0	Ki67+	 8887 8935
13295	0	0	Ki67+	 8942 8963
13296	0	0	Ki67+	 8958 8654
13297	0	0	Ki67+	 8963 8972
13298	0	0	Ki67+	 8974 8987
13299	0	0	Ki67+	 9007 8964
13300	0	0	Ki67+	 9015 8322
13301	0	0	Ki67+	 9019 8975
13302	0	0	Ki67+	 9031 8836
13303	0	0	Ki67+	 9037 8996
13304	0	0	Ki67+	 9038 8703
13305	0	0	Ki67+	 9043 9012
13306	0	0	Ki67+	 9049 8727
13307	0	0	Ki67+	 9049 8840
13308	0	0	Ki67+	 9055 8820
13309	0	0	Ki67+	 9084 8841
13310	0	0	Ki67+	 9089 8328
13311	0	0	Ki67+	 9093 8352
13312	0	0	Ki67+	 9095 8304
13313	0	0	Ki67+	 9097 8860
13314	0	0	Ki67+	 9109 8881
13315	0	0	Ki67+	 9115 8380
13316	0	0	Ki67+	 9117 8740
13317	0	0	Ki67+	 9118 8284
13318	0	0	Ki67+	 9121 8756
13319	0	0	Ki67+	 9122 8365
13320	0	0	Ki67+	 9125 8340
13321	0	0	Ki67+	 9129 8624
13322	0	0	Ki67+	 9130 8316
13323	0	0	Ki67+	 9134 8641
13324	0	0	Ki67+	 9139 8383
13325	0	0	Ki67+	 9147 8678
13326	0	0	Ki67+	 9150 8904
13327	0	0	Ki67+	 9151 8665
13328	0	0	Ki67+	 9167 8762
13329	0	0	Ki67+	 9210 8266
13330	0	0	Ki67+	 9224 8401
13331	0	0	Ki67+	 9235 8606
13332	0	0	Ki67+	 9243 8571
13333	0	0	Ki67+	 9243 8587
13334	0	0	Ki67+	 9256 8723
13335	0	0	Ki67+	 9256 8887
13336	0	0	Ki67+	 9273 8540
13337	0	0	Ki67+	 9277 8743
13338	0	0	Ki67+	 9284 8534
13339	0	0	Ki67+	 9301 8761
13340	0	0	Ki67+	 9312 8411
13341	0	0	Ki67+	 9351 8457
13342	0	0	Ki67+	 9354 8958
13343	0	0	Ki67+	 9372 8598
13344	0	0	Ki67+	 9375 8582
13345	0	0	Ki67+	 9425 8621
13346	0	0	Ki67+	 9438 8274
13347	0	0	Ki67+	 9438 8913
13348	0	0	Ki67+	 9440 8358
13349	0	0	Ki67+	 9458 8306
13350	0	0	Ki67+	 8675 9311
13351	0	0	Ki67+	 8691 9319
13352	0	0	Ki67+	 8693 9080
13353	0	0	Ki67+	 8721 9456
13354	0	0	Ki67+	 8734 9347
13355	0	0	Ki67+	 8757 9089
13356	0	0	Ki67+	 8774 9141
13357	0	0	Ki67+	 8774 9361
13358	0	0	Ki67+	 8785 9502
13359	0	0	Ki67+	 8789 9130
13360	0	0	Ki67+	 8803 9139
13361	0	0	Ki67+	 8806 9406
13362	0	0	Ki67+	 8837 9789
13363	0	0	Ki67+	 8847 9438
13364	0	0	Ki67+	 8872 9166
13365	0	0	Ki67+	 8877 9461
13366	0	0	Ki67+	 8900 9191
13367	0	0	Ki67+	 8931 9463
13368	0	0	Ki67+	 8980 9505
13369	0	0	Ki67+	 8996 9693
13370	0	0	Ki67+	 9013 9685
13371	0	0	Ki67+	 9030 9726
13372	0	0	Ki67+	 9037 9759
13373	0	0	Ki67+	 9046 9714
13374	0	0	Ki67+	 9058 9755
13375	0	0	Ki67+	 9059 9207
13376	0	0	Ki67+	 9081 9178
13377	0	0	Ki67+	 9085 9531
13378	0	0	Ki67+	 9091 9118
13379	0	0	Ki67+	 9095 9353
13380	0	0	Ki67+	 9101 9203
13381	0	0	Ki67+	 9109 9167
13382	0	0	Ki67+	 9111 9136
13383	0	0	Ki67+	 9112 9094
13384	0	0	Ki67+	 9112 9218
13385	0	0	Ki67+	 9114 9259
13386	0	0	Ki67+	 9126 9215
13387	0	0	Ki67+	 9140 9387
13388	0	0	Ki67+	 9173 9262
13389	0	0	Ki67+	 9197 9320
13390	0	0	Ki67+	 9211 9729
13391	0	0	Ki67+	 9222 9575
13392	0	0	Ki67+	 9223 9532
13393	0	0	Ki67+	 9228 9705
13394	0	0	Ki67+	 9252 9591
13395	0	0	Ki67+	 9264 9174
13396	0	0	Ki67+	 9275 9386
13397	0	0	Ki67+	 9280 9672
13398	0	0	Ki67+	 9285 9377
13399	0	0	Ki67+	 9292 9780
13400	0	0	Ki67+	 9298 9815
13401	0	0	Ki67+	 9340 9783
13402	0	0	Ki67+	 9342 9221
13403	0	0	Ki67+	 9379 9278
13404	0	0	Ki67+	 9394 9239
13405	0	0	Ki67+	 9395 9488
13406	0	0	Ki67+	 8721 10321
13407	0	0	Ki67+	 8722 10361
13408	0	0	Ki67+	 8741 10352
13409	0	0	Ki67+	 8758 10008
13410	0	0	Ki67+	 8758 10394
13411	0	0	Ki67+	 8770 10034
13412	0	0	Ki67+	 8771 10358
13413	0	0	Ki67+	 8771 10492
13414	0	0	Ki67+	 8772 10338
13415	0	0	Ki67+	 8778 10196
13416	0	0	Ki67+	 8795 10381
13417	0	0	Ki67+	 8802 10008
13418	0	0	Ki67+	 8824 10533
13419	0	0	Ki67+	 8833 10245
13420	0	0	Ki67+	 8866 10002
13421	0	0	Ki67+	 8907 10453
13422	0	0	Ki67+	 8910 10550
13423	0	0	Ki67+	 8971 10096
13424	0	0	Ki67+	 9001 10109
13425	0	0	Ki67+	 9039 10139
13426	0	0	Ki67+	 9104 10165
13427	0	0	Ki67+	 9111 10375
13428	0	0	Ki67+	 9131 10388
13429	0	0	Ki67+	 9234 10439
13430	0	0	Ki67+	 9251 10109
13431	0	0	Ki67+	 9256 10140
13432	0	0	Ki67+	 9266 10095
13433	0	0	Ki67+	 9284 10288
13434	0	0	Ki67+	 9304 10118
13435	0	0	Ki67+	 9308 9849
13436	0	0	Ki67+	 9308 10146
13437	0	0	Ki67+	 9308 10476
13438	0	0	Ki67+	 9311 10191
13439	0	0	Ki67+	 9318 9830
13440	0	0	Ki67+	 9322 10141
13441	0	0	Ki67+	 9366 10181
13442	0	0	Ki67+	 9367 9858
13443	0	0	Ki67+	 9372 10209
13444	0	0	Ki67+	 9372 10234
13445	0	0	Ki67+	 9375 9873
13446	0	0	Ki67+	 9376 10148
13447	0	0	Ki67+	 9384 10493
13448	0	0	Ki67+	 9390 9904
13449	0	0	Ki67+	 9396 9890
13450	0	0	Ki67+	 9406 10137
13451	0	0	Ki67+	 9418 10208
13452	0	0	Ki67+	 9426 9916
13453	0	0	Ki67+	 9433 10271
13454	0	0	Ki67+	 9442 10154
13455	0	0	Ki67+	 9452 9919
13456	0	0	Ki67+	 8681 11113
13457	0	0	Ki67+	 8689 11351
13458	0	0	Ki67+	 8696 10836
13459	0	0	Ki67+	 8696 10873
13460	0	0	Ki67+	 8713 11307
13461	0	0	Ki67+	 8738 10885
13462	0	0	Ki67+	 8740 10938
13463	0	0	Ki67+	 8743 10862
13464	0	0	Ki67+	 8743 11366
13465	0	0	Ki67+	 8753 10873
13466	0	0	Ki67+	 8759 10996
13467	0	0	Ki67+	 8763 10910
13468	0	0	Ki67+	 8780 10955
13469	0	0	Ki67+	 8793 10765
13470	0	0	Ki67+	 8795 11176
13471	0	0	Ki67+	 8804 11329
13472	0	0	Ki67+	 8805 10992
13473	0	0	Ki67+	 8810 11396
13474	0	0	Ki67+	 8816 10938
13475	0	0	Ki67+	 8830 10893
13476	0	0	Ki67+	 8849 11393
13477	0	0	Ki67+	 8855 10906
13478	0	0	Ki67+	 8882 10941
13479	0	0	Ki67+	 8888 11355
13480	0	0	Ki67+	 8929 11225
13481	0	0	Ki67+	 8986 11384
13482	0	0	Ki67+	 9007 10854
13483	0	0	Ki67+	 9048 11024
13484	0	0	Ki67+	 9051 11413
13485	0	0	Ki67+	 9071 11133
13486	0	0	Ki67+	 9072 11275
13487	0	0	Ki67+	 9084 11026
13488	0	0	Ki67+	 9091 11007
13489	0	0	Ki67+	 9092 11283
13490	0	0	Ki67+	 9093 11094
13491	0	0	Ki67+	 9094 11072
13492	0	0	Ki67+	 9112 10650
13493	0	0	Ki67+	 9118 11020
13494	0	0	Ki67+	 9134 11113
13495	0	0	Ki67+	 9141 11024
13496	0	0	Ki67+	 9143 11285
13497	0	0	Ki67+	 9148 11092
13498	0	0	Ki67+	 9154 11062
13499	0	0	Ki67+	 9172 11175
13500	0	0	Ki67+	 9174 11296
13501	0	0	Ki67+	 9183 11163
13502	0	0	Ki67+	 9190 11308
13503	0	0	Ki67+	 9198 11129
13504	0	0	Ki67+	 9215 11324
13505	0	0	Ki67+	 9246 11334
13506	0	0	Ki67+	 9282 11189
13507	0	0	Ki67+	 9285 11240
13508	0	0	Ki67+	 9303 11066
13509	0	0	Ki67+	 9332 11062
13510	0	0	Ki67+	 9356 10754
13511	0	0	Ki67+	 9358 11027
13512	0	0	Ki67+	 9361 10694
13513	0	0	Ki67+	 9372 11072
13514	0	0	Ki67+	 9389 11098
13515	0	0	Ki67+	 9392 11077
13516	0	0	Ki67+	 9393 11377
13517	0	0	Ki67+	 9402 11098
13518	0	0	Ki67+	 9413 11096
13519	0	0	Ki67+	 9418 11391
13520	0	0	Ki67+	 9431 10778
13521	0	0	Ki67+	 9446 11207
13522	0	0	Ki67+	 9457 11124
13523	0	0	Ki67+	 9461 10794
13524	0	0	Ki67+	 9469 11396
13525	0	0	Ki67+	 8675 11571
13526	0	0	Ki67+	 8754 11673
13527	0	0	Ki67+	 8765 11906
13528	0	0	Ki67+	 8776 11665
13529	0	0	Ki67+	 8809 11602
13530	0	0	Ki67+	 8829 11603
13531	0	0	Ki67+	 8835 11616
13532	0	0	Ki67+	 8845 11695
13533	0	0	Ki67+	 8869 11632
13534	0	0	Ki67+	 8870 11922
13535	0	0	Ki67+	 8872 11701
13536	0	0	Ki67+	 8892 11623
13537	0	0	Ki67+	 8910 11643
13538	0	0	Ki67+	 8935 11437
13539	0	0	Ki67+	 8960 11430
13540	0	0	Ki67+	 8960 11722
13541	0	0	Ki67+	 8963 11645
13542	0	0	Ki67+	 8968 11935
13543	0	0	Ki67+	 8972 11952
13544	0	0	Ki67+	 8976 11726
13545	0	0	Ki67+	 8995 11652
13546	0	0	Ki67+	 8996 11956
13547	0	0	Ki67+	 9000 11492
13548	0	0	Ki67+	 9015 11733
13549	0	0	Ki67+	 9027 11960
13550	0	0	Ki67+	 9029 11672
13551	0	0	Ki67+	 9031 11751
13552	0	0	Ki67+	 9044 11664
13553	0	0	Ki67+	 9050 11478
13554	0	0	Ki67+	 9056 11670
13555	0	0	Ki67+	 9057 11745
13556	0	0	Ki67+	 9084 11493
13557	0	0	Ki67+	 9084 11658
13558	0	0	Ki67+	 9112 11640
13559	0	0	Ki67+	 9114 11671
13560	0	0	Ki67+	 9129 11458
13561	0	0	Ki67+	 9129 11504
13562	0	0	Ki67+	 9129 11767
13563	0	0	Ki67+	 9139 11682
13564	0	0	Ki67+	 9149 11523
13565	0	0	Ki67+	 9151 11464
13566	0	0	Ki67+	 9162 11786
13567	0	0	Ki67+	 9176 11686
13568	0	0	Ki67+	 9182 11790
13569	0	0	Ki67+	 9185 11479
13570	0	0	Ki67+	 9199 11482
13571	0	0	Ki67+	 9202 11962
13572	0	0	Ki67+	 9205 12165
13573	0	0	Ki67+	 9217 11671
13574	0	0	Ki67+	 9218 11493
13575	0	0	Ki67+	 9231 11809
13576	0	0	Ki67+	 9241 12008
13577	0	0	Ki67+	 9253 11688
13578	0	0	Ki67+	 9266 11990
13579	0	0	Ki67+	 9272 11564
13580	0	0	Ki67+	 9286 12011
13581	0	0	Ki67+	 9293 11522
13582	0	0	Ki67+	 9307 12176
13583	0	0	Ki67+	 9312 11526
13584	0	0	Ki67+	 9323 11638
13585	0	0	Ki67+	 9324 11582
13586	0	0	Ki67+	 9333 11679
13587	0	0	Ki67+	 9339 12030
13588	0	0	Ki67+	 9340 11529
13589	0	0	Ki67+	 9356 12020
13590	0	0	Ki67+	 9363 11604
13591	0	0	Ki67+	 9363 11727
13592	0	0	Ki67+	 9364 11536
13593	0	0	Ki67+	 9376 11824
13594	0	0	Ki67+	 9379 11728
13595	0	0	Ki67+	 9381 11670
13596	0	0	Ki67+	 9389 11847
13597	0	0	Ki67+	 9400 11712
13598	0	0	Ki67+	 9402 11730
13599	0	0	Ki67+	 9402 12173
13600	0	0	Ki67+	 9415 11725
13601	0	0	Ki67+	 9416 11655
13602	0	0	Ki67+	 9425 12164
13603	0	0	Ki67+	 9428 12205
13604	0	0	Ki67+	 9435 11565
13605	0	0	Ki67+	 9439 11996
13606	0	0	Ki67+	 9444 12208
13607	0	0	Ki67+	 9446 11853
13608	0	0	Ki67+	 9457 12031
13609	0	0	Ki67+	 9459 11702
13610	0	0	Ki67+	 8673 12514
13611	0	0	Ki67+	 8711 13021
13612	0	0	Ki67+	 8729 12365
13613	0	0	Ki67+	 8730 12523
13614	0	0	Ki67+	 8738 12978
13615	0	0	Ki67+	 8740 13012
13616	0	0	Ki67+	 8744 12401
13617	0	0	Ki67+	 8748 12367
13618	0	0	Ki67+	 8778 12514
13619	0	0	Ki67+	 8783 13008
13620	0	0	Ki67+	 8786 12994
13621	0	0	Ki67+	 8843 12550
13622	0	0	Ki67+	 8846 13007
13623	0	0	Ki67+	 8852 12390
13624	0	0	Ki67+	 8858 13007
13625	0	0	Ki67+	 8870 12226
13626	0	0	Ki67+	 8881 12396
13627	0	0	Ki67+	 8906 12437
13628	0	0	Ki67+	 8922 12569
13629	0	0	Ki67+	 8926 12558
13630	0	0	Ki67+	 8933 12710
13631	0	0	Ki67+	 8934 12435
13632	0	0	Ki67+	 8950 12431
13633	0	0	Ki67+	 8957 12710
13634	0	0	Ki67+	 8967 12741
13635	0	0	Ki67+	 8973 12566
13636	0	0	Ki67+	 8978 12430
13637	0	0	Ki67+	 8988 12563
13638	0	0	Ki67+	 8990 12581
13639	0	0	Ki67+	 8992 12761
13640	0	0	Ki67+	 9012 12566
13641	0	0	Ki67+	 9012 12678
13642	0	0	Ki67+	 9027 12318
13643	0	0	Ki67+	 9029 12724
13644	0	0	Ki67+	 9031 12786
13645	0	0	Ki67+	 9041 12715
13646	0	0	Ki67+	 9047 12969
13647	0	0	Ki67+	 9062 12483
13648	0	0	Ki67+	 9070 12799
13649	0	0	Ki67+	 9079 12769
13650	0	0	Ki67+	 9106 12812
13651	0	0	Ki67+	 9127 12795
13652	0	0	Ki67+	 9134 12715
13653	0	0	Ki67+	 9134 12808
13654	0	0	Ki67+	 9152 12783
13655	0	0	Ki67+	 9163 12542
13656	0	0	Ki67+	 9176 12856
13657	0	0	Ki67+	 9201 12754
13658	0	0	Ki67+	 9202 12544
13659	0	0	Ki67+	 9203 12766
13660	0	0	Ki67+	 9214 12864
13661	0	0	Ki67+	 9226 12597
13662	0	0	Ki67+	 9234 12860
13663	0	0	Ki67+	 9245 12816
13664	0	0	Ki67+	 9256 12855
13665	0	0	Ki67+	 9257 12789
13666	0	0	Ki67+	 9271 12790
13667	0	0	Ki67+	 9280 12744
13668	0	0	Ki67+	 9280 12827
13669	0	0	Ki67+	 9288 12719
13670	0	0	Ki67+	 9301 12774
13671	0	0	Ki67+	 9305 12829
13672	0	0	Ki67+	 9311 12851
13673	0	0	Ki67+	 9314 12717
13674	0	0	Ki67+	 9315 12809
13675	0	0	Ki67+	 9325 12770
13676	0	0	Ki67+	 9338 12743
13677	0	0	Ki67+	 9347 12878
13678	0	0	Ki67+	 9358 12721
13679	0	0	Ki67+	 9372 12786
13680	0	0	Ki67+	 9372 12796
13681	0	0	Ki67+	 9387 12872
13682	0	0	Ki67+	 9394 12849
13683	0	0	Ki67+	 9402 12821
13684	0	0	Ki67+	 9409 12771
13685	0	0	Ki67+	 9419 12738
13686	0	0	Ki67+	 9420 12445
13687	0	0	Ki67+	 9420 12753
13688	0	0	Ki67+	 9422 12892
13689	0	0	Ki67+	 9428 12278
13690	0	0	Ki67+	 9432 12840
13691	0	0	Ki67+	 9441 12854
13692	0	0	Ki67+	 9445 12401
13693	0	0	Ki67+	 9449 12465
13694	0	0	Ki67+	 9458 12746
13695	0	0	Ki67+	 9461 12407
13696	0	0	Ki67+	 9467 12422
13697	0	0	Ki67+	 9470 12862
13698	0	0	Ki67+	 8673 13729
13699	0	0	Ki67+	 8695 13472
13700	0	0	Ki67+	 8697 13176
13701	0	0	Ki67+	 8727 13483
13702	0	0	Ki67+	 8732 13467
13703	0	0	Ki67+	 8745 13236
13704	0	0	Ki67+	 8760 13042
13705	0	0	Ki67+	 8769 13072
13706	0	0	Ki67+	 8817 13199
13707	0	0	Ki67+	 8820 13049
13708	0	0	Ki67+	 8830 13495
13709	0	0	Ki67+	 8832 13062
13710	0	0	Ki67+	 8835 13450
13711	0	0	Ki67+	 8851 13493
13712	0	0	Ki67+	 8852 13675
13713	0	0	Ki67+	 8859 13086
13714	0	0	Ki67+	 8864 13040
13715	0	0	Ki67+	 8872 13052
13716	0	0	Ki67+	 8875 13086
13717	0	0	Ki67+	 8875 13702
13718	0	0	Ki67+	 8881 13508
13719	0	0	Ki67+	 8883 13491
13720	0	0	Ki67+	 8885 13480
13721	0	0	Ki67+	 8885 13619
13722	0	0	Ki67+	 8887 13095
13723	0	0	Ki67+	 8887 13109
13724	0	0	Ki67+	 8889 13241
13725	0	0	Ki67+	 8892 13648
13726	0	0	Ki67+	 8893 13045
13727	0	0	Ki67+	 8895 13509
13728	0	0	Ki67+	 8899 13467
13729	0	0	Ki67+	 8899 13695
13730	0	0	Ki67+	 8912 13511
13731	0	0	Ki67+	 8914 13489
13732	0	0	Ki67+	 8915 13025
13733	0	0	Ki67+	 8920 13707
13734	0	0	Ki67+	 8924 13126
13735	0	0	Ki67+	 8925 13488
13736	0	0	Ki67+	 8926 13665
13737	0	0	Ki67+	 8940 13505
13738	0	0	Ki67+	 8947 13703
13739	0	0	Ki67+	 8951 13724
13740	0	0	Ki67+	 8954 13085
13741	0	0	Ki67+	 8956 13506
13742	0	0	Ki67+	 8961 13049
13743	0	0	Ki67+	 8964 13661
13744	0	0	Ki67+	 8975 13639
13745	0	0	Ki67+	 8987 13044
13746	0	0	Ki67+	 8988 13489
13747	0	0	Ki67+	 8990 13698
13748	0	0	Ki67+	 8992 13519
13749	0	0	Ki67+	 8994 13677
13750	0	0	Ki67+	 9004 13494
13751	0	0	Ki67+	 9005 13529
13752	0	0	Ki67+	 9011 13719
13753	0	0	Ki67+	 9013 13116
13754	0	0	Ki67+	 9014 13707
13755	0	0	Ki67+	 9018 13530
13756	0	0	Ki67+	 9029 13061
13757	0	0	Ki67+	 9030 13145
13758	0	0	Ki67+	 9037 13095
13759	0	0	Ki67+	 9043 13737
13760	0	0	Ki67+	 9046 13289
13761	0	0	Ki67+	 9047 13133
13762	0	0	Ki67+	 9050 13658
13763	0	0	Ki67+	 9051 13154
13764	0	0	Ki67+	 9054 13121
13765	0	0	Ki67+	 9054 13697
13766	0	0	Ki67+	 9063 13167
13767	0	0	Ki67+	 9064 13518
13768	0	0	Ki67+	 9072 13116
13769	0	0	Ki67+	 9080 13543
13770	0	0	Ki67+	 9089 13088
13771	0	0	Ki67+	 9090 13135
13772	0	0	Ki67+	 9090 13728
13773	0	0	Ki67+	 9093 13174
13774	0	0	Ki67+	 9098 13549
13775	0	0	Ki67+	 9106 13063
13776	0	0	Ki67+	 9112 13081
13777	0	0	Ki67+	 9115 13096
13778	0	0	Ki67+	 9116 13112
13779	0	0	Ki67+	 9120 13126
13780	0	0	Ki67+	 9121 13320
13781	0	0	Ki67+	 9136 13302
13782	0	0	Ki67+	 9138 13065
13783	0	0	Ki67+	 9142 13152
13784	0	0	Ki67+	 9147 13126
13785	0	0	Ki67+	 9152 13546
13786	0	0	Ki67+	 9153 13117
13787	0	0	Ki67+	 9155 13093
13788	0	0	Ki67+	 9164 13334
13789	0	0	Ki67+	 9169 13072
13790	0	0	Ki67+	 9174 13133
13791	0	0	Ki67+	 9182 13088
13792	0	0	Ki67+	 9182 13187
13793	0	0	Ki67+	 9183 13157
13794	0	0	Ki67+	 9201 13095
13795	0	0	Ki67+	 9203 13126
13796	0	0	Ki67+	 9215 13196
13797	0	0	Ki67+	 9217 13331
13798	0	0	Ki67+	 9229 13160
13799	0	0	Ki67+	 9236 13119
13800	0	0	Ki67+	 9238 13133
13801	0	0	Ki67+	 9244 13216
13802	0	0	Ki67+	 9245 13362
13803	0	0	Ki67+	 9255 13174
13804	0	0	Ki67+	 9255 13541
13805	0	0	Ki67+	 9256 13556
13806	0	0	Ki67+	 9257 13206
13807	0	0	Ki67+	 9257 13352
13808	0	0	Ki67+	 9265 13520
13809	0	0	Ki67+	 9270 13589
13810	0	0	Ki67+	 9277 13146
13811	0	0	Ki67+	 9285 13163
13812	0	0	Ki67+	 9289 13538
13813	0	0	Ki67+	 9289 13588
13814	0	0	Ki67+	 9294 13128
13815	0	0	Ki67+	 9297 13572
13816	0	0	Ki67+	 9298 13212
13817	0	0	Ki67+	 9303 13138
13818	0	0	Ki67+	 9318 13190
13819	0	0	Ki67+	 9318 13574
13820	0	0	Ki67+	 9323 13382
13821	0	0	Ki67+	 9331 13178
13822	0	0	Ki67+	 9334 13671
13823	0	0	Ki67+	 9338 13272
13824	0	0	Ki67+	 9351 13145
13825	0	0	Ki67+	 9352 13246
13826	0	0	Ki67+	 9358 13574
13827	0	0	Ki67+	 9364 13788
13828	0	0	Ki67+	 9369 13162
13829	0	0	Ki67+	 9369 13566
13830	0	0	Ki67+	 9389 13201
13831	0	0	Ki67+	 9406 13230
13832	0	0	Ki67+	 9432 13212
13833	0	0	Ki67+	 9446 13426
13834	0	0	Ki67+	 9463 13444
13835	0	0	Ki67+	 9465 13483
13836	0	0	Ki67+	 8679 14199
13837	0	0	Ki67+	 8680 13990
13838	0	0	Ki67+	 8687 14291
13839	0	0	Ki67+	 8695 14009
13840	0	0	Ki67+	 8698 14515
13841	0	0	Ki67+	 8700 13862
13842	0	0	Ki67+	 8705 14029
13843	0	0	Ki67+	 8707 13959
13844	0	0	Ki67+	 8708 14201
13845	0	0	Ki67+	 8710 13969
13846	0	0	Ki67+	 8712 14272
13847	0	0	Ki67+	 8713 14004
13848	0	0	Ki67+	 8716 14170
13849	0	0	Ki67+	 8721 13865
13850	0	0	Ki67+	 8723 14246
13851	0	0	Ki67+	 8725 14014
13852	0	0	Ki67+	 8727 14032
13853	0	0	Ki67+	 8727 14300
13854	0	0	Ki67+	 8730 14141
13855	0	0	Ki67+	 8737 14196
13856	0	0	Ki67+	 8746 14128
13857	0	0	Ki67+	 8748 14162
13858	0	0	Ki67+	 8758 13996
13859	0	0	Ki67+	 8762 14237
13860	0	0	Ki67+	 8768 14032
13861	0	0	Ki67+	 8780 13996
13862	0	0	Ki67+	 8783 13888
13863	0	0	Ki67+	 8788 14256
13864	0	0	Ki67+	 8789 14007
13865	0	0	Ki67+	 8790 14276
13866	0	0	Ki67+	 8804 14205
13867	0	0	Ki67+	 8805 14173
13868	0	0	Ki67+	 8806 14186
13869	0	0	Ki67+	 8809 14252
13870	0	0	Ki67+	 8814 13923
13871	0	0	Ki67+	 8818 13999
13872	0	0	Ki67+	 8826 13980
13873	0	0	Ki67+	 8828 14016
13874	0	0	Ki67+	 8831 13854
13875	0	0	Ki67+	 8844 14538
13876	0	0	Ki67+	 8850 14010
13877	0	0	Ki67+	 8852 14278
13878	0	0	Ki67+	 8854 13994
13879	0	0	Ki67+	 8854 14231
13880	0	0	Ki67+	 8862 13884
13881	0	0	Ki67+	 8866 14215
13882	0	0	Ki67+	 8866 14255
13883	0	0	Ki67+	 8869 13920
13884	0	0	Ki67+	 8874 14176
13885	0	0	Ki67+	 8895 14117
13886	0	0	Ki67+	 8898 13909
13887	0	0	Ki67+	 8899 14099
13888	0	0	Ki67+	 8902 14138
13889	0	0	Ki67+	 8905 14124
13890	0	0	Ki67+	 8910 14261
13891	0	0	Ki67+	 8914 14134
13892	0	0	Ki67+	 8915 13858
13893	0	0	Ki67+	 8920 13979
13894	0	0	Ki67+	 8926 13988
13895	0	0	Ki67+	 8933 13894
13896	0	0	Ki67+	 8939 14002
13897	0	0	Ki67+	 8947 13914
13898	0	0	Ki67+	 8949 14125
13899	0	0	Ki67+	 8950 14241
13900	0	0	Ki67+	 8954 14264
13901	0	0	Ki67+	 8961 13914
13902	0	0	Ki67+	 8964 13969
13903	0	0	Ki67+	 8965 13868
13904	0	0	Ki67+	 8975 14260
13905	0	0	Ki67+	 8999 13869
13906	0	0	Ki67+	 9003 13909
13907	0	0	Ki67+	 9014 13909
13908	0	0	Ki67+	 9021 13970
13909	0	0	Ki67+	 9033 13982
13910	0	0	Ki67+	 9038 14199
13911	0	0	Ki67+	 9038 14250
13912	0	0	Ki67+	 9047 14160
13913	0	0	Ki67+	 9048 14171
13914	0	0	Ki67+	 9093 14222
13915	0	0	Ki67+	 9113 14463
13916	0	0	Ki67+	 9130 14116
13917	0	0	Ki67+	 9135 14444
13918	0	0	Ki67+	 9144 14165
13919	0	0	Ki67+	 9159 14474
13920	0	0	Ki67+	 9180 14158
13921	0	0	Ki67+	 9257 13953
13922	0	0	Ki67+	 9298 14176
13923	0	0	Ki67+	 9300 14405
13924	0	0	Ki67+	 9305 14245
13925	0	0	Ki67+	 9315 14149
13926	0	0	Ki67+	 9321 14423
13927	0	0	Ki67+	 9333 14392
13928	0	0	Ki67+	 9333 14446
13929	0	0	Ki67+	 9343 14480
13930	0	0	Ki67+	 9348 14361
13931	0	0	Ki67+	 9348 14437
13932	0	0	Ki67+	 9361 14344
13933	0	0	Ki67+	 9383 14409
13934	0	0	Ki67+	 9383 14420
13935	0	0	Ki67+	 9397 14442
13936	0	0	Ki67+	 9414 14265
13937	0	0	Ki67+	 9437 14259
13938	0	0	Ki67+	 9460 13833
13939	0	0	Ki67+	 9469 14233
13940	0	0	Ki67+	 9471 14258
13941	0	0	Ki67+	 8698 14629
13942	0	0	Ki67+	 8733 14646
13943	0	0	Ki67+	 8909 14836
13944	0	0	Ki67+	 8955 15178
13945	0	0	Ki67+	 8976 15196
13946	0	0	Ki67+	 9000 15150
13947	0	0	Ki67+	 9214 14653
13948	0	0	Ki67+	 8675 15919
13949	0	0	Ki67+	 8678 15944
13950	0	0	Ki67+	 8683 15909
13951	0	0	Ki67+	 8696 15960
13952	0	0	Ki67+	 8745 15510
13953	0	0	Ki67+	 8944 16222
13954	0	0	Ki67+	 8953 16213
13955	0	0	Ki67+	 8975 16216
13956	0	0	Ki67+	 8984 16159
13957	0	0	Ki67+	 8986 16176
13958	0	0	Ki67+	 8998 16203
13959	0	0	Ki67+	 8999 16140
13960	0	0	Ki67+	 9007 16187
13961	0	0	Ki67+	 9015 16083
13962	0	0	Ki67+	 9024 16123
13963	0	0	Ki67+	 9025 16109
13964	0	0	Ki67+	 9027 16163
13965	0	0	Ki67+	 9035 16074
13966	0	0	Ki67+	 9051 16068
13967	0	0	Ki67+	 9052 16103
13968	0	0	Ki67+	 9055 16121
13969	0	0	Ki67+	 9069 16057
13970	0	0	Ki67+	 9069 16104
13971	0	0	Ki67+	 9070 16038
13972	0	0	Ki67+	 9083 16054
13973	0	0	Ki67+	 9101 16022
13974	0	0	Ki67+	 9129 16013
13975	0	0	Ki67+	 9227 16181
13976	0	0	Ki67+	 9312 16213
13977	0	0	Ki67+	 9427 16166
13978	0	0	Ki67+	 9454 16079
13979	0	0	Ki67+	 8685 16864
13980	0	0	Ki67+	 8760 16857
13981	0	0	Ki67+	 8781 16859
13982	0	0	Ki67+	 8872 16579
13983	0	0	Ki67+	 8913 16593
13984	0	0	Ki67+	 8966 17006
13985	0	0	Ki67+	 8981 16970
13986	0	0	Ki67+	 8984 16985
13987	0	0	Ki67+	 8995 16959
13988	0	0	Ki67+	 9017 16951
13989	0	0	Ki67+	 9021 16517
13990	0	0	Ki67+	 9030 16955
13991	0	0	Ki67+	 9047 16953
13992	0	0	Ki67+	 9069 16321
13993	0	0	Ki67+	 9141 16247
13994	0	0	Ki67+	 9259 16701
13995	0	0	Ki67+	 9320 16595
13996	0	0	Ki67+	 9338 16768
13997	0	0	Ki67+	 9389 16871
13998	0	0	Ki67+	 9417 16922
13999	0	0	Ki67+	 9439 16932
14000	0	0	Ki67+	 9448 16995
14001	0	0	Ki67+	 9452 16977
14002	0	0	Ki67+	 9453 16964
14003	0	0	Ki67+	 9457 16338
14004	0	0	Ki67+	 9469 16942
14005	0	0	Ki67+	 8685 17447
14006	0	0	Ki67+	 8752 17506
14007	0	0	Ki67+	 8766 17465
14008	0	0	Ki67+	 8768 17524
14009	0	0	Ki67+	 8771 17578
14010	0	0	Ki67+	 8810 17536
14011	0	0	Ki67+	 8817 17495
14012	0	0	Ki67+	 8818 17722
14013	0	0	Ki67+	 8828 17601
14014	0	0	Ki67+	 8838 17286
14015	0	0	Ki67+	 8838 17511
14016	0	0	Ki67+	 8864 17247
14017	0	0	Ki67+	 8869 17408
14018	0	0	Ki67+	 8880 17465
14019	0	0	Ki67+	 8899 17423
14020	0	0	Ki67+	 8901 17053
14021	0	0	Ki67+	 8904 17408
14022	0	0	Ki67+	 8910 17026
14023	0	0	Ki67+	 8921 17645
14024	0	0	Ki67+	 8934 17036
14025	0	0	Ki67+	 8935 17708
14026	0	0	Ki67+	 8954 17618
14027	0	0	Ki67+	 8985 17697
14028	0	0	Ki67+	 9001 17698
14029	0	0	Ki67+	 9017 17690
14030	0	0	Ki67+	 9078 17665
14031	0	0	Ki67+	 9107 17809
14032	0	0	Ki67+	 9116 17143
14033	0	0	Ki67+	 9122 17685
14034	0	0	Ki67+	 9125 17134
14035	0	0	Ki67+	 9133 17652
14036	0	0	Ki67+	 9155 17805
14037	0	0	Ki67+	 9156 17650
14038	0	0	Ki67+	 9170 17770
14039	0	0	Ki67+	 9189 17768
14040	0	0	Ki67+	 9192 17781
14041	0	0	Ki67+	 9301 17131
14042	0	0	Ki67+	 9316 17664
14043	0	0	Ki67+	 9334 17200
14044	0	0	Ki67+	 9341 17042
14045	0	0	Ki67+	 9343 17187
14046	0	0	Ki67+	 9356 17265
14047	0	0	Ki67+	 9387 17317
14048	0	0	Ki67+	 9453 17117
14049	0	0	Ki67+	 9464 17044
14050	0	0	Ki67+	 9468 17025
14051	0	0	Ki67+	 8676 18410
14052	0	0	Ki67+	 8677 18192
14053	0	0	Ki67+	 8678 18246
14054	0	0	Ki67+	 8680 18156
14055	0	0	Ki67+	 8688 18441
14056	0	0	Ki67+	 8690 18215
14057	0	0	Ki67+	 8692 18260
14058	0	0	Ki67+	 8698 18140
14059	0	0	Ki67+	 8698 18205
14060	0	0	Ki67+	 8703 18403
14061	0	0	Ki67+	 8706 18539
14062	0	0	Ki67+	 8709 18462
14063	0	0	Ki67+	 8710 18268
14064	0	0	Ki67+	 8714 18305
14065	0	0	Ki67+	 8716 18230
14066	0	0	Ki67+	 8718 18384
14067	0	0	Ki67+	 8720 18168
14068	0	0	Ki67+	 8723 18294
14069	0	0	Ki67+	 8723 18434
14070	0	0	Ki67+	 8729 18413
14071	0	0	Ki67+	 8739 18516
14072	0	0	Ki67+	 8744 18265
14073	0	0	Ki67+	 8745 17934
14074	0	0	Ki67+	 8746 18366
14075	0	0	Ki67+	 8747 18438
14076	0	0	Ki67+	 8749 17996
14077	0	0	Ki67+	 8756 17968
14078	0	0	Ki67+	 8756 18016
14079	0	0	Ki67+	 8758 18469
14080	0	0	Ki67+	 8759 18312
14081	0	0	Ki67+	 8762 17942
14082	0	0	Ki67+	 8762 18378
14083	0	0	Ki67+	 8763 18143
14084	0	0	Ki67+	 8763 18285
14085	0	0	Ki67+	 8765 17981
14086	0	0	Ki67+	 8766 17956
14087	0	0	Ki67+	 8773 18073
14088	0	0	Ki67+	 8774 17926
14089	0	0	Ki67+	 8775 18320
14090	0	0	Ki67+	 8779 18370
14091	0	0	Ki67+	 8782 18583
14092	0	0	Ki67+	 8787 18035
14093	0	0	Ki67+	 8787 18523
14094	0	0	Ki67+	 8788 18436
14095	0	0	Ki67+	 8790 18010
14096	0	0	Ki67+	 8790 18359
14097	0	0	Ki67+	 8790 18420
14098	0	0	Ki67+	 8791 18558
14099	0	0	Ki67+	 8793 18065
14100	0	0	Ki67+	 8796 18509
14101	0	0	Ki67+	 8798 17975
14102	0	0	Ki67+	 8801 18487
14103	0	0	Ki67+	 8801 18567
14104	0	0	Ki67+	 8807 18085
14105	0	0	Ki67+	 8807 18421
14106	0	0	Ki67+	 8807 18557
14107	0	0	Ki67+	 8808 18521
14108	0	0	Ki67+	 8811 18332
14109	0	0	Ki67+	 8811 18372
14110	0	0	Ki67+	 8815 18478
14111	0	0	Ki67+	 8816 18608
14112	0	0	Ki67+	 8817 17906
14113	0	0	Ki67+	 8820 18092
14114	0	0	Ki67+	 8825 18109
14115	0	0	Ki67+	 8825 18572
14116	0	0	Ki67+	 8829 18335
14117	0	0	Ki67+	 8834 17912
14118	0	0	Ki67+	 8839 18299
14119	0	0	Ki67+	 8841 18523
14120	0	0	Ki67+	 8850 18056
14121	0	0	Ki67+	 8856 18228
14122	0	0	Ki67+	 8857 18011
14123	0	0	Ki67+	 8857 18127
14124	0	0	Ki67+	 8858 18302
14125	0	0	Ki67+	 8864 18358
14126	0	0	Ki67+	 8865 18198
14127	0	0	Ki67+	 8868 18519
14128	0	0	Ki67+	 8873 18013
14129	0	0	Ki67+	 8879 18334
14130	0	0	Ki67+	 8882 18070
14131	0	0	Ki67+	 8882 18298
14132	0	0	Ki67+	 8884 18019
14133	0	0	Ki67+	 8885 18518
14134	0	0	Ki67+	 8887 18116
14135	0	0	Ki67+	 8890 18491
14136	0	0	Ki67+	 8892 18051
14137	0	0	Ki67+	 8899 18502
14138	0	0	Ki67+	 8903 18049
14139	0	0	Ki67+	 8905 18121
14140	0	0	Ki67+	 8905 18323
14141	0	0	Ki67+	 8913 18086
14142	0	0	Ki67+	 8916 18072
14143	0	0	Ki67+	 8916 18355
14144	0	0	Ki67+	 8917 18487
14145	0	0	Ki67+	 8917 18589
14146	0	0	Ki67+	 8919 18465
14147	0	0	Ki67+	 8923 18408
14148	0	0	Ki67+	 8923 18451
14149	0	0	Ki67+	 8927 17981
14150	0	0	Ki67+	 8928 18022
14151	0	0	Ki67+	 8928 18140
14152	0	0	Ki67+	 8935 17990
14153	0	0	Ki67+	 8935 18113
14154	0	0	Ki67+	 8935 18363
14155	0	0	Ki67+	 8937 18438
14156	0	0	Ki67+	 8938 18405
14157	0	0	Ki67+	 8940 18331
14158	0	0	Ki67+	 8942 18160
14159	0	0	Ki67+	 8946 18383
14160	0	0	Ki67+	 8947 18424
14161	0	0	Ki67+	 8950 17998
14162	0	0	Ki67+	 8952 18038
14163	0	0	Ki67+	 8952 18558
14164	0	0	Ki67+	 8955 17868
14165	0	0	Ki67+	 8959 17954
14166	0	0	Ki67+	 8959 18079
14167	0	0	Ki67+	 8966 18457
14168	0	0	Ki67+	 8967 18542
14169	0	0	Ki67+	 8969 18506
14170	0	0	Ki67+	 8970 18623
14171	0	0	Ki67+	 8973 18034
14172	0	0	Ki67+	 8974 18053
14173	0	0	Ki67+	 8979 18551
14174	0	0	Ki67+	 8981 18077
14175	0	0	Ki67+	 8981 18356
14176	0	0	Ki67+	 8981 18528
14177	0	0	Ki67+	 8982 18385
14178	0	0	Ki67+	 8984 18168
14179	0	0	Ki67+	 8993 17988
14180	0	0	Ki67+	 8994 18158
14181	0	0	Ki67+	 8994 18574
14182	0	0	Ki67+	 8995 18346
14183	0	0	Ki67+	 8995 18437
14184	0	0	Ki67+	 8995 18472
14185	0	0	Ki67+	 8996 18375
14186	0	0	Ki67+	 8998 18360
14187	0	0	Ki67+	 9000 17933
14188	0	0	Ki67+	 9003 18609
14189	0	0	Ki67+	 9007 18177
14190	0	0	Ki67+	 9010 18584
14191	0	0	Ki67+	 9011 18541
14192	0	0	Ki67+	 9013 18277
14193	0	0	Ki67+	 9016 18101
14194	0	0	Ki67+	 9017 18325
14195	0	0	Ki67+	 9017 18396
14196	0	0	Ki67+	 9019 18602
14197	0	0	Ki67+	 9020 18502
14198	0	0	Ki67+	 9025 18540
14199	0	0	Ki67+	 9031 18622
14200	0	0	Ki67+	 9032 18307
14201	0	0	Ki67+	 9032 18360
14202	0	0	Ki67+	 9034 18498
14203	0	0	Ki67+	 9038 18537
14204	0	0	Ki67+	 9040 18527
14205	0	0	Ki67+	 9041 18566
14206	0	0	Ki67+	 9044 18137
14207	0	0	Ki67+	 9045 18326
14208	0	0	Ki67+	 9046 18348
14209	0	0	Ki67+	 9049 18438
14210	0	0	Ki67+	 9055 18457
14211	0	0	Ki67+	 9056 18333
14212	0	0	Ki67+	 9057 18474
14213	0	0	Ki67+	 9058 18162
14214	0	0	Ki67+	 9059 18007
14215	0	0	Ki67+	 9060 18424
14216	0	0	Ki67+	 9060 18545
14217	0	0	Ki67+	 9068 18214
14218	0	0	Ki67+	 9068 18340
14219	0	0	Ki67+	 9069 18431
14220	0	0	Ki67+	 9069 18564
14221	0	0	Ki67+	 9070 17967
14222	0	0	Ki67+	 9071 18236
14223	0	0	Ki67+	 9075 18396
14224	0	0	Ki67+	 9077 18279
14225	0	0	Ki67+	 9079 17996
14226	0	0	Ki67+	 9082 18171
14227	0	0	Ki67+	 9085 18439
14228	0	0	Ki67+	 9087 18381
14229	0	0	Ki67+	 9088 18474
14230	0	0	Ki67+	 9092 18058
14231	0	0	Ki67+	 9095 18025
14232	0	0	Ki67+	 9102 17992
14233	0	0	Ki67+	 9107 18391
14234	0	0	Ki67+	 9107 18532
14235	0	0	Ki67+	 9111 18135
14236	0	0	Ki67+	 9111 18347
14237	0	0	Ki67+	 9114 18272
14238	0	0	Ki67+	 9115 18045
14239	0	0	Ki67+	 9118 18105
14240	0	0	Ki67+	 9120 18363
14241	0	0	Ki67+	 9122 18189
14242	0	0	Ki67+	 9122 18229
14243	0	0	Ki67+	 9124 18376
14244	0	0	Ki67+	 9127 18168
14245	0	0	Ki67+	 9129 18030
14246	0	0	Ki67+	 9130 18258
14247	0	0	Ki67+	 9133 18120
14248	0	0	Ki67+	 9133 18471
14249	0	0	Ki67+	 9134 18365
14250	0	0	Ki67+	 9135 18456
14251	0	0	Ki67+	 9137 18294
14252	0	0	Ki67+	 9141 18063
14253	0	0	Ki67+	 9142 18037
14254	0	0	Ki67+	 9142 18382
14255	0	0	Ki67+	 9145 18025
14256	0	0	Ki67+	 9145 18419
14257	0	0	Ki67+	 9147 18483
14258	0	0	Ki67+	 9151 18301
14259	0	0	Ki67+	 9154 17848
14260	0	0	Ki67+	 9161 18039
14261	0	0	Ki67+	 9166 18150
14262	0	0	Ki67+	 9166 18374
14263	0	0	Ki67+	 9167 18361
14264	0	0	Ki67+	 9168 18598
14265	0	0	Ki67+	 9172 18289
14266	0	0	Ki67+	 9172 18308
14267	0	0	Ki67+	 9173 18411
14268	0	0	Ki67+	 9173 18504
14269	0	0	Ki67+	 9175 18390
14270	0	0	Ki67+	 9175 18470
14271	0	0	Ki67+	 9177 18534
14272	0	0	Ki67+	 9183 18503
14273	0	0	Ki67+	 9187 18119
14274	0	0	Ki67+	 9188 18078
14275	0	0	Ki67+	 9188 18435
14276	0	0	Ki67+	 9196 18308
14277	0	0	Ki67+	 9198 18336
14278	0	0	Ki67+	 9199 18580
14279	0	0	Ki67+	 9201 17863
14280	0	0	Ki67+	 9201 18448
14281	0	0	Ki67+	 9206 18291
14282	0	0	Ki67+	 9208 18151
14283	0	0	Ki67+	 9210 18501
14284	0	0	Ki67+	 9219 18285
14285	0	0	Ki67+	 9219 18536
14286	0	0	Ki67+	 9221 18580
14287	0	0	Ki67+	 9227 18558
14288	0	0	Ki67+	 9229 17876
14289	0	0	Ki67+	 9233 18337
14290	0	0	Ki67+	 9237 18280
14291	0	0	Ki67+	 9238 18303
14292	0	0	Ki67+	 9240 18530
14293	0	0	Ki67+	 9246 18325
14294	0	0	Ki67+	 9247 18373
14295	0	0	Ki67+	 9250 18563
14296	0	0	Ki67+	 9253 18280
14297	0	0	Ki67+	 9254 18304
14298	0	0	Ki67+	 9255 18506
14299	0	0	Ki67+	 9257 18606
14300	0	0	Ki67+	 9261 18168
14301	0	0	Ki67+	 9261 18596
14302	0	0	Ki67+	 9262 18231
14303	0	0	Ki67+	 9263 18152
14304	0	0	Ki67+	 9264 18254
14305	0	0	Ki67+	 9264 18334
14306	0	0	Ki67+	 9269 18541
14307	0	0	Ki67+	 9271 18276
14308	0	0	Ki67+	 9272 18358
14309	0	0	Ki67+	 9274 18414
14310	0	0	Ki67+	 9275 18605
14311	0	0	Ki67+	 9277 18395
14312	0	0	Ki67+	 9277 18495
14313	0	0	Ki67+	 9278 18216
14314	0	0	Ki67+	 9281 18291
14315	0	0	Ki67+	 9284 18127
14316	0	0	Ki67+	 9287 18079
14317	0	0	Ki67+	 9287 18315
14318	0	0	Ki67+	 9287 18344
14319	0	0	Ki67+	 9287 18404
14320	0	0	Ki67+	 9291 18171
14321	0	0	Ki67+	 9291 18191
14322	0	0	Ki67+	 9292 18218
14323	0	0	Ki67+	 9296 18359
14324	0	0	Ki67+	 9298 18371
14325	0	0	Ki67+	 9301 18282
14326	0	0	Ki67+	 9304 17932
14327	0	0	Ki67+	 9304 18556
14328	0	0	Ki67+	 9305 18473
14329	0	0	Ki67+	 9306 18143
14330	0	0	Ki67+	 9307 18155
14331	0	0	Ki67+	 9307 18261
14332	0	0	Ki67+	 9308 18492
14333	0	0	Ki67+	 9310 18424
14334	0	0	Ki67+	 9312 18099
14335	0	0	Ki67+	 9313 18171
14336	0	0	Ki67+	 9313 18404
14337	0	0	Ki67+	 9313 18529
14338	0	0	Ki67+	 9314 18344
14339	0	0	Ki67+	 9316 18455
14340	0	0	Ki67+	 9317 17879
14341	0	0	Ki67+	 9320 18310
14342	0	0	Ki67+	 9325 18621
14343	0	0	Ki67+	 9326 18371
14344	0	0	Ki67+	 9332 18342
14345	0	0	Ki67+	 9332 18486
14346	0	0	Ki67+	 9336 18286
14347	0	0	Ki67+	 9337 18560
14348	0	0	Ki67+	 9342 18417
14349	0	0	Ki67+	 9345 17899
14350	0	0	Ki67+	 9345 18396
14351	0	0	Ki67+	 9346 18344
14352	0	0	Ki67+	 9351 18324
14353	0	0	Ki67+	 9352 18451
14354	0	0	Ki67+	 9352 18490
14355	0	0	Ki67+	 9353 18104
14356	0	0	Ki67+	 9358 17859
14357	0	0	Ki67+	 9361 18356
14358	0	0	Ki67+	 9361 18418
14359	0	0	Ki67+	 9367 18443
14360	0	0	Ki67+	 9368 18406
14361	0	0	Ki67+	 9369 18468
14362	0	0	Ki67+	 9377 18617
14363	0	0	Ki67+	 9382 18418
14364	0	0	Ki67+	 9383 18375
14365	0	0	Ki67+	 9393 18102
14366	0	0	Ki67+	 9394 17931
14367	0	0	Ki67+	 9395 18090
14368	0	0	Ki67+	 9398 18161
14369	0	0	Ki67+	 9402 18466
14370	0	0	Ki67+	 9403 18193
14371	0	0	Ki67+	 9408 18056
14372	0	0	Ki67+	 9412 18447
14373	0	0	Ki67+	 9413 18420
14374	0	0	Ki67+	 9415 18028
14375	0	0	Ki67+	 9416 18161
14376	0	0	Ki67+	 9418 18474
14377	0	0	Ki67+	 9419 18119
14378	0	0	Ki67+	 9421 18228
14379	0	0	Ki67+	 9422 18202
14380	0	0	Ki67+	 9423 18084
14381	0	0	Ki67+	 9423 18131
14382	0	0	Ki67+	 9425 18393
14383	0	0	Ki67+	 9430 18465
14384	0	0	Ki67+	 9431 18009
14385	0	0	Ki67+	 9435 18151
14386	0	0	Ki67+	 9436 18126
14387	0	0	Ki67+	 9438 18204
14388	0	0	Ki67+	 9440 18037
14389	0	0	Ki67+	 9440 18049
14390	0	0	Ki67+	 9441 18076
14391	0	0	Ki67+	 9444 18022
14392	0	0	Ki67+	 9446 18429
14393	0	0	Ki67+	 9449 18469
14394	0	0	Ki67+	 9459 18252
14395	0	0	Ki67+	 9462 18011
14396	0	0	Ki67+	 9463 18457
14397	0	0	Ki67+	 9468 18227
14398	0	0	Ki67+	 8673 19314
14399	0	0	Ki67+	 8676 19355
14400	0	0	Ki67+	 8681 18952
14401	0	0	Ki67+	 8683 19373
14402	0	0	Ki67+	 8690 19395
14403	0	0	Ki67+	 8691 19034
14404	0	0	Ki67+	 8693 19365
14405	0	0	Ki67+	 8694 19421
14406	0	0	Ki67+	 8703 19345
14407	0	0	Ki67+	 8710 19308
14408	0	0	Ki67+	 8714 19371
14409	0	0	Ki67+	 8720 19384
14410	0	0	Ki67+	 8722 19291
14411	0	0	Ki67+	 8723 19313
14412	0	0	Ki67+	 8728 19215
14413	0	0	Ki67+	 8744 19269
14414	0	0	Ki67+	 8752 19281
14415	0	0	Ki67+	 8756 18994
14416	0	0	Ki67+	 8759 19249
14417	0	0	Ki67+	 8759 19314
14418	0	0	Ki67+	 8765 19265
14419	0	0	Ki67+	 8767 19408
14420	0	0	Ki67+	 8770 19020
14421	0	0	Ki67+	 8773 19141
14422	0	0	Ki67+	 8775 19218
14423	0	0	Ki67+	 8777 19234
14424	0	0	Ki67+	 8781 19341
14425	0	0	Ki67+	 8791 19334
14426	0	0	Ki67+	 8793 18646
14427	0	0	Ki67+	 8795 19286
14428	0	0	Ki67+	 8800 19304
14429	0	0	Ki67+	 8810 19223
14430	0	0	Ki67+	 8814 19251
14431	0	0	Ki67+	 8821 19315
14432	0	0	Ki67+	 8831 19246
14433	0	0	Ki67+	 8832 19100
14434	0	0	Ki67+	 8845 19358
14435	0	0	Ki67+	 8846 19014
14436	0	0	Ki67+	 8846 19287
14437	0	0	Ki67+	 8848 19384
14438	0	0	Ki67+	 8853 18947
14439	0	0	Ki67+	 8853 19237
14440	0	0	Ki67+	 8855 19148
14441	0	0	Ki67+	 8860 18876
14442	0	0	Ki67+	 8872 19378
14443	0	0	Ki67+	 8875 19165
14444	0	0	Ki67+	 8878 19109
14445	0	0	Ki67+	 8878 19304
14446	0	0	Ki67+	 8879 19335
14447	0	0	Ki67+	 8885 19415
14448	0	0	Ki67+	 8888 19319
14449	0	0	Ki67+	 8894 19106
14450	0	0	Ki67+	 8898 19275
14451	0	0	Ki67+	 8899 18967
14452	0	0	Ki67+	 8902 18635
14453	0	0	Ki67+	 8904 19108
14454	0	0	Ki67+	 8906 19353
14455	0	0	Ki67+	 8908 19160
14456	0	0	Ki67+	 8909 19145
14457	0	0	Ki67+	 8913 19416
14458	0	0	Ki67+	 8925 18672
14459	0	0	Ki67+	 8925 18940
14460	0	0	Ki67+	 8925 19181
14461	0	0	Ki67+	 8935 18921
14462	0	0	Ki67+	 8936 19084
14463	0	0	Ki67+	 8938 18659
14464	0	0	Ki67+	 8940 19419
14465	0	0	Ki67+	 8948 19148
14466	0	0	Ki67+	 8959 19017
14467	0	0	Ki67+	 8964 18925
14468	0	0	Ki67+	 8964 19131
14469	0	0	Ki67+	 8968 19097
14470	0	0	Ki67+	 8974 19077
14471	0	0	Ki67+	 8975 18963
14472	0	0	Ki67+	 8977 18715
14473	0	0	Ki67+	 8981 18941
14474	0	0	Ki67+	 8982 18921
14475	0	0	Ki67+	 8984 18998
14476	0	0	Ki67+	 8987 19087
14477	0	0	Ki67+	 8989 19029
14478	0	0	Ki67+	 8999 18760
14479	0	0	Ki67+	 9009 18757
14480	0	0	Ki67+	 9009 18923
14481	0	0	Ki67+	 9009 19320
14482	0	0	Ki67+	 9011 19227
14483	0	0	Ki67+	 9013 18629
14484	0	0	Ki67+	 9013 18943
14485	0	0	Ki67+	 9019 19043
14486	0	0	Ki67+	 9019 19124
14487	0	0	Ki67+	 9020 18807
14488	0	0	Ki67+	 9021 19293
14489	0	0	Ki67+	 9022 19265
14490	0	0	Ki67+	 9023 19025
14491	0	0	Ki67+	 9025 19092
14492	0	0	Ki67+	 9028 19320
14493	0	0	Ki67+	 9033 19246
14494	0	0	Ki67+	 9036 18752
14495	0	0	Ki67+	 9041 18966
14496	0	0	Ki67+	 9041 19135
14497	0	0	Ki67+	 9043 18665
14498	0	0	Ki67+	 9043 18941
14499	0	0	Ki67+	 9045 19100
14500	0	0	Ki67+	 9049 19265
14501	0	0	Ki67+	 9050 18823
14502	0	0	Ki67+	 9053 18753
14503	0	0	Ki67+	 9053 19202
14504	0	0	Ki67+	 9056 19036
14505	0	0	Ki67+	 9058 19180
14506	0	0	Ki67+	 9059 19234
14507	0	0	Ki67+	 9067 19085
14508	0	0	Ki67+	 9067 19101
14509	0	0	Ki67+	 9070 19071
14510	0	0	Ki67+	 9070 19124
14511	0	0	Ki67+	 9076 19232
14512	0	0	Ki67+	 9078 18865
14513	0	0	Ki67+	 9082 19081
14514	0	0	Ki67+	 9083 19253
14515	0	0	Ki67+	 9085 18972
14516	0	0	Ki67+	 9085 19156
14517	0	0	Ki67+	 9086 19215
14518	0	0	Ki67+	 9087 18670
14519	0	0	Ki67+	 9087 18748
14520	0	0	Ki67+	 9088 19365
14521	0	0	Ki67+	 9092 19237
14522	0	0	Ki67+	 9097 18810
14523	0	0	Ki67+	 9104 19000
14524	0	0	Ki67+	 9105 18862
14525	0	0	Ki67+	 9106 18738
14526	0	0	Ki67+	 9106 19106
14527	0	0	Ki67+	 9107 18768
14528	0	0	Ki67+	 9110 19159
14529	0	0	Ki67+	 9113 19195
14530	0	0	Ki67+	 9115 19382
14531	0	0	Ki67+	 9116 18780
14532	0	0	Ki67+	 9119 18949
14533	0	0	Ki67+	 9121 19135
14534	0	0	Ki67+	 9121 19257
14535	0	0	Ki67+	 9122 19092
14536	0	0	Ki67+	 9124 18869
14537	0	0	Ki67+	 9131 18762
14538	0	0	Ki67+	 9131 19165
14539	0	0	Ki67+	 9131 19196
14540	0	0	Ki67+	 9136 19041
14541	0	0	Ki67+	 9138 18629
14542	0	0	Ki67+	 9140 18874
14543	0	0	Ki67+	 9142 18751
14544	0	0	Ki67+	 9142 19121
14545	0	0	Ki67+	 9142 19231
14546	0	0	Ki67+	 9143 18739
14547	0	0	Ki67+	 9144 18944
14548	0	0	Ki67+	 9144 19134
14549	0	0	Ki67+	 9145 19313
14550	0	0	Ki67+	 9148 19369
14551	0	0	Ki67+	 9151 18653
14552	0	0	Ki67+	 9151 19302
14553	0	0	Ki67+	 9152 19331
14554	0	0	Ki67+	 9153 18994
14555	0	0	Ki67+	 9156 18830
14556	0	0	Ki67+	 9158 19166
14557	0	0	Ki67+	 9159 18957
14558	0	0	Ki67+	 9159 19260
14559	0	0	Ki67+	 9160 18852
14560	0	0	Ki67+	 9162 19407
14561	0	0	Ki67+	 9164 19063
14562	0	0	Ki67+	 9168 19194
14563	0	0	Ki67+	 9169 18868
14564	0	0	Ki67+	 9169 18918
14565	0	0	Ki67+	 9173 18628
14566	0	0	Ki67+	 9173 19294
14567	0	0	Ki67+	 9175 19226
14568	0	0	Ki67+	 9177 19344
14569	0	0	Ki67+	 9180 18893
14570	0	0	Ki67+	 9180 19388
14571	0	0	Ki67+	 9181 18954
14572	0	0	Ki67+	 9183 18969
14573	0	0	Ki67+	 9184 18650
14574	0	0	Ki67+	 9184 18831
14575	0	0	Ki67+	 9191 19218
14576	0	0	Ki67+	 9192 18635
14577	0	0	Ki67+	 9195 18965
14578	0	0	Ki67+	 9204 19000
14579	0	0	Ki67+	 9211 18663
14580	0	0	Ki67+	 9211 19069
14581	0	0	Ki67+	 9217 18632
14582	0	0	Ki67+	 9224 18715
14583	0	0	Ki67+	 9226 18819
14584	0	0	Ki67+	 9227 18644
14585	0	0	Ki67+	 9232 18868
14586	0	0	Ki67+	 9232 19001
14587	0	0	Ki67+	 9237 18667
14588	0	0	Ki67+	 9237 18913
14589	0	0	Ki67+	 9248 18991
14590	0	0	Ki67+	 9249 18638
14591	0	0	Ki67+	 9251 18976
14592	0	0	Ki67+	 9256 19176
14593	0	0	Ki67+	 9261 19220
14594	0	0	Ki67+	 9265 18842
14595	0	0	Ki67+	 9269 19025
14596	0	0	Ki67+	 9271 18810
14597	0	0	Ki67+	 9274 18960
14598	0	0	Ki67+	 9274 19077
14599	0	0	Ki67+	 9278 19175
14600	0	0	Ki67+	 9281 18785
14601	0	0	Ki67+	 9282 19157
14602	0	0	Ki67+	 9285 18771
14603	0	0	Ki67+	 9286 19254
14604	0	0	Ki67+	 9287 18915
14605	0	0	Ki67+	 9288 19222
14606	0	0	Ki67+	 9290 18798
14607	0	0	Ki67+	 9294 19199
14608	0	0	Ki67+	 9296 19294
14609	0	0	Ki67+	 9298 18893
14610	0	0	Ki67+	 9300 18801
14611	0	0	Ki67+	 9300 18858
14612	0	0	Ki67+	 9303 18835
14613	0	0	Ki67+	 9307 19326
14614	0	0	Ki67+	 9308 19270
14615	0	0	Ki67+	 9309 19032
14616	0	0	Ki67+	 9311 18819
14617	0	0	Ki67+	 9313 18788
14618	0	0	Ki67+	 9313 19228
14619	0	0	Ki67+	 9317 19357
14620	0	0	Ki67+	 9320 18661
14621	0	0	Ki67+	 9320 18689
14622	0	0	Ki67+	 9322 18860
14623	0	0	Ki67+	 9322 19171
14624	0	0	Ki67+	 9323 18879
14625	0	0	Ki67+	 9324 19381
14626	0	0	Ki67+	 9325 19112
14627	0	0	Ki67+	 9326 18912
14628	0	0	Ki67+	 9326 19052
14629	0	0	Ki67+	 9327 19208
14630	0	0	Ki67+	 9327 19293
14631	0	0	Ki67+	 9329 18716
14632	0	0	Ki67+	 9329 18828
14633	0	0	Ki67+	 9332 18659
14634	0	0	Ki67+	 9332 19095
14635	0	0	Ki67+	 9332 19196
14636	0	0	Ki67+	 9334 18688
14637	0	0	Ki67+	 9337 19259
14638	0	0	Ki67+	 9340 19039
14639	0	0	Ki67+	 9345 18702
14640	0	0	Ki67+	 9345 18787
14641	0	0	Ki67+	 9345 19324
14642	0	0	Ki67+	 9346 18636
14643	0	0	Ki67+	 9346 19393
14644	0	0	Ki67+	 9350 18687
14645	0	0	Ki67+	 9353 19096
14646	0	0	Ki67+	 9355 18625
14647	0	0	Ki67+	 9355 18812
14648	0	0	Ki67+	 9355 19207
14649	0	0	Ki67+	 9355 19226
14650	0	0	Ki67+	 9356 19082
14651	0	0	Ki67+	 9357 19051
14652	0	0	Ki67+	 9360 19186
14653	0	0	Ki67+	 9360 19373
14654	0	0	Ki67+	 9361 19284
14655	0	0	Ki67+	 9362 18660
14656	0	0	Ki67+	 9362 18850
14657	0	0	Ki67+	 9362 19125
14658	0	0	Ki67+	 9364 19411
14659	0	0	Ki67+	 9365 18640
14660	0	0	Ki67+	 9365 19154
14661	0	0	Ki67+	 9368 18885
14662	0	0	Ki67+	 9371 18910
14663	0	0	Ki67+	 9372 18649
14664	0	0	Ki67+	 9375 18681
14665	0	0	Ki67+	 9386 19227
14666	0	0	Ki67+	 9387 19268
14667	0	0	Ki67+	 9388 19287
14668	0	0	Ki67+	 9388 19362
14669	0	0	Ki67+	 9389 19123
14670	0	0	Ki67+	 9389 19396
14671	0	0	Ki67+	 9390 18848
14672	0	0	Ki67+	 9390 19060
14673	0	0	Ki67+	 9390 19196
14674	0	0	Ki67+	 9393 19338
14675	0	0	Ki67+	 9394 19422
14676	0	0	Ki67+	 9395 18794
14677	0	0	Ki67+	 9395 18894
14678	0	0	Ki67+	 9395 19242
14679	0	0	Ki67+	 9397 19217
14680	0	0	Ki67+	 9398 18873
14681	0	0	Ki67+	 9400 19020
14682	0	0	Ki67+	 9401 18658
14683	0	0	Ki67+	 9402 18810
14684	0	0	Ki67+	 9404 19195
14685	0	0	Ki67+	 9406 19160
14686	0	0	Ki67+	 9409 18671
14687	0	0	Ki67+	 9410 19359
[truncated: 2,934,067 more chars]
