# Supplementary material for: Data-Driven Discovery of Immune Contexture Biomarkers
Source: Front Oncol. 2018 Dec 18;8:627. doi: 10.3389/fonc.2018.00627 (PMC6305402; doi:10.3389/fonc.2018.00627)
Supplement: Data Sheet 4.zip — MSI/MSS dataset, part 2/3. [file Data_Sheet_4.zip › MSIMSSDataset/89881_ImageObjects.txt]

barcode_target	16-003152_3427_RITA [5 channels]
barcode_origin	0
workflow_target	CD8-CD3-CD4-Ki67-DAPI_generic.wsa 
workflow_target_version	 build f14999727a346af05f524693b44526002539cc76, workflows f149997 2016-05-23 with local changes
workflow_origin	0
workflow_origin_version	0
iH	33424
iW	44336
user	txdsapps
hostname	RPZMB000020

1	0	0	Ki67+	 2758 8077
2	0	0	Ki67+	 2779 7839
3	0	0	Ki67+	 2780 7880
4	0	0	Ki67+	 2800 7814
5	0	0	Ki67+	 2809 7951
6	0	0	Ki67+	 2832 7816
7	0	0	Ki67+	 2834 8032
8	0	0	Ki67+	 2839 7880
9	0	0	Ki67+	 2845 8056
10	0	0	Ki67+	 2872 7835
11	0	0	Ki67+	 2872 8140
12	0	0	Ki67+	 2879 7801
13	0	0	Ki67+	 2882 7832
14	0	0	Ki67+	 2884 7727
15	0	0	Ki67+	 2885 7744
16	0	0	Ki67+	 2886 8012
17	0	0	Ki67+	 2893 8089
18	0	0	Ki67+	 2916 7708
19	0	0	Ki67+	 2934 7714
20	0	0	Ki67+	 2937 7646
21	0	0	Ki67+	 2944 7667
22	0	0	Ki67+	 2956 7801
23	0	0	Ki67+	 2959 7836
24	0	0	Ki67+	 2961 7658
25	0	0	Ki67+	 2971 7608
26	0	0	Ki67+	 2975 7815
27	0	0	Ki67+	 2979 7731
28	0	0	Ki67+	 2610 8681
29	0	0	Ki67+	 2652 8849
30	0	0	Ki67+	 2682 8550
31	0	0	Ki67+	 2694 8934
32	0	0	Ki67+	 2734 8595
33	0	0	Ki67+	 2749 8574
34	0	0	Ki67+	 2755 8441
35	0	0	Ki67+	 2761 8602
36	0	0	Ki67+	 2762 8468
37	0	0	Ki67+	 2768 8643
38	0	0	Ki67+	 2772 8729
39	0	0	Ki67+	 2775 8417
40	0	0	Ki67+	 2776 8433
41	0	0	Ki67+	 2785 8785
42	0	0	Ki67+	 2798 8571
43	0	0	Ki67+	 2800 8412
44	0	0	Ki67+	 2800 8454
45	0	0	Ki67+	 2802 8391
46	0	0	Ki67+	 2828 8261
47	0	0	Ki67+	 2856 8182
48	0	0	Ki67+	 2859 8254
49	0	0	Ki67+	 2863 8923
50	0	0	Ki67+	 2870 8246
51	0	0	Ki67+	 2871 8770
52	0	0	Ki67+	 2877 8609
53	0	0	Ki67+	 2886 8579
54	0	0	Ki67+	 2892 8335
55	0	0	Ki67+	 2892 8645
56	0	0	Ki67+	 2908 8278
57	0	0	Ki67+	 2911 8649
58	0	0	Ki67+	 2913 8691
59	0	0	Ki67+	 2917 8701
60	0	0	Ki67+	 2918 8615
61	0	0	Ki67+	 2922 8933
62	0	0	Ki67+	 2924 8304
63	0	0	Ki67+	 2924 8400
64	0	0	Ki67+	 2929 8795
65	0	0	Ki67+	 2932 8680
66	0	0	Ki67+	 2938 8284
67	0	0	Ki67+	 2951 8703
68	0	0	Ki67+	 2954 8450
69	0	0	Ki67+	 2957 8328
70	0	0	Ki67+	 2960 8318
71	0	0	Ki67+	 2964 8436
72	0	0	Ki67+	 2970 8290
73	0	0	Ki67+	 2984 8812
74	0	0	Ki67+	 2991 8267
75	0	0	Ki67+	 2991 8500
76	0	0	Ki67+	 2341 9717
77	0	0	Ki67+	 2384 9626
78	0	0	Ki67+	 2397 9743
79	0	0	Ki67+	 2401 9717
80	0	0	Ki67+	 2416 9714
81	0	0	Ki67+	 2419 9513
82	0	0	Ki67+	 2420 9481
83	0	0	Ki67+	 2421 9740
84	0	0	Ki67+	 2442 9424
85	0	0	Ki67+	 2442 9526
86	0	0	Ki67+	 2442 9737
87	0	0	Ki67+	 2443 9541
88	0	0	Ki67+	 2445 9502
89	0	0	Ki67+	 2445 9684
90	0	0	Ki67+	 2450 9414
91	0	0	Ki67+	 2453 9373
92	0	0	Ki67+	 2455 9358
93	0	0	Ki67+	 2462 9580
94	0	0	Ki67+	 2469 9557
95	0	0	Ki67+	 2473 9737
96	0	0	Ki67+	 2483 9599
97	0	0	Ki67+	 2489 9567
98	0	0	Ki67+	 2495 9528
99	0	0	Ki67+	 2500 9290
100	0	0	Ki67+	 2506 9056
101	0	0	Ki67+	 2511 9546
102	0	0	Ki67+	 2518 9511
103	0	0	Ki67+	 2530 9352
104	0	0	Ki67+	 2532 9276
105	0	0	Ki67+	 2536 9449
106	0	0	Ki67+	 2536 9563
107	0	0	Ki67+	 2537 9536
108	0	0	Ki67+	 2539 9287
109	0	0	Ki67+	 2539 9359
110	0	0	Ki67+	 2539 9502
111	0	0	Ki67+	 2543 9467
112	0	0	Ki67+	 2545 9602
113	0	0	Ki67+	 2566 9578
114	0	0	Ki67+	 2580 9598
115	0	0	Ki67+	 2585 9275
116	0	0	Ki67+	 2588 9429
117	0	0	Ki67+	 2589 9299
118	0	0	Ki67+	 2589 9636
119	0	0	Ki67+	 2593 9741
120	0	0	Ki67+	 2595 9459
121	0	0	Ki67+	 2611 9238
122	0	0	Ki67+	 2612 9416
123	0	0	Ki67+	 2618 9609
124	0	0	Ki67+	 2622 9455
125	0	0	Ki67+	 2628 9277
126	0	0	Ki67+	 2628 9735
127	0	0	Ki67+	 2642 9665
128	0	0	Ki67+	 2644 9332
129	0	0	Ki67+	 2648 9291
130	0	0	Ki67+	 2657 9722
131	0	0	Ki67+	 2662 9666
132	0	0	Ki67+	 2664 9456
133	0	0	Ki67+	 2669 9029
134	0	0	Ki67+	 2674 8992
135	0	0	Ki67+	 2681 9605
136	0	0	Ki67+	 2688 9228
137	0	0	Ki67+	 2688 9687
138	0	0	Ki67+	 2691 9720
139	0	0	Ki67+	 2697 9732
140	0	0	Ki67+	 2699 9474
141	0	0	Ki67+	 2700 9253
142	0	0	Ki67+	 2700 9282
143	0	0	Ki67+	 2702 9646
144	0	0	Ki67+	 2703 9320
145	0	0	Ki67+	 2707 9670
146	0	0	Ki67+	 2708 9613
147	0	0	Ki67+	 2710 9696
148	0	0	Ki67+	 2712 9524
149	0	0	Ki67+	 2713 9003
150	0	0	Ki67+	 2713 9482
151	0	0	Ki67+	 2716 9432
152	0	0	Ki67+	 2716 9721
153	0	0	Ki67+	 2720 9464
154	0	0	Ki67+	 2723 8980
155	0	0	Ki67+	 2728 9309
156	0	0	Ki67+	 2729 9475
157	0	0	Ki67+	 2731 9679
158	0	0	Ki67+	 2739 9703
159	0	0	Ki67+	 2740 9661
160	0	0	Ki67+	 2742 9198
161	0	0	Ki67+	 2744 9321
162	0	0	Ki67+	 2748 9413
163	0	0	Ki67+	 2749 9248
164	0	0	Ki67+	 2753 9725
165	0	0	Ki67+	 2754 9072
166	0	0	Ki67+	 2762 9507
167	0	0	Ki67+	 2769 9245
168	0	0	Ki67+	 2770 9267
169	0	0	Ki67+	 2776 9489
170	0	0	Ki67+	 2776 9521
171	0	0	Ki67+	 2785 9209
172	0	0	Ki67+	 2786 9429
173	0	0	Ki67+	 2786 9491
174	0	0	Ki67+	 2787 9568
175	0	0	Ki67+	 2795 9092
176	0	0	Ki67+	 2798 9404
177	0	0	Ki67+	 2800 9105
178	0	0	Ki67+	 2804 9466
179	0	0	Ki67+	 2809 9053
180	0	0	Ki67+	 2809 9135
181	0	0	Ki67+	 2812 9308
182	0	0	Ki67+	 2812 9553
183	0	0	Ki67+	 2816 9021
184	0	0	Ki67+	 2817 9494
185	0	0	Ki67+	 2824 9544
186	0	0	Ki67+	 2832 9475
187	0	0	Ki67+	 2833 9329
188	0	0	Ki67+	 2834 9257
189	0	0	Ki67+	 2834 9612
190	0	0	Ki67+	 2839 9416
191	0	0	Ki67+	 2852 9543
192	0	0	Ki67+	 2853 9108
193	0	0	Ki67+	 2855 9569
194	0	0	Ki67+	 2859 9496
195	0	0	Ki67+	 2867 9242
196	0	0	Ki67+	 2869 9550
197	0	0	Ki67+	 2877 9342
198	0	0	Ki67+	 2878 9276
199	0	0	Ki67+	 2879 9367
200	0	0	Ki67+	 2882 9582
201	0	0	Ki67+	 2884 9042
202	0	0	Ki67+	 2884 9723
203	0	0	Ki67+	 2888 9508
204	0	0	Ki67+	 2889 9023
205	0	0	Ki67+	 2893 8990
206	0	0	Ki67+	 2893 9305
207	0	0	Ki67+	 2896 9564
208	0	0	Ki67+	 2900 9290
209	0	0	Ki67+	 2907 9318
210	0	0	Ki67+	 2909 9061
211	0	0	Ki67+	 2912 9016
212	0	0	Ki67+	 2913 9079
213	0	0	Ki67+	 2915 9724
214	0	0	Ki67+	 2918 9277
215	0	0	Ki67+	 2918 9341
216	0	0	Ki67+	 2919 9320
217	0	0	Ki67+	 2925 9553
218	0	0	Ki67+	 2925 9592
219	0	0	Ki67+	 2934 9039
220	0	0	Ki67+	 2936 9565
221	0	0	Ki67+	 2937 9119
222	0	0	Ki67+	 2937 9694
223	0	0	Ki67+	 2940 9411
224	0	0	Ki67+	 2947 9624
225	0	0	Ki67+	 2948 9192
226	0	0	Ki67+	 2948 9644
227	0	0	Ki67+	 2952 9736
228	0	0	Ki67+	 2953 9153
229	0	0	Ki67+	 2955 9674
230	0	0	Ki67+	 2961 9715
231	0	0	Ki67+	 2962 9692
232	0	0	Ki67+	 2965 9159
233	0	0	Ki67+	 2969 9659
234	0	0	Ki67+	 2970 9560
235	0	0	Ki67+	 2972 9598
236	0	0	Ki67+	 2979 9546
237	0	0	Ki67+	 2986 9123
238	0	0	Ki67+	 2986 9705
239	0	0	Ki67+	 2987 9636
240	0	0	Ki67+	 2990 9721
241	0	0	Ki67+	 2281 10458
242	0	0	Ki67+	 2285 10059
243	0	0	Ki67+	 2305 9905
244	0	0	Ki67+	 2315 10438
245	0	0	Ki67+	 2323 10391
246	0	0	Ki67+	 2325 10366
247	0	0	Ki67+	 2327 9757
248	0	0	Ki67+	 2328 9806
249	0	0	Ki67+	 2336 10108
250	0	0	Ki67+	 2342 10157
251	0	0	Ki67+	 2348 10307
252	0	0	Ki67+	 2349 10374
253	0	0	Ki67+	 2351 10338
254	0	0	Ki67+	 2353 9770
255	0	0	Ki67+	 2369 9747
256	0	0	Ki67+	 2372 10117
257	0	0	Ki67+	 2373 9780
258	0	0	Ki67+	 2378 10300
259	0	0	Ki67+	 2384 10450
260	0	0	Ki67+	 2385 10110
261	0	0	Ki67+	 2386 10272
262	0	0	Ki67+	 2387 9978
263	0	0	Ki67+	 2394 10399
264	0	0	Ki67+	 2397 10353
265	0	0	Ki67+	 2401 10329
266	0	0	Ki67+	 2406 10095
267	0	0	Ki67+	 2407 9951
268	0	0	Ki67+	 2407 9966
269	0	0	Ki67+	 2409 10070
270	0	0	Ki67+	 2411 10367
271	0	0	Ki67+	 2420 10111
272	0	0	Ki67+	 2420 10273
273	0	0	Ki67+	 2423 10388
274	0	0	Ki67+	 2426 9795
275	0	0	Ki67+	 2428 10365
276	0	0	Ki67+	 2442 9938
277	0	0	Ki67+	 2443 10320
278	0	0	Ki67+	 2444 10272
279	0	0	Ki67+	 2446 10072
280	0	0	Ki67+	 2450 10391
281	0	0	Ki67+	 2451 9749
282	0	0	Ki67+	 2452 9958
283	0	0	Ki67+	 2453 10432
284	0	0	Ki67+	 2454 10107
285	0	0	Ki67+	 2468 10025
286	0	0	Ki67+	 2468 10361
287	0	0	Ki67+	 2471 9771
288	0	0	Ki67+	 2473 10294
289	0	0	Ki67+	 2476 9761
290	0	0	Ki67+	 2483 10340
291	0	0	Ki67+	 2484 9944
292	0	0	Ki67+	 2486 10435
293	0	0	Ki67+	 2488 10003
294	0	0	Ki67+	 2488 10057
295	0	0	Ki67+	 2490 10080
296	0	0	Ki67+	 2497 10372
297	0	0	Ki67+	 2499 10415
298	0	0	Ki67+	 2501 10338
299	0	0	Ki67+	 2504 10034
300	0	0	Ki67+	 2511 10350
301	0	0	Ki67+	 2512 10434
302	0	0	Ki67+	 2513 9996
303	0	0	Ki67+	 2515 9776
304	0	0	Ki67+	 2517 9798
305	0	0	Ki67+	 2519 9940
306	0	0	Ki67+	 2527 10242
307	0	0	Ki67+	 2529 9911
308	0	0	Ki67+	 2530 9989
309	0	0	Ki67+	 2531 10440
310	0	0	Ki67+	 2532 10315
311	0	0	Ki67+	 2534 10377
312	0	0	Ki67+	 2536 9969
313	0	0	Ki67+	 2536 10401
314	0	0	Ki67+	 2549 10208
315	0	0	Ki67+	 2551 9773
316	0	0	Ki67+	 2552 10427
317	0	0	Ki67+	 2553 9890
318	0	0	Ki67+	 2554 10009
319	0	0	Ki67+	 2559 10410
320	0	0	Ki67+	 2562 10377
321	0	0	Ki67+	 2564 9911
322	0	0	Ki67+	 2564 9965
323	0	0	Ki67+	 2567 10290
324	0	0	Ki67+	 2568 9980
325	0	0	Ki67+	 2569 10512
326	0	0	Ki67+	 2571 9895
327	0	0	Ki67+	 2575 10355
328	0	0	Ki67+	 2580 10237
329	0	0	Ki67+	 2584 10319
330	0	0	Ki67+	 2585 10274
331	0	0	Ki67+	 2587 10200
332	0	0	Ki67+	 2588 9905
333	0	0	Ki67+	 2589 10396
334	0	0	Ki67+	 2593 9953
335	0	0	Ki67+	 2593 10346
336	0	0	Ki67+	 2596 9989
337	0	0	Ki67+	 2596 10259
338	0	0	Ki67+	 2598 10372
339	0	0	Ki67+	 2598 10511
340	0	0	Ki67+	 2599 9882
341	0	0	Ki67+	 2604 10290
342	0	0	Ki67+	 2605 10218
343	0	0	Ki67+	 2606 10021
344	0	0	Ki67+	 2608 10170
345	0	0	Ki67+	 2614 10142
346	0	0	Ki67+	 2616 9950
347	0	0	Ki67+	 2620 10019
348	0	0	Ki67+	 2621 10336
349	0	0	Ki67+	 2623 10388
350	0	0	Ki67+	 2625 9809
351	0	0	Ki67+	 2626 9987
352	0	0	Ki67+	 2626 10168
353	0	0	Ki67+	 2627 10235
354	0	0	Ki67+	 2627 10300
355	0	0	Ki67+	 2631 10528
356	0	0	Ki67+	 2633 10371
357	0	0	Ki67+	 2634 10494
358	0	0	Ki67+	 2636 9839
359	0	0	Ki67+	 2638 10254
360	0	0	Ki67+	 2639 10214
361	0	0	Ki67+	 2639 10464
362	0	0	Ki67+	 2642 10284
363	0	0	Ki67+	 2645 9798
364	0	0	Ki67+	 2645 10140
365	0	0	Ki67+	 2645 10232
366	0	0	Ki67+	 2646 9835
367	0	0	Ki67+	 2649 9770
368	0	0	Ki67+	 2651 10348
369	0	0	Ki67+	 2651 10481
370	0	0	Ki67+	 2656 10469
371	0	0	Ki67+	 2657 9929
372	0	0	Ki67+	 2657 9959
373	0	0	Ki67+	 2657 10445
374	0	0	Ki67+	 2659 10184
375	0	0	Ki67+	 2659 10538
376	0	0	Ki67+	 2660 10126
377	0	0	Ki67+	 2660 10257
378	0	0	Ki67+	 2663 10335
379	0	0	Ki67+	 2663 10392
380	0	0	Ki67+	 2664 9816
381	0	0	Ki67+	 2664 10303
382	0	0	Ki67+	 2668 10149
383	0	0	Ki67+	 2669 10510
384	0	0	Ki67+	 2670 9978
385	0	0	Ki67+	 2674 10007
386	0	0	Ki67+	 2676 10203
387	0	0	Ki67+	 2676 10481
388	0	0	Ki67+	 2676 10493
389	0	0	Ki67+	 2678 10230
390	0	0	Ki67+	 2678 10286
391	0	0	Ki67+	 2680 9746
392	0	0	Ki67+	 2681 10532
393	0	0	Ki67+	 2682 10161
394	0	0	Ki67+	 2683 10251
395	0	0	Ki67+	 2683 10371
396	0	0	Ki67+	 2684 9962
397	0	0	Ki67+	 2684 10022
398	0	0	Ki67+	 2685 9939
399	0	0	Ki67+	 2685 10318
400	0	0	Ki67+	 2686 9992
401	0	0	Ki67+	 2687 9833
402	0	0	Ki67+	 2688 9917
403	0	0	Ki67+	 2688 10188
404	0	0	Ki67+	 2691 10463
405	0	0	Ki67+	 2692 10133
406	0	0	Ki67+	 2694 10106
407	0	0	Ki67+	 2695 10515
408	0	0	Ki67+	 2696 10343
409	0	0	Ki67+	 2699 10304
410	0	0	Ki67+	 2702 10190
411	0	0	Ki67+	 2702 10283
412	0	0	Ki67+	 2704 10210
413	0	0	Ki67+	 2706 10161
414	0	0	Ki67+	 2707 10320
415	0	0	Ki67+	 2707 10477
416	0	0	Ki67+	 2710 10171
417	0	0	Ki67+	 2711 9958
418	0	0	Ki67+	 2712 10063
419	0	0	Ki67+	 2712 10125
420	0	0	Ki67+	 2713 10235
421	0	0	Ki67+	 2717 10220
422	0	0	Ki67+	 2718 10031
423	0	0	Ki67+	 2720 10184
424	0	0	Ki67+	 2722 10402
425	0	0	Ki67+	 2726 9957
426	0	0	Ki67+	 2726 10333
427	0	0	Ki67+	 2727 10280
428	0	0	Ki67+	 2729 10101
429	0	0	Ki67+	 2729 10153
430	0	0	Ki67+	 2731 9969
431	0	0	Ki67+	 2731 10520
432	0	0	Ki67+	 2736 9847
433	0	0	Ki67+	 2737 10042
434	0	0	Ki67+	 2741 9794
435	0	0	Ki67+	 2741 10312
436	0	0	Ki67+	 2742 10078
437	0	0	Ki67+	 2745 10215
438	0	0	Ki67+	 2747 10273
439	0	0	Ki67+	 2748 10111
440	0	0	Ki67+	 2750 10421
441	0	0	Ki67+	 2751 10438
442	0	0	Ki67+	 2754 10152
443	0	0	Ki67+	 2756 10361
444	0	0	Ki67+	 2757 10506
445	0	0	Ki67+	 2762 10452
446	0	0	Ki67+	 2764 10183
447	0	0	Ki67+	 2765 10268
448	0	0	Ki67+	 2765 10391
449	0	0	Ki67+	 2767 9850
450	0	0	Ki67+	 2767 10043
451	0	0	Ki67+	 2769 10081
452	0	0	Ki67+	 2772 9989
453	0	0	Ki67+	 2772 10108
454	0	0	Ki67+	 2778 9754
455	0	0	Ki67+	 2780 10423
456	0	0	Ki67+	 2781 9947
457	0	0	Ki67+	 2782 10298
458	0	0	Ki67+	 2785 10208
459	0	0	Ki67+	 2788 10133
460	0	0	Ki67+	 2788 10158
461	0	0	Ki67+	 2790 9745
462	0	0	Ki67+	 2792 9778
463	0	0	Ki67+	 2793 10396
464	0	0	Ki67+	 2795 10170
465	0	0	Ki67+	 2796 10061
466	0	0	Ki67+	 2798 10194
467	0	0	Ki67+	 2798 10310
468	0	0	Ki67+	 2799 9816
469	0	0	Ki67+	 2804 9796
470	0	0	Ki67+	 2809 10367
471	0	0	Ki67+	 2811 10042
472	0	0	Ki67+	 2811 10148
473	0	0	Ki67+	 2812 9811
474	0	0	Ki67+	 2818 9991
475	0	0	Ki67+	 2823 10021
476	0	0	Ki67+	 2824 10076
477	0	0	Ki67+	 2824 10106
478	0	0	Ki67+	 2827 10055
479	0	0	Ki67+	 2829 9749
480	0	0	Ki67+	 2844 10048
481	0	0	Ki67+	 2847 10132
482	0	0	Ki67+	 2848 10257
483	0	0	Ki67+	 2853 10079
484	0	0	Ki67+	 2853 10277
485	0	0	Ki67+	 2859 10361
486	0	0	Ki67+	 2863 9928
487	0	0	Ki67+	 2864 10061
488	0	0	Ki67+	 2881 10519
489	0	0	Ki67+	 2904 9792
490	0	0	Ki67+	 2907 10382
491	0	0	Ki67+	 2911 10242
492	0	0	Ki67+	 2925 10317
493	0	0	Ki67+	 2930 10250
494	0	0	Ki67+	 2936 10237
495	0	0	Ki67+	 2944 10175
496	0	0	Ki67+	 2953 10250
497	0	0	Ki67+	 2956 10531
498	0	0	Ki67+	 2960 10511
499	0	0	Ki67+	 2961 10226
500	0	0	Ki67+	 2967 9950
501	0	0	Ki67+	 2968 10123
502	0	0	Ki67+	 2975 10375
503	0	0	Ki67+	 2976 10189
504	0	0	Ki67+	 2979 10160
505	0	0	Ki67+	 2980 10084
506	0	0	Ki67+	 2981 10287
507	0	0	Ki67+	 2981 10499
508	0	0	Ki67+	 2985 10268
509	0	0	Ki67+	 2986 10109
510	0	0	Ki67+	 2202 10964
511	0	0	Ki67+	 2204 10830
512	0	0	Ki67+	 2205 11235
513	0	0	Ki67+	 2220 11273
514	0	0	Ki67+	 2221 10945
515	0	0	Ki67+	 2226 10820
516	0	0	Ki67+	 2233 10970
517	0	0	Ki67+	 2235 10944
518	0	0	Ki67+	 2236 11160
519	0	0	Ki67+	 2237 10921
520	0	0	Ki67+	 2241 10896
521	0	0	Ki67+	 2255 10937
522	0	0	Ki67+	 2261 10958
523	0	0	Ki67+	 2262 10898
524	0	0	Ki67+	 2299 11116
525	0	0	Ki67+	 2306 11168
526	0	0	Ki67+	 2307 11216
527	0	0	Ki67+	 2309 11309
528	0	0	Ki67+	 2312 10906
529	0	0	Ki67+	 2318 11258
530	0	0	Ki67+	 2328 11275
531	0	0	Ki67+	 2334 10774
532	0	0	Ki67+	 2336 11265
533	0	0	Ki67+	 2337 11218
534	0	0	Ki67+	 2356 11303
535	0	0	Ki67+	 2373 11197
536	0	0	Ki67+	 2376 11158
537	0	0	Ki67+	 2389 11140
538	0	0	Ki67+	 2390 11280
539	0	0	Ki67+	 2396 10583
540	0	0	Ki67+	 2396 11242
541	0	0	Ki67+	 2400 11289
542	0	0	Ki67+	 2404 10806
543	0	0	Ki67+	 2405 10908
544	0	0	Ki67+	 2407 11159
545	0	0	Ki67+	 2414 11139
546	0	0	Ki67+	 2418 11150
547	0	0	Ki67+	 2418 11247
548	0	0	Ki67+	 2420 11293
549	0	0	Ki67+	 2426 11112
550	0	0	Ki67+	 2433 10895
551	0	0	Ki67+	 2435 11197
552	0	0	Ki67+	 2457 11175
553	0	0	Ki67+	 2461 11237
554	0	0	Ki67+	 2463 10708
555	0	0	Ki67+	 2468 10880
556	0	0	Ki67+	 2470 10985
557	0	0	Ki67+	 2473 11147
558	0	0	Ki67+	 2481 10913
559	0	0	Ki67+	 2481 11234
560	0	0	Ki67+	 2483 10868
561	0	0	Ki67+	 2490 11038
562	0	0	Ki67+	 2491 11268
563	0	0	Ki67+	 2492 10895
564	0	0	Ki67+	 2493 11323
565	0	0	Ki67+	 2495 11164
566	0	0	Ki67+	 2502 10983
567	0	0	Ki67+	 2504 11002
568	0	0	Ki67+	 2507 11177
569	0	0	Ki67+	 2513 11158
570	0	0	Ki67+	 2513 11264
571	0	0	Ki67+	 2516 10977
572	0	0	Ki67+	 2517 11312
573	0	0	Ki67+	 2518 10911
574	0	0	Ki67+	 2522 10735
575	0	0	Ki67+	 2522 11034
576	0	0	Ki67+	 2523 11007
577	0	0	Ki67+	 2531 10586
578	0	0	Ki67+	 2534 11274
579	0	0	Ki67+	 2534 11332
580	0	0	Ki67+	 2540 10780
581	0	0	Ki67+	 2541 10888
582	0	0	Ki67+	 2543 10949
583	0	0	Ki67+	 2545 11306
584	0	0	Ki67+	 2546 11131
585	0	0	Ki67+	 2555 10560
586	0	0	Ki67+	 2558 11001
587	0	0	Ki67+	 2559 10915
588	0	0	Ki67+	 2569 10949
589	0	0	Ki67+	 2570 10959
590	0	0	Ki67+	 2572 10545
591	0	0	Ki67+	 2574 11030
592	0	0	Ki67+	 2577 11154
593	0	0	Ki67+	 2578 10596
594	0	0	Ki67+	 2579 10668
595	0	0	Ki67+	 2580 10942
596	0	0	Ki67+	 2584 10958
597	0	0	Ki67+	 2586 11188
598	0	0	Ki67+	 2588 10861
599	0	0	Ki67+	 2588 11144
600	0	0	Ki67+	 2592 10902
601	0	0	Ki67+	 2595 10573
602	0	0	Ki67+	 2599 11011
603	0	0	Ki67+	 2600 10548
604	0	0	Ki67+	 2602 11308
605	0	0	Ki67+	 2606 11021
606	0	0	Ki67+	 2607 10932
607	0	0	Ki67+	 2609 11143
608	0	0	Ki67+	 2609 11189
609	0	0	Ki67+	 2612 10590
610	0	0	Ki67+	 2613 11051
611	0	0	Ki67+	 2618 10885
612	0	0	Ki67+	 2618 10911
613	0	0	Ki67+	 2620 10667
614	0	0	Ki67+	 2620 10864
615	0	0	Ki67+	 2626 10618
616	0	0	Ki67+	 2627 10560
617	0	0	Ki67+	 2629 11171
618	0	0	Ki67+	 2638 11293
619	0	0	Ki67+	 2640 10576
620	0	0	Ki67+	 2644 10552
621	0	0	Ki67+	 2652 11026
622	0	0	Ki67+	 2655 11131
623	0	0	Ki67+	 2657 10562
624	0	0	Ki67+	 2657 10637
625	0	0	Ki67+	 2661 10958
626	0	0	Ki67+	 2665 10663
627	0	0	Ki67+	 2668 10617
628	0	0	Ki67+	 2672 10934
629	0	0	Ki67+	 2682 10953
630	0	0	Ki67+	 2688 11015
631	0	0	Ki67+	 2692 10590
632	0	0	Ki67+	 2693 10689
633	0	0	Ki67+	 2697 10900
634	0	0	Ki67+	 2697 10915
635	0	0	Ki67+	 2697 10963
636	0	0	Ki67+	 2698 11158
637	0	0	Ki67+	 2701 11137
638	0	0	Ki67+	 2707 11033
639	0	0	Ki67+	 2712 11320
640	0	0	Ki67+	 2713 10888
641	0	0	Ki67+	 2713 10909
642	0	0	Ki67+	 2714 10922
643	0	0	Ki67+	 2717 10972
644	0	0	Ki67+	 2719 10960
645	0	0	Ki67+	 2723 11008
646	0	0	Ki67+	 2731 10958
647	0	0	Ki67+	 2732 11054
648	0	0	Ki67+	 2734 10612
649	0	0	Ki67+	 2737 10662
650	0	0	Ki67+	 2737 10754
651	0	0	Ki67+	 2738 10765
652	0	0	Ki67+	 2745 11028
653	0	0	Ki67+	 2745 11125
654	0	0	Ki67+	 2746 10957
655	0	0	Ki67+	 2748 11313
656	0	0	Ki67+	 2749 10647
657	0	0	Ki67+	 2755 11017
658	0	0	Ki67+	 2755 11285
659	0	0	Ki67+	 2757 10684
660	0	0	Ki67+	 2757 11097
661	0	0	Ki67+	 2763 10904
662	0	0	Ki67+	 2763 11121
663	0	0	Ki67+	 2769 10679
664	0	0	Ki67+	 2773 10953
665	0	0	Ki67+	 2777 10611
666	0	0	Ki67+	 2779 10550
667	0	0	Ki67+	 2779 11053
668	0	0	Ki67+	 2782 11027
669	0	0	Ki67+	 2789 10981
670	0	0	Ki67+	 2790 10861
671	0	0	Ki67+	 2790 11305
672	0	0	Ki67+	 2792 11116
673	0	0	Ki67+	 2796 11140
674	0	0	Ki67+	 2798 10620
675	0	0	Ki67+	 2799 10932
676	0	0	Ki67+	 2800 10898
677	0	0	Ki67+	 2800 11276
678	0	0	Ki67+	 2805 11293
679	0	0	Ki67+	 2809 11306
680	0	0	Ki67+	 2811 10610
681	0	0	Ki67+	 2811 10929
682	0	0	Ki67+	 2811 11097
683	0	0	Ki67+	 2816 11292
684	0	0	Ki67+	 2818 10578
685	0	0	Ki67+	 2821 10762
686	0	0	Ki67+	 2822 11004
687	0	0	Ki67+	 2822 11123
688	0	0	Ki67+	 2835 11099
689	0	0	Ki67+	 2836 10603
690	0	0	Ki67+	 2837 11129
691	0	0	Ki67+	 2840 10588
692	0	0	Ki67+	 2840 11289
693	0	0	Ki67+	 2841 10659
694	0	0	Ki67+	 2844 11156
695	0	0	Ki67+	 2846 10965
696	0	0	Ki67+	 2849 11056
697	0	0	Ki67+	 2849 11297
698	0	0	Ki67+	 2851 10704
699	0	0	Ki67+	 2851 11073
700	0	0	Ki67+	 2851 11120
701	0	0	Ki67+	 2854 10754
702	0	0	Ki67+	 2858 10622
703	0	0	Ki67+	 2859 10915
704	0	0	Ki67+	 2862 11096
705	0	0	Ki67+	 2863 10588
706	0	0	Ki67+	 2866 11080
707	0	0	Ki67+	 2868 10557
708	0	0	Ki67+	 2870 10993
709	0	0	Ki67+	 2870 11288
710	0	0	Ki67+	 2871 10636
711	0	0	Ki67+	 2871 10723
712	0	0	Ki67+	 2871 11014
713	0	0	Ki67+	 2873 11257
714	0	0	Ki67+	 2878 10950
715	0	0	Ki67+	 2881 11334
716	0	0	Ki67+	 2885 10996
717	0	0	Ki67+	 2889 10922
718	0	0	Ki67+	 2891 11292
719	0	0	Ki67+	 2899 10729
720	0	0	Ki67+	 2900 10711
721	0	0	Ki67+	 2903 11153
722	0	0	Ki67+	 2906 11313
723	0	0	Ki67+	 2907 10946
724	0	0	Ki67+	 2908 10654
725	0	0	Ki67+	 2909 10552
726	0	0	Ki67+	 2910 10564
727	0	0	Ki67+	 2917 10989
728	0	0	Ki67+	 2926 10919
729	0	0	Ki67+	 2939 10969
730	0	0	Ki67+	 2942 11223
731	0	0	Ki67+	 2958 10997
732	0	0	Ki67+	 2967 10564
733	0	0	Ki67+	 2978 10996
734	0	0	Ki67+	 2980 10703
735	0	0	Ki67+	 2983 11288
736	0	0	Ki67+	 2985 11236
737	0	0	Ki67+	 2407 11456
738	0	0	Ki67+	 2420 11361
739	0	0	Ki67+	 2461 11358
740	0	0	Ki67+	 2507 11912
741	0	0	Ki67+	 2513 11836
742	0	0	Ki67+	 2513 11886
743	0	0	Ki67+	 2516 11751
744	0	0	Ki67+	 2526 11393
745	0	0	Ki67+	 2528 11872
746	0	0	Ki67+	 2528 11896
747	0	0	Ki67+	 2529 11735
748	0	0	Ki67+	 2532 11418
749	0	0	Ki67+	 2532 11766
750	0	0	Ki67+	 2540 11808
751	0	0	Ki67+	 2548 11369
752	0	0	Ki67+	 2550 11810
753	0	0	Ki67+	 2550 11827
754	0	0	Ki67+	 2566 11833
755	0	0	Ki67+	 2568 11371
756	0	0	Ki67+	 2568 11424
757	0	0	Ki67+	 2569 11409
758	0	0	Ki67+	 2571 11359
759	0	0	Ki67+	 2584 11440
760	0	0	Ki67+	 2595 11379
761	0	0	Ki67+	 2599 11584
762	0	0	Ki67+	 2606 11410
763	0	0	Ki67+	 2617 11352
764	0	0	Ki67+	 2620 11589
765	0	0	Ki67+	 2637 11383
766	0	0	Ki67+	 2643 11532
767	0	0	Ki67+	 2646 11357
768	0	0	Ki67+	 2649 11392
769	0	0	Ki67+	 2651 11416
770	0	0	Ki67+	 2656 11576
771	0	0	Ki67+	 2658 11563
772	0	0	Ki67+	 2671 11399
773	0	0	Ki67+	 2712 11346
774	0	0	Ki67+	 2726 11519
775	0	0	Ki67+	 2752 11348
776	0	0	Ki67+	 2769 11461
777	0	0	Ki67+	 2775 11352
778	0	0	Ki67+	 2806 11905
779	0	0	Ki67+	 2811 11583
780	0	0	Ki67+	 2813 11624
781	0	0	Ki67+	 2860 11896
782	0	0	Ki67+	 2862 11926
783	0	0	Ki67+	 2884 11880
784	0	0	Ki67+	 2940 11893
785	0	0	Ki67+	 2951 11465
786	0	0	Ki67+	 2962 11877
787	0	0	Ki67+	 2572 12908
788	0	0	Ki67+	 2587 12923
789	0	0	Ki67+	 2590 12935
790	0	0	Ki67+	 2661 12920
791	0	0	Ki67+	 2688 12931
792	0	0	Ki67+	 2689 12840
793	0	0	Ki67+	 2692 12882
794	0	0	Ki67+	 2720 12871
795	0	0	Ki67+	 2721 12850
796	0	0	Ki67+	 2723 12901
797	0	0	Ki67+	 2749 12621
798	0	0	Ki67+	 2769 12516
799	0	0	Ki67+	 2795 12580
800	0	0	Ki67+	 2798 12821
801	0	0	Ki67+	 2806 12923
802	0	0	Ki67+	 2807 12533
803	0	0	Ki67+	 2808 12632
804	0	0	Ki67+	 2812 12809
805	0	0	Ki67+	 2814 12608
806	0	0	Ki67+	 2816 12938
807	0	0	Ki67+	 2822 12898
808	0	0	Ki67+	 2834 12567
809	0	0	Ki67+	 2837 12918
810	0	0	Ki67+	 2848 12784
811	0	0	Ki67+	 2861 12940
812	0	0	Ki67+	 2873 12760
813	0	0	Ki67+	 2894 12783
814	0	0	Ki67+	 2898 12921
815	0	0	Ki67+	 2900 12661
816	0	0	Ki67+	 2907 12467
817	0	0	Ki67+	 2923 12510
818	0	0	Ki67+	 2930 12684
819	0	0	Ki67+	 2940 12550
820	0	0	Ki67+	 2940 12695
821	0	0	Ki67+	 2971 12771
822	0	0	Ki67+	 2973 12907
823	0	0	Ki67+	 2985 12739
824	0	0	Ki67+	 2990 12657
825	0	0	Ki67+	 2475 12987
826	0	0	Ki67+	 2645 13239
827	0	0	Ki67+	 2658 13228
828	0	0	Ki67+	 2683 13186
829	0	0	Ki67+	 2708 13522
830	0	0	Ki67+	 2730 13118
831	0	0	Ki67+	 2733 13528
832	0	0	Ki67+	 2739 13129
833	0	0	Ki67+	 2742 13326
834	0	0	Ki67+	 2768 13612
835	0	0	Ki67+	 2779 13136
836	0	0	Ki67+	 2779 13623
837	0	0	Ki67+	 2781 13052
838	0	0	Ki67+	 2781 13322
839	0	0	Ki67+	 2797 13566
840	0	0	Ki67+	 2797 13664
841	0	0	Ki67+	 2808 13268
842	0	0	Ki67+	 2811 13097
843	0	0	Ki67+	 2823 13732
844	0	0	Ki67+	 2824 13496
845	0	0	Ki67+	 2828 13481
846	0	0	Ki67+	 2831 13010
847	0	0	Ki67+	 2832 13027
848	0	0	Ki67+	 2841 13335
849	0	0	Ki67+	 2844 12975
850	0	0	Ki67+	 2852 13084
851	0	0	Ki67+	 2853 13318
852	0	0	Ki67+	 2855 13042
853	0	0	Ki67+	 2858 13016
854	0	0	Ki67+	 2860 13091
855	0	0	Ki67+	 2862 13739
856	0	0	Ki67+	 2864 13066
857	0	0	Ki67+	 2874 13743
858	0	0	Ki67+	 2884 13045
859	0	0	Ki67+	 2884 13466
860	0	0	Ki67+	 2893 13099
861	0	0	Ki67+	 2894 13067
862	0	0	Ki67+	 2912 13120
863	0	0	Ki67+	 2914 13009
864	0	0	Ki67+	 2922 13065
865	0	0	Ki67+	 2924 13522
866	0	0	Ki67+	 2937 13094
867	0	0	Ki67+	 2939 12970
868	0	0	Ki67+	 2940 13167
869	0	0	Ki67+	 2949 12989
870	0	0	Ki67+	 2952 13533
871	0	0	Ki67+	 2956 13070
872	0	0	Ki67+	 2956 13134
873	0	0	Ki67+	 2963 13004
874	0	0	Ki67+	 2969 13111
875	0	0	Ki67+	 2970 13518
876	0	0	Ki67+	 2981 13113
877	0	0	Ki67+	 2991 13046
878	0	0	Ki67+	 2637 13869
879	0	0	Ki67+	 2666 13788
880	0	0	Ki67+	 2696 13924
881	0	0	Ki67+	 2774 14162
882	0	0	Ki67+	 2778 13833
883	0	0	Ki67+	 2807 14197
884	0	0	Ki67+	 2824 14080
885	0	0	Ki67+	 2905 14111
886	0	0	Ki67+	 2933 13907
887	0	0	Ki67+	 2954 13945
888	0	0	Ki67+	 2961 14081
889	0	0	Ki67+	 2963 13931
890	0	0	Ki67+	 2969 13943
891	0	0	Ki67+	 2979 13824
892	0	0	Ki67+	 2982 13879
893	0	0	Ki67+	 2982 13964
894	0	0	Ki67+	 3670 6571
895	0	0	Ki67+	 3672 6600
896	0	0	Ki67+	 3684 6607
897	0	0	Ki67+	 3708 6556
898	0	0	Ki67+	 3717 6654
899	0	0	Ki67+	 3731 6670
900	0	0	Ki67+	 3773 6221
901	0	0	Ki67+	 3783 6576
902	0	0	Ki67+	 3786 6606
903	0	0	Ki67+	 3791 6212
904	0	0	Ki67+	 3085 7474
905	0	0	Ki67+	 3094 7418
906	0	0	Ki67+	 3096 7481
907	0	0	Ki67+	 3097 7443
908	0	0	Ki67+	 3112 7448
909	0	0	Ki67+	 3114 7518
910	0	0	Ki67+	 3137 7441
911	0	0	Ki67+	 3142 7468
912	0	0	Ki67+	 3185 7394
913	0	0	Ki67+	 3194 7498
914	0	0	Ki67+	 3197 7425
915	0	0	Ki67+	 3211 7404
916	0	0	Ki67+	 3215 7378
917	0	0	Ki67+	 3226 7370
918	0	0	Ki67+	 3231 7421
919	0	0	Ki67+	 3238 7392
920	0	0	Ki67+	 3245 7350
921	0	0	Ki67+	 3258 7376
922	0	0	Ki67+	 3262 7425
923	0	0	Ki67+	 3273 7518
924	0	0	Ki67+	 3285 6939
925	0	0	Ki67+	 3287 6949
926	0	0	Ki67+	 3312 6894
927	0	0	Ki67+	 3316 6850
928	0	0	Ki67+	 3319 7136
929	0	0	Ki67+	 3329 7501
930	0	0	Ki67+	 3337 7512
931	0	0	Ki67+	 3347 7387
932	0	0	Ki67+	 3349 7168
933	0	0	Ki67+	 3357 7420
934	0	0	Ki67+	 3366 7162
935	0	0	Ki67+	 3369 7197
936	0	0	Ki67+	 3372 6893
937	0	0	Ki67+	 3383 6975
938	0	0	Ki67+	 3390 6819
939	0	0	Ki67+	 3390 7406
940	0	0	Ki67+	 3398 7431
941	0	0	Ki67+	 3403 6786
942	0	0	Ki67+	 3410 6764
943	0	0	Ki67+	 3410 6830
944	0	0	Ki67+	 3419 6784
945	0	0	Ki67+	 3422 6802
946	0	0	Ki67+	 3436 6871
947	0	0	Ki67+	 3438 7385
948	0	0	Ki67+	 3439 7406
949	0	0	Ki67+	 3440 6856
950	0	0	Ki67+	 3447 6728
951	0	0	Ki67+	 3450 7291
952	0	0	Ki67+	 3468 6924
953	0	0	Ki67+	 3496 7107
954	0	0	Ki67+	 3506 7397
955	0	0	Ki67+	 3511 7187
956	0	0	Ki67+	 3511 7264
957	0	0	Ki67+	 3513 7049
958	0	0	Ki67+	 3514 6999
959	0	0	Ki67+	 3520 7167
960	0	0	Ki67+	 3523 7257
961	0	0	Ki67+	 3526 7323
962	0	0	Ki67+	 3534 6957
963	0	0	Ki67+	 3535 7247
964	0	0	Ki67+	 3540 7112
965	0	0	Ki67+	 3544 6980
966	0	0	Ki67+	 3549 6891
967	0	0	Ki67+	 3552 7159
968	0	0	Ki67+	 3559 7033
969	0	0	Ki67+	 3561 7256
970	0	0	Ki67+	 3578 7207
971	0	0	Ki67+	 3598 7159
972	0	0	Ki67+	 3607 6949
973	0	0	Ki67+	 3615 6974
974	0	0	Ki67+	 3624 6930
975	0	0	Ki67+	 3626 7400
976	0	0	Ki67+	 3638 7149
977	0	0	Ki67+	 3643 6876
978	0	0	Ki67+	 3647 7177
979	0	0	Ki67+	 3648 7141
980	0	0	Ki67+	 3662 7426
981	0	0	Ki67+	 3675 6856
982	0	0	Ki67+	 3680 6927
983	0	0	Ki67+	 3682 7161
984	0	0	Ki67+	 3692 6788
985	0	0	Ki67+	 3692 7476
986	0	0	Ki67+	 3693 7112
987	0	0	Ki67+	 3699 6897
988	0	0	Ki67+	 3703 7340
989	0	0	Ki67+	 3710 7445
990	0	0	Ki67+	 3724 7338
991	0	0	Ki67+	 3734 7193
992	0	0	Ki67+	 3740 7459
993	0	0	Ki67+	 3744 7374
994	0	0	Ki67+	 3747 6850
995	0	0	Ki67+	 3752 7424
996	0	0	Ki67+	 3752 7437
997	0	0	Ki67+	 3755 6746
998	0	0	Ki67+	 3766 7420
999	0	0	Ki67+	 3769 7446
1000	0	0	Ki67+	 3776 6976
1001	0	0	Ki67+	 3785 7226
1002	0	0	Ki67+	 2996 8094
1003	0	0	Ki67+	 2997 8168
1004	0	0	Ki67+	 3004 7670
1005	0	0	Ki67+	 3004 8198
1006	0	0	Ki67+	 3013 7749
1007	0	0	Ki67+	 3024 7734
1008	0	0	Ki67+	 3026 8129
1009	0	0	Ki67+	 3031 8159
1010	0	0	Ki67+	 3034 7771
1011	0	0	Ki67+	 3036 7682
1012	0	0	Ki67+	 3050 7732
1013	0	0	Ki67+	 3072 8225
1014	0	0	Ki67+	 3079 8216
1015	0	0	Ki67+	 3089 7649
1016	0	0	Ki67+	 3092 7949
1017	0	0	Ki67+	 3099 7763
1018	0	0	Ki67+	 3107 7627
1019	0	0	Ki67+	 3113 7550
1020	0	0	Ki67+	 3126 7601
1021	0	0	Ki67+	 3132 7661
1022	0	0	Ki67+	 3135 7683
1023	0	0	Ki67+	 3137 7566
1024	0	0	Ki67+	 3141 7941
1025	0	0	Ki67+	 3143 7726
1026	0	0	Ki67+	 3149 7968
1027	0	0	Ki67+	 3158 7720
1028	0	0	Ki67+	 3163 7971
1029	0	0	Ki67+	 3173 8042
1030	0	0	Ki67+	 3188 8034
1031	0	0	Ki67+	 3208 7744
1032	0	0	Ki67+	 3225 7841
1033	0	0	Ki67+	 3230 7527
1034	0	0	Ki67+	 3231 7551
1035	0	0	Ki67+	 3238 7675
1036	0	0	Ki67+	 3241 7724
1037	0	0	Ki67+	 3244 7643
1038	0	0	Ki67+	 3245 7740
1039	0	0	Ki67+	 3249 7951
1040	0	0	Ki67+	 3258 7640
1041	0	0	Ki67+	 3258 8282
1042	0	0	Ki67+	 3266 7659
1043	0	0	Ki67+	 3268 7780
1044	0	0	Ki67+	 3272 7750
1045	0	0	Ki67+	 3272 8039
1046	0	0	Ki67+	 3303 8313
1047	0	0	Ki67+	 3312 8195
1048	0	0	Ki67+	 3324 8187
1049	0	0	Ki67+	 3336 7653
1050	0	0	Ki67+	 3336 7896
1051	0	0	Ki67+	 3338 7855
1052	0	0	Ki67+	 3353 8024
1053	0	0	Ki67+	 3354 7663
1054	0	0	Ki67+	 3360 8045
1055	0	0	Ki67+	 3363 7698
1056	0	0	Ki67+	 3377 8111
1057	0	0	Ki67+	 3378 7652
1058	0	0	Ki67+	 3384 7965
1059	0	0	Ki67+	 3395 7854
1060	0	0	Ki67+	 3395 7916
1061	0	0	Ki67+	 3400 8096
1062	0	0	Ki67+	 3403 7798
1063	0	0	Ki67+	 3408 7954
1064	0	0	Ki67+	 3410 7904
1065	0	0	Ki67+	 3411 7830
1066	0	0	Ki67+	 3419 7698
1067	0	0	Ki67+	 3420 8097
1068	0	0	Ki67+	 3424 7864
1069	0	0	Ki67+	 3436 7922
1070	0	0	Ki67+	 3441 7966
1071	0	0	Ki67+	 3452 7903
1072	0	0	Ki67+	 3503 7978
1073	0	0	Ki67+	 3511 7997
1074	0	0	Ki67+	 3517 8014
1075	0	0	Ki67+	 3531 8110
1076	0	0	Ki67+	 3540 8030
1077	0	0	Ki67+	 3557 8074
1078	0	0	Ki67+	 3559 8059
1079	0	0	Ki67+	 3569 8136
1080	0	0	Ki67+	 3570 7969
1081	0	0	Ki67+	 3582 8130
1082	0	0	Ki67+	 3596 8156
1083	0	0	Ki67+	 3598 8130
1084	0	0	Ki67+	 3640 7668
1085	0	0	Ki67+	 3658 7578
1086	0	0	Ki67+	 3661 7727
1087	0	0	Ki67+	 3678 7832
1088	0	0	Ki67+	 3688 7670
1089	0	0	Ki67+	 3695 7822
1090	0	0	Ki67+	 3707 7705
1091	0	0	Ki67+	 3710 7644
1092	0	0	Ki67+	 3722 7864
1093	0	0	Ki67+	 3724 7675
1094	0	0	Ki67+	 3733 7790
1095	0	0	Ki67+	 3740 7862
1096	0	0	Ki67+	 3744 7713
1097	0	0	Ki67+	 3753 7895
1098	0	0	Ki67+	 3773 7620
1099	0	0	Ki67+	 3001 8521
1100	0	0	Ki67+	 3004 8712
1101	0	0	Ki67+	 3013 8987
1102	0	0	Ki67+	 3017 8726
1103	0	0	Ki67+	 3018 9067
1104	0	0	Ki67+	 3019 8488
1105	0	0	Ki67+	 3019 8670
1106	0	0	Ki67+	 3020 8857
1107	0	0	Ki67+	 3030 8375
1108	0	0	Ki67+	 3031 8960
1109	0	0	Ki67+	 3037 8712
1110	0	0	Ki67+	 3040 8987
1111	0	0	Ki67+	 3042 8402
1112	0	0	Ki67+	 3057 8384
1113	0	0	Ki67+	 3065 8770
1114	0	0	Ki67+	 3065 8978
1115	0	0	Ki67+	 3065 9116
1116	0	0	Ki67+	 3080 8451
1117	0	0	Ki67+	 3088 8440
1118	0	0	Ki67+	 3096 8971
1119	0	0	Ki67+	 3101 8418
1120	0	0	Ki67+	 3105 9096
1121	0	0	Ki67+	 3112 8938
1122	0	0	Ki67+	 3113 8446
1123	0	0	Ki67+	 3120 9087
1124	0	0	Ki67+	 3130 8940
1125	0	0	Ki67+	 3130 9050
1126	0	0	Ki67+	 3132 8601
1127	0	0	Ki67+	 3136 9003
1128	0	0	Ki67+	 3143 8630
1129	0	0	Ki67+	 3144 8434
1130	0	0	Ki67+	 3156 9040
1131	0	0	Ki67+	 3158 8458
1132	0	0	Ki67+	 3171 9063
1133	0	0	Ki67+	 3183 8873
1134	0	0	Ki67+	 3187 8464
1135	0	0	Ki67+	 3188 9037
1136	0	0	Ki67+	 3200 8469
1137	0	0	Ki67+	 3203 9080
1138	0	0	Ki67+	 3213 8841
1139	0	0	Ki67+	 3217 8825
1140	0	0	Ki67+	 3228 8511
1141	0	0	Ki67+	 3243 8938
1142	0	0	Ki67+	 3259 8612
1143	0	0	Ki67+	 3278 8518
1144	0	0	Ki67+	 3279 8548
1145	0	0	Ki67+	 3281 8575
1146	0	0	Ki67+	 3283 8639
1147	0	0	Ki67+	 3285 8349
1148	0	0	Ki67+	 3286 8660
1149	0	0	Ki67+	 3294 8328
1150	0	0	Ki67+	 3294 8617
1151	0	0	Ki67+	 3300 8749
1152	0	0	Ki67+	 3304 8542
1153	0	0	Ki67+	 3309 8712
1154	0	0	Ki67+	 3309 9085
1155	0	0	Ki67+	 3323 8589
1156	0	0	Ki67+	 3326 9089
1157	0	0	Ki67+	 3343 8413
1158	0	0	Ki67+	 3360 9025
1159	0	0	Ki67+	 3362 8390
1160	0	0	Ki67+	 3388 9042
1161	0	0	Ki67+	 3396 8412
1162	0	0	Ki67+	 3404 8761
1163	0	0	Ki67+	 3413 8893
1164	0	0	Ki67+	 3418 8611
1165	0	0	Ki67+	 3419 9015
1166	0	0	Ki67+	 3420 9078
1167	0	0	Ki67+	 3421 8761
1168	0	0	Ki67+	 3421 8815
1169	0	0	Ki67+	 3424 8672
1170	0	0	Ki67+	 3428 8625
1171	0	0	Ki67+	 3431 8635
1172	0	0	Ki67+	 3433 9020
1173	0	0	Ki67+	 3435 8717
1174	0	0	Ki67+	 3444 8407
1175	0	0	Ki67+	 3451 9007
1176	0	0	Ki67+	 3459 8821
1177	0	0	Ki67+	 3461 8487
1178	0	0	Ki67+	 3472 8503
1179	0	0	Ki67+	 3478 8482
1180	0	0	Ki67+	 3480 8635
1181	0	0	Ki67+	 3482 8453
1182	0	0	Ki67+	 3495 8725
1183	0	0	Ki67+	 3526 8821
1184	0	0	Ki67+	 3530 8870
1185	0	0	Ki67+	 3539 8796
1186	0	0	Ki67+	 3569 8514
1187	0	0	Ki67+	 3587 8707
1188	0	0	Ki67+	 3587 8925
1189	0	0	Ki67+	 3592 8656
1190	0	0	Ki67+	 3592 8854
1191	0	0	Ki67+	 3602 8628
1192	0	0	Ki67+	 3606 8587
1193	0	0	Ki67+	 3627 8676
1194	0	0	Ki67+	 3630 8430
1195	0	0	Ki67+	 3648 8809
1196	0	0	Ki67+	 3652 8913
1197	0	0	Ki67+	 3657 8790
1198	0	0	Ki67+	 3669 8826
1199	0	0	Ki67+	 3672 8812
1200	0	0	Ki67+	 3727 8958
1201	0	0	Ki67+	 3764 8751
1202	0	0	Ki67+	 2993 9574
1203	0	0	Ki67+	 2994 9849
1204	0	0	Ki67+	 3001 9544
1205	0	0	Ki67+	 3006 9624
1206	0	0	Ki67+	 3006 9653
1207	0	0	Ki67+	 3007 9699
1208	0	0	Ki67+	 3010 9262
1209	0	0	Ki67+	 3013 9199
1210	0	0	Ki67+	 3015 9725
1211	0	0	Ki67+	 3016 9279
1212	0	0	Ki67+	 3018 9664
1213	0	0	Ki67+	 3022 9637
1214	0	0	Ki67+	 3029 9314
1215	0	0	Ki67+	 3032 9334
1216	0	0	Ki67+	 3045 9209
1217	0	0	Ki67+	 3047 9657
1218	0	0	Ki67+	 3052 9894
1219	0	0	Ki67+	 3059 9623
1220	0	0	Ki67+	 3063 9750
1221	0	0	Ki67+	 3064 9130
1222	0	0	Ki67+	 3074 9668
1223	0	0	Ki67+	 3075 9255
1224	0	0	Ki67+	 3079 9137
1225	0	0	Ki67+	 3086 9171
1226	0	0	Ki67+	 3086 9904
1227	0	0	Ki67+	 3094 9674
1228	0	0	Ki67+	 3100 9716
1229	0	0	Ki67+	 3106 9901
1230	0	0	Ki67+	 3112 9402
1231	0	0	Ki67+	 3113 9698
1232	0	0	Ki67+	 3116 9214
1233	0	0	Ki67+	 3116 9344
1234	0	0	Ki67+	 3118 9126
1235	0	0	Ki67+	 3118 9233
1236	0	0	Ki67+	 3119 9736
1237	0	0	Ki67+	 3122 9384
1238	0	0	Ki67+	 3134 9446
1239	0	0	Ki67+	 3135 9555
1240	0	0	Ki67+	 3138 9888
1241	0	0	Ki67+	 3139 9719
1242	0	0	Ki67+	 3140 9234
1243	0	0	Ki67+	 3145 9540
1244	0	0	Ki67+	 3158 9406
1245	0	0	Ki67+	 3159 9384
1246	0	0	Ki67+	 3164 9206
1247	0	0	Ki67+	 3167 9842
1248	0	0	Ki67+	 3172 9195
1249	0	0	Ki67+	 3172 9744
1250	0	0	Ki67+	 3178 9390
1251	0	0	Ki67+	 3179 9129
1252	0	0	Ki67+	 3184 9684
1253	0	0	Ki67+	 3185 9835
1254	0	0	Ki67+	 3190 9487
1255	0	0	Ki67+	 3216 9491
1256	0	0	Ki67+	 3223 9835
1257	0	0	Ki67+	 3228 9885
1258	0	0	Ki67+	 3229 9762
1259	0	0	Ki67+	 3231 9377
1260	0	0	Ki67+	 3231 9656
1261	0	0	Ki67+	 3236 9857
1262	0	0	Ki67+	 3242 9421
1263	0	0	Ki67+	 3251 9506
1264	0	0	Ki67+	 3252 9202
1265	0	0	Ki67+	 3254 9493
1266	0	0	Ki67+	 3259 9580
1267	0	0	Ki67+	 3259 9703
1268	0	0	Ki67+	 3275 9243
1269	0	0	Ki67+	 3276 9561
1270	0	0	Ki67+	 3276 9783
1271	0	0	Ki67+	 3284 9635
1272	0	0	Ki67+	 3299 9186
1273	0	0	Ki67+	 3299 9214
1274	0	0	Ki67+	 3304 9151
1275	0	0	Ki67+	 3306 9612
1276	0	0	Ki67+	 3306 9689
1277	0	0	Ki67+	 3315 9788
1278	0	0	Ki67+	 3326 9756
1279	0	0	Ki67+	 3337 9839
1280	0	0	Ki67+	 3342 9616
1281	0	0	Ki67+	 3351 9867
1282	0	0	Ki67+	 3354 9614
1283	0	0	Ki67+	 3357 9368
1284	0	0	Ki67+	 3361 9769
1285	0	0	Ki67+	 3388 9724
1286	0	0	Ki67+	 3397 9409
1287	0	0	Ki67+	 3413 9256
1288	0	0	Ki67+	 3413 9620
1289	0	0	Ki67+	 3416 9679
1290	0	0	Ki67+	 3419 9765
1291	0	0	Ki67+	 3419 9779
1292	0	0	Ki67+	 3429 9488
1293	0	0	Ki67+	 3435 9713
1294	0	0	Ki67+	 3437 9585
1295	0	0	Ki67+	 3460 9560
1296	0	0	Ki67+	 3464 9871
1297	0	0	Ki67+	 3516 9899
1298	0	0	Ki67+	 3520 9883
1299	0	0	Ki67+	 3526 9917
1300	0	0	Ki67+	 3528 9728
1301	0	0	Ki67+	 3540 9723
1302	0	0	Ki67+	 3546 9733
1303	0	0	Ki67+	 3551 9461
1304	0	0	Ki67+	 3582 9760
1305	0	0	Ki67+	 3606 9642
1306	0	0	Ki67+	 3615 9658
1307	0	0	Ki67+	 3622 9696
1308	0	0	Ki67+	 3626 9548
1309	0	0	Ki67+	 3643 9600
1310	0	0	Ki67+	 3653 9743
1311	0	0	Ki67+	 3686 9731
1312	0	0	Ki67+	 3716 9676
1313	0	0	Ki67+	 3719 9665
1314	0	0	Ki67+	 3725 9234
1315	0	0	Ki67+	 3735 9808
1316	0	0	Ki67+	 3736 9689
1317	0	0	Ki67+	 3749 9769
1318	0	0	Ki67+	 3766 9867
1319	0	0	Ki67+	 3773 9772
1320	0	0	Ki67+	 3781 9294
1321	0	0	Ki67+	 2997 10536
1322	0	0	Ki67+	 3000 10116
1323	0	0	Ki67+	 3001 10202
1324	0	0	Ki67+	 3002 10241
1325	0	0	Ki67+	 3004 10587
1326	0	0	Ki67+	 3005 10087
1327	0	0	Ki67+	 3012 10628
1328	0	0	Ki67+	 3013 10023
1329	0	0	Ki67+	 3022 10655
1330	0	0	Ki67+	 3024 10060
1331	0	0	Ki67+	 3034 10180
1332	0	0	Ki67+	 3036 9990
1333	0	0	Ki67+	 3037 10596
1334	0	0	Ki67+	 3039 10554
1335	0	0	Ki67+	 3040 10265
1336	0	0	Ki67+	 3041 10026
1337	0	0	Ki67+	 3041 10634
1338	0	0	Ki67+	 3060 10261
1339	0	0	Ki67+	 3060 10655
1340	0	0	Ki67+	 3065 10051
1341	0	0	Ki67+	 3076 10474
1342	0	0	Ki67+	 3083 10594
1343	0	0	Ki67+	 3085 10189
1344	0	0	Ki67+	 3089 10225
1345	0	0	Ki67+	 3096 10170
1346	0	0	Ki67+	 3096 10661
1347	0	0	Ki67+	 3098 10006
1348	0	0	Ki67+	 3100 10193
1349	0	0	Ki67+	 3102 10692
1350	0	0	Ki67+	 3104 10493
1351	0	0	Ki67+	 3109 10244
1352	0	0	Ki67+	 3110 9962
1353	0	0	Ki67+	 3117 10715
1354	0	0	Ki67+	 3118 10098
1355	0	0	Ki67+	 3122 10671
1356	0	0	Ki67+	 3130 10663
1357	0	0	Ki67+	 3131 9924
1358	0	0	Ki67+	 3132 9999
1359	0	0	Ki67+	 3140 9959
1360	0	0	Ki67+	 3146 10074
1361	0	0	Ki67+	 3146 10215
1362	0	0	Ki67+	 3152 10449
1363	0	0	Ki67+	 3152 10681
1364	0	0	Ki67+	 3155 10240
1365	0	0	Ki67+	 3156 10480
1366	0	0	Ki67+	 3156 10549
1367	0	0	Ki67+	 3162 9939
1368	0	0	Ki67+	 3163 10170
1369	0	0	Ki67+	 3163 10648
1370	0	0	Ki67+	 3164 10707
1371	0	0	Ki67+	 3166 10018
1372	0	0	Ki67+	 3169 10196
1373	0	0	Ki67+	 3173 9931
1374	0	0	Ki67+	 3174 10671
1375	0	0	Ki67+	 3178 10043
1376	0	0	Ki67+	 3182 10329
1377	0	0	Ki67+	 3189 9966
1378	0	0	Ki67+	 3193 10678
1379	0	0	Ki67+	 3195 10177
1380	0	0	Ki67+	 3195 10258
1381	0	0	Ki67+	 3196 10236
1382	0	0	Ki67+	 3196 10714
1383	0	0	Ki67+	 3199 10101
1384	0	0	Ki67+	 3212 10067
1385	0	0	Ki67+	 3212 10211
1386	0	0	Ki67+	 3221 9950
1387	0	0	Ki67+	 3222 10342
1388	0	0	Ki67+	 3225 10182
1389	0	0	Ki67+	 3227 10703
1390	0	0	Ki67+	 3228 10124
1391	0	0	Ki67+	 3228 10234
1392	0	0	Ki67+	 3228 10681
1393	0	0	Ki67+	 3229 10613
1394	0	0	Ki67+	 3236 10082
1395	0	0	Ki67+	 3236 10110
1396	0	0	Ki67+	 3236 10258
1397	0	0	Ki67+	 3236 10269
1398	0	0	Ki67+	 3247 10245
1399	0	0	Ki67+	 3250 10095
1400	0	0	Ki67+	 3252 10606
1401	0	0	Ki67+	 3253 10135
1402	0	0	Ki67+	 3261 10162
1403	0	0	Ki67+	 3261 10684
1404	0	0	Ki67+	 3263 10256
1405	0	0	Ki67+	 3264 10637
1406	0	0	Ki67+	 3271 10088
1407	0	0	Ki67+	 3273 10185
1408	0	0	Ki67+	 3279 10051
1409	0	0	Ki67+	 3289 10208
1410	0	0	Ki67+	 3291 10131
1411	0	0	Ki67+	 3292 9942
1412	0	0	Ki67+	 3296 10546
1413	0	0	Ki67+	 3300 10605
1414	0	0	Ki67+	 3302 10693
1415	0	0	Ki67+	 3306 10121
1416	0	0	Ki67+	 3309 10535
1417	0	0	Ki67+	 3311 10085
1418	0	0	Ki67+	 3311 10644
1419	0	0	Ki67+	 3312 10004
1420	0	0	Ki67+	 3312 10166
1421	0	0	Ki67+	 3314 10180
1422	0	0	Ki67+	 3316 10547
1423	0	0	Ki67+	 3318 10516
1424	0	0	Ki67+	 3319 10104
1425	0	0	Ki67+	 3320 10281
1426	0	0	Ki67+	 3322 10070
1427	0	0	Ki67+	 3327 10694
1428	0	0	Ki67+	 3335 10613
1429	0	0	Ki67+	 3336 10080
1430	0	0	Ki67+	 3343 10062
1431	0	0	Ki67+	 3345 10135
1432	0	0	Ki67+	 3357 10578
1433	0	0	Ki67+	 3358 10066
1434	0	0	Ki67+	 3359 9937
1435	0	0	Ki67+	 3359 10039
1436	0	0	Ki67+	 3361 10203
1437	0	0	Ki67+	 3362 10010
1438	0	0	Ki67+	 3377 10234
1439	0	0	Ki67+	 3390 10478
1440	0	0	Ki67+	 3394 10385
1441	0	0	Ki67+	 3402 10262
1442	0	0	Ki67+	 3429 10630
1443	0	0	Ki67+	 3437 10391
1444	0	0	Ki67+	 3443 10431
1445	0	0	Ki67+	 3447 10646
1446	0	0	Ki67+	 3460 10598
1447	0	0	Ki67+	 3474 10612
1448	0	0	Ki67+	 3478 10586
1449	0	0	Ki67+	 3481 10472
1450	0	0	Ki67+	 3486 10074
1451	0	0	Ki67+	 3491 10717
1452	0	0	Ki67+	 3492 9945
1453	0	0	Ki67+	 3494 10010
1454	0	0	Ki67+	 3497 9931
1455	0	0	Ki67+	 3506 10077
1456	0	0	Ki67+	 3508 10370
1457	0	0	Ki67+	 3513 10458
1458	0	0	Ki67+	 3515 10713
1459	0	0	Ki67+	 3519 9939
1460	0	0	Ki67+	 3530 10048
1461	0	0	Ki67+	 3530 10198
1462	0	0	Ki67+	 3535 9995
1463	0	0	Ki67+	 3536 9970
1464	0	0	Ki67+	 3541 10255
1465	0	0	Ki67+	 3541 10677
1466	0	0	Ki67+	 3542 10139
1467	0	0	Ki67+	 3543 10653
1468	0	0	Ki67+	 3546 10335
1469	0	0	Ki67+	 3547 10066
1470	0	0	Ki67+	 3547 10527
1471	0	0	Ki67+	 3550 10363
1472	0	0	Ki67+	 3550 10671
1473	0	0	Ki67+	 3552 9968
1474	0	0	Ki67+	 3555 10514
1475	0	0	Ki67+	 3556 10033
1476	0	0	Ki67+	 3559 10017
1477	0	0	Ki67+	 3560 10118
1478	0	0	Ki67+	 3560 10459
1479	0	0	Ki67+	 3563 10504
1480	0	0	Ki67+	 3565 10475
1481	0	0	Ki67+	 3566 10303
1482	0	0	Ki67+	 3573 10484
1483	0	0	Ki67+	 3575 9991
1484	0	0	Ki67+	 3575 10657
1485	0	0	Ki67+	 3576 10248
1486	0	0	Ki67+	 3578 10211
1487	0	0	Ki67+	 3581 10166
1488	0	0	Ki67+	 3587 10297
1489	0	0	Ki67+	 3589 10235
1490	0	0	Ki67+	 3591 10323
1491	0	0	Ki67+	 3595 10126
1492	0	0	Ki67+	 3596 10541
1493	0	0	Ki67+	 3600 9999
1494	0	0	Ki67+	 3601 10511
1495	0	0	Ki67+	 3606 10363
1496	0	0	Ki67+	 3608 10250
1497	0	0	Ki67+	 3610 10540
1498	0	0	Ki67+	 3612 10075
1499	0	0	Ki67+	 3612 10555
1500	0	0	Ki67+	 3618 10488
1501	0	0	Ki67+	 3621 10108
1502	0	0	Ki67+	 3636 10522
1503	0	0	Ki67+	 3649 10053
1504	0	0	Ki67+	 3650 10188
1505	0	0	Ki67+	 3654 10126
1506	0	0	Ki67+	 3659 10213
1507	0	0	Ki67+	 3665 10321
1508	0	0	Ki67+	 3668 10503
1509	0	0	Ki67+	 3669 10170
1510	0	0	Ki67+	 3675 10080
1511	0	0	Ki67+	 3678 10151
1512	0	0	Ki67+	 3678 10202
1513	0	0	Ki67+	 3685 10186
1514	0	0	Ki67+	 3697 10130
1515	0	0	Ki67+	 3711 10174
1516	0	0	Ki67+	 3714 10386
1517	0	0	Ki67+	 3722 10151
1518	0	0	Ki67+	 3723 10059
1519	0	0	Ki67+	 3725 10106
1520	0	0	Ki67+	 3730 10246
1521	0	0	Ki67+	 3746 10224
1522	0	0	Ki67+	 3751 10085
1523	0	0	Ki67+	 3754 10445
1524	0	0	Ki67+	 3755 10411
1525	0	0	Ki67+	 3757 10065
1526	0	0	Ki67+	 3763 10318
1527	0	0	Ki67+	 3766 10626
1528	0	0	Ki67+	 3769 10463
1529	0	0	Ki67+	 3772 10414
1530	0	0	Ki67+	 3784 10338
1531	0	0	Ki67+	 3791 10174
1532	0	0	Ki67+	 2993 11016
1533	0	0	Ki67+	 2995 11028
1534	0	0	Ki67+	 3009 11317
1535	0	0	Ki67+	 3012 11265
1536	0	0	Ki67+	 3015 11517
1537	0	0	Ki67+	 3030 10988
1538	0	0	Ki67+	 3030 11326
1539	0	0	Ki67+	 3039 11092
1540	0	0	Ki67+	 3039 11303
1541	0	0	Ki67+	 3040 11020
1542	0	0	Ki67+	 3050 11021
1543	0	0	Ki67+	 3053 10999
1544	0	0	Ki67+	 3060 11388
1545	0	0	Ki67+	 3063 10827
1546	0	0	Ki67+	 3065 10854
1547	0	0	Ki67+	 3071 11018
1548	0	0	Ki67+	 3072 10766
1549	0	0	Ki67+	 3074 11174
1550	0	0	Ki67+	 3074 11250
1551	0	0	Ki67+	 3075 10972
1552	0	0	Ki67+	 3076 10884
1553	0	0	Ki67+	 3076 11268
1554	0	0	Ki67+	 3085 11220
1555	0	0	Ki67+	 3089 10948
1556	0	0	Ki67+	 3091 10872
1557	0	0	Ki67+	 3091 10990
1558	0	0	Ki67+	 3092 10786
1559	0	0	Ki67+	 3092 11380
1560	0	0	Ki67+	 3094 10733
1561	0	0	Ki67+	 3096 11018
1562	0	0	Ki67+	 3098 10833
1563	0	0	Ki67+	 3101 10928
1564	0	0	Ki67+	 3105 10809
1565	0	0	Ki67+	 3109 11084
1566	0	0	Ki67+	 3114 10857
1567	0	0	Ki67+	 3115 11292
1568	0	0	Ki67+	 3123 10754
1569	0	0	Ki67+	 3124 10889
1570	0	0	Ki67+	 3126 10840
1571	0	0	Ki67+	 3128 11172
1572	0	0	Ki67+	 3131 10978
1573	0	0	Ki67+	 3137 10736
1574	0	0	Ki67+	 3140 10796
1575	0	0	Ki67+	 3142 10836
1576	0	0	Ki67+	 3145 11366
1577	0	0	Ki67+	 3152 10762
1578	0	0	Ki67+	 3153 11170
1579	0	0	Ki67+	 3153 11199
1580	0	0	Ki67+	 3157 10813
1581	0	0	Ki67+	 3158 10904
1582	0	0	Ki67+	 3163 10885
1583	0	0	Ki67+	 3164 10827
1584	0	0	Ki67+	 3164 10918
1585	0	0	Ki67+	 3167 11199
1586	0	0	Ki67+	 3171 10722
1587	0	0	Ki67+	 3172 10948
1588	0	0	Ki67+	 3172 11224
1589	0	0	Ki67+	 3173 11174
1590	0	0	Ki67+	 3177 11052
1591	0	0	Ki67+	 3182 11261
1592	0	0	Ki67+	 3185 11041
1593	0	0	Ki67+	 3189 10901
1594	0	0	Ki67+	 3190 10924
1595	0	0	Ki67+	 3191 10951
1596	0	0	Ki67+	 3193 11069
1597	0	0	Ki67+	 3193 11128
1598	0	0	Ki67+	 3202 10998
1599	0	0	Ki67+	 3203 10837
1600	0	0	Ki67+	 3210 10923
1601	0	0	Ki67+	 3214 11171
1602	0	0	Ki67+	 3215 10867
1603	0	0	Ki67+	 3215 11061
1604	0	0	Ki67+	 3216 10835
1605	0	0	Ki67+	 3222 10777
1606	0	0	Ki67+	 3223 11229
1607	0	0	Ki67+	 3224 10997
1608	0	0	Ki67+	 3225 10976
1609	0	0	Ki67+	 3229 10755
1610	0	0	Ki67+	 3232 11248
1611	0	0	Ki67+	 3233 11172
1612	0	0	Ki67+	 3236 10791
1613	0	0	Ki67+	 3236 10845
1614	0	0	Ki67+	 3238 10834
1615	0	0	Ki67+	 3242 11075
1616	0	0	Ki67+	 3243 10882
1617	0	0	Ki67+	 3247 11225
1618	0	0	Ki67+	 3250 11052
1619	0	0	Ki67+	 3250 11130
1620	0	0	Ki67+	 3255 10907
1621	0	0	Ki67+	 3258 10949
1622	0	0	Ki67+	 3259 10798
1623	0	0	Ki67+	 3265 10864
1624	0	0	Ki67+	 3266 10828
1625	0	0	Ki67+	 3272 10981
1626	0	0	Ki67+	 3278 10871
1627	0	0	Ki67+	 3284 10797
1628	0	0	Ki67+	 3287 10770
1629	0	0	Ki67+	 3293 10817
1630	0	0	Ki67+	 3296 10844
1631	0	0	Ki67+	 3300 11309
1632	0	0	Ki67+	 3303 11114
1633	0	0	Ki67+	 3304 11015
1634	0	0	Ki67+	 3311 10792
1635	0	0	Ki67+	 3311 11443
1636	0	0	Ki67+	 3322 10725
1637	0	0	Ki67+	 3323 11082
1638	0	0	Ki67+	 3323 11293
1639	0	0	Ki67+	 3333 10990
1640	0	0	Ki67+	 3338 11299
1641	0	0	Ki67+	 3342 11022
1642	0	0	Ki67+	 3342 11284
1643	0	0	Ki67+	 3354 11072
1644	0	0	Ki67+	 3356 10975
1645	0	0	Ki67+	 3357 10999
1646	0	0	Ki67+	 3359 10747
1647	0	0	Ki67+	 3360 11132
1648	0	0	Ki67+	 3373 10763
1649	0	0	Ki67+	 3375 11017
1650	0	0	Ki67+	 3380 11046
1651	0	0	Ki67+	 3384 10918
1652	0	0	Ki67+	 3387 10982
1653	0	0	Ki67+	 3387 11138
1654	0	0	Ki67+	 3388 11004
1655	0	0	Ki67+	 3395 10833
1656	0	0	Ki67+	 3399 11113
1657	0	0	Ki67+	 3409 11022
1658	0	0	Ki67+	 3422 10978
1659	0	0	Ki67+	 3424 11002
1660	0	0	Ki67+	 3425 10782
1661	0	0	Ki67+	 3428 10839
1662	0	0	Ki67+	 3441 11130
1663	0	0	Ki67+	 3449 10819
1664	0	0	Ki67+	 3456 11279
1665	0	0	Ki67+	 3458 10752
1666	0	0	Ki67+	 3460 10892
1667	0	0	Ki67+	 3464 10874
1668	0	0	Ki67+	 3473 10832
1669	0	0	Ki67+	 3473 11090
1670	0	0	Ki67+	 3473 11246
1671	0	0	Ki67+	 3474 10793
1672	0	0	Ki67+	 3483 10994
1673	0	0	Ki67+	 3484 10887
1674	0	0	Ki67+	 3485 10787
1675	0	0	Ki67+	 3486 10752
1676	0	0	Ki67+	 3490 10805
1677	0	0	Ki67+	 3490 10964
1678	0	0	Ki67+	 3492 11019
1679	0	0	Ki67+	 3493 10731
1680	0	0	Ki67+	 3496 10777
1681	0	0	Ki67+	 3501 10855
1682	0	0	Ki67+	 3502 10876
1683	0	0	Ki67+	 3504 10982
1684	0	0	Ki67+	 3507 10917
1685	0	0	Ki67+	 3510 10763
1686	0	0	Ki67+	 3516 11004
1687	0	0	Ki67+	 3516 11132
1688	0	0	Ki67+	 3518 11286
1689	0	0	Ki67+	 3519 10805
1690	0	0	Ki67+	 3528 11035
1691	0	0	Ki67+	 3529 10963
1692	0	0	Ki67+	 3542 11275
1693	0	0	Ki67+	 3544 10735
1694	0	0	Ki67+	 3546 10783
1695	0	0	Ki67+	 3547 11302
1696	0	0	Ki67+	 3560 11191
1697	0	0	Ki67+	 3564 11283
1698	0	0	Ki67+	 3566 10983
1699	0	0	Ki67+	 3567 11013
1700	0	0	Ki67+	 3585 11448
1701	0	0	Ki67+	 3588 11277
1702	0	0	Ki67+	 3593 10732
1703	0	0	Ki67+	 3612 11514
1704	0	0	Ki67+	 3633 10892
1705	0	0	Ki67+	 3633 11441
1706	0	0	Ki67+	 3665 10855
1707	0	0	Ki67+	 3668 10839
1708	0	0	Ki67+	 3701 10795
1709	0	0	Ki67+	 3712 11422
1710	0	0	Ki67+	 3720 10763
1711	0	0	Ki67+	 3771 10978
1712	0	0	Ki67+	 3775 10949
1713	0	0	Ki67+	 3780 10769
1714	0	0	Ki67+	 3782 11098
1715	0	0	Ki67+	 3787 11332
1716	0	0	Ki67+	 3014 11893
1717	0	0	Ki67+	 3033 11883
1718	0	0	Ki67+	 3054 11897
1719	0	0	Ki67+	 3057 11968
1720	0	0	Ki67+	 3059 11910
1721	0	0	Ki67+	 3094 11904
1722	0	0	Ki67+	 3105 11846
1723	0	0	Ki67+	 3153 11818
1724	0	0	Ki67+	 3189 11811
1725	0	0	Ki67+	 3202 12181
1726	0	0	Ki67+	 3228 11909
1727	0	0	Ki67+	 3252 11976
1728	0	0	Ki67+	 3288 11892
1729	0	0	Ki67+	 3304 11722
1730	0	0	Ki67+	 3306 11811
1731	0	0	Ki67+	 3316 11720
1732	0	0	Ki67+	 3327 11791
1733	0	0	Ki67+	 3327 12310
1734	0	0	Ki67+	 3328 11871
1735	0	0	Ki67+	 3338 12191
1736	0	0	Ki67+	 3339 11817
1737	0	0	Ki67+	 3347 12174
1738	0	0	Ki67+	 3354 11820
1739	0	0	Ki67+	 3363 11844
1740	0	0	Ki67+	 3364 12245
1741	0	0	Ki67+	 3365 11877
1742	0	0	Ki67+	 3375 11954
1743	0	0	Ki67+	 3384 12165
1744	0	0	Ki67+	 3397 12024
1745	0	0	Ki67+	 3398 12010
1746	0	0	Ki67+	 3426 11525
1747	0	0	Ki67+	 3427 12135
1748	0	0	Ki67+	 3432 11992
1749	0	0	Ki67+	 3437 11727
1750	0	0	Ki67+	 3437 12005
1751	0	0	Ki67+	 3438 11663
1752	0	0	Ki67+	 3450 11899
1753	0	0	Ki67+	 3454 11769
1754	0	0	Ki67+	 3471 11727
1755	0	0	Ki67+	 3477 12056
1756	0	0	Ki67+	 3481 11780
1757	0	0	Ki67+	 3483 11666
1758	0	0	Ki67+	 3490 11837
1759	0	0	Ki67+	 3491 11529
1760	0	0	Ki67+	 3503 11722
1761	0	0	Ki67+	 3504 11533
1762	0	0	Ki67+	 3504 11696
1763	0	0	Ki67+	 3504 11992
1764	0	0	Ki67+	 3507 11823
1765	0	0	Ki67+	 3514 11883
1766	0	0	Ki67+	 3518 12036
1767	0	0	Ki67+	 3520 11840
1768	0	0	Ki67+	 3531 12005
1769	0	0	Ki67+	 3533 11758
1770	0	0	Ki67+	 3533 11776
1771	0	0	Ki67+	 3535 12049
1772	0	0	Ki67+	 3545 11772
1773	0	0	Ki67+	 3555 11771
1774	0	0	Ki67+	 3556 11710
1775	0	0	Ki67+	 3568 11849
1776	0	0	Ki67+	 3569 11739
1777	0	0	Ki67+	 3570 12018
1778	0	0	Ki67+	 3573 11780
1779	0	0	Ki67+	 3581 12043
1780	0	0	Ki67+	 3585 11840
1781	0	0	Ki67+	 3586 11775
1782	0	0	Ki67+	 3589 11762
1783	0	0	Ki67+	 3596 11892
1784	0	0	Ki67+	 3608 12011
1785	0	0	Ki67+	 3627 11812
1786	0	0	Ki67+	 3637 11563
1787	0	0	Ki67+	 3644 11806
1788	0	0	Ki67+	 3661 11794
1789	0	0	Ki67+	 3670 11571
1790	0	0	Ki67+	 3677 11521
1791	0	0	Ki67+	 3686 11840
1792	0	0	Ki67+	 3688 11759
1793	0	0	Ki67+	 3688 11901
1794	0	0	Ki67+	 3704 11818
1795	0	0	Ki67+	 3705 11908
1796	0	0	Ki67+	 3736 11876
1797	0	0	Ki67+	 3743 11822
1798	0	0	Ki67+	 3754 11842
1799	0	0	Ki67+	 3771 11797
1800	0	0	Ki67+	 3771 12237
1801	0	0	Ki67+	 3774 12254
1802	0	0	Ki67+	 3775 11621
1803	0	0	Ki67+	 3781 11592
1804	0	0	Ki67+	 3791 11833
1805	0	0	Ki67+	 2996 12413
1806	0	0	Ki67+	 3006 13070
1807	0	0	Ki67+	 3006 13111
1808	0	0	Ki67+	 3010 12594
1809	0	0	Ki67+	 3016 12689
1810	0	0	Ki67+	 3029 12698
1811	0	0	Ki67+	 3037 12636
1812	0	0	Ki67+	 3040 13097
1813	0	0	Ki67+	 3045 12405
1814	0	0	Ki67+	 3057 12939
1815	0	0	Ki67+	 3058 13119
1816	0	0	Ki67+	 3061 12591
1817	0	0	Ki67+	 3061 13020
1818	0	0	Ki67+	 3064 12359
1819	0	0	Ki67+	 3075 12891
1820	0	0	Ki67+	 3076 12967
1821	0	0	Ki67+	 3077 13027
1822	0	0	Ki67+	 3083 12829
1823	0	0	Ki67+	 3090 12634
1824	0	0	Ki67+	 3090 12804
1825	0	0	Ki67+	 3090 13044
1826	0	0	Ki67+	 3091 13103
1827	0	0	Ki67+	 3095 12483
1828	0	0	Ki67+	 3100 12676
1829	0	0	Ki67+	 3112 12441
1830	0	0	Ki67+	 3112 13073
1831	0	0	Ki67+	 3113 12939
1832	0	0	Ki67+	 3128 12689
1833	0	0	Ki67+	 3142 13065
1834	0	0	Ki67+	 3150 12891
1835	0	0	Ki67+	 3152 13033
1836	0	0	Ki67+	 3161 12677
1837	0	0	Ki67+	 3165 12801
1838	0	0	Ki67+	 3170 12754
1839	0	0	Ki67+	 3174 12721
1840	0	0	Ki67+	 3179 13014
1841	0	0	Ki67+	 3183 12868
1842	0	0	Ki67+	 3188 13033
1843	0	0	Ki67+	 3189 12767
1844	0	0	Ki67+	 3189 12786
1845	0	0	Ki67+	 3194 12889
1846	0	0	Ki67+	 3199 12702
1847	0	0	Ki67+	 3202 12543
1848	0	0	Ki67+	 3208 12875
1849	0	0	Ki67+	 3211 12714
1850	0	0	Ki67+	 3214 12775
1851	0	0	Ki67+	 3217 12667
1852	0	0	Ki67+	 3218 12530
1853	0	0	Ki67+	 3224 12726
1854	0	0	Ki67+	 3225 13057
1855	0	0	Ki67+	 3230 12981
1856	0	0	Ki67+	 3236 13032
1857	0	0	Ki67+	 3244 12817
1858	0	0	Ki67+	 3255 13054
1859	0	0	Ki67+	 3258 13079
1860	0	0	Ki67+	 3270 12916
1861	0	0	Ki67+	 3271 12576
1862	0	0	Ki67+	 3273 13034
1863	0	0	Ki67+	 3274 12987
1864	0	0	Ki67+	 3279 12822
1865	0	0	Ki67+	 3279 12975
1866	0	0	Ki67+	 3279 13101
1867	0	0	Ki67+	 3292 13088
1868	0	0	Ki67+	 3300 12707
1869	0	0	Ki67+	 3304 12990
1870	0	0	Ki67+	 3313 12588
1871	0	0	Ki67+	 3317 12494
1872	0	0	Ki67+	 3321 12647
1873	0	0	Ki67+	 3321 12855
1874	0	0	Ki67+	 3322 12777
1875	0	0	Ki67+	 3324 12872
1876	0	0	Ki67+	 3325 12625
1877	0	0	Ki67+	 3326 13008
1878	0	0	Ki67+	 3329 13028
1879	0	0	Ki67+	 3333 12935
1880	0	0	Ki67+	 3337 12864
1881	0	0	Ki67+	 3343 13072
1882	0	0	Ki67+	 3346 12740
1883	0	0	Ki67+	 3350 13011
1884	0	0	Ki67+	 3356 13027
1885	0	0	Ki67+	 3362 13061
1886	0	0	Ki67+	 3364 12775
1887	0	0	Ki67+	 3373 12710
1888	0	0	Ki67+	 3375 12359
1889	0	0	Ki67+	 3375 13059
1890	0	0	Ki67+	 3377 13109
1891	0	0	Ki67+	 3380 12701
1892	0	0	Ki67+	 3381 12879
1893	0	0	Ki67+	 3382 12679
1894	0	0	Ki67+	 3382 12995
1895	0	0	Ki67+	 3387 12737
1896	0	0	Ki67+	 3388 12371
1897	0	0	Ki67+	 3388 12980
1898	0	0	Ki67+	 3388 13117
1899	0	0	Ki67+	 3389 13067
1900	0	0	Ki67+	 3390 12338
1901	0	0	Ki67+	 3392 12850
1902	0	0	Ki67+	 3394 12362
1903	0	0	Ki67+	 3405 12956
1904	0	0	Ki67+	 3414 12724
1905	0	0	Ki67+	 3420 12707
1906	0	0	Ki67+	 3427 12920
1907	0	0	Ki67+	 3436 13084
1908	0	0	Ki67+	 3438 12937
1909	0	0	Ki67+	 3442 12748
1910	0	0	Ki67+	 3445 13101
1911	0	0	Ki67+	 3447 12771
1912	0	0	Ki67+	 3449 12740
1913	0	0	Ki67+	 3449 12796
1914	0	0	Ki67+	 3450 13090
1915	0	0	Ki67+	 3453 13049
1916	0	0	Ki67+	 3456 12786
1917	0	0	Ki67+	 3458 12571
1918	0	0	Ki67+	 3460 13040
1919	0	0	Ki67+	 3467 13098
1920	0	0	Ki67+	 3470 12722
1921	0	0	Ki67+	 3471 12679
1922	0	0	Ki67+	 3471 12804
1923	0	0	Ki67+	 3471 12985
1924	0	0	Ki67+	 3481 13075
1925	0	0	Ki67+	 3486 12968
1926	0	0	Ki67+	 3498 13025
1927	0	0	Ki67+	 3505 12636
1928	0	0	Ki67+	 3506 13108
1929	0	0	Ki67+	 3507 12991
1930	0	0	Ki67+	 3507 13019
1931	0	0	Ki67+	 3512 12681
1932	0	0	Ki67+	 3543 13085
1933	0	0	Ki67+	 3553 13041
1934	0	0	Ki67+	 3557 13083
1935	0	0	Ki67+	 3566 12773
1936	0	0	Ki67+	 3566 13065
1937	0	0	Ki67+	 3567 13111
1938	0	0	Ki67+	 3591 13057
1939	0	0	Ki67+	 3591 13083
1940	0	0	Ki67+	 3613 13110
1941	0	0	Ki67+	 3614 13081
1942	0	0	Ki67+	 3651 12971
1943	0	0	Ki67+	 3671 12864
1944	0	0	Ki67+	 3708 12815
1945	0	0	Ki67+	 3716 12567
1946	0	0	Ki67+	 3724 12554
1947	0	0	Ki67+	 3728 12607
1948	0	0	Ki67+	 3738 12724
1949	0	0	Ki67+	 3745 12644
1950	0	0	Ki67+	 3761 12867
1951	0	0	Ki67+	 3764 12900
1952	0	0	Ki67+	 3766 12621
1953	0	0	Ki67+	 3772 12741
1954	0	0	Ki67+	 3781 12918
1955	0	0	Ki67+	 3784 12430
1956	0	0	Ki67+	 3788 12544
1957	0	0	Ki67+	 3789 12609
1958	0	0	Ki67+	 3791 12515
1959	0	0	Ki67+	 2997 13147
1960	0	0	Ki67+	 3023 13179
1961	0	0	Ki67+	 3025 13629
1962	0	0	Ki67+	 3032 13150
1963	0	0	Ki67+	 3036 13294
1964	0	0	Ki67+	 3036 13851
1965	0	0	Ki67+	 3042 13640
1966	0	0	Ki67+	 3045 13754
1967	0	0	Ki67+	 3060 13389
1968	0	0	Ki67+	 3068 13902
1969	0	0	Ki67+	 3069 13426
1970	0	0	Ki67+	 3070 13319
1971	0	0	Ki67+	 3082 13399
1972	0	0	Ki67+	 3083 13506
1973	0	0	Ki67+	 3084 13368
1974	0	0	Ki67+	 3089 13476
1975	0	0	Ki67+	 3091 13283
1976	0	0	Ki67+	 3095 13778
1977	0	0	Ki67+	 3096 13419
1978	0	0	Ki67+	 3101 13478
1979	0	0	Ki67+	 3103 13289
1980	0	0	Ki67+	 3113 13380
1981	0	0	Ki67+	 3113 13410
1982	0	0	Ki67+	 3115 13806
1983	0	0	Ki67+	 3125 13678
1984	0	0	Ki67+	 3127 13797
1985	0	0	Ki67+	 3131 13777
1986	0	0	Ki67+	 3133 13404
1987	0	0	Ki67+	 3135 13148
1988	0	0	Ki67+	 3137 13486
1989	0	0	Ki67+	 3145 13430
1990	0	0	Ki67+	 3148 13381
1991	0	0	Ki67+	 3152 13317
1992	0	0	Ki67+	 3152 13340
1993	0	0	Ki67+	 3161 13292
1994	0	0	Ki67+	 3162 13680
1995	0	0	Ki67+	 3173 13526
1996	0	0	Ki67+	 3176 13438
1997	0	0	Ki67+	 3177 13646
1998	0	0	Ki67+	 3179 13387
1999	0	0	Ki67+	 3182 13271
2000	0	0	Ki67+	 3184 13255
2001	0	0	Ki67+	 3195 13676
2002	0	0	Ki67+	 3197 13585
2003	0	0	Ki67+	 3214 13782
2004	0	0	Ki67+	 3223 13654
2005	0	0	Ki67+	 3224 13394
2006	0	0	Ki67+	 3228 13360
2007	0	0	Ki67+	 3235 13193
2008	0	0	Ki67+	 3241 13431
2009	0	0	Ki67+	 3243 13162
2010	0	0	Ki67+	 3247 13734
2011	0	0	Ki67+	 3248 13773
2012	0	0	Ki67+	 3253 13600
2013	0	0	Ki67+	 3256 13244
2014	0	0	Ki67+	 3260 13166
2015	0	0	Ki67+	 3266 13178
2016	0	0	Ki67+	 3275 13775
2017	0	0	Ki67+	 3279 13525
2018	0	0	Ki67+	 3281 13673
2019	0	0	Ki67+	 3282 13867
2020	0	0	Ki67+	 3285 13567
2021	0	0	Ki67+	 3285 13643
2022	0	0	Ki67+	 3287 13178
2023	0	0	Ki67+	 3288 13198
2024	0	0	Ki67+	 3292 13347
2025	0	0	Ki67+	 3293 13793
2026	0	0	Ki67+	 3294 13613
2027	0	0	Ki67+	 3303 13453
2028	0	0	Ki67+	 3303 13913
2029	0	0	Ki67+	 3307 13421
2030	0	0	Ki67+	 3310 13135
2031	0	0	Ki67+	 3313 13215
2032	0	0	Ki67+	 3313 13335
2033	0	0	Ki67+	 3313 13563
2034	0	0	Ki67+	 3315 13599
2035	0	0	Ki67+	 3315 13622
2036	0	0	Ki67+	 3317 13178
2037	0	0	Ki67+	 3325 13821
2038	0	0	Ki67+	 3328 13696
2039	0	0	Ki67+	 3330 13617
2040	0	0	Ki67+	 3332 13802
2041	0	0	Ki67+	 3333 13414
2042	0	0	Ki67+	 3343 13584
2043	0	0	Ki67+	 3344 13415
2044	0	0	Ki67+	 3346 13437
2045	0	0	Ki67+	 3352 13359
2046	0	0	Ki67+	 3359 13622
2047	0	0	Ki67+	 3361 13439
2048	0	0	Ki67+	 3361 13846
2049	0	0	Ki67+	 3367 13855
2050	0	0	Ki67+	 3371 13317
2051	0	0	Ki67+	 3376 13692
2052	0	0	Ki67+	 3377 13164
2053	0	0	Ki67+	 3378 13337
2054	0	0	Ki67+	 3381 13256
2055	0	0	Ki67+	 3382 13651
2056	0	0	Ki67+	 3385 13187
2057	0	0	Ki67+	 3386 13608
2058	0	0	Ki67+	 3387 13755
2059	0	0	Ki67+	 3391 13722
2060	0	0	Ki67+	 3397 13161
2061	0	0	Ki67+	 3398 13226
2062	0	0	Ki67+	 3398 13645
2063	0	0	Ki67+	 3400 13189
2064	0	0	Ki67+	 3404 13506
2065	0	0	Ki67+	 3405 13737
2066	0	0	Ki67+	 3407 13434
2067	0	0	Ki67+	 3409 13375
2068	0	0	Ki67+	 3414 13268
2069	0	0	Ki67+	 3423 13319
2070	0	0	Ki67+	 3430 13221
2071	0	0	Ki67+	 3432 13764
2072	0	0	Ki67+	 3433 13149
2073	0	0	Ki67+	 3434 13173
2074	0	0	Ki67+	 3438 13745
2075	0	0	Ki67+	 3440 13644
2076	0	0	Ki67+	 3444 13411
2077	0	0	Ki67+	 3448 13575
2078	0	0	Ki67+	 3451 13649
2079	0	0	Ki67+	 3453 13474
2080	0	0	Ki67+	 3462 13122
2081	0	0	Ki67+	 3462 13188
2082	0	0	Ki67+	 3464 13155
2083	0	0	Ki67+	 3467 13242
2084	0	0	Ki67+	 3468 13835
2085	0	0	Ki67+	 3471 13225
2086	0	0	Ki67+	 3471 13759
2087	0	0	Ki67+	 3479 13306
2088	0	0	Ki67+	 3493 13248
2089	0	0	Ki67+	 3494 13121
2090	0	0	Ki67+	 3496 13705
2091	0	0	Ki67+	 3502 13775
2092	0	0	Ki67+	 3505 13227
2093	0	0	Ki67+	 3509 13683
2094	0	0	Ki67+	 3514 13195
2095	0	0	Ki67+	 3514 13243
2096	0	0	Ki67+	 3521 13162
2097	0	0	Ki67+	 3522 13255
2098	0	0	Ki67+	 3522 13708
2099	0	0	Ki67+	 3528 13223
2100	0	0	Ki67+	 3536 13739
2101	0	0	Ki67+	 3537 13373
2102	0	0	Ki67+	 3541 13333
2103	0	0	Ki67+	 3544 13696
2104	0	0	Ki67+	 3550 13389
2105	0	0	Ki67+	 3551 13258
2106	0	0	Ki67+	 3559 13364
2107	0	0	Ki67+	 3559 13754
2108	0	0	Ki67+	 3559 13849
2109	0	0	Ki67+	 3562 13528
2110	0	0	Ki67+	 3563 13734
2111	0	0	Ki67+	 3568 13244
2112	0	0	Ki67+	 3569 13223
2113	0	0	Ki67+	 3574 13746
2114	0	0	Ki67+	 3575 13198
2115	0	0	Ki67+	 3582 13267
2116	0	0	Ki67+	 3583 13335
2117	0	0	Ki67+	 3590 13702
2118	0	0	Ki67+	 3594 13731
2119	0	0	Ki67+	 3595 13777
2120	0	0	Ki67+	 3597 13347
2121	0	0	Ki67+	 3598 13135
2122	0	0	Ki67+	 3599 13371
2123	0	0	Ki67+	 3602 13237
2124	0	0	Ki67+	 3605 13840
2125	0	0	Ki67+	 3609 13385
2126	0	0	Ki67+	 3618 13875
2127	0	0	Ki67+	 3620 13250
2128	0	0	Ki67+	 3624 13184
2129	0	0	Ki67+	 3624 13232
2130	0	0	Ki67+	 3629 13587
2131	0	0	Ki67+	 3629 13605
2132	0	0	Ki67+	 3641 13744
2133	0	0	Ki67+	 3643 13714
2134	0	0	Ki67+	 3648 13378
2135	0	0	Ki67+	 3649 13463
2136	0	0	Ki67+	 3651 13159
2137	0	0	Ki67+	 3652 13338
2138	0	0	Ki67+	 3658 13177
2139	0	0	Ki67+	 3663 13226
2140	0	0	Ki67+	 3664 13648
2141	0	0	Ki67+	 3666 13166
2142	0	0	Ki67+	 3668 13396
2143	0	0	Ki67+	 3668 13873
2144	0	0	Ki67+	 3672 13407
2145	0	0	Ki67+	 3677 13270
2146	0	0	Ki67+	 3679 13218
2147	0	0	Ki67+	 3679 13502
2148	0	0	Ki67+	 3680 13206
2149	0	0	Ki67+	 3680 13251
2150	0	0	Ki67+	 3680 13475
2151	0	0	Ki67+	 3684 13143
2152	0	0	Ki67+	 3686 13422
2153	0	0	Ki67+	 3686 13784
2154	0	0	Ki67+	 3687 13174
2155	0	0	Ki67+	 3687 13388
2156	0	0	Ki67+	 3689 13640
2157	0	0	Ki67+	 3694 13457
2158	0	0	Ki67+	 3694 13761
2159	0	0	Ki67+	 3694 13817
2160	0	0	Ki67+	 3694 13842
2161	0	0	Ki67+	 3700 13226
2162	0	0	Ki67+	 3701 13320
2163	0	0	Ki67+	 3706 13338
2164	0	0	Ki67+	 3717 13478
2165	0	0	Ki67+	 3720 13234
2166	0	0	Ki67+	 3725 13796
2167	0	0	Ki67+	 3731 13390
2168	0	0	Ki67+	 3732 13685
2169	0	0	Ki67+	 3734 13814
2170	0	0	Ki67+	 3735 13787
2171	0	0	Ki67+	 3743 13348
2172	0	0	Ki67+	 3747 13363
2173	0	0	Ki67+	 3749 13496
2174	0	0	Ki67+	 3751 13833
2175	0	0	Ki67+	 3754 13477
2176	0	0	Ki67+	 3755 13338
2177	0	0	Ki67+	 3755 13393
2178	0	0	Ki67+	 3758 13857
2179	0	0	Ki67+	 3763 13671
2180	0	0	Ki67+	 3770 13695
2181	0	0	Ki67+	 3776 13819
2182	0	0	Ki67+	 3777 13513
2183	0	0	Ki67+	 3778 13496
2184	0	0	Ki67+	 3785 13205
2185	0	0	Ki67+	 3004 13952
2186	0	0	Ki67+	 3033 13942
2187	0	0	Ki67+	 3048 13964
2188	0	0	Ki67+	 3076 13947
2189	0	0	Ki67+	 3121 13927
2190	0	0	Ki67+	 3181 14447
2191	0	0	Ki67+	 3200 13972
2192	0	0	Ki67+	 3202 14508
2193	0	0	Ki67+	 3205 14401
2194	0	0	Ki67+	 3215 14071
2195	0	0	Ki67+	 3224 13929
2196	0	0	Ki67+	 3226 13941
2197	0	0	Ki67+	 3227 13979
2198	0	0	Ki67+	 3246 13947
2199	0	0	Ki67+	 3256 14440
2200	0	0	Ki67+	 3266 13922
2201	0	0	Ki67+	 3284 13939
2202	0	0	Ki67+	 3300 14030
2203	0	0	Ki67+	 3310 14401
2204	0	0	Ki67+	 3331 14470
2205	0	0	Ki67+	 3408 14067
2206	0	0	Ki67+	 3503 14320
2207	0	0	Ki67+	 3532 13951
2208	0	0	Ki67+	 3565 13992
2209	0	0	Ki67+	 3606 13971
2210	0	0	Ki67+	 3636 13975
2211	0	0	Ki67+	 3650 14333
2212	0	0	Ki67+	 3681 14006
2213	0	0	Ki67+	 3689 14651
2214	0	0	Ki67+	 3733 14364
2215	0	0	Ki67+	 3741 14532
2216	0	0	Ki67+	 3744 14359
2217	0	0	Ki67+	 3760 14263
2218	0	0	Ki67+	 3761 14298
2219	0	0	Ki67+	 3775 14669
2220	0	0	Ki67+	 3359 14746
2221	0	0	Ki67+	 3422 14825
2222	0	0	Ki67+	 3439 14799
2223	0	0	Ki67+	 3510 14789
2224	0	0	Ki67+	 3516 15160
2225	0	0	Ki67+	 3535 15091
2226	0	0	Ki67+	 3541 15157
2227	0	0	Ki67+	 3542 15167
2228	0	0	Ki67+	 3552 15034
2229	0	0	Ki67+	 3557 15049
2230	0	0	Ki67+	 3567 14803
2231	0	0	Ki67+	 3571 14826
2232	0	0	Ki67+	 3571 14999
2233	0	0	Ki67+	 3605 15173
2234	0	0	Ki67+	 3609 14910
2235	0	0	Ki67+	 3628 15169
2236	0	0	Ki67+	 3631 14888
2237	0	0	Ki67+	 3643 15066
2238	0	0	Ki67+	 3651 15037
2239	0	0	Ki67+	 3655 15016
2240	0	0	Ki67+	 3661 15115
2241	0	0	Ki67+	 3668 14909
2242	0	0	Ki67+	 3669 14745
2243	0	0	Ki67+	 3673 15138
2244	0	0	Ki67+	 3676 14865
2245	0	0	Ki67+	 3676 15495
2246	0	0	Ki67+	 3677 15190
2247	0	0	Ki67+	 3682 14899
2248	0	0	Ki67+	 3682 15171
2249	0	0	Ki67+	 3685 14937
2250	0	0	Ki67+	 3744 15020
2251	0	0	Ki67+	 3768 15513
2252	0	0	Ki67+	 3786 15461
2253	0	0	Ki67+	 3787 15492
2254	0	0	Ki67+	 3732 15609
2255	0	0	Ki67+	 3732 15661
2256	0	0	Ki67+	 3739 15671
2257	0	0	Ki67+	 3755 15641
2258	0	0	Ki67+	 3770 15530
2259	0	0	Ki67+	 3775 15849
2260	0	0	Ki67+	 3777 15869
2261	0	0	Ki67+	 3781 15563
2262	0	0	Ki67+	 3966 5967
2263	0	0	Ki67+	 4042 5983
2264	0	0	Ki67+	 4046 5969
2265	0	0	Ki67+	 4057 5952
2266	0	0	Ki67+	 4067 5894
2267	0	0	Ki67+	 4082 5891
2268	0	0	Ki67+	 4084 5981
2269	0	0	Ki67+	 4089 5936
2270	0	0	Ki67+	 4105 5858
2271	0	0	Ki67+	 4109 5810
2272	0	0	Ki67+	 4115 5826
2273	0	0	Ki67+	 4124 5983
2274	0	0	Ki67+	 4141 5950
2275	0	0	Ki67+	 4149 5976
2276	0	0	Ki67+	 4178 5826
2277	0	0	Ki67+	 4183 5870
2278	0	0	Ki67+	 4194 5899
2279	0	0	Ki67+	 4212 5717
2280	0	0	Ki67+	 4215 5887
2281	0	0	Ki67+	 4251 5854
2282	0	0	Ki67+	 4254 5643
2283	0	0	Ki67+	 4256 5726
2284	0	0	Ki67+	 4261 5872
2285	0	0	Ki67+	 4270 5715
2286	0	0	Ki67+	 4273 5865
2287	0	0	Ki67+	 4285 5905
2288	0	0	Ki67+	 4299 5941
2289	0	0	Ki67+	 4317 5896
2290	0	0	Ki67+	 4320 5938
2291	0	0	Ki67+	 4324 5711
2292	0	0	Ki67+	 4334 5759
2293	0	0	Ki67+	 4336 5691
2294	0	0	Ki67+	 4340 5895
2295	0	0	Ki67+	 4344 5791
2296	0	0	Ki67+	 4347 5699
2297	0	0	Ki67+	 4347 5813
2298	0	0	Ki67+	 4362 5877
2299	0	0	Ki67+	 4367 5977
2300	0	0	Ki67+	 4368 5785
2301	0	0	Ki67+	 4378 5716
2302	0	0	Ki67+	 4386 5755
2303	0	0	Ki67+	 4386 5940
2304	0	0	Ki67+	 4395 5866
2305	0	0	Ki67+	 4396 5748
2306	0	0	Ki67+	 4397 5972
2307	0	0	Ki67+	 4431 5794
2308	0	0	Ki67+	 4440 5940
2309	0	0	Ki67+	 4441 5830
2310	0	0	Ki67+	 4447 5606
2311	0	0	Ki67+	 4458 5501
2312	0	0	Ki67+	 4469 5617
2313	0	0	Ki67+	 4474 5846
2314	0	0	Ki67+	 4483 5721
2315	0	0	Ki67+	 4484 5983
2316	0	0	Ki67+	 4499 5395
2317	0	0	Ki67+	 4500 5910
2318	0	0	Ki67+	 4501 5357
2319	0	0	Ki67+	 4516 5644
2320	0	0	Ki67+	 4549 5917
2321	0	0	Ki67+	 4578 5876
2322	0	0	Ki67+	 4582 5218
2323	0	0	Ki67+	 4582 5937
2324	0	0	Ki67+	 4586 5317
2325	0	0	Ki67+	 4589 5637
2326	0	0	Ki67+	 3798 6130
2327	0	0	Ki67+	 3811 6178
2328	0	0	Ki67+	 3816 6068
2329	0	0	Ki67+	 3827 6574
2330	0	0	Ki67+	 3828 6148
2331	0	0	Ki67+	 3829 6129
2332	0	0	Ki67+	 3831 6761
2333	0	0	Ki67+	 3838 6599
2334	0	0	Ki67+	 3842 6136
2335	0	0	Ki67+	 3846 6196
2336	0	0	Ki67+	 3849 6023
2337	0	0	Ki67+	 3851 6714
2338	0	0	Ki67+	 3852 6069
2339	0	0	Ki67+	 3878 6565
2340	0	0	Ki67+	 3882 6190
2341	0	0	Ki67+	 3894 6167
2342	0	0	Ki67+	 3899 6191
2343	0	0	Ki67+	 3901 6220
2344	0	0	Ki67+	 3903 6419
2345	0	0	Ki67+	 3913 6594
2346	0	0	Ki67+	 3918 6177
2347	0	0	Ki67+	 3918 6613
2348	0	0	Ki67+	 3924 6134
2349	0	0	Ki67+	 3931 6380
2350	0	0	Ki67+	 3935 6021
2351	0	0	Ki67+	 3941 6764
2352	0	0	Ki67+	 3942 6152
2353	0	0	Ki67+	 3943 6172
2354	0	0	Ki67+	 3944 6635
2355	0	0	Ki67+	 3956 6187
2356	0	0	Ki67+	 3960 6059
2357	0	0	Ki67+	 3962 6383
2358	0	0	Ki67+	 3965 6071
2359	0	0	Ki67+	 3966 6096
2360	0	0	Ki67+	 3974 6036
2361	0	0	Ki67+	 3975 6752
2362	0	0	Ki67+	 3977 6415
2363	0	0	Ki67+	 3977 6471
2364	0	0	Ki67+	 3978 6163
2365	0	0	Ki67+	 3981 6633
2366	0	0	Ki67+	 3983 6087
2367	0	0	Ki67+	 3990 6468
2368	0	0	Ki67+	 3992 6612
2369	0	0	Ki67+	 3993 6119
2370	0	0	Ki67+	 3993 6592
2371	0	0	Ki67+	 3996 6513
2372	0	0	Ki67+	 3998 6039
2373	0	0	Ki67+	 4001 6144
2374	0	0	Ki67+	 4009 6054
2375	0	0	Ki67+	 4013 5992
2376	0	0	Ki67+	 4013 6384
2377	0	0	Ki67+	 4014 6086
2378	0	0	Ki67+	 4029 6015
2379	0	0	Ki67+	 4031 6049
2380	0	0	Ki67+	 4037 6038
2381	0	0	Ki67+	 4039 6065
2382	0	0	Ki67+	 4053 5999
2383	0	0	Ki67+	 4056 6473
2384	0	0	Ki67+	 4081 6715
2385	0	0	Ki67+	 4085 6361
2386	0	0	Ki67+	 4095 6654
2387	0	0	Ki67+	 4103 6564
2388	0	0	Ki67+	 4106 6575
2389	0	0	Ki67+	 4111 6027
2390	0	0	Ki67+	 4123 6303
2391	0	0	Ki67+	 4123 6369
2392	0	0	Ki67+	 4135 6782
2393	0	0	Ki67+	 4139 6119
2394	0	0	Ki67+	 4143 6337
2395	0	0	Ki67+	 4144 6048
2396	0	0	Ki67+	 4149 6072
2397	0	0	Ki67+	 4151 5998
2398	0	0	Ki67+	 4163 6014
2399	0	0	Ki67+	 4171 6357
2400	0	0	Ki67+	 4173 5992
2401	0	0	Ki67+	 4179 6308
2402	0	0	Ki67+	 4184 6327
2403	0	0	Ki67+	 4190 6140
2404	0	0	Ki67+	 4191 6391
2405	0	0	Ki67+	 4201 6121
2406	0	0	Ki67+	 4202 6338
2407	0	0	Ki67+	 4203 6498
2408	0	0	Ki67+	 4203 6605
2409	0	0	Ki67+	 4205 5996
2410	0	0	Ki67+	 4208 6373
2411	0	0	Ki67+	 4210 6012
2412	0	0	Ki67+	 4210 6692
2413	0	0	Ki67+	 4213 6512
2414	0	0	Ki67+	 4219 6318
2415	0	0	Ki67+	 4220 6422
2416	0	0	Ki67+	 4235 6360
2417	0	0	Ki67+	 4247 6613
2418	0	0	Ki67+	 4251 6024
2419	0	0	Ki67+	 4252 6651
2420	0	0	Ki67+	 4254 6228
2421	0	0	Ki67+	 4260 6084
2422	0	0	Ki67+	 4263 6135
2423	0	0	Ki67+	 4263 6390
2424	0	0	Ki67+	 4268 6544
2425	0	0	Ki67+	 4272 6059
2426	0	0	Ki67+	 4273 6588
2427	0	0	Ki67+	 4286 6411
2428	0	0	Ki67+	 4288 6562
2429	0	0	Ki67+	 4289 6129
2430	0	0	Ki67+	 4289 6236
2431	0	0	Ki67+	 4305 6189
2432	0	0	Ki67+	 4315 6213
2433	0	0	Ki67+	 4316 5994
2434	0	0	Ki67+	 4316 6183
2435	0	0	Ki67+	 4325 6150
2436	0	0	Ki67+	 4326 6627
2437	0	0	Ki67+	 4336 6644
2438	0	0	Ki67+	 4337 6142
2439	0	0	Ki67+	 4338 6225
2440	0	0	Ki67+	 4345 6169
2441	0	0	Ki67+	 4351 6199
2442	0	0	Ki67+	 4367 6658
2443	0	0	Ki67+	 4373 6005
2444	0	0	Ki67+	 4384 6177
2445	0	0	Ki67+	 4387 6388
2446	0	0	Ki67+	 4392 6714
2447	0	0	Ki67+	 4394 6031
2448	0	0	Ki67+	 4396 6054
2449	0	0	Ki67+	 4398 6194
2450	0	0	Ki67+	 4402 6163
2451	0	0	Ki67+	 4402 6381
2452	0	0	Ki67+	 4402 6402
2453	0	0	Ki67+	 4406 6597
2454	0	0	Ki67+	 4421 6370
2455	0	0	Ki67+	 4430 6445
2456	0	0	Ki67+	 4446 6604
2457	0	0	Ki67+	 4449 6067
2458	0	0	Ki67+	 4452 6545
2459	0	0	Ki67+	 4462 6142
2460	0	0	Ki67+	 4464 6100
2461	0	0	Ki67+	 4465 6260
2462	0	0	Ki67+	 4472 6018
2463	0	0	Ki67+	 4476 6244
2464	0	0	Ki67+	 4483 6055
2465	0	0	Ki67+	 4486 6281
2466	0	0	Ki67+	 4488 6159
2467	0	0	Ki67+	 4492 6750
2468	0	0	Ki67+	 4495 6414
2469	0	0	Ki67+	 4506 6281
2470	0	0	Ki67+	 4509 6074
2471	0	0	Ki67+	 4515 6744
2472	0	0	Ki67+	 4516 6172
2473	0	0	Ki67+	 4517 6140
2474	0	0	Ki67+	 4525 6208
2475	0	0	Ki67+	 4533 6513
2476	0	0	Ki67+	 4549 6482
2477	0	0	Ki67+	 4553 6373
2478	0	0	Ki67+	 4556 6184
2479	0	0	Ki67+	 4563 6084
2480	0	0	Ki67+	 4570 6492
2481	0	0	Ki67+	 4570 6656
2482	0	0	Ki67+	 4572 6402
2483	0	0	Ki67+	 4577 6233
2484	0	0	Ki67+	 4590 6156
2485	0	0	Ki67+	 3800 6965
2486	0	0	Ki67+	 3811 6815
2487	0	0	Ki67+	 3834 6983
2488	0	0	Ki67+	 3844 7186
2489	0	0	Ki67+	 3889 6929
2490	0	0	Ki67+	 3900 7254
2491	0	0	Ki67+	 3912 7027
2492	0	0	Ki67+	 3927 6855
2493	0	0	Ki67+	 3927 7034
2494	0	0	Ki67+	 3958 6837
2495	0	0	Ki67+	 3976 6836
2496	0	0	Ki67+	 3976 7088
2497	0	0	Ki67+	 4012 6988
2498	0	0	Ki67+	 4021 6891
2499	0	0	Ki67+	 4023 6958
2500	0	0	Ki67+	 4028 6879
2501	0	0	Ki67+	 4031 7056
2502	0	0	Ki67+	 4060 7075
2503	0	0	Ki67+	 4068 7136
2504	0	0	Ki67+	 4069 7118
2505	0	0	Ki67+	 4088 7076
2506	0	0	Ki67+	 4102 6876
2507	0	0	Ki67+	 4114 7389
2508	0	0	Ki67+	 4116 7064
2509	0	0	Ki67+	 4143 7149
2510	0	0	Ki67+	 4150 7125
2511	0	0	Ki67+	 4166 7135
2512	0	0	Ki67+	 4205 7149
2513	0	0	Ki67+	 4215 7315
2514	0	0	Ki67+	 4277 7029
2515	0	0	Ki67+	 4338 7349
2516	0	0	Ki67+	 4343 7070
2517	0	0	Ki67+	 4355 7058
2518	0	0	Ki67+	 4386 6856
2519	0	0	Ki67+	 4394 7370
2520	0	0	Ki67+	 4400 6816
2521	0	0	Ki67+	 4401 6845
2522	0	0	Ki67+	 4426 7474
2523	0	0	Ki67+	 4435 6821
2524	0	0	Ki67+	 4476 7027
2525	0	0	Ki67+	 4489 7057
2526	0	0	Ki67+	 4504 7037
2527	0	0	Ki67+	 4530 7242
2528	0	0	Ki67+	 4533 7553
2529	0	0	Ki67+	 4541 6989
2530	0	0	Ki67+	 4549 7007
2531	0	0	Ki67+	 4562 7303
2532	0	0	Ki67+	 4564 6969
2533	0	0	Ki67+	 3800 7661
2534	0	0	Ki67+	 3800 7692
2535	0	0	Ki67+	 3800 8219
2536	0	0	Ki67+	 3821 8271
2537	0	0	Ki67+	 3823 8228
2538	0	0	Ki67+	 3828 7696
2539	0	0	Ki67+	 3828 7886
2540	0	0	Ki67+	 3832 7637
2541	0	0	Ki67+	 3844 7758
2542	0	0	Ki67+	 3847 8105
2543	0	0	Ki67+	 3850 7644
2544	0	0	Ki67+	 3854 7678
2545	0	0	Ki67+	 3863 8292
2546	0	0	Ki67+	 3864 7827
2547	0	0	Ki67+	 3868 7817
2548	0	0	Ki67+	 3895 7807
2549	0	0	Ki67+	 3958 7964
2550	0	0	Ki67+	 3995 8339
2551	0	0	Ki67+	 4035 7661
2552	0	0	Ki67+	 4055 8345
2553	0	0	Ki67+	 4057 8026
2554	0	0	Ki67+	 4065 7962
2555	0	0	Ki67+	 4091 7646
2556	0	0	Ki67+	 4118 8276
2557	0	0	Ki67+	 4169 8248
2558	0	0	Ki67+	 4188 8192
2559	0	0	Ki67+	 4198 8284
2560	0	0	Ki67+	 4250 8351
2561	0	0	Ki67+	 4342 7884
2562	0	0	Ki67+	 4349 8114
2563	0	0	Ki67+	 4433 8270
2564	0	0	Ki67+	 4464 8019
2565	0	0	Ki67+	 4465 8253
2566	0	0	Ki67+	 4537 8278
2567	0	0	Ki67+	 3885 8875
2568	0	0	Ki67+	 3888 8996
2569	0	0	Ki67+	 3964 9040
2570	0	0	Ki67+	 3974 8494
2571	0	0	Ki67+	 3986 8421
2572	0	0	Ki67+	 4113 8963
2573	0	0	Ki67+	 4153 8805
2574	0	0	Ki67+	 4192 8706
2575	0	0	Ki67+	 4258 8856
2576	0	0	Ki67+	 4272 8788
2577	0	0	Ki67+	 4319 8560
2578	0	0	Ki67+	 4375 8585
2579	0	0	Ki67+	 4396 8585
2580	0	0	Ki67+	 4461 9170
2581	0	0	Ki67+	 4472 8905
2582	0	0	Ki67+	 4484 8430
2583	0	0	Ki67+	 4505 8711
2584	0	0	Ki67+	 4526 8775
2585	0	0	Ki67+	 4527 8856
2586	0	0	Ki67+	 4551 8945
2587	0	0	Ki67+	 4560 9093
2588	0	0	Ki67+	 4564 8994
2589	0	0	Ki67+	 3819 9814
2590	0	0	Ki67+	 3832 9883
2591	0	0	Ki67+	 3838 9853
2592	0	0	Ki67+	 3851 9819
2593	0	0	Ki67+	 3866 9848
2594	0	0	Ki67+	 3872 9877
2595	0	0	Ki67+	 3872 9887
2596	0	0	Ki67+	 3875 9765
2597	0	0	Ki67+	 3893 9734
2598	0	0	Ki67+	 3906 9838
2599	0	0	Ki67+	 3911 9881
2600	0	0	Ki67+	 3912 9623
2601	0	0	Ki67+	 3914 9677
2602	0	0	Ki67+	 3914 9699
2603	0	0	Ki67+	 3927 9684
2604	0	0	Ki67+	 3935 9910
2605	0	0	Ki67+	 3944 9842
2606	0	0	Ki67+	 3947 9982
2607	0	0	Ki67+	 3951 9867
2608	0	0	Ki67+	 3958 9931
2609	0	0	Ki67+	 3978 9651
2610	0	0	Ki67+	 3993 9866
2611	0	0	Ki67+	 3994 9848
2612	0	0	Ki67+	 4004 9832
2613	0	0	Ki67+	 4007 9733
2614	0	0	Ki67+	 4008 9717
2615	0	0	Ki67+	 4008 9869
2616	0	0	Ki67+	 4016 9578
2617	0	0	Ki67+	 4017 9761
2618	0	0	Ki67+	 4028 9822
2619	0	0	Ki67+	 4041 9845
2620	0	0	Ki67+	 4042 9522
2621	0	0	Ki67+	 4045 9963
2622	0	0	Ki67+	 4048 9512
2623	0	0	Ki67+	 4050 9749
2624	0	0	Ki67+	 4050 9801
2625	0	0	Ki67+	 4052 9823
2626	0	0	Ki67+	 4053 9787
2627	0	0	Ki67+	 4073 9639
2628	0	0	Ki67+	 4083 9662
2629	0	0	Ki67+	 4097 9799
2630	0	0	Ki67+	 4115 9676
2631	0	0	Ki67+	 4122 9721
2632	0	0	Ki67+	 4140 9287
2633	0	0	Ki67+	 4141 9860
2634	0	0	Ki67+	 4143 9743
2635	0	0	Ki67+	 4147 9966
2636	0	0	Ki67+	 4151 9939
2637	0	0	Ki67+	 4152 9730
2638	0	0	Ki67+	 4153 9917
2639	0	0	Ki67+	 4161 9704
2640	0	0	Ki67+	 4166 9591
2641	0	0	Ki67+	 4169 9967
2642	0	0	Ki67+	 4171 9575
2643	0	0	Ki67+	 4172 9657
2644	0	0	Ki67+	 4206 9728
2645	0	0	Ki67+	 4208 9941
2646	0	0	Ki67+	 4209 9919
2647	0	0	Ki67+	 4213 9763
2648	0	0	Ki67+	 4219 9672
2649	0	0	Ki67+	 4220 9967
2650	0	0	Ki67+	 4222 9982
2651	0	0	Ki67+	 4256 9595
2652	0	0	Ki67+	 4259 9764
2653	0	0	Ki67+	 4260 9784
2654	0	0	Ki67+	 4260 9902
2655	0	0	Ki67+	 4262 9797
2656	0	0	Ki67+	 4268 9873
2657	0	0	Ki67+	 4272 9967
2658	0	0	Ki67+	 4274 9737
2659	0	0	Ki67+	 4275 9777
2660	0	0	Ki67+	 4276 9306
2661	0	0	Ki67+	 4285 9671
2662	0	0	Ki67+	 4286 9606
2663	0	0	Ki67+	 4290 9770
2664	0	0	Ki67+	 4295 9587
2665	0	0	Ki67+	 4307 9712
2666	0	0	Ki67+	 4321 9576
2667	0	0	Ki67+	 4330 9941
2668	0	0	Ki67+	 4331 9848
2669	0	0	Ki67+	 4338 9580
2670	0	0	Ki67+	 4338 9926
2671	0	0	Ki67+	 4349 9608
2672	0	0	Ki67+	 4349 9981
2673	0	0	Ki67+	 4364 9636
2674	0	0	Ki67+	 4391 9888
2675	0	0	Ki67+	 4413 9845
2676	0	0	Ki67+	 4422 9905
2677	0	0	Ki67+	 4427 9753
2678	0	0	Ki67+	 4433 9936
2679	0	0	Ki67+	 4434 9780
2680	0	0	Ki67+	 4434 9890
2681	0	0	Ki67+	 4442 9882
2682	0	0	Ki67+	 4444 9602
2683	0	0	Ki67+	 4456 9572
2684	0	0	Ki67+	 4457 9648
2685	0	0	Ki67+	 4461 9739
2686	0	0	Ki67+	 4467 9774
2687	0	0	Ki67+	 4477 9718
2688	0	0	Ki67+	 4478 9590
2689	0	0	Ki67+	 4478 9698
2690	0	0	Ki67+	 4484 9626
2691	0	0	Ki67+	 4484 9746
2692	0	0	Ki67+	 4497 9785
2693	0	0	Ki67+	 4499 9610
2694	0	0	Ki67+	 4502 9953
2695	0	0	Ki67+	 4507 9643
2696	0	0	Ki67+	 4511 9624
2697	0	0	Ki67+	 4511 9811
2698	0	0	Ki67+	 4521 9881
2699	0	0	Ki67+	 4522 9693
2700	0	0	Ki67+	 4539 9620
2701	0	0	Ki67+	 4541 9745
2702	0	0	Ki67+	 4556 9442
2703	0	0	Ki67+	 4558 9736
2704	0	0	Ki67+	 4564 9593
2705	0	0	Ki67+	 4565 9770
2706	0	0	Ki67+	 4573 9651
2707	0	0	Ki67+	 4574 9900
2708	0	0	Ki67+	 4577 9696
2709	0	0	Ki67+	 4579 9755
2710	0	0	Ki67+	 4582 9676
2711	0	0	Ki67+	 4584 9597
2712	0	0	Ki67+	 4586 9713
2713	0	0	Ki67+	 4589 9739
2714	0	0	Ki67+	 4590 9638
2715	0	0	Ki67+	 3793 10689
2716	0	0	Ki67+	 3793 10707
2717	0	0	Ki67+	 3794 10240
2718	0	0	Ki67+	 3794 10296
2719	0	0	Ki67+	 3799 10230
2720	0	0	Ki67+	 3800 10070
2721	0	0	Ki67+	 3808 10085
2722	0	0	Ki67+	 3816 10212
2723	0	0	Ki67+	 3816 10252
2724	0	0	Ki67+	 3822 10369
2725	0	0	Ki67+	 3840 10619
2726	0	0	Ki67+	 3851 10454
2727	0	0	Ki67+	 3855 10161
2728	0	0	Ki67+	 3858 10505
2729	0	0	Ki67+	 3878 10272
2730	0	0	Ki67+	 3879 10368
2731	0	0	Ki67+	 3882 10347
2732	0	0	Ki67+	 3883 10543
2733	0	0	Ki67+	 3884 10225
2734	0	0	Ki67+	 3885 10401
2735	0	0	Ki67+	 3894 10465
2736	0	0	Ki67+	 3897 10547
2737	0	0	Ki67+	 3911 10515
2738	0	0	Ki67+	 3915 10131
2739	0	0	Ki67+	 3916 10197
2740	0	0	Ki67+	 3917 10318
2741	0	0	Ki67+	 3917 10386
2742	0	0	Ki67+	 3931 10495
2743	0	0	Ki67+	 3932 10400
2744	0	0	Ki67+	 3934 10137
2745	0	0	Ki67+	 3937 10575
2746	0	0	Ki67+	 3942 10468
2747	0	0	Ki67+	 3948 10261
2748	0	0	Ki67+	 3948 10500
2749	0	0	Ki67+	 3956 10737
2750	0	0	Ki67+	 3960 10420
2751	0	0	Ki67+	 3963 10401
2752	0	0	Ki67+	 3967 10343
2753	0	0	Ki67+	 3979 10194
2754	0	0	Ki67+	 3996 10192
2755	0	0	Ki67+	 4009 10142
2756	0	0	Ki67+	 4021 10685
2757	0	0	Ki67+	 4022 10160
2758	0	0	Ki67+	 4022 10614
2759	0	0	Ki67+	 4033 10443
2760	0	0	Ki67+	 4039 10377
2761	0	0	Ki67+	 4042 10209
2762	0	0	Ki67+	 4043 10144
2763	0	0	Ki67+	 4047 10160
2764	0	0	Ki67+	 4047 10477
2765	0	0	Ki67+	 4063 10049
2766	0	0	Ki67+	 4077 10153
2767	0	0	Ki67+	 4082 10626
2768	0	0	Ki67+	 4083 10129
2769	0	0	Ki67+	 4085 10057
2770	0	0	Ki67+	 4091 10689
2771	0	0	Ki67+	 4098 10070
2772	0	0	Ki67+	 4113 10079
2773	0	0	Ki67+	 4116 10047
2774	0	0	Ki67+	 4124 10003
2775	0	0	Ki67+	 4127 10487
2776	0	0	Ki67+	 4152 10702
2777	0	0	Ki67+	 4155 10048
2778	0	0	Ki67+	 4161 10397
2779	0	0	Ki67+	 4164 10039
2780	0	0	Ki67+	 4177 10096
2781	0	0	Ki67+	 4181 10545
2782	0	0	Ki67+	 4181 10713
2783	0	0	Ki67+	 4188 10014
2784	0	0	Ki67+	 4190 10183
2785	0	0	Ki67+	 4191 10338
2786	0	0	Ki67+	 4196 10404
2787	0	0	Ki67+	 4198 10467
2788	0	0	Ki67+	 4204 10057
2789	0	0	Ki67+	 4208 10183
2790	0	0	Ki67+	 4225 10033
2791	0	0	Ki67+	 4226 10609
2792	0	0	Ki67+	 4233 10024
2793	0	0	Ki67+	 4233 10483
2794	0	0	Ki67+	 4239 10125
2795	0	0	Ki67+	 4242 10293
2796	0	0	Ki67+	 4247 10026
2797	0	0	Ki67+	 4247 10412
2798	0	0	Ki67+	 4253 10744
2799	0	0	Ki67+	 4259 10140
2800	0	0	Ki67+	 4266 10256
2801	0	0	Ki67+	 4269 10167
2802	0	0	Ki67+	 4270 10488
2803	0	0	Ki67+	 4278 10738
2804	0	0	Ki67+	 4280 10321
2805	0	0	Ki67+	 4284 10018
2806	0	0	Ki67+	 4287 10053
2807	0	0	Ki67+	 4290 10284
2808	0	0	Ki67+	 4290 10476
2809	0	0	Ki67+	 4296 10329
2810	0	0	Ki67+	 4297 10406
2811	0	0	Ki67+	 4297 10455
2812	0	0	Ki67+	 4298 10267
2813	0	0	Ki67+	 4304 10136
2814	0	0	Ki67+	 4306 10603
2815	0	0	Ki67+	 4311 10266
2816	0	0	Ki67+	 4314 10516
2817	0	0	Ki67+	 4321 10297
2818	0	0	Ki67+	 4321 10385
2819	0	0	Ki67+	 4324 10276
2820	0	0	Ki67+	 4326 10123
2821	0	0	Ki67+	 4326 10504
2822	0	0	Ki67+	 4332 10342
2823	0	0	Ki67+	 4352 10011
2824	0	0	Ki67+	 4354 10389
2825	0	0	Ki67+	 4366 10693
2826	0	0	Ki67+	 4367 10141
2827	0	0	Ki67+	 4369 10583
2828	0	0	Ki67+	 4369 10734
2829	0	0	Ki67+	 4382 10615
2830	0	0	Ki67+	 4392 10269
2831	0	0	Ki67+	 4392 10686
2832	0	0	Ki67+	 4394 10718
2833	0	0	Ki67+	 4395 10308
2834	0	0	Ki67+	 4395 10586
2835	0	0	Ki67+	 4403 10084
2836	0	0	Ki67+	 4403 10122
2837	0	0	Ki67+	 4404 10037
2838	0	0	Ki67+	 4404 10298
2839	0	0	Ki67+	 4411 10026
2840	0	0	Ki67+	 4415 10158
2841	0	0	Ki67+	 4416 10341
2842	0	0	Ki67+	 4419 10715
2843	0	0	Ki67+	 4421 10009
2844	0	0	Ki67+	 4427 9988
2845	0	0	Ki67+	 4429 10052
2846	0	0	Ki67+	 4431 10095
2847	0	0	Ki67+	 4432 9998
2848	0	0	Ki67+	 4441 10353
2849	0	0	Ki67+	 4445 10431
2850	0	0	Ki67+	 4445 10721
2851	0	0	Ki67+	 4446 10584
2852	0	0	Ki67+	 4447 10039
2853	0	0	Ki67+	 4451 10400
2854	0	0	Ki67+	 4455 10101
2855	0	0	Ki67+	 4456 10698
2856	0	0	Ki67+	 4458 10301
2857	0	0	Ki67+	 4462 10718
2858	0	0	Ki67+	 4475 10021
2859	0	0	Ki67+	 4481 10002
2860	0	0	Ki67+	 4483 10090
2861	0	0	Ki67+	 4490 10049
2862	0	0	Ki67+	 4494 10493
2863	0	0	Ki67+	 4496 10024
2864	0	0	Ki67+	 4496 10208
2865	0	0	Ki67+	 4501 10306
2866	0	0	Ki67+	 4502 9985
2867	0	0	Ki67+	 4502 10381
2868	0	0	Ki67+	 4507 10342
2869	0	0	Ki67+	 4513 10020
2870	0	0	Ki67+	 4524 10405
2871	0	0	Ki67+	 4526 10038
2872	0	0	Ki67+	 4527 10018
2873	0	0	Ki67+	 4527 10512
2874	0	0	Ki67+	 4530 10320
2875	0	0	Ki67+	 4530 10343
2876	0	0	Ki67+	 4531 10485
2877	0	0	Ki67+	 4532 10419
2878	0	0	Ki67+	 4538 10702
2879	0	0	Ki67+	 4547 10526
2880	0	0	Ki67+	 4558 10490
2881	0	0	Ki67+	 4561 10330
2882	0	0	Ki67+	 4564 10105
2883	0	0	Ki67+	 4571 10543
2884	0	0	Ki67+	 4571 10692
2885	0	0	Ki67+	 4574 10309
2886	0	0	Ki67+	 4577 10515
2887	0	0	Ki67+	 4586 10526
2888	0	0	Ki67+	 4591 9999
2889	0	0	Ki67+	 4591 10376
2890	0	0	Ki67+	 3812 11348
2891	0	0	Ki67+	 3815 11454
2892	0	0	Ki67+	 3833 11434
2893	0	0	Ki67+	 3847 11127
2894	0	0	Ki67+	 3857 10899
2895	0	0	Ki67+	 3864 10942
2896	0	0	Ki67+	 3875 11415
2897	0	0	Ki67+	 3879 11282
2898	0	0	Ki67+	 3887 11143
2899	0	0	Ki67+	 3896 11224
2900	0	0	Ki67+	 3909 10841
2901	0	0	Ki67+	 3921 11245
2902	0	0	Ki67+	 3934 11251
2903	0	0	Ki67+	 3988 11281
2904	0	0	Ki67+	 3990 11268
2905	0	0	Ki67+	 3993 11435
2906	0	0	Ki67+	 3994 11545
2907	0	0	Ki67+	 3995 11520
2908	0	0	Ki67+	 4030 10907
2909	0	0	Ki67+	 4046 11415
2910	0	0	Ki67+	 4057 11096
2911	0	0	Ki67+	 4062 11300
2912	0	0	Ki67+	 4094 11121
2913	0	0	Ki67+	 4106 11419
2914	0	0	Ki67+	 4118 10935
2915	0	0	Ki67+	 4122 10844
2916	0	0	Ki67+	 4145 11554
2917	0	0	Ki67+	 4159 11169
2918	0	0	Ki67+	 4163 11151
2919	0	0	Ki67+	 4164 10893
2920	0	0	Ki67+	 4177 10952
2921	0	0	Ki67+	 4186 11175
2922	0	0	Ki67+	 4188 11301
2923	0	0	Ki67+	 4189 11488
2924	0	0	Ki67+	 4192 10850
2925	0	0	Ki67+	 4192 11360
2926	0	0	Ki67+	 4201 11524
2927	0	0	Ki67+	 4202 11380
2928	0	0	Ki67+	 4205 10901
2929	0	0	Ki67+	 4216 11470
2930	0	0	Ki67+	 4224 10930
2931	0	0	Ki67+	 4231 11518
2932	0	0	Ki67+	 4231 11578
2933	0	0	Ki67+	 4241 11333
2934	0	0	Ki67+	 4256 11108
2935	0	0	Ki67+	 4259 10786
2936	0	0	Ki67+	 4264 11084
2937	0	0	Ki67+	 4274 11364
2938	0	0	Ki67+	 4291 10819
2939	0	0	Ki67+	 4291 11330
2940	0	0	Ki67+	 4295 11373
2941	0	0	Ki67+	 4297 11353
2942	0	0	Ki67+	 4300 11435
2943	0	0	Ki67+	 4309 11497
2944	0	0	Ki67+	 4312 11070
2945	0	0	Ki67+	 4322 11310
2946	0	0	Ki67+	 4345 11501
2947	0	0	Ki67+	 4353 11326
2948	0	0	Ki67+	 4372 11470
2949	0	0	Ki67+	 4392 10803
2950	0	0	Ki67+	 4398 11173
2951	0	0	Ki67+	 4409 11077
2952	0	0	Ki67+	 4409 11243
2953	0	0	Ki67+	 4417 11065
2954	0	0	Ki67+	 4443 11074
2955	0	0	Ki67+	 4472 11128
2956	0	0	Ki67+	 4489 11323
2957	0	0	Ki67+	 4498 11339
2958	0	0	Ki67+	 4503 11257
2959	0	0	Ki67+	 4518 11283
2960	0	0	Ki67+	 4518 11476
2961	0	0	Ki67+	 4519 11321
2962	0	0	Ki67+	 4526 11007
2963	0	0	Ki67+	 4531 11342
2964	0	0	Ki67+	 4547 11347
2965	0	0	Ki67+	 4552 11081
2966	0	0	Ki67+	 4555 11187
2967	0	0	Ki67+	 4566 11308
2968	0	0	Ki67+	 4575 11214
2969	0	0	Ki67+	 3798 11728
2970	0	0	Ki67+	 3802 12340
2971	0	0	Ki67+	 3808 11751
2972	0	0	Ki67+	 3818 12165
2973	0	0	Ki67+	 3821 11809
2974	0	0	Ki67+	 3832 12012
2975	0	0	Ki67+	 3833 12207
2976	0	0	Ki67+	 3834 12225
2977	0	0	Ki67+	 3838 11855
2978	0	0	Ki67+	 3849 11875
2979	0	0	Ki67+	 3851 11991
2980	0	0	Ki67+	 3853 12375
2981	0	0	Ki67+	 3864 11817
2982	0	0	Ki67+	 3869 11877
2983	0	0	Ki67+	 3876 12259
2984	0	0	Ki67+	 3878 12016
2985	0	0	Ki67+	 3885 11794
2986	0	0	Ki67+	 3887 11839
2987	0	0	Ki67+	 3896 11868
2988	0	0	Ki67+	 3907 12242
2989	0	0	Ki67+	 3913 11879
2990	0	0	Ki67+	 3917 12277
2991	0	0	Ki67+	 3923 11798
2992	0	0	Ki67+	 3925 12194
2993	0	0	Ki67+	 3926 12292
2994	0	0	Ki67+	 3934 12330
2995	0	0	Ki67+	 3940 11847
2996	0	0	Ki67+	 3940 11903
2997	0	0	Ki67+	 3944 11976
2998	0	0	Ki67+	 3944 12242
2999	0	0	Ki67+	 3955 11933
3000	0	0	Ki67+	 3955 11994
3001	0	0	Ki67+	 3967 12216
3002	0	0	Ki67+	 3969 11771
3003	0	0	Ki67+	 3971 11947
3004	0	0	Ki67+	 3976 12338
3005	0	0	Ki67+	 3983 12358
3006	0	0	Ki67+	 3986 11779
3007	0	0	Ki67+	 3988 11940
3008	0	0	Ki67+	 3996 12254
3009	0	0	Ki67+	 4004 12265
3010	0	0	Ki67+	 4007 12318
3011	0	0	Ki67+	 4010 12298
3012	0	0	Ki67+	 4019 11892
3013	0	0	Ki67+	 4027 11939
3014	0	0	Ki67+	 4032 11892
3015	0	0	Ki67+	 4042 12301
3016	0	0	Ki67+	 4062 12367
3017	0	0	Ki67+	 4064 12318
3018	0	0	Ki67+	 4077 11729
3019	0	0	Ki67+	 4081 11924
3020	0	0	Ki67+	 4088 11847
3021	0	0	Ki67+	 4088 11933
3022	0	0	Ki67+	 4094 12341
3023	0	0	Ki67+	 4095 11609
3024	0	0	Ki67+	 4095 12022
3025	0	0	Ki67+	 4097 11879
3026	0	0	Ki67+	 4105 12319
3027	0	0	Ki67+	 4108 12251
3028	0	0	Ki67+	 4111 11589
3029	0	0	Ki67+	 4115 12364
3030	0	0	Ki67+	 4118 12285
3031	0	0	Ki67+	 4139 11917
3032	0	0	Ki67+	 4147 12043
3033	0	0	Ki67+	 4158 11790
3034	0	0	Ki67+	 4167 12042
3035	0	0	Ki67+	 4183 12321
3036	0	0	Ki67+	 4184 12067
3037	0	0	Ki67+	 4198 12088
3038	0	0	Ki67+	 4201 12024
3039	0	0	Ki67+	 4207 12364
3040	0	0	Ki67+	 4209 11837
3041	0	0	Ki67+	 4210 11866
3042	0	0	Ki67+	 4210 12351
3043	0	0	Ki67+	 4231 11691
3044	0	0	Ki67+	 4233 11612
3045	0	0	Ki67+	 4241 11909
3046	0	0	Ki67+	 4246 11668
3047	0	0	Ki67+	 4247 12340
3048	0	0	Ki67+	 4251 11807
3049	0	0	Ki67+	 4251 11869
3050	0	0	Ki67+	 4258 11746
3051	0	0	Ki67+	 4265 12042
3052	0	0	Ki67+	 4270 12159
3053	0	0	Ki67+	 4277 11981
3054	0	0	Ki67+	 4282 12175
3055	0	0	Ki67+	 4286 11842
3056	0	0	Ki67+	 4286 12082
3057	0	0	Ki67+	 4290 12059
3058	0	0	Ki67+	 4295 12308
3059	0	0	Ki67+	 4296 11755
3060	0	0	Ki67+	 4299 12094
3061	0	0	Ki67+	 4304 12297
3062	0	0	Ki67+	 4309 12320
3063	0	0	Ki67+	 4311 11650
3064	0	0	Ki67+	 4311 12172
3065	0	0	Ki67+	 4315 11783
3066	0	0	Ki67+	 4315 12098
3067	0	0	Ki67+	 4320 12197
3068	0	0	Ki67+	 4330 12028
3069	0	0	Ki67+	 4335 12295
3070	0	0	Ki67+	 4336 12172
3071	0	0	Ki67+	 4340 11640
3072	0	0	Ki67+	 4343 12043
3073	0	0	Ki67+	 4346 12286
3074	0	0	Ki67+	 4350 11757
3075	0	0	Ki67+	 4358 12174
3076	0	0	Ki67+	 4359 12299
3077	0	0	Ki67+	 4360 12142
3078	0	0	Ki67+	 4361 12065
3079	0	0	Ki67+	 4365 12015
3080	0	0	Ki67+	 4374 12037
3081	0	0	Ki67+	 4387 11782
3082	0	0	Ki67+	 4394 11817
3083	0	0	Ki67+	 4395 12217
3084	0	0	Ki67+	 4402 12136
3085	0	0	Ki67+	 4406 12027
3086	0	0	Ki67+	 4414 11960
3087	0	0	Ki67+	 4416 12052
3088	0	0	Ki67+	 4416 12138
3089	0	0	Ki67+	 4418 11782
3090	0	0	Ki67+	 4426 12227
3091	0	0	Ki67+	 4426 12351
3092	0	0	Ki67+	 4431 12323
3093	0	0	Ki67+	 4433 11785
3094	0	0	Ki67+	 4438 11842
3095	0	0	Ki67+	 4447 11981
3096	0	0	Ki67+	 4451 11868
3097	0	0	Ki67+	 4461 11996
3098	0	0	Ki67+	 4462 11835
3099	0	0	Ki67+	 4463 11847
3100	0	0	Ki67+	 4463 12062
3101	0	0	Ki67+	 4475 11768
3102	0	0	Ki67+	 4481 11908
3103	0	0	Ki67+	 4483 12297
3104	0	0	Ki67+	 4486 12011
3105	0	0	Ki67+	 4486 12059
3106	0	0	Ki67+	 4492 12027
3107	0	0	Ki67+	 4495 12212
3108	0	0	Ki67+	 4501 11972
3109	0	0	Ki67+	 4503 12017
3110	0	0	Ki67+	 4508 11986
3111	0	0	Ki67+	 4508 12212
3112	0	0	Ki67+	 4508 12252
3113	0	0	Ki67+	 4516 12299
3114	0	0	Ki67+	 4523 12381
3115	0	0	Ki67+	 4524 11973
3116	0	0	Ki67+	 4525 12255
3117	0	0	Ki67+	 4529 12099
3118	0	0	Ki67+	 4534 11918
3119	0	0	Ki67+	 4536 12218
3120	0	0	Ki67+	 4537 12380
3121	0	0	Ki67+	 4547 12256
3122	0	0	Ki67+	 4547 12282
3123	0	0	Ki67+	 4557 11792
3124	0	0	Ki67+	 4561 11926
3125	0	0	Ki67+	 4562 11756
3126	0	0	Ki67+	 4562 12174
3127	0	0	Ki67+	 4564 11884
3128	0	0	Ki67+	 4570 12354
3129	0	0	Ki67+	 4579 11857
3130	0	0	Ki67+	 4582 11799
3131	0	0	Ki67+	 4582 12307
3132	0	0	Ki67+	 3793 12777
3133	0	0	Ki67+	 3794 12451
3134	0	0	Ki67+	 3794 12923
3135	0	0	Ki67+	 3797 12630
3136	0	0	Ki67+	 3799 13007
3137	0	0	Ki67+	 3801 13046
3138	0	0	Ki67+	 3802 13099
3139	0	0	Ki67+	 3810 12629
3140	0	0	Ki67+	 3812 12527
3141	0	0	Ki67+	 3814 12606
3142	0	0	Ki67+	 3819 13096
3143	0	0	Ki67+	 3821 12815
3144	0	0	Ki67+	 3826 12856
3145	0	0	Ki67+	 3827 12532
3146	0	0	Ki67+	 3833 12826
3147	0	0	Ki67+	 3833 12941
3148	0	0	Ki67+	 3839 12864
3149	0	0	Ki67+	 3840 12628
3150	0	0	Ki67+	 3846 13132
3151	0	0	Ki67+	 3848 13095
3152	0	0	Ki67+	 3853 12878
3153	0	0	Ki67+	 3857 12808
3154	0	0	Ki67+	 3860 12599
3155	0	0	Ki67+	 3863 12662
3156	0	0	Ki67+	 3863 13031
3157	0	0	Ki67+	 3869 12707
3158	0	0	Ki67+	 3874 13094
3159	0	0	Ki67+	 3875 13138
3160	0	0	Ki67+	 3877 13064
3161	0	0	Ki67+	 3878 13047
3162	0	0	Ki67+	 3884 12880
3163	0	0	Ki67+	 3888 12629
3164	0	0	Ki67+	 3891 12827
3165	0	0	Ki67+	 3892 12572
3166	0	0	Ki67+	 3899 12437
3167	0	0	Ki67+	 3899 12707
3168	0	0	Ki67+	 3899 12850
3169	0	0	Ki67+	 3899 13085
3170	0	0	Ki67+	 3905 12562
3171	0	0	Ki67+	 3906 12742
3172	0	0	Ki67+	 3910 12927
3173	0	0	Ki67+	 3911 12519
3174	0	0	Ki67+	 3915 12899
3175	0	0	Ki67+	 3922 13105
3176	0	0	Ki67+	 3923 12911
3177	0	0	Ki67+	 3926 12535
3178	0	0	Ki67+	 3928 12862
3179	0	0	Ki67+	 3931 12507
3180	0	0	Ki67+	 3937 12520
3181	0	0	Ki67+	 3956 12471
3182	0	0	Ki67+	 3967 12448
3183	0	0	Ki67+	 3973 12945
3184	0	0	Ki67+	 3981 12531
3185	0	0	Ki67+	 3991 12570
3186	0	0	Ki67+	 3996 12759
3187	0	0	Ki67+	 3999 12518
3188	0	0	Ki67+	 4003 12846
3189	0	0	Ki67+	 4007 12674
3190	0	0	Ki67+	 4013 12926
3191	0	0	Ki67+	 4020 12787
3192	0	0	Ki67+	 4021 12888
3193	0	0	Ki67+	 4023 12541
3194	0	0	Ki67+	 4026 12521
3195	0	0	Ki67+	 4026 12559
3196	0	0	Ki67+	 4030 12965
3197	0	0	Ki67+	 4034 13033
3198	0	0	Ki67+	 4036 12719
3199	0	0	Ki67+	 4046 12543
3200	0	0	Ki67+	 4046 12772
3201	0	0	Ki67+	 4046 12832
3202	0	0	Ki67+	 4047 13010
3203	0	0	Ki67+	 4055 13069
3204	0	0	Ki67+	 4056 12903
3205	0	0	Ki67+	 4058 12653
3206	0	0	Ki67+	 4058 12953
3207	0	0	Ki67+	 4059 12675
3208	0	0	Ki67+	 4066 12513
3209	0	0	Ki67+	 4069 12551
3210	0	0	Ki67+	 4069 13016
3211	0	0	Ki67+	 4077 12458
3212	0	0	Ki67+	 4077 13078
3213	0	0	Ki67+	 4079 12641
3214	0	0	Ki67+	 4082 12977
3215	0	0	Ki67+	 4089 12935
3216	0	0	Ki67+	 4093 12948
3217	0	0	Ki67+	 4105 13007
3218	0	0	Ki67+	 4110 12965
3219	0	0	Ki67+	 4114 12541
3220	0	0	Ki67+	 4116 12417
3221	0	0	Ki67+	 4119 13037
3222	0	0	Ki67+	 4127 13174
3223	0	0	Ki67+	 4134 13080
3224	0	0	Ki67+	 4134 13135
3225	0	0	Ki67+	 4135 12557
3226	0	0	Ki67+	 4136 12534
3227	0	0	Ki67+	 4142 13052
3228	0	0	Ki67+	 4143 13161
3229	0	0	Ki67+	 4150 12773
3230	0	0	Ki67+	 4151 12760
3231	0	0	Ki67+	 4151 13030
3232	0	0	Ki67+	 4151 13119
3233	0	0	Ki67+	 4162 12644
3234	0	0	Ki67+	 4168 12762
3235	0	0	Ki67+	 4169 13060
3236	0	0	Ki67+	 4170 12879
3237	0	0	Ki67+	 4172 12614
3238	0	0	Ki67+	 4175 12479
3239	0	0	Ki67+	 4194 12934
3240	0	0	Ki67+	 4198 12503
3241	0	0	Ki67+	 4198 13175
3242	0	0	Ki67+	 4199 12536
3243	0	0	Ki67+	 4199 12728
3244	0	0	Ki67+	 4201 12464
3245	0	0	Ki67+	 4203 12876
3246	0	0	Ki67+	 4209 12761
3247	0	0	Ki67+	 4211 12900
3248	0	0	Ki67+	 4216 12401
3249	0	0	Ki67+	 4223 12494
3250	0	0	Ki67+	 4224 12655
3251	0	0	Ki67+	 4224 12672
3252	0	0	Ki67+	 4226 12691
3253	0	0	Ki67+	 4232 12803
3254	0	0	Ki67+	 4234 12542
3255	0	0	Ki67+	 4240 12557
3256	0	0	Ki67+	 4242 12396
3257	0	0	Ki67+	 4242 12975
3258	0	0	Ki67+	 4244 12700
3259	0	0	Ki67+	 4244 12719
3260	0	0	Ki67+	 4245 12516
3261	0	0	Ki67+	 4247 12758
3262	0	0	Ki67+	 4249 13144
3263	0	0	Ki67+	 4250 12407
3264	0	0	Ki67+	 4250 13120
3265	0	0	Ki67+	 4252 12652
3266	0	0	Ki67+	 4261 13082
3267	0	0	Ki67+	 4262 12624
3268	0	0	Ki67+	 4263 13140
3269	0	0	Ki67+	 4264 12394
3270	0	0	Ki67+	 4272 12718
3271	0	0	Ki67+	 4274 13172
3272	0	0	Ki67+	 4275 12598
3273	0	0	Ki67+	 4276 13089
3274	0	0	Ki67+	 4282 12898
3275	0	0	Ki67+	 4292 12918
3276	0	0	Ki67+	 4296 12688
3277	0	0	Ki67+	 4296 13058
3278	0	0	Ki67+	 4299 12461
3279	0	0	Ki67+	 4299 12532
3280	0	0	Ki67+	 4299 12756
3281	0	0	Ki67+	 4304 12443
3282	0	0	Ki67+	 4306 13159
3283	0	0	Ki67+	 4309 12990
3284	0	0	Ki67+	 4310 13178
3285	0	0	Ki67+	 4311 13139
3286	0	0	Ki67+	 4316 12475
3287	0	0	Ki67+	 4318 12414
3288	0	0	Ki67+	 4324 12659
3289	0	0	Ki67+	 4325 12617
3290	0	0	Ki67+	 4326 12571
3291	0	0	Ki67+	 4326 12955
3292	0	0	Ki67+	 4335 13137
3293	0	0	Ki67+	 4336 12621
3294	0	0	Ki67+	 4337 12437
3295	0	0	Ki67+	 4350 12933
3296	0	0	Ki67+	 4352 12663
3297	0	0	Ki67+	 4355 12714
3298	0	0	Ki67+	 4362 12394
3299	0	0	Ki67+	 4364 12469
3300	0	0	Ki67+	 4370 12415
3301	0	0	Ki67+	 4373 12455
3302	0	0	Ki67+	 4383 13127
3303	0	0	Ki67+	 4389 12425
3304	0	0	Ki67+	 4390 12724
3305	0	0	Ki67+	 4392 12395
3306	0	0	Ki67+	 4392 12994
3307	0	0	Ki67+	 4393 12812
3308	0	0	Ki67+	 4400 12913
3309	0	0	Ki67+	 4403 12836
3310	0	0	Ki67+	 4413 12652
3311	0	0	Ki67+	 4417 12801
3312	0	0	Ki67+	 4418 12726
3313	0	0	Ki67+	 4423 12756
3314	0	0	Ki67+	 4424 12501
3315	0	0	Ki67+	 4425 12699
3316	0	0	Ki67+	 4427 12613
3317	0	0	Ki67+	 4427 12849
3318	0	0	Ki67+	 4430 12793
3319	0	0	Ki67+	 4431 12925
3320	0	0	Ki67+	 4434 12679
3321	0	0	Ki67+	 4448 12484
3322	0	0	Ki67+	 4448 12810
3323	0	0	Ki67+	 4459 12602
3324	0	0	Ki67+	 4460 12811
3325	0	0	Ki67+	 4461 12851
3326	0	0	Ki67+	 4481 13161
3327	0	0	Ki67+	 4483 12711
3328	0	0	Ki67+	 4491 12687
3329	0	0	Ki67+	 4492 13080
3330	0	0	Ki67+	 4498 12738
3331	0	0	Ki67+	 4500 12576
3332	0	0	Ki67+	 4500 12811
3333	0	0	Ki67+	 4509 12392
3334	0	0	Ki67+	 4509 13096
3335	0	0	Ki67+	 4521 12708
3336	0	0	Ki67+	 4521 12920
3337	0	0	Ki67+	 4521 13153
3338	0	0	Ki67+	 4523 12688
3339	0	0	Ki67+	 4525 12392
3340	0	0	Ki67+	 4525 12627
3341	0	0	Ki67+	 4525 12793
3342	0	0	Ki67+	 4536 12494
3343	0	0	Ki67+	 4537 12750
3344	0	0	Ki67+	 4537 12777
3345	0	0	Ki67+	 4540 12478
3346	0	0	Ki67+	 4540 12688
3347	0	0	Ki67+	 4541 12840
3348	0	0	Ki67+	 4542 12525
3349	0	0	Ki67+	 4545 12444
3350	0	0	Ki67+	 4549 12714
3351	0	0	Ki67+	 4550 12929
3352	0	0	Ki67+	 4554 12790
3353	0	0	Ki67+	 4555 12393
3354	0	0	Ki67+	 4556 12691
3355	0	0	Ki67+	 4557 12543
3356	0	0	Ki67+	 4557 12942
3357	0	0	Ki67+	 4563 12481
3358	0	0	Ki67+	 4564 12736
3359	0	0	Ki67+	 4565 12768
3360	0	0	Ki67+	 4568 12520
3361	0	0	Ki67+	 4569 12388
3362	0	0	Ki67+	 4574 12844
3363	0	0	Ki67+	 4575 12424
3364	0	0	Ki67+	 4575 12535
3365	0	0	Ki67+	 4575 13166
3366	0	0	Ki67+	 4579 12470
3367	0	0	Ki67+	 4583 12808
3368	0	0	Ki67+	 4585 12424
3369	0	0	Ki67+	 4589 12926
3370	0	0	Ki67+	 4591 12962
3371	0	0	Ki67+	 3793 13368
3372	0	0	Ki67+	 3795 13336
3373	0	0	Ki67+	 3800 13389
3374	0	0	Ki67+	 3800 13807
3375	0	0	Ki67+	 3805 13518
3376	0	0	Ki67+	 3806 13401
3377	0	0	Ki67+	 3808 13845
3378	0	0	Ki67+	 3809 13330
3379	0	0	Ki67+	 3823 13373
3380	0	0	Ki67+	 3826 13338
3381	0	0	Ki67+	 3828 13732
3382	0	0	Ki67+	 3829 13407
3383	0	0	Ki67+	 3829 13800
3384	0	0	Ki67+	 3834 13846
3385	0	0	Ki67+	 3838 13660
3386	0	0	Ki67+	 3840 13539
3387	0	0	Ki67+	 3840 13552
3388	0	0	Ki67+	 3844 13371
3389	0	0	Ki67+	 3851 13455
3390	0	0	Ki67+	 3851 13827
3391	0	0	Ki67+	 3854 13652
3392	0	0	Ki67+	 3854 13699
3393	0	0	Ki67+	 3856 13218
3394	0	0	Ki67+	 3860 13867
3395	0	0	Ki67+	 3864 13232
3396	0	0	Ki67+	 3867 13574
3397	0	0	Ki67+	 3868 13742
3398	0	0	Ki67+	 3875 13521
3399	0	0	Ki67+	 3889 13598
3400	0	0	Ki67+	 3892 13505
3401	0	0	Ki67+	 3892 13759
3402	0	0	Ki67+	 3895 13732
3403	0	0	Ki67+	 3899 13375
3404	0	0	Ki67+	 3905 13338
3405	0	0	Ki67+	 3909 13488
3406	0	0	Ki67+	 3910 13268
3407	0	0	Ki67+	 3915 13379
3408	0	0	Ki67+	 3922 13390
3409	0	0	Ki67+	 3925 13620
3410	0	0	Ki67+	 3928 13364
3411	0	0	Ki67+	 3928 13528
3412	0	0	Ki67+	 3930 13275
3413	0	0	Ki67+	 3931 13477
3414	0	0	Ki67+	 3935 13752
3415	0	0	Ki67+	 3938 13767
3416	0	0	Ki67+	 3941 13329
3417	0	0	Ki67+	 3942 13791
3418	0	0	Ki67+	 3943 13513
3419	0	0	Ki67+	 3946 13390
3420	0	0	Ki67+	 3952 13608
3421	0	0	Ki67+	 3953 13861
3422	0	0	Ki67+	 3956 13357
3423	0	0	Ki67+	 3956 13655
3424	0	0	Ki67+	 3957 13310
3425	0	0	Ki67+	 3957 13793
3426	0	0	Ki67+	 3959 13505
3427	0	0	Ki67+	 3961 13742
3428	0	0	Ki67+	 3965 13754
3429	0	0	Ki67+	 3966 13876
3430	0	0	Ki67+	 3968 13769
3431	0	0	Ki67+	 3984 13301
3432	0	0	Ki67+	 3985 13353
3433	0	0	Ki67+	 3985 13657
3434	0	0	Ki67+	 3991 13574
3435	0	0	Ki67+	 3993 13613
3436	0	0	Ki67+	 3996 13701
3437	0	0	Ki67+	 4003 13634
3438	0	0	Ki67+	 4008 13733
3439	0	0	Ki67+	 4014 13415
3440	0	0	Ki67+	 4015 13305
3441	0	0	Ki67+	 4018 13390
3442	0	0	Ki67+	 4019 13503
3443	0	0	Ki67+	 4020 13349
3444	0	0	Ki67+	 4023 13550
3445	0	0	Ki67+	 4027 13732
3446	0	0	Ki67+	 4035 13322
3447	0	0	Ki67+	 4041 13267
3448	0	0	Ki67+	 4043 13753
3449	0	0	Ki67+	 4044 13392
3450	0	0	Ki67+	 4049 13973
3451	0	0	Ki67+	 4053 13497
3452	0	0	Ki67+	 4055 13545
3453	0	0	Ki67+	 4055 13916
3454	0	0	Ki67+	 4056 13730
3455	0	0	Ki67+	 4057 13298
3456	0	0	Ki67+	 4058 13471
3457	0	0	Ki67+	 4063 13355
3458	0	0	Ki67+	 4066 13338
3459	0	0	Ki67+	 4066 13814
3460	0	0	Ki67+	 4067 13450
3461	0	0	Ki67+	 4068 13368
3462	0	0	Ki67+	 4068 13742
3463	0	0	Ki67+	 4071 13223
3464	0	0	Ki67+	 4075 13672
3465	0	0	Ki67+	 4078 13298
3466	0	0	Ki67+	 4078 13408
3467	0	0	Ki67+	 4079 13505
3468	0	0	Ki67+	 4081 13352
3469	0	0	Ki67+	 4084 13825
3470	0	0	Ki67+	 4085 13646
3471	0	0	Ki67+	 4086 13703
3472	0	0	Ki67+	 4088 13393
3473	0	0	Ki67+	 4088 13608
3474	0	0	Ki67+	 4091 13673
3475	0	0	Ki67+	 4104 13256
3476	0	0	Ki67+	 4108 13300
3477	0	0	Ki67+	 4113 13685
3478	0	0	Ki67+	 4115 13535
3479	0	0	Ki67+	 4119 13253
3480	0	0	Ki67+	 4123 13332
3481	0	0	Ki67+	 4123 13348
3482	0	0	Ki67+	 4125 13517
3483	0	0	Ki67+	 4125 13581
3484	0	0	Ki67+	 4128 13362
3485	0	0	Ki67+	 4136 13610
3486	0	0	Ki67+	 4136 13851
3487	0	0	Ki67+	 4143 13200
3488	0	0	Ki67+	 4154 13496
3489	0	0	Ki67+	 4154 13843
3490	0	0	Ki67+	 4161 13651
3491	0	0	Ki67+	 4165 13974
3492	0	0	Ki67+	 4167 13525
3493	0	0	Ki67+	 4168 13466
3494	0	0	Ki67+	 4168 13557
3495	0	0	Ki67+	 4171 13455
3496	0	0	Ki67+	 4174 13506
3497	0	0	Ki67+	 4174 13587
3498	0	0	Ki67+	 4176 13495
3499	0	0	Ki67+	 4178 13195
3500	0	0	Ki67+	 4181 13332
3501	0	0	Ki67+	 4183 13269
3502	0	0	Ki67+	 4183 13601
3503	0	0	Ki67+	 4185 13858
3504	0	0	Ki67+	 4188 13526
3505	0	0	Ki67+	 4192 13377
3506	0	0	Ki67+	 4195 13551
3507	0	0	Ki67+	 4203 13276
3508	0	0	Ki67+	 4210 13361
3509	0	0	Ki67+	 4211 13343
3510	0	0	Ki67+	 4212 13950
3511	0	0	Ki67+	 4215 13840
3512	0	0	Ki67+	 4230 13824
3513	0	0	Ki67+	 4230 13906
3514	0	0	Ki67+	 4233 13250
3515	0	0	Ki67+	 4233 13284
3516	0	0	Ki67+	 4233 13673
3517	0	0	Ki67+	 4236 13230
3518	0	0	Ki67+	 4236 13941
3519	0	0	Ki67+	 4238 13328
3520	0	0	Ki67+	 4250 13475
3521	0	0	Ki67+	 4255 13323
3522	0	0	Ki67+	 4259 13599
3523	0	0	Ki67+	 4259 13811
3524	0	0	Ki67+	 4262 13443
3525	0	0	Ki67+	 4266 13787
3526	0	0	Ki67+	 4269 13473
3527	0	0	Ki67+	 4273 13529
3528	0	0	Ki67+	 4273 13593
3529	0	0	Ki67+	 4288 13355
3530	0	0	Ki67+	 4288 13471
3531	0	0	Ki67+	 4289 13338
3532	0	0	Ki67+	 4291 13269
3533	0	0	Ki67+	 4292 13769
3534	0	0	Ki67+	 4293 13614
3535	0	0	Ki67+	 4294 13500
3536	0	0	Ki67+	 4295 13641
3537	0	0	Ki67+	 4296 13203
3538	0	0	Ki67+	 4299 13224
3539	0	0	Ki67+	 4299 13902
3540	0	0	Ki67+	 4300 13584
3541	0	0	Ki67+	 4305 13444
3542	0	0	Ki67+	 4307 13460
3543	0	0	Ki67+	 4308 13709
3544	0	0	Ki67+	 4310 13614
3545	0	0	Ki67+	 4312 13879
3546	0	0	Ki67+	 4316 13765
3547	0	0	Ki67+	 4319 13654
3548	0	0	Ki67+	 4320 13574
3549	0	0	Ki67+	 4324 13481
3550	0	0	Ki67+	 4332 13405
3551	0	0	Ki67+	 4337 13855
3552	0	0	Ki67+	 4338 13361
3553	0	0	Ki67+	 4338 13740
3554	0	0	Ki67+	 4346 13574
3555	0	0	Ki67+	 4347 13226
3556	0	0	Ki67+	 4352 13335
3557	0	0	Ki67+	 4356 13405
3558	0	0	Ki67+	 4358 13381
3559	0	0	Ki67+	 4365 13628
3560	0	0	Ki67+	 4383 13367
3561	0	0	Ki67+	 4383 13482
3562	0	0	Ki67+	 4387 13228
3563	0	0	Ki67+	 4391 13606
3564	0	0	Ki67+	 4392 13272
3565	0	0	Ki67+	 4392 13383
3566	0	0	Ki67+	 4392 13568
3567	0	0	Ki67+	 4393 13401
3568	0	0	Ki67+	 4396 13420
3569	0	0	Ki67+	 4399 13206
3570	0	0	Ki67+	 4399 13510
3571	0	0	Ki67+	 4406 13462
3572	0	0	Ki67+	 4406 13969
3573	0	0	Ki67+	 4414 13636
3574	0	0	Ki67+	 4416 13725
3575	0	0	Ki67+	 4422 13294
3576	0	0	Ki67+	 4429 13501
3577	0	0	Ki67+	 4431 13251
3578	0	0	Ki67+	 4431 13275
3579	0	0	Ki67+	 4433 13710
3580	0	0	Ki67+	 4434 13518
3581	0	0	Ki67+	 4436 13409
3582	0	0	Ki67+	 4437 13720
3583	0	0	Ki67+	 4437 13809
3584	0	0	Ki67+	 4442 13314
3585	0	0	Ki67+	 4454 13287
3586	0	0	Ki67+	 4461 13887
3587	0	0	Ki67+	 4465 13411
3588	0	0	Ki67+	 4474 13472
3589	0	0	Ki67+	 4474 13511
3590	0	0	Ki67+	 4474 13776
3591	0	0	Ki67+	 4479 13213
3592	0	0	Ki67+	 4488 13438
3593	0	0	Ki67+	 4490 13753
3594	0	0	Ki67+	 4497 13491
3595	0	0	Ki67+	 4502 13265
3596	0	0	Ki67+	 4502 13308
3597	0	0	Ki67+	 4502 13339
3598	0	0	Ki67+	 4503 13460
3599	0	0	Ki67+	 4506 13749
3600	0	0	Ki67+	 4508 13980
3601	0	0	Ki67+	 4519 13947
3602	0	0	Ki67+	 4521 13466
3603	0	0	Ki67+	 4524 13285
3604	0	0	Ki67+	 4533 13892
3605	0	0	Ki67+	 4534 13650
3606	0	0	Ki67+	 4543 13740
3607	0	0	Ki67+	 4554 13337
3608	0	0	Ki67+	 4557 13359
3609	0	0	Ki67+	 4558 13321
3610	0	0	Ki67+	 4565 13697
3611	0	0	Ki67+	 4571 13728
3612	0	0	Ki67+	 4584 13710
3613	0	0	Ki67+	 4585 13525
3614	0	0	Ki67+	 4586 13250
3615	0	0	Ki67+	 3853 14493
3616	0	0	Ki67+	 3873 14658
3617	0	0	Ki67+	 3880 14158
3618	0	0	Ki67+	 3911 14288
3619	0	0	Ki67+	 3917 14678
3620	0	0	Ki67+	 3958 14362
3621	0	0	Ki67+	 3969 14762
3622	0	0	Ki67+	 3986 14445
3623	0	0	Ki67+	 4008 14691
3624	0	0	Ki67+	 4015 14677
3625	0	0	Ki67+	 4056 14317
3626	0	0	Ki67+	 4066 14048
3627	0	0	Ki67+	 4098 14083
3628	0	0	Ki67+	 4103 14417
3629	0	0	Ki67+	 4106 14749
3630	0	0	Ki67+	 4117 14007
3631	0	0	Ki67+	 4139 14369
3632	0	0	Ki67+	 4144 14134
3633	0	0	Ki67+	 4149 14006
3634	0	0	Ki67+	 4155 14039
3635	0	0	Ki67+	 4166 14442
3636	0	0	Ki67+	 4168 14542
3637	0	0	Ki67+	 4171 14512
3638	0	0	Ki67+	 4180 13998
3639	0	0	Ki67+	 4190 14468
3640	0	0	Ki67+	 4191 14708
3641	0	0	Ki67+	 4192 14157
3642	0	0	Ki67+	 4196 14612
3643	0	0	Ki67+	 4197 13999
3644	0	0	Ki67+	 4201 14296
3645	0	0	Ki67+	 4203 14047
3646	0	0	Ki67+	 4203 14254
3647	0	0	Ki67+	 4204 14678
3648	0	0	Ki67+	 4207 14461
3649	0	0	Ki67+	 4208 14629
3650	0	0	Ki67+	 4210 14233
3651	0	0	Ki67+	 4210 14594
3652	0	0	Ki67+	 4211 14500
3653	0	0	Ki67+	 4213 14616
3654	0	0	Ki67+	 4217 14222
3655	0	0	Ki67+	 4225 14231
3656	0	0	Ki67+	 4226 14321
3657	0	0	Ki67+	 4231 14274
3658	0	0	Ki67+	 4242 14328
3659	0	0	Ki67+	 4247 14658
3660	0	0	Ki67+	 4251 14399
3661	0	0	Ki67+	 4257 14439
3662	0	0	Ki67+	 4259 14707
3663	0	0	Ki67+	 4266 14529
3664	0	0	Ki67+	 4266 14643
3665	0	0	Ki67+	 4267 14393
3666	0	0	Ki67+	 4275 14651
3667	0	0	Ki67+	 4277 14182
3668	0	0	Ki67+	 4277 14498
3669	0	0	Ki67+	 4277 14672
3670	0	0	Ki67+	 4278 14481
3671	0	0	Ki67+	 4281 14409
3672	0	0	Ki67+	 4290 14564
3673	0	0	Ki67+	 4292 14643
3674	0	0	Ki67+	 4293 14395
3675	0	0	Ki67+	 4295 14370
3676	0	0	Ki67+	 4296 14527
3677	0	0	Ki67+	 4297 14207
3678	0	0	Ki67+	 4304 14273
3679	0	0	Ki67+	 4307 14686
3680	0	0	Ki67+	 4311 14430
3681	0	0	Ki67+	 4314 14181
3682	0	0	Ki67+	 4314 14419
3683	0	0	Ki67+	 4315 14255
3684	0	0	Ki67+	 4316 14471
3685	0	0	Ki67+	 4318 14315
3686	0	0	Ki67+	 4322 14015
3687	0	0	Ki67+	 4325 14149
3688	0	0	Ki67+	 4325 14195
3689	0	0	Ki67+	 4326 14505
3690	0	0	Ki67+	 4328 14666
3691	0	0	Ki67+	 4333 14708
3692	0	0	Ki67+	 4336 14214
3693	0	0	Ki67+	 4339 14734
3694	0	0	Ki67+	 4341 14397
3695	0	0	Ki67+	 4344 14620
3696	0	0	Ki67+	 4344 14780
3697	0	0	Ki67+	 4347 14175
3698	0	0	Ki67+	 4348 14269
3699	0	0	Ki67+	 4349 14765
3700	0	0	Ki67+	 4350 14373
3701	0	0	Ki67+	 4353 14334
3702	0	0	Ki67+	 4353 14690
3703	0	0	Ki67+	 4357 14102
3704	0	0	Ki67+	 4357 14652
3705	0	0	Ki67+	 4360 14311
3706	0	0	Ki67+	 4364 14679
3707	0	0	Ki67+	 4365 14236
3708	0	0	Ki67+	 4366 14432
3709	0	0	Ki67+	 4367 14402
3710	0	0	Ki67+	 4367 14530
3711	0	0	Ki67+	 4369 14210
3712	0	0	Ki67+	 4369 14587
3713	0	0	Ki67+	 4370 14112
3714	0	0	Ki67+	 4371 14743
3715	0	0	Ki67+	 4372 14282
3716	0	0	Ki67+	 4372 14445
3717	0	0	Ki67+	 4375 14550
3718	0	0	Ki67+	 4378 14219
3719	0	0	Ki67+	 4378 14639
3720	0	0	Ki67+	 4384 14085
3721	0	0	Ki67+	 4384 14125
3722	0	0	Ki67+	 4385 14513
3723	0	0	Ki67+	 4387 14314
3724	0	0	Ki67+	 4388 14200
3725	0	0	Ki67+	 4390 14741
3726	0	0	Ki67+	 4391 14562
3727	0	0	Ki67+	 4392 14066
3728	0	0	Ki67+	 4392 14159
3729	0	0	Ki67+	 4395 14595
3730	0	0	Ki67+	 4395 14765
3731	0	0	Ki67+	 4396 14336
3732	0	0	Ki67+	 4398 14230
3733	0	0	Ki67+	 4399 14117
3734	0	0	Ki67+	 4400 14262
3735	0	0	Ki67+	 4400 14454
3736	0	0	Ki67+	 4400 14537
3737	0	0	Ki67+	 4404 14311
3738	0	0	Ki67+	 4405 14045
3739	0	0	Ki67+	 4407 14174
3740	0	0	Ki67+	 4412 14093
3741	0	0	Ki67+	 4413 14390
3742	0	0	Ki67+	 4413 14534
3743	0	0	Ki67+	 4418 14747
3744	0	0	Ki67+	 4419 14445
3745	0	0	Ki67+	 4420 14046
3746	0	0	Ki67+	 4420 14732
3747	0	0	Ki67+	 4425 14494
3748	0	0	Ki67+	 4426 14252
3749	0	0	Ki67+	 4426 14398
3750	0	0	Ki67+	 4427 14566
3751	0	0	Ki67+	 4427 14625
3752	0	0	Ki67+	 4432 14598
3753	0	0	Ki67+	 4436 14657
3754	0	0	Ki67+	 4439 14371
3755	0	0	Ki67+	 4440 14055
3756	0	0	Ki67+	 4440 14414
3757	0	0	Ki67+	 4441 14169
3758	0	0	Ki67+	 4443 14517
3759	0	0	Ki67+	 4446 14020
3760	0	0	Ki67+	 4446 14278
3761	0	0	Ki67+	 4447 14756
3762	0	0	Ki67+	 4449 14388
3763	0	0	Ki67+	 4457 14075
3764	0	0	Ki67+	 4459 14003
3765	0	0	Ki67+	 4462 14329
3766	0	0	Ki67+	 4463 14119
3767	0	0	Ki67+	 4467 14415
3768	0	0	Ki67+	 4473 14642
3769	0	0	Ki67+	 4474 14044
3770	0	0	Ki67+	 4476 14370
3771	0	0	Ki67+	 4477 14216
3772	0	0	Ki67+	 4478 14456
3773	0	0	Ki67+	 4478 14654
3774	0	0	Ki67+	 4484 14594
3775	0	0	Ki67+	 4485 14717
3776	0	0	Ki67+	 4488 14753
3777	0	0	Ki67+	 4489 14440
3778	0	0	Ki67+	 4490 14361
3779	0	0	Ki67+	 4494 14269
3780	0	0	Ki67+	 4495 13990
3781	0	0	Ki67+	 4495 14486
3782	0	0	Ki67+	 4498 14402
3783	0	0	Ki67+	 4498 14619
3784	0	0	Ki67+	 4505 14127
3785	0	0	Ki67+	 4511 14461
3786	0	0	Ki67+	 4518 14595
3787	0	0	Ki67+	 4519 14430
3788	0	0	Ki67+	 4526 14782
3789	0	0	Ki67+	 4527 14354
3790	0	0	Ki67+	 4527 14449
3791	0	0	Ki67+	 4528 14664
3792	0	0	Ki67+	 4530 14143
3793	0	0	Ki67+	 4533 14045
3794	0	0	Ki67+	 4538 14233
3795	0	0	Ki67+	 4538 14554
3796	0	0	Ki67+	 4540 14472
3797	0	0	Ki67+	 4540 14494
3798	0	0	Ki67+	 4542 14671
3799	0	0	Ki67+	 4543 14368
3800	0	0	Ki67+	 4546 14408
3801	0	0	Ki67+	 4546 14691
3802	0	0	Ki67+	 4550 14180
3803	0	0	Ki67+	 4554 14383
3804	0	0	Ki67+	 4554 14575
3805	0	0	Ki67+	 4554 14612
3806	0	0	Ki67+	 4555 14724
3807	0	0	Ki67+	 4557 14502
3808	0	0	Ki67+	 4558 14264
3809	0	0	Ki67+	 4559 14137
3810	0	0	Ki67+	 4559 14751
3811	0	0	Ki67+	 4565 14298
3812	0	0	Ki67+	 4565 14371
3813	0	0	Ki67+	 4566 14201
3814	0	0	Ki67+	 4566 14709
3815	0	0	Ki67+	 4570 14076
3816	0	0	Ki67+	 4570 14407
3817	0	0	Ki67+	 4571 14099
3818	0	0	Ki67+	 4574 14141
3819	0	0	Ki67+	 4574 14719
3820	0	0	Ki67+	 4577 14432
3821	0	0	Ki67+	 4578 14648
3822	0	0	Ki67+	 4579 14760
3823	0	0	Ki67+	 4580 14105
3824	0	0	Ki67+	 4583 14612
3825	0	0	Ki67+	 4586 14018
3826	0	0	Ki67+	 4586 14277
3827	0	0	Ki67+	 4587 14504
3828	0	0	Ki67+	 4589 14319
3829	0	0	Ki67+	 3796 15336
3830	0	0	Ki67+	 3800 15573
3831	0	0	Ki67+	 3810 14865
3832	0	0	Ki67+	 3834 15154
3833	0	0	Ki67+	 3837 15457
3834	0	0	Ki67+	 3838 15474
3835	0	0	Ki67+	 3845 15197
3836	0	0	Ki67+	 3856 15494
3837	0	0	Ki67+	 3864 15434
3838	0	0	Ki67+	 3867 15458
3839	0	0	Ki67+	 3889 15566
3840	0	0	Ki67+	 3902 15547
3841	0	0	Ki67+	 3907 15282
3842	0	0	Ki67+	 3912 15418
3843	0	0	Ki67+	 3920 15252
3844	0	0	Ki67+	 3920 15559
3845	0	0	Ki67+	 3923 15410
3846	0	0	Ki67+	 3928 15380
3847	0	0	Ki67+	 3931 15526
3848	0	0	Ki67+	 3935 14944
3849	0	0	Ki67+	 3936 15476
3850	0	0	Ki67+	 3948 15571
3851	0	0	Ki67+	 3958 15541
3852	0	0	Ki67+	 3962 15344
3853	0	0	Ki67+	 3964 15468
3854	0	0	Ki67+	 3980 15413
3855	0	0	Ki67+	 3992 15439
3856	0	0	Ki67+	 3993 15347
3857	0	0	Ki67+	 3996 15396
3858	0	0	Ki67+	 3998 15313
3859	0	0	Ki67+	 4000 15414
3860	0	0	Ki67+	 4012 15375
3861	0	0	Ki67+	 4014 15443
3862	0	0	Ki67+	 4016 15111
3863	0	0	Ki67+	 4021 15166
3864	0	0	Ki67+	 4022 15224
3865	0	0	Ki67+	 4025 15309
3866	0	0	Ki67+	 4033 15451
3867	0	0	Ki67+	 4049 15278
3868	0	0	Ki67+	 4052 15216
3869	0	0	Ki67+	 4054 15127
3870	0	0	Ki67+	 4057 15190
3871	0	0	Ki67+	 4060 15459
3872	0	0	Ki67+	 4061 15437
3873	0	0	Ki67+	 4062 15155
3874	0	0	Ki67+	 4069 14980
3875	0	0	Ki67+	 4071 15366
3876	0	0	Ki67+	 4073 14947
3877	0	0	Ki67+	 4078 15385
3878	0	0	Ki67+	 4092 15574
3879	0	0	Ki67+	 4093 15351
3880	0	0	Ki67+	 4099 15180
3881	0	0	Ki67+	 4099 15582
3882	0	0	Ki67+	 4102 15408
3883	0	0	Ki67+	 4104 15541
3884	0	0	Ki67+	 4110 15377
3885	0	0	Ki67+	 4119 15454
3886	0	0	Ki67+	 4125 15516
3887	0	0	Ki67+	 4126 15566
3888	0	0	Ki67+	 4135 15539
3889	0	0	Ki67+	 4140 15572
3890	0	0	Ki67+	 4147 15537
3891	0	0	Ki67+	 4149 15484
3892	0	0	Ki67+	 4152 15552
3893	0	0	Ki67+	 4157 15456
3894	0	0	Ki67+	 4160 15509
3895	0	0	Ki67+	 4166 15003
3896	0	0	Ki67+	 4173 15464
3897	0	0	Ki67+	 4175 15048
3898	0	0	Ki67+	 4175 15440
3899	0	0	Ki67+	 4175 15525
3900	0	0	Ki67+	 4181 15322
3901	0	0	Ki67+	 4186 15415
3902	0	0	Ki67+	 4189 15389
3903	0	0	Ki67+	 4191 15501
3904	0	0	Ki67+	 4192 15571
3905	0	0	Ki67+	 4197 15553
3906	0	0	Ki67+	 4202 15357
3907	0	0	Ki67+	 4204 15418
3908	0	0	Ki67+	 4207 15583
3909	0	0	Ki67+	 4211 15469
3910	0	0	Ki67+	 4213 14971
3911	0	0	Ki67+	 4213 15030
3912	0	0	Ki67+	 4216 15372
3913	0	0	Ki67+	 4217 15400
3914	0	0	Ki67+	 4218 15439
3915	0	0	Ki67+	 4219 15325
3916	0	0	Ki67+	 4219 15525
3917	0	0	Ki67+	 4223 14951
3918	0	0	Ki67+	 4223 15421
3919	0	0	Ki67+	 4225 15231
3920	0	0	Ki67+	 4225 15258
3921	0	0	Ki67+	 4227 15285
3922	0	0	Ki67+	 4227 15493
3923	0	0	Ki67+	 4230 14926
3924	0	0	Ki67+	 4232 15360
3925	0	0	Ki67+	 4236 15025
3926	0	0	Ki67+	 4236 15191
3927	0	0	Ki67+	 4238 15176
3928	0	0	Ki67+	 4243 15146
3929	0	0	Ki67+	 4243 15567
3930	0	0	Ki67+	 4244 15254
3931	0	0	Ki67+	 4244 15302
3932	0	0	Ki67+	 4244 15531
3933	0	0	Ki67+	 4248 14875
3934	0	0	Ki67+	 4248 15517
3935	0	0	Ki67+	 4249 15228
3936	0	0	Ki67+	 4251 15121
3937	0	0	Ki67+	 4255 15200
3938	0	0	Ki67+	 4262 15273
3939	0	0	Ki67+	 4262 15374
3940	0	0	Ki67+	 4262 15491
3941	0	0	Ki67+	 4266 15183
3942	0	0	Ki67+	 4266 15333
3943	0	0	Ki67+	 4273 14983
3944	0	0	Ki67+	 4273 15297
3945	0	0	Ki67+	 4273 15453
3946	0	0	Ki67+	 4278 15548
3947	0	0	Ki67+	 4283 15441
3948	0	0	Ki67+	 4284 14872
3949	0	0	Ki67+	 4286 14850
3950	0	0	Ki67+	 4287 15221
3951	0	0	Ki67+	 4288 15427
3952	0	0	Ki67+	 4291 15262
3953	0	0	Ki67+	 4291 15295
3954	0	0	Ki67+	 4291 15502
3955	0	0	Ki67+	 4294 15315
3956	0	0	Ki67+	 4295 15187
3957	0	0	Ki67+	 4302 14889
3958	0	0	Ki67+	 4303 15473
3959	0	0	Ki67+	 4304 15279
3960	0	0	Ki67+	 4307 15251
3961	0	0	Ki67+	 4309 15013
3962	0	0	Ki67+	 4312 15373
3963	0	0	Ki67+	 4314 15133
3964	0	0	Ki67+	 4317 14913
3965	0	0	Ki67+	 4318 14874
3966	0	0	Ki67+	 4319 15099
3967	0	0	Ki67+	 4321 14947
3968	0	0	Ki67+	 4322 15535
3969	0	0	Ki67+	 4324 14893
3970	0	0	Ki67+	 4325 14859
3971	0	0	Ki67+	 4325 15004
3972	0	0	Ki67+	 4325 15166
3973	0	0	Ki67+	 4326 14834
3974	0	0	Ki67+	 4328 15495
3975	0	0	Ki67+	 4332 15062
3976	0	0	Ki67+	 4339 15507
3977	0	0	Ki67+	 4340 15036
3978	0	0	Ki67+	 4340 15473
3979	0	0	Ki67+	 4344 15261
3980	0	0	Ki67+	 4346 15137
3981	0	0	Ki67+	 4348 15446
3982	0	0	Ki67+	 4349 15165
3983	0	0	Ki67+	 4350 14908
3984	0	0	Ki67+	 4352 15110
3985	0	0	Ki67+	 4353 14933
3986	0	0	Ki67+	 4353 15080
3987	0	0	Ki67+	 4354 15227
3988	0	0	Ki67+	 4357 15278
3989	0	0	Ki67+	 4357 15293
3990	0	0	Ki67+	 4358 15519
3991	0	0	Ki67+	 4362 15195
3992	0	0	Ki67+	 4363 14801
3993	0	0	Ki67+	 4365 14872
3994	0	0	Ki67+	 4366 15333
3995	0	0	Ki67+	 4369 15545
3996	0	0	Ki67+	 4373 15371
3997	0	0	Ki67+	 4376 15041
3998	0	0	Ki67+	 4379 15333
3999	0	0	Ki67+	 4381 15465
4000	0	0	Ki67+	 4384 14921
4001	0	0	Ki67+	 4384 14982
4002	0	0	Ki67+	 4385 15494
4003	0	0	Ki67+	 4387 14887
4004	0	0	Ki67+	 4390 14871
4005	0	0	Ki67+	 4391 15092
4006	0	0	Ki67+	 4391 15304
4007	0	0	Ki67+	 4393 15076
4008	0	0	Ki67+	 4393 15143
4009	0	0	Ki67+	 4395 15274
4010	0	0	Ki67+	 4396 14852
4011	0	0	Ki67+	 4398 15178
4012	0	0	Ki67+	 4398 15217
4013	0	0	Ki67+	 4398 15580
4014	0	0	Ki67+	 4399 14990
4015	0	0	Ki67+	 4401 15129
4016	0	0	Ki67+	 4401 15437
4017	0	0	Ki67+	 4402 14800
4018	0	0	Ki67+	 4403 15163
4019	0	0	Ki67+	 4405 15515
4020	0	0	Ki67+	 4408 15148
4021	0	0	Ki67+	 4408 15184
4022	0	0	Ki67+	 4410 15413
4023	0	0	Ki67+	 4413 15116
4024	0	0	Ki67+	 4414 15047
4025	0	0	Ki67+	 4415 15462
4026	0	0	Ki67+	 4416 15069
4027	0	0	Ki67+	 4418 14930
4028	0	0	Ki67+	 4418 15322
4029	0	0	Ki67+	 4419 15243
4030	0	0	Ki67+	 4420 15356
4031	0	0	Ki67+	 4422 15153
4032	0	0	Ki67+	 4427 15313
4033	0	0	Ki67+	 4428 15044
4034	0	0	Ki67+	 4431 15495
4035	0	0	Ki67+	 4432 15126
4036	0	0	Ki67+	 4434 14964
4037	0	0	Ki67+	 4436 15457
4038	0	0	Ki67+	 4441 15101
4039	0	0	Ki67+	 4442 15321
4040	0	0	Ki67+	 4443 15525
4041	0	0	Ki67+	 4444 15053
4042	0	0	Ki67+	 4446 14822
4043	0	0	Ki67+	 4450 15236
4044	0	0	Ki67+	 4454 15292
4045	0	0	Ki67+	 4455 15069
4046	0	0	Ki67+	 4456 14900
4047	0	0	Ki67+	 4458 14961
4048	0	0	Ki67+	 4458 15033
4049	0	0	Ki67+	 4459 14833
4050	0	0	Ki67+	 4460 14867
4051	0	0	Ki67+	 4462 15137
4052	0	0	Ki67+	 4464 14921
4053	0	0	Ki67+	 4464 15250
4054	0	0	Ki67+	 4465 15408
4055	0	0	Ki67+	 4465 15422
4056	0	0	Ki67+	 4466 15352
4057	0	0	Ki67+	 4467 14793
4058	0	0	Ki67+	 4469 15193
4059	0	0	Ki67+	 4470 15081
4060	0	0	Ki67+	 4476 15470
4061	0	0	Ki67+	 4477 14892
4062	0	0	Ki67+	 4479 15308
4063	0	0	Ki67+	 4480 15159
4064	0	0	Ki67+	 4480 15431
4065	0	0	Ki67+	 4483 15221
4066	0	0	Ki67+	 4484 14907
4067	0	0	Ki67+	 4484 15414
4068	0	0	Ki67+	 4484 15486
4069	0	0	Ki67+	 4488 15578
4070	0	0	Ki67+	 4489 14975
4071	0	0	Ki67+	 4492 15276
4072	0	0	Ki67+	 4492 15372
4073	0	0	Ki67+	 4497 14941
4074	0	0	Ki67+	 4499 15001
4075	0	0	Ki67+	 4499 15125
4076	0	0	Ki67+	 4509 15199
4077	0	0	Ki67+	 4510 15029
4078	0	0	Ki67+	 4511 14906
4079	0	0	Ki67+	 4513 15423
4080	0	0	Ki67+	 4514 14970
4081	0	0	Ki67+	 4515 14837
4082	0	0	Ki67+	 4515 14875
4083	0	0	Ki67+	 4516 15286
4084	0	0	Ki67+	 4517 15274
4085	0	0	Ki67+	 4518 14995
4086	0	0	Ki67+	 4518 15166
4087	0	0	Ki67+	 4522 15207
4088	0	0	Ki67+	 4525 15065
4089	0	0	Ki67+	 4527 15251
4090	0	0	Ki67+	 4527 15371
4091	0	0	Ki67+	 4530 15107
4092	0	0	Ki67+	 4531 14872
4093	0	0	Ki67+	 4533 15190
4094	0	0	Ki67+	 4534 15294
4095	0	0	Ki67+	 4535 14929
4096	0	0	Ki67+	 4535 15177
4097	0	0	Ki67+	 4538 14948
4098	0	0	Ki67+	 4543 15280
4099	0	0	Ki67+	 4545 15144
4100	0	0	Ki67+	 4546 14903
4101	0	0	Ki67+	 4547 15265
4102	0	0	Ki67+	 4554 14991
4103	0	0	Ki67+	 4558 14877
4104	0	0	Ki67+	 4558 15136
4105	0	0	Ki67+	 4562 14977
4106	0	0	Ki67+	 4563 15206
4107	0	0	Ki67+	 4569 14910
4108	0	0	Ki67+	 4572 14831
4109	0	0	Ki67+	 4572 14887
4110	0	0	Ki67+	 4573 15157
4111	0	0	Ki67+	 4588 15010
4112	0	0	Ki67+	 4591 15316
4113	0	0	Ki67+	 3808 15747
4114	0	0	Ki67+	 3815 15719
4115	0	0	Ki67+	 3816 15761
4116	0	0	Ki67+	 3828 15827
4117	0	0	Ki67+	 3834 15729
4118	0	0	Ki67+	 3835 15771
4119	0	0	Ki67+	 3836 15800
4120	0	0	Ki67+	 3836 15902
4121	0	0	Ki67+	 3837 15672
4122	0	0	Ki67+	 3837 15716
4123	0	0	Ki67+	 3843 15686
4124	0	0	Ki67+	 3847 15775
4125	0	0	Ki67+	 3848 15908
4126	0	0	Ki67+	 3866 15797
4127	0	0	Ki67+	 3867 15607
4128	0	0	Ki67+	 3867 15755
4129	0	0	Ki67+	 3877 15724
4130	0	0	Ki67+	 3899 15778
4131	0	0	Ki67+	 3921 15585
4132	0	0	Ki67+	 3921 15887
4133	0	0	Ki67+	 3948 15888
4134	0	0	Ki67+	 3967 15799
4135	0	0	Ki67+	 3973 15745
4136	0	0	Ki67+	 3974 15703
4137	0	0	Ki67+	 3975 15767
4138	0	0	Ki67+	 3985 15778
4139	0	0	Ki67+	 3985 15845
4140	0	0	Ki67+	 3987 15745
4141	0	0	Ki67+	 3992 15699
4142	0	0	Ki67+	 3992 15812
4143	0	0	Ki67+	 3994 15715
4144	0	0	Ki67+	 3998 15680
4145	0	0	Ki67+	 3998 15767
4146	0	0	Ki67+	 4002 15661
4147	0	0	Ki67+	 4004 15859
4148	0	0	Ki67+	 4014 15670
4149	0	0	Ki67+	 4022 15687
4150	0	0	Ki67+	 4025 15839
4151	0	0	Ki67+	 4027 15783
4152	0	0	Ki67+	 4037 15858
4153	0	0	Ki67+	 4047 15760
4154	0	0	Ki67+	 4050 15813
4155	0	0	Ki67+	 4050 15845
4156	0	0	Ki67+	 4052 15672
4157	0	0	Ki67+	 4054 15650
4158	0	0	Ki67+	 4059 15693
4159	0	0	Ki67+	 4062 15766
4160	0	0	Ki67+	 4069 15630
4161	0	0	Ki67+	 4073 16304
4162	0	0	Ki67+	 4075 15859
4163	0	0	Ki67+	 4080 15606
4164	0	0	Ki67+	 4088 15821
4165	0	0	Ki67+	 4093 15660
4166	0	0	Ki67+	 4094 15616
4167	0	0	Ki67+	 4098 15792
4168	0	0	Ki67+	 4098 16371
4169	0	0	Ki67+	 4112 15594
4170	0	0	Ki67+	 4114 16315
4171	0	0	Ki67+	 4119 15674
4172	0	0	Ki67+	 4126 15644
4173	0	0	Ki67+	 4130 15718
4174	0	0	Ki67+	 4138 15641
4175	0	0	Ki67+	 4138 15687
4176	0	0	Ki67+	 4138 15739
4177	0	0	Ki67+	 4139 15786
4178	0	0	Ki67+	 4139 15946
4179	0	0	Ki67+	 4140 15806
4180	0	0	Ki67+	 4141 15825
4181	0	0	Ki67+	 4150 16307
4182	0	0	Ki67+	 4154 15709
4183	0	0	Ki67+	 4155 16273
4184	0	0	Ki67+	 4157 16319
4185	0	0	Ki67+	 4158 15807
4186	0	0	Ki67+	 4160 15742
4187	0	0	Ki67+	 4161 15634
4188	0	0	Ki67+	 4168 15777
4189	0	0	Ki67+	 4168 16250
4190	0	0	Ki67+	 4169 15642
4191	0	0	Ki67+	 4171 15794
4192	0	0	Ki67+	 4171 16269
4193	0	0	Ki67+	 4173 15902
4194	0	0	Ki67+	 4176 15750
4195	0	0	Ki67+	 4186 15702
4196	0	0	Ki67+	 4190 16250
4197	0	0	Ki67+	 4194 16221
4198	0	0	Ki67+	 4198 15604
4199	0	0	Ki67+	 4203 16284
4200	0	0	Ki67+	 4204 15636
4201	0	0	Ki67+	 4206 15654
4202	0	0	Ki67+	 4213 16251
4203	0	0	Ki67+	 4214 15753
4204	0	0	Ki67+	 4217 15709
4205	0	0	Ki67+	 4218 15680
4206	0	0	Ki67+	 4226 16268
4207	0	0	Ki67+	 4230 16335
4208	0	0	Ki67+	 4231 15853
4209	0	0	Ki67+	 4231 16302
4210	0	0	Ki67+	 4235 15730
4211	0	0	Ki67+	 4242 16256
4212	0	0	Ki67+	 4244 16243
4213	0	0	Ki67+	 4245 15646
4214	0	0	Ki67+	 4246 15596
4215	0	0	Ki67+	 4251 16289
4216	0	0	Ki67+	 4252 16330
4217	0	0	Ki67+	 4255 15695
4218	0	0	Ki67+	 4256 15827
4219	0	0	Ki67+	 4259 15794
4220	0	0	Ki67+	 4260 15933
4221	0	0	Ki67+	 4263 16351
4222	0	0	Ki67+	 4264 15888
4223	0	0	Ki67+	 4264 16220
4224	0	0	Ki67+	 4265 16261
4225	0	0	Ki67+	 4266 15620
4226	0	0	Ki67+	 4267 15648
4227	0	0	Ki67+	 4274 15589
4228	0	0	Ki67+	 4275 16213
4229	0	0	Ki67+	 4281 15761
4230	0	0	Ki67+	 4281 16314
4231	0	0	Ki67+	 4283 15668
4232	0	0	Ki67+	 4285 16336
4233	0	0	Ki67+	 4287 16149
4234	0	0	Ki67+	 4288 15880
4235	0	0	Ki67+	 4291 15638
4236	0	0	Ki67+	 4296 16049
4237	0	0	Ki67+	 4298 15806
4238	0	0	Ki67+	 4298 15861
4239	0	0	Ki67+	 4301 15762
4240	0	0	Ki67+	 4303 15739
4241	0	0	Ki67+	 4303 15884
4242	0	0	Ki67+	 4304 15827
4243	0	0	Ki67+	 4307 16232
4244	0	0	Ki67+	 4309 16158
4245	0	0	Ki67+	 4311 16213
4246	0	0	Ki67+	 4312 15599
4247	0	0	Ki67+	 4312 15795
4248	0	0	Ki67+	 4315 16127
4249	0	0	Ki67+	 4316 15640
4250	0	0	Ki67+	 4319 15870
4251	0	0	Ki67+	 4320 15826
4252	0	0	Ki67+	 4322 16213
4253	0	0	Ki67+	 4323 15604
4254	0	0	Ki67+	 4326 15674
4255	0	0	Ki67+	 4326 15733
4256	0	0	Ki67+	 4330 15843
4257	0	0	Ki67+	 4334 16106
4258	0	0	Ki67+	 4334 16138
4259	0	0	Ki67+	 4335 15595
4260	0	0	Ki67+	 4336 16226
4261	0	0	Ki67+	 4341 15772
4262	0	0	Ki67+	 4341 15832
4263	0	0	Ki67+	 4346 16092
4264	0	0	Ki67+	 4349 15849
4265	0	0	Ki67+	 4349 16156
4266	0	0	Ki67+	 4356 15701
4267	0	0	Ki67+	 4356 16204
4268	0	0	Ki67+	 4360 16173
4269	0	0	Ki67+	 4361 15714
4270	0	0	Ki67+	 4362 15757
4271	0	0	Ki67+	 4364 16093
4272	0	0	Ki67+	 4366 15771
4273	0	0	Ki67+	 4368 15684
4274	0	0	Ki67+	 4369 16126
4275	0	0	Ki67+	 4375 15799
4276	0	0	Ki67+	 4375 16105
4277	0	0	Ki67+	 4377 15718
4278	0	0	Ki67+	 4378 15668
4279	0	0	Ki67+	 4379 15847
4280	0	0	Ki67+	 4384 15744
4281	0	0	Ki67+	 4384 15823
4282	0	0	Ki67+	 4395 15697
4283	0	0	Ki67+	 4397 15848
4284	0	0	Ki67+	 4398 16030
4285	0	0	Ki67+	 4400 15989
4286	0	0	Ki67+	 4402 16092
4287	0	0	Ki67+	 4404 15713
4288	0	0	Ki67+	 4404 16065
4289	0	0	Ki67+	 4404 16197
4290	0	0	Ki67+	 4405 16120
4291	0	0	Ki67+	 4408 16049
4292	0	0	Ki67+	 4411 15772
4293	0	0	Ki67+	 4413 15831
4294	0	0	Ki67+	 4413 16377
4295	0	0	Ki67+	 4419 15684
4296	0	0	Ki67+	 4420 15742
4297	0	0	Ki67+	 4421 15798
4298	0	0	Ki67+	 4430 15819
4299	0	0	Ki67+	 4434 15720
4300	0	0	Ki67+	 4435 15771
4301	0	0	Ki67+	 4436 16159
4302	0	0	Ki67+	 4441 15789
4303	0	0	Ki67+	 4445 15677
4304	0	0	Ki67+	 4450 16360
4305	0	0	Ki67+	 4451 16032
4306	0	0	Ki67+	 4452 15751
4307	0	0	Ki67+	 4455 15652
4308	0	0	Ki67+	 4457 15728
4309	0	0	Ki67+	 4458 16067
4310	0	0	Ki67+	 4464 16029
4311	0	0	Ki67+	 4469 15992
4312	0	0	Ki67+	 4473 16041
4313	0	0	Ki67+	 4480 15605
4314	0	0	Ki67+	 4480 16089
4315	0	0	Ki67+	 4481 16024
4316	0	0	Ki67+	 4482 16134
4317	0	0	Ki67+	 4487 16051
4318	0	0	Ki67+	 4488 16000
4319	0	0	Ki67+	 4494 15648
4320	0	0	Ki67+	 4496 15954
4321	0	0	Ki67+	 4502 16148
4322	0	0	Ki67+	 4503 16012
4323	0	0	Ki67+	 4511 15944
4324	0	0	Ki67+	 4512 15908
4325	0	0	Ki67+	 4515 16062
4326	0	0	Ki67+	 4525 16030
4327	0	0	Ki67+	 4527 15854
4328	0	0	Ki67+	 4528 15919
4329	0	0	Ki67+	 4528 16000
4330	0	0	Ki67+	 4529 15903
4331	0	0	Ki67+	 4532 15979
4332	0	0	Ki67+	 4546 16009
4333	0	0	Ki67+	 4546 16030
4334	0	0	Ki67+	 4548 15877
4335	0	0	Ki67+	 4548 16358
4336	0	0	Ki67+	 4550 15973
4337	0	0	Ki67+	 4554 15907
4338	0	0	Ki67+	 4554 15940
4339	0	0	Ki67+	 4556 16099
4340	0	0	Ki67+	 4561 15853
4341	0	0	Ki67+	 4562 15809
4342	0	0	Ki67+	 4564 15822
4343	0	0	Ki67+	 4566 15897
4344	0	0	Ki67+	 4574 15786
4345	0	0	Ki67+	 4574 15813
4346	0	0	Ki67+	 4576 15967
4347	0	0	Ki67+	 4580 15993
4348	0	0	Ki67+	 4581 15757
4349	0	0	Ki67+	 4590 15819
4350	0	0	Ki67+	 4590 15861
4351	0	0	Ki67+	 4591 16203
4352	0	0	Ki67+	 4070 16409
4353	0	0	Ki67+	 4174 16552
4354	0	0	Ki67+	 4229 16418
4355	0	0	Ki67+	 4233 16701
4356	0	0	Ki67+	 4284 16529
4357	0	0	Ki67+	 4301 16605
4358	0	0	Ki67+	 4309 16409
4359	0	0	Ki67+	 4318 16676
4360	0	0	Ki67+	 4345 16583
4361	0	0	Ki67+	 4348 16679
4362	0	0	Ki67+	 4349 16539
4363	0	0	Ki67+	 4349 16557
4364	0	0	Ki67+	 4377 16662
4365	0	0	Ki67+	 4378 16547
4366	0	0	Ki67+	 4385 16637
4367	0	0	Ki67+	 4388 16567
4368	0	0	Ki67+	 4401 16515
4369	0	0	Ki67+	 4413 16538
4370	0	0	Ki67+	 4414 16498
4371	0	0	Ki67+	 4441 16522
4372	0	0	Ki67+	 4443 16604
4373	0	0	Ki67+	 4449 16459
4374	0	0	Ki67+	 4453 16636
4375	0	0	Ki67+	 4454 17159
4376	0	0	Ki67+	 4457 16472
4377	0	0	Ki67+	 4460 16499
4378	0	0	Ki67+	 4474 16469
4379	0	0	Ki67+	 4482 16454
4380	0	0	Ki67+	 4495 16434
4381	0	0	Ki67+	 4496 16525
4382	0	0	Ki67+	 4504 16515
4383	0	0	Ki67+	 4519 16444
4384	0	0	Ki67+	 4526 16500
4385	0	0	Ki67+	 4527 16411
4386	0	0	Ki67+	 4540 16463
4387	0	0	Ki67+	 4551 16513
4388	0	0	Ki67+	 4562 16533
4389	0	0	Ki67+	 4570 16422
4390	0	0	Ki67+	 4581 16568
4391	0	0	Ki67+	 4313 17196
4392	0	0	Ki67+	 4357 17297
4393	0	0	Ki67+	 4371 17320
4394	0	0	Ki67+	 4372 17298
4395	0	0	Ki67+	 4399 17306
4396	0	0	Ki67+	 4407 17326
4397	0	0	Ki67+	 4421 17294
4398	0	0	Ki67+	 4450 17330
4399	0	0	Ki67+	 4600 5210
4400	0	0	Ki67+	 4661 5163
4401	0	0	Ki67+	 4661 5223
4402	0	0	Ki67+	 4686 5164
4403	0	0	Ki67+	 4700 5165
4404	0	0	Ki67+	 4704 5141
4405	0	0	Ki67+	 4717 5129
4406	0	0	Ki67+	 4718 5177
4407	0	0	Ki67+	 4724 5153
4408	0	0	Ki67+	 4725 5188
4409	0	0	Ki67+	 4729 5205
4410	0	0	Ki67+	 4729 5582
4411	0	0	Ki67+	 4737 5130
4412	0	0	Ki67+	 4745 5179
4413	0	0	Ki67+	 4790 5170
4414	0	0	Ki67+	 4800 5185
4415	0	0	Ki67+	 4816 5211
4416	0	0	Ki67+	 5162 5393
4417	0	0	Ki67+	 5214 5352
4418	0	0	Ki67+	 5244 5401
4419	0	0	Ki67+	 5248 5122
4420	0	0	Ki67+	 5280 5708
4421	0	0	Ki67+	 5299 5322
4422	0	0	Ki67+	 5336 5568
4423	0	0	Ki67+	 4599 6228
4424	0	0	Ki67+	 4602 6249
4425	0	0	Ki67+	 4604 5931
4426	0	0	Ki67+	 4607 5995
4427	0	0	Ki67+	 4616 6225
4428	0	0	Ki67+	 4619 6268
4429	0	0	Ki67+	 4620 5959
4430	0	0	Ki67+	 4622 6248
4431	0	0	Ki67+	 4630 6036
4432	0	0	Ki67+	 4630 6132
4433	0	0	Ki67+	 4635 5977
4434	0	0	Ki67+	 4646 6018
4435	0	0	Ki67+	 4660 5814
4436	0	0	Ki67+	 4662 6376
4437	0	0	Ki67+	 4664 6008
4438	0	0	Ki67+	 4673 6512
4439	0	0	Ki67+	 4679 6527
4440	0	0	Ki67+	 4680 6227
4441	0	0	Ki67+	 4687 6247
4442	0	0	Ki67+	 4688 5800
4443	0	0	Ki67+	 4688 5879
4444	0	0	Ki67+	 4689 6575
4445	0	0	Ki67+	 4690 6077
4446	0	0	Ki67+	 4692 6053
4447	0	0	Ki67+	 4701 6571
4448	0	0	Ki67+	 4703 5926
4449	0	0	Ki67+	 4726 6130
4450	0	0	Ki67+	 4730 6189
4451	0	0	Ki67+	 4732 6156
4452	0	0	Ki67+	 4732 6324
4453	0	0	Ki67+	 4740 5923
4454	0	0	Ki67+	 4744 5934
4455	0	0	Ki67+	 4745 6208
4456	0	0	Ki67+	 4749 6577
4457	0	0	Ki67+	 4758 6518
4458	0	0	Ki67+	 4763 6106
4459	0	0	Ki67+	 4776 5957
4460	0	0	Ki67+	 4783 6488
4461	0	0	Ki67+	 4815 6280
4462	0	0	Ki67+	 4831 6543
4463	0	0	Ki67+	 4834 6203
4464	0	0	Ki67+	 4839 6433
4465	0	0	Ki67+	 4841 6171
4466	0	0	Ki67+	 4858 6240
4467	0	0	Ki67+	 4883 6446
4468	0	0	Ki67+	 4892 6438
4469	0	0	Ki67+	 4920 6503
4470	0	0	Ki67+	 4945 6493
4471	0	0	Ki67+	 4954 6141
4472	0	0	Ki67+	 4972 6028
4473	0	0	Ki67+	 5007 6075
4474	0	0	Ki67+	 5042 6496
4475	0	0	Ki67+	 5050 6371
4476	0	0	Ki67+	 5076 6541
4477	0	0	Ki67+	 5077 6336
4478	0	0	Ki67+	 5086 6253
4479	0	0	Ki67+	 5094 6026
4480	0	0	Ki67+	 5094 6085
4481	0	0	Ki67+	 5099 6291
4482	0	0	Ki67+	 5104 6131
4483	0	0	Ki67+	 5116 6123
4484	0	0	Ki67+	 5131 6416
4485	0	0	Ki67+	 5132 6091
4486	0	0	Ki67+	 5140 6139
4487	0	0	Ki67+	 5144 6317
4488	0	0	Ki67+	 5145 6086
4489	0	0	Ki67+	 5172 6176
4490	0	0	Ki67+	 5186 5853
4491	0	0	Ki67+	 5211 6553
4492	0	0	Ki67+	 5214 6452
4493	0	0	Ki67+	 5226 6491
4494	0	0	Ki67+	 5242 6550
4495	0	0	Ki67+	 5274 5938
4496	0	0	Ki67+	 5278 6501
4497	0	0	Ki67+	 5288 6123
4498	0	0	Ki67+	 5288 6142
4499	0	0	Ki67+	 5303 5961
4500	0	0	Ki67+	 5311 5952
4501	0	0	Ki67+	 5315 6068
4502	0	0	Ki67+	 5320 6346
4503	0	0	Ki67+	 5330 6040
4504	0	0	Ki67+	 5332 5972
4505	0	0	Ki67+	 4608 7264
4506	0	0	Ki67+	 4610 7230
4507	0	0	Ki67+	 4611 7021
4508	0	0	Ki67+	 4622 6629
4509	0	0	Ki67+	 4622 7072
4510	0	0	Ki67+	 4625 6661
4511	0	0	Ki67+	 4629 7260
4512	0	0	Ki67+	 4651 7250
4513	0	0	Ki67+	 4670 6764
4514	0	0	Ki67+	 4670 7159
4515	0	0	Ki67+	 4679 6754
4516	0	0	Ki67+	 4688 7100
4517	0	0	Ki67+	 4689 7115
4518	0	0	Ki67+	 4690 7083
4519	0	0	Ki67+	 4691 6952
4520	0	0	Ki67+	 4692 7054
4521	0	0	Ki67+	 4693 6969
4522	0	0	Ki67+	 4693 7068
4523	0	0	Ki67+	 4699 6697
4524	0	0	Ki67+	 4715 7080
4525	0	0	Ki67+	 4725 6955
4526	0	0	Ki67+	 4741 7023
4527	0	0	Ki67+	 4742 6952
4528	0	0	Ki67+	 4751 7047
4529	0	0	Ki67+	 4752 6671
4530	0	0	Ki67+	 4752 6978
4531	0	0	Ki67+	 4752 7288
4532	0	0	Ki67+	 4768 6656
4533	0	0	Ki67+	 4768 7022
4534	0	0	Ki67+	 4785 7019
4535	0	0	Ki67+	 4785 7369
4536	0	0	Ki67+	 4791 6626
4537	0	0	Ki67+	 4792 6663
4538	0	0	Ki67+	 4808 6693
4539	0	0	Ki67+	 4810 6644
4540	0	0	Ki67+	 4826 6869
4541	0	0	Ki67+	 4830 6837
4542	0	0	Ki67+	 4853 7275
4543	0	0	Ki67+	 4858 6683
4544	0	0	Ki67+	 4861 7151
4545	0	0	Ki67+	 4878 7078
4546	0	0	Ki67+	 4885 7028
4547	0	0	Ki67+	 4889 6868
4548	0	0	Ki67+	 4892 6856
4549	0	0	Ki67+	 4893 6826
4550	0	0	Ki67+	 4896 6937
4551	0	0	Ki67+	 4914 6789
4552	0	0	Ki67+	 4918 6983
4553	0	0	Ki67+	 4923 6965
4554	0	0	Ki67+	 4925 7007
4555	0	0	Ki67+	 4930 6985
4556	0	0	Ki67+	 4957 7386
4557	0	0	Ki67+	 4966 6709
4558	0	0	Ki67+	 4967 7370
4559	0	0	Ki67+	 4986 6989
4560	0	0	Ki67+	 5018 6809
4561	0	0	Ki67+	 5042 6978
4562	0	0	Ki67+	 5044 7197
4563	0	0	Ki67+	 5058 7024
4564	0	0	Ki67+	 5083 7300
4565	0	0	Ki67+	 5084 7052
4566	0	0	Ki67+	 5089 6796
4567	0	0	Ki67+	 5089 7015
4568	0	0	Ki67+	 5116 6696
4569	0	0	Ki67+	 5120 7044
4570	0	0	Ki67+	 5139 7041
4571	0	0	Ki67+	 5148 7082
4572	0	0	Ki67+	 5148 7260
4573	0	0	Ki67+	 5166 6881
4574	0	0	Ki67+	 5213 6866
4575	0	0	Ki67+	 5215 6760
4576	0	0	Ki67+	 5263 6877
4577	0	0	Ki67+	 5269 7026
4578	0	0	Ki67+	 5272 7378
4579	0	0	Ki67+	 5281 7234
4580	0	0	Ki67+	 5287 7197
4581	0	0	Ki67+	 5306 7272
4582	0	0	Ki67+	 5317 7252
4583	0	0	Ki67+	 5320 7213
4584	0	0	Ki67+	 5333 6993
4585	0	0	Ki67+	 5341 7256
4586	0	0	Ki67+	 5349 7050
4587	0	0	Ki67+	 4596 7981
4588	0	0	Ki67+	 4655 8080
4589	0	0	Ki67+	 4699 7920
4590	0	0	Ki67+	 4701 7710
4591	0	0	Ki67+	 4711 7498
4592	0	0	Ki67+	 4718 7479
4593	0	0	Ki67+	 4726 7539
4594	0	0	Ki67+	 4742 7839
4595	0	0	Ki67+	 4744 7413
4596	0	0	Ki67+	 4754 7674
4597	0	0	Ki67+	 4765 8016
4598	0	0	Ki67+	 4770 7429
4599	0	0	Ki67+	 4778 7396
4600	0	0	Ki67+	 4868 7424
4601	0	0	Ki67+	 4881 7417
4602	0	0	Ki67+	 4893 7567
4603	0	0	Ki67+	 4899 7403
4604	0	0	Ki67+	 4913 7680
4605	0	0	Ki67+	 4920 7519
4606	0	0	Ki67+	 4934 7625
4607	0	0	Ki67+	 4945 8090
4608	0	0	Ki67+	 4947 7664
4609	0	0	Ki67+	 4953 7480
4610	0	0	Ki67+	 4954 7841
4611	0	0	Ki67+	 4976 7679
4612	0	0	Ki67+	 5008 7523
4613	0	0	Ki67+	 5049 7545
4614	0	0	Ki67+	 5067 7531
4615	0	0	Ki67+	 5080 7458
4616	0	0	Ki67+	 5109 7601
4617	0	0	Ki67+	 5113 7550
4618	0	0	Ki67+	 5131 7581
4619	0	0	Ki67+	 5134 7408
4620	0	0	Ki67+	 5150 8129
4621	0	0	Ki67+	 5159 8118
4622	0	0	Ki67+	 5193 7434
4623	0	0	Ki67+	 5221 7701
4624	0	0	Ki67+	 5222 7433
4625	0	0	Ki67+	 5283 8144
4626	0	0	Ki67+	 5284 7725
4627	0	0	Ki67+	 5303 7762
4628	0	0	Ki67+	 5324 7996
4629	0	0	Ki67+	 5341 7410
4630	0	0	Ki67+	 5345 8063
4631	0	0	Ki67+	 5346 7715
4632	0	0	Ki67+	 5351 8050
4633	0	0	Ki67+	 5365 7439
4634	0	0	Ki67+	 4595 8912
4635	0	0	Ki67+	 4640 8209
4636	0	0	Ki67+	 4663 8424
4637	0	0	Ki67+	 4685 8974
4638	0	0	Ki67+	 4695 8334
4639	0	0	Ki67+	 4779 8783
4640	0	0	Ki67+	 4801 8837
4641	0	0	Ki67+	 4827 8487
4642	0	0	Ki67+	 4848 8749
4643	0	0	Ki67+	 4849 8478
4644	0	0	Ki67+	 4854 8332
4645	0	0	Ki67+	 4865 8723
4646	0	0	Ki67+	 4873 8743
4647	0	0	Ki67+	 4928 8982
4648	0	0	Ki67+	 4933 8854
4649	0	0	Ki67+	 4971 8337
4650	0	0	Ki67+	 5010 8724
4651	0	0	Ki67+	 5029 8712
4652	0	0	Ki67+	 5034 8774
4653	0	0	Ki67+	 5045 8769
4654	0	0	Ki67+	 5046 8702
4655	0	0	Ki67+	 5127 8965
4656	0	0	Ki67+	 5134 8926
4657	0	0	Ki67+	 5139 8970
4658	0	0	Ki67+	 5150 8891
4659	0	0	Ki67+	 5161 8713
4660	0	0	Ki67+	 5170 8955
4661	0	0	Ki67+	 5174 8878
4662	0	0	Ki67+	 5178 8896
4663	0	0	Ki67+	 5180 8696
4664	0	0	Ki67+	 5188 8674
4665	0	0	Ki67+	 5199 8648
4666	0	0	Ki67+	 5204 8529
4667	0	0	Ki67+	 5220 8713
4668	0	0	Ki67+	 5222 8297
4669	0	0	Ki67+	 5227 8693
4670	0	0	Ki67+	 5227 8849
4671	0	0	Ki67+	 5264 8226
4672	0	0	Ki67+	 5307 8796
4673	0	0	Ki67+	 5309 8896
4674	0	0	Ki67+	 5315 8209
4675	0	0	Ki67+	 5315 8844
4676	0	0	Ki67+	 5337 8876
4677	0	0	Ki67+	 5342 8845
4678	0	0	Ki67+	 5360 8215
4679	0	0	Ki67+	 5367 8888
4680	0	0	Ki67+	 5384 8253
4681	0	0	Ki67+	 4603 9624
4682	0	0	Ki67+	 4612 9644
4683	0	0	Ki67+	 4612 9657
4684	0	0	Ki67+	 4613 9712
4685	0	0	Ki67+	 4618 9753
4686	0	0	Ki67+	 4619 9735
4687	0	0	Ki67+	 4632 9744
4688	0	0	Ki67+	 4640 9148
4689	0	0	Ki67+	 4648 9676
4690	0	0	Ki67+	 4652 9154
4691	0	0	Ki67+	 4652 9468
4692	0	0	Ki67+	 4663 9621
4693	0	0	Ki67+	 4665 9153
4694	0	0	Ki67+	 4682 9632
4695	0	0	Ki67+	 4695 9472
4696	0	0	Ki67+	 4726 9409
4697	0	0	Ki67+	 4745 9299
4698	0	0	Ki67+	 4770 9386
4699	0	0	Ki67+	 4794 9635
4700	0	0	Ki67+	 4805 9690
4701	0	0	Ki67+	 4808 9095
4702	0	0	Ki67+	 4809 9053
4703	0	0	Ki67+	 4820 9598
4704	0	0	Ki67+	 4821 9777
4705	0	0	Ki67+	 4824 9044
4706	0	0	Ki67+	 4832 9580
4707	0	0	Ki67+	 4841 9173
4708	0	0	Ki67+	 4847 9460
4709	0	0	Ki67+	 4853 9160
4710	0	0	Ki67+	 4860 9397
4711	0	0	Ki67+	 4868 9467
4712	0	0	Ki67+	 4874 9294
4713	0	0	Ki67+	 4881 9282
4714	0	0	Ki67+	 4912 9059
4715	0	0	Ki67+	 4912 9772
4716	0	0	Ki67+	 4936 9700
4717	0	0	Ki67+	 4949 9480
4718	0	0	Ki67+	 4967 9423
4719	0	0	Ki67+	 4975 9370
4720	0	0	Ki67+	 4976 9213
4721	0	0	Ki67+	 4981 9481
4722	0	0	Ki67+	 4981 9766
4723	0	0	Ki67+	 4983 9697
4724	0	0	Ki67+	 4984 9202
4725	0	0	Ki67+	 4996 9342
4726	0	0	Ki67+	 4996 9466
4727	0	0	Ki67+	 5007 9772
4728	0	0	Ki67+	 5012 9735
4729	0	0	Ki67+	 5021 9555
4730	0	0	Ki67+	 5023 9003
4731	0	0	Ki67+	 5027 9354
4732	0	0	Ki67+	 5040 9110
4733	0	0	Ki67+	 5044 9736
4734	0	0	Ki67+	 5052 9768
4735	0	0	Ki67+	 5062 9415
4736	0	0	Ki67+	 5066 9304
4737	0	0	Ki67+	 5067 9020
4738	0	0	Ki67+	 5069 9274
4739	0	0	Ki67+	 5072 9247
4740	0	0	Ki67+	 5077 9622
4741	0	0	Ki67+	 5078 9235
4742	0	0	Ki67+	 5080 9108
4743	0	0	Ki67+	 5081 9279
4744	0	0	Ki67+	 5088 9773
4745	0	0	Ki67+	 5092 9218
4746	0	0	Ki67+	 5096 9459
4747	0	0	Ki67+	 5098 9241
4748	0	0	Ki67+	 5105 9508
4749	0	0	Ki67+	 5109 9039
4750	0	0	Ki67+	 5110 9749
4751	0	0	Ki67+	 5111 9361
4752	0	0	Ki67+	 5114 9343
4753	0	0	Ki67+	 5115 9563
4754	0	0	Ki67+	 5115 9772
4755	0	0	Ki67+	 5125 9300
4756	0	0	Ki67+	 5132 9156
4757	0	0	Ki67+	 5137 9249
4758	0	0	Ki67+	 5138 9465
4759	0	0	Ki67+	 5138 9698
4760	0	0	Ki67+	 5140 9709
4761	0	0	Ki67+	 5144 9602
4762	0	0	Ki67+	 5147 9230
4763	0	0	Ki67+	 5153 9053
4764	0	0	Ki67+	 5154 9217
4765	0	0	Ki67+	 5158 9498
4766	0	0	Ki67+	 5161 9713
4767	0	0	Ki67+	 5163 9293
4768	0	0	Ki67+	 5167 9158
4769	0	0	Ki67+	 5171 9142
4770	0	0	Ki67+	 5173 9066
4771	0	0	Ki67+	 5178 9746
4772	0	0	Ki67+	 5181 9322
4773	0	0	Ki67+	 5184 9771
4774	0	0	Ki67+	 5190 9511
4775	0	0	Ki67+	 5194 9333
4776	0	0	Ki67+	 5194 9380
4777	0	0	Ki67+	 5196 9764
4778	0	0	Ki67+	 5206 9321
4779	0	0	Ki67+	 5215 9020
4780	0	0	Ki67+	 5228 9543
4781	0	0	Ki67+	 5233 9303
4782	0	0	Ki67+	 5234 9562
4783	0	0	Ki67+	 5240 9521
4784	0	0	Ki67+	 5241 9324
4785	0	0	Ki67+	 5249 9293
4786	0	0	Ki67+	 5268 9308
4787	0	0	Ki67+	 5269 9771
4788	0	0	Ki67+	 5270 9736
4789	0	0	Ki67+	 5283 9431
4790	0	0	Ki67+	 5294 9524
4791	0	0	Ki67+	 5296 9728
4792	0	0	Ki67+	 5297 9252
4793	0	0	Ki67+	 5302 9422
4794	0	0	Ki67+	 5304 9095
4795	0	0	Ki67+	 5320 9096
4796	0	0	Ki67+	 5328 9729
4797	0	0	Ki67+	 5332 9250
4798	0	0	Ki67+	 5337 9701
4799	0	0	Ki67+	 5338 9441
4800	0	0	Ki67+	 5362 9373
4801	0	0	Ki67+	 5365 9321
4802	0	0	Ki67+	 5375 9266
4803	0	0	Ki67+	 5380 9713
4804	0	0	Ki67+	 4593 9985
4805	0	0	Ki67+	 4599 10482
4806	0	0	Ki67+	 4600 9911
4807	0	0	Ki67+	 4603 10315
4808	0	0	Ki67+	 4604 10396
4809	0	0	Ki67+	 4613 10335
4810	0	0	Ki67+	 4614 9939
4811	0	0	Ki67+	 4616 10079
4812	0	0	Ki67+	 4617 9958
4813	0	0	Ki67+	 4619 10068
4814	0	0	Ki67+	 4621 10468
4815	0	0	Ki67+	 4625 9893
4816	0	0	Ki67+	 4625 10087
4817	0	0	Ki67+	 4630 10307
4818	0	0	Ki67+	 4636 10322
4819	0	0	Ki67+	 4636 10391
4820	0	0	Ki67+	 4639 10168
4821	0	0	Ki67+	 4639 10456
4822	0	0	Ki67+	 4651 10072
4823	0	0	Ki67+	 4652 9987
4824	0	0	Ki67+	 4659 9938
4825	0	0	Ki67+	 4665 10389
4826	0	0	Ki67+	 4671 9967
4827	0	0	Ki67+	 4672 9879
4828	0	0	Ki67+	 4672 10043
4829	0	0	Ki67+	 4675 9898
4830	0	0	Ki67+	 4682 10418
4831	0	0	Ki67+	 4684 10083
4832	0	0	Ki67+	 4692 10298
4833	0	0	Ki67+	 4695 10311
4834	0	0	Ki67+	 4699 10077
4835	0	0	Ki67+	 4702 10032
4836	0	0	Ki67+	 4706 10461
4837	0	0	Ki67+	 4707 10273
4838	0	0	Ki67+	 4723 10446
4839	0	0	Ki67+	 4729 9959
4840	0	0	Ki67+	 4737 10327
4841	0	0	Ki67+	 4738 10045
4842	0	0	Ki67+	 4746 9910
4843	0	0	Ki67+	 4748 9930
4844	0	0	Ki67+	 4750 9946
4845	0	0	Ki67+	 4750 10086
4846	0	0	Ki67+	 4762 10406
4847	0	0	Ki67+	 4764 10521
4848	0	0	Ki67+	 4765 10028
4849	0	0	Ki67+	 4767 10390
4850	0	0	Ki67+	 4776 10489
4851	0	0	Ki67+	 4778 10262
4852	0	0	Ki67+	 4781 10470
4853	0	0	Ki67+	 4782 9878
4854	0	0	Ki67+	 4786 10047
4855	0	0	Ki67+	 4788 10033
4856	0	0	Ki67+	 4796 9894
4857	0	0	Ki67+	 4804 10068
4858	0	0	Ki67+	 4830 10249
4859	0	0	Ki67+	 4831 10070
4860	0	0	Ki67+	 4835 10485
4861	0	0	Ki67+	 4838 9858
4862	0	0	Ki67+	 4840 9879
4863	0	0	Ki67+	 4840 9963
4864	0	0	Ki67+	 4840 10022
4865	0	0	Ki67+	 4847 10255
4866	0	0	Ki67+	 4847 10479
4867	0	0	Ki67+	 4853 10067
4868	0	0	Ki67+	 4857 9922
4869	0	0	Ki67+	 4858 10294
4870	0	0	Ki67+	 4862 10415
4871	0	0	Ki67+	 4865 9891
4872	0	0	Ki67+	 4874 10471
4873	0	0	Ki67+	 4877 10203
4874	0	0	Ki67+	 4878 9811
4875	0	0	Ki67+	 4884 10374
4876	0	0	Ki67+	 4891 10059
4877	0	0	Ki67+	 4894 9815
4878	0	0	Ki67+	 4896 10043
4879	0	0	Ki67+	 4896 10216
4880	0	0	Ki67+	 4904 10362
4881	0	0	Ki67+	 4906 9903
4882	0	0	Ki67+	 4909 9852
4883	0	0	Ki67+	 4911 10144
4884	0	0	Ki67+	 4912 10411
4885	0	0	Ki67+	 4914 10323
4886	0	0	Ki67+	 4919 10219
4887	0	0	Ki67+	 4920 10197
4888	0	0	Ki67+	 4924 10562
4889	0	0	Ki67+	 4931 9799
4890	0	0	Ki67+	 4933 10107
4891	0	0	Ki67+	 4933 10339
4892	0	0	Ki67+	 4935 9913
4893	0	0	Ki67+	 4938 10210
4894	0	0	Ki67+	 4941 9955
4895	0	0	Ki67+	 4944 10561
4896	0	0	Ki67+	 4945 9806
4897	0	0	Ki67+	 4945 9874
4898	0	0	Ki67+	 4946 10340
4899	0	0	Ki67+	 4959 10351
4900	0	0	Ki67+	 4967 10155
4901	0	0	Ki67+	 4972 10222
4902	0	0	Ki67+	 4973 10525
4903	0	0	Ki67+	 4980 10191
4904	0	0	Ki67+	 4982 10064
4905	0	0	Ki67+	 4985 10258
4906	0	0	Ki67+	 4987 10118
4907	0	0	Ki67+	 4987 10522
4908	0	0	Ki67+	 4991 10150
4909	0	0	Ki67+	 4994 10170
4910	0	0	Ki67+	 4995 10230
4911	0	0	Ki67+	 4997 10533
4912	0	0	Ki67+	 4999 10502
4913	0	0	Ki67+	 5006 9829
4914	0	0	Ki67+	 5010 9847
4915	0	0	Ki67+	 5010 10377
4916	0	0	Ki67+	 5011 9923
4917	0	0	Ki67+	 5013 10166
4918	0	0	Ki67+	 5013 10554
4919	0	0	Ki67+	 5014 9963
4920	0	0	Ki67+	 5014 10315
4921	0	0	Ki67+	 5015 9940
4922	0	0	Ki67+	 5016 10389
4923	0	0	Ki67+	 5018 9794
4924	0	0	Ki67+	 5025 9831
4925	0	0	Ki67+	 5028 10294
4926	0	0	Ki67+	 5029 10548
4927	0	0	Ki67+	 5031 9966
4928	0	0	Ki67+	 5034 10560
4929	0	0	Ki67+	 5036 9979
4930	0	0	Ki67+	 5038 9890
4931	0	0	Ki67+	 5039 9861
4932	0	0	Ki67+	 5050 10385
4933	0	0	Ki67+	 5050 10575
4934	0	0	Ki67+	 5051 10097
4935	0	0	Ki67+	 5053 10136
4936	0	0	Ki67+	 5055 9811
4937	0	0	Ki67+	 5056 10416
4938	0	0	Ki67+	 5072 10424
4939	0	0	Ki67+	 5073 9890
4940	0	0	Ki67+	 5073 10396
4941	0	0	Ki67+	 5074 10167
4942	0	0	Ki67+	 5075 10408
4943	0	0	Ki67+	 5087 9843
4944	0	0	Ki67+	 5089 10496
4945	0	0	Ki67+	 5099 9875
4946	0	0	Ki67+	 5111 10307
4947	0	0	Ki67+	 5118 10203
4948	0	0	Ki67+	 5122 10265
4949	0	0	Ki67+	 5141 10372
4950	0	0	Ki67+	 5149 10427
4951	0	0	Ki67+	 5153 10561
4952	0	0	Ki67+	 5154 10415
4953	0	0	Ki67+	 5155 10093
4954	0	0	Ki67+	 5167 10448
4955	0	0	Ki67+	 5185 10246
4956	0	0	Ki67+	 5196 10265
4957	0	0	Ki67+	 5208 9913
4958	0	0	Ki67+	 5226 10238
4959	0	0	Ki67+	 5235 9917
4960	0	0	Ki67+	 5237 10480
4961	0	0	Ki67+	 5237 10504
4962	0	0	Ki67+	 5245 10516
4963	0	0	Ki67+	 5248 10180
4964	0	0	Ki67+	 5249 9830
4965	0	0	Ki67+	 5253 9809
4966	0	0	Ki67+	 5254 10382
4967	0	0	Ki67+	 5261 10513
4968	0	0	Ki67+	 5264 10295
4969	0	0	Ki67+	 5266 10277
4970	0	0	Ki67+	 5266 10340
4971	0	0	Ki67+	 5268 10409
4972	0	0	Ki67+	 5269 10388
4973	0	0	Ki67+	 5271 10571
4974	0	0	Ki67+	 5274 9852
4975	0	0	Ki67+	 5276 10169
4976	0	0	Ki67+	 5283 10353
4977	0	0	Ki67+	 5284 10416
4978	0	0	Ki67+	 5286 10199
4979	0	0	Ki67+	 5292 10280
4980	0	0	Ki67+	 5296 10386
4981	0	0	Ki67+	 5298 10209
4982	0	0	Ki67+	 5307 10327
4983	0	0	Ki67+	 5319 10296
4984	0	0	Ki67+	 5322 10215
4985	0	0	Ki67+	 5333 9839
4986	0	0	Ki67+	 5341 10360
4987	0	0	Ki67+	 5367 10543
4988	0	0	Ki67+	 5369 10350
4989	0	0	Ki67+	 5381 10391
4990	0	0	Ki67+	 5382 10299
4991	0	0	Ki67+	 5389 9826
4992	0	0	Ki67+	 5390 10419
4993	0	0	Ki67+	 4598 10957
4994	0	0	Ki67+	 4604 10600
4995	0	0	Ki67+	 4620 10826
4996	0	0	Ki67+	 4620 11158
4997	0	0	Ki67+	 4626 11248
4998	0	0	Ki67+	 4627 11327
4999	0	0	Ki67+	 4634 11358
5000	0	0	Ki67+	 4638 10950
5001	0	0	Ki67+	 4641 11195
5002	0	0	Ki67+	 4646 11162
5003	0	0	Ki67+	 4652 10626
5004	0	0	Ki67+	 4658 10593
5005	0	0	Ki67+	 4678 10640
5006	0	0	Ki67+	 4680 10701
5007	0	0	Ki67+	 4681 10844
5008	0	0	Ki67+	 4685 11241
5009	0	0	Ki67+	 4690 11310
5010	0	0	Ki67+	 4692 10884
5011	0	0	Ki67+	 4696 11255
5012	0	0	Ki67+	 4698 10699
5013	0	0	Ki67+	 4705 11238
5014	0	0	Ki67+	 4709 10865
5015	0	0	Ki67+	 4714 10938
5016	0	0	Ki67+	 4718 10632
5017	0	0	Ki67+	 4723 11349
5018	0	0	Ki67+	 4740 10982
5019	0	0	Ki67+	 4742 10673
5020	0	0	Ki67+	 4744 10839
5021	0	0	Ki67+	 4748 10617
5022	0	0	Ki67+	 4758 10818
5023	0	0	Ki67+	 4760 10644
5024	0	0	Ki67+	 4764 11353
5025	0	0	Ki67+	 4771 11301
5026	0	0	Ki67+	 4771 11386
5027	0	0	Ki67+	 4781 10606
5028	0	0	Ki67+	 4786 11368
5029	0	0	Ki67+	 4795 11182
5030	0	0	Ki67+	 4810 11304
5031	0	0	Ki67+	 4814 11228
5032	0	0	Ki67+	 4831 11362
5033	0	0	Ki67+	 4835 10616
5034	0	0	Ki67+	 4838 11318
5035	0	0	Ki67+	 4840 11289
5036	0	0	Ki67+	 4853 10802
5037	0	0	Ki67+	 4858 11358
5038	0	0	Ki67+	 4874 11322
5039	0	0	Ki67+	 4876 11276
5040	0	0	Ki67+	 4887 11245
5041	0	0	Ki67+	 4888 10622
5042	0	0	Ki67+	 4888 11331
5043	0	0	Ki67+	 4902 10640
5044	0	0	Ki67+	 4903 11273
5045	0	0	Ki67+	 4924 11338
5046	0	0	Ki67+	 4929 10634
5047	0	0	Ki67+	 4934 11080
5048	0	0	Ki67+	 4955 10835
5049	0	0	Ki67+	 4962 11373
5050	0	0	Ki67+	 4964 11174
5051	0	0	Ki67+	 4974 11296
5052	0	0	Ki67+	 4993 10736
5053	0	0	Ki67+	 5005 10688
5054	0	0	Ki67+	 5012 10707
5055	0	0	Ki67+	 5014 11076
5056	0	0	Ki67+	 5018 10671
5057	0	0	Ki67+	 5019 11200
5058	0	0	Ki67+	 5032 11171
5059	0	0	Ki67+	 5036 10687
5060	0	0	Ki67+	 5042 11390
5061	0	0	Ki67+	 5044 10724
5062	0	0	Ki67+	 5056 10869
5063	0	0	Ki67+	 5058 10593
5064	0	0	Ki67+	 5062 10643
5065	0	0	Ki67+	 5063 10801
5066	0	0	Ki67+	 5068 11158
5067	0	0	Ki67+	 5077 10634
5068	0	0	Ki67+	 5078 10672
5069	0	0	Ki67+	 5106 11260
5070	0	0	Ki67+	 5110 11107
5071	0	0	Ki67+	 5114 11002
5072	0	0	Ki67+	 5116 11291
5073	0	0	Ki67+	 5119 10658
5074	0	0	Ki67+	 5121 11146
5075	0	0	Ki67+	 5123 10674
5076	0	0	Ki67+	 5127 11308
5077	0	0	Ki67+	 5133 11272
5078	0	0	Ki67+	 5134 10628
5079	0	0	Ki67+	 5141 11331
5080	0	0	Ki67+	 5144 10602
5081	0	0	Ki67+	 5148 11121
5082	0	0	Ki67+	 5150 10789
5083	0	0	Ki67+	 5153 11154
5084	0	0	Ki67+	 5156 11301
5085	0	0	Ki67+	 5157 11066
5086	0	0	Ki67+	 5163 10601
5087	0	0	Ki67+	 5170 11120
5088	0	0	Ki67+	 5182 11233
5089	0	0	Ki67+	 5184 11190
5090	0	0	Ki67+	 5189 10978
5091	0	0	Ki67+	 5190 10988
5092	0	0	Ki67+	 5193 11027
5093	0	0	Ki67+	 5194 11248
5094	0	0	Ki67+	 5195 11308
5095	0	0	Ki67+	 5197 11125
5096	0	0	Ki67+	 5207 11174
5097	0	0	Ki67+	 5209 10692
5098	0	0	Ki67+	 5213 10652
5099	0	0	Ki67+	 5219 11098
5100	0	0	Ki67+	 5221 11157
5101	0	0	Ki67+	 5231 11125
5102	0	0	Ki67+	 5233 11289
5103	0	0	Ki67+	 5234 10714
5104	0	0	Ki67+	 5240 11319
5105	0	0	Ki67+	 5243 11144
5106	0	0	Ki67+	 5243 11243
5107	0	0	Ki67+	 5247 10921
5108	0	0	Ki67+	 5250 10894
5109	0	0	Ki67+	 5254 11288
5110	0	0	Ki67+	 5256 10666
5111	0	0	Ki67+	 5268 11268
5112	0	0	Ki67+	 5269 11189
5113	0	0	Ki67+	 5269 11328
5114	0	0	Ki67+	 5273 10922
5115	0	0	Ki67+	 5278 10809
5116	0	0	Ki67+	 5279 11238
5117	0	0	Ki67+	 5280 10624
5118	0	0	Ki67+	 5280 11097
5119	0	0	Ki67+	 5284 10716
5120	0	0	Ki67+	 5288 11033
5121	0	0	Ki67+	 5289 11106
5122	0	0	Ki67+	 5295 11212
5123	0	0	Ki67+	 5295 11244
5124	0	0	Ki67+	 5297 11193
5125	0	0	Ki67+	 5299 10619
5126	0	0	Ki67+	 5316 10618
5127	0	0	Ki67+	 5329 11377
5128	0	0	Ki67+	 5331 10820
5129	0	0	Ki67+	 5336 11234
5130	0	0	Ki67+	 5337 11097
5131	0	0	Ki67+	 5338 11328
5132	0	0	Ki67+	 5347 11076
5133	0	0	Ki67+	 5350 10710
5134	0	0	Ki67+	 5354 11056
5135	0	0	Ki67+	 5355 11274
5136	0	0	Ki67+	 5359 11201
5137	0	0	Ki67+	 5363 11368
5138	0	0	Ki67+	 5368 10719
5139	0	0	Ki67+	 5373 10903
5140	0	0	Ki67+	 5381 11218
5141	0	0	Ki67+	 5383 11281
5142	0	0	Ki67+	 5386 11105
5143	0	0	Ki67+	 5390 11249
5144	0	0	Ki67+	 5391 11064
5145	0	0	Ki67+	 4603 12100
5146	0	0	Ki67+	 4606 11447
5147	0	0	Ki67+	 4610 11835
5148	0	0	Ki67+	 4614 11748
5149	0	0	Ki67+	 4625 11451
5150	0	0	Ki67+	 4627 11802
5151	0	0	Ki67+	 4641 11889
5152	0	0	Ki67+	 4645 11914
5153	0	0	Ki67+	 4646 11956
5154	0	0	Ki67+	 4662 11933
5155	0	0	Ki67+	 4667 11981
5156	0	0	Ki67+	 4671 11671
5157	0	0	Ki67+	 4671 11966
5158	0	0	Ki67+	 4681 11783
5159	0	0	Ki67+	 4705 11667
5160	0	0	Ki67+	 4715 11605
5161	0	0	Ki67+	 4732 11864
5162	0	0	Ki67+	 4737 11544
5163	0	0	Ki67+	 4738 11567
5164	0	0	Ki67+	 4740 11708
5165	0	0	Ki67+	 4741 11530
5166	0	0	Ki67+	 4750 11730
5167	0	0	Ki67+	 4753 11710
5168	0	0	Ki67+	 4782 11715
5169	0	0	Ki67+	 4793 11947
5170	0	0	Ki67+	 4793 12015
5171	0	0	Ki67+	 4796 11398
5172	0	0	Ki67+	 4802 11713
5173	0	0	Ki67+	 4828 12090
5174	0	0	Ki67+	 4831 11647
5175	0	0	Ki67+	 4842 12109
5176	0	0	Ki67+	 4845 11437
5177	0	0	Ki67+	 4845 11729
5178	0	0	Ki67+	 4868 11743
5179	0	0	Ki67+	 4897 12105
5180	0	0	Ki67+	 4905 11472
5181	0	0	Ki67+	 4908 12078
5182	0	0	Ki67+	 4909 12128
5183	0	0	Ki67+	 4918 11411
5184	0	0	Ki67+	 4918 11844
5185	0	0	Ki67+	 4921 12176
5186	0	0	Ki67+	 4926 12155
5187	0	0	Ki67+	 4931 11826
5188	0	0	Ki67+	 4936 11986
5189	0	0	Ki67+	 4939 11654
5190	0	0	Ki67+	 4946 11425
5191	0	0	Ki67+	 4946 12089
5192	0	0	Ki67+	 4951 11527
5193	0	0	Ki67+	 4955 11553
5194	0	0	Ki67+	 4980 11545
5195	0	0	Ki67+	 4985 11719
5196	0	0	Ki67+	 4988 11526
5197	0	0	Ki67+	 4997 11731
5198	0	0	Ki67+	 4998 11486
5199	0	0	Ki67+	 5025 11506
5200	0	0	Ki67+	 5029 11487
5201	0	0	Ki67+	 5036 11569
5202	0	0	Ki67+	 5036 11959
5203	0	0	Ki67+	 5038 11982
5204	0	0	Ki67+	 5055 11555
5205	0	0	Ki67+	 5056 11862
5206	0	0	Ki67+	 5060 11429
5207	0	0	Ki67+	 5062 11408
5208	0	0	Ki67+	 5064 11919
5209	0	0	Ki67+	 5069 11978
5210	0	0	Ki67+	 5070 11484
5211	0	0	Ki67+	 5070 12031
5212	0	0	Ki67+	 5080 11505
5213	0	0	Ki67+	 5082 11844
5214	0	0	Ki67+	 5083 12003
5215	0	0	Ki67+	 5085 11489
5216	0	0	Ki67+	 5085 11953
5217	0	0	Ki67+	 5085 11990
5218	0	0	Ki67+	 5087 11616
5219	0	0	Ki67+	 5092 11940
5220	0	0	Ki67+	 5097 11983
5221	0	0	Ki67+	 5100 11432
5222	0	0	Ki67+	 5101 11968
5223	0	0	Ki67+	 5102 11634
5224	0	0	Ki67+	 5105 11935
5225	0	0	Ki67+	 5107 11494
5226	0	0	Ki67+	 5108 11823
5227	0	0	Ki67+	 5109 11478
5228	0	0	Ki67+	 5114 11522
5229	0	0	Ki67+	 5115 11842
5230	0	0	Ki67+	 5117 11969
5231	0	0	Ki67+	 5121 11576
5232	0	0	Ki67+	 5123 11618
5233	0	0	Ki67+	 5123 11812
5234	0	0	Ki67+	 5127 11406
5235	0	0	Ki67+	 5140 11801
5236	0	0	Ki67+	 5140 11950
5237	0	0	Ki67+	 5144 12118
5238	0	0	Ki67+	 5149 11595
5239	0	0	Ki67+	 5153 11928
5240	0	0	Ki67+	 5154 11625
5241	0	0	Ki67+	 5161 12048
5242	0	0	Ki67+	 5162 12075
5243	0	0	Ki67+	 5169 11638
5244	0	0	Ki67+	 5176 11476
5245	0	0	Ki67+	 5180 12032
5246	0	0	Ki67+	 5182 11603
5247	0	0	Ki67+	 5186 11835
5248	0	0	Ki67+	 5187 11652
5249	0	0	Ki67+	 5187 11846
5250	0	0	Ki67+	 5198 11974
5251	0	0	Ki67+	 5201 11442
5252	0	0	Ki67+	 5205 11425
5253	0	0	Ki67+	 5206 12051
5254	0	0	Ki67+	 5208 11670
5255	0	0	Ki67+	 5209 11713
5256	0	0	Ki67+	 5218 11589
5257	0	0	Ki67+	 5221 11942
5258	0	0	Ki67+	 5223 11842
5259	0	0	Ki67+	 5229 11955
5260	0	0	Ki67+	 5230 12068
5261	0	0	Ki67+	 5231 12048
5262	0	0	Ki67+	 5236 11910
5263	0	0	Ki67+	 5238 11506
5264	0	0	Ki67+	 5239 11631
5265	0	0	Ki67+	 5240 11410
5266	0	0	Ki67+	 5246 11908
5267	0	0	Ki67+	 5273 12066
5268	0	0	Ki67+	 5275 11805
5269	0	0	Ki67+	 5278 12153
5270	0	0	Ki67+	 5281 11739
5271	0	0	Ki67+	 5283 11753
5272	0	0	Ki67+	 5285 11821
5273	0	0	Ki67+	 5297 11786
5274	0	0	Ki67+	 5300 11823
5275	0	0	Ki67+	 5311 11711
5276	0	0	Ki67+	 5315 11753
5277	0	0	Ki67+	 5317 11778
5278	0	0	Ki67+	 5320 12151
5279	0	0	Ki67+	 5325 11801
5280	0	0	Ki67+	 5328 11522
5281	0	0	Ki67+	 5336 11706
5282	0	0	Ki67+	 5368 11642
5283	0	0	Ki67+	 5371 11804
5284	0	0	Ki67+	 5371 11839
5285	0	0	Ki67+	 5379 11768
5286	0	0	Ki67+	 5384 11437
5287	0	0	Ki67+	 5388 11895
5288	0	0	Ki67+	 5391 11917
5289	0	0	Ki67+	 4596 12443
5290	0	0	Ki67+	 4598 12513
5291	0	0	Ki67+	 4598 12820
5292	0	0	Ki67+	 4600 12891
5293	0	0	Ki67+	 4603 12355
5294	0	0	Ki67+	 4606 12768
5295	0	0	Ki67+	 4623 12548
5296	0	0	Ki67+	 4631 12870
5297	0	0	Ki67+	 4639 12537
5298	0	0	Ki67+	 4639 12834
5299	0	0	Ki67+	 4649 12903
5300	0	0	Ki67+	 4661 12629
5301	0	0	Ki67+	 4676 12617
5302	0	0	Ki67+	 4677 12979
5303	0	0	Ki67+	 4680 12913
5304	0	0	Ki67+	 4682 12932
5305	0	0	Ki67+	 4683 12717
5306	0	0	Ki67+	 4687 12626
5307	0	0	Ki67+	 4690 12638
5308	0	0	Ki67+	 4692 12934
5309	0	0	Ki67+	 4699 12675
5310	0	0	Ki67+	 4720 12631
5311	0	0	Ki67+	 4722 12824
5312	0	0	Ki67+	 4723 12989
5313	0	0	Ki67+	 4724 12688
5314	0	0	Ki67+	 4728 12944
5315	0	0	Ki67+	 4730 12884
5316	0	0	Ki67+	 4732 12898
5317	0	0	Ki67+	 4734 12738
5318	0	0	Ki67+	 4737 12808
5319	0	0	Ki67+	 4738 12728
5320	0	0	Ki67+	 4739 12599
5321	0	0	Ki67+	 4741 12545
5322	0	0	Ki67+	 4741 12568
5323	0	0	Ki67+	 4742 12647
5324	0	0	Ki67+	 4746 12668
5325	0	0	Ki67+	 4749 12743
5326	0	0	Ki67+	 4759 12879
5327	0	0	Ki67+	 4761 12863
5328	0	0	Ki67+	 4762 12843
5329	0	0	Ki67+	 4765 12539
5330	0	0	Ki67+	 4797 12939
5331	0	0	Ki67+	 4809 12864
5332	0	0	Ki67+	 4811 12836
5333	0	0	Ki67+	 4813 12903
5334	0	0	Ki67+	 4824 12787
5335	0	0	Ki67+	 4827 12657
5336	0	0	Ki67+	 4834 12878
5337	0	0	Ki67+	 4835 12781
5338	0	0	Ki67+	 4840 12852
5339	0	0	Ki67+	 4848 12928
5340	0	0	Ki67+	 4862 12991
5341	0	0	Ki67+	 4879 12814
5342	0	0	Ki67+	 4891 12892
5343	0	0	Ki67+	 4892 12905
5344	0	0	Ki67+	 4895 12933
5345	0	0	Ki67+	 4903 12716
5346	0	0	Ki67+	 4917 12901
5347	0	0	Ki67+	 4927 12682
5348	0	0	Ki67+	 4934 12880
5349	0	0	Ki67+	 4939 12931
5350	0	0	Ki67+	 4940 12915
5351	0	0	Ki67+	 4946 12840
5352	0	0	Ki67+	 4946 12871
5353	0	0	Ki67+	 4952 12761
5354	0	0	Ki67+	 4954 12989
5355	0	0	Ki67+	 4982 12979
5356	0	0	Ki67+	 4988 12883
5357	0	0	Ki67+	 4997 12917
5358	0	0	Ki67+	 4999 12959
5359	0	0	Ki67+	 5001 12720
5360	0	0	Ki67+	 5006 12940
5361	0	0	Ki67+	 5007 12352
5362	0	0	Ki67+	 5008 12774
5363	0	0	Ki67+	 5010 12883
5364	0	0	Ki67+	 5012 12695
5365	0	0	Ki67+	 5025 12905
5366	0	0	Ki67+	 5030 12851
5367	0	0	Ki67+	 5036 12981
5368	0	0	Ki67+	 5040 12706
5369	0	0	Ki67+	 5044 12741
5370	0	0	Ki67+	 5045 12951
5371	0	0	Ki67+	 5062 12770
5372	0	0	Ki67+	 5090 12565
5373	0	0	Ki67+	 5098 12970
5374	0	0	Ki67+	 5099 12929
5375	0	0	Ki67+	 5108 12576
5376	0	0	Ki67+	 5119 12798
5377	0	0	Ki67+	 5126 12946
5378	0	0	Ki67+	 5149 12360
5379	0	0	Ki67+	 5161 12932
5380	0	0	Ki67+	 5161 12951
5381	0	0	Ki67+	 5161 12984
5382	0	0	Ki67+	 5167 12304
5383	0	0	Ki67+	 5184 12835
5384	0	0	Ki67+	 5187 12863
5385	0	0	Ki67+	 5193 12969
5386	0	0	Ki67+	 5196 12701
5387	0	0	Ki67+	 5197 12933
5388	0	0	Ki67+	 5208 12252
5389	0	0	Ki67+	 5215 12820
5390	0	0	Ki67+	 5225 12875
5391	0	0	Ki67+	 5229 12975
5392	0	0	Ki67+	 5238 12729
5393	0	0	Ki67+	 5247 12639
5394	0	0	Ki67+	 5261 12812
5395	0	0	Ki67+	 5265 12253
5396	0	0	Ki67+	 5275 12786
5397	0	0	Ki67+	 5287 12211
5398	0	0	Ki67+	 5290 12926
5399	0	0	Ki67+	 5296 12249
5400	0	0	Ki67+	 5315 12935
5401	0	0	Ki67+	 5321 12453
5402	0	0	Ki67+	 5333 12198
5403	0	0	Ki67+	 5343 12261
5404	0	0	Ki67+	 5369 12265
5405	0	0	Ki67+	 5373 12530
5406	0	0	Ki67+	 5376 12882
5407	0	0	Ki67+	 5384 12315
5408	0	0	Ki67+	 5390 12535
5409	0	0	Ki67+	 4598 13699
5410	0	0	Ki67+	 4599 13268
5411	0	0	Ki67+	 4600 13178
5412	0	0	Ki67+	 4603 13625
5413	0	0	Ki67+	 4603 13683
5414	0	0	Ki67+	 4604 13310
5415	0	0	Ki67+	 4618 13367
5416	0	0	Ki67+	 4626 13673
5417	0	0	Ki67+	 4629 13106
5418	0	0	Ki67+	 4630 13086
5419	0	0	Ki67+	 4631 13332
5420	0	0	Ki67+	 4631 13344
5421	0	0	Ki67+	 4641 13143
5422	0	0	Ki67+	 4645 13268
5423	0	0	Ki67+	 4648 13668
5424	0	0	Ki67+	 4661 13584
5425	0	0	Ki67+	 4668 13371
5426	0	0	Ki67+	 4670 13717
5427	0	0	Ki67+	 4675 13162
5428	0	0	Ki67+	 4681 13695
5429	0	0	Ki67+	 4684 13032
5430	0	0	Ki67+	 4684 13259
5431	0	0	Ki67+	 4690 13405
5432	0	0	Ki67+	 4691 13314
5433	0	0	Ki67+	 4692 13303
5434	0	0	Ki67+	 4698 13648
5435	0	0	Ki67+	 4704 13679
5436	0	0	Ki67+	 4708 13138
5437	0	0	Ki67+	 4709 13608
5438	0	0	Ki67+	 4712 13499
5439	0	0	Ki67+	 4717 13161
5440	0	0	Ki67+	 4717 13403
5441	0	0	Ki67+	 4719 13626
5442	0	0	Ki67+	 4721 13529
5443	0	0	Ki67+	 4723 13084
5444	0	0	Ki67+	 4724 13042
5445	0	0	Ki67+	 4724 13320
5446	0	0	Ki67+	 4726 13055
5447	0	0	Ki67+	 4732 13603
5448	0	0	Ki67+	 4740 13308
5449	0	0	Ki67+	 4742 13508
5450	0	0	Ki67+	 4752 13337
5451	0	0	Ki67+	 4757 13584
5452	0	0	Ki67+	 4760 13525
5453	0	0	Ki67+	 4763 13081
5454	0	0	Ki67+	 4766 13197
5455	0	0	Ki67+	 4768 13291
5456	0	0	Ki67+	 4771 13724
5457	0	0	Ki67+	 4772 13583
5458	0	0	Ki67+	 4774 13484
5459	0	0	Ki67+	 4775 13335
5460	0	0	Ki67+	 4780 13057
5461	0	0	Ki67+	 4782 13576
5462	0	0	Ki67+	 4792 13228
5463	0	0	Ki67+	 4793 13213
5464	0	0	Ki67+	 4794 13257
5465	0	0	Ki67+	 4798 13060
5466	0	0	Ki67+	 4804 13043
5467	0	0	Ki67+	 4811 13494
5468	0	0	Ki67+	 4820 13557
5469	0	0	Ki67+	 4822 13249
5470	0	0	Ki67+	 4822 13765
5471	0	0	Ki67+	 4832 13081
5472	0	0	Ki67+	 4835 13274
5473	0	0	Ki67+	 4837 13115
5474	0	0	Ki67+	 4851 13055
5475	0	0	Ki67+	 4857 13520
5476	0	0	Ki67+	 4858 13721
5477	0	0	Ki67+	 4859 13193
5478	0	0	Ki67+	 4863 13232
5479	0	0	Ki67+	 4865 13125
5480	0	0	Ki67+	 4867 13426
5481	0	0	Ki67+	 4870 13241
5482	0	0	Ki67+	 4877 13161
5483	0	0	Ki67+	 4879 13461
5484	0	0	Ki67+	 4883 13253
5485	0	0	Ki67+	 4883 13537
5486	0	0	Ki67+	 4884 13069
5487	0	0	Ki67+	 4885 13418
5488	0	0	Ki67+	 4895 13007
5489	0	0	Ki67+	 4901 13507
5490	0	0	Ki67+	 4913 13111
5491	0	0	Ki67+	 4919 13219
5492	0	0	Ki67+	 4922 13397
5493	0	0	Ki67+	 4928 13141
5494	0	0	Ki67+	 4932 13063
5495	0	0	Ki67+	 4933 13480
5496	0	0	Ki67+	 4935 13102
5497	0	0	Ki67+	 4937 13176
5498	0	0	Ki67+	 4943 13706
5499	0	0	Ki67+	 4946 13378
5500	0	0	Ki67+	 4947 13758
5501	0	0	Ki67+	 4948 13487
5502	0	0	Ki67+	 4955 13777
5503	0	0	Ki67+	 4958 13240
5504	0	0	Ki67+	 4965 13097
5505	0	0	Ki67+	 4965 13471
5506	0	0	Ki67+	 4970 13061
5507	0	0	Ki67+	 4971 13484
5508	0	0	Ki67+	 4972 13372
5509	0	0	Ki67+	 4976 13720
5510	0	0	Ki67+	 4980 13679
5511	0	0	Ki67+	 4984 13224
5512	0	0	Ki67+	 4985 13737
5513	0	0	Ki67+	 4989 13137
5514	0	0	Ki67+	 4993 13362
5515	0	0	Ki67+	 4994 13041
5516	0	0	Ki67+	 4994 13661
5517	0	0	Ki67+	 4997 13469
5518	0	0	Ki67+	 4998 13153
5519	0	0	Ki67+	 4999 13113
5520	0	0	Ki67+	 5002 13680
5521	0	0	Ki67+	 5011 13347
5522	0	0	Ki67+	 5011 13642
5523	0	0	Ki67+	 5012 13130
5524	0	0	Ki67+	 5012 13752
5525	0	0	Ki67+	 5014 13173
5526	0	0	Ki67+	 5018 13734
5527	0	0	Ki67+	 5028 13446
5528	0	0	Ki67+	 5028 13678
5529	0	0	Ki67+	 5032 13027
5530	0	0	Ki67+	 5033 13652
5531	0	0	Ki67+	 5039 13754
5532	0	0	Ki67+	 5041 13051
5533	0	0	Ki67+	 5041 13346
5534	0	0	Ki67+	 5045 13122
5535	0	0	Ki67+	 5047 13523
5536	0	0	Ki67+	 5048 13428
5537	0	0	Ki67+	 5050 13316
5538	0	0	Ki67+	 5058 13274
5539	0	0	Ki67+	 5060 13141
5540	0	0	Ki67+	 5063 13515
5541	0	0	Ki67+	 5065 13079
5542	0	0	Ki67+	 5066 13591
5543	0	0	Ki67+	 5070 13097
5544	0	0	Ki67+	 5072 13320
5545	0	0	Ki67+	 5072 13775
5546	0	0	Ki67+	 5079 13423
5547	0	0	Ki67+	 5080 13099
5548	0	0	Ki67+	 5080 13575
5549	0	0	Ki67+	 5082 13064
5550	0	0	Ki67+	 5082 13595
5551	0	0	Ki67+	 5085 13044
5552	0	0	Ki67+	 5086 13119
5553	0	0	Ki67+	 5086 13307
5554	0	0	Ki67+	 5087 13390
5555	0	0	Ki67+	 5095 13419
5556	0	0	Ki67+	 5103 13093
5557	0	0	Ki67+	 5111 13307
5558	0	0	Ki67+	 5124 13121
5559	0	0	Ki67+	 5127 13390
5560	0	0	Ki67+	 5130 13571
5561	0	0	Ki67+	 5131 13296
5562	0	0	Ki67+	 5135 13095
5563	0	0	Ki67+	 5144 13538
5564	0	0	Ki67+	 5146 13109
5565	0	0	Ki67+	 5148 13371
5566	0	0	Ki67+	 5156 13067
5567	0	0	Ki67+	 5161 13301
5568	0	0	Ki67+	 5163 13357
5569	0	0	Ki67+	 5165 13282
5570	0	0	Ki67+	 5169 13379
5571	0	0	Ki67+	 5169 13605
5572	0	0	Ki67+	 5176 13059
5573	0	0	Ki67+	 5176 13572
5574	0	0	Ki67+	 5182 13348
5575	0	0	Ki67+	 5189 13321
5576	0	0	Ki67+	 5191 13340
5577	0	0	Ki67+	 5193 12999
5578	0	0	Ki67+	 5193 13309
5579	0	0	Ki67+	 5197 13074
5580	0	0	Ki67+	 5197 13453
5581	0	0	Ki67+	 5206 13356
5582	0	0	Ki67+	 5209 13283
5583	0	0	Ki67+	 5209 13333
5584	0	0	Ki67+	 5210 13209
5585	0	0	Ki67+	 5212 13022
5586	0	0	Ki67+	 5213 13063
5587	0	0	Ki67+	 5214 13537
5588	0	0	Ki67+	 5217 13508
5589	0	0	Ki67+	 5228 13562
5590	0	0	Ki67+	 5229 13352
5591	0	0	Ki67+	 5230 13578
5592	0	0	Ki67+	 5231 13026
5593	0	0	Ki67+	 5231 13737
5594	0	0	Ki67+	 5236 13006
5595	0	0	Ki67+	 5238 13342
5596	0	0	Ki67+	 5239 13531
5597	0	0	Ki67+	 5245 13256
5598	0	0	Ki67+	 5250 13310
5599	0	0	Ki67+	 5254 13239
5600	0	0	Ki67+	 5255 13342
5601	0	0	Ki67+	 5264 13470
5602	0	0	Ki67+	 5265 13245
5603	0	0	Ki67+	 5280 13472
5604	0	0	Ki67+	 5283 13559
5605	0	0	Ki67+	 5284 13502
5606	0	0	Ki67+	 5285 13234
5607	0	0	Ki67+	 5292 13486
5608	0	0	Ki67+	 5300 13266
5609	0	0	Ki67+	 5301 13302
5610	0	0	Ki67+	 5301 13546
5611	0	0	Ki67+	 5302 13497
5612	0	0	Ki67+	 5305 13222
5613	0	0	Ki67+	 5311 13377
5614	0	0	Ki67+	 5313 13237
5615	0	0	Ki67+	 5319 13528
5616	0	0	Ki67+	 5335 13229
5617	0	0	Ki67+	 5335 13296
5618	0	0	Ki67+	 5342 13521
5619	0	0	Ki67+	 5345 13212
5620	0	0	Ki67+	 5345 13297
5621	0	0	Ki67+	 5346 13450
5622	0	0	Ki67+	 5348 13501
5623	0	0	Ki67+	 5358 13433
5624	0	0	Ki67+	 5363 13019
5625	0	0	Ki67+	 5364 13267
5626	0	0	Ki67+	 5365 13452
5627	0	0	Ki67+	 5373 13283
5628	0	0	Ki67+	 5383 12999
5629	0	0	Ki67+	 5391 13475
5630	0	0	Ki67+	 4593 14177
5631	0	0	Ki67+	 4596 14125
5632	0	0	Ki67+	 4596 14245
5633	0	0	Ki67+	 4598 14040
5634	0	0	Ki67+	 4601 14277
5635	0	0	Ki67+	 4601 14527
5636	0	0	Ki67+	 4610 13876
5637	0	0	Ki67+	 4612 14055
5638	0	0	Ki67+	 4613 14301
5639	0	0	Ki67+	 4614 14239
5640	0	0	Ki67+	 4620 14546
5641	0	0	Ki67+	 4624 14388
5642	0	0	Ki67+	 4625 14354
5643	0	0	Ki67+	 4629 14322
5644	0	0	Ki67+	 4630 14058
5645	0	0	Ki67+	 4631 13986
5646	0	0	Ki67+	 4631 14116
5647	0	0	Ki67+	 4631 14489
5648	0	0	Ki67+	 4635 14519
5649	0	0	Ki67+	 4637 14283
5650	0	0	Ki67+	 4646 14374
5651	0	0	Ki67+	 4648 14346
5652	0	0	Ki67+	 4651 14406
5653	0	0	Ki67+	 4652 13891
5654	0	0	Ki67+	 4654 13912
5655	0	0	Ki67+	 4656 13855
5656	0	0	Ki67+	 4657 14543
5657	0	0	Ki67+	 4659 14579
5658	0	0	Ki67+	 4661 14181
5659	0	0	Ki67+	 4663 14072
5660	0	0	Ki67+	 4668 13906
5661	0	0	Ki67+	 4669 14155
5662	0	0	Ki67+	 4670 14034
5663	0	0	Ki67+	 4670 14491
5664	0	0	Ki67+	 4672 14220
5665	0	0	Ki67+	 4672 14231
5666	0	0	Ki67+	 4676 13838
5667	0	0	Ki67+	 4676 14450
5668	0	0	Ki67+	 4681 14269
5669	0	0	Ki67+	 4683 13869
5670	0	0	Ki67+	 4684 14409
5671	0	0	Ki67+	 4684 14468
5672	0	0	Ki67+	 4686 14530
5673	0	0	Ki67+	 4687 14084
5674	0	0	Ki67+	 4690 14381
5675	0	0	Ki67+	 4691 14148
5676	0	0	Ki67+	 4694 13885
5677	0	0	Ki67+	 4696 14511
5678	0	0	Ki67+	 4701 14332
5679	0	0	Ki67+	 4701 14568
5680	0	0	Ki67+	 4702 14372
5681	0	0	Ki67+	 4704 14537
5682	0	0	Ki67+	 4707 14319
5683	0	0	Ki67+	 4707 14450
5684	0	0	Ki67+	 4715 14189
5685	0	0	Ki67+	 4717 14532
5686	0	0	Ki67+	 4720 14232
5687	0	0	Ki67+	 4720 14476
5688	0	0	Ki67+	 4726 14273
5689	0	0	Ki67+	 4726 14569
5690	0	0	Ki67+	 4728 14422
5691	0	0	Ki67+	 4731 14358
5692	0	0	Ki67+	 4732 14547
5693	0	0	Ki67+	 4737 13863
5694	0	0	Ki67+	 4741 13893
5695	0	0	Ki67+	 4741 14347
5696	0	0	Ki67+	 4742 14307
5697	0	0	Ki67+	 4748 13928
5698	0	0	Ki67+	 4748 14214
5699	0	0	Ki67+	 4749 13841
5700	0	0	Ki67+	 4751 13943
5701	0	0	Ki67+	 4757 14313
5702	0	0	Ki67+	 4763 13834
5703	0	0	Ki67+	 4768 14492
5704	0	0	Ki67+	 4769 13855
5705	0	0	Ki67+	 4770 13881
5706	0	0	Ki67+	 4770 14357
5707	0	0	Ki67+	 4771 13868
5708	0	0	Ki67+	 4773 13918
5709	0	0	Ki67+	 4776 13938
5710	0	0	Ki67+	 4778 14555
5711	0	0	Ki67+	 4780 14453
5712	0	0	Ki67+	 4786 14381
5713	0	0	Ki67+	 4796 13894
5714	0	0	Ki67+	 4798 14505
5715	0	0	Ki67+	 4799 13811
5716	0	0	Ki67+	 4799 14491
5717	0	0	Ki67+	 4804 14546
5718	0	0	Ki67+	 4805 13921
5719	0	0	Ki67+	 4805 14435
5720	0	0	Ki67+	 4807 14409
5721	0	0	Ki67+	 4808 14568
5722	0	0	Ki67+	 4809 14359
5723	0	0	Ki67+	 4809 14496
5724	0	0	Ki67+	 4810 13857
5725	0	0	Ki67+	 4811 14508
5726	0	0	Ki67+	 4813 14345
5727	0	0	Ki67+	 4814 14385
5728	0	0	Ki67+	 4815 13942
5729	0	0	Ki67+	 4816 14473
5730	0	0	Ki67+	 4818 14014
5731	0	0	Ki67+	 4819 13811
5732	0	0	Ki67+	 4829 14071
5733	0	0	Ki67+	 4833 14441
5734	0	0	Ki67+	 4835 13979
5735	0	0	Ki67+	 4836 14543
5736	0	0	Ki67+	 4837 14486
5737	0	0	Ki67+	 4839 13887
5738	0	0	Ki67+	 4843 13961
5739	0	0	Ki67+	 4846 14515
5740	0	0	Ki67+	 4849 14124
5741	0	0	Ki67+	 4850 14576
5742	0	0	Ki67+	 4852 14477
5743	0	0	Ki67+	 4856 14377
5744	0	0	Ki67+	 4857 14357
5745	0	0	Ki67+	 4859 14091
5746	0	0	Ki67+	 4859 14135
5747	0	0	Ki67+	 4861 14187
5748	0	0	Ki67+	 4862 13824
5749	0	0	Ki67+	 4863 14020
5750	0	0	Ki67+	 4864 13811
5751	0	0	Ki67+	 4864 13939
5752	0	0	Ki67+	 4865 14051
5753	0	0	Ki67+	 4867 14007
5754	0	0	Ki67+	 4869 14147
5755	0	0	Ki67+	 4870 14227
5756	0	0	Ki67+	 4875 14073
5757	0	0	Ki67+	 4876 13978
5758	0	0	Ki67+	 4878 14335
5759	0	0	Ki67+	 4879 14098
5760	0	0	Ki67+	 4881 14235
5761	0	0	Ki67+	 4882 13882
5762	0	0	Ki67+	 4882 14217
5763	0	0	Ki67+	 4884 14554
5764	0	0	Ki67+	 4886 14013
5765	0	0	Ki67+	 4886 14438
5766	0	0	Ki67+	 4888 14183
5767	0	0	Ki67+	 4890 13838
5768	0	0	Ki67+	 4891 14402
5769	0	0	Ki67+	 4893 14161
5770	0	0	Ki67+	 4898 13847
5771	0	0	Ki67+	 4898 14275
5772	0	0	Ki67+	 4898 14572
5773	0	0	Ki67+	 4899 14069
5774	0	0	Ki67+	 4900 14455
5775	0	0	Ki67+	 4901 13967
5776	0	0	Ki67+	 4902 14013
5777	0	0	Ki67+	 4907 14078
5778	0	0	Ki67+	 4913 14180
5779	0	0	Ki67+	 4913 14230
5780	0	0	Ki67+	 4915 14537
5781	0	0	Ki67+	 4917 13934
5782	0	0	Ki67+	 4920 14312
5783	0	0	Ki67+	 4924 14089
5784	0	0	Ki67+	 4927 14487
5785	0	0	Ki67+	 4928 14506
5786	0	0	Ki67+	 4930 14075
5787	0	0	Ki67+	 4931 13912
5788	0	0	Ki67+	 4931 14565
5789	0	0	Ki67+	 4932 13842
5790	0	0	Ki67+	 4934 13937
5791	0	0	Ki67+	 4934 14238
5792	0	0	Ki67+	 4935 13796
5793	0	0	Ki67+	 4936 14117
5794	0	0	Ki67+	 4937 14166
5795	0	0	Ki67+	 4939 13881
5796	0	0	Ki67+	 4942 14465
5797	0	0	Ki67+	 4943 13893
5798	0	0	Ki67+	 4944 14541
5799	0	0	Ki67+	 4948 14345
5800	0	0	Ki67+	 4952 14210
5801	0	0	Ki67+	 4957 14234
5802	0	0	Ki67+	 4960 14114
5803	0	0	Ki67+	 4960 14292
5804	0	0	Ki67+	 4961 14260
5805	0	0	Ki67+	 4965 14564
5806	0	0	Ki67+	 4967 14250
5807	0	0	Ki67+	 4970 14159
5808	0	0	Ki67+	 4970 14486
5809	0	0	Ki67+	 4980 14186
5810	0	0	Ki67+	 4981 14359
5811	0	0	Ki67+	 4984 14263
5812	0	0	Ki67+	 5000 14271
5813	0	0	Ki67+	 5005 14371
5814	0	0	Ki67+	 5007 14004
5815	0	0	Ki67+	 5008 14433
5816	0	0	Ki67+	 5016 14079
5817	0	0	Ki67+	 5018 14586
5818	0	0	Ki67+	 5019 14211
5819	0	0	Ki67+	 5022 14016
5820	0	0	Ki67+	 5023 14543
5821	0	0	Ki67+	 5028 14441
5822	0	0	Ki67+	 5029 14386
5823	0	0	Ki67+	 5030 14041
5824	0	0	Ki67+	 5032 13948
5825	0	0	Ki67+	 5032 13981
5826	0	0	Ki67+	 5033 14451
5827	0	0	Ki67+	 5033 14494
5828	0	0	Ki67+	 5034 13929
5829	0	0	Ki67+	 5035 14140
5830	0	0	Ki67+	 5037 14118
5831	0	0	Ki67+	 5037 14429
5832	0	0	Ki67+	 5037 14578
5833	0	0	Ki67+	 5046 14221
5834	0	0	Ki67+	 5050 14203
5835	0	0	Ki67+	 5053 13972
5836	0	0	Ki67+	 5059 13919
5837	0	0	Ki67+	 5060 14103
5838	0	0	Ki67+	 5063 14222
5839	0	0	Ki67+	 5064 13933
5840	0	0	Ki67+	 5066 14282
5841	0	0	Ki67+	 5068 14489
5842	0	0	Ki67+	 5073 14328
5843	0	0	Ki67+	 5074 14268
5844	0	0	Ki67+	 5077 14012
5845	0	0	Ki67+	 5078 14194
5846	0	0	Ki67+	 5078 14231
5847	0	0	Ki67+	 5078 14427
5848	0	0	Ki67+	 5079 14525
5849	0	0	Ki67+	 5082 14075
5850	0	0	Ki67+	 5083 14379
5851	0	0	Ki67+	 5088 14044
5852	0	0	Ki67+	 5090 14276
5853	0	0	Ki67+	 5092 13969
5854	0	0	Ki67+	 5092 14178
5855	0	0	Ki67+	 5093 14347
5856	0	0	Ki67+	 5100 14441
5857	0	0	Ki67+	 5101 14097
5858	0	0	Ki67+	 5103 14405
5859	0	0	Ki67+	 5104 13807
5860	0	0	Ki67+	 5105 14153
5861	0	0	Ki67+	 5105 14208
5862	0	0	Ki67+	 5105 14388
5863	0	0	Ki67+	 5107 13978
5864	0	0	Ki67+	 5107 14114
5865	0	0	Ki67+	 5108 13831
5866	0	0	Ki67+	 5109 14504
5867	0	0	Ki67+	 5111 13949
5868	0	0	Ki67+	 5113 14253
5869	0	0	Ki67+	 5114 14280
5870	0	0	Ki67+	 5117 13852
5871	0	0	Ki67+	 5118 14454
5872	0	0	Ki67+	 5121 14039
5873	0	0	Ki67+	 5121 14495
5874	0	0	Ki67+	 5123 13868
5875	0	0	Ki67+	 5124 13941
5876	0	0	Ki67+	 5129 14521
5877	0	0	Ki67+	 5133 14232
5878	0	0	Ki67+	 5137 14359
5879	0	0	Ki67+	 5139 14125
5880	0	0	Ki67+	 5140 14403
5881	0	0	Ki67+	 5145 14527
5882	0	0	Ki67+	 5146 13884
5883	0	0	Ki67+	 5146 14038
5884	0	0	Ki67+	 5147 14208
5885	0	0	Ki67+	 5151 14289
5886	0	0	Ki67+	 5151 14483
5887	0	0	Ki67+	 5152 14341
5888	0	0	Ki67+	 5154 14432
5889	0	0	Ki67+	 5155 13997
5890	0	0	Ki67+	 5158 13844
5891	0	0	Ki67+	 5159 14021
5892	0	0	Ki67+	 5160 14189
5893	0	0	Ki67+	 5161 14090
5894	0	0	Ki67+	 5163 14052
5895	0	0	Ki67+	 5164 13817
5896	0	0	Ki67+	 5165 14240
5897	0	0	Ki67+	 5165 14410
5898	0	0	Ki67+	 5165 14468
5899	0	0	Ki67+	 5168 14111
5900	0	0	Ki67+	 5169 14450
5901	0	0	Ki67+	 5170 14574
5902	0	0	Ki67+	 5175 14049
5903	0	0	Ki67+	 5178 13876
5904	0	0	Ki67+	 5179 14005
5905	0	0	Ki67+	 5180 14275
5906	0	0	Ki67+	 5182 13911
5907	0	0	Ki67+	 5182 14215
5908	0	0	Ki67+	 5182 14440
5909	0	0	Ki67+	 5183 14192
5910	0	0	Ki67+	 5190 13850
5911	0	0	Ki67+	 5195 13900
5912	0	0	Ki67+	 5196 14498
5913	0	0	Ki67+	 5201 14112
5914	0	0	Ki67+	 5202 14478
5915	0	0	Ki67+	 5208 14218
5916	0	0	Ki67+	 5210 14361
5917	0	0	Ki67+	 5213 13904
5918	0	0	Ki67+	 5216 14289
5919	0	0	Ki67+	 5217 14381
5920	0	0	Ki67+	 5218 13867
5921	0	0	Ki67+	 5218 13880
5922	0	0	Ki67+	 5220 13933
5923	0	0	Ki67+	 5220 14225
5924	0	0	Ki67+	 5222 14580
5925	0	0	Ki67+	 5224 14569
5926	0	0	Ki67+	 5226 13920
5927	0	0	Ki67+	 5228 14075
5928	0	0	Ki67+	 5230 13962
5929	0	0	Ki67+	 5231 13882
5930	0	0	Ki67+	 5234 14133
5931	0	0	Ki67+	 5234 14471
5932	0	0	Ki67+	 5236 13949
5933	0	0	Ki67+	 5236 14272
5934	0	0	Ki67+	 5237 14231
5935	0	0	Ki67+	 5242 13912
5936	0	0	Ki67+	 5244 14286
5937	0	0	Ki67+	 5245 14348
5938	0	0	Ki67+	 5246 14125
5939	0	0	Ki67+	 5246 14241
5940	0	0	Ki67+	 5246 14591
5941	0	0	Ki67+	 5247 14180
5942	0	0	Ki67+	 5249 14449
5943	0	0	Ki67+	 5250 13988
5944	0	0	Ki67+	 5251 14363
5945	0	0	Ki67+	 5251 14468
5946	0	0	Ki67+	 5253 14081
5947	0	0	Ki67+	 5253 14409
5948	0	0	Ki67+	 5260 13933
5949	0	0	Ki67+	 5261 14316
5950	0	0	Ki67+	 5262 13978
5951	0	0	Ki67+	 5264 13997
5952	0	0	Ki67+	 5268 14027
5953	0	0	Ki67+	 5282 14567
5954	0	0	Ki67+	 5289 14025
5955	0	0	Ki67+	 5289 14085
5956	0	0	Ki67+	 5302 14482
5957	0	0	Ki67+	 5305 13972
5958	0	0	Ki67+	 5306 13983
5959	0	0	Ki67+	 5306 14306
5960	0	0	Ki67+	 5310 14007
5961	0	0	Ki67+	 5310 14040
5962	0	0	Ki67+	 5311 14071
5963	0	0	Ki67+	 5320 14327
5964	0	0	Ki67+	 5321 14100
5965	0	0	Ki67+	 5324 14276
5966	0	0	Ki67+	 5325 14294
5967	0	0	Ki67+	 5331 13961
5968	0	0	Ki67+	 5334 14208
5969	0	0	Ki67+	 5335 14188
5970	0	0	Ki67+	 5335 14506
5971	0	0	Ki67+	 5342 14278
5972	0	0	Ki67+	 5344 14324
5973	0	0	Ki67+	 5346 14234
5974	0	0	Ki67+	 5347 14529
5975	0	0	Ki67+	 5353 14108
5976	0	0	Ki67+	 5355 14223
5977	0	0	Ki67+	 5355 14547
5978	0	0	Ki67+	 5361 14179
5979	0	0	Ki67+	 5366 14058
5980	0	0	Ki67+	 5370 14253
5981	0	0	Ki67+	 5371 14267
5982	0	0	Ki67+	 5373 14138
5983	0	0	Ki67+	 5376 14202
5984	0	0	Ki67+	 5377 13995
5985	0	0	Ki67+	 5382 14093
5986	0	0	Ki67+	 5386 14250
5987	0	0	Ki67+	 4594 14959
5988	0	0	Ki67+	 4595 15023
5989	0	0	Ki67+	 4596 15262
5990	0	0	Ki67+	 4597 15238
5991	0	0	Ki67+	 4607 15273
5992	0	0	Ki67+	 4614 14654
5993	0	0	Ki67+	 4615 14624
5994	0	0	Ki67+	 4619 15139
5995	0	0	Ki67+	 4619 15294
5996	0	0	Ki67+	 4623 14610
5997	0	0	Ki67+	 4623 14942
5998	0	0	Ki67+	 4625 14816
5999	0	0	Ki67+	 4628 14681
6000	0	0	Ki67+	 4629 14889
6001	0	0	Ki67+	 4629 15009
6002	0	0	Ki67+	 4629 15180
6003	0	0	Ki67+	 4632 14979
6004	0	0	Ki67+	 4632 15110
6005	0	0	Ki67+	 4635 15132
6006	0	0	Ki67+	 4638 15089
6007	0	0	Ki67+	 4646 14700
6008	0	0	Ki67+	 4647 14919
6009	0	0	Ki67+	 4648 14736
6010	0	0	Ki67+	 4648 14865
6011	0	0	Ki67+	 4650 14670
6012	0	0	Ki67+	 4650 15118
6013	0	0	Ki67+	 4651 15059
6014	0	0	Ki67+	 4652 14682
6015	0	0	Ki67+	 4653 14761
6016	0	0	Ki67+	 4657 14618
6017	0	0	Ki67+	 4662 15283
6018	0	0	Ki67+	 4664 14805
6019	0	0	Ki67+	 4667 14822
6020	0	0	Ki67+	 4668 14896
6021	0	0	Ki67+	 4669 14702
6022	0	0	Ki67+	 4669 14730
6023	0	0	Ki67+	 4670 15066
6024	0	0	Ki67+	 4675 14883
6025	0	0	Ki67+	 4676 14756
6026	0	0	Ki67+	 4678 15233
6027	0	0	Ki67+	 4679 15338
6028	0	0	Ki67+	 4685 14620
6029	0	0	Ki67+	 4686 14981
6030	0	0	Ki67+	 4688 15070
6031	0	0	Ki67+	 4689 14603
6032	0	0	Ki67+	 4689 14819
6033	0	0	Ki67+	 4691 15048
6034	0	0	Ki67+	 4693 15186
6035	0	0	Ki67+	 4694 14678
6036	0	0	Ki67+	 4694 14792
6037	0	0	Ki67+	 4700 15252
6038	0	0	Ki67+	 4701 14705
6039	0	0	Ki67+	 4704 15240
6040	0	0	Ki67+	 4704 15380
6041	0	0	Ki67+	 4705 14836
6042	0	0	Ki67+	 4707 15023
6043	0	0	Ki67+	 4710 14945
6044	0	0	Ki67+	 4713 15348
6045	0	0	Ki67+	 4714 14646
6046	0	0	Ki67+	 4715 14988
6047	0	0	Ki67+	 4716 15225
6048	0	0	Ki67+	 4723 15385
6049	0	0	Ki67+	 4724 14893
6050	0	0	Ki67+	 4725 14800
6051	0	0	Ki67+	 4726 15287
6052	0	0	Ki67+	 4727 14593
6053	0	0	Ki67+	 4729 15266
6054	0	0	Ki67+	 4734 14956
6055	0	0	Ki67+	 4735 15170
6056	0	0	Ki67+	 4745 15347
6057	0	0	Ki67+	 4748 15243
6058	0	0	Ki67+	 4748 15286
6059	0	0	Ki67+	 4749 14732
6060	0	0	Ki67+	 4750 15117
6061	0	0	Ki67+	 4753 15186
6062	0	0	Ki67+	 4759 14835
6063	0	0	Ki67+	 4759 15272
6064	0	0	Ki67+	 4761 14923
6065	0	0	Ki67+	 4761 15128
6066	0	0	Ki67+	 4765 14702
6067	0	0	Ki67+	 4767 15013
6068	0	0	Ki67+	 4768 14651
6069	0	0	Ki67+	 4771 14604
6070	0	0	Ki67+	 4771 14887
6071	0	0	Ki67+	 4771 15149
6072	0	0	Ki67+	 4773 14672
6073	0	0	Ki67+	 4773 14998
6074	0	0	Ki67+	 4774 15248
6075	0	0	Ki67+	 4778 15061
6076	0	0	Ki67+	 4778 15080
6077	0	0	Ki67+	 4779 14811
6078	0	0	Ki67+	 4784 14613
6079	0	0	Ki67+	 4784 14721
6080	0	0	Ki67+	 4785 14868
6081	0	0	Ki67+	 4788 14597
6082	0	0	Ki67+	 4789 14656
6083	0	0	Ki67+	 4789 15003
6084	0	0	Ki67+	 4790 15019
6085	0	0	Ki67+	 4791 15073
6086	0	0	Ki67+	 4794 14624
6087	0	0	Ki67+	 4797 15305
6088	0	0	Ki67+	 4798 14801
6089	0	0	Ki67+	 4798 14964
6090	0	0	Ki67+	 4800 15202
6091	0	0	Ki67+	 4802 14833
6092	0	0	Ki67+	 4804 15096
6093	0	0	Ki67+	 4810 15250
6094	0	0	Ki67+	 4812 14610
6095	0	0	Ki67+	 4815 15216
6096	0	0	Ki67+	 4818 14649
6097	0	0	Ki67+	 4818 14678
6098	0	0	Ki67+	 4819 15152
6099	0	0	Ki67+	 4820 14722
6100	0	0	Ki67+	 4823 15164
6101	0	0	Ki67+	 4828 14810
6102	0	0	Ki67+	 4828 15132
6103	0	0	Ki67+	 4831 15276
6104	0	0	Ki67+	 4841 15181
6105	0	0	Ki67+	 4842 15352
6106	0	0	Ki67+	 4845 14964
6107	0	0	Ki67+	 4846 15317
6108	0	0	Ki67+	 4847 14868
6109	0	0	Ki67+	 4847 15160
6110	0	0	Ki67+	 4848 15081
6111	0	0	Ki67+	 4849 14616
6112	0	0	Ki67+	 4853 15359
6113	0	0	Ki67+	 4854 15338
6114	0	0	Ki67+	 4855 14816
6115	0	0	Ki67+	 4858 14955
6116	0	0	Ki67+	 4861 14776
6117	0	0	Ki67+	 4861 15097
6118	0	0	Ki67+	 4866 15144
6119	0	0	Ki67+	 4873 14959
6120	0	0	Ki67+	 4878 15084
6121	0	0	Ki67+	 4878 15185
6122	0	0	Ki67+	 4879 15308
6123	0	0	Ki67+	 4880 14887
6124	0	0	Ki67+	 4881 14903
6125	0	0	Ki67+	 4886 14777
6126	0	0	Ki67+	 4889 14655
6127	0	0	Ki67+	 4889 15097
6128	0	0	Ki67+	 4893 15214
6129	0	0	Ki67+	 4898 15079
6130	0	0	Ki67+	 4902 14713
6131	0	0	Ki67+	 4903 15189
6132	0	0	Ki67+	 4903 15278
6133	0	0	Ki67+	 4904 15345
6134	0	0	Ki67+	 4907 14883
6135	0	0	Ki67+	 4909 15001
6136	0	0	Ki67+	 4911 15248
6137	0	0	Ki67+	 4918 14723
6138	0	0	Ki67+	 4918 15239
6139	0	0	Ki67+	 4921 15026
6140	0	0	Ki67+	 4924 14618
6141	0	0	Ki67+	 4926 15332
6142	0	0	Ki67+	 4931 14641
6143	0	0	Ki67+	 4933 14953
6144	0	0	Ki67+	 4933 15341
6145	0	0	Ki67+	 4939 14676
6146	0	0	Ki67+	 4941 14748
6147	0	0	Ki67+	 4942 14622
6148	0	0	Ki67+	 4942 14719
6149	0	0	Ki67+	 4943 14596
6150	0	0	Ki67+	 4951 14653
6151	0	0	Ki67+	 4951 14678
6152	0	0	Ki67+	 4954 15134
6153	0	0	Ki67+	 4954 15382
6154	0	0	Ki67+	 4962 15188
6155	0	0	Ki67+	 4964 15343
6156	0	0	Ki67+	 4965 15149
6157	0	0	Ki67+	 4966 14898
6158	0	0	Ki67+	 4967 15057
6159	0	0	Ki67+	 4969 14764
6160	0	0	Ki67+	 4976 14626
6161	0	0	Ki67+	 4978 15122
6162	0	0	Ki67+	 4978 15177
6163	0	0	Ki67+	 4981 14688
6164	0	0	Ki67+	 4984 14947
6165	0	0	Ki67+	 4988 15004
6166	0	0	Ki67+	 4990 15108
6167	0	0	Ki67+	 4992 14713
6168	0	0	Ki67+	 4993 15049
6169	0	0	Ki67+	 4995 14811
6170	0	0	Ki67+	 4996 15118
6171	0	0	Ki67+	 5003 15072
6172	0	0	Ki67+	 5003 15356
6173	0	0	Ki67+	 5004 15391
6174	0	0	Ki67+	 5006 15133
6175	0	0	Ki67+	 5010 15105
6176	0	0	Ki67+	 5011 14831
6177	0	0	Ki67+	 5011 14915
6178	0	0	Ki67+	 5013 15161
6179	0	0	Ki67+	 5014 15231
6180	0	0	Ki67+	 5016 14795
6181	0	0	Ki67+	 5021 15342
6182	0	0	Ki67+	 5024 15355
6183	0	0	Ki67+	 5030 15329
6184	0	0	Ki67+	 5032 14745
6185	0	0	Ki67+	 5033 14638
6186	0	0	Ki67+	 5033 15233
6187	0	0	Ki67+	 5035 15197
6188	0	0	Ki67+	 5037 15072
6189	0	0	Ki67+	 5038 14788
6190	0	0	Ki67+	 5041 15374
6191	0	0	Ki67+	 5042 14975
6192	0	0	Ki67+	 5042 15289
6193	0	0	Ki67+	 5043 14877
6194	0	0	Ki67+	 5045 14830
6195	0	0	Ki67+	 5046 14905
6196	0	0	Ki67+	 5046 15106
6197	0	0	Ki67+	 5047 15092
6198	0	0	Ki67+	 5048 14721
6199	0	0	Ki67+	 5050 15049
6200	0	0	Ki67+	 5050 15267
6201	0	0	Ki67+	 5055 14709
6202	0	0	Ki67+	 5058 14893
6203	0	0	Ki67+	 5060 14879
6204	0	0	Ki67+	 5060 15138
6205	0	0	Ki67+	 5060 15351
6206	0	0	Ki67+	 5068 14739
6207	0	0	Ki67+	 5068 14921
6208	0	0	Ki67+	 5070 15182
6209	0	0	Ki67+	 5074 15238
6210	0	0	Ki67+	 5076 14968
6211	0	0	Ki67+	 5080 15388
6212	0	0	Ki67+	 5082 14732
6213	0	0	Ki67+	 5085 14908
6214	0	0	Ki67+	 5091 14714
6215	0	0	Ki67+	 5092 15349
6216	0	0	Ki67+	 5094 15321
6217	0	0	Ki67+	 5095 14622
6218	0	0	Ki67+	 5095 15145
6219	0	0	Ki67+	 5097 15368
6220	0	0	Ki67+	 5101 14994
6221	0	0	Ki67+	 5103 15230
6222	0	0	Ki67+	 5105 14665
6223	0	0	Ki67+	 5106 15319
6224	0	0	Ki67+	 5107 14800
6225	0	0	Ki67+	 5109 14986
6226	0	0	Ki67+	 5110 15283
6227	0	0	Ki67+	 5112 14728
6228	0	0	Ki67+	 5113 15070
6229	0	0	Ki67+	 5113 15247
6230	0	0	Ki67+	 5115 14841
6231	0	0	Ki67+	 5115 15212
6232	0	0	Ki67+	 5123 14669
6233	0	0	Ki67+	 5124 14775
6234	0	0	Ki67+	 5125 14745
6235	0	0	Ki67+	 5133 15019
6236	0	0	Ki67+	 5136 14787
6237	0	0	Ki67+	 5139 15130
6238	0	0	Ki67+	 5142 14699
6239	0	0	Ki67+	 5148 15141
6240	0	0	Ki67+	 5150 14817
6241	0	0	Ki67+	 5150 15056
6242	0	0	Ki67+	 5156 14835
6243	0	0	Ki67+	 5156 14874
6244	0	0	Ki67+	 5156 15126
6245	0	0	Ki67+	 5163 14826
6246	0	0	Ki67+	 5167 15088
6247	0	0	Ki67+	 5174 15046
6248	0	0	Ki67+	 5176 14776
6249	0	0	Ki67+	 5179 14839
6250	0	0	Ki67+	 5180 15164
6251	0	0	Ki67+	 5184 14997
6252	0	0	Ki67+	 5189 15107
6253	0	0	Ki67+	 5191 15163
6254	0	0	Ki67+	 5193 14643
6255	0	0	Ki67+	 5195 14863
6256	0	0	Ki67+	 5195 14898
6257	0	0	Ki67+	 5198 14774
6258	0	0	Ki67+	 5198 14801
6259	0	0	Ki67+	 5201 15056
6260	0	0	Ki67+	 5202 15040
6261	0	0	Ki67+	 5206 14617
6262	0	0	Ki67+	 5208 14720
6263	0	0	Ki67+	 5208 15007
6264	0	0	Ki67+	 5209 15092
6265	0	0	Ki67+	 5209 15170
6266	0	0	Ki67+	 5209 15323
6267	0	0	Ki67+	 5216 15125
6268	0	0	Ki67+	 5217 14737
6269	0	0	Ki67+	 5221 15322
6270	0	0	Ki67+	 5228 14668
6271	0	0	Ki67+	 5231 15237
6272	0	0	Ki67+	 5234 14908
6273	0	0	Ki67+	 5234 15090
6274	0	0	Ki67+	 5235 15256
6275	0	0	Ki67+	 5238 14618
6276	0	0	Ki67+	 5243 14756
6277	0	0	Ki67+	 5244 15018
6278	0	0	Ki67+	 5247 15056
6279	0	0	Ki67+	 5248 14648
6280	0	0	Ki67+	 5248 15125
6281	0	0	Ki67+	 5249 14689
6282	0	0	Ki67+	 5249 15186
6283	0	0	Ki67+	 5253 14930
6284	0	0	Ki67+	 5254 14629
6285	0	0	Ki67+	 5256 14750
6286	0	0	Ki67+	 5259 15151
6287	0	0	Ki67+	 5260 15256
6288	0	0	Ki67+	 5261 15040
6289	0	0	Ki67+	 5262 14594
6290	0	0	Ki67+	 5264 14702
6291	0	0	Ki67+	 5264 14848
6292	0	0	Ki67+	 5266 14770
6293	0	0	Ki67+	 5267 14887
6294	0	0	Ki67+	 5267 14974
6295	0	0	Ki67+	 5269 15075
6296	0	0	Ki67+	 5271 15320
6297	0	0	Ki67+	 5272 15130
6298	0	0	Ki67+	 5274 14721
6299	0	0	Ki67+	 5278 15141
6300	0	0	Ki67+	 5282 14957
6301	0	0	Ki67+	 5292 14897
6302	0	0	Ki67+	 5294 14612
6303	0	0	Ki67+	 5299 14975
6304	0	0	Ki67+	 5299 15040
6305	0	0	Ki67+	 5300 14623
6306	0	0	Ki67+	 5303 14643
6307	0	0	Ki67+	 5304 14717
6308	0	0	Ki67+	 5305 14699
6309	0	0	Ki67+	 5311 14878
6310	0	0	Ki67+	 5311 15313
6311	0	0	Ki67+	 5315 15026
6312	0	0	Ki67+	 5320 14976
6313	0	0	Ki67+	 5322 15167
6314	0	0	Ki67+	 5324 14707
6315	0	0	Ki67+	 5330 15273
6316	0	0	Ki67+	 5331 15125
6317	0	0	Ki67+	 5335 14642
6318	0	0	Ki67+	 5339 15351
6319	0	0	Ki67+	 5340 14797
6320	0	0	Ki67+	 5340 14915
6321	0	0	Ki67+	 5345 14756
6322	0	0	Ki67+	 5348 14701
6323	0	0	Ki67+	 5352 14725
6324	0	0	Ki67+	 5356 14684
6325	0	0	Ki67+	 5359 14771
6326	0	0	Ki67+	 5367 15162
6327	0	0	Ki67+	 5369 14735
6328	0	0	Ki67+	 5369 14926
6329	0	0	Ki67+	 5370 15068
6330	0	0	Ki67+	 5370 15222
6331	0	0	Ki67+	 5372 14601
6332	0	0	Ki67+	 5374 15033
6333	0	0	Ki67+	 5375 14818
6334	0	0	Ki67+	 5384 14642
6335	0	0	Ki67+	 5384 14660
6336	0	0	Ki67+	 5387 15271
6337	0	0	Ki67+	 5388 15021
6338	0	0	Ki67+	 5390 14857
6339	0	0	Ki67+	 4597 15941
6340	0	0	Ki67+	 4599 15725
6341	0	0	Ki67+	 4600 15560
6342	0	0	Ki67+	 4605 15750
6343	0	0	Ki67+	 4615 15768
6344	0	0	Ki67+	 4615 16004
6345	0	0	Ki67+	 4616 15701
6346	0	0	Ki67+	 4617 15683
6347	0	0	Ki67+	 4625 15746
6348	0	0	Ki67+	 4625 16057
6349	0	0	Ki67+	 4631 15604
6350	0	0	Ki67+	 4631 15944
6351	0	0	Ki67+	 4635 16087
6352	0	0	Ki67+	 4637 15904
6353	0	0	Ki67+	 4643 15719
6354	0	0	Ki67+	 4647 15801
6355	0	0	Ki67+	 4648 15649
6356	0	0	Ki67+	 4650 15667
6357	0	0	Ki67+	 4651 16186
6358	0	0	Ki67+	 4654 15793
6359	0	0	Ki67+	 4656 15760
6360	0	0	Ki67+	 4656 15861
6361	0	0	Ki67+	 4657 15843
6362	0	0	Ki67+	 4660 15552
6363	0	0	Ki67+	 4664 15967
6364	0	0	Ki67+	 4666 15591
6365	0	0	Ki67+	 4668 15676
6366	0	0	Ki67+	 4669 15568
6367	0	0	Ki67+	 4675 15665
6368	0	0	Ki67+	 4675 15764
6369	0	0	Ki67+	 4680 15429
6370	0	0	Ki67+	 4683 16082
6371	0	0	Ki67+	 4683 16138
6372	0	0	Ki67+	 4692 15517
6373	0	0	Ki67+	 4692 15993
6374	0	0	Ki67+	 4693 15539
6375	0	0	Ki67+	 4693 15933
6376	0	0	Ki67+	 4694 16048
6377	0	0	Ki67+	 4695 15877
6378	0	0	Ki67+	 4695 15967
6379	0	0	Ki67+	 4697 16019
6380	0	0	Ki67+	 4701 16067
6381	0	0	Ki67+	 4705 15417
6382	0	0	Ki67+	 4713 15666
6383	0	0	Ki67+	 4713 16151
6384	0	0	Ki67+	 4714 15611
6385	0	0	Ki67+	 4715 15542
6386	0	0	Ki67+	 4716 15486
6387	0	0	Ki67+	 4721 15430
6388	0	0	Ki67+	 4724 15941
6389	0	0	Ki67+	 4733 15717
6390	0	0	Ki67+	 4734 16006
6391	0	0	Ki67+	 4737 15739
6392	0	0	Ki67+	 4739 15784
6393	0	0	Ki67+	 4740 15543
6394	0	0	Ki67+	 4740 15630
6395	0	0	Ki67+	 4741 15419
6396	0	0	Ki67+	 4742 15812
6397	0	0	Ki67+	 4744 15682
6398	0	0	Ki67+	 4746 15930
6399	0	0	Ki67+	 4746 15963
6400	0	0	Ki67+	 4748 15836
6401	0	0	Ki67+	 4749 16171
6402	0	0	Ki67+	 4752 15482
6403	0	0	Ki67+	 4752 15787
6404	0	0	Ki67+	 4753 15596
6405	0	0	Ki67+	 4753 16034
6406	0	0	Ki67+	 4755 15546
6407	0	0	Ki67+	 4755 16101
6408	0	0	Ki67+	 4756 15517
6409	0	0	Ki67+	 4759 16111
6410	0	0	Ki67+	 4763 15718
6411	0	0	Ki67+	 4763 16071
6412	0	0	Ki67+	 4769 16144
6413	0	0	Ki67+	 4770 15752
6414	0	0	Ki67+	 4771 15954
6415	0	0	Ki67+	 4772 15518
6416	0	0	Ki67+	 4774 16059
6417	0	0	Ki67+	 4776 16009
6418	0	0	Ki67+	 4776 16088
6419	0	0	Ki67+	 4778 16170
6420	0	0	Ki67+	 4780 15550
6421	0	0	Ki67+	 4781 15603
6422	0	0	Ki67+	 4789 15519
6423	0	0	Ki67+	 4789 15917
6424	0	0	Ki67+	 4789 16084
6425	0	0	Ki67+	 4790 16038
6426	0	0	Ki67+	 4790 16127
6427	0	0	Ki67+	 4793 15725
6428	0	0	Ki67+	 4793 15825
6429	0	0	Ki67+	 4793 15997
6430	0	0	Ki67+	 4800 15473
6431	0	0	Ki67+	 4800 15744
6432	0	0	Ki67+	 4800 16156
6433	0	0	Ki67+	 4802 16073
6434	0	0	Ki67+	 4803 16036
6435	0	0	Ki67+	 4804 16125
6436	0	0	Ki67+	 4806 15892
6437	0	0	Ki67+	 4807 15530
6438	0	0	Ki67+	 4808 15942
6439	0	0	Ki67+	 4809 15618
6440	0	0	Ki67+	 4815 16169
6441	0	0	Ki67+	 4816 15592
6442	0	0	Ki67+	 4816 16055
6443	0	0	Ki67+	 4822 15561
6444	0	0	Ki67+	 4822 16112
6445	0	0	Ki67+	 4823 15898
6446	0	0	Ki67+	 4824 16069
6447	0	0	Ki67+	 4831 15694
6448	0	0	Ki67+	 4833 16170
6449	0	0	Ki67+	 4838 16130
6450	0	0	Ki67+	 4844 15506
6451	0	0	Ki67+	 4845 15435
6452	0	0	Ki67+	 4845 15462
6453	0	0	Ki67+	 4848 16005
6454	0	0	Ki67+	 4855 15755
6455	0	0	Ki67+	 4857 15587
6456	0	0	Ki67+	 4858 16024
6457	0	0	Ki67+	 4861 15411
6458	0	0	Ki67+	 4863 15574
6459	0	0	Ki67+	 4869 15469
6460	0	0	Ki67+	 4870 15589
6461	0	0	Ki67+	 4874 15516
6462	0	0	Ki67+	 4874 15727
6463	0	0	Ki67+	 4882 15749
6464	0	0	Ki67+	 4885 15429
6465	0	0	Ki67+	 4885 16092
6466	0	0	Ki67+	 4887 15775
6467	0	0	Ki67+	 4890 15843
6468	0	0	Ki67+	 4893 16153
6469	0	0	Ki67+	 4894 15502
6470	0	0	Ki67+	 4894 15860
6471	0	0	Ki67+	 4900 15577
6472	0	0	Ki67+	 4900 15990
6473	0	0	Ki67+	 4906 16119
6474	0	0	Ki67+	 4908 15468
6475	0	0	Ki67+	 4913 15621
6476	0	0	Ki67+	 4920 16127
6477	0	0	Ki67+	 4921 15648
6478	0	0	Ki67+	 4923 15433
6479	0	0	Ki67+	 4923 16188
6480	0	0	Ki67+	 4931 15553
6481	0	0	Ki67+	 4931 16105
6482	0	0	Ki67+	 4933 15456
6483	0	0	Ki67+	 4937 16075
6484	0	0	Ki67+	 4938 16045
6485	0	0	Ki67+	 4941 16031
6486	0	0	Ki67+	 4943 16175
6487	0	0	Ki67+	 4946 15480
6488	0	0	Ki67+	 4948 15447
6489	0	0	Ki67+	 4948 15644
6490	0	0	Ki67+	 4948 15843
6491	0	0	Ki67+	 4950 15554
6492	0	0	Ki67+	 4951 15756
6493	0	0	Ki67+	 4952 15867
6494	0	0	Ki67+	 4956 15812
6495	0	0	Ki67+	 4957 15833
6496	0	0	Ki67+	 4958 15856
6497	0	0	Ki67+	 4959 15698
6498	0	0	Ki67+	 4959 15727
6499	0	0	Ki67+	 4965 15643
6500	0	0	Ki67+	 4966 15454
6501	0	0	Ki67+	 4969 15917
6502	0	0	Ki67+	 4970 15623
6503	0	0	Ki67+	 4971 15724
6504	0	0	Ki67+	 4971 15801
6505	0	0	Ki67+	 4974 15414
6506	0	0	Ki67+	 4981 15475
6507	0	0	Ki67+	 4990 15501
6508	0	0	Ki67+	 4991 15746
6509	0	0	Ki67+	 4994 16138
6510	0	0	Ki67+	 4996 15424
6511	0	0	Ki67+	 4997 15474
6512	0	0	Ki67+	 4997 15945
6513	0	0	Ki67+	 5002 15702
6514	0	0	Ki67+	 5003 15800
6515	0	0	Ki67+	 5004 16080
6516	0	0	Ki67+	 5008 16148
6517	0	0	Ki67+	 5012 15419
6518	0	0	Ki67+	 5014 15533
6519	0	0	Ki67+	 5020 16019
6520	0	0	Ki67+	 5026 15400
6521	0	0	Ki67+	 5026 15829
6522	0	0	Ki67+	 5027 15484
6523	0	0	Ki67+	 5027 15841
6524	0	0	Ki67+	 5027 15905
6525	0	0	Ki67+	 5031 16107
6526	0	0	Ki67+	 5032 15438
6527	0	0	Ki67+	 5038 16140
6528	0	0	Ki67+	 5039 15748
6529	0	0	Ki67+	 5040 15515
6530	0	0	Ki67+	 5044 15649
6531	0	0	Ki67+	 5044 15989
6532	0	0	Ki67+	 5045 15449
6533	0	0	Ki67+	 5046 15951
6534	0	0	Ki67+	 5046 16074
6535	0	0	Ki67+	 5053 15689
6536	0	0	Ki67+	 5055 15487
6537	0	0	Ki67+	 5055 15836
6538	0	0	Ki67+	 5056 15574
6539	0	0	Ki67+	 5056 16043
6540	0	0	Ki67+	 5057 15874
6541	0	0	Ki67+	 5057 15909
6542	0	0	Ki67+	 5060 16106
6543	0	0	Ki67+	 5061 15965
6544	0	0	Ki67+	 5061 16086
6545	0	0	Ki67+	 5064 15818
6546	0	0	Ki67+	 5068 15552
6547	0	0	Ki67+	 5069 16048
6548	0	0	Ki67+	 5074 15537
6549	0	0	Ki67+	 5079 15886
6550	0	0	Ki67+	 5090 15507
6551	0	0	Ki67+	 5090 15957
6552	0	0	Ki67+	 5091 15580
6553	0	0	Ki67+	 5093 15844
6554	0	0	Ki67+	 5097 15526
6555	0	0	Ki67+	 5102 16060
6556	0	0	Ki67+	 5115 15492
6557	0	0	Ki67+	 5116 16150
6558	0	0	Ki67+	 5121 16128
6559	0	0	Ki67+	 5122 15872
6560	0	0	Ki67+	 5129 15998
6561	0	0	Ki67+	 5140 15853
6562	0	0	Ki67+	 5141 15832
6563	0	0	Ki67+	 5146 15450
6564	0	0	Ki67+	 5147 15493
6565	0	0	Ki67+	 5158 15572
6566	0	0	Ki67+	 5160 16149
6567	0	0	Ki67+	 5185 15774
6568	0	0	Ki67+	 5185 15823
6569	0	0	Ki67+	 5186 15410
6570	0	0	Ki67+	 5186 15473
6571	0	0	Ki67+	 5186 15735
6572	0	0	Ki67+	 5189 15911
6573	0	0	Ki67+	 5200 15891
6574	0	0	Ki67+	 5206 15397
6575	0	0	Ki67+	 5209 15783
6576	0	0	Ki67+	 5215 15443
6577	0	0	Ki67+	 5221 15658
6578	0	0	Ki67+	 5236 15721
6579	0	0	Ki67+	 5238 15866
6580	0	0	Ki67+	 5246 15658
6581	0	0	Ki67+	 5278 15788
6582	0	0	Ki67+	 5286 15426
6583	0	0	Ki67+	 5289 15760
6584	0	0	Ki67+	 5297 15799
6585	0	0	Ki67+	 5325 15849
6586	0	0	Ki67+	 5350 15716
6587	0	0	Ki67+	 5352 15426
6588	0	0	Ki67+	 5354 15846
6589	0	0	Ki67+	 5366 15468
6590	0	0	Ki67+	 5368 15433
6591	0	0	Ki67+	 5377 15819
6592	0	0	Ki67+	 5391 15398
6593	0	0	Ki67+	 4595 16305
6594	0	0	Ki67+	 4598 16384
6595	0	0	Ki67+	 4603 16338
6596	0	0	Ki67+	 4610 16415
6597	0	0	Ki67+	 4618 16288
6598	0	0	Ki67+	 4620 16362
6599	0	0	Ki67+	 4627 16533
6600	0	0	Ki67+	 4628 16420
6601	0	0	Ki67+	 4630 16263
6602	0	0	Ki67+	 4631 16300
6603	0	0	Ki67+	 4633 16342
6604	0	0	Ki67+	 4634 16465
6605	0	0	Ki67+	 4643 16416
6606	0	0	Ki67+	 4648 16231
6607	0	0	Ki67+	 4649 16442
6608	0	0	Ki67+	 4653 16336
6609	0	0	Ki67+	 4656 16353
6610	0	0	Ki67+	 4661 16261
6611	0	0	Ki67+	 4668 16492
6612	0	0	Ki67+	 4673 16254
6613	0	0	Ki67+	 4678 16225
6614	0	0	Ki67+	 4682 16362
6615	0	0	Ki67+	 4686 16384
6616	0	0	Ki67+	 4690 16520
6617	0	0	Ki67+	 4691 16193
6618	0	0	Ki67+	 4692 16341
6619	0	0	Ki67+	 4705 16254
6620	0	0	Ki67+	 4706 16197
6621	0	0	Ki67+	 4706 16268
6622	0	0	Ki67+	 4709 16385
6623	0	0	Ki67+	 4710 16345
6624	0	0	Ki67+	 4715 16494
6625	0	0	Ki67+	 4720 16317
6626	0	0	Ki67+	 4721 16400
6627	0	0	Ki67+	 4728 16199
6628	0	0	Ki67+	 4728 16215
6629	0	0	Ki67+	 4728 16280
6630	0	0	Ki67+	 4736 16254
6631	0	0	Ki67+	 4741 16278
6632	0	0	Ki67+	 4753 16231
6633	0	0	Ki67+	 4759 16336
6634	0	0	Ki67+	 4761 16206
6635	0	0	Ki67+	 4764 16315
6636	0	0	Ki67+	 4769 16246
6637	0	0	Ki67+	 4771 16376
6638	0	0	Ki67+	 4772 16259
6639	0	0	Ki67+	 4776 16206
6640	0	0	Ki67+	 4778 16299
6641	0	0	Ki67+	 4781 16276
6642	0	0	Ki67+	 4783 16457
6643	0	0	Ki67+	 4785 16342
6644	0	0	Ki67+	 4798 16987
6645	0	0	Ki67+	 4799 16206
6646	0	0	Ki67+	 4806 16292
6647	0	0	Ki67+	 4826 16971
6648	0	0	Ki67+	 4827 16266
6649	0	0	Ki67+	 4831 16237
6650	0	0	Ki67+	 4831 16884
6651	0	0	Ki67+	 4840 16365
6652	0	0	Ki67+	 4842 16875
6653	0	0	Ki67+	 4843 16953
6654	0	0	Ki67+	 4844 16214
6655	0	0	Ki67+	 4847 16352
6656	0	0	Ki67+	 4854 16408
6657	0	0	Ki67+	 4879 16390
6658	0	0	Ki67+	 4883 16333
6659	0	0	Ki67+	 4887 16293
6660	0	0	Ki67+	 4891 16921
6661	0	0	Ki67+	 4894 16265
6662	0	0	Ki67+	 4896 16244
6663	0	0	Ki67+	 4902 16880
6664	0	0	Ki67+	 4902 16937
6665	0	0	Ki67+	 4905 16857
6666	0	0	Ki67+	 4915 16917
6667	0	0	Ki67+	 4916 16283
6668	0	0	Ki67+	 4918 16323
6669	0	0	Ki67+	 4918 16985
6670	0	0	Ki67+	 4930 16444
6671	0	0	Ki67+	 4933 16885
6672	0	0	Ki67+	 4937 16978
6673	0	0	Ki67+	 4941 16858
6674	0	0	Ki67+	 4942 16827
6675	0	0	Ki67+	 4943 16318
6676	0	0	Ki67+	 4943 16434
6677	0	0	Ki67+	 4951 16265
6678	0	0	Ki67+	 4960 16867
6679	0	0	Ki67+	 4961 16308
6680	0	0	Ki67+	 4965 16898
6681	0	0	Ki67+	 4973 16842
6682	0	0	Ki67+	 4984 16840
6683	0	0	Ki67+	 4985 16914
6684	0	0	Ki67+	 4987 16265
6685	0	0	Ki67+	 5005 16293
6686	0	0	Ki67+	 5010 16892
6687	0	0	Ki67+	 5016 16260
6688	0	0	Ki67+	 5028 16828
6689	0	0	Ki67+	 5043 16951
6690	0	0	Ki67+	 5050 16727
6691	0	0	Ki67+	 5076 16949
6692	0	0	Ki67+	 5090 16924
6693	0	0	Ki67+	 5093 16210
6694	0	0	Ki67+	 5105 16929
6695	0	0	Ki67+	 5114 16907
6696	0	0	Ki67+	 5122 16966
6697	0	0	Ki67+	 5128 16755
6698	0	0	Ki67+	 5148 16827
6699	0	0	Ki67+	 5150 16726
6700	0	0	Ki67+	 5158 16339
6701	0	0	Ki67+	 5159 16907
6702	0	0	Ki67+	 5164 16738
6703	0	0	Ki67+	 5178 16828
6704	0	0	Ki67+	 5179 16868
6705	0	0	Ki67+	 5193 16893
6706	0	0	Ki67+	 5212 16866
6707	0	0	Ki67+	 5225 16689
6708	0	0	Ki67+	 5231 16885
6709	0	0	Ki67+	 5234 16722
6710	0	0	Ki67+	 5234 16771
6711	0	0	Ki67+	 5244 16988
6712	0	0	Ki67+	 5248 16878
6713	0	0	Ki67+	 5257 16921
6714	0	0	Ki67+	 5258 16857
6715	0	0	Ki67+	 5259 16783
6716	0	0	Ki67+	 5261 16706
6717	0	0	Ki67+	 5268 16695
6718	0	0	Ki67+	 5269 16833
6719	0	0	Ki67+	 5274 16872
6720	0	0	Ki67+	 5282 16857
6721	0	0	Ki67+	 5283 16946
6722	0	0	Ki67+	 5284 16771
6723	0	0	Ki67+	 5290 16710
6724	0	0	Ki67+	 5301 16855
6725	0	0	Ki67+	 5302 16942
6726	0	0	Ki67+	 5305 16542
6727	0	0	Ki67+	 5319 16910
6728	0	0	Ki67+	 5322 16836
6729	0	0	Ki67+	 5325 16616
6730	0	0	Ki67+	 5327 16974
6731	0	0	Ki67+	 5330 16542
6732	0	0	Ki67+	 5340 16753
6733	0	0	Ki67+	 5343 16975
6734	0	0	Ki67+	 5344 16695
6735	0	0	Ki67+	 5347 16938
6736	0	0	Ki67+	 5351 16914
6737	0	0	Ki67+	 5357 16601
6738	0	0	Ki67+	 5370 16891
6739	0	0	Ki67+	 5379 16659
6740	0	0	Ki67+	 5383 16575
6741	0	0	Ki67+	 5386 16671
6742	0	0	Ki67+	 4640 17596
6743	0	0	Ki67+	 4644 17623
6744	0	0	Ki67+	 4654 17289
6745	0	0	Ki67+	 4657 17479
6746	0	0	Ki67+	 4657 17629
6747	0	0	Ki67+	 4674 17406
6748	0	0	Ki67+	 4722 17158
6749	0	0	Ki67+	 4743 17481
6750	0	0	Ki67+	 4752 17120
6751	0	0	Ki67+	 4775 17352
6752	0	0	Ki67+	 4789 17115
6753	0	0	Ki67+	 4802 17319
6754	0	0	Ki67+	 4806 17640
6755	0	0	Ki67+	 4808 17494
6756	0	0	Ki67+	 4811 17615
6757	0	0	Ki67+	 4816 17150
6758	0	0	Ki67+	 4818 17650
6759	0	0	Ki67+	 4821 17514
6760	0	0	Ki67+	 4823 17623
6761	0	0	Ki67+	 4824 17166
6762	0	0	Ki67+	 4826 17013
6763	0	0	Ki67+	 4827 17083
6764	0	0	Ki67+	 4836 17093
6765	0	0	Ki67+	 4843 17545
6766	0	0	Ki67+	 4848 17074
6767	0	0	Ki67+	 4849 17498
6768	0	0	Ki67+	 4854 17420
6769	0	0	Ki67+	 4855 17129
6770	0	0	Ki67+	 4859 17451
6771	0	0	Ki67+	 4861 17161
6772	0	0	Ki67+	 4865 17383
6773	0	0	Ki67+	 4870 17491
6774	0	0	Ki67+	 4875 17127
6775	0	0	Ki67+	 4875 17418
6776	0	0	Ki67+	 4885 17404
6777	0	0	Ki67+	 4889 17072
6778	0	0	Ki67+	 4891 17163
6779	0	0	Ki67+	 4896 17420
6780	0	0	Ki67+	 4899 17129
6781	0	0	Ki67+	 4909 17385
6782	0	0	Ki67+	 4909 17587
6783	0	0	Ki67+	 4917 17525
6784	0	0	Ki67+	 4918 17422
6785	0	0	Ki67+	 4924 17356
6786	0	0	Ki67+	 4926 17062
6787	0	0	Ki67+	 4934 17192
6788	0	0	Ki67+	 4947 17307
6789	0	0	Ki67+	 4948 17527
6790	0	0	Ki67+	 4949 17603
6791	0	0	Ki67+	 4950 17187
6792	0	0	Ki67+	 4955 17338
6793	0	0	Ki67+	 4956 17566
6794	0	0	Ki67+	 4963 17468
6795	0	0	Ki67+	 4965 17445
6796	0	0	Ki67+	 4971 17160
6797	0	0	Ki67+	 4973 17224
6798	0	0	Ki67+	 4974 17405
6799	0	0	Ki67+	 4977 17348
6800	0	0	Ki67+	 4984 17157
6801	0	0	Ki67+	 4985 17292
6802	0	0	Ki67+	 4989 17111
6803	0	0	Ki67+	 4991 17322
6804	0	0	Ki67+	 4993 17140
6805	0	0	Ki67+	 4997 17425
6806	0	0	Ki67+	 4998 17349
6807	0	0	Ki67+	 4998 17381
6808	0	0	Ki67+	 5000 17013
6809	0	0	Ki67+	 5001 17174
6810	0	0	Ki67+	 5003 17046
6811	0	0	Ki67+	 5014 17137
6812	0	0	Ki67+	 5018 17353
6813	0	0	Ki67+	 5019 17306
6814	0	0	Ki67+	 5024 17389
6815	0	0	Ki67+	 5030 17339
6816	0	0	Ki67+	 5031 17050
6817	0	0	Ki67+	 5031 17134
6818	0	0	Ki67+	 5034 17308
6819	0	0	Ki67+	 5034 17545
6820	0	0	Ki67+	 5037 17459
6821	0	0	Ki67+	 5038 17361
6822	0	0	Ki67+	 5039 17492
6823	0	0	Ki67+	 5040 17165
6824	0	0	Ki67+	 5041 17112
6825	0	0	Ki67+	 5048 17082
6826	0	0	Ki67+	 5048 17308
6827	0	0	Ki67+	 5050 17575
6828	0	0	Ki67+	 5051 17147
6829	0	0	Ki67+	 5057 17102
6830	0	0	Ki67+	 5058 17379
6831	0	0	Ki67+	 5060 17298
6832	0	0	Ki67+	 5063 17320
6833	0	0	Ki67+	 5063 17535
6834	0	0	Ki67+	 5067 17223
6835	0	0	Ki67+	 5067 17338
6836	0	0	Ki67+	 5069 17040
6837	0	0	Ki67+	 5069 17493
6838	0	0	Ki67+	 5070 17135
6839	0	0	Ki67+	 5076 17075
6840	0	0	Ki67+	 5076 17120
6841	0	0	Ki67+	 5076 17611
6842	0	0	Ki67+	 5079 17101
6843	0	0	Ki67+	 5082 17388
6844	0	0	Ki67+	 5085 17571
6845	0	0	Ki67+	 5086 17413
6846	0	0	Ki67+	 5087 17015
6847	0	0	Ki67+	 5087 17284
6848	0	0	Ki67+	 5088 17083
6849	0	0	Ki67+	 5088 17484
6850	0	0	Ki67+	 5090 17326
6851	0	0	Ki67+	 5097 17146
6852	0	0	Ki67+	 5101 17228
6853	0	0	Ki67+	 5103 17544
6854	0	0	Ki67+	 5110 17027
6855	0	0	Ki67+	 5110 17257
6856	0	0	Ki67+	 5110 17342
6857	0	0	Ki67+	 5114 17168
6858	0	0	Ki67+	 5118 17141
6859	0	0	Ki67+	 5122 17086
6860	0	0	Ki67+	 5123 17389
6861	0	0	Ki67+	 5125 17367
6862	0	0	Ki67+	 5126 17205
6863	0	0	Ki67+	 5136 17496
6864	0	0	Ki67+	 5137 17027
6865	0	0	Ki67+	 5138 17123
6866	0	0	Ki67+	 5139 17297
6867	0	0	Ki67+	 5140 17348
6868	0	0	Ki67+	 5144 17150
6869	0	0	Ki67+	 5148 17738
6870	0	0	Ki67+	 5150 17269
6871	0	0	Ki67+	 5152 17505
6872	0	0	Ki67+	 5153 17328
6873	0	0	Ki67+	 5155 17059
6874	0	0	Ki67+	 5157 17010
6875	0	0	Ki67+	 5160 17450
6876	0	0	Ki67+	 5160 17714
6877	0	0	Ki67+	 5160 17789
6878	0	0	Ki67+	 5161 17169
6879	0	0	Ki67+	 5162 17083
6880	0	0	Ki67+	 5163 17120
6881	0	0	Ki67+	 5168 17020
6882	0	0	Ki67+	 5170 17228
6883	0	0	Ki67+	 5170 17324
6884	0	0	Ki67+	 5175 17370
6885	0	0	Ki67+	 5175 17574
6886	0	0	Ki67+	 5177 17592
6887	0	0	Ki67+	 5181 17388
6888	0	0	Ki67+	 5181 17775
6889	0	0	Ki67+	 5186 17254
6890	0	0	Ki67+	 5187 17268
6891	0	0	Ki67+	 5187 17289
6892	0	0	Ki67+	 5187 17550
6893	0	0	Ki67+	 5190 17142
6894	0	0	Ki67+	 5190 17742
6895	0	0	Ki67+	 5192 17338
6896	0	0	Ki67+	 5193 17101
6897	0	0	Ki67+	 5195 17463
6898	0	0	Ki67+	 5197 17083
6899	0	0	Ki67+	 5209 17352
6900	0	0	Ki67+	 5211 17127
6901	0	0	Ki67+	 5211 17547
6902	0	0	Ki67+	 5213 17217
6903	0	0	Ki67+	 5213 17569
6904	0	0	Ki67+	 5214 17110
6905	0	0	Ki67+	 5214 17327
6906	0	0	Ki67+	 5215 17755
6907	0	0	Ki67+	 5218 17003
6908	0	0	Ki67+	 5218 17713
6909	0	0	Ki67+	 5221 17285
6910	0	0	Ki67+	 5221 17780
6911	0	0	Ki67+	 5222 17313
6912	0	0	Ki67+	 5222 17459
6913	0	0	Ki67+	 5226 17248
6914	0	0	Ki67+	 5227 17270
6915	0	0	Ki67+	 5229 17117
6916	0	0	Ki67+	 5230 17384
6917	0	0	Ki67+	 5239 17700
6918	0	0	Ki67+	 5240 17450
6919	0	0	Ki67+	 5242 17525
6920	0	0	Ki67+	 5246 17307
6921	0	0	Ki67+	 5248 17273
6922	0	0	Ki67+	 5249 17057
6923	0	0	Ki67+	 5253 17069
6924	0	0	Ki67+	 5258 17000
6925	0	0	Ki67+	 5260 17250
6926	0	0	Ki67+	 5266 17427
6927	0	0	Ki67+	 5266 17541
6928	0	0	Ki67+	 5267 17287
6929	0	0	Ki67+	 5267 17730
6930	0	0	Ki67+	 5268 17002
6931	0	0	Ki67+	 5268 17221
6932	0	0	Ki67+	 5268 17480
6933	0	0	Ki67+	 5268 17754
6934	0	0	Ki67+	 5269 17085
6935	0	0	Ki67+	 5273 17263
6936	0	0	Ki67+	 5275 17076
6937	0	0	Ki67+	 5277 17171
6938	0	0	Ki67+	 5277 17500
6939	0	0	Ki67+	 5278 17709
6940	0	0	Ki67+	 5279 17741
6941	0	0	Ki67+	 5289 17159
6942	0	0	Ki67+	 5290 17235
6943	0	0	Ki67+	 5291 17486
6944	0	0	Ki67+	 5293 17451
6945	0	0	Ki67+	 5294 17736
6946	0	0	Ki67+	 5297 17267
6947	0	0	Ki67+	 5303 17679
6948	0	0	Ki67+	 5304 17053
6949	0	0	Ki67+	 5304 17428
6950	0	0	Ki67+	 5305 17358
6951	0	0	Ki67+	 5306 17782
6952	0	0	Ki67+	 5307 17073
6953	0	0	Ki67+	 5307 17467
6954	0	0	Ki67+	 5308 17317
6955	0	0	Ki67+	 5317 17569
6956	0	0	Ki67+	 5318 17230
6957	0	0	Ki67+	 5324 17257
6958	0	0	Ki67+	 5324 17306
6959	0	0	Ki67+	 5324 17713
6960	0	0	Ki67+	 5324 17779
6961	0	0	Ki67+	 5325 17029
6962	0	0	Ki67+	 5327 17414
6963	0	0	Ki67+	 5329 17338
6964	0	0	Ki67+	 5330 17154
6965	0	0	Ki67+	 5332 17553
6966	0	0	Ki67+	 5333 17217
6967	0	0	Ki67+	 5333 17471
6968	0	0	Ki67+	 5334 17301
6969	0	0	Ki67+	 5339 17721
6970	0	0	Ki67+	 5341 17130
6971	0	0	Ki67+	 5342 17092
6972	0	0	Ki67+	 5343 17515
6973	0	0	Ki67+	 5343 17696
6974	0	0	Ki67+	 5346 17055
6975	0	0	Ki67+	 5349 17337
6976	0	0	Ki67+	 5350 17243
6977	0	0	Ki67+	 5353 17156
6978	0	0	Ki67+	 5354 17450
6979	0	0	Ki67+	 5356 17093
6980	0	0	Ki67+	 5356 17502
6981	0	0	Ki67+	 5368 17694
6982	0	0	Ki67+	 5369 17403
6983	0	0	Ki67+	 5369 17723
6984	0	0	Ki67+	 5370 17327
6985	0	0	Ki67+	 5374 17171
6986	0	0	Ki67+	 5376 17287
6987	0	0	Ki67+	 5379 17738
6988	0	0	Ki67+	 5383 17127
6989	0	0	Ki67+	 5383 17633
6990	0	0	Ki67+	 5384 17711
6991	0	0	Ki67+	 5385 17324
6992	0	0	Ki67+	 5389 17660
6993	0	0	Ki67+	 4660 17952
6994	0	0	Ki67+	 4916 18018
6995	0	0	Ki67+	 5022 17802
6996	0	0	Ki67+	 5041 17830
6997	0	0	Ki67+	 5054 17843
6998	0	0	Ki67+	 5062 18192
6999	0	0	Ki67+	 5076 17815
7000	0	0	Ki67+	 5081 17918
7001	0	0	Ki67+	 5085 18211
7002	0	0	Ki67+	 5091 17845
7003	0	0	Ki67+	 5111 17794
7004	0	0	Ki67+	 5111 17849
7005	0	0	Ki67+	 5142 18269
7006	0	0	Ki67+	 5155 17983
7007	0	0	Ki67+	 5159 17830
7008	0	0	Ki67+	 5171 18101
7009	0	0	Ki67+	 5172 18118
7010	0	0	Ki67+	 5175 18065
7011	0	0	Ki67+	 5184 18034
7012	0	0	Ki67+	 5189 17974
7013	0	0	Ki67+	 5193 18120
7014	0	0	Ki67+	 5197 17810
7015	0	0	Ki67+	 5205 18102
7016	0	0	Ki67+	 5207 17943
7017	0	0	Ki67+	 5207 17982
7018	0	0	Ki67+	 5208 18124
7019	0	0	Ki67+	 5211 17829
7020	0	0	Ki67+	 5220 17940
7021	0	0	Ki67+	 5221 18005
7022	0	0	Ki67+	 5222 18230
7023	0	0	Ki67+	 5226 17974
7024	0	0	Ki67+	 5227 18101
7025	0	0	Ki67+	 5233 18581
7026	0	0	Ki67+	 5235 17819
7027	0	0	Ki67+	 5237 17940
7028	0	0	Ki67+	 5255 18237
7029	0	0	Ki67+	 5256 17896
7030	0	0	Ki67+	 5260 18097
7031	0	0	Ki67+	 5265 17806
7032	0	0	Ki67+	 5269 17964
7033	0	0	Ki67+	 5270 18059
7034	0	0	Ki67+	 5272 18154
7035	0	0	Ki67+	 5274 18211
7036	0	0	Ki67+	 5277 18168
7037	0	0	Ki67+	 5279 18583
7038	0	0	Ki67+	 5280 17877
7039	0	0	Ki67+	 5280 18084
7040	0	0	Ki67+	 5285 18456
7041	0	0	Ki67+	 5288 18218
7042	0	0	Ki67+	 5289 18135
7043	0	0	Ki67+	 5289 18379
7044	0	0	Ki67+	 5293 18041
7045	0	0	Ki67+	 5297 18076
7046	0	0	Ki67+	 5301 18190
7047	0	0	Ki67+	 5303 17864
7048	0	0	Ki67+	 5303 17938
7049	0	0	Ki67+	 5308 18456
7050	0	0	Ki67+	 5315 18066
7051	0	0	Ki67+	 5317 17862
7052	0	0	Ki67+	 5318 18033
7053	0	0	Ki67+	 5322 17910
7054	0	0	Ki67+	 5322 18149
7055	0	0	Ki67+	 5322 18583
7056	0	0	Ki67+	 5329 17827
7057	0	0	Ki67+	 5334 17952
7058	0	0	Ki67+	 5336 17819
7059	0	0	Ki67+	 5336 18310
7060	0	0	Ki67+	 5340 18039
7061	0	0	Ki67+	 5344 17845
7062	0	0	Ki67+	 5345 17984
7063	0	0	Ki67+	 5345 18137
7064	0	0	Ki67+	 5348 17865
7065	0	0	Ki67+	 5349 18512
7066	0	0	Ki67+	 5358 17810
7067	0	0	Ki67+	 5359 18219
7068	0	0	Ki67+	 5364 18140
7069	0	0	Ki67+	 5367 18176
7070	0	0	Ki67+	 5373 18114
7071	0	0	Ki67+	 5375 17886
7072	0	0	Ki67+	 5378 17855
7073	0	0	Ki67+	 5386 17988
7074	0	0	Ki67+	 5389 18207
7075	0	0	Ki67+	 5391 17962
7076	0	0	Ki67+	 5303 18603
7077	0	0	Ki67+	 5343 18597
7078	0	0	Ki67+	 5545 5209
7079	0	0	Ki67+	 6131 4863
7080	0	0	Ki67+	 6158 5162
7081	0	0	Ki67+	 6174 5149
7082	0	0	Ki67+	 5432 5868
7083	0	0	Ki67+	 5447 5841
7084	0	0	Ki67+	 5467 5319
7085	0	0	Ki67+	 5484 5707
7086	0	0	Ki67+	 5524 5986
7087	0	0	Ki67+	 5525 5842
7088	0	0	Ki67+	 5535 5871
7089	0	0	Ki67+	 5593 5395
7090	0	0	Ki67+	 5624 5569
7091	0	0	Ki67+	 5642 5856
7092	0	0	Ki67+	 5671 5933
7093	0	0	Ki67+	 5686 5656
7094	0	0	Ki67+	 5721 5684
7095	0	0	Ki67+	 5734 5727
7096	0	0	Ki67+	 5738 5820
7097	0	0	Ki67+	 5739 5790
7098	0	0	Ki67+	 5765 5810
7099	0	0	Ki67+	 5774 5866
7100	0	0	Ki67+	 5792 5927
7101	0	0	Ki67+	 5799 5783
7102	0	0	Ki67+	 5825 5834
7103	0	0	Ki67+	 5932 5671
7104	0	0	Ki67+	 5946 6007
7105	0	0	Ki67+	 5951 5889
7106	0	0	Ki67+	 5953 5710
7107	0	0	Ki67+	 5965 5737
7108	0	0	Ki67+	 5981 5387
7109	0	0	Ki67+	 5985 5921
7110	0	0	Ki67+	 5987 5761
7111	0	0	Ki67+	 5989 5750
7112	0	0	Ki67+	 5989 5784
7113	0	0	Ki67+	 5996 5717
7114	0	0	Ki67+	 5997 5495
7115	0	0	Ki67+	 6001 5617
7116	0	0	Ki67+	 6001 5933
7117	0	0	Ki67+	 6006 5793
7118	0	0	Ki67+	 6007 5344
7119	0	0	Ki67+	 6007 5963
7120	0	0	Ki67+	 6011 5817
7121	0	0	Ki67+	 6013 5312
7122	0	0	Ki67+	 6033 5308
7123	0	0	Ki67+	 6052 5403
7124	0	0	Ki67+	 6054 5921
7125	0	0	Ki67+	 6064 5498
7126	0	0	Ki67+	 6086 5420
7127	0	0	Ki67+	 6093 5229
7128	0	0	Ki67+	 6093 5524
7129	0	0	Ki67+	 6095 5552
7130	0	0	Ki67+	 6101 5944
7131	0	0	Ki67+	 6109 5237
7132	0	0	Ki67+	 6113 5324
7133	0	0	Ki67+	 6117 5310
7134	0	0	Ki67+	 6118 5478
7135	0	0	Ki67+	 6127 5997
7136	0	0	Ki67+	 6131 5517
7137	0	0	Ki67+	 6133 5405
7138	0	0	Ki67+	 6133 5552
7139	0	0	Ki67+	 6137 5910
7140	0	0	Ki67+	 6138 5921
7141	0	0	Ki67+	 6139 5221
7142	0	0	Ki67+	 6141 5350
7143	0	0	Ki67+	 6146 5485
7144	0	0	Ki67+	 6148 5295
7145	0	0	Ki67+	 6156 5679
7146	0	0	Ki67+	 6159 5749
7147	0	0	Ki67+	 6160 5522
7148	0	0	Ki67+	 6165 5296
7149	0	0	Ki67+	 6167 5764
7150	0	0	Ki67+	 6173 5555
7151	0	0	Ki67+	 6177 5448
7152	0	0	Ki67+	 6177 5741
7153	0	0	Ki67+	 6178 6015
7154	0	0	Ki67+	 6180 5654
7155	0	0	Ki67+	 6187 5754
7156	0	0	Ki67+	 6188 5236
7157	0	0	Ki67+	 6191 5653
7158	0	0	Ki67+	 5403 6580
7159	0	0	Ki67+	 5416 6475
7160	0	0	Ki67+	 5418 6139
7161	0	0	Ki67+	 5440 6183
7162	0	0	Ki67+	 5461 6141
7163	0	0	Ki67+	 5482 6448
7164	0	0	Ki67+	 5487 6029
7165	0	0	Ki67+	 5499 6786
7166	0	0	Ki67+	 5500 6725
7167	0	0	Ki67+	 5503 6448
7168	0	0	Ki67+	 5515 6671
7169	0	0	Ki67+	 5520 6410
7170	0	0	Ki67+	 5534 6106
7171	0	0	Ki67+	 5542 6038
7172	0	0	Ki67+	 5543 6176
7173	0	0	Ki67+	 5543 6554
7174	0	0	Ki67+	 5553 6204
7175	0	0	Ki67+	 5553 6508
7176	0	0	Ki67+	 5572 6536
7177	0	0	Ki67+	 5578 6792
7178	0	0	Ki67+	 5581 6242
7179	0	0	Ki67+	 5602 6192
7180	0	0	Ki67+	 5605 6288
7181	0	0	Ki67+	 5608 6636
7182	0	0	Ki67+	 5611 6043
7183	0	0	Ki67+	 5620 6069
7184	0	0	Ki67+	 5651 6125
7185	0	0	Ki67+	 5651 6204
7186	0	0	Ki67+	 5666 6498
7187	0	0	Ki67+	 5667 6327
7188	0	0	Ki67+	 5676 6216
7189	0	0	Ki67+	 5677 6356
7190	0	0	Ki67+	 5706 6451
7191	0	0	Ki67+	 5715 6468
7192	0	0	Ki67+	 5824 6071
7193	0	0	Ki67+	 5826 6101
7194	0	0	Ki67+	 5876 6550
7195	0	0	Ki67+	 5887 6087
7196	0	0	Ki67+	 5903 6078
7197	0	0	Ki67+	 5918 6115
7198	0	0	Ki67+	 5939 6018
7199	0	0	Ki67+	 5953 6540
7200	0	0	Ki67+	 5974 6781
7201	0	0	Ki67+	 5982 6313
7202	0	0	Ki67+	 6016 6734
7203	0	0	Ki67+	 6022 6799
7204	0	0	Ki67+	 6028 6658
7205	0	0	Ki67+	 6046 6679
7206	0	0	Ki67+	 6051 6656
7207	0	0	Ki67+	 6059 6200
7208	0	0	Ki67+	 6096 6738
7209	0	0	Ki67+	 6101 6198
7210	0	0	Ki67+	 6107 6326
7211	0	0	Ki67+	 6108 6076
7212	0	0	Ki67+	 6112 6169
7213	0	0	Ki67+	 6116 6520
7214	0	0	Ki67+	 6139 6756
7215	0	0	Ki67+	 6164 6648
7216	0	0	Ki67+	 6168 6747
7217	0	0	Ki67+	 6186 6213
7218	0	0	Ki67+	 6191 6510
7219	0	0	Ki67+	 5394 7377
7220	0	0	Ki67+	 5399 7537
7221	0	0	Ki67+	 5400 7590
7222	0	0	Ki67+	 5411 7348
7223	0	0	Ki67+	 5415 7565
7224	0	0	Ki67+	 5420 6954
7225	0	0	Ki67+	 5425 6823
7226	0	0	Ki67+	 5428 7230
7227	0	0	Ki67+	 5430 6837
7228	0	0	Ki67+	 5434 7376
7229	0	0	Ki67+	 5442 7546
7230	0	0	Ki67+	 5452 7058
7231	0	0	Ki67+	 5455 7032
7232	0	0	Ki67+	 5458 7557
7233	0	0	Ki67+	 5463 7493
7234	0	0	Ki67+	 5470 7232
7235	0	0	Ki67+	 5480 7581
7236	0	0	Ki67+	 5522 7565
7237	0	0	Ki67+	 5526 7211
7238	0	0	Ki67+	 5531 6828
7239	0	0	Ki67+	 5531 7431
7240	0	0	Ki67+	 5533 6908
7241	0	0	Ki67+	 5544 7605
7242	0	0	Ki67+	 5547 6914
7243	0	0	Ki67+	 5553 7213
7244	0	0	Ki67+	 5562 7123
7245	0	0	Ki67+	 5575 7105
7246	0	0	Ki67+	 5575 7311
7247	0	0	Ki67+	 5579 7218
7248	0	0	Ki67+	 5581 6914
7249	0	0	Ki67+	 5610 7518
7250	0	0	Ki67+	 5614 7495
7251	0	0	Ki67+	 5616 7268
7252	0	0	Ki67+	 5620 7309
7253	0	0	Ki67+	 5622 7508
7254	0	0	Ki67+	 5633 6949
7255	0	0	Ki67+	 5634 7078
7256	0	0	Ki67+	 5634 7595
7257	0	0	Ki67+	 5646 6985
7258	0	0	Ki67+	 5647 7200
7259	0	0	Ki67+	 5660 7458
7260	0	0	Ki67+	 5669 7554
7261	0	0	Ki67+	 5672 7482
7262	0	0	Ki67+	 5687 7395
7263	0	0	Ki67+	 5688 7470
7264	0	0	Ki67+	 5694 7527
7265	0	0	Ki67+	 5696 7072
7266	0	0	Ki67+	 5697 7516
7267	0	0	Ki67+	 5711 7149
7268	0	0	Ki67+	 5712 6823
7269	0	0	Ki67+	 5752 7139
7270	0	0	Ki67+	 5758 7085
7271	0	0	Ki67+	 5758 7125
7272	0	0	Ki67+	 5767 7410
7273	0	0	Ki67+	 5786 7453
7274	0	0	Ki67+	 5792 7433
7275	0	0	Ki67+	 5794 7189
7276	0	0	Ki67+	 5805 7583
7277	0	0	Ki67+	 5810 7567
7278	0	0	Ki67+	 5813 7174
7279	0	0	Ki67+	 5815 7484
7280	0	0	Ki67+	 5844 7373
7281	0	0	Ki67+	 5847 7500
7282	0	0	Ki67+	 5862 7486
7283	0	0	Ki67+	 5863 6884
7284	0	0	Ki67+	 5870 7352
7285	0	0	Ki67+	 5875 7403
7286	0	0	Ki67+	 5897 7540
7287	0	0	Ki67+	 5921 7533
7288	0	0	Ki67+	 5930 7551
7289	0	0	Ki67+	 5932 7201
7290	0	0	Ki67+	 5934 7322
7291	0	0	Ki67+	 5939 7186
7292	0	0	Ki67+	 5939 7471
7293	0	0	Ki67+	 5945 7527
7294	0	0	Ki67+	 5949 7221
7295	0	0	Ki67+	 5955 6940
7296	0	0	Ki67+	 5963 6953
7297	0	0	Ki67+	 5976 7595
7298	0	0	Ki67+	 5980 6926
7299	0	0	Ki67+	 6022 7611
7300	0	0	Ki67+	 6027 7420
7301	0	0	Ki67+	 6028 7555
7302	0	0	Ki67+	 6029 7345
7303	0	0	Ki67+	 6033 7299
7304	0	0	Ki67+	 6038 7272
7305	0	0	Ki67+	 6039 7427
7306	0	0	Ki67+	 6046 6965
7307	0	0	Ki67+	 6056 7015
7308	0	0	Ki67+	 6057 7360
7309	0	0	Ki67+	 6063 7462
7310	0	0	Ki67+	 6093 6887
7311	0	0	Ki67+	 6106 6864
7312	0	0	Ki67+	 6106 6905
7313	0	0	Ki67+	 6132 6921
7314	0	0	Ki67+	 6141 7411
7315	0	0	Ki67+	 6149 7528
7316	0	0	Ki67+	 6151 7033
7317	0	0	Ki67+	 6154 6910
7318	0	0	Ki67+	 6160 7020
7319	0	0	Ki67+	 6178 7581
7320	0	0	Ki67+	 6179 7445
7321	0	0	Ki67+	 6188 7348
7322	0	0	Ki67+	 5411 8320
7323	0	0	Ki67+	 5431 8377
7324	0	0	Ki67+	 5446 8325
7325	0	0	Ki67+	 5453 8031
7326	0	0	Ki67+	 5454 7779
7327	0	0	Ki67+	 5455 8257
7328	0	0	Ki67+	 5458 8308
7329	0	0	Ki67+	 5463 8340
7330	0	0	Ki67+	 5466 8027
7331	0	0	Ki67+	 5467 7815
7332	0	0	Ki67+	 5467 8326
7333	0	0	Ki67+	 5470 7946
7334	0	0	Ki67+	 5482 7893
7335	0	0	Ki67+	 5486 8345
7336	0	0	Ki67+	 5507 7829
7337	0	0	Ki67+	 5512 7998
7338	0	0	Ki67+	 5512 8350
7339	0	0	Ki67+	 5539 8362
7340	0	0	Ki67+	 5547 8386
7341	0	0	Ki67+	 5548 7835
7342	0	0	Ki67+	 5553 8272
7343	0	0	Ki67+	 5555 8358
7344	0	0	Ki67+	 5556 7940
7345	0	0	Ki67+	 5566 7934
7346	0	0	Ki67+	 5568 8107
7347	0	0	Ki67+	 5569 8242
7348	0	0	Ki67+	 5574 8154
7349	0	0	Ki67+	 5577 8310
7350	0	0	Ki67+	 5578 8338
7351	0	0	Ki67+	 5598 7821
7352	0	0	Ki67+	 5610 8179
7353	0	0	Ki67+	 5636 8250
7354	0	0	Ki67+	 5638 8266
7355	0	0	Ki67+	 5640 7865
7356	0	0	Ki67+	 5646 7944
7357	0	0	Ki67+	 5648 8284
7358	0	0	Ki67+	 5649 7922
7359	0	0	Ki67+	 5652 7848
7360	0	0	Ki67+	 5658 8358
7361	0	0	Ki67+	 5659 7919
7362	0	0	Ki67+	 5663 7943
7363	0	0	Ki67+	 5664 8288
7364	0	0	Ki67+	 5666 8043
7365	0	0	Ki67+	 5686 8230
7366	0	0	Ki67+	 5705 7993
7367	0	0	Ki67+	 5709 7960
7368	0	0	Ki67+	 5715 7673
7369	0	0	Ki67+	 5715 8071
7370	0	0	Ki67+	 5721 7820
7371	0	0	Ki67+	 5722 8160
7372	0	0	Ki67+	 5728 8171
7373	0	0	Ki67+	 5729 8232
7374	0	0	Ki67+	 5734 7668
7375	0	0	Ki67+	 5745 7816
7376	0	0	Ki67+	 5788 8385
7377	0	0	Ki67+	 5791 7886
7378	0	0	Ki67+	 5792 8081
7379	0	0	Ki67+	 5806 7854
7380	0	0	Ki67+	 5820 7833
7381	0	0	Ki67+	 5829 8356
7382	0	0	Ki67+	 5838 8114
7383	0	0	Ki67+	 5850 7865
7384	0	0	Ki67+	 5853 7833
7385	0	0	Ki67+	 5856 8173
7386	0	0	Ki67+	 5857 8104
7387	0	0	Ki67+	 5865 7638
7388	0	0	Ki67+	 5865 7793
7389	0	0	Ki67+	 5865 8120
7390	0	0	Ki67+	 5870 7625
7391	0	0	Ki67+	 5871 7758
7392	0	0	Ki67+	 5873 8359
7393	0	0	Ki67+	 5884 7832
7394	0	0	Ki67+	 5885 7796
7395	0	0	Ki67+	 5886 7910
7396	0	0	Ki67+	 5886 8267
7397	0	0	Ki67+	 5889 8103
7398	0	0	Ki67+	 5894 7662
7399	0	0	Ki67+	 5896 8175
7400	0	0	Ki67+	 5898 8162
7401	0	0	Ki67+	 5944 8331
7402	0	0	Ki67+	 5951 8315
7403	0	0	Ki67+	 5965 8313
7404	0	0	Ki67+	 5966 8190
7405	0	0	Ki67+	 5970 8053
7406	0	0	Ki67+	 5972 7712
7407	0	0	Ki67+	 5974 7691
7408	0	0	Ki67+	 5975 8335
7409	0	0	Ki67+	 5983 7915
7410	0	0	Ki67+	 5983 8381
7411	0	0	Ki67+	 5994 7812
7412	0	0	Ki67+	 5995 7900
7413	0	0	Ki67+	 6015 7627
7414	0	0	Ki67+	 6021 8089
7415	0	0	Ki67+	 6023 8331
7416	0	0	Ki67+	 6027 7741
7417	0	0	Ki67+	 6035 8162
7418	0	0	Ki67+	 6036 8039
7419	0	0	Ki67+	 6041 7828
7420	0	0	Ki67+	 6055 7983
7421	0	0	Ki67+	 6059 8083
7422	0	0	Ki67+	 6060 7826
7423	0	0	Ki67+	 6064 8109
7424	0	0	Ki67+	 6073 7932
7425	0	0	Ki67+	 6076 8052
7426	0	0	Ki67+	 6077 7849
7427	0	0	Ki67+	 6086 8392
7428	0	0	Ki67+	 6089 8247
7429	0	0	Ki67+	 6090 8232
7430	0	0	Ki67+	 6108 8283
7431	0	0	Ki67+	 6113 7898
7432	0	0	Ki67+	 6117 8208
7433	0	0	Ki67+	 6118 8224
7434	0	0	Ki67+	 6120 8239
7435	0	0	Ki67+	 6121 8120
7436	0	0	Ki67+	 6122 7953
7437	0	0	Ki67+	 6122 8397
7438	0	0	Ki67+	 6123 7668
7439	0	0	Ki67+	 6134 7907
7440	0	0	Ki67+	 6136 8101
7441	0	0	Ki67+	 6150 8256
7442	0	0	Ki67+	 6153 8225
7443	0	0	Ki67+	 6159 7796
7444	0	0	Ki67+	 6160 7907
7445	0	0	Ki67+	 6162 7649
7446	0	0	Ki67+	 6164 7663
7447	0	0	Ki67+	 6164 8228
7448	0	0	Ki67+	 6165 7753
7449	0	0	Ki67+	 6166 8122
7450	0	0	Ki67+	 6172 8250
7451	0	0	Ki67+	 6173 7657
7452	0	0	Ki67+	 6179 7704
7453	0	0	Ki67+	 6186 7799
7454	0	0	Ki67+	 5394 9133
7455	0	0	Ki67+	 5410 8814
7456	0	0	Ki67+	 5417 8846
7457	0	0	Ki67+	 5419 9197
7458	0	0	Ki67+	 5434 8530
7459	0	0	Ki67+	 5444 8964
7460	0	0	Ki67+	 5445 9014
7461	0	0	Ki67+	 5461 9020
7462	0	0	Ki67+	 5478 8925
7463	0	0	Ki67+	 5485 9054
7464	0	0	Ki67+	 5487 8753
7465	0	0	Ki67+	 5500 8555
7466	0	0	Ki67+	 5526 8868
7467	0	0	Ki67+	 5527 8601
7468	0	0	Ki67+	 5529 9039
7469	0	0	Ki67+	 5533 8890
7470	0	0	Ki67+	 5547 8780
7471	0	0	Ki67+	 5549 8611
7472	0	0	Ki67+	 5555 8527
7473	0	0	Ki67+	 5561 9147
7474	0	0	Ki67+	 5570 9028
7475	0	0	Ki67+	 5572 9012
7476	0	0	Ki67+	 5575 9061
7477	0	0	Ki67+	 5580 9168
7478	0	0	Ki67+	 5581 8523
7479	0	0	Ki67+	 5597 9066
7480	0	0	Ki67+	 5600 8967
7481	0	0	Ki67+	 5615 8543
7482	0	0	Ki67+	 5633 8856
7483	0	0	Ki67+	 5635 9126
7484	0	0	Ki67+	 5652 8572
7485	0	0	Ki67+	 5660 8987
7486	0	0	Ki67+	 5671 9144
7487	0	0	Ki67+	 5672 8882
7488	0	0	Ki67+	 5683 9072
7489	0	0	Ki67+	 5696 8465
7490	0	0	Ki67+	 5715 9012
7491	0	0	Ki67+	 5723 9093
7492	0	0	Ki67+	 5725 8904
7493	0	0	Ki67+	 5746 8959
7494	0	0	Ki67+	 5756 9113
7495	0	0	Ki67+	 5764 9152
7496	0	0	Ki67+	 5769 8974
7497	0	0	Ki67+	 5782 9189
7498	0	0	Ki67+	 5786 8582
7499	0	0	Ki67+	 5789 8629
7500	0	0	Ki67+	 5791 9046
7501	0	0	Ki67+	 5793 8753
7502	0	0	Ki67+	 5804 8621
7503	0	0	Ki67+	 5808 8947
7504	0	0	Ki67+	 5818 8664
7505	0	0	Ki67+	 5826 9181
7506	0	0	Ki67+	 5837 8682
7507	0	0	Ki67+	 5860 8772
7508	0	0	Ki67+	 5866 8875
7509	0	0	Ki67+	 5868 9180
7510	0	0	Ki67+	 5885 8891
7511	0	0	Ki67+	 5887 9044
7512	0	0	Ki67+	 5888 8579
7513	0	0	Ki67+	 5899 8899
7514	0	0	Ki67+	 5900 8866
7515	0	0	Ki67+	 5903 9166
7516	0	0	Ki67+	 5910 9147
7517	0	0	Ki67+	 5911 8468
7518	0	0	Ki67+	 5918 8937
7519	0	0	Ki67+	 5921 8808
7520	0	0	Ki67+	 5941 8925
7521	0	0	Ki67+	 5945 9081
7522	0	0	Ki67+	 5957 9155
7523	0	0	Ki67+	 5960 9198
7524	0	0	Ki67+	 5963 8892
7525	0	0	Ki67+	 5971 8725
7526	0	0	Ki67+	 5971 8757
7527	0	0	Ki67+	 5979 8860
7528	0	0	Ki67+	 5979 8874
7529	0	0	Ki67+	 5986 8832
7530	0	0	Ki67+	 5992 8667
7531	0	0	Ki67+	 5997 8698
7532	0	0	Ki67+	 6000 8894
7533	0	0	Ki67+	 6006 9022
7534	0	0	Ki67+	 6011 8766
7535	0	0	Ki67+	 6028 9056
7536	0	0	Ki67+	 6033 9161
7537	0	0	Ki67+	 6035 8678
7538	0	0	Ki67+	 6035 9132
7539	0	0	Ki67+	 6044 8887
7540	0	0	Ki67+	 6044 9186
7541	0	0	Ki67+	 6050 8836
7542	0	0	Ki67+	 6055 8723
7543	0	0	Ki67+	 6065 8743
7544	0	0	Ki67+	 6067 9178
7545	0	0	Ki67+	 6069 8661
7546	0	0	Ki67+	 6071 8631
7547	0	0	Ki67+	 6077 8738
7548	0	0	Ki67+	 6088 8832
7549	0	0	Ki67+	 6095 8868
7550	0	0	Ki67+	 6107 9072
7551	0	0	Ki67+	 6109 9047
7552	0	0	Ki67+	 6114 8718
7553	0	0	Ki67+	 6136 8685
7554	0	0	Ki67+	 6143 9028
7555	0	0	Ki67+	 6146 8718
7556	0	0	Ki67+	 6149 8735
7557	0	0	Ki67+	 6155 8436
7558	0	0	Ki67+	 6159 8747
7559	0	0	Ki67+	 6162 8867
7560	0	0	Ki67+	 6168 8716
7561	0	0	Ki67+	 6169 8660
7562	0	0	Ki67+	 6186 8631
7563	0	0	Ki67+	 5393 9629
7564	0	0	Ki67+	 5416 9744
7565	0	0	Ki67+	 5423 9250
7566	0	0	Ki67+	 5423 9805
7567	0	0	Ki67+	 5441 9609
7568	0	0	Ki67+	 5470 9752
7569	0	0	Ki67+	 5480 9260
7570	0	0	Ki67+	 5480 9781
7571	0	0	Ki67+	 5482 9276
7572	0	0	Ki67+	 5482 9885
7573	0	0	Ki67+	 5492 9848
7574	0	0	Ki67+	 5508 9757
7575	0	0	Ki67+	 5521 9259
7576	0	0	Ki67+	 5522 9386
7577	0	0	Ki67+	 5538 9348
7578	0	0	Ki67+	 5539 9722
7579	0	0	Ki67+	 5546 9837
7580	0	0	Ki67+	 5548 9744
7581	0	0	Ki67+	 5559 9509
7582	0	0	Ki67+	 5561 9361
7583	0	0	Ki67+	 5568 9708
7584	0	0	Ki67+	 5573 9806
7585	0	0	Ki67+	 5579 9871
7586	0	0	Ki67+	 5592 9260
7587	0	0	Ki67+	 5625 9873
7588	0	0	Ki67+	 5635 9351
7589	0	0	Ki67+	 5642 9406
7590	0	0	Ki67+	 5672 9441
7591	0	0	Ki67+	 5689 9897
7592	0	0	Ki67+	 5713 9245
7593	0	0	Ki67+	 5716 9410
7594	0	0	Ki67+	 5736 9243
7595	0	0	Ki67+	 5743 9460
7596	0	0	Ki67+	 5757 9638
7597	0	0	Ki67+	 5776 9969
7598	0	0	Ki67+	 5803 9785
7599	0	0	Ki67+	 5805 9751
7600	0	0	Ki67+	 5816 9234
7601	0	0	Ki67+	 5822 9270
7602	0	0	Ki67+	 5838 9726
7603	0	0	Ki67+	 5848 9935
7604	0	0	Ki67+	 5871 9922
7605	0	0	Ki67+	 5872 9777
7606	0	0	Ki67+	 5885 9234
7607	0	0	Ki67+	 5893 9593
7608	0	0	Ki67+	 5907 9537
7609	0	0	Ki67+	 5908 9223
7610	0	0	Ki67+	 5921 9828
7611	0	0	Ki67+	 5930 9597
7612	0	0	Ki67+	 5958 9267
7613	0	0	Ki67+	 5974 9429
7614	0	0	Ki67+	 5979 9622
7615	0	0	Ki67+	 5989 9271
7616	0	0	Ki67+	 5991 9298
7617	0	0	Ki67+	 5992 9344
7618	0	0	Ki67+	 5997 9849
7619	0	0	Ki67+	 6016 9348
7620	0	0	Ki67+	 6030 9628
7621	0	0	Ki67+	 6083 9258
7622	0	0	Ki67+	 6087 9279
7623	0	0	Ki67+	 6120 9262
7624	0	0	Ki67+	 6129 9303
7625	0	0	Ki67+	 6144 9394
7626	0	0	Ki67+	 6157 9406
7627	0	0	Ki67+	 5393 10236
7628	0	0	Ki67+	 5396 10283
7629	0	0	Ki67+	 5404 10357
7630	0	0	Ki67+	 5406 10331
7631	0	0	Ki67+	 5408 10307
7632	0	0	Ki67+	 5413 10253
7633	0	0	Ki67+	 5416 10401
7634	0	0	Ki67+	 5418 10437
7635	0	0	Ki67+	 5420 10320
7636	0	0	Ki67+	 5431 10410
7637	0	0	Ki67+	 5432 10366
7638	0	0	Ki67+	 5444 10706
7639	0	0	Ki67+	 5457 10120
7640	0	0	Ki67+	 5478 10075
7641	0	0	Ki67+	 5495 10542
7642	0	0	Ki67+	 5496 10188
7643	0	0	Ki67+	 5497 10440
7644	0	0	Ki67+	 5499 10628
7645	0	0	Ki67+	 5509 10506
7646	0	0	Ki67+	 5510 10093
7647	0	0	Ki67+	 5510 10570
7648	0	0	Ki67+	 5526 10193
7649	0	0	Ki67+	 5528 10106
7650	0	0	Ki67+	 5537 10563
7651	0	0	Ki67+	 5547 10305
7652	0	0	Ki67+	 5549 10350
7653	0	0	Ki67+	 5556 10515
7654	0	0	Ki67+	 5562 10502
7655	0	0	Ki67+	 5569 10236
7656	0	0	Ki67+	 5572 10455
7657	0	0	Ki67+	 5573 10291
7658	0	0	Ki67+	 5590 10375
7659	0	0	Ki67+	 5592 10318
7660	0	0	Ki67+	 5595 10066
7661	0	0	Ki67+	 5602 10504
7662	0	0	Ki67+	 5603 10273
7663	0	0	Ki67+	 5605 10171
7664	0	0	Ki67+	 5609 10358
7665	0	0	Ki67+	 5610 10599
7666	0	0	Ki67+	 5622 10256
7667	0	0	Ki67+	 5622 10312
7668	0	0	Ki67+	 5625 10229
7669	0	0	Ki67+	 5626 10389
7670	0	0	Ki67+	 5629 10430
7671	0	0	Ki67+	 5629 10765
7672	0	0	Ki67+	 5635 10330
7673	0	0	Ki67+	 5638 10262
7674	0	0	Ki67+	 5638 10286
7675	0	0	Ki67+	 5638 10528
7676	0	0	Ki67+	 5640 10373
7677	0	0	Ki67+	 5641 10724
7678	0	0	Ki67+	 5656 10440
7679	0	0	Ki67+	 5658 10374
7680	0	0	Ki67+	 5658 10646
7681	0	0	Ki67+	 5675 10560
7682	0	0	Ki67+	 5683 10297
7683	0	0	Ki67+	 5692 10529
7684	0	0	Ki67+	 5703 10682
7685	0	0	Ki67+	 5706 10353
7686	0	0	Ki67+	 5706 10596
7687	0	0	Ki67+	 5707 10619
7688	0	0	Ki67+	 5716 10366
7689	0	0	Ki67+	 5716 10459
7690	0	0	Ki67+	 5717 10664
7691	0	0	Ki67+	 5718 10342
7692	0	0	Ki67+	 5722 10296
7693	0	0	Ki67+	 5722 10630
7694	0	0	Ki67+	 5728 10320
7695	0	0	Ki67+	 5728 10548
7696	0	0	Ki67+	 5741 10574
7697	0	0	Ki67+	 5747 10517
7698	0	0	Ki67+	 5751 10535
7699	0	0	Ki67+	 5760 10553
7700	0	0	Ki67+	 5765 10586
7701	0	0	Ki67+	 5769 10606
7702	0	0	Ki67+	 5772 10316
7703	0	0	Ki67+	 5775 10514
7704	0	0	Ki67+	 5776 10353
7705	0	0	Ki67+	 5778 10542
7706	0	0	Ki67+	 5784 10371
7707	0	0	Ki67+	 5797 10402
7708	0	0	Ki67+	 5797 10428
7709	0	0	Ki67+	 5800 10471
7710	0	0	Ki67+	 5819 10513
7711	0	0	Ki67+	 5820 10538
7712	0	0	Ki67+	 5842 10357
7713	0	0	Ki67+	 5843 10128
7714	0	0	Ki67+	 5851 10319
7715	0	0	Ki67+	 5854 10813
7716	0	0	Ki67+	 5893 10649
7717	0	0	Ki67+	 5901 10629
7718	0	0	Ki67+	 5907 10758
7719	0	0	Ki67+	 5913 10447
7720	0	0	Ki67+	 5916 10400
7721	0	0	Ki67+	 5918 10387
7722	0	0	Ki67+	 5929 10421
7723	0	0	Ki67+	 5938 10751
7724	0	0	Ki67+	 5943 10815
7725	0	0	Ki67+	 5947 10363
7726	0	0	Ki67+	 5955 10391
7727	0	0	Ki67+	 5964 10450
7728	0	0	Ki67+	 5964 10666
7729	0	0	Ki67+	 5966 10423
7730	0	0	Ki67+	 5976 10692
7731	0	0	Ki67+	 5977 10079
7732	0	0	Ki67+	 5997 10391
7733	0	0	Ki67+	 6025 10448
7734	0	0	Ki67+	 6040 10221
7735	0	0	Ki67+	 6043 10381
7736	0	0	Ki67+	 6043 10405
7737	0	0	Ki67+	 6062 10573
7738	0	0	Ki67+	 6066 10026
7739	0	0	Ki67+	 6071 10585
7740	0	0	Ki67+	 6077 10145
7741	0	0	Ki67+	 6083 10329
7742	0	0	Ki67+	 6084 10295
7743	0	0	Ki67+	 6093 10340
7744	0	0	Ki67+	 6107 10430
7745	0	0	Ki67+	 6145 10679
7746	0	0	Ki67+	 6148 10698
7747	0	0	Ki67+	 6151 10712
7748	0	0	Ki67+	 6153 10052
7749	0	0	Ki67+	 6157 10324
7750	0	0	Ki67+	 6162 10451
7751	0	0	Ki67+	 6163 10036
7752	0	0	Ki67+	 6163 10570
7753	0	0	Ki67+	 6180 10388
7754	0	0	Ki67+	 6189 10521
7755	0	0	Ki67+	 5397 11421
7756	0	0	Ki67+	 5407 11379
7757	0	0	Ki67+	 5422 11315
7758	0	0	Ki67+	 5426 11262
7759	0	0	Ki67+	 5426 11613
7760	0	0	Ki67+	 5428 11368
7761	0	0	Ki67+	 5435 11329
7762	0	0	Ki67+	 5440 11383
7763	0	0	Ki67+	 5451 11347
7764	0	0	Ki67+	 5458 11389
7765	0	0	Ki67+	 5462 11273
7766	0	0	Ki67+	 5468 11376
7767	0	0	Ki67+	 5474 11246
7768	0	0	Ki67+	 5475 11148
7769	0	0	Ki67+	 5478 11212
7770	0	0	Ki67+	 5480 11299
7771	0	0	Ki67+	 5481 11033
7772	0	0	Ki67+	 5481 11048
7773	0	0	Ki67+	 5488 11254
7774	0	0	Ki67+	 5496 11558
7775	0	0	Ki67+	 5500 11393
7776	0	0	Ki67+	 5503 11361
7777	0	0	Ki67+	 5506 11606
7778	0	0	Ki67+	 5512 11107
7779	0	0	Ki67+	 5513 11025
7780	0	0	Ki67+	 5515 11216
7781	0	0	Ki67+	 5516 11263
7782	0	0	Ki67+	 5519 11075
7783	0	0	Ki67+	 5526 11047
7784	0	0	Ki67+	 5532 11229
7785	0	0	Ki67+	 5532 11405
7786	0	0	Ki67+	 5536 10971
7787	0	0	Ki67+	 5537 11260
7788	0	0	Ki67+	 5542 11119
7789	0	0	Ki67+	 5549 11382
7790	0	0	Ki67+	 5557 11128
7791	0	0	Ki67+	 5561 11396
7792	0	0	Ki67+	 5563 11095
7793	0	0	Ki67+	 5563 11302
7794	0	0	Ki67+	 5569 11335
7795	0	0	Ki67+	 5573 11260
7796	0	0	Ki67+	 5580 11007
7797	0	0	Ki67+	 5581 11233
7798	0	0	Ki67+	 5585 11123
7799	0	0	Ki67+	 5587 11286
7800	0	0	Ki67+	 5594 11003
7801	0	0	Ki67+	 5600 11063
7802	0	0	Ki67+	 5600 11330
7803	0	0	Ki67+	 5603 11031
7804	0	0	Ki67+	 5604 11270
7805	0	0	Ki67+	 5604 11346
7806	0	0	Ki67+	 5604 11612
7807	0	0	Ki67+	 5605 10917
7808	0	0	Ki67+	 5606 10935
7809	0	0	Ki67+	 5619 11300
7810	0	0	Ki67+	 5621 11168
7811	0	0	Ki67+	 5632 11444
7812	0	0	Ki67+	 5633 11159
7813	0	0	Ki67+	 5635 10934
7814	0	0	Ki67+	 5637 10916
7815	0	0	Ki67+	 5639 11120
7816	0	0	Ki67+	 5643 11104
7817	0	0	Ki67+	 5646 11201
7818	0	0	Ki67+	 5658 11317
7819	0	0	Ki67+	 5660 10861
7820	0	0	Ki67+	 5665 11116
7821	0	0	Ki67+	 5666 11256
7822	0	0	Ki67+	 5668 11607
7823	0	0	Ki67+	 5671 11155
7824	0	0	Ki67+	 5679 11083
7825	0	0	Ki67+	 5697 11040
7826	0	0	Ki67+	 5706 11153
7827	0	0	Ki67+	 5723 11268
7828	0	0	Ki67+	 5726 11138
7829	0	0	Ki67+	 5728 11295
7830	0	0	Ki67+	 5730 11049
7831	0	0	Ki67+	 5730 11183
7832	0	0	Ki67+	 5734 11318
7833	0	0	Ki67+	 5755 11142
7834	0	0	Ki67+	 5755 11182
7835	0	0	Ki67+	 5768 11216
7836	0	0	Ki67+	 5777 11322
7837	0	0	Ki67+	 5779 11057
7838	0	0	Ki67+	 5780 11197
7839	0	0	Ki67+	 5781 11161
7840	0	0	Ki67+	 5788 11258
7841	0	0	Ki67+	 5795 11327
7842	0	0	Ki67+	 5798 11282
7843	0	0	Ki67+	 5803 11069
7844	0	0	Ki67+	 5810 11315
7845	0	0	Ki67+	 5813 11146
7846	0	0	Ki67+	 5813 11615
7847	0	0	Ki67+	 5842 11333
7848	0	0	Ki67+	 5843 11248
7849	0	0	Ki67+	 5845 11350
7850	0	0	Ki67+	 5848 10965
7851	0	0	Ki67+	 5854 11273
7852	0	0	Ki67+	 5856 10988
7853	0	0	Ki67+	 5857 10932
7854	0	0	Ki67+	 5882 10964
7855	0	0	Ki67+	 5885 11287
7856	0	0	Ki67+	 5887 11126
7857	0	0	Ki67+	 5890 11330
7858	0	0	Ki67+	 5890 11537
7859	0	0	Ki67+	 5892 11107
7860	0	0	Ki67+	 5903 10825
7861	0	0	Ki67+	 5911 11207
7862	0	0	Ki67+	 5918 11218
7863	0	0	Ki67+	 5918 11304
7864	0	0	Ki67+	 5931 11486
7865	0	0	Ki67+	 5937 11545
7866	0	0	Ki67+	 5941 11516
7867	0	0	Ki67+	 5944 11287
7868	0	0	Ki67+	 5949 11208
7869	0	0	Ki67+	 5981 11519
7870	0	0	Ki67+	 5990 11589
7871	0	0	Ki67+	 5998 11503
7872	0	0	Ki67+	 5999 11471
7873	0	0	Ki67+	 6000 11247
7874	0	0	Ki67+	 6001 11227
7875	0	0	Ki67+	 6005 11433
7876	0	0	Ki67+	 6010 11563
7877	0	0	Ki67+	 6013 11520
7878	0	0	Ki67+	 6020 11593
7879	0	0	Ki67+	 6021 11490
7880	0	0	Ki67+	 6031 11558
7881	0	0	Ki67+	 6039 11141
7882	0	0	Ki67+	 6040 11536
7883	0	0	Ki67+	 6047 11129
7884	0	0	Ki67+	 6057 11020
7885	0	0	Ki67+	 6057 11425
7886	0	0	Ki67+	 6079 11597
7887	0	0	Ki67+	 6089 11220
7888	0	0	Ki67+	 6107 11522
7889	0	0	Ki67+	 6119 11011
7890	0	0	Ki67+	 6128 10980
7891	0	0	Ki67+	 6131 11506
7892	0	0	Ki67+	 6138 11544
7893	0	0	Ki67+	 6141 11583
7894	0	0	Ki67+	 6158 11549
7895	0	0	Ki67+	 6161 10983
7896	0	0	Ki67+	 6176 11226
7897	0	0	Ki67+	 6179 11248
7898	0	0	Ki67+	 6191 11512
7899	0	0	Ki67+	 5394 11867
7900	0	0	Ki67+	 5395 11794
7901	0	0	Ki67+	 5397 11810
7902	0	0	Ki67+	 5427 11836
7903	0	0	Ki67+	 5427 11883
7904	0	0	Ki67+	 5430 12095
7905	0	0	Ki67+	 5436 12252
7906	0	0	Ki67+	 5447 12171
7907	0	0	Ki67+	 5452 11763
7908	0	0	Ki67+	 5465 11812
7909	0	0	Ki67+	 5466 12351
7910	0	0	Ki67+	 5468 11652
7911	0	0	Ki67+	 5484 11978
7912	0	0	Ki67+	 5490 12170
7913	0	0	Ki67+	 5499 11849
7914	0	0	Ki67+	 5499 12410
7915	0	0	Ki67+	 5510 12152
7916	0	0	Ki67+	 5514 12100
7917	0	0	Ki67+	 5536 11914
7918	0	0	Ki67+	 5542 12238
7919	0	0	Ki67+	 5556 11961
7920	0	0	Ki67+	 5563 12221
7921	0	0	Ki67+	 5564 11941
7922	0	0	Ki67+	 5569 11726
7923	0	0	Ki67+	 5583 11707
7924	0	0	Ki67+	 5593 11849
7925	0	0	Ki67+	 5594 11816
7926	0	0	Ki67+	 5596 11976
7927	0	0	Ki67+	 5599 12334
7928	0	0	Ki67+	 5603 11867
7929	0	0	Ki67+	 5604 12116
7930	0	0	Ki67+	 5607 12321
7931	0	0	Ki67+	 5611 11884
7932	0	0	Ki67+	 5621 11749
7933	0	0	Ki67+	 5622 12170
7934	0	0	Ki67+	 5628 12116
7935	0	0	Ki67+	 5630 12201
7936	0	0	Ki67+	 5650 12229
7937	0	0	Ki67+	 5655 11958
7938	0	0	Ki67+	 5659 12264
7939	0	0	Ki67+	 5661 12220
7940	0	0	Ki67+	 5663 12303
7941	0	0	Ki67+	 5666 12404
7942	0	0	Ki67+	 5667 12392
7943	0	0	Ki67+	 5668 11763
7944	0	0	Ki67+	 5676 11651
7945	0	0	Ki67+	 5695 12264
7946	0	0	Ki67+	 5699 12119
7947	0	0	Ki67+	 5700 11977
7948	0	0	Ki67+	 5710 11857
7949	0	0	Ki67+	 5740 12402
7950	0	0	Ki67+	 5745 11636
7951	0	0	Ki67+	 5750 12129
7952	0	0	Ki67+	 5762 12314
7953	0	0	Ki67+	 5772 11688
7954	0	0	Ki67+	 5778 11856
7955	0	0	Ki67+	 5782 12334
7956	0	0	Ki67+	 5784 11703
7957	0	0	Ki67+	 5786 12358
7958	0	0	Ki67+	 5787 12134
7959	0	0	Ki67+	 5795 12034
7960	0	0	Ki67+	 5799 12045
7961	0	0	Ki67+	 5802 11816
7962	0	0	Ki67+	 5808 11923
7963	0	0	Ki67+	 5814 11850
7964	0	0	Ki67+	 5825 11783
7965	0	0	Ki67+	 5843 11705
7966	0	0	Ki67+	 5863 11712
7967	0	0	Ki67+	 5870 11679
7968	0	0	Ki67+	 5871 11881
7969	0	0	Ki67+	 5883 11692
7970	0	0	Ki67+	 5884 12388
7971	0	0	Ki67+	 5887 11874
7972	0	0	Ki67+	 5918 12273
7973	0	0	Ki67+	 5921 12290
7974	0	0	Ki67+	 5943 11816
7975	0	0	Ki67+	 5949 11759
7976	0	0	Ki67+	 5966 11834
7977	0	0	Ki67+	 5970 12394
7978	0	0	Ki67+	 5975 12406
7979	0	0	Ki67+	 5985 11774
7980	0	0	Ki67+	 5988 12213
7981	0	0	Ki67+	 5989 11653
7982	0	0	Ki67+	 5992 12243
7983	0	0	Ki67+	 5996 12127
7984	0	0	Ki67+	 5996 12270
7985	0	0	Ki67+	 6011 11786
7986	0	0	Ki67+	 6015 11633
7987	0	0	Ki67+	 6019 12208
7988	0	0	Ki67+	 6043 12161
7989	0	0	Ki67+	 6058 11617
7990	0	0	Ki67+	 6068 12344
7991	0	0	Ki67+	 6072 12110
7992	0	0	Ki67+	 6072 12327
7993	0	0	Ki67+	 6074 12310
7994	0	0	Ki67+	 6091 12021
7995	0	0	Ki67+	 6098 12257
7996	0	0	Ki67+	 6103 12305
7997	0	0	Ki67+	 6103 12327
7998	0	0	Ki67+	 6104 12057
7999	0	0	Ki67+	 6106 12126
8000	0	0	Ki67+	 6126 12157
8001	0	0	Ki67+	 6127 11642
8002	0	0	Ki67+	 6130 11836
8003	0	0	Ki67+	 6135 11657
8004	0	0	Ki67+	 6135 11704
8005	0	0	Ki67+	 6157 11685
8006	0	0	Ki67+	 6157 11699
8007	0	0	Ki67+	 5394 13203
8008	0	0	Ki67+	 5419 12797
8009	0	0	Ki67+	 5437 12572
8010	0	0	Ki67+	 5440 13212
8011	0	0	Ki67+	 5442 13044
8012	0	0	Ki67+	 5445 13181
8013	0	0	Ki67+	 5447 12838
8014	0	0	Ki67+	 5460 12465
8015	0	0	Ki67+	 5468 13215
8016	0	0	Ki67+	 5471 13175
8017	0	0	Ki67+	 5476 12428
8018	0	0	Ki67+	 5477 12510
8019	0	0	Ki67+	 5491 12521
8020	0	0	Ki67+	 5492 13190
8021	0	0	Ki67+	 5501 13207
8022	0	0	Ki67+	 5512 13189
8023	0	0	Ki67+	 5515 13215
8024	0	0	Ki67+	 5517 12482
8025	0	0	Ki67+	 5517 12504
8026	0	0	Ki67+	 5518 12420
8027	0	0	Ki67+	 5518 12770
8028	0	0	Ki67+	 5519 13157
8029	0	0	Ki67+	 5530 13007
8030	0	0	Ki67+	 5536 13195
8031	0	0	Ki67+	 5537 13172
8032	0	0	Ki67+	 5541 13133
8033	0	0	Ki67+	 5548 13158
8034	0	0	Ki67+	 5552 12481
8035	0	0	Ki67+	 5568 13162
8036	0	0	Ki67+	 5569 12496
8037	0	0	Ki67+	 5581 13118
8038	0	0	Ki67+	 5595 12561
8039	0	0	Ki67+	 5606 13107
8040	0	0	Ki67+	 5607 13161
8041	0	0	Ki67+	 5609 13140
8042	0	0	Ki67+	 5622 13106
8043	0	0	Ki67+	 5624 12639
8044	0	0	Ki67+	 5626 12791
8045	0	0	Ki67+	 5628 13158
8046	0	0	Ki67+	 5632 12664
8047	0	0	Ki67+	 5634 12675
8048	0	0	Ki67+	 5636 12559
8049	0	0	Ki67+	 5644 12784
8050	0	0	Ki67+	 5646 13092
8051	0	0	Ki67+	 5648 12507
8052	0	0	Ki67+	 5650 13137
8053	0	0	Ki67+	 5661 13148
8054	0	0	Ki67+	 5663 12697
8055	0	0	Ki67+	 5670 13140
8056	0	0	Ki67+	 5674 13121
8057	0	0	Ki67+	 5679 12543
8058	0	0	Ki67+	 5679 13208
8059	0	0	Ki67+	 5680 12569
8060	0	0	Ki67+	 5684 12837
8061	0	0	Ki67+	 5686 13129
8062	0	0	Ki67+	 5692 13114
8063	0	0	Ki67+	 5695 12589
8064	0	0	Ki67+	 5696 13198
8065	0	0	Ki67+	 5703 13214
8066	0	0	Ki67+	 5704 12655
8067	0	0	Ki67+	 5707 13032
8068	0	0	Ki67+	 5708 12587
8069	0	0	Ki67+	 5718 13098
8070	0	0	Ki67+	 5721 13179
8071	0	0	Ki67+	 5730 12682
8072	0	0	Ki67+	 5737 13110
8073	0	0	Ki67+	 5741 12543
8074	0	0	Ki67+	 5745 13095
8075	0	0	Ki67+	 5763 13214
8076	0	0	Ki67+	 5767 13193
8077	0	0	Ki67+	 5768 12467
8078	0	0	Ki67+	 5769 13044
8079	0	0	Ki67+	 5772 12577
8080	0	0	Ki67+	 5772 13085
8081	0	0	Ki67+	 5774 13171
8082	0	0	Ki67+	 5775 12483
8083	0	0	Ki67+	 5797 13077
8084	0	0	Ki67+	 5801 13156
8085	0	0	Ki67+	 5804 13171
8086	0	0	Ki67+	 5819 12886
8087	0	0	Ki67+	 5821 13054
8088	0	0	Ki67+	 5824 13164
8089	0	0	Ki67+	 5824 13194
8090	0	0	Ki67+	 5829 12585
8091	0	0	Ki67+	 5842 12676
8092	0	0	Ki67+	 5855 13146
8093	0	0	Ki67+	 5861 12655
8094	0	0	Ki67+	 5863 12582
8095	0	0	Ki67+	 5867 13095
8096	0	0	Ki67+	 5872 13171
8097	0	0	Ki67+	 5881 12911
8098	0	0	Ki67+	 5896 13098
8099	0	0	Ki67+	 5904 12621
8100	0	0	Ki67+	 5927 13155
8101	0	0	Ki67+	 5949 12977
8102	0	0	Ki67+	 5950 13198
8103	0	0	Ki67+	 5975 12662
8104	0	0	Ki67+	 5989 13134
8105	0	0	Ki67+	 5990 12655
8106	0	0	Ki67+	 5991 13151
8107	0	0	Ki67+	 6003 13141
8108	0	0	Ki67+	 6007 13092
8109	0	0	Ki67+	 6031 13020
8110	0	0	Ki67+	 6034 13170
8111	0	0	Ki67+	 6069 12436
8112	0	0	Ki67+	 6084 13177
8113	0	0	Ki67+	 6087 12536
8114	0	0	Ki67+	 6094 13082
8115	0	0	Ki67+	 6131 12555
8116	0	0	Ki67+	 6131 13091
8117	0	0	Ki67+	 6137 13067
8118	0	0	Ki67+	 6137 13136
8119	0	0	Ki67+	 6137 13196
8120	0	0	Ki67+	 6164 13167
8121	0	0	Ki67+	 6176 13135
8122	0	0	Ki67+	 6185 13149
8123	0	0	Ki67+	 5396 13966
8124	0	0	Ki67+	 5398 13271
8125	0	0	Ki67+	 5398 13487
8126	0	0	Ki67+	 5402 13404
8127	0	0	Ki67+	 5403 13436
8128	0	0	Ki67+	 5404 13983
8129	0	0	Ki67+	 5410 13240
8130	0	0	Ki67+	 5411 13947
8131	0	0	Ki67+	 5416 13478
8132	0	0	Ki67+	 5421 13262
8133	0	0	Ki67+	 5429 13426
8134	0	0	Ki67+	 5434 13986
8135	0	0	Ki67+	 5445 13239
8136	0	0	Ki67+	 5469 13343
8137	0	0	Ki67+	 5476 13232
8138	0	0	Ki67+	 5481 13353
8139	0	0	Ki67+	 5483 13334
8140	0	0	Ki67+	 5483 13547
8141	0	0	Ki67+	 5491 13375
8142	0	0	Ki67+	 5501 13360
8143	0	0	Ki67+	 5504 13544
8144	0	0	Ki67+	 5507 13345
8145	0	0	Ki67+	 5523 13407
8146	0	0	Ki67+	 5528 13328
8147	0	0	Ki67+	 5550 13363
8148	0	0	Ki67+	 5562 13346
8149	0	0	Ki67+	 5564 13383
8150	0	0	Ki67+	 5572 13314
8151	0	0	Ki67+	 5575 13334
8152	0	0	Ki67+	 5589 13231
8153	0	0	Ki67+	 5590 13338
8154	0	0	Ki67+	 5593 13241
8155	0	0	Ki67+	 5595 13380
8156	0	0	Ki67+	 5598 13319
8157	0	0	Ki67+	 5599 14009
8158	0	0	Ki67+	 5614 13346
8159	0	0	Ki67+	 5615 13468
8160	0	0	Ki67+	 5616 13993
8161	0	0	Ki67+	 5628 13376
8162	0	0	Ki67+	 5630 13324
8163	0	0	Ki67+	 5638 14013
8164	0	0	Ki67+	 5642 13341
8165	0	0	Ki67+	 5659 13222
8166	0	0	Ki67+	 5661 13337
8167	0	0	Ki67+	 5678 13258
8168	0	0	Ki67+	 5690 13228
8169	0	0	Ki67+	 5700 13834
8170	0	0	Ki67+	 5709 13776
8171	0	0	Ki67+	 5713 13255
8172	0	0	Ki67+	 5715 13918
8173	0	0	Ki67+	 5721 13810
8174	0	0	Ki67+	 5723 13858
8175	0	0	Ki67+	 5726 13831
8176	0	0	Ki67+	 5730 13396
8177	0	0	Ki67+	 5736 13456
8178	0	0	Ki67+	 5737 13233
8179	0	0	Ki67+	 5738 13861
8180	0	0	Ki67+	 5743 13379
8181	0	0	Ki67+	 5745 13743
8182	0	0	Ki67+	 5747 13869
8183	0	0	Ki67+	 5750 13786
8184	0	0	Ki67+	 5755 13993
8185	0	0	Ki67+	 5757 13905
8186	0	0	Ki67+	 5758 13829
8187	0	0	Ki67+	 5759 13380
8188	0	0	Ki67+	 5772 13869
8189	0	0	Ki67+	 5778 13777
8190	0	0	Ki67+	 5778 13812
8191	0	0	Ki67+	 5782 13839
8192	0	0	Ki67+	 5783 13466
8193	0	0	Ki67+	 5788 13881
8194	0	0	Ki67+	 5788 13928
8195	0	0	Ki67+	 5797 13558
8196	0	0	Ki67+	 5802 13824
8197	0	0	Ki67+	 5808 13592
8198	0	0	Ki67+	 5813 13506
8199	0	0	Ki67+	 5817 13930
8200	0	0	Ki67+	 5818 13458
8201	0	0	Ki67+	 5826 13714
8202	0	0	Ki67+	 5828 13632
8203	0	0	Ki67+	 5830 13221
8204	0	0	Ki67+	 5830 13869
8205	0	0	Ki67+	 5835 13900
8206	0	0	Ki67+	 5836 13581
8207	0	0	Ki67+	 5836 13616
8208	0	0	Ki67+	 5837 13944
8209	0	0	Ki67+	 5839 13358
8210	0	0	Ki67+	 5840 13662
8211	0	0	Ki67+	 5844 13908
8212	0	0	Ki67+	 5845 13594
8213	0	0	Ki67+	 5852 13784
8214	0	0	Ki67+	 5853 13564
8215	0	0	Ki67+	 5857 13727
8216	0	0	Ki67+	 5858 13813
8217	0	0	Ki67+	 5859 13967
8218	0	0	Ki67+	 5862 13682
8219	0	0	Ki67+	 5863 13934
8220	0	0	Ki67+	 5864 14004
8221	0	0	Ki67+	 5867 13754
8222	0	0	Ki67+	 5868 13650
8223	0	0	Ki67+	 5873 13709
8224	0	0	Ki67+	 5873 14013
8225	0	0	Ki67+	 5874 13970
8226	0	0	Ki67+	 5878 13643
8227	0	0	Ki67+	 5881 13544
8228	0	0	Ki67+	 5881 13592
8229	0	0	Ki67+	 5881 13957
8230	0	0	Ki67+	 5886 13926
8231	0	0	Ki67+	 5887 13465
8232	0	0	Ki67+	 5891 13987
8233	0	0	Ki67+	 5893 13625
8234	0	0	Ki67+	 5894 13725
8235	0	0	Ki67+	 5895 13306
8236	0	0	Ki67+	 5895 13837
8237	0	0	Ki67+	 5896 13228
8238	0	0	Ki67+	 5900 13669
8239	0	0	Ki67+	 5911 13989
8240	0	0	Ki67+	 5914 13709
8241	0	0	Ki67+	 5916 13734
8242	0	0	Ki67+	 5917 13619
8243	0	0	Ki67+	 5922 13998
8244	0	0	Ki67+	 5925 13647
8245	0	0	Ki67+	 5933 13971
8246	0	0	Ki67+	 5941 13404
8247	0	0	Ki67+	 5944 13602
8248	0	0	Ki67+	 5945 13451
8249	0	0	Ki67+	 5952 13862
8250	0	0	Ki67+	 5957 13510
8251	0	0	Ki67+	 5958 13489
8252	0	0	Ki67+	 5959 14006
8253	0	0	Ki67+	 5960 13872
8254	0	0	Ki67+	 5962 13416
8255	0	0	Ki67+	 5965 13961
8256	0	0	Ki67+	 5967 13377
8257	0	0	Ki67+	 5976 13544
8258	0	0	Ki67+	 5977 13892
8259	0	0	Ki67+	 5978 13871
8260	0	0	Ki67+	 5978 13919
8261	0	0	Ki67+	 5983 13513
8262	0	0	Ki67+	 5988 13351
8263	0	0	Ki67+	 5988 13687
8264	0	0	Ki67+	 5991 13836
8265	0	0	Ki67+	 6000 13547
8266	0	0	Ki67+	 6002 13569
8267	0	0	Ki67+	 6005 14003
8268	0	0	Ki67+	 6010 13230
8269	0	0	Ki67+	 6011 13770
8270	0	0	Ki67+	 6012 13521
8271	0	0	Ki67+	 6016 13384
8272	0	0	Ki67+	 6016 13909
8273	0	0	Ki67+	 6019 13877
8274	0	0	Ki67+	 6021 13426
8275	0	0	Ki67+	 6023 13553
8276	0	0	Ki67+	 6023 13838
8277	0	0	Ki67+	 6024 13335
8278	0	0	Ki67+	 6024 13464
8279	0	0	Ki67+	 6026 13961
8280	0	0	Ki67+	 6029 13396
8281	0	0	Ki67+	 6029 13870
8282	0	0	Ki67+	 6032 13362
8283	0	0	Ki67+	 6033 13887
8284	0	0	Ki67+	 6038 13758
8285	0	0	Ki67+	 6038 13972
8286	0	0	Ki67+	 6042 13518
8287	0	0	Ki67+	 6045 13875
8288	0	0	Ki67+	 6049 13917
8289	0	0	Ki67+	 6050 13335
8290	0	0	Ki67+	 6051 13862
8291	0	0	Ki67+	 6059 13463
8292	0	0	Ki67+	 6059 13928
8293	0	0	Ki67+	 6061 13378
8294	0	0	Ki67+	 6063 13881
8295	0	0	Ki67+	 6065 13322
8296	0	0	Ki67+	 6069 13423
8297	0	0	Ki67+	 6069 13791
8298	0	0	Ki67+	 6070 13354
8299	0	0	Ki67+	 6072 13437
8300	0	0	Ki67+	 6075 13770
8301	0	0	Ki67+	 6081 13514
8302	0	0	Ki67+	 6083 13675
8303	0	0	Ki67+	 6083 13779
8304	0	0	Ki67+	 6084 13413
8305	0	0	Ki67+	 6085 13478
8306	0	0	Ki67+	 6086 13444
8307	0	0	Ki67+	 6090 13810
8308	0	0	Ki67+	 6096 13249
8309	0	0	Ki67+	 6096 13545
8310	0	0	Ki67+	 6097 13656
8311	0	0	Ki67+	 6098 13292
8312	0	0	Ki67+	 6101 13795
8313	0	0	Ki67+	 6103 13350
8314	0	0	Ki67+	 6104 13499
8315	0	0	Ki67+	 6106 13267
8316	0	0	Ki67+	 6111 13748
8317	0	0	Ki67+	 6116 13814
8318	0	0	Ki67+	 6121 13462
8319	0	0	Ki67+	 6123 13281
8320	0	0	Ki67+	 6124 13520
8321	0	0	Ki67+	 6127 13478
8322	0	0	Ki67+	 6128 13919
8323	0	0	Ki67+	 6138 13506
8324	0	0	Ki67+	 6143 13565
8325	0	0	Ki67+	 6143 13725
8326	0	0	Ki67+	 6144 13309
8327	0	0	Ki67+	 6148 13608
8328	0	0	Ki67+	 6151 13660
8329	0	0	Ki67+	 6153 13261
8330	0	0	Ki67+	 6153 13996
8331	0	0	Ki67+	 6154 13525
8332	0	0	Ki67+	 6156 13772
8333	0	0	Ki67+	 6159 13741
8334	0	0	Ki67+	 6160 13295
8335	0	0	Ki67+	 6164 13500
8336	0	0	Ki67+	 6168 13749
8337	0	0	Ki67+	 6170 13551
8338	0	0	Ki67+	 6170 14008
8339	0	0	Ki67+	 6172 13517
8340	0	0	Ki67+	 6176 13492
8341	0	0	Ki67+	 6179 13797
8342	0	0	Ki67+	 6180 13771
8343	0	0	Ki67+	 6180 13902
8344	0	0	Ki67+	 6180 13935
8345	0	0	Ki67+	 6181 13610
8346	0	0	Ki67+	 6183 13759
8347	0	0	Ki67+	 5396 14035
8348	0	0	Ki67+	 5396 14097
8349	0	0	Ki67+	 5396 14560
8350	0	0	Ki67+	 5397 14595
8351	0	0	Ki67+	 5398 14630
8352	0	0	Ki67+	 5399 14115
8353	0	0	Ki67+	 5399 14677
8354	0	0	Ki67+	 5399 14755
8355	0	0	Ki67+	 5400 14068
8356	0	0	Ki67+	 5400 14503
8357	0	0	Ki67+	 5401 14533
8358	0	0	Ki67+	 5403 14258
8359	0	0	Ki67+	 5409 14300
8360	0	0	Ki67+	 5412 14786
8361	0	0	Ki67+	 5414 14020
8362	0	0	Ki67+	 5417 14552
8363	0	0	Ki67+	 5421 14130
8364	0	0	Ki67+	 5421 14415
8365	0	0	Ki67+	 5421 14581
8366	0	0	Ki67+	 5421 14722
8367	0	0	Ki67+	 5423 14654
8368	0	0	Ki67+	 5427 14242
8369	0	0	Ki67+	 5428 14259
8370	0	0	Ki67+	 5434 14459
8371	0	0	Ki67+	 5436 14158
8372	0	0	Ki67+	 5443 14192
8373	0	0	Ki67+	 5453 14070
8374	0	0	Ki67+	 5454 14032
8375	0	0	Ki67+	 5455 14258
8376	0	0	Ki67+	 5455 14770
8377	0	0	Ki67+	 5456 14125
8378	0	0	Ki67+	 5456 14641
8379	0	0	Ki67+	 5457 14236
8380	0	0	Ki67+	 5457 14471
8381	0	0	Ki67+	 5462 14660
8382	0	0	Ki67+	 5463 14303
8383	0	0	Ki67+	 5463 14429
8384	0	0	Ki67+	 5466 14365
8385	0	0	Ki67+	 5468 14068
8386	0	0	Ki67+	 5468 14497
8387	0	0	Ki67+	 5469 14612
8388	0	0	Ki67+	 5470 14028
8389	0	0	Ki67+	 5472 14102
8390	0	0	Ki67+	 5472 14742
8391	0	0	Ki67+	 5474 14181
8392	0	0	Ki67+	 5474 14209
8393	0	0	Ki67+	 5475 14454
8394	0	0	Ki67+	 5476 14675
8395	0	0	Ki67+	 5478 14156
8396	0	0	Ki67+	 5478 14487
8397	0	0	Ki67+	 5479 14053
8398	0	0	Ki67+	 5482 14643
8399	0	0	Ki67+	 5485 14035
8400	0	0	Ki67+	 5488 14583
8401	0	0	Ki67+	 5492 14416
8402	0	0	Ki67+	 5492 14449
8403	0	0	Ki67+	 5493 14274
8404	0	0	Ki67+	 5493 14499
8405	0	0	Ki67+	 5495 14320
8406	0	0	Ki67+	 5499 14296
8407	0	0	Ki67+	 5501 14811
8408	0	0	Ki67+	 5503 14136
8409	0	0	Ki67+	 5507 14485
8410	0	0	Ki67+	 5508 14095
8411	0	0	Ki67+	 5508 14645
8412	0	0	Ki67+	 5511 14318
8413	0	0	Ki67+	 5512 14509
8414	0	0	Ki67+	 5514 14614
8415	0	0	Ki67+	 5518 14520
8416	0	0	Ki67+	 5519 14708
8417	0	0	Ki67+	 5525 14397
8418	0	0	Ki67+	 5527 14194
8419	0	0	Ki67+	 5527 14663
8420	0	0	Ki67+	 5529 14077
8421	0	0	Ki67+	 5529 14261
8422	0	0	Ki67+	 5529 14474
8423	0	0	Ki67+	 5531 14216
8424	0	0	Ki67+	 5531 14579
8425	0	0	Ki67+	 5533 14033
8426	0	0	Ki67+	 5536 14632
8427	0	0	Ki67+	 5537 14792
8428	0	0	Ki67+	 5541 14496
8429	0	0	Ki67+	 5543 14090
8430	0	0	Ki67+	 5547 14464
8431	0	0	Ki67+	 5548 14301
8432	0	0	Ki67+	 5550 14181
8433	0	0	Ki67+	 5550 14242
8434	0	0	Ki67+	 5553 14279
8435	0	0	Ki67+	 5558 14082
8436	0	0	Ki67+	 5558 14454
8437	0	0	Ki67+	 5558 14622
8438	0	0	Ki67+	 5560 14603
8439	0	0	Ki67+	 5561 14059
8440	0	0	Ki67+	 5561 14589
8441	0	0	Ki67+	 5562 14736
8442	0	0	Ki67+	 5564 14336
8443	0	0	Ki67+	 5568 14233
8444	0	0	Ki67+	 5568 14703
8445	0	0	Ki67+	 5578 14456
8446	0	0	Ki67+	 5579 14093
8447	0	0	Ki67+	 5579 14608
8448	0	0	Ki67+	 5580 14414
8449	0	0	Ki67+	 5582 14293
8450	0	0	Ki67+	 5583 14038
8451	0	0	Ki67+	 5585 14129
8452	0	0	Ki67+	 5586 14182
8453	0	0	Ki67+	 5590 14573
8454	0	0	Ki67+	 5590 14658
8455	0	0	Ki67+	 5593 14169
8456	0	0	Ki67+	 5594 14623
8457	0	0	Ki67+	 5596 14280
8458	0	0	Ki67+	 5602 14547
8459	0	0	Ki67+	 5603 14138
8460	0	0	Ki67+	 5604 14238
8461	0	0	Ki67+	 5606 14814
8462	0	0	Ki67+	 5612 14145
8463	0	0	Ki67+	 5613 14068
8464	0	0	Ki67+	 5615 14457
8465	0	0	Ki67+	 5617 14562
8466	0	0	Ki67+	 5618 14479
8467	0	0	Ki67+	 5620 14176
8468	0	0	Ki67+	 5621 14702
8469	0	0	Ki67+	 5622 14809
8470	0	0	Ki67+	 5623 14206
8471	0	0	Ki67+	 5623 14771
8472	0	0	Ki67+	 5626 14040
8473	0	0	Ki67+	 5627 14595
8474	0	0	Ki67+	 5627 14654
8475	0	0	Ki67+	 5630 14358
8476	0	0	Ki67+	 5632 14399
8477	0	0	Ki67+	 5633 14750
8478	0	0	Ki67+	 5639 14546
8479	0	0	Ki67+	 5640 14517
8480	0	0	Ki67+	 5642 14080
8481	0	0	Ki67+	 5642 14449
8482	0	0	Ki67+	 5645 14684
8483	0	0	Ki67+	 5646 14238
8484	0	0	Ki67+	 5653 14171
8485	0	0	Ki67+	 5653 14711
8486	0	0	Ki67+	 5655 14622
8487	0	0	Ki67+	 5658 14600
8488	0	0	Ki67+	 5659 14451
8489	0	0	Ki67+	 5664 14552
8490	0	0	Ki67+	 5669 14057
8491	0	0	Ki67+	 5675 14184
8492	0	0	Ki67+	 5676 14091
8493	0	0	Ki67+	 5678 14677
8494	0	0	Ki67+	 5683 14074
8495	0	0	Ki67+	 5684 14332
8496	0	0	Ki67+	 5685 14531
8497	0	0	Ki67+	 5686 14659
8498	0	0	Ki67+	 5688 14155
8499	0	0	Ki67+	 5690 14354
8500	0	0	Ki67+	 5691 14206
8501	0	0	Ki67+	 5694 14715
8502	0	0	Ki67+	 5696 14672
8503	0	0	Ki67+	 5700 14531
8504	0	0	Ki67+	 5706 14418
8505	0	0	Ki67+	 5708 14086
8506	0	0	Ki67+	 5708 14598
8507	0	0	Ki67+	 5709 14790
8508	0	0	Ki67+	 5711 14649
8509	0	0	Ki67+	 5712 14710
8510	0	0	Ki67+	 5717 14494
8511	0	0	Ki67+	 5717 14558
8512	0	0	Ki67+	 5718 14511
8513	0	0	Ki67+	 5725 14104
8514	0	0	Ki67+	 5727 14663
8515	0	0	Ki67+	 5728 14544
8516	0	0	Ki67+	 5733 14216
8517	0	0	Ki67+	 5734 14302
8518	0	0	Ki67+	 5737 14372
8519	0	0	Ki67+	 5737 14570
8520	0	0	Ki67+	 5738 14053
8521	0	0	Ki67+	 5745 14312
8522	0	0	Ki67+	 5746 14064
8523	0	0	Ki67+	 5746 14132
8524	0	0	Ki67+	 5747 14805
8525	0	0	Ki67+	 5755 14185
8526	0	0	Ki67+	 5755 14401
8527	0	0	Ki67+	 5756 14264
8528	0	0	Ki67+	 5756 14277
8529	0	0	Ki67+	 5756 14290
8530	0	0	Ki67+	 5762 14163
8531	0	0	Ki67+	 5766 14523
8532	0	0	Ki67+	 5771 14772
8533	0	0	Ki67+	 5776 14322
8534	0	0	Ki67+	 5782 14256
8535	0	0	Ki67+	 5782 14464
8536	0	0	Ki67+	 5784 14630
8537	0	0	Ki67+	 5788 14096
8538	0	0	Ki67+	 5789 14351
8539	0	0	Ki67+	 5790 14601
8540	0	0	Ki67+	 5790 14679
8541	0	0	Ki67+	 5793 14295
8542	0	0	Ki67+	 5793 14443
8543	0	0	Ki67+	 5804 14436
8544	0	0	Ki67+	 5807 14232
8545	0	0	Ki67+	 5811 14341
8546	0	0	Ki67+	 5812 14465
8547	0	0	Ki67+	 5813 14387
8548	0	0	Ki67+	 5815 14444
8549	0	0	Ki67+	 5816 14510
8550	0	0	Ki67+	 5821 14212
8551	0	0	Ki67+	 5825 14113
8552	0	0	Ki67+	 5825 14299
8553	0	0	Ki67+	 5826 14649
8554	0	0	Ki67+	 5828 14342
8555	0	0	Ki67+	 5829 14242
8556	0	0	Ki67+	 5829 14260
8557	0	0	Ki67+	 5829 14627
8558	0	0	Ki67+	 5830 14783
8559	0	0	Ki67+	 5832 14418
8560	0	0	Ki67+	 5835 14388
8561	0	0	Ki67+	 5838 14089
8562	0	0	Ki67+	 5841 14447
8563	0	0	Ki67+	 5842 14195
8564	0	0	Ki67+	 5842 14307
8565	0	0	Ki67+	 5843 14475
8566	0	0	Ki67+	 5844 14703
8567	0	0	Ki67+	 5845 14416
8568	0	0	Ki67+	 5847 14556
8569	0	0	Ki67+	 5849 14721
8570	0	0	Ki67+	 5852 14212
8571	0	0	Ki67+	 5857 14056
8572	0	0	Ki67+	 5857 14363
8573	0	0	Ki67+	 5860 14335
8574	0	0	Ki67+	 5860 14595
8575	0	0	Ki67+	 5861 14706
8576	0	0	Ki67+	 5863 14464
8577	0	0	Ki67+	 5864 14098
8578	0	0	Ki67+	 5864 14402
8579	0	0	Ki67+	 5866 14069
8580	0	0	Ki67+	 5867 14271
8581	0	0	Ki67+	 5875 14240
8582	0	0	Ki67+	 5876 14569
8583	0	0	Ki67+	 5881 14044
8584	0	0	Ki67+	 5884 14090
8585	0	0	Ki67+	 5886 14631
8586	0	0	Ki67+	 5892 14203
8587	0	0	Ki67+	 5892 14291
8588	0	0	Ki67+	 5893 14059
8589	0	0	Ki67+	 5893 14354
8590	0	0	Ki67+	 5896 14218
8591	0	0	Ki67+	 5901 14263
8592	0	0	Ki67+	 5902 14464
8593	0	0	Ki67+	 5902 14739
8594	0	0	Ki67+	 5909 14421
8595	0	0	Ki67+	 5921 14633
8596	0	0	Ki67+	 5924 14480
8597	0	0	Ki67+	 5925 14280
8598	0	0	Ki67+	 5927 14536
8599	0	0	Ki67+	 5927 14743
8600	0	0	Ki67+	 5929 14397
8601	0	0	Ki67+	 5947 14366
8602	0	0	Ki67+	 5950 14548
8603	0	0	Ki67+	 5952 14200
8604	0	0	Ki67+	 5953 14436
8605	0	0	Ki67+	 5958 14256
8606	0	0	Ki67+	 5959 14516
8607	0	0	Ki67+	 5961 14566
8608	0	0	Ki67+	 5967 14576
8609	0	0	Ki67+	 5978 14307
8610	0	0	Ki67+	 5985 14426
8611	0	0	Ki67+	 5986 14646
8612	0	0	Ki67+	 5992 14121
8613	0	0	Ki67+	 5993 14238
8614	0	0	Ki67+	 5993 14540
8615	0	0	Ki67+	 5993 14772
8616	0	0	Ki67+	 5996 14462
8617	0	0	Ki67+	 5999 14308
8618	0	0	Ki67+	 6004 14250
8619	0	0	Ki67+	 6005 14451
8620	0	0	Ki67+	 6014 14026
8621	0	0	Ki67+	 6014 14346
8622	0	0	Ki67+	 6016 14218
8623	0	0	Ki67+	 6017 14177
8624	0	0	Ki67+	 6024 14356
8625	0	0	Ki67+	 6027 14446
8626	0	0	Ki67+	 6028 14272
8627	0	0	Ki67+	 6028 14310
8628	0	0	Ki67+	 6029 14160
8629	0	0	Ki67+	 6029 14489
8630	0	0	Ki67+	 6035 14073
8631	0	0	Ki67+	 6035 14184
8632	0	0	Ki67+	 6038 14201
8633	0	0	Ki67+	 6043 14103
8634	0	0	Ki67+	 6044 14759
8635	0	0	Ki67+	 6046 14377
8636	0	0	Ki67+	 6048 14394
8637	0	0	Ki67+	 6055 14177
8638	0	0	Ki67+	 6060 14220
8639	0	0	Ki67+	 6060 14243
8640	0	0	Ki67+	 6070 14329
8641	0	0	Ki67+	 6082 14504
8642	0	0	Ki67+	 6083 14606
8643	0	0	Ki67+	 6089 14727
8644	0	0	Ki67+	 6103 14587
8645	0	0	Ki67+	 6110 14491
8646	0	0	Ki67+	 6113 14602
8647	0	0	Ki67+	 6114 14038
8648	0	0	Ki67+	 6114 14558
8649	0	0	Ki67+	 6118 14057
8650	0	0	Ki67+	 6124 14080
8651	0	0	Ki67+	 6137 14447
8652	0	0	Ki67+	 6140 14508
8653	0	0	Ki67+	 6142 14053
8654	0	0	Ki67+	 6142 14234
8655	0	0	Ki67+	 6147 14126
8656	0	0	Ki67+	 6148 14025
8657	0	0	Ki67+	 6152 14470
8658	0	0	Ki67+	 6154 14668
8659	0	0	Ki67+	 6155 14298
8660	0	0	Ki67+	 6165 14332
8661	0	0	Ki67+	 6166 14122
8662	0	0	Ki67+	 6169 14021
8663	0	0	Ki67+	 6177 14083
8664	0	0	Ki67+	 6177 14403
8665	0	0	Ki67+	 6182 14522
8666	0	0	Ki67+	 6188 14451
8667	0	0	Ki67+	 6189 14491
8668	0	0	Ki67+	 6190 14026
8669	0	0	Ki67+	 6190 14321
8670	0	0	Ki67+	 6190 14547
8671	0	0	Ki67+	 6190 14656
8672	0	0	Ki67+	 6191 14160
8673	0	0	Ki67+	 5398 14997
8674	0	0	Ki67+	 5398 15584
8675	0	0	Ki67+	 5408 14840
8676	0	0	Ki67+	 5408 15193
8677	0	0	Ki67+	 5416 14986
8678	0	0	Ki67+	 5422 15409
8679	0	0	Ki67+	 5427 15382
8680	0	0	Ki67+	 5429 14955
8681	0	0	Ki67+	 5430 15443
8682	0	0	Ki67+	 5434 14882
8683	0	0	Ki67+	 5434 15049
8684	0	0	Ki67+	 5437 14910
8685	0	0	Ki67+	 5437 15362
8686	0	0	Ki67+	 5442 15382
8687	0	0	Ki67+	 5444 14966
8688	0	0	Ki67+	 5445 15096
8689	0	0	Ki67+	 5452 15004
8690	0	0	Ki67+	 5452 15337
8691	0	0	Ki67+	 5454 14932
8692	0	0	Ki67+	 5457 15112
8693	0	0	Ki67+	 5462 14918
8694	0	0	Ki67+	 5463 15351
8695	0	0	Ki67+	 5465 14885
8696	0	0	Ki67+	 5467 15503
8697	0	0	Ki67+	 5472 15386
8698	0	0	Ki67+	 5479 14822
8699	0	0	Ki67+	 5490 14848
8700	0	0	Ki67+	 5490 15491
8701	0	0	Ki67+	 5491 14884
8702	0	0	Ki67+	 5497 14916
8703	0	0	Ki67+	 5503 14845
8704	0	0	Ki67+	 5505 15446
8705	0	0	Ki67+	 5507 14831
8706	0	0	Ki67+	 5526 14909
8707	0	0	Ki67+	 5529 14894
8708	0	0	Ki67+	 5533 15360
8709	0	0	Ki67+	 5534 14840
8710	0	0	Ki67+	 5556 15376
8711	0	0	Ki67+	 5562 14955
8712	0	0	Ki67+	 5562 15016
8713	0	0	Ki67+	 5566 15384
8714	0	0	Ki67+	 5593 15236
8715	0	0	Ki67+	 5606 15452
8716	0	0	Ki67+	 5612 15121
8717	0	0	Ki67+	 5616 14862
8718	0	0	Ki67+	 5621 14886
8719	0	0	Ki67+	 5630 15525
8720	0	0	Ki67+	 5633 15054
8721	0	0	Ki67+	 5634 15132
8722	0	0	Ki67+	 5637 14996
8723	0	0	Ki67+	 5660 15205
8724	0	0	Ki67+	 5668 15003
8725	0	0	Ki67+	 5673 14826
8726	0	0	Ki67+	 5674 15090
8727	0	0	Ki67+	 5675 14842
8728	0	0	Ki67+	 5691 14962
8729	0	0	Ki67+	 5693 15034
8730	0	0	Ki67+	 5701 14997
8731	0	0	Ki67+	 5703 15398
8732	0	0	Ki67+	 5710 15121
8733	0	0	Ki67+	 5719 15107
8734	0	0	Ki67+	 5721 14882
8735	0	0	Ki67+	 5725 15133
8736	0	0	Ki67+	 5730 15386
8737	0	0	Ki67+	 5749 14981
8738	0	0	Ki67+	 5751 14916
8739	0	0	Ki67+	 5759 15046
8740	0	0	Ki67+	 5760 14855
8741	0	0	Ki67+	 5768 15007
8742	0	0	Ki67+	 5775 15133
8743	0	0	Ki67+	 5777 14825
8744	0	0	Ki67+	 5777 14988
8745	0	0	Ki67+	 5779 14897
8746	0	0	Ki67+	 5795 15027
8747	0	0	Ki67+	 5798 15056
8748	0	0	Ki67+	 5800 14970
8749	0	0	Ki67+	 5804 15613
8750	0	0	Ki67+	 5810 15141
8751	0	0	Ki67+	 5811 14836
8752	0	0	Ki67+	 5813 15077
8753	0	0	Ki67+	 5835 15092
8754	0	0	Ki67+	 5838 15080
8755	0	0	Ki67+	 5840 14932
8756	0	0	Ki67+	 5842 14842
8757	0	0	Ki67+	 5842 15579
8758	0	0	Ki67+	 5844 15118
8759	0	0	Ki67+	 5850 15509
8760	0	0	Ki67+	 5856 15191
8761	0	0	Ki67+	 5859 15428
8762	0	0	Ki67+	 5864 14984
8763	0	0	Ki67+	 5864 15073
8764	0	0	Ki67+	 5876 15348
8765	0	0	Ki67+	 5878 14843
8766	0	0	Ki67+	 5878 14860
8767	0	0	Ki67+	 5890 15508
8768	0	0	Ki67+	 5892 15324
8769	0	0	Ki67+	 5893 14969
8770	0	0	Ki67+	 5898 15386
8771	0	0	Ki67+	 5899 14987
8772	0	0	Ki67+	 5902 14852
8773	0	0	Ki67+	 5906 15037
8774	0	0	Ki67+	 5906 15398
8775	0	0	Ki67+	 5934 14939
8776	0	0	Ki67+	 5940 15289
8777	0	0	Ki67+	 5950 15331
8778	0	0	Ki67+	 5953 15431
8779	0	0	Ki67+	 5956 15312
8780	0	0	Ki67+	 5958 15388
8781	0	0	Ki67+	 5966 15364
8782	0	0	Ki67+	 5981 15326
8783	0	0	Ki67+	 5991 15285
8784	0	0	Ki67+	 5998 15301
8785	0	0	Ki67+	 6004 15239
8786	0	0	Ki67+	 6024 15274
8787	0	0	Ki67+	 6036 15200
8788	0	0	Ki67+	 6053 15151
8789	0	0	Ki67+	 6054 15226
8790	0	0	Ki67+	 6063 15235
8791	0	0	Ki67+	 6067 15049
8792	0	0	Ki67+	 6067 15133
8793	0	0	Ki67+	 6079 15093
8794	0	0	Ki67+	 6088 15067
8795	0	0	Ki67+	 6088 15218
8796	0	0	Ki67+	 6090 15110
8797	0	0	Ki67+	 6090 15144
8798	0	0	Ki67+	 6094 15040
8799	0	0	Ki67+	 6104 15194
8800	0	0	Ki67+	 6108 15040
8801	0	0	Ki67+	 6115 15142
8802	0	0	Ki67+	 6126 15064
8803	0	0	Ki67+	 6133 15083
8804	0	0	Ki67+	 6135 15093
8805	0	0	Ki67+	 6138 14915
8806	0	0	Ki67+	 6138 15054
8807	0	0	Ki67+	 6151 14993
8808	0	0	Ki67+	 6153 15087
8809	0	0	Ki67+	 6185 14894
8810	0	0	Ki67+	 6185 15079
8811	0	0	Ki67+	 6191 15036
8812	0	0	Ki67+	 5421 16016
8813	0	0	Ki67+	 5440 15973
8814	0	0	Ki67+	 5455 15963
8815	0	0	Ki67+	 5466 15968
8816	0	0	Ki67+	 5470 16135
8817	0	0	Ki67+	 5486 16386
8818	0	0	Ki67+	 5487 16116
8819	0	0	Ki67+	 5500 15685
8820	0	0	Ki67+	 5503 15874
8821	0	0	Ki67+	 5506 16379
8822	0	0	Ki67+	 5532 16407
8823	0	0	Ki67+	 5562 15779
8824	0	0	Ki67+	 5571 16383
8825	0	0	Ki67+	 5589 15751
8826	0	0	Ki67+	 5592 16398
8827	0	0	Ki67+	 5612 16401
8828	0	0	Ki67+	 5615 15759
8829	0	0	Ki67+	 5617 15731
8830	0	0	Ki67+	 5628 16382
8831	0	0	Ki67+	 5634 15664
8832	0	0	Ki67+	 5643 15701
8833	0	0	Ki67+	 5658 15651
8834	0	0	Ki67+	 5661 15683
8835	0	0	Ki67+	 5669 16380
8836	0	0	Ki67+	 5712 15711
8837	0	0	Ki67+	 5719 15741
8838	0	0	Ki67+	 5747 16405
8839	0	0	Ki67+	 5784 15638
8840	0	0	Ki67+	 5787 15655
8841	0	0	Ki67+	 5814 15636
8842	0	0	Ki67+	 6162 16407
8843	0	0	Ki67+	 5393 17153
8844	0	0	Ki67+	 5401 16604
8845	0	0	Ki67+	 5401 17073
8846	0	0	Ki67+	 5405 17190
8847	0	0	Ki67+	 5410 16667
8848	0	0	Ki67+	 5416 16465
8849	0	0	Ki67+	 5417 16784
8850	0	0	Ki67+	 5419 17126
8851	0	0	Ki67+	 5419 17171
8852	0	0	Ki67+	 5421 16825
8853	0	0	Ki67+	 5421 17093
8854	0	0	Ki67+	 5422 16718
8855	0	0	Ki67+	 5425 16903
8856	0	0	Ki67+	 5428 16634
8857	0	0	Ki67+	 5428 16799
8858	0	0	Ki67+	 5432 16735
8859	0	0	Ki67+	 5433 16663
8860	0	0	Ki67+	 5437 17073
8861	0	0	Ki67+	 5444 16707
8862	0	0	Ki67+	 5449 17097
8863	0	0	Ki67+	 5451 17138
8864	0	0	Ki67+	 5452 16740
8865	0	0	Ki67+	 5456 17161
8866	0	0	Ki67+	 5457 16751
8867	0	0	Ki67+	 5461 16543
8868	0	0	Ki67+	 5466 17124
8869	0	0	Ki67+	 5472 16530
8870	0	0	Ki67+	 5474 17083
8871	0	0	Ki67+	 5477 16565
8872	0	0	Ki67+	 5478 16783
8873	0	0	Ki67+	 5482 16423
8874	0	0	Ki67+	 5483 16689
8875	0	0	Ki67+	 5486 17153
8876	0	0	Ki67+	 5490 17113
8877	0	0	Ki67+	 5500 17077
8878	0	0	Ki67+	 5503 16428
8879	0	0	Ki67+	 5503 16551
8880	0	0	Ki67+	 5507 17151
8881	0	0	Ki67+	 5509 16573
8882	0	0	Ki67+	 5526 17118
8883	0	0	Ki67+	 5527 16456
8884	0	0	Ki67+	 5528 16439
8885	0	0	Ki67+	 5528 17144
8886	0	0	Ki67+	 5530 17053
8887	0	0	Ki67+	 5532 17104
8888	0	0	Ki67+	 5539 17168
8889	0	0	Ki67+	 5546 17054
8890	0	0	Ki67+	 5548 16580
8891	0	0	Ki67+	 5549 17198
8892	0	0	Ki67+	 5550 17082
8893	0	0	Ki67+	 5553 17115
8894	0	0	Ki67+	 5554 16907
8895	0	0	Ki67+	 5570 17053
8896	0	0	Ki67+	 5572 16474
8897	0	0	Ki67+	 5579 17091
8898	0	0	Ki67+	 5579 17126
8899	0	0	Ki67+	 5584 16990
8900	0	0	Ki67+	 5590 16638
8901	0	0	Ki67+	 5591 17197
8902	0	0	Ki67+	 5593 17072
8903	0	0	Ki67+	 5598 16503
8904	0	0	Ki67+	 5600 16423
8905	0	0	Ki67+	 5603 17037
8906	0	0	Ki67+	 5610 16456
8907	0	0	Ki67+	 5611 17129
8908	0	0	Ki67+	 5617 17092
8909	0	0	Ki67+	 5618 17108
8910	0	0	Ki67+	 5619 17056
8911	0	0	Ki67+	 5623 16940
8912	0	0	Ki67+	 5626 16515
8913	0	0	Ki67+	 5642 16433
8914	0	0	Ki67+	 5645 17102
8915	0	0	Ki67+	 5651 16442
8916	0	0	Ki67+	 5652 17084
8917	0	0	Ki67+	 5652 17158
8918	0	0	Ki67+	 5660 16940
8919	0	0	Ki67+	 5661 17109
8920	0	0	Ki67+	 5667 17072
8921	0	0	Ki67+	 5668 17028
8922	0	0	Ki67+	 5672 17088
8923	0	0	Ki67+	 5676 16496
8924	0	0	Ki67+	 5683 16469
8925	0	0	Ki67+	 5684 16931
8926	0	0	Ki67+	 5684 17129
8927	0	0	Ki67+	 5685 16425
8928	0	0	Ki67+	 5696 16466
8929	0	0	Ki67+	 5696 16964
8930	0	0	Ki67+	 5698 17094
8931	0	0	Ki67+	 5699 17194
8932	0	0	Ki67+	 5700 16892
8933	0	0	Ki67+	 5701 16988
8934	0	0	Ki67+	 5701 17059
8935	0	0	Ki67+	 5703 16794
8936	0	0	Ki67+	 5706 16931
8937	0	0	Ki67+	 5719 17206
8938	0	0	Ki67+	 5729 17053
8939	0	0	Ki67+	 5737 16956
8940	0	0	Ki67+	 5744 17005
8941	0	0	Ki67+	 5746 16505
8942	0	0	Ki67+	 5748 16993
8943	0	0	Ki67+	 5749 17047
8944	0	0	Ki67+	 5752 16519
8945	0	0	Ki67+	 5756 16464
8946	0	0	Ki67+	 5760 16533
8947	0	0	Ki67+	 5766 16487
8948	0	0	Ki67+	 5766 17211
8949	0	0	Ki67+	 5769 16968
8950	0	0	Ki67+	 5775 16477
8951	0	0	Ki67+	 5776 17058
8952	0	0	Ki67+	 5778 17030
8953	0	0	Ki67+	 5780 16501
8954	0	0	Ki67+	 5782 17016
8955	0	0	Ki67+	 5783 16532
8956	0	0	Ki67+	 5786 16839
8957	0	0	Ki67+	 5793 17021
8958	0	0	Ki67+	 5793 17213
8959	0	0	Ki67+	 5795 17068
8960	0	0	Ki67+	 5797 16432
8961	0	0	Ki67+	 5798 17094
8962	0	0	Ki67+	 5801 16803
8963	0	0	Ki67+	 5804 16500
8964	0	0	Ki67+	 5804 16549
8965	0	0	Ki67+	 5805 16990
8966	0	0	Ki67+	 5809 16440
8967	0	0	Ki67+	 5820 16508
8968	0	0	Ki67+	 5821 16431
8969	0	0	Ki67+	 5821 17024
8970	0	0	Ki67+	 5829 17042
8971	0	0	Ki67+	 5834 16477
8972	0	0	Ki67+	 5836 16552
8973	0	0	Ki67+	 5836 17100
8974	0	0	Ki67+	 5836 17119
8975	0	0	Ki67+	 5838 17064
8976	0	0	Ki67+	 5839 16431
8977	0	0	Ki67+	 5842 17131
8978	0	0	Ki67+	 5843 17173
8979	0	0	Ki67+	 5847 17048
8980	0	0	Ki67+	 5848 17199
8981	0	0	Ki67+	 5851 16883
8982	0	0	Ki67+	 5853 16455
8983	0	0	Ki67+	 5864 17128
8984	0	0	Ki67+	 5867 17106
8985	0	0	Ki67+	 5881 16467
8986	0	0	Ki67+	 5884 16483
8987	0	0	Ki67+	 5888 17095
8988	0	0	Ki67+	 5888 17126
8989	0	0	Ki67+	 5893 16502
8990	0	0	Ki67+	 5896 16812
8991	0	0	Ki67+	 5901 16775
8992	0	0	Ki67+	 5902 16748
8993	0	0	Ki67+	 5903 17058
8994	0	0	Ki67+	 5906 16837
8995	0	0	Ki67+	 5907 16515
8996	0	0	Ki67+	 5909 16552
8997	0	0	Ki67+	 5914 16912
8998	0	0	Ki67+	 5923 16803
8999	0	0	Ki67+	 5927 17111
9000	0	0	Ki67+	 5929 16536
9001	0	0	Ki67+	 5930 16575
9002	0	0	Ki67+	 5930 17161
9003	0	0	Ki67+	 5933 16742
9004	0	0	Ki67+	 5935 16799
9005	0	0	Ki67+	 5937 17072
9006	0	0	Ki67+	 5939 16815
9007	0	0	Ki67+	 5940 16519
9008	0	0	Ki67+	 5941 16546
9009	0	0	Ki67+	 5942 16883
9010	0	0	Ki67+	 5944 16757
9011	0	0	Ki67+	 5945 16843
9012	0	0	Ki67+	 5948 17096
9013	0	0	Ki67+	 5949 16508
9014	0	0	Ki67+	 5950 16812
9015	0	0	Ki67+	 5950 16893
9016	0	0	Ki67+	 5954 16872
9017	0	0	Ki67+	 5958 16720
9018	0	0	Ki67+	 5959 16431
9019	0	0	Ki67+	 5961 16494
9020	0	0	Ki67+	 5964 16536
9021	0	0	Ki67+	 5964 16794
9022	0	0	Ki67+	 5967 16836
9023	0	0	Ki67+	 5971 17065
9024	0	0	Ki67+	 5975 16437
9025	0	0	Ki67+	 5978 16481
9026	0	0	Ki67+	 5979 16511
9027	0	0	Ki67+	 5988 16712
9028	0	0	Ki67+	 5988 16730
9029	0	0	Ki67+	 5988 16865
9030	0	0	Ki67+	 5991 16907
9031	0	0	Ki67+	 5992 16590
9032	0	0	Ki67+	 5993 16484
9033	0	0	Ki67+	 5994 16756
9034	0	0	Ki67+	 5995 17077
9035	0	0	Ki67+	 5998 16536
9036	0	0	Ki67+	 5999 16566
9037	0	0	Ki67+	 6000 16496
9038	0	0	Ki67+	 6002 16880
9039	0	0	Ki67+	 6003 17101
9040	0	0	Ki67+	 6004 17051
9041	0	0	Ki67+	 6012 16767
9042	0	0	Ki67+	 6015 16830
9043	0	0	Ki67+	 6017 17179
9044	0	0	Ki67+	 6018 16587
9045	0	0	Ki67+	 6026 17103
9046	0	0	Ki67+	 6027 16542
9047	0	0	Ki67+	 6028 16867
9048	0	0	Ki67+	 6028 17072
9049	0	0	Ki67+	 6028 17133
9050	0	0	Ki67+	 6038 16539
9051	0	0	Ki67+	 6040 16521
9052	0	0	Ki67+	 6045 16702
9053	0	0	Ki67+	 6051 17193
9054	0	0	Ki67+	 6055 16579
9055	0	0	Ki67+	 6057 17084
9056	0	0	Ki67+	 6059 16617
9057	0	0	Ki67+	 6061 17112
9058	0	0	Ki67+	 6062 16647
9059	0	0	Ki67+	 6063 16462
9060	0	0	Ki67+	 6063 17178
9061	0	0	Ki67+	 6067 16511
9062	0	0	Ki67+	 6069 16898
9063	0	0	Ki67+	 6070 17166
9064	0	0	Ki67+	 6074 16485
9065	0	0	Ki67+	 6076 16543
9066	0	0	Ki67+	 6076 17203
9067	0	0	Ki67+	 6080 16863
9068	0	0	Ki67+	 6081 16449
9069	0	0	Ki67+	 6082 16844
9070	0	0	Ki67+	 6087 17077
9071	0	0	Ki67+	 6090 16678
9072	0	0	Ki67+	 6093 16519
9073	0	0	Ki67+	 6094 16439
9074	0	0	Ki67+	 6094 17204
9075	0	0	Ki67+	 6096 16718
9076	0	0	Ki67+	 6096 16737
9077	0	0	Ki67+	 6097 16906
9078	0	0	Ki67+	 6097 17101
9079	0	0	Ki67+	 6105 16537
9080	0	0	Ki67+	 6105 16783
9081	0	0	Ki67+	 6107 16859
9082	0	0	Ki67+	 6109 16832
9083	0	0	Ki67+	 6111 17194
9084	0	0	Ki67+	 6114 16653
9085	0	0	Ki67+	 6116 16931
9086	0	0	Ki67+	 6118 16563
9087	0	0	Ki67+	 6119 16629
9088	0	0	Ki67+	 6121 16458
9089	0	0	Ki67+	 6127 16802
9090	0	0	Ki67+	 6130 16622
9091	0	0	Ki67+	 6131 16432
9092	0	0	Ki67+	 6134 17117
9093	0	0	Ki67+	 6135 16583
9094	0	0	Ki67+	 6137 17139
9095	0	0	Ki67+	 6139 16687
9096	0	0	Ki67+	 6143 16773
9097	0	0	Ki67+	 6148 16980
9098	0	0	Ki67+	 6150 16885
9099	0	0	Ki67+	 6151 16839
9100	0	0	Ki67+	 6155 16538
9101	0	0	Ki67+	 6158 16475
9102	0	0	Ki67+	 6162 16878
9103	0	0	Ki67+	 6165 16702
9104	0	0	Ki67+	 6168 16573
9105	0	0	Ki67+	 6171 16525
9106	0	0	Ki67+	 6172 16811
9107	0	0	Ki67+	 6180 16678
9108	0	0	Ki67+	 6181 16511
9109	0	0	Ki67+	 6182 16560
9110	0	0	Ki67+	 6183 16788
9111	0	0	Ki67+	 6185 16418
9112	0	0	Ki67+	 5397 17886
9113	0	0	Ki67+	 5398 17303
9114	0	0	Ki67+	 5398 17570
9115	0	0	Ki67+	 5400 17448
9116	0	0	Ki67+	 5402 17234
9117	0	0	Ki67+	 5404 17333
9118	0	0	Ki67+	 5405 17959
9119	0	0	Ki67+	 5407 17701
9120	0	0	Ki67+	 5408 17849
9121	0	0	Ki67+	 5408 17859
9122	0	0	Ki67+	 5411 17382
9123	0	0	Ki67+	 5412 17437
9124	0	0	Ki67+	 5416 17473
9125	0	0	Ki67+	 5419 17645
9126	0	0	Ki67+	 5421 17422
9127	0	0	Ki67+	 5421 17972
9128	0	0	Ki67+	 5422 17460
9129	0	0	Ki67+	 5423 17266
9130	0	0	Ki67+	 5423 17807
9131	0	0	Ki67+	 5427 17372
9132	0	0	Ki67+	 5427 17860
9133	0	0	Ki67+	 5429 17659
9134	0	0	Ki67+	 5437 17365
9135	0	0	Ki67+	 5437 17946
9136	0	0	Ki67+	 5441 17232
9137	0	0	Ki67+	 5442 17695
9138	0	0	Ki67+	 5442 17838
9139	0	0	Ki67+	 5446 17932
9140	0	0	Ki67+	 5447 17411
9141	0	0	Ki67+	 5448 17540
9142	0	0	Ki67+	 5448 17855
9143	0	0	Ki67+	 5453 17642
9144	0	0	Ki67+	 5453 17793
9145	0	0	Ki67+	 5462 17678
9146	0	0	Ki67+	 5463 17918
9147	0	0	Ki67+	 5464 17413
9148	0	0	Ki67+	 5466 17533
9149	0	0	Ki67+	 5469 17254
9150	0	0	Ki67+	 5472 17942
9151	0	0	Ki67+	 5480 17832
9152	0	0	Ki67+	 5484 17551
9153	0	0	Ki67+	 5484 17612
9154	0	0	Ki67+	 5485 17804
9155	0	0	Ki67+	 5485 17914
9156	0	0	Ki67+	 5491 17421
9157	0	0	Ki67+	 5494 17629
9158	0	0	Ki67+	 5498 17909
9159	0	0	Ki67+	 5503 17663
9160	0	0	Ki67+	 5504 17354
9161	0	0	Ki67+	 5509 17368
9162	0	0	Ki67+	 5510 17913
9163	0	0	Ki67+	 5513 17345
9164	0	0	Ki67+	 5516 17657
9165	0	0	Ki67+	 5517 17803
9166	0	0	Ki67+	 5525 17460
9167	0	0	Ki67+	 5526 17629
9168	0	0	Ki67+	 5529 17909
9169	0	0	Ki67+	 5530 17602
9170	0	0	Ki67+	 5536 17778
9171	0	0	Ki67+	 5542 17221
9172	0	0	Ki67+	 5544 17625
9173	0	0	Ki67+	 5545 17267
9174	0	0	Ki67+	 5547 17657
9175	0	0	Ki67+	 5550 17331
9176	0	0	Ki67+	 5556 17888
9177	0	0	Ki67+	 5557 17791
9178	0	0	Ki67+	 5557 17865
9179	0	0	Ki67+	 5560 17755
9180	0	0	Ki67+	 5562 17371
9181	0	0	Ki67+	 5562 17715
9182	0	0	Ki67+	 5568 17625
9183	0	0	Ki67+	 5569 17653
9184	0	0	Ki67+	 5576 17312
9185	0	0	Ki67+	 5581 17269
9186	0	0	Ki67+	 5584 17332
9187	0	0	Ki67+	 5584 17353
9188	0	0	Ki67+	 5588 17587
9189	0	0	Ki67+	 5589 17791
9190	0	0	Ki67+	 5593 17869
9191	0	0	Ki67+	 5594 17640
9192	0	0	Ki67+	 5598 17591
9193	0	0	Ki67+	 5600 17295
9194	0	0	Ki67+	 5602 17741
9195	0	0	Ki67+	 5606 17661
9196	0	0	Ki67+	 5611 17526
9197	0	0	Ki67+	 5612 17777
9198	0	0	Ki67+	 5613 17353
9199	0	0	Ki67+	 5618 17856
9200	0	0	Ki67+	 5620 17408
9201	0	0	Ki67+	 5626 17516
9202	0	0	Ki67+	 5629 17603
9203	0	0	Ki67+	 5630 17858
9204	0	0	Ki67+	 5631 17748
9205	0	0	Ki67+	 5632 17440
9206	0	0	Ki67+	 5632 18015
9207	0	0	Ki67+	 5634 17635
9208	0	0	Ki67+	 5638 17707
9209	0	0	Ki67+	 5641 17427
9210	0	0	Ki67+	 5641 17831
9211	0	0	Ki67+	 5643 17732
9212	0	0	Ki67+	 5644 17466
9213	0	0	Ki67+	 5653 17589
9214	0	0	Ki67+	 5653 17832
9215	0	0	Ki67+	 5656 17624
9216	0	0	Ki67+	 5656 17850
9217	0	0	Ki67+	 5657 17411
9218	0	0	Ki67+	 5666 17263
9219	0	0	Ki67+	 5670 17418
9220	0	0	Ki67+	 5670 17842
9221	0	0	Ki67+	 5671 17623
9222	0	0	Ki67+	 5671 17718
9223	0	0	Ki67+	 5672 18000
9224	0	0	Ki67+	 5673 17487
9225	0	0	Ki67+	 5674 17803
9226	0	0	Ki67+	 5679 17426
9227	0	0	Ki67+	 5684 17373
9228	0	0	Ki67+	 5697 17430
9229	0	0	Ki67+	 5699 17482
9230	0	0	Ki67+	 5700 17828
9231	0	0	Ki67+	 5701 17729
9232	0	0	Ki67+	 5703 17635
9233	0	0	Ki67+	 5703 17991
9234	0	0	Ki67+	 5704 17570
9235	0	0	Ki67+	 5705 17345
9236	0	0	Ki67+	 5710 17589
9237	0	0	Ki67+	 5711 17263
9238	0	0	Ki67+	 5714 17710
9239	0	0	Ki67+	 5716 17405
9240	0	0	Ki67+	 5716 17422
9241	0	0	Ki67+	 5717 17698
9242	0	0	Ki67+	 5722 17668
9243	0	0	Ki67+	 5727 17792
9244	0	0	Ki67+	 5727 18001
9245	0	0	Ki67+	 5730 17383
9246	0	0	Ki67+	 5732 17466
9247	0	0	Ki67+	 5732 17836
9248	0	0	Ki67+	 5733 17261
9249	0	0	Ki67+	 5734 17327
9250	0	0	Ki67+	 5734 17576
9251	0	0	Ki67+	 5738 17355
9252	0	0	Ki67+	 5738 17517
9253	0	0	Ki67+	 5745 17608
9254	0	0	Ki67+	 5746 17684
9255	0	0	Ki67+	 5746 17706
9256	0	0	Ki67+	 5747 17655
9257	0	0	Ki67+	 5748 17811
9258	0	0	Ki67+	 5749 17538
9259	0	0	Ki67+	 5754 17781
9260	0	0	Ki67+	 5756 17984
9261	0	0	Ki67+	 5759 17533
9262	0	0	Ki67+	 5761 17352
9263	0	0	Ki67+	 5765 17682
9264	0	0	Ki67+	 5766 17387
9265	0	0	Ki67+	 5769 17792
9266	0	0	Ki67+	 5778 18000
9267	0	0	Ki67+	 5779 17646
9268	0	0	Ki67+	 5782 17666
9269	0	0	Ki67+	 5784 17956
9270	0	0	Ki67+	 5787 17810
9271	0	0	Ki67+	 5789 17324
9272	0	0	Ki67+	 5790 17773
9273	0	0	Ki67+	 5793 17498
9274	0	0	Ki67+	 5793 17560
9275	0	0	Ki67+	 5794 17697
9276	0	0	Ki67+	 5797 17380
9277	0	0	Ki67+	 5801 18015
9278	0	0	Ki67+	 5803 17299
9279	0	0	Ki67+	 5804 17389
9280	0	0	Ki67+	 5805 17585
9281	0	0	Ki67+	 5808 17337
9282	0	0	Ki67+	 5808 17973
9283	0	0	Ki67+	 5809 17798
9284	0	0	Ki67+	 5811 17453
9285	0	0	Ki67+	 5812 17641
9286	0	0	Ki67+	 5817 17744
9287	0	0	Ki67+	 5828 17440
9288	0	0	Ki67+	 5828 17477
9289	0	0	Ki67+	 5829 17679
9290	0	0	Ki67+	 5836 17539
9291	0	0	Ki67+	 5839 17773
9292	0	0	Ki67+	 5842 17629
9293	0	0	Ki67+	 5842 18008
9294	0	0	Ki67+	 5843 17435
9295	0	0	Ki67+	 5845 17956
9296	0	0	Ki67+	 5847 17295
9297	0	0	Ki67+	 5855 17646
9298	0	0	Ki67+	 5855 17746
9299	0	0	Ki67+	 5860 17606
9300	0	0	Ki67+	 5861 17320
9301	0	0	Ki67+	 5862 17525
9302	0	0	Ki67+	 5863 17469
9303	0	0	Ki67+	 5867 17414
9304	0	0	Ki67+	 5869 17749
9305	0	0	Ki67+	 5874 18005
9306	0	0	Ki67+	 5875 17268
9307	0	0	Ki67+	 5880 17499
9308	0	0	Ki67+	 5883 17330
9309	0	0	Ki67+	 5884 17769
9310	0	0	Ki67+	 5891 17433
9311	0	0	Ki67+	 5894 17635
9312	0	0	Ki67+	 5897 17499
9313	0	0	Ki67+	 5898 17235
9314	0	0	Ki67+	 5898 17518
9315	0	0	Ki67+	 5900 17301
9316	0	0	Ki67+	 5904 17772
9317	0	0	Ki67+	 5909 17312
9318	0	0	Ki67+	 5909 17891
9319	0	0	Ki67+	 5913 17584
9320	0	0	Ki67+	 5915 17665
9321	0	0	Ki67+	 5916 17608
9322	0	0	Ki67+	 5918 17333
9323	0	0	Ki67+	 5918 17743
9324	0	0	Ki67+	 5925 17409
9325	0	0	Ki67+	 5926 17727
9326	0	0	Ki67+	 5929 17619
9327	0	0	Ki67+	 5930 17265
9328	0	0	Ki67+	 5932 17904
9329	0	0	Ki67+	 5936 17870
9330	0	0	Ki67+	 5937 17490
9331	0	0	Ki67+	 5939 17290
9332	0	0	Ki67+	 5940 17896
9333	0	0	Ki67+	 5945 17306
9334	0	0	Ki67+	 5948 17701
9335	0	0	Ki67+	 5948 17749
9336	0	0	Ki67+	 5954 17515
9337	0	0	Ki67+	 5960 17549
9338	0	0	Ki67+	 5960 17724
9339	0	0	Ki67+	 5961 17324
9340	0	0	Ki67+	 5966 17603
9341	0	0	Ki67+	 5966 17754
9342	0	0	Ki67+	 5970 17947
9343	0	0	Ki67+	 5972 17982
9344	0	0	Ki67+	 5974 17573
9345	0	0	Ki67+	 5979 17857
9346	0	0	Ki67+	 5993 17365
9347	0	0	Ki67+	 5994 17555
9348	0	0	Ki67+	 5996 17962
9349	0	0	Ki67+	 5997 17946
9350	0	0	Ki67+	 5998 17864
9351	0	0	Ki67+	 6003 17238
9352	0	0	Ki67+	 6005 17288
9353	0	0	Ki67+	 6010 17268
9354	0	0	Ki67+	 6011 17931
9355	0	0	Ki67+	 6012 17607
9356	0	0	Ki67+	 6018 17360
9357	0	0	Ki67+	 6020 17615
9358	0	0	Ki67+	 6021 17589
9359	0	0	Ki67+	 6022 17556
9360	0	0	Ki67+	 6023 17970
9361	0	0	Ki67+	 6026 17702
9362	0	0	Ki67+	 6028 17843
9363	0	0	Ki67+	 6030 17269
9364	0	0	Ki67+	 6030 17685
9365	0	0	Ki67+	 6033 17893
9366	0	0	Ki67+	 6038 17721
9367	0	0	Ki67+	 6038 17924
9368	0	0	Ki67+	 6040 17965
9369	0	0	Ki67+	 6043 17249
9370	0	0	Ki67+	 6046 17834
9371	0	0	Ki67+	 6049 17354
9372	0	0	Ki67+	 6053 17225
9373	0	0	Ki67+	 6054 17583
9374	0	0	Ki67+	 6055 17692
9375	0	0	Ki67+	 6055 17896
9376	0	0	Ki67+	 6056 17816
9377	0	0	Ki67+	 6057 17873
9378	0	0	Ki67+	 6059 17261
9379	0	0	Ki67+	 6059 17628
9380	0	0	Ki67+	 6064 17353
9381	0	0	Ki67+	 6069 17940
9382	0	0	Ki67+	 6073 17236
9383	0	0	Ki67+	 6074 17617
9384	0	0	Ki67+	 6076 17571
9385	0	0	Ki67+	 6080 17838
9386	0	0	Ki67+	 6083 17488
9387	0	0	Ki67+	 6084 17532
9388	0	0	Ki67+	 6084 17658
9389	0	0	Ki67+	 6089 17818
9390	0	0	Ki67+	 6095 17947
9391	0	0	Ki67+	 6097 17574
9392	0	0	Ki67+	 6097 17909
9393	0	0	Ki67+	 6101 17787
9394	0	0	Ki67+	 6102 17861
9395	0	0	Ki67+	 6103 17496
9396	0	0	Ki67+	 6106 17673
9397	0	0	Ki67+	 6106 17818
9398	0	0	Ki67+	 6106 17943
9399	0	0	Ki67+	 6111 17735
9400	0	0	Ki67+	 6113 17516
9401	0	0	Ki67+	 6114 17224
9402	0	0	Ki67+	 6116 17909
9403	0	0	Ki67+	 6121 17498
9404	0	0	Ki67+	 6121 17812
9405	0	0	Ki67+	 6121 17927
9406	0	0	Ki67+	 6121 17977
9407	0	0	Ki67+	 6122 17539
9408	0	0	Ki67+	 6122 17866
9409	0	0	Ki67+	 6125 17509
9410	0	0	Ki67+	 6126 17632
9411	0	0	Ki67+	 6126 17829
9412	0	0	Ki67+	 6129 17470
9413	0	0	Ki67+	 6129 17880
9414	0	0	Ki67+	 6130 17645
9415	0	0	Ki67+	 6132 17953
9416	0	0	Ki67+	 6134 17755
9417	0	0	Ki67+	 6140 17502
9418	0	0	Ki67+	 6142 17525
9419	0	0	Ki67+	 6142 17725
9420	0	0	Ki67+	 6143 17820
9421	0	0	Ki67+	 6146 17573
9422	0	0	Ki67+	 6152 17660
9423	0	0	Ki67+	 6156 17750
9424	0	0	Ki67+	 6165 17259
9425	0	0	Ki67+	 6165 17441
9426	0	0	Ki67+	 6171 17852
9427	0	0	Ki67+	 6174 17491
9428	0	0	Ki67+	 6177 17644
9429	0	0	Ki67+	 6178 17908
9430	0	0	Ki67+	 6179 17363
9431	0	0	Ki67+	 6182 17601
9432	0	0	Ki67+	 6185 17396
9433	0	0	Ki67+	 6186 17715
9434	0	0	Ki67+	 6190 17820
9435	0	0	Ki67+	 6190 17976
9436	0	0	Ki67+	 5394 18099
9437	0	0	Ki67+	 5395 18140
9438	0	0	Ki67+	 5423 18099
9439	0	0	Ki67+	 5423 18133
9440	0	0	Ki67+	 5439 18123
9441	0	0	Ki67+	 5460 18140
9442	0	0	Ki67+	 5460 18520
9443	0	0	Ki67+	 5462 18292
9444	0	0	Ki67+	 5470 18104
9445	0	0	Ki67+	 5470 18423
9446	0	0	Ki67+	 5475 18315
9447	0	0	Ki67+	 5483 18582
9448	0	0	Ki67+	 5496 18069
9449	0	0	Ki67+	 5497 18319
9450	0	0	Ki67+	 5512 18120
9451	0	0	Ki67+	 5514 18095
9452	0	0	Ki67+	 5520 18555
9453	0	0	Ki67+	 5527 18271
9454	0	0	Ki67+	 5529 18756
9455	0	0	Ki67+	 5537 18100
9456	0	0	Ki67+	 5538 18081
9457	0	0	Ki67+	 5539 18057
9458	0	0	Ki67+	 5540 18732
9459	0	0	Ki67+	 5543 18238
9460	0	0	Ki67+	 5547 18479
9461	0	0	Ki67+	 5549 18761
9462	0	0	Ki67+	 5557 18742
9463	0	0	Ki67+	 5569 18064
9464	0	0	Ki67+	 5578 18238
9465	0	0	Ki67+	 5578 18465
9466	0	0	Ki67+	 5579 18731
9467	0	0	Ki67+	 5580 18663
9468	0	0	Ki67+	 5581 18619
9469	0	0	Ki67+	 5591 18204
9470	0	0	Ki67+	 5591 18233
9471	0	0	Ki67+	 5593 18736
9472	0	0	Ki67+	 5594 18152
9473	0	0	Ki67+	 5596 18646
9474	0	0	Ki67+	 5602 18071
9475	0	0	Ki67+	 5603 18028
9476	0	0	Ki67+	 5603 18458
9477	0	0	Ki67+	 5607 18153
9478	0	0	Ki67+	 5609 18437
9479	0	0	Ki67+	 5614 18651
9480	0	0	Ki67+	 5615 18601
9481	0	0	Ki67+	 5623 18056
9482	0	0	Ki67+	 5628 18031
9483	0	0	Ki67+	 5628 18168
9484	0	0	Ki67+	 5635 18179
9485	0	0	Ki67+	 5637 18601
9486	0	0	Ki67+	 5644 18318
9487	0	0	Ki67+	 5647 18090
9488	0	0	Ki67+	 5650 18406
9489	0	0	Ki67+	 5651 18441
9490	0	0	Ki67+	 5651 18567
9491	0	0	Ki67+	 5653 18048
9492	0	0	Ki67+	 5654 18018
9493	0	0	Ki67+	 5656 18065
9494	0	0	Ki67+	 5661 18037
9495	0	0	Ki67+	 5663 18457
9496	0	0	Ki67+	 5665 18077
9497	0	0	Ki67+	 5665 18200
9498	0	0	Ki67+	 5668 18608
9499	0	0	Ki67+	 5674 18018
9500	0	0	Ki67+	 5680 18409
9501	0	0	Ki67+	 5686 18592
9502	0	0	Ki67+	 5688 18058
9503	0	0	Ki67+	 5689 18339
9504	0	0	Ki67+	 5690 18736
9505	0	0	Ki67+	 5692 18510
9506	0	0	Ki67+	 5695 18715
9507	0	0	Ki67+	 5699 18158
9508	0	0	Ki67+	 5699 18561
9509	0	0	Ki67+	 5705 18328
9510	0	0	Ki67+	 5716 18060
9511	0	0	Ki67+	 5717 18037
9512	0	0	Ki67+	 5718 18510
9513	0	0	Ki67+	 5723 18077
9514	0	0	Ki67+	 5723 18359
9515	0	0	Ki67+	 5723 18665
9516	0	0	Ki67+	 5727 18189
9517	0	0	Ki67+	 5735 18307
9518	0	0	Ki67+	 5751 18394
9519	0	0	Ki67+	 5751 18683
9520	0	0	Ki67+	 5756 18033
9521	0	0	Ki67+	 5758 18055
9522	0	0	Ki67+	 5763 18093
9523	0	0	Ki67+	 5764 18320
9524	0	0	Ki67+	 5765 18367
9525	0	0	Ki67+	 5767 18296
9526	0	0	Ki67+	 5768 18726
9527	0	0	Ki67+	 5774 18273
9528	0	0	Ki67+	 5778 18728
9529	0	0	Ki67+	 5782 18392
9530	0	0	Ki67+	 5788 18577
9531	0	0	Ki67+	 5790 18250
9532	0	0	Ki67+	 5793 18349
9533	0	0	Ki67+	 5797 18318
9534	0	0	Ki67+	 5798 18392
9535	0	0	Ki67+	 5799 18618
9536	0	0	Ki67+	 5801 18490
9537	0	0	Ki67+	 5801 18656
9538	0	0	Ki67+	 5804 18668
9539	0	0	Ki67+	 5809 18198
9540	0	0	Ki67+	 5810 18555
9541	0	0	Ki67+	 5812 18638
9542	0	0	Ki67+	 5816 18344
9543	0	0	Ki67+	 5823 18723
9544	0	0	Ki67+	 5826 18186
9545	0	0	Ki67+	 5829 18789
9546	0	0	Ki67+	 5832 18266
9547	0	0	Ki67+	 5832 18356
9548	0	0	Ki67+	 5843 18583
9549	0	0	Ki67+	 5843 18609
9550	0	0	Ki67+	 5853 18638
9551	0	0	Ki67+	 5856 18188
9552	0	0	Ki67+	 5859 18556
9553	0	0	Ki67+	 5861 18792
9554	0	0	Ki67+	 5863 18141
9555	0	0	Ki67+	 5868 18027
9556	0	0	Ki67+	 5871 18194
9557	0	0	Ki67+	 5872 18231
9558	0	0	Ki67+	 5877 18274
9559	0	0	Ki67+	 5878 18815
9560	0	0	Ki67+	 5879 18285
9561	0	0	Ki67+	 5889 18598
9562	0	0	Ki67+	 5890 18777
9563	0	0	Ki67+	 5893 18044
9564	0	0	Ki67+	 5895 18280
9565	0	0	Ki67+	 5895 18738
9566	0	0	Ki67+	 5898 18614
9567	0	0	Ki67+	 5900 18024
9568	0	0	Ki67+	 5900 18254
9569	0	0	Ki67+	 5904 18587
9570	0	0	Ki67+	 5907 18533
9571	0	0	Ki67+	 5911 18554
9572	0	0	Ki67+	 5915 18473
9573	0	0	Ki67+	 5915 18768
9574	0	0	Ki67+	 5919 18225
9575	0	0	Ki67+	 5919 18719
9576	0	0	Ki67+	 5920 18252
9577	0	0	Ki67+	 5925 18158
9578	0	0	Ki67+	 5925 18781
9579	0	0	Ki67+	 5929 18350
9580	0	0	Ki67+	 5930 18190
9581	0	0	Ki67+	 5935 18570
9582	0	0	Ki67+	 5937 18725
9583	0	0	Ki67+	 5938 18495
9584	0	0	Ki67+	 5938 18528
9585	0	0	Ki67+	 5941 18791
9586	0	0	Ki67+	 5943 18761
9587	0	0	Ki67+	 5945 18254
9588	0	0	Ki67+	 5955 18127
9589	0	0	Ki67+	 5959 18224
9590	0	0	Ki67+	 5960 18743
9591	0	0	Ki67+	 5965 18490
9592	0	0	Ki67+	 5967 18815
9593	0	0	Ki67+	 5969 18031
9594	0	0	Ki67+	 5970 18719
9595	0	0	Ki67+	 5971 18196
9596	0	0	Ki67+	 5974 18120
9597	0	0	Ki67+	 5974 18170
9598	0	0	Ki67+	 5980 18272
9599	0	0	Ki67+	 5983 18757
9600	0	0	Ki67+	 5989 18017
9601	0	0	Ki67+	 5989 18488
9602	0	0	Ki67+	 5992 18453
9603	0	0	Ki67+	 5996 18151
9604	0	0	Ki67+	 5996 18386
9605	0	0	Ki67+	 5997 18252
9606	0	0	Ki67+	 5999 18238
9607	0	0	Ki67+	 6001 18534
9608	0	0	Ki67+	 6005 18691
9609	0	0	Ki67+	 6008 18188
9610	0	0	Ki67+	 6008 18417
9611	0	0	Ki67+	 6010 18807
9612	0	0	Ki67+	 6011 18132
9613	0	0	Ki67+	 6014 18088
9614	0	0	Ki67+	 6015 18634
9615	0	0	Ki67+	 6017 18117
9616	0	0	Ki67+	 6018 18463
9617	0	0	Ki67+	 6021 18503
9618	0	0	Ki67+	 6022 18166
9619	0	0	Ki67+	 6031 18143
9620	0	0	Ki67+	 6032 18677
9621	0	0	Ki67+	 6034 18522
9622	0	0	Ki67+	 6039 18486
9623	0	0	Ki67+	 6043 18712
9624	0	0	Ki67+	 6045 18420
9625	0	0	Ki67+	 6045 18633
9626	0	0	Ki67+	 6046 18382
9627	0	0	Ki67+	 6047 18212
9628	0	0	Ki67+	 6050 18086
9629	0	0	Ki67+	 6050 18119
9630	0	0	Ki67+	 6057 18793
9631	0	0	Ki67+	 6059 18144
9632	0	0	Ki67+	 6059 18373
9633	0	0	Ki67+	 6060 18160
9634	0	0	Ki67+	 6061 18630
9635	0	0	Ki67+	 6061 18764
9636	0	0	Ki67+	 6064 18692
9637	0	0	Ki67+	 6070 18055
9638	0	0	Ki67+	 6074 18114
9639	0	0	Ki67+	 6075 18508
9640	0	0	Ki67+	 6076 18075
9641	0	0	Ki67+	 6077 18420
9642	0	0	Ki67+	 6078 18098
9643	0	0	Ki67+	 6078 18648
9644	0	0	Ki67+	 6083 18777
9645	0	0	Ki67+	 6084 18482
9646	0	0	Ki67+	 6092 18815
9647	0	0	Ki67+	 6094 18567
9648	0	0	Ki67+	 6096 18688
9649	0	0	Ki67+	 6097 18214
9650	0	0	Ki67+	 6097 18545
9651	0	0	Ki67+	 6098 18183
9652	0	0	Ki67+	 6100 18594
9653	0	0	Ki67+	 6101 18633
9654	0	0	Ki67+	 6102 18094
9655	0	0	Ki67+	 6102 18313
9656	0	0	Ki67+	 6108 18494
9657	0	0	Ki67+	 6110 18669
9658	0	0	Ki67+	 6111 18796
9659	0	0	Ki67+	 6112 18057
9660	0	0	Ki67+	 6112 18633
9661	0	0	Ki67+	 6116 18758
9662	0	0	Ki67+	 6118 18151
9663	0	0	Ki67+	 6122 18614
9664	0	0	Ki67+	 6123 18550
9665	0	0	Ki67+	 6127 18388
9666	0	0	Ki67+	 6128 18680
9667	0	0	Ki67+	 6129 18067
9668	0	0	Ki67+	 6133 18645
9669	0	0	Ki67+	 6134 18146
9670	0	0	Ki67+	 6139 18671
9671	0	0	Ki67+	 6140 18392
9672	0	0	Ki67+	 6141 18770
9673	0	0	Ki67+	 6144 18045
9674	0	0	Ki67+	 6147 18637
9675	0	0	Ki67+	 6149 18584
9676	0	0	Ki67+	 6151 18133
9677	0	0	Ki67+	 6153 18514
9678	0	0	Ki67+	 6153 18667
9679	0	0	Ki67+	 6157 18409
9680	0	0	Ki67+	 6157 18712
9681	0	0	Ki67+	 6164 18164
9682	0	0	Ki67+	 6168 18361
9683	0	0	Ki67+	 6168 18373
9684	0	0	Ki67+	 6168 18674
9685	0	0	Ki67+	 6171 18086
9686	0	0	Ki67+	 6171 18650
9687	0	0	Ki67+	 6174 18109
9688	0	0	Ki67+	 6176 18027
9689	0	0	Ki67+	 6176 18624
9690	0	0	Ki67+	 6177 18050
9691	0	0	Ki67+	 6181 18560
9692	0	0	Ki67+	 6182 18528
9693	0	0	Ki67+	 6183 18605
9694	0	0	Ki67+	 5413 18906
9695	0	0	Ki67+	 5459 19057
9696	0	0	Ki67+	 5496 18826
9697	0	0	Ki67+	 5567 18894
9698	0	0	Ki67+	 5578 18861
9699	0	0	Ki67+	 5597 19133
9700	0	0	Ki67+	 5600 18879
9701	0	0	Ki67+	 5606 18844
9702	0	0	Ki67+	 5609 18975
9703	0	0	Ki67+	 5612 19139
9704	0	0	Ki67+	 5624 19126
9705	0	0	Ki67+	 5626 19063
9706	0	0	Ki67+	 5628 19303
9707	0	0	Ki67+	 5633 19167
9708	0	0	Ki67+	 5639 19043
9709	0	0	Ki67+	 5642 19015
9710	0	0	Ki67+	 5643 19330
9711	0	0	Ki67+	 5647 19077
9712	0	0	Ki67+	 5660 19020
9713	0	0	Ki67+	 5660 19258
9714	0	0	Ki67+	 5664 18959
9715	0	0	Ki67+	 5664 19300
9716	0	0	Ki67+	 5665 19283
9717	0	0	Ki67+	 5666 19068
9718	0	0	Ki67+	 5675 19023
9719	0	0	Ki67+	 5678 19050
9720	0	0	Ki67+	 5684 18940
9721	0	0	Ki67+	 5690 19276
9722	0	0	Ki67+	 5691 18983
9723	0	0	Ki67+	 5695 18972
9724	0	0	Ki67+	 5697 18955
9725	0	0	Ki67+	 5697 19001
9726	0	0	Ki67+	 5699 19251
9727	0	0	Ki67+	 5700 19283
9728	0	0	Ki67+	 5704 19239
9729	0	0	Ki67+	 5707 19225
9730	0	0	Ki67+	 5713 18982
9731	0	0	Ki67+	 5715 19020
9732	0	0	Ki67+	 5721 18937
9733	0	0	Ki67+	 5724 19204
9734	0	0	Ki67+	 5725 19065
9735	0	0	Ki67+	 5731 19217
9736	0	0	Ki67+	 5731 19345
9737	0	0	Ki67+	 5732 18951
9738	0	0	Ki67+	 5737 18996
9739	0	0	Ki67+	 5748 19186
9740	0	0	Ki67+	 5751 18975
9741	0	0	Ki67+	 5762 18924
9742	0	0	Ki67+	 5767 18981
9743	0	0	Ki67+	 5769 19132
9744	0	0	Ki67+	 5769 19149
9745	0	0	Ki67+	 5774 19168
9746	0	0	Ki67+	 5775 18950
9747	0	0	Ki67+	 5780 19029
9748	0	0	Ki67+	 5780 19081
9749	0	0	Ki67+	 5787 19176
9750	0	0	Ki67+	 5788 18897
9751	0	0	Ki67+	 5789 18928
9752	0	0	Ki67+	 5791 19340
9753	0	0	Ki67+	 5800 18932
9754	0	0	Ki67+	 5801 19057
9755	0	0	Ki67+	 5801 19255
9756	0	0	Ki67+	 5806 18851
9757	0	0	Ki67+	 5806 18944
9758	0	0	Ki67+	 5811 18967
9759	0	0	Ki67+	 5812 18829
9760	0	0	Ki67+	 5813 19243
9761	0	0	Ki67+	 5818 19163
9762	0	0	Ki67+	 5826 18916
9763	0	0	Ki67+	 5826 19196
9764	0	0	Ki67+	 5828 18951
9765	0	0	Ki67+	 5833 19001
9766	0	0	Ki67+	 5834 19124
9767	0	0	Ki67+	 5836 18925
9768	0	0	Ki67+	 5838 18831
9769	0	0	Ki67+	 5850 19139
9770	0	0	Ki67+	 5851 19175
9771	0	0	Ki67+	 5852 18902
9772	0	0	Ki67+	 5852 19203
9773	0	0	Ki67+	 5861 19098
9774	0	0	Ki67+	 5864 19196
9775	0	0	Ki67+	 5869 19115
9776	0	0	Ki67+	 5873 18981
9777	0	0	Ki67+	 5875 18875
9778	0	0	Ki67+	 5875 19100
9779	0	0	Ki67+	 5876 19081
9780	0	0	Ki67+	 5881 18929
9781	0	0	Ki67+	 5882 19067
9782	0	0	Ki67+	 5884 19140
9783	0	0	Ki67+	 5889 19152
9784	0	0	Ki67+	 5897 19065
9785	0	0	Ki67+	 5901 19028
9786	0	0	Ki67+	 5902 18895
9787	0	0	Ki67+	 5909 18994
9788	0	0	Ki67+	 5912 19107
9789	0	0	Ki67+	 5912 19197
9790	0	0	Ki67+	 5912 19217
9791	0	0	Ki67+	 5914 18902
9792	0	0	Ki67+	 5915 19319
9793	0	0	Ki67+	 5918 19173
9794	0	0	Ki67+	 5926 18985
9795	0	0	Ki67+	 5929 19199
9796	0	0	Ki67+	 5930 19319
9797	0	0	Ki67+	 5933 18997
9798	0	0	Ki67+	 5934 19290
9799	0	0	Ki67+	 5936 19262
9800	0	0	Ki67+	 5939 19130
9801	0	0	Ki67+	 5941 19153
9802	0	0	Ki67+	 5946 18832
9803	0	0	Ki67+	 5946 19211
9804	0	0	Ki67+	 5947 18892
9805	0	0	Ki67+	 5947 19164
9806	0	0	Ki67+	 5951 19431
9807	0	0	Ki67+	 5959 19108
9808	0	0	Ki67+	 5960 19304
9809	0	0	Ki67+	 5961 18900
9810	0	0	Ki67+	 5963 18970
9811	0	0	Ki67+	 5966 18841
9812	0	0	Ki67+	 5967 18853
9813	0	0	Ki67+	 5968 19335
9814	0	0	Ki67+	 5972 18947
9815	0	0	Ki67+	 5977 19112
9816	0	0	Ki67+	 5977 19316
9817	0	0	Ki67+	 5979 18883
9818	0	0	Ki67+	 5988 19267
9819	0	0	Ki67+	 5991 19217
9820	0	0	Ki67+	 5995 19246
9821	0	0	Ki67+	 5996 18861
9822	0	0	Ki67+	 6001 18883
9823	0	0	Ki67+	 6002 18979
9824	0	0	Ki67+	 6002 19123
9825	0	0	Ki67+	 6003 19080
9826	0	0	Ki67+	 6004 18829
9827	0	0	Ki67+	 6009 18852
9828	0	0	Ki67+	 6011 19369
9829	0	0	Ki67+	 6013 19112
9830	0	0	Ki67+	 6014 19235
9831	0	0	Ki67+	 6024 19359
9832	0	0	Ki67+	 6028 19142
9833	0	0	Ki67+	 6032 19049
9834	0	0	Ki67+	 6032 19084
9835	0	0	Ki67+	 6041 19592
9836	0	0	Ki67+	 6042 19582
9837	0	0	Ki67+	 6043 19072
9838	0	0	Ki67+	 6049 19015
9839	0	0	Ki67+	 6050 19116
9840	0	0	Ki67+	 6051 19193
9841	0	0	Ki67+	 6055 18825
9842	0	0	Ki67+	 6057 19478
9843	0	0	Ki67+	 6065 19067
9844	0	0	Ki67+	 6067 19357
9845	0	0	Ki67+	 6068 19170
9846	0	0	Ki67+	 6069 19043
9847	0	0	Ki67+	 6069 19089
9848	0	0	Ki67+	 6071 18833
9849	0	0	Ki67+	 6071 19200
9850	0	0	Ki67+	 6076 19336
9851	0	0	Ki67+	 6090 19001
9852	0	0	Ki67+	 6094 19087
9853	0	0	Ki67+	 6100 19334
9854	0	0	Ki67+	 6101 19054
9855	0	0	Ki67+	 6110 19310
9856	0	0	Ki67+	 6113 18974
9857	0	0	Ki67+	 6114 19075
9858	0	0	Ki67+	 6120 19141
9859	0	0	Ki67+	 6122 18828
9860	0	0	Ki67+	 6123 19305
9861	0	0	Ki67+	 6133 19219
9862	0	0	Ki67+	 6138 18956
9863	0	0	Ki67+	 6140 19201
9864	0	0	Ki67+	 6142 19286
9865	0	0	Ki67+	 6145 19002
9866	0	0	Ki67+	 6150 19134
9867	0	0	Ki67+	 6158 19292
9868	0	0	Ki67+	 6161 18937
9869	0	0	Ki67+	 6161 19001
9870	0	0	Ki67+	 6161 19029
9871	0	0	Ki67+	 6166 19277
9872	0	0	Ki67+	 6166 19599
9873	0	0	Ki67+	 6167 19086
9874	0	0	Ki67+	 6169 19252
9875	0	0	Ki67+	 6176 18976
9876	0	0	Ki67+	 6178 19095
9877	0	0	Ki67+	 6179 19248
9878	0	0	Ki67+	 6180 19232
9879	0	0	Ki67+	 6182 18890
9880	0	0	Ki67+	 6185 19216
9881	0	0	Ki67+	 6188 18944
9882	0	0	Ki67+	 6009 19973
9883	0	0	Ki67+	 6050 19757
9884	0	0	Ki67+	 6061 19769
9885	0	0	Ki67+	 6067 19729
9886	0	0	Ki67+	 6080 19876
9887	0	0	Ki67+	 6086 19751
9888	0	0	Ki67+	 6097 19751
9889	0	0	Ki67+	 6106 20003
9890	0	0	Ki67+	 6148 19963
9891	0	0	Ki67+	 6153 19978
9892	0	0	Ki67+	 6182 19947
9893	0	0	Ki67+	 6796 3841
9894	0	0	Ki67+	 6808 3822
9895	0	0	Ki67+	 6818 3625
9896	0	0	Ki67+	 6832 3848
9897	0	0	Ki67+	 6837 3627
9898	0	0	Ki67+	 6844 3817
9899	0	0	Ki67+	 6863 3766
9900	0	0	Ki67+	 6887 3476
9901	0	0	Ki67+	 6928 3662
9902	0	0	Ki67+	 6959 3362
9903	0	0	Ki67+	 6972 3848
9904	0	0	Ki67+	 6221 4502
9905	0	0	Ki67+	 6286 4555
9906	0	0	Ki67+	 6303 4562
9907	0	0	Ki67+	 6400 4114
9908	0	0	Ki67+	 6454 4476
9909	0	0	Ki67+	 6469 4109
9910	0	0	Ki67+	 6478 4485
9911	0	0	Ki67+	 6481 4440
9912	0	0	Ki67+	 6484 4168
9913	0	0	Ki67+	 6487 4099
9914	0	0	Ki67+	 6493 4410
9915	0	0	Ki67+	 6498 4449
9916	0	0	Ki67+	 6503 4303
9917	0	0	Ki67+	 6504 4075
9918	0	0	Ki67+	 6529 4091
9919	0	0	Ki67+	 6529 4411
9920	0	0	Ki67+	 6531 4532
9921	0	0	Ki67+	 6533 4569
9922	0	0	Ki67+	 6534 4430
9923	0	0	Ki67+	 6552 4602
9924	0	0	Ki67+	 6553 4411
9925	0	0	Ki67+	 6564 4207
9926	0	0	Ki67+	 6569 4171
9927	0	0	Ki67+	 6604 4434
9928	0	0	Ki67+	 6624 3883
9929	0	0	Ki67+	 6655 4501
9930	0	0	Ki67+	 6676 4124
9931	0	0	Ki67+	 6677 4608
9932	0	0	Ki67+	 6680 4637
9933	0	0	Ki67+	 6694 4096
9934	0	0	Ki67+	 6704 4630
9935	0	0	Ki67+	 6733 3883
9936	0	0	Ki67+	 6733 4220
9937	0	0	Ki67+	 6746 4231
9938	0	0	Ki67+	 6750 3888
9939	0	0	Ki67+	 6771 4196
9940	0	0	Ki67+	 6784 4198
9941	0	0	Ki67+	 6787 4164
9942	0	0	Ki67+	 6792 3889
9943	0	0	Ki67+	 6801 4451
9944	0	0	Ki67+	 6812 4590
9945	0	0	Ki67+	 6812 4619
9946	0	0	Ki67+	 6813 4238
9947	0	0	Ki67+	 6815 4284
9948	0	0	Ki67+	 6819 4056
9949	0	0	Ki67+	 6824 4069
9950	0	0	Ki67+	 6826 4207
9951	0	0	Ki67+	 6836 4456
9952	0	0	Ki67+	 6836 4605
9953	0	0	Ki67+	 6844 4646
9954	0	0	Ki67+	 6845 4352
9955	0	0	Ki67+	 6853 4598
9956	0	0	Ki67+	 6854 4076
9957	0	0	Ki67+	 6855 4273
9958	0	0	Ki67+	 6857 4629
9959	0	0	Ki67+	 6864 4508
9960	0	0	Ki67+	 6879 4447
9961	0	0	Ki67+	 6879 4464
9962	0	0	Ki67+	 6885 4537
9963	0	0	Ki67+	 6890 4392
9964	0	0	Ki67+	 6896 4219
9965	0	0	Ki67+	 6903 4241
9966	0	0	Ki67+	 6905 4166
9967	0	0	Ki67+	 6908 4426
9968	0	0	Ki67+	 6909 3963
9969	0	0	Ki67+	 6914 4388
9970	0	0	Ki67+	 6914 4611
9971	0	0	Ki67+	 6918 4064
9972	0	0	Ki67+	 6923 4472
9973	0	0	Ki67+	 6932 4405
9974	0	0	Ki67+	 6935 4588
9975	0	0	Ki67+	 6940 4179
9976	0	0	Ki67+	 6944 4479
9977	0	0	Ki67+	 6945 4633
9978	0	0	Ki67+	 6946 4391
9979	0	0	Ki67+	 6947 4272
9980	0	0	Ki67+	 6948 3870
9981	0	0	Ki67+	 6951 4350
9982	0	0	Ki67+	 6953 4305
9983	0	0	Ki67+	 6954 4400
9984	0	0	Ki67+	 6958 4419
9985	0	0	Ki67+	 6958 4627
9986	0	0	Ki67+	 6960 3988
9987	0	0	Ki67+	 6963 3974
9988	0	0	Ki67+	 6965 4317
9989	0	0	Ki67+	 6967 4010
9990	0	0	Ki67+	 6970 4040
9991	0	0	Ki67+	 6972 4407
9992	0	0	Ki67+	 6973 3979
9993	0	0	Ki67+	 6975 4123
9994	0	0	Ki67+	 6980 4484
9995	0	0	Ki67+	 6985 4436
9996	0	0	Ki67+	 6986 4156
9997	0	0	Ki67+	 6986 4405
9998	0	0	Ki67+	 6986 4576
9999	0	0	Ki67+	 6989 3949
10000	0	0	Ki67+	 6991 4075
10001	0	0	Ki67+	 6198 5194
10002	0	0	Ki67+	 6234 5259
10003	0	0	Ki67+	 6239 5349
10004	0	0	Ki67+	 6241 5283
10005	0	0	Ki67+	 6245 5430
10006	0	0	Ki67+	 6258 5409
10007	0	0	Ki67+	 6261 5379
10008	0	0	Ki67+	 6291 5451
10009	0	0	Ki67+	 6294 5262
10010	0	0	Ki67+	 6304 5229
10011	0	0	Ki67+	 6310 5311
10012	0	0	Ki67+	 6312 5289
10013	0	0	Ki67+	 6319 4679
10014	0	0	Ki67+	 6326 5425
10015	0	0	Ki67+	 6329 5451
10016	0	0	Ki67+	 6339 5051
10017	0	0	Ki67+	 6346 5309
10018	0	0	Ki67+	 6355 5288
10019	0	0	Ki67+	 6355 5453
10020	0	0	Ki67+	 6364 4744
10021	0	0	Ki67+	 6373 5364
10022	0	0	Ki67+	 6380 5318
10023	0	0	Ki67+	 6384 5447
10024	0	0	Ki67+	 6401 4733
10025	0	0	Ki67+	 6451 4866
10026	0	0	Ki67+	 6453 4972
10027	0	0	Ki67+	 6465 4697
10028	0	0	Ki67+	 6472 4767
10029	0	0	Ki67+	 6476 4868
10030	0	0	Ki67+	 6491 5299
10031	0	0	Ki67+	 6493 4951
10032	0	0	Ki67+	 6503 4755
10033	0	0	Ki67+	 6506 4859
10034	0	0	Ki67+	 6509 5096
10035	0	0	Ki67+	 6514 4989
10036	0	0	Ki67+	 6523 5450
10037	0	0	Ki67+	 6531 4866
10038	0	0	Ki67+	 6531 5146
10039	0	0	Ki67+	 6542 4982
10040	0	0	Ki67+	 6543 4918
10041	0	0	Ki67+	 6558 5013
10042	0	0	Ki67+	 6559 4845
10043	0	0	Ki67+	 6562 4828
10044	0	0	Ki67+	 6566 5152
10045	0	0	Ki67+	 6567 5340
10046	0	0	Ki67+	 6581 5369
10047	0	0	Ki67+	 6584 4848
10048	0	0	Ki67+	 6587 4980
10049	0	0	Ki67+	 6590 5012
10050	0	0	Ki67+	 6594 5162
10051	0	0	Ki67+	 6607 5100
10052	0	0	Ki67+	 6614 5128
10053	0	0	Ki67+	 6616 4758
10054	0	0	Ki67+	 6617 5198
10055	0	0	Ki67+	 6618 5117
10056	0	0	Ki67+	 6618 5295
10057	0	0	Ki67+	 6624 4978
10058	0	0	Ki67+	 6624 5007
10059	0	0	Ki67+	 6631 5149
10060	0	0	Ki67+	 6642 4907
10061	0	0	Ki67+	 6644 5118
10062	0	0	Ki67+	 6647 4997
10063	0	0	Ki67+	 6649 5267
10064	0	0	Ki67+	 6654 4908
10065	0	0	Ki67+	 6661 4982
10066	0	0	Ki67+	 6665 5142
10067	0	0	Ki67+	 6666 5294
10068	0	0	Ki67+	 6669 5372
10069	0	0	Ki67+	 6672 4809
10070	0	0	Ki67+	 6674 4951
10071	0	0	Ki67+	 6686 4951
10072	0	0	Ki67+	 6687 4968
10073	0	0	Ki67+	 6689 5142
10074	0	0	Ki67+	 6690 5019
10075	0	0	Ki67+	 6702 4955
10076	0	0	Ki67+	 6704 4992
10077	0	0	Ki67+	 6709 5341
10078	0	0	Ki67+	 6714 4851
10079	0	0	Ki67+	 6715 4680
10080	0	0	Ki67+	 6715 4840
10081	0	0	Ki67+	 6723 5136
10082	0	0	Ki67+	 6724 4673
10083	0	0	Ki67+	 6724 4938
10084	0	0	Ki67+	 6724 5403
10085	0	0	Ki67+	 6726 4992
10086	0	0	Ki67+	 6729 5377
10087	0	0	Ki67+	 6733 4839
10088	0	0	Ki67+	 6745 5413
10089	0	0	Ki67+	 6747 5288
10090	0	0	Ki67+	 6755 4962
10091	0	0	Ki67+	 6755 5328
10092	0	0	Ki67+	 6760 5301
10093	0	0	Ki67+	 6762 4924
10094	0	0	Ki67+	 6762 5018
10095	0	0	Ki67+	 6764 4762
10096	0	0	Ki67+	 6773 4960
10097	0	0	Ki67+	 6774 5237
10098	0	0	Ki67+	 6775 5199
10099	0	0	Ki67+	 6781 4802
10100	0	0	Ki67+	 6782 4823
10101	0	0	Ki67+	 6782 4852
10102	0	0	Ki67+	 6789 4935
10103	0	0	Ki67+	 6789 5241
10104	0	0	Ki67+	 6792 4920
10105	0	0	Ki67+	 6797 5151
10106	0	0	Ki67+	 6798 4861
10107	0	0	Ki67+	 6803 5011
10108	0	0	Ki67+	 6803 5219
10109	0	0	Ki67+	 6807 4764
10110	0	0	Ki67+	 6811 4990
10111	0	0	Ki67+	 6812 4836
10112	0	0	Ki67+	 6813 4781
10113	0	0	Ki67+	 6815 4953
10114	0	0	Ki67+	 6815 5012
10115	0	0	Ki67+	 6817 4970
10116	0	0	Ki67+	 6827 5168
10117	0	0	Ki67+	 6830 4711
10118	0	0	Ki67+	 6830 5024
10119	0	0	Ki67+	 6832 5245
10120	0	0	Ki67+	 6834 4946
10121	0	0	Ki67+	 6839 4834
10122	0	0	Ki67+	 6843 5220
10123	0	0	Ki67+	 6844 5179
10124	0	0	Ki67+	 6847 5328
10125	0	0	Ki67+	 6850 5453
10126	0	0	Ki67+	 6852 4998
10127	0	0	Ki67+	 6852 5034
10128	0	0	Ki67+	 6862 5444
10129	0	0	Ki67+	 6864 4792
10130	0	0	Ki67+	 6864 4994
10131	0	0	Ki67+	 6872 5030
10132	0	0	Ki67+	 6873 4747
10133	0	0	Ki67+	 6874 5248
10134	0	0	Ki67+	 6875 5178
10135	0	0	Ki67+	 6879 4962
10136	0	0	Ki67+	 6881 5449
10137	0	0	Ki67+	 6883 4658
10138	0	0	Ki67+	 6886 5407
10139	0	0	Ki67+	 6889 5181
10140	0	0	Ki67+	 6892 5267
10141	0	0	Ki67+	 6896 5302
10142	0	0	Ki67+	 6898 5030
10143	0	0	Ki67+	 6902 4834
10144	0	0	Ki67+	 6906 4792
10145	0	0	Ki67+	 6908 4773
10146	0	0	Ki67+	 6911 4689
10147	0	0	Ki67+	 6911 5238
10148	0	0	Ki67+	 6920 4704
10149	0	0	Ki67+	 6922 5305
10150	0	0	Ki67+	 6923 5000
10151	0	0	Ki67+	 6923 5285
10152	0	0	Ki67+	 6925 4972
10153	0	0	Ki67+	 6927 4798
10154	0	0	Ki67+	 6927 5019
10155	0	0	Ki67+	 6931 4675
10156	0	0	Ki67+	 6940 5394
10157	0	0	Ki67+	 6941 5059
10158	0	0	Ki67+	 6942 5200
10159	0	0	Ki67+	 6946 4684
10160	0	0	Ki67+	 6947 5250
10161	0	0	Ki67+	 6949 5302
10162	0	0	Ki67+	 6950 5211
10163	0	0	Ki67+	 6957 4985
10164	0	0	Ki67+	 6957 5443
10165	0	0	Ki67+	 6958 5039
10166	0	0	Ki67+	 6961 4722
10167	0	0	Ki67+	 6976 5216
10168	0	0	Ki67+	 6981 4753
10169	0	0	Ki67+	 6987 5097
10170	0	0	Ki67+	 6211 6140
10171	0	0	Ki67+	 6214 6049
10172	0	0	Ki67+	 6219 5718
10173	0	0	Ki67+	 6221 6201
10174	0	0	Ki67+	 6225 5998
10175	0	0	Ki67+	 6227 5788
10176	0	0	Ki67+	 6234 6122
10177	0	0	Ki67+	 6238 5908
10178	0	0	Ki67+	 6238 5963
10179	0	0	Ki67+	 6240 6059
10180	0	0	Ki67+	 6244 5788
10181	0	0	Ki67+	 6246 6205
10182	0	0	Ki67+	 6247 6036
10183	0	0	Ki67+	 6255 6167
10184	0	0	Ki67+	 6259 5659
10185	0	0	Ki67+	 6259 6223
10186	0	0	Ki67+	 6261 5991
10187	0	0	Ki67+	 6270 5847
10188	0	0	Ki67+	 6274 6060
10189	0	0	Ki67+	 6282 5878
10190	0	0	Ki67+	 6283 5805
10191	0	0	Ki67+	 6283 6235
10192	0	0	Ki67+	 6298 6022
10193	0	0	Ki67+	 6298 6172
10194	0	0	Ki67+	 6303 5470
10195	0	0	Ki67+	 6306 5575
10196	0	0	Ki67+	 6306 5873
10197	0	0	Ki67+	 6306 6160
10198	0	0	Ki67+	 6327 5844
10199	0	0	Ki67+	 6331 5592
10200	0	0	Ki67+	 6337 6018
10201	0	0	Ki67+	 6347 6193
10202	0	0	Ki67+	 6354 6231
10203	0	0	Ki67+	 6357 6197
10204	0	0	Ki67+	 6368 5974
10205	0	0	Ki67+	 6370 5703
10206	0	0	Ki67+	 6385 6235
10207	0	0	Ki67+	 6389 5486
10208	0	0	Ki67+	 6391 6253
10209	0	0	Ki67+	 6392 5699
10210	0	0	Ki67+	 6395 5871
10211	0	0	Ki67+	 6422 5565
10212	0	0	Ki67+	 6425 6212
10213	0	0	Ki67+	 6427 5468
10214	0	0	Ki67+	 6433 5917
10215	0	0	Ki67+	 6434 6241
10216	0	0	Ki67+	 6439 5904
10217	0	0	Ki67+	 6444 5524
10218	0	0	Ki67+	 6445 5618
10219	0	0	Ki67+	 6445 5693
10220	0	0	Ki67+	 6448 5815
10221	0	0	Ki67+	 6451 5975
10222	0	0	Ki67+	 6453 6108
10223	0	0	Ki67+	 6462 6021
10224	0	0	Ki67+	 6463 6094
10225	0	0	Ki67+	 6465 5525
10226	0	0	Ki67+	 6466 6004
10227	0	0	Ki67+	 6467 5967
10228	0	0	Ki67+	 6469 5705
10229	0	0	Ki67+	 6477 6214
10230	0	0	Ki67+	 6479 5818
10231	0	0	Ki67+	 6490 6239
10232	0	0	Ki67+	 6493 5778
10233	0	0	Ki67+	 6500 6174
10234	0	0	Ki67+	 6503 5984
10235	0	0	Ki67+	 6508 5998
10236	0	0	Ki67+	 6520 5677
10237	0	0	Ki67+	 6527 6154
10238	0	0	Ki67+	 6532 5995
10239	0	0	Ki67+	 6535 5583
10240	0	0	Ki67+	 6536 5538
10241	0	0	Ki67+	 6547 5848
10242	0	0	Ki67+	 6548 6069
10243	0	0	Ki67+	 6552 6190
10244	0	0	Ki67+	 6561 5492
10245	0	0	Ki67+	 6566 5784
10246	0	0	Ki67+	 6566 6150
10247	0	0	Ki67+	 6568 5563
10248	0	0	Ki67+	 6570 5462
10249	0	0	Ki67+	 6573 5662
10250	0	0	Ki67+	 6577 5537
10251	0	0	Ki67+	 6586 5998
10252	0	0	Ki67+	 6600 5505
10253	0	0	Ki67+	 6609 5559
10254	0	0	Ki67+	 6609 5616
10255	0	0	Ki67+	 6616 5578
10256	0	0	Ki67+	 6619 5933
10257	0	0	Ki67+	 6633 6228
10258	0	0	Ki67+	 6641 5788
10259	0	0	Ki67+	 6647 6179
10260	0	0	Ki67+	 6648 6108
10261	0	0	Ki67+	 6649 6201
10262	0	0	Ki67+	 6651 6039
10263	0	0	Ki67+	 6654 5806
10264	0	0	Ki67+	 6656 5603
10265	0	0	Ki67+	 6667 6039
10266	0	0	Ki67+	 6669 6200
10267	0	0	Ki67+	 6670 6063
10268	0	0	Ki67+	 6671 5576
10269	0	0	Ki67+	 6674 5895
10270	0	0	Ki67+	 6675 6118
10271	0	0	Ki67+	 6679 5693
10272	0	0	Ki67+	 6682 5831
10273	0	0	Ki67+	 6687 5952
10274	0	0	Ki67+	 6688 6126
10275	0	0	Ki67+	 6697 5472
10276	0	0	Ki67+	 6699 5563
10277	0	0	Ki67+	 6705 5954
10278	0	0	Ki67+	 6710 5465
10279	0	0	Ki67+	 6710 6064
10280	0	0	Ki67+	 6715 6098
10281	0	0	Ki67+	 6716 5654
10282	0	0	Ki67+	 6722 5989
10283	0	0	Ki67+	 6722 6155
10284	0	0	Ki67+	 6725 5974
10285	0	0	Ki67+	 6738 5660
10286	0	0	Ki67+	 6740 6023
10287	0	0	Ki67+	 6748 5521
10288	0	0	Ki67+	 6755 5511
10289	0	0	Ki67+	 6755 6076
10290	0	0	Ki67+	 6756 5967
10291	0	0	Ki67+	 6760 5630
10292	0	0	Ki67+	 6766 5935
10293	0	0	Ki67+	 6770 6019
10294	0	0	Ki67+	 6772 5651
10295	0	0	Ki67+	 6782 5519
10296	0	0	Ki67+	 6787 5742
10297	0	0	Ki67+	 6793 5916
10298	0	0	Ki67+	 6796 5823
10299	0	0	Ki67+	 6797 5759
10300	0	0	Ki67+	 6823 5602
10301	0	0	Ki67+	 6825 5790
10302	0	0	Ki67+	 6826 5633
10303	0	0	Ki67+	 6830 5861
10304	0	0	Ki67+	 6830 6245
10305	0	0	Ki67+	 6835 5822
10306	0	0	Ki67+	 6841 5461
10307	0	0	Ki67+	 6843 5947
10308	0	0	Ki67+	 6844 5671
10309	0	0	Ki67+	 6846 5866
10310	0	0	Ki67+	 6847 5647
10311	0	0	Ki67+	 6850 5700
10312	0	0	Ki67+	 6857 5721
10313	0	0	Ki67+	 6864 6061
10314	0	0	Ki67+	 6869 6037
10315	0	0	Ki67+	 6874 5741
10316	0	0	Ki67+	 6876 5482
10317	0	0	Ki67+	 6878 5974
10318	0	0	Ki67+	 6879 5652
10319	0	0	Ki67+	 6884 6138
10320	0	0	Ki67+	 6890 5994
10321	0	0	Ki67+	 6896 5625
10322	0	0	Ki67+	 6896 5717
10323	0	0	Ki67+	 6898 5470
10324	0	0	Ki67+	 6903 5945
10325	0	0	Ki67+	 6904 6214
10326	0	0	Ki67+	 6907 5555
10327	0	0	Ki67+	 6908 6004
10328	0	0	Ki67+	 6908 6195
10329	0	0	Ki67+	 6914 6151
10330	0	0	Ki67+	 6917 5491
10331	0	0	Ki67+	 6917 5731
10332	0	0	Ki67+	 6926 5632
10333	0	0	Ki67+	 6931 6130
10334	0	0	Ki67+	 6936 5505
10335	0	0	Ki67+	 6936 5672
10336	0	0	Ki67+	 6938 6102
10337	0	0	Ki67+	 6938 6241
10338	0	0	Ki67+	 6942 6136
10339	0	0	Ki67+	 6945 5903
10340	0	0	Ki67+	 6945 6168
10341	0	0	Ki67+	 6950 6183
10342	0	0	Ki67+	 6951 5744
10343	0	0	Ki67+	 6955 5880
10344	0	0	Ki67+	 6970 5703
10345	0	0	Ki67+	 6970 6193
10346	0	0	Ki67+	 6976 5766
10347	0	0	Ki67+	 6982 5999
10348	0	0	Ki67+	 6983 6040
10349	0	0	Ki67+	 6988 5521
10350	0	0	Ki67+	 6989 5715
10351	0	0	Ki67+	 6991 6122
10352	0	0	Ki67+	 6201 6672
10353	0	0	Ki67+	 6207 6663
10354	0	0	Ki67+	 6210 6497
10355	0	0	Ki67+	 6221 6536
10356	0	0	Ki67+	 6230 6899
10357	0	0	Ki67+	 6249 6555
10358	0	0	Ki67+	 6250 6850
10359	0	0	Ki67+	 6253 6782
10360	0	0	Ki67+	 6253 7007
10361	0	0	Ki67+	 6259 7024
10362	0	0	Ki67+	 6263 6422
10363	0	0	Ki67+	 6280 6575
10364	0	0	Ki67+	 6290 6772
10365	0	0	Ki67+	 6290 6957
10366	0	0	Ki67+	 6295 6721
10367	0	0	Ki67+	 6299 6931
10368	0	0	Ki67+	 6309 6405
10369	0	0	Ki67+	 6315 6545
10370	0	0	Ki67+	 6321 6290
10371	0	0	Ki67+	 6322 6752
10372	0	0	Ki67+	 6325 6588
10373	0	0	Ki67+	 6328 6553
10374	0	0	Ki67+	 6333 6329
10375	0	0	Ki67+	 6342 6282
10376	0	0	Ki67+	 6368 6359
10377	0	0	Ki67+	 6382 6365
10378	0	0	Ki67+	 6393 6857
10379	0	0	Ki67+	 6403 6882
10380	0	0	Ki67+	 6412 6257
10381	0	0	Ki67+	 6420 6886
10382	0	0	Ki67+	 6424 6449
10383	0	0	Ki67+	 6432 6725
10384	0	0	Ki67+	 6444 6259
10385	0	0	Ki67+	 6452 6277
10386	0	0	Ki67+	 6461 6767
10387	0	0	Ki67+	 6463 6913
10388	0	0	Ki67+	 6465 6966
10389	0	0	Ki67+	 6466 7039
10390	0	0	Ki67+	 6477 6685
10391	0	0	Ki67+	 6477 6776
10392	0	0	Ki67+	 6482 7033
10393	0	0	Ki67+	 6483 6444
10394	0	0	Ki67+	 6483 6976
10395	0	0	Ki67+	 6488 6262
10396	0	0	Ki67+	 6498 6941
10397	0	0	Ki67+	 6519 6451
10398	0	0	Ki67+	 6551 6678
10399	0	0	Ki67+	 6559 6687
10400	0	0	Ki67+	 6573 6457
10401	0	0	Ki67+	 6578 6303
10402	0	0	Ki67+	 6588 6288
10403	0	0	Ki67+	 6592 6411
10404	0	0	Ki67+	 6602 6285
10405	0	0	Ki67+	 6602 6324
10406	0	0	Ki67+	 6614 6452
10407	0	0	Ki67+	 6619 6354
10408	0	0	Ki67+	 6626 6293
10409	0	0	Ki67+	 6640 6456
10410	0	0	Ki67+	 6646 6269
10411	0	0	Ki67+	 6659 6452
10412	0	0	Ki67+	 6671 6298
10413	0	0	Ki67+	 6674 6344
10414	0	0	Ki67+	 6688 6522
10415	0	0	Ki67+	 6696 6358
10416	0	0	Ki67+	 6706 6529
10417	0	0	Ki67+	 6717 6339
10418	0	0	Ki67+	 6722 6312
10419	0	0	Ki67+	 6735 6262
10420	0	0	Ki67+	 6753 6504
10421	0	0	Ki67+	 6756 6529
10422	0	0	Ki67+	 6778 6513
10423	0	0	Ki67+	 6810 6273
10424	0	0	Ki67+	 6817 6884
10425	0	0	Ki67+	 6834 6287
10426	0	0	Ki67+	 6834 6412
10427	0	0	Ki67+	 6843 6261
10428	0	0	Ki67+	 6844 6325
10429	0	0	Ki67+	 6853 6336
10430	0	0	Ki67+	 6865 6355
10431	0	0	Ki67+	 6866 6283
10432	0	0	Ki67+	 6878 6709
10433	0	0	Ki67+	 6885 6322
10434	0	0	Ki67+	 6885 6346
10435	0	0	Ki67+	 6887 6385
10436	0	0	Ki67+	 6899 6414
10437	0	0	Ki67+	 6911 6261
10438	0	0	Ki67+	 6911 6325
10439	0	0	Ki67+	 6912 6840
10440	0	0	Ki67+	 6918 6440
10441	0	0	Ki67+	 6921 6333
10442	0	0	Ki67+	 6922 6584
10443	0	0	Ki67+	 6930 6576
10444	0	0	Ki67+	 6933 6377
10445	0	0	Ki67+	 6936 6467
10446	0	0	Ki67+	 6939 6290
10447	0	0	Ki67+	 6940 6716
10448	0	0	Ki67+	 6953 6368
10449	0	0	Ki67+	 6955 6597
10450	0	0	Ki67+	 6974 6327
10451	0	0	Ki67+	 6984 6388
10452	0	0	Ki67+	 6198 7311
10453	0	0	Ki67+	 6198 7686
10454	0	0	Ki67+	 6201 7237
10455	0	0	Ki67+	 6208 7557
10456	0	0	Ki67+	 6210 7668
10457	0	0	Ki67+	 6211 7725
10458	0	0	Ki67+	 6218 7198
10459	0	0	Ki67+	 6219 7804
10460	0	0	Ki67+	 6219 7818
10461	0	0	Ki67+	 6222 7065
10462	0	0	Ki67+	 6223 7210
10463	0	0	Ki67+	 6228 7704
10464	0	0	Ki67+	 6228 7767
10465	0	0	Ki67+	 6230 7058
10466	0	0	Ki67+	 6232 7800
10467	0	0	Ki67+	 6239 7718
10468	0	0	Ki67+	 6244 7093
10469	0	0	Ki67+	 6250 7705
10470	0	0	Ki67+	 6253 7131
10471	0	0	Ki67+	 6253 7221
10472	0	0	Ki67+	 6256 7348
10473	0	0	Ki67+	 6271 7341
10474	0	0	Ki67+	 6274 7414
10475	0	0	Ki67+	 6275 7279
10476	0	0	Ki67+	 6279 7805
10477	0	0	Ki67+	 6280 7099
10478	0	0	Ki67+	 6297 7361
10479	0	0	Ki67+	 6313 7460
10480	0	0	Ki67+	 6322 7335
10481	0	0	Ki67+	 6322 7524
10482	0	0	Ki67+	 6330 7319
10483	0	0	Ki67+	 6346 7370
10484	0	0	Ki67+	 6360 7190
10485	0	0	Ki67+	 6379 7093
10486	0	0	Ki67+	 6379 7371
10487	0	0	Ki67+	 6385 7763
10488	0	0	Ki67+	 6399 7799
10489	0	0	Ki67+	 6400 7771
10490	0	0	Ki67+	 6403 7209
10491	0	0	Ki67+	 6405 7160
10492	0	0	Ki67+	 6411 7070
10493	0	0	Ki67+	 6421 7149
10494	0	0	Ki67+	 6423 7387
10495	0	0	Ki67+	 6433 7234
10496	0	0	Ki67+	 6440 7171
10497	0	0	Ki67+	 6440 7353
10498	0	0	Ki67+	 6444 7246
10499	0	0	Ki67+	 6453 7239
10500	0	0	Ki67+	 6456 7671
10501	0	0	Ki67+	 6467 7808
10502	0	0	Ki67+	 6473 7062
10503	0	0	Ki67+	 6480 7225
10504	0	0	Ki67+	 6505 7107
10505	0	0	Ki67+	 6512 7636
10506	0	0	Ki67+	 6547 7703
10507	0	0	Ki67+	 6553 7378
10508	0	0	Ki67+	 6554 7650
10509	0	0	Ki67+	 6555 7480
10510	0	0	Ki67+	 6560 7292
10511	0	0	Ki67+	 6570 7724
10512	0	0	Ki67+	 6602 7478
10513	0	0	Ki67+	 6609 7500
10514	0	0	Ki67+	 6614 7512
10515	0	0	Ki67+	 6615 7232
10516	0	0	Ki67+	 6618 7763
10517	0	0	Ki67+	 6619 7729
10518	0	0	Ki67+	 6629 7755
10519	0	0	Ki67+	 6637 7291
10520	0	0	Ki67+	 6661 7571
10521	0	0	Ki67+	 6752 7423
10522	0	0	Ki67+	 6753 7343
10523	0	0	Ki67+	 6809 7304
10524	0	0	Ki67+	 6822 7373
10525	0	0	Ki67+	 6824 7312
10526	0	0	Ki67+	 6838 7505
10527	0	0	Ki67+	 6852 7289
10528	0	0	Ki67+	 6865 7708
10529	0	0	Ki67+	 6903 7570
10530	0	0	Ki67+	 6908 7375
10531	0	0	Ki67+	 6938 7668
10532	0	0	Ki67+	 6965 7311
10533	0	0	Ki67+	 6977 7501
10534	0	0	Ki67+	 6988 7820
10535	0	0	Ki67+	 6197 8511
10536	0	0	Ki67+	 6207 8214
10537	0	0	Ki67+	 6216 8490
10538	0	0	Ki67+	 6220 7914
10539	0	0	Ki67+	 6230 7926
10540	0	0	Ki67+	 6247 8026
10541	0	0	Ki67+	 6254 8367
10542	0	0	Ki67+	 6260 8462
10543	0	0	Ki67+	 6263 8411
10544	0	0	Ki67+	 6267 8439
10545	0	0	Ki67+	 6272 8256
10546	0	0	Ki67+	 6273 8509
10547	0	0	Ki67+	 6273 8527
10548	0	0	Ki67+	 6298 8332
10549	0	0	Ki67+	 6318 8177
10550	0	0	Ki67+	 6322 8288
10551	0	0	Ki67+	 6333 8273
10552	0	0	Ki67+	 6346 8128
10553	0	0	Ki67+	 6360 8130
10554	0	0	Ki67+	 6391 8520
10555	0	0	Ki67+	 6398 8499
10556	0	0	Ki67+	 6401 8483
10557	0	0	Ki67+	 6409 7873
10558	0	0	Ki67+	 6421 8250
10559	0	0	Ki67+	 6424 8097
10560	0	0	Ki67+	 6436 8175
10561	0	0	Ki67+	 6436 8204
10562	0	0	Ki67+	 6436 8308
10563	0	0	Ki67+	 6450 7901
10564	0	0	Ki67+	 6450 7965
10565	0	0	Ki67+	 6467 8158
10566	0	0	Ki67+	 6468 8144
10567	0	0	Ki67+	 6483 8175
10568	0	0	Ki67+	 6491 8230
10569	0	0	Ki67+	 6496 8420
10570	0	0	Ki67+	 6498 8544
10571	0	0	Ki67+	 6513 7989
10572	0	0	Ki67+	 6547 8426
10573	0	0	Ki67+	 6564 8466
10574	0	0	Ki67+	 6607 8484
10575	0	0	Ki67+	 6611 8122
10576	0	0	Ki67+	 6611 8298
10577	0	0	Ki67+	 6623 7892
10578	0	0	Ki67+	 6640 8078
10579	0	0	Ki67+	 6646 8097
10580	0	0	Ki67+	 6655 8516
10581	0	0	Ki67+	 6657 8106
10582	0	0	Ki67+	 6658 8453
10583	0	0	Ki67+	 6672 8502
10584	0	0	Ki67+	 6675 7897
10585	0	0	Ki67+	 6724 8004
10586	0	0	Ki67+	 6739 7984
10587	0	0	Ki67+	 6749 8391
10588	0	0	Ki67+	 6780 8490
10589	0	0	Ki67+	 6833 8358
10590	0	0	Ki67+	 6836 7942
10591	0	0	Ki67+	 6976 8138
10592	0	0	Ki67+	 6204 9010
10593	0	0	Ki67+	 6205 9277
10594	0	0	Ki67+	 6213 9433
10595	0	0	Ki67+	 6228 9265
10596	0	0	Ki67+	 6245 8873
10597	0	0	Ki67+	 6253 9250
10598	0	0	Ki67+	 6276 9199
10599	0	0	Ki67+	 6300 9126
10600	0	0	Ki67+	 6301 9272
10601	0	0	Ki67+	 6301 9322
10602	0	0	Ki67+	 6301 9431
10603	0	0	Ki67+	 6303 9072
10604	0	0	Ki67+	 6333 9192
10605	0	0	Ki67+	 6370 9287
10606	0	0	Ki67+	 6392 9045
10607	0	0	Ki67+	 6419 9230
10608	0	0	Ki67+	 6428 9079
10609	0	0	Ki67+	 6475 9085
10610	0	0	Ki67+	 6510 9227
10611	0	0	Ki67+	 6524 8937
10612	0	0	Ki67+	 6555 9415
10613	0	0	Ki67+	 6566 9278
10614	0	0	Ki67+	 6616 9403
10615	0	0	Ki67+	 6648 9331
10616	0	0	Ki67+	 6652 9167
10617	0	0	Ki67+	 6689 9274
10618	0	0	Ki67+	 6772 9317
10619	0	0	Ki67+	 6827 9257
10620	0	0	Ki67+	 6848 9072
10621	0	0	Ki67+	 6855 9150
10622	0	0	Ki67+	 6860 8833
10623	0	0	Ki67+	 6867 9035
10624	0	0	Ki67+	 6899 9372
10625	0	0	Ki67+	 6914 8975
10626	0	0	Ki67+	 6915 8860
10627	0	0	Ki67+	 6916 9066
10628	0	0	Ki67+	 6916 9275
10629	0	0	Ki67+	 6919 9028
10630	0	0	Ki67+	 6930 9040
10631	0	0	Ki67+	 6934 9431
10632	0	0	Ki67+	 6937 9237
10633	0	0	Ki67+	 6956 8981
10634	0	0	Ki67+	 6963 9443
10635	0	0	Ki67+	 6964 8937
10636	0	0	Ki67+	 6986 9045
10637	0	0	Ki67+	 6990 9221
10638	0	0	Ki67+	 6226 10000
10639	0	0	Ki67+	 6254 10067
10640	0	0	Ki67+	 6254 10089
10641	0	0	Ki67+	 6272 10041
10642	0	0	Ki67+	 6273 9481
10643	0	0	Ki67+	 6283 9821
10644	0	0	Ki67+	 6285 10059
10645	0	0	Ki67+	 6305 10006
10646	0	0	Ki67+	 6306 10038
10647	0	0	Ki67+	 6310 9898
10648	0	0	Ki67+	 6332 10058
10649	0	0	Ki67+	 6334 9981
10650	0	0	Ki67+	 6340 9561
10651	0	0	Ki67+	 6351 9725
10652	0	0	Ki67+	 6369 9548
10653	0	0	Ki67+	 6374 9718
10654	0	0	Ki67+	 6376 10096
10655	0	0	Ki67+	 6451 9700
10656	0	0	Ki67+	 6452 9960
10657	0	0	Ki67+	 6458 9728
10658	0	0	Ki67+	 6470 9728
10659	0	0	Ki67+	 6479 9979
10660	0	0	Ki67+	 6492 9969
10661	0	0	Ki67+	 6505 10000
10662	0	0	Ki67+	 6523 9531
10663	0	0	Ki67+	 6524 9951
10664	0	0	Ki67+	 6531 10111
10665	0	0	Ki67+	 6547 9788
10666	0	0	Ki67+	 6559 9775
10667	0	0	Ki67+	 6595 9735
10668	0	0	Ki67+	 6678 9835
10669	0	0	Ki67+	 6691 9992
10670	0	0	Ki67+	 6701 9976
10671	0	0	Ki67+	 6711 9944
10672	0	0	Ki67+	 6721 9937
10673	0	0	Ki67+	 6728 9654
10674	0	0	Ki67+	 6743 9600
10675	0	0	Ki67+	 6754 9972
10676	0	0	Ki67+	 6758 10188
10677	0	0	Ki67+	 6766 9587
10678	0	0	Ki67+	 6790 10201
10679	0	0	Ki67+	 6819 9808
10680	0	0	Ki67+	 6828 9828
10681	0	0	Ki67+	 6840 9976
10682	0	0	Ki67+	 6847 9846
10683	0	0	Ki67+	 6875 9917
10684	0	0	Ki67+	 6888 9887
10685	0	0	Ki67+	 6892 9951
10686	0	0	Ki67+	 6894 9902
10687	0	0	Ki67+	 6896 9602
10688	0	0	Ki67+	 6904 10059
10689	0	0	Ki67+	 6908 9857
10690	0	0	Ki67+	 6912 9936
10691	0	0	Ki67+	 6912 10074
10692	0	0	Ki67+	 6913 9870
10693	0	0	Ki67+	 6927 10046
10694	0	0	Ki67+	 6936 9669
10695	0	0	Ki67+	 6942 9766
10696	0	0	Ki67+	 6955 9930
10697	0	0	Ki67+	 6962 9460
10698	0	0	Ki67+	 6971 10088
10699	0	0	Ki67+	 6972 9996
10700	0	0	Ki67+	 6975 9771
10701	0	0	Ki67+	 6975 10136
10702	0	0	Ki67+	 6987 10121
10703	0	0	Ki67+	 6209 10363
10704	0	0	Ki67+	 6211 10759
10705	0	0	Ki67+	 6213 10275
10706	0	0	Ki67+	 6217 10458
10707	0	0	Ki67+	 6226 10996
10708	0	0	Ki67+	 6231 10437
10709	0	0	Ki67+	 6236 10412
10710	0	0	Ki67+	 6252 10942
10711	0	0	Ki67+	 6255 10987
10712	0	0	Ki67+	 6273 10907
10713	0	0	Ki67+	 6277 10714
10714	0	0	Ki67+	 6280 11016
10715	0	0	Ki67+	 6286 10336
10716	0	0	Ki67+	 6305 10486
10717	0	0	Ki67+	 6307 10436
10718	0	0	Ki67+	 6314 10446
10719	0	0	Ki67+	 6317 10403
10720	0	0	Ki67+	 6321 10371
10721	0	0	Ki67+	 6331 10292
10722	0	0	Ki67+	 6338 10547
10723	0	0	Ki67+	 6382 10898
10724	0	0	Ki67+	 6386 10987
10725	0	0	Ki67+	 6425 10812
10726	0	0	Ki67+	 6428 10843
10727	0	0	Ki67+	 6430 10983
10728	0	0	Ki67+	 6438 10965
10729	0	0	Ki67+	 6458 10976
10730	0	0	Ki67+	 6460 10816
10731	0	0	Ki67+	 6466 10521
10732	0	0	Ki67+	 6484 10972
10733	0	0	Ki67+	 6498 10486
10734	0	0	Ki67+	 6498 10913
10735	0	0	Ki67+	 6504 10935
10736	0	0	Ki67+	 6506 10587
10737	0	0	Ki67+	 6508 10865
10738	0	0	Ki67+	 6523 11036
10739	0	0	Ki67+	 6543 10666
10740	0	0	Ki67+	 6544 10468
10741	0	0	Ki67+	 6578 10933
10742	0	0	Ki67+	 6586 10599
10743	0	0	Ki67+	 6601 10916
10744	0	0	Ki67+	 6602 10840
10745	0	0	Ki67+	 6661 10962
10746	0	0	Ki67+	 6681 10863
10747	0	0	Ki67+	 6696 10755
10748	0	0	Ki67+	 6703 10888
10749	0	0	Ki67+	 6713 10418
10750	0	0	Ki67+	 6723 10509
10751	0	0	Ki67+	 6729 10597
10752	0	0	Ki67+	 6741 10388
10753	0	0	Ki67+	 6749 10978
10754	0	0	Ki67+	 6758 10843
10755	0	0	Ki67+	 6778 10407
10756	0	0	Ki67+	 6804 10664
10757	0	0	Ki67+	 6807 10412
10758	0	0	Ki67+	 6814 11053
10759	0	0	Ki67+	 6821 10594
10760	0	0	Ki67+	 6823 10672
10761	0	0	Ki67+	 6826 10728
10762	0	0	Ki67+	 6829 10975
10763	0	0	Ki67+	 6859 10726
10764	0	0	Ki67+	 6869 10820
10765	0	0	Ki67+	 6907 10740
10766	0	0	Ki67+	 6907 10798
10767	0	0	Ki67+	 6916 10474
10768	0	0	Ki67+	 6931 10760
10769	0	0	Ki67+	 6945 10993
10770	0	0	Ki67+	 6203 11518
10771	0	0	Ki67+	 6214 11513
10772	0	0	Ki67+	 6223 11500
10773	0	0	Ki67+	 6235 11482
10774	0	0	Ki67+	 6246 11351
10775	0	0	Ki67+	 6249 11492
10776	0	0	Ki67+	 6250 11363
10777	0	0	Ki67+	 6262 11176
10778	0	0	Ki67+	 6262 11405
10779	0	0	Ki67+	 6274 11418
10780	0	0	Ki67+	 6284 11203
10781	0	0	Ki67+	 6286 11169
10782	0	0	Ki67+	 6300 11233
10783	0	0	Ki67+	 6334 11416
10784	0	0	Ki67+	 6343 11248
10785	0	0	Ki67+	 6353 11446
10786	0	0	Ki67+	 6361 11252
10787	0	0	Ki67+	 6374 11326
10788	0	0	Ki67+	 6383 11233
10789	0	0	Ki67+	 6411 11852
10790	0	0	Ki67+	 6419 11113
10791	0	0	Ki67+	 6434 11140
10792	0	0	Ki67+	 6489 11584
10793	0	0	Ki67+	 6492 11165
10794	0	0	Ki67+	 6495 11183
10795	0	0	Ki67+	 6505 11197
10796	0	0	Ki67+	 6514 11571
10797	0	0	Ki67+	 6516 11118
10798	0	0	Ki67+	 6530 11652
10799	0	0	Ki67+	 6538 11566
10800	0	0	Ki67+	 6569 11634
10801	0	0	Ki67+	 6574 11108
10802	0	0	Ki67+	 6590 11134
10803	0	0	Ki67+	 6597 11349
10804	0	0	Ki67+	 6625 11635
10805	0	0	Ki67+	 6626 11398
10806	0	0	Ki67+	 6644 11584
10807	0	0	Ki67+	 6656 11382
10808	0	0	Ki67+	 6657 11853
10809	0	0	Ki67+	 6680 11370
10810	0	0	Ki67+	 6685 11540
10811	0	0	Ki67+	 6700 11520
10812	0	0	Ki67+	 6703 11482
10813	0	0	Ki67+	 6718 11607
10814	0	0	Ki67+	 6720 11762
10815	0	0	Ki67+	 6723 11592
10816	0	0	Ki67+	 6741 11112
10817	0	0	Ki67+	 6743 11283
10818	0	0	Ki67+	 6754 11270
10819	0	0	Ki67+	 6759 11677
10820	0	0	Ki67+	 6761 11314
10821	0	0	Ki67+	 6761 11337
10822	0	0	Ki67+	 6790 11604
10823	0	0	Ki67+	 6800 11072
10824	0	0	Ki67+	 6802 11344
10825	0	0	Ki67+	 6802 11756
10826	0	0	Ki67+	 6808 11742
10827	0	0	Ki67+	 6817 11236
10828	0	0	Ki67+	 6835 11230
10829	0	0	Ki67+	 6836 11259
10830	0	0	Ki67+	 6856 11278
10831	0	0	Ki67+	 6857 11192
10832	0	0	Ki67+	 6869 11231
10833	0	0	Ki67+	 6871 11674
10834	0	0	Ki67+	 6876 11180
10835	0	0	Ki67+	 6879 11327
10836	0	0	Ki67+	 6882 11246
10837	0	0	Ki67+	 6883 11154
10838	0	0	Ki67+	 6883 11282
10839	0	0	Ki67+	 6883 11400
10840	0	0	Ki67+	 6890 11462
10841	0	0	Ki67+	 6897 11216
10842	0	0	Ki67+	 6910 11212
10843	0	0	Ki67+	 6913 11162
10844	0	0	Ki67+	 6914 11450
10845	0	0	Ki67+	 6917 11540
10846	0	0	Ki67+	 6922 11241
10847	0	0	Ki67+	 6935 11490
10848	0	0	Ki67+	 6952 11433
10849	0	0	Ki67+	 6963 11729
10850	0	0	Ki67+	 6198 12365
10851	0	0	Ki67+	 6199 12171
10852	0	0	Ki67+	 6219 12192
10853	0	0	Ki67+	 6237 12212
10854	0	0	Ki67+	 6251 12243
10855	0	0	Ki67+	 6263 12038
10856	0	0	Ki67+	 6301 12524
10857	0	0	Ki67+	 6307 12540
10858	0	0	Ki67+	 6347 12283
10859	0	0	Ki67+	 6349 12123
10860	0	0	Ki67+	 6352 12171
10861	0	0	Ki67+	 6355 12194
10862	0	0	Ki67+	 6356 12637
10863	0	0	Ki67+	 6359 12081
10864	0	0	Ki67+	 6363 12067
10865	0	0	Ki67+	 6365 12335
10866	0	0	Ki67+	 6376 12106
10867	0	0	Ki67+	 6381 12599
10868	0	0	Ki67+	 6454 12014
10869	0	0	Ki67+	 6463 12601
10870	0	0	Ki67+	 6480 12388
10871	0	0	Ki67+	 6487 12145
10872	0	0	Ki67+	 6490 12394
10873	0	0	Ki67+	 6505 12424
10874	0	0	Ki67+	 6539 12583
10875	0	0	Ki67+	 6547 12036
10876	0	0	Ki67+	 6552 12641
10877	0	0	Ki67+	 6566 11904
10878	0	0	Ki67+	 6594 12442
10879	0	0	Ki67+	 6599 12385
10880	0	0	Ki67+	 6600 12542
10881	0	0	Ki67+	 6609 12397
10882	0	0	Ki67+	 6617 12475
10883	0	0	Ki67+	 6621 12505
10884	0	0	Ki67+	 6641 12121
10885	0	0	Ki67+	 6647 12553
10886	0	0	Ki67+	 6683 12582
10887	0	0	Ki67+	 6695 12341
10888	0	0	Ki67+	 6703 12484
10889	0	0	Ki67+	 6706 12355
10890	0	0	Ki67+	 6707 12440
10891	0	0	Ki67+	 6711 12633
10892	0	0	Ki67+	 6715 12474
10893	0	0	Ki67+	 6720 12526
10894	0	0	Ki67+	 6721 12576
10895	0	0	Ki67+	 6728 12639
10896	0	0	Ki67+	 6730 12329
10897	0	0	Ki67+	 6732 12505
10898	0	0	Ki67+	 6742 12338
10899	0	0	Ki67+	 6764 12481
10900	0	0	Ki67+	 6790 12078
10901	0	0	Ki67+	 6797 12113
10902	0	0	Ki67+	 6803 12460
10903	0	0	Ki67+	 6811 12422
10904	0	0	Ki67+	 6824 12000
10905	0	0	Ki67+	 6825 12274
10906	0	0	Ki67+	 6842 12085
10907	0	0	Ki67+	 6850 12284
10908	0	0	Ki67+	 6851 12093
10909	0	0	Ki67+	 6861 12019
10910	0	0	Ki67+	 6900 11961
10911	0	0	Ki67+	 6951 11857
10912	0	0	Ki67+	 6954 12471
10913	0	0	Ki67+	 6970 12087
10914	0	0	Ki67+	 6972 11896
10915	0	0	Ki67+	 6980 12048
10916	0	0	Ki67+	 6193 12877
10917	0	0	Ki67+	 6257 13015
10918	0	0	Ki67+	 6308 12710
10919	0	0	Ki67+	 6360 13412
10920	0	0	Ki67+	 6364 12807
10921	0	0	Ki67+	 6391 13299
10922	0	0	Ki67+	 6418 12827
10923	0	0	Ki67+	 6418 13291
10924	0	0	Ki67+	 6429 12975
10925	0	0	Ki67+	 6444 12866
10926	0	0	Ki67+	 6450 13003
10927	0	0	Ki67+	 6451 13069
10928	0	0	Ki67+	 6454 13254
10929	0	0	Ki67+	 6461 12994
10930	0	0	Ki67+	 6462 13034
10931	0	0	Ki67+	 6470 12960
10932	0	0	Ki67+	 6472 12857
10933	0	0	Ki67+	 6476 12748
10934	0	0	Ki67+	 6476 13144
10935	0	0	Ki67+	 6496 12659
10936	0	0	Ki67+	 6507 13408
10937	0	0	Ki67+	 6510 12760
10938	0	0	Ki67+	 6510 12854
10939	0	0	Ki67+	 6536 13074
10940	0	0	Ki67+	 6550 12704
10941	0	0	Ki67+	 6562 12863
10942	0	0	Ki67+	 6566 12720
10943	0	0	Ki67+	 6568 12905
10944	0	0	Ki67+	 6575 12682
10945	0	0	Ki67+	 6577 13296
10946	0	0	Ki67+	 6586 12718
10947	0	0	Ki67+	 6588 12962
10948	0	0	Ki67+	 6596 13086
10949	0	0	Ki67+	 6600 12973
10950	0	0	Ki67+	 6604 12774
10951	0	0	Ki67+	 6611 12721
10952	0	0	Ki67+	 6612 12955
10953	0	0	Ki67+	 6623 12800
10954	0	0	Ki67+	 6629 12866
10955	0	0	Ki67+	 6632 12677
10956	0	0	Ki67+	 6632 12749
10957	0	0	Ki67+	 6643 12922
10958	0	0	Ki67+	 6647 12747
10959	0	0	Ki67+	 6651 12816
10960	0	0	Ki67+	 6652 12791
10961	0	0	Ki67+	 6657 13120
10962	0	0	Ki67+	 6669 13097
10963	0	0	Ki67+	 6677 12882
10964	0	0	Ki67+	 6683 12677
10965	0	0	Ki67+	 6701 13135
10966	0	0	Ki67+	 6704 12673
10967	0	0	Ki67+	 6704 13050
10968	0	0	Ki67+	 6715 13179
10969	0	0	Ki67+	 6716 13159
10970	0	0	Ki67+	 6718 13047
10971	0	0	Ki67+	 6726 13201
10972	0	0	Ki67+	 6759 13435
10973	0	0	Ki67+	 6768 13449
10974	0	0	Ki67+	 6782 13188
10975	0	0	Ki67+	 6783 13103
10976	0	0	Ki67+	 6788 13441
10977	0	0	Ki67+	 6793 13135
10978	0	0	Ki67+	 6809 13088
10979	0	0	Ki67+	 6816 13115
10980	0	0	Ki67+	 6818 13140
10981	0	0	Ki67+	 6828 12925
10982	0	0	Ki67+	 6829 13069
10983	0	0	Ki67+	 6833 13013
10984	0	0	Ki67+	 6835 13319
10985	0	0	Ki67+	 6843 12937
10986	0	0	Ki67+	 6853 13309
10987	0	0	Ki67+	 6854 12948
10988	0	0	Ki67+	 6866 12711
10989	0	0	Ki67+	 6867 13283
10990	0	0	Ki67+	 6879 13270
10991	0	0	Ki67+	 6897 12820
10992	0	0	Ki67+	 6897 12842
10993	0	0	Ki67+	 6910 13308
10994	0	0	Ki67+	 6915 12670
10995	0	0	Ki67+	 6928 13275
10996	0	0	Ki67+	 6947 13185
10997	0	0	Ki67+	 6961 13288
10998	0	0	Ki67+	 6963 13001
10999	0	0	Ki67+	 6980 13254
11000	0	0	Ki67+	 6987 13098
11001	0	0	Ki67+	 6194 14121
11002	0	0	Ki67+	 6195 13511
11003	0	0	Ki67+	 6196 13611
11004	0	0	Ki67+	 6199 13582
11005	0	0	Ki67+	 6200 13889
11006	0	0	Ki67+	 6201 13530
11007	0	0	Ki67+	 6201 13860
11008	0	0	Ki67+	 6202 14212
11009	0	0	Ki67+	 6203 13917
11010	0	0	Ki67+	 6204 14154
11011	0	0	Ki67+	 6205 13686
11012	0	0	Ki67+	 6206 13643
11013	0	0	Ki67+	 6207 13943
11014	0	0	Ki67+	 6208 14193
11015	0	0	Ki67+	 6211 14026
11016	0	0	Ki67+	 6214 14166
11017	0	0	Ki67+	 6217 14244
11018	0	0	Ki67+	 6218 13982
11019	0	0	Ki67+	 6219 13885
11020	0	0	Ki67+	 6220 14064
11021	0	0	Ki67+	 6222 13648
11022	0	0	Ki67+	 6225 14150
11023	0	0	Ki67+	 6228 13632
11024	0	0	Ki67+	 6229 14083
11025	0	0	Ki67+	 6231 13830
11026	0	0	Ki67+	 6231 14230
11027	0	0	Ki67+	 6232 13621
11028	0	0	Ki67+	 6234 13609
11029	0	0	Ki67+	 6234 13936
11030	0	0	Ki67+	 6234 14054
11031	0	0	Ki67+	 6239 13507
11032	0	0	Ki67+	 6240 13713
11033	0	0	Ki67+	 6243 13850
11034	0	0	Ki67+	 6251 13652
11035	0	0	Ki67+	 6251 14003
11036	0	0	Ki67+	 6253 13616
11037	0	0	Ki67+	 6253 14107
11038	0	0	Ki67+	 6256 13570
11039	0	0	Ki67+	 6257 14132
11040	0	0	Ki67+	 6258 13527
11041	0	0	Ki67+	 6258 13551
11042	0	0	Ki67+	 6259 13886
11043	0	0	Ki67+	 6259 14170
11044	0	0	Ki67+	 6261 13822
11045	0	0	Ki67+	 6262 13951
11046	0	0	Ki67+	 6262 14204
11047	0	0	Ki67+	 6263 13976
11048	0	0	Ki67+	 6268 13521
11049	0	0	Ki67+	 6269 13903
11050	0	0	Ki67+	 6269 14011
11051	0	0	Ki67+	 6270 13933
11052	0	0	Ki67+	 6273 14141
11053	0	0	Ki67+	 6274 14075
11054	0	0	Ki67+	 6275 13541
11055	0	0	Ki67+	 6275 13625
11056	0	0	Ki67+	 6276 14250
11057	0	0	Ki67+	 6277 14057
11058	0	0	Ki67+	 6281 14045
11059	0	0	Ki67+	 6282 13520
11060	0	0	Ki67+	 6283 13874
11061	0	0	Ki67+	 6286 13595
11062	0	0	Ki67+	 6286 13962
11063	0	0	Ki67+	 6287 14249
11064	0	0	Ki67+	 6290 13849
11065	0	0	Ki67+	 6291 14131
11066	0	0	Ki67+	 6292 13769
11067	0	0	Ki67+	 6294 13568
11068	0	0	Ki67+	 6297 13555
11069	0	0	Ki67+	 6300 13821
11070	0	0	Ki67+	 6300 13930
11071	0	0	Ki67+	 6306 14167
11072	0	0	Ki67+	 6307 14229
11073	0	0	Ki67+	 6309 13964
11074	0	0	Ki67+	 6311 14207
11075	0	0	Ki67+	 6312 14148
11076	0	0	Ki67+	 6312 14180
11077	0	0	Ki67+	 6316 14119
11078	0	0	Ki67+	 6318 14077
11079	0	0	Ki67+	 6322 13883
11080	0	0	Ki67+	 6326 14023
11081	0	0	Ki67+	 6337 13839
11082	0	0	Ki67+	 6337 14049
11083	0	0	Ki67+	 6342 13681
11084	0	0	Ki67+	 6343 14078
11085	0	0	Ki67+	 6350 14232
11086	0	0	Ki67+	 6350 14244
11087	0	0	Ki67+	 6351 14172
11088	0	0	Ki67+	 6359 13943
11089	0	0	Ki67+	 6361 14187
11090	0	0	Ki67+	 6361 14243
11091	0	0	Ki67+	 6368 13892
11092	0	0	Ki67+	 6373 13849
11093	0	0	Ki67+	 6376 14247
11094	0	0	Ki67+	 6377 13977
11095	0	0	Ki67+	 6385 13903
11096	0	0	Ki67+	 6387 13784
11097	0	0	Ki67+	 6397 13892
11098	0	0	Ki67+	 6397 14001
11099	0	0	Ki67+	 6401 13614
11100	0	0	Ki67+	 6408 13860
11101	0	0	Ki67+	 6409 13717
11102	0	0	Ki67+	 6410 13968
11103	0	0	Ki67+	 6410 14006
11104	0	0	Ki67+	 6414 13731
11105	0	0	Ki67+	 6415 13987
11106	0	0	Ki67+	 6425 14115
11107	0	0	Ki67+	 6427 13793
11108	0	0	Ki67+	 6432 13745
11109	0	0	Ki67+	 6444 13803
11110	0	0	Ki67+	 6451 13661
11111	0	0	Ki67+	 6456 14016
11112	0	0	Ki67+	 6461 14089
11113	0	0	Ki67+	 6461 14127
11114	0	0	Ki67+	 6464 14152
11115	0	0	Ki67+	 6478 14102
11116	0	0	Ki67+	 6481 13990
11117	0	0	Ki67+	 6482 14059
11118	0	0	Ki67+	 6482 14168
11119	0	0	Ki67+	 6493 14233
11120	0	0	Ki67+	 6495 14169
11121	0	0	Ki67+	 6499 14151
11122	0	0	Ki67+	 6505 14009
11123	0	0	Ki67+	 6506 14065
11124	0	0	Ki67+	 6508 14034
11125	0	0	Ki67+	 6509 13690
11126	0	0	Ki67+	 6513 14094
11127	0	0	Ki67+	 6528 14069
11128	0	0	Ki67+	 6537 14224
11129	0	0	Ki67+	 6548 13611
11130	0	0	Ki67+	 6552 13650
11131	0	0	Ki67+	 6559 14032
11132	0	0	Ki67+	 6560 13628
11133	0	0	Ki67+	 6562 13697
11134	0	0	Ki67+	 6562 14150
11135	0	0	Ki67+	 6565 13664
11136	0	0	Ki67+	 6571 13964
11137	0	0	Ki67+	 6576 13614
11138	0	0	Ki67+	 6576 14026
11139	0	0	Ki67+	 6576 14117
11140	0	0	Ki67+	 6580 13978
11141	0	0	Ki67+	 6582 14046
11142	0	0	Ki67+	 6598 13971
11143	0	0	Ki67+	 6599 13710
11144	0	0	Ki67+	 6599 14012
11145	0	0	Ki67+	 6618 13548
11146	0	0	Ki67+	 6622 14039
11147	0	0	Ki67+	 6626 13654
11148	0	0	Ki67+	 6631 13698
11149	0	0	Ki67+	 6633 14009
11150	0	0	Ki67+	 6635 14034
11151	0	0	Ki67+	 6636 13668
11152	0	0	Ki67+	 6642 13988
11153	0	0	Ki67+	 6647 13791
11154	0	0	Ki67+	 6650 13806
11155	0	0	Ki67+	 6653 14020
11156	0	0	Ki67+	 6655 14046
11157	0	0	Ki67+	 6672 13693
11158	0	0	Ki67+	 6687 13744
11159	0	0	Ki67+	 6688 13767
11160	0	0	Ki67+	 6692 13933
11161	0	0	Ki67+	 6701 13983
11162	0	0	Ki67+	 6709 14012
11163	0	0	Ki67+	 6711 13645
11164	0	0	Ki67+	 6711 14154
11165	0	0	Ki67+	 6724 14210
11166	0	0	Ki67+	 6729 13559
11167	0	0	Ki67+	 6735 13772
11168	0	0	Ki67+	 6737 13603
11169	0	0	Ki67+	 6753 13568
11170	0	0	Ki67+	 6753 13985
11171	0	0	Ki67+	 6761 13714
11172	0	0	Ki67+	 6768 13573
11173	0	0	Ki67+	 6768 13931
11174	0	0	Ki67+	 6769 13588
11175	0	0	Ki67+	 6781 13588
11176	0	0	Ki67+	 6788 13540
11177	0	0	Ki67+	 6797 14006
11178	0	0	Ki67+	 6803 13550
11179	0	0	Ki67+	 6826 13778
11180	0	0	Ki67+	 6832 13989
11181	0	0	Ki67+	 6835 13770
11182	0	0	Ki67+	 6842 13891
11183	0	0	Ki67+	 6847 13797
11184	0	0	Ki67+	 6853 13700
11185	0	0	Ki67+	 6858 13928
11186	0	0	Ki67+	 6859 13775
11187	0	0	Ki67+	 6870 13920
11188	0	0	Ki67+	 6877 13784
11189	0	0	Ki67+	 6882 13855
11190	0	0	Ki67+	 6882 13899
11191	0	0	Ki67+	 6883 13987
11192	0	0	Ki67+	 6889 13997
11193	0	0	Ki67+	 6893 13732
11194	0	0	Ki67+	 6898 13958
11195	0	0	Ki67+	 6919 13616
11196	0	0	Ki67+	 6923 13907
11197	0	0	Ki67+	 6931 13495
11198	0	0	Ki67+	 6935 13507
11199	0	0	Ki67+	 6952 13814
11200	0	0	Ki67+	 6976 13721
11201	0	0	Ki67+	 6977 13513
11202	0	0	Ki67+	 6985 13543
11203	0	0	Ki67+	 6199 15047
11204	0	0	Ki67+	 6200 14621
11205	0	0	Ki67+	 6209 14419
11206	0	0	Ki67+	 6217 14285
11207	0	0	Ki67+	 6217 14345
11208	0	0	Ki67+	 6223 14297
11209	0	0	Ki67+	 6238 15012
11210	0	0	Ki67+	 6239 14506
11211	0	0	Ki67+	 6243 14278
11212	0	0	Ki67+	 6243 15038
11213	0	0	Ki67+	 6246 14329
11214	0	0	Ki67+	 6248 14447
11215	0	0	Ki67+	 6248 14537
11216	0	0	Ki67+	 6250 14656
11217	0	0	Ki67+	 6272 14917
11218	0	0	Ki67+	 6273 14365
11219	0	0	Ki67+	 6284 14957
11220	0	0	Ki67+	 6294 14466
11221	0	0	Ki67+	 6295 14526
11222	0	0	Ki67+	 6300 14366
11223	0	0	Ki67+	 6306 14416
11224	0	0	Ki67+	 6309 14435
11225	0	0	Ki67+	 6309 14561
11226	0	0	Ki67+	 6310 14457
11227	0	0	Ki67+	 6318 14258
11228	0	0	Ki67+	 6319 14899
11229	0	0	Ki67+	 6325 14307
11230	0	0	Ki67+	 6338 14272
11231	0	0	Ki67+	 6346 14415
11232	0	0	Ki67+	 6358 14965
11233	0	0	Ki67+	 6360 14469
11234	0	0	Ki67+	 6361 14888
11235	0	0	Ki67+	 6365 14287
11236	0	0	Ki67+	 6367 14444
11237	0	0	Ki67+	 6378 14382
11238	0	0	Ki67+	 6385 14309
11239	0	0	Ki67+	 6387 14334
11240	0	0	Ki67+	 6390 14410
11241	0	0	Ki67+	 6391 14664
11242	0	0	Ki67+	 6394 14271
11243	0	0	Ki67+	 6406 14865
11244	0	0	Ki67+	 6412 14261
11245	0	0	Ki67+	 6412 14439
11246	0	0	Ki67+	 6412 14875
11247	0	0	Ki67+	 6413 14463
11248	0	0	Ki67+	 6419 14304
11249	0	0	Ki67+	 6442 14702
11250	0	0	Ki67+	 6443 14495
11251	0	0	Ki67+	 6454 14703
11252	0	0	Ki67+	 6470 14549
11253	0	0	Ki67+	 6479 14576
11254	0	0	Ki67+	 6508 14593
11255	0	0	Ki67+	 6524 14512
11256	0	0	Ki67+	 6539 14520
11257	0	0	Ki67+	 6552 14306
11258	0	0	Ki67+	 6554 14528
11259	0	0	Ki67+	 6590 14489
11260	0	0	Ki67+	 6599 14322
11261	0	0	Ki67+	 6614 14366
11262	0	0	Ki67+	 6616 14453
11263	0	0	Ki67+	 6634 14377
11264	0	0	Ki67+	 6640 14399
11265	0	0	Ki67+	 6644 14296
11266	0	0	Ki67+	 6647 14337
11267	0	0	Ki67+	 6780 14327
11268	0	0	Ki67+	 6781 14954
11269	0	0	Ki67+	 6797 14876
11270	0	0	Ki67+	 6806 14789
11271	0	0	Ki67+	 6807 15046
11272	0	0	Ki67+	 6822 15054
11273	0	0	Ki67+	 6835 14323
11274	0	0	Ki67+	 6837 15008
11275	0	0	Ki67+	 6840 14971
11276	0	0	Ki67+	 6875 15013
11277	0	0	Ki67+	 6292 15059
11278	0	0	Ki67+	 6717 15092
11279	0	0	Ki67+	 6784 15060
11280	0	0	Ki67+	 6842 15077
11281	0	0	Ki67+	 6195 16486
11282	0	0	Ki67+	 6195 16652
11283	0	0	Ki67+	 6198 16561
11284	0	0	Ki67+	 6202 16597
11285	0	0	Ki67+	 6203 16577
11286	0	0	Ki67+	 6204 16498
11287	0	0	Ki67+	 6210 16461
11288	0	0	Ki67+	 6212 16439
11289	0	0	Ki67+	 6214 16522
11290	0	0	Ki67+	 6216 16396
11291	0	0	Ki67+	 6220 16644
11292	0	0	Ki67+	 6224 16556
11293	0	0	Ki67+	 6226 16444
11294	0	0	Ki67+	 6227 16484
11295	0	0	Ki67+	 6230 16597
11296	0	0	Ki67+	 6232 16652
11297	0	0	Ki67+	 6233 16582
11298	0	0	Ki67+	 6243 16550
11299	0	0	Ki67+	 6249 16436
11300	0	0	Ki67+	 6250 16513
11301	0	0	Ki67+	 6252 16579
11302	0	0	Ki67+	 6254 16484
11303	0	0	Ki67+	 6266 16547
11304	0	0	Ki67+	 6268 16429
11305	0	0	Ki67+	 6271 16602
11306	0	0	Ki67+	 6275 16639
11307	0	0	Ki67+	 6278 16464
11308	0	0	Ki67+	 6283 16477
11309	0	0	Ki67+	 6290 16607
11310	0	0	Ki67+	 6291 16532
11311	0	0	Ki67+	 6293 16447
11312	0	0	Ki67+	 6294 16555
11313	0	0	Ki67+	 6302 16641
11314	0	0	Ki67+	 6303 16461
11315	0	0	Ki67+	 6309 16401
11316	0	0	Ki67+	 6311 16588
11317	0	0	Ki67+	 6314 16623
11318	0	0	Ki67+	 6320 16540
11319	0	0	Ki67+	 6332 16560
11320	0	0	Ki67+	 6335 16469
11321	0	0	Ki67+	 6336 16497
11322	0	0	Ki67+	 6336 16572
11323	0	0	Ki67+	 6353 16606
11324	0	0	Ki67+	 6357 16572
11325	0	0	Ki67+	 6361 16536
11326	0	0	Ki67+	 6367 16460
11327	0	0	Ki67+	 6377 16623
11328	0	0	Ki67+	 6415 16611
11329	0	0	Ki67+	 6434 16631
11330	0	0	Ki67+	 6448 16623
11331	0	0	Ki67+	 6456 16640
11332	0	0	Ki67+	 6478 16137
11333	0	0	Ki67+	 6524 16634
11334	0	0	Ki67+	 6534 16646
11335	0	0	Ki67+	 6553 16470
11336	0	0	Ki67+	 6557 16520
11337	0	0	Ki67+	 6570 16487
11338	0	0	Ki67+	 6615 16505
11339	0	0	Ki67+	 6618 16546
11340	0	0	Ki67+	 6625 16630
11341	0	0	Ki67+	 6634 16574
11342	0	0	Ki67+	 6694 16573
11343	0	0	Ki67+	 6701 16635
11344	0	0	Ki67+	 6709 15923
11345	0	0	Ki67+	 6193 16766
11346	0	0	Ki67+	 6194 16871
11347	0	0	Ki67+	 6195 17125
11348	0	0	Ki67+	 6200 17043
11349	0	0	Ki67+	 6201 16801
11350	0	0	Ki67+	 6206 17061
11351	0	0	Ki67+	 6208 16843
11352	0	0	Ki67+	 6209 16707
11353	0	0	Ki67+	 6210 17381
11354	0	0	Ki67+	 6211 16692
11355	0	0	Ki67+	 6212 17279
11356	0	0	Ki67+	 6214 17000
11357	0	0	Ki67+	 6214 17084
11358	0	0	Ki67+	 6216 16746
11359	0	0	Ki67+	 6216 17032
11360	0	0	Ki67+	 6219 16860
11361	0	0	Ki67+	 6222 16729
11362	0	0	Ki67+	 6223 16926
11363	0	0	Ki67+	 6227 17136
11364	0	0	Ki67+	 6227 17297
11365	0	0	Ki67+	 6232 17155
11366	0	0	Ki67+	 6232 17212
11367	0	0	Ki67+	 6234 16942
11368	0	0	Ki67+	 6237 17095
11369	0	0	Ki67+	 6238 16771
11370	0	0	Ki67+	 6245 17027
11371	0	0	Ki67+	 6245 17066
11372	0	0	Ki67+	 6247 17345
11373	0	0	Ki67+	 6248 17428
11374	0	0	Ki67+	 6255 16949
11375	0	0	Ki67+	 6255 16971
11376	0	0	Ki67+	 6257 17328
11377	0	0	Ki67+	 6260 16674
11378	0	0	Ki67+	 6260 16691
11379	0	0	Ki67+	 6261 16818
11380	0	0	Ki67+	 6262 16930
11381	0	0	Ki67+	 6263 16984
11382	0	0	Ki67+	 6266 17018
11383	0	0	Ki67+	 6270 17284
11384	0	0	Ki67+	 6271 17246
11385	0	0	Ki67+	 6273 17312
11386	0	0	Ki67+	 6274 16704
11387	0	0	Ki67+	 6276 16991
11388	0	0	Ki67+	 6278 17375
11389	0	0	Ki67+	 6279 17169
11390	0	0	Ki67+	 6280 17103
11391	0	0	Ki67+	 6286 16680
11392	0	0	Ki67+	 6286 16936
11393	0	0	Ki67+	 6288 17033
11394	0	0	Ki67+	 6289 17065
11395	0	0	Ki67+	 6292 16725
11396	0	0	Ki67+	 6295 16740
11397	0	0	Ki67+	 6300 16927
11398	0	0	Ki67+	 6302 16813
11399	0	0	Ki67+	 6303 16795
11400	0	0	Ki67+	 6305 16751
11401	0	0	Ki67+	 6310 17022
11402	0	0	Ki67+	 6311 16903
11403	0	0	Ki67+	 6313 16982
11404	0	0	Ki67+	 6313 17064
11405	0	0	Ki67+	 6320 16995
11406	0	0	Ki67+	 6321 16966
11407	0	0	Ki67+	 6323 17143
11408	0	0	Ki67+	 6323 17444
11409	0	0	Ki67+	 6325 16793
11410	0	0	Ki67+	 6328 17183
11411	0	0	Ki67+	 6329 16750
11412	0	0	Ki67+	 6329 16973
11413	0	0	Ki67+	 6330 17114
11414	0	0	Ki67+	 6334 17375
11415	0	0	Ki67+	 6337 17145
11416	0	0	Ki67+	 6338 17053
11417	0	0	Ki67+	 6338 17400
11418	0	0	Ki67+	 6340 16662
11419	0	0	Ki67+	 6341 17072
11420	0	0	Ki67+	 6351 17363
11421	0	0	Ki67+	 6352 16942
11422	0	0	Ki67+	 6358 17008
11423	0	0	Ki67+	 6367 17397
11424	0	0	Ki67+	 6370 16970
11425	0	0	Ki67+	 6372 16810
11426	0	0	Ki67+	 6372 16823
11427	0	0	Ki67+	 6372 17018
11428	0	0	Ki67+	 6380 17202
11429	0	0	Ki67+	 6381 16793
11430	0	0	Ki67+	 6385 17140
11431	0	0	Ki67+	 6386 16841
11432	0	0	Ki67+	 6386 17368
11433	0	0	Ki67+	 6387 17167
11434	0	0	Ki67+	 6389 17326
11435	0	0	Ki67+	 6392 16803
11436	0	0	Ki67+	 6392 17231
11437	0	0	Ki67+	 6394 17399
11438	0	0	Ki67+	 6404 16801
11439	0	0	Ki67+	 6407 17107
11440	0	0	Ki67+	 6408 17075
11441	0	0	Ki67+	 6411 16821
11442	0	0	Ki67+	 6416 16874
11443	0	0	Ki67+	 6417 16891
11444	0	0	Ki67+	 6424 17154
11445	0	0	Ki67+	 6430 16727
11446	0	0	Ki67+	 6430 16876
11447	0	0	Ki67+	 6439 16999
11448	0	0	Ki67+	 6443 16779
11449	0	0	Ki67+	 6443 17231
11450	0	0	Ki67+	 6444 16676
11451	0	0	Ki67+	 6444 17181
11452	0	0	Ki67+	 6445 16759
11453	0	0	Ki67+	 6446 17084
11454	0	0	Ki67+	 6452 17054
11455	0	0	Ki67+	 6453 16968
11456	0	0	Ki67+	 6453 17295
11457	0	0	Ki67+	 6456 16804
11458	0	0	Ki67+	 6456 16885
11459	0	0	Ki67+	 6457 17306
11460	0	0	Ki67+	 6461 16775
11461	0	0	Ki67+	 6461 17199
11462	0	0	Ki67+	 6464 16748
11463	0	0	Ki67+	 6465 16818
11464	0	0	Ki67+	 6468 16657
11465	0	0	Ki67+	 6469 16875
11466	0	0	Ki67+	 6474 16934
11467	0	0	Ki67+	 6476 16983
11468	0	0	Ki67+	 6482 16678
11469	0	0	Ki67+	 6483 17013
11470	0	0	Ki67+	 6486 16968
11471	0	0	Ki67+	 6487 17331
11472	0	0	Ki67+	 6489 16744
11473	0	0	Ki67+	 6489 16759
11474	0	0	Ki67+	 6491 16839
11475	0	0	Ki67+	 6493 16683
11476	0	0	Ki67+	 6493 17345
11477	0	0	Ki67+	 6496 17098
11478	0	0	Ki67+	 6499 17058
11479	0	0	Ki67+	 6501 16923
11480	0	0	Ki67+	 6503 16697
11481	0	0	Ki67+	 6503 17364
11482	0	0	Ki67+	 6505 16954
11483	0	0	Ki67+	 6506 16987
11484	0	0	Ki67+	 6511 16859
11485	0	0	Ki67+	 6513 17027
11486	0	0	Ki67+	 6516 17305
11487	0	0	Ki67+	 6518 16962
11488	0	0	Ki67+	 6522 17103
11489	0	0	Ki67+	 6530 16874
11490	0	0	Ki67+	 6530 17317
11491	0	0	Ki67+	 6531 16673
11492	0	0	Ki67+	 6534 17085
11493	0	0	Ki67+	 6536 16758
11494	0	0	Ki67+	 6536 17104
11495	0	0	Ki67+	 6538 16973
11496	0	0	Ki67+	 6539 17441
11497	0	0	Ki67+	 6546 17117
11498	0	0	Ki67+	 6548 16758
11499	0	0	Ki67+	 6553 17109
11500	0	0	Ki67+	 6557 16750
11501	0	0	Ki67+	 6561 17090
11502	0	0	Ki67+	 6567 17045
11503	0	0	Ki67+	 6568 16752
11504	0	0	Ki67+	 6569 16912
11505	0	0	Ki67+	 6576 16771
11506	0	0	Ki67+	 6578 16748
11507	0	0	Ki67+	 6581 17211
11508	0	0	Ki67+	 6583 17279
11509	0	0	Ki67+	 6587 16842
11510	0	0	Ki67+	 6587 17167
11511	0	0	Ki67+	 6588 16728
11512	0	0	Ki67+	 6588 16741
11513	0	0	Ki67+	 6588 16880
11514	0	0	Ki67+	 6596 17126
11515	0	0	Ki67+	 6597 16835
11516	0	0	Ki67+	 6599 16702
11517	0	0	Ki67+	 6602 17148
11518	0	0	Ki67+	 6603 17397
11519	0	0	Ki67+	 6604 16683
11520	0	0	Ki67+	 6611 17260
11521	0	0	Ki67+	 6615 16863
11522	0	0	Ki67+	 6619 16758
11523	0	0	Ki67+	 6620 16938
11524	0	0	Ki67+	 6622 16797
11525	0	0	Ki67+	 6624 16891
11526	0	0	Ki67+	 6625 17286
11527	0	0	Ki67+	 6626 16739
11528	0	0	Ki67+	 6627 17321
11529	0	0	Ki67+	 6629 17228
11530	0	0	Ki67+	 6639 16804
11531	0	0	Ki67+	 6640 17429
11532	0	0	Ki67+	 6641 16863
11533	0	0	Ki67+	 6643 17095
11534	0	0	Ki67+	 6645 16685
11535	0	0	Ki67+	 6645 16747
11536	0	0	Ki67+	 6646 17336
11537	0	0	Ki67+	 6649 16705
11538	0	0	Ki67+	 6649 16788
11539	0	0	Ki67+	 6650 16826
11540	0	0	Ki67+	 6650 17198
11541	0	0	Ki67+	 6651 17175
11542	0	0	Ki67+	 6656 17237
11543	0	0	Ki67+	 6660 16806
11544	0	0	Ki67+	 6664 17133
11545	0	0	Ki67+	 6665 17012
11546	0	0	Ki67+	 6666 16771
11547	0	0	Ki67+	 6667 16731
11548	0	0	Ki67+	 6671 16665
11549	0	0	Ki67+	 6671 16845
11550	0	0	Ki67+	 6672 17120
11551	0	0	Ki67+	 6674 16863
11552	0	0	Ki67+	 6678 17034
11553	0	0	Ki67+	 6682 16847
11554	0	0	Ki67+	 6683 16658
11555	0	0	Ki67+	 6685 17125
11556	0	0	Ki67+	 6689 16695
11557	0	0	Ki67+	 6689 16793
11558	0	0	Ki67+	 6689 17232
11559	0	0	Ki67+	 6690 16871
11560	0	0	Ki67+	 6695 16817
11561	0	0	Ki67+	 6699 17243
11562	0	0	Ki67+	 6702 16992
11563	0	0	Ki67+	 6702 17216
11564	0	0	Ki67+	 6704 16923
11565	0	0	Ki67+	 6706 17231
11566	0	0	Ki67+	 6707 16744
11567	0	0	Ki67+	 6710 16947
11568	0	0	Ki67+	 6710 17008
11569	0	0	Ki67+	 6711 16696
11570	0	0	Ki67+	 6711 16823
11571	0	0	Ki67+	 6714 17053
11572	0	0	Ki67+	 6721 16823
11573	0	0	Ki67+	 6724 17248
11574	0	0	Ki67+	 6725 17215
11575	0	0	Ki67+	 6726 17027
11576	0	0	Ki67+	 6727 17089
11577	0	0	Ki67+	 6728 16785
11578	0	0	Ki67+	 6729 16694
11579	0	0	Ki67+	 6733 17045
11580	0	0	Ki67+	 6734 16910
11581	0	0	Ki67+	 6736 16863
11582	0	0	Ki67+	 6738 16747
11583	0	0	Ki67+	 6738 17021
11584	0	0	Ki67+	 6741 16897
11585	0	0	Ki67+	 6743 17359
11586	0	0	Ki67+	 6753 17132
11587	0	0	Ki67+	 6754 16957
11588	0	0	Ki67+	 6756 17380
11589	0	0	Ki67+	 6761 17336
11590	0	0	Ki67+	 6765 17050
11591	0	0	Ki67+	 6766 16819
11592	0	0	Ki67+	 6767 16884
11593	0	0	Ki67+	 6769 16780
11594	0	0	Ki67+	 6769 16868
11595	0	0	Ki67+	 6771 16926
11596	0	0	Ki67+	 6796 16858
11597	0	0	Ki67+	 6796 16897
11598	0	0	Ki67+	 6796 16960
11599	0	0	Ki67+	 6799 16821
11600	0	0	Ki67+	 6801 17418
11601	0	0	Ki67+	 6804 16949
11602	0	0	Ki67+	 6808 16917
11603	0	0	Ki67+	 6818 17068
11604	0	0	Ki67+	 6819 16893
11605	0	0	Ki67+	 6823 16907
11606	0	0	Ki67+	 6823 17128
11607	0	0	Ki67+	 6826 17089
11608	0	0	Ki67+	 6829 17061
11609	0	0	Ki67+	 6831 16984
11610	0	0	Ki67+	 6832 17145
11611	0	0	Ki67+	 6833 17035
11612	0	0	Ki67+	 6833 17382
11613	0	0	Ki67+	 6835 17080
11614	0	0	Ki67+	 6836 17010
11615	0	0	Ki67+	 6838 17110
11616	0	0	Ki67+	 6856 17012
11617	0	0	Ki67+	 6858 17163
11618	0	0	Ki67+	 6860 17196
11619	0	0	Ki67+	 6866 17058
11620	0	0	Ki67+	 6876 17204
11621	0	0	Ki67+	 6879 17454
11622	0	0	Ki67+	 6890 17161
11623	0	0	Ki67+	 6892 17442
11624	0	0	Ki67+	 6919 17192
11625	0	0	Ki67+	 6922 17102
11626	0	0	Ki67+	 6925 17177
11627	0	0	Ki67+	 6925 17221
11628	0	0	Ki67+	 6928 16980
11629	0	0	Ki67+	 6942 17078
11630	0	0	Ki67+	 6954 16984
11631	0	0	Ki67+	 6954 17334
11632	0	0	Ki67+	 6961 17320
11633	0	0	Ki67+	 6963 17257
11634	0	0	Ki67+	 6965 17109
11635	0	0	Ki67+	 6976 16976
11636	0	0	Ki67+	 6980 17357
11637	0	0	Ki67+	 6195 17695
11638	0	0	Ki67+	 6199 17850
11639	0	0	Ki67+	 6201 17716
11640	0	0	Ki67+	 6203 18017
11641	0	0	Ki67+	 6205 17976
11642	0	0	Ki67+	 6205 18047
11643	0	0	Ki67+	 6206 17517
11644	0	0	Ki67+	 6206 18224
11645	0	0	Ki67+	 6209 17612
11646	0	0	Ki67+	 6210 17764
11647	0	0	Ki67+	 6213 17795
11648	0	0	Ki67+	 6218 17463
11649	0	0	Ki67+	 6218 18121
11650	0	0	Ki67+	 6219 17893
11651	0	0	Ki67+	 6220 17576
11652	0	0	Ki67+	 6222 18222
11653	0	0	Ki67+	 6225 18084
11654	0	0	Ki67+	 6227 17907
11655	0	0	Ki67+	 6232 17693
11656	0	0	Ki67+	 6232 18041
11657	0	0	Ki67+	 6239 17744
11658	0	0	Ki67+	 6244 18035
11659	0	0	Ki67+	 6250 17558
11660	0	0	Ki67+	 6252 17813
11661	0	0	Ki67+	 6253 17783
11662	0	0	Ki67+	 6254 17589
11663	0	0	Ki67+	 6255 17977
11664	0	0	Ki67+	 6259 18108
11665	0	0	Ki67+	 6263 17836
11666	0	0	Ki67+	 6263 18041
11667	0	0	Ki67+	 6270 17679
11668	0	0	Ki67+	 6272 17725
11669	0	0	Ki67+	 6272 18007
11670	0	0	Ki67+	 6274 18090
11671	0	0	Ki67+	 6277 17796
11672	0	0	Ki67+	 6277 18243
11673	0	0	Ki67+	 6282 17515
11674	0	0	Ki67+	 6287 17925
11675	0	0	Ki67+	 6287 18067
11676	0	0	Ki67+	 6290 17853
11677	0	0	Ki67+	 6291 17984
11678	0	0	Ki67+	 6292 17728
11679	0	0	Ki67+	 6294 17824
11680	0	0	Ki67+	 6295 17649
11681	0	0	Ki67+	 6295 17767
11682	0	0	Ki67+	 6296 17778
11683	0	0	Ki67+	 6303 17717
11684	0	0	Ki67+	 6304 17742
11685	0	0	Ki67+	 6305 17946
11686	0	0	Ki67+	 6309 18001
11687	0	0	Ki67+	 6313 18221
11688	0	0	Ki67+	 6319 17785
11689	0	0	Ki67+	 6322 17962
11690	0	0	Ki67+	 6329 17741
11691	0	0	Ki67+	 6329 18199
11692	0	0	Ki67+	 6332 18247
11693	0	0	Ki67+	 6333 17459
11694	0	0	Ki67+	 6337 17697
11695	0	0	Ki67+	 6340 17989
11696	0	0	Ki67+	 6342 17646
11697	0	0	Ki67+	 6344 18010
11698	0	0	Ki67+	 6346 17793
11699	0	0	Ki67+	 6350 18022
11700	0	0	Ki67+	 6351 17728
11701	0	0	Ki67+	 6351 17941
11702	0	0	Ki67+	 6357 18064
11703	0	0	Ki67+	 6360 17463
11704	0	0	Ki67+	 6361 18169
11705	0	0	Ki67+	 6362 18249
11706	0	0	Ki67+	 6364 17705
11707	0	0	Ki67+	 6365 18008
11708	0	0	Ki67+	 6368 17750
11709	0	0	Ki67+	 6377 17960
11710	0	0	Ki67+	 6380 17651
11711	0	0	Ki67+	 6382 17687
11712	0	0	Ki67+	 6384 17461
11713	0	0	Ki67+	 6386 17736
11714	0	0	Ki67+	 6396 17599
11715	0	0	Ki67+	 6396 17890
11716	0	0	Ki67+	 6400 17662
11717	0	0	Ki67+	 6400 17929
11718	0	0	Ki67+	 6402 17468
11719	0	0	Ki67+	 6409 17700
11720	0	0	Ki67+	 6415 18015
11721	0	0	Ki67+	 6416 17632
11722	0	0	Ki67+	 6419 18149
11723	0	0	Ki67+	 6421 17868
11724	0	0	Ki67+	 6422 17548
11725	0	0	Ki67+	 6423 17837
11726	0	0	Ki67+	 6426 17499
11727	0	0	Ki67+	 6427 17664
11728	0	0	Ki67+	 6427 18061
11729	0	0	Ki67+	 6430 17701
11730	0	0	Ki67+	 6436 17726
11731	0	0	Ki67+	 6437 17542
11732	0	0	Ki67+	 6439 18020
11733	0	0	Ki67+	 6442 17577
11734	0	0	Ki67+	 6443 18177
11735	0	0	Ki67+	 6444 17593
11736	0	0	Ki67+	 6444 17813
11737	0	0	Ki67+	 6445 18253
11738	0	0	Ki67+	 6448 17676
11739	0	0	Ki67+	 6453 17917
11740	0	0	Ki67+	 6454 17625
11741	0	0	Ki67+	 6455 17546
11742	0	0	Ki67+	 6456 18005
11743	0	0	Ki67+	 6457 17653
11744	0	0	Ki67+	 6459 18194
11745	0	0	Ki67+	 6461 18131
11746	0	0	Ki67+	 6463 17699
11747	0	0	Ki67+	 6464 17552
11748	0	0	Ki67+	 6472 18175
11749	0	0	Ki67+	 6475 17908
11750	0	0	Ki67+	 6476 17840
11751	0	0	Ki67+	 6477 17561
11752	0	0	Ki67+	 6477 18093
11753	0	0	Ki67+	 6480 18208
11754	0	0	Ki67+	 6482 17808
11755	0	0	Ki67+	 6483 17484
11756	0	0	Ki67+	 6485 17952
11757	0	0	Ki67+	 6486 18221
11758	0	0	Ki67+	 6488 17661
11759	0	0	Ki67+	 6491 17772
11760	0	0	Ki67+	 6492 17882
11761	0	0	Ki67+	 6493 17923
11762	0	0	Ki67+	 6494 18102
11763	0	0	Ki67+	 6495 17849
11764	0	0	Ki67+	 6496 18003
11765	0	0	Ki67+	 6497 18074
11766	0	0	Ki67+	 6499 17606
11767	0	0	Ki67+	 6499 17964
11768	0	0	Ki67+	 6500 18173
11769	0	0	Ki67+	 6502 17638
11770	0	0	Ki67+	 6509 18091
11771	0	0	Ki67+	 6510 18196
11772	0	0	Ki67+	 6511 17828
11773	0	0	Ki67+	 6511 18157
11774	0	0	Ki67+	 6514 17909
11775	0	0	Ki67+	 6516 17873
11776	0	0	Ki67+	 6516 17883
11777	0	0	Ki67+	 6518 17642
11778	0	0	Ki67+	 6523 17526
11779	0	0	Ki67+	 6523 17787
11780	0	0	Ki67+	 6524 17926
11781	0	0	Ki67+	 6527 17752
11782	0	0	Ki67+	 6530 17952
11783	0	0	Ki67+	 6536 17556
11784	0	0	Ki67+	 6540 17843
11785	0	0	Ki67+	 6540 18053
11786	0	0	Ki67+	 6540 18174
11787	0	0	Ki67+	 6544 18078
11788	0	0	Ki67+	 6546 17829
11789	0	0	Ki67+	 6547 17895
11790	0	0	Ki67+	 6550 17856
11791	0	0	Ki67+	 6550 18120
11792	0	0	Ki67+	 6563 17808
11793	0	0	Ki67+	 6564 17472
11794	0	0	Ki67+	 6566 18164
11795	0	0	Ki67+	 6566 18217
11796	0	0	Ki67+	 6567 17960
11797	0	0	Ki67+	 6571 17890
11798	0	0	Ki67+	 6573 17644
11799	0	0	Ki67+	 6575 18053
11800	0	0	Ki67+	 6577 18034
11801	0	0	Ki67+	 6585 18068
11802	0	0	Ki67+	 6587 17931
11803	0	0	Ki67+	 6587 18149
11804	0	0	Ki67+	 6597 18163
11805	0	0	Ki67+	 6598 18100
11806	0	0	Ki67+	 6602 17938
11807	0	0	Ki67+	 6606 18191
11808	0	0	Ki67+	 6610 17875
11809	0	0	Ki67+	 6611 17849
11810	0	0	Ki67+	 6619 18060
11811	0	0	Ki67+	 6620 17686
11812	0	0	Ki67+	 6620 18024
11813	0	0	Ki67+	 6623 18040
11814	0	0	Ki67+	 6625 17802
11815	0	0	Ki67+	 6627 17715
11816	0	0	Ki67+	 6629 17622
11817	0	0	Ki67+	 6634 17791
11818	0	0	Ki67+	 6643 17660
11819	0	0	Ki67+	 6643 17697
11820	0	0	Ki67+	 6643 18166
11821	0	0	Ki67+	 6645 17983
11822	0	0	Ki67+	 6648 18116
11823	0	0	Ki67+	 6652 17859
11824	0	0	Ki67+	 6653 18022
11825	0	0	Ki67+	 6654 17813
11826	0	0	Ki67+	 6658 18156
11827	0	0	Ki67+	 6659 17550
11828	0	0	Ki67+	 6660 17588
11829	0	0	Ki67+	 6661 17475
11830	0	0	Ki67+	 6662 18103
11831	0	0	Ki67+	 6666 18037
11832	0	0	Ki67+	 6667 17656
11833	0	0	Ki67+	 6673 18093
11834	0	0	Ki67+	 6674 18009
11835	0	0	Ki67+	 6676 17551
11836	0	0	Ki67+	 6678 17665
11837	0	0	Ki67+	 6681 17762
11838	0	0	Ki67+	 6685 18203
11839	0	0	Ki67+	 6692 18005
11840	0	0	Ki67+	 6694 18024
11841	0	0	Ki67+	 6700 17576
11842	0	0	Ki67+	 6701 17791
11843	0	0	Ki67+	 6704 18029
11844	0	0	Ki67+	 6705 17707
11845	0	0	Ki67+	 6708 18209
11846	0	0	Ki67+	 6712 17519
11847	0	0	Ki67+	 6713 17639
11848	0	0	Ki67+	 6713 18223
11849	0	0	Ki67+	 6714 17765
11850	0	0	Ki67+	 6715 18173
11851	0	0	Ki67+	 6719 18056
11852	0	0	Ki67+	 6721 17461
11853	0	0	Ki67+	 6721 17679
11854	0	0	Ki67+	 6721 17710
11855	0	0	Ki67+	 6722 17482
11856	0	0	Ki67+	 6722 17554
11857	0	0	Ki67+	 6723 17990
11858	0	0	Ki67+	 6729 17781
11859	0	0	Ki67+	 6734 18251
11860	0	0	Ki67+	 6738 17603
11861	0	0	Ki67+	 6740 17493
11862	0	0	Ki67+	 6741 17722
11863	0	0	Ki67+	 6746 18174
11864	0	0	Ki67+	 6753 17633
11865	0	0	Ki67+	 6754 18078
11866	0	0	Ki67+	 6757 17987
11867	0	0	Ki67+	 6760 18012
11868	0	0	Ki67+	 6761 17973
11869	0	0	Ki67+	 6762 17765
11870	0	0	Ki67+	 6762 18189
11871	0	0	Ki67+	 6764 17505
11872	0	0	Ki67+	 6767 18243
11873	0	0	Ki67+	 6772 18225
11874	0	0	Ki67+	 6775 18069
11875	0	0	Ki67+	 6778 18026
11876	0	0	Ki67+	 6778 18100
11877	0	0	Ki67+	 6780 17989
11878	0	0	Ki67+	 6781 17541
11879	0	0	Ki67+	 6781 17969
11880	0	0	Ki67+	 6791 18166
11881	0	0	Ki67+	 6795 17580
11882	0	0	Ki67+	 6800 17681
11883	0	0	Ki67+	 6801 18220
11884	0	0	Ki67+	 6802 18055
11885	0	0	Ki67+	 6803 17714
11886	0	0	Ki67+	 6804 18251
11887	0	0	Ki67+	 6808 17674
11888	0	0	Ki67+	 6809 17651
11889	0	0	Ki67+	 6810 17636
11890	0	0	Ki67+	 6810 18148
11891	0	0	Ki67+	 6813 18192
11892	0	0	Ki67+	 6819 17653
11893	0	0	Ki67+	 6819 17958
11894	0	0	Ki67+	 6822 18013
11895	0	0	Ki67+	 6824 17602
11896	0	0	Ki67+	 6824 17975
11897	0	0	Ki67+	 6824 18207
11898	0	0	Ki67+	 6828 18242
11899	0	0	Ki67+	 6830 17562
11900	0	0	Ki67+	 6830 17926
11901	0	0	Ki67+	 6833 17524
11902	0	0	Ki67+	 6836 17577
11903	0	0	Ki67+	 6839 18223
11904	0	0	Ki67+	 6841 18203
11905	0	0	Ki67+	 6842 17651
11906	0	0	Ki67+	 6845 17525
11907	0	0	Ki67+	 6848 17666
11908	0	0	Ki67+	 6851 17610
11909	0	0	Ki67+	 6851 18245
11910	0	0	Ki67+	 6852 18039
11911	0	0	Ki67+	 6856 17958
11912	0	0	Ki67+	 6857 18232
11913	0	0	Ki67+	 6859 18147
11914	0	0	Ki67+	 6863 17560
11915	0	0	Ki67+	 6864 17600
11916	0	0	Ki67+	 6865 17986
11917	0	0	Ki67+	 6867 17590
11918	0	0	Ki67+	 6875 18230
11919	0	0	Ki67+	 6878 18076
11920	0	0	Ki67+	 6879 18179
11921	0	0	Ki67+	 6880 18109
11922	0	0	Ki67+	 6881 17924
11923	0	0	Ki67+	 6884 18129
11924	0	0	Ki67+	 6893 17945
11925	0	0	Ki67+	 6893 18167
11926	0	0	Ki67+	 6899 18043
11927	0	0	Ki67+	 6901 17506
11928	0	0	Ki67+	 6902 17929
11929	0	0	Ki67+	 6903 18236
11930	0	0	Ki67+	 6904 18207
11931	0	0	Ki67+	 6909 17466
11932	0	0	Ki67+	 6909 17945
11933	0	0	Ki67+	 6912 17717
11934	0	0	Ki67+	 6923 18137
11935	0	0	Ki67+	 6926 18091
11936	0	0	Ki67+	 6926 18247
11937	0	0	Ki67+	 6928 17542
11938	0	0	Ki67+	 6933 17496
11939	0	0	Ki67+	 6936 18147
11940	0	0	Ki67+	 6937 17605
11941	0	0	Ki67+	 6937 17903
11942	0	0	Ki67+	 6939 18216
11943	0	0	Ki67+	 6942 18179
11944	0	0	Ki67+	 6957 17546
11945	0	0	Ki67+	 6961 17515
11946	0	0	Ki67+	 6963 18175
11947	0	0	Ki67+	 6966 17565
11948	0	0	Ki67+	 6966 18090
11949	0	0	Ki67+	 6974 18074
11950	0	0	Ki67+	 6981 17742
11951	0	0	Ki67+	 6984 17927
11952	0	0	Ki67+	 6989 17578
11953	0	0	Ki67+	 6991 17977
11954	0	0	Ki67+	 6194 18677
11955	0	0	Ki67+	 6195 18354
11956	0	0	Ki67+	 6195 18994
11957	0	0	Ki67+	 6197 18726
11958	0	0	Ki67+	 6198 18847
11959	0	0	Ki67+	 6198 18905
11960	0	0	Ki67+	 6199 18802
11961	0	0	Ki67+	 6202 18872
11962	0	0	Ki67+	 6204 19024
11963	0	0	Ki67+	 6205 18389
11964	0	0	Ki67+	 6207 18654
11965	0	0	Ki67+	 6212 18582
11966	0	0	Ki67+	 6213 18828
11967	0	0	Ki67+	 6219 18988
11968	0	0	Ki67+	 6220 18863
11969	0	0	Ki67+	 6222 18895
11970	0	0	Ki67+	 6223 19028
11971	0	0	Ki67+	 6224 18496
11972	0	0	Ki67+	 6225 18546
11973	0	0	Ki67+	 6228 18398
11974	0	0	Ki67+	 6231 18284
11975	0	0	Ki67+	 6233 18610
11976	0	0	Ki67+	 6236 18575
11977	0	0	Ki67+	 6239 18864
11978	0	0	Ki67+	 6241 18541
11979	0	0	Ki67+	 6241 18824
11980	0	0	Ki67+	 6242 18785
11981	0	0	Ki67+	 6243 18919
11982	0	0	Ki67+	 6245 18648
11983	0	0	Ki67+	 6252 18517
11984	0	0	Ki67+	 6252 18840
11985	0	0	Ki67+	 6252 18989
11986	0	0	Ki67+	 6254 18823
11987	0	0	Ki67+	 6255 18797
11988	0	0	Ki67+	 6257 18418
11989	0	0	Ki67+	 6257 18630
11990	0	0	Ki67+	 6260 18269
11991	0	0	Ki67+	 6261 18674
11992	0	0	Ki67+	 6262 18580
11993	0	0	Ki67+	 6265 18492
11994	0	0	Ki67+	 6265 19001
11995	0	0	Ki67+	 6270 18612
11996	0	0	Ki67+	 6272 18405
11997	0	0	Ki67+	 6273 18857
11998	0	0	Ki67+	 6274 18324
11999	0	0	Ki67+	 6277 18542
12000	0	0	Ki67+	 6280 18527
12001	0	0	Ki67+	 6286 18764
12002	0	0	Ki67+	 6287 18263
12003	0	0	Ki67+	 6287 18662
12004	0	0	Ki67+	 6288 18490
12005	0	0	Ki67+	 6289 18365
12006	0	0	Ki67+	 6290 18548
12007	0	0	Ki67+	 6292 18737
12008	0	0	Ki67+	 6296 18341
12009	0	0	Ki67+	 6296 18612
12010	0	0	Ki67+	 6299 18373
12011	0	0	Ki67+	 6301 18275
12012	0	0	Ki67+	 6302 18651
12013	0	0	Ki67+	 6303 18577
12014	0	0	Ki67+	 6306 18556
12015	0	0	Ki67+	 6306 18794
12016	0	0	Ki67+	 6309 18309
12017	0	0	Ki67+	 6309 18672
12018	0	0	Ki67+	 6310 18999
12019	0	0	Ki67+	 6314 18885
12020	0	0	Ki67+	 6320 18726
12021	0	0	Ki67+	 6323 18765
12022	0	0	Ki67+	 6324 18611
12023	0	0	Ki67+	 6326 18277
12024	0	0	Ki67+	 6327 18634
12025	0	0	Ki67+	 6329 18314
12026	0	0	Ki67+	 6335 18499
12027	0	0	Ki67+	 6336 18535
12028	0	0	Ki67+	 6336 19000
12029	0	0	Ki67+	 6337 18712
12030	0	0	Ki67+	 6338 18342
12031	0	0	Ki67+	 6339 18475
12032	0	0	Ki67+	 6339 18572
12033	0	0	Ki67+	 6340 18267
12034	0	0	Ki67+	 6340 18954
12035	0	0	Ki67+	 6341 18287
12036	0	0	Ki67+	 6343 18547
12037	0	0	Ki67+	 6343 18760
12038	0	0	Ki67+	 6346 18298
12039	0	0	Ki67+	 6350 18830
12040	0	0	Ki67+	 6352 18939
12041	0	0	Ki67+	 6353 18576
12042	0	0	Ki67+	 6354 18641
12043	0	0	Ki67+	 6356 18446
12044	0	0	Ki67+	 6361 18322
12045	0	0	Ki67+	 6362 19000
12046	0	0	Ki67+	 6363 18746
12047	0	0	Ki67+	 6363 18945
12048	0	0	Ki67+	 6364 18808
12049	0	0	Ki67+	 6367 18426
12050	0	0	Ki67+	 6370 18969
12051	0	0	Ki67+	 6372 18618
12052	0	0	Ki67+	 6373 18523
12053	0	0	Ki67+	 6373 18537
12054	0	0	Ki67+	 6375 18551
12055	0	0	Ki67+	 6375 18776
12056	0	0	Ki67+	 6376 18297
12057	0	0	Ki67+	 6387 18325
12058	0	0	Ki67+	 6389 18719
12059	0	0	Ki67+	 6392 18856
12060	0	0	Ki67+	 6396 18257
12061	0	0	Ki67+	 6396 18619
12062	0	0	Ki67+	 6399 18670
12063	0	0	Ki67+	 6401 18880
12064	0	0	Ki67+	 6407 18491
12065	0	0	Ki67+	 6409 18765
12066	0	0	Ki67+	 6410 18926
12067	0	0	Ki67+	 6411 18694
12068	0	0	Ki67+	 6413 18304
12069	0	0	Ki67+	 6414 18521
12070	0	0	Ki67+	 6414 18658
12071	0	0	Ki67+	 6416 18534
12072	0	0	Ki67+	 6417 18550
12073	0	0	Ki67+	 6417 18884
12074	0	0	Ki67+	 6418 18441
12075	0	0	Ki67+	 6425 18592
12076	0	0	Ki67+	 6425 18710
12077	0	0	Ki67+	 6426 18932
12078	0	0	Ki67+	 6429 18966
12079	0	0	Ki67+	 6431 18839
12080	0	0	Ki67+	 6434 18729
12081	0	0	Ki67+	 6435 18917
12082	0	0	Ki67+	 6437 18560
12083	0	0	Ki67+	 6438 19043
12084	0	0	Ki67+	 6439 18540
12085	0	0	Ki67+	 6442 18504
12086	0	0	Ki67+	 6443 18354
12087	0	0	Ki67+	 6446 18472
12088	0	0	Ki67+	 6447 18550
12089	0	0	Ki67+	 6447 18711
12090	0	0	Ki67+	 6448 18947
12091	0	0	Ki67+	 6455 18678
12092	0	0	Ki67+	 6457 18824
12093	0	0	Ki67+	 6459 18268
12094	0	0	Ki67+	 6459 18511
12095	0	0	Ki67+	 6461 18358
12096	0	0	Ki67+	 6462 19035
12097	0	0	Ki67+	 6466 18443
12098	0	0	Ki67+	 6466 18844
12099	0	0	Ki67+	 6476 18866
12100	0	0	Ki67+	 6477 18416
12101	0	0	Ki67+	 6477 19006
12102	0	0	Ki67+	 6478 18507
12103	0	0	Ki67+	 6479 18284
12104	0	0	Ki67+	 6480 18727
12105	0	0	Ki67+	 6483 18389
12106	0	0	Ki67+	 6485 18984
12107	0	0	Ki67+	 6486 19013
12108	0	0	Ki67+	 6487 18358
12109	0	0	Ki67+	 6488 18465
12110	0	0	Ki67+	 6490 18560
12111	0	0	Ki67+	 6493 18618
12112	0	0	Ki67+	 6495 19026
12113	0	0	Ki67+	 6496 18939
12114	0	0	Ki67+	 6499 18396
12115	0	0	Ki67+	 6513 18637
12116	0	0	Ki67+	 6513 18968
12117	0	0	Ki67+	 6515 18309
12118	0	0	Ki67+	 6516 18591
12119	0	0	Ki67+	 6517 18487
12120	0	0	Ki67+	 6517 18665
12121	0	0	Ki67+	 6521 18423
12122	0	0	Ki67+	 6525 19018
12123	0	0	Ki67+	 6526 18455
12124	0	0	Ki67+	 6528 18997
12125	0	0	Ki67+	 6529 18470
12126	0	0	Ki67+	 6530 18628
12127	0	0	Ki67+	 6531 18284
12128	0	0	Ki67+	 6534 18314
12129	0	0	Ki67+	 6537 18406
12130	0	0	Ki67+	 6543 18497
12131	0	0	Ki67+	 6543 18577
12132	0	0	Ki67+	 6545 18608
12133	0	0	Ki67+	 6550 18981
12134	0	0	Ki67+	 6554 18949
12135	0	0	Ki67+	 6555 18279
12136	0	0	Ki67+	 6557 18483
12137	0	0	Ki67+	 6558 18354
12138	0	0	Ki67+	 6558 18737
12139	0	0	Ki67+	 6559 19039
12140	0	0	Ki67+	 6560 18635
12141	0	0	Ki67+	 6564 18327
12142	0	0	Ki67+	 6564 18578
12143	0	0	Ki67+	 6569 19012
12144	0	0	Ki67+	 6575 18601
12145	0	0	Ki67+	 6577 18625
12146	0	0	Ki67+	 6580 18454
12147	0	0	Ki67+	 6581 18646
12148	0	0	Ki67+	 6584 18411
12149	0	0	Ki67+	 6584 18970
12150	0	0	Ki67+	 6587 18770
12151	0	0	Ki67+	 6592 18570
12152	0	0	Ki67+	 6594 18979
12153	0	0	Ki67+	 6596 18444
12154	0	0	Ki67+	 6597 18705
12155	0	0	Ki67+	 6601 18935
12156	0	0	Ki67+	 6603 18354
12157	0	0	Ki67+	 6607 18615
12158	0	0	Ki67+	 6608 18772
12159	0	0	Ki67+	 6609 18982
12160	0	0	Ki67+	 6610 18395
12161	0	0	Ki67+	 6612 18258
12162	0	0	Ki67+	 6614 19050
12163	0	0	Ki67+	 6615 19012
12164	0	0	Ki67+	 6622 18588
12165	0	0	Ki67+	 6627 18323
12166	0	0	Ki67+	 6627 18792
12167	0	0	Ki67+	 6629 18371
12168	0	0	Ki67+	 6632 18277
12169	0	0	Ki67+	 6633 18769
12170	0	0	Ki67+	 6635 18572
12171	0	0	Ki67+	 6637 18708
12172	0	0	Ki67+	 6640 18357
12173	0	0	Ki67+	 6641 18681
12174	0	0	Ki67+	 6641 18964
12175	0	0	Ki67+	 6643 18306
12176	0	0	Ki67+	 6648 18272
12177	0	0	Ki67+	 6648 18661
12178	0	0	Ki67+	 6648 18706
12179	0	0	Ki67+	 6648 18911
12180	0	0	Ki67+	 6650 19023
12181	0	0	Ki67+	 6654 18526
12182	0	0	Ki67+	 6660 18635
12183	0	0	Ki67+	 6660 18853
12184	0	0	Ki67+	 6662 18288
12185	0	0	Ki67+	 6663 18348
12186	0	0	Ki67+	 6666 18525
12187	0	0	Ki67+	 6666 18543
12188	0	0	Ki67+	 6667 18688
12189	0	0	Ki67+	 6669 19035
12190	0	0	Ki67+	 6671 18306
12191	0	0	Ki67+	 6671 19011
12192	0	0	Ki67+	 6672 18966
12193	0	0	Ki67+	 6673 18395
12194	0	0	Ki67+	 6673 18882
12195	0	0	Ki67+	 6675 18357
12196	0	0	Ki67+	 6680 18839
12197	0	0	Ki67+	 6680 18928
12198	0	0	Ki67+	 6681 18322
12199	0	0	Ki67+	 6681 18949
12200	0	0	Ki67+	 6684 18678
12201	0	0	Ki67+	 6686 18658
12202	0	0	Ki67+	 6688 18515
12203	0	0	Ki67+	 6693 18930
12204	0	0	Ki67+	 6699 18945
12205	0	0	Ki67+	 6700 18290
12206	0	0	Ki67+	 6700 18896
12207	0	0	Ki67+	 6701 18878
12208	0	0	Ki67+	 6702 18823
12209	0	0	Ki67+	 6705 18302
12210	0	0	Ki67+	 6707 18635
12211	0	0	Ki67+	 6708 18833
12212	0	0	Ki67+	 6709 18659
12213	0	0	Ki67+	 6713 18549
12214	0	0	Ki67+	 6713 18804
12215	0	0	Ki67+	 6718 18511
12216	0	0	Ki67+	 6719 18497
12217	0	0	Ki67+	 6720 18681
12218	0	0	Ki67+	 6723 18329
12219	0	0	Ki67+	 6724 18363
12220	0	0	Ki67+	 6724 18991
12221	0	0	Ki67+	 6728 18766
12222	0	0	Ki67+	 6730 18876
12223	0	0	Ki67+	 6731 18276
12224	0	0	Ki67+	 6731 18298
12225	0	0	Ki67+	 6735 18545
12226	0	0	Ki67+	 6735 18628
12227	0	0	Ki67+	 6738 18833
12228	0	0	Ki67+	 6739 18911
12229	0	0	Ki67+	 6742 18799
12230	0	0	Ki67+	 6742 18852
12231	0	0	Ki67+	 6745 18980
12232	0	0	Ki67+	 6747 18291
12233	0	0	Ki67+	 6747 18505
12234	0	0	Ki67+	 6748 18262
12235	0	0	Ki67+	 6750 18628
12236	0	0	Ki67+	 6751 18368
12237	0	0	Ki67+	 6753 18486
12238	0	0	Ki67+	 6758 18643
12239	0	0	Ki67+	 6763 18764
12240	0	0	Ki67+	 6764 18320
12241	0	0	Ki67+	 6764 18683
12242	0	0	Ki67+	 6768 18589
12243	0	0	Ki67+	 6770 18784
12244	0	0	Ki67+	 6771 18672
12245	0	0	Ki67+	 6775 18266
12246	0	0	Ki67+	 6779 18840
12247	0	0	Ki67+	 6781 18496
12248	0	0	Ki67+	 6782 18293
12249	0	0	Ki67+	 6784 18968
12250	0	0	Ki67+	 6788 18943
12251	0	0	Ki67+	 6789 18586
12252	0	0	Ki67+	 6792 18915
12253	0	0	Ki67+	 6800 18818
12254	0	0	Ki67+	 6804 18474
12255	0	0	Ki67+	 6804 18569
12256	0	0	Ki67+	 6804 18628
12257	0	0	Ki67+	 6805 18610
12258	0	0	Ki67+	 6809 18724
12259	0	0	Ki67+	 6809 18761
12260	0	0	Ki67+	 6813 18334
12261	0	0	Ki67+	 6815 18258
12262	0	0	Ki67+	 6821 18285
12263	0	0	Ki67+	 6822 18896
12264	0	0	Ki67+	 6822 18921
12265	0	0	Ki67+	 6823 18572
12266	0	0	Ki67+	 6825 18779
12267	0	0	Ki67+	 6826 18260
12268	0	0	Ki67+	 6826 18807
12269	0	0	Ki67+	 6828 18835
12270	0	0	Ki67+	 6831 18274
12271	0	0	Ki67+	 6833 18716
12272	0	0	Ki67+	 6834 18704
12273	0	0	Ki67+	 6840 18541
12274	0	0	Ki67+	 6847 18878
12275	0	0	Ki67+	 6849 18280
12276	0	0	Ki67+	 6849 18473
12277	0	0	Ki67+	 6849 18635
12278	0	0	Ki67+	 6852 18754
12279	0	0	Ki67+	 6858 18797
12280	0	0	Ki67+	 6859 18544
12281	0	0	Ki67+	 6861 18709
12282	0	0	Ki67+	 6863 18843
12283	0	0	Ki67+	 6864 18621
12284	0	0	Ki67+	 6868 18579
12285	0	0	Ki67+	 6868 18645
12286	0	0	Ki67+	 6870 18693
12287	0	0	Ki67+	 6871 19033
12288	0	0	Ki67+	 6873 18515
12289	0	0	Ki67+	 6873 18748
12290	0	0	Ki67+	 6876 18260
12291	0	0	Ki67+	 6879 18759
12292	0	0	Ki67+	 6882 18845
12293	0	0	Ki67+	 6883 18911
12294	0	0	Ki67+	 6887 18280
12295	0	0	Ki67+	 6888 19030
12296	0	0	Ki67+	 6889 18580
12297	0	0	Ki67+	 6889 18719
12298	0	0	Ki67+	 6890 18489
12299	0	0	Ki67+	 6890 18626
12300	0	0	Ki67+	 6891 19005
12301	0	0	Ki67+	 6893 18782
12302	0	0	Ki67+	 6897 18822
12303	0	0	Ki67+	 6900 18730
12304	0	0	Ki67+	 6902 18836
12305	0	0	Ki67+	 6907 18649
12306	0	0	Ki67+	 6907 18716
12307	0	0	Ki67+	 6909 18598
12308	0	0	Ki67+	 6911 18884
12309	0	0	Ki67+	 6912 18743
12310	0	0	Ki67+	 6913 18682
12311	0	0	Ki67+	 6914 18278
12312	0	0	Ki67+	 6915 18635
12313	0	0	Ki67+	 6916 18515
12314	0	0	Ki67+	 6919 18543
12315	0	0	Ki67+	 6921 18474
12316	0	0	Ki67+	 6922 18688
12317	0	0	Ki67+	 6935 18990
12318	0	0	Ki67+	 6939 18698
12319	0	0	Ki67+	 6942 18633
12320	0	0	Ki67+	 6945 18519
12321	0	0	Ki67+	 6945 18612
12322	0	0	Ki67+	 6945 18824
12323	0	0	Ki67+	 6948 18669
12324	0	0	Ki67+	 6949 18558
12325	0	0	Ki67+	 6952 18843
12326	0	0	Ki67+	 6957 18576
12327	0	0	Ki67+	 6958 18479
12328	0	0	Ki67+	 6959 18494
12329	0	0	Ki67+	 6961 19043
12330	0	0	Ki67+	 6971 18460
12331	0	0	Ki67+	 6971 18638
12332	0	0	Ki67+	 6971 18712
12333	0	0	Ki67+	 6973 19005
12334	0	0	Ki67+	 6975 18973
12335	0	0	Ki67+	 6976 18691
12336	0	0	Ki67+	 6982 18608
12337	0	0	Ki67+	 6986 18512
12338	0	0	Ki67+	 6990 18689
12339	0	0	Ki67+	 6194 19124
12340	0	0	Ki67+	 6204 19282
12341	0	0	Ki67+	 6205 19097
12342	0	0	Ki67+	 6205 19519
12343	0	0	Ki67+	 6207 19124
12344	0	0	Ki67+	 6208 19188
12345	0	0	Ki67+	 6210 19587
12346	0	0	Ki67+	 6211 19148
12347	0	0	Ki67+	 6212 19478
12348	0	0	Ki67+	 6221 19138
12349	0	0	Ki67+	 6223 19087
12350	0	0	Ki67+	 6229 19107
12351	0	0	Ki67+	 6232 19248
12352	0	0	Ki67+	 6233 19498
12353	0	0	Ki67+	 6234 19124
12354	0	0	Ki67+	 6236 19183
12355	0	0	Ki67+	 6248 19224
12356	0	0	Ki67+	 6250 19167
12357	0	0	Ki67+	 6261 19464
12358	0	0	Ki67+	 6263 19183
12359	0	0	Ki67+	 6263 19236
12360	0	0	Ki67+	 6270 19701
12361	0	0	Ki67+	 6271 19144
12362	0	0	Ki67+	 6272 19768
12363	0	0	Ki67+	 6277 19449
12364	0	0	Ki67+	 6278 19577
12365	0	0	Ki67+	 6296 19537
12366	0	0	Ki67+	 6297 19464
12367	0	0	Ki67+	 6299 19734
12368	0	0	Ki67+	 6299 19814
12369	0	0	Ki67+	 6301 19171
12370	0	0	Ki67+	 6305 19227
12371	0	0	Ki67+	 6305 19713
12372	0	0	Ki67+	 6306 19144
12373	0	0	Ki67+	 6306 19773
12374	0	0	Ki67+	 6307 19274
12375	0	0	Ki67+	 6308 19752
12376	0	0	Ki67+	 6314 19157
12377	0	0	Ki67+	 6315 19850
12378	0	0	Ki67+	 6318 19696
12379	0	0	Ki67+	 6320 19121
12380	0	0	Ki67+	 6322 19205
12381	0	0	Ki67+	 6326 19832
12382	0	0	Ki67+	 6327 19523
12383	0	0	Ki67+	 6327 19721
12384	0	0	Ki67+	 6329 19428
12385	0	0	Ki67+	 6331 19442
12386	0	0	Ki67+	 6333 19149
12387	0	0	Ki67+	 6337 19854
12388	0	0	Ki67+	 6339 19296
12389	0	0	Ki67+	 6340 19668
12390	0	0	Ki67+	 6342 19417
12391	0	0	Ki67+	 6344 19811
12392	0	0	Ki67+	 6347 19512
12393	0	0	Ki67+	 6349 19167
12394	0	0	Ki67+	 6350 19692
12395	0	0	Ki67+	 6350 19711
12396	0	0	Ki67+	 6356 19127
12397	0	0	Ki67+	 6357 19224
12398	0	0	Ki67+	 6361 19658
12399	0	0	Ki67+	 6362 19079
12400	0	0	Ki67+	 6363 19774
12401	0	0	Ki67+	 6363 19796
12402	0	0	Ki67+	 6365 19141
12403	0	0	Ki67+	 6368 19186
12404	0	0	Ki67+	 6380 19107
12405	0	0	Ki67+	 6380 19398
12406	0	0	Ki67+	 6381 19061
12407	0	0	Ki67+	 6381 19723
12408	0	0	Ki67+	 6382 19693
12409	0	0	Ki67+	 6384 19673
12410	0	0	Ki67+	 6392 19228
12411	0	0	Ki67+	 6392 19752
12412	0	0	Ki67+	 6394 19159
12413	0	0	Ki67+	 6401 19635
12414	0	0	Ki67+	 6410 19389
12415	0	0	Ki67+	 6414 19472
12416	0	0	Ki67+	 6416 19844
12417	0	0	Ki67+	 6422 19201
12418	0	0	Ki67+	 6424 19579
12419	0	0	Ki67+	 6425 19243
12420	0	0	Ki67+	 6425 19360
12421	0	0	Ki67+	 6429 19183
12422	0	0	Ki67+	 6429 19693
12423	0	0	Ki67+	 6433 19827
12424	0	0	Ki67+	 6435 19446
12425	0	0	Ki67+	 6435 19675
12426	0	0	Ki67+	 6436 19842
12427	0	0	Ki67+	 6438 19377
12428	0	0	Ki67+	 6439 19147
12429	0	0	Ki67+	 6447 19722
12430	0	0	Ki67+	 6450 19237
12431	0	0	Ki67+	 6454 19349
12432	0	0	Ki67+	 6462 19634
12433	0	0	Ki67+	 6463 19122
12434	0	0	Ki67+	 6464 19613
12435	0	0	Ki67+	 6464 19651
12436	0	0	Ki67+	 6467 19428
12437	0	0	Ki67+	 6467 19559
12438	0	0	Ki67+	 6471 19071
12439	0	0	Ki67+	 6474 19332
12440	0	0	Ki67+	 6485 19097
12441	0	0	Ki67+	 6512 19357
12442	0	0	Ki67+	 6514 19557
12443	0	0	Ki67+	 6514 19847
12444	0	0	Ki67+	 6515 19375
12445	0	0	Ki67+	 6519 19311
12446	0	0	Ki67+	 6521 19143
12447	0	0	Ki67+	 6527 19068
12448	0	0	Ki67+	 6532 19531
12449	0	0	Ki67+	 6532 19832
12450	0	0	Ki67+	 6536 19468
12451	0	0	Ki67+	 6537 19111
12452	0	0	Ki67+	 6538 19671
12453	0	0	Ki67+	 6542 19369
12454	0	0	Ki67+	 6542 19585
12455	0	0	Ki67+	 6543 19285
12456	0	0	Ki67+	 6547 19729
12457	0	0	Ki67+	 6552 19254
12458	0	0	Ki67+	 6554 19486
12459	0	0	Ki67+	 6555 19684
12460	0	0	Ki67+	 6558 19797
12461	0	0	Ki67+	 6560 19355
12462	0	0	Ki67+	 6560 19749
12463	0	0	Ki67+	 6565 19236
12464	0	0	Ki67+	 6570 19798
12465	0	0	Ki67+	 6578 19424
12466	0	0	Ki67+	 6578 19658
12467	0	0	Ki67+	 6580 19259
12468	0	0	Ki67+	 6580 19468
12469	0	0	Ki67+	 6580 19717
12470	0	0	Ki67+	 6582 19787
12471	0	0	Ki67+	 6584 19289
12472	0	0	Ki67+	 6589 19310
12473	0	0	Ki67+	 6596 19503
12474	0	0	Ki67+	 6597 19713
12475	0	0	Ki67+	 6601 19770
12476	0	0	Ki67+	 6602 19462
12477	0	0	Ki67+	 6603 19624
12478	0	0	Ki67+	 6605 19743
12479	0	0	Ki67+	 6606 19374
12480	0	0	Ki67+	 6606 19648
12481	0	0	Ki67+	 6608 19686
12482	0	0	Ki67+	 6618 19085
12483	0	0	Ki67+	 6621 19587
12484	0	0	Ki67+	 6621 19842
12485	0	0	Ki67+	 6622 19352
12486	0	0	Ki67+	 6623 19365
12487	0	0	Ki67+	 6623 19815
12488	0	0	Ki67+	 6624 19724
12489	0	0	Ki67+	 6626 19417
12490	0	0	Ki67+	 6628 19481
12491	0	0	Ki67+	 6632 19093
12492	0	0	Ki67+	 6632 19463
12493	0	0	Ki67+	 6634 19647
12494	0	0	Ki67+	 6635 19804
12495	0	0	Ki67+	 6637 19671
12496	0	0	Ki67+	 6640 19504
12497	0	0	Ki67+	 6644 19849
12498	0	0	Ki67+	 6647 19490
12499	0	0	Ki67+	 6648 19817
12500	0	0	Ki67+	 6655 19398
12501	0	0	Ki67+	 6657 19844
12502	0	0	Ki67+	 6661 19441
12503	0	0	Ki67+	 6666 19414
12504	0	0	Ki67+	 6672 19341
12505	0	0	Ki67+	 6672 19455
12506	0	0	Ki67+	 6672 19777
12507	0	0	Ki67+	 6673 19361
12508	0	0	Ki67+	 6673 19495
12509	0	0	Ki67+	 6674 19813
12510	0	0	Ki67+	 6675 19396
12511	0	0	Ki67+	 6680 19849
12512	0	0	Ki67+	 6682 19386
12513	0	0	Ki67+	 6685 19434
12514	0	0	Ki67+	 6686 19416
12515	0	0	Ki67+	 6698 19762
12516	0	0	Ki67+	 6703 19250
12517	0	0	Ki67+	 6703 19279
12518	0	0	Ki67+	 6705 19814
12519	0	0	Ki67+	 6706 19418
12520	0	0	Ki67+	 6706 19844
12521	0	0	Ki67+	 6708 19450
12522	0	0	Ki67+	 6714 19261
12523	0	0	Ki67+	 6714 19532
12524	0	0	Ki67+	 6716 19361
12525	0	0	Ki67+	 6717 19780
12526	0	0	Ki67+	 6719 19662
12527	0	0	Ki67+	 6719 19749
12528	0	0	Ki67+	 6720 19624
12529	0	0	Ki67+	 6726 19671
12530	0	0	Ki67+	 6729 19512
12531	0	0	Ki67+	 6730 19652
12532	0	0	Ki67+	 6732 19150
12533	0	0	Ki67+	 6732 19417
12534	0	0	Ki67+	 6735 19474
12535	0	0	Ki67+	 6736 19662
12536	0	0	Ki67+	 6740 19278
12537	0	0	Ki67+	 6740 19337
12538	0	0	Ki67+	 6740 19736
12539	0	0	Ki67+	 6743 19440
12540	0	0	Ki67+	 6743 19765
12541	0	0	Ki67+	 6744 19211
12542	0	0	Ki67+	 6756 19454
12543	0	0	Ki67+	 6759 19252
12544	0	0	Ki67+	 6760 19511
12545	0	0	Ki67+	 6761 19421
12546	0	0	Ki67+	 6762 19743
12547	0	0	Ki67+	 6764 19587
12548	0	0	Ki67+	 6769 19331
12549	0	0	Ki67+	 6770 19435
12550	0	0	Ki67+	 6770 19676
12551	0	0	Ki67+	 6774 19351
12552	0	0	Ki67+	 6774 19809
12553	0	0	Ki67+	 6776 19791
12554	0	0	Ki67+	 6778 19409
12555	0	0	Ki67+	 6782 19487
12556	0	0	Ki67+	 6787 19304
12557	0	0	Ki67+	 6793 19181
12558	0	0	Ki67+	 6795 19391
12559	0	0	Ki67+	 6796 19658
12560	0	0	Ki67+	 6799 19560
12561	0	0	Ki67+	 6800 19276
12562	0	0	Ki67+	 6801 19203
12563	0	0	Ki67+	 6803 19368
12564	0	0	Ki67+	 6804 19708
12565	0	0	Ki67+	 6806 19677
12566	0	0	Ki67+	 6815 19447
12567	0	0	Ki67+	 6817 19350
12568	0	0	Ki67+	 6820 19839
12569	0	0	Ki67+	 6825 19434
12570	0	0	Ki67+	 6826 19323
12571	0	0	Ki67+	 6826 19699
12572	0	0	Ki67+	 6833 19475
12573	0	0	Ki67+	 6833 19570
12574	0	0	Ki67+	 6833 19721
12575	0	0	Ki67+	 6834 19769
12576	0	0	Ki67+	 6836 19391
12577	0	0	Ki67+	 6839 19691
12578	0	0	Ki67+	 6845 19326
12579	0	0	Ki67+	 6847 19361
12580	0	0	Ki67+	 6850 19672
12581	0	0	Ki67+	 6854 19342
12582	0	0	Ki67+	 6856 19696
12583	0	0	Ki67+	 6857 19432
12584	0	0	Ki67+	 6858 19375
12585	0	0	Ki67+	 6861 19249
12586	0	0	Ki67+	 6861 19420
12587	0	0	Ki67+	 6861 19779
12588	0	0	Ki67+	 6871 19726
12589	0	0	Ki67+	 6873 19062
12590	0	0	Ki67+	 6878 19736
12591	0	0	Ki67+	 6880 19234
12592	0	0	Ki67+	 6883 19345
12593	0	0	Ki67+	 6894 19676
12594	0	0	Ki67+	 6895 19842
12595	0	0	Ki67+	 6896 19462
12596	0	0	Ki67+	 6899 19695
12597	0	0	Ki67+	 6900 19229
12598	0	0	Ki67+	 6903 19388
12599	0	0	Ki67+	 6905 19059
12600	0	0	Ki67+	 6906 19280
12601	0	0	Ki67+	 6907 19128
12602	0	0	Ki67+	 6907 19607
12603	0	0	Ki67+	 6908 19675
12604	0	0	Ki67+	 6910 19815
12605	0	0	Ki67+	 6911 19620
12606	0	0	Ki67+	 6914 19252
12607	0	0	Ki67+	 6915 19143
12608	0	0	Ki67+	 6921 19073
12609	0	0	Ki67+	 6921 19168
12610	0	0	Ki67+	 6927 19344
12611	0	0	Ki67+	 6935 19308
12612	0	0	Ki67+	 6936 19819
12613	0	0	Ki67+	 6937 19574
12614	0	0	Ki67+	 6938 19111
12615	0	0	Ki67+	 6939 19711
12616	0	0	Ki67+	 6940 19132
12617	0	0	Ki67+	 6940 19608
12618	0	0	Ki67+	 6942 19623
12619	0	0	Ki67+	 6942 19802
12620	0	0	Ki67+	 6943 19366
12621	0	0	Ki67+	 6943 19408
12622	0	0	Ki67+	 6943 19839
12623	0	0	Ki67+	 6950 19637
12624	0	0	Ki67+	 6959 19271
12625	0	0	Ki67+	 6959 19784
12626	0	0	Ki67+	 6960 19110
12627	0	0	Ki67+	 6962 19134
12628	0	0	Ki67+	 6966 19335
12629	0	0	Ki67+	 6966 19827
12630	0	0	Ki67+	 6967 19562
12631	0	0	Ki67+	 6968 19611
12632	0	0	Ki67+	 6971 19803
12633	0	0	Ki67+	 6973 19146
12634	0	0	Ki67+	 6976 19396
12635	0	0	Ki67+	 6977 19183
12636	0	0	Ki67+	 6977 19278
12637	0	0	Ki67+	 6981 19413
12638	0	0	Ki67+	 6981 19757
12639	0	0	Ki67+	 6987 19668
12640	0	0	Ki67+	 6989 19263
12641	0	0	Ki67+	 6990 19793
12642	0	0	Ki67+	 6991 19089
12643	0	0	Ki67+	 6203 19949
12644	0	0	Ki67+	 6222 20029
12645	0	0	Ki67+	 6235 19975
12646	0	0	Ki67+	 6242 19934
12647	0	0	Ki67+	 6242 19950
12648	0	0	Ki67+	 6246 19895
12649	0	0	Ki67+	 6248 20048
12650	0	0	Ki67+	 6252 20011
12651	0	0	Ki67+	 6259 19888
12652	0	0	Ki67+	 6261 19912
12653	0	0	Ki67+	 6268 19944
12654	0	0	Ki67+	 6268 19999
12655	0	0	Ki67+	 6273 20375
12656	0	0	Ki67+	 6282 20008
12657	0	0	Ki67+	 6302 20001
12658	0	0	Ki67+	 6314 19923
12659	0	0	Ki67+	 6314 20498
12660	0	0	Ki67+	 6317 19977
12661	0	0	Ki67+	 6317 20485
12662	0	0	Ki67+	 6321 19869
12663	0	0	Ki67+	 6333 19992
12664	0	0	Ki67+	 6338 20032
12665	0	0	Ki67+	 6343 20539
12666	0	0	Ki67+	 6344 19958
12667	0	0	Ki67+	 6351 19921
12668	0	0	Ki67+	 6356 20101
12669	0	0	Ki67+	 6360 20040
12670	0	0	Ki67+	 6364 19986
12671	0	0	Ki67+	 6366 20129
12672	0	0	Ki67+	 6368 20527
12673	0	0	Ki67+	 6375 20072
12674	0	0	Ki67+	 6375 20353
12675	0	0	Ki67+	 6379 19924
12676	0	0	Ki67+	 6381 19884
12677	0	0	Ki67+	 6381 19952
12678	0	0	Ki67+	 6386 19986
12679	0	0	Ki67+	 6394 19873
12680	0	0	Ki67+	 6395 19945
12681	0	0	Ki67+	 6401 19909
12682	0	0	Ki67+	 6401 19978
12683	0	0	Ki67+	 6405 20322
12684	0	0	Ki67+	 6407 19874
12685	0	0	Ki67+	 6407 19965
12686	0	0	Ki67+	 6409 20338
12687	0	0	Ki67+	 6413 20018
12688	0	0	Ki67+	 6423 19905
12689	0	0	Ki67+	 6425 20249
12690	0	0	Ki67+	 6426 19935
12691	0	0	Ki67+	 6428 19869
12692	0	0	Ki67+	 6437 19966
12693	0	0	Ki67+	 6443 20153
12694	0	0	Ki67+	 6448 19882
12695	0	0	Ki67+	 6448 20543
12696	0	0	Ki67+	 6449 19918
12697	0	0	Ki67+	 6459 20529
12698	0	0	Ki67+	 6461 20008
12699	0	0	Ki67+	 6463 19988
12700	0	0	Ki67+	 6465 19884
12701	0	0	Ki67+	 6465 20552
12702	0	0	Ki67+	 6468 19950
12703	0	0	Ki67+	 6468 20148
12704	0	0	Ki67+	 6470 19967
12705	0	0	Ki67+	 6471 20073
12706	0	0	Ki67+	 6480 19917
12707	0	0	Ki67+	 6485 19888
12708	0	0	Ki67+	 6493 20052
12709	0	0	Ki67+	 6499 20001
12710	0	0	Ki67+	 6515 19978
12711	0	0	Ki67+	 6522 20035
12712	0	0	Ki67+	 6533 20002
12713	0	0	Ki67+	 6559 20006
12714	0	0	Ki67+	 6598 20383
12715	0	0	Ki67+	 6600 20333
12716	0	0	Ki67+	 6604 19865
12717	0	0	Ki67+	 6609 20306
12718	0	0	Ki67+	 6616 20006
12719	0	0	Ki67+	 6628 20471
12720	0	0	Ki67+	 6631 20286
12721	0	0	Ki67+	 6637 19870
12722	0	0	Ki67+	 6638 20325
12723	0	0	Ki67+	 6657 19980
12724	0	0	Ki67+	 6657 20579
12725	0	0	Ki67+	 6665 19954
12726	0	0	Ki67+	 6672 20545
12727	0	0	Ki67+	 6678 19939
12728	0	0	Ki67+	 6682 20011
12729	0	0	Ki67+	 6688 20300
12730	0	0	Ki67+	 6690 19986
12731	0	0	Ki67+	 6692 20429
12732	0	0	Ki67+	 6698 19924
12733	0	0	Ki67+	 6713 20471
12734	0	0	Ki67+	 6714 19986
12735	0	0	Ki67+	 6716 20004
12736	0	0	Ki67+	 6717 20210
12737	0	0	Ki67+	 6744 20368
12738	0	0	Ki67+	 6748 20448
12739	0	0	Ki67+	 6750 20081
12740	0	0	Ki67+	 6755 20247
12741	0	0	Ki67+	 6756 20353
12742	0	0	Ki67+	 6758 19958
12743	0	0	Ki67+	 6760 20194
12744	0	0	Ki67+	 6763 19939
12745	0	0	Ki67+	 6766 20176
12746	0	0	Ki67+	 6768 20383
12747	0	0	Ki67+	 6771 20028
12748	0	0	Ki67+	 6771 20369
12749	0	0	Ki67+	 6785 20189
12750	0	0	Ki67+	 6787 20344
12751	0	0	Ki67+	 6792 19960
12752	0	0	Ki67+	 6797 20317
12753	0	0	Ki67+	 6797 20381
12754	0	0	Ki67+	 6801 19931
12755	0	0	Ki67+	 6807 20120
12756	0	0	Ki67+	 6808 20288
12757	0	0	Ki67+	 6811 19859
12758	0	0	Ki67+	 6812 19903
12759	0	0	Ki67+	 6814 19890
12760	0	0	Ki67+	 6816 20566
12761	0	0	Ki67+	 6819 20320
12762	0	0	Ki67+	 6824 20178
12763	0	0	Ki67+	 6830 19940
12764	0	0	Ki67+	 6832 20108
12765	0	0	Ki67+	 6834 20139
12766	0	0	Ki67+	 6845 20087
12767	0	0	Ki67+	 6848 19860
12768	0	0	Ki67+	 6851 19897
12769	0	0	Ki67+	 6856 20155
12770	0	0	Ki67+	 6856 20190
12771	0	0	Ki67+	 6856 20457
12772	0	0	Ki67+	 6860 20077
12773	0	0	Ki67+	 6860 20267
12774	0	0	Ki67+	 6862 20240
12775	0	0	Ki67+	 6864 19946
12776	0	0	Ki67+	 6869 20448
12777	0	0	Ki67+	 6879 20090
12778	0	0	Ki67+	 6883 19859
12779	0	0	Ki67+	 6883 20502
12780	0	0	Ki67+	 6886 20433
12781	0	0	Ki67+	 6889 20284
12782	0	0	Ki67+	 6889 20491
12783	0	0	Ki67+	 6890 20448
12784	0	0	Ki67+	 6898 20052
12785	0	0	Ki67+	 6898 20124
12786	0	0	Ki67+	 6902 20456
12787	0	0	Ki67+	 6907 20251
12788	0	0	Ki67+	 6912 20562
12789	0	0	Ki67+	 6915 20438
12790	0	0	Ki67+	 6924 20423
12791	0	0	Ki67+	 6925 20137
12792	0	0	Ki67+	 6931 20076
12793	0	0	Ki67+	 6939 20216
12794	0	0	Ki67+	 6946 20026
12795	0	0	Ki67+	 6949 20540
12796	0	0	Ki67+	 6952 20419
12797	0	0	Ki67+	 6952 20525
12798	0	0	Ki67+	 6954 20050
12799	0	0	Ki67+	 6966 20036
12800	0	0	Ki67+	 6975 20209
12801	0	0	Ki67+	 6980 20056
12802	0	0	Ki67+	 6989 20464
12803	0	0	Ki67+	 6869 20818
12804	0	0	Ki67+	 6905 20829
12805	0	0	Ki67+	 6920 20739
12806	0	0	Ki67+	 6924 20805
12807	0	0	Ki67+	 6932 20729
12808	0	0	Ki67+	 6975 21002
12809	0	0	Ki67+	 7249 3301
12810	0	0	Ki67+	 7284 3341
12811	0	0	Ki67+	 7339 3150
12812	0	0	Ki67+	 7355 3329
12813	0	0	Ki67+	 7371 3310
12814	0	0	Ki67+	 7379 3345
12815	0	0	Ki67+	 7406 3208
12816	0	0	Ki67+	 7439 3295
12817	0	0	Ki67+	 7475 2944
12818	0	0	Ki67+	 7476 3327
12819	0	0	Ki67+	 7566 3238
12820	0	0	Ki67+	 7615 3158
12821	0	0	Ki67+	 7622 2957
12822	0	0	Ki67+	 7632 3351
12823	0	0	Ki67+	 7634 3181
12824	0	0	Ki67+	 7645 2997
12825	0	0	Ki67+	 7655 3027
12826	0	0	Ki67+	 7673 3334
12827	0	0	Ki67+	 7676 3188
12828	0	0	Ki67+	 7678 3232
12829	0	0	Ki67+	 7683 3150
12830	0	0	Ki67+	 7693 3133
12831	0	0	Ki67+	 7698 3079
12832	0	0	Ki67+	 7703 3225
12833	0	0	Ki67+	 7711 3115
12834	0	0	Ki67+	 7734 3351
12835	0	0	Ki67+	 7757 3147
12836	0	0	Ki67+	 7777 3201
12837	0	0	Ki67+	 7780 3359
12838	0	0	Ki67+	 7789 3196
12839	0	0	Ki67+	 6994 4014
12840	0	0	Ki67+	 7001 3993
12841	0	0	Ki67+	 7004 3965
12842	0	0	Ki67+	 7005 4020
12843	0	0	Ki67+	 7021 4007
12844	0	0	Ki67+	 7023 4099
12845	0	0	Ki67+	 7024 3936
12846	0	0	Ki67+	 7024 4072
12847	0	0	Ki67+	 7025 4047
12848	0	0	Ki67+	 7031 3952
12849	0	0	Ki67+	 7034 4088
12850	0	0	Ki67+	 7035 3794
12851	0	0	Ki67+	 7041 4006
12852	0	0	Ki67+	 7044 4062
12853	0	0	Ki67+	 7046 3920
12854	0	0	Ki67+	 7057 3952
12855	0	0	Ki67+	 7057 4028
12856	0	0	Ki67+	 7059 3992
12857	0	0	Ki67+	 7060 4105
12858	0	0	Ki67+	 7065 4085
12859	0	0	Ki67+	 7072 3983
12860	0	0	Ki67+	 7073 3943
12861	0	0	Ki67+	 7075 4007
12862	0	0	Ki67+	 7078 4108
12863	0	0	Ki67+	 7086 4021
12864	0	0	Ki67+	 7088 3973
12865	0	0	Ki67+	 7089 3929
12866	0	0	Ki67+	 7100 4074
12867	0	0	Ki67+	 7102 4016
12868	0	0	Ki67+	 7103 4107
12869	0	0	Ki67+	 7103 4121
12870	0	0	Ki67+	 7107 3995
12871	0	0	Ki67+	 7109 3942
12872	0	0	Ki67+	 7118 4079
12873	0	0	Ki67+	 7120 3817
12874	0	0	Ki67+	 7122 4112
12875	0	0	Ki67+	 7134 4012
12876	0	0	Ki67+	 7137 3973
12877	0	0	Ki67+	 7138 4129
12878	0	0	Ki67+	 7142 3680
12879	0	0	Ki67+	 7144 4110
12880	0	0	Ki67+	 7147 4152
12881	0	0	Ki67+	 7154 4012
12882	0	0	Ki67+	 7155 4065
12883	0	0	Ki67+	 7160 4001
12884	0	0	Ki67+	 7166 4038
12885	0	0	Ki67+	 7171 4134
12886	0	0	Ki67+	 7176 4009
12887	0	0	Ki67+	 7178 4079
12888	0	0	Ki67+	 7184 3910
12889	0	0	Ki67+	 7184 4108
12890	0	0	Ki67+	 7186 4156
12891	0	0	Ki67+	 7187 4035
12892	0	0	Ki67+	 7198 4083
12893	0	0	Ki67+	 7199 3919
12894	0	0	Ki67+	 7204 4030
12895	0	0	Ki67+	 7207 4066
12896	0	0	Ki67+	 7212 4094
12897	0	0	Ki67+	 7216 3855
12898	0	0	Ki67+	 7220 4140
12899	0	0	Ki67+	 7224 4053
12900	0	0	Ki67+	 7249 4134
12901	0	0	Ki67+	 7258 3424
12902	0	0	Ki67+	 7262 4153
12903	0	0	Ki67+	 7271 4113
12904	0	0	Ki67+	 7273 3892
12905	0	0	Ki67+	 7296 4083
12906	0	0	Ki67+	 7298 4135
12907	0	0	Ki67+	 7299 4122
12908	0	0	Ki67+	 7302 4101
12909	0	0	Ki67+	 7308 4092
12910	0	0	Ki67+	 7308 4144
12911	0	0	Ki67+	 7322 4116
12912	0	0	Ki67+	 7325 3490
12913	0	0	Ki67+	 7327 3429
12914	0	0	Ki67+	 7328 4136
12915	0	0	Ki67+	 7329 3532
12916	0	0	Ki67+	 7346 3449
12917	0	0	Ki67+	 7355 4030
12918	0	0	Ki67+	 7362 3392
12919	0	0	Ki67+	 7365 3470
12920	0	0	Ki67+	 7370 3585
12921	0	0	Ki67+	 7391 3589
12922	0	0	Ki67+	 7397 3622
12923	0	0	Ki67+	 7411 3870
12924	0	0	Ki67+	 7419 3412
12925	0	0	Ki67+	 7425 3660
12926	0	0	Ki67+	 7433 3680
12927	0	0	Ki67+	 7443 3690
12928	0	0	Ki67+	 7445 3549
12929	0	0	Ki67+	 7446 4047
12930	0	0	Ki67+	 7451 3482
12931	0	0	Ki67+	 7451 4102
12932	0	0	Ki67+	 7455 3368
12933	0	0	Ki67+	 7455 3521
12934	0	0	Ki67+	 7459 4030
12935	0	0	Ki67+	 7463 3721
12936	0	0	Ki67+	 7470 4106
12937	0	0	Ki67+	 7475 3597
12938	0	0	Ki67+	 7477 3900
12939	0	0	Ki67+	 7487 4125
12940	0	0	Ki67+	 7495 3628
12941	0	0	Ki67+	 7506 3699
12942	0	0	Ki67+	 7507 3595
12943	0	0	Ki67+	 7510 3558
12944	0	0	Ki67+	 7517 3519
12945	0	0	Ki67+	 7525 3634
12946	0	0	Ki67+	 7532 4099
12947	0	0	Ki67+	 7533 3424
12948	0	0	Ki67+	 7536 3769
12949	0	0	Ki67+	 7541 3590
12950	0	0	Ki67+	 7544 3681
12951	0	0	Ki67+	 7544 4045
12952	0	0	Ki67+	 7552 3475
12953	0	0	Ki67+	 7552 3929
12954	0	0	Ki67+	 7556 3386
12955	0	0	Ki67+	 7562 4147
12956	0	0	Ki67+	 7564 3926
12957	0	0	Ki67+	 7568 3698
12958	0	0	Ki67+	 7569 3802
12959	0	0	Ki67+	 7573 3776
12960	0	0	Ki67+	 7582 3574
12961	0	0	Ki67+	 7584 3716
12962	0	0	Ki67+	 7587 3680
12963	0	0	Ki67+	 7589 4139
12964	0	0	Ki67+	 7595 3537
12965	0	0	Ki67+	 7598 3565
12966	0	0	Ki67+	 7601 4119
12967	0	0	Ki67+	 7601 4151
12968	0	0	Ki67+	 7613 3652
12969	0	0	Ki67+	 7613 3775
12970	0	0	Ki67+	 7614 4135
12971	0	0	Ki67+	 7617 3874
12972	0	0	Ki67+	 7617 4084
12973	0	0	Ki67+	 7618 4147
12974	0	0	Ki67+	 7621 3444
12975	0	0	Ki67+	 7624 3503
12976	0	0	Ki67+	 7624 3758
12977	0	0	Ki67+	 7625 3541
12978	0	0	Ki67+	 7627 3434
12979	0	0	Ki67+	 7627 3862
12980	0	0	Ki67+	 7628 3631
12981	0	0	Ki67+	 7634 3392
12982	0	0	Ki67+	 7640 3449
12983	0	0	Ki67+	 7643 3424
12984	0	0	Ki67+	 7644 3601
12985	0	0	Ki67+	 7652 3540
12986	0	0	Ki67+	 7655 3620
12987	0	0	Ki67+	 7658 3408
12988	0	0	Ki67+	 7659 3473
12989	0	0	Ki67+	 7662 3426
12990	0	0	Ki67+	 7681 3746
12991	0	0	Ki67+	 7700 3577
12992	0	0	Ki67+	 7701 3666
12993	0	0	Ki67+	 7702 3458
12994	0	0	Ki67+	 7706 3434
12995	0	0	Ki67+	 7710 3655
12996	0	0	Ki67+	 7717 3798
12997	0	0	Ki67+	 7718 3861
12998	0	0	Ki67+	 7719 3775
12999	0	0	Ki67+	 7722 3977
13000	0	0	Ki67+	 7726 3419
13001	0	0	Ki67+	 7734 3520
13002	0	0	Ki67+	 7737 3702
13003	0	0	Ki67+	 7738 3487
13004	0	0	Ki67+	 7741 4031
13005	0	0	Ki67+	 7742 3780
13006	0	0	Ki67+	 7743 3826
13007	0	0	Ki67+	 7744 3626
13008	0	0	Ki67+	 7758 3997
13009	0	0	Ki67+	 7759 3505
13010	0	0	Ki67+	 7759 4087
13011	0	0	Ki67+	 7764 3713
13012	0	0	Ki67+	 7767 3602
13013	0	0	Ki67+	 7768 3878
13014	0	0	Ki67+	 7771 3562
13015	0	0	Ki67+	 7772 3449
13016	0	0	Ki67+	 7774 3684
13017	0	0	Ki67+	 7777 3743
13018	0	0	Ki67+	 7779 3479
13019	0	0	Ki67+	 7780 4029
13020	0	0	Ki67+	 7784 3402
13021	0	0	Ki67+	 7784 3497
13022	0	0	Ki67+	 7786 3665
13023	0	0	Ki67+	 7790 3442
13024	0	0	Ki67+	 7790 3744
13025	0	0	Ki67+	 7791 4056
13026	0	0	Ki67+	 6994 4628
13027	0	0	Ki67+	 6998 4925
13028	0	0	Ki67+	 7001 4767
13029	0	0	Ki67+	 7003 4648
13030	0	0	Ki67+	 7006 4489
13031	0	0	Ki67+	 7011 4583
13032	0	0	Ki67+	 7015 4473
13033	0	0	Ki67+	 7016 4689
13034	0	0	Ki67+	 7022 4444
13035	0	0	Ki67+	 7028 4484
13036	0	0	Ki67+	 7030 4748
13037	0	0	Ki67+	 7033 4434
13038	0	0	Ki67+	 7036 4448
13039	0	0	Ki67+	 7037 4568
13040	0	0	Ki67+	 7040 4761
13041	0	0	Ki67+	 7042 4792
13042	0	0	Ki67+	 7045 4329
13043	0	0	Ki67+	 7047 4690
13044	0	0	Ki67+	 7057 4378
13045	0	0	Ki67+	 7058 4217
13046	0	0	Ki67+	 7062 4335
13047	0	0	Ki67+	 7062 4630
13048	0	0	Ki67+	 7067 4466
13049	0	0	Ki67+	 7074 4795
13050	0	0	Ki67+	 7077 4705
13051	0	0	Ki67+	 7082 4632
13052	0	0	Ki67+	 7086 4372
13053	0	0	Ki67+	 7087 4736
13054	0	0	Ki67+	 7090 4815
13055	0	0	Ki67+	 7098 4758
13056	0	0	Ki67+	 7103 4793
13057	0	0	Ki67+	 7106 4603
13058	0	0	Ki67+	 7106 4750
13059	0	0	Ki67+	 7108 4911
13060	0	0	Ki67+	 7120 4817
13061	0	0	Ki67+	 7132 4672
13062	0	0	Ki67+	 7134 4393
13063	0	0	Ki67+	 7136 4657
13064	0	0	Ki67+	 7142 4755
13065	0	0	Ki67+	 7146 4790
13066	0	0	Ki67+	 7153 4430
13067	0	0	Ki67+	 7157 4651
13068	0	0	Ki67+	 7164 4804
13069	0	0	Ki67+	 7165 4782
13070	0	0	Ki67+	 7177 4716
13071	0	0	Ki67+	 7182 4477
13072	0	0	Ki67+	 7185 4828
13073	0	0	Ki67+	 7197 4513
13074	0	0	Ki67+	 7198 4874
13075	0	0	Ki67+	 7200 4839
13076	0	0	Ki67+	 7201 4799
13077	0	0	Ki67+	 7202 4449
13078	0	0	Ki67+	 7203 4245
13079	0	0	Ki67+	 7211 4614
13080	0	0	Ki67+	 7212 4161
13081	0	0	Ki67+	 7212 4653
13082	0	0	Ki67+	 7214 4886
13083	0	0	Ki67+	 7216 4455
13084	0	0	Ki67+	 7219 4517
13085	0	0	Ki67+	 7225 4338
13086	0	0	Ki67+	 7229 4787
13087	0	0	Ki67+	 7232 4610
13088	0	0	Ki67+	 7232 4888
13089	0	0	Ki67+	 7239 4250
13090	0	0	Ki67+	 7242 4601
13091	0	0	Ki67+	 7242 4880
13092	0	0	Ki67+	 7243 4162
13093	0	0	Ki67+	 7244 4908
13094	0	0	Ki67+	 7246 4542
13095	0	0	Ki67+	 7252 4486
13096	0	0	Ki67+	 7254 4801
13097	0	0	Ki67+	 7263 4191
13098	0	0	Ki67+	 7265 4172
13099	0	0	Ki67+	 7267 4759
13100	0	0	Ki67+	 7271 4950
13101	0	0	Ki67+	 7273 4598
13102	0	0	Ki67+	 7275 4889
13103	0	0	Ki67+	 7283 4686
13104	0	0	Ki67+	 7283 4729
13105	0	0	Ki67+	 7290 4170
13106	0	0	Ki67+	 7290 4672
13107	0	0	Ki67+	 7293 4421
13108	0	0	Ki67+	 7293 4926
13109	0	0	Ki67+	 7295 4203
13110	0	0	Ki67+	 7295 4631
13111	0	0	Ki67+	 7296 4773
13112	0	0	Ki67+	 7299 4514
13113	0	0	Ki67+	 7310 4206
13114	0	0	Ki67+	 7311 4621
13115	0	0	Ki67+	 7317 4775
13116	0	0	Ki67+	 7317 4943
13117	0	0	Ki67+	 7320 4881
13118	0	0	Ki67+	 7324 4716
13119	0	0	Ki67+	 7328 4171
13120	0	0	Ki67+	 7334 4871
13121	0	0	Ki67+	 7336 4657
13122	0	0	Ki67+	 7341 4213
13123	0	0	Ki67+	 7341 4727
13124	0	0	Ki67+	 7349 4793
13125	0	0	Ki67+	 7368 4519
13126	0	0	Ki67+	 7371 4817
13127	0	0	Ki67+	 7375 4783
13128	0	0	Ki67+	 7375 4839
13129	0	0	Ki67+	 7378 4633
13130	0	0	Ki67+	 7380 4808
13131	0	0	Ki67+	 7387 4775
13132	0	0	Ki67+	 7391 4739
13133	0	0	Ki67+	 7413 4183
13134	0	0	Ki67+	 7417 4476
13135	0	0	Ki67+	 7421 4169
13136	0	0	Ki67+	 7427 4914
13137	0	0	Ki67+	 7429 4897
13138	0	0	Ki67+	 7439 4955
13139	0	0	Ki67+	 7440 4615
13140	0	0	Ki67+	 7440 4822
13141	0	0	Ki67+	 7443 4548
13142	0	0	Ki67+	 7445 4710
13143	0	0	Ki67+	 7448 4745
13144	0	0	Ki67+	 7454 4838
13145	0	0	Ki67+	 7455 4658
13146	0	0	Ki67+	 7459 4810
13147	0	0	Ki67+	 7466 4226
13148	0	0	Ki67+	 7474 4844
13149	0	0	Ki67+	 7476 4443
13150	0	0	Ki67+	 7493 4804
13151	0	0	Ki67+	 7501 4677
13152	0	0	Ki67+	 7523 4681
13153	0	0	Ki67+	 7524 4740
13154	0	0	Ki67+	 7532 4195
13155	0	0	Ki67+	 7566 4834
13156	0	0	Ki67+	 7574 4528
13157	0	0	Ki67+	 7575 4314
13158	0	0	Ki67+	 7582 4921
13159	0	0	Ki67+	 7585 4835
13160	0	0	Ki67+	 7586 4500
13161	0	0	Ki67+	 7586 4640
13162	0	0	Ki67+	 7598 4551
13163	0	0	Ki67+	 7603 4172
13164	0	0	Ki67+	 7604 4786
13165	0	0	Ki67+	 7621 4191
13166	0	0	Ki67+	 7625 4716
13167	0	0	Ki67+	 7635 4752
13168	0	0	Ki67+	 7649 4194
13169	0	0	Ki67+	 7659 4551
13170	0	0	Ki67+	 7660 4204
13171	0	0	Ki67+	 7660 4918
13172	0	0	Ki67+	 7662 4943
13173	0	0	Ki67+	 7669 4797
13174	0	0	Ki67+	 7674 4710
13175	0	0	Ki67+	 7689 4800
13176	0	0	Ki67+	 7692 4907
13177	0	0	Ki67+	 7701 4598
13178	0	0	Ki67+	 7746 4433
13179	0	0	Ki67+	 7750 4584
13180	0	0	Ki67+	 7764 4375
13181	0	0	Ki67+	 7766 4452
13182	0	0	Ki67+	 7785 4866
13183	0	0	Ki67+	 7785 4935
13184	0	0	Ki67+	 6997 5288
13185	0	0	Ki67+	 6999 5608
13186	0	0	Ki67+	 7001 5056
13187	0	0	Ki67+	 7011 5718
13188	0	0	Ki67+	 7012 5700
13189	0	0	Ki67+	 7014 5021
13190	0	0	Ki67+	 7015 5527
13191	0	0	Ki67+	 7023 5226
13192	0	0	Ki67+	 7024 5428
13193	0	0	Ki67+	 7025 5739
13194	0	0	Ki67+	 7028 5546
13195	0	0	Ki67+	 7031 5038
13196	0	0	Ki67+	 7033 5309
13197	0	0	Ki67+	 7036 5341
13198	0	0	Ki67+	 7036 5402
13199	0	0	Ki67+	 7038 5119
13200	0	0	Ki67+	 7042 5028
13201	0	0	Ki67+	 7043 5095
13202	0	0	Ki67+	 7046 5510
13203	0	0	Ki67+	 7050 5577
13204	0	0	Ki67+	 7055 5119
13205	0	0	Ki67+	 7057 5457
13206	0	0	Ki67+	 7060 5246
13207	0	0	Ki67+	 7061 5083
13208	0	0	Ki67+	 7063 5430
13209	0	0	Ki67+	 7072 5540
13210	0	0	Ki67+	 7084 5612
13211	0	0	Ki67+	 7085 5112
13212	0	0	Ki67+	 7090 5726
13213	0	0	Ki67+	 7092 5058
13214	0	0	Ki67+	 7092 5567
13215	0	0	Ki67+	 7095 5602
13216	0	0	Ki67+	 7096 5657
13217	0	0	Ki67+	 7103 5150
13218	0	0	Ki67+	 7104 5075
13219	0	0	Ki67+	 7106 5479
13220	0	0	Ki67+	 7108 5458
13221	0	0	Ki67+	 7113 5732
13222	0	0	Ki67+	 7114 5269
13223	0	0	Ki67+	 7124 5759
13224	0	0	Ki67+	 7125 5393
13225	0	0	Ki67+	 7125 5626
13226	0	0	Ki67+	 7126 5149
13227	0	0	Ki67+	 7129 5440
13228	0	0	Ki67+	 7131 5355
13229	0	0	Ki67+	 7134 5610
13230	0	0	Ki67+	 7135 5116
13231	0	0	Ki67+	 7138 5426
13232	0	0	Ki67+	 7138 5663
13233	0	0	Ki67+	 7142 5274
13234	0	0	Ki67+	 7148 5758
13235	0	0	Ki67+	 7152 5708
13236	0	0	Ki67+	 7157 5102
13237	0	0	Ki67+	 7161 5373
13238	0	0	Ki67+	 7163 5025
13239	0	0	Ki67+	 7164 5680
13240	0	0	Ki67+	 7166 5171
13241	0	0	Ki67+	 7170 5657
13242	0	0	Ki67+	 7173 5335
13243	0	0	Ki67+	 7174 5477
13244	0	0	Ki67+	 7175 5282
13245	0	0	Ki67+	 7181 5434
13246	0	0	Ki67+	 7182 5137
13247	0	0	Ki67+	 7182 5715
13248	0	0	Ki67+	 7188 5698
13249	0	0	Ki67+	 7192 5374
13250	0	0	Ki67+	 7194 5311
13251	0	0	Ki67+	 7197 5486
13252	0	0	Ki67+	 7199 5134
13253	0	0	Ki67+	 7201 5410
13254	0	0	Ki67+	 7204 5584
13255	0	0	Ki67+	 7208 5292
13256	0	0	Ki67+	 7214 5378
13257	0	0	Ki67+	 7214 5720
13258	0	0	Ki67+	 7220 5149
13259	0	0	Ki67+	 7224 5304
13260	0	0	Ki67+	 7231 5390
13261	0	0	Ki67+	 7232 5586
13262	0	0	Ki67+	 7240 5452
13263	0	0	Ki67+	 7241 5596
13264	0	0	Ki67+	 7242 5729
13265	0	0	Ki67+	 7242 5748
13266	0	0	Ki67+	 7243 5194
13267	0	0	Ki67+	 7243 5312
13268	0	0	Ki67+	 7253 5733
13269	0	0	Ki67+	 7259 5643
13270	0	0	Ki67+	 7264 5418
13271	0	0	Ki67+	 7269 5188
13272	0	0	Ki67+	 7269 5480
13273	0	0	Ki67+	 7269 5538
13274	0	0	Ki67+	 7281 5061
13275	0	0	Ki67+	 7283 5747
13276	0	0	Ki67+	 7286 4991
13277	0	0	Ki67+	 7286 5183
13278	0	0	Ki67+	 7293 5467
13279	0	0	Ki67+	 7296 5240
13280	0	0	Ki67+	 7297 5416
13281	0	0	Ki67+	 7300 5492
13282	0	0	Ki67+	 7307 5175
13283	0	0	Ki67+	 7308 5669
13284	0	0	Ki67+	 7309 5301
13285	0	0	Ki67+	 7309 5330
13286	0	0	Ki67+	 7310 5630
13287	0	0	Ki67+	 7311 5015
13288	0	0	Ki67+	 7314 5359
13289	0	0	Ki67+	 7314 5574
13290	0	0	Ki67+	 7314 5600
13291	0	0	Ki67+	 7316 5047
13292	0	0	Ki67+	 7318 4970
13293	0	0	Ki67+	 7320 5456
13294	0	0	Ki67+	 7323 5641
13295	0	0	Ki67+	 7326 5042
13296	0	0	Ki67+	 7327 5348
13297	0	0	Ki67+	 7327 5479
13298	0	0	Ki67+	 7327 5695
13299	0	0	Ki67+	 7329 5581
13300	0	0	Ki67+	 7332 5102
13301	0	0	Ki67+	 7332 5321
13302	0	0	Ki67+	 7338 5200
13303	0	0	Ki67+	 7343 5334
13304	0	0	Ki67+	 7343 5470
13305	0	0	Ki67+	 7347 5487
13306	0	0	Ki67+	 7347 5692
13307	0	0	Ki67+	 7348 4982
13308	0	0	Ki67+	 7356 5192
13309	0	0	Ki67+	 7359 5361
13310	0	0	Ki67+	 7359 5524
13311	0	0	Ki67+	 7367 5004
13312	0	0	Ki67+	 7369 5056
13313	0	0	Ki67+	 7376 5036
13314	0	0	Ki67+	 7380 5557
13315	0	0	Ki67+	 7381 5699
13316	0	0	Ki67+	 7386 5209
13317	0	0	Ki67+	 7387 5660
13318	0	0	Ki67+	 7392 5346
13319	0	0	Ki67+	 7392 5505
13320	0	0	Ki67+	 7400 4990
13321	0	0	Ki67+	 7401 5283
13322	0	0	Ki67+	 7401 5388
13323	0	0	Ki67+	 7405 5199
13324	0	0	Ki67+	 7410 5018
13325	0	0	Ki67+	 7412 5249
13326	0	0	Ki67+	 7416 5417
13327	0	0	Ki67+	 7419 5057
13328	0	0	Ki67+	 7421 5734
13329	0	0	Ki67+	 7425 5202
13330	0	0	Ki67+	 7426 5685
13331	0	0	Ki67+	 7429 5696
13332	0	0	Ki67+	 7434 5071
13333	0	0	Ki67+	 7434 5111
13334	0	0	Ki67+	 7439 5683
13335	0	0	Ki67+	 7441 5058
13336	0	0	Ki67+	 7444 5038
13337	0	0	Ki67+	 7450 4994
13338	0	0	Ki67+	 7450 5688
13339	0	0	Ki67+	 7453 5372
13340	0	0	Ki67+	 7453 5413
13341	0	0	Ki67+	 7453 5741
13342	0	0	Ki67+	 7455 5432
13343	0	0	Ki67+	 7455 5587
13344	0	0	Ki67+	 7459 5292
13345	0	0	Ki67+	 7462 5679
13346	0	0	Ki67+	 7463 5731
13347	0	0	Ki67+	 7464 5711
13348	0	0	Ki67+	 7466 5032
13349	0	0	Ki67+	 7470 5319
13350	0	0	Ki67+	 7472 5081
13351	0	0	Ki67+	 7476 5412
13352	0	0	Ki67+	 7481 5435
13353	0	0	Ki67+	 7484 5453
13354	0	0	Ki67+	 7489 5552
13355	0	0	Ki67+	 7496 5712
13356	0	0	Ki67+	 7498 5526
13357	0	0	Ki67+	 7507 5266
13358	0	0	Ki67+	 7508 5539
13359	0	0	Ki67+	 7509 5585
13360	0	0	Ki67+	 7520 5047
13361	0	0	Ki67+	 7521 5478
13362	0	0	Ki67+	 7526 5461
13363	0	0	Ki67+	 7529 5403
13364	0	0	Ki67+	 7529 5630
13365	0	0	Ki67+	 7534 5305
13366	0	0	Ki67+	 7538 5442
13367	0	0	Ki67+	 7540 5418
13368	0	0	Ki67+	 7544 5474
13369	0	0	Ki67+	 7549 5343
13370	0	0	Ki67+	 7558 5568
13371	0	0	Ki67+	 7561 5092
13372	0	0	Ki67+	 7563 5397
13373	0	0	Ki67+	 7573 5594
13374	0	0	Ki67+	 7574 5401
13375	0	0	Ki67+	 7595 5336
13376	0	0	Ki67+	 7601 5675
13377	0	0	Ki67+	 7601 5718
13378	0	0	Ki67+	 7608 4977
13379	0	0	Ki67+	 7612 5321
13380	0	0	Ki67+	 7619 5095
13381	0	0	Ki67+	 7627 5035
13382	0	0	Ki67+	 7628 5169
13383	0	0	Ki67+	 7633 5065
13384	0	0	Ki67+	 7634 5689
13385	0	0	Ki67+	 7638 4993
13386	0	0	Ki67+	 7643 4965
13387	0	0	Ki67+	 7650 5110
13388	0	0	Ki67+	 7660 5068
13389	0	0	Ki67+	 7660 5127
13390	0	0	Ki67+	 7662 5757
13391	0	0	Ki67+	 7677 5435
13392	0	0	Ki67+	 7687 5020
13393	0	0	Ki67+	 7694 5090
13394	0	0	Ki67+	 7697 5696
13395	0	0	Ki67+	 7698 4981
13396	0	0	Ki67+	 7699 4998
13397	0	0	Ki67+	 7702 5008
13398	0	0	Ki67+	 7704 5072
13399	0	0	Ki67+	 7705 4971
13400	0	0	Ki67+	 7741 5229
13401	0	0	Ki67+	 7752 4973
13402	0	0	Ki67+	 7766 5076
13403	0	0	Ki67+	 7768 5060
13404	0	0	Ki67+	 7775 5539
13405	0	0	Ki67+	 7777 5075
13406	0	0	Ki67+	 7000 5821
13407	0	0	Ki67+	 7003 5893
13408	0	0	Ki67+	 7016 5776
13409	0	0	Ki67+	 7041 5990
13410	0	0	Ki67+	 7041 6153
13411	0	0	Ki67+	 7043 5831
13412	0	0	Ki67+	 7043 5869
13413	0	0	Ki67+	 7050 6059
13414	0	0	Ki67+	 7050 6212
13415	0	0	Ki67+	 7051 6436
13416	0	0	Ki67+	 7054 6128
13417	0	0	Ki67+	 7056 6236
13418	0	0	Ki67+	 7067 6180
13419	0	0	Ki67+	 7072 6130
13420	0	0	Ki67+	 7074 6374
13421	0	0	Ki67+	 7079 5957
13422	0	0	Ki67+	 7089 6140
13423	0	0	Ki67+	 7089 6462
13424	0	0	Ki67+	 7094 6276
13425	0	0	Ki67+	 7095 5893
13426	0	0	Ki67+	 7095 6260
13427	0	0	Ki67+	 7104 6171
13428	0	0	Ki67+	 7124 5778
13429	0	0	Ki67+	 7142 5870
13430	0	0	Ki67+	 7143 6065
13431	0	0	Ki67+	 7145 5908
13432	0	0	Ki67+	 7149 5922
13433	0	0	Ki67+	 7151 6260
13434	0	0	Ki67+	 7152 6226
13435	0	0	Ki67+	 7157 6133
13436	0	0	Ki67+	 7165 6431
13437	0	0	Ki67+	 7169 5981
13438	0	0	Ki67+	 7170 6029
13439	0	0	Ki67+	 7172 5859
13440	0	0	Ki67+	 7174 6411
13441	0	0	Ki67+	 7176 6271
13442	0	0	Ki67+	 7178 6426
13443	0	0	Ki67+	 7180 5788
13444	0	0	Ki67+	 7190 5934
13445	0	0	Ki67+	 7191 6233
13446	0	0	Ki67+	 7193 5903
13447	0	0	Ki67+	 7195 6136
13448	0	0	Ki67+	 7196 5952
13449	0	0	Ki67+	 7197 5874
13450	0	0	Ki67+	 7200 6173
13451	0	0	Ki67+	 7200 6299
13452	0	0	Ki67+	 7207 5832
13453	0	0	Ki67+	 7208 6457
13454	0	0	Ki67+	 7213 6087
13455	0	0	Ki67+	 7215 6252
13456	0	0	Ki67+	 7218 6500
13457	0	0	Ki67+	 7219 6148
13458	0	0	Ki67+	 7225 5938
13459	0	0	Ki67+	 7227 6156
13460	0	0	Ki67+	 7231 6507
13461	0	0	Ki67+	 7235 5813
13462	0	0	Ki67+	 7235 5838
13463	0	0	Ki67+	 7235 5959
13464	0	0	Ki67+	 7237 6096
13465	0	0	Ki67+	 7244 6086
13466	0	0	Ki67+	 7251 6001
13467	0	0	Ki67+	 7252 6295
13468	0	0	Ki67+	 7257 6173
13469	0	0	Ki67+	 7258 6114
13470	0	0	Ki67+	 7261 6197
13471	0	0	Ki67+	 7264 5870
13472	0	0	Ki67+	 7266 5960
13473	0	0	Ki67+	 7268 6099
13474	0	0	Ki67+	 7269 5970
13475	0	0	Ki67+	 7276 5852
13476	0	0	Ki67+	 7277 5762
13477	0	0	Ki67+	 7280 5834
13478	0	0	Ki67+	 7295 5873
13479	0	0	Ki67+	 7301 6120
13480	0	0	Ki67+	 7304 5800
13481	0	0	Ki67+	 7306 5782
13482	0	0	Ki67+	 7306 5980
13483	0	0	Ki67+	 7308 5877
13484	0	0	Ki67+	 7312 6183
13485	0	0	Ki67+	 7313 5866
13486	0	0	Ki67+	 7313 6047
13487	0	0	Ki67+	 7315 5764
13488	0	0	Ki67+	 7318 5886
13489	0	0	Ki67+	 7319 6172
13490	0	0	Ki67+	 7320 6498
13491	0	0	Ki67+	 7322 5951
13492	0	0	Ki67+	 7325 5794
13493	0	0	Ki67+	 7325 5873
13494	0	0	Ki67+	 7332 6443
13495	0	0	Ki67+	 7334 6165
13496	0	0	Ki67+	 7336 5851
13497	0	0	Ki67+	 7337 6240
13498	0	0	Ki67+	 7343 6260
13499	0	0	Ki67+	 7345 5868
13500	0	0	Ki67+	 7345 6043
13501	0	0	Ki67+	 7349 5764
13502	0	0	Ki67+	 7351 6131
13503	0	0	Ki67+	 7351 6476
13504	0	0	Ki67+	 7354 6097
13505	0	0	Ki67+	 7364 5959
13506	0	0	Ki67+	 7365 6081
13507	0	0	Ki67+	 7370 6542
13508	0	0	Ki67+	 7375 6523
13509	0	0	Ki67+	 7376 5878
13510	0	0	Ki67+	 7382 6186
13511	0	0	Ki67+	 7383 6365
13512	0	0	Ki67+	 7384 6252
13513	0	0	Ki67+	 7389 5992
13514	0	0	Ki67+	 7394 6361
13515	0	0	Ki67+	 7406 5831
13516	0	0	Ki67+	 7406 6282
13517	0	0	Ki67+	 7407 5803
13518	0	0	Ki67+	 7407 6054
13519	0	0	Ki67+	 7407 6387
13520	0	0	Ki67+	 7409 5985
13521	0	0	Ki67+	 7418 5813
13522	0	0	Ki67+	 7424 5836
13523	0	0	Ki67+	 7437 5927
13524	0	0	Ki67+	 7442 6416
13525	0	0	Ki67+	 7448 5875
13526	0	0	Ki67+	 7449 5806
13527	0	0	Ki67+	 7449 5989
13528	0	0	Ki67+	 7452 5841
13529	0	0	Ki67+	 7457 6085
13530	0	0	Ki67+	 7459 6287
13531	0	0	Ki67+	 7466 6308
13532	0	0	Ki67+	 7475 5805
13533	0	0	Ki67+	 7476 6302
13534	0	0	Ki67+	 7488 6339
13535	0	0	Ki67+	 7494 6000
13536	0	0	Ki67+	 7497 6292
13537	0	0	Ki67+	 7499 5784
13538	0	0	Ki67+	 7502 5886
13539	0	0	Ki67+	 7502 5939
13540	0	0	Ki67+	 7506 6342
13541	0	0	Ki67+	 7507 6479
13542	0	0	Ki67+	 7510 6360
13543	0	0	Ki67+	 7512 5845
13544	0	0	Ki67+	 7512 6559
13545	0	0	Ki67+	 7514 5904
13546	0	0	Ki67+	 7517 6002
13547	0	0	Ki67+	 7520 6304
13548	0	0	Ki67+	 7523 5800
13549	0	0	Ki67+	 7524 6108
13550	0	0	Ki67+	 7532 5896
13551	0	0	Ki67+	 7538 6372
13552	0	0	Ki67+	 7540 5838
13553	0	0	Ki67+	 7547 6099
13554	0	0	Ki67+	 7570 5829
13555	0	0	Ki67+	 7593 5898
13556	0	0	Ki67+	 7604 6296
13557	0	0	Ki67+	 7609 5787
13558	0	0	Ki67+	 7627 6324
13559	0	0	Ki67+	 7638 5819
13560	0	0	Ki67+	 7639 5801
13561	0	0	Ki67+	 7649 5929
13562	0	0	Ki67+	 7649 6033
13563	0	0	Ki67+	 7653 5950
13564	0	0	Ki67+	 7662 6058
13565	0	0	Ki67+	 7679 5841
13566	0	0	Ki67+	 7688 5827
13567	0	0	Ki67+	 7703 6331
13568	0	0	Ki67+	 7704 5945
13569	0	0	Ki67+	 7723 5871
13570	0	0	Ki67+	 7724 5973
13571	0	0	Ki67+	 7732 5965
13572	0	0	Ki67+	 7745 5996
13573	0	0	Ki67+	 7755 5978
13574	0	0	Ki67+	 7770 6017
13575	0	0	Ki67+	 7789 6389
13576	0	0	Ki67+	 7001 7076
13577	0	0	Ki67+	 7006 6639
13578	0	0	Ki67+	 7021 7270
13579	0	0	Ki67+	 7026 7280
13580	0	0	Ki67+	 7028 6674
13581	0	0	Ki67+	 7034 7084
13582	0	0	Ki67+	 7054 7092
13583	0	0	Ki67+	 7079 7305
13584	0	0	Ki67+	 7080 7081
13585	0	0	Ki67+	 7083 7250
13586	0	0	Ki67+	 7085 7270
13587	0	0	Ki67+	 7089 7064
13588	0	0	Ki67+	 7096 7303
13589	0	0	Ki67+	 7098 6595
13590	0	0	Ki67+	 7111 7172
13591	0	0	Ki67+	 7113 7226
13592	0	0	Ki67+	 7114 7248
13593	0	0	Ki67+	 7119 7318
13594	0	0	Ki67+	 7121 7337
13595	0	0	Ki67+	 7124 7266
13596	0	0	Ki67+	 7128 6854
13597	0	0	Ki67+	 7140 7224
13598	0	0	Ki67+	 7140 7274
13599	0	0	Ki67+	 7158 7329
13600	0	0	Ki67+	 7159 7075
13601	0	0	Ki67+	 7161 7241
13602	0	0	Ki67+	 7174 7249
13603	0	0	Ki67+	 7184 7149
13604	0	0	Ki67+	 7212 7306
13605	0	0	Ki67+	 7217 6897
13606	0	0	Ki67+	 7222 6711
13607	0	0	Ki67+	 7231 7318
13608	0	0	Ki67+	 7239 6662
13609	0	0	Ki67+	 7244 7039
13610	0	0	Ki67+	 7285 7108
13611	0	0	Ki67+	 7303 7093
13612	0	0	Ki67+	 7311 7231
13613	0	0	Ki67+	 7313 6857
13614	0	0	Ki67+	 7318 7043
13615	0	0	Ki67+	 7328 6927
13616	0	0	Ki67+	 7329 6951
13617	0	0	Ki67+	 7376 6910
13618	0	0	Ki67+	 7376 7079
13619	0	0	Ki67+	 7406 7255
13620	0	0	Ki67+	 7412 6903
13621	0	0	Ki67+	 7420 7195
13622	0	0	Ki67+	 7426 6908
13623	0	0	Ki67+	 7428 7209
13624	0	0	Ki67+	 7438 7210
13625	0	0	Ki67+	 7445 6585
13626	0	0	Ki67+	 7456 7215
13627	0	0	Ki67+	 7463 6714
13628	0	0	Ki67+	 7464 7166
13629	0	0	Ki67+	 7476 7267
13630	0	0	Ki67+	 7492 7233
13631	0	0	Ki67+	 7496 7021
13632	0	0	Ki67+	 7514 7122
13633	0	0	Ki67+	 7528 6758
13634	0	0	Ki67+	 7535 7003
13635	0	0	Ki67+	 7537 6679
13636	0	0	Ki67+	 7548 6607
13637	0	0	Ki67+	 7550 6781
13638	0	0	Ki67+	 7558 6934
13639	0	0	Ki67+	 7560 6760
13640	0	0	Ki67+	 7564 6908
13641	0	0	Ki67+	 7571 6593
13642	0	0	Ki67+	 7581 7021
13643	0	0	Ki67+	 7586 6735
13644	0	0	Ki67+	 7596 7069
13645	0	0	Ki67+	 7599 6628
13646	0	0	Ki67+	 7629 6883
13647	0	0	Ki67+	 7656 6787
13648	0	0	Ki67+	 7657 6877
13649	0	0	Ki67+	 7660 6905
13650	0	0	Ki67+	 7676 7055
13651	0	0	Ki67+	 7682 6921
13652	0	0	Ki67+	 7710 6778
13653	0	0	Ki67+	 7722 6789
13654	0	0	Ki67+	 7727 6990
13655	0	0	Ki67+	 7753 6905
13656	0	0	Ki67+	 7765 6965
13657	0	0	Ki67+	 7768 6925
13658	0	0	Ki67+	 7782 6894
13659	0	0	Ki67+	 7784 6633
13660	0	0	Ki67+	 7785 7093
13661	0	0	Ki67+	 7021 7782
13662	0	0	Ki67+	 7032 7815
13663	0	0	Ki67+	 7053 7660
13664	0	0	Ki67+	 7088 7627
13665	0	0	Ki67+	 7092 7570
13666	0	0	Ki67+	 7092 7729
13667	0	0	Ki67+	 7101 7496
13668	0	0	Ki67+	 7147 7913
13669	0	0	Ki67+	 7150 7379
13670	0	0	Ki67+	 7182 7541
13671	0	0	Ki67+	 7185 7434
13672	0	0	Ki67+	 7195 7372
13673	0	0	Ki67+	 7211 7509
13674	0	0	Ki67+	 7213 7838
13675	0	0	Ki67+	 7214 7491
13676	0	0	Ki67+	 7224 8052
13677	0	0	Ki67+	 7350 7994
13678	0	0	Ki67+	 7358 7454
13679	0	0	Ki67+	 7358 8043
13680	0	0	Ki67+	 7371 7402
13681	0	0	Ki67+	 7377 8051
13682	0	0	Ki67+	 7403 8027
13683	0	0	Ki67+	 7410 8005
13684	0	0	Ki67+	 7428 7980
13685	0	0	Ki67+	 7459 7974
13686	0	0	Ki67+	 7475 8144
13687	0	0	Ki67+	 7478 7962
13688	0	0	Ki67+	 7484 7870
13689	0	0	Ki67+	 7553 7500
13690	0	0	Ki67+	 7555 8130
13691	0	0	Ki67+	 7603 8155
13692	0	0	Ki67+	 7606 8050
13693	0	0	Ki67+	 7607 8036
13694	0	0	Ki67+	 7630 7956
13695	0	0	Ki67+	 7630 7979
13696	0	0	Ki67+	 7633 8065
13697	0	0	Ki67+	 7663 7819
13698	0	0	Ki67+	 7668 7997
13699	0	0	Ki67+	 7728 7770
13700	0	0	Ki67+	 7733 7873
13701	0	0	Ki67+	 7743 7931
13702	0	0	Ki67+	 7753 7460
13703	0	0	Ki67+	 7753 7911
13704	0	0	Ki67+	 7768 7369
13705	0	0	Ki67+	 7770 7459
13706	0	0	Ki67+	 7779 7788
13707	0	0	Ki67+	 7059 8517
13708	0	0	Ki67+	 7078 8432
13709	0	0	Ki67+	 7086 8894
13710	0	0	Ki67+	 7140 8878
13711	0	0	Ki67+	 7197 8856
13712	0	0	Ki67+	 7205 8771
13713	0	0	Ki67+	 7210 8835
13714	0	0	Ki67+	 7211 8653
13715	0	0	Ki67+	 7216 8254
13716	0	0	Ki67+	 7220 8738
13717	0	0	Ki67+	 7225 8757
13718	0	0	Ki67+	 7240 8397
13719	0	0	Ki67+	 7247 8266
13720	0	0	Ki67+	 7248 8459
13721	0	0	Ki67+	 7261 8468
13722	0	0	Ki67+	 7266 8594
13723	0	0	Ki67+	 7273 8626
13724	0	0	Ki67+	 7273 8768
13725	0	0	Ki67+	 7291 8741
13726	0	0	Ki67+	 7294 8574
13727	0	0	Ki67+	 7299 8457
13728	0	0	Ki67+	 7307 8180
13729	0	0	Ki67+	 7311 8592
13730	0	0	Ki67+	 7318 8703
13731	0	0	Ki67+	 7326 8535
13732	0	0	Ki67+	 7332 8694
13733	0	0	Ki67+	 7344 8534
13734	0	0	Ki67+	 7357 8317
13735	0	0	Ki67+	 7357 8495
13736	0	0	Ki67+	 7364 8181
13737	0	0	Ki67+	 7376 8303
13738	0	0	Ki67+	 7389 8887
13739	0	0	Ki67+	 7393 8335
13740	0	0	Ki67+	 7399 8180
13741	0	0	Ki67+	 7400 8658
13742	0	0	Ki67+	 7408 8303
13743	0	0	Ki67+	 7428 8300
13744	0	0	Ki67+	 7428 8404
13745	0	0	Ki67+	 7433 8921
13746	0	0	Ki67+	 7442 8202
13747	0	0	Ki67+	 7447 8243
13748	0	0	Ki67+	 7454 8494
13749	0	0	Ki67+	 7457 8836
13750	0	0	Ki67+	 7465 8770
13751	0	0	Ki67+	 7467 8185
13752	0	0	Ki67+	 7467 8233
13753	0	0	Ki67+	 7469 8851
13754	0	0	Ki67+	 7481 8859
13755	0	0	Ki67+	 7490 8812
13756	0	0	Ki67+	 7494 8423
13757	0	0	Ki67+	 7503 8178
13758	0	0	Ki67+	 7520 8182
13759	0	0	Ki67+	 7522 8786
13760	0	0	Ki67+	 7532 8879
13761	0	0	Ki67+	 7571 8764
13762	0	0	Ki67+	 7579 8827
13763	0	0	Ki67+	 7617 8789
13764	0	0	Ki67+	 7637 8475
13765	0	0	Ki67+	 7657 8796
13766	0	0	Ki67+	 7662 8762
13767	0	0	Ki67+	 7662 8942
13768	0	0	Ki67+	 7670 8667
13769	0	0	Ki67+	 7690 8784
13770	0	0	Ki67+	 7751 8308
13771	0	0	Ki67+	 7762 8897
13772	0	0	Ki67+	 7775 8891
13773	0	0	Ki67+	 7005 9643
13774	0	0	Ki67+	 7008 9534
13775	0	0	Ki67+	 7016 8976
13776	0	0	Ki67+	 7021 9143
13777	0	0	Ki67+	 7031 9503
13778	0	0	Ki67+	 7035 9393
13779	0	0	Ki67+	 7041 9550
13780	0	0	Ki67+	 7051 9475
13781	0	0	Ki67+	 7054 9554
13782	0	0	Ki67+	 7071 9232
13783	0	0	Ki67+	 7085 9543
13784	0	0	Ki67+	 7094 9550
13785	0	0	Ki67+	 7097 9220
13786	0	0	Ki67+	 7102 8994
13787	0	0	Ki67+	 7108 9554
13788	0	0	Ki67+	 7110 8975
13789	0	0	Ki67+	 7129 9318
13790	0	0	Ki67+	 7155 9336
13791	0	0	Ki67+	 7156 9156
13792	0	0	Ki67+	 7163 9713
13793	0	0	Ki67+	 7193 9628
13794	0	0	Ki67+	 7208 9668
13795	0	0	Ki67+	 7237 9199
13796	0	0	Ki67+	 7241 9723
13797	0	0	Ki67+	 7244 9299
13798	0	0	Ki67+	 7252 9593
13799	0	0	Ki67+	 7317 9102
13800	0	0	Ki67+	 7330 9369
13801	0	0	Ki67+	 7355 9689
13802	0	0	Ki67+	 7374 9386
13803	0	0	Ki67+	 7387 9261
13804	0	0	Ki67+	 7398 9492
13805	0	0	Ki67+	 7401 9733
13806	0	0	Ki67+	 7417 9411
13807	0	0	Ki67+	 7418 9004
13808	0	0	Ki67+	 7427 9048
13809	0	0	Ki67+	 7438 9155
13810	0	0	Ki67+	 7448 9356
13811	0	0	Ki67+	 7467 9333
13812	0	0	Ki67+	 7477 9498
13813	0	0	Ki67+	 7480 9645
13814	0	0	Ki67+	 7489 9530
13815	0	0	Ki67+	 7520 9164
13816	0	0	Ki67+	 7530 9737
13817	0	0	Ki67+	 7531 9109
13818	0	0	Ki67+	 7576 9345
13819	0	0	Ki67+	 7580 9309
13820	0	0	Ki67+	 7582 9693
13821	0	0	Ki67+	 7588 9065
13822	0	0	Ki67+	 7588 9522
13823	0	0	Ki67+	 7590 9281
13824	0	0	Ki67+	 7591 9584
13825	0	0	Ki67+	 7597 9639
13826	0	0	Ki67+	 7599 9060
13827	0	0	Ki67+	 7599 9290
13828	0	0	Ki67+	 7600 9528
13829	0	0	Ki67+	 7610 9321
13830	0	0	Ki67+	 7610 9695
13831	0	0	Ki67+	 7611 9025
13832	0	0	Ki67+	 7615 9277
13833	0	0	Ki67+	 7618 9350
13834	0	0	Ki67+	 7619 9470
13835	0	0	Ki67+	 7624 9652
13836	0	0	Ki67+	 7626 9195
13837	0	0	Ki67+	 7626 9245
13838	0	0	Ki67+	 7628 9338
13839	0	0	Ki67+	 7630 8999
13840	0	0	Ki67+	 7630 9284
13841	0	0	Ki67+	 7635 9524
13842	0	0	Ki67+	 7642 8978
13843	0	0	Ki67+	 7655 9223
13844	0	0	Ki67+	 7656 9356
13845	0	0	Ki67+	 7657 9296
13846	0	0	Ki67+	 7663 9566
13847	0	0	Ki67+	 7684 9294
13848	0	0	Ki67+	 7693 9490
13849	0	0	Ki67+	 7697 9510
13850	0	0	Ki67+	 7699 9582
13851	0	0	Ki67+	 7700 9341
13852	0	0	Ki67+	 7701 9315
13853	0	0	Ki67+	 7709 9468
13854	0	0	Ki67+	 7718 9565
13855	0	0	Ki67+	 7737 9532
13856	0	0	Ki67+	 7743 9502
13857	0	0	Ki67+	 7753 9543
13858	0	0	Ki67+	 7756 9210
13859	0	0	Ki67+	 7758 9443
13860	0	0	Ki67+	 7790 9200
13861	0	0	Ki67+	 6995 9909
13862	0	0	Ki67+	 7004 9882
13863	0	0	Ki67+	 7010 9847
13864	0	0	Ki67+	 7027 9907
13865	0	0	Ki67+	 7027 10421
13866	0	0	Ki67+	 7031 9951
13867	0	0	Ki67+	 7039 9940
13868	0	0	Ki67+	 7045 9908
13869	0	0	Ki67+	 7047 10155
13870	0	0	Ki67+	 7075 9908
13871	0	0	Ki67+	 7079 10006
13872	0	0	Ki67+	 7080 10180
13873	0	0	Ki67+	 7092 10125
13874	0	0	Ki67+	 7094 10024
13875	0	0	Ki67+	 7103 10033
13876	0	0	Ki67+	 7103 10114
13877	0	0	Ki67+	 7104 10541
13878	0	0	Ki67+	 7107 10020
13879	0	0	Ki67+	 7110 9855
13880	0	0	Ki67+	 7118 9769
13881	0	0	Ki67+	 7126 9861
13882	0	0	Ki67+	 7129 9814
13883	0	0	Ki67+	 7130 10029
13884	0	0	Ki67+	 7136 9985
13885	0	0	Ki67+	 7138 10010
13886	0	0	Ki67+	 7156 9794
13887	0	0	Ki67+	 7161 10059
13888	0	0	Ki67+	 7193 10018
13889	0	0	Ki67+	 7254 10491
13890	0	0	Ki67+	 7261 9887
13891	0	0	Ki67+	 7267 10331
13892	0	0	Ki67+	 7267 10544
13893	0	0	Ki67+	 7279 10274
13894	0	0	Ki67+	 7323 10323
13895	0	0	Ki67+	 7344 10321
13896	0	0	Ki67+	 7393 10246
13897	0	0	Ki67+	 7418 10434
13898	0	0	Ki67+	 7422 10399
13899	0	0	Ki67+	 7428 10085
13900	0	0	Ki67+	 7428 10464
13901	0	0	Ki67+	 7434 10102
13902	0	0	Ki67+	 7436 10410
13903	0	0	Ki67+	 7443 10153
13904	0	0	Ki67+	 7468 10000
13905	0	0	Ki67+	 7469 10512
13906	0	0	Ki67+	 7484 9833
13907	0	0	Ki67+	 7511 10383
13908	0	0	Ki67+	 7564 10417
13909	0	0	Ki67+	 7571 9890
13910	0	0	Ki67+	 7610 10506
13911	0	0	Ki67+	 7612 10090
13912	0	0	Ki67+	 7649 10058
13913	0	0	Ki67+	 7671 10049
13914	0	0	Ki67+	 7697 10029
13915	0	0	Ki67+	 7736 10088
13916	0	0	Ki67+	 7736 10135
13917	0	0	Ki67+	 7737 10235
13918	0	0	Ki67+	 7751 9938
13919	0	0	Ki67+	 7010 10878
13920	0	0	Ki67+	 7027 10885
13921	0	0	Ki67+	 7034 11284
13922	0	0	Ki67+	 7041 10866
13923	0	0	Ki67+	 7044 10581
13924	0	0	Ki67+	 7099 11071
13925	0	0	Ki67+	 7117 10913
13926	0	0	Ki67+	 7122 11066
13927	0	0	Ki67+	 7184 10592
13928	0	0	Ki67+	 7184 10923
13929	0	0	Ki67+	 7212 10842
13930	0	0	Ki67+	 7239 10682
13931	0	0	Ki67+	 7247 10597
13932	0	0	Ki67+	 7255 10701
13933	0	0	Ki67+	 7265 10678
13934	0	0	Ki67+	 7274 10816
13935	0	0	Ki67+	 7285 11251
13936	0	0	Ki67+	 7287 10678
13937	0	0	Ki67+	 7288 11001
13938	0	0	Ki67+	 7288 11032
13939	0	0	Ki67+	 7293 10937
13940	0	0	Ki67+	 7334 10712
13941	0	0	Ki67+	 7344 10582
13942	0	0	Ki67+	 7402 10667
13943	0	0	Ki67+	 7428 10724
13944	0	0	Ki67+	 7476 10766
13945	0	0	Ki67+	 7479 11193
13946	0	0	Ki67+	 7539 10702
13947	0	0	Ki67+	 7552 10656
13948	0	0	Ki67+	 7553 10692
13949	0	0	Ki67+	 7556 11065
13950	0	0	Ki67+	 7586 11025
13951	0	0	Ki67+	 7609 11165
13952	0	0	Ki67+	 7610 10594
13953	0	0	Ki67+	 7626 11148
13954	0	0	Ki67+	 7671 10756
13955	0	0	Ki67+	 7677 10635
13956	0	0	Ki67+	 7684 10602
13957	0	0	Ki67+	 7699 11320
13958	0	0	Ki67+	 7776 10776
13959	0	0	Ki67+	 7004 11876
13960	0	0	Ki67+	 7010 11574
13961	0	0	Ki67+	 7023 11935
13962	0	0	Ki67+	 7026 11977
13963	0	0	Ki67+	 7046 11940
13964	0	0	Ki67+	 7048 12074
13965	0	0	Ki67+	 7065 11385
13966	0	0	Ki67+	 7068 11909
13967	0	0	Ki67+	 7075 12130
13968	0	0	Ki67+	 7077 11992
13969	0	0	Ki67+	 7117 11792
13970	0	0	Ki67+	 7120 11811
13971	0	0	Ki67+	 7150 11921
13972	0	0	Ki67+	 7173 11888
13973	0	0	Ki67+	 7180 12112
13974	0	0	Ki67+	 7190 11496
13975	0	0	Ki67+	 7208 12147
13976	0	0	Ki67+	 7216 11459
13977	0	0	Ki67+	 7217 11937
13978	0	0	Ki67+	 7218 11811
13979	0	0	Ki67+	 7219 11654
13980	0	0	Ki67+	 7220 12121
13981	0	0	Ki67+	 7245 11385
13982	0	0	Ki67+	 7247 11447
13983	0	0	Ki67+	 7253 11884
13984	0	0	Ki67+	 7255 11557
13985	0	0	Ki67+	 7256 11528
13986	0	0	Ki67+	 7259 12079
13987	0	0	Ki67+	 7278 11843
13988	0	0	Ki67+	 7289 12152
13989	0	0	Ki67+	 7292 11464
13990	0	0	Ki67+	 7300 11697
13991	0	0	Ki67+	 7302 11856
13992	0	0	Ki67+	 7306 11537
13993	0	0	Ki67+	 7306 12096
13994	0	0	Ki67+	 7317 11857
13995	0	0	Ki67+	 7350 11760
13996	0	0	Ki67+	 7358 12058
13997	0	0	Ki67+	 7365 11766
13998	0	0	Ki67+	 7365 12082
13999	0	0	Ki67+	 7384 11775
14000	0	0	Ki67+	 7388 12001
14001	0	0	Ki67+	 7407 12041
14002	0	0	Ki67+	 7423 11801
14003	0	0	Ki67+	 7555 11897
14004	0	0	Ki67+	 7631 11539
14005	0	0	Ki67+	 7669 11458
14006	0	0	Ki67+	 7674 12104
14007	0	0	Ki67+	 7690 12089
14008	0	0	Ki67+	 7696 12058
14009	0	0	Ki67+	 7697 11904
14010	0	0	Ki67+	 7708 11385
14011	0	0	Ki67+	 7735 11477
14012	0	0	Ki67+	 7749 11422
14013	0	0	Ki67+	 7788 11735
14014	0	0	Ki67+	 7789 11666
14015	0	0	Ki67+	 6997 12624
14016	0	0	Ki67+	 6999 12591
14017	0	0	Ki67+	 7030 12491
14018	0	0	Ki67+	 7035 12957
14019	0	0	Ki67+	 7037 12411
14020	0	0	Ki67+	 7067 12520
14021	0	0	Ki67+	 7085 12841
14022	0	0	Ki67+	 7096 12679
14023	0	0	Ki67+	 7102 12213
14024	0	0	Ki67+	 7104 12951
14025	0	0	Ki67+	 7117 12407
14026	0	0	Ki67+	 7122 12947
14027	0	0	Ki67+	 7132 12940
14028	0	0	Ki67+	 7134 12917
14029	0	0	Ki67+	 7140 12391
14030	0	0	Ki67+	 7145 12445
14031	0	0	Ki67+	 7153 12842
14032	0	0	Ki67+	 7160 12420
14033	0	0	Ki67+	 7165 12880
14034	0	0	Ki67+	 7167 12832
14035	0	0	Ki67+	 7173 12798
14036	0	0	Ki67+	 7176 12907
14037	0	0	Ki67+	 7185 12197
14038	0	0	Ki67+	 7196 12441
14039	0	0	Ki67+	 7208 12438
14040	0	0	Ki67+	 7220 12654
14041	0	0	Ki67+	 7248 12597
14042	0	0	Ki67+	 7252 12460
14043	0	0	Ki67+	 7268 12184
14044	0	0	Ki67+	 7298 12931
14045	0	0	Ki67+	 7302 12668
14046	0	0	Ki67+	 7303 12410
14047	0	0	Ki67+	 7319 12746
14048	0	0	Ki67+	 7320 12630
14049	0	0	Ki67+	 7322 12517
14050	0	0	Ki67+	 7322 12781
14051	0	0	Ki67+	 7325 12955
14052	0	0	Ki67+	 7327 12695
14053	0	0	Ki67+	 7329 12402
14054	0	0	Ki67+	 7329 12613
14055	0	0	Ki67+	 7334 12669
14056	0	0	Ki67+	 7334 12837
14057	0	0	Ki67+	 7337 12686
14058	0	0	Ki67+	 7338 12496
14059	0	0	Ki67+	 7346 12708
14060	0	0	Ki67+	 7371 12575
14061	0	0	Ki67+	 7395 12414
14062	0	0	Ki67+	 7395 12692
14063	0	0	Ki67+	 7400 12655
14064	0	0	Ki67+	 7402 12718
14065	0	0	Ki67+	 7406 12464
14066	0	0	Ki67+	 7416 12685
14067	0	0	Ki67+	 7432 12628
14068	0	0	Ki67+	 7445 12660
14069	0	0	Ki67+	 7449 12582
14070	0	0	Ki67+	 7452 12685
14071	0	0	Ki67+	 7454 12648
14072	0	0	Ki67+	 7468 12745
14073	0	0	Ki67+	 7471 12656
14074	0	0	Ki67+	 7472 12696
14075	0	0	Ki67+	 7473 12614
14076	0	0	Ki67+	 7477 12634
14077	0	0	Ki67+	 7482 12663
14078	0	0	Ki67+	 7482 12864
14079	0	0	Ki67+	 7487 12689
14080	0	0	Ki67+	 7495 12580
14081	0	0	Ki67+	 7495 12957
14082	0	0	Ki67+	 7496 12558
14083	0	0	Ki67+	 7512 12587
14084	0	0	Ki67+	 7516 12549
14085	0	0	Ki67+	 7528 12543
14086	0	0	Ki67+	 7535 12496
14087	0	0	Ki67+	 7541 12533
14088	0	0	Ki67+	 7541 12575
14089	0	0	Ki67+	 7541 12614
14090	0	0	Ki67+	 7566 12389
14091	0	0	Ki67+	 7567 12531
14092	0	0	Ki67+	 7569 12599
14093	0	0	Ki67+	 7576 12541
14094	0	0	Ki67+	 7579 12564
14095	0	0	Ki67+	 7590 12398
14096	0	0	Ki67+	 7592 12565
14097	0	0	Ki67+	 7617 12189
14098	0	0	Ki67+	 7618 12827
14099	0	0	Ki67+	 7620 12445
14100	0	0	Ki67+	 7633 12774
14101	0	0	Ki67+	 7633 12832
14102	0	0	Ki67+	 7635 12722
14103	0	0	Ki67+	 7641 12177
14104	0	0	Ki67+	 7651 12224
14105	0	0	Ki67+	 7652 12736
14106	0	0	Ki67+	 7664 12531
14107	0	0	Ki67+	 7665 12511
14108	0	0	Ki67+	 7665 12548
14109	0	0	Ki67+	 7666 12597
14110	0	0	Ki67+	 7677 12188
14111	0	0	Ki67+	 7690 12497
14112	0	0	Ki67+	 7694 12190
14113	0	0	Ki67+	 7698 12532
14114	0	0	Ki67+	 7706 12700
14115	0	0	Ki67+	 7711 12585
14116	0	0	Ki67+	 7720 12567
14117	0	0	Ki67+	 7723 12611
14118	0	0	Ki67+	 7742 12294
14119	0	0	Ki67+	 7749 12474
14120	0	0	Ki67+	 7757 12191
14121	0	0	Ki67+	 7767 12497
14122	0	0	Ki67+	 7768 12514
14123	0	0	Ki67+	 7768 12562
14124	0	0	Ki67+	 7776 12490
14125	0	0	Ki67+	 7780 12585
14126	0	0	Ki67+	 7783 12211
14127	0	0	Ki67+	 7791 12580
14128	0	0	Ki67+	 6997 13593
14129	0	0	Ki67+	 7002 13241
14130	0	0	Ki67+	 7010 13606
14131	0	0	Ki67+	 7015 13240
14132	0	0	Ki67+	 7017 13185
14133	0	0	Ki67+	 7019 13276
14134	0	0	Ki67+	 7025 13621
14135	0	0	Ki67+	 7036 13272
14136	0	0	Ki67+	 7040 13051
14137	0	0	Ki67+	 7058 13243
14138	0	0	Ki67+	 7058 13293
14139	0	0	Ki67+	 7068 13257
14140	0	0	Ki67+	 7068 13309
14141	0	0	Ki67+	 7085 13297
14142	0	0	Ki67+	 7088 13060
14143	0	0	Ki67+	 7092 13491
14144	0	0	Ki67+	 7096 13317
14145	0	0	Ki67+	 7107 13448
14146	0	0	Ki67+	 7110 13275
14147	0	0	Ki67+	 7113 13463
14148	0	0	Ki67+	 7125 13188
14149	0	0	Ki67+	 7128 13067
14150	0	0	Ki67+	 7137 13300
14151	0	0	Ki67+	 7140 13356
14152	0	0	Ki67+	 7146 12977
14153	0	0	Ki67+	 7146 13372
14154	0	0	Ki67+	 7147 13313
14155	0	0	Ki67+	 7161 13169
14156	0	0	Ki67+	 7177 13189
14157	0	0	Ki67+	 7185 13568
14158	0	0	Ki67+	 7223 13128
14159	0	0	Ki67+	 7248 13523
14160	0	0	Ki67+	 7255 13514
14161	0	0	Ki67+	 7275 13051
14162	0	0	Ki67+	 7342 13230
14163	0	0	Ki67+	 7380 13349
14164	0	0	Ki67+	 7418 13176
14165	0	0	Ki67+	 7447 13090
14166	0	0	Ki67+	 7449 13120
14167	0	0	Ki67+	 7505 13125
14168	0	0	Ki67+	 7521 12989
14169	0	0	Ki67+	 7525 13635
14170	0	0	Ki67+	 7535 13603
14171	0	0	Ki67+	 7544 13585
14172	0	0	Ki67+	 7544 13639
14173	0	0	Ki67+	 7579 13587
14174	0	0	Ki67+	 7587 13678
14175	0	0	Ki67+	 7593 13387
14176	0	0	Ki67+	 7596 13628
14177	0	0	Ki67+	 7609 13369
14178	0	0	Ki67+	 7622 13558
14179	0	0	Ki67+	 7625 13267
14180	0	0	Ki67+	 7627 13659
14181	0	0	Ki67+	 7628 13349
14182	0	0	Ki67+	 7633 13561
14183	0	0	Ki67+	 7637 13275
14184	0	0	Ki67+	 7645 13379
14185	0	0	Ki67+	 7650 13431
14186	0	0	Ki67+	 7654 13578
14187	0	0	Ki67+	 7656 13408
14188	0	0	Ki67+	 7659 13529
14189	0	0	Ki67+	 7662 13343
14190	0	0	Ki67+	 7677 13218
14191	0	0	Ki67+	 7680 13346
14192	0	0	Ki67+	 7682 13377
14193	0	0	Ki67+	 7682 13392
14194	0	0	Ki67+	 7683 13537
14195	0	0	Ki67+	 7688 13232
14196	0	0	Ki67+	 7702 13552
14197	0	0	Ki67+	 7709 13495
14198	0	0	Ki67+	 7725 13367
14199	0	0	Ki67+	 7727 13512
14200	0	0	Ki67+	 7736 13480
14201	0	0	Ki67+	 7737 13216
14202	0	0	Ki67+	 7737 13434
14203	0	0	Ki67+	 7740 13134
14204	0	0	Ki67+	 7743 13160
14205	0	0	Ki67+	 7744 13365
14206	0	0	Ki67+	 7753 13315
14207	0	0	Ki67+	 7754 13463
14208	0	0	Ki67+	 7755 13171
14209	0	0	Ki67+	 7759 13197
14210	0	0	Ki67+	 7760 13336
14211	0	0	Ki67+	 7761 13307
14212	0	0	Ki67+	 7762 13160
14213	0	0	Ki67+	 7764 13129
14214	0	0	Ki67+	 7764 13183
14215	0	0	Ki67+	 7766 13434
14216	0	0	Ki67+	 7775 13351
14217	0	0	Ki67+	 7775 13501
14218	0	0	Ki67+	 7781 13293
14219	0	0	Ki67+	 7785 13361
14220	0	0	Ki67+	 7791 13758
14221	0	0	Ki67+	 7012 14546
14222	0	0	Ki67+	 7020 13811
14223	0	0	Ki67+	 7024 13845
14224	0	0	Ki67+	 7036 13828
14225	0	0	Ki67+	 7055 14473
14226	0	0	Ki67+	 7063 13913
14227	0	0	Ki67+	 7066 14445
14228	0	0	Ki67+	 7107 14434
14229	0	0	Ki67+	 7135 14472
14230	0	0	Ki67+	 7144 14482
14231	0	0	Ki67+	 7200 14302
14232	0	0	Ki67+	 7209 14355
14233	0	0	Ki67+	 7216 14251
14234	0	0	Ki67+	 7224 14259
14235	0	0	Ki67+	 7234 14345
14236	0	0	Ki67+	 7236 14512
14237	0	0	Ki67+	 7249 14527
14238	0	0	Ki67+	 7252 14312
14239	0	0	Ki67+	 7274 14429
14240	0	0	Ki67+	 7285 14535
14241	0	0	Ki67+	 7295 14434
14242	0	0	Ki67+	 7314 14205
14243	0	0	Ki67+	 7316 14456
14244	0	0	Ki67+	 7323 14555
14245	0	0	Ki67+	 7325 14425
14246	0	0	Ki67+	 7344 14230
14247	0	0	Ki67+	 7354 14200
14248	0	0	Ki67+	 7366 14216
14249	0	0	Ki67+	 7376 14527
14250	0	0	Ki67+	 7377 14404
14251	0	0	Ki67+	 7390 14082
14252	0	0	Ki67+	 7397 14228
14253	0	0	Ki67+	 7411 14128
14254	0	0	Ki67+	 7415 14534
14255	0	0	Ki67+	 7423 14101
14256	0	0	Ki67+	 7424 14281
14257	0	0	Ki67+	 7426 14085
14258	0	0	Ki67+	 7426 14409
14259	0	0	Ki67+	 7435 14300
14260	0	0	Ki67+	 7437 14127
14261	0	0	Ki67+	 7440 14425
14262	0	0	Ki67+	 7444 14461
14263	0	0	Ki67+	 7445 14538
14264	0	0	Ki67+	 7448 14558
14265	0	0	Ki67+	 7449 14195
14266	0	0	Ki67+	 7450 14429
14267	0	0	Ki67+	 7459 14524
14268	0	0	Ki67+	 7466 14534
14269	0	0	Ki67+	 7468 14461
14270	0	0	Ki67+	 7469 14212
14271	0	0	Ki67+	 7470 14256
14272	0	0	Ki67+	 7471 14094
14273	0	0	Ki67+	 7473 14503
14274	0	0	Ki67+	 7482 14015
14275	0	0	Ki67+	 7483 14521
14276	0	0	Ki67+	 7494 14242
14277	0	0	Ki67+	 7502 14211
14278	0	0	Ki67+	 7507 14079
14279	0	0	Ki67+	 7512 13981
14280	0	0	Ki67+	 7525 14023
14281	0	0	Ki67+	 7526 14399
14282	0	0	Ki67+	 7528 14281
14283	0	0	Ki67+	 7530 14472
14284	0	0	Ki67+	 7546 13929
14285	0	0	Ki67+	 7555 14437
14286	0	0	Ki67+	 7557 14217
14287	0	0	Ki67+	 7558 13886
14288	0	0	Ki67+	 7560 14061
14289	0	0	Ki67+	 7562 14024
14290	0	0	Ki67+	 7563 14458
14291	0	0	Ki67+	 7565 13905
14292	0	0	Ki67+	 7572 14245
14293	0	0	Ki67+	 7579 14357
14294	0	0	Ki67+	 7582 14055
14295	0	0	Ki67+	 7584 14037
14296	0	0	Ki67+	 7584 14533
14297	0	0	Ki67+	 7589 13830
14298	0	0	Ki67+	 7590 14405
14299	0	0	Ki67+	 7597 14433
14300	0	0	Ki67+	 7598 13880
14301	0	0	Ki67+	 7607 13893
14302	0	0	Ki67+	 7616 13849
14303	0	0	Ki67+	 7629 14482
14304	0	0	Ki67+	 7643 13908
14305	0	0	Ki67+	 7651 14382
14306	0	0	Ki67+	 7655 14398
14307	0	0	Ki67+	 7657 14178
14308	0	0	Ki67+	 7661 13824
14309	0	0	Ki67+	 7666 14470
14310	0	0	Ki67+	 7670 13871
14311	0	0	Ki67+	 7687 13844
14312	0	0	Ki67+	 7701 13803
14313	0	0	Ki67+	 7716 13860
14314	0	0	Ki67+	 7727 14008
14315	0	0	Ki67+	 7729 14531
14316	0	0	Ki67+	 7730 13826
14317	0	0	Ki67+	 7738 14524
14318	0	0	Ki67+	 7743 13841
14319	0	0	Ki67+	 7762 14364
14320	0	0	Ki67+	 7762 14433
14321	0	0	Ki67+	 7780 13812
14322	0	0	Ki67+	 7789 13794
14323	0	0	Ki67+	 6993 14744
14324	0	0	Ki67+	 6999 14594
14325	0	0	Ki67+	 7014 14612
14326	0	0	Ki67+	 7022 14622
14327	0	0	Ki67+	 7025 14966
14328	0	0	Ki67+	 7027 14847
14329	0	0	Ki67+	 7069 15041
14330	0	0	Ki67+	 7108 14924
14331	0	0	Ki67+	 7123 14956
14332	0	0	Ki67+	 7137 15069
14333	0	0	Ki67+	 7138 14972
14334	0	0	Ki67+	 7154 14614
14335	0	0	Ki67+	 7166 14843
14336	0	0	Ki67+	 7178 14869
14337	0	0	Ki67+	 7179 14650
14338	0	0	Ki67+	 7204 14618
14339	0	0	Ki67+	 7204 15087
14340	0	0	Ki67+	 7249 14608
14341	0	0	Ki67+	 7256 14716
14342	0	0	Ki67+	 7257 14685
14343	0	0	Ki67+	 7259 14826
14344	0	0	Ki67+	 7280 15347
14345	0	0	Ki67+	 7284 14746
14346	0	0	Ki67+	 7320 15313
14347	0	0	Ki67+	 7322 14655
14348	0	0	Ki67+	 7332 14992
14349	0	0	Ki67+	 7335 15105
14350	0	0	Ki67+	 7341 15184
14351	0	0	Ki67+	 7343 14573
14352	0	0	Ki67+	 7351 14760
14353	0	0	Ki67+	 7355 15265
14354	0	0	Ki67+	 7358 14594
14355	0	0	Ki67+	 7358 15137
14356	0	0	Ki67+	 7366 15289
14357	0	0	Ki67+	 7369 15118
14358	0	0	Ki67+	 7376 15145
14359	0	0	Ki67+	 7377 14676
14360	0	0	Ki67+	 7386 15172
14361	0	0	Ki67+	 7390 15048
14362	0	0	Ki67+	 7395 15100
14363	0	0	Ki67+	 7398 15059
14364	0	0	Ki67+	 7399 14563
14365	0	0	Ki67+	 7408 15139
14366	0	0	Ki67+	 7419 14665
14367	0	0	Ki67+	 7421 15040
14368	0	0	Ki67+	 7438 15088
14369	0	0	Ki67+	 7440 15107
14370	0	0	Ki67+	 7442 15126
14371	0	0	Ki67+	 7445 15149
14372	0	0	Ki67+	 7450 14614
14373	0	0	Ki67+	 7454 14802
14374	0	0	Ki67+	 7454 15178
14375	0	0	Ki67+	 7460 15152
14376	0	0	Ki67+	 7467 15039
14377	0	0	Ki67+	 7467 15074
14378	0	0	Ki67+	 7476 15053
14379	0	0	Ki67+	 7477 15125
14380	0	0	Ki67+	 7478 15113
14381	0	0	Ki67+	 7479 15250
14382	0	0	Ki67+	 7483 14594
14383	0	0	Ki67+	 7492 15259
14384	0	0	Ki67+	 7496 15178
14385	0	0	Ki67+	 7499 15279
14386	0	0	Ki67+	 7508 15002
14387	0	0	Ki67+	 7510 15105
14388	0	0	Ki67+	 7521 15084
14389	0	0	Ki67+	 7526 14939
14390	0	0	Ki67+	 7534 15120
14391	0	0	Ki67+	 7543 14988
14392	0	0	Ki67+	 7565 14561
14393	0	0	Ki67+	 7569 14991
14394	0	0	Ki67+	 7574 15071
14395	0	0	Ki67+	 7583 14894
14396	0	0	Ki67+	 7586 15294
14397	0	0	Ki67+	 7586 15324
14398	0	0	Ki67+	 7600 14905
14399	0	0	Ki67+	 7604 15081
14400	0	0	Ki67+	 7610 14889
14401	0	0	Ki67+	 7610 15273
14402	0	0	Ki67+	 7612 15345
14403	0	0	Ki67+	 7614 15327
14404	0	0	Ki67+	 7615 14909
14405	0	0	Ki67+	 7620 14676
14406	0	0	Ki67+	 7627 15107
14407	0	0	Ki67+	 7636 14889
14408	0	0	Ki67+	 7636 15047
14409	0	0	Ki67+	 7638 14812
14410	0	0	Ki67+	 7650 14835
14411	0	0	Ki67+	 7652 14898
14412	0	0	Ki67+	 7663 15012
14413	0	0	Ki67+	 7666 15097
14414	0	0	Ki67+	 7667 15161
14415	0	0	Ki67+	 7671 14858
14416	0	0	Ki67+	 7671 15353
14417	0	0	Ki67+	 7684 15320
14418	0	0	Ki67+	 7685 15128
14419	0	0	Ki67+	 7688 15042
14420	0	0	Ki67+	 7692 15172
14421	0	0	Ki67+	 7695 14654
14422	0	0	Ki67+	 7698 15125
14423	0	0	Ki67+	 7699 14669
14424	0	0	Ki67+	 7700 15008
14425	0	0	Ki67+	 7701 15149
14426	0	0	Ki67+	 7714 14765
14427	0	0	Ki67+	 7714 15322
14428	0	0	Ki67+	 7715 14986
14429	0	0	Ki67+	 7719 15009
14430	0	0	Ki67+	 7735 15268
14431	0	0	Ki67+	 7750 15190
14432	0	0	Ki67+	 7772 14991
14433	0	0	Ki67+	 7781 15247
14434	0	0	Ki67+	 7782 14588
14435	0	0	Ki67+	 7788 15040
14436	0	0	Ki67+	 7788 15086
14437	0	0	Ki67+	 7790 14965
14438	0	0	Ki67+	 7791 14783
14439	0	0	Ki67+	 7026 15680
14440	0	0	Ki67+	 7073 16131
14441	0	0	Ki67+	 7107 15988
14442	0	0	Ki67+	 7127 15986
14443	0	0	Ki67+	 7128 16150
14444	0	0	Ki67+	 7131 16130
14445	0	0	Ki67+	 7143 15791
14446	0	0	Ki67+	 7155 15734
14447	0	0	Ki67+	 7162 16059
14448	0	0	Ki67+	 7207 16152
14449	0	0	Ki67+	 7208 16007
14450	0	0	Ki67+	 7208 16022
14451	0	0	Ki67+	 7213 16048
14452	0	0	Ki67+	 7218 16037
14453	0	0	Ki67+	 7223 16073
14454	0	0	Ki67+	 7229 16059
14455	0	0	Ki67+	 7232 15594
14456	0	0	Ki67+	 7236 16001
14457	0	0	Ki67+	 7251 15601
14458	0	0	Ki67+	 7264 15776
14459	0	0	Ki67+	 7266 16158
14460	0	0	Ki67+	 7267 16054
14461	0	0	Ki67+	 7276 15778
14462	0	0	Ki67+	 7288 16044
14463	0	0	Ki67+	 7301 15551
14464	0	0	Ki67+	 7371 15411
14465	0	0	Ki67+	 7393 15922
14466	0	0	Ki67+	 7398 15860
14467	0	0	Ki67+	 7424 15716
14468	0	0	Ki67+	 7449 15369
14469	0	0	Ki67+	 7461 15439
14470	0	0	Ki67+	 7473 15407
14471	0	0	Ki67+	 7478 15604
14472	0	0	Ki67+	 7484 15636
14473	0	0	Ki67+	 7487 15365
14474	0	0	Ki67+	 7505 15606
14475	0	0	Ki67+	 7507 15411
14476	0	0	Ki67+	 7510 15640
14477	0	0	Ki67+	 7511 15392
14478	0	0	Ki67+	 7542 15362
14479	0	0	Ki67+	 7576 16085
14480	0	0	Ki67+	 7583 16103
14481	0	0	Ki67+	 7585 15372
14482	0	0	Ki67+	 7587 16140
14483	0	0	Ki67+	 7590 16057
14484	0	0	Ki67+	 7605 15901
14485	0	0	Ki67+	 7622 15623
14486	0	0	Ki67+	 7628 16123
14487	0	0	Ki67+	 7630 15966
14488	0	0	Ki67+	 7636 15662
14489	0	0	Ki67+	 7640 16029
14490	0	0	Ki67+	 7641 16082
14491	0	0	Ki67+	 7645 15419
14492	0	0	Ki67+	 7645 15442
14493	0	0	Ki67+	 7646 16019
14494	0	0	Ki67+	 7647 15974
14495	0	0	Ki67+	 7666 16031
14496	0	0	Ki67+	 7681 16091
14497	0	0	Ki67+	 7704 15626
14498	0	0	Ki67+	 7712 15995
14499	0	0	Ki67+	 7714 16146
14500	0	0	Ki67+	 7724 15999
14501	0	0	Ki67+	 7727 15543
14502	0	0	Ki67+	 7738 16119
14503	0	0	Ki67+	 7758 16136
14504	0	0	Ki67+	 7760 15922
14505	0	0	Ki67+	 7764 16156
14506	0	0	Ki67+	 7769 16002
14507	0	0	Ki67+	 7770 15962
14508	0	0	Ki67+	 7791 15789
14509	0	0	Ki67+	 7101 16202
14510	0	0	Ki67+	 7104 16256
14511	0	0	Ki67+	 7108 16273
14512	0	0	Ki67+	 7119 16317
14513	0	0	Ki67+	 7120 16217
14514	0	0	Ki67+	 7123 16282
14515	0	0	Ki67+	 7134 16229
14516	0	0	Ki67+	 7137 16188
14517	0	0	Ki67+	 7154 16302
14518	0	0	Ki67+	 7163 16251
14519	0	0	Ki67+	 7170 16227
14520	0	0	Ki67+	 7170 16306
14521	0	0	Ki67+	 7175 16324
14522	0	0	Ki67+	 7176 16445
14523	0	0	Ki67+	 7178 16245
14524	0	0	Ki67+	 7186 16286
14525	0	0	Ki67+	 7194 16173
14526	0	0	Ki67+	 7209 16245
14527	0	0	Ki67+	 7221 16345
14528	0	0	Ki67+	 7231 16627
14529	0	0	Ki67+	 7240 16261
14530	0	0	Ki67+	 7254 16350
14531	0	0	Ki67+	 7277 16286
14532	0	0	Ki67+	 7279 16442
14533	0	0	Ki67+	 7284 16271
14534	0	0	Ki67+	 7286 16374
14535	0	0	Ki67+	 7288 16178
14536	0	0	Ki67+	 7294 16341
14537	0	0	Ki67+	 7300 16662
14538	0	0	Ki67+	 7302 16262
14539	0	0	Ki67+	 7302 16593
14540	0	0	Ki67+	 7310 16460
14541	0	0	Ki67+	 7312 16763
14542	0	0	Ki67+	 7313 16303
14543	0	0	Ki67+	 7317 16724
14544	0	0	Ki67+	 7323 16397
14545	0	0	Ki67+	 7333 16476
14546	0	0	Ki67+	 7339 16258
14547	0	0	Ki67+	 7344 16728
14548	0	0	Ki67+	 7345 16288
14549	0	0	Ki67+	 7348 16792
14550	0	0	Ki67+	 7352 16755
14551	0	0	Ki67+	 7356 16433
14552	0	0	Ki67+	 7357 16568
14553	0	0	Ki67+	 7359 16180
14554	0	0	Ki67+	 7363 16862
14555	0	0	Ki67+	 7368 16769
14556	0	0	Ki67+	 7370 16450
14557	0	0	Ki67+	 7370 16593
14558	0	0	Ki67+	 7378 16511
14559	0	0	Ki67+	 7378 16815
14560	0	0	Ki67+	 7380 16329
14561	0	0	Ki67+	 7380 16613
14562	0	0	Ki67+	 7381 16714
14563	0	0	Ki67+	 7386 16384
14564	0	0	Ki67+	 7387 16842
14565	0	0	Ki67+	 7388 16632
14566	0	0	Ki67+	 7390 16733
14567	0	0	Ki67+	 7390 16796
14568	0	0	Ki67+	 7395 16896
14569	0	0	Ki67+	 7398 16816
14570	0	0	Ki67+	 7404 16536
14571	0	0	Ki67+	 7404 16551
14572	0	0	Ki67+	 7406 16807
14573	0	0	Ki67+	 7408 16472
14574	0	0	Ki67+	 7411 16517
14575	0	0	Ki67+	 7413 16650
14576	0	0	Ki67+	 7415 16407
14577	0	0	Ki67+	 7421 16549
14578	0	0	Ki67+	 7422 16488
14579	0	0	Ki67+	 7422 16835
14580	0	0	Ki67+	 7423 16425
14581	0	0	Ki67+	 7426 16584
14582	0	0	Ki67+	 7428 16878
14583	0	0	Ki67+	 7430 16852
14584	0	0	Ki67+	 7431 16618
14585	0	0	Ki67+	 7433 16182
14586	0	0	Ki67+	 7433 16560
14587	0	0	Ki67+	 7437 16907
14588	0	0	Ki67+	 7439 16508
14589	0	0	Ki67+	 7447 16414
14590	0	0	Ki67+	 7449 16881
14591	0	0	Ki67+	 7451 16583
14592	0	0	Ki67+	 7455 16300
14593	0	0	Ki67+	 7457 16841
14594	0	0	Ki67+	 7458 16389
14595	0	0	Ki67+	 7460 16600
14596	0	0	Ki67+	 7462 16532
14597	0	0	Ki67+	 7466 16926
14598	0	0	Ki67+	 7467 16667
14599	0	0	Ki67+	 7468 16221
14600	0	0	Ki67+	 7468 16761
14601	0	0	Ki67+	 7471 16645
14602	0	0	Ki67+	 7473 16428
14603	0	0	Ki67+	 7477 16903
14604	0	0	Ki67+	 7478 16525
14605	0	0	Ki67+	 7478 16556
14606	0	0	Ki67+	 7480 16438
14607	0	0	Ki67+	 7489 16793
14608	0	0	Ki67+	 7489 16889
14609	0	0	Ki67+	 7497 16230
14610	0	0	Ki67+	 7497 16675
14611	0	0	Ki67+	 7498 16603
14612	0	0	Ki67+	 7498 16947
14613	0	0	Ki67+	 7502 16310
14614	0	0	Ki67+	 7502 16740
14615	0	0	Ki67+	 7503 16376
14616	0	0	Ki67+	 7514 16262
14617	0	0	Ki67+	 7519 16290
14618	0	0	Ki67+	 7519 16650
14619	0	0	Ki67+	 7522 16548
14620	0	0	Ki67+	 7523 16886
14621	0	0	Ki67+	 7524 16495
14622	0	0	Ki67+	 7527 16351
14623	0	0	Ki67+	 7528 16253
14624	0	0	Ki67+	 7528 16270
14625	0	0	Ki67+	 7528 16303
14626	0	0	Ki67+	 7530 16474
14627	0	0	Ki67+	 7535 16400
14628	0	0	Ki67+	 7536 16429
14629	0	0	Ki67+	 7536 16734
14630	0	0	Ki67+	 7538 16261
14631	0	0	Ki67+	 7539 16325
14632	0	0	Ki67+	 7539 16612
14633	0	0	Ki67+	 7540 16697
14634	0	0	Ki67+	 7544 16345
14635	0	0	Ki67+	 7544 16797
14636	0	0	Ki67+	 7546 16944
14637	0	0	Ki67+	 7547 16770
14638	0	0	Ki67+	 7548 16359
14639	0	0	Ki67+	 7550 16525
14640	0	0	Ki67+	 7554 16339
14641	0	0	Ki67+	 7555 16805
14642	0	0	Ki67+	 7561 16766
14643	0	0	Ki67+	 7564 16299
14644	0	0	Ki67+	 7564 16535
14645	0	0	Ki67+	 7565 16690
14646	0	0	Ki67+	 7567 16418
14647	0	0	Ki67+	 7572 16172
14648	0	0	Ki67+	 7572 16953
14649	0	0	Ki67+	 7573 16275
14650	0	0	Ki67+	 7577 16569
14651	0	0	Ki67+	 7579 16839
14652	0	0	Ki67+	 7586 16649
14653	0	0	Ki67+	 7591 16948
14654	0	0	Ki67+	 7593 16919
14655	0	0	Ki67+	 7596 16190
14656	0	0	Ki67+	 7598 16254
14657	0	0	Ki67+	 7602 16767
14658	0	0	Ki67+	 7603 16888
14659	0	0	Ki67+	 7608 16162
14660	0	0	Ki67+	 7610 16950
14661	0	0	Ki67+	 7617 16914
14662	0	0	Ki67+	 7620 16232
14663	0	0	Ki67+	 7623 16955
14664	0	0	Ki67+	 7627 16867
14665	0	0	Ki67+	 7631 16206
14666	0	0	Ki67+	 7635 16899
14667	0	0	Ki67+	 7643 16954
14668	0	0	Ki67+	 7648 16922
14669	0	0	Ki67+	 7650 16889
14670	0	0	Ki67+	 7653 16934
14671	0	0	Ki67+	 7655 16903
14672	0	0	Ki67+	 7662 16275
14673	0	0	Ki67+	 7681 16431
14674	0	0	Ki67+	 7681 16460
14675	0	0	Ki67+	 7688 16657
14676	0	0	Ki67+	 7694 16429
14677	0	0	Ki67+	 7695 16701
14678	0	0	Ki67+	 7697 16395
14679	0	0	Ki67+	 7701 16258
14680	0	0	Ki67+	 7705 16183
14681	0	0	Ki67+	 7707 16617
14682	0	0	Ki67+	 7714 16301
14683	0	0	Ki67+	 7716 16163
14684	0	0	Ki67+	 7720 16456
14685	0	0	Ki67+	 7723 16326
14686	0	0	Ki67+	 7725 16486
14687	0	0	Ki67+	 7725 16670
14688	0	0	Ki67+	 7725 16695
14689	0	0	Ki67+	 7727 16390
14690	0	0	Ki67+	 7733 16174
14691	0	0	Ki67+	 7734 16716
14692	0	0	Ki67+	 7736 16703
14693	0	0	Ki67+	 7737 16186
14694	0	0	Ki67+	 7738 16633
14695	0	0	Ki67+	 7748 16657
14696	0	0	Ki67+	 7751 16405
14697	0	0	Ki67+	 7751 16507
14698	0	0	Ki67+	 7755 16696
14699	0	0	Ki67+	 7758 16737
14700	0	0	Ki67+	 7762 16725
14701	0	0	Ki67+	 7764 16496
14702	0	0	Ki67+	 7765 16473
14703	0	0	Ki67+	 7765 16516
14704	0	0	Ki67+	 7766 16682
14705	0	0	Ki67+	 7767 16530
14706	0	0	Ki67+	 7768 16313
14707	0	0	Ki67+	 7775 16614
14708	0	0	Ki67+	 7776 16743
14709	0	0	Ki67+	 7778 16764
14710	0	0	Ki67+	 7787 16628
14711	0	0	Ki67+	 7005 17418
14712	0	0	Ki67+	 7012 17720
14713	0	0	Ki67+	 7013 17427
14714	0	0	Ki67+	 7014 17044
14715	0	0	Ki67+	 7023 17534
14716	0	0	Ki67+	 7037 17517
14717	0	0	Ki67+	 7042 17386
14718	0	0	Ki67+	 7043 17116
14719	0	0	Ki67+	 7045 17582
14720	0	0	Ki67+	 7075 17364
14721	0	0	Ki67+	 7089 17440
14722	0	0	Ki67+	 7091 17648
14723	0	0	Ki67+	 7103 17617
14724	0	0	Ki67+	 7103 17667
14725	0	0	Ki67+	 7104 17294
14726	0	0	Ki67+	 7109 17271
14727	0	0	Ki67+	 7110 17380
14728	0	0	Ki67+	 7115 17142
14729	0	0	Ki67+	 7116 17116
14730	0	0	Ki67+	 7116 17606
14731	0	0	Ki67+	 7121 17666
14732	0	0	Ki67+	 7128 17377
14733	0	0	Ki67+	 7130 17681
14734	0	0	Ki67+	 7131 17187
14735	0	0	Ki67+	 7137 17619
14736	0	0	Ki67+	 7148 17393
14737	0	0	Ki67+	 7149 17326
14738	0	0	Ki67+	 7156 17301
14739	0	0	Ki67+	 7159 17731
14740	0	0	Ki67+	 7163 17652
14741	0	0	Ki67+	 7165 17570
14742	0	0	Ki67+	 7169 17740
14743	0	0	Ki67+	 7170 17293
14744	0	0	Ki67+	 7171 17182
14745	0	0	Ki67+	 7178 17613
14746	0	0	Ki67+	 7184 17397
14747	0	0	Ki67+	 7184 17423
14748	0	0	Ki67+	 7185 17170
14749	0	0	Ki67+	 7193 17215
14750	0	0	Ki67+	 7195 17511
14751	0	0	Ki67+	 7201 17565
14752	0	0	Ki67+	 7204 17194
14753	0	0	Ki67+	 7204 17488
14754	0	0	Ki67+	 7208 17679
14755	0	0	Ki67+	 7212 17505
14756	0	0	Ki67+	 7216 17460
14757	0	0	Ki67+	 7225 17681
14758	0	0	Ki67+	 7227 17559
14759	0	0	Ki67+	 7228 17491
14760	0	0	Ki67+	 7229 17333
14761	0	0	Ki67+	 7229 17525
14762	0	0	Ki67+	 7232 17593
14763	0	0	Ki67+	 7233 17396
14764	0	0	Ki67+	 7234 17215
14765	0	0	Ki67+	 7253 17367
14766	0	0	Ki67+	 7254 17712
14767	0	0	Ki67+	 7267 17607
14768	0	0	Ki67+	 7271 17232
14769	0	0	Ki67+	 7272 17330
14770	0	0	Ki67+	 7275 17519
14771	0	0	Ki67+	 7276 17621
14772	0	0	Ki67+	 7278 17718
14773	0	0	Ki67+	 7286 17258
14774	0	0	Ki67+	 7291 17315
14775	0	0	Ki67+	 7293 17714
14776	0	0	Ki67+	 7301 17415
14777	0	0	Ki67+	 7304 17457
14778	0	0	Ki67+	 7306 17714
14779	0	0	Ki67+	 7306 17754
14780	0	0	Ki67+	 7308 17520
14781	0	0	Ki67+	 7324 17725
14782	0	0	Ki67+	 7325 17470
14783	0	0	Ki67+	 7326 17687
14784	0	0	Ki67+	 7326 17736
14785	0	0	Ki67+	 7328 17343
14786	0	0	Ki67+	 7329 17294
14787	0	0	Ki67+	 7330 17403
14788	0	0	Ki67+	 7340 17692
14789	0	0	Ki67+	 7344 17476
14790	0	0	Ki67+	 7345 17717
14791	0	0	Ki67+	 7350 17592
14792	0	0	Ki67+	 7352 17696
14793	0	0	Ki67+	 7357 17397
14794	0	0	Ki67+	 7359 17351
14795	0	0	Ki67+	 7367 17483
14796	0	0	Ki67+	 7367 17532
14797	0	0	Ki67+	 7370 17425
14798	0	0	Ki67+	 7374 17576
14799	0	0	Ki67+	 7377 17702
14800	0	0	Ki67+	 7378 17735
14801	0	0	Ki67+	 7380 17313
14802	0	0	Ki67+	 7380 17671
14803	0	0	Ki67+	 7387 17338
14804	0	0	Ki67+	 7404 17746
14805	0	0	Ki67+	 7430 17436
14806	0	0	Ki67+	 7441 17741
14807	0	0	Ki67+	 7456 17581
14808	0	0	Ki67+	 7461 17701
14809	0	0	Ki67+	 7475 17702
14810	0	0	Ki67+	 7479 17004
14811	0	0	Ki67+	 7483 17388
14812	0	0	Ki67+	 7486 17737
14813	0	0	Ki67+	 7495 17040
14814	0	0	Ki67+	 7496 16999
14815	0	0	Ki67+	 7501 17753
14816	0	0	Ki67+	 7523 17034
[truncated: 3,886,469 more chars]
