# Supplementary material for: Data-Driven Discovery of Immune Contexture Biomarkers
Source: Front Oncol. 2018 Dec 18;8:627. doi: 10.3389/fonc.2018.00627 (PMC6305402; doi:10.3389/fonc.2018.00627)
Supplement: Data Sheet 4.zip — MSI/MSS dataset, part 2/3. [file Data_Sheet_4.zip › MSIMSSDataset/89882_ImageObjects.txt]

barcode_target	16-003153_3421_RITA [5 channels]
barcode_origin	0
workflow_target	CD8-CD3-CD4-Ki67-DAPI_generic.wsa 
workflow_target_version	 build f14999727a346af05f524693b44526002539cc76, workflows f149997 2016-05-23 with local changes
workflow_origin	0
workflow_origin_version	0
iH	29584
iW	38816
user	txdsapps
hostname	RPZMB000008

1	0	0	Ki67+	 1573 22389
2	0	0	Ki67+	 1835 22070
3	0	0	Ki67+	 1870 22026
4	0	0	Ki67+	 1875 22003
5	0	0	Ki67+	 1906 21980
6	0	0	Ki67+	 1945 21935
7	0	0	Ki67+	 1950 21877
8	0	0	Ki67+	 1970 21864
9	0	0	Ki67+	 1971 21905
10	0	0	Ki67+	 1972 21893
11	0	0	Ki67+	 1985 21890
12	0	0	Ki67+	 1988 21837
13	0	0	Ki67+	 1990 21857
14	0	0	Ki67+	 2104 21977
15	0	0	Ki67+	 2142 22142
16	0	0	Ki67+	 2148 22111
17	0	0	Ki67+	 2153 22130
18	0	0	Ki67+	 2156 22104
19	0	0	Ki67+	 2177 22150
20	0	0	Ki67+	 2195 22140
21	0	0	Ki67+	 2198 21917
22	0	0	Ki67+	 2203 22081
23	0	0	Ki67+	 2216 22063
24	0	0	Ki67+	 2239 21915
25	0	0	Ki67+	 1968 23833
26	0	0	Ki67+	 2113 23611
27	0	0	Ki67+	 2898 17397
28	0	0	Ki67+	 2833 18252
29	0	0	Ki67+	 2836 18225
30	0	0	Ki67+	 2842 18295
31	0	0	Ki67+	 2863 18176
32	0	0	Ki67+	 2864 18193
33	0	0	Ki67+	 2864 18313
34	0	0	Ki67+	 2883 18196
35	0	0	Ki67+	 2923 18178
36	0	0	Ki67+	 2952 18194
37	0	0	Ki67+	 2955 18452
38	0	0	Ki67+	 2955 18511
39	0	0	Ki67+	 2959 18314
40	0	0	Ki67+	 2968 18570
41	0	0	Ki67+	 2969 18583
42	0	0	Ki67+	 2976 18252
43	0	0	Ki67+	 2984 18286
44	0	0	Ki67+	 2985 18602
45	0	0	Ki67+	 2986 18451
46	0	0	Ki67+	 2997 18044
47	0	0	Ki67+	 3006 18099
48	0	0	Ki67+	 3014 17991
49	0	0	Ki67+	 3018 18460
50	0	0	Ki67+	 3019 18124
51	0	0	Ki67+	 3026 18030
52	0	0	Ki67+	 3026 18657
53	0	0	Ki67+	 3034 18048
54	0	0	Ki67+	 3036 18141
55	0	0	Ki67+	 3039 18670
56	0	0	Ki67+	 2253 21894
57	0	0	Ki67+	 2275 21877
58	0	0	Ki67+	 2314 21902
59	0	0	Ki67+	 2332 21888
60	0	0	Ki67+	 2356 21858
61	0	0	Ki67+	 2360 21784
62	0	0	Ki67+	 2393 21779
63	0	0	Ki67+	 2396 21799
64	0	0	Ki67+	 2424 21785
65	0	0	Ki67+	 2437 21766
66	0	0	Ki67+	 2516 21895
67	0	0	Ki67+	 2519 22035
68	0	0	Ki67+	 2525 22142
69	0	0	Ki67+	 2551 22148
70	0	0	Ki67+	 2580 22038
71	0	0	Ki67+	 2600 22039
72	0	0	Ki67+	 2614 21799
73	0	0	Ki67+	 2619 22038
74	0	0	Ki67+	 2631 22137
75	0	0	Ki67+	 2635 22162
76	0	0	Ki67+	 2643 22023
77	0	0	Ki67+	 2647 21789
78	0	0	Ki67+	 2682 21783
79	0	0	Ki67+	 2713 22000
80	0	0	Ki67+	 2715 21779
81	0	0	Ki67+	 2736 22274
82	0	0	Ki67+	 2742 21788
83	0	0	Ki67+	 2746 22252
84	0	0	Ki67+	 2760 21963
85	0	0	Ki67+	 2770 21658
86	0	0	Ki67+	 2775 21789
87	0	0	Ki67+	 2776 21948
88	0	0	Ki67+	 2787 21617
89	0	0	Ki67+	 2789 21931
90	0	0	Ki67+	 2792 21777
91	0	0	Ki67+	 2797 21867
92	0	0	Ki67+	 2798 21908
93	0	0	Ki67+	 2806 21610
94	0	0	Ki67+	 2817 21873
95	0	0	Ki67+	 2819 21862
96	0	0	Ki67+	 2915 21877
97	0	0	Ki67+	 2924 21858
98	0	0	Ki67+	 2926 21836
99	0	0	Ki67+	 2933 21949
100	0	0	Ki67+	 2937 21815
101	0	0	Ki67+	 2960 21779
102	0	0	Ki67+	 2963 21812
103	0	0	Ki67+	 2977 21772
104	0	0	Ki67+	 2991 21996
105	0	0	Ki67+	 3004 21755
106	0	0	Ki67+	 3004 22212
107	0	0	Ki67+	 3013 21748
108	0	0	Ki67+	 3017 22232
109	0	0	Ki67+	 3026 21743
110	0	0	Ki67+	 2308 22869
111	0	0	Ki67+	 2545 23003
112	0	0	Ki67+	 2569 22328
113	0	0	Ki67+	 2591 22388
114	0	0	Ki67+	 2592 22755
115	0	0	Ki67+	 2625 22355
116	0	0	Ki67+	 2640 22342
117	0	0	Ki67+	 2666 22322
118	0	0	Ki67+	 2669 22852
119	0	0	Ki67+	 2680 22818
120	0	0	Ki67+	 2683 22770
121	0	0	Ki67+	 2693 22869
122	0	0	Ki67+	 2698 22774
123	0	0	Ki67+	 2704 22881
124	0	0	Ki67+	 2705 23061
125	0	0	Ki67+	 2708 22696
126	0	0	Ki67+	 2709 22846
127	0	0	Ki67+	 2713 22861
128	0	0	Ki67+	 2720 23069
129	0	0	Ki67+	 2721 22832
130	0	0	Ki67+	 2724 23025
131	0	0	Ki67+	 2730 23047
132	0	0	Ki67+	 2740 22837
133	0	0	Ki67+	 2741 22860
134	0	0	Ki67+	 2743 22659
135	0	0	Ki67+	 2776 22751
136	0	0	Ki67+	 2780 23025
137	0	0	Ki67+	 2791 22840
138	0	0	Ki67+	 2805 23117
139	0	0	Ki67+	 2807 22833
140	0	0	Ki67+	 2829 23114
141	0	0	Ki67+	 2830 22814
142	0	0	Ki67+	 2838 23102
143	0	0	Ki67+	 2840 22927
144	0	0	Ki67+	 2849 22943
145	0	0	Ki67+	 2856 23118
146	0	0	Ki67+	 2862 22792
147	0	0	Ki67+	 2862 22918
148	0	0	Ki67+	 2869 22899
149	0	0	Ki67+	 2883 22455
150	0	0	Ki67+	 2884 22930
151	0	0	Ki67+	 2885 23097
152	0	0	Ki67+	 2891 22890
153	0	0	Ki67+	 2900 22340
154	0	0	Ki67+	 2900 23037
155	0	0	Ki67+	 2901 22910
156	0	0	Ki67+	 2902 22770
157	0	0	Ki67+	 2903 22880
158	0	0	Ki67+	 2908 22417
159	0	0	Ki67+	 2914 22531
160	0	0	Ki67+	 2925 22856
161	0	0	Ki67+	 2926 22387
162	0	0	Ki67+	 2926 23082
163	0	0	Ki67+	 2927 23092
164	0	0	Ki67+	 2928 22334
165	0	0	Ki67+	 2935 22842
166	0	0	Ki67+	 2957 22738
167	0	0	Ki67+	 2960 23064
168	0	0	Ki67+	 2963 22511
169	0	0	Ki67+	 2989 23045
170	0	0	Ki67+	 2991 23002
171	0	0	Ki67+	 3001 22519
172	0	0	Ki67+	 3008 23040
173	0	0	Ki67+	 3009 22473
174	0	0	Ki67+	 3020 22788
175	0	0	Ki67+	 3030 22437
176	0	0	Ki67+	 3030 22468
177	0	0	Ki67+	 3036 23029
178	0	0	Ki67+	 2273 23276
179	0	0	Ki67+	 2290 23318
180	0	0	Ki67+	 2312 23276
181	0	0	Ki67+	 2430 23391
182	0	0	Ki67+	 2514 23257
183	0	0	Ki67+	 2539 23124
184	0	0	Ki67+	 2548 23822
185	0	0	Ki67+	 2598 23212
186	0	0	Ki67+	 2706 23194
187	0	0	Ki67+	 2714 23151
188	0	0	Ki67+	 2716 23174
189	0	0	Ki67+	 2719 23324
190	0	0	Ki67+	 2726 23194
191	0	0	Ki67+	 2730 23312
192	0	0	Ki67+	 2743 23189
193	0	0	Ki67+	 2752 23305
194	0	0	Ki67+	 2760 23182
195	0	0	Ki67+	 2764 23153
196	0	0	Ki67+	 2783 23175
197	0	0	Ki67+	 2788 23671
198	0	0	Ki67+	 2798 23647
199	0	0	Ki67+	 2801 23146
200	0	0	Ki67+	 2810 23161
201	0	0	Ki67+	 2820 23129
202	0	0	Ki67+	 2832 23154
203	0	0	Ki67+	 2851 23515
204	0	0	Ki67+	 2859 23146
205	0	0	Ki67+	 2867 23221
206	0	0	Ki67+	 2876 23121
207	0	0	Ki67+	 2916 23194
208	0	0	Ki67+	 3028 23367
209	0	0	Ki67+	 3037 23273
210	0	0	Ki67+	 2368 24216
211	0	0	Ki67+	 2374 24180
212	0	0	Ki67+	 2377 24159
213	0	0	Ki67+	 2504 24301
214	0	0	Ki67+	 2566 24406
215	0	0	Ki67+	 2858 24001
216	0	0	Ki67+	 2909 24578
217	0	0	Ki67+	 3470 17088
218	0	0	Ki67+	 3042 17987
219	0	0	Ki67+	 3060 17835
220	0	0	Ki67+	 3063 17992
221	0	0	Ki67+	 3072 17825
222	0	0	Ki67+	 3089 18000
223	0	0	Ki67+	 3108 18011
224	0	0	Ki67+	 3130 17844
225	0	0	Ki67+	 3147 17874
226	0	0	Ki67+	 3163 17860
227	0	0	Ki67+	 3252 17580
228	0	0	Ki67+	 3305 17643
229	0	0	Ki67+	 3310 17659
230	0	0	Ki67+	 3383 17680
231	0	0	Ki67+	 3390 17644
232	0	0	Ki67+	 3392 17667
233	0	0	Ki67+	 3402 17986
234	0	0	Ki67+	 3407 17646
235	0	0	Ki67+	 3413 17614
236	0	0	Ki67+	 3414 18009
237	0	0	Ki67+	 3421 17590
238	0	0	Ki67+	 3423 17569
239	0	0	Ki67+	 3427 18002
240	0	0	Ki67+	 3436 17727
241	0	0	Ki67+	 3441 17685
242	0	0	Ki67+	 3443 17749
243	0	0	Ki67+	 3443 17802
244	0	0	Ki67+	 3449 17732
245	0	0	Ki67+	 3453 17704
246	0	0	Ki67+	 3463 17854
247	0	0	Ki67+	 3481 17670
248	0	0	Ki67+	 3482 17873
249	0	0	Ki67+	 3491 17884
250	0	0	Ki67+	 3494 17648
251	0	0	Ki67+	 3503 17668
252	0	0	Ki67+	 3506 17643
253	0	0	Ki67+	 3529 17661
254	0	0	Ki67+	 3536 17936
255	0	0	Ki67+	 3558 17725
256	0	0	Ki67+	 3578 17957
257	0	0	Ki67+	 3583 17750
258	0	0	Ki67+	 3589 17768
259	0	0	Ki67+	 3603 17796
260	0	0	Ki67+	 3610 17965
261	0	0	Ki67+	 3612 17822
262	0	0	Ki67+	 3613 17888
263	0	0	Ki67+	 3619 17840
264	0	0	Ki67+	 3628 17866
265	0	0	Ki67+	 3630 17913
266	0	0	Ki67+	 3641 17975
267	0	0	Ki67+	 3728 17575
268	0	0	Ki67+	 3747 17780
269	0	0	Ki67+	 3752 17836
270	0	0	Ki67+	 3769 17609
271	0	0	Ki67+	 3045 18020
272	0	0	Ki67+	 3049 18481
273	0	0	Ki67+	 3050 18165
274	0	0	Ki67+	 3055 18669
275	0	0	Ki67+	 3066 18017
276	0	0	Ki67+	 3069 18682
277	0	0	Ki67+	 3071 18179
278	0	0	Ki67+	 3074 18517
279	0	0	Ki67+	 3083 18664
280	0	0	Ki67+	 3091 18207
281	0	0	Ki67+	 3091 18675
282	0	0	Ki67+	 3097 18622
283	0	0	Ki67+	 3106 18218
284	0	0	Ki67+	 3110 18562
285	0	0	Ki67+	 3121 18574
286	0	0	Ki67+	 3123 18632
287	0	0	Ki67+	 3127 18214
288	0	0	Ki67+	 3144 18048
289	0	0	Ki67+	 3145 18205
290	0	0	Ki67+	 3149 18235
291	0	0	Ki67+	 3164 18067
292	0	0	Ki67+	 3169 18192
293	0	0	Ki67+	 3169 18812
294	0	0	Ki67+	 3170 18234
295	0	0	Ki67+	 3177 18089
296	0	0	Ki67+	 3180 18217
297	0	0	Ki67+	 3183 18193
298	0	0	Ki67+	 3186 18397
299	0	0	Ki67+	 3189 18125
300	0	0	Ki67+	 3195 18176
301	0	0	Ki67+	 3195 18415
302	0	0	Ki67+	 3197 18383
303	0	0	Ki67+	 3197 18433
304	0	0	Ki67+	 3199 18187
305	0	0	Ki67+	 3203 18154
306	0	0	Ki67+	 3204 18237
307	0	0	Ki67+	 3208 18722
308	0	0	Ki67+	 3213 18467
309	0	0	Ki67+	 3218 18217
310	0	0	Ki67+	 3225 18365
311	0	0	Ki67+	 3232 18501
312	0	0	Ki67+	 3243 18516
313	0	0	Ki67+	 3243 18710
314	0	0	Ki67+	 3254 18393
315	0	0	Ki67+	 3263 18710
316	0	0	Ki67+	 3274 18730
317	0	0	Ki67+	 3285 18715
318	0	0	Ki67+	 3310 18393
319	0	0	Ki67+	 3332 18404
320	0	0	Ki67+	 3333 18591
321	0	0	Ki67+	 3343 18420
322	0	0	Ki67+	 3357 18425
323	0	0	Ki67+	 3370 18445
324	0	0	Ki67+	 3376 18615
325	0	0	Ki67+	 3381 18027
326	0	0	Ki67+	 3388 18464
327	0	0	Ki67+	 3393 18063
328	0	0	Ki67+	 3393 18228
329	0	0	Ki67+	 3396 18033
330	0	0	Ki67+	 3397 18096
331	0	0	Ki67+	 3398 18332
332	0	0	Ki67+	 3399 18216
333	0	0	Ki67+	 3400 18622
334	0	0	Ki67+	 3407 18119
335	0	0	Ki67+	 3412 18023
336	0	0	Ki67+	 3412 18245
337	0	0	Ki67+	 3412 18492
338	0	0	Ki67+	 3415 18562
339	0	0	Ki67+	 3425 18227
340	0	0	Ki67+	 3433 18377
341	0	0	Ki67+	 3437 18254
342	0	0	Ki67+	 3447 18169
343	0	0	Ki67+	 3447 18390
344	0	0	Ki67+	 3448 18018
345	0	0	Ki67+	 3461 18552
346	0	0	Ki67+	 3463 18254
347	0	0	Ki67+	 3464 18705
348	0	0	Ki67+	 3473 18416
349	0	0	Ki67+	 3474 18035
350	0	0	Ki67+	 3506 18281
351	0	0	Ki67+	 3508 18365
352	0	0	Ki67+	 3510 18226
353	0	0	Ki67+	 3511 18441
354	0	0	Ki67+	 3524 18244
355	0	0	Ki67+	 3547 18048
356	0	0	Ki67+	 3561 18055
357	0	0	Ki67+	 3591 18266
358	0	0	Ki67+	 3592 18757
359	0	0	Ki67+	 3595 18462
360	0	0	Ki67+	 3596 18746
361	0	0	Ki67+	 3597 18487
362	0	0	Ki67+	 3600 18094
363	0	0	Ki67+	 3612 18742
364	0	0	Ki67+	 3614 18296
365	0	0	Ki67+	 3627 18389
366	0	0	Ki67+	 3635 18306
367	0	0	Ki67+	 3638 18133
368	0	0	Ki67+	 3656 18690
369	0	0	Ki67+	 3659 18507
370	0	0	Ki67+	 3675 18180
371	0	0	Ki67+	 3687 18295
372	0	0	Ki67+	 3707 18315
373	0	0	Ki67+	 3787 18053
374	0	0	Ki67+	 3791 18023
375	0	0	Ki67+	 3813 18050
376	0	0	Ki67+	 3817 18187
377	0	0	Ki67+	 3819 18026
378	0	0	Ki67+	 3821 18144
379	0	0	Ki67+	 3824 18166
380	0	0	Ki67+	 3829 18728
381	0	0	Ki67+	 3839 18198
382	0	0	Ki67+	 3178 18825
383	0	0	Ki67+	 3186 18845
384	0	0	Ki67+	 3210 18867
385	0	0	Ki67+	 3212 19129
386	0	0	Ki67+	 3218 19174
387	0	0	Ki67+	 3234 18885
388	0	0	Ki67+	 3315 18919
389	0	0	Ki67+	 3323 19252
390	0	0	Ki67+	 3361 19270
391	0	0	Ki67+	 3393 19281
392	0	0	Ki67+	 3413 19085
393	0	0	Ki67+	 3419 19201
394	0	0	Ki67+	 3463 19197
395	0	0	Ki67+	 3514 18954
396	0	0	Ki67+	 3558 19081
397	0	0	Ki67+	 3563 19059
398	0	0	Ki67+	 3599 19084
399	0	0	Ki67+	 3608 19069
400	0	0	Ki67+	 3717 19483
401	0	0	Ki67+	 3727 18883
402	0	0	Ki67+	 3765 19480
403	0	0	Ki67+	 3779 19020
404	0	0	Ki67+	 3785 19204
405	0	0	Ki67+	 3787 19009
406	0	0	Ki67+	 3789 19482
407	0	0	Ki67+	 3803 19500
408	0	0	Ki67+	 3814 18922
409	0	0	Ki67+	 3831 19505
410	0	0	Ki67+	 3058 21732
411	0	0	Ki67+	 3139 21750
412	0	0	Ki67+	 3399 21767
413	0	0	Ki67+	 3441 21760
414	0	0	Ki67+	 3593 21638
415	0	0	Ki67+	 3599 21668
416	0	0	Ki67+	 3609 21607
417	0	0	Ki67+	 3624 21704
418	0	0	Ki67+	 3633 21589
419	0	0	Ki67+	 3637 21712
420	0	0	Ki67+	 3638 21740
421	0	0	Ki67+	 3661 21733
422	0	0	Ki67+	 3680 21742
423	0	0	Ki67+	 3706 21578
424	0	0	Ki67+	 3707 21742
425	0	0	Ki67+	 3724 21586
426	0	0	Ki67+	 3728 21728
427	0	0	Ki67+	 3747 21714
428	0	0	Ki67+	 3750 21603
429	0	0	Ki67+	 3764 21696
430	0	0	Ki67+	 3770 21637
431	0	0	Ki67+	 3772 21673
432	0	0	Ki67+	 3777 21650
433	0	0	Ki67+	 3051 22521
434	0	0	Ki67+	 3065 22542
435	0	0	Ki67+	 3070 22605
436	0	0	Ki67+	 3078 22571
437	0	0	Ki67+	 3080 22534
438	0	0	Ki67+	 3091 22566
439	0	0	Ki67+	 3110 22322
440	0	0	Ki67+	 3169 22055
441	0	0	Ki67+	 3183 22440
442	0	0	Ki67+	 3193 22408
443	0	0	Ki67+	 3197 22301
444	0	0	Ki67+	 3201 22508
445	0	0	Ki67+	 3211 21849
446	0	0	Ki67+	 3215 22059
447	0	0	Ki67+	 3224 22524
448	0	0	Ki67+	 3231 22058
449	0	0	Ki67+	 3255 22264
450	0	0	Ki67+	 3257 22552
451	0	0	Ki67+	 3279 22077
452	0	0	Ki67+	 3283 22257
453	0	0	Ki67+	 3283 22338
454	0	0	Ki67+	 3296 22334
455	0	0	Ki67+	 3300 22234
456	0	0	Ki67+	 3302 22097
457	0	0	Ki67+	 3315 22212
458	0	0	Ki67+	 3317 21922
459	0	0	Ki67+	 3326 22144
460	0	0	Ki67+	 3328 22557
461	0	0	Ki67+	 3347 22549
462	0	0	Ki67+	 3375 22326
463	0	0	Ki67+	 3378 21969
464	0	0	Ki67+	 3403 22329
465	0	0	Ki67+	 3434 22130
466	0	0	Ki67+	 3442 22229
467	0	0	Ki67+	 3482 22080
468	0	0	Ki67+	 3488 22477
469	0	0	Ki67+	 3502 22432
470	0	0	Ki67+	 3502 22459
471	0	0	Ki67+	 3503 22152
472	0	0	Ki67+	 3504 22283
473	0	0	Ki67+	 3507 22069
474	0	0	Ki67+	 3507 22126
475	0	0	Ki67+	 3537 22072
476	0	0	Ki67+	 3579 22077
477	0	0	Ki67+	 3584 22560
478	0	0	Ki67+	 3609 22086
479	0	0	Ki67+	 3629 22309
480	0	0	Ki67+	 3660 22319
481	0	0	Ki67+	 3667 22567
482	0	0	Ki67+	 3676 22312
483	0	0	Ki67+	 3689 22581
484	0	0	Ki67+	 3691 22298
485	0	0	Ki67+	 3700 22594
486	0	0	Ki67+	 3701 22477
487	0	0	Ki67+	 3707 22285
488	0	0	Ki67+	 3715 22157
489	0	0	Ki67+	 3715 22267
490	0	0	Ki67+	 3718 22242
491	0	0	Ki67+	 3721 22524
492	0	0	Ki67+	 3725 22183
493	0	0	Ki67+	 3738 21994
494	0	0	Ki67+	 3742 21972
495	0	0	Ki67+	 3744 22520
496	0	0	Ki67+	 3748 22558
497	0	0	Ki67+	 3761 22031
498	0	0	Ki67+	 3779 22405
499	0	0	Ki67+	 3780 21934
500	0	0	Ki67+	 3784 21912
501	0	0	Ki67+	 3790 22542
502	0	0	Ki67+	 3793 22083
503	0	0	Ki67+	 3796 21931
504	0	0	Ki67+	 3809 22413
505	0	0	Ki67+	 3829 22423
506	0	0	Ki67+	 3835 22437
507	0	0	Ki67+	 3838 22101
508	0	0	Ki67+	 3042 22768
509	0	0	Ki67+	 3070 23217
510	0	0	Ki67+	 3071 22749
511	0	0	Ki67+	 3080 22998
512	0	0	Ki67+	 3081 23190
513	0	0	Ki67+	 3084 23222
514	0	0	Ki67+	 3088 23171
515	0	0	Ki67+	 3094 22613
516	0	0	Ki67+	 3094 23395
517	0	0	Ki67+	 3097 23144
518	0	0	Ki67+	 3101 23407
519	0	0	Ki67+	 3136 22747
520	0	0	Ki67+	 3160 22929
521	0	0	Ki67+	 3164 22753
522	0	0	Ki67+	 3201 22740
523	0	0	Ki67+	 3204 23386
524	0	0	Ki67+	 3206 22767
525	0	0	Ki67+	 3225 22761
526	0	0	Ki67+	 3261 22999
527	0	0	Ki67+	 3270 22909
528	0	0	Ki67+	 3283 22888
529	0	0	Ki67+	 3288 23013
530	0	0	Ki67+	 3291 22875
531	0	0	Ki67+	 3303 22864
532	0	0	Ki67+	 3304 23004
533	0	0	Ki67+	 3317 22964
534	0	0	Ki67+	 3318 22757
535	0	0	Ki67+	 3328 22839
536	0	0	Ki67+	 3348 22823
537	0	0	Ki67+	 3366 23005
538	0	0	Ki67+	 3372 22807
539	0	0	Ki67+	 3392 23010
540	0	0	Ki67+	 3396 22669
541	0	0	Ki67+	 3403 22635
542	0	0	Ki67+	 3404 23406
543	0	0	Ki67+	 3414 22783
544	0	0	Ki67+	 3420 22667
545	0	0	Ki67+	 3420 22696
546	0	0	Ki67+	 3423 23120
547	0	0	Ki67+	 3442 22611
548	0	0	Ki67+	 3443 22681
549	0	0	Ki67+	 3444 22712
550	0	0	Ki67+	 3458 23000
551	0	0	Ki67+	 3460 23387
552	0	0	Ki67+	 3467 23366
553	0	0	Ki67+	 3474 23391
554	0	0	Ki67+	 3477 22695
555	0	0	Ki67+	 3496 23001
556	0	0	Ki67+	 3515 23358
557	0	0	Ki67+	 3539 22984
558	0	0	Ki67+	 3564 22944
559	0	0	Ki67+	 3570 23331
560	0	0	Ki67+	 3572 22724
561	0	0	Ki67+	 3574 22953
562	0	0	Ki67+	 3592 22948
563	0	0	Ki67+	 3594 22785
564	0	0	Ki67+	 3610 23230
565	0	0	Ki67+	 3616 23240
566	0	0	Ki67+	 3620 23170
567	0	0	Ki67+	 3636 22920
568	0	0	Ki67+	 3642 23148
569	0	0	Ki67+	 3656 23176
570	0	0	Ki67+	 3662 22716
571	0	0	Ki67+	 3708 22960
572	0	0	Ki67+	 3713 22984
573	0	0	Ki67+	 3715 22925
574	0	0	Ki67+	 3725 22891
575	0	0	Ki67+	 3726 22951
576	0	0	Ki67+	 3731 22982
577	0	0	Ki67+	 3734 23221
578	0	0	Ki67+	 3739 23247
579	0	0	Ki67+	 3740 22925
580	0	0	Ki67+	 3751 23269
581	0	0	Ki67+	 3765 23166
582	0	0	Ki67+	 3769 23209
583	0	0	Ki67+	 3777 23025
584	0	0	Ki67+	 3779 23159
585	0	0	Ki67+	 3786 22858
586	0	0	Ki67+	 3795 22828
587	0	0	Ki67+	 3801 22702
588	0	0	Ki67+	 3803 23166
589	0	0	Ki67+	 3817 23156
590	0	0	Ki67+	 3820 23033
591	0	0	Ki67+	 3822 22817
592	0	0	Ki67+	 3827 23165
593	0	0	Ki67+	 3057 23413
594	0	0	Ki67+	 3066 23744
595	0	0	Ki67+	 3080 23823
596	0	0	Ki67+	 3092 23796
597	0	0	Ki67+	 3102 23774
598	0	0	Ki67+	 3110 23917
599	0	0	Ki67+	 3148 23413
600	0	0	Ki67+	 3199 23430
601	0	0	Ki67+	 3256 23810
602	0	0	Ki67+	 3266 23535
603	0	0	Ki67+	 3267 23798
604	0	0	Ki67+	 3287 24065
605	0	0	Ki67+	 3292 23972
606	0	0	Ki67+	 3297 24188
607	0	0	Ki67+	 3298 23508
608	0	0	Ki67+	 3307 23432
609	0	0	Ki67+	 3348 23488
610	0	0	Ki67+	 3377 24180
611	0	0	Ki67+	 3379 23489
612	0	0	Ki67+	 3471 23982
613	0	0	Ki67+	 3475 24001
614	0	0	Ki67+	 3559 23914
615	0	0	Ki67+	 3612 23572
616	0	0	Ki67+	 3613 23889
617	0	0	Ki67+	 3614 23556
618	0	0	Ki67+	 3626 23539
619	0	0	Ki67+	 3631 23881
620	0	0	Ki67+	 3638 23744
621	0	0	Ki67+	 3660 23857
622	0	0	Ki67+	 3669 23722
623	0	0	Ki67+	 3673 23753
624	0	0	Ki67+	 3703 23736
625	0	0	Ki67+	 3709 23840
626	0	0	Ki67+	 3741 23828
627	0	0	Ki67+	 3742 23477
628	0	0	Ki67+	 3748 23818
629	0	0	Ki67+	 3769 23468
630	0	0	Ki67+	 3793 24111
631	0	0	Ki67+	 3796 23464
632	0	0	Ki67+	 3838 24168
633	0	0	Ki67+	 3238 24363
634	0	0	Ki67+	 3278 24782
635	0	0	Ki67+	 3394 24327
636	0	0	Ki67+	 3452 24291
637	0	0	Ki67+	 3464 24319
638	0	0	Ki67+	 3578 24287
639	0	0	Ki67+	 3656 24400
640	0	0	Ki67+	 3749 24463
641	0	0	Ki67+	 3756 24245
642	0	0	Ki67+	 3777 24280
643	0	0	Ki67+	 3781 24222
644	0	0	Ki67+	 3783 24341
645	0	0	Ki67+	 3784 24247
646	0	0	Ki67+	 3823 24290
647	0	0	Ki67+	 3149 25719
648	0	0	Ki67+	 3166 25193
649	0	0	Ki67+	 3174 25136
650	0	0	Ki67+	 3212 25700
651	0	0	Ki67+	 3217 25115
652	0	0	Ki67+	 3500 25582
653	0	0	Ki67+	 3584 25721
654	0	0	Ki67+	 3674 25761
655	0	0	Ki67+	 3697 25783
656	0	0	Ki67+	 3727 25624
657	0	0	Ki67+	 3749 25617
658	0	0	Ki67+	 3636 25818
659	0	0	Ki67+	 4072 17543
660	0	0	Ki67+	 4100 17579
661	0	0	Ki67+	 4181 17602
662	0	0	Ki67+	 4185 17632
663	0	0	Ki67+	 4196 17625
664	0	0	Ki67+	 4347 16944
665	0	0	Ki67+	 4386 17340
666	0	0	Ki67+	 4411 17334
667	0	0	Ki67+	 4423 17343
668	0	0	Ki67+	 4442 17350
669	0	0	Ki67+	 4513 17489
670	0	0	Ki67+	 4536 17513
671	0	0	Ki67+	 3843 18064
672	0	0	Ki67+	 3857 18037
673	0	0	Ki67+	 3864 18242
674	0	0	Ki67+	 3896 18042
675	0	0	Ki67+	 3912 18062
676	0	0	Ki67+	 3950 17750
677	0	0	Ki67+	 3952 18078
678	0	0	Ki67+	 3969 17705
679	0	0	Ki67+	 3969 17725
680	0	0	Ki67+	 3983 17947
681	0	0	Ki67+	 4026 18154
682	0	0	Ki67+	 4048 18339
683	0	0	Ki67+	 4055 18186
684	0	0	Ki67+	 4211 18089
685	0	0	Ki67+	 4243 18076
686	0	0	Ki67+	 4251 18057
687	0	0	Ki67+	 4275 18101
688	0	0	Ki67+	 4279 18246
689	0	0	Ki67+	 4280 18085
690	0	0	Ki67+	 4282 17842
691	0	0	Ki67+	 4292 17992
692	0	0	Ki67+	 4304 18097
693	0	0	Ki67+	 4312 17819
694	0	0	Ki67+	 4333 18132
695	0	0	Ki67+	 4339 18316
696	0	0	Ki67+	 4380 18334
697	0	0	Ki67+	 4392 18174
698	0	0	Ki67+	 4414 18098
699	0	0	Ki67+	 4449 18400
700	0	0	Ki67+	 4474 17755
701	0	0	Ki67+	 4474 17897
702	0	0	Ki67+	 4481 18141
703	0	0	Ki67+	 4495 17719
704	0	0	Ki67+	 4517 17949
705	0	0	Ki67+	 4534 17977
706	0	0	Ki67+	 4543 18421
707	0	0	Ki67+	 4578 18202
708	0	0	Ki67+	 4586 18361
709	0	0	Ki67+	 4587 17739
710	0	0	Ki67+	 4605 18043
711	0	0	Ki67+	 4636 17816
712	0	0	Ki67+	 3862 18932
713	0	0	Ki67+	 3868 18501
714	0	0	Ki67+	 3883 18481
715	0	0	Ki67+	 3919 19056
716	0	0	Ki67+	 3943 18855
717	0	0	Ki67+	 3949 18481
718	0	0	Ki67+	 3951 18832
719	0	0	Ki67+	 3967 18958
720	0	0	Ki67+	 3969 18901
721	0	0	Ki67+	 3984 19229
722	0	0	Ki67+	 3985 18935
723	0	0	Ki67+	 3986 18906
724	0	0	Ki67+	 3996 18720
725	0	0	Ki67+	 4015 19237
726	0	0	Ki67+	 4031 18514
727	0	0	Ki67+	 4049 18956
728	0	0	Ki67+	 4053 18944
729	0	0	Ki67+	 4053 19248
730	0	0	Ki67+	 4089 18887
731	0	0	Ki67+	 4095 18911
732	0	0	Ki67+	 4108 19256
733	0	0	Ki67+	 4110 19067
734	0	0	Ki67+	 4115 18730
735	0	0	Ki67+	 4125 18556
736	0	0	Ki67+	 4126 18905
737	0	0	Ki67+	 4130 19256
738	0	0	Ki67+	 4141 18900
739	0	0	Ki67+	 4145 18970
740	0	0	Ki67+	 4165 19255
741	0	0	Ki67+	 4171 18911
742	0	0	Ki67+	 4176 18945
743	0	0	Ki67+	 4176 19250
744	0	0	Ki67+	 4177 18759
745	0	0	Ki67+	 4178 19098
746	0	0	Ki67+	 4179 18741
747	0	0	Ki67+	 4188 18598
748	0	0	Ki67+	 4190 19242
749	0	0	Ki67+	 4191 18924
750	0	0	Ki67+	 4205 19100
751	0	0	Ki67+	 4209 18614
752	0	0	Ki67+	 4211 19226
753	0	0	Ki67+	 4220 19105
754	0	0	Ki67+	 4244 18495
755	0	0	Ki67+	 4292 18480
756	0	0	Ki67+	 4300 18519
757	0	0	Ki67+	 4306 18585
758	0	0	Ki67+	 4318 18611
759	0	0	Ki67+	 4320 18491
760	0	0	Ki67+	 4362 18498
761	0	0	Ki67+	 4384 18585
762	0	0	Ki67+	 4399 18611
763	0	0	Ki67+	 4406 18544
764	0	0	Ki67+	 4412 18584
765	0	0	Ki67+	 3864 19538
766	0	0	Ki67+	 4079 19350
767	0	0	Ki67+	 4329 20168
768	0	0	Ki67+	 4330 21255
769	0	0	Ki67+	 4340 21244
770	0	0	Ki67+	 3846 21905
771	0	0	Ki67+	 3861 22450
772	0	0	Ki67+	 3867 22081
773	0	0	Ki67+	 3880 21910
774	0	0	Ki67+	 3923 22043
775	0	0	Ki67+	 3953 22379
776	0	0	Ki67+	 3986 22327
777	0	0	Ki67+	 3992 22267
778	0	0	Ki67+	 4014 22157
779	0	0	Ki67+	 4023 22129
780	0	0	Ki67+	 4024 21848
781	0	0	Ki67+	 4044 21854
782	0	0	Ki67+	 4046 22095
783	0	0	Ki67+	 4063 22083
784	0	0	Ki67+	 4086 22078
785	0	0	Ki67+	 4092 22251
786	0	0	Ki67+	 4117 22075
787	0	0	Ki67+	 4149 22244
788	0	0	Ki67+	 4153 21752
789	0	0	Ki67+	 4171 22104
790	0	0	Ki67+	 4172 22235
791	0	0	Ki67+	 4185 21724
792	0	0	Ki67+	 4185 21832
793	0	0	Ki67+	 4188 22216
794	0	0	Ki67+	 4190 21761
795	0	0	Ki67+	 4193 22152
796	0	0	Ki67+	 4194 22138
797	0	0	Ki67+	 4195 22192
798	0	0	Ki67+	 4198 22167
799	0	0	Ki67+	 4200 21720
800	0	0	Ki67+	 4203 21747
801	0	0	Ki67+	 4211 21759
802	0	0	Ki67+	 4213 21915
803	0	0	Ki67+	 4213 22102
804	0	0	Ki67+	 4232 21719
805	0	0	Ki67+	 4233 21750
806	0	0	Ki67+	 4237 21783
807	0	0	Ki67+	 4242 21714
808	0	0	Ki67+	 4265 21769
809	0	0	Ki67+	 4271 21797
810	0	0	Ki67+	 4274 21776
811	0	0	Ki67+	 4275 21744
812	0	0	Ki67+	 4285 21984
813	0	0	Ki67+	 4305 21800
814	0	0	Ki67+	 4306 21762
815	0	0	Ki67+	 4320 21748
816	0	0	Ki67+	 4345 21789
817	0	0	Ki67+	 4347 21759
818	0	0	Ki67+	 4365 21816
819	0	0	Ki67+	 3845 22581
820	0	0	Ki67+	 3849 22495
821	0	0	Ki67+	 3859 23028
822	0	0	Ki67+	 3873 22816
823	0	0	Ki67+	 3886 22484
824	0	0	Ki67+	 3886 22562
825	0	0	Ki67+	 3891 23032
826	0	0	Ki67+	 3891 23135
827	0	0	Ki67+	 3894 22693
828	0	0	Ki67+	 3896 22803
829	0	0	Ki67+	 3897 22532
830	0	0	Ki67+	 3909 23130
831	0	0	Ki67+	 3915 22810
832	0	0	Ki67+	 3927 23012
833	0	0	Ki67+	 3928 22823
834	0	0	Ki67+	 3940 22814
835	0	0	Ki67+	 3951 22832
836	0	0	Ki67+	 3966 23006
837	0	0	Ki67+	 3995 22985
838	0	0	Ki67+	 4012 22958
839	0	0	Ki67+	 4015 23163
840	0	0	Ki67+	 4019 22926
841	0	0	Ki67+	 4019 22947
842	0	0	Ki67+	 4031 22741
843	0	0	Ki67+	 4084 22689
844	0	0	Ki67+	 4156 23070
845	0	0	Ki67+	 4282 22950
846	0	0	Ki67+	 4557 22876
847	0	0	Ki67+	 3843 23778
848	0	0	Ki67+	 3848 23695
849	0	0	Ki67+	 3869 23313
850	0	0	Ki67+	 3872 23677
851	0	0	Ki67+	 3885 23323
852	0	0	Ki67+	 3892 23821
853	0	0	Ki67+	 3893 23847
854	0	0	Ki67+	 3905 23657
855	0	0	Ki67+	 3912 23674
856	0	0	Ki67+	 3915 23827
857	0	0	Ki67+	 3918 23841
858	0	0	Ki67+	 3924 23948
859	0	0	Ki67+	 3932 23451
860	0	0	Ki67+	 3946 23877
861	0	0	Ki67+	 3950 23928
862	0	0	Ki67+	 3954 23866
863	0	0	Ki67+	 3959 23970
864	0	0	Ki67+	 3961 23324
865	0	0	Ki67+	 3962 23843
866	0	0	Ki67+	 3962 23949
867	0	0	Ki67+	 3970 23492
868	0	0	Ki67+	 3973 23927
869	0	0	Ki67+	 3975 23322
870	0	0	Ki67+	 3983 23315
871	0	0	Ki67+	 3988 23853
872	0	0	Ki67+	 3990 23919
873	0	0	Ki67+	 3995 23625
874	0	0	Ki67+	 4003 23879
875	0	0	Ki67+	 4014 24048
876	0	0	Ki67+	 4015 23291
877	0	0	Ki67+	 4015 23316
878	0	0	Ki67+	 4035 23306
879	0	0	Ki67+	 4038 24055
880	0	0	Ki67+	 4045 23774
881	0	0	Ki67+	 4054 23699
882	0	0	Ki67+	 4056 23789
883	0	0	Ki67+	 4058 23304
884	0	0	Ki67+	 4066 23819
885	0	0	Ki67+	 4073 23701
886	0	0	Ki67+	 4073 24023
887	0	0	Ki67+	 4075 24037
888	0	0	Ki67+	 4080 23683
889	0	0	Ki67+	 4086 23827
890	0	0	Ki67+	 4089 24026
891	0	0	Ki67+	 4090 23461
892	0	0	Ki67+	 4090 23515
893	0	0	Ki67+	 4091 23431
894	0	0	Ki67+	 4101 23529
895	0	0	Ki67+	 4102 23494
896	0	0	Ki67+	 4104 23828
897	0	0	Ki67+	 4108 24021
898	0	0	Ki67+	 4131 23834
899	0	0	Ki67+	 4144 23416
900	0	0	Ki67+	 4146 23649
901	0	0	Ki67+	 4152 23836
902	0	0	Ki67+	 4152 24041
903	0	0	Ki67+	 4161 23567
904	0	0	Ki67+	 4162 23431
905	0	0	Ki67+	 4165 24062
906	0	0	Ki67+	 4168 23552
907	0	0	Ki67+	 4170 23719
908	0	0	Ki67+	 4172 23653
909	0	0	Ki67+	 4184 23454
910	0	0	Ki67+	 4185 23828
911	0	0	Ki67+	 4190 23417
912	0	0	Ki67+	 4193 24045
913	0	0	Ki67+	 4199 23720
914	0	0	Ki67+	 4205 23570
915	0	0	Ki67+	 4219 24063
916	0	0	Ki67+	 4221 23573
917	0	0	Ki67+	 4232 23630
918	0	0	Ki67+	 4236 23673
919	0	0	Ki67+	 4239 23803
920	0	0	Ki67+	 4252 23630
921	0	0	Ki67+	 4262 23457
922	0	0	Ki67+	 4276 23636
923	0	0	Ki67+	 4293 23875
924	0	0	Ki67+	 4297 23918
925	0	0	Ki67+	 4307 23881
926	0	0	Ki67+	 4308 23639
927	0	0	Ki67+	 4313 23947
928	0	0	Ki67+	 4321 23655
929	0	0	Ki67+	 4323 23843
930	0	0	Ki67+	 4327 23859
931	0	0	Ki67+	 4336 23916
932	0	0	Ki67+	 4340 23928
933	0	0	Ki67+	 4345 23690
934	0	0	Ki67+	 4350 23951
935	0	0	Ki67+	 4359 23830
936	0	0	Ki67+	 4365 23803
937	0	0	Ki67+	 4377 23803
938	0	0	Ki67+	 4386 23889
939	0	0	Ki67+	 4399 23746
940	0	0	Ki67+	 4412 23425
941	0	0	Ki67+	 4412 23781
942	0	0	Ki67+	 4429 23960
943	0	0	Ki67+	 4473 23795
944	0	0	Ki67+	 4496 23811
945	0	0	Ki67+	 4496 23926
946	0	0	Ki67+	 4496 24059
947	0	0	Ki67+	 4516 23869
948	0	0	Ki67+	 4597 23440
949	0	0	Ki67+	 3861 24423
950	0	0	Ki67+	 3862 24371
951	0	0	Ki67+	 3871 24496
952	0	0	Ki67+	 3890 24487
953	0	0	Ki67+	 3908 24679
954	0	0	Ki67+	 3909 24096
955	0	0	Ki67+	 3910 24507
956	0	0	Ki67+	 3954 24076
957	0	0	Ki67+	 3966 24065
958	0	0	Ki67+	 4004 24065
959	0	0	Ki67+	 4016 24662
960	0	0	Ki67+	 4048 24765
961	0	0	Ki67+	 4050 24618
962	0	0	Ki67+	 4068 24280
963	0	0	Ki67+	 4082 24735
964	0	0	Ki67+	 4085 24438
965	0	0	Ki67+	 4087 24374
966	0	0	Ki67+	 4091 24728
967	0	0	Ki67+	 4097 24400
968	0	0	Ki67+	 4103 24838
969	0	0	Ki67+	 4109 24353
970	0	0	Ki67+	 4117 24237
971	0	0	Ki67+	 4120 24328
972	0	0	Ki67+	 4124 24217
973	0	0	Ki67+	 4131 24144
974	0	0	Ki67+	 4140 24768
975	0	0	Ki67+	 4149 24288
976	0	0	Ki67+	 4150 24203
977	0	0	Ki67+	 4151 24747
978	0	0	Ki67+	 4160 24157
979	0	0	Ki67+	 4170 24170
980	0	0	Ki67+	 4170 24474
981	0	0	Ki67+	 4172 24118
982	0	0	Ki67+	 4180 24318
983	0	0	Ki67+	 4186 24121
984	0	0	Ki67+	 4192 24246
985	0	0	Ki67+	 4206 24474
986	0	0	Ki67+	 4208 24100
987	0	0	Ki67+	 4212 24686
988	0	0	Ki67+	 4216 24470
989	0	0	Ki67+	 4223 24671
990	0	0	Ki67+	 4246 24435
991	0	0	Ki67+	 4257 24448
992	0	0	Ki67+	 4266 24160
993	0	0	Ki67+	 4271 24185
994	0	0	Ki67+	 4271 24638
995	0	0	Ki67+	 4286 24170
996	0	0	Ki67+	 4333 24403
997	0	0	Ki67+	 4334 24581
998	0	0	Ki67+	 4340 24139
999	0	0	Ki67+	 4353 24544
1000	0	0	Ki67+	 4386 24528
1001	0	0	Ki67+	 4393 24540
1002	0	0	Ki67+	 4394 24568
1003	0	0	Ki67+	 4405 24364
1004	0	0	Ki67+	 4408 24523
1005	0	0	Ki67+	 4411 24800
1006	0	0	Ki67+	 4431 24542
1007	0	0	Ki67+	 4431 24787
1008	0	0	Ki67+	 4443 24327
1009	0	0	Ki67+	 4458 24754
1010	0	0	Ki67+	 4471 24299
1011	0	0	Ki67+	 4472 24741
1012	0	0	Ki67+	 4474 24312
1013	0	0	Ki67+	 4479 24797
1014	0	0	Ki67+	 4488 24560
1015	0	0	Ki67+	 4497 24293
1016	0	0	Ki67+	 4505 24584
1017	0	0	Ki67+	 4512 24547
1018	0	0	Ki67+	 4514 24649
1019	0	0	Ki67+	 4514 24853
1020	0	0	Ki67+	 4523 24272
1021	0	0	Ki67+	 4548 24440
1022	0	0	Ki67+	 4554 24471
1023	0	0	Ki67+	 4556 24429
1024	0	0	Ki67+	 4560 24124
1025	0	0	Ki67+	 4562 24070
1026	0	0	Ki67+	 4578 24267
1027	0	0	Ki67+	 4596 24397
1028	0	0	Ki67+	 4599 24454
1029	0	0	Ki67+	 4608 24421
1030	0	0	Ki67+	 4614 24361
1031	0	0	Ki67+	 4630 24391
1032	0	0	Ki67+	 4632 24475
1033	0	0	Ki67+	 4635 24812
1034	0	0	Ki67+	 3851 25640
1035	0	0	Ki67+	 3991 25144
1036	0	0	Ki67+	 4036 25054
1037	0	0	Ki67+	 4057 24990
1038	0	0	Ki67+	 4084 25023
1039	0	0	Ki67+	 4088 25117
1040	0	0	Ki67+	 4095 25073
1041	0	0	Ki67+	 4112 25073
1042	0	0	Ki67+	 4132 25406
1043	0	0	Ki67+	 4236 25082
1044	0	0	Ki67+	 4238 25071
1045	0	0	Ki67+	 4263 25056
1046	0	0	Ki67+	 4263 25254
1047	0	0	Ki67+	 4273 24955
1048	0	0	Ki67+	 4282 25265
1049	0	0	Ki67+	 4290 24942
1050	0	0	Ki67+	 4335 25562
1051	0	0	Ki67+	 4351 24955
1052	0	0	Ki67+	 4372 24934
1053	0	0	Ki67+	 4377 25381
1054	0	0	Ki67+	 4387 25280
1055	0	0	Ki67+	 4439 25166
1056	0	0	Ki67+	 4440 25269
1057	0	0	Ki67+	 4443 25240
1058	0	0	Ki67+	 4484 25399
1059	0	0	Ki67+	 4496 25220
1060	0	0	Ki67+	 4502 25209
1061	0	0	Ki67+	 4514 25201
1062	0	0	Ki67+	 4522 25077
1063	0	0	Ki67+	 4526 25495
1064	0	0	Ki67+	 4530 25223
1065	0	0	Ki67+	 4537 25264
1066	0	0	Ki67+	 4543 25188
1067	0	0	Ki67+	 4546 25207
1068	0	0	Ki67+	 4550 25481
1069	0	0	Ki67+	 4552 25234
1070	0	0	Ki67+	 4553 25329
1071	0	0	Ki67+	 4577 25031
1072	0	0	Ki67+	 4578 25018
1073	0	0	Ki67+	 4592 25197
1074	0	0	Ki67+	 4593 25453
1075	0	0	Ki67+	 4611 25208
1076	0	0	Ki67+	 4637 24910
1077	0	0	Ki67+	 3865 25759
1078	0	0	Ki67+	 4174 25836
1079	0	0	Ki67+	 4188 25930
1080	0	0	Ki67+	 4201 25827
1081	0	0	Ki67+	 4435 26099
1082	0	0	Ki67+	 4514 26081
1083	0	0	Ki67+	 5071 16005
1084	0	0	Ki67+	 5209 16440
1085	0	0	Ki67+	 5231 16527
1086	0	0	Ki67+	 5386 16464
1087	0	0	Ki67+	 5391 16439
1088	0	0	Ki67+	 5408 16478
1089	0	0	Ki67+	 4863 16822
1090	0	0	Ki67+	 4863 16975
1091	0	0	Ki67+	 4879 16826
1092	0	0	Ki67+	 4885 16979
1093	0	0	Ki67+	 4907 17086
1094	0	0	Ki67+	 4928 17140
1095	0	0	Ki67+	 4941 17166
1096	0	0	Ki67+	 4942 17179
1097	0	0	Ki67+	 5011 17222
1098	0	0	Ki67+	 5040 17252
1099	0	0	Ki67+	 5052 16823
1100	0	0	Ki67+	 5080 16968
1101	0	0	Ki67+	 5093 16974
1102	0	0	Ki67+	 5093 17054
1103	0	0	Ki67+	 5095 16988
1104	0	0	Ki67+	 5098 17087
1105	0	0	Ki67+	 5107 16638
1106	0	0	Ki67+	 5132 16904
1107	0	0	Ki67+	 5160 16984
1108	0	0	Ki67+	 5176 16907
1109	0	0	Ki67+	 5180 17310
1110	0	0	Ki67+	 5189 17277
1111	0	0	Ki67+	 5198 17114
1112	0	0	Ki67+	 5212 17143
1113	0	0	Ki67+	 5214 17301
1114	0	0	Ki67+	 5218 17104
1115	0	0	Ki67+	 5234 16549
1116	0	0	Ki67+	 5268 17184
1117	0	0	Ki67+	 5296 17220
1118	0	0	Ki67+	 5305 16901
1119	0	0	Ki67+	 5315 17238
1120	0	0	Ki67+	 5317 17287
1121	0	0	Ki67+	 5324 16909
1122	0	0	Ki67+	 5360 17113
1123	0	0	Ki67+	 5365 17215
1124	0	0	Ki67+	 5382 16562
1125	0	0	Ki67+	 5394 16545
1126	0	0	Ki67+	 5403 16856
1127	0	0	Ki67+	 5424 16960
1128	0	0	Ki67+	 5431 16974
1129	0	0	Ki67+	 5437 17284
1130	0	0	Ki67+	 5437 17303
1131	0	0	Ki67+	 4652 17766
1132	0	0	Ki67+	 4676 17696
1133	0	0	Ki67+	 4682 17707
1134	0	0	Ki67+	 4692 17499
1135	0	0	Ki67+	 4694 17960
1136	0	0	Ki67+	 4719 18007
1137	0	0	Ki67+	 4758 17609
1138	0	0	Ki67+	 4765 18051
1139	0	0	Ki67+	 4775 17743
1140	0	0	Ki67+	 4788 17508
1141	0	0	Ki67+	 4794 18079
1142	0	0	Ki67+	 4856 17680
1143	0	0	Ki67+	 4864 17671
1144	0	0	Ki67+	 4884 17695
1145	0	0	Ki67+	 4887 17666
1146	0	0	Ki67+	 4891 17497
1147	0	0	Ki67+	 4898 17644
1148	0	0	Ki67+	 4900 17692
1149	0	0	Ki67+	 4907 17524
1150	0	0	Ki67+	 4907 17594
1151	0	0	Ki67+	 4921 17591
1152	0	0	Ki67+	 4921 17693
1153	0	0	Ki67+	 4933 17995
1154	0	0	Ki67+	 4943 17995
1155	0	0	Ki67+	 4972 17381
1156	0	0	Ki67+	 4984 17520
1157	0	0	Ki67+	 5007 17637
1158	0	0	Ki67+	 5047 17721
1159	0	0	Ki67+	 5055 17751
1160	0	0	Ki67+	 5060 17885
1161	0	0	Ki67+	 5060 17945
1162	0	0	Ki67+	 5063 17929
1163	0	0	Ki67+	 5069 17783
1164	0	0	Ki67+	 5085 17965
1165	0	0	Ki67+	 5092 17798
1166	0	0	Ki67+	 5113 17912
1167	0	0	Ki67+	 5131 17832
1168	0	0	Ki67+	 5134 17730
1169	0	0	Ki67+	 5164 17846
1170	0	0	Ki67+	 5169 17826
1171	0	0	Ki67+	 5172 17438
1172	0	0	Ki67+	 5174 17426
1173	0	0	Ki67+	 5181 17391
1174	0	0	Ki67+	 5182 17345
1175	0	0	Ki67+	 5184 17460
1176	0	0	Ki67+	 5184 17863
1177	0	0	Ki67+	 5189 17833
1178	0	0	Ki67+	 5197 17868
1179	0	0	Ki67+	 5199 17413
1180	0	0	Ki67+	 5205 17348
1181	0	0	Ki67+	 5209 17725
1182	0	0	Ki67+	 5214 17704
1183	0	0	Ki67+	 5215 17673
1184	0	0	Ki67+	 5230 17583
1185	0	0	Ki67+	 5233 17847
1186	0	0	Ki67+	 5241 17743
1187	0	0	Ki67+	 5260 17349
1188	0	0	Ki67+	 5271 17618
1189	0	0	Ki67+	 5271 17647
1190	0	0	Ki67+	 5286 17735
1191	0	0	Ki67+	 5308 17670
1192	0	0	Ki67+	 5309 17375
1193	0	0	Ki67+	 5333 17590
1194	0	0	Ki67+	 5367 17483
1195	0	0	Ki67+	 5368 17695
1196	0	0	Ki67+	 5378 17529
1197	0	0	Ki67+	 5380 17661
1198	0	0	Ki67+	 5401 17540
1199	0	0	Ki67+	 5406 17653
1200	0	0	Ki67+	 5415 17593
1201	0	0	Ki67+	 5421 17747
1202	0	0	Ki67+	 5422 17673
1203	0	0	Ki67+	 5427 17337
1204	0	0	Ki67+	 5429 17783
1205	0	0	Ki67+	 5435 17377
1206	0	0	Ki67+	 5262 18667
1207	0	0	Ki67+	 5256 22886
1208	0	0	Ki67+	 5263 22790
1209	0	0	Ki67+	 5291 22376
1210	0	0	Ki67+	 4823 23278
1211	0	0	Ki67+	 4847 23622
1212	0	0	Ki67+	 4930 23698
1213	0	0	Ki67+	 5073 23034
1214	0	0	Ki67+	 5163 23650
1215	0	0	Ki67+	 5186 22962
1216	0	0	Ki67+	 5239 23186
1217	0	0	Ki67+	 5402 23097
1218	0	0	Ki67+	 5433 23175
1219	0	0	Ki67+	 4641 24183
1220	0	0	Ki67+	 4650 24426
1221	0	0	Ki67+	 4651 24353
1222	0	0	Ki67+	 4654 24463
1223	0	0	Ki67+	 4666 24362
1224	0	0	Ki67+	 4669 24231
1225	0	0	Ki67+	 4674 24393
1226	0	0	Ki67+	 4685 24445
1227	0	0	Ki67+	 4694 24370
1228	0	0	Ki67+	 4705 24389
1229	0	0	Ki67+	 4757 24521
1230	0	0	Ki67+	 4759 24495
1231	0	0	Ki67+	 4764 24220
1232	0	0	Ki67+	 4792 24486
1233	0	0	Ki67+	 4796 24466
1234	0	0	Ki67+	 4844 24445
1235	0	0	Ki67+	 4849 23944
1236	0	0	Ki67+	 4910 24446
1237	0	0	Ki67+	 4912 24338
1238	0	0	Ki67+	 4929 24456
1239	0	0	Ki67+	 4947 24270
1240	0	0	Ki67+	 4979 24256
1241	0	0	Ki67+	 5299 24413
1242	0	0	Ki67+	 5347 23763
1243	0	0	Ki67+	 5399 23883
1244	0	0	Ki67+	 4671 24821
1245	0	0	Ki67+	 4678 24872
1246	0	0	Ki67+	 4690 24655
1247	0	0	Ki67+	 4695 24807
1248	0	0	Ki67+	 4707 24583
1249	0	0	Ki67+	 4708 24675
1250	0	0	Ki67+	 4716 24661
1251	0	0	Ki67+	 4722 25049
1252	0	0	Ki67+	 4734 24547
1253	0	0	Ki67+	 4740 24583
1254	0	0	Ki67+	 4759 24989
1255	0	0	Ki67+	 4759 25077
1256	0	0	Ki67+	 4763 24653
1257	0	0	Ki67+	 4779 24951
1258	0	0	Ki67+	 4781 24670
1259	0	0	Ki67+	 4782 25296
1260	0	0	Ki67+	 4783 24655
1261	0	0	Ki67+	 4787 25269
1262	0	0	Ki67+	 4790 24961
1263	0	0	Ki67+	 4797 25078
1264	0	0	Ki67+	 4809 24870
1265	0	0	Ki67+	 4810 25248
1266	0	0	Ki67+	 4815 24853
1267	0	0	Ki67+	 4815 25020
1268	0	0	Ki67+	 4826 24645
1269	0	0	Ki67+	 4827 25250
1270	0	0	Ki67+	 4834 25279
1271	0	0	Ki67+	 4838 25075
1272	0	0	Ki67+	 4845 25050
1273	0	0	Ki67+	 4849 25226
1274	0	0	Ki67+	 4860 25238
1275	0	0	Ki67+	 4861 24627
1276	0	0	Ki67+	 4865 25125
1277	0	0	Ki67+	 4885 25238
1278	0	0	Ki67+	 4886 24747
1279	0	0	Ki67+	 4894 24610
1280	0	0	Ki67+	 4910 25281
1281	0	0	Ki67+	 4915 24597
1282	0	0	Ki67+	 4922 24983
1283	0	0	Ki67+	 4929 25314
1284	0	0	Ki67+	 4930 25271
1285	0	0	Ki67+	 4933 24995
1286	0	0	Ki67+	 4938 25206
1287	0	0	Ki67+	 4938 25226
1288	0	0	Ki67+	 4949 25323
1289	0	0	Ki67+	 4953 25239
1290	0	0	Ki67+	 4959 24652
1291	0	0	Ki67+	 4959 25206
1292	0	0	Ki67+	 4968 24543
1293	0	0	Ki67+	 4976 25222
1294	0	0	Ki67+	 4980 24928
1295	0	0	Ki67+	 4983 24910
1296	0	0	Ki67+	 5016 24670
1297	0	0	Ki67+	 5022 24881
1298	0	0	Ki67+	 5046 24864
1299	0	0	Ki67+	 5055 24582
1300	0	0	Ki67+	 5058 25141
1301	0	0	Ki67+	 5069 25150
1302	0	0	Ki67+	 5072 24832
1303	0	0	Ki67+	 5090 25001
1304	0	0	Ki67+	 5100 24806
1305	0	0	Ki67+	 5100 25013
1306	0	0	Ki67+	 5106 24979
1307	0	0	Ki67+	 5106 25143
1308	0	0	Ki67+	 5107 24953
1309	0	0	Ki67+	 5108 24790
1310	0	0	Ki67+	 5112 24996
1311	0	0	Ki67+	 5113 25116
1312	0	0	Ki67+	 5123 25091
1313	0	0	Ki67+	 5124 24779
1314	0	0	Ki67+	 5131 24921
1315	0	0	Ki67+	 5137 24769
1316	0	0	Ki67+	 5137 25081
1317	0	0	Ki67+	 5139 24972
1318	0	0	Ki67+	 5142 24573
1319	0	0	Ki67+	 5143 24993
1320	0	0	Ki67+	 5153 24744
1321	0	0	Ki67+	 5170 25304
1322	0	0	Ki67+	 5180 25315
1323	0	0	Ki67+	 5186 24679
1324	0	0	Ki67+	 5187 24883
1325	0	0	Ki67+	 5187 25092
1326	0	0	Ki67+	 5188 24970
1327	0	0	Ki67+	 5192 24658
1328	0	0	Ki67+	 5198 24839
1329	0	0	Ki67+	 5202 24823
1330	0	0	Ki67+	 5204 25085
1331	0	0	Ki67+	 5235 24793
1332	0	0	Ki67+	 5240 25057
1333	0	0	Ki67+	 5245 24778
1334	0	0	Ki67+	 5250 25065
1335	0	0	Ki67+	 5259 25181
1336	0	0	Ki67+	 5275 25049
1337	0	0	Ki67+	 5296 24810
1338	0	0	Ki67+	 5296 25030
1339	0	0	Ki67+	 5302 25015
1340	0	0	Ki67+	 5303 24728
1341	0	0	Ki67+	 5305 25105
1342	0	0	Ki67+	 5326 24717
1343	0	0	Ki67+	 5336 25163
1344	0	0	Ki67+	 5340 25098
1345	0	0	Ki67+	 5346 25083
1346	0	0	Ki67+	 5357 24773
1347	0	0	Ki67+	 5376 24707
1348	0	0	Ki67+	 5380 24952
1349	0	0	Ki67+	 5387 24699
1350	0	0	Ki67+	 5389 24928
1351	0	0	Ki67+	 5395 24744
1352	0	0	Ki67+	 5401 24888
1353	0	0	Ki67+	 5409 24702
1354	0	0	Ki67+	 5415 24911
1355	0	0	Ki67+	 5427 25000
1356	0	0	Ki67+	 4685 25419
1357	0	0	Ki67+	 4694 25369
1358	0	0	Ki67+	 4719 25335
1359	0	0	Ki67+	 4820 25529
1360	0	0	Ki67+	 4833 25528
1361	0	0	Ki67+	 4859 25739
1362	0	0	Ki67+	 4875 25703
1363	0	0	Ki67+	 4876 25726
1364	0	0	Ki67+	 4877 25414
1365	0	0	Ki67+	 4896 25420
1366	0	0	Ki67+	 4903 25392
1367	0	0	Ki67+	 4909 25682
1368	0	0	Ki67+	 4929 25635
1369	0	0	Ki67+	 4932 25666
1370	0	0	Ki67+	 4942 25600
1371	0	0	Ki67+	 4943 25348
1372	0	0	Ki67+	 4945 25655
1373	0	0	Ki67+	 4991 25507
1374	0	0	Ki67+	 5025 25477
1375	0	0	Ki67+	 5026 25462
1376	0	0	Ki67+	 5049 25430
1377	0	0	Ki67+	 5062 25414
1378	0	0	Ki67+	 5067 25925
1379	0	0	Ki67+	 5071 25853
1380	0	0	Ki67+	 5084 25912
1381	0	0	Ki67+	 5090 25849
1382	0	0	Ki67+	 5099 25799
1383	0	0	Ki67+	 5102 25376
1384	0	0	Ki67+	 5113 25358
1385	0	0	Ki67+	 5115 25812
1386	0	0	Ki67+	 5119 25800
1387	0	0	Ki67+	 5126 25365
1388	0	0	Ki67+	 5126 25407
1389	0	0	Ki67+	 5138 25776
1390	0	0	Ki67+	 5154 25747
1391	0	0	Ki67+	 5169 25644
1392	0	0	Ki67+	 5171 25618
1393	0	0	Ki67+	 5175 25608
1394	0	0	Ki67+	 5188 25694
1395	0	0	Ki67+	 5190 25621
1396	0	0	Ki67+	 5199 25657
1397	0	0	Ki67+	 5217 25617
1398	0	0	Ki67+	 5225 25922
1399	0	0	Ki67+	 5252 25571
1400	0	0	Ki67+	 5262 25553
1401	0	0	Ki67+	 5262 26030
1402	0	0	Ki67+	 5263 25927
1403	0	0	Ki67+	 5279 25545
1404	0	0	Ki67+	 5287 25884
1405	0	0	Ki67+	 5299 25935
1406	0	0	Ki67+	 5325 25474
1407	0	0	Ki67+	 5372 25761
1408	0	0	Ki67+	 5382 25845
1409	0	0	Ki67+	 5394 26120
1410	0	0	Ki67+	 5407 25983
1411	0	0	Ki67+	 5410 25946
1412	0	0	Ki67+	 5417 25965
1413	0	0	Ki67+	 4812 26614
1414	0	0	Ki67+	 5146 26709
1415	0	0	Ki67+	 5224 26509
1416	0	0	Ki67+	 5241 26665
1417	0	0	Ki67+	 5401 26754
1418	0	0	Ki67+	 6191 15959
1419	0	0	Ki67+	 5457 17288
1420	0	0	Ki67+	 5479 17067
1421	0	0	Ki67+	 5493 17278
1422	0	0	Ki67+	 5504 17001
1423	0	0	Ki67+	 5507 17064
1424	0	0	Ki67+	 5542 17065
1425	0	0	Ki67+	 5548 17324
1426	0	0	Ki67+	 5561 17074
1427	0	0	Ki67+	 5580 17049
1428	0	0	Ki67+	 5582 17066
1429	0	0	Ki67+	 5588 17020
1430	0	0	Ki67+	 5590 16793
1431	0	0	Ki67+	 5620 17219
1432	0	0	Ki67+	 5622 16807
1433	0	0	Ki67+	 5670 17064
1434	0	0	Ki67+	 5674 16936
1435	0	0	Ki67+	 5709 17062
1436	0	0	Ki67+	 5717 16970
1437	0	0	Ki67+	 5721 17058
1438	0	0	Ki67+	 5764 16927
1439	0	0	Ki67+	 5776 16940
1440	0	0	Ki67+	 5790 16963
1441	0	0	Ki67+	 5791 16953
1442	0	0	Ki67+	 5817 17160
1443	0	0	Ki67+	 5818 16965
1444	0	0	Ki67+	 5825 17016
1445	0	0	Ki67+	 5826 17188
1446	0	0	Ki67+	 5826 17209
1447	0	0	Ki67+	 5826 17268
1448	0	0	Ki67+	 5827 17297
1449	0	0	Ki67+	 5838 17007
1450	0	0	Ki67+	 5894 17326
1451	0	0	Ki67+	 5896 17304
1452	0	0	Ki67+	 5902 17266
1453	0	0	Ki67+	 5905 17292
1454	0	0	Ki67+	 5913 17228
1455	0	0	Ki67+	 5927 17206
1456	0	0	Ki67+	 5933 17180
1457	0	0	Ki67+	 5954 17192
1458	0	0	Ki67+	 5995 16940
1459	0	0	Ki67+	 6002 16923
1460	0	0	Ki67+	 6005 16757
1461	0	0	Ki67+	 6011 16854
1462	0	0	Ki67+	 6040 17157
1463	0	0	Ki67+	 6061 17150
1464	0	0	Ki67+	 6069 17186
1465	0	0	Ki67+	 6130 17159
1466	0	0	Ki67+	 6137 17086
1467	0	0	Ki67+	 6141 17202
1468	0	0	Ki67+	 6142 17048
1469	0	0	Ki67+	 6154 16961
1470	0	0	Ki67+	 6175 16956
1471	0	0	Ki67+	 5443 17451
1472	0	0	Ki67+	 5453 17498
1473	0	0	Ki67+	 5454 17765
1474	0	0	Ki67+	 5463 17439
1475	0	0	Ki67+	 5468 17539
1476	0	0	Ki67+	 5476 17427
1477	0	0	Ki67+	 5479 17826
1478	0	0	Ki67+	 5482 17763
1479	0	0	Ki67+	 5491 17530
1480	0	0	Ki67+	 5504 17806
1481	0	0	Ki67+	 5585 17385
1482	0	0	Ki67+	 5606 17469
1483	0	0	Ki67+	 5616 17531
1484	0	0	Ki67+	 5617 17635
1485	0	0	Ki67+	 5617 17685
1486	0	0	Ki67+	 5619 17563
1487	0	0	Ki67+	 5663 17396
1488	0	0	Ki67+	 5670 17339
1489	0	0	Ki67+	 5670 17405
1490	0	0	Ki67+	 5674 17685
1491	0	0	Ki67+	 5679 17593
1492	0	0	Ki67+	 5681 17669
1493	0	0	Ki67+	 5681 17695
1494	0	0	Ki67+	 5685 17684
1495	0	0	Ki67+	 5686 17637
1496	0	0	Ki67+	 5688 17734
1497	0	0	Ki67+	 5692 17422
1498	0	0	Ki67+	 5695 17724
1499	0	0	Ki67+	 5705 17536
1500	0	0	Ki67+	 5706 17752
1501	0	0	Ki67+	 5718 17389
1502	0	0	Ki67+	 5718 17520
1503	0	0	Ki67+	 5745 17434
1504	0	0	Ki67+	 5747 17812
1505	0	0	Ki67+	 5755 17429
1506	0	0	Ki67+	 5771 17543
1507	0	0	Ki67+	 5782 17413
1508	0	0	Ki67+	 5798 17352
1509	0	0	Ki67+	 5798 17515
1510	0	0	Ki67+	 5824 17535
1511	0	0	Ki67+	 5835 17553
1512	0	0	Ki67+	 5851 17762
1513	0	0	Ki67+	 5875 17639
1514	0	0	Ki67+	 5898 17347
1515	0	0	Ki67+	 5905 17374
1516	0	0	Ki67+	 5913 17430
1517	0	0	Ki67+	 5945 17693
1518	0	0	Ki67+	 5959 17710
1519	0	0	Ki67+	 5966 17487
1520	0	0	Ki67+	 5979 17489
1521	0	0	Ki67+	 5981 17466
1522	0	0	Ki67+	 5983 17681
1523	0	0	Ki67+	 5985 17734
1524	0	0	Ki67+	 5988 17634
1525	0	0	Ki67+	 5993 17668
1526	0	0	Ki67+	 6003 17487
1527	0	0	Ki67+	 6019 17658
1528	0	0	Ki67+	 6028 17448
1529	0	0	Ki67+	 6029 17741
1530	0	0	Ki67+	 6069 17363
1531	0	0	Ki67+	 6100 17557
1532	0	0	Ki67+	 6104 17602
1533	0	0	Ki67+	 6105 17535
1534	0	0	Ki67+	 6106 17515
1535	0	0	Ki67+	 6112 17465
1536	0	0	Ki67+	 6132 17347
1537	0	0	Ki67+	 6135 17700
1538	0	0	Ki67+	 6215 17501
1539	0	0	Ki67+	 5945 18894
1540	0	0	Ki67+	 5470 19008
1541	0	0	Ki67+	 5995 19711
1542	0	0	Ki67+	 6018 19060
1543	0	0	Ki67+	 6071 19052
1544	0	0	Ki67+	 6093 19029
1545	0	0	Ki67+	 5783 19918
1546	0	0	Ki67+	 5797 19734
1547	0	0	Ki67+	 5756 21146
1548	0	0	Ki67+	 5773 21228
1549	0	0	Ki67+	 6061 22757
1550	0	0	Ki67+	 5498 23357
1551	0	0	Ki67+	 5507 23369
1552	0	0	Ki67+	 5535 23471
1553	0	0	Ki67+	 5567 23461
1554	0	0	Ki67+	 5595 23511
1555	0	0	Ki67+	 5606 23230
1556	0	0	Ki67+	 5647 23556
1557	0	0	Ki67+	 5787 23018
1558	0	0	Ki67+	 5827 23657
1559	0	0	Ki67+	 5839 23074
1560	0	0	Ki67+	 5860 23105
1561	0	0	Ki67+	 5863 23653
1562	0	0	Ki67+	 5868 23084
1563	0	0	Ki67+	 5878 23172
1564	0	0	Ki67+	 5889 23083
1565	0	0	Ki67+	 5892 23112
1566	0	0	Ki67+	 5910 23098
1567	0	0	Ki67+	 5919 23054
1568	0	0	Ki67+	 5921 23173
1569	0	0	Ki67+	 5922 23132
1570	0	0	Ki67+	 6032 23491
1571	0	0	Ki67+	 6038 23064
1572	0	0	Ki67+	 6073 23098
1573	0	0	Ki67+	 5509 23860
1574	0	0	Ki67+	 5997 23897
1575	0	0	Ki67+	 5453 24976
1576	0	0	Ki67+	 5474 24970
1577	0	0	Ki67+	 5482 24954
1578	0	0	Ki67+	 5493 24946
1579	0	0	Ki67+	 5500 25224
1580	0	0	Ki67+	 5517 25198
1581	0	0	Ki67+	 5523 24936
1582	0	0	Ki67+	 5568 25274
1583	0	0	Ki67+	 5576 25101
1584	0	0	Ki67+	 5583 25112
1585	0	0	Ki67+	 5593 25082
1586	0	0	Ki67+	 5595 24946
1587	0	0	Ki67+	 5598 25069
1588	0	0	Ki67+	 5712 25253
1589	0	0	Ki67+	 5729 25224
1590	0	0	Ki67+	 5743 25182
1591	0	0	Ki67+	 5760 25162
1592	0	0	Ki67+	 5760 25178
1593	0	0	Ki67+	 5777 25131
1594	0	0	Ki67+	 5793 25107
1595	0	0	Ki67+	 5840 25089
1596	0	0	Ki67+	 5909 24805
1597	0	0	Ki67+	 5910 25302
1598	0	0	Ki67+	 5935 25250
1599	0	0	Ki67+	 5947 25145
1600	0	0	Ki67+	 5950 25181
1601	0	0	Ki67+	 6000 25295
1602	0	0	Ki67+	 6012 25305
1603	0	0	Ki67+	 6017 25276
1604	0	0	Ki67+	 6031 25319
1605	0	0	Ki67+	 6033 25225
1606	0	0	Ki67+	 6033 25309
1607	0	0	Ki67+	 6047 25223
1608	0	0	Ki67+	 6059 25300
1609	0	0	Ki67+	 6064 25267
1610	0	0	Ki67+	 6077 25273
1611	0	0	Ki67+	 6082 25187
1612	0	0	Ki67+	 6096 25239
1613	0	0	Ki67+	 6102 25296
1614	0	0	Ki67+	 6103 25255
1615	0	0	Ki67+	 6118 25245
1616	0	0	Ki67+	 6125 25263
1617	0	0	Ki67+	 6130 25225
1618	0	0	Ki67+	 6219 25315
1619	0	0	Ki67+	 5442 25866
1620	0	0	Ki67+	 5448 25843
1621	0	0	Ki67+	 5453 25828
1622	0	0	Ki67+	 5494 25764
1623	0	0	Ki67+	 5502 25709
1624	0	0	Ki67+	 5521 25701
1625	0	0	Ki67+	 5540 25635
1626	0	0	Ki67+	 5562 26015
1627	0	0	Ki67+	 5563 25582
1628	0	0	Ki67+	 5584 25529
1629	0	0	Ki67+	 5585 25509
1630	0	0	Ki67+	 5587 25562
1631	0	0	Ki67+	 5598 25516
1632	0	0	Ki67+	 5606 25491
1633	0	0	Ki67+	 5631 25905
1634	0	0	Ki67+	 5640 25887
1635	0	0	Ki67+	 5646 25912
1636	0	0	Ki67+	 5657 25369
1637	0	0	Ki67+	 5665 25876
1638	0	0	Ki67+	 5668 25340
1639	0	0	Ki67+	 5678 25843
1640	0	0	Ki67+	 5687 25818
1641	0	0	Ki67+	 5694 25715
1642	0	0	Ki67+	 5697 25795
1643	0	0	Ki67+	 5703 25781
1644	0	0	Ki67+	 5705 25740
1645	0	0	Ki67+	 5714 25715
1646	0	0	Ki67+	 5723 25737
1647	0	0	Ki67+	 5732 25706
1648	0	0	Ki67+	 5742 25693
1649	0	0	Ki67+	 5750 25659
1650	0	0	Ki67+	 5756 25601
1651	0	0	Ki67+	 5763 25652
1652	0	0	Ki67+	 5779 25521
1653	0	0	Ki67+	 5810 25481
1654	0	0	Ki67+	 5814 26043
1655	0	0	Ki67+	 5819 26073
1656	0	0	Ki67+	 5820 25946
1657	0	0	Ki67+	 5825 25487
1658	0	0	Ki67+	 5832 25967
1659	0	0	Ki67+	 5837 25457
1660	0	0	Ki67+	 5837 25919
1661	0	0	Ki67+	 5841 26110
1662	0	0	Ki67+	 5844 25432
1663	0	0	Ki67+	 5850 26011
1664	0	0	Ki67+	 5860 25371
1665	0	0	Ki67+	 5860 25953
1666	0	0	Ki67+	 5872 25354
1667	0	0	Ki67+	 5879 25873
1668	0	0	Ki67+	 5881 25957
1669	0	0	Ki67+	 5892 25798
1670	0	0	Ki67+	 5895 25762
1671	0	0	Ki67+	 5899 25744
1672	0	0	Ki67+	 5906 25421
1673	0	0	Ki67+	 5916 25825
1674	0	0	Ki67+	 5921 25709
1675	0	0	Ki67+	 5926 25762
1676	0	0	Ki67+	 5926 25794
1677	0	0	Ki67+	 5941 25657
1678	0	0	Ki67+	 5946 25618
1679	0	0	Ki67+	 5948 25750
1680	0	0	Ki67+	 5950 26098
1681	0	0	Ki67+	 5951 25716
1682	0	0	Ki67+	 5952 25793
1683	0	0	Ki67+	 5952 26086
1684	0	0	Ki67+	 5956 25676
1685	0	0	Ki67+	 5958 25920
1686	0	0	Ki67+	 5966 25834
1687	0	0	Ki67+	 5969 25993
1688	0	0	Ki67+	 5977 25607
1689	0	0	Ki67+	 5983 25733
1690	0	0	Ki67+	 5984 25619
1691	0	0	Ki67+	 5985 25590
1692	0	0	Ki67+	 5985 25692
1693	0	0	Ki67+	 5987 25831
1694	0	0	Ki67+	 5987 26052
1695	0	0	Ki67+	 5989 25663
1696	0	0	Ki67+	 5991 25573
1697	0	0	Ki67+	 5991 25800
1698	0	0	Ki67+	 5994 25598
1699	0	0	Ki67+	 5999 25639
1700	0	0	Ki67+	 5999 25722
1701	0	0	Ki67+	 6000 25369
1702	0	0	Ki67+	 6000 25996
1703	0	0	Ki67+	 6001 25743
1704	0	0	Ki67+	 6005 25868
1705	0	0	Ki67+	 6006 25705
1706	0	0	Ki67+	 6011 25591
1707	0	0	Ki67+	 6012 26048
1708	0	0	Ki67+	 6016 25691
1709	0	0	Ki67+	 6017 25712
1710	0	0	Ki67+	 6017 26016
1711	0	0	Ki67+	 6023 25379
1712	0	0	Ki67+	 6023 25896
1713	0	0	Ki67+	 6026 25609
1714	0	0	Ki67+	 6026 25957
1715	0	0	Ki67+	 6028 25831
1716	0	0	Ki67+	 6031 25623
1717	0	0	Ki67+	 6033 25924
1718	0	0	Ki67+	 6034 25555
1719	0	0	Ki67+	 6035 25414
1720	0	0	Ki67+	 6036 25671
1721	0	0	Ki67+	 6039 25757
1722	0	0	Ki67+	 6048 25574
1723	0	0	Ki67+	 6049 25623
1724	0	0	Ki67+	 6049 25803
1725	0	0	Ki67+	 6061 25795
1726	0	0	Ki67+	 6063 25720
1727	0	0	Ki67+	 6064 25687
1728	0	0	Ki67+	 6072 25770
1729	0	0	Ki67+	 6165 25461
1730	0	0	Ki67+	 6174 25494
1731	0	0	Ki67+	 6176 25580
1732	0	0	Ki67+	 6177 25540
1733	0	0	Ki67+	 6181 25694
1734	0	0	Ki67+	 6183 25598
1735	0	0	Ki67+	 6185 25427
1736	0	0	Ki67+	 6185 25499
1737	0	0	Ki67+	 6186 25549
1738	0	0	Ki67+	 6187 25404
1739	0	0	Ki67+	 6193 25460
1740	0	0	Ki67+	 6199 25420
1741	0	0	Ki67+	 6200 25848
1742	0	0	Ki67+	 6201 25448
1743	0	0	Ki67+	 6203 25606
1744	0	0	Ki67+	 6205 25343
1745	0	0	Ki67+	 6205 25477
1746	0	0	Ki67+	 6205 25556
1747	0	0	Ki67+	 6206 25536
1748	0	0	Ki67+	 6207 25507
1749	0	0	Ki67+	 6213 25651
1750	0	0	Ki67+	 6222 25528
1751	0	0	Ki67+	 6239 25505
1752	0	0	Ki67+	 5508 26158
1753	0	0	Ki67+	 5540 26151
1754	0	0	Ki67+	 6184 26577
1755	0	0	Ki67+	 6220 27142
1756	0	0	Ki67+	 6574 16410
1757	0	0	Ki67+	 6287 17136
1758	0	0	Ki67+	 6288 17330
1759	0	0	Ki67+	 6295 17209
1760	0	0	Ki67+	 6296 17164
1761	0	0	Ki67+	 6296 17219
1762	0	0	Ki67+	 6296 17289
1763	0	0	Ki67+	 6343 17350
1764	0	0	Ki67+	 6359 17268
1765	0	0	Ki67+	 6360 17320
1766	0	0	Ki67+	 6372 17305
1767	0	0	Ki67+	 6377 17202
1768	0	0	Ki67+	 6389 17177
1769	0	0	Ki67+	 6423 17114
1770	0	0	Ki67+	 6461 16826
1771	0	0	Ki67+	 6467 17120
1772	0	0	Ki67+	 6484 17256
1773	0	0	Ki67+	 6508 17329
1774	0	0	Ki67+	 6520 17230
1775	0	0	Ki67+	 6526 17267
1776	0	0	Ki67+	 6529 17252
1777	0	0	Ki67+	 6532 17115
1778	0	0	Ki67+	 6594 17252
1779	0	0	Ki67+	 6595 17367
1780	0	0	Ki67+	 6611 17188
1781	0	0	Ki67+	 6624 17242
1782	0	0	Ki67+	 6632 17190
1783	0	0	Ki67+	 6721 17366
1784	0	0	Ki67+	 6729 17359
1785	0	0	Ki67+	 6751 17385
1786	0	0	Ki67+	 6773 17306
1787	0	0	Ki67+	 6796 17259
1788	0	0	Ki67+	 6818 17203
1789	0	0	Ki67+	 6850 17072
1790	0	0	Ki67+	 6874 17012
1791	0	0	Ki67+	 6911 17279
1792	0	0	Ki67+	 6917 17351
1793	0	0	Ki67+	 6928 16989
1794	0	0	Ki67+	 6948 17196
1795	0	0	Ki67+	 6953 17169
1796	0	0	Ki67+	 6964 17129
1797	0	0	Ki67+	 6981 17067
1798	0	0	Ki67+	 6985 16628
1799	0	0	Ki67+	 6987 16649
1800	0	0	Ki67+	 6987 17098
1801	0	0	Ki67+	 7028 16996
1802	0	0	Ki67+	 7035 17059
1803	0	0	Ki67+	 7039 16986
1804	0	0	Ki67+	 6245 17547
1805	0	0	Ki67+	 6248 17641
1806	0	0	Ki67+	 6249 17570
1807	0	0	Ki67+	 6259 17608
1808	0	0	Ki67+	 6262 17623
1809	0	0	Ki67+	 6265 17481
1810	0	0	Ki67+	 6272 17429
1811	0	0	Ki67+	 6311 17642
1812	0	0	Ki67+	 6314 17622
1813	0	0	Ki67+	 6314 17680
1814	0	0	Ki67+	 6317 17595
1815	0	0	Ki67+	 6318 17546
1816	0	0	Ki67+	 6322 17694
1817	0	0	Ki67+	 6323 17718
1818	0	0	Ki67+	 6324 17563
1819	0	0	Ki67+	 6330 17520
1820	0	0	Ki67+	 6332 17469
1821	0	0	Ki67+	 6337 17406
1822	0	0	Ki67+	 6337 17665
1823	0	0	Ki67+	 6339 17504
1824	0	0	Ki67+	 6349 17748
1825	0	0	Ki67+	 6412 17779
1826	0	0	Ki67+	 6465 17589
1827	0	0	Ki67+	 6470 17574
1828	0	0	Ki67+	 6473 17551
1829	0	0	Ki67+	 6496 17677
1830	0	0	Ki67+	 6497 17664
1831	0	0	Ki67+	 6500 17634
1832	0	0	Ki67+	 6501 17696
1833	0	0	Ki67+	 6502 17566
1834	0	0	Ki67+	 6503 17618
1835	0	0	Ki67+	 6513 17666
1836	0	0	Ki67+	 6602 17398
1837	0	0	Ki67+	 6608 17422
1838	0	0	Ki67+	 6658 17508
1839	0	0	Ki67+	 6684 17509
1840	0	0	Ki67+	 6688 17671
1841	0	0	Ki67+	 6700 17429
1842	0	0	Ki67+	 6724 17430
1843	0	0	Ki67+	 6753 17686
1844	0	0	Ki67+	 6754 17631
1845	0	0	Ki67+	 6755 17658
1846	0	0	Ki67+	 6788 17748
1847	0	0	Ki67+	 6801 17764
1848	0	0	Ki67+	 6805 17596
1849	0	0	Ki67+	 6815 17762
1850	0	0	Ki67+	 6825 17549
1851	0	0	Ki67+	 6843 17557
1852	0	0	Ki67+	 6859 17588
1853	0	0	Ki67+	 6864 17577
1854	0	0	Ki67+	 6892 17577
1855	0	0	Ki67+	 6894 17399
1856	0	0	Ki67+	 6899 17478
1857	0	0	Ki67+	 6901 17635
1858	0	0	Ki67+	 6903 17467
1859	0	0	Ki67+	 6903 17599
1860	0	0	Ki67+	 6924 17485
1861	0	0	Ki67+	 6939 17515
1862	0	0	Ki67+	 6948 17564
1863	0	0	Ki67+	 6964 17596
1864	0	0	Ki67+	 6967 17583
1865	0	0	Ki67+	 6971 17817
1866	0	0	Ki67+	 6979 17611
1867	0	0	Ki67+	 6994 17608
1868	0	0	Ki67+	 7000 17595
1869	0	0	Ki67+	 7004 17539
1870	0	0	Ki67+	 7025 17479
1871	0	0	Ki67+	 7028 17969
1872	0	0	Ki67+	 7029 17524
1873	0	0	Ki67+	 7031 17492
1874	0	0	Ki67+	 6418 18530
1875	0	0	Ki67+	 6419 18226
1876	0	0	Ki67+	 6603 20613
1877	0	0	Ki67+	 6858 20912
1878	0	0	Ki67+	 6300 21468
1879	0	0	Ki67+	 6996 22512
1880	0	0	Ki67+	 6639 23719
1881	0	0	Ki67+	 6665 23639
1882	0	0	Ki67+	 6537 23897
1883	0	0	Ki67+	 6606 24116
1884	0	0	Ki67+	 6241 25288
1885	0	0	Ki67+	 6241 25300
1886	0	0	Ki67+	 6258 25270
1887	0	0	Ki67+	 6287 25135
1888	0	0	Ki67+	 6291 25250
1889	0	0	Ki67+	 6304 25248
1890	0	0	Ki67+	 6351 25378
1891	0	0	Ki67+	 6362 25362
1892	0	0	Ki67+	 6365 25279
1893	0	0	Ki67+	 6373 25292
1894	0	0	Ki67+	 6404 25391
1895	0	0	Ki67+	 6419 25354
1896	0	0	Ki67+	 6421 25370
1897	0	0	Ki67+	 6442 25255
1898	0	0	Ki67+	 6444 25338
1899	0	0	Ki67+	 6449 25376
1900	0	0	Ki67+	 6468 25235
1901	0	0	Ki67+	 6478 25274
1902	0	0	Ki67+	 6516 25250
1903	0	0	Ki67+	 6518 25288
1904	0	0	Ki67+	 6550 25252
1905	0	0	Ki67+	 6558 25367
1906	0	0	Ki67+	 6585 25260
1907	0	0	Ki67+	 6831 24938
1908	0	0	Ki67+	 6842 25351
1909	0	0	Ki67+	 6851 25327
1910	0	0	Ki67+	 6852 25298
1911	0	0	Ki67+	 6852 25379
1912	0	0	Ki67+	 6861 25369
1913	0	0	Ki67+	 6875 25387
1914	0	0	Ki67+	 6877 25366
1915	0	0	Ki67+	 6902 25381
1916	0	0	Ki67+	 6918 25380
1917	0	0	Ki67+	 6933 25366
1918	0	0	Ki67+	 6952 25346
1919	0	0	Ki67+	 6991 25349
1920	0	0	Ki67+	 6242 25456
1921	0	0	Ki67+	 6244 25436
1922	0	0	Ki67+	 6245 25485
1923	0	0	Ki67+	 6245 25543
1924	0	0	Ki67+	 6272 25494
1925	0	0	Ki67+	 6273 25471
1926	0	0	Ki67+	 6297 25414
1927	0	0	Ki67+	 6319 25415
1928	0	0	Ki67+	 6332 25399
1929	0	0	Ki67+	 6399 26134
1930	0	0	Ki67+	 6401 26174
1931	0	0	Ki67+	 6413 25433
1932	0	0	Ki67+	 6434 25418
1933	0	0	Ki67+	 6438 25441
1934	0	0	Ki67+	 6439 25461
1935	0	0	Ki67+	 6451 25937
1936	0	0	Ki67+	 6451 25953
1937	0	0	Ki67+	 6453 25495
1938	0	0	Ki67+	 6459 25441
1939	0	0	Ki67+	 6460 25907
1940	0	0	Ki67+	 6463 25889
1941	0	0	Ki67+	 6470 25566
1942	0	0	Ki67+	 6473 25465
1943	0	0	Ki67+	 6480 25497
1944	0	0	Ki67+	 6480 25841
1945	0	0	Ki67+	 6486 25937
1946	0	0	Ki67+	 6498 25760
1947	0	0	Ki67+	 6500 25479
1948	0	0	Ki67+	 6514 25809
1949	0	0	Ki67+	 6532 25432
1950	0	0	Ki67+	 6547 25663
1951	0	0	Ki67+	 6552 25451
1952	0	0	Ki67+	 6563 26123
1953	0	0	Ki67+	 6567 25616
1954	0	0	Ki67+	 6568 25641
1955	0	0	Ki67+	 6579 25420
1956	0	0	Ki67+	 6584 25564
1957	0	0	Ki67+	 6588 25630
1958	0	0	Ki67+	 6588 26146
1959	0	0	Ki67+	 6589 26129
1960	0	0	Ki67+	 6604 26098
1961	0	0	Ki67+	 6605 26125
1962	0	0	Ki67+	 6607 25567
1963	0	0	Ki67+	 6613 25528
1964	0	0	Ki67+	 6636 25545
1965	0	0	Ki67+	 6640 25472
1966	0	0	Ki67+	 6640 25495
1967	0	0	Ki67+	 6645 25612
1968	0	0	Ki67+	 6653 25469
1969	0	0	Ki67+	 6654 25940
1970	0	0	Ki67+	 6657 25484
1971	0	0	Ki67+	 6658 25511
1972	0	0	Ki67+	 6658 25918
1973	0	0	Ki67+	 6669 25548
1974	0	0	Ki67+	 6678 25473
1975	0	0	Ki67+	 6679 25816
1976	0	0	Ki67+	 6680 25488
1977	0	0	Ki67+	 6684 25866
1978	0	0	Ki67+	 6685 25569
1979	0	0	Ki67+	 6688 25799
1980	0	0	Ki67+	 6690 25484
1981	0	0	Ki67+	 6691 25742
1982	0	0	Ki67+	 6691 25777
1983	0	0	Ki67+	 6702 25455
1984	0	0	Ki67+	 6705 25578
1985	0	0	Ki67+	 6705 25744
1986	0	0	Ki67+	 6711 25524
1987	0	0	Ki67+	 6712 26081
1988	0	0	Ki67+	 6715 25541
1989	0	0	Ki67+	 6717 25684
1990	0	0	Ki67+	 6721 25651
1991	0	0	Ki67+	 6724 25563
1992	0	0	Ki67+	 6729 25537
1993	0	0	Ki67+	 6737 25932
1994	0	0	Ki67+	 6740 25587
1995	0	0	Ki67+	 6750 25918
1996	0	0	Ki67+	 6751 25940
1997	0	0	Ki67+	 6786 25862
1998	0	0	Ki67+	 6790 25916
1999	0	0	Ki67+	 6792 25876
2000	0	0	Ki67+	 6798 25839
2001	0	0	Ki67+	 6806 25788
2002	0	0	Ki67+	 6807 25773
2003	0	0	Ki67+	 6810 25760
2004	0	0	Ki67+	 6833 25397
2005	0	0	Ki67+	 6836 25703
2006	0	0	Ki67+	 6873 26156
2007	0	0	Ki67+	 6882 25444
2008	0	0	Ki67+	 6886 25620
2009	0	0	Ki67+	 6889 25433
2010	0	0	Ki67+	 6894 26108
2011	0	0	Ki67+	 6899 25605
2012	0	0	Ki67+	 6900 26093
2013	0	0	Ki67+	 6911 26066
2014	0	0	Ki67+	 6917 25597
2015	0	0	Ki67+	 6920 26055
2016	0	0	Ki67+	 6921 25585
2017	0	0	Ki67+	 6925 25558
2018	0	0	Ki67+	 6934 25595
2019	0	0	Ki67+	 6944 25532
2020	0	0	Ki67+	 6944 25574
2021	0	0	Ki67+	 6946 25607
2022	0	0	Ki67+	 6947 25397
2023	0	0	Ki67+	 6948 25985
2024	0	0	Ki67+	 6968 25596
2025	0	0	Ki67+	 6972 25526
2026	0	0	Ki67+	 6973 25546
2027	0	0	Ki67+	 6975 25612
2028	0	0	Ki67+	 6983 25810
2029	0	0	Ki67+	 6987 25560
2030	0	0	Ki67+	 6994 25861
2031	0	0	Ki67+	 6996 25510
2032	0	0	Ki67+	 6999 25533
2033	0	0	Ki67+	 7016 25812
2034	0	0	Ki67+	 7024 25770
2035	0	0	Ki67+	 7028 25502
2036	0	0	Ki67+	 7030 26127
2037	0	0	Ki67+	 7033 25475
2038	0	0	Ki67+	 7033 25544
2039	0	0	Ki67+	 7033 25675
2040	0	0	Ki67+	 6405 26204
2041	0	0	Ki67+	 6535 26410
2042	0	0	Ki67+	 6550 26341
2043	0	0	Ki67+	 6561 26299
2044	0	0	Ki67+	 6637 26464
2045	0	0	Ki67+	 6645 26476
2046	0	0	Ki67+	 6646 26315
2047	0	0	Ki67+	 6656 26437
2048	0	0	Ki67+	 6662 26276
2049	0	0	Ki67+	 6667 26420
2050	0	0	Ki67+	 6668 26322
2051	0	0	Ki67+	 6669 26256
2052	0	0	Ki67+	 6671 26299
2053	0	0	Ki67+	 6673 26219
2054	0	0	Ki67+	 6724 26401
2055	0	0	Ki67+	 6793 26289
2056	0	0	Ki67+	 6796 26267
2057	0	0	Ki67+	 6805 26248
2058	0	0	Ki67+	 6811 26287
2059	0	0	Ki67+	 6823 26231
2060	0	0	Ki67+	 6851 26193
2061	0	0	Ki67+	 6970 26477
2062	0	0	Ki67+	 6986 26260
2063	0	0	Ki67+	 7004 26505
2064	0	0	Ki67+	 7009 26420
2065	0	0	Ki67+	 7017 26280
2066	0	0	Ki67+	 6261 27151
2067	0	0	Ki67+	 6300 27136
2068	0	0	Ki67+	 6345 27238
2069	0	0	Ki67+	 6505 27154
2070	0	0	Ki67+	 6544 27192
2071	0	0	Ki67+	 6558 27282
2072	0	0	Ki67+	 6704 27082
2073	0	0	Ki67+	 7119 16425
2074	0	0	Ki67+	 7194 16690
2075	0	0	Ki67+	 7264 16696
2076	0	0	Ki67+	 7306 16672
2077	0	0	Ki67+	 7675 16437
2078	0	0	Ki67+	 7045 17458
2079	0	0	Ki67+	 7045 17498
2080	0	0	Ki67+	 7050 17002
2081	0	0	Ki67+	 7051 17031
2082	0	0	Ki67+	 7054 16947
2083	0	0	Ki67+	 7059 16971
2084	0	0	Ki67+	 7060 16930
2085	0	0	Ki67+	 7063 17376
2086	0	0	Ki67+	 7064 17407
2087	0	0	Ki67+	 7070 16892
2088	0	0	Ki67+	 7073 16961
2089	0	0	Ki67+	 7079 17298
2090	0	0	Ki67+	 7083 17322
2091	0	0	Ki67+	 7085 17554
2092	0	0	Ki67+	 7090 16936
2093	0	0	Ki67+	 7092 16901
2094	0	0	Ki67+	 7096 16979
2095	0	0	Ki67+	 7104 16925
2096	0	0	Ki67+	 7107 16997
2097	0	0	Ki67+	 7113 16956
2098	0	0	Ki67+	 7113 17238
2099	0	0	Ki67+	 7117 16924
2100	0	0	Ki67+	 7123 16989
2101	0	0	Ki67+	 7124 17172
2102	0	0	Ki67+	 7126 16902
2103	0	0	Ki67+	 7127 16978
2104	0	0	Ki67+	 7127 17214
2105	0	0	Ki67+	 7127 17557
2106	0	0	Ki67+	 7129 17186
2107	0	0	Ki67+	 7136 16936
2108	0	0	Ki67+	 7140 16886
2109	0	0	Ki67+	 7141 16971
2110	0	0	Ki67+	 7142 17080
2111	0	0	Ki67+	 7152 16952
2112	0	0	Ki67+	 7152 16991
2113	0	0	Ki67+	 7155 16916
2114	0	0	Ki67+	 7159 17051
2115	0	0	Ki67+	 7160 17022
2116	0	0	Ki67+	 7205 17366
2117	0	0	Ki67+	 7207 17303
2118	0	0	Ki67+	 7212 17339
2119	0	0	Ki67+	 7215 17246
2120	0	0	Ki67+	 7215 17379
2121	0	0	Ki67+	 7228 17369
2122	0	0	Ki67+	 7230 17204
2123	0	0	Ki67+	 7234 17179
2124	0	0	Ki67+	 7237 17522
2125	0	0	Ki67+	 7245 17147
2126	0	0	Ki67+	 7247 17377
2127	0	0	Ki67+	 7249 17118
2128	0	0	Ki67+	 7259 17117
2129	0	0	Ki67+	 7278 17041
2130	0	0	Ki67+	 7281 17063
2131	0	0	Ki67+	 7283 17007
2132	0	0	Ki67+	 7290 17418
2133	0	0	Ki67+	 7292 17318
2134	0	0	Ki67+	 7297 17017
2135	0	0	Ki67+	 7306 16927
2136	0	0	Ki67+	 7317 16920
2137	0	0	Ki67+	 7326 17257
2138	0	0	Ki67+	 7334 17271
2139	0	0	Ki67+	 7342 17216
2140	0	0	Ki67+	 7344 17351
2141	0	0	Ki67+	 7356 17331
2142	0	0	Ki67+	 7359 17348
2143	0	0	Ki67+	 7367 16861
2144	0	0	Ki67+	 7372 17152
2145	0	0	Ki67+	 7374 17116
2146	0	0	Ki67+	 7377 16796
2147	0	0	Ki67+	 7386 16810
2148	0	0	Ki67+	 7386 17101
2149	0	0	Ki67+	 7387 17269
2150	0	0	Ki67+	 7395 16835
2151	0	0	Ki67+	 7399 16824
2152	0	0	Ki67+	 7400 17062
2153	0	0	Ki67+	 7403 17254
2154	0	0	Ki67+	 7404 17047
2155	0	0	Ki67+	 7411 17018
2156	0	0	Ki67+	 7413 16813
2157	0	0	Ki67+	 7416 16823
2158	0	0	Ki67+	 7416 16851
2159	0	0	Ki67+	 7417 17492
2160	0	0	Ki67+	 7421 17207
2161	0	0	Ki67+	 7422 17192
2162	0	0	Ki67+	 7423 16889
2163	0	0	Ki67+	 7423 16983
2164	0	0	Ki67+	 7426 16953
2165	0	0	Ki67+	 7436 16849
2166	0	0	Ki67+	 7440 16818
2167	0	0	Ki67+	 7444 17133
2168	0	0	Ki67+	 7446 17111
2169	0	0	Ki67+	 7455 17191
2170	0	0	Ki67+	 7457 17151
2171	0	0	Ki67+	 7463 17074
2172	0	0	Ki67+	 7478 17170
2173	0	0	Ki67+	 7480 17007
2174	0	0	Ki67+	 7480 17365
2175	0	0	Ki67+	 7482 17352
2176	0	0	Ki67+	 7484 17330
2177	0	0	Ki67+	 7485 17156
2178	0	0	Ki67+	 7488 17060
2179	0	0	Ki67+	 7495 16963
2180	0	0	Ki67+	 7502 17176
2181	0	0	Ki67+	 7503 16994
2182	0	0	Ki67+	 7503 17274
2183	0	0	Ki67+	 7526 16913
2184	0	0	Ki67+	 7526 16932
2185	0	0	Ki67+	 7531 17100
2186	0	0	Ki67+	 7534 17136
2187	0	0	Ki67+	 7546 17082
2188	0	0	Ki67+	 7552 17157
2189	0	0	Ki67+	 7555 17021
2190	0	0	Ki67+	 7559 17534
2191	0	0	Ki67+	 7561 17108
2192	0	0	Ki67+	 7567 17082
2193	0	0	Ki67+	 7568 17306
2194	0	0	Ki67+	 7572 17035
2195	0	0	Ki67+	 7583 17065
2196	0	0	Ki67+	 7584 17044
2197	0	0	Ki67+	 7589 16998
2198	0	0	Ki67+	 7592 17471
2199	0	0	Ki67+	 7606 16890
2200	0	0	Ki67+	 7611 17229
2201	0	0	Ki67+	 7622 17406
2202	0	0	Ki67+	 7628 16906
2203	0	0	Ki67+	 7631 17391
2204	0	0	Ki67+	 7644 17202
2205	0	0	Ki67+	 7661 17114
2206	0	0	Ki67+	 7661 17159
2207	0	0	Ki67+	 7675 17328
2208	0	0	Ki67+	 7675 17351
2209	0	0	Ki67+	 7683 17031
2210	0	0	Ki67+	 7688 17017
2211	0	0	Ki67+	 7691 17308
2212	0	0	Ki67+	 7700 16988
2213	0	0	Ki67+	 7700 17118
2214	0	0	Ki67+	 7705 17287
2215	0	0	Ki67+	 7705 17320
2216	0	0	Ki67+	 7712 17540
2217	0	0	Ki67+	 7721 17009
2218	0	0	Ki67+	 7723 16983
2219	0	0	Ki67+	 7725 17035
2220	0	0	Ki67+	 7725 17084
2221	0	0	Ki67+	 7729 17279
2222	0	0	Ki67+	 7731 17261
2223	0	0	Ki67+	 7733 17064
2224	0	0	Ki67+	 7736 17093
2225	0	0	Ki67+	 7739 17512
2226	0	0	Ki67+	 7755 17048
2227	0	0	Ki67+	 7757 17475
2228	0	0	Ki67+	 7760 17246
2229	0	0	Ki67+	 7769 17056
2230	0	0	Ki67+	 7769 17412
2231	0	0	Ki67+	 7784 17444
2232	0	0	Ki67+	 7801 16995
2233	0	0	Ki67+	 7804 17409
2234	0	0	Ki67+	 7807 17196
2235	0	0	Ki67+	 7818 17387
2236	0	0	Ki67+	 7821 17189
2237	0	0	Ki67+	 7824 16964
2238	0	0	Ki67+	 7830 17357
2239	0	0	Ki67+	 7836 17249
2240	0	0	Ki67+	 7839 16966
2241	0	0	Ki67+	 7839 17220
2242	0	0	Ki67+	 7070 18068
2243	0	0	Ki67+	 7120 17764
2244	0	0	Ki67+	 7121 17731
2245	0	0	Ki67+	 7135 17806
2246	0	0	Ki67+	 7136 17934
2247	0	0	Ki67+	 7139 17694
2248	0	0	Ki67+	 7153 18042
2249	0	0	Ki67+	 7164 17655
2250	0	0	Ki67+	 7185 17820
2251	0	0	Ki67+	 7188 17614
2252	0	0	Ki67+	 7228 17859
2253	0	0	Ki67+	 7241 17877
2254	0	0	Ki67+	 7246 17822
2255	0	0	Ki67+	 7258 17883
2256	0	0	Ki67+	 7261 17734
2257	0	0	Ki67+	 7261 17902
2258	0	0	Ki67+	 7270 17716
2259	0	0	Ki67+	 7279 17786
2260	0	0	Ki67+	 7288 17802
2261	0	0	Ki67+	 7290 17693
2262	0	0	Ki67+	 7292 17862
2263	0	0	Ki67+	 7301 17892
2264	0	0	Ki67+	 7306 17667
2265	0	0	Ki67+	 7314 17654
2266	0	0	Ki67+	 7316 17886
2267	0	0	Ki67+	 7317 17802
2268	0	0	Ki67+	 7333 17860
2269	0	0	Ki67+	 7347 17795
2270	0	0	Ki67+	 7386 17899
2271	0	0	Ki67+	 7386 17945
2272	0	0	Ki67+	 7394 17984
2273	0	0	Ki67+	 7401 17872
2274	0	0	Ki67+	 7401 17962
2275	0	0	Ki67+	 7412 17940
2276	0	0	Ki67+	 7415 17868
2277	0	0	Ki67+	 7424 17969
2278	0	0	Ki67+	 7426 17924
2279	0	0	Ki67+	 7426 18058
2280	0	0	Ki67+	 7430 18131
2281	0	0	Ki67+	 7432 17816
2282	0	0	Ki67+	 7435 18098
2283	0	0	Ki67+	 7436 17880
2284	0	0	Ki67+	 7437 17930
2285	0	0	Ki67+	 7440 17870
2286	0	0	Ki67+	 7443 17794
2287	0	0	Ki67+	 7444 17852
2288	0	0	Ki67+	 7450 17812
2289	0	0	Ki67+	 7452 17916
2290	0	0	Ki67+	 7453 17754
2291	0	0	Ki67+	 7454 18043
2292	0	0	Ki67+	 7462 17766
2293	0	0	Ki67+	 7463 17860
2294	0	0	Ki67+	 7466 17873
2295	0	0	Ki67+	 7466 18019
2296	0	0	Ki67+	 7476 17692
2297	0	0	Ki67+	 7484 17840
2298	0	0	Ki67+	 7485 18213
2299	0	0	Ki67+	 7492 17866
2300	0	0	Ki67+	 7516 17602
2301	0	0	Ki67+	 7528 17740
2302	0	0	Ki67+	 7539 17903
2303	0	0	Ki67+	 7551 18133
2304	0	0	Ki67+	 7560 18316
2305	0	0	Ki67+	 7568 18174
2306	0	0	Ki67+	 7578 18310
2307	0	0	Ki67+	 7580 17876
2308	0	0	Ki67+	 7583 18157
2309	0	0	Ki67+	 7592 18237
2310	0	0	Ki67+	 7594 18144
2311	0	0	Ki67+	 7614 18215
2312	0	0	Ki67+	 7615 17841
2313	0	0	Ki67+	 7626 18093
2314	0	0	Ki67+	 7633 18194
2315	0	0	Ki67+	 7642 18066
2316	0	0	Ki67+	 7655 18038
2317	0	0	Ki67+	 7658 18159
2318	0	0	Ki67+	 7660 17666
2319	0	0	Ki67+	 7665 17993
2320	0	0	Ki67+	 7691 17878
2321	0	0	Ki67+	 7693 18129
2322	0	0	Ki67+	 7707 17767
2323	0	0	Ki67+	 7729 17763
2324	0	0	Ki67+	 7740 17812
2325	0	0	Ki67+	 7741 18037
2326	0	0	Ki67+	 7763 18364
2327	0	0	Ki67+	 7785 17979
2328	0	0	Ki67+	 7787 18301
2329	0	0	Ki67+	 7796 17972
2330	0	0	Ki67+	 7804 18307
2331	0	0	Ki67+	 7821 18361
2332	0	0	Ki67+	 7824 18279
2333	0	0	Ki67+	 7276 18806
2334	0	0	Ki67+	 7296 18778
2335	0	0	Ki67+	 7398 18936
2336	0	0	Ki67+	 7410 18924
2337	0	0	Ki67+	 7411 18943
2338	0	0	Ki67+	 7426 18930
2339	0	0	Ki67+	 7464 18999
2340	0	0	Ki67+	 7714 18412
2341	0	0	Ki67+	 7777 18446
2342	0	0	Ki67+	 7781 18422
2343	0	0	Ki67+	 7791 18416
2344	0	0	Ki67+	 7822 18570
2345	0	0	Ki67+	 7058 21492
2346	0	0	Ki67+	 7600 21017
2347	0	0	Ki67+	 7605 21098
2348	0	0	Ki67+	 7694 21034
2349	0	0	Ki67+	 7678 21891
2350	0	0	Ki67+	 7753 22685
2351	0	0	Ki67+	 7135 24492
2352	0	0	Ki67+	 7045 25567
2353	0	0	Ki67+	 7057 25491
2354	0	0	Ki67+	 7058 25524
2355	0	0	Ki67+	 7069 25510
2356	0	0	Ki67+	 7072 25489
2357	0	0	Ki67+	 7080 25502
2358	0	0	Ki67+	 7086 25533
2359	0	0	Ki67+	 7095 25415
2360	0	0	Ki67+	 7147 25310
2361	0	0	Ki67+	 7238 25534
2362	0	0	Ki67+	 7252 25397
2363	0	0	Ki67+	 7517 25508
2364	0	0	Ki67+	 7593 25507
2365	0	0	Ki67+	 7618 25496
2366	0	0	Ki67+	 7645 25512
2367	0	0	Ki67+	 7675 25543
2368	0	0	Ki67+	 7755 25242
2369	0	0	Ki67+	 7824 25563
2370	0	0	Ki67+	 7042 25723
2371	0	0	Ki67+	 7045 25697
2372	0	0	Ki67+	 7050 25600
2373	0	0	Ki67+	 7050 26263
2374	0	0	Ki67+	 7056 25619
2375	0	0	Ki67+	 7057 25570
2376	0	0	Ki67+	 7057 25654
2377	0	0	Ki67+	 7070 26002
2378	0	0	Ki67+	 7081 25574
2379	0	0	Ki67+	 7131 25855
2380	0	0	Ki67+	 7133 25783
2381	0	0	Ki67+	 7174 26333
2382	0	0	Ki67+	 7174 26345
2383	0	0	Ki67+	 7178 25672
2384	0	0	Ki67+	 7193 25650
2385	0	0	Ki67+	 7194 26345
2386	0	0	Ki67+	 7198 25683
2387	0	0	Ki67+	 7200 26287
2388	0	0	Ki67+	 7213 26275
2389	0	0	Ki67+	 7263 26079
2390	0	0	Ki67+	 7263 26348
2391	0	0	Ki67+	 7268 26328
2392	0	0	Ki67+	 7280 26307
2393	0	0	Ki67+	 7283 26035
2394	0	0	Ki67+	 7290 25939
2395	0	0	Ki67+	 7290 26266
2396	0	0	Ki67+	 7291 26005
2397	0	0	Ki67+	 7291 26252
2398	0	0	Ki67+	 7305 25970
2399	0	0	Ki67+	 7310 25934
2400	0	0	Ki67+	 7311 26279
2401	0	0	Ki67+	 7314 26200
2402	0	0	Ki67+	 7316 25958
2403	0	0	Ki67+	 7317 25893
2404	0	0	Ki67+	 7325 26246
2405	0	0	Ki67+	 7331 26141
2406	0	0	Ki67+	 7332 26231
2407	0	0	Ki67+	 7333 26114
2408	0	0	Ki67+	 7337 26331
2409	0	0	Ki67+	 7346 25788
2410	0	0	Ki67+	 7348 26065
2411	0	0	Ki67+	 7353 25762
2412	0	0	Ki67+	 7360 26103
2413	0	0	Ki67+	 7369 26055
2414	0	0	Ki67+	 7380 25706
2415	0	0	Ki67+	 7382 26008
2416	0	0	Ki67+	 7383 25670
2417	0	0	Ki67+	 7385 25658
2418	0	0	Ki67+	 7387 25606
2419	0	0	Ki67+	 7389 25961
2420	0	0	Ki67+	 7397 25940
2421	0	0	Ki67+	 7402 25602
2422	0	0	Ki67+	 7406 26070
2423	0	0	Ki67+	 7418 25835
2424	0	0	Ki67+	 7425 25846
2425	0	0	Ki67+	 7433 25787
2426	0	0	Ki67+	 7434 25760
2427	0	0	Ki67+	 7455 25689
2428	0	0	Ki67+	 7461 25652
2429	0	0	Ki67+	 7462 25722
2430	0	0	Ki67+	 7463 25607
2431	0	0	Ki67+	 7464 25640
2432	0	0	Ki67+	 7474 25629
2433	0	0	Ki67+	 7485 26359
2434	0	0	Ki67+	 7494 26315
2435	0	0	Ki67+	 7516 26230
2436	0	0	Ki67+	 7531 26227
2437	0	0	Ki67+	 7548 26117
2438	0	0	Ki67+	 7557 26059
2439	0	0	Ki67+	 7557 26155
2440	0	0	Ki67+	 7559 26219
2441	0	0	Ki67+	 7564 26109
2442	0	0	Ki67+	 7588 26054
2443	0	0	Ki67+	 7591 26018
2444	0	0	Ki67+	 7604 26043
2445	0	0	Ki67+	 7612 26027
2446	0	0	Ki67+	 7616 25920
2447	0	0	Ki67+	 7624 26002
2448	0	0	Ki67+	 7630 25980
2449	0	0	Ki67+	 7642 25872
2450	0	0	Ki67+	 7648 25908
2451	0	0	Ki67+	 7657 25817
2452	0	0	Ki67+	 7658 25842
2453	0	0	Ki67+	 7674 25586
2454	0	0	Ki67+	 7694 25594
2455	0	0	Ki67+	 7736 26236
2456	0	0	Ki67+	 7744 26244
2457	0	0	Ki67+	 7748 26154
2458	0	0	Ki67+	 7756 26219
2459	0	0	Ki67+	 7758 26186
2460	0	0	Ki67+	 7763 26254
2461	0	0	Ki67+	 7764 25955
2462	0	0	Ki67+	 7768 25822
2463	0	0	Ki67+	 7768 26288
2464	0	0	Ki67+	 7771 25759
2465	0	0	Ki67+	 7775 25735
2466	0	0	Ki67+	 7778 26049
2467	0	0	Ki67+	 7784 26217
2468	0	0	Ki67+	 7791 25655
2469	0	0	Ki67+	 7796 26006
2470	0	0	Ki67+	 7801 26258
2471	0	0	Ki67+	 7803 26141
2472	0	0	Ki67+	 7808 26221
2473	0	0	Ki67+	 7809 26064
2474	0	0	Ki67+	 7813 25580
2475	0	0	Ki67+	 7815 26231
2476	0	0	Ki67+	 7816 26182
2477	0	0	Ki67+	 7821 26199
2478	0	0	Ki67+	 7830 26233
2479	0	0	Ki67+	 7833 25673
2480	0	0	Ki67+	 7834 26065
2481	0	0	Ki67+	 7836 26129
2482	0	0	Ki67+	 7838 26216
2483	0	0	Ki67+	 7057 26471
2484	0	0	Ki67+	 7143 26422
2485	0	0	Ki67+	 7146 26500
2486	0	0	Ki67+	 7169 26427
2487	0	0	Ki67+	 7170 26401
2488	0	0	Ki67+	 7191 26385
2489	0	0	Ki67+	 7206 26585
2490	0	0	Ki67+	 7215 26504
2491	0	0	Ki67+	 7247 26401
2492	0	0	Ki67+	 7254 26442
2493	0	0	Ki67+	 7263 26370
2494	0	0	Ki67+	 7271 26384
2495	0	0	Ki67+	 7276 26396
2496	0	0	Ki67+	 7399 26528
2497	0	0	Ki67+	 7421 26696
2498	0	0	Ki67+	 7423 26634
2499	0	0	Ki67+	 7434 26505
2500	0	0	Ki67+	 7460 26429
2501	0	0	Ki67+	 7470 26474
2502	0	0	Ki67+	 7472 26427
2503	0	0	Ki67+	 7480 26452
2504	0	0	Ki67+	 7569 27066
2505	0	0	Ki67+	 7731 26451
2506	0	0	Ki67+	 7798 26544
2507	0	0	Ki67+	 7807 26569
2508	0	0	Ki67+	 7818 26466
2509	0	0	Ki67+	 7820 26520
2510	0	0	Ki67+	 7821 26542
2511	0	0	Ki67+	 7823 26478
2512	0	0	Ki67+	 7833 26395
2513	0	0	Ki67+	 7837 26410
2514	0	0	Ki67+	 7097 27375
2515	0	0	Ki67+	 7206 27426
2516	0	0	Ki67+	 7412 27499
2517	0	0	Ki67+	 7816 27329
2518	0	0	Ki67+	 7845 16955
2519	0	0	Ki67+	 7855 16954
2520	0	0	Ki67+	 7875 16915
2521	0	0	Ki67+	 7916 16867
2522	0	0	Ki67+	 8106 16905
2523	0	0	Ki67+	 8559 16784
2524	0	0	Ki67+	 8576 16783
2525	0	0	Ki67+	 7841 17328
2526	0	0	Ki67+	 7844 17236
2527	0	0	Ki67+	 7888 17591
2528	0	0	Ki67+	 7891 17624
2529	0	0	Ki67+	 7899 17600
2530	0	0	Ki67+	 7903 17717
2531	0	0	Ki67+	 7927 17110
2532	0	0	Ki67+	 7929 17496
2533	0	0	Ki67+	 7936 17625
2534	0	0	Ki67+	 7938 17484
2535	0	0	Ki67+	 7943 17849
2536	0	0	Ki67+	 7944 17659
2537	0	0	Ki67+	 7949 17679
2538	0	0	Ki67+	 7965 17666
2539	0	0	Ki67+	 7971 17621
2540	0	0	Ki67+	 7981 17670
2541	0	0	Ki67+	 7984 17621
2542	0	0	Ki67+	 7997 17782
2543	0	0	Ki67+	 8007 17813
2544	0	0	Ki67+	 8015 17783
2545	0	0	Ki67+	 8016 17599
2546	0	0	Ki67+	 8016 17870
2547	0	0	Ki67+	 8018 17642
2548	0	0	Ki67+	 8021 17774
2549	0	0	Ki67+	 8027 17613
2550	0	0	Ki67+	 8033 17789
2551	0	0	Ki67+	 8034 17841
2552	0	0	Ki67+	 8035 17811
2553	0	0	Ki67+	 8063 17851
2554	0	0	Ki67+	 8077 17486
2555	0	0	Ki67+	 8088 17505
2556	0	0	Ki67+	 8130 17722
2557	0	0	Ki67+	 8242 17571
2558	0	0	Ki67+	 8242 17769
2559	0	0	Ki67+	 8243 17821
2560	0	0	Ki67+	 8306 17714
2561	0	0	Ki67+	 8307 17892
2562	0	0	Ki67+	 8571 17175
2563	0	0	Ki67+	 8616 17657
2564	0	0	Ki67+	 7842 18579
2565	0	0	Ki67+	 7873 18189
2566	0	0	Ki67+	 7893 18154
2567	0	0	Ki67+	 7896 18167
2568	0	0	Ki67+	 7939 18180
2569	0	0	Ki67+	 7963 18456
2570	0	0	Ki67+	 7982 18143
2571	0	0	Ki67+	 7985 18398
2572	0	0	Ki67+	 7989 18123
2573	0	0	Ki67+	 7997 17929
2574	0	0	Ki67+	 8019 18086
2575	0	0	Ki67+	 8030 18430
2576	0	0	Ki67+	 8042 18410
2577	0	0	Ki67+	 8088 18327
2578	0	0	Ki67+	 8104 18314
2579	0	0	Ki67+	 8108 18575
2580	0	0	Ki67+	 8113 18014
2581	0	0	Ki67+	 8113 18514
2582	0	0	Ki67+	 8119 18292
2583	0	0	Ki67+	 8120 17988
2584	0	0	Ki67+	 8129 18001
2585	0	0	Ki67+	 8136 18630
2586	0	0	Ki67+	 8160 18561
2587	0	0	Ki67+	 8162 18458
2588	0	0	Ki67+	 8170 17967
2589	0	0	Ki67+	 8172 18116
2590	0	0	Ki67+	 8172 18447
2591	0	0	Ki67+	 8177 18502
2592	0	0	Ki67+	 8185 18215
2593	0	0	Ki67+	 8186 18067
2594	0	0	Ki67+	 8195 18059
2595	0	0	Ki67+	 8196 18575
2596	0	0	Ki67+	 8198 18482
2597	0	0	Ki67+	 8199 18086
2598	0	0	Ki67+	 8206 18403
2599	0	0	Ki67+	 8209 18533
2600	0	0	Ki67+	 8210 18042
2601	0	0	Ki67+	 8210 18491
2602	0	0	Ki67+	 8215 18517
2603	0	0	Ki67+	 8215 18575
2604	0	0	Ki67+	 8217 18564
2605	0	0	Ki67+	 8222 18059
2606	0	0	Ki67+	 8223 18632
2607	0	0	Ki67+	 8241 18481
2608	0	0	Ki67+	 8249 17954
2609	0	0	Ki67+	 8250 18681
2610	0	0	Ki67+	 8255 18146
2611	0	0	Ki67+	 8260 18634
2612	0	0	Ki67+	 8261 18686
2613	0	0	Ki67+	 8273 18605
2614	0	0	Ki67+	 8274 18493
2615	0	0	Ki67+	 8284 18421
2616	0	0	Ki67+	 8288 18445
2617	0	0	Ki67+	 8297 18461
2618	0	0	Ki67+	 8307 18486
2619	0	0	Ki67+	 8311 18665
2620	0	0	Ki67+	 8322 18063
2621	0	0	Ki67+	 8334 18670
2622	0	0	Ki67+	 8363 18008
2623	0	0	Ki67+	 8368 18695
2624	0	0	Ki67+	 8369 18024
2625	0	0	Ki67+	 8372 18383
2626	0	0	Ki67+	 8379 17999
2627	0	0	Ki67+	 8383 18363
2628	0	0	Ki67+	 8389 18330
2629	0	0	Ki67+	 8391 18347
2630	0	0	Ki67+	 8402 18634
2631	0	0	Ki67+	 8404 17963
2632	0	0	Ki67+	 8415 18668
2633	0	0	Ki67+	 8419 17954
2634	0	0	Ki67+	 8428 18671
2635	0	0	Ki67+	 8429 18472
2636	0	0	Ki67+	 8430 18651
2637	0	0	Ki67+	 8440 17930
2638	0	0	Ki67+	 8448 18601
2639	0	0	Ki67+	 8458 17942
2640	0	0	Ki67+	 8497 18416
2641	0	0	Ki67+	 8526 18671
2642	0	0	Ki67+	 8540 18377
2643	0	0	Ki67+	 8557 18582
2644	0	0	Ki67+	 8565 18090
2645	0	0	Ki67+	 8585 18063
2646	0	0	Ki67+	 8596 18049
2647	0	0	Ki67+	 8623 18028
2648	0	0	Ki67+	 8262 18811
2649	0	0	Ki67+	 8272 18841
2650	0	0	Ki67+	 8275 18814
2651	0	0	Ki67+	 8280 18715
2652	0	0	Ki67+	 8280 18872
2653	0	0	Ki67+	 8292 18802
2654	0	0	Ki67+	 8292 18895
2655	0	0	Ki67+	 8298 18861
2656	0	0	Ki67+	 8308 18790
2657	0	0	Ki67+	 8312 18724
2658	0	0	Ki67+	 8324 18881
2659	0	0	Ki67+	 8328 19117
2660	0	0	Ki67+	 8331 18773
2661	0	0	Ki67+	 8349 18708
2662	0	0	Ki67+	 8366 18752
2663	0	0	Ki67+	 8376 19269
2664	0	0	Ki67+	 8385 18851
2665	0	0	Ki67+	 8387 18872
2666	0	0	Ki67+	 8396 19266
2667	0	0	Ki67+	 8403 18754
2668	0	0	Ki67+	 8404 18863
2669	0	0	Ki67+	 8411 18850
2670	0	0	Ki67+	 8423 18840
2671	0	0	Ki67+	 8444 18848
2672	0	0	Ki67+	 8445 18722
2673	0	0	Ki67+	 8446 19259
2674	0	0	Ki67+	 8452 18820
2675	0	0	Ki67+	 8453 18739
2676	0	0	Ki67+	 8471 18992
2677	0	0	Ki67+	 8486 18716
2678	0	0	Ki67+	 8488 19256
2679	0	0	Ki67+	 8490 19000
2680	0	0	Ki67+	 8505 19030
2681	0	0	Ki67+	 8508 19379
2682	0	0	Ki67+	 8528 19379
2683	0	0	Ki67+	 8537 19286
2684	0	0	Ki67+	 8540 19320
2685	0	0	Ki67+	 8545 19491
2686	0	0	Ki67+	 8547 18798
2687	0	0	Ki67+	 8551 19138
2688	0	0	Ki67+	 8556 18817
2689	0	0	Ki67+	 8564 19133
2690	0	0	Ki67+	 8582 18926
2691	0	0	Ki67+	 8584 19161
2692	0	0	Ki67+	 8589 18974
2693	0	0	Ki67+	 8590 19454
2694	0	0	Ki67+	 8602 18917
2695	0	0	Ki67+	 8604 19031
2696	0	0	Ki67+	 8605 19123
2697	0	0	Ki67+	 8609 19451
2698	0	0	Ki67+	 8613 18925
2699	0	0	Ki67+	 8615 19151
2700	0	0	Ki67+	 8625 19021
2701	0	0	Ki67+	 8523 19581
2702	0	0	Ki67+	 8537 19568
2703	0	0	Ki67+	 8561 19600
2704	0	0	Ki67+	 8576 19609
2705	0	0	Ki67+	 8612 19709
2706	0	0	Ki67+	 8615 19729
2707	0	0	Ki67+	 8620 19611
2708	0	0	Ki67+	 8625 19694
2709	0	0	Ki67+	 8633 19749
2710	0	0	Ki67+	 8638 19613
2711	0	0	Ki67+	 8369 20455
2712	0	0	Ki67+	 8070 21891
2713	0	0	Ki67+	 8631 21258
2714	0	0	Ki67+	 7902 22394
2715	0	0	Ki67+	 8364 22409
2716	0	0	Ki67+	 8045 23113
2717	0	0	Ki67+	 8588 22819
2718	0	0	Ki67+	 7943 25535
2719	0	0	Ki67+	 7969 25539
2720	0	0	Ki67+	 8008 25569
2721	0	0	Ki67+	 8008 25835
2722	0	0	Ki67+	 8014 25619
2723	0	0	Ki67+	 8028 25773
2724	0	0	Ki67+	 8040 25606
2725	0	0	Ki67+	 8043 25632
2726	0	0	Ki67+	 8050 25680
2727	0	0	Ki67+	 8097 25764
2728	0	0	Ki67+	 8112 25725
2729	0	0	Ki67+	 8139 25672
2730	0	0	Ki67+	 8304 25731
2731	0	0	Ki67+	 8313 25867
2732	0	0	Ki67+	 8320 25776
2733	0	0	Ki67+	 8329 25717
2734	0	0	Ki67+	 8332 25743
2735	0	0	Ki67+	 8344 25892
2736	0	0	Ki67+	 8365 25872
2737	0	0	Ki67+	 8404 25867
2738	0	0	Ki67+	 8415 25844
2739	0	0	Ki67+	 8447 25841
2740	0	0	Ki67+	 8465 25843
2741	0	0	Ki67+	 8474 25859
2742	0	0	Ki67+	 8609 25351
2743	0	0	Ki67+	 7846 26423
2744	0	0	Ki67+	 7858 26176
2745	0	0	Ki67+	 7861 26102
2746	0	0	Ki67+	 7868 26564
2747	0	0	Ki67+	 7870 26470
2748	0	0	Ki67+	 7871 26446
2749	0	0	Ki67+	 7874 26348
2750	0	0	Ki67+	 7879 26283
2751	0	0	Ki67+	 7880 26021
2752	0	0	Ki67+	 7885 26064
2753	0	0	Ki67+	 7885 26482
2754	0	0	Ki67+	 7886 26645
2755	0	0	Ki67+	 7891 26094
2756	0	0	Ki67+	 7893 26582
2757	0	0	Ki67+	 7898 26523
2758	0	0	Ki67+	 7903 26538
2759	0	0	Ki67+	 7905 26277
2760	0	0	Ki67+	 7906 26318
2761	0	0	Ki67+	 7908 26060
2762	0	0	Ki67+	 7914 26006
2763	0	0	Ki67+	 7917 26193
2764	0	0	Ki67+	 7917 26310
2765	0	0	Ki67+	 7918 26245
2766	0	0	Ki67+	 7926 26610
2767	0	0	Ki67+	 7927 26163
2768	0	0	Ki67+	 7935 26290
2769	0	0	Ki67+	 7937 26525
2770	0	0	Ki67+	 7937 26565
2771	0	0	Ki67+	 7945 26148
2772	0	0	Ki67+	 7947 26383
2773	0	0	Ki67+	 7955 26487
2774	0	0	Ki67+	 7955 26513
2775	0	0	Ki67+	 7960 25941
2776	0	0	Ki67+	 7960 25955
2777	0	0	Ki67+	 7962 26371
2778	0	0	Ki67+	 7969 26399
2779	0	0	Ki67+	 7981 26216
2780	0	0	Ki67+	 7982 26353
2781	0	0	Ki67+	 7986 26097
2782	0	0	Ki67+	 7987 26435
2783	0	0	Ki67+	 7992 26199
2784	0	0	Ki67+	 7999 26232
2785	0	0	Ki67+	 8004 26294
2786	0	0	Ki67+	 8012 26141
2787	0	0	Ki67+	 8015 26330
2788	0	0	Ki67+	 8016 26202
2789	0	0	Ki67+	 8024 26185
2790	0	0	Ki67+	 8033 26206
2791	0	0	Ki67+	 8048 26518
2792	0	0	Ki67+	 8056 26020
2793	0	0	Ki67+	 8068 26496
2794	0	0	Ki67+	 8075 26536
2795	0	0	Ki67+	 8078 26263
2796	0	0	Ki67+	 8081 26318
2797	0	0	Ki67+	 8081 26468
2798	0	0	Ki67+	 8084 26434
2799	0	0	Ki67+	 8087 26295
2800	0	0	Ki67+	 8094 25954
2801	0	0	Ki67+	 8096 26172
2802	0	0	Ki67+	 8097 25933
2803	0	0	Ki67+	 8098 26012
2804	0	0	Ki67+	 8102 26185
2805	0	0	Ki67+	 8107 26039
2806	0	0	Ki67+	 8109 26225
2807	0	0	Ki67+	 8112 26301
2808	0	0	Ki67+	 8113 26401
2809	0	0	Ki67+	 8117 26441
2810	0	0	Ki67+	 8119 26080
2811	0	0	Ki67+	 8120 26249
2812	0	0	Ki67+	 8120 26276
2813	0	0	Ki67+	 8121 26116
2814	0	0	Ki67+	 8127 26197
2815	0	0	Ki67+	 8132 26215
2816	0	0	Ki67+	 8134 26188
2817	0	0	Ki67+	 8143 26126
2818	0	0	Ki67+	 8147 26274
2819	0	0	Ki67+	 8152 26243
2820	0	0	Ki67+	 8154 26393
2821	0	0	Ki67+	 8161 26091
2822	0	0	Ki67+	 8173 26162
2823	0	0	Ki67+	 8180 26098
2824	0	0	Ki67+	 8184 26241
2825	0	0	Ki67+	 8208 26071
2826	0	0	Ki67+	 8209 26664
2827	0	0	Ki67+	 8211 26103
2828	0	0	Ki67+	 8227 26075
2829	0	0	Ki67+	 8235 25998
2830	0	0	Ki67+	 8239 26031
2831	0	0	Ki67+	 8241 26009
2832	0	0	Ki67+	 8241 26298
2833	0	0	Ki67+	 8256 25968
2834	0	0	Ki67+	 8259 26336
2835	0	0	Ki67+	 8261 26245
2836	0	0	Ki67+	 8263 26213
2837	0	0	Ki67+	 8266 25947
2838	0	0	Ki67+	 8279 26193
2839	0	0	Ki67+	 8288 26084
2840	0	0	Ki67+	 8289 26063
2841	0	0	Ki67+	 8289 26129
2842	0	0	Ki67+	 8302 26064
2843	0	0	Ki67+	 8304 26030
2844	0	0	Ki67+	 8314 26034
2845	0	0	Ki67+	 8325 25953
2846	0	0	Ki67+	 8332 25917
2847	0	0	Ki67+	 8350 26494
2848	0	0	Ki67+	 8380 26665
2849	0	0	Ki67+	 8395 26621
2850	0	0	Ki67+	 8433 26430
2851	0	0	Ki67+	 8435 26485
2852	0	0	Ki67+	 8442 26700
2853	0	0	Ki67+	 8455 25924
2854	0	0	Ki67+	 8456 26189
2855	0	0	Ki67+	 8458 26368
2856	0	0	Ki67+	 8464 26106
2857	0	0	Ki67+	 8465 25973
2858	0	0	Ki67+	 8471 26005
2859	0	0	Ki67+	 8472 26198
2860	0	0	Ki67+	 8478 26115
2861	0	0	Ki67+	 8478 26643
2862	0	0	Ki67+	 8482 26019
2863	0	0	Ki67+	 8482 26162
2864	0	0	Ki67+	 8566 26345
2865	0	0	Ki67+	 8605 26302
2866	0	0	Ki67+	 8606 26239
2867	0	0	Ki67+	 8608 26345
2868	0	0	Ki67+	 8610 26266
2869	0	0	Ki67+	 8619 26206
2870	0	0	Ki67+	 8623 26382
2871	0	0	Ki67+	 8623 26422
2872	0	0	Ki67+	 8624 26351
2873	0	0	Ki67+	 8625 26163
2874	0	0	Ki67+	 8630 26545
2875	0	0	Ki67+	 8631 26089
2876	0	0	Ki67+	 8633 26056
2877	0	0	Ki67+	 8634 26278
2878	0	0	Ki67+	 8026 26805
2879	0	0	Ki67+	 8197 26707
2880	0	0	Ki67+	 8277 27492
2881	0	0	Ki67+	 8369 26713
2882	0	0	Ki67+	 8379 26722
2883	0	0	Ki67+	 8391 26713
2884	0	0	Ki67+	 8530 27044
2885	0	0	Ki67+	 8677 18279
2886	0	0	Ki67+	 8696 18265
2887	0	0	Ki67+	 8745 18251
2888	0	0	Ki67+	 8769 18261
2889	0	0	Ki67+	 8787 18264
2890	0	0	Ki67+	 8834 18358
2891	0	0	Ki67+	 8839 18325
2892	0	0	Ki67+	 8870 18288
2893	0	0	Ki67+	 8923 18331
2894	0	0	Ki67+	 9298 18138
2895	0	0	Ki67+	 8641 18486
2896	0	0	Ki67+	 8645 19149
2897	0	0	Ki67+	 8648 19159
2898	0	0	Ki67+	 8649 18887
2899	0	0	Ki67+	 8653 19024
2900	0	0	Ki67+	 8662 19012
2901	0	0	Ki67+	 8703 18574
2902	0	0	Ki67+	 8716 18995
2903	0	0	Ki67+	 8745 18851
2904	0	0	Ki67+	 8747 18995
2905	0	0	Ki67+	 8766 18534
2906	0	0	Ki67+	 8776 18848
2907	0	0	Ki67+	 8777 18439
2908	0	0	Ki67+	 8804 18970
2909	0	0	Ki67+	 8817 18501
2910	0	0	Ki67+	 8821 18942
2911	0	0	Ki67+	 8828 18710
2912	0	0	Ki67+	 8881 18860
2913	0	0	Ki67+	 8883 18894
2914	0	0	Ki67+	 8884 18872
2915	0	0	Ki67+	 8889 18826
2916	0	0	Ki67+	 8890 18679
2917	0	0	Ki67+	 8893 18904
2918	0	0	Ki67+	 8894 18852
2919	0	0	Ki67+	 8896 18873
2920	0	0	Ki67+	 8906 18848
2921	0	0	Ki67+	 8907 18659
2922	0	0	Ki67+	 8930 18837
2923	0	0	Ki67+	 8957 19155
2924	0	0	Ki67+	 8960 18868
2925	0	0	Ki67+	 8964 18598
2926	0	0	Ki67+	 8968 18566
2927	0	0	Ki67+	 8970 19162
2928	0	0	Ki67+	 8978 18771
2929	0	0	Ki67+	 9011 18764
2930	0	0	Ki67+	 9019 18745
2931	0	0	Ki67+	 9027 18848
2932	0	0	Ki67+	 9034 18549
2933	0	0	Ki67+	 9043 18500
2934	0	0	Ki67+	 9045 18797
2935	0	0	Ki67+	 9050 18779
2936	0	0	Ki67+	 9052 18856
2937	0	0	Ki67+	 9070 18749
2938	0	0	Ki67+	 9119 18762
2939	0	0	Ki67+	 9236 18735
2940	0	0	Ki67+	 9335 19071
2941	0	0	Ki67+	 8652 19701
2942	0	0	Ki67+	 8676 19683
2943	0	0	Ki67+	 8677 19607
2944	0	0	Ki67+	 8693 19678
2945	0	0	Ki67+	 8703 19601
2946	0	0	Ki67+	 8707 19667
2947	0	0	Ki67+	 8707 19788
2948	0	0	Ki67+	 8713 19900
2949	0	0	Ki67+	 8724 19796
2950	0	0	Ki67+	 8726 19653
2951	0	0	Ki67+	 8732 19594
2952	0	0	Ki67+	 8738 19665
2953	0	0	Ki67+	 8752 19441
2954	0	0	Ki67+	 8760 19595
2955	0	0	Ki67+	 8764 19237
2956	0	0	Ki67+	 8764 19255
2957	0	0	Ki67+	 8769 19792
2958	0	0	Ki67+	 8782 19648
2959	0	0	Ki67+	 8782 19887
2960	0	0	Ki67+	 8786 19215
2961	0	0	Ki67+	 8789 19577
2962	0	0	Ki67+	 8794 19281
2963	0	0	Ki67+	 8794 19790
2964	0	0	Ki67+	 8807 19449
2965	0	0	Ki67+	 8810 19204
2966	0	0	Ki67+	 8829 19574
2967	0	0	Ki67+	 8841 19788
2968	0	0	Ki67+	 8843 19858
2969	0	0	Ki67+	 8844 19880
2970	0	0	Ki67+	 8853 19816
2971	0	0	Ki67+	 8858 19521
2972	0	0	Ki67+	 8860 19484
2973	0	0	Ki67+	 8865 19513
2974	0	0	Ki67+	 8868 19552
2975	0	0	Ki67+	 8869 19946
2976	0	0	Ki67+	 8874 19889
2977	0	0	Ki67+	 8883 19549
2978	0	0	Ki67+	 8887 19625
2979	0	0	Ki67+	 8887 19928
2980	0	0	Ki67+	 8896 19545
2981	0	0	Ki67+	 8906 19771
2982	0	0	Ki67+	 8943 19751
2983	0	0	Ki67+	 8950 19609
2984	0	0	Ki67+	 8980 19175
2985	0	0	Ki67+	 9004 19597
2986	0	0	Ki67+	 9024 19963
2987	0	0	Ki67+	 9042 19807
2988	0	0	Ki67+	 9047 19835
2989	0	0	Ki67+	 9054 19955
2990	0	0	Ki67+	 9059 19807
2991	0	0	Ki67+	 9060 19589
2992	0	0	Ki67+	 9081 19810
2993	0	0	Ki67+	 9097 19571
2994	0	0	Ki67+	 9127 19941
2995	0	0	Ki67+	 9135 19758
2996	0	0	Ki67+	 9137 19872
2997	0	0	Ki67+	 9157 19935
2998	0	0	Ki67+	 9163 19598
2999	0	0	Ki67+	 9190 19409
3000	0	0	Ki67+	 9220 19563
3001	0	0	Ki67+	 9226 19599
3002	0	0	Ki67+	 9240 19689
3003	0	0	Ki67+	 9241 19627
3004	0	0	Ki67+	 9247 19817
3005	0	0	Ki67+	 9262 19902
3006	0	0	Ki67+	 9267 19829
3007	0	0	Ki67+	 9273 19513
3008	0	0	Ki67+	 9284 19891
3009	0	0	Ki67+	 9296 19817
3010	0	0	Ki67+	 9302 19595
3011	0	0	Ki67+	 9327 19800
3012	0	0	Ki67+	 9332 19663
3013	0	0	Ki67+	 9354 19497
3014	0	0	Ki67+	 9355 19779
3015	0	0	Ki67+	 9358 19524
3016	0	0	Ki67+	 9372 19483
3017	0	0	Ki67+	 9372 19784
3018	0	0	Ki67+	 9404 19735
3019	0	0	Ki67+	 8833 20096
3020	0	0	Ki67+	 8836 19970
3021	0	0	Ki67+	 8882 20061
3022	0	0	Ki67+	 8903 20029
3023	0	0	Ki67+	 8906 20512
3024	0	0	Ki67+	 8911 20500
3025	0	0	Ki67+	 8920 20090
3026	0	0	Ki67+	 8930 20081
3027	0	0	Ki67+	 8943 19993
3028	0	0	Ki67+	 8954 20441
3029	0	0	Ki67+	 8956 20215
3030	0	0	Ki67+	 8957 20102
3031	0	0	Ki67+	 8960 20596
3032	0	0	Ki67+	 8967 20208
3033	0	0	Ki67+	 8973 20112
3034	0	0	Ki67+	 8984 20351
3035	0	0	Ki67+	 8985 20433
3036	0	0	Ki67+	 8985 20562
3037	0	0	Ki67+	 8994 20260
3038	0	0	Ki67+	 9006 20425
3039	0	0	Ki67+	 9029 20109
3040	0	0	Ki67+	 9031 20151
3041	0	0	Ki67+	 9036 20367
3042	0	0	Ki67+	 9038 20494
3043	0	0	Ki67+	 9078 20205
3044	0	0	Ki67+	 9080 20592
3045	0	0	Ki67+	 9084 20135
3046	0	0	Ki67+	 9092 20233
3047	0	0	Ki67+	 9113 20370
3048	0	0	Ki67+	 9136 20582
3049	0	0	Ki67+	 9155 20095
3050	0	0	Ki67+	 9159 20382
3051	0	0	Ki67+	 9198 20081
3052	0	0	Ki67+	 9202 20230
3053	0	0	Ki67+	 9215 20228
3054	0	0	Ki67+	 9237 20547
3055	0	0	Ki67+	 9239 20396
3056	0	0	Ki67+	 9280 20056
3057	0	0	Ki67+	 9298 20049
3058	0	0	Ki67+	 9307 20410
3059	0	0	Ki67+	 9330 20217
3060	0	0	Ki67+	 9345 20026
3061	0	0	Ki67+	 9369 20019
3062	0	0	Ki67+	 9385 20409
3063	0	0	Ki67+	 9404 20401
3064	0	0	Ki67+	 9412 20199
3065	0	0	Ki67+	 9414 20005
3066	0	0	Ki67+	 9436 20197
3067	0	0	Ki67+	 9247 20781
3068	0	0	Ki67+	 9263 20797
3069	0	0	Ki67+	 9044 22321
3070	0	0	Ki67+	 8753 23260
3071	0	0	Ki67+	 8693 24022
3072	0	0	Ki67+	 8801 24395
3073	0	0	Ki67+	 8864 24811
3074	0	0	Ki67+	 8977 25535
3075	0	0	Ki67+	 9003 25026
3076	0	0	Ki67+	 9164 25041
3077	0	0	Ki67+	 9228 25012
3078	0	0	Ki67+	 8659 26040
3079	0	0	Ki67+	 8662 26017
3080	0	0	Ki67+	 8665 26105
3081	0	0	Ki67+	 8792 26337
3082	0	0	Ki67+	 8800 25832
3083	0	0	Ki67+	 8800 26358
3084	0	0	Ki67+	 8807 26311
3085	0	0	Ki67+	 8810 26274
3086	0	0	Ki67+	 8811 26253
3087	0	0	Ki67+	 8819 26314
3088	0	0	Ki67+	 8819 26347
3089	0	0	Ki67+	 8822 26098
3090	0	0	Ki67+	 8824 26241
3091	0	0	Ki67+	 8829 26145
3092	0	0	Ki67+	 8831 26130
3093	0	0	Ki67+	 8831 26200
3094	0	0	Ki67+	 8893 25791
3095	0	0	Ki67+	 8918 26173
3096	0	0	Ki67+	 8922 26101
3097	0	0	Ki67+	 8923 26243
3098	0	0	Ki67+	 8932 26068
3099	0	0	Ki67+	 8934 26288
3100	0	0	Ki67+	 8937 26192
3101	0	0	Ki67+	 8942 26256
3102	0	0	Ki67+	 8945 26017
3103	0	0	Ki67+	 8950 25985
3104	0	0	Ki67+	 8959 25945
3105	0	0	Ki67+	 8988 25933
3106	0	0	Ki67+	 9023 25904
3107	0	0	Ki67+	 9101 25870
3108	0	0	Ki67+	 9139 26276
3109	0	0	Ki67+	 9182 26085
3110	0	0	Ki67+	 9183 25942
3111	0	0	Ki67+	 9195 26011
3112	0	0	Ki67+	 9222 26339
3113	0	0	Ki67+	 9236 26036
3114	0	0	Ki67+	 9245 26344
3115	0	0	Ki67+	 9257 26221
3116	0	0	Ki67+	 9258 26346
3117	0	0	Ki67+	 9264 26320
3118	0	0	Ki67+	 9279 26298
3119	0	0	Ki67+	 9284 26311
3120	0	0	Ki67+	 9286 26232
3121	0	0	Ki67+	 9297 26301
3122	0	0	Ki67+	 9304 26070
3123	0	0	Ki67+	 9310 26217
3124	0	0	Ki67+	 9312 26248
3125	0	0	Ki67+	 9324 26348
3126	0	0	Ki67+	 9327 26279
3127	0	0	Ki67+	 9328 26323
3128	0	0	Ki67+	 9352 26361
3129	0	0	Ki67+	 9358 26276
3130	0	0	Ki67+	 8654 26500
3131	0	0	Ki67+	 8656 26692
3132	0	0	Ki67+	 8658 26614
3133	0	0	Ki67+	 8669 26536
3134	0	0	Ki67+	 8679 26639
3135	0	0	Ki67+	 8688 26740
3136	0	0	Ki67+	 8692 26610
3137	0	0	Ki67+	 8710 26752
3138	0	0	Ki67+	 8717 26576
3139	0	0	Ki67+	 8719 26586
3140	0	0	Ki67+	 8719 26600
3141	0	0	Ki67+	 8728 26668
3142	0	0	Ki67+	 8734 26706
3143	0	0	Ki67+	 8736 26742
3144	0	0	Ki67+	 8753 26668
3145	0	0	Ki67+	 8768 26576
3146	0	0	Ki67+	 8775 26589
3147	0	0	Ki67+	 8779 26552
3148	0	0	Ki67+	 8780 26393
3149	0	0	Ki67+	 8786 26458
3150	0	0	Ki67+	 8791 26409
3151	0	0	Ki67+	 8801 26568
3152	0	0	Ki67+	 8805 26514
3153	0	0	Ki67+	 8807 26410
3154	0	0	Ki67+	 8809 26429
3155	0	0	Ki67+	 8810 26450
3156	0	0	Ki67+	 8816 26371
3157	0	0	Ki67+	 8874 27091
3158	0	0	Ki67+	 8875 26977
3159	0	0	Ki67+	 8892 26735
3160	0	0	Ki67+	 8919 26801
3161	0	0	Ki67+	 8924 26514
3162	0	0	Ki67+	 8935 26387
3163	0	0	Ki67+	 8941 26855
3164	0	0	Ki67+	 8945 26844
3165	0	0	Ki67+	 8955 26939
3166	0	0	Ki67+	 8956 26383
3167	0	0	Ki67+	 8959 27029
3168	0	0	Ki67+	 8963 26688
3169	0	0	Ki67+	 8964 26998
3170	0	0	Ki67+	 8970 26475
3171	0	0	Ki67+	 8977 26456
3172	0	0	Ki67+	 8980 26544
3173	0	0	Ki67+	 8981 26938
3174	0	0	Ki67+	 8982 26980
3175	0	0	Ki67+	 8983 26526
3176	0	0	Ki67+	 8992 26564
3177	0	0	Ki67+	 9007 26620
3178	0	0	Ki67+	 9008 26572
3179	0	0	Ki67+	 9009 26403
3180	0	0	Ki67+	 9009 26518
3181	0	0	Ki67+	 9023 26656
3182	0	0	Ki67+	 9041 26634
3183	0	0	Ki67+	 9070 26611
3184	0	0	Ki67+	 9106 26578
3185	0	0	Ki67+	 9117 26448
3186	0	0	Ki67+	 9119 26546
3187	0	0	Ki67+	 9126 26489
3188	0	0	Ki67+	 9129 26418
3189	0	0	Ki67+	 9131 26470
3190	0	0	Ki67+	 9134 26375
3191	0	0	Ki67+	 9177 26537
3192	0	0	Ki67+	 9193 26518
3193	0	0	Ki67+	 9197 26479
3194	0	0	Ki67+	 9203 26411
3195	0	0	Ki67+	 9218 26421
3196	0	0	Ki67+	 9218 26523
3197	0	0	Ki67+	 9231 26471
3198	0	0	Ki67+	 9232 26402
3199	0	0	Ki67+	 9243 26432
3200	0	0	Ki67+	 9248 26370
3201	0	0	Ki67+	 9320 26379
3202	0	0	Ki67+	 9353 26390
3203	0	0	Ki67+	 9359 26411
3204	0	0	Ki67+	 9371 26477
3205	0	0	Ki67+	 9379 26516
3206	0	0	Ki67+	 9381 26553
3207	0	0	Ki67+	 9384 27148
3208	0	0	Ki67+	 9385 26629
3209	0	0	Ki67+	 9389 26569
3210	0	0	Ki67+	 9389 27050
3211	0	0	Ki67+	 9394 27103
3212	0	0	Ki67+	 9395 26549
3213	0	0	Ki67+	 9401 26513
3214	0	0	Ki67+	 9402 26824
3215	0	0	Ki67+	 9403 26729
3216	0	0	Ki67+	 9432 26531
3217	0	0	Ki67+	 8759 27836
3218	0	0	Ki67+	 9179 27531
3219	0	0	Ki67+	 9970 8501
3220	0	0	Ki67+	 9859 9189
3221	0	0	Ki67+	 9904 9468
3222	0	0	Ki67+	 9921 8979
3223	0	0	Ki67+	 9954 8771
3224	0	0	Ki67+	 10020 8996
3225	0	0	Ki67+	 10067 9094
3226	0	0	Ki67+	 10236 9340
3227	0	0	Ki67+	 9806 9887
3228	0	0	Ki67+	 9820 9523
3229	0	0	Ki67+	 9968 9585
3230	0	0	Ki67+	 10096 9872
3231	0	0	Ki67+	 10147 9972
3232	0	0	Ki67+	 10226 11000
3233	0	0	Ki67+	 9948 15266
3234	0	0	Ki67+	 9900 18253
3235	0	0	Ki67+	 9904 18270
3236	0	0	Ki67+	 9892 19181
3237	0	0	Ki67+	 9895 19076
3238	0	0	Ki67+	 9921 18852
3239	0	0	Ki67+	 10165 18566
3240	0	0	Ki67+	 9541 19584
3241	0	0	Ki67+	 9555 19610
3242	0	0	Ki67+	 9599 19926
3243	0	0	Ki67+	 9630 19739
3244	0	0	Ki67+	 9681 19417
3245	0	0	Ki67+	 9798 19609
3246	0	0	Ki67+	 10029 19425
3247	0	0	Ki67+	 10096 19429
3248	0	0	Ki67+	 10133 19309
3249	0	0	Ki67+	 9450 20399
3250	0	0	Ki67+	 9452 19989
3251	0	0	Ki67+	 9458 20382
3252	0	0	Ki67+	 9492 20046
3253	0	0	Ki67+	 9511 20671
3254	0	0	Ki67+	 9514 20760
3255	0	0	Ki67+	 9516 20703
3256	0	0	Ki67+	 9525 20383
3257	0	0	Ki67+	 9525 20694
3258	0	0	Ki67+	 9534 20720
3259	0	0	Ki67+	 9536 20386
3260	0	0	Ki67+	 9595 20372
3261	0	0	Ki67+	 9621 20378
3262	0	0	Ki67+	 9636 20756
3263	0	0	Ki67+	 9703 20578
3264	0	0	Ki67+	 9707 20731
3265	0	0	Ki67+	 9718 20732
3266	0	0	Ki67+	 9728 20576
3267	0	0	Ki67+	 9750 20572
3268	0	0	Ki67+	 9852 20709
3269	0	0	Ki67+	 9865 20518
3270	0	0	Ki67+	 9929 20693
3271	0	0	Ki67+	 9947 20690
3272	0	0	Ki67+	 9809 21376
3273	0	0	Ki67+	 10152 21210
3274	0	0	Ki67+	 10179 21209
3275	0	0	Ki67+	 9474 22558
3276	0	0	Ki67+	 9936 23586
3277	0	0	Ki67+	 10169 23825
3278	0	0	Ki67+	 10234 23534
3279	0	0	Ki67+	 9881 24157
3280	0	0	Ki67+	 9494 25461
3281	0	0	Ki67+	 9671 25533
3282	0	0	Ki67+	 9769 25378
3283	0	0	Ki67+	 9473 26224
3284	0	0	Ki67+	 9486 26377
3285	0	0	Ki67+	 9557 26260
3286	0	0	Ki67+	 9560 26146
3287	0	0	Ki67+	 9600 25896
3288	0	0	Ki67+	 9604 26231
3289	0	0	Ki67+	 9644 26367
3290	0	0	Ki67+	 9698 26210
3291	0	0	Ki67+	 9701 26191
3292	0	0	Ki67+	 9731 26231
3293	0	0	Ki67+	 9745 26211
3294	0	0	Ki67+	 9746 26186
3295	0	0	Ki67+	 9779 26207
3296	0	0	Ki67+	 9792 26320
3297	0	0	Ki67+	 9804 26333
3298	0	0	Ki67+	 9816 26049
3299	0	0	Ki67+	 9932 26293
3300	0	0	Ki67+	 9933 26307
3301	0	0	Ki67+	 9939 26345
3302	0	0	Ki67+	 9962 26277
3303	0	0	Ki67+	 9968 26255
3304	0	0	Ki67+	 9983 26248
3305	0	0	Ki67+	 9998 26265
3306	0	0	Ki67+	 10030 26261
3307	0	0	Ki67+	 10044 26317
3308	0	0	Ki67+	 10045 26281
3309	0	0	Ki67+	 10055 26156
3310	0	0	Ki67+	 10065 26321
3311	0	0	Ki67+	 10066 26291
3312	0	0	Ki67+	 10068 26352
3313	0	0	Ki67+	 10090 26382
3314	0	0	Ki67+	 10181 26327
3315	0	0	Ki67+	 10197 26349
3316	0	0	Ki67+	 10200 26229
3317	0	0	Ki67+	 10210 26309
3318	0	0	Ki67+	 10230 26192
3319	0	0	Ki67+	 9531 27004
3320	0	0	Ki67+	 9536 27057
3321	0	0	Ki67+	 9541 27071
3322	0	0	Ki67+	 9547 26960
3323	0	0	Ki67+	 9553 27057
3324	0	0	Ki67+	 9568 27047
3325	0	0	Ki67+	 9571 26968
3326	0	0	Ki67+	 9571 27063
3327	0	0	Ki67+	 9638 26454
3328	0	0	Ki67+	 9638 26464
3329	0	0	Ki67+	 9639 26737
3330	0	0	Ki67+	 9640 26697
3331	0	0	Ki67+	 9645 26711
3332	0	0	Ki67+	 9649 26771
3333	0	0	Ki67+	 9653 26881
3334	0	0	Ki67+	 9655 26444
3335	0	0	Ki67+	 9660 26461
3336	0	0	Ki67+	 9660 26813
3337	0	0	Ki67+	 9664 26832
3338	0	0	Ki67+	 9796 26708
3339	0	0	Ki67+	 9802 26458
3340	0	0	Ki67+	 9808 26872
3341	0	0	Ki67+	 9826 26606
3342	0	0	Ki67+	 9827 26586
3343	0	0	Ki67+	 9828 26796
3344	0	0	Ki67+	 9830 26816
3345	0	0	Ki67+	 9831 26444
3346	0	0	Ki67+	 9831 27019
3347	0	0	Ki67+	 9833 26640
3348	0	0	Ki67+	 9833 26666
3349	0	0	Ki67+	 9833 26695
3350	0	0	Ki67+	 9842 26762
3351	0	0	Ki67+	 9846 27015
3352	0	0	Ki67+	 9855 27148
3353	0	0	Ki67+	 9858 27079
3354	0	0	Ki67+	 9910 26577
3355	0	0	Ki67+	 9911 26852
3356	0	0	Ki67+	 9912 26811
3357	0	0	Ki67+	 9914 26877
3358	0	0	Ki67+	 9917 26897
3359	0	0	Ki67+	 9919 26457
3360	0	0	Ki67+	 9921 26425
3361	0	0	Ki67+	 9922 26912
3362	0	0	Ki67+	 9927 26824
3363	0	0	Ki67+	 9929 26965
3364	0	0	Ki67+	 9931 26936
3365	0	0	Ki67+	 9941 26448
3366	0	0	Ki67+	 9945 27037
3367	0	0	Ki67+	 9951 27175
3368	0	0	Ki67+	 9953 26391
3369	0	0	Ki67+	 9956 27066
3370	0	0	Ki67+	 9988 27127
3371	0	0	Ki67+	 10032 26666
3372	0	0	Ki67+	 10056 26416
3373	0	0	Ki67+	 10060 26398
3374	0	0	Ki67+	 10062 26607
3375	0	0	Ki67+	 10067 26661
3376	0	0	Ki67+	 10075 26404
3377	0	0	Ki67+	 10076 26547
3378	0	0	Ki67+	 10080 26508
3379	0	0	Ki67+	 10081 26693
3380	0	0	Ki67+	 10083 26716
3381	0	0	Ki67+	 10086 26452
3382	0	0	Ki67+	 10087 26613
3383	0	0	Ki67+	 10101 26781
3384	0	0	Ki67+	 10103 26767
3385	0	0	Ki67+	 10121 27175
3386	0	0	Ki67+	 10124 26919
3387	0	0	Ki67+	 10130 26932
3388	0	0	Ki67+	 10139 26727
3389	0	0	Ki67+	 10140 26997
3390	0	0	Ki67+	 10142 27138
3391	0	0	Ki67+	 10145 27044
3392	0	0	Ki67+	 10153 26577
3393	0	0	Ki67+	 10153 27081
3394	0	0	Ki67+	 10162 27169
3395	0	0	Ki67+	 10167 27143
3396	0	0	Ki67+	 10199 26388
3397	0	0	Ki67+	 10219 26495
3398	0	0	Ki67+	 10224 26547
3399	0	0	Ki67+	 10231 26517
3400	0	0	Ki67+	 10232 26605
3401	0	0	Ki67+	 10237 26490
3402	0	0	Ki67+	 9499 27375
3403	0	0	Ki67+	 9778 27413
3404	0	0	Ki67+	 9958 27263
3405	0	0	Ki67+	 9964 27273
3406	0	0	Ki67+	 9979 27246
3407	0	0	Ki67+	 9997 27229
3408	0	0	Ki67+	 10025 27589
3409	0	0	Ki67+	 10034 27626
3410	0	0	Ki67+	 10050 27709
3411	0	0	Ki67+	 10123 27322
3412	0	0	Ki67+	 10154 27197
3413	0	0	Ki67+	 10156 27212
3414	0	0	Ki67+	 10934 7245
3415	0	0	Ki67+	 10958 7132
3416	0	0	Ki67+	 10996 6949
3417	0	0	Ki67+	 11020 7239
3418	0	0	Ki67+	 11025 6809
3419	0	0	Ki67+	 11030 7079
3420	0	0	Ki67+	 11039 6830
3421	0	0	Ki67+	 10862 7759
3422	0	0	Ki67+	 10900 7754
3423	0	0	Ki67+	 10308 8419
3424	0	0	Ki67+	 10314 8522
3425	0	0	Ki67+	 10327 8412
3426	0	0	Ki67+	 10347 8385
3427	0	0	Ki67+	 10398 8313
3428	0	0	Ki67+	 10476 8392
3429	0	0	Ki67+	 10517 8391
3430	0	0	Ki67+	 10524 8402
3431	0	0	Ki67+	 10582 8745
3432	0	0	Ki67+	 10711 8863
3433	0	0	Ki67+	 10750 8866
3434	0	0	Ki67+	 10752 8578
3435	0	0	Ki67+	 10845 9020
3436	0	0	Ki67+	 10896 8499
3437	0	0	Ki67+	 10972 8814
3438	0	0	Ki67+	 10990 8756
3439	0	0	Ki67+	 11017 8592
3440	0	0	Ki67+	 10254 9548
3441	0	0	Ki67+	 10340 9303
3442	0	0	Ki67+	 10583 9047
3443	0	0	Ki67+	 10603 9458
3444	0	0	Ki67+	 10943 9503
3445	0	0	Ki67+	 10433 10511
3446	0	0	Ki67+	 10505 9850
3447	0	0	Ki67+	 10582 10432
3448	0	0	Ki67+	 11020 10334
3449	0	0	Ki67+	 10330 11143
3450	0	0	Ki67+	 10348 11377
3451	0	0	Ki67+	 10410 10700
3452	0	0	Ki67+	 10519 10993
3453	0	0	Ki67+	 10600 11041
3454	0	0	Ki67+	 10894 11320
3455	0	0	Ki67+	 10914 13922
3456	0	0	Ki67+	 10962 13516
3457	0	0	Ki67+	 10966 13572
3458	0	0	Ki67+	 10417 14241
3459	0	0	Ki67+	 10426 14516
3460	0	0	Ki67+	 10541 14697
3461	0	0	Ki67+	 10549 14778
3462	0	0	Ki67+	 10585 14344
3463	0	0	Ki67+	 10624 14838
3464	0	0	Ki67+	 10737 14873
3465	0	0	Ki67+	 10761 14863
3466	0	0	Ki67+	 10816 14894
3467	0	0	Ki67+	 10851 14797
3468	0	0	Ki67+	 10895 14792
3469	0	0	Ki67+	 10925 14801
3470	0	0	Ki67+	 10948 14808
3471	0	0	Ki67+	 10964 14500
3472	0	0	Ki67+	 10970 14800
3473	0	0	Ki67+	 11026 14826
3474	0	0	Ki67+	 10697 15020
3475	0	0	Ki67+	 10757 15226
3476	0	0	Ki67+	 10810 15193
3477	0	0	Ki67+	 10841 15656
3478	0	0	Ki67+	 10956 15007
3479	0	0	Ki67+	 10957 15023
3480	0	0	Ki67+	 10968 15066
3481	0	0	Ki67+	 10977 15007
3482	0	0	Ki67+	 10997 15056
3483	0	0	Ki67+	 10998 14988
3484	0	0	Ki67+	 11012 15467
3485	0	0	Ki67+	 11015 15377
3486	0	0	Ki67+	 10427 15882
3487	0	0	Ki67+	 10906 16868
3488	0	0	Ki67+	 11015 17017
3489	0	0	Ki67+	 10530 17541
3490	0	0	Ki67+	 10760 17581
3491	0	0	Ki67+	 10812 17530
3492	0	0	Ki67+	 10829 17513
3493	0	0	Ki67+	 11025 18032
3494	0	0	Ki67+	 11037 18032
3495	0	0	Ki67+	 10470 18551
3496	0	0	Ki67+	 10655 18846
3497	0	0	Ki67+	 10939 18783
3498	0	0	Ki67+	 10953 18781
3499	0	0	Ki67+	 10953 18897
3500	0	0	Ki67+	 10962 18885
3501	0	0	Ki67+	 10969 18843
3502	0	0	Ki67+	 10979 18802
3503	0	0	Ki67+	 10990 18400
3504	0	0	Ki67+	 11000 18235
3505	0	0	Ki67+	 11008 18839
3506	0	0	Ki67+	 11010 18238
3507	0	0	Ki67+	 11011 18376
3508	0	0	Ki67+	 11012 18828
3509	0	0	Ki67+	 11016 18763
3510	0	0	Ki67+	 11031 18770
3511	0	0	Ki67+	 11036 18213
3512	0	0	Ki67+	 11039 18225
3513	0	0	Ki67+	 10652 18983
3514	0	0	Ki67+	 10674 19049
3515	0	0	Ki67+	 10894 19457
3516	0	0	Ki67+	 10937 19701
3517	0	0	Ki67+	 10950 19374
3518	0	0	Ki67+	 10961 19690
3519	0	0	Ki67+	 10963 19616
3520	0	0	Ki67+	 10970 19002
3521	0	0	Ki67+	 10976 19600
3522	0	0	Ki67+	 10641 20101
3523	0	0	Ki67+	 10958 19720
3524	0	0	Ki67+	 10970 19717
3525	0	0	Ki67+	 10477 21335
3526	0	0	Ki67+	 10534 21797
3527	0	0	Ki67+	 10544 21291
3528	0	0	Ki67+	 10624 21241
3529	0	0	Ki67+	 10642 21205
3530	0	0	Ki67+	 10653 21347
3531	0	0	Ki67+	 10660 21525
3532	0	0	Ki67+	 10665 21345
3533	0	0	Ki67+	 10677 21316
3534	0	0	Ki67+	 10782 21364
3535	0	0	Ki67+	 10944 21800
3536	0	0	Ki67+	 10669 21893
3537	0	0	Ki67+	 10773 22587
3538	0	0	Ki67+	 10802 22417
3539	0	0	Ki67+	 10815 22435
3540	0	0	Ki67+	 10818 22287
3541	0	0	Ki67+	 10832 22276
3542	0	0	Ki67+	 10845 22447
3543	0	0	Ki67+	 10866 22449
3544	0	0	Ki67+	 10876 21945
3545	0	0	Ki67+	 10881 21933
3546	0	0	Ki67+	 10904 22456
3547	0	0	Ki67+	 10917 22540
3548	0	0	Ki67+	 10924 22454
3549	0	0	Ki67+	 10939 22450
3550	0	0	Ki67+	 10945 22553
3551	0	0	Ki67+	 10949 22567
3552	0	0	Ki67+	 10958 22436
3553	0	0	Ki67+	 10966 22577
3554	0	0	Ki67+	 10644 22622
3555	0	0	Ki67+	 10758 22611
3556	0	0	Ki67+	 10758 22642
3557	0	0	Ki67+	 10758 22685
3558	0	0	Ki67+	 10771 22664
3559	0	0	Ki67+	 10775 22698
3560	0	0	Ki67+	 10778 22715
3561	0	0	Ki67+	 10802 22745
3562	0	0	Ki67+	 10880 22742
3563	0	0	Ki67+	 10914 23004
3564	0	0	Ki67+	 10922 22964
3565	0	0	Ki67+	 10944 22705
3566	0	0	Ki67+	 10945 22902
3567	0	0	Ki67+	 10961 22684
3568	0	0	Ki67+	 10966 23085
3569	0	0	Ki67+	 11021 22869
3570	0	0	Ki67+	 11030 22888
3571	0	0	Ki67+	 11035 23104
3572	0	0	Ki67+	 10247 24097
3573	0	0	Ki67+	 10388 23506
3574	0	0	Ki67+	 10522 24116
3575	0	0	Ki67+	 10578 23887
3576	0	0	Ki67+	 10852 24188
3577	0	0	Ki67+	 10921 23850
3578	0	0	Ki67+	 10498 24519
3579	0	0	Ki67+	 10561 24864
3580	0	0	Ki67+	 10754 24827
3581	0	0	Ki67+	 10786 24978
3582	0	0	Ki67+	 10810 24301
3583	0	0	Ki67+	 10942 24663
3584	0	0	Ki67+	 10958 24834
3585	0	0	Ki67+	 10965 24823
3586	0	0	Ki67+	 11018 24944
3587	0	0	Ki67+	 10289 25211
3588	0	0	Ki67+	 10532 25102
3589	0	0	Ki67+	 10594 25154
3590	0	0	Ki67+	 10653 25288
3591	0	0	Ki67+	 10668 25075
3592	0	0	Ki67+	 10704 25261
3593	0	0	Ki67+	 10767 25343
3594	0	0	Ki67+	 10855 25532
3595	0	0	Ki67+	 10861 25318
3596	0	0	Ki67+	 10863 25263
3597	0	0	Ki67+	 10889 25535
3598	0	0	Ki67+	 10950 25042
3599	0	0	Ki67+	 10968 25051
3600	0	0	Ki67+	 10262 26068
3601	0	0	Ki67+	 10336 26199
3602	0	0	Ki67+	 10358 26223
3603	0	0	Ki67+	 10366 26269
3604	0	0	Ki67+	 10382 26331
3605	0	0	Ki67+	 10390 26301
3606	0	0	Ki67+	 10399 26368
3607	0	0	Ki67+	 10433 26420
3608	0	0	Ki67+	 10438 26523
3609	0	0	Ki67+	 10447 26552
3610	0	0	Ki67+	 10459 26605
3611	0	0	Ki67+	 10572 26276
3612	0	0	Ki67+	 10574 26074
3613	0	0	Ki67+	 10575 26331
3614	0	0	Ki67+	 10632 26161
3615	0	0	Ki67+	 10634 26178
3616	0	0	Ki67+	 10639 26073
3617	0	0	Ki67+	 10639 26231
3618	0	0	Ki67+	 10649 26243
3619	0	0	Ki67+	 10653 26154
3620	0	0	Ki67+	 10653 26222
3621	0	0	Ki67+	 10659 26166
3622	0	0	Ki67+	 10663 26257
3623	0	0	Ki67+	 10668 26177
3624	0	0	Ki67+	 10672 26304
3625	0	0	Ki67+	 10681 26235
3626	0	0	Ki67+	 10696 26229
3627	0	0	Ki67+	 10696 26306
3628	0	0	Ki67+	 10707 26206
3629	0	0	Ki67+	 10711 26185
3630	0	0	Ki67+	 10714 26220
3631	0	0	Ki67+	 10723 26241
3632	0	0	Ki67+	 10724 26412
3633	0	0	Ki67+	 10727 26375
3634	0	0	Ki67+	 10732 26201
3635	0	0	Ki67+	 10742 26252
3636	0	0	Ki67+	 10746 26281
3637	0	0	Ki67+	 10746 26511
3638	0	0	Ki67+	 10747 26312
3639	0	0	Ki67+	 10762 26204
3640	0	0	Ki67+	 10764 26317
3641	0	0	Ki67+	 10775 26287
3642	0	0	Ki67+	 10777 26138
3643	0	0	Ki67+	 10781 26160
3644	0	0	Ki67+	 10783 26556
3645	0	0	Ki67+	 10785 26422
3646	0	0	Ki67+	 10788 26341
3647	0	0	Ki67+	 10822 26237
3648	0	0	Ki67+	 10828 26257
3649	0	0	Ki67+	 10834 26414
3650	0	0	Ki67+	 10855 26278
3651	0	0	Ki67+	 10864 26285
3652	0	0	Ki67+	 10866 26318
3653	0	0	Ki67+	 10866 26507
3654	0	0	Ki67+	 10871 26480
3655	0	0	Ki67+	 10874 26349
3656	0	0	Ki67+	 10882 26540
3657	0	0	Ki67+	 10883 26367
3658	0	0	Ki67+	 10893 26384
3659	0	0	Ki67+	 10894 26534
3660	0	0	Ki67+	 10902 26515
3661	0	0	Ki67+	 10910 26412
3662	0	0	Ki67+	 10924 26429
3663	0	0	Ki67+	 10943 26084
3664	0	0	Ki67+	 10948 26476
3665	0	0	Ki67+	 10959 26126
3666	0	0	Ki67+	 10963 26485
3667	0	0	Ki67+	 10970 26148
3668	0	0	Ki67+	 10974 26508
3669	0	0	Ki67+	 10975 26171
3670	0	0	Ki67+	 10990 26525
3671	0	0	Ki67+	 10996 26211
3672	0	0	Ki67+	 11005 26245
3673	0	0	Ki67+	 11007 26083
3674	0	0	Ki67+	 11016 26105
3675	0	0	Ki67+	 11036 26289
3676	0	0	Ki67+	 10250 26622
3677	0	0	Ki67+	 10250 26686
3678	0	0	Ki67+	 10259 26765
3679	0	0	Ki67+	 10261 26803
3680	0	0	Ki67+	 10264 26815
3681	0	0	Ki67+	 10264 26848
3682	0	0	Ki67+	 10264 26868
3683	0	0	Ki67+	 10268 26777
3684	0	0	Ki67+	 10275 27321
3685	0	0	Ki67+	 10282 26953
3686	0	0	Ki67+	 10284 26965
3687	0	0	Ki67+	 10286 27294
3688	0	0	Ki67+	 10296 26997
3689	0	0	Ki67+	 10298 27285
3690	0	0	Ki67+	 10302 27031
3691	0	0	Ki67+	 10312 26967
3692	0	0	Ki67+	 10312 27066
3693	0	0	Ki67+	 10316 27080
3694	0	0	Ki67+	 10323 27094
3695	0	0	Ki67+	 10337 27120
3696	0	0	Ki67+	 10384 27091
3697	0	0	Ki67+	 10386 27260
3698	0	0	Ki67+	 10387 27242
3699	0	0	Ki67+	 10395 27268
3700	0	0	Ki67+	 10414 27277
3701	0	0	Ki67+	 10416 27264
3702	0	0	Ki67+	 10421 27299
3703	0	0	Ki67+	 10435 27308
3704	0	0	Ki67+	 10467 26623
3705	0	0	Ki67+	 10468 26646
3706	0	0	Ki67+	 10474 26637
3707	0	0	Ki67+	 10486 26665
3708	0	0	Ki67+	 10493 26704
3709	0	0	Ki67+	 10516 26890
3710	0	0	Ki67+	 10523 26928
3711	0	0	Ki67+	 10529 26978
3712	0	0	Ki67+	 10529 27066
3713	0	0	Ki67+	 10541 27000
3714	0	0	Ki67+	 10542 27030
3715	0	0	Ki67+	 10557 27069
3716	0	0	Ki67+	 10570 26740
3717	0	0	Ki67+	 10593 26735
3718	0	0	Ki67+	 10596 26748
3719	0	0	Ki67+	 10611 26666
3720	0	0	Ki67+	 10620 26737
3721	0	0	Ki67+	 10625 26801
3722	0	0	Ki67+	 10630 27045
3723	0	0	Ki67+	 10643 26856
3724	0	0	Ki67+	 10647 27033
3725	0	0	Ki67+	 10648 27004
3726	0	0	Ki67+	 10660 27162
3727	0	0	Ki67+	 10683 27178
3728	0	0	Ki67+	 10684 26865
3729	0	0	Ki67+	 10703 26884
3730	0	0	Ki67+	 10725 26999
3731	0	0	Ki67+	 10734 26980
3732	0	0	Ki67+	 10739 26954
3733	0	0	Ki67+	 10750 26954
3734	0	0	Ki67+	 10756 26987
3735	0	0	Ki67+	 10771 27026
3736	0	0	Ki67+	 10785 26714
3737	0	0	Ki67+	 10785 26989
3738	0	0	Ki67+	 10792 27038
3739	0	0	Ki67+	 10804 26620
3740	0	0	Ki67+	 10838 26844
3741	0	0	Ki67+	 10846 26892
3742	0	0	Ki67+	 10609 27429
3743	0	0	Ki67+	 10763 27823
3744	0	0	Ki67+	 11032 27410
3745	0	0	Ki67+	 11274 6589
3746	0	0	Ki67+	 11391 6475
3747	0	0	Ki67+	 11512 6428
3748	0	0	Ki67+	 11635 6706
3749	0	0	Ki67+	 11641 6682
3750	0	0	Ki67+	 11653 6369
3751	0	0	Ki67+	 11655 6593
3752	0	0	Ki67+	 11704 6283
3753	0	0	Ki67+	 11071 7138
3754	0	0	Ki67+	 11098 7335
3755	0	0	Ki67+	 11145 7532
3756	0	0	Ki67+	 11152 7157
3757	0	0	Ki67+	 11159 7358
3758	0	0	Ki67+	 11168 7232
3759	0	0	Ki67+	 11236 7450
3760	0	0	Ki67+	 11491 6871
3761	0	0	Ki67+	 11527 7228
3762	0	0	Ki67+	 11559 6858
3763	0	0	Ki67+	 11278 7887
3764	0	0	Ki67+	 11685 8350
3765	0	0	Ki67+	 11066 8646
3766	0	0	Ki67+	 11569 9231
3767	0	0	Ki67+	 11630 9217
3768	0	0	Ki67+	 11703 8787
3769	0	0	Ki67+	 11726 8954
3770	0	0	Ki67+	 11770 8886
3771	0	0	Ki67+	 11787 8751
3772	0	0	Ki67+	 11796 8518
3773	0	0	Ki67+	 11826 9075
3774	0	0	Ki67+	 11829 8993
3775	0	0	Ki67+	 11831 9060
3776	0	0	Ki67+	 11837 9107
3777	0	0	Ki67+	 11839 8983
3778	0	0	Ki67+	 11146 9842
3779	0	0	Ki67+	 11185 9264
3780	0	0	Ki67+	 11280 9655
3781	0	0	Ki67+	 11400 9637
3782	0	0	Ki67+	 11507 9660
3783	0	0	Ki67+	 11590 9838
3784	0	0	Ki67+	 11597 9463
3785	0	0	Ki67+	 11742 9831
3786	0	0	Ki67+	 11750 9679
3787	0	0	Ki67+	 11759 9431
3788	0	0	Ki67+	 11808 9372
3789	0	0	Ki67+	 11820 9363
3790	0	0	Ki67+	 11832 9361
3791	0	0	Ki67+	 11133 10325
3792	0	0	Ki67+	 11768 10092
3793	0	0	Ki67+	 11131 11464
3794	0	0	Ki67+	 11719 10871
3795	0	0	Ki67+	 11734 11047
3796	0	0	Ki67+	 11214 13221
3797	0	0	Ki67+	 11831 13159
3798	0	0	Ki67+	 11075 13441
3799	0	0	Ki67+	 11139 13602
3800	0	0	Ki67+	 11167 13578
3801	0	0	Ki67+	 11204 13623
3802	0	0	Ki67+	 11215 13643
3803	0	0	Ki67+	 11271 13508
3804	0	0	Ki67+	 11081 14587
3805	0	0	Ki67+	 11104 14585
3806	0	0	Ki67+	 11124 14708
3807	0	0	Ki67+	 11134 14797
3808	0	0	Ki67+	 11183 14703
3809	0	0	Ki67+	 11215 14449
3810	0	0	Ki67+	 11221 14701
3811	0	0	Ki67+	 11299 14672
3812	0	0	Ki67+	 11309 14635
3813	0	0	Ki67+	 11335 14643
3814	0	0	Ki67+	 11351 14676
3815	0	0	Ki67+	 11390 14698
3816	0	0	Ki67+	 11433 14373
3817	0	0	Ki67+	 11462 14374
3818	0	0	Ki67+	 11479 14837
3819	0	0	Ki67+	 11491 14375
3820	0	0	Ki67+	 11517 14388
3821	0	0	Ki67+	 11532 14387
3822	0	0	Ki67+	 11600 14443
3823	0	0	Ki67+	 11600 14721
3824	0	0	Ki67+	 11664 14538
3825	0	0	Ki67+	 11668 14481
3826	0	0	Ki67+	 11704 14272
3827	0	0	Ki67+	 11714 14300
3828	0	0	Ki67+	 11716 14265
3829	0	0	Ki67+	 11746 14303
3830	0	0	Ki67+	 11775 14708
3831	0	0	Ki67+	 11789 14485
3832	0	0	Ki67+	 11044 14931
3833	0	0	Ki67+	 11044 15164
3834	0	0	Ki67+	 11049 15081
3835	0	0	Ki67+	 11054 15466
3836	0	0	Ki67+	 11062 15398
3837	0	0	Ki67+	 11068 14970
3838	0	0	Ki67+	 11076 15077
3839	0	0	Ki67+	 11090 15399
3840	0	0	Ki67+	 11090 15463
3841	0	0	Ki67+	 11097 14970
3842	0	0	Ki67+	 11187 15416
3843	0	0	Ki67+	 11207 15080
3844	0	0	Ki67+	 11272 15173
3845	0	0	Ki67+	 11287 15089
3846	0	0	Ki67+	 11305 15168
3847	0	0	Ki67+	 11307 15089
3848	0	0	Ki67+	 11325 15288
3849	0	0	Ki67+	 11346 15089
3850	0	0	Ki67+	 11370 15172
3851	0	0	Ki67+	 11375 14922
3852	0	0	Ki67+	 11379 15233
3853	0	0	Ki67+	 11391 15258
3854	0	0	Ki67+	 11393 15193
3855	0	0	Ki67+	 11422 15195
3856	0	0	Ki67+	 11426 15264
3857	0	0	Ki67+	 11437 15083
3858	0	0	Ki67+	 11451 15191
3859	0	0	Ki67+	 11452 15577
3860	0	0	Ki67+	 11453 15251
3861	0	0	Ki67+	 11466 15589
3862	0	0	Ki67+	 11473 15203
3863	0	0	Ki67+	 11502 15209
3864	0	0	Ki67+	 11515 15046
3865	0	0	Ki67+	 11525 15218
3866	0	0	Ki67+	 11533 15044
3867	0	0	Ki67+	 11550 15012
3868	0	0	Ki67+	 11551 15390
3869	0	0	Ki67+	 11563 15027
3870	0	0	Ki67+	 11594 15396
3871	0	0	Ki67+	 11641 15688
3872	0	0	Ki67+	 11670 15021
3873	0	0	Ki67+	 11733 15015
3874	0	0	Ki67+	 11736 15463
3875	0	0	Ki67+	 11745 15127
3876	0	0	Ki67+	 11774 15580
3877	0	0	Ki67+	 11831 15709
3878	0	0	Ki67+	 11229 15986
3879	0	0	Ki67+	 11309 16494
3880	0	0	Ki67+	 11495 15839
3881	0	0	Ki67+	 11503 15846
3882	0	0	Ki67+	 11590 15913
3883	0	0	Ki67+	 11641 16101
3884	0	0	Ki67+	 11657 16111
3885	0	0	Ki67+	 11668 16048
3886	0	0	Ki67+	 11688 16036
3887	0	0	Ki67+	 11735 16485
3888	0	0	Ki67+	 11737 16104
3889	0	0	Ki67+	 11750 16474
3890	0	0	Ki67+	 11791 15903
3891	0	0	Ki67+	 11798 16158
3892	0	0	Ki67+	 11801 16075
3893	0	0	Ki67+	 11833 16180
3894	0	0	Ki67+	 11125 16803
3895	0	0	Ki67+	 11133 16790
3896	0	0	Ki67+	 11154 16634
3897	0	0	Ki67+	 11196 16654
3898	0	0	Ki67+	 11298 16652
3899	0	0	Ki67+	 11388 17096
3900	0	0	Ki67+	 11400 17103
3901	0	0	Ki67+	 11541 16812
3902	0	0	Ki67+	 11605 17231
3903	0	0	Ki67+	 11616 16957
3904	0	0	Ki67+	 11633 16887
3905	0	0	Ki67+	 11636 16870
3906	0	0	Ki67+	 11636 17066
3907	0	0	Ki67+	 11666 16855
3908	0	0	Ki67+	 11673 16891
3909	0	0	Ki67+	 11680 16972
3910	0	0	Ki67+	 11689 16904
3911	0	0	Ki67+	 11690 17011
3912	0	0	Ki67+	 11706 17028
3913	0	0	Ki67+	 11717 16771
3914	0	0	Ki67+	 11726 16665
3915	0	0	Ki67+	 11735 17200
3916	0	0	Ki67+	 11768 16774
3917	0	0	Ki67+	 11783 16906
3918	0	0	Ki67+	 11794 16920
3919	0	0	Ki67+	 11810 16897
3920	0	0	Ki67+	 11818 16777
3921	0	0	Ki67+	 11827 16659
3922	0	0	Ki67+	 11167 17624
3923	0	0	Ki67+	 11245 18071
3924	0	0	Ki67+	 11251 17404
3925	0	0	Ki67+	 11285 18103
3926	0	0	Ki67+	 11317 17797
3927	0	0	Ki67+	 11349 17801
3928	0	0	Ki67+	 11352 17952
3929	0	0	Ki67+	 11380 17584
3930	0	0	Ki67+	 11391 17605
3931	0	0	Ki67+	 11408 17979
3932	0	0	Ki67+	 11416 18010
3933	0	0	Ki67+	 11420 17989
3934	0	0	Ki67+	 11445 18021
3935	0	0	Ki67+	 11473 17767
3936	0	0	Ki67+	 11475 18009
3937	0	0	Ki67+	 11490 17354
3938	0	0	Ki67+	 11492 17960
3939	0	0	Ki67+	 11496 17629
3940	0	0	Ki67+	 11498 17933
3941	0	0	Ki67+	 11501 17983
3942	0	0	Ki67+	 11504 17329
3943	0	0	Ki67+	 11518 17357
3944	0	0	Ki67+	 11524 17892
3945	0	0	Ki67+	 11538 17335
3946	0	0	Ki67+	 11541 17323
3947	0	0	Ki67+	 11542 18063
3948	0	0	Ki67+	 11552 17325
3949	0	0	Ki67+	 11562 17741
3950	0	0	Ki67+	 11564 17416
3951	0	0	Ki67+	 11579 17532
3952	0	0	Ki67+	 11579 17979
3953	0	0	Ki67+	 11593 17733
3954	0	0	Ki67+	 11599 17369
3955	0	0	Ki67+	 11615 17530
3956	0	0	Ki67+	 11649 17707
3957	0	0	Ki67+	 11676 17699
3958	0	0	Ki67+	 11682 17511
3959	0	0	Ki67+	 11686 17671
3960	0	0	Ki67+	 11696 18111
3961	0	0	Ki67+	 11698 17506
3962	0	0	Ki67+	 11707 17398
3963	0	0	Ki67+	 11718 17809
3964	0	0	Ki67+	 11729 17386
3965	0	0	Ki67+	 11729 17499
3966	0	0	Ki67+	 11736 18111
3967	0	0	Ki67+	 11745 17831
3968	0	0	Ki67+	 11756 17497
3969	0	0	Ki67+	 11774 17834
3970	0	0	Ki67+	 11775 17499
3971	0	0	Ki67+	 11784 17687
3972	0	0	Ki67+	 11788 17812
3973	0	0	Ki67+	 11802 17654
3974	0	0	Ki67+	 11805 17693
3975	0	0	Ki67+	 11815 17820
3976	0	0	Ki67+	 11822 17487
3977	0	0	Ki67+	 11829 17371
3978	0	0	Ki67+	 11043 18778
3979	0	0	Ki67+	 11153 18151
3980	0	0	Ki67+	 11165 18688
3981	0	0	Ki67+	 11167 18273
3982	0	0	Ki67+	 11181 18625
3983	0	0	Ki67+	 11184 18261
3984	0	0	Ki67+	 11187 18695
3985	0	0	Ki67+	 11206 18622
3986	0	0	Ki67+	 11254 18661
3987	0	0	Ki67+	 11278 18646
3988	0	0	Ki67+	 11296 18650
3989	0	0	Ki67+	 11315 18527
3990	0	0	Ki67+	 11316 18844
3991	0	0	Ki67+	 11317 18509
3992	0	0	Ki67+	 11319 18865
3993	0	0	Ki67+	 11325 18632
3994	0	0	Ki67+	 11357 18651
3995	0	0	Ki67+	 11362 18832
3996	0	0	Ki67+	 11380 18513
3997	0	0	Ki67+	 11385 18651
3998	0	0	Ki67+	 11388 18797
3999	0	0	Ki67+	 11406 18624
4000	0	0	Ki67+	 11418 18805
4001	0	0	Ki67+	 11434 18162
4002	0	0	Ki67+	 11436 18633
4003	0	0	Ki67+	 11447 18781
4004	0	0	Ki67+	 11476 18621
4005	0	0	Ki67+	 11476 18862
4006	0	0	Ki67+	 11480 18776
4007	0	0	Ki67+	 11481 18410
4008	0	0	Ki67+	 11509 18612
4009	0	0	Ki67+	 11528 18763
4010	0	0	Ki67+	 11539 18606
4011	0	0	Ki67+	 11540 18871
4012	0	0	Ki67+	 11556 18310
4013	0	0	Ki67+	 11557 18755
4014	0	0	Ki67+	 11558 18141
4015	0	0	Ki67+	 11569 18717
4016	0	0	Ki67+	 11570 18314
4017	0	0	Ki67+	 11574 18745
4018	0	0	Ki67+	 11583 18711
4019	0	0	Ki67+	 11584 18299
4020	0	0	Ki67+	 11586 18855
4021	0	0	Ki67+	 11588 18149
4022	0	0	Ki67+	 11589 18868
4023	0	0	Ki67+	 11605 18721
4024	0	0	Ki67+	 11611 18830
4025	0	0	Ki67+	 11612 18744
4026	0	0	Ki67+	 11614 18281
4027	0	0	Ki67+	 11615 18578
4028	0	0	Ki67+	 11616 18851
4029	0	0	Ki67+	 11618 18695
4030	0	0	Ki67+	 11635 18352
4031	0	0	Ki67+	 11635 18710
4032	0	0	Ki67+	 11637 18120
4033	0	0	Ki67+	 11639 18142
4034	0	0	Ki67+	 11649 18123
4035	0	0	Ki67+	 11651 18553
4036	0	0	Ki67+	 11652 18740
4037	0	0	Ki67+	 11653 18821
4038	0	0	Ki67+	 11654 18800
4039	0	0	Ki67+	 11657 18166
4040	0	0	Ki67+	 11668 18772
4041	0	0	Ki67+	 11673 18685
4042	0	0	Ki67+	 11675 18317
4043	0	0	Ki67+	 11680 18724
4044	0	0	Ki67+	 11689 18524
4045	0	0	Ki67+	 11689 18779
4046	0	0	Ki67+	 11691 18702
4047	0	0	Ki67+	 11702 18793
4048	0	0	Ki67+	 11706 18138
4049	0	0	Ki67+	 11710 18686
4050	0	0	Ki67+	 11711 18662
4051	0	0	Ki67+	 11723 18227
4052	0	0	Ki67+	 11724 18510
4053	0	0	Ki67+	 11727 18706
4054	0	0	Ki67+	 11728 18197
4055	0	0	Ki67+	 11740 18137
4056	0	0	Ki67+	 11741 18222
4057	0	0	Ki67+	 11754 18122
4058	0	0	Ki67+	 11755 18638
4059	0	0	Ki67+	 11757 18721
4060	0	0	Ki67+	 11776 18627
4061	0	0	Ki67+	 11782 18645
4062	0	0	Ki67+	 11784 18276
4063	0	0	Ki67+	 11786 18666
4064	0	0	Ki67+	 11798 18271
4065	0	0	Ki67+	 11806 18613
4066	0	0	Ki67+	 11812 18655
4067	0	0	Ki67+	 11816 18257
4068	0	0	Ki67+	 11816 18678
4069	0	0	Ki67+	 11825 18715
4070	0	0	Ki67+	 11828 18479
4071	0	0	Ki67+	 11045 19569
4072	0	0	Ki67+	 11049 19645
4073	0	0	Ki67+	 11077 19308
4074	0	0	Ki67+	 11096 19554
4075	0	0	Ki67+	 11107 19550
4076	0	0	Ki67+	 11125 19706
4077	0	0	Ki67+	 11152 19694
4078	0	0	Ki67+	 11167 19255
4079	0	0	Ki67+	 11189 19657
4080	0	0	Ki67+	 11192 19251
4081	0	0	Ki67+	 11193 19065
4082	0	0	Ki67+	 11195 19512
4083	0	0	Ki67+	 11213 19659
4084	0	0	Ki67+	 11223 19077
4085	0	0	Ki67+	 11224 19504
4086	0	0	Ki67+	 11252 19041
4087	0	0	Ki67+	 11252 19494
4088	0	0	Ki67+	 11260 19508
4089	0	0	Ki67+	 11271 19485
4090	0	0	Ki67+	 11293 19630
4091	0	0	Ki67+	 11296 19473
4092	0	0	Ki67+	 11297 19072
4093	0	0	Ki67+	 11328 19036
4094	0	0	Ki67+	 11351 19601
4095	0	0	Ki67+	 11370 19577
4096	0	0	Ki67+	 11386 19505
4097	0	0	Ki67+	 11391 18965
4098	0	0	Ki67+	 11395 19552
4099	0	0	Ki67+	 11406 19262
4100	0	0	Ki67+	 11413 19281
4101	0	0	Ki67+	 11471 19707
4102	0	0	Ki67+	 11482 19669
4103	0	0	Ki67+	 11490 18943
4104	0	0	Ki67+	 11509 19621
4105	0	0	Ki67+	 11535 19624
4106	0	0	Ki67+	 11555 19634
4107	0	0	Ki67+	 11604 19594
4108	0	0	Ki67+	 11628 19332
4109	0	0	Ki67+	 11654 19303
4110	0	0	Ki67+	 11676 19223
4111	0	0	Ki67+	 11676 19343
4112	0	0	Ki67+	 11687 19303
4113	0	0	Ki67+	 11710 19285
4114	0	0	Ki67+	 11715 19304
4115	0	0	Ki67+	 11716 19167
4116	0	0	Ki67+	 11725 19276
4117	0	0	Ki67+	 11734 19150
4118	0	0	Ki67+	 11742 19249
4119	0	0	Ki67+	 11750 19141
4120	0	0	Ki67+	 11750 19418
4121	0	0	Ki67+	 11755 19286
4122	0	0	Ki67+	 11772 19293
4123	0	0	Ki67+	 11780 19113
4124	0	0	Ki67+	 11781 19278
4125	0	0	Ki67+	 11808 19095
4126	0	0	Ki67+	 11808 19253
4127	0	0	Ki67+	 11074 19939
4128	0	0	Ki67+	 11081 19713
4129	0	0	Ki67+	 11083 19963
4130	0	0	Ki67+	 11086 19950
4131	0	0	Ki67+	 11089 19831
4132	0	0	Ki67+	 11100 19825
4133	0	0	Ki67+	 11103 19972
4134	0	0	Ki67+	 11145 19789
4135	0	0	Ki67+	 11146 19888
4136	0	0	Ki67+	 11159 19887
4137	0	0	Ki67+	 11168 20142
4138	0	0	Ki67+	 11173 19776
4139	0	0	Ki67+	 11177 20136
4140	0	0	Ki67+	 11181 19889
4141	0	0	Ki67+	 11198 19771
4142	0	0	Ki67+	 11217 20249
4143	0	0	Ki67+	 11218 19770
4144	0	0	Ki67+	 11226 19878
4145	0	0	Ki67+	 11228 19763
4146	0	0	Ki67+	 11245 20206
4147	0	0	Ki67+	 11246 19775
4148	0	0	Ki67+	 11256 20216
4149	0	0	Ki67+	 11261 19797
4150	0	0	Ki67+	 11268 20242
4151	0	0	Ki67+	 11272 19781
4152	0	0	Ki67+	 11272 20184
4153	0	0	Ki67+	 11286 19836
4154	0	0	Ki67+	 11288 19788
4155	0	0	Ki67+	 11290 20142
4156	0	0	Ki67+	 11290 20158
4157	0	0	Ki67+	 11291 19811
4158	0	0	Ki67+	 11293 20241
4159	0	0	Ki67+	 11297 20110
4160	0	0	Ki67+	 11298 20274
4161	0	0	Ki67+	 11299 20222
4162	0	0	Ki67+	 11305 20157
4163	0	0	Ki67+	 11326 20134
4164	0	0	Ki67+	 11343 20174
4165	0	0	Ki67+	 11347 20298
4166	0	0	Ki67+	 11357 20232
4167	0	0	Ki67+	 11361 20179
4168	0	0	Ki67+	 11374 20314
4169	0	0	Ki67+	 11378 20275
4170	0	0	Ki67+	 11380 20214
4171	0	0	Ki67+	 11380 20297
4172	0	0	Ki67+	 11390 20262
4173	0	0	Ki67+	 11471 20311
4174	0	0	Ki67+	 11480 19729
4175	0	0	Ki67+	 11485 19934
4176	0	0	Ki67+	 11487 20223
4177	0	0	Ki67+	 11529 20297
4178	0	0	Ki67+	 11584 20296
4179	0	0	Ki67+	 11588 19732
4180	0	0	Ki67+	 11622 20484
4181	0	0	Ki67+	 11644 20237
4182	0	0	Ki67+	 11660 20510
4183	0	0	Ki67+	 11685 20313
4184	0	0	Ki67+	 11758 20111
4185	0	0	Ki67+	 11618 20540
4186	0	0	Ki67+	 11640 20566
4187	0	0	Ki67+	 11650 20592
4188	0	0	Ki67+	 11654 20539
4189	0	0	Ki67+	 11676 20579
4190	0	0	Ki67+	 11687 20602
4191	0	0	Ki67+	 11076 22610
4192	0	0	Ki67+	 11093 22590
4193	0	0	Ki67+	 11104 22276
4194	0	0	Ki67+	 11124 22343
4195	0	0	Ki67+	 11130 22548
4196	0	0	Ki67+	 11137 22375
4197	0	0	Ki67+	 11138 22160
4198	0	0	Ki67+	 11178 22525
4199	0	0	Ki67+	 11185 22371
4200	0	0	Ki67+	 11201 22525
4201	0	0	Ki67+	 11255 22525
4202	0	0	Ki67+	 11270 22542
4203	0	0	Ki67+	 11383 22369
4204	0	0	Ki67+	 11396 22633
4205	0	0	Ki67+	 11481 22560
4206	0	0	Ki67+	 11576 22138
4207	0	0	Ki67+	 11597 22424
4208	0	0	Ki67+	 11819 22366
4209	0	0	Ki67+	 11054 22874
4210	0	0	Ki67+	 11064 23056
4211	0	0	Ki67+	 11074 22772
4212	0	0	Ki67+	 11082 23077
4213	0	0	Ki67+	 11084 22736
4214	0	0	Ki67+	 11092 22896
4215	0	0	Ki67+	 11100 22761
4216	0	0	Ki67+	 11106 23313
4217	0	0	Ki67+	 11109 23057
4218	0	0	Ki67+	 11119 23345
4219	0	0	Ki67+	 11137 23367
4220	0	0	Ki67+	 11151 22975
4221	0	0	Ki67+	 11162 23381
4222	0	0	Ki67+	 11181 23387
4223	0	0	Ki67+	 11192 23382
4224	0	0	Ki67+	 11196 22776
4225	0	0	Ki67+	 11244 23105
4226	0	0	Ki67+	 11273 23362
4227	0	0	Ki67+	 11296 22731
4228	0	0	Ki67+	 11309 23102
4229	0	0	Ki67+	 11310 23163
4230	0	0	Ki67+	 11317 23422
4231	0	0	Ki67+	 11332 23407
4232	0	0	Ki67+	 11337 22953
4233	0	0	Ki67+	 11338 23161
4234	0	0	Ki67+	 11339 22831
4235	0	0	Ki67+	 11344 22924
4236	0	0	Ki67+	 11347 22899
4237	0	0	Ki67+	 11348 23300
4238	0	0	Ki67+	 11354 23385
4239	0	0	Ki67+	 11364 22877
4240	0	0	Ki67+	 11370 23006
4241	0	0	Ki67+	 11392 23144
4242	0	0	Ki67+	 11402 23019
4243	0	0	Ki67+	 11447 22807
4244	0	0	Ki67+	 11450 23376
4245	0	0	Ki67+	 11481 22648
4246	0	0	Ki67+	 11509 23428
4247	0	0	Ki67+	 11531 22654
4248	0	0	Ki67+	 11561 23286
4249	0	0	Ki67+	 11571 23207
4250	0	0	Ki67+	 11574 22970
4251	0	0	Ki67+	 11576 23225
4252	0	0	Ki67+	 11587 22957
4253	0	0	Ki67+	 11588 23274
4254	0	0	Ki67+	 11592 23201
4255	0	0	Ki67+	 11597 22884
4256	0	0	Ki67+	 11598 22945
4257	0	0	Ki67+	 11602 23165
4258	0	0	Ki67+	 11613 23158
4259	0	0	Ki67+	 11618 23262
4260	0	0	Ki67+	 11631 23361
4261	0	0	Ki67+	 11691 23370
4262	0	0	Ki67+	 11707 23376
4263	0	0	Ki67+	 11719 22788
4264	0	0	Ki67+	 11737 22772
4265	0	0	Ki67+	 11748 23351
4266	0	0	Ki67+	 11758 23342
4267	0	0	Ki67+	 11759 23170
4268	0	0	Ki67+	 11791 22816
4269	0	0	Ki67+	 11797 23214
4270	0	0	Ki67+	 11801 23243
4271	0	0	Ki67+	 11804 23294
4272	0	0	Ki67+	 11830 22818
4273	0	0	Ki67+	 11137 23875
4274	0	0	Ki67+	 11147 23468
4275	0	0	Ki67+	 11335 23496
4276	0	0	Ki67+	 11346 23509
4277	0	0	Ki67+	 11483 23751
4278	0	0	Ki67+	 11500 23624
4279	0	0	Ki67+	 11505 23473
4280	0	0	Ki67+	 11506 23736
4281	0	0	Ki67+	 11507 23615
4282	0	0	Ki67+	 11507 23817
4283	0	0	Ki67+	 11508 23647
4284	0	0	Ki67+	 11528 23739
4285	0	0	Ki67+	 11528 23759
4286	0	0	Ki67+	 11555 23797
4287	0	0	Ki67+	 11556 23666
4288	0	0	Ki67+	 11568 23648
4289	0	0	Ki67+	 11573 24130
4290	0	0	Ki67+	 11582 23649
4291	0	0	Ki67+	 11604 23641
4292	0	0	Ki67+	 11613 23489
4293	0	0	Ki67+	 11628 23625
4294	0	0	Ki67+	 11639 23494
4295	0	0	Ki67+	 11647 23441
4296	0	0	Ki67+	 11649 23624
4297	0	0	Ki67+	 11660 23613
4298	0	0	Ki67+	 11663 23595
4299	0	0	Ki67+	 11669 23573
4300	0	0	Ki67+	 11695 23721
4301	0	0	Ki67+	 11745 23508
4302	0	0	Ki67+	 11749 23486
4303	0	0	Ki67+	 11749 23564
4304	0	0	Ki67+	 11758 23584
4305	0	0	Ki67+	 11760 23468
4306	0	0	Ki67+	 11768 23457
4307	0	0	Ki67+	 11768 24121
4308	0	0	Ki67+	 11807 23611
4309	0	0	Ki67+	 11813 23773
4310	0	0	Ki67+	 11824 23620
4311	0	0	Ki67+	 11824 23790
4312	0	0	Ki67+	 11550 24515
4313	0	0	Ki67+	 11571 24593
4314	0	0	Ki67+	 11572 24561
4315	0	0	Ki67+	 11580 24535
4316	0	0	Ki67+	 11599 24539
4317	0	0	Ki67+	 11599 24577
4318	0	0	Ki67+	 11613 24490
4319	0	0	Ki67+	 11615 24576
4320	0	0	Ki67+	 11623 24537
4321	0	0	Ki67+	 11629 24576
4322	0	0	Ki67+	 11632 24494
4323	0	0	Ki67+	 11641 24550
4324	0	0	Ki67+	 11649 24561
4325	0	0	Ki67+	 11659 24509
4326	0	0	Ki67+	 11663 24570
4327	0	0	Ki67+	 11668 24553
4328	0	0	Ki67+	 11680 24495
4329	0	0	Ki67+	 11686 24519
4330	0	0	Ki67+	 11692 24542
4331	0	0	Ki67+	 11693 24557
4332	0	0	Ki67+	 11699 24485
4333	0	0	Ki67+	 11704 24503
4334	0	0	Ki67+	 11724 24487
4335	0	0	Ki67+	 11726 24516
4336	0	0	Ki67+	 11730 24550
4337	0	0	Ki67+	 11743 24504
4338	0	0	Ki67+	 11753 24541
4339	0	0	Ki67+	 11794 24287
4340	0	0	Ki67+	 11828 24316
4341	0	0	Ki67+	 11835 24367
4342	0	0	Ki67+	 11232 25769
4343	0	0	Ki67+	 11381 25758
4344	0	0	Ki67+	 11473 25179
4345	0	0	Ki67+	 11561 25755
4346	0	0	Ki67+	 11583 25746
4347	0	0	Ki67+	 11619 25646
4348	0	0	Ki67+	 11620 25617
4349	0	0	Ki67+	 11633 25681
4350	0	0	Ki67+	 11642 25587
4351	0	0	Ki67+	 11643 25781
4352	0	0	Ki67+	 11648 25657
4353	0	0	Ki67+	 11650 25673
4354	0	0	Ki67+	 11665 25704
4355	0	0	Ki67+	 11672 25625
4356	0	0	Ki67+	 11675 25687
4357	0	0	Ki67+	 11695 25705
4358	0	0	Ki67+	 11696 25723
4359	0	0	Ki67+	 11700 25467
4360	0	0	Ki67+	 11711 25532
4361	0	0	Ki67+	 11713 25710
4362	0	0	Ki67+	 11730 25818
4363	0	0	Ki67+	 11739 25624
4364	0	0	Ki67+	 11739 25713
4365	0	0	Ki67+	 11740 25516
4366	0	0	Ki67+	 11743 25838
4367	0	0	Ki67+	 11747 25610
4368	0	0	Ki67+	 11770 25759
4369	0	0	Ki67+	 11773 25516
4370	0	0	Ki67+	 11781 25504
4371	0	0	Ki67+	 11786 25534
4372	0	0	Ki67+	 11792 25757
4373	0	0	Ki67+	 11803 25758
4374	0	0	Ki67+	 11804 25337
4375	0	0	Ki67+	 11807 25375
4376	0	0	Ki67+	 11809 25363
4377	0	0	Ki67+	 11812 25772
4378	0	0	Ki67+	 11816 25320
4379	0	0	Ki67+	 11817 25266
4380	0	0	Ki67+	 11821 25506
4381	0	0	Ki67+	 11830 25274
4382	0	0	Ki67+	 11831 25348
4383	0	0	Ki67+	 11833 25784
4384	0	0	Ki67+	 11838 25366
4385	0	0	Ki67+	 11838 25508
4386	0	0	Ki67+	 11046 26131
4387	0	0	Ki67+	 11049 26302
4388	0	0	Ki67+	 11053 26166
4389	0	0	Ki67+	 11054 26324
4390	0	0	Ki67+	 11055 26408
4391	0	0	Ki67+	 11055 26610
4392	0	0	Ki67+	 11058 26125
4393	0	0	Ki67+	 11071 26178
4394	0	0	Ki67+	 11075 26073
4395	0	0	Ki67+	 11080 26208
4396	0	0	Ki67+	 11088 26201
4397	0	0	Ki67+	 11092 26100
4398	0	0	Ki67+	 11103 26614
4399	0	0	Ki67+	 11106 26515
4400	0	0	Ki67+	 11110 26122
4401	0	0	Ki67+	 11111 26271
4402	0	0	Ki67+	 11113 26224
4403	0	0	Ki67+	 11119 26156
4404	0	0	Ki67+	 11123 26258
4405	0	0	Ki67+	 11124 26221
4406	0	0	Ki67+	 11125 26300
4407	0	0	Ki67+	 11127 26186
4408	0	0	Ki67+	 11132 26264
4409	0	0	Ki67+	 11133 26590
4410	0	0	Ki67+	 11135 26109
4411	0	0	Ki67+	 11136 25999
4412	0	0	Ki67+	 11138 26511
4413	0	0	Ki67+	 11146 26017
4414	0	0	Ki67+	 11146 26150
4415	0	0	Ki67+	 11148 26554
4416	0	0	Ki67+	 11153 25963
4417	0	0	Ki67+	 11155 26341
4418	0	0	Ki67+	 11164 26197
4419	0	0	Ki67+	 11168 26031
4420	0	0	Ki67+	 11170 26152
4421	0	0	Ki67+	 11172 26142
4422	0	0	Ki67+	 11179 26428
4423	0	0	Ki67+	 11185 26019
4424	0	0	Ki67+	 11186 26166
4425	0	0	Ki67+	 11188 26368
4426	0	0	Ki67+	 11189 26030
4427	0	0	Ki67+	 11196 25919
4428	0	0	Ki67+	 11198 26259
4429	0	0	Ki67+	 11207 25980
4430	0	0	Ki67+	 11208 26482
4431	0	0	Ki67+	 11222 26213
4432	0	0	Ki67+	 11227 26496
4433	0	0	Ki67+	 11228 26410
4434	0	0	Ki67+	 11230 26043
4435	0	0	Ki67+	 11237 25986
4436	0	0	Ki67+	 11240 25931
4437	0	0	Ki67+	 11248 26028
4438	0	0	Ki67+	 11259 26571
4439	0	0	Ki67+	 11265 25977
4440	0	0	Ki67+	 11269 26092
4441	0	0	Ki67+	 11271 26237
4442	0	0	Ki67+	 11285 25960
4443	0	0	Ki67+	 11287 26600
4444	0	0	Ki67+	 11288 26263
4445	0	0	Ki67+	 11295 26633
4446	0	0	Ki67+	 11297 26124
4447	0	0	Ki67+	 11299 26044
4448	0	0	Ki67+	 11302 26277
4449	0	0	Ki67+	 11308 26108
4450	0	0	Ki67+	 11309 26021
4451	0	0	Ki67+	 11313 26291
4452	0	0	Ki67+	 11318 26317
4453	0	0	Ki67+	 11322 26026
4454	0	0	Ki67+	 11327 26087
4455	0	0	Ki67+	 11329 26117
4456	0	0	Ki67+	 11331 26055
4457	0	0	Ki67+	 11333 26014
4458	0	0	Ki67+	 11333 26319
4459	0	0	Ki67+	 11354 26074
4460	0	0	Ki67+	 11354 26094
4461	0	0	Ki67+	 11359 26050
4462	0	0	Ki67+	 11377 26401
4463	0	0	Ki67+	 11381 26124
4464	0	0	Ki67+	 11396 25877
4465	0	0	Ki67+	 11425 26457
4466	0	0	Ki67+	 11427 26468
4467	0	0	Ki67+	 11430 25906
4468	0	0	Ki67+	 11433 25892
4469	0	0	Ki67+	 11444 26249
4470	0	0	Ki67+	 11453 26236
4471	0	0	Ki67+	 11467 25913
4472	0	0	Ki67+	 11477 26294
4473	0	0	Ki67+	 11482 26258
4474	0	0	Ki67+	 11491 25928
4475	0	0	Ki67+	 11494 26583
4476	0	0	Ki67+	 11496 26219
4477	0	0	Ki67+	 11507 26281
4478	0	0	Ki67+	 11510 26611
4479	0	0	Ki67+	 11514 26256
4480	0	0	Ki67+	 11544 26222
4481	0	0	Ki67+	 11545 26242
4482	0	0	Ki67+	 11568 25983
4483	0	0	Ki67+	 11575 25996
4484	0	0	Ki67+	 11579 26310
4485	0	0	Ki67+	 11605 26261
4486	0	0	Ki67+	 11614 25999
4487	0	0	Ki67+	 11626 25993
4488	0	0	Ki67+	 11635 26119
4489	0	0	Ki67+	 11666 26374
4490	0	0	Ki67+	 11687 25984
4491	0	0	Ki67+	 11688 26149
4492	0	0	Ki67+	 11699 26117
4493	0	0	Ki67+	 11705 25973
4494	0	0	Ki67+	 11715 26124
4495	0	0	Ki67+	 11715 26152
4496	0	0	Ki67+	 11721 26420
4497	0	0	Ki67+	 11723 26187
4498	0	0	Ki67+	 11726 25977
4499	0	0	Ki67+	 11727 26462
4500	0	0	Ki67+	 11728 25965
4501	0	0	Ki67+	 11734 26251
4502	0	0	Ki67+	 11738 26133
4503	0	0	Ki67+	 11739 26206
4504	0	0	Ki67+	 11740 25995
4505	0	0	Ki67+	 11742 26092
4506	0	0	Ki67+	 11745 26112
4507	0	0	Ki67+	 11750 26206
4508	0	0	Ki67+	 11752 26230
4509	0	0	Ki67+	 11759 26469
4510	0	0	Ki67+	 11766 26012
4511	0	0	Ki67+	 11766 26144
4512	0	0	Ki67+	 11767 26086
4513	0	0	Ki67+	 11768 26291
4514	0	0	Ki67+	 11772 26490
4515	0	0	Ki67+	 11773 25849
4516	0	0	Ki67+	 11776 26104
4517	0	0	Ki67+	 11778 26119
4518	0	0	Ki67+	 11783 26000
4519	0	0	Ki67+	 11786 25870
4520	0	0	Ki67+	 11790 25975
4521	0	0	Ki67+	 11799 25864
4522	0	0	Ki67+	 11806 25958
4523	0	0	Ki67+	 11808 25919
4524	0	0	Ki67+	 11810 25889
4525	0	0	Ki67+	 11810 26102
4526	0	0	Ki67+	 11816 26124
4527	0	0	Ki67+	 11817 25976
4528	0	0	Ki67+	 11819 26571
4529	0	0	Ki67+	 11821 26531
4530	0	0	Ki67+	 11832 25899
4531	0	0	Ki67+	 11072 26642
4532	0	0	Ki67+	 11078 26803
4533	0	0	Ki67+	 11078 26822
4534	0	0	Ki67+	 11088 26854
4535	0	0	Ki67+	 11109 26680
4536	0	0	Ki67+	 11114 26693
4537	0	0	Ki67+	 11124 26676
4538	0	0	Ki67+	 11125 26970
4539	0	0	Ki67+	 11142 26707
4540	0	0	Ki67+	 11144 26717
4541	0	0	Ki67+	 11150 26978
4542	0	0	Ki67+	 11153 26685
4543	0	0	Ki67+	 11166 26669
4544	0	0	Ki67+	 11168 26641
4545	0	0	Ki67+	 11172 26684
4546	0	0	Ki67+	 11323 26678
4547	0	0	Ki67+	 11342 26694
4548	0	0	Ki67+	 11489 27001
4549	0	0	Ki67+	 11528 27212
4550	0	0	Ki67+	 11562 26680
4551	0	0	Ki67+	 11564 26696
4552	0	0	Ki67+	 11598 26761
4553	0	0	Ki67+	 11599 26747
4554	0	0	Ki67+	 11605 26794
4555	0	0	Ki67+	 11615 26642
4556	0	0	Ki67+	 11629 26679
4557	0	0	Ki67+	 12539 5916
4558	0	0	Ki67+	 12626 5762
4559	0	0	Ki67+	 11894 6412
4560	0	0	Ki67+	 12123 7006
4561	0	0	Ki67+	 12220 6620
4562	0	0	Ki67+	 12293 6574
4563	0	0	Ki67+	 12395 6642
4564	0	0	Ki67+	 12588 6862
4565	0	0	Ki67+	 11923 7500
4566	0	0	Ki67+	 12065 7134
4567	0	0	Ki67+	 12146 7112
4568	0	0	Ki67+	 12351 7655
4569	0	0	Ki67+	 12365 7208
4570	0	0	Ki67+	 12422 7689
4571	0	0	Ki67+	 12438 7713
4572	0	0	Ki67+	 12474 7725
4573	0	0	Ki67+	 12499 7741
4574	0	0	Ki67+	 12527 7760
4575	0	0	Ki67+	 12559 7476
4576	0	0	Ki67+	 12559 7793
4577	0	0	Ki67+	 12569 7802
4578	0	0	Ki67+	 11890 8360
4579	0	0	Ki67+	 11924 8548
4580	0	0	Ki67+	 11934 8545
4581	0	0	Ki67+	 12086 8392
4582	0	0	Ki67+	 12104 8408
4583	0	0	Ki67+	 12114 8383
4584	0	0	Ki67+	 12130 8375
4585	0	0	Ki67+	 12131 8517
4586	0	0	Ki67+	 12136 8039
4587	0	0	Ki67+	 12145 8478
4588	0	0	Ki67+	 12151 8353
4589	0	0	Ki67+	 12156 8416
4590	0	0	Ki67+	 12167 8432
4591	0	0	Ki67+	 12194 8486
4592	0	0	Ki67+	 12196 8435
4593	0	0	Ki67+	 12215 8471
4594	0	0	Ki67+	 12222 8086
4595	0	0	Ki67+	 12229 8327
4596	0	0	Ki67+	 12240 8429
4597	0	0	Ki67+	 12280 8114
4598	0	0	Ki67+	 12286 8321
4599	0	0	Ki67+	 12290 8333
4600	0	0	Ki67+	 12302 8322
4601	0	0	Ki67+	 12304 8134
4602	0	0	Ki67+	 12342 8133
4603	0	0	Ki67+	 12343 8148
4604	0	0	Ki67+	 12364 7876
4605	0	0	Ki67+	 12387 8169
4606	0	0	Ki67+	 12397 8131
4607	0	0	Ki67+	 12397 8161
4608	0	0	Ki67+	 12419 8186
4609	0	0	Ki67+	 12427 7961
4610	0	0	Ki67+	 12451 8356
4611	0	0	Ki67+	 12466 8568
4612	0	0	Ki67+	 12477 8203
4613	0	0	Ki67+	 12481 8222
4614	0	0	Ki67+	 12486 8190
4615	0	0	Ki67+	 12490 7950
4616	0	0	Ki67+	 12511 8384
4617	0	0	Ki67+	 12515 8205
4618	0	0	Ki67+	 12521 7958
4619	0	0	Ki67+	 12526 8403
4620	0	0	Ki67+	 12530 8575
4621	0	0	Ki67+	 12531 7977
4622	0	0	Ki67+	 12543 8181
4623	0	0	Ki67+	 12563 7997
4624	0	0	Ki67+	 12567 8421
4625	0	0	Ki67+	 12568 8153
4626	0	0	Ki67+	 12572 8559
4627	0	0	Ki67+	 12588 8568
4628	0	0	Ki67+	 12590 8444
4629	0	0	Ki67+	 12593 8031
4630	0	0	Ki67+	 12593 8545
4631	0	0	Ki67+	 12597 8199
4632	0	0	Ki67+	 12602 8528
4633	0	0	Ki67+	 12610 8054
4634	0	0	Ki67+	 12610 8460
4635	0	0	Ki67+	 12615 8541
4636	0	0	Ki67+	 12617 8175
4637	0	0	Ki67+	 12619 8197
4638	0	0	Ki67+	 12632 8556
4639	0	0	Ki67+	 12635 8077
4640	0	0	Ki67+	 12637 8154
4641	0	0	Ki67+	 12639 8390
4642	0	0	Ki67+	 11844 9053
4643	0	0	Ki67+	 11846 9084
4644	0	0	Ki67+	 11851 9346
4645	0	0	Ki67+	 11855 9070
4646	0	0	Ki67+	 11857 8780
4647	0	0	Ki67+	 11860 8764
4648	0	0	Ki67+	 11863 9356
4649	0	0	Ki67+	 11865 9322
4650	0	0	Ki67+	 11871 9349
4651	0	0	Ki67+	 11884 8992
4652	0	0	Ki67+	 11884 9310
4653	0	0	Ki67+	 11899 8967
4654	0	0	Ki67+	 11931 9157
4655	0	0	Ki67+	 11943 9156
4656	0	0	Ki67+	 11951 9422
4657	0	0	Ki67+	 11954 9165
4658	0	0	Ki67+	 11966 9169
4659	0	0	Ki67+	 11992 9173
4660	0	0	Ki67+	 12000 9401
4661	0	0	Ki67+	 12014 9186
4662	0	0	Ki67+	 12022 8950
4663	0	0	Ki67+	 12029 8938
4664	0	0	Ki67+	 12034 9189
4665	0	0	Ki67+	 12066 9399
4666	0	0	Ki67+	 12096 8626
4667	0	0	Ki67+	 12098 8843
4668	0	0	Ki67+	 12107 8853
4669	0	0	Ki67+	 12117 8862
4670	0	0	Ki67+	 12126 8922
4671	0	0	Ki67+	 12139 8916
4672	0	0	Ki67+	 12157 9398
4673	0	0	Ki67+	 12170 9194
4674	0	0	Ki67+	 12188 8919
4675	0	0	Ki67+	 12189 8863
4676	0	0	Ki67+	 12199 9184
4677	0	0	Ki67+	 12218 8849
4678	0	0	Ki67+	 12218 9186
4679	0	0	Ki67+	 12233 8721
4680	0	0	Ki67+	 12235 8781
4681	0	0	Ki67+	 12236 8926
4682	0	0	Ki67+	 12245 8832
4683	0	0	Ki67+	 12256 9194
4684	0	0	Ki67+	 12258 9156
4685	0	0	Ki67+	 12269 8927
4686	0	0	Ki67+	 12287 9188
4687	0	0	Ki67+	 12292 9175
4688	0	0	Ki67+	 12311 8936
4689	0	0	Ki67+	 12318 9297
4690	0	0	Ki67+	 12329 8704
4691	0	0	Ki67+	 12329 9171
4692	0	0	Ki67+	 12329 9274
4693	0	0	Ki67+	 12332 9251
4694	0	0	Ki67+	 12340 9335
4695	0	0	Ki67+	 12342 8747
4696	0	0	Ki67+	 12342 9126
4697	0	0	Ki67+	 12343 9314
4698	0	0	Ki67+	 12344 8946
4699	0	0	Ki67+	 12348 8723
4700	0	0	Ki67+	 12351 9234
4701	0	0	Ki67+	 12361 8703
4702	0	0	Ki67+	 12363 9150
4703	0	0	Ki67+	 12369 8770
4704	0	0	Ki67+	 12372 9248
4705	0	0	Ki67+	 12377 8752
4706	0	0	Ki67+	 12377 8795
4707	0	0	Ki67+	 12378 8659
4708	0	0	Ki67+	 12382 8703
4709	0	0	Ki67+	 12386 8960
4710	0	0	Ki67+	 12387 9377
4711	0	0	Ki67+	 12387 9389
4712	0	0	Ki67+	 12390 8637
4713	0	0	Ki67+	 12391 9356
4714	0	0	Ki67+	 12399 9146
4715	0	0	Ki67+	 12405 8652
4716	0	0	Ki67+	 12408 8690
4717	0	0	Ki67+	 12409 8629
4718	0	0	Ki67+	 12411 8807
4719	0	0	Ki67+	 12416 8677
4720	0	0	Ki67+	 12421 8826
4721	0	0	Ki67+	 12421 9403
4722	0	0	Ki67+	 12424 9151
4723	0	0	Ki67+	 12425 8769
4724	0	0	Ki67+	 12438 8647
4725	0	0	Ki67+	 12440 9151
4726	0	0	Ki67+	 12448 9232
4727	0	0	Ki67+	 12454 9017
4728	0	0	Ki67+	 12460 9133
4729	0	0	Ki67+	 12461 8633
4730	0	0	Ki67+	 12470 9412
4731	0	0	Ki67+	 12471 8845
4732	0	0	Ki67+	 12477 9261
4733	0	0	Ki67+	 12480 9001
4734	0	0	Ki67+	 12484 8655
4735	0	0	Ki67+	 12487 9415
4736	0	0	Ki67+	 12497 9135
4737	0	0	Ki67+	 12498 8861
4738	0	0	Ki67+	 12498 9211
4739	0	0	Ki67+	 12502 9023
4740	0	0	Ki67+	 12507 9050
4741	0	0	Ki67+	 12511 9210
4742	0	0	Ki67+	 12512 9129
4743	0	0	Ki67+	 12519 9417
4744	0	0	Ki67+	 12522 9042
4745	0	0	Ki67+	 12530 8870
4746	0	0	Ki67+	 12531 9244
4747	0	0	Ki67+	 12539 9232
4748	0	0	Ki67+	 12544 9402
4749	0	0	Ki67+	 12548 8655
4750	0	0	Ki67+	 12561 9409
4751	0	0	Ki67+	 12563 9223
4752	0	0	Ki67+	 12580 9406
4753	0	0	Ki67+	 12611 8656
4754	0	0	Ki67+	 12619 9220
4755	0	0	Ki67+	 12624 8895
4756	0	0	Ki67+	 11892 9930
4757	0	0	Ki67+	 11892 9969
4758	0	0	Ki67+	 11895 9529
4759	0	0	Ki67+	 11899 9501
4760	0	0	Ki67+	 11915 9734
4761	0	0	Ki67+	 11918 9552
4762	0	0	Ki67+	 11921 9830
4763	0	0	Ki67+	 11927 9747
4764	0	0	Ki67+	 11954 9758
4765	0	0	Ki67+	 11992 9611
4766	0	0	Ki67+	 11994 9626
4767	0	0	Ki67+	 12028 9628
4768	0	0	Ki67+	 12052 9638
4769	0	0	Ki67+	 12101 9896
4770	0	0	Ki67+	 12113 9927
4771	0	0	Ki67+	 12131 9917
4772	0	0	Ki67+	 12141 9932
4773	0	0	Ki67+	 12144 9439
4774	0	0	Ki67+	 12150 9878
4775	0	0	Ki67+	 12158 9608
4776	0	0	Ki67+	 12175 9576
4777	0	0	Ki67+	 12189 9836
4778	0	0	Ki67+	 12197 9815
4779	0	0	Ki67+	 12207 9614
4780	0	0	Ki67+	 12212 9807
4781	0	0	Ki67+	 12230 9783
4782	0	0	Ki67+	 12235 9426
4783	0	0	Ki67+	 12256 9538
4784	0	0	Ki67+	 12259 9579
4785	0	0	Ki67+	 12266 9487
4786	0	0	Ki67+	 12269 9967
4787	0	0	Ki67+	 12272 9496
4788	0	0	Ki67+	 12275 9466
4789	0	0	Ki67+	 12275 9561
4790	0	0	Ki67+	 12276 9530
4791	0	0	Ki67+	 12276 9540
4792	0	0	Ki67+	 12277 9801
4793	0	0	Ki67+	 12278 9515
4794	0	0	Ki67+	 12278 9811
4795	0	0	Ki67+	 12283 10136
4796	0	0	Ki67+	 12293 9975
4797	0	0	Ki67+	 12301 9859
4798	0	0	Ki67+	 12303 9772
4799	0	0	Ki67+	 12304 9949
4800	0	0	Ki67+	 12311 9967
4801	0	0	Ki67+	 12321 9629
4802	0	0	Ki67+	 12323 9599
4803	0	0	Ki67+	 12328 9975
4804	0	0	Ki67+	 12331 9770
4805	0	0	Ki67+	 12334 9789
4806	0	0	Ki67+	 12343 9613
4807	0	0	Ki67+	 12346 9584
4808	0	0	Ki67+	 12347 9570
4809	0	0	Ki67+	 12363 9527
4810	0	0	Ki67+	 12366 9773
4811	0	0	Ki67+	 12368 9982
4812	0	0	Ki67+	 12377 9547
4813	0	0	Ki67+	 12381 9516
4814	0	0	Ki67+	 12387 9503
4815	0	0	Ki67+	 12392 9668
4816	0	0	Ki67+	 12409 9493
4817	0	0	Ki67+	 12414 9681
4818	0	0	Ki67+	 12414 9769
4819	0	0	Ki67+	 12430 9679
4820	0	0	Ki67+	 12440 9972
4821	0	0	Ki67+	 12449 9483
4822	0	0	Ki67+	 12455 9971
4823	0	0	Ki67+	 12456 9772
4824	0	0	Ki67+	 12470 9967
4825	0	0	Ki67+	 12471 9481
4826	0	0	Ki67+	 12502 9779
4827	0	0	Ki67+	 12510 9682
4828	0	0	Ki67+	 12515 10090
4829	0	0	Ki67+	 12520 9780
4830	0	0	Ki67+	 12534 9477
4831	0	0	Ki67+	 12543 10035
4832	0	0	Ki67+	 12547 10119
4833	0	0	Ki67+	 12563 9891
4834	0	0	Ki67+	 12570 9812
4835	0	0	Ki67+	 12573 10189
4836	0	0	Ki67+	 12575 9879
4837	0	0	Ki67+	 12575 10026
4838	0	0	Ki67+	 12576 9476
4839	0	0	Ki67+	 12592 9851
4840	0	0	Ki67+	 12594 9839
4841	0	0	Ki67+	 12611 10203
4842	0	0	Ki67+	 12614 9468
4843	0	0	Ki67+	 12614 9672
4844	0	0	Ki67+	 12631 9482
4845	0	0	Ki67+	 12300 10807
4846	0	0	Ki67+	 12327 10717
4847	0	0	Ki67+	 12333 10698
4848	0	0	Ki67+	 12405 10543
4849	0	0	Ki67+	 12485 10313
4850	0	0	Ki67+	 12510 10334
4851	0	0	Ki67+	 12522 10433
4852	0	0	Ki67+	 12543 10974
4853	0	0	Ki67+	 12553 10615
4854	0	0	Ki67+	 12592 10395
4855	0	0	Ki67+	 12606 10386
4856	0	0	Ki67+	 12621 10382
4857	0	0	Ki67+	 11927 11792
4858	0	0	Ki67+	 11979 11674
4859	0	0	Ki67+	 12089 11266
4860	0	0	Ki67+	 12249 11216
4861	0	0	Ki67+	 12252 11094
4862	0	0	Ki67+	 11857 12204
4863	0	0	Ki67+	 11896 12270
4864	0	0	Ki67+	 12083 12229
4865	0	0	Ki67+	 12260 12012
4866	0	0	Ki67+	 12403 12237
4867	0	0	Ki67+	 12421 12205
4868	0	0	Ki67+	 12463 12201
4869	0	0	Ki67+	 12465 12217
4870	0	0	Ki67+	 12492 12162
4871	0	0	Ki67+	 12506 12208
4872	0	0	Ki67+	 12551 12175
4873	0	0	Ki67+	 12555 12405
4874	0	0	Ki67+	 12624 12395
4875	0	0	Ki67+	 12630 12170
4876	0	0	Ki67+	 12207 13207
4877	0	0	Ki67+	 12208 13135
4878	0	0	Ki67+	 12427 13135
4879	0	0	Ki67+	 12492 12707
4880	0	0	Ki67+	 12545 12720
4881	0	0	Ki67+	 12552 13244
4882	0	0	Ki67+	 11925 13908
4883	0	0	Ki67+	 12242 13847
4884	0	0	Ki67+	 12339 13486
4885	0	0	Ki67+	 12546 13953
4886	0	0	Ki67+	 12580 13977
4887	0	0	Ki67+	 11961 14395
4888	0	0	Ki67+	 11993 14664
4889	0	0	Ki67+	 12052 14661
4890	0	0	Ki67+	 12058 14626
4891	0	0	Ki67+	 12528 14784
4892	0	0	Ki67+	 12580 15021
4893	0	0	Ki67+	 12600 14583
4894	0	0	Ki67+	 12622 15004
4895	0	0	Ki67+	 12010 15642
4896	0	0	Ki67+	 12035 15652
4897	0	0	Ki67+	 12058 15656
4898	0	0	Ki67+	 12104 15720
4899	0	0	Ki67+	 12139 15794
4900	0	0	Ki67+	 12150 15749
4901	0	0	Ki67+	 12197 15333
4902	0	0	Ki67+	 12209 15320
4903	0	0	Ki67+	 12214 15352
4904	0	0	Ki67+	 12253 15781
4905	0	0	Ki67+	 12267 15786
4906	0	0	Ki67+	 12283 15662
4907	0	0	Ki67+	 12284 15594
4908	0	0	Ki67+	 12286 15414
4909	0	0	Ki67+	 12321 15298
4910	0	0	Ki67+	 12339 15303
4911	0	0	Ki67+	 12340 15781
4912	0	0	Ki67+	 12344 15635
4913	0	0	Ki67+	 12349 15725
4914	0	0	Ki67+	 12353 15617
4915	0	0	Ki67+	 12356 15041
4916	0	0	Ki67+	 12371 15650
4917	0	0	Ki67+	 12372 15038
4918	0	0	Ki67+	 12383 15672
4919	0	0	Ki67+	 12388 15548
4920	0	0	Ki67+	 12397 15173
4921	0	0	Ki67+	 12425 15541
4922	0	0	Ki67+	 12426 15344
4923	0	0	Ki67+	 12439 15055
4924	0	0	Ki67+	 12441 15353
4925	0	0	Ki67+	 12449 15707
4926	0	0	Ki67+	 12453 15550
4927	0	0	Ki67+	 12454 15224
4928	0	0	Ki67+	 12456 15440
4929	0	0	Ki67+	 12467 15364
4930	0	0	Ki67+	 12469 15426
4931	0	0	Ki67+	 12472 15073
4932	0	0	Ki67+	 12483 15112
4933	0	0	Ki67+	 12488 15394
4934	0	0	Ki67+	 12493 15415
4935	0	0	Ki67+	 12498 15103
4936	0	0	Ki67+	 12503 15735
4937	0	0	Ki67+	 12516 15579
4938	0	0	Ki67+	 12519 15155
4939	0	0	Ki67+	 12536 15577
4940	0	0	Ki67+	 12541 15731
4941	0	0	Ki67+	 12542 15781
4942	0	0	Ki67+	 12568 15718
4943	0	0	Ki67+	 12569 15617
4944	0	0	Ki67+	 12573 15565
4945	0	0	Ki67+	 12579 15760
4946	0	0	Ki67+	 12581 15095
4947	0	0	Ki67+	 12587 15795
4948	0	0	Ki67+	 12606 15711
4949	0	0	Ki67+	 12610 15113
4950	0	0	Ki67+	 12612 15601
4951	0	0	Ki67+	 12613 15453
4952	0	0	Ki67+	 12615 15776
4953	0	0	Ki67+	 12618 15681
4954	0	0	Ki67+	 12630 15753
4955	0	0	Ki67+	 12638 15290
4956	0	0	Ki67+	 11860 16191
4957	0	0	Ki67+	 11908 16593
4958	0	0	Ki67+	 11917 16554
4959	0	0	Ki67+	 11934 16557
4960	0	0	Ki67+	 11941 16088
4961	0	0	Ki67+	 11952 16042
4962	0	0	Ki67+	 11970 16084
4963	0	0	Ki67+	 12001 16092
4964	0	0	Ki67+	 12055 16104
4965	0	0	Ki67+	 12069 16107
4966	0	0	Ki67+	 12106 15965
4967	0	0	Ki67+	 12109 16111
4968	0	0	Ki67+	 12124 16516
4969	0	0	Ki67+	 12128 16495
4970	0	0	Ki67+	 12156 16120
4971	0	0	Ki67+	 12160 16497
4972	0	0	Ki67+	 12174 16552
4973	0	0	Ki67+	 12179 16533
4974	0	0	Ki67+	 12188 16545
4975	0	0	Ki67+	 12189 16135
4976	0	0	Ki67+	 12191 15922
4977	0	0	Ki67+	 12202 16141
4978	0	0	Ki67+	 12213 15883
4979	0	0	Ki67+	 12223 16246
4980	0	0	Ki67+	 12225 16347
4981	0	0	Ki67+	 12241 16324
4982	0	0	Ki67+	 12247 16378
4983	0	0	Ki67+	 12259 16515
4984	0	0	Ki67+	 12261 16205
4985	0	0	Ki67+	 12261 16332
4986	0	0	Ki67+	 12264 16355
4987	0	0	Ki67+	 12273 16173
4988	0	0	Ki67+	 12301 16227
4989	0	0	Ki67+	 12345 15945
4990	0	0	Ki67+	 12349 15972
4991	0	0	Ki67+	 12354 16141
4992	0	0	Ki67+	 12359 16087
4993	0	0	Ki67+	 12360 15897
4994	0	0	Ki67+	 12360 15987
4995	0	0	Ki67+	 12360 16301
4996	0	0	Ki67+	 12363 15932
4997	0	0	Ki67+	 12368 16125
4998	0	0	Ki67+	 12377 16083
4999	0	0	Ki67+	 12377 16299
5000	0	0	Ki67+	 12378 16453
5001	0	0	Ki67+	 12385 15861
5002	0	0	Ki67+	 12398 16078
5003	0	0	Ki67+	 12400 16308
5004	0	0	Ki67+	 12410 16505
5005	0	0	Ki67+	 12433 16110
5006	0	0	Ki67+	 12451 16037
5007	0	0	Ki67+	 12477 15876
5008	0	0	Ki67+	 12497 16059
5009	0	0	Ki67+	 12508 15884
5010	0	0	Ki67+	 12540 16068
5011	0	0	Ki67+	 12551 16594
5012	0	0	Ki67+	 12567 16055
5013	0	0	Ki67+	 12582 15930
5014	0	0	Ki67+	 12599 16045
5015	0	0	Ki67+	 12605 15951
5016	0	0	Ki67+	 12613 15969
5017	0	0	Ki67+	 12619 16013
5018	0	0	Ki67+	 11847 16640
5019	0	0	Ki67+	 11861 16917
5020	0	0	Ki67+	 11874 16779
5021	0	0	Ki67+	 11889 17173
5022	0	0	Ki67+	 11900 17070
5023	0	0	Ki67+	 11902 17095
5024	0	0	Ki67+	 11908 16786
5025	0	0	Ki67+	 11923 17053
5026	0	0	Ki67+	 11924 17112
5027	0	0	Ki67+	 11926 16787
5028	0	0	Ki67+	 11933 16703
5029	0	0	Ki67+	 11934 17070
5030	0	0	Ki67+	 11943 17329
5031	0	0	Ki67+	 11947 17059
5032	0	0	Ki67+	 11948 17046
5033	0	0	Ki67+	 11948 17184
5034	0	0	Ki67+	 11949 16726
5035	0	0	Ki67+	 11951 16793
5036	0	0	Ki67+	 11958 17059
5037	0	0	Ki67+	 11960 16936
5038	0	0	Ki67+	 11964 16692
5039	0	0	Ki67+	 11968 16739
5040	0	0	Ki67+	 11974 16793
5041	0	0	Ki67+	 11981 16938
5042	0	0	Ki67+	 11988 16679
5043	0	0	Ki67+	 11989 16946
5044	0	0	Ki67+	 11991 17182
5045	0	0	Ki67+	 11993 17129
5046	0	0	Ki67+	 11994 16760
5047	0	0	Ki67+	 11996 17088
5048	0	0	Ki67+	 12000 16647
5049	0	0	Ki67+	 12003 16665
5050	0	0	Ki67+	 12010 17064
5051	0	0	Ki67+	 12010 17196
5052	0	0	Ki67+	 12012 16762
5053	0	0	Ki67+	 12012 17044
5054	0	0	Ki67+	 12013 16657
5055	0	0	Ki67+	 12013 17352
5056	0	0	Ki67+	 12028 16819
5057	0	0	Ki67+	 12029 17192
5058	0	0	Ki67+	 12041 16771
5059	0	0	Ki67+	 12053 16827
5060	0	0	Ki67+	 12059 16776
5061	0	0	Ki67+	 12061 17209
5062	0	0	Ki67+	 12063 16636
5063	0	0	Ki67+	 12077 16785
5064	0	0	Ki67+	 12077 17209
5065	0	0	Ki67+	 12088 16640
5066	0	0	Ki67+	 12096 16913
5067	0	0	Ki67+	 12096 17117
5068	0	0	Ki67+	 12099 16856
5069	0	0	Ki67+	 12100 16882
5070	0	0	Ki67+	 12109 16799
5071	0	0	Ki67+	 12124 16645
5072	0	0	Ki67+	 12157 16655
5073	0	0	Ki67+	 12166 16806
5074	0	0	Ki67+	 12194 16806
5075	0	0	Ki67+	 12210 16694
5076	0	0	Ki67+	 12222 16701
5077	0	0	Ki67+	 12352 16633
5078	0	0	Ki67+	 12391 16640
5079	0	0	Ki67+	 12597 17075
5080	0	0	Ki67+	 12618 16875
5081	0	0	Ki67+	 12633 16910
5082	0	0	Ki67+	 11847 17486
5083	0	0	Ki67+	 11853 17703
5084	0	0	Ki67+	 11863 18213
5085	0	0	Ki67+	 11879 17485
5086	0	0	Ki67+	 11888 18212
5087	0	0	Ki67+	 11894 17488
5088	0	0	Ki67+	 11911 17696
5089	0	0	Ki67+	 11912 18206
5090	0	0	Ki67+	 11918 17493
5091	0	0	Ki67+	 11922 17674
5092	0	0	Ki67+	 11926 17983
5093	0	0	Ki67+	 11940 17675
5094	0	0	Ki67+	 11944 17509
5095	0	0	Ki67+	 11944 18209
5096	0	0	Ki67+	 11971 17526
5097	0	0	Ki67+	 11991 17545
5098	0	0	Ki67+	 12015 18011
5099	0	0	Ki67+	 12361 17426
5100	0	0	Ki67+	 12494 18192
5101	0	0	Ki67+	 12579 17478
5102	0	0	Ki67+	 11883 18246
5103	0	0	Ki67+	 11944 18385
5104	0	0	Ki67+	 11987 18369
5105	0	0	Ki67+	 12452 18881
5106	0	0	Ki67+	 11841 19078
5107	0	0	Ki67+	 11867 19197
5108	0	0	Ki67+	 11870 19071
5109	0	0	Ki67+	 11905 19293
5110	0	0	Ki67+	 11914 19144
5111	0	0	Ki67+	 11928 19119
5112	0	0	Ki67+	 11934 19086
5113	0	0	Ki67+	 12004 19165
5114	0	0	Ki67+	 12274 19166
5115	0	0	Ki67+	 12310 19260
5116	0	0	Ki67+	 12445 19412
5117	0	0	Ki67+	 12592 19450
5118	0	0	Ki67+	 12300 19853
5119	0	0	Ki67+	 12457 21221
5120	0	0	Ki67+	 12538 20894
5121	0	0	Ki67+	 12570 21236
5122	0	0	Ki67+	 12598 21277
5123	0	0	Ki67+	 12614 21293
5124	0	0	Ki67+	 12632 21268
5125	0	0	Ki67+	 11863 23093
5126	0	0	Ki67+	 11866 22831
5127	0	0	Ki67+	 11896 22756
5128	0	0	Ki67+	 11932 23073
5129	0	0	Ki67+	 11983 22955
5130	0	0	Ki67+	 12030 23043
5131	0	0	Ki67+	 12031 23005
5132	0	0	Ki67+	 12182 22762
5133	0	0	Ki67+	 12185 23077
5134	0	0	Ki67+	 12323 23124
5135	0	0	Ki67+	 12335 23078
5136	0	0	Ki67+	 12366 23119
5137	0	0	Ki67+	 11843 23757
5138	0	0	Ki67+	 11846 23822
5139	0	0	Ki67+	 11852 23951
5140	0	0	Ki67+	 11853 23619
5141	0	0	Ki67+	 11858 23798
5142	0	0	Ki67+	 11859 23432
5143	0	0	Ki67+	 11863 23618
5144	0	0	Ki67+	 11863 23832
5145	0	0	Ki67+	 11872 23777
5146	0	0	Ki67+	 11873 23436
5147	0	0	Ki67+	 11875 23827
5148	0	0	Ki67+	 11876 23904
5149	0	0	Ki67+	 11880 23606
5150	0	0	Ki67+	 11886 23928
5151	0	0	Ki67+	 11888 23446
5152	0	0	Ki67+	 11891 23769
5153	0	0	Ki67+	 11894 23610
5154	0	0	Ki67+	 11895 23820
5155	0	0	Ki67+	 11900 23461
5156	0	0	Ki67+	 11906 23757
5157	0	0	Ki67+	 11909 23796
5158	0	0	Ki67+	 11910 23587
5159	0	0	Ki67+	 11913 23820
5160	0	0	Ki67+	 11923 23482
5161	0	0	Ki67+	 11925 23557
5162	0	0	Ki67+	 11927 23505
5163	0	0	Ki67+	 11930 23529
5164	0	0	Ki67+	 11941 23778
5165	0	0	Ki67+	 11942 23798
5166	0	0	Ki67+	 11992 23156
5167	0	0	Ki67+	 12003 23736
5168	0	0	Ki67+	 12034 23747
5169	0	0	Ki67+	 12035 23396
5170	0	0	Ki67+	 12037 23619
5171	0	0	Ki67+	 12045 23193
5172	0	0	Ki67+	 12063 23326
5173	0	0	Ki67+	 12065 23613
5174	0	0	Ki67+	 12078 23593
5175	0	0	Ki67+	 12088 23617
5176	0	0	Ki67+	 12089 23784
5177	0	0	Ki67+	 12097 23338
5178	0	0	Ki67+	 12107 23597
5179	0	0	Ki67+	 12123 23577
5180	0	0	Ki67+	 12127 23162
5181	0	0	Ki67+	 12135 23934
5182	0	0	Ki67+	 12136 23587
5183	0	0	Ki67+	 12170 23614
5184	0	0	Ki67+	 12177 23332
5185	0	0	Ki67+	 12181 23462
5186	0	0	Ki67+	 12184 23316
5187	0	0	Ki67+	 12198 23327
5188	0	0	Ki67+	 12219 23280
5189	0	0	Ki67+	 12231 23262
5190	0	0	Ki67+	 12240 23847
5191	0	0	Ki67+	 12260 23857
5192	0	0	Ki67+	 12291 23916
5193	0	0	Ki67+	 12337 23230
5194	0	0	Ki67+	 12342 23198
5195	0	0	Ki67+	 12356 23235
5196	0	0	Ki67+	 12364 23547
5197	0	0	Ki67+	 12368 23197
5198	0	0	Ki67+	 12369 23260
5199	0	0	Ki67+	 12382 23258
5200	0	0	Ki67+	 12384 23185
5201	0	0	Ki67+	 12403 23566
5202	0	0	Ki67+	 12409 23247
5203	0	0	Ki67+	 12417 23221
5204	0	0	Ki67+	 12424 23184
5205	0	0	Ki67+	 12426 23264
5206	0	0	Ki67+	 12446 23458
5207	0	0	Ki67+	 12472 23258
5208	0	0	Ki67+	 12478 23337
5209	0	0	Ki67+	 12501 23358
5210	0	0	Ki67+	 12525 23378
5211	0	0	Ki67+	 12536 23612
5212	0	0	Ki67+	 12545 23325
5213	0	0	Ki67+	 12562 23364
5214	0	0	Ki67+	 12562 23410
5215	0	0	Ki67+	 12565 23393
5216	0	0	Ki67+	 12574 23342
5217	0	0	Ki67+	 12603 23377
5218	0	0	Ki67+	 12612 23421
5219	0	0	Ki67+	 12629 23417
5220	0	0	Ki67+	 12631 23395
5221	0	0	Ki67+	 12634 23439
5222	0	0	Ki67+	 11866 23966
5223	0	0	Ki67+	 11891 24471
5224	0	0	Ki67+	 11917 24266
5225	0	0	Ki67+	 11924 23966
5226	0	0	Ki67+	 11935 24472
5227	0	0	Ki67+	 11943 23982
5228	0	0	Ki67+	 11959 23989
5229	0	0	Ki67+	 11972 24439
5230	0	0	Ki67+	 12000 23973
5231	0	0	Ki67+	 12017 23958
5232	0	0	Ki67+	 12051 24136
5233	0	0	Ki67+	 12071 24174
5234	0	0	Ki67+	 12080 24158
5235	0	0	Ki67+	 12081 24372
5236	0	0	Ki67+	 12096 24744
5237	0	0	Ki67+	 12101 24132
5238	0	0	Ki67+	 12107 24171
5239	0	0	Ki67+	 12117 24149
5240	0	0	Ki67+	 12138 23953
5241	0	0	Ki67+	 12153 24732
5242	0	0	Ki67+	 12189 24738
5243	0	0	Ki67+	 12227 24678
5244	0	0	Ki67+	 12247 24691
5245	0	0	Ki67+	 12253 24707
5246	0	0	Ki67+	 12271 24341
5247	0	0	Ki67+	 12295 24172
5248	0	0	Ki67+	 12303 24052
5249	0	0	Ki67+	 12313 24037
5250	0	0	Ki67+	 12316 24329
5251	0	0	Ki67+	 12322 24678
5252	0	0	Ki67+	 12332 24018
5253	0	0	Ki67+	 12346 24338
5254	0	0	Ki67+	 12354 24026
5255	0	0	Ki67+	 12389 24438
5256	0	0	Ki67+	 12408 24550
5257	0	0	Ki67+	 12410 24404
5258	0	0	Ki67+	 12417 24393
5259	0	0	Ki67+	 12430 24426
5260	0	0	Ki67+	 12506 24313
5261	0	0	Ki67+	 12527 24246
5262	0	0	Ki67+	 12529 24211
5263	0	0	Ki67+	 12531 24326
5264	0	0	Ki67+	 12551 24336
5265	0	0	Ki67+	 12552 24189
5266	0	0	Ki67+	 11848 25371
5267	0	0	Ki67+	 11853 25323
5268	0	0	Ki67+	 11856 25351
5269	0	0	Ki67+	 11862 25284
5270	0	0	Ki67+	 11871 25527
5271	0	0	Ki67+	 11876 25306
5272	0	0	Ki67+	 11879 25278
5273	0	0	Ki67+	 11891 25521
5274	0	0	Ki67+	 11894 25310
5275	0	0	Ki67+	 11922 25238
5276	0	0	Ki67+	 11924 25531
5277	0	0	Ki67+	 11925 25215
5278	0	0	Ki67+	 11925 25264
5279	0	0	Ki67+	 11928 25287
5280	0	0	Ki67+	 11938 25245
5281	0	0	Ki67+	 11949 25258
5282	0	0	Ki67+	 11951 25279
5283	0	0	Ki67+	 11952 25208
5284	0	0	Ki67+	 11966 25237
5285	0	0	Ki67+	 11975 25404
5286	0	0	Ki67+	 11977 25376
5287	0	0	Ki67+	 11980 25255
5288	0	0	Ki67+	 11983 25221
5289	0	0	Ki67+	 11986 25447
5290	0	0	Ki67+	 11987 25421
5291	0	0	Ki67+	 11988 25243
5292	0	0	Ki67+	 11990 25052
5293	0	0	Ki67+	 11994 25081
5294	0	0	Ki67+	 12001 24908
5295	0	0	Ki67+	 12007 25181
5296	0	0	Ki67+	 12008 25089
5297	0	0	Ki67+	 12012 24922
5298	0	0	Ki67+	 12013 25465
5299	0	0	Ki67+	 12014 25453
5300	0	0	Ki67+	 12015 25383
5301	0	0	Ki67+	 12023 25071
5302	0	0	Ki67+	 12027 25389
5303	0	0	Ki67+	 12030 25421
5304	0	0	Ki67+	 12032 25462
5305	0	0	Ki67+	 12033 25473
5306	0	0	Ki67+	 12036 25045
5307	0	0	Ki67+	 12037 25073
5308	0	0	Ki67+	 12049 25459
5309	0	0	Ki67+	 12051 25352
5310	0	0	Ki67+	 12055 24863
5311	0	0	Ki67+	 12061 25063
5312	0	0	Ki67+	 12063 25474
5313	0	0	Ki67+	 12064 25371
5314	0	0	Ki67+	 12065 25404
5315	0	0	Ki67+	 12074 24981
5316	0	0	Ki67+	 12074 25391
5317	0	0	Ki67+	 12079 24857
5318	0	0	Ki67+	 12096 25311
5319	0	0	Ki67+	 12103 25047
5320	0	0	Ki67+	 12107 25293
5321	0	0	Ki67+	 12109 24815
5322	0	0	Ki67+	 12119 25291
5323	0	0	Ki67+	 12126 25000
5324	0	0	Ki67+	 12129 25316
5325	0	0	Ki67+	 12135 25056
5326	0	0	Ki67+	 12138 25301
5327	0	0	Ki67+	 12150 25301
5328	0	0	Ki67+	 12177 25020
5329	0	0	Ki67+	 12179 25327
5330	0	0	Ki67+	 12182 25279
5331	0	0	Ki67+	 12182 25382
5332	0	0	Ki67+	 12189 24862
5333	0	0	Ki67+	 12190 25504
5334	0	0	Ki67+	 12193 25523
5335	0	0	Ki67+	 12194 25141
5336	0	0	Ki67+	 12194 25308
5337	0	0	Ki67+	 12202 25002
5338	0	0	Ki67+	 12202 25316
5339	0	0	Ki67+	 12215 25298
5340	0	0	Ki67+	 12233 24975
5341	0	0	Ki67+	 12234 25332
5342	0	0	Ki67+	 12246 25356
5343	0	0	Ki67+	 12256 25110
5344	0	0	Ki67+	 12272 24949
5345	0	0	Ki67+	 12294 24944
5346	0	0	Ki67+	 12297 25528
5347	0	0	Ki67+	 12302 25287
5348	0	0	Ki67+	 12332 24977
5349	0	0	Ki67+	 12350 24931
5350	0	0	Ki67+	 12390 24899
5351	0	0	Ki67+	 12449 25215
5352	0	0	Ki67+	 12467 24998
5353	0	0	Ki67+	 12508 24877
5354	0	0	Ki67+	 11846 26114
5355	0	0	Ki67+	 11848 25915
5356	0	0	Ki67+	 11850 25772
5357	0	0	Ki67+	 11851 25940
5358	0	0	Ki67+	 11854 26134
5359	0	0	Ki67+	 11860 25784
5360	0	0	Ki67+	 11861 25969
5361	0	0	Ki67+	 11866 25754
5362	0	0	Ki67+	 11866 25934
5363	0	0	Ki67+	 11872 25972
5364	0	0	Ki67+	 11876 25997
5365	0	0	Ki67+	 11888 25787
5366	0	0	Ki67+	 11904 25793
5367	0	0	Ki67+	 11904 26208
5368	0	0	Ki67+	 11913 25801
5369	0	0	Ki67+	 11915 25710
5370	0	0	Ki67+	 11923 26158
5371	0	0	Ki67+	 11930 25776
5372	0	0	Ki67+	 11936 26175
5373	0	0	Ki67+	 11948 25563
5374	0	0	Ki67+	 11953 25808
5375	0	0	Ki67+	 11955 26153
5376	0	0	Ki67+	 11973 25809
5377	0	0	Ki67+	 11996 25911
5378	0	0	Ki67+	 11998 25930
5379	0	0	Ki67+	 11999 25797
5380	0	0	Ki67+	 12010 25559
5381	0	0	Ki67+	 12012 25969
5382	0	0	Ki67+	 12026 25962
5383	0	0	Ki67+	 12037 25583
5384	0	0	Ki67+	 12038 26200
5385	0	0	Ki67+	 12050 25794
5386	0	0	Ki67+	 12051 25944
5387	0	0	Ki67+	 12052 25601
5388	0	0	Ki67+	 12066 25886
5389	0	0	Ki67+	 12073 25585
5390	0	0	Ki67+	 12074 25814
5391	0	0	Ki67+	 12076 25604
5392	0	0	Ki67+	 12080 25924
5393	0	0	Ki67+	 12091 25592
5394	0	0	Ki67+	 12112 26014
5395	0	0	Ki67+	 12124 25970
5396	0	0	Ki67+	 12132 25784
5397	0	0	Ki67+	 12135 25626
5398	0	0	Ki67+	 12141 25807
5399	0	0	Ki67+	 12156 25811
5400	0	0	Ki67+	 12170 25804
5401	0	0	Ki67+	 12186 25772
5402	0	0	Ki67+	 12186 25801
5403	0	0	Ki67+	 12187 25651
5404	0	0	Ki67+	 12198 25557
5405	0	0	Ki67+	 12203 25631
5406	0	0	Ki67+	 12208 25805
5407	0	0	Ki67+	 12225 25688
5408	0	0	Ki67+	 12233 25674
5409	0	0	Ki67+	 12251 25689
5410	0	0	Ki67+	 12256 25554
5411	0	0	Ki67+	 12264 26272
5412	0	0	Ki67+	 12267 25907
5413	0	0	Ki67+	 12271 25576
5414	0	0	Ki67+	 12272 25877
5415	0	0	Ki67+	 12302 25698
5416	0	0	Ki67+	 12320 25754
5417	0	0	Ki67+	 12327 25720
5418	0	0	Ki67+	 12451 25773
5419	0	0	Ki67+	 11841 26398
5420	0	0	Ki67+	 11856 26396
5421	0	0	Ki67+	 11884 26430
5422	0	0	Ki67+	 11888 26450
5423	0	0	Ki67+	 12155 26898
5424	0	0	Ki67+	 12199 26979
5425	0	0	Ki67+	 12213 26375
5426	0	0	Ki67+	 12284 26487
5427	0	0	Ki67+	 12322 26971
5428	0	0	Ki67+	 12587 26533
5429	0	0	Ki67+	 12639 26627
5430	0	0	Ki67+	 13408 5295
5431	0	0	Ki67+	 12928 6311
5432	0	0	Ki67+	 12956 6024
5433	0	0	Ki67+	 12986 6034
5434	0	0	Ki67+	 12998 5931
5435	0	0	Ki67+	 13042 6062
5436	0	0	Ki67+	 13072 6209
5437	0	0	Ki67+	 13104 6221
5438	0	0	Ki67+	 13231 6441
5439	0	0	Ki67+	 13265 6214
5440	0	0	Ki67+	 13317 5805
5441	0	0	Ki67+	 13324 6287
5442	0	0	Ki67+	 13356 6144
5443	0	0	Ki67+	 13359 5859
5444	0	0	Ki67+	 13426 6363
5445	0	0	Ki67+	 13429 5920
5446	0	0	Ki67+	 12831 6977
5447	0	0	Ki67+	 12886 7241
5448	0	0	Ki67+	 12927 6922
5449	0	0	Ki67+	 13007 7012
5450	0	0	Ki67+	 13048 7044
5451	0	0	Ki67+	 13050 7013
5452	0	0	Ki67+	 13055 7033
5453	0	0	Ki67+	 13117 7100
5454	0	0	Ki67+	 13119 7132
5455	0	0	Ki67+	 13148 7066
5456	0	0	Ki67+	 13155 7166
5457	0	0	Ki67+	 13159 7037
5458	0	0	Ki67+	 13162 6878
5459	0	0	Ki67+	 13162 7199
5460	0	0	Ki67+	 13169 6894
5461	0	0	Ki67+	 13170 7049
5462	0	0	Ki67+	 13171 7206
5463	0	0	Ki67+	 13176 7171
5464	0	0	Ki67+	 13193 7088
5465	0	0	Ki67+	 13194 7068
5466	0	0	Ki67+	 13200 7190
5467	0	0	Ki67+	 13206 7244
5468	0	0	Ki67+	 13217 7031
5469	0	0	Ki67+	 13220 7237
5470	0	0	Ki67+	 13241 6877
5471	0	0	Ki67+	 13247 7064
5472	0	0	Ki67+	 13249 6919
5473	0	0	Ki67+	 13255 7210
5474	0	0	Ki67+	 13256 7235
5475	0	0	Ki67+	 13266 7203
5476	0	0	Ki67+	 13278 6937
5477	0	0	Ki67+	 13310 7229
5478	0	0	Ki67+	 13316 7155
5479	0	0	Ki67+	 13321 7196
5480	0	0	Ki67+	 13325 6985
5481	0	0	Ki67+	 13339 7218
5482	0	0	Ki67+	 13340 7011
5483	0	0	Ki67+	 13352 7213
5484	0	0	Ki67+	 13362 7192
5485	0	0	Ki67+	 13364 7043
5486	0	0	Ki67+	 13368 7030
5487	0	0	Ki67+	 13372 7177
5488	0	0	Ki67+	 13398 7070
5489	0	0	Ki67+	 13414 7215
5490	0	0	Ki67+	 13423 7088
5491	0	0	Ki67+	 13423 7231
5492	0	0	Ki67+	 13433 7079
5493	0	0	Ki67+	 12647 7260
5494	0	0	Ki67+	 12676 7839
5495	0	0	Ki67+	 12680 7528
5496	0	0	Ki67+	 12681 7539
5497	0	0	Ki67+	 12688 7286
5498	0	0	Ki67+	 12690 7829
5499	0	0	Ki67+	 12693 7274
5500	0	0	Ki67+	 12696 7316
5501	0	0	Ki67+	 12701 7548
5502	0	0	Ki67+	 12708 8025
5503	0	0	Ki67+	 12723 7571
5504	0	0	Ki67+	 12727 7324
5505	0	0	Ki67+	 12730 7453
5506	0	0	Ki67+	 12734 7341
5507	0	0	Ki67+	 12749 7346
5508	0	0	Ki67+	 12759 7313
5509	0	0	Ki67+	 12764 7329
5510	0	0	Ki67+	 12766 7863
5511	0	0	Ki67+	 12772 7619
5512	0	0	Ki67+	 12780 7350
5513	0	0	Ki67+	 12780 7859
5514	0	0	Ki67+	 12784 7886
5515	0	0	Ki67+	 12796 7357
5516	0	0	Ki67+	 12803 7345
5517	0	0	Ki67+	 12808 7626
5518	0	0	Ki67+	 12816 7347
5519	0	0	Ki67+	 12818 7873
5520	0	0	Ki67+	 12831 7854
5521	0	0	Ki67+	 12833 7270
5522	0	0	Ki67+	 12837 7254
5523	0	0	Ki67+	 12838 7397
5524	0	0	Ki67+	 12842 7349
5525	0	0	Ki67+	 12852 7523
5526	0	0	Ki67+	 12855 7901
5527	0	0	Ki67+	 12861 7432
5528	0	0	Ki67+	 12863 7694
5529	0	0	Ki67+	 12865 7384
5530	0	0	Ki67+	 12870 7449
5531	0	0	Ki67+	 12873 7675
5532	0	0	Ki67+	 12877 7360
5533	0	0	Ki67+	 12880 7926
5534	0	0	Ki67+	 12887 7459
5535	0	0	Ki67+	 12887 7688
5536	0	0	Ki67+	 12892 7915
5537	0	0	Ki67+	 12894 7405
5538	0	0	Ki67+	 12896 7714
5539	0	0	Ki67+	 12898 7267
5540	0	0	Ki67+	 12901 7432
5541	0	0	Ki67+	 12906 7381
5542	0	0	Ki67+	 12909 7451
5543	0	0	Ki67+	 12917 7425
5544	0	0	Ki67+	 12921 7925
5545	0	0	Ki67+	 12929 7307
5546	0	0	Ki67+	 12935 7834
5547	0	0	Ki67+	 12936 7754
5548	0	0	Ki67+	 12939 7907
5549	0	0	Ki67+	 12953 7290
5550	0	0	Ki67+	 12953 7826
5551	0	0	Ki67+	 12957 7947
5552	0	0	Ki67+	 12962 7320
5553	0	0	Ki67+	 12963 7436
5554	0	0	Ki67+	 12966 7785
5555	0	0	Ki67+	 12967 7530
5556	0	0	Ki67+	 12982 7947
5557	0	0	Ki67+	 12986 7325
5558	0	0	Ki67+	 12989 7503
5559	0	0	Ki67+	 13001 7527
5560	0	0	Ki67+	 13003 7931
5561	0	0	Ki67+	 13005 7895
5562	0	0	Ki67+	 13006 7319
5563	0	0	Ki67+	 13009 7560
5564	0	0	Ki67+	 13034 7908
5565	0	0	Ki67+	 13043 7589
5566	0	0	Ki67+	 13050 7353
5567	0	0	Ki67+	 13053 7587
5568	0	0	Ki67+	 13062 7612
5569	0	0	Ki67+	 13079 7609
5570	0	0	Ki67+	 13081 7393
5571	0	0	Ki67+	 13091 7396
5572	0	0	Ki67+	 13107 7629
5573	0	0	Ki67+	 13108 7395
5574	0	0	Ki67+	 13121 7644
5575	0	0	Ki67+	 13127 7423
5576	0	0	Ki67+	 13144 7615
5577	0	0	Ki67+	 13149 7427
5578	0	0	Ki67+	 13149 7678
5579	0	0	Ki67+	 13165 7679
5580	0	0	Ki67+	 13176 7699
5581	0	0	Ki67+	 13208 7937
5582	0	0	Ki67+	 13213 7902
5583	0	0	Ki67+	 13216 7729
5584	0	0	Ki67+	 13219 7950
5585	0	0	Ki67+	 13231 7505
5586	0	0	Ki67+	 13233 7959
5587	0	0	Ki67+	 13237 7899
5588	0	0	Ki67+	 13245 7928
5589	0	0	Ki67+	 13246 7907
5590	0	0	Ki67+	 13247 8007
5591	0	0	Ki67+	 13250 7524
5592	0	0	Ki67+	 13254 7989
5593	0	0	Ki67+	 13260 7898
5594	0	0	Ki67+	 13263 8006
5595	0	0	Ki67+	 13272 8039
5596	0	0	Ki67+	 13276 7511
5597	0	0	Ki67+	 13277 7895
5598	0	0	Ki67+	 13281 7915
5599	0	0	Ki67+	 13281 8026
5600	0	0	Ki67+	 13284 7280
5601	0	0	Ki67+	 13287 7888
5602	0	0	Ki67+	 13288 7251
5603	0	0	Ki67+	 13291 7558
5604	0	0	Ki67+	 13297 7316
5605	0	0	Ki67+	 13301 7559
5606	0	0	Ki67+	 13314 7291
5607	0	0	Ki67+	 13326 7274
5608	0	0	Ki67+	 13327 7585
5609	0	0	Ki67+	 13328 7907
5610	0	0	Ki67+	 13330 7324
5611	0	0	Ki67+	 13331 7798
5612	0	0	Ki67+	 13338 7336
5613	0	0	Ki67+	 13340 7262
5614	0	0	Ki67+	 13342 7942
5615	0	0	Ki67+	 13346 7603
5616	0	0	Ki67+	 13348 7618
5617	0	0	Ki67+	 13350 7804
5618	0	0	Ki67+	 13354 7345
5619	0	0	Ki67+	 13357 7311
5620	0	0	Ki67+	 13372 7321
5621	0	0	Ki67+	 13379 7714
5622	0	0	Ki67+	 13385 7300
5623	0	0	Ki67+	 13387 7988
5624	0	0	Ki67+	 13392 7286
5625	0	0	Ki67+	 13392 7438
5626	0	0	Ki67+	 13398 7779
5627	0	0	Ki67+	 13400 7681
5628	0	0	Ki67+	 13401 7445
5629	0	0	Ki67+	 13404 7942
5630	0	0	Ki67+	 13409 7778
5631	0	0	Ki67+	 13419 7959
5632	0	0	Ki67+	 13425 7811
5633	0	0	Ki67+	 13430 7294
5634	0	0	Ki67+	 13433 7430
5635	0	0	Ki67+	 13434 7962
5636	0	0	Ki67+	 12644 8495
5637	0	0	Ki67+	 12647 8526
5638	0	0	Ki67+	 12649 8676
5639	0	0	Ki67+	 12661 8416
5640	0	0	Ki67+	 12663 8361
5641	0	0	Ki67+	 12664 8148
5642	0	0	Ki67+	 12664 8386
5643	0	0	Ki67+	 12678 8719
5644	0	0	Ki67+	 12681 8422
5645	0	0	Ki67+	 12683 8329
5646	0	0	Ki67+	 12686 8609
5647	0	0	Ki67+	 12688 8377
5648	0	0	Ki67+	 12688 8686
5649	0	0	Ki67+	 12690 8437
5650	0	0	Ki67+	 12692 8403
5651	0	0	Ki67+	 12696 8333
5652	0	0	Ki67+	 12703 8538
5653	0	0	Ki67+	 12706 8461
5654	0	0	Ki67+	 12707 8323
5655	0	0	Ki67+	 12712 8444
5656	0	0	Ki67+	 12721 8472
5657	0	0	Ki67+	 12729 8346
5658	0	0	Ki67+	 12729 8497
5659	0	0	Ki67+	 12732 8328
5660	0	0	Ki67+	 12751 8320
5661	0	0	Ki67+	 12774 8611
5662	0	0	Ki67+	 12784 8336
5663	0	0	Ki67+	 12793 8728
5664	0	0	Ki67+	 12798 8063
5665	0	0	Ki67+	 12798 8535
5666	0	0	Ki67+	 12805 8395
5667	0	0	Ki67+	 12808 8054
5668	0	0	Ki67+	 12808 8176
5669	0	0	Ki67+	 12810 8346
5670	0	0	Ki67+	 12814 8196
5671	0	0	Ki67+	 12819 8772
5672	0	0	Ki67+	 12821 8350
5673	0	0	Ki67+	 12821 8747
5674	0	0	Ki67+	 12823 8109
5675	0	0	Ki67+	 12834 8072
5676	0	0	Ki67+	 12835 8567
5677	0	0	Ki67+	 12838 8341
5678	0	0	Ki67+	 12844 8077
5679	0	0	Ki67+	 12846 8049
5680	0	0	Ki67+	 12846 8759
5681	0	0	Ki67+	 12857 8793
5682	0	0	Ki67+	 12860 8230
5683	0	0	Ki67+	 12861 8057
5684	0	0	Ki67+	 12861 8248
5685	0	0	Ki67+	 12864 8578
5686	0	0	Ki67+	 12866 8350
5687	0	0	Ki67+	 12870 8066
5688	0	0	Ki67+	 12871 8841
5689	0	0	Ki67+	 12877 8250
5690	0	0	Ki67+	 12879 8813
5691	0	0	Ki67+	 12889 8838
5692	0	0	Ki67+	 12908 8272
5693	0	0	Ki67+	 12915 8244
5694	0	0	Ki67+	 12917 8052
5695	0	0	Ki67+	 12929 8055
5696	0	0	Ki67+	 12930 8286
5697	0	0	Ki67+	 12936 8277
5698	0	0	Ki67+	 12965 8394
5699	0	0	Ki67+	 12968 8781
5700	0	0	Ki67+	 12970 8824
5701	0	0	Ki67+	 12972 8308
5702	0	0	Ki67+	 12976 8624
5703	0	0	Ki67+	 12986 8402
5704	0	0	Ki67+	 12993 8829
5705	0	0	Ki67+	 12996 8326
5706	0	0	Ki67+	 13005 8413
5707	0	0	Ki67+	 13007 8754
5708	0	0	Ki67+	 13007 8831
5709	0	0	Ki67+	 13013 8843
5710	0	0	Ki67+	 13014 8763
5711	0	0	Ki67+	 13015 8620
5712	0	0	Ki67+	 13022 8612
5713	0	0	Ki67+	 13023 8744
5714	0	0	Ki67+	 13026 8143
5715	0	0	Ki67+	 13031 8077
5716	0	0	Ki67+	 13051 8610
5717	0	0	Ki67+	 13051 8831
5718	0	0	Ki67+	 13059 8453
5719	0	0	Ki67+	 13070 8451
5720	0	0	Ki67+	 13092 8764
5721	0	0	Ki67+	 13093 8626
5722	0	0	Ki67+	 13109 8122
5723	0	0	Ki67+	 13112 8749
5724	0	0	Ki67+	 13125 8389
5725	0	0	Ki67+	 13128 8622
5726	0	0	Ki67+	 13130 8502
5727	0	0	Ki67+	 13142 8510
5728	0	0	Ki67+	 13155 8745
5729	0	0	Ki67+	 13170 8753
5730	0	0	Ki67+	 13178 8410
5731	0	0	Ki67+	 13195 8400
5732	0	0	Ki67+	 13201 8760
5733	0	0	Ki67+	 13206 8177
5734	0	0	Ki67+	 13213 8362
5735	0	0	Ki67+	 13223 8417
5736	0	0	Ki67+	 13237 8418
5737	0	0	Ki67+	 13237 8765
5738	0	0	Ki67+	 13251 8239
5739	0	0	Ki67+	 13253 8413
5740	0	0	Ki67+	 13254 8572
5741	0	0	Ki67+	 13257 8548
5742	0	0	Ki67+	 13265 8400
5743	0	0	Ki67+	 13270 8239
5744	0	0	Ki67+	 13277 8398
5745	0	0	Ki67+	 13280 8781
5746	0	0	Ki67+	 13281 8549
5747	0	0	Ki67+	 13283 8593
5748	0	0	Ki67+	 13288 8381
5749	0	0	Ki67+	 13293 8576
5750	0	0	Ki67+	 13302 8071
5751	0	0	Ki67+	 13302 8335
5752	0	0	Ki67+	 13321 8083
5753	0	0	Ki67+	 13338 8105
5754	0	0	Ki67+	 13340 8554
5755	0	0	Ki67+	 13343 8628
5756	0	0	Ki67+	 13350 8111
5757	0	0	Ki67+	 13361 8123
5758	0	0	Ki67+	 13361 8548
5759	0	0	Ki67+	 13363 8562
5760	0	0	Ki67+	 13372 8129
5761	0	0	Ki67+	 13384 8571
5762	0	0	Ki67+	 13389 8094
5763	0	0	Ki67+	 13402 8657
5764	0	0	Ki67+	 13416 8647
5765	0	0	Ki67+	 13420 8168
5766	0	0	Ki67+	 13437 8397
5767	0	0	Ki67+	 13439 8361
5768	0	0	Ki67+	 12641 9244
5769	0	0	Ki67+	 12648 9484
5770	0	0	Ki67+	 12650 9274
5771	0	0	Ki67+	 12651 9372
5772	0	0	Ki67+	 12666 9259
5773	0	0	Ki67+	 12669 9353
5774	0	0	Ki67+	 12670 9276
5775	0	0	Ki67+	 12671 9483
5776	0	0	Ki67+	 12672 9293
5777	0	0	Ki67+	 12676 9322
5778	0	0	Ki67+	 12683 8900
5779	0	0	Ki67+	 12687 9273
5780	0	0	Ki67+	 12688 9307
5781	0	0	Ki67+	 12698 8882
5782	0	0	Ki67+	 12718 9610
5783	0	0	Ki67+	 12725 9516
5784	0	0	Ki67+	 12728 8887
5785	0	0	Ki67+	 12739 9503
5786	0	0	Ki67+	 12749 9576
5787	0	0	Ki67+	 12752 8889
5788	0	0	Ki67+	 12759 9558
5789	0	0	Ki67+	 12761 8882
5790	0	0	Ki67+	 12773 9314
5791	0	0	Ki67+	 12778 9367
5792	0	0	Ki67+	 12790 8864
5793	0	0	Ki67+	 12801 9646
5794	0	0	Ki67+	 12803 9388
5795	0	0	Ki67+	 12812 8900
5796	0	0	Ki67+	 12822 9092
5797	0	0	Ki67+	 12823 8857
5798	0	0	Ki67+	 12828 9415
5799	0	0	Ki67+	 12832 9118
5800	0	0	Ki67+	 12840 9071
5801	0	0	Ki67+	 12857 9031
5802	0	0	Ki67+	 12862 9619
5803	0	0	Ki67+	 12864 9149
5804	0	0	Ki67+	 12868 9438
5805	0	0	Ki67+	 12877 9145
5806	0	0	Ki67+	 12885 9608
5807	0	0	Ki67+	 12889 9044
5808	0	0	Ki67+	 12892 9149
5809	0	0	Ki67+	 12893 9162
5810	0	0	Ki67+	 12896 9122
5811	0	0	Ki67+	 12901 9455
5812	0	0	Ki67+	 12904 9604
5813	0	0	Ki67+	 12907 9446
5814	0	0	Ki67+	 12909 9242
5815	0	0	Ki67+	 12926 9162
5816	0	0	Ki67+	 12928 9607
5817	0	0	Ki67+	 12938 9164
5818	0	0	Ki67+	 12945 9241
5819	0	0	Ki67+	 12947 9609
5820	0	0	Ki67+	 12965 8925
5821	0	0	Ki67+	 12966 9621
5822	0	0	Ki67+	 12967 9175
5823	0	0	Ki67+	 12978 9616
5824	0	0	Ki67+	 12981 9180
5825	0	0	Ki67+	 12989 9454
5826	0	0	Ki67+	 12993 9622
5827	0	0	Ki67+	 12998 9037
5828	0	0	Ki67+	 12999 8868
5829	0	0	Ki67+	 13001 8996
5830	0	0	Ki67+	 13010 9168
5831	0	0	Ki67+	 13013 8934
5832	0	0	Ki67+	 13017 9632
5833	0	0	Ki67+	 13021 9181
5834	0	0	Ki67+	 13022 8888
5835	0	0	Ki67+	 13026 8855
5836	0	0	Ki67+	 13040 8855
5837	0	0	Ki67+	 13043 9001
5838	0	0	Ki67+	 13054 8862
5839	0	0	Ki67+	 13073 8896
5840	0	0	Ki67+	 13073 9001
5841	0	0	Ki67+	 13082 9174
5842	0	0	Ki67+	 13082 9409
5843	0	0	Ki67+	 13085 9264
5844	0	0	Ki67+	 13085 9522
5845	0	0	Ki67+	 13089 9491
5846	0	0	Ki67+	 13108 9482
5847	0	0	Ki67+	 13109 9467
5848	0	0	Ki67+	 13111 9181
5849	0	0	Ki67+	 13129 9445
5850	0	0	Ki67+	 13130 9318
5851	0	0	Ki67+	 13143 9177
5852	0	0	Ki67+	 13145 8927
5853	0	0	Ki67+	 13154 9162
5854	0	0	Ki67+	 13154 9427
5855	0	0	Ki67+	 13162 9560
5856	0	0	Ki67+	 13167 9163
5857	0	0	Ki67+	 13184 9560
5858	0	0	Ki67+	 13187 9141
5859	0	0	Ki67+	 13187 9532
5860	0	0	Ki67+	 13192 9632
5861	0	0	Ki67+	 13211 9161
5862	0	0	Ki67+	 13216 9546
5863	0	0	Ki67+	 13220 9065
5864	0	0	Ki67+	 13220 9383
5865	0	0	Ki67+	 13225 8934
5866	0	0	Ki67+	 13240 9134
5867	0	0	Ki67+	 13241 9536
5868	0	0	Ki67+	 13243 9404
5869	0	0	Ki67+	 13246 9621
5870	0	0	Ki67+	 13250 8934
5871	0	0	Ki67+	 13253 9605
5872	0	0	Ki67+	 13254 9096
5873	0	0	Ki67+	 13269 9253
5874	0	0	Ki67+	 13273 9275
5875	0	0	Ki67+	 13275 8934
5876	0	0	Ki67+	 13280 9195
5877	0	0	Ki67+	 13282 9379
5878	0	0	Ki67+	 13290 9271
5879	0	0	Ki67+	 13292 9285
5880	0	0	Ki67+	 13304 9179
5881	0	0	Ki67+	 13307 9587
5882	0	0	Ki67+	 13314 8922
5883	0	0	Ki67+	 13316 9253
5884	0	0	Ki67+	 13321 9230
5885	0	0	Ki67+	 13323 9172
5886	0	0	Ki67+	 13324 8906
5887	0	0	Ki67+	 13337 9297
5888	0	0	Ki67+	 13339 9391
5889	0	0	Ki67+	 13350 9404
5890	0	0	Ki67+	 13350 9585
5891	0	0	Ki67+	 13359 8858
5892	0	0	Ki67+	 13361 9408
5893	0	0	Ki67+	 13364 9153
5894	0	0	Ki67+	 13372 9460
5895	0	0	Ki67+	 13379 9030
5896	0	0	Ki67+	 13386 9139
5897	0	0	Ki67+	 13386 9588
5898	0	0	Ki67+	 13390 9299
5899	0	0	Ki67+	 13392 9002
5900	0	0	Ki67+	 13413 9041
5901	0	0	Ki67+	 13417 8999
5902	0	0	Ki67+	 13424 9136
5903	0	0	Ki67+	 12649 9988
5904	0	0	Ki67+	 12665 10390
5905	0	0	Ki67+	 12669 10378
5906	0	0	Ki67+	 12675 9982
5907	0	0	Ki67+	 12709 9987
5908	0	0	Ki67+	 12710 9788
5909	0	0	Ki67+	 12723 9739
5910	0	0	Ki67+	 12725 9803
5911	0	0	Ki67+	 12730 9981
5912	0	0	Ki67+	 12731 10111
5913	0	0	Ki67+	 12734 9756
5914	0	0	Ki67+	 12736 9788
5915	0	0	Ki67+	 12737 10220
5916	0	0	Ki67+	 12739 9724
5917	0	0	Ki67+	 12741 10203
5918	0	0	Ki67+	 12742 10086
5919	0	0	Ki67+	 12748 10187
5920	0	0	Ki67+	 12752 10219
5921	0	0	Ki67+	 12755 9701
5922	0	0	Ki67+	 12757 10008
5923	0	0	Ki67+	 12759 9993
5924	0	0	Ki67+	 12761 10164
5925	0	0	Ki67+	 12763 10074
5926	0	0	Ki67+	 12772 9687
5927	0	0	Ki67+	 12773 10138
5928	0	0	Ki67+	 12787 9666
5929	0	0	Ki67+	 12787 10218
5930	0	0	Ki67+	 12798 9807
5931	0	0	Ki67+	 12807 10209
5932	0	0	Ki67+	 12815 9804
5933	0	0	Ki67+	 12832 10072
5934	0	0	Ki67+	 12834 9801
5935	0	0	Ki67+	 12837 10266
5936	0	0	Ki67+	 12842 9885
5937	0	0	Ki67+	 12852 10329
5938	0	0	Ki67+	 12854 10055
5939	0	0	Ki67+	 12859 9795
5940	0	0	Ki67+	 12867 10243
5941	0	0	Ki67+	 12869 9779
5942	0	0	Ki67+	 12874 9898
5943	0	0	Ki67+	 12875 10306
5944	0	0	Ki67+	 12877 10038
5945	0	0	Ki67+	 12887 9887
5946	0	0	Ki67+	 12908 10026
5947	0	0	Ki67+	 12913 9838
5948	0	0	Ki67+	 12923 10142
5949	0	0	Ki67+	 12930 9770
5950	0	0	Ki67+	 12932 10124
5951	0	0	Ki67+	 12950 9826
5952	0	0	Ki67+	 12983 10033
5953	0	0	Ki67+	 12996 9682
5954	0	0	Ki67+	 12998 10040
5955	0	0	Ki67+	 13002 9721
5956	0	0	Ki67+	 13004 10057
5957	0	0	Ki67+	 13006 10182
5958	0	0	Ki67+	 13014 9697
5959	0	0	Ki67+	 13019 9941
5960	0	0	Ki67+	 13020 9658
5961	0	0	Ki67+	 13022 9977
5962	0	0	Ki67+	 13022 10267
5963	0	0	Ki67+	 13027 9683
5964	0	0	Ki67+	 13030 9921
5965	0	0	Ki67+	 13053 9994
5966	0	0	Ki67+	 13056 9889
5967	0	0	Ki67+	 13084 9991
5968	0	0	Ki67+	 13105 9725
5969	0	0	Ki67+	 13112 9702
5970	0	0	Ki67+	 13121 9679
5971	0	0	Ki67+	 13123 9732
5972	0	0	Ki67+	 13124 9698
5973	0	0	Ki67+	 13124 9827
5974	0	0	Ki67+	 13134 10095
5975	0	0	Ki67+	 13142 9750
5976	0	0	Ki67+	 13145 10091
5977	0	0	Ki67+	 13149 9818
5978	0	0	Ki67+	 13149 9982
5979	0	0	Ki67+	 13158 9656
5980	0	0	Ki67+	 13162 9764
5981	0	0	Ki67+	 13169 10051
5982	0	0	Ki67+	 13173 10089
5983	0	0	Ki67+	 13178 9968
5984	0	0	Ki67+	 13179 10192
5985	0	0	Ki67+	 13187 10104
5986	0	0	Ki67+	 13194 10185
5987	0	0	Ki67+	 13199 10116
5988	0	0	Ki67+	 13208 10015
5989	0	0	Ki67+	 13219 10108
5990	0	0	Ki67+	 13222 9757
5991	0	0	Ki67+	 13222 10435
5992	0	0	Ki67+	 13226 9798
5993	0	0	Ki67+	 13229 9997
5994	0	0	Ki67+	 13233 10188
5995	0	0	Ki67+	 13245 9798
5996	0	0	Ki67+	 13251 9982
5997	0	0	Ki67+	 13259 10081
5998	0	0	Ki67+	 13263 9745
5999	0	0	Ki67+	 13264 9968
6000	0	0	Ki67+	 13267 10094
6001	0	0	Ki67+	 13283 9737
6002	0	0	Ki67+	 13293 9945
6003	0	0	Ki67+	 13294 9884
6004	0	0	Ki67+	 13295 9863
6005	0	0	Ki67+	 13296 10079
6006	0	0	Ki67+	 13309 9782
6007	0	0	Ki67+	 13311 10208
6008	0	0	Ki67+	 13324 9786
6009	0	0	Ki67+	 13335 9713
6010	0	0	Ki67+	 13339 9821
6011	0	0	Ki67+	 13341 9688
6012	0	0	Ki67+	 13343 10060
6013	0	0	Ki67+	 13346 9698
6014	0	0	Ki67+	 13346 9787
6015	0	0	Ki67+	 13351 10052
6016	0	0	Ki67+	 13352 9679
6017	0	0	Ki67+	 13354 10132
6018	0	0	Ki67+	 13369 9937
6019	0	0	Ki67+	 13381 10163
6020	0	0	Ki67+	 13384 9682
6021	0	0	Ki67+	 13387 10193
6022	0	0	Ki67+	 13389 10094
6023	0	0	Ki67+	 13403 9661
6024	0	0	Ki67+	 13413 9878
6025	0	0	Ki67+	 13421 10011
6026	0	0	Ki67+	 12665 10584
6027	0	0	Ki67+	 12671 10496
6028	0	0	Ki67+	 12700 10456
6029	0	0	Ki67+	 12710 10879
6030	0	0	Ki67+	 12798 10831
6031	0	0	Ki67+	 12859 10484
6032	0	0	Ki67+	 12888 10491
6033	0	0	Ki67+	 12891 10471
6034	0	0	Ki67+	 12926 10739
6035	0	0	Ki67+	 12972 10718
6036	0	0	Ki67+	 13016 10599
6037	0	0	Ki67+	 13069 10542
6038	0	0	Ki67+	 13325 10531
6039	0	0	Ki67+	 13340 10510
6040	0	0	Ki67+	 13380 10469
6041	0	0	Ki67+	 12805 11935
6042	0	0	Ki67+	 12877 11950
6043	0	0	Ki67+	 12893 11953
6044	0	0	Ki67+	 12962 11743
6045	0	0	Ki67+	 13116 11918
6046	0	0	Ki67+	 13177 11748
6047	0	0	Ki67+	 13200 11743
6048	0	0	Ki67+	 13201 12002
6049	0	0	Ki67+	 13224 12015
6050	0	0	Ki67+	 13239 11752
6051	0	0	Ki67+	 13246 11997
6052	0	0	Ki67+	 13247 11926
6053	0	0	Ki67+	 13262 11927
6054	0	0	Ki67+	 13280 11919
6055	0	0	Ki67+	 13298 12015
6056	0	0	Ki67+	 13311 12006
6057	0	0	Ki67+	 13323 12010
6058	0	0	Ki67+	 13326 12028
6059	0	0	Ki67+	 13346 11893
6060	0	0	Ki67+	 13361 12028
6061	0	0	Ki67+	 13368 11917
6062	0	0	Ki67+	 13385 11916
6063	0	0	Ki67+	 13390 11778
6064	0	0	Ki67+	 13395 11793
6065	0	0	Ki67+	 13399 11882
6066	0	0	Ki67+	 13435 11880
6067	0	0	Ki67+	 12646 12168
6068	0	0	Ki67+	 12681 12171
6069	0	0	Ki67+	 12684 12240
6070	0	0	Ki67+	 12699 12215
6071	0	0	Ki67+	 12707 12252
6072	0	0	Ki67+	 12724 12385
6073	0	0	Ki67+	 12727 12205
6074	0	0	Ki67+	 12738 12174
6075	0	0	Ki67+	 12774 12167
6076	0	0	Ki67+	 12780 12780
6077	0	0	Ki67+	 12784 12258
6078	0	0	Ki67+	 12809 12283
6079	0	0	Ki67+	 12819 12412
6080	0	0	Ki67+	 12836 12647
6081	0	0	Ki67+	 12840 12453
6082	0	0	Ki67+	 12849 12178
6083	0	0	Ki67+	 12864 12494
6084	0	0	Ki67+	 12870 12419
6085	0	0	Ki67+	 12877 12166
6086	0	0	Ki67+	 12878 12435
6087	0	0	Ki67+	 12891 12061
6088	0	0	Ki67+	 12891 12489
6089	0	0	Ki67+	 12897 12661
6090	0	0	Ki67+	 12991 12060
6091	0	0	Ki67+	 13023 12064
6092	0	0	Ki67+	 13051 12158
6093	0	0	Ki67+	 13053 12393
6094	0	0	Ki67+	 13063 12155
6095	0	0	Ki67+	 13206 12425
6096	0	0	Ki67+	 13216 12368
6097	0	0	Ki67+	 13228 12157
6098	0	0	Ki67+	 13321 12054
6099	0	0	Ki67+	 12752 13460
6100	0	0	Ki67+	 12812 13054
6101	0	0	Ki67+	 12813 13132
6102	0	0	Ki67+	 12837 13420
6103	0	0	Ki67+	 12859 13419
6104	0	0	Ki67+	 12864 13100
6105	0	0	Ki67+	 12873 13467
6106	0	0	Ki67+	 12881 13093
6107	0	0	Ki67+	 12941 13399
6108	0	0	Ki67+	 12978 13192
6109	0	0	Ki67+	 13044 13399
6110	0	0	Ki67+	 13066 13246
6111	0	0	Ki67+	 13420 13040
6112	0	0	Ki67+	 12810 14446
6113	0	0	Ki67+	 13027 14075
6114	0	0	Ki67+	 13314 14395
6115	0	0	Ki67+	 13319 13869
6116	0	0	Ki67+	 13418 14074
6117	0	0	Ki67+	 12644 15000
6118	0	0	Ki67+	 12682 14819
6119	0	0	Ki67+	 12744 15139
6120	0	0	Ki67+	 12771 15014
6121	0	0	Ki67+	 12787 15033
6122	0	0	Ki67+	 12793 15086
6123	0	0	Ki67+	 12804 15098
6124	0	0	Ki67+	 12814 15056
6125	0	0	Ki67+	 12817 15151
6126	0	0	Ki67+	 12836 14470
6127	0	0	Ki67+	 12902 14982
6128	0	0	Ki67+	 12905 15121
6129	0	0	Ki67+	 12914 14964
6130	0	0	Ki67+	 12924 14984
6131	0	0	Ki67+	 12932 14941
6132	0	0	Ki67+	 12934 15015
6133	0	0	Ki67+	 12935 14924
6134	0	0	Ki67+	 12953 15123
6135	0	0	Ki67+	 12955 14837
6136	0	0	Ki67+	 12969 14909
6137	0	0	Ki67+	 12973 15017
6138	0	0	Ki67+	 12991 14899
6139	0	0	Ki67+	 13015 15055
6140	0	0	Ki67+	 13039 14519
6141	0	0	Ki67+	 13074 14855
6142	0	0	Ki67+	 13086 14707
6143	0	0	Ki67+	 13140 14851
6144	0	0	Ki67+	 13156 14838
6145	0	0	Ki67+	 13209 14518
6146	0	0	Ki67+	 13227 14455
6147	0	0	Ki67+	 13337 15195
6148	0	0	Ki67+	 13417 14954
6149	0	0	Ki67+	 13423 14801
6150	0	0	Ki67+	 12649 15891
6151	0	0	Ki67+	 12659 15462
6152	0	0	Ki67+	 12663 15629
6153	0	0	Ki67+	 12668 15758
6154	0	0	Ki67+	 12695 15768
6155	0	0	Ki67+	 12707 15591
6156	0	0	Ki67+	 12717 15639
6157	0	0	Ki67+	 12743 15440
6158	0	0	Ki67+	 12746 15512
6159	0	0	Ki67+	 12757 15527
6160	0	0	Ki67+	 12759 15831
6161	0	0	Ki67+	 12773 15562
6162	0	0	Ki67+	 12788 15325
6163	0	0	Ki67+	 12791 15579
6164	0	0	Ki67+	 12843 15374
6165	0	0	Ki67+	 12884 15574
6166	0	0	Ki67+	 12885 15622
6167	0	0	Ki67+	 12888 15390
6168	0	0	Ki67+	 12890 15311
6169	0	0	Ki67+	 12890 15588
6170	0	0	Ki67+	 12894 15613
6171	0	0	Ki67+	 12903 15530
6172	0	0	Ki67+	 12907 15617
6173	0	0	Ki67+	 12912 15631
6174	0	0	Ki67+	 12930 15613
6175	0	0	Ki67+	 12944 15509
6176	0	0	Ki67+	 13047 15369
6177	0	0	Ki67+	 13061 15322
6178	0	0	Ki67+	 13078 15307
6179	0	0	Ki67+	 13099 15807
6180	0	0	Ki67+	 13272 15442
6181	0	0	Ki67+	 13295 15454
6182	0	0	Ki67+	 13376 15365
6183	0	0	Ki67+	 13425 15837
6184	0	0	Ki67+	 12707 16741
6185	0	0	Ki67+	 12752 17076
6186	0	0	Ki67+	 12773 17274
6187	0	0	Ki67+	 13164 17170
6188	0	0	Ki67+	 13207 17309
6189	0	0	Ki67+	 13265 17196
6190	0	0	Ki67+	 13342 17214
6191	0	0	Ki67+	 13372 17007
6192	0	0	Ki67+	 13227 18438
6193	0	0	Ki67+	 12900 19241
6194	0	0	Ki67+	 13249 20780
6195	0	0	Ki67+	 13167 21417
6196	0	0	Ki67+	 13262 20905
6197	0	0	Ki67+	 13435 21306
6198	0	0	Ki67+	 12656 23454
6199	0	0	Ki67+	 12661 23656
6200	0	0	Ki67+	 12663 23417
6201	0	0	Ki67+	 12678 23455
6202	0	0	Ki67+	 12697 23940
6203	0	0	Ki67+	 12698 24164
6204	0	0	Ki67+	 12706 23451
6205	0	0	Ki67+	 12709 23478
6206	0	0	Ki67+	 12724 23497
6207	0	0	Ki67+	 12742 23872
6208	0	0	Ki67+	 12909 24844
6209	0	0	Ki67+	 13127 24813
6210	0	0	Ki67+	 13179 24953
6211	0	0	Ki67+	 13201 24894
6212	0	0	Ki67+	 13275 24981
6213	0	0	Ki67+	 13286 24749
6214	0	0	Ki67+	 13323 24828
6215	0	0	Ki67+	 13017 25777
6216	0	0	Ki67+	 13180 25021
6217	0	0	Ki67+	 13218 25054
6218	0	0	Ki67+	 13247 25060
6219	0	0	Ki67+	 12989 26531
6220	0	0	Ki67+	 13082 25825
6221	0	0	Ki67+	 13092 25932
6222	0	0	Ki67+	 12926 26693
6223	0	0	Ki67+	 13885 4686
6224	0	0	Ki67+	 14018 4805
6225	0	0	Ki67+	 14020 4754
6226	0	0	Ki67+	 14043 4826
6227	0	0	Ki67+	 13796 5287
6228	0	0	Ki67+	 13796 5603
6229	0	0	Ki67+	 13835 5642
6230	0	0	Ki67+	 13853 5787
6231	0	0	Ki67+	 13935 5651
6232	0	0	Ki67+	 13944 5668
6233	0	0	Ki67+	 13985 5930
6234	0	0	Ki67+	 13991 5483
6235	0	0	Ki67+	 14007 5738
6236	0	0	Ki67+	 14018 5748
6237	0	0	Ki67+	 14040 5783
6238	0	0	Ki67+	 14094 5966
6239	0	0	Ki67+	 14102 5957
6240	0	0	Ki67+	 14140 5837
6241	0	0	Ki67+	 14144 5504
6242	0	0	Ki67+	 14176 5493
6243	0	0	Ki67+	 14184 5510
6244	0	0	Ki67+	 13539 6632
6245	0	0	Ki67+	 13587 6752
6246	0	0	Ki67+	 13600 6549
6247	0	0	Ki67+	 13732 6167
6248	0	0	Ki67+	 13750 6099
6249	0	0	Ki67+	 13789 6156
6250	0	0	Ki67+	 14073 6292
6251	0	0	Ki67+	 14163 5986
6252	0	0	Ki67+	 13454 7501
6253	0	0	Ki67+	 13455 7111
6254	0	0	Ki67+	 13487 7153
6255	0	0	Ki67+	 13489 7429
6256	0	0	Ki67+	 13504 7434
6257	0	0	Ki67+	 13509 6801
6258	0	0	Ki67+	 13533 7158
6259	0	0	Ki67+	 13546 7479
6260	0	0	Ki67+	 13558 7111
6261	0	0	Ki67+	 13566 7184
6262	0	0	Ki67+	 13571 7203
6263	0	0	Ki67+	 13579 6997
6264	0	0	Ki67+	 13582 7149
6265	0	0	Ki67+	 13582 7189
6266	0	0	Ki67+	 13583 7213
6267	0	0	Ki67+	 13588 7130
6268	0	0	Ki67+	 13595 7172
6269	0	0	Ki67+	 13612 7021
6270	0	0	Ki67+	 13612 7144
6271	0	0	Ki67+	 13613 7561
6272	0	0	Ki67+	 13631 7170
6273	0	0	Ki67+	 13640 7113
6274	0	0	Ki67+	 13644 7523
6275	0	0	Ki67+	 13653 7157
6276	0	0	Ki67+	 13659 7144
6277	0	0	Ki67+	 13660 7204
6278	0	0	Ki67+	 13674 7560
6279	0	0	Ki67+	 13679 7576
6280	0	0	Ki67+	 13684 6875
6281	0	0	Ki67+	 13705 7376
6282	0	0	Ki67+	 13711 7323
6283	0	0	Ki67+	 13713 7435
6284	0	0	Ki67+	 13720 7389
6285	0	0	Ki67+	 13723 7346
6286	0	0	Ki67+	 13723 7374
6287	0	0	Ki67+	 13730 7363
6288	0	0	Ki67+	 13732 7322
6289	0	0	Ki67+	 13733 7438
6290	0	0	Ki67+	 13735 7502
6291	0	0	Ki67+	 13738 7404
6292	0	0	Ki67+	 13741 7341
6293	0	0	Ki67+	 13747 7371
6294	0	0	Ki67+	 13762 7331
6295	0	0	Ki67+	 13764 7407
6296	0	0	Ki67+	 13766 7366
6297	0	0	Ki67+	 13770 7564
6298	0	0	Ki67+	 13772 7464
6299	0	0	Ki67+	 13790 7583
6300	0	0	Ki67+	 13792 7097
6301	0	0	Ki67+	 13793 7411
6302	0	0	Ki67+	 13794 7542
6303	0	0	Ki67+	 13805 7090
6304	0	0	Ki67+	 13808 7123
6305	0	0	Ki67+	 13810 7414
6306	0	0	Ki67+	 13813 7381
6307	0	0	Ki67+	 13824 7079
6308	0	0	Ki67+	 13829 7422
6309	0	0	Ki67+	 13835 7388
6310	0	0	Ki67+	 13847 7392
6311	0	0	Ki67+	 13857 7213
6312	0	0	Ki67+	 13859 7140
6313	0	0	Ki67+	 13866 7327
6314	0	0	Ki67+	 13872 7414
6315	0	0	Ki67+	 13883 7260
6316	0	0	Ki67+	 13892 7469
6317	0	0	Ki67+	 13896 7248
6318	0	0	Ki67+	 13900 7457
6319	0	0	Ki67+	 13910 7476
6320	0	0	Ki67+	 13930 7488
6321	0	0	Ki67+	 13947 7513
6322	0	0	Ki67+	 13950 7553
6323	0	0	Ki67+	 13953 7539
6324	0	0	Ki67+	 13954 7464
6325	0	0	Ki67+	 13980 7559
6326	0	0	Ki67+	 14121 7445
6327	0	0	Ki67+	 14122 7518
6328	0	0	Ki67+	 14138 7511
6329	0	0	Ki67+	 13442 7774
6330	0	0	Ki67+	 13444 8181
6331	0	0	Ki67+	 13446 7974
6332	0	0	Ki67+	 13450 8383
6333	0	0	Ki67+	 13452 8359
6334	0	0	Ki67+	 13453 7987
6335	0	0	Ki67+	 13462 8181
6336	0	0	Ki67+	 13467 7988
6337	0	0	Ki67+	 13468 8193
6338	0	0	Ki67+	 13477 7602
6339	0	0	Ki67+	 13482 7620
6340	0	0	Ki67+	 13485 8009
6341	0	0	Ki67+	 13485 8320
6342	0	0	Ki67+	 13496 8303
6343	0	0	Ki67+	 13504 8217
6344	0	0	Ki67+	 13505 8025
6345	0	0	Ki67+	 13513 8224
6346	0	0	Ki67+	 13529 8053
6347	0	0	Ki67+	 13539 7676
6348	0	0	Ki67+	 13544 8322
6349	0	0	Ki67+	 13562 8097
6350	0	0	Ki67+	 13574 8232
6351	0	0	Ki67+	 13576 8108
6352	0	0	Ki67+	 13581 8224
6353	0	0	Ki67+	 13591 8124
6354	0	0	Ki67+	 13602 7732
6355	0	0	Ki67+	 13602 8138
6356	0	0	Ki67+	 13605 8193
6357	0	0	Ki67+	 13606 8323
6358	0	0	Ki67+	 13608 7901
6359	0	0	Ki67+	 13608 8231
6360	0	0	Ki67+	 13610 7932
6361	0	0	Ki67+	 13614 7912
6362	0	0	Ki67+	 13614 8163
6363	0	0	Ki67+	 13615 7942
6364	0	0	Ki67+	 13619 8190
6365	0	0	Ki67+	 13620 7980
6366	0	0	Ki67+	 13623 7957
6367	0	0	Ki67+	 13627 7754
6368	0	0	Ki67+	 13631 7889
6369	0	0	Ki67+	 13633 7990
6370	0	0	Ki67+	 13636 8336
6371	0	0	Ki67+	 13641 7929
6372	0	0	Ki67+	 13642 7967
6373	0	0	Ki67+	 13643 7891
6374	0	0	Ki67+	 13645 8006
6375	0	0	Ki67+	 13656 7760
6376	0	0	Ki67+	 13660 8018
6377	0	0	Ki67+	 13667 7909
6378	0	0	Ki67+	 13671 7891
6379	0	0	Ki67+	 13677 8352
6380	0	0	Ki67+	 13678 8379
6381	0	0	Ki67+	 13679 7748
6382	0	0	Ki67+	 13680 7773
6383	0	0	Ki67+	 13680 7878
6384	0	0	Ki67+	 13684 8066
6385	0	0	Ki67+	 13686 7786
6386	0	0	Ki67+	 13688 8053
6387	0	0	Ki67+	 13703 7595
6388	0	0	Ki67+	 13707 7770
6389	0	0	Ki67+	 13709 7609
6390	0	0	Ki67+	 13712 8366
6391	0	0	Ki67+	 13731 7759
6392	0	0	Ki67+	 13738 7777
6393	0	0	Ki67+	 13741 7652
6394	0	0	Ki67+	 13757 7681
6395	0	0	Ki67+	 13761 7695
6396	0	0	Ki67+	 13766 8135
6397	0	0	Ki67+	 13772 7783
6398	0	0	Ki67+	 13773 7718
6399	0	0	Ki67+	 13781 8132
6400	0	0	Ki67+	 13784 8156
6401	0	0	Ki67+	 13806 8166
6402	0	0	Ki67+	 13807 7606
6403	0	0	Ki67+	 13807 7907
6404	0	0	Ki67+	 13832 8331
6405	0	0	Ki67+	 13833 8189
6406	0	0	Ki67+	 13839 8296
6407	0	0	Ki67+	 13848 8164
6408	0	0	Ki67+	 13852 8366
6409	0	0	Ki67+	 13855 8199
6410	0	0	Ki67+	 13866 8276
6411	0	0	Ki67+	 13889 8251
6412	0	0	Ki67+	 13910 8002
6413	0	0	Ki67+	 13923 8295
6414	0	0	Ki67+	 13929 7752
6415	0	0	Ki67+	 13937 8032
6416	0	0	Ki67+	 13938 8190
6417	0	0	Ki67+	 13944 7753
6418	0	0	Ki67+	 13945 8054
6419	0	0	Ki67+	 13947 7773
6420	0	0	Ki67+	 13947 7911
6421	0	0	Ki67+	 13950 8194
6422	0	0	Ki67+	 13954 7927
6423	0	0	Ki67+	 13958 7895
6424	0	0	Ki67+	 13963 8199
6425	0	0	Ki67+	 13965 7779
6426	0	0	Ki67+	 13966 8170
6427	0	0	Ki67+	 13968 8307
6428	0	0	Ki67+	 13969 7953
6429	0	0	Ki67+	 13973 8103
6430	0	0	Ki67+	 13973 8184
6431	0	0	Ki67+	 13987 7947
6432	0	0	Ki67+	 13988 7909
6433	0	0	Ki67+	 13991 7635
6434	0	0	Ki67+	 13993 8279
6435	0	0	Ki67+	 13998 7784
6436	0	0	Ki67+	 13999 7910
6437	0	0	Ki67+	 14000 7682
6438	0	0	Ki67+	 14000 8301
6439	0	0	Ki67+	 14002 7593
6440	0	0	Ki67+	 14016 7777
6441	0	0	Ki67+	 14019 8329
6442	0	0	Ki67+	 14021 8052
6443	0	0	Ki67+	 14023 7608
6444	0	0	Ki67+	 14026 7759
6445	0	0	Ki67+	 14039 7662
6446	0	0	Ki67+	 14042 7744
6447	0	0	Ki67+	 14046 7783
6448	0	0	Ki67+	 14061 7726
6449	0	0	Ki67+	 14061 7750
6450	0	0	Ki67+	 14078 8103
6451	0	0	Ki67+	 14079 8328
6452	0	0	Ki67+	 14089 7987
6453	0	0	Ki67+	 14093 8337
6454	0	0	Ki67+	 14097 8093
6455	0	0	Ki67+	 14101 8012
6456	0	0	Ki67+	 14104 8113
6457	0	0	Ki67+	 14112 7874
6458	0	0	Ki67+	 14120 8058
6459	0	0	Ki67+	 14124 7853
6460	0	0	Ki67+	 14124 8108
6461	0	0	Ki67+	 14127 8077
6462	0	0	Ki67+	 14129 8380
6463	0	0	Ki67+	 14143 7863
6464	0	0	Ki67+	 14145 8120
6465	0	0	Ki67+	 14157 7822
6466	0	0	Ki67+	 14177 7859
6467	0	0	Ki67+	 14183 8230
6468	0	0	Ki67+	 14192 8275
6469	0	0	Ki67+	 14197 8292
6470	0	0	Ki67+	 14198 7699
6471	0	0	Ki67+	 14199 7830
6472	0	0	Ki67+	 14199 8217
6473	0	0	Ki67+	 14200 8241
6474	0	0	Ki67+	 14200 8262
6475	0	0	Ki67+	 14211 8303
6476	0	0	Ki67+	 14213 8215
6477	0	0	Ki67+	 14217 8285
6478	0	0	Ki67+	 14219 7713
6479	0	0	Ki67+	 14220 8321
6480	0	0	Ki67+	 14228 7725
6481	0	0	Ki67+	 14229 8240
6482	0	0	Ki67+	 14236 8218
6483	0	0	Ki67+	 13443 8992
6484	0	0	Ki67+	 13452 8444
6485	0	0	Ki67+	 13453 8402
6486	0	0	Ki67+	 13454 9046
6487	0	0	Ki67+	 13458 8727
6488	0	0	Ki67+	 13461 8993
6489	0	0	Ki67+	 13463 8429
6490	0	0	Ki67+	 13466 8767
6491	0	0	Ki67+	 13471 8730
6492	0	0	Ki67+	 13474 8449
6493	0	0	Ki67+	 13474 8826
6494	0	0	Ki67+	 13493 8790
6495	0	0	Ki67+	 13499 8813
6496	0	0	Ki67+	 13520 8535
6497	0	0	Ki67+	 13521 8864
6498	0	0	Ki67+	 13528 9145
6499	0	0	Ki67+	 13550 8713
6500	0	0	Ki67+	 13550 8879
6501	0	0	Ki67+	 13551 8857
6502	0	0	Ki67+	 13551 9002
6503	0	0	Ki67+	 13551 9037
6504	0	0	Ki67+	 13554 9142
6505	0	0	Ki67+	 13558 8763
6506	0	0	Ki67+	 13566 8726
6507	0	0	Ki67+	 13571 9031
6508	0	0	Ki67+	 13573 8869
6509	0	0	Ki67+	 13575 9013
6510	0	0	Ki67+	 13577 8708
6511	0	0	Ki67+	 13577 9158
6512	0	0	Ki67+	 13580 8901
6513	0	0	Ki67+	 13599 8592
6514	0	0	Ki67+	 13604 8918
6515	0	0	Ki67+	 13604 9170
6516	0	0	Ki67+	 13609 8702
6517	0	0	Ki67+	 13618 8602
6518	0	0	Ki67+	 13630 8905
6519	0	0	Ki67+	 13631 8717
6520	0	0	Ki67+	 13636 8936
6521	0	0	Ki67+	 13647 8728
6522	0	0	Ki67+	 13653 8616
6523	0	0	Ki67+	 13673 8569
6524	0	0	Ki67+	 13679 8618
6525	0	0	Ki67+	 13681 8726
6526	0	0	Ki67+	 13689 8767
6527	0	0	Ki67+	 13689 8941
6528	0	0	Ki67+	 13698 8752
6529	0	0	Ki67+	 13705 8625
6530	0	0	Ki67+	 13715 8743
6531	0	0	Ki67+	 13717 8641
6532	0	0	Ki67+	 13721 8757
6533	0	0	Ki67+	 13725 9079
6534	0	0	Ki67+	 13729 8948
6535	0	0	Ki67+	 13738 8934
6536	0	0	Ki67+	 13741 8630
6537	0	0	Ki67+	 13741 8960
6538	0	0	Ki67+	 13741 9091
6539	0	0	Ki67+	 13745 8761
6540	0	0	Ki67+	 13756 9059
6541	0	0	Ki67+	 13757 8788
6542	0	0	Ki67+	 13761 9122
6543	0	0	Ki67+	 13762 8905
6544	0	0	Ki67+	 13764 8945
6545	0	0	Ki67+	 13776 9096
6546	0	0	Ki67+	 13781 8767
6547	0	0	Ki67+	 13784 8963
6548	0	0	Ki67+	 13787 8608
6549	0	0	Ki67+	 13789 9125
6550	0	0	Ki67+	 13790 8545
6551	0	0	Ki67+	 13790 8933
6552	0	0	Ki67+	 13797 8785
6553	0	0	Ki67+	 13798 8644
6554	0	0	Ki67+	 13801 8458
6555	0	0	Ki67+	 13807 8952
6556	0	0	Ki67+	 13813 8784
6557	0	0	Ki67+	 13814 8619
6558	0	0	Ki67+	 13817 8448
6559	0	0	Ki67+	 13817 8552
6560	0	0	Ki67+	 13818 8572
6561	0	0	Ki67+	 13820 9053
6562	0	0	Ki67+	 13821 9109
6563	0	0	Ki67+	 13823 8648
6564	0	0	Ki67+	 13824 8796
6565	0	0	Ki67+	 13825 8478
6566	0	0	Ki67+	 13828 8955
6567	0	0	Ki67+	 13830 8521
6568	0	0	Ki67+	 13836 9064
6569	0	0	Ki67+	 13840 8801
6570	0	0	Ki67+	 13841 8581
6571	0	0	Ki67+	 13843 9077
6572	0	0	Ki67+	 13847 8612
6573	0	0	Ki67+	 13854 8530
6574	0	0	Ki67+	 13857 8619
6575	0	0	Ki67+	 13860 8631
6576	0	0	Ki67+	 13861 8828
6577	0	0	Ki67+	 13865 8901
6578	0	0	Ki67+	 13868 8925
6579	0	0	Ki67+	 13869 8583
6580	0	0	Ki67+	 13870 8559
6581	0	0	Ki67+	 13872 8822
6582	0	0	Ki67+	 13876 8625
6583	0	0	Ki67+	 13882 8874
6584	0	0	Ki67+	 13883 8834
6585	0	0	Ki67+	 13886 8532
6586	0	0	Ki67+	 13886 8928
6587	0	0	Ki67+	 13891 8846
6588	0	0	Ki67+	 13893 8557
6589	0	0	Ki67+	 13893 8862
6590	0	0	Ki67+	 13897 8400
6591	0	0	Ki67+	 13898 8892
6592	0	0	Ki67+	 13905 8586
6593	0	0	Ki67+	 13911 8854
6594	0	0	Ki67+	 13912 8899
6595	0	0	Ki67+	 13920 8429
6596	0	0	Ki67+	 13931 8448
6597	0	0	Ki67+	 13944 8442
6598	0	0	Ki67+	 13956 8456
6599	0	0	Ki67+	 13984 8475
6600	0	0	Ki67+	 14004 8481
6601	0	0	Ki67+	 14022 8494
6602	0	0	Ki67+	 14057 8510
6603	0	0	Ki67+	 14126 8524
6604	0	0	Ki67+	 14130 8501
6605	0	0	Ki67+	 14146 8400
6606	0	0	Ki67+	 14147 8432
6607	0	0	Ki67+	 14150 8505
6608	0	0	Ki67+	 14155 9176
6609	0	0	Ki67+	 14158 8463
6610	0	0	Ki67+	 14162 8437
6611	0	0	Ki67+	 14169 8487
6612	0	0	Ki67+	 14195 9168
6613	0	0	Ki67+	 14198 9143
6614	0	0	Ki67+	 14210 9138
6615	0	0	Ki67+	 14220 9153
6616	0	0	Ki67+	 14228 9126
6617	0	0	Ki67+	 14237 8944
6618	0	0	Ki67+	 14238 9127
6619	0	0	Ki67+	 14239 8925
6620	0	0	Ki67+	 13455 9302
6621	0	0	Ki67+	 13464 9295
6622	0	0	Ki67+	 13464 9857
6623	0	0	Ki67+	 13465 9775
6624	0	0	Ki67+	 13469 9798
6625	0	0	Ki67+	 13473 9550
6626	0	0	Ki67+	 13480 9607
6627	0	0	Ki67+	 13484 9856
6628	0	0	Ki67+	 13487 9431
6629	0	0	Ki67+	 13488 9747
6630	0	0	Ki67+	 13488 9809
6631	0	0	Ki67+	 13491 9465
6632	0	0	Ki67+	 13492 9581
6633	0	0	Ki67+	 13492 9967
6634	0	0	Ki67+	 13493 9407
6635	0	0	Ki67+	 13495 9534
6636	0	0	Ki67+	 13495 9608
6637	0	0	Ki67+	 13499 9762
6638	0	0	Ki67+	 13509 9382
6639	0	0	Ki67+	 13510 9292
6640	0	0	Ki67+	 13510 9962
6641	0	0	Ki67+	 13511 9795
6642	0	0	Ki67+	 13512 9460
6643	0	0	Ki67+	 13515 9540
6644	0	0	Ki67+	 13516 9720
6645	0	0	Ki67+	 13517 9524
6646	0	0	Ki67+	 13524 9625
6647	0	0	Ki67+	 13531 9718
6648	0	0	Ki67+	 13532 9805
6649	0	0	Ki67+	 13532 9858
6650	0	0	Ki67+	 13535 9451
6651	0	0	Ki67+	 13541 9508
6652	0	0	Ki67+	 13546 9259
6653	0	0	Ki67+	 13549 9369
6654	0	0	Ki67+	 13553 9901
6655	0	0	Ki67+	 13557 9869
6656	0	0	Ki67+	 13560 9796
6657	0	0	Ki67+	 13561 9257
6658	0	0	Ki67+	 13561 9267
6659	0	0	Ki67+	 13563 9627
6660	0	0	Ki67+	 13569 9976
6661	0	0	Ki67+	 13577 9475
6662	0	0	Ki67+	 13578 9696
6663	0	0	Ki67+	 13580 9364
6664	0	0	Ki67+	 13586 9219
6665	0	0	Ki67+	 13597 9252
6666	0	0	Ki67+	 13597 9790
6667	0	0	Ki67+	 13601 9196
6668	0	0	Ki67+	 13605 9633
6669	0	0	Ki67+	 13607 9465
6670	0	0	Ki67+	 13610 9401
6671	0	0	Ki67+	 13612 9361
6672	0	0	Ki67+	 13615 9692
6673	0	0	Ki67+	 13620 9219
6674	0	0	Ki67+	 13622 9454
6675	0	0	Ki67+	 13625 9389
6676	0	0	Ki67+	 13625 9960
6677	0	0	Ki67+	 13626 9189
6678	0	0	Ki67+	 13627 9360
6679	0	0	Ki67+	 13628 9823
6680	0	0	Ki67+	 13630 9632
6681	0	0	Ki67+	 13631 9774
6682	0	0	Ki67+	 13640 9372
6683	0	0	Ki67+	 13641 9945
6684	0	0	Ki67+	 13643 9684
6685	0	0	Ki67+	 13651 9437
6686	0	0	Ki67+	 13653 9756
6687	0	0	Ki67+	 13654 9942
6688	0	0	Ki67+	 13661 9444
6689	0	0	Ki67+	 13663 9625
6690	0	0	Ki67+	 13671 9842
6691	0	0	Ki67+	 13671 9877
6692	0	0	Ki67+	 13673 9683
6693	0	0	Ki67+	 13673 9742
6694	0	0	Ki67+	 13675 9434
6695	0	0	Ki67+	 13682 9942
6696	0	0	Ki67+	 13685 9822
6697	0	0	Ki67+	 13687 9846
6698	0	0	Ki67+	 13690 9724
6699	0	0	Ki67+	 13693 9235
6700	0	0	Ki67+	 13700 9263
6701	0	0	Ki67+	 13702 9607
6702	0	0	Ki67+	 13702 9939
6703	0	0	Ki67+	 13705 9693
6704	0	0	Ki67+	 13707 9456
6705	0	0	Ki67+	 13712 9978
6706	0	0	Ki67+	 13713 9481
6707	0	0	Ki67+	 13714 9213
6708	0	0	Ki67+	 13715 9959
6709	0	0	Ki67+	 13721 9601
6710	0	0	Ki67+	 13724 9201
6711	0	0	Ki67+	 13729 9441
6712	0	0	Ki67+	 13731 9816
6713	0	0	Ki67+	 13734 9801
6714	0	0	Ki67+	 13748 9584
6715	0	0	Ki67+	 13750 9436
6716	0	0	Ki67+	 13756 9451
6717	0	0	Ki67+	 13761 9477
6718	0	0	Ki67+	 13762 9888
6719	0	0	Ki67+	 13763 9429
6720	0	0	Ki67+	 13767 9352
6721	0	0	Ki67+	 13770 9338
6722	0	0	Ki67+	 13770 9455
6723	0	0	Ki67+	 13770 9548
6724	0	0	Ki67+	 13775 9562
6725	0	0	Ki67+	 13780 9776
6726	0	0	Ki67+	 13782 9645
6727	0	0	Ki67+	 13784 9279
6728	0	0	Ki67+	 13784 9704
6729	0	0	Ki67+	 13788 9515
6730	0	0	Ki67+	 13789 9494
6731	0	0	Ki67+	 13791 9311
6732	0	0	Ki67+	 13791 9366
6733	0	0	Ki67+	 13791 9538
6734	0	0	Ki67+	 13795 9350
6735	0	0	Ki67+	 13798 9453
6736	0	0	Ki67+	 13802 9254
6737	0	0	Ki67+	 13804 9376
6738	0	0	Ki67+	 13805 9708
6739	0	0	Ki67+	 13808 9477
6740	0	0	Ki67+	 13809 9782
6741	0	0	Ki67+	 13809 9877
6742	0	0	Ki67+	 13815 9327
6743	0	0	Ki67+	 13817 9504
6744	0	0	Ki67+	 13818 9364
6745	0	0	Ki67+	 13819 9762
6746	0	0	Ki67+	 13825 9242
6747	0	0	Ki67+	 13825 9607
6748	0	0	Ki67+	 13835 9755
6749	0	0	Ki67+	 13835 9886
6750	0	0	Ki67+	 13843 9594
6751	0	0	Ki67+	 13851 9231
6752	0	0	Ki67+	 13856 9359
6753	0	0	Ki67+	 13860 9224
6754	0	0	Ki67+	 13862 9585
6755	0	0	Ki67+	 13862 9748
6756	0	0	Ki67+	 13863 9873
6757	0	0	Ki67+	 13876 9746
6758	0	0	Ki67+	 13877 9217
6759	0	0	Ki67+	 13883 9361
6760	0	0	Ki67+	 13885 9565
6761	0	0	Ki67+	 13889 9699
6762	0	0	Ki67+	 13892 9960
6763	0	0	Ki67+	 13899 9227
6764	0	0	Ki67+	 13901 9212
6765	0	0	Ki67+	 13907 9733
6766	0	0	Ki67+	 13910 9956
6767	0	0	Ki67+	 13916 9204
6768	0	0	Ki67+	 13930 9954
6769	0	0	Ki67+	 13931 9347
6770	0	0	Ki67+	 13937 9328
6771	0	0	Ki67+	 13940 9201
6772	0	0	Ki67+	 13940 9684
6773	0	0	Ki67+	 13943 9421
6774	0	0	Ki67+	 13944 9560
6775	0	0	Ki67+	 13944 9734
6776	0	0	Ki67+	 13945 9756
6777	0	0	Ki67+	 13947 9840
6778	0	0	Ki67+	 13950 9939
6779	0	0	Ki67+	 13951 9200
6780	0	0	Ki67+	 13956 9602
6781	0	0	Ki67+	 13958 9419
6782	0	0	Ki67+	 13967 9330
6783	0	0	Ki67+	 13970 9468
6784	0	0	Ki67+	 13970 9671
6785	0	0	Ki67+	 13975 9741
6786	0	0	Ki67+	 13978 9938
6787	0	0	Ki67+	 13979 9440
6788	0	0	Ki67+	 13980 9200
6789	0	0	Ki67+	 13980 9314
6790	0	0	Ki67+	 13980 9832
6791	0	0	Ki67+	 13988 9656
6792	0	0	Ki67+	 13990 9565
6793	0	0	Ki67+	 13992 9816
6794	0	0	Ki67+	 13993 9394
6795	0	0	Ki67+	 13993 9753
6796	0	0	Ki67+	 13995 9607
6797	0	0	Ki67+	 13996 9234
6798	0	0	Ki67+	 14000 9310
6799	0	0	Ki67+	 14001 9641
6800	0	0	Ki67+	 14003 9367
6801	0	0	Ki67+	 14005 9448
6802	0	0	Ki67+	 14005 9772
6803	0	0	Ki67+	 14006 9576
6804	0	0	Ki67+	 14008 9477
6805	0	0	Ki67+	 14012 9296
6806	0	0	Ki67+	 14013 9359
6807	0	0	Ki67+	 14017 9601
6808	0	0	Ki67+	 14017 9629
6809	0	0	Ki67+	 14022 9465
6810	0	0	Ki67+	 14024 9209
6811	0	0	Ki67+	 14025 9224
6812	0	0	Ki67+	 14025 9368
6813	0	0	Ki67+	 14025 9934
6814	0	0	Ki67+	 14030 9613
6815	0	0	Ki67+	 14031 9347
6816	0	0	Ki67+	 14031 9591
6817	0	0	Ki67+	 14049 9285
6818	0	0	Ki67+	 14051 9236
6819	0	0	Ki67+	 14056 9926
6820	0	0	Ki67+	 14064 9778
6821	0	0	Ki67+	 14065 9341
6822	0	0	Ki67+	 14067 9744
6823	0	0	Ki67+	 14069 9479
6824	0	0	Ki67+	 14072 9222
6825	0	0	Ki67+	 14073 9269
6826	0	0	Ki67+	 14075 9930
6827	0	0	Ki67+	 14084 9326
6828	0	0	Ki67+	 14085 9718
6829	0	0	Ki67+	 14086 9701
6830	0	0	Ki67+	 14086 9738
6831	0	0	Ki67+	 14088 9777
6832	0	0	Ki67+	 14089 9798
6833	0	0	Ki67+	 14091 9457
6834	0	0	Ki67+	 14094 9726
6835	0	0	Ki67+	 14098 9479
6836	0	0	Ki67+	 14100 9808
6837	0	0	Ki67+	 14101 9929
6838	0	0	Ki67+	 14106 9970
6839	0	0	Ki67+	 14107 9695
6840	0	0	Ki67+	 14112 9553
6841	0	0	Ki67+	 14113 9322
6842	0	0	Ki67+	 14113 9538
6843	0	0	Ki67+	 14113 9797
6844	0	0	Ki67+	 14115 9956
6845	0	0	Ki67+	 14122 9681
6846	0	0	Ki67+	 14125 9809
6847	0	0	Ki67+	 14131 9525
6848	0	0	Ki67+	 14134 9977
6849	0	0	Ki67+	 14135 9570
6850	0	0	Ki67+	 14136 9664
6851	0	0	Ki67+	 14148 9310
6852	0	0	Ki67+	 14156 9579
6853	0	0	Ki67+	 14158 9504
6854	0	0	Ki67+	 14168 9195
6855	0	0	Ki67+	 14168 9654
6856	0	0	Ki67+	 14174 9829
6857	0	0	Ki67+	 14175 9410
6858	0	0	Ki67+	 14176 9210
6859	0	0	Ki67+	 14181 9445
6860	0	0	Ki67+	 14182 9587
6861	0	0	Ki67+	 14185 9325
6862	0	0	Ki67+	 14197 9208
6863	0	0	Ki67+	 14203 9318
6864	0	0	Ki67+	 14204 9483
6865	0	0	Ki67+	 14210 9428
6866	0	0	Ki67+	 14221 9203
6867	0	0	Ki67+	 14225 9235
6868	0	0	Ki67+	 14230 9425
6869	0	0	Ki67+	 14231 9483
6870	0	0	Ki67+	 14233 9221
6871	0	0	Ki67+	 14236 9332
6872	0	0	Ki67+	 13456 10194
6873	0	0	Ki67+	 13473 10198
6874	0	0	Ki67+	 13474 10038
6875	0	0	Ki67+	 13476 9989
6876	0	0	Ki67+	 13504 10184
6877	0	0	Ki67+	 13506 10018
6878	0	0	Ki67+	 13520 10177
6879	0	0	Ki67+	 13530 10003
6880	0	0	Ki67+	 13545 9991
6881	0	0	Ki67+	 13556 10142
6882	0	0	Ki67+	 13639 10066
6883	0	0	Ki67+	 13670 10418
6884	0	0	Ki67+	 13671 10035
6885	0	0	Ki67+	 13672 10178
6886	0	0	Ki67+	 13679 10170
6887	0	0	Ki67+	 13680 10229
6888	0	0	Ki67+	 13685 10378
6889	0	0	Ki67+	 13686 10135
6890	0	0	Ki67+	 13691 10029
6891	0	0	Ki67+	 13703 10165
6892	0	0	Ki67+	 13709 10112
6893	0	0	Ki67+	 13711 9998
6894	0	0	Ki67+	 13719 10150
6895	0	0	Ki67+	 13722 10202
6896	0	0	Ki67+	 13725 10108
6897	0	0	Ki67+	 13729 10349
6898	0	0	Ki67+	 13731 10064
6899	0	0	Ki67+	 13731 10092
6900	0	0	Ki67+	 13738 10553
6901	0	0	Ki67+	 13743 10051
6902	0	0	Ki67+	 13743 10367
6903	0	0	Ki67+	 13747 10070
6904	0	0	Ki67+	 13751 10224
6905	0	0	Ki67+	 13753 10577
6906	0	0	Ki67+	 13754 10205
6907	0	0	Ki67+	 13758 10155
6908	0	0	Ki67+	 13764 10058
6909	0	0	Ki67+	 13772 10040
6910	0	0	Ki67+	 13785 10187
6911	0	0	Ki67+	 13785 10205
6912	0	0	Ki67+	 13801 10193
6913	0	0	Ki67+	 13807 10179
6914	0	0	Ki67+	 13813 10109
6915	0	0	Ki67+	 13821 10094
6916	0	0	Ki67+	 13825 10179
6917	0	0	Ki67+	 13841 10186
6918	0	0	Ki67+	 13858 10318
6919	0	0	Ki67+	 13859 10667
6920	0	0	Ki67+	 13866 10183
6921	0	0	Ki67+	 13875 10165
6922	0	0	Ki67+	 13877 9989
6923	0	0	Ki67+	 13896 10149
6924	0	0	Ki67+	 13896 10290
6925	0	0	Ki67+	 13909 10163
6926	0	0	Ki67+	 13973 10134
6927	0	0	Ki67+	 13988 10655
6928	0	0	Ki67+	 13990 10639
6929	0	0	Ki67+	 13995 10358
6930	0	0	Ki67+	 14003 10127
6931	0	0	Ki67+	 14005 10522
6932	0	0	Ki67+	 14015 10097
6933	0	0	Ki67+	 14015 10113
6934	0	0	Ki67+	 14022 10777
6935	0	0	Ki67+	 14031 10757
6936	0	0	Ki67+	 14035 10298
6937	0	0	Ki67+	 14038 10262
6938	0	0	Ki67+	 14048 10740
6939	0	0	Ki67+	 14049 10091
6940	0	0	Ki67+	 14049 10334
6941	0	0	Ki67+	 14050 10606
6942	0	0	Ki67+	 14052 10261
6943	0	0	Ki67+	 14058 10237
6944	0	0	Ki67+	 14069 10019
6945	0	0	Ki67+	 14087 10307
6946	0	0	Ki67+	 14098 10508
6947	0	0	Ki67+	 14099 10326
6948	0	0	Ki67+	 14103 10488
6949	0	0	Ki67+	 14110 10042
6950	0	0	Ki67+	 14119 10026
6951	0	0	Ki67+	 14125 10510
6952	0	0	Ki67+	 14129 10195
6953	0	0	Ki67+	 14131 10010
6954	0	0	Ki67+	 14132 10319
6955	0	0	Ki67+	 14134 10527
6956	0	0	Ki67+	 14139 10199
6957	0	0	Ki67+	 14139 10444
6958	0	0	Ki67+	 14140 10329
6959	0	0	Ki67+	 14152 10534
6960	0	0	Ki67+	 14153 10692
6961	0	0	Ki67+	 14164 10437
6962	0	0	Ki67+	 14174 10496
6963	0	0	Ki67+	 14175 10336
6964	0	0	Ki67+	 14182 10678
6965	0	0	Ki67+	 14184 10688
6966	0	0	Ki67+	 14200 10183
6967	0	0	Ki67+	 14205 10683
6968	0	0	Ki67+	 14206 10338
6969	0	0	Ki67+	 14209 10038
6970	0	0	Ki67+	 14210 10515
6971	0	0	Ki67+	 14212 10053
6972	0	0	Ki67+	 14214 10531
6973	0	0	Ki67+	 14218 10552
6974	0	0	Ki67+	 14224 10089
6975	0	0	Ki67+	 14225 10187
6976	0	0	Ki67+	 14225 10333
6977	0	0	Ki67+	 14227 10056
6978	0	0	Ki67+	 14231 10024
6979	0	0	Ki67+	 14232 9988
6980	0	0	Ki67+	 14237 10195
6981	0	0	Ki67+	 13576 11528
6982	0	0	Ki67+	 13578 11552
6983	0	0	Ki67+	 13659 10933
6984	0	0	Ki67+	 13661 10801
6985	0	0	Ki67+	 13678 11002
6986	0	0	Ki67+	 13721 11555
6987	0	0	Ki67+	 13736 11541
6988	0	0	Ki67+	 13795 11151
6989	0	0	Ki67+	 13812 11403
6990	0	0	Ki67+	 13824 11465
6991	0	0	Ki67+	 13849 11390
6992	0	0	Ki67+	 13853 11517
6993	0	0	Ki67+	 13863 11270
6994	0	0	Ki67+	 13863 11379
6995	0	0	Ki67+	 13877 11357
6996	0	0	Ki67+	 13882 11121
6997	0	0	Ki67+	 13883 11071
6998	0	0	Ki67+	 13883 11093
6999	0	0	Ki67+	 13891 11308
7000	0	0	Ki67+	 13893 11134
7001	0	0	Ki67+	 13894 11338
7002	0	0	Ki67+	 13896 11258
7003	0	0	Ki67+	 13897 11349
7004	0	0	Ki67+	 13901 11156
7005	0	0	Ki67+	 13903 11082
7006	0	0	Ki67+	 13903 11102
7007	0	0	Ki67+	 13903 11120
7008	0	0	Ki67+	 13908 11308
7009	0	0	Ki67+	 13912 11036
7010	0	0	Ki67+	 13922 11124
7011	0	0	Ki67+	 13922 11155
7012	0	0	Ki67+	 13935 11027
7013	0	0	Ki67+	 13946 11172
7014	0	0	Ki67+	 13959 11013
7015	0	0	Ki67+	 13962 11175
7016	0	0	Ki67+	 13965 11430
7017	0	0	Ki67+	 13973 11420
7018	0	0	Ki67+	 13976 11177
7019	0	0	Ki67+	 13983 11000
7020	0	0	Ki67+	 13983 11406
7021	0	0	Ki67+	 13990 11166
7022	0	0	Ki67+	 13990 11354
7023	0	0	Ki67+	 13994 11440
7024	0	0	Ki67+	 13995 10864
7025	0	0	Ki67+	 13995 11411
7026	0	0	Ki67+	 14000 11177
7027	0	0	Ki67+	 14003 10987
7028	0	0	Ki67+	 14007 11439
7029	0	0	Ki67+	 14016 11326
7030	0	0	Ki67+	 14024 10802
7031	0	0	Ki67+	 14030 11180
7032	0	0	Ki67+	 14037 10889
7033	0	0	Ki67+	 14038 11441
7034	0	0	Ki67+	 14046 10832
7035	0	0	Ki67+	 14060 10895
7036	0	0	Ki67+	 14061 11176
7037	0	0	Ki67+	 14077 10985
7038	0	0	Ki67+	 14080 11185
7039	0	0	Ki67+	 14083 11306
7040	0	0	Ki67+	 14096 11458
7041	0	0	Ki67+	 14103 10980
7042	0	0	Ki67+	 14107 10900
7043	0	0	Ki67+	 14127 11181
7044	0	0	Ki67+	 14137 11183
7045	0	0	Ki67+	 14139 10891
7046	0	0	Ki67+	 14141 11156
7047	0	0	Ki67+	 14148 11172
7048	0	0	Ki67+	 14150 11528
7049	0	0	Ki67+	 14152 10985
7050	0	0	Ki67+	 14181 10984
7051	0	0	Ki67+	 14182 11476
7052	0	0	Ki67+	 14185 10891
7053	0	0	Ki67+	 14189 11008
7054	0	0	Ki67+	 14199 10987
7055	0	0	Ki67+	 14205 11182
7056	0	0	Ki67+	 14209 10989
7057	0	0	Ki67+	 14211 11489
7058	0	0	Ki67+	 14212 10886
7059	0	0	Ki67+	 14217 11183
7060	0	0	Ki67+	 14229 11493
7061	0	0	Ki67+	 13458 11871
7062	0	0	Ki67+	 13474 11856
7063	0	0	Ki67+	 13491 11865
7064	0	0	Ki67+	 13528 11604
7065	0	0	Ki67+	 13545 12278
7066	0	0	Ki67+	 13555 11590
7067	0	0	Ki67+	 13559 12242
7068	0	0	Ki67+	 13563 11750
7069	0	0	Ki67+	 13576 11790
7070	0	0	Ki67+	 13578 11740
7071	0	0	Ki67+	 13619 11804
7072	0	0	Ki67+	 13627 11851
7073	0	0	Ki67+	 13637 12231
7074	0	0	Ki67+	 13640 11753
7075	0	0	Ki67+	 13641 11851
7076	0	0	Ki67+	 13652 11867
7077	0	0	Ki67+	 13664 12025
7078	0	0	Ki67+	 13679 12019
7079	0	0	Ki67+	 13711 11619
7080	0	0	Ki67+	 13728 11889
7081	0	0	Ki67+	 13738 11633
7082	0	0	Ki67+	 13783 12135
7083	0	0	Ki67+	 13808 12022
7084	0	0	Ki67+	 13812 11909
7085	0	0	Ki67+	 13827 12153
7086	0	0	Ki67+	 13856 11904
7087	0	0	Ki67+	 13869 12026
7088	0	0	Ki67+	 13895 11905
7089	0	0	Ki67+	 13924 12028
7090	0	0	Ki67+	 13949 12165
7091	0	0	Ki67+	 13963 11756
7092	0	0	Ki67+	 13967 11780
7093	0	0	Ki67+	 13982 12165
7094	0	0	Ki67+	 13983 12320
7095	0	0	Ki67+	 13993 12347
7096	0	0	Ki67+	 13996 12328
7097	0	0	Ki67+	 14010 11782
7098	0	0	Ki67+	 14020 12171
7099	0	0	Ki67+	 14021 12293
7100	0	0	Ki67+	 14024 11813
7101	0	0	Ki67+	 14029 11694
7102	0	0	Ki67+	 14032 12169
7103	0	0	Ki67+	 14041 12355
7104	0	0	Ki67+	 14053 12341
7105	0	0	Ki67+	 14056 12306
7106	0	0	Ki67+	 14072 12331
7107	0	0	Ki67+	 14099 11689
7108	0	0	Ki67+	 14115 12344
7109	0	0	Ki67+	 14123 12171
7110	0	0	Ki67+	 14128 12050
7111	0	0	Ki67+	 14133 11942
7112	0	0	Ki67+	 14139 12174
7113	0	0	Ki67+	 14156 11928
7114	0	0	Ki67+	 14161 11622
7115	0	0	Ki67+	 14171 12172
7116	0	0	Ki67+	 14173 12052
7117	0	0	Ki67+	 14188 12168
7118	0	0	Ki67+	 14191 12064
7119	0	0	Ki67+	 14211 11979
7120	0	0	Ki67+	 14214 12063
7121	0	0	Ki67+	 14223 11924
7122	0	0	Ki67+	 14227 12163
7123	0	0	Ki67+	 14232 12072
7124	0	0	Ki67+	 14233 11988
7125	0	0	Ki67+	 14236 12149
7126	0	0	Ki67+	 13465 13156
7127	0	0	Ki67+	 13617 13090
7128	0	0	Ki67+	 13628 12556
7129	0	0	Ki67+	 13811 12449
7130	0	0	Ki67+	 13816 12430
7131	0	0	Ki67+	 13940 13068
7132	0	0	Ki67+	 13977 12533
7133	0	0	Ki67+	 14155 12597
7134	0	0	Ki67+	 14158 12621
7135	0	0	Ki67+	 14190 12613
7136	0	0	Ki67+	 14217 12672
7137	0	0	Ki67+	 13443 13870
7138	0	0	Ki67+	 13477 13892
7139	0	0	Ki67+	 13593 13339
7140	0	0	Ki67+	 13626 13258
7141	0	0	Ki67+	 13720 13189
7142	0	0	Ki67+	 13733 13193
7143	0	0	Ki67+	 13755 13888
7144	0	0	Ki67+	 13830 13638
7145	0	0	Ki67+	 13905 13856
7146	0	0	Ki67+	 13946 13894
7147	0	0	Ki67+	 13998 13849
7148	0	0	Ki67+	 14228 13501
7149	0	0	Ki67+	 13502 14056
7150	0	0	Ki67+	 13585 14592
7151	0	0	Ki67+	 13694 14368
7152	0	0	Ki67+	 13758 14673
7153	0	0	Ki67+	 13763 14550
7154	0	0	Ki67+	 13767 14654
7155	0	0	Ki67+	 13780 14722
7156	0	0	Ki67+	 13788 14664
7157	0	0	Ki67+	 13801 14641
7158	0	0	Ki67+	 13805 14505
7159	0	0	Ki67+	 13808 14541
7160	0	0	Ki67+	 13808 14584
7161	0	0	Ki67+	 13814 14727
7162	0	0	Ki67+	 13817 14555
7163	0	0	Ki67+	 13825 14480
7164	0	0	Ki67+	 13835 14562
7165	0	0	Ki67+	 13836 14761
7166	0	0	Ki67+	 13837 14452
7167	0	0	Ki67+	 13840 14533
7168	0	0	Ki67+	 13843 14501
7169	0	0	Ki67+	 13846 14669
7170	0	0	Ki67+	 13848 14730
7171	0	0	Ki67+	 13858 14441
7172	0	0	Ki67+	 13861 14591
7173	0	0	Ki67+	 13865 14478
7174	0	0	Ki67+	 13865 14739
7175	0	0	Ki67+	 13867 14632
7176	0	0	Ki67+	 13874 14517
7177	0	0	Ki67+	 13874 14657
7178	0	0	Ki67+	 13877 14034
7179	0	0	Ki67+	 13879 14709
7180	0	0	Ki67+	 13881 14451
7181	0	0	Ki67+	 13882 14403
7182	0	0	Ki67+	 13882 14490
7183	0	0	Ki67+	 13886 14769
7184	0	0	Ki67+	 13888 14628
7185	0	0	Ki67+	 13888 14684
7186	0	0	Ki67+	 13893 14398
7187	0	0	Ki67+	 13893 14738
7188	0	0	Ki67+	 13894 14575
7189	0	0	Ki67+	 13898 14476
7190	0	0	Ki67+	 13899 14764
7191	0	0	Ki67+	 13901 14021
7192	0	0	Ki67+	 13901 14408
7193	0	0	Ki67+	 13902 14731
7194	0	0	Ki67+	 13905 14523
7195	0	0	Ki67+	 13908 14640
7196	0	0	Ki67+	 13912 14702
7197	0	0	Ki67+	 13915 14443
7198	0	0	Ki67+	 13920 14576
7199	0	0	Ki67+	 13922 14679
7200	0	0	Ki67+	 13922 14711
7201	0	0	Ki67+	 13922 14726
7202	0	0	Ki67+	 13924 14522
7203	0	0	Ki67+	 13926 14543
7204	0	0	Ki67+	 13926 14646
7205	0	0	Ki67+	 13936 14381
7206	0	0	Ki67+	 13936 14740
7207	0	0	Ki67+	 13936 14763
7208	0	0	Ki67+	 13938 14115
7209	0	0	Ki67+	 13939 14400
7210	0	0	Ki67+	 13945 14643
7211	0	0	Ki67+	 13949 14556
7212	0	0	Ki67+	 13951 14690
7213	0	0	Ki67+	 13955 14586
7214	0	0	Ki67+	 13958 14366
7215	0	0	Ki67+	 13958 14539
7216	0	0	Ki67+	 13965 14609
7217	0	0	Ki67+	 13965 14717
7218	0	0	Ki67+	 13966 14744
7219	0	0	Ki67+	 13970 14659
7220	0	0	Ki67+	 13971 14467
7221	0	0	Ki67+	 13974 14511
7222	0	0	Ki67+	 13977 14393
7223	0	0	Ki67+	 13978 14609
7224	0	0	Ki67+	 13983 14578
7225	0	0	Ki67+	 13984 14673
7226	0	0	Ki67+	 13986 14367
7227	0	0	Ki67+	 13986 14783
7228	0	0	Ki67+	 13987 14695
7229	0	0	Ki67+	 13987 14755
7230	0	0	Ki67+	 13988 14493
7231	0	0	Ki67+	 13991 14399
7232	0	0	Ki67+	 13998 14736
7233	0	0	Ki67+	 13999 14380
7234	0	0	Ki67+	 14001 14593
7235	0	0	Ki67+	 14001 14615
7236	0	0	Ki67+	 14007 14348
7237	0	0	Ki67+	 14007 14647
7238	0	0	Ki67+	 14008 14704
7239	0	0	Ki67+	 14011 14366
7240	0	0	Ki67+	 14014 14761
7241	0	0	Ki67+	 14028 14416
7242	0	0	Ki67+	 14032 14435
7243	0	0	Ki67+	 14034 14629
7244	0	0	Ki67+	 14035 14521
7245	0	0	Ki67+	 14035 14604
7246	0	0	Ki67+	 14036 14691
7247	0	0	Ki67+	 14037 14661
7248	0	0	Ki67+	 14039 14738
7249	0	0	Ki67+	 14040 14583
7250	0	0	Ki67+	 14041 14333
7251	0	0	Ki67+	 14043 14386
7252	0	0	Ki67+	 14046 14776
7253	0	0	Ki67+	 14049 14605
7254	0	0	Ki67+	 14050 14625
7255	0	0	Ki67+	 14051 14327
7256	0	0	Ki67+	 14051 14707
7257	0	0	Ki67+	 14054 14759
7258	0	0	Ki67+	 14057 14444
7259	0	0	Ki67+	 14057 14661
7260	0	0	Ki67+	 14060 14359
7261	0	0	Ki67+	 14060 14689
7262	0	0	Ki67+	 14061 14501
7263	0	0	Ki67+	 14062 14400
7264	0	0	Ki67+	 14063 14469
7265	0	0	Ki67+	 14067 14540
7266	0	0	Ki67+	 14069 14335
7267	0	0	Ki67+	 14070 14628
7268	0	0	Ki67+	 14072 14512
7269	0	0	Ki67+	 14072 14700
7270	0	0	Ki67+	 14074 14734
7271	0	0	Ki67+	 14076 14445
7272	0	0	Ki67+	 14080 14405
7273	0	0	Ki67+	 14080 14567
7274	0	0	Ki67+	 14081 14374
7275	0	0	Ki67+	 14082 14638
7276	0	0	Ki67+	 14090 14320
7277	0	0	Ki67+	 14090 14476
7278	0	0	Ki67+	 14093 14440
7279	0	0	Ki67+	 14095 14602
7280	0	0	Ki67+	 14099 14397
7281	0	0	Ki67+	 14100 14554
7282	0	0	Ki67+	 14102 14761
7283	0	0	Ki67+	 14109 14744
7284	0	0	Ki67+	 14114 14444
7285	0	0	Ki67+	 14114 14769
7286	0	0	Ki67+	 14115 14512
7287	0	0	Ki67+	 14115 14711
7288	0	0	Ki67+	 14116 14589
7289	0	0	Ki67+	 14120 14312
7290	0	0	Ki67+	 14120 14661
7291	0	0	Ki67+	 14122 14364
7292	0	0	Ki67+	 14134 14725
7293	0	0	Ki67+	 14143 14334
7294	0	0	Ki67+	 14148 14597
7295	0	0	Ki67+	 14149 14497
7296	0	0	Ki67+	 14150 14647
7297	0	0	Ki67+	 14150 14677
7298	0	0	Ki67+	 14153 14558
7299	0	0	Ki67+	 14156 14421
7300	0	0	Ki67+	 14157 14462
7301	0	0	Ki67+	 14157 14774
7302	0	0	Ki67+	 14159 14743
7303	0	0	Ki67+	 14160 14332
7304	0	0	Ki67+	 14163 14692
7305	0	0	Ki67+	 14164 14361
7306	0	0	Ki67+	 14164 14731
7307	0	0	Ki67+	 14165 14537
7308	0	0	Ki67+	 14167 14618
7309	0	0	Ki67+	 14170 14411
7310	0	0	Ki67+	 14173 14441
7311	0	0	Ki67+	 14173 14465
7312	0	0	Ki67+	 14179 14504
7313	0	0	Ki67+	 14182 14655
7314	0	0	Ki67+	 14194 14745
7315	0	0	Ki67+	 14194 14779
7316	0	0	Ki67+	 14198 14345
7317	0	0	Ki67+	 14200 14449
7318	0	0	Ki67+	 14212 13986
7319	0	0	Ki67+	 14212 14699
7320	0	0	Ki67+	 14214 14653
7321	0	0	Ki67+	 14217 14764
7322	0	0	Ki67+	 14220 14672
7323	0	0	Ki67+	 14220 14739
7324	0	0	Ki67+	 14224 14537
7325	0	0	Ki67+	 14234 14682
7326	0	0	Ki67+	 14234 14758
7327	0	0	Ki67+	 13524 14866
7328	0	0	Ki67+	 13534 15392
7329	0	0	Ki67+	 13579 15101
7330	0	0	Ki67+	 13597 15144
7331	0	0	Ki67+	 13607 15128
7332	0	0	Ki67+	 13660 15329
7333	0	0	Ki67+	 13700 15055
7334	0	0	Ki67+	 13772 15312
7335	0	0	Ki67+	 13787 14794
7336	0	0	Ki67+	 13793 14822
7337	0	0	Ki67+	 13822 14793
7338	0	0	Ki67+	 13827 15526
7339	0	0	Ki67+	 13829 14878
7340	0	0	Ki67+	 13832 14821
7341	0	0	Ki67+	 13842 14935
7342	0	0	Ki67+	 13849 14984
7343	0	0	Ki67+	 13850 14813
7344	0	0	Ki67+	 13856 14929
7345	0	0	Ki67+	 13856 14964
7346	0	0	Ki67+	 13876 14801
7347	0	0	Ki67+	 13880 15082
7348	0	0	Ki67+	 13882 15310
7349	0	0	Ki67+	 13888 15164
7350	0	0	Ki67+	 13891 15290
7351	0	0	Ki67+	 13899 14932
7352	0	0	Ki67+	 13907 14817
7353	0	0	Ki67+	 13907 15081
7354	0	0	Ki67+	 13915 14795
7355	0	0	Ki67+	 13915 15288
7356	0	0	Ki67+	 13919 14926
7357	0	0	Ki67+	 13928 14792
7358	0	0	Ki67+	 13928 15160
7359	0	0	Ki67+	 13934 14856
7360	0	0	Ki67+	 13935 14896
7361	0	0	Ki67+	 13941 14791
7362	0	0	Ki67+	 13948 15051
7363	0	0	Ki67+	 13951 14948
7364	0	0	Ki67+	 13951 15250
7365	0	0	Ki67+	 13952 14817
7366	0	0	Ki67+	 13952 14849
7367	0	0	Ki67+	 13953 15084
7368	0	0	Ki67+	 13956 15461
7369	0	0	Ki67+	 13963 14926
7370	0	0	Ki67+	 13963 15057
7371	0	0	Ki67+	 13964 14901
7372	0	0	Ki67+	 13964 15211
7373	0	0	Ki67+	 13970 15089
7374	0	0	Ki67+	 13981 15056
7375	0	0	Ki67+	 13981 15362
7376	0	0	Ki67+	 13990 14898
7377	0	0	Ki67+	 13990 15165
7378	0	0	Ki67+	 13994 14938
7379	0	0	Ki67+	 13995 14813
7380	0	0	Ki67+	 14004 14792
7381	0	0	Ki67+	 14006 14980
7382	0	0	Ki67+	 14015 14839
7383	0	0	Ki67+	 14015 14878
7384	0	0	Ki67+	 14017 14914
7385	0	0	Ki67+	 14019 14929
7386	0	0	Ki67+	 14027 14971
7387	0	0	Ki67+	 14028 14829
7388	0	0	Ki67+	 14030 14947
7389	0	0	Ki67+	 14033 14796
7390	0	0	Ki67+	 14040 14950
7391	0	0	Ki67+	 14042 14815
7392	0	0	Ki67+	 14058 14798
7393	0	0	Ki67+	 14061 14874
7394	0	0	Ki67+	 14063 15020
7395	0	0	Ki67+	 14064 14844
7396	0	0	Ki67+	 14066 14892
7397	0	0	Ki67+	 14067 14915
7398	0	0	Ki67+	 14083 14879
7399	0	0	Ki67+	 14084 14826
7400	0	0	Ki67+	 14085 14803
7401	0	0	Ki67+	 14097 14878
7402	0	0	Ki67+	 14104 14925
7403	0	0	Ki67+	 14105 14859
7404	0	0	Ki67+	 14108 14893
7405	0	0	Ki67+	 14113 14839
7406	0	0	Ki67+	 14116 14821
7407	0	0	Ki67+	 14124 14930
7408	0	0	Ki67+	 14140 14894
7409	0	0	Ki67+	 14145 15425
7410	0	0	Ki67+	 14151 14910
7411	0	0	Ki67+	 14155 14824
7412	0	0	Ki67+	 14176 14856
7413	0	0	Ki67+	 14177 14789
7414	0	0	Ki67+	 14180 15074
7415	0	0	Ki67+	 14185 14924
7416	0	0	Ki67+	 14226 14853
7417	0	0	Ki67+	 14227 14798
7418	0	0	Ki67+	 13587 15744
7419	0	0	Ki67+	 13632 15761
7420	0	0	Ki67+	 13902 15596
7421	0	0	Ki67+	 13907 15586
7422	0	0	Ki67+	 13729 16797
7423	0	0	Ki67+	 13788 17077
7424	0	0	Ki67+	 14150 16474
7425	0	0	Ki67+	 14137 17216
7426	0	0	Ki67+	 14145 17982
7427	0	0	Ki67+	 14227 17691
7428	0	0	Ki67+	 13526 18616
7429	0	0	Ki67+	 14106 18135
7430	0	0	Ki67+	 13779 19503
7431	0	0	Ki67+	 13815 19504
7432	0	0	Ki67+	 13561 19693
7433	0	0	Ki67+	 13666 20632
7434	0	0	Ki67+	 13701 20478
7435	0	0	Ki67+	 13701 20506
7436	0	0	Ki67+	 13719 20491
7437	0	0	Ki67+	 13723 20510
7438	0	0	Ki67+	 13727 20541
7439	0	0	Ki67+	 14778 4525
7440	0	0	Ki67+	 14253 5305
7441	0	0	Ki67+	 14273 5296
7442	0	0	Ki67+	 14282 5256
7443	0	0	Ki67+	 14311 5228
7444	0	0	Ki67+	 14324 5235
7445	0	0	Ki67+	 14341 5024
7446	0	0	Ki67+	 14352 5470
7447	0	0	Ki67+	 14364 5245
7448	0	0	Ki67+	 14391 5256
7449	0	0	Ki67+	 14407 5241
7450	0	0	Ki67+	 14428 5247
7451	0	0	Ki67+	 14445 5113
7452	0	0	Ki67+	 14523 5252
7453	0	0	Ki67+	 14525 5337
7454	0	0	Ki67+	 14530 4860
7455	0	0	Ki67+	 14559 5383
7456	0	0	Ki67+	 14570 5400
7457	0	0	Ki67+	 14574 5470
7458	0	0	Ki67+	 14620 5298
7459	0	0	Ki67+	 14642 5303
7460	0	0	Ki67+	 14644 5343
7461	0	0	Ki67+	 14659 5330
7462	0	0	Ki67+	 14661 5375
7463	0	0	Ki67+	 14676 5364
7464	0	0	Ki67+	 14703 5284
7465	0	0	Ki67+	 14721 5250
7466	0	0	Ki67+	 14725 5262
7467	0	0	Ki67+	 14746 5264
7468	0	0	Ki67+	 14788 5290
7469	0	0	Ki67+	 14804 5470
7470	0	0	Ki67+	 14822 5321
7471	0	0	Ki67+	 14824 5477
7472	0	0	Ki67+	 14850 5421
7473	0	0	Ki67+	 14870 5178
7474	0	0	Ki67+	 14911 5204
7475	0	0	Ki67+	 14955 4808
7476	0	0	Ki67+	 14981 4759
7477	0	0	Ki67+	 14987 5249
7478	0	0	Ki67+	 15005 5261
7479	0	0	Ki67+	 15014 5213
7480	0	0	Ki67+	 15018 5259
7481	0	0	Ki67+	 14293 6212
7482	0	0	Ki67+	 14381 5609
7483	0	0	Ki67+	 14412 5580
7484	0	0	Ki67+	 14456 5924
7485	0	0	Ki67+	 14587 6095
7486	0	0	Ki67+	 14599 6089
7487	0	0	Ki67+	 14657 5600
7488	0	0	Ki67+	 14658 5734
7489	0	0	Ki67+	 14690 6181
7490	0	0	Ki67+	 14694 6149
7491	0	0	Ki67+	 14705 5636
7492	0	0	Ki67+	 14723 5627
7493	0	0	Ki67+	 14728 6193
7494	0	0	Ki67+	 14744 6159
7495	0	0	Ki67+	 14751 6096
7496	0	0	Ki67+	 14753 5833
7497	0	0	Ki67+	 14769 5598
7498	0	0	Ki67+	 14792 5603
7499	0	0	Ki67+	 14794 5940
7500	0	0	Ki67+	 14871 6028
7501	0	0	Ki67+	 14879 6106
7502	0	0	Ki67+	 14890 6017
7503	0	0	Ki67+	 14890 6029
7504	0	0	Ki67+	 14890 6125
7505	0	0	Ki67+	 14895 6000
7506	0	0	Ki67+	 14901 6263
7507	0	0	Ki67+	 14907 6057
7508	0	0	Ki67+	 14908 5576
7509	0	0	Ki67+	 14917 6002
7510	0	0	Ki67+	 14924 5678
7511	0	0	Ki67+	 14938 6004
7512	0	0	Ki67+	 14947 5863
7513	0	0	Ki67+	 14953 5790
7514	0	0	Ki67+	 14961 5840
7515	0	0	Ki67+	 14963 5581
7516	0	0	Ki67+	 14966 5988
7517	0	0	Ki67+	 14967 5527
7518	0	0	Ki67+	 14974 5642
7519	0	0	Ki67+	 15000 5523
7520	0	0	Ki67+	 15009 5685
7521	0	0	Ki67+	 15029 5920
7522	0	0	Ki67+	 15030 5523
7523	0	0	Ki67+	 14303 6348
7524	0	0	Ki67+	 14353 6842
7525	0	0	Ki67+	 14371 6461
7526	0	0	Ki67+	 14372 6723
7527	0	0	Ki67+	 14373 6484
7528	0	0	Ki67+	 14384 6867
7529	0	0	Ki67+	 14404 6857
7530	0	0	Ki67+	 14408 6773
7531	0	0	Ki67+	 14437 6898
7532	0	0	Ki67+	 14440 6622
7533	0	0	Ki67+	 14445 6957
7534	0	0	Ki67+	 14449 6653
7535	0	0	Ki67+	 14453 6982
7536	0	0	Ki67+	 14486 6943
7537	0	0	Ki67+	 14488 6681
7538	0	0	Ki67+	 14494 7044
7539	0	0	Ki67+	 14499 6977
7540	0	0	Ki67+	 14500 6705
7541	0	0	Ki67+	 14507 6715
7542	0	0	Ki67+	 14510 6980
7543	0	0	Ki67+	 14514 6990
7544	0	0	Ki67+	 14514 7017
7545	0	0	Ki67+	 14515 6967
7546	0	0	Ki67+	 14520 6695
7547	0	0	Ki67+	 14528 6949
7548	0	0	Ki67+	 14536 7025
7549	0	0	Ki67+	 14537 6723
7550	0	0	Ki67+	 14539 7000
7551	0	0	Ki67+	 14545 6784
7552	0	0	Ki67+	 14558 6979
7553	0	0	Ki67+	 14569 7013
7554	0	0	Ki67+	 14570 6795
7555	0	0	Ki67+	 14571 6973
7556	0	0	Ki67+	 14572 6816
7557	0	0	Ki67+	 14580 6992
7558	0	0	Ki67+	 14584 6828
7559	0	0	Ki67+	 14586 7006
7560	0	0	Ki67+	 14592 7067
7561	0	0	Ki67+	 14602 7030
7562	0	0	Ki67+	 14611 6809
7563	0	0	Ki67+	 14621 7026
7564	0	0	Ki67+	 14623 7073
7565	0	0	Ki67+	 14626 6880
7566	0	0	Ki67+	 14627 6834
7567	0	0	Ki67+	 14637 7058
7568	0	0	Ki67+	 14642 7102
7569	0	0	Ki67+	 14644 7078
7570	0	0	Ki67+	 14649 6910
7571	0	0	Ki67+	 14651 6876
7572	0	0	Ki67+	 14653 6434
7573	0	0	Ki67+	 14661 7077
7574	0	0	Ki67+	 14669 6929
7575	0	0	Ki67+	 14672 6901
7576	0	0	Ki67+	 14673 7077
7577	0	0	Ki67+	 14679 6943
7578	0	0	Ki67+	 14689 6906
7579	0	0	Ki67+	 14689 6916
7580	0	0	Ki67+	 14693 6769
7581	0	0	Ki67+	 14696 6933
7582	0	0	Ki67+	 14702 6886
7583	0	0	Ki67+	 14707 6907
7584	0	0	Ki67+	 14715 6514
7585	0	0	Ki67+	 14721 7115
7586	0	0	Ki67+	 14723 6536
7587	0	0	Ki67+	 14724 6611
7588	0	0	Ki67+	 14724 6971
7589	0	0	Ki67+	 14728 6582
7590	0	0	Ki67+	 14731 6834
7591	0	0	Ki67+	 14731 6942
7592	0	0	Ki67+	 14744 6613
7593	0	0	Ki67+	 14747 6729
7594	0	0	Ki67+	 14751 6765
7595	0	0	Ki67+	 14762 6849
7596	0	0	Ki67+	 14767 6936
7597	0	0	Ki67+	 14770 6907
7598	0	0	Ki67+	 14775 6777
7599	0	0	Ki67+	 14777 6732
7600	0	0	Ki67+	 14778 6751
7601	0	0	Ki67+	 14778 6995
7602	0	0	Ki67+	 14791 6929
7603	0	0	Ki67+	 14798 6862
7604	0	0	Ki67+	 14801 6840
7605	0	0	Ki67+	 14818 6620
7606	0	0	Ki67+	 14858 7035
7607	0	0	Ki67+	 14871 6664
7608	0	0	Ki67+	 14883 6660
7609	0	0	Ki67+	 14885 6740
7610	0	0	Ki67+	 14888 6773
7611	0	0	Ki67+	 14897 6493
7612	0	0	Ki67+	 14903 6710
7613	0	0	Ki67+	 14904 6636
7614	0	0	Ki67+	 14908 6781
7615	0	0	Ki67+	 14909 6869
7616	0	0	Ki67+	 14915 6748
7617	0	0	Ki67+	 14917 6602
7618	0	0	Ki67+	 14917 6923
7619	0	0	Ki67+	 14919 6897
7620	0	0	Ki67+	 14925 6664
7621	0	0	Ki67+	 14928 6710
7622	0	0	Ki67+	 14935 6662
7623	0	0	Ki67+	 14937 6931
7624	0	0	Ki67+	 14940 6880
7625	0	0	Ki67+	 14943 6964
7626	0	0	Ki67+	 14946 6605
7627	0	0	Ki67+	 14948 6713
7628	0	0	Ki67+	 14948 7007
7629	0	0	Ki67+	 14950 6649
7630	0	0	Ki67+	 14962 6525
7631	0	0	Ki67+	 14963 7046
7632	0	0	Ki67+	 14978 7066
7633	0	0	Ki67+	 14978 7098
7634	0	0	Ki67+	 14981 6380
7635	0	0	Ki67+	 14983 6868
7636	0	0	Ki67+	 14990 6414
7637	0	0	Ki67+	 14990 7111
7638	0	0	Ki67+	 14992 6429
7639	0	0	Ki67+	 15009 6427
7640	0	0	Ki67+	 15009 6653
7641	0	0	Ki67+	 15010 6445
7642	0	0	Ki67+	 15027 6619
7643	0	0	Ki67+	 14265 7895
7644	0	0	Ki67+	 14271 7802
7645	0	0	Ki67+	 14296 7751
7646	0	0	Ki67+	 14330 7814
7647	0	0	Ki67+	 14334 7739
7648	0	0	Ki67+	 14394 7528
7649	0	0	Ki67+	 14399 7784
7650	0	0	Ki67+	 14416 7611
7651	0	0	Ki67+	 14427 7732
7652	0	0	Ki67+	 14481 7289
7653	0	0	Ki67+	 14482 7727
7654	0	0	Ki67+	 14487 7538
7655	0	0	Ki67+	 14539 7258
7656	0	0	Ki67+	 14556 7205
7657	0	0	Ki67+	 14559 7186
7658	0	0	Ki67+	 14564 7288
7659	0	0	Ki67+	 14565 7126
7660	0	0	Ki67+	 14584 7305
7661	0	0	Ki67+	 14587 7743
7662	0	0	Ki67+	 14600 7343
7663	0	0	Ki67+	 14602 7675
7664	0	0	Ki67+	 14610 7491
7665	0	0	Ki67+	 14614 7529
7666	0	0	Ki67+	 14620 7310
7667	0	0	Ki67+	 14620 7463
7668	0	0	Ki67+	 14622 7498
7669	0	0	Ki67+	 14624 7554
7670	0	0	Ki67+	 14629 7575
7671	0	0	Ki67+	 14644 7545
7672	0	0	Ki67+	 14655 7573
7673	0	0	Ki67+	 14666 7604
7674	0	0	Ki67+	 14680 7631
7675	0	0	Ki67+	 14698 7623
7676	0	0	Ki67+	 14707 7638
7677	0	0	Ki67+	 14719 7637
7678	0	0	Ki67+	 14741 7651
7679	0	0	Ki67+	 14749 7822
7680	0	0	Ki67+	 14766 7304
7681	0	0	Ki67+	 14768 7806
7682	0	0	Ki67+	 14773 7219
7683	0	0	Ki67+	 14777 7692
7684	0	0	Ki67+	 14782 7377
7685	0	0	Ki67+	 14804 7815
7686	0	0	Ki67+	 14808 7677
7687	0	0	Ki67+	 14826 7749
7688	0	0	Ki67+	 14830 7340
7689	0	0	Ki67+	 14830 7575
7690	0	0	Ki67+	 14835 7394
7691	0	0	Ki67+	 14840 7636
7692	0	0	Ki67+	 14843 7538
7693	0	0	Ki67+	 14847 7434
7694	0	0	Ki67+	 14848 7517
7695	0	0	Ki67+	 14853 7245
7696	0	0	Ki67+	 14856 7838
7697	0	0	Ki67+	 14898 7501
7698	0	0	Ki67+	 14904 7356
7699	0	0	Ki67+	 14911 7374
7700	0	0	Ki67+	 14919 7421
7701	0	0	Ki67+	 14928 7398
7702	0	0	Ki67+	 14931 7667
7703	0	0	Ki67+	 14950 7263
7704	0	0	Ki67+	 14950 7688
7705	0	0	Ki67+	 14959 7249
7706	0	0	Ki67+	 14964 7548
7707	0	0	Ki67+	 14992 7276
7708	0	0	Ki67+	 15013 7128
7709	0	0	Ki67+	 15026 7151
7710	0	0	Ki67+	 15035 7162
7711	0	0	Ki67+	 15036 7762
7712	0	0	Ki67+	 14242 8338
7713	0	0	Ki67+	 14246 8359
7714	0	0	Ki67+	 14260 8235
7715	0	0	Ki67+	 14261 8107
7716	0	0	Ki67+	 14267 8387
7717	0	0	Ki67+	 14285 8240
7718	0	0	Ki67+	 14287 7923
7719	0	0	Ki67+	 14287 8111
7720	0	0	Ki67+	 14291 8404
7721	0	0	Ki67+	 14293 8253
7722	0	0	Ki67+	 14301 8103
7723	0	0	Ki67+	 14304 8412
7724	0	0	Ki67+	 14309 7943
7725	0	0	Ki67+	 14310 8249
7726	0	0	Ki67+	 14316 8121
7727	0	0	Ki67+	 14322 8412
7728	0	0	Ki67+	 14328 8102
7729	0	0	Ki67+	 14335 8264
7730	0	0	Ki67+	 14339 8318
7731	0	0	Ki67+	 14343 8018
7732	0	0	Ki67+	 14346 8119
7733	0	0	Ki67+	 14348 8412
7734	0	0	Ki67+	 14354 8051
7735	0	0	Ki67+	 14367 8411
7736	0	0	Ki67+	 14380 8522
7737	0	0	Ki67+	 14397 8329
7738	0	0	Ki67+	 14406 8356
7739	0	0	Ki67+	 14445 8172
7740	0	0	Ki67+	 14446 7963
7741	0	0	Ki67+	 14453 8126
7742	0	0	Ki67+	 14453 8152
7743	0	0	Ki67+	 14453 8189
7744	0	0	Ki67+	 14480 8123
7745	0	0	Ki67+	 14484 8159
7746	0	0	Ki67+	 14492 8105
7747	0	0	Ki67+	 14495 7993
7748	0	0	Ki67+	 14507 8124
7749	0	0	Ki67+	 14527 8114
7750	0	0	Ki67+	 14553 8112
7751	0	0	Ki67+	 14557 8012
7752	0	0	Ki67+	 14578 8111
7753	0	0	Ki67+	 14593 8335
7754	0	0	Ki67+	 14606 8123
7755	0	0	Ki67+	 14606 8338
7756	0	0	Ki67+	 14611 7995
7757	0	0	Ki67+	 14619 8013
7758	0	0	Ki67+	 14628 7995
7759	0	0	Ki67+	 14635 8313
7760	0	0	Ki67+	 14637 7956
7761	0	0	Ki67+	 14637 7969
7762	0	0	Ki67+	 14652 8154
7763	0	0	Ki67+	 14653 8341
7764	0	0	Ki67+	 14665 8334
7765	0	0	Ki67+	 14667 8179
7766	0	0	Ki67+	 14674 8307
7767	0	0	Ki67+	 14677 8625
7768	0	0	Ki67+	 14684 8198
7769	0	0	Ki67+	 14695 8224
7770	0	0	Ki67+	 14696 8241
7771	0	0	Ki67+	 14705 7976
7772	0	0	Ki67+	 14707 8026
7773	0	0	Ki67+	 14708 7997
7774	0	0	Ki67+	 14708 8040
7775	0	0	Ki67+	 14715 8254
7776	0	0	Ki67+	 14718 8075
7777	0	0	Ki67+	 14723 8274
7778	0	0	Ki67+	 14728 8105
7779	0	0	Ki67+	 14730 8063
7780	0	0	Ki67+	 14744 8112
7781	0	0	Ki67+	 14780 8172
7782	0	0	Ki67+	 14795 8172
7783	0	0	Ki67+	 14817 8187
7784	0	0	Ki67+	 14830 8140
7785	0	0	Ki67+	 14849 8166
7786	0	0	Ki67+	 14852 8124
7787	0	0	Ki67+	 14854 8092
7788	0	0	Ki67+	 14865 8055
7789	0	0	Ki67+	 14873 8028
7790	0	0	Ki67+	 14877 8013
7791	0	0	Ki67+	 14878 7997
7792	0	0	Ki67+	 14879 7929
7793	0	0	Ki67+	 14909 8200
7794	0	0	Ki67+	 14912 8177
7795	0	0	Ki67+	 14917 8154
7796	0	0	Ki67+	 14919 8206
7797	0	0	Ki67+	 14923 8126
7798	0	0	Ki67+	 14925 8230
7799	0	0	Ki67+	 14927 8269
7800	0	0	Ki67+	 14929 8290
7801	0	0	Ki67+	 14938 8119
7802	0	0	Ki67+	 14941 8040
7803	0	0	Ki67+	 14947 8074
7804	0	0	Ki67+	 14948 8193
7805	0	0	Ki67+	 14958 8242
7806	0	0	Ki67+	 14958 8305
7807	0	0	Ki67+	 14960 8006
7808	0	0	Ki67+	 14975 8003
7809	0	0	Ki67+	 14976 8342
7810	0	0	Ki67+	 14988 8334
7811	0	0	Ki67+	 14991 7965
7812	0	0	Ki67+	 15002 7995
7813	0	0	Ki67+	 15018 8347
7814	0	0	Ki67+	 15019 7970
7815	0	0	Ki67+	 15026 8331
7816	0	0	Ki67+	 15030 7956
7817	0	0	Ki67+	 15032 8352
7818	0	0	Ki67+	 15039 8341
7819	0	0	Ki67+	 14245 9192
7820	0	0	Ki67+	 14248 9371
7821	0	0	Ki67+	 14251 9479
7822	0	0	Ki67+	 14262 9498
7823	0	0	Ki67+	 14268 9345
7824	0	0	Ki67+	 14268 9405
7825	0	0	Ki67+	 14280 9368
7826	0	0	Ki67+	 14288 9388
7827	0	0	Ki67+	 14298 9478
7828	0	0	Ki67+	 14300 9202
7829	0	0	Ki67+	 14307 9152
7830	0	0	Ki67+	 14315 9175
7831	0	0	Ki67+	 14316 9515
7832	0	0	Ki67+	 14339 9178
7833	0	0	Ki67+	 14376 9478
7834	0	0	Ki67+	 14379 9439
7835	0	0	Ki67+	 14382 9499
7836	0	0	Ki67+	 14394 9467
7837	0	0	Ki67+	 14395 9512
7838	0	0	Ki67+	 14407 9509
7839	0	0	Ki67+	 14408 9489
7840	0	0	Ki67+	 14410 9475
7841	0	0	Ki67+	 14479 9405
7842	0	0	Ki67+	 14498 9413
7843	0	0	Ki67+	 14528 9427
7844	0	0	Ki67+	 14581 9489
7845	0	0	Ki67+	 14591 9457
7846	0	0	Ki67+	 14599 9488
7847	0	0	Ki67+	 14665 9194
7848	0	0	Ki67+	 14721 9236
7849	0	0	Ki67+	 14242 9590
7850	0	0	Ki67+	 14250 10203
7851	0	0	Ki67+	 14251 10110
7852	0	0	Ki67+	 14252 9822
7853	0	0	Ki67+	 14253 10029
7854	0	0	Ki67+	 14253 10130
7855	0	0	Ki67+	 14266 9992
7856	0	0	Ki67+	 14267 10138
7857	0	0	Ki67+	 14270 9585
7858	0	0	Ki67+	 14274 10223
7859	0	0	Ki67+	 14276 10150
7860	0	0	Ki67+	 14276 10239
7861	0	0	Ki67+	 14282 10317
7862	0	0	Ki67+	 14285 9979
7863	0	0	Ki67+	 14288 9818
7864	0	0	Ki67+	 14291 9580
7865	0	0	Ki67+	 14291 10237
7866	0	0	Ki67+	 14297 9570
7867	0	0	Ki67+	 14298 9977
7868	0	0	Ki67+	 14300 10040
7869	0	0	Ki67+	 14301 10017
7870	0	0	Ki67+	 14301 10302
7871	0	0	Ki67+	 14303 9987
7872	0	0	Ki67+	 14304 9654
7873	0	0	Ki67+	 14307 9815
7874	0	0	Ki67+	 14308 10290
7875	0	0	Ki67+	 14310 10261
7876	0	0	Ki67+	 14314 9795
7877	0	0	Ki67+	 14316 9666
7878	0	0	Ki67+	 14316 10160
7879	0	0	Ki67+	 14320 9812
7880	0	0	Ki67+	 14322 9550
7881	0	0	Ki67+	 14323 9561
7882	0	0	Ki67+	 14330 9788
7883	0	0	Ki67+	 14337 9987
7884	0	0	Ki67+	 14338 9708
7885	0	0	Ki67+	 14338 9756
7886	0	0	Ki67+	 14345 9872
7887	0	0	Ki67+	 14349 9904
7888	0	0	Ki67+	 14353 10178
7889	0	0	Ki67+	 14354 9992
7890	0	0	Ki67+	 14356 9687
7891	0	0	Ki67+	 14356 9845
7892	0	0	Ki67+	 14370 9932
7893	0	0	Ki67+	 14377 10165
7894	0	0	Ki67+	 14379 9834
7895	0	0	Ki67+	 14390 9818
7896	0	0	Ki67+	 14392 10009
7897	0	0	Ki67+	 14413 9956
7898	0	0	Ki67+	 14413 10182
7899	0	0	Ki67+	 14414 9536
7900	0	0	Ki67+	 14433 9539
7901	0	0	Ki67+	 14436 10172
7902	0	0	Ki67+	 14438 10041
7903	0	0	Ki67+	 14439 10161
7904	0	0	Ki67+	 14440 9691
7905	0	0	Ki67+	 14441 9654
7906	0	0	Ki67+	 14448 10051
7907	0	0	Ki67+	 14449 10202
7908	0	0	Ki67+	 14456 9671
7909	0	0	Ki67+	 14460 10158
7910	0	0	Ki67+	 14461 9634
7911	0	0	Ki67+	 14461 9817
7912	0	0	Ki67+	 14461 10057
7913	0	0	Ki67+	 14462 9691
7914	0	0	Ki67+	 14463 10319
7915	0	0	Ki67+	 14467 10175
7916	0	0	Ki67+	 14467 10205
7917	0	0	Ki67+	 14470 9648
7918	0	0	Ki67+	 14472 10151
7919	0	0	Ki67+	 14477 9722
7920	0	0	Ki67+	 14481 9831
7921	0	0	Ki67+	 14481 10071
7922	0	0	Ki67+	 14489 9570
7923	0	0	Ki67+	 14492 9624
7924	0	0	Ki67+	 14493 10311
7925	0	0	Ki67+	 14494 10157
7926	0	0	Ki67+	 14494 10174
7927	0	0	Ki67+	 14495 9993
7928	0	0	Ki67+	 14496 10201
7929	0	0	Ki67+	 14498 10111
7930	0	0	Ki67+	 14500 10223
7931	0	0	Ki67+	 14501 10014
7932	0	0	Ki67+	 14504 10134
7933	0	0	Ki67+	 14506 9855
7934	0	0	Ki67+	 14507 9636
7935	0	0	Ki67+	 14518 9571
7936	0	0	Ki67+	 14519 10187
7937	0	0	Ki67+	 14523 9767
7938	0	0	Ki67+	 14524 10313
7939	0	0	Ki67+	 14526 10207
7940	0	0	Ki67+	 14527 10025
7941	0	0	Ki67+	 14528 9578
7942	0	0	Ki67+	 14534 10169
7943	0	0	Ki67+	 14535 10010
7944	0	0	Ki67+	 14539 9785
7945	0	0	Ki67+	 14542 10052
7946	0	0	Ki67+	 14543 10017
7947	0	0	Ki67+	 14547 9986
7948	0	0	Ki67+	 14549 9579
7949	0	0	Ki67+	 14549 10182
7950	0	0	Ki67+	 14553 10206
7951	0	0	Ki67+	 14555 9805
7952	0	0	Ki67+	 14555 9896
7953	0	0	Ki67+	 14562 9945
7954	0	0	Ki67+	 14565 9922
7955	0	0	Ki67+	 14566 10034
7956	0	0	Ki67+	 14570 9797
7957	0	0	Ki67+	 14570 9998
7958	0	0	Ki67+	 14571 9808
7959	0	0	Ki67+	 14577 9670
7960	0	0	Ki67+	 14577 10065
7961	0	0	Ki67+	 14578 9961
7962	0	0	Ki67+	 14580 9589
7963	0	0	Ki67+	 14580 9929
7964	0	0	Ki67+	 14586 9639
7965	0	0	Ki67+	 14588 10082
7966	0	0	Ki67+	 14590 9996
7967	0	0	Ki67+	 14593 9946
7968	0	0	Ki67+	 14595 9803
7969	0	0	Ki67+	 14606 10080
7970	0	0	Ki67+	 14608 10027
7971	0	0	Ki67+	 14609 10003
7972	0	0	Ki67+	 14611 9963
7973	0	0	Ki67+	 14612 9823
7974	0	0	Ki67+	 14617 10056
7975	0	0	Ki67+	 14624 9737
7976	0	0	Ki67+	 14626 9654
7977	0	0	Ki67+	 14633 10067
7978	0	0	Ki67+	 14635 10019
7979	0	0	Ki67+	 14636 9838
7980	0	0	Ki67+	 14636 9989
7981	0	0	Ki67+	 14636 10033
7982	0	0	Ki67+	 14642 10093
7983	0	0	Ki67+	 14664 9849
7984	0	0	Ki67+	 14668 9804
7985	0	0	Ki67+	 14678 9684
7986	0	0	Ki67+	 14684 9783
7987	0	0	Ki67+	 14687 9728
7988	0	0	Ki67+	 14687 9833
7989	0	0	Ki67+	 14701 9767
7990	0	0	Ki67+	 14707 9819
7991	0	0	Ki67+	 14755 10078
7992	0	0	Ki67+	 14884 9832
7993	0	0	Ki67+	 14908 9859
7994	0	0	Ki67+	 14925 9888
7995	0	0	Ki67+	 14961 9804
7996	0	0	Ki67+	 14997 10165
7997	0	0	Ki67+	 14241 11000
7998	0	0	Ki67+	 14242 10869
7999	0	0	Ki67+	 14248 10555
8000	0	0	Ki67+	 14253 10324
8001	0	0	Ki67+	 14261 11012
8002	0	0	Ki67+	 14266 10834
8003	0	0	Ki67+	 14271 10931
8004	0	0	Ki67+	 14274 11064
8005	0	0	Ki67+	 14275 11022
8006	0	0	Ki67+	 14277 10607
8007	0	0	Ki67+	 14282 11035
8008	0	0	Ki67+	 14285 10778
8009	0	0	Ki67+	 14286 10734
8010	0	0	Ki67+	 14288 10809
8011	0	0	Ki67+	 14298 10621
8012	0	0	Ki67+	 14300 10757
8013	0	0	Ki67+	 14300 11084
8014	0	0	Ki67+	 14302 11062
8015	0	0	Ki67+	 14303 10790
8016	0	0	Ki67+	 14311 11109
8017	0	0	Ki67+	 14318 11092
8018	0	0	Ki67+	 14321 10451
8019	0	0	Ki67+	 14322 10634
8020	0	0	Ki67+	 14334 10468
8021	0	0	Ki67+	 14341 10883
8022	0	0	Ki67+	 14341 10924
8023	0	0	Ki67+	 14344 10852
8024	0	0	Ki67+	 14348 10643
8025	0	0	Ki67+	 14350 10453
8026	0	0	Ki67+	 14356 10851
8027	0	0	Ki67+	 14356 10938
8028	0	0	Ki67+	 14358 10837
8029	0	0	Ki67+	 14359 10818
8030	0	0	Ki67+	 14364 10463
8031	0	0	Ki67+	 14369 10648
8032	0	0	Ki67+	 14377 10800
8033	0	0	Ki67+	 14397 10650
8034	0	0	Ki67+	 14399 10966
8035	0	0	Ki67+	 14406 10985
8036	0	0	Ki67+	 14407 10782
8037	0	0	Ki67+	 14414 10663
8038	0	0	Ki67+	 14418 10514
8039	0	0	Ki67+	 14425 10778
8040	0	0	Ki67+	 14426 10366
8041	0	0	Ki67+	 14432 10345
8042	0	0	Ki67+	 14432 10524
8043	0	0	Ki67+	 14433 10995
8044	0	0	Ki67+	 14437 10650
8045	0	0	Ki67+	 14439 10411
8046	0	0	Ki67+	 14446 10668
8047	0	0	Ki67+	 14446 10789
8048	0	0	Ki67+	 14451 10422
8049	0	0	Ki67+	 14454 10627
8050	0	0	Ki67+	 14458 11071
8051	0	0	Ki67+	 14459 10440
8052	0	0	Ki67+	 14461 10570
8053	0	0	Ki67+	 14462 11094
8054	0	0	Ki67+	 14468 10654
8055	0	0	Ki67+	 14474 11118
8056	0	0	Ki67+	 14475 10457
8057	0	0	Ki67+	 14481 10686
8058	0	0	Ki67+	 14482 10589
8059	0	0	Ki67+	 14491 10637
8060	0	0	Ki67+	 14492 10480
8061	0	0	Ki67+	 14498 10806
8062	0	0	Ki67+	 14502 10664
8063	0	0	Ki67+	 14515 10640
8064	0	0	Ki67+	 14520 10829
8065	0	0	Ki67+	 14530 10837
8066	0	0	Ki67+	 14544 10537
8067	0	0	Ki67+	 14544 10857
8068	0	0	Ki67+	 14553 10557
8069	0	0	Ki67+	 14554 10505
8070	0	0	Ki67+	 14561 10333
8071	0	0	Ki67+	 14566 10885
8072	0	0	Ki67+	 14570 10576
8073	0	0	Ki67+	 14584 10935
8074	0	0	Ki67+	 14597 10964
8075	0	0	Ki67+	 14604 10374
8076	0	0	Ki67+	 14606 10794
8077	0	0	Ki67+	 14609 10362
8078	0	0	Ki67+	 14609 10610
8079	0	0	Ki67+	 14611 10993
8080	0	0	Ki67+	 14631 10387
8081	0	0	Ki67+	 14632 10433
8082	0	0	Ki67+	 14641 11035
8083	0	0	Ki67+	 14641 11061
8084	0	0	Ki67+	 14644 10652
8085	0	0	Ki67+	 14661 10433
8086	0	0	Ki67+	 14664 10479
8087	0	0	Ki67+	 14669 11069
8088	0	0	Ki67+	 14675 11085
8089	0	0	Ki67+	 14679 10676
8090	0	0	Ki67+	 14684 10454
8091	0	0	Ki67+	 14693 10498
8092	0	0	Ki67+	 14700 10481
8093	0	0	Ki67+	 14710 10495
8094	0	0	Ki67+	 14729 10550
8095	0	0	Ki67+	 14753 11118
8096	0	0	Ki67+	 14968 10712
8097	0	0	Ki67+	 14970 10764
8098	0	0	Ki67+	 14980 10873
8099	0	0	Ki67+	 14991 11011
8100	0	0	Ki67+	 14243 11888
8101	0	0	Ki67+	 14250 11910
8102	0	0	Ki67+	 14260 11477
8103	0	0	Ki67+	 14260 11513
8104	0	0	Ki67+	 14260 11912
8105	0	0	Ki67+	 14263 11491
8106	0	0	Ki67+	 14272 11164
8107	0	0	Ki67+	 14277 11311
8108	0	0	Ki67+	 14293 11138
8109	0	0	Ki67+	 14299 11343
8110	0	0	Ki67+	 14310 11449
8111	0	0	Ki67+	 14311 11460
8112	0	0	Ki67+	 14313 11131
8113	0	0	Ki67+	 14313 11402
8114	0	0	Ki67+	 14327 11438
8115	0	0	Ki67+	 14438 11349
8116	0	0	Ki67+	 14439 11551
8117	0	0	Ki67+	 14447 11530
8118	0	0	Ki67+	 14492 11148
8119	0	0	Ki67+	 14493 11589
8120	0	0	Ki67+	 14495 11521
8121	0	0	Ki67+	 14501 11553
8122	0	0	Ki67+	 14517 11265
8123	0	0	Ki67+	 14526 11193
8124	0	0	Ki67+	 14529 11204
8125	0	0	Ki67+	 14550 11220
8126	0	0	Ki67+	 14573 11224
8127	0	0	Ki67+	 14607 11255
8128	0	0	Ki67+	 14617 11526
8129	0	0	Ki67+	 14667 11578
8130	0	0	Ki67+	 14673 11257
8131	0	0	Ki67+	 14683 11249
8132	0	0	Ki67+	 14712 11160
8133	0	0	Ki67+	 14760 11734
8134	0	0	Ki67+	 14847 11166
8135	0	0	Ki67+	 14907 11769
8136	0	0	Ki67+	 14255 12539
8137	0	0	Ki67+	 14260 11937
8138	0	0	Ki67+	 14260 11995
8139	0	0	Ki67+	 14266 12560
8140	0	0	Ki67+	 14272 12523
8141	0	0	Ki67+	 14812 12212
8142	0	0	Ki67+	 14862 12528
8143	0	0	Ki67+	 14872 12257
8144	0	0	Ki67+	 14876 12495
8145	0	0	Ki67+	 14880 12194
8146	0	0	Ki67+	 14964 12161
8147	0	0	Ki67+	 14969 12260
8148	0	0	Ki67+	 15021 12555
8149	0	0	Ki67+	 14372 12851
8150	0	0	Ki67+	 14374 13122
8151	0	0	Ki67+	 14459 13225
8152	0	0	Ki67+	 14491 12940
8153	0	0	Ki67+	 14499 13182
8154	0	0	Ki67+	 14511 13228
8155	0	0	Ki67+	 14528 12899
8156	0	0	Ki67+	 14614 13067
8157	0	0	Ki67+	 14638 13446
8158	0	0	Ki67+	 14692 13105
8159	0	0	Ki67+	 14962 13085
8160	0	0	Ki67+	 14991 13305
8161	0	0	Ki67+	 14249 13866
8162	0	0	Ki67+	 14501 13586
8163	0	0	Ki67+	 14595 13618
8164	0	0	Ki67+	 14629 14294
8165	0	0	Ki67+	 14686 13767
8166	0	0	Ki67+	 14705 13804
8167	0	0	Ki67+	 14719 14250
8168	0	0	Ki67+	 14720 14235
8169	0	0	Ki67+	 14722 14207
8170	0	0	Ki67+	 14730 13769
8171	0	0	Ki67+	 14750 13725
8172	0	0	Ki67+	 14797 14223
8173	0	0	Ki67+	 14936 14008
8174	0	0	Ki67+	 14944 13892
8175	0	0	Ki67+	 14956 13887
8176	0	0	Ki67+	 14975 13549
8177	0	0	Ki67+	 14988 13540
8178	0	0	Ki67+	 15012 13528
8179	0	0	Ki67+	 14241 14715
8180	0	0	Ki67+	 14250 14767
8181	0	0	Ki67+	 14252 14693
8182	0	0	Ki67+	 14258 14754
8183	0	0	Ki67+	 14261 14405
8184	0	0	Ki67+	 14266 14742
8185	0	0	Ki67+	 14271 14791
8186	0	0	Ki67+	 14278 14703
8187	0	0	Ki67+	 14316 14946
8188	0	0	Ki67+	 14343 14579
8189	0	0	Ki67+	 14382 14838
8190	0	0	Ki67+	 14413 14794
8191	0	0	Ki67+	 14447 14610
8192	0	0	Ki67+	 14448 14594
8193	0	0	Ki67+	 14465 14493
8194	0	0	Ki67+	 14539 14949
8195	0	0	Ki67+	 14563 14836
8196	0	0	Ki67+	 14611 14911
8197	0	0	Ki67+	 14923 14414
8198	0	0	Ki67+	 14924 14475
8199	0	0	Ki67+	 15007 14797
8200	0	0	Ki67+	 14254 15282
8201	0	0	Ki67+	 14289 15664
8202	0	0	Ki67+	 14293 15615
8203	0	0	Ki67+	 14317 15727
8204	0	0	Ki67+	 14329 15195
8205	0	0	Ki67+	 14333 15631
8206	0	0	Ki67+	 14364 15600
8207	0	0	Ki67+	 14401 15133
8208	0	0	Ki67+	 14420 15410
8209	0	0	Ki67+	 14453 15266
8210	0	0	Ki67+	 14500 15282
8211	0	0	Ki67+	 14665 15708
8212	0	0	Ki67+	 14669 15742
8213	0	0	Ki67+	 14739 15362
8214	0	0	Ki67+	 14788 15880
8215	0	0	Ki67+	 14820 15146
8216	0	0	Ki67+	 14946 15753
8217	0	0	Ki67+	 15010 15542
8218	0	0	Ki67+	 14256 16372
8219	0	0	Ki67+	 14350 16699
8220	0	0	Ki67+	 14375 16411
8221	0	0	Ki67+	 14449 16049
8222	0	0	Ki67+	 14482 16382
8223	0	0	Ki67+	 14612 16544
8224	0	0	Ki67+	 14628 15958
8225	0	0	Ki67+	 14650 15968
8226	0	0	Ki67+	 14897 16069
8227	0	0	Ki67+	 14909 15939
8228	0	0	Ki67+	 14910 15957
8229	0	0	Ki67+	 14973 16632
8230	0	0	Ki67+	 14988 16126
8231	0	0	Ki67+	 14989 16141
8232	0	0	Ki67+	 15011 16017
8233	0	0	Ki67+	 15019 16201
8234	0	0	Ki67+	 15027 16303
8235	0	0	Ki67+	 14500 16985
8236	0	0	Ki67+	 14510 16803
8237	0	0	Ki67+	 14566 17128
8238	0	0	Ki67+	 14571 17284
8239	0	0	Ki67+	 14635 16963
8240	0	0	Ki67+	 14800 17036
8241	0	0	Ki67+	 14802 17389
8242	0	0	Ki67+	 14812 16976
8243	0	0	Ki67+	 14876 17342
8244	0	0	Ki67+	 14899 17046
8245	0	0	Ki67+	 14992 17287
8246	0	0	Ki67+	 14268 17909
8247	0	0	Ki67+	 14268 18251
8248	0	0	Ki67+	 14314 18057
8249	0	0	Ki67+	 14383 17713
8250	0	0	Ki67+	 14383 17733
8251	0	0	Ki67+	 14404 17803
8252	0	0	Ki67+	 14458 17822
8253	0	0	Ki67+	 14468 18160
8254	0	0	Ki67+	 14562 18170
8255	0	0	Ki67+	 14593 17864
8256	0	0	Ki67+	 14601 18306
8257	0	0	Ki67+	 14741 17635
8258	0	0	Ki67+	 14833 17790
8259	0	0	Ki67+	 14865 17985
8260	0	0	Ki67+	 14888 18078
8261	0	0	Ki67+	 14936 17671
8262	0	0	Ki67+	 14942 18218
8263	0	0	Ki67+	 14945 18179
8264	0	0	Ki67+	 14974 18198
8265	0	0	Ki67+	 15009 18264
8266	0	0	Ki67+	 14413 19046
8267	0	0	Ki67+	 14512 18324
8268	0	0	Ki67+	 14512 18504
8269	0	0	Ki67+	 14643 18938
8270	0	0	Ki67+	 14768 18434
8271	0	0	Ki67+	 14576 19358
8272	0	0	Ki67+	 14647 19190
8273	0	0	Ki67+	 14982 19491
8274	0	0	Ki67+	 14988 19566
8275	0	0	Ki67+	 14241 21002
8276	0	0	Ki67+	 14658 21070
8277	0	0	Ki67+	 14692 20984
8278	0	0	Ki67+	 14310 21624
8279	0	0	Ki67+	 14417 21720
8280	0	0	Ki67+	 15014 21868
8281	0	0	Ki67+	 15577 4055
8282	0	0	Ki67+	 15041 4617
8283	0	0	Ki67+	 15377 4541
8284	0	0	Ki67+	 15386 4763
8285	0	0	Ki67+	 15387 4716
8286	0	0	Ki67+	 15397 4726
8287	0	0	Ki67+	 15429 4942
8288	0	0	Ki67+	 15437 4809
8289	0	0	Ki67+	 15458 4711
8290	0	0	Ki67+	 15469 4368
8291	0	0	Ki67+	 15586 4857
8292	0	0	Ki67+	 15607 4898
8293	0	0	Ki67+	 15796 4488
8294	0	0	Ki67+	 15818 4971
8295	0	0	Ki67+	 15832 4925
8296	0	0	Ki67+	 15054 5729
8297	0	0	Ki67+	 15064 5436
8298	0	0	Ki67+	 15083 5771
8299	0	0	Ki67+	 15104 5196
8300	0	0	Ki67+	 15104 5770
8301	0	0	Ki67+	 15107 5784
8302	0	0	Ki67+	 15111 5555
8303	0	0	Ki67+	 15119 5540
8304	0	0	Ki67+	 15132 5779
8305	0	0	Ki67+	 15135 5762
8306	0	0	Ki67+	 15142 5795
8307	0	0	Ki67+	 15150 5607
8308	0	0	Ki67+	 15160 5788
8309	0	0	Ki67+	 15163 5768
8310	0	0	Ki67+	 15165 5648
8311	0	0	Ki67+	 15175 5658
8312	0	0	Ki67+	 15176 5716
8313	0	0	Ki67+	 15199 5729
8314	0	0	Ki67+	 15227 5444
8315	0	0	Ki67+	 15243 5627
8316	0	0	Ki67+	 15255 5645
8317	0	0	Ki67+	 15312 5708
8318	0	0	Ki67+	 15319 5360
8319	0	0	Ki67+	 15323 5385
8320	0	0	Ki67+	 15326 5640
8321	0	0	Ki67+	 15327 5735
8322	0	0	Ki67+	 15333 5379
8323	0	0	Ki67+	 15336 5522
8324	0	0	Ki67+	 15342 5742
8325	0	0	Ki67+	 15356 5691
8326	0	0	Ki67+	 15367 5737
8327	0	0	Ki67+	 15372 5443
8328	0	0	Ki67+	 15381 5699
8329	0	0	Ki67+	 15385 5568
8330	0	0	Ki67+	 15410 5446
8331	0	0	Ki67+	 15430 5376
8332	0	0	Ki67+	 15472 5411
8333	0	0	Ki67+	 15477 5211
8334	0	0	Ki67+	 15493 5211
8335	0	0	Ki67+	 15520 5777
8336	0	0	Ki67+	 15522 5732
8337	0	0	Ki67+	 15525 5720
8338	0	0	Ki67+	 15533 5763
8339	0	0	Ki67+	 15545 5710
8340	0	0	Ki67+	 15549 5692
8341	0	0	Ki67+	 15573 5315
8342	0	0	Ki67+	 15578 5690
8343	0	0	Ki67+	 15579 5296
8344	0	0	Ki67+	 15587 5392
8345	0	0	Ki67+	 15606 5395
8346	0	0	Ki67+	 15607 5694
8347	0	0	Ki67+	 15608 5430
8348	0	0	Ki67+	 15619 5455
8349	0	0	Ki67+	 15621 5707
8350	0	0	Ki67+	 15621 5721
8351	0	0	Ki67+	 15635 5053
8352	0	0	Ki67+	 15659 5708
8353	0	0	Ki67+	 15682 5546
8354	0	0	Ki67+	 15687 5718
8355	0	0	Ki67+	 15715 5596
8356	0	0	Ki67+	 15744 5583
8357	0	0	Ki67+	 15756 5220
8358	0	0	Ki67+	 15760 5060
8359	0	0	Ki67+	 15805 5634
8360	0	0	Ki67+	 15823 5614
8361	0	0	Ki67+	 15838 5592
8362	0	0	Ki67+	 15062 6511
8363	0	0	Ki67+	 15078 5983
8364	0	0	Ki67+	 15089 6544
8365	0	0	Ki67+	 15093 6528
8366	0	0	Ki67+	 15097 6502
8367	0	0	Ki67+	 15114 5883
8368	0	0	Ki67+	 15119 6555
8369	0	0	Ki67+	 15121 6566
8370	0	0	Ki67+	 15122 6519
8371	0	0	Ki67+	 15125 5897
8372	0	0	Ki67+	 15129 5950
8373	0	0	Ki67+	 15135 6525
8374	0	0	Ki67+	 15139 6487
8375	0	0	Ki67+	 15151 6558
8376	0	0	Ki67+	 15152 6067
8377	0	0	Ki67+	 15155 5915
8378	0	0	Ki67+	 15167 5876
8379	0	0	Ki67+	 15167 6480
8380	0	0	Ki67+	 15170 6110
8381	0	0	Ki67+	 15181 6241
8382	0	0	Ki67+	 15183 5872
8383	0	0	Ki67+	 15186 6142
8384	0	0	Ki67+	 15188 6287
8385	0	0	Ki67+	 15191 6500
8386	0	0	Ki67+	 15192 6326
8387	0	0	Ki67+	 15193 6435
8388	0	0	Ki67+	 15196 6472
8389	0	0	Ki67+	 15198 6169
8390	0	0	Ki67+	 15198 6531
8391	0	0	Ki67+	 15202 5878
8392	0	0	Ki67+	 15202 6453
8393	0	0	Ki67+	 15208 6492
8394	0	0	Ki67+	 15209 6424
8395	0	0	Ki67+	 15210 6182
8396	0	0	Ki67+	 15213 6344
8397	0	0	Ki67+	 15213 6384
8398	0	0	Ki67+	 15220 6583
8399	0	0	Ki67+	 15226 6220
8400	0	0	Ki67+	 15234 6199
8401	0	0	Ki67+	 15250 6582
8402	0	0	Ki67+	 15257 5960
8403	0	0	Ki67+	 15257 6261
8404	0	0	Ki67+	 15279 6284
8405	0	0	Ki67+	 15328 6061
8406	0	0	Ki67+	 15333 6348
8407	0	0	Ki67+	 15345 6311
8408	0	0	Ki67+	 15346 5943
8409	0	0	Ki67+	 15346 6101
8410	0	0	Ki67+	 15349 5922
8411	0	0	Ki67+	 15353 5880
8412	0	0	Ki67+	 15365 5975
8413	0	0	Ki67+	 15372 6003
8414	0	0	Ki67+	 15373 5860
8415	0	0	Ki67+	 15374 6349
8416	0	0	Ki67+	 15375 6594
8417	0	0	Ki67+	 15382 5889
8418	0	0	Ki67+	 15386 6323
8419	0	0	Ki67+	 15388 6277
8420	0	0	Ki67+	 15390 6341
8421	0	0	Ki67+	 15391 6262
8422	0	0	Ki67+	 15392 5951
8423	0	0	Ki67+	 15395 6229
8424	0	0	Ki67+	 15404 6270
8425	0	0	Ki67+	 15415 6319
8426	0	0	Ki67+	 15415 6333
8427	0	0	Ki67+	 15423 5870
8428	0	0	Ki67+	 15452 5868
8429	0	0	Ki67+	 15483 5885
8430	0	0	Ki67+	 15487 5871
8431	0	0	Ki67+	 15499 5907
8432	0	0	Ki67+	 15516 6585
8433	0	0	Ki67+	 15541 5944
8434	0	0	Ki67+	 15544 6450
8435	0	0	Ki67+	 15562 5958
8436	0	0	Ki67+	 15570 6205
8437	0	0	Ki67+	 15572 5895
8438	0	0	Ki67+	 15574 6437
8439	0	0	Ki67+	 15582 6182
8440	0	0	Ki67+	 15588 5910
8441	0	0	Ki67+	 15589 6194
8442	0	0	Ki67+	 15597 6448
8443	0	0	Ki67+	 15605 6108
8444	0	0	Ki67+	 15607 5935
8445	0	0	Ki67+	 15608 6165
8446	0	0	Ki67+	 15623 6117
8447	0	0	Ki67+	 15629 6444
8448	0	0	Ki67+	 15634 6465
8449	0	0	Ki67+	 15640 5961
8450	0	0	Ki67+	 15652 6469
8451	0	0	Ki67+	 15659 5984
8452	0	0	Ki67+	 15666 6306
8453	0	0	Ki67+	 15670 6080
8454	0	0	Ki67+	 15682 6286
8455	0	0	Ki67+	 15690 6380
8456	0	0	Ki67+	 15700 5931
8457	0	0	Ki67+	 15703 6212
8458	0	0	Ki67+	 15709 5826
8459	0	0	Ki67+	 15717 5953
8460	0	0	Ki67+	 15718 5815
8461	0	0	Ki67+	 15720 6188
8462	0	0	Ki67+	 15722 5916
8463	0	0	Ki67+	 15729 6571
8464	0	0	Ki67+	 15732 5832
8465	0	0	Ki67+	 15735 6434
8466	0	0	Ki67+	 15736 5861
8467	0	0	Ki67+	 15747 6429
8468	0	0	Ki67+	 15750 6179
8469	0	0	Ki67+	 15768 6190
8470	0	0	Ki67+	 15772 6510
8471	0	0	Ki67+	 15780 6475
8472	0	0	Ki67+	 15786 6505
8473	0	0	Ki67+	 15797 6266
8474	0	0	Ki67+	 15812 6525
8475	0	0	Ki67+	 15822 6261
8476	0	0	Ki67+	 15823 6459
8477	0	0	Ki67+	 15042 7300
8478	0	0	Ki67+	 15073 7172
8479	0	0	Ki67+	 15075 6728
8480	0	0	Ki67+	 15077 7184
8481	0	0	Ki67+	 15082 7326
8482	0	0	Ki67+	 15092 6709
8483	0	0	Ki67+	 15092 7209
8484	0	0	Ki67+	 15098 7167
8485	0	0	Ki67+	 15098 7184
8486	0	0	Ki67+	 15107 6740
8487	0	0	Ki67+	 15122 7211
8488	0	0	Ki67+	 15123 6730
8489	0	0	Ki67+	 15134 7390
8490	0	0	Ki67+	 15155 7193
8491	0	0	Ki67+	 15159 6914
8492	0	0	Ki67+	 15168 6882
8493	0	0	Ki67+	 15171 7143
8494	0	0	Ki67+	 15172 6922
8495	0	0	Ki67+	 15177 7158
8496	0	0	Ki67+	 15181 7074
8497	0	0	Ki67+	 15182 7182
8498	0	0	Ki67+	 15192 7122
8499	0	0	Ki67+	 15196 6980
8500	0	0	Ki67+	 15198 6968
8501	0	0	Ki67+	 15200 7010
8502	0	0	Ki67+	 15200 7073
8503	0	0	Ki67+	 15203 7044
8504	0	0	Ki67+	 15205 7148
8505	0	0	Ki67+	 15207 6673
8506	0	0	Ki67+	 15214 7073
8507	0	0	Ki67+	 15254 6772
8508	0	0	Ki67+	 15256 6913
8509	0	0	Ki67+	 15257 6806
8510	0	0	Ki67+	 15261 6677
8511	0	0	Ki67+	 15263 6817
8512	0	0	Ki67+	 15263 6965
8513	0	0	Ki67+	 15270 6944
8514	0	0	Ki67+	 15270 6999
8515	0	0	Ki67+	 15284 7010
8516	0	0	Ki67+	 15285 6636
8517	0	0	Ki67+	 15315 6664
8518	0	0	Ki67+	 15326 7092
8519	0	0	Ki67+	 15342 7091
8520	0	0	Ki67+	 15360 6611
8521	0	0	Ki67+	 15370 7114
8522	0	0	Ki67+	 15385 7130
8523	0	0	Ki67+	 15472 7267
8524	0	0	Ki67+	 15480 7004
8525	0	0	Ki67+	 15482 6736
8526	0	0	Ki67+	 15483 7050
8527	0	0	Ki67+	 15487 7136
8528	0	0	Ki67+	 15488 7282
8529	0	0	Ki67+	 15500 6972
8530	0	0	Ki67+	 15500 6997
8531	0	0	Ki67+	 15501 6945
8532	0	0	Ki67+	 15521 7097
8533	0	0	Ki67+	 15525 6939
8534	0	0	Ki67+	 15534 6825
8535	0	0	Ki67+	 15534 6900
8536	0	0	Ki67+	 15535 6843
8537	0	0	Ki67+	 15537 6882
8538	0	0	Ki67+	 15537 7294
8539	0	0	Ki67+	 15542 7272
8540	0	0	Ki67+	 15545 6639
8541	0	0	Ki67+	 15562 7279
8542	0	0	Ki67+	 15572 6670
8543	0	0	Ki67+	 15583 7404
8544	0	0	Ki67+	 15584 7054
8545	0	0	Ki67+	 15587 6714
8546	0	0	Ki67+	 15587 7086
8547	0	0	Ki67+	 15590 7009
8548	0	0	Ki67+	 15599 7214
8549	0	0	Ki67+	 15603 6693
8550	0	0	Ki67+	 15610 7078
8551	0	0	Ki67+	 15611 7009
8552	0	0	Ki67+	 15614 7052
8553	0	0	Ki67+	 15614 7100
8554	0	0	Ki67+	 15616 7137
8555	0	0	Ki67+	 15620 7166
8556	0	0	Ki67+	 15627 7404
8557	0	0	Ki67+	 15644 6872
8558	0	0	Ki67+	 15661 6760
8559	0	0	Ki67+	 15679 6757
8560	0	0	Ki67+	 15699 6673
8561	0	0	Ki67+	 15741 6651
8562	0	0	Ki67+	 15807 6785
8563	0	0	Ki67+	 15821 6835
8564	0	0	Ki67+	 15044 7725
8565	0	0	Ki67+	 15051 7969
8566	0	0	Ki67+	 15062 8008
8567	0	0	Ki67+	 15066 7665
8568	0	0	Ki67+	 15069 7978
8569	0	0	Ki67+	 15075 8038
8570	0	0	Ki67+	 15090 8008
8571	0	0	Ki67+	 15099 8075
8572	0	0	Ki67+	 15100 7591
8573	0	0	Ki67+	 15111 7526
8574	0	0	Ki67+	 15115 7917
8575	0	0	Ki67+	 15124 8166
8576	0	0	Ki67+	 15130 8057
8577	0	0	Ki67+	 15133 7442
8578	0	0	Ki67+	 15141 8130
8579	0	0	Ki67+	 15142 8098
8580	0	0	Ki67+	 15153 8184
8581	0	0	Ki67+	 15165 8153
8582	0	0	Ki67+	 15167 7683
8583	0	0	Ki67+	 15179 7583
8584	0	0	Ki67+	 15183 7745
8585	0	0	Ki67+	 15193 7620
8586	0	0	Ki67+	 15204 7764
8587	0	0	Ki67+	 15208 7507
8588	0	0	Ki67+	 15214 7614
8589	0	0	Ki67+	 15219 7482
8590	0	0	Ki67+	 15223 7445
8591	0	0	Ki67+	 15226 7501
8592	0	0	Ki67+	 15236 7425
8593	0	0	Ki67+	 15239 7689
8594	0	0	Ki67+	 15250 8038
8595	0	0	Ki67+	 15255 7775
8596	0	0	Ki67+	 15256 7436
8597	0	0	Ki67+	 15258 7416
8598	0	0	Ki67+	 15272 8189
8599	0	0	Ki67+	 15273 7439
8600	0	0	Ki67+	 15273 7761
8601	0	0	Ki67+	 15275 7416
8602	0	0	Ki67+	 15292 7445
8603	0	0	Ki67+	 15292 7752
8604	0	0	Ki67+	 15328 7732
8605	0	0	Ki67+	 15341 7453
8606	0	0	Ki67+	 15341 7591
8607	0	0	Ki67+	 15344 7717
8608	0	0	Ki67+	 15348 7900
8609	0	0	Ki67+	 15350 7726
8610	0	0	Ki67+	 15358 7675
8611	0	0	Ki67+	 15366 7493
8612	0	0	Ki67+	 15375 7480
8613	0	0	Ki67+	 15384 7495
8614	0	0	Ki67+	 15392 7526
8615	0	0	Ki67+	 15461 7749
8616	0	0	Ki67+	 15537 7980
8617	0	0	Ki67+	 15626 8019
8618	0	0	Ki67+	 15828 8191
8619	0	0	Ki67+	 15832 7977
8620	0	0	Ki67+	 15839 8091
8621	0	0	Ki67+	 15062 8356
8622	0	0	Ki67+	 15087 8364
8623	0	0	Ki67+	 15093 8241
8624	0	0	Ki67+	 15095 8251
8625	0	0	Ki67+	 15095 8352
8626	0	0	Ki67+	 15103 8359
8627	0	0	Ki67+	 15112 8273
8628	0	0	Ki67+	 15112 8347
8629	0	0	Ki67+	 15123 8333
8630	0	0	Ki67+	 15124 8314
8631	0	0	Ki67+	 15125 8232
8632	0	0	Ki67+	 15128 8273
8633	0	0	Ki67+	 15145 8213
8634	0	0	Ki67+	 15146 8286
8635	0	0	Ki67+	 15148 8232
8636	0	0	Ki67+	 15155 8240
8637	0	0	Ki67+	 15159 8297
8638	0	0	Ki67+	 15205 8669
8639	0	0	Ki67+	 15206 8454
8640	0	0	Ki67+	 15463 8225
8641	0	0	Ki67+	 15475 8972
8642	0	0	Ki67+	 15483 8902
8643	0	0	Ki67+	 15539 8713
8644	0	0	Ki67+	 15571 8667
8645	0	0	Ki67+	 15617 8688
8646	0	0	Ki67+	 15622 8715
8647	0	0	Ki67+	 15623 8890
8648	0	0	Ki67+	 15638 8908
8649	0	0	Ki67+	 15640 8749
8650	0	0	Ki67+	 15654 8944
8651	0	0	Ki67+	 15655 8799
8652	0	0	Ki67+	 15678 8969
8653	0	0	Ki67+	 15709 8992
8654	0	0	Ki67+	 15717 8623
8655	0	0	Ki67+	 15727 8568
8656	0	0	Ki67+	 15736 8209
8657	0	0	Ki67+	 15741 8876
8658	0	0	Ki67+	 15749 8286
8659	0	0	Ki67+	 15754 8889
8660	0	0	Ki67+	 15771 8915
8661	0	0	Ki67+	 15783 8966
8662	0	0	Ki67+	 15822 8275
8663	0	0	Ki67+	 15113 9374
8664	0	0	Ki67+	 15150 9254
8665	0	0	Ki67+	 15230 9255
8666	0	0	Ki67+	 15286 9671
8667	0	0	Ki67+	 15343 9442
8668	0	0	Ki67+	 15437 9082
8669	0	0	Ki67+	 15497 9061
8670	0	0	Ki67+	 15781 9435
8671	0	0	Ki67+	 15834 9630
8672	0	0	Ki67+	 15084 10494
8673	0	0	Ki67+	 15175 9956
8674	0	0	Ki67+	 15187 10293
8675	0	0	Ki67+	 15199 9916
8676	0	0	Ki67+	 15214 10024
8677	0	0	Ki67+	 15226 10042
8678	0	0	Ki67+	 15241 10263
8679	0	0	Ki67+	 15262 9893
8680	0	0	Ki67+	 15268 10028
8681	0	0	Ki67+	 15300 10336
8682	0	0	Ki67+	 15425 10302
8683	0	0	Ki67+	 15439 10318
8684	0	0	Ki67+	 15447 10263
8685	0	0	Ki67+	 15447 10405
8686	0	0	Ki67+	 15457 10210
8687	0	0	Ki67+	 15457 10369
8688	0	0	Ki67+	 15458 10145
8689	0	0	Ki67+	 15480 10214
8690	0	0	Ki67+	 15537 10235
8691	0	0	Ki67+	 15798 9914
8692	0	0	Ki67+	 15049 11135
8693	0	0	Ki67+	 15189 11234
8694	0	0	Ki67+	 15318 10837
8695	0	0	Ki67+	 15362 10720
8696	0	0	Ki67+	 15367 11351
8697	0	0	Ki67+	 15370 10747
8698	0	0	Ki67+	 15398 10884
8699	0	0	Ki67+	 15399 10705
8700	0	0	Ki67+	 15430 10724
8701	0	0	Ki67+	 15446 10783
8702	0	0	Ki67+	 15460 10902
8703	0	0	Ki67+	 15472 10893
8704	0	0	Ki67+	 15494 10872
8705	0	0	Ki67+	 15502 10852
8706	0	0	Ki67+	 15631 10909
8707	0	0	Ki67+	 15733 11406
8708	0	0	Ki67+	 15811 11177
8709	0	0	Ki67+	 15063 11641
8710	0	0	Ki67+	 15084 11970
8711	0	0	Ki67+	 15165 11933
8712	0	0	Ki67+	 15225 12058
8713	0	0	Ki67+	 15258 12141
8714	0	0	Ki67+	 15279 11548
8715	0	0	Ki67+	 15358 12063
8716	0	0	Ki67+	 15413 12152
8717	0	0	Ki67+	 15492 11846
8718	0	0	Ki67+	 15513 11766
8719	0	0	Ki67+	 15531 11770
8720	0	0	Ki67+	 15531 12059
8721	0	0	Ki67+	 15541 11757
8722	0	0	Ki67+	 15556 11682
8723	0	0	Ki67+	 15559 11767
8724	0	0	Ki67+	 15625 11461
8725	0	0	Ki67+	 15635 11445
8726	0	0	Ki67+	 15650 11429
8727	0	0	Ki67+	 15651 11805
8728	0	0	Ki67+	 15652 11743
8729	0	0	Ki67+	 15666 11803
8730	0	0	Ki67+	 15671 11611
8731	0	0	Ki67+	 15673 12197
8732	0	0	Ki67+	 15687 11439
8733	0	0	Ki67+	 15688 11672
8734	0	0	Ki67+	 15719 12129
8735	0	0	Ki67+	 15723 11426
8736	0	0	Ki67+	 15726 11530
8737	0	0	Ki67+	 15734 11641
8738	0	0	Ki67+	 15748 11579
8739	0	0	Ki67+	 15774 11585
8740	0	0	Ki67+	 15778 11725
8741	0	0	Ki67+	 15800 11606
8742	0	0	Ki67+	 15809 11781
8743	0	0	Ki67+	 15817 11440
8744	0	0	Ki67+	 15834 11946
8745	0	0	Ki67+	 15838 12126
8746	0	0	Ki67+	 15047 12423
8747	0	0	Ki67+	 15059 12346
8748	0	0	Ki67+	 15094 12463
8749	0	0	Ki67+	 15118 12518
8750	0	0	Ki67+	 15119 12553
8751	0	0	Ki67+	 15135 13005
8752	0	0	Ki67+	 15213 12380
8753	0	0	Ki67+	 15214 12498
8754	0	0	Ki67+	 15221 12509
8755	0	0	Ki67+	 15222 12626
8756	0	0	Ki67+	 15231 12869
8757	0	0	Ki67+	 15249 12426
8758	0	0	Ki67+	 15309 12449
8759	0	0	Ki67+	 15348 12210
8760	0	0	Ki67+	 15375 12400
8761	0	0	Ki67+	 15375 12800
8762	0	0	Ki67+	 15380 12634
8763	0	0	Ki67+	 15380 12848
8764	0	0	Ki67+	 15402 12342
8765	0	0	Ki67+	 15415 12341
8766	0	0	Ki67+	 15440 12307
8767	0	0	Ki67+	 15444 12640
8768	0	0	Ki67+	 15458 12634
8769	0	0	Ki67+	 15482 12795
8770	0	0	Ki67+	 15621 12749
8771	0	0	Ki67+	 15634 12729
8772	0	0	Ki67+	 15638 12628
8773	0	0	Ki67+	 15642 12614
8774	0	0	Ki67+	 15649 12525
8775	0	0	Ki67+	 15655 12606
8776	0	0	Ki67+	 15661 12446
8777	0	0	Ki67+	 15692 12519
8778	0	0	Ki67+	 15707 12552
8779	0	0	Ki67+	 15713 12468
8780	0	0	Ki67+	 15737 12592
8781	0	0	Ki67+	 15756 12806
8782	0	0	Ki67+	 15762 12966
8783	0	0	Ki67+	 15769 12980
8784	0	0	Ki67+	 15772 12638
8785	0	0	Ki67+	 15780 12611
8786	0	0	Ki67+	 15783 12565
8787	0	0	Ki67+	 15789 12673
8788	0	0	Ki67+	 15791 12583
8789	0	0	Ki67+	 15807 12628
8790	0	0	Ki67+	 15816 12437
8791	0	0	Ki67+	 15819 12841
8792	0	0	Ki67+	 15821 12551
8793	0	0	Ki67+	 15826 12437
8794	0	0	Ki67+	 15833 12528
8795	0	0	Ki67+	 15834 12576
8796	0	0	Ki67+	 15045 13591
8797	0	0	Ki67+	 15049 13481
8798	0	0	Ki67+	 15075 13493
8799	0	0	Ki67+	 15158 13041
8800	0	0	Ki67+	 15160 13325
8801	0	0	Ki67+	 15167 13291
8802	0	0	Ki67+	 15177 13351
8803	0	0	Ki67+	 15195 13265
8804	0	0	Ki67+	 15195 13283
8805	0	0	Ki67+	 15197 13310
8806	0	0	Ki67+	 15200 13246
8807	0	0	Ki67+	 15206 13270
8808	0	0	Ki67+	 15244 13229
8809	0	0	Ki67+	 15250 13202
8810	0	0	Ki67+	 15267 13174
8811	0	0	Ki67+	 15276 13583
8812	0	0	Ki67+	 15280 13183
8813	0	0	Ki67+	 15297 13439
8814	0	0	Ki67+	 15299 13091
8815	0	0	Ki67+	 15321 13172
8816	0	0	Ki67+	 15321 13455
8817	0	0	Ki67+	 15323 13473
8818	0	0	Ki67+	 15338 13454
8819	0	0	Ki67+	 15341 13339
8820	0	0	Ki67+	 15345 13476
8821	0	0	Ki67+	 15348 13351
8822	0	0	Ki67+	 15365 13520
8823	0	0	Ki67+	 15372 13169
8824	0	0	Ki67+	 15386 13323
8825	0	0	Ki67+	 15391 13280
8826	0	0	Ki67+	 15401 13286
8827	0	0	Ki67+	 15402 13507
8828	0	0	Ki67+	 15410 13515
8829	0	0	Ki67+	 15412 13329
8830	0	0	Ki67+	 15414 13471
8831	0	0	Ki67+	 15415 13211
8832	0	0	Ki67+	 15425 13493
8833	0	0	Ki67+	 15428 13290
8834	0	0	Ki67+	 15429 13409
8835	0	0	Ki67+	 15429 13478
8836	0	0	Ki67+	 15440 13206
8837	0	0	Ki67+	 15442 13470
8838	0	0	Ki67+	 15447 13493
8839	0	0	Ki67+	 15450 13300
8840	0	0	Ki67+	 15454 13209
8841	0	0	Ki67+	 15473 13400
8842	0	0	Ki67+	 15516 13422
8843	0	0	Ki67+	 15526 13311
8844	0	0	Ki67+	 15539 13084
8845	0	0	Ki67+	 15549 13323
8846	0	0	Ki67+	 15558 13409
8847	0	0	Ki67+	 15660 13280
8848	0	0	Ki67+	 15713 13035
8849	0	0	Ki67+	 15772 13142
8850	0	0	Ki67+	 15776 13076
8851	0	0	Ki67+	 15784 13143
8852	0	0	Ki67+	 15795 13156
8853	0	0	Ki67+	 15085 14603
8854	0	0	Ki67+	 15087 14491
8855	0	0	Ki67+	 15148 13990
8856	0	0	Ki67+	 15181 14579
8857	0	0	Ki67+	 15194 14585
8858	0	0	Ki67+	 15198 14405
8859	0	0	Ki67+	 15213 14587
8860	0	0	Ki67+	 15214 14417
8861	0	0	Ki67+	 15218 14406
8862	0	0	Ki67+	 15224 14573
8863	0	0	Ki67+	 15230 14521
8864	0	0	Ki67+	 15233 14506
8865	0	0	Ki67+	 15236 14575
8866	0	0	Ki67+	 15249 14516
8867	0	0	Ki67+	 15266 14527
8868	0	0	Ki67+	 15274 14480
8869	0	0	Ki67+	 15283 14500
8870	0	0	Ki67+	 15295 14244
8871	0	0	Ki67+	 15298 14552
8872	0	0	Ki67+	 15300 14292
8873	0	0	Ki67+	 15303 14424
8874	0	0	Ki67+	 15311 14184
8875	0	0	Ki67+	 15311 14369
8876	0	0	Ki67+	 15320 14401
8877	0	0	Ki67+	 15326 14331
8878	0	0	Ki67+	 15340 14355
8879	0	0	Ki67+	 15449 14321
8880	0	0	Ki67+	 15497 14307
8881	0	0	Ki67+	 15589 14483
8882	0	0	Ki67+	 15599 14479
8883	0	0	Ki67+	 15657 14573
8884	0	0	Ki67+	 15681 13955
8885	0	0	Ki67+	 15694 13953
8886	0	0	Ki67+	 15696 13932
8887	0	0	Ki67+	 15709 14512
8888	0	0	Ki67+	 15235 15383
8889	0	0	Ki67+	 15431 15312
8890	0	0	Ki67+	 15444 15317
8891	0	0	Ki67+	 15467 15378
8892	0	0	Ki67+	 15474 15332
8893	0	0	Ki67+	 15559 14951
8894	0	0	Ki67+	 15582 14760
8895	0	0	Ki67+	 15600 14746
8896	0	0	Ki67+	 15639 15198
8897	0	0	Ki67+	 15646 15213
8898	0	0	Ki67+	 15664 15293
8899	0	0	Ki67+	 15672 15349
8900	0	0	Ki67+	 15679 15288
8901	0	0	Ki67+	 15683 15190
8902	0	0	Ki67+	 15686 15377
8903	0	0	Ki67+	 15705 15383
8904	0	0	Ki67+	 15707 15309
8905	0	0	Ki67+	 15716 15250
8906	0	0	Ki67+	 15716 15270
8907	0	0	Ki67+	 15724 15336
8908	0	0	Ki67+	 15726 15247
8909	0	0	Ki67+	 15727 15314
8910	0	0	Ki67+	 15745 15280
8911	0	0	Ki67+	 15079 15748
8912	0	0	Ki67+	 15090 15737
8913	0	0	Ki67+	 15092 16177
8914	0	0	Ki67+	 15118 15456
8915	0	0	Ki67+	 15123 15673
8916	0	0	Ki67+	 15177 15712
8917	0	0	Ki67+	 15179 15698
8918	0	0	Ki67+	 15184 15681
8919	0	0	Ki67+	 15205 15484
8920	0	0	Ki67+	 15214 15476
8921	0	0	Ki67+	 15279 15539
8922	0	0	Ki67+	 15279 15582
8923	0	0	Ki67+	 15283 15657
8924	0	0	Ki67+	 15286 15679
8925	0	0	Ki67+	 15300 15431
8926	0	0	Ki67+	 15306 15441
8927	0	0	Ki67+	 15317 15687
8928	0	0	Ki67+	 15318 16030
8929	0	0	Ki67+	 15321 15606
8930	0	0	Ki67+	 15328 15725
8931	0	0	Ki67+	 15330 16048
8932	0	0	Ki67+	 15340 15439
8933	0	0	Ki67+	 15346 15597
8934	0	0	Ki67+	 15364 15429
8935	0	0	Ki67+	 15414 15430
8936	0	0	Ki67+	 15421 15443
8937	0	0	Ki67+	 15431 15972
8938	0	0	Ki67+	 15436 15449
8939	0	0	Ki67+	 15449 15573
8940	0	0	Ki67+	 15451 15409
8941	0	0	Ki67+	 15487 16082
8942	0	0	Ki67+	 15517 15504
8943	0	0	Ki67+	 15521 15481
8944	0	0	Ki67+	 15607 15765
8945	0	0	Ki67+	 15609 15929
8946	0	0	Ki67+	 15613 15733
8947	0	0	Ki67+	 15632 15851
8948	0	0	Ki67+	 15639 15933
8949	0	0	Ki67+	 15693 15441
8950	0	0	Ki67+	 15707 15409
8951	0	0	Ki67+	 15759 16052
8952	0	0	Ki67+	 15773 16159
8953	0	0	Ki67+	 15785 16148
8954	0	0	Ki67+	 15794 16115
8955	0	0	Ki67+	 15815 16141
8956	0	0	Ki67+	 15055 16216
8957	0	0	Ki67+	 15091 16256
8958	0	0	Ki67+	 15153 16372
8959	0	0	Ki67+	 15164 16549
8960	0	0	Ki67+	 15175 16555
8961	0	0	Ki67+	 15245 16243
8962	0	0	Ki67+	 15366 16432
8963	0	0	Ki67+	 15368 16301
8964	0	0	Ki67+	 15386 16626
8965	0	0	Ki67+	 15449 16794
8966	0	0	Ki67+	 15465 16815
8967	0	0	Ki67+	 15479 16344
8968	0	0	Ki67+	 15497 16819
8969	0	0	Ki67+	 15519 16856
8970	0	0	Ki67+	 15531 16411
8971	0	0	Ki67+	 15536 16865
8972	0	0	Ki67+	 15682 16539
8973	0	0	Ki67+	 15688 16549
8974	0	0	Ki67+	 15748 16873
8975	0	0	Ki67+	 15113 17485
8976	0	0	Ki67+	 15229 17664
8977	0	0	Ki67+	 15279 17514
8978	0	0	Ki67+	 15297 17274
8979	0	0	Ki67+	 15311 17338
8980	0	0	Ki67+	 15313 17243
8981	0	0	Ki67+	 15314 17280
8982	0	0	Ki67+	 15315 17353
8983	0	0	Ki67+	 15320 17262
8984	0	0	Ki67+	 15333 17230
8985	0	0	Ki67+	 15363 17405
8986	0	0	Ki67+	 15369 17391
8987	0	0	Ki67+	 15389 17249
8988	0	0	Ki67+	 15408 17291
8989	0	0	Ki67+	 15414 17394
8990	0	0	Ki67+	 15420 17311
8991	0	0	Ki67+	 15423 17293
8992	0	0	Ki67+	 15441 17301
8993	0	0	Ki67+	 15443 17323
8994	0	0	Ki67+	 15449 17377
8995	0	0	Ki67+	 15450 17338
8996	0	0	Ki67+	 15621 17626
8997	0	0	Ki67+	 15631 17251
8998	0	0	Ki67+	 15632 17020
8999	0	0	Ki67+	 15682 17080
9000	0	0	Ki67+	 15711 17028
9001	0	0	Ki67+	 15724 17033
9002	0	0	Ki67+	 15735 17626
9003	0	0	Ki67+	 15742 17029
9004	0	0	Ki67+	 15777 17426
9005	0	0	Ki67+	 15062 18341
9006	0	0	Ki67+	 15139 17867
9007	0	0	Ki67+	 15230 18037
9008	0	0	Ki67+	 15271 17970
9009	0	0	Ki67+	 15417 17890
9010	0	0	Ki67+	 15420 18288
9011	0	0	Ki67+	 15444 18523
9012	0	0	Ki67+	 15475 18557
9013	0	0	Ki67+	 15500 18006
9014	0	0	Ki67+	 15552 18484
9015	0	0	Ki67+	 15557 17920
9016	0	0	Ki67+	 15644 17995
9017	0	0	Ki67+	 15665 17862
9018	0	0	Ki67+	 15669 17879
9019	0	0	Ki67+	 15681 18350
9020	0	0	Ki67+	 15687 17880
9021	0	0	Ki67+	 15688 17979
9022	0	0	Ki67+	 15694 17848
9023	0	0	Ki67+	 15729 17855
9024	0	0	Ki67+	 15731 18259
9025	0	0	Ki67+	 15739 17899
9026	0	0	Ki67+	 15748 17911
9027	0	0	Ki67+	 15762 18376
9028	0	0	Ki67+	 15163 19122
9029	0	0	Ki67+	 15164 19242
9030	0	0	Ki67+	 15256 18950
9031	0	0	Ki67+	 15280 19191
9032	0	0	Ki67+	 15291 18748
9033	0	0	Ki67+	 15320 19007
9034	0	0	Ki67+	 15361 19155
9035	0	0	Ki67+	 15365 18623
9036	0	0	Ki67+	 15373 19188
9037	0	0	Ki67+	 15391 18901
9038	0	0	Ki67+	 15436 19398
9039	0	0	Ki67+	 15465 19006
9040	0	0	Ki67+	 15500 19158
9041	0	0	Ki67+	 15517 18643
9042	0	0	Ki67+	 15524 18810
9043	0	0	Ki67+	 15536 19376
9044	0	0	Ki67+	 15539 18834
9045	0	0	Ki67+	 15541 19403
9046	0	0	Ki67+	 15550 19350
9047	0	0	Ki67+	 15577 18856
9048	0	0	Ki67+	 15581 18843
9049	0	0	Ki67+	 15597 18856
9050	0	0	Ki67+	 15634 19348
9051	0	0	Ki67+	 15636 19285
9052	0	0	Ki67+	 15647 19318
9053	0	0	Ki67+	 15651 19328
9054	0	0	Ki67+	 15694 18739
9055	0	0	Ki67+	 15723 18752
9056	0	0	Ki67+	 15736 19219
9057	0	0	Ki67+	 15095 20005
9058	0	0	Ki67+	 15150 19647
9059	0	0	Ki67+	 15217 19540
9060	0	0	Ki67+	 15264 19794
9061	0	0	Ki67+	 15351 19853
9062	0	0	Ki67+	 15417 19750
9063	0	0	Ki67+	 15428 19764
9064	0	0	Ki67+	 15485 19514
9065	0	0	Ki67+	 15494 19994
9066	0	0	Ki67+	 15524 19410
9067	0	0	Ki67+	 15528 19654
9068	0	0	Ki67+	 15533 20062
9069	0	0	Ki67+	 15552 19419
9070	0	0	Ki67+	 15566 19902
9071	0	0	Ki67+	 15632 19649
9072	0	0	Ki67+	 15633 19562
9073	0	0	Ki67+	 15684 19597
9074	0	0	Ki67+	 15733 19547
9075	0	0	Ki67+	 15737 19498
9076	0	0	Ki67+	 15739 19511
9077	0	0	Ki67+	 15745 20166
9078	0	0	Ki67+	 15764 19495
9079	0	0	Ki67+	 15780 19581
9080	0	0	Ki67+	 15791 19501
9081	0	0	Ki67+	 15796 19471
9082	0	0	Ki67+	 15805 19529
9083	0	0	Ki67+	 15808 19479
9084	0	0	Ki67+	 15820 19544
9085	0	0	Ki67+	 15125 20830
9086	0	0	Ki67+	 15265 20229
9087	0	0	Ki67+	 15467 20518
9088	0	0	Ki67+	 15723 20291
9089	0	0	Ki67+	 15727 20883
9090	0	0	Ki67+	 15744 20434
9091	0	0	Ki67+	 15812 20389
9092	0	0	Ki67+	 15815 20293
9093	0	0	Ki67+	 15486 21079
9094	0	0	Ki67+	 16037 3584
9095	0	0	Ki67+	 16407 3360
9096	0	0	Ki67+	 16436 3419
9097	0	0	Ki67+	 16515 3510
9098	0	0	Ki67+	 16516 3583
9099	0	0	Ki67+	 15980 4393
9100	0	0	Ki67+	 15993 4522
9101	0	0	Ki67+	 16088 4298
9102	0	0	Ki67+	 16093 4177
9103	0	0	Ki67+	 16514 3938
9104	0	0	Ki67+	 15872 4932
9105	0	0	Ki67+	 15941 5021
9106	0	0	Ki67+	 16147 4769
9107	0	0	Ki67+	 16208 5403
9108	0	0	Ki67+	 16239 5290
9109	0	0	Ki67+	 16254 5325
9110	0	0	Ki67+	 16291 4799
9111	0	0	Ki67+	 16347 4797
9112	0	0	Ki67+	 16500 5128
9113	0	0	Ki67+	 16578 4757
9114	0	0	Ki67+	 16616 5186
9115	0	0	Ki67+	 15841 5613
9116	0	0	Ki67+	 15854 5605
9117	0	0	Ki67+	 15858 5785
9118	0	0	Ki67+	 15858 5952
9119	0	0	Ki67+	 15860 6121
9120	0	0	Ki67+	 15867 6104
9121	0	0	Ki67+	 15871 6043
9122	0	0	Ki67+	 15871 6057
9123	0	0	Ki67+	 15873 5586
9124	0	0	Ki67+	 15873 6138
9125	0	0	Ki67+	 15874 5975
9126	0	0	Ki67+	 15878 6163
9127	0	0	Ki67+	 15879 5937
9128	0	0	Ki67+	 15879 6020
9129	0	0	Ki67+	 15880 5558
9130	0	0	Ki67+	 15891 6135
9131	0	0	Ki67+	 15893 6086
9132	0	0	Ki67+	 15896 6026
9133	0	0	Ki67+	 15897 6204
9134	0	0	Ki67+	 15898 5957
9135	0	0	Ki67+	 15919 5986
9136	0	0	Ki67+	 15938 5979
9137	0	0	Ki67+	 15947 6261
9138	0	0	Ki67+	 15977 6271
9139	0	0	Ki67+	 15984 5971
9140	0	0	Ki67+	 16013 6001
9141	0	0	Ki67+	 16031 6015
9142	0	0	Ki67+	 16064 6251
9143	0	0	Ki67+	 16074 5899
9144	0	0	Ki67+	 16074 5922
9145	0	0	Ki67+	 16081 6250
9146	0	0	Ki67+	 16090 5971
9147	0	0	Ki67+	 16090 6229
9148	0	0	Ki67+	 16092 5956
9149	0	0	Ki67+	 16092 6115
9150	0	0	Ki67+	 16100 6206
9151	0	0	Ki67+	 16111 5854
9152	0	0	Ki67+	 16113 5942
9153	0	0	Ki67+	 16113 5989
9154	0	0	Ki67+	 16119 5839
9155	0	0	Ki67+	 16134 5831
9156	0	0	Ki67+	 16144 6049
9157	0	0	Ki67+	 16145 5861
9158	0	0	Ki67+	 16148 5841
9159	0	0	Ki67+	 16155 6090
9160	0	0	Ki67+	 16156 5865
9161	0	0	Ki67+	 16158 5854
9162	0	0	Ki67+	 16186 5869
9163	0	0	Ki67+	 16192 5624
9164	0	0	Ki67+	 16207 5891
9165	0	0	Ki67+	 16217 6201
9166	0	0	Ki67+	 16234 6188
9167	0	0	Ki67+	 16248 5930
9168	0	0	Ki67+	 16251 6209
9169	0	0	Ki67+	 16276 5747
9170	0	0	Ki67+	 16279 5705
9171	0	0	Ki67+	 16280 5721
9172	0	0	Ki67+	 16281 6201
9173	0	0	Ki67+	 16294 6192
9174	0	0	Ki67+	 16297 5943
9175	0	0	Ki67+	 16299 5831
9176	0	0	Ki67+	 16300 5685
9177	0	0	Ki67+	 16320 5972
9178	0	0	Ki67+	 16322 5680
9179	0	0	Ki67+	 16323 6012
9180	0	0	Ki67+	 16325 5814
9181	0	0	Ki67+	 16327 6169
9182	0	0	Ki67+	 16334 5992
9183	0	0	Ki67+	 16343 5671
9184	0	0	Ki67+	 16344 6013
9185	0	0	Ki67+	 16348 6052
9186	0	0	Ki67+	 16350 5493
9187	0	0	Ki67+	 16353 5885
9188	0	0	Ki67+	 16355 6031
9189	0	0	Ki67+	 16359 5905
9190	0	0	Ki67+	 16370 5914
9191	0	0	Ki67+	 16372 5663
9192	0	0	Ki67+	 16396 6250
9193	0	0	Ki67+	 16398 5935
9194	0	0	Ki67+	 16400 5911
9195	0	0	Ki67+	 16402 6261
9196	0	0	Ki67+	 16413 6089
9197	0	0	Ki67+	 16413 6220
9198	0	0	Ki67+	 16418 5933
9199	0	0	Ki67+	 16422 6244
9200	0	0	Ki67+	 16432 5961
9201	0	0	Ki67+	 16436 5517
9202	0	0	Ki67+	 16438 5940
9203	0	0	Ki67+	 16456 6200
9204	0	0	Ki67+	 16460 6187
9205	0	0	Ki67+	 16463 5582
9206	0	0	Ki67+	 16471 6196
9207	0	0	Ki67+	 16489 5966
9208	0	0	Ki67+	 16498 6197
9209	0	0	Ki67+	 16499 6186
9210	0	0	Ki67+	 16513 5736
9211	0	0	Ki67+	 16514 5966
9212	0	0	Ki67+	 16514 6200
9213	0	0	Ki67+	 16525 5933
9214	0	0	Ki67+	 16526 6198
9215	0	0	Ki67+	 16527 5822
9216	0	0	Ki67+	 16540 5950
9217	0	0	Ki67+	 16543 5757
9218	0	0	Ki67+	 16550 5800
9219	0	0	Ki67+	 16550 5863
9220	0	0	Ki67+	 16554 6227
9221	0	0	Ki67+	 16556 5830
9222	0	0	Ki67+	 16560 6266
9223	0	0	Ki67+	 16561 5886
9224	0	0	Ki67+	 16612 5919
9225	0	0	Ki67+	 16616 6184
9226	0	0	Ki67+	 16617 6075
9227	0	0	Ki67+	 16625 5724
9228	0	0	Ki67+	 16626 5492
9229	0	0	Ki67+	 16636 5480
9230	0	0	Ki67+	 16639 5834
9231	0	0	Ki67+	 15851 6464
9232	0	0	Ki67+	 15863 6699
9233	0	0	Ki67+	 15864 6476
9234	0	0	Ki67+	 15869 6678
9235	0	0	Ki67+	 15870 6314
9236	0	0	Ki67+	 15873 6414
9237	0	0	Ki67+	 15874 6356
9238	0	0	Ki67+	 15875 6733
9239	0	0	Ki67+	 15879 6750
9240	0	0	Ki67+	 15881 6441
9241	0	0	Ki67+	 15887 6360
9242	0	0	Ki67+	 15889 6638
9243	0	0	Ki67+	 15893 6473
9244	0	0	Ki67+	 15894 6728
9245	0	0	Ki67+	 15897 6688
9246	0	0	Ki67+	 15899 6408
9247	0	0	Ki67+	 15903 6602
9248	0	0	Ki67+	 15909 6402
9249	0	0	Ki67+	 15913 6773
9250	0	0	Ki67+	 15917 6622
9251	0	0	Ki67+	 15927 6594
9252	0	0	Ki67+	 15942 6581
9253	0	0	Ki67+	 15944 6601
9254	0	0	Ki67+	 15944 6777
9255	0	0	Ki67+	 15954 6758
9256	0	0	Ki67+	 15972 6562
9257	0	0	Ki67+	 15973 6791
9258	0	0	Ki67+	 15981 6591
9259	0	0	Ki67+	 15984 6779
9260	0	0	Ki67+	 15985 6363
9261	0	0	Ki67+	 15996 6793
9262	0	0	Ki67+	 16006 6360
9263	0	0	Ki67+	 16021 6279
9264	0	0	Ki67+	 16021 6787
9265	0	0	Ki67+	 16033 6276
9266	0	0	Ki67+	 16039 6327
9267	0	0	Ki67+	 16046 6610
9268	0	0	Ki67+	 16052 6279
9269	0	0	Ki67+	 16053 6377
9270	0	0	Ki67+	 16053 6644
9271	0	0	Ki67+	 16055 6619
9272	0	0	Ki67+	 16056 6394
9273	0	0	Ki67+	 16056 6729
9274	0	0	Ki67+	 16061 6657
9275	0	0	Ki67+	 16063 6447
9276	0	0	Ki67+	 16072 6384
9277	0	0	Ki67+	 16074 6463
9278	0	0	Ki67+	 16075 6364
9279	0	0	Ki67+	 16087 6501
9280	0	0	Ki67+	 16098 6344
9281	0	0	Ki67+	 16118 6335
9282	0	0	Ki67+	 16120 6532
9283	0	0	Ki67+	 16130 6335
9284	0	0	Ki67+	 16130 6840
9285	0	0	Ki67+	 16136 6878
9286	0	0	Ki67+	 16140 6560
9287	0	0	Ki67+	 16145 6751
9288	0	0	Ki67+	 16165 6558
9289	0	0	Ki67+	 16171 6731
9290	0	0	Ki67+	 16197 6370
9291	0	0	Ki67+	 16199 6700
9292	0	0	Ki67+	 16200 6739
9293	0	0	Ki67+	 16201 6561
9294	0	0	Ki67+	 16211 6685
9295	0	0	Ki67+	 16213 6414
9296	0	0	Ki67+	 16216 6522
9297	0	0	Ki67+	 16217 6552
9298	0	0	Ki67+	 16221 6445
9299	0	0	Ki67+	 16223 6536
9300	0	0	Ki67+	 16227 6405
9301	0	0	Ki67+	 16230 6382
9302	0	0	Ki67+	 16240 6470
9303	0	0	Ki67+	 16240 6496
9304	0	0	Ki67+	 16249 6420
9305	0	0	Ki67+	 16299 6587
9306	0	0	Ki67+	 16309 6567
9307	0	0	Ki67+	 16313 6543
9308	0	0	Ki67+	 16331 6623
9309	0	0	Ki67+	 16336 6526
9310	0	0	Ki67+	 16346 6631
9311	0	0	Ki67+	 16352 6509
9312	0	0	Ki67+	 16362 6485
9313	0	0	Ki67+	 16380 6501
9314	0	0	Ki67+	 16387 6659
9315	0	0	Ki67+	 16393 6488
9316	0	0	Ki67+	 16398 6287
9317	0	0	Ki67+	 16424 6364
9318	0	0	Ki67+	 16438 6492
9319	0	0	Ki67+	 16451 6780
9320	0	0	Ki67+	 16452 6718
9321	0	0	Ki67+	 16463 6508
9322	0	0	Ki67+	 16476 6526
9323	0	0	Ki67+	 16486 6534
9324	0	0	Ki67+	 16488 6407
9325	0	0	Ki67+	 16489 6466
9326	0	0	Ki67+	 16501 6557
9327	0	0	Ki67+	 16511 6569
9328	0	0	Ki67+	 16517 6594
9329	0	0	Ki67+	 16522 6616
9330	0	0	Ki67+	 16527 6664
9331	0	0	Ki67+	 16583 6317
9332	0	0	Ki67+	 16606 6967
9333	0	0	Ki67+	 16609 6502
9334	0	0	Ki67+	 16614 6490
9335	0	0	Ki67+	 16617 6519
9336	0	0	Ki67+	 16619 6465
9337	0	0	Ki67+	 16619 6480
9338	0	0	Ki67+	 16632 6640
9339	0	0	Ki67+	 15889 7415
9340	0	0	Ki67+	 15920 7393
9341	0	0	Ki67+	 16010 7786
9342	0	0	Ki67+	 16160 7865
9343	0	0	Ki67+	 16167 7660
9344	0	0	Ki67+	 16234 7765
9345	0	0	Ki67+	 16277 7674
9346	0	0	Ki67+	 16365 7444
9347	0	0	Ki67+	 16381 7468
9348	0	0	Ki67+	 16409 7649
9349	0	0	Ki67+	 16429 7529
9350	0	0	Ki67+	 16464 7601
9351	0	0	Ki67+	 16592 7528
9352	0	0	Ki67+	 16626 7634
9353	0	0	Ki67+	 15846 8028
9354	0	0	Ki67+	 15885 8118
9355	0	0	Ki67+	 15885 8530
9356	0	0	Ki67+	 15907 7958
9357	0	0	Ki67+	 15932 8008
9358	0	0	Ki67+	 15934 8203
9359	0	0	Ki67+	 15944 8060
9360	0	0	Ki67+	 15981 8440
9361	0	0	Ki67+	 15990 7886
9362	0	0	Ki67+	 16004 8243
9363	0	0	Ki67+	 16033 8655
9364	0	0	Ki67+	 16036 8175
9365	0	0	Ki67+	 16049 8065
9366	0	0	Ki67+	 16074 8261
9367	0	0	Ki67+	 16074 8538
9368	0	0	Ki67+	 16077 7898
9369	0	0	Ki67+	 16079 8099
9370	0	0	Ki67+	 16100 7902
9371	0	0	Ki67+	 16183 8416
9372	0	0	Ki67+	 16196 8565
9373	0	0	Ki67+	 16240 8209
9374	0	0	Ki67+	 16256 8160
9375	0	0	Ki67+	 16310 8033
9376	0	0	Ki67+	 16517 8386
9377	0	0	Ki67+	 16529 8206
9378	0	0	Ki67+	 16537 8611
9379	0	0	Ki67+	 16540 7929
9380	0	0	Ki67+	 16565 7935
9381	0	0	Ki67+	 16594 7954
9382	0	0	Ki67+	 16636 8263
9383	0	0	Ki67+	 16156 8976
9384	0	0	Ki67+	 16231 8768
9385	0	0	Ki67+	 16294 8926
9386	0	0	Ki67+	 16302 9112
9387	0	0	Ki67+	 16347 8897
9388	0	0	Ki67+	 16398 9174
9389	0	0	Ki67+	 16421 9224
9390	0	0	Ki67+	 16428 8826
9391	0	0	Ki67+	 16450 8895
9392	0	0	Ki67+	 16460 9336
9393	0	0	Ki67+	 16508 9029
9394	0	0	Ki67+	 16515 8738
9395	0	0	Ki67+	 16570 8774
9396	0	0	Ki67+	 16597 8680
9397	0	0	Ki67+	 16610 8918
9398	0	0	Ki67+	 15881 9676
9399	0	0	Ki67+	 15947 10184
9400	0	0	Ki67+	 15947 10202
9401	0	0	Ki67+	 15951 10228
9402	0	0	Ki67+	 15954 10247
9403	0	0	Ki67+	 15963 10253
9404	0	0	Ki67+	 15969 10229
9405	0	0	Ki67+	 16095 10087
9406	0	0	Ki67+	 16113 10108
9407	0	0	Ki67+	 16125 10105
9408	0	0	Ki67+	 16144 10097
9409	0	0	Ki67+	 16146 10133
9410	0	0	Ki67+	 16154 10146
9411	0	0	Ki67+	 16162 10135
9412	0	0	Ki67+	 16164 10120
9413	0	0	Ki67+	 16167 10176
9414	0	0	Ki67+	 16185 10185
9415	0	0	Ki67+	 16186 10084
9416	0	0	Ki67+	 16187 10129
9417	0	0	Ki67+	 16191 10144
9418	0	0	Ki67+	 16192 10032
9419	0	0	Ki67+	 16193 10057
9420	0	0	Ki67+	 16215 10048
9421	0	0	Ki67+	 16216 10092
9422	0	0	Ki67+	 16228 10106
9423	0	0	Ki67+	 16228 10174
9424	0	0	Ki67+	 16240 10163
9425	0	0	Ki67+	 16243 10134
9426	0	0	Ki67+	 16244 10197
9427	0	0	Ki67+	 16253 10122
9428	0	0	Ki67+	 16456 9653
9429	0	0	Ki67+	 16459 9678
9430	0	0	Ki67+	 16475 9700
9431	0	0	Ki67+	 16485 9675
9432	0	0	Ki67+	 16491 10220
9433	0	0	Ki67+	 16522 9726
9434	0	0	Ki67+	 16526 9711
9435	0	0	Ki67+	 16531 9679
9436	0	0	Ki67+	 16540 9803
9437	0	0	Ki67+	 16541 9680
9438	0	0	Ki67+	 16544 10142
9439	0	0	Ki67+	 16583 9776
9440	0	0	Ki67+	 16588 9825
9441	0	0	Ki67+	 16616 9881
9442	0	0	Ki67+	 16618 9846
9443	0	0	Ki67+	 16629 9880
9444	0	0	Ki67+	 15958 11010
9445	0	0	Ki67+	 15981 11012
9446	0	0	Ki67+	 15984 11038
9447	0	0	Ki67+	 16002 11037
9448	0	0	Ki67+	 16004 11050
9449	0	0	Ki67+	 16031 10517
9450	0	0	Ki67+	 16082 10477
9451	0	0	Ki67+	 16082 10497
9452	0	0	Ki67+	 16092 10544
9453	0	0	Ki67+	 16111 10520
9454	0	0	Ki67+	 16111 10538
9455	0	0	Ki67+	 16117 10488
9456	0	0	Ki67+	 16120 10467
9457	0	0	Ki67+	 16125 10480
9458	0	0	Ki67+	 16348 11034
9459	0	0	Ki67+	 16440 10322
9460	0	0	Ki67+	 16450 10329
9461	0	0	Ki67+	 16466 10407
9462	0	0	Ki67+	 16478 10409
9463	0	0	Ki67+	 16481 10391
9464	0	0	Ki67+	 16506 10431
9465	0	0	Ki67+	 16514 10370
9466	0	0	Ki67+	 16517 10416
9467	0	0	Ki67+	 16535 10454
9468	0	0	Ki67+	 16538 10377
9469	0	0	Ki67+	 16565 10468
9470	0	0	Ki67+	 16590 10445
9471	0	0	Ki67+	 16594 10336
9472	0	0	Ki67+	 16602 10413
9473	0	0	Ki67+	 16612 10461
9474	0	0	Ki67+	 16615 10441
9475	0	0	Ki67+	 15841 11504
9476	0	0	Ki67+	 15843 11158
9477	0	0	Ki67+	 15847 11524
9478	0	0	Ki67+	 15858 11500
9479	0	0	Ki67+	 15866 11641
9480	0	0	Ki67+	 15867 11834
9481	0	0	Ki67+	 15875 11459
9482	0	0	Ki67+	 15880 11652
9483	0	0	Ki67+	 15880 11852
9484	0	0	Ki67+	 15882 11168
9485	0	0	Ki67+	 15886 11199
9486	0	0	Ki67+	 15890 11440
9487	0	0	Ki67+	 15906 11838
9488	0	0	Ki67+	 15920 11770
9489	0	0	Ki67+	 15921 11511
9490	0	0	Ki67+	 15922 11636
9491	0	0	Ki67+	 15923 11109
9492	0	0	Ki67+	 15925 11850
9493	0	0	Ki67+	 15926 11588
9494	0	0	Ki67+	 15927 11498
9495	0	0	Ki67+	 15939 11478
9496	0	0	Ki67+	 15940 11460
9497	0	0	Ki67+	 15941 11541
9498	0	0	Ki67+	 15942 11620
9499	0	0	Ki67+	 15942 11787
9500	0	0	Ki67+	 15947 11521
9501	0	0	Ki67+	 15948 11572
9502	0	0	Ki67+	 15955 11470
9503	0	0	Ki67+	 15958 11498
9504	0	0	Ki67+	 15961 11141
9505	0	0	Ki67+	 15964 11798
9506	0	0	Ki67+	 15966 11443
9507	0	0	Ki67+	 15966 11785
9508	0	0	Ki67+	 15974 11288
9509	0	0	Ki67+	 15975 11572
9510	0	0	Ki67+	 15978 11748
9511	0	0	Ki67+	 15983 11512
9512	0	0	Ki67+	 15985 11529
9513	0	0	Ki67+	 15989 11793
9514	0	0	Ki67+	 15994 11770
9515	0	0	Ki67+	 16008 11481
9516	0	0	Ki67+	 16008 11814
9517	0	0	Ki67+	 16013 11528
9518	0	0	Ki67+	 16015 11214
9519	0	0	Ki67+	 16016 11251
9520	0	0	Ki67+	 16016 11785
9521	0	0	Ki67+	 16017 11203
9522	0	0	Ki67+	 16021 11745
9523	0	0	Ki67+	 16024 11497
9524	0	0	Ki67+	 16028 11267
9525	0	0	Ki67+	 16032 11438
9526	0	0	Ki67+	 16032 11460
9527	0	0	Ki67+	 16032 11792
9528	0	0	Ki67+	 16034 11538
9529	0	0	Ki67+	 16039 11425
9530	0	0	Ki67+	 16039 11813
9531	0	0	Ki67+	 16049 11770
9532	0	0	Ki67+	 16053 11672
9533	0	0	Ki67+	 16055 11279
9534	0	0	Ki67+	 16057 11078
9535	0	0	Ki67+	 16061 11293
9536	0	0	Ki67+	 16068 11438
9537	0	0	Ki67+	 16069 11278
9538	0	0	Ki67+	 16072 11251
9539	0	0	Ki67+	 16072 11716
9540	0	0	Ki67+	 16073 11677
9541	0	0	Ki67+	 16074 11416
9542	0	0	Ki67+	 16074 11754
9543	0	0	Ki67+	 16078 11524
9544	0	0	Ki67+	 16079 11652
9545	0	0	Ki67+	 16079 11822
9546	0	0	Ki67+	 16085 11298
9547	0	0	Ki67+	 16088 11081
9548	0	0	Ki67+	 16090 11471
9549	0	0	Ki67+	 16091 11565
9550	0	0	Ki67+	 16095 11278
9551	0	0	Ki67+	 16100 11660
9552	0	0	Ki67+	 16101 11099
9553	0	0	Ki67+	 16102 11531
9554	0	0	Ki67+	 16106 11798
9555	0	0	Ki67+	 16107 11707
9556	0	0	Ki67+	 16108 11089
9557	0	0	Ki67+	 16108 11433
9558	0	0	Ki67+	 16110 11465
9559	0	0	Ki67+	 16113 11748
9560	0	0	Ki67+	 16114 11236
9561	0	0	Ki67+	 16114 11813
9562	0	0	Ki67+	 16116 11736
9563	0	0	Ki67+	 16118 11205
9564	0	0	Ki67+	 16120 11507
9565	0	0	Ki67+	 16122 11443
9566	0	0	Ki67+	 16124 11538
9567	0	0	Ki67+	 16125 11689
9568	0	0	Ki67+	 16128 11769
9569	0	0	Ki67+	 16132 11741
9570	0	0	Ki67+	 16133 11711
9571	0	0	Ki67+	 16135 11479
9572	0	0	Ki67+	 16139 11699
9573	0	0	Ki67+	 16140 11187
9574	0	0	Ki67+	 16140 11639
9575	0	0	Ki67+	 16140 11789
9576	0	0	Ki67+	 16141 11675
9577	0	0	Ki67+	 16142 11244
9578	0	0	Ki67+	 16147 11543
9579	0	0	Ki67+	 16151 11144
9580	0	0	Ki67+	 16151 11457
9581	0	0	Ki67+	 16152 11511
9582	0	0	Ki67+	 16154 11113
9583	0	0	Ki67+	 16157 11780
9584	0	0	Ki67+	 16164 11207
9585	0	0	Ki67+	 16164 11417
9586	0	0	Ki67+	 16166 11176
9587	0	0	Ki67+	 16167 11656
9588	0	0	Ki67+	 16168 11688
9589	0	0	Ki67+	 16174 11716
9590	0	0	Ki67+	 16177 11179
9591	0	0	Ki67+	 16177 11422
9592	0	0	Ki67+	 16182 11523
9593	0	0	Ki67+	 16183 11629
9594	0	0	Ki67+	 16189 11457
9595	0	0	Ki67+	 16189 11701
9596	0	0	Ki67+	 16189 11739
9597	0	0	Ki67+	 16189 11769
9598	0	0	Ki67+	 16191 11112
9599	0	0	Ki67+	 16198 11708
9600	0	0	Ki67+	 16200 11162
9601	0	0	Ki67+	 16201 11448
9602	0	0	Ki67+	 16204 11650
9603	0	0	Ki67+	 16210 11595
9604	0	0	Ki67+	 16215 11109
9605	0	0	Ki67+	 16215 11166
9606	0	0	Ki67+	 16220 11435
9607	0	0	Ki67+	 16220 11445
9608	0	0	Ki67+	 16221 11125
9609	0	0	Ki67+	 16226 11624
9610	0	0	Ki67+	 16234 11608
9611	0	0	Ki67+	 16236 11724
9612	0	0	Ki67+	 16237 11411
9613	0	0	Ki67+	 16243 11688
9614	0	0	Ki67+	 16245 11647
9615	0	0	Ki67+	 16249 11677
9616	0	0	Ki67+	 16255 11430
9617	0	0	Ki67+	 16258 11701
9618	0	0	Ki67+	 16264 11682
9619	0	0	Ki67+	 16264 11718
9620	0	0	Ki67+	 16266 11450
9621	0	0	Ki67+	 16272 11566
9622	0	0	Ki67+	 16280 11627
9623	0	0	Ki67+	 16282 11675
9624	0	0	Ki67+	 16283 11691
9625	0	0	Ki67+	 16288 11414
9626	0	0	Ki67+	 16301 11401
9627	0	0	Ki67+	 16304 11589
9628	0	0	Ki67+	 16307 11670
9629	0	0	Ki67+	 16309 11433
9630	0	0	Ki67+	 16316 11652
9631	0	0	Ki67+	 16319 11425
9632	0	0	Ki67+	 16336 11486
9633	0	0	Ki67+	 16344 11553
9634	0	0	Ki67+	 16348 11442
9635	0	0	Ki67+	 16351 11432
9636	0	0	Ki67+	 16352 11534
9637	0	0	Ki67+	 16355 11486
9638	0	0	Ki67+	 16366 11513
9639	0	0	Ki67+	 16367 11464
9640	0	0	Ki67+	 16376 11544
9641	0	0	Ki67+	 16382 11482
9642	0	0	Ki67+	 16383 11513
9643	0	0	Ki67+	 16383 11571
9644	0	0	Ki67+	 16390 11584
9645	0	0	Ki67+	 16436 11230
9646	0	0	Ki67+	 16443 11204
9647	0	0	Ki67+	 16451 11259
9648	0	0	Ki67+	 16452 11291
9649	0	0	Ki67+	 16457 11178
9650	0	0	Ki67+	 16473 11323
9651	0	0	Ki67+	 16479 11172
9652	0	0	Ki67+	 16480 11194
9653	0	0	Ki67+	 16493 11319
9654	0	0	Ki67+	 16498 11184
9655	0	0	Ki67+	 16512 11211
9656	0	0	Ki67+	 16513 11286
9657	0	0	Ki67+	 16525 11236
9658	0	0	Ki67+	 16529 11270
9659	0	0	Ki67+	 16595 11197
9660	0	0	Ki67+	 16597 11272
9661	0	0	Ki67+	 16602 11244
9662	0	0	Ki67+	 16615 11288
9663	0	0	Ki67+	 16619 11078
9664	0	0	Ki67+	 16629 11219
9665	0	0	Ki67+	 16630 11208
9666	0	0	Ki67+	 15862 11904
9667	0	0	Ki67+	 15864 12574
9668	0	0	Ki67+	 15865 12491
9669	0	0	Ki67+	 15882 11923
9670	0	0	Ki67+	 15884 12545
9671	0	0	Ki67+	 15899 12421
9672	0	0	Ki67+	 15905 11876
9673	0	0	Ki67+	 15905 12297
9674	0	0	Ki67+	 15915 11889
9675	0	0	Ki67+	 15917 12446
9676	0	0	Ki67+	 15927 11885
9677	0	0	Ki67+	 15930 12480
9678	0	0	Ki67+	 15930 12596
9679	0	0	Ki67+	 15932 12427
9680	0	0	Ki67+	 15938 11897
9681	0	0	Ki67+	 15940 12618
9682	0	0	Ki67+	 15943 12525
9683	0	0	Ki67+	 15952 12494
9684	0	0	Ki67+	 15953 12546
9685	0	0	Ki67+	 15962 11996
9686	0	0	Ki67+	 15978 12358
9687	0	0	Ki67+	 16030 12360
9688	0	0	Ki67+	 16201 12315
9689	0	0	Ki67+	 16211 12437
9690	0	0	Ki67+	 16214 12298
9691	0	0	Ki67+	 16324 12186
9692	0	0	Ki67+	 16356 12151
9693	0	0	Ki67+	 16459 12429
9694	0	0	Ki67+	 16625 12200
9695	0	0	Ki67+	 15843 13186
9696	0	0	Ki67+	 15850 12845
9697	0	0	Ki67+	 15877 12857
9698	0	0	Ki67+	 15883 12998
9699	0	0	Ki67+	 16151 13215
9700	0	0	Ki67+	 16274 12936
9701	0	0	Ki67+	 16331 13388
9702	0	0	Ki67+	 16341 13363
9703	0	0	Ki67+	 16343 13417
9704	0	0	Ki67+	 16355 12888
9705	0	0	Ki67+	 16358 13425
9706	0	0	Ki67+	 16361 12941
9707	0	0	Ki67+	 16361 12976
9708	0	0	Ki67+	 16362 13371
9709	0	0	Ki67+	 16372 13381
9710	0	0	Ki67+	 16373 13398
9711	0	0	Ki67+	 16388 13366
9712	0	0	Ki67+	 16409 13380
9713	0	0	Ki67+	 16421 12756
9714	0	0	Ki67+	 16423 13387
9715	0	0	Ki67+	 16426 12810
9716	0	0	Ki67+	 16432 13408
9717	0	0	Ki67+	 16441 12742
9718	0	0	Ki67+	 16456 12774
9719	0	0	Ki67+	 16462 12759
9720	0	0	Ki67+	 16464 12819
9721	0	0	Ki67+	 16480 12839
9722	0	0	Ki67+	 16481 12763
9723	0	0	Ki67+	 16486 12809
9724	0	0	Ki67+	 16494 13000
9725	0	0	Ki67+	 16495 13061
9726	0	0	Ki67+	 16504 12824
9727	0	0	Ki67+	 16512 12816
9728	0	0	Ki67+	 16515 12714
9729	0	0	Ki67+	 16517 12801
9730	0	0	Ki67+	 16524 13061
9731	0	0	Ki67+	 16525 13014
9732	0	0	Ki67+	 16528 12985
9733	0	0	Ki67+	 16529 13002
9734	0	0	Ki67+	 16531 13279
9735	0	0	Ki67+	 16537 13022
9736	0	0	Ki67+	 16541 12973
9737	0	0	Ki67+	 16543 13011
9738	0	0	Ki67+	 16548 13000
9739	0	0	Ki67+	 16559 12952
9740	0	0	Ki67+	 16578 13097
9741	0	0	Ki67+	 16587 12827
9742	0	0	Ki67+	 16592 12840
9743	0	0	Ki67+	 16598 12830
9744	0	0	Ki67+	 16606 12935
9745	0	0	Ki67+	 16610 12841
9746	0	0	Ki67+	 16613 13261
9747	0	0	Ki67+	 16627 13242
9748	0	0	Ki67+	 16630 13154
9749	0	0	Ki67+	 16632 13094
9750	0	0	Ki67+	 16231 13499
9751	0	0	Ki67+	 16398 14202
9752	0	0	Ki67+	 16528 14214
9753	0	0	Ki67+	 15959 14746
9754	0	0	Ki67+	 15964 14764
9755	0	0	Ki67+	 15992 14506
9756	0	0	Ki67+	 16088 14682
9757	0	0	Ki67+	 16111 14553
9758	0	0	Ki67+	 16194 14377
9759	0	0	Ki67+	 16290 14303
9760	0	0	Ki67+	 16434 14283
9761	0	0	Ki67+	 15887 15612
9762	0	0	Ki67+	 15970 15730
9763	0	0	Ki67+	 16115 15414
9764	0	0	Ki67+	 16131 15413
9765	0	0	Ki67+	 16162 15350
9766	0	0	Ki67+	 16163 15600
9767	0	0	Ki67+	 16185 15592
9768	0	0	Ki67+	 16211 15580
9769	0	0	Ki67+	 16338 15398
9770	0	0	Ki67+	 16479 15798
9771	0	0	Ki67+	 16493 15781
9772	0	0	Ki67+	 16580 15206
9773	0	0	Ki67+	 16020 16475
9774	0	0	Ki67+	 16154 16385
9775	0	0	Ki67+	 16175 16373
9776	0	0	Ki67+	 16180 16662
9777	0	0	Ki67+	 16188 15979
9778	0	0	Ki67+	 16480 16428
9779	0	0	Ki67+	 16561 16097
9780	0	0	Ki67+	 16566 16070
9781	0	0	Ki67+	 16616 16218
9782	0	0	Ki67+	 16635 16417
9783	0	0	Ki67+	 15989 16965
9784	0	0	Ki67+	 16012 16986
9785	0	0	Ki67+	 16168 16791
9786	0	0	Ki67+	 16240 16828
9787	0	0	Ki67+	 16248 16782
9788	0	0	Ki67+	 16257 17250
9789	0	0	Ki67+	 16259 16912
9790	0	0	Ki67+	 16259 17062
9791	0	0	Ki67+	 16264 16896
9792	0	0	Ki67+	 16269 16725
9793	0	0	Ki67+	 16271 16703
9794	0	0	Ki67+	 16296 16689
9795	0	0	Ki67+	 16322 16755
9796	0	0	Ki67+	 16327 16881
9797	0	0	Ki67+	 16334 16913
9798	0	0	Ki67+	 16338 16895
9799	0	0	Ki67+	 16339 17109
9800	0	0	Ki67+	 16343 16862
9801	0	0	Ki67+	 16353 16927
9802	0	0	Ki67+	 16362 16880
9803	0	0	Ki67+	 16366 16944
9804	0	0	Ki67+	 16408 17389
9805	0	0	Ki67+	 16463 16989
9806	0	0	Ki67+	 16468 17011
9807	0	0	Ki67+	 16620 16731
9808	0	0	Ki67+	 16639 16749
9809	0	0	Ki67+	 15861 17817
9810	0	0	Ki67+	 15891 17800
9811	0	0	Ki67+	 15929 17571
9812	0	0	Ki67+	 15939 17725
9813	0	0	Ki67+	 16097 17504
9814	0	0	Ki67+	 16157 17608
9815	0	0	Ki67+	 16199 17571
9816	0	0	Ki67+	 16364 17823
9817	0	0	Ki67+	 16423 17920
9818	0	0	Ki67+	 15865 18749
9819	0	0	Ki67+	 15951 18288
9820	0	0	Ki67+	 16017 18885
9821	0	0	Ki67+	 16048 18718
9822	0	0	Ki67+	 16053 18951
9823	0	0	Ki67+	 16061 18274
9824	0	0	Ki67+	 16106 18997
9825	0	0	Ki67+	 16107 18970
9826	0	0	Ki67+	 16124 18899
9827	0	0	Ki67+	 16125 18992
9828	0	0	Ki67+	 16128 18884
9829	0	0	Ki67+	 16135 18757
9830	0	0	Ki67+	 16143 18939
9831	0	0	Ki67+	 16150 19006
9832	0	0	Ki67+	 16173 18822
9833	0	0	Ki67+	 16173 18897
9834	0	0	Ki67+	 16181 18811
9835	0	0	Ki67+	 16198 18857
9836	0	0	Ki67+	 16212 18912
9837	0	0	Ki67+	 16218 18870
9838	0	0	Ki67+	 16250 18776
9839	0	0	Ki67+	 16252 18763
9840	0	0	Ki67+	 16328 18845
9841	0	0	Ki67+	 16413 18589
9842	0	0	Ki67+	 16426 18945
9843	0	0	Ki67+	 16442 18592
9844	0	0	Ki67+	 16466 18619
9845	0	0	Ki67+	 16476 18728
9846	0	0	Ki67+	 16542 18663
9847	0	0	Ki67+	 16568 19055
9848	0	0	Ki67+	 16584 18442
9849	0	0	Ki67+	 15848 19255
9850	0	0	Ki67+	 15848 19498
9851	0	0	Ki67+	 15853 19482
9852	0	0	Ki67+	 15857 19776
9853	0	0	Ki67+	 15928 19435
9854	0	0	Ki67+	 15951 19304
9855	0	0	Ki67+	 15957 19402
9856	0	0	Ki67+	 15966 19295
9857	0	0	Ki67+	 15970 19400
9858	0	0	Ki67+	 15980 19863
9859	0	0	Ki67+	 15990 19294
9860	0	0	Ki67+	 15992 19466
9861	0	0	Ki67+	 16005 19839
9862	0	0	Ki67+	 16013 19825
9863	0	0	Ki67+	 16022 19809
9864	0	0	Ki67+	 16032 19824
9865	0	0	Ki67+	 16035 19844
9866	0	0	Ki67+	 16039 19074
9867	0	0	Ki67+	 16050 19824
9868	0	0	Ki67+	 16076 19802
9869	0	0	Ki67+	 16082 19382
9870	0	0	Ki67+	 16139 19210
9871	0	0	Ki67+	 16154 19170
9872	0	0	Ki67+	 16157 19185
9873	0	0	Ki67+	 16189 19244
9874	0	0	Ki67+	 16275 19413
9875	0	0	Ki67+	 16308 19328
9876	0	0	Ki67+	 16436 19768
9877	0	0	Ki67+	 16563 19621
9878	0	0	Ki67+	 16586 19758
9879	0	0	Ki67+	 16587 19646
9880	0	0	Ki67+	 16588 19592
9881	0	0	Ki67+	 16594 19604
9882	0	0	Ki67+	 16607 19693
9883	0	0	Ki67+	 16615 19645
9884	0	0	Ki67+	 15845 20194
9885	0	0	Ki67+	 15881 20304
9886	0	0	Ki67+	 15917 20366
9887	0	0	Ki67+	 15919 20132
9888	0	0	Ki67+	 15943 20215
9889	0	0	Ki67+	 15946 20106
9890	0	0	Ki67+	 15967 20092
9891	0	0	Ki67+	 16021 20064
9892	0	0	Ki67+	 16047 20329
9893	0	0	Ki67+	 16069 19905
9894	0	0	Ki67+	 16073 19975
9895	0	0	Ki67+	 16098 20047
9896	0	0	Ki67+	 16147 20348
9897	0	0	Ki67+	 16156 20355
9898	0	0	Ki67+	 16234 20051
9899	0	0	Ki67+	 16245 20141
9900	0	0	Ki67+	 16250 20529
9901	0	0	Ki67+	 16292 20235
9902	0	0	Ki67+	 16317 20244
9903	0	0	Ki67+	 16320 20029
9904	0	0	Ki67+	 16325 19885
9905	0	0	Ki67+	 16343 20190
9906	0	0	Ki67+	 16351 20219
9907	0	0	Ki67+	 16354 20126
9908	0	0	Ki67+	 16358 20189
9909	0	0	Ki67+	 16374 20066
9910	0	0	Ki67+	 16423 20059
9911	0	0	Ki67+	 16477 20120
9912	0	0	Ki67+	 16494 20560
9913	0	0	Ki67+	 16551 20478
9914	0	0	Ki67+	 16580 20494
9915	0	0	Ki67+	 16590 20483
9916	0	0	Ki67+	 16609 20460
9917	0	0	Ki67+	 16627 20636
9918	0	0	Ki67+	 16634 20625
9919	0	0	Ki67+	 16639 20583
9920	0	0	Ki67+	 15846 20852
9921	0	0	Ki67+	 16128 21304
9922	0	0	Ki67+	 16174 20880
9923	0	0	Ki67+	 16196 21031
9924	0	0	Ki67+	 16421 20684
9925	0	0	Ki67+	 16441 21367
9926	0	0	Ki67+	 16471 20694
9927	0	0	Ki67+	 16478 20681
9928	0	0	Ki67+	 16608 20684
9929	0	0	Ki67+	 16152 21629
9930	0	0	Ki67+	 16169 21578
9931	0	0	Ki67+	 16172 22208
9932	0	0	Ki67+	 16177 21595
9933	0	0	Ki67+	 16181 22223
9934	0	0	Ki67+	 16241 22220
9935	0	0	Ki67+	 16262 22230
9936	0	0	Ki67+	 16284 22226
9937	0	0	Ki67+	 16301 22228
9938	0	0	Ki67+	 16320 22221
9939	0	0	Ki67+	 16320 22236
9940	0	0	Ki67+	 16332 22218
9941	0	0	Ki67+	 16349 22236
9942	0	0	Ki67+	 16492 22207
9943	0	0	Ki67+	 16541 21733
9944	0	0	Ki67+	 16556 21840
9945	0	0	Ki67+	 16514 22280
9946	0	0	Ki67+	 16521 22307
9947	0	0	Ki67+	 16547 22287
9948	0	0	Ki67+	 16561 22300
9949	0	0	Ki67+	 16656 3115
9950	0	0	Ki67+	 16672 3226
9951	0	0	Ki67+	 16864 3140
9952	0	0	Ki67+	 16967 3597
9953	0	0	Ki67+	 17058 3038
9954	0	0	Ki67+	 17097 3590
9955	0	0	Ki67+	 17099 3142
9956	0	0	Ki67+	 17106 3689
9957	0	0	Ki67+	 17212 3756
9958	0	0	Ki67+	 17250 3199
9959	0	0	Ki67+	 16698 4218
9960	0	0	Ki67+	 16728 4283
9961	0	0	Ki67+	 16751 4622
9962	0	0	Ki67+	 16785 4233
9963	0	0	Ki67+	 16792 4134
9964	0	0	Ki67+	 16801 4462
9965	0	0	Ki67+	 16804 4564
9966	0	0	Ki67+	 16808 4215
9967	0	0	Ki67+	 16817 4488
9968	0	0	Ki67+	 16835 4498
9969	0	0	Ki67+	 16865 4524
9970	0	0	Ki67+	 16921 4528
9971	0	0	Ki67+	 16922 4542
9972	0	0	Ki67+	 16927 4355
9973	0	0	Ki67+	 16942 4563
9974	0	0	Ki67+	 16945 4358
9975	0	0	Ki67+	 16947 4547
9976	0	0	Ki67+	 16964 4374
9977	0	0	Ki67+	 16969 4542
9978	0	0	Ki67+	 16970 4392
9979	0	0	Ki67+	 16980 4558
9980	0	0	Ki67+	 16984 3918
9981	0	0	Ki67+	 16991 4439
9982	0	0	Ki67+	 16999 4200
9983	0	0	Ki67+	 17021 4183
9984	0	0	Ki67+	 17024 4170
9985	0	0	Ki67+	 17027 4306
9986	0	0	Ki67+	 17049 4164
9987	0	0	Ki67+	 17049 4331
9988	0	0	Ki67+	 17057 4354
9989	0	0	Ki67+	 17061 4183
9990	0	0	Ki67+	 17081 3934
9991	0	0	Ki67+	 17083 4172
9992	0	0	Ki67+	 17100 4405
9993	0	0	Ki67+	 17102 4171
9994	0	0	Ki67+	 17106 4421
9995	0	0	Ki67+	 17116 4425
9996	0	0	Ki67+	 17142 4471
9997	0	0	Ki67+	 17153 4460
9998	0	0	Ki67+	 17169 4221
9999	0	0	Ki67+	 17178 4164
10000	0	0	Ki67+	 17183 4517
10001	0	0	Ki67+	 17205 4488
10002	0	0	Ki67+	 17213 4522
10003	0	0	Ki67+	 17224 4475
10004	0	0	Ki67+	 17233 4536
10005	0	0	Ki67+	 17237 3879
10006	0	0	Ki67+	 17241 4314
10007	0	0	Ki67+	 17259 4456
10008	0	0	Ki67+	 17264 4509
10009	0	0	Ki67+	 17271 4379
10010	0	0	Ki67+	 17281 4442
10011	0	0	Ki67+	 17282 4406
10012	0	0	Ki67+	 17305 4049
10013	0	0	Ki67+	 17417 4209
10014	0	0	Ki67+	 17436 4139
10015	0	0	Ki67+	 16775 5378
10016	0	0	Ki67+	 16791 5379
10017	0	0	Ki67+	 16809 5334
10018	0	0	Ki67+	 16816 4893
10019	0	0	Ki67+	 16829 5184
10020	0	0	Ki67+	 16838 5419
10021	0	0	Ki67+	 16854 5379
10022	0	0	Ki67+	 16865 4936
10023	0	0	Ki67+	 16892 4754
10024	0	0	Ki67+	 17012 4686
10025	0	0	Ki67+	 17031 5200
10026	0	0	Ki67+	 17092 5008
10027	0	0	Ki67+	 17093 4748
10028	0	0	Ki67+	 17106 4735
10029	0	0	Ki67+	 17109 4750
10030	0	0	Ki67+	 17126 4833
10031	0	0	Ki67+	 17139 4787
10032	0	0	Ki67+	 17142 4730
10033	0	0	Ki67+	 17143 4866
10034	0	0	Ki67+	 17150 4722
10035	0	0	Ki67+	 17155 4839
10036	0	0	Ki67+	 17159 4855
10037	0	0	Ki67+	 17172 4778
10038	0	0	Ki67+	 17173 4861
10039	0	0	Ki67+	 17180 4764
10040	0	0	Ki67+	 17185 4747
10041	0	0	Ki67+	 17197 4771
10042	0	0	Ki67+	 17203 4993
10043	0	0	Ki67+	 17213 4986
10044	0	0	Ki67+	 17214 5014
10045	0	0	Ki67+	 17240 5082
10046	0	0	Ki67+	 17273 5172
10047	0	0	Ki67+	 17292 5289
10048	0	0	Ki67+	 17301 5314
10049	0	0	Ki67+	 17326 4949
10050	0	0	Ki67+	 17326 5317
10051	0	0	Ki67+	 17335 5350
10052	0	0	Ki67+	 17363 5004
10053	0	0	Ki67+	 17363 5347
10054	0	0	Ki67+	 17370 5026
10055	0	0	Ki67+	 17378 5069
10056	0	0	Ki67+	 17386 4662
10057	0	0	Ki67+	 17387 5139
10058	0	0	Ki67+	 17388 5121
10059	0	0	Ki67+	 17388 5174
10060	0	0	Ki67+	 17389 5319
10061	0	0	Ki67+	 17390 5344
10062	0	0	Ki67+	 17393 5161
10063	0	0	Ki67+	 17405 5237
10064	0	0	Ki67+	 17407 5283
10065	0	0	Ki67+	 17410 5208
10066	0	0	Ki67+	 16646 5522
10067	0	0	Ki67+	 16657 5514
10068	0	0	Ki67+	 16659 5948
10069	0	0	Ki67+	 16667 6026
10070	0	0	Ki67+	 16668 5676
10071	0	0	Ki67+	 16672 5521
10072	0	0	Ki67+	 16677 5581
10073	0	0	Ki67+	 16698 6192
10074	0	0	Ki67+	 16699 5571
10075	0	0	Ki67+	 16699 5587
10076	0	0	Ki67+	 16709 6220
10077	0	0	Ki67+	 16719 5614
10078	0	0	Ki67+	 16723 6147
10079	0	0	Ki67+	 16727 5551
10080	0	0	Ki67+	 16739 5517
10081	0	0	Ki67+	 16742 6126
10082	0	0	Ki67+	 16751 5948
10083	0	0	Ki67+	 16751 6158
10084	0	0	Ki67+	 16774 6120
10085	0	0	Ki67+	 16782 5831
10086	0	0	Ki67+	 16786 5619
10087	0	0	Ki67+	 16786 5861
10088	0	0	Ki67+	 16786 5883
10089	0	0	Ki67+	 16788 6155
10090	0	0	Ki67+	 16791 5814
10091	0	0	Ki67+	 16793 5764
10092	0	0	Ki67+	 16793 6139
10093	0	0	Ki67+	 16794 5894
10094	0	0	Ki67+	 16809 5843
10095	0	0	Ki67+	 16811 5781
10096	0	0	Ki67+	 16811 6153
10097	0	0	Ki67+	 16812 5911
10098	0	0	Ki67+	 16823 5826
10099	0	0	Ki67+	 16828 5590
10100	0	0	Ki67+	 16831 6167
10101	0	0	Ki67+	 16832 5802
10102	0	0	Ki67+	 16833 5936
10103	0	0	Ki67+	 16833 6137
10104	0	0	Ki67+	 16835 5633
10105	0	0	Ki67+	 16838 5438
10106	0	0	Ki67+	 16839 6187
10107	0	0	Ki67+	 16841 5587
10108	0	0	Ki67+	 16841 5852
10109	0	0	Ki67+	 16843 5774
10110	0	0	Ki67+	 16848 6159
10111	0	0	Ki67+	 16854 5977
10112	0	0	Ki67+	 16855 6175
10113	0	0	Ki67+	 16856 6006
10114	0	0	Ki67+	 16857 5433
10115	0	0	Ki67+	 16857 5534
10116	0	0	Ki67+	 16861 5492
10117	0	0	Ki67+	 16866 5788
10118	0	0	Ki67+	 16868 5982
10119	0	0	Ki67+	 16873 5767
10120	0	0	Ki67+	 16873 6183
10121	0	0	Ki67+	 16874 6014
10122	0	0	Ki67+	 16882 5536
10123	0	0	Ki67+	 16883 6046
10124	0	0	Ki67+	 16886 5832
10125	0	0	Ki67+	 16894 5804
10126	0	0	Ki67+	 16903 6205
10127	0	0	Ki67+	 16913 5816
10128	0	0	Ki67+	 16913 6035
10129	0	0	Ki67+	 16918 5843
10130	0	0	Ki67+	 16923 5542
10131	0	0	Ki67+	 16924 6081
10132	0	0	Ki67+	 16927 5873
10133	0	0	Ki67+	 16932 5530
10134	0	0	Ki67+	 16941 5747
10135	0	0	Ki67+	 16944 5849
10136	0	0	Ki67+	 16948 6099
10137	0	0	Ki67+	 16951 5875
10138	0	0	Ki67+	 16953 5585
10139	0	0	Ki67+	 16955 6080
10140	0	0	Ki67+	 16956 5567
10141	0	0	Ki67+	 16967 6089
10142	0	0	Ki67+	 16970 6074
10143	0	0	Ki67+	 16979 5966
10144	0	0	Ki67+	 16986 5816
10145	0	0	Ki67+	 16991 6091
10146	0	0	Ki67+	 16994 5946
10147	0	0	Ki67+	 17000 6051
10148	0	0	Ki67+	 17002 6024
10149	0	0	Ki67+	 17003 5972
10150	0	0	Ki67+	 17013 6002
10151	0	0	Ki67+	 17035 5568
10152	0	0	Ki67+	 17044 5490
10153	0	0	Ki67+	 17044 5527
10154	0	0	Ki67+	 17046 5446
10155	0	0	Ki67+	 17054 5569
10156	0	0	Ki67+	 17056 5606
10157	0	0	Ki67+	 17058 5622
10158	0	0	Ki67+	 17060 5650
10159	0	0	Ki67+	 17061 5478
10160	0	0	Ki67+	 17062 5500
10161	0	0	Ki67+	 17068 5441
10162	0	0	Ki67+	 17074 5670
10163	0	0	Ki67+	 17084 5965
10164	0	0	Ki67+	 17085 5698
10165	0	0	Ki67+	 17092 5644
10166	0	0	Ki67+	 17095 5728
10167	0	0	Ki67+	 17101 6075
10168	0	0	Ki67+	 17117 6104
10169	0	0	Ki67+	 17122 5743
10170	0	0	Ki67+	 17122 5783
10171	0	0	Ki67+	 17124 5866
10172	0	0	Ki67+	 17128 6126
10173	0	0	Ki67+	 17149 5789
10174	0	0	Ki67+	 17149 5979
10175	0	0	Ki67+	 17158 5732
10176	0	0	Ki67+	 17176 5473
10177	0	0	Ki67+	 17176 5495
10178	0	0	Ki67+	 17178 5982
10179	0	0	Ki67+	 17179 5729
10180	0	0	Ki67+	 17183 6158
10181	0	0	Ki67+	 17184 5758
10182	0	0	Ki67+	 17185 5799
10183	0	0	Ki67+	 17194 5521
10184	0	0	Ki67+	 17195 5833
10185	0	0	Ki67+	 17201 5796
10186	0	0	Ki67+	 17202 6004
10187	0	0	Ki67+	 17202 6181
10188	0	0	Ki67+	 17208 5832
10189	0	0	Ki67+	 17216 6145
10190	0	0	Ki67+	 17221 6047
10191	0	0	Ki67+	 17221 6110
10192	0	0	Ki67+	 17224 6080
10193	0	0	Ki67+	 17230 6021
10194	0	0	Ki67+	 17231 5503
10195	0	0	Ki67+	 17231 6092
10196	0	0	Ki67+	 17232 5523
10197	0	0	Ki67+	 17233 5832
10198	0	0	Ki67+	 17243 5553
10199	0	0	Ki67+	 17251 5568
10200	0	0	Ki67+	 17256 5798
10201	0	0	Ki67+	 17256 5819
10202	0	0	Ki67+	 17271 5581
10203	0	0	Ki67+	 17286 5638
10204	0	0	Ki67+	 17287 5732
10205	0	0	Ki67+	 17292 5764
10206	0	0	Ki67+	 17306 5664
10207	0	0	Ki67+	 17404 5795
10208	0	0	Ki67+	 17406 5913
10209	0	0	Ki67+	 17410 5772
10210	0	0	Ki67+	 17411 5849
10211	0	0	Ki67+	 17411 5993
10212	0	0	Ki67+	 17420 5755
10213	0	0	Ki67+	 17425 6023
10214	0	0	Ki67+	 17425 6072
10215	0	0	Ki67+	 17432 5802
10216	0	0	Ki67+	 17432 6056
10217	0	0	Ki67+	 17432 6093
10218	0	0	Ki67+	 17435 5649
10219	0	0	Ki67+	 17435 5899
10220	0	0	Ki67+	 17437 5721
10221	0	0	Ki67+	 17438 5659
10222	0	0	Ki67+	 16647 6462
10223	0	0	Ki67+	 16659 6397
10224	0	0	Ki67+	 16665 6668
10225	0	0	Ki67+	 16666 6423
10226	0	0	Ki67+	 16670 6692
10227	0	0	Ki67+	 16681 6450
10228	0	0	Ki67+	 16684 6413
10229	0	0	Ki67+	 16690 6682
10230	0	0	Ki67+	 16700 6923
10231	0	0	Ki67+	 16711 6406
10232	0	0	Ki67+	 16711 6918
10233	0	0	Ki67+	 16714 6664
10234	0	0	Ki67+	 16717 6697
10235	0	0	Ki67+	 16717 6743
10236	0	0	Ki67+	 16719 6276
10237	0	0	Ki67+	 16721 6244
10238	0	0	Ki67+	 16728 6394
10239	0	0	Ki67+	 16729 6422
10240	0	0	Ki67+	 16732 6362
10241	0	0	Ki67+	 16734 6691
10242	0	0	Ki67+	 16739 6419
10243	0	0	Ki67+	 16746 6308
10244	0	0	Ki67+	 16750 6438
10245	0	0	Ki67+	 16758 6929
10246	0	0	Ki67+	 16766 6672
10247	0	0	Ki67+	 16771 6463
10248	0	0	Ki67+	 16771 6801
10249	0	0	Ki67+	 16779 6820
10250	0	0	Ki67+	 16783 6762
10251	0	0	Ki67+	 16784 6470
10252	0	0	Ki67+	 16785 6956
10253	0	0	Ki67+	 16798 6508
10254	0	0	Ki67+	 16802 6634
10255	0	0	Ki67+	 16803 6536
10256	0	0	Ki67+	 16804 6327
10257	0	0	Ki67+	 16808 6951
10258	0	0	Ki67+	 16809 7000
10259	0	0	Ki67+	 16813 6622
10260	0	0	Ki67+	 16817 6971
10261	0	0	Ki67+	 16822 6728
10262	0	0	Ki67+	 16824 6992
10263	0	0	Ki67+	 16834 6332
10264	0	0	Ki67+	 16839 6960
10265	0	0	Ki67+	 16841 6938
10266	0	0	Ki67+	 16847 6711
10267	0	0	Ki67+	 16850 6874
10268	0	0	Ki67+	 16860 6872
10269	0	0	Ki67+	 16861 6698
10270	0	0	Ki67+	 16861 6853
10271	0	0	Ki67+	 16873 6970
10272	0	0	Ki67+	 16883 6708
10273	0	0	Ki67+	 16886 6268
10274	0	0	Ki67+	 16892 6922
10275	0	0	Ki67+	 16894 6398
10276	0	0	Ki67+	 16901 6242
10277	0	0	Ki67+	 16906 7021
10278	0	0	Ki67+	 16909 6517
10279	0	0	Ki67+	 16909 6543
10280	0	0	Ki67+	 16912 6571
10281	0	0	Ki67+	 16912 6998
10282	0	0	Ki67+	 16915 6263
10283	0	0	Ki67+	 16915 6504
10284	0	0	Ki67+	 16921 6721
10285	0	0	Ki67+	 16927 6470
10286	0	0	Ki67+	 16946 6979
10287	0	0	Ki67+	 16960 6460
10288	0	0	Ki67+	 16962 6981
10289	0	0	Ki67+	 16963 6642
10290	0	0	Ki67+	 16971 6442
10291	0	0	Ki67+	 16984 6893
10292	0	0	Ki67+	 16986 6645
10293	0	0	Ki67+	 16987 6770
10294	0	0	Ki67+	 16990 6851
10295	0	0	Ki67+	 16991 6452
10296	0	0	Ki67+	 17003 6471
10297	0	0	Ki67+	 17007 6885
10298	0	0	Ki67+	 17009 6768
10299	0	0	Ki67+	 17013 6804
10300	0	0	Ki67+	 17014 6648
10301	0	0	Ki67+	 17018 6659
10302	0	0	Ki67+	 17019 6494
10303	0	0	Ki67+	 17031 6658
10304	0	0	Ki67+	 17032 6885
10305	0	0	Ki67+	 17040 6847
10306	0	0	Ki67+	 17041 6382
10307	0	0	Ki67+	 17041 6525
10308	0	0	Ki67+	 17041 6639
10309	0	0	Ki67+	 17046 6876
10310	0	0	Ki67+	 17051 6553
10311	0	0	Ki67+	 17058 6868
10312	0	0	Ki67+	 17061 6583
10313	0	0	Ki67+	 17063 6335
10314	0	0	Ki67+	 17065 6830
10315	0	0	Ki67+	 17067 6647
10316	0	0	Ki67+	 17069 6426
10317	0	0	Ki67+	 17072 6843
10318	0	0	Ki67+	 17076 6306
10319	0	0	Ki67+	 17106 6499
10320	0	0	Ki67+	 17122 6248
10321	0	0	Ki67+	 17125 6722
10322	0	0	Ki67+	 17139 6543
10323	0	0	Ki67+	 17141 6790
10324	0	0	Ki67+	 17150 6502
10325	0	0	Ki67+	 17151 6556
10326	0	0	Ki67+	 17151 6841
10327	0	0	Ki67+	 17152 6524
10328	0	0	Ki67+	 17155 6283
10329	0	0	Ki67+	 17160 6271
10330	0	0	Ki67+	 17160 6820
10331	0	0	Ki67+	 17163 6799
10332	0	0	Ki67+	 17164 6674
10333	0	0	Ki67+	 17181 6783
10334	0	0	Ki67+	 17187 6306
10335	0	0	Ki67+	 17187 6799
10336	0	0	Ki67+	 17196 6560
10337	0	0	Ki67+	 17197 6290
10338	0	0	Ki67+	 17199 6931
10339	0	0	Ki67+	 17200 6317
10340	0	0	Ki67+	 17208 6942
10341	0	0	Ki67+	 17215 6542
10342	0	0	Ki67+	 17216 6818
10343	0	0	Ki67+	 17226 6526
10344	0	0	Ki67+	 17229 6681
10345	0	0	Ki67+	 17229 6833
10346	0	0	Ki67+	 17237 6367
10347	0	0	Ki67+	 17240 6440
10348	0	0	Ki67+	 17241 6662
10349	0	0	Ki67+	 17242 6524
10350	0	0	Ki67+	 17243 6683
10351	0	0	Ki67+	 17243 6699
10352	0	0	Ki67+	 17246 6758
10353	0	0	Ki67+	 17256 6460
10354	0	0	Ki67+	 17256 6716
10355	0	0	Ki67+	 17256 6865
10356	0	0	Ki67+	 17264 6777
10357	0	0	Ki67+	 17270 6885
10358	0	0	Ki67+	 17271 6958
10359	0	0	Ki67+	 17280 6654
10360	0	0	Ki67+	 17283 6803
10361	0	0	Ki67+	 17287 6634
10362	0	0	Ki67+	 17287 7007
10363	0	0	Ki67+	 17288 6934
10364	0	0	Ki67+	 17291 6680
10365	0	0	Ki67+	 17299 6827
10366	0	0	Ki67+	 17303 6652
10367	0	0	Ki67+	 17310 6979
10368	0	0	Ki67+	 17319 6625
10369	0	0	Ki67+	 17324 6663
10370	0	0	Ki67+	 17333 6322
10371	0	0	Ki67+	 17333 6830
10372	0	0	Ki67+	 17342 6406
10373	0	0	Ki67+	 17343 6377
10374	0	0	Ki67+	 17348 6648
10375	0	0	Ki67+	 17349 6361
10376	0	0	Ki67+	 17349 6857
10377	0	0	Ki67+	 17352 6316
10378	0	0	Ki67+	 17352 6678
10379	0	0	Ki67+	 17358 6442
10380	0	0	Ki67+	 17358 6865
10381	0	0	Ki67+	 17359 6307
10382	0	0	Ki67+	 17360 6417
10383	0	0	Ki67+	 17364 6484
10384	0	0	Ki67+	 17367 6349
10385	0	0	Ki67+	 17368 6665
10386	0	0	Ki67+	 17370 6282
10387	0	0	Ki67+	 17372 6493
10388	0	0	Ki67+	 17373 6869
10389	0	0	Ki67+	 17379 6679
10390	0	0	Ki67+	 17381 6838
10391	0	0	Ki67+	 17386 6516
10392	0	0	Ki67+	 17387 6704
10393	0	0	Ki67+	 17388 6269
10394	0	0	Ki67+	 17391 6285
10395	0	0	Ki67+	 17400 6795
10396	0	0	Ki67+	 17400 6813
10397	0	0	Ki67+	 17403 6722
10398	0	0	Ki67+	 17405 6864
10399	0	0	Ki67+	 17406 6829
10400	0	0	Ki67+	 17408 6293
10401	0	0	Ki67+	 17412 6546
10402	0	0	Ki67+	 17414 6263
10403	0	0	Ki67+	 17416 6795
10404	0	0	Ki67+	 17427 6570
10405	0	0	Ki67+	 17436 6284
10406	0	0	Ki67+	 16716 7092
10407	0	0	Ki67+	 16724 7518
10408	0	0	Ki67+	 16725 7173
10409	0	0	Ki67+	 16742 7089
10410	0	0	Ki67+	 16749 7104
10411	0	0	Ki67+	 16767 7115
10412	0	0	Ki67+	 16774 7672
10413	0	0	Ki67+	 16826 7103
10414	0	0	Ki67+	 16837 7561
10415	0	0	Ki67+	 16860 7799
10416	0	0	Ki67+	 16861 7787
10417	0	0	Ki67+	 16876 7782
10418	0	0	Ki67+	 16884 7810
10419	0	0	Ki67+	 16889 7793
10420	0	0	Ki67+	 16894 7066
10421	0	0	Ki67+	 16898 7809
10422	0	0	Ki67+	 16901 7042
10423	0	0	Ki67+	 16905 7151
10424	0	0	Ki67+	 16907 7081
10425	0	0	Ki67+	 16918 7124
10426	0	0	Ki67+	 16919 7168
10427	0	0	Ki67+	 16941 7166
10428	0	0	Ki67+	 16953 7156
10429	0	0	Ki67+	 16959 7615
10430	0	0	Ki67+	 16962 7188
10431	0	0	Ki67+	 16969 7156
10432	0	0	Ki67+	 16974 7596
10433	0	0	Ki67+	 16979 7207
10434	0	0	Ki67+	 16987 7195
10435	0	0	Ki67+	 16996 7798
10436	0	0	Ki67+	 17005 7776
10437	0	0	Ki67+	 17006 7616
10438	0	0	Ki67+	 17007 7748
10439	0	0	Ki67+	 17028 7497
10440	0	0	Ki67+	 17032 7811
10441	0	0	Ki67+	 17033 7739
10442	0	0	Ki67+	 17034 7240
10443	0	0	Ki67+	 17042 7623
10444	0	0	Ki67+	 17051 7587
10445	0	0	Ki67+	 17057 7395
10446	0	0	Ki67+	 17063 7484
10447	0	0	Ki67+	 17066 7610
10448	0	0	Ki67+	 17069 7773
10449	0	0	Ki67+	 17073 7597
10450	0	0	Ki67+	 17075 7718
10451	0	0	Ki67+	 17076 7044
10452	0	0	Ki67+	 17080 7256
10453	0	0	Ki67+	 17089 7650
10454	0	0	Ki67+	 17091 7281
10455	0	0	Ki67+	 17093 7723
10456	0	0	Ki67+	 17094 7476
10457	0	0	Ki67+	 17095 7244
10458	0	0	Ki67+	 17098 7518
10459	0	0	Ki67+	 17100 7738
10460	0	0	Ki67+	 17105 7282
10461	0	0	Ki67+	 17114 7725
10462	0	0	Ki67+	 17125 7282
10463	0	0	Ki67+	 17130 7075
10464	0	0	Ki67+	 17135 7272
10465	0	0	Ki67+	 17135 7771
10466	0	0	Ki67+	 17139 7814
10467	0	0	Ki67+	 17142 7354
10468	0	0	Ki67+	 17142 7630
10469	0	0	Ki67+	 17149 7385
10470	0	0	Ki67+	 17150 7069
10471	0	0	Ki67+	 17153 7323
10472	0	0	Ki67+	 17154 7425
10473	0	0	Ki67+	 17157 7410
10474	0	0	Ki67+	 17157 7819
10475	0	0	Ki67+	 17158 7443
10476	0	0	Ki67+	 17159 7469
10477	0	0	Ki67+	 17162 7345
10478	0	0	Ki67+	 17163 7075
10479	0	0	Ki67+	 17169 7295
10480	0	0	Ki67+	 17170 7428
10481	0	0	Ki67+	 17174 7531
10482	0	0	Ki67+	 17179 7491
10483	0	0	Ki67+	 17180 7098
10484	0	0	Ki67+	 17180 7563
10485	0	0	Ki67+	 17181 7808
10486	0	0	Ki67+	 17187 7381
10487	0	0	Ki67+	 17195 7640
10488	0	0	Ki67+	 17200 7108
10489	0	0	Ki67+	 17204 7665
10490	0	0	Ki67+	 17213 7150
10491	0	0	Ki67+	 17220 7652
10492	0	0	Ki67+	 17224 7617
10493	0	0	Ki67+	 17232 7124
10494	0	0	Ki67+	 17237 7590
10495	0	0	Ki67+	 17255 7330
10496	0	0	Ki67+	 17255 7448
10497	0	0	Ki67+	 17258 7150
10498	0	0	Ki67+	 17259 7557
10499	0	0	Ki67+	 17262 7546
10500	0	0	Ki67+	 17266 7487
10501	0	0	Ki67+	 17268 7471
10502	0	0	Ki67+	 17270 7329
10503	0	0	Ki67+	 17275 7153
10504	0	0	Ki67+	 17279 7422
10505	0	0	Ki67+	 17285 7394
10506	0	0	Ki67+	 17286 7214
10507	0	0	Ki67+	 17290 7187
10508	0	0	Ki67+	 17293 7369
10509	0	0	Ki67+	 17295 7201
10510	0	0	Ki67+	 17296 7344
10511	0	0	Ki67+	 17298 7296
10512	0	0	Ki67+	 17298 7312
10513	0	0	Ki67+	 17298 7611
10514	0	0	Ki67+	 17303 7567
10515	0	0	Ki67+	 17306 7122
10516	0	0	Ki67+	 17306 7245
10517	0	0	Ki67+	 17317 7608
10518	0	0	Ki67+	 17325 7639
10519	0	0	Ki67+	 17346 7468
10520	0	0	Ki67+	 17368 7408
10521	0	0	Ki67+	 17368 7534
10522	0	0	Ki67+	 17430 7045
10523	0	0	Ki67+	 17430 7748
10524	0	0	Ki67+	 16648 7951
10525	0	0	Ki67+	 16657 8512
10526	0	0	Ki67+	 16722 8234
10527	0	0	Ki67+	 16728 7989
10528	0	0	Ki67+	 16729 8006
10529	0	0	Ki67+	 16820 7996
10530	0	0	Ki67+	 16829 7868
10531	0	0	Ki67+	 16853 8103
10532	0	0	Ki67+	 16873 7888
10533	0	0	Ki67+	 16896 7832
10534	0	0	Ki67+	 16906 7942
10535	0	0	Ki67+	 16906 7985
10536	0	0	Ki67+	 16920 8358
10537	0	0	Ki67+	 16926 7852
10538	0	0	Ki67+	 16943 8274
10539	0	0	Ki67+	 16946 7977
10540	0	0	Ki67+	 16959 7947
10541	0	0	Ki67+	 16967 7923
10542	0	0	Ki67+	 16974 8098
10543	0	0	Ki67+	 17008 7830
10544	0	0	Ki67+	 17029 7861
10545	0	0	Ki67+	 17049 7878
10546	0	0	Ki67+	 17050 7845
10547	0	0	Ki67+	 17073 7861
10548	0	0	Ki67+	 17082 7905
10549	0	0	Ki67+	 17087 7881
10550	0	0	Ki67+	 17103 7914
10551	0	0	Ki67+	 17116 7904
10552	0	0	Ki67+	 17133 8231
10553	0	0	Ki67+	 17136 7874
10554	0	0	Ki67+	 17138 7849
10555	0	0	Ki67+	 17156 7886
10556	0	0	Ki67+	 17317 7952
10557	0	0	Ki67+	 17380 7894
10558	0	0	Ki67+	 16697 9223
10559	0	0	Ki67+	 16754 8633
10560	0	0	Ki67+	 16764 9212
10561	0	0	Ki67+	 16872 8983
10562	0	0	Ki67+	 16880 8913
10563	0	0	Ki67+	 16896 9032
10564	0	0	Ki67+	 16914 8736
10565	0	0	Ki67+	 16940 8839
10566	0	0	Ki67+	 17020 8835
10567	0	0	Ki67+	 17022 9122
10568	0	0	Ki67+	 17034 8759
10569	0	0	Ki67+	 17036 8871
10570	0	0	Ki67+	 17042 8791
10571	0	0	Ki67+	 17061 9336
10572	0	0	Ki67+	 17064 9155
10573	0	0	Ki67+	 17075 8687
10574	0	0	Ki67+	 17243 8797
10575	0	0	Ki67+	 17338 8886
10576	0	0	Ki67+	 17404 9252
10577	0	0	Ki67+	 17417 9337
10578	0	0	Ki67+	 17421 9087
10579	0	0	Ki67+	 16667 10069
10580	0	0	Ki67+	 16673 9846
10581	0	0	Ki67+	 16682 10032
10582	0	0	Ki67+	 16683 9682
10583	0	0	Ki67+	 16689 9852
10584	0	0	Ki67+	 16690 10101
10585	0	0	Ki67+	 16695 10142
10586	0	0	Ki67+	 16697 9827
10587	0	0	Ki67+	 16703 9884
10588	0	0	Ki67+	 16711 10064
10589	0	0	Ki67+	 16715 10118
10590	0	0	Ki67+	 16720 9951
10591	0	0	Ki67+	 16722 9875
10592	0	0	Ki67+	 16724 9680
10593	0	0	Ki67+	 16727 9943
10594	0	0	Ki67+	 16729 9986
10595	0	0	Ki67+	 16736 10092
10596	0	0	Ki67+	 16738 9743
10597	0	0	Ki67+	 16740 10047
10598	0	0	Ki67+	 16755 9961
10599	0	0	Ki67+	 16756 9901
10600	0	0	Ki67+	 16756 10137
10601	0	0	Ki67+	 16762 9952
10602	0	0	Ki67+	 16762 10110
10603	0	0	Ki67+	 16763 9778
10604	0	0	Ki67+	 16764 9917
10605	0	0	Ki67+	 16767 9789
10606	0	0	Ki67+	 16769 9999
10607	0	0	Ki67+	 16773 10140
10608	0	0	Ki67+	 16783 9987
10609	0	0	Ki67+	 16789 10071
10610	0	0	Ki67+	 16794 9678
10611	0	0	Ki67+	 16795 10029
10612	0	0	Ki67+	 16797 9718
10613	0	0	Ki67+	 16797 10121
10614	0	0	Ki67+	 16802 10043
10615	0	0	Ki67+	 16809 9683
10616	0	0	Ki67+	 16809 9733
10617	0	0	Ki67+	 16816 9817
10618	0	0	Ki67+	 16817 10030
10619	0	0	Ki67+	 16818 10046
10620	0	0	Ki67+	 16828 9720
10621	0	0	Ki67+	 16841 9806
10622	0	0	Ki67+	 16843 9681
10623	0	0	Ki67+	 16843 9722
10624	0	0	Ki67+	 16855 9840
10625	0	0	Ki67+	 16858 9876
10626	0	0	Ki67+	 16860 9693
10627	0	0	Ki67+	 16870 9701
10628	0	0	Ki67+	 16874 9838
10629	0	0	Ki67+	 16882 9732
10630	0	0	Ki67+	 16885 9893
10631	0	0	Ki67+	 16886 10023
10632	0	0	Ki67+	 16895 9782
10633	0	0	Ki67+	 16897 9855
10634	0	0	Ki67+	 16897 10182
10635	0	0	Ki67+	 16900 9838
10636	0	0	Ki67+	 16907 9816
10637	0	0	Ki67+	 16914 9855
10638	0	0	Ki67+	 16920 9662
10639	0	0	Ki67+	 16933 9664
10640	0	0	Ki67+	 16937 9738
10641	0	0	Ki67+	 16951 9629
10642	0	0	Ki67+	 16951 9709
10643	0	0	Ki67+	 16963 9935
10644	0	0	Ki67+	 16974 9969
10645	0	0	Ki67+	 16977 9737
10646	0	0	Ki67+	 16980 9939
10647	0	0	Ki67+	 16986 9955
10648	0	0	Ki67+	 16987 9741
10649	0	0	Ki67+	 16987 9783
10650	0	0	Ki67+	 16988 9633
10651	0	0	Ki67+	 16992 9906
10652	0	0	Ki67+	 16998 9985
10653	0	0	Ki67+	 17000 9967
10654	0	0	Ki67+	 17008 9956
10655	0	0	Ki67+	 17015 9907
10656	0	0	Ki67+	 17019 9943
10657	0	0	Ki67+	 17021 9765
10658	0	0	Ki67+	 17031 9940
10659	0	0	Ki67+	 17042 10006
10660	0	0	Ki67+	 17045 9726
10661	0	0	Ki67+	 17054 9499
10662	0	0	Ki67+	 17054 10018
10663	0	0	Ki67+	 17056 9963
10664	0	0	Ki67+	 17056 9987
10665	0	0	Ki67+	 17060 9710
10666	0	0	Ki67+	 17079 9629
10667	0	0	Ki67+	 17089 10026
10668	0	0	Ki67+	 17091 9984
10669	0	0	Ki67+	 17095 10015
10670	0	0	Ki67+	 17098 9660
10671	0	0	Ki67+	 17098 9716
10672	0	0	Ki67+	 17104 10000
10673	0	0	Ki67+	 17105 9880
10674	0	0	Ki67+	 17114 9966
10675	0	0	Ki67+	 17116 10094
10676	0	0	Ki67+	 17118 9887
10677	0	0	Ki67+	 17119 9691
10678	0	0	Ki67+	 17123 9636
10679	0	0	Ki67+	 17124 9661
10680	0	0	Ki67+	 17124 9977
10681	0	0	Ki67+	 17126 9671
10682	0	0	Ki67+	 17127 10097
10683	0	0	Ki67+	 17131 9623
10684	0	0	Ki67+	 17131 10048
10685	0	0	Ki67+	 17134 9991
10686	0	0	Ki67+	 17136 9946
10687	0	0	Ki67+	 17142 9963
10688	0	0	Ki67+	 17144 9916
10689	0	0	Ki67+	 17146 9984
10690	0	0	Ki67+	 17153 9922
10691	0	0	Ki67+	 17154 9676
10692	0	0	Ki67+	 17163 9964
10693	0	0	Ki67+	 17167 9910
10694	0	0	Ki67+	 17167 9938
10695	0	0	Ki67+	 17172 9685
10696	0	0	Ki67+	 17176 9705
10697	0	0	Ki67+	 17180 9882
10698	0	0	Ki67+	 17180 9898
10699	0	0	Ki67+	 17181 9966
10700	0	0	Ki67+	 17186 9632
10701	0	0	Ki67+	 17187 10091
10702	0	0	Ki67+	 17188 9682
10703	0	0	Ki67+	 17190 9652
10704	0	0	Ki67+	 17197 9887
10705	0	0	Ki67+	 17198 9902
10706	0	0	Ki67+	 17209 9651
10707	0	0	Ki67+	 17229 9675
10708	0	0	Ki67+	 17232 9918
10709	0	0	Ki67+	 17232 10081
10710	0	0	Ki67+	 17238 9719
10711	0	0	Ki67+	 17249 9684
10712	0	0	Ki67+	 17264 9703
10713	0	0	Ki67+	 17277 10063
10714	0	0	Ki67+	 17283 9708
10715	0	0	Ki67+	 17288 10139
10716	0	0	Ki67+	 17298 9935
10717	0	0	Ki67+	 17300 9964
10718	0	0	Ki67+	 17303 10033
10719	0	0	Ki67+	 17311 9736
10720	0	0	Ki67+	 17313 9943
10721	0	0	Ki67+	 17315 9987
10722	0	0	Ki67+	 17321 10105
10723	0	0	Ki67+	 17332 9720
10724	0	0	Ki67+	 17333 9778
10725	0	0	Ki67+	 17337 9764
10726	0	0	Ki67+	 17339 10009
10727	0	0	Ki67+	 17343 9810
10728	0	0	Ki67+	 17346 10125
10729	0	0	Ki67+	 17347 10051
10730	0	0	Ki67+	 17348 10015
10731	0	0	Ki67+	 17350 10073
10732	0	0	Ki67+	 17356 10105
10733	0	0	Ki67+	 17358 9741
10734	0	0	Ki67+	 17358 9950
10735	0	0	Ki67+	 17358 9971
10736	0	0	Ki67+	 17361 10013
10737	0	0	Ki67+	 17362 9781
10738	0	0	Ki67+	 17362 10132
10739	0	0	Ki67+	 17365 10158
10740	0	0	Ki67+	 17373 9792
10741	0	0	Ki67+	 17373 10104
10742	0	0	Ki67+	 17376 10006
10743	0	0	Ki67+	 17380 9748
10744	0	0	Ki67+	 17381 9573
10745	0	0	Ki67+	 17383 9772
10746	0	0	Ki67+	 17384 10126
10747	0	0	Ki67+	 17387 10075
10748	0	0	Ki67+	 17392 10087
10749	0	0	Ki67+	 17401 10059
10750	0	0	Ki67+	 17402 10161
10751	0	0	Ki67+	 17403 10075
10752	0	0	Ki67+	 17405 10125
10753	0	0	Ki67+	 17411 9811
10754	0	0	Ki67+	 17415 9794
10755	0	0	Ki67+	 17415 10061
10756	0	0	Ki67+	 17419 9784
10757	0	0	Ki67+	 17420 10075
10758	0	0	Ki67+	 17428 10145
10759	0	0	Ki67+	 17435 9648
10760	0	0	Ki67+	 16642 10466
10761	0	0	Ki67+	 16680 10468
10762	0	0	Ki67+	 16687 10457
10763	0	0	Ki67+	 16699 10468
10764	0	0	Ki67+	 16705 10453
10765	0	0	Ki67+	 16722 10400
10766	0	0	Ki67+	 16728 10433
10767	0	0	Ki67+	 16735 10443
10768	0	0	Ki67+	 16760 10417
10769	0	0	Ki67+	 16768 10385
10770	0	0	Ki67+	 16776 10363
10771	0	0	Ki67+	 16786 10361
10772	0	0	Ki67+	 16787 10336
10773	0	0	Ki67+	 16793 10384
10774	0	0	Ki67+	 16799 10358
10775	0	0	Ki67+	 16805 10329
10776	0	0	Ki67+	 17067 10313
10777	0	0	Ki67+	 17197 10922
10778	0	0	Ki67+	 17247 10480
10779	0	0	Ki67+	 17341 10891
10780	0	0	Ki67+	 16645 11063
10781	0	0	Ki67+	 16649 11077
10782	0	0	Ki67+	 16652 11051
10783	0	0	Ki67+	 16669 11066
10784	0	0	Ki67+	 16670 11048
10785	0	0	Ki67+	 16679 11238
10786	0	0	Ki67+	 16692 11045
10787	0	0	Ki67+	 16693 11131
10788	0	0	Ki67+	 16699 11208
10789	0	0	Ki67+	 16706 11197
10790	0	0	Ki67+	 16712 11219
10791	0	0	Ki67+	 16718 11040
10792	0	0	Ki67+	 16722 11174
10793	0	0	Ki67+	 16730 11189
10794	0	0	Ki67+	 16730 11226
10795	0	0	Ki67+	 16736 11118
10796	0	0	Ki67+	 16743 11168
10797	0	0	Ki67+	 16744 11200
10798	0	0	Ki67+	 16753 11130
10799	0	0	Ki67+	 16874 11732
10800	0	0	Ki67+	 16889 11331
10801	0	0	Ki67+	 16913 11720
10802	0	0	Ki67+	 16925 11701
10803	0	0	Ki67+	 16949 11073
10804	0	0	Ki67+	 16967 11807
10805	0	0	Ki67+	 16987 11801
10806	0	0	Ki67+	 16996 11818
10807	0	0	Ki67+	 17005 11782
10808	0	0	Ki67+	 17033 11818
10809	0	0	Ki67+	 17043 11787
10810	0	0	Ki67+	 17057 11806
10811	0	0	Ki67+	 17073 11791
10812	0	0	Ki67+	 17077 11813
10813	0	0	Ki67+	 17101 11803
10814	0	0	Ki67+	 17127 11334
10815	0	0	Ki67+	 17134 11399
10816	0	0	Ki67+	 17138 11728
10817	0	0	Ki67+	 17144 11382
10818	0	0	Ki67+	 17149 11427
10819	0	0	Ki67+	 17224 11549
10820	0	0	Ki67+	 17380 11675
10821	0	0	Ki67+	 17416 11371
10822	0	0	Ki67+	 16681 12239
10823	0	0	Ki67+	 16753 12118
10824	0	0	Ki67+	 16767 12201
10825	0	0	Ki67+	 16790 12170
10826	0	0	Ki67+	 16805 11874
10827	0	0	Ki67+	 16809 11929
10828	0	0	Ki67+	 16810 12119
10829	0	0	Ki67+	 16812 12333
10830	0	0	Ki67+	 16816 11948
10831	0	0	Ki67+	 16821 11917
10832	0	0	Ki67+	 16823 11889
10833	0	0	Ki67+	 16850 12150
10834	0	0	Ki67+	 16852 11861
10835	0	0	Ki67+	 16856 12173
10836	0	0	Ki67+	 16863 11898
10837	0	0	Ki67+	 16889 11866
10838	0	0	Ki67+	 16894 12150
10839	0	0	Ki67+	 16895 11893
10840	0	0	Ki67+	 16904 12170
10841	0	0	Ki67+	 16908 11845
10842	0	0	Ki67+	 16908 11887
10843	0	0	Ki67+	 16910 11899
10844	0	0	Ki67+	 16915 12102
10845	0	0	Ki67+	 16923 12174
10846	0	0	Ki67+	 16924 11828
10847	0	0	Ki67+	 16932 11874
10848	0	0	Ki67+	 16934 12146
10849	0	0	Ki67+	 16935 11893
10850	0	0	Ki67+	 16935 12128
10851	0	0	Ki67+	 16935 12365
10852	0	0	Ki67+	 16941 12116
10853	0	0	Ki67+	 16960 11876
10854	0	0	Ki67+	 16964 11831
10855	0	0	Ki67+	 16970 12095
10856	0	0	Ki67+	 16982 12133
10857	0	0	Ki67+	 16986 12117
10858	0	0	Ki67+	 16988 12053
10859	0	0	Ki67+	 16995 12020
10860	0	0	Ki67+	 17000 12092
10861	0	0	Ki67+	 17013 12112
10862	0	0	Ki67+	 17020 12005
10863	0	0	Ki67+	 17020 12049
10864	0	0	Ki67+	 17028 12069
10865	0	0	Ki67+	 17049 11896
10866	0	0	Ki67+	 17058 11875
10867	0	0	Ki67+	 17075 11875
10868	0	0	Ki67+	 17075 11896
10869	0	0	Ki67+	 17087 12599
10870	0	0	Ki67+	 17096 12573
10871	0	0	Ki67+	 17223 12033
10872	0	0	Ki67+	 17236 12446
10873	0	0	Ki67+	 17249 12459
10874	0	0	Ki67+	 17250 12037
10875	0	0	Ki67+	 17264 12013
10876	0	0	Ki67+	 17269 12168
10877	0	0	Ki67+	 17281 12168
10878	0	0	Ki67+	 17284 12527
10879	0	0	Ki67+	 17293 12533
10880	0	0	Ki67+	 17297 12160
10881	0	0	Ki67+	 17310 12171
10882	0	0	Ki67+	 17311 12546
10883	0	0	Ki67+	 17314 12071
10884	0	0	Ki67+	 17316 12015
10885	0	0	Ki67+	 17321 12539
10886	0	0	Ki67+	 17330 12167
10887	0	0	Ki67+	 17342 12472
10888	0	0	Ki67+	 17355 12317
10889	0	0	Ki67+	 17357 12477
10890	0	0	Ki67+	 17365 12421
10891	0	0	Ki67+	 17377 12430
10892	0	0	Ki67+	 17391 12437
10893	0	0	Ki67+	 16643 13167
10894	0	0	Ki67+	 16652 13106
10895	0	0	Ki67+	 16661 12929
10896	0	0	Ki67+	 16681 12925
10897	0	0	Ki67+	 16686 13185
10898	0	0	Ki67+	 16702 13055
10899	0	0	Ki67+	 16708 13083
10900	0	0	Ki67+	 16730 13082
10901	0	0	Ki67+	 16765 13418
10902	0	0	Ki67+	 16778 13404
10903	0	0	Ki67+	 16891 12792
10904	0	0	Ki67+	 16945 12722
10905	0	0	Ki67+	 16994 12839
10906	0	0	Ki67+	 17083 13346
10907	0	0	Ki67+	 17192 12651
10908	0	0	Ki67+	 17203 13239
10909	0	0	Ki67+	 17209 12652
10910	0	0	Ki67+	 17362 13396
10911	0	0	Ki67+	 17365 13410
10912	0	0	Ki67+	 16651 13678
10913	0	0	Ki67+	 16662 13642
10914	0	0	Ki67+	 17057 13974
10915	0	0	Ki67+	 17065 13981
10916	0	0	Ki67+	 17146 14103
10917	0	0	Ki67+	 17167 14150
10918	0	0	Ki67+	 17199 14168
10919	0	0	Ki67+	 16656 14811
10920	0	0	Ki67+	 16751 14939
10921	0	0	Ki67+	 16767 14924
10922	0	0	Ki67+	 16803 14828
10923	0	0	Ki67+	 16761 15092
10924	0	0	Ki67+	 16837 15679
10925	0	0	Ki67+	 16859 15053
10926	0	0	Ki67+	 16965 15250
10927	0	0	Ki67+	 16986 15475
10928	0	0	Ki67+	 17224 15395
10929	0	0	Ki67+	 17240 15459
10930	0	0	Ki67+	 17405 15742
10931	0	0	Ki67+	 17420 15704
10932	0	0	Ki67+	 17423 15682
10933	0	0	Ki67+	 17431 15587
10934	0	0	Ki67+	 17435 15703
10935	0	0	Ki67+	 17437 15803
10936	0	0	Ki67+	 16641 16393
10937	0	0	Ki67+	 16725 16365
10938	0	0	Ki67+	 16844 16379
10939	0	0	Ki67+	 16905 16336
10940	0	0	Ki67+	 17215 16011
10941	0	0	Ki67+	 17221 15991
10942	0	0	Ki67+	 16751 17071
10943	0	0	Ki67+	 16788 17053
10944	0	0	Ki67+	 16809 17245
10945	0	0	Ki67+	 16897 17358
10946	0	0	Ki67+	 16915 16849
10947	0	0	Ki67+	 16980 16828
10948	0	0	Ki67+	 17083 16838
10949	0	0	Ki67+	 17228 17417
10950	0	0	Ki67+	 17313 17410
10951	0	0	Ki67+	 17320 17354
10952	0	0	Ki67+	 17351 17388
10953	0	0	Ki67+	 17413 17397
10954	0	0	Ki67+	 17422 17343
10955	0	0	Ki67+	 16712 17885
10956	0	0	Ki67+	 16718 17871
10957	0	0	Ki67+	 16875 17429
10958	0	0	Ki67+	 16886 17429
10959	0	0	Ki67+	 16894 17437
10960	0	0	Ki67+	 17056 17809
10961	0	0	Ki67+	 17063 17458
10962	0	0	Ki67+	 17071 17791
10963	0	0	Ki67+	 17073 17901
10964	0	0	Ki67+	 17140 17815
10965	0	0	Ki67+	 17142 17899
10966	0	0	Ki67+	 17143 17877
10967	0	0	Ki67+	 17152 17435
10968	0	0	Ki67+	 17171 17437
10969	0	0	Ki67+	 17204 17457
10970	0	0	Ki67+	 17210 17918
10971	0	0	Ki67+	 17218 17443
10972	0	0	Ki67+	 17229 17899
10973	0	0	Ki67+	 17240 17453
10974	0	0	Ki67+	 17247 17812
10975	0	0	Ki67+	 17265 17872
10976	0	0	Ki67+	 17276 17671
10977	0	0	Ki67+	 17277 18207
10978	0	0	Ki67+	 17294 17630
10979	0	0	Ki67+	 17294 17668
10980	0	0	Ki67+	 17295 17920
10981	0	0	Ki67+	 17322 17860
10982	0	0	Ki67+	 17323 17848
10983	0	0	Ki67+	 17324 17628
10984	0	0	Ki67+	 17325 17766
10985	0	0	Ki67+	 17329 17690
10986	0	0	Ki67+	 17331 17650
10987	0	0	Ki67+	 17331 17705
10988	0	0	Ki67+	 17340 18037
10989	0	0	Ki67+	 17347 17928
10990	0	0	Ki67+	 17354 17938
10991	0	0	Ki67+	 17363 17765
10992	0	0	Ki67+	 17366 17899
10993	0	0	Ki67+	 17372 17946
10994	0	0	Ki67+	 17374 17536
10995	0	0	Ki67+	 17374 17927
10996	0	0	Ki67+	 17379 17463
10997	0	0	Ki67+	 17380 17895
10998	0	0	Ki67+	 17382 17582
10999	0	0	Ki67+	 17386 17942
11000	0	0	Ki67+	 17394 17506
11001	0	0	Ki67+	 17396 17613
11002	0	0	Ki67+	 17405 17437
11003	0	0	Ki67+	 17408 17627
11004	0	0	Ki67+	 17415 17862
11005	0	0	Ki67+	 17429 17777
11006	0	0	Ki67+	 17434 17902
11007	0	0	Ki67+	 17435 17598
11008	0	0	Ki67+	 17437 17425
11009	0	0	Ki67+	 16642 18565
11010	0	0	Ki67+	 16929 18686
11011	0	0	Ki67+	 16960 18678
11012	0	0	Ki67+	 16969 18701
11013	0	0	Ki67+	 16991 18696
11014	0	0	Ki67+	 17006 18543
11015	0	0	Ki67+	 17022 18528
11016	0	0	Ki67+	 17024 18566
11017	0	0	Ki67+	 17075 18949
11018	0	0	Ki67+	 17081 18964
11019	0	0	Ki67+	 17094 18906
11020	0	0	Ki67+	 17097 18995
11021	0	0	Ki67+	 17098 18960
11022	0	0	Ki67+	 17101 18878
11023	0	0	Ki67+	 17101 18933
11024	0	0	Ki67+	 17104 18732
11025	0	0	Ki67+	 17126 18836
11026	0	0	Ki67+	 17126 18873
11027	0	0	Ki67+	 17129 19007
11028	0	0	Ki67+	 17135 18864
11029	0	0	Ki67+	 17137 18949
11030	0	0	Ki67+	 17140 18971
11031	0	0	Ki67+	 17143 18897
11032	0	0	Ki67+	 17147 19011
11033	0	0	Ki67+	 17155 18853
11034	0	0	Ki67+	 17169 18914
11035	0	0	Ki67+	 17172 18956
11036	0	0	Ki67+	 17178 18883
11037	0	0	Ki67+	 17182 18852
11038	0	0	Ki67+	 17185 18958
11039	0	0	Ki67+	 17191 18926
11040	0	0	Ki67+	 17202 18925
11041	0	0	Ki67+	 17211 19020
11042	0	0	Ki67+	 17216 18885
11043	0	0	Ki67+	 17219 18940
11044	0	0	Ki67+	 17239 18936
11045	0	0	Ki67+	 17255 18784
11046	0	0	Ki67+	 17255 18887
11047	0	0	Ki67+	 17257 18245
11048	0	0	Ki67+	 17270 18916
11049	0	0	Ki67+	 17301 19001
11050	0	0	Ki67+	 17312 18920
11051	0	0	Ki67+	 17316 18801
11052	0	0	Ki67+	 17320 18985
11053	0	0	Ki67+	 17375 18878
11054	0	0	Ki67+	 17378 18915
11055	0	0	Ki67+	 17383 18971
11056	0	0	Ki67+	 17386 18945
11057	0	0	Ki67+	 17397 18951
11058	0	0	Ki67+	 17399 18966
11059	0	0	Ki67+	 17410 18987
11060	0	0	Ki67+	 16662 19719
11061	0	0	Ki67+	 16668 19652
11062	0	0	Ki67+	 16669 19711
11063	0	0	Ki67+	 16685 19538
11064	0	0	Ki67+	 16763 19603
11065	0	0	Ki67+	 16781 19562
11066	0	0	Ki67+	 16782 19545
11067	0	0	Ki67+	 16900 19406
11068	0	0	Ki67+	 16911 19117
11069	0	0	Ki67+	 16915 19442
11070	0	0	Ki67+	 16918 19425
11071	0	0	Ki67+	 16935 19474
11072	0	0	Ki67+	 16943 19466
11073	0	0	Ki67+	 16957 19164
11074	0	0	Ki67+	 16974 19169
11075	0	0	Ki67+	 16976 19192
11076	0	0	Ki67+	 17005 19764
11077	0	0	Ki67+	 17007 19747
11078	0	0	Ki67+	 17030 19313
11079	0	0	Ki67+	 17066 19194
11080	0	0	Ki67+	 17083 19071
11081	0	0	Ki67+	 17085 19798
11082	0	0	Ki67+	 17115 19071
11083	0	0	Ki67+	 17121 19205
11084	0	0	Ki67+	 17133 19189
11085	0	0	Ki67+	 17135 19218
11086	0	0	Ki67+	 17192 19067
11087	0	0	Ki67+	 17195 19454
11088	0	0	Ki67+	 17237 19068
11089	0	0	Ki67+	 17238 19055
11090	0	0	Ki67+	 17261 19089
11091	0	0	Ki67+	 17264 19067
11092	0	0	Ki67+	 17342 19072
11093	0	0	Ki67+	 17365 19072
11094	0	0	Ki67+	 16646 20432
11095	0	0	Ki67+	 16649 20473
11096	0	0	Ki67+	 16650 20573
11097	0	0	Ki67+	 16662 20457
11098	0	0	Ki67+	 16676 20546
11099	0	0	Ki67+	 16686 20618
11100	0	0	Ki67+	 16690 20513
11101	0	0	Ki67+	 16706 20466
11102	0	0	Ki67+	 16719 20372
11103	0	0	Ki67+	 16733 20383
11104	0	0	Ki67+	 16746 20433
11105	0	0	Ki67+	 16759 20366
11106	0	0	Ki67+	 16801 20377
11107	0	0	Ki67+	 16828 20458
11108	0	0	Ki67+	 16873 20108
11109	0	0	Ki67+	 16874 20555
11110	0	0	Ki67+	 16892 20086
11111	0	0	Ki67+	 16925 20381
11112	0	0	Ki67+	 16961 19922
11113	0	0	Ki67+	 16987 19952
11114	0	0	Ki67+	 17016 19906
11115	0	0	Ki67+	 17032 19900
11116	0	0	Ki67+	 17033 20076
11117	0	0	Ki67+	 17038 19868
11118	0	0	Ki67+	 17057 19881
11119	0	0	Ki67+	 17060 19843
11120	0	0	Ki67+	 17064 20086
11121	0	0	Ki67+	 17076 19865
11122	0	0	Ki67+	 17149 19911
11123	0	0	Ki67+	 17168 20564
11124	0	0	Ki67+	 17232 20262
11125	0	0	Ki67+	 17340 20330
11126	0	0	Ki67+	 16679 20630
11127	0	0	Ki67+	 16871 21234
11128	0	0	Ki67+	 17128 21018
11129	0	0	Ki67+	 17163 21291
11130	0	0	Ki67+	 17192 21192
11131	0	0	Ki67+	 17235 21521
11132	0	0	Ki67+	 16657 22234
11133	0	0	Ki67+	 16985 22355
11134	0	0	Ki67+	 17182 22252
11135	0	0	Ki67+	 17197 22445
11136	0	0	Ki67+	 17218 22456
11137	0	0	Ki67+	 17251 22460
11138	0	0	Ki67+	 17443 3351
11139	0	0	Ki67+	 17496 3062
11140	0	0	Ki67+	 17708 3059
11141	0	0	Ki67+	 17751 3418
11142	0	0	Ki67+	 17935 3384
11143	0	0	Ki67+	 18021 3661
11144	0	0	Ki67+	 18055 3549
11145	0	0	Ki67+	 17446 4055
11146	0	0	Ki67+	 17447 4103
11147	0	0	Ki67+	 17453 4033
11148	0	0	Ki67+	 17472 4498
11149	0	0	Ki67+	 17475 4525
11150	0	0	Ki67+	 17476 4272
11151	0	0	Ki67+	 17484 4560
11152	0	0	Ki67+	 17648 4611
11153	0	0	Ki67+	 17668 4602
11154	0	0	Ki67+	 17671 4545
11155	0	0	Ki67+	 17678 4560
11156	0	0	Ki67+	 17687 4621
11157	0	0	Ki67+	 17763 4504
11158	0	0	Ki67+	 17765 4475
11159	0	0	Ki67+	 17782 4535
11160	0	0	Ki67+	 17783 4501
11161	0	0	Ki67+	 17786 4517
11162	0	0	Ki67+	 17791 4465
11163	0	0	Ki67+	 17804 4551
11164	0	0	Ki67+	 17819 3944
11165	0	0	Ki67+	 17819 4440
11166	0	0	Ki67+	 17824 4104
11167	0	0	Ki67+	 17826 4555
11168	0	0	Ki67+	 17831 4232
11169	0	0	Ki67+	 17838 4511
11170	0	0	Ki67+	 17841 4437
11171	0	0	Ki67+	 17843 4353
11172	0	0	Ki67+	 17843 4470
11173	0	0	Ki67+	 17853 4516
11174	0	0	Ki67+	 17861 4538
11175	0	0	Ki67+	 17906 4357
11176	0	0	Ki67+	 18088 4337
11177	0	0	Ki67+	 18119 4612
11178	0	0	Ki67+	 18123 3993
11179	0	0	Ki67+	 18159 4311
11180	0	0	Ki67+	 18168 4284
11181	0	0	Ki67+	 17506 5078
11182	0	0	Ki67+	 17514 4934
11183	0	0	Ki67+	 17514 5089
11184	0	0	Ki67+	 17518 4626
11185	0	0	Ki67+	 17521 5279
11186	0	0	Ki67+	 17524 5257
11187	0	0	Ki67+	 17527 5076
11188	0	0	Ki67+	 17527 5115
11189	0	0	Ki67+	 17527 5324
11190	0	0	Ki67+	 17536 5129
11191	0	0	Ki67+	 17539 5269
11192	0	0	Ki67+	 17542 5093
11193	0	0	Ki67+	 17542 5354
11194	0	0	Ki67+	 17544 5168
11195	0	0	Ki67+	 17548 5379
11196	0	0	Ki67+	 17552 4628
11197	0	0	Ki67+	 17553 5108
11198	0	0	Ki67+	 17558 5407
11199	0	0	Ki67+	 17559 4675
11200	0	0	Ki67+	 17567 5137
11201	0	0	Ki67+	 17573 5167
11202	0	0	Ki67+	 17579 4663
11203	0	0	Ki67+	 17579 5149
11204	0	0	Ki67+	 17596 4703
11205	0	0	Ki67+	 17603 5200
11206	0	0	Ki67+	 17610 4886
11207	0	0	Ki67+	 17616 4923
11208	0	0	Ki67+	 17623 5235
11209	0	0	Ki67+	 17627 4871
11210	0	0	Ki67+	 17633 5016
11211	0	0	Ki67+	 17634 4896
11212	0	0	Ki67+	 17638 5258
11213	0	0	Ki67+	 17639 5001
11214	0	0	Ki67+	 17641 4707
11215	0	0	Ki67+	 17641 5283
11216	0	0	Ki67+	 17642 5047
11217	0	0	Ki67+	 17649 4846
11218	0	0	Ki67+	 17649 4881
11219	0	0	Ki67+	 17654 4856
11220	0	0	Ki67+	 17661 5321
11221	0	0	Ki67+	 17662 4670
11222	0	0	Ki67+	 17665 5109
11223	0	0	Ki67+	 17675 4625
11224	0	0	Ki67+	 17677 5369
11225	0	0	Ki67+	 17685 5396
11226	0	0	Ki67+	 17689 5157
11227	0	0	Ki67+	 17694 4636
11228	0	0	Ki67+	 17711 5180
11229	0	0	Ki67+	 17714 5205
11230	0	0	Ki67+	 17717 4926
11231	0	0	Ki67+	 17722 5233
11232	0	0	Ki67+	 17738 4914
11233	0	0	Ki67+	 17750 5270
11234	0	0	Ki67+	 17755 5285
11235	0	0	Ki67+	 17769 4922
11236	0	0	Ki67+	 17782 4928
11237	0	0	Ki67+	 17783 5327
11238	0	0	Ki67+	 17788 5339
11239	0	0	Ki67+	 17801 4948
11240	0	0	Ki67+	 17801 5325
11241	0	0	Ki67+	 17810 5335
11242	0	0	Ki67+	 17812 5351
11243	0	0	Ki67+	 17818 5375
11244	0	0	Ki67+	 17826 5008
11245	0	0	Ki67+	 17836 5037
11246	0	0	Ki67+	 17851 5357
11247	0	0	Ki67+	 17853 5066
11248	0	0	Ki67+	 17864 5317
11249	0	0	Ki67+	 17866 5259
11250	0	0	Ki67+	 17875 5122
11251	0	0	Ki67+	 17876 5152
11252	0	0	Ki67+	 17878 5342
11253	0	0	Ki67+	 17882 5295
11254	0	0	Ki67+	 17885 5280
11255	0	0	Ki67+	 17888 5174
11256	0	0	Ki67+	 17897 5252
11257	0	0	Ki67+	 17902 5308
11258	0	0	Ki67+	 17915 5412
11259	0	0	Ki67+	 17922 4668
11260	0	0	Ki67+	 17926 5123
11261	0	0	Ki67+	 18004 5082
11262	0	0	Ki67+	 18007 5092
11263	0	0	Ki67+	 18013 4845
11264	0	0	Ki67+	 18016 4860
11265	0	0	Ki67+	 18024 4785
11266	0	0	Ki67+	 18025 4914
11267	0	0	Ki67+	 18031 4924
11268	0	0	Ki67+	 18034 4868
11269	0	0	Ki67+	 18037 4825
11270	0	0	Ki67+	 18040 4979
11271	0	0	Ki67+	 18040 5082
11272	0	0	Ki67+	 18042 4935
11273	0	0	Ki67+	 18046 4812
11274	0	0	Ki67+	 18051 4960
11275	0	0	Ki67+	 18052 4796
11276	0	0	Ki67+	 18054 5013
11277	0	0	Ki67+	 18060 4818
11278	0	0	Ki67+	 18063 4974
11279	0	0	Ki67+	 18066 4734
11280	0	0	Ki67+	 18069 5377
11281	0	0	Ki67+	 18070 4747
11282	0	0	Ki67+	 18074 5138
11283	0	0	Ki67+	 18076 5109
11284	0	0	Ki67+	 18076 5150
11285	0	0	Ki67+	 18078 5187
11286	0	0	Ki67+	 18080 5168
11287	0	0	Ki67+	 18086 4869
11288	0	0	Ki67+	 18087 4843
11289	0	0	Ki67+	 18087 5212
11290	0	0	Ki67+	 18091 5250
11291	0	0	Ki67+	 18096 5195
11292	0	0	Ki67+	 18108 5352
11293	0	0	Ki67+	 18111 5280
11294	0	0	Ki67+	 18112 5226
11295	0	0	Ki67+	 18113 4763
11296	0	0	Ki67+	 18114 5269
11297	0	0	Ki67+	 18115 4808
11298	0	0	Ki67+	 18128 4834
11299	0	0	Ki67+	 18132 5306
11300	0	0	Ki67+	 18141 5316
11301	0	0	Ki67+	 18144 4811
11302	0	0	Ki67+	 18147 4874
11303	0	0	Ki67+	 18158 5319
11304	0	0	Ki67+	 18159 5332
11305	0	0	Ki67+	 18176 5320
11306	0	0	Ki67+	 18180 4831
11307	0	0	Ki67+	 18183 5369
11308	0	0	Ki67+	 18190 4850
11309	0	0	Ki67+	 18190 5327
11310	0	0	Ki67+	 18207 5379
11311	0	0	Ki67+	 18208 5412
11312	0	0	Ki67+	 18212 5319
11313	0	0	Ki67+	 18225 5003
11314	0	0	Ki67+	 18228 4919
11315	0	0	Ki67+	 18230 5402
11316	0	0	Ki67+	 18232 4981
11317	0	0	Ki67+	 18233 5413
11318	0	0	Ki67+	 18237 5348
11319	0	0	Ki67+	 17443 6048
11320	0	0	Ki67+	 17448 6019
11321	0	0	Ki67+	 17449 5701
11322	0	0	Ki67+	 17454 5667
11323	0	0	Ki67+	 17454 6075
11324	0	0	Ki67+	 17460 6120
11325	0	0	Ki67+	 17463 5641
11326	0	0	Ki67+	 17475 5690
11327	0	0	Ki67+	 17477 6097
11328	0	0	Ki67+	 17487 5624
11329	0	0	Ki67+	 17488 6130
11330	0	0	Ki67+	 17499 6105
11331	0	0	Ki67+	 17509 5661
11332	0	0	Ki67+	 17521 6113
11333	0	0	Ki67+	 17526 5753
11334	0	0	Ki67+	 17537 5665
11335	0	0	Ki67+	 17539 5804
11336	0	0	Ki67+	 17542 6009
11337	0	0	Ki67+	 17544 6129
11338	0	0	Ki67+	 17559 6086
11339	0	0	Ki67+	 17561 6060
11340	0	0	Ki67+	 17562 5686
11341	0	0	Ki67+	 17562 5708
11342	0	0	Ki67+	 17562 5859
11343	0	0	Ki67+	 17572 6109
11344	0	0	Ki67+	 17576 5736
11345	0	0	Ki67+	 17578 5834
11346	0	0	Ki67+	 17581 5779
11347	0	0	Ki67+	 17586 5475
11348	0	0	Ki67+	 17590 5805
11349	0	0	Ki67+	 17591 5727
11350	0	0	Ki67+	 17592 5844
11351	0	0	Ki67+	 17593 5863
11352	0	0	Ki67+	 17596 5770
11353	0	0	Ki67+	 17596 6086
11354	0	0	Ki67+	 17597 5508
11355	0	0	Ki67+	 17598 5523
11356	0	0	Ki67+	 17598 6035
11357	0	0	Ki67+	 17600 5995
11358	0	0	Ki67+	 17606 6053
11359	0	0	Ki67+	 17608 5817
11360	0	0	Ki67+	 17608 5882
11361	0	0	Ki67+	 17617 5478
11362	0	0	Ki67+	 17617 5917
11363	0	0	Ki67+	 17621 5530
11364	0	0	Ki67+	 17622 5971
11365	0	0	Ki67+	 17624 5873
11366	0	0	Ki67+	 17625 5944
11367	0	0	Ki67+	 17625 5989
11368	0	0	Ki67+	 17631 5903
11369	0	0	Ki67+	 17640 5942
11370	0	0	Ki67+	 17640 6124
11371	0	0	Ki67+	 17642 5579
11372	0	0	Ki67+	 17647 5519
11373	0	0	Ki67+	 17668 5541
11374	0	0	Ki67+	 17669 5563
11375	0	0	Ki67+	 17676 5507
11376	0	0	Ki67+	 17682 5469
11377	0	0	Ki67+	 17683 5544
11378	0	0	Ki67+	 17690 5500
11379	0	0	Ki67+	 17698 5554
11380	0	0	Ki67+	 17699 5435
11381	0	0	Ki67+	 17699 5532
11382	0	0	Ki67+	 17701 5456
11383	0	0	Ki67+	 17704 5492
11384	0	0	Ki67+	 17708 5593
11385	0	0	Ki67+	 17709 5446
11386	0	0	Ki67+	 17710 5532
11387	0	0	Ki67+	 17711 5563
11388	0	0	Ki67+	 17720 5517
11389	0	0	Ki67+	 17723 5575
11390	0	0	Ki67+	 17743 5722
11391	0	0	Ki67+	 17797 6136
11392	0	0	Ki67+	 17814 5885
11393	0	0	Ki67+	 17837 6195
11394	0	0	Ki67+	 17889 6059
11395	0	0	Ki67+	 17889 6148
11396	0	0	Ki67+	 17891 5935
11397	0	0	Ki67+	 17891 6090
11398	0	0	Ki67+	 17891 6112
11399	0	0	Ki67+	 17892 5976
11400	0	0	Ki67+	 17893 5957
11401	0	0	Ki67+	 17898 6029
11402	0	0	Ki67+	 17901 6185
11403	0	0	Ki67+	 17903 5908
11404	0	0	Ki67+	 17904 5897
11405	0	0	Ki67+	 17904 6003
11406	0	0	Ki67+	 17905 6207
11407	0	0	Ki67+	 17907 5952
11408	0	0	Ki67+	 17909 6040
11409	0	0	Ki67+	 17916 5920
11410	0	0	Ki67+	 17919 6152
11411	0	0	Ki67+	 17920 6135
11412	0	0	Ki67+	 17931 5861
11413	0	0	Ki67+	 17931 6170
11414	0	0	Ki67+	 17931 6194
11415	0	0	Ki67+	 17933 5818
11416	0	0	Ki67+	 17934 5786
11417	0	0	Ki67+	 17939 5880
11418	0	0	Ki67+	 17940 5850
11419	0	0	Ki67+	 17947 5769
11420	0	0	Ki67+	 17963 5816
11421	0	0	Ki67+	 17967 5827
11422	0	0	Ki67+	 17971 5745
11423	0	0	Ki67+	 17976 5770
11424	0	0	Ki67+	 17988 5793
11425	0	0	Ki67+	 17990 5825
11426	0	0	Ki67+	 17993 6216
11427	0	0	Ki67+	 17995 5728
11428	0	0	Ki67+	 17998 5711
11429	0	0	Ki67+	 18000 5869
11430	0	0	Ki67+	 18002 6198
11431	0	0	Ki67+	 18003 5805
11432	0	0	Ki67+	 18006 5790
11433	0	0	Ki67+	 18012 5764
11434	0	0	Ki67+	 18013 6158
11435	0	0	Ki67+	 18018 6067
11436	0	0	Ki67+	 18019 6128
11437	0	0	Ki67+	 18021 5727
11438	0	0	Ki67+	 18024 5756
11439	0	0	Ki67+	 18026 5579
11440	0	0	Ki67+	 18032 5774
11441	0	0	Ki67+	 18039 5991
11442	0	0	Ki67+	 18041 5814
11443	0	0	Ki67+	 18042 6025
11444	0	0	Ki67+	 18045 6091
11445	0	0	Ki67+	 18047 5848
11446	0	0	Ki67+	 18049 6058
11447	0	0	Ki67+	 18062 5877
11448	0	0	Ki67+	 18081 6210
11449	0	0	Ki67+	 18085 6166
11450	0	0	Ki67+	 18096 6131
11451	0	0	Ki67+	 18097 6072
11452	0	0	Ki67+	 18100 6045
11453	0	0	Ki67+	 18103 6098
11454	0	0	Ki67+	 18109 6135
11455	0	0	Ki67+	 18115 6062
11456	0	0	Ki67+	 18119 6037
11457	0	0	Ki67+	 18120 6147
11458	0	0	Ki67+	 18127 6005
11459	0	0	Ki67+	 18140 6077
11460	0	0	Ki67+	 18141 5994
11461	0	0	Ki67+	 18156 5981
11462	0	0	Ki67+	 18172 5994
11463	0	0	Ki67+	 18179 5925
11464	0	0	Ki67+	 18192 5888
11465	0	0	Ki67+	 18192 5968
11466	0	0	Ki67+	 18203 5910
11467	0	0	Ki67+	 18209 5645
11468	0	0	Ki67+	 18218 5872
11469	0	0	Ki67+	 18219 6023
11470	0	0	Ki67+	 18224 5665
11471	0	0	Ki67+	 18226 5908
11472	0	0	Ki67+	 18227 5925
11473	0	0	Ki67+	 17449 6305
11474	0	0	Ki67+	 17456 6273
11475	0	0	Ki67+	 17468 6287
11476	0	0	Ki67+	 17470 6314
11477	0	0	Ki67+	 17470 6624
11478	0	0	Ki67+	 17483 6618
11479	0	0	Ki67+	 17487 6307
11480	0	0	Ki67+	 17490 6333
11481	0	0	Ki67+	 17502 6939
11482	0	0	Ki67+	 17503 6593
11483	0	0	Ki67+	 17504 6967
11484	0	0	Ki67+	 17512 6334
11485	0	0	Ki67+	 17512 6995
11486	0	0	Ki67+	 17514 6962
11487	0	0	Ki67+	 17519 6385
11488	0	0	Ki67+	 17520 6897
11489	0	0	Ki67+	 17522 6344
11490	0	0	Ki67+	 17522 7020
11491	0	0	Ki67+	 17526 6822
11492	0	0	Ki67+	 17528 6583
11493	0	0	Ki67+	 17528 6872
11494	0	0	Ki67+	 17531 6936
11495	0	0	Ki67+	 17535 6425
11496	0	0	Ki67+	 17540 6393
11497	0	0	Ki67+	 17540 6521
11498	0	0	Ki67+	 17546 6577
11499	0	0	Ki67+	 17549 7020
11500	0	0	Ki67+	 17551 6885
11501	0	0	Ki67+	 17551 6916
11502	0	0	Ki67+	 17554 6429
11503	0	0	Ki67+	 17554 6855
11504	0	0	Ki67+	 17559 6507
11505	0	0	Ki67+	 17559 6538
11506	0	0	Ki67+	 17561 6442
11507	0	0	Ki67+	 17564 6497
11508	0	0	Ki67+	 17566 6851
11509	0	0	Ki67+	 17572 6884
11510	0	0	Ki67+	 17577 6862
11511	0	0	Ki67+	 17599 6898
11512	0	0	Ki67+	 17602 6877
11513	0	0	Ki67+	 17603 6937
11514	0	0	Ki67+	 17621 6912
11515	0	0	Ki67+	 17626 7016
11516	0	0	Ki67+	 17629 6962
11517	0	0	Ki67+	 17629 6990
11518	0	0	Ki67+	 17634 6941
11519	0	0	Ki67+	 17643 6626
11520	0	0	Ki67+	 17648 6600
11521	0	0	Ki67+	 17648 7012
11522	0	0	Ki67+	 17655 6582
11523	0	0	Ki67+	 17656 6705
11524	0	0	Ki67+	 17658 6641
11525	0	0	Ki67+	 17658 6827
11526	0	0	Ki67+	 17659 6617
11527	0	0	Ki67+	 17668 6402
11528	0	0	Ki67+	 17675 6573
11529	0	0	Ki67+	 17678 6744
11530	0	0	Ki67+	 17679 6553
11531	0	0	Ki67+	 17681 6667
11532	0	0	Ki67+	 17682 6590
11533	0	0	Ki67+	 17689 6626
11534	0	0	Ki67+	 17700 6474
11535	0	0	Ki67+	 17703 6600
11536	0	0	Ki67+	 17708 6545
11537	0	0	Ki67+	 17714 6512
11538	0	0	Ki67+	 17718 6756
11539	0	0	Ki67+	 17720 6479
11540	0	0	Ki67+	 17722 6567
11541	0	0	Ki67+	 17729 6531
11542	0	0	Ki67+	 17733 6604
11543	0	0	Ki67+	 17738 6509
11544	0	0	Ki67+	 17740 6728
11545	0	0	Ki67+	 17744 6555
11546	0	0	Ki67+	 17751 6506
11547	0	0	Ki67+	 17753 6622
11548	0	0	Ki67+	 17755 6576
11549	0	0	Ki67+	 17758 6753
11550	0	0	Ki67+	 17764 6532
11551	0	0	Ki67+	 17771 6639
11552	0	0	Ki67+	 17772 6588
11553	0	0	Ki67+	 17775 6497
11554	0	0	Ki67+	 17781 6519
11555	0	0	Ki67+	 17781 6733
11556	0	0	Ki67+	 17782 6556
11557	0	0	Ki67+	 17784 6594
11558	0	0	Ki67+	 17785 6579
11559	0	0	Ki67+	 17786 6658
11560	0	0	Ki67+	 17797 6700
11561	0	0	Ki67+	 17808 6641
11562	0	0	Ki67+	 17810 6688
11563	0	0	Ki67+	 17920 6260
11564	0	0	Ki67+	 17936 6281
11565	0	0	Ki67+	 17954 6258
11566	0	0	Ki67+	 17960 6235
11567	0	0	Ki67+	 17967 6251
11568	0	0	Ki67+	 17976 6477
11569	0	0	Ki67+	 17978 6258
11570	0	0	Ki67+	 17978 6681
11571	0	0	Ki67+	 17981 6239
11572	0	0	Ki67+	 17988 6603
11573	0	0	Ki67+	 18000 6606
11574	0	0	Ki67+	 18033 6361
11575	0	0	Ki67+	 18040 6432
11576	0	0	Ki67+	 18043 6313
11577	0	0	Ki67+	 18048 6500
11578	0	0	Ki67+	 18049 6521
11579	0	0	Ki67+	 18051 6477
11580	0	0	Ki67+	 18056 6308
11581	0	0	Ki67+	 18058 6409
11582	0	0	Ki67+	 18062 6273
11583	0	0	Ki67+	 18064 6536
11584	0	0	Ki67+	 18065 6457
11585	0	0	Ki67+	 18072 6563
11586	0	0	Ki67+	 18073 6229
11587	0	0	Ki67+	 18076 6493
11588	0	0	Ki67+	 18076 6991
11589	0	0	Ki67+	 18081 6538
11590	0	0	Ki67+	 18081 7009
11591	0	0	Ki67+	 18087 6328
11592	0	0	Ki67+	 18092 6587
11593	0	0	Ki67+	 18096 6258
11594	0	0	Ki67+	 18096 6572
11595	0	0	Ki67+	 18098 6535
11596	0	0	Ki67+	 18106 6491
11597	0	0	Ki67+	 18112 6567
11598	0	0	Ki67+	 18114 6618
11599	0	0	Ki67+	 18123 6566
11600	0	0	Ki67+	 18131 6532
11601	0	0	Ki67+	 18147 6626
11602	0	0	Ki67+	 18148 6585
11603	0	0	Ki67+	 18151 6611
11604	0	0	Ki67+	 18153 6659
11605	0	0	Ki67+	 18164 6616
11606	0	0	Ki67+	 18170 6632
11607	0	0	Ki67+	 18177 6593
11608	0	0	Ki67+	 18180 6575
11609	0	0	Ki67+	 18194 6561
11610	0	0	Ki67+	 18202 6635
11611	0	0	Ki67+	 18212 6602
11612	0	0	Ki67+	 18216 6498
11613	0	0	Ki67+	 18219 6537
11614	0	0	Ki67+	 18226 6515
11615	0	0	Ki67+	 18230 6561
11616	0	0	Ki67+	 18238 6599
11617	0	0	Ki67+	 17462 7327
11618	0	0	Ki67+	 17476 7266
11619	0	0	Ki67+	 17478 7280
11620	0	0	Ki67+	 17507 7202
11621	0	0	Ki67+	 17510 7175
11622	0	0	Ki67+	 17516 7238
11623	0	0	Ki67+	 17524 7264
11624	0	0	Ki67+	 17528 7195
11625	0	0	Ki67+	 17529 7232
11626	0	0	Ki67+	 17536 7052
11627	0	0	Ki67+	 17537 7083
11628	0	0	Ki67+	 17538 7291
11629	0	0	Ki67+	 17541 7314
11630	0	0	Ki67+	 17542 7244
11631	0	0	Ki67+	 17554 7212
11632	0	0	Ki67+	 17554 7228
11633	0	0	Ki67+	 17558 7272
11634	0	0	Ki67+	 17561 7346
11635	0	0	Ki67+	 17565 7097
11636	0	0	Ki67+	 17574 7263
11637	0	0	Ki67+	 17575 7240
11638	0	0	Ki67+	 17576 7123
11639	0	0	Ki67+	 17576 7187
11640	0	0	Ki67+	 17591 7383
11641	0	0	Ki67+	 17600 7235
11642	0	0	Ki67+	 17605 7384
11643	0	0	Ki67+	 17606 7271
11644	0	0	Ki67+	 17611 7216
11645	0	0	Ki67+	 17614 7038
11646	0	0	Ki67+	 17615 7397
11647	0	0	Ki67+	 17621 7202
11648	0	0	Ki67+	 17626 7132
11649	0	0	Ki67+	 17627 7339
11650	0	0	Ki67+	 17631 7256
11651	0	0	Ki67+	 17632 7241
11652	0	0	Ki67+	 17633 7295
11653	0	0	Ki67+	 17634 7361
11654	0	0	Ki67+	 17637 7226
11655	0	0	Ki67+	 17637 7273
11656	0	0	Ki67+	 17640 7087
11657	0	0	Ki67+	 17644 7334
11658	0	0	Ki67+	 17645 7113
11659	0	0	Ki67+	 17653 7311
11660	0	0	Ki67+	 17657 7252
11661	0	0	Ki67+	 17658 7271
11662	0	0	Ki67+	 17672 7778
11663	0	0	Ki67+	 17708 7038
11664	0	0	Ki67+	 17866 7783
11665	0	0	Ki67+	 17869 7556
11666	0	0	Ki67+	 17994 7349
11667	0	0	Ki67+	 18165 7610
11668	0	0	Ki67+	 18178 7598
11669	0	0	Ki67+	 18221 7559
11670	0	0	Ki67+	 18232 7551
11671	0	0	Ki67+	 18238 7286
11672	0	0	Ki67+	 18238 7682
11673	0	0	Ki67+	 17663 8147
11674	0	0	Ki67+	 17765 8195
11675	0	0	Ki67+	 17788 8164
11676	0	0	Ki67+	 17794 8197
11677	0	0	Ki67+	 17844 8504
11678	0	0	Ki67+	 17848 8467
11679	0	0	Ki67+	 17864 8383
11680	0	0	Ki67+	 17873 8456
11681	0	0	Ki67+	 17880 8366
11682	0	0	Ki67+	 17888 8435
11683	0	0	Ki67+	 17891 8519
11684	0	0	Ki67+	 17899 8467
11685	0	0	Ki67+	 17903 8549
11686	0	0	Ki67+	 17905 8533
11687	0	0	Ki67+	 17910 8479
11688	0	0	Ki67+	 17912 8394
11689	0	0	Ki67+	 17919 8506
11690	0	0	Ki67+	 17922 8618
11691	0	0	Ki67+	 17925 8553
11692	0	0	Ki67+	 17928 8605
11693	0	0	Ki67+	 17929 8468
11694	0	0	Ki67+	 17931 8368
11695	0	0	Ki67+	 17932 8381
11696	0	0	Ki67+	 17933 8419
11697	0	0	Ki67+	 17937 8400
11698	0	0	Ki67+	 17942 8488
11699	0	0	Ki67+	 17953 8446
11700	0	0	Ki67+	 17957 8348
11701	0	0	Ki67+	 17958 8431
11702	0	0	Ki67+	 17960 8503
11703	0	0	Ki67+	 17971 8438
11704	0	0	Ki67+	 17972 8469
11705	0	0	Ki67+	 17973 8107
11706	0	0	Ki67+	 17974 8308
11707	0	0	Ki67+	 17977 8554
11708	0	0	Ki67+	 17980 8570
11709	0	0	Ki67+	 17995 8541
11710	0	0	Ki67+	 18009 8540
11711	0	0	Ki67+	 18031 8471
11712	0	0	Ki67+	 18033 8389
11713	0	0	Ki67+	 18038 8359
11714	0	0	Ki67+	 18071 8566
11715	0	0	Ki67+	 18093 8562
11716	0	0	Ki67+	 18102 8614
11717	0	0	Ki67+	 18135 8416
11718	0	0	Ki67+	 18139 8434
11719	0	0	Ki67+	 18141 8355
11720	0	0	Ki67+	 18142 8285
11721	0	0	Ki67+	 18144 8344
11722	0	0	Ki67+	 18145 8405
11723	0	0	Ki67+	 18158 8286
11724	0	0	Ki67+	 18158 8392
11725	0	0	Ki67+	 18161 8309
11726	0	0	Ki67+	 18168 8523
11727	0	0	Ki67+	 18170 8404
11728	0	0	Ki67+	 18173 8373
11729	0	0	Ki67+	 18177 8292
11730	0	0	Ki67+	 18182 8500
11731	0	0	Ki67+	 18182 8543
11732	0	0	Ki67+	 18188 8482
11733	0	0	Ki67+	 18209 8504
11734	0	0	Ki67+	 18209 8521
11735	0	0	Ki67+	 17505 9260
11736	0	0	Ki67+	 17520 9072
11737	0	0	Ki67+	 17530 9157
11738	0	0	Ki67+	 17586 9136
11739	0	0	Ki67+	 17625 9312
11740	0	0	Ki67+	 17647 9300
11741	0	0	Ki67+	 17649 8701
11742	0	0	Ki67+	 17661 9315
11743	0	0	Ki67+	 17717 9300
11744	0	0	Ki67+	 17728 8829
11745	0	0	Ki67+	 17744 9168
11746	0	0	Ki67+	 17746 9147
11747	0	0	Ki67+	 17759 8826
11748	0	0	Ki67+	 17773 8753
11749	0	0	Ki67+	 17784 9146
11750	0	0	Ki67+	 17805 9166
11751	0	0	Ki67+	 17809 8738
11752	0	0	Ki67+	 17814 8798
11753	0	0	Ki67+	 17828 8923
11754	0	0	Ki67+	 17829 8913
11755	0	0	Ki67+	 17831 8893
11756	0	0	Ki67+	 17851 8859
11757	0	0	Ki67+	 17857 8641
11758	0	0	Ki67+	 17859 8929
11759	0	0	Ki67+	 17872 9298
11760	0	0	Ki67+	 17876 8944
11761	0	0	Ki67+	 17882 8928
11762	0	0	Ki67+	 17882 9084
11763	0	0	Ki67+	 17886 9063
11764	0	0	Ki67+	 17888 9400
11765	0	0	Ki67+	 17889 8881
11766	0	0	Ki67+	 17899 8927
11767	0	0	Ki67+	 17899 8956
11768	0	0	Ki67+	 17900 8972
11769	0	0	Ki67+	 17918 8921
11770	0	0	Ki67+	 17922 8980
11771	0	0	Ki67+	 17929 8948
11772	0	0	Ki67+	 17930 8831
11773	0	0	Ki67+	 17937 8745
11774	0	0	Ki67+	 17939 9018
11775	0	0	Ki67+	 17947 8999
11776	0	0	Ki67+	 17952 8935
11777	0	0	Ki67+	 17959 9023
11778	0	0	Ki67+	 17959 9199
11779	0	0	Ki67+	 17960 8760
11780	0	0	Ki67+	 17960 9187
11781	0	0	Ki67+	 17971 9143
11782	0	0	Ki67+	 17975 9012
11783	0	0	Ki67+	 17976 9038
11784	0	0	Ki67+	 17980 8943
11785	0	0	Ki67+	 17983 8703
11786	0	0	Ki67+	 17983 8980
11787	0	0	Ki67+	 17991 8794
11788	0	0	Ki67+	 18007 9024
11789	0	0	Ki67+	 18009 8705
11790	0	0	Ki67+	 18013 8985
11791	0	0	Ki67+	 18022 9214
11792	0	0	Ki67+	 18023 8805
11793	0	0	Ki67+	 18025 8849
11794	0	0	Ki67+	 18026 9410
11795	0	0	Ki67+	 18029 8974
11796	0	0	Ki67+	 18034 8773
11797	0	0	Ki67+	 18037 9196
11798	0	0	Ki67+	 18039 8696
11799	0	0	Ki67+	 18040 8907
11800	0	0	Ki67+	 18041 9232
11801	0	0	Ki67+	 18044 8972
11802	0	0	Ki67+	 18047 8943
11803	0	0	Ki67+	 18050 8798
11804	0	0	Ki67+	 18052 8872
11805	0	0	Ki67+	 18055 8696
11806	0	0	Ki67+	 18055 8709
11807	0	0	Ki67+	 18055 9057
11808	0	0	Ki67+	 18057 8925
11809	0	0	Ki67+	 18058 9388
11810	0	0	Ki67+	 18059 9047
11811	0	0	Ki67+	 18061 8771
11812	0	0	Ki67+	 18063 9000
11813	0	0	Ki67+	 18064 9239
11814	0	0	Ki67+	 18069 9073
11815	0	0	Ki67+	 18071 8748
11816	0	0	Ki67+	 18072 8889
11817	0	0	Ki67+	 18074 8793
11818	0	0	Ki67+	 18074 9266
11819	0	0	Ki67+	 18078 9243
11820	0	0	Ki67+	 18079 9402
11821	0	0	Ki67+	 18084 8879
11822	0	0	Ki67+	 18085 9362
11823	0	0	Ki67+	 18088 9386
11824	0	0	Ki67+	 18090 9047
11825	0	0	Ki67+	 18093 8674
11826	0	0	Ki67+	 18098 8722
11827	0	0	Ki67+	 18098 8774
11828	0	0	Ki67+	 18098 9372
11829	0	0	Ki67+	 18101 8860
11830	0	0	Ki67+	 18104 8755
11831	0	0	Ki67+	 18106 9023
11832	0	0	Ki67+	 18110 9076
11833	0	0	Ki67+	 18112 8816
11834	0	0	Ki67+	 18112 8866
11835	0	0	Ki67+	 18112 9040
11836	0	0	Ki67+	 18113 8670
11837	0	0	Ki67+	 18114 8728
11838	0	0	Ki67+	 18131 8731
11839	0	0	Ki67+	 18143 8745
11840	0	0	Ki67+	 18145 8857
11841	0	0	Ki67+	 18150 8996
11842	0	0	Ki67+	 18152 8761
11843	0	0	Ki67+	 18152 9014
11844	0	0	Ki67+	 18160 9105
11845	0	0	Ki67+	 18171 8874
11846	0	0	Ki67+	 18172 8784
11847	0	0	Ki67+	 18172 9028
11848	0	0	Ki67+	 18174 8822
11849	0	0	Ki67+	 18186 8961
11850	0	0	Ki67+	 18186 8972
11851	0	0	Ki67+	 18188 9009
11852	0	0	Ki67+	 18188 9149
11853	0	0	Ki67+	 18189 8869
11854	0	0	Ki67+	 18189 9100
11855	0	0	Ki67+	 18200 8904
11856	0	0	Ki67+	 18216 8980
11857	0	0	Ki67+	 18216 9177
11858	0	0	Ki67+	 18219 9076
11859	0	0	Ki67+	 18223 8908
11860	0	0	Ki67+	 18237 8963
11861	0	0	Ki67+	 18238 8915
11862	0	0	Ki67+	 17449 9924
11863	0	0	Ki67+	 17450 10147
11864	0	0	Ki67+	 17452 10188
11865	0	0	Ki67+	 17460 10062
11866	0	0	Ki67+	 17467 10172
11867	0	0	Ki67+	 17469 9654
11868	0	0	Ki67+	 17476 10135
11869	0	0	Ki67+	 17481 9814
11870	0	0	Ki67+	 17484 10104
11871	0	0	Ki67+	 17488 9958
11872	0	0	Ki67+	 17498 10166
11873	0	0	Ki67+	 17502 10139
11874	0	0	Ki67+	 17505 9831
11875	0	0	Ki67+	 17507 10175
11876	0	0	Ki67+	 17510 9846
11877	0	0	Ki67+	 17518 9903
11878	0	0	Ki67+	 17518 9981
11879	0	0	Ki67+	 17527 9950
11880	0	0	Ki67+	 17529 9974
11881	0	0	Ki67+	 17532 9933
11882	0	0	Ki67+	 17532 10068
11883	0	0	Ki67+	 17535 10129
11884	0	0	Ki67+	 17538 9904
11885	0	0	Ki67+	 17543 10077
11886	0	0	Ki67+	 17546 9928
11887	0	0	Ki67+	 17551 9864
11888	0	0	Ki67+	 17561 9869
11889	0	0	Ki67+	 17563 10075
11890	0	0	Ki67+	 17565 10038
11891	0	0	Ki67+	 17570 9897
11892	0	0	Ki67+	 17578 9976
11893	0	0	Ki67+	 17579 10094
11894	0	0	Ki67+	 17581 10028
11895	0	0	Ki67+	 17591 9899
11896	0	0	Ki67+	 17592 10015
11897	0	0	Ki67+	 17593 10037
11898	0	0	Ki67+	 17595 10109
11899	0	0	Ki67+	 17599 10002
11900	0	0	Ki67+	 17600 9929
11901	0	0	Ki67+	 17604 10092
11902	0	0	Ki67+	 17616 10075
11903	0	0	Ki67+	 17621 10090
11904	0	0	Ki67+	 17623 9995
11905	0	0	Ki67+	 17631 10030
11906	0	0	Ki67+	 17745 9499
11907	0	0	Ki67+	 17749 9836
11908	0	0	Ki67+	 17751 9488
11909	0	0	Ki67+	 17767 9467
11910	0	0	Ki67+	 17822 9499
11911	0	0	Ki67+	 17822 9513
11912	0	0	Ki67+	 17831 9542
11913	0	0	Ki67+	 17843 9515
11914	0	0	Ki67+	 17884 9621
11915	0	0	Ki67+	 18030 9438
11916	0	0	Ki67+	 18038 9485
11917	0	0	Ki67+	 18055 9442
11918	0	0	Ki67+	 18064 9454
11919	0	0	Ki67+	 18108 9502
11920	0	0	Ki67+	 18114 9492
11921	0	0	Ki67+	 18114 9514
11922	0	0	Ki67+	 18136 9529
11923	0	0	Ki67+	 18139 9551
11924	0	0	Ki67+	 18156 9538
11925	0	0	Ki67+	 18162 9491
11926	0	0	Ki67+	 18163 9443
11927	0	0	Ki67+	 18191 9438
11928	0	0	Ki67+	 18201 9476
11929	0	0	Ki67+	 18211 9673
11930	0	0	Ki67+	 18212 9749
11931	0	0	Ki67+	 18225 9550
11932	0	0	Ki67+	 18230 9792
11933	0	0	Ki67+	 18235 9467
11934	0	0	Ki67+	 18235 9518
11935	0	0	Ki67+	 18238 9544
11936	0	0	Ki67+	 17720 10686
11937	0	0	Ki67+	 17841 10444
11938	0	0	Ki67+	 17858 10300
11939	0	0	Ki67+	 17878 10531
11940	0	0	Ki67+	 17885 10234
11941	0	0	Ki67+	 17914 10992
11942	0	0	Ki67+	 17919 10963
11943	0	0	Ki67+	 17930 10270
11944	0	0	Ki67+	 17941 10394
11945	0	0	Ki67+	 17945 10858
11946	0	0	Ki67+	 17948 10876
11947	0	0	Ki67+	 17950 10255
11948	0	0	Ki67+	 17953 10410
11949	0	0	Ki67+	 17987 10891
11950	0	0	Ki67+	 17990 10903
11951	0	0	Ki67+	 17992 10874
11952	0	0	Ki67+	 17996 10990
11953	0	0	Ki67+	 18014 10946
11954	0	0	Ki67+	 18031 10999
11955	0	0	Ki67+	 18045 10910
11956	0	0	Ki67+	 18051 10876
11957	0	0	Ki67+	 18054 10858
11958	0	0	Ki67+	 18060 10999
11959	0	0	Ki67+	 18074 10668
11960	0	0	Ki67+	 18075 10762
11961	0	0	Ki67+	 18085 10853
11962	0	0	Ki67+	 18091 10765
11963	0	0	Ki67+	 18095 10962
11964	0	0	Ki67+	 18110 10527
11965	0	0	Ki67+	 18115 10651
11966	0	0	Ki67+	 18133 10956
11967	0	0	Ki67+	 18146 10956
11968	0	0	Ki67+	 18158 10814
11969	0	0	Ki67+	 18163 10453
11970	0	0	Ki67+	 18168 11001
11971	0	0	Ki67+	 18176 10445
11972	0	0	Ki67+	 18191 11022
11973	0	0	Ki67+	 18203 10694
11974	0	0	Ki67+	 18218 10430
11975	0	0	Ki67+	 18219 11002
11976	0	0	Ki67+	 17504 11195
11977	0	0	Ki67+	 17516 11171
11978	0	0	Ki67+	 17519 11184
11979	0	0	Ki67+	 17530 11159
11980	0	0	Ki67+	 17532 11179
11981	0	0	Ki67+	 17695 11228
11982	0	0	Ki67+	 17905 11642
11983	0	0	Ki67+	 17908 11658
11984	0	0	Ki67+	 17941 11078
11985	0	0	Ki67+	 18046 11810
11986	0	0	Ki67+	 18059 11768
11987	0	0	Ki67+	 18064 11814
11988	0	0	Ki67+	 18070 11785
11989	0	0	Ki67+	 18096 11790
11990	0	0	Ki67+	 18113 11798
11991	0	0	Ki67+	 18123 11027
11992	0	0	Ki67+	 18140 11819
11993	0	0	Ki67+	 18190 11389
11994	0	0	Ki67+	 17462 12522
11995	0	0	Ki67+	 17572 12065
11996	0	0	Ki67+	 17586 12589
11997	0	0	Ki67+	 17625 11884
11998	0	0	Ki67+	 17661 11919
11999	0	0	Ki67+	 17745 12433
12000	0	0	Ki67+	 17885 12592
12001	0	0	Ki67+	 18003 12394
12002	0	0	Ki67+	 18031 12237
12003	0	0	Ki67+	 18037 12226
12004	0	0	Ki67+	 18085 12396
12005	0	0	Ki67+	 18116 12395
12006	0	0	Ki67+	 18136 12174
12007	0	0	Ki67+	 18151 12623
12008	0	0	Ki67+	 18156 11891
12009	0	0	Ki67+	 18158 12566
12010	0	0	Ki67+	 18178 11914
12011	0	0	Ki67+	 18183 12192
12012	0	0	Ki67+	 18186 11963
12013	0	0	Ki67+	 18187 12208
12014	0	0	Ki67+	 18189 12175
12015	0	0	Ki67+	 18196 11933
12016	0	0	Ki67+	 18200 12206
12017	0	0	Ki67+	 18208 12196
12018	0	0	Ki67+	 17854 12859
12019	0	0	Ki67+	 17856 12626
12020	0	0	Ki67+	 17865 12662
12021	0	0	Ki67+	 17888 12931
12022	0	0	Ki67+	 17890 12747
12023	0	0	Ki67+	 17899 12758
12024	0	0	Ki67+	 17922 12988
12025	0	0	Ki67+	 17930 12810
12026	0	0	Ki67+	 17933 12847
12027	0	0	Ki67+	 17933 12946
12028	0	0	Ki67+	 17936 12933
12029	0	0	Ki67+	 17952 12749
12030	0	0	Ki67+	 18088 13402
12031	0	0	Ki67+	 18091 13376
12032	0	0	Ki67+	 18124 13359
12033	0	0	Ki67+	 18127 13249
12034	0	0	Ki67+	 18135 13269
12035	0	0	Ki67+	 18156 12773
12036	0	0	Ki67+	 18174 12812
12037	0	0	Ki67+	 18210 13393
12038	0	0	Ki67+	 18217 12688
12039	0	0	Ki67+	 18225 13408
12040	0	0	Ki67+	 17614 13756
12041	0	0	Ki67+	 17639 14007
12042	0	0	Ki67+	 18097 13442
12043	0	0	Ki67+	 18114 13471
12044	0	0	Ki67+	 18126 13442
12045	0	0	Ki67+	 18153 13451
12046	0	0	Ki67+	 17673 14451
12047	0	0	Ki67+	 17859 14398
12048	0	0	Ki67+	 17884 14700
12049	0	0	Ki67+	 17898 14435
12050	0	0	Ki67+	 17912 14705
12051	0	0	Ki67+	 17442 15614
12052	0	0	Ki67+	 17461 15808
12053	0	0	Ki67+	 17486 15576
12054	0	0	Ki67+	 17496 15614
12055	0	0	Ki67+	 17624 15405
12056	0	0	Ki67+	 17636 15387
12057	0	0	Ki67+	 17648 15413
12058	0	0	Ki67+	 17659 15386
12059	0	0	Ki67+	 17666 15401
12060	0	0	Ki67+	 17666 15437
12061	0	0	Ki67+	 17717 15796
12062	0	0	Ki67+	 17806 15523
12063	0	0	Ki67+	 17810 15368
12064	0	0	Ki67+	 17815 15461
12065	0	0	Ki67+	 17828 15501
12066	0	0	Ki67+	 17829 15536
12067	0	0	Ki67+	 17835 15527
12068	0	0	Ki67+	 17860 15681
12069	0	0	Ki67+	 17913 15378
12070	0	0	Ki67+	 17923 15449
12071	0	0	Ki67+	 17936 15426
12072	0	0	Ki67+	 17986 15727
12073	0	0	Ki67+	 17993 15665
12074	0	0	Ki67+	 17995 15712
12075	0	0	Ki67+	 18000 15738
12076	0	0	Ki67+	 18015 15670
12077	0	0	Ki67+	 18016 15452
12078	0	0	Ki67+	 18021 15490
12079	0	0	Ki67+	 18023 15429
12080	0	0	Ki67+	 18054 15439
12081	0	0	Ki67+	 18061 15631
12082	0	0	Ki67+	 18073 15562
12083	0	0	Ki67+	 18078 15532
12084	0	0	Ki67+	 18090 15627
12085	0	0	Ki67+	 18093 15516
12086	0	0	Ki67+	 17475 16007
12087	0	0	Ki67+	 17483 16425
12088	0	0	Ki67+	 17593 16304
12089	0	0	Ki67+	 17604 16573
12090	0	0	Ki67+	 17690 15839
12091	0	0	Ki67+	 17700 15860
12092	0	0	Ki67+	 17707 16318
12093	0	0	Ki67+	 17720 15835
12094	0	0	Ki67+	 17773 15859
12095	0	0	Ki67+	 17778 16582
12096	0	0	Ki67+	 17798 16536
12097	0	0	Ki67+	 17802 16595
12098	0	0	Ki67+	 17883 16398
12099	0	0	Ki67+	 17909 16401
12100	0	0	Ki67+	 17936 16451
12101	0	0	Ki67+	 17964 16390
12102	0	0	Ki67+	 17976 16369
12103	0	0	Ki67+	 17985 16501
12104	0	0	Ki67+	 17987 16413
12105	0	0	Ki67+	 18008 16503
12106	0	0	Ki67+	 18090 16497
12107	0	0	Ki67+	 18107 16524
12108	0	0	Ki67+	 18159 16483
12109	0	0	Ki67+	 18167 16468
12110	0	0	Ki67+	 17444 17394
12111	0	0	Ki67+	 17446 17407
12112	0	0	Ki67+	 17511 17389
12113	0	0	Ki67+	 17585 16688
12114	0	0	Ki67+	 17593 16838
12115	0	0	Ki67+	 17620 17057
12116	0	0	Ki67+	 17634 16831
12117	0	0	Ki67+	 17639 16811
12118	0	0	Ki67+	 17639 16872
12119	0	0	Ki67+	 17641 16845
12120	0	0	Ki67+	 17649 16721
12121	0	0	Ki67+	 17673 16689
12122	0	0	Ki67+	 17704 16717
12123	0	0	Ki67+	 17718 16698
12124	0	0	Ki67+	 17740 16764
12125	0	0	Ki67+	 17752 16747
12126	0	0	Ki67+	 17752 16832
12127	0	0	Ki67+	 17758 16691
12128	0	0	Ki67+	 17761 16814
12129	0	0	Ki67+	 17762 17330
12130	0	0	Ki67+	 17779 16700
12131	0	0	Ki67+	 17786 16661
12132	0	0	Ki67+	 17796 16666
12133	0	0	Ki67+	 17808 16629
12134	0	0	Ki67+	 17891 16852
12135	0	0	Ki67+	 17985 16805
12136	0	0	Ki67+	 18009 16792
12137	0	0	Ki67+	 17444 17468
12138	0	0	Ki67+	 17444 17775
12139	0	0	Ki67+	 17451 17884
12140	0	0	Ki67+	 17468 17916
12141	0	0	Ki67+	 17469 17573
12142	0	0	Ki67+	 17480 17517
12143	0	0	Ki67+	 17481 17864
12144	0	0	Ki67+	 17485 17834
12145	0	0	Ki67+	 17494 17551
12146	0	0	Ki67+	 17497 17899
12147	0	0	Ki67+	 17499 17913
12148	0	0	Ki67+	 17503 17500
12149	0	0	Ki67+	 17505 17532
12150	0	0	Ki67+	 17512 17904
12151	0	0	Ki67+	 17514 17857
12152	0	0	Ki67+	 17516 17811
12153	0	0	Ki67+	 17523 17840
12154	0	0	Ki67+	 17532 17832
12155	0	0	Ki67+	 17538 17885
12156	0	0	Ki67+	 17552 17859
12157	0	0	Ki67+	 17582 17519
12158	0	0	Ki67+	 17587 17778
12159	0	0	Ki67+	 17588 17736
12160	0	0	Ki67+	 17591 18029
12161	0	0	Ki67+	 17591 18044
12162	0	0	Ki67+	 17596 17828
12163	0	0	Ki67+	 17603 17789
12164	0	0	Ki67+	 17613 17839
12165	0	0	Ki67+	 17618 18079
12166	0	0	Ki67+	 17621 17676
12167	0	0	Ki67+	 17628 18061
12168	0	0	Ki67+	 17631 17750
12169	0	0	Ki67+	 17632 17814
12170	0	0	Ki67+	 17642 17719
12171	0	0	Ki67+	 17643 17742
12172	0	0	Ki67+	 17648 17772
12173	0	0	Ki67+	 17655 17728
12174	0	0	Ki67+	 17656 17588
12175	0	0	Ki67+	 17657 17674
12176	0	0	Ki67+	 17672 17693
12177	0	0	Ki67+	 17675 17649
12178	0	0	Ki67+	 17677 17611
12179	0	0	Ki67+	 17678 17680
12180	0	0	Ki67+	 17679 17581
12181	0	0	Ki67+	 17680 17726
12182	0	0	Ki67+	 17690 17653
12183	0	0	Ki67+	 17693 17679
12184	0	0	Ki67+	 17704 17647
12185	0	0	Ki67+	 17704 17686
12186	0	0	Ki67+	 17704 17697
12187	0	0	Ki67+	 17708 17662
12188	0	0	Ki67+	 17710 17536
12189	0	0	Ki67+	 17710 17550
12190	0	0	Ki67+	 17714 17612
12191	0	0	Ki67+	 17717 17702
12192	0	0	Ki67+	 17723 17651
12193	0	0	Ki67+	 17727 17610
12194	0	0	Ki67+	 17728 17540
12195	0	0	Ki67+	 17730 17573
12196	0	0	Ki67+	 17744 17640
12197	0	0	Ki67+	 17746 17469
12198	0	0	Ki67+	 17748 17573
12199	0	0	Ki67+	 17751 17520
12200	0	0	Ki67+	 17764 17462
12201	0	0	Ki67+	 17769 17579
12202	0	0	Ki67+	 17774 17533
12203	0	0	Ki67+	 17777 17602
12204	0	0	Ki67+	 17805 17529
12205	0	0	Ki67+	 18062 17626
12206	0	0	Ki67+	 18124 18045
12207	0	0	Ki67+	 18191 17844
12208	0	0	Ki67+	 18195 17830
12209	0	0	Ki67+	 18217 17883
12210	0	0	Ki67+	 18224 17934
12211	0	0	Ki67+	 18226 17890
12212	0	0	Ki67+	 18235 18112
12213	0	0	Ki67+	 17462 18930
12214	0	0	Ki67+	 17490 18937
12215	0	0	Ki67+	 17501 18485
12216	0	0	Ki67+	 17513 18955
12217	0	0	Ki67+	 17513 18993
12218	0	0	Ki67+	 17576 18259
12219	0	0	Ki67+	 17581 18282
12220	0	0	Ki67+	 17586 18430
12221	0	0	Ki67+	 17586 19005
12222	0	0	Ki67+	 18139 18935
12223	0	0	Ki67+	 18144 18951
12224	0	0	Ki67+	 18145 18627
12225	0	0	Ki67+	 18150 18589
12226	0	0	Ki67+	 18162 18635
12227	0	0	Ki67+	 18171 18657
12228	0	0	Ki67+	 18171 18682
12229	0	0	Ki67+	 18173 18567
12230	0	0	Ki67+	 18183 18526
12231	0	0	Ki67+	 18184 18654
12232	0	0	Ki67+	 18186 18705
12233	0	0	Ki67+	 18186 18956
12234	0	0	Ki67+	 18189 18592
12235	0	0	Ki67+	 18191 18544
12236	0	0	Ki67+	 18196 18908
12237	0	0	Ki67+	 18198 18863
12238	0	0	Ki67+	 18202 18629
12239	0	0	Ki67+	 18206 18345
12240	0	0	Ki67+	 18214 18834
12241	0	0	Ki67+	 18215 18886
12242	0	0	Ki67+	 18219 18592
12243	0	0	Ki67+	 18219 18948
12244	0	0	Ki67+	 18220 18963
12245	0	0	Ki67+	 18226 18857
12246	0	0	Ki67+	 18227 18909
12247	0	0	Ki67+	 18228 18932
12248	0	0	Ki67+	 18235 18849
12249	0	0	Ki67+	 17457 19790
12250	0	0	Ki67+	 17494 19666
12251	0	0	Ki67+	 17563 19764
12252	0	0	Ki67+	 17578 19606
12253	0	0	Ki67+	 17634 19648
12254	0	0	Ki67+	 17638 19387
12255	0	0	Ki67+	 17658 19645
12256	0	0	Ki67+	 17659 19583
12257	0	0	Ki67+	 17676 19578
12258	0	0	Ki67+	 17711 19632
12259	0	0	Ki67+	 17721 19622
12260	0	0	Ki67+	 17735 19512
12261	0	0	Ki67+	 17752 19650
12262	0	0	Ki67+	 17804 19121
12263	0	0	Ki67+	 18078 19323
12264	0	0	Ki67+	 18078 19368
12265	0	0	Ki67+	 18083 19411
12266	0	0	Ki67+	 18086 19381
12267	0	0	Ki67+	 18087 19353
12268	0	0	Ki67+	 18095 19362
12269	0	0	Ki67+	 18100 19388
12270	0	0	Ki67+	 18102 19255
12271	0	0	Ki67+	 18105 19414
12272	0	0	Ki67+	 18106 19691
12273	0	0	Ki67+	 18111 19231
12274	0	0	Ki67+	 18114 19345
12275	0	0	Ki67+	 18118 19447
12276	0	0	Ki67+	 18119 19252
12277	0	0	Ki67+	 18124 19662
12278	0	0	Ki67+	 18127 19374
12279	0	0	Ki67+	 18145 19559
12280	0	0	Ki67+	 18145 19736
12281	0	0	Ki67+	 18148 19546
12282	0	0	Ki67+	 18150 19265
12283	0	0	Ki67+	 18151 19606
12284	0	0	Ki67+	 18157 19644
12285	0	0	Ki67+	 18167 19605
12286	0	0	Ki67+	 18185 19395
12287	0	0	Ki67+	 18188 19300
12288	0	0	Ki67+	 18190 19436
12289	0	0	Ki67+	 18192 19521
12290	0	0	Ki67+	 18192 19740
12291	0	0	Ki67+	 18193 19485
12292	0	0	Ki67+	 18199 19399
12293	0	0	Ki67+	 18212 19370
12294	0	0	Ki67+	 18221 19323
12295	0	0	Ki67+	 18223 19400
12296	0	0	Ki67+	 18225 19520
12297	0	0	Ki67+	 18232 19314
12298	0	0	Ki67+	 18239 19373
12299	0	0	Ki67+	 17522 19842
12300	0	0	Ki67+	 17648 19873
12301	0	0	Ki67+	 17712 20389
12302	0	0	Ki67+	 17726 20063
12303	0	0	Ki67+	 17738 20426
12304	0	0	Ki67+	 17765 20266
12305	0	0	Ki67+	 17766 20213
12306	0	0	Ki67+	 17768 20404
12307	0	0	Ki67+	 17792 20357
12308	0	0	Ki67+	 17806 20256
12309	0	0	Ki67+	 17849 20256
12310	0	0	Ki67+	 17864 19898
12311	0	0	Ki67+	 17871 19923
12312	0	0	Ki67+	 17883 20167
12313	0	0	Ki67+	 17928 20219
12314	0	0	Ki67+	 17930 19934
12315	0	0	Ki67+	 17940 19886
12316	0	0	Ki67+	 17952 19931
12317	0	0	Ki67+	 17956 19899
12318	0	0	Ki67+	 17559 20633
12319	0	0	Ki67+	 17685 20844
12320	0	0	Ki67+	 17769 20678
12321	0	0	Ki67+	 17812 20831
12322	0	0	Ki67+	 17847 20697
12323	0	0	Ki67+	 17895 20957
12324	0	0	Ki67+	 18220 20729
12325	0	0	Ki67+	 17828 21951
12326	0	0	Ki67+	 17829 21936
12327	0	0	Ki67+	 18099 21623
12328	0	0	Ki67+	 18275 3066
12329	0	0	Ki67+	 18608 3083
12330	0	0	Ki67+	 18903 3110
12331	0	0	Ki67+	 18440 3744
12332	0	0	Ki67+	 18527 3929
12333	0	0	Ki67+	 18548 3958
12334	0	0	Ki67+	 18569 3885
12335	0	0	Ki67+	 18573 3855
12336	0	0	Ki67+	 18593 3960
12337	0	0	Ki67+	 18619 3772
12338	0	0	Ki67+	 18657 3834
12339	0	0	Ki67+	 18713 3842
12340	0	0	Ki67+	 18735 3747
12341	0	0	Ki67+	 18248 4913
12342	0	0	Ki67+	 18282 4792
12343	0	0	Ki67+	 18301 4558
12344	0	0	Ki67+	 18308 4771
12345	0	0	Ki67+	 18323 4152
12346	0	0	Ki67+	 18343 4461
12347	0	0	Ki67+	 18344 4713
12348	0	0	Ki67+	 18349 4698
12349	0	0	Ki67+	 18379 4469
12350	0	0	Ki67+	 18382 4489
12351	0	0	Ki67+	 18393 4702
12352	0	0	Ki67+	 18398 4672
12353	0	0	Ki67+	 18410 4503
12354	0	0	Ki67+	 18423 4521
12355	0	0	Ki67+	 18446 4881
12356	0	0	Ki67+	 18451 4922
12357	0	0	Ki67+	 18461 4507
12358	0	0	Ki67+	 18469 4555
12359	0	0	Ki67+	 18480 4900
12360	0	0	Ki67+	 18614 4236
12361	0	0	Ki67+	 18643 4243
12362	0	0	Ki67+	 18649 4914
12363	0	0	Ki67+	 18658 4830
12364	0	0	Ki67+	 18662 4920
12365	0	0	Ki67+	 18677 4211
12366	0	0	Ki67+	 18678 4576
12367	0	0	Ki67+	 18700 4838
12368	0	0	Ki67+	 18737 4157
12369	0	0	Ki67+	 18815 4386
12370	0	0	Ki67+	 18822 4456
12371	0	0	Ki67+	 18872 4517
12372	0	0	Ki67+	 18872 4577
12373	0	0	Ki67+	 18963 4635
12374	0	0	Ki67+	 19009 4718
12375	0	0	Ki67+	 19032 4688
12376	0	0	Ki67+	 18249 5151
12377	0	0	Ki67+	 18250 5419
12378	0	0	Ki67+	 18251 4990
12379	0	0	Ki67+	 18258 5387
12380	0	0	Ki67+	 18261 5397
12381	0	0	Ki67+	 18276 5038
12382	0	0	Ki67+	 18283 5137
12383	0	0	Ki67+	 18284 5074
12384	0	0	Ki67+	 18286 5340
12385	0	0	Ki67+	 18286 5396
12386	0	0	Ki67+	 18295 5055
12387	0	0	Ki67+	 18297 5080
12388	0	0	Ki67+	 18299 5141
12389	0	0	Ki67+	 18301 5194
12390	0	0	Ki67+	 18310 5158
12391	0	0	Ki67+	 18313 5294
12392	0	0	Ki67+	 18314 5057
12393	0	0	Ki67+	 18316 5115
12394	0	0	Ki67+	 18324 5103
12395	0	0	Ki67+	 18347 5397
12396	0	0	Ki67+	 18354 5205
12397	0	0	Ki67+	 18426 5302
12398	0	0	Ki67+	 18445 5509
12399	0	0	Ki67+	 18464 4954
12400	0	0	Ki67+	 18469 4941
12401	0	0	Ki67+	 18470 4969
12402	0	0	Ki67+	 18478 4991
12403	0	0	Ki67+	 18480 4929
12404	0	0	Ki67+	 18487 5466
12405	0	0	Ki67+	 18496 4993
12406	0	0	Ki67+	 18508 5677
12407	0	0	Ki67+	 18511 5698
12408	0	0	Ki67+	 18516 5725
12409	0	0	Ki67+	 18520 5654
12410	0	0	Ki67+	 18522 5644
12411	0	0	Ki67+	 18525 5064
12412	0	0	Ki67+	 18535 5609
12413	0	0	Ki67+	 18550 5072
12414	0	0	Ki67+	 18558 5612
12415	0	0	Ki67+	 18564 5596
12416	0	0	Ki67+	 18575 5609
12417	0	0	Ki67+	 18592 5597
12418	0	0	Ki67+	 18597 5034
12419	0	0	Ki67+	 18601 5607
12420	0	0	Ki67+	 18607 5061
12421	0	0	Ki67+	 18622 5390
12422	0	0	Ki67+	 18623 5050
12423	0	0	Ki67+	 18623 5621
12424	0	0	Ki67+	 18628 5648
12425	0	0	Ki67+	 18632 5400
12426	0	0	Ki67+	 18634 5366
12427	0	0	Ki67+	 18635 5272
12428	0	0	Ki67+	 18640 5639
12429	0	0	Ki67+	 18644 5026
12430	0	0	Ki67+	 18646 5370
12431	0	0	Ki67+	 18655 5665
12432	0	0	Ki67+	 18662 5341
12433	0	0	Ki67+	 18665 5707
12434	0	0	Ki67+	 18679 5393
12435	0	0	Ki67+	 18681 5340
12436	0	0	Ki67+	 18732 5399
12437	0	0	Ki67+	 18746 5281
12438	0	0	Ki67+	 18761 5242
12439	0	0	Ki67+	 18770 5227
12440	0	0	Ki67+	 18781 5599
12441	0	0	Ki67+	 18806 5164
12442	0	0	Ki67+	 18835 5062
12443	0	0	Ki67+	 18838 5402
12444	0	0	Ki67+	 18857 5173
12445	0	0	Ki67+	 18860 5115
12446	0	0	Ki67+	 18865 5153
12447	0	0	Ki67+	 18881 5118
12448	0	0	Ki67+	 18890 5147
12449	0	0	Ki67+	 18890 5692
12450	0	0	Ki67+	 18907 5117
12451	0	0	Ki67+	 18926 5158
12452	0	0	Ki67+	 18942 5164
12453	0	0	Ki67+	 18943 5134
12454	0	0	Ki67+	 18945 5041
12455	0	0	Ki67+	 18947 5100
12456	0	0	Ki67+	 18963 5631
12457	0	0	Ki67+	 18985 5041
12458	0	0	Ki67+	 18985 5125
12459	0	0	Ki67+	 19024 5040
12460	0	0	Ki67+	 19036 5105
12461	0	0	Ki67+	 18246 5950
12462	0	0	Ki67+	 18249 6518
12463	0	0	Ki67+	 18253 5876
12464	0	0	Ki67+	 18265 6002
12465	0	0	Ki67+	 18267 5941
12466	0	0	Ki67+	 18268 5977
12467	0	0	Ki67+	 18273 5917
12468	0	0	Ki67+	 18274 6458
12469	0	0	Ki67+	 18274 6473
12470	0	0	Ki67+	 18274 6502
12471	0	0	Ki67+	 18275 6167
12472	0	0	Ki67+	 18279 6240
12473	0	0	Ki67+	 18284 6417
12474	0	0	Ki67+	 18284 6487
12475	0	0	Ki67+	 18289 6100
12476	0	0	Ki67+	 18289 6210
12477	0	0	Ki67+	 18291 6349
12478	0	0	Ki67+	 18291 6449
12479	0	0	Ki67+	 18292 5912
12480	0	0	Ki67+	 18296 6006
12481	0	0	Ki67+	 18297 6023
12482	0	0	Ki67+	 18298 6302
12483	0	0	Ki67+	 18298 6460
12484	0	0	Ki67+	 18305 6360
12485	0	0	Ki67+	 18305 6426
12486	0	0	Ki67+	 18309 6005
12487	0	0	Ki67+	 18309 6071
12488	0	0	Ki67+	 18309 6393
12489	0	0	Ki67+	 18311 5986
12490	0	0	Ki67+	 18311 6337
12491	0	0	Ki67+	 18314 6169
12492	0	0	Ki67+	 18316 6287
12493	0	0	Ki67+	 18316 6361
12494	0	0	Ki67+	 18318 6090
12495	0	0	Ki67+	 18321 6271
12496	0	0	Ki67+	 18321 6308
12497	0	0	Ki67+	 18324 6200
12498	0	0	Ki67+	 18325 6225
12499	0	0	Ki67+	 18326 6066
12500	0	0	Ki67+	 18333 6107
12501	0	0	Ki67+	 18333 6277
12502	0	0	Ki67+	 18355 5729
12503	0	0	Ki67+	 18365 6502
12504	0	0	Ki67+	 18374 6197
12505	0	0	Ki67+	 18374 6483
12506	0	0	Ki67+	 18385 6437
12507	0	0	Ki67+	 18388 6498
12508	0	0	Ki67+	 18388 6523
12509	0	0	Ki67+	 18389 6486
12510	0	0	Ki67+	 18396 6456
12511	0	0	Ki67+	 18399 6519
12512	0	0	Ki67+	 18403 6508
12513	0	0	Ki67+	 18412 5960
12514	0	0	Ki67+	 18412 6179
12515	0	0	Ki67+	 18417 5789
12516	0	0	Ki67+	 18417 5817
12517	0	0	Ki67+	 18421 6011
12518	0	0	Ki67+	 18429 5768
12519	0	0	Ki67+	 18431 6067
12520	0	0	Ki67+	 18435 5816
12521	0	0	Ki67+	 18438 6104
12522	0	0	Ki67+	 18439 6092
12523	0	0	Ki67+	 18442 5839
12524	0	0	Ki67+	 18442 6077
12525	0	0	Ki67+	 18443 6127
12526	0	0	Ki67+	 18447 5782
12527	0	0	Ki67+	 18447 5811
12528	0	0	Ki67+	 18451 6147
12529	0	0	Ki67+	 18456 6508
12530	0	0	Ki67+	 18461 6180
12531	0	0	Ki67+	 18461 6213
12532	0	0	Ki67+	 18464 6154
12533	0	0	Ki67+	 18469 6229
12534	0	0	Ki67+	 18475 6248
12535	0	0	Ki67+	 18476 5888
12536	0	0	Ki67+	 18476 6258
12537	0	0	Ki67+	 18482 6298
12538	0	0	Ki67+	 18487 5925
12539	0	0	Ki67+	 18495 5937
12540	0	0	Ki67+	 18496 6208
12541	0	0	Ki67+	 18497 5969
12542	0	0	Ki67+	 18497 6263
12543	0	0	Ki67+	 18499 6281
12544	0	0	Ki67+	 18503 6296
12545	0	0	Ki67+	 18509 5807
12546	0	0	Ki67+	 18510 5997
12547	0	0	Ki67+	 18514 6254
12548	0	0	Ki67+	 18518 5827
12549	0	0	Ki67+	 18519 6236
12550	0	0	Ki67+	 18523 6137
12551	0	0	Ki67+	 18524 6178
12552	0	0	Ki67+	 18524 6210
12553	0	0	Ki67+	 18525 6099
12554	0	0	Ki67+	 18529 6520
12555	0	0	Ki67+	 18530 5873
12556	0	0	Ki67+	 18541 5897
12557	0	0	Ki67+	 18550 5882
12558	0	0	Ki67+	 18555 5921
12559	0	0	Ki67+	 18574 5909
12560	0	0	Ki67+	 18584 5933
12561	0	0	Ki67+	 18595 5928
12562	0	0	Ki67+	 18607 5951
12563	0	0	Ki67+	 18633 5936
12564	0	0	Ki67+	 18638 6474
12565	0	0	Ki67+	 18638 6488
12566	0	0	Ki67+	 18639 5900
12567	0	0	Ki67+	 18639 6026
12568	0	0	Ki67+	 18648 5859
12569	0	0	Ki67+	 18653 6009
12570	0	0	Ki67+	 18654 5886
12571	0	0	Ki67+	 18665 5741
12572	0	0	Ki67+	 18667 5808
12573	0	0	Ki67+	 18675 6400
12574	0	0	Ki67+	 18680 6364
12575	0	0	Ki67+	 18681 5997
12576	0	0	Ki67+	 18681 6512
12577	0	0	Ki67+	 18696 6353
12578	0	0	Ki67+	 18697 5924
12579	0	0	Ki67+	 18697 6495
12580	0	0	Ki67+	 18703 5962
12581	0	0	Ki67+	 18715 6276
12582	0	0	Ki67+	 18726 6492
12583	0	0	Ki67+	 18729 6268
12584	0	0	Ki67+	 18733 6246
12585	0	0	Ki67+	 18740 6506
12586	0	0	Ki67+	 18747 6497
12587	0	0	Ki67+	 18852 6166
12588	0	0	Ki67+	 18885 6413
12589	0	0	Ki67+	 18908 6393
12590	0	0	Ki67+	 18939 6023
12591	0	0	Ki67+	 18947 6338
12592	0	0	Ki67+	 18977 5996
12593	0	0	Ki67+	 19026 6402
12594	0	0	Ki67+	 19032 6380
12595	0	0	Ki67+	 18244 6550
12596	0	0	Ki67+	 18246 6578
12597	0	0	Ki67+	 18253 6862
12598	0	0	Ki67+	 18262 6562
12599	0	0	Ki67+	 18274 6536
12600	0	0	Ki67+	 18300 6639
12601	0	0	Ki67+	 18303 6667
12602	0	0	Ki67+	 18304 6616
12603	0	0	Ki67+	 18313 6595
12604	0	0	Ki67+	 18330 6554
12605	0	0	Ki67+	 18334 6577
12606	0	0	Ki67+	 18349 6540
12607	0	0	Ki67+	 18367 6577
12608	0	0	Ki67+	 18371 6689
12609	0	0	Ki67+	 18377 6549
12610	0	0	Ki67+	 18392 6669
12611	0	0	Ki67+	 18394 6567
12612	0	0	Ki67+	 18397 6594
12613	0	0	Ki67+	 18398 6643
12614	0	0	Ki67+	 18404 6621
12615	0	0	Ki67+	 18408 6536
12616	0	0	Ki67+	 18428 6683
12617	0	0	Ki67+	 18475 6689
12618	0	0	Ki67+	 18476 6665
12619	0	0	Ki67+	 18495 6572
12620	0	0	Ki67+	 18503 6666
12621	0	0	Ki67+	 18509 6652
12622	0	0	Ki67+	 18516 6536
12623	0	0	Ki67+	 18526 6645
12624	0	0	Ki67+	 18531 6671
12625	0	0	Ki67+	 18533 6623
12626	0	0	Ki67+	 18557 6619
12627	0	0	Ki67+	 18596 6598
12628	0	0	Ki67+	 18649 6646
12629	0	0	Ki67+	 18661 6629
12630	0	0	Ki67+	 18663 6612
12631	0	0	Ki67+	 18663 6672
12632	0	0	Ki67+	 18665 6723
12633	0	0	Ki67+	 18667 6585
12634	0	0	Ki67+	 18669 6595
12635	0	0	Ki67+	 18670 6550
12636	0	0	Ki67+	 18671 6690
12637	0	0	Ki67+	 18672 6744
12638	0	0	Ki67+	 18677 6535
12639	0	0	Ki67+	 18693 6955
12640	0	0	Ki67+	 18700 6816
12641	0	0	Ki67+	 18701 6532
12642	0	0	Ki67+	 18705 7198
12643	0	0	Ki67+	 18712 6735
12644	0	0	Ki67+	 18724 6762
12645	0	0	Ki67+	 18728 6560
12646	0	0	Ki67+	 18739 6549
12647	0	0	Ki67+	 18740 6774
12648	0	0	Ki67+	 18762 6639
12649	0	0	Ki67+	 18764 6566
12650	0	0	Ki67+	 18771 6687
12651	0	0	Ki67+	 18786 6723
12652	0	0	Ki67+	 18787 6639
12653	0	0	Ki67+	 18807 6651
12654	0	0	Ki67+	 18823 6625
12655	0	0	Ki67+	 18824 6690
12656	0	0	Ki67+	 18824 6743
12657	0	0	Ki67+	 18826 6710
12658	0	0	Ki67+	 18829 6643
12659	0	0	Ki67+	 18831 6597
12660	0	0	Ki67+	 18834 6724
12661	0	0	Ki67+	 18953 7118
12662	0	0	Ki67+	 18963 6615
12663	0	0	Ki67+	 18965 6552
12664	0	0	Ki67+	 18969 6874
12665	0	0	Ki67+	 18976 6607
12666	0	0	Ki67+	 18982 6636
12667	0	0	Ki67+	 18984 7284
12668	0	0	Ki67+	 18986 6612
12669	0	0	Ki67+	 18987 6914
12670	0	0	Ki67+	 18991 6899
12671	0	0	Ki67+	 18996 6577
12672	0	0	Ki67+	 19007 6567
12673	0	0	Ki67+	 19015 6621
12674	0	0	Ki67+	 19031 6589
12675	0	0	Ki67+	 19033 6978
12676	0	0	Ki67+	 19036 6962
12677	0	0	Ki67+	 19038 6569
12678	0	0	Ki67+	 18251 7610
12679	0	0	Ki67+	 18256 7391
12680	0	0	Ki67+	 18266 7402
12681	0	0	Ki67+	 18285 7600
12682	0	0	Ki67+	 18286 7731
12683	0	0	Ki67+	 18294 8105
12684	0	0	Ki67+	 18311 7715
12685	0	0	Ki67+	 18320 8063
12686	0	0	Ki67+	 18328 8076
12687	0	0	Ki67+	 18328 8100
12688	0	0	Ki67+	 18336 8052
12689	0	0	Ki67+	 18347 8027
12690	0	0	Ki67+	 18349 8006
12691	0	0	Ki67+	 18360 7591
12692	0	0	Ki67+	 18368 7896
12693	0	0	Ki67+	 18383 7964
12694	0	0	Ki67+	 18391 7609
12695	0	0	Ki67+	 18420 7983
12696	0	0	Ki67+	 18435 7519
12697	0	0	Ki67+	 18460 7993
12698	0	0	Ki67+	 18463 7362
12699	0	0	Ki67+	 18484 7949
12700	0	0	Ki67+	 18503 8013
12701	0	0	Ki67+	 18528 8072
12702	0	0	Ki67+	 18533 8028
12703	0	0	Ki67+	 18555 8050
12704	0	0	Ki67+	 18574 8028
12705	0	0	Ki67+	 18583 8120
12706	0	0	Ki67+	 18584 8078
12707	0	0	Ki67+	 18597 7440
12708	0	0	Ki67+	 18597 8105
12709	0	0	Ki67+	 18613 8113
12710	0	0	Ki67+	 18668 7405
12711	0	0	Ki67+	 18688 7793
12712	0	0	Ki67+	 18706 7901
12713	0	0	Ki67+	 18735 7766
12714	0	0	Ki67+	 18736 7756
12715	0	0	Ki67+	 18848 7446
12716	0	0	Ki67+	 18854 7386
12717	0	0	Ki67+	 18910 7513
12718	0	0	Ki67+	 18916 8075
12719	0	0	Ki67+	 18918 8124
12720	0	0	Ki67+	 18930 8090
12721	0	0	Ki67+	 18940 8067
12722	0	0	Ki67+	 18944 8119
12723	0	0	Ki67+	 18955 8108
12724	0	0	Ki67+	 18962 8040
12725	0	0	Ki67+	 18980 8121
12726	0	0	Ki67+	 19001 7812
12727	0	0	Ki67+	 19001 8099
12728	0	0	Ki67+	 19003 7880
12729	0	0	Ki67+	 19004 7838
12730	0	0	Ki67+	 19010 7795
12731	0	0	Ki67+	 19012 8072
12732	0	0	Ki67+	 19023 7784
12733	0	0	Ki67+	 19024 8051
12734	0	0	Ki67+	 19025 7917
12735	0	0	Ki67+	 19025 8099
12736	0	0	Ki67+	 19036 7799
12737	0	0	Ki67+	 19036 7843
12738	0	0	Ki67+	 18242 8563
12739	0	0	Ki67+	 18253 8538
12740	0	0	Ki67+	 18257 8647
12741	0	0	Ki67+	 18259 8162
12742	0	0	Ki67+	 18261 8582
12743	0	0	Ki67+	 18261 8681
12744	0	0	Ki67+	 18265 8668
12745	0	0	Ki67+	 18280 8647
12746	0	0	Ki67+	 18280 8716
12747	0	0	Ki67+	 18284 8705
12748	0	0	Ki67+	 18285 8143
12749	0	0	Ki67+	 18286 8737
12750	0	0	Ki67+	 18287 8635
12751	0	0	Ki67+	 18301 8270
12752	0	0	Ki67+	 18306 8211
12753	0	0	Ki67+	 18318 8212
12754	0	0	Ki67+	 18321 8610
12755	0	0	Ki67+	 18323 8653
12756	0	0	Ki67+	 18326 8745
12757	0	0	Ki67+	 18338 8209
12758	0	0	Ki67+	 18338 8730
12759	0	0	Ki67+	 18342 8503
12760	0	0	Ki67+	 18345 8629
12761	0	0	Ki67+	 18345 8744
12762	0	0	Ki67+	 18346 8667
12763	0	0	Ki67+	 18349 8711
12764	0	0	Ki67+	 18350 8132
12765	0	0	Ki67+	 18359 8642
12766	0	0	Ki67+	 18360 8815
12767	0	0	Ki67+	 18361 8150
12768	0	0	Ki67+	 18362 8199
12769	0	0	Ki67+	 18362 8602
12770	0	0	Ki67+	 18366 8780
12771	0	0	Ki67+	 18368 8693
12772	0	0	Ki67+	 18371 8133
12773	0	0	Ki67+	 18374 8764
12774	0	0	Ki67+	 18381 8649
12775	0	0	Ki67+	 18386 8167
12776	0	0	Ki67+	 18386 8570
12777	0	0	Ki67+	 18390 8802
12778	0	0	Ki67+	 18394 8747
12779	0	0	Ki67+	 18394 8783
12780	0	0	Ki67+	 18396 8500
12781	0	0	Ki67+	 18397 8374
12782	0	0	Ki67+	 18416 8602
12783	0	0	Ki67+	 18416 8788
12784	0	0	Ki67+	 18417 8767
12785	0	0	Ki67+	 18420 8462
12786	0	0	Ki67+	 18425 8519
12787	0	0	Ki67+	 18425 8530
12788	0	0	Ki67+	 18438 8628
12789	0	0	Ki67+	 18446 8675
12790	0	0	Ki67+	 18449 8568
12791	0	0	Ki67+	 18451 8597
12792	0	0	Ki67+	 18457 8656
12793	0	0	Ki67+	 18470 8536
12794	0	0	Ki67+	 18471 8659
12795	0	0	Ki67+	 18471 8911
12796	0	0	Ki67+	 18474 8238
12797	0	0	Ki67+	 18474 8677
12798	0	0	Ki67+	 18475 8572
12799	0	0	Ki67+	 18479 8502
12800	0	0	Ki67+	 18482 8280
12801	0	0	Ki67+	 18488 8494
12802	0	0	Ki67+	 18490 8618
12803	0	0	Ki67+	 18491 8540
12804	0	0	Ki67+	 18493 8210
12805	0	0	Ki67+	 18494 8594
12806	0	0	Ki67+	 18495 8910
12807	0	0	Ki67+	 18497 8174
12808	0	0	Ki67+	 18501 8668
12809	0	0	Ki67+	 18507 8141
12810	0	0	Ki67+	 18507 8206
12811	0	0	Ki67+	 18508 8234
12812	0	0	Ki67+	 18516 8923
12813	0	0	Ki67+	 18518 8497
12814	0	0	Ki67+	 18518 8570
12815	0	0	Ki67+	 18519 8639
12816	0	0	Ki67+	 18520 8269
12817	0	0	Ki67+	 18521 8543
12818	0	0	Ki67+	 18522 8626
12819	0	0	Ki67+	 18529 8922
12820	0	0	Ki67+	 18539 8145
12821	0	0	Ki67+	 18543 8696
12822	0	0	Ki67+	 18549 8230
12823	0	0	Ki67+	 18549 8563
12824	0	0	Ki67+	 18550 8543
12825	0	0	Ki67+	 18550 8583
12826	0	0	Ki67+	 18552 8143
12827	0	0	Ki67+	 18556 8669
12828	0	0	Ki67+	 18567 8675
12829	0	0	Ki67+	 18567 8708
12830	0	0	Ki67+	 18569 8650
12831	0	0	Ki67+	 18575 8255
12832	0	0	Ki67+	 18582 8199
12833	0	0	Ki67+	 18589 8716
12834	0	0	Ki67+	 18590 8575
12835	0	0	Ki67+	 18594 8557
12836	0	0	Ki67+	 18602 8730
12837	0	0	Ki67+	 18606 8242
12838	0	0	Ki67+	 18610 8165
12839	0	0	Ki67+	 18610 8517
12840	0	0	Ki67+	 18614 8139
12841	0	0	Ki67+	 18617 8692
12842	0	0	Ki67+	 18620 8197
12843	0	0	Ki67+	 18628 8187
12844	0	0	Ki67+	 18639 8206
12845	0	0	Ki67+	 18645 8466
12846	0	0	Ki67+	 18648 8159
12847	0	0	Ki67+	 18648 8192
12848	0	0	Ki67+	 18657 8209
12849	0	0	Ki67+	 18657 8474
12850	0	0	Ki67+	 18661 8495
12851	0	0	Ki67+	 18664 8249
12852	0	0	Ki67+	 18668 8663
12853	0	0	Ki67+	 18676 8253
12854	0	0	Ki67+	 18677 8907
12855	0	0	Ki67+	 18680 8606
12856	0	0	Ki67+	 18682 8400
12857	0	0	Ki67+	 18686 8233
12858	0	0	Ki67+	 18686 8267
12859	0	0	Ki67+	 18692 8501
12860	0	0	Ki67+	 18692 8570
12861	0	0	Ki67+	 18698 8289
12862	0	0	Ki67+	 18709 8519
12863	0	0	Ki67+	 18711 8253
12864	0	0	Ki67+	 18716 8392
12865	0	0	Ki67+	 18721 8287
12866	0	0	Ki67+	 18721 8403
12867	0	0	Ki67+	 18724 8457
12868	0	0	Ki67+	 18729 8439
12869	0	0	Ki67+	 18736 8290
12870	0	0	Ki67+	 18743 8907
12871	0	0	Ki67+	 18745 8354
12872	0	0	Ki67+	 18750 8455
12873	0	0	Ki67+	 18751 8343
12874	0	0	Ki67+	 18753 8390
12875	0	0	Ki67+	 18757 8362
12876	0	0	Ki67+	 18760 8861
12877	0	0	Ki67+	 18763 8902
12878	0	0	Ki67+	 18782 8871
12879	0	0	Ki67+	 18787 8832
12880	0	0	Ki67+	 18797 8663
12881	0	0	Ki67+	 18798 8844
12882	0	0	Ki67+	 18799 8614
12883	0	0	Ki67+	 18812 8823
12884	0	0	Ki67+	 18823 8832
12885	0	0	Ki67+	 18829 8816
12886	0	0	Ki67+	 18835 8476
12887	0	0	Ki67+	 18842 8168
12888	0	0	Ki67+	 18847 8331
12889	0	0	Ki67+	 18850 8820
12890	0	0	Ki67+	 18853 8137
12891	0	0	Ki67+	 18853 8177
12892	0	0	Ki67+	 18865 8797
12893	0	0	Ki67+	 18870 8761
12894	0	0	Ki67+	 18873 8167
12895	0	0	Ki67+	 18874 8838
12896	0	0	Ki67+	 18876 8196
12897	0	0	Ki67+	 18880 8855
12898	0	0	Ki67+	 18882 8511
12899	0	0	Ki67+	 18884 8138
12900	0	0	Ki67+	 18885 8844
12901	0	0	Ki67+	 18888 8158
12902	0	0	Ki67+	 18890 8227
12903	0	0	Ki67+	 18894 8178
12904	0	0	Ki67+	 18894 8822
12905	0	0	Ki67+	 18899 8259
12906	0	0	Ki67+	 18905 8475
12907	0	0	Ki67+	 18907 8752
12908	0	0	Ki67+	 18908 8700
12909	0	0	Ki67+	 18908 8861
12910	0	0	Ki67+	 18911 8909
12911	0	0	Ki67+	 18914 8251
12912	0	0	Ki67+	 18915 8760
12913	0	0	Ki67+	 18918 8233
12914	0	0	Ki67+	 18923 8289
12915	0	0	Ki67+	 18926 8175
12916	0	0	Ki67+	 18927 8410
12917	0	0	Ki67+	 18928 8263
12918	0	0	Ki67+	 18929 8143
12919	0	0	Ki67+	 18931 8751
12920	0	0	Ki67+	 18933 8224
12921	0	0	Ki67+	 18933 8864
12922	0	0	Ki67+	 18934 8313
12923	0	0	Ki67+	 18944 8868
12924	0	0	Ki67+	 18945 8821
12925	0	0	Ki67+	 18945 8910
12926	0	0	Ki67+	 18948 8161
12927	0	0	Ki67+	 18948 8234
12928	0	0	Ki67+	 18951 8199
12929	0	0	Ki67+	 18951 8338
12930	0	0	Ki67+	 18953 8130
12931	0	0	Ki67+	 18953 8881
12932	0	0	Ki67+	 18966 8862
12933	0	0	Ki67+	 18967 8744
12934	0	0	Ki67+	 18971 8210
12935	0	0	Ki67+	 18971 8307
12936	0	0	Ki67+	 18972 8792
12937	0	0	Ki67+	 18979 8180
12938	0	0	Ki67+	 18980 8912
12939	0	0	Ki67+	 18981 8882
12940	0	0	Ki67+	 18985 8329
12941	0	0	Ki67+	 18985 8345
12942	0	0	Ki67+	 18987 8134
12943	0	0	Ki67+	 18991 8235
12944	0	0	Ki67+	 18998 8271
12945	0	0	Ki67+	 19002 8260
12946	0	0	Ki67+	 19009 8922
12947	0	0	Ki67+	 19013 8135
12948	0	0	Ki67+	 19015 8165
12949	0	0	Ki67+	 19015 8344
12950	0	0	Ki67+	 19018 8305
12951	0	0	Ki67+	 19019 8202
12952	0	0	Ki67+	 19023 8371
12953	0	0	Ki67+	 18243 9506
12954	0	0	Ki67+	 18251 8970
12955	0	0	Ki67+	 18258 9048
12956	0	0	Ki67+	 18267 9219
12957	0	0	Ki67+	 18267 9462
12958	0	0	Ki67+	 18267 9556
12959	0	0	Ki67+	 18272 9575
12960	0	0	Ki67+	 18275 9532
12961	0	0	Ki67+	 18279 9478
12962	0	0	Ki67+	 18299 9253
12963	0	0	Ki67+	 18299 9497
12964	0	0	Ki67+	 18305 9551
12965	0	0	Ki67+	 18307 9160
12966	0	0	Ki67+	 18317 9245
12967	0	0	Ki67+	 18322 9231
12968	0	0	Ki67+	 18324 9117
12969	0	0	Ki67+	 18329 9506
12970	0	0	Ki67+	 18333 9477
12971	0	0	Ki67+	 18334 9141
12972	0	0	Ki67+	 18335 9262
12973	0	0	Ki67+	 18336 9633
12974	0	0	Ki67+	 18337 9118
12975	0	0	Ki67+	 18343 9245
12976	0	0	Ki67+	 18349 9134
12977	0	0	Ki67+	 18363 9715
12978	0	0	Ki67+	 18366 9699
12979	0	0	Ki67+	 18378 9247
12980	0	0	Ki67+	 18386 9229
12981	0	0	Ki67+	 18388 8993
12982	0	0	Ki67+	 18394 8956
12983	0	0	Ki67+	 18397 9261
12984	0	0	Ki67+	 18400 8971
12985	0	0	Ki67+	 18403 9079
12986	0	0	Ki67+	 18404 9225
12987	0	0	Ki67+	 18409 9066
12988	0	0	Ki67+	 18416 9114
12989	0	0	Ki67+	 18424 9277
12990	0	0	Ki67+	 18425 9100
12991	0	0	Ki67+	 18431 9256
12992	0	0	Ki67+	 18432 9138
12993	0	0	Ki67+	 18438 9286
12994	0	0	Ki67+	 18440 9268
12995	0	0	Ki67+	 18450 9279
12996	0	0	Ki67+	 18467 8931
12997	0	0	Ki67+	 18467 9530
12998	0	0	Ki67+	 18476 9545
12999	0	0	Ki67+	 18490 9570
13000	0	0	Ki67+	 18495 8987
13001	0	0	Ki67+	 18503 8931
13002	0	0	Ki67+	 18509 9186
13003	0	0	Ki67+	 18513 9215
13004	0	0	Ki67+	 18526 9154
13005	0	0	Ki67+	 18530 8966
13006	0	0	Ki67+	 18543 8952
13007	0	0	Ki67+	 18545 9622
13008	0	0	Ki67+	 18546 9031
13009	0	0	Ki67+	 18550 9005
13010	0	0	Ki67+	 18563 9639
13011	0	0	Ki67+	 18570 8995
13012	0	0	Ki67+	 18580 9207
13013	0	0	Ki67+	 18581 9039
13014	0	0	Ki67+	 18589 9063
13015	0	0	Ki67+	 18592 9016
13016	0	0	Ki67+	 18599 9135
13017	0	0	Ki67+	 18605 9151
13018	0	0	Ki67+	 18681 9151
13019	0	0	Ki67+	 18686 9227
13020	0	0	Ki67+	 18687 9125
13021	0	0	Ki67+	 18694 9093
13022	0	0	Ki67+	 18703 8966
13023	0	0	Ki67+	 18705 9202
13024	0	0	Ki67+	 18708 9048
13025	0	0	Ki67+	 18711 9107
13026	0	0	Ki67+	 18712 9081
13027	0	0	Ki67+	 18719 9149
13028	0	0	Ki67+	 18720 9183
13029	0	0	Ki67+	 18728 8948
13030	0	0	Ki67+	 18729 9419
13031	0	0	Ki67+	 18740 9009
13032	0	0	Ki67+	 18743 9090
13033	0	0	Ki67+	 18745 8929
13034	0	0	Ki67+	 18750 8990
13035	0	0	Ki67+	 18760 8954
13036	0	0	Ki67+	 18763 9433
13037	0	0	Ki67+	 18770 8934
13038	0	0	Ki67+	 18781 9136
13039	0	0	Ki67+	 18796 9435
13040	0	0	Ki67+	 18816 9214
13041	0	0	Ki67+	 18839 9273
13042	0	0	Ki67+	 18844 9163
13043	0	0	Ki67+	 18864 9252
13044	0	0	Ki67+	 18871 9219
13045	0	0	Ki67+	 18872 8933
13046	0	0	Ki67+	 18878 8975
13047	0	0	Ki67+	 18879 9230
13048	0	0	Ki67+	 18885 9095
13049	0	0	Ki67+	 18885 9181
13050	0	0	Ki67+	 18887 9212
13051	0	0	Ki67+	 18887 9261
13052	0	0	Ki67+	 18898 8951
13053	0	0	Ki67+	 18904 8968
13054	0	0	Ki67+	 18905 9207
13055	0	0	Ki67+	 18907 9238
13056	0	0	Ki67+	 18909 9174
13057	0	0	Ki67+	 18911 9062
13058	0	0	Ki67+	 18915 9008
13059	0	0	Ki67+	 18917 8957
13060	0	0	Ki67+	 18929 8952
13061	0	0	Ki67+	 18929 9201
13062	0	0	Ki67+	 18931 8976
13063	0	0	Ki67+	 18941 9137
13064	0	0	Ki67+	 18948 8993
13065	0	0	Ki67+	 18956 9178
13066	0	0	Ki67+	 19003 8994
13067	0	0	Ki67+	 19022 8982
13068	0	0	Ki67+	 19030 9004
13069	0	0	Ki67+	 18265 10062
13070	0	0	Ki67+	 18285 10081
13071	0	0	Ki67+	 18295 10038
13072	0	0	Ki67+	 18313 9906
13073	0	0	Ki67+	 18321 9875
13074	0	0	Ki67+	 18322 9793
13075	0	0	Ki67+	 18347 9783
13076	0	0	Ki67+	 18347 10047
13077	0	0	Ki67+	 18350 9879
13078	0	0	Ki67+	 18369 9906
13079	0	0	Ki67+	 18377 9924
13080	0	0	Ki67+	 18386 9904
13081	0	0	Ki67+	 18387 9928
13082	0	0	Ki67+	 18387 10458
13083	0	0	Ki67+	 18408 10435
13084	0	0	Ki67+	 18413 9936
13085	0	0	Ki67+	 18425 10455
13086	0	0	Ki67+	 18426 9866
13087	0	0	Ki67+	 18431 9890
13088	0	0	Ki67+	 18443 9927
13089	0	0	Ki67+	 18449 9963
13090	0	0	Ki67+	 18457 9898
13091	0	0	Ki67+	 18622 10010
13092	0	0	Ki67+	 18635 10034
13093	0	0	Ki67+	 18653 9768
13094	0	0	Ki67+	 18672 9776
13095	0	0	Ki67+	 18691 10294
13096	0	0	Ki67+	 18778 9789
13097	0	0	Ki67+	 18887 10072
13098	0	0	Ki67+	 18888 10099
13099	0	0	Ki67+	 18909 10079
13100	0	0	Ki67+	 18921 10046
13101	0	0	Ki67+	 18926 10102
13102	0	0	Ki67+	 18942 10063
13103	0	0	Ki67+	 18942 10092
13104	0	0	Ki67+	 19033 10108
13105	0	0	Ki67+	 18243 10974
13106	0	0	Ki67+	 18246 11023
13107	0	0	Ki67+	 18251 10677
13108	0	0	Ki67+	 18258 10798
13109	0	0	Ki67+	 18262 10734
13110	0	0	Ki67+	 18269 10975
13111	0	0	Ki67+	 18271 10674
13112	0	0	Ki67+	 18281 10729
13113	0	0	Ki67+	 18302 10639
13114	0	0	Ki67+	 18302 11209
13115	0	0	Ki67+	 18307 11185
13116	0	0	Ki67+	 18321 10630
13117	0	0	Ki67+	 18324 10762
13118	0	0	Ki67+	 18330 10657
13119	0	0	Ki67+	 18333 10644
13120	0	0	Ki67+	 18342 10767
13121	0	0	Ki67+	 18367 11146
13122	0	0	Ki67+	 18372 11120
13123	0	0	Ki67+	 18379 11191
13124	0	0	Ki67+	 18393 11179
13125	0	0	Ki67+	 18396 11167
13126	0	0	Ki67+	 18398 11008
13127	0	0	Ki67+	 18418 11198
13128	0	0	Ki67+	 18420 11051
13129	0	0	Ki67+	 18431 11008
13130	0	0	Ki67+	 18443 11029
13131	0	0	Ki67+	 18455 11172
13132	0	0	Ki67+	 18460 11127
13133	0	0	Ki67+	 18486 11155
13134	0	0	Ki67+	 18488 11092
13135	0	0	Ki67+	 18489 11167
13136	0	0	Ki67+	 18497 11124
13137	0	0	Ki67+	 18522 11104
13138	0	0	Ki67+	 18532 11156
13139	0	0	Ki67+	 18533 11071
13140	0	0	Ki67+	 18536 11132
13141	0	0	Ki67+	 18546 11076
13142	0	0	Ki67+	 18558 11054
13143	0	0	Ki67+	 18558 11157
13144	0	0	Ki67+	 18567 11000
13145	0	0	Ki67+	 18575 11127
13146	0	0	Ki67+	 18579 11073
13147	0	0	Ki67+	 18580 10995
13148	0	0	Ki67+	 18584 10662
13149	0	0	Ki67+	 18585 11039
13150	0	0	Ki67+	 18589 11124
13151	0	0	Ki67+	 18597 11034
13152	0	0	Ki67+	 18602 11072
13153	0	0	Ki67+	 18622 11054
13154	0	0	Ki67+	 18627 11042
13155	0	0	Ki67+	 18634 11294
13156	0	0	Ki67+	 18705 11319
13157	0	0	Ki67+	 18722 11327
13158	0	0	Ki67+	 18808 11321
13159	0	0	Ki67+	 18818 11309
13160	0	0	Ki67+	 18831 11173
13161	0	0	Ki67+	 18833 10623
13162	0	0	Ki67+	 18833 11327
13163	0	0	Ki67+	 18859 11304
13164	0	0	Ki67+	 18871 11182
13165	0	0	Ki67+	 18894 11218
13166	0	0	Ki67+	 18895 11192
13167	0	0	Ki67+	 18898 11313
13168	0	0	Ki67+	 18904 11207
13169	0	0	Ki67+	 18914 11214
13170	0	0	Ki67+	 18916 11236
13171	0	0	Ki67+	 18918 11273
13172	0	0	Ki67+	 18921 11258
13173	0	0	Ki67+	 18932 11186
13174	0	0	Ki67+	 18942 11167
13175	0	0	Ki67+	 18946 11280
13176	0	0	Ki67+	 18949 11264
13177	0	0	Ki67+	 18958 11194
13178	0	0	Ki67+	 18960 11245
13179	0	0	Ki67+	 18987 11194
13180	0	0	Ki67+	 18988 11222
13181	0	0	Ki67+	 18994 11247
13182	0	0	Ki67+	 18995 11318
13183	0	0	Ki67+	 19020 11180
13184	0	0	Ki67+	 19025 11142
13185	0	0	Ki67+	 18253 11565
13186	0	0	Ki67+	 18283 11644
13187	0	0	Ki67+	 18291 11688
13188	0	0	Ki67+	 18339 11571
13189	0	0	Ki67+	 18356 11508
13190	0	0	Ki67+	 18370 11505
13191	0	0	Ki67+	 18381 11624
13192	0	0	Ki67+	 18406 11728
13193	0	0	Ki67+	 18409 11505
13194	0	0	Ki67+	 18422 11610
13195	0	0	Ki67+	 18428 11696
13196	0	0	Ki67+	 18428 11754
13197	0	0	Ki67+	 18434 11802
13198	0	0	Ki67+	 18435 11775
13199	0	0	Ki67+	 18441 11603
13200	0	0	Ki67+	 18458 11670
13201	0	0	Ki67+	 18465 11533
13202	0	0	Ki67+	 18476 11798
13203	0	0	Ki67+	 18477 11732
13204	0	0	Ki67+	 18487 11708
13205	0	0	Ki67+	 18494 11489
13206	0	0	Ki67+	 18494 11538
13207	0	0	Ki67+	 18504 11827
13208	0	0	Ki67+	 18509 11721
13209	0	0	Ki67+	 18514 11744
13210	0	0	Ki67+	 18516 11694
13211	0	0	Ki67+	 18523 11729
13212	0	0	Ki67+	 18525 11783
13213	0	0	Ki67+	 18526 11501
13214	0	0	Ki67+	 18538 11457
13215	0	0	Ki67+	 18543 11544
13216	0	0	Ki67+	 18546 11596
13217	0	0	Ki67+	 18551 11508
13218	0	0	Ki67+	 18553 11748
13219	0	0	Ki67+	 18554 11572
13220	0	0	Ki67+	 18558 11610
13221	0	0	Ki67+	 18559 11419
13222	0	0	Ki67+	 18561 11475
13223	0	0	Ki67+	 18566 11737
13224	0	0	Ki67+	 18567 11451
13225	0	0	Ki67+	 18572 11828
13226	0	0	Ki67+	 18579 11441
13227	0	0	Ki67+	 18583 11587
13228	0	0	Ki67+	 18588 11476
13229	0	0	Ki67+	 18603 11383
13230	0	0	Ki67+	 18608 11581
13231	0	0	Ki67+	 18616 11515
13232	0	0	Ki67+	 18617 11551
13233	0	0	Ki67+	 18619 11378
13234	0	0	Ki67+	 18619 11563
13235	0	0	Ki67+	 18624 11595
13236	0	0	Ki67+	 18624 11610
13237	0	0	Ki67+	 18624 11690
13238	0	0	Ki67+	 18628 11538
13239	0	0	Ki67+	 18633 11368
13240	0	0	Ki67+	 18640 11493
13241	0	0	Ki67+	 18649 11849
13242	0	0	Ki67+	 18650 11343
13243	0	0	Ki67+	 18651 11423
13244	0	0	Ki67+	 18651 11725
13245	0	0	Ki67+	 18658 11803
13246	0	0	Ki67+	 18659 11498
13247	0	0	Ki67+	 18660 11540
13248	0	0	Ki67+	 18661 11446
13249	0	0	Ki67+	 18663 11658
13250	0	0	Ki67+	 18667 11387
13251	0	0	Ki67+	 18670 11424
13252	0	0	Ki67+	 18670 11546
13253	0	0	Ki67+	 18671 11473
13254	0	0	Ki67+	 18672 11622
13255	0	0	Ki67+	 18674 11584
13256	0	0	Ki67+	 18674 11838
13257	0	0	Ki67+	 18677 11743
13258	0	0	Ki67+	 18682 11973
13259	0	0	Ki67+	 18684 11432
13260	0	0	Ki67+	 18688 11365
13261	0	0	Ki67+	 18688 11575
13262	0	0	Ki67+	 18690 11335
13263	0	0	Ki67+	 18691 11962
13264	0	0	Ki67+	 18692 11457
13265	0	0	Ki67+	 18697 11860
13266	0	0	Ki67+	 18700 11414
13267	0	0	Ki67+	 18700 12010
13268	0	0	Ki67+	 18701 11353
13269	0	0	Ki67+	 18705 11942
13270	0	0	Ki67+	 18713 11604
13271	0	0	Ki67+	 18724 11396
13272	0	0	Ki67+	 18725 11384
13273	0	0	Ki67+	 18726 11676
13274	0	0	Ki67+	 18728 11547
13275	0	0	Ki67+	 18733 11346
13276	0	0	Ki67+	 18733 11584
13277	0	0	Ki67+	 18736 11419
13278	0	0	Ki67+	 18738 11964
13279	0	0	Ki67+	 18740 11976
13280	0	0	Ki67+	 18745 11386
13281	0	0	Ki67+	 18753 11502
13282	0	0	Ki67+	 18754 11754
13283	0	0	Ki67+	 18756 11416
13284	0	0	Ki67+	 18757 11437
13285	0	0	Ki67+	 18764 11608
13286	0	0	Ki67+	 18764 11626
13287	0	0	Ki67+	 18776 11655
13288	0	0	Ki67+	 18782 11783
13289	0	0	Ki67+	 18784 11743
13290	0	0	Ki67+	 18788 11439
13291	0	0	Ki67+	 18789 11488
13292	0	0	Ki67+	 18790 11369
13293	0	0	Ki67+	 18792 11592
13294	0	0	Ki67+	 18799 11675
13295	0	0	Ki67+	 18809 11599
13296	0	0	Ki67+	 18812 11707
13297	0	0	Ki67+	 18816 11620
13298	0	0	Ki67+	 18817 11549
13299	0	0	Ki67+	 18823 11439
13300	0	0	Ki67+	 18824 11349
13301	0	0	Ki67+	 18832 11752
13302	0	0	Ki67+	 18840 11724
13303	0	0	Ki67+	 18845 11679
13304	0	0	Ki67+	 18846 11353
13305	0	0	Ki67+	 18846 11574
13306	0	0	Ki67+	 18847 11789
13307	0	0	Ki67+	 18848 11494
13308	0	0	Ki67+	 18848 11752
13309	0	0	Ki67+	 18852 11454
13310	0	0	Ki67+	 18854 11655
13311	0	0	Ki67+	 18855 11691
13312	0	0	Ki67+	 18862 11478
13313	0	0	Ki67+	 18865 11693
13314	0	0	Ki67+	 18867 11331
13315	0	0	Ki67+	 18868 11596
13316	0	0	Ki67+	 18870 11738
13317	0	0	Ki67+	 18873 11364
13318	0	0	Ki67+	 18881 11623
13319	0	0	Ki67+	 18883 11515
13320	0	0	Ki67+	 18883 11720
13321	0	0	Ki67+	 18886 11354
13322	0	0	Ki67+	 18888 11499
13323	0	0	Ki67+	 18889 11678
13324	0	0	Ki67+	 18905 11577
13325	0	0	Ki67+	 18913 11364
13326	0	0	Ki67+	 18914 11519
13327	0	0	Ki67+	 18917 11423
13328	0	0	Ki67+	 18918 11553
13329	0	0	Ki67+	 18925 11461
13330	0	0	Ki67+	 18949 11526
13331	0	0	Ki67+	 18950 11414
13332	0	0	Ki67+	 18956 11381
13333	0	0	Ki67+	 19002 11656
13334	0	0	Ki67+	 19012 11558
13335	0	0	Ki67+	 19021 11347
13336	0	0	Ki67+	 19027 11593
13337	0	0	Ki67+	 19031 11629
13338	0	0	Ki67+	 19036 11687
13339	0	0	Ki67+	 19036 11859
13340	0	0	Ki67+	 18245 12597
13341	0	0	Ki67+	 18246 12410
13342	0	0	Ki67+	 18246 12535
13343	0	0	Ki67+	 18247 12317
13344	0	0	Ki67+	 18255 12598
13345	0	0	Ki67+	 18258 12346
13346	0	0	Ki67+	 18259 12401
13347	0	0	Ki67+	 18260 12581
13348	0	0	Ki67+	 18278 12307
13349	0	0	Ki67+	 18278 12447
13350	0	0	Ki67+	 18279 12395
13351	0	0	Ki67+	 18281 12422
13352	0	0	Ki67+	 18290 12291
13353	0	0	Ki67+	 18291 12576
13354	0	0	Ki67+	 18294 12432
13355	0	0	Ki67+	 18310 12382
13356	0	0	Ki67+	 18311 12288
13357	0	0	Ki67+	 18314 12732
13358	0	0	Ki67+	 18325 12536
13359	0	0	Ki67+	 18325 12766
13360	0	0	Ki67+	 18327 12274
13361	0	0	Ki67+	 18332 12411
13362	0	0	Ki67+	 18335 12541
13363	0	0	Ki67+	 18340 12631
13364	0	0	Ki67+	 18341 12742
13365	0	0	Ki67+	 18342 12439
13366	0	0	Ki67+	 18345 12549
13367	0	0	Ki67+	 18348 12768
13368	0	0	Ki67+	 18355 12409
13369	0	0	Ki67+	 18356 12435
13370	0	0	Ki67+	 18358 12512
13371	0	0	Ki67+	 18360 12533
13372	0	0	Ki67+	 18361 12478
13373	0	0	Ki67+	 18366 12367
13374	0	0	Ki67+	 18378 12538
13375	0	0	Ki67+	 18383 12362
13376	0	0	Ki67+	 18383 12842
13377	0	0	Ki67+	 18387 12382
13378	0	0	Ki67+	 18390 12827
13379	0	0	Ki67+	 18400 12522
13380	0	0	Ki67+	 18401 12357
13381	0	0	Ki67+	 18401 12583
13382	0	0	Ki67+	 18402 12766
13383	0	0	Ki67+	 18406 12710
13384	0	0	Ki67+	 18408 12842
13385	0	0	Ki67+	 18410 12380
13386	0	0	Ki67+	 18414 12401
13387	0	0	Ki67+	 18416 12549
13388	0	0	Ki67+	 18419 12827
13389	0	0	Ki67+	 18421 12627
13390	0	0	Ki67+	 18423 12669
13391	0	0	Ki67+	 18434 12741
13392	0	0	Ki67+	 18435 12523
13393	0	0	Ki67+	 18438 12786
13394	0	0	Ki67+	 18460 12619
13395	0	0	Ki67+	 18465 12594
13396	0	0	Ki67+	 18468 12521
13397	0	0	Ki67+	 18477 12784
13398	0	0	Ki67+	 18478 12770
13399	0	0	Ki67+	 18479 12629
13400	0	0	Ki67+	 18487 12910
13401	0	0	Ki67+	 18490 12614
13402	0	0	Ki67+	 18507 12907
13403	0	0	Ki67+	 18708 12379
13404	0	0	Ki67+	 18719 12349
13405	0	0	Ki67+	 18892 12266
13406	0	0	Ki67+	 18270 13503
13407	0	0	Ki67+	 18293 13277
13408	0	0	Ki67+	 18334 13344
13409	0	0	Ki67+	 18347 13353
13410	0	0	Ki67+	 18366 13365
13411	0	0	Ki67+	 18370 12975
13412	0	0	Ki67+	 18391 13335
13413	0	0	Ki67+	 18396 13347
13414	0	0	Ki67+	 18407 13221
13415	0	0	Ki67+	 18409 13238
13416	0	0	Ki67+	 18414 13301
13417	0	0	Ki67+	 18416 13151
13418	0	0	Ki67+	 18424 13314
13419	0	0	Ki67+	 18425 13127
13420	0	0	Ki67+	 18434 13141
13421	0	0	Ki67+	 18435 13327
13422	0	0	Ki67+	 18448 12960
13423	0	0	Ki67+	 18448 13136
13424	0	0	Ki67+	 18455 13330
13425	0	0	Ki67+	 18459 13123
13426	0	0	Ki67+	 18461 12988
13427	0	0	Ki67+	 18477 13135
13428	0	0	Ki67+	 18487 12997
13429	0	0	Ki67+	 18487 13079
13430	0	0	Ki67+	 18488 13011
13431	0	0	Ki67+	 18496 13119
13432	0	0	Ki67+	 18497 13144
13433	0	0	Ki67+	 18508 13000
13434	0	0	Ki67+	 18519 12938
13435	0	0	Ki67+	 18898 13034
13436	0	0	Ki67+	 18900 13053
13437	0	0	Ki67+	 18921 13058
13438	0	0	Ki67+	 18942 13272
13439	0	0	Ki67+	 18507 13826
13440	0	0	Ki67+	 18510 14221
13441	0	0	Ki67+	 18537 14390
13442	0	0	Ki67+	 18920 14323
13443	0	0	Ki67+	 19018 14427
13444	0	0	Ki67+	 18409 15017
13445	0	0	Ki67+	 18766 15057
13446	0	0	Ki67+	 18776 15043
13447	0	0	Ki67+	 18783 15035
13448	0	0	Ki67+	 18803 15015
13449	0	0	Ki67+	 18814 15007
13450	0	0	Ki67+	 18817 15034
13451	0	0	Ki67+	 18821 15047
13452	0	0	Ki67+	 18827 14997
13453	0	0	Ki67+	 18831 15010
13454	0	0	Ki67+	 18832 15020
13455	0	0	Ki67+	 18849 14995
13456	0	0	Ki67+	 18849 15018
13457	0	0	Ki67+	 18857 14987
13458	0	0	Ki67+	 18884 15326
13459	0	0	Ki67+	 18890 15312
13460	0	0	Ki67+	 18903 15298
13461	0	0	Ki67+	 18912 15312
13462	0	0	Ki67+	 19034 14920
13463	0	0	Ki67+	 19037 14897
13464	0	0	Ki67+	 18597 15985
13465	0	0	Ki67+	 18657 15905
13466	0	0	Ki67+	 18665 15636
13467	0	0	Ki67+	 18667 15656
13468	0	0	Ki67+	 18679 15642
13469	0	0	Ki67+	 18679 15686
13470	0	0	Ki67+	 18697 15602
13471	0	0	Ki67+	 18698 15735
13472	0	0	Ki67+	 18702 15649
13473	0	0	Ki67+	 18714 15582
13474	0	0	Ki67+	 18719 15611
13475	0	0	Ki67+	 18719 15727
13476	0	0	Ki67+	 18720 15696
13477	0	0	Ki67+	 18725 15582
13478	0	0	Ki67+	 18733 15788
13479	0	0	Ki67+	 18739 15580
13480	0	0	Ki67+	 18763 15712
13481	0	0	Ki67+	 18771 15691
13482	0	0	Ki67+	 18785 15826
13483	0	0	Ki67+	 18792 15758
13484	0	0	Ki67+	 18797 15826
13485	0	0	Ki67+	 18800 15813
13486	0	0	Ki67+	 18806 15781
13487	0	0	Ki67+	 18814 15813
13488	0	0	Ki67+	 18823 15854
13489	0	0	Ki67+	 18845 15833
13490	0	0	Ki67+	 18897 15334
13491	0	0	Ki67+	 18919 15514
13492	0	0	Ki67+	 18921 15531
13493	0	0	Ki67+	 18924 15651
13494	0	0	Ki67+	 18938 15854
13495	0	0	Ki67+	 18943 15866
13496	0	0	Ki67+	 18954 15562
13497	0	0	Ki67+	 18962 15662
13498	0	0	Ki67+	 18963 15520
13499	0	0	Ki67+	 18969 15869
13500	0	0	Ki67+	 18971 15535
13501	0	0	Ki67+	 18971 15853
13502	0	0	Ki67+	 18980 15558
13503	0	0	Ki67+	 18981 15889
13504	0	0	Ki67+	 18986 15538
13505	0	0	Ki67+	 18991 15863
13506	0	0	Ki67+	 18994 15575
13507	0	0	Ki67+	 19011 15554
13508	0	0	Ki67+	 19011 15880
13509	0	0	Ki67+	 19025 15857
13510	0	0	Ki67+	 19031 15573
13511	0	0	Ki67+	 18459 16490
13512	0	0	Ki67+	 18465 16294
13513	0	0	Ki67+	 18586 16436
13514	0	0	Ki67+	 18245 17580
13515	0	0	Ki67+	 18257 17326
13516	0	0	Ki67+	 18270 17478
13517	0	0	Ki67+	 18299 17188
13518	0	0	Ki67+	 18482 17712
13519	0	0	Ki67+	 18532 17715
13520	0	0	Ki67+	 18545 17721
13521	0	0	Ki67+	 18641 17687
13522	0	0	Ki67+	 18644 17189
13523	0	0	Ki67+	 18262 17951
13524	0	0	Ki67+	 18262 18519
13525	0	0	Ki67+	 18270 18495
13526	0	0	Ki67+	 18284 17996
13527	0	0	Ki67+	 18288 18505
13528	0	0	Ki67+	 18347 18481
13529	0	0	Ki67+	 18389 18441
13530	0	0	Ki67+	 18395 18425
13531	0	0	Ki67+	 18402 18509
13532	0	0	Ki67+	 18419 18457
13533	0	0	Ki67+	 18454 17963
13534	0	0	Ki67+	 18472 17968
13535	0	0	Ki67+	 18519 17877
13536	0	0	Ki67+	 18533 17804
13537	0	0	Ki67+	 18534 17872
13538	0	0	Ki67+	 18538 17753
13539	0	0	Ki67+	 18546 17792
13540	0	0	Ki67+	 18548 17830
13541	0	0	Ki67+	 18549 17746
13542	0	0	Ki67+	 18558 17824
13543	0	0	Ki67+	 18834 17906
13544	0	0	Ki67+	 18242 18929
13545	0	0	Ki67+	 18244 18906
13546	0	0	Ki67+	 18248 18700
13547	0	0	Ki67+	 18251 19008
13548	0	0	Ki67+	 18255 18821
13549	0	0	Ki67+	 18257 18924
13550	0	0	Ki67+	 18257 18979
13551	0	0	Ki67+	 18262 19060
13552	0	0	Ki67+	 18271 18844
13553	0	0	Ki67+	 18274 18763
13554	0	0	Ki67+	 18274 18940
13555	0	0	Ki67+	 18280 19053
13556	0	0	Ki67+	 18282 18917
13557	0	0	Ki67+	 18288 18688
13558	0	0	Ki67+	 18290 18769
13559	0	0	Ki67+	 18291 18627
13560	0	0	Ki67+	 18293 18712
13561	0	0	Ki67+	 18294 19030
13562	0	0	Ki67+	 18310 18702
13563	0	0	Ki67+	 18312 18647
13564	0	0	Ki67+	 18316 18898
13565	0	0	Ki67+	 18316 18939
13566	0	0	Ki67+	 18318 18676
13567	0	0	Ki67+	 18324 18657
13568	0	0	Ki67+	 18328 18636
13569	0	0	Ki67+	 18331 18552
13570	0	0	Ki67+	 18332 18621
13571	0	0	Ki67+	 18336 19070
13572	0	0	Ki67+	 18348 18670
13573	0	0	Ki67+	 18355 19090
13574	0	0	Ki67+	 18358 19160
13575	0	0	Ki67+	 18358 19227
13576	0	0	Ki67+	 18359 18658
13577	0	0	Ki67+	 18399 19062
13578	0	0	Ki67+	 18407 18913
13579	0	0	Ki67+	 18411 18891
13580	0	0	Ki67+	 18414 19059
13581	0	0	Ki67+	 18418 18936
13582	0	0	Ki67+	 18418 19130
13583	0	0	Ki67+	 18424 19068
13584	0	0	Ki67+	 18426 19096
13585	0	0	Ki67+	 18428 19019
13586	0	0	Ki67+	 18434 18977
13587	0	0	Ki67+	 18434 19055
13588	0	0	Ki67+	 18439 18913
13589	0	0	Ki67+	 18449 19025
13590	0	0	Ki67+	 18451 19013
13591	0	0	Ki67+	 18464 18917
13592	0	0	Ki67+	 18464 18965
13593	0	0	Ki67+	 18467 18621
13594	0	0	Ki67+	 18482 18949
13595	0	0	Ki67+	 18485 18619
13596	0	0	Ki67+	 18490 18571
13597	0	0	Ki67+	 18499 18624
13598	0	0	Ki67+	 18507 18579
13599	0	0	Ki67+	 18509 18529
13600	0	0	Ki67+	 18522 18531
13601	0	0	Ki67+	 18818 18965
13602	0	0	Ki67+	 18861 19146
13603	0	0	Ki67+	 18930 18613
13604	0	0	Ki67+	 18941 18626
13605	0	0	Ki67+	 18242 19628
13606	0	0	Ki67+	 18247 19428
13607	0	0	Ki67+	 18253 19690
13608	0	0	Ki67+	 18254 19709
13609	0	0	Ki67+	 18257 19794
13610	0	0	Ki67+	 18262 19420
13611	0	0	Ki67+	 18262 19819
13612	0	0	Ki67+	 18266 19622
13613	0	0	Ki67+	 18280 19727
13614	0	0	Ki67+	 18283 19625
13615	0	0	Ki67+	 18295 19704
13616	0	0	Ki67+	 18299 19750
13617	0	0	Ki67+	 18495 19342
13618	0	0	Ki67+	 18592 19609
13619	0	0	Ki67+	 18606 19614
13620	0	0	Ki67+	 18641 19472
13621	0	0	Ki67+	 18657 19721
13622	0	0	Ki67+	 18661 19804
13623	0	0	Ki67+	 18666 19695
13624	0	0	Ki67+	 18667 19455
13625	0	0	Ki67+	 18669 19747
13626	0	0	Ki67+	 18679 19465
13627	0	0	Ki67+	 18680 19714
13628	0	0	Ki67+	 18709 19623
13629	0	0	Ki67+	 18710 19596
13630	0	0	Ki67+	 18791 19574
13631	0	0	Ki67+	 18801 19518
13632	0	0	Ki67+	 18804 19671
13633	0	0	Ki67+	 18817 19512
13634	0	0	Ki67+	 18878 20047
13635	0	0	Ki67+	 18928 19906
13636	0	0	Ki67+	 18935 19373
13637	0	0	Ki67+	 18968 19434
13638	0	0	Ki67+	 19030 19949
13639	0	0	Ki67+	 18267 20716
13640	0	0	Ki67+	 18303 20663
13641	0	0	Ki67+	 18478 20241
13642	0	0	Ki67+	 18516 20215
13643	0	0	Ki67+	 18521 20232
13644	0	0	Ki67+	 18527 20269
13645	0	0	Ki67+	 18551 20350
13646	0	0	Ki67+	 18561 20253
13647	0	0	Ki67+	 18592 20451
13648	0	0	Ki67+	 18618 20671
13649	0	0	Ki67+	 18624 20266
13650	0	0	Ki67+	 18666 20344
13651	0	0	Ki67+	 18692 20221
13652	0	0	Ki67+	 18729 20662
13653	0	0	Ki67+	 18733 20679
13654	0	0	Ki67+	 18956 20149
13655	0	0	Ki67+	 18989 20799
13656	0	0	Ki67+	 18570 21007
13657	0	0	Ki67+	 18584 21234
13658	0	0	Ki67+	 18599 21245
13659	0	0	Ki67+	 18604 21620
13660	0	0	Ki67+	 18627 21653
13661	0	0	Ki67+	 18644 21005
13662	0	0	Ki67+	 18644 21642
13663	0	0	Ki67+	 18690 21330
13664	0	0	Ki67+	 18707 21054
13665	0	0	Ki67+	 18714 21063
13666	0	0	Ki67+	 18830 21157
13667	0	0	Ki67+	 18904 21406
13668	0	0	Ki67+	 18285 21919
13669	0	0	Ki67+	 18301 21732
13670	0	0	Ki67+	 18327 21894
13671	0	0	Ki67+	 18371 21777
13672	0	0	Ki67+	 18416 21895
13673	0	0	Ki67+	 18418 21768
13674	0	0	Ki67+	 18443 21747
13675	0	0	Ki67+	 18461 21742
13676	0	0	Ki67+	 18644 21847
13677	0	0	Ki67+	 18730 21847
13678	0	0	Ki67+	 18841 22213
13679	0	0	Ki67+	 18850 22502
13680	0	0	Ki67+	 18936 22354
13681	0	0	Ki67+	 18636 22606
13682	0	0	Ki67+	 18646 22591
13683	0	0	Ki67+	 18678 22603
13684	0	0	Ki67+	 18693 22605
13685	0	0	Ki67+	 18694 22562
13686	0	0	Ki67+	 19301 3097
13687	0	0	Ki67+	 19304 3039
13688	0	0	Ki67+	 19348 3154
13689	0	0	Ki67+	 19563 2853
13690	0	0	Ki67+	 19612 2761
13691	0	0	Ki67+	 19631 2916
13692	0	0	Ki67+	 19652 3030
13693	0	0	Ki67+	 19657 3076
13694	0	0	Ki67+	 19660 3011
13695	0	0	Ki67+	 19757 2663
13696	0	0	Ki67+	 19757 3025
13697	0	0	Ki67+	 19793 2767
13698	0	0	Ki67+	 19101 3680
13699	0	0	Ki67+	 19275 3601
13700	0	0	Ki67+	 19333 3569
13701	0	0	Ki67+	 19355 3557
13702	0	0	Ki67+	 19448 3582
13703	0	0	Ki67+	 19482 3694
13704	0	0	Ki67+	 19487 3765
13705	0	0	Ki67+	 19492 3514
13706	0	0	Ki67+	 19499 3786
13707	0	0	Ki67+	 19500 3813
13708	0	0	Ki67+	 19506 3697
13709	0	0	Ki67+	 19515 3899
13710	0	0	Ki67+	 19524 3926
13711	0	0	Ki67+	 19547 3975
13712	0	0	Ki67+	 19560 3740
13713	0	0	Ki67+	 19564 3986
13714	0	0	Ki67+	 19575 3296
13715	0	0	Ki67+	 19575 3570
13716	0	0	Ki67+	 19583 3652
13717	0	0	Ki67+	 19589 3684
13718	0	0	Ki67+	 19594 3337
13719	0	0	Ki67+	 19606 3574
13720	0	0	Ki67+	 19607 3341
13721	0	0	Ki67+	 19610 4017
13722	0	0	Ki67+	 19612 3714
13723	0	0	Ki67+	 19620 3330
13724	0	0	Ki67+	 19626 3306
13725	0	0	Ki67+	 19627 3289
13726	0	0	Ki67+	 19639 4015
13727	0	0	Ki67+	 19643 3805
13728	0	0	Ki67+	 19644 3497
13729	0	0	Ki67+	 19655 3850
13730	0	0	Ki67+	 19663 3532
13731	0	0	Ki67+	 19670 3856
13732	0	0	Ki67+	 19676 3903
13733	0	0	Ki67+	 19681 3886
13734	0	0	Ki67+	 19684 3513
13735	0	0	Ki67+	 19691 3910
13736	0	0	Ki67+	 19703 3951
13737	0	0	Ki67+	 19709 3867
13738	0	0	Ki67+	 19715 4021
13739	0	0	Ki67+	 19719 3969
13740	0	0	Ki67+	 19721 3914
13741	0	0	Ki67+	 19730 3373
13742	0	0	Ki67+	 19737 3992
13743	0	0	Ki67+	 19740 3959
13744	0	0	Ki67+	 19745 4015
13745	0	0	Ki67+	 19750 3929
13746	0	0	Ki67+	 19759 3767
13747	0	0	Ki67+	 19764 3881
13748	0	0	Ki67+	 19773 3923
13749	0	0	Ki67+	 19775 3813
13750	0	0	Ki67+	 19776 4022
13751	0	0	Ki67+	 19777 4002
13752	0	0	Ki67+	 19778 3857
13753	0	0	Ki67+	 19784 3890
13754	0	0	Ki67+	 19797 3864
13755	0	0	Ki67+	 19801 3571
13756	0	0	Ki67+	 19809 4024
13757	0	0	Ki67+	 19814 3956
13758	0	0	Ki67+	 19828 3948
13759	0	0	Ki67+	 19833 4029
13760	0	0	Ki67+	 19114 4746
13761	0	0	Ki67+	 19228 4784
13762	0	0	Ki67+	 19233 4821
13763	0	0	Ki67+	 19290 4803
13764	0	0	Ki67+	 19312 4667
13765	0	0	Ki67+	 19319 4788
13766	0	0	Ki67+	 19323 4748
13767	0	0	Ki67+	 19333 4778
13768	0	0	Ki67+	 19428 4107
13769	0	0	Ki67+	 19445 4105
13770	0	0	Ki67+	 19483 4343
13771	0	0	Ki67+	 19514 4622
13772	0	0	Ki67+	 19577 4533
13773	0	0	Ki67+	 19589 4039
13774	0	0	Ki67+	 19597 4060
13775	0	0	Ki67+	 19599 4550
13776	0	0	Ki67+	 19618 4101
13777	0	0	Ki67+	 19625 4058
13778	0	0	Ki67+	 19664 4565
13779	0	0	Ki67+	 19736 4042
13780	0	0	Ki67+	 19749 4086
13781	0	0	Ki67+	 19764 4042
13782	0	0	Ki67+	 19770 4070
13783	0	0	Ki67+	 19771 4165
13784	0	0	Ki67+	 19777 4096
13785	0	0	Ki67+	 19792 4045
13786	0	0	Ki67+	 19795 4076
13787	0	0	Ki67+	 19797 4796
13788	0	0	Ki67+	 19805 4124
13789	0	0	Ki67+	 19808 4100
13790	0	0	Ki67+	 19808 4202
13791	0	0	Ki67+	 19815 4056
13792	0	0	Ki67+	 19817 4243
13793	0	0	Ki67+	 19827 4082
13794	0	0	Ki67+	 19827 4113
13795	0	0	Ki67+	 19828 4217
13796	0	0	Ki67+	 19831 4058
13797	0	0	Ki67+	 19839 4042
13798	0	0	Ki67+	 19069 4837
13799	0	0	Ki67+	 19127 4894
13800	0	0	Ki67+	 19136 5001
13801	0	0	Ki67+	 19161 4869
13802	0	0	Ki67+	 19202 4969
13803	0	0	Ki67+	 19216 5017
13804	0	0	Ki67+	 19230 4860
13805	0	0	Ki67+	 19249 5178
13806	0	0	Ki67+	 19252 4921
13807	0	0	Ki67+	 19256 5034
13808	0	0	Ki67+	 19275 5247
13809	0	0	Ki67+	 19283 5386
13810	0	0	Ki67+	 19292 5283
13811	0	0	Ki67+	 19294 4874
13812	0	0	Ki67+	 19300 4910
13813	0	0	Ki67+	 19305 5295
13814	0	0	Ki67+	 19307 5159
13815	0	0	Ki67+	 19307 5246
13816	0	0	Ki67+	 19308 4919
13817	0	0	Ki67+	 19310 5192
13818	0	0	Ki67+	 19311 4968
13819	0	0	Ki67+	 19313 5222
13820	0	0	Ki67+	 19316 5528
13821	0	0	Ki67+	 19325 4921
13822	0	0	Ki67+	 19325 5153
13823	0	0	Ki67+	 19326 5332
13824	0	0	Ki67+	 19327 5283
13825	0	0	Ki67+	 19329 5042
13826	0	0	Ki67+	 19329 5528
13827	0	0	Ki67+	 19330 5167
13828	0	0	Ki67+	 19331 5308
13829	0	0	Ki67+	 19333 5004
13830	0	0	Ki67+	 19334 4968
13831	0	0	Ki67+	 19348 4953
13832	0	0	Ki67+	 19351 5032
13833	0	0	Ki67+	 19367 5331
13834	0	0	Ki67+	 19392 4962
13835	0	0	Ki67+	 19410 5309
13836	0	0	Ki67+	 19412 5294
13837	0	0	Ki67+	 19413 5442
13838	0	0	Ki67+	 19416 5541
13839	0	0	Ki67+	 19417 5481
13840	0	0	Ki67+	 19422 5567
13841	0	0	Ki67+	 19423 5526
13842	0	0	Ki67+	 19427 5603
13843	0	0	Ki67+	 19432 5290
13844	0	0	Ki67+	 19433 5491
13845	0	0	Ki67+	 19433 5547
13846	0	0	Ki67+	 19439 5619
13847	0	0	Ki67+	 19443 5399
13848	0	0	Ki67+	 19445 5564
13849	0	0	Ki67+	 19457 5280
13850	0	0	Ki67+	 19458 5292
13851	0	0	Ki67+	 19460 5378
13852	0	0	Ki67+	 19463 5613
13853	0	0	Ki67+	 19465 5597
13854	0	0	Ki67+	 19468 5253
13855	0	0	Ki67+	 19474 5558
13856	0	0	Ki67+	 19480 5592
13857	0	0	Ki67+	 19482 5253
13858	0	0	Ki67+	 19482 5366
13859	0	0	Ki67+	 19484 5578
13860	0	0	Ki67+	 19498 5202
13861	0	0	Ki67+	 19500 5251
13862	0	0	Ki67+	 19504 5388
13863	0	0	Ki67+	 19509 5360
13864	0	0	Ki67+	 19510 5530
13865	0	0	Ki67+	 19514 5206
13866	0	0	Ki67+	 19522 5450
13867	0	0	Ki67+	 19524 5183
13868	0	0	Ki67+	 19524 5495
13869	0	0	Ki67+	 19528 5410
13870	0	0	Ki67+	 19533 5387
13871	0	0	Ki67+	 19541 5173
13872	0	0	Ki67+	 19572 5564
13873	0	0	Ki67+	 19589 5544
13874	0	0	Ki67+	 19607 5387
13875	0	0	Ki67+	 19608 5436
13876	0	0	Ki67+	 19612 4968
13877	0	0	Ki67+	 19616 5359
13878	0	0	Ki67+	 19616 5409
13879	0	0	Ki67+	 19618 5321
13880	0	0	Ki67+	 19631 5333
13881	0	0	Ki67+	 19634 5320
13882	0	0	Ki67+	 19637 5505
13883	0	0	Ki67+	 19639 5362
13884	0	0	Ki67+	 19646 5431
13885	0	0	Ki67+	 19651 5389
13886	0	0	Ki67+	 19672 4848
13887	0	0	Ki67+	 19681 5333
13888	0	0	Ki67+	 19747 5510
13889	0	0	Ki67+	 19757 5489
13890	0	0	Ki67+	 19777 5269
13891	0	0	Ki67+	 19784 5025
13892	0	0	Ki67+	 19802 5375
13893	0	0	Ki67+	 19816 5381
13894	0	0	Ki67+	 19823 5285
13895	0	0	Ki67+	 19828 5601
13896	0	0	Ki67+	 19830 5572
13897	0	0	Ki67+	 19835 5620
13898	0	0	Ki67+	 19839 5444
13899	0	0	Ki67+	 19071 6098
13900	0	0	Ki67+	 19077 6403
13901	0	0	Ki67+	 19080 6311
13902	0	0	Ki67+	 19109 6296
13903	0	0	Ki67+	 19129 6121
13904	0	0	Ki67+	 19134 6293
13905	0	0	Ki67+	 19138 6127
13906	0	0	Ki67+	 19147 6376
13907	0	0	Ki67+	 19155 6420
13908	0	0	Ki67+	 19156 6186
13909	0	0	Ki67+	 19161 6133
13910	0	0	Ki67+	 19165 6153
13911	0	0	Ki67+	 19167 6197
13912	0	0	Ki67+	 19168 6423
13913	0	0	Ki67+	 19175 6169
13914	0	0	Ki67+	 19181 6336
13915	0	0	Ki67+	 19182 6319
13916	0	0	Ki67+	 19191 6287
13917	0	0	Ki67+	 19207 6255
13918	0	0	Ki67+	 19221 6319
13919	0	0	Ki67+	 19222 6224
13920	0	0	Ki67+	 19235 6429
13921	0	0	Ki67+	 19236 6193
13922	0	0	Ki67+	 19237 5993
13923	0	0	Ki67+	 19248 6171
13924	0	0	Ki67+	 19250 6347
13925	0	0	Ki67+	 19254 6152
13926	0	0	Ki67+	 19255 6184
13927	0	0	Ki67+	 19262 6136
13928	0	0	Ki67+	 19278 6082
13929	0	0	Ki67+	 19278 6108
13930	0	0	Ki67+	 19278 6302
13931	0	0	Ki67+	 19299 6278
13932	0	0	Ki67+	 19301 6054
13933	0	0	Ki67+	 19304 6239
13934	0	0	Ki67+	 19309 6143
13935	0	0	Ki67+	 19316 6107
13936	0	0	Ki67+	 19318 6266
13937	0	0	Ki67+	 19321 6190
13938	0	0	Ki67+	 19321 6237
13939	0	0	Ki67+	 19325 6169
13940	0	0	Ki67+	 19325 6217
13941	0	0	Ki67+	 19326 6089
13942	0	0	Ki67+	 19338 6020
13943	0	0	Ki67+	 19338 6079
13944	0	0	Ki67+	 19340 6162
13945	0	0	Ki67+	 19340 6213
13946	0	0	Ki67+	 19341 6111
13947	0	0	Ki67+	 19345 5989
13948	0	0	Ki67+	 19357 5967
13949	0	0	Ki67+	 19358 5951
13950	0	0	Ki67+	 19380 5947
13951	0	0	Ki67+	 19397 6430
13952	0	0	Ki67+	 19407 6314
13953	0	0	Ki67+	 19416 6351
13954	0	0	Ki67+	 19416 6426
13955	0	0	Ki67+	 19418 6374
13956	0	0	Ki67+	 19419 5914
13957	0	0	Ki67+	 19435 5898
13958	0	0	Ki67+	 19439 6409
13959	0	0	Ki67+	 19451 6348
13960	0	0	Ki67+	 19457 5855
13961	0	0	Ki67+	 19464 6375
13962	0	0	Ki67+	 19472 6421
13963	0	0	Ki67+	 19483 6366
13964	0	0	Ki67+	 19483 6388
13965	0	0	Ki67+	 19490 6418
13966	0	0	Ki67+	 19520 6042
13967	0	0	Ki67+	 19527 5969
13968	0	0	Ki67+	 19532 6022
13969	0	0	Ki67+	 19533 6282
13970	0	0	Ki67+	 19548 6283
13971	0	0	Ki67+	 19548 6302
13972	0	0	Ki67+	 19550 6405
13973	0	0	Ki67+	 19557 6295
13974	0	0	Ki67+	 19572 6404
13975	0	0	Ki67+	 19574 5690
13976	0	0	Ki67+	 19582 6035
13977	0	0	Ki67+	 19586 6108
13978	0	0	Ki67+	 19594 6051
13979	0	0	Ki67+	 19603 6095
13980	0	0	Ki67+	 19604 6038
13981	0	0	Ki67+	 19611 6075
13982	0	0	Ki67+	 19611 6106
13983	0	0	Ki67+	 19617 6007
13984	0	0	Ki67+	 19631 6063
13985	0	0	Ki67+	 19631 6170
13986	0	0	Ki67+	 19632 6191
13987	0	0	Ki67+	 19634 6048
13988	0	0	Ki67+	 19640 6015
13989	0	0	Ki67+	 19644 6039
13990	0	0	Ki67+	 19655 5948
13991	0	0	Ki67+	 19670 6003
13992	0	0	Ki67+	 19677 6416
13993	0	0	Ki67+	 19682 6214
13994	0	0	Ki67+	 19694 5950
13995	0	0	Ki67+	 19695 6171
13996	0	0	Ki67+	 19695 6425
13997	0	0	Ki67+	 19701 6393
13998	0	0	Ki67+	 19704 6123
13999	0	0	Ki67+	 19707 5910
14000	0	0	Ki67+	 19710 6184
14001	0	0	Ki67+	 19711 6018
14002	0	0	Ki67+	 19711 6085
14003	0	0	Ki67+	 19713 5700
14004	0	0	Ki67+	 19731 5973
14005	0	0	Ki67+	 19735 5940
14006	0	0	Ki67+	 19758 6176
14007	0	0	Ki67+	 19775 6420
14008	0	0	Ki67+	 19777 5951
14009	0	0	Ki67+	 19779 6106
14010	0	0	Ki67+	 19781 6054
14011	0	0	Ki67+	 19783 5766
14012	0	0	Ki67+	 19786 5977
14013	0	0	Ki67+	 19789 5869
14014	0	0	Ki67+	 19799 5767
14015	0	0	Ki67+	 19800 5929
14016	0	0	Ki67+	 19805 5904
14017	0	0	Ki67+	 19806 5849
14018	0	0	Ki67+	 19811 6085
14019	0	0	Ki67+	 19811 6102
14020	0	0	Ki67+	 19816 6047
14021	0	0	Ki67+	 19820 5816
14022	0	0	Ki67+	 19824 5795
14023	0	0	Ki67+	 19825 6000
14024	0	0	Ki67+	 19044 6541
14025	0	0	Ki67+	 19050 6856
14026	0	0	Ki67+	 19058 6465
14027	0	0	Ki67+	 19060 6521
14028	0	0	Ki67+	 19065 6998
14029	0	0	Ki67+	 19066 6748
14030	0	0	Ki67+	 19070 6841
14031	0	0	Ki67+	 19073 6463
14032	0	0	Ki67+	 19078 6739
14033	0	0	Ki67+	 19078 6960
14034	0	0	Ki67+	 19085 7024
14035	0	0	Ki67+	 19092 7078
14036	0	0	Ki67+	 19096 6879
14037	0	0	Ki67+	 19098 6833
14038	0	0	Ki67+	 19101 7003
14039	0	0	Ki67+	 19113 6869
14040	0	0	Ki67+	 19120 6959
14041	0	0	Ki67+	 19129 6992
14042	0	0	Ki67+	 19144 6712
14043	0	0	Ki67+	 19147 6825
14044	0	0	Ki67+	 19151 7078
14045	0	0	Ki67+	 19160 7037
14046	0	0	Ki67+	 19161 7093
14047	0	0	Ki67+	 19163 6838
14048	0	0	Ki67+	 19164 7012
14049	0	0	Ki67+	 19166 6790
14050	0	0	Ki67+	 19167 6985
14051	0	0	Ki67+	 19172 6806
14052	0	0	Ki67+	 19174 6499
14053	0	0	Ki67+	 19177 7139
14054	0	0	Ki67+	 19184 7011
14055	0	0	Ki67+	 19185 7063
14056	0	0	Ki67+	 19187 6839
14057	0	0	Ki67+	 19188 6986
14058	0	0	Ki67+	 19188 7106
14059	0	0	Ki67+	 19193 6452
14060	0	0	Ki67+	 19196 6689
14061	0	0	Ki67+	 19196 7004
14062	0	0	Ki67+	 19199 7087
14063	0	0	Ki67+	 19201 6483
14064	0	0	Ki67+	 19206 6707
14065	0	0	Ki67+	 19206 7029
14066	0	0	Ki67+	 19208 6960
14067	0	0	Ki67+	 19209 6938
14068	0	0	Ki67+	 19210 6475
14069	0	0	Ki67+	 19213 7157
14070	0	0	Ki67+	 19214 6455
14071	0	0	Ki67+	 19223 6561
14072	0	0	Ki67+	 19226 6591
14073	0	0	Ki67+	 19226 7127
14074	0	0	Ki67+	 19227 6761
14075	0	0	Ki67+	 19231 6791
14076	0	0	Ki67+	 19232 6809
14077	0	0	Ki67+	 19233 6649
14078	0	0	Ki67+	 19234 6553
14079	0	0	Ki67+	 19234 6694
14080	0	0	Ki67+	 19235 7108
14081	0	0	Ki67+	 19238 6581
14082	0	0	Ki67+	 19240 6672
14083	0	0	Ki67+	 19241 7051
14084	0	0	Ki67+	 19247 6622
14085	0	0	Ki67+	 19250 7106
14086	0	0	Ki67+	 19251 6789
14087	0	0	Ki67+	 19254 6938
14088	0	0	Ki67+	 19258 6980
14089	0	0	Ki67+	 19261 6713
14090	0	0	Ki67+	 19273 6683
14091	0	0	Ki67+	 19276 6928
14092	0	0	Ki67+	 19278 6755
14093	0	0	Ki67+	 19285 6957
14094	0	0	Ki67+	 19290 6988
14095	0	0	Ki67+	 19295 7005
14096	0	0	Ki67+	 19301 6709
14097	0	0	Ki67+	 19303 6978
14098	0	0	Ki67+	 19328 6766
14099	0	0	Ki67+	 19328 7019
14100	0	0	Ki67+	 19329 7230
14101	0	0	Ki67+	 19337 7207
14102	0	0	Ki67+	 19341 6799
14103	0	0	Ki67+	 19344 7081
14104	0	0	Ki67+	 19356 6778
14105	0	0	Ki67+	 19358 6503
14106	0	0	Ki67+	 19360 7094
14107	0	0	Ki67+	 19361 6486
14108	0	0	Ki67+	 19361 7208
14109	0	0	Ki67+	 19363 6856
14110	0	0	Ki67+	 19370 6782
14111	0	0	Ki67+	 19375 6467
14112	0	0	Ki67+	 19379 6499
14113	0	0	Ki67+	 19391 7205
14114	0	0	Ki67+	 19392 6853
14115	0	0	Ki67+	 19400 6600
14116	0	0	Ki67+	 19405 7218
14117	0	0	Ki67+	 19407 6506
14118	0	0	Ki67+	 19415 6452
14119	0	0	Ki67+	 19415 6631
14120	0	0	Ki67+	 19419 7194
14121	0	0	Ki67+	 19422 6611
14122	0	0	Ki67+	 19423 6501
14123	0	0	Ki67+	 19430 6478
14124	0	0	Ki67+	 19435 6575
14125	0	0	Ki67+	 19435 6619
14126	0	0	Ki67+	 19437 7163
14127	0	0	Ki67+	 19438 6667
14128	0	0	Ki67+	 19439 6639
14129	0	0	Ki67+	 19440 6511
14130	0	0	Ki67+	 19441 6601
14131	0	0	Ki67+	 19443 7230
14132	0	0	Ki67+	 19445 7194
14133	0	0	Ki67+	 19449 7161
14134	0	0	Ki67+	 19455 6660
14135	0	0	Ki67+	 19457 6622
14136	0	0	Ki67+	 19460 6507
14137	0	0	Ki67+	 19466 6485
14138	0	0	Ki67+	 19468 6537
14139	0	0	Ki67+	 19475 7174
14140	0	0	Ki67+	 19476 6641
14141	0	0	Ki67+	 19479 7217
14142	0	0	Ki67+	 19483 6527
14143	0	0	Ki67+	 19497 7185
14144	0	0	Ki67+	 19512 7209
14145	0	0	Ki67+	 19515 6631
14146	0	0	Ki67+	 19524 6724
14147	0	0	Ki67+	 19525 6522
14148	0	0	Ki67+	 19538 7008
14149	0	0	Ki67+	 19545 6599
14150	0	0	Ki67+	 19553 6736
14151	0	0	Ki67+	 19561 6667
14152	0	0	Ki67+	 19563 6436
14153	0	0	Ki67+	 19565 6649
14154	0	0	Ki67+	 19569 6703
14155	0	0	Ki67+	 19571 6549
14156	0	0	Ki67+	 19574 6510
14157	0	0	Ki67+	 19583 6666
14158	0	0	Ki67+	 19589 6708
14159	0	0	Ki67+	 19591 6509
14160	0	0	Ki67+	 19596 6671
14161	0	0	Ki67+	 19599 6459
14162	0	0	Ki67+	 19599 6731
14163	0	0	Ki67+	 19603 6624
14164	0	0	Ki67+	 19605 6605
14165	0	0	Ki67+	 19610 6446
14166	0	0	Ki67+	 19614 6509
14167	0	0	Ki67+	 19619 7153
14168	0	0	Ki67+	 19630 6610
14169	0	0	Ki67+	 19631 6872
14170	0	0	Ki67+	 19635 6466
14171	0	0	Ki67+	 19641 6742
14172	0	0	Ki67+	 19648 6845
14173	0	0	Ki67+	 19652 6511
14174	0	0	Ki67+	 19653 6590
14175	0	0	Ki67+	 19653 6692
14176	0	0	Ki67+	 19659 6624
14177	0	0	Ki67+	 19665 6535
14178	0	0	Ki67+	 19667 6435
14179	0	0	Ki67+	 19668 6476
14180	0	0	Ki67+	 19669 6725
14181	0	0	Ki67+	 19679 7061
14182	0	0	Ki67+	 19686 6533
14183	0	0	Ki67+	 19687 6658
14184	0	0	Ki67+	 19689 6577
14185	0	0	Ki67+	 19693 6484
14186	0	0	Ki67+	 19693 6517
14187	0	0	Ki67+	 19695 6686
14188	0	0	Ki67+	 19696 6563
14189	0	0	Ki67+	 19725 6488
14190	0	0	Ki67+	 19731 6471
14191	0	0	Ki67+	 19778 6757
14192	0	0	Ki67+	 19788 6594
14193	0	0	Ki67+	 19050 7286
14194	0	0	Ki67+	 19061 7883
14195	0	0	Ki67+	 19062 7923
14196	0	0	Ki67+	 19066 7962
14197	0	0	Ki67+	 19068 7764
14198	0	0	Ki67+	 19071 7797
14199	0	0	Ki67+	 19071 7815
14200	0	0	Ki67+	 19075 7732
14201	0	0	Ki67+	 19076 7925
14202	0	0	Ki67+	 19081 7715
14203	0	0	Ki67+	 19085 7981
14204	0	0	Ki67+	 19088 7803
14205	0	0	Ki67+	 19096 7955
14206	0	0	Ki67+	 19099 7743
14207	0	0	Ki67+	 19102 7730
14208	0	0	Ki67+	 19108 8005
14209	0	0	Ki67+	 19111 7692
14210	0	0	Ki67+	 19116 7675
14211	0	0	Ki67+	 19128 8003
14212	0	0	Ki67+	 19129 7616
14213	0	0	Ki67+	 19129 7961
14214	0	0	Ki67+	 19132 7629
14215	0	0	Ki67+	 19132 7715
14216	0	0	Ki67+	 19134 8016
14217	0	0	Ki67+	 19136 7462
14218	0	0	Ki67+	 19136 7751
14219	0	0	Ki67+	 19143 7515
14220	0	0	Ki67+	 19147 7681
14221	0	0	Ki67+	 19148 7451
14222	0	0	Ki67+	 19149 7495
14223	0	0	Ki67+	 19155 7936
14224	0	0	Ki67+	 19158 7547
14225	0	0	Ki67+	 19159 7705
14226	0	0	Ki67+	 19159 7821
14227	0	0	Ki67+	 19160 7845
14228	0	0	Ki67+	 19168 8018
14229	0	0	Ki67+	 19169 7593
14230	0	0	Ki67+	 19170 7986
14231	0	0	Ki67+	 19175 7767
14232	0	0	Ki67+	 19181 7633
14233	0	0	Ki67+	 19181 7652
14234	0	0	Ki67+	 19181 7687
14235	0	0	Ki67+	 19182 7593
14236	0	0	Ki67+	 19187 7436
14237	0	0	Ki67+	 19187 7512
14238	0	0	Ki67+	 19187 8017
14239	0	0	Ki67+	 19196 7555
14240	0	0	Ki67+	 19199 7502
14241	0	0	Ki67+	 19199 7526
14242	0	0	Ki67+	 19199 7906
14243	0	0	Ki67+	 19199 7944
14244	0	0	Ki67+	 19200 8002
14245	0	0	Ki67+	 19203 7671
14246	0	0	Ki67+	 19203 7792
14247	0	0	Ki67+	 19207 7840
14248	0	0	Ki67+	 19208 7919
14249	0	0	Ki67+	 19211 7627
14250	0	0	Ki67+	 19211 7875
14251	0	0	Ki67+	 19212 7989
14252	0	0	Ki67+	 19218 7561
14253	0	0	Ki67+	 19220 7522
14254	0	0	Ki67+	 19223 7594
14255	0	0	Ki67+	 19224 7500
14256	0	0	Ki67+	 19225 7930
14257	0	0	Ki67+	 19228 7757
14258	0	0	Ki67+	 19229 7786
14259	0	0	Ki67+	 19230 7474
14260	0	0	Ki67+	 19230 7668
14261	0	0	Ki67+	 19235 7726
14262	0	0	Ki67+	 19239 7700
14263	0	0	Ki67+	 19251 7272
14264	0	0	Ki67+	 19257 7514
14265	0	0	Ki67+	 19257 7877
14266	0	0	Ki67+	 19268 7709
14267	0	0	Ki67+	 19272 7897
14268	0	0	Ki67+	 19273 7782
14269	0	0	Ki67+	 19275 7913
14270	0	0	Ki67+	 19293 7535
14271	0	0	Ki67+	 19294 7901
14272	0	0	Ki67+	 19298 7588
14273	0	0	Ki67+	 19298 7644
14274	0	0	Ki67+	 19301 7561
14275	0	0	Ki67+	 19301 7724
14276	0	0	Ki67+	 19305 7714
14277	0	0	Ki67+	 19306 7657
14278	0	0	Ki67+	 19306 7897
14279	0	0	Ki67+	 19309 7610
14280	0	0	Ki67+	 19311 7470
14281	0	0	Ki67+	 19312 7780
14282	0	0	Ki67+	 19316 7564
14283	0	0	Ki67+	 19322 7999
14284	0	0	Ki67+	 19322 8024
14285	0	0	Ki67+	 19329 7480
14286	0	0	Ki67+	 19334 7527
14287	0	0	Ki67+	 19337 7986
14288	0	0	Ki67+	 19338 7715
14289	0	0	Ki67+	 19340 7871
14290	0	0	Ki67+	 19342 8023
14291	0	0	Ki67+	 19349 7280
14292	0	0	Ki67+	 19350 7907
14293	0	0	Ki67+	 19353 8004
14294	0	0	Ki67+	 19354 7352
14295	0	0	Ki67+	 19363 7246
14296	0	0	Ki67+	 19367 7654
14297	0	0	Ki67+	 19376 7293
14298	0	0	Ki67+	 19378 7721
14299	0	0	Ki67+	 19378 7980
14300	0	0	Ki67+	 19381 7627
14301	0	0	Ki67+	 19386 7303
14302	0	0	Ki67+	 19387 7885
14303	0	0	Ki67+	 19390 7236
14304	0	0	Ki67+	 19390 7277
14305	0	0	Ki67+	 19394 7848
14306	0	0	Ki67+	 19397 8013
14307	0	0	Ki67+	 19403 7874
14308	0	0	Ki67+	 19406 7715
14309	0	0	Ki67+	 19408 7634
14310	0	0	Ki67+	 19410 7670
14311	0	0	Ki67+	 19416 7821
14312	0	0	Ki67+	 19417 7253
14313	0	0	Ki67+	 19421 7707
14314	0	0	Ki67+	 19426 8000
14315	0	0	Ki67+	 19430 7793
14316	0	0	Ki67+	 19432 7293
14317	0	0	Ki67+	 19434 7735
14318	0	0	Ki67+	 19434 7930
14319	0	0	Ki67+	 19437 7913
14320	0	0	Ki67+	 19438 7704
14321	0	0	Ki67+	 19444 7872
14322	0	0	Ki67+	 19446 7734
14323	0	0	Ki67+	 19452 7270
14324	0	0	Ki67+	 19460 7675
14325	0	0	Ki67+	 19461 7318
14326	0	0	Ki67+	 19468 7726
14327	0	0	Ki67+	 19468 7846
14328	0	0	Ki67+	 19473 7246
14329	0	0	Ki67+	 19475 7294
14330	0	0	Ki67+	 19475 7669
14331	0	0	Ki67+	 19475 7832
14332	0	0	Ki67+	 19482 7766
14333	0	0	Ki67+	 19488 7574
14334	0	0	Ki67+	 19489 7255
14335	0	0	Ki67+	 19489 7693
14336	0	0	Ki67+	 19495 7790
14337	0	0	Ki67+	 19495 7857
14338	0	0	Ki67+	 19501 7594
14339	0	0	Ki67+	 19502 7296
14340	0	0	Ki67+	 19502 7765
14341	0	0	Ki67+	 19508 7834
14342	0	0	Ki67+	 19511 7238
14343	0	0	Ki67+	 19544 7751
14344	0	0	Ki67+	 19555 7907
14345	0	0	Ki67+	 19568 7907
14346	0	0	Ki67+	 19580 7927
14347	0	0	Ki67+	 19585 8018
14348	0	0	Ki67+	 19596 7371
14349	0	0	Ki67+	 19597 7876
14350	0	0	Ki67+	 19603 7953
14351	0	0	Ki67+	 19607 7941
14352	0	0	Ki67+	 19768 7770
14353	0	0	Ki67+	 19775 7681
14354	0	0	Ki67+	 19830 7913
14355	0	0	Ki67+	 19839 7930
14356	0	0	Ki67+	 19046 8387
14357	0	0	Ki67+	 19047 8345
14358	0	0	Ki67+	 19050 8312
14359	0	0	Ki67+	 19051 8174
14360	0	0	Ki67+	 19052 8069
14361	0	0	Ki67+	 19052 8156
14362	0	0	Ki67+	 19057 8407
14363	0	0	Ki67+	 19058 8816
14364	0	0	Ki67+	 19064 8797
14365	0	0	Ki67+	 19065 8279
14366	0	0	Ki67+	 19066 8369
14367	0	0	Ki67+	 19068 8104
14368	0	0	Ki67+	 19073 8327
14369	0	0	Ki67+	 19075 8356
14370	0	0	Ki67+	 19087 8247
14371	0	0	Ki67+	 19087 8422
14372	0	0	Ki67+	 19093 8103
14373	0	0	Ki67+	 19094 8089
14374	0	0	Ki67+	 19094 8139
14375	0	0	Ki67+	 19097 8262
14376	0	0	Ki67+	 19099 8237
14377	0	0	Ki67+	 19113 8434
14378	0	0	Ki67+	 19117 8258
14379	0	0	Ki67+	 19120 8121
14380	0	0	Ki67+	 19120 8426
14381	0	0	Ki67+	 19121 8096
14382	0	0	Ki67+	 19122 8146
14383	0	0	Ki67+	 19122 8379
14384	0	0	Ki67+	 19128 8244
14385	0	0	Ki67+	 19130 8408
14386	0	0	Ki67+	 19131 8363
14387	0	0	Ki67+	 19143 8355
14388	0	0	Ki67+	 19145 8108
14389	0	0	Ki67+	 19151 8817
14390	0	0	Ki67+	 19154 8137
14391	0	0	Ki67+	 19156 8163
14392	0	0	Ki67+	 19161 8411
14393	0	0	Ki67+	 19168 8448
14394	0	0	Ki67+	 19175 8125
14395	0	0	Ki67+	 19187 8247
14396	0	0	Ki67+	 19189 8432
14397	0	0	Ki67+	 19199 8370
14398	0	0	Ki67+	 19200 8444
14399	0	0	Ki67+	 19201 8138
14400	0	0	Ki67+	 19203 8178
14401	0	0	Ki67+	 19210 8415
14402	0	0	Ki67+	 19214 8163
14403	0	0	Ki67+	 19215 8066
14404	0	0	Ki67+	 19227 8195
14405	0	0	Ki67+	 19227 8710
14406	0	0	Ki67+	 19230 8248
14407	0	0	Ki67+	 19236 8234
14408	0	0	Ki67+	 19236 8436
14409	0	0	Ki67+	 19246 8447
14410	0	0	Ki67+	 19253 8216
14411	0	0	Ki67+	 19254 8199
14412	0	0	Ki67+	 19255 8399
14413	0	0	Ki67+	 19257 8075
14414	0	0	Ki67+	 19258 8452
14415	0	0	Ki67+	 19270 8214
14416	0	0	Ki67+	 19272 8278
14417	0	0	Ki67+	 19272 8390
14418	0	0	Ki67+	 19288 8406
14419	0	0	Ki67+	 19289 8223
14420	0	0	Ki67+	 19290 8294
14421	0	0	Ki67+	 19293 8257
14422	0	0	Ki67+	 19301 8322
14423	0	0	Ki67+	 19305 8365
14424	0	0	Ki67+	 19311 8259
14425	0	0	Ki67+	 19311 8284
14426	0	0	Ki67+	 19312 8427
14427	0	0	Ki67+	 19313 8393
14428	0	0	Ki67+	 19318 8325
14429	0	0	Ki67+	 19323 8049
14430	0	0	Ki67+	 19329 8335
14431	0	0	Ki67+	 19334 8113
14432	0	0	Ki67+	 19340 8100
14433	0	0	Ki67+	 19346 8151
14434	0	0	Ki67+	 19350 8105
14435	0	0	Ki67+	 19354 8051
14436	0	0	Ki67+	 19358 8121
14437	0	0	Ki67+	 19366 8035
14438	0	0	Ki67+	 19373 8060
14439	0	0	Ki67+	 19379 8804
14440	0	0	Ki67+	 19413 8189
14441	0	0	Ki67+	 19426 8318
14442	0	0	Ki67+	 19433 8160
14443	0	0	Ki67+	 19433 8281
14444	0	0	Ki67+	 19435 8297
14445	0	0	Ki67+	 19465 8394
14446	0	0	Ki67+	 19472 8147
14447	0	0	Ki67+	 19472 8189
14448	0	0	Ki67+	 19489 8126
14449	0	0	Ki67+	 19495 8166
14450	0	0	Ki67+	 19495 8190
14451	0	0	Ki67+	 19498 8466
14452	0	0	Ki67+	 19499 8081
14453	0	0	Ki67+	 19509 8187
14454	0	0	Ki67+	 19512 8484
14455	0	0	Ki67+	 19518 8140
14456	0	0	Ki67+	 19518 8530
14457	0	0	Ki67+	 19522 8291
14458	0	0	Ki67+	 19531 8164
14459	0	0	Ki67+	 19534 8440
14460	0	0	Ki67+	 19538 8389
14461	0	0	Ki67+	 19539 8274
14462	0	0	Ki67+	 19541 8449
14463	0	0	Ki67+	 19542 8368
14464	0	0	Ki67+	 19543 8151
14465	0	0	Ki67+	 19546 8140
14466	0	0	Ki67+	 19557 8283
14467	0	0	Ki67+	 19558 8551
14468	0	0	Ki67+	 19560 8266
14469	0	0	Ki67+	 19561 8609
14470	0	0	Ki67+	 19563 8247
14471	0	0	Ki67+	 19566 8096
14472	0	0	Ki67+	 19567 8389
14473	0	0	Ki67+	 19575 8125
14474	0	0	Ki67+	 19579 8333
14475	0	0	Ki67+	 19586 8350
14476	0	0	Ki67+	 19587 8282
14477	0	0	Ki67+	 19588 8571
14478	0	0	Ki67+	 19591 8103
14479	0	0	Ki67+	 19592 8550
14480	0	0	Ki67+	 19600 8210
14481	0	0	Ki67+	 19618 8401
14482	0	0	Ki67+	 19619 8211
[truncated: 1,896,654 more chars]
