# Supplementary material for: Data-Driven Discovery of Immune Contexture Biomarkers
Source: Front Oncol. 2018 Dec 18;8:627. doi: 10.3389/fonc.2018.00627 (PMC6305402; doi:10.3389/fonc.2018.00627)
Supplement: Data Sheet 4.zip — MSI/MSS dataset, part 2/3. [file Data_Sheet_4.zip › MSIMSSDataset/89883_ImageObjects.txt]

barcode_target	16-003154_3440_RITA [5 channels]
barcode_origin	0
workflow_target	CD8-CD3-CD4-Ki67-DAPI_generic.wsa 
workflow_target_version	 build f14999727a346af05f524693b44526002539cc76, workflows f149997 2016-05-23 with local changes
workflow_origin	0
workflow_origin_version	0
iH	29728
iW	38800
user	txdsapps
hostname	RPZMB000019

1	0	0	Ki67+	 3054 13895
2	0	0	Ki67+	 3169 13982
3	0	0	Ki67+	 3221 13829
4	0	0	Ki67+	 3284 13764
5	0	0	Ki67+	 3299 13896
6	0	0	Ki67+	 3351 13916
7	0	0	Ki67+	 3515 13635
8	0	0	Ki67+	 2948 14686
9	0	0	Ki67+	 3013 14801
10	0	0	Ki67+	 3019 14389
11	0	0	Ki67+	 3042 14555
12	0	0	Ki67+	 3057 14579
13	0	0	Ki67+	 3062 14267
14	0	0	Ki67+	 3119 14181
15	0	0	Ki67+	 3167 14138
16	0	0	Ki67+	 3196 14193
17	0	0	Ki67+	 3212 14106
18	0	0	Ki67+	 3242 14392
19	0	0	Ki67+	 3244 14127
20	0	0	Ki67+	 3250 14194
21	0	0	Ki67+	 3276 14820
22	0	0	Ki67+	 3286 14800
23	0	0	Ki67+	 3299 14138
24	0	0	Ki67+	 3301 14813
25	0	0	Ki67+	 3305 14280
26	0	0	Ki67+	 3320 14775
27	0	0	Ki67+	 3370 14445
28	0	0	Ki67+	 3379 14379
29	0	0	Ki67+	 3386 14417
30	0	0	Ki67+	 3400 14786
31	0	0	Ki67+	 3434 14658
32	0	0	Ki67+	 3448 14634
33	0	0	Ki67+	 3509 14826
34	0	0	Ki67+	 3517 14573
35	0	0	Ki67+	 3558 14480
36	0	0	Ki67+	 2937 15105
37	0	0	Ki67+	 2982 15572
38	0	0	Ki67+	 2984 15635
39	0	0	Ki67+	 3002 15623
40	0	0	Ki67+	 3045 15626
41	0	0	Ki67+	 3060 15617
42	0	0	Ki67+	 3067 15626
43	0	0	Ki67+	 3075 15633
44	0	0	Ki67+	 3076 15590
45	0	0	Ki67+	 3086 15309
46	0	0	Ki67+	 3086 15608
47	0	0	Ki67+	 3097 15579
48	0	0	Ki67+	 3110 15330
49	0	0	Ki67+	 3111 15411
50	0	0	Ki67+	 3112 15534
51	0	0	Ki67+	 3114 15518
52	0	0	Ki67+	 3117 15254
53	0	0	Ki67+	 3120 15485
54	0	0	Ki67+	 3121 15562
55	0	0	Ki67+	 3123 15596
56	0	0	Ki67+	 3127 15546
57	0	0	Ki67+	 3129 15491
58	0	0	Ki67+	 3129 15510
59	0	0	Ki67+	 3131 15392
60	0	0	Ki67+	 3133 15444
61	0	0	Ki67+	 3136 15354
62	0	0	Ki67+	 3136 15617
63	0	0	Ki67+	 3137 15309
64	0	0	Ki67+	 3138 14994
65	0	0	Ki67+	 3140 15424
66	0	0	Ki67+	 3144 15639
67	0	0	Ki67+	 3145 15198
68	0	0	Ki67+	 3145 15556
69	0	0	Ki67+	 3146 15235
70	0	0	Ki67+	 3148 15356
71	0	0	Ki67+	 3148 15513
72	0	0	Ki67+	 3150 15249
73	0	0	Ki67+	 3154 15462
74	0	0	Ki67+	 3161 15382
75	0	0	Ki67+	 3161 15405
76	0	0	Ki67+	 3166 15329
77	0	0	Ki67+	 3167 15349
78	0	0	Ki67+	 3172 15489
79	0	0	Ki67+	 3173 15138
80	0	0	Ki67+	 3174 15437
81	0	0	Ki67+	 3179 15424
82	0	0	Ki67+	 3181 14965
83	0	0	Ki67+	 3186 15297
84	0	0	Ki67+	 3187 15598
85	0	0	Ki67+	 3197 15310
86	0	0	Ki67+	 3197 15454
87	0	0	Ki67+	 3197 15611
88	0	0	Ki67+	 3198 15333
89	0	0	Ki67+	 3203 15470
90	0	0	Ki67+	 3204 14861
91	0	0	Ki67+	 3204 15349
92	0	0	Ki67+	 3209 15558
93	0	0	Ki67+	 3210 15397
94	0	0	Ki67+	 3213 15509
95	0	0	Ki67+	 3217 15079
96	0	0	Ki67+	 3217 15335
97	0	0	Ki67+	 3219 15284
98	0	0	Ki67+	 3223 15043
99	0	0	Ki67+	 3228 15545
100	0	0	Ki67+	 3230 15307
101	0	0	Ki67+	 3230 15369
102	0	0	Ki67+	 3231 15016
103	0	0	Ki67+	 3231 15271
104	0	0	Ki67+	 3231 15328
105	0	0	Ki67+	 3231 15397
106	0	0	Ki67+	 3233 15199
107	0	0	Ki67+	 3239 15208
108	0	0	Ki67+	 3239 15347
109	0	0	Ki67+	 3242 15156
110	0	0	Ki67+	 3244 15174
111	0	0	Ki67+	 3246 15603
112	0	0	Ki67+	 3248 15425
113	0	0	Ki67+	 3250 15519
114	0	0	Ki67+	 3254 15402
115	0	0	Ki67+	 3259 15139
116	0	0	Ki67+	 3260 15153
117	0	0	Ki67+	 3262 15186
118	0	0	Ki67+	 3262 15556
119	0	0	Ki67+	 3264 14988
120	0	0	Ki67+	 3268 14944
121	0	0	Ki67+	 3269 15127
122	0	0	Ki67+	 3269 15232
123	0	0	Ki67+	 3272 15293
124	0	0	Ki67+	 3272 15341
125	0	0	Ki67+	 3272 15379
126	0	0	Ki67+	 3273 15330
127	0	0	Ki67+	 3278 15214
128	0	0	Ki67+	 3279 15424
129	0	0	Ki67+	 3279 15608
130	0	0	Ki67+	 3280 15037
131	0	0	Ki67+	 3280 15390
132	0	0	Ki67+	 3281 15016
133	0	0	Ki67+	 3281 15580
134	0	0	Ki67+	 3285 15559
135	0	0	Ki67+	 3287 15471
136	0	0	Ki67+	 3287 15527
137	0	0	Ki67+	 3288 15141
138	0	0	Ki67+	 3289 15491
139	0	0	Ki67+	 3290 15104
140	0	0	Ki67+	 3290 15165
141	0	0	Ki67+	 3292 15596
142	0	0	Ki67+	 3295 15076
143	0	0	Ki67+	 3297 15251
144	0	0	Ki67+	 3298 15190
145	0	0	Ki67+	 3299 15118
146	0	0	Ki67+	 3300 15369
147	0	0	Ki67+	 3302 15633
148	0	0	Ki67+	 3304 15204
149	0	0	Ki67+	 3305 15136
150	0	0	Ki67+	 3306 15318
151	0	0	Ki67+	 3306 15342
152	0	0	Ki67+	 3307 15442
153	0	0	Ki67+	 3308 15568
154	0	0	Ki67+	 3309 15595
155	0	0	Ki67+	 3310 14970
156	0	0	Ki67+	 3310 14980
157	0	0	Ki67+	 3313 15165
158	0	0	Ki67+	 3315 15517
159	0	0	Ki67+	 3315 15538
160	0	0	Ki67+	 3317 15075
161	0	0	Ki67+	 3317 15091
162	0	0	Ki67+	 3319 15056
163	0	0	Ki67+	 3319 15145
164	0	0	Ki67+	 3319 15223
165	0	0	Ki67+	 3319 15261
166	0	0	Ki67+	 3320 15185
167	0	0	Ki67+	 3320 15389
168	0	0	Ki67+	 3321 15488
169	0	0	Ki67+	 3322 15457
170	0	0	Ki67+	 3324 15346
171	0	0	Ki67+	 3330 15303
172	0	0	Ki67+	 3336 15549
173	0	0	Ki67+	 3336 15595
174	0	0	Ki67+	 3337 15461
175	0	0	Ki67+	 3338 15341
176	0	0	Ki67+	 3341 15213
177	0	0	Ki67+	 3342 15499
178	0	0	Ki67+	 3344 15238
179	0	0	Ki67+	 3344 15424
180	0	0	Ki67+	 3345 15365
181	0	0	Ki67+	 3346 15182
182	0	0	Ki67+	 3346 15302
183	0	0	Ki67+	 3347 15071
184	0	0	Ki67+	 3347 15528
185	0	0	Ki67+	 3348 15139
186	0	0	Ki67+	 3348 15195
187	0	0	Ki67+	 3349 15396
188	0	0	Ki67+	 3354 15263
189	0	0	Ki67+	 3355 15014
190	0	0	Ki67+	 3355 15314
191	0	0	Ki67+	 3356 15031
192	0	0	Ki67+	 3358 15410
193	0	0	Ki67+	 3363 15041
194	0	0	Ki67+	 3364 15283
195	0	0	Ki67+	 3365 15223
196	0	0	Ki67+	 3367 15201
197	0	0	Ki67+	 3370 14852
198	0	0	Ki67+	 3371 15330
199	0	0	Ki67+	 3372 15418
200	0	0	Ki67+	 3373 15383
201	0	0	Ki67+	 3375 15003
202	0	0	Ki67+	 3377 15306
203	0	0	Ki67+	 3379 15399
204	0	0	Ki67+	 3380 14979
205	0	0	Ki67+	 3387 15587
206	0	0	Ki67+	 3389 15455
207	0	0	Ki67+	 3390 15018
208	0	0	Ki67+	 3390 15478
209	0	0	Ki67+	 3391 15150
210	0	0	Ki67+	 3391 15177
211	0	0	Ki67+	 3392 15206
212	0	0	Ki67+	 3395 15424
213	0	0	Ki67+	 3396 14973
214	0	0	Ki67+	 3396 15219
215	0	0	Ki67+	 3396 15385
216	0	0	Ki67+	 3399 15054
217	0	0	Ki67+	 3400 15343
218	0	0	Ki67+	 3402 15432
219	0	0	Ki67+	 3402 15532
220	0	0	Ki67+	 3406 15557
221	0	0	Ki67+	 3407 15618
222	0	0	Ki67+	 3411 14977
223	0	0	Ki67+	 3411 15494
224	0	0	Ki67+	 3414 15189
225	0	0	Ki67+	 3414 15229
226	0	0	Ki67+	 3418 15002
227	0	0	Ki67+	 3421 15055
228	0	0	Ki67+	 3422 15424
229	0	0	Ki67+	 3425 15379
230	0	0	Ki67+	 3426 14950
231	0	0	Ki67+	 3430 15577
232	0	0	Ki67+	 3431 15092
233	0	0	Ki67+	 3431 15553
234	0	0	Ki67+	 3436 15465
235	0	0	Ki67+	 3436 15526
236	0	0	Ki67+	 3441 14896
237	0	0	Ki67+	 3441 15199
238	0	0	Ki67+	 3442 15346
239	0	0	Ki67+	 3444 15120
240	0	0	Ki67+	 3445 14977
241	0	0	Ki67+	 3445 15621
242	0	0	Ki67+	 3446 15506
243	0	0	Ki67+	 3448 15606
244	0	0	Ki67+	 3449 15237
245	0	0	Ki67+	 3451 15396
246	0	0	Ki67+	 3453 15446
247	0	0	Ki67+	 3456 15091
248	0	0	Ki67+	 3457 15154
249	0	0	Ki67+	 3457 15548
250	0	0	Ki67+	 3460 15485
251	0	0	Ki67+	 3462 15597
252	0	0	Ki67+	 3465 15112
253	0	0	Ki67+	 3466 15200
254	0	0	Ki67+	 3468 14905
255	0	0	Ki67+	 3470 15283
256	0	0	Ki67+	 3472 14962
257	0	0	Ki67+	 3473 15090
258	0	0	Ki67+	 3474 15512
259	0	0	Ki67+	 3475 15044
260	0	0	Ki67+	 3476 15370
261	0	0	Ki67+	 3479 15253
262	0	0	Ki67+	 3480 15453
263	0	0	Ki67+	 3481 15145
264	0	0	Ki67+	 3483 15174
265	0	0	Ki67+	 3483 15415
266	0	0	Ki67+	 3484 15014
267	0	0	Ki67+	 3486 15381
268	0	0	Ki67+	 3486 15522
269	0	0	Ki67+	 3489 15357
270	0	0	Ki67+	 3490 15058
271	0	0	Ki67+	 3492 15329
272	0	0	Ki67+	 3498 14962
273	0	0	Ki67+	 3499 15090
274	0	0	Ki67+	 3500 15263
275	0	0	Ki67+	 3502 15417
276	0	0	Ki67+	 3503 14983
277	0	0	Ki67+	 3503 15039
278	0	0	Ki67+	 3504 15608
279	0	0	Ki67+	 3506 15140
280	0	0	Ki67+	 3511 15156
281	0	0	Ki67+	 3516 15231
282	0	0	Ki67+	 3517 15010
283	0	0	Ki67+	 3518 15402
284	0	0	Ki67+	 3519 15031
285	0	0	Ki67+	 3519 15371
286	0	0	Ki67+	 3520 15312
287	0	0	Ki67+	 3520 15386
288	0	0	Ki67+	 3521 15122
289	0	0	Ki67+	 3522 15639
290	0	0	Ki67+	 3524 15104
291	0	0	Ki67+	 3525 15194
292	0	0	Ki67+	 3527 15273
293	0	0	Ki67+	 3529 15609
294	0	0	Ki67+	 3532 14948
295	0	0	Ki67+	 3532 15594
296	0	0	Ki67+	 3535 14861
297	0	0	Ki67+	 3535 15464
298	0	0	Ki67+	 3536 15343
299	0	0	Ki67+	 3536 15410
300	0	0	Ki67+	 3540 15429
301	0	0	Ki67+	 3541 15013
302	0	0	Ki67+	 3542 15060
303	0	0	Ki67+	 3542 15576
304	0	0	Ki67+	 3546 15245
305	0	0	Ki67+	 3547 15098
306	0	0	Ki67+	 3547 15132
307	0	0	Ki67+	 3548 15148
308	0	0	Ki67+	 3549 15518
309	0	0	Ki67+	 3549 15543
310	0	0	Ki67+	 3551 14887
311	0	0	Ki67+	 3553 15223
312	0	0	Ki67+	 3554 15285
313	0	0	Ki67+	 3554 15490
314	0	0	Ki67+	 3556 15080
315	0	0	Ki67+	 3557 15106
316	0	0	Ki67+	 3558 14897
317	0	0	Ki67+	 3560 15138
318	0	0	Ki67+	 3562 15319
319	0	0	Ki67+	 3563 15376
320	0	0	Ki67+	 3564 15412
321	0	0	Ki67+	 3565 15458
322	0	0	Ki67+	 3568 15254
323	0	0	Ki67+	 3569 15165
324	0	0	Ki67+	 3570 14876
325	0	0	Ki67+	 3571 15205
326	0	0	Ki67+	 3572 15575
327	0	0	Ki67+	 3574 15066
328	0	0	Ki67+	 3574 15113
329	0	0	Ki67+	 3574 15139
330	0	0	Ki67+	 3579 15083
331	0	0	Ki67+	 3583 15170
332	0	0	Ki67+	 3017 15661
333	0	0	Ki67+	 3019 15713
334	0	0	Ki67+	 3036 15711
335	0	0	Ki67+	 3049 15677
336	0	0	Ki67+	 3065 15652
337	0	0	Ki67+	 3088 15677
338	0	0	Ki67+	 3268 16028
339	0	0	Ki67+	 3273 16015
340	0	0	Ki67+	 3310 15734
341	0	0	Ki67+	 3455 15687
342	0	0	Ki67+	 3469 15678
343	0	0	Ki67+	 3494 15650
344	0	0	Ki67+	 3496 15722
345	0	0	Ki67+	 3498 15665
346	0	0	Ki67+	 3517 15707
347	0	0	Ki67+	 3526 15754
348	0	0	Ki67+	 3548 15704
349	0	0	Ki67+	 3559 15748
350	0	0	Ki67+	 3566 15711
351	0	0	Ki67+	 3576 15686
352	0	0	Ki67+	 4079 13165
353	0	0	Ki67+	 4307 12954
354	0	0	Ki67+	 3615 13701
355	0	0	Ki67+	 3722 13947
356	0	0	Ki67+	 3811 13837
357	0	0	Ki67+	 3816 13482
358	0	0	Ki67+	 3818 13964
359	0	0	Ki67+	 3977 13320
360	0	0	Ki67+	 3997 13308
361	0	0	Ki67+	 3998 13291
362	0	0	Ki67+	 4002 13432
363	0	0	Ki67+	 4031 13263
364	0	0	Ki67+	 4048 13363
365	0	0	Ki67+	 4176 13237
366	0	0	Ki67+	 4220 13620
367	0	0	Ki67+	 4254 13523
368	0	0	Ki67+	 4262 13544
369	0	0	Ki67+	 4345 13889
370	0	0	Ki67+	 4363 13871
371	0	0	Ki67+	 3612 14522
372	0	0	Ki67+	 3628 14781
373	0	0	Ki67+	 3642 14302
374	0	0	Ki67+	 3688 14436
375	0	0	Ki67+	 3709 14347
376	0	0	Ki67+	 3711 14416
377	0	0	Ki67+	 3729 14503
378	0	0	Ki67+	 3729 14701
379	0	0	Ki67+	 3733 14364
380	0	0	Ki67+	 3735 14667
381	0	0	Ki67+	 3752 14373
382	0	0	Ki67+	 3755 14751
383	0	0	Ki67+	 3760 14333
384	0	0	Ki67+	 3770 14526
385	0	0	Ki67+	 3772 14601
386	0	0	Ki67+	 3773 14631
387	0	0	Ki67+	 3779 14576
388	0	0	Ki67+	 3792 14552
389	0	0	Ki67+	 3796 14725
390	0	0	Ki67+	 3804 14743
391	0	0	Ki67+	 3809 14013
392	0	0	Ki67+	 3817 14428
393	0	0	Ki67+	 3818 14539
394	0	0	Ki67+	 3819 14718
395	0	0	Ki67+	 3833 14744
396	0	0	Ki67+	 3834 14494
397	0	0	Ki67+	 3836 14051
398	0	0	Ki67+	 3837 14520
399	0	0	Ki67+	 3844 14409
400	0	0	Ki67+	 3853 14308
401	0	0	Ki67+	 3853 14385
402	0	0	Ki67+	 3862 14756
403	0	0	Ki67+	 3864 14542
404	0	0	Ki67+	 3865 14737
405	0	0	Ki67+	 3867 14481
406	0	0	Ki67+	 3873 14012
407	0	0	Ki67+	 3875 14776
408	0	0	Ki67+	 3883 14278
409	0	0	Ki67+	 3884 14452
410	0	0	Ki67+	 3891 14658
411	0	0	Ki67+	 3897 14467
412	0	0	Ki67+	 3898 14734
413	0	0	Ki67+	 3900 14087
414	0	0	Ki67+	 3900 14698
415	0	0	Ki67+	 3903 14359
416	0	0	Ki67+	 3905 14647
417	0	0	Ki67+	 3906 14749
418	0	0	Ki67+	 3907 14715
419	0	0	Ki67+	 3915 14443
420	0	0	Ki67+	 3917 14457
421	0	0	Ki67+	 3925 14342
422	0	0	Ki67+	 3926 14271
423	0	0	Ki67+	 3933 14437
424	0	0	Ki67+	 3941 14337
425	0	0	Ki67+	 3941 14452
426	0	0	Ki67+	 3947 14679
427	0	0	Ki67+	 3947 14709
428	0	0	Ki67+	 3948 14760
429	0	0	Ki67+	 3950 14542
430	0	0	Ki67+	 3952 14511
431	0	0	Ki67+	 3955 14444
432	0	0	Ki67+	 3955 14634
433	0	0	Ki67+	 3960 14265
434	0	0	Ki67+	 3964 14507
435	0	0	Ki67+	 3965 14318
436	0	0	Ki67+	 3970 14494
437	0	0	Ki67+	 3978 14708
438	0	0	Ki67+	 3980 14493
439	0	0	Ki67+	 3983 14293
440	0	0	Ki67+	 3986 14377
441	0	0	Ki67+	 3986 14450
442	0	0	Ki67+	 3987 14463
443	0	0	Ki67+	 3995 14368
444	0	0	Ki67+	 3997 14534
445	0	0	Ki67+	 3998 14006
446	0	0	Ki67+	 4000 14706
447	0	0	Ki67+	 4001 14287
448	0	0	Ki67+	 4001 14520
449	0	0	Ki67+	 4006 14203
450	0	0	Ki67+	 4006 14445
451	0	0	Ki67+	 4008 14469
452	0	0	Ki67+	 4014 14254
453	0	0	Ki67+	 4023 14770
454	0	0	Ki67+	 4026 14383
455	0	0	Ki67+	 4030 14510
456	0	0	Ki67+	 4037 14442
457	0	0	Ki67+	 4040 14464
458	0	0	Ki67+	 4041 14552
459	0	0	Ki67+	 4042 14776
460	0	0	Ki67+	 4045 14327
461	0	0	Ki67+	 4052 14470
462	0	0	Ki67+	 4060 14420
463	0	0	Ki67+	 4061 14198
464	0	0	Ki67+	 4061 14431
465	0	0	Ki67+	 4066 14751
466	0	0	Ki67+	 4068 14393
467	0	0	Ki67+	 4077 14505
468	0	0	Ki67+	 4080 14458
469	0	0	Ki67+	 4083 14398
470	0	0	Ki67+	 4090 14415
471	0	0	Ki67+	 4095 14319
472	0	0	Ki67+	 4095 14370
473	0	0	Ki67+	 4101 14423
474	0	0	Ki67+	 4102 14257
475	0	0	Ki67+	 4106 14547
476	0	0	Ki67+	 4108 14779
477	0	0	Ki67+	 4113 14585
478	0	0	Ki67+	 4116 14508
479	0	0	Ki67+	 4119 14546
480	0	0	Ki67+	 4123 14350
481	0	0	Ki67+	 4123 14774
482	0	0	Ki67+	 4124 14729
483	0	0	Ki67+	 4125 14375
484	0	0	Ki67+	 4127 14406
485	0	0	Ki67+	 4130 14496
486	0	0	Ki67+	 4137 14352
487	0	0	Ki67+	 4140 14333
488	0	0	Ki67+	 4142 14370
489	0	0	Ki67+	 4146 14345
490	0	0	Ki67+	 4155 14325
491	0	0	Ki67+	 4156 14361
492	0	0	Ki67+	 4158 14756
493	0	0	Ki67+	 4160 14402
494	0	0	Ki67+	 4163 14217
495	0	0	Ki67+	 4167 14340
496	0	0	Ki67+	 4171 14479
497	0	0	Ki67+	 4184 14381
498	0	0	Ki67+	 4185 14327
499	0	0	Ki67+	 4187 14295
500	0	0	Ki67+	 4189 14350
501	0	0	Ki67+	 4194 14392
502	0	0	Ki67+	 4198 14314
503	0	0	Ki67+	 4202 14454
504	0	0	Ki67+	 4209 14278
505	0	0	Ki67+	 4231 14280
506	0	0	Ki67+	 4235 14362
507	0	0	Ki67+	 4239 14768
508	0	0	Ki67+	 4245 14385
509	0	0	Ki67+	 4260 14517
510	0	0	Ki67+	 4262 14346
511	0	0	Ki67+	 4263 14688
512	0	0	Ki67+	 4264 14492
513	0	0	Ki67+	 4266 14373
514	0	0	Ki67+	 4268 14238
515	0	0	Ki67+	 4268 14434
516	0	0	Ki67+	 4277 14674
517	0	0	Ki67+	 4290 14504
518	0	0	Ki67+	 4294 14276
519	0	0	Ki67+	 4295 14237
520	0	0	Ki67+	 4296 14442
521	0	0	Ki67+	 4298 14564
522	0	0	Ki67+	 4311 14434
523	0	0	Ki67+	 4316 14455
524	0	0	Ki67+	 4322 14765
525	0	0	Ki67+	 4335 14217
526	0	0	Ki67+	 4337 14737
527	0	0	Ki67+	 4339 14263
528	0	0	Ki67+	 4340 14475
529	0	0	Ki67+	 4343 14244
530	0	0	Ki67+	 4346 14703
531	0	0	Ki67+	 4350 14218
532	0	0	Ki67+	 4356 14766
533	0	0	Ki67+	 4361 14612
534	0	0	Ki67+	 4363 14212
535	0	0	Ki67+	 4363 14723
536	0	0	Ki67+	 4366 14679
537	0	0	Ki67+	 4367 14775
538	0	0	Ki67+	 4373 14729
539	0	0	Ki67+	 4379 14451
540	0	0	Ki67+	 4383 14630
541	0	0	Ki67+	 3587 15155
542	0	0	Ki67+	 3587 15418
543	0	0	Ki67+	 3589 15359
544	0	0	Ki67+	 3589 15523
545	0	0	Ki67+	 3591 15112
546	0	0	Ki67+	 3591 15543
547	0	0	Ki67+	 3591 15570
548	0	0	Ki67+	 3594 15263
549	0	0	Ki67+	 3598 15386
550	0	0	Ki67+	 3599 14803
551	0	0	Ki67+	 3600 15208
552	0	0	Ki67+	 3600 15507
553	0	0	Ki67+	 3602 15287
554	0	0	Ki67+	 3604 15056
555	0	0	Ki67+	 3605 15234
556	0	0	Ki67+	 3607 15320
557	0	0	Ki67+	 3608 15083
558	0	0	Ki67+	 3610 14926
559	0	0	Ki67+	 3615 15185
560	0	0	Ki67+	 3615 15562
561	0	0	Ki67+	 3617 15132
562	0	0	Ki67+	 3617 15164
563	0	0	Ki67+	 3618 15105
564	0	0	Ki67+	 3618 15572
565	0	0	Ki67+	 3619 15233
566	0	0	Ki67+	 3620 15403
567	0	0	Ki67+	 3620 15531
568	0	0	Ki67+	 3632 14928
569	0	0	Ki67+	 3635 15129
570	0	0	Ki67+	 3635 15207
571	0	0	Ki67+	 3636 14911
572	0	0	Ki67+	 3636 15579
573	0	0	Ki67+	 3639 15433
574	0	0	Ki67+	 3643 15324
575	0	0	Ki67+	 3650 15404
576	0	0	Ki67+	 3651 15213
577	0	0	Ki67+	 3652 15393
578	0	0	Ki67+	 3653 14884
579	0	0	Ki67+	 3654 15171
580	0	0	Ki67+	 3657 15533
581	0	0	Ki67+	 3658 15117
582	0	0	Ki67+	 3659 15567
583	0	0	Ki67+	 3670 15189
584	0	0	Ki67+	 3670 15377
585	0	0	Ki67+	 3673 14845
586	0	0	Ki67+	 3673 15564
587	0	0	Ki67+	 3674 15228
588	0	0	Ki67+	 3676 15529
589	0	0	Ki67+	 3679 15163
590	0	0	Ki67+	 3682 15208
591	0	0	Ki67+	 3694 15543
592	0	0	Ki67+	 3695 15408
593	0	0	Ki67+	 3696 14814
594	0	0	Ki67+	 3696 15190
595	0	0	Ki67+	 3696 15498
596	0	0	Ki67+	 3699 15336
597	0	0	Ki67+	 3700 15211
598	0	0	Ki67+	 3700 15527
599	0	0	Ki67+	 3703 15005
600	0	0	Ki67+	 3708 15392
601	0	0	Ki67+	 3708 15479
602	0	0	Ki67+	 3712 15376
603	0	0	Ki67+	 3714 15494
604	0	0	Ki67+	 3721 15426
605	0	0	Ki67+	 3728 14801
606	0	0	Ki67+	 3730 15232
607	0	0	Ki67+	 3731 15518
608	0	0	Ki67+	 3732 15069
609	0	0	Ki67+	 3733 15196
610	0	0	Ki67+	 3735 15461
611	0	0	Ki67+	 3738 15289
612	0	0	Ki67+	 3738 15353
613	0	0	Ki67+	 3739 14788
614	0	0	Ki67+	 3742 15278
615	0	0	Ki67+	 3743 15042
616	0	0	Ki67+	 3750 15254
617	0	0	Ki67+	 3751 15456
618	0	0	Ki67+	 3752 15217
619	0	0	Ki67+	 3753 15096
620	0	0	Ki67+	 3753 15569
621	0	0	Ki67+	 3757 14786
622	0	0	Ki67+	 3759 15472
623	0	0	Ki67+	 3763 14954
624	0	0	Ki67+	 3763 15161
625	0	0	Ki67+	 3764 14979
626	0	0	Ki67+	 3766 14813
627	0	0	Ki67+	 3766 14994
628	0	0	Ki67+	 3766 15094
629	0	0	Ki67+	 3766 15325
630	0	0	Ki67+	 3775 14832
631	0	0	Ki67+	 3775 15352
632	0	0	Ki67+	 3777 15127
633	0	0	Ki67+	 3778 15289
634	0	0	Ki67+	 3779 14908
635	0	0	Ki67+	 3782 14944
636	0	0	Ki67+	 3793 15434
637	0	0	Ki67+	 3796 14852
638	0	0	Ki67+	 3797 14929
639	0	0	Ki67+	 3800 15270
640	0	0	Ki67+	 3800 15313
641	0	0	Ki67+	 3800 15365
642	0	0	Ki67+	 3801 14898
643	0	0	Ki67+	 3807 14786
644	0	0	Ki67+	 3810 14833
645	0	0	Ki67+	 3812 15150
646	0	0	Ki67+	 3817 15291
647	0	0	Ki67+	 3817 15574
648	0	0	Ki67+	 3818 15253
649	0	0	Ki67+	 3822 15344
650	0	0	Ki67+	 3824 15419
651	0	0	Ki67+	 3825 14959
652	0	0	Ki67+	 3826 14938
653	0	0	Ki67+	 3827 15489
654	0	0	Ki67+	 3829 15388
655	0	0	Ki67+	 3829 15444
656	0	0	Ki67+	 3830 14986
657	0	0	Ki67+	 3830 15002
658	0	0	Ki67+	 3830 15035
659	0	0	Ki67+	 3832 14817
660	0	0	Ki67+	 3834 14906
661	0	0	Ki67+	 3835 15374
662	0	0	Ki67+	 3836 15190
663	0	0	Ki67+	 3836 15262
664	0	0	Ki67+	 3837 15010
665	0	0	Ki67+	 3837 15464
666	0	0	Ki67+	 3838 15556
667	0	0	Ki67+	 3843 14819
668	0	0	Ki67+	 3844 14937
669	0	0	Ki67+	 3847 14845
670	0	0	Ki67+	 3850 15297
671	0	0	Ki67+	 3854 15580
672	0	0	Ki67+	 3856 15058
673	0	0	Ki67+	 3856 15335
674	0	0	Ki67+	 3860 15379
675	0	0	Ki67+	 3861 15424
676	0	0	Ki67+	 3863 15307
677	0	0	Ki67+	 3865 15036
678	0	0	Ki67+	 3866 14986
679	0	0	Ki67+	 3866 15017
680	0	0	Ki67+	 3867 15535
681	0	0	Ki67+	 3868 14858
682	0	0	Ki67+	 3874 14820
683	0	0	Ki67+	 3875 14830
684	0	0	Ki67+	 3876 15163
685	0	0	Ki67+	 3878 15277
686	0	0	Ki67+	 3885 15313
687	0	0	Ki67+	 3888 15432
688	0	0	Ki67+	 3889 15027
689	0	0	Ki67+	 3889 15401
690	0	0	Ki67+	 3891 15297
691	0	0	Ki67+	 3891 15554
692	0	0	Ki67+	 3895 15040
693	0	0	Ki67+	 3896 15256
694	0	0	Ki67+	 3906 14846
695	0	0	Ki67+	 3906 14994
696	0	0	Ki67+	 3911 15404
697	0	0	Ki67+	 3912 15261
698	0	0	Ki67+	 3913 15297
699	0	0	Ki67+	 3914 14916
700	0	0	Ki67+	 3915 15093
701	0	0	Ki67+	 3915 15422
702	0	0	Ki67+	 3916 15029
703	0	0	Ki67+	 3916 15315
704	0	0	Ki67+	 3916 15338
705	0	0	Ki67+	 3920 14978
706	0	0	Ki67+	 3920 15368
707	0	0	Ki67+	 3921 15045
708	0	0	Ki67+	 3923 14797
709	0	0	Ki67+	 3927 15440
710	0	0	Ki67+	 3930 15265
711	0	0	Ki67+	 3933 14896
712	0	0	Ki67+	 3933 15096
713	0	0	Ki67+	 3936 15058
714	0	0	Ki67+	 3936 15316
715	0	0	Ki67+	 3940 15269
716	0	0	Ki67+	 3943 14858
717	0	0	Ki67+	 3944 15350
718	0	0	Ki67+	 3944 15400
719	0	0	Ki67+	 3953 15043
720	0	0	Ki67+	 3954 14953
721	0	0	Ki67+	 3956 15023
722	0	0	Ki67+	 3956 15064
723	0	0	Ki67+	 3956 15337
724	0	0	Ki67+	 3957 14864
725	0	0	Ki67+	 3965 15542
726	0	0	Ki67+	 3967 15428
727	0	0	Ki67+	 3968 15381
728	0	0	Ki67+	 3970 15273
729	0	0	Ki67+	 3971 14992
730	0	0	Ki67+	 3971 15053
731	0	0	Ki67+	 3971 15524
732	0	0	Ki67+	 3973 14892
733	0	0	Ki67+	 3977 14858
734	0	0	Ki67+	 3978 15327
735	0	0	Ki67+	 3983 14953
736	0	0	Ki67+	 3983 15000
737	0	0	Ki67+	 3986 15040
738	0	0	Ki67+	 3993 15096
739	0	0	Ki67+	 3993 15251
740	0	0	Ki67+	 3995 14880
741	0	0	Ki67+	 3995 15353
742	0	0	Ki67+	 3995 15510
743	0	0	Ki67+	 3998 14832
744	0	0	Ki67+	 3999 15306
745	0	0	Ki67+	 4002 15009
746	0	0	Ki67+	 4004 15483
747	0	0	Ki67+	 4007 15367
748	0	0	Ki67+	 4012 14820
749	0	0	Ki67+	 4013 15033
750	0	0	Ki67+	 4013 15254
751	0	0	Ki67+	 4015 15496
752	0	0	Ki67+	 4016 15402
753	0	0	Ki67+	 4020 14986
754	0	0	Ki67+	 4020 15460
755	0	0	Ki67+	 4021 14911
756	0	0	Ki67+	 4022 14848
757	0	0	Ki67+	 4026 15280
758	0	0	Ki67+	 4027 15245
759	0	0	Ki67+	 4028 14946
760	0	0	Ki67+	 4029 15396
761	0	0	Ki67+	 4032 15327
762	0	0	Ki67+	 4032 15366
763	0	0	Ki67+	 4032 15428
764	0	0	Ki67+	 4033 15208
765	0	0	Ki67+	 4033 15346
766	0	0	Ki67+	 4034 15017
767	0	0	Ki67+	 4045 14912
768	0	0	Ki67+	 4045 15449
769	0	0	Ki67+	 4049 15194
770	0	0	Ki67+	 4050 15392
771	0	0	Ki67+	 4051 14961
772	0	0	Ki67+	 4051 15261
773	0	0	Ki67+	 4055 14869
774	0	0	Ki67+	 4056 15425
775	0	0	Ki67+	 4059 15215
776	0	0	Ki67+	 4063 15331
777	0	0	Ki67+	 4064 14964
778	0	0	Ki67+	 4064 15191
779	0	0	Ki67+	 4064 15251
780	0	0	Ki67+	 4064 15358
781	0	0	Ki67+	 4069 14989
782	0	0	Ki67+	 4070 15349
783	0	0	Ki67+	 4071 15136
784	0	0	Ki67+	 4072 14955
785	0	0	Ki67+	 4077 15209
786	0	0	Ki67+	 4082 15224
787	0	0	Ki67+	 4082 15387
788	0	0	Ki67+	 4083 14896
789	0	0	Ki67+	 4083 15193
790	0	0	Ki67+	 4091 14948
791	0	0	Ki67+	 4093 14982
792	0	0	Ki67+	 4095 14918
793	0	0	Ki67+	 4097 15229
794	0	0	Ki67+	 4098 14827
795	0	0	Ki67+	 4098 15337
796	0	0	Ki67+	 4099 15301
797	0	0	Ki67+	 4105 15173
798	0	0	Ki67+	 4107 14892
799	0	0	Ki67+	 4108 14799
800	0	0	Ki67+	 4112 15575
801	0	0	Ki67+	 4116 15292
802	0	0	Ki67+	 4119 15188
803	0	0	Ki67+	 4120 14864
804	0	0	Ki67+	 4126 15164
805	0	0	Ki67+	 4127 14921
806	0	0	Ki67+	 4129 15372
807	0	0	Ki67+	 4130 14786
808	0	0	Ki67+	 4133 14839
809	0	0	Ki67+	 4133 15385
810	0	0	Ki67+	 4140 14814
811	0	0	Ki67+	 4140 15317
812	0	0	Ki67+	 4141 15573
813	0	0	Ki67+	 4143 15166
814	0	0	Ki67+	 4145 15198
815	0	0	Ki67+	 4147 14863
816	0	0	Ki67+	 4147 15353
817	0	0	Ki67+	 4148 14894
818	0	0	Ki67+	 4149 15297
819	0	0	Ki67+	 4150 14797
820	0	0	Ki67+	 4157 14886
821	0	0	Ki67+	 4158 14869
822	0	0	Ki67+	 4165 15285
823	0	0	Ki67+	 4165 15434
824	0	0	Ki67+	 4172 15569
825	0	0	Ki67+	 4174 15024
826	0	0	Ki67+	 4174 15337
827	0	0	Ki67+	 4175 15389
828	0	0	Ki67+	 4177 15077
829	0	0	Ki67+	 4178 15374
830	0	0	Ki67+	 4179 15178
831	0	0	Ki67+	 4180 15415
832	0	0	Ki67+	 4183 15268
833	0	0	Ki67+	 4184 15323
834	0	0	Ki67+	 4184 15571
835	0	0	Ki67+	 4187 15460
836	0	0	Ki67+	 4187 15495
837	0	0	Ki67+	 4189 15297
838	0	0	Ki67+	 4194 15546
839	0	0	Ki67+	 4195 15184
840	0	0	Ki67+	 4198 14912
841	0	0	Ki67+	 4198 15143
842	0	0	Ki67+	 4201 14889
843	0	0	Ki67+	 4202 15455
844	0	0	Ki67+	 4203 15300
845	0	0	Ki67+	 4203 15426
846	0	0	Ki67+	 4207 15235
847	0	0	Ki67+	 4208 15439
848	0	0	Ki67+	 4209 15187
849	0	0	Ki67+	 4215 14957
850	0	0	Ki67+	 4216 15210
851	0	0	Ki67+	 4220 14912
852	0	0	Ki67+	 4220 15388
853	0	0	Ki67+	 4221 14813
854	0	0	Ki67+	 4221 15529
855	0	0	Ki67+	 4224 15366
856	0	0	Ki67+	 4225 15540
857	0	0	Ki67+	 4231 14830
858	0	0	Ki67+	 4231 15355
859	0	0	Ki67+	 4235 14847
860	0	0	Ki67+	 4236 14861
861	0	0	Ki67+	 4236 15228
862	0	0	Ki67+	 4238 15334
863	0	0	Ki67+	 4240 14882
864	0	0	Ki67+	 4240 14918
865	0	0	Ki67+	 4243 15577
866	0	0	Ki67+	 4251 14798
867	0	0	Ki67+	 4253 15425
868	0	0	Ki67+	 4254 15306
869	0	0	Ki67+	 4254 15387
870	0	0	Ki67+	 4256 15336
871	0	0	Ki67+	 4260 15451
872	0	0	Ki67+	 4261 14827
873	0	0	Ki67+	 4261 15248
874	0	0	Ki67+	 4261 15279
875	0	0	Ki67+	 4262 14851
876	0	0	Ki67+	 4263 15523
877	0	0	Ki67+	 4270 14922
878	0	0	Ki67+	 4272 14938
879	0	0	Ki67+	 4273 15204
880	0	0	Ki67+	 4283 14812
881	0	0	Ki67+	 4285 14839
882	0	0	Ki67+	 4285 15375
883	0	0	Ki67+	 4287 15539
884	0	0	Ki67+	 4288 15219
885	0	0	Ki67+	 4289 15388
886	0	0	Ki67+	 4292 15365
887	0	0	Ki67+	 4294 15572
888	0	0	Ki67+	 4297 15185
889	0	0	Ki67+	 4299 14855
890	0	0	Ki67+	 4299 15417
891	0	0	Ki67+	 4302 14954
892	0	0	Ki67+	 4303 15550
893	0	0	Ki67+	 4305 15481
894	0	0	Ki67+	 4308 15525
895	0	0	Ki67+	 4309 14974
896	0	0	Ki67+	 4309 15454
897	0	0	Ki67+	 4317 15552
898	0	0	Ki67+	 4318 15483
899	0	0	Ki67+	 4320 14921
900	0	0	Ki67+	 4320 15394
901	0	0	Ki67+	 4323 14941
902	0	0	Ki67+	 4323 14990
903	0	0	Ki67+	 4324 15429
904	0	0	Ki67+	 4326 15505
905	0	0	Ki67+	 4331 15372
906	0	0	Ki67+	 4334 15202
907	0	0	Ki67+	 4335 15549
908	0	0	Ki67+	 4341 14991
909	0	0	Ki67+	 4353 15395
910	0	0	Ki67+	 4354 14968
911	0	0	Ki67+	 4357 15320
912	0	0	Ki67+	 4359 15418
913	0	0	Ki67+	 4360 14983
914	0	0	Ki67+	 4361 15354
915	0	0	Ki67+	 4362 15278
916	0	0	Ki67+	 4362 15520
917	0	0	Ki67+	 4365 15200
918	0	0	Ki67+	 4367 15408
919	0	0	Ki67+	 4370 15381
920	0	0	Ki67+	 3585 15724
921	0	0	Ki67+	 3588 15590
922	0	0	Ki67+	 3601 15721
923	0	0	Ki67+	 3606 15748
924	0	0	Ki67+	 3608 15590
925	0	0	Ki67+	 3636 15732
926	0	0	Ki67+	 3641 15744
927	0	0	Ki67+	 3646 15781
928	0	0	Ki67+	 3650 15601
929	0	0	Ki67+	 3667 15735
930	0	0	Ki67+	 3675 15767
931	0	0	Ki67+	 3684 15700
932	0	0	Ki67+	 3698 15657
933	0	0	Ki67+	 3698 15674
934	0	0	Ki67+	 3699 15723
935	0	0	Ki67+	 3701 15781
936	0	0	Ki67+	 3701 16044
937	0	0	Ki67+	 3709 16032
938	0	0	Ki67+	 3715 15768
939	0	0	Ki67+	 3725 16025
940	0	0	Ki67+	 3732 15705
941	0	0	Ki67+	 3740 16023
942	0	0	Ki67+	 3746 16190
943	0	0	Ki67+	 3749 15625
944	0	0	Ki67+	 3749 15644
945	0	0	Ki67+	 3749 15987
946	0	0	Ki67+	 3749 16101
947	0	0	Ki67+	 3752 16342
948	0	0	Ki67+	 3760 16122
949	0	0	Ki67+	 3765 16156
950	0	0	Ki67+	 3769 16211
951	0	0	Ki67+	 3771 16061
952	0	0	Ki67+	 3771 16338
953	0	0	Ki67+	 3776 15606
954	0	0	Ki67+	 3777 15642
955	0	0	Ki67+	 3777 16100
956	0	0	Ki67+	 3778 16079
957	0	0	Ki67+	 3782 16021
958	0	0	Ki67+	 3785 16139
959	0	0	Ki67+	 3787 15977
960	0	0	Ki67+	 3788 15703
961	0	0	Ki67+	 3792 15594
962	0	0	Ki67+	 3793 16335
963	0	0	Ki67+	 3794 16166
964	0	0	Ki67+	 3795 16006
965	0	0	Ki67+	 3797 16151
966	0	0	Ki67+	 3798 16038
967	0	0	Ki67+	 3804 15617
968	0	0	Ki67+	 3806 16104
969	0	0	Ki67+	 3810 16054
970	0	0	Ki67+	 3822 15588
971	0	0	Ki67+	 3822 15894
972	0	0	Ki67+	 3823 16327
973	0	0	Ki67+	 3827 16168
974	0	0	Ki67+	 3831 16093
975	0	0	Ki67+	 3832 15958
976	0	0	Ki67+	 3836 16122
977	0	0	Ki67+	 3838 15689
978	0	0	Ki67+	 3838 16057
979	0	0	Ki67+	 3838 16299
980	0	0	Ki67+	 3839 16214
981	0	0	Ki67+	 3841 15826
982	0	0	Ki67+	 3845 15860
983	0	0	Ki67+	 3846 15968
984	0	0	Ki67+	 3847 16196
985	0	0	Ki67+	 3848 16173
986	0	0	Ki67+	 3849 15659
987	0	0	Ki67+	 3849 15999
988	0	0	Ki67+	 3851 15645
989	0	0	Ki67+	 3855 15911
990	0	0	Ki67+	 3856 16156
991	0	0	Ki67+	 3861 15844
992	0	0	Ki67+	 3862 15611
993	0	0	Ki67+	 3862 16236
994	0	0	Ki67+	 3864 16003
995	0	0	Ki67+	 3871 15679
996	0	0	Ki67+	 3871 16114
997	0	0	Ki67+	 3871 16165
998	0	0	Ki67+	 3872 15924
999	0	0	Ki67+	 3873 15883
1000	0	0	Ki67+	 3876 15815
1001	0	0	Ki67+	 3881 16037
1002	0	0	Ki67+	 3882 15995
1003	0	0	Ki67+	 3883 15740
1004	0	0	Ki67+	 3884 16157
1005	0	0	Ki67+	 3885 15961
1006	0	0	Ki67+	 3887 16224
1007	0	0	Ki67+	 3888 16193
1008	0	0	Ki67+	 3889 15633
1009	0	0	Ki67+	 3894 15837
1010	0	0	Ki67+	 3896 16175
1011	0	0	Ki67+	 3898 15586
1012	0	0	Ki67+	 3902 15737
1013	0	0	Ki67+	 3905 15907
1014	0	0	Ki67+	 3905 15957
1015	0	0	Ki67+	 3905 16153
1016	0	0	Ki67+	 3909 15698
1017	0	0	Ki67+	 3910 15868
1018	0	0	Ki67+	 3913 15646
1019	0	0	Ki67+	 3913 15809
1020	0	0	Ki67+	 3913 16044
1021	0	0	Ki67+	 3913 16123
1022	0	0	Ki67+	 3915 15763
1023	0	0	Ki67+	 3919 15780
1024	0	0	Ki67+	 3919 15903
1025	0	0	Ki67+	 3920 15612
1026	0	0	Ki67+	 3920 16180
1027	0	0	Ki67+	 3922 15749
1028	0	0	Ki67+	 3923 16296
1029	0	0	Ki67+	 3925 16142
1030	0	0	Ki67+	 3929 15936
1031	0	0	Ki67+	 3931 15804
1032	0	0	Ki67+	 3931 15873
1033	0	0	Ki67+	 3931 16165
1034	0	0	Ki67+	 3934 16038
1035	0	0	Ki67+	 3936 15918
1036	0	0	Ki67+	 3937 15614
1037	0	0	Ki67+	 3939 15760
1038	0	0	Ki67+	 3941 16121
1039	0	0	Ki67+	 3941 16262
1040	0	0	Ki67+	 3945 15704
1041	0	0	Ki67+	 3946 15809
1042	0	0	Ki67+	 3948 16106
1043	0	0	Ki67+	 3950 16161
1044	0	0	Ki67+	 3959 15729
1045	0	0	Ki67+	 3959 16146
1046	0	0	Ki67+	 3961 15873
1047	0	0	Ki67+	 3961 16033
1048	0	0	Ki67+	 3962 15936
1049	0	0	Ki67+	 3964 16285
1050	0	0	Ki67+	 3968 16246
1051	0	0	Ki67+	 3971 16021
1052	0	0	Ki67+	 3973 16143
1053	0	0	Ki67+	 3975 16113
1054	0	0	Ki67+	 3979 15823
1055	0	0	Ki67+	 3979 15903
1056	0	0	Ki67+	 3980 15804
1057	0	0	Ki67+	 3981 15856
1058	0	0	Ki67+	 3984 16377
1059	0	0	Ki67+	 3989 16222
1060	0	0	Ki67+	 3991 16051
1061	0	0	Ki67+	 3991 16246
1062	0	0	Ki67+	 3991 16287
1063	0	0	Ki67+	 3992 15633
1064	0	0	Ki67+	 3992 16260
1065	0	0	Ki67+	 3999 16131
1066	0	0	Ki67+	 3999 16183
1067	0	0	Ki67+	 4000 15899
1068	0	0	Ki67+	 4001 15812
1069	0	0	Ki67+	 4006 16219
1070	0	0	Ki67+	 4010 16106
1071	0	0	Ki67+	 4012 16271
1072	0	0	Ki67+	 4016 16345
1073	0	0	Ki67+	 4017 16019
1074	0	0	Ki67+	 4027 15598
1075	0	0	Ki67+	 4029 16101
1076	0	0	Ki67+	 4030 15879
1077	0	0	Ki67+	 4031 15761
1078	0	0	Ki67+	 4032 16228
1079	0	0	Ki67+	 4032 16343
1080	0	0	Ki67+	 4035 15816
1081	0	0	Ki67+	 4035 16203
1082	0	0	Ki67+	 4036 16279
1083	0	0	Ki67+	 4038 15615
1084	0	0	Ki67+	 4040 15903
1085	0	0	Ki67+	 4043 15808
1086	0	0	Ki67+	 4043 16020
1087	0	0	Ki67+	 4045 16051
1088	0	0	Ki67+	 4050 15761
1089	0	0	Ki67+	 4051 15741
1090	0	0	Ki67+	 4051 16072
1091	0	0	Ki67+	 4055 15720
1092	0	0	Ki67+	 4055 16020
1093	0	0	Ki67+	 4056 16247
1094	0	0	Ki67+	 4058 15624
1095	0	0	Ki67+	 4059 15773
1096	0	0	Ki67+	 4060 16112
1097	0	0	Ki67+	 4062 16208
1098	0	0	Ki67+	 4066 16287
1099	0	0	Ki67+	 4067 15821
1100	0	0	Ki67+	 4067 15902
1101	0	0	Ki67+	 4067 16352
1102	0	0	Ki67+	 4068 16004
1103	0	0	Ki67+	 4070 16081
1104	0	0	Ki67+	 4072 15729
1105	0	0	Ki67+	 4077 15607
1106	0	0	Ki67+	 4078 16329
1107	0	0	Ki67+	 4080 15763
1108	0	0	Ki67+	 4083 16047
1109	0	0	Ki67+	 4084 15922
1110	0	0	Ki67+	 4085 15987
1111	0	0	Ki67+	 4088 15998
1112	0	0	Ki67+	 4089 15857
1113	0	0	Ki67+	 4091 16103
1114	0	0	Ki67+	 4093 15706
1115	0	0	Ki67+	 4094 15879
1116	0	0	Ki67+	 4094 16361
1117	0	0	Ki67+	 4095 15610
1118	0	0	Ki67+	 4095 16277
1119	0	0	Ki67+	 4097 16056
1120	0	0	Ki67+	 4102 15676
1121	0	0	Ki67+	 4102 16255
1122	0	0	Ki67+	 4104 16011
1123	0	0	Ki67+	 4107 16315
1124	0	0	Ki67+	 4111 16079
1125	0	0	Ki67+	 4111 16350
1126	0	0	Ki67+	 4112 15604
1127	0	0	Ki67+	 4112 16217
1128	0	0	Ki67+	 4115 15682
1129	0	0	Ki67+	 4115 16047
1130	0	0	Ki67+	 4119 15793
1131	0	0	Ki67+	 4125 16183
1132	0	0	Ki67+	 4126 15726
1133	0	0	Ki67+	 4128 16045
1134	0	0	Ki67+	 4130 15800
1135	0	0	Ki67+	 4130 15900
1136	0	0	Ki67+	 4131 15919
1137	0	0	Ki67+	 4132 16073
1138	0	0	Ki67+	 4133 15866
1139	0	0	Ki67+	 4133 16292
1140	0	0	Ki67+	 4139 16010
1141	0	0	Ki67+	 4139 16232
1142	0	0	Ki67+	 4141 15622
1143	0	0	Ki67+	 4141 15930
1144	0	0	Ki67+	 4144 15604
1145	0	0	Ki67+	 4144 16094
1146	0	0	Ki67+	 4152 15734
1147	0	0	Ki67+	 4152 15782
1148	0	0	Ki67+	 4152 16010
1149	0	0	Ki67+	 4153 16066
1150	0	0	Ki67+	 4156 16233
1151	0	0	Ki67+	 4160 15899
1152	0	0	Ki67+	 4161 16264
1153	0	0	Ki67+	 4166 16307
1154	0	0	Ki67+	 4170 16091
1155	0	0	Ki67+	 4174 15890
1156	0	0	Ki67+	 4174 16273
1157	0	0	Ki67+	 4175 15747
1158	0	0	Ki67+	 4176 15922
1159	0	0	Ki67+	 4176 16287
1160	0	0	Ki67+	 4180 16303
1161	0	0	Ki67+	 4183 15777
1162	0	0	Ki67+	 4183 16054
1163	0	0	Ki67+	 4187 15707
1164	0	0	Ki67+	 4191 16018
1165	0	0	Ki67+	 4193 16101
1166	0	0	Ki67+	 4200 15954
1167	0	0	Ki67+	 4200 16253
1168	0	0	Ki67+	 4202 15805
1169	0	0	Ki67+	 4202 16052
1170	0	0	Ki67+	 4203 15905
1171	0	0	Ki67+	 4204 16266
1172	0	0	Ki67+	 4205 16282
1173	0	0	Ki67+	 4211 16362
1174	0	0	Ki67+	 4214 15594
1175	0	0	Ki67+	 4215 16254
1176	0	0	Ki67+	 4218 15942
1177	0	0	Ki67+	 4220 15998
1178	0	0	Ki67+	 4221 15830
1179	0	0	Ki67+	 4221 15901
1180	0	0	Ki67+	 4222 15755
1181	0	0	Ki67+	 4222 16018
1182	0	0	Ki67+	 4223 16104
1183	0	0	Ki67+	 4227 15594
1184	0	0	Ki67+	 4228 16078
1185	0	0	Ki67+	 4230 15781
1186	0	0	Ki67+	 4231 16055
1187	0	0	Ki67+	 4235 16281
1188	0	0	Ki67+	 4238 16084
1189	0	0	Ki67+	 4240 16257
1190	0	0	Ki67+	 4241 15629
1191	0	0	Ki67+	 4241 15710
1192	0	0	Ki67+	 4250 15954
1193	0	0	Ki67+	 4254 15817
1194	0	0	Ki67+	 4255 16011
1195	0	0	Ki67+	 4255 16109
1196	0	0	Ki67+	 4256 15618
1197	0	0	Ki67+	 4257 16268
1198	0	0	Ki67+	 4272 15590
1199	0	0	Ki67+	 4272 15969
1200	0	0	Ki67+	 4273 15893
1201	0	0	Ki67+	 4274 16234
1202	0	0	Ki67+	 4275 15827
1203	0	0	Ki67+	 4275 16196
1204	0	0	Ki67+	 4278 15755
1205	0	0	Ki67+	 4279 15856
1206	0	0	Ki67+	 4279 15986
1207	0	0	Ki67+	 4281 16097
1208	0	0	Ki67+	 4283 16275
1209	0	0	Ki67+	 4286 16038
1210	0	0	Ki67+	 4286 16236
1211	0	0	Ki67+	 4291 15820
1212	0	0	Ki67+	 4293 16113
1213	0	0	Ki67+	 4294 16362
1214	0	0	Ki67+	 4298 15628
1215	0	0	Ki67+	 4298 15901
1216	0	0	Ki67+	 4301 15937
1217	0	0	Ki67+	 4301 16012
1218	0	0	Ki67+	 4304 15612
1219	0	0	Ki67+	 4308 15838
1220	0	0	Ki67+	 4310 16036
1221	0	0	Ki67+	 4310 16267
1222	0	0	Ki67+	 4310 16342
1223	0	0	Ki67+	 4311 15972
1224	0	0	Ki67+	 4312 16383
1225	0	0	Ki67+	 4313 16094
1226	0	0	Ki67+	 4318 16076
1227	0	0	Ki67+	 4321 15838
1228	0	0	Ki67+	 4322 16352
1229	0	0	Ki67+	 4324 16104
1230	0	0	Ki67+	 4325 15902
1231	0	0	Ki67+	 4325 16316
1232	0	0	Ki67+	 4330 16079
1233	0	0	Ki67+	 4333 16282
1234	0	0	Ki67+	 4334 16005
1235	0	0	Ki67+	 4339 16204
1236	0	0	Ki67+	 4341 16101
1237	0	0	Ki67+	 4346 15979
1238	0	0	Ki67+	 4346 16316
1239	0	0	Ki67+	 4347 16113
1240	0	0	Ki67+	 4347 16338
1241	0	0	Ki67+	 4349 16365
1242	0	0	Ki67+	 4351 15937
1243	0	0	Ki67+	 4363 15950
1244	0	0	Ki67+	 4363 16022
1245	0	0	Ki67+	 4368 16261
1246	0	0	Ki67+	 4370 15960
1247	0	0	Ki67+	 4375 15638
1248	0	0	Ki67+	 4375 15990
1249	0	0	Ki67+	 4377 15934
1250	0	0	Ki67+	 4379 15886
1251	0	0	Ki67+	 4380 16042
1252	0	0	Ki67+	 4380 16213
1253	0	0	Ki67+	 4382 16060
1254	0	0	Ki67+	 3765 16751
1255	0	0	Ki67+	 3797 16435
1256	0	0	Ki67+	 3802 17100
1257	0	0	Ki67+	 3803 16403
1258	0	0	Ki67+	 3823 16400
1259	0	0	Ki67+	 3824 16413
1260	0	0	Ki67+	 3831 16478
1261	0	0	Ki67+	 3832 17095
1262	0	0	Ki67+	 3833 17115
1263	0	0	Ki67+	 3835 17076
1264	0	0	Ki67+	 3847 17146
1265	0	0	Ki67+	 3862 17050
1266	0	0	Ki67+	 3877 17111
1267	0	0	Ki67+	 3908 17101
1268	0	0	Ki67+	 3922 17151
1269	0	0	Ki67+	 3932 17115
1270	0	0	Ki67+	 3937 17181
1271	0	0	Ki67+	 3938 16439
1272	0	0	Ki67+	 3943 17008
1273	0	0	Ki67+	 3945 16410
1274	0	0	Ki67+	 3946 17145
1275	0	0	Ki67+	 3961 17015
1276	0	0	Ki67+	 3963 17033
1277	0	0	Ki67+	 3970 17137
1278	0	0	Ki67+	 3985 17169
1279	0	0	Ki67+	 3987 17015
1280	0	0	Ki67+	 3999 16419
1281	0	0	Ki67+	 4005 16509
1282	0	0	Ki67+	 4020 16524
1283	0	0	Ki67+	 4020 17140
1284	0	0	Ki67+	 4023 17071
1285	0	0	Ki67+	 4032 16581
1286	0	0	Ki67+	 4037 16556
1287	0	0	Ki67+	 4043 16526
1288	0	0	Ki67+	 4056 16398
1289	0	0	Ki67+	 4062 16594
1290	0	0	Ki67+	 4064 16562
1291	0	0	Ki67+	 4067 16535
1292	0	0	Ki67+	 4074 17120
1293	0	0	Ki67+	 4078 17096
1294	0	0	Ki67+	 4088 16554
1295	0	0	Ki67+	 4091 16607
1296	0	0	Ki67+	 4094 17142
1297	0	0	Ki67+	 4104 16585
1298	0	0	Ki67+	 4105 16689
1299	0	0	Ki67+	 4112 16537
1300	0	0	Ki67+	 4118 16717
1301	0	0	Ki67+	 4132 16542
1302	0	0	Ki67+	 4134 17097
1303	0	0	Ki67+	 4135 16698
1304	0	0	Ki67+	 4139 16504
1305	0	0	Ki67+	 4141 16532
1306	0	0	Ki67+	 4144 17173
1307	0	0	Ki67+	 4145 17098
1308	0	0	Ki67+	 4150 16721
1309	0	0	Ki67+	 4159 16646
1310	0	0	Ki67+	 4162 16670
1311	0	0	Ki67+	 4163 16473
1312	0	0	Ki67+	 4163 16604
1313	0	0	Ki67+	 4168 17162
1314	0	0	Ki67+	 4170 16743
1315	0	0	Ki67+	 4173 17178
1316	0	0	Ki67+	 4175 16670
1317	0	0	Ki67+	 4176 16522
1318	0	0	Ki67+	 4179 16507
1319	0	0	Ki67+	 4179 16700
1320	0	0	Ki67+	 4182 16463
1321	0	0	Ki67+	 4183 16626
1322	0	0	Ki67+	 4196 16753
1323	0	0	Ki67+	 4203 16573
1324	0	0	Ki67+	 4206 16482
1325	0	0	Ki67+	 4210 16499
1326	0	0	Ki67+	 4213 16446
1327	0	0	Ki67+	 4213 16707
1328	0	0	Ki67+	 4214 16569
1329	0	0	Ki67+	 4224 16741
1330	0	0	Ki67+	 4228 16519
1331	0	0	Ki67+	 4230 17104
1332	0	0	Ki67+	 4232 16540
1333	0	0	Ki67+	 4235 16471
1334	0	0	Ki67+	 4238 16712
1335	0	0	Ki67+	 4242 16682
1336	0	0	Ki67+	 4243 16511
1337	0	0	Ki67+	 4243 16598
1338	0	0	Ki67+	 4243 16765
1339	0	0	Ki67+	 4244 16700
1340	0	0	Ki67+	 4246 16578
1341	0	0	Ki67+	 4248 16743
1342	0	0	Ki67+	 4250 16564
1343	0	0	Ki67+	 4251 16472
1344	0	0	Ki67+	 4252 16651
1345	0	0	Ki67+	 4254 16545
1346	0	0	Ki67+	 4258 17150
1347	0	0	Ki67+	 4260 17122
1348	0	0	Ki67+	 4262 16429
1349	0	0	Ki67+	 4264 16403
1350	0	0	Ki67+	 4264 16503
1351	0	0	Ki67+	 4266 16727
1352	0	0	Ki67+	 4269 16660
1353	0	0	Ki67+	 4271 16564
1354	0	0	Ki67+	 4274 16616
1355	0	0	Ki67+	 4280 16478
1356	0	0	Ki67+	 4280 16634
1357	0	0	Ki67+	 4281 16398
1358	0	0	Ki67+	 4282 16537
1359	0	0	Ki67+	 4282 16723
1360	0	0	Ki67+	 4285 16505
1361	0	0	Ki67+	 4285 16667
1362	0	0	Ki67+	 4286 16683
1363	0	0	Ki67+	 4296 16583
1364	0	0	Ki67+	 4300 16416
1365	0	0	Ki67+	 4302 16660
1366	0	0	Ki67+	 4303 16496
1367	0	0	Ki67+	 4308 16458
1368	0	0	Ki67+	 4313 16496
1369	0	0	Ki67+	 4313 16625
1370	0	0	Ki67+	 4327 16590
1371	0	0	Ki67+	 4330 16612
1372	0	0	Ki67+	 4330 16656
1373	0	0	Ki67+	 4331 16439
1374	0	0	Ki67+	 4333 16485
1375	0	0	Ki67+	 4345 16420
1376	0	0	Ki67+	 4348 16455
1377	0	0	Ki67+	 4349 16626
1378	0	0	Ki67+	 4352 16581
1379	0	0	Ki67+	 4353 16929
1380	0	0	Ki67+	 4369 16553
1381	0	0	Ki67+	 4375 16538
1382	0	0	Ki67+	 4380 16527
1383	0	0	Ki67+	 3682 17688
1384	0	0	Ki67+	 3755 17419
1385	0	0	Ki67+	 3755 17485
1386	0	0	Ki67+	 3761 17474
1387	0	0	Ki67+	 3770 17212
1388	0	0	Ki67+	 3771 17497
1389	0	0	Ki67+	 3778 17270
1390	0	0	Ki67+	 3783 17307
1391	0	0	Ki67+	 3783 17447
1392	0	0	Ki67+	 3784 17624
1393	0	0	Ki67+	 3787 17425
1394	0	0	Ki67+	 3788 17335
1395	0	0	Ki67+	 3788 17559
1396	0	0	Ki67+	 3789 17285
1397	0	0	Ki67+	 3791 17272
1398	0	0	Ki67+	 3792 17242
1399	0	0	Ki67+	 3794 17310
1400	0	0	Ki67+	 3803 17287
1401	0	0	Ki67+	 3803 17576
1402	0	0	Ki67+	 3804 17338
1403	0	0	Ki67+	 3805 17476
1404	0	0	Ki67+	 3809 17419
1405	0	0	Ki67+	 3811 17539
1406	0	0	Ki67+	 3815 17513
1407	0	0	Ki67+	 3816 17362
1408	0	0	Ki67+	 3817 17617
1409	0	0	Ki67+	 3820 17476
1410	0	0	Ki67+	 3820 17594
1411	0	0	Ki67+	 3821 17457
1412	0	0	Ki67+	 3837 17577
1413	0	0	Ki67+	 3839 17715
1414	0	0	Ki67+	 3846 17569
1415	0	0	Ki67+	 3852 17298
1416	0	0	Ki67+	 3854 17792
1417	0	0	Ki67+	 3861 17200
1418	0	0	Ki67+	 3861 17588
1419	0	0	Ki67+	 3862 17331
1420	0	0	Ki67+	 3866 17368
1421	0	0	Ki67+	 3868 17269
1422	0	0	Ki67+	 3868 17664
1423	0	0	Ki67+	 3870 17607
1424	0	0	Ki67+	 3878 17401
1425	0	0	Ki67+	 3878 17748
1426	0	0	Ki67+	 3878 17804
1427	0	0	Ki67+	 3883 17630
1428	0	0	Ki67+	 3884 17221
1429	0	0	Ki67+	 3884 17422
1430	0	0	Ki67+	 3885 17777
1431	0	0	Ki67+	 3886 17719
1432	0	0	Ki67+	 3887 17842
1433	0	0	Ki67+	 3888 17688
1434	0	0	Ki67+	 3890 17760
1435	0	0	Ki67+	 3892 17192
1436	0	0	Ki67+	 3896 17643
1437	0	0	Ki67+	 3897 17626
1438	0	0	Ki67+	 3899 17269
1439	0	0	Ki67+	 3899 17844
1440	0	0	Ki67+	 3913 17795
1441	0	0	Ki67+	 3914 17274
1442	0	0	Ki67+	 3918 17387
1443	0	0	Ki67+	 3921 17219
1444	0	0	Ki67+	 3923 17735
1445	0	0	Ki67+	 3923 17774
1446	0	0	Ki67+	 3927 17435
1447	0	0	Ki67+	 3930 17757
1448	0	0	Ki67+	 3932 17448
1449	0	0	Ki67+	 3934 17231
1450	0	0	Ki67+	 3943 17793
1451	0	0	Ki67+	 3953 17443
1452	0	0	Ki67+	 3956 17254
1453	0	0	Ki67+	 3958 17764
1454	0	0	Ki67+	 3960 17458
1455	0	0	Ki67+	 3960 17734
1456	0	0	Ki67+	 3962 17844
1457	0	0	Ki67+	 3962 17905
1458	0	0	Ki67+	 3963 17417
1459	0	0	Ki67+	 3970 17776
1460	0	0	Ki67+	 3974 17238
1461	0	0	Ki67+	 3978 17804
1462	0	0	Ki67+	 3981 17450
1463	0	0	Ki67+	 3990 17884
1464	0	0	Ki67+	 3990 17931
1465	0	0	Ki67+	 3991 17460
1466	0	0	Ki67+	 3998 17715
1467	0	0	Ki67+	 4001 17390
1468	0	0	Ki67+	 4001 17475
1469	0	0	Ki67+	 4004 17786
1470	0	0	Ki67+	 4005 17193
1471	0	0	Ki67+	 4007 17756
1472	0	0	Ki67+	 4011 17890
1473	0	0	Ki67+	 4017 17438
1474	0	0	Ki67+	 4019 17781
1475	0	0	Ki67+	 4026 17731
1476	0	0	Ki67+	 4029 17469
1477	0	0	Ki67+	 4031 17432
1478	0	0	Ki67+	 4032 17186
1479	0	0	Ki67+	 4035 17495
1480	0	0	Ki67+	 4036 17883
1481	0	0	Ki67+	 4037 17858
1482	0	0	Ki67+	 4039 17697
1483	0	0	Ki67+	 4049 17217
1484	0	0	Ki67+	 4049 17475
1485	0	0	Ki67+	 4050 17456
1486	0	0	Ki67+	 4052 17493
1487	0	0	Ki67+	 4052 17766
1488	0	0	Ki67+	 4053 17893
1489	0	0	Ki67+	 4058 17856
1490	0	0	Ki67+	 4064 17740
1491	0	0	Ki67+	 4065 17190
1492	0	0	Ki67+	 4069 17426
1493	0	0	Ki67+	 4071 17479
1494	0	0	Ki67+	 4073 17677
1495	0	0	Ki67+	 4074 17713
1496	0	0	Ki67+	 4075 17498
1497	0	0	Ki67+	 4080 17216
1498	0	0	Ki67+	 4080 17808
1499	0	0	Ki67+	 4082 17772
1500	0	0	Ki67+	 4082 17844
1501	0	0	Ki67+	 4082 17869
1502	0	0	Ki67+	 4088 17900
1503	0	0	Ki67+	 4097 17491
1504	0	0	Ki67+	 4099 17729
1505	0	0	Ki67+	 4099 17779
1506	0	0	Ki67+	 4102 17476
1507	0	0	Ki67+	 4103 17697
1508	0	0	Ki67+	 4114 17447
1509	0	0	Ki67+	 4114 17754
1510	0	0	Ki67+	 4116 17402
1511	0	0	Ki67+	 4124 17228
1512	0	0	Ki67+	 4124 17662
1513	0	0	Ki67+	 4125 17796
1514	0	0	Ki67+	 4127 17815
1515	0	0	Ki67+	 4129 17525
1516	0	0	Ki67+	 4132 17489
1517	0	0	Ki67+	 4133 17869
1518	0	0	Ki67+	 4142 17724
1519	0	0	Ki67+	 4143 17974
1520	0	0	Ki67+	 4145 17255
1521	0	0	Ki67+	 4149 17758
1522	0	0	Ki67+	 4153 17821
1523	0	0	Ki67+	 4160 17529
1524	0	0	Ki67+	 4168 17792
1525	0	0	Ki67+	 4169 17723
1526	0	0	Ki67+	 4171 17482
1527	0	0	Ki67+	 4174 17249
1528	0	0	Ki67+	 4178 17912
1529	0	0	Ki67+	 4184 17253
1530	0	0	Ki67+	 4184 17760
1531	0	0	Ki67+	 4189 17278
1532	0	0	Ki67+	 4192 17552
1533	0	0	Ki67+	 4192 17720
1534	0	0	Ki67+	 4195 17518
1535	0	0	Ki67+	 4195 17697
1536	0	0	Ki67+	 4195 17752
1537	0	0	Ki67+	 4196 17835
1538	0	0	Ki67+	 4199 17261
1539	0	0	Ki67+	 4199 17342
1540	0	0	Ki67+	 4199 17785
1541	0	0	Ki67+	 4200 17684
1542	0	0	Ki67+	 4213 17562
1543	0	0	Ki67+	 4215 17819
1544	0	0	Ki67+	 4216 17746
1545	0	0	Ki67+	 4218 17529
1546	0	0	Ki67+	 4221 17797
1547	0	0	Ki67+	 4225 17695
1548	0	0	Ki67+	 4225 17729
1549	0	0	Ki67+	 4229 17770
1550	0	0	Ki67+	 4236 17539
1551	0	0	Ki67+	 4240 17683
1552	0	0	Ki67+	 4241 17313
1553	0	0	Ki67+	 4248 17783
1554	0	0	Ki67+	 4254 17296
1555	0	0	Ki67+	 4256 17189
1556	0	0	Ki67+	 4256 17719
1557	0	0	Ki67+	 4256 17947
1558	0	0	Ki67+	 4262 17554
1559	0	0	Ki67+	 4265 17335
1560	0	0	Ki67+	 4271 17219
1561	0	0	Ki67+	 4272 17926
1562	0	0	Ki67+	 4274 17528
1563	0	0	Ki67+	 4276 17762
1564	0	0	Ki67+	 4278 17705
1565	0	0	Ki67+	 4279 17302
1566	0	0	Ki67+	 4281 17372
1567	0	0	Ki67+	 4284 17771
1568	0	0	Ki67+	 4288 17557
1569	0	0	Ki67+	 4289 17249
1570	0	0	Ki67+	 4289 17803
1571	0	0	Ki67+	 4290 17305
1572	0	0	Ki67+	 4291 17854
1573	0	0	Ki67+	 4293 17753
1574	0	0	Ki67+	 4298 17332
1575	0	0	Ki67+	 4302 17234
1576	0	0	Ki67+	 4310 17833
1577	0	0	Ki67+	 4316 17552
1578	0	0	Ki67+	 4320 17569
1579	0	0	Ki67+	 4324 17858
1580	0	0	Ki67+	 4327 17976
1581	0	0	Ki67+	 4328 17775
1582	0	0	Ki67+	 4329 17797
1583	0	0	Ki67+	 4330 17261
1584	0	0	Ki67+	 4330 17879
1585	0	0	Ki67+	 4331 17954
1586	0	0	Ki67+	 4334 17581
1587	0	0	Ki67+	 4336 17896
1588	0	0	Ki67+	 4339 17927
1589	0	0	Ki67+	 4342 17394
1590	0	0	Ki67+	 4343 17237
1591	0	0	Ki67+	 4344 17354
1592	0	0	Ki67+	 4348 17536
1593	0	0	Ki67+	 4352 17276
1594	0	0	Ki67+	 4352 17954
1595	0	0	Ki67+	 4353 17823
1596	0	0	Ki67+	 4355 17899
1597	0	0	Ki67+	 4358 17302
1598	0	0	Ki67+	 4358 17852
1599	0	0	Ki67+	 4359 17781
1600	0	0	Ki67+	 4364 17326
1601	0	0	Ki67+	 4366 17372
1602	0	0	Ki67+	 4367 17564
1603	0	0	Ki67+	 4368 17249
1604	0	0	Ki67+	 4368 17754
1605	0	0	Ki67+	 4368 17939
1606	0	0	Ki67+	 4369 17795
1607	0	0	Ki67+	 4373 17400
1608	0	0	Ki67+	 4378 17960
1609	0	0	Ki67+	 4379 17910
1610	0	0	Ki67+	 4380 17388
1611	0	0	Ki67+	 4382 17342
1612	0	0	Ki67+	 4383 17461
1613	0	0	Ki67+	 4068 18502
1614	0	0	Ki67+	 4200 18715
1615	0	0	Ki67+	 4252 18006
1616	0	0	Ki67+	 4255 18039
1617	0	0	Ki67+	 4260 18075
1618	0	0	Ki67+	 4281 18170
1619	0	0	Ki67+	 4293 18168
1620	0	0	Ki67+	 4298 18005
1621	0	0	Ki67+	 4320 18056
1622	0	0	Ki67+	 4323 18025
1623	0	0	Ki67+	 4328 18012
1624	0	0	Ki67+	 4346 17986
1625	0	0	Ki67+	 4357 18215
1626	0	0	Ki67+	 4358 18032
1627	0	0	Ki67+	 4358 18579
1628	0	0	Ki67+	 4373 17995
1629	0	0	Ki67+	 4348 18827
1630	0	0	Ki67+	 4416 12418
1631	0	0	Ki67+	 4577 12359
1632	0	0	Ki67+	 4692 12375
1633	0	0	Ki67+	 4699 12222
1634	0	0	Ki67+	 4699 12427
1635	0	0	Ki67+	 4973 12284
1636	0	0	Ki67+	 5064 12315
1637	0	0	Ki67+	 5118 11911
1638	0	0	Ki67+	 5126 11840
1639	0	0	Ki67+	 5156 11979
1640	0	0	Ki67+	 5163 12087
1641	0	0	Ki67+	 4396 12928
1642	0	0	Ki67+	 4406 12777
1643	0	0	Ki67+	 4442 12900
1644	0	0	Ki67+	 4472 12746
1645	0	0	Ki67+	 4475 12684
1646	0	0	Ki67+	 4478 12977
1647	0	0	Ki67+	 4517 12774
1648	0	0	Ki67+	 4550 12460
1649	0	0	Ki67+	 4569 12857
1650	0	0	Ki67+	 4595 12907
1651	0	0	Ki67+	 4609 12924
1652	0	0	Ki67+	 4617 12805
1653	0	0	Ki67+	 4645 12813
1654	0	0	Ki67+	 4684 12498
1655	0	0	Ki67+	 4750 12476
1656	0	0	Ki67+	 4839 12472
1657	0	0	Ki67+	 4849 13081
1658	0	0	Ki67+	 4918 13115
1659	0	0	Ki67+	 4940 12498
1660	0	0	Ki67+	 4983 13179
1661	0	0	Ki67+	 5011 12475
1662	0	0	Ki67+	 5039 12471
1663	0	0	Ki67+	 5118 12779
1664	0	0	Ki67+	 5133 12765
1665	0	0	Ki67+	 5153 12893
1666	0	0	Ki67+	 5178 12824
1667	0	0	Ki67+	 4419 13389
1668	0	0	Ki67+	 4434 13424
1669	0	0	Ki67+	 4470 13986
1670	0	0	Ki67+	 4474 13848
1671	0	0	Ki67+	 4480 13268
1672	0	0	Ki67+	 4480 13430
1673	0	0	Ki67+	 4492 13894
1674	0	0	Ki67+	 4552 13293
1675	0	0	Ki67+	 4579 13939
1676	0	0	Ki67+	 4602 13719
1677	0	0	Ki67+	 4610 13930
1678	0	0	Ki67+	 4614 13726
1679	0	0	Ki67+	 4614 13913
1680	0	0	Ki67+	 4631 13871
1681	0	0	Ki67+	 4641 13696
1682	0	0	Ki67+	 4642 13937
1683	0	0	Ki67+	 4650 13917
1684	0	0	Ki67+	 4652 13945
1685	0	0	Ki67+	 4676 13332
1686	0	0	Ki67+	 4677 13960
1687	0	0	Ki67+	 4684 13837
1688	0	0	Ki67+	 4689 13917
1689	0	0	Ki67+	 4699 13971
1690	0	0	Ki67+	 4706 13942
1691	0	0	Ki67+	 4716 13980
1692	0	0	Ki67+	 4718 13933
1693	0	0	Ki67+	 4739 13376
1694	0	0	Ki67+	 4739 13983
1695	0	0	Ki67+	 4743 13555
1696	0	0	Ki67+	 4749 13850
1697	0	0	Ki67+	 4755 13978
1698	0	0	Ki67+	 4771 13753
1699	0	0	Ki67+	 4775 13976
1700	0	0	Ki67+	 4797 13992
1701	0	0	Ki67+	 4807 14000
1702	0	0	Ki67+	 4808 13747
1703	0	0	Ki67+	 4812 13821
1704	0	0	Ki67+	 4815 13639
1705	0	0	Ki67+	 4827 13975
1706	0	0	Ki67+	 4833 13519
1707	0	0	Ki67+	 4833 13725
1708	0	0	Ki67+	 4837 14006
1709	0	0	Ki67+	 4846 13420
1710	0	0	Ki67+	 4860 13513
1711	0	0	Ki67+	 4864 13998
1712	0	0	Ki67+	 4882 13428
1713	0	0	Ki67+	 4883 13681
1714	0	0	Ki67+	 4887 14001
1715	0	0	Ki67+	 4889 13692
1716	0	0	Ki67+	 4890 13441
1717	0	0	Ki67+	 4901 14010
1718	0	0	Ki67+	 4903 13727
1719	0	0	Ki67+	 4908 13415
1720	0	0	Ki67+	 4910 13974
1721	0	0	Ki67+	 4918 13705
1722	0	0	Ki67+	 4921 13984
1723	0	0	Ki67+	 4922 13831
1724	0	0	Ki67+	 4925 13956
1725	0	0	Ki67+	 4929 13519
1726	0	0	Ki67+	 4930 14009
1727	0	0	Ki67+	 4932 13672
1728	0	0	Ki67+	 4940 13535
1729	0	0	Ki67+	 4942 13995
1730	0	0	Ki67+	 4947 13833
1731	0	0	Ki67+	 4949 13707
1732	0	0	Ki67+	 4954 13566
1733	0	0	Ki67+	 4954 13995
1734	0	0	Ki67+	 4962 13710
1735	0	0	Ki67+	 4980 14002
1736	0	0	Ki67+	 4982 13846
1737	0	0	Ki67+	 4984 13982
1738	0	0	Ki67+	 5006 13872
1739	0	0	Ki67+	 5009 13969
1740	0	0	Ki67+	 5021 13994
1741	0	0	Ki67+	 5030 13865
1742	0	0	Ki67+	 5038 13877
1743	0	0	Ki67+	 5047 13985
1744	0	0	Ki67+	 5057 13673
1745	0	0	Ki67+	 5061 13942
1746	0	0	Ki67+	 5063 13887
1747	0	0	Ki67+	 5078 13951
1748	0	0	Ki67+	 5079 13352
1749	0	0	Ki67+	 5084 13970
1750	0	0	Ki67+	 5090 13926
1751	0	0	Ki67+	 5092 13626
1752	0	0	Ki67+	 5096 13293
1753	0	0	Ki67+	 5104 13710
1754	0	0	Ki67+	 5118 13718
1755	0	0	Ki67+	 5126 13733
1756	0	0	Ki67+	 5136 13419
1757	0	0	Ki67+	 5151 13766
1758	0	0	Ki67+	 5152 13427
1759	0	0	Ki67+	 5163 13324
1760	0	0	Ki67+	 5171 13430
1761	0	0	Ki67+	 5171 13816
1762	0	0	Ki67+	 4385 14438
1763	0	0	Ki67+	 4386 14219
1764	0	0	Ki67+	 4386 14313
1765	0	0	Ki67+	 4389 14243
1766	0	0	Ki67+	 4389 14467
1767	0	0	Ki67+	 4389 14725
1768	0	0	Ki67+	 4392 14782
1769	0	0	Ki67+	 4395 14453
1770	0	0	Ki67+	 4396 14756
1771	0	0	Ki67+	 4400 14200
1772	0	0	Ki67+	 4400 14311
1773	0	0	Ki67+	 4401 14213
1774	0	0	Ki67+	 4402 14810
1775	0	0	Ki67+	 4404 14643
1776	0	0	Ki67+	 4404 14795
1777	0	0	Ki67+	 4410 14430
1778	0	0	Ki67+	 4410 14629
1779	0	0	Ki67+	 4411 14693
1780	0	0	Ki67+	 4426 14200
1781	0	0	Ki67+	 4426 14627
1782	0	0	Ki67+	 4427 14823
1783	0	0	Ki67+	 4431 14672
1784	0	0	Ki67+	 4432 14439
1785	0	0	Ki67+	 4442 14241
1786	0	0	Ki67+	 4444 14774
1787	0	0	Ki67+	 4445 14202
1788	0	0	Ki67+	 4446 14215
1789	0	0	Ki67+	 4448 14799
1790	0	0	Ki67+	 4450 14514
1791	0	0	Ki67+	 4450 14617
1792	0	0	Ki67+	 4457 14816
1793	0	0	Ki67+	 4461 14270
1794	0	0	Ki67+	 4466 14472
1795	0	0	Ki67+	 4467 14799
1796	0	0	Ki67+	 4474 14205
1797	0	0	Ki67+	 4477 14708
1798	0	0	Ki67+	 4478 14591
1799	0	0	Ki67+	 4484 14730
1800	0	0	Ki67+	 4486 14571
1801	0	0	Ki67+	 4492 14225
1802	0	0	Ki67+	 4493 14804
1803	0	0	Ki67+	 4497 14724
1804	0	0	Ki67+	 4501 14771
1805	0	0	Ki67+	 4501 14818
1806	0	0	Ki67+	 4504 14224
1807	0	0	Ki67+	 4505 14698
1808	0	0	Ki67+	 4506 14211
1809	0	0	Ki67+	 4513 14322
1810	0	0	Ki67+	 4515 14252
1811	0	0	Ki67+	 4518 14680
1812	0	0	Ki67+	 4519 14704
1813	0	0	Ki67+	 4520 14234
1814	0	0	Ki67+	 4527 14803
1815	0	0	Ki67+	 4532 14298
1816	0	0	Ki67+	 4533 14234
1817	0	0	Ki67+	 4539 14258
1818	0	0	Ki67+	 4544 14704
1819	0	0	Ki67+	 4544 14735
1820	0	0	Ki67+	 4560 14744
1821	0	0	Ki67+	 4561 14196
1822	0	0	Ki67+	 4563 14771
1823	0	0	Ki67+	 4565 14756
1824	0	0	Ki67+	 4571 14826
1825	0	0	Ki67+	 4573 14289
1826	0	0	Ki67+	 4578 14268
1827	0	0	Ki67+	 4583 14784
1828	0	0	Ki67+	 4585 14766
1829	0	0	Ki67+	 4590 14284
1830	0	0	Ki67+	 4590 14320
1831	0	0	Ki67+	 4594 14454
1832	0	0	Ki67+	 4597 14260
1833	0	0	Ki67+	 4597 14309
1834	0	0	Ki67+	 4603 14275
1835	0	0	Ki67+	 4606 14798
1836	0	0	Ki67+	 4610 14483
1837	0	0	Ki67+	 4633 14283
1838	0	0	Ki67+	 4639 14802
1839	0	0	Ki67+	 4645 14831
1840	0	0	Ki67+	 4647 14763
1841	0	0	Ki67+	 4649 14281
1842	0	0	Ki67+	 4651 14470
1843	0	0	Ki67+	 4656 14632
1844	0	0	Ki67+	 4657 14328
1845	0	0	Ki67+	 4662 14310
1846	0	0	Ki67+	 4666 14346
1847	0	0	Ki67+	 4669 14784
1848	0	0	Ki67+	 4677 14689
1849	0	0	Ki67+	 4677 14729
1850	0	0	Ki67+	 4679 14328
1851	0	0	Ki67+	 4679 14370
1852	0	0	Ki67+	 4680 14400
1853	0	0	Ki67+	 4685 14642
1854	0	0	Ki67+	 4686 14349
1855	0	0	Ki67+	 4687 14555
1856	0	0	Ki67+	 4688 14747
1857	0	0	Ki67+	 4691 14821
1858	0	0	Ki67+	 4692 14186
1859	0	0	Ki67+	 4693 14160
1860	0	0	Ki67+	 4693 14578
1861	0	0	Ki67+	 4703 14500
1862	0	0	Ki67+	 4706 14800
1863	0	0	Ki67+	 4707 14771
1864	0	0	Ki67+	 4708 14203
1865	0	0	Ki67+	 4708 14648
1866	0	0	Ki67+	 4712 14357
1867	0	0	Ki67+	 4713 14615
1868	0	0	Ki67+	 4718 14335
1869	0	0	Ki67+	 4718 14828
1870	0	0	Ki67+	 4720 14587
1871	0	0	Ki67+	 4725 14561
1872	0	0	Ki67+	 4732 14798
1873	0	0	Ki67+	 4735 14200
1874	0	0	Ki67+	 4740 14452
1875	0	0	Ki67+	 4741 14159
1876	0	0	Ki67+	 4742 14592
1877	0	0	Ki67+	 4746 14223
1878	0	0	Ki67+	 4747 14752
1879	0	0	Ki67+	 4749 14188
1880	0	0	Ki67+	 4753 14351
1881	0	0	Ki67+	 4755 14374
1882	0	0	Ki67+	 4755 14572
1883	0	0	Ki67+	 4764 14298
1884	0	0	Ki67+	 4765 14221
1885	0	0	Ki67+	 4766 14159
1886	0	0	Ki67+	 4766 14337
1887	0	0	Ki67+	 4770 14708
1888	0	0	Ki67+	 4773 14615
1889	0	0	Ki67+	 4776 14092
1890	0	0	Ki67+	 4776 14594
1891	0	0	Ki67+	 4777 14679
1892	0	0	Ki67+	 4780 14504
1893	0	0	Ki67+	 4784 14384
1894	0	0	Ki67+	 4787 14237
1895	0	0	Ki67+	 4788 14164
1896	0	0	Ki67+	 4794 14361
1897	0	0	Ki67+	 4794 14455
1898	0	0	Ki67+	 4795 14606
1899	0	0	Ki67+	 4796 14430
1900	0	0	Ki67+	 4801 14719
1901	0	0	Ki67+	 4802 14405
1902	0	0	Ki67+	 4803 14370
1903	0	0	Ki67+	 4805 14240
1904	0	0	Ki67+	 4809 14155
1905	0	0	Ki67+	 4812 14622
1906	0	0	Ki67+	 4817 14238
1907	0	0	Ki67+	 4823 14739
1908	0	0	Ki67+	 4829 14096
1909	0	0	Ki67+	 4829 14415
1910	0	0	Ki67+	 4829 14689
1911	0	0	Ki67+	 4834 14713
1912	0	0	Ki67+	 4836 14642
1913	0	0	Ki67+	 4838 14149
1914	0	0	Ki67+	 4840 14679
1915	0	0	Ki67+	 4840 14788
1916	0	0	Ki67+	 4842 14261
1917	0	0	Ki67+	 4844 14424
1918	0	0	Ki67+	 4844 14534
1919	0	0	Ki67+	 4847 14772
1920	0	0	Ki67+	 4848 14445
1921	0	0	Ki67+	 4849 14798
1922	0	0	Ki67+	 4849 14823
1923	0	0	Ki67+	 4851 14735
1924	0	0	Ki67+	 4856 14069
1925	0	0	Ki67+	 4860 14430
1926	0	0	Ki67+	 4862 14273
1927	0	0	Ki67+	 4863 14400
1928	0	0	Ki67+	 4863 14719
1929	0	0	Ki67+	 4864 14695
1930	0	0	Ki67+	 4866 14829
1931	0	0	Ki67+	 4877 14788
1932	0	0	Ki67+	 4882 14149
1933	0	0	Ki67+	 4884 14270
1934	0	0	Ki67+	 4885 14510
1935	0	0	Ki67+	 4890 14821
1936	0	0	Ki67+	 4892 14556
1937	0	0	Ki67+	 4894 14415
1938	0	0	Ki67+	 4894 14800
1939	0	0	Ki67+	 4897 14286
1940	0	0	Ki67+	 4897 14439
1941	0	0	Ki67+	 4898 14775
1942	0	0	Ki67+	 4901 14477
1943	0	0	Ki67+	 4902 14145
1944	0	0	Ki67+	 4908 14750
1945	0	0	Ki67+	 4912 14145
1946	0	0	Ki67+	 4915 14446
1947	0	0	Ki67+	 4917 14624
1948	0	0	Ki67+	 4920 14433
1949	0	0	Ki67+	 4921 14512
1950	0	0	Ki67+	 4922 14294
1951	0	0	Ki67+	 4929 14452
1952	0	0	Ki67+	 4934 14603
1953	0	0	Ki67+	 4936 14366
1954	0	0	Ki67+	 4940 14302
1955	0	0	Ki67+	 4948 14468
1956	0	0	Ki67+	 4948 14598
1957	0	0	Ki67+	 4951 14500
1958	0	0	Ki67+	 4958 14572
1959	0	0	Ki67+	 4960 14448
1960	0	0	Ki67+	 4962 14474
1961	0	0	Ki67+	 4967 14280
1962	0	0	Ki67+	 4973 14149
1963	0	0	Ki67+	 4974 14307
1964	0	0	Ki67+	 4981 14611
1965	0	0	Ki67+	 4988 14490
1966	0	0	Ki67+	 4994 14792
1967	0	0	Ki67+	 4996 14606
1968	0	0	Ki67+	 4997 14466
1969	0	0	Ki67+	 5004 14545
1970	0	0	Ki67+	 5007 14157
1971	0	0	Ki67+	 5012 14821
1972	0	0	Ki67+	 5014 14320
1973	0	0	Ki67+	 5019 14481
1974	0	0	Ki67+	 5024 14520
1975	0	0	Ki67+	 5030 14369
1976	0	0	Ki67+	 5032 14158
1977	0	0	Ki67+	 5034 14341
1978	0	0	Ki67+	 5038 14503
1979	0	0	Ki67+	 5040 14538
1980	0	0	Ki67+	 5044 14568
1981	0	0	Ki67+	 5049 14819
1982	0	0	Ki67+	 5052 14525
1983	0	0	Ki67+	 5054 14164
1984	0	0	Ki67+	 5058 14566
1985	0	0	Ki67+	 5059 14340
1986	0	0	Ki67+	 5062 14805
1987	0	0	Ki67+	 5063 14361
1988	0	0	Ki67+	 5063 14636
1989	0	0	Ki67+	 5066 14762
1990	0	0	Ki67+	 5068 14597
1991	0	0	Ki67+	 5070 14556
1992	0	0	Ki67+	 5072 14212
1993	0	0	Ki67+	 5072 14297
1994	0	0	Ki67+	 5073 14686
1995	0	0	Ki67+	 5079 14623
1996	0	0	Ki67+	 5082 14704
1997	0	0	Ki67+	 5083 14807
1998	0	0	Ki67+	 5085 14717
1999	0	0	Ki67+	 5086 14772
2000	0	0	Ki67+	 5095 14339
2001	0	0	Ki67+	 5095 14821
2002	0	0	Ki67+	 5096 14169
2003	0	0	Ki67+	 5097 14667
2004	0	0	Ki67+	 5102 14353
2005	0	0	Ki67+	 5102 14637
2006	0	0	Ki67+	 5103 14046
2007	0	0	Ki67+	 5105 14831
2008	0	0	Ki67+	 5106 14721
2009	0	0	Ki67+	 5112 14648
2010	0	0	Ki67+	 5114 14211
2011	0	0	Ki67+	 5116 14753
2012	0	0	Ki67+	 5118 14800
2013	0	0	Ki67+	 5119 14628
2014	0	0	Ki67+	 5120 14772
2015	0	0	Ki67+	 5124 14191
2016	0	0	Ki67+	 5125 14098
2017	0	0	Ki67+	 5128 14347
2018	0	0	Ki67+	 5128 14743
2019	0	0	Ki67+	 5132 14814
2020	0	0	Ki67+	 5133 14653
2021	0	0	Ki67+	 5135 14757
2022	0	0	Ki67+	 5137 14041
2023	0	0	Ki67+	 5147 14821
2024	0	0	Ki67+	 5151 14711
2025	0	0	Ki67+	 5152 14101
2026	0	0	Ki67+	 5158 14037
2027	0	0	Ki67+	 5162 14182
2028	0	0	Ki67+	 5163 14109
2029	0	0	Ki67+	 5164 14355
2030	0	0	Ki67+	 5167 14432
2031	0	0	Ki67+	 5178 14376
2032	0	0	Ki67+	 5181 14190
2033	0	0	Ki67+	 4386 15500
2034	0	0	Ki67+	 4387 15390
2035	0	0	Ki67+	 4388 14966
2036	0	0	Ki67+	 4388 15443
2037	0	0	Ki67+	 4389 15297
2038	0	0	Ki67+	 4390 14840
2039	0	0	Ki67+	 4392 15230
2040	0	0	Ki67+	 4392 15248
2041	0	0	Ki67+	 4393 14921
2042	0	0	Ki67+	 4394 14899
2043	0	0	Ki67+	 4394 14951
2044	0	0	Ki67+	 4395 14862
2045	0	0	Ki67+	 4404 15629
2046	0	0	Ki67+	 4407 15138
2047	0	0	Ki67+	 4410 15330
2048	0	0	Ki67+	 4412 15472
2049	0	0	Ki67+	 4416 15361
2050	0	0	Ki67+	 4419 15443
2051	0	0	Ki67+	 4420 15499
2052	0	0	Ki67+	 4423 14896
2053	0	0	Ki67+	 4424 15386
2054	0	0	Ki67+	 4427 14941
2055	0	0	Ki67+	 4427 14957
2056	0	0	Ki67+	 4431 15442
2057	0	0	Ki67+	 4432 14864
2058	0	0	Ki67+	 4435 15237
2059	0	0	Ki67+	 4435 15380
2060	0	0	Ki67+	 4438 15494
2061	0	0	Ki67+	 4442 15359
2062	0	0	Ki67+	 4445 14837
2063	0	0	Ki67+	 4445 14927
2064	0	0	Ki67+	 4447 15524
2065	0	0	Ki67+	 4448 15628
2066	0	0	Ki67+	 4449 15305
2067	0	0	Ki67+	 4449 15341
2068	0	0	Ki67+	 4451 15210
2069	0	0	Ki67+	 4454 14950
2070	0	0	Ki67+	 4459 15548
2071	0	0	Ki67+	 4462 15485
2072	0	0	Ki67+	 4466 14880
2073	0	0	Ki67+	 4469 15418
2074	0	0	Ki67+	 4472 15156
2075	0	0	Ki67+	 4473 15509
2076	0	0	Ki67+	 4474 14845
2077	0	0	Ki67+	 4475 15600
2078	0	0	Ki67+	 4476 14977
2079	0	0	Ki67+	 4479 14901
2080	0	0	Ki67+	 4480 15218
2081	0	0	Ki67+	 4483 15456
2082	0	0	Ki67+	 4485 15407
2083	0	0	Ki67+	 4485 15438
2084	0	0	Ki67+	 4485 15504
2085	0	0	Ki67+	 4486 15545
2086	0	0	Ki67+	 4487 15528
2087	0	0	Ki67+	 4492 14944
2088	0	0	Ki67+	 4493 15484
2089	0	0	Ki67+	 4503 14858
2090	0	0	Ki67+	 4506 15604
2091	0	0	Ki67+	 4509 15391
2092	0	0	Ki67+	 4513 15434
2093	0	0	Ki67+	 4513 15533
2094	0	0	Ki67+	 4514 15181
2095	0	0	Ki67+	 4515 15214
2096	0	0	Ki67+	 4516 15228
2097	0	0	Ki67+	 4520 15328
2098	0	0	Ki67+	 4520 15465
2099	0	0	Ki67+	 4529 15382
2100	0	0	Ki67+	 4529 15596
2101	0	0	Ki67+	 4531 15477
2102	0	0	Ki67+	 4532 14897
2103	0	0	Ki67+	 4535 15049
2104	0	0	Ki67+	 4535 15510
2105	0	0	Ki67+	 4539 15440
2106	0	0	Ki67+	 4544 15225
2107	0	0	Ki67+	 4547 15453
2108	0	0	Ki67+	 4549 14914
2109	0	0	Ki67+	 4549 15516
2110	0	0	Ki67+	 4556 15525
2111	0	0	Ki67+	 4558 15212
2112	0	0	Ki67+	 4562 14839
2113	0	0	Ki67+	 4563 15492
2114	0	0	Ki67+	 4567 15604
2115	0	0	Ki67+	 4573 15468
2116	0	0	Ki67+	 4577 14886
2117	0	0	Ki67+	 4577 15232
2118	0	0	Ki67+	 4582 14859
2119	0	0	Ki67+	 4582 14920
2120	0	0	Ki67+	 4587 15453
2121	0	0	Ki67+	 4589 14872
2122	0	0	Ki67+	 4595 15212
2123	0	0	Ki67+	 4597 15271
2124	0	0	Ki67+	 4600 15422
2125	0	0	Ki67+	 4603 15476
2126	0	0	Ki67+	 4606 15191
2127	0	0	Ki67+	 4608 15614
2128	0	0	Ki67+	 4609 15239
2129	0	0	Ki67+	 4611 14833
2130	0	0	Ki67+	 4611 15309
2131	0	0	Ki67+	 4617 14923
2132	0	0	Ki67+	 4625 15533
2133	0	0	Ki67+	 4627 14840
2134	0	0	Ki67+	 4627 14937
2135	0	0	Ki67+	 4632 15214
2136	0	0	Ki67+	 4633 15450
2137	0	0	Ki67+	 4634 15426
2138	0	0	Ki67+	 4634 15489
2139	0	0	Ki67+	 4636 15245
2140	0	0	Ki67+	 4636 15364
2141	0	0	Ki67+	 4637 15229
2142	0	0	Ki67+	 4637 15286
2143	0	0	Ki67+	 4638 14989
2144	0	0	Ki67+	 4638 15340
2145	0	0	Ki67+	 4639 15405
2146	0	0	Ki67+	 4643 15469
2147	0	0	Ki67+	 4646 15544
2148	0	0	Ki67+	 4650 15619
2149	0	0	Ki67+	 4651 14840
2150	0	0	Ki67+	 4652 14955
2151	0	0	Ki67+	 4652 15435
2152	0	0	Ki67+	 4655 15271
2153	0	0	Ki67+	 4657 15418
2154	0	0	Ki67+	 4658 15371
2155	0	0	Ki67+	 4663 15382
2156	0	0	Ki67+	 4668 15408
2157	0	0	Ki67+	 4670 14957
2158	0	0	Ki67+	 4671 15356
2159	0	0	Ki67+	 4674 15505
2160	0	0	Ki67+	 4674 15543
2161	0	0	Ki67+	 4679 14930
2162	0	0	Ki67+	 4679 15195
2163	0	0	Ki67+	 4680 15282
2164	0	0	Ki67+	 4681 14844
2165	0	0	Ki67+	 4682 15062
2166	0	0	Ki67+	 4682 15375
2167	0	0	Ki67+	 4685 15158
2168	0	0	Ki67+	 4685 15454
2169	0	0	Ki67+	 4688 15237
2170	0	0	Ki67+	 4688 15557
2171	0	0	Ki67+	 4695 15116
2172	0	0	Ki67+	 4699 14896
2173	0	0	Ki67+	 4700 15155
2174	0	0	Ki67+	 4702 14871
2175	0	0	Ki67+	 4702 14971
2176	0	0	Ki67+	 4703 15478
2177	0	0	Ki67+	 4704 15354
2178	0	0	Ki67+	 4706 15373
2179	0	0	Ki67+	 4707 15251
2180	0	0	Ki67+	 4707 15293
2181	0	0	Ki67+	 4708 14926
2182	0	0	Ki67+	 4709 15536
2183	0	0	Ki67+	 4711 15489
2184	0	0	Ki67+	 4712 15203
2185	0	0	Ki67+	 4716 15225
2186	0	0	Ki67+	 4717 15355
2187	0	0	Ki67+	 4717 15450
2188	0	0	Ki67+	 4721 15481
2189	0	0	Ki67+	 4722 14869
2190	0	0	Ki67+	 4722 15112
2191	0	0	Ki67+	 4724 14982
2192	0	0	Ki67+	 4724 15323
2193	0	0	Ki67+	 4724 15551
2194	0	0	Ki67+	 4728 15013
2195	0	0	Ki67+	 4728 15186
2196	0	0	Ki67+	 4730 15100
2197	0	0	Ki67+	 4732 14906
2198	0	0	Ki67+	 4732 14943
2199	0	0	Ki67+	 4732 14970
2200	0	0	Ki67+	 4734 15535
2201	0	0	Ki67+	 4736 15322
2202	0	0	Ki67+	 4739 15392
2203	0	0	Ki67+	 4742 14936
2204	0	0	Ki67+	 4747 14967
2205	0	0	Ki67+	 4749 15231
2206	0	0	Ki67+	 4752 15261
2207	0	0	Ki67+	 4754 15024
2208	0	0	Ki67+	 4754 15109
2209	0	0	Ki67+	 4754 15319
2210	0	0	Ki67+	 4754 15384
2211	0	0	Ki67+	 4756 14959
2212	0	0	Ki67+	 4757 15011
2213	0	0	Ki67+	 4757 15471
2214	0	0	Ki67+	 4759 15534
2215	0	0	Ki67+	 4760 15202
2216	0	0	Ki67+	 4761 14899
2217	0	0	Ki67+	 4764 15288
2218	0	0	Ki67+	 4765 15491
2219	0	0	Ki67+	 4766 14989
2220	0	0	Ki67+	 4771 15328
2221	0	0	Ki67+	 4775 14873
2222	0	0	Ki67+	 4775 15187
2223	0	0	Ki67+	 4777 15107
2224	0	0	Ki67+	 4777 15244
2225	0	0	Ki67+	 4785 14928
2226	0	0	Ki67+	 4786 15525
2227	0	0	Ki67+	 4788 14892
2228	0	0	Ki67+	 4788 15319
2229	0	0	Ki67+	 4789 15204
2230	0	0	Ki67+	 4790 14960
2231	0	0	Ki67+	 4790 15507
2232	0	0	Ki67+	 4794 15002
2233	0	0	Ki67+	 4795 15486
2234	0	0	Ki67+	 4795 15551
2235	0	0	Ki67+	 4797 15016
2236	0	0	Ki67+	 4799 15222
2237	0	0	Ki67+	 4802 14843
2238	0	0	Ki67+	 4802 15432
2239	0	0	Ki67+	 4803 15296
2240	0	0	Ki67+	 4807 15085
2241	0	0	Ki67+	 4807 15545
2242	0	0	Ki67+	 4810 15414
2243	0	0	Ki67+	 4812 15510
2244	0	0	Ki67+	 4813 14965
2245	0	0	Ki67+	 4820 15182
2246	0	0	Ki67+	 4821 14930
2247	0	0	Ki67+	 4822 15382
2248	0	0	Ki67+	 4822 15557
2249	0	0	Ki67+	 4826 15202
2250	0	0	Ki67+	 4827 14896
2251	0	0	Ki67+	 4828 14968
2252	0	0	Ki67+	 4832 15534
2253	0	0	Ki67+	 4836 14978
2254	0	0	Ki67+	 4838 14870
2255	0	0	Ki67+	 4839 14884
2256	0	0	Ki67+	 4841 14990
2257	0	0	Ki67+	 4843 14848
2258	0	0	Ki67+	 4843 14966
2259	0	0	Ki67+	 4849 15580
2260	0	0	Ki67+	 4850 14906
2261	0	0	Ki67+	 4853 15167
2262	0	0	Ki67+	 4854 15536
2263	0	0	Ki67+	 4855 14863
2264	0	0	Ki67+	 4859 15226
2265	0	0	Ki67+	 4862 15361
2266	0	0	Ki67+	 4870 15241
2267	0	0	Ki67+	 4870 15475
2268	0	0	Ki67+	 4874 15092
2269	0	0	Ki67+	 4874 15193
2270	0	0	Ki67+	 4879 14926
2271	0	0	Ki67+	 4879 15143
2272	0	0	Ki67+	 4880 15174
2273	0	0	Ki67+	 4881 15576
2274	0	0	Ki67+	 4883 15205
2275	0	0	Ki67+	 4883 15605
2276	0	0	Ki67+	 4886 14942
2277	0	0	Ki67+	 4886 15355
2278	0	0	Ki67+	 4889 14967
2279	0	0	Ki67+	 4893 15220
2280	0	0	Ki67+	 4894 14985
2281	0	0	Ki67+	 4897 15185
2282	0	0	Ki67+	 4898 15247
2283	0	0	Ki67+	 4901 15237
2284	0	0	Ki67+	 4905 15598
2285	0	0	Ki67+	 4909 15210
2286	0	0	Ki67+	 4912 15179
2287	0	0	Ki67+	 4914 15368
2288	0	0	Ki67+	 4915 14936
2289	0	0	Ki67+	 4916 15338
2290	0	0	Ki67+	 4917 15126
2291	0	0	Ki67+	 4917 15561
2292	0	0	Ki67+	 4919 14951
2293	0	0	Ki67+	 4921 15383
2294	0	0	Ki67+	 4926 15544
2295	0	0	Ki67+	 4930 14929
2296	0	0	Ki67+	 4933 15564
2297	0	0	Ki67+	 4935 15594
2298	0	0	Ki67+	 4939 15392
2299	0	0	Ki67+	 4941 14950
2300	0	0	Ki67+	 4944 15145
2301	0	0	Ki67+	 4945 15331
2302	0	0	Ki67+	 4953 15122
2303	0	0	Ki67+	 4956 15447
2304	0	0	Ki67+	 4958 15560
2305	0	0	Ki67+	 4962 14967
2306	0	0	Ki67+	 4962 15420
2307	0	0	Ki67+	 4963 15593
2308	0	0	Ki67+	 4964 15132
2309	0	0	Ki67+	 4966 15573
2310	0	0	Ki67+	 4967 15366
2311	0	0	Ki67+	 4968 14844
2312	0	0	Ki67+	 4971 14931
2313	0	0	Ki67+	 4973 15171
2314	0	0	Ki67+	 4976 14864
2315	0	0	Ki67+	 4977 15478
2316	0	0	Ki67+	 4979 14947
2317	0	0	Ki67+	 4981 15544
2318	0	0	Ki67+	 4987 15101
2319	0	0	Ki67+	 4987 15144
2320	0	0	Ki67+	 4991 14893
2321	0	0	Ki67+	 4992 14862
2322	0	0	Ki67+	 4992 15520
2323	0	0	Ki67+	 4993 15359
2324	0	0	Ki67+	 4994 15020
2325	0	0	Ki67+	 4994 15126
2326	0	0	Ki67+	 4995 15412
2327	0	0	Ki67+	 4999 15423
2328	0	0	Ki67+	 4999 15445
2329	0	0	Ki67+	 4999 15587
2330	0	0	Ki67+	 5006 15394
2331	0	0	Ki67+	 5009 15522
2332	0	0	Ki67+	 5010 14846
2333	0	0	Ki67+	 5011 15441
2334	0	0	Ki67+	 5012 15505
2335	0	0	Ki67+	 5014 15342
2336	0	0	Ki67+	 5015 15296
2337	0	0	Ki67+	 5015 15403
2338	0	0	Ki67+	 5016 15565
2339	0	0	Ki67+	 5017 15540
2340	0	0	Ki67+	 5019 14926
2341	0	0	Ki67+	 5020 15425
2342	0	0	Ki67+	 5020 15590
2343	0	0	Ki67+	 5023 15142
2344	0	0	Ki67+	 5024 15089
2345	0	0	Ki67+	 5029 14910
2346	0	0	Ki67+	 5034 15317
2347	0	0	Ki67+	 5034 15514
2348	0	0	Ki67+	 5036 15347
2349	0	0	Ki67+	 5037 15178
2350	0	0	Ki67+	 5038 15098
2351	0	0	Ki67+	 5039 14948
2352	0	0	Ki67+	 5041 15061
2353	0	0	Ki67+	 5041 15077
2354	0	0	Ki67+	 5041 15598
2355	0	0	Ki67+	 5043 15147
2356	0	0	Ki67+	 5043 15395
2357	0	0	Ki67+	 5048 14915
2358	0	0	Ki67+	 5051 15596
2359	0	0	Ki67+	 5052 15563
2360	0	0	Ki67+	 5057 15344
2361	0	0	Ki67+	 5059 15126
2362	0	0	Ki67+	 5060 15159
2363	0	0	Ki67+	 5064 15073
2364	0	0	Ki67+	 5064 15582
2365	0	0	Ki67+	 5066 15090
2366	0	0	Ki67+	 5066 15284
2367	0	0	Ki67+	 5066 15418
2368	0	0	Ki67+	 5069 15605
2369	0	0	Ki67+	 5073 14898
2370	0	0	Ki67+	 5074 15020
2371	0	0	Ki67+	 5076 15084
2372	0	0	Ki67+	 5076 15524
2373	0	0	Ki67+	 5077 15409
2374	0	0	Ki67+	 5078 14863
2375	0	0	Ki67+	 5078 15552
2376	0	0	Ki67+	 5079 15611
2377	0	0	Ki67+	 5082 14918
2378	0	0	Ki67+	 5082 15199
2379	0	0	Ki67+	 5084 15419
2380	0	0	Ki67+	 5085 15389
2381	0	0	Ki67+	 5086 15263
2382	0	0	Ki67+	 5089 15054
2383	0	0	Ki67+	 5095 14839
2384	0	0	Ki67+	 5100 15602
2385	0	0	Ki67+	 5103 15045
2386	0	0	Ki67+	 5103 15583
2387	0	0	Ki67+	 5106 15528
2388	0	0	Ki67+	 5108 15456
2389	0	0	Ki67+	 5112 14859
2390	0	0	Ki67+	 5114 15402
2391	0	0	Ki67+	 5114 15604
2392	0	0	Ki67+	 5115 15544
2393	0	0	Ki67+	 5119 15579
2394	0	0	Ki67+	 5125 15040
2395	0	0	Ki67+	 5127 15210
2396	0	0	Ki67+	 5128 15459
2397	0	0	Ki67+	 5130 15605
2398	0	0	Ki67+	 5134 15573
2399	0	0	Ki67+	 5136 14865
2400	0	0	Ki67+	 5139 15404
2401	0	0	Ki67+	 5145 14841
2402	0	0	Ki67+	 5145 15435
2403	0	0	Ki67+	 5151 15489
2404	0	0	Ki67+	 5155 15583
2405	0	0	Ki67+	 5156 15428
2406	0	0	Ki67+	 5160 15038
2407	0	0	Ki67+	 5163 15379
2408	0	0	Ki67+	 5164 15350
2409	0	0	Ki67+	 5168 15006
2410	0	0	Ki67+	 5168 15594
2411	0	0	Ki67+	 5169 15605
2412	0	0	Ki67+	 5173 15549
2413	0	0	Ki67+	 5183 15483
2414	0	0	Ki67+	 4386 16028
2415	0	0	Ki67+	 4393 16253
2416	0	0	Ki67+	 4400 16293
2417	0	0	Ki67+	 4400 16427
2418	0	0	Ki67+	 4406 15716
2419	0	0	Ki67+	 4406 16044
2420	0	0	Ki67+	 4407 15961
2421	0	0	Ki67+	 4407 16255
2422	0	0	Ki67+	 4412 16155
2423	0	0	Ki67+	 4414 15762
2424	0	0	Ki67+	 4416 15685
2425	0	0	Ki67+	 4416 16051
2426	0	0	Ki67+	 4418 15915
2427	0	0	Ki67+	 4419 16319
2428	0	0	Ki67+	 4420 15982
2429	0	0	Ki67+	 4421 15799
2430	0	0	Ki67+	 4421 16294
2431	0	0	Ki67+	 4422 16217
2432	0	0	Ki67+	 4425 15660
2433	0	0	Ki67+	 4426 15747
2434	0	0	Ki67+	 4428 16195
2435	0	0	Ki67+	 4432 16336
2436	0	0	Ki67+	 4434 16055
2437	0	0	Ki67+	 4436 15824
2438	0	0	Ki67+	 4436 16219
2439	0	0	Ki67+	 4436 16251
2440	0	0	Ki67+	 4437 16422
2441	0	0	Ki67+	 4443 15758
2442	0	0	Ki67+	 4443 16207
2443	0	0	Ki67+	 4445 15647
2444	0	0	Ki67+	 4446 15968
2445	0	0	Ki67+	 4446 16179
2446	0	0	Ki67+	 4448 16324
2447	0	0	Ki67+	 4450 15912
2448	0	0	Ki67+	 4450 16292
2449	0	0	Ki67+	 4452 15787
2450	0	0	Ki67+	 4453 15742
2451	0	0	Ki67+	 4457 15685
2452	0	0	Ki67+	 4461 15816
2453	0	0	Ki67+	 4464 16001
2454	0	0	Ki67+	 4464 16382
2455	0	0	Ki67+	 4466 16333
2456	0	0	Ki67+	 4468 15967
2457	0	0	Ki67+	 4468 16062
2458	0	0	Ki67+	 4472 15728
2459	0	0	Ki67+	 4472 16154
2460	0	0	Ki67+	 4474 16273
2461	0	0	Ki67+	 4476 15700
2462	0	0	Ki67+	 4477 16177
2463	0	0	Ki67+	 4477 16364
2464	0	0	Ki67+	 4478 16294
2465	0	0	Ki67+	 4479 16431
2466	0	0	Ki67+	 4482 15671
2467	0	0	Ki67+	 4483 15827
2468	0	0	Ki67+	 4485 15788
2469	0	0	Ki67+	 4485 16006
2470	0	0	Ki67+	 4486 15746
2471	0	0	Ki67+	 4491 15636
2472	0	0	Ki67+	 4491 15979
2473	0	0	Ki67+	 4494 16157
2474	0	0	Ki67+	 4495 16140
2475	0	0	Ki67+	 4498 16054
2476	0	0	Ki67+	 4499 15801
2477	0	0	Ki67+	 4500 16407
2478	0	0	Ki67+	 4502 15752
2479	0	0	Ki67+	 4504 15668
2480	0	0	Ki67+	 4505 15971
2481	0	0	Ki67+	 4507 16378
2482	0	0	Ki67+	 4508 16394
2483	0	0	Ki67+	 4509 16144
2484	0	0	Ki67+	 4512 15952
2485	0	0	Ki67+	 4513 16112
2486	0	0	Ki67+	 4514 15993
2487	0	0	Ki67+	 4518 16285
2488	0	0	Ki67+	 4519 15840
2489	0	0	Ki67+	 4520 15887
2490	0	0	Ki67+	 4520 16343
2491	0	0	Ki67+	 4521 15813
2492	0	0	Ki67+	 4524 15700
2493	0	0	Ki67+	 4524 16039
2494	0	0	Ki67+	 4524 16153
2495	0	0	Ki67+	 4526 15744
2496	0	0	Ki67+	 4527 15656
2497	0	0	Ki67+	 4529 15645
2498	0	0	Ki67+	 4529 15979
2499	0	0	Ki67+	 4531 15775
2500	0	0	Ki67+	 4533 16104
2501	0	0	Ki67+	 4533 16368
2502	0	0	Ki67+	 4536 15838
2503	0	0	Ki67+	 4539 16395
2504	0	0	Ki67+	 4540 15958
2505	0	0	Ki67+	 4542 16150
2506	0	0	Ki67+	 4545 15733
2507	0	0	Ki67+	 4547 15689
2508	0	0	Ki67+	 4547 16358
2509	0	0	Ki67+	 4548 15994
2510	0	0	Ki67+	 4549 16177
2511	0	0	Ki67+	 4551 15660
2512	0	0	Ki67+	 4552 16089
2513	0	0	Ki67+	 4554 15960
2514	0	0	Ki67+	 4556 16207
2515	0	0	Ki67+	 4557 15840
2516	0	0	Ki67+	 4558 15910
2517	0	0	Ki67+	 4561 15895
2518	0	0	Ki67+	 4561 16348
2519	0	0	Ki67+	 4562 15637
2520	0	0	Ki67+	 4562 15812
2521	0	0	Ki67+	 4565 15720
2522	0	0	Ki67+	 4565 16393
2523	0	0	Ki67+	 4569 16081
2524	0	0	Ki67+	 4571 16184
2525	0	0	Ki67+	 4571 16289
2526	0	0	Ki67+	 4573 15980
2527	0	0	Ki67+	 4575 15948
2528	0	0	Ki67+	 4579 16224
2529	0	0	Ki67+	 4584 15678
2530	0	0	Ki67+	 4585 15782
2531	0	0	Ki67+	 4586 16071
2532	0	0	Ki67+	 4587 15832
2533	0	0	Ki67+	 4587 15903
2534	0	0	Ki67+	 4587 16328
2535	0	0	Ki67+	 4588 15761
2536	0	0	Ki67+	 4590 15650
2537	0	0	Ki67+	 4591 15879
2538	0	0	Ki67+	 4593 15742
2539	0	0	Ki67+	 4595 16056
2540	0	0	Ki67+	 4595 16339
2541	0	0	Ki67+	 4597 15712
2542	0	0	Ki67+	 4598 15932
2543	0	0	Ki67+	 4600 15988
2544	0	0	Ki67+	 4605 16281
2545	0	0	Ki67+	 4606 16065
2546	0	0	Ki67+	 4609 15824
2547	0	0	Ki67+	 4611 15775
2548	0	0	Ki67+	 4611 16198
2549	0	0	Ki67+	 4612 15905
2550	0	0	Ki67+	 4612 16217
2551	0	0	Ki67+	 4614 16335
2552	0	0	Ki67+	 4618 15688
2553	0	0	Ki67+	 4618 15892
2554	0	0	Ki67+	 4619 15666
2555	0	0	Ki67+	 4622 15639
2556	0	0	Ki67+	 4622 16106
2557	0	0	Ki67+	 4623 16057
2558	0	0	Ki67+	 4625 15920
2559	0	0	Ki67+	 4626 15954
2560	0	0	Ki67+	 4627 16039
2561	0	0	Ki67+	 4629 15973
2562	0	0	Ki67+	 4630 15734
2563	0	0	Ki67+	 4632 16216
2564	0	0	Ki67+	 4634 15764
2565	0	0	Ki67+	 4638 16288
2566	0	0	Ki67+	 4639 15679
2567	0	0	Ki67+	 4639 15831
2568	0	0	Ki67+	 4639 16082
2569	0	0	Ki67+	 4639 16344
2570	0	0	Ki67+	 4641 15807
2571	0	0	Ki67+	 4641 15918
2572	0	0	Ki67+	 4642 15654
2573	0	0	Ki67+	 4642 15855
2574	0	0	Ki67+	 4642 16190
2575	0	0	Ki67+	 4645 15884
2576	0	0	Ki67+	 4647 15707
2577	0	0	Ki67+	 4649 16052
2578	0	0	Ki67+	 4650 15936
2579	0	0	Ki67+	 4654 16228
2580	0	0	Ki67+	 4657 15686
2581	0	0	Ki67+	 4659 16027
2582	0	0	Ki67+	 4660 16250
2583	0	0	Ki67+	 4660 16279
2584	0	0	Ki67+	 4662 15779
2585	0	0	Ki67+	 4662 15856
2586	0	0	Ki67+	 4664 16047
2587	0	0	Ki67+	 4664 16079
2588	0	0	Ki67+	 4665 15734
2589	0	0	Ki67+	 4666 15955
2590	0	0	Ki67+	 4667 16013
2591	0	0	Ki67+	 4669 15898
2592	0	0	Ki67+	 4670 15635
2593	0	0	Ki67+	 4670 15833
2594	0	0	Ki67+	 4671 15934
2595	0	0	Ki67+	 4673 15765
2596	0	0	Ki67+	 4674 15792
2597	0	0	Ki67+	 4675 15673
2598	0	0	Ki67+	 4676 16315
2599	0	0	Ki67+	 4677 15717
2600	0	0	Ki67+	 4678 15706
2601	0	0	Ki67+	 4680 15736
2602	0	0	Ki67+	 4680 15856
2603	0	0	Ki67+	 4684 15999
2604	0	0	Ki67+	 4692 15707
2605	0	0	Ki67+	 4694 15818
2606	0	0	Ki67+	 4694 16021
2607	0	0	Ki67+	 4695 15938
2608	0	0	Ki67+	 4698 15754
2609	0	0	Ki67+	 4699 15694
2610	0	0	Ki67+	 4699 15864
2611	0	0	Ki67+	 4699 16177
2612	0	0	Ki67+	 4700 15782
2613	0	0	Ki67+	 4702 16134
2614	0	0	Ki67+	 4703 16206
2615	0	0	Ki67+	 4703 16361
2616	0	0	Ki67+	 4704 15672
2617	0	0	Ki67+	 4704 15721
2618	0	0	Ki67+	 4709 15743
2619	0	0	Ki67+	 4713 15911
2620	0	0	Ki67+	 4713 15941
2621	0	0	Ki67+	 4719 16167
2622	0	0	Ki67+	 4726 16000
2623	0	0	Ki67+	 4728 15756
2624	0	0	Ki67+	 4729 15704
2625	0	0	Ki67+	 4729 15773
2626	0	0	Ki67+	 4730 15675
2627	0	0	Ki67+	 4731 16126
2628	0	0	Ki67+	 4731 16142
2629	0	0	Ki67+	 4732 15904
2630	0	0	Ki67+	 4735 15993
2631	0	0	Ki67+	 4735 16410
2632	0	0	Ki67+	 4740 16163
2633	0	0	Ki67+	 4744 16017
2634	0	0	Ki67+	 4748 15660
2635	0	0	Ki67+	 4748 15818
2636	0	0	Ki67+	 4755 15753
2637	0	0	Ki67+	 4755 15964
2638	0	0	Ki67+	 4756 15679
2639	0	0	Ki67+	 4758 15831
2640	0	0	Ki67+	 4758 16419
2641	0	0	Ki67+	 4760 15722
2642	0	0	Ki67+	 4760 16105
2643	0	0	Ki67+	 4768 16333
2644	0	0	Ki67+	 4770 15975
2645	0	0	Ki67+	 4770 16005
2646	0	0	Ki67+	 4773 15864
2647	0	0	Ki67+	 4779 15880
2648	0	0	Ki67+	 4781 15696
2649	0	0	Ki67+	 4781 16320
2650	0	0	Ki67+	 4781 16365
2651	0	0	Ki67+	 4783 15829
2652	0	0	Ki67+	 4785 15785
2653	0	0	Ki67+	 4786 15753
2654	0	0	Ki67+	 4789 15812
2655	0	0	Ki67+	 4789 15984
2656	0	0	Ki67+	 4795 15832
2657	0	0	Ki67+	 4795 16287
2658	0	0	Ki67+	 4796 15679
2659	0	0	Ki67+	 4796 16330
2660	0	0	Ki67+	 4797 15733
2661	0	0	Ki67+	 4797 15857
2662	0	0	Ki67+	 4798 15658
2663	0	0	Ki67+	 4799 15909
2664	0	0	Ki67+	 4799 15958
2665	0	0	Ki67+	 4805 16218
2666	0	0	Ki67+	 4812 15787
2667	0	0	Ki67+	 4813 16423
2668	0	0	Ki67+	 4814 15815
2669	0	0	Ki67+	 4814 15913
2670	0	0	Ki67+	 4817 15879
2671	0	0	Ki67+	 4817 16203
2672	0	0	Ki67+	 4818 15700
2673	0	0	Ki67+	 4819 15986
2674	0	0	Ki67+	 4821 16412
2675	0	0	Ki67+	 4822 15761
2676	0	0	Ki67+	 4828 16105
2677	0	0	Ki67+	 4831 15856
2678	0	0	Ki67+	 4832 16075
2679	0	0	Ki67+	 4833 15951
2680	0	0	Ki67+	 4834 15824
2681	0	0	Ki67+	 4836 16236
2682	0	0	Ki67+	 4840 16047
2683	0	0	Ki67+	 4841 15881
2684	0	0	Ki67+	 4843 15867
2685	0	0	Ki67+	 4844 16180
2686	0	0	Ki67+	 4847 15733
2687	0	0	Ki67+	 4848 15792
2688	0	0	Ki67+	 4850 15969
2689	0	0	Ki67+	 4850 15983
2690	0	0	Ki67+	 4850 16400
2691	0	0	Ki67+	 4851 16090
2692	0	0	Ki67+	 4852 16022
2693	0	0	Ki67+	 4852 16305
2694	0	0	Ki67+	 4853 16112
2695	0	0	Ki67+	 4856 16197
2696	0	0	Ki67+	 4857 15712
2697	0	0	Ki67+	 4858 15854
2698	0	0	Ki67+	 4860 16039
2699	0	0	Ki67+	 4865 16010
2700	0	0	Ki67+	 4866 16132
2701	0	0	Ki67+	 4869 15873
2702	0	0	Ki67+	 4871 16024
2703	0	0	Ki67+	 4872 15942
2704	0	0	Ki67+	 4876 15820
2705	0	0	Ki67+	 4877 16068
2706	0	0	Ki67+	 4886 16134
2707	0	0	Ki67+	 4888 15953
2708	0	0	Ki67+	 4889 15779
2709	0	0	Ki67+	 4891 16162
2710	0	0	Ki67+	 4894 16317
2711	0	0	Ki67+	 4895 15892
2712	0	0	Ki67+	 4895 16028
2713	0	0	Ki67+	 4895 16360
2714	0	0	Ki67+	 4896 15979
2715	0	0	Ki67+	 4902 15852
2716	0	0	Ki67+	 4905 16017
2717	0	0	Ki67+	 4907 16077
2718	0	0	Ki67+	 4910 15836
2719	0	0	Ki67+	 4910 16045
2720	0	0	Ki67+	 4913 15649
2721	0	0	Ki67+	 4913 15940
2722	0	0	Ki67+	 4913 16415
2723	0	0	Ki67+	 4920 16305
2724	0	0	Ki67+	 4922 16282
2725	0	0	Ki67+	 4922 16320
2726	0	0	Ki67+	 4923 15865
2727	0	0	Ki67+	 4923 15892
2728	0	0	Ki67+	 4923 15994
2729	0	0	Ki67+	 4929 15683
2730	0	0	Ki67+	 4930 16057
2731	0	0	Ki67+	 4931 15926
2732	0	0	Ki67+	 4932 15721
2733	0	0	Ki67+	 4932 15751
2734	0	0	Ki67+	 4932 15961
2735	0	0	Ki67+	 4932 16273
2736	0	0	Ki67+	 4934 16396
2737	0	0	Ki67+	 4942 15853
2738	0	0	Ki67+	 4944 15893
2739	0	0	Ki67+	 4944 16042
2740	0	0	Ki67+	 4945 15770
2741	0	0	Ki67+	 4947 15743
2742	0	0	Ki67+	 4950 15817
2743	0	0	Ki67+	 4950 15938
2744	0	0	Ki67+	 4950 16280
2745	0	0	Ki67+	 4952 15805
2746	0	0	Ki67+	 4952 16018
2747	0	0	Ki67+	 4952 16257
2748	0	0	Ki67+	 4953 16399
2749	0	0	Ki67+	 4954 15836
2750	0	0	Ki67+	 4954 16214
2751	0	0	Ki67+	 4956 15706
2752	0	0	Ki67+	 4956 16037
2753	0	0	Ki67+	 4956 16061
2754	0	0	Ki67+	 4957 16368
2755	0	0	Ki67+	 4960 15868
2756	0	0	Ki67+	 4961 16386
2757	0	0	Ki67+	 4962 16236
2758	0	0	Ki67+	 4969 15949
2759	0	0	Ki67+	 4971 16190
2760	0	0	Ki67+	 4972 15647
2761	0	0	Ki67+	 4974 16041
2762	0	0	Ki67+	 4975 16083
2763	0	0	Ki67+	 4977 15975
2764	0	0	Ki67+	 4979 16111
2765	0	0	Ki67+	 4981 15751
2766	0	0	Ki67+	 4981 15773
2767	0	0	Ki67+	 4981 16284
2768	0	0	Ki67+	 4982 15843
2769	0	0	Ki67+	 4985 16063
2770	0	0	Ki67+	 4989 16019
2771	0	0	Ki67+	 4990 15794
2772	0	0	Ki67+	 4990 15918
2773	0	0	Ki67+	 4990 16154
2774	0	0	Ki67+	 4991 16214
2775	0	0	Ki67+	 4991 16407
2776	0	0	Ki67+	 4993 16264
2777	0	0	Ki67+	 4996 16377
2778	0	0	Ki67+	 4999 15696
2779	0	0	Ki67+	 4999 15950
2780	0	0	Ki67+	 4999 16041
2781	0	0	Ki67+	 5001 16000
2782	0	0	Ki67+	 5004 16109
2783	0	0	Ki67+	 5004 16423
2784	0	0	Ki67+	 5006 16012
2785	0	0	Ki67+	 5013 16128
2786	0	0	Ki67+	 5015 16176
2787	0	0	Ki67+	 5016 16038
2788	0	0	Ki67+	 5016 16282
2789	0	0	Ki67+	 5016 16347
2790	0	0	Ki67+	 5017 16249
2791	0	0	Ki67+	 5018 15689
2792	0	0	Ki67+	 5020 16095
2793	0	0	Ki67+	 5025 15997
2794	0	0	Ki67+	 5025 16233
2795	0	0	Ki67+	 5029 15979
2796	0	0	Ki67+	 5029 16374
2797	0	0	Ki67+	 5032 15929
2798	0	0	Ki67+	 5032 16393
2799	0	0	Ki67+	 5035 15739
2800	0	0	Ki67+	 5035 16188
2801	0	0	Ki67+	 5037 16409
2802	0	0	Ki67+	 5038 16254
2803	0	0	Ki67+	 5040 15680
2804	0	0	Ki67+	 5040 15954
2805	0	0	Ki67+	 5040 16074
2806	0	0	Ki67+	 5040 16304
2807	0	0	Ki67+	 5041 15812
2808	0	0	Ki67+	 5041 16101
2809	0	0	Ki67+	 5043 15705
2810	0	0	Ki67+	 5043 15845
2811	0	0	Ki67+	 5045 16349
2812	0	0	Ki67+	 5046 16213
2813	0	0	Ki67+	 5056 16277
2814	0	0	Ki67+	 5056 16301
2815	0	0	Ki67+	 5056 16362
2816	0	0	Ki67+	 5058 16235
2817	0	0	Ki67+	 5059 15804
2818	0	0	Ki67+	 5059 16064
2819	0	0	Ki67+	 5063 15681
2820	0	0	Ki67+	 5064 15920
2821	0	0	Ki67+	 5065 15713
2822	0	0	Ki67+	 5067 15962
2823	0	0	Ki67+	 5069 16185
2824	0	0	Ki67+	 5069 16346
2825	0	0	Ki67+	 5071 16264
2826	0	0	Ki67+	 5071 16406
2827	0	0	Ki67+	 5072 15779
2828	0	0	Ki67+	 5076 16152
2829	0	0	Ki67+	 5080 16256
2830	0	0	Ki67+	 5080 16376
2831	0	0	Ki67+	 5082 15848
2832	0	0	Ki67+	 5083 15762
2833	0	0	Ki67+	 5083 16281
2834	0	0	Ki67+	 5087 15809
2835	0	0	Ki67+	 5089 16304
2836	0	0	Ki67+	 5091 16222
2837	0	0	Ki67+	 5094 15776
2838	0	0	Ki67+	 5098 16076
2839	0	0	Ki67+	 5099 16352
2840	0	0	Ki67+	 5100 15689
2841	0	0	Ki67+	 5100 16242
2842	0	0	Ki67+	 5100 16293
2843	0	0	Ki67+	 5106 15894
2844	0	0	Ki67+	 5107 15919
2845	0	0	Ki67+	 5108 16262
2846	0	0	Ki67+	 5111 16124
2847	0	0	Ki67+	 5115 15864
2848	0	0	Ki67+	 5117 16188
2849	0	0	Ki67+	 5118 16048
2850	0	0	Ki67+	 5118 16371
2851	0	0	Ki67+	 5119 16314
2852	0	0	Ki67+	 5121 15746
2853	0	0	Ki67+	 5121 16289
2854	0	0	Ki67+	 5122 16114
2855	0	0	Ki67+	 5124 15711
2856	0	0	Ki67+	 5126 15951
2857	0	0	Ki67+	 5128 16383
2858	0	0	Ki67+	 5129 16358
2859	0	0	Ki67+	 5133 16234
2860	0	0	Ki67+	 5136 16061
2861	0	0	Ki67+	 5136 16276
2862	0	0	Ki67+	 5137 15870
2863	0	0	Ki67+	 5144 15811
2864	0	0	Ki67+	 5149 15890
2865	0	0	Ki67+	 5149 16370
2866	0	0	Ki67+	 5150 16068
2867	0	0	Ki67+	 5153 16312
2868	0	0	Ki67+	 5157 16252
2869	0	0	Ki67+	 5163 16290
2870	0	0	Ki67+	 5166 15746
2871	0	0	Ki67+	 5169 16402
2872	0	0	Ki67+	 5171 16017
2873	0	0	Ki67+	 5171 16048
2874	0	0	Ki67+	 5173 15847
2875	0	0	Ki67+	 5178 15719
2876	0	0	Ki67+	 5178 15786
2877	0	0	Ki67+	 5178 15835
2878	0	0	Ki67+	 5179 16411
2879	0	0	Ki67+	 5181 16233
2880	0	0	Ki67+	 4394 16750
2881	0	0	Ki67+	 4399 16549
2882	0	0	Ki67+	 4401 16742
2883	0	0	Ki67+	 4402 16945
2884	0	0	Ki67+	 4404 16523
2885	0	0	Ki67+	 4416 16552
2886	0	0	Ki67+	 4424 16828
2887	0	0	Ki67+	 4425 16532
2888	0	0	Ki67+	 4429 16748
2889	0	0	Ki67+	 4437 16556
2890	0	0	Ki67+	 4440 16609
2891	0	0	Ki67+	 4444 16678
2892	0	0	Ki67+	 4446 16837
2893	0	0	Ki67+	 4456 16744
2894	0	0	Ki67+	 4457 16602
2895	0	0	Ki67+	 4464 16581
2896	0	0	Ki67+	 4465 16703
2897	0	0	Ki67+	 4468 16740
2898	0	0	Ki67+	 4474 16691
2899	0	0	Ki67+	 4475 16723
2900	0	0	Ki67+	 4479 16581
2901	0	0	Ki67+	 4487 16568
2902	0	0	Ki67+	 4488 16778
2903	0	0	Ki67+	 4496 16660
2904	0	0	Ki67+	 4498 16619
2905	0	0	Ki67+	 4499 16736
2906	0	0	Ki67+	 4506 16702
2907	0	0	Ki67+	 4509 16445
2908	0	0	Ki67+	 4510 16588
2909	0	0	Ki67+	 4522 16772
2910	0	0	Ki67+	 4523 16640
2911	0	0	Ki67+	 4525 16700
2912	0	0	Ki67+	 4526 16678
2913	0	0	Ki67+	 4527 16597
2914	0	0	Ki67+	 4529 16498
2915	0	0	Ki67+	 4529 16725
2916	0	0	Ki67+	 4531 16608
2917	0	0	Ki67+	 4535 16523
2918	0	0	Ki67+	 4536 16640
2919	0	0	Ki67+	 4539 16823
2920	0	0	Ki67+	 4542 16435
2921	0	0	Ki67+	 4543 16800
2922	0	0	Ki67+	 4547 16697
2923	0	0	Ki67+	 4552 16776
2924	0	0	Ki67+	 4556 16829
2925	0	0	Ki67+	 4557 16800
2926	0	0	Ki67+	 4559 16660
2927	0	0	Ki67+	 4565 16507
2928	0	0	Ki67+	 4567 16535
2929	0	0	Ki67+	 4585 16833
2930	0	0	Ki67+	 4586 16507
2931	0	0	Ki67+	 4589 16541
2932	0	0	Ki67+	 4595 16795
2933	0	0	Ki67+	 4603 17222
2934	0	0	Ki67+	 4608 16769
2935	0	0	Ki67+	 4612 16547
2936	0	0	Ki67+	 4620 16648
2937	0	0	Ki67+	 4622 16759
2938	0	0	Ki67+	 4628 16749
2939	0	0	Ki67+	 4638 16768
2940	0	0	Ki67+	 4638 17207
2941	0	0	Ki67+	 4639 16647
2942	0	0	Ki67+	 4643 16548
2943	0	0	Ki67+	 4643 16658
2944	0	0	Ki67+	 4650 16517
2945	0	0	Ki67+	 4652 16695
2946	0	0	Ki67+	 4653 16667
2947	0	0	Ki67+	 4664 16627
2948	0	0	Ki67+	 4665 16550
2949	0	0	Ki67+	 4667 16663
2950	0	0	Ki67+	 4670 17217
2951	0	0	Ki67+	 4672 16526
2952	0	0	Ki67+	 4672 16854
2953	0	0	Ki67+	 4674 16826
2954	0	0	Ki67+	 4680 16590
2955	0	0	Ki67+	 4682 16604
2956	0	0	Ki67+	 4687 16773
2957	0	0	Ki67+	 4688 16715
2958	0	0	Ki67+	 4692 16666
2959	0	0	Ki67+	 4695 16696
2960	0	0	Ki67+	 4696 16623
2961	0	0	Ki67+	 4696 16796
2962	0	0	Ki67+	 4701 16914
2963	0	0	Ki67+	 4702 16839
2964	0	0	Ki67+	 4702 16881
2965	0	0	Ki67+	 4706 16536
2966	0	0	Ki67+	 4707 16723
2967	0	0	Ki67+	 4709 16859
2968	0	0	Ki67+	 4710 16455
2969	0	0	Ki67+	 4712 16512
2970	0	0	Ki67+	 4714 16826
2971	0	0	Ki67+	 4716 17200
2972	0	0	Ki67+	 4719 16600
2973	0	0	Ki67+	 4721 16805
2974	0	0	Ki67+	 4729 16573
2975	0	0	Ki67+	 4729 16719
2976	0	0	Ki67+	 4731 17205
2977	0	0	Ki67+	 4734 17220
2978	0	0	Ki67+	 4741 16558
2979	0	0	Ki67+	 4741 16785
2980	0	0	Ki67+	 4743 16888
2981	0	0	Ki67+	 4749 17192
2982	0	0	Ki67+	 4750 17142
2983	0	0	Ki67+	 4752 16552
2984	0	0	Ki67+	 4758 16575
2985	0	0	Ki67+	 4759 16716
2986	0	0	Ki67+	 4761 16734
2987	0	0	Ki67+	 4762 16503
2988	0	0	Ki67+	 4763 16769
2989	0	0	Ki67+	 4763 16926
2990	0	0	Ki67+	 4764 16487
2991	0	0	Ki67+	 4764 16542
2992	0	0	Ki67+	 4766 16897
2993	0	0	Ki67+	 4774 16854
2994	0	0	Ki67+	 4784 17219
2995	0	0	Ki67+	 4787 16707
2996	0	0	Ki67+	 4787 16776
2997	0	0	Ki67+	 4791 16526
2998	0	0	Ki67+	 4795 16540
2999	0	0	Ki67+	 4795 16728
3000	0	0	Ki67+	 4796 16443
3001	0	0	Ki67+	 4797 16928
3002	0	0	Ki67+	 4804 16458
3003	0	0	Ki67+	 4805 17221
3004	0	0	Ki67+	 4807 16891
3005	0	0	Ki67+	 4816 16770
3006	0	0	Ki67+	 4818 16446
3007	0	0	Ki67+	 4821 16712
3008	0	0	Ki67+	 4825 16795
3009	0	0	Ki67+	 4825 16913
3010	0	0	Ki67+	 4829 16725
3011	0	0	Ki67+	 4834 16759
3012	0	0	Ki67+	 4839 16928
3013	0	0	Ki67+	 4840 16694
3014	0	0	Ki67+	 4844 16723
3015	0	0	Ki67+	 4846 16619
3016	0	0	Ki67+	 4850 16676
3017	0	0	Ki67+	 4851 16503
3018	0	0	Ki67+	 4855 16606
3019	0	0	Ki67+	 4855 16625
3020	0	0	Ki67+	 4856 16552
3021	0	0	Ki67+	 4856 16724
3022	0	0	Ki67+	 4856 16895
3023	0	0	Ki67+	 4857 16770
3024	0	0	Ki67+	 4858 16576
3025	0	0	Ki67+	 4865 16704
3026	0	0	Ki67+	 4866 16636
3027	0	0	Ki67+	 4868 16614
3028	0	0	Ki67+	 4870 16683
3029	0	0	Ki67+	 4881 16905
3030	0	0	Ki67+	 4882 16655
3031	0	0	Ki67+	 4885 16745
3032	0	0	Ki67+	 4890 16485
3033	0	0	Ki67+	 4900 16526
3034	0	0	Ki67+	 4900 16747
3035	0	0	Ki67+	 4904 16497
3036	0	0	Ki67+	 4911 16561
3037	0	0	Ki67+	 4913 16600
3038	0	0	Ki67+	 4915 16761
3039	0	0	Ki67+	 4916 16532
3040	0	0	Ki67+	 4917 16571
3041	0	0	Ki67+	 4917 16878
3042	0	0	Ki67+	 4920 16509
3043	0	0	Ki67+	 4923 16585
3044	0	0	Ki67+	 4924 16645
3045	0	0	Ki67+	 4924 16860
3046	0	0	Ki67+	 4933 16762
3047	0	0	Ki67+	 4943 16827
3048	0	0	Ki67+	 4947 16603
3049	0	0	Ki67+	 4951 16468
3050	0	0	Ki67+	 4954 17205
3051	0	0	Ki67+	 4956 16819
3052	0	0	Ki67+	 4968 16667
3053	0	0	Ki67+	 4971 16840
3054	0	0	Ki67+	 4972 16777
3055	0	0	Ki67+	 4972 16874
3056	0	0	Ki67+	 4980 16952
3057	0	0	Ki67+	 4983 16694
3058	0	0	Ki67+	 4986 16513
3059	0	0	Ki67+	 4994 16605
3060	0	0	Ki67+	 4995 16575
3061	0	0	Ki67+	 4995 16790
3062	0	0	Ki67+	 4997 16490
3063	0	0	Ki67+	 4997 16838
3064	0	0	Ki67+	 5000 16954
3065	0	0	Ki67+	 5001 16867
3066	0	0	Ki67+	 5006 16587
3067	0	0	Ki67+	 5010 16714
3068	0	0	Ki67+	 5014 16859
3069	0	0	Ki67+	 5030 16975
3070	0	0	Ki67+	 5034 16824
3071	0	0	Ki67+	 5037 16798
3072	0	0	Ki67+	 5039 16715
3073	0	0	Ki67+	 5052 16980
3074	0	0	Ki67+	 5057 16723
3075	0	0	Ki67+	 5062 16806
3076	0	0	Ki67+	 5068 16842
3077	0	0	Ki67+	 5072 16692
3078	0	0	Ki67+	 5078 16713
3079	0	0	Ki67+	 5088 16548
3080	0	0	Ki67+	 5088 16791
3081	0	0	Ki67+	 5096 16819
3082	0	0	Ki67+	 5103 16639
3083	0	0	Ki67+	 5110 16851
3084	0	0	Ki67+	 5113 16701
3085	0	0	Ki67+	 5116 16729
3086	0	0	Ki67+	 5116 16874
3087	0	0	Ki67+	 5127 16567
3088	0	0	Ki67+	 5130 16932
3089	0	0	Ki67+	 5131 16544
3090	0	0	Ki67+	 5132 16440
3091	0	0	Ki67+	 5136 16625
3092	0	0	Ki67+	 5145 16504
3093	0	0	Ki67+	 5145 16745
3094	0	0	Ki67+	 5147 16664
3095	0	0	Ki67+	 5148 16639
3096	0	0	Ki67+	 5151 16922
3097	0	0	Ki67+	 5154 16454
3098	0	0	Ki67+	 5160 16833
3099	0	0	Ki67+	 5163 16735
3100	0	0	Ki67+	 5164 16897
3101	0	0	Ki67+	 5172 16659
3102	0	0	Ki67+	 5173 16576
3103	0	0	Ki67+	 5174 16607
3104	0	0	Ki67+	 5178 16706
3105	0	0	Ki67+	 5181 16551
3106	0	0	Ki67+	 5181 16945
3107	0	0	Ki67+	 5182 16679
3108	0	0	Ki67+	 4387 17635
3109	0	0	Ki67+	 4391 17401
3110	0	0	Ki67+	 4391 17871
3111	0	0	Ki67+	 4392 17412
3112	0	0	Ki67+	 4393 17593
3113	0	0	Ki67+	 4395 17985
3114	0	0	Ki67+	 4399 17806
3115	0	0	Ki67+	 4400 17549
3116	0	0	Ki67+	 4402 17288
3117	0	0	Ki67+	 4402 17407
3118	0	0	Ki67+	 4404 18015
3119	0	0	Ki67+	 4405 17760
3120	0	0	Ki67+	 4408 17964
3121	0	0	Ki67+	 4411 17369
3122	0	0	Ki67+	 4412 17440
3123	0	0	Ki67+	 4421 17598
3124	0	0	Ki67+	 4421 17829
3125	0	0	Ki67+	 4422 17879
3126	0	0	Ki67+	 4423 17792
3127	0	0	Ki67+	 4426 17581
3128	0	0	Ki67+	 4429 17384
3129	0	0	Ki67+	 4429 17774
3130	0	0	Ki67+	 4434 17277
3131	0	0	Ki67+	 4434 17747
3132	0	0	Ki67+	 4437 17906
3133	0	0	Ki67+	 4438 18012
3134	0	0	Ki67+	 4440 17393
3135	0	0	Ki67+	 4443 17462
3136	0	0	Ki67+	 4446 17680
3137	0	0	Ki67+	 4446 17928
3138	0	0	Ki67+	 4447 17586
3139	0	0	Ki67+	 4453 17888
3140	0	0	Ki67+	 4456 17371
3141	0	0	Ki67+	 4456 17745
3142	0	0	Ki67+	 4456 17998
3143	0	0	Ki67+	 4464 17589
3144	0	0	Ki67+	 4466 17343
3145	0	0	Ki67+	 4474 17483
3146	0	0	Ki67+	 4476 17351
3147	0	0	Ki67+	 4477 17854
3148	0	0	Ki67+	 4481 17887
3149	0	0	Ki67+	 4481 17932
3150	0	0	Ki67+	 4482 17714
3151	0	0	Ki67+	 4483 17728
3152	0	0	Ki67+	 4486 17670
3153	0	0	Ki67+	 4488 17812
3154	0	0	Ki67+	 4488 17944
3155	0	0	Ki67+	 4493 17436
3156	0	0	Ki67+	 4499 17383
3157	0	0	Ki67+	 4502 17357
3158	0	0	Ki67+	 4502 17730
3159	0	0	Ki67+	 4503 17562
3160	0	0	Ki67+	 4506 17881
3161	0	0	Ki67+	 4507 17419
3162	0	0	Ki67+	 4507 17449
3163	0	0	Ki67+	 4507 17842
3164	0	0	Ki67+	 4509 17598
3165	0	0	Ki67+	 4514 17694
3166	0	0	Ki67+	 4515 17267
3167	0	0	Ki67+	 4515 17298
3168	0	0	Ki67+	 4519 17914
3169	0	0	Ki67+	 4520 17734
3170	0	0	Ki67+	 4521 17364
3171	0	0	Ki67+	 4524 17484
3172	0	0	Ki67+	 4526 17846
3173	0	0	Ki67+	 4527 17419
3174	0	0	Ki67+	 4531 17750
3175	0	0	Ki67+	 4533 17280
3176	0	0	Ki67+	 4535 17704
3177	0	0	Ki67+	 4537 17901
3178	0	0	Ki67+	 4538 17879
3179	0	0	Ki67+	 4547 17464
3180	0	0	Ki67+	 4549 17557
3181	0	0	Ki67+	 4552 17847
3182	0	0	Ki67+	 4553 17513
3183	0	0	Ki67+	 4555 17424
3184	0	0	Ki67+	 4559 17729
3185	0	0	Ki67+	 4561 18031
3186	0	0	Ki67+	 4565 17711
3187	0	0	Ki67+	 4566 17877
3188	0	0	Ki67+	 4567 17859
3189	0	0	Ki67+	 4568 17501
3190	0	0	Ki67+	 4569 18007
3191	0	0	Ki67+	 4572 17484
3192	0	0	Ki67+	 4574 17255
3193	0	0	Ki67+	 4574 17332
3194	0	0	Ki67+	 4576 17413
3195	0	0	Ki67+	 4576 17750
3196	0	0	Ki67+	 4576 17826
3197	0	0	Ki67+	 4579 17236
3198	0	0	Ki67+	 4580 17987
3199	0	0	Ki67+	 4581 17526
3200	0	0	Ki67+	 4587 17852
3201	0	0	Ki67+	 4590 17817
3202	0	0	Ki67+	 4591 17788
3203	0	0	Ki67+	 4591 17802
3204	0	0	Ki67+	 4595 17269
3205	0	0	Ki67+	 4596 17737
3206	0	0	Ki67+	 4598 17835
3207	0	0	Ki67+	 4599 18031
3208	0	0	Ki67+	 4601 17970
3209	0	0	Ki67+	 4602 17373
3210	0	0	Ki67+	 4603 17343
3211	0	0	Ki67+	 4607 17507
3212	0	0	Ki67+	 4607 18000
3213	0	0	Ki67+	 4609 17785
3214	0	0	Ki67+	 4612 17304
3215	0	0	Ki67+	 4613 17247
3216	0	0	Ki67+	 4623 17962
3217	0	0	Ki67+	 4625 17268
3218	0	0	Ki67+	 4625 17298
3219	0	0	Ki67+	 4625 17328
3220	0	0	Ki67+	 4626 17978
3221	0	0	Ki67+	 4626 18005
3222	0	0	Ki67+	 4627 17717
3223	0	0	Ki67+	 4634 17956
3224	0	0	Ki67+	 4635 17401
3225	0	0	Ki67+	 4637 17301
3226	0	0	Ki67+	 4639 17533
3227	0	0	Ki67+	 4644 17559
3228	0	0	Ki67+	 4647 17239
3229	0	0	Ki67+	 4647 17918
3230	0	0	Ki67+	 4648 18025
3231	0	0	Ki67+	 4649 17443
3232	0	0	Ki67+	 4653 17388
3233	0	0	Ki67+	 4653 17951
3234	0	0	Ki67+	 4653 17995
3235	0	0	Ki67+	 4658 18017
3236	0	0	Ki67+	 4662 17959
3237	0	0	Ki67+	 4663 17316
3238	0	0	Ki67+	 4665 17353
3239	0	0	Ki67+	 4666 17472
3240	0	0	Ki67+	 4666 17983
3241	0	0	Ki67+	 4673 17392
3242	0	0	Ki67+	 4677 17508
3243	0	0	Ki67+	 4686 17383
3244	0	0	Ki67+	 4689 17249
3245	0	0	Ki67+	 4690 17538
3246	0	0	Ki67+	 4692 17900
3247	0	0	Ki67+	 4704 17386
3248	0	0	Ki67+	 4704 17439
3249	0	0	Ki67+	 4708 17268
3250	0	0	Ki67+	 4716 17413
3251	0	0	Ki67+	 4728 17290
3252	0	0	Ki67+	 4731 17336
3253	0	0	Ki67+	 4734 17683
3254	0	0	Ki67+	 4746 17274
3255	0	0	Ki67+	 4752 17315
3256	0	0	Ki67+	 4754 17241
3257	0	0	Ki67+	 4756 17573
3258	0	0	Ki67+	 4757 17345
3259	0	0	Ki67+	 4761 17294
3260	0	0	Ki67+	 4761 17469
3261	0	0	Ki67+	 4762 17267
3262	0	0	Ki67+	 4764 17505
3263	0	0	Ki67+	 4764 17768
3264	0	0	Ki67+	 4767 17418
3265	0	0	Ki67+	 4767 17664
3266	0	0	Ki67+	 4772 17349
3267	0	0	Ki67+	 4772 17814
3268	0	0	Ki67+	 4774 17539
3269	0	0	Ki67+	 4776 17571
3270	0	0	Ki67+	 4781 17836
3271	0	0	Ki67+	 4788 17510
3272	0	0	Ki67+	 4788 18022
3273	0	0	Ki67+	 4794 17297
3274	0	0	Ki67+	 4795 17371
3275	0	0	Ki67+	 4795 17520
3276	0	0	Ki67+	 4796 17249
3277	0	0	Ki67+	 4796 17441
3278	0	0	Ki67+	 4798 17415
3279	0	0	Ki67+	 4800 17467
3280	0	0	Ki67+	 4801 17342
3281	0	0	Ki67+	 4806 17575
3282	0	0	Ki67+	 4807 17598
3283	0	0	Ki67+	 4811 17545
3284	0	0	Ki67+	 4820 17333
3285	0	0	Ki67+	 4822 17362
3286	0	0	Ki67+	 4823 17452
3287	0	0	Ki67+	 4831 17564
3288	0	0	Ki67+	 4832 17601
3289	0	0	Ki67+	 4837 17274
3290	0	0	Ki67+	 4839 17752
3291	0	0	Ki67+	 4839 17975
3292	0	0	Ki67+	 4842 17467
3293	0	0	Ki67+	 4842 17536
3294	0	0	Ki67+	 4842 17614
3295	0	0	Ki67+	 4849 18000
3296	0	0	Ki67+	 4850 17305
3297	0	0	Ki67+	 4850 17364
3298	0	0	Ki67+	 4856 17575
3299	0	0	Ki67+	 4857 17666
3300	0	0	Ki67+	 4858 17648
3301	0	0	Ki67+	 4862 17245
3302	0	0	Ki67+	 4863 17412
3303	0	0	Ki67+	 4863 17760
3304	0	0	Ki67+	 4863 17953
3305	0	0	Ki67+	 4866 17448
3306	0	0	Ki67+	 4866 17509
3307	0	0	Ki67+	 4870 17480
3308	0	0	Ki67+	 4870 17652
3309	0	0	Ki67+	 4872 17628
3310	0	0	Ki67+	 4873 17977
3311	0	0	Ki67+	 4880 17282
3312	0	0	Ki67+	 4880 17436
3313	0	0	Ki67+	 4881 17331
3314	0	0	Ki67+	 4882 17640
3315	0	0	Ki67+	 4887 17251
3316	0	0	Ki67+	 4889 17364
3317	0	0	Ki67+	 4889 17786
3318	0	0	Ki67+	 4890 17501
3319	0	0	Ki67+	 4892 17548
3320	0	0	Ki67+	 4895 17846
3321	0	0	Ki67+	 4899 17599
3322	0	0	Ki67+	 4899 17946
3323	0	0	Ki67+	 4903 17431
3324	0	0	Ki67+	 4904 17343
3325	0	0	Ki67+	 4905 17560
3326	0	0	Ki67+	 4906 17537
3327	0	0	Ki67+	 4910 17356
3328	0	0	Ki67+	 4910 17683
3329	0	0	Ki67+	 4911 17459
3330	0	0	Ki67+	 4912 17659
3331	0	0	Ki67+	 4912 17672
3332	0	0	Ki67+	 4918 17796
3333	0	0	Ki67+	 4919 17933
3334	0	0	Ki67+	 4919 17999
3335	0	0	Ki67+	 4920 17337
3336	0	0	Ki67+	 4920 17491
3337	0	0	Ki67+	 4922 17746
3338	0	0	Ki67+	 4924 17516
3339	0	0	Ki67+	 4926 17387
3340	0	0	Ki67+	 4930 17407
3341	0	0	Ki67+	 4933 17470
3342	0	0	Ki67+	 4939 17896
3343	0	0	Ki67+	 4942 17965
3344	0	0	Ki67+	 4943 17389
3345	0	0	Ki67+	 4943 17520
3346	0	0	Ki67+	 4947 17437
3347	0	0	Ki67+	 4954 17549
3348	0	0	Ki67+	 4954 17958
3349	0	0	Ki67+	 4955 17744
3350	0	0	Ki67+	 4956 17421
3351	0	0	Ki67+	 4956 17474
3352	0	0	Ki67+	 4957 17848
3353	0	0	Ki67+	 4968 17587
3354	0	0	Ki67+	 4969 17969
3355	0	0	Ki67+	 4972 17722
3356	0	0	Ki67+	 4974 17400
3357	0	0	Ki67+	 4976 17819
3358	0	0	Ki67+	 4977 17962
3359	0	0	Ki67+	 4978 17383
3360	0	0	Ki67+	 4982 17981
3361	0	0	Ki67+	 4983 17486
3362	0	0	Ki67+	 4983 17925
3363	0	0	Ki67+	 4986 17852
3364	0	0	Ki67+	 4993 18005
3365	0	0	Ki67+	 4994 17443
3366	0	0	Ki67+	 4994 17572
3367	0	0	Ki67+	 4995 17734
3368	0	0	Ki67+	 4995 17888
3369	0	0	Ki67+	 4998 17775
3370	0	0	Ki67+	 5000 17855
3371	0	0	Ki67+	 5001 17711
3372	0	0	Ki67+	 5007 17448
3373	0	0	Ki67+	 5013 17900
3374	0	0	Ki67+	 5017 17510
3375	0	0	Ki67+	 5019 17468
3376	0	0	Ki67+	 5020 17933
3377	0	0	Ki67+	 5024 17449
3378	0	0	Ki67+	 5026 17493
3379	0	0	Ki67+	 5026 17899
3380	0	0	Ki67+	 5027 17323
3381	0	0	Ki67+	 5031 17834
3382	0	0	Ki67+	 5031 17882
3383	0	0	Ki67+	 5033 17858
3384	0	0	Ki67+	 5037 17454
3385	0	0	Ki67+	 5040 17914
3386	0	0	Ki67+	 5042 17789
3387	0	0	Ki67+	 5045 17657
3388	0	0	Ki67+	 5046 17708
3389	0	0	Ki67+	 5048 17344
3390	0	0	Ki67+	 5049 17488
3391	0	0	Ki67+	 5049 17508
3392	0	0	Ki67+	 5051 17980
3393	0	0	Ki67+	 5063 17820
3394	0	0	Ki67+	 5067 17540
3395	0	0	Ki67+	 5067 17972
3396	0	0	Ki67+	 5068 17337
3397	0	0	Ki67+	 5071 17518
3398	0	0	Ki67+	 5073 17890
3399	0	0	Ki67+	 5076 17566
3400	0	0	Ki67+	 5093 17870
3401	0	0	Ki67+	 5100 17572
3402	0	0	Ki67+	 5102 17356
3403	0	0	Ki67+	 5103 17542
3404	0	0	Ki67+	 5104 17372
3405	0	0	Ki67+	 5107 17718
3406	0	0	Ki67+	 5108 17824
3407	0	0	Ki67+	 5115 17583
3408	0	0	Ki67+	 5118 17503
3409	0	0	Ki67+	 5130 17503
3410	0	0	Ki67+	 5131 17758
3411	0	0	Ki67+	 5135 17997
3412	0	0	Ki67+	 5136 17894
3413	0	0	Ki67+	 5138 17971
3414	0	0	Ki67+	 5140 17588
3415	0	0	Ki67+	 5142 17390
3416	0	0	Ki67+	 5143 17523
3417	0	0	Ki67+	 5148 17344
3418	0	0	Ki67+	 5155 17640
3419	0	0	Ki67+	 5159 17331
3420	0	0	Ki67+	 5160 17596
3421	0	0	Ki67+	 5167 17557
3422	0	0	Ki67+	 5169 17663
3423	0	0	Ki67+	 5170 17822
3424	0	0	Ki67+	 5171 17404
3425	0	0	Ki67+	 5172 17959
3426	0	0	Ki67+	 5173 17438
3427	0	0	Ki67+	 5178 17703
3428	0	0	Ki67+	 5181 17377
3429	0	0	Ki67+	 4393 18217
3430	0	0	Ki67+	 4394 18194
3431	0	0	Ki67+	 4402 18147
3432	0	0	Ki67+	 4407 18325
3433	0	0	Ki67+	 4429 18141
3434	0	0	Ki67+	 4436 18049
3435	0	0	Ki67+	 4445 18281
3436	0	0	Ki67+	 4450 18069
3437	0	0	Ki67+	 4451 18234
3438	0	0	Ki67+	 4456 18107
3439	0	0	Ki67+	 4465 18203
3440	0	0	Ki67+	 4465 18637
3441	0	0	Ki67+	 4480 18419
3442	0	0	Ki67+	 4485 18653
3443	0	0	Ki67+	 4489 18208
3444	0	0	Ki67+	 4501 18070
3445	0	0	Ki67+	 4505 18436
3446	0	0	Ki67+	 4505 18617
3447	0	0	Ki67+	 4507 18102
3448	0	0	Ki67+	 4513 18412
3449	0	0	Ki67+	 4514 18556
3450	0	0	Ki67+	 4522 18115
3451	0	0	Ki67+	 4531 18275
3452	0	0	Ki67+	 4534 18170
3453	0	0	Ki67+	 4536 18086
3454	0	0	Ki67+	 4536 18583
3455	0	0	Ki67+	 4538 18135
3456	0	0	Ki67+	 4539 18703
3457	0	0	Ki67+	 4540 18115
3458	0	0	Ki67+	 4546 18202
3459	0	0	Ki67+	 4548 18525
3460	0	0	Ki67+	 4558 18512
3461	0	0	Ki67+	 4559 18575
3462	0	0	Ki67+	 4560 18155
3463	0	0	Ki67+	 4561 18279
3464	0	0	Ki67+	 4565 18407
3465	0	0	Ki67+	 4571 18046
3466	0	0	Ki67+	 4572 18140
3467	0	0	Ki67+	 4577 18236
3468	0	0	Ki67+	 4582 18289
3469	0	0	Ki67+	 4583 18072
3470	0	0	Ki67+	 4583 18494
3471	0	0	Ki67+	 4584 18157
3472	0	0	Ki67+	 4585 18372
3473	0	0	Ki67+	 4596 18124
3474	0	0	Ki67+	 4597 18090
3475	0	0	Ki67+	 4597 18246
3476	0	0	Ki67+	 4599 18049
3477	0	0	Ki67+	 4609 18478
3478	0	0	Ki67+	 4611 18194
3479	0	0	Ki67+	 4615 18728
3480	0	0	Ki67+	 4616 18073
3481	0	0	Ki67+	 4618 18228
3482	0	0	Ki67+	 4620 18126
3483	0	0	Ki67+	 4622 18536
3484	0	0	Ki67+	 4624 18037
3485	0	0	Ki67+	 4627 18372
3486	0	0	Ki67+	 4635 18065
3487	0	0	Ki67+	 4636 18094
3488	0	0	Ki67+	 4636 18117
3489	0	0	Ki67+	 4640 18470
3490	0	0	Ki67+	 4643 18056
3491	0	0	Ki67+	 4644 18490
3492	0	0	Ki67+	 4647 18160
3493	0	0	Ki67+	 4651 18336
3494	0	0	Ki67+	 4652 18388
3495	0	0	Ki67+	 4653 18288
3496	0	0	Ki67+	 4654 18705
3497	0	0	Ki67+	 4658 18072
3498	0	0	Ki67+	 4659 18130
3499	0	0	Ki67+	 4663 18038
3500	0	0	Ki67+	 4669 18182
3501	0	0	Ki67+	 4669 18214
3502	0	0	Ki67+	 4682 18474
3503	0	0	Ki67+	 4682 18818
3504	0	0	Ki67+	 4684 18153
3505	0	0	Ki67+	 4688 18317
3506	0	0	Ki67+	 4689 18643
3507	0	0	Ki67+	 4695 18329
3508	0	0	Ki67+	 4702 18153
3509	0	0	Ki67+	 4707 18450
3510	0	0	Ki67+	 4711 18324
3511	0	0	Ki67+	 4714 18341
3512	0	0	Ki67+	 4716 18822
3513	0	0	Ki67+	 4718 18378
3514	0	0	Ki67+	 4724 18451
3515	0	0	Ki67+	 4725 18087
3516	0	0	Ki67+	 4726 18349
3517	0	0	Ki67+	 4731 18394
3518	0	0	Ki67+	 4732 18197
3519	0	0	Ki67+	 4734 18326
3520	0	0	Ki67+	 4736 18218
3521	0	0	Ki67+	 4745 18379
3522	0	0	Ki67+	 4745 18428
3523	0	0	Ki67+	 4746 18100
3524	0	0	Ki67+	 4749 18083
3525	0	0	Ki67+	 4754 18798
3526	0	0	Ki67+	 4758 18284
3527	0	0	Ki67+	 4762 18187
3528	0	0	Ki67+	 4763 18168
3529	0	0	Ki67+	 4765 18308
3530	0	0	Ki67+	 4765 18333
3531	0	0	Ki67+	 4772 18777
3532	0	0	Ki67+	 4773 18133
3533	0	0	Ki67+	 4773 18229
3534	0	0	Ki67+	 4778 18081
3535	0	0	Ki67+	 4781 18200
3536	0	0	Ki67+	 4783 18279
3537	0	0	Ki67+	 4786 18680
3538	0	0	Ki67+	 4787 18218
3539	0	0	Ki67+	 4789 18255
3540	0	0	Ki67+	 4789 18312
3541	0	0	Ki67+	 4793 18649
3542	0	0	Ki67+	 4800 18434
3543	0	0	Ki67+	 4810 18297
3544	0	0	Ki67+	 4811 18125
3545	0	0	Ki67+	 4812 18198
3546	0	0	Ki67+	 4814 18085
3547	0	0	Ki67+	 4815 18713
3548	0	0	Ki67+	 4817 18213
3549	0	0	Ki67+	 4817 18678
3550	0	0	Ki67+	 4818 18825
3551	0	0	Ki67+	 4820 18244
3552	0	0	Ki67+	 4822 18163
3553	0	0	Ki67+	 4834 18278
3554	0	0	Ki67+	 4837 18791
3555	0	0	Ki67+	 4844 18132
3556	0	0	Ki67+	 4845 18256
3557	0	0	Ki67+	 4855 18783
3558	0	0	Ki67+	 4868 18811
3559	0	0	Ki67+	 4878 18103
3560	0	0	Ki67+	 4879 18799
3561	0	0	Ki67+	 4883 18079
3562	0	0	Ki67+	 4888 18677
3563	0	0	Ki67+	 4889 18753
3564	0	0	Ki67+	 4892 18051
3565	0	0	Ki67+	 4895 18685
3566	0	0	Ki67+	 4896 18315
3567	0	0	Ki67+	 4900 18133
3568	0	0	Ki67+	 4905 18169
3569	0	0	Ki67+	 4906 18124
3570	0	0	Ki67+	 4907 18067
3571	0	0	Ki67+	 4910 18620
3572	0	0	Ki67+	 4918 18035
3573	0	0	Ki67+	 4918 18142
3574	0	0	Ki67+	 4919 18206
3575	0	0	Ki67+	 4923 18626
3576	0	0	Ki67+	 4926 18218
3577	0	0	Ki67+	 4927 18741
3578	0	0	Ki67+	 4927 18761
3579	0	0	Ki67+	 4928 18594
3580	0	0	Ki67+	 4929 18786
3581	0	0	Ki67+	 4936 18167
3582	0	0	Ki67+	 4940 18081
3583	0	0	Ki67+	 4941 18142
3584	0	0	Ki67+	 4944 18570
3585	0	0	Ki67+	 4948 18197
3586	0	0	Ki67+	 4950 18598
3587	0	0	Ki67+	 4951 18170
3588	0	0	Ki67+	 4951 18513
3589	0	0	Ki67+	 4955 18540
3590	0	0	Ki67+	 4959 18568
3591	0	0	Ki67+	 4962 18239
3592	0	0	Ki67+	 4964 18151
3593	0	0	Ki67+	 4973 18487
3594	0	0	Ki67+	 4973 18526
3595	0	0	Ki67+	 4977 18177
3596	0	0	Ki67+	 4977 18209
3597	0	0	Ki67+	 4992 18155
3598	0	0	Ki67+	 4993 18231
3599	0	0	Ki67+	 4994 18344
3600	0	0	Ki67+	 4994 18492
3601	0	0	Ki67+	 4996 18080
3602	0	0	Ki67+	 4996 18709
3603	0	0	Ki67+	 5004 18151
3604	0	0	Ki67+	 5007 18678
3605	0	0	Ki67+	 5011 18196
3606	0	0	Ki67+	 5013 18628
3607	0	0	Ki67+	 5015 18723
3608	0	0	Ki67+	 5018 18468
3609	0	0	Ki67+	 5023 18751
3610	0	0	Ki67+	 5025 18187
3611	0	0	Ki67+	 5029 18509
3612	0	0	Ki67+	 5030 18439
3613	0	0	Ki67+	 5031 18241
3614	0	0	Ki67+	 5031 18571
3615	0	0	Ki67+	 5031 18642
3616	0	0	Ki67+	 5032 18712
3617	0	0	Ki67+	 5035 18672
3618	0	0	Ki67+	 5036 18068
3619	0	0	Ki67+	 5043 18218
3620	0	0	Ki67+	 5043 18549
3621	0	0	Ki67+	 5047 18786
3622	0	0	Ki67+	 5049 18635
3623	0	0	Ki67+	 5051 18339
3624	0	0	Ki67+	 5053 18502
3625	0	0	Ki67+	 5056 18211
3626	0	0	Ki67+	 5056 18483
3627	0	0	Ki67+	 5056 18661
3628	0	0	Ki67+	 5058 18778
3629	0	0	Ki67+	 5060 18242
3630	0	0	Ki67+	 5060 18595
3631	0	0	Ki67+	 5060 18748
3632	0	0	Ki67+	 5066 18700
3633	0	0	Ki67+	 5067 18652
3634	0	0	Ki67+	 5071 18104
3635	0	0	Ki67+	 5071 18140
3636	0	0	Ki67+	 5072 18489
3637	0	0	Ki67+	 5075 18232
3638	0	0	Ki67+	 5078 18177
3639	0	0	Ki67+	 5079 18120
3640	0	0	Ki67+	 5085 18697
3641	0	0	Ki67+	 5086 18812
3642	0	0	Ki67+	 5090 18092
3643	0	0	Ki67+	 5093 18503
3644	0	0	Ki67+	 5094 18651
3645	0	0	Ki67+	 5095 18149
3646	0	0	Ki67+	 5096 18734
3647	0	0	Ki67+	 5098 18413
3648	0	0	Ki67+	 5098 18518
3649	0	0	Ki67+	 5100 18176
3650	0	0	Ki67+	 5102 18328
3651	0	0	Ki67+	 5103 18121
3652	0	0	Ki67+	 5103 18778
3653	0	0	Ki67+	 5113 18717
3654	0	0	Ki67+	 5114 18644
3655	0	0	Ki67+	 5115 18462
3656	0	0	Ki67+	 5115 18580
3657	0	0	Ki67+	 5117 18170
3658	0	0	Ki67+	 5119 18154
3659	0	0	Ki67+	 5119 18555
3660	0	0	Ki67+	 5123 18390
3661	0	0	Ki67+	 5123 18611
3662	0	0	Ki67+	 5124 18479
3663	0	0	Ki67+	 5125 18751
3664	0	0	Ki67+	 5127 18118
3665	0	0	Ki67+	 5128 18148
3666	0	0	Ki67+	 5130 18672
3667	0	0	Ki67+	 5136 18506
3668	0	0	Ki67+	 5136 18577
3669	0	0	Ki67+	 5138 18778
3670	0	0	Ki67+	 5139 18694
3671	0	0	Ki67+	 5139 18817
3672	0	0	Ki67+	 5142 18212
3673	0	0	Ki67+	 5144 18520
3674	0	0	Ki67+	 5147 18769
3675	0	0	Ki67+	 5148 18413
3676	0	0	Ki67+	 5148 18746
3677	0	0	Ki67+	 5149 18590
3678	0	0	Ki67+	 5150 18123
3679	0	0	Ki67+	 5150 18823
3680	0	0	Ki67+	 5152 18092
3681	0	0	Ki67+	 5153 18077
3682	0	0	Ki67+	 5155 18157
3683	0	0	Ki67+	 5158 18444
3684	0	0	Ki67+	 5160 18731
3685	0	0	Ki67+	 5171 18078
3686	0	0	Ki67+	 5172 18750
3687	0	0	Ki67+	 5174 18535
3688	0	0	Ki67+	 5176 18391
3689	0	0	Ki67+	 5178 18156
3690	0	0	Ki67+	 5178 18585
3691	0	0	Ki67+	 5179 18124
3692	0	0	Ki67+	 5181 18415
3693	0	0	Ki67+	 5182 18051
3694	0	0	Ki67+	 5182 18831
3695	0	0	Ki67+	 5044 19101
3696	0	0	Ki67+	 5050 19116
3697	0	0	Ki67+	 5069 19165
3698	0	0	Ki67+	 5094 18912
3699	0	0	Ki67+	 5098 19091
3700	0	0	Ki67+	 5105 18933
3701	0	0	Ki67+	 5111 18876
3702	0	0	Ki67+	 5113 19055
3703	0	0	Ki67+	 5117 18835
3704	0	0	Ki67+	 5128 18908
3705	0	0	Ki67+	 5130 18882
3706	0	0	Ki67+	 5141 19048
3707	0	0	Ki67+	 5152 18874
3708	0	0	Ki67+	 5153 18908
3709	0	0	Ki67+	 5172 18847
3710	0	0	Ki67+	 5183 19228
3711	0	0	Ki67+	 5439 11552
3712	0	0	Ki67+	 5497 11718
3713	0	0	Ki67+	 5605 11420
3714	0	0	Ki67+	 5682 11481
3715	0	0	Ki67+	 5689 11614
3716	0	0	Ki67+	 5690 11688
3717	0	0	Ki67+	 5214 11917
3718	0	0	Ki67+	 5310 12005
3719	0	0	Ki67+	 5318 11950
3720	0	0	Ki67+	 5342 12023
3721	0	0	Ki67+	 5409 12055
3722	0	0	Ki67+	 5472 11976
3723	0	0	Ki67+	 5495 11986
3724	0	0	Ki67+	 5623 12094
3725	0	0	Ki67+	 5650 11927
3726	0	0	Ki67+	 5676 12267
3727	0	0	Ki67+	 5681 11801
3728	0	0	Ki67+	 5686 12299
3729	0	0	Ki67+	 5699 12365
3730	0	0	Ki67+	 5739 12019
3731	0	0	Ki67+	 5753 11863
3732	0	0	Ki67+	 5773 12108
3733	0	0	Ki67+	 5827 11949
3734	0	0	Ki67+	 5884 12165
3735	0	0	Ki67+	 5229 12974
3736	0	0	Ki67+	 5261 13255
3737	0	0	Ki67+	 5268 13056
3738	0	0	Ki67+	 5324 13041
3739	0	0	Ki67+	 5362 13108
3740	0	0	Ki67+	 5364 13230
3741	0	0	Ki67+	 5478 13274
3742	0	0	Ki67+	 5497 13241
3743	0	0	Ki67+	 5614 13341
3744	0	0	Ki67+	 5881 12695
3745	0	0	Ki67+	 5885 12722
3746	0	0	Ki67+	 5914 12724
3747	0	0	Ki67+	 5926 12732
3748	0	0	Ki67+	 5947 12801
3749	0	0	Ki67+	 5959 12626
3750	0	0	Ki67+	 5975 12784
3751	0	0	Ki67+	 5190 13808
3752	0	0	Ki67+	 5195 13463
3753	0	0	Ki67+	 5196 14033
3754	0	0	Ki67+	 5200 13844
3755	0	0	Ki67+	 5207 13825
3756	0	0	Ki67+	 5222 13521
3757	0	0	Ki67+	 5225 13921
3758	0	0	Ki67+	 5226 13377
3759	0	0	Ki67+	 5226 14033
3760	0	0	Ki67+	 5231 14139
3761	0	0	Ki67+	 5232 13847
3762	0	0	Ki67+	 5242 13368
3763	0	0	Ki67+	 5242 13853
3764	0	0	Ki67+	 5248 14000
3765	0	0	Ki67+	 5265 13537
3766	0	0	Ki67+	 5269 13930
3767	0	0	Ki67+	 5284 13895
3768	0	0	Ki67+	 5290 13579
3769	0	0	Ki67+	 5315 13605
3770	0	0	Ki67+	 5320 13901
3771	0	0	Ki67+	 5324 13631
3772	0	0	Ki67+	 5325 14014
3773	0	0	Ki67+	 5333 13686
3774	0	0	Ki67+	 5334 13626
3775	0	0	Ki67+	 5342 14073
3776	0	0	Ki67+	 5349 13931
3777	0	0	Ki67+	 5365 13648
3778	0	0	Ki67+	 5366 13669
3779	0	0	Ki67+	 5380 13947
3780	0	0	Ki67+	 5381 13612
3781	0	0	Ki67+	 5388 13673
3782	0	0	Ki67+	 5391 13622
3783	0	0	Ki67+	 5394 13959
3784	0	0	Ki67+	 5404 14139
3785	0	0	Ki67+	 5410 13703
3786	0	0	Ki67+	 5419 13548
3787	0	0	Ki67+	 5441 13476
3788	0	0	Ki67+	 5443 13543
3789	0	0	Ki67+	 5443 13987
3790	0	0	Ki67+	 5448 13460
3791	0	0	Ki67+	 5455 13723
3792	0	0	Ki67+	 5464 13994
3793	0	0	Ki67+	 5467 13729
3794	0	0	Ki67+	 5479 13729
3795	0	0	Ki67+	 5480 13578
3796	0	0	Ki67+	 5480 13765
3797	0	0	Ki67+	 5482 13370
3798	0	0	Ki67+	 5493 13356
3799	0	0	Ki67+	 5493 13997
3800	0	0	Ki67+	 5499 13574
3801	0	0	Ki67+	 5504 14141
3802	0	0	Ki67+	 5510 13621
3803	0	0	Ki67+	 5510 13771
3804	0	0	Ki67+	 5515 13746
3805	0	0	Ki67+	 5517 13426
3806	0	0	Ki67+	 5520 13587
3807	0	0	Ki67+	 5522 14093
3808	0	0	Ki67+	 5527 14020
3809	0	0	Ki67+	 5531 14137
3810	0	0	Ki67+	 5540 14049
3811	0	0	Ki67+	 5544 13800
3812	0	0	Ki67+	 5561 14096
3813	0	0	Ki67+	 5569 14074
3814	0	0	Ki67+	 5578 13806
3815	0	0	Ki67+	 5579 14054
3816	0	0	Ki67+	 5581 13837
3817	0	0	Ki67+	 5589 14067
3818	0	0	Ki67+	 5593 13358
3819	0	0	Ki67+	 5596 13561
3820	0	0	Ki67+	 5610 13859
3821	0	0	Ki67+	 5610 14085
3822	0	0	Ki67+	 5620 13840
3823	0	0	Ki67+	 5620 14091
3824	0	0	Ki67+	 5630 13864
3825	0	0	Ki67+	 5633 14106
3826	0	0	Ki67+	 5645 13945
3827	0	0	Ki67+	 5653 14120
3828	0	0	Ki67+	 5654 13445
3829	0	0	Ki67+	 5654 13880
3830	0	0	Ki67+	 5655 14097
3831	0	0	Ki67+	 5656 14078
3832	0	0	Ki67+	 5672 14104
3833	0	0	Ki67+	 5676 13367
3834	0	0	Ki67+	 5684 14082
3835	0	0	Ki67+	 5688 13819
3836	0	0	Ki67+	 5688 13926
3837	0	0	Ki67+	 5689 14118
3838	0	0	Ki67+	 5692 13383
3839	0	0	Ki67+	 5703 14136
3840	0	0	Ki67+	 5712 13467
3841	0	0	Ki67+	 5712 13935
3842	0	0	Ki67+	 5721 13373
3843	0	0	Ki67+	 5725 13834
3844	0	0	Ki67+	 5725 14117
3845	0	0	Ki67+	 5726 13358
3846	0	0	Ki67+	 5729 13945
3847	0	0	Ki67+	 5737 13359
3848	0	0	Ki67+	 5739 13955
3849	0	0	Ki67+	 5742 14043
3850	0	0	Ki67+	 5742 14106
3851	0	0	Ki67+	 5756 14073
3852	0	0	Ki67+	 5756 14137
3853	0	0	Ki67+	 5758 13985
3854	0	0	Ki67+	 5774 14018
3855	0	0	Ki67+	 5778 14052
3856	0	0	Ki67+	 5783 14081
3857	0	0	Ki67+	 5783 14125
3858	0	0	Ki67+	 5785 14023
3859	0	0	Ki67+	 5796 14049
3860	0	0	Ki67+	 5802 14140
3861	0	0	Ki67+	 5812 14116
3862	0	0	Ki67+	 5819 14079
3863	0	0	Ki67+	 5826 14137
3864	0	0	Ki67+	 5848 13464
3865	0	0	Ki67+	 5853 13865
3866	0	0	Ki67+	 5859 13791
3867	0	0	Ki67+	 5872 13991
3868	0	0	Ki67+	 5876 14024
3869	0	0	Ki67+	 5879 13896
3870	0	0	Ki67+	 5897 14130
3871	0	0	Ki67+	 5929 13522
3872	0	0	Ki67+	 5940 13702
3873	0	0	Ki67+	 5949 13626
3874	0	0	Ki67+	 5954 13532
3875	0	0	Ki67+	 5190 14368
3876	0	0	Ki67+	 5207 14375
3877	0	0	Ki67+	 5207 14601
3878	0	0	Ki67+	 5208 14202
3879	0	0	Ki67+	 5212 14805
3880	0	0	Ki67+	 5213 14787
3881	0	0	Ki67+	 5228 14371
3882	0	0	Ki67+	 5233 14283
3883	0	0	Ki67+	 5244 14348
3884	0	0	Ki67+	 5247 14570
3885	0	0	Ki67+	 5250 14817
3886	0	0	Ki67+	 5261 14818
3887	0	0	Ki67+	 5266 14220
3888	0	0	Ki67+	 5276 14339
3889	0	0	Ki67+	 5276 14918
3890	0	0	Ki67+	 5277 14153
3891	0	0	Ki67+	 5281 14359
3892	0	0	Ki67+	 5286 14164
3893	0	0	Ki67+	 5292 14938
3894	0	0	Ki67+	 5297 14336
3895	0	0	Ki67+	 5303 14553
3896	0	0	Ki67+	 5308 14543
3897	0	0	Ki67+	 5310 14471
3898	0	0	Ki67+	 5311 14285
3899	0	0	Ki67+	 5313 14170
3900	0	0	Ki67+	 5317 14440
3901	0	0	Ki67+	 5317 14606
3902	0	0	Ki67+	 5321 14511
3903	0	0	Ki67+	 5322 14548
3904	0	0	Ki67+	 5326 14940
3905	0	0	Ki67+	 5327 14224
3906	0	0	Ki67+	 5328 14577
3907	0	0	Ki67+	 5331 14514
3908	0	0	Ki67+	 5333 14454
3909	0	0	Ki67+	 5339 14628
3910	0	0	Ki67+	 5343 14613
3911	0	0	Ki67+	 5343 14646
3912	0	0	Ki67+	 5356 14484
3913	0	0	Ki67+	 5366 14541
3914	0	0	Ki67+	 5366 14895
3915	0	0	Ki67+	 5372 14148
3916	0	0	Ki67+	 5377 14374
3917	0	0	Ki67+	 5381 14878
3918	0	0	Ki67+	 5385 14911
3919	0	0	Ki67+	 5389 14647
3920	0	0	Ki67+	 5389 14895
3921	0	0	Ki67+	 5393 14794
3922	0	0	Ki67+	 5402 14283
3923	0	0	Ki67+	 5406 14793
3924	0	0	Ki67+	 5409 14619
3925	0	0	Ki67+	 5410 14485
3926	0	0	Ki67+	 5410 14883
3927	0	0	Ki67+	 5429 14867
3928	0	0	Ki67+	 5429 14900
3929	0	0	Ki67+	 5436 14184
3930	0	0	Ki67+	 5442 14864
3931	0	0	Ki67+	 5444 14199
3932	0	0	Ki67+	 5444 14483
3933	0	0	Ki67+	 5444 14599
3934	0	0	Ki67+	 5452 14162
3935	0	0	Ki67+	 5452 14251
3936	0	0	Ki67+	 5452 14513
3937	0	0	Ki67+	 5453 14764
3938	0	0	Ki67+	 5455 14779
3939	0	0	Ki67+	 5458 14638
3940	0	0	Ki67+	 5464 14866
3941	0	0	Ki67+	 5467 14228
3942	0	0	Ki67+	 5468 14164
3943	0	0	Ki67+	 5469 14890
3944	0	0	Ki67+	 5473 14148
3945	0	0	Ki67+	 5474 14270
3946	0	0	Ki67+	 5474 14574
3947	0	0	Ki67+	 5474 14807
3948	0	0	Ki67+	 5479 14870
3949	0	0	Ki67+	 5483 14902
3950	0	0	Ki67+	 5485 14288
3951	0	0	Ki67+	 5491 14603
3952	0	0	Ki67+	 5494 14769
3953	0	0	Ki67+	 5495 14363
3954	0	0	Ki67+	 5503 14942
3955	0	0	Ki67+	 5506 14279
3956	0	0	Ki67+	 5506 14688
3957	0	0	Ki67+	 5510 14876
3958	0	0	Ki67+	 5520 14299
3959	0	0	Ki67+	 5523 14909
3960	0	0	Ki67+	 5524 14887
3961	0	0	Ki67+	 5534 14309
3962	0	0	Ki67+	 5548 14316
3963	0	0	Ki67+	 5552 14922
3964	0	0	Ki67+	 5554 14149
3965	0	0	Ki67+	 5558 14896
3966	0	0	Ki67+	 5573 14320
3967	0	0	Ki67+	 5581 14906
3968	0	0	Ki67+	 5582 14927
3969	0	0	Ki67+	 5586 14160
3970	0	0	Ki67+	 5589 14881
3971	0	0	Ki67+	 5593 14334
3972	0	0	Ki67+	 5596 14544
3973	0	0	Ki67+	 5601 14519
3974	0	0	Ki67+	 5605 14578
3975	0	0	Ki67+	 5611 14925
3976	0	0	Ki67+	 5616 14174
3977	0	0	Ki67+	 5620 14397
3978	0	0	Ki67+	 5633 14540
3979	0	0	Ki67+	 5634 14343
3980	0	0	Ki67+	 5634 14454
3981	0	0	Ki67+	 5635 14576
3982	0	0	Ki67+	 5640 14514
3983	0	0	Ki67+	 5646 14502
3984	0	0	Ki67+	 5654 14385
3985	0	0	Ki67+	 5659 14209
3986	0	0	Ki67+	 5669 14583
3987	0	0	Ki67+	 5670 14209
3988	0	0	Ki67+	 5672 14342
3989	0	0	Ki67+	 5673 14503
3990	0	0	Ki67+	 5674 14436
3991	0	0	Ki67+	 5676 14601
3992	0	0	Ki67+	 5694 14509
3993	0	0	Ki67+	 5695 14396
3994	0	0	Ki67+	 5702 14599
3995	0	0	Ki67+	 5710 14336
3996	0	0	Ki67+	 5711 14391
3997	0	0	Ki67+	 5727 14240
3998	0	0	Ki67+	 5727 14826
3999	0	0	Ki67+	 5731 14806
4000	0	0	Ki67+	 5733 14889
4001	0	0	Ki67+	 5735 14294
4002	0	0	Ki67+	 5735 14876
4003	0	0	Ki67+	 5736 14593
4004	0	0	Ki67+	 5741 14467
4005	0	0	Ki67+	 5742 14375
4006	0	0	Ki67+	 5742 14778
4007	0	0	Ki67+	 5745 14918
4008	0	0	Ki67+	 5748 14725
4009	0	0	Ki67+	 5749 14153
4010	0	0	Ki67+	 5751 14510
4011	0	0	Ki67+	 5753 14573
4012	0	0	Ki67+	 5755 14285
4013	0	0	Ki67+	 5758 14777
4014	0	0	Ki67+	 5759 14840
4015	0	0	Ki67+	 5767 14169
4016	0	0	Ki67+	 5768 14489
4017	0	0	Ki67+	 5768 14781
4018	0	0	Ki67+	 5769 14543
4019	0	0	Ki67+	 5770 14587
4020	0	0	Ki67+	 5774 14797
4021	0	0	Ki67+	 5774 14891
4022	0	0	Ki67+	 5782 14707
4023	0	0	Ki67+	 5787 14415
4024	0	0	Ki67+	 5787 14500
4025	0	0	Ki67+	 5787 14867
4026	0	0	Ki67+	 5788 14166
4027	0	0	Ki67+	 5789 14857
4028	0	0	Ki67+	 5792 14919
4029	0	0	Ki67+	 5808 14731
4030	0	0	Ki67+	 5809 14362
4031	0	0	Ki67+	 5811 14509
4032	0	0	Ki67+	 5813 14898
4033	0	0	Ki67+	 5819 14163
4034	0	0	Ki67+	 5821 14625
4035	0	0	Ki67+	 5829 14866
4036	0	0	Ki67+	 5839 14718
4037	0	0	Ki67+	 5845 14575
4038	0	0	Ki67+	 5849 14518
4039	0	0	Ki67+	 5849 14866
4040	0	0	Ki67+	 5856 14378
4041	0	0	Ki67+	 5867 14374
4042	0	0	Ki67+	 5869 14834
4043	0	0	Ki67+	 5870 14887
4044	0	0	Ki67+	 5872 14319
4045	0	0	Ki67+	 5875 14820
4046	0	0	Ki67+	 5878 14738
4047	0	0	Ki67+	 5883 14528
4048	0	0	Ki67+	 5885 14867
4049	0	0	Ki67+	 5888 14383
4050	0	0	Ki67+	 5907 14813
4051	0	0	Ki67+	 5910 14925
4052	0	0	Ki67+	 5914 14392
4053	0	0	Ki67+	 5914 14530
4054	0	0	Ki67+	 5916 14845
4055	0	0	Ki67+	 5930 14902
4056	0	0	Ki67+	 5931 14446
4057	0	0	Ki67+	 5931 14738
4058	0	0	Ki67+	 5932 14805
4059	0	0	Ki67+	 5936 14160
4060	0	0	Ki67+	 5940 14462
4061	0	0	Ki67+	 5943 14854
4062	0	0	Ki67+	 5953 14411
4063	0	0	Ki67+	 5953 14530
4064	0	0	Ki67+	 5954 14863
4065	0	0	Ki67+	 5959 14790
4066	0	0	Ki67+	 5964 14839
4067	0	0	Ki67+	 5967 14759
4068	0	0	Ki67+	 5969 14515
4069	0	0	Ki67+	 5972 14468
4070	0	0	Ki67+	 5973 14739
4071	0	0	Ki67+	 5976 14875
4072	0	0	Ki67+	 5981 14707
4073	0	0	Ki67+	 5982 14839
4074	0	0	Ki67+	 5185 15354
4075	0	0	Ki67+	 5188 15605
4076	0	0	Ki67+	 5194 14989
4077	0	0	Ki67+	 5195 15521
4078	0	0	Ki67+	 5196 15461
4079	0	0	Ki67+	 5197 15004
4080	0	0	Ki67+	 5200 15743
4081	0	0	Ki67+	 5206 15529
4082	0	0	Ki67+	 5221 15606
4083	0	0	Ki67+	 5222 15590
4084	0	0	Ki67+	 5223 15560
4085	0	0	Ki67+	 5227 14955
4086	0	0	Ki67+	 5227 15016
4087	0	0	Ki67+	 5227 15132
4088	0	0	Ki67+	 5227 15683
4089	0	0	Ki67+	 5230 15454
4090	0	0	Ki67+	 5234 15533
4091	0	0	Ki67+	 5240 15481
4092	0	0	Ki67+	 5241 15560
4093	0	0	Ki67+	 5242 15495
4094	0	0	Ki67+	 5242 15718
4095	0	0	Ki67+	 5245 15083
4096	0	0	Ki67+	 5250 15305
4097	0	0	Ki67+	 5251 15592
4098	0	0	Ki67+	 5252 15341
4099	0	0	Ki67+	 5261 15461
4100	0	0	Ki67+	 5262 15508
4101	0	0	Ki67+	 5264 14956
4102	0	0	Ki67+	 5264 15367
4103	0	0	Ki67+	 5270 15646
4104	0	0	Ki67+	 5277 15238
4105	0	0	Ki67+	 5281 15694
4106	0	0	Ki67+	 5282 15380
4107	0	0	Ki67+	 5286 15100
4108	0	0	Ki67+	 5287 14950
4109	0	0	Ki67+	 5287 15504
4110	0	0	Ki67+	 5288 15475
4111	0	0	Ki67+	 5292 15197
4112	0	0	Ki67+	 5297 15678
4113	0	0	Ki67+	 5299 15118
4114	0	0	Ki67+	 5299 15660
4115	0	0	Ki67+	 5300 15366
4116	0	0	Ki67+	 5303 15387
4117	0	0	Ki67+	 5310 15089
4118	0	0	Ki67+	 5311 15533
4119	0	0	Ki67+	 5312 15688
4120	0	0	Ki67+	 5318 15577
4121	0	0	Ki67+	 5318 15713
4122	0	0	Ki67+	 5320 15478
4123	0	0	Ki67+	 5322 15101
4124	0	0	Ki67+	 5327 15066
4125	0	0	Ki67+	 5331 15696
4126	0	0	Ki67+	 5337 15190
4127	0	0	Ki67+	 5338 15728
4128	0	0	Ki67+	 5339 15476
4129	0	0	Ki67+	 5340 15212
4130	0	0	Ki67+	 5342 15083
4131	0	0	Ki67+	 5343 15039
4132	0	0	Ki67+	 5346 14969
4133	0	0	Ki67+	 5348 15548
4134	0	0	Ki67+	 5349 15379
4135	0	0	Ki67+	 5350 15672
4136	0	0	Ki67+	 5351 15301
4137	0	0	Ki67+	 5352 14989
4138	0	0	Ki67+	 5353 15519
4139	0	0	Ki67+	 5359 15048
4140	0	0	Ki67+	 5359 15494
4141	0	0	Ki67+	 5366 15163
4142	0	0	Ki67+	 5369 15551
4143	0	0	Ki67+	 5374 15050
4144	0	0	Ki67+	 5375 14983
4145	0	0	Ki67+	 5375 15253
4146	0	0	Ki67+	 5381 14955
4147	0	0	Ki67+	 5381 15388
4148	0	0	Ki67+	 5384 15195
4149	0	0	Ki67+	 5388 15019
4150	0	0	Ki67+	 5388 15366
4151	0	0	Ki67+	 5389 15144
4152	0	0	Ki67+	 5389 15522
4153	0	0	Ki67+	 5389 15585
4154	0	0	Ki67+	 5392 14975
4155	0	0	Ki67+	 5392 15083
4156	0	0	Ki67+	 5398 14997
4157	0	0	Ki67+	 5399 15283
4158	0	0	Ki67+	 5401 15026
4159	0	0	Ki67+	 5401 15694
4160	0	0	Ki67+	 5405 14974
4161	0	0	Ki67+	 5406 15072
4162	0	0	Ki67+	 5411 15191
4163	0	0	Ki67+	 5411 15270
4164	0	0	Ki67+	 5412 15081
4165	0	0	Ki67+	 5412 15401
4166	0	0	Ki67+	 5415 15725
4167	0	0	Ki67+	 5416 15560
4168	0	0	Ki67+	 5419 15062
4169	0	0	Ki67+	 5423 15141
4170	0	0	Ki67+	 5425 15157
4171	0	0	Ki67+	 5427 15292
4172	0	0	Ki67+	 5430 15271
4173	0	0	Ki67+	 5433 15664
4174	0	0	Ki67+	 5436 15716
4175	0	0	Ki67+	 5439 15153
4176	0	0	Ki67+	 5439 15387
4177	0	0	Ki67+	 5444 15441
4178	0	0	Ki67+	 5445 15075
4179	0	0	Ki67+	 5448 15548
4180	0	0	Ki67+	 5451 15513
4181	0	0	Ki67+	 5453 15683
4182	0	0	Ki67+	 5454 14987
4183	0	0	Ki67+	 5455 15358
4184	0	0	Ki67+	 5456 14976
4185	0	0	Ki67+	 5456 15124
4186	0	0	Ki67+	 5457 15051
4187	0	0	Ki67+	 5457 15328
4188	0	0	Ki67+	 5463 15280
4189	0	0	Ki67+	 5467 15397
4190	0	0	Ki67+	 5469 15131
4191	0	0	Ki67+	 5469 15365
4192	0	0	Ki67+	 5470 15146
4193	0	0	Ki67+	 5476 15408
4194	0	0	Ki67+	 5480 15312
4195	0	0	Ki67+	 5483 15624
4196	0	0	Ki67+	 5490 14976
4197	0	0	Ki67+	 5491 15078
4198	0	0	Ki67+	 5493 15716
4199	0	0	Ki67+	 5494 15558
4200	0	0	Ki67+	 5495 15401
4201	0	0	Ki67+	 5500 15020
4202	0	0	Ki67+	 5501 15202
4203	0	0	Ki67+	 5502 15120
4204	0	0	Ki67+	 5506 15334
4205	0	0	Ki67+	 5506 15702
4206	0	0	Ki67+	 5507 15722
4207	0	0	Ki67+	 5508 15411
4208	0	0	Ki67+	 5510 15140
4209	0	0	Ki67+	 5511 15005
4210	0	0	Ki67+	 5511 15355
4211	0	0	Ki67+	 5513 15189
4212	0	0	Ki67+	 5514 15473
4213	0	0	Ki67+	 5525 15221
4214	0	0	Ki67+	 5533 15417
4215	0	0	Ki67+	 5538 15287
4216	0	0	Ki67+	 5538 15343
4217	0	0	Ki67+	 5538 15714
4218	0	0	Ki67+	 5540 15171
4219	0	0	Ki67+	 5541 15492
4220	0	0	Ki67+	 5544 15194
4221	0	0	Ki67+	 5552 15155
4222	0	0	Ki67+	 5558 15301
4223	0	0	Ki67+	 5564 15207
4224	0	0	Ki67+	 5565 15240
4225	0	0	Ki67+	 5565 15726
4226	0	0	Ki67+	 5568 15069
4227	0	0	Ki67+	 5572 15512
4228	0	0	Ki67+	 5573 15162
4229	0	0	Ki67+	 5575 15229
4230	0	0	Ki67+	 5577 15198
4231	0	0	Ki67+	 5578 15547
4232	0	0	Ki67+	 5591 15358
4233	0	0	Ki67+	 5601 15340
4234	0	0	Ki67+	 5602 15080
4235	0	0	Ki67+	 5604 15181
4236	0	0	Ki67+	 5612 14951
4237	0	0	Ki67+	 5615 15179
4238	0	0	Ki67+	 5621 15336
4239	0	0	Ki67+	 5621 15442
4240	0	0	Ki67+	 5622 15249
4241	0	0	Ki67+	 5624 15220
4242	0	0	Ki67+	 5627 15538
4243	0	0	Ki67+	 5628 15106
4244	0	0	Ki67+	 5631 15046
4245	0	0	Ki67+	 5635 15375
4246	0	0	Ki67+	 5637 14964
4247	0	0	Ki67+	 5638 15344
4248	0	0	Ki67+	 5639 15257
4249	0	0	Ki67+	 5639 15553
4250	0	0	Ki67+	 5640 15218
4251	0	0	Ki67+	 5642 15082
4252	0	0	Ki67+	 5643 15198
4253	0	0	Ki67+	 5653 15448
4254	0	0	Ki67+	 5655 15198
4255	0	0	Ki67+	 5655 15314
4256	0	0	Ki67+	 5657 15737
4257	0	0	Ki67+	 5659 15023
4258	0	0	Ki67+	 5659 15356
4259	0	0	Ki67+	 5660 15228
4260	0	0	Ki67+	 5664 15639
4261	0	0	Ki67+	 5670 15726
4262	0	0	Ki67+	 5672 15042
4263	0	0	Ki67+	 5674 15153
4264	0	0	Ki67+	 5677 15389
4265	0	0	Ki67+	 5678 15215
4266	0	0	Ki67+	 5683 15336
4267	0	0	Ki67+	 5686 15449
4268	0	0	Ki67+	 5689 15280
4269	0	0	Ki67+	 5694 15305
4270	0	0	Ki67+	 5696 15234
4271	0	0	Ki67+	 5697 15205
4272	0	0	Ki67+	 5704 15394
4273	0	0	Ki67+	 5705 15448
4274	0	0	Ki67+	 5709 15263
4275	0	0	Ki67+	 5710 15032
4276	0	0	Ki67+	 5713 15048
4277	0	0	Ki67+	 5713 15222
4278	0	0	Ki67+	 5713 15309
4279	0	0	Ki67+	 5713 15630
4280	0	0	Ki67+	 5715 15418
4281	0	0	Ki67+	 5719 15112
4282	0	0	Ki67+	 5719 15439
4283	0	0	Ki67+	 5720 15364
4284	0	0	Ki67+	 5721 15396
4285	0	0	Ki67+	 5725 15652
4286	0	0	Ki67+	 5726 15610
4287	0	0	Ki67+	 5727 15059
4288	0	0	Ki67+	 5738 15363
4289	0	0	Ki67+	 5741 15287
4290	0	0	Ki67+	 5747 15063
4291	0	0	Ki67+	 5747 15229
4292	0	0	Ki67+	 5754 15657
4293	0	0	Ki67+	 5755 15565
4294	0	0	Ki67+	 5759 15625
4295	0	0	Ki67+	 5760 15257
4296	0	0	Ki67+	 5761 15284
4297	0	0	Ki67+	 5763 14960
4298	0	0	Ki67+	 5767 15538
4299	0	0	Ki67+	 5768 15338
4300	0	0	Ki67+	 5771 15195
4301	0	0	Ki67+	 5783 15659
4302	0	0	Ki67+	 5791 15569
4303	0	0	Ki67+	 5802 14956
4304	0	0	Ki67+	 5803 15700
4305	0	0	Ki67+	 5805 15160
4306	0	0	Ki67+	 5809 15742
4307	0	0	Ki67+	 5823 14982
4308	0	0	Ki67+	 5824 15697
4309	0	0	Ki67+	 5826 15230
4310	0	0	Ki67+	 5829 15077
4311	0	0	Ki67+	 5837 15423
4312	0	0	Ki67+	 5838 15707
4313	0	0	Ki67+	 5849 14985
4314	0	0	Ki67+	 5858 14959
4315	0	0	Ki67+	 5858 15042
4316	0	0	Ki67+	 5859 15074
4317	0	0	Ki67+	 5862 14974
4318	0	0	Ki67+	 5878 15460
4319	0	0	Ki67+	 5879 14983
4320	0	0	Ki67+	 5879 15268
4321	0	0	Ki67+	 5884 15111
4322	0	0	Ki67+	 5887 14968
4323	0	0	Ki67+	 5890 15048
4324	0	0	Ki67+	 5892 15688
4325	0	0	Ki67+	 5895 15332
4326	0	0	Ki67+	 5899 15004
4327	0	0	Ki67+	 5904 15320
4328	0	0	Ki67+	 5911 14961
4329	0	0	Ki67+	 5913 15676
4330	0	0	Ki67+	 5921 15027
4331	0	0	Ki67+	 5926 15422
4332	0	0	Ki67+	 5929 15667
4333	0	0	Ki67+	 5934 15021
4334	0	0	Ki67+	 5937 14986
4335	0	0	Ki67+	 5937 15039
4336	0	0	Ki67+	 5940 14947
4337	0	0	Ki67+	 5940 15097
4338	0	0	Ki67+	 5941 15065
4339	0	0	Ki67+	 5961 15545
4340	0	0	Ki67+	 5968 15661
4341	0	0	Ki67+	 5977 15021
4342	0	0	Ki67+	 5978 14978
4343	0	0	Ki67+	 5978 15135
4344	0	0	Ki67+	 5980 14961
4345	0	0	Ki67+	 5980 15649
4346	0	0	Ki67+	 5982 15063
4347	0	0	Ki67+	 5983 15367
4348	0	0	Ki67+	 5188 15994
4349	0	0	Ki67+	 5191 15800
4350	0	0	Ki67+	 5193 16305
4351	0	0	Ki67+	 5196 16419
4352	0	0	Ki67+	 5197 16243
4353	0	0	Ki67+	 5199 16199
4354	0	0	Ki67+	 5199 16451
4355	0	0	Ki67+	 5201 16260
4356	0	0	Ki67+	 5203 15762
4357	0	0	Ki67+	 5204 16291
4358	0	0	Ki67+	 5209 15808
4359	0	0	Ki67+	 5212 16031
4360	0	0	Ki67+	 5213 16074
4361	0	0	Ki67+	 5214 16502
4362	0	0	Ki67+	 5219 16168
4363	0	0	Ki67+	 5220 16231
4364	0	0	Ki67+	 5222 15788
4365	0	0	Ki67+	 5222 16006
4366	0	0	Ki67+	 5223 15843
4367	0	0	Ki67+	 5228 16303
4368	0	0	Ki67+	 5229 16186
4369	0	0	Ki67+	 5229 16321
4370	0	0	Ki67+	 5229 16454
4371	0	0	Ki67+	 5230 16515
4372	0	0	Ki67+	 5232 15772
4373	0	0	Ki67+	 5232 15833
4374	0	0	Ki67+	 5232 16277
4375	0	0	Ki67+	 5237 16252
4376	0	0	Ki67+	 5238 16029
4377	0	0	Ki67+	 5238 16480
4378	0	0	Ki67+	 5240 16332
4379	0	0	Ki67+	 5241 16530
4380	0	0	Ki67+	 5247 16154
4381	0	0	Ki67+	 5251 15885
4382	0	0	Ki67+	 5253 16443
4383	0	0	Ki67+	 5257 16422
4384	0	0	Ki67+	 5260 16277
4385	0	0	Ki67+	 5262 16482
4386	0	0	Ki67+	 5265 16310
4387	0	0	Ki67+	 5266 15773
4388	0	0	Ki67+	 5269 16220
4389	0	0	Ki67+	 5272 15760
4390	0	0	Ki67+	 5275 16166
4391	0	0	Ki67+	 5275 16296
4392	0	0	Ki67+	 5278 16048
4393	0	0	Ki67+	 5281 15964
4394	0	0	Ki67+	 5281 16084
4395	0	0	Ki67+	 5282 16268
4396	0	0	Ki67+	 5286 16182
4397	0	0	Ki67+	 5288 16447
4398	0	0	Ki67+	 5290 16235
4399	0	0	Ki67+	 5292 16486
4400	0	0	Ki67+	 5293 16100
4401	0	0	Ki67+	 5302 16273
4402	0	0	Ki67+	 5303 16066
4403	0	0	Ki67+	 5304 16285
4404	0	0	Ki67+	 5309 16177
4405	0	0	Ki67+	 5313 16246
4406	0	0	Ki67+	 5317 16137
4407	0	0	Ki67+	 5319 16444
4408	0	0	Ki67+	 5325 16062
4409	0	0	Ki67+	 5325 16332
4410	0	0	Ki67+	 5325 16497
4411	0	0	Ki67+	 5327 16034
4412	0	0	Ki67+	 5327 16532
4413	0	0	Ki67+	 5332 16113
4414	0	0	Ki67+	 5333 16260
4415	0	0	Ki67+	 5337 16427
4416	0	0	Ki67+	 5338 16183
4417	0	0	Ki67+	 5338 16325
4418	0	0	Ki67+	 5344 15942
4419	0	0	Ki67+	 5348 16293
4420	0	0	Ki67+	 5354 16456
4421	0	0	Ki67+	 5358 16254
4422	0	0	Ki67+	 5360 16060
4423	0	0	Ki67+	 5360 16161
4424	0	0	Ki67+	 5361 16414
4425	0	0	Ki67+	 5366 15938
4426	0	0	Ki67+	 5366 16468
4427	0	0	Ki67+	 5368 16218
4428	0	0	Ki67+	 5372 16393
4429	0	0	Ki67+	 5372 16539
4430	0	0	Ki67+	 5377 16191
4431	0	0	Ki67+	 5377 16303
4432	0	0	Ki67+	 5381 15793
4433	0	0	Ki67+	 5381 16276
4434	0	0	Ki67+	 5382 16342
4435	0	0	Ki67+	 5383 16254
4436	0	0	Ki67+	 5389 16034
4437	0	0	Ki67+	 5389 16411
4438	0	0	Ki67+	 5393 16065
4439	0	0	Ki67+	 5393 16376
4440	0	0	Ki67+	 5394 16448
4441	0	0	Ki67+	 5394 16502
4442	0	0	Ki67+	 5400 16107
4443	0	0	Ki67+	 5404 16196
4444	0	0	Ki67+	 5406 16311
4445	0	0	Ki67+	 5406 16456
4446	0	0	Ki67+	 5407 15948
4447	0	0	Ki67+	 5407 16138
4448	0	0	Ki67+	 5407 16231
4449	0	0	Ki67+	 5407 16254
4450	0	0	Ki67+	 5408 15897
4451	0	0	Ki67+	 5408 16063
4452	0	0	Ki67+	 5409 16300
4453	0	0	Ki67+	 5410 16541
4454	0	0	Ki67+	 5413 16518
4455	0	0	Ki67+	 5414 16274
4456	0	0	Ki67+	 5415 16399
4457	0	0	Ki67+	 5416 15808
4458	0	0	Ki67+	 5417 15890
4459	0	0	Ki67+	 5419 15935
4460	0	0	Ki67+	 5419 16227
4461	0	0	Ki67+	 5421 16473
4462	0	0	Ki67+	 5424 15770
4463	0	0	Ki67+	 5425 16203
4464	0	0	Ki67+	 5428 16153
4465	0	0	Ki67+	 5431 15820
4466	0	0	Ki67+	 5436 15965
4467	0	0	Ki67+	 5437 16472
4468	0	0	Ki67+	 5438 16174
4469	0	0	Ki67+	 5441 16378
4470	0	0	Ki67+	 5442 16324
4471	0	0	Ki67+	 5442 16439
4472	0	0	Ki67+	 5446 15755
4473	0	0	Ki67+	 5446 16149
4474	0	0	Ki67+	 5451 16215
4475	0	0	Ki67+	 5452 16414
4476	0	0	Ki67+	 5455 15791
4477	0	0	Ki67+	 5457 15831
4478	0	0	Ki67+	 5457 16073
4479	0	0	Ki67+	 5460 15939
4480	0	0	Ki67+	 5462 16228
4481	0	0	Ki67+	 5463 15852
4482	0	0	Ki67+	 5463 15980
4483	0	0	Ki67+	 5466 16378
4484	0	0	Ki67+	 5471 16298
4485	0	0	Ki67+	 5473 16345
4486	0	0	Ki67+	 5476 16136
4487	0	0	Ki67+	 5477 15868
4488	0	0	Ki67+	 5477 15973
4489	0	0	Ki67+	 5478 16382
4490	0	0	Ki67+	 5479 16196
4491	0	0	Ki67+	 5479 16393
4492	0	0	Ki67+	 5479 16420
4493	0	0	Ki67+	 5483 15900
4494	0	0	Ki67+	 5483 16222
4495	0	0	Ki67+	 5486 16254
4496	0	0	Ki67+	 5488 15826
4497	0	0	Ki67+	 5494 16159
4498	0	0	Ki67+	 5495 16202
4499	0	0	Ki67+	 5500 15998
4500	0	0	Ki67+	 5500 16131
4501	0	0	Ki67+	 5502 16350
4502	0	0	Ki67+	 5504 15827
4503	0	0	Ki67+	 5504 15871
4504	0	0	Ki67+	 5508 16268
4505	0	0	Ki67+	 5509 16414
4506	0	0	Ki67+	 5509 16520
4507	0	0	Ki67+	 5511 16452
4508	0	0	Ki67+	 5513 16376
4509	0	0	Ki67+	 5515 16097
4510	0	0	Ki67+	 5516 15898
4511	0	0	Ki67+	 5516 16225
4512	0	0	Ki67+	 5518 16008
4513	0	0	Ki67+	 5520 16040
4514	0	0	Ki67+	 5522 15948
4515	0	0	Ki67+	 5522 16282
4516	0	0	Ki67+	 5523 15814
4517	0	0	Ki67+	 5527 15926
4518	0	0	Ki67+	 5529 16405
4519	0	0	Ki67+	 5532 16168
4520	0	0	Ki67+	 5532 16459
4521	0	0	Ki67+	 5537 15823
4522	0	0	Ki67+	 5538 16027
4523	0	0	Ki67+	 5538 16382
4524	0	0	Ki67+	 5542 15964
4525	0	0	Ki67+	 5546 16320
4526	0	0	Ki67+	 5547 15907
4527	0	0	Ki67+	 5548 16177
4528	0	0	Ki67+	 5551 16358
4529	0	0	Ki67+	 5552 16165
4530	0	0	Ki67+	 5552 16391
4531	0	0	Ki67+	 5552 16533
4532	0	0	Ki67+	 5557 15978
4533	0	0	Ki67+	 5563 16333
4534	0	0	Ki67+	 5569 16384
4535	0	0	Ki67+	 5573 15963
4536	0	0	Ki67+	 5576 16325
4537	0	0	Ki67+	 5576 16368
4538	0	0	Ki67+	 5580 16072
4539	0	0	Ki67+	 5583 16294
4540	0	0	Ki67+	 5583 16391
4541	0	0	Ki67+	 5587 16161
4542	0	0	Ki67+	 5590 15883
4543	0	0	Ki67+	 5590 16139
4544	0	0	Ki67+	 5592 15757
4545	0	0	Ki67+	 5592 16124
4546	0	0	Ki67+	 5592 16233
4547	0	0	Ki67+	 5594 16268
4548	0	0	Ki67+	 5596 16111
4549	0	0	Ki67+	 5598 15863
4550	0	0	Ki67+	 5598 16337
4551	0	0	Ki67+	 5601 16507
4552	0	0	Ki67+	 5607 16300
4553	0	0	Ki67+	 5608 16288
4554	0	0	Ki67+	 5608 16522
4555	0	0	Ki67+	 5613 16178
4556	0	0	Ki67+	 5616 15781
4557	0	0	Ki67+	 5616 16050
4558	0	0	Ki67+	 5618 16315
4559	0	0	Ki67+	 5618 16360
4560	0	0	Ki67+	 5621 16106
4561	0	0	Ki67+	 5621 16155
4562	0	0	Ki67+	 5623 15808
4563	0	0	Ki67+	 5623 16383
4564	0	0	Ki67+	 5625 15990
4565	0	0	Ki67+	 5625 16251
4566	0	0	Ki67+	 5630 16227
4567	0	0	Ki67+	 5630 16513
4568	0	0	Ki67+	 5638 16278
4569	0	0	Ki67+	 5639 16130
4570	0	0	Ki67+	 5644 16181
4571	0	0	Ki67+	 5645 15988
4572	0	0	Ki67+	 5647 16080
4573	0	0	Ki67+	 5647 16543
4574	0	0	Ki67+	 5648 16326
4575	0	0	Ki67+	 5654 16196
4576	0	0	Ki67+	 5654 16486
4577	0	0	Ki67+	 5656 16438
4578	0	0	Ki67+	 5656 16471
4579	0	0	Ki67+	 5661 16053
4580	0	0	Ki67+	 5663 15753
4581	0	0	Ki67+	 5663 16353
4582	0	0	Ki67+	 5666 16230
4583	0	0	Ki67+	 5667 15911
4584	0	0	Ki67+	 5668 16284
4585	0	0	Ki67+	 5669 16518
4586	0	0	Ki67+	 5677 16490
4587	0	0	Ki67+	 5678 16267
4588	0	0	Ki67+	 5680 16440
4589	0	0	Ki67+	 5681 16329
4590	0	0	Ki67+	 5683 15904
4591	0	0	Ki67+	 5683 16382
4592	0	0	Ki67+	 5684 16362
4593	0	0	Ki67+	 5687 15951
4594	0	0	Ki67+	 5689 16096
4595	0	0	Ki67+	 5695 16354
4596	0	0	Ki67+	 5698 15770
4597	0	0	Ki67+	 5698 16287
4598	0	0	Ki67+	 5698 16312
4599	0	0	Ki67+	 5701 15799
4600	0	0	Ki67+	 5706 16176
4601	0	0	Ki67+	 5708 16344
4602	0	0	Ki67+	 5710 16475
4603	0	0	Ki67+	 5711 16383
4604	0	0	Ki67+	 5714 16490
4605	0	0	Ki67+	 5715 16108
4606	0	0	Ki67+	 5715 16534
4607	0	0	Ki67+	 5721 16157
4608	0	0	Ki67+	 5724 16085
4609	0	0	Ki67+	 5725 15941
4610	0	0	Ki67+	 5726 15977
4611	0	0	Ki67+	 5728 16035
4612	0	0	Ki67+	 5733 16127
4613	0	0	Ki67+	 5735 16147
4614	0	0	Ki67+	 5736 16054
4615	0	0	Ki67+	 5736 16354
4616	0	0	Ki67+	 5736 16493
4617	0	0	Ki67+	 5740 16018
4618	0	0	Ki67+	 5742 16081
4619	0	0	Ki67+	 5743 16272
4620	0	0	Ki67+	 5744 15874
4621	0	0	Ki67+	 5750 16183
4622	0	0	Ki67+	 5758 16191
4623	0	0	Ki67+	 5761 15969
4624	0	0	Ki67+	 5764 16026
4625	0	0	Ki67+	 5765 16515
4626	0	0	Ki67+	 5773 15991
4627	0	0	Ki67+	 5776 16339
4628	0	0	Ki67+	 5786 16047
4629	0	0	Ki67+	 5789 15752
4630	0	0	Ki67+	 5789 16335
4631	0	0	Ki67+	 5793 16021
4632	0	0	Ki67+	 5793 16428
4633	0	0	Ki67+	 5795 15853
4634	0	0	Ki67+	 5796 16003
4635	0	0	Ki67+	 5797 16478
4636	0	0	Ki67+	 5799 16393
4637	0	0	Ki67+	 5806 16043
4638	0	0	Ki67+	 5807 16030
4639	0	0	Ki67+	 5808 16348
4640	0	0	Ki67+	 5812 16506
4641	0	0	Ki67+	 5816 15907
4642	0	0	Ki67+	 5819 15771
4643	0	0	Ki67+	 5825 16385
4644	0	0	Ki67+	 5827 16418
4645	0	0	Ki67+	 5829 16450
4646	0	0	Ki67+	 5832 15798
4647	0	0	Ki67+	 5832 15832
4648	0	0	Ki67+	 5832 16491
4649	0	0	Ki67+	 5835 15916
4650	0	0	Ki67+	 5837 15854
4651	0	0	Ki67+	 5839 15772
4652	0	0	Ki67+	 5843 16346
4653	0	0	Ki67+	 5843 16527
4654	0	0	Ki67+	 5846 16375
4655	0	0	Ki67+	 5847 16159
4656	0	0	Ki67+	 5863 16334
4657	0	0	Ki67+	 5863 16397
4658	0	0	Ki67+	 5864 15870
4659	0	0	Ki67+	 5865 16311
4660	0	0	Ki67+	 5866 16489
4661	0	0	Ki67+	 5873 16434
4662	0	0	Ki67+	 5878 16310
4663	0	0	Ki67+	 5880 15833
4664	0	0	Ki67+	 5880 16522
4665	0	0	Ki67+	 5886 16296
4666	0	0	Ki67+	 5886 16325
4667	0	0	Ki67+	 5888 16395
4668	0	0	Ki67+	 5895 16349
4669	0	0	Ki67+	 5896 16511
4670	0	0	Ki67+	 5897 16251
4671	0	0	Ki67+	 5900 16143
4672	0	0	Ki67+	 5900 16424
4673	0	0	Ki67+	 5901 16216
4674	0	0	Ki67+	 5904 15903
4675	0	0	Ki67+	 5910 16140
4676	0	0	Ki67+	 5910 16397
4677	0	0	Ki67+	 5915 16377
4678	0	0	Ki67+	 5915 16476
4679	0	0	Ki67+	 5917 15914
4680	0	0	Ki67+	 5917 16410
4681	0	0	Ki67+	 5918 16337
4682	0	0	Ki67+	 5918 16504
4683	0	0	Ki67+	 5919 16362
4684	0	0	Ki67+	 5919 16444
4685	0	0	Ki67+	 5920 16098
4686	0	0	Ki67+	 5924 15896
4687	0	0	Ki67+	 5925 16349
4688	0	0	Ki67+	 5932 16086
4689	0	0	Ki67+	 5933 16184
4690	0	0	Ki67+	 5934 16038
4691	0	0	Ki67+	 5939 15767
4692	0	0	Ki67+	 5939 15910
4693	0	0	Ki67+	 5940 16056
4694	0	0	Ki67+	 5942 16018
4695	0	0	Ki67+	 5943 16072
4696	0	0	Ki67+	 5943 16372
4697	0	0	Ki67+	 5947 16404
4698	0	0	Ki67+	 5948 16120
4699	0	0	Ki67+	 5949 16327
4700	0	0	Ki67+	 5952 16066
4701	0	0	Ki67+	 5958 16430
4702	0	0	Ki67+	 5960 15902
4703	0	0	Ki67+	 5961 15771
4704	0	0	Ki67+	 5962 15804
4705	0	0	Ki67+	 5966 15993
4706	0	0	Ki67+	 5969 15892
4707	0	0	Ki67+	 5971 16106
4708	0	0	Ki67+	 5971 16344
4709	0	0	Ki67+	 5973 16388
4710	0	0	Ki67+	 5975 16052
4711	0	0	Ki67+	 5981 16170
4712	0	0	Ki67+	 5199 16623
4713	0	0	Ki67+	 5204 16592
4714	0	0	Ki67+	 5207 16664
4715	0	0	Ki67+	 5210 16690
4716	0	0	Ki67+	 5211 16978
4717	0	0	Ki67+	 5218 16938
4718	0	0	Ki67+	 5219 17112
4719	0	0	Ki67+	 5237 16911
4720	0	0	Ki67+	 5240 16571
4721	0	0	Ki67+	 5242 16856
4722	0	0	Ki67+	 5250 16922
4723	0	0	Ki67+	 5252 16984
4724	0	0	Ki67+	 5259 16859
4725	0	0	Ki67+	 5259 16943
4726	0	0	Ki67+	 5260 16973
4727	0	0	Ki67+	 5262 16679
4728	0	0	Ki67+	 5268 16747
4729	0	0	Ki67+	 5274 16808
4730	0	0	Ki67+	 5275 16549
4731	0	0	Ki67+	 5276 16833
4732	0	0	Ki67+	 5280 16779
4733	0	0	Ki67+	 5286 16594
4734	0	0	Ki67+	 5289 16693
4735	0	0	Ki67+	 5289 16818
4736	0	0	Ki67+	 5299 16740
4737	0	0	Ki67+	 5304 16721
4738	0	0	Ki67+	 5306 16607
4739	0	0	Ki67+	 5314 16571
4740	0	0	Ki67+	 5315 16768
4741	0	0	Ki67+	 5323 16716
4742	0	0	Ki67+	 5325 16887
4743	0	0	Ki67+	 5328 16687
4744	0	0	Ki67+	 5333 16730
4745	0	0	Ki67+	 5340 17262
4746	0	0	Ki67+	 5343 17333
4747	0	0	Ki67+	 5346 16723
4748	0	0	Ki67+	 5350 16613
4749	0	0	Ki67+	 5352 16552
4750	0	0	Ki67+	 5354 16712
4751	0	0	Ki67+	 5354 16876
4752	0	0	Ki67+	 5356 16835
4753	0	0	Ki67+	 5356 16903
4754	0	0	Ki67+	 5359 16789
4755	0	0	Ki67+	 5359 17331
4756	0	0	Ki67+	 5363 16700
4757	0	0	Ki67+	 5368 16592
4758	0	0	Ki67+	 5369 17289
4759	0	0	Ki67+	 5374 17243
4760	0	0	Ki67+	 5375 16648
4761	0	0	Ki67+	 5376 16683
4762	0	0	Ki67+	 5376 16819
4763	0	0	Ki67+	 5377 17279
4764	0	0	Ki67+	 5387 17328
4765	0	0	Ki67+	 5388 16635
4766	0	0	Ki67+	 5388 16898
4767	0	0	Ki67+	 5389 16623
4768	0	0	Ki67+	 5391 16684
4769	0	0	Ki67+	 5391 16797
4770	0	0	Ki67+	 5393 16826
4771	0	0	Ki67+	 5395 16784
4772	0	0	Ki67+	 5397 16596
4773	0	0	Ki67+	 5397 17299
4774	0	0	Ki67+	 5407 16804
4775	0	0	Ki67+	 5408 17340
4776	0	0	Ki67+	 5414 16563
4777	0	0	Ki67+	 5416 17252
4778	0	0	Ki67+	 5423 16789
4779	0	0	Ki67+	 5424 16551
4780	0	0	Ki67+	 5429 16956
4781	0	0	Ki67+	 5430 16579
4782	0	0	Ki67+	 5430 16913
4783	0	0	Ki67+	 5430 17297
4784	0	0	Ki67+	 5431 16824
4785	0	0	Ki67+	 5436 16747
4786	0	0	Ki67+	 5436 17270
4787	0	0	Ki67+	 5441 16787
4788	0	0	Ki67+	 5445 17258
4789	0	0	Ki67+	 5449 17224
4790	0	0	Ki67+	 5451 17311
4791	0	0	Ki67+	 5453 16588
4792	0	0	Ki67+	 5456 16724
4793	0	0	Ki67+	 5456 16781
4794	0	0	Ki67+	 5461 16925
4795	0	0	Ki67+	 5465 17283
4796	0	0	Ki67+	 5466 17331
4797	0	0	Ki67+	 5470 17269
4798	0	0	Ki67+	 5471 17312
4799	0	0	Ki67+	 5472 16793
4800	0	0	Ki67+	 5476 16688
4801	0	0	Ki67+	 5478 16871
4802	0	0	Ki67+	 5479 16763
4803	0	0	Ki67+	 5479 16844
4804	0	0	Ki67+	 5480 16712
4805	0	0	Ki67+	 5480 16749
4806	0	0	Ki67+	 5480 16956
4807	0	0	Ki67+	 5481 17232
4808	0	0	Ki67+	 5482 16671
4809	0	0	Ki67+	 5482 16920
4810	0	0	Ki67+	 5483 16568
4811	0	0	Ki67+	 5484 16858
4812	0	0	Ki67+	 5487 16785
4813	0	0	Ki67+	 5495 16582
4814	0	0	Ki67+	 5500 16967
4815	0	0	Ki67+	 5503 16769
4816	0	0	Ki67+	 5503 17299
4817	0	0	Ki67+	 5508 16826
4818	0	0	Ki67+	 5510 16735
4819	0	0	Ki67+	 5510 16875
4820	0	0	Ki67+	 5511 16753
4821	0	0	Ki67+	 5511 16780
4822	0	0	Ki67+	 5512 16673
4823	0	0	Ki67+	 5513 16837
4824	0	0	Ki67+	 5515 16576
4825	0	0	Ki67+	 5515 16710
4826	0	0	Ki67+	 5517 17252
4827	0	0	Ki67+	 5517 17286
4828	0	0	Ki67+	 5519 16602
4829	0	0	Ki67+	 5520 16631
4830	0	0	Ki67+	 5520 16966
4831	0	0	Ki67+	 5521 17327
4832	0	0	Ki67+	 5528 17314
4833	0	0	Ki67+	 5532 16759
4834	0	0	Ki67+	 5532 17270
4835	0	0	Ki67+	 5533 16689
4836	0	0	Ki67+	 5533 16716
4837	0	0	Ki67+	 5540 16725
4838	0	0	Ki67+	 5542 17113
4839	0	0	Ki67+	 5544 16630
4840	0	0	Ki67+	 5548 16683
4841	0	0	Ki67+	 5551 16657
4842	0	0	Ki67+	 5552 16595
4843	0	0	Ki67+	 5558 17284
4844	0	0	Ki67+	 5559 16578
4845	0	0	Ki67+	 5559 16931
4846	0	0	Ki67+	 5562 16614
4847	0	0	Ki67+	 5565 16821
4848	0	0	Ki67+	 5567 16555
4849	0	0	Ki67+	 5572 16898
4850	0	0	Ki67+	 5573 16653
4851	0	0	Ki67+	 5575 16921
4852	0	0	Ki67+	 5580 16590
4853	0	0	Ki67+	 5583 16547
4854	0	0	Ki67+	 5583 16792
4855	0	0	Ki67+	 5584 16686
4856	0	0	Ki67+	 5584 16882
4857	0	0	Ki67+	 5587 17316
4858	0	0	Ki67+	 5588 16842
4859	0	0	Ki67+	 5590 16814
4860	0	0	Ki67+	 5595 16746
4861	0	0	Ki67+	 5597 16604
4862	0	0	Ki67+	 5599 16671
4863	0	0	Ki67+	 5607 16625
4864	0	0	Ki67+	 5615 16581
4865	0	0	Ki67+	 5619 16794
4866	0	0	Ki67+	 5619 16821
4867	0	0	Ki67+	 5619 17137
4868	0	0	Ki67+	 5622 16650
4869	0	0	Ki67+	 5622 17291
4870	0	0	Ki67+	 5633 16925
4871	0	0	Ki67+	 5638 16637
4872	0	0	Ki67+	 5647 16576
4873	0	0	Ki67+	 5649 16849
4874	0	0	Ki67+	 5654 16621
4875	0	0	Ki67+	 5672 16567
4876	0	0	Ki67+	 5674 16628
4877	0	0	Ki67+	 5677 16696
4878	0	0	Ki67+	 5678 16790
4879	0	0	Ki67+	 5679 16659
4880	0	0	Ki67+	 5682 16900
4881	0	0	Ki67+	 5688 16547
4882	0	0	Ki67+	 5688 16614
4883	0	0	Ki67+	 5692 16590
4884	0	0	Ki67+	 5693 16577
4885	0	0	Ki67+	 5693 16637
4886	0	0	Ki67+	 5701 16554
4887	0	0	Ki67+	 5714 16600
4888	0	0	Ki67+	 5714 17288
4889	0	0	Ki67+	 5715 16622
4890	0	0	Ki67+	 5716 16846
4891	0	0	Ki67+	 5726 16744
4892	0	0	Ki67+	 5732 16771
4893	0	0	Ki67+	 5732 17274
4894	0	0	Ki67+	 5733 16568
4895	0	0	Ki67+	 5743 16715
4896	0	0	Ki67+	 5745 16667
4897	0	0	Ki67+	 5745 17048
4898	0	0	Ki67+	 5746 17339
4899	0	0	Ki67+	 5752 16792
4900	0	0	Ki67+	 5754 17070
4901	0	0	Ki67+	 5755 16746
4902	0	0	Ki67+	 5755 17298
4903	0	0	Ki67+	 5764 16941
4904	0	0	Ki67+	 5764 17279
4905	0	0	Ki67+	 5769 16641
4906	0	0	Ki67+	 5774 16754
4907	0	0	Ki67+	 5774 17317
4908	0	0	Ki67+	 5778 16718
4909	0	0	Ki67+	 5781 16663
4910	0	0	Ki67+	 5781 17265
4911	0	0	Ki67+	 5781 17303
4912	0	0	Ki67+	 5784 17002
4913	0	0	Ki67+	 5785 16683
4914	0	0	Ki67+	 5789 16912
4915	0	0	Ki67+	 5792 16933
4916	0	0	Ki67+	 5793 16896
4917	0	0	Ki67+	 5797 16975
4918	0	0	Ki67+	 5802 16625
4919	0	0	Ki67+	 5803 17255
4920	0	0	Ki67+	 5804 16709
4921	0	0	Ki67+	 5804 17069
4922	0	0	Ki67+	 5808 16759
4923	0	0	Ki67+	 5809 17320
4924	0	0	Ki67+	 5810 16596
4925	0	0	Ki67+	 5810 16690
4926	0	0	Ki67+	 5810 17264
4927	0	0	Ki67+	 5812 16664
4928	0	0	Ki67+	 5814 16551
4929	0	0	Ki67+	 5814 16968
4930	0	0	Ki67+	 5821 17086
4931	0	0	Ki67+	 5822 17102
4932	0	0	Ki67+	 5824 16741
4933	0	0	Ki67+	 5831 16851
4934	0	0	Ki67+	 5832 17339
4935	0	0	Ki67+	 5837 16603
4936	0	0	Ki67+	 5841 16581
4937	0	0	Ki67+	 5842 16634
4938	0	0	Ki67+	 5845 17289
4939	0	0	Ki67+	 5846 16710
4940	0	0	Ki67+	 5847 16597
4941	0	0	Ki67+	 5850 16736
4942	0	0	Ki67+	 5854 16589
4943	0	0	Ki67+	 5855 17334
4944	0	0	Ki67+	 5864 17005
4945	0	0	Ki67+	 5872 17298
4946	0	0	Ki67+	 5873 17149
4947	0	0	Ki67+	 5874 16568
4948	0	0	Ki67+	 5877 16699
4949	0	0	Ki67+	 5879 17063
4950	0	0	Ki67+	 5880 16627
4951	0	0	Ki67+	 5883 17033
4952	0	0	Ki67+	 5885 17097
4953	0	0	Ki67+	 5888 17130
4954	0	0	Ki67+	 5891 16646
4955	0	0	Ki67+	 5894 17148
4956	0	0	Ki67+	 5896 17175
4957	0	0	Ki67+	 5896 17248
4958	0	0	Ki67+	 5897 17218
4959	0	0	Ki67+	 5901 16685
4960	0	0	Ki67+	 5906 16739
4961	0	0	Ki67+	 5910 16701
4962	0	0	Ki67+	 5910 17074
4963	0	0	Ki67+	 5912 17197
4964	0	0	Ki67+	 5916 17333
4965	0	0	Ki67+	 5920 17303
4966	0	0	Ki67+	 5923 16740
4967	0	0	Ki67+	 5930 17112
4968	0	0	Ki67+	 5930 17321
4969	0	0	Ki67+	 5932 17081
4970	0	0	Ki67+	 5934 16682
4971	0	0	Ki67+	 5943 16811
4972	0	0	Ki67+	 5944 16899
4973	0	0	Ki67+	 5945 16779
4974	0	0	Ki67+	 5946 16881
4975	0	0	Ki67+	 5950 17083
4976	0	0	Ki67+	 5956 17114
4977	0	0	Ki67+	 5956 17337
4978	0	0	Ki67+	 5958 17147
4979	0	0	Ki67+	 5962 16696
4980	0	0	Ki67+	 5962 16842
4981	0	0	Ki67+	 5962 16912
4982	0	0	Ki67+	 5973 16660
4983	0	0	Ki67+	 5973 16762
4984	0	0	Ki67+	 5976 16855
4985	0	0	Ki67+	 5977 16700
4986	0	0	Ki67+	 5977 16891
4987	0	0	Ki67+	 5980 16789
4988	0	0	Ki67+	 5982 16916
4989	0	0	Ki67+	 5982 17087
4990	0	0	Ki67+	 5186 18089
4991	0	0	Ki67+	 5192 18107
4992	0	0	Ki67+	 5195 18062
4993	0	0	Ki67+	 5197 18034
4994	0	0	Ki67+	 5198 17579
4995	0	0	Ki67+	 5201 17375
4996	0	0	Ki67+	 5201 17422
4997	0	0	Ki67+	 5201 17724
4998	0	0	Ki67+	 5202 17396
4999	0	0	Ki67+	 5209 18128
5000	0	0	Ki67+	 5210 18001
5001	0	0	Ki67+	 5212 17495
5002	0	0	Ki67+	 5218 17802
5003	0	0	Ki67+	 5221 17590
5004	0	0	Ki67+	 5221 18091
5005	0	0	Ki67+	 5222 17528
5006	0	0	Ki67+	 5222 18040
5007	0	0	Ki67+	 5223 17836
5008	0	0	Ki67+	 5224 17720
5009	0	0	Ki67+	 5225 17439
5010	0	0	Ki67+	 5234 17402
5011	0	0	Ki67+	 5237 17460
5012	0	0	Ki67+	 5242 18110
5013	0	0	Ki67+	 5243 17418
5014	0	0	Ki67+	 5244 17495
5015	0	0	Ki67+	 5244 18062
5016	0	0	Ki67+	 5245 17975
5017	0	0	Ki67+	 5250 17824
5018	0	0	Ki67+	 5257 17491
5019	0	0	Ki67+	 5258 17765
5020	0	0	Ki67+	 5258 18074
5021	0	0	Ki67+	 5261 18034
5022	0	0	Ki67+	 5264 17566
5023	0	0	Ki67+	 5265 17530
5024	0	0	Ki67+	 5268 17873
5025	0	0	Ki67+	 5269 17509
5026	0	0	Ki67+	 5271 17761
5027	0	0	Ki67+	 5271 18099
5028	0	0	Ki67+	 5276 18008
5029	0	0	Ki67+	 5277 17580
5030	0	0	Ki67+	 5278 17415
5031	0	0	Ki67+	 5278 18058
5032	0	0	Ki67+	 5284 17967
5033	0	0	Ki67+	 5286 17772
5034	0	0	Ki67+	 5288 18022
5035	0	0	Ki67+	 5289 17940
5036	0	0	Ki67+	 5289 18096
5037	0	0	Ki67+	 5292 17404
5038	0	0	Ki67+	 5293 17907
5039	0	0	Ki67+	 5294 17882
5040	0	0	Ki67+	 5294 18037
5041	0	0	Ki67+	 5296 17755
5042	0	0	Ki67+	 5301 18128
5043	0	0	Ki67+	 5304 17660
5044	0	0	Ki67+	 5308 17800
5045	0	0	Ki67+	 5308 18011
5046	0	0	Ki67+	 5309 17630
5047	0	0	Ki67+	 5312 18038
5048	0	0	Ki67+	 5315 17586
5049	0	0	Ki67+	 5317 17971
5050	0	0	Ki67+	 5320 17861
5051	0	0	Ki67+	 5322 18116
5052	0	0	Ki67+	 5326 17888
5053	0	0	Ki67+	 5327 17616
5054	0	0	Ki67+	 5328 17366
5055	0	0	Ki67+	 5329 17416
5056	0	0	Ki67+	 5329 17484
5057	0	0	Ki67+	 5331 18103
5058	0	0	Ki67+	 5332 17998
5059	0	0	Ki67+	 5333 18061
5060	0	0	Ki67+	 5336 18042
5061	0	0	Ki67+	 5338 17959
5062	0	0	Ki67+	 5341 17542
5063	0	0	Ki67+	 5343 17452
5064	0	0	Ki67+	 5345 17586
5065	0	0	Ki67+	 5345 18078
5066	0	0	Ki67+	 5347 17433
5067	0	0	Ki67+	 5348 17980
5068	0	0	Ki67+	 5352 17346
5069	0	0	Ki67+	 5353 18007
5070	0	0	Ki67+	 5355 17619
5071	0	0	Ki67+	 5355 17960
5072	0	0	Ki67+	 5356 17746
5073	0	0	Ki67+	 5357 17377
5074	0	0	Ki67+	 5357 17520
5075	0	0	Ki67+	 5366 17851
5076	0	0	Ki67+	 5366 17994
5077	0	0	Ki67+	 5367 17394
5078	0	0	Ki67+	 5368 17752
5079	0	0	Ki67+	 5370 18023
5080	0	0	Ki67+	 5372 17646
5081	0	0	Ki67+	 5372 17799
5082	0	0	Ki67+	 5376 17954
5083	0	0	Ki67+	 5379 17546
5084	0	0	Ki67+	 5380 17405
5085	0	0	Ki67+	 5380 18062
5086	0	0	Ki67+	 5382 17820
5087	0	0	Ki67+	 5384 17884
5088	0	0	Ki67+	 5388 17435
5089	0	0	Ki67+	 5390 17998
5090	0	0	Ki67+	 5391 17579
5091	0	0	Ki67+	 5396 18062
5092	0	0	Ki67+	 5397 18025
5093	0	0	Ki67+	 5398 17978
5094	0	0	Ki67+	 5402 17941
5095	0	0	Ki67+	 5404 17848
5096	0	0	Ki67+	 5409 17429
5097	0	0	Ki67+	 5413 17619
5098	0	0	Ki67+	 5415 17930
5099	0	0	Ki67+	 5415 18048
5100	0	0	Ki67+	 5417 17381
5101	0	0	Ki67+	 5420 17642
5102	0	0	Ki67+	 5421 17889
5103	0	0	Ki67+	 5426 17978
5104	0	0	Ki67+	 5427 17664
5105	0	0	Ki67+	 5427 17817
5106	0	0	Ki67+	 5429 17747
5107	0	0	Ki67+	 5429 17910
5108	0	0	Ki67+	 5434 18066
5109	0	0	Ki67+	 5435 17778
5110	0	0	Ki67+	 5435 17877
5111	0	0	Ki67+	 5437 18027
5112	0	0	Ki67+	 5440 17385
5113	0	0	Ki67+	 5440 17406
5114	0	0	Ki67+	 5446 17443
5115	0	0	Ki67+	 5446 17693
5116	0	0	Ki67+	 5448 17647
5117	0	0	Ki67+	 5452 17679
5118	0	0	Ki67+	 5452 17975
5119	0	0	Ki67+	 5453 17991
5120	0	0	Ki67+	 5457 17751
5121	0	0	Ki67+	 5462 18028
5122	0	0	Ki67+	 5466 17902
5123	0	0	Ki67+	 5468 17650
5124	0	0	Ki67+	 5474 17395
5125	0	0	Ki67+	 5476 17872
5126	0	0	Ki67+	 5486 17929
5127	0	0	Ki67+	 5487 17647
5128	0	0	Ki67+	 5492 17623
5129	0	0	Ki67+	 5496 17378
5130	0	0	Ki67+	 5499 17681
5131	0	0	Ki67+	 5502 17423
5132	0	0	Ki67+	 5502 17444
5133	0	0	Ki67+	 5504 18030
5134	0	0	Ki67+	 5507 17475
5135	0	0	Ki67+	 5507 17778
5136	0	0	Ki67+	 5513 17440
5137	0	0	Ki67+	 5513 18020
5138	0	0	Ki67+	 5514 17408
5139	0	0	Ki67+	 5515 17863
5140	0	0	Ki67+	 5518 17988
5141	0	0	Ki67+	 5519 17570
5142	0	0	Ki67+	 5519 17658
5143	0	0	Ki67+	 5526 17626
5144	0	0	Ki67+	 5528 17533
5145	0	0	Ki67+	 5529 17370
5146	0	0	Ki67+	 5530 17402
5147	0	0	Ki67+	 5530 18133
5148	0	0	Ki67+	 5532 17648
5149	0	0	Ki67+	 5534 17544
5150	0	0	Ki67+	 5534 17572
5151	0	0	Ki67+	 5534 17965
5152	0	0	Ki67+	 5534 18013
5153	0	0	Ki67+	 5537 17505
5154	0	0	Ki67+	 5538 17525
5155	0	0	Ki67+	 5541 17821
5156	0	0	Ki67+	 5546 17634
5157	0	0	Ki67+	 5551 17612
5158	0	0	Ki67+	 5558 17395
5159	0	0	Ki67+	 5559 17455
5160	0	0	Ki67+	 5561 18081
5161	0	0	Ki67+	 5563 18068
5162	0	0	Ki67+	 5567 17373
5163	0	0	Ki67+	 5567 17424
5164	0	0	Ki67+	 5570 17551
5165	0	0	Ki67+	 5574 17390
5166	0	0	Ki67+	 5575 17657
5167	0	0	Ki67+	 5576 17880
5168	0	0	Ki67+	 5576 17914
5169	0	0	Ki67+	 5576 18068
5170	0	0	Ki67+	 5581 17565
5171	0	0	Ki67+	 5582 17454
5172	0	0	Ki67+	 5584 17593
5173	0	0	Ki67+	 5584 18075
5174	0	0	Ki67+	 5594 17569
5175	0	0	Ki67+	 5610 17429
5176	0	0	Ki67+	 5612 17623
5177	0	0	Ki67+	 5612 17976
5178	0	0	Ki67+	 5617 17489
5179	0	0	Ki67+	 5619 17499
5180	0	0	Ki67+	 5627 17847
5181	0	0	Ki67+	 5633 17532
5182	0	0	Ki67+	 5633 17860
5183	0	0	Ki67+	 5636 18059
5184	0	0	Ki67+	 5637 17891
5185	0	0	Ki67+	 5638 17470
5186	0	0	Ki67+	 5638 17989
5187	0	0	Ki67+	 5643 17957
5188	0	0	Ki67+	 5651 17415
5189	0	0	Ki67+	 5653 17826
5190	0	0	Ki67+	 5660 17659
5191	0	0	Ki67+	 5661 17391
5192	0	0	Ki67+	 5663 17605
5193	0	0	Ki67+	 5672 17406
5194	0	0	Ki67+	 5676 17518
5195	0	0	Ki67+	 5679 17550
5196	0	0	Ki67+	 5680 17769
5197	0	0	Ki67+	 5681 17505
5198	0	0	Ki67+	 5681 17799
5199	0	0	Ki67+	 5685 17428
5200	0	0	Ki67+	 5688 17456
5201	0	0	Ki67+	 5689 17547
5202	0	0	Ki67+	 5692 17588
5203	0	0	Ki67+	 5699 17777
5204	0	0	Ki67+	 5700 17524
5205	0	0	Ki67+	 5702 17709
5206	0	0	Ki67+	 5707 17588
5207	0	0	Ki67+	 5726 17591
5208	0	0	Ki67+	 5733 17981
5209	0	0	Ki67+	 5734 17606
5210	0	0	Ki67+	 5739 17455
5211	0	0	Ki67+	 5739 17959
5212	0	0	Ki67+	 5741 17505
5213	0	0	Ki67+	 5741 17732
5214	0	0	Ki67+	 5741 18075
5215	0	0	Ki67+	 5743 17994
5216	0	0	Ki67+	 5751 17587
5217	0	0	Ki67+	 5751 17708
5218	0	0	Ki67+	 5757 17635
5219	0	0	Ki67+	 5765 17855
5220	0	0	Ki67+	 5768 17650
5221	0	0	Ki67+	 5771 18136
5222	0	0	Ki67+	 5773 18113
5223	0	0	Ki67+	 5775 17492
5224	0	0	Ki67+	 5778 17353
5225	0	0	Ki67+	 5781 17674
5226	0	0	Ki67+	 5784 17445
5227	0	0	Ki67+	 5784 17827
5228	0	0	Ki67+	 5785 18139
5229	0	0	Ki67+	 5788 17415
5230	0	0	Ki67+	 5789 17757
5231	0	0	Ki67+	 5792 17577
5232	0	0	Ki67+	 5793 17789
5233	0	0	Ki67+	 5794 17721
5234	0	0	Ki67+	 5797 17465
5235	0	0	Ki67+	 5797 18080
5236	0	0	Ki67+	 5800 17391
5237	0	0	Ki67+	 5801 17420
5238	0	0	Ki67+	 5802 17623
5239	0	0	Ki67+	 5803 18115
5240	0	0	Ki67+	 5809 17446
5241	0	0	Ki67+	 5810 17602
5242	0	0	Ki67+	 5810 17650
5243	0	0	Ki67+	 5812 17464
5244	0	0	Ki67+	 5812 17590
5245	0	0	Ki67+	 5820 17367
5246	0	0	Ki67+	 5824 18115
5247	0	0	Ki67+	 5826 17664
5248	0	0	Ki67+	 5826 17982
5249	0	0	Ki67+	 5827 17463
5250	0	0	Ki67+	 5830 17679
5251	0	0	Ki67+	 5838 17654
5252	0	0	Ki67+	 5843 17379
5253	0	0	Ki67+	 5843 17968
5254	0	0	Ki67+	 5845 18014
5255	0	0	Ki67+	 5856 18024
5256	0	0	Ki67+	 5860 17874
5257	0	0	Ki67+	 5867 17636
5258	0	0	Ki67+	 5868 17656
5259	0	0	Ki67+	 5871 18030
5260	0	0	Ki67+	 5874 17349
5261	0	0	Ki67+	 5875 17937
5262	0	0	Ki67+	 5877 17976
5263	0	0	Ki67+	 5880 17419
5264	0	0	Ki67+	 5881 17995
5265	0	0	Ki67+	 5883 17739
5266	0	0	Ki67+	 5886 18140
5267	0	0	Ki67+	 5888 17955
5268	0	0	Ki67+	 5889 17709
5269	0	0	Ki67+	 5891 17648
5270	0	0	Ki67+	 5892 18018
5271	0	0	Ki67+	 5893 17767
5272	0	0	Ki67+	 5893 17823
5273	0	0	Ki67+	 5895 17360
5274	0	0	Ki67+	 5895 17582
5275	0	0	Ki67+	 5903 17761
5276	0	0	Ki67+	 5908 18105
5277	0	0	Ki67+	 5913 17714
5278	0	0	Ki67+	 5921 17815
5279	0	0	Ki67+	 5929 17347
5280	0	0	Ki67+	 5938 17993
5281	0	0	Ki67+	 5939 17754
5282	0	0	Ki67+	 5943 17580
5283	0	0	Ki67+	 5943 17699
5284	0	0	Ki67+	 5943 17941
5285	0	0	Ki67+	 5946 17558
5286	0	0	Ki67+	 5951 17681
5287	0	0	Ki67+	 5951 18077
5288	0	0	Ki67+	 5952 17367
5289	0	0	Ki67+	 5955 17967
5290	0	0	Ki67+	 5958 17561
5291	0	0	Ki67+	 5962 17634
5292	0	0	Ki67+	 5963 17919
5293	0	0	Ki67+	 5965 17800
5294	0	0	Ki67+	 5965 17984
5295	0	0	Ki67+	 5968 17603
5296	0	0	Ki67+	 5976 17937
5297	0	0	Ki67+	 5979 17619
5298	0	0	Ki67+	 5979 17793
5299	0	0	Ki67+	 5188 18518
5300	0	0	Ki67+	 5191 18165
5301	0	0	Ki67+	 5197 18841
5302	0	0	Ki67+	 5200 18633
5303	0	0	Ki67+	 5201 18671
5304	0	0	Ki67+	 5202 18461
5305	0	0	Ki67+	 5203 18439
5306	0	0	Ki67+	 5207 18871
5307	0	0	Ki67+	 5210 18326
5308	0	0	Ki67+	 5213 18450
5309	0	0	Ki67+	 5217 18509
5310	0	0	Ki67+	 5224 18421
5311	0	0	Ki67+	 5226 18377
5312	0	0	Ki67+	 5226 18554
5313	0	0	Ki67+	 5228 18574
5314	0	0	Ki67+	 5234 18356
5315	0	0	Ki67+	 5234 18625
5316	0	0	Ki67+	 5245 18341
5317	0	0	Ki67+	 5247 18445
5318	0	0	Ki67+	 5247 18562
5319	0	0	Ki67+	 5258 18410
5320	0	0	Ki67+	 5258 18558
5321	0	0	Ki67+	 5262 18843
5322	0	0	Ki67+	 5273 18613
5323	0	0	Ki67+	 5279 18759
5324	0	0	Ki67+	 5281 18859
5325	0	0	Ki67+	 5283 18283
5326	0	0	Ki67+	 5284 18784
5327	0	0	Ki67+	 5286 18579
5328	0	0	Ki67+	 5289 18841
5329	0	0	Ki67+	 5292 18244
5330	0	0	Ki67+	 5293 18794
5331	0	0	Ki67+	 5298 18734
5332	0	0	Ki67+	 5302 18399
5333	0	0	Ki67+	 5304 18777
5334	0	0	Ki67+	 5307 18554
5335	0	0	Ki67+	 5307 18808
5336	0	0	Ki67+	 5308 18840
5337	0	0	Ki67+	 5319 18511
5338	0	0	Ki67+	 5321 18398
5339	0	0	Ki67+	 5322 18715
5340	0	0	Ki67+	 5327 18381
5341	0	0	Ki67+	 5329 18869
5342	0	0	Ki67+	 5331 18737
5343	0	0	Ki67+	 5333 18513
5344	0	0	Ki67+	 5334 18691
5345	0	0	Ki67+	 5335 18769
5346	0	0	Ki67+	 5338 18791
5347	0	0	Ki67+	 5339 18204
5348	0	0	Ki67+	 5340 18757
5349	0	0	Ki67+	 5340 18813
5350	0	0	Ki67+	 5340 18900
5351	0	0	Ki67+	 5343 18305
5352	0	0	Ki67+	 5344 18851
5353	0	0	Ki67+	 5348 18537
5354	0	0	Ki67+	 5349 18865
5355	0	0	Ki67+	 5351 18370
5356	0	0	Ki67+	 5352 18492
5357	0	0	Ki67+	 5352 18509
5358	0	0	Ki67+	 5355 18676
5359	0	0	Ki67+	 5359 18785
5360	0	0	Ki67+	 5360 18188
5361	0	0	Ki67+	 5362 18738
5362	0	0	Ki67+	 5363 18532
5363	0	0	Ki67+	 5366 18886
5364	0	0	Ki67+	 5368 18647
5365	0	0	Ki67+	 5369 18869
5366	0	0	Ki67+	 5370 18471
5367	0	0	Ki67+	 5370 18775
5368	0	0	Ki67+	 5371 18168
5369	0	0	Ki67+	 5374 18929
5370	0	0	Ki67+	 5375 18526
5371	0	0	Ki67+	 5377 18698
5372	0	0	Ki67+	 5377 18815
5373	0	0	Ki67+	 5379 18899
5374	0	0	Ki67+	 5382 18728
5375	0	0	Ki67+	 5389 18767
5376	0	0	Ki67+	 5390 18642
5377	0	0	Ki67+	 5391 18712
5378	0	0	Ki67+	 5392 18381
5379	0	0	Ki67+	 5397 18629
5380	0	0	Ki67+	 5398 18516
5381	0	0	Ki67+	 5400 18688
5382	0	0	Ki67+	 5402 18598
5383	0	0	Ki67+	 5402 18781
5384	0	0	Ki67+	 5403 18750
5385	0	0	Ki67+	 5404 18241
5386	0	0	Ki67+	 5412 18722
5387	0	0	Ki67+	 5415 18920
5388	0	0	Ki67+	 5418 18602
5389	0	0	Ki67+	 5420 18407
5390	0	0	Ki67+	 5423 18230
5391	0	0	Ki67+	 5433 18628
5392	0	0	Ki67+	 5438 18886
5393	0	0	Ki67+	 5438 18931
5394	0	0	Ki67+	 5441 18606
5395	0	0	Ki67+	 5444 18766
5396	0	0	Ki67+	 5445 18304
5397	0	0	Ki67+	 5447 18348
5398	0	0	Ki67+	 5449 18410
5399	0	0	Ki67+	 5449 18444
5400	0	0	Ki67+	 5452 18683
5401	0	0	Ki67+	 5456 18378
5402	0	0	Ki67+	 5458 18300
5403	0	0	Ki67+	 5458 18337
5404	0	0	Ki67+	 5467 18595
5405	0	0	Ki67+	 5468 18931
5406	0	0	Ki67+	 5470 18492
5407	0	0	Ki67+	 5470 18723
5408	0	0	Ki67+	 5470 18900
5409	0	0	Ki67+	 5472 18401
5410	0	0	Ki67+	 5480 18566
5411	0	0	Ki67+	 5483 18490
5412	0	0	Ki67+	 5488 18825
5413	0	0	Ki67+	 5492 18537
5414	0	0	Ki67+	 5493 18844
5415	0	0	Ki67+	 5497 18506
5416	0	0	Ki67+	 5498 18438
5417	0	0	Ki67+	 5499 18332
5418	0	0	Ki67+	 5501 18416
5419	0	0	Ki67+	 5510 18582
5420	0	0	Ki67+	 5511 18815
5421	0	0	Ki67+	 5513 18791
5422	0	0	Ki67+	 5517 18841
5423	0	0	Ki67+	 5518 18557
5424	0	0	Ki67+	 5526 18525
5425	0	0	Ki67+	 5530 18417
5426	0	0	Ki67+	 5534 18567
5427	0	0	Ki67+	 5535 18264
5428	0	0	Ki67+	 5535 18801
5429	0	0	Ki67+	 5538 18753
5430	0	0	Ki67+	 5538 18818
5431	0	0	Ki67+	 5542 18521
5432	0	0	Ki67+	 5553 18145
5433	0	0	Ki67+	 5562 18884
5434	0	0	Ki67+	 5566 18796
5435	0	0	Ki67+	 5570 18816
5436	0	0	Ki67+	 5574 18485
5437	0	0	Ki67+	 5578 18897
5438	0	0	Ki67+	 5588 18906
5439	0	0	Ki67+	 5589 18379
5440	0	0	Ki67+	 5594 18497
5441	0	0	Ki67+	 5595 18473
5442	0	0	Ki67+	 5601 18742
5443	0	0	Ki67+	 5610 18758
5444	0	0	Ki67+	 5611 18309
5445	0	0	Ki67+	 5611 18340
5446	0	0	Ki67+	 5612 18389
5447	0	0	Ki67+	 5618 18690
5448	0	0	Ki67+	 5620 18421
5449	0	0	Ki67+	 5625 18376
5450	0	0	Ki67+	 5625 18459
5451	0	0	Ki67+	 5625 18822
5452	0	0	Ki67+	 5627 18799
5453	0	0	Ki67+	 5628 18707
5454	0	0	Ki67+	 5629 18484
5455	0	0	Ki67+	 5631 18669
5456	0	0	Ki67+	 5636 18319
5457	0	0	Ki67+	 5640 18847
5458	0	0	Ki67+	 5645 18427
5459	0	0	Ki67+	 5649 18460
5460	0	0	Ki67+	 5655 18486
5461	0	0	Ki67+	 5658 18687
5462	0	0	Ki67+	 5666 18291
5463	0	0	Ki67+	 5667 18420
5464	0	0	Ki67+	 5668 18251
5465	0	0	Ki67+	 5673 18489
5466	0	0	Ki67+	 5676 18451
5467	0	0	Ki67+	 5679 18464
5468	0	0	Ki67+	 5685 18275
5469	0	0	Ki67+	 5693 18619
5470	0	0	Ki67+	 5695 18254
5471	0	0	Ki67+	 5695 18364
5472	0	0	Ki67+	 5697 18420
5473	0	0	Ki67+	 5699 18444
5474	0	0	Ki67+	 5700 18603
5475	0	0	Ki67+	 5701 18171
5476	0	0	Ki67+	 5708 18292
5477	0	0	Ki67+	 5712 18372
5478	0	0	Ki67+	 5714 18226
5479	0	0	Ki67+	 5714 18450
5480	0	0	Ki67+	 5716 18334
5481	0	0	Ki67+	 5728 18270
5482	0	0	Ki67+	 5728 18603
5483	0	0	Ki67+	 5733 18165
5484	0	0	Ki67+	 5735 18332
5485	0	0	Ki67+	 5735 18588
5486	0	0	Ki67+	 5738 18384
5487	0	0	Ki67+	 5739 18664
5488	0	0	Ki67+	 5741 18652
5489	0	0	Ki67+	 5748 18690
5490	0	0	Ki67+	 5753 18409
5491	0	0	Ki67+	 5755 18434
5492	0	0	Ki67+	 5762 18352
5493	0	0	Ki67+	 5763 18250
5494	0	0	Ki67+	 5765 18788
5495	0	0	Ki67+	 5772 18263
5496	0	0	Ki67+	 5774 18168
5497	0	0	Ki67+	 5775 18155
5498	0	0	Ki67+	 5776 18771
5499	0	0	Ki67+	 5780 18421
5500	0	0	Ki67+	 5790 18390
5501	0	0	Ki67+	 5795 18238
5502	0	0	Ki67+	 5796 18350
5503	0	0	Ki67+	 5798 18717
5504	0	0	Ki67+	 5798 18931
5505	0	0	Ki67+	 5800 18567
5506	0	0	Ki67+	 5800 18625
5507	0	0	Ki67+	 5803 18602
5508	0	0	Ki67+	 5804 18315
5509	0	0	Ki67+	 5804 18335
5510	0	0	Ki67+	 5805 18669
5511	0	0	Ki67+	 5806 18681
5512	0	0	Ki67+	 5808 18212
5513	0	0	Ki67+	 5812 18705
5514	0	0	Ki67+	 5813 18724
5515	0	0	Ki67+	 5814 18794
5516	0	0	Ki67+	 5815 18200
5517	0	0	Ki67+	 5822 18635
5518	0	0	Ki67+	 5824 18338
5519	0	0	Ki67+	 5827 18788
5520	0	0	Ki67+	 5832 18192
5521	0	0	Ki67+	 5833 18912
5522	0	0	Ki67+	 5834 18423
5523	0	0	Ki67+	 5840 18784
5524	0	0	Ki67+	 5842 18412
5525	0	0	Ki67+	 5848 18310
5526	0	0	Ki67+	 5848 18382
5527	0	0	Ki67+	 5854 18814
5528	0	0	Ki67+	 5854 18869
5529	0	0	Ki67+	 5855 18903
5530	0	0	Ki67+	 5856 18417
5531	0	0	Ki67+	 5864 18563
5532	0	0	Ki67+	 5867 18367
5533	0	0	Ki67+	 5872 18397
5534	0	0	Ki67+	 5873 18766
5535	0	0	Ki67+	 5876 18355
5536	0	0	Ki67+	 5878 18704
5537	0	0	Ki67+	 5883 18806
5538	0	0	Ki67+	 5884 18608
5539	0	0	Ki67+	 5885 18834
5540	0	0	Ki67+	 5885 18933
5541	0	0	Ki67+	 5886 18632
5542	0	0	Ki67+	 5889 18918
5543	0	0	Ki67+	 5890 18717
5544	0	0	Ki67+	 5891 18757
5545	0	0	Ki67+	 5893 18377
5546	0	0	Ki67+	 5895 18796
5547	0	0	Ki67+	 5899 18853
5548	0	0	Ki67+	 5901 18498
5549	0	0	Ki67+	 5910 18868
5550	0	0	Ki67+	 5912 18355
5551	0	0	Ki67+	 5915 18168
5552	0	0	Ki67+	 5915 18911
5553	0	0	Ki67+	 5918 18632
5554	0	0	Ki67+	 5921 18806
5555	0	0	Ki67+	 5924 18492
5556	0	0	Ki67+	 5927 18339
5557	0	0	Ki67+	 5928 18668
5558	0	0	Ki67+	 5928 18825
5559	0	0	Ki67+	 5929 18935
5560	0	0	Ki67+	 5932 18877
5561	0	0	Ki67+	 5935 18318
5562	0	0	Ki67+	 5935 18748
5563	0	0	Ki67+	 5937 18772
5564	0	0	Ki67+	 5941 18828
5565	0	0	Ki67+	 5946 18513
5566	0	0	Ki67+	 5949 18173
5567	0	0	Ki67+	 5950 18602
5568	0	0	Ki67+	 5954 18715
5569	0	0	Ki67+	 5956 18301
5570	0	0	Ki67+	 5957 18419
5571	0	0	Ki67+	 5957 18467
5572	0	0	Ki67+	 5959 18195
5573	0	0	Ki67+	 5960 18432
5574	0	0	Ki67+	 5966 18295
5575	0	0	Ki67+	 5966 18786
5576	0	0	Ki67+	 5967 18758
5577	0	0	Ki67+	 5971 18271
5578	0	0	Ki67+	 5971 18575
5579	0	0	Ki67+	 5971 18739
5580	0	0	Ki67+	 5972 18685
5581	0	0	Ki67+	 5972 18936
5582	0	0	Ki67+	 5978 18840
5583	0	0	Ki67+	 5980 18298
5584	0	0	Ki67+	 5982 18719
5585	0	0	Ki67+	 5983 18321
5586	0	0	Ki67+	 5238 18953
5587	0	0	Ki67+	 5266 19081
5588	0	0	Ki67+	 5267 19095
5589	0	0	Ki67+	 5268 18949
5590	0	0	Ki67+	 5269 19058
5591	0	0	Ki67+	 5280 19417
5592	0	0	Ki67+	 5293 19028
5593	0	0	Ki67+	 5296 19503
5594	0	0	Ki67+	 5310 19025
5595	0	0	Ki67+	 5312 19446
5596	0	0	Ki67+	 5323 19540
5597	0	0	Ki67+	 5324 19041
5598	0	0	Ki67+	 5336 18968
5599	0	0	Ki67+	 5341 19440
5600	0	0	Ki67+	 5344 19076
5601	0	0	Ki67+	 5348 18945
5602	0	0	Ki67+	 5348 19042
5603	0	0	Ki67+	 5349 19306
5604	0	0	Ki67+	 5352 19355
5605	0	0	Ki67+	 5366 19374
5606	0	0	Ki67+	 5367 18989
5607	0	0	Ki67+	 5375 19583
5608	0	0	Ki67+	 5381 19058
5609	0	0	Ki67+	 5384 19442
5610	0	0	Ki67+	 5390 19386
5611	0	0	Ki67+	 5406 19024
5612	0	0	Ki67+	 5411 19056
5613	0	0	Ki67+	 5414 19292
5614	0	0	Ki67+	 5415 19113
5615	0	0	Ki67+	 5420 19084
5616	0	0	Ki67+	 5423 19372
5617	0	0	Ki67+	 5424 19097
5618	0	0	Ki67+	 5427 18956
5619	0	0	Ki67+	 5427 19600
5620	0	0	Ki67+	 5432 19309
5621	0	0	Ki67+	 5433 19025
5622	0	0	Ki67+	 5434 18983
5623	0	0	Ki67+	 5449 19362
5624	0	0	Ki67+	 5451 19082
5625	0	0	Ki67+	 5451 19114
5626	0	0	Ki67+	 5469 18972
5627	0	0	Ki67+	 5474 19352
5628	0	0	Ki67+	 5475 19036
5629	0	0	Ki67+	 5475 19383
5630	0	0	Ki67+	 5485 19019
5631	0	0	Ki67+	 5487 18961
5632	0	0	Ki67+	 5490 19301
5633	0	0	Ki67+	 5492 19124
5634	0	0	Ki67+	 5493 19274
5635	0	0	Ki67+	 5493 19393
5636	0	0	Ki67+	 5495 19674
5637	0	0	Ki67+	 5498 19337
5638	0	0	Ki67+	 5500 19154
5639	0	0	Ki67+	 5501 19261
5640	0	0	Ki67+	 5501 19658
5641	0	0	Ki67+	 5510 19234
5642	0	0	Ki67+	 5511 19304
5643	0	0	Ki67+	 5515 19371
5644	0	0	Ki67+	 5522 19696
5645	0	0	Ki67+	 5526 19226
5646	0	0	Ki67+	 5530 19305
5647	0	0	Ki67+	 5533 19690
5648	0	0	Ki67+	 5534 19368
5649	0	0	Ki67+	 5539 19140
5650	0	0	Ki67+	 5542 19240
5651	0	0	Ki67+	 5549 19110
5652	0	0	Ki67+	 5551 19208
5653	0	0	Ki67+	 5556 19174
5654	0	0	Ki67+	 5559 19340
5655	0	0	Ki67+	 5560 19376
5656	0	0	Ki67+	 5562 19077
5657	0	0	Ki67+	 5562 19686
5658	0	0	Ki67+	 5565 19126
5659	0	0	Ki67+	 5568 19328
5660	0	0	Ki67+	 5571 19422
5661	0	0	Ki67+	 5580 19109
5662	0	0	Ki67+	 5583 19165
5663	0	0	Ki67+	 5585 19377
5664	0	0	Ki67+	 5597 19136
5665	0	0	Ki67+	 5600 19177
5666	0	0	Ki67+	 5601 19347
5667	0	0	Ki67+	 5610 19369
5668	0	0	Ki67+	 5615 19097
5669	0	0	Ki67+	 5620 19168
5670	0	0	Ki67+	 5621 19377
5671	0	0	Ki67+	 5622 19144
5672	0	0	Ki67+	 5624 19337
5673	0	0	Ki67+	 5634 19092
5674	0	0	Ki67+	 5638 19119
5675	0	0	Ki67+	 5644 19245
5676	0	0	Ki67+	 5645 19187
5677	0	0	Ki67+	 5653 19237
5678	0	0	Ki67+	 5654 19283
5679	0	0	Ki67+	 5654 19318
5680	0	0	Ki67+	 5655 19210
5681	0	0	Ki67+	 5663 19266
5682	0	0	Ki67+	 5668 19243
5683	0	0	Ki67+	 5671 19727
5684	0	0	Ki67+	 5685 19331
5685	0	0	Ki67+	 5686 19360
5686	0	0	Ki67+	 5687 19296
5687	0	0	Ki67+	 5690 19189
5688	0	0	Ki67+	 5696 19008
5689	0	0	Ki67+	 5709 19005
5690	0	0	Ki67+	 5714 19281
5691	0	0	Ki67+	 5721 19353
5692	0	0	Ki67+	 5726 19004
5693	0	0	Ki67+	 5727 19024
5694	0	0	Ki67+	 5728 18980
5695	0	0	Ki67+	 5731 19168
5696	0	0	Ki67+	 5734 19153
5697	0	0	Ki67+	 5737 19680
5698	0	0	Ki67+	 5739 19313
5699	0	0	Ki67+	 5743 19193
5700	0	0	Ki67+	 5744 19026
5701	0	0	Ki67+	 5744 19666
5702	0	0	Ki67+	 5747 19352
5703	0	0	Ki67+	 5751 19170
5704	0	0	Ki67+	 5751 19332
5705	0	0	Ki67+	 5756 19734
5706	0	0	Ki67+	 5757 19381
5707	0	0	Ki67+	 5761 19280
5708	0	0	Ki67+	 5766 19727
5709	0	0	Ki67+	 5770 19134
5710	0	0	Ki67+	 5770 19316
5711	0	0	Ki67+	 5777 18976
5712	0	0	Ki67+	 5778 19269
5713	0	0	Ki67+	 5781 19588
5714	0	0	Ki67+	 5782 19293
5715	0	0	Ki67+	 5784 19311
5716	0	0	Ki67+	 5786 19223
5717	0	0	Ki67+	 5786 19386
5718	0	0	Ki67+	 5788 18964
5719	0	0	Ki67+	 5789 19355
5720	0	0	Ki67+	 5795 19002
5721	0	0	Ki67+	 5796 19118
5722	0	0	Ki67+	 5802 19209
5723	0	0	Ki67+	 5802 19415
5724	0	0	Ki67+	 5805 19344
5725	0	0	Ki67+	 5806 19247
5726	0	0	Ki67+	 5810 19380
5727	0	0	Ki67+	 5812 19180
5728	0	0	Ki67+	 5813 18977
5729	0	0	Ki67+	 5820 19117
5730	0	0	Ki67+	 5829 18972
5731	0	0	Ki67+	 5829 19383
5732	0	0	Ki67+	 5836 19362
5733	0	0	Ki67+	 5839 19042
5734	0	0	Ki67+	 5840 19020
5735	0	0	Ki67+	 5842 18950
5736	0	0	Ki67+	 5843 19247
5737	0	0	Ki67+	 5847 19327
5738	0	0	Ki67+	 5848 18969
5739	0	0	Ki67+	 5856 19363
5740	0	0	Ki67+	 5858 19158
5741	0	0	Ki67+	 5860 19063
5742	0	0	Ki67+	 5861 19385
5743	0	0	Ki67+	 5863 19093
5744	0	0	Ki67+	 5866 18990
5745	0	0	Ki67+	 5872 19029
5746	0	0	Ki67+	 5875 18960
5747	0	0	Ki67+	 5878 19092
5748	0	0	Ki67+	 5882 18975
5749	0	0	Ki67+	 5882 19015
5750	0	0	Ki67+	 5884 19379
5751	0	0	Ki67+	 5892 19110
5752	0	0	Ki67+	 5894 19081
5753	0	0	Ki67+	 5897 19360
5754	0	0	Ki67+	 5897 19395
5755	0	0	Ki67+	 5899 19136
5756	0	0	Ki67+	 5901 19673
5757	0	0	Ki67+	 5903 19624
5758	0	0	Ki67+	 5905 18985
5759	0	0	Ki67+	 5908 19258
5760	0	0	Ki67+	 5909 19322
5761	0	0	Ki67+	 5911 19646
5762	0	0	Ki67+	 5912 19111
5763	0	0	Ki67+	 5918 18958
5764	0	0	Ki67+	 5926 19310
5765	0	0	Ki67+	 5927 19376
5766	0	0	Ki67+	 5928 18964
5767	0	0	Ki67+	 5928 18981
5768	0	0	Ki67+	 5930 19333
5769	0	0	Ki67+	 5932 19285
5770	0	0	Ki67+	 5933 19240
5771	0	0	Ki67+	 5933 19614
5772	0	0	Ki67+	 5938 19643
5773	0	0	Ki67+	 5941 19006
5774	0	0	Ki67+	 5941 19070
5775	0	0	Ki67+	 5942 19362
5776	0	0	Ki67+	 5945 18977
5777	0	0	Ki67+	 5946 19081
5778	0	0	Ki67+	 5946 19163
5779	0	0	Ki67+	 5951 19029
5780	0	0	Ki67+	 5952 19248
5781	0	0	Ki67+	 5956 19205
5782	0	0	Ki67+	 5957 19286
5783	0	0	Ki67+	 5958 19620
5784	0	0	Ki67+	 5959 18976
5785	0	0	Ki67+	 5960 19340
5786	0	0	Ki67+	 5963 19255
5787	0	0	Ki67+	 5964 19234
5788	0	0	Ki67+	 5968 19038
5789	0	0	Ki67+	 5971 19298
5790	0	0	Ki67+	 5971 19318
5791	0	0	Ki67+	 5977 19051
5792	0	0	Ki67+	 5978 18982
5793	0	0	Ki67+	 5978 19260
5794	0	0	Ki67+	 5978 19288
5795	0	0	Ki67+	 5983 19204
5796	0	0	Ki67+	 5528 19746
5797	0	0	Ki67+	 5541 19750
5798	0	0	Ki67+	 5618 19830
5799	0	0	Ki67+	 5627 19796
5800	0	0	Ki67+	 5748 19766
5801	0	0	Ki67+	 5778 19819
5802	0	0	Ki67+	 5782 19836
5803	0	0	Ki67+	 5791 19770
5804	0	0	Ki67+	 5851 19745
5805	0	0	Ki67+	 5885 19875
5806	0	0	Ki67+	 5922 19881
5807	0	0	Ki67+	 5951 19843
5808	0	0	Ki67+	 5954 19866
5809	0	0	Ki67+	 5974 19826
5810	0	0	Ki67+	 5978 19784
5811	0	0	Ki67+	 5979 19770
5812	0	0	Ki67+	 6165 10954
5813	0	0	Ki67+	 6218 11269
5814	0	0	Ki67+	 6231 10930
5815	0	0	Ki67+	 6247 10979
5816	0	0	Ki67+	 6277 11101
5817	0	0	Ki67+	 6314 10860
5818	0	0	Ki67+	 6395 11189
5819	0	0	Ki67+	 6403 10930
5820	0	0	Ki67+	 6472 10973
5821	0	0	Ki67+	 6488 11177
5822	0	0	Ki67+	 6556 11129
5823	0	0	Ki67+	 6586 11303
5824	0	0	Ki67+	 6649 10656
5825	0	0	Ki67+	 6653 11317
5826	0	0	Ki67+	 6660 11188
5827	0	0	Ki67+	 6676 10636
5828	0	0	Ki67+	 6685 11240
5829	0	0	Ki67+	 6003 12169
5830	0	0	Ki67+	 6034 12174
5831	0	0	Ki67+	 6161 11671
5832	0	0	Ki67+	 6349 11942
5833	0	0	Ki67+	 6629 11476
5834	0	0	Ki67+	 6084 12961
5835	0	0	Ki67+	 6095 12761
5836	0	0	Ki67+	 6103 12584
5837	0	0	Ki67+	 6123 12568
5838	0	0	Ki67+	 6139 12842
5839	0	0	Ki67+	 6145 12429
5840	0	0	Ki67+	 6146 12720
5841	0	0	Ki67+	 6159 12709
5842	0	0	Ki67+	 6165 12640
5843	0	0	Ki67+	 6172 12447
5844	0	0	Ki67+	 6173 12773
5845	0	0	Ki67+	 6177 12623
5846	0	0	Ki67+	 6192 12771
5847	0	0	Ki67+	 6207 12782
5848	0	0	Ki67+	 6217 12765
5849	0	0	Ki67+	 6238 12836
5850	0	0	Ki67+	 6242 12869
5851	0	0	Ki67+	 6243 12758
5852	0	0	Ki67+	 6255 12878
5853	0	0	Ki67+	 6259 12803
5854	0	0	Ki67+	 6260 12813
5855	0	0	Ki67+	 6261 12792
5856	0	0	Ki67+	 6261 12906
5857	0	0	Ki67+	 6271 12691
5858	0	0	Ki67+	 6276 12860
5859	0	0	Ki67+	 6290 12462
5860	0	0	Ki67+	 6290 12718
5861	0	0	Ki67+	 6292 12958
5862	0	0	Ki67+	 6294 12571
5863	0	0	Ki67+	 6304 12609
5864	0	0	Ki67+	 6311 12959
5865	0	0	Ki67+	 6313 12935
5866	0	0	Ki67+	 6331 12719
5867	0	0	Ki67+	 6340 12747
5868	0	0	Ki67+	 6351 12744
5869	0	0	Ki67+	 6392 12810
5870	0	0	Ki67+	 6404 12773
5871	0	0	Ki67+	 6408 12725
5872	0	0	Ki67+	 6424 12635
5873	0	0	Ki67+	 6426 12826
5874	0	0	Ki67+	 6434 12643
5875	0	0	Ki67+	 6450 12849
5876	0	0	Ki67+	 6452 12896
5877	0	0	Ki67+	 6460 12927
5878	0	0	Ki67+	 6464 12882
5879	0	0	Ki67+	 6468 12686
5880	0	0	Ki67+	 6479 12873
5881	0	0	Ki67+	 6505 12722
5882	0	0	Ki67+	 6508 12872
5883	0	0	Ki67+	 6522 12889
5884	0	0	Ki67+	 6534 12763
5885	0	0	Ki67+	 6538 12910
5886	0	0	Ki67+	 6542 12793
5887	0	0	Ki67+	 6544 12934
5888	0	0	Ki67+	 6556 12296
5889	0	0	Ki67+	 6558 12793
5890	0	0	Ki67+	 6561 12930
5891	0	0	Ki67+	 6576 12947
5892	0	0	Ki67+	 6587 12832
5893	0	0	Ki67+	 6617 12382
5894	0	0	Ki67+	 6631 12878
5895	0	0	Ki67+	 6648 12905
5896	0	0	Ki67+	 6671 12936
5897	0	0	Ki67+	 6690 12498
5898	0	0	Ki67+	 6691 12937
5899	0	0	Ki67+	 6703 12959
5900	0	0	Ki67+	 6726 12561
5901	0	0	Ki67+	 6730 12937
5902	0	0	Ki67+	 6733 12573
5903	0	0	Ki67+	 5991 13750
5904	0	0	Ki67+	 6002 13677
5905	0	0	Ki67+	 6048 13588
5906	0	0	Ki67+	 6074 13607
5907	0	0	Ki67+	 6088 13567
5908	0	0	Ki67+	 6090 12979
5909	0	0	Ki67+	 6141 13054
5910	0	0	Ki67+	 6144 13338
5911	0	0	Ki67+	 6153 13616
5912	0	0	Ki67+	 6156 12985
5913	0	0	Ki67+	 6159 13713
5914	0	0	Ki67+	 6166 13691
5915	0	0	Ki67+	 6178 13716
5916	0	0	Ki67+	 6183 13529
5917	0	0	Ki67+	 6189 13712
5918	0	0	Ki67+	 6228 13161
5919	0	0	Ki67+	 6237 13578
5920	0	0	Ki67+	 6244 13170
5921	0	0	Ki67+	 6248 13599
5922	0	0	Ki67+	 6252 13123
5923	0	0	Ki67+	 6275 13552
5924	0	0	Ki67+	 6279 13187
5925	0	0	Ki67+	 6295 13046
5926	0	0	Ki67+	 6295 13260
5927	0	0	Ki67+	 6298 13635
5928	0	0	Ki67+	 6312 13070
5929	0	0	Ki67+	 6313 13552
5930	0	0	Ki67+	 6320 13589
5931	0	0	Ki67+	 6332 13017
5932	0	0	Ki67+	 6333 13291
5933	0	0	Ki67+	 6351 13005
5934	0	0	Ki67+	 6352 13295
5935	0	0	Ki67+	 6359 13037
5936	0	0	Ki67+	 6371 12984
5937	0	0	Ki67+	 6374 13009
5938	0	0	Ki67+	 6381 13058
5939	0	0	Ki67+	 6386 13044
5940	0	0	Ki67+	 6396 13401
5941	0	0	Ki67+	 6408 13641
5942	0	0	Ki67+	 6411 13095
5943	0	0	Ki67+	 6419 13393
5944	0	0	Ki67+	 6419 13543
5945	0	0	Ki67+	 6425 13085
5946	0	0	Ki67+	 6430 13486
5947	0	0	Ki67+	 6439 13584
5948	0	0	Ki67+	 6444 13525
5949	0	0	Ki67+	 6449 13167
5950	0	0	Ki67+	 6483 13163
5951	0	0	Ki67+	 6487 13210
5952	0	0	Ki67+	 6501 13195
5953	0	0	Ki67+	 6503 13764
5954	0	0	Ki67+	 6517 13212
5955	0	0	Ki67+	 6525 13026
5956	0	0	Ki67+	 6527 13251
5957	0	0	Ki67+	 6538 13681
5958	0	0	Ki67+	 6542 13242
5959	0	0	Ki67+	 6553 13278
5960	0	0	Ki67+	 6563 13180
5961	0	0	Ki67+	 6566 13294
5962	0	0	Ki67+	 6577 13283
5963	0	0	Ki67+	 6580 13239
5964	0	0	Ki67+	 6589 13322
5965	0	0	Ki67+	 6609 13587
5966	0	0	Ki67+	 6616 13385
5967	0	0	Ki67+	 6625 13359
5968	0	0	Ki67+	 6636 13356
5969	0	0	Ki67+	 6642 13329
5970	0	0	Ki67+	 6650 13039
5971	0	0	Ki67+	 6652 13683
5972	0	0	Ki67+	 6653 13377
5973	0	0	Ki67+	 6664 13406
5974	0	0	Ki67+	 6671 13060
5975	0	0	Ki67+	 6674 13169
5976	0	0	Ki67+	 6681 13536
5977	0	0	Ki67+	 6683 13052
5978	0	0	Ki67+	 6693 13072
5979	0	0	Ki67+	 6693 13423
5980	0	0	Ki67+	 6695 13386
5981	0	0	Ki67+	 6720 12995
5982	0	0	Ki67+	 6723 13110
5983	0	0	Ki67+	 6728 13457
5984	0	0	Ki67+	 6730 13759
5985	0	0	Ki67+	 6745 13477
5986	0	0	Ki67+	 6746 13661
5987	0	0	Ki67+	 6752 13731
5988	0	0	Ki67+	 6758 13742
5989	0	0	Ki67+	 6759 13469
5990	0	0	Ki67+	 6766 13137
5991	0	0	Ki67+	 6781 13043
5992	0	0	Ki67+	 6782 13164
5993	0	0	Ki67+	 5989 14502
5994	0	0	Ki67+	 6001 14474
5995	0	0	Ki67+	 6009 14505
5996	0	0	Ki67+	 6014 14118
5997	0	0	Ki67+	 6023 14190
5998	0	0	Ki67+	 6044 14511
5999	0	0	Ki67+	 6047 14186
6000	0	0	Ki67+	 6080 14225
6001	0	0	Ki67+	 6109 14382
6002	0	0	Ki67+	 6121 14468
6003	0	0	Ki67+	 6121 14487
6004	0	0	Ki67+	 6128 14564
6005	0	0	Ki67+	 6135 14501
6006	0	0	Ki67+	 6148 14458
6007	0	0	Ki67+	 6149 14030
6008	0	0	Ki67+	 6157 14545
6009	0	0	Ki67+	 6160 14000
6010	0	0	Ki67+	 6163 13941
6011	0	0	Ki67+	 6164 14519
6012	0	0	Ki67+	 6171 14461
6013	0	0	Ki67+	 6171 14497
6014	0	0	Ki67+	 6172 14537
6015	0	0	Ki67+	 6180 13902
6016	0	0	Ki67+	 6181 13924
6017	0	0	Ki67+	 6184 14023
6018	0	0	Ki67+	 6187 13961
6019	0	0	Ki67+	 6190 13944
6020	0	0	Ki67+	 6192 14554
6021	0	0	Ki67+	 6197 14567
6022	0	0	Ki67+	 6200 14487
6023	0	0	Ki67+	 6201 14504
6024	0	0	Ki67+	 6213 13956
6025	0	0	Ki67+	 6214 13924
6026	0	0	Ki67+	 6214 14480
6027	0	0	Ki67+	 6224 14278
6028	0	0	Ki67+	 6227 14505
6029	0	0	Ki67+	 6237 13996
6030	0	0	Ki67+	 6247 14511
6031	0	0	Ki67+	 6248 14491
6032	0	0	Ki67+	 6272 14039
6033	0	0	Ki67+	 6273 14138
6034	0	0	Ki67+	 6295 14062
6035	0	0	Ki67+	 6301 14568
6036	0	0	Ki67+	 6326 14538
6037	0	0	Ki67+	 6338 14569
6038	0	0	Ki67+	 6340 14550
6039	0	0	Ki67+	 6362 13979
6040	0	0	Ki67+	 6369 13853
6041	0	0	Ki67+	 6374 13837
6042	0	0	Ki67+	 6398 14082
6043	0	0	Ki67+	 6404 13972
6044	0	0	Ki67+	 6405 14230
6045	0	0	Ki67+	 6437 14192
6046	0	0	Ki67+	 6445 13960
6047	0	0	Ki67+	 6453 14264
6048	0	0	Ki67+	 6458 14086
6049	0	0	Ki67+	 6459 14339
6050	0	0	Ki67+	 6467 14273
6051	0	0	Ki67+	 6476 14163
6052	0	0	Ki67+	 6479 14528
6053	0	0	Ki67+	 6504 13948
6054	0	0	Ki67+	 6505 14064
6055	0	0	Ki67+	 6534 14147
6056	0	0	Ki67+	 6572 14201
6057	0	0	Ki67+	 6573 14003
6058	0	0	Ki67+	 6581 13963
6059	0	0	Ki67+	 6611 14098
6060	0	0	Ki67+	 6629 13937
6061	0	0	Ki67+	 6645 13973
6062	0	0	Ki67+	 6649 13938
6063	0	0	Ki67+	 6678 14315
6064	0	0	Ki67+	 6679 14429
6065	0	0	Ki67+	 6680 13957
6066	0	0	Ki67+	 6689 14116
6067	0	0	Ki67+	 6692 14037
6068	0	0	Ki67+	 6695 14349
6069	0	0	Ki67+	 6698 13819
6070	0	0	Ki67+	 6708 14301
6071	0	0	Ki67+	 6713 14007
6072	0	0	Ki67+	 6714 14254
6073	0	0	Ki67+	 6719 14111
6074	0	0	Ki67+	 6731 13879
6075	0	0	Ki67+	 6735 13996
6076	0	0	Ki67+	 6746 14102
6077	0	0	Ki67+	 6755 14210
6078	0	0	Ki67+	 6755 14283
6079	0	0	Ki67+	 6758 14346
6080	0	0	Ki67+	 6765 13915
6081	0	0	Ki67+	 6778 14503
6082	0	0	Ki67+	 5988 14887
6083	0	0	Ki67+	 5989 14829
6084	0	0	Ki67+	 5991 14792
6085	0	0	Ki67+	 5995 14937
6086	0	0	Ki67+	 5997 15097
6087	0	0	Ki67+	 5999 15058
6088	0	0	Ki67+	 6007 14811
6089	0	0	Ki67+	 6007 14915
6090	0	0	Ki67+	 6012 15022
6091	0	0	Ki67+	 6017 15135
6092	0	0	Ki67+	 6021 14891
6093	0	0	Ki67+	 6027 14750
6094	0	0	Ki67+	 6030 14926
6095	0	0	Ki67+	 6031 15064
6096	0	0	Ki67+	 6032 15191
6097	0	0	Ki67+	 6032 15203
6098	0	0	Ki67+	 6036 14909
6099	0	0	Ki67+	 6050 15049
6100	0	0	Ki67+	 6061 15085
6101	0	0	Ki67+	 6064 14914
6102	0	0	Ki67+	 6067 14732
6103	0	0	Ki67+	 6069 15066
6104	0	0	Ki67+	 6070 15098
6105	0	0	Ki67+	 6071 15189
6106	0	0	Ki67+	 6072 14944
6107	0	0	Ki67+	 6079 14930
6108	0	0	Ki67+	 6081 14981
6109	0	0	Ki67+	 6086 15046
6110	0	0	Ki67+	 6095 15101
6111	0	0	Ki67+	 6098 14951
6112	0	0	Ki67+	 6105 15163
6113	0	0	Ki67+	 6109 15028
6114	0	0	Ki67+	 6111 15006
6115	0	0	Ki67+	 6118 14750
6116	0	0	Ki67+	 6119 15268
6117	0	0	Ki67+	 6130 15009
6118	0	0	Ki67+	 6132 15127
6119	0	0	Ki67+	 6133 15287
6120	0	0	Ki67+	 6139 14752
6121	0	0	Ki67+	 6147 14698
6122	0	0	Ki67+	 6150 15095
6123	0	0	Ki67+	 6155 14615
6124	0	0	Ki67+	 6155 14819
6125	0	0	Ki67+	 6158 15163
6126	0	0	Ki67+	 6159 14893
6127	0	0	Ki67+	 6166 14760
6128	0	0	Ki67+	 6169 15113
6129	0	0	Ki67+	 6180 14633
6130	0	0	Ki67+	 6182 15137
6131	0	0	Ki67+	 6183 15021
6132	0	0	Ki67+	 6189 14757
6133	0	0	Ki67+	 6189 15187
6134	0	0	Ki67+	 6198 14647
6135	0	0	Ki67+	 6206 14767
6136	0	0	Ki67+	 6207 15151
6137	0	0	Ki67+	 6209 14975
6138	0	0	Ki67+	 6210 15214
6139	0	0	Ki67+	 6213 14662
6140	0	0	Ki67+	 6215 15021
6141	0	0	Ki67+	 6223 15006
6142	0	0	Ki67+	 6223 15173
6143	0	0	Ki67+	 6224 14945
6144	0	0	Ki67+	 6224 15207
6145	0	0	Ki67+	 6226 14705
6146	0	0	Ki67+	 6228 14730
6147	0	0	Ki67+	 6228 15134
6148	0	0	Ki67+	 6231 15332
6149	0	0	Ki67+	 6235 15231
6150	0	0	Ki67+	 6241 15130
6151	0	0	Ki67+	 6246 15169
6152	0	0	Ki67+	 6246 15230
6153	0	0	Ki67+	 6249 15357
6154	0	0	Ki67+	 6250 15328
6155	0	0	Ki67+	 6252 14626
6156	0	0	Ki67+	 6253 15006
6157	0	0	Ki67+	 6257 14936
6158	0	0	Ki67+	 6258 15115
6159	0	0	Ki67+	 6260 15142
6160	0	0	Ki67+	 6262 14989
6161	0	0	Ki67+	 6269 14634
6162	0	0	Ki67+	 6276 14937
6163	0	0	Ki67+	 6276 15233
6164	0	0	Ki67+	 6279 14715
6165	0	0	Ki67+	 6279 15037
6166	0	0	Ki67+	 6280 14983
6167	0	0	Ki67+	 6284 14882
6168	0	0	Ki67+	 6285 15094
6169	0	0	Ki67+	 6285 15246
6170	0	0	Ki67+	 6286 14656
6171	0	0	Ki67+	 6288 15109
6172	0	0	Ki67+	 6290 15055
6173	0	0	Ki67+	 6290 15340
6174	0	0	Ki67+	 6293 15367
6175	0	0	Ki67+	 6297 14675
6176	0	0	Ki67+	 6301 15247
6177	0	0	Ki67+	 6305 15003
6178	0	0	Ki67+	 6309 15113
6179	0	0	Ki67+	 6310 15051
6180	0	0	Ki67+	 6310 15326
6181	0	0	Ki67+	 6315 15246
6182	0	0	Ki67+	 6318 15348
6183	0	0	Ki67+	 6323 14583
6184	0	0	Ki67+	 6324 14692
6185	0	0	Ki67+	 6325 15254
6186	0	0	Ki67+	 6326 15317
6187	0	0	Ki67+	 6328 15356
6188	0	0	Ki67+	 6336 15137
6189	0	0	Ki67+	 6338 15294
6190	0	0	Ki67+	 6341 14657
6191	0	0	Ki67+	 6341 15097
6192	0	0	Ki67+	 6353 14608
6193	0	0	Ki67+	 6354 14591
6194	0	0	Ki67+	 6355 15140
6195	0	0	Ki67+	 6361 14685
6196	0	0	Ki67+	 6362 14620
6197	0	0	Ki67+	 6362 15052
6198	0	0	Ki67+	 6363 14580
6199	0	0	Ki67+	 6366 14713
6200	0	0	Ki67+	 6367 15150
6201	0	0	Ki67+	 6367 15367
6202	0	0	Ki67+	 6368 15306
6203	0	0	Ki67+	 6374 15253
6204	0	0	Ki67+	 6374 15341
6205	0	0	Ki67+	 6376 14614
6206	0	0	Ki67+	 6380 15017
6207	0	0	Ki67+	 6381 15069
6208	0	0	Ki67+	 6385 15288
6209	0	0	Ki67+	 6393 15361
6210	0	0	Ki67+	 6395 15027
6211	0	0	Ki67+	 6397 15141
6212	0	0	Ki67+	 6398 14735
6213	0	0	Ki67+	 6406 15325
6214	0	0	Ki67+	 6407 15040
6215	0	0	Ki67+	 6410 15338
6216	0	0	Ki67+	 6412 14626
6217	0	0	Ki67+	 6414 15131
6218	0	0	Ki67+	 6418 14746
6219	0	0	Ki67+	 6418 15313
6220	0	0	Ki67+	 6423 15138
6221	0	0	Ki67+	 6428 14805
6222	0	0	Ki67+	 6439 15121
6223	0	0	Ki67+	 6441 14773
6224	0	0	Ki67+	 6441 15341
6225	0	0	Ki67+	 6450 15311
6226	0	0	Ki67+	 6455 14784
6227	0	0	Ki67+	 6460 15073
6228	0	0	Ki67+	 6467 15336
6229	0	0	Ki67+	 6480 14690
6230	0	0	Ki67+	 6480 15329
6231	0	0	Ki67+	 6490 14705
6232	0	0	Ki67+	 6502 15098
6233	0	0	Ki67+	 6503 15353
6234	0	0	Ki67+	 6508 15321
6235	0	0	Ki67+	 6528 14770
6236	0	0	Ki67+	 6528 15343
6237	0	0	Ki67+	 6531 14807
6238	0	0	Ki67+	 6535 14680
6239	0	0	Ki67+	 6544 14985
6240	0	0	Ki67+	 6546 15311
6241	0	0	Ki67+	 6548 15217
6242	0	0	Ki67+	 6561 15367
6243	0	0	Ki67+	 6565 15334
6244	0	0	Ki67+	 6586 15326
6245	0	0	Ki67+	 6606 15321
6246	0	0	Ki67+	 6609 15363
6247	0	0	Ki67+	 6635 15327
6248	0	0	Ki67+	 6658 15337
6249	0	0	Ki67+	 6663 15149
6250	0	0	Ki67+	 6673 15293
6251	0	0	Ki67+	 6688 15332
6252	0	0	Ki67+	 6698 15295
6253	0	0	Ki67+	 6727 14654
6254	0	0	Ki67+	 6729 15357
6255	0	0	Ki67+	 6745 15179
6256	0	0	Ki67+	 6760 14622
6257	0	0	Ki67+	 6763 14579
6258	0	0	Ki67+	 6770 15176
6259	0	0	Ki67+	 6782 14670
6260	0	0	Ki67+	 5985 15804
6261	0	0	Ki67+	 5987 15480
6262	0	0	Ki67+	 5991 15983
6263	0	0	Ki67+	 5994 15767
6264	0	0	Ki67+	 5995 15526
6265	0	0	Ki67+	 5995 15799
6266	0	0	Ki67+	 5998 15668
6267	0	0	Ki67+	 6006 16129
6268	0	0	Ki67+	 6007 15808
6269	0	0	Ki67+	 6015 15892
6270	0	0	Ki67+	 6022 15806
6271	0	0	Ki67+	 6022 15982
6272	0	0	Ki67+	 6024 15504
6273	0	0	Ki67+	 6028 15848
6274	0	0	Ki67+	 6031 15486
6275	0	0	Ki67+	 6036 15661
6276	0	0	Ki67+	 6036 15822
6277	0	0	Ki67+	 6041 15736
6278	0	0	Ki67+	 6042 15808
6279	0	0	Ki67+	 6048 15995
6280	0	0	Ki67+	 6049 15889
6281	0	0	Ki67+	 6050 15745
6282	0	0	Ki67+	 6052 15967
6283	0	0	Ki67+	 6057 15463
6284	0	0	Ki67+	 6058 15518
6285	0	0	Ki67+	 6059 15650
6286	0	0	Ki67+	 6061 15862
6287	0	0	Ki67+	 6062 15728
6288	0	0	Ki67+	 6064 15892
6289	0	0	Ki67+	 6066 15639
6290	0	0	Ki67+	 6069 15907
6291	0	0	Ki67+	 6071 15676
6292	0	0	Ki67+	 6074 15540
6293	0	0	Ki67+	 6074 15858
6294	0	0	Ki67+	 6074 15961
6295	0	0	Ki67+	 6077 15981
6296	0	0	Ki67+	 6086 15675
6297	0	0	Ki67+	 6090 15702
6298	0	0	Ki67+	 6091 15470
6299	0	0	Ki67+	 6091 16163
6300	0	0	Ki67+	 6094 15744
6301	0	0	Ki67+	 6098 15900
6302	0	0	Ki67+	 6107 15714
6303	0	0	Ki67+	 6107 15733
6304	0	0	Ki67+	 6110 16141
6305	0	0	Ki67+	 6113 15965
6306	0	0	Ki67+	 6122 15756
6307	0	0	Ki67+	 6129 16156
6308	0	0	Ki67+	 6132 15632
6309	0	0	Ki67+	 6132 15899
6310	0	0	Ki67+	 6133 15520
6311	0	0	Ki67+	 6133 15910
6312	0	0	Ki67+	 6137 16122
6313	0	0	Ki67+	 6138 15730
6314	0	0	Ki67+	 6139 15782
6315	0	0	Ki67+	 6143 15805
6316	0	0	Ki67+	 6143 16024
6317	0	0	Ki67+	 6147 15518
6318	0	0	Ki67+	 6147 16148
6319	0	0	Ki67+	 6148 16164
6320	0	0	Ki67+	 6155 15544
6321	0	0	Ki67+	 6159 15638
6322	0	0	Ki67+	 6160 15912
6323	0	0	Ki67+	 6163 15695
6324	0	0	Ki67+	 6165 16143
6325	0	0	Ki67+	 6166 16014
6326	0	0	Ki67+	 6167 15737
6327	0	0	Ki67+	 6168 15801
6328	0	0	Ki67+	 6170 16116
6329	0	0	Ki67+	 6175 15911
6330	0	0	Ki67+	 6180 15717
6331	0	0	Ki67+	 6182 16128
6332	0	0	Ki67+	 6183 16001
6333	0	0	Ki67+	 6188 15972
6334	0	0	Ki67+	 6188 16046
6335	0	0	Ki67+	 6188 16089
6336	0	0	Ki67+	 6195 15704
6337	0	0	Ki67+	 6196 15768
6338	0	0	Ki67+	 6206 15748
6339	0	0	Ki67+	 6206 15842
6340	0	0	Ki67+	 6209 15503
6341	0	0	Ki67+	 6210 15965
6342	0	0	Ki67+	 6214 15405
6343	0	0	Ki67+	 6214 15699
6344	0	0	Ki67+	 6215 15520
6345	0	0	Ki67+	 6217 15976
6346	0	0	Ki67+	 6217 16081
6347	0	0	Ki67+	 6220 15878
6348	0	0	Ki67+	 6221 15714
6349	0	0	Ki67+	 6223 15833
6350	0	0	Ki67+	 6229 15964
6351	0	0	Ki67+	 6233 16163
6352	0	0	Ki67+	 6234 15521
6353	0	0	Ki67+	 6237 16061
6354	0	0	Ki67+	 6242 16035
6355	0	0	Ki67+	 6245 15859
6356	0	0	Ki67+	 6247 16141
6357	0	0	Ki67+	 6249 15709
6358	0	0	Ki67+	 6253 16021
6359	0	0	Ki67+	 6254 15765
6360	0	0	Ki67+	 6256 15974
6361	0	0	Ki67+	 6257 15417
6362	0	0	Ki67+	 6262 16159
6363	0	0	Ki67+	 6265 15894
6364	0	0	Ki67+	 6266 15387
6365	0	0	Ki67+	 6267 15728
6366	0	0	Ki67+	 6271 16134
6367	0	0	Ki67+	 6274 15775
6368	0	0	Ki67+	 6274 15998
6369	0	0	Ki67+	 6277 16118
6370	0	0	Ki67+	 6284 15701
6371	0	0	Ki67+	 6288 15785
6372	0	0	Ki67+	 6292 15756
6373	0	0	Ki67+	 6294 15719
6374	0	0	Ki67+	 6298 16171
6375	0	0	Ki67+	 6300 15807
6376	0	0	Ki67+	 6304 16114
6377	0	0	Ki67+	 6305 15627
6378	0	0	Ki67+	 6305 15705
6379	0	0	Ki67+	 6306 15788
6380	0	0	Ki67+	 6307 15532
6381	0	0	Ki67+	 6307 16069
6382	0	0	Ki67+	 6308 15892
6383	0	0	Ki67+	 6310 15727
6384	0	0	Ki67+	 6311 16054
6385	0	0	Ki67+	 6317 16147
6386	0	0	Ki67+	 6319 15562
6387	0	0	Ki67+	 6326 16037
6388	0	0	Ki67+	 6330 16072
6389	0	0	Ki67+	 6332 15391
6390	0	0	Ki67+	 6332 15457
6391	0	0	Ki67+	 6332 15813
6392	0	0	Ki67+	 6335 15519
6393	0	0	Ki67+	 6337 16027
6394	0	0	Ki67+	 6339 16041
6395	0	0	Ki67+	 6340 15883
6396	0	0	Ki67+	 6341 16153
6397	0	0	Ki67+	 6342 15540
6398	0	0	Ki67+	 6344 15796
6399	0	0	Ki67+	 6346 15730
6400	0	0	Ki67+	 6349 16021
6401	0	0	Ki67+	 6354 15513
6402	0	0	Ki67+	 6357 15553
6403	0	0	Ki67+	 6357 16035
6404	0	0	Ki67+	 6360 15998
6405	0	0	Ki67+	 6361 15757
6406	0	0	Ki67+	 6361 15855
6407	0	0	Ki67+	 6361 16164
6408	0	0	Ki67+	 6362 16098
6409	0	0	Ki67+	 6364 15827
6410	0	0	Ki67+	 6372 16125
6411	0	0	Ki67+	 6373 15805
6412	0	0	Ki67+	 6374 15698
6413	0	0	Ki67+	 6374 15867
6414	0	0	Ki67+	 6376 15772
6415	0	0	Ki67+	 6376 15835
6416	0	0	Ki67+	 6376 16005
6417	0	0	Ki67+	 6380 15440
6418	0	0	Ki67+	 6381 15493
6419	0	0	Ki67+	 6383 15722
6420	0	0	Ki67+	 6392 15521
6421	0	0	Ki67+	 6392 15762
6422	0	0	Ki67+	 6393 15466
6423	0	0	Ki67+	 6394 15905
6424	0	0	Ki67+	 6398 15553
6425	0	0	Ki67+	 6404 15655
6426	0	0	Ki67+	 6406 15832
6427	0	0	Ki67+	 6410 16023
6428	0	0	Ki67+	 6411 15775
6429	0	0	Ki67+	 6419 15497
6430	0	0	Ki67+	 6419 15523
6431	0	0	Ki67+	 6420 15464
6432	0	0	Ki67+	 6421 15448
6433	0	0	Ki67+	 6421 16070
6434	0	0	Ki67+	 6422 15766
6435	0	0	Ki67+	 6424 15779
6436	0	0	Ki67+	 6424 16035
6437	0	0	Ki67+	 6427 15694
6438	0	0	Ki67+	 6428 15823
6439	0	0	Ki67+	 6428 16124
6440	0	0	Ki67+	 6429 16101
6441	0	0	Ki67+	 6434 15653
6442	0	0	Ki67+	 6434 15720
6443	0	0	Ki67+	 6438 15966
6444	0	0	Ki67+	 6439 15485
6445	0	0	Ki67+	 6439 15896
6446	0	0	Ki67+	 6439 16159
6447	0	0	Ki67+	 6443 15444
6448	0	0	Ki67+	 6443 15994
6449	0	0	Ki67+	 6445 15707
6450	0	0	Ki67+	 6448 15556
6451	0	0	Ki67+	 6448 15753
6452	0	0	Ki67+	 6450 15481
6453	0	0	Ki67+	 6450 15783
6454	0	0	Ki67+	 6451 15955
6455	0	0	Ki67+	 6452 15544
6456	0	0	Ki67+	 6455 15741
6457	0	0	Ki67+	 6457 15520
6458	0	0	Ki67+	 6459 15724
6459	0	0	Ki67+	 6460 16127
6460	0	0	Ki67+	 6463 15635
6461	0	0	Ki67+	 6465 15974
6462	0	0	Ki67+	 6467 15477
6463	0	0	Ki67+	 6471 16160
6464	0	0	Ki67+	 6472 15652
6465	0	0	Ki67+	 6473 15746
6466	0	0	Ki67+	 6476 15455
6467	0	0	Ki67+	 6478 15686
6468	0	0	Ki67+	 6479 15938
6469	0	0	Ki67+	 6480 15623
6470	0	0	Ki67+	 6481 15706
6471	0	0	Ki67+	 6487 15636
6472	0	0	Ki67+	 6487 16168
6473	0	0	Ki67+	 6489 15778
6474	0	0	Ki67+	 6490 15752
6475	0	0	Ki67+	 6493 15964
6476	0	0	Ki67+	 6496 15526
6477	0	0	Ki67+	 6496 16040
6478	0	0	Ki67+	 6497 15944
6479	0	0	Ki67+	 6503 16087
6480	0	0	Ki67+	 6504 15441
6481	0	0	Ki67+	 6505 15718
6482	0	0	Ki67+	 6507 15506
6483	0	0	Ki67+	 6510 15474
6484	0	0	Ki67+	 6510 15799
6485	0	0	Ki67+	 6512 16015
6486	0	0	Ki67+	 6513 16158
6487	0	0	Ki67+	 6514 16087
6488	0	0	Ki67+	 6519 15417
6489	0	0	Ki67+	 6519 15924
6490	0	0	Ki67+	 6522 16059
6491	0	0	Ki67+	 6528 15940
6492	0	0	Ki67+	 6529 16038
6493	0	0	Ki67+	 6531 15475
6494	0	0	Ki67+	 6531 15729
6495	0	0	Ki67+	 6533 15433
6496	0	0	Ki67+	 6534 15923
6497	0	0	Ki67+	 6537 15739
6498	0	0	Ki67+	 6538 16053
6499	0	0	Ki67+	 6540 16134
6500	0	0	Ki67+	 6541 15463
6501	0	0	Ki67+	 6541 15604
6502	0	0	Ki67+	 6545 15419
6503	0	0	Ki67+	 6547 16097
6504	0	0	Ki67+	 6551 16054
6505	0	0	Ki67+	 6552 16112
6506	0	0	Ki67+	 6553 15681
6507	0	0	Ki67+	 6559 15933
6508	0	0	Ki67+	 6563 15734
6509	0	0	Ki67+	 6563 15961
6510	0	0	Ki67+	 6564 15996
6511	0	0	Ki67+	 6569 15756
6512	0	0	Ki67+	 6571 15430
6513	0	0	Ki67+	 6573 15971
6514	0	0	Ki67+	 6574 15922
6515	0	0	Ki67+	 6577 15492
6516	0	0	Ki67+	 6578 16090
6517	0	0	Ki67+	 6580 16170
6518	0	0	Ki67+	 6581 15580
6519	0	0	Ki67+	 6582 15464
6520	0	0	Ki67+	 6586 15948
6521	0	0	Ki67+	 6589 15730
6522	0	0	Ki67+	 6590 16150
6523	0	0	Ki67+	 6592 15923
6524	0	0	Ki67+	 6599 15445
6525	0	0	Ki67+	 6602 15482
6526	0	0	Ki67+	 6607 15532
6527	0	0	Ki67+	 6609 15773
6528	0	0	Ki67+	 6611 15963
6529	0	0	Ki67+	 6612 15918
6530	0	0	Ki67+	 6617 16007
6531	0	0	Ki67+	 6619 15973
6532	0	0	Ki67+	 6621 16157
6533	0	0	Ki67+	 6622 15951
6534	0	0	Ki67+	 6624 16063
6535	0	0	Ki67+	 6628 15508
6536	0	0	Ki67+	 6628 15940
6537	0	0	Ki67+	 6630 15745
6538	0	0	Ki67+	 6632 15477
6539	0	0	Ki67+	 6634 16003
6540	0	0	Ki67+	 6636 15715
6541	0	0	Ki67+	 6637 16027
6542	0	0	Ki67+	 6638 15974
6543	0	0	Ki67+	 6640 15927
6544	0	0	Ki67+	 6641 15489
6545	0	0	Ki67+	 6642 15766
6546	0	0	Ki67+	 6651 15440
6547	0	0	Ki67+	 6652 16002
6548	0	0	Ki67+	 6656 15724
6549	0	0	Ki67+	 6657 15484
6550	0	0	Ki67+	 6664 15743
6551	0	0	Ki67+	 6666 15968
6552	0	0	Ki67+	 6666 15990
6553	0	0	Ki67+	 6667 15925
6554	0	0	Ki67+	 6669 15939
6555	0	0	Ki67+	 6671 16153
6556	0	0	Ki67+	 6673 15377
6557	0	0	Ki67+	 6674 15761
6558	0	0	Ki67+	 6679 15588
6559	0	0	Ki67+	 6688 15916
6560	0	0	Ki67+	 6690 16171
6561	0	0	Ki67+	 6694 15440
6562	0	0	Ki67+	 6694 15746
6563	0	0	Ki67+	 6695 15460
6564	0	0	Ki67+	 6697 15922
6565	0	0	Ki67+	 6706 15967
6566	0	0	Ki67+	 6707 15887
6567	0	0	Ki67+	 6710 15704
6568	0	0	Ki67+	 6711 15728
6569	0	0	Ki67+	 6711 15954
6570	0	0	Ki67+	 6718 15873
6571	0	0	Ki67+	 6719 15551
6572	0	0	Ki67+	 6729 15379
6573	0	0	Ki67+	 6729 15436
6574	0	0	Ki67+	 6730 16062
6575	0	0	Ki67+	 6738 15418
6576	0	0	Ki67+	 6739 15700
6577	0	0	Ki67+	 6743 16099
6578	0	0	Ki67+	 6744 15845
6579	0	0	Ki67+	 6744 15954
6580	0	0	Ki67+	 6750 15992
6581	0	0	Ki67+	 6751 16149
6582	0	0	Ki67+	 6752 15676
6583	0	0	Ki67+	 6756 15834
6584	0	0	Ki67+	 6756 16118
6585	0	0	Ki67+	 6757 15855
6586	0	0	Ki67+	 6763 16168
6587	0	0	Ki67+	 6769 15945
6588	0	0	Ki67+	 6773 15642
6589	0	0	Ki67+	 6777 15813
6590	0	0	Ki67+	 5986 16445
6591	0	0	Ki67+	 5986 16826
6592	0	0	Ki67+	 5987 16686
6593	0	0	Ki67+	 5987 16716
6594	0	0	Ki67+	 5989 16745
6595	0	0	Ki67+	 5992 16521
6596	0	0	Ki67+	 5994 16876
6597	0	0	Ki67+	 5996 16410
6598	0	0	Ki67+	 5998 16711
6599	0	0	Ki67+	 5998 16933
6600	0	0	Ki67+	 6001 16461
6601	0	0	Ki67+	 6004 16833
6602	0	0	Ki67+	 6004 16884
6603	0	0	Ki67+	 6005 16671
6604	0	0	Ki67+	 6006 16801
6605	0	0	Ki67+	 6011 16413
6606	0	0	Ki67+	 6013 16642
6607	0	0	Ki67+	 6016 16864
6608	0	0	Ki67+	 6019 16426
6609	0	0	Ki67+	 6024 16655
6610	0	0	Ki67+	 6028 16820
6611	0	0	Ki67+	 6029 16810
6612	0	0	Ki67+	 6030 16695
6613	0	0	Ki67+	 6031 16900
6614	0	0	Ki67+	 6033 16616
6615	0	0	Ki67+	 6033 16845
6616	0	0	Ki67+	 6034 16929
6617	0	0	Ki67+	 6035 16463
6618	0	0	Ki67+	 6037 16867
6619	0	0	Ki67+	 6038 16772
6620	0	0	Ki67+	 6039 16501
6621	0	0	Ki67+	 6043 16197
6622	0	0	Ki67+	 6047 16471
6623	0	0	Ki67+	 6050 16743
6624	0	0	Ki67+	 6051 16534
6625	0	0	Ki67+	 6052 16772
6626	0	0	Ki67+	 6052 16919
6627	0	0	Ki67+	 6054 16345
6628	0	0	Ki67+	 6056 16211
6629	0	0	Ki67+	 6056 16602
6630	0	0	Ki67+	 6057 16640
6631	0	0	Ki67+	 6057 16799
6632	0	0	Ki67+	 6058 16678
6633	0	0	Ki67+	 6059 16753
6634	0	0	Ki67+	 6062 16373
6635	0	0	Ki67+	 6062 16882
6636	0	0	Ki67+	 6063 16516
6637	0	0	Ki67+	 6065 16585
6638	0	0	Ki67+	 6070 16810
6639	0	0	Ki67+	 6071 16635
6640	0	0	Ki67+	 6072 16554
6641	0	0	Ki67+	 6073 16789
6642	0	0	Ki67+	 6074 16615
6643	0	0	Ki67+	 6077 16842
6644	0	0	Ki67+	 6078 16525
6645	0	0	Ki67+	 6080 16578
6646	0	0	Ki67+	 6080 16752
6647	0	0	Ki67+	 6081 16875
6648	0	0	Ki67+	 6082 16650
6649	0	0	Ki67+	 6083 16822
6650	0	0	Ki67+	 6086 16717
6651	0	0	Ki67+	 6092 16774
6652	0	0	Ki67+	 6095 16286
6653	0	0	Ki67+	 6095 16622
6654	0	0	Ki67+	 6096 16184
6655	0	0	Ki67+	 6096 16591
6656	0	0	Ki67+	 6097 16516
6657	0	0	Ki67+	 6101 16877
6658	0	0	Ki67+	 6108 16686
6659	0	0	Ki67+	 6111 16588
6660	0	0	Ki67+	 6112 16549
6661	0	0	Ki67+	 6113 16737
6662	0	0	Ki67+	 6116 16713
6663	0	0	Ki67+	 6116 16792
6664	0	0	Ki67+	 6116 16834
6665	0	0	Ki67+	 6118 16755
6666	0	0	Ki67+	 6119 16684
6667	0	0	Ki67+	 6130 16713
6668	0	0	Ki67+	 6136 16757
6669	0	0	Ki67+	 6136 16887
6670	0	0	Ki67+	 6138 16659
6671	0	0	Ki67+	 6139 16914
6672	0	0	Ki67+	 6143 16808
6673	0	0	Ki67+	 6147 16860
6674	0	0	Ki67+	 6149 16686
6675	0	0	Ki67+	 6149 16828
6676	0	0	Ki67+	 6151 16712
6677	0	0	Ki67+	 6152 16638
6678	0	0	Ki67+	 6153 16336
6679	0	0	Ki67+	 6153 16383
6680	0	0	Ki67+	 6154 16307
6681	0	0	Ki67+	 6156 16417
6682	0	0	Ki67+	 6159 16665
6683	0	0	Ki67+	 6160 16845
6684	0	0	Ki67+	 6165 16353
6685	0	0	Ki67+	 6170 16397
6686	0	0	Ki67+	 6170 16635
6687	0	0	Ki67+	 6171 16371
6688	0	0	Ki67+	 6175 16700
6689	0	0	Ki67+	 6178 16833
6690	0	0	Ki67+	 6180 16239
6691	0	0	Ki67+	 6181 16732
6692	0	0	Ki67+	 6181 16752
6693	0	0	Ki67+	 6182 16315
6694	0	0	Ki67+	 6185 16257
6695	0	0	Ki67+	 6188 16633
6696	0	0	Ki67+	 6190 16659
6697	0	0	Ki67+	 6190 16676
6698	0	0	Ki67+	 6193 16363
6699	0	0	Ki67+	 6193 16572
6700	0	0	Ki67+	 6196 16212
6701	0	0	Ki67+	 6197 16413
6702	0	0	Ki67+	 6198 16879
6703	0	0	Ki67+	 6200 16439
6704	0	0	Ki67+	 6200 16697
6705	0	0	Ki67+	 6201 16386
6706	0	0	Ki67+	 6203 16866
6707	0	0	Ki67+	 6204 16756
6708	0	0	Ki67+	 6210 16889
6709	0	0	Ki67+	 6212 16685
6710	0	0	Ki67+	 6214 16656
6711	0	0	Ki67+	 6215 16365
6712	0	0	Ki67+	 6218 16216
6713	0	0	Ki67+	 6219 16253
6714	0	0	Ki67+	 6219 16461
6715	0	0	Ki67+	 6222 16392
6716	0	0	Ki67+	 6223 16349
6717	0	0	Ki67+	 6224 16690
6718	0	0	Ki67+	 6230 16761
6719	0	0	Ki67+	 6232 16655
6720	0	0	Ki67+	 6235 16259
6721	0	0	Ki67+	 6236 16884
6722	0	0	Ki67+	 6237 16407
6723	0	0	Ki67+	 6237 16969
6724	0	0	Ki67+	 6238 16377
6725	0	0	Ki67+	 6239 16714
6726	0	0	Ki67+	 6240 16294
6727	0	0	Ki67+	 6240 16462
6728	0	0	Ki67+	 6242 16620
6729	0	0	Ki67+	 6242 16752
6730	0	0	Ki67+	 6243 16869
6731	0	0	Ki67+	 6246 16434
6732	0	0	Ki67+	 6247 16186
6733	0	0	Ki67+	 6247 16228
6734	0	0	Ki67+	 6248 16735
6735	0	0	Ki67+	 6250 16272
6736	0	0	Ki67+	 6252 16580
6737	0	0	Ki67+	 6258 16321
6738	0	0	Ki67+	 6258 16604
6739	0	0	Ki67+	 6258 16688
6740	0	0	Ki67+	 6259 16450
6741	0	0	Ki67+	 6259 16965
6742	0	0	Ki67+	 6262 16571
6743	0	0	Ki67+	 6262 16674
6744	0	0	Ki67+	 6263 16955
6745	0	0	Ki67+	 6266 16633
6746	0	0	Ki67+	 6269 16601
6747	0	0	Ki67+	 6272 16311
6748	0	0	Ki67+	 6272 16772
6749	0	0	Ki67+	 6274 16196
6750	0	0	Ki67+	 6274 16708
6751	0	0	Ki67+	 6275 16357
6752	0	0	Ki67+	 6276 16954
6753	0	0	Ki67+	 6281 16572
6754	0	0	Ki67+	 6285 16486
6755	0	0	Ki67+	 6291 16651
6756	0	0	Ki67+	 6292 16290
6757	0	0	Ki67+	 6293 16621
6758	0	0	Ki67+	 6294 16440
6759	0	0	Ki67+	 6296 16883
6760	0	0	Ki67+	 6300 16684
6761	0	0	Ki67+	 6301 16428
6762	0	0	Ki67+	 6302 16858
6763	0	0	Ki67+	 6303 16585
6764	0	0	Ki67+	 6304 16952
6765	0	0	Ki67+	 6305 16934
6766	0	0	Ki67+	 6308 16641
6767	0	0	Ki67+	 6313 16214
6768	0	0	Ki67+	 6315 16554
6769	0	0	Ki67+	 6317 16958
6770	0	0	Ki67+	 6319 16408
6771	0	0	Ki67+	 6319 16719
6772	0	0	Ki67+	 6323 16439
6773	0	0	Ki67+	 6326 16878
6774	0	0	Ki67+	 6327 16945
6775	0	0	Ki67+	 6329 16417
6776	0	0	Ki67+	 6329 16615
6777	0	0	Ki67+	 6335 16544
6778	0	0	Ki67+	 6337 16185
6779	0	0	Ki67+	 6338 16572
6780	0	0	Ki67+	 6338 16864
6781	0	0	Ki67+	 6341 16720
6782	0	0	Ki67+	 6343 16836
6783	0	0	Ki67+	 6348 16395
6784	0	0	Ki67+	 6348 16528
6785	0	0	Ki67+	 6350 16815
6786	0	0	Ki67+	 6351 16945
6787	0	0	Ki67+	 6358 16663
6788	0	0	Ki67+	 6361 16585
6789	0	0	Ki67+	 6362 16789
6790	0	0	Ki67+	 6363 16642
6791	0	0	Ki67+	 6364 16388
6792	0	0	Ki67+	 6365 16875
6793	0	0	Ki67+	 6368 16752
6794	0	0	Ki67+	 6370 16419
6795	0	0	Ki67+	 6371 16367
6796	0	0	Ki67+	 6371 16399
6797	0	0	Ki67+	 6371 16551
6798	0	0	Ki67+	 6372 16581
6799	0	0	Ki67+	 6376 16228
6800	0	0	Ki67+	 6376 16614
6801	0	0	Ki67+	 6376 16731
6802	0	0	Ki67+	 6377 16769
6803	0	0	Ki67+	 6378 16754
6804	0	0	Ki67+	 6382 16528
6805	0	0	Ki67+	 6385 16276
6806	0	0	Ki67+	 6387 16831
6807	0	0	Ki67+	 6389 16562
6808	0	0	Ki67+	 6389 16668
6809	0	0	Ki67+	 6391 16347
6810	0	0	Ki67+	 6394 16613
6811	0	0	Ki67+	 6398 16201
6812	0	0	Ki67+	 6400 16638
6813	0	0	Ki67+	 6401 16372
6814	0	0	Ki67+	 6404 16550
6815	0	0	Ki67+	 6405 16425
6816	0	0	Ki67+	 6406 16391
6817	0	0	Ki67+	 6410 16500
6818	0	0	Ki67+	 6413 16588
6819	0	0	Ki67+	 6415 16341
6820	0	0	Ki67+	 6415 16831
6821	0	0	Ki67+	 6416 16249
6822	0	0	Ki67+	 6419 16517
6823	0	0	Ki67+	 6428 16416
6824	0	0	Ki67+	 6429 16550
6825	0	0	Ki67+	 6434 16351
6826	0	0	Ki67+	 6436 16518
6827	0	0	Ki67+	 6437 16323
6828	0	0	Ki67+	 6438 16845
6829	0	0	Ki67+	 6443 16821
6830	0	0	Ki67+	 6446 16523
6831	0	0	Ki67+	 6458 16927
6832	0	0	Ki67+	 6463 16315
6833	0	0	Ki67+	 6463 16571
6834	0	0	Ki67+	 6466 16820
6835	0	0	Ki67+	 6467 16792
6836	0	0	Ki67+	 6468 16328
6837	0	0	Ki67+	 6468 16379
6838	0	0	Ki67+	 6468 16501
6839	0	0	Ki67+	 6472 16523
6840	0	0	Ki67+	 6475 16752
6841	0	0	Ki67+	 6475 16924
6842	0	0	Ki67+	 6479 16361
6843	0	0	Ki67+	 6480 16477
6844	0	0	Ki67+	 6480 16495
6845	0	0	Ki67+	 6481 16187
6846	0	0	Ki67+	 6485 16562
6847	0	0	Ki67+	 6487 16308
6848	0	0	Ki67+	 6488 16954
6849	0	0	Ki67+	 6497 16326
6850	0	0	Ki67+	 6497 16684
6851	0	0	Ki67+	 6498 16966
6852	0	0	Ki67+	 6501 16715
6853	0	0	Ki67+	 6504 16522
6854	0	0	Ki67+	 6507 16788
6855	0	0	Ki67+	 6509 16862
6856	0	0	Ki67+	 6509 16949
6857	0	0	Ki67+	 6511 16312
6858	0	0	Ki67+	 6514 16494
6859	0	0	Ki67+	 6515 16554
6860	0	0	Ki67+	 6517 16746
6861	0	0	Ki67+	 6520 16659
6862	0	0	Ki67+	 6520 16856
6863	0	0	Ki67+	 6526 16703
6864	0	0	Ki67+	 6527 16340
6865	0	0	Ki67+	 6530 16486
6866	0	0	Ki67+	 6530 16531
6867	0	0	Ki67+	 6530 16931
6868	0	0	Ki67+	 6531 16872
6869	0	0	Ki67+	 6532 16456
6870	0	0	Ki67+	 6535 16198
6871	0	0	Ki67+	 6538 16844
6872	0	0	Ki67+	 6539 16766
6873	0	0	Ki67+	 6542 16725
6874	0	0	Ki67+	 6542 16953
6875	0	0	Ki67+	 6544 16913
6876	0	0	Ki67+	 6546 16654
6877	0	0	Ki67+	 6547 16969
6878	0	0	Ki67+	 6549 16483
6879	0	0	Ki67+	 6550 16321
6880	0	0	Ki67+	 6552 16733
6881	0	0	Ki67+	 6556 16692
6882	0	0	Ki67+	 6556 16849
6883	0	0	Ki67+	 6556 16878
6884	0	0	Ki67+	 6557 16834
6885	0	0	Ki67+	 6558 16514
6886	0	0	Ki67+	 6562 16446
6887	0	0	Ki67+	 6562 16968
6888	0	0	Ki67+	 6564 16701
6889	0	0	Ki67+	 6564 16857
6890	0	0	Ki67+	 6566 16193
6891	0	0	Ki67+	 6570 16331
6892	0	0	Ki67+	 6575 16441
6893	0	0	Ki67+	 6576 16695
6894	0	0	Ki67+	 6576 16741
6895	0	0	Ki67+	 6581 16487
6896	0	0	Ki67+	 6582 16457
6897	0	0	Ki67+	 6585 16554
6898	0	0	Ki67+	 6586 16295
6899	0	0	Ki67+	 6587 16501
6900	0	0	Ki67+	 6587 16832
6901	0	0	Ki67+	 6587 16870
6902	0	0	Ki67+	 6588 16539
6903	0	0	Ki67+	 6590 16321
6904	0	0	Ki67+	 6596 16308
6905	0	0	Ki67+	 6596 16431
6906	0	0	Ki67+	 6601 16933
6907	0	0	Ki67+	 6603 16652
6908	0	0	Ki67+	 6605 16635
6909	0	0	Ki67+	 6607 16700
6910	0	0	Ki67+	 6608 16312
6911	0	0	Ki67+	 6609 16689
6912	0	0	Ki67+	 6609 16914
6913	0	0	Ki67+	 6613 16286
6914	0	0	Ki67+	 6613 16797
6915	0	0	Ki67+	 6614 16413
6916	0	0	Ki67+	 6614 16436
6917	0	0	Ki67+	 6617 16232
6918	0	0	Ki67+	 6619 16481
6919	0	0	Ki67+	 6622 16386
6920	0	0	Ki67+	 6624 16404
6921	0	0	Ki67+	 6626 16294
6922	0	0	Ki67+	 6631 16814
6923	0	0	Ki67+	 6635 16183
6924	0	0	Ki67+	 6637 16690
6925	0	0	Ki67+	 6638 16222
6926	0	0	Ki67+	 6638 16460
6927	0	0	Ki67+	 6639 16266
6928	0	0	Ki67+	 6640 16829
6929	0	0	Ki67+	 6643 16388
6930	0	0	Ki67+	 6645 16788
6931	0	0	Ki67+	 6648 16847
6932	0	0	Ki67+	 6650 16411
6933	0	0	Ki67+	 6654 16831
6934	0	0	Ki67+	 6662 16217
6935	0	0	Ki67+	 6663 16771
6936	0	0	Ki67+	 6664 16388
6937	0	0	Ki67+	 6664 16440
6938	0	0	Ki67+	 6665 16367
6939	0	0	Ki67+	 6665 16687
6940	0	0	Ki67+	 6668 16259
6941	0	0	Ki67+	 6669 16189
6942	0	0	Ki67+	 6682 16790
6943	0	0	Ki67+	 6683 16804
6944	0	0	Ki67+	 6684 16620
6945	0	0	Ki67+	 6686 16235
6946	0	0	Ki67+	 6687 16414
6947	0	0	Ki67+	 6687 16834
6948	0	0	Ki67+	 6691 16280
6949	0	0	Ki67+	 6694 16371
6950	0	0	Ki67+	 6698 16632
6951	0	0	Ki67+	 6698 16758
6952	0	0	Ki67+	 6699 16201
6953	0	0	Ki67+	 6707 16341
6954	0	0	Ki67+	 6707 16419
6955	0	0	Ki67+	 6709 16265
6956	0	0	Ki67+	 6710 16816
6957	0	0	Ki67+	 6711 16240
6958	0	0	Ki67+	 6711 16327
6959	0	0	Ki67+	 6714 16833
6960	0	0	Ki67+	 6717 16600
6961	0	0	Ki67+	 6724 16255
6962	0	0	Ki67+	 6727 16395
6963	0	0	Ki67+	 6733 16405
6964	0	0	Ki67+	 6735 16240
6965	0	0	Ki67+	 6736 16794
6966	0	0	Ki67+	 6738 16313
6967	0	0	Ki67+	 6739 16227
6968	0	0	Ki67+	 6739 16350
6969	0	0	Ki67+	 6743 16183
6970	0	0	Ki67+	 6754 16195
6971	0	0	Ki67+	 6757 16563
6972	0	0	Ki67+	 6759 16607
6973	0	0	Ki67+	 6762 16300
6974	0	0	Ki67+	 6765 16330
6975	0	0	Ki67+	 6767 16566
6976	0	0	Ki67+	 6776 16203
6977	0	0	Ki67+	 6776 16284
6978	0	0	Ki67+	 6778 16393
6979	0	0	Ki67+	 6782 16359
6980	0	0	Ki67+	 6782 16721
6981	0	0	Ki67+	 5988 17116
6982	0	0	Ki67+	 5988 17326
6983	0	0	Ki67+	 5989 17661
6984	0	0	Ki67+	 5991 17549
6985	0	0	Ki67+	 5993 17029
6986	0	0	Ki67+	 5994 17155
6987	0	0	Ki67+	 5995 17207
6988	0	0	Ki67+	 5998 17772
6989	0	0	Ki67+	 5999 17065
6990	0	0	Ki67+	 6001 17588
6991	0	0	Ki67+	 6002 17101
6992	0	0	Ki67+	 6004 17167
6993	0	0	Ki67+	 6010 17660
6994	0	0	Ki67+	 6011 17048
6995	0	0	Ki67+	 6014 17478
6996	0	0	Ki67+	 6015 17231
6997	0	0	Ki67+	 6016 17131
6998	0	0	Ki67+	 6018 17633
6999	0	0	Ki67+	 6019 17214
7000	0	0	Ki67+	 6020 17550
7001	0	0	Ki67+	 6025 17741
7002	0	0	Ki67+	 6026 17067
7003	0	0	Ki67+	 6028 17188
7004	0	0	Ki67+	 6033 17101
7005	0	0	Ki67+	 6034 17596
7006	0	0	Ki67+	 6035 17117
7007	0	0	Ki67+	 6036 17250
7008	0	0	Ki67+	 6037 17022
7009	0	0	Ki67+	 6037 17634
7010	0	0	Ki67+	 6038 17477
7011	0	0	Ki67+	 6039 17225
7012	0	0	Ki67+	 6045 17625
7013	0	0	Ki67+	 6047 17068
7014	0	0	Ki67+	 6052 17194
7015	0	0	Ki67+	 6055 17213
7016	0	0	Ki67+	 6056 17034
7017	0	0	Ki67+	 6060 17250
7018	0	0	Ki67+	 6061 17153
7019	0	0	Ki67+	 6061 17279
7020	0	0	Ki67+	 6062 17240
7021	0	0	Ki67+	 6062 17734
7022	0	0	Ki67+	 6064 17097
7023	0	0	Ki67+	 6064 17536
7024	0	0	Ki67+	 6066 17126
7025	0	0	Ki67+	 6066 17694
7026	0	0	Ki67+	 6068 17028
7027	0	0	Ki67+	 6072 17055
7028	0	0	Ki67+	 6076 17177
7029	0	0	Ki67+	 6078 17100
7030	0	0	Ki67+	 6080 17210
7031	0	0	Ki67+	 6080 17696
7032	0	0	Ki67+	 6082 17230
7033	0	0	Ki67+	 6082 17714
7034	0	0	Ki67+	 6086 17080
7035	0	0	Ki67+	 6086 17329
7036	0	0	Ki67+	 6089 17547
7037	0	0	Ki67+	 6094 17067
7038	0	0	Ki67+	 6099 17175
7039	0	0	Ki67+	 6104 17655
7040	0	0	Ki67+	 6105 17696
7041	0	0	Ki67+	 6106 17105
7042	0	0	Ki67+	 6106 17134
7043	0	0	Ki67+	 6109 17159
7044	0	0	Ki67+	 6111 17328
7045	0	0	Ki67+	 6112 17189
7046	0	0	Ki67+	 6116 17204
7047	0	0	Ki67+	 6123 17669
7048	0	0	Ki67+	 6124 17630
7049	0	0	Ki67+	 6125 17182
7050	0	0	Ki67+	 6128 17365
7051	0	0	Ki67+	 6130 17101
7052	0	0	Ki67+	 6131 17141
7053	0	0	Ki67+	 6132 17036
7054	0	0	Ki67+	 6133 17068
7055	0	0	Ki67+	 6141 17315
7056	0	0	Ki67+	 6142 17035
7057	0	0	Ki67+	 6142 17113
7058	0	0	Ki67+	 6145 17365
7059	0	0	Ki67+	 6151 17575
7060	0	0	Ki67+	 6154 17596
7061	0	0	Ki67+	 6158 17532
7062	0	0	Ki67+	 6164 17144
7063	0	0	Ki67+	 6167 17749
7064	0	0	Ki67+	 6170 17108
7065	0	0	Ki67+	 6172 17773
7066	0	0	Ki67+	 6175 17516
7067	0	0	Ki67+	 6176 17040
7068	0	0	Ki67+	 6177 17015
7069	0	0	Ki67+	 6178 17122
7070	0	0	Ki67+	 6182 17054
7071	0	0	Ki67+	 6185 17091
7072	0	0	Ki67+	 6185 17168
7073	0	0	Ki67+	 6185 17619
7074	0	0	Ki67+	 6190 17546
7075	0	0	Ki67+	 6191 17527
7076	0	0	Ki67+	 6197 17746
7077	0	0	Ki67+	 6202 17123
7078	0	0	Ki67+	 6210 17323
7079	0	0	Ki67+	 6211 17707
7080	0	0	Ki67+	 6213 16987
7081	0	0	Ki67+	 6220 17019
7082	0	0	Ki67+	 6222 17691
7083	0	0	Ki67+	 6227 17044
7084	0	0	Ki67+	 6229 17749
7085	0	0	Ki67+	 6235 17081
7086	0	0	Ki67+	 6236 16980
7087	0	0	Ki67+	 6238 17333
7088	0	0	Ki67+	 6239 17541
7089	0	0	Ki67+	 6241 17228
7090	0	0	Ki67+	 6241 17302
7091	0	0	Ki67+	 6250 17327
7092	0	0	Ki67+	 6253 17055
7093	0	0	Ki67+	 6260 17272
7094	0	0	Ki67+	 6264 17503
7095	0	0	Ki67+	 6267 17490
7096	0	0	Ki67+	 6268 17077
7097	0	0	Ki67+	 6269 17151
7098	0	0	Ki67+	 6277 17329
7099	0	0	Ki67+	 6284 17277
7100	0	0	Ki67+	 6284 17573
7101	0	0	Ki67+	 6285 17044
7102	0	0	Ki67+	 6292 17197
7103	0	0	Ki67+	 6295 17041
7104	0	0	Ki67+	 6295 17287
7105	0	0	Ki67+	 6297 17147
7106	0	0	Ki67+	 6300 17186
7107	0	0	Ki67+	 6305 17733
7108	0	0	Ki67+	 6307 17335
7109	0	0	Ki67+	 6322 17687
7110	0	0	Ki67+	 6328 17212
7111	0	0	Ki67+	 6340 17030
7112	0	0	Ki67+	 6340 17457
7113	0	0	Ki67+	 6341 16993
7114	0	0	Ki67+	 6343 17681
7115	0	0	Ki67+	 6345 17720
7116	0	0	Ki67+	 6367 17532
7117	0	0	Ki67+	 6368 17753
7118	0	0	Ki67+	 6376 17027
7119	0	0	Ki67+	 6377 17078
7120	0	0	Ki67+	 6386 16989
7121	0	0	Ki67+	 6389 17472
7122	0	0	Ki67+	 6390 17490
7123	0	0	Ki67+	 6391 17726
7124	0	0	Ki67+	 6393 17311
7125	0	0	Ki67+	 6393 17342
7126	0	0	Ki67+	 6396 17042
7127	0	0	Ki67+	 6404 17725
7128	0	0	Ki67+	 6406 16979
7129	0	0	Ki67+	 6410 17670
7130	0	0	Ki67+	 6414 17454
7131	0	0	Ki67+	 6414 17750
7132	0	0	Ki67+	 6421 17039
7133	0	0	Ki67+	 6421 17665
7134	0	0	Ki67+	 6437 17415
7135	0	0	Ki67+	 6439 17745
7136	0	0	Ki67+	 6442 16978
7137	0	0	Ki67+	 6444 17015
7138	0	0	Ki67+	 6446 17613
7139	0	0	Ki67+	 6463 17003
7140	0	0	Ki67+	 6463 17718
7141	0	0	Ki67+	 6475 17711
7142	0	0	Ki67+	 6483 17021
7143	0	0	Ki67+	 6484 17675
7144	0	0	Ki67+	 6497 17045
7145	0	0	Ki67+	 6504 17114
7146	0	0	Ki67+	 6509 16997
7147	0	0	Ki67+	 6512 17024
7148	0	0	Ki67+	 6528 17056
7149	0	0	Ki67+	 6535 17007
7150	0	0	Ki67+	 6541 17284
7151	0	0	Ki67+	 6546 17044
7152	0	0	Ki67+	 6547 17009
7153	0	0	Ki67+	 6549 17277
7154	0	0	Ki67+	 6549 17682
7155	0	0	Ki67+	 6554 17759
7156	0	0	Ki67+	 6562 17751
7157	0	0	Ki67+	 6564 17141
7158	0	0	Ki67+	 6569 17487
7159	0	0	Ki67+	 6569 17684
7160	0	0	Ki67+	 6576 16996
7161	0	0	Ki67+	 6576 17571
7162	0	0	Ki67+	 6589 17328
7163	0	0	Ki67+	 6590 17470
7164	0	0	Ki67+	 6591 17707
7165	0	0	Ki67+	 6609 17329
7166	0	0	Ki67+	 6615 17350
7167	0	0	Ki67+	 6617 17714
7168	0	0	Ki67+	 6624 17510
7169	0	0	Ki67+	 6628 17307
7170	0	0	Ki67+	 6628 17769
7171	0	0	Ki67+	 6629 17342
7172	0	0	Ki67+	 6633 17034
7173	0	0	Ki67+	 6633 17381
7174	0	0	Ki67+	 6643 16988
7175	0	0	Ki67+	 6643 17063
7176	0	0	Ki67+	 6647 17383
7177	0	0	Ki67+	 6648 17251
7178	0	0	Ki67+	 6654 17081
7179	0	0	Ki67+	 6657 17708
7180	0	0	Ki67+	 6658 17044
7181	0	0	Ki67+	 6660 17314
7182	0	0	Ki67+	 6662 17015
7183	0	0	Ki67+	 6662 17768
7184	0	0	Ki67+	 6665 17115
7185	0	0	Ki67+	 6673 17739
7186	0	0	Ki67+	 6678 17440
7187	0	0	Ki67+	 6683 17161
7188	0	0	Ki67+	 6683 17515
7189	0	0	Ki67+	 6686 17069
7190	0	0	Ki67+	 6687 17706
7191	0	0	Ki67+	 6691 17131
7192	0	0	Ki67+	 6694 17620
7193	0	0	Ki67+	 6695 17680
7194	0	0	Ki67+	 6696 17302
7195	0	0	Ki67+	 6699 17741
7196	0	0	Ki67+	 6701 17158
7197	0	0	Ki67+	 6701 17312
7198	0	0	Ki67+	 6710 17598
7199	0	0	Ki67+	 6711 17083
7200	0	0	Ki67+	 6713 17731
7201	0	0	Ki67+	 6720 17505
7202	0	0	Ki67+	 6723 17102
7203	0	0	Ki67+	 6723 17132
7204	0	0	Ki67+	 6725 17519
7205	0	0	Ki67+	 6726 17758
7206	0	0	Ki67+	 6727 17037
7207	0	0	Ki67+	 6727 17056
7208	0	0	Ki67+	 6727 17647
7209	0	0	Ki67+	 6728 17622
7210	0	0	Ki67+	 6732 17476
7211	0	0	Ki67+	 6734 17225
7212	0	0	Ki67+	 6735 17554
7213	0	0	Ki67+	 6738 17634
7214	0	0	Ki67+	 6741 17033
7215	0	0	Ki67+	 6743 17727
7216	0	0	Ki67+	 6743 17768
7217	0	0	Ki67+	 6744 17307
7218	0	0	Ki67+	 6745 17658
7219	0	0	Ki67+	 6747 17690
7220	0	0	Ki67+	 6748 17288
7221	0	0	Ki67+	 6752 17257
7222	0	0	Ki67+	 6753 17615
7223	0	0	Ki67+	 6755 17430
7224	0	0	Ki67+	 6758 17444
7225	0	0	Ki67+	 6761 17349
7226	0	0	Ki67+	 6763 17766
7227	0	0	Ki67+	 6766 17697
7228	0	0	Ki67+	 6767 17200
7229	0	0	Ki67+	 6768 17362
7230	0	0	Ki67+	 6770 17228
7231	0	0	Ki67+	 6772 17450
7232	0	0	Ki67+	 6775 17347
7233	0	0	Ki67+	 6778 17474
7234	0	0	Ki67+	 6778 17710
7235	0	0	Ki67+	 6780 17277
7236	0	0	Ki67+	 6781 17641
7237	0	0	Ki67+	 6782 17053
7238	0	0	Ki67+	 5985 18510
7239	0	0	Ki67+	 5989 18102
7240	0	0	Ki67+	 5989 18417
7241	0	0	Ki67+	 5995 18277
7242	0	0	Ki67+	 5998 17950
7243	0	0	Ki67+	 5998 18380
7244	0	0	Ki67+	 6001 18072
7245	0	0	Ki67+	 6002 18251
7246	0	0	Ki67+	 6006 18546
7247	0	0	Ki67+	 6009 18123
7248	0	0	Ki67+	 6015 17921
7249	0	0	Ki67+	 6015 18220
7250	0	0	Ki67+	 6018 18083
7251	0	0	Ki67+	 6018 18515
7252	0	0	Ki67+	 6020 18061
7253	0	0	Ki67+	 6030 18229
7254	0	0	Ki67+	 6031 17926
7255	0	0	Ki67+	 6033 17781
7256	0	0	Ki67+	 6033 18280
7257	0	0	Ki67+	 6036 18262
7258	0	0	Ki67+	 6037 18401
7259	0	0	Ki67+	 6039 18550
7260	0	0	Ki67+	 6043 18049
7261	0	0	Ki67+	 6043 18222
7262	0	0	Ki67+	 6044 17892
7263	0	0	Ki67+	 6044 18384
7264	0	0	Ki67+	 6053 18073
7265	0	0	Ki67+	 6058 18240
7266	0	0	Ki67+	 6061 18258
7267	0	0	Ki67+	 6062 18375
7268	0	0	Ki67+	 6063 18178
7269	0	0	Ki67+	 6068 18210
7270	0	0	Ki67+	 6068 18453
7271	0	0	Ki67+	 6076 18558
7272	0	0	Ki67+	 6077 18052
7273	0	0	Ki67+	 6081 18389
7274	0	0	Ki67+	 6088 18447
7275	0	0	Ki67+	 6098 18231
7276	0	0	Ki67+	 6100 18208
7277	0	0	Ki67+	 6102 18109
7278	0	0	Ki67+	 6110 18099
7279	0	0	Ki67+	 6114 17887
7280	0	0	Ki67+	 6115 17900
7281	0	0	Ki67+	 6121 18197
7282	0	0	Ki67+	 6124 18114
7283	0	0	Ki67+	 6124 18229
7284	0	0	Ki67+	 6124 18389
7285	0	0	Ki67+	 6126 18049
7286	0	0	Ki67+	 6126 18293
7287	0	0	Ki67+	 6127 18318
7288	0	0	Ki67+	 6129 18133
7289	0	0	Ki67+	 6132 18305
7290	0	0	Ki67+	 6133 17905
7291	0	0	Ki67+	 6141 17870
7292	0	0	Ki67+	 6141 18404
7293	0	0	Ki67+	 6145 17996
7294	0	0	Ki67+	 6148 18016
7295	0	0	Ki67+	 6151 18158
7296	0	0	Ki67+	 6152 18210
7297	0	0	Ki67+	 6154 17876
7298	0	0	Ki67+	 6156 18099
7299	0	0	Ki67+	 6163 17863
7300	0	0	Ki67+	 6163 18072
7301	0	0	Ki67+	 6166 17981
7302	0	0	Ki67+	 6167 17790
7303	0	0	Ki67+	 6177 18170
7304	0	0	Ki67+	 6179 18394
7305	0	0	Ki67+	 6181 18065
7306	0	0	Ki67+	 6189 17780
7307	0	0	Ki67+	 6190 18295
7308	0	0	Ki67+	 6191 17963
7309	0	0	Ki67+	 6193 17859
7310	0	0	Ki67+	 6194 18096
7311	0	0	Ki67+	 6196 18133
7312	0	0	Ki67+	 6200 18018
7313	0	0	Ki67+	 6203 18356
7314	0	0	Ki67+	 6206 18273
7315	0	0	Ki67+	 6208 17976
7316	0	0	Ki67+	 6210 18101
7317	0	0	Ki67+	 6215 18294
7318	0	0	Ki67+	 6215 18381
7319	0	0	Ki67+	 6219 17924
7320	0	0	Ki67+	 6220 17879
7321	0	0	Ki67+	 6225 17868
7322	0	0	Ki67+	 6225 18032
7323	0	0	Ki67+	 6227 18276
7324	0	0	Ki67+	 6227 18367
7325	0	0	Ki67+	 6232 18131
7326	0	0	Ki67+	 6233 18415
7327	0	0	Ki67+	 6236 18244
7328	0	0	Ki67+	 6237 17907
7329	0	0	Ki67+	 6237 18291
7330	0	0	Ki67+	 6245 17996
7331	0	0	Ki67+	 6246 18319
7332	0	0	Ki67+	 6250 17859
7333	0	0	Ki67+	 6253 17899
7334	0	0	Ki67+	 6255 18246
7335	0	0	Ki67+	 6256 17962
7336	0	0	Ki67+	 6256 18274
7337	0	0	Ki67+	 6257 18109
7338	0	0	Ki67+	 6259 18128
7339	0	0	Ki67+	 6259 18140
7340	0	0	Ki67+	 6263 17978
7341	0	0	Ki67+	 6265 18235
7342	0	0	Ki67+	 6267 18045
7343	0	0	Ki67+	 6270 18249
7344	0	0	Ki67+	 6271 18542
7345	0	0	Ki67+	 6274 17973
7346	0	0	Ki67+	 6281 18132
7347	0	0	Ki67+	 6283 17948
7348	0	0	Ki67+	 6291 18121
7349	0	0	Ki67+	 6294 17836
7350	0	0	Ki67+	 6297 17849
7351	0	0	Ki67+	 6299 18065
7352	0	0	Ki67+	 6303 17957
7353	0	0	Ki67+	 6305 17866
7354	0	0	Ki67+	 6306 18097
7355	0	0	Ki67+	 6311 18243
7356	0	0	Ki67+	 6311 18456
7357	0	0	Ki67+	 6314 17943
7358	0	0	Ki67+	 6317 18226
7359	0	0	Ki67+	 6318 18313
7360	0	0	Ki67+	 6319 18432
7361	0	0	Ki67+	 6322 18395
7362	0	0	Ki67+	 6323 18553
7363	0	0	Ki67+	 6324 17839
7364	0	0	Ki67+	 6325 17891
7365	0	0	Ki67+	 6332 18364
7366	0	0	Ki67+	 6337 18083
7367	0	0	Ki67+	 6339 18387
7368	0	0	Ki67+	 6342 17878
7369	0	0	Ki67+	 6342 17903
7370	0	0	Ki67+	 6345 17846
7371	0	0	Ki67+	 6346 18460
7372	0	0	Ki67+	 6349 18239
7373	0	0	Ki67+	 6351 18071
7374	0	0	Ki67+	 6357 17976
7375	0	0	Ki67+	 6359 18199
7376	0	0	Ki67+	 6360 18154
7377	0	0	Ki67+	 6361 17844
7378	0	0	Ki67+	 6363 18545
7379	0	0	Ki67+	 6364 18364
7380	0	0	Ki67+	 6368 17945
7381	0	0	Ki67+	 6368 18256
7382	0	0	Ki67+	 6370 17880
7383	0	0	Ki67+	 6371 18067
7384	0	0	Ki67+	 6374 18141
7385	0	0	Ki67+	 6377 18216
7386	0	0	Ki67+	 6380 18534
7387	0	0	Ki67+	 6381 17893
7388	0	0	Ki67+	 6381 18173
7389	0	0	Ki67+	 6382 17841
7390	0	0	Ki67+	 6385 17985
7391	0	0	Ki67+	 6386 17953
7392	0	0	Ki67+	 6386 18199
7393	0	0	Ki67+	 6386 18292
7394	0	0	Ki67+	 6389 18145
7395	0	0	Ki67+	 6390 18496
7396	0	0	Ki67+	 6391 17933
7397	0	0	Ki67+	 6397 18483
7398	0	0	Ki67+	 6403 18204
7399	0	0	Ki67+	 6405 17878
7400	0	0	Ki67+	 6405 18102
7401	0	0	Ki67+	 6408 17898
7402	0	0	Ki67+	 6412 17864
7403	0	0	Ki67+	 6413 18365
7404	0	0	Ki67+	 6414 18029
7405	0	0	Ki67+	 6415 18011
7406	0	0	Ki67+	 6416 18115
7407	0	0	Ki67+	 6416 18168
7408	0	0	Ki67+	 6420 18382
7409	0	0	Ki67+	 6423 17963
7410	0	0	Ki67+	 6431 18081
7411	0	0	Ki67+	 6431 18120
7412	0	0	Ki67+	 6433 18346
7413	0	0	Ki67+	 6436 17885
7414	0	0	Ki67+	 6440 18064
7415	0	0	Ki67+	 6453 18391
7416	0	0	Ki67+	 6463 17823
7417	0	0	Ki67+	 6463 18193
7418	0	0	Ki67+	 6463 18295
7419	0	0	Ki67+	 6464 18483
7420	0	0	Ki67+	 6465 18511
7421	0	0	Ki67+	 6467 17792
7422	0	0	Ki67+	 6467 17892
7423	0	0	Ki67+	 6467 17987
7424	0	0	Ki67+	 6467 18242
7425	0	0	Ki67+	 6468 18496
7426	0	0	Ki67+	 6475 18221
7427	0	0	Ki67+	 6481 18352
7428	0	0	Ki67+	 6481 18371
7429	0	0	Ki67+	 6489 18030
7430	0	0	Ki67+	 6489 18177
7431	0	0	Ki67+	 6490 17824
7432	0	0	Ki67+	 6490 17874
7433	0	0	Ki67+	 6493 17850
7434	0	0	Ki67+	 6496 18514
7435	0	0	Ki67+	 6501 17963
7436	0	0	Ki67+	 6506 18506
7437	0	0	Ki67+	 6511 17953
7438	0	0	Ki67+	 6512 18168
7439	0	0	Ki67+	 6514 17909
7440	0	0	Ki67+	 6516 18189
7441	0	0	Ki67+	 6519 18203
7442	0	0	Ki67+	 6524 18386
7443	0	0	Ki67+	 6526 18504
7444	0	0	Ki67+	 6527 17838
7445	0	0	Ki67+	 6527 18014
7446	0	0	Ki67+	 6530 17784
7447	0	0	Ki67+	 6533 17809
7448	0	0	Ki67+	 6534 17894
7449	0	0	Ki67+	 6534 18090
7450	0	0	Ki67+	 6534 18540
7451	0	0	Ki67+	 6537 18352
7452	0	0	Ki67+	 6538 18053
7453	0	0	Ki67+	 6538 18387
7454	0	0	Ki67+	 6542 17912
7455	0	0	Ki67+	 6543 18025
7456	0	0	Ki67+	 6545 17875
7457	0	0	Ki67+	 6546 18368
7458	0	0	Ki67+	 6551 18137
7459	0	0	Ki67+	 6559 18448
7460	0	0	Ki67+	 6560 17795
7461	0	0	Ki67+	 6563 17921
7462	0	0	Ki67+	 6567 17855
7463	0	0	Ki67+	 6567 18107
7464	0	0	Ki67+	 6575 17882
7465	0	0	Ki67+	 6575 18309
7466	0	0	Ki67+	 6578 18450
7467	0	0	Ki67+	 6582 17784
7468	0	0	Ki67+	 6583 17902
7469	0	0	Ki67+	 6584 18536
7470	0	0	Ki67+	 6585 18148
7471	0	0	Ki67+	 6585 18328
7472	0	0	Ki67+	 6587 17810
7473	0	0	Ki67+	 6587 18161
7474	0	0	Ki67+	 6588 18171
7475	0	0	Ki67+	 6589 17834
7476	0	0	Ki67+	 6594 17893
7477	0	0	Ki67+	 6595 18396
7478	0	0	Ki67+	 6596 18411
7479	0	0	Ki67+	 6600 17993
7480	0	0	Ki67+	 6602 17781
7481	0	0	Ki67+	 6607 17849
7482	0	0	Ki67+	 6610 18009
7483	0	0	Ki67+	 6615 18046
7484	0	0	Ki67+	 6615 18561
7485	0	0	Ki67+	 6618 18133
7486	0	0	Ki67+	 6619 18158
7487	0	0	Ki67+	 6625 17896
7488	0	0	Ki67+	 6626 18011
7489	0	0	Ki67+	 6632 18572
7490	0	0	Ki67+	 6636 17988
7491	0	0	Ki67+	 6641 17869
7492	0	0	Ki67+	 6647 17799
7493	0	0	Ki67+	 6647 17842
7494	0	0	Ki67+	 6655 17932
7495	0	0	Ki67+	 6660 17876
7496	0	0	Ki67+	 6664 18489
7497	0	0	Ki67+	 6667 17837
7498	0	0	Ki67+	 6667 18125
7499	0	0	Ki67+	 6668 18548
7500	0	0	Ki67+	 6670 17925
7501	0	0	Ki67+	 6670 18507
7502	0	0	Ki67+	 6672 17964
7503	0	0	Ki67+	 6674 18206
7504	0	0	Ki67+	 6675 17797
7505	0	0	Ki67+	 6676 17858
7506	0	0	Ki67+	 6678 18358
7507	0	0	Ki67+	 6679 17868
7508	0	0	Ki67+	 6681 17919
7509	0	0	Ki67+	 6686 18347
7510	0	0	Ki67+	 6695 17796
7511	0	0	Ki67+	 6695 17853
7512	0	0	Ki67+	 6697 17829
7513	0	0	Ki67+	 6699 18095
7514	0	0	Ki67+	 6700 17929
7515	0	0	Ki67+	 6705 17904
7516	0	0	Ki67+	 6706 18573
7517	0	0	Ki67+	 6707 17784
7518	0	0	Ki67+	 6708 17820
7519	0	0	Ki67+	 6709 18547
7520	0	0	Ki67+	 6711 18215
7521	0	0	Ki67+	 6714 17841
7522	0	0	Ki67+	 6715 18501
7523	0	0	Ki67+	 6718 17791
7524	0	0	Ki67+	 6723 18232
7525	0	0	Ki67+	 6726 18335
7526	0	0	Ki67+	 6731 17785
7527	0	0	Ki67+	 6739 17812
7528	0	0	Ki67+	 6746 18569
7529	0	0	Ki67+	 6748 18169
7530	0	0	Ki67+	 6749 18204
7531	0	0	Ki67+	 6749 18537
7532	0	0	Ki67+	 6757 17963
7533	0	0	Ki67+	 6758 18451
7534	0	0	Ki67+	 6759 18309
7535	0	0	Ki67+	 6762 18319
7536	0	0	Ki67+	 6768 18195
7537	0	0	Ki67+	 6769 18520
7538	0	0	Ki67+	 6783 18339
7539	0	0	Ki67+	 5985 19078
7540	0	0	Ki67+	 5987 19148
7541	0	0	Ki67+	 5995 19223
7542	0	0	Ki67+	 5996 19022
7543	0	0	Ki67+	 6000 19183
7544	0	0	Ki67+	 6003 18684
7545	0	0	Ki67+	 6004 18996
7546	0	0	Ki67+	 6012 18630
7547	0	0	Ki67+	 6013 19324
7548	0	0	Ki67+	 6016 18650
7549	0	0	Ki67+	 6019 19146
7550	0	0	Ki67+	 6021 19357
7551	0	0	Ki67+	 6029 19326
7552	0	0	Ki67+	 6031 18938
7553	0	0	Ki67+	 6031 18994
7554	0	0	Ki67+	 6033 19017
7555	0	0	Ki67+	 6036 19201
7556	0	0	Ki67+	 6041 19285
7557	0	0	Ki67+	 6045 19152
7558	0	0	Ki67+	 6048 19172
7559	0	0	Ki67+	 6049 19034
7560	0	0	Ki67+	 6049 19128
7561	0	0	Ki67+	 6054 19005
7562	0	0	Ki67+	 6054 19309
7563	0	0	Ki67+	 6055 19138
7564	0	0	Ki67+	 6055 19335
7565	0	0	Ki67+	 6059 19022
7566	0	0	Ki67+	 6062 18991
7567	0	0	Ki67+	 6062 19183
7568	0	0	Ki67+	 6064 19082
7569	0	0	Ki67+	 6067 19157
7570	0	0	Ki67+	 6068 18975
7571	0	0	Ki67+	 6077 18825
7572	0	0	Ki67+	 6078 19109
7573	0	0	Ki67+	 6079 19154
7574	0	0	Ki67+	 6082 18995
7575	0	0	Ki67+	 6085 19058
7576	0	0	Ki67+	 6087 18979
7577	0	0	Ki67+	 6092 18589
7578	0	0	Ki67+	 6092 18935
7579	0	0	Ki67+	 6092 19346
7580	0	0	Ki67+	 6093 19278
7581	0	0	Ki67+	 6095 19148
7582	0	0	Ki67+	 6096 18802
7583	0	0	Ki67+	 6098 19243
7584	0	0	Ki67+	 6099 19320
7585	0	0	Ki67+	 6105 19138
7586	0	0	Ki67+	 6106 19178
7587	0	0	Ki67+	 6106 19232
7588	0	0	Ki67+	 6108 18897
7589	0	0	Ki67+	 6108 18928
7590	0	0	Ki67+	 6112 18864
7591	0	0	Ki67+	 6115 19022
7592	0	0	Ki67+	 6117 18984
7593	0	0	Ki67+	 6118 19213
7594	0	0	Ki67+	 6122 19294
7595	0	0	Ki67+	 6124 19181
7596	0	0	Ki67+	 6125 19158
7597	0	0	Ki67+	 6126 19250
7598	0	0	Ki67+	 6129 18887
7599	0	0	Ki67+	 6130 18768
7600	0	0	Ki67+	 6130 18840
7601	0	0	Ki67+	 6131 18857
7602	0	0	Ki67+	 6132 19111
7603	0	0	Ki67+	 6143 19301
7604	0	0	Ki67+	 6145 18905
7605	0	0	Ki67+	 6145 19011
7606	0	0	Ki67+	 6156 18883
7607	0	0	Ki67+	 6157 19107
7608	0	0	Ki67+	 6163 18746
7609	0	0	Ki67+	 6163 18989
7610	0	0	Ki67+	 6166 18661
7611	0	0	Ki67+	 6167 18602
7612	0	0	Ki67+	 6167 19274
7613	0	0	Ki67+	 6169 19230
7614	0	0	Ki67+	 6174 18918
7615	0	0	Ki67+	 6189 18966
7616	0	0	Ki67+	 6191 18869
7617	0	0	Ki67+	 6191 19023
7618	0	0	Ki67+	 6194 19282
7619	0	0	Ki67+	 6196 18983
7620	0	0	Ki67+	 6197 18904
7621	0	0	Ki67+	 6197 19258
7622	0	0	Ki67+	 6199 19077
7623	0	0	Ki67+	 6200 18831
7624	0	0	Ki67+	 6212 18940
7625	0	0	Ki67+	 6213 19087
7626	0	0	Ki67+	 6214 19240
7627	0	0	Ki67+	 6215 18811
7628	0	0	Ki67+	 6215 18889
7629	0	0	Ki67+	 6217 19106
7630	0	0	Ki67+	 6220 19073
7631	0	0	Ki67+	 6231 19251
7632	0	0	Ki67+	 6232 18686
7633	0	0	Ki67+	 6235 18869
7634	0	0	Ki67+	 6238 18973
7635	0	0	Ki67+	 6239 19228
7636	0	0	Ki67+	 6242 18940
7637	0	0	Ki67+	 6249 19026
7638	0	0	Ki67+	 6253 19059
7639	0	0	Ki67+	 6254 18850
7640	0	0	Ki67+	 6256 18869
7641	0	0	Ki67+	 6258 18647
7642	0	0	Ki67+	 6262 19116
7643	0	0	Ki67+	 6262 19202
7644	0	0	Ki67+	 6268 18772
7645	0	0	Ki67+	 6273 18703
7646	0	0	Ki67+	 6282 18832
7647	0	0	Ki67+	 6283 19126
7648	0	0	Ki67+	 6288 19112
7649	0	0	Ki67+	 6288 19140
7650	0	0	Ki67+	 6290 18755
7651	0	0	Ki67+	 6298 19044
7652	0	0	Ki67+	 6299 19358
7653	0	0	Ki67+	 6300 18694
7654	0	0	Ki67+	 6303 18735
7655	0	0	Ki67+	 6304 19029
7656	0	0	Ki67+	 6309 19121
7657	0	0	Ki67+	 6310 19093
7658	0	0	Ki67+	 6310 19371
7659	0	0	Ki67+	 6319 19329
7660	0	0	Ki67+	 6321 18800
7661	0	0	Ki67+	 6324 18852
7662	0	0	Ki67+	 6326 19088
7663	0	0	Ki67+	 6330 19065
7664	0	0	Ki67+	 6330 19315
7665	0	0	Ki67+	 6332 18662
7666	0	0	Ki67+	 6333 18788
7667	0	0	Ki67+	 6336 19096
7668	0	0	Ki67+	 6337 18869
7669	0	0	Ki67+	 6337 19374
7670	0	0	Ki67+	 6339 18839
7671	0	0	Ki67+	 6342 19290
7672	0	0	Ki67+	 6348 18649
7673	0	0	Ki67+	 6353 19304
7674	0	0	Ki67+	 6354 19015
7675	0	0	Ki67+	 6356 18756
7676	0	0	Ki67+	 6361 19256
7677	0	0	Ki67+	 6362 19283
7678	0	0	Ki67+	 6363 18723
7679	0	0	Ki67+	 6364 18615
7680	0	0	Ki67+	 6364 18994
7681	0	0	Ki67+	 6366 19054
7682	0	0	Ki67+	 6368 19365
7683	0	0	Ki67+	 6370 19069
7684	0	0	Ki67+	 6374 18777
7685	0	0	Ki67+	 6381 18603
7686	0	0	Ki67+	 6383 18644
7687	0	0	Ki67+	 6384 18823
7688	0	0	Ki67+	 6387 18660
7689	0	0	Ki67+	 6388 19233
7690	0	0	Ki67+	 6391 19273
7691	0	0	Ki67+	 6394 18713
7692	0	0	Ki67+	 6396 18742
7693	0	0	Ki67+	 6396 19043
7694	0	0	Ki67+	 6399 19251
7695	0	0	Ki67+	 6400 18628
7696	0	0	Ki67+	 6402 18997
7697	0	0	Ki67+	 6407 19234
7698	0	0	Ki67+	 6414 18811
7699	0	0	Ki67+	 6414 18830
7700	0	0	Ki67+	 6414 19027
7701	0	0	Ki67+	 6416 18900
7702	0	0	Ki67+	 6418 19109
7703	0	0	Ki67+	 6419 19184
7704	0	0	Ki67+	 6420 18701
7705	0	0	Ki67+	 6424 19357
7706	0	0	Ki67+	 6425 19005
7707	0	0	Ki67+	 6430 18911
7708	0	0	Ki67+	 6431 19264
7709	0	0	Ki67+	 6434 18750
7710	0	0	Ki67+	 6442 18985
7711	0	0	Ki67+	 6453 18943
7712	0	0	Ki67+	 6457 19303
7713	0	0	Ki67+	 6460 18727
7714	0	0	Ki67+	 6460 19353
7715	0	0	Ki67+	 6463 18905
7716	0	0	Ki67+	 6465 19336
7717	0	0	Ki67+	 6466 18704
7718	0	0	Ki67+	 6466 19140
7719	0	0	Ki67+	 6467 18615
7720	0	0	Ki67+	 6467 18970
7721	0	0	Ki67+	 6470 18764
7722	0	0	Ki67+	 6470 19293
7723	0	0	Ki67+	 6471 18854
7724	0	0	Ki67+	 6472 19366
7725	0	0	Ki67+	 6474 18735
7726	0	0	Ki67+	 6474 19259
7727	0	0	Ki67+	 6475 19156
7728	0	0	Ki67+	 6478 18919
7729	0	0	Ki67+	 6479 18942
7730	0	0	Ki67+	 6480 18834
7731	0	0	Ki67+	 6480 18957
7732	0	0	Ki67+	 6482 19043
7733	0	0	Ki67+	 6483 18814
7734	0	0	Ki67+	 6485 19323
7735	0	0	Ki67+	 6488 18607
7736	0	0	Ki67+	 6488 18861
7737	0	0	Ki67+	 6488 18891
7738	0	0	Ki67+	 6489 18919
7739	0	0	Ki67+	 6494 19306
7740	0	0	Ki67+	 6495 18779
7741	0	0	Ki67+	 6499 19210
7742	0	0	Ki67+	 6500 18613
7743	0	0	Ki67+	 6500 19184
7744	0	0	Ki67+	 6505 18867
7745	0	0	Ki67+	 6505 19075
7746	0	0	Ki67+	 6506 19169
7747	0	0	Ki67+	 6509 19101
7748	0	0	Ki67+	 6510 18822
7749	0	0	Ki67+	 6511 19199
7750	0	0	Ki67+	 6513 18788
7751	0	0	Ki67+	 6514 19091
7752	0	0	Ki67+	 6516 18687
7753	0	0	Ki67+	 6516 19120
7754	0	0	Ki67+	 6517 18595
7755	0	0	Ki67+	 6517 18619
7756	0	0	Ki67+	 6521 19003
7757	0	0	Ki67+	 6528 19371
7758	0	0	Ki67+	 6533 19016
7759	0	0	Ki67+	 6534 19077
7760	0	0	Ki67+	 6534 19343
7761	0	0	Ki67+	 6540 18976
7762	0	0	Ki67+	 6543 19060
7763	0	0	Ki67+	 6548 18619
7764	0	0	Ki67+	 6548 19085
7765	0	0	Ki67+	 6552 18992
7766	0	0	Ki67+	 6554 18906
7767	0	0	Ki67+	 6554 19173
7768	0	0	Ki67+	 6555 19152
7769	0	0	Ki67+	 6557 19187
7770	0	0	Ki67+	 6563 18629
7771	0	0	Ki67+	 6563 19095
7772	0	0	Ki67+	 6565 18916
7773	0	0	Ki67+	 6566 19208
7774	0	0	Ki67+	 6566 19361
7775	0	0	Ki67+	 6568 18739
7776	0	0	Ki67+	 6577 18898
7777	0	0	Ki67+	 6578 18578
7778	0	0	Ki67+	 6587 18868
7779	0	0	Ki67+	 6588 18795
7780	0	0	Ki67+	 6588 18889
7781	0	0	Ki67+	 6598 18880
7782	0	0	Ki67+	 6601 18906
7783	0	0	Ki67+	 6602 18603
7784	0	0	Ki67+	 6605 18931
7785	0	0	Ki67+	 6606 18590
7786	0	0	Ki67+	 6608 18628
7787	0	0	Ki67+	 6609 18836
7788	0	0	Ki67+	 6614 19267
7789	0	0	Ki67+	 6620 18945
7790	0	0	Ki67+	 6625 18605
7791	0	0	Ki67+	 6626 18889
7792	0	0	Ki67+	 6628 18698
7793	0	0	Ki67+	 6629 18820
7794	0	0	Ki67+	 6632 18795
7795	0	0	Ki67+	 6637 18807
7796	0	0	Ki67+	 6638 19336
7797	0	0	Ki67+	 6645 18836
7798	0	0	Ki67+	 6645 18917
7799	0	0	Ki67+	 6647 18859
7800	0	0	Ki67+	 6651 18762
7801	0	0	Ki67+	 6653 19114
7802	0	0	Ki67+	 6655 19348
7803	0	0	Ki67+	 6660 19267
7804	0	0	Ki67+	 6661 19065
7805	0	0	Ki67+	 6663 19331
7806	0	0	Ki67+	 6664 19140
7807	0	0	Ki67+	 6665 18811
7808	0	0	Ki67+	 6668 19162
7809	0	0	Ki67+	 6672 18787
7810	0	0	Ki67+	 6673 19146
7811	0	0	Ki67+	 6673 19249
7812	0	0	Ki67+	 6674 19043
7813	0	0	Ki67+	 6675 18626
7814	0	0	Ki67+	 6675 19191
7815	0	0	Ki67+	 6677 18612
7816	0	0	Ki67+	 6678 19022
7817	0	0	Ki67+	 6688 18598
7818	0	0	Ki67+	 6695 19104
7819	0	0	Ki67+	 6697 19210
7820	0	0	Ki67+	 6698 18744
7821	0	0	Ki67+	 6698 19042
7822	0	0	Ki67+	 6698 19166
7823	0	0	Ki67+	 6699 19089
7824	0	0	Ki67+	 6702 18769
7825	0	0	Ki67+	 6704 18998
7826	0	0	Ki67+	 6706 18620
7827	0	0	Ki67+	 6714 19192
7828	0	0	Ki67+	 6718 18599
7829	0	0	Ki67+	 6723 19019
7830	0	0	Ki67+	 6725 19003
7831	0	0	Ki67+	 6729 18953
7832	0	0	Ki67+	 6735 18969
7833	0	0	Ki67+	 6736 19155
7834	0	0	Ki67+	 6736 19170
7835	0	0	Ki67+	 6739 18731
7836	0	0	Ki67+	 6745 18606
7837	0	0	Ki67+	 6749 18943
7838	0	0	Ki67+	 6751 19105
7839	0	0	Ki67+	 6753 19117
7840	0	0	Ki67+	 6755 18995
7841	0	0	Ki67+	 6758 18886
7842	0	0	Ki67+	 6759 18966
7843	0	0	Ki67+	 6762 18932
7844	0	0	Ki67+	 6764 18750
7845	0	0	Ki67+	 6767 18581
7846	0	0	Ki67+	 6768 18701
7847	0	0	Ki67+	 6777 18730
7848	0	0	Ki67+	 6779 18869
7849	0	0	Ki67+	 6779 18925
7850	0	0	Ki67+	 6780 18763
7851	0	0	Ki67+	 6782 19049
7852	0	0	Ki67+	 5992 19832
7853	0	0	Ki67+	 5998 19752
7854	0	0	Ki67+	 6016 19384
7855	0	0	Ki67+	 6033 19798
7856	0	0	Ki67+	 6050 19388
7857	0	0	Ki67+	 6058 19815
7858	0	0	Ki67+	 6089 19802
7859	0	0	Ki67+	 6115 19597
7860	0	0	Ki67+	 6116 19629
7861	0	0	Ki67+	 6124 19580
7862	0	0	Ki67+	 6136 19509
7863	0	0	Ki67+	 6137 19542
7864	0	0	Ki67+	 6137 19554
7865	0	0	Ki67+	 6137 19586
7866	0	0	Ki67+	 6142 19622
7867	0	0	Ki67+	 6150 19544
7868	0	0	Ki67+	 6151 19497
7869	0	0	Ki67+	 6154 19614
7870	0	0	Ki67+	 6155 19473
7871	0	0	Ki67+	 6161 19526
7872	0	0	Ki67+	 6163 19596
7873	0	0	Ki67+	 6170 19756
7874	0	0	Ki67+	 6175 19603
7875	0	0	Ki67+	 6183 19479
7876	0	0	Ki67+	 6186 19575
7877	0	0	Ki67+	 6191 19534
7878	0	0	Ki67+	 6192 19415
7879	0	0	Ki67+	 6192 19430
7880	0	0	Ki67+	 6193 19451
7881	0	0	Ki67+	 6207 19437
7882	0	0	Ki67+	 6215 19393
7883	0	0	Ki67+	 6219 19588
7884	0	0	Ki67+	 6220 20084
7885	0	0	Ki67+	 6221 19552
7886	0	0	Ki67+	 6222 19862
7887	0	0	Ki67+	 6223 19464
7888	0	0	Ki67+	 6224 19418
7889	0	0	Ki67+	 6233 19442
7890	0	0	Ki67+	 6237 19562
7891	0	0	Ki67+	 6237 20167
7892	0	0	Ki67+	 6239 19476
7893	0	0	Ki67+	 6240 19496
7894	0	0	Ki67+	 6242 19530
7895	0	0	Ki67+	 6245 19389
7896	0	0	Ki67+	 6249 19447
7897	0	0	Ki67+	 6254 19994
7898	0	0	Ki67+	 6256 20009
7899	0	0	Ki67+	 6258 19627
7900	0	0	Ki67+	 6259 19432
7901	0	0	Ki67+	 6259 19710
7902	0	0	Ki67+	 6262 19503
7903	0	0	Ki67+	 6263 19674
7904	0	0	Ki67+	 6266 19451
7905	0	0	Ki67+	 6270 19634
7906	0	0	Ki67+	 6272 19684
7907	0	0	Ki67+	 6275 19405
7908	0	0	Ki67+	 6275 19473
7909	0	0	Ki67+	 6283 19428
7910	0	0	Ki67+	 6290 19462
7911	0	0	Ki67+	 6293 19593
7912	0	0	Ki67+	 6296 19666
7913	0	0	Ki67+	 6299 19496
7914	0	0	Ki67+	 6308 19463
7915	0	0	Ki67+	 6308 19650
7916	0	0	Ki67+	 6309 20036
7917	0	0	Ki67+	 6314 19586
7918	0	0	Ki67+	 6318 19495
7919	0	0	Ki67+	 6322 20174
7920	0	0	Ki67+	 6327 19476
7921	0	0	Ki67+	 6328 20106
7922	0	0	Ki67+	 6329 20024
7923	0	0	Ki67+	 6332 19422
7924	0	0	Ki67+	 6335 20085
7925	0	0	Ki67+	 6348 19448
7926	0	0	Ki67+	 6348 19486
7927	0	0	Ki67+	 6349 19505
7928	0	0	Ki67+	 6353 19892
7929	0	0	Ki67+	 6355 19464
7930	0	0	Ki67+	 6357 20171
7931	0	0	Ki67+	 6358 19644
7932	0	0	Ki67+	 6369 19428
7933	0	0	Ki67+	 6369 20139
7934	0	0	Ki67+	 6372 19465
7935	0	0	Ki67+	 6372 19921
7936	0	0	Ki67+	 6380 19407
7937	0	0	Ki67+	 6385 19938
7938	0	0	Ki67+	 6386 19445
7939	0	0	Ki67+	 6386 20099
7940	0	0	Ki67+	 6391 20171
7941	0	0	Ki67+	 6393 19379
7942	0	0	Ki67+	 6395 19889
7943	0	0	Ki67+	 6399 19973
7944	0	0	Ki67+	 6401 19437
7945	0	0	Ki67+	 6403 19456
7946	0	0	Ki67+	 6405 19764
7947	0	0	Ki67+	 6407 19941
7948	0	0	Ki67+	 6408 19795
7949	0	0	Ki67+	 6419 20149
7950	0	0	Ki67+	 6421 19869
7951	0	0	Ki67+	 6424 19995
7952	0	0	Ki67+	 6427 19429
7953	0	0	Ki67+	 6437 20172
7954	0	0	Ki67+	 6438 19882
7955	0	0	Ki67+	 6439 20139
7956	0	0	Ki67+	 6449 19791
7957	0	0	Ki67+	 6455 20109
7958	0	0	Ki67+	 6457 19896
7959	0	0	Ki67+	 6458 19584
7960	0	0	Ki67+	 6464 19596
7961	0	0	Ki67+	 6466 19516
7962	0	0	Ki67+	 6469 19707
7963	0	0	Ki67+	 6470 19387
7964	0	0	Ki67+	 6470 19578
7965	0	0	Ki67+	 6472 19893
7966	0	0	Ki67+	 6473 19918
7967	0	0	Ki67+	 6474 19550
7968	0	0	Ki67+	 6485 19443
7969	0	0	Ki67+	 6498 19526
7970	0	0	Ki67+	 6500 19787
7971	0	0	Ki67+	 6501 19494
7972	0	0	Ki67+	 6502 19387
7973	0	0	Ki67+	 6503 19908
7974	0	0	Ki67+	 6506 19446
7975	0	0	Ki67+	 6506 19761
7976	0	0	Ki67+	 6506 19897
7977	0	0	Ki67+	 6516 19681
7978	0	0	Ki67+	 6519 19415
7979	0	0	Ki67+	 6521 19898
7980	0	0	Ki67+	 6527 19541
7981	0	0	Ki67+	 6529 19459
7982	0	0	Ki67+	 6537 19425
7983	0	0	Ki67+	 6539 20171
7984	0	0	Ki67+	 6545 19714
7985	0	0	Ki67+	 6546 19524
7986	0	0	Ki67+	 6550 19799
7987	0	0	Ki67+	 6552 19691
7988	0	0	Ki67+	 6552 19879
7989	0	0	Ki67+	 6554 19469
7990	0	0	Ki67+	 6554 19849
7991	0	0	Ki67+	 6560 19659
7992	0	0	Ki67+	 6560 19781
7993	0	0	Ki67+	 6561 19858
7994	0	0	Ki67+	 6566 19638
7995	0	0	Ki67+	 6570 19865
7996	0	0	Ki67+	 6571 19729
7997	0	0	Ki67+	 6572 19614
7998	0	0	Ki67+	 6572 19745
7999	0	0	Ki67+	 6576 19664
8000	0	0	Ki67+	 6578 19699
8001	0	0	Ki67+	 6583 19390
8002	0	0	Ki67+	 6586 19565
8003	0	0	Ki67+	 6586 19999
8004	0	0	Ki67+	 6592 19727
8005	0	0	Ki67+	 6592 19810
8006	0	0	Ki67+	 6593 19798
8007	0	0	Ki67+	 6595 19585
8008	0	0	Ki67+	 6598 19928
8009	0	0	Ki67+	 6606 19588
8010	0	0	Ki67+	 6608 19849
8011	0	0	Ki67+	 6609 19599
8012	0	0	Ki67+	 6611 19734
8013	0	0	Ki67+	 6611 19817
8014	0	0	Ki67+	 6612 19572
8015	0	0	Ki67+	 6613 19696
8016	0	0	Ki67+	 6615 19788
8017	0	0	Ki67+	 6616 19625
8018	0	0	Ki67+	 6621 19959
8019	0	0	Ki67+	 6625 19724
8020	0	0	Ki67+	 6625 19873
8021	0	0	Ki67+	 6626 19528
8022	0	0	Ki67+	 6626 19839
8023	0	0	Ki67+	 6633 19664
8024	0	0	Ki67+	 6640 19733
8025	0	0	Ki67+	 6641 19695
8026	0	0	Ki67+	 6641 19865
8027	0	0	Ki67+	 6644 19926
8028	0	0	Ki67+	 6648 19499
8029	0	0	Ki67+	 6652 19774
8030	0	0	Ki67+	 6652 19885
8031	0	0	Ki67+	 6654 19712
8032	0	0	Ki67+	 6654 19731
8033	0	0	Ki67+	 6655 19812
8034	0	0	Ki67+	 6657 19930
8035	0	0	Ki67+	 6657 20152
8036	0	0	Ki67+	 6661 19457
8037	0	0	Ki67+	 6661 20112
8038	0	0	Ki67+	 6663 20008
8039	0	0	Ki67+	 6664 19601
8040	0	0	Ki67+	 6667 19522
8041	0	0	Ki67+	 6670 20160
8042	0	0	Ki67+	 6672 19636
8043	0	0	Ki67+	 6672 19819
8044	0	0	Ki67+	 6673 20049
8045	0	0	Ki67+	 6674 19703
8046	0	0	Ki67+	 6674 19883
8047	0	0	Ki67+	 6678 19462
8048	0	0	Ki67+	 6679 19924
8049	0	0	Ki67+	 6681 19714
8050	0	0	Ki67+	 6682 19532
8051	0	0	Ki67+	 6682 20169
8052	0	0	Ki67+	 6688 19438
8053	0	0	Ki67+	 6690 19996
8054	0	0	Ki67+	 6692 19819
8055	0	0	Ki67+	 6695 19523
8056	0	0	Ki67+	 6695 19884
8057	0	0	Ki67+	 6696 20079
8058	0	0	Ki67+	 6697 19715
8059	0	0	Ki67+	 6697 19855
8060	0	0	Ki67+	 6699 19615
8061	0	0	Ki67+	 6701 19739
8062	0	0	Ki67+	 6702 19468
8063	0	0	Ki67+	 6704 19447
8064	0	0	Ki67+	 6722 19879
8065	0	0	Ki67+	 6724 20055
8066	0	0	Ki67+	 6729 19861
8067	0	0	Ki67+	 6729 20089
8068	0	0	Ki67+	 6730 20031
8069	0	0	Ki67+	 6731 20155
8070	0	0	Ki67+	 6735 19613
8071	0	0	Ki67+	 6735 20069
8072	0	0	Ki67+	 6739 19504
8073	0	0	Ki67+	 6741 19838
8074	0	0	Ki67+	 6742 19430
8075	0	0	Ki67+	 6742 19709
8076	0	0	Ki67+	 6750 20037
8077	0	0	Ki67+	 6753 20139
8078	0	0	Ki67+	 6754 19569
8079	0	0	Ki67+	 6758 19845
8080	0	0	Ki67+	 6762 19399
8081	0	0	Ki67+	 6766 19625
8082	0	0	Ki67+	 6768 19415
8083	0	0	Ki67+	 6770 19541
8084	0	0	Ki67+	 6771 19590
8085	0	0	Ki67+	 6775 19865
8086	0	0	Ki67+	 6781 19440
8087	0	0	Ki67+	 6782 19970
8088	0	0	Ki67+	 6782 19983
8089	0	0	Ki67+	 6783 19388
8090	0	0	Ki67+	 6180 20224
8091	0	0	Ki67+	 6193 20222
8092	0	0	Ki67+	 6216 20282
8093	0	0	Ki67+	 6281 20359
8094	0	0	Ki67+	 6344 20245
8095	0	0	Ki67+	 6353 20293
8096	0	0	Ki67+	 6363 20412
8097	0	0	Ki67+	 6367 20204
8098	0	0	Ki67+	 6381 20258
8099	0	0	Ki67+	 6392 20357
8100	0	0	Ki67+	 6393 20326
8101	0	0	Ki67+	 6395 20301
8102	0	0	Ki67+	 6395 20402
8103	0	0	Ki67+	 6396 20197
8104	0	0	Ki67+	 6401 20312
8105	0	0	Ki67+	 6405 20387
8106	0	0	Ki67+	 6414 20198
8107	0	0	Ki67+	 6415 20426
8108	0	0	Ki67+	 6425 20180
8109	0	0	Ki67+	 6425 20452
8110	0	0	Ki67+	 6433 20362
8111	0	0	Ki67+	 6445 20408
8112	0	0	Ki67+	 6463 20345
8113	0	0	Ki67+	 6465 20326
8114	0	0	Ki67+	 6466 20435
8115	0	0	Ki67+	 6474 20408
8116	0	0	Ki67+	 6475 20395
8117	0	0	Ki67+	 6478 20253
8118	0	0	Ki67+	 6479 20437
8119	0	0	Ki67+	 6480 20272
8120	0	0	Ki67+	 6486 20466
8121	0	0	Ki67+	 6517 20316
8122	0	0	Ki67+	 6523 20376
8123	0	0	Ki67+	 6537 20387
8124	0	0	Ki67+	 6541 20352
8125	0	0	Ki67+	 6546 20284
8126	0	0	Ki67+	 6551 20309
8127	0	0	Ki67+	 6566 20391
8128	0	0	Ki67+	 6570 20422
8129	0	0	Ki67+	 6579 20269
8130	0	0	Ki67+	 6587 20230
8131	0	0	Ki67+	 6587 20246
8132	0	0	Ki67+	 6591 20378
8133	0	0	Ki67+	 6591 20438
8134	0	0	Ki67+	 6593 20333
8135	0	0	Ki67+	 6595 20209
8136	0	0	Ki67+	 6598 20345
8137	0	0	Ki67+	 6599 20284
8138	0	0	Ki67+	 6603 20395
8139	0	0	Ki67+	 6603 20455
8140	0	0	Ki67+	 6606 20198
8141	0	0	Ki67+	 6614 20338
8142	0	0	Ki67+	 6617 20309
8143	0	0	Ki67+	 6622 20220
8144	0	0	Ki67+	 6622 20379
8145	0	0	Ki67+	 6623 20442
8146	0	0	Ki67+	 6629 20403
8147	0	0	Ki67+	 6632 20182
8148	0	0	Ki67+	 6633 20421
8149	0	0	Ki67+	 6636 20333
8150	0	0	Ki67+	 6640 20195
8151	0	0	Ki67+	 6646 20366
8152	0	0	Ki67+	 6649 20557
8153	0	0	Ki67+	 6654 20191
8154	0	0	Ki67+	 6671 20324
8155	0	0	Ki67+	 6678 20193
8156	0	0	Ki67+	 6680 20416
8157	0	0	Ki67+	 6682 20259
8158	0	0	Ki67+	 6686 20225
8159	0	0	Ki67+	 6688 20301
8160	0	0	Ki67+	 6704 20297
8161	0	0	Ki67+	 6708 20193
8162	0	0	Ki67+	 6708 20429
8163	0	0	Ki67+	 6710 20253
8164	0	0	Ki67+	 6730 20410
8165	0	0	Ki67+	 6732 20389
8166	0	0	Ki67+	 6740 20185
8167	0	0	Ki67+	 6751 20311
8168	0	0	Ki67+	 6764 20323
8169	0	0	Ki67+	 6764 20408
8170	0	0	Ki67+	 6766 20303
8171	0	0	Ki67+	 6767 20383
8172	0	0	Ki67+	 6852 10739
8173	0	0	Ki67+	 6884 10807
8174	0	0	Ki67+	 7214 10537
8175	0	0	Ki67+	 7230 10501
8176	0	0	Ki67+	 7236 10536
8177	0	0	Ki67+	 7237 10570
8178	0	0	Ki67+	 7274 10573
8179	0	0	Ki67+	 7346 10521
8180	0	0	Ki67+	 7446 10614
8181	0	0	Ki67+	 7518 10504
8182	0	0	Ki67+	 6880 11694
8183	0	0	Ki67+	 6901 11629
8184	0	0	Ki67+	 6970 10960
8185	0	0	Ki67+	 6976 11090
8186	0	0	Ki67+	 7263 11451
8187	0	0	Ki67+	 7299 11573
8188	0	0	Ki67+	 7301 11557
8189	0	0	Ki67+	 7309 11604
8190	0	0	Ki67+	 7438 11356
8191	0	0	Ki67+	 7468 11335
8192	0	0	Ki67+	 7481 11528
8193	0	0	Ki67+	 7518 11510
8194	0	0	Ki67+	 7563 11713
8195	0	0	Ki67+	 7579 11715
8196	0	0	Ki67+	 6827 12459
8197	0	0	Ki67+	 6829 12425
8198	0	0	Ki67+	 6854 12390
8199	0	0	Ki67+	 6869 12454
8200	0	0	Ki67+	 6886 12514
8201	0	0	Ki67+	 6889 12500
8202	0	0	Ki67+	 6902 12541
8203	0	0	Ki67+	 6969 12520
8204	0	0	Ki67+	 7015 12042
8205	0	0	Ki67+	 7057 12206
8206	0	0	Ki67+	 7069 12196
8207	0	0	Ki67+	 7077 12227
8208	0	0	Ki67+	 7094 11911
8209	0	0	Ki67+	 7106 12264
8210	0	0	Ki67+	 7141 12114
8211	0	0	Ki67+	 7153 12420
8212	0	0	Ki67+	 7166 12153
8213	0	0	Ki67+	 7193 12090
8214	0	0	Ki67+	 7193 12478
8215	0	0	Ki67+	 7214 12082
8216	0	0	Ki67+	 7215 12113
8217	0	0	Ki67+	 7230 12535
8218	0	0	Ki67+	 7264 12142
8219	0	0	Ki67+	 7274 12208
8220	0	0	Ki67+	 7277 12394
8221	0	0	Ki67+	 7278 12153
8222	0	0	Ki67+	 7294 12064
8223	0	0	Ki67+	 7301 12245
8224	0	0	Ki67+	 7308 12467
8225	0	0	Ki67+	 7321 12225
8226	0	0	Ki67+	 7329 11994
8227	0	0	Ki67+	 7338 12252
8228	0	0	Ki67+	 7345 12238
8229	0	0	Ki67+	 7356 12313
8230	0	0	Ki67+	 7358 12299
8231	0	0	Ki67+	 7363 11803
8232	0	0	Ki67+	 7370 12102
8233	0	0	Ki67+	 7374 12361
8234	0	0	Ki67+	 7377 12258
8235	0	0	Ki67+	 7378 11831
8236	0	0	Ki67+	 7387 12348
8237	0	0	Ki67+	 7391 12267
8238	0	0	Ki67+	 7392 12380
8239	0	0	Ki67+	 7400 11797
8240	0	0	Ki67+	 7400 11888
8241	0	0	Ki67+	 7408 12117
8242	0	0	Ki67+	 7422 12296
8243	0	0	Ki67+	 7423 11922
8244	0	0	Ki67+	 7427 12439
8245	0	0	Ki67+	 7428 11948
8246	0	0	Ki67+	 7429 12357
8247	0	0	Ki67+	 7432 12243
8248	0	0	Ki67+	 7435 12313
8249	0	0	Ki67+	 7436 12229
8250	0	0	Ki67+	 7437 12474
8251	0	0	Ki67+	 7444 11975
8252	0	0	Ki67+	 7448 11987
8253	0	0	Ki67+	 7448 12392
8254	0	0	Ki67+	 7450 12260
8255	0	0	Ki67+	 7452 12001
8256	0	0	Ki67+	 7459 12220
8257	0	0	Ki67+	 7460 12424
8258	0	0	Ki67+	 7468 12377
8259	0	0	Ki67+	 7473 12030
8260	0	0	Ki67+	 7476 12245
8261	0	0	Ki67+	 7477 12451
8262	0	0	Ki67+	 7482 12037
8263	0	0	Ki67+	 7491 12284
8264	0	0	Ki67+	 7498 11991
8265	0	0	Ki67+	 7498 12499
8266	0	0	Ki67+	 7500 12424
8267	0	0	Ki67+	 7501 12304
8268	0	0	Ki67+	 7514 12327
8269	0	0	Ki67+	 7520 12421
8270	0	0	Ki67+	 7521 12495
8271	0	0	Ki67+	 7523 12164
8272	0	0	Ki67+	 7523 12474
8273	0	0	Ki67+	 7525 12542
8274	0	0	Ki67+	 7531 12344
8275	0	0	Ki67+	 7531 12364
8276	0	0	Ki67+	 7538 12386
8277	0	0	Ki67+	 7545 12149
8278	0	0	Ki67+	 7546 12185
8279	0	0	Ki67+	 7550 12415
8280	0	0	Ki67+	 7551 12127
8281	0	0	Ki67+	 7555 12217
8282	0	0	Ki67+	 7556 12506
8283	0	0	Ki67+	 7570 12238
8284	0	0	Ki67+	 6791 13065
8285	0	0	Ki67+	 6808 13178
8286	0	0	Ki67+	 6811 13043
8287	0	0	Ki67+	 6811 13080
8288	0	0	Ki67+	 6832 13236
8289	0	0	Ki67+	 6835 13111
8290	0	0	Ki67+	 6843 13060
8291	0	0	Ki67+	 6844 13124
8292	0	0	Ki67+	 6849 12718
8293	0	0	Ki67+	 6849 13252
8294	0	0	Ki67+	 6860 13245
8295	0	0	Ki67+	 6861 13140
8296	0	0	Ki67+	 6871 12724
8297	0	0	Ki67+	 6876 13273
8298	0	0	Ki67+	 6898 12876
8299	0	0	Ki67+	 6898 13180
8300	0	0	Ki67+	 6905 12556
8301	0	0	Ki67+	 6905 13302
8302	0	0	Ki67+	 6912 13283
8303	0	0	Ki67+	 6917 12571
8304	0	0	Ki67+	 6920 12595
8305	0	0	Ki67+	 6920 13308
8306	0	0	Ki67+	 6922 13196
8307	0	0	Ki67+	 6926 12860
8308	0	0	Ki67+	 6926 13178
8309	0	0	Ki67+	 6929 13341
8310	0	0	Ki67+	 6938 12576
8311	0	0	Ki67+	 6947 12613
8312	0	0	Ki67+	 6947 13317
8313	0	0	Ki67+	 6952 12882
8314	0	0	Ki67+	 6953 13217
8315	0	0	Ki67+	 6955 12897
8316	0	0	Ki67+	 6959 12852
8317	0	0	Ki67+	 6962 12654
8318	0	0	Ki67+	 6967 12614
8319	0	0	Ki67+	 6971 12893
8320	0	0	Ki67+	 6981 13257
8321	0	0	Ki67+	 6984 12887
8322	0	0	Ki67+	 6988 12681
8323	0	0	Ki67+	 6992 12664
8324	0	0	Ki67+	 7006 12601
8325	0	0	Ki67+	 7010 12933
8326	0	0	Ki67+	 7013 12702
8327	0	0	Ki67+	 7014 13293
8328	0	0	Ki67+	 7017 13276
8329	0	0	Ki67+	 7019 12927
8330	0	0	Ki67+	 7025 12760
8331	0	0	Ki67+	 7033 12738
8332	0	0	Ki67+	 7038 12772
8333	0	0	Ki67+	 7039 13304
8334	0	0	Ki67+	 7040 12976
8335	0	0	Ki67+	 7041 12961
8336	0	0	Ki67+	 7044 12638
8337	0	0	Ki67+	 7047 12712
8338	0	0	Ki67+	 7053 12763
8339	0	0	Ki67+	 7057 12791
8340	0	0	Ki67+	 7058 13317
8341	0	0	Ki67+	 7059 13273
8342	0	0	Ki67+	 7065 12775
8343	0	0	Ki67+	 7071 13023
8344	0	0	Ki67+	 7080 12706
8345	0	0	Ki67+	 7087 13071
8346	0	0	Ki67+	 7090 13024
8347	0	0	Ki67+	 7090 13339
8348	0	0	Ki67+	 7105 13056
8349	0	0	Ki67+	 7107 13096
8350	0	0	Ki67+	 7114 12771
8351	0	0	Ki67+	 7114 12856
8352	0	0	Ki67+	 7117 12883
8353	0	0	Ki67+	 7122 13085
8354	0	0	Ki67+	 7129 12764
8355	0	0	Ki67+	 7133 13149
8356	0	0	Ki67+	 7134 12867
8357	0	0	Ki67+	 7142 13103
8358	0	0	Ki67+	 7157 13120
8359	0	0	Ki67+	 7159 12928
8360	0	0	Ki67+	 7161 13153
8361	0	0	Ki67+	 7169 12910
8362	0	0	Ki67+	 7169 13341
8363	0	0	Ki67+	 7174 13206
8364	0	0	Ki67+	 7177 13222
8365	0	0	Ki67+	 7179 12919
8366	0	0	Ki67+	 7182 13198
8367	0	0	Ki67+	 7183 12655
8368	0	0	Ki67+	 7187 13328
8369	0	0	Ki67+	 7193 12823
8370	0	0	Ki67+	 7196 13193
8371	0	0	Ki67+	 7205 13102
8372	0	0	Ki67+	 7208 13244
8373	0	0	Ki67+	 7214 12614
8374	0	0	Ki67+	 7215 13325
8375	0	0	Ki67+	 7218 13227
8376	0	0	Ki67+	 7220 13263
8377	0	0	Ki67+	 7230 13291
8378	0	0	Ki67+	 7236 12577
8379	0	0	Ki67+	 7240 13334
8380	0	0	Ki67+	 7244 13300
8381	0	0	Ki67+	 7245 13268
8382	0	0	Ki67+	 7247 12553
8383	0	0	Ki67+	 7249 13316
8384	0	0	Ki67+	 7257 13301
8385	0	0	Ki67+	 7261 13014
8386	0	0	Ki67+	 7269 12646
8387	0	0	Ki67+	 7271 12858
8388	0	0	Ki67+	 7272 12967
8389	0	0	Ki67+	 7274 12714
8390	0	0	Ki67+	 7274 12983
8391	0	0	Ki67+	 7274 13073
8392	0	0	Ki67+	 7278 12993
8393	0	0	Ki67+	 7282 12705
8394	0	0	Ki67+	 7286 12662
8395	0	0	Ki67+	 7286 13042
8396	0	0	Ki67+	 7292 12959
8397	0	0	Ki67+	 7296 12725
8398	0	0	Ki67+	 7297 13050
8399	0	0	Ki67+	 7299 12862
8400	0	0	Ki67+	 7301 12777
8401	0	0	Ki67+	 7301 12900
8402	0	0	Ki67+	 7303 12958
8403	0	0	Ki67+	 7307 12932
8404	0	0	Ki67+	 7309 12910
8405	0	0	Ki67+	 7314 13057
8406	0	0	Ki67+	 7320 12748
8407	0	0	Ki67+	 7321 12843
8408	0	0	Ki67+	 7321 12952
8409	0	0	Ki67+	 7322 12979
8410	0	0	Ki67+	 7323 12877
8411	0	0	Ki67+	 7331 12789
8412	0	0	Ki67+	 7331 13072
8413	0	0	Ki67+	 7335 13038
8414	0	0	Ki67+	 7337 12979
8415	0	0	Ki67+	 7338 12819
8416	0	0	Ki67+	 7339 12894
8417	0	0	Ki67+	 7342 12775
8418	0	0	Ki67+	 7346 13056
8419	0	0	Ki67+	 7352 12920
8420	0	0	Ki67+	 7352 12983
8421	0	0	Ki67+	 7355 12868
8422	0	0	Ki67+	 7362 12907
8423	0	0	Ki67+	 7363 13059
8424	0	0	Ki67+	 7367 12950
8425	0	0	Ki67+	 7378 12890
8426	0	0	Ki67+	 7378 13084
8427	0	0	Ki67+	 7382 12961
8428	0	0	Ki67+	 7383 12995
8429	0	0	Ki67+	 7384 12934
8430	0	0	Ki67+	 7385 13030
8431	0	0	Ki67+	 7387 12767
8432	0	0	Ki67+	 7391 12563
8433	0	0	Ki67+	 7400 12925
8434	0	0	Ki67+	 7400 12968
8435	0	0	Ki67+	 7403 12707
8436	0	0	Ki67+	 7405 13082
8437	0	0	Ki67+	 7413 13038
8438	0	0	Ki67+	 7416 12967
8439	0	0	Ki67+	 7427 13063
8440	0	0	Ki67+	 7428 13283
8441	0	0	Ki67+	 7429 13084
8442	0	0	Ki67+	 7431 13046
8443	0	0	Ki67+	 7471 13321
8444	0	0	Ki67+	 7480 12546
8445	0	0	Ki67+	 7495 12584
8446	0	0	Ki67+	 7504 13269
8447	0	0	Ki67+	 7505 12573
8448	0	0	Ki67+	 7506 12621
8449	0	0	Ki67+	 7517 12610
8450	0	0	Ki67+	 7522 12984
8451	0	0	Ki67+	 7526 12640
8452	0	0	Ki67+	 7548 12730
8453	0	0	Ki67+	 7551 12609
8454	0	0	Ki67+	 7555 13002
8455	0	0	Ki67+	 7568 12706
8456	0	0	Ki67+	 7582 12699
8457	0	0	Ki67+	 7582 12728
8458	0	0	Ki67+	 6785 13479
8459	0	0	Ki67+	 6785 14041
8460	0	0	Ki67+	 6798 13509
8461	0	0	Ki67+	 6816 13516
8462	0	0	Ki67+	 6822 13534
8463	0	0	Ki67+	 6833 13526
8464	0	0	Ki67+	 6839 14044
8465	0	0	Ki67+	 6858 13810
8466	0	0	Ki67+	 6861 13548
8467	0	0	Ki67+	 6861 13975
8468	0	0	Ki67+	 6872 13562
8469	0	0	Ki67+	 6872 14083
8470	0	0	Ki67+	 6873 13983
8471	0	0	Ki67+	 6875 13913
8472	0	0	Ki67+	 6875 14047
8473	0	0	Ki67+	 6876 14031
8474	0	0	Ki67+	 6881 13571
8475	0	0	Ki67+	 6882 13517
8476	0	0	Ki67+	 6891 13348
8477	0	0	Ki67+	 6891 13583
8478	0	0	Ki67+	 6894 13618
8479	0	0	Ki67+	 6899 14029
8480	0	0	Ki67+	 6899 14085
8481	0	0	Ki67+	 6911 13590
8482	0	0	Ki67+	 6915 14123
8483	0	0	Ki67+	 6916 13770
8484	0	0	Ki67+	 6919 13574
8485	0	0	Ki67+	 6925 13866
8486	0	0	Ki67+	 6934 13521
8487	0	0	Ki67+	 6936 14053
8488	0	0	Ki67+	 6944 13571
8489	0	0	Ki67+	 6945 14039
8490	0	0	Ki67+	 6946 13607
8491	0	0	Ki67+	 6951 13921
8492	0	0	Ki67+	 6955 13771
8493	0	0	Ki67+	 6960 14129
8494	0	0	Ki67+	 6963 13615
8495	0	0	Ki67+	 6983 14064
8496	0	0	Ki67+	 6984 13583
8497	0	0	Ki67+	 6997 13623
8498	0	0	Ki67+	 7002 13753
8499	0	0	Ki67+	 7012 14040
8500	0	0	Ki67+	 7029 13396
8501	0	0	Ki67+	 7030 14064
8502	0	0	Ki67+	 7032 13472
8503	0	0	Ki67+	 7033 14028
8504	0	0	Ki67+	 7038 13628
8505	0	0	Ki67+	 7039 14132
8506	0	0	Ki67+	 7040 13782
8507	0	0	Ki67+	 7042 14044
8508	0	0	Ki67+	 7046 13833
8509	0	0	Ki67+	 7050 13539
8510	0	0	Ki67+	 7055 14000
8511	0	0	Ki67+	 7056 13432
8512	0	0	Ki67+	 7060 13637
8513	0	0	Ki67+	 7061 14091
8514	0	0	Ki67+	 7070 13440
8515	0	0	Ki67+	 7078 13985
8516	0	0	Ki67+	 7081 14050
8517	0	0	Ki67+	 7088 13497
8518	0	0	Ki67+	 7091 13654
8519	0	0	Ki67+	 7100 14054
8520	0	0	Ki67+	 7103 13469
8521	0	0	Ki67+	 7103 13600
8522	0	0	Ki67+	 7103 14013
8523	0	0	Ki67+	 7106 13648
8524	0	0	Ki67+	 7110 13485
8525	0	0	Ki67+	 7112 13396
8526	0	0	Ki67+	 7116 14054
8527	0	0	Ki67+	 7116 14109
8528	0	0	Ki67+	 7118 13354
8529	0	0	Ki67+	 7121 13525
8530	0	0	Ki67+	 7129 13545
8531	0	0	Ki67+	 7137 13601
8532	0	0	Ki67+	 7138 13586
8533	0	0	Ki67+	 7141 13639
8534	0	0	Ki67+	 7143 13616
8535	0	0	Ki67+	 7146 13369
8536	0	0	Ki67+	 7147 13658
8537	0	0	Ki67+	 7147 14069
8538	0	0	Ki67+	 7153 14113
8539	0	0	Ki67+	 7153 14131
8540	0	0	Ki67+	 7156 13621
8541	0	0	Ki67+	 7162 13553
8542	0	0	Ki67+	 7163 13888
8543	0	0	Ki67+	 7163 13943
8544	0	0	Ki67+	 7165 13660
8545	0	0	Ki67+	 7169 13918
8546	0	0	Ki67+	 7173 14097
8547	0	0	Ki67+	 7176 13865
8548	0	0	Ki67+	 7178 13950
8549	0	0	Ki67+	 7180 13348
8550	0	0	Ki67+	 7185 13902
8551	0	0	Ki67+	 7186 13578
8552	0	0	Ki67+	 7190 13966
8553	0	0	Ki67+	 7193 13861
8554	0	0	Ki67+	 7193 13924
8555	0	0	Ki67+	 7195 13825
8556	0	0	Ki67+	 7211 13395
8557	0	0	Ki67+	 7211 13995
8558	0	0	Ki67+	 7221 13864
8559	0	0	Ki67+	 7226 14024
8560	0	0	Ki67+	 7239 14109
8561	0	0	Ki67+	 7240 13838
8562	0	0	Ki67+	 7244 13922
8563	0	0	Ki67+	 7245 14014
8564	0	0	Ki67+	 7246 13877
8565	0	0	Ki67+	 7249 14041
8566	0	0	Ki67+	 7255 13374
8567	0	0	Ki67+	 7267 14049
8568	0	0	Ki67+	 7269 14133
8569	0	0	Ki67+	 7279 13913
8570	0	0	Ki67+	 7289 14068
8571	0	0	Ki67+	 7313 13834
8572	0	0	Ki67+	 7316 14077
8573	0	0	Ki67+	 7332 13700
8574	0	0	Ki67+	 7332 14069
8575	0	0	Ki67+	 7335 13894
8576	0	0	Ki67+	 7336 14086
8577	0	0	Ki67+	 7351 14090
8578	0	0	Ki67+	 7366 13876
8579	0	0	Ki67+	 7371 13792
8580	0	0	Ki67+	 7398 13401
8581	0	0	Ki67+	 7399 13881
8582	0	0	Ki67+	 7402 13462
8583	0	0	Ki67+	 7403 13418
8584	0	0	Ki67+	 7409 13364
8585	0	0	Ki67+	 7416 14135
8586	0	0	Ki67+	 7422 13427
8587	0	0	Ki67+	 7434 13513
8588	0	0	Ki67+	 7441 13400
8589	0	0	Ki67+	 7446 13428
8590	0	0	Ki67+	 7447 13492
8591	0	0	Ki67+	 7450 13511
8592	0	0	Ki67+	 7450 13894
8593	0	0	Ki67+	 7453 13563
8594	0	0	Ki67+	 7455 13405
8595	0	0	Ki67+	 7455 13532
8596	0	0	Ki67+	 7457 13981
8597	0	0	Ki67+	 7459 13371
8598	0	0	Ki67+	 7459 13420
8599	0	0	Ki67+	 7471 13560
8600	0	0	Ki67+	 7476 13984
8601	0	0	Ki67+	 7477 13926
8602	0	0	Ki67+	 7481 13585
8603	0	0	Ki67+	 7499 13403
8604	0	0	Ki67+	 7503 13557
8605	0	0	Ki67+	 7504 13390
8606	0	0	Ki67+	 7510 13595
8607	0	0	Ki67+	 7520 13992
8608	0	0	Ki67+	 7521 14128
8609	0	0	Ki67+	 7522 13615
8610	0	0	Ki67+	 7524 14048
8611	0	0	Ki67+	 7526 13591
8612	0	0	Ki67+	 7528 13941
8613	0	0	Ki67+	 7530 14030
8614	0	0	Ki67+	 7532 13960
8615	0	0	Ki67+	 7533 13402
8616	0	0	Ki67+	 7548 13629
8617	0	0	Ki67+	 7548 13981
8618	0	0	Ki67+	 7550 13409
8619	0	0	Ki67+	 7563 14005
8620	0	0	Ki67+	 7564 13733
8621	0	0	Ki67+	 7568 13429
8622	0	0	Ki67+	 7570 13665
8623	0	0	Ki67+	 7575 13985
8624	0	0	Ki67+	 7576 14098
8625	0	0	Ki67+	 6786 14601
8626	0	0	Ki67+	 6788 14329
8627	0	0	Ki67+	 6793 14650
8628	0	0	Ki67+	 6794 14564
8629	0	0	Ki67+	 6801 14680
8630	0	0	Ki67+	 6808 14506
8631	0	0	Ki67+	 6813 14695
8632	0	0	Ki67+	 6841 14593
8633	0	0	Ki67+	 6845 14536
8634	0	0	Ki67+	 6845 14680
8635	0	0	Ki67+	 6849 14215
8636	0	0	Ki67+	 6853 14730
8637	0	0	Ki67+	 6858 14573
8638	0	0	Ki67+	 6871 14504
8639	0	0	Ki67+	 6872 14610
8640	0	0	Ki67+	 6875 14481
8641	0	0	Ki67+	 6877 14517
8642	0	0	Ki67+	 6881 14581
8643	0	0	Ki67+	 6887 14556
8644	0	0	Ki67+	 6893 14494
8645	0	0	Ki67+	 6898 14615
8646	0	0	Ki67+	 6907 14585
8647	0	0	Ki67+	 6922 14531
8648	0	0	Ki67+	 6922 14618
8649	0	0	Ki67+	 6923 14495
8650	0	0	Ki67+	 6928 14672
8651	0	0	Ki67+	 6934 14650
8652	0	0	Ki67+	 6938 14586
8653	0	0	Ki67+	 6944 14566
8654	0	0	Ki67+	 6944 14599
8655	0	0	Ki67+	 6955 14450
8656	0	0	Ki67+	 6957 14630
8657	0	0	Ki67+	 6966 14487
8658	0	0	Ki67+	 6970 14603
8659	0	0	Ki67+	 6971 14631
8660	0	0	Ki67+	 6973 14749
8661	0	0	Ki67+	 6985 14320
8662	0	0	Ki67+	 6990 14656
8663	0	0	Ki67+	 6992 14607
8664	0	0	Ki67+	 6995 14178
8665	0	0	Ki67+	 7004 14696
8666	0	0	Ki67+	 7005 14629
8667	0	0	Ki67+	 7027 14205
8668	0	0	Ki67+	 7030 14185
8669	0	0	Ki67+	 7035 14682
8670	0	0	Ki67+	 7043 14196
8671	0	0	Ki67+	 7047 14210
8672	0	0	Ki67+	 7056 14229
8673	0	0	Ki67+	 7085 14213
8674	0	0	Ki67+	 7113 14233
8675	0	0	Ki67+	 7119 14255
8676	0	0	Ki67+	 7138 14444
8677	0	0	Ki67+	 7152 14283
8678	0	0	Ki67+	 7157 14371
8679	0	0	Ki67+	 7162 14900
8680	0	0	Ki67+	 7175 14365
8681	0	0	Ki67+	 7182 14300
8682	0	0	Ki67+	 7184 14265
8683	0	0	Ki67+	 7199 14613
8684	0	0	Ki67+	 7199 14886
8685	0	0	Ki67+	 7224 14924
8686	0	0	Ki67+	 7232 14306
8687	0	0	Ki67+	 7252 14577
8688	0	0	Ki67+	 7263 14691
8689	0	0	Ki67+	 7273 14866
8690	0	0	Ki67+	 7290 14350
8691	0	0	Ki67+	 7294 14145
8692	0	0	Ki67+	 7295 14421
8693	0	0	Ki67+	 7297 14827
8694	0	0	Ki67+	 7310 14327
8695	0	0	Ki67+	 7311 14347
8696	0	0	Ki67+	 7318 14159
8697	0	0	Ki67+	 7333 14724
8698	0	0	Ki67+	 7334 14465
8699	0	0	Ki67+	 7339 14369
8700	0	0	Ki67+	 7381 14191
8701	0	0	Ki67+	 7388 14207
8702	0	0	Ki67+	 7424 14207
8703	0	0	Ki67+	 7426 14231
8704	0	0	Ki67+	 7432 14150
8705	0	0	Ki67+	 7442 14417
8706	0	0	Ki67+	 7449 14819
8707	0	0	Ki67+	 7457 14344
8708	0	0	Ki67+	 7457 14386
8709	0	0	Ki67+	 7458 14238
8710	0	0	Ki67+	 7464 14160
8711	0	0	Ki67+	 7464 14255
8712	0	0	Ki67+	 7468 14226
8713	0	0	Ki67+	 7468 14761
8714	0	0	Ki67+	 7469 14361
8715	0	0	Ki67+	 7477 14418
8716	0	0	Ki67+	 7480 14846
8717	0	0	Ki67+	 7482 14233
8718	0	0	Ki67+	 7485 14380
8719	0	0	Ki67+	 7497 14711
8720	0	0	Ki67+	 7499 14242
8721	0	0	Ki67+	 7500 14172
8722	0	0	Ki67+	 7505 14367
8723	0	0	Ki67+	 7519 14322
8724	0	0	Ki67+	 7521 14381
8725	0	0	Ki67+	 7528 14171
8726	0	0	Ki67+	 7542 14326
8727	0	0	Ki67+	 7548 14440
8728	0	0	Ki67+	 7561 14162
8729	0	0	Ki67+	 7573 14315
8730	0	0	Ki67+	 7582 14293
8731	0	0	Ki67+	 6786 15679
8732	0	0	Ki67+	 6797 15520
8733	0	0	Ki67+	 6807 15638
8734	0	0	Ki67+	 6813 15666
8735	0	0	Ki67+	 6818 15340
8736	0	0	Ki67+	 6819 15656
8737	0	0	Ki67+	 6823 15358
8738	0	0	Ki67+	 6826 15374
8739	0	0	Ki67+	 6828 15583
8740	0	0	Ki67+	 6839 15413
8741	0	0	Ki67+	 6842 15115
8742	0	0	Ki67+	 6847 15003
8743	0	0	Ki67+	 6848 15646
8744	0	0	Ki67+	 6868 15541
8745	0	0	Ki67+	 6874 14974
8746	0	0	Ki67+	 6879 15587
8747	0	0	Ki67+	 6909 15229
8748	0	0	Ki67+	 6909 15742
8749	0	0	Ki67+	 6947 15717
8750	0	0	Ki67+	 6972 15734
8751	0	0	Ki67+	 6988 15716
8752	0	0	Ki67+	 7040 15661
8753	0	0	Ki67+	 7041 15091
8754	0	0	Ki67+	 7050 15708
8755	0	0	Ki67+	 7054 15681
8756	0	0	Ki67+	 7066 15663
8757	0	0	Ki67+	 7089 15649
8758	0	0	Ki67+	 7089 15719
8759	0	0	Ki67+	 7095 15083
8760	0	0	Ki67+	 7096 15316
8761	0	0	Ki67+	 7130 15738
8762	0	0	Ki67+	 7149 15707
8763	0	0	Ki67+	 7159 15627
8764	0	0	Ki67+	 7194 15667
8765	0	0	Ki67+	 7201 15742
8766	0	0	Ki67+	 7206 15707
8767	0	0	Ki67+	 7208 15453
8768	0	0	Ki67+	 7243 15513
8769	0	0	Ki67+	 7257 15738
8770	0	0	Ki67+	 7263 15499
8771	0	0	Ki67+	 7273 15531
8772	0	0	Ki67+	 7280 15572
8773	0	0	Ki67+	 7282 15641
8774	0	0	Ki67+	 7305 15544
8775	0	0	Ki67+	 7318 15736
8776	0	0	Ki67+	 7339 15488
8777	0	0	Ki67+	 7340 15737
8778	0	0	Ki67+	 7344 15662
8779	0	0	Ki67+	 7351 15508
8780	0	0	Ki67+	 7357 14961
8781	0	0	Ki67+	 7359 15451
8782	0	0	Ki67+	 7362 15698
8783	0	0	Ki67+	 7372 15494
8784	0	0	Ki67+	 7375 15370
8785	0	0	Ki67+	 7401 15540
8786	0	0	Ki67+	 7409 15597
8787	0	0	Ki67+	 7414 15521
8788	0	0	Ki67+	 7417 15027
8789	0	0	Ki67+	 7426 15179
8790	0	0	Ki67+	 7429 14948
8791	0	0	Ki67+	 7432 15543
8792	0	0	Ki67+	 7439 15484
8793	0	0	Ki67+	 7453 15523
8794	0	0	Ki67+	 7456 15221
8795	0	0	Ki67+	 7472 15581
8796	0	0	Ki67+	 7476 15539
8797	0	0	Ki67+	 7479 15193
8798	0	0	Ki67+	 7490 15224
8799	0	0	Ki67+	 7493 15692
8800	0	0	Ki67+	 7514 15709
8801	0	0	Ki67+	 7529 15191
8802	0	0	Ki67+	 7531 15350
8803	0	0	Ki67+	 7541 15569
8804	0	0	Ki67+	 7555 15537
8805	0	0	Ki67+	 7565 15315
8806	0	0	Ki67+	 7567 15556
8807	0	0	Ki67+	 7573 15530
8808	0	0	Ki67+	 7574 15613
8809	0	0	Ki67+	 6787 15927
8810	0	0	Ki67+	 6788 16272
8811	0	0	Ki67+	 6789 16147
8812	0	0	Ki67+	 6790 16373
8813	0	0	Ki67+	 6791 15804
8814	0	0	Ki67+	 6799 15789
8815	0	0	Ki67+	 6799 16078
8816	0	0	Ki67+	 6800 16325
8817	0	0	Ki67+	 6802 16103
8818	0	0	Ki67+	 6804 16153
8819	0	0	Ki67+	 6810 16527
8820	0	0	Ki67+	 6811 16113
8821	0	0	Ki67+	 6813 16295
8822	0	0	Ki67+	 6813 16483
8823	0	0	Ki67+	 6815 16508
8824	0	0	Ki67+	 6819 15849
8825	0	0	Ki67+	 6819 16057
8826	0	0	Ki67+	 6819 16249
8827	0	0	Ki67+	 6820 16190
8828	0	0	Ki67+	 6820 16281
8829	0	0	Ki67+	 6822 15959
8830	0	0	Ki67+	 6826 16321
8831	0	0	Ki67+	 6827 15900
8832	0	0	Ki67+	 6828 16045
8833	0	0	Ki67+	 6830 15799
8834	0	0	Ki67+	 6832 16175
8835	0	0	Ki67+	 6836 15819
8836	0	0	Ki67+	 6838 16479
8837	0	0	Ki67+	 6841 16500
8838	0	0	Ki67+	 6842 16528
8839	0	0	Ki67+	 6844 16325
8840	0	0	Ki67+	 6847 15878
8841	0	0	Ki67+	 6851 16143
8842	0	0	Ki67+	 6853 16076
8843	0	0	Ki67+	 6857 16271
8844	0	0	Ki67+	 6858 16291
8845	0	0	Ki67+	 6859 16465
8846	0	0	Ki67+	 6861 15873
8847	0	0	Ki67+	 6862 16098
8848	0	0	Ki67+	 6863 16502
8849	0	0	Ki67+	 6864 15891
8850	0	0	Ki67+	 6866 16473
8851	0	0	Ki67+	 6867 16211
8852	0	0	Ki67+	 6870 16116
8853	0	0	Ki67+	 6873 15838
8854	0	0	Ki67+	 6877 16269
8855	0	0	Ki67+	 6878 15857
8856	0	0	Ki67+	 6878 16447
8857	0	0	Ki67+	 6879 15753
8858	0	0	Ki67+	 6880 15802
8859	0	0	Ki67+	 6880 16124
8860	0	0	Ki67+	 6885 15867
8861	0	0	Ki67+	 6885 16012
8862	0	0	Ki67+	 6886 16302
8863	0	0	Ki67+	 6890 16185
8864	0	0	Ki67+	 6891 15812
8865	0	0	Ki67+	 6892 16470
8866	0	0	Ki67+	 6898 16167
8867	0	0	Ki67+	 6900 15850
8868	0	0	Ki67+	 6900 16064
8869	0	0	Ki67+	 6900 16329
8870	0	0	Ki67+	 6902 16436
8871	0	0	Ki67+	 6904 16103
8872	0	0	Ki67+	 6905 15768
8873	0	0	Ki67+	 6905 15790
8874	0	0	Ki67+	 6906 15860
8875	0	0	Ki67+	 6910 16535
8876	0	0	Ki67+	 6911 16088
8877	0	0	Ki67+	 6913 16189
8878	0	0	Ki67+	 6915 16449
8879	0	0	Ki67+	 6917 16042
8880	0	0	Ki67+	 6917 16069
8881	0	0	Ki67+	 6918 15979
8882	0	0	Ki67+	 6920 16404
8883	0	0	Ki67+	 6922 16084
8884	0	0	Ki67+	 6923 16169
8885	0	0	Ki67+	 6924 16011
8886	0	0	Ki67+	 6928 16495
8887	0	0	Ki67+	 6931 16419
8888	0	0	Ki67+	 6933 15986
8889	0	0	Ki67+	 6933 16146
8890	0	0	Ki67+	 6933 16199
8891	0	0	Ki67+	 6933 16394
8892	0	0	Ki67+	 6934 15778
8893	0	0	Ki67+	 6935 15746
8894	0	0	Ki67+	 6937 16045
8895	0	0	Ki67+	 6938 15819
8896	0	0	Ki67+	 6944 16022
8897	0	0	Ki67+	 6944 16485
8898	0	0	Ki67+	 6949 16318
8899	0	0	Ki67+	 6952 16183
8900	0	0	Ki67+	 6956 16503
8901	0	0	Ki67+	 6960 16368
8902	0	0	Ki67+	 6960 16520
8903	0	0	Ki67+	 6961 16125
8904	0	0	Ki67+	 6962 16148
8905	0	0	Ki67+	 6962 16344
8906	0	0	Ki67+	 6963 15958
8907	0	0	Ki67+	 6964 15814
8908	0	0	Ki67+	 6967 16108
8909	0	0	Ki67+	 6971 15978
8910	0	0	Ki67+	 6973 15771
8911	0	0	Ki67+	 6982 16096
8912	0	0	Ki67+	 6982 16484
8913	0	0	Ki67+	 6983 15799
8914	0	0	Ki67+	 6983 16313
8915	0	0	Ki67+	 6983 16454
8916	0	0	Ki67+	 6985 16211
8917	0	0	Ki67+	 6986 15980
8918	0	0	Ki67+	 6986 16171
8919	0	0	Ki67+	 6988 16409
8920	0	0	Ki67+	 6989 16330
8921	0	0	Ki67+	 6993 16467
8922	0	0	Ki67+	 6995 16194
8923	0	0	Ki67+	 6996 16113
8924	0	0	Ki67+	 6998 15962
8925	0	0	Ki67+	 6999 16240
8926	0	0	Ki67+	 7000 16063
8927	0	0	Ki67+	 7002 16086
8928	0	0	Ki67+	 7003 16406
8929	0	0	Ki67+	 7008 16301
8930	0	0	Ki67+	 7010 16418
8931	0	0	Ki67+	 7013 16181
8932	0	0	Ki67+	 7014 16047
8933	0	0	Ki67+	 7014 16078
8934	0	0	Ki67+	 7015 15911
8935	0	0	Ki67+	 7017 16235
8936	0	0	Ki67+	 7018 16131
8937	0	0	Ki67+	 7018 16282
8938	0	0	Ki67+	 7022 15747
8939	0	0	Ki67+	 7027 16081
8940	0	0	Ki67+	 7031 15920
8941	0	0	Ki67+	 7034 16183
8942	0	0	Ki67+	 7034 16361
8943	0	0	Ki67+	 7034 16392
8944	0	0	Ki67+	 7035 16254
8945	0	0	Ki67+	 7036 16118
8946	0	0	Ki67+	 7038 16011
8947	0	0	Ki67+	 7043 15904
8948	0	0	Ki67+	 7044 15883
8949	0	0	Ki67+	 7051 16219
8950	0	0	Ki67+	 7056 16333
8951	0	0	Ki67+	 7060 16205
8952	0	0	Ki67+	 7062 16021
8953	0	0	Ki67+	 7064 15860
8954	0	0	Ki67+	 7067 16307
8955	0	0	Ki67+	 7071 16337
8956	0	0	Ki67+	 7073 16319
8957	0	0	Ki67+	 7077 15934
8958	0	0	Ki67+	 7080 15974
8959	0	0	Ki67+	 7081 16084
8960	0	0	Ki67+	 7081 16312
8961	0	0	Ki67+	 7084 15912
8962	0	0	Ki67+	 7084 16202
8963	0	0	Ki67+	 7088 16289
8964	0	0	Ki67+	 7089 16301
8965	0	0	Ki67+	 7091 15894
8966	0	0	Ki67+	 7096 16523
8967	0	0	Ki67+	 7099 16033
8968	0	0	Ki67+	 7099 16062
8969	0	0	Ki67+	 7100 16372
8970	0	0	Ki67+	 7101 15866
8971	0	0	Ki67+	 7101 16290
8972	0	0	Ki67+	 7101 16313
8973	0	0	Ki67+	 7106 16187
8974	0	0	Ki67+	 7107 15891
8975	0	0	Ki67+	 7108 16251
8976	0	0	Ki67+	 7110 16273
8977	0	0	Ki67+	 7115 15817
8978	0	0	Ki67+	 7120 16526
8979	0	0	Ki67+	 7124 15767
8980	0	0	Ki67+	 7124 15793
8981	0	0	Ki67+	 7126 15826
8982	0	0	Ki67+	 7126 16027
8983	0	0	Ki67+	 7127 16514
8984	0	0	Ki67+	 7128 16235
8985	0	0	Ki67+	 7132 15853
8986	0	0	Ki67+	 7136 16221
8987	0	0	Ki67+	 7140 16249
8988	0	0	Ki67+	 7143 16148
8989	0	0	Ki67+	 7144 16102
8990	0	0	Ki67+	 7145 16051
8991	0	0	Ki67+	 7146 16485
8992	0	0	Ki67+	 7148 16068
8993	0	0	Ki67+	 7154 15989
8994	0	0	Ki67+	 7156 16217
8995	0	0	Ki67+	 7158 16240
8996	0	0	Ki67+	 7160 16508
8997	0	0	Ki67+	 7163 16039
8998	0	0	Ki67+	 7169 15993
8999	0	0	Ki67+	 7172 16121
9000	0	0	Ki67+	 7173 16108
9001	0	0	Ki67+	 7180 16487
9002	0	0	Ki67+	 7181 16204
9003	0	0	Ki67+	 7182 16024
9004	0	0	Ki67+	 7186 15972
9005	0	0	Ki67+	 7186 16239
9006	0	0	Ki67+	 7188 16439
9007	0	0	Ki67+	 7194 15980
9008	0	0	Ki67+	 7195 15792
9009	0	0	Ki67+	 7195 16534
9010	0	0	Ki67+	 7198 16181
9011	0	0	Ki67+	 7199 15762
9012	0	0	Ki67+	 7201 16347
9013	0	0	Ki67+	 7203 16312
9014	0	0	Ki67+	 7206 15938
9015	0	0	Ki67+	 7207 15905
9016	0	0	Ki67+	 7210 16224
9017	0	0	Ki67+	 7215 16318
9018	0	0	Ki67+	 7215 16500
9019	0	0	Ki67+	 7216 16003
9020	0	0	Ki67+	 7218 15882
9021	0	0	Ki67+	 7219 16157
9022	0	0	Ki67+	 7220 16434
9023	0	0	Ki67+	 7225 16178
9024	0	0	Ki67+	 7225 16209
9025	0	0	Ki67+	 7225 16403
9026	0	0	Ki67+	 7226 15908
9027	0	0	Ki67+	 7228 16134
9028	0	0	Ki67+	 7229 15825
9029	0	0	Ki67+	 7230 16461
9030	0	0	Ki67+	 7231 16074
9031	0	0	Ki67+	 7236 16350
9032	0	0	Ki67+	 7237 15860
9033	0	0	Ki67+	 7239 16268
9034	0	0	Ki67+	 7239 16448
9035	0	0	Ki67+	 7240 15758
9036	0	0	Ki67+	 7240 16518
9037	0	0	Ki67+	 7243 15995
9038	0	0	Ki67+	 7245 15845
9039	0	0	Ki67+	 7246 15970
9040	0	0	Ki67+	 7251 16176
9041	0	0	Ki67+	 7254 16233
9042	0	0	Ki67+	 7255 16364
9043	0	0	Ki67+	 7259 16212
9044	0	0	Ki67+	 7261 15880
9045	0	0	Ki67+	 7261 16133
9046	0	0	Ki67+	 7262 16300
9047	0	0	Ki67+	 7263 16474
9048	0	0	Ki67+	 7265 16102
9049	0	0	Ki67+	 7266 16202
9050	0	0	Ki67+	 7267 15910
9051	0	0	Ki67+	 7267 16312
9052	0	0	Ki67+	 7269 15979
9053	0	0	Ki67+	 7271 16333
9054	0	0	Ki67+	 7277 15761
9055	0	0	Ki67+	 7277 16372
9056	0	0	Ki67+	 7278 16466
9057	0	0	Ki67+	 7285 16010
9058	0	0	Ki67+	 7286 16091
9059	0	0	Ki67+	 7287 15794
9060	0	0	Ki67+	 7289 15813
9061	0	0	Ki67+	 7296 16441
9062	0	0	Ki67+	 7303 16033
9063	0	0	Ki67+	 7306 16108
9064	0	0	Ki67+	 7306 16390
9065	0	0	Ki67+	 7307 16118
9066	0	0	Ki67+	 7308 16437
9067	0	0	Ki67+	 7310 16360
9068	0	0	Ki67+	 7311 16089
9069	0	0	Ki67+	 7315 16060
9070	0	0	Ki67+	 7317 15821
9071	0	0	Ki67+	 7319 15988
9072	0	0	Ki67+	 7320 16012
9073	0	0	Ki67+	 7322 16388
9074	0	0	Ki67+	 7327 16535
9075	0	0	Ki67+	 7329 15786
9076	0	0	Ki67+	 7331 16321
9077	0	0	Ki67+	 7333 16350
9078	0	0	Ki67+	 7334 15821
9079	0	0	Ki67+	 7334 16302
9080	0	0	Ki67+	 7337 16042
9081	0	0	Ki67+	 7340 15947
9082	0	0	Ki67+	 7341 16431
9083	0	0	Ki67+	 7344 16069
9084	0	0	Ki67+	 7345 16518
9085	0	0	Ki67+	 7349 16119
9086	0	0	Ki67+	 7352 16055
9087	0	0	Ki67+	 7355 16486
9088	0	0	Ki67+	 7363 16030
9089	0	0	Ki67+	 7364 16364
9090	0	0	Ki67+	 7371 16471
9091	0	0	Ki67+	 7382 15825
9092	0	0	Ki67+	 7385 16052
9093	0	0	Ki67+	 7388 16518
9094	0	0	Ki67+	 7389 16017
9095	0	0	Ki67+	 7391 15861
9096	0	0	Ki67+	 7392 15914
9097	0	0	Ki67+	 7392 16460
9098	0	0	Ki67+	 7394 15999
9099	0	0	Ki67+	 7395 15789
9100	0	0	Ki67+	 7401 15861
9101	0	0	Ki67+	 7410 16420
9102	0	0	Ki67+	 7413 15881
9103	0	0	Ki67+	 7420 16156
9104	0	0	Ki67+	 7420 16458
9105	0	0	Ki67+	 7421 16053
9106	0	0	Ki67+	 7427 15989
9107	0	0	Ki67+	 7428 16143
9108	0	0	Ki67+	 7429 16007
9109	0	0	Ki67+	 7432 15869
9110	0	0	Ki67+	 7436 15760
9111	0	0	Ki67+	 7438 16182
9112	0	0	Ki67+	 7439 16048
9113	0	0	Ki67+	 7440 16305
9114	0	0	Ki67+	 7445 16237
9115	0	0	Ki67+	 7445 16279
9116	0	0	Ki67+	 7449 16458
9117	0	0	Ki67+	 7452 16010
9118	0	0	Ki67+	 7455 16279
9119	0	0	Ki67+	 7457 15858
9120	0	0	Ki67+	 7457 16195
9121	0	0	Ki67+	 7459 16044
9122	0	0	Ki67+	 7462 15950
9123	0	0	Ki67+	 7463 16018
9124	0	0	Ki67+	 7465 15836
9125	0	0	Ki67+	 7467 15847
9126	0	0	Ki67+	 7472 16357
9127	0	0	Ki67+	 7474 16430
9128	0	0	Ki67+	 7474 16443
9129	0	0	Ki67+	 7476 16081
9130	0	0	Ki67+	 7476 16156
9131	0	0	Ki67+	 7477 15812
9132	0	0	Ki67+	 7480 16367
9133	0	0	Ki67+	 7482 15917
9134	0	0	Ki67+	 7485 16336
9135	0	0	Ki67+	 7487 16239
9136	0	0	Ki67+	 7488 15933
9137	0	0	Ki67+	 7489 16373
9138	0	0	Ki67+	 7494 16348
9139	0	0	Ki67+	 7496 16153
9140	0	0	Ki67+	 7496 16407
9141	0	0	Ki67+	 7503 16166
9142	0	0	Ki67+	 7504 16209
9143	0	0	Ki67+	 7505 15799
9144	0	0	Ki67+	 7506 16154
9145	0	0	Ki67+	 7509 15906
9146	0	0	Ki67+	 7509 16115
9147	0	0	Ki67+	 7509 16494
9148	0	0	Ki67+	 7518 15937
9149	0	0	Ki67+	 7520 16342
9150	0	0	Ki67+	 7523 15961
9151	0	0	Ki67+	 7528 16210
9152	0	0	Ki67+	 7528 16234
9153	0	0	Ki67+	 7529 15900
9154	0	0	Ki67+	 7534 15887
9155	0	0	Ki67+	 7534 16437
9156	0	0	Ki67+	 7540 16189
9157	0	0	Ki67+	 7545 16426
9158	0	0	Ki67+	 7546 16220
9159	0	0	Ki67+	 7547 16298
9160	0	0	Ki67+	 7550 15929
9161	0	0	Ki67+	 7558 16053
9162	0	0	Ki67+	 7559 16199
9163	0	0	Ki67+	 7567 15883
9164	0	0	Ki67+	 7572 16281
9165	0	0	Ki67+	 7578 15903
9166	0	0	Ki67+	 7578 16031
9167	0	0	Ki67+	 6788 17032
9168	0	0	Ki67+	 6792 17287
9169	0	0	Ki67+	 6793 17302
9170	0	0	Ki67+	 6795 17102
9171	0	0	Ki67+	 6797 17202
9172	0	0	Ki67+	 6808 17169
9173	0	0	Ki67+	 6812 17125
9174	0	0	Ki67+	 6817 17190
9175	0	0	Ki67+	 6819 17079
9176	0	0	Ki67+	 6821 17153
9177	0	0	Ki67+	 6821 17297
9178	0	0	Ki67+	 6827 17218
9179	0	0	Ki67+	 6843 16749
9180	0	0	Ki67+	 6844 17121
9181	0	0	Ki67+	 6849 17194
9182	0	0	Ki67+	 6850 16729
9183	0	0	Ki67+	 6851 17164
9184	0	0	Ki67+	 6852 17110
9185	0	0	Ki67+	 6857 17266
9186	0	0	Ki67+	 6858 17179
9187	0	0	Ki67+	 6869 16730
9188	0	0	Ki67+	 6875 17303
9189	0	0	Ki67+	 6878 17246
9190	0	0	Ki67+	 6879 16751
9191	0	0	Ki67+	 6881 17152
9192	0	0	Ki67+	 6895 17123
9193	0	0	Ki67+	 6900 17224
9194	0	0	Ki67+	 6904 17337
9195	0	0	Ki67+	 6912 16652
9196	0	0	Ki67+	 6924 16664
9197	0	0	Ki67+	 6930 16644
9198	0	0	Ki67+	 6935 17325
9199	0	0	Ki67+	 6937 16902
9200	0	0	Ki67+	 6941 16917
9201	0	0	Ki67+	 6947 16730
9202	0	0	Ki67+	 6949 17294
9203	0	0	Ki67+	 6960 17193
9204	0	0	Ki67+	 6963 17278
9205	0	0	Ki67+	 6964 16634
9206	0	0	Ki67+	 6966 16694
9207	0	0	Ki67+	 6971 16715
9208	0	0	Ki67+	 6975 17185
9209	0	0	Ki67+	 6981 16732
9210	0	0	Ki67+	 6986 16625
9211	0	0	Ki67+	 6986 17243
9212	0	0	Ki67+	 6993 16573
9213	0	0	Ki67+	 6993 17232
9214	0	0	Ki67+	 6995 17330
9215	0	0	Ki67+	 7001 16548
9216	0	0	Ki67+	 7002 16615
9217	0	0	Ki67+	 7003 17182
9218	0	0	Ki67+	 7008 17072
9219	0	0	Ki67+	 7011 17138
9220	0	0	Ki67+	 7018 16698
9221	0	0	Ki67+	 7021 16556
9222	0	0	Ki67+	 7026 17041
9223	0	0	Ki67+	 7029 17111
9224	0	0	Ki67+	 7032 17331
9225	0	0	Ki67+	 7038 16545
9226	0	0	Ki67+	 7045 16729
9227	0	0	Ki67+	 7048 16674
9228	0	0	Ki67+	 7054 16709
9229	0	0	Ki67+	 7060 16657
9230	0	0	Ki67+	 7075 17338
9231	0	0	Ki67+	 7079 16747
9232	0	0	Ki67+	 7081 16700
9233	0	0	Ki67+	 7082 16689
9234	0	0	Ki67+	 7088 16727
9235	0	0	Ki67+	 7099 17061
9236	0	0	Ki67+	 7113 17055
9237	0	0	Ki67+	 7121 17258
9238	0	0	Ki67+	 7124 16596
9239	0	0	Ki67+	 7124 17309
9240	0	0	Ki67+	 7129 17066
9241	0	0	Ki67+	 7134 16729
9242	0	0	Ki67+	 7134 17046
9243	0	0	Ki67+	 7140 17028
9244	0	0	Ki67+	 7145 17133
9245	0	0	Ki67+	 7146 16565
9246	0	0	Ki67+	 7149 16976
9247	0	0	Ki67+	 7151 17198
9248	0	0	Ki67+	 7153 17076
9249	0	0	Ki67+	 7153 17216
9250	0	0	Ki67+	 7155 17175
9251	0	0	Ki67+	 7156 16687
9252	0	0	Ki67+	 7157 16718
9253	0	0	Ki67+	 7159 17050
9254	0	0	Ki67+	 7162 17002
9255	0	0	Ki67+	 7162 17285
9256	0	0	Ki67+	 7170 16757
9257	0	0	Ki67+	 7172 16737
9258	0	0	Ki67+	 7172 17154
9259	0	0	Ki67+	 7172 17306
9260	0	0	Ki67+	 7173 17041
9261	0	0	Ki67+	 7174 17025
9262	0	0	Ki67+	 7177 17105
9263	0	0	Ki67+	 7179 16658
9264	0	0	Ki67+	 7181 16689
9265	0	0	Ki67+	 7185 16956
9266	0	0	Ki67+	 7191 16709
9267	0	0	Ki67+	 7193 17001
9268	0	0	Ki67+	 7195 17041
9269	0	0	Ki67+	 7195 17226
9270	0	0	Ki67+	 7198 16545
9271	0	0	Ki67+	 7198 16667
9272	0	0	Ki67+	 7198 16886
9273	0	0	Ki67+	 7198 17106
9274	0	0	Ki67+	 7200 16597
9275	0	0	Ki67+	 7207 17177
9276	0	0	Ki67+	 7207 17320
9277	0	0	Ki67+	 7210 16636
9278	0	0	Ki67+	 7211 17058
9279	0	0	Ki67+	 7212 17148
9280	0	0	Ki67+	 7217 16581
9281	0	0	Ki67+	 7217 17311
9282	0	0	Ki67+	 7219 17093
9283	0	0	Ki67+	 7221 16703
9284	0	0	Ki67+	 7222 17240
9285	0	0	Ki67+	 7223 17006
9286	0	0	Ki67+	 7224 17323
9287	0	0	Ki67+	 7226 17175
9288	0	0	Ki67+	 7227 17062
9289	0	0	Ki67+	 7227 17133
9290	0	0	Ki67+	 7228 16940
9291	0	0	Ki67+	 7230 16968
9292	0	0	Ki67+	 7231 16923
9293	0	0	Ki67+	 7237 16900
9294	0	0	Ki67+	 7240 17058
9295	0	0	Ki67+	 7241 16648
9296	0	0	Ki67+	 7249 17182
9297	0	0	Ki67+	 7254 16987
9298	0	0	Ki67+	 7254 17201
9299	0	0	Ki67+	 7254 17220
9300	0	0	Ki67+	 7255 16602
9301	0	0	Ki67+	 7256 17155
9302	0	0	Ki67+	 7257 17264
9303	0	0	Ki67+	 7258 16970
9304	0	0	Ki67+	 7262 16854
9305	0	0	Ki67+	 7263 17111
9306	0	0	Ki67+	 7268 16579
9307	0	0	Ki67+	 7268 16954
9308	0	0	Ki67+	 7268 17127
9309	0	0	Ki67+	 7269 17235
9310	0	0	Ki67+	 7270 17059
9311	0	0	Ki67+	 7270 17252
9312	0	0	Ki67+	 7272 16909
9313	0	0	Ki67+	 7275 16882
9314	0	0	Ki67+	 7277 16741
9315	0	0	Ki67+	 7283 16996
9316	0	0	Ki67+	 7285 16935
9317	0	0	Ki67+	 7286 17128
9318	0	0	Ki67+	 7287 17042
9319	0	0	Ki67+	 7293 17017
9320	0	0	Ki67+	 7294 16966
9321	0	0	Ki67+	 7296 17058
9322	0	0	Ki67+	 7304 16572
9323	0	0	Ki67+	 7305 16996
9324	0	0	Ki67+	 7305 17183
9325	0	0	Ki67+	 7309 16883
9326	0	0	Ki67+	 7309 17080
9327	0	0	Ki67+	 7311 17254
9328	0	0	Ki67+	 7312 16933
9329	0	0	Ki67+	 7319 17117
9330	0	0	Ki67+	 7324 17139
9331	0	0	Ki67+	 7325 16590
9332	0	0	Ki67+	 7325 17205
9333	0	0	Ki67+	 7328 16546
9334	0	0	Ki67+	 7329 16574
9335	0	0	Ki67+	 7331 17163
9336	0	0	Ki67+	 7338 17077
9337	0	0	Ki67+	 7343 16562
9338	0	0	Ki67+	 7345 17268
9339	0	0	Ki67+	 7346 17203
9340	0	0	Ki67+	 7347 17146
9341	0	0	Ki67+	 7347 17221
9342	0	0	Ki67+	 7350 17122
9343	0	0	Ki67+	 7357 17093
9344	0	0	Ki67+	 7363 17221
9345	0	0	Ki67+	 7369 17287
9346	0	0	Ki67+	 7370 16624
9347	0	0	Ki67+	 7374 17185
9348	0	0	Ki67+	 7375 17272
9349	0	0	Ki67+	 7381 17140
9350	0	0	Ki67+	 7382 17043
9351	0	0	Ki67+	 7386 17213
9352	0	0	Ki67+	 7397 17078
9353	0	0	Ki67+	 7399 17131
9354	0	0	Ki67+	 7399 17164
9355	0	0	Ki67+	 7399 17324
9356	0	0	Ki67+	 7407 17286
9357	0	0	Ki67+	 7414 17024
9358	0	0	Ki67+	 7428 17184
9359	0	0	Ki67+	 7432 17110
9360	0	0	Ki67+	 7435 16958
9361	0	0	Ki67+	 7439 17084
9362	0	0	Ki67+	 7446 17128
9363	0	0	Ki67+	 7447 17098
9364	0	0	Ki67+	 7457 16584
9365	0	0	Ki67+	 7478 17109
9366	0	0	Ki67+	 7491 16600
9367	0	0	Ki67+	 7496 17327
9368	0	0	Ki67+	 7499 17018
9369	0	0	Ki67+	 7502 17069
9370	0	0	Ki67+	 7511 16579
9371	0	0	Ki67+	 7512 17226
9372	0	0	Ki67+	 7516 17015
9373	0	0	Ki67+	 7522 16884
9374	0	0	Ki67+	 7522 17301
9375	0	0	Ki67+	 7525 17003
9376	0	0	Ki67+	 7531 16861
9377	0	0	Ki67+	 7535 16824
9378	0	0	Ki67+	 7538 17027
9379	0	0	Ki67+	 7540 17300
9380	0	0	Ki67+	 7542 17207
9381	0	0	Ki67+	 7547 16870
9382	0	0	Ki67+	 7549 16883
9383	0	0	Ki67+	 7550 16615
9384	0	0	Ki67+	 7553 16965
9385	0	0	Ki67+	 7557 17209
9386	0	0	Ki67+	 7563 16957
9387	0	0	Ki67+	 7567 17135
9388	0	0	Ki67+	 7571 16878
9389	0	0	Ki67+	 7572 16918
9390	0	0	Ki67+	 7572 17335
9391	0	0	Ki67+	 7582 16767
9392	0	0	Ki67+	 7582 17144
9393	0	0	Ki67+	 6790 17346
9394	0	0	Ki67+	 6790 17655
9395	0	0	Ki67+	 6791 17378
9396	0	0	Ki67+	 6793 17735
9397	0	0	Ki67+	 6793 17760
9398	0	0	Ki67+	 6793 18005
9399	0	0	Ki67+	 6795 17594
9400	0	0	Ki67+	 6802 17444
9401	0	0	Ki67+	 6803 17427
9402	0	0	Ki67+	 6805 17646
9403	0	0	Ki67+	 6809 17733
9404	0	0	Ki67+	 6809 18047
9405	0	0	Ki67+	 6820 17495
9406	0	0	Ki67+	 6821 17589
9407	0	0	Ki67+	 6822 17715
9408	0	0	Ki67+	 6823 18011
9409	0	0	Ki67+	 6825 17675
9410	0	0	Ki67+	 6828 17452
9411	0	0	Ki67+	 6831 17423
9412	0	0	Ki67+	 6834 17463
9413	0	0	Ki67+	 6841 17521
9414	0	0	Ki67+	 6841 18139
9415	0	0	Ki67+	 6842 17727
9416	0	0	Ki67+	 6843 17364
9417	0	0	Ki67+	 6849 17700
9418	0	0	Ki67+	 6850 17827
9419	0	0	Ki67+	 6851 17810
9420	0	0	Ki67+	 6867 17948
9421	0	0	Ki67+	 6870 17356
9422	0	0	Ki67+	 6870 18142
9423	0	0	Ki67+	 6871 18037
9424	0	0	Ki67+	 6873 17707
9425	0	0	Ki67+	 6874 17893
9426	0	0	Ki67+	 6876 17545
9427	0	0	Ki67+	 6881 17656
9428	0	0	Ki67+	 6882 17783
9429	0	0	Ki67+	 6883 17372
9430	0	0	Ki67+	 6895 17436
9431	0	0	Ki67+	 6895 17677
9432	0	0	Ki67+	 6895 17696
9433	0	0	Ki67+	 6896 17550
9434	0	0	Ki67+	 6897 18014
9435	0	0	Ki67+	 6899 17494
9436	0	0	Ki67+	 6899 17938
9437	0	0	Ki67+	 6910 17798
9438	0	0	Ki67+	 6914 17651
9439	0	0	Ki67+	 6914 18027
9440	0	0	Ki67+	 6916 17450
9441	0	0	Ki67+	 6921 17671
9442	0	0	Ki67+	 6923 17413
9443	0	0	Ki67+	 6924 18010
9444	0	0	Ki67+	 6924 18112
9445	0	0	Ki67+	 6927 17952
9446	0	0	Ki67+	 6929 17772
9447	0	0	Ki67+	 6932 17644
9448	0	0	Ki67+	 6935 17987
9449	0	0	Ki67+	 6936 17485
9450	0	0	Ki67+	 6941 17796
9451	0	0	Ki67+	 6942 17973
9452	0	0	Ki67+	 6947 17439
9453	0	0	Ki67+	 6949 17403
9454	0	0	Ki67+	 6952 18009
9455	0	0	Ki67+	 6957 17626
9456	0	0	Ki67+	 6961 18109
9457	0	0	Ki67+	 6963 17472
9458	0	0	Ki67+	 6968 17867
9459	0	0	Ki67+	 6973 18138
9460	0	0	Ki67+	 6977 17578
9461	0	0	Ki67+	 6984 17391
9462	0	0	Ki67+	 6987 17702
9463	0	0	Ki67+	 6988 17364
9464	0	0	Ki67+	 6988 18136
9465	0	0	Ki67+	 6994 17817
9466	0	0	Ki67+	 6998 18125
9467	0	0	Ki67+	 7003 17349
9468	0	0	Ki67+	 7005 17728
9469	0	0	Ki67+	 7007 17672
9470	0	0	Ki67+	 7010 17447
9471	0	0	Ki67+	 7016 17416
9472	0	0	Ki67+	 7017 17941
9473	0	0	Ki67+	 7019 18097
9474	0	0	Ki67+	 7022 17706
9475	0	0	Ki67+	 7023 17470
9476	0	0	Ki67+	 7023 18053
9477	0	0	Ki67+	 7024 17531
9478	0	0	Ki67+	 7024 17655
9479	0	0	Ki67+	 7027 17406
9480	0	0	Ki67+	 7027 17506
9481	0	0	Ki67+	 7035 17448
9482	0	0	Ki67+	 7035 17666
9483	0	0	Ki67+	 7037 17470
9484	0	0	Ki67+	 7037 17605
9485	0	0	Ki67+	 7040 18025
9486	0	0	Ki67+	 7044 17866
9487	0	0	Ki67+	 7045 17376
9488	0	0	Ki67+	 7046 17781
9489	0	0	Ki67+	 7048 17588
9490	0	0	Ki67+	 7050 18078
9491	0	0	Ki67+	 7059 18101
9492	0	0	Ki67+	 7062 17375
9493	0	0	Ki67+	 7071 18125
9494	0	0	Ki67+	 7072 18065
9495	0	0	Ki67+	 7073 17628
9496	0	0	Ki67+	 7077 18101
9497	0	0	Ki67+	 7079 17753
9498	0	0	Ki67+	 7079 18040
9499	0	0	Ki67+	 7087 17731
9500	0	0	Ki67+	 7087 18119
9501	0	0	Ki67+	 7088 17700
9502	0	0	Ki67+	 7089 17374
9503	0	0	Ki67+	 7094 17921
9504	0	0	Ki67+	 7096 18106
9505	0	0	Ki67+	 7099 17903
9506	0	0	Ki67+	 7099 18058
9507	0	0	Ki67+	 7105 18126
9508	0	0	Ki67+	 7117 18078
9509	0	0	Ki67+	 7122 17867
9510	0	0	Ki67+	 7126 17841
9511	0	0	Ki67+	 7128 17414
9512	0	0	Ki67+	 7134 18055
9513	0	0	Ki67+	 7140 17832
9514	0	0	Ki67+	 7141 17646
9515	0	0	Ki67+	 7141 17895
9516	0	0	Ki67+	 7146 18130
9517	0	0	Ki67+	 7154 18077
9518	0	0	Ki67+	 7154 18102
9519	0	0	Ki67+	 7166 18091
9520	0	0	Ki67+	 7175 18054
9521	0	0	Ki67+	 7181 18118
9522	0	0	Ki67+	 7182 18064
9523	0	0	Ki67+	 7194 17710
9524	0	0	Ki67+	 7196 17843
9525	0	0	Ki67+	 7200 18042
9526	0	0	Ki67+	 7203 18088
9527	0	0	Ki67+	 7212 17688
9528	0	0	Ki67+	 7213 17463
9529	0	0	Ki67+	 7214 17385
9530	0	0	Ki67+	 7214 17734
9531	0	0	Ki67+	 7216 18112
9532	0	0	Ki67+	 7217 17543
9533	0	0	Ki67+	 7218 18098
9534	0	0	Ki67+	 7220 17519
9535	0	0	Ki67+	 7221 17480
9536	0	0	Ki67+	 7227 18117
9537	0	0	Ki67+	 7231 17350
9538	0	0	Ki67+	 7231 18089
9539	0	0	Ki67+	 7232 18139
9540	0	0	Ki67+	 7233 18069
9541	0	0	Ki67+	 7244 18130
9542	0	0	Ki67+	 7251 18105
9543	0	0	Ki67+	 7253 17565
9544	0	0	Ki67+	 7256 17444
9545	0	0	Ki67+	 7257 17382
9546	0	0	Ki67+	 7259 17486
9547	0	0	Ki67+	 7260 17574
9548	0	0	Ki67+	 7261 17416
9549	0	0	Ki67+	 7264 17832
9550	0	0	Ki67+	 7267 18107
9551	0	0	Ki67+	 7268 18092
9552	0	0	Ki67+	 7271 17395
9553	0	0	Ki67+	 7274 17431
9554	0	0	Ki67+	 7275 17366
9555	0	0	Ki67+	 7283 17856
9556	0	0	Ki67+	 7290 17619
9557	0	0	Ki67+	 7293 18118
9558	0	0	Ki67+	 7296 17503
9559	0	0	Ki67+	 7296 17836
9560	0	0	Ki67+	 7300 17526
9561	0	0	Ki67+	 7301 17449
9562	0	0	Ki67+	 7302 17868
9563	0	0	Ki67+	 7318 17687
9564	0	0	Ki67+	 7319 17673
9565	0	0	Ki67+	 7330 17619
9566	0	0	Ki67+	 7332 17471
9567	0	0	Ki67+	 7334 17549
9568	0	0	Ki67+	 7339 17724
9569	0	0	Ki67+	 7343 17441
9570	0	0	Ki67+	 7345 17430
9571	0	0	Ki67+	 7354 17520
9572	0	0	Ki67+	 7358 17755
9573	0	0	Ki67+	 7358 17849
9574	0	0	Ki67+	 7362 17740
9575	0	0	Ki67+	 7362 17941
9576	0	0	Ki67+	 7363 17642
9577	0	0	Ki67+	 7365 17899
9578	0	0	Ki67+	 7371 17470
9579	0	0	Ki67+	 7374 17398
9580	0	0	Ki67+	 7375 18117
9581	0	0	Ki67+	 7377 17498
9582	0	0	Ki67+	 7381 17718
9583	0	0	Ki67+	 7388 17696
9584	0	0	Ki67+	 7390 17362
9585	0	0	Ki67+	 7390 17815
9586	0	0	Ki67+	 7394 17559
9587	0	0	Ki67+	 7406 17759
9588	0	0	Ki67+	 7408 17609
9589	0	0	Ki67+	 7413 18022
9590	0	0	Ki67+	 7429 17617
9591	0	0	Ki67+	 7429 17763
9592	0	0	Ki67+	 7431 17550
9593	0	0	Ki67+	 7436 17595
9594	0	0	Ki67+	 7443 18135
9595	0	0	Ki67+	 7450 17784
9596	0	0	Ki67+	 7456 17413
9597	0	0	Ki67+	 7458 18101
9598	0	0	Ki67+	 7460 17999
9599	0	0	Ki67+	 7462 17781
9600	0	0	Ki67+	 7467 17473
9601	0	0	Ki67+	 7468 17740
9602	0	0	Ki67+	 7469 17365
9603	0	0	Ki67+	 7475 17425
9604	0	0	Ki67+	 7476 17512
9605	0	0	Ki67+	 7477 17769
9606	0	0	Ki67+	 7481 17371
9607	0	0	Ki67+	 7487 17988
9608	0	0	Ki67+	 7490 17464
9609	0	0	Ki67+	 7492 17389
9610	0	0	Ki67+	 7492 17619
9611	0	0	Ki67+	 7493 17548
9612	0	0	Ki67+	 7502 17737
9613	0	0	Ki67+	 7502 18049
9614	0	0	Ki67+	 7508 17429
9615	0	0	Ki67+	 7513 17517
9616	0	0	Ki67+	 7513 17968
9617	0	0	Ki67+	 7514 17603
9618	0	0	Ki67+	 7515 17494
9619	0	0	Ki67+	 7518 17740
9620	0	0	Ki67+	 7519 17954
9621	0	0	Ki67+	 7520 17556
9622	0	0	Ki67+	 7528 17352
9623	0	0	Ki67+	 7529 17929
9624	0	0	Ki67+	 7530 17738
9625	0	0	Ki67+	 7538 17603
9626	0	0	Ki67+	 7539 17518
9627	0	0	Ki67+	 7540 18060
9628	0	0	Ki67+	 7543 17408
9629	0	0	Ki67+	 7546 17370
9630	0	0	Ki67+	 7546 17459
9631	0	0	Ki67+	 7547 17729
9632	0	0	Ki67+	 7553 17711
9633	0	0	Ki67+	 7558 17886
9634	0	0	Ki67+	 7565 17536
9635	0	0	Ki67+	 7566 17422
9636	0	0	Ki67+	 7569 17706
9637	0	0	Ki67+	 7570 17382
9638	0	0	Ki67+	 7571 17659
9639	0	0	Ki67+	 7574 17358
9640	0	0	Ki67+	 7574 17682
9641	0	0	Ki67+	 7576 17583
9642	0	0	Ki67+	 6785 18546
9643	0	0	Ki67+	 6789 18583
9644	0	0	Ki67+	 6793 18687
9645	0	0	Ki67+	 6793 18702
9646	0	0	Ki67+	 6796 18732
9647	0	0	Ki67+	 6806 18477
9648	0	0	Ki67+	 6808 18576
9649	0	0	Ki67+	 6809 18721
9650	0	0	Ki67+	 6811 18285
9651	0	0	Ki67+	 6820 18310
9652	0	0	Ki67+	 6822 18325
9653	0	0	Ki67+	 6822 18579
9654	0	0	Ki67+	 6824 18667
9655	0	0	Ki67+	 6825 18560
9656	0	0	Ki67+	 6827 18474
9657	0	0	Ki67+	 6828 18452
9658	0	0	Ki67+	 6832 18757
9659	0	0	Ki67+	 6833 18651
9660	0	0	Ki67+	 6834 18292
9661	0	0	Ki67+	 6837 18786
9662	0	0	Ki67+	 6845 18685
9663	0	0	Ki67+	 6849 18525
9664	0	0	Ki67+	 6849 18632
9665	0	0	Ki67+	 6853 18324
9666	0	0	Ki67+	 6857 18716
9667	0	0	Ki67+	 6858 18208
9668	0	0	Ki67+	 6860 18312
9669	0	0	Ki67+	 6868 18512
9670	0	0	Ki67+	 6871 18459
9671	0	0	Ki67+	 6876 18324
9672	0	0	Ki67+	 6881 18524
9673	0	0	Ki67+	 6882 18657
9674	0	0	Ki67+	 6882 18678
9675	0	0	Ki67+	 6896 18501
9676	0	0	Ki67+	 6906 18310
9677	0	0	Ki67+	 6909 18727
9678	0	0	Ki67+	 6926 18351
9679	0	0	Ki67+	 6928 18145
9680	0	0	Ki67+	 6929 18491
9681	0	0	Ki67+	 6930 18382
9682	0	0	Ki67+	 6930 18413
9683	0	0	Ki67+	 6931 18173
9684	0	0	Ki67+	 6932 18321
9685	0	0	Ki67+	 6934 18208
9686	0	0	Ki67+	 6936 18348
9687	0	0	Ki67+	 6937 18454
9688	0	0	Ki67+	 6939 18364
9689	0	0	Ki67+	 6942 18939
9690	0	0	Ki67+	 6946 18929
9691	0	0	Ki67+	 6947 18605
9692	0	0	Ki67+	 6952 18229
9693	0	0	Ki67+	 6952 18664
9694	0	0	Ki67+	 6953 18431
9695	0	0	Ki67+	 6959 18385
9696	0	0	Ki67+	 6970 18609
9697	0	0	Ki67+	 6976 18713
9698	0	0	Ki67+	 6986 18224
9699	0	0	Ki67+	 6987 18196
9700	0	0	Ki67+	 6999 18175
9701	0	0	Ki67+	 7005 18262
9702	0	0	Ki67+	 7006 18195
9703	0	0	Ki67+	 7037 18593
9704	0	0	Ki67+	 7043 18455
9705	0	0	Ki67+	 7052 18703
9706	0	0	Ki67+	 7053 18546
9707	0	0	Ki67+	 7054 18381
9708	0	0	Ki67+	 7054 18587
9709	0	0	Ki67+	 7059 18442
9710	0	0	Ki67+	 7060 18411
9711	0	0	Ki67+	 7088 18592
9712	0	0	Ki67+	 7097 18562
9713	0	0	Ki67+	 7098 18293
9714	0	0	Ki67+	 7101 18238
9715	0	0	Ki67+	 7104 18451
9716	0	0	Ki67+	 7106 18157
9717	0	0	Ki67+	 7114 18643
9718	0	0	Ki67+	 7115 18487
9719	0	0	Ki67+	 7116 18743
9720	0	0	Ki67+	 7121 18219
9721	0	0	Ki67+	 7123 18703
9722	0	0	Ki67+	 7124 18420
9723	0	0	Ki67+	 7125 18436
9724	0	0	Ki67+	 7126 18469
9725	0	0	Ki67+	 7128 18721
9726	0	0	Ki67+	 7131 18507
9727	0	0	Ki67+	 7135 18154
9728	0	0	Ki67+	 7137 18612
9729	0	0	Ki67+	 7139 18257
9730	0	0	Ki67+	 7148 18482
9731	0	0	Ki67+	 7149 18194
9732	0	0	Ki67+	 7152 18430
9733	0	0	Ki67+	 7157 18229
9734	0	0	Ki67+	 7164 18152
9735	0	0	Ki67+	 7167 18502
9736	0	0	Ki67+	 7173 18467
9737	0	0	Ki67+	 7179 18423
9738	0	0	Ki67+	 7183 18252
9739	0	0	Ki67+	 7188 18466
9740	0	0	Ki67+	 7189 18500
9741	0	0	Ki67+	 7193 18223
9742	0	0	Ki67+	 7195 18155
9743	0	0	Ki67+	 7197 18347
9744	0	0	Ki67+	 7200 18245
9745	0	0	Ki67+	 7208 18151
9746	0	0	Ki67+	 7208 18666
9747	0	0	Ki67+	 7222 18615
9748	0	0	Ki67+	 7227 18684
9749	0	0	Ki67+	 7232 18169
9750	0	0	Ki67+	 7239 18267
9751	0	0	Ki67+	 7255 18177
9752	0	0	Ki67+	 7258 18661
9753	0	0	Ki67+	 7263 18154
9754	0	0	Ki67+	 7276 18284
9755	0	0	Ki67+	 7283 18196
9756	0	0	Ki67+	 7289 18302
9757	0	0	Ki67+	 7296 18145
9758	0	0	Ki67+	 7300 18169
9759	0	0	Ki67+	 7300 18279
9760	0	0	Ki67+	 7312 18147
9761	0	0	Ki67+	 7313 18278
9762	0	0	Ki67+	 7318 18429
9763	0	0	Ki67+	 7335 18450
9764	0	0	Ki67+	 7351 18148
9765	0	0	Ki67+	 7352 18164
9766	0	0	Ki67+	 7366 18282
9767	0	0	Ki67+	 7366 18910
9768	0	0	Ki67+	 7367 18191
9769	0	0	Ki67+	 7367 18568
9770	0	0	Ki67+	 7378 18481
9771	0	0	Ki67+	 7379 18362
9772	0	0	Ki67+	 7381 18566
9773	0	0	Ki67+	 7382 18162
9774	0	0	Ki67+	 7392 18402
9775	0	0	Ki67+	 7393 18200
9776	0	0	Ki67+	 7395 18211
9777	0	0	Ki67+	 7397 18321
9778	0	0	Ki67+	 7402 18186
9779	0	0	Ki67+	 7402 18437
9780	0	0	Ki67+	 7406 18209
9781	0	0	Ki67+	 7410 18517
9782	0	0	Ki67+	 7414 18930
9783	0	0	Ki67+	 7415 18432
9784	0	0	Ki67+	 7417 18902
9785	0	0	Ki67+	 7430 18501
9786	0	0	Ki67+	 7432 18429
9787	0	0	Ki67+	 7434 18183
9788	0	0	Ki67+	 7435 18165
9789	0	0	Ki67+	 7443 18402
9790	0	0	Ki67+	 7446 18492
9791	0	0	Ki67+	 7447 18895
9792	0	0	Ki67+	 7451 18457
9793	0	0	Ki67+	 7454 18162
9794	0	0	Ki67+	 7457 18862
9795	0	0	Ki67+	 7482 18362
9796	0	0	Ki67+	 7493 18904
9797	0	0	Ki67+	 7504 18439
9798	0	0	Ki67+	 7505 18864
9799	0	0	Ki67+	 7509 18384
9800	0	0	Ki67+	 7513 18293
9801	0	0	Ki67+	 7513 18334
9802	0	0	Ki67+	 7517 18254
9803	0	0	Ki67+	 7519 18419
9804	0	0	Ki67+	 7519 18785
9805	0	0	Ki67+	 7526 18911
9806	0	0	Ki67+	 7532 18218
9807	0	0	Ki67+	 7534 18684
9808	0	0	Ki67+	 7541 18277
9809	0	0	Ki67+	 7544 18252
9810	0	0	Ki67+	 7545 18841
9811	0	0	Ki67+	 7553 18909
9812	0	0	Ki67+	 7555 18353
9813	0	0	Ki67+	 7561 18184
9814	0	0	Ki67+	 7572 18718
9815	0	0	Ki67+	 7575 18219
9816	0	0	Ki67+	 7581 18205
9817	0	0	Ki67+	 7582 18344
9818	0	0	Ki67+	 7583 18356
9819	0	0	Ki67+	 6787 19462
9820	0	0	Ki67+	 6794 19589
9821	0	0	Ki67+	 6796 19349
9822	0	0	Ki67+	 6798 19425
9823	0	0	Ki67+	 6805 19640
9824	0	0	Ki67+	 6806 18984
9825	0	0	Ki67+	 6807 19672
9826	0	0	Ki67+	 6809 19724
9827	0	0	Ki67+	 6810 19425
9828	0	0	Ki67+	 6811 19567
9829	0	0	Ki67+	 6811 19690
9830	0	0	Ki67+	 6816 19612
9831	0	0	Ki67+	 6821 19739
9832	0	0	Ki67+	 6822 19623
9833	0	0	Ki67+	 6826 19329
9834	0	0	Ki67+	 6827 19316
9835	0	0	Ki67+	 6830 19542
9836	0	0	Ki67+	 6832 19693
9837	0	0	Ki67+	 6833 19591
9838	0	0	Ki67+	 6840 19318
9839	0	0	Ki67+	 6841 19615
9840	0	0	Ki67+	 6843 19628
9841	0	0	Ki67+	 6849 19369
9842	0	0	Ki67+	 6850 19678
9843	0	0	Ki67+	 6856 19603
9844	0	0	Ki67+	 6864 19295
9845	0	0	Ki67+	 6871 19324
9846	0	0	Ki67+	 6872 19503
9847	0	0	Ki67+	 6874 19628
9848	0	0	Ki67+	 6880 19678
9849	0	0	Ki67+	 6887 19590
9850	0	0	Ki67+	 6891 19648
9851	0	0	Ki67+	 6892 19537
9852	0	0	Ki67+	 6894 19292
9853	0	0	Ki67+	 6895 19606
9854	0	0	Ki67+	 6899 19471
9855	0	0	Ki67+	 6900 19430
9856	0	0	Ki67+	 6902 19485
9857	0	0	Ki67+	 6908 19504
9858	0	0	Ki67+	 6910 19581
9859	0	0	Ki67+	 6914 19617
9860	0	0	Ki67+	 6915 19733
9861	0	0	Ki67+	 6918 19268
9862	0	0	Ki67+	 6926 19478
9863	0	0	Ki67+	 6929 19449
9864	0	0	Ki67+	 6931 19702
9865	0	0	Ki67+	 6934 19162
9866	0	0	Ki67+	 6942 19155
9867	0	0	Ki67+	 6942 19688
9868	0	0	Ki67+	 6943 19720
9869	0	0	Ki67+	 6945 19611
9870	0	0	Ki67+	 6956 19538
9871	0	0	Ki67+	 6957 19430
9872	0	0	Ki67+	 6958 19617
9873	0	0	Ki67+	 6959 19126
9874	0	0	Ki67+	 6959 19588
9875	0	0	Ki67+	 6961 19731
9876	0	0	Ki67+	 6974 19654
9877	0	0	Ki67+	 6975 19256
9878	0	0	Ki67+	 6979 19137
9879	0	0	Ki67+	 6984 19121
9880	0	0	Ki67+	 6991 19606
9881	0	0	Ki67+	 6992 19260
9882	0	0	Ki67+	 7000 19594
9883	0	0	Ki67+	 7002 19726
9884	0	0	Ki67+	 7003 19394
9885	0	0	Ki67+	 7004 19640
9886	0	0	Ki67+	 7009 19572
9887	0	0	Ki67+	 7010 19530
9888	0	0	Ki67+	 7011 19071
9889	0	0	Ki67+	 7012 19094
9890	0	0	Ki67+	 7013 19264
9891	0	0	Ki67+	 7014 19636
9892	0	0	Ki67+	 7025 19248
9893	0	0	Ki67+	 7027 19543
9894	0	0	Ki67+	 7027 19714
9895	0	0	Ki67+	 7028 19110
9896	0	0	Ki67+	 7028 19324
9897	0	0	Ki67+	 7032 19155
9898	0	0	Ki67+	 7033 19235
9899	0	0	Ki67+	 7033 19486
9900	0	0	Ki67+	 7038 19543
9901	0	0	Ki67+	 7041 19337
9902	0	0	Ki67+	 7041 19656
9903	0	0	Ki67+	 7042 19387
9904	0	0	Ki67+	 7045 19262
9905	0	0	Ki67+	 7046 19300
9906	0	0	Ki67+	 7053 19558
9907	0	0	Ki67+	 7055 19369
9908	0	0	Ki67+	 7060 19507
9909	0	0	Ki67+	 7061 19195
9910	0	0	Ki67+	 7064 19281
9911	0	0	Ki67+	 7064 19338
9912	0	0	Ki67+	 7073 19242
9913	0	0	Ki67+	 7075 19306
9914	0	0	Ki67+	 7075 19382
9915	0	0	Ki67+	 7077 19178
9916	0	0	Ki67+	 7077 19258
9917	0	0	Ki67+	 7078 19329
9918	0	0	Ki67+	 7084 19551
9919	0	0	Ki67+	 7087 19514
9920	0	0	Ki67+	 7088 19291
9921	0	0	Ki67+	 7094 19188
9922	0	0	Ki67+	 7094 19489
9923	0	0	Ki67+	 7095 19357
9924	0	0	Ki67+	 7095 19440
9925	0	0	Ki67+	 7108 19299
9926	0	0	Ki67+	 7109 19143
9927	0	0	Ki67+	 7111 19270
9928	0	0	Ki67+	 7111 19500
9929	0	0	Ki67+	 7115 19334
9930	0	0	Ki67+	 7117 19523
9931	0	0	Ki67+	 7122 19242
9932	0	0	Ki67+	 7125 19185
9933	0	0	Ki67+	 7130 19471
9934	0	0	Ki67+	 7132 19240
9935	0	0	Ki67+	 7136 19480
9936	0	0	Ki67+	 7138 19181
9937	0	0	Ki67+	 7140 19126
9938	0	0	Ki67+	 7142 19207
9939	0	0	Ki67+	 7149 19251
9940	0	0	Ki67+	 7154 19417
9941	0	0	Ki67+	 7155 19229
9942	0	0	Ki67+	 7155 19403
9943	0	0	Ki67+	 7155 19466
9944	0	0	Ki67+	 7165 19278
9945	0	0	Ki67+	 7169 19119
9946	0	0	Ki67+	 7170 19097
9947	0	0	Ki67+	 7171 19435
9948	0	0	Ki67+	 7175 19363
9949	0	0	Ki67+	 7180 19426
9950	0	0	Ki67+	 7181 19237
9951	0	0	Ki67+	 7182 19632
9952	0	0	Ki67+	 7183 19144
9953	0	0	Ki67+	 7186 19094
9954	0	0	Ki67+	 7187 19179
9955	0	0	Ki67+	 7200 19266
9956	0	0	Ki67+	 7200 19686
9957	0	0	Ki67+	 7202 19723
9958	0	0	Ki67+	 7204 19226
9959	0	0	Ki67+	 7208 19115
9960	0	0	Ki67+	 7211 19680
9961	0	0	Ki67+	 7211 19735
9962	0	0	Ki67+	 7213 19605
9963	0	0	Ki67+	 7215 19380
9964	0	0	Ki67+	 7218 19270
9965	0	0	Ki67+	 7220 19099
9966	0	0	Ki67+	 7222 19591
9967	0	0	Ki67+	 7225 19351
9968	0	0	Ki67+	 7225 19385
9969	0	0	Ki67+	 7226 19628
9970	0	0	Ki67+	 7229 19229
9971	0	0	Ki67+	 7237 19067
9972	0	0	Ki67+	 7241 19282
9973	0	0	Ki67+	 7241 19610
9974	0	0	Ki67+	 7242 19309
9975	0	0	Ki67+	 7243 19352
9976	0	0	Ki67+	 7243 19530
9977	0	0	Ki67+	 7245 19208
9978	0	0	Ki67+	 7249 19262
9979	0	0	Ki67+	 7258 19575
9980	0	0	Ki67+	 7259 19334
9981	0	0	Ki67+	 7260 19267
9982	0	0	Ki67+	 7264 19314
9983	0	0	Ki67+	 7265 19525
9984	0	0	Ki67+	 7266 19043
9985	0	0	Ki67+	 7267 19510
9986	0	0	Ki67+	 7268 19281
9987	0	0	Ki67+	 7270 19673
9988	0	0	Ki67+	 7271 19550
9989	0	0	Ki67+	 7272 19221
9990	0	0	Ki67+	 7278 19052
9991	0	0	Ki67+	 7280 19117
9992	0	0	Ki67+	 7286 19690
9993	0	0	Ki67+	 7287 19487
9994	0	0	Ki67+	 7288 19079
9995	0	0	Ki67+	 7292 18950
9996	0	0	Ki67+	 7292 19045
9997	0	0	Ki67+	 7293 19633
9998	0	0	Ki67+	 7295 19001
9999	0	0	Ki67+	 7295 19476
10000	0	0	Ki67+	 7296 19206
10001	0	0	Ki67+	 7300 19184
10002	0	0	Ki67+	 7304 19491
10003	0	0	Ki67+	 7308 19122
10004	0	0	Ki67+	 7308 19627
10005	0	0	Ki67+	 7310 19459
10006	0	0	Ki67+	 7312 19101
10007	0	0	Ki67+	 7319 19180
10008	0	0	Ki67+	 7322 19465
10009	0	0	Ki67+	 7323 19215
10010	0	0	Ki67+	 7327 19165
10011	0	0	Ki67+	 7331 18971
10012	0	0	Ki67+	 7332 19291
10013	0	0	Ki67+	 7333 19072
10014	0	0	Ki67+	 7337 19719
10015	0	0	Ki67+	 7340 19045
10016	0	0	Ki67+	 7342 19681
10017	0	0	Ki67+	 7345 19462
10018	0	0	Ki67+	 7346 19115
10019	0	0	Ki67+	 7351 19030
10020	0	0	Ki67+	 7351 19272
10021	0	0	Ki67+	 7352 19430
10022	0	0	Ki67+	 7354 19599
10023	0	0	Ki67+	 7358 19186
10024	0	0	Ki67+	 7361 19020
10025	0	0	Ki67+	 7361 19211
10026	0	0	Ki67+	 7362 19106
10027	0	0	Ki67+	 7362 19658
10028	0	0	Ki67+	 7365 19244
10029	0	0	Ki67+	 7365 19283
10030	0	0	Ki67+	 7368 19163
10031	0	0	Ki67+	 7369 19260
10032	0	0	Ki67+	 7371 19571
10033	0	0	Ki67+	 7372 19087
10034	0	0	Ki67+	 7373 19630
10035	0	0	Ki67+	 7375 19698
10036	0	0	Ki67+	 7377 19724
10037	0	0	Ki67+	 7378 19040
10038	0	0	Ki67+	 7382 19554
10039	0	0	Ki67+	 7383 19025
10040	0	0	Ki67+	 7385 19601
10041	0	0	Ki67+	 7390 19263
10042	0	0	Ki67+	 7390 19489
10043	0	0	Ki67+	 7391 19241
10044	0	0	Ki67+	 7393 19385
10045	0	0	Ki67+	 7395 19187
10046	0	0	Ki67+	 7396 19052
10047	0	0	Ki67+	 7396 19420
10048	0	0	Ki67+	 7396 19565
10049	0	0	Ki67+	 7397 19729
10050	0	0	Ki67+	 7404 19512
10051	0	0	Ki67+	 7409 19394
10052	0	0	Ki67+	 7410 19137
10053	0	0	Ki67+	 7411 19537
10054	0	0	Ki67+	 7412 19034
10055	0	0	Ki67+	 7414 19548
10056	0	0	Ki67+	 7417 19022
10057	0	0	Ki67+	 7417 19360
10058	0	0	Ki67+	 7420 19007
10059	0	0	Ki67+	 7432 19161
10060	0	0	Ki67+	 7432 19450
10061	0	0	Ki67+	 7432 19464
10062	0	0	Ki67+	 7434 19517
10063	0	0	Ki67+	 7440 19423
10064	0	0	Ki67+	 7441 19389
10065	0	0	Ki67+	 7442 19077
10066	0	0	Ki67+	 7443 19167
10067	0	0	Ki67+	 7444 19044
10068	0	0	Ki67+	 7446 18979
10069	0	0	Ki67+	 7451 18949
10070	0	0	Ki67+	 7451 18996
10071	0	0	Ki67+	 7451 19023
10072	0	0	Ki67+	 7452 19116
10073	0	0	Ki67+	 7453 19313
10074	0	0	Ki67+	 7454 19607
10075	0	0	Ki67+	 7455 19287
10076	0	0	Ki67+	 7457 19433
10077	0	0	Ki67+	 7458 19492
10078	0	0	Ki67+	 7459 19143
10079	0	0	Ki67+	 7459 19362
10080	0	0	Ki67+	 7459 19470
10081	0	0	Ki67+	 7464 19268
10082	0	0	Ki67+	 7467 18979
10083	0	0	Ki67+	 7469 19514
10084	0	0	Ki67+	 7470 19444
10085	0	0	Ki67+	 7478 19305
10086	0	0	Ki67+	 7478 19392
10087	0	0	Ki67+	 7481 19169
10088	0	0	Ki67+	 7483 19717
10089	0	0	Ki67+	 7488 19529
10090	0	0	Ki67+	 7489 19492
10091	0	0	Ki67+	 7493 19371
10092	0	0	Ki67+	 7496 19466
10093	0	0	Ki67+	 7499 19537
10094	0	0	Ki67+	 7500 18964
10095	0	0	Ki67+	 7503 19100
10096	0	0	Ki67+	 7509 19261
10097	0	0	Ki67+	 7510 19616
10098	0	0	Ki67+	 7511 19726
10099	0	0	Ki67+	 7520 19283
10100	0	0	Ki67+	 7523 19069
10101	0	0	Ki67+	 7526 19238
10102	0	0	Ki67+	 7528 19198
10103	0	0	Ki67+	 7530 19102
10104	0	0	Ki67+	 7532 19540
10105	0	0	Ki67+	 7534 19025
10106	0	0	Ki67+	 7534 19291
10107	0	0	Ki67+	 7536 19274
10108	0	0	Ki67+	 7537 19041
10109	0	0	Ki67+	 7538 19063
10110	0	0	Ki67+	 7539 19112
10111	0	0	Ki67+	 7546 19588
10112	0	0	Ki67+	 7547 19210
10113	0	0	Ki67+	 7548 19014
10114	0	0	Ki67+	 7559 19072
10115	0	0	Ki67+	 7559 19099
10116	0	0	Ki67+	 7559 19173
10117	0	0	Ki67+	 7561 19204
10118	0	0	Ki67+	 7565 19506
10119	0	0	Ki67+	 7567 19041
10120	0	0	Ki67+	 7573 19727
10121	0	0	Ki67+	 7577 19010
10122	0	0	Ki67+	 7581 19035
10123	0	0	Ki67+	 7583 19271
10124	0	0	Ki67+	 6787 20252
10125	0	0	Ki67+	 6789 20012
10126	0	0	Ki67+	 6798 20373
10127	0	0	Ki67+	 6800 20239
10128	0	0	Ki67+	 6805 19847
10129	0	0	Ki67+	 6814 20363
10130	0	0	Ki67+	 6817 20008
10131	0	0	Ki67+	 6819 20302
10132	0	0	Ki67+	 6822 19997
10133	0	0	Ki67+	 6823 19966
10134	0	0	Ki67+	 6824 20239
10135	0	0	Ki67+	 6827 20272
10136	0	0	Ki67+	 6832 20035
10137	0	0	Ki67+	 6832 20175
10138	0	0	Ki67+	 6833 20071
10139	0	0	Ki67+	 6842 20281
10140	0	0	Ki67+	 6843 20336
10141	0	0	Ki67+	 6844 20003
10142	0	0	Ki67+	 6847 19796
10143	0	0	Ki67+	 6849 20099
10144	0	0	Ki67+	 6851 19757
10145	0	0	Ki67+	 6851 20068
10146	0	0	Ki67+	 6855 20251
10147	0	0	Ki67+	 6857 20084
10148	0	0	Ki67+	 6861 19782
10149	0	0	Ki67+	 6861 20317
10150	0	0	Ki67+	 6861 20485
10151	0	0	Ki67+	 6863 20118
10152	0	0	Ki67+	 6864 20289
10153	0	0	Ki67+	 6866 20045
10154	0	0	Ki67+	 6869 20278
10155	0	0	Ki67+	 6871 19975
10156	0	0	Ki67+	 6871 20009
10157	0	0	Ki67+	 6872 20333
10158	0	0	Ki67+	 6876 20176
10159	0	0	Ki67+	 6876 20206
10160	0	0	Ki67+	 6877 19943
10161	0	0	Ki67+	 6878 20231
10162	0	0	Ki67+	 6878 20467
10163	0	0	Ki67+	 6883 20125
10164	0	0	Ki67+	 6886 19981
10165	0	0	Ki67+	 6896 20033
10166	0	0	Ki67+	 6897 20163
10167	0	0	Ki67+	 6899 20008
10168	0	0	Ki67+	 6902 19972
10169	0	0	Ki67+	 6907 19936
10170	0	0	Ki67+	 6908 20228
10171	0	0	Ki67+	 6909 19900
10172	0	0	Ki67+	 6911 19866
10173	0	0	Ki67+	 6917 20477
10174	0	0	Ki67+	 6918 20200
10175	0	0	Ki67+	 6919 19859
10176	0	0	Ki67+	 6923 20427
10177	0	0	Ki67+	 6928 19763
10178	0	0	Ki67+	 6928 19990
10179	0	0	Ki67+	 6931 20142
10180	0	0	Ki67+	 6934 19965
10181	0	0	Ki67+	 6934 20220
10182	0	0	Ki67+	 6939 20492
10183	0	0	Ki67+	 6942 19942
10184	0	0	Ki67+	 6942 20167
10185	0	0	Ki67+	 6943 20465
10186	0	0	Ki67+	 6948 20061
10187	0	0	Ki67+	 6950 19880
10188	0	0	Ki67+	 6952 20017
10189	0	0	Ki67+	 6953 20512
10190	0	0	Ki67+	 6955 19936
10191	0	0	Ki67+	 6957 19748
10192	0	0	Ki67+	 6957 20042
10193	0	0	Ki67+	 6957 20111
10194	0	0	Ki67+	 6958 20088
10195	0	0	Ki67+	 6959 20168
10196	0	0	Ki67+	 6961 19954
10197	0	0	Ki67+	 6961 20444
10198	0	0	Ki67+	 6962 19923
10199	0	0	Ki67+	 6962 20143
10200	0	0	Ki67+	 6963 20541
10201	0	0	Ki67+	 6964 19980
10202	0	0	Ki67+	 6968 20458
10203	0	0	Ki67+	 6970 20239
10204	0	0	Ki67+	 6972 20126
10205	0	0	Ki67+	 6978 20428
10206	0	0	Ki67+	 6979 19947
10207	0	0	Ki67+	 6981 20017
10208	0	0	Ki67+	 6983 20521
10209	0	0	Ki67+	 6985 20146
10210	0	0	Ki67+	 6986 19979
10211	0	0	Ki67+	 6987 19963
10212	0	0	Ki67+	 6988 20267
10213	0	0	Ki67+	 6989 20228
10214	0	0	Ki67+	 6991 20061
10215	0	0	Ki67+	 6995 19939
10216	0	0	Ki67+	 6995 20432
10217	0	0	Ki67+	 7000 19953
10218	0	0	Ki67+	 7001 20122
10219	0	0	Ki67+	 7005 20399
10220	0	0	Ki67+	 7008 19902
10221	0	0	Ki67+	 7009 19991
10222	0	0	Ki67+	 7013 19924
10223	0	0	Ki67+	 7013 20187
10224	0	0	Ki67+	 7016 20423
10225	0	0	Ki67+	 7019 19877
10226	0	0	Ki67+	 7020 19954
10227	0	0	Ki67+	 7021 20214
10228	0	0	Ki67+	 7021 20515
10229	0	0	Ki67+	 7022 20452
10230	0	0	Ki67+	 7025 19898
10231	0	0	Ki67+	 7029 19961
10232	0	0	Ki67+	 7035 20462
10233	0	0	Ki67+	 7038 20020
10234	0	0	Ki67+	 7041 20165
10235	0	0	Ki67+	 7042 20542
10236	0	0	Ki67+	 7044 19876
10237	0	0	Ki67+	 7049 19913
10238	0	0	Ki67+	 7049 20409
10239	0	0	Ki67+	 7050 20513
10240	0	0	Ki67+	 7052 20195
10241	0	0	Ki67+	 7057 20335
10242	0	0	Ki67+	 7061 20154
10243	0	0	Ki67+	 7064 19861
10244	0	0	Ki67+	 7065 20446
10245	0	0	Ki67+	 7065 20472
10246	0	0	Ki67+	 7065 20508
10247	0	0	Ki67+	 7067 20413
10248	0	0	Ki67+	 7070 20241
10249	0	0	Ki67+	 7076 19906
10250	0	0	Ki67+	 7079 20181
10251	0	0	Ki67+	 7081 20014
10252	0	0	Ki67+	 7082 19843
10253	0	0	Ki67+	 7086 19869
10254	0	0	Ki67+	 7086 20538
10255	0	0	Ki67+	 7087 20352
10256	0	0	Ki67+	 7089 20328
10257	0	0	Ki67+	 7092 20161
10258	0	0	Ki67+	 7093 20074
10259	0	0	Ki67+	 7093 20104
10260	0	0	Ki67+	 7093 20126
10261	0	0	Ki67+	 7094 20200
10262	0	0	Ki67+	 7094 20468
10263	0	0	Ki67+	 7097 20143
10264	0	0	Ki67+	 7098 20043
10265	0	0	Ki67+	 7111 20133
10266	0	0	Ki67+	 7114 20069
10267	0	0	Ki67+	 7115 20083
10268	0	0	Ki67+	 7116 19862
10269	0	0	Ki67+	 7117 20101
10270	0	0	Ki67+	 7122 19845
10271	0	0	Ki67+	 7122 20157
10272	0	0	Ki67+	 7122 20170
10273	0	0	Ki67+	 7122 20327
10274	0	0	Ki67+	 7126 20277
10275	0	0	Ki67+	 7131 19891
10276	0	0	Ki67+	 7132 19766
10277	0	0	Ki67+	 7137 20047
10278	0	0	Ki67+	 7143 20525
10279	0	0	Ki67+	 7144 20084
10280	0	0	Ki67+	 7145 20024
10281	0	0	Ki67+	 7147 19854
10282	0	0	Ki67+	 7147 20267
10283	0	0	Ki67+	 7149 20291
10284	0	0	Ki67+	 7156 19869
10285	0	0	Ki67+	 7158 20372
10286	0	0	Ki67+	 7159 20339
10287	0	0	Ki67+	 7160 20023
10288	0	0	Ki67+	 7161 20235
10289	0	0	Ki67+	 7161 20280
10290	0	0	Ki67+	 7164 19958
10291	0	0	Ki67+	 7164 20051
10292	0	0	Ki67+	 7167 20224
10293	0	0	Ki67+	 7173 20238
10294	0	0	Ki67+	 7173 20385
10295	0	0	Ki67+	 7174 19988
10296	0	0	Ki67+	 7178 20302
10297	0	0	Ki67+	 7183 20353
10298	0	0	Ki67+	 7184 19990
10299	0	0	Ki67+	 7186 19864
10300	0	0	Ki67+	 7187 20235
10301	0	0	Ki67+	 7189 20017
10302	0	0	Ki67+	 7193 20541
10303	0	0	Ki67+	 7194 20171
10304	0	0	Ki67+	 7197 20185
10305	0	0	Ki67+	 7199 20353
10306	0	0	Ki67+	 7199 20523
10307	0	0	Ki67+	 7201 20104
10308	0	0	Ki67+	 7203 19963
10309	0	0	Ki67+	 7207 20144
10310	0	0	Ki67+	 7209 20166
10311	0	0	Ki67+	 7211 20381
10312	0	0	Ki67+	 7212 19910
10313	0	0	Ki67+	 7212 19957
10314	0	0	Ki67+	 7212 20406
10315	0	0	Ki67+	 7215 19941
10316	0	0	Ki67+	 7215 20030
10317	0	0	Ki67+	 7240 19764
10318	0	0	Ki67+	 7242 20079
10319	0	0	Ki67+	 7247 20095
10320	0	0	Ki67+	 7249 20235
10321	0	0	Ki67+	 7249 20390
10322	0	0	Ki67+	 7251 20272
10323	0	0	Ki67+	 7253 20205
10324	0	0	Ki67+	 7253 20349
10325	0	0	Ki67+	 7255 19784
10326	0	0	Ki67+	 7257 20020
10327	0	0	Ki67+	 7257 20178
10328	0	0	Ki67+	 7258 20517
10329	0	0	Ki67+	 7260 20194
10330	0	0	Ki67+	 7264 20052
10331	0	0	Ki67+	 7266 20097
10332	0	0	Ki67+	 7273 20319
10333	0	0	Ki67+	 7278 20432
10334	0	0	Ki67+	 7279 20131
10335	0	0	Ki67+	 7280 19999
10336	0	0	Ki67+	 7282 20209
10337	0	0	Ki67+	 7289 20122
10338	0	0	Ki67+	 7292 20014
10339	0	0	Ki67+	 7301 20493
10340	0	0	Ki67+	 7302 20008
10341	0	0	Ki67+	 7305 19754
10342	0	0	Ki67+	 7305 19799
10343	0	0	Ki67+	 7305 20027
10344	0	0	Ki67+	 7306 20053
10345	0	0	Ki67+	 7306 20530
10346	0	0	Ki67+	 7313 19789
10347	0	0	Ki67+	 7314 20110
10348	0	0	Ki67+	 7317 19981
10349	0	0	Ki67+	 7325 20026
10350	0	0	Ki67+	 7332 20062
10351	0	0	Ki67+	 7334 19799
10352	0	0	Ki67+	 7334 20517
10353	0	0	Ki67+	 7339 20407
10354	0	0	Ki67+	 7340 20383
10355	0	0	Ki67+	 7343 19789
10356	0	0	Ki67+	 7344 20018
10357	0	0	Ki67+	 7354 19801
10358	0	0	Ki67+	 7355 19976
10359	0	0	Ki67+	 7356 19761
10360	0	0	Ki67+	 7357 19775
10361	0	0	Ki67+	 7362 20018
10362	0	0	Ki67+	 7363 20323
10363	0	0	Ki67+	 7366 20375
10364	0	0	Ki67+	 7369 20052
10365	0	0	Ki67+	 7369 20240
10366	0	0	Ki67+	 7374 19968
10367	0	0	Ki67+	 7379 20306
10368	0	0	Ki67+	 7380 20209
10369	0	0	Ki67+	 7383 19800
10370	0	0	Ki67+	 7384 20070
10371	0	0	Ki67+	 7387 20181
10372	0	0	Ki67+	 7388 19995
10373	0	0	Ki67+	 7388 20242
10374	0	0	Ki67+	 7390 20032
10375	0	0	Ki67+	 7396 19973
10376	0	0	Ki67+	 7397 19866
10377	0	0	Ki67+	 7397 20132
10378	0	0	Ki67+	 7400 20339
10379	0	0	Ki67+	 7402 19765
10380	0	0	Ki67+	 7402 20145
10381	0	0	Ki67+	 7407 20015
10382	0	0	Ki67+	 7407 20060
10383	0	0	Ki67+	 7409 20357
10384	0	0	Ki67+	 7417 19952
10385	0	0	Ki67+	 7421 20166
10386	0	0	Ki67+	 7421 20179
10387	0	0	Ki67+	 7423 19938
10388	0	0	Ki67+	 7424 19784
10389	0	0	Ki67+	 7424 20093
10390	0	0	Ki67+	 7425 20537
10391	0	0	Ki67+	 7427 20422
10392	0	0	Ki67+	 7429 19761
10393	0	0	Ki67+	 7431 20156
10394	0	0	Ki67+	 7432 20280
10395	0	0	Ki67+	 7433 20109
10396	0	0	Ki67+	 7433 20256
10397	0	0	Ki67+	 7436 19931
10398	0	0	Ki67+	 7438 19896
10399	0	0	Ki67+	 7439 20231
10400	0	0	Ki67+	 7441 19804
10401	0	0	Ki67+	 7441 20134
10402	0	0	Ki67+	 7444 20007
10403	0	0	Ki67+	 7447 20070
10404	0	0	Ki67+	 7448 19955
10405	0	0	Ki67+	 7448 20042
10406	0	0	Ki67+	 7452 20405
10407	0	0	Ki67+	 7455 19981
10408	0	0	Ki67+	 7455 20543
10409	0	0	Ki67+	 7460 20190
10410	0	0	Ki67+	 7460 20487
10411	0	0	Ki67+	 7461 20205
10412	0	0	Ki67+	 7462 19881
10413	0	0	Ki67+	 7465 19777
10414	0	0	Ki67+	 7467 20028
10415	0	0	Ki67+	 7467 20364
10416	0	0	Ki67+	 7468 20178
10417	0	0	Ki67+	 7470 20236
10418	0	0	Ki67+	 7472 20089
10419	0	0	Ki67+	 7473 19997
10420	0	0	Ki67+	 7476 20163
10421	0	0	Ki67+	 7477 19978
10422	0	0	Ki67+	 7479 19797
10423	0	0	Ki67+	 7480 20124
10424	0	0	Ki67+	 7482 20363
10425	0	0	Ki67+	 7488 19899
10426	0	0	Ki67+	 7489 20499
10427	0	0	Ki67+	 7492 20208
10428	0	0	Ki67+	 7492 20373
10429	0	0	Ki67+	 7493 19773
10430	0	0	Ki67+	 7493 20515
10431	0	0	Ki67+	 7507 19790
10432	0	0	Ki67+	 7517 20119
10433	0	0	Ki67+	 7519 20023
10434	0	0	Ki67+	 7523 20139
10435	0	0	Ki67+	 7526 19765
10436	0	0	Ki67+	 7526 20066
10437	0	0	Ki67+	 7533 19779
10438	0	0	Ki67+	 7534 20050
10439	0	0	Ki67+	 7534 20374
10440	0	0	Ki67+	 7536 19995
10441	0	0	Ki67+	 7538 20518
10442	0	0	Ki67+	 7554 19745
10443	0	0	Ki67+	 7565 19765
10444	0	0	Ki67+	 7565 20048
10445	0	0	Ki67+	 7576 20522
10446	0	0	Ki67+	 7579 20051
10447	0	0	Ki67+	 7580 19754
10448	0	0	Ki67+	 7582 20397
10449	0	0	Ki67+	 6797 20631
10450	0	0	Ki67+	 6799 20722
10451	0	0	Ki67+	 6802 20742
10452	0	0	Ki67+	 6813 20642
10453	0	0	Ki67+	 6821 20811
10454	0	0	Ki67+	 6824 20709
10455	0	0	Ki67+	 6824 20857
10456	0	0	Ki67+	 6826 20753
10457	0	0	Ki67+	 6826 20892
10458	0	0	Ki67+	 6832 20815
10459	0	0	Ki67+	 6836 20624
10460	0	0	Ki67+	 6845 20811
10461	0	0	Ki67+	 6850 20797
10462	0	0	Ki67+	 6852 20750
10463	0	0	Ki67+	 6854 20901
10464	0	0	Ki67+	 6859 20932
10465	0	0	Ki67+	 6861 20828
10466	0	0	Ki67+	 6879 20591
10467	0	0	Ki67+	 6879 20941
10468	0	0	Ki67+	 6889 20703
10469	0	0	Ki67+	 6898 20718
10470	0	0	Ki67+	 6903 20569
10471	0	0	Ki67+	 6914 20989
10472	0	0	Ki67+	 6916 20555
10473	0	0	Ki67+	 6925 20600
10474	0	0	Ki67+	 6927 20714
10475	0	0	Ki67+	 6933 20557
10476	0	0	Ki67+	 6947 20699
10477	0	0	Ki67+	 6953 20588
10478	0	0	Ki67+	 6956 20970
10479	0	0	Ki67+	 6957 20616
10480	0	0	Ki67+	 6961 20671
10481	0	0	Ki67+	 6962 20659
10482	0	0	Ki67+	 6964 20868
10483	0	0	Ki67+	 6969 20912
10484	0	0	Ki67+	 6970 20895
10485	0	0	Ki67+	 6978 20935
10486	0	0	Ki67+	 6982 20558
10487	0	0	Ki67+	 6982 20892
10488	0	0	Ki67+	 6987 20910
10489	0	0	Ki67+	 6988 20983
10490	0	0	Ki67+	 6990 20607
10491	0	0	Ki67+	 6993 20849
10492	0	0	Ki67+	 7001 20873
10493	0	0	Ki67+	 7001 20948
10494	0	0	Ki67+	 7006 20905
10495	0	0	Ki67+	 7007 20935
10496	0	0	Ki67+	 7014 21008
10497	0	0	Ki67+	 7017 20546
10498	0	0	Ki67+	 7019 20849
10499	0	0	Ki67+	 7024 20963
10500	0	0	Ki67+	 7025 20873
10501	0	0	Ki67+	 7025 21026
10502	0	0	Ki67+	 7027 20894
10503	0	0	Ki67+	 7036 20715
10504	0	0	Ki67+	 7039 20567
10505	0	0	Ki67+	 7044 20955
10506	0	0	Ki67+	 7044 20983
10507	0	0	Ki67+	 7055 21042
10508	0	0	Ki67+	 7056 20817
10509	0	0	Ki67+	 7064 20757
10510	0	0	Ki67+	 7064 20843
10511	0	0	Ki67+	 7064 20909
10512	0	0	Ki67+	 7069 20570
10513	0	0	Ki67+	 7070 21012
10514	0	0	Ki67+	 7072 21122
10515	0	0	Ki67+	 7073 20875
10516	0	0	Ki67+	 7080 20817
10517	0	0	Ki67+	 7081 20995
10518	0	0	Ki67+	 7091 21054
10519	0	0	Ki67+	 7092 20842
10520	0	0	Ki67+	 7094 20996
10521	0	0	Ki67+	 7096 20785
10522	0	0	Ki67+	 7098 20813
10523	0	0	Ki67+	 7100 20562
10524	0	0	Ki67+	 7106 20895
10525	0	0	Ki67+	 7113 20548
10526	0	0	Ki67+	 7114 20856
10527	0	0	Ki67+	 7117 20879
10528	0	0	Ki67+	 7119 20792
10529	0	0	Ki67+	 7120 20777
10530	0	0	Ki67+	 7127 20576
10531	0	0	Ki67+	 7138 20801
10532	0	0	Ki67+	 7139 20552
10533	0	0	Ki67+	 7145 20852
10534	0	0	Ki67+	 7150 20820
10535	0	0	Ki67+	 7160 21007
10536	0	0	Ki67+	 7161 20787
10537	0	0	Ki67+	 7167 20558
10538	0	0	Ki67+	 7171 21206
10539	0	0	Ki67+	 7178 20839
10540	0	0	Ki67+	 7189 20820
10541	0	0	Ki67+	 7192 20790
10542	0	0	Ki67+	 7193 20569
10543	0	0	Ki67+	 7202 20773
10544	0	0	Ki67+	 7203 20753
10545	0	0	Ki67+	 7207 21150
10546	0	0	Ki67+	 7208 21015
10547	0	0	Ki67+	 7210 20971
10548	0	0	Ki67+	 7222 20743
10549	0	0	Ki67+	 7231 20963
10550	0	0	Ki67+	 7234 20688
10551	0	0	Ki67+	 7234 20766
10552	0	0	Ki67+	 7237 20559
10553	0	0	Ki67+	 7238 20992
10554	0	0	Ki67+	 7248 20794
10555	0	0	Ki67+	 7252 20767
10556	0	0	Ki67+	 7256 20731
10557	0	0	Ki67+	 7257 21154
10558	0	0	Ki67+	 7260 20577
10559	0	0	Ki67+	 7268 20949
10560	0	0	Ki67+	 7270 20965
10561	0	0	Ki67+	 7275 20549
10562	0	0	Ki67+	 7277 20707
10563	0	0	Ki67+	 7277 21201
10564	0	0	Ki67+	 7284 20757
10565	0	0	Ki67+	 7288 20742
10566	0	0	Ki67+	 7290 20950
10567	0	0	Ki67+	 7292 20966
10568	0	0	Ki67+	 7293 21146
10569	0	0	Ki67+	 7295 20779
10570	0	0	Ki67+	 7307 20714
10571	0	0	Ki67+	 7311 20934
10572	0	0	Ki67+	 7312 20900
10573	0	0	Ki67+	 7313 21241
10574	0	0	Ki67+	 7314 21185
10575	0	0	Ki67+	 7324 20935
10576	0	0	Ki67+	 7324 21282
10577	0	0	Ki67+	 7326 21138
10578	0	0	Ki67+	 7327 20570
10579	0	0	Ki67+	 7331 20729
10580	0	0	Ki67+	 7337 21170
10581	0	0	Ki67+	 7337 21205
10582	0	0	Ki67+	 7340 20695
10583	0	0	Ki67+	 7342 20934
10584	0	0	Ki67+	 7347 20915
10585	0	0	Ki67+	 7351 21147
10586	0	0	Ki67+	 7357 20576
10587	0	0	Ki67+	 7363 21267
10588	0	0	Ki67+	 7369 20606
10589	0	0	Ki67+	 7371 20707
10590	0	0	Ki67+	 7371 20717
10591	0	0	Ki67+	 7375 20897
10592	0	0	Ki67+	 7378 21087
10593	0	0	Ki67+	 7379 20556
10594	0	0	Ki67+	 7380 20826
10595	0	0	Ki67+	 7383 20585
10596	0	0	Ki67+	 7383 20910
10597	0	0	Ki67+	 7388 20865
10598	0	0	Ki67+	 7391 20710
10599	0	0	Ki67+	 7401 20749
10600	0	0	Ki67+	 7409 20581
10601	0	0	Ki67+	 7410 20883
10602	0	0	Ki67+	 7412 21340
10603	0	0	Ki67+	 7418 20748
10604	0	0	Ki67+	 7421 20772
10605	0	0	Ki67+	 7421 20891
10606	0	0	Ki67+	 7423 21071
10607	0	0	Ki67+	 7424 21304
10608	0	0	Ki67+	 7432 20798
10609	0	0	Ki67+	 7433 20694
10610	0	0	Ki67+	 7434 21071
10611	0	0	Ki67+	 7438 21204
10612	0	0	Ki67+	 7442 20781
10613	0	0	Ki67+	 7442 20879
10614	0	0	Ki67+	 7443 20576
10615	0	0	Ki67+	 7445 20561
10616	0	0	Ki67+	 7446 20759
10617	0	0	Ki67+	 7448 20722
10618	0	0	Ki67+	 7458 20830
10619	0	0	Ki67+	 7459 21312
10620	0	0	Ki67+	 7461 20689
10621	0	0	Ki67+	 7463 20860
10622	0	0	Ki67+	 7465 21089
10623	0	0	Ki67+	 7471 20571
10624	0	0	Ki67+	 7472 20774
10625	0	0	Ki67+	 7475 20785
10626	0	0	Ki67+	 7476 21186
10627	0	0	Ki67+	 7480 20805
10628	0	0	Ki67+	 7490 20829
10629	0	0	Ki67+	 7492 21181
10630	0	0	Ki67+	 7496 20716
10631	0	0	Ki67+	 7498 20802
10632	0	0	Ki67+	 7499 20694
10633	0	0	Ki67+	 7501 20564
10634	0	0	Ki67+	 7501 21125
10635	0	0	Ki67+	 7505 20586
10636	0	0	Ki67+	 7513 20698
10637	0	0	Ki67+	 7515 20562
10638	0	0	Ki67+	 7523 20716
10639	0	0	Ki67+	 7526 20804
10640	0	0	Ki67+	 7534 20698
10641	0	0	Ki67+	 7538 21024
10642	0	0	Ki67+	 7539 21035
10643	0	0	Ki67+	 7545 20786
10644	0	0	Ki67+	 7548 20557
10645	0	0	Ki67+	 7549 20580
10646	0	0	Ki67+	 7552 20547
10647	0	0	Ki67+	 7560 20772
10648	0	0	Ki67+	 7564 20700
10649	0	0	Ki67+	 7571 21070
10650	0	0	Ki67+	 7574 20553
10651	0	0	Ki67+	 7574 21027
10652	0	0	Ki67+	 7469 21362
10653	0	0	Ki67+	 7515 21371
10654	0	0	Ki67+	 7553 21393
10655	0	0	Ki67+	 7654 10870
10656	0	0	Ki67+	 7679 10799
10657	0	0	Ki67+	 7641 11637
10658	0	0	Ki67+	 7651 11418
10659	0	0	Ki67+	 7653 11623
10660	0	0	Ki67+	 7663 11263
10661	0	0	Ki67+	 7670 11238
10662	0	0	Ki67+	 7681 11610
10663	0	0	Ki67+	 7697 11607
10664	0	0	Ki67+	 7815 11160
10665	0	0	Ki67+	 7834 10975
10666	0	0	Ki67+	 7975 11612
10667	0	0	Ki67+	 7977 11340
10668	0	0	Ki67+	 7977 11565
10669	0	0	Ki67+	 8037 11480
10670	0	0	Ki67+	 8093 11497
10671	0	0	Ki67+	 8096 11645
10672	0	0	Ki67+	 8106 11588
10673	0	0	Ki67+	 8137 11583
10674	0	0	Ki67+	 8150 11592
10675	0	0	Ki67+	 8150 11616
10676	0	0	Ki67+	 8173 11676
10677	0	0	Ki67+	 8176 11107
10678	0	0	Ki67+	 8186 11132
10679	0	0	Ki67+	 8242 11230
10680	0	0	Ki67+	 8312 11432
10681	0	0	Ki67+	 7587 12269
10682	0	0	Ki67+	 7587 12458
10683	0	0	Ki67+	 7588 11747
10684	0	0	Ki67+	 7592 12482
10685	0	0	Ki67+	 7598 11741
10686	0	0	Ki67+	 7598 11759
10687	0	0	Ki67+	 7600 12220
10688	0	0	Ki67+	 7602 12290
10689	0	0	Ki67+	 7611 11809
10690	0	0	Ki67+	 7612 11832
10691	0	0	Ki67+	 7617 12323
10692	0	0	Ki67+	 7620 11852
10693	0	0	Ki67+	 7639 11903
10694	0	0	Ki67+	 7639 11938
10695	0	0	Ki67+	 7643 12357
10696	0	0	Ki67+	 7654 12377
10697	0	0	Ki67+	 7656 12391
10698	0	0	Ki67+	 7658 12041
10699	0	0	Ki67+	 7670 12001
10700	0	0	Ki67+	 7672 12422
10701	0	0	Ki67+	 7678 12449
10702	0	0	Ki67+	 7679 11992
10703	0	0	Ki67+	 7684 12076
10704	0	0	Ki67+	 7687 11889
10705	0	0	Ki67+	 7688 12056
10706	0	0	Ki67+	 7698 11843
10707	0	0	Ki67+	 7706 12048
10708	0	0	Ki67+	 7709 12081
10709	0	0	Ki67+	 7713 12493
10710	0	0	Ki67+	 7723 12481
10711	0	0	Ki67+	 7727 12310
10712	0	0	Ki67+	 7732 12162
10713	0	0	Ki67+	 7733 12106
10714	0	0	Ki67+	 7738 12196
10715	0	0	Ki67+	 7740 11805
10716	0	0	Ki67+	 7742 12291
10717	0	0	Ki67+	 7745 11945
10718	0	0	Ki67+	 7749 12246
10719	0	0	Ki67+	 7754 11992
10720	0	0	Ki67+	 7765 12171
10721	0	0	Ki67+	 7777 12046
10722	0	0	Ki67+	 7783 12074
10723	0	0	Ki67+	 7797 12046
10724	0	0	Ki67+	 7800 12235
10725	0	0	Ki67+	 7804 12103
10726	0	0	Ki67+	 7807 12249
10727	0	0	Ki67+	 7812 12075
10728	0	0	Ki67+	 7815 12281
10729	0	0	Ki67+	 7816 12019
10730	0	0	Ki67+	 7819 12085
10731	0	0	Ki67+	 7819 12268
10732	0	0	Ki67+	 7825 12140
10733	0	0	Ki67+	 7826 11912
10734	0	0	Ki67+	 7829 12368
10735	0	0	Ki67+	 7847 12351
10736	0	0	Ki67+	 7862 12173
10737	0	0	Ki67+	 7877 12105
10738	0	0	Ki67+	 7885 12412
10739	0	0	Ki67+	 7895 12444
10740	0	0	Ki67+	 7901 12251
10741	0	0	Ki67+	 7913 12450
10742	0	0	Ki67+	 7916 12305
10743	0	0	Ki67+	 7918 12284
10744	0	0	Ki67+	 7922 12461
10745	0	0	Ki67+	 7931 12309
10746	0	0	Ki67+	 7940 12322
10747	0	0	Ki67+	 7952 12259
10748	0	0	Ki67+	 7966 12352
10749	0	0	Ki67+	 7973 12397
10750	0	0	Ki67+	 7983 12067
10751	0	0	Ki67+	 7988 12402
10752	0	0	Ki67+	 7994 12357
10753	0	0	Ki67+	 7996 11722
10754	0	0	Ki67+	 7997 12066
10755	0	0	Ki67+	 8015 12431
10756	0	0	Ki67+	 8017 12152
10757	0	0	Ki67+	 8017 12345
10758	0	0	Ki67+	 8023 12373
10759	0	0	Ki67+	 8028 12403
10760	0	0	Ki67+	 8029 12449
10761	0	0	Ki67+	 8032 11726
10762	0	0	Ki67+	 8044 11722
10763	0	0	Ki67+	 8047 12411
10764	0	0	Ki67+	 8050 12374
10765	0	0	Ki67+	 8053 12446
10766	0	0	Ki67+	 8066 12481
10767	0	0	Ki67+	 8067 11861
10768	0	0	Ki67+	 8071 12414
10769	0	0	Ki67+	 8074 12033
10770	0	0	Ki67+	 8078 12427
10771	0	0	Ki67+	 8080 11921
10772	0	0	Ki67+	 8082 12459
10773	0	0	Ki67+	 8089 12403
10774	0	0	Ki67+	 8095 11914
10775	0	0	Ki67+	 8098 11845
10776	0	0	Ki67+	 8101 12294
10777	0	0	Ki67+	 8103 12465
10778	0	0	Ki67+	 8107 12348
10779	0	0	Ki67+	 8109 12420
10780	0	0	Ki67+	 8112 11942
10781	0	0	Ki67+	 8113 12449
10782	0	0	Ki67+	 8114 12465
10783	0	0	Ki67+	 8125 12374
10784	0	0	Ki67+	 8127 11835
10785	0	0	Ki67+	 8128 12472
10786	0	0	Ki67+	 8129 12398
10787	0	0	Ki67+	 8131 12119
10788	0	0	Ki67+	 8132 12417
10789	0	0	Ki67+	 8134 12048
10790	0	0	Ki67+	 8137 12017
10791	0	0	Ki67+	 8138 11860
10792	0	0	Ki67+	 8140 11987
10793	0	0	Ki67+	 8141 12132
10794	0	0	Ki67+	 8143 12277
10795	0	0	Ki67+	 8143 12340
10796	0	0	Ki67+	 8143 12408
10797	0	0	Ki67+	 8143 12438
10798	0	0	Ki67+	 8144 12069
10799	0	0	Ki67+	 8144 12150
10800	0	0	Ki67+	 8145 12468
10801	0	0	Ki67+	 8149 12398
10802	0	0	Ki67+	 8150 12355
10803	0	0	Ki67+	 8158 12188
10804	0	0	Ki67+	 8159 12056
10805	0	0	Ki67+	 8161 12173
10806	0	0	Ki67+	 8163 12277
10807	0	0	Ki67+	 8164 12366
10808	0	0	Ki67+	 8165 12343
10809	0	0	Ki67+	 8165 12438
10810	0	0	Ki67+	 8167 12395
10811	0	0	Ki67+	 8170 12157
10812	0	0	Ki67+	 8172 12144
10813	0	0	Ki67+	 8176 11800
10814	0	0	Ki67+	 8176 12220
10815	0	0	Ki67+	 8179 12417
10816	0	0	Ki67+	 8180 12173
10817	0	0	Ki67+	 8182 12301
10818	0	0	Ki67+	 8183 12338
10819	0	0	Ki67+	 8190 12178
10820	0	0	Ki67+	 8191 11705
10821	0	0	Ki67+	 8196 12211
10822	0	0	Ki67+	 8197 12265
10823	0	0	Ki67+	 8199 12371
10824	0	0	Ki67+	 8202 11724
10825	0	0	Ki67+	 8203 12290
10826	0	0	Ki67+	 8210 12326
10827	0	0	Ki67+	 8218 12018
10828	0	0	Ki67+	 8235 11769
10829	0	0	Ki67+	 8258 11776
10830	0	0	Ki67+	 8271 11792
10831	0	0	Ki67+	 8273 12126
10832	0	0	Ki67+	 8289 11968
10833	0	0	Ki67+	 8302 11952
10834	0	0	Ki67+	 8304 12157
10835	0	0	Ki67+	 8312 12199
10836	0	0	Ki67+	 8314 11840
10837	0	0	Ki67+	 8318 12037
10838	0	0	Ki67+	 8318 12210
10839	0	0	Ki67+	 8321 12172
10840	0	0	Ki67+	 8328 11938
10841	0	0	Ki67+	 8345 12100
10842	0	0	Ki67+	 8347 11879
10843	0	0	Ki67+	 8347 12087
10844	0	0	Ki67+	 8355 12072
10845	0	0	Ki67+	 8369 12202
10846	0	0	Ki67+	 8371 12045
10847	0	0	Ki67+	 8372 12091
10848	0	0	Ki67+	 7593 13035
10849	0	0	Ki67+	 7597 12543
10850	0	0	Ki67+	 7600 12564
10851	0	0	Ki67+	 7602 12526
10852	0	0	Ki67+	 7602 12788
10853	0	0	Ki67+	 7612 12679
10854	0	0	Ki67+	 7614 12550
10855	0	0	Ki67+	 7614 12569
10856	0	0	Ki67+	 7617 12510
10857	0	0	Ki67+	 7621 12735
10858	0	0	Ki67+	 7628 12617
10859	0	0	Ki67+	 7631 12563
10860	0	0	Ki67+	 7645 12553
10861	0	0	Ki67+	 7647 12621
10862	0	0	Ki67+	 7648 13252
10863	0	0	Ki67+	 7662 13216
10864	0	0	Ki67+	 7664 12600
10865	0	0	Ki67+	 7664 12939
10866	0	0	Ki67+	 7666 13236
10867	0	0	Ki67+	 7667 13199
10868	0	0	Ki67+	 7669 12682
10869	0	0	Ki67+	 7670 13266
10870	0	0	Ki67+	 7674 13226
10871	0	0	Ki67+	 7679 13160
10872	0	0	Ki67+	 7682 12641
10873	0	0	Ki67+	 7683 13172
10874	0	0	Ki67+	 7691 12635
10875	0	0	Ki67+	 7692 12985
10876	0	0	Ki67+	 7700 13242
10877	0	0	Ki67+	 7702 12646
10878	0	0	Ki67+	 7705 13166
10879	0	0	Ki67+	 7710 13189
10880	0	0	Ki67+	 7712 13220
10881	0	0	Ki67+	 7717 12680
10882	0	0	Ki67+	 7718 13256
10883	0	0	Ki67+	 7719 12834
10884	0	0	Ki67+	 7730 12551
10885	0	0	Ki67+	 7733 13237
10886	0	0	Ki67+	 7734 13276
10887	0	0	Ki67+	 7735 13050
10888	0	0	Ki67+	 7735 13205
10889	0	0	Ki67+	 7739 12759
10890	0	0	Ki67+	 7739 12800
10891	0	0	Ki67+	 7743 12715
10892	0	0	Ki67+	 7747 13049
10893	0	0	Ki67+	 7756 13062
10894	0	0	Ki67+	 7757 12738
10895	0	0	Ki67+	 7767 13262
10896	0	0	Ki67+	 7768 13078
10897	0	0	Ki67+	 7772 12763
10898	0	0	Ki67+	 7776 13096
10899	0	0	Ki67+	 7785 12806
10900	0	0	Ki67+	 7788 13098
10901	0	0	Ki67+	 7795 13270
10902	0	0	Ki67+	 7807 12805
10903	0	0	Ki67+	 7809 13050
10904	0	0	Ki67+	 7813 13125
10905	0	0	Ki67+	 7815 13260
10906	0	0	Ki67+	 7822 13133
10907	0	0	Ki67+	 7823 13245
10908	0	0	Ki67+	 7834 12714
10909	0	0	Ki67+	 7839 12840
10910	0	0	Ki67+	 7839 13250
10911	0	0	Ki67+	 7840 13164
10912	0	0	Ki67+	 7845 12724
10913	0	0	Ki67+	 7847 13143
10914	0	0	Ki67+	 7851 13175
10915	0	0	Ki67+	 7869 13172
10916	0	0	Ki67+	 7874 12777
10917	0	0	Ki67+	 7878 12895
10918	0	0	Ki67+	 7896 12916
10919	0	0	Ki67+	 7898 12810
10920	0	0	Ki67+	 7912 12825
10921	0	0	Ki67+	 7913 12526
10922	0	0	Ki67+	 7926 12497
10923	0	0	Ki67+	 7928 12948
10924	0	0	Ki67+	 7932 13226
10925	0	0	Ki67+	 7933 13011
10926	0	0	Ki67+	 7937 12963
10927	0	0	Ki67+	 7939 13256
10928	0	0	Ki67+	 7945 12521
10929	0	0	Ki67+	 7948 12885
10930	0	0	Ki67+	 7950 12554
10931	0	0	Ki67+	 7961 12534
10932	0	0	Ki67+	 7965 13279
10933	0	0	Ki67+	 7968 12900
10934	0	0	Ki67+	 7972 12563
10935	0	0	Ki67+	 7973 12988
10936	0	0	Ki67+	 7976 12607
10937	0	0	Ki67+	 7979 12919
10938	0	0	Ki67+	 7980 13003
10939	0	0	Ki67+	 7990 13285
10940	0	0	Ki67+	 7999 13024
10941	0	0	Ki67+	 8001 12586
10942	0	0	Ki67+	 8008 12953
10943	0	0	Ki67+	 8014 13035
10944	0	0	Ki67+	 8022 12565
10945	0	0	Ki67+	 8026 12662
10946	0	0	Ki67+	 8026 13059
10947	0	0	Ki67+	 8033 12696
10948	0	0	Ki67+	 8035 12531
10949	0	0	Ki67+	 8041 12687
10950	0	0	Ki67+	 8042 12951
10951	0	0	Ki67+	 8044 13077
10952	0	0	Ki67+	 8048 13001
10953	0	0	Ki67+	 8051 13100
10954	0	0	Ki67+	 8060 13013
10955	0	0	Ki67+	 8060 13113
10956	0	0	Ki67+	 8064 12725
10957	0	0	Ki67+	 8068 13033
10958	0	0	Ki67+	 8073 12744
10959	0	0	Ki67+	 8073 12769
10960	0	0	Ki67+	 8074 13015
10961	0	0	Ki67+	 8074 13135
10962	0	0	Ki67+	 8083 13147
10963	0	0	Ki67+	 8089 13059
10964	0	0	Ki67+	 8090 13200
10965	0	0	Ki67+	 8097 13159
10966	0	0	Ki67+	 8098 12789
10967	0	0	Ki67+	 8099 12815
10968	0	0	Ki67+	 8102 12535
10969	0	0	Ki67+	 8103 12690
10970	0	0	Ki67+	 8110 13089
10971	0	0	Ki67+	 8111 12497
10972	0	0	Ki67+	 8112 13192
10973	0	0	Ki67+	 8121 13278
10974	0	0	Ki67+	 8128 13221
10975	0	0	Ki67+	 8130 12521
10976	0	0	Ki67+	 8132 12839
10977	0	0	Ki67+	 8133 13202
10978	0	0	Ki67+	 8135 13115
10979	0	0	Ki67+	 8135 13264
10980	0	0	Ki67+	 8143 12852
10981	0	0	Ki67+	 8144 13228
10982	0	0	Ki67+	 8145 12527
10983	0	0	Ki67+	 8146 13246
10984	0	0	Ki67+	 8152 13144
10985	0	0	Ki67+	 8155 13263
10986	0	0	Ki67+	 8160 13160
10987	0	0	Ki67+	 8167 12897
10988	0	0	Ki67+	 8172 12567
10989	0	0	Ki67+	 8180 13294
10990	0	0	Ki67+	 8183 13192
10991	0	0	Ki67+	 8197 12541
10992	0	0	Ki67+	 8202 12944
10993	0	0	Ki67+	 8204 13211
10994	0	0	Ki67+	 8205 12956
10995	0	0	Ki67+	 8217 12763
10996	0	0	Ki67+	 8225 12973
10997	0	0	Ki67+	 8235 13246
10998	0	0	Ki67+	 8241 13000
10999	0	0	Ki67+	 8242 13265
11000	0	0	Ki67+	 8254 13025
11001	0	0	Ki67+	 8256 12948
11002	0	0	Ki67+	 8272 13052
11003	0	0	Ki67+	 8287 13072
11004	0	0	Ki67+	 8298 13101
11005	0	0	Ki67+	 8301 13122
11006	0	0	Ki67+	 8323 13155
11007	0	0	Ki67+	 8336 13177
11008	0	0	Ki67+	 8360 13212
11009	0	0	Ki67+	 8360 13236
11010	0	0	Ki67+	 8374 13257
11011	0	0	Ki67+	 8381 13065
11012	0	0	Ki67+	 7585 14023
11013	0	0	Ki67+	 7588 13678
11014	0	0	Ki67+	 7588 14044
11015	0	0	Ki67+	 7591 13469
11016	0	0	Ki67+	 7600 13711
11017	0	0	Ki67+	 7601 14016
11018	0	0	Ki67+	 7635 14079
11019	0	0	Ki67+	 7636 13482
11020	0	0	Ki67+	 7639 14056
11021	0	0	Ki67+	 7642 13717
11022	0	0	Ki67+	 7642 13918
11023	0	0	Ki67+	 7652 13501
11024	0	0	Ki67+	 7655 13741
11025	0	0	Ki67+	 7663 13881
11026	0	0	Ki67+	 7668 13749
11027	0	0	Ki67+	 7669 13370
11028	0	0	Ki67+	 7672 13499
11029	0	0	Ki67+	 7678 13987
11030	0	0	Ki67+	 7679 13868
11031	0	0	Ki67+	 7687 13313
11032	0	0	Ki67+	 7688 13961
11033	0	0	Ki67+	 7688 14013
11034	0	0	Ki67+	 7689 13526
11035	0	0	Ki67+	 7689 13984
11036	0	0	Ki67+	 7692 13891
11037	0	0	Ki67+	 7696 13548
11038	0	0	Ki67+	 7696 13752
11039	0	0	Ki67+	 7700 13866
11040	0	0	Ki67+	 7701 14034
11041	0	0	Ki67+	 7702 13529
11042	0	0	Ki67+	 7704 13962
11043	0	0	Ki67+	 7704 14011
11044	0	0	Ki67+	 7710 14060
11045	0	0	Ki67+	 7712 13305
11046	0	0	Ki67+	 7714 14026
11047	0	0	Ki67+	 7716 13557
11048	0	0	Ki67+	 7722 14058
11049	0	0	Ki67+	 7723 13349
11050	0	0	Ki67+	 7726 13987
11051	0	0	Ki67+	 7729 13325
11052	0	0	Ki67+	 7729 14038
11053	0	0	Ki67+	 7729 14073
11054	0	0	Ki67+	 7731 13772
11055	0	0	Ki67+	 7737 13974
11056	0	0	Ki67+	 7738 13905
11057	0	0	Ki67+	 7743 13365
11058	0	0	Ki67+	 7746 13935
11059	0	0	Ki67+	 7749 13583
11060	0	0	Ki67+	 7755 13758
11061	0	0	Ki67+	 7756 14013
11062	0	0	Ki67+	 7756 14086
11063	0	0	Ki67+	 7764 13414
11064	0	0	Ki67+	 7772 13599
11065	0	0	Ki67+	 7773 13883
11066	0	0	Ki67+	 7773 14067
11067	0	0	Ki67+	 7776 13443
11068	0	0	Ki67+	 7783 13747
11069	0	0	Ki67+	 7785 13784
11070	0	0	Ki67+	 7790 13426
11071	0	0	Ki67+	 7790 13632
11072	0	0	Ki67+	 7792 14093
11073	0	0	Ki67+	 7798 13946
11074	0	0	Ki67+	 7801 13925
11075	0	0	Ki67+	 7803 13475
11076	0	0	Ki67+	 7806 13660
11077	0	0	Ki67+	 7808 13778
11078	0	0	Ki67+	 7814 13645
11079	0	0	Ki67+	 7816 13464
11080	0	0	Ki67+	 7816 13745
11081	0	0	Ki67+	 7817 13449
11082	0	0	Ki67+	 7820 13719
11083	0	0	Ki67+	 7820 13919
11084	0	0	Ki67+	 7823 14022
11085	0	0	Ki67+	 7828 13688
11086	0	0	Ki67+	 7829 13512
11087	0	0	Ki67+	 7829 13771
11088	0	0	Ki67+	 7832 13909
11089	0	0	Ki67+	 7839 13524
11090	0	0	Ki67+	 7843 13505
11091	0	0	Ki67+	 7843 13713
11092	0	0	Ki67+	 7844 13925
11093	0	0	Ki67+	 7845 13730
11094	0	0	Ki67+	 7863 13538
11095	0	0	Ki67+	 7869 13305
11096	0	0	Ki67+	 7869 13937
11097	0	0	Ki67+	 7873 13518
11098	0	0	Ki67+	 7882 13334
11099	0	0	Ki67+	 7883 13379
11100	0	0	Ki67+	 7885 13402
11101	0	0	Ki67+	 7890 13938
11102	0	0	Ki67+	 7900 13564
11103	0	0	Ki67+	 7901 13335
11104	0	0	Ki67+	 7910 13943
11105	0	0	Ki67+	 7916 13965
11106	0	0	Ki67+	 7917 13352
11107	0	0	Ki67+	 7926 13565
11108	0	0	Ki67+	 7932 13382
11109	0	0	Ki67+	 7932 13966
11110	0	0	Ki67+	 7934 13956
11111	0	0	Ki67+	 7938 13593
11112	0	0	Ki67+	 7938 13760
11113	0	0	Ki67+	 7939 13575
11114	0	0	Ki67+	 7942 13990
11115	0	0	Ki67+	 7944 13331
11116	0	0	Ki67+	 7944 13977
11117	0	0	Ki67+	 7948 13350
11118	0	0	Ki67+	 7949 13688
11119	0	0	Ki67+	 7950 13617
11120	0	0	Ki67+	 7957 13362
11121	0	0	Ki67+	 7963 13900
11122	0	0	Ki67+	 7973 13357
11123	0	0	Ki67+	 7980 13633
11124	0	0	Ki67+	 7984 13297
11125	0	0	Ki67+	 7994 13647
11126	0	0	Ki67+	 7995 13377
11127	0	0	Ki67+	 8002 13711
11128	0	0	Ki67+	 8003 13996
11129	0	0	Ki67+	 8007 13657
11130	0	0	Ki67+	 8012 13319
11131	0	0	Ki67+	 8013 13302
11132	0	0	Ki67+	 8016 13419
11133	0	0	Ki67+	 8022 13666
11134	0	0	Ki67+	 8031 13411
11135	0	0	Ki67+	 8031 13681
11136	0	0	Ki67+	 8040 14059
11137	0	0	Ki67+	 8049 13344
11138	0	0	Ki67+	 8052 13451
11139	0	0	Ki67+	 8054 13686
11140	0	0	Ki67+	 8054 14089
11141	0	0	Ki67+	 8061 13343
11142	0	0	Ki67+	 8062 14070
11143	0	0	Ki67+	 8074 13361
11144	0	0	Ki67+	 8082 13350
11145	0	0	Ki67+	 8085 13380
11146	0	0	Ki67+	 8089 13697
11147	0	0	Ki67+	 8093 13465
11148	0	0	Ki67+	 8102 13718
11149	0	0	Ki67+	 8109 13380
11150	0	0	Ki67+	 8120 13732
11151	0	0	Ki67+	 8124 13401
11152	0	0	Ki67+	 8125 13481
11153	0	0	Ki67+	 8131 13372
11154	0	0	Ki67+	 8147 13520
11155	0	0	Ki67+	 8150 13554
11156	0	0	Ki67+	 8150 13722
11157	0	0	Ki67+	 8157 13418
11158	0	0	Ki67+	 8162 13393
11159	0	0	Ki67+	 8169 13750
11160	0	0	Ki67+	 8171 13553
11161	0	0	Ki67+	 8175 13802
11162	0	0	Ki67+	 8178 13439
11163	0	0	Ki67+	 8181 13401
11164	0	0	Ki67+	 8182 13362
11165	0	0	Ki67+	 8188 13393
11166	0	0	Ki67+	 8189 13747
11167	0	0	Ki67+	 8190 13553
11168	0	0	Ki67+	 8196 13385
11169	0	0	Ki67+	 8196 13456
11170	0	0	Ki67+	 8197 13326
11171	0	0	Ki67+	 8197 13421
11172	0	0	Ki67+	 8199 13805
11173	0	0	Ki67+	 8200 13711
11174	0	0	Ki67+	 8203 13629
11175	0	0	Ki67+	 8207 13582
11176	0	0	Ki67+	 8209 13397
11177	0	0	Ki67+	 8214 13755
11178	0	0	Ki67+	 8214 13827
11179	0	0	Ki67+	 8220 13436
11180	0	0	Ki67+	 8222 13354
11181	0	0	Ki67+	 8222 13419
11182	0	0	Ki67+	 8227 13610
11183	0	0	Ki67+	 8232 13467
11184	0	0	Ki67+	 8238 13625
11185	0	0	Ki67+	 8242 13740
11186	0	0	Ki67+	 8245 13421
11187	0	0	Ki67+	 8247 13443
11188	0	0	Ki67+	 8250 13620
11189	0	0	Ki67+	 8251 13302
11190	0	0	Ki67+	 8259 13651
11191	0	0	Ki67+	 8265 13723
11192	0	0	Ki67+	 8267 13706
11193	0	0	Ki67+	 8270 13468
11194	0	0	Ki67+	 8271 13315
11195	0	0	Ki67+	 8278 13337
11196	0	0	Ki67+	 8281 13707
11197	0	0	Ki67+	 8296 13349
11198	0	0	Ki67+	 8298 13546
11199	0	0	Ki67+	 8302 13332
11200	0	0	Ki67+	 8303 13808
11201	0	0	Ki67+	 8305 13414
11202	0	0	Ki67+	 8317 13364
11203	0	0	Ki67+	 8323 13385
11204	0	0	Ki67+	 8327 13320
11205	0	0	Ki67+	 8338 13301
11206	0	0	Ki67+	 8347 13386
11207	0	0	Ki67+	 8360 13393
11208	0	0	Ki67+	 8365 13404
11209	0	0	Ki67+	 7591 14122
11210	0	0	Ki67+	 7598 14139
11211	0	0	Ki67+	 7614 14161
11212	0	0	Ki67+	 7623 14343
11213	0	0	Ki67+	 7629 14104
11214	0	0	Ki67+	 7629 14137
11215	0	0	Ki67+	 7645 14153
11216	0	0	Ki67+	 7657 14852
11217	0	0	Ki67+	 7694 14398
11218	0	0	Ki67+	 7711 14786
11219	0	0	Ki67+	 7718 14700
11220	0	0	Ki67+	 7719 14730
11221	0	0	Ki67+	 7739 14858
11222	0	0	Ki67+	 7740 14878
11223	0	0	Ki67+	 7741 14688
11224	0	0	Ki67+	 7768 14791
11225	0	0	Ki67+	 7774 14503
11226	0	0	Ki67+	 7804 14116
11227	0	0	Ki67+	 7820 14144
11228	0	0	Ki67+	 7821 14440
11229	0	0	Ki67+	 7828 14295
11230	0	0	Ki67+	 7838 14136
11231	0	0	Ki67+	 7841 14155
11232	0	0	Ki67+	 7855 14159
11233	0	0	Ki67+	 7868 14144
11234	0	0	Ki67+	 7903 14137
11235	0	0	Ki67+	 7916 14146
11236	0	0	Ki67+	 7922 14164
11237	0	0	Ki67+	 7938 14170
11238	0	0	Ki67+	 7938 14188
11239	0	0	Ki67+	 7948 14691
11240	0	0	Ki67+	 7957 14151
11241	0	0	Ki67+	 7980 14711
11242	0	0	Ki67+	 8003 14134
11243	0	0	Ki67+	 8005 14159
11244	0	0	Ki67+	 8006 14176
11245	0	0	Ki67+	 8012 14247
11246	0	0	Ki67+	 8019 14737
11247	0	0	Ki67+	 8032 14577
11248	0	0	Ki67+	 8080 14378
11249	0	0	Ki67+	 8112 14147
11250	0	0	Ki67+	 8131 14256
11251	0	0	Ki67+	 8244 14472
11252	0	0	Ki67+	 8250 14451
11253	0	0	Ki67+	 8267 14144
11254	0	0	Ki67+	 8275 14120
11255	0	0	Ki67+	 8325 14836
11256	0	0	Ki67+	 8326 14169
11257	0	0	Ki67+	 8344 14862
11258	0	0	Ki67+	 8363 14522
11259	0	0	Ki67+	 8366 14482
11260	0	0	Ki67+	 7588 15616
11261	0	0	Ki67+	 7596 14935
11262	0	0	Ki67+	 7639 15196
11263	0	0	Ki67+	 7673 15368
11264	0	0	Ki67+	 7673 15394
11265	0	0	Ki67+	 7678 15432
11266	0	0	Ki67+	 7681 15347
11267	0	0	Ki67+	 7693 15332
11268	0	0	Ki67+	 7693 15367
11269	0	0	Ki67+	 7697 14917
11270	0	0	Ki67+	 7708 15015
11271	0	0	Ki67+	 7708 15324
11272	0	0	Ki67+	 7708 15455
11273	0	0	Ki67+	 7714 15483
11274	0	0	Ki67+	 7723 15196
11275	0	0	Ki67+	 7731 15407
11276	0	0	Ki67+	 7732 15525
11277	0	0	Ki67+	 7756 15491
11278	0	0	Ki67+	 7758 15204
11279	0	0	Ki67+	 7771 15678
11280	0	0	Ki67+	 7778 15408
11281	0	0	Ki67+	 7780 15472
11282	0	0	Ki67+	 7782 14905
11283	0	0	Ki67+	 7784 15673
11284	0	0	Ki67+	 7793 14901
11285	0	0	Ki67+	 7794 15166
11286	0	0	Ki67+	 7795 15503
11287	0	0	Ki67+	 7803 15634
11288	0	0	Ki67+	 7810 15252
11289	0	0	Ki67+	 7815 15690
11290	0	0	Ki67+	 7818 15527
11291	0	0	Ki67+	 7824 15247
11292	0	0	Ki67+	 7831 15495
11293	0	0	Ki67+	 7832 15602
11294	0	0	Ki67+	 7836 15661
11295	0	0	Ki67+	 7842 15528
11296	0	0	Ki67+	 7842 15539
11297	0	0	Ki67+	 7849 15313
11298	0	0	Ki67+	 7851 15385
11299	0	0	Ki67+	 7854 15337
11300	0	0	Ki67+	 7855 15496
11301	0	0	Ki67+	 7860 15460
11302	0	0	Ki67+	 7868 15369
11303	0	0	Ki67+	 7871 15605
11304	0	0	Ki67+	 7873 15639
11305	0	0	Ki67+	 7877 15464
11306	0	0	Ki67+	 7878 15538
11307	0	0	Ki67+	 7878 15554
11308	0	0	Ki67+	 7885 15422
11309	0	0	Ki67+	 7885 15486
11310	0	0	Ki67+	 7896 15402
11311	0	0	Ki67+	 7906 15356
11312	0	0	Ki67+	 7906 15455
11313	0	0	Ki67+	 7906 15515
11314	0	0	Ki67+	 7909 15377
11315	0	0	Ki67+	 7912 15433
11316	0	0	Ki67+	 7919 15554
11317	0	0	Ki67+	 7920 15483
11318	0	0	Ki67+	 7927 15408
11319	0	0	Ki67+	 7927 15668
11320	0	0	Ki67+	 7932 15309
11321	0	0	Ki67+	 7934 15381
11322	0	0	Ki67+	 7936 15368
11323	0	0	Ki67+	 7940 15326
11324	0	0	Ki67+	 7943 15442
11325	0	0	Ki67+	 7958 15420
11326	0	0	Ki67+	 7958 15643
11327	0	0	Ki67+	 7961 15477
11328	0	0	Ki67+	 7963 15372
11329	0	0	Ki67+	 7973 15412
11330	0	0	Ki67+	 7996 15386
11331	0	0	Ki67+	 8003 15468
11332	0	0	Ki67+	 8009 15694
11333	0	0	Ki67+	 8017 15460
11334	0	0	Ki67+	 8022 15364
11335	0	0	Ki67+	 8023 15385
11336	0	0	Ki67+	 8024 15052
11337	0	0	Ki67+	 8028 15151
11338	0	0	Ki67+	 8032 15185
11339	0	0	Ki67+	 8042 15238
11340	0	0	Ki67+	 8045 15543
11341	0	0	Ki67+	 8054 15387
11342	0	0	Ki67+	 8055 15297
11343	0	0	Ki67+	 8057 15332
11344	0	0	Ki67+	 8065 15373
11345	0	0	Ki67+	 8069 15310
11346	0	0	Ki67+	 8076 15378
11347	0	0	Ki67+	 8078 15529
11348	0	0	Ki67+	 8079 15562
11349	0	0	Ki67+	 8084 15049
11350	0	0	Ki67+	 8088 15352
11351	0	0	Ki67+	 8092 15664
11352	0	0	Ki67+	 8126 15383
11353	0	0	Ki67+	 8126 15398
11354	0	0	Ki67+	 8140 15219
11355	0	0	Ki67+	 8144 15331
11356	0	0	Ki67+	 8153 15206
11357	0	0	Ki67+	 8158 14917
11358	0	0	Ki67+	 8164 15655
11359	0	0	Ki67+	 8185 15564
11360	0	0	Ki67+	 8199 15241
11361	0	0	Ki67+	 8209 15016
11362	0	0	Ki67+	 8216 15277
11363	0	0	Ki67+	 8217 15468
11364	0	0	Ki67+	 8219 15244
11365	0	0	Ki67+	 8230 15420
11366	0	0	Ki67+	 8239 15005
11367	0	0	Ki67+	 8243 15251
11368	0	0	Ki67+	 8264 15286
11369	0	0	Ki67+	 8265 15392
11370	0	0	Ki67+	 8276 15349
11371	0	0	Ki67+	 8276 15378
11372	0	0	Ki67+	 8291 15126
11373	0	0	Ki67+	 8295 15396
11374	0	0	Ki67+	 8296 15217
11375	0	0	Ki67+	 8299 15248
11376	0	0	Ki67+	 8307 15112
11377	0	0	Ki67+	 8313 15396
11378	0	0	Ki67+	 8319 15252
11379	0	0	Ki67+	 8319 15326
11380	0	0	Ki67+	 8326 15436
11381	0	0	Ki67+	 8351 15307
11382	0	0	Ki67+	 8352 15335
11383	0	0	Ki67+	 8357 15220
11384	0	0	Ki67+	 8362 15018
11385	0	0	Ki67+	 8375 15234
11386	0	0	Ki67+	 7591 16037
11387	0	0	Ki67+	 7594 16283
11388	0	0	Ki67+	 7597 15868
11389	0	0	Ki67+	 7600 16116
11390	0	0	Ki67+	 7602 16024
11391	0	0	Ki67+	 7602 16080
11392	0	0	Ki67+	 7604 15887
11393	0	0	Ki67+	 7605 16001
11394	0	0	Ki67+	 7605 16486
11395	0	0	Ki67+	 7618 16176
11396	0	0	Ki67+	 7618 16221
11397	0	0	Ki67+	 7619 15987
11398	0	0	Ki67+	 7621 15863
11399	0	0	Ki67+	 7623 16072
11400	0	0	Ki67+	 7627 16294
11401	0	0	Ki67+	 7631 16101
11402	0	0	Ki67+	 7634 16032
11403	0	0	Ki67+	 7638 15883
11404	0	0	Ki67+	 7645 16268
11405	0	0	Ki67+	 7647 16061
11406	0	0	Ki67+	 7656 16281
11407	0	0	Ki67+	 7659 16003
11408	0	0	Ki67+	 7661 15871
11409	0	0	Ki67+	 7661 16258
11410	0	0	Ki67+	 7662 16134
11411	0	0	Ki67+	 7667 16215
11412	0	0	Ki67+	 7684 16177
11413	0	0	Ki67+	 7688 15881
11414	0	0	Ki67+	 7693 16125
11415	0	0	Ki67+	 7694 16194
11416	0	0	Ki67+	 7695 16289
11417	0	0	Ki67+	 7702 16365
11418	0	0	Ki67+	 7704 16318
11419	0	0	Ki67+	 7713 16309
11420	0	0	Ki67+	 7724 16045
11421	0	0	Ki67+	 7738 16022
11422	0	0	Ki67+	 7751 15709
11423	0	0	Ki67+	 7751 15994
11424	0	0	Ki67+	 7755 15978
11425	0	0	Ki67+	 7781 16050
11426	0	0	Ki67+	 7786 15712
11427	0	0	Ki67+	 7792 15745
11428	0	0	Ki67+	 7798 15965
11429	0	0	Ki67+	 7808 16060
11430	0	0	Ki67+	 7811 16288
11431	0	0	Ki67+	 7814 15714
11432	0	0	Ki67+	 7817 16149
11433	0	0	Ki67+	 7823 16432
11434	0	0	Ki67+	 7837 15733
11435	0	0	Ki67+	 7843 16121
11436	0	0	Ki67+	 7844 16165
11437	0	0	Ki67+	 7850 16066
11438	0	0	Ki67+	 7858 16186
11439	0	0	Ki67+	 7858 16255
11440	0	0	Ki67+	 7862 16025
11441	0	0	Ki67+	 7867 16155
11442	0	0	Ki67+	 7868 15756
11443	0	0	Ki67+	 7870 15958
11444	0	0	Ki67+	 7873 16098
11445	0	0	Ki67+	 7875 16395
11446	0	0	Ki67+	 7877 16382
11447	0	0	Ki67+	 7881 15988
11448	0	0	Ki67+	 7882 16139
11449	0	0	Ki67+	 7890 16026
11450	0	0	Ki67+	 7892 16282
11451	0	0	Ki67+	 7893 15985
11452	0	0	Ki67+	 7895 15838
11453	0	0	Ki67+	 7895 16101
11454	0	0	Ki67+	 7898 16151
11455	0	0	Ki67+	 7903 16084
11456	0	0	Ki67+	 7903 16133
11457	0	0	Ki67+	 7910 16104
11458	0	0	Ki67+	 7910 16184
11459	0	0	Ki67+	 7912 16054
11460	0	0	Ki67+	 7922 16303
11461	0	0	Ki67+	 7922 16343
11462	0	0	Ki67+	 7923 16164
11463	0	0	Ki67+	 7924 15865
11464	0	0	Ki67+	 7924 16047
11465	0	0	Ki67+	 7927 16291
11466	0	0	Ki67+	 7928 16104
11467	0	0	Ki67+	 7931 16205
11468	0	0	Ki67+	 7935 16169
11469	0	0	Ki67+	 7937 16137
11470	0	0	Ki67+	 7939 16338
11471	0	0	Ki67+	 7940 16075
11472	0	0	Ki67+	 7951 16198
11473	0	0	Ki67+	 7952 15880
11474	0	0	Ki67+	 7952 16106
11475	0	0	Ki67+	 7959 16116
11476	0	0	Ki67+	 7962 16159
11477	0	0	Ki67+	 7974 16209
11478	0	0	Ki67+	 7976 15915
11479	0	0	Ki67+	 7983 15831
11480	0	0	Ki67+	 7987 15896
11481	0	0	Ki67+	 7989 16208
11482	0	0	Ki67+	 7995 15798
11483	0	0	Ki67+	 8004 15865
11484	0	0	Ki67+	 8011 15822
11485	0	0	Ki67+	 8028 15862
11486	0	0	Ki67+	 8029 15974
11487	0	0	Ki67+	 8032 16088
11488	0	0	Ki67+	 8039 16487
11489	0	0	Ki67+	 8056 15846
11490	0	0	Ki67+	 8061 15858
11491	0	0	Ki67+	 8065 15889
11492	0	0	Ki67+	 8071 15913
11493	0	0	Ki67+	 8077 15880
11494	0	0	Ki67+	 8082 16371
11495	0	0	Ki67+	 8094 15904
11496	0	0	Ki67+	 8100 16102
11497	0	0	Ki67+	 8104 16267
11498	0	0	Ki67+	 8106 15948
11499	0	0	Ki67+	 8110 16292
11500	0	0	Ki67+	 8113 16019
11501	0	0	Ki67+	 8125 16442
11502	0	0	Ki67+	 8132 15811
11503	0	0	Ki67+	 8132 15894
11504	0	0	Ki67+	 8134 15846
11505	0	0	Ki67+	 8134 16347
11506	0	0	Ki67+	 8138 16333
11507	0	0	Ki67+	 8141 15789
11508	0	0	Ki67+	 8143 15964
11509	0	0	Ki67+	 8149 15887
11510	0	0	Ki67+	 8155 15711
11511	0	0	Ki67+	 8155 15835
11512	0	0	Ki67+	 8158 16297
11513	0	0	Ki67+	 8159 16316
11514	0	0	Ki67+	 8162 15898
11515	0	0	Ki67+	 8162 16489
11516	0	0	Ki67+	 8164 16037
11517	0	0	Ki67+	 8166 16144
11518	0	0	Ki67+	 8167 15803
11519	0	0	Ki67+	 8179 16425
11520	0	0	Ki67+	 8180 15889
11521	0	0	Ki67+	 8187 16322
11522	0	0	Ki67+	 8192 15817
11523	0	0	Ki67+	 8195 15949
11524	0	0	Ki67+	 8207 15884
11525	0	0	Ki67+	 8207 16294
11526	0	0	Ki67+	 8212 15991
11527	0	0	Ki67+	 8219 16341
11528	0	0	Ki67+	 8220 15797
11529	0	0	Ki67+	 8223 15726
11530	0	0	Ki67+	 8239 16293
11531	0	0	Ki67+	 8244 16428
11532	0	0	Ki67+	 8246 16366
11533	0	0	Ki67+	 8257 15978
11534	0	0	Ki67+	 8258 16409
11535	0	0	Ki67+	 8264 15949
11536	0	0	Ki67+	 8282 15756
11537	0	0	Ki67+	 8283 16277
11538	0	0	Ki67+	 8286 15832
11539	0	0	Ki67+	 8305 16255
11540	0	0	Ki67+	 8310 15782
11541	0	0	Ki67+	 8310 16002
11542	0	0	Ki67+	 8311 15902
11543	0	0	Ki67+	 8312 15851
11544	0	0	Ki67+	 8313 15878
11545	0	0	Ki67+	 8316 15820
11546	0	0	Ki67+	 8316 16051
11547	0	0	Ki67+	 8317 16441
11548	0	0	Ki67+	 8318 15918
11549	0	0	Ki67+	 8321 16110
11550	0	0	Ki67+	 8326 16246
11551	0	0	Ki67+	 8326 16430
11552	0	0	Ki67+	 8329 15776
11553	0	0	Ki67+	 8334 16283
11554	0	0	Ki67+	 8335 15928
11555	0	0	Ki67+	 8337 16030
11556	0	0	Ki67+	 8340 16180
11557	0	0	Ki67+	 8342 16099
11558	0	0	Ki67+	 8343 16073
11559	0	0	Ki67+	 8346 15920
11560	0	0	Ki67+	 8352 16117
11561	0	0	Ki67+	 8354 16356
11562	0	0	Ki67+	 8359 16148
11563	0	0	Ki67+	 8360 16025
11564	0	0	Ki67+	 8362 16261
11565	0	0	Ki67+	 8364 16051
11566	0	0	Ki67+	 8368 16225
11567	0	0	Ki67+	 8371 16178
11568	0	0	Ki67+	 8371 16334
11569	0	0	Ki67+	 8376 15954
11570	0	0	Ki67+	 8379 16261
11571	0	0	Ki67+	 8381 15703
11572	0	0	Ki67+	 8382 16386
11573	0	0	Ki67+	 7588 16726
11574	0	0	Ki67+	 7593 17094
11575	0	0	Ki67+	 7594 16767
11576	0	0	Ki67+	 7607 16784
11577	0	0	Ki67+	 7610 16750
11578	0	0	Ki67+	 7621 17030
11579	0	0	Ki67+	 7629 17000
11580	0	0	Ki67+	 7632 16651
11581	0	0	Ki67+	 7636 17049
11582	0	0	Ki67+	 7640 16757
11583	0	0	Ki67+	 7641 17136
11584	0	0	Ki67+	 7647 16969
11585	0	0	Ki67+	 7648 16727
11586	0	0	Ki67+	 7650 16998
11587	0	0	Ki67+	 7651 16683
11588	0	0	Ki67+	 7652 17187
11589	0	0	Ki67+	 7653 17122
11590	0	0	Ki67+	 7656 17008
11591	0	0	Ki67+	 7659 17159
11592	0	0	Ki67+	 7667 16946
11593	0	0	Ki67+	 7667 17115
11594	0	0	Ki67+	 7671 16973
11595	0	0	Ki67+	 7672 16661
11596	0	0	Ki67+	 7672 17201
11597	0	0	Ki67+	 7673 16715
11598	0	0	Ki67+	 7676 16888
11599	0	0	Ki67+	 7679 17027
11600	0	0	Ki67+	 7680 16967
11601	0	0	Ki67+	 7683 16630
11602	0	0	Ki67+	 7684 16898
11603	0	0	Ki67+	 7684 17138
11604	0	0	Ki67+	 7687 16832
11605	0	0	Ki67+	 7694 16937
11606	0	0	Ki67+	 7697 16605
11607	0	0	Ki67+	 7703 16831
11608	0	0	Ki67+	 7703 17289
11609	0	0	Ki67+	 7705 16983
11610	0	0	Ki67+	 7706 17160
11611	0	0	Ki67+	 7710 17107
11612	0	0	Ki67+	 7712 16862
11613	0	0	Ki67+	 7714 17147
11614	0	0	Ki67+	 7715 16657
11615	0	0	Ki67+	 7719 16615
11616	0	0	Ki67+	 7722 16593
11617	0	0	Ki67+	 7723 17166
11618	0	0	Ki67+	 7729 17258
11619	0	0	Ki67+	 7730 17232
11620	0	0	Ki67+	 7735 16939
11621	0	0	Ki67+	 7737 17292
11622	0	0	Ki67+	 7738 16656
11623	0	0	Ki67+	 7739 16553
11624	0	0	Ki67+	 7739 16902
11625	0	0	Ki67+	 7740 17262
11626	0	0	Ki67+	 7746 17154
11627	0	0	Ki67+	 7747 16629
11628	0	0	Ki67+	 7748 16644
11629	0	0	Ki67+	 7748 16803
11630	0	0	Ki67+	 7749 16922
11631	0	0	Ki67+	 7754 17272
11632	0	0	Ki67+	 7755 16573
11633	0	0	Ki67+	 7760 17146
11634	0	0	Ki67+	 7765 17188
11635	0	0	Ki67+	 7768 16573
11636	0	0	Ki67+	 7768 17073
11637	0	0	Ki67+	 7771 17211
11638	0	0	Ki67+	 7774 16842
11639	0	0	Ki67+	 7777 16821
11640	0	0	Ki67+	 7778 16966
11641	0	0	Ki67+	 7782 17174
11642	0	0	Ki67+	 7783 16943
11643	0	0	Ki67+	 7784 17255
11644	0	0	Ki67+	 7786 17211
11645	0	0	Ki67+	 7787 16915
11646	0	0	Ki67+	 7789 16795
11647	0	0	Ki67+	 7792 17129
11648	0	0	Ki67+	 7794 16575
11649	0	0	Ki67+	 7795 17159
11650	0	0	Ki67+	 7799 17230
11651	0	0	Ki67+	 7801 16744
11652	0	0	Ki67+	 7801 16820
11653	0	0	Ki67+	 7803 16778
11654	0	0	Ki67+	 7806 17143
11655	0	0	Ki67+	 7814 17000
11656	0	0	Ki67+	 7817 17115
11657	0	0	Ki67+	 7818 16765
11658	0	0	Ki67+	 7820 16794
11659	0	0	Ki67+	 7820 16894
11660	0	0	Ki67+	 7820 17034
11661	0	0	Ki67+	 7825 16743
11662	0	0	Ki67+	 7826 16874
11663	0	0	Ki67+	 7827 16775
11664	0	0	Ki67+	 7835 16862
11665	0	0	Ki67+	 7852 17292
11666	0	0	Ki67+	 7854 16799
11667	0	0	Ki67+	 7858 17279
11668	0	0	Ki67+	 7868 17123
11669	0	0	Ki67+	 7872 16771
11670	0	0	Ki67+	 7881 17282
11671	0	0	Ki67+	 7885 16834
11672	0	0	Ki67+	 7891 16799
11673	0	0	Ki67+	 7893 16538
11674	0	0	Ki67+	 7893 17278
11675	0	0	Ki67+	 7894 16570
11676	0	0	Ki67+	 7894 17047
11677	0	0	Ki67+	 7899 16814
11678	0	0	Ki67+	 7910 17257
11679	0	0	Ki67+	 7914 16964
11680	0	0	Ki67+	 7915 16522
11681	0	0	Ki67+	 7920 16558
11682	0	0	Ki67+	 7947 16826
11683	0	0	Ki67+	 7955 16572
11684	0	0	Ki67+	 7955 16810
11685	0	0	Ki67+	 7965 16950
11686	0	0	Ki67+	 7971 16918
11687	0	0	Ki67+	 7983 16929
11688	0	0	Ki67+	 7985 16848
11689	0	0	Ki67+	 7986 16825
11690	0	0	Ki67+	 7991 16913
11691	0	0	Ki67+	 7993 17284
11692	0	0	Ki67+	 7998 16753
11693	0	0	Ki67+	 8001 17253
11694	0	0	Ki67+	 8010 16915
11695	0	0	Ki67+	 8010 17227
11696	0	0	Ki67+	 8011 16840
11697	0	0	Ki67+	 8018 17204
11698	0	0	Ki67+	 8020 17235
11699	0	0	Ki67+	 8025 17218
11700	0	0	Ki67+	 8031 16898
11701	0	0	Ki67+	 8031 17186
11702	0	0	Ki67+	 8033 16767
11703	0	0	Ki67+	 8045 16876
11704	0	0	Ki67+	 8048 16799
11705	0	0	Ki67+	 8048 17170
11706	0	0	Ki67+	 8050 16832
11707	0	0	Ki67+	 8051 17189
11708	0	0	Ki67+	 8055 16740
11709	0	0	Ki67+	 8067 17143
11710	0	0	Ki67+	 8078 16612
11711	0	0	Ki67+	 8079 17210
11712	0	0	Ki67+	 8083 17178
11713	0	0	Ki67+	 8084 17290
11714	0	0	Ki67+	 8089 17154
11715	0	0	Ki67+	 8096 16614
11716	0	0	Ki67+	 8107 17226
11717	0	0	Ki67+	 8108 17249
11718	0	0	Ki67+	 8109 17212
11719	0	0	Ki67+	 8111 16732
11720	0	0	Ki67+	 8111 17175
11721	0	0	Ki67+	 8113 17190
11722	0	0	Ki67+	 8122 17204
11723	0	0	Ki67+	 8126 17007
11724	0	0	Ki67+	 8126 17288
11725	0	0	Ki67+	 8128 17247
11726	0	0	Ki67+	 8134 17210
11727	0	0	Ki67+	 8135 16982
11728	0	0	Ki67+	 8138 17058
11729	0	0	Ki67+	 8141 16604
11730	0	0	Ki67+	 8142 17028
11731	0	0	Ki67+	 8147 16592
11732	0	0	Ki67+	 8148 16979
11733	0	0	Ki67+	 8152 16747
11734	0	0	Ki67+	 8156 16959
11735	0	0	Ki67+	 8159 17108
11736	0	0	Ki67+	 8160 16610
11737	0	0	Ki67+	 8160 17012
11738	0	0	Ki67+	 8162 16947
11739	0	0	Ki67+	 8163 16935
11740	0	0	Ki67+	 8165 16971
11741	0	0	Ki67+	 8167 17042
11742	0	0	Ki67+	 8172 16724
11743	0	0	Ki67+	 8172 16916
11744	0	0	Ki67+	 8172 17125
11745	0	0	Ki67+	 8179 16560
11746	0	0	Ki67+	 8179 17270
11747	0	0	Ki67+	 8180 17162
11748	0	0	Ki67+	 8186 16596
11749	0	0	Ki67+	 8186 17089
11750	0	0	Ki67+	 8188 17252
11751	0	0	Ki67+	 8192 16959
11752	0	0	Ki67+	 8193 16928
11753	0	0	Ki67+	 8195 17026
11754	0	0	Ki67+	 8199 16528
11755	0	0	Ki67+	 8199 17121
11756	0	0	Ki67+	 8201 16998
11757	0	0	Ki67+	 8203 16905
11758	0	0	Ki67+	 8204 17288
11759	0	0	Ki67+	 8206 17172
11760	0	0	Ki67+	 8209 16553
11761	0	0	Ki67+	 8214 16574
11762	0	0	Ki67+	 8219 16588
11763	0	0	Ki67+	 8220 16941
11764	0	0	Ki67+	 8222 17186
11765	0	0	Ki67+	 8222 17282
11766	0	0	Ki67+	 8226 17154
11767	0	0	Ki67+	 8227 16951
11768	0	0	Ki67+	 8236 16702
11769	0	0	Ki67+	 8243 16920
11770	0	0	Ki67+	 8245 16765
11771	0	0	Ki67+	 8246 17094
11772	0	0	Ki67+	 8248 16572
11773	0	0	Ki67+	 8248 17207
11774	0	0	Ki67+	 8251 16712
11775	0	0	Ki67+	 8253 16954
11776	0	0	Ki67+	 8253 16964
11777	0	0	Ki67+	 8259 16702
11778	0	0	Ki67+	 8269 16658
11779	0	0	Ki67+	 8270 16741
11780	0	0	Ki67+	 8274 16689
11781	0	0	Ki67+	 8274 16791
11782	0	0	Ki67+	 8274 17227
11783	0	0	Ki67+	 8278 17091
11784	0	0	Ki67+	 8281 16508
11785	0	0	Ki67+	 8282 17248
11786	0	0	Ki67+	 8284 16970
11787	0	0	Ki67+	 8290 16844
11788	0	0	Ki67+	 8290 17044
11789	0	0	Ki67+	 8296 16506
11790	0	0	Ki67+	 8297 16992
11791	0	0	Ki67+	 8297 17113
11792	0	0	Ki67+	 8299 16880
11793	0	0	Ki67+	 8299 17197
11794	0	0	Ki67+	 8300 17013
11795	0	0	Ki67+	 8301 16895
11796	0	0	Ki67+	 8302 16720
11797	0	0	Ki67+	 8304 16735
11798	0	0	Ki67+	 8306 16612
11799	0	0	Ki67+	 8307 16798
11800	0	0	Ki67+	 8307 16833
11801	0	0	Ki67+	 8308 17254
11802	0	0	Ki67+	 8312 16506
11803	0	0	Ki67+	 8313 17046
11804	0	0	Ki67+	 8317 16691
11805	0	0	Ki67+	 8318 16835
11806	0	0	Ki67+	 8320 16815
11807	0	0	Ki67+	 8320 16917
11808	0	0	Ki67+	 8320 17244
11809	0	0	Ki67+	 8323 16773
11810	0	0	Ki67+	 8324 17175
11811	0	0	Ki67+	 8326 17274
11812	0	0	Ki67+	 8326 17293
11813	0	0	Ki67+	 8328 16967
11814	0	0	Ki67+	 8330 16937
11815	0	0	Ki67+	 8331 16867
11816	0	0	Ki67+	 8332 16602
11817	0	0	Ki67+	 8335 17150
11818	0	0	Ki67+	 8337 17245
11819	0	0	Ki67+	 8339 16715
11820	0	0	Ki67+	 8340 17074
11821	0	0	Ki67+	 8341 16583
11822	0	0	Ki67+	 8341 17001
11823	0	0	Ki67+	 8348 16830
11824	0	0	Ki67+	 8348 17262
11825	0	0	Ki67+	 8349 16733
11826	0	0	Ki67+	 8349 17041
11827	0	0	Ki67+	 8352 16701
11828	0	0	Ki67+	 8355 16806
11829	0	0	Ki67+	 8355 17088
11830	0	0	Ki67+	 8360 16712
11831	0	0	Ki67+	 8360 16855
11832	0	0	Ki67+	 8360 17210
11833	0	0	Ki67+	 8365 17087
11834	0	0	Ki67+	 8367 17145
11835	0	0	Ki67+	 8370 17249
11836	0	0	Ki67+	 8371 17056
11837	0	0	Ki67+	 8373 16874
11838	0	0	Ki67+	 8374 16815
11839	0	0	Ki67+	 8376 17279
11840	0	0	Ki67+	 8380 17105
11841	0	0	Ki67+	 8381 17136
11842	0	0	Ki67+	 7585 17876
11843	0	0	Ki67+	 7592 18057
11844	0	0	Ki67+	 7598 17883
11845	0	0	Ki67+	 7599 17364
11846	0	0	Ki67+	 7601 17596
11847	0	0	Ki67+	 7602 17438
11848	0	0	Ki67+	 7609 17650
11849	0	0	Ki67+	 7612 17327
11850	0	0	Ki67+	 7621 17889
11851	0	0	Ki67+	 7624 17586
11852	0	0	Ki67+	 7627 17485
11853	0	0	Ki67+	 7634 17417
11854	0	0	Ki67+	 7645 18011
11855	0	0	Ki67+	 7651 17856
11856	0	0	Ki67+	 7653 17476
11857	0	0	Ki67+	 7654 17557
11858	0	0	Ki67+	 7655 17355
11859	0	0	Ki67+	 7656 17929
11860	0	0	Ki67+	 7658 17952
11861	0	0	Ki67+	 7658 17979
11862	0	0	Ki67+	 7668 17697
11863	0	0	Ki67+	 7671 17656
11864	0	0	Ki67+	 7671 17744
11865	0	0	Ki67+	 7672 17500
11866	0	0	Ki67+	 7675 17422
11867	0	0	Ki67+	 7676 17376
11868	0	0	Ki67+	 7676 17463
11869	0	0	Ki67+	 7676 17720
11870	0	0	Ki67+	 7677 17311
11871	0	0	Ki67+	 7679 17865
11872	0	0	Ki67+	 7683 17912
11873	0	0	Ki67+	 7685 17728
11874	0	0	Ki67+	 7687 17333
11875	0	0	Ki67+	 7689 17310
11876	0	0	Ki67+	 7689 17657
11877	0	0	Ki67+	 7691 17702
11878	0	0	Ki67+	 7695 17763
11879	0	0	Ki67+	 7697 17615
11880	0	0	Ki67+	 7700 17440
11881	0	0	Ki67+	 7704 17317
11882	0	0	Ki67+	 7704 17626
11883	0	0	Ki67+	 7705 17938
11884	0	0	Ki67+	 7706 17393
11885	0	0	Ki67+	 7707 17680
11886	0	0	Ki67+	 7709 17657
11887	0	0	Ki67+	 7710 17361
11888	0	0	Ki67+	 7718 17983
11889	0	0	Ki67+	 7720 17718
11890	0	0	Ki67+	 7721 17946
11891	0	0	Ki67+	 7724 17313
11892	0	0	Ki67+	 7736 17867
11893	0	0	Ki67+	 7748 17521
11894	0	0	Ki67+	 7755 17359
11895	0	0	Ki67+	 7756 17495
11896	0	0	Ki67+	 7757 17662
11897	0	0	Ki67+	 7758 17456
11898	0	0	Ki67+	 7759 17635
11899	0	0	Ki67+	 7765 17535
11900	0	0	Ki67+	 7767 17861
11901	0	0	Ki67+	 7769 17428
11902	0	0	Ki67+	 7775 18024
11903	0	0	Ki67+	 7776 17896
11904	0	0	Ki67+	 7781 17384
11905	0	0	Ki67+	 7781 17551
11906	0	0	Ki67+	 7782 17369
11907	0	0	Ki67+	 7784 17647
11908	0	0	Ki67+	 7784 17825
11909	0	0	Ki67+	 7784 18073
11910	0	0	Ki67+	 7785 17485
11911	0	0	Ki67+	 7788 17668
11912	0	0	Ki67+	 7800 17543
11913	0	0	Ki67+	 7801 17998
11914	0	0	Ki67+	 7806 17351
11915	0	0	Ki67+	 7818 17675
11916	0	0	Ki67+	 7821 17615
11917	0	0	Ki67+	 7828 17820
11918	0	0	Ki67+	 7831 17848
11919	0	0	Ki67+	 7836 17330
11920	0	0	Ki67+	 7844 17569
11921	0	0	Ki67+	 7848 17660
11922	0	0	Ki67+	 7850 17418
11923	0	0	Ki67+	 7850 17823
11924	0	0	Ki67+	 7856 17861
11925	0	0	Ki67+	 7860 17542
11926	0	0	Ki67+	 7861 17608
11927	0	0	Ki67+	 7863 17569
11928	0	0	Ki67+	 7864 17299
11929	0	0	Ki67+	 7864 17469
11930	0	0	Ki67+	 7872 17333
11931	0	0	Ki67+	 7877 17518
11932	0	0	Ki67+	 7878 17566
11933	0	0	Ki67+	 7882 17854
11934	0	0	Ki67+	 7887 17407
11935	0	0	Ki67+	 7891 17601
11936	0	0	Ki67+	 7892 17463
11937	0	0	Ki67+	 7896 17328
11938	0	0	Ki67+	 7899 17368
11939	0	0	Ki67+	 7899 17494
11940	0	0	Ki67+	 7900 17565
11941	0	0	Ki67+	 7901 17425
11942	0	0	Ki67+	 7902 17393
11943	0	0	Ki67+	 7907 17298
11944	0	0	Ki67+	 7909 17459
11945	0	0	Ki67+	 7911 17535
11946	0	0	Ki67+	 7921 17314
11947	0	0	Ki67+	 7921 17372
11948	0	0	Ki67+	 7921 17486
11949	0	0	Ki67+	 7931 17335
11950	0	0	Ki67+	 7941 17397
11951	0	0	Ki67+	 7943 17348
11952	0	0	Ki67+	 7944 17467
11953	0	0	Ki67+	 7945 17302
11954	0	0	Ki67+	 7949 17382
11955	0	0	Ki67+	 7956 17391
11956	0	0	Ki67+	 7956 17402
11957	0	0	Ki67+	 7958 17455
11958	0	0	Ki67+	 7969 17377
11959	0	0	Ki67+	 7971 17421
11960	0	0	Ki67+	 7978 17361
11961	0	0	Ki67+	 7981 17402
11962	0	0	Ki67+	 7991 17301
11963	0	0	Ki67+	 7994 17323
11964	0	0	Ki67+	 7995 17430
11965	0	0	Ki67+	 8017 17305
11966	0	0	Ki67+	 8020 17345
11967	0	0	Ki67+	 8039 17321
11968	0	0	Ki67+	 8052 17333
11969	0	0	Ki67+	 8067 18095
11970	0	0	Ki67+	 8068 17317
11971	0	0	Ki67+	 8093 17306
11972	0	0	Ki67+	 8096 17432
11973	0	0	Ki67+	 8097 17353
11974	0	0	Ki67+	 8097 17455
11975	0	0	Ki67+	 8098 17649
11976	0	0	Ki67+	 8101 17331
11977	0	0	Ki67+	 8136 17696
11978	0	0	Ki67+	 8137 17462
11979	0	0	Ki67+	 8148 18088
11980	0	0	Ki67+	 8166 17460
11981	0	0	Ki67+	 8170 17991
11982	0	0	Ki67+	 8173 17660
11983	0	0	Ki67+	 8176 17366
11984	0	0	Ki67+	 8183 17430
11985	0	0	Ki67+	 8187 17610
11986	0	0	Ki67+	 8194 17961
11987	0	0	Ki67+	 8194 18005
11988	0	0	Ki67+	 8194 18033
11989	0	0	Ki67+	 8195 17440
11990	0	0	Ki67+	 8203 17318
11991	0	0	Ki67+	 8204 17330
11992	0	0	Ki67+	 8204 17636
11993	0	0	Ki67+	 8205 17974
11994	0	0	Ki67+	 8212 17465
11995	0	0	Ki67+	 8224 17966
11996	0	0	Ki67+	 8226 17331
11997	0	0	Ki67+	 8228 17321
11998	0	0	Ki67+	 8230 17721
11999	0	0	Ki67+	 8231 17649
12000	0	0	Ki67+	 8232 17996
12001	0	0	Ki67+	 8235 17437
12002	0	0	Ki67+	 8242 17707
12003	0	0	Ki67+	 8253 17303
12004	0	0	Ki67+	 8255 17339
12005	0	0	Ki67+	 8258 17689
12006	0	0	Ki67+	 8260 17428
12007	0	0	Ki67+	 8261 17323
12008	0	0	Ki67+	 8261 17962
12009	0	0	Ki67+	 8263 17739
12010	0	0	Ki67+	 8265 17648
12011	0	0	Ki67+	 8268 17310
12012	0	0	Ki67+	 8268 17895
12013	0	0	Ki67+	 8269 17599
12014	0	0	Ki67+	 8273 17577
12015	0	0	Ki67+	 8277 17369
12016	0	0	Ki67+	 8279 17452
12017	0	0	Ki67+	 8279 17616
12018	0	0	Ki67+	 8280 17354
12019	0	0	Ki67+	 8283 18016
12020	0	0	Ki67+	 8286 17997
12021	0	0	Ki67+	 8288 17574
12022	0	0	Ki67+	 8292 17311
12023	0	0	Ki67+	 8295 17584
12024	0	0	Ki67+	 8295 17893
12025	0	0	Ki67+	 8296 17352
12026	0	0	Ki67+	 8296 17435
12027	0	0	Ki67+	 8298 17367
12028	0	0	Ki67+	 8298 17706
12029	0	0	Ki67+	 8299 18011
12030	0	0	Ki67+	 8301 17758
12031	0	0	Ki67+	 8303 17690
12032	0	0	Ki67+	 8304 17991
12033	0	0	Ki67+	 8307 17448
12034	0	0	Ki67+	 8314 17982
12035	0	0	Ki67+	 8315 17721
12036	0	0	Ki67+	 8323 17425
12037	0	0	Ki67+	 8323 17896
12038	0	0	Ki67+	 8325 17387
12039	0	0	Ki67+	 8326 17671
12040	0	0	Ki67+	 8332 17920
12041	0	0	Ki67+	 8334 17590
12042	0	0	Ki67+	 8335 17646
12043	0	0	Ki67+	 8335 17998
12044	0	0	Ki67+	 8342 17349
12045	0	0	Ki67+	 8343 17416
12046	0	0	Ki67+	 8343 17626
12047	0	0	Ki67+	 8344 17431
12048	0	0	Ki67+	 8349 17558
12049	0	0	Ki67+	 8359 17932
12050	0	0	Ki67+	 8360 17661
12051	0	0	Ki67+	 8363 17602
12052	0	0	Ki67+	 8363 17631
12053	0	0	Ki67+	 8363 18016
12054	0	0	Ki67+	 8364 17367
12055	0	0	Ki67+	 8366 17303
12056	0	0	Ki67+	 8368 17994
12057	0	0	Ki67+	 8369 17399
12058	0	0	Ki67+	 8374 18030
12059	0	0	Ki67+	 8375 17543
12060	0	0	Ki67+	 8377 17594
12061	0	0	Ki67+	 7594 18716
12062	0	0	Ki67+	 7596 18320
12063	0	0	Ki67+	 7600 18226
12064	0	0	Ki67+	 7602 18199
12065	0	0	Ki67+	 7603 18266
12066	0	0	Ki67+	 7604 18375
12067	0	0	Ki67+	 7609 18300
12068	0	0	Ki67+	 7615 18288
12069	0	0	Ki67+	 7619 18176
12070	0	0	Ki67+	 7634 18199
12071	0	0	Ki67+	 7634 18263
12072	0	0	Ki67+	 7639 18327
12073	0	0	Ki67+	 7647 18174
12074	0	0	Ki67+	 7653 18278
12075	0	0	Ki67+	 7664 18232
12076	0	0	Ki67+	 7670 18179
12077	0	0	Ki67+	 7682 18691
12078	0	0	Ki67+	 7685 18305
12079	0	0	Ki67+	 7690 18863
12080	0	0	Ki67+	 7691 18598
12081	0	0	Ki67+	 7694 18199
12082	0	0	Ki67+	 7696 18298
12083	0	0	Ki67+	 7697 18579
12084	0	0	Ki67+	 7698 18547
12085	0	0	Ki67+	 7703 18602
12086	0	0	Ki67+	 7708 18278
12087	0	0	Ki67+	 7719 18264
12088	0	0	Ki67+	 7725 18242
12089	0	0	Ki67+	 7726 18787
12090	0	0	Ki67+	 7728 18317
12091	0	0	Ki67+	 7737 18181
12092	0	0	Ki67+	 7739 18293
12093	0	0	Ki67+	 7741 18697
12094	0	0	Ki67+	 7748 18140
12095	0	0	Ki67+	 7748 18790
12096	0	0	Ki67+	 7751 18515
12097	0	0	Ki67+	 7754 18258
12098	0	0	Ki67+	 7755 18268
12099	0	0	Ki67+	 7768 18177
12100	0	0	Ki67+	 7773 18133
12101	0	0	Ki67+	 7773 18223
12102	0	0	Ki67+	 7776 18723
12103	0	0	Ki67+	 7777 18811
12104	0	0	Ki67+	 7778 18534
12105	0	0	Ki67+	 7786 18624
12106	0	0	Ki67+	 7787 18178
12107	0	0	Ki67+	 7787 18251
12108	0	0	Ki67+	 7801 18147
12109	0	0	Ki67+	 7817 18131
12110	0	0	Ki67+	 7817 18855
12111	0	0	Ki67+	 7825 18551
12112	0	0	Ki67+	 7830 18528
12113	0	0	Ki67+	 7831 18850
12114	0	0	Ki67+	 7836 18156
12115	0	0	Ki67+	 7840 18115
12116	0	0	Ki67+	 7840 18861
12117	0	0	Ki67+	 7850 18649
12118	0	0	Ki67+	 7850 18669
12119	0	0	Ki67+	 7859 18694
12120	0	0	Ki67+	 7874 18574
12121	0	0	Ki67+	 7878 18218
12122	0	0	Ki67+	 7878 18631
12123	0	0	Ki67+	 7879 18719
12124	0	0	Ki67+	 7887 18762
12125	0	0	Ki67+	 7895 18837
12126	0	0	Ki67+	 7900 18729
12127	0	0	Ki67+	 7902 18851
12128	0	0	Ki67+	 7903 18763
12129	0	0	Ki67+	 7905 18207
12130	0	0	Ki67+	 7913 18257
12131	0	0	Ki67+	 7914 18643
12132	0	0	Ki67+	 7916 18560
12133	0	0	Ki67+	 7917 18840
12134	0	0	Ki67+	 7923 18185
12135	0	0	Ki67+	 7925 18750
12136	0	0	Ki67+	 7925 18884
12137	0	0	Ki67+	 7927 18795
12138	0	0	Ki67+	 7939 18140
12139	0	0	Ki67+	 7940 18571
12140	0	0	Ki67+	 7941 18759
12141	0	0	Ki67+	 7944 18637
12142	0	0	Ki67+	 7960 18578
12143	0	0	Ki67+	 7961 18197
12144	0	0	Ki67+	 7962 18787
12145	0	0	Ki67+	 7965 18556
12146	0	0	Ki67+	 7966 18827
12147	0	0	Ki67+	 7968 18848
12148	0	0	Ki67+	 7969 18597
12149	0	0	Ki67+	 7974 18625
12150	0	0	Ki67+	 7974 18878
12151	0	0	Ki67+	 7977 18186
12152	0	0	Ki67+	 7982 18850
12153	0	0	Ki67+	 7989 18773
12154	0	0	Ki67+	 7990 18871
12155	0	0	Ki67+	 7996 18216
12156	0	0	Ki67+	 8014 18754
12157	0	0	Ki67+	 8020 18815
12158	0	0	Ki67+	 8020 18863
12159	0	0	Ki67+	 8028 18601
12160	0	0	Ki67+	 8031 18734
12161	0	0	Ki67+	 8043 18160
12162	0	0	Ki67+	 8043 18556
12163	0	0	Ki67+	 8045 18785
12164	0	0	Ki67+	 8051 18890
12165	0	0	Ki67+	 8053 18313
12166	0	0	Ki67+	 8053 18751
12167	0	0	Ki67+	 8057 18339
12168	0	0	Ki67+	 8061 18617
12169	0	0	Ki67+	 8064 18293
12170	0	0	Ki67+	 8066 18857
12171	0	0	Ki67+	 8068 18319
12172	0	0	Ki67+	 8069 18575
12173	0	0	Ki67+	 8071 18377
12174	0	0	Ki67+	 8078 18368
12175	0	0	Ki67+	 8082 18413
12176	0	0	Ki67+	 8084 18304
12177	0	0	Ki67+	 8085 18771
12178	0	0	Ki67+	 8087 18890
12179	0	0	Ki67+	 8088 18229
12180	0	0	Ki67+	 8091 18392
12181	0	0	Ki67+	 8096 18337
12182	0	0	Ki67+	 8098 18724
12183	0	0	Ki67+	 8099 18650
12184	0	0	Ki67+	 8103 18280
12185	0	0	Ki67+	 8108 18380
12186	0	0	Ki67+	 8109 18309
12187	0	0	Ki67+	 8111 18341
12188	0	0	Ki67+	 8111 18753
12189	0	0	Ki67+	 8116 18194
12190	0	0	Ki67+	 8117 18290
12191	0	0	Ki67+	 8117 18817
12192	0	0	Ki67+	 8117 18872
12193	0	0	Ki67+	 8122 18402
12194	0	0	Ki67+	 8123 18418
12195	0	0	Ki67+	 8126 18435
12196	0	0	Ki67+	 8128 18297
12197	0	0	Ki67+	 8134 18173
12198	0	0	Ki67+	 8134 18268
12199	0	0	Ki67+	 8135 18214
12200	0	0	Ki67+	 8136 18315
12201	0	0	Ki67+	 8138 18810
12202	0	0	Ki67+	 8145 18860
12203	0	0	Ki67+	 8147 18210
12204	0	0	Ki67+	 8150 18454
12205	0	0	Ki67+	 8156 18131
12206	0	0	Ki67+	 8157 18170
12207	0	0	Ki67+	 8157 18240
12208	0	0	Ki67+	 8157 18419
12209	0	0	Ki67+	 8159 18259
12210	0	0	Ki67+	 8159 18299
12211	0	0	Ki67+	 8161 18446
12212	0	0	Ki67+	 8164 18501
12213	0	0	Ki67+	 8164 18874
12214	0	0	Ki67+	 8168 18278
12215	0	0	Ki67+	 8176 18265
12216	0	0	Ki67+	 8177 18407
12217	0	0	Ki67+	 8178 18188
12218	0	0	Ki67+	 8181 18284
12219	0	0	Ki67+	 8182 18549
12220	0	0	Ki67+	 8183 18212
12221	0	0	Ki67+	 8184 18246
12222	0	0	Ki67+	 8185 18465
12223	0	0	Ki67+	 8188 18423
12224	0	0	Ki67+	 8191 18888
12225	0	0	Ki67+	 8192 18303
12226	0	0	Ki67+	 8197 18106
12227	0	0	Ki67+	 8199 18447
12228	0	0	Ki67+	 8199 18486
12229	0	0	Ki67+	 8211 18138
12230	0	0	Ki67+	 8212 18519
12231	0	0	Ki67+	 8213 18244
12232	0	0	Ki67+	 8214 18475
12233	0	0	Ki67+	 8217 18212
12234	0	0	Ki67+	 8217 18285
12235	0	0	Ki67+	 8224 18556
12236	0	0	Ki67+	 8232 18254
12237	0	0	Ki67+	 8233 18839
12238	0	0	Ki67+	 8234 18120
12239	0	0	Ki67+	 8236 18600
12240	0	0	Ki67+	 8236 18894
12241	0	0	Ki67+	 8242 18399
12242	0	0	Ki67+	 8245 18122
12243	0	0	Ki67+	 8250 18361
12244	0	0	Ki67+	 8252 18868
12245	0	0	Ki67+	 8256 18208
12246	0	0	Ki67+	 8256 18326
12247	0	0	Ki67+	 8258 18538
12248	0	0	Ki67+	 8262 18298
12249	0	0	Ki67+	 8262 18363
12250	0	0	Ki67+	 8267 18126
12251	0	0	Ki67+	 8267 18324
12252	0	0	Ki67+	 8269 18595
12253	0	0	Ki67+	 8269 18610
12254	0	0	Ki67+	 8270 18520
12255	0	0	Ki67+	 8270 18566
12256	0	0	Ki67+	 8277 18633
12257	0	0	Ki67+	 8278 18355
12258	0	0	Ki67+	 8280 18390
12259	0	0	Ki67+	 8281 18405
12260	0	0	Ki67+	 8288 18592
12261	0	0	Ki67+	 8289 18379
12262	0	0	Ki67+	 8289 18531
12263	0	0	Ki67+	 8290 18270
12264	0	0	Ki67+	 8292 18137
12265	0	0	Ki67+	 8295 18201
12266	0	0	Ki67+	 8300 18170
12267	0	0	Ki67+	 8301 18289
12268	0	0	Ki67+	 8303 18525
12269	0	0	Ki67+	 8305 18350
12270	0	0	Ki67+	 8306 18416
12271	0	0	Ki67+	 8307 18266
12272	0	0	Ki67+	 8314 18378
12273	0	0	Ki67+	 8316 18154
12274	0	0	Ki67+	 8316 18570
12275	0	0	Ki67+	 8318 18437
12276	0	0	Ki67+	 8321 18209
12277	0	0	Ki67+	 8321 18598
12278	0	0	Ki67+	 8328 18247
12279	0	0	Ki67+	 8329 18353
12280	0	0	Ki67+	 8329 18405
12281	0	0	Ki67+	 8334 18550
12282	0	0	Ki67+	 8339 18530
12283	0	0	Ki67+	 8340 18595
12284	0	0	Ki67+	 8340 18630
12285	0	0	Ki67+	 8343 18238
12286	0	0	Ki67+	 8350 18265
12287	0	0	Ki67+	 8355 18296
12288	0	0	Ki67+	 8356 18426
12289	0	0	Ki67+	 8359 18367
12290	0	0	Ki67+	 8360 18226
12291	0	0	Ki67+	 8362 18392
12292	0	0	Ki67+	 8362 18443
12293	0	0	Ki67+	 8366 18769
12294	0	0	Ki67+	 8369 18573
12295	0	0	Ki67+	 8373 18673
12296	0	0	Ki67+	 8374 18549
12297	0	0	Ki67+	 8376 18428
12298	0	0	Ki67+	 8377 18653
12299	0	0	Ki67+	 8381 18396
12300	0	0	Ki67+	 8382 18203
12301	0	0	Ki67+	 7590 19056
12302	0	0	Ki67+	 7590 19311
12303	0	0	Ki67+	 7591 19186
12304	0	0	Ki67+	 7597 19508
12305	0	0	Ki67+	 7599 19017
12306	0	0	Ki67+	 7607 19043
12307	0	0	Ki67+	 7609 19512
12308	0	0	Ki67+	 7611 19005
12309	0	0	Ki67+	 7616 19031
12310	0	0	Ki67+	 7616 19103
12311	0	0	Ki67+	 7619 19668
12312	0	0	Ki67+	 7625 19307
12313	0	0	Ki67+	 7634 19039
12314	0	0	Ki67+	 7635 19439
12315	0	0	Ki67+	 7641 19165
12316	0	0	Ki67+	 7642 19079
12317	0	0	Ki67+	 7646 19260
12318	0	0	Ki67+	 7649 19185
12319	0	0	Ki67+	 7649 19408
12320	0	0	Ki67+	 7650 19662
12321	0	0	Ki67+	 7655 19621
12322	0	0	Ki67+	 7658 19401
12323	0	0	Ki67+	 7660 19162
12324	0	0	Ki67+	 7661 19191
12325	0	0	Ki67+	 7661 19525
12326	0	0	Ki67+	 7662 19695
12327	0	0	Ki67+	 7669 19662
12328	0	0	Ki67+	 7674 19313
12329	0	0	Ki67+	 7676 19196
12330	0	0	Ki67+	 7678 19528
12331	0	0	Ki67+	 7681 19146
12332	0	0	Ki67+	 7686 19694
12333	0	0	Ki67+	 7689 19179
12334	0	0	Ki67+	 7692 19644
12335	0	0	Ki67+	 7707 19479
12336	0	0	Ki67+	 7710 19234
12337	0	0	Ki67+	 7710 19292
12338	0	0	Ki67+	 7711 19213
12339	0	0	Ki67+	 7718 19694
12340	0	0	Ki67+	 7726 19238
12341	0	0	Ki67+	 7727 19078
12342	0	0	Ki67+	 7734 19276
12343	0	0	Ki67+	 7739 19197
12344	0	0	Ki67+	 7770 19294
12345	0	0	Ki67+	 7773 19316
12346	0	0	Ki67+	 7773 19691
12347	0	0	Ki67+	 7776 19455
12348	0	0	Ki67+	 7782 19507
12349	0	0	Ki67+	 7783 19484
12350	0	0	Ki67+	 7785 19464
12351	0	0	Ki67+	 7791 19680
12352	0	0	Ki67+	 7792 19509
12353	0	0	Ki67+	 7794 19590
12354	0	0	Ki67+	 7797 19658
12355	0	0	Ki67+	 7799 19489
12356	0	0	Ki67+	 7799 19541
12357	0	0	Ki67+	 7800 19608
12358	0	0	Ki67+	 7802 19451
12359	0	0	Ki67+	 7805 19578
12360	0	0	Ki67+	 7808 19412
12361	0	0	Ki67+	 7809 19646
12362	0	0	Ki67+	 7810 19558
12363	0	0	Ki67+	 7812 18924
12364	0	0	Ki67+	 7818 19323
12365	0	0	Ki67+	 7820 19609
12366	0	0	Ki67+	 7821 19232
12367	0	0	Ki67+	 7826 19245
12368	0	0	Ki67+	 7826 19414
12369	0	0	Ki67+	 7832 19476
12370	0	0	Ki67+	 7833 19163
12371	0	0	Ki67+	 7833 19595
12372	0	0	Ki67+	 7835 19362
12373	0	0	Ki67+	 7836 19440
12374	0	0	Ki67+	 7837 19135
12375	0	0	Ki67+	 7838 19279
12376	0	0	Ki67+	 7840 19690
12377	0	0	Ki67+	 7843 19388
12378	0	0	Ki67+	 7846 19117
12379	0	0	Ki67+	 7847 19088
12380	0	0	Ki67+	 7852 19325
12381	0	0	Ki67+	 7854 19138
12382	0	0	Ki67+	 7854 19278
12383	0	0	Ki67+	 7854 19346
12384	0	0	Ki67+	 7855 19241
12385	0	0	Ki67+	 7862 19368
12386	0	0	Ki67+	 7862 19675
12387	0	0	Ki67+	 7863 19077
12388	0	0	Ki67+	 7864 19603
12389	0	0	Ki67+	 7865 19166
12390	0	0	Ki67+	 7865 19455
12391	0	0	Ki67+	 7870 19220
12392	0	0	Ki67+	 7874 19304
12393	0	0	Ki67+	 7874 19406
12394	0	0	Ki67+	 7878 19429
12395	0	0	Ki67+	 7880 19537
12396	0	0	Ki67+	 7881 19372
12397	0	0	Ki67+	 7883 19107
12398	0	0	Ki67+	 7885 19654
12399	0	0	Ki67+	 7887 18922
12400	0	0	Ki67+	 7888 19126
12401	0	0	Ki67+	 7888 19321
12402	0	0	Ki67+	 7890 19228
12403	0	0	Ki67+	 7893 19424
12404	0	0	Ki67+	 7894 19196
12405	0	0	Ki67+	 7895 19305
12406	0	0	Ki67+	 7895 19374
12407	0	0	Ki67+	 7895 19553
12408	0	0	Ki67+	 7898 19457
12409	0	0	Ki67+	 7898 19599
12410	0	0	Ki67+	 7898 19662
12411	0	0	Ki67+	 7900 19525
12412	0	0	Ki67+	 7902 19400
12413	0	0	Ki67+	 7903 19563
12414	0	0	Ki67+	 7904 19275
12415	0	0	Ki67+	 7916 19523
12416	0	0	Ki67+	 7916 19678
12417	0	0	Ki67+	 7917 19148
12418	0	0	Ki67+	 7918 19026
12419	0	0	Ki67+	 7918 19121
12420	0	0	Ki67+	 7919 18930
12421	0	0	Ki67+	 7919 19560
12422	0	0	Ki67+	 7921 19039
12423	0	0	Ki67+	 7923 19464
12424	0	0	Ki67+	 7925 19693
12425	0	0	Ki67+	 7926 19449
12426	0	0	Ki67+	 7928 19376
12427	0	0	Ki67+	 7932 19031
12428	0	0	Ki67+	 7937 19358
12429	0	0	Ki67+	 7937 19397
12430	0	0	Ki67+	 7937 19609
12431	0	0	Ki67+	 7939 19462
12432	0	0	Ki67+	 7940 19133
12433	0	0	Ki67+	 7940 19626
12434	0	0	Ki67+	 7941 19493
12435	0	0	Ki67+	 7941 19652
12436	0	0	Ki67+	 7942 19263
12437	0	0	Ki67+	 7944 19332
12438	0	0	Ki67+	 7944 19510
12439	0	0	Ki67+	 7950 19058
12440	0	0	Ki67+	 7952 19596
12441	0	0	Ki67+	 7955 19105
12442	0	0	Ki67+	 7957 19301
12443	0	0	Ki67+	 7957 19585
12444	0	0	Ki67+	 7958 19677
12445	0	0	Ki67+	 7964 19363
12446	0	0	Ki67+	 7964 19404
12447	0	0	Ki67+	 7970 19478
12448	0	0	Ki67+	 7972 19594
12449	0	0	Ki67+	 7972 19695
12450	0	0	Ki67+	 7976 19441
12451	0	0	Ki67+	 7978 19332
12452	0	0	Ki67+	 7979 19586
12453	0	0	Ki67+	 7982 19262
12454	0	0	Ki67+	 7986 19515
12455	0	0	Ki67+	 7990 19276
12456	0	0	Ki67+	 7990 19356
12457	0	0	Ki67+	 7996 18899
12458	0	0	Ki67+	 8002 19587
12459	0	0	Ki67+	 8002 19693
12460	0	0	Ki67+	 8006 19217
12461	0	0	Ki67+	 8009 19533
12462	0	0	Ki67+	 8009 19572
12463	0	0	Ki67+	 8010 19000
12464	0	0	Ki67+	 8013 19428
12465	0	0	Ki67+	 8024 18940
12466	0	0	Ki67+	 8026 19368
12467	0	0	Ki67+	 8027 18990
12468	0	0	Ki67+	 8029 19031
12469	0	0	Ki67+	 8033 19097
12470	0	0	Ki67+	 8034 19067
12471	0	0	Ki67+	 8034 19597
12472	0	0	Ki67+	 8037 19442
12473	0	0	Ki67+	 8037 19527
12474	0	0	Ki67+	 8042 19231
12475	0	0	Ki67+	 8042 19413
12476	0	0	Ki67+	 8047 19377
12477	0	0	Ki67+	 8049 19554
12478	0	0	Ki67+	 8050 19028
12479	0	0	Ki67+	 8050 19398
12480	0	0	Ki67+	 8050 19584
12481	0	0	Ki67+	 8055 19338
12482	0	0	Ki67+	 8060 19375
12483	0	0	Ki67+	 8061 18903
12484	0	0	Ki67+	 8062 19602
12485	0	0	Ki67+	 8066 19217
12486	0	0	Ki67+	 8069 19318
12487	0	0	Ki67+	 8069 19428
12488	0	0	Ki67+	 8071 18927
12489	0	0	Ki67+	 8072 19060
12490	0	0	Ki67+	 8074 19581
12491	0	0	Ki67+	 8074 19653
12492	0	0	Ki67+	 8077 19453
12493	0	0	Ki67+	 8081 18928
12494	0	0	Ki67+	 8083 19228
12495	0	0	Ki67+	 8084 19086
12496	0	0	Ki67+	 8085 18998
12497	0	0	Ki67+	 8085 19072
12498	0	0	Ki67+	 8087 19376
12499	0	0	Ki67+	 8089 19682
12500	0	0	Ki67+	 8093 19038
12501	0	0	Ki67+	 8095 18965
12502	0	0	Ki67+	 8095 19645
12503	0	0	Ki67+	 8097 19198
12504	0	0	Ki67+	 8097 19482
12505	0	0	Ki67+	 8099 19290
12506	0	0	Ki67+	 8099 19310
12507	0	0	Ki67+	 8101 19503
12508	0	0	Ki67+	 8102 19690
12509	0	0	Ki67+	 8104 18994
12510	0	0	Ki67+	 8107 19114
12511	0	0	Ki67+	 8107 19673
12512	0	0	Ki67+	 8110 19589
12513	0	0	Ki67+	 8112 19142
12514	0	0	Ki67+	 8115 18923
12515	0	0	Ki67+	 8115 19180
12516	0	0	Ki67+	 8121 19062
12517	0	0	Ki67+	 8121 19375
12518	0	0	Ki67+	 8123 19453
12519	0	0	Ki67+	 8126 18939
12520	0	0	Ki67+	 8128 19003
12521	0	0	Ki67+	 8129 19125
12522	0	0	Ki67+	 8130 18963
12523	0	0	Ki67+	 8130 19210
12524	0	0	Ki67+	 8135 19298
12525	0	0	Ki67+	 8138 19174
12526	0	0	Ki67+	 8149 19251
12527	0	0	Ki67+	 8149 19432
12528	0	0	Ki67+	 8154 18984
12529	0	0	Ki67+	 8154 19151
12530	0	0	Ki67+	 8155 19109
12531	0	0	Ki67+	 8156 19273
12532	0	0	Ki67+	 8161 19187
12533	0	0	Ki67+	 8162 19205
12534	0	0	Ki67+	 8165 19385
12535	0	0	Ki67+	 8172 19023
12536	0	0	Ki67+	 8173 19338
12537	0	0	Ki67+	 8175 19309
12538	0	0	Ki67+	 8180 19503
12539	0	0	Ki67+	 8182 19539
12540	0	0	Ki67+	 8183 19259
12541	0	0	Ki67+	 8186 19033
12542	0	0	Ki67+	 8186 19186
12543	0	0	Ki67+	 8187 19562
12544	0	0	Ki67+	 8188 19051
12545	0	0	Ki67+	 8188 19148
12546	0	0	Ki67+	 8189 19278
12547	0	0	Ki67+	 8189 19338
12548	0	0	Ki67+	 8191 19063
12549	0	0	Ki67+	 8193 19096
12550	0	0	Ki67+	 8193 19163
12551	0	0	Ki67+	 8193 19532
12552	0	0	Ki67+	 8195 19490
12553	0	0	Ki67+	 8196 19556
12554	0	0	Ki67+	 8197 19296
12555	0	0	Ki67+	 8205 19428
12556	0	0	Ki67+	 8205 19608
12557	0	0	Ki67+	 8206 19029
12558	0	0	Ki67+	 8207 19185
12559	0	0	Ki67+	 8207 19230
12560	0	0	Ki67+	 8207 19564
12561	0	0	Ki67+	 8208 19485
12562	0	0	Ki67+	 8210 19259
12563	0	0	Ki67+	 8210 19304
12564	0	0	Ki67+	 8211 19497
12565	0	0	Ki67+	 8216 19590
12566	0	0	Ki67+	 8217 19145
12567	0	0	Ki67+	 8220 19399
12568	0	0	Ki67+	 8222 18909
12569	0	0	Ki67+	 8222 19180
12570	0	0	Ki67+	 8222 19621
12571	0	0	Ki67+	 8223 19380
12572	0	0	Ki67+	 8223 19426
12573	0	0	Ki67+	 8224 19117
12574	0	0	Ki67+	 8225 19516
12575	0	0	Ki67+	 8228 19211
12576	0	0	Ki67+	 8229 19469
12577	0	0	Ki67+	 8230 19076
12578	0	0	Ki67+	 8230 19296
12579	0	0	Ki67+	 8232 19394
12580	0	0	Ki67+	 8233 19102
12581	0	0	Ki67+	 8236 19220
12582	0	0	Ki67+	 8236 19252
12583	0	0	Ki67+	 8236 19335
12584	0	0	Ki67+	 8243 19114
12585	0	0	Ki67+	 8244 19196
12586	0	0	Ki67+	 8248 19434
12587	0	0	Ki67+	 8251 19628
12588	0	0	Ki67+	 8255 19420
12589	0	0	Ki67+	 8256 19282
12590	0	0	Ki67+	 8258 19482
12591	0	0	Ki67+	 8260 19599
12592	0	0	Ki67+	 8264 18987
12593	0	0	Ki67+	 8265 19250
12594	0	0	Ki67+	 8268 19322
12595	0	0	Ki67+	 8269 19039
12596	0	0	Ki67+	 8271 18962
12597	0	0	Ki67+	 8273 19103
12598	0	0	Ki67+	 8275 19455
12599	0	0	Ki67+	 8277 19050
12600	0	0	Ki67+	 8281 19224
12601	0	0	Ki67+	 8281 19553
12602	0	0	Ki67+	 8282 19615
12603	0	0	Ki67+	 8283 19399
12604	0	0	Ki67+	 8284 19635
12605	0	0	Ki67+	 8285 19192
12606	0	0	Ki67+	 8285 19469
12607	0	0	Ki67+	 8289 19102
12608	0	0	Ki67+	 8291 19314
12609	0	0	Ki67+	 8294 19237
12610	0	0	Ki67+	 8297 19268
12611	0	0	Ki67+	 8297 19512
12612	0	0	Ki67+	 8298 19367
12613	0	0	Ki67+	 8299 18942
12614	0	0	Ki67+	 8303 19563
12615	0	0	Ki67+	 8304 19342
12616	0	0	Ki67+	 8304 19443
12617	0	0	Ki67+	 8307 19148
12618	0	0	Ki67+	 8307 19419
12619	0	0	Ki67+	 8308 19178
12620	0	0	Ki67+	 8308 19604
12621	0	0	Ki67+	 8312 19357
12622	0	0	Ki67+	 8316 19006
12623	0	0	Ki67+	 8319 19374
12624	0	0	Ki67+	 8319 19419
12625	0	0	Ki67+	 8321 19163
12626	0	0	Ki67+	 8321 19569
12627	0	0	Ki67+	 8326 19101
12628	0	0	Ki67+	 8326 19433
12629	0	0	Ki67+	 8328 19030
12630	0	0	Ki67+	 8330 19589
12631	0	0	Ki67+	 8331 19602
12632	0	0	Ki67+	 8332 19172
12633	0	0	Ki67+	 8332 19496
12634	0	0	Ki67+	 8334 18954
12635	0	0	Ki67+	 8335 19141
12636	0	0	Ki67+	 8336 19205
12637	0	0	Ki67+	 8337 19451
12638	0	0	Ki67+	 8338 19250
12639	0	0	Ki67+	 8339 19526
12640	0	0	Ki67+	 8342 18946
12641	0	0	Ki67+	 8343 19080
12642	0	0	Ki67+	 8345 18985
12643	0	0	Ki67+	 8346 19569
12644	0	0	Ki67+	 8348 18964
12645	0	0	Ki67+	 8348 19223
12646	0	0	Ki67+	 8349 19050
12647	0	0	Ki67+	 8352 19290
12648	0	0	Ki67+	 8353 19170
12649	0	0	Ki67+	 8354 19436
12650	0	0	Ki67+	 8354 19470
12651	0	0	Ki67+	 8358 19458
12652	0	0	Ki67+	 8362 19250
12653	0	0	Ki67+	 8362 19554
12654	0	0	Ki67+	 8365 19227
12655	0	0	Ki67+	 8367 19520
12656	0	0	Ki67+	 8367 19629
12657	0	0	Ki67+	 8371 18922
12658	0	0	Ki67+	 8371 19116
12659	0	0	Ki67+	 8372 19094
12660	0	0	Ki67+	 8373 19178
12661	0	0	Ki67+	 8373 19282
12662	0	0	Ki67+	 8374 19500
12663	0	0	Ki67+	 8377 19266
12664	0	0	Ki67+	 8378 19045
12665	0	0	Ki67+	 7587 20375
12666	0	0	Ki67+	 7589 19991
12667	0	0	Ki67+	 7591 19932
12668	0	0	Ki67+	 7593 19958
12669	0	0	Ki67+	 7594 19736
12670	0	0	Ki67+	 7597 20004
12671	0	0	Ki67+	 7605 19879
12672	0	0	Ki67+	 7614 19950
12673	0	0	Ki67+	 7617 20384
12674	0	0	Ki67+	 7618 19980
12675	0	0	Ki67+	 7619 20011
12676	0	0	Ki67+	 7628 19969
12677	0	0	Ki67+	 7633 19937
12678	0	0	Ki67+	 7634 20343
12679	0	0	Ki67+	 7635 20427
12680	0	0	Ki67+	 7646 20378
12681	0	0	Ki67+	 7647 19824
12682	0	0	Ki67+	 7647 20268
12683	0	0	Ki67+	 7648 19727
12684	0	0	Ki67+	 7654 19891
12685	0	0	Ki67+	 7654 19925
12686	0	0	Ki67+	 7656 20287
12687	0	0	Ki67+	 7656 20372
12688	0	0	Ki67+	 7663 20408
12689	0	0	Ki67+	 7667 19956
12690	0	0	Ki67+	 7668 20359
12691	0	0	Ki67+	 7669 20249
12692	0	0	Ki67+	 7672 20158
12693	0	0	Ki67+	 7674 20341
12694	0	0	Ki67+	 7676 19715
12695	0	0	Ki67+	 7678 19913
12696	0	0	Ki67+	 7679 20421
12697	0	0	Ki67+	 7680 20400
12698	0	0	Ki67+	 7682 20179
12699	0	0	Ki67+	 7687 20269
12700	0	0	Ki67+	 7690 20336
12701	0	0	Ki67+	 7691 20312
12702	0	0	Ki67+	 7693 20383
12703	0	0	Ki67+	 7697 19890
12704	0	0	Ki67+	 7697 20413
12705	0	0	Ki67+	 7699 20358
12706	0	0	Ki67+	 7700 20475
12707	0	0	Ki67+	 7703 20242
12708	0	0	Ki67+	 7707 19810
12709	0	0	Ki67+	 7712 20484
12710	0	0	Ki67+	 7716 20456
12711	0	0	Ki67+	 7717 20349
12712	0	0	Ki67+	 7719 20177
12713	0	0	Ki67+	 7719 20305
12714	0	0	Ki67+	 7720 20421
12715	0	0	Ki67+	 7722 20380
12716	0	0	Ki67+	 7728 19705
12717	0	0	Ki67+	 7728 20248
12718	0	0	Ki67+	 7729 20112
12719	0	0	Ki67+	 7735 20214
12720	0	0	Ki67+	 7738 19920
12721	0	0	Ki67+	 7743 20224
12722	0	0	Ki67+	 7752 20133
12723	0	0	Ki67+	 7752 20169
12724	0	0	Ki67+	 7753 19944
12725	0	0	Ki67+	 7754 19706
12726	0	0	Ki67+	 7756 20102
12727	0	0	Ki67+	 7756 20195
12728	0	0	Ki67+	 7758 19956
12729	0	0	Ki67+	 7763 20245
12730	0	0	Ki67+	 7764 19946
12731	0	0	Ki67+	 7768 19903
12732	0	0	Ki67+	 7770 20324
12733	0	0	Ki67+	 7773 19928
12734	0	0	Ki67+	 7773 20365
12735	0	0	Ki67+	 7774 20109
12736	0	0	Ki67+	 7774 20225
12737	0	0	Ki67+	 7777 19820
12738	0	0	Ki67+	 7779 20347
12739	0	0	Ki67+	 7781 20382
12740	0	0	Ki67+	 7783 20412
12741	0	0	Ki67+	 7785 20200
12742	0	0	Ki67+	 7787 19729
12743	0	0	Ki67+	 7787 20111
12744	0	0	Ki67+	 7788 20098
12745	0	0	Ki67+	 7789 20159
12746	0	0	Ki67+	 7790 19973
12747	0	0	Ki67+	 7790 20301
12748	0	0	Ki67+	 7794 19847
12749	0	0	Ki67+	 7794 20019
12750	0	0	Ki67+	 7795 20144
12751	0	0	Ki67+	 7798 20179
12752	0	0	Ki67+	 7800 19737
12753	0	0	Ki67+	 7800 20323
12754	0	0	Ki67+	 7803 19714
12755	0	0	Ki67+	 7804 20393
12756	0	0	Ki67+	 7805 20108
12757	0	0	Ki67+	 7805 20416
12758	0	0	Ki67+	 7806 19951
12759	0	0	Ki67+	 7808 20284
12760	0	0	Ki67+	 7814 20069
12761	0	0	Ki67+	 7818 20461
12762	0	0	Ki67+	 7819 20294
12763	0	0	Ki67+	 7820 20354
12764	0	0	Ki67+	 7823 20482
12765	0	0	Ki67+	 7828 20336
12766	0	0	Ki67+	 7829 20426
12767	0	0	Ki67+	 7830 20305
12768	0	0	Ki67+	 7833 20458
12769	0	0	Ki67+	 7834 20483
12770	0	0	Ki67+	 7838 19864
12771	0	0	Ki67+	 7841 19770
12772	0	0	Ki67+	 7846 20268
12773	0	0	Ki67+	 7857 20461
12774	0	0	Ki67+	 7858 20293
12775	0	0	Ki67+	 7858 20396
12776	0	0	Ki67+	 7860 20333
12777	0	0	Ki67+	 7863 20248
12778	0	0	Ki67+	 7865 19878
12779	0	0	Ki67+	 7868 20378
12780	0	0	Ki67+	 7869 19705
12781	0	0	Ki67+	 7879 20041
12782	0	0	Ki67+	 7884 20407
12783	0	0	Ki67+	 7886 19774
12784	0	0	Ki67+	 7889 20230
12785	0	0	Ki67+	 7890 20274
12786	0	0	Ki67+	 7898 20012
12787	0	0	Ki67+	 7904 19830
12788	0	0	Ki67+	 7904 19982
12789	0	0	Ki67+	 7906 19885
12790	0	0	Ki67+	 7916 20124
12791	0	0	Ki67+	 7917 20231
12792	0	0	Ki67+	 7917 20313
12793	0	0	Ki67+	 7918 20250
12794	0	0	Ki67+	 7919 19959
12795	0	0	Ki67+	 7921 19712
12796	0	0	Ki67+	 7922 20279
12797	0	0	Ki67+	 7926 19850
12798	0	0	Ki67+	 7930 19874
12799	0	0	Ki67+	 7932 20222
12800	0	0	Ki67+	 7934 20049
12801	0	0	Ki67+	 7941 19874
12802	0	0	Ki67+	 7942 19841
12803	0	0	Ki67+	 7943 20313
12804	0	0	Ki67+	 7947 19722
12805	0	0	Ki67+	 7952 20241
12806	0	0	Ki67+	 7954 20262
12807	0	0	Ki67+	 7955 20287
12808	0	0	Ki67+	 7958 19849
12809	0	0	Ki67+	 7960 19755
12810	0	0	Ki67+	 7960 20221
12811	0	0	Ki67+	 7967 19785
12812	0	0	Ki67+	 7967 19819
12813	0	0	Ki67+	 7968 20153
12814	0	0	Ki67+	 7971 19882
12815	0	0	Ki67+	 7975 19955
12816	0	0	Ki67+	 7976 19838
12817	0	0	Ki67+	 7979 20227
12818	0	0	Ki67+	 7980 20287
12819	0	0	Ki67+	 7984 19811
12820	0	0	Ki67+	 7986 20458
12821	0	0	Ki67+	 7990 19721
12822	0	0	Ki67+	 8002 20383
12823	0	0	Ki67+	 8002 20422
12824	0	0	Ki67+	 8006 20484
12825	0	0	Ki67+	 8011 20471
12826	0	0	Ki67+	 8012 19763
12827	0	0	Ki67+	 8014 20283
12828	0	0	Ki67+	 8015 19740
12829	0	0	Ki67+	 8027 20486
12830	0	0	Ki67+	 8030 20330
12831	0	0	Ki67+	 8030 20422
12832	0	0	Ki67+	 8033 19736
12833	0	0	Ki67+	 8034 19769
12834	0	0	Ki67+	 8036 19746
12835	0	0	Ki67+	 8038 20405
12836	0	0	Ki67+	 8038 20454
12837	0	0	Ki67+	 8045 19873
12838	0	0	Ki67+	 8045 20291
12839	0	0	Ki67+	 8046 19723
12840	0	0	Ki67+	 8046 20357
12841	0	0	Ki67+	 8048 20334
12842	0	0	Ki67+	 8049 20050
12843	0	0	Ki67+	 8055 19801
12844	0	0	Ki67+	 8065 19749
12845	0	0	Ki67+	 8067 20232
12846	0	0	Ki67+	 8069 20216
12847	0	0	Ki67+	 8073 19772
12848	0	0	Ki67+	 8073 20253
12849	0	0	Ki67+	 8074 20446
12850	0	0	Ki67+	 8076 19722
12851	0	0	Ki67+	 8081 20332
12852	0	0	Ki67+	 8083 20367
12853	0	0	Ki67+	 8084 20419
12854	0	0	Ki67+	 8084 20472
12855	0	0	Ki67+	 8085 20271
12856	0	0	Ki67+	 8092 19955
12857	0	0	Ki67+	 8095 20487
12858	0	0	Ki67+	 8099 20138
12859	0	0	Ki67+	 8107 20171
12860	0	0	Ki67+	 8109 19712
12861	0	0	Ki67+	 8112 20367
12862	0	0	Ki67+	 8113 20190
12863	0	0	Ki67+	 8114 19969
12864	0	0	Ki67+	 8116 20279
12865	0	0	Ki67+	 8121 20380
12866	0	0	Ki67+	 8128 20400
12867	0	0	Ki67+	 8130 20013
12868	0	0	Ki67+	 8131 19961
12869	0	0	Ki67+	 8133 20000
12870	0	0	Ki67+	 8136 20177
12871	0	0	Ki67+	 8136 20488
12872	0	0	Ki67+	 8141 20314
12873	0	0	Ki67+	 8142 20164
12874	0	0	Ki67+	 8143 20060
12875	0	0	Ki67+	 8145 20042
12876	0	0	Ki67+	 8150 20324
12877	0	0	Ki67+	 8153 19758
12878	0	0	Ki67+	 8153 20379
12879	0	0	Ki67+	 8154 20357
12880	0	0	Ki67+	 8158 19973
12881	0	0	Ki67+	 8161 19924
12882	0	0	Ki67+	 8164 20431
12883	0	0	Ki67+	 8167 20181
12884	0	0	Ki67+	 8167 20401
12885	0	0	Ki67+	 8168 20016
12886	0	0	Ki67+	 8168 20376
12887	0	0	Ki67+	 8170 20232
12888	0	0	Ki67+	 8171 19817
12889	0	0	Ki67+	 8171 20192
12890	0	0	Ki67+	 8171 20451
12891	0	0	Ki67+	 8172 19997
12892	0	0	Ki67+	 8172 20072
12893	0	0	Ki67+	 8176 20274
12894	0	0	Ki67+	 8178 20248
12895	0	0	Ki67+	 8179 20042
12896	0	0	Ki67+	 8179 20439
12897	0	0	Ki67+	 8181 19949
12898	0	0	Ki67+	 8193 19915
12899	0	0	Ki67+	 8198 19983
12900	0	0	Ki67+	 8202 19864
12901	0	0	Ki67+	 8202 19949
12902	0	0	Ki67+	 8204 20043
12903	0	0	Ki67+	 8207 19915
12904	0	0	Ki67+	 8212 20403
12905	0	0	Ki67+	 8217 19878
12906	0	0	Ki67+	 8223 19854
12907	0	0	Ki67+	 8224 20365
12908	0	0	Ki67+	 8227 20061
12909	0	0	Ki67+	 8228 20049
12910	0	0	Ki67+	 8229 19940
12911	0	0	Ki67+	 8229 19965
12912	0	0	Ki67+	 8231 20011
12913	0	0	Ki67+	 8242 19834
12914	0	0	Ki67+	 8243 19877
12915	0	0	Ki67+	 8247 19993
12916	0	0	Ki67+	 8251 20041
12917	0	0	Ki67+	 8252 19862
12918	0	0	Ki67+	 8253 19956
12919	0	0	Ki67+	 8272 20328
12920	0	0	Ki67+	 8276 19852
12921	0	0	Ki67+	 8279 19915
12922	0	0	Ki67+	 8282 20288
12923	0	0	Ki67+	 8288 19860
12924	0	0	Ki67+	 8290 20299
12925	0	0	Ki67+	 8294 19817
12926	0	0	Ki67+	 8304 19809
12927	0	0	Ki67+	 8305 20255
12928	0	0	Ki67+	 8306 19795
12929	0	0	Ki67+	 8310 20283
12930	0	0	Ki67+	 8311 20056
12931	0	0	Ki67+	 8319 19729
12932	0	0	Ki67+	 8321 20142
12933	0	0	Ki67+	 8323 19784
12934	0	0	Ki67+	 8324 19854
12935	0	0	Ki67+	 8326 19794
12936	0	0	Ki67+	 8331 20089
12937	0	0	Ki67+	 8337 20229
12938	0	0	Ki67+	 8338 19768
12939	0	0	Ki67+	 8339 19825
12940	0	0	Ki67+	 8341 19916
12941	0	0	Ki67+	 8343 19926
12942	0	0	Ki67+	 8350 19836
12943	0	0	Ki67+	 8355 20277
12944	0	0	Ki67+	 8361 20093
12945	0	0	Ki67+	 8362 20199
12946	0	0	Ki67+	 8364 20294
12947	0	0	Ki67+	 8365 20148
12948	0	0	Ki67+	 8366 19910
12949	0	0	Ki67+	 8371 20117
12950	0	0	Ki67+	 8373 20249
12951	0	0	Ki67+	 8374 19973
12952	0	0	Ki67+	 8376 19815
12953	0	0	Ki67+	 8380 19920
12954	0	0	Ki67+	 8382 19790
12955	0	0	Ki67+	 7587 20656
12956	0	0	Ki67+	 7587 20716
12957	0	0	Ki67+	 7589 20763
12958	0	0	Ki67+	 7589 20781
12959	0	0	Ki67+	 7589 20972
12960	0	0	Ki67+	 7596 20555
12961	0	0	Ki67+	 7596 20954
12962	0	0	Ki67+	 7600 21090
12963	0	0	Ki67+	 7601 20569
12964	0	0	Ki67+	 7601 20731
12965	0	0	Ki67+	 7605 21058
12966	0	0	Ki67+	 7608 20823
12967	0	0	Ki67+	 7609 20802
12968	0	0	Ki67+	 7615 20680
12969	0	0	Ki67+	 7615 21000
12970	0	0	Ki67+	 7620 20936
12971	0	0	Ki67+	 7624 20773
12972	0	0	Ki67+	 7624 20844
12973	0	0	Ki67+	 7627 21105
12974	0	0	Ki67+	 7628 20965
12975	0	0	Ki67+	 7630 20639
12976	0	0	Ki67+	 7633 21072
12977	0	0	Ki67+	 7634 20566
12978	0	0	Ki67+	 7640 20910
12979	0	0	Ki67+	 7643 20743
12980	0	0	Ki67+	 7645 20869
12981	0	0	Ki67+	 7647 20886
12982	0	0	Ki67+	 7647 21117
12983	0	0	Ki67+	 7655 20934
12984	0	0	Ki67+	 7656 20600
12985	0	0	Ki67+	 7656 20699
12986	0	0	Ki67+	 7661 20655
12987	0	0	Ki67+	 7663 20527
12988	0	0	Ki67+	 7663 20960
12989	0	0	Ki67+	 7665 20569
12990	0	0	Ki67+	 7674 20664
12991	0	0	Ki67+	 7676 21090
12992	0	0	Ki67+	 7678 20872
12993	0	0	Ki67+	 7679 20557
12994	0	0	Ki67+	 7680 20765
12995	0	0	Ki67+	 7689 20966
12996	0	0	Ki67+	 7691 20691
12997	0	0	Ki67+	 7696 21049
12998	0	0	Ki67+	 7697 20780
12999	0	0	Ki67+	 7699 20522
13000	0	0	Ki67+	 7699 20887
13001	0	0	Ki67+	 7705 20681
13002	0	0	Ki67+	 7707 20548
13003	0	0	Ki67+	 7709 20586
13004	0	0	Ki67+	 7710 21004
13005	0	0	Ki67+	 7710 21117
13006	0	0	Ki67+	 7711 20766
13007	0	0	Ki67+	 7715 20514
13008	0	0	Ki67+	 7715 20718
13009	0	0	Ki67+	 7718 20846
13010	0	0	Ki67+	 7719 21084
13011	0	0	Ki67+	 7721 20616
13012	0	0	Ki67+	 7723 20860
13013	0	0	Ki67+	 7724 20706
13014	0	0	Ki67+	 7724 21144
13015	0	0	Ki67+	 7727 20561
13016	0	0	Ki67+	 7730 20762
13017	0	0	Ki67+	 7732 21181
13018	0	0	Ki67+	 7732 21217
13019	0	0	Ki67+	 7733 20698
13020	0	0	Ki67+	 7733 21034
13021	0	0	Ki67+	 7733 21200
13022	0	0	Ki67+	 7738 20985
13023	0	0	Ki67+	 7741 20660
13024	0	0	Ki67+	 7742 21102
13025	0	0	Ki67+	 7743 20729
13026	0	0	Ki67+	 7743 21063
13027	0	0	Ki67+	 7744 20605
13028	0	0	Ki67+	 7748 21230
13029	0	0	Ki67+	 7750 20861
13030	0	0	Ki67+	 7752 21042
13031	0	0	Ki67+	 7753 21059
13032	0	0	Ki67+	 7753 21251
13033	0	0	Ki67+	 7759 20572
13034	0	0	Ki67+	 7760 20992
13035	0	0	Ki67+	 7761 21070
13036	0	0	Ki67+	 7762 21228
13037	0	0	Ki67+	 7764 20816
13038	0	0	Ki67+	 7765 21192
13039	0	0	Ki67+	 7774 20911
13040	0	0	Ki67+	 7779 21276
13041	0	0	Ki67+	 7785 20843
13042	0	0	Ki67+	 7786 20905
13043	0	0	Ki67+	 7786 21287
13044	0	0	Ki67+	 7789 21091
13045	0	0	Ki67+	 7790 20774
13046	0	0	Ki67+	 7794 20870
13047	0	0	Ki67+	 7794 21243
13048	0	0	Ki67+	 7796 21076
13049	0	0	Ki67+	 7797 20932
13050	0	0	Ki67+	 7798 20713
13051	0	0	Ki67+	 7800 20760
13052	0	0	Ki67+	 7803 20962
13053	0	0	Ki67+	 7804 20784
13054	0	0	Ki67+	 7804 21092
13055	0	0	Ki67+	 7805 20672
13056	0	0	Ki67+	 7805 20877
13057	0	0	Ki67+	 7807 21287
13058	0	0	Ki67+	 7808 20596
13059	0	0	Ki67+	 7809 21270
13060	0	0	Ki67+	 7815 20546
13061	0	0	Ki67+	 7820 20660
13062	0	0	Ki67+	 7821 20574
13063	0	0	Ki67+	 7823 20809
13064	0	0	Ki67+	 7823 20985
13065	0	0	Ki67+	 7824 20593
13066	0	0	Ki67+	 7829 20697
13067	0	0	Ki67+	 7829 20936
13068	0	0	Ki67+	 7833 21265
13069	0	0	Ki67+	 7834 21291
13070	0	0	Ki67+	 7838 20657
13071	0	0	Ki67+	 7840 20599
13072	0	0	Ki67+	 7841 20522
13073	0	0	Ki67+	 7842 20672
13074	0	0	Ki67+	 7843 20617
13075	0	0	Ki67+	 7846 21258
13076	0	0	Ki67+	 7849 20549
13077	0	0	Ki67+	 7850 20909
13078	0	0	Ki67+	 7850 21285
13079	0	0	Ki67+	 7854 21113
13080	0	0	Ki67+	 7866 21243
13081	0	0	Ki67+	 7867 20673
13082	0	0	Ki67+	 7870 20683
13083	0	0	Ki67+	 7873 20705
13084	0	0	Ki67+	 7873 21257
13085	0	0	Ki67+	 7874 20549
13086	0	0	Ki67+	 7876 20602
13087	0	0	Ki67+	 7876 20630
13088	0	0	Ki67+	 7878 20502
13089	0	0	Ki67+	 7879 20575
13090	0	0	Ki67+	 7880 21217
13091	0	0	Ki67+	 7887 21116
13092	0	0	Ki67+	 7889 21256
13093	0	0	Ki67+	 7891 20511
13094	0	0	Ki67+	 7891 20895
13095	0	0	Ki67+	 7895 20697
13096	0	0	Ki67+	 7896 20858
13097	0	0	Ki67+	 7897 21179
13098	0	0	Ki67+	 7899 20546
13099	0	0	Ki67+	 7899 20681
13100	0	0	Ki67+	 7899 21123
13101	0	0	Ki67+	 7905 20516
13102	0	0	Ki67+	 7907 20618
13103	0	0	Ki67+	 7907 20694
13104	0	0	Ki67+	 7911 20632
13105	0	0	Ki67+	 7915 20597
13106	0	0	Ki67+	 7915 21256
13107	0	0	Ki67+	 7917 21101
13108	0	0	Ki67+	 7921 21062
13109	0	0	Ki67+	 7924 20865
13110	0	0	Ki67+	 7925 21231
13111	0	0	Ki67+	 7927 20551
13112	0	0	Ki67+	 7927 21135
13113	0	0	Ki67+	 7931 21176
13114	0	0	Ki67+	 7932 21243
13115	0	0	Ki67+	 7934 20616
13116	0	0	Ki67+	 7934 21067
13117	0	0	Ki67+	 7935 20637
13118	0	0	Ki67+	 7939 21281
13119	0	0	Ki67+	 7940 21209
13120	0	0	Ki67+	 7943 21149
13121	0	0	Ki67+	 7950 21254
13122	0	0	Ki67+	 7952 20624
13123	0	0	Ki67+	 7956 20677
13124	0	0	Ki67+	 7956 20834
13125	0	0	Ki67+	 7959 21164
13126	0	0	Ki67+	 7963 20605
13127	0	0	Ki67+	 7966 20929
13128	0	0	Ki67+	 7966 21202
13129	0	0	Ki67+	 7969 21050
13130	0	0	Ki67+	 7973 20892
13131	0	0	Ki67+	 7974 21033
13132	0	0	Ki67+	 7975 21082
13133	0	0	Ki67+	 7976 20870
13134	0	0	Ki67+	 7977 20996
13135	0	0	Ki67+	 7977 21249
13136	0	0	Ki67+	 7987 21277
13137	0	0	Ki67+	 7992 20586
13138	0	0	Ki67+	 7994 20658
13139	0	0	Ki67+	 7995 21062
13140	0	0	Ki67+	 8000 21224
13141	0	0	Ki67+	 8002 20609
13142	0	0	Ki67+	 8003 21015
13143	0	0	Ki67+	 8004 21201
13144	0	0	Ki67+	 8008 20505
13145	0	0	Ki67+	 8015 20552
13146	0	0	Ki67+	 8017 20536
13147	0	0	Ki67+	 8019 21252
13148	0	0	Ki67+	 8021 20917
13149	0	0	Ki67+	 8021 21039
13150	0	0	Ki67+	 8022 21079
13151	0	0	Ki67+	 8030 21230
13152	0	0	Ki67+	 8033 20879
13153	0	0	Ki67+	 8033 21064
13154	0	0	Ki67+	 8035 20575
13155	0	0	Ki67+	 8040 20508
13156	0	0	Ki67+	 8045 21134
13157	0	0	Ki67+	 8048 21237
13158	0	0	Ki67+	 8051 20802
13159	0	0	Ki67+	 8054 21204
13160	0	0	Ki67+	 8056 20564
13161	0	0	Ki67+	 8058 21077
13162	0	0	Ki67+	 8061 21235
13163	0	0	Ki67+	 8068 21170
13164	0	0	Ki67+	 8069 20669
13165	0	0	Ki67+	 8069 20798
13166	0	0	Ki67+	 8070 21043
13167	0	0	Ki67+	 8071 20827
13168	0	0	Ki67+	 8074 21191
13169	0	0	Ki67+	 8078 20529
13170	0	0	Ki67+	 8086 21151
13171	0	0	Ki67+	 8087 20587
13172	0	0	Ki67+	 8093 20776
13173	0	0	Ki67+	 8096 20805
13174	0	0	Ki67+	 8101 20660
13175	0	0	Ki67+	 8103 20786
13176	0	0	Ki67+	 8104 21101
13177	0	0	Ki67+	 8109 20730
13178	0	0	Ki67+	 8116 21067
13179	0	0	Ki67+	 8117 20751
13180	0	0	Ki67+	 8120 20698
13181	0	0	Ki67+	 8120 21155
13182	0	0	Ki67+	 8121 20504
13183	0	0	Ki67+	 8123 21180
13184	0	0	Ki67+	 8130 20545
13185	0	0	Ki67+	 8130 20797
13186	0	0	Ki67+	 8132 20597
13187	0	0	Ki67+	 8135 21148
13188	0	0	Ki67+	 8136 21206
13189	0	0	Ki67+	 8140 21084
13190	0	0	Ki67+	 8143 21113
13191	0	0	Ki67+	 8144 21185
13192	0	0	Ki67+	 8146 20784
13193	0	0	Ki67+	 8147 20707
13194	0	0	Ki67+	 8159 20847
13195	0	0	Ki67+	 8159 21144
13196	0	0	Ki67+	 8160 20900
13197	0	0	Ki67+	 8161 20600
13198	0	0	Ki67+	 8161 20641
13199	0	0	Ki67+	 8166 21115
13200	0	0	Ki67+	 8170 21094
13201	0	0	Ki67+	 8172 20626
13202	0	0	Ki67+	 8175 21258
13203	0	0	Ki67+	 8179 20930
13204	0	0	Ki67+	 8179 21049
13205	0	0	Ki67+	 8179 21121
13206	0	0	Ki67+	 8180 20804
13207	0	0	Ki67+	 8180 21143
13208	0	0	Ki67+	 8183 20776
13209	0	0	Ki67+	 8185 20576
13210	0	0	Ki67+	 8188 20847
13211	0	0	Ki67+	 8195 21101
13212	0	0	Ki67+	 8201 20627
13213	0	0	Ki67+	 8201 21132
13214	0	0	Ki67+	 8204 21117
13215	0	0	Ki67+	 8206 20802
13216	0	0	Ki67+	 8207 20783
13217	0	0	Ki67+	 8210 21077
13218	0	0	Ki67+	 8211 20960
13219	0	0	Ki67+	 8212 20726
13220	0	0	Ki67+	 8212 21235
13221	0	0	Ki67+	 8213 20684
13222	0	0	Ki67+	 8217 20980
13223	0	0	Ki67+	 8220 21048
13224	0	0	Ki67+	 8223 20947
13225	0	0	Ki67+	 8224 20720
13226	0	0	Ki67+	 8224 20771
13227	0	0	Ki67+	 8230 20807
13228	0	0	Ki67+	 8231 20875
13229	0	0	Ki67+	 8234 20664
13230	0	0	Ki67+	 8234 20915
13231	0	0	Ki67+	 8237 21202
13232	0	0	Ki67+	 8241 21168
13233	0	0	Ki67+	 8245 20783
13234	0	0	Ki67+	 8245 20864
13235	0	0	Ki67+	 8247 20835
13236	0	0	Ki67+	 8247 20904
13237	0	0	Ki67+	 8252 20733
13238	0	0	Ki67+	 8259 20636
13239	0	0	Ki67+	 8267 20806
13240	0	0	Ki67+	 8268 20845
13241	0	0	Ki67+	 8270 20784
13242	0	0	Ki67+	 8276 21154
13243	0	0	Ki67+	 8277 20681
13244	0	0	Ki67+	 8277 20748
13245	0	0	Ki67+	 8280 21175
13246	0	0	Ki67+	 8280 21199
13247	0	0	Ki67+	 8284 20800
13248	0	0	Ki67+	 8284 21281
13249	0	0	Ki67+	 8287 20591
13250	0	0	Ki67+	 8292 21117
13251	0	0	Ki67+	 8294 20773
13252	0	0	Ki67+	 8299 20547
13253	0	0	Ki67+	 8305 20695
13254	0	0	Ki67+	 8310 20607
13255	0	0	Ki67+	 8310 21188
13256	0	0	Ki67+	 8315 21169
13257	0	0	Ki67+	 8318 20877
13258	0	0	Ki67+	 8319 20554
13259	0	0	Ki67+	 8322 20510
13260	0	0	Ki67+	 8322 20538
13261	0	0	Ki67+	 8322 20623
13262	0	0	Ki67+	 8323 20661
13263	0	0	Ki67+	 8328 20893
13264	0	0	Ki67+	 8332 21224
13265	0	0	Ki67+	 8345 21016
13266	0	0	Ki67+	 8349 21242
13267	0	0	Ki67+	 8351 20541
13268	0	0	Ki67+	 8351 20571
13269	0	0	Ki67+	 8351 20854
13270	0	0	Ki67+	 8352 21275
13271	0	0	Ki67+	 8353 20505
13272	0	0	Ki67+	 8356 20617
13273	0	0	Ki67+	 8363 20590
13274	0	0	Ki67+	 8380 20929
13275	0	0	Ki67+	 8382 20612
13276	0	0	Ki67+	 7602 21460
13277	0	0	Ki67+	 7623 21463
13278	0	0	Ki67+	 7654 21298
13279	0	0	Ki67+	 7739 21508
13280	0	0	Ki67+	 7803 21415
13281	0	0	Ki67+	 7878 21541
13282	0	0	Ki67+	 8032 21507
13283	0	0	Ki67+	 8073 21495
13284	0	0	Ki67+	 8112 21529
13285	0	0	Ki67+	 8137 21484
13286	0	0	Ki67+	 8168 21551
13287	0	0	Ki67+	 8183 21520
13288	0	0	Ki67+	 8187 21375
13289	0	0	Ki67+	 8199 21384
13290	0	0	Ki67+	 8253 21320
13291	0	0	Ki67+	 8294 21316
13292	0	0	Ki67+	 8332 21334
13293	0	0	Ki67+	 8342 21427
13294	0	0	Ki67+	 8360 21436
13295	0	0	Ki67+	 8361 21365
13296	0	0	Ki67+	 8370 21461
13297	0	0	Ki67+	 8376 21336
13298	0	0	Ki67+	 8378 21396
13299	0	0	Ki67+	 8382 21425
13300	0	0	Ki67+	 8474 10245
13301	0	0	Ki67+	 8602 10274
13302	0	0	Ki67+	 8650 10069
13303	0	0	Ki67+	 8713 10023
13304	0	0	Ki67+	 9082 10040
13305	0	0	Ki67+	 8580 11040
13306	0	0	Ki67+	 8615 11154
13307	0	0	Ki67+	 8699 10484
13308	0	0	Ki67+	 8850 10623
13309	0	0	Ki67+	 8922 10397
13310	0	0	Ki67+	 9031 10492
13311	0	0	Ki67+	 9116 10430
13312	0	0	Ki67+	 9128 10433
13313	0	0	Ki67+	 9173 11080
13314	0	0	Ki67+	 9176 11066
13315	0	0	Ki67+	 9177 11153
13316	0	0	Ki67+	 8392 11909
13317	0	0	Ki67+	 8393 11708
13318	0	0	Ki67+	 8403 11819
13319	0	0	Ki67+	 8411 11441
13320	0	0	Ki67+	 8411 11581
13321	0	0	Ki67+	 8425 11817
13322	0	0	Ki67+	 8437 11629
13323	0	0	Ki67+	 8444 11899
13324	0	0	Ki67+	 8458 11529
13325	0	0	Ki67+	 8463 11672
13326	0	0	Ki67+	 8463 11898
13327	0	0	Ki67+	 8465 11910
13328	0	0	Ki67+	 8468 11885
13329	0	0	Ki67+	 8472 11699
13330	0	0	Ki67+	 8481 11776
13331	0	0	Ki67+	 8486 11589
13332	0	0	Ki67+	 8486 11933
13333	0	0	Ki67+	 8487 11816
13334	0	0	Ki67+	 8492 11893
13335	0	0	Ki67+	 8499 11791
13336	0	0	Ki67+	 8519 11645
13337	0	0	Ki67+	 8528 11632
13338	0	0	Ki67+	 8590 11770
13339	0	0	Ki67+	 8594 11899
13340	0	0	Ki67+	 8605 11770
13341	0	0	Ki67+	 8615 11753
13342	0	0	Ki67+	 8619 11804
13343	0	0	Ki67+	 8620 11874
13344	0	0	Ki67+	 8638 11793
13345	0	0	Ki67+	 8639 11896
13346	0	0	Ki67+	 8658 11783
13347	0	0	Ki67+	 8677 11867
13348	0	0	Ki67+	 8681 11800
13349	0	0	Ki67+	 8683 11833
13350	0	0	Ki67+	 8691 11537
13351	0	0	Ki67+	 8693 11389
13352	0	0	Ki67+	 8696 11800
13353	0	0	Ki67+	 8699 11866
13354	0	0	Ki67+	 8709 11689
13355	0	0	Ki67+	 8718 11796
13356	0	0	Ki67+	 8723 11479
13357	0	0	Ki67+	 8729 11858
13358	0	0	Ki67+	 8731 11741
13359	0	0	Ki67+	 8737 11782
13360	0	0	Ki67+	 8742 11726
13361	0	0	Ki67+	 8754 11884
13362	0	0	Ki67+	 8770 11917
13363	0	0	Ki67+	 8777 11801
13364	0	0	Ki67+	 8802 11759
13365	0	0	Ki67+	 8814 11789
13366	0	0	Ki67+	 8877 11810
13367	0	0	Ki67+	 8919 11860
13368	0	0	Ki67+	 8940 11877
13369	0	0	Ki67+	 8941 11835
13370	0	0	Ki67+	 8991 11963
13371	0	0	Ki67+	 9009 11939
13372	0	0	Ki67+	 9163 11199
13373	0	0	Ki67+	 9171 11381
13374	0	0	Ki67+	 9180 11671
13375	0	0	Ki67+	 8387 12188
13376	0	0	Ki67+	 8389 12032
13377	0	0	Ki67+	 8392 12277
13378	0	0	Ki67+	 8396 12440
13379	0	0	Ki67+	 8404 12057
13380	0	0	Ki67+	 8418 12774
13381	0	0	Ki67+	 8423 12217
13382	0	0	Ki67+	 8426 12186
13383	0	0	Ki67+	 8445 12763
13384	0	0	Ki67+	 8449 12085
13385	0	0	Ki67+	 8450 12298
13386	0	0	Ki67+	 8452 12783
13387	0	0	Ki67+	 8454 12409
13388	0	0	Ki67+	 8456 12751
13389	0	0	Ki67+	 8459 12250
13390	0	0	Ki67+	 8463 12770
13391	0	0	Ki67+	 8474 12074
13392	0	0	Ki67+	 8474 12514
13393	0	0	Ki67+	 8475 12019
13394	0	0	Ki67+	 8482 12525
13395	0	0	Ki67+	 8493 12059
13396	0	0	Ki67+	 8493 12228
13397	0	0	Ki67+	 8493 12521
13398	0	0	Ki67+	 8505 12536
13399	0	0	Ki67+	 8509 12667
13400	0	0	Ki67+	 8516 12590
13401	0	0	Ki67+	 8544 12114
13402	0	0	Ki67+	 8550 12162
13403	0	0	Ki67+	 8563 12660
13404	0	0	Ki67+	 8564 12045
13405	0	0	Ki67+	 8569 12105
13406	0	0	Ki67+	 8573 12150
13407	0	0	Ki67+	 8580 12698
13408	0	0	Ki67+	 8590 12097
13409	0	0	Ki67+	 8597 12716
13410	0	0	Ki67+	 8605 12251
13411	0	0	Ki67+	 8615 12138
13412	0	0	Ki67+	 8617 12003
13413	0	0	Ki67+	 8625 12729
13414	0	0	Ki67+	 8640 12216
13415	0	0	Ki67+	 8645 12141
13416	0	0	Ki67+	 8646 12248
13417	0	0	Ki67+	 8664 12217
13418	0	0	Ki67+	 8680 12316
13419	0	0	Ki67+	 8699 12267
13420	0	0	Ki67+	 8702 12015
13421	0	0	Ki67+	 8723 12361
13422	0	0	Ki67+	 8743 12397
13423	0	0	Ki67+	 8744 12525
13424	0	0	Ki67+	 8749 12359
13425	0	0	Ki67+	 8760 12438
13426	0	0	Ki67+	 8764 12096
13427	0	0	Ki67+	 8766 12452
13428	0	0	Ki67+	 8776 12405
13429	0	0	Ki67+	 8776 12433
13430	0	0	Ki67+	 8796 12455
13431	0	0	Ki67+	 8805 12508
13432	0	0	Ki67+	 8810 12535
13433	0	0	Ki67+	 8821 12530
13434	0	0	Ki67+	 8837 12611
13435	0	0	Ki67+	 8838 12365
13436	0	0	Ki67+	 8839 12292
13437	0	0	Ki67+	 8840 12594
13438	0	0	Ki67+	 8853 12608
13439	0	0	Ki67+	 8867 12604
13440	0	0	Ki67+	 8867 12696
13441	0	0	Ki67+	 8870 12636
13442	0	0	Ki67+	 8871 12668
13443	0	0	Ki67+	 8876 12619
13444	0	0	Ki67+	 8884 12674
13445	0	0	Ki67+	 8889 12745
13446	0	0	Ki67+	 8891 12135
13447	0	0	Ki67+	 8899 12098
13448	0	0	Ki67+	 8902 12685
13449	0	0	Ki67+	 8914 12674
13450	0	0	Ki67+	 8926 12002
13451	0	0	Ki67+	 8961 12100
13452	0	0	Ki67+	 8972 12554
13453	0	0	Ki67+	 8976 12783
13454	0	0	Ki67+	 8991 12170
13455	0	0	Ki67+	 9018 11991
13456	0	0	Ki67+	 9028 12020
13457	0	0	Ki67+	 9057 12044
13458	0	0	Ki67+	 9061 12219
13459	0	0	Ki67+	 9064 12025
13460	0	0	Ki67+	 9064 12036
13461	0	0	Ki67+	 9070 12478
13462	0	0	Ki67+	 9083 12133
13463	0	0	Ki67+	 9090 12106
13464	0	0	Ki67+	 9095 12066
13465	0	0	Ki67+	 9112 12679
13466	0	0	Ki67+	 9123 12145
13467	0	0	Ki67+	 9142 12158
13468	0	0	Ki67+	 9152 12140
13469	0	0	Ki67+	 9161 12782
13470	0	0	Ki67+	 9168 12083
13471	0	0	Ki67+	 9168 12174
13472	0	0	Ki67+	 9173 12750
13473	0	0	Ki67+	 9180 12210
13474	0	0	Ki67+	 8395 13412
13475	0	0	Ki67+	 8397 13108
13476	0	0	Ki67+	 8399 13012
13477	0	0	Ki67+	 8404 13366
13478	0	0	Ki67+	 8406 13152
13479	0	0	Ki67+	 8408 12994
13480	0	0	Ki67+	 8414 13337
13481	0	0	Ki67+	 8416 13011
13482	0	0	Ki67+	 8417 13124
13483	0	0	Ki67+	 8417 13353
13484	0	0	Ki67+	 8419 12987
13485	0	0	Ki67+	 8422 13092
13486	0	0	Ki67+	 8424 12835
13487	0	0	Ki67+	 8425 13170
13488	0	0	Ki67+	 8438 12997
13489	0	0	Ki67+	 8439 13097
13490	0	0	Ki67+	 8441 13142
13491	0	0	Ki67+	 8442 13029
13492	0	0	Ki67+	 8445 13058
13493	0	0	Ki67+	 8449 12813
13494	0	0	Ki67+	 8450 13126
13495	0	0	Ki67+	 8454 13006
13496	0	0	Ki67+	 8455 13237
13497	0	0	Ki67+	 8458 13263
13498	0	0	Ki67+	 8459 13287
13499	0	0	Ki67+	 8460 13083
13500	0	0	Ki67+	 8460 13138
13501	0	0	Ki67+	 8461 13173
13502	0	0	Ki67+	 8461 13213
13503	0	0	Ki67+	 8462 13123
13504	0	0	Ki67+	 8463 13040
13505	0	0	Ki67+	 8464 13106
13506	0	0	Ki67+	 8469 13295
13507	0	0	Ki67+	 8470 13061
13508	0	0	Ki67+	 8475 13077
13509	0	0	Ki67+	 8479 12868
13510	0	0	Ki67+	 8482 13309
13511	0	0	Ki67+	 8483 13249
13512	0	0	Ki67+	 8486 13067
13513	0	0	Ki67+	 8487 13334
13514	0	0	Ki67+	 8487 13537
13515	0	0	Ki67+	 8488 13182
13516	0	0	Ki67+	 8490 13277
13517	0	0	Ki67+	 8492 13167
13518	0	0	Ki67+	 8493 13081
13519	0	0	Ki67+	 8494 13362
13520	0	0	Ki67+	 8495 13220
13521	0	0	Ki67+	 8497 13058
13522	0	0	Ki67+	 8497 13135
13523	0	0	Ki67+	 8501 13241
13524	0	0	Ki67+	 8502 13020
13525	0	0	Ki67+	 8507 13044
13526	0	0	Ki67+	 8507 13118
13527	0	0	Ki67+	 8511 12855
13528	0	0	Ki67+	 8514 13287
13529	0	0	Ki67+	 8517 13090
13530	0	0	Ki67+	 8517 13343
13531	0	0	Ki67+	 8521 13142
13532	0	0	Ki67+	 8523 13261
13533	0	0	Ki67+	 8529 13057
13534	0	0	Ki67+	 8530 13193
13535	0	0	Ki67+	 8530 13363
13536	0	0	Ki67+	 8531 13100
13537	0	0	Ki67+	 8532 13404
13538	0	0	Ki67+	 8539 13556
13539	0	0	Ki67+	 8540 13390
13540	0	0	Ki67+	 8543 13480
13541	0	0	Ki67+	 8547 13417
13542	0	0	Ki67+	 8555 13187
13543	0	0	Ki67+	 8556 13167
13544	0	0	Ki67+	 8564 13237
13545	0	0	Ki67+	 8568 13446
13546	0	0	Ki67+	 8573 13168
13547	0	0	Ki67+	 8580 13473
13548	0	0	Ki67+	 8583 13144
13549	0	0	Ki67+	 8586 13199
13550	0	0	Ki67+	 8589 13121
13551	0	0	Ki67+	 8601 13167
13552	0	0	Ki67+	 8605 13143
13553	0	0	Ki67+	 8610 13189
13554	0	0	Ki67+	 8618 13140
13555	0	0	Ki67+	 8627 13484
13556	0	0	Ki67+	 8630 13170
13557	0	0	Ki67+	 8630 13211
13558	0	0	Ki67+	 8635 13102
13559	0	0	Ki67+	 8652 13224
13560	0	0	Ki67+	 8658 12793
13561	0	0	Ki67+	 8658 13471
13562	0	0	Ki67+	 8662 13493
13563	0	0	Ki67+	 8666 13247
13564	0	0	Ki67+	 8676 13499
13565	0	0	Ki67+	 8678 12821
13566	0	0	Ki67+	 8678 13226
13567	0	0	Ki67+	 8679 13529
13568	0	0	Ki67+	 8684 13305
13569	0	0	Ki67+	 8693 13256
13570	0	0	Ki67+	 8694 13216
13571	0	0	Ki67+	 8701 13523
13572	0	0	Ki67+	 8704 13269
13573	0	0	Ki67+	 8713 13512
13574	0	0	Ki67+	 8715 12867
13575	0	0	Ki67+	 8729 13287
13576	0	0	Ki67+	 8730 12894
13577	0	0	Ki67+	 8737 13260
13578	0	0	Ki67+	 8738 13330
13579	0	0	Ki67+	 8742 13575
13580	0	0	Ki67+	 8743 13285
13581	0	0	Ki67+	 8746 12915
13582	0	0	Ki67+	 8753 13055
13583	0	0	Ki67+	 8755 13550
13584	0	0	Ki67+	 8762 12939
13585	0	0	Ki67+	 8765 12949
13586	0	0	Ki67+	 8770 12962
13587	0	0	Ki67+	 8773 13337
13588	0	0	Ki67+	 8784 13330
13589	0	0	Ki67+	 8785 13364
13590	0	0	Ki67+	 8796 12894
13591	0	0	Ki67+	 8796 13352
13592	0	0	Ki67+	 8805 13396
13593	0	0	Ki67+	 8806 13125
13594	0	0	Ki67+	 8807 13007
13595	0	0	Ki67+	 8808 12975
13596	0	0	Ki67+	 8816 13353
13597	0	0	Ki67+	 8817 13477
13598	0	0	Ki67+	 8819 13031
13599	0	0	Ki67+	 8821 12996
13600	0	0	Ki67+	 8826 13367
13601	0	0	Ki67+	 8832 13026
13602	0	0	Ki67+	 8835 13462
13603	0	0	Ki67+	 8836 13490
13604	0	0	Ki67+	 8844 13042
13605	0	0	Ki67+	 8857 13441
13606	0	0	Ki67+	 8861 13081
13607	0	0	Ki67+	 8881 13107
13608	0	0	Ki67+	 8891 13018
13609	0	0	Ki67+	 8916 13135
13610	0	0	Ki67+	 8919 13528
13611	0	0	Ki67+	 8929 13261
13612	0	0	Ki67+	 8932 12825
13613	0	0	Ki67+	 8934 13161
13614	0	0	Ki67+	 8964 13213
13615	0	0	Ki67+	 8966 13194
13616	0	0	Ki67+	 8968 13509
13617	0	0	Ki67+	 8971 12817
13618	0	0	Ki67+	 8988 13217
13619	0	0	Ki67+	 9003 12853
13620	0	0	Ki67+	 9012 13248
13621	0	0	Ki67+	 9018 12849
13622	0	0	Ki67+	 9022 13249
13623	0	0	Ki67+	 9028 12873
13624	0	0	Ki67+	 9031 12893
13625	0	0	Ki67+	 9058 13273
13626	0	0	Ki67+	 9061 12785
13627	0	0	Ki67+	 9063 12945
13628	0	0	Ki67+	 9073 12933
13629	0	0	Ki67+	 9079 12982
13630	0	0	Ki67+	 9084 13533
13631	0	0	Ki67+	 9089 12974
13632	0	0	Ki67+	 9090 13069
13633	0	0	Ki67+	 9095 12813
13634	0	0	Ki67+	 9098 13286
13635	0	0	Ki67+	 9101 13059
13636	0	0	Ki67+	 9102 13009
13637	0	0	Ki67+	 9104 12876
13638	0	0	Ki67+	 9114 13033
13639	0	0	Ki67+	 9122 13094
13640	0	0	Ki67+	 9123 13049
13641	0	0	Ki67+	 9124 13076
13642	0	0	Ki67+	 9145 13118
13643	0	0	Ki67+	 9146 13083
13644	0	0	Ki67+	 9159 13140
13645	0	0	Ki67+	 9168 12915
13646	0	0	Ki67+	 9177 13198
13647	0	0	Ki67+	 9178 13155
13648	0	0	Ki67+	 8391 13822
13649	0	0	Ki67+	 8399 14021
13650	0	0	Ki67+	 8447 13684
13651	0	0	Ki67+	 8472 13913
13652	0	0	Ki67+	 8481 13926
13653	0	0	Ki67+	 8494 14257
13654	0	0	Ki67+	 8587 13979
13655	0	0	Ki67+	 8603 13991
13656	0	0	Ki67+	 8646 13966
13657	0	0	Ki67+	 8659 13973
13658	0	0	Ki67+	 8707 13697
13659	0	0	Ki67+	 8730 13679
13660	0	0	Ki67+	 8764 13593
13661	0	0	Ki67+	 8773 13678
13662	0	0	Ki67+	 8784 13637
13663	0	0	Ki67+	 8797 13644
13664	0	0	Ki67+	 8813 13821
13665	0	0	Ki67+	 8846 13795
13666	0	0	Ki67+	 8862 13877
13667	0	0	Ki67+	 8905 14303
13668	0	0	Ki67+	 8906 14280
13669	0	0	Ki67+	 8930 13690
13670	0	0	Ki67+	 8986 14264
13671	0	0	Ki67+	 9009 13944
13672	0	0	Ki67+	 9023 13996
13673	0	0	Ki67+	 9044 13930
13674	0	0	Ki67+	 9119 14225
13675	0	0	Ki67+	 9120 13685
13676	0	0	Ki67+	 9125 14200
13677	0	0	Ki67+	 9170 13991
13678	0	0	Ki67+	 8398 15100
13679	0	0	Ki67+	 8434 15102
13680	0	0	Ki67+	 8435 15122
13681	0	0	Ki67+	 8439 14786
13682	0	0	Ki67+	 8454 15152
13683	0	0	Ki67+	 8457 15096
13684	0	0	Ki67+	 8468 15137
13685	0	0	Ki67+	 8479 15166
13686	0	0	Ki67+	 8484 14893
13687	0	0	Ki67+	 8491 14785
13688	0	0	Ki67+	 8499 14750
13689	0	0	Ki67+	 8505 15147
13690	0	0	Ki67+	 8508 15178
13691	0	0	Ki67+	 8516 14795
13692	0	0	Ki67+	 8530 15123
13693	0	0	Ki67+	 8540 15079
13694	0	0	Ki67+	 8540 15181
13695	0	0	Ki67+	 8549 14824
13696	0	0	Ki67+	 8564 15159
13697	0	0	Ki67+	 8587 14721
13698	0	0	Ki67+	 8603 14752
13699	0	0	Ki67+	 8617 15121
13700	0	0	Ki67+	 8624 14749
13701	0	0	Ki67+	 8628 14912
13702	0	0	Ki67+	 8631 14680
13703	0	0	Ki67+	 8640 15106
13704	0	0	Ki67+	 8653 15159
13705	0	0	Ki67+	 8657 14709
13706	0	0	Ki67+	 8658 14667
13707	0	0	Ki67+	 8673 15099
13708	0	0	Ki67+	 8680 14903
13709	0	0	Ki67+	 8683 15183
13710	0	0	Ki67+	 8706 14952
13711	0	0	Ki67+	 8724 14629
13712	0	0	Ki67+	 8724 14700
13713	0	0	Ki67+	 8757 14563
13714	0	0	Ki67+	 8775 14425
13715	0	0	Ki67+	 8819 14722
13716	0	0	Ki67+	 8864 14839
13717	0	0	Ki67+	 8896 14597
13718	0	0	Ki67+	 8907 14426
13719	0	0	Ki67+	 8970 14721
13720	0	0	Ki67+	 8972 14505
13721	0	0	Ki67+	 8974 14951
13722	0	0	Ki67+	 8986 15174
13723	0	0	Ki67+	 8998 14913
13724	0	0	Ki67+	 9042 14536
13725	0	0	Ki67+	 9167 14817
13726	0	0	Ki67+	 9173 14755
13727	0	0	Ki67+	 8386 15192
13728	0	0	Ki67+	 8395 15308
13729	0	0	Ki67+	 8397 15766
13730	0	0	Ki67+	 8400 15527
13731	0	0	Ki67+	 8400 15974
13732	0	0	Ki67+	 8401 15213
13733	0	0	Ki67+	 8407 15364
13734	0	0	Ki67+	 8408 15877
13735	0	0	Ki67+	 8411 15435
13736	0	0	Ki67+	 8424 15324
13737	0	0	Ki67+	 8440 15262
13738	0	0	Ki67+	 8444 15970
13739	0	0	Ki67+	 8450 15928
13740	0	0	Ki67+	 8455 15762
13741	0	0	Ki67+	 8463 15277
13742	0	0	Ki67+	 8471 15257
13743	0	0	Ki67+	 8472 15194
13744	0	0	Ki67+	 8472 15204
13745	0	0	Ki67+	 8473 15336
13746	0	0	Ki67+	 8478 15741
13747	0	0	Ki67+	 8487 15728
13748	0	0	Ki67+	 8506 15238
13749	0	0	Ki67+	 8510 15199
13750	0	0	Ki67+	 8516 15328
13751	0	0	Ki67+	 8525 15958
13752	0	0	Ki67+	 8531 15263
13753	0	0	Ki67+	 8535 15213
13754	0	0	Ki67+	 8540 15672
13755	0	0	Ki67+	 8541 15320
13756	0	0	Ki67+	 8553 15894
13757	0	0	Ki67+	 8563 15274
13758	0	0	Ki67+	 8565 15944
13759	0	0	Ki67+	 8575 15216
13760	0	0	Ki67+	 8576 15737
13761	0	0	Ki67+	 8579 15980
13762	0	0	Ki67+	 8588 15224
13763	0	0	Ki67+	 8599 15246
13764	0	0	Ki67+	 8600 15633
13765	0	0	Ki67+	 8607 15703
13766	0	0	Ki67+	 8612 15201
13767	0	0	Ki67+	 8628 15264
13768	0	0	Ki67+	 8629 15674
13769	0	0	Ki67+	 8642 15637
13770	0	0	Ki67+	 8645 15314
13771	0	0	Ki67+	 8658 15421
13772	0	0	Ki67+	 8660 15761
13773	0	0	Ki67+	 8661 15728
13774	0	0	Ki67+	 8667 15697
13775	0	0	Ki67+	 8668 15769
13776	0	0	Ki67+	 8676 15649
13777	0	0	Ki67+	 8676 15660
13778	0	0	Ki67+	 8677 15676
13779	0	0	Ki67+	 8707 15948
13780	0	0	Ki67+	 8710 15701
13781	0	0	Ki67+	 8711 15733
13782	0	0	Ki67+	 8714 15880
13783	0	0	Ki67+	 8719 15825
13784	0	0	Ki67+	 8720 15664
13785	0	0	Ki67+	 8720 15791
13786	0	0	Ki67+	 8727 15748
13787	0	0	Ki67+	 8731 15843
13788	0	0	Ki67+	 8758 15853
13789	0	0	Ki67+	 8761 15732
13790	0	0	Ki67+	 8762 15762
13791	0	0	Ki67+	 8763 15832
13792	0	0	Ki67+	 8769 15610
13793	0	0	Ki67+	 8787 15590
13794	0	0	Ki67+	 8791 15865
13795	0	0	Ki67+	 8794 15761
13796	0	0	Ki67+	 8800 15662
13797	0	0	Ki67+	 8803 15714
13798	0	0	Ki67+	 8805 15854
13799	0	0	Ki67+	 8807 15684
13800	0	0	Ki67+	 8812 15787
13801	0	0	Ki67+	 8814 15529
13802	0	0	Ki67+	 8834 15716
13803	0	0	Ki67+	 8841 15791
13804	0	0	Ki67+	 8867 15816
13805	0	0	Ki67+	 8873 15802
13806	0	0	Ki67+	 8883 15633
13807	0	0	Ki67+	 8906 15832
13808	0	0	Ki67+	 8907 15469
13809	0	0	Ki67+	 8919 15814
13810	0	0	Ki67+	 8922 15586
13811	0	0	Ki67+	 8929 15244
13812	0	0	Ki67+	 8937 15964
13813	0	0	Ki67+	 8946 15871
13814	0	0	Ki67+	 8948 15531
13815	0	0	Ki67+	 8951 15827
13816	0	0	Ki67+	 8958 15794
13817	0	0	Ki67+	 8959 15267
13818	0	0	Ki67+	 8974 15842
13819	0	0	Ki67+	 8979 15255
13820	0	0	Ki67+	 8982 15640
13821	0	0	Ki67+	 8983 15671
13822	0	0	Ki67+	 8984 15833
13823	0	0	Ki67+	 8987 15762
13824	0	0	Ki67+	 8991 15388
13825	0	0	Ki67+	 9006 15773
13826	0	0	Ki67+	 9009 15808
13827	0	0	Ki67+	 9016 15816
13828	0	0	Ki67+	 9017 15771
13829	0	0	Ki67+	 9019 15730
13830	0	0	Ki67+	 9020 15335
13831	0	0	Ki67+	 9031 15738
13832	0	0	Ki67+	 9048 15654
13833	0	0	Ki67+	 9050 15291
13834	0	0	Ki67+	 9051 15361
13835	0	0	Ki67+	 9060 15277
13836	0	0	Ki67+	 9062 15413
13837	0	0	Ki67+	 9077 15665
13838	0	0	Ki67+	 9094 15565
13839	0	0	Ki67+	 9105 15249
13840	0	0	Ki67+	 9125 15384
13841	0	0	Ki67+	 9126 15534
13842	0	0	Ki67+	 9130 15600
13843	0	0	Ki67+	 9131 15558
13844	0	0	Ki67+	 9134 15372
13845	0	0	Ki67+	 9146 15561
13846	0	0	Ki67+	 9150 15641
13847	0	0	Ki67+	 9152 15415
13848	0	0	Ki67+	 9168 15375
13849	0	0	Ki67+	 9169 15656
13850	0	0	Ki67+	 9178 15209
13851	0	0	Ki67+	 8386 16345
13852	0	0	Ki67+	 8386 16702
13853	0	0	Ki67+	 8391 16235
13854	0	0	Ki67+	 8392 16382
13855	0	0	Ki67+	 8399 16047
13856	0	0	Ki67+	 8399 16551
13857	0	0	Ki67+	 8402 16174
13858	0	0	Ki67+	 8403 16208
13859	0	0	Ki67+	 8404 16159
13860	0	0	Ki67+	 8406 16069
13861	0	0	Ki67+	 8407 16373
13862	0	0	Ki67+	 8410 16358
13863	0	0	Ki67+	 8411 16310
13864	0	0	Ki67+	 8412 16714
13865	0	0	Ki67+	 8418 16098
13866	0	0	Ki67+	 8424 16385
13867	0	0	Ki67+	 8424 16407
13868	0	0	Ki67+	 8433 16039
13869	0	0	Ki67+	 8435 16688
13870	0	0	Ki67+	 8443 16561
13871	0	0	Ki67+	 8446 16580
13872	0	0	Ki67+	 8449 16548
13873	0	0	Ki67+	 8449 16605
13874	0	0	Ki67+	 8451 16064
13875	0	0	Ki67+	 8451 16711
13876	0	0	Ki67+	 8455 16569
13877	0	0	Ki67+	 8456 16393
13878	0	0	Ki67+	 8459 16587
13879	0	0	Ki67+	 8473 16037
13880	0	0	Ki67+	 8474 15990
13881	0	0	Ki67+	 8474 16562
13882	0	0	Ki67+	 8480 16677
13883	0	0	Ki67+	 8480 16758
13884	0	0	Ki67+	 8496 16709
13885	0	0	Ki67+	 8497 16051
13886	0	0	Ki67+	 8499 16215
13887	0	0	Ki67+	 8499 16360
13888	0	0	Ki67+	 8500 16410
13889	0	0	Ki67+	 8506 16754
13890	0	0	Ki67+	 8508 16668
13891	0	0	Ki67+	 8515 16595
13892	0	0	Ki67+	 8515 16697
13893	0	0	Ki67+	 8516 16042
13894	0	0	Ki67+	 8517 16763
13895	0	0	Ki67+	 8519 16737
13896	0	0	Ki67+	 8521 16178
13897	0	0	Ki67+	 8528 16582
13898	0	0	Ki67+	 8530 16403
13899	0	0	Ki67+	 8534 16603
13900	0	0	Ki67+	 8537 16211
13901	0	0	Ki67+	 8540 16730
13902	0	0	Ki67+	 8544 16021
13903	0	0	Ki67+	 8546 16297
13904	0	0	Ki67+	 8546 16334
13905	0	0	Ki67+	 8554 16013
13906	0	0	Ki67+	 8557 16327
13907	0	0	Ki67+	 8561 16139
13908	0	0	Ki67+	 8569 16571
13909	0	0	Ki67+	 8571 16482
13910	0	0	Ki67+	 8578 16044
13911	0	0	Ki67+	 8580 16589
13912	0	0	Ki67+	 8582 16387
13913	0	0	Ki67+	 8583 16031
13914	0	0	Ki67+	 8585 16361
13915	0	0	Ki67+	 8585 16445
13916	0	0	Ki67+	 8585 16684
13917	0	0	Ki67+	 8586 16780
13918	0	0	Ki67+	 8588 16529
13919	0	0	Ki67+	 8589 16128
13920	0	0	Ki67+	 8590 16429
13921	0	0	Ki67+	 8592 16549
13922	0	0	Ki67+	 8593 16009
13923	0	0	Ki67+	 8605 16778
13924	0	0	Ki67+	 8606 16347
13925	0	0	Ki67+	 8608 16568
13926	0	0	Ki67+	 8609 16091
13927	0	0	Ki67+	 8613 16677
13928	0	0	Ki67+	 8616 16446
13929	0	0	Ki67+	 8617 16130
13930	0	0	Ki67+	 8618 16630
13931	0	0	Ki67+	 8624 16744
13932	0	0	Ki67+	 8626 16548
13933	0	0	Ki67+	 8627 16781
13934	0	0	Ki67+	 8628 16528
13935	0	0	Ki67+	 8631 16091
13936	0	0	Ki67+	 8633 16638
13937	0	0	Ki67+	 8639 16518
13938	0	0	Ki67+	 8641 16618
13939	0	0	Ki67+	 8650 16432
13940	0	0	Ki67+	 8652 16135
13941	0	0	Ki67+	 8653 16446
13942	0	0	Ki67+	 8655 16357
13943	0	0	Ki67+	 8657 16124
13944	0	0	Ki67+	 8659 16553
13945	0	0	Ki67+	 8660 16332
13946	0	0	Ki67+	 8664 16743
13947	0	0	Ki67+	 8668 16516
13948	0	0	Ki67+	 8673 16770
13949	0	0	Ki67+	 8677 16737
13950	0	0	Ki67+	 8680 16156
13951	0	0	Ki67+	 8683 16447
13952	0	0	Ki67+	 8688 16398
13953	0	0	Ki67+	 8692 16170
13954	0	0	Ki67+	 8694 16709
13955	0	0	Ki67+	 8695 16535
13956	0	0	Ki67+	 8700 16727
13957	0	0	Ki67+	 8701 16196
13958	0	0	Ki67+	 8702 16516
13959	0	0	Ki67+	 8709 16434
13960	0	0	Ki67+	 8715 16117
13961	0	0	Ki67+	 8716 16513
13962	0	0	Ki67+	 8720 16409
13963	0	0	Ki67+	 8723 16529
13964	0	0	Ki67+	 8723 16779
13965	0	0	Ki67+	 8725 16683
13966	0	0	Ki67+	 8726 16423
13967	0	0	Ki67+	 8727 16140
13968	0	0	Ki67+	 8729 16541
13969	0	0	Ki67+	 8739 16711
13970	0	0	Ki67+	 8740 16495
13971	0	0	Ki67+	 8742 16432
13972	0	0	Ki67+	 8743 16270
13973	0	0	Ki67+	 8743 16620
13974	0	0	Ki67+	 8744 16207
13975	0	0	Ki67+	 8744 16301
13976	0	0	Ki67+	 8745 16773
13977	0	0	Ki67+	 8754 16498
13978	0	0	Ki67+	 8755 16684
13979	0	0	Ki67+	 8764 16434
13980	0	0	Ki67+	 8766 16280
13981	0	0	Ki67+	 8767 16508
13982	0	0	Ki67+	 8779 16418
13983	0	0	Ki67+	 8779 16603
13984	0	0	Ki67+	 8779 16758
13985	0	0	Ki67+	 8781 16250
13986	0	0	Ki67+	 8785 16739
13987	0	0	Ki67+	 8787 16433
13988	0	0	Ki67+	 8789 16661
13989	0	0	Ki67+	 8799 16082
13990	0	0	Ki67+	 8799 16399
13991	0	0	Ki67+	 8800 16107
13992	0	0	Ki67+	 8800 16156
13993	0	0	Ki67+	 8803 16720
13994	0	0	Ki67+	 8806 16185
13995	0	0	Ki67+	 8811 16517
13996	0	0	Ki67+	 8812 16399
13997	0	0	Ki67+	 8814 16424
13998	0	0	Ki67+	 8815 16635
13999	0	0	Ki67+	 8815 16741
14000	0	0	Ki67+	 8816 16190
14001	0	0	Ki67+	 8819 16616
14002	0	0	Ki67+	 8820 16075
14003	0	0	Ki67+	 8826 16100
14004	0	0	Ki67+	 8831 16396
14005	0	0	Ki67+	 8832 16130
14006	0	0	Ki67+	 8838 16507
14007	0	0	Ki67+	 8842 16535
14008	0	0	Ki67+	 8843 16406
14009	0	0	Ki67+	 8863 16523
14010	0	0	Ki67+	 8864 16343
14011	0	0	Ki67+	 8877 16424
14012	0	0	Ki67+	 8880 16067
14013	0	0	Ki67+	 8890 16037
14014	0	0	Ki67+	 8891 16780
14015	0	0	Ki67+	 8896 16620
14016	0	0	Ki67+	 8909 16607
14017	0	0	Ki67+	 8913 16218
14018	0	0	Ki67+	 8913 16631
14019	0	0	Ki67+	 8918 16057
14020	0	0	Ki67+	 8919 16622
14021	0	0	Ki67+	 8922 16727
14022	0	0	Ki67+	 8931 16071
14023	0	0	Ki67+	 8941 16095
14024	0	0	Ki67+	 8946 16404
14025	0	0	Ki67+	 8951 16753
14026	0	0	Ki67+	 8973 16124
14027	0	0	Ki67+	 8973 16405
14028	0	0	Ki67+	 8978 16420
14029	0	0	Ki67+	 8981 16760
14030	0	0	Ki67+	 8984 16671
14031	0	0	Ki67+	 8988 16454
14032	0	0	Ki67+	 8989 16325
14033	0	0	Ki67+	 8989 16748
14034	0	0	Ki67+	 8994 16031
14035	0	0	Ki67+	 8994 16342
14036	0	0	Ki67+	 9010 16339
14037	0	0	Ki67+	 9015 16380
14038	0	0	Ki67+	 9029 16159
14039	0	0	Ki67+	 9034 16740
14040	0	0	Ki67+	 9036 15988
14041	0	0	Ki67+	 9043 16761
14042	0	0	Ki67+	 9050 16712
14043	0	0	Ki67+	 9058 16487
14044	0	0	Ki67+	 9060 16636
14045	0	0	Ki67+	 9063 16010
14046	0	0	Ki67+	 9064 16773
14047	0	0	Ki67+	 9077 16654
14048	0	0	Ki67+	 9079 16383
14049	0	0	Ki67+	 9085 16394
14050	0	0	Ki67+	 9088 16462
14051	0	0	Ki67+	 9089 16681
14052	0	0	Ki67+	 9091 16484
14053	0	0	Ki67+	 9093 16775
14054	0	0	Ki67+	 9103 16532
14055	0	0	Ki67+	 9107 16431
14056	0	0	Ki67+	 9109 16335
14057	0	0	Ki67+	 9117 16366
14058	0	0	Ki67+	 9117 16483
14059	0	0	Ki67+	 9130 16463
14060	0	0	Ki67+	 9140 16343
14061	0	0	Ki67+	 9140 16471
14062	0	0	Ki67+	 9142 16378
14063	0	0	Ki67+	 9144 16390
14064	0	0	Ki67+	 9165 16753
14065	0	0	Ki67+	 9171 16410
14066	0	0	Ki67+	 9175 16781
14067	0	0	Ki67+	 9178 16090
14068	0	0	Ki67+	 8388 17568
14069	0	0	Ki67+	 8396 16912
14070	0	0	Ki67+	 8398 16825
14071	0	0	Ki67+	 8399 17284
14072	0	0	Ki67+	 8403 17160
14073	0	0	Ki67+	 8405 16905
14074	0	0	Ki67+	 8411 17101
14075	0	0	Ki67+	 8412 16963
14076	0	0	Ki67+	 8415 16800
14077	0	0	Ki67+	 8416 17285
14078	0	0	Ki67+	 8418 16944
14079	0	0	Ki67+	 8420 17328
14080	0	0	Ki67+	 8423 16813
14081	0	0	Ki67+	 8427 17301
14082	0	0	Ki67+	 8433 16937
14083	0	0	Ki67+	 8438 16972
14084	0	0	Ki67+	 8438 17580
14085	0	0	Ki67+	 8439 17288
14086	0	0	Ki67+	 8440 17327
14087	0	0	Ki67+	 8450 17340
14088	0	0	Ki67+	 8452 16847
14089	0	0	Ki67+	 8452 16988
14090	0	0	Ki67+	 8453 16801
14091	0	0	Ki67+	 8455 16910
14092	0	0	Ki67+	 8455 17510
14093	0	0	Ki67+	 8466 17577
14094	0	0	Ki67+	 8467 17337
14095	0	0	Ki67+	 8468 17318
14096	0	0	Ki67+	 8469 17562
14097	0	0	Ki67+	 8470 17357
14098	0	0	Ki67+	 8471 16873
14099	0	0	Ki67+	 8471 17074
14100	0	0	Ki67+	 8477 16861
14101	0	0	Ki67+	 8480 17015
14102	0	0	Ki67+	 8485 16922
14103	0	0	Ki67+	 8485 16999
14104	0	0	Ki67+	 8485 17358
14105	0	0	Ki67+	 8487 16981
14106	0	0	Ki67+	 8490 17155
14107	0	0	Ki67+	 8493 17335
14108	0	0	Ki67+	 8494 17541
14109	0	0	Ki67+	 8499 17096
14110	0	0	Ki67+	 8499 17348
14111	0	0	Ki67+	 8499 17556
14112	0	0	Ki67+	 8507 17293
14113	0	0	Ki67+	 8507 17519
14114	0	0	Ki67+	 8513 17357
14115	0	0	Ki67+	 8518 16829
14116	0	0	Ki67+	 8520 17526
14117	0	0	Ki67+	 8522 17557
14118	0	0	Ki67+	 8526 17023
14119	0	0	Ki67+	 8529 17282
14120	0	0	Ki67+	 8532 16817
14121	0	0	Ki67+	 8533 16975
14122	0	0	Ki67+	 8533 17011
14123	0	0	Ki67+	 8534 17308
14124	0	0	Ki67+	 8535 17348
14125	0	0	Ki67+	 8539 17330
14126	0	0	Ki67+	 8540 17490
14127	0	0	Ki67+	 8543 17298
14128	0	0	Ki67+	 8550 17315
14129	0	0	Ki67+	 8550 17355
14130	0	0	Ki67+	 8552 17023
14131	0	0	Ki67+	 8555 16950
14132	0	0	Ki67+	 8557 16799
14133	0	0	Ki67+	 8557 17083
14134	0	0	Ki67+	 8562 16997
14135	0	0	Ki67+	 8573 17345
14136	0	0	Ki67+	 8576 17565
14137	0	0	Ki67+	 8577 16989
14138	0	0	Ki67+	 8580 16797
14139	0	0	Ki67+	 8581 17540
14140	0	0	Ki67+	 8582 17036
14141	0	0	Ki67+	 8589 17317
14142	0	0	Ki67+	 8596 17292
14143	0	0	Ki67+	 8603 17580
14144	0	0	Ki67+	 8605 17348
14145	0	0	Ki67+	 8608 17387
14146	0	0	Ki67+	 8610 17294
14147	0	0	Ki67+	 8615 17333
14148	0	0	Ki67+	 8615 17483
14149	0	0	Ki67+	 8619 17097
14150	0	0	Ki67+	 8621 16837
14151	0	0	Ki67+	 8632 17368
14152	0	0	Ki67+	 8644 17267
14153	0	0	Ki67+	 8645 17567
14154	0	0	Ki67+	 8660 17374
14155	0	0	Ki67+	 8660 17394
14156	0	0	Ki67+	 8671 16794
14157	0	0	Ki67+	 8672 17294
14158	0	0	Ki67+	 8674 16821
14159	0	0	Ki67+	 8681 17333
14160	0	0	Ki67+	 8682 17373
14161	0	0	Ki67+	 8685 17256
14162	0	0	Ki67+	 8689 17084
14163	0	0	Ki67+	 8692 17046
14164	0	0	Ki67+	 8694 16814
14165	0	0	Ki67+	 8695 17023
14166	0	0	Ki67+	 8698 17282
14167	0	0	Ki67+	 8699 17356
14168	0	0	Ki67+	 8709 17353
14169	0	0	Ki67+	 8715 17243
14170	0	0	Ki67+	 8721 17278
14171	0	0	Ki67+	 8722 17552
14172	0	0	Ki67+	 8724 17220
14173	0	0	Ki67+	 8725 16805
14174	0	0	Ki67+	 8729 17068
14175	0	0	Ki67+	 8730 17377
14176	0	0	Ki67+	 8737 16830
14177	0	0	Ki67+	 8747 17268
14178	0	0	Ki67+	 8750 17399
14179	0	0	Ki67+	 8761 17137
14180	0	0	Ki67+	 8768 17336
14181	0	0	Ki67+	 8803 17258
14182	0	0	Ki67+	 8809 17173
14183	0	0	Ki67+	 8819 17572
14184	0	0	Ki67+	 8826 17284
14185	0	0	Ki67+	 8831 16804
14186	0	0	Ki67+	 8849 17306
14187	0	0	Ki67+	 8853 17042
14188	0	0	Ki67+	 8855 17371
14189	0	0	Ki67+	 8857 16826
14190	0	0	Ki67+	 8865 17330
14191	0	0	Ki67+	 8874 17384
14192	0	0	Ki67+	 8875 17306
14193	0	0	Ki67+	 8880 17052
14194	0	0	Ki67+	 8888 17352
14195	0	0	Ki67+	 8899 17395
14196	0	0	Ki67+	 8904 17422
14197	0	0	Ki67+	 8908 17335
14198	0	0	Ki67+	 8908 17385
14199	0	0	Ki67+	 8914 17290
14200	0	0	Ki67+	 8925 17026
14201	0	0	Ki67+	 8931 17535
14202	0	0	Ki67+	 8932 17061
14203	0	0	Ki67+	 8933 17356
14204	0	0	Ki67+	 8934 17396
14205	0	0	Ki67+	 8935 17305
14206	0	0	Ki67+	 8936 16941
14207	0	0	Ki67+	 8940 16977
14208	0	0	Ki67+	 8941 17379
14209	0	0	Ki67+	 8947 17401
14210	0	0	Ki67+	 8951 17435
14211	0	0	Ki67+	 8960 17294
14212	0	0	Ki67+	 8961 16856
14213	0	0	Ki67+	 8966 17339
14214	0	0	Ki67+	 8970 17323
14215	0	0	Ki67+	 8974 17392
14216	0	0	Ki67+	 8979 16799
14217	0	0	Ki67+	 8983 17456
14218	0	0	Ki67+	 8999 16801
14219	0	0	Ki67+	 9000 17406
14220	0	0	Ki67+	 9005 16877
14221	0	0	Ki67+	 9008 17420
14222	0	0	Ki67+	 9008 17575
14223	0	0	Ki67+	 9009 17447
14224	0	0	Ki67+	 9019 17036
14225	0	0	Ki67+	 9019 17270
14226	0	0	Ki67+	 9022 16981
14227	0	0	Ki67+	 9024 17327
14228	0	0	Ki67+	 9024 17407
14229	0	0	Ki67+	 9033 16789
14230	0	0	Ki67+	 9038 17283
14231	0	0	Ki67+	 9047 17448
14232	0	0	Ki67+	 9052 17284
14233	0	0	Ki67+	 9052 17416
14234	0	0	Ki67+	 9055 16789
14235	0	0	Ki67+	 9055 17068
14236	0	0	Ki67+	 9063 17448
14237	0	0	Ki67+	 9068 17284
14238	0	0	Ki67+	 9085 16811
14239	0	0	Ki67+	 9086 17470
14240	0	0	Ki67+	 9089 17403
14241	0	0	Ki67+	 9095 17087
14242	0	0	Ki67+	 9096 17102
14243	0	0	Ki67+	 9100 17439
14244	0	0	Ki67+	 9102 17135
14245	0	0	Ki67+	 9102 17199
14246	0	0	Ki67+	 9105 16959
14247	0	0	Ki67+	 9107 17415
14248	0	0	Ki67+	 9109 16931
14249	0	0	Ki67+	 9109 17041
14250	0	0	Ki67+	 9115 17218
14251	0	0	Ki67+	 9119 17470
14252	0	0	Ki67+	 9126 17266
14253	0	0	Ki67+	 9128 16981
14254	0	0	Ki67+	 9147 16954
14255	0	0	Ki67+	 9155 17363
14256	0	0	Ki67+	 9159 16959
14257	0	0	Ki67+	 9159 17418
14258	0	0	Ki67+	 9160 16903
14259	0	0	Ki67+	 9164 16863
14260	0	0	Ki67+	 9167 17126
14261	0	0	Ki67+	 9167 17236
14262	0	0	Ki67+	 9169 16818
14263	0	0	Ki67+	 9169 17222
14264	0	0	Ki67+	 9171 16972
14265	0	0	Ki67+	 9175 17032
14266	0	0	Ki67+	 9175 17388
14267	0	0	Ki67+	 9176 17457
14268	0	0	Ki67+	 9182 16981
14269	0	0	Ki67+	 9182 17149
14270	0	0	Ki67+	 8387 18247
14271	0	0	Ki67+	 8389 18383
14272	0	0	Ki67+	 8395 17930
14273	0	0	Ki67+	 8397 17630
14274	0	0	Ki67+	 8397 18141
14275	0	0	Ki67+	 8403 17607
14276	0	0	Ki67+	 8407 18190
14277	0	0	Ki67+	 8415 18213
14278	0	0	Ki67+	 8416 18167
14279	0	0	Ki67+	 8419 18225
14280	0	0	Ki67+	 8428 18111
14281	0	0	Ki67+	 8429 18139
14282	0	0	Ki67+	 8430 17672
14283	0	0	Ki67+	 8432 18085
14284	0	0	Ki67+	 8434 17925
14285	0	0	Ki67+	 8435 18204
14286	0	0	Ki67+	 8439 18038
14287	0	0	Ki67+	 8440 17754
14288	0	0	Ki67+	 8444 17606
14289	0	0	Ki67+	 8447 18279
14290	0	0	Ki67+	 8449 18073
14291	0	0	Ki67+	 8451 18105
14292	0	0	Ki67+	 8458 17675
14293	0	0	Ki67+	 8458 18231
14294	0	0	Ki67+	 8461 17641
14295	0	0	Ki67+	 8464 17914
14296	0	0	Ki67+	 8469 18138
14297	0	0	Ki67+	 8475 18205
14298	0	0	Ki67+	 8476 18179
14299	0	0	Ki67+	 8476 18371
14300	0	0	Ki67+	 8477 17665
14301	0	0	Ki67+	 8477 17996
14302	0	0	Ki67+	 8482 17749
14303	0	0	Ki67+	 8484 17712
14304	0	0	Ki67+	 8486 17621
14305	0	0	Ki67+	 8489 17981
14306	0	0	Ki67+	 8490 17599
14307	0	0	Ki67+	 8490 17964
14308	0	0	Ki67+	 8491 17726
14309	0	0	Ki67+	 8496 18210
14310	0	0	Ki67+	 8497 18006
14311	0	0	Ki67+	 8500 18144
14312	0	0	Ki67+	 8501 17749
14313	0	0	Ki67+	 8506 18033
14314	0	0	Ki67+	 8507 17636
14315	0	0	Ki67+	 8513 18196
14316	0	0	Ki67+	 8514 18125
14317	0	0	Ki67+	 8519 18275
14318	0	0	Ki67+	 8521 18009
14319	0	0	Ki67+	 8522 17615
14320	0	0	Ki67+	 8526 18231
14321	0	0	Ki67+	 8528 18043
14322	0	0	Ki67+	 8528 18295
14323	0	0	Ki67+	 8528 18337
14324	0	0	Ki67+	 8537 18142
14325	0	0	Ki67+	 8538 17655
14326	0	0	Ki67+	 8538 18166
14327	0	0	Ki67+	 8546 18025
14328	0	0	Ki67+	 8547 18209
14329	0	0	Ki67+	 8551 17609
14330	0	0	Ki67+	 8552 18314
14331	0	0	Ki67+	 8556 17592
14332	0	0	Ki67+	 8561 18236
14333	0	0	Ki67+	 8564 18317
14334	0	0	Ki67+	 8569 18261
14335	0	0	Ki67+	 8571 18169
14336	0	0	Ki67+	 8575 18237
14337	0	0	Ki67+	 8576 18073
14338	0	0	Ki67+	 8583 18197
14339	0	0	Ki67+	 8594 17620
14340	0	0	Ki67+	 8595 17656
14341	0	0	Ki67+	 8598 18163
14342	0	0	Ki67+	 8598 18256
14343	0	0	Ki67+	 8600 18207
14344	0	0	Ki67+	 8602 18315
14345	0	0	Ki67+	 8609 18016
14346	0	0	Ki67+	 8613 18031
14347	0	0	Ki67+	 8617 18379
14348	0	0	Ki67+	 8619 17632
14349	0	0	Ki67+	 8619 18208
14350	0	0	Ki67+	 8624 17995
14351	0	0	Ki67+	 8625 18347
14352	0	0	Ki67+	 8626 17667
14353	0	0	Ki67+	 8628 18044
14354	0	0	Ki67+	 8628 18369
14355	0	0	Ki67+	 8636 17940
14356	0	0	Ki67+	 8638 18186
14357	0	0	Ki67+	 8640 18077
14358	0	0	Ki67+	 8643 18217
14359	0	0	Ki67+	 8646 18179
14360	0	0	Ki67+	 8649 18009
14361	0	0	Ki67+	 8651 17663
14362	0	0	Ki67+	 8654 17984
14363	0	0	Ki67+	 8655 18061
14364	0	0	Ki67+	 8656 17629
14365	0	0	Ki67+	 8665 18198
14366	0	0	Ki67+	 8665 18369
14367	0	0	Ki67+	 8666 17701
14368	0	0	Ki67+	 8667 17714
14369	0	0	Ki67+	 8674 18273
14370	0	0	Ki67+	 8676 17695
14371	0	0	Ki67+	 8682 18224
14372	0	0	Ki67+	 8683 18261
14373	0	0	Ki67+	 8684 18024
14374	0	0	Ki67+	 8684 18347
14375	0	0	Ki67+	 8689 18285
14376	0	0	Ki67+	 8691 17980
14377	0	0	Ki67+	 8693 17616
14378	0	0	Ki67+	 8695 18243
14379	0	0	Ki67+	 8702 18050
14380	0	0	Ki67+	 8703 17747
14381	0	0	Ki67+	 8705 17641
14382	0	0	Ki67+	 8709 18279
14383	0	0	Ki67+	 8712 18254
14384	0	0	Ki67+	 8713 18004
14385	0	0	Ki67+	 8713 18063
14386	0	0	Ki67+	 8713 18306
14387	0	0	Ki67+	 8713 18360
14388	0	0	Ki67+	 8740 17708
14389	0	0	Ki67+	 8741 18035
14390	0	0	Ki67+	 8762 17750
14391	0	0	Ki67+	 8766 18025
14392	0	0	Ki67+	 8775 17716
14393	0	0	Ki67+	 8783 18057
14394	0	0	Ki67+	 8799 17708
14395	0	0	Ki67+	 8800 17622
14396	0	0	Ki67+	 8803 17602
14397	0	0	Ki67+	 8807 17642
14398	0	0	Ki67+	 8816 18145
14399	0	0	Ki67+	 8819 17666
14400	0	0	Ki67+	 8820 17727
14401	0	0	Ki67+	 8840 18084
14402	0	0	Ki67+	 8849 17601
14403	0	0	Ki67+	 8850 17612
14404	0	0	Ki67+	 8854 18077
14405	0	0	Ki67+	 8860 18036
14406	0	0	Ki67+	 8866 18097
14407	0	0	Ki67+	 8871 17724
14408	0	0	Ki67+	 8873 17927
14409	0	0	Ki67+	 8877 18360
14410	0	0	Ki67+	 8879 17677
14411	0	0	Ki67+	 8882 18059
14412	0	0	Ki67+	 8886 18087
14413	0	0	Ki67+	 8886 18313
14414	0	0	Ki67+	 8889 17627
14415	0	0	Ki67+	 8889 18273
14416	0	0	Ki67+	 8890 18222
14417	0	0	Ki67+	 8892 18113
14418	0	0	Ki67+	 8898 18081
14419	0	0	Ki67+	 8904 18326
14420	0	0	Ki67+	 8905 18347
14421	0	0	Ki67+	 8907 18116
14422	0	0	Ki67+	 8910 18311
14423	0	0	Ki67+	 8914 18193
14424	0	0	Ki67+	 8914 18366
14425	0	0	Ki67+	 8921 17613
14426	0	0	Ki67+	 8921 18042
14427	0	0	Ki67+	 8923 17931
14428	0	0	Ki67+	 8924 18364
14429	0	0	Ki67+	 8928 18220
14430	0	0	Ki67+	 8929 18063
14431	0	0	Ki67+	 8930 18381
14432	0	0	Ki67+	 8931 17674
14433	0	0	Ki67+	 8931 18255
14434	0	0	Ki67+	 8936 17589
14435	0	0	Ki67+	 8937 18027
14436	0	0	Ki67+	 8938 17728
14437	0	0	Ki67+	 8939 17621
14438	0	0	Ki67+	 8940 17702
14439	0	0	Ki67+	 8942 18006
14440	0	0	Ki67+	 8943 17975
14441	0	0	Ki67+	 8945 17649
14442	0	0	Ki67+	 8946 18186
14443	0	0	Ki67+	 8954 18332
14444	0	0	Ki67+	 8956 18234
14445	0	0	Ki67+	 8957 17919
14446	0	0	Ki67+	 8960 17668
14447	0	0	Ki67+	 8963 17592
14448	0	0	Ki67+	 8963 18371
14449	0	0	Ki67+	 8964 18194
14450	0	0	Ki67+	 8965 17950
14451	0	0	Ki67+	 8973 18275
14452	0	0	Ki67+	 8975 17987
14453	0	0	Ki67+	 8979 18240
14454	0	0	Ki67+	 8989 18208
14455	0	0	Ki67+	 8991 17622
14456	0	0	Ki67+	 8993 17638
14457	0	0	Ki67+	 8994 17585
14458	0	0	Ki67+	 8999 18074
14459	0	0	Ki67+	 8999 18256
14460	0	0	Ki67+	 9004 18122
14461	0	0	Ki67+	 9010 17966
14462	0	0	Ki67+	 9017 18160
14463	0	0	Ki67+	 9018 17597
14464	0	0	Ki67+	 9018 17668
14465	0	0	Ki67+	 9022 17924
14466	0	0	Ki67+	 9022 18285
14467	0	0	Ki67+	 9030 18038
14468	0	0	Ki67+	 9031 17707
14469	0	0	Ki67+	 9032 18180
14470	0	0	Ki67+	 9033 17953
14471	0	0	Ki67+	 9040 18359
14472	0	0	Ki67+	 9041 17750
14473	0	0	Ki67+	 9041 17978
14474	0	0	Ki67+	 9043 17950
14475	0	0	Ki67+	 9048 18147
14476	0	0	Ki67+	 9049 18239
14477	0	0	Ki67+	 9060 18250
14478	0	0	Ki67+	 9065 17589
14479	0	0	Ki67+	 9065 18003
14480	0	0	Ki67+	 9066 18185
14481	0	0	Ki67+	 9072 17608
14482	0	0	Ki67+	 9074 18379
14483	0	0	Ki67+	 9075 17628
14484	0	0	Ki67+	 9080 18016
14485	0	0	Ki67+	 9080 18273
14486	0	0	Ki67+	 9088 17611
14487	0	0	Ki67+	 9089 17643
14488	0	0	Ki67+	 9090 17973
14489	0	0	Ki67+	 9097 18212
14490	0	0	Ki67+	 9097 18327
14491	0	0	Ki67+	 9099 18300
14492	0	0	Ki67+	 9100 17687
14493	0	0	Ki67+	 9100 18183
14494	0	0	Ki67+	 9102 18040
14495	0	0	Ki67+	 9104 17996
14496	0	0	Ki67+	 9105 18244
14497	0	0	Ki67+	 9110 17661
14498	0	0	Ki67+	 9112 17625
14499	0	0	Ki67+	 9112 18355
14500	0	0	Ki67+	 9118 18150
14501	0	0	Ki67+	 9125 17725
14502	0	0	Ki67+	 9125 18316
14503	0	0	Ki67+	 9129 18284
14504	0	0	Ki67+	 9131 17647
14505	0	0	Ki67+	 9136 17691
14506	0	0	Ki67+	 9138 18373
14507	0	0	Ki67+	 9140 18194
14508	0	0	Ki67+	 9142 18246
14509	0	0	Ki67+	 9143 18119
14510	0	0	Ki67+	 9144 18205
14511	0	0	Ki67+	 9153 18218
14512	0	0	Ki67+	 9153 18292
14513	0	0	Ki67+	 9159 17697
14514	0	0	Ki67+	 9161 18344
14515	0	0	Ki67+	 9169 18181
14516	0	0	Ki67+	 9173 18316
14517	0	0	Ki67+	 9174 18119
14518	0	0	Ki67+	 9176 18376
14519	0	0	Ki67+	 9178 17715
14520	0	0	Ki67+	 9178 18146
14521	0	0	Ki67+	 8385 19135
14522	0	0	Ki67+	 8389 18403
14523	0	0	Ki67+	 8389 18605
14524	0	0	Ki67+	 8395 19095
14525	0	0	Ki67+	 8397 18651
14526	0	0	Ki67+	 8399 18423
14527	0	0	Ki67+	 8401 18407
14528	0	0	Ki67+	 8401 18628
14529	0	0	Ki67+	 8401 19123
14530	0	0	Ki67+	 8404 19041
14531	0	0	Ki67+	 8405 18593
14532	0	0	Ki67+	 8408 19174
14533	0	0	Ki67+	 8409 18454
14534	0	0	Ki67+	 8410 18820
14535	0	0	Ki67+	 8411 18960
14536	0	0	Ki67+	 8412 19100
14537	0	0	Ki67+	 8414 18584
14538	0	0	Ki67+	 8415 18565
14539	0	0	Ki67+	 8416 18933
14540	0	0	Ki67+	 8416 19074
14541	0	0	Ki67+	 8419 19115
14542	0	0	Ki67+	 8420 18619
14543	0	0	Ki67+	 8421 18417
14544	0	0	Ki67+	 8423 19023
14545	0	0	Ki67+	 8426 18852
14546	0	0	Ki67+	 8428 18451
14547	0	0	Ki67+	 8429 19136
14548	0	0	Ki67+	 8433 18387
14549	0	0	Ki67+	 8434 18437
14550	0	0	Ki67+	 8435 18553
14551	0	0	Ki67+	 8435 19117
14552	0	0	Ki67+	 8436 18656
14553	0	0	Ki67+	 8437 18983
14554	0	0	Ki67+	 8443 19058
14555	0	0	Ki67+	 8445 18570
14556	0	0	Ki67+	 8450 18609
14557	0	0	Ki67+	 8453 18449
14558	0	0	Ki67+	 8453 18654
14559	0	0	Ki67+	 8454 18395
14560	0	0	Ki67+	 8455 19165
14561	0	0	Ki67+	 8458 19045
14562	0	0	Ki67+	 8459 18475
14563	0	0	Ki67+	 8460 19119
14564	0	0	Ki67+	 8463 18941
14565	0	0	Ki67+	 8465 18458
14566	0	0	Ki67+	 8470 18837
14567	0	0	Ki67+	 8472 18566
14568	0	0	Ki67+	 8474 18616
14569	0	0	Ki67+	 8474 19167
14570	0	0	Ki67+	 8475 19035
14571	0	0	Ki67+	 8477 18471
14572	0	0	Ki67+	 8477 18591
14573	0	0	Ki67+	 8477 19112
14574	0	0	Ki67+	 8485 18443
14575	0	0	Ki67+	 8485 18654
14576	0	0	Ki67+	 8488 18981
14577	0	0	Ki67+	 8490 18632
14578	0	0	Ki67+	 8491 18410
14579	0	0	Ki67+	 8492 19064
14580	0	0	Ki67+	 8494 18525
14581	0	0	Ki67+	 8494 18595
14582	0	0	Ki67+	 8497 18694
14583	0	0	Ki67+	 8497 18892
14584	0	0	Ki67+	 8497 19102
14585	0	0	Ki67+	 8498 19154
14586	0	0	Ki67+	 8499 18860
14587	0	0	Ki67+	 8501 18471
14588	0	0	Ki67+	 8502 18451
14589	0	0	Ki67+	 8503 18429
14590	0	0	Ki67+	 8504 18387
14591	0	0	Ki67+	 8508 18794
14592	0	0	Ki67+	 8508 18968
14593	0	0	Ki67+	 8510 19085
14594	0	0	Ki67+	 8512 19053
14595	0	0	Ki67+	 8514 18603
14596	0	0	Ki67+	 8520 18563
14597	0	0	Ki67+	 8520 19171
14598	0	0	Ki67+	 8523 18654
14599	0	0	Ki67+	 8528 18461
14600	0	0	Ki67+	 8528 18490
14601	0	0	Ki67+	 8528 18593
14602	0	0	Ki67+	 8531 19147
14603	0	0	Ki67+	 8532 18902
14604	0	0	Ki67+	 8534 18519
14605	0	0	Ki67+	 8534 18863
14606	0	0	Ki67+	 8536 18406
14607	0	0	Ki67+	 8537 18963
14608	0	0	Ki67+	 8539 18681
14609	0	0	Ki67+	 8541 18978
14610	0	0	Ki67+	 8542 18485
14611	0	0	Ki67+	 8544 19047
14612	0	0	Ki67+	 8546 18505
14613	0	0	Ki67+	 8548 18649
14614	0	0	Ki67+	 8549 19123
14615	0	0	Ki67+	 8550 18435
14616	0	0	Ki67+	 8551 18937
14617	0	0	Ki67+	 8552 18916
14618	0	0	Ki67+	 8553 18392
14619	0	0	Ki67+	 8555 18698
14620	0	0	Ki67+	 8558 19079
14621	0	0	Ki67+	 8558 19166
14622	0	0	Ki67+	 8561 18527
14623	0	0	Ki67+	 8561 19138
14624	0	0	Ki67+	 8567 18977
14625	0	0	Ki67+	 8569 18472
14626	0	0	Ki67+	 8569 19019
14627	0	0	Ki67+	 8570 19066
14628	0	0	Ki67+	 8570 19100
14629	0	0	Ki67+	 8570 19164
14630	0	0	Ki67+	 8572 18388
14631	0	0	Ki67+	 8572 18672
14632	0	0	Ki67+	 8572 19087
14633	0	0	Ki67+	 8574 18535
14634	0	0	Ki67+	 8577 19143
14635	0	0	Ki67+	 8582 18709
14636	0	0	Ki67+	 8585 18918
14637	0	0	Ki67+	 8586 19074
14638	0	0	Ki67+	 8588 18602
14639	0	0	Ki67+	 8589 18554
14640	0	0	Ki67+	 8589 19180
14641	0	0	Ki67+	 8590 18948
14642	0	0	Ki67+	 8591 18721
14643	0	0	Ki67+	 8593 18501
14644	0	0	Ki67+	 8593 19027
14645	0	0	Ki67+	 8594 18625
14646	0	0	Ki67+	 8594 18639
14647	0	0	Ki67+	 8596 18519
14648	0	0	Ki67+	 8598 19151
14649	0	0	Ki67+	 8602 18486
14650	0	0	Ki67+	 8605 18562
14651	0	0	Ki67+	 8605 18702
14652	0	0	Ki67+	 8605 18882
14653	0	0	Ki67+	 8606 18682
14654	0	0	Ki67+	 8609 18724
14655	0	0	Ki67+	 8612 18938
14656	0	0	Ki67+	 8612 19135
14657	0	0	Ki67+	 8616 19173
14658	0	0	Ki67+	 8620 18531
14659	0	0	Ki67+	 8620 18673
14660	0	0	Ki67+	 8625 18569
14661	0	0	Ki67+	 8625 19087
14662	0	0	Ki67+	 8629 18995
14663	0	0	Ki67+	 8631 18498
14664	0	0	Ki67+	 8631 19118
14665	0	0	Ki67+	 8634 19074
14666	0	0	Ki67+	 8635 18649
14667	0	0	Ki67+	 8637 18725
14668	0	0	Ki67+	 8640 18406
14669	0	0	Ki67+	 8643 18588
14670	0	0	Ki67+	 8644 18705
[truncated: 2,478,361 more chars]
