# Supplementary material for: Data-Driven Discovery of Immune Contexture Biomarkers
Source: Front Oncol. 2018 Dec 18;8:627. doi: 10.3389/fonc.2018.00627 (PMC6305402; doi:10.3389/fonc.2018.00627)
Supplement: Data Sheet 4.zip — MSI/MSS dataset, part 2/3. [file Data_Sheet_4.zip › MSIMSSDataset/89884_ImageObjects.txt]

barcode_target	16-003155_3416_RITA [5 channels]
barcode_origin	0
workflow_target	CD8-CD3-CD4-Ki67-DAPI_generic.wsa 
workflow_target_version	 build f14999727a346af05f524693b44526002539cc76, workflows f149997 2016-05-23 with local changes
workflow_origin	0
workflow_origin_version	0
iH	42464
iW	57200
user	txdsapps
hostname	RPZMB000021

1	0	0	Ki67+	 2062 18179
2	0	0	Ki67+	 2126 18032
3	0	0	Ki67+	 1635 19277
4	0	0	Ki67+	 2026 21188
5	0	0	Ki67+	 1978 22469
6	0	0	Ki67+	 2172 17271
7	0	0	Ki67+	 2547 18081
8	0	0	Ki67+	 2548 17632
9	0	0	Ki67+	 2588 17691
10	0	0	Ki67+	 2592 17842
11	0	0	Ki67+	 2775 17800
12	0	0	Ki67+	 2320 18667
13	0	0	Ki67+	 2439 18749
14	0	0	Ki67+	 2455 18678
15	0	0	Ki67+	 2522 18665
16	0	0	Ki67+	 2552 18855
17	0	0	Ki67+	 2583 19024
18	0	0	Ki67+	 2876 18523
19	0	0	Ki67+	 2877 18325
20	0	0	Ki67+	 2890 18934
21	0	0	Ki67+	 2129 19740
22	0	0	Ki67+	 2506 19588
23	0	0	Ki67+	 2807 19462
24	0	0	Ki67+	 2148 20349
25	0	0	Ki67+	 2268 20566
26	0	0	Ki67+	 2386 20489
27	0	0	Ki67+	 2189 20975
28	0	0	Ki67+	 2192 20958
29	0	0	Ki67+	 2353 21611
30	0	0	Ki67+	 2666 21792
31	0	0	Ki67+	 2689 22083
32	0	0	Ki67+	 2795 21808
33	0	0	Ki67+	 2653 22807
34	0	0	Ki67+	 2770 23037
35	0	0	Ki67+	 2509 24057
36	0	0	Ki67+	 2878 23966
37	0	0	Ki67+	 3464 15031
38	0	0	Ki67+	 3708 14350
39	0	0	Ki67+	 3719 14997
40	0	0	Ki67+	 3024 15764
41	0	0	Ki67+	 3052 15666
42	0	0	Ki67+	 3031 15940
43	0	0	Ki67+	 3093 15922
44	0	0	Ki67+	 3110 15944
45	0	0	Ki67+	 3496 15928
46	0	0	Ki67+	 3176 17165
47	0	0	Ki67+	 3227 17048
48	0	0	Ki67+	 3240 17114
49	0	0	Ki67+	 3243 17096
50	0	0	Ki67+	 3271 17421
51	0	0	Ki67+	 3323 17466
52	0	0	Ki67+	 3331 17099
53	0	0	Ki67+	 3356 17118
54	0	0	Ki67+	 3443 16773
55	0	0	Ki67+	 3468 17474
56	0	0	Ki67+	 3512 17473
57	0	0	Ki67+	 3585 16840
58	0	0	Ki67+	 3608 17403
59	0	0	Ki67+	 3618 17380
60	0	0	Ki67+	 3627 17436
61	0	0	Ki67+	 3657 17409
62	0	0	Ki67+	 2957 17880
63	0	0	Ki67+	 2963 17866
64	0	0	Ki67+	 3042 18316
65	0	0	Ki67+	 3053 17787
66	0	0	Ki67+	 3183 18011
67	0	0	Ki67+	 3433 17984
68	0	0	Ki67+	 3478 18082
69	0	0	Ki67+	 3489 18079
70	0	0	Ki67+	 3522 18312
71	0	0	Ki67+	 3674 18193
72	0	0	Ki67+	 3684 18121
73	0	0	Ki67+	 3688 18209
74	0	0	Ki67+	 3718 18041
75	0	0	Ki67+	 2975 18493
76	0	0	Ki67+	 3001 18456
77	0	0	Ki67+	 3032 18581
78	0	0	Ki67+	 3082 18354
79	0	0	Ki67+	 3125 19075
80	0	0	Ki67+	 3139 19056
81	0	0	Ki67+	 3383 18894
82	0	0	Ki67+	 2940 19612
83	0	0	Ki67+	 2973 19873
84	0	0	Ki67+	 2990 19851
85	0	0	Ki67+	 2998 19618
86	0	0	Ki67+	 3105 19446
87	0	0	Ki67+	 3119 19631
88	0	0	Ki67+	 3155 19614
89	0	0	Ki67+	 3162 19484
90	0	0	Ki67+	 3166 19168
91	0	0	Ki67+	 3172 19304
92	0	0	Ki67+	 3172 19317
93	0	0	Ki67+	 3194 19529
94	0	0	Ki67+	 2973 20068
95	0	0	Ki67+	 2996 19934
96	0	0	Ki67+	 2998 20123
97	0	0	Ki67+	 3385 20368
98	0	0	Ki67+	 3696 20012
99	0	0	Ki67+	 3024 21394
100	0	0	Ki67+	 3097 21026
101	0	0	Ki67+	 3430 21208
102	0	0	Ki67+	 3473 21457
103	0	0	Ki67+	 3541 20808
104	0	0	Ki67+	 3142 22195
105	0	0	Ki67+	 3153 21739
106	0	0	Ki67+	 3184 21623
107	0	0	Ki67+	 3208 21682
108	0	0	Ki67+	 3215 21752
109	0	0	Ki67+	 3235 21617
110	0	0	Ki67+	 3273 21733
111	0	0	Ki67+	 3280 21624
112	0	0	Ki67+	 3282 21540
113	0	0	Ki67+	 3312 21532
114	0	0	Ki67+	 3440 21537
115	0	0	Ki67+	 3600 21536
116	0	0	Ki67+	 3711 21666
117	0	0	Ki67+	 3717 21579
118	0	0	Ki67+	 3064 22548
119	0	0	Ki67+	 3213 23102
120	0	0	Ki67+	 3687 22950
121	0	0	Ki67+	 3255 23162
122	0	0	Ki67+	 3310 23152
123	0	0	Ki67+	 3467 23497
124	0	0	Ki67+	 3486 23548
125	0	0	Ki67+	 3588 23466
126	0	0	Ki67+	 3682 23686
127	0	0	Ki67+	 3685 23658
128	0	0	Ki67+	 3193 24667
129	0	0	Ki67+	 3356 24186
130	0	0	Ki67+	 3493 24252
131	0	0	Ki67+	 3495 24462
132	0	0	Ki67+	 3552 24209
133	0	0	Ki67+	 3594 24239
134	0	0	Ki67+	 3606 24306
135	0	0	Ki67+	 3633 24315
136	0	0	Ki67+	 3652 24329
137	0	0	Ki67+	 3679 24328
138	0	0	Ki67+	 3444 25413
139	0	0	Ki67+	 3447 25463
140	0	0	Ki67+	 3459 25452
141	0	0	Ki67+	 3464 25404
142	0	0	Ki67+	 3473 25420
143	0	0	Ki67+	 3479 25489
144	0	0	Ki67+	 3482 25509
145	0	0	Ki67+	 3487 25380
146	0	0	Ki67+	 3487 25420
147	0	0	Ki67+	 3504 25462
148	0	0	Ki67+	 3508 25440
149	0	0	Ki67+	 3509 25405
150	0	0	Ki67+	 3520 25383
151	0	0	Ki67+	 3540 25447
152	0	0	Ki67+	 3545 25371
153	0	0	Ki67+	 3546 25509
154	0	0	Ki67+	 3549 25392
155	0	0	Ki67+	 3570 25350
156	0	0	Ki67+	 3577 25411
157	0	0	Ki67+	 3579 25395
158	0	0	Ki67+	 3593 25335
159	0	0	Ki67+	 3596 25371
160	0	0	Ki67+	 3599 25420
161	0	0	Ki67+	 3608 25038
162	0	0	Ki67+	 3614 25350
163	0	0	Ki67+	 3616 25365
164	0	0	Ki67+	 3641 25082
165	0	0	Ki67+	 3689 24888
166	0	0	Ki67+	 3446 25568
167	0	0	Ki67+	 3456 25558
168	0	0	Ki67+	 3473 25553
169	0	0	Ki67+	 3477 25566
170	0	0	Ki67+	 3487 25598
171	0	0	Ki67+	 3501 25629
172	0	0	Ki67+	 3507 25582
173	0	0	Ki67+	 3507 25614
174	0	0	Ki67+	 3510 25523
175	0	0	Ki67+	 3515 25673
176	0	0	Ki67+	 3528 25660
177	0	0	Ki67+	 3530 25600
178	0	0	Ki67+	 3531 25636
179	0	0	Ki67+	 3532 25581
180	0	0	Ki67+	 3556 25570
181	0	0	Ki67+	 3556 25696
182	0	0	Ki67+	 3560 25536
183	0	0	Ki67+	 3561 25642
184	0	0	Ki67+	 3572 25662
185	0	0	Ki67+	 3579 25551
186	0	0	Ki67+	 3584 25658
187	0	0	Ki67+	 3591 25686
188	0	0	Ki67+	 3593 25697
189	0	0	Ki67+	 3601 25533
190	0	0	Ki67+	 3604 25762
191	0	0	Ki67+	 3607 25618
192	0	0	Ki67+	 3614 25833
193	0	0	Ki67+	 3620 25747
194	0	0	Ki67+	 3625 25634
195	0	0	Ki67+	 3626 25692
196	0	0	Ki67+	 3629 25548
197	0	0	Ki67+	 3629 25667
198	0	0	Ki67+	 3633 25784
199	0	0	Ki67+	 3640 25741
200	0	0	Ki67+	 3640 25760
201	0	0	Ki67+	 3641 25549
202	0	0	Ki67+	 3641 25612
203	0	0	Ki67+	 3653 25648
204	0	0	Ki67+	 3657 25739
205	0	0	Ki67+	 3658 25700
206	0	0	Ki67+	 3662 25679
207	0	0	Ki67+	 3665 25772
208	0	0	Ki67+	 3669 25576
209	0	0	Ki67+	 3678 25605
210	0	0	Ki67+	 3678 25814
211	0	0	Ki67+	 3689 25591
212	0	0	Ki67+	 3700 25671
213	0	0	Ki67+	 3703 25805
214	0	0	Ki67+	 3708 25622
215	0	0	Ki67+	 3722 25699
216	0	0	Ki67+	 3726 25632
217	0	0	Ki67+	 4128 13888
218	0	0	Ki67+	 4181 13914
219	0	0	Ki67+	 4438 13848
220	0	0	Ki67+	 3763 14378
221	0	0	Ki67+	 3792 14378
222	0	0	Ki67+	 3804 14360
223	0	0	Ki67+	 3815 14416
224	0	0	Ki67+	 3818 14431
225	0	0	Ki67+	 3832 14404
226	0	0	Ki67+	 3885 14408
227	0	0	Ki67+	 3900 14370
228	0	0	Ki67+	 3924 14393
229	0	0	Ki67+	 3938 14405
230	0	0	Ki67+	 3993 14312
231	0	0	Ki67+	 4003 14304
232	0	0	Ki67+	 4037 14228
233	0	0	Ki67+	 4040 14212
234	0	0	Ki67+	 4063 14237
235	0	0	Ki67+	 4136 14193
236	0	0	Ki67+	 4175 14196
237	0	0	Ki67+	 4177 14181
238	0	0	Ki67+	 4265 13966
239	0	0	Ki67+	 3817 15101
240	0	0	Ki67+	 4202 15447
241	0	0	Ki67+	 4373 15463
242	0	0	Ki67+	 4384 15485
243	0	0	Ki67+	 4408 15281
244	0	0	Ki67+	 4492 15311
245	0	0	Ki67+	 4504 15337
246	0	0	Ki67+	 3955 15924
247	0	0	Ki67+	 4338 15540
248	0	0	Ki67+	 4443 15535
249	0	0	Ki67+	 4472 15549
250	0	0	Ki67+	 4502 15542
251	0	0	Ki67+	 4511 15671
252	0	0	Ki67+	 3951 16389
253	0	0	Ki67+	 4127 16349
254	0	0	Ki67+	 4171 16949
255	0	0	Ki67+	 4232 16988
256	0	0	Ki67+	 4233 16399
257	0	0	Ki67+	 4258 17020
258	0	0	Ki67+	 4311 17065
259	0	0	Ki67+	 4334 17045
260	0	0	Ki67+	 4366 16352
261	0	0	Ki67+	 4479 17053
262	0	0	Ki67+	 3733 17761
263	0	0	Ki67+	 3952 17909
264	0	0	Ki67+	 3985 17858
265	0	0	Ki67+	 4017 17669
266	0	0	Ki67+	 4023 17212
267	0	0	Ki67+	 4029 17674
268	0	0	Ki67+	 4066 17564
269	0	0	Ki67+	 4076 17226
270	0	0	Ki67+	 4087 17607
271	0	0	Ki67+	 4151 17533
272	0	0	Ki67+	 4169 17237
273	0	0	Ki67+	 4227 17218
274	0	0	Ki67+	 4259 17290
275	0	0	Ki67+	 4279 17278
276	0	0	Ki67+	 4347 17437
277	0	0	Ki67+	 4351 17449
278	0	0	Ki67+	 4368 17290
279	0	0	Ki67+	 4404 17588
280	0	0	Ki67+	 4446 17804
281	0	0	Ki67+	 4459 17774
282	0	0	Ki67+	 4477 17567
283	0	0	Ki67+	 4494 17460
284	0	0	Ki67+	 3792 18303
285	0	0	Ki67+	 3884 18313
286	0	0	Ki67+	 3890 18444
287	0	0	Ki67+	 3890 18499
288	0	0	Ki67+	 3897 17951
289	0	0	Ki67+	 3912 18415
290	0	0	Ki67+	 3942 18438
291	0	0	Ki67+	 3943 18467
292	0	0	Ki67+	 3958 18409
293	0	0	Ki67+	 3994 18170
294	0	0	Ki67+	 4032 17986
295	0	0	Ki67+	 4050 18259
296	0	0	Ki67+	 4113 18227
297	0	0	Ki67+	 4120 18167
298	0	0	Ki67+	 4132 18199
299	0	0	Ki67+	 4153 18203
300	0	0	Ki67+	 4188 17996
301	0	0	Ki67+	 4197 18327
302	0	0	Ki67+	 4204 18252
303	0	0	Ki67+	 4227 18260
304	0	0	Ki67+	 4256 18273
305	0	0	Ki67+	 4267 17993
306	0	0	Ki67+	 4302 18653
307	0	0	Ki67+	 4316 18279
308	0	0	Ki67+	 4331 18632
309	0	0	Ki67+	 4388 17997
310	0	0	Ki67+	 4404 18190
311	0	0	Ki67+	 4409 17939
312	0	0	Ki67+	 4409 18163
313	0	0	Ki67+	 4411 18211
314	0	0	Ki67+	 4417 18331
315	0	0	Ki67+	 4429 18531
316	0	0	Ki67+	 4496 18206
317	0	0	Ki67+	 4513 18582
318	0	0	Ki67+	 4514 18310
319	0	0	Ki67+	 3918 19231
320	0	0	Ki67+	 4400 19273
321	0	0	Ki67+	 3898 20202
322	0	0	Ki67+	 3912 20251
323	0	0	Ki67+	 4172 19618
324	0	0	Ki67+	 4181 19983
325	0	0	Ki67+	 4437 19974
326	0	0	Ki67+	 4440 20024
327	0	0	Ki67+	 4499 19995
328	0	0	Ki67+	 3978 20826
329	0	0	Ki67+	 4100 20795
330	0	0	Ki67+	 4406 20605
331	0	0	Ki67+	 4473 20405
332	0	0	Ki67+	 3834 21493
333	0	0	Ki67+	 3964 21850
334	0	0	Ki67+	 4187 21763
335	0	0	Ki67+	 4472 21911
336	0	0	Ki67+	 4476 21830
337	0	0	Ki67+	 4522 21143
338	0	0	Ki67+	 3736 22527
339	0	0	Ki67+	 3749 22552
340	0	0	Ki67+	 3768 22685
341	0	0	Ki67+	 3855 22686
342	0	0	Ki67+	 3859 22590
343	0	0	Ki67+	 3882 22601
344	0	0	Ki67+	 4195 22276
345	0	0	Ki67+	 4256 22706
346	0	0	Ki67+	 4280 22581
347	0	0	Ki67+	 4283 22215
348	0	0	Ki67+	 4286 22255
349	0	0	Ki67+	 4340 22300
350	0	0	Ki67+	 4342 22278
351	0	0	Ki67+	 4344 22335
352	0	0	Ki67+	 4372 22367
353	0	0	Ki67+	 4403 22356
354	0	0	Ki67+	 4418 22601
355	0	0	Ki67+	 4437 22420
356	0	0	Ki67+	 3760 23472
357	0	0	Ki67+	 3836 23398
358	0	0	Ki67+	 3848 22804
359	0	0	Ki67+	 3852 22777
360	0	0	Ki67+	 3970 22767
361	0	0	Ki67+	 4040 23221
362	0	0	Ki67+	 4078 22822
363	0	0	Ki67+	 4090 22776
364	0	0	Ki67+	 4159 22803
365	0	0	Ki67+	 4224 22799
366	0	0	Ki67+	 4230 22899
367	0	0	Ki67+	 4240 22749
368	0	0	Ki67+	 4243 23017
369	0	0	Ki67+	 4250 22734
370	0	0	Ki67+	 4266 22964
371	0	0	Ki67+	 4286 23086
372	0	0	Ki67+	 4297 23122
373	0	0	Ki67+	 4316 23027
374	0	0	Ki67+	 4374 23286
375	0	0	Ki67+	 4375 23175
376	0	0	Ki67+	 4387 23095
377	0	0	Ki67+	 4394 23181
378	0	0	Ki67+	 4413 23034
379	0	0	Ki67+	 4470 23211
380	0	0	Ki67+	 4504 23066
381	0	0	Ki67+	 4512 23486
382	0	0	Ki67+	 4527 23151
383	0	0	Ki67+	 3802 23657
384	0	0	Ki67+	 3844 24274
385	0	0	Ki67+	 3900 24241
386	0	0	Ki67+	 3907 24094
387	0	0	Ki67+	 3914 23955
388	0	0	Ki67+	 3939 23865
389	0	0	Ki67+	 3950 23949
390	0	0	Ki67+	 3951 24095
391	0	0	Ki67+	 3953 24245
392	0	0	Ki67+	 4002 23888
393	0	0	Ki67+	 4009 24022
394	0	0	Ki67+	 4014 24000
395	0	0	Ki67+	 4018 24207
396	0	0	Ki67+	 4064 23871
397	0	0	Ki67+	 4065 23923
398	0	0	Ki67+	 4071 24246
399	0	0	Ki67+	 4095 23894
400	0	0	Ki67+	 4142 23842
401	0	0	Ki67+	 4215 24310
402	0	0	Ki67+	 4261 24299
403	0	0	Ki67+	 4308 24309
404	0	0	Ki67+	 4444 24304
405	0	0	Ki67+	 4464 23588
406	0	0	Ki67+	 4483 23927
407	0	0	Ki67+	 4495 24232
408	0	0	Ki67+	 3832 24928
409	0	0	Ki67+	 4004 24805
410	0	0	Ki67+	 4006 24826
411	0	0	Ki67+	 4170 24782
412	0	0	Ki67+	 4336 24685
413	0	0	Ki67+	 4342 24335
414	0	0	Ki67+	 4383 24656
415	0	0	Ki67+	 4476 24387
416	0	0	Ki67+	 4490 24367
417	0	0	Ki67+	 4500 24605
418	0	0	Ki67+	 4236 25404
419	0	0	Ki67+	 4247 25839
420	0	0	Ki67+	 4407 25333
421	0	0	Ki67+	 4432 25316
422	0	0	Ki67+	 4470 25833
423	0	0	Ki67+	 4498 25304
424	0	0	Ki67+	 4505 25892
425	0	0	Ki67+	 4517 25906
426	0	0	Ki67+	 3785 25993
427	0	0	Ki67+	 4956 14189
428	0	0	Ki67+	 4618 15399
429	0	0	Ki67+	 4619 15053
430	0	0	Ki67+	 4650 15298
431	0	0	Ki67+	 4654 15109
432	0	0	Ki67+	 4659 15724
433	0	0	Ki67+	 4709 15619
434	0	0	Ki67+	 4717 15669
435	0	0	Ki67+	 4719 15564
436	0	0	Ki67+	 4734 15629
437	0	0	Ki67+	 4738 15650
438	0	0	Ki67+	 4739 15609
439	0	0	Ki67+	 4740 15576
440	0	0	Ki67+	 4816 15534
441	0	0	Ki67+	 4827 15724
442	0	0	Ki67+	 4829 15419
443	0	0	Ki67+	 4858 15562
444	0	0	Ki67+	 4867 15513
445	0	0	Ki67+	 4878 15663
446	0	0	Ki67+	 4882 15533
447	0	0	Ki67+	 5052 15579
448	0	0	Ki67+	 5077 15549
449	0	0	Ki67+	 5150 15691
450	0	0	Ki67+	 5175 15713
451	0	0	Ki67+	 4625 16392
452	0	0	Ki67+	 4627 15815
453	0	0	Ki67+	 4636 15797
454	0	0	Ki67+	 4705 15936
455	0	0	Ki67+	 4744 16075
456	0	0	Ki67+	 4789 15839
457	0	0	Ki67+	 4793 16132
458	0	0	Ki67+	 4796 16504
459	0	0	Ki67+	 4803 16413
460	0	0	Ki67+	 4826 15979
461	0	0	Ki67+	 4840 16520
462	0	0	Ki67+	 4841 15839
463	0	0	Ki67+	 4870 15837
464	0	0	Ki67+	 4893 15999
465	0	0	Ki67+	 4897 16338
466	0	0	Ki67+	 4904 16309
467	0	0	Ki67+	 4905 16035
468	0	0	Ki67+	 4940 15845
469	0	0	Ki67+	 4999 15871
470	0	0	Ki67+	 5014 15786
471	0	0	Ki67+	 5102 15969
472	0	0	Ki67+	 5104 15986
473	0	0	Ki67+	 5116 15861
474	0	0	Ki67+	 5121 15984
475	0	0	Ki67+	 5129 16117
476	0	0	Ki67+	 5137 16031
477	0	0	Ki67+	 5140 16498
478	0	0	Ki67+	 5146 16041
479	0	0	Ki67+	 5154 15882
480	0	0	Ki67+	 5257 16161
481	0	0	Ki67+	 5259 16089
482	0	0	Ki67+	 5260 16325
483	0	0	Ki67+	 5266 16138
484	0	0	Ki67+	 5268 16176
485	0	0	Ki67+	 5271 16413
486	0	0	Ki67+	 5279 16022
487	0	0	Ki67+	 5290 16017
488	0	0	Ki67+	 5311 16245
489	0	0	Ki67+	 5327 15908
490	0	0	Ki67+	 4599 17319
491	0	0	Ki67+	 4600 17330
492	0	0	Ki67+	 4653 17343
493	0	0	Ki67+	 4750 17338
494	0	0	Ki67+	 4758 17198
495	0	0	Ki67+	 4766 17212
496	0	0	Ki67+	 4768 17100
497	0	0	Ki67+	 4768 17180
498	0	0	Ki67+	 4776 16789
499	0	0	Ki67+	 4824 16829
500	0	0	Ki67+	 4833 16823
501	0	0	Ki67+	 4870 16593
502	0	0	Ki67+	 4956 17181
503	0	0	Ki67+	 4960 16949
504	0	0	Ki67+	 4982 16910
505	0	0	Ki67+	 5005 17262
506	0	0	Ki67+	 5018 16589
507	0	0	Ki67+	 5031 16580
508	0	0	Ki67+	 5208 17324
509	0	0	Ki67+	 5228 17373
510	0	0	Ki67+	 5251 17365
511	0	0	Ki67+	 4541 17378
512	0	0	Ki67+	 4553 17675
513	0	0	Ki67+	 4566 17386
514	0	0	Ki67+	 4601 18013
515	0	0	Ki67+	 4637 18040
516	0	0	Ki67+	 4662 17405
517	0	0	Ki67+	 4694 17973
518	0	0	Ki67+	 4749 18096
519	0	0	Ki67+	 4756 17440
520	0	0	Ki67+	 4787 17743
521	0	0	Ki67+	 4873 17407
522	0	0	Ki67+	 4874 18054
523	0	0	Ki67+	 4902 17580
524	0	0	Ki67+	 4914 17758
525	0	0	Ki67+	 4934 17463
526	0	0	Ki67+	 4989 17987
527	0	0	Ki67+	 4997 17994
528	0	0	Ki67+	 5136 18000
529	0	0	Ki67+	 5141 18079
530	0	0	Ki67+	 5231 17608
531	0	0	Ki67+	 5234 17386
532	0	0	Ki67+	 5235 17497
533	0	0	Ki67+	 5242 17621
534	0	0	Ki67+	 5264 18148
535	0	0	Ki67+	 5267 17645
536	0	0	Ki67+	 5269 17427
537	0	0	Ki67+	 5294 17721
538	0	0	Ki67+	 5301 17471
539	0	0	Ki67+	 4661 18555
540	0	0	Ki67+	 4662 18953
541	0	0	Ki67+	 4707 18435
542	0	0	Ki67+	 4760 18497
543	0	0	Ki67+	 4780 18830
544	0	0	Ki67+	 4806 18538
545	0	0	Ki67+	 5015 18582
546	0	0	Ki67+	 5057 18251
547	0	0	Ki67+	 5058 18237
548	0	0	Ki67+	 5083 18584
549	0	0	Ki67+	 4755 19511
550	0	0	Ki67+	 4889 19520
551	0	0	Ki67+	 4900 19252
552	0	0	Ki67+	 4938 19699
553	0	0	Ki67+	 5283 19524
554	0	0	Ki67+	 4583 19989
555	0	0	Ki67+	 4616 20124
556	0	0	Ki67+	 4642 20127
557	0	0	Ki67+	 4676 20091
558	0	0	Ki67+	 4692 20395
559	0	0	Ki67+	 4703 20392
560	0	0	Ki67+	 4704 20179
561	0	0	Ki67+	 4742 20418
562	0	0	Ki67+	 4782 20489
563	0	0	Ki67+	 4794 20389
564	0	0	Ki67+	 4844 20428
565	0	0	Ki67+	 4847 20417
566	0	0	Ki67+	 4887 20409
567	0	0	Ki67+	 4986 19785
568	0	0	Ki67+	 5021 20254
569	0	0	Ki67+	 5030 20223
570	0	0	Ki67+	 5051 20188
571	0	0	Ki67+	 5052 20301
572	0	0	Ki67+	 4584 21030
573	0	0	Ki67+	 4691 20721
574	0	0	Ki67+	 4716 20712
575	0	0	Ki67+	 4723 20989
576	0	0	Ki67+	 4752 20607
577	0	0	Ki67+	 4838 20688
578	0	0	Ki67+	 4864 20678
579	0	0	Ki67+	 4900 20670
580	0	0	Ki67+	 5115 20630
581	0	0	Ki67+	 5142 20637
582	0	0	Ki67+	 5282 21018
583	0	0	Ki67+	 4544 21903
584	0	0	Ki67+	 4593 21568
585	0	0	Ki67+	 4599 21931
586	0	0	Ki67+	 4633 21557
587	0	0	Ki67+	 4648 21575
588	0	0	Ki67+	 5080 22022
589	0	0	Ki67+	 5111 21622
590	0	0	Ki67+	 5256 22096
591	0	0	Ki67+	 5273 21399
592	0	0	Ki67+	 4584 22265
593	0	0	Ki67+	 4591 22964
594	0	0	Ki67+	 4616 22226
595	0	0	Ki67+	 4619 22908
596	0	0	Ki67+	 4642 22903
597	0	0	Ki67+	 4655 22234
598	0	0	Ki67+	 4851 22819
599	0	0	Ki67+	 4861 22605
600	0	0	Ki67+	 4871 22657
601	0	0	Ki67+	 4883 22724
602	0	0	Ki67+	 4919 22727
603	0	0	Ki67+	 5048 22836
604	0	0	Ki67+	 5165 22762
605	0	0	Ki67+	 5194 22955
606	0	0	Ki67+	 5218 22806
607	0	0	Ki67+	 4562 23051
608	0	0	Ki67+	 4564 23081
609	0	0	Ki67+	 4576 23685
610	0	0	Ki67+	 4594 23497
611	0	0	Ki67+	 4610 23067
612	0	0	Ki67+	 4626 23619
613	0	0	Ki67+	 4680 23036
614	0	0	Ki67+	 4704 23553
615	0	0	Ki67+	 4784 23060
616	0	0	Ki67+	 4804 23074
617	0	0	Ki67+	 4806 23104
618	0	0	Ki67+	 4808 23093
619	0	0	Ki67+	 4812 23204
620	0	0	Ki67+	 4823 23110
621	0	0	Ki67+	 4860 23137
622	0	0	Ki67+	 4873 23210
623	0	0	Ki67+	 4901 23760
624	0	0	Ki67+	 4914 23711
625	0	0	Ki67+	 4914 23746
626	0	0	Ki67+	 4933 23681
627	0	0	Ki67+	 5011 23114
628	0	0	Ki67+	 5030 23113
629	0	0	Ki67+	 5038 23083
630	0	0	Ki67+	 5044 23104
631	0	0	Ki67+	 5060 23127
632	0	0	Ki67+	 5138 23107
633	0	0	Ki67+	 5186 23016
634	0	0	Ki67+	 5231 23233
635	0	0	Ki67+	 5241 23583
636	0	0	Ki67+	 5243 23472
637	0	0	Ki67+	 5255 23146
638	0	0	Ki67+	 5289 23142
639	0	0	Ki67+	 5293 22996
640	0	0	Ki67+	 5295 23075
641	0	0	Ki67+	 5302 23622
642	0	0	Ki67+	 4535 24483
643	0	0	Ki67+	 4549 24243
644	0	0	Ki67+	 4582 24314
645	0	0	Ki67+	 4645 24324
646	0	0	Ki67+	 4692 24375
647	0	0	Ki67+	 4713 24304
648	0	0	Ki67+	 4719 24367
649	0	0	Ki67+	 4726 24342
650	0	0	Ki67+	 4726 24446
651	0	0	Ki67+	 4739 24453
652	0	0	Ki67+	 4764 24359
653	0	0	Ki67+	 4846 24558
654	0	0	Ki67+	 4878 24445
655	0	0	Ki67+	 4878 24488
656	0	0	Ki67+	 4891 24372
657	0	0	Ki67+	 4893 24511
658	0	0	Ki67+	 4899 24483
659	0	0	Ki67+	 4909 24522
660	0	0	Ki67+	 4914 24572
661	0	0	Ki67+	 4915 24466
662	0	0	Ki67+	 4919 24496
663	0	0	Ki67+	 4922 24404
664	0	0	Ki67+	 4936 24371
665	0	0	Ki67+	 4938 24538
666	0	0	Ki67+	 4943 24505
667	0	0	Ki67+	 4965 24159
668	0	0	Ki67+	 4973 24350
669	0	0	Ki67+	 5041 24344
670	0	0	Ki67+	 5042 24481
671	0	0	Ki67+	 5051 24470
672	0	0	Ki67+	 5056 24177
673	0	0	Ki67+	 5063 24358
674	0	0	Ki67+	 5071 24569
675	0	0	Ki67+	 5075 24386
676	0	0	Ki67+	 5079 24414
677	0	0	Ki67+	 5099 24246
678	0	0	Ki67+	 5099 24333
679	0	0	Ki67+	 5100 24172
680	0	0	Ki67+	 5119 24220
681	0	0	Ki67+	 5125 24240
682	0	0	Ki67+	 5197 24169
683	0	0	Ki67+	 5202 24144
684	0	0	Ki67+	 5221 24124
685	0	0	Ki67+	 5264 24390
686	0	0	Ki67+	 5280 24447
687	0	0	Ki67+	 4575 25245
688	0	0	Ki67+	 4588 24604
689	0	0	Ki67+	 4696 25219
690	0	0	Ki67+	 4705 25117
691	0	0	Ki67+	 4738 25128
692	0	0	Ki67+	 4782 25029
693	0	0	Ki67+	 4802 25114
694	0	0	Ki67+	 4823 24999
695	0	0	Ki67+	 4824 24793
696	0	0	Ki67+	 4834 24914
697	0	0	Ki67+	 4847 24742
698	0	0	Ki67+	 4848 25009
699	0	0	Ki67+	 4870 24950
700	0	0	Ki67+	 4901 24676
701	0	0	Ki67+	 4917 24824
702	0	0	Ki67+	 4945 25240
703	0	0	Ki67+	 4949 24640
704	0	0	Ki67+	 4989 24903
705	0	0	Ki67+	 5010 25278
706	0	0	Ki67+	 5063 24773
707	0	0	Ki67+	 5122 24703
708	0	0	Ki67+	 5144 24729
709	0	0	Ki67+	 5163 24743
710	0	0	Ki67+	 5169 25330
711	0	0	Ki67+	 5225 25355
712	0	0	Ki67+	 5278 24877
713	0	0	Ki67+	 4530 25847
714	0	0	Ki67+	 4556 25878
715	0	0	Ki67+	 4621 25897
716	0	0	Ki67+	 4647 25980
717	0	0	Ki67+	 4726 26020
718	0	0	Ki67+	 4759 26011
719	0	0	Ki67+	 4830 26107
720	0	0	Ki67+	 4831 25814
721	0	0	Ki67+	 4843 25800
722	0	0	Ki67+	 4988 25779
723	0	0	Ki67+	 4992 25713
724	0	0	Ki67+	 5004 25535
725	0	0	Ki67+	 5017 25570
726	0	0	Ki67+	 5024 25724
727	0	0	Ki67+	 5046 25524
728	0	0	Ki67+	 5071 25874
729	0	0	Ki67+	 5080 25868
730	0	0	Ki67+	 5096 25378
731	0	0	Ki67+	 5138 25891
732	0	0	Ki67+	 4703 26179
733	0	0	Ki67+	 5201 26300
734	0	0	Ki67+	 5798 12904
735	0	0	Ki67+	 5963 13434
736	0	0	Ki67+	 6092 13920
737	0	0	Ki67+	 6096 13844
738	0	0	Ki67+	 6111 13920
739	0	0	Ki67+	 6121 13905
740	0	0	Ki67+	 5585 14338
741	0	0	Ki67+	 5587 14179
742	0	0	Ki67+	 5743 14250
743	0	0	Ki67+	 5789 14300
744	0	0	Ki67+	 5897 14645
745	0	0	Ki67+	 5741 15264
746	0	0	Ki67+	 5958 15173
747	0	0	Ki67+	 5973 15236
748	0	0	Ki67+	 5997 15229
749	0	0	Ki67+	 6033 15248
750	0	0	Ki67+	 6060 15166
751	0	0	Ki67+	 5384 16302
752	0	0	Ki67+	 5393 16324
753	0	0	Ki67+	 5425 15774
754	0	0	Ki67+	 5557 16216
755	0	0	Ki67+	 5591 16150
756	0	0	Ki67+	 5591 16254
757	0	0	Ki67+	 5625 16201
758	0	0	Ki67+	 5667 16339
759	0	0	Ki67+	 5691 16370
760	0	0	Ki67+	 5746 15998
761	0	0	Ki67+	 5770 16299
762	0	0	Ki67+	 5775 16027
763	0	0	Ki67+	 5815 15787
764	0	0	Ki67+	 5920 16172
765	0	0	Ki67+	 5926 16219
766	0	0	Ki67+	 5936 16226
767	0	0	Ki67+	 5941 16159
768	0	0	Ki67+	 5943 16262
769	0	0	Ki67+	 6006 16359
770	0	0	Ki67+	 6059 16323
771	0	0	Ki67+	 6062 15793
772	0	0	Ki67+	 5354 16488
773	0	0	Ki67+	 5372 16915
774	0	0	Ki67+	 5386 16890
775	0	0	Ki67+	 5386 17022
776	0	0	Ki67+	 5391 16605
777	0	0	Ki67+	 5394 17013
778	0	0	Ki67+	 5399 16453
779	0	0	Ki67+	 5400 16625
780	0	0	Ki67+	 5489 16451
781	0	0	Ki67+	 5502 16933
782	0	0	Ki67+	 5553 16471
783	0	0	Ki67+	 5563 17167
784	0	0	Ki67+	 5569 16482
785	0	0	Ki67+	 5597 16753
786	0	0	Ki67+	 5618 16421
787	0	0	Ki67+	 5621 16436
788	0	0	Ki67+	 5625 16404
789	0	0	Ki67+	 5639 16442
790	0	0	Ki67+	 5649 16425
791	0	0	Ki67+	 5704 17094
792	0	0	Ki67+	 5716 16793
793	0	0	Ki67+	 5733 17132
794	0	0	Ki67+	 5786 17174
795	0	0	Ki67+	 5798 16664
796	0	0	Ki67+	 5810 16703
797	0	0	Ki67+	 5815 16730
798	0	0	Ki67+	 5843 16434
799	0	0	Ki67+	 5863 16886
800	0	0	Ki67+	 5863 17135
801	0	0	Ki67+	 5887 16483
802	0	0	Ki67+	 5908 17010
803	0	0	Ki67+	 5919 17047
804	0	0	Ki67+	 5951 17065
805	0	0	Ki67+	 5962 16504
806	0	0	Ki67+	 6002 17113
807	0	0	Ki67+	 6017 16601
808	0	0	Ki67+	 6071 17121
809	0	0	Ki67+	 6105 17111
810	0	0	Ki67+	 6115 16880
811	0	0	Ki67+	 6119 17115
812	0	0	Ki67+	 5334 17309
813	0	0	Ki67+	 5347 17458
814	0	0	Ki67+	 5355 17321
815	0	0	Ki67+	 5365 17737
816	0	0	Ki67+	 5380 17852
817	0	0	Ki67+	 5403 17372
818	0	0	Ki67+	 5413 17762
819	0	0	Ki67+	 5419 17548
820	0	0	Ki67+	 5428 17654
821	0	0	Ki67+	 5444 17547
822	0	0	Ki67+	 5447 17785
823	0	0	Ki67+	 5457 17818
824	0	0	Ki67+	 5469 17540
825	0	0	Ki67+	 5511 17629
826	0	0	Ki67+	 5569 17695
827	0	0	Ki67+	 5577 17868
828	0	0	Ki67+	 5645 17711
829	0	0	Ki67+	 5666 17363
830	0	0	Ki67+	 5682 17229
831	0	0	Ki67+	 5698 17740
832	0	0	Ki67+	 5699 17251
833	0	0	Ki67+	 5708 17762
834	0	0	Ki67+	 5712 17944
835	0	0	Ki67+	 5714 17272
836	0	0	Ki67+	 5722 17828
837	0	0	Ki67+	 5766 17327
838	0	0	Ki67+	 5784 17958
839	0	0	Ki67+	 5796 17345
840	0	0	Ki67+	 5828 17524
841	0	0	Ki67+	 5838 17345
842	0	0	Ki67+	 5840 17837
843	0	0	Ki67+	 5843 17185
844	0	0	Ki67+	 5848 17821
845	0	0	Ki67+	 5850 17881
846	0	0	Ki67+	 5863 17343
847	0	0	Ki67+	 5867 17202
848	0	0	Ki67+	 5871 17925
849	0	0	Ki67+	 5874 17742
850	0	0	Ki67+	 5878 17659
851	0	0	Ki67+	 5884 17335
852	0	0	Ki67+	 5885 17454
853	0	0	Ki67+	 5886 17540
854	0	0	Ki67+	 5894 17290
855	0	0	Ki67+	 5896 17690
856	0	0	Ki67+	 5897 17236
857	0	0	Ki67+	 5909 17248
858	0	0	Ki67+	 5913 17695
859	0	0	Ki67+	 5919 17714
860	0	0	Ki67+	 5923 17437
861	0	0	Ki67+	 5934 17580
862	0	0	Ki67+	 5947 17328
863	0	0	Ki67+	 6001 17720
864	0	0	Ki67+	 6002 17225
865	0	0	Ki67+	 6017 17281
866	0	0	Ki67+	 6028 17265
867	0	0	Ki67+	 6030 17310
868	0	0	Ki67+	 6036 17191
869	0	0	Ki67+	 6047 17293
870	0	0	Ki67+	 6048 17737
871	0	0	Ki67+	 6048 17747
872	0	0	Ki67+	 6054 17192
873	0	0	Ki67+	 6059 17325
874	0	0	Ki67+	 6061 17431
875	0	0	Ki67+	 6065 17357
876	0	0	Ki67+	 6069 17787
877	0	0	Ki67+	 6071 17765
878	0	0	Ki67+	 6082 17362
879	0	0	Ki67+	 6082 17755
880	0	0	Ki67+	 6091 17439
881	0	0	Ki67+	 6094 17267
882	0	0	Ki67+	 6100 17194
883	0	0	Ki67+	 6104 17372
884	0	0	Ki67+	 6123 17457
885	0	0	Ki67+	 6123 17675
886	0	0	Ki67+	 6127 17398
887	0	0	Ki67+	 5390 18434
888	0	0	Ki67+	 5406 18129
889	0	0	Ki67+	 5538 18452
890	0	0	Ki67+	 5547 18463
891	0	0	Ki67+	 5559 18470
892	0	0	Ki67+	 5598 18514
893	0	0	Ki67+	 5628 18617
894	0	0	Ki67+	 5638 18211
895	0	0	Ki67+	 5647 18686
896	0	0	Ki67+	 5656 17993
897	0	0	Ki67+	 5680 18403
898	0	0	Ki67+	 5699 18435
899	0	0	Ki67+	 5701 18739
900	0	0	Ki67+	 5732 18474
901	0	0	Ki67+	 5733 18419
902	0	0	Ki67+	 5738 18458
903	0	0	Ki67+	 5744 18226
904	0	0	Ki67+	 5750 18477
905	0	0	Ki67+	 5759 18776
906	0	0	Ki67+	 5762 18279
907	0	0	Ki67+	 5777 18480
908	0	0	Ki67+	 5777 18558
909	0	0	Ki67+	 5787 18265
910	0	0	Ki67+	 5796 18215
911	0	0	Ki67+	 5796 18780
912	0	0	Ki67+	 5802 17990
913	0	0	Ki67+	 5813 18493
914	0	0	Ki67+	 5861 18265
915	0	0	Ki67+	 5896 18504
916	0	0	Ki67+	 5910 18223
917	0	0	Ki67+	 5931 18119
918	0	0	Ki67+	 6052 18397
919	0	0	Ki67+	 6078 18449
920	0	0	Ki67+	 6114 18023
921	0	0	Ki67+	 5573 19540
922	0	0	Ki67+	 5727 19523
923	0	0	Ki67+	 5731 18812
924	0	0	Ki67+	 5751 19478
925	0	0	Ki67+	 5774 18985
926	0	0	Ki67+	 5819 18847
927	0	0	Ki67+	 5875 18867
928	0	0	Ki67+	 5890 18872
929	0	0	Ki67+	 5954 18869
930	0	0	Ki67+	 5992 18848
931	0	0	Ki67+	 6012 18911
932	0	0	Ki67+	 6046 18846
933	0	0	Ki67+	 6074 18852
934	0	0	Ki67+	 5505 20173
935	0	0	Ki67+	 5693 20222
936	0	0	Ki67+	 5733 20257
937	0	0	Ki67+	 6008 20343
938	0	0	Ki67+	 5361 20942
939	0	0	Ki67+	 5540 20610
940	0	0	Ki67+	 5610 20965
941	0	0	Ki67+	 5700 20963
942	0	0	Ki67+	 5716 20966
943	0	0	Ki67+	 5759 20857
944	0	0	Ki67+	 5769 20720
945	0	0	Ki67+	 5775 20710
946	0	0	Ki67+	 5793 20756
947	0	0	Ki67+	 5799 20607
948	0	0	Ki67+	 5799 20795
949	0	0	Ki67+	 5805 20750
950	0	0	Ki67+	 5826 21025
951	0	0	Ki67+	 5850 20689
952	0	0	Ki67+	 5872 20726
953	0	0	Ki67+	 5879 20934
954	0	0	Ki67+	 5880 20603
955	0	0	Ki67+	 5952 20764
956	0	0	Ki67+	 5965 20910
957	0	0	Ki67+	 5970 20650
958	0	0	Ki67+	 5987 20809
959	0	0	Ki67+	 5994 20662
960	0	0	Ki67+	 6015 20962
961	0	0	Ki67+	 6031 20763
962	0	0	Ki67+	 6039 20895
963	0	0	Ki67+	 6070 20926
964	0	0	Ki67+	 6087 20679
965	0	0	Ki67+	 6116 20970
966	0	0	Ki67+	 5435 21452
967	0	0	Ki67+	 5534 21477
968	0	0	Ki67+	 5561 21476
969	0	0	Ki67+	 5586 21467
970	0	0	Ki67+	 5745 21917
971	0	0	Ki67+	 5832 21585
972	0	0	Ki67+	 5952 21348
973	0	0	Ki67+	 5959 21582
974	0	0	Ki67+	 6008 21382
975	0	0	Ki67+	 6008 21435
976	0	0	Ki67+	 6010 21410
977	0	0	Ki67+	 6037 21368
978	0	0	Ki67+	 6039 21476
979	0	0	Ki67+	 6041 21463
980	0	0	Ki67+	 6054 21435
981	0	0	Ki67+	 6072 21327
982	0	0	Ki67+	 6078 21313
983	0	0	Ki67+	 6078 21830
984	0	0	Ki67+	 6089 21864
985	0	0	Ki67+	 6114 21651
986	0	0	Ki67+	 6120 21513
987	0	0	Ki67+	 6121 21708
988	0	0	Ki67+	 6124 21482
989	0	0	Ki67+	 5344 22580
990	0	0	Ki67+	 5357 22061
991	0	0	Ki67+	 5368 22283
992	0	0	Ki67+	 5369 22519
993	0	0	Ki67+	 5375 22494
994	0	0	Ki67+	 5379 22214
995	0	0	Ki67+	 5401 22143
996	0	0	Ki67+	 5402 22197
997	0	0	Ki67+	 5403 22059
998	0	0	Ki67+	 5425 22212
999	0	0	Ki67+	 5427 22181
1000	0	0	Ki67+	 5429 22636
1001	0	0	Ki67+	 5433 22409
1002	0	0	Ki67+	 5494 22584
1003	0	0	Ki67+	 5615 22126
1004	0	0	Ki67+	 5634 22179
1005	0	0	Ki67+	 5641 22552
1006	0	0	Ki67+	 5647 22532
1007	0	0	Ki67+	 5662 22130
1008	0	0	Ki67+	 5663 22322
1009	0	0	Ki67+	 5664 22342
1010	0	0	Ki67+	 5691 22184
1011	0	0	Ki67+	 5693 22559
1012	0	0	Ki67+	 5741 22192
1013	0	0	Ki67+	 5756 22156
1014	0	0	Ki67+	 5763 22438
1015	0	0	Ki67+	 5770 22684
1016	0	0	Ki67+	 5806 22111
1017	0	0	Ki67+	 5810 22362
1018	0	0	Ki67+	 5814 22670
1019	0	0	Ki67+	 5822 22171
1020	0	0	Ki67+	 5823 22520
1021	0	0	Ki67+	 5830 22694
1022	0	0	Ki67+	 5861 22656
1023	0	0	Ki67+	 5867 22172
1024	0	0	Ki67+	 5867 22376
1025	0	0	Ki67+	 5885 22640
1026	0	0	Ki67+	 5888 22373
1027	0	0	Ki67+	 5895 22654
1028	0	0	Ki67+	 5905 22159
1029	0	0	Ki67+	 5906 22371
1030	0	0	Ki67+	 5921 22579
1031	0	0	Ki67+	 5943 22593
1032	0	0	Ki67+	 5947 22570
1033	0	0	Ki67+	 5949 22672
1034	0	0	Ki67+	 5961 22137
1035	0	0	Ki67+	 5968 22085
1036	0	0	Ki67+	 5971 22595
1037	0	0	Ki67+	 5973 22629
1038	0	0	Ki67+	 5986 22523
1039	0	0	Ki67+	 5986 22541
1040	0	0	Ki67+	 5990 22675
1041	0	0	Ki67+	 5995 22638
1042	0	0	Ki67+	 6004 22612
1043	0	0	Ki67+	 6006 22353
1044	0	0	Ki67+	 6008 22130
1045	0	0	Ki67+	 6015 22494
1046	0	0	Ki67+	 6025 22562
1047	0	0	Ki67+	 6051 22128
1048	0	0	Ki67+	 6060 22755
1049	0	0	Ki67+	 6064 22445
1050	0	0	Ki67+	 6066 22736
1051	0	0	Ki67+	 6089 22415
1052	0	0	Ki67+	 6093 22026
1053	0	0	Ki67+	 6111 22728
1054	0	0	Ki67+	 6112 22119
1055	0	0	Ki67+	 6116 22306
1056	0	0	Ki67+	 6119 22752
1057	0	0	Ki67+	 5332 23101
1058	0	0	Ki67+	 5377 23324
1059	0	0	Ki67+	 5394 23452
1060	0	0	Ki67+	 5397 23172
1061	0	0	Ki67+	 5414 23535
1062	0	0	Ki67+	 5464 23148
1063	0	0	Ki67+	 5471 23416
1064	0	0	Ki67+	 5471 23428
1065	0	0	Ki67+	 5489 23368
1066	0	0	Ki67+	 5500 23393
1067	0	0	Ki67+	 5505 23077
1068	0	0	Ki67+	 5521 23298
1069	0	0	Ki67+	 5531 23334
1070	0	0	Ki67+	 5550 23319
1071	0	0	Ki67+	 5760 23105
1072	0	0	Ki67+	 5808 23063
1073	0	0	Ki67+	 5871 23034
1074	0	0	Ki67+	 5891 22995
1075	0	0	Ki67+	 5895 23006
1076	0	0	Ki67+	 5929 23331
1077	0	0	Ki67+	 5937 23343
1078	0	0	Ki67+	 5970 22891
1079	0	0	Ki67+	 5979 22834
1080	0	0	Ki67+	 5980 22906
1081	0	0	Ki67+	 6007 22854
1082	0	0	Ki67+	 6022 22861
1083	0	0	Ki67+	 6032 22844
1084	0	0	Ki67+	 6057 22846
1085	0	0	Ki67+	 6075 22852
1086	0	0	Ki67+	 6106 23575
1087	0	0	Ki67+	 6110 22866
1088	0	0	Ki67+	 5369 23707
1089	0	0	Ki67+	 5389 23972
1090	0	0	Ki67+	 5451 23922
1091	0	0	Ki67+	 5568 23994
1092	0	0	Ki67+	 5684 24213
1093	0	0	Ki67+	 5687 24353
1094	0	0	Ki67+	 5726 24280
1095	0	0	Ki67+	 5769 24261
1096	0	0	Ki67+	 5774 23952
1097	0	0	Ki67+	 5774 24285
1098	0	0	Ki67+	 5780 23994
1099	0	0	Ki67+	 5794 24247
1100	0	0	Ki67+	 5802 24193
1101	0	0	Ki67+	 5826 24344
1102	0	0	Ki67+	 5836 24154
1103	0	0	Ki67+	 5862 23886
1104	0	0	Ki67+	 5876 24210
1105	0	0	Ki67+	 5884 24081
1106	0	0	Ki67+	 5900 24160
1107	0	0	Ki67+	 6007 23799
1108	0	0	Ki67+	 6024 24222
1109	0	0	Ki67+	 6040 23640
1110	0	0	Ki67+	 6053 24154
1111	0	0	Ki67+	 6071 24091
1112	0	0	Ki67+	 6087 24266
1113	0	0	Ki67+	 6111 23624
1114	0	0	Ki67+	 5331 24762
1115	0	0	Ki67+	 5354 24885
1116	0	0	Ki67+	 5357 24902
1117	0	0	Ki67+	 5396 24826
1118	0	0	Ki67+	 5400 24968
1119	0	0	Ki67+	 5411 24939
1120	0	0	Ki67+	 5415 24991
1121	0	0	Ki67+	 5417 25005
1122	0	0	Ki67+	 5429 25092
1123	0	0	Ki67+	 5443 25021
1124	0	0	Ki67+	 5448 25053
1125	0	0	Ki67+	 5472 25097
1126	0	0	Ki67+	 5481 24824
1127	0	0	Ki67+	 5493 24834
1128	0	0	Ki67+	 5581 24854
1129	0	0	Ki67+	 5587 25120
1130	0	0	Ki67+	 5599 25096
1131	0	0	Ki67+	 5607 24947
1132	0	0	Ki67+	 5619 24978
1133	0	0	Ki67+	 5623 25065
1134	0	0	Ki67+	 5633 24452
1135	0	0	Ki67+	 5645 25017
1136	0	0	Ki67+	 5646 24747
1137	0	0	Ki67+	 5652 24882
1138	0	0	Ki67+	 5657 24766
1139	0	0	Ki67+	 5659 25152
1140	0	0	Ki67+	 5683 25093
1141	0	0	Ki67+	 5696 25122
1142	0	0	Ki67+	 5712 24752
1143	0	0	Ki67+	 5725 25035
1144	0	0	Ki67+	 5745 25064
1145	0	0	Ki67+	 5789 25116
1146	0	0	Ki67+	 5804 24754
1147	0	0	Ki67+	 5835 25103
1148	0	0	Ki67+	 5839 24696
1149	0	0	Ki67+	 5846 25104
1150	0	0	Ki67+	 5847 24563
1151	0	0	Ki67+	 5849 25119
1152	0	0	Ki67+	 5891 25087
1153	0	0	Ki67+	 5911 24584
1154	0	0	Ki67+	 5947 25110
1155	0	0	Ki67+	 5963 24621
1156	0	0	Ki67+	 6024 25060
1157	0	0	Ki67+	 6048 25171
1158	0	0	Ki67+	 6054 24486
1159	0	0	Ki67+	 6054 25022
1160	0	0	Ki67+	 6058 25035
1161	0	0	Ki67+	 6079 24910
1162	0	0	Ki67+	 6080 24533
1163	0	0	Ki67+	 6092 24583
1164	0	0	Ki67+	 6094 24529
1165	0	0	Ki67+	 6096 25006
1166	0	0	Ki67+	 6112 24984
1167	0	0	Ki67+	 5331 25253
1168	0	0	Ki67+	 5331 25342
1169	0	0	Ki67+	 5349 25198
1170	0	0	Ki67+	 5537 25959
1171	0	0	Ki67+	 5551 25925
1172	0	0	Ki67+	 5557 25854
1173	0	0	Ki67+	 5576 25881
1174	0	0	Ki67+	 5593 25710
1175	0	0	Ki67+	 5604 25760
1176	0	0	Ki67+	 5655 25808
1177	0	0	Ki67+	 5672 25916
1178	0	0	Ki67+	 5678 25892
1179	0	0	Ki67+	 5689 25789
1180	0	0	Ki67+	 5705 25284
1181	0	0	Ki67+	 5772 25871
1182	0	0	Ki67+	 5895 25891
1183	0	0	Ki67+	 5901 25854
1184	0	0	Ki67+	 5966 25893
1185	0	0	Ki67+	 5972 25919
1186	0	0	Ki67+	 5986 25803
1187	0	0	Ki67+	 6024 25962
1188	0	0	Ki67+	 6030 25766
1189	0	0	Ki67+	 6040 25941
1190	0	0	Ki67+	 6049 25963
1191	0	0	Ki67+	 6072 25642
1192	0	0	Ki67+	 6099 25205
1193	0	0	Ki67+	 5359 26286
1194	0	0	Ki67+	 5512 26155
1195	0	0	Ki67+	 5614 26007
1196	0	0	Ki67+	 5884 26776
1197	0	0	Ki67+	 5898 26648
1198	0	0	Ki67+	 5906 26662
1199	0	0	Ki67+	 5931 26494
1200	0	0	Ki67+	 5956 26428
1201	0	0	Ki67+	 5993 26347
1202	0	0	Ki67+	 6007 26050
1203	0	0	Ki67+	 6007 26377
1204	0	0	Ki67+	 6016 26002
1205	0	0	Ki67+	 6021 26071
1206	0	0	Ki67+	 6030 26249
1207	0	0	Ki67+	 6033 26109
1208	0	0	Ki67+	 6040 26285
1209	0	0	Ki67+	 6060 25987
1210	0	0	Ki67+	 6069 26211
1211	0	0	Ki67+	 6072 26097
1212	0	0	Ki67+	 6082 26036
1213	0	0	Ki67+	 6106 26141
1214	0	0	Ki67+	 5810 26959
1215	0	0	Ki67+	 5823 26787
1216	0	0	Ki67+	 5924 26877
1217	0	0	Ki67+	 5930 27071
1218	0	0	Ki67+	 5938 27033
1219	0	0	Ki67+	 5957 26912
1220	0	0	Ki67+	 5972 27187
1221	0	0	Ki67+	 6017 27362
1222	0	0	Ki67+	 6040 28183
1223	0	0	Ki67+	 6131 13609
1224	0	0	Ki67+	 6262 13720
1225	0	0	Ki67+	 6384 13485
1226	0	0	Ki67+	 6417 13186
1227	0	0	Ki67+	 6439 13518
1228	0	0	Ki67+	 6487 13823
1229	0	0	Ki67+	 6726 13217
1230	0	0	Ki67+	 6898 13515
1231	0	0	Ki67+	 6911 13638
1232	0	0	Ki67+	 6927 13578
1233	0	0	Ki67+	 6134 14551
1234	0	0	Ki67+	 6136 13959
1235	0	0	Ki67+	 6140 14168
1236	0	0	Ki67+	 6146 13945
1237	0	0	Ki67+	 6162 14192
1238	0	0	Ki67+	 6162 14237
1239	0	0	Ki67+	 6184 13841
1240	0	0	Ki67+	 6195 13853
1241	0	0	Ki67+	 6195 14004
1242	0	0	Ki67+	 6215 14082
1243	0	0	Ki67+	 6225 13858
1244	0	0	Ki67+	 6238 14567
1245	0	0	Ki67+	 6251 14040
1246	0	0	Ki67+	 6257 13853
1247	0	0	Ki67+	 6270 14279
1248	0	0	Ki67+	 6274 14338
1249	0	0	Ki67+	 6281 13873
1250	0	0	Ki67+	 6309 14076
1251	0	0	Ki67+	 6332 13896
1252	0	0	Ki67+	 6338 14090
1253	0	0	Ki67+	 6348 13896
1254	0	0	Ki67+	 6361 13864
1255	0	0	Ki67+	 6387 14198
1256	0	0	Ki67+	 6397 13919
1257	0	0	Ki67+	 6401 14137
1258	0	0	Ki67+	 6419 14157
1259	0	0	Ki67+	 6422 13934
1260	0	0	Ki67+	 6427 14373
1261	0	0	Ki67+	 6436 13832
1262	0	0	Ki67+	 6442 14243
1263	0	0	Ki67+	 6448 13952
1264	0	0	Ki67+	 6469 14421
1265	0	0	Ki67+	 6481 13976
1266	0	0	Ki67+	 6486 14515
1267	0	0	Ki67+	 6492 14259
1268	0	0	Ki67+	 6501 14209
1269	0	0	Ki67+	 6521 13898
1270	0	0	Ki67+	 6521 14539
1271	0	0	Ki67+	 6530 14234
1272	0	0	Ki67+	 6549 14247
1273	0	0	Ki67+	 6551 13917
1274	0	0	Ki67+	 6553 14016
1275	0	0	Ki67+	 6560 14447
1276	0	0	Ki67+	 6583 14272
1277	0	0	Ki67+	 6584 14343
1278	0	0	Ki67+	 6599 14353
1279	0	0	Ki67+	 6605 14450
1280	0	0	Ki67+	 6629 14074
1281	0	0	Ki67+	 6633 13836
1282	0	0	Ki67+	 6634 13973
1283	0	0	Ki67+	 6636 14312
1284	0	0	Ki67+	 6648 14106
1285	0	0	Ki67+	 6650 13855
1286	0	0	Ki67+	 6654 13830
1287	0	0	Ki67+	 6665 14012
1288	0	0	Ki67+	 6669 14423
1289	0	0	Ki67+	 6675 13851
1290	0	0	Ki67+	 6675 14110
1291	0	0	Ki67+	 6677 13873
1292	0	0	Ki67+	 6688 13853
1293	0	0	Ki67+	 6692 14134
1294	0	0	Ki67+	 6695 14357
1295	0	0	Ki67+	 6732 14169
1296	0	0	Ki67+	 6747 14090
1297	0	0	Ki67+	 6752 14397
1298	0	0	Ki67+	 6754 14490
1299	0	0	Ki67+	 6755 14194
1300	0	0	Ki67+	 6767 14496
1301	0	0	Ki67+	 6782 14522
1302	0	0	Ki67+	 6799 14226
1303	0	0	Ki67+	 6801 14441
1304	0	0	Ki67+	 6827 14464
1305	0	0	Ki67+	 6839 14169
1306	0	0	Ki67+	 6848 14568
1307	0	0	Ki67+	 6851 14277
1308	0	0	Ki67+	 6870 13836
1309	0	0	Ki67+	 6888 14296
1310	0	0	Ki67+	 6900 14518
1311	0	0	Ki67+	 6906 14300
1312	0	0	Ki67+	 6239 14886
1313	0	0	Ki67+	 6289 15320
1314	0	0	Ki67+	 6331 15281
1315	0	0	Ki67+	 6337 15337
1316	0	0	Ki67+	 6384 14748
1317	0	0	Ki67+	 6443 14733
1318	0	0	Ki67+	 6485 14745
1319	0	0	Ki67+	 6485 14763
1320	0	0	Ki67+	 6487 14726
1321	0	0	Ki67+	 6514 14783
1322	0	0	Ki67+	 6553 14924
1323	0	0	Ki67+	 6568 14923
1324	0	0	Ki67+	 6583 14938
1325	0	0	Ki67+	 6599 14852
1326	0	0	Ki67+	 6622 14993
1327	0	0	Ki67+	 6624 14628
1328	0	0	Ki67+	 6629 15016
1329	0	0	Ki67+	 6637 15159
1330	0	0	Ki67+	 6651 14653
1331	0	0	Ki67+	 6654 14877
1332	0	0	Ki67+	 6659 15174
1333	0	0	Ki67+	 6670 14660
1334	0	0	Ki67+	 6688 14917
1335	0	0	Ki67+	 6692 15186
1336	0	0	Ki67+	 6696 14679
1337	0	0	Ki67+	 6705 15067
1338	0	0	Ki67+	 6716 14690
1339	0	0	Ki67+	 6728 15310
1340	0	0	Ki67+	 6732 15191
1341	0	0	Ki67+	 6744 14633
1342	0	0	Ki67+	 6744 15117
1343	0	0	Ki67+	 6751 14907
1344	0	0	Ki67+	 6756 15225
1345	0	0	Ki67+	 6767 14738
1346	0	0	Ki67+	 6774 15123
1347	0	0	Ki67+	 6775 15281
1348	0	0	Ki67+	 6784 14749
1349	0	0	Ki67+	 6791 15249
1350	0	0	Ki67+	 6806 15336
1351	0	0	Ki67+	 6829 15044
1352	0	0	Ki67+	 6833 14699
1353	0	0	Ki67+	 6834 15264
1354	0	0	Ki67+	 6836 15274
1355	0	0	Ki67+	 6842 15215
1356	0	0	Ki67+	 6848 15174
1357	0	0	Ki67+	 6875 15073
1358	0	0	Ki67+	 6878 15300
1359	0	0	Ki67+	 6889 15316
1360	0	0	Ki67+	 6895 15202
1361	0	0	Ki67+	 6897 15380
1362	0	0	Ki67+	 6898 15422
1363	0	0	Ki67+	 6904 14914
1364	0	0	Ki67+	 6906 15270
1365	0	0	Ki67+	 6915 15081
1366	0	0	Ki67+	 6417 15650
1367	0	0	Ki67+	 6425 15760
1368	0	0	Ki67+	 6431 15667
1369	0	0	Ki67+	 6438 15782
1370	0	0	Ki67+	 6438 16081
1371	0	0	Ki67+	 6447 15800
1372	0	0	Ki67+	 6475 15679
1373	0	0	Ki67+	 6485 15712
1374	0	0	Ki67+	 6488 15830
1375	0	0	Ki67+	 6521 15857
1376	0	0	Ki67+	 6532 16146
1377	0	0	Ki67+	 6546 15738
1378	0	0	Ki67+	 6547 16161
1379	0	0	Ki67+	 6566 15892
1380	0	0	Ki67+	 6575 16163
1381	0	0	Ki67+	 6585 15921
1382	0	0	Ki67+	 6586 15776
1383	0	0	Ki67+	 6590 15499
1384	0	0	Ki67+	 6600 15599
1385	0	0	Ki67+	 6610 15947
1386	0	0	Ki67+	 6615 16181
1387	0	0	Ki67+	 6626 15804
1388	0	0	Ki67+	 6641 15959
1389	0	0	Ki67+	 6647 16182
1390	0	0	Ki67+	 6659 15570
1391	0	0	Ki67+	 6660 16162
1392	0	0	Ki67+	 6665 16213
1393	0	0	Ki67+	 6669 15788
1394	0	0	Ki67+	 6675 16005
1395	0	0	Ki67+	 6682 15993
1396	0	0	Ki67+	 6689 15456
1397	0	0	Ki67+	 6707 16019
1398	0	0	Ki67+	 6712 15784
1399	0	0	Ki67+	 6714 16048
1400	0	0	Ki67+	 6729 16051
1401	0	0	Ki67+	 6730 15564
1402	0	0	Ki67+	 6741 16070
1403	0	0	Ki67+	 6744 16107
1404	0	0	Ki67+	 6752 15774
1405	0	0	Ki67+	 6752 15785
1406	0	0	Ki67+	 6764 15871
1407	0	0	Ki67+	 6769 15792
1408	0	0	Ki67+	 6771 16119
1409	0	0	Ki67+	 6777 15895
1410	0	0	Ki67+	 6786 16141
1411	0	0	Ki67+	 6796 15915
1412	0	0	Ki67+	 6804 15630
1413	0	0	Ki67+	 6808 15654
1414	0	0	Ki67+	 6813 15893
1415	0	0	Ki67+	 6819 15478
1416	0	0	Ki67+	 6819 15778
1417	0	0	Ki67+	 6824 15512
1418	0	0	Ki67+	 6837 15459
1419	0	0	Ki67+	 6839 16206
1420	0	0	Ki67+	 6842 15958
1421	0	0	Ki67+	 6845 15827
1422	0	0	Ki67+	 6850 15526
1423	0	0	Ki67+	 6863 15635
1424	0	0	Ki67+	 6866 15982
1425	0	0	Ki67+	 6867 16097
1426	0	0	Ki67+	 6868 16137
1427	0	0	Ki67+	 6871 15568
1428	0	0	Ki67+	 6871 16166
1429	0	0	Ki67+	 6872 16187
1430	0	0	Ki67+	 6875 15820
1431	0	0	Ki67+	 6883 16071
1432	0	0	Ki67+	 6884 15745
1433	0	0	Ki67+	 6884 16199
1434	0	0	Ki67+	 6886 15444
1435	0	0	Ki67+	 6894 15589
1436	0	0	Ki67+	 6898 16202
1437	0	0	Ki67+	 6901 16102
1438	0	0	Ki67+	 6911 15839
1439	0	0	Ki67+	 6913 15823
1440	0	0	Ki67+	 6172 16896
1441	0	0	Ki67+	 6193 16597
1442	0	0	Ki67+	 6197 16562
1443	0	0	Ki67+	 6202 16704
1444	0	0	Ki67+	 6217 16590
1445	0	0	Ki67+	 6218 16976
1446	0	0	Ki67+	 6219 16951
1447	0	0	Ki67+	 6232 16708
1448	0	0	Ki67+	 6234 17011
1449	0	0	Ki67+	 6240 16813
1450	0	0	Ki67+	 6263 16765
1451	0	0	Ki67+	 6289 16281
1452	0	0	Ki67+	 6307 16672
1453	0	0	Ki67+	 6328 17022
1454	0	0	Ki67+	 6348 16628
1455	0	0	Ki67+	 6357 17004
1456	0	0	Ki67+	 6371 16902
1457	0	0	Ki67+	 6376 16840
1458	0	0	Ki67+	 6383 17006
1459	0	0	Ki67+	 6391 16825
1460	0	0	Ki67+	 6401 16943
1461	0	0	Ki67+	 6413 16809
1462	0	0	Ki67+	 6414 16884
1463	0	0	Ki67+	 6463 16970
1464	0	0	Ki67+	 6464 16809
1465	0	0	Ki67+	 6491 16972
1466	0	0	Ki67+	 6504 16626
1467	0	0	Ki67+	 6514 16635
1468	0	0	Ki67+	 6516 16990
1469	0	0	Ki67+	 6527 16836
1470	0	0	Ki67+	 6540 16434
1471	0	0	Ki67+	 6549 16698
1472	0	0	Ki67+	 6560 16998
1473	0	0	Ki67+	 6568 16769
1474	0	0	Ki67+	 6576 17013
1475	0	0	Ki67+	 6587 16527
1476	0	0	Ki67+	 6595 16814
1477	0	0	Ki67+	 6601 16680
1478	0	0	Ki67+	 6611 16811
1479	0	0	Ki67+	 6613 16343
1480	0	0	Ki67+	 6615 16788
1481	0	0	Ki67+	 6616 16356
1482	0	0	Ki67+	 6616 16531
1483	0	0	Ki67+	 6623 16825
1484	0	0	Ki67+	 6625 16401
1485	0	0	Ki67+	 6628 16667
1486	0	0	Ki67+	 6646 16840
1487	0	0	Ki67+	 6652 16894
1488	0	0	Ki67+	 6657 16650
1489	0	0	Ki67+	 6663 16934
1490	0	0	Ki67+	 6664 16847
1491	0	0	Ki67+	 6679 16747
1492	0	0	Ki67+	 6694 16658
1493	0	0	Ki67+	 6695 16267
1494	0	0	Ki67+	 6697 16920
1495	0	0	Ki67+	 6702 16946
1496	0	0	Ki67+	 6705 16483
1497	0	0	Ki67+	 6707 16878
1498	0	0	Ki67+	 6720 16866
1499	0	0	Ki67+	 6725 16938
1500	0	0	Ki67+	 6734 16494
1501	0	0	Ki67+	 6734 17022
1502	0	0	Ki67+	 6736 16655
1503	0	0	Ki67+	 6737 16880
1504	0	0	Ki67+	 6737 16977
1505	0	0	Ki67+	 6738 16943
1506	0	0	Ki67+	 6744 16994
1507	0	0	Ki67+	 6747 16657
1508	0	0	Ki67+	 6761 16890
1509	0	0	Ki67+	 6778 16898
1510	0	0	Ki67+	 6783 16246
1511	0	0	Ki67+	 6784 16667
1512	0	0	Ki67+	 6804 16318
1513	0	0	Ki67+	 6804 16524
1514	0	0	Ki67+	 6806 16905
1515	0	0	Ki67+	 6811 16297
1516	0	0	Ki67+	 6817 16583
1517	0	0	Ki67+	 6818 16277
1518	0	0	Ki67+	 6825 16611
1519	0	0	Ki67+	 6828 16532
1520	0	0	Ki67+	 6831 16676
1521	0	0	Ki67+	 6836 16616
1522	0	0	Ki67+	 6836 16892
1523	0	0	Ki67+	 6843 16696
1524	0	0	Ki67+	 6856 16896
1525	0	0	Ki67+	 6858 16278
1526	0	0	Ki67+	 6866 16546
1527	0	0	Ki67+	 6880 16305
1528	0	0	Ki67+	 6880 16783
1529	0	0	Ki67+	 6886 16553
1530	0	0	Ki67+	 6887 16599
1531	0	0	Ki67+	 6887 16720
1532	0	0	Ki67+	 6888 16734
1533	0	0	Ki67+	 6890 16292
1534	0	0	Ki67+	 6890 16876
1535	0	0	Ki67+	 6894 16864
1536	0	0	Ki67+	 6909 16827
1537	0	0	Ki67+	 6911 16227
1538	0	0	Ki67+	 6912 16323
1539	0	0	Ki67+	 6917 16304
1540	0	0	Ki67+	 6918 16559
1541	0	0	Ki67+	 6918 16750
1542	0	0	Ki67+	 6919 16780
1543	0	0	Ki67+	 6919 16868
1544	0	0	Ki67+	 6926 16859
1545	0	0	Ki67+	 6927 16239
1546	0	0	Ki67+	 6138 17460
1547	0	0	Ki67+	 6142 17111
1548	0	0	Ki67+	 6146 17510
1549	0	0	Ki67+	 6147 17404
1550	0	0	Ki67+	 6151 17484
1551	0	0	Ki67+	 6166 17655
1552	0	0	Ki67+	 6166 17680
1553	0	0	Ki67+	 6179 17415
1554	0	0	Ki67+	 6181 17083
1555	0	0	Ki67+	 6186 17607
1556	0	0	Ki67+	 6194 17555
1557	0	0	Ki67+	 6196 17806
1558	0	0	Ki67+	 6210 17572
1559	0	0	Ki67+	 6214 17192
1560	0	0	Ki67+	 6214 17207
1561	0	0	Ki67+	 6215 17395
1562	0	0	Ki67+	 6215 17822
1563	0	0	Ki67+	 6216 17529
1564	0	0	Ki67+	 6225 17557
1565	0	0	Ki67+	 6228 17612
1566	0	0	Ki67+	 6240 17421
1567	0	0	Ki67+	 6252 17356
1568	0	0	Ki67+	 6263 17330
1569	0	0	Ki67+	 6263 17387
1570	0	0	Ki67+	 6289 17403
1571	0	0	Ki67+	 6291 17085
1572	0	0	Ki67+	 6298 17271
1573	0	0	Ki67+	 6299 17054
1574	0	0	Ki67+	 6305 17238
1575	0	0	Ki67+	 6309 17101
1576	0	0	Ki67+	 6314 17131
1577	0	0	Ki67+	 6320 17374
1578	0	0	Ki67+	 6322 17765
1579	0	0	Ki67+	 6325 17706
1580	0	0	Ki67+	 6327 17052
1581	0	0	Ki67+	 6332 17351
1582	0	0	Ki67+	 6336 17318
1583	0	0	Ki67+	 6340 17081
1584	0	0	Ki67+	 6348 17740
1585	0	0	Ki67+	 6356 17571
1586	0	0	Ki67+	 6394 17392
1587	0	0	Ki67+	 6397 17329
1588	0	0	Ki67+	 6397 17591
1589	0	0	Ki67+	 6398 17417
1590	0	0	Ki67+	 6418 17468
1591	0	0	Ki67+	 6426 17805
1592	0	0	Ki67+	 6438 17823
1593	0	0	Ki67+	 6444 17482
1594	0	0	Ki67+	 6460 17495
1595	0	0	Ki67+	 6477 17217
1596	0	0	Ki67+	 6478 17551
1597	0	0	Ki67+	 6490 17306
1598	0	0	Ki67+	 6494 17506
1599	0	0	Ki67+	 6496 17045
1600	0	0	Ki67+	 6512 17244
1601	0	0	Ki67+	 6518 17801
1602	0	0	Ki67+	 6521 17513
1603	0	0	Ki67+	 6523 17066
1604	0	0	Ki67+	 6533 17089
1605	0	0	Ki67+	 6535 17793
1606	0	0	Ki67+	 6537 17244
1607	0	0	Ki67+	 6548 17516
1608	0	0	Ki67+	 6557 17318
1609	0	0	Ki67+	 6567 17336
1610	0	0	Ki67+	 6568 17077
1611	0	0	Ki67+	 6568 17173
1612	0	0	Ki67+	 6573 17210
1613	0	0	Ki67+	 6580 17220
1614	0	0	Ki67+	 6586 17196
1615	0	0	Ki67+	 6587 17514
1616	0	0	Ki67+	 6590 17585
1617	0	0	Ki67+	 6593 17098
1618	0	0	Ki67+	 6599 17110
1619	0	0	Ki67+	 6600 17170
1620	0	0	Ki67+	 6606 17609
1621	0	0	Ki67+	 6611 17101
1622	0	0	Ki67+	 6615 17354
1623	0	0	Ki67+	 6617 17511
1624	0	0	Ki67+	 6620 17031
1625	0	0	Ki67+	 6624 17132
1626	0	0	Ki67+	 6632 17488
1627	0	0	Ki67+	 6635 17610
1628	0	0	Ki67+	 6640 17625
1629	0	0	Ki67+	 6640 17754
1630	0	0	Ki67+	 6641 17815
1631	0	0	Ki67+	 6642 17098
1632	0	0	Ki67+	 6643 17048
1633	0	0	Ki67+	 6648 17772
1634	0	0	Ki67+	 6655 17437
1635	0	0	Ki67+	 6662 17300
1636	0	0	Ki67+	 6662 17817
1637	0	0	Ki67+	 6665 17652
1638	0	0	Ki67+	 6667 17207
1639	0	0	Ki67+	 6669 17049
1640	0	0	Ki67+	 6673 17425
1641	0	0	Ki67+	 6673 17449
1642	0	0	Ki67+	 6677 17228
1643	0	0	Ki67+	 6678 17532
1644	0	0	Ki67+	 6678 17795
1645	0	0	Ki67+	 6679 17189
1646	0	0	Ki67+	 6681 17636
1647	0	0	Ki67+	 6681 17690
1648	0	0	Ki67+	 6686 17266
1649	0	0	Ki67+	 6687 17721
1650	0	0	Ki67+	 6693 17228
1651	0	0	Ki67+	 6701 17063
1652	0	0	Ki67+	 6701 17188
1653	0	0	Ki67+	 6708 17160
1654	0	0	Ki67+	 6710 17318
1655	0	0	Ki67+	 6711 17802
1656	0	0	Ki67+	 6712 17680
1657	0	0	Ki67+	 6719 17147
1658	0	0	Ki67+	 6720 17790
1659	0	0	Ki67+	 6724 17709
1660	0	0	Ki67+	 6725 17730
1661	0	0	Ki67+	 6731 17156
1662	0	0	Ki67+	 6731 17488
1663	0	0	Ki67+	 6736 17433
1664	0	0	Ki67+	 6740 17760
1665	0	0	Ki67+	 6748 17348
1666	0	0	Ki67+	 6750 17162
1667	0	0	Ki67+	 6757 17137
1668	0	0	Ki67+	 6763 17594
1669	0	0	Ki67+	 6769 17220
1670	0	0	Ki67+	 6779 17370
1671	0	0	Ki67+	 6781 17380
1672	0	0	Ki67+	 6795 17442
1673	0	0	Ki67+	 6795 17654
1674	0	0	Ki67+	 6815 17165
1675	0	0	Ki67+	 6845 17805
1676	0	0	Ki67+	 6855 17033
1677	0	0	Ki67+	 6861 17804
1678	0	0	Ki67+	 6866 17199
1679	0	0	Ki67+	 6872 17440
1680	0	0	Ki67+	 6876 17070
1681	0	0	Ki67+	 6878 17166
1682	0	0	Ki67+	 6879 17702
1683	0	0	Ki67+	 6882 17051
1684	0	0	Ki67+	 6888 17197
1685	0	0	Ki67+	 6890 17184
1686	0	0	Ki67+	 6895 17080
1687	0	0	Ki67+	 6895 17361
1688	0	0	Ki67+	 6896 17118
1689	0	0	Ki67+	 6902 17345
1690	0	0	Ki67+	 6906 17375
1691	0	0	Ki67+	 6915 17193
1692	0	0	Ki67+	 6915 17703
1693	0	0	Ki67+	 6920 17117
1694	0	0	Ki67+	 6176 18602
1695	0	0	Ki67+	 6194 17966
1696	0	0	Ki67+	 6205 17890
1697	0	0	Ki67+	 6206 17831
1698	0	0	Ki67+	 6210 18122
1699	0	0	Ki67+	 6217 17916
1700	0	0	Ki67+	 6227 17891
1701	0	0	Ki67+	 6228 17876
1702	0	0	Ki67+	 6256 17987
1703	0	0	Ki67+	 6257 17962
1704	0	0	Ki67+	 6258 18018
1705	0	0	Ki67+	 6261 18029
1706	0	0	Ki67+	 6277 17932
1707	0	0	Ki67+	 6309 18061
1708	0	0	Ki67+	 6338 17884
1709	0	0	Ki67+	 6339 18562
1710	0	0	Ki67+	 6346 18075
1711	0	0	Ki67+	 6363 18080
1712	0	0	Ki67+	 6365 17889
1713	0	0	Ki67+	 6377 17882
1714	0	0	Ki67+	 6407 17894
1715	0	0	Ki67+	 6442 17891
1716	0	0	Ki67+	 6443 17909
1717	0	0	Ki67+	 6445 18608
1718	0	0	Ki67+	 6451 18093
1719	0	0	Ki67+	 6470 17914
1720	0	0	Ki67+	 6484 18501
1721	0	0	Ki67+	 6491 18555
1722	0	0	Ki67+	 6511 17957
1723	0	0	Ki67+	 6512 17839
1724	0	0	Ki67+	 6525 18186
1725	0	0	Ki67+	 6526 18549
1726	0	0	Ki67+	 6529 18214
1727	0	0	Ki67+	 6533 17995
1728	0	0	Ki67+	 6537 18234
1729	0	0	Ki67+	 6542 17841
1730	0	0	Ki67+	 6543 17881
1731	0	0	Ki67+	 6552 18039
1732	0	0	Ki67+	 6554 18073
1733	0	0	Ki67+	 6559 18104
1734	0	0	Ki67+	 6567 18226
1735	0	0	Ki67+	 6567 18248
1736	0	0	Ki67+	 6604 17969
1737	0	0	Ki67+	 6605 18545
1738	0	0	Ki67+	 6606 18053
1739	0	0	Ki67+	 6613 17915
1740	0	0	Ki67+	 6615 17942
1741	0	0	Ki67+	 6617 17900
1742	0	0	Ki67+	 6624 17914
1743	0	0	Ki67+	 6628 17829
1744	0	0	Ki67+	 6631 18520
1745	0	0	Ki67+	 6640 18386
1746	0	0	Ki67+	 6641 18062
1747	0	0	Ki67+	 6641 18345
1748	0	0	Ki67+	 6643 18121
1749	0	0	Ki67+	 6647 18013
1750	0	0	Ki67+	 6651 18413
1751	0	0	Ki67+	 6652 17894
1752	0	0	Ki67+	 6654 18559
1753	0	0	Ki67+	 6655 18034
1754	0	0	Ki67+	 6656 18217
1755	0	0	Ki67+	 6656 18456
1756	0	0	Ki67+	 6656 18596
1757	0	0	Ki67+	 6662 18126
1758	0	0	Ki67+	 6663 18313
1759	0	0	Ki67+	 6664 18093
1760	0	0	Ki67+	 6664 18427
1761	0	0	Ki67+	 6673 18116
1762	0	0	Ki67+	 6675 18329
1763	0	0	Ki67+	 6678 18564
1764	0	0	Ki67+	 6681 18146
1765	0	0	Ki67+	 6688 17874
1766	0	0	Ki67+	 6693 18368
1767	0	0	Ki67+	 6697 18295
1768	0	0	Ki67+	 6704 18313
1769	0	0	Ki67+	 6712 18484
1770	0	0	Ki67+	 6721 18265
1771	0	0	Ki67+	 6732 18167
1772	0	0	Ki67+	 6737 18145
1773	0	0	Ki67+	 6744 18098
1774	0	0	Ki67+	 6756 18157
1775	0	0	Ki67+	 6757 18266
1776	0	0	Ki67+	 6758 18524
1777	0	0	Ki67+	 6760 18493
1778	0	0	Ki67+	 6766 18538
1779	0	0	Ki67+	 6784 18266
1780	0	0	Ki67+	 6785 18167
1781	0	0	Ki67+	 6790 18541
1782	0	0	Ki67+	 6793 18156
1783	0	0	Ki67+	 6802 17896
1784	0	0	Ki67+	 6810 18556
1785	0	0	Ki67+	 6814 17881
1786	0	0	Ki67+	 6814 18171
1787	0	0	Ki67+	 6819 18157
1788	0	0	Ki67+	 6834 18284
1789	0	0	Ki67+	 6837 17944
1790	0	0	Ki67+	 6840 18156
1791	0	0	Ki67+	 6842 18327
1792	0	0	Ki67+	 6848 18114
1793	0	0	Ki67+	 6851 17911
1794	0	0	Ki67+	 6857 18557
1795	0	0	Ki67+	 6860 17940
1796	0	0	Ki67+	 6873 18162
1797	0	0	Ki67+	 6880 17913
1798	0	0	Ki67+	 6882 18321
1799	0	0	Ki67+	 6884 18550
1800	0	0	Ki67+	 6891 18465
1801	0	0	Ki67+	 6893 18322
1802	0	0	Ki67+	 6894 18104
1803	0	0	Ki67+	 6898 17960
1804	0	0	Ki67+	 6902 18149
1805	0	0	Ki67+	 6906 17924
1806	0	0	Ki67+	 6911 18366
1807	0	0	Ki67+	 6914 18144
1808	0	0	Ki67+	 6914 18400
1809	0	0	Ki67+	 6917 18348
1810	0	0	Ki67+	 6921 17957
1811	0	0	Ki67+	 6923 18119
1812	0	0	Ki67+	 6924 17934
1813	0	0	Ki67+	 6144 18844
1814	0	0	Ki67+	 6202 18634
1815	0	0	Ki67+	 6204 18785
1816	0	0	Ki67+	 6216 18667
1817	0	0	Ki67+	 6216 18735
1818	0	0	Ki67+	 6224 18683
1819	0	0	Ki67+	 6227 18749
1820	0	0	Ki67+	 6229 18730
1821	0	0	Ki67+	 6230 18920
1822	0	0	Ki67+	 6286 18818
1823	0	0	Ki67+	 6290 18851
1824	0	0	Ki67+	 6306 18898
1825	0	0	Ki67+	 6309 18786
1826	0	0	Ki67+	 6315 19371
1827	0	0	Ki67+	 6348 19360
1828	0	0	Ki67+	 6355 18950
1829	0	0	Ki67+	 6365 18768
1830	0	0	Ki67+	 6386 18958
1831	0	0	Ki67+	 6400 18752
1832	0	0	Ki67+	 6428 18971
1833	0	0	Ki67+	 6433 18652
1834	0	0	Ki67+	 6456 18681
1835	0	0	Ki67+	 6462 19366
1836	0	0	Ki67+	 6467 18977
1837	0	0	Ki67+	 6474 18688
1838	0	0	Ki67+	 6481 18698
1839	0	0	Ki67+	 6483 19367
1840	0	0	Ki67+	 6491 18685
1841	0	0	Ki67+	 6502 18702
1842	0	0	Ki67+	 6502 18971
1843	0	0	Ki67+	 6516 18687
1844	0	0	Ki67+	 6516 18703
1845	0	0	Ki67+	 6517 19133
1846	0	0	Ki67+	 6518 18647
1847	0	0	Ki67+	 6519 18772
1848	0	0	Ki67+	 6529 19141
1849	0	0	Ki67+	 6531 18678
1850	0	0	Ki67+	 6536 18776
1851	0	0	Ki67+	 6543 18661
1852	0	0	Ki67+	 6556 18800
1853	0	0	Ki67+	 6559 18728
1854	0	0	Ki67+	 6559 18958
1855	0	0	Ki67+	 6573 18798
1856	0	0	Ki67+	 6579 18712
1857	0	0	Ki67+	 6583 18948
1858	0	0	Ki67+	 6585 18733
1859	0	0	Ki67+	 6586 19287
1860	0	0	Ki67+	 6596 19079
1861	0	0	Ki67+	 6601 18803
1862	0	0	Ki67+	 6612 18732
1863	0	0	Ki67+	 6626 18911
1864	0	0	Ki67+	 6627 19292
1865	0	0	Ki67+	 6630 18744
1866	0	0	Ki67+	 6633 18894
1867	0	0	Ki67+	 6658 18863
1868	0	0	Ki67+	 6659 18891
1869	0	0	Ki67+	 6674 19287
1870	0	0	Ki67+	 6676 19096
1871	0	0	Ki67+	 6685 19006
1872	0	0	Ki67+	 6692 19202
1873	0	0	Ki67+	 6697 18759
1874	0	0	Ki67+	 6706 19282
1875	0	0	Ki67+	 6714 18997
1876	0	0	Ki67+	 6720 18713
1877	0	0	Ki67+	 6726 18761
1878	0	0	Ki67+	 6740 19299
1879	0	0	Ki67+	 6762 18993
1880	0	0	Ki67+	 6766 18635
1881	0	0	Ki67+	 6769 18809
1882	0	0	Ki67+	 6770 19390
1883	0	0	Ki67+	 6774 18744
1884	0	0	Ki67+	 6789 18642
1885	0	0	Ki67+	 6793 18746
1886	0	0	Ki67+	 6796 18703
1887	0	0	Ki67+	 6799 19396
1888	0	0	Ki67+	 6802 18722
1889	0	0	Ki67+	 6803 18671
1890	0	0	Ki67+	 6809 19297
1891	0	0	Ki67+	 6810 18733
1892	0	0	Ki67+	 6810 19410
1893	0	0	Ki67+	 6812 18688
1894	0	0	Ki67+	 6822 19326
1895	0	0	Ki67+	 6829 19066
1896	0	0	Ki67+	 6838 19119
1897	0	0	Ki67+	 6848 18910
1898	0	0	Ki67+	 6848 19276
1899	0	0	Ki67+	 6851 19408
1900	0	0	Ki67+	 6855 18863
1901	0	0	Ki67+	 6857 19387
1902	0	0	Ki67+	 6866 19031
1903	0	0	Ki67+	 6875 18649
1904	0	0	Ki67+	 6875 19068
1905	0	0	Ki67+	 6877 18862
1906	0	0	Ki67+	 6887 18902
1907	0	0	Ki67+	 6888 19405
1908	0	0	Ki67+	 6891 18926
1909	0	0	Ki67+	 6899 19033
1910	0	0	Ki67+	 6902 18899
1911	0	0	Ki67+	 6902 19420
1912	0	0	Ki67+	 6909 18869
1913	0	0	Ki67+	 6911 19048
1914	0	0	Ki67+	 6915 19328
1915	0	0	Ki67+	 6918 18950
1916	0	0	Ki67+	 6922 19048
1917	0	0	Ki67+	 6925 19394
1918	0	0	Ki67+	 6171 19464
1919	0	0	Ki67+	 6200 20067
1920	0	0	Ki67+	 6202 19794
1921	0	0	Ki67+	 6263 20063
1922	0	0	Ki67+	 6318 19764
1923	0	0	Ki67+	 6337 19756
1924	0	0	Ki67+	 6388 19746
1925	0	0	Ki67+	 6435 20100
1926	0	0	Ki67+	 6442 20067
1927	0	0	Ki67+	 6458 19741
1928	0	0	Ki67+	 6467 19568
1929	0	0	Ki67+	 6470 20112
1930	0	0	Ki67+	 6486 19642
1931	0	0	Ki67+	 6536 19648
1932	0	0	Ki67+	 6543 20144
1933	0	0	Ki67+	 6547 19621
1934	0	0	Ki67+	 6550 19980
1935	0	0	Ki67+	 6556 19653
1936	0	0	Ki67+	 6576 20050
1937	0	0	Ki67+	 6584 20195
1938	0	0	Ki67+	 6597 19743
1939	0	0	Ki67+	 6598 19999
1940	0	0	Ki67+	 6610 20181
1941	0	0	Ki67+	 6616 20118
1942	0	0	Ki67+	 6618 20199
1943	0	0	Ki67+	 6629 20125
1944	0	0	Ki67+	 6632 19651
1945	0	0	Ki67+	 6638 19641
1946	0	0	Ki67+	 6638 20088
1947	0	0	Ki67+	 6642 20182
1948	0	0	Ki67+	 6643 20222
1949	0	0	Ki67+	 6647 20208
1950	0	0	Ki67+	 6675 20205
1951	0	0	Ki67+	 6677 19746
1952	0	0	Ki67+	 6687 20221
1953	0	0	Ki67+	 6689 20191
1954	0	0	Ki67+	 6713 20202
1955	0	0	Ki67+	 6714 20150
1956	0	0	Ki67+	 6717 19753
1957	0	0	Ki67+	 6717 20050
1958	0	0	Ki67+	 6725 19661
1959	0	0	Ki67+	 6737 20206
1960	0	0	Ki67+	 6744 19751
1961	0	0	Ki67+	 6756 19757
1962	0	0	Ki67+	 6756 20215
1963	0	0	Ki67+	 6758 19666
1964	0	0	Ki67+	 6780 19676
1965	0	0	Ki67+	 6791 19753
1966	0	0	Ki67+	 6794 19670
1967	0	0	Ki67+	 6807 19759
1968	0	0	Ki67+	 6812 19806
1969	0	0	Ki67+	 6813 19714
1970	0	0	Ki67+	 6816 20050
1971	0	0	Ki67+	 6819 19779
1972	0	0	Ki67+	 6826 19657
1973	0	0	Ki67+	 6842 19656
1974	0	0	Ki67+	 6842 19930
1975	0	0	Ki67+	 6847 19760
1976	0	0	Ki67+	 6848 19781
1977	0	0	Ki67+	 6853 19428
1978	0	0	Ki67+	 6860 19676
1979	0	0	Ki67+	 6862 20045
1980	0	0	Ki67+	 6879 19658
1981	0	0	Ki67+	 6881 19769
1982	0	0	Ki67+	 6886 19789
1983	0	0	Ki67+	 6889 19668
1984	0	0	Ki67+	 6899 20080
1985	0	0	Ki67+	 6910 19670
1986	0	0	Ki67+	 6911 19794
1987	0	0	Ki67+	 6912 19611
1988	0	0	Ki67+	 6918 19806
1989	0	0	Ki67+	 6926 20060
1990	0	0	Ki67+	 6926 20088
1991	0	0	Ki67+	 6147 20739
1992	0	0	Ki67+	 6157 21018
1993	0	0	Ki67+	 6169 20390
1994	0	0	Ki67+	 6173 20999
1995	0	0	Ki67+	 6176 20660
1996	0	0	Ki67+	 6188 20678
1997	0	0	Ki67+	 6190 20347
1998	0	0	Ki67+	 6206 21002
1999	0	0	Ki67+	 6211 20667
2000	0	0	Ki67+	 6244 20342
2001	0	0	Ki67+	 6248 20741
2002	0	0	Ki67+	 6250 20731
2003	0	0	Ki67+	 6261 20996
2004	0	0	Ki67+	 6283 21010
2005	0	0	Ki67+	 6286 20688
2006	0	0	Ki67+	 6287 20355
2007	0	0	Ki67+	 6298 21010
2008	0	0	Ki67+	 6308 20735
2009	0	0	Ki67+	 6310 20972
2010	0	0	Ki67+	 6310 21012
2011	0	0	Ki67+	 6394 20753
2012	0	0	Ki67+	 6406 21016
2013	0	0	Ki67+	 6408 20752
2014	0	0	Ki67+	 6408 20841
2015	0	0	Ki67+	 6416 20465
2016	0	0	Ki67+	 6417 20442
2017	0	0	Ki67+	 6467 20700
2018	0	0	Ki67+	 6484 20368
2019	0	0	Ki67+	 6499 20492
2020	0	0	Ki67+	 6505 20359
2021	0	0	Ki67+	 6524 20783
2022	0	0	Ki67+	 6527 20468
2023	0	0	Ki67+	 6533 20696
2024	0	0	Ki67+	 6540 20338
2025	0	0	Ki67+	 6542 20481
2026	0	0	Ki67+	 6546 20328
2027	0	0	Ki67+	 6554 20787
2028	0	0	Ki67+	 6556 20981
2029	0	0	Ki67+	 6557 20429
2030	0	0	Ki67+	 6557 20690
2031	0	0	Ki67+	 6558 20474
2032	0	0	Ki67+	 6561 20520
2033	0	0	Ki67+	 6565 20707
2034	0	0	Ki67+	 6573 20789
2035	0	0	Ki67+	 6575 20498
2036	0	0	Ki67+	 6586 20264
2037	0	0	Ki67+	 6606 20355
2038	0	0	Ki67+	 6606 20840
2039	0	0	Ki67+	 6616 20995
2040	0	0	Ki67+	 6617 20373
2041	0	0	Ki67+	 6618 20819
2042	0	0	Ki67+	 6620 20699
2043	0	0	Ki67+	 6624 20856
2044	0	0	Ki67+	 6626 20544
2045	0	0	Ki67+	 6631 20236
2046	0	0	Ki67+	 6639 20954
2047	0	0	Ki67+	 6644 20844
2048	0	0	Ki67+	 6645 20814
2049	0	0	Ki67+	 6647 20964
2050	0	0	Ki67+	 6648 20580
2051	0	0	Ki67+	 6649 20988
2052	0	0	Ki67+	 6650 20320
2053	0	0	Ki67+	 6653 20687
2054	0	0	Ki67+	 6654 20260
2055	0	0	Ki67+	 6654 20370
2056	0	0	Ki67+	 6657 20864
2057	0	0	Ki67+	 6658 20351
2058	0	0	Ki67+	 6661 20629
2059	0	0	Ki67+	 6669 20831
2060	0	0	Ki67+	 6670 20648
2061	0	0	Ki67+	 6675 20610
2062	0	0	Ki67+	 6675 20667
2063	0	0	Ki67+	 6679 20577
2064	0	0	Ki67+	 6680 20957
2065	0	0	Ki67+	 6684 20248
2066	0	0	Ki67+	 6685 20868
2067	0	0	Ki67+	 6689 20726
2068	0	0	Ki67+	 6691 20884
2069	0	0	Ki67+	 6692 20909
2070	0	0	Ki67+	 6693 20403
2071	0	0	Ki67+	 6696 20843
2072	0	0	Ki67+	 6697 20326
2073	0	0	Ki67+	 6698 20298
2074	0	0	Ki67+	 6698 20707
2075	0	0	Ki67+	 6703 20884
2076	0	0	Ki67+	 6705 20689
2077	0	0	Ki67+	 6709 20641
2078	0	0	Ki67+	 6712 20907
2079	0	0	Ki67+	 6714 20302
2080	0	0	Ki67+	 6715 20568
2081	0	0	Ki67+	 6717 20404
2082	0	0	Ki67+	 6719 20358
2083	0	0	Ki67+	 6721 20608
2084	0	0	Ki67+	 6725 20630
2085	0	0	Ki67+	 6725 20664
2086	0	0	Ki67+	 6727 20583
2087	0	0	Ki67+	 6733 20394
2088	0	0	Ki67+	 6739 20241
2089	0	0	Ki67+	 6742 20667
2090	0	0	Ki67+	 6744 20697
2091	0	0	Ki67+	 6745 20297
2092	0	0	Ki67+	 6746 20353
2093	0	0	Ki67+	 6749 20608
2094	0	0	Ki67+	 6754 20641
2095	0	0	Ki67+	 6756 20352
2096	0	0	Ki67+	 6758 20291
2097	0	0	Ki67+	 6764 20259
2098	0	0	Ki67+	 6764 20327
2099	0	0	Ki67+	 6768 20393
2100	0	0	Ki67+	 6768 20677
2101	0	0	Ki67+	 6769 20652
2102	0	0	Ki67+	 6775 20415
2103	0	0	Ki67+	 6781 20774
2104	0	0	Ki67+	 6782 20351
2105	0	0	Ki67+	 6786 20373
2106	0	0	Ki67+	 6790 20302
2107	0	0	Ki67+	 6798 20344
2108	0	0	Ki67+	 6800 20412
2109	0	0	Ki67+	 6802 20375
2110	0	0	Ki67+	 6805 20689
2111	0	0	Ki67+	 6812 20278
2112	0	0	Ki67+	 6819 20533
2113	0	0	Ki67+	 6822 20345
2114	0	0	Ki67+	 6828 20511
2115	0	0	Ki67+	 6830 20393
2116	0	0	Ki67+	 6837 20589
2117	0	0	Ki67+	 6841 20290
2118	0	0	Ki67+	 6846 20312
2119	0	0	Ki67+	 6848 20340
2120	0	0	Ki67+	 6849 20592
2121	0	0	Ki67+	 6851 20554
2122	0	0	Ki67+	 6859 20523
2123	0	0	Ki67+	 6862 20324
2124	0	0	Ki67+	 6862 20366
2125	0	0	Ki67+	 6863 20577
2126	0	0	Ki67+	 6863 20592
2127	0	0	Ki67+	 6869 20295
2128	0	0	Ki67+	 6877 20621
2129	0	0	Ki67+	 6877 20806
2130	0	0	Ki67+	 6879 20878
2131	0	0	Ki67+	 6880 20508
2132	0	0	Ki67+	 6882 20340
2133	0	0	Ki67+	 6888 20532
2134	0	0	Ki67+	 6894 20585
2135	0	0	Ki67+	 6896 20554
2136	0	0	Ki67+	 6898 20611
2137	0	0	Ki67+	 6912 20514
2138	0	0	Ki67+	 6920 20605
2139	0	0	Ki67+	 6923 20443
2140	0	0	Ki67+	 6924 20543
2141	0	0	Ki67+	 6130 21124
2142	0	0	Ki67+	 6133 21509
2143	0	0	Ki67+	 6134 21537
2144	0	0	Ki67+	 6156 21282
2145	0	0	Ki67+	 6158 21307
2146	0	0	Ki67+	 6164 21719
2147	0	0	Ki67+	 6173 21343
2148	0	0	Ki67+	 6180 21027
2149	0	0	Ki67+	 6191 21544
2150	0	0	Ki67+	 6193 21556
2151	0	0	Ki67+	 6198 21256
2152	0	0	Ki67+	 6213 21568
2153	0	0	Ki67+	 6217 21549
2154	0	0	Ki67+	 6222 21668
2155	0	0	Ki67+	 6233 21025
2156	0	0	Ki67+	 6234 21804
2157	0	0	Ki67+	 6248 21238
2158	0	0	Ki67+	 6267 21566
2159	0	0	Ki67+	 6278 21644
2160	0	0	Ki67+	 6289 21025
2161	0	0	Ki67+	 6290 21640
2162	0	0	Ki67+	 6297 21571
2163	0	0	Ki67+	 6298 21226
2164	0	0	Ki67+	 6303 21540
2165	0	0	Ki67+	 6313 21233
2166	0	0	Ki67+	 6315 21634
2167	0	0	Ki67+	 6317 21215
2168	0	0	Ki67+	 6318 21124
2169	0	0	Ki67+	 6331 21652
2170	0	0	Ki67+	 6333 21032
2171	0	0	Ki67+	 6360 21034
2172	0	0	Ki67+	 6376 21557
2173	0	0	Ki67+	 6378 21546
2174	0	0	Ki67+	 6393 21044
2175	0	0	Ki67+	 6395 21642
2176	0	0	Ki67+	 6413 21263
2177	0	0	Ki67+	 6429 21038
2178	0	0	Ki67+	 6433 21565
2179	0	0	Ki67+	 6438 21236
2180	0	0	Ki67+	 6443 21078
2181	0	0	Ki67+	 6451 21034
2182	0	0	Ki67+	 6478 21553
2183	0	0	Ki67+	 6479 21039
2184	0	0	Ki67+	 6494 21338
2185	0	0	Ki67+	 6497 21316
2186	0	0	Ki67+	 6509 21564
2187	0	0	Ki67+	 6510 21044
2188	0	0	Ki67+	 6510 21101
2189	0	0	Ki67+	 6511 21162
2190	0	0	Ki67+	 6513 21313
2191	0	0	Ki67+	 6524 21043
2192	0	0	Ki67+	 6525 21639
2193	0	0	Ki67+	 6533 21136
2194	0	0	Ki67+	 6539 21254
2195	0	0	Ki67+	 6542 21575
2196	0	0	Ki67+	 6543 21103
2197	0	0	Ki67+	 6553 21032
2198	0	0	Ki67+	 6557 21183
2199	0	0	Ki67+	 6557 21653
2200	0	0	Ki67+	 6558 21576
2201	0	0	Ki67+	 6558 21669
2202	0	0	Ki67+	 6559 21200
2203	0	0	Ki67+	 6571 21268
2204	0	0	Ki67+	 6573 21198
2205	0	0	Ki67+	 6573 21573
2206	0	0	Ki67+	 6578 21724
2207	0	0	Ki67+	 6578 21809
2208	0	0	Ki67+	 6583 21768
2209	0	0	Ki67+	 6584 21794
2210	0	0	Ki67+	 6588 21546
2211	0	0	Ki67+	 6592 21528
2212	0	0	Ki67+	 6597 21218
2213	0	0	Ki67+	 6602 21572
2214	0	0	Ki67+	 6602 21669
2215	0	0	Ki67+	 6605 21753
2216	0	0	Ki67+	 6609 21786
2217	0	0	Ki67+	 6612 21221
2218	0	0	Ki67+	 6616 21696
2219	0	0	Ki67+	 6617 21095
2220	0	0	Ki67+	 6618 21276
2221	0	0	Ki67+	 6620 21797
2222	0	0	Ki67+	 6631 21214
2223	0	0	Ki67+	 6635 21239
2224	0	0	Ki67+	 6636 21313
2225	0	0	Ki67+	 6636 21396
2226	0	0	Ki67+	 6638 21299
2227	0	0	Ki67+	 6640 21090
2228	0	0	Ki67+	 6646 21635
2229	0	0	Ki67+	 6650 21285
2230	0	0	Ki67+	 6661 21557
2231	0	0	Ki67+	 6664 21231
2232	0	0	Ki67+	 6666 21317
2233	0	0	Ki67+	 6668 21574
2234	0	0	Ki67+	 6682 21102
2235	0	0	Ki67+	 6682 21296
2236	0	0	Ki67+	 6693 21112
2237	0	0	Ki67+	 6696 21229
2238	0	0	Ki67+	 6696 21552
2239	0	0	Ki67+	 6699 21247
2240	0	0	Ki67+	 6701 21348
2241	0	0	Ki67+	 6702 21380
2242	0	0	Ki67+	 6704 21319
2243	0	0	Ki67+	 6705 21773
2244	0	0	Ki67+	 6716 21726
2245	0	0	Ki67+	 6717 21118
2246	0	0	Ki67+	 6717 21354
2247	0	0	Ki67+	 6717 21557
2248	0	0	Ki67+	 6719 21694
2249	0	0	Ki67+	 6719 21793
2250	0	0	Ki67+	 6731 21699
2251	0	0	Ki67+	 6734 21329
2252	0	0	Ki67+	 6735 21486
2253	0	0	Ki67+	 6736 21392
2254	0	0	Ki67+	 6738 21744
2255	0	0	Ki67+	 6740 21074
2256	0	0	Ki67+	 6740 21242
2257	0	0	Ki67+	 6742 21089
2258	0	0	Ki67+	 6745 21134
2259	0	0	Ki67+	 6745 21338
2260	0	0	Ki67+	 6745 21779
2261	0	0	Ki67+	 6749 21373
2262	0	0	Ki67+	 6749 21540
2263	0	0	Ki67+	 6750 21528
2264	0	0	Ki67+	 6751 21147
2265	0	0	Ki67+	 6754 21391
2266	0	0	Ki67+	 6755 21620
2267	0	0	Ki67+	 6759 21467
2268	0	0	Ki67+	 6761 21418
2269	0	0	Ki67+	 6762 21259
2270	0	0	Ki67+	 6762 21370
2271	0	0	Ki67+	 6767 21457
2272	0	0	Ki67+	 6769 21349
2273	0	0	Ki67+	 6769 21584
2274	0	0	Ki67+	 6772 21667
2275	0	0	Ki67+	 6773 21408
2276	0	0	Ki67+	 6773 21544
2277	0	0	Ki67+	 6776 21523
2278	0	0	Ki67+	 6784 21399
2279	0	0	Ki67+	 6787 21348
2280	0	0	Ki67+	 6788 21378
2281	0	0	Ki67+	 6792 21476
2282	0	0	Ki67+	 6796 21414
2283	0	0	Ki67+	 6797 21490
2284	0	0	Ki67+	 6798 21157
2285	0	0	Ki67+	 6799 21528
2286	0	0	Ki67+	 6801 21450
2287	0	0	Ki67+	 6802 21461
2288	0	0	Ki67+	 6807 21418
2289	0	0	Ki67+	 6809 21164
2290	0	0	Ki67+	 6815 21386
2291	0	0	Ki67+	 6816 21499
2292	0	0	Ki67+	 6817 21254
2293	0	0	Ki67+	 6820 21408
2294	0	0	Ki67+	 6823 21646
2295	0	0	Ki67+	 6827 21422
2296	0	0	Ki67+	 6836 21608
2297	0	0	Ki67+	 6836 21658
2298	0	0	Ki67+	 6839 21478
2299	0	0	Ki67+	 6841 21448
2300	0	0	Ki67+	 6842 21233
2301	0	0	Ki67+	 6843 21431
2302	0	0	Ki67+	 6844 21186
2303	0	0	Ki67+	 6862 21639
2304	0	0	Ki67+	 6864 21203
2305	0	0	Ki67+	 6864 21257
2306	0	0	Ki67+	 6865 21655
2307	0	0	Ki67+	 6866 21719
2308	0	0	Ki67+	 6871 21222
2309	0	0	Ki67+	 6885 21235
2310	0	0	Ki67+	 6886 21467
2311	0	0	Ki67+	 6893 21105
2312	0	0	Ki67+	 6900 21541
2313	0	0	Ki67+	 6904 21437
2314	0	0	Ki67+	 6906 21461
2315	0	0	Ki67+	 6908 21506
2316	0	0	Ki67+	 6916 21453
2317	0	0	Ki67+	 6916 21479
2318	0	0	Ki67+	 6918 21525
2319	0	0	Ki67+	 6918 21649
2320	0	0	Ki67+	 6921 21440
2321	0	0	Ki67+	 6129 22300
2322	0	0	Ki67+	 6142 22288
2323	0	0	Ki67+	 6160 22133
2324	0	0	Ki67+	 6172 22270
2325	0	0	Ki67+	 6198 22142
2326	0	0	Ki67+	 6213 22215
2327	0	0	Ki67+	 6216 22281
2328	0	0	Ki67+	 6217 22354
2329	0	0	Ki67+	 6222 21888
2330	0	0	Ki67+	 6224 21829
2331	0	0	Ki67+	 6224 21848
2332	0	0	Ki67+	 6230 22312
2333	0	0	Ki67+	 6239 22029
2334	0	0	Ki67+	 6283 21853
2335	0	0	Ki67+	 6316 22123
2336	0	0	Ki67+	 6329 21956
2337	0	0	Ki67+	 6334 22299
2338	0	0	Ki67+	 6348 21972
2339	0	0	Ki67+	 6374 21998
2340	0	0	Ki67+	 6383 22199
2341	0	0	Ki67+	 6389 22172
2342	0	0	Ki67+	 6391 21990
2343	0	0	Ki67+	 6393 22137
2344	0	0	Ki67+	 6394 22005
2345	0	0	Ki67+	 6444 22129
2346	0	0	Ki67+	 6469 22166
2347	0	0	Ki67+	 6471 22034
2348	0	0	Ki67+	 6478 22061
2349	0	0	Ki67+	 6478 22565
2350	0	0	Ki67+	 6481 21973
2351	0	0	Ki67+	 6483 21992
2352	0	0	Ki67+	 6489 22580
2353	0	0	Ki67+	 6495 22545
2354	0	0	Ki67+	 6497 22162
2355	0	0	Ki67+	 6535 22120
2356	0	0	Ki67+	 6538 22154
2357	0	0	Ki67+	 6561 22345
2358	0	0	Ki67+	 6562 22316
2359	0	0	Ki67+	 6564 22255
2360	0	0	Ki67+	 6573 22233
2361	0	0	Ki67+	 6574 21919
2362	0	0	Ki67+	 6581 21849
2363	0	0	Ki67+	 6591 21896
2364	0	0	Ki67+	 6593 22437
2365	0	0	Ki67+	 6597 21866
2366	0	0	Ki67+	 6598 22465
2367	0	0	Ki67+	 6599 22271
2368	0	0	Ki67+	 6601 22002
2369	0	0	Ki67+	 6606 22254
2370	0	0	Ki67+	 6611 21901
2371	0	0	Ki67+	 6613 21929
2372	0	0	Ki67+	 6616 21838
2373	0	0	Ki67+	 6623 21885
2374	0	0	Ki67+	 6623 22232
2375	0	0	Ki67+	 6623 22515
2376	0	0	Ki67+	 6626 21872
2377	0	0	Ki67+	 6628 21850
2378	0	0	Ki67+	 6633 22112
2379	0	0	Ki67+	 6636 21913
2380	0	0	Ki67+	 6637 22474
2381	0	0	Ki67+	 6642 22251
2382	0	0	Ki67+	 6645 22279
2383	0	0	Ki67+	 6645 22614
2384	0	0	Ki67+	 6646 21866
2385	0	0	Ki67+	 6650 22399
2386	0	0	Ki67+	 6661 22495
2387	0	0	Ki67+	 6673 22554
2388	0	0	Ki67+	 6678 21866
2389	0	0	Ki67+	 6689 21832
2390	0	0	Ki67+	 6690 22515
2391	0	0	Ki67+	 6691 21895
2392	0	0	Ki67+	 6695 21926
2393	0	0	Ki67+	 6705 22534
2394	0	0	Ki67+	 6706 22212
2395	0	0	Ki67+	 6708 21849
2396	0	0	Ki67+	 6708 22573
2397	0	0	Ki67+	 6710 22161
2398	0	0	Ki67+	 6713 21892
2399	0	0	Ki67+	 6719 22212
2400	0	0	Ki67+	 6720 21871
2401	0	0	Ki67+	 6721 22302
2402	0	0	Ki67+	 6727 22111
2403	0	0	Ki67+	 6728 21919
2404	0	0	Ki67+	 6729 22092
2405	0	0	Ki67+	 6731 22583
2406	0	0	Ki67+	 6734 21830
2407	0	0	Ki67+	 6740 22128
2408	0	0	Ki67+	 6744 22087
2409	0	0	Ki67+	 6745 22214
2410	0	0	Ki67+	 6750 21867
2411	0	0	Ki67+	 6750 22561
2412	0	0	Ki67+	 6751 22236
2413	0	0	Ki67+	 6759 21897
2414	0	0	Ki67+	 6759 21950
2415	0	0	Ki67+	 6763 22621
2416	0	0	Ki67+	 6765 22100
2417	0	0	Ki67+	 6768 22090
2418	0	0	Ki67+	 6768 22579
2419	0	0	Ki67+	 6769 21930
2420	0	0	Ki67+	 6769 22139
2421	0	0	Ki67+	 6770 21957
2422	0	0	Ki67+	 6775 22537
2423	0	0	Ki67+	 6778 22214
2424	0	0	Ki67+	 6779 21927
2425	0	0	Ki67+	 6784 22070
2426	0	0	Ki67+	 6785 22622
2427	0	0	Ki67+	 6787 22581
2428	0	0	Ki67+	 6792 22545
2429	0	0	Ki67+	 6793 22259
2430	0	0	Ki67+	 6794 22115
2431	0	0	Ki67+	 6795 22045
2432	0	0	Ki67+	 6798 22158
2433	0	0	Ki67+	 6802 21940
2434	0	0	Ki67+	 6802 22023
2435	0	0	Ki67+	 6803 21920
2436	0	0	Ki67+	 6804 22129
2437	0	0	Ki67+	 6811 22088
2438	0	0	Ki67+	 6815 22013
2439	0	0	Ki67+	 6815 22216
2440	0	0	Ki67+	 6816 22035
2441	0	0	Ki67+	 6817 22575
2442	0	0	Ki67+	 6818 22163
2443	0	0	Ki67+	 6833 22066
2444	0	0	Ki67+	 6836 22018
2445	0	0	Ki67+	 6837 22549
2446	0	0	Ki67+	 6844 22567
2447	0	0	Ki67+	 6847 21996
2448	0	0	Ki67+	 6849 22166
2449	0	0	Ki67+	 6857 21936
2450	0	0	Ki67+	 6858 22304
2451	0	0	Ki67+	 6865 22540
2452	0	0	Ki67+	 6868 22010
2453	0	0	Ki67+	 6869 22221
2454	0	0	Ki67+	 6869 22338
2455	0	0	Ki67+	 6883 21983
2456	0	0	Ki67+	 6886 22173
2457	0	0	Ki67+	 6887 22531
2458	0	0	Ki67+	 6890 21919
2459	0	0	Ki67+	 6892 21994
2460	0	0	Ki67+	 6893 22236
2461	0	0	Ki67+	 6898 22266
2462	0	0	Ki67+	 6907 22500
2463	0	0	Ki67+	 6908 22162
2464	0	0	Ki67+	 6909 22237
2465	0	0	Ki67+	 6911 22515
2466	0	0	Ki67+	 6919 21995
2467	0	0	Ki67+	 6927 21963
2468	0	0	Ki67+	 6135 22910
2469	0	0	Ki67+	 6153 23153
2470	0	0	Ki67+	 6160 23347
2471	0	0	Ki67+	 6186 23155
2472	0	0	Ki67+	 6191 22798
2473	0	0	Ki67+	 6193 23223
2474	0	0	Ki67+	 6199 23083
2475	0	0	Ki67+	 6201 23102
2476	0	0	Ki67+	 6209 23285
2477	0	0	Ki67+	 6216 23116
2478	0	0	Ki67+	 6242 23115
2479	0	0	Ki67+	 6246 23098
2480	0	0	Ki67+	 6258 22813
2481	0	0	Ki67+	 6270 22786
2482	0	0	Ki67+	 6279 23068
2483	0	0	Ki67+	 6290 23410
2484	0	0	Ki67+	 6321 23043
2485	0	0	Ki67+	 6345 22782
2486	0	0	Ki67+	 6357 23010
2487	0	0	Ki67+	 6365 22981
2488	0	0	Ki67+	 6377 22774
2489	0	0	Ki67+	 6378 22976
2490	0	0	Ki67+	 6389 22803
2491	0	0	Ki67+	 6398 22968
2492	0	0	Ki67+	 6402 22782
2493	0	0	Ki67+	 6404 23077
2494	0	0	Ki67+	 6412 22801
2495	0	0	Ki67+	 6418 23085
2496	0	0	Ki67+	 6419 22765
2497	0	0	Ki67+	 6421 22953
2498	0	0	Ki67+	 6421 23054
2499	0	0	Ki67+	 6423 22825
2500	0	0	Ki67+	 6431 22791
2501	0	0	Ki67+	 6432 22845
2502	0	0	Ki67+	 6432 22860
2503	0	0	Ki67+	 6444 22674
2504	0	0	Ki67+	 6444 22927
2505	0	0	Ki67+	 6451 22892
2506	0	0	Ki67+	 6455 22785
2507	0	0	Ki67+	 6457 22844
2508	0	0	Ki67+	 6464 22879
2509	0	0	Ki67+	 6483 22806
2510	0	0	Ki67+	 6526 22846
2511	0	0	Ki67+	 6543 22915
2512	0	0	Ki67+	 6551 22922
2513	0	0	Ki67+	 6557 22894
2514	0	0	Ki67+	 6571 22650
2515	0	0	Ki67+	 6575 22627
2516	0	0	Ki67+	 6596 22695
2517	0	0	Ki67+	 6616 22864
2518	0	0	Ki67+	 6618 22816
2519	0	0	Ki67+	 6635 22847
2520	0	0	Ki67+	 6636 22696
2521	0	0	Ki67+	 6641 22723
2522	0	0	Ki67+	 6642 22675
2523	0	0	Ki67+	 6656 22841
2524	0	0	Ki67+	 6661 23309
2525	0	0	Ki67+	 6678 23383
2526	0	0	Ki67+	 6680 22648
2527	0	0	Ki67+	 6684 22861
2528	0	0	Ki67+	 6689 23334
2529	0	0	Ki67+	 6690 22826
2530	0	0	Ki67+	 6701 22655
2531	0	0	Ki67+	 6704 22829
2532	0	0	Ki67+	 6708 22840
2533	0	0	Ki67+	 6709 22737
2534	0	0	Ki67+	 6711 22763
2535	0	0	Ki67+	 6736 22823
2536	0	0	Ki67+	 6743 23054
2537	0	0	Ki67+	 6762 22849
2538	0	0	Ki67+	 6770 23125
2539	0	0	Ki67+	 6779 22835
2540	0	0	Ki67+	 6782 22859
2541	0	0	Ki67+	 6784 23305
2542	0	0	Ki67+	 6788 23129
2543	0	0	Ki67+	 6813 22854
2544	0	0	Ki67+	 6823 23258
2545	0	0	Ki67+	 6830 22864
2546	0	0	Ki67+	 6831 23240
2547	0	0	Ki67+	 6858 23213
2548	0	0	Ki67+	 6864 22901
2549	0	0	Ki67+	 6868 23056
2550	0	0	Ki67+	 6873 22869
2551	0	0	Ki67+	 6874 23070
2552	0	0	Ki67+	 6876 23088
2553	0	0	Ki67+	 6878 22882
2554	0	0	Ki67+	 6884 23000
2555	0	0	Ki67+	 6888 22907
2556	0	0	Ki67+	 6888 23036
2557	0	0	Ki67+	 6894 22985
2558	0	0	Ki67+	 6898 23198
2559	0	0	Ki67+	 6901 22932
2560	0	0	Ki67+	 6903 23076
2561	0	0	Ki67+	 6909 22992
2562	0	0	Ki67+	 6911 23192
2563	0	0	Ki67+	 6913 22941
2564	0	0	Ki67+	 6913 22961
2565	0	0	Ki67+	 6920 23037
2566	0	0	Ki67+	 6927 22796
2567	0	0	Ki67+	 6211 23548
2568	0	0	Ki67+	 6218 23589
2569	0	0	Ki67+	 6232 23609
2570	0	0	Ki67+	 6250 23640
2571	0	0	Ki67+	 6253 24184
2572	0	0	Ki67+	 6262 23558
2573	0	0	Ki67+	 6266 23630
2574	0	0	Ki67+	 6275 23556
2575	0	0	Ki67+	 6278 24194
2576	0	0	Ki67+	 6283 23503
2577	0	0	Ki67+	 6301 23549
2578	0	0	Ki67+	 6306 23439
2579	0	0	Ki67+	 6312 23500
2580	0	0	Ki67+	 6314 23572
2581	0	0	Ki67+	 6316 24100
2582	0	0	Ki67+	 6370 24131
2583	0	0	Ki67+	 6371 23598
2584	0	0	Ki67+	 6387 23566
2585	0	0	Ki67+	 6405 23738
2586	0	0	Ki67+	 6406 23595
2587	0	0	Ki67+	 6415 23616
2588	0	0	Ki67+	 6420 23759
2589	0	0	Ki67+	 6438 23592
2590	0	0	Ki67+	 6439 23728
2591	0	0	Ki67+	 6441 23650
2592	0	0	Ki67+	 6444 23665
2593	0	0	Ki67+	 6456 23677
2594	0	0	Ki67+	 6460 23611
2595	0	0	Ki67+	 6461 23484
2596	0	0	Ki67+	 6469 23690
2597	0	0	Ki67+	 6469 24176
2598	0	0	Ki67+	 6470 23573
2599	0	0	Ki67+	 6472 23437
2600	0	0	Ki67+	 6486 23676
2601	0	0	Ki67+	 6488 23602
2602	0	0	Ki67+	 6488 23625
2603	0	0	Ki67+	 6509 23453
2604	0	0	Ki67+	 6537 23536
2605	0	0	Ki67+	 6540 23768
2606	0	0	Ki67+	 6550 23751
2607	0	0	Ki67+	 6551 23805
2608	0	0	Ki67+	 6570 23746
2609	0	0	Ki67+	 6571 24159
2610	0	0	Ki67+	 6573 23757
2611	0	0	Ki67+	 6579 24182
2612	0	0	Ki67+	 6593 23516
2613	0	0	Ki67+	 6626 23578
2614	0	0	Ki67+	 6629 23562
2615	0	0	Ki67+	 6630 24159
2616	0	0	Ki67+	 6636 23477
2617	0	0	Ki67+	 6654 24133
2618	0	0	Ki67+	 6665 23618
2619	0	0	Ki67+	 6670 24143
2620	0	0	Ki67+	 6683 24055
2621	0	0	Ki67+	 6695 23552
2622	0	0	Ki67+	 6700 23451
2623	0	0	Ki67+	 6702 23757
2624	0	0	Ki67+	 6704 24081
2625	0	0	Ki67+	 6709 23477
2626	0	0	Ki67+	 6712 23542
2627	0	0	Ki67+	 6712 24035
2628	0	0	Ki67+	 6712 24165
2629	0	0	Ki67+	 6720 24099
2630	0	0	Ki67+	 6733 23725
2631	0	0	Ki67+	 6740 23436
2632	0	0	Ki67+	 6743 24056
2633	0	0	Ki67+	 6747 23530
2634	0	0	Ki67+	 6747 24021
2635	0	0	Ki67+	 6748 23706
2636	0	0	Ki67+	 6750 23718
2637	0	0	Ki67+	 6752 23607
2638	0	0	Ki67+	 6753 24056
2639	0	0	Ki67+	 6755 23548
2640	0	0	Ki67+	 6755 23969
2641	0	0	Ki67+	 6766 23654
2642	0	0	Ki67+	 6766 23734
2643	0	0	Ki67+	 6767 23594
2644	0	0	Ki67+	 6787 23963
2645	0	0	Ki67+	 6788 23906
2646	0	0	Ki67+	 6789 23464
2647	0	0	Ki67+	 6793 23475
2648	0	0	Ki67+	 6799 23724
2649	0	0	Ki67+	 6799 23750
2650	0	0	Ki67+	 6802 23995
2651	0	0	Ki67+	 6809 23619
2652	0	0	Ki67+	 6812 23929
2653	0	0	Ki67+	 6820 23801
2654	0	0	Ki67+	 6828 23758
2655	0	0	Ki67+	 6835 24172
2656	0	0	Ki67+	 6841 23892
2657	0	0	Ki67+	 6842 23801
2658	0	0	Ki67+	 6843 24066
2659	0	0	Ki67+	 6867 23505
2660	0	0	Ki67+	 6888 23845
2661	0	0	Ki67+	 6892 23635
2662	0	0	Ki67+	 6148 24849
2663	0	0	Ki67+	 6152 24390
2664	0	0	Ki67+	 6159 24320
2665	0	0	Ki67+	 6160 24351
2666	0	0	Ki67+	 6163 24452
2667	0	0	Ki67+	 6167 24525
2668	0	0	Ki67+	 6180 24674
2669	0	0	Ki67+	 6194 24859
2670	0	0	Ki67+	 6208 24817
2671	0	0	Ki67+	 6220 24898
2672	0	0	Ki67+	 6236 24499
2673	0	0	Ki67+	 6244 24852
2674	0	0	Ki67+	 6304 24785
2675	0	0	Ki67+	 6308 24283
2676	0	0	Ki67+	 6419 24326
2677	0	0	Ki67+	 6552 24225
2678	0	0	Ki67+	 6564 24675
2679	0	0	Ki67+	 6565 24698
2680	0	0	Ki67+	 6570 24812
2681	0	0	Ki67+	 6596 24232
2682	0	0	Ki67+	 6597 24341
2683	0	0	Ki67+	 6623 24500
2684	0	0	Ki67+	 6627 24288
2685	0	0	Ki67+	 6629 24511
2686	0	0	Ki67+	 6630 24689
2687	0	0	Ki67+	 6632 24344
2688	0	0	Ki67+	 6636 24359
2689	0	0	Ki67+	 6641 24410
2690	0	0	Ki67+	 6643 24226
2691	0	0	Ki67+	 6643 24665
2692	0	0	Ki67+	 6652 24370
2693	0	0	Ki67+	 6654 24420
2694	0	0	Ki67+	 6657 24638
2695	0	0	Ki67+	 6661 24353
2696	0	0	Ki67+	 6665 24464
2697	0	0	Ki67+	 6674 24411
2698	0	0	Ki67+	 6680 24470
2699	0	0	Ki67+	 6680 24591
2700	0	0	Ki67+	 6687 24413
2701	0	0	Ki67+	 6692 24784
2702	0	0	Ki67+	 6698 24337
2703	0	0	Ki67+	 6705 24658
2704	0	0	Ki67+	 6709 24592
2705	0	0	Ki67+	 6712 24242
2706	0	0	Ki67+	 6730 24264
2707	0	0	Ki67+	 6736 24298
2708	0	0	Ki67+	 6736 24442
2709	0	0	Ki67+	 6749 24790
2710	0	0	Ki67+	 6758 24366
2711	0	0	Ki67+	 6767 24788
2712	0	0	Ki67+	 6783 24450
2713	0	0	Ki67+	 6786 24980
2714	0	0	Ki67+	 6787 24571
2715	0	0	Ki67+	 6789 24409
2716	0	0	Ki67+	 6802 24594
2717	0	0	Ki67+	 6805 24413
2718	0	0	Ki67+	 6810 24634
2719	0	0	Ki67+	 6831 24796
2720	0	0	Ki67+	 6841 24385
2721	0	0	Ki67+	 6843 24628
2722	0	0	Ki67+	 6844 24305
2723	0	0	Ki67+	 6845 24256
2724	0	0	Ki67+	 6847 24288
2725	0	0	Ki67+	 6847 24884
2726	0	0	Ki67+	 6859 24260
2727	0	0	Ki67+	 6859 24637
2728	0	0	Ki67+	 6860 24294
2729	0	0	Ki67+	 6860 24812
2730	0	0	Ki67+	 6863 24376
2731	0	0	Ki67+	 6870 24225
2732	0	0	Ki67+	 6872 24682
2733	0	0	Ki67+	 6881 24942
2734	0	0	Ki67+	 6893 24663
2735	0	0	Ki67+	 6905 24897
2736	0	0	Ki67+	 6906 24692
2737	0	0	Ki67+	 6133 25096
2738	0	0	Ki67+	 6154 25459
2739	0	0	Ki67+	 6212 25374
2740	0	0	Ki67+	 6227 25395
2741	0	0	Ki67+	 6229 25229
2742	0	0	Ki67+	 6238 25367
2743	0	0	Ki67+	 6257 25374
2744	0	0	Ki67+	 6403 25356
2745	0	0	Ki67+	 6446 25346
2746	0	0	Ki67+	 6511 25432
2747	0	0	Ki67+	 6556 25756
2748	0	0	Ki67+	 6640 25155
2749	0	0	Ki67+	 6643 25323
2750	0	0	Ki67+	 6655 25171
2751	0	0	Ki67+	 6693 25256
2752	0	0	Ki67+	 6729 25536
2753	0	0	Ki67+	 6735 25580
2754	0	0	Ki67+	 6739 25448
2755	0	0	Ki67+	 6751 25491
2756	0	0	Ki67+	 6756 25179
2757	0	0	Ki67+	 6766 25735
2758	0	0	Ki67+	 6789 25733
2759	0	0	Ki67+	 6793 25177
2760	0	0	Ki67+	 6802 25567
2761	0	0	Ki67+	 6827 25130
2762	0	0	Ki67+	 6828 25075
2763	0	0	Ki67+	 6833 25702
2764	0	0	Ki67+	 6834 25714
2765	0	0	Ki67+	 6856 25265
2766	0	0	Ki67+	 6857 25328
2767	0	0	Ki67+	 6864 25704
2768	0	0	Ki67+	 6864 25728
2769	0	0	Ki67+	 6873 25712
2770	0	0	Ki67+	 6881 25555
2771	0	0	Ki67+	 6887 25605
2772	0	0	Ki67+	 6889 25513
2773	0	0	Ki67+	 6900 25557
2774	0	0	Ki67+	 6901 25595
2775	0	0	Ki67+	 6906 25704
2776	0	0	Ki67+	 6908 25747
2777	0	0	Ki67+	 6917 25771
2778	0	0	Ki67+	 6918 25372
2779	0	0	Ki67+	 6921 25066
2780	0	0	Ki67+	 6922 25798
2781	0	0	Ki67+	 6279 26217
2782	0	0	Ki67+	 6336 26521
2783	0	0	Ki67+	 6361 26061
2784	0	0	Ki67+	 6366 26533
2785	0	0	Ki67+	 6372 26071
2786	0	0	Ki67+	 6396 26219
2787	0	0	Ki67+	 6431 26381
2788	0	0	Ki67+	 6436 26514
2789	0	0	Ki67+	 6438 26413
2790	0	0	Ki67+	 6450 26212
2791	0	0	Ki67+	 6517 25985
2792	0	0	Ki67+	 6529 25905
2793	0	0	Ki67+	 6659 25879
2794	0	0	Ki67+	 6700 25840
2795	0	0	Ki67+	 6746 26471
2796	0	0	Ki67+	 6843 26375
2797	0	0	Ki67+	 6886 26263
2798	0	0	Ki67+	 6886 26451
2799	0	0	Ki67+	 6899 26380
2800	0	0	Ki67+	 6905 26418
2801	0	0	Ki67+	 6926 26234
2802	0	0	Ki67+	 6264 27330
2803	0	0	Ki67+	 6404 27213
2804	0	0	Ki67+	 6414 27320
2805	0	0	Ki67+	 6437 26978
2806	0	0	Ki67+	 6453 27342
2807	0	0	Ki67+	 6454 26740
2808	0	0	Ki67+	 6475 26849
2809	0	0	Ki67+	 6868 27315
2810	0	0	Ki67+	 6905 27364
2811	0	0	Ki67+	 6905 27415
2812	0	0	Ki67+	 6160 27557
2813	0	0	Ki67+	 6474 27709
2814	0	0	Ki67+	 6532 27741
2815	0	0	Ki67+	 6542 27611
2816	0	0	Ki67+	 6587 27915
2817	0	0	Ki67+	 6607 27911
2818	0	0	Ki67+	 6685 28045
2819	0	0	Ki67+	 6880 27503
2820	0	0	Ki67+	 6912 27532
2821	0	0	Ki67+	 6924 28204
2822	0	0	Ki67+	 6268 28331
2823	0	0	Ki67+	 6452 28355
2824	0	0	Ki67+	 6581 28424
2825	0	0	Ki67+	 6625 28402
2826	0	0	Ki67+	 6651 28475
2827	0	0	Ki67+	 6779 28311
2828	0	0	Ki67+	 6793 28516
2829	0	0	Ki67+	 7348 10444
2830	0	0	Ki67+	 7356 10431
2831	0	0	Ki67+	 7425 10444
2832	0	0	Ki67+	 7275 12191
2833	0	0	Ki67+	 7496 12097
2834	0	0	Ki67+	 7563 11985
2835	0	0	Ki67+	 7004 13036
2836	0	0	Ki67+	 7020 12864
2837	0	0	Ki67+	 7266 13088
2838	0	0	Ki67+	 7673 12704
2839	0	0	Ki67+	 6934 13884
2840	0	0	Ki67+	 6955 13750
2841	0	0	Ki67+	 7114 13809
2842	0	0	Ki67+	 7226 13831
2843	0	0	Ki67+	 7252 13845
2844	0	0	Ki67+	 7257 13426
2845	0	0	Ki67+	 7261 13862
2846	0	0	Ki67+	 7274 13928
2847	0	0	Ki67+	 7278 13438
2848	0	0	Ki67+	 7314 13917
2849	0	0	Ki67+	 7356 13664
2850	0	0	Ki67+	 7423 13566
2851	0	0	Ki67+	 7431 13291
2852	0	0	Ki67+	 7436 13738
2853	0	0	Ki67+	 7446 13909
2854	0	0	Ki67+	 7448 13898
2855	0	0	Ki67+	 7487 13598
2856	0	0	Ki67+	 7510 13244
2857	0	0	Ki67+	 7514 13618
2858	0	0	Ki67+	 7517 13648
2859	0	0	Ki67+	 7558 13316
2860	0	0	Ki67+	 7559 13656
2861	0	0	Ki67+	 7580 13722
2862	0	0	Ki67+	 7617 13735
2863	0	0	Ki67+	 7620 13517
2864	0	0	Ki67+	 7623 13880
2865	0	0	Ki67+	 7637 13765
2866	0	0	Ki67+	 7652 13437
2867	0	0	Ki67+	 7667 13572
2868	0	0	Ki67+	 7678 13413
2869	0	0	Ki67+	 7687 13595
2870	0	0	Ki67+	 7690 13221
2871	0	0	Ki67+	 7700 13432
2872	0	0	Ki67+	 7713 13840
2873	0	0	Ki67+	 6932 14326
2874	0	0	Ki67+	 6938 14338
2875	0	0	Ki67+	 6955 14648
2876	0	0	Ki67+	 6980 14284
2877	0	0	Ki67+	 6986 14585
2878	0	0	Ki67+	 6989 14373
2879	0	0	Ki67+	 7003 14600
2880	0	0	Ki67+	 7011 14703
2881	0	0	Ki67+	 7044 14100
2882	0	0	Ki67+	 7046 14710
2883	0	0	Ki67+	 7054 14435
2884	0	0	Ki67+	 7066 14137
2885	0	0	Ki67+	 7070 14340
2886	0	0	Ki67+	 7073 14444
2887	0	0	Ki67+	 7077 14644
2888	0	0	Ki67+	 7093 14364
2889	0	0	Ki67+	 7100 14146
2890	0	0	Ki67+	 7102 13986
2891	0	0	Ki67+	 7102 14460
2892	0	0	Ki67+	 7110 14094
2893	0	0	Ki67+	 7114 14677
2894	0	0	Ki67+	 7119 14620
2895	0	0	Ki67+	 7130 14485
2896	0	0	Ki67+	 7133 14404
2897	0	0	Ki67+	 7137 14013
2898	0	0	Ki67+	 7150 14709
2899	0	0	Ki67+	 7172 14723
2900	0	0	Ki67+	 7193 14448
2901	0	0	Ki67+	 7204 14542
2902	0	0	Ki67+	 7231 14092
2903	0	0	Ki67+	 7231 14559
2904	0	0	Ki67+	 7264 14495
2905	0	0	Ki67+	 7273 14110
2906	0	0	Ki67+	 7282 14527
2907	0	0	Ki67+	 7301 14543
2908	0	0	Ki67+	 7316 14630
2909	0	0	Ki67+	 7320 14331
2910	0	0	Ki67+	 7327 13955
2911	0	0	Ki67+	 7328 14180
2912	0	0	Ki67+	 7336 14567
2913	0	0	Ki67+	 7346 14193
2914	0	0	Ki67+	 7348 14593
2915	0	0	Ki67+	 7359 14118
2916	0	0	Ki67+	 7361 14613
2917	0	0	Ki67+	 7371 14393
2918	0	0	Ki67+	 7375 14692
2919	0	0	Ki67+	 7381 14632
2920	0	0	Ki67+	 7391 14243
2921	0	0	Ki67+	 7394 14385
2922	0	0	Ki67+	 7402 14399
2923	0	0	Ki67+	 7403 14070
2924	0	0	Ki67+	 7405 14637
2925	0	0	Ki67+	 7418 14417
2926	0	0	Ki67+	 7428 14735
2927	0	0	Ki67+	 7429 14274
2928	0	0	Ki67+	 7432 14122
2929	0	0	Ki67+	 7447 14111
2930	0	0	Ki67+	 7451 14685
2931	0	0	Ki67+	 7452 14450
2932	0	0	Ki67+	 7458 14137
2933	0	0	Ki67+	 7460 14296
2934	0	0	Ki67+	 7472 14699
2935	0	0	Ki67+	 7493 14350
2936	0	0	Ki67+	 7494 13940
2937	0	0	Ki67+	 7497 14729
2938	0	0	Ki67+	 7498 14016
2939	0	0	Ki67+	 7504 14177
2940	0	0	Ki67+	 7509 13961
2941	0	0	Ki67+	 7509 14001
2942	0	0	Ki67+	 7512 14333
2943	0	0	Ki67+	 7514 14241
2944	0	0	Ki67+	 7516 14202
2945	0	0	Ki67+	 7518 14512
2946	0	0	Ki67+	 7526 14245
2947	0	0	Ki67+	 7533 14223
2948	0	0	Ki67+	 7537 14541
2949	0	0	Ki67+	 7542 14383
2950	0	0	Ki67+	 7553 14563
2951	0	0	Ki67+	 7563 14576
2952	0	0	Ki67+	 7568 14252
2953	0	0	Ki67+	 7571 14438
2954	0	0	Ki67+	 7574 14264
2955	0	0	Ki67+	 7584 14584
2956	0	0	Ki67+	 7595 14292
2957	0	0	Ki67+	 7600 14609
2958	0	0	Ki67+	 7603 14316
2959	0	0	Ki67+	 7610 14420
2960	0	0	Ki67+	 7618 14615
2961	0	0	Ki67+	 7626 14334
2962	0	0	Ki67+	 7632 14357
2963	0	0	Ki67+	 7633 14456
2964	0	0	Ki67+	 7637 14636
2965	0	0	Ki67+	 7645 14496
2966	0	0	Ki67+	 7649 14427
2967	0	0	Ki67+	 7649 14443
2968	0	0	Ki67+	 7651 14658
2969	0	0	Ki67+	 7652 14060
2970	0	0	Ki67+	 7656 14486
2971	0	0	Ki67+	 7660 14389
2972	0	0	Ki67+	 7663 14506
2973	0	0	Ki67+	 7664 14679
2974	0	0	Ki67+	 7670 14276
2975	0	0	Ki67+	 7673 14404
2976	0	0	Ki67+	 7674 14037
2977	0	0	Ki67+	 7674 14682
2978	0	0	Ki67+	 7678 14059
2979	0	0	Ki67+	 7679 14424
2980	0	0	Ki67+	 7682 14102
2981	0	0	Ki67+	 7683 14481
2982	0	0	Ki67+	 7693 14537
2983	0	0	Ki67+	 7697 14708
2984	0	0	Ki67+	 7698 14506
2985	0	0	Ki67+	 7711 14500
2986	0	0	Ki67+	 7711 14571
2987	0	0	Ki67+	 7715 14481
2988	0	0	Ki67+	 7717 14728
2989	0	0	Ki67+	 6929 14884
2990	0	0	Ki67+	 6930 15232
2991	0	0	Ki67+	 6942 15340
2992	0	0	Ki67+	 6943 15461
2993	0	0	Ki67+	 6944 15105
2994	0	0	Ki67+	 6958 15259
2995	0	0	Ki67+	 6963 15357
2996	0	0	Ki67+	 6966 15465
2997	0	0	Ki67+	 6977 15312
2998	0	0	Ki67+	 6982 15133
2999	0	0	Ki67+	 6992 15333
3000	0	0	Ki67+	 6996 14960
3001	0	0	Ki67+	 6999 15078
3002	0	0	Ki67+	 6999 15151
3003	0	0	Ki67+	 7012 14740
3004	0	0	Ki67+	 7015 15362
3005	0	0	Ki67+	 7017 15160
3006	0	0	Ki67+	 7020 15053
3007	0	0	Ki67+	 7026 15381
3008	0	0	Ki67+	 7032 14858
3009	0	0	Ki67+	 7035 15039
3010	0	0	Ki67+	 7039 15172
3011	0	0	Ki67+	 7043 15491
3012	0	0	Ki67+	 7047 15525
3013	0	0	Ki67+	 7067 15509
3014	0	0	Ki67+	 7070 15049
3015	0	0	Ki67+	 7073 15530
3016	0	0	Ki67+	 7075 15130
3017	0	0	Ki67+	 7084 15056
3018	0	0	Ki67+	 7090 15183
3019	0	0	Ki67+	 7100 15335
3020	0	0	Ki67+	 7112 15317
3021	0	0	Ki67+	 7113 15351
3022	0	0	Ki67+	 7115 14759
3023	0	0	Ki67+	 7121 14881
3024	0	0	Ki67+	 7122 14973
3025	0	0	Ki67+	 7123 15264
3026	0	0	Ki67+	 7126 15392
3027	0	0	Ki67+	 7131 15326
3028	0	0	Ki67+	 7132 15085
3029	0	0	Ki67+	 7132 15116
3030	0	0	Ki67+	 7135 15152
3031	0	0	Ki67+	 7140 15130
3032	0	0	Ki67+	 7141 15223
3033	0	0	Ki67+	 7146 15382
3034	0	0	Ki67+	 7147 15111
3035	0	0	Ki67+	 7152 15172
3036	0	0	Ki67+	 7153 15223
3037	0	0	Ki67+	 7154 15233
3038	0	0	Ki67+	 7157 15379
3039	0	0	Ki67+	 7163 15206
3040	0	0	Ki67+	 7164 15328
3041	0	0	Ki67+	 7166 14995
3042	0	0	Ki67+	 7170 15144
3043	0	0	Ki67+	 7172 15405
3044	0	0	Ki67+	 7172 15456
3045	0	0	Ki67+	 7173 14794
3046	0	0	Ki67+	 7178 15358
3047	0	0	Ki67+	 7179 15239
3048	0	0	Ki67+	 7181 15172
3049	0	0	Ki67+	 7182 15446
3050	0	0	Ki67+	 7190 15026
3051	0	0	Ki67+	 7195 15412
3052	0	0	Ki67+	 7195 15458
3053	0	0	Ki67+	 7205 15193
3054	0	0	Ki67+	 7205 15474
3055	0	0	Ki67+	 7209 14745
3056	0	0	Ki67+	 7218 15240
3057	0	0	Ki67+	 7220 14756
3058	0	0	Ki67+	 7220 14835
3059	0	0	Ki67+	 7223 15047
3060	0	0	Ki67+	 7228 15362
3061	0	0	Ki67+	 7228 15393
3062	0	0	Ki67+	 7235 15515
3063	0	0	Ki67+	 7243 15475
3064	0	0	Ki67+	 7245 15293
3065	0	0	Ki67+	 7248 15261
3066	0	0	Ki67+	 7249 15192
3067	0	0	Ki67+	 7252 15219
3068	0	0	Ki67+	 7264 15378
3069	0	0	Ki67+	 7265 15263
3070	0	0	Ki67+	 7268 15511
3071	0	0	Ki67+	 7272 15093
3072	0	0	Ki67+	 7275 15401
3073	0	0	Ki67+	 7276 15303
3074	0	0	Ki67+	 7276 15371
3075	0	0	Ki67+	 7283 15329
3076	0	0	Ki67+	 7288 15227
3077	0	0	Ki67+	 7289 14807
3078	0	0	Ki67+	 7295 15050
3079	0	0	Ki67+	 7302 15258
3080	0	0	Ki67+	 7303 15376
3081	0	0	Ki67+	 7316 15503
3082	0	0	Ki67+	 7322 14918
3083	0	0	Ki67+	 7325 15388
3084	0	0	Ki67+	 7327 14828
3085	0	0	Ki67+	 7327 15303
3086	0	0	Ki67+	 7340 15279
3087	0	0	Ki67+	 7341 14942
3088	0	0	Ki67+	 7347 14840
3089	0	0	Ki67+	 7350 15160
3090	0	0	Ki67+	 7353 14934
3091	0	0	Ki67+	 7354 15414
3092	0	0	Ki67+	 7359 14852
3093	0	0	Ki67+	 7373 15405
3094	0	0	Ki67+	 7384 14859
3095	0	0	Ki67+	 7404 14882
3096	0	0	Ki67+	 7404 14950
3097	0	0	Ki67+	 7405 15173
3098	0	0	Ki67+	 7408 15199
3099	0	0	Ki67+	 7408 15431
3100	0	0	Ki67+	 7424 14895
3101	0	0	Ki67+	 7425 15097
3102	0	0	Ki67+	 7427 15442
3103	0	0	Ki67+	 7429 14979
3104	0	0	Ki67+	 7435 15211
3105	0	0	Ki67+	 7442 14977
3106	0	0	Ki67+	 7443 14998
3107	0	0	Ki67+	 7445 14908
3108	0	0	Ki67+	 7446 15202
3109	0	0	Ki67+	 7454 14792
3110	0	0	Ki67+	 7456 14918
3111	0	0	Ki67+	 7465 14762
3112	0	0	Ki67+	 7469 15052
3113	0	0	Ki67+	 7475 14989
3114	0	0	Ki67+	 7486 15138
3115	0	0	Ki67+	 7489 15001
3116	0	0	Ki67+	 7492 15090
3117	0	0	Ki67+	 7501 15528
3118	0	0	Ki67+	 7503 14946
3119	0	0	Ki67+	 7504 15332
3120	0	0	Ki67+	 7513 15360
3121	0	0	Ki67+	 7516 14811
3122	0	0	Ki67+	 7519 14753
3123	0	0	Ki67+	 7522 15475
3124	0	0	Ki67+	 7525 15088
3125	0	0	Ki67+	 7526 14955
3126	0	0	Ki67+	 7540 15414
3127	0	0	Ki67+	 7543 15063
3128	0	0	Ki67+	 7547 14774
3129	0	0	Ki67+	 7549 15350
3130	0	0	Ki67+	 7563 14837
3131	0	0	Ki67+	 7604 14825
3132	0	0	Ki67+	 7612 15171
3133	0	0	Ki67+	 7614 15228
3134	0	0	Ki67+	 7619 14894
3135	0	0	Ki67+	 7620 14840
3136	0	0	Ki67+	 7627 15157
3137	0	0	Ki67+	 7642 15235
3138	0	0	Ki67+	 7642 15475
3139	0	0	Ki67+	 7661 14943
3140	0	0	Ki67+	 7669 15260
3141	0	0	Ki67+	 7669 15274
3142	0	0	Ki67+	 7686 14985
3143	0	0	Ki67+	 7718 14886
3144	0	0	Ki67+	 6933 16090
3145	0	0	Ki67+	 6939 15821
3146	0	0	Ki67+	 6953 15674
3147	0	0	Ki67+	 6967 16080
3148	0	0	Ki67+	 6977 16270
3149	0	0	Ki67+	 7001 15699
3150	0	0	Ki67+	 7003 16088
3151	0	0	Ki67+	 7009 16282
3152	0	0	Ki67+	 7013 15546
3153	0	0	Ki67+	 7017 15730
3154	0	0	Ki67+	 7021 16050
3155	0	0	Ki67+	 7023 15912
3156	0	0	Ki67+	 7025 16097
3157	0	0	Ki67+	 7030 15810
3158	0	0	Ki67+	 7040 15915
3159	0	0	Ki67+	 7043 15733
3160	0	0	Ki67+	 7046 16110
3161	0	0	Ki67+	 7059 15760
3162	0	0	Ki67+	 7065 16309
3163	0	0	Ki67+	 7067 15863
3164	0	0	Ki67+	 7069 16294
3165	0	0	Ki67+	 7073 15765
3166	0	0	Ki67+	 7073 16122
3167	0	0	Ki67+	 7075 16136
3168	0	0	Ki67+	 7086 16314
3169	0	0	Ki67+	 7088 15736
3170	0	0	Ki67+	 7091 15877
3171	0	0	Ki67+	 7101 15787
3172	0	0	Ki67+	 7106 16140
3173	0	0	Ki67+	 7107 15880
3174	0	0	Ki67+	 7129 15951
3175	0	0	Ki67+	 7131 16152
3176	0	0	Ki67+	 7132 15551
3177	0	0	Ki67+	 7137 15932
3178	0	0	Ki67+	 7137 16096
3179	0	0	Ki67+	 7143 15903
3180	0	0	Ki67+	 7144 16151
3181	0	0	Ki67+	 7146 15816
3182	0	0	Ki67+	 7164 15823
3183	0	0	Ki67+	 7171 15914
3184	0	0	Ki67+	 7174 15585
3185	0	0	Ki67+	 7179 15833
3186	0	0	Ki67+	 7190 16145
3187	0	0	Ki67+	 7192 15693
3188	0	0	Ki67+	 7193 15601
3189	0	0	Ki67+	 7218 16286
3190	0	0	Ki67+	 7227 16267
3191	0	0	Ki67+	 7228 15622
3192	0	0	Ki67+	 7233 15852
3193	0	0	Ki67+	 7254 15631
3194	0	0	Ki67+	 7283 15636
3195	0	0	Ki67+	 7315 15802
3196	0	0	Ki67+	 7342 16056
3197	0	0	Ki67+	 7357 15611
3198	0	0	Ki67+	 7399 15859
3199	0	0	Ki67+	 7423 16177
3200	0	0	Ki67+	 7474 15626
3201	0	0	Ki67+	 7530 15578
3202	0	0	Ki67+	 6930 16973
3203	0	0	Ki67+	 6936 16800
3204	0	0	Ki67+	 6939 16550
3205	0	0	Ki67+	 6955 16346
3206	0	0	Ki67+	 6962 16394
3207	0	0	Ki67+	 6973 16430
3208	0	0	Ki67+	 6981 16356
3209	0	0	Ki67+	 6982 16562
3210	0	0	Ki67+	 6998 16548
3211	0	0	Ki67+	 7007 16351
3212	0	0	Ki67+	 7015 16989
3213	0	0	Ki67+	 7021 16393
3214	0	0	Ki67+	 7028 16378
3215	0	0	Ki67+	 7029 16473
3216	0	0	Ki67+	 7041 16433
3217	0	0	Ki67+	 7048 16473
3218	0	0	Ki67+	 7048 16525
3219	0	0	Ki67+	 7049 16392
3220	0	0	Ki67+	 7052 16542
3221	0	0	Ki67+	 7059 16370
3222	0	0	Ki67+	 7061 16390
3223	0	0	Ki67+	 7063 17083
3224	0	0	Ki67+	 7065 16453
3225	0	0	Ki67+	 7066 16513
3226	0	0	Ki67+	 7068 16699
3227	0	0	Ki67+	 7068 16735
3228	0	0	Ki67+	 7076 16439
3229	0	0	Ki67+	 7078 16412
3230	0	0	Ki67+	 7079 16494
3231	0	0	Ki67+	 7089 16453
3232	0	0	Ki67+	 7090 16718
3233	0	0	Ki67+	 7105 16430
3234	0	0	Ki67+	 7131 17046
3235	0	0	Ki67+	 7150 16463
3236	0	0	Ki67+	 7162 16441
3237	0	0	Ki67+	 7197 16464
3238	0	0	Ki67+	 7197 17079
3239	0	0	Ki67+	 7334 16468
3240	0	0	Ki67+	 7338 16416
3241	0	0	Ki67+	 7681 16965
3242	0	0	Ki67+	 6929 17232
3243	0	0	Ki67+	 6930 17437
3244	0	0	Ki67+	 6931 17267
3245	0	0	Ki67+	 6932 17320
3246	0	0	Ki67+	 6933 17247
3247	0	0	Ki67+	 6937 17294
3248	0	0	Ki67+	 6940 17198
3249	0	0	Ki67+	 6943 17819
3250	0	0	Ki67+	 6948 17154
3251	0	0	Ki67+	 6948 17223
3252	0	0	Ki67+	 6953 17796
3253	0	0	Ki67+	 6956 17278
3254	0	0	Ki67+	 6956 17823
3255	0	0	Ki67+	 6956 17840
3256	0	0	Ki67+	 6957 17337
3257	0	0	Ki67+	 6964 17870
3258	0	0	Ki67+	 6968 17765
3259	0	0	Ki67+	 6975 17852
3260	0	0	Ki67+	 6979 17882
3261	0	0	Ki67+	 6983 17442
3262	0	0	Ki67+	 6984 17690
3263	0	0	Ki67+	 6989 17784
3264	0	0	Ki67+	 6989 17880
3265	0	0	Ki67+	 6990 17748
3266	0	0	Ki67+	 6998 17760
3267	0	0	Ki67+	 7002 17880
3268	0	0	Ki67+	 7013 17727
3269	0	0	Ki67+	 7014 17924
3270	0	0	Ki67+	 7020 17462
3271	0	0	Ki67+	 7028 17734
3272	0	0	Ki67+	 7030 17472
3273	0	0	Ki67+	 7035 17368
3274	0	0	Ki67+	 7041 17402
3275	0	0	Ki67+	 7045 17506
3276	0	0	Ki67+	 7045 17910
3277	0	0	Ki67+	 7049 17340
3278	0	0	Ki67+	 7050 17166
3279	0	0	Ki67+	 7050 17551
3280	0	0	Ki67+	 7053 17659
3281	0	0	Ki67+	 7058 17425
3282	0	0	Ki67+	 7058 17714
3283	0	0	Ki67+	 7063 17925
3284	0	0	Ki67+	 7064 17295
3285	0	0	Ki67+	 7065 17651
3286	0	0	Ki67+	 7068 17407
3287	0	0	Ki67+	 7070 17334
3288	0	0	Ki67+	 7074 17554
3289	0	0	Ki67+	 7078 17246
3290	0	0	Ki67+	 7084 17555
3291	0	0	Ki67+	 7093 17272
3292	0	0	Ki67+	 7093 17313
3293	0	0	Ki67+	 7093 17600
3294	0	0	Ki67+	 7095 17258
3295	0	0	Ki67+	 7095 17720
3296	0	0	Ki67+	 7097 17570
3297	0	0	Ki67+	 7099 17244
3298	0	0	Ki67+	 7117 17468
3299	0	0	Ki67+	 7120 17247
3300	0	0	Ki67+	 7130 17684
3301	0	0	Ki67+	 7135 17486
3302	0	0	Ki67+	 7140 17693
3303	0	0	Ki67+	 7144 17339
3304	0	0	Ki67+	 7144 17513
3305	0	0	Ki67+	 7149 17275
3306	0	0	Ki67+	 7161 17671
3307	0	0	Ki67+	 7162 17286
3308	0	0	Ki67+	 7173 17683
3309	0	0	Ki67+	 7187 17583
3310	0	0	Ki67+	 7198 17662
3311	0	0	Ki67+	 7210 17507
3312	0	0	Ki67+	 7215 17660
3313	0	0	Ki67+	 7221 17678
3314	0	0	Ki67+	 7231 17683
3315	0	0	Ki67+	 7244 17689
3316	0	0	Ki67+	 7254 17523
3317	0	0	Ki67+	 7263 17501
3318	0	0	Ki67+	 7263 17689
3319	0	0	Ki67+	 7266 17761
3320	0	0	Ki67+	 7276 17689
3321	0	0	Ki67+	 7286 17408
3322	0	0	Ki67+	 7292 17725
3323	0	0	Ki67+	 7309 17499
3324	0	0	Ki67+	 7309 17874
3325	0	0	Ki67+	 7315 17797
3326	0	0	Ki67+	 7316 17860
3327	0	0	Ki67+	 7322 17762
3328	0	0	Ki67+	 7327 17827
3329	0	0	Ki67+	 7328 17487
3330	0	0	Ki67+	 7336 17463
3331	0	0	Ki67+	 7339 17821
3332	0	0	Ki67+	 7343 17810
3333	0	0	Ki67+	 7375 17679
3334	0	0	Ki67+	 7394 17731
3335	0	0	Ki67+	 7399 17491
3336	0	0	Ki67+	 7446 17620
3337	0	0	Ki67+	 7462 17761
3338	0	0	Ki67+	 7490 17731
3339	0	0	Ki67+	 7514 17681
3340	0	0	Ki67+	 7517 17705
3341	0	0	Ki67+	 7527 17392
3342	0	0	Ki67+	 7529 17820
3343	0	0	Ki67+	 7538 17735
3344	0	0	Ki67+	 6934 18213
3345	0	0	Ki67+	 6937 18007
3346	0	0	Ki67+	 6946 18511
3347	0	0	Ki67+	 6948 18234
3348	0	0	Ki67+	 6950 17972
3349	0	0	Ki67+	 6955 17960
3350	0	0	Ki67+	 6955 18436
3351	0	0	Ki67+	 6958 18393
3352	0	0	Ki67+	 6962 17991
3353	0	0	Ki67+	 6968 18265
3354	0	0	Ki67+	 6971 18222
3355	0	0	Ki67+	 6975 18305
3356	0	0	Ki67+	 6984 18043
3357	0	0	Ki67+	 6985 18057
3358	0	0	Ki67+	 6986 18442
3359	0	0	Ki67+	 6989 18400
3360	0	0	Ki67+	 6989 18701
3361	0	0	Ki67+	 6990 18170
3362	0	0	Ki67+	 6992 18335
3363	0	0	Ki67+	 6999 18696
3364	0	0	Ki67+	 7004 18003
3365	0	0	Ki67+	 7004 18169
3366	0	0	Ki67+	 7005 18665
3367	0	0	Ki67+	 7005 18721
3368	0	0	Ki67+	 7006 18017
3369	0	0	Ki67+	 7006 18067
3370	0	0	Ki67+	 7010 18350
3371	0	0	Ki67+	 7018 18038
3372	0	0	Ki67+	 7022 18180
3373	0	0	Ki67+	 7022 18722
3374	0	0	Ki67+	 7037 18141
3375	0	0	Ki67+	 7040 18357
3376	0	0	Ki67+	 7046 18153
3377	0	0	Ki67+	 7054 18377
3378	0	0	Ki67+	 7069 18116
3379	0	0	Ki67+	 7074 17946
3380	0	0	Ki67+	 7085 18149
3381	0	0	Ki67+	 7089 18730
3382	0	0	Ki67+	 7099 17963
3383	0	0	Ki67+	 7100 18351
3384	0	0	Ki67+	 7101 18113
3385	0	0	Ki67+	 7110 17970
3386	0	0	Ki67+	 7111 18704
3387	0	0	Ki67+	 7112 18394
3388	0	0	Ki67+	 7113 18730
3389	0	0	Ki67+	 7132 18122
3390	0	0	Ki67+	 7140 18734
3391	0	0	Ki67+	 7148 18375
3392	0	0	Ki67+	 7161 18183
3393	0	0	Ki67+	 7162 18132
3394	0	0	Ki67+	 7168 18392
3395	0	0	Ki67+	 7171 18347
3396	0	0	Ki67+	 7180 18162
3397	0	0	Ki67+	 7195 18152
3398	0	0	Ki67+	 7198 18363
3399	0	0	Ki67+	 7208 18167
3400	0	0	Ki67+	 7213 17963
3401	0	0	Ki67+	 7214 18307
3402	0	0	Ki67+	 7221 18191
3403	0	0	Ki67+	 7225 18175
3404	0	0	Ki67+	 7227 18211
3405	0	0	Ki67+	 7240 18187
3406	0	0	Ki67+	 7246 18204
3407	0	0	Ki67+	 7248 18318
3408	0	0	Ki67+	 7251 17945
3409	0	0	Ki67+	 7257 18223
3410	0	0	Ki67+	 7263 18243
3411	0	0	Ki67+	 7271 18217
3412	0	0	Ki67+	 7278 18095
3413	0	0	Ki67+	 7280 18133
3414	0	0	Ki67+	 7291 18072
3415	0	0	Ki67+	 7299 18153
3416	0	0	Ki67+	 7301 18137
3417	0	0	Ki67+	 7306 18190
3418	0	0	Ki67+	 7317 18175
3419	0	0	Ki67+	 7320 18148
3420	0	0	Ki67+	 7325 18189
3421	0	0	Ki67+	 7334 18070
3422	0	0	Ki67+	 7366 18057
3423	0	0	Ki67+	 7393 18219
3424	0	0	Ki67+	 7394 18175
3425	0	0	Ki67+	 7395 18428
3426	0	0	Ki67+	 7419 18192
3427	0	0	Ki67+	 7438 18156
3428	0	0	Ki67+	 7441 18053
3429	0	0	Ki67+	 7449 18186
3430	0	0	Ki67+	 7462 18060
3431	0	0	Ki67+	 7465 18202
3432	0	0	Ki67+	 7484 18115
3433	0	0	Ki67+	 7497 18073
3434	0	0	Ki67+	 7615 18336
3435	0	0	Ki67+	 7635 18041
3436	0	0	Ki67+	 7640 18607
3437	0	0	Ki67+	 7660 18474
3438	0	0	Ki67+	 7708 18422
3439	0	0	Ki67+	 7710 18444
3440	0	0	Ki67+	 6932 19410
3441	0	0	Ki67+	 6939 19057
3442	0	0	Ki67+	 6943 18899
3443	0	0	Ki67+	 6955 18959
3444	0	0	Ki67+	 6970 19413
3445	0	0	Ki67+	 6972 19099
3446	0	0	Ki67+	 6980 19428
3447	0	0	Ki67+	 6992 19341
3448	0	0	Ki67+	 6995 19406
3449	0	0	Ki67+	 6996 19421
3450	0	0	Ki67+	 7015 19107
3451	0	0	Ki67+	 7015 19415
3452	0	0	Ki67+	 7029 19369
3453	0	0	Ki67+	 7030 19345
3454	0	0	Ki67+	 7033 19427
3455	0	0	Ki67+	 7035 19113
3456	0	0	Ki67+	 7042 19448
3457	0	0	Ki67+	 7046 19375
3458	0	0	Ki67+	 7052 19469
3459	0	0	Ki67+	 7061 19443
3460	0	0	Ki67+	 7071 19375
3461	0	0	Ki67+	 7075 19495
3462	0	0	Ki67+	 7079 18761
3463	0	0	Ki67+	 7084 19469
3464	0	0	Ki67+	 7097 19528
3465	0	0	Ki67+	 7098 18766
3466	0	0	Ki67+	 7104 18791
3467	0	0	Ki67+	 7106 19166
3468	0	0	Ki67+	 7112 19176
3469	0	0	Ki67+	 7130 18792
3470	0	0	Ki67+	 7135 19338
3471	0	0	Ki67+	 7136 19186
3472	0	0	Ki67+	 7141 19208
3473	0	0	Ki67+	 7146 18796
3474	0	0	Ki67+	 7153 19347
3475	0	0	Ki67+	 7156 18781
3476	0	0	Ki67+	 7161 19295
3477	0	0	Ki67+	 7168 19248
3478	0	0	Ki67+	 7171 19459
3479	0	0	Ki67+	 7173 18738
3480	0	0	Ki67+	 7177 18770
3481	0	0	Ki67+	 7184 18790
3482	0	0	Ki67+	 7187 18804
3483	0	0	Ki67+	 7188 19273
3484	0	0	Ki67+	 7192 18762
3485	0	0	Ki67+	 7192 19528
3486	0	0	Ki67+	 7212 18810
3487	0	0	Ki67+	 7254 19222
3488	0	0	Ki67+	 7272 19191
3489	0	0	Ki67+	 7296 19148
3490	0	0	Ki67+	 7372 19404
3491	0	0	Ki67+	 7518 19354
3492	0	0	Ki67+	 7521 19108
3493	0	0	Ki67+	 7675 18784
3494	0	0	Ki67+	 7689 18776
3495	0	0	Ki67+	 6930 19824
3496	0	0	Ki67+	 6941 19674
3497	0	0	Ki67+	 6941 19797
3498	0	0	Ki67+	 6941 19942
3499	0	0	Ki67+	 6946 19814
3500	0	0	Ki67+	 6948 19621
3501	0	0	Ki67+	 6950 20088
3502	0	0	Ki67+	 6953 19657
3503	0	0	Ki67+	 6971 19671
3504	0	0	Ki67+	 6978 20029
3505	0	0	Ki67+	 6980 20048
3506	0	0	Ki67+	 6984 19653
3507	0	0	Ki67+	 6990 19983
3508	0	0	Ki67+	 6990 20011
3509	0	0	Ki67+	 6992 19836
3510	0	0	Ki67+	 7000 20057
3511	0	0	Ki67+	 7003 19947
3512	0	0	Ki67+	 7004 20189
3513	0	0	Ki67+	 7014 20004
3514	0	0	Ki67+	 7014 20110
3515	0	0	Ki67+	 7015 19765
3516	0	0	Ki67+	 7018 20065
3517	0	0	Ki67+	 7020 19986
3518	0	0	Ki67+	 7022 19662
3519	0	0	Ki67+	 7023 19946
3520	0	0	Ki67+	 7023 20034
3521	0	0	Ki67+	 7040 19976
3522	0	0	Ki67+	 7047 20003
3523	0	0	Ki67+	 7053 19949
3524	0	0	Ki67+	 7054 19970
3525	0	0	Ki67+	 7068 19577
3526	0	0	Ki67+	 7075 19546
3527	0	0	Ki67+	 7088 19559
3528	0	0	Ki67+	 7123 20206
3529	0	0	Ki67+	 7275 19990
3530	0	0	Ki67+	 7450 20183
3531	0	0	Ki67+	 7458 20151
3532	0	0	Ki67+	 7473 20200
3533	0	0	Ki67+	 7500 19734
3534	0	0	Ki67+	 7500 19750
3535	0	0	Ki67+	 7546 20104
3536	0	0	Ki67+	 7668 20021
3537	0	0	Ki67+	 7702 19760
3538	0	0	Ki67+	 6942 20538
3539	0	0	Ki67+	 6959 20637
3540	0	0	Ki67+	 6960 20534
3541	0	0	Ki67+	 6999 20605
3542	0	0	Ki67+	 7080 20569
3543	0	0	Ki67+	 7105 20880
3544	0	0	Ki67+	 7132 20987
3545	0	0	Ki67+	 7140 20753
3546	0	0	Ki67+	 7205 20338
3547	0	0	Ki67+	 7214 20351
3548	0	0	Ki67+	 7327 20769
3549	0	0	Ki67+	 7415 20357
3550	0	0	Ki67+	 7417 20369
3551	0	0	Ki67+	 7458 20978
3552	0	0	Ki67+	 7499 20960
3553	0	0	Ki67+	 7534 20527
3554	0	0	Ki67+	 7605 20620
3555	0	0	Ki67+	 7649 20376
3556	0	0	Ki67+	 7658 20450
3557	0	0	Ki67+	 7659 20432
3558	0	0	Ki67+	 7659 20563
3559	0	0	Ki67+	 7683 20352
3560	0	0	Ki67+	 7714 20495
3561	0	0	Ki67+	 7716 21004
3562	0	0	Ki67+	 7719 21115
3563	0	0	Ki67+	 6930 21409
3564	0	0	Ki67+	 6930 21441
3565	0	0	Ki67+	 6931 21492
3566	0	0	Ki67+	 6931 21693
3567	0	0	Ki67+	 6935 21566
3568	0	0	Ki67+	 6936 21901
3569	0	0	Ki67+	 6941 21547
3570	0	0	Ki67+	 6941 21914
3571	0	0	Ki67+	 6943 21506
3572	0	0	Ki67+	 6945 21640
3573	0	0	Ki67+	 6947 21392
3574	0	0	Ki67+	 6954 21655
3575	0	0	Ki67+	 6955 21581
3576	0	0	Ki67+	 6955 21887
3577	0	0	Ki67+	 6957 21437
3578	0	0	Ki67+	 6965 21887
3579	0	0	Ki67+	 6966 21902
3580	0	0	Ki67+	 6976 21411
3581	0	0	Ki67+	 6978 21375
3582	0	0	Ki67+	 6981 21570
3583	0	0	Ki67+	 6987 21484
3584	0	0	Ki67+	 6989 21650
3585	0	0	Ki67+	 6990 21448
3586	0	0	Ki67+	 6991 21901
3587	0	0	Ki67+	 6993 21433
3588	0	0	Ki67+	 7003 21539
3589	0	0	Ki67+	 7006 21431
3590	0	0	Ki67+	 7007 21570
3591	0	0	Ki67+	 7007 21659
3592	0	0	Ki67+	 7010 21380
3593	0	0	Ki67+	 7011 21928
3594	0	0	Ki67+	 7012 21647
3595	0	0	Ki67+	 7014 21860
3596	0	0	Ki67+	 7016 21476
3597	0	0	Ki67+	 7028 21565
3598	0	0	Ki67+	 7032 21874
3599	0	0	Ki67+	 7034 21586
3600	0	0	Ki67+	 7039 21922
3601	0	0	Ki67+	 7041 21200
3602	0	0	Ki67+	 7047 21689
3603	0	0	Ki67+	 7050 21351
3604	0	0	Ki67+	 7055 21375
3605	0	0	Ki67+	 7055 21840
3606	0	0	Ki67+	 7062 21827
3607	0	0	Ki67+	 7071 21599
3608	0	0	Ki67+	 7076 21662
3609	0	0	Ki67+	 7077 21577
3610	0	0	Ki67+	 7079 21904
3611	0	0	Ki67+	 7082 21700
3612	0	0	Ki67+	 7084 21815
3613	0	0	Ki67+	 7091 21657
3614	0	0	Ki67+	 7091 21685
3615	0	0	Ki67+	 7092 21606
3616	0	0	Ki67+	 7094 21789
3617	0	0	Ki67+	 7095 21819
3618	0	0	Ki67+	 7097 21902
3619	0	0	Ki67+	 7105 21361
3620	0	0	Ki67+	 7110 21663
3621	0	0	Ki67+	 7121 21754
3622	0	0	Ki67+	 7122 21598
3623	0	0	Ki67+	 7123 21729
3624	0	0	Ki67+	 7124 21779
3625	0	0	Ki67+	 7125 21805
3626	0	0	Ki67+	 7128 21701
3627	0	0	Ki67+	 7130 21919
3628	0	0	Ki67+	 7140 21373
3629	0	0	Ki67+	 7148 21903
3630	0	0	Ki67+	 7149 21692
3631	0	0	Ki67+	 7177 21175
3632	0	0	Ki67+	 7182 21573
3633	0	0	Ki67+	 7183 21773
3634	0	0	Ki67+	 7186 21710
3635	0	0	Ki67+	 7189 21594
3636	0	0	Ki67+	 7199 21577
3637	0	0	Ki67+	 7206 21851
3638	0	0	Ki67+	 7207 21443
3639	0	0	Ki67+	 7224 21871
3640	0	0	Ki67+	 7228 21580
3641	0	0	Ki67+	 7229 21435
3642	0	0	Ki67+	 7239 21893
3643	0	0	Ki67+	 7241 21865
3644	0	0	Ki67+	 7241 21909
3645	0	0	Ki67+	 7255 21834
3646	0	0	Ki67+	 7272 21639
3647	0	0	Ki67+	 7274 21222
3648	0	0	Ki67+	 7314 21935
3649	0	0	Ki67+	 7381 21859
3650	0	0	Ki67+	 7419 21801
3651	0	0	Ki67+	 7499 21425
3652	0	0	Ki67+	 7518 21177
3653	0	0	Ki67+	 7556 21216
3654	0	0	Ki67+	 7565 21787
3655	0	0	Ki67+	 7572 21815
3656	0	0	Ki67+	 6930 22148
3657	0	0	Ki67+	 6931 22253
3658	0	0	Ki67+	 6938 21989
3659	0	0	Ki67+	 6939 22269
3660	0	0	Ki67+	 6941 22339
3661	0	0	Ki67+	 6955 21968
3662	0	0	Ki67+	 6956 22483
3663	0	0	Ki67+	 6957 22293
3664	0	0	Ki67+	 6961 21991
3665	0	0	Ki67+	 6962 22686
3666	0	0	Ki67+	 6965 22373
3667	0	0	Ki67+	 6968 22302
3668	0	0	Ki67+	 6970 22457
3669	0	0	Ki67+	 6971 22384
3670	0	0	Ki67+	 6972 22271
3671	0	0	Ki67+	 6972 22284
3672	0	0	Ki67+	 6973 22177
3673	0	0	Ki67+	 6975 22334
3674	0	0	Ki67+	 6975 22350
3675	0	0	Ki67+	 6976 21953
3676	0	0	Ki67+	 6976 22442
3677	0	0	Ki67+	 6988 22669
3678	0	0	Ki67+	 6989 22323
3679	0	0	Ki67+	 6991 22717
3680	0	0	Ki67+	 6993 22366
3681	0	0	Ki67+	 6996 22405
3682	0	0	Ki67+	 6999 21949
3683	0	0	Ki67+	 7003 22192
3684	0	0	Ki67+	 7020 22590
3685	0	0	Ki67+	 7020 22665
3686	0	0	Ki67+	 7022 22188
3687	0	0	Ki67+	 7025 22641
3688	0	0	Ki67+	 7041 22617
3689	0	0	Ki67+	 7042 22293
3690	0	0	Ki67+	 7057 22314
3691	0	0	Ki67+	 7057 22597
3692	0	0	Ki67+	 7058 22359
3693	0	0	Ki67+	 7059 22266
3694	0	0	Ki67+	 7064 22171
3695	0	0	Ki67+	 7069 22300
3696	0	0	Ki67+	 7071 22142
3697	0	0	Ki67+	 7071 22550
3698	0	0	Ki67+	 7074 22573
3699	0	0	Ki67+	 7075 22097
3700	0	0	Ki67+	 7079 22390
3701	0	0	Ki67+	 7084 22319
3702	0	0	Ki67+	 7091 22410
3703	0	0	Ki67+	 7094 22249
3704	0	0	Ki67+	 7096 22368
3705	0	0	Ki67+	 7099 22150
3706	0	0	Ki67+	 7100 22527
3707	0	0	Ki67+	 7102 22543
3708	0	0	Ki67+	 7104 21944
3709	0	0	Ki67+	 7108 22392
3710	0	0	Ki67+	 7118 22228
3711	0	0	Ki67+	 7123 22428
3712	0	0	Ki67+	 7126 22551
3713	0	0	Ki67+	 7131 22393
3714	0	0	Ki67+	 7137 22509
3715	0	0	Ki67+	 7138 21942
3716	0	0	Ki67+	 7138 22204
3717	0	0	Ki67+	 7147 22501
3718	0	0	Ki67+	 7154 22099
3719	0	0	Ki67+	 7163 21967
3720	0	0	Ki67+	 7167 22389
3721	0	0	Ki67+	 7171 22008
3722	0	0	Ki67+	 7173 22067
3723	0	0	Ki67+	 7173 22078
3724	0	0	Ki67+	 7174 22198
3725	0	0	Ki67+	 7174 22418
3726	0	0	Ki67+	 7183 22116
3727	0	0	Ki67+	 7186 22074
3728	0	0	Ki67+	 7186 22094
3729	0	0	Ki67+	 7188 22393
3730	0	0	Ki67+	 7194 22485
3731	0	0	Ki67+	 7196 22049
3732	0	0	Ki67+	 7197 22184
3733	0	0	Ki67+	 7219 22484
3734	0	0	Ki67+	 7228 22374
3735	0	0	Ki67+	 7251 22722
3736	0	0	Ki67+	 7252 22226
3737	0	0	Ki67+	 7254 22318
3738	0	0	Ki67+	 7263 21945
3739	0	0	Ki67+	 7268 22691
3740	0	0	Ki67+	 7276 22469
3741	0	0	Ki67+	 7280 22703
3742	0	0	Ki67+	 7292 21952
3743	0	0	Ki67+	 7303 22687
3744	0	0	Ki67+	 7307 22531
3745	0	0	Ki67+	 7314 22521
3746	0	0	Ki67+	 7320 22413
3747	0	0	Ki67+	 7325 22700
3748	0	0	Ki67+	 7335 22665
3749	0	0	Ki67+	 7336 22230
3750	0	0	Ki67+	 7337 22526
3751	0	0	Ki67+	 7339 22423
3752	0	0	Ki67+	 7342 22562
3753	0	0	Ki67+	 7346 22378
3754	0	0	Ki67+	 7357 22303
3755	0	0	Ki67+	 7359 22430
3756	0	0	Ki67+	 7368 22664
3757	0	0	Ki67+	 7369 22408
3758	0	0	Ki67+	 7371 22534
3759	0	0	Ki67+	 7371 22581
3760	0	0	Ki67+	 7372 22304
3761	0	0	Ki67+	 7373 22004
3762	0	0	Ki67+	 7374 22555
3763	0	0	Ki67+	 7375 22355
3764	0	0	Ki67+	 7376 22462
3765	0	0	Ki67+	 7382 22419
3766	0	0	Ki67+	 7398 22383
3767	0	0	Ki67+	 7401 22373
3768	0	0	Ki67+	 7402 22432
3769	0	0	Ki67+	 7403 22723
3770	0	0	Ki67+	 7414 22471
3771	0	0	Ki67+	 7418 22036
3772	0	0	Ki67+	 7418 22506
3773	0	0	Ki67+	 7420 22251
3774	0	0	Ki67+	 7421 22406
3775	0	0	Ki67+	 7425 22265
3776	0	0	Ki67+	 7430 22723
3777	0	0	Ki67+	 7434 22449
3778	0	0	Ki67+	 7442 22504
3779	0	0	Ki67+	 7455 22722
3780	0	0	Ki67+	 7459 22471
3781	0	0	Ki67+	 7464 22453
3782	0	0	Ki67+	 7469 22521
3783	0	0	Ki67+	 7499 22102
3784	0	0	Ki67+	 7515 22277
3785	0	0	Ki67+	 7523 22064
3786	0	0	Ki67+	 7527 22435
3787	0	0	Ki67+	 7531 22481
3788	0	0	Ki67+	 7537 22302
3789	0	0	Ki67+	 7556 22130
3790	0	0	Ki67+	 7566 22305
3791	0	0	Ki67+	 7572 22178
3792	0	0	Ki67+	 7575 22390
3793	0	0	Ki67+	 7591 22559
3794	0	0	Ki67+	 7603 22197
3795	0	0	Ki67+	 7622 22500
3796	0	0	Ki67+	 7657 22620
3797	0	0	Ki67+	 7662 22311
3798	0	0	Ki67+	 7665 22267
3799	0	0	Ki67+	 7666 22390
3800	0	0	Ki67+	 7685 22550
3801	0	0	Ki67+	 6945 22810
3802	0	0	Ki67+	 6954 23165
3803	0	0	Ki67+	 6965 23174
3804	0	0	Ki67+	 6972 22783
3805	0	0	Ki67+	 6984 23169
3806	0	0	Ki67+	 6996 22792
3807	0	0	Ki67+	 7011 22763
3808	0	0	Ki67+	 7011 23150
3809	0	0	Ki67+	 7013 22739
3810	0	0	Ki67+	 7035 22775
3811	0	0	Ki67+	 7048 23140
3812	0	0	Ki67+	 7048 23157
3813	0	0	Ki67+	 7049 22806
3814	0	0	Ki67+	 7057 23183
3815	0	0	Ki67+	 7057 23291
3816	0	0	Ki67+	 7062 22779
3817	0	0	Ki67+	 7072 23146
3818	0	0	Ki67+	 7078 22807
3819	0	0	Ki67+	 7082 22789
3820	0	0	Ki67+	 7083 22980
3821	0	0	Ki67+	 7088 22941
3822	0	0	Ki67+	 7090 22927
3823	0	0	Ki67+	 7092 23157
3824	0	0	Ki67+	 7097 23325
3825	0	0	Ki67+	 7100 22805
3826	0	0	Ki67+	 7100 22993
3827	0	0	Ki67+	 7104 23025
3828	0	0	Ki67+	 7104 23355
3829	0	0	Ki67+	 7109 23322
3830	0	0	Ki67+	 7111 22967
3831	0	0	Ki67+	 7113 23221
3832	0	0	Ki67+	 7113 23416
3833	0	0	Ki67+	 7113 23487
3834	0	0	Ki67+	 7117 22802
3835	0	0	Ki67+	 7117 23269
3836	0	0	Ki67+	 7119 23283
3837	0	0	Ki67+	 7119 23305
3838	0	0	Ki67+	 7120 22881
3839	0	0	Ki67+	 7121 22939
3840	0	0	Ki67+	 7123 23387
3841	0	0	Ki67+	 7124 23470
3842	0	0	Ki67+	 7126 22925
3843	0	0	Ki67+	 7127 22776
3844	0	0	Ki67+	 7127 22957
3845	0	0	Ki67+	 7127 23047
3846	0	0	Ki67+	 7128 22896
3847	0	0	Ki67+	 7130 22974
3848	0	0	Ki67+	 7130 23024
3849	0	0	Ki67+	 7130 23142
3850	0	0	Ki67+	 7131 23431
3851	0	0	Ki67+	 7133 23358
3852	0	0	Ki67+	 7135 23329
3853	0	0	Ki67+	 7140 23442
3854	0	0	Ki67+	 7141 23012
3855	0	0	Ki67+	 7145 22753
3856	0	0	Ki67+	 7149 22872
3857	0	0	Ki67+	 7149 23388
3858	0	0	Ki67+	 7154 23140
3859	0	0	Ki67+	 7158 23028
3860	0	0	Ki67+	 7160 23150
3861	0	0	Ki67+	 7162 22752
3862	0	0	Ki67+	 7174 22839
3863	0	0	Ki67+	 7178 23037
3864	0	0	Ki67+	 7185 22737
3865	0	0	Ki67+	 7201 22748
3866	0	0	Ki67+	 7203 23036
3867	0	0	Ki67+	 7203 23184
3868	0	0	Ki67+	 7207 22811
3869	0	0	Ki67+	 7207 23151
3870	0	0	Ki67+	 7210 23233
3871	0	0	Ki67+	 7211 23207
3872	0	0	Ki67+	 7216 23272
3873	0	0	Ki67+	 7217 23048
3874	0	0	Ki67+	 7218 23156
3875	0	0	Ki67+	 7221 22850
3876	0	0	Ki67+	 7226 23003
3877	0	0	Ki67+	 7228 22740
3878	0	0	Ki67+	 7228 23030
3879	0	0	Ki67+	 7229 23121
3880	0	0	Ki67+	 7231 23367
3881	0	0	Ki67+	 7234 23291
3882	0	0	Ki67+	 7243 22792
3883	0	0	Ki67+	 7243 23128
3884	0	0	Ki67+	 7256 23093
3885	0	0	Ki67+	 7258 22801
3886	0	0	Ki67+	 7258 23411
3887	0	0	Ki67+	 7260 23036
3888	0	0	Ki67+	 7262 22781
3889	0	0	Ki67+	 7272 23390
3890	0	0	Ki67+	 7279 22788
3891	0	0	Ki67+	 7281 23081
3892	0	0	Ki67+	 7284 22774
3893	0	0	Ki67+	 7287 23407
3894	0	0	Ki67+	 7287 23424
3895	0	0	Ki67+	 7290 23362
3896	0	0	Ki67+	 7293 23437
3897	0	0	Ki67+	 7299 23425
3898	0	0	Ki67+	 7300 23091
3899	0	0	Ki67+	 7304 23400
3900	0	0	Ki67+	 7311 23067
3901	0	0	Ki67+	 7316 23442
3902	0	0	Ki67+	 7317 23013
3903	0	0	Ki67+	 7326 23080
3904	0	0	Ki67+	 7327 22758
3905	0	0	Ki67+	 7334 23058
3906	0	0	Ki67+	 7344 23427
3907	0	0	Ki67+	 7346 22985
3908	0	0	Ki67+	 7359 23057
3909	0	0	Ki67+	 7364 22744
3910	0	0	Ki67+	 7369 23409
3911	0	0	Ki67+	 7372 23076
3912	0	0	Ki67+	 7383 22985
3913	0	0	Ki67+	 7383 23109
3914	0	0	Ki67+	 7390 23067
3915	0	0	Ki67+	 7391 22970
3916	0	0	Ki67+	 7393 23045
3917	0	0	Ki67+	 7395 22996
3918	0	0	Ki67+	 7398 22745
3919	0	0	Ki67+	 7399 23073
3920	0	0	Ki67+	 7403 23399
3921	0	0	Ki67+	 7410 23245
3922	0	0	Ki67+	 7411 22970
3923	0	0	Ki67+	 7412 22758
3924	0	0	Ki67+	 7420 23534
3925	0	0	Ki67+	 7421 22792
3926	0	0	Ki67+	 7426 22980
3927	0	0	Ki67+	 7431 23068
3928	0	0	Ki67+	 7431 23264
3929	0	0	Ki67+	 7432 23369
3930	0	0	Ki67+	 7435 22797
3931	0	0	Ki67+	 7436 22959
3932	0	0	Ki67+	 7436 23514
3933	0	0	Ki67+	 7441 23524
3934	0	0	Ki67+	 7442 22977
3935	0	0	Ki67+	 7445 23137
3936	0	0	Ki67+	 7447 23498
3937	0	0	Ki67+	 7449 23343
3938	0	0	Ki67+	 7450 23047
3939	0	0	Ki67+	 7454 23161
3940	0	0	Ki67+	 7457 22949
3941	0	0	Ki67+	 7457 23295
3942	0	0	Ki67+	 7459 23116
3943	0	0	Ki67+	 7468 23224
3944	0	0	Ki67+	 7468 23505
3945	0	0	Ki67+	 7472 23316
3946	0	0	Ki67+	 7474 23242
3947	0	0	Ki67+	 7481 23114
3948	0	0	Ki67+	 7482 23331
3949	0	0	Ki67+	 7486 23156
3950	0	0	Ki67+	 7486 23181
3951	0	0	Ki67+	 7489 23498
3952	0	0	Ki67+	 7490 23282
3953	0	0	Ki67+	 7492 23131
3954	0	0	Ki67+	 7493 23267
3955	0	0	Ki67+	 7499 23255
3956	0	0	Ki67+	 7500 22751
3957	0	0	Ki67+	 7500 23523
3958	0	0	Ki67+	 7501 23300
3959	0	0	Ki67+	 7504 23452
3960	0	0	Ki67+	 7505 23227
3961	0	0	Ki67+	 7512 22759
3962	0	0	Ki67+	 7514 23456
3963	0	0	Ki67+	 7518 22798
3964	0	0	Ki67+	 7530 22890
3965	0	0	Ki67+	 7532 22810
3966	0	0	Ki67+	 7535 22859
3967	0	0	Ki67+	 7538 23431
3968	0	0	Ki67+	 7539 22794
3969	0	0	Ki67+	 7556 23067
3970	0	0	Ki67+	 7559 23083
3971	0	0	Ki67+	 7559 23107
3972	0	0	Ki67+	 7564 23414
3973	0	0	Ki67+	 7565 23457
3974	0	0	Ki67+	 7570 23069
3975	0	0	Ki67+	 7576 23099
3976	0	0	Ki67+	 7579 23135
3977	0	0	Ki67+	 7584 23072
3978	0	0	Ki67+	 7584 23465
3979	0	0	Ki67+	 7595 23197
3980	0	0	Ki67+	 7597 23400
3981	0	0	Ki67+	 7598 23017
3982	0	0	Ki67+	 7600 23028
3983	0	0	Ki67+	 7604 23419
3984	0	0	Ki67+	 7605 23152
3985	0	0	Ki67+	 7609 23116
3986	0	0	Ki67+	 7610 22758
3987	0	0	Ki67+	 7611 23190
3988	0	0	Ki67+	 7614 22812
3989	0	0	Ki67+	 7615 23021
3990	0	0	Ki67+	 7621 23061
3991	0	0	Ki67+	 7622 23396
3992	0	0	Ki67+	 7629 23413
3993	0	0	Ki67+	 7634 23224
3994	0	0	Ki67+	 7639 23397
3995	0	0	Ki67+	 7642 23013
3996	0	0	Ki67+	 7645 23166
3997	0	0	Ki67+	 7651 23178
3998	0	0	Ki67+	 7662 23147
3999	0	0	Ki67+	 7670 23400
4000	0	0	Ki67+	 7673 23183
4001	0	0	Ki67+	 7674 23383
4002	0	0	Ki67+	 7678 22994
4003	0	0	Ki67+	 7687 23197
4004	0	0	Ki67+	 7690 23427
4005	0	0	Ki67+	 7697 23388
4006	0	0	Ki67+	 7699 23005
4007	0	0	Ki67+	 7702 23152
4008	0	0	Ki67+	 7710 23386
4009	0	0	Ki67+	 7717 23359
4010	0	0	Ki67+	 7719 23022
4011	0	0	Ki67+	 7719 23104
4012	0	0	Ki67+	 7724 23473
4013	0	0	Ki67+	 7726 23397
4014	0	0	Ki67+	 6937 24000
4015	0	0	Ki67+	 6938 24191
4016	0	0	Ki67+	 6941 23888
4017	0	0	Ki67+	 6947 23825
4018	0	0	Ki67+	 6953 24008
4019	0	0	Ki67+	 6961 23905
4020	0	0	Ki67+	 6969 23856
4021	0	0	Ki67+	 6969 23972
4022	0	0	Ki67+	 6970 23920
4023	0	0	Ki67+	 6981 23775
4024	0	0	Ki67+	 6984 23642
4025	0	0	Ki67+	 7010 24039
4026	0	0	Ki67+	 7013 23759
4027	0	0	Ki67+	 7015 23665
4028	0	0	Ki67+	 7020 23613
4029	0	0	Ki67+	 7021 24167
4030	0	0	Ki67+	 7031 24035
4031	0	0	Ki67+	 7033 24005
4032	0	0	Ki67+	 7061 24149
4033	0	0	Ki67+	 7062 24011
4034	0	0	Ki67+	 7063 23538
4035	0	0	Ki67+	 7065 24124
4036	0	0	Ki67+	 7068 24030
4037	0	0	Ki67+	 7072 24047
4038	0	0	Ki67+	 7075 23549
4039	0	0	Ki67+	 7085 24142
4040	0	0	Ki67+	 7088 23786
4041	0	0	Ki67+	 7100 24031
4042	0	0	Ki67+	 7104 24076
4043	0	0	Ki67+	 7106 24272
4044	0	0	Ki67+	 7125 24130
4045	0	0	Ki67+	 7133 23633
4046	0	0	Ki67+	 7137 24025
4047	0	0	Ki67+	 7144 24135
4048	0	0	Ki67+	 7144 24169
4049	0	0	Ki67+	 7153 24040
4050	0	0	Ki67+	 7165 24298
4051	0	0	Ki67+	 7171 24219
4052	0	0	Ki67+	 7172 24206
4053	0	0	Ki67+	 7180 24034
4054	0	0	Ki67+	 7201 24236
4055	0	0	Ki67+	 7201 24332
4056	0	0	Ki67+	 7202 24086
4057	0	0	Ki67+	 7206 23896
4058	0	0	Ki67+	 7211 24206
4059	0	0	Ki67+	 7218 24335
4060	0	0	Ki67+	 7219 24250
4061	0	0	Ki67+	 7219 24274
4062	0	0	Ki67+	 7241 23565
4063	0	0	Ki67+	 7254 23888
4064	0	0	Ki67+	 7281 24325
4065	0	0	Ki67+	 7286 23847
4066	0	0	Ki67+	 7290 24232
4067	0	0	Ki67+	 7311 24048
4068	0	0	Ki67+	 7311 24289
4069	0	0	Ki67+	 7314 23951
4070	0	0	Ki67+	 7318 24203
4071	0	0	Ki67+	 7319 24115
4072	0	0	Ki67+	 7323 24085
4073	0	0	Ki67+	 7325 24128
4074	0	0	Ki67+	 7330 24274
4075	0	0	Ki67+	 7331 24306
4076	0	0	Ki67+	 7338 24200
4077	0	0	Ki67+	 7339 24174
4078	0	0	Ki67+	 7339 24334
4079	0	0	Ki67+	 7340 24126
4080	0	0	Ki67+	 7345 23697
4081	0	0	Ki67+	 7351 24074
4082	0	0	Ki67+	 7355 23711
4083	0	0	Ki67+	 7363 24048
4084	0	0	Ki67+	 7367 23711
4085	0	0	Ki67+	 7368 23735
4086	0	0	Ki67+	 7368 24079
4087	0	0	Ki67+	 7369 23892
4088	0	0	Ki67+	 7372 23966
4089	0	0	Ki67+	 7381 24302
4090	0	0	Ki67+	 7384 24063
4091	0	0	Ki67+	 7387 23835
4092	0	0	Ki67+	 7387 24031
4093	0	0	Ki67+	 7398 23795
4094	0	0	Ki67+	 7399 24032
4095	0	0	Ki67+	 7401 24048
4096	0	0	Ki67+	 7406 23550
4097	0	0	Ki67+	 7407 23626
4098	0	0	Ki67+	 7409 24266
4099	0	0	Ki67+	 7410 23599
4100	0	0	Ki67+	 7421 23643
4101	0	0	Ki67+	 7424 23671
4102	0	0	Ki67+	 7424 24035
4103	0	0	Ki67+	 7427 23546
4104	0	0	Ki67+	 7430 23560
4105	0	0	Ki67+	 7431 23657
4106	0	0	Ki67+	 7435 23583
4107	0	0	Ki67+	 7436 23843
4108	0	0	Ki67+	 7437 23690
4109	0	0	Ki67+	 7439 23959
4110	0	0	Ki67+	 7448 23653
4111	0	0	Ki67+	 7449 24015
4112	0	0	Ki67+	 7457 23620
4113	0	0	Ki67+	 7458 23767
4114	0	0	Ki67+	 7462 23676
4115	0	0	Ki67+	 7467 23985
4116	0	0	Ki67+	 7470 23806
4117	0	0	Ki67+	 7474 23750
4118	0	0	Ki67+	 7480 23672
4119	0	0	Ki67+	 7490 23643
4120	0	0	Ki67+	 7491 23806
4121	0	0	Ki67+	 7492 23993
4122	0	0	Ki67+	 7497 23766
4123	0	0	Ki67+	 7499 23852
4124	0	0	Ki67+	 7506 23687
4125	0	0	Ki67+	 7513 23661
4126	0	0	Ki67+	 7517 23721
4127	0	0	Ki67+	 7517 23978
4128	0	0	Ki67+	 7519 23784
4129	0	0	Ki67+	 7522 23847
4130	0	0	Ki67+	 7523 23822
4131	0	0	Ki67+	 7528 23883
4132	0	0	Ki67+	 7529 23612
4133	0	0	Ki67+	 7530 23997
4134	0	0	Ki67+	 7536 23693
4135	0	0	Ki67+	 7540 23985
4136	0	0	Ki67+	 7546 23744
4137	0	0	Ki67+	 7546 23867
4138	0	0	Ki67+	 7551 23779
4139	0	0	Ki67+	 7551 24029
4140	0	0	Ki67+	 7556 23838
4141	0	0	Ki67+	 7558 23624
4142	0	0	Ki67+	 7559 23989
4143	0	0	Ki67+	 7562 24257
4144	0	0	Ki67+	 7575 24015
4145	0	0	Ki67+	 7578 24119
4146	0	0	Ki67+	 7582 23871
4147	0	0	Ki67+	 7591 24278
4148	0	0	Ki67+	 7593 24152
4149	0	0	Ki67+	 7598 23903
4150	0	0	Ki67+	 7600 23653
4151	0	0	Ki67+	 7603 24254
4152	0	0	Ki67+	 7603 24285
4153	0	0	Ki67+	 7605 24300
4154	0	0	Ki67+	 7609 24324
4155	0	0	Ki67+	 7610 23794
4156	0	0	Ki67+	 7613 23866
4157	0	0	Ki67+	 7616 23901
4158	0	0	Ki67+	 7616 24022
4159	0	0	Ki67+	 7617 24286
4160	0	0	Ki67+	 7621 24004
4161	0	0	Ki67+	 7622 23821
4162	0	0	Ki67+	 7622 24209
4163	0	0	Ki67+	 7623 23917
4164	0	0	Ki67+	 7624 24124
4165	0	0	Ki67+	 7626 24073
4166	0	0	Ki67+	 7627 24042
4167	0	0	Ki67+	 7628 24224
4168	0	0	Ki67+	 7637 24143
4169	0	0	Ki67+	 7638 24104
4170	0	0	Ki67+	 7639 24301
4171	0	0	Ki67+	 7647 24234
4172	0	0	Ki67+	 7649 24205
4173	0	0	Ki67+	 7654 23627
4174	0	0	Ki67+	 7654 24170
4175	0	0	Ki67+	 7655 24033
4176	0	0	Ki67+	 7655 24252
4177	0	0	Ki67+	 7660 24223
4178	0	0	Ki67+	 7663 24053
4179	0	0	Ki67+	 7665 24085
4180	0	0	Ki67+	 7666 24147
4181	0	0	Ki67+	 7675 23602
4182	0	0	Ki67+	 7675 24190
4183	0	0	Ki67+	 7676 24147
4184	0	0	Ki67+	 7676 24178
4185	0	0	Ki67+	 7678 23572
4186	0	0	Ki67+	 7682 23906
4187	0	0	Ki67+	 7698 23883
4188	0	0	Ki67+	 7710 23562
4189	0	0	Ki67+	 7718 23547
4190	0	0	Ki67+	 7722 23588
4191	0	0	Ki67+	 6973 24672
4192	0	0	Ki67+	 6981 24624
4193	0	0	Ki67+	 6991 24902
4194	0	0	Ki67+	 7018 24846
4195	0	0	Ki67+	 7031 24674
4196	0	0	Ki67+	 7031 24956
4197	0	0	Ki67+	 7040 24845
4198	0	0	Ki67+	 7050 25074
4199	0	0	Ki67+	 7053 24935
4200	0	0	Ki67+	 7053 24980
4201	0	0	Ki67+	 7054 25000
4202	0	0	Ki67+	 7059 24844
4203	0	0	Ki67+	 7062 24950
4204	0	0	Ki67+	 7070 24574
4205	0	0	Ki67+	 7075 24938
4206	0	0	Ki67+	 7077 24749
4207	0	0	Ki67+	 7078 24583
4208	0	0	Ki67+	 7079 24798
4209	0	0	Ki67+	 7086 24615
4210	0	0	Ki67+	 7088 24569
4211	0	0	Ki67+	 7107 24549
4212	0	0	Ki67+	 7107 24723
4213	0	0	Ki67+	 7108 24978
4214	0	0	Ki67+	 7110 24742
4215	0	0	Ki67+	 7116 25006
4216	0	0	Ki67+	 7117 24522
4217	0	0	Ki67+	 7121 24551
4218	0	0	Ki67+	 7124 24464
4219	0	0	Ki67+	 7134 24404
4220	0	0	Ki67+	 7140 25004
4221	0	0	Ki67+	 7148 24413
4222	0	0	Ki67+	 7148 24577
4223	0	0	Ki67+	 7152 24591
4224	0	0	Ki67+	 7164 24355
4225	0	0	Ki67+	 7168 24472
4226	0	0	Ki67+	 7175 24965
4227	0	0	Ki67+	 7176 24646
4228	0	0	Ki67+	 7178 24476
4229	0	0	Ki67+	 7187 24645
4230	0	0	Ki67+	 7203 24620
4231	0	0	Ki67+	 7204 24945
4232	0	0	Ki67+	 7208 25062
4233	0	0	Ki67+	 7210 24603
4234	0	0	Ki67+	 7214 24971
4235	0	0	Ki67+	 7217 24639
4236	0	0	Ki67+	 7223 24356
4237	0	0	Ki67+	 7243 24428
4238	0	0	Ki67+	 7243 24582
4239	0	0	Ki67+	 7246 24904
4240	0	0	Ki67+	 7247 24448
4241	0	0	Ki67+	 7264 24556
4242	0	0	Ki67+	 7268 24891
4243	0	0	Ki67+	 7282 24543
4244	0	0	Ki67+	 7296 24878
4245	0	0	Ki67+	 7302 24364
4246	0	0	Ki67+	 7308 24908
4247	0	0	Ki67+	 7318 24563
4248	0	0	Ki67+	 7324 24547
4249	0	0	Ki67+	 7325 24912
4250	0	0	Ki67+	 7328 24532
4251	0	0	Ki67+	 7342 24546
4252	0	0	Ki67+	 7345 24840
4253	0	0	Ki67+	 7350 24577
4254	0	0	Ki67+	 7351 24598
4255	0	0	Ki67+	 7360 24945
4256	0	0	Ki67+	 7367 24863
4257	0	0	Ki67+	 7372 24529
4258	0	0	Ki67+	 7373 24397
4259	0	0	Ki67+	 7375 24875
4260	0	0	Ki67+	 7381 24657
4261	0	0	Ki67+	 7395 24817
4262	0	0	Ki67+	 7404 24563
4263	0	0	Ki67+	 7404 24607
4264	0	0	Ki67+	 7406 24439
4265	0	0	Ki67+	 7407 24816
4266	0	0	Ki67+	 7411 24450
4267	0	0	Ki67+	 7416 24549
4268	0	0	Ki67+	 7417 24376
4269	0	0	Ki67+	 7424 24834
4270	0	0	Ki67+	 7428 24463
4271	0	0	Ki67+	 7431 24606
4272	0	0	Ki67+	 7432 24810
4273	0	0	Ki67+	 7435 24642
4274	0	0	Ki67+	 7438 24678
4275	0	0	Ki67+	 7442 24510
4276	0	0	Ki67+	 7448 24571
4277	0	0	Ki67+	 7454 24671
4278	0	0	Ki67+	 7455 24463
4279	0	0	Ki67+	 7463 24445
4280	0	0	Ki67+	 7466 25085
4281	0	0	Ki67+	 7467 24619
4282	0	0	Ki67+	 7472 24698
4283	0	0	Ki67+	 7474 24742
4284	0	0	Ki67+	 7474 25104
4285	0	0	Ki67+	 7480 24659
4286	0	0	Ki67+	 7480 24980
4287	0	0	Ki67+	 7483 24716
4288	0	0	Ki67+	 7483 24765
4289	0	0	Ki67+	 7483 25059
4290	0	0	Ki67+	 7484 24606
4291	0	0	Ki67+	 7488 24640
4292	0	0	Ki67+	 7490 24668
4293	0	0	Ki67+	 7490 24704
4294	0	0	Ki67+	 7494 25013
4295	0	0	Ki67+	 7495 24441
4296	0	0	Ki67+	 7495 25085
4297	0	0	Ki67+	 7496 24964
4298	0	0	Ki67+	 7500 24615
4299	0	0	Ki67+	 7508 25006
4300	0	0	Ki67+	 7510 25035
4301	0	0	Ki67+	 7513 24438
4302	0	0	Ki67+	 7534 24555
4303	0	0	Ki67+	 7537 24778
4304	0	0	Ki67+	 7542 24404
4305	0	0	Ki67+	 7542 24988
4306	0	0	Ki67+	 7543 24652
4307	0	0	Ki67+	 7546 24956
4308	0	0	Ki67+	 7549 24870
4309	0	0	Ki67+	 7559 24928
4310	0	0	Ki67+	 7562 24397
4311	0	0	Ki67+	 7565 24905
4312	0	0	Ki67+	 7575 24358
4313	0	0	Ki67+	 7590 24887
4314	0	0	Ki67+	 7591 24973
4315	0	0	Ki67+	 7592 24558
4316	0	0	Ki67+	 7595 24518
4317	0	0	Ki67+	 7602 24486
4318	0	0	Ki67+	 7602 24610
4319	0	0	Ki67+	 7607 24350
4320	0	0	Ki67+	 7607 24577
4321	0	0	Ki67+	 7609 24857
4322	0	0	Ki67+	 7627 24463
4323	0	0	Ki67+	 7632 24577
4324	0	0	Ki67+	 7650 24432
4325	0	0	Ki67+	 7655 24867
4326	0	0	Ki67+	 7664 25088
4327	0	0	Ki67+	 7670 24561
4328	0	0	Ki67+	 7674 24423
4329	0	0	Ki67+	 7690 24510
4330	0	0	Ki67+	 7695 24994
4331	0	0	Ki67+	 7695 25098
4332	0	0	Ki67+	 7695 25115
4333	0	0	Ki67+	 7697 25017
4334	0	0	Ki67+	 7698 24881
4335	0	0	Ki67+	 7698 25066
4336	0	0	Ki67+	 7707 24969
4337	0	0	Ki67+	 7710 25049
4338	0	0	Ki67+	 7711 25074
4339	0	0	Ki67+	 7715 24992
4340	0	0	Ki67+	 7717 24908
4341	0	0	Ki67+	 7721 24982
4342	0	0	Ki67+	 6933 25324
4343	0	0	Ki67+	 6940 25234
4344	0	0	Ki67+	 6940 25841
4345	0	0	Ki67+	 6948 25881
4346	0	0	Ki67+	 6955 25295
4347	0	0	Ki67+	 6977 25628
4348	0	0	Ki67+	 6991 25648
4349	0	0	Ki67+	 7006 25921
4350	0	0	Ki67+	 7007 25652
4351	0	0	Ki67+	 7026 25693
4352	0	0	Ki67+	 7027 25680
4353	0	0	Ki67+	 7061 25923
4354	0	0	Ki67+	 7074 25909
4355	0	0	Ki67+	 7076 25872
4356	0	0	Ki67+	 7096 25679
4357	0	0	Ki67+	 7099 25836
4358	0	0	Ki67+	 7102 25227
4359	0	0	Ki67+	 7111 25689
4360	0	0	Ki67+	 7150 25839
4361	0	0	Ki67+	 7154 25809
4362	0	0	Ki67+	 7165 25796
4363	0	0	Ki67+	 7166 25186
4364	0	0	Ki67+	 7186 25733
4365	0	0	Ki67+	 7197 25788
4366	0	0	Ki67+	 7199 25235
4367	0	0	Ki67+	 7206 25248
4368	0	0	Ki67+	 7211 25919
4369	0	0	Ki67+	 7213 25345
4370	0	0	Ki67+	 7222 25758
4371	0	0	Ki67+	 7232 25390
4372	0	0	Ki67+	 7241 25423
4373	0	0	Ki67+	 7250 25500
4374	0	0	Ki67+	 7252 25388
4375	0	0	Ki67+	 7257 25761
4376	0	0	Ki67+	 7258 25415
4377	0	0	Ki67+	 7260 25194
4378	0	0	Ki67+	 7260 25308
4379	0	0	Ki67+	 7267 25406
4380	0	0	Ki67+	 7269 25356
4381	0	0	Ki67+	 7276 25206
4382	0	0	Ki67+	 7280 25287
4383	0	0	Ki67+	 7280 25457
4384	0	0	Ki67+	 7281 25782
4385	0	0	Ki67+	 7287 25363
4386	0	0	Ki67+	 7287 25515
4387	0	0	Ki67+	 7288 25766
4388	0	0	Ki67+	 7295 25422
4389	0	0	Ki67+	 7300 25864
4390	0	0	Ki67+	 7306 25388
4391	0	0	Ki67+	 7307 25794
4392	0	0	Ki67+	 7308 25331
4393	0	0	Ki67+	 7309 25922
4394	0	0	Ki67+	 7310 25811
4395	0	0	Ki67+	 7316 25637
4396	0	0	Ki67+	 7317 25862
4397	0	0	Ki67+	 7326 25241
4398	0	0	Ki67+	 7326 25297
4399	0	0	Ki67+	 7327 25834
4400	0	0	Ki67+	 7328 25820
4401	0	0	Ki67+	 7329 25864
4402	0	0	Ki67+	 7342 25760
4403	0	0	Ki67+	 7347 25712
4404	0	0	Ki67+	 7357 25480
4405	0	0	Ki67+	 7382 25478
4406	0	0	Ki67+	 7382 25638
4407	0	0	Ki67+	 7384 25418
4408	0	0	Ki67+	 7387 25674
4409	0	0	Ki67+	 7390 25595
4410	0	0	Ki67+	 7394 25645
4411	0	0	Ki67+	 7400 25560
4412	0	0	Ki67+	 7401 25545
4413	0	0	Ki67+	 7401 25768
4414	0	0	Ki67+	 7418 25706
4415	0	0	Ki67+	 7430 25374
4416	0	0	Ki67+	 7433 25231
4417	0	0	Ki67+	 7438 25748
4418	0	0	Ki67+	 7442 25237
4419	0	0	Ki67+	 7445 25215
4420	0	0	Ki67+	 7446 25287
4421	0	0	Ki67+	 7447 25260
4422	0	0	Ki67+	 7449 25705
4423	0	0	Ki67+	 7457 25373
4424	0	0	Ki67+	 7461 25179
4425	0	0	Ki67+	 7468 25436
4426	0	0	Ki67+	 7476 25702
4427	0	0	Ki67+	 7477 25267
4428	0	0	Ki67+	 7479 25844
4429	0	0	Ki67+	 7481 25323
4430	0	0	Ki67+	 7481 25423
4431	0	0	Ki67+	 7488 25771
4432	0	0	Ki67+	 7490 25294
4433	0	0	Ki67+	 7494 25660
4434	0	0	Ki67+	 7495 25817
4435	0	0	Ki67+	 7499 25259
4436	0	0	Ki67+	 7510 25404
4437	0	0	Ki67+	 7517 25304
4438	0	0	Ki67+	 7522 25331
4439	0	0	Ki67+	 7522 25764
4440	0	0	Ki67+	 7550 25302
4441	0	0	Ki67+	 7556 25529
4442	0	0	Ki67+	 7563 25305
4443	0	0	Ki67+	 7564 25266
4444	0	0	Ki67+	 7570 25413
4445	0	0	Ki67+	 7571 25386
4446	0	0	Ki67+	 7571 25509
4447	0	0	Ki67+	 7581 25296
4448	0	0	Ki67+	 7583 25663
4449	0	0	Ki67+	 7594 25283
4450	0	0	Ki67+	 7596 25245
4451	0	0	Ki67+	 7596 25414
4452	0	0	Ki67+	 7603 25229
4453	0	0	Ki67+	 7613 25261
4454	0	0	Ki67+	 7613 25353
4455	0	0	Ki67+	 7620 25871
4456	0	0	Ki67+	 7628 25249
4457	0	0	Ki67+	 7631 25551
4458	0	0	Ki67+	 7633 25211
4459	0	0	Ki67+	 7649 25229
4460	0	0	Ki67+	 7650 25323
4461	0	0	Ki67+	 7662 25545
4462	0	0	Ki67+	 7663 25180
4463	0	0	Ki67+	 7664 25912
4464	0	0	Ki67+	 7667 25154
4465	0	0	Ki67+	 7676 25160
4466	0	0	Ki67+	 7684 25459
4467	0	0	Ki67+	 7686 25405
4468	0	0	Ki67+	 7688 25143
4469	0	0	Ki67+	 7702 25421
4470	0	0	Ki67+	 7719 25314
4471	0	0	Ki67+	 6959 26284
4472	0	0	Ki67+	 6963 26256
4473	0	0	Ki67+	 6987 26287
4474	0	0	Ki67+	 6988 26198
4475	0	0	Ki67+	 6997 26352
4476	0	0	Ki67+	 7024 26043
4477	0	0	Ki67+	 7029 26030
4478	0	0	Ki67+	 7033 26016
4479	0	0	Ki67+	 7059 25965
4480	0	0	Ki67+	 7062 26610
4481	0	0	Ki67+	 7069 25970
4482	0	0	Ki67+	 7158 26718
4483	0	0	Ki67+	 7195 26220
4484	0	0	Ki67+	 7223 26166
4485	0	0	Ki67+	 7224 26330
4486	0	0	Ki67+	 7257 26143
4487	0	0	Ki67+	 7269 26092
4488	0	0	Ki67+	 7294 26000
4489	0	0	Ki67+	 7297 25966
4490	0	0	Ki67+	 7302 26317
4491	0	0	Ki67+	 7368 26348
4492	0	0	Ki67+	 7371 26229
4493	0	0	Ki67+	 7379 26652
4494	0	0	Ki67+	 7386 26250
4495	0	0	Ki67+	 7400 26104
4496	0	0	Ki67+	 7416 26019
4497	0	0	Ki67+	 7418 26055
4498	0	0	Ki67+	 7432 26016
4499	0	0	Ki67+	 7442 26662
4500	0	0	Ki67+	 7444 26082
4501	0	0	Ki67+	 7457 26671
4502	0	0	Ki67+	 7467 25996
4503	0	0	Ki67+	 7487 25988
4504	0	0	Ki67+	 7498 26004
4505	0	0	Ki67+	 7549 25937
4506	0	0	Ki67+	 7571 26092
4507	0	0	Ki67+	 7588 26069
4508	0	0	Ki67+	 7588 26268
4509	0	0	Ki67+	 7597 26090
4510	0	0	Ki67+	 7603 26196
4511	0	0	Ki67+	 7604 26220
4512	0	0	Ki67+	 7624 26555
4513	0	0	Ki67+	 7658 26584
4514	0	0	Ki67+	 7667 26130
4515	0	0	Ki67+	 7674 26454
4516	0	0	Ki67+	 7675 26315
4517	0	0	Ki67+	 7680 26295
4518	0	0	Ki67+	 7681 26407
4519	0	0	Ki67+	 7687 26227
4520	0	0	Ki67+	 7689 26623
4521	0	0	Ki67+	 7691 26633
4522	0	0	Ki67+	 7699 26096
4523	0	0	Ki67+	 7700 26509
4524	0	0	Ki67+	 7705 26306
4525	0	0	Ki67+	 7708 26699
4526	0	0	Ki67+	 7722 26266
4527	0	0	Ki67+	 6933 27290
4528	0	0	Ki67+	 6942 27163
4529	0	0	Ki67+	 6955 27206
4530	0	0	Ki67+	 6998 26978
4531	0	0	Ki67+	 7000 27005
4532	0	0	Ki67+	 7009 27063
4533	0	0	Ki67+	 7036 27049
4534	0	0	Ki67+	 7060 26976
4535	0	0	Ki67+	 7097 26930
4536	0	0	Ki67+	 7142 26930
4537	0	0	Ki67+	 7191 26830
4538	0	0	Ki67+	 7207 26833
4539	0	0	Ki67+	 7222 27022
4540	0	0	Ki67+	 7241 26850
4541	0	0	Ki67+	 7243 26809
4542	0	0	Ki67+	 7324 26856
4543	0	0	Ki67+	 7365 26996
4544	0	0	Ki67+	 7406 26977
4545	0	0	Ki67+	 7423 27014
4546	0	0	Ki67+	 7460 27509
4547	0	0	Ki67+	 7478 27274
4548	0	0	Ki67+	 7516 27226
4549	0	0	Ki67+	 7521 27372
4550	0	0	Ki67+	 7531 27243
4551	0	0	Ki67+	 7534 26867
4552	0	0	Ki67+	 7538 26773
4553	0	0	Ki67+	 7540 26856
4554	0	0	Ki67+	 7549 26864
4555	0	0	Ki67+	 7550 27177
4556	0	0	Ki67+	 7597 27012
4557	0	0	Ki67+	 7599 27144
4558	0	0	Ki67+	 7600 27027
4559	0	0	Ki67+	 7605 27112
4560	0	0	Ki67+	 7625 27509
4561	0	0	Ki67+	 7649 27095
4562	0	0	Ki67+	 7650 27326
4563	0	0	Ki67+	 7652 27351
4564	0	0	Ki67+	 7654 27370
4565	0	0	Ki67+	 7658 26778
4566	0	0	Ki67+	 7660 27328
4567	0	0	Ki67+	 7673 26964
4568	0	0	Ki67+	 7702 26793
4569	0	0	Ki67+	 6986 27576
4570	0	0	Ki67+	 7043 28072
4571	0	0	Ki67+	 7062 27808
4572	0	0	Ki67+	 7149 27925
4573	0	0	Ki67+	 7226 27979
4574	0	0	Ki67+	 7416 28088
4575	0	0	Ki67+	 7570 27801
4576	0	0	Ki67+	 7632 27577
4577	0	0	Ki67+	 7168 28426
4578	0	0	Ki67+	 7382 28520
4579	0	0	Ki67+	 7660 29597
4580	0	0	Ki67+	 7673 29585
4581	0	0	Ki67+	 7738 10653
4582	0	0	Ki67+	 7920 10578
4583	0	0	Ki67+	 7957 10538
4584	0	0	Ki67+	 8133 10596
4585	0	0	Ki67+	 8239 9912
4586	0	0	Ki67+	 7940 10692
4587	0	0	Ki67+	 7956 10687
4588	0	0	Ki67+	 8011 10985
4589	0	0	Ki67+	 8077 11075
4590	0	0	Ki67+	 8216 11085
4591	0	0	Ki67+	 8231 10704
4592	0	0	Ki67+	 8246 10714
4593	0	0	Ki67+	 8377 10745
4594	0	0	Ki67+	 8489 10767
4595	0	0	Ki67+	 7755 12193
4596	0	0	Ki67+	 7765 11564
4597	0	0	Ki67+	 7815 12238
4598	0	0	Ki67+	 8006 11581
4599	0	0	Ki67+	 8133 11516
4600	0	0	Ki67+	 8301 12071
4601	0	0	Ki67+	 7956 12904
4602	0	0	Ki67+	 8040 12430
4603	0	0	Ki67+	 8099 12827
4604	0	0	Ki67+	 8105 13036
4605	0	0	Ki67+	 8189 12477
4606	0	0	Ki67+	 8197 12557
4607	0	0	Ki67+	 8251 12740
4608	0	0	Ki67+	 8286 12786
4609	0	0	Ki67+	 8305 12291
4610	0	0	Ki67+	 8308 12826
4611	0	0	Ki67+	 8324 12862
4612	0	0	Ki67+	 8327 12820
4613	0	0	Ki67+	 8366 12483
4614	0	0	Ki67+	 8380 12859
4615	0	0	Ki67+	 8506 12921
4616	0	0	Ki67+	 7730 13641
4617	0	0	Ki67+	 7744 13666
4618	0	0	Ki67+	 7777 13697
4619	0	0	Ki67+	 7786 13516
4620	0	0	Ki67+	 7790 13657
4621	0	0	Ki67+	 7796 13326
4622	0	0	Ki67+	 7802 13533
4623	0	0	Ki67+	 7821 13752
4624	0	0	Ki67+	 7848 13772
4625	0	0	Ki67+	 7866 13799
4626	0	0	Ki67+	 7973 13702
4627	0	0	Ki67+	 7974 13750
4628	0	0	Ki67+	 8013 13850
4629	0	0	Ki67+	 8072 13790
4630	0	0	Ki67+	 8103 13593
4631	0	0	Ki67+	 8119 13620
4632	0	0	Ki67+	 8144 13836
4633	0	0	Ki67+	 8145 13536
4634	0	0	Ki67+	 8190 13712
4635	0	0	Ki67+	 8315 13839
4636	0	0	Ki67+	 8332 13245
4637	0	0	Ki67+	 8370 13463
4638	0	0	Ki67+	 8372 13331
4639	0	0	Ki67+	 8408 13487
4640	0	0	Ki67+	 7734 14556
4641	0	0	Ki67+	 7737 14019
4642	0	0	Ki67+	 7738 14515
4643	0	0	Ki67+	 7746 14412
4644	0	0	Ki67+	 7751 13984
4645	0	0	Ki67+	 7756 14547
4646	0	0	Ki67+	 7761 14119
4647	0	0	Ki67+	 7766 14587
4648	0	0	Ki67+	 7769 14448
4649	0	0	Ki67+	 7778 14464
4650	0	0	Ki67+	 7797 13948
4651	0	0	Ki67+	 7804 14588
4652	0	0	Ki67+	 7806 14498
4653	0	0	Ki67+	 7808 14485
4654	0	0	Ki67+	 7811 14601
4655	0	0	Ki67+	 7821 13975
4656	0	0	Ki67+	 7830 14526
4657	0	0	Ki67+	 7839 14157
4658	0	0	Ki67+	 7849 14555
4659	0	0	Ki67+	 7855 14176
4660	0	0	Ki67+	 7865 14608
4661	0	0	Ki67+	 7866 14591
4662	0	0	Ki67+	 7889 14616
4663	0	0	Ki67+	 7897 14031
4664	0	0	Ki67+	 7908 14646
4665	0	0	Ki67+	 7925 14060
4666	0	0	Ki67+	 7940 14073
4667	0	0	Ki67+	 7944 14275
4668	0	0	Ki67+	 7963 14103
4669	0	0	Ki67+	 7969 14293
4670	0	0	Ki67+	 7980 13945
4671	0	0	Ki67+	 7981 14175
4672	0	0	Ki67+	 8004 14346
4673	0	0	Ki67+	 8024 13870
4674	0	0	Ki67+	 8028 13889
4675	0	0	Ki67+	 8028 14172
4676	0	0	Ki67+	 8031 14379
4677	0	0	Ki67+	 8036 13994
4678	0	0	Ki67+	 8039 13902
4679	0	0	Ki67+	 8045 14408
4680	0	0	Ki67+	 8050 13930
4681	0	0	Ki67+	 8054 14199
4682	0	0	Ki67+	 8055 14031
4683	0	0	Ki67+	 8056 13949
4684	0	0	Ki67+	 8060 13866
4685	0	0	Ki67+	 8063 13899
4686	0	0	Ki67+	 8063 13933
4687	0	0	Ki67+	 8071 14049
4688	0	0	Ki67+	 8078 13973
4689	0	0	Ki67+	 8079 14058
4690	0	0	Ki67+	 8085 14449
4691	0	0	Ki67+	 8086 14468
4692	0	0	Ki67+	 8088 14227
4693	0	0	Ki67+	 8099 13901
4694	0	0	Ki67+	 8101 13935
4695	0	0	Ki67+	 8108 14493
4696	0	0	Ki67+	 8112 14418
4697	0	0	Ki67+	 8114 14016
4698	0	0	Ki67+	 8116 14088
4699	0	0	Ki67+	 8116 14275
4700	0	0	Ki67+	 8122 14233
4701	0	0	Ki67+	 8123 13922
4702	0	0	Ki67+	 8125 14542
4703	0	0	Ki67+	 8126 14030
4704	0	0	Ki67+	 8128 13976
4705	0	0	Ki67+	 8132 14103
4706	0	0	Ki67+	 8132 14572
4707	0	0	Ki67+	 8145 14308
4708	0	0	Ki67+	 8156 14621
4709	0	0	Ki67+	 8160 14074
4710	0	0	Ki67+	 8163 14129
4711	0	0	Ki67+	 8170 14081
4712	0	0	Ki67+	 8180 14506
4713	0	0	Ki67+	 8191 14155
4714	0	0	Ki67+	 8195 13976
4715	0	0	Ki67+	 8196 14109
4716	0	0	Ki67+	 8197 13925
4717	0	0	Ki67+	 8198 14235
4718	0	0	Ki67+	 8206 14589
4719	0	0	Ki67+	 8211 14361
4720	0	0	Ki67+	 8214 13944
4721	0	0	Ki67+	 8224 14181
4722	0	0	Ki67+	 8228 14049
4723	0	0	Ki67+	 8230 14590
4724	0	0	Ki67+	 8239 14203
4725	0	0	Ki67+	 8245 14014
4726	0	0	Ki67+	 8255 14149
4727	0	0	Ki67+	 8259 14505
4728	0	0	Ki67+	 8272 14040
4729	0	0	Ki67+	 8275 14237
4730	0	0	Ki67+	 8276 14169
4731	0	0	Ki67+	 8284 14429
4732	0	0	Ki67+	 8288 14186
4733	0	0	Ki67+	 8296 14059
4734	0	0	Ki67+	 8299 14581
4735	0	0	Ki67+	 8308 14572
4736	0	0	Ki67+	 8311 14008
4737	0	0	Ki67+	 8311 14423
4738	0	0	Ki67+	 8313 14202
4739	0	0	Ki67+	 8315 14069
4740	0	0	Ki67+	 8330 14289
4741	0	0	Ki67+	 8338 14080
4742	0	0	Ki67+	 8341 14416
4743	0	0	Ki67+	 8355 14036
4744	0	0	Ki67+	 8355 14225
4745	0	0	Ki67+	 8357 14323
4746	0	0	Ki67+	 8363 14092
4747	0	0	Ki67+	 8367 14359
4748	0	0	Ki67+	 8377 14045
4749	0	0	Ki67+	 8386 13906
4750	0	0	Ki67+	 8387 14234
4751	0	0	Ki67+	 8396 14048
4752	0	0	Ki67+	 8403 14184
4753	0	0	Ki67+	 8414 13963
4754	0	0	Ki67+	 8417 14228
4755	0	0	Ki67+	 8423 14037
4756	0	0	Ki67+	 8436 14158
4757	0	0	Ki67+	 8440 14207
4758	0	0	Ki67+	 8450 14182
4759	0	0	Ki67+	 8481 13986
4760	0	0	Ki67+	 8491 14055
4761	0	0	Ki67+	 8492 14071
4762	0	0	Ki67+	 8497 13967
4763	0	0	Ki67+	 8513 13975
4764	0	0	Ki67+	 8514 13985
4765	0	0	Ki67+	 8515 14106
4766	0	0	Ki67+	 8519 14020
4767	0	0	Ki67+	 8525 14053
4768	0	0	Ki67+	 7731 14871
4769	0	0	Ki67+	 7734 14745
4770	0	0	Ki67+	 7754 14771
4771	0	0	Ki67+	 7770 14817
4772	0	0	Ki67+	 7980 14733
4773	0	0	Ki67+	 8025 14865
4774	0	0	Ki67+	 8057 14786
4775	0	0	Ki67+	 8083 14794
4776	0	0	Ki67+	 8173 14681
4777	0	0	Ki67+	 8246 15051
4778	0	0	Ki67+	 8252 14762
4779	0	0	Ki67+	 8254 14781
4780	0	0	Ki67+	 8302 14676
4781	0	0	Ki67+	 8306 14657
4782	0	0	Ki67+	 7818 15705
4783	0	0	Ki67+	 7931 15789
4784	0	0	Ki67+	 7953 15629
4785	0	0	Ki67+	 8051 16712
4786	0	0	Ki67+	 8211 16716
4787	0	0	Ki67+	 8289 16398
4788	0	0	Ki67+	 8444 16731
4789	0	0	Ki67+	 7907 17242
4790	0	0	Ki67+	 8206 17837
4791	0	0	Ki67+	 8324 17532
4792	0	0	Ki67+	 7792 18250
4793	0	0	Ki67+	 7959 18282
4794	0	0	Ki67+	 7969 18616
4795	0	0	Ki67+	 8005 18083
4796	0	0	Ki67+	 8134 17899
4797	0	0	Ki67+	 8158 17898
4798	0	0	Ki67+	 8214 18625
4799	0	0	Ki67+	 8230 17927
4800	0	0	Ki67+	 8235 17946
4801	0	0	Ki67+	 8300 18650
4802	0	0	Ki67+	 8402 18649
4803	0	0	Ki67+	 8407 18620
4804	0	0	Ki67+	 8408 18637
4805	0	0	Ki67+	 8438 18220
4806	0	0	Ki67+	 8477 18565
4807	0	0	Ki67+	 8501 18515
4808	0	0	Ki67+	 8502 18501
4809	0	0	Ki67+	 8503 18291
4810	0	0	Ki67+	 8526 18487
4811	0	0	Ki67+	 7772 19268
4812	0	0	Ki67+	 7836 19409
4813	0	0	Ki67+	 7850 18711
4814	0	0	Ki67+	 7861 19029
4815	0	0	Ki67+	 7889 19036
4816	0	0	Ki67+	 7893 19196
4817	0	0	Ki67+	 8006 19027
4818	0	0	Ki67+	 8022 19452
4819	0	0	Ki67+	 8035 19455
4820	0	0	Ki67+	 8053 19405
4821	0	0	Ki67+	 8074 19071
4822	0	0	Ki67+	 8077 19040
4823	0	0	Ki67+	 8083 19339
4824	0	0	Ki67+	 8107 19337
4825	0	0	Ki67+	 8130 19273
4826	0	0	Ki67+	 8135 19401
4827	0	0	Ki67+	 8142 19420
4828	0	0	Ki67+	 8146 19268
4829	0	0	Ki67+	 8147 19289
4830	0	0	Ki67+	 8181 19140
4831	0	0	Ki67+	 8194 18877
4832	0	0	Ki67+	 8197 19116
4833	0	0	Ki67+	 8223 19103
4834	0	0	Ki67+	 8259 18679
4835	0	0	Ki67+	 8282 18879
4836	0	0	Ki67+	 8305 19449
4837	0	0	Ki67+	 8359 18687
4838	0	0	Ki67+	 8360 18911
4839	0	0	Ki67+	 8400 18921
4840	0	0	Ki67+	 8461 18968
4841	0	0	Ki67+	 7731 19516
4842	0	0	Ki67+	 7751 19764
4843	0	0	Ki67+	 7783 19504
4844	0	0	Ki67+	 7786 19943
4845	0	0	Ki67+	 7788 19550
4846	0	0	Ki67+	 7799 19498
4847	0	0	Ki67+	 7819 19502
4848	0	0	Ki67+	 7889 19988
4849	0	0	Ki67+	 7915 19761
4850	0	0	Ki67+	 7919 20009
4851	0	0	Ki67+	 7920 19665
4852	0	0	Ki67+	 7928 19675
4853	0	0	Ki67+	 7936 19561
4854	0	0	Ki67+	 7942 20175
4855	0	0	Ki67+	 7952 20006
4856	0	0	Ki67+	 7960 19478
4857	0	0	Ki67+	 7967 20191
4858	0	0	Ki67+	 7998 20166
4859	0	0	Ki67+	 8009 19884
4860	0	0	Ki67+	 8028 20155
4861	0	0	Ki67+	 8033 20126
4862	0	0	Ki67+	 8043 20141
4863	0	0	Ki67+	 8046 20189
4864	0	0	Ki67+	 8053 19503
4865	0	0	Ki67+	 8067 19488
4866	0	0	Ki67+	 8108 19487
4867	0	0	Ki67+	 8120 19500
4868	0	0	Ki67+	 8153 19800
4869	0	0	Ki67+	 8162 19653
4870	0	0	Ki67+	 8165 19683
4871	0	0	Ki67+	 8168 19736
4872	0	0	Ki67+	 8197 19751
4873	0	0	Ki67+	 8243 19736
4874	0	0	Ki67+	 8313 20200
4875	0	0	Ki67+	 8327 19518
4876	0	0	Ki67+	 8330 19473
4877	0	0	Ki67+	 8401 19976
4878	0	0	Ki67+	 7743 20531
4879	0	0	Ki67+	 7759 21037
4880	0	0	Ki67+	 7826 20872
4881	0	0	Ki67+	 7862 20520
4882	0	0	Ki67+	 7873 20934
4883	0	0	Ki67+	 7877 21000
4884	0	0	Ki67+	 7926 20545
4885	0	0	Ki67+	 7936 20413
4886	0	0	Ki67+	 7957 20529
4887	0	0	Ki67+	 7981 20845
4888	0	0	Ki67+	 7998 20866
4889	0	0	Ki67+	 8031 20388
4890	0	0	Ki67+	 8047 20541
4891	0	0	Ki67+	 8063 20608
4892	0	0	Ki67+	 8064 20627
4893	0	0	Ki67+	 8108 20730
4894	0	0	Ki67+	 8133 20470
4895	0	0	Ki67+	 8148 20406
4896	0	0	Ki67+	 8157 20325
4897	0	0	Ki67+	 8193 20712
4898	0	0	Ki67+	 8251 20386
4899	0	0	Ki67+	 8263 20391
4900	0	0	Ki67+	 8277 20428
4901	0	0	Ki67+	 8330 20405
4902	0	0	Ki67+	 8349 20492
4903	0	0	Ki67+	 8396 20817
4904	0	0	Ki67+	 8428 20530
4905	0	0	Ki67+	 8430 20464
4906	0	0	Ki67+	 8439 20446
4907	0	0	Ki67+	 8479 20334
4908	0	0	Ki67+	 8483 20501
4909	0	0	Ki67+	 8520 20280
4910	0	0	Ki67+	 8522 21047
4911	0	0	Ki67+	 7800 21229
4912	0	0	Ki67+	 7800 21306
4913	0	0	Ki67+	 7826 21452
4914	0	0	Ki67+	 7842 21352
4915	0	0	Ki67+	 7847 21655
4916	0	0	Ki67+	 7853 21625
4917	0	0	Ki67+	 7868 21457
4918	0	0	Ki67+	 7907 21682
4919	0	0	Ki67+	 7965 21657
4920	0	0	Ki67+	 7975 21080
4921	0	0	Ki67+	 8002 21352
4922	0	0	Ki67+	 8002 21367
4923	0	0	Ki67+	 8003 21336
4924	0	0	Ki67+	 8014 21352
4925	0	0	Ki67+	 8016 21376
4926	0	0	Ki67+	 8018 21301
4927	0	0	Ki67+	 8020 21468
4928	0	0	Ki67+	 8056 21552
4929	0	0	Ki67+	 8084 21599
4930	0	0	Ki67+	 8085 21415
4931	0	0	Ki67+	 8098 21166
4932	0	0	Ki67+	 8102 21156
4933	0	0	Ki67+	 8108 21353
4934	0	0	Ki67+	 8113 21237
4935	0	0	Ki67+	 8115 21143
4936	0	0	Ki67+	 8149 21145
4937	0	0	Ki67+	 8175 21231
4938	0	0	Ki67+	 8178 21255
4939	0	0	Ki67+	 8179 21160
4940	0	0	Ki67+	 8187 21244
4941	0	0	Ki67+	 8193 21230
4942	0	0	Ki67+	 8205 21501
4943	0	0	Ki67+	 8231 21196
4944	0	0	Ki67+	 8233 21137
4945	0	0	Ki67+	 8233 21209
4946	0	0	Ki67+	 8243 21196
4947	0	0	Ki67+	 8243 21592
4948	0	0	Ki67+	 8264 21210
4949	0	0	Ki67+	 8264 21557
4950	0	0	Ki67+	 8266 21589
4951	0	0	Ki67+	 8272 21100
4952	0	0	Ki67+	 8276 21074
4953	0	0	Ki67+	 8277 21301
4954	0	0	Ki67+	 8286 21293
4955	0	0	Ki67+	 8287 21106
4956	0	0	Ki67+	 8290 21510
4957	0	0	Ki67+	 8299 21097
4958	0	0	Ki67+	 8302 21305
4959	0	0	Ki67+	 8326 21542
4960	0	0	Ki67+	 8331 21660
4961	0	0	Ki67+	 8335 21602
4962	0	0	Ki67+	 8344 21299
4963	0	0	Ki67+	 8345 21458
4964	0	0	Ki67+	 8345 21524
4965	0	0	Ki67+	 8358 21641
4966	0	0	Ki67+	 8360 21525
4967	0	0	Ki67+	 8361 21662
4968	0	0	Ki67+	 8369 21651
4969	0	0	Ki67+	 8374 21606
4970	0	0	Ki67+	 8380 21558
4971	0	0	Ki67+	 8385 21656
4972	0	0	Ki67+	 8389 21313
4973	0	0	Ki67+	 8390 21525
4974	0	0	Ki67+	 8390 21588
4975	0	0	Ki67+	 8392 21554
4976	0	0	Ki67+	 8393 21300
4977	0	0	Ki67+	 8403 21544
4978	0	0	Ki67+	 8414 21507
4979	0	0	Ki67+	 8425 21495
4980	0	0	Ki67+	 8431 21486
4981	0	0	Ki67+	 8432 21303
4982	0	0	Ki67+	 8435 21325
4983	0	0	Ki67+	 8447 21100
4984	0	0	Ki67+	 8448 21222
4985	0	0	Ki67+	 8468 21224
4986	0	0	Ki67+	 8469 21136
4987	0	0	Ki67+	 8493 21465
4988	0	0	Ki67+	 8494 21188
4989	0	0	Ki67+	 8499 21200
4990	0	0	Ki67+	 8503 21144
4991	0	0	Ki67+	 8505 21294
4992	0	0	Ki67+	 8511 21057
4993	0	0	Ki67+	 8512 21192
4994	0	0	Ki67+	 8525 21088
4995	0	0	Ki67+	 8526 21340
4996	0	0	Ki67+	 7742 22568
4997	0	0	Ki67+	 7766 21990
4998	0	0	Ki67+	 7773 22601
4999	0	0	Ki67+	 7787 22643
5000	0	0	Ki67+	 7805 22611
5001	0	0	Ki67+	 7819 22011
5002	0	0	Ki67+	 7935 22481
5003	0	0	Ki67+	 7942 22081
5004	0	0	Ki67+	 7963 22113
5005	0	0	Ki67+	 7984 22421
5006	0	0	Ki67+	 7992 22444
5007	0	0	Ki67+	 7994 22179
5008	0	0	Ki67+	 7995 22386
5009	0	0	Ki67+	 8006 22364
5010	0	0	Ki67+	 8013 22534
5011	0	0	Ki67+	 8021 22321
5012	0	0	Ki67+	 8043 22146
5013	0	0	Ki67+	 8053 22236
5014	0	0	Ki67+	 8063 22321
5015	0	0	Ki67+	 8160 22002
5016	0	0	Ki67+	 8221 22058
5017	0	0	Ki67+	 8244 21885
5018	0	0	Ki67+	 8269 22061
5019	0	0	Ki67+	 8350 22301
5020	0	0	Ki67+	 8360 22648
5021	0	0	Ki67+	 8436 21934
5022	0	0	Ki67+	 8441 21918
5023	0	0	Ki67+	 8446 22640
5024	0	0	Ki67+	 8456 22482
5025	0	0	Ki67+	 8523 22629
5026	0	0	Ki67+	 7729 23050
5027	0	0	Ki67+	 7729 23078
5028	0	0	Ki67+	 7735 23406
5029	0	0	Ki67+	 7737 23455
5030	0	0	Ki67+	 7739 23064
5031	0	0	Ki67+	 7746 22696
5032	0	0	Ki67+	 7749 23433
5033	0	0	Ki67+	 7750 23415
5034	0	0	Ki67+	 7759 23355
5035	0	0	Ki67+	 7771 23440
5036	0	0	Ki67+	 7780 23381
5037	0	0	Ki67+	 7780 23451
5038	0	0	Ki67+	 7794 22746
5039	0	0	Ki67+	 7872 22739
5040	0	0	Ki67+	 7900 22915
5041	0	0	Ki67+	 7907 23421
5042	0	0	Ki67+	 7951 22807
5043	0	0	Ki67+	 7991 22897
5044	0	0	Ki67+	 8059 23084
5045	0	0	Ki67+	 8062 23037
5046	0	0	Ki67+	 8105 23117
5047	0	0	Ki67+	 8128 23078
5048	0	0	Ki67+	 8288 22731
5049	0	0	Ki67+	 8310 22716
5050	0	0	Ki67+	 8356 22681
5051	0	0	Ki67+	 8464 22853
5052	0	0	Ki67+	 8467 23362
5053	0	0	Ki67+	 8481 22854
5054	0	0	Ki67+	 8486 22879
5055	0	0	Ki67+	 7729 23521
5056	0	0	Ki67+	 7736 23874
5057	0	0	Ki67+	 7751 23979
5058	0	0	Ki67+	 7753 23544
5059	0	0	Ki67+	 7756 23527
5060	0	0	Ki67+	 7757 23856
5061	0	0	Ki67+	 7758 23598
5062	0	0	Ki67+	 7760 23915
5063	0	0	Ki67+	 7762 23481
5064	0	0	Ki67+	 7763 23516
5065	0	0	Ki67+	 7774 23862
5066	0	0	Ki67+	 7778 23508
5067	0	0	Ki67+	 7778 23568
5068	0	0	Ki67+	 7778 23716
5069	0	0	Ki67+	 7778 24021
5070	0	0	Ki67+	 7785 23665
5071	0	0	Ki67+	 7787 23841
5072	0	0	Ki67+	 7788 23563
5073	0	0	Ki67+	 7796 23605
5074	0	0	Ki67+	 7796 23790
5075	0	0	Ki67+	 7798 23521
5076	0	0	Ki67+	 7806 23711
5077	0	0	Ki67+	 7809 23738
5078	0	0	Ki67+	 7818 24156
5079	0	0	Ki67+	 7824 23576
5080	0	0	Ki67+	 7824 23769
5081	0	0	Ki67+	 7828 23521
5082	0	0	Ki67+	 7829 23604
5083	0	0	Ki67+	 7830 23552
5084	0	0	Ki67+	 7833 23700
5085	0	0	Ki67+	 7835 23674
5086	0	0	Ki67+	 7841 23540
5087	0	0	Ki67+	 7842 23682
5088	0	0	Ki67+	 7845 23588
5089	0	0	Ki67+	 7846 23630
5090	0	0	Ki67+	 7851 23729
5091	0	0	Ki67+	 7854 24002
5092	0	0	Ki67+	 7859 23711
5093	0	0	Ki67+	 7862 23630
5094	0	0	Ki67+	 7862 23684
5095	0	0	Ki67+	 7862 23949
5096	0	0	Ki67+	 7862 24104
5097	0	0	Ki67+	 7863 23664
5098	0	0	Ki67+	 7866 24015
5099	0	0	Ki67+	 7869 23966
5100	0	0	Ki67+	 7870 23697
5101	0	0	Ki67+	 7873 23587
5102	0	0	Ki67+	 7876 23599
5103	0	0	Ki67+	 7877 23886
5104	0	0	Ki67+	 7878 24112
5105	0	0	Ki67+	 7882 23976
5106	0	0	Ki67+	 7882 24062
5107	0	0	Ki67+	 7891 24012
5108	0	0	Ki67+	 7892 24077
5109	0	0	Ki67+	 7895 23853
5110	0	0	Ki67+	 7898 23907
5111	0	0	Ki67+	 7905 24037
5112	0	0	Ki67+	 7905 24238
5113	0	0	Ki67+	 7907 23885
5114	0	0	Ki67+	 7908 23840
5115	0	0	Ki67+	 7910 24113
5116	0	0	Ki67+	 7914 24255
5117	0	0	Ki67+	 7915 24158
5118	0	0	Ki67+	 7917 23891
5119	0	0	Ki67+	 7917 24026
5120	0	0	Ki67+	 7920 23944
5121	0	0	Ki67+	 7925 24066
5122	0	0	Ki67+	 7928 23843
5123	0	0	Ki67+	 7930 23545
5124	0	0	Ki67+	 7930 24226
5125	0	0	Ki67+	 7931 23807
5126	0	0	Ki67+	 7938 23837
5127	0	0	Ki67+	 7938 23861
5128	0	0	Ki67+	 7938 23981
5129	0	0	Ki67+	 7941 23884
5130	0	0	Ki67+	 7946 24177
5131	0	0	Ki67+	 7947 24125
5132	0	0	Ki67+	 7951 23800
5133	0	0	Ki67+	 7951 23863
5134	0	0	Ki67+	 7951 23929
5135	0	0	Ki67+	 7955 24142
5136	0	0	Ki67+	 7958 24253
5137	0	0	Ki67+	 7962 23764
5138	0	0	Ki67+	 7975 24228
5139	0	0	Ki67+	 7979 24118
5140	0	0	Ki67+	 7981 23788
5141	0	0	Ki67+	 7987 23746
5142	0	0	Ki67+	 7989 23980
5143	0	0	Ki67+	 7992 24158
5144	0	0	Ki67+	 7993 23571
5145	0	0	Ki67+	 7998 23901
5146	0	0	Ki67+	 8004 24242
5147	0	0	Ki67+	 8005 23987
5148	0	0	Ki67+	 8006 23739
5149	0	0	Ki67+	 8008 24173
5150	0	0	Ki67+	 8011 23777
5151	0	0	Ki67+	 8013 24138
5152	0	0	Ki67+	 8022 23748
5153	0	0	Ki67+	 8041 24125
5154	0	0	Ki67+	 8043 23729
5155	0	0	Ki67+	 8051 24168
5156	0	0	Ki67+	 8068 23694
5157	0	0	Ki67+	 8068 23717
5158	0	0	Ki67+	 8068 23768
5159	0	0	Ki67+	 8075 23707
5160	0	0	Ki67+	 8081 24148
5161	0	0	Ki67+	 8095 23777
5162	0	0	Ki67+	 8101 24115
5163	0	0	Ki67+	 8104 24148
5164	0	0	Ki67+	 8113 23659
5165	0	0	Ki67+	 8117 23698
5166	0	0	Ki67+	 8125 24111
5167	0	0	Ki67+	 8128 24155
5168	0	0	Ki67+	 8136 23635
5169	0	0	Ki67+	 8141 23645
5170	0	0	Ki67+	 8146 24145
5171	0	0	Ki67+	 8151 23655
5172	0	0	Ki67+	 8156 23678
5173	0	0	Ki67+	 8162 24144
5174	0	0	Ki67+	 8165 24104
5175	0	0	Ki67+	 8175 23710
5176	0	0	Ki67+	 8178 23664
5177	0	0	Ki67+	 8183 23618
5178	0	0	Ki67+	 8196 24106
5179	0	0	Ki67+	 8196 24118
5180	0	0	Ki67+	 8197 24075
5181	0	0	Ki67+	 8206 23707
5182	0	0	Ki67+	 8207 24184
5183	0	0	Ki67+	 8218 24061
5184	0	0	Ki67+	 8219 24048
5185	0	0	Ki67+	 8220 23884
5186	0	0	Ki67+	 8225 23635
5187	0	0	Ki67+	 8229 23932
5188	0	0	Ki67+	 8236 24051
5189	0	0	Ki67+	 8240 23974
5190	0	0	Ki67+	 8243 24020
5191	0	0	Ki67+	 8244 23634
5192	0	0	Ki67+	 8250 23648
5193	0	0	Ki67+	 8253 23962
5194	0	0	Ki67+	 8254 23934
5195	0	0	Ki67+	 8258 23813
5196	0	0	Ki67+	 8261 23779
5197	0	0	Ki67+	 8261 23900
5198	0	0	Ki67+	 8265 23866
5199	0	0	Ki67+	 8266 23994
5200	0	0	Ki67+	 8269 23938
5201	0	0	Ki67+	 8272 23966
5202	0	0	Ki67+	 8274 23654
5203	0	0	Ki67+	 8284 23479
5204	0	0	Ki67+	 8291 23897
5205	0	0	Ki67+	 8294 23827
5206	0	0	Ki67+	 8297 23572
5207	0	0	Ki67+	 8299 23784
5208	0	0	Ki67+	 8304 23676
5209	0	0	Ki67+	 8304 23865
5210	0	0	Ki67+	 8306 23909
5211	0	0	Ki67+	 8320 23683
5212	0	0	Ki67+	 8328 23796
5213	0	0	Ki67+	 8330 23832
5214	0	0	Ki67+	 8341 23708
5215	0	0	Ki67+	 8342 23756
5216	0	0	Ki67+	 8344 23484
5217	0	0	Ki67+	 8354 24061
5218	0	0	Ki67+	 8363 23726
5219	0	0	Ki67+	 8365 24180
5220	0	0	Ki67+	 8390 23758
5221	0	0	Ki67+	 8397 24011
5222	0	0	Ki67+	 8446 24158
5223	0	0	Ki67+	 8527 24152
5224	0	0	Ki67+	 7731 24872
5225	0	0	Ki67+	 7732 24939
5226	0	0	Ki67+	 7740 24996
5227	0	0	Ki67+	 7745 24312
5228	0	0	Ki67+	 7784 25015
5229	0	0	Ki67+	 7793 24910
5230	0	0	Ki67+	 7806 24394
5231	0	0	Ki67+	 7808 24338
5232	0	0	Ki67+	 7816 24364
5233	0	0	Ki67+	 7816 24378
5234	0	0	Ki67+	 7819 24345
5235	0	0	Ki67+	 7822 24427
5236	0	0	Ki67+	 7834 24317
5237	0	0	Ki67+	 7835 24333
5238	0	0	Ki67+	 7836 24398
5239	0	0	Ki67+	 7839 24378
5240	0	0	Ki67+	 7843 24430
5241	0	0	Ki67+	 7844 24749
5242	0	0	Ki67+	 7845 24286
5243	0	0	Ki67+	 7847 24450
5244	0	0	Ki67+	 7851 24837
5245	0	0	Ki67+	 7855 24778
5246	0	0	Ki67+	 7861 24553
5247	0	0	Ki67+	 7865 24705
5248	0	0	Ki67+	 7867 24284
5249	0	0	Ki67+	 7871 24785
5250	0	0	Ki67+	 7871 24865
5251	0	0	Ki67+	 7872 24832
5252	0	0	Ki67+	 7875 24662
5253	0	0	Ki67+	 7875 24904
5254	0	0	Ki67+	 7877 24482
5255	0	0	Ki67+	 7881 24264
5256	0	0	Ki67+	 7883 24469
5257	0	0	Ki67+	 7883 24972
5258	0	0	Ki67+	 7885 24435
5259	0	0	Ki67+	 7888 24277
5260	0	0	Ki67+	 7896 24938
5261	0	0	Ki67+	 7897 24877
5262	0	0	Ki67+	 7898 25016
5263	0	0	Ki67+	 7900 24457
5264	0	0	Ki67+	 7900 24655
5265	0	0	Ki67+	 7903 24602
5266	0	0	Ki67+	 7903 24834
5267	0	0	Ki67+	 7905 24306
5268	0	0	Ki67+	 7909 24677
5269	0	0	Ki67+	 7911 24421
5270	0	0	Ki67+	 7912 24455
5271	0	0	Ki67+	 7919 24909
5272	0	0	Ki67+	 7921 24474
5273	0	0	Ki67+	 7922 24687
5274	0	0	Ki67+	 7926 24395
5275	0	0	Ki67+	 7927 24803
5276	0	0	Ki67+	 7929 25046
5277	0	0	Ki67+	 7932 24840
5278	0	0	Ki67+	 7933 24606
5279	0	0	Ki67+	 7938 24578
5280	0	0	Ki67+	 7943 24420
5281	0	0	Ki67+	 7944 24271
5282	0	0	Ki67+	 7948 24893
5283	0	0	Ki67+	 7949 24451
5284	0	0	Ki67+	 7951 24854
5285	0	0	Ki67+	 7955 25032
5286	0	0	Ki67+	 7959 24405
5287	0	0	Ki67+	 7966 24424
5288	0	0	Ki67+	 7966 24983
5289	0	0	Ki67+	 7976 25028
5290	0	0	Ki67+	 7981 24257
5291	0	0	Ki67+	 7981 24932
5292	0	0	Ki67+	 7984 24823
5293	0	0	Ki67+	 7986 24395
5294	0	0	Ki67+	 7987 24381
5295	0	0	Ki67+	 7988 24804
5296	0	0	Ki67+	 7990 24551
5297	0	0	Ki67+	 7999 24590
5298	0	0	Ki67+	 8005 24784
5299	0	0	Ki67+	 8006 24280
5300	0	0	Ki67+	 8006 24565
5301	0	0	Ki67+	 8008 24637
5302	0	0	Ki67+	 8012 24266
5303	0	0	Ki67+	 8013 24797
5304	0	0	Ki67+	 8017 24365
5305	0	0	Ki67+	 8019 24773
5306	0	0	Ki67+	 8020 25005
5307	0	0	Ki67+	 8021 24572
5308	0	0	Ki67+	 8024 24303
5309	0	0	Ki67+	 8028 24337
5310	0	0	Ki67+	 8028 24693
5311	0	0	Ki67+	 8030 24734
5312	0	0	Ki67+	 8032 24757
5313	0	0	Ki67+	 8035 24269
5314	0	0	Ki67+	 8037 24581
5315	0	0	Ki67+	 8045 24599
5316	0	0	Ki67+	 8046 24315
5317	0	0	Ki67+	 8051 24579
5318	0	0	Ki67+	 8051 24658
5319	0	0	Ki67+	 8052 24702
5320	0	0	Ki67+	 8054 24881
5321	0	0	Ki67+	 8057 24631
5322	0	0	Ki67+	 8061 24674
5323	0	0	Ki67+	 8071 24620
5324	0	0	Ki67+	 8073 24599
5325	0	0	Ki67+	 8074 24898
5326	0	0	Ki67+	 8081 24650
5327	0	0	Ki67+	 8082 24789
5328	0	0	Ki67+	 8082 24827
5329	0	0	Ki67+	 8082 24880
5330	0	0	Ki67+	 8092 24864
5331	0	0	Ki67+	 8095 24746
5332	0	0	Ki67+	 8096 24998
5333	0	0	Ki67+	 8097 24777
5334	0	0	Ki67+	 8098 25029
5335	0	0	Ki67+	 8100 24819
5336	0	0	Ki67+	 8101 24901
5337	0	0	Ki67+	 8105 24929
5338	0	0	Ki67+	 8109 24864
5339	0	0	Ki67+	 8110 25008
5340	0	0	Ki67+	 8111 24742
5341	0	0	Ki67+	 8111 24969
5342	0	0	Ki67+	 8113 24895
5343	0	0	Ki67+	 8123 24756
5344	0	0	Ki67+	 8124 24719
5345	0	0	Ki67+	 8127 25014
5346	0	0	Ki67+	 8129 24945
5347	0	0	Ki67+	 8133 24698
5348	0	0	Ki67+	 8139 24950
5349	0	0	Ki67+	 8140 25018
5350	0	0	Ki67+	 8144 24721
5351	0	0	Ki67+	 8152 24959
5352	0	0	Ki67+	 8156 24338
5353	0	0	Ki67+	 8158 24681
5354	0	0	Ki67+	 8159 24987
5355	0	0	Ki67+	 8160 24731
5356	0	0	Ki67+	 8161 24926
5357	0	0	Ki67+	 8168 24647
5358	0	0	Ki67+	 8169 24972
5359	0	0	Ki67+	 8173 24888
5360	0	0	Ki67+	 8184 24930
5361	0	0	Ki67+	 8187 24858
5362	0	0	Ki67+	 8189 24336
5363	0	0	Ki67+	 8189 24997
5364	0	0	Ki67+	 8194 24590
5365	0	0	Ki67+	 8204 24972
5366	0	0	Ki67+	 8205 24872
5367	0	0	Ki67+	 8206 24564
5368	0	0	Ki67+	 8206 24898
5369	0	0	Ki67+	 8208 24936
5370	0	0	Ki67+	 8211 25007
5371	0	0	Ki67+	 8218 24889
5372	0	0	Ki67+	 8220 24874
5373	0	0	Ki67+	 8221 24545
5374	0	0	Ki67+	 8241 25018
5375	0	0	Ki67+	 8242 24538
5376	0	0	Ki67+	 8245 24984
5377	0	0	Ki67+	 8246 24589
5378	0	0	Ki67+	 8250 24857
5379	0	0	Ki67+	 8253 24581
5380	0	0	Ki67+	 8257 25000
5381	0	0	Ki67+	 8262 24850
5382	0	0	Ki67+	 8276 24529
5383	0	0	Ki67+	 8278 24935
5384	0	0	Ki67+	 8281 24872
5385	0	0	Ki67+	 8282 24913
5386	0	0	Ki67+	 8290 24536
5387	0	0	Ki67+	 8290 24988
5388	0	0	Ki67+	 8291 24960
5389	0	0	Ki67+	 8295 24841
5390	0	0	Ki67+	 8301 24560
5391	0	0	Ki67+	 8302 24520
5392	0	0	Ki67+	 8306 25052
5393	0	0	Ki67+	 8307 24859
5394	0	0	Ki67+	 8313 24610
5395	0	0	Ki67+	 8313 24966
5396	0	0	Ki67+	 8314 24948
5397	0	0	Ki67+	 8321 24933
5398	0	0	Ki67+	 8322 24576
5399	0	0	Ki67+	 8324 24532
5400	0	0	Ki67+	 8328 25020
5401	0	0	Ki67+	 8329 24616
5402	0	0	Ki67+	 8332 24637
5403	0	0	Ki67+	 8333 24559
5404	0	0	Ki67+	 8339 24890
5405	0	0	Ki67+	 8340 24834
5406	0	0	Ki67+	 8343 24937
5407	0	0	Ki67+	 8348 24630
5408	0	0	Ki67+	 8351 24915
5409	0	0	Ki67+	 8352 24797
5410	0	0	Ki67+	 8353 24654
5411	0	0	Ki67+	 8359 24579
5412	0	0	Ki67+	 8359 24845
5413	0	0	Ki67+	 8364 24882
5414	0	0	Ki67+	 8368 24692
5415	0	0	Ki67+	 8371 24630
5416	0	0	Ki67+	 8372 24759
5417	0	0	Ki67+	 8372 24782
5418	0	0	Ki67+	 8372 24809
5419	0	0	Ki67+	 8380 24605
5420	0	0	Ki67+	 8380 24734
5421	0	0	Ki67+	 8385 24702
5422	0	0	Ki67+	 8388 24658
5423	0	0	Ki67+	 8388 24772
5424	0	0	Ki67+	 8391 24672
5425	0	0	Ki67+	 8416 24360
5426	0	0	Ki67+	 8420 24553
5427	0	0	Ki67+	 8487 24847
5428	0	0	Ki67+	 8496 24413
5429	0	0	Ki67+	 8505 24738
5430	0	0	Ki67+	 8509 24701
5431	0	0	Ki67+	 8515 24889
5432	0	0	Ki67+	 8521 24633
5433	0	0	Ki67+	 7736 25385
5434	0	0	Ki67+	 7758 25331
5435	0	0	Ki67+	 7766 25348
5436	0	0	Ki67+	 7770 25269
5437	0	0	Ki67+	 7779 25318
5438	0	0	Ki67+	 7795 25673
5439	0	0	Ki67+	 7801 25584
5440	0	0	Ki67+	 7808 25523
5441	0	0	Ki67+	 7810 25320
5442	0	0	Ki67+	 7812 25299
5443	0	0	Ki67+	 7813 25617
5444	0	0	Ki67+	 7818 25592
5445	0	0	Ki67+	 7823 25178
5446	0	0	Ki67+	 7845 25254
5447	0	0	Ki67+	 7848 25594
5448	0	0	Ki67+	 7849 25307
5449	0	0	Ki67+	 7849 25520
5450	0	0	Ki67+	 7857 25357
5451	0	0	Ki67+	 7857 25487
5452	0	0	Ki67+	 7862 25851
5453	0	0	Ki67+	 7863 25332
5454	0	0	Ki67+	 7868 25793
5455	0	0	Ki67+	 7872 25412
5456	0	0	Ki67+	 7873 25738
5457	0	0	Ki67+	 7882 25434
5458	0	0	Ki67+	 7882 25615
5459	0	0	Ki67+	 7885 25420
5460	0	0	Ki67+	 7893 25720
5461	0	0	Ki67+	 7904 25598
5462	0	0	Ki67+	 7912 25177
5463	0	0	Ki67+	 7913 25162
5464	0	0	Ki67+	 7915 25206
5465	0	0	Ki67+	 7928 25109
5466	0	0	Ki67+	 7936 25493
5467	0	0	Ki67+	 7938 25158
5468	0	0	Ki67+	 7956 25331
5469	0	0	Ki67+	 7965 25638
5470	0	0	Ki67+	 7968 25300
5471	0	0	Ki67+	 8010 25649
5472	0	0	Ki67+	 8011 25412
5473	0	0	Ki67+	 8026 25201
5474	0	0	Ki67+	 8034 25178
5475	0	0	Ki67+	 8036 25391
5476	0	0	Ki67+	 8051 25163
5477	0	0	Ki67+	 8058 25089
5478	0	0	Ki67+	 8060 25344
5479	0	0	Ki67+	 8064 25461
5480	0	0	Ki67+	 8083 25478
5481	0	0	Ki67+	 8088 25145
5482	0	0	Ki67+	 8102 25319
5483	0	0	Ki67+	 8111 25244
5484	0	0	Ki67+	 8113 25307
5485	0	0	Ki67+	 8114 25080
5486	0	0	Ki67+	 8137 25188
5487	0	0	Ki67+	 8163 25194
5488	0	0	Ki67+	 8223 25125
5489	0	0	Ki67+	 8235 25158
5490	0	0	Ki67+	 8238 25711
5491	0	0	Ki67+	 8261 25257
5492	0	0	Ki67+	 8262 25153
5493	0	0	Ki67+	 8269 25235
5494	0	0	Ki67+	 8295 25644
5495	0	0	Ki67+	 8298 25083
5496	0	0	Ki67+	 8313 25087
5497	0	0	Ki67+	 8316 25633
5498	0	0	Ki67+	 8320 25133
5499	0	0	Ki67+	 8325 25150
5500	0	0	Ki67+	 8335 25179
5501	0	0	Ki67+	 8346 25428
5502	0	0	Ki67+	 8354 25830
5503	0	0	Ki67+	 8371 25146
5504	0	0	Ki67+	 8379 25655
5505	0	0	Ki67+	 8380 25205
5506	0	0	Ki67+	 8383 25721
5507	0	0	Ki67+	 8387 25224
5508	0	0	Ki67+	 8394 25188
5509	0	0	Ki67+	 8400 25175
5510	0	0	Ki67+	 8403 25828
5511	0	0	Ki67+	 8411 25395
5512	0	0	Ki67+	 8415 25321
5513	0	0	Ki67+	 8443 25222
5514	0	0	Ki67+	 8443 25650
5515	0	0	Ki67+	 8444 25062
5516	0	0	Ki67+	 8451 25321
5517	0	0	Ki67+	 8457 25213
5518	0	0	Ki67+	 8457 25599
5519	0	0	Ki67+	 8461 25626
5520	0	0	Ki67+	 8464 25805
5521	0	0	Ki67+	 8473 25345
5522	0	0	Ki67+	 8480 25725
5523	0	0	Ki67+	 8481 25437
5524	0	0	Ki67+	 8483 25192
5525	0	0	Ki67+	 8491 25843
5526	0	0	Ki67+	 8498 25358
5527	0	0	Ki67+	 8498 25709
5528	0	0	Ki67+	 8504 25304
5529	0	0	Ki67+	 8504 25423
5530	0	0	Ki67+	 8510 25474
5531	0	0	Ki67+	 8520 25374
5532	0	0	Ki67+	 8522 25830
5533	0	0	Ki67+	 8525 25326
5534	0	0	Ki67+	 7733 26054
5535	0	0	Ki67+	 7735 25984
5536	0	0	Ki67+	 7736 26513
5537	0	0	Ki67+	 7746 26207
5538	0	0	Ki67+	 7761 25985
5539	0	0	Ki67+	 7769 25958
5540	0	0	Ki67+	 7774 26258
5541	0	0	Ki67+	 7783 26143
5542	0	0	Ki67+	 7786 25903
5543	0	0	Ki67+	 7797 26181
5544	0	0	Ki67+	 7802 26163
5545	0	0	Ki67+	 7839 26036
5546	0	0	Ki67+	 7842 26004
5547	0	0	Ki67+	 8246 25930
5548	0	0	Ki67+	 8303 26096
5549	0	0	Ki67+	 8327 26526
5550	0	0	Ki67+	 8354 26021
5551	0	0	Ki67+	 8355 26583
5552	0	0	Ki67+	 8368 26508
5553	0	0	Ki67+	 8370 26548
5554	0	0	Ki67+	 8375 26566
5555	0	0	Ki67+	 8379 26410
5556	0	0	Ki67+	 8387 26064
5557	0	0	Ki67+	 8414 25999
5558	0	0	Ki67+	 8424 26485
5559	0	0	Ki67+	 8479 26453
5560	0	0	Ki67+	 8503 25929
5561	0	0	Ki67+	 8514 26362
5562	0	0	Ki67+	 7779 27253
5563	0	0	Ki67+	 7960 27369
5564	0	0	Ki67+	 7972 27375
5565	0	0	Ki67+	 8232 27085
5566	0	0	Ki67+	 8259 27115
5567	0	0	Ki67+	 8268 27011
5568	0	0	Ki67+	 8269 27130
5569	0	0	Ki67+	 8330 27209
5570	0	0	Ki67+	 8356 27251
5571	0	0	Ki67+	 8358 27343
5572	0	0	Ki67+	 8362 27183
5573	0	0	Ki67+	 8384 27400
5574	0	0	Ki67+	 8388 27257
5575	0	0	Ki67+	 8420 27229
5576	0	0	Ki67+	 8422 27101
5577	0	0	Ki67+	 8456 27337
5578	0	0	Ki67+	 8473 27193
5579	0	0	Ki67+	 8500 27118
5580	0	0	Ki67+	 7791 27487
5581	0	0	Ki67+	 7828 27494
5582	0	0	Ki67+	 7843 27494
5583	0	0	Ki67+	 7879 27991
5584	0	0	Ki67+	 7921 27477
5585	0	0	Ki67+	 7927 27557
5586	0	0	Ki67+	 7942 27971
5587	0	0	Ki67+	 8022 27912
5588	0	0	Ki67+	 8072 27923
5589	0	0	Ki67+	 8110 27897
5590	0	0	Ki67+	 8113 27533
5591	0	0	Ki67+	 8117 27835
5592	0	0	Ki67+	 8122 27489
5593	0	0	Ki67+	 8144 27579
5594	0	0	Ki67+	 8171 27700
5595	0	0	Ki67+	 8201 27529
5596	0	0	Ki67+	 8206 27785
5597	0	0	Ki67+	 8243 27517
5598	0	0	Ki67+	 8284 27499
5599	0	0	Ki67+	 8310 27468
5600	0	0	Ki67+	 8342 27522
5601	0	0	Ki67+	 8366 27568
5602	0	0	Ki67+	 8385 27486
5603	0	0	Ki67+	 8486 27499
5604	0	0	Ki67+	 8507 27552
5605	0	0	Ki67+	 8520 27710
5606	0	0	Ki67+	 8520 28176
5607	0	0	Ki67+	 8091 28734
5608	0	0	Ki67+	 8104 28754
5609	0	0	Ki67+	 8248 28976
5610	0	0	Ki67+	 8316 28331
5611	0	0	Ki67+	 8343 28380
5612	0	0	Ki67+	 8349 28406
5613	0	0	Ki67+	 8449 28384
5614	0	0	Ki67+	 8258 29277
5615	0	0	Ki67+	 8515 29289
5616	0	0	Ki67+	 9172 7386
5617	0	0	Ki67+	 8720 8186
5618	0	0	Ki67+	 8738 8236
5619	0	0	Ki67+	 8761 8295
5620	0	0	Ki67+	 9191 8057
5621	0	0	Ki67+	 9282 8185
5622	0	0	Ki67+	 9109 9301
5623	0	0	Ki67+	 8657 9394
5624	0	0	Ki67+	 8813 9413
5625	0	0	Ki67+	 8977 9961
5626	0	0	Ki67+	 9089 9470
5627	0	0	Ki67+	 9104 10090
5628	0	0	Ki67+	 9115 9942
5629	0	0	Ki67+	 9219 10105
5630	0	0	Ki67+	 9254 9848
5631	0	0	Ki67+	 9261 10109
5632	0	0	Ki67+	 9313 9838
5633	0	0	Ki67+	 8792 10803
5634	0	0	Ki67+	 8798 10787
5635	0	0	Ki67+	 8807 10813
5636	0	0	Ki67+	 8839 10218
5637	0	0	Ki67+	 8854 10836
5638	0	0	Ki67+	 8856 10458
5639	0	0	Ki67+	 8901 10866
5640	0	0	Ki67+	 8918 10663
5641	0	0	Ki67+	 8983 10889
5642	0	0	Ki67+	 9013 10904
5643	0	0	Ki67+	 9036 10895
5644	0	0	Ki67+	 9061 10619
5645	0	0	Ki67+	 9119 10732
5646	0	0	Ki67+	 9133 10741
5647	0	0	Ki67+	 9143 10628
5648	0	0	Ki67+	 9161 10751
5649	0	0	Ki67+	 9164 10775
5650	0	0	Ki67+	 9168 10451
5651	0	0	Ki67+	 9168 10909
5652	0	0	Ki67+	 9218 10626
5653	0	0	Ki67+	 9221 10877
5654	0	0	Ki67+	 9239 10606
5655	0	0	Ki67+	 9273 10909
5656	0	0	Ki67+	 9279 10587
5657	0	0	Ki67+	 9296 10315
5658	0	0	Ki67+	 9296 10340
5659	0	0	Ki67+	 9297 10824
5660	0	0	Ki67+	 9302 10800
5661	0	0	Ki67+	 9312 10467
5662	0	0	Ki67+	 9322 10440
5663	0	0	Ki67+	 9322 10720
5664	0	0	Ki67+	 9325 10829
5665	0	0	Ki67+	 9326 10314
5666	0	0	Ki67+	 8789 11382
5667	0	0	Ki67+	 8797 11041
5668	0	0	Ki67+	 8799 10940
5669	0	0	Ki67+	 8800 11261
5670	0	0	Ki67+	 8802 10981
5671	0	0	Ki67+	 8832 10977
5672	0	0	Ki67+	 8833 10949
5673	0	0	Ki67+	 8845 10995
5674	0	0	Ki67+	 8869 11131
5675	0	0	Ki67+	 9038 11726
5676	0	0	Ki67+	 9198 11063
5677	0	0	Ki67+	 9264 11266
5678	0	0	Ki67+	 9278 11260
5679	0	0	Ki67+	 9281 11067
5680	0	0	Ki67+	 9051 11793
5681	0	0	Ki67+	 9164 11891
5682	0	0	Ki67+	 9289 11885
5683	0	0	Ki67+	 9289 11941
5684	0	0	Ki67+	 9314 11753
5685	0	0	Ki67+	 8594 13288
5686	0	0	Ki67+	 8597 12965
5687	0	0	Ki67+	 8598 13308
5688	0	0	Ki67+	 8608 13168
5689	0	0	Ki67+	 8625 13327
5690	0	0	Ki67+	 8658 12990
5691	0	0	Ki67+	 8700 13325
5692	0	0	Ki67+	 8721 13217
5693	0	0	Ki67+	 8725 13018
5694	0	0	Ki67+	 8741 13261
5695	0	0	Ki67+	 8750 13227
5696	0	0	Ki67+	 8825 13244
5697	0	0	Ki67+	 8849 13319
5698	0	0	Ki67+	 8859 13264
5699	0	0	Ki67+	 8896 12901
5700	0	0	Ki67+	 8922 13219
5701	0	0	Ki67+	 8933 13316
5702	0	0	Ki67+	 8953 12846
5703	0	0	Ki67+	 8959 12798
5704	0	0	Ki67+	 9000 13176
5705	0	0	Ki67+	 9030 13052
5706	0	0	Ki67+	 9043 13056
5707	0	0	Ki67+	 9059 13014
5708	0	0	Ki67+	 9076 13305
5709	0	0	Ki67+	 9093 13326
5710	0	0	Ki67+	 9200 12892
5711	0	0	Ki67+	 9220 13166
5712	0	0	Ki67+	 9235 12905
5713	0	0	Ki67+	 9269 12925
5714	0	0	Ki67+	 9291 13156
5715	0	0	Ki67+	 9307 12888
5716	0	0	Ki67+	 9307 12953
5717	0	0	Ki67+	 8532 13975
5718	0	0	Ki67+	 8541 13998
5719	0	0	Ki67+	 8556 13972
5720	0	0	Ki67+	 8570 14078
5721	0	0	Ki67+	 8577 13987
5722	0	0	Ki67+	 8607 13518
5723	0	0	Ki67+	 8615 14003
5724	0	0	Ki67+	 8627 14026
5725	0	0	Ki67+	 8655 13528
5726	0	0	Ki67+	 8657 14030
5727	0	0	Ki67+	 8675 14057
5728	0	0	Ki67+	 8686 13898
5729	0	0	Ki67+	 8688 14053
5730	0	0	Ki67+	 8697 13430
5731	0	0	Ki67+	 8700 13550
5732	0	0	Ki67+	 8707 13736
5733	0	0	Ki67+	 8713 13726
5734	0	0	Ki67+	 8717 13942
5735	0	0	Ki67+	 8717 13976
5736	0	0	Ki67+	 8719 13489
5737	0	0	Ki67+	 8725 14086
5738	0	0	Ki67+	 8726 13341
5739	0	0	Ki67+	 8737 13959
5740	0	0	Ki67+	 8741 13399
5741	0	0	Ki67+	 8742 13712
5742	0	0	Ki67+	 8742 13988
5743	0	0	Ki67+	 8743 13537
5744	0	0	Ki67+	 8745 13416
5745	0	0	Ki67+	 8748 14122
5746	0	0	Ki67+	 8749 13704
5747	0	0	Ki67+	 8803 14092
5748	0	0	Ki67+	 8812 13737
5749	0	0	Ki67+	 8823 14097
5750	0	0	Ki67+	 8840 13542
5751	0	0	Ki67+	 8840 14102
5752	0	0	Ki67+	 8849 13766
5753	0	0	Ki67+	 8858 13564
5754	0	0	Ki67+	 8872 13567
5755	0	0	Ki67+	 8885 13567
5756	0	0	Ki67+	 8943 13765
5757	0	0	Ki67+	 8955 13790
5758	0	0	Ki67+	 8959 13623
5759	0	0	Ki67+	 8959 13882
5760	0	0	Ki67+	 8961 13809
5761	0	0	Ki67+	 8965 13779
5762	0	0	Ki67+	 8969 13362
5763	0	0	Ki67+	 8976 13907
5764	0	0	Ki67+	 8978 13641
5765	0	0	Ki67+	 8980 13721
5766	0	0	Ki67+	 8981 13702
5767	0	0	Ki67+	 9004 13855
5768	0	0	Ki67+	 9016 13964
5769	0	0	Ki67+	 9025 13897
5770	0	0	Ki67+	 9026 13980
5771	0	0	Ki67+	 9027 14116
5772	0	0	Ki67+	 9038 14104
5773	0	0	Ki67+	 9039 13629
5774	0	0	Ki67+	 9041 13649
5775	0	0	Ki67+	 9042 13995
5776	0	0	Ki67+	 9049 14085
5777	0	0	Ki67+	 9054 14030
5778	0	0	Ki67+	 9058 14046
5779	0	0	Ki67+	 9077 13979
5780	0	0	Ki67+	 9085 13942
5781	0	0	Ki67+	 9094 13733
5782	0	0	Ki67+	 9104 13670
5783	0	0	Ki67+	 9126 13661
5784	0	0	Ki67+	 9128 13507
5785	0	0	Ki67+	 9148 13374
5786	0	0	Ki67+	 9149 13549
5787	0	0	Ki67+	 9149 13639
5788	0	0	Ki67+	 9155 13580
5789	0	0	Ki67+	 9164 13640
5790	0	0	Ki67+	 9169 13379
5791	0	0	Ki67+	 9171 13392
5792	0	0	Ki67+	 9182 13402
5793	0	0	Ki67+	 9210 13558
5794	0	0	Ki67+	 9215 13412
5795	0	0	Ki67+	 9215 13533
5796	0	0	Ki67+	 9216 13794
5797	0	0	Ki67+	 9220 13824
5798	0	0	Ki67+	 9225 13807
5799	0	0	Ki67+	 9228 13573
5800	0	0	Ki67+	 9236 13626
5801	0	0	Ki67+	 9245 13425
5802	0	0	Ki67+	 9264 13475
5803	0	0	Ki67+	 9287 13430
5804	0	0	Ki67+	 9299 13734
5805	0	0	Ki67+	 9324 13420
5806	0	0	Ki67+	 8531 14131
5807	0	0	Ki67+	 8558 14175
5808	0	0	Ki67+	 8608 14216
5809	0	0	Ki67+	 8852 14138
5810	0	0	Ki67+	 8892 14255
5811	0	0	Ki67+	 8929 14153
5812	0	0	Ki67+	 8965 14149
5813	0	0	Ki67+	 8980 14152
5814	0	0	Ki67+	 9006 14141
5815	0	0	Ki67+	 9278 14205
5816	0	0	Ki67+	 8588 15467
5817	0	0	Ki67+	 8629 14971
5818	0	0	Ki67+	 8666 15519
5819	0	0	Ki67+	 8672 15509
5820	0	0	Ki67+	 8780 15344
5821	0	0	Ki67+	 8936 14953
5822	0	0	Ki67+	 8973 15426
5823	0	0	Ki67+	 8990 15424
5824	0	0	Ki67+	 9265 15715
5825	0	0	Ki67+	 9272 14954
5826	0	0	Ki67+	 8576 16189
5827	0	0	Ki67+	 8626 16484
5828	0	0	Ki67+	 8685 16233
5829	0	0	Ki67+	 8784 16092
5830	0	0	Ki67+	 9003 16447
5831	0	0	Ki67+	 9022 16422
5832	0	0	Ki67+	 9030 16396
5833	0	0	Ki67+	 9145 16451
5834	0	0	Ki67+	 9157 16426
5835	0	0	Ki67+	 9185 16425
5836	0	0	Ki67+	 9198 16473
5837	0	0	Ki67+	 9221 16416
5838	0	0	Ki67+	 9300 16281
5839	0	0	Ki67+	 9304 16262
5840	0	0	Ki67+	 8729 16833
5841	0	0	Ki67+	 8864 16957
5842	0	0	Ki67+	 8915 17088
5843	0	0	Ki67+	 8962 16629
5844	0	0	Ki67+	 8965 16641
5845	0	0	Ki67+	 9059 16974
5846	0	0	Ki67+	 9078 16835
5847	0	0	Ki67+	 9103 16990
5848	0	0	Ki67+	 9121 16988
5849	0	0	Ki67+	 9216 16635
5850	0	0	Ki67+	 9293 16694
5851	0	0	Ki67+	 8562 17455
5852	0	0	Ki67+	 8636 17762
5853	0	0	Ki67+	 8977 17713
5854	0	0	Ki67+	 8978 18073
5855	0	0	Ki67+	 9028 18101
5856	0	0	Ki67+	 9044 18071
5857	0	0	Ki67+	 9053 18097
5858	0	0	Ki67+	 9077 18064
5859	0	0	Ki67+	 9083 18106
5860	0	0	Ki67+	 9122 17378
5861	0	0	Ki67+	 9129 17899
5862	0	0	Ki67+	 9138 17644
5863	0	0	Ki67+	 9143 18103
5864	0	0	Ki67+	 9151 17485
5865	0	0	Ki67+	 9155 18048
5866	0	0	Ki67+	 9181 18040
5867	0	0	Ki67+	 9185 17634
5868	0	0	Ki67+	 9196 18120
5869	0	0	Ki67+	 9200 18054
5870	0	0	Ki67+	 9218 18044
5871	0	0	Ki67+	 9239 18095
5872	0	0	Ki67+	 9254 18089
5873	0	0	Ki67+	 9259 17792
5874	0	0	Ki67+	 9272 18099
5875	0	0	Ki67+	 9286 18106
5876	0	0	Ki67+	 9292 17657
5877	0	0	Ki67+	 9299 18106
5878	0	0	Ki67+	 9310 17672
5879	0	0	Ki67+	 8591 18825
5880	0	0	Ki67+	 8652 18436
5881	0	0	Ki67+	 8665 18633
5882	0	0	Ki67+	 8670 18589
5883	0	0	Ki67+	 8675 18768
5884	0	0	Ki67+	 8692 18794
5885	0	0	Ki67+	 8697 18809
5886	0	0	Ki67+	 8698 18309
5887	0	0	Ki67+	 8705 18822
5888	0	0	Ki67+	 8707 18918
5889	0	0	Ki67+	 8740 18240
5890	0	0	Ki67+	 8742 18773
5891	0	0	Ki67+	 8747 18794
5892	0	0	Ki67+	 8750 18408
5893	0	0	Ki67+	 8751 18633
5894	0	0	Ki67+	 8765 18831
5895	0	0	Ki67+	 8777 18767
5896	0	0	Ki67+	 8787 18779
5897	0	0	Ki67+	 8789 18764
5898	0	0	Ki67+	 8803 18776
5899	0	0	Ki67+	 8804 18596
5900	0	0	Ki67+	 8811 18532
5901	0	0	Ki67+	 8819 18444
5902	0	0	Ki67+	 8823 18459
5903	0	0	Ki67+	 8830 18411
5904	0	0	Ki67+	 8833 18747
5905	0	0	Ki67+	 8838 18460
5906	0	0	Ki67+	 8839 18497
5907	0	0	Ki67+	 8844 18402
5908	0	0	Ki67+	 8849 18809
5909	0	0	Ki67+	 8852 18547
5910	0	0	Ki67+	 8855 18496
5911	0	0	Ki67+	 8858 18393
5912	0	0	Ki67+	 8874 18557
5913	0	0	Ki67+	 8877 18791
5914	0	0	Ki67+	 8879 18361
5915	0	0	Ki67+	 8883 18518
5916	0	0	Ki67+	 8883 18837
5917	0	0	Ki67+	 8894 18908
5918	0	0	Ki67+	 8897 18767
5919	0	0	Ki67+	 8900 18862
5920	0	0	Ki67+	 8910 18756
5921	0	0	Ki67+	 8911 18894
5922	0	0	Ki67+	 8914 18342
5923	0	0	Ki67+	 8926 18573
5924	0	0	Ki67+	 8926 18849
5925	0	0	Ki67+	 8927 18626
5926	0	0	Ki67+	 8928 18811
5927	0	0	Ki67+	 8936 18408
5928	0	0	Ki67+	 8937 18595
5929	0	0	Ki67+	 8947 18295
5930	0	0	Ki67+	 8947 18892
5931	0	0	Ki67+	 8951 18337
5932	0	0	Ki67+	 8958 18649
5933	0	0	Ki67+	 8959 18862
5934	0	0	Ki67+	 8960 18425
5935	0	0	Ki67+	 8962 18636
5936	0	0	Ki67+	 8966 18240
5937	0	0	Ki67+	 8969 18329
5938	0	0	Ki67+	 8971 18349
5939	0	0	Ki67+	 8972 18592
5940	0	0	Ki67+	 8972 18877
5941	0	0	Ki67+	 8976 18611
5942	0	0	Ki67+	 8977 18236
5943	0	0	Ki67+	 8985 18272
5944	0	0	Ki67+	 8986 18400
5945	0	0	Ki67+	 8986 18429
5946	0	0	Ki67+	 8986 18923
5947	0	0	Ki67+	 8988 18361
5948	0	0	Ki67+	 8990 18594
5949	0	0	Ki67+	 8993 18550
5950	0	0	Ki67+	 8995 18306
5951	0	0	Ki67+	 8998 18317
5952	0	0	Ki67+	 9001 18275
5953	0	0	Ki67+	 9008 18591
5954	0	0	Ki67+	 9009 18368
5955	0	0	Ki67+	 9009 18391
5956	0	0	Ki67+	 9014 18499
5957	0	0	Ki67+	 9019 18406
5958	0	0	Ki67+	 9020 18885
5959	0	0	Ki67+	 9022 18555
5960	0	0	Ki67+	 9023 18534
5961	0	0	Ki67+	 9027 18140
5962	0	0	Ki67+	 9032 18439
5963	0	0	Ki67+	 9034 18893
5964	0	0	Ki67+	 9036 18919
5965	0	0	Ki67+	 9037 18851
5966	0	0	Ki67+	 9038 18533
5967	0	0	Ki67+	 9038 18563
5968	0	0	Ki67+	 9039 18631
5969	0	0	Ki67+	 9040 18137
5970	0	0	Ki67+	 9050 18413
5971	0	0	Ki67+	 9055 18504
5972	0	0	Ki67+	 9057 18141
5973	0	0	Ki67+	 9067 18596
5974	0	0	Ki67+	 9071 18481
5975	0	0	Ki67+	 9072 18565
5976	0	0	Ki67+	 9076 18521
5977	0	0	Ki67+	 9077 18444
5978	0	0	Ki67+	 9081 18535
5979	0	0	Ki67+	 9082 18242
5980	0	0	Ki67+	 9083 18502
5981	0	0	Ki67+	 9084 18425
5982	0	0	Ki67+	 9086 18142
5983	0	0	Ki67+	 9092 18593
5984	0	0	Ki67+	 9095 18340
5985	0	0	Ki67+	 9096 18519
5986	0	0	Ki67+	 9096 18863
5987	0	0	Ki67+	 9097 18421
5988	0	0	Ki67+	 9098 18398
5989	0	0	Ki67+	 9099 18134
5990	0	0	Ki67+	 9100 18375
5991	0	0	Ki67+	 9100 18444
5992	0	0	Ki67+	 9110 18468
5993	0	0	Ki67+	 9113 18425
5994	0	0	Ki67+	 9125 18420
5995	0	0	Ki67+	 9131 18584
5996	0	0	Ki67+	 9137 18454
5997	0	0	Ki67+	 9140 18907
5998	0	0	Ki67+	 9142 18492
5999	0	0	Ki67+	 9150 18546
6000	0	0	Ki67+	 9155 18917
6001	0	0	Ki67+	 9159 18600
6002	0	0	Ki67+	 9163 18476
6003	0	0	Ki67+	 9167 18357
6004	0	0	Ki67+	 9171 18562
6005	0	0	Ki67+	 9174 18224
6006	0	0	Ki67+	 9176 18543
6007	0	0	Ki67+	 9178 18377
6008	0	0	Ki67+	 9185 18554
6009	0	0	Ki67+	 9189 18515
6010	0	0	Ki67+	 9193 18311
6011	0	0	Ki67+	 9198 18194
6012	0	0	Ki67+	 9200 18547
6013	0	0	Ki67+	 9203 18263
6014	0	0	Ki67+	 9206 18394
6015	0	0	Ki67+	 9216 18524
6016	0	0	Ki67+	 9222 18230
6017	0	0	Ki67+	 9222 18416
6018	0	0	Ki67+	 9232 18246
6019	0	0	Ki67+	 9242 18207
6020	0	0	Ki67+	 9242 18306
6021	0	0	Ki67+	 9250 18275
6022	0	0	Ki67+	 9260 18236
6023	0	0	Ki67+	 9273 18251
6024	0	0	Ki67+	 9290 18254
6025	0	0	Ki67+	 9298 18366
6026	0	0	Ki67+	 9307 18329
6027	0	0	Ki67+	 9314 18350
6028	0	0	Ki67+	 9324 18252
6029	0	0	Ki67+	 8545 19103
6030	0	0	Ki67+	 8746 19135
6031	0	0	Ki67+	 8755 19464
6032	0	0	Ki67+	 8759 19052
6033	0	0	Ki67+	 8814 18937
6034	0	0	Ki67+	 8817 19698
6035	0	0	Ki67+	 8839 19725
6036	0	0	Ki67+	 8857 19589
6037	0	0	Ki67+	 8918 19208
6038	0	0	Ki67+	 8928 19217
6039	0	0	Ki67+	 8955 19217
6040	0	0	Ki67+	 8973 19615
6041	0	0	Ki67+	 8982 19317
6042	0	0	Ki67+	 8984 18967
6043	0	0	Ki67+	 8990 18948
6044	0	0	Ki67+	 8990 19579
6045	0	0	Ki67+	 9002 19600
6046	0	0	Ki67+	 9013 19722
6047	0	0	Ki67+	 9022 19444
6048	0	0	Ki67+	 9023 19474
6049	0	0	Ki67+	 9043 18929
6050	0	0	Ki67+	 9045 19648
6051	0	0	Ki67+	 9049 19410
6052	0	0	Ki67+	 9054 19467
6053	0	0	Ki67+	 9055 19007
6054	0	0	Ki67+	 9058 18991
6055	0	0	Ki67+	 9064 19447
6056	0	0	Ki67+	 9069 19022
6057	0	0	Ki67+	 9076 18950
6058	0	0	Ki67+	 9077 19033
6059	0	0	Ki67+	 9081 19053
6060	0	0	Ki67+	 9086 19013
6061	0	0	Ki67+	 9089 19042
6062	0	0	Ki67+	 9099 19727
6063	0	0	Ki67+	 9104 19023
6064	0	0	Ki67+	 9106 18997
6065	0	0	Ki67+	 9106 19057
6066	0	0	Ki67+	 9106 19076
6067	0	0	Ki67+	 9118 19648
6068	0	0	Ki67+	 9126 18954
6069	0	0	Ki67+	 9134 19012
6070	0	0	Ki67+	 9134 19027
6071	0	0	Ki67+	 9141 19112
6072	0	0	Ki67+	 9142 19219
6073	0	0	Ki67+	 9145 18997
6074	0	0	Ki67+	 9147 19265
6075	0	0	Ki67+	 9149 19196
6076	0	0	Ki67+	 9151 19121
6077	0	0	Ki67+	 9151 19161
6078	0	0	Ki67+	 9153 19584
6079	0	0	Ki67+	 9153 19604
6080	0	0	Ki67+	 9155 19291
6081	0	0	Ki67+	 9162 19255
6082	0	0	Ki67+	 9163 19192
6083	0	0	Ki67+	 9164 19156
6084	0	0	Ki67+	 9168 19002
6085	0	0	Ki67+	 9169 19317
6086	0	0	Ki67+	 9171 19364
6087	0	0	Ki67+	 9172 19215
6088	0	0	Ki67+	 9175 19122
6089	0	0	Ki67+	 9179 19187
6090	0	0	Ki67+	 9182 19390
6091	0	0	Ki67+	 9185 18996
6092	0	0	Ki67+	 9187 19299
6093	0	0	Ki67+	 9193 19724
6094	0	0	Ki67+	 9202 19298
6095	0	0	Ki67+	 9202 19396
6096	0	0	Ki67+	 9204 19416
6097	0	0	Ki67+	 9206 19708
6098	0	0	Ki67+	 9208 19330
6099	0	0	Ki67+	 9211 19345
6100	0	0	Ki67+	 9212 19286
6101	0	0	Ki67+	 9212 19358
6102	0	0	Ki67+	 9219 19412
6103	0	0	Ki67+	 9220 19327
6104	0	0	Ki67+	 9227 19289
6105	0	0	Ki67+	 9229 19310
6106	0	0	Ki67+	 9230 19591
6107	0	0	Ki67+	 9232 19565
6108	0	0	Ki67+	 9236 19332
6109	0	0	Ki67+	 9244 19387
6110	0	0	Ki67+	 9245 19574
6111	0	0	Ki67+	 9250 19510
6112	0	0	Ki67+	 9253 19611
6113	0	0	Ki67+	 9254 19654
6114	0	0	Ki67+	 9259 19635
6115	0	0	Ki67+	 9262 19543
6116	0	0	Ki67+	 9270 19590
6117	0	0	Ki67+	 9274 19490
6118	0	0	Ki67+	 9274 19559
6119	0	0	Ki67+	 9276 19514
6120	0	0	Ki67+	 9279 19414
6121	0	0	Ki67+	 9279 19687
6122	0	0	Ki67+	 9283 19652
6123	0	0	Ki67+	 9298 19501
6124	0	0	Ki67+	 9317 19514
6125	0	0	Ki67+	 9319 19648
6126	0	0	Ki67+	 8578 20097
6127	0	0	Ki67+	 8586 20087
6128	0	0	Ki67+	 8587 20175
6129	0	0	Ki67+	 8598 20113
6130	0	0	Ki67+	 8605 20098
6131	0	0	Ki67+	 8614 20114
6132	0	0	Ki67+	 8632 19895
6133	0	0	Ki67+	 8647 20266
6134	0	0	Ki67+	 8649 20253
6135	0	0	Ki67+	 8658 20030
6136	0	0	Ki67+	 8661 20401
6137	0	0	Ki67+	 8697 20363
6138	0	0	Ki67+	 8706 20342
6139	0	0	Ki67+	 8760 20255
6140	0	0	Ki67+	 8766 20204
6141	0	0	Ki67+	 8789 20169
6142	0	0	Ki67+	 8792 20187
6143	0	0	Ki67+	 8803 20387
6144	0	0	Ki67+	 8810 20199
6145	0	0	Ki67+	 8810 20231
6146	0	0	Ki67+	 8811 20185
6147	0	0	Ki67+	 8821 20198
6148	0	0	Ki67+	 8823 20265
6149	0	0	Ki67+	 8838 19912
6150	0	0	Ki67+	 8854 20379
6151	0	0	Ki67+	 8855 19905
6152	0	0	Ki67+	 8855 20366
6153	0	0	Ki67+	 8856 19832
6154	0	0	Ki67+	 8859 20284
6155	0	0	Ki67+	 8866 20374
6156	0	0	Ki67+	 8871 19800
6157	0	0	Ki67+	 8872 19996
6158	0	0	Ki67+	 8872 20056
6159	0	0	Ki67+	 8874 20123
6160	0	0	Ki67+	 8885 20103
6161	0	0	Ki67+	 8886 20320
6162	0	0	Ki67+	 8896 19896
6163	0	0	Ki67+	 8903 20297
6164	0	0	Ki67+	 8905 20105
6165	0	0	Ki67+	 8918 20009
6166	0	0	Ki67+	 8918 20129
6167	0	0	Ki67+	 8922 20077
6168	0	0	Ki67+	 8927 19905
6169	0	0	Ki67+	 8938 20012
6170	0	0	Ki67+	 8993 19759
6171	0	0	Ki67+	 9003 19747
6172	0	0	Ki67+	 9018 19921
6173	0	0	Ki67+	 9022 20132
6174	0	0	Ki67+	 9024 19832
6175	0	0	Ki67+	 9039 20135
6176	0	0	Ki67+	 9053 20117
6177	0	0	Ki67+	 9073 20200
6178	0	0	Ki67+	 9077 20280
6179	0	0	Ki67+	 9087 20195
6180	0	0	Ki67+	 9093 20437
6181	0	0	Ki67+	 9101 19748
6182	0	0	Ki67+	 9116 20168
6183	0	0	Ki67+	 9148 20039
6184	0	0	Ki67+	 9148 20070
6185	0	0	Ki67+	 9154 19735
6186	0	0	Ki67+	 9156 19745
6187	0	0	Ki67+	 9158 19758
6188	0	0	Ki67+	 9167 20031
6189	0	0	Ki67+	 9174 19928
6190	0	0	Ki67+	 9188 19962
6191	0	0	Ki67+	 9190 20013
6192	0	0	Ki67+	 9197 19779
6193	0	0	Ki67+	 9201 20050
6194	0	0	Ki67+	 9210 19738
6195	0	0	Ki67+	 9213 20048
6196	0	0	Ki67+	 9219 19907
6197	0	0	Ki67+	 9235 19936
6198	0	0	Ki67+	 9236 20196
6199	0	0	Ki67+	 9242 20045
6200	0	0	Ki67+	 9246 20010
6201	0	0	Ki67+	 9251 20033
6202	0	0	Ki67+	 9252 19970
6203	0	0	Ki67+	 9254 20073
6204	0	0	Ki67+	 9257 20051
6205	0	0	Ki67+	 9260 19924
6206	0	0	Ki67+	 9261 19959
6207	0	0	Ki67+	 9263 20185
6208	0	0	Ki67+	 9280 20022
6209	0	0	Ki67+	 9291 19741
6210	0	0	Ki67+	 9291 20137
6211	0	0	Ki67+	 9304 20036
6212	0	0	Ki67+	 9317 20283
6213	0	0	Ki67+	 9323 20202
6214	0	0	Ki67+	 8538 21306
6215	0	0	Ki67+	 8541 21071
6216	0	0	Ki67+	 8561 21275
6217	0	0	Ki67+	 8564 21298
6218	0	0	Ki67+	 8569 21144
6219	0	0	Ki67+	 8573 20902
6220	0	0	Ki67+	 8573 21292
6221	0	0	Ki67+	 8584 21173
6222	0	0	Ki67+	 8598 21237
6223	0	0	Ki67+	 8600 21153
6224	0	0	Ki67+	 8616 21292
6225	0	0	Ki67+	 8619 21304
6226	0	0	Ki67+	 8638 21300
6227	0	0	Ki67+	 8640 21253
6228	0	0	Ki67+	 8643 21277
6229	0	0	Ki67+	 8646 20558
6230	0	0	Ki67+	 8647 21091
6231	0	0	Ki67+	 8649 21292
6232	0	0	Ki67+	 8656 21187
6233	0	0	Ki67+	 8656 21223
6234	0	0	Ki67+	 8675 21238
6235	0	0	Ki67+	 8680 21197
6236	0	0	Ki67+	 8681 21315
6237	0	0	Ki67+	 8682 21282
6238	0	0	Ki67+	 8683 21108
6239	0	0	Ki67+	 8683 21181
6240	0	0	Ki67+	 8694 21318
6241	0	0	Ki67+	 8697 21208
6242	0	0	Ki67+	 8700 21097
6243	0	0	Ki67+	 8705 21284
6244	0	0	Ki67+	 8706 21326
6245	0	0	Ki67+	 8707 21074
6246	0	0	Ki67+	 8707 21250
6247	0	0	Ki67+	 8716 21054
6248	0	0	Ki67+	 8717 21289
6249	0	0	Ki67+	 8722 21088
6250	0	0	Ki67+	 8726 21204
6251	0	0	Ki67+	 8728 21321
6252	0	0	Ki67+	 8745 21213
6253	0	0	Ki67+	 8746 21179
6254	0	0	Ki67+	 8752 21233
6255	0	0	Ki67+	 8755 21135
6256	0	0	Ki67+	 8765 21248
6257	0	0	Ki67+	 8768 21049
6258	0	0	Ki67+	 8774 21185
6259	0	0	Ki67+	 8786 21174
6260	0	0	Ki67+	 8788 21152
6261	0	0	Ki67+	 8789 21325
6262	0	0	Ki67+	 8805 21144
6263	0	0	Ki67+	 8810 21046
6264	0	0	Ki67+	 8814 21323
6265	0	0	Ki67+	 8818 21136
6266	0	0	Ki67+	 8818 21290
6267	0	0	Ki67+	 8825 21031
6268	0	0	Ki67+	 8826 21149
6269	0	0	Ki67+	 8842 21057
6270	0	0	Ki67+	 8848 21304
6271	0	0	Ki67+	 8851 21102
6272	0	0	Ki67+	 8852 21276
6273	0	0	Ki67+	 8856 20814
6274	0	0	Ki67+	 8860 21293
6275	0	0	Ki67+	 8882 21264
6276	0	0	Ki67+	 8889 21242
6277	0	0	Ki67+	 8899 20568
6278	0	0	Ki67+	 8902 20555
6279	0	0	Ki67+	 8932 20564
6280	0	0	Ki67+	 8941 21063
6281	0	0	Ki67+	 8942 20575
6282	0	0	Ki67+	 8942 21249
6283	0	0	Ki67+	 8947 21310
6284	0	0	Ki67+	 8948 20555
6285	0	0	Ki67+	 8988 21168
6286	0	0	Ki67+	 8996 20604
6287	0	0	Ki67+	 8999 20561
6288	0	0	Ki67+	 9032 20628
6289	0	0	Ki67+	 9043 21087
6290	0	0	Ki67+	 9052 20538
6291	0	0	Ki67+	 9068 20585
6292	0	0	Ki67+	 9076 20571
6293	0	0	Ki67+	 9079 20552
6294	0	0	Ki67+	 9081 20638
6295	0	0	Ki67+	 9092 20687
6296	0	0	Ki67+	 9093 21215
6297	0	0	Ki67+	 9110 20969
6298	0	0	Ki67+	 9137 20654
6299	0	0	Ki67+	 9172 20683
6300	0	0	Ki67+	 9191 20678
6301	0	0	Ki67+	 9234 20743
6302	0	0	Ki67+	 9247 20733
6303	0	0	Ki67+	 9280 20705
6304	0	0	Ki67+	 9292 20609
6305	0	0	Ki67+	 9302 20997
6306	0	0	Ki67+	 9307 20979
6307	0	0	Ki67+	 9309 20724
6308	0	0	Ki67+	 9327 20978
6309	0	0	Ki67+	 9327 20993
6310	0	0	Ki67+	 8553 21505
6311	0	0	Ki67+	 8558 21637
6312	0	0	Ki67+	 8595 21353
6313	0	0	Ki67+	 8610 21388
6314	0	0	Ki67+	 8630 21466
6315	0	0	Ki67+	 8642 21486
6316	0	0	Ki67+	 8648 21428
6317	0	0	Ki67+	 8655 21634
6318	0	0	Ki67+	 8660 21435
6319	0	0	Ki67+	 8669 21633
6320	0	0	Ki67+	 8675 21482
6321	0	0	Ki67+	 8697 22024
6322	0	0	Ki67+	 8707 21480
6323	0	0	Ki67+	 8715 21465
6324	0	0	Ki67+	 8718 21860
6325	0	0	Ki67+	 8720 21334
6326	0	0	Ki67+	 8725 21516
6327	0	0	Ki67+	 8726 22025
6328	0	0	Ki67+	 8730 21929
6329	0	0	Ki67+	 8736 21360
6330	0	0	Ki67+	 8739 21502
6331	0	0	Ki67+	 8745 21456
6332	0	0	Ki67+	 8751 22000
6333	0	0	Ki67+	 8756 21354
6334	0	0	Ki67+	 8763 22072
6335	0	0	Ki67+	 8786 21348
6336	0	0	Ki67+	 8789 21531
6337	0	0	Ki67+	 8790 21955
6338	0	0	Ki67+	 8802 21371
6339	0	0	Ki67+	 8802 21510
6340	0	0	Ki67+	 8806 21954
6341	0	0	Ki67+	 8808 21822
6342	0	0	Ki67+	 8809 21548
6343	0	0	Ki67+	 8814 21621
6344	0	0	Ki67+	 8815 22119
6345	0	0	Ki67+	 8818 21513
6346	0	0	Ki67+	 8820 21581
6347	0	0	Ki67+	 8824 21948
6348	0	0	Ki67+	 8826 21935
6349	0	0	Ki67+	 8827 21525
6350	0	0	Ki67+	 8833 21549
6351	0	0	Ki67+	 8835 21949
6352	0	0	Ki67+	 8838 21819
6353	0	0	Ki67+	 8844 21584
6354	0	0	Ki67+	 8845 21554
6355	0	0	Ki67+	 8845 21736
6356	0	0	Ki67+	 8847 21408
6357	0	0	Ki67+	 8853 21566
6358	0	0	Ki67+	 8856 22007
6359	0	0	Ki67+	 8860 21922
6360	0	0	Ki67+	 8867 22107
6361	0	0	Ki67+	 8869 21880
6362	0	0	Ki67+	 8869 21989
6363	0	0	Ki67+	 8870 21398
6364	0	0	Ki67+	 8871 21370
6365	0	0	Ki67+	 8874 21354
6366	0	0	Ki67+	 8875 21736
6367	0	0	Ki67+	 8876 21643
6368	0	0	Ki67+	 8876 21924
6369	0	0	Ki67+	 8880 21690
6370	0	0	Ki67+	 8891 21385
6371	0	0	Ki67+	 8896 21677
6372	0	0	Ki67+	 8898 21348
6373	0	0	Ki67+	 8901 21330
6374	0	0	Ki67+	 8905 21788
6375	0	0	Ki67+	 8910 21363
6376	0	0	Ki67+	 8910 21622
6377	0	0	Ki67+	 8912 21721
6378	0	0	Ki67+	 8923 21462
6379	0	0	Ki67+	 8926 22001
6380	0	0	Ki67+	 8933 22010
6381	0	0	Ki67+	 8943 21417
6382	0	0	Ki67+	 8943 21991
6383	0	0	Ki67+	 8956 21494
6384	0	0	Ki67+	 8958 21510
6385	0	0	Ki67+	 8980 21515
6386	0	0	Ki67+	 8988 21542
6387	0	0	Ki67+	 8997 21521
6388	0	0	Ki67+	 9000 21852
6389	0	0	Ki67+	 9002 21539
6390	0	0	Ki67+	 9002 21749
6391	0	0	Ki67+	 9003 21493
6392	0	0	Ki67+	 9008 21687
6393	0	0	Ki67+	 9010 21759
6394	0	0	Ki67+	 9016 21445
6395	0	0	Ki67+	 9020 21520
6396	0	0	Ki67+	 9025 21721
6397	0	0	Ki67+	 9032 21480
6398	0	0	Ki67+	 9033 21687
6399	0	0	Ki67+	 9039 21697
6400	0	0	Ki67+	 9043 21502
6401	0	0	Ki67+	 9050 21535
6402	0	0	Ki67+	 9051 21662
6403	0	0	Ki67+	 9052 21647
6404	0	0	Ki67+	 9053 21361
6405	0	0	Ki67+	 9053 21489
6406	0	0	Ki67+	 9056 21434
6407	0	0	Ki67+	 9057 21504
6408	0	0	Ki67+	 9067 21400
6409	0	0	Ki67+	 9070 21517
6410	0	0	Ki67+	 9070 21635
6411	0	0	Ki67+	 9077 21484
6412	0	0	Ki67+	 9085 21524
6413	0	0	Ki67+	 9088 21491
6414	0	0	Ki67+	 9101 21499
6415	0	0	Ki67+	 9111 21508
6416	0	0	Ki67+	 9112 21609
6417	0	0	Ki67+	 9120 21651
6418	0	0	Ki67+	 9135 21657
6419	0	0	Ki67+	 9137 21643
6420	0	0	Ki67+	 9139 21565
6421	0	0	Ki67+	 9147 21622
6422	0	0	Ki67+	 9149 21751
6423	0	0	Ki67+	 9156 21632
6424	0	0	Ki67+	 9162 21754
6425	0	0	Ki67+	 9165 21717
6426	0	0	Ki67+	 9171 21662
6427	0	0	Ki67+	 9174 21616
6428	0	0	Ki67+	 9174 21765
6429	0	0	Ki67+	 9182 21546
6430	0	0	Ki67+	 9187 21874
6431	0	0	Ki67+	 9189 21686
6432	0	0	Ki67+	 9189 21717
6433	0	0	Ki67+	 9189 21756
6434	0	0	Ki67+	 9190 21702
6435	0	0	Ki67+	 9197 22024
6436	0	0	Ki67+	 9198 22075
6437	0	0	Ki67+	 9200 22052
6438	0	0	Ki67+	 9202 21985
6439	0	0	Ki67+	 9210 21709
6440	0	0	Ki67+	 9210 21907
6441	0	0	Ki67+	 9212 22109
6442	0	0	Ki67+	 9214 21662
6443	0	0	Ki67+	 9219 21876
6444	0	0	Ki67+	 9219 22039
6445	0	0	Ki67+	 9222 21975
6446	0	0	Ki67+	 9225 21700
6447	0	0	Ki67+	 9227 21667
6448	0	0	Ki67+	 9228 22001
6449	0	0	Ki67+	 9232 21910
6450	0	0	Ki67+	 9234 21493
6451	0	0	Ki67+	 9237 21875
6452	0	0	Ki67+	 9243 21666
6453	0	0	Ki67+	 9277 22039
6454	0	0	Ki67+	 9302 22062
6455	0	0	Ki67+	 9302 22079
6456	0	0	Ki67+	 9323 22032
6457	0	0	Ki67+	 8529 22614
6458	0	0	Ki67+	 8543 22439
6459	0	0	Ki67+	 8547 22617
6460	0	0	Ki67+	 8549 22603
6461	0	0	Ki67+	 8563 22678
6462	0	0	Ki67+	 8564 22595
6463	0	0	Ki67+	 8566 22619
6464	0	0	Ki67+	 8574 22731
6465	0	0	Ki67+	 8588 22655
6466	0	0	Ki67+	 8589 22625
6467	0	0	Ki67+	 8589 22742
6468	0	0	Ki67+	 8596 22692
6469	0	0	Ki67+	 8600 22451
6470	0	0	Ki67+	 8603 22638
6471	0	0	Ki67+	 8624 22719
6472	0	0	Ki67+	 8626 22385
6473	0	0	Ki67+	 8628 22619
6474	0	0	Ki67+	 8634 22548
6475	0	0	Ki67+	 8643 22578
6476	0	0	Ki67+	 8656 22484
6477	0	0	Ki67+	 8663 22389
6478	0	0	Ki67+	 8668 22575
6479	0	0	Ki67+	 8674 22527
6480	0	0	Ki67+	 8687 22558
6481	0	0	Ki67+	 8691 22364
6482	0	0	Ki67+	 8701 22466
6483	0	0	Ki67+	 8701 22559
6484	0	0	Ki67+	 8706 22582
6485	0	0	Ki67+	 8729 22391
6486	0	0	Ki67+	 8731 22434
6487	0	0	Ki67+	 8736 22415
6488	0	0	Ki67+	 8744 22248
6489	0	0	Ki67+	 8746 22394
6490	0	0	Ki67+	 8749 22889
6491	0	0	Ki67+	 8755 22587
6492	0	0	Ki67+	 8775 22874
6493	0	0	Ki67+	 8779 22144
6494	0	0	Ki67+	 8787 22354
6495	0	0	Ki67+	 8799 22142
6496	0	0	Ki67+	 8800 22382
6497	0	0	Ki67+	 8808 22298
6498	0	0	Ki67+	 8811 22588
6499	0	0	Ki67+	 8813 22353
6500	0	0	Ki67+	 8836 22555
6501	0	0	Ki67+	 8845 22227
6502	0	0	Ki67+	 8846 22325
6503	0	0	Ki67+	 8847 22556
6504	0	0	Ki67+	 8851 22237
6505	0	0	Ki67+	 8853 22253
6506	0	0	Ki67+	 8853 22510
6507	0	0	Ki67+	 8859 22333
6508	0	0	Ki67+	 8862 22523
6509	0	0	Ki67+	 8877 22458
6510	0	0	Ki67+	 8879 22260
6511	0	0	Ki67+	 8879 22482
6512	0	0	Ki67+	 8885 22593
6513	0	0	Ki67+	 8896 22841
6514	0	0	Ki67+	 8897 22672
6515	0	0	Ki67+	 8903 22264
6516	0	0	Ki67+	 8903 22628
6517	0	0	Ki67+	 8906 22278
6518	0	0	Ki67+	 8908 22741
6519	0	0	Ki67+	 8909 22549
6520	0	0	Ki67+	 8914 22466
6521	0	0	Ki67+	 8919 22305
6522	0	0	Ki67+	 8920 22562
6523	0	0	Ki67+	 8920 22734
6524	0	0	Ki67+	 8921 22540
6525	0	0	Ki67+	 8925 22322
6526	0	0	Ki67+	 8941 22687
6527	0	0	Ki67+	 8943 22670
6528	0	0	Ki67+	 8950 22720
6529	0	0	Ki67+	 8952 22769
6530	0	0	Ki67+	 8961 22312
6531	0	0	Ki67+	 8964 22478
6532	0	0	Ki67+	 8968 22723
6533	0	0	Ki67+	 8969 22766
6534	0	0	Ki67+	 8970 22669
6535	0	0	Ki67+	 8972 22925
6536	0	0	Ki67+	 8975 22397
6537	0	0	Ki67+	 8984 22667
6538	0	0	Ki67+	 8990 22637
6539	0	0	Ki67+	 8999 22743
6540	0	0	Ki67+	 9002 22639
6541	0	0	Ki67+	 9006 22472
6542	0	0	Ki67+	 9012 22360
6543	0	0	Ki67+	 9014 22815
6544	0	0	Ki67+	 9027 22476
6545	0	0	Ki67+	 9034 22633
6546	0	0	Ki67+	 9036 22438
6547	0	0	Ki67+	 9040 22378
6548	0	0	Ki67+	 9047 22917
6549	0	0	Ki67+	 9053 22633
6550	0	0	Ki67+	 9060 22613
6551	0	0	Ki67+	 9063 22540
6552	0	0	Ki67+	 9065 22482
6553	0	0	Ki67+	 9069 22370
6554	0	0	Ki67+	 9071 22429
6555	0	0	Ki67+	 9072 22569
6556	0	0	Ki67+	 9097 22416
6557	0	0	Ki67+	 9108 22345
6558	0	0	Ki67+	 9110 22457
6559	0	0	Ki67+	 9120 22697
6560	0	0	Ki67+	 9125 22450
6561	0	0	Ki67+	 9134 22505
6562	0	0	Ki67+	 9157 22741
6563	0	0	Ki67+	 9252 22742
6564	0	0	Ki67+	 9264 22391
6565	0	0	Ki67+	 9282 22133
6566	0	0	Ki67+	 9285 22323
6567	0	0	Ki67+	 9286 22366
6568	0	0	Ki67+	 9299 22687
6569	0	0	Ki67+	 9320 22344
6570	0	0	Ki67+	 9321 22364
6571	0	0	Ki67+	 8631 23610
6572	0	0	Ki67+	 8632 23215
6573	0	0	Ki67+	 8649 23193
6574	0	0	Ki67+	 8663 23683
6575	0	0	Ki67+	 8701 23145
6576	0	0	Ki67+	 8707 23490
6577	0	0	Ki67+	 8712 23464
6578	0	0	Ki67+	 8757 23484
6579	0	0	Ki67+	 8772 23110
6580	0	0	Ki67+	 8773 23536
6581	0	0	Ki67+	 8781 23470
6582	0	0	Ki67+	 8792 23515
6583	0	0	Ki67+	 8794 23545
6584	0	0	Ki67+	 8921 22970
6585	0	0	Ki67+	 8941 23012
6586	0	0	Ki67+	 8945 23419
6587	0	0	Ki67+	 9023 22958
6588	0	0	Ki67+	 9046 22933
6589	0	0	Ki67+	 9048 23306
6590	0	0	Ki67+	 9049 22944
6591	0	0	Ki67+	 9064 23078
6592	0	0	Ki67+	 9066 23104
6593	0	0	Ki67+	 9078 23647
6594	0	0	Ki67+	 9088 23126
6595	0	0	Ki67+	 9106 23120
6596	0	0	Ki67+	 9114 23127
6597	0	0	Ki67+	 9176 23438
6598	0	0	Ki67+	 9212 23597
6599	0	0	Ki67+	 9226 23708
6600	0	0	Ki67+	 9256 23572
6601	0	0	Ki67+	 9273 23151
6602	0	0	Ki67+	 9281 23636
6603	0	0	Ki67+	 9308 23083
6604	0	0	Ki67+	 9315 23606
6605	0	0	Ki67+	 9322 23674
6606	0	0	Ki67+	 9325 23073
6607	0	0	Ki67+	 8541 24367
6608	0	0	Ki67+	 8546 23776
6609	0	0	Ki67+	 8568 24227
6610	0	0	Ki67+	 8585 23855
6611	0	0	Ki67+	 8621 24163
6612	0	0	Ki67+	 8670 24437
6613	0	0	Ki67+	 8674 23848
6614	0	0	Ki67+	 8677 24093
6615	0	0	Ki67+	 8704 24440
6616	0	0	Ki67+	 8707 24490
6617	0	0	Ki67+	 8728 24259
6618	0	0	Ki67+	 8736 24387
6619	0	0	Ki67+	 8751 24434
6620	0	0	Ki67+	 8752 24281
6621	0	0	Ki67+	 8778 23926
6622	0	0	Ki67+	 8781 24081
6623	0	0	Ki67+	 8799 23941
6624	0	0	Ki67+	 8805 24302
6625	0	0	Ki67+	 8814 23979
6626	0	0	Ki67+	 8830 24346
6627	0	0	Ki67+	 8831 24376
6628	0	0	Ki67+	 8987 23829
6629	0	0	Ki67+	 8997 24256
6630	0	0	Ki67+	 9072 24330
6631	0	0	Ki67+	 9072 24474
6632	0	0	Ki67+	 9074 24506
6633	0	0	Ki67+	 9090 24282
6634	0	0	Ki67+	 9093 24471
6635	0	0	Ki67+	 9109 24285
6636	0	0	Ki67+	 9187 24261
6637	0	0	Ki67+	 9213 24339
6638	0	0	Ki67+	 9215 23820
6639	0	0	Ki67+	 9237 24370
6640	0	0	Ki67+	 9258 23888
6641	0	0	Ki67+	 9264 24395
6642	0	0	Ki67+	 9303 24205
6643	0	0	Ki67+	 8550 24680
6644	0	0	Ki67+	 8553 24594
6645	0	0	Ki67+	 8554 24658
6646	0	0	Ki67+	 8577 24807
6647	0	0	Ki67+	 8577 24879
6648	0	0	Ki67+	 8577 25247
6649	0	0	Ki67+	 8584 24788
6650	0	0	Ki67+	 8587 25117
6651	0	0	Ki67+	 8589 24977
6652	0	0	Ki67+	 8595 25297
6653	0	0	Ki67+	 8597 25184
6654	0	0	Ki67+	 8599 25066
6655	0	0	Ki67+	 8599 25157
6656	0	0	Ki67+	 8606 24906
6657	0	0	Ki67+	 8607 24805
6658	0	0	Ki67+	 8608 25283
6659	0	0	Ki67+	 8610 25034
6660	0	0	Ki67+	 8611 24734
6661	0	0	Ki67+	 8611 24998
6662	0	0	Ki67+	 8615 25222
6663	0	0	Ki67+	 8616 24963
6664	0	0	Ki67+	 8620 25022
6665	0	0	Ki67+	 8621 25298
6666	0	0	Ki67+	 8622 25175
6667	0	0	Ki67+	 8623 24542
6668	0	0	Ki67+	 8623 24703
6669	0	0	Ki67+	 8624 24796
6670	0	0	Ki67+	 8625 24736
6671	0	0	Ki67+	 8625 25190
6672	0	0	Ki67+	 8627 25110
6673	0	0	Ki67+	 8630 24878
6674	0	0	Ki67+	 8632 24917
6675	0	0	Ki67+	 8633 24833
6676	0	0	Ki67+	 8633 25143
6677	0	0	Ki67+	 8634 24997
6678	0	0	Ki67+	 8635 24782
6679	0	0	Ki67+	 8637 24750
6680	0	0	Ki67+	 8637 25084
6681	0	0	Ki67+	 8638 25284
6682	0	0	Ki67+	 8639 24902
6683	0	0	Ki67+	 8640 24690
6684	0	0	Ki67+	 8641 25240
6685	0	0	Ki67+	 8641 25316
6686	0	0	Ki67+	 8646 24885
6687	0	0	Ki67+	 8649 25123
6688	0	0	Ki67+	 8649 25207
6689	0	0	Ki67+	 8651 25289
6690	0	0	Ki67+	 8652 25251
6691	0	0	Ki67+	 8654 25176
6692	0	0	Ki67+	 8655 24712
6693	0	0	Ki67+	 8657 24924
6694	0	0	Ki67+	 8657 25234
6695	0	0	Ki67+	 8659 24688
6696	0	0	Ki67+	 8660 25052
6697	0	0	Ki67+	 8662 24662
6698	0	0	Ki67+	 8664 25223
6699	0	0	Ki67+	 8665 24860
6700	0	0	Ki67+	 8665 24893
6701	0	0	Ki67+	 8665 25000
6702	0	0	Ki67+	 8666 24954
6703	0	0	Ki67+	 8668 25104
6704	0	0	Ki67+	 8670 25129
6705	0	0	Ki67+	 8672 24906
6706	0	0	Ki67+	 8676 25019
6707	0	0	Ki67+	 8678 25141
6708	0	0	Ki67+	 8678 25305
6709	0	0	Ki67+	 8681 25168
6710	0	0	Ki67+	 8682 25215
6711	0	0	Ki67+	 8683 24639
6712	0	0	Ki67+	 8683 25050
6713	0	0	Ki67+	 8683 25154
6714	0	0	Ki67+	 8683 25246
6715	0	0	Ki67+	 8684 24675
6716	0	0	Ki67+	 8690 25267
6717	0	0	Ki67+	 8691 25166
6718	0	0	Ki67+	 8692 24621
6719	0	0	Ki67+	 8692 24868
6720	0	0	Ki67+	 8695 24973
6721	0	0	Ki67+	 8696 25024
6722	0	0	Ki67+	 8696 25216
6723	0	0	Ki67+	 8698 25073
6724	0	0	Ki67+	 8699 25004
6725	0	0	Ki67+	 8700 25128
6726	0	0	Ki67+	 8701 25146
6727	0	0	Ki67+	 8702 25285
6728	0	0	Ki67+	 8703 24638
6729	0	0	Ki67+	 8706 24886
6730	0	0	Ki67+	 8711 24627
6731	0	0	Ki67+	 8712 24928
6732	0	0	Ki67+	 8712 25197
6733	0	0	Ki67+	 8714 24982
6734	0	0	Ki67+	 8714 25298
6735	0	0	Ki67+	 8715 25253
6736	0	0	Ki67+	 8716 24847
6737	0	0	Ki67+	 8718 25055
6738	0	0	Ki67+	 8719 25092
6739	0	0	Ki67+	 8720 24865
6740	0	0	Ki67+	 8720 25172
6741	0	0	Ki67+	 8723 25015
6742	0	0	Ki67+	 8725 24950
6743	0	0	Ki67+	 8725 25031
6744	0	0	Ki67+	 8726 24813
6745	0	0	Ki67+	 8728 24666
6746	0	0	Ki67+	 8728 24998
6747	0	0	Ki67+	 8732 25104
6748	0	0	Ki67+	 8733 25084
6749	0	0	Ki67+	 8734 24973
6750	0	0	Ki67+	 8734 25146
6751	0	0	Ki67+	 8737 24916
6752	0	0	Ki67+	 8737 24963
6753	0	0	Ki67+	 8740 24840
6754	0	0	Ki67+	 8740 25050
6755	0	0	Ki67+	 8741 24816
6756	0	0	Ki67+	 8745 24772
6757	0	0	Ki67+	 8745 24942
6758	0	0	Ki67+	 8746 24868
6759	0	0	Ki67+	 8746 25009
6760	0	0	Ki67+	 8746 25254
6761	0	0	Ki67+	 8748 25113
6762	0	0	Ki67+	 8750 25064
6763	0	0	Ki67+	 8751 25223
6764	0	0	Ki67+	 8752 24924
6765	0	0	Ki67+	 8752 25168
6766	0	0	Ki67+	 8753 24809
6767	0	0	Ki67+	 8753 25074
6768	0	0	Ki67+	 8753 25193
6769	0	0	Ki67+	 8754 25128
6770	0	0	Ki67+	 8755 24698
6771	0	0	Ki67+	 8755 24888
6772	0	0	Ki67+	 8757 24753
6773	0	0	Ki67+	 8760 24572
6774	0	0	Ki67+	 8760 24785
6775	0	0	Ki67+	 8760 24853
6776	0	0	Ki67+	 8765 24830
6777	0	0	Ki67+	 8766 25092
6778	0	0	Ki67+	 8767 24895
6779	0	0	Ki67+	 8768 24994
6780	0	0	Ki67+	 8768 25217
6781	0	0	Ki67+	 8770 24951
6782	0	0	Ki67+	 8771 25116
6783	0	0	Ki67+	 8772 25141
6784	0	0	Ki67+	 8773 25056
6785	0	0	Ki67+	 8777 25042
6786	0	0	Ki67+	 8778 25182
6787	0	0	Ki67+	 8780 24596
6788	0	0	Ki67+	 8781 24674
6789	0	0	Ki67+	 8781 24793
6790	0	0	Ki67+	 8782 24912
6791	0	0	Ki67+	 8783 24575
6792	0	0	Ki67+	 8783 24874
6793	0	0	Ki67+	 8784 24749
6794	0	0	Ki67+	 8786 24859
6795	0	0	Ki67+	 8789 24942
6796	0	0	Ki67+	 8791 24718
6797	0	0	Ki67+	 8793 24740
6798	0	0	Ki67+	 8793 24830
6799	0	0	Ki67+	 8796 24702
6800	0	0	Ki67+	 8796 25176
6801	0	0	Ki67+	 8798 25113
6802	0	0	Ki67+	 8799 24791
6803	0	0	Ki67+	 8801 25020
6804	0	0	Ki67+	 8801 25057
6805	0	0	Ki67+	 8802 24928
6806	0	0	Ki67+	 8806 24629
6807	0	0	Ki67+	 8808 24681
6808	0	0	Ki67+	 8808 24806
6809	0	0	Ki67+	 8808 24838
6810	0	0	Ki67+	 8812 24996
6811	0	0	Ki67+	 8813 25143
6812	0	0	Ki67+	 8815 24736
6813	0	0	Ki67+	 8817 24603
6814	0	0	Ki67+	 8818 24775
6815	0	0	Ki67+	 8820 24957
6816	0	0	Ki67+	 8820 25047
6817	0	0	Ki67+	 8823 24898
6818	0	0	Ki67+	 8825 24790
6819	0	0	Ki67+	 8831 24686
6820	0	0	Ki67+	 8833 25111
6821	0	0	Ki67+	 8834 24978
6822	0	0	Ki67+	 8835 24932
6823	0	0	Ki67+	 8835 25025
6824	0	0	Ki67+	 8837 24961
6825	0	0	Ki67+	 8845 24577
6826	0	0	Ki67+	 8874 24621
6827	0	0	Ki67+	 8878 25118
6828	0	0	Ki67+	 8898 24774
6829	0	0	Ki67+	 8904 25263
6830	0	0	Ki67+	 8910 24750
6831	0	0	Ki67+	 8917 25023
6832	0	0	Ki67+	 8940 24580
6833	0	0	Ki67+	 8952 24796
6834	0	0	Ki67+	 8954 25091
6835	0	0	Ki67+	 8957 24703
6836	0	0	Ki67+	 8962 24544
6837	0	0	Ki67+	 8970 24779
6838	0	0	Ki67+	 8976 24873
6839	0	0	Ki67+	 9025 24774
6840	0	0	Ki67+	 9030 25181
6841	0	0	Ki67+	 9041 25249
6842	0	0	Ki67+	 9067 25300
6843	0	0	Ki67+	 9076 24959
6844	0	0	Ki67+	 9088 24615
6845	0	0	Ki67+	 9094 24537
6846	0	0	Ki67+	 9103 25109
6847	0	0	Ki67+	 9105 24974
6848	0	0	Ki67+	 9132 24817
6849	0	0	Ki67+	 9133 25020
6850	0	0	Ki67+	 9156 24760
6851	0	0	Ki67+	 9166 25147
6852	0	0	Ki67+	 9184 25031
6853	0	0	Ki67+	 9196 24981
6854	0	0	Ki67+	 9203 24832
6855	0	0	Ki67+	 9210 24867
6856	0	0	Ki67+	 9213 24595
6857	0	0	Ki67+	 9275 24752
6858	0	0	Ki67+	 9276 24555
6859	0	0	Ki67+	 9298 24574
6860	0	0	Ki67+	 8530 25541
6861	0	0	Ki67+	 8531 25418
6862	0	0	Ki67+	 8542 25437
6863	0	0	Ki67+	 8556 25513
6864	0	0	Ki67+	 8557 25701
6865	0	0	Ki67+	 8562 25630
6866	0	0	Ki67+	 8574 25909
6867	0	0	Ki67+	 8575 25841
6868	0	0	Ki67+	 8577 26075
6869	0	0	Ki67+	 8592 25866
6870	0	0	Ki67+	 8594 25560
6871	0	0	Ki67+	 8599 25583
6872	0	0	Ki67+	 8599 25632
6873	0	0	Ki67+	 8599 26126
6874	0	0	Ki67+	 8608 25350
6875	0	0	Ki67+	 8616 25718
6876	0	0	Ki67+	 8619 25416
6877	0	0	Ki67+	 8628 25589
6878	0	0	Ki67+	 8650 25355
6879	0	0	Ki67+	 8655 25329
6880	0	0	Ki67+	 8659 25896
6881	0	0	Ki67+	 8685 25640
6882	0	0	Ki67+	 8686 25585
6883	0	0	Ki67+	 8694 26061
6884	0	0	Ki67+	 8705 25853
6885	0	0	Ki67+	 8720 25608
6886	0	0	Ki67+	 8728 25396
6887	0	0	Ki67+	 8756 25535
6888	0	0	Ki67+	 8769 25804
6889	0	0	Ki67+	 8773 25386
6890	0	0	Ki67+	 8779 25701
6891	0	0	Ki67+	 8797 26042
6892	0	0	Ki67+	 8800 25723
6893	0	0	Ki67+	 8805 25489
6894	0	0	Ki67+	 8808 25596
6895	0	0	Ki67+	 8811 25545
6896	0	0	Ki67+	 8816 26007
6897	0	0	Ki67+	 8818 25624
6898	0	0	Ki67+	 8823 26080
6899	0	0	Ki67+	 8830 25899
6900	0	0	Ki67+	 8832 25866
6901	0	0	Ki67+	 8843 25826
6902	0	0	Ki67+	 8867 25757
6903	0	0	Ki67+	 8874 25504
6904	0	0	Ki67+	 8877 25404
6905	0	0	Ki67+	 8888 25544
6906	0	0	Ki67+	 8902 25516
6907	0	0	Ki67+	 8906 25589
6908	0	0	Ki67+	 8923 25347
6909	0	0	Ki67+	 8930 25543
6910	0	0	Ki67+	 8961 25557
6911	0	0	Ki67+	 8963 25732
6912	0	0	Ki67+	 8965 25670
6913	0	0	Ki67+	 8966 25802
6914	0	0	Ki67+	 8975 25533
6915	0	0	Ki67+	 8977 25633
6916	0	0	Ki67+	 8986 25802
6917	0	0	Ki67+	 8988 25695
6918	0	0	Ki67+	 8991 25834
6919	0	0	Ki67+	 8994 25514
6920	0	0	Ki67+	 8998 25652
6921	0	0	Ki67+	 9003 25875
6922	0	0	Ki67+	 9005 25330
6923	0	0	Ki67+	 9006 25451
6924	0	0	Ki67+	 9011 25589
6925	0	0	Ki67+	 9012 25629
6926	0	0	Ki67+	 9015 25333
6927	0	0	Ki67+	 9017 25709
6928	0	0	Ki67+	 9021 25822
6929	0	0	Ki67+	 9024 25588
6930	0	0	Ki67+	 9026 25388
6931	0	0	Ki67+	 9026 25735
6932	0	0	Ki67+	 9028 25631
6933	0	0	Ki67+	 9030 25657
6934	0	0	Ki67+	 9032 25854
6935	0	0	Ki67+	 9032 25903
6936	0	0	Ki67+	 9032 26067
6937	0	0	Ki67+	 9038 25540
6938	0	0	Ki67+	 9040 25504
6939	0	0	Ki67+	 9040 25779
6940	0	0	Ki67+	 9046 25945
6941	0	0	Ki67+	 9050 25670
6942	0	0	Ki67+	 9050 25734
6943	0	0	Ki67+	 9052 25425
6944	0	0	Ki67+	 9054 25849
6945	0	0	Ki67+	 9058 25874
6946	0	0	Ki67+	 9059 25448
6947	0	0	Ki67+	 9062 25463
6948	0	0	Ki67+	 9064 25762
6949	0	0	Ki67+	 9067 25904
6950	0	0	Ki67+	 9072 25498
6951	0	0	Ki67+	 9076 25479
6952	0	0	Ki67+	 9076 25599
6953	0	0	Ki67+	 9078 25530
6954	0	0	Ki67+	 9080 25445
6955	0	0	Ki67+	 9080 25564
6956	0	0	Ki67+	 9083 25467
6957	0	0	Ki67+	 9085 25400
6958	0	0	Ki67+	 9087 25859
6959	0	0	Ki67+	 9089 25606
6960	0	0	Ki67+	 9102 25608
6961	0	0	Ki67+	 9104 25433
6962	0	0	Ki67+	 9105 25899
6963	0	0	Ki67+	 9107 25499
6964	0	0	Ki67+	 9107 25542
6965	0	0	Ki67+	 9111 25521
6966	0	0	Ki67+	 9112 25474
6967	0	0	Ki67+	 9113 25945
6968	0	0	Ki67+	 9114 25572
6969	0	0	Ki67+	 9119 25441
6970	0	0	Ki67+	 9121 25754
6971	0	0	Ki67+	 9121 25871
6972	0	0	Ki67+	 9130 25578
6973	0	0	Ki67+	 9132 25403
6974	0	0	Ki67+	 9132 25529
6975	0	0	Ki67+	 9140 25595
6976	0	0	Ki67+	 9141 25475
6977	0	0	Ki67+	 9146 25533
6978	0	0	Ki67+	 9153 25636
6979	0	0	Ki67+	 9155 25659
6980	0	0	Ki67+	 9159 25341
6981	0	0	Ki67+	 9159 25590
6982	0	0	Ki67+	 9160 25831
6983	0	0	Ki67+	 9161 25507
6984	0	0	Ki67+	 9161 25566
6985	0	0	Ki67+	 9167 25898
6986	0	0	Ki67+	 9170 25430
6987	0	0	Ki67+	 9174 26101
6988	0	0	Ki67+	 9175 25482
6989	0	0	Ki67+	 9176 25366
6990	0	0	Ki67+	 9176 25460
6991	0	0	Ki67+	 9180 25730
6992	0	0	Ki67+	 9181 25971
6993	0	0	Ki67+	 9188 25555
6994	0	0	Ki67+	 9190 25492
6995	0	0	Ki67+	 9193 25458
6996	0	0	Ki67+	 9193 25478
6997	0	0	Ki67+	 9193 25828
6998	0	0	Ki67+	 9199 26058
6999	0	0	Ki67+	 9203 25533
7000	0	0	Ki67+	 9204 25935
7001	0	0	Ki67+	 9206 25491
7002	0	0	Ki67+	 9209 25503
7003	0	0	Ki67+	 9213 25805
7004	0	0	Ki67+	 9215 25644
7005	0	0	Ki67+	 9233 25625
7006	0	0	Ki67+	 9236 25715
7007	0	0	Ki67+	 9255 25641
7008	0	0	Ki67+	 9270 25716
7009	0	0	Ki67+	 9301 26090
7010	0	0	Ki67+	 9303 25573
7011	0	0	Ki67+	 9308 26115
7012	0	0	Ki67+	 9310 25591
7013	0	0	Ki67+	 9311 25744
7014	0	0	Ki67+	 9313 25724
7015	0	0	Ki67+	 8567 26311
7016	0	0	Ki67+	 8622 26159
7017	0	0	Ki67+	 8630 26189
7018	0	0	Ki67+	 8664 26157
7019	0	0	Ki67+	 8888 26281
7020	0	0	Ki67+	 8905 26223
7021	0	0	Ki67+	 8914 26262
7022	0	0	Ki67+	 8990 26300
7023	0	0	Ki67+	 9039 26309
7024	0	0	Ki67+	 9066 26294
7025	0	0	Ki67+	 9069 26223
7026	0	0	Ki67+	 9071 26164
7027	0	0	Ki67+	 9117 26326
7028	0	0	Ki67+	 9121 26768
7029	0	0	Ki67+	 9122 26904
7030	0	0	Ki67+	 9128 26410
7031	0	0	Ki67+	 9130 26211
7032	0	0	Ki67+	 9142 26378
7033	0	0	Ki67+	 9149 26257
7034	0	0	Ki67+	 9156 26426
7035	0	0	Ki67+	 9157 26403
7036	0	0	Ki67+	 9158 26606
7037	0	0	Ki67+	 9159 26516
7038	0	0	Ki67+	 9166 26381
7039	0	0	Ki67+	 9167 26303
7040	0	0	Ki67+	 9172 26515
7041	0	0	Ki67+	 9172 26640
7042	0	0	Ki67+	 9179 26528
7043	0	0	Ki67+	 9198 26152
7044	0	0	Ki67+	 9210 26325
7045	0	0	Ki67+	 9212 26215
7046	0	0	Ki67+	 9238 26136
7047	0	0	Ki67+	 9238 26825
7048	0	0	Ki67+	 9257 26682
7049	0	0	Ki67+	 9275 26348
7050	0	0	Ki67+	 9295 26187
7051	0	0	Ki67+	 9310 26151
7052	0	0	Ki67+	 9321 26158
7053	0	0	Ki67+	 9324 26236
7054	0	0	Ki67+	 9324 26287
7055	0	0	Ki67+	 9327 26377
7056	0	0	Ki67+	 8548 27173
7057	0	0	Ki67+	 8553 27147
7058	0	0	Ki67+	 8565 27577
7059	0	0	Ki67+	 8590 27611
7060	0	0	Ki67+	 8599 27513
7061	0	0	Ki67+	 8619 27573
7062	0	0	Ki67+	 8645 27502
7063	0	0	Ki67+	 8676 27583
7064	0	0	Ki67+	 8699 27586
7065	0	0	Ki67+	 8724 27110
7066	0	0	Ki67+	 8792 27715
7067	0	0	Ki67+	 8803 27619
7068	0	0	Ki67+	 8808 27709
7069	0	0	Ki67+	 8871 27061
7070	0	0	Ki67+	 8945 27009
7071	0	0	Ki67+	 9044 26973
7072	0	0	Ki67+	 9059 27039
7073	0	0	Ki67+	 9069 26945
7074	0	0	Ki67+	 9096 26982
7075	0	0	Ki67+	 9113 26944
7076	0	0	Ki67+	 9130 27030
7077	0	0	Ki67+	 9161 27017
7078	0	0	Ki67+	 9261 27073
7079	0	0	Ki67+	 9268 27669
7080	0	0	Ki67+	 9275 27490
7081	0	0	Ki67+	 9285 27091
7082	0	0	Ki67+	 9296 27669
7083	0	0	Ki67+	 9314 26945
7084	0	0	Ki67+	 8529 28375
7085	0	0	Ki67+	 8533 27986
7086	0	0	Ki67+	 8575 27874
7087	0	0	Ki67+	 8608 27769
7088	0	0	Ki67+	 8629 27862
7089	0	0	Ki67+	 8676 27805
7090	0	0	Ki67+	 8745 27783
7091	0	0	Ki67+	 8769 27877
7092	0	0	Ki67+	 8775 27742
7093	0	0	Ki67+	 8782 27954
7094	0	0	Ki67+	 8784 27755
7095	0	0	Ki67+	 8844 27883
7096	0	0	Ki67+	 8865 27769
7097	0	0	Ki67+	 8871 27865
7098	0	0	Ki67+	 8899 27799
7099	0	0	Ki67+	 8976 28415
7100	0	0	Ki67+	 8977 28475
7101	0	0	Ki67+	 8978 27819
7102	0	0	Ki67+	 9020 27823
7103	0	0	Ki67+	 9029 28415
7104	0	0	Ki67+	 9055 28344
7105	0	0	Ki67+	 9058 27868
7106	0	0	Ki67+	 9068 28129
7107	0	0	Ki67+	 9071 28163
7108	0	0	Ki67+	 9081 28065
7109	0	0	Ki67+	 9089 27844
7110	0	0	Ki67+	 9097 27994
7111	0	0	Ki67+	 9101 28363
7112	0	0	Ki67+	 9107 27983
7113	0	0	Ki67+	 9108 27964
7114	0	0	Ki67+	 9109 27865
7115	0	0	Ki67+	 9119 27911
7116	0	0	Ki67+	 9124 27786
7117	0	0	Ki67+	 9130 27863
7118	0	0	Ki67+	 9131 28005
7119	0	0	Ki67+	 9134 27933
7120	0	0	Ki67+	 9142 27881
7121	0	0	Ki67+	 9144 28135
7122	0	0	Ki67+	 9156 28334
7123	0	0	Ki67+	 9163 28480
7124	0	0	Ki67+	 9177 28461
7125	0	0	Ki67+	 9191 28130
7126	0	0	Ki67+	 9204 28172
7127	0	0	Ki67+	 9207 27960
7128	0	0	Ki67+	 9231 28124
7129	0	0	Ki67+	 9241 27963
7130	0	0	Ki67+	 9314 27808
7131	0	0	Ki67+	 9325 27744
7132	0	0	Ki67+	 8669 29270
7133	0	0	Ki67+	 9037 28661
7134	0	0	Ki67+	 9046 28568
7135	0	0	Ki67+	 9094 28594
7136	0	0	Ki67+	 9107 28663
7137	0	0	Ki67+	 9159 28737
7138	0	0	Ki67+	 9167 28844
7139	0	0	Ki67+	 9174 28750
7140	0	0	Ki67+	 9201 28582
7141	0	0	Ki67+	 9246 28688
7142	0	0	Ki67+	 9309 28665
7143	0	0	Ki67+	 8678 29371
7144	0	0	Ki67+	 9446 7266
7145	0	0	Ki67+	 9642 7187
7146	0	0	Ki67+	 9685 7215
7147	0	0	Ki67+	 9774 7162
7148	0	0	Ki67+	 9936 7041
7149	0	0	Ki67+	 10004 7223
7150	0	0	Ki67+	 10123 6964
7151	0	0	Ki67+	 9511 8503
7152	0	0	Ki67+	 9522 8509
7153	0	0	Ki67+	 9550 8119
7154	0	0	Ki67+	 9592 8297
7155	0	0	Ki67+	 9608 8378
7156	0	0	Ki67+	 9623 8366
7157	0	0	Ki67+	 9635 8383
7158	0	0	Ki67+	 9926 8359
7159	0	0	Ki67+	 10029 8350
7160	0	0	Ki67+	 9592 9284
7161	0	0	Ki67+	 9679 8663
7162	0	0	Ki67+	 9870 9278
7163	0	0	Ki67+	 9879 9113
7164	0	0	Ki67+	 9894 9126
7165	0	0	Ki67+	 9911 9142
7166	0	0	Ki67+	 9930 8770
7167	0	0	Ki67+	 9941 9186
7168	0	0	Ki67+	 9968 8777
7169	0	0	Ki67+	 10097 9273
7170	0	0	Ki67+	 10112 9288
7171	0	0	Ki67+	 9417 10059
7172	0	0	Ki67+	 9418 10073
7173	0	0	Ki67+	 9441 9909
7174	0	0	Ki67+	 9450 9918
7175	0	0	Ki67+	 9460 10038
7176	0	0	Ki67+	 9461 9895
7177	0	0	Ki67+	 9463 9957
7178	0	0	Ki67+	 9467 9943
7179	0	0	Ki67+	 9491 10038
7180	0	0	Ki67+	 9542 9795
7181	0	0	Ki67+	 9564 10041
7182	0	0	Ki67+	 9572 9779
7183	0	0	Ki67+	 9631 9785
7184	0	0	Ki67+	 9636 9665
7185	0	0	Ki67+	 9644 9780
7186	0	0	Ki67+	 9669 10105
7187	0	0	Ki67+	 9679 9777
7188	0	0	Ki67+	 9694 9391
7189	0	0	Ki67+	 9699 9662
7190	0	0	Ki67+	 9742 10125
7191	0	0	Ki67+	 9766 9825
7192	0	0	Ki67+	 9785 9522
7193	0	0	Ki67+	 9786 9844
7194	0	0	Ki67+	 9820 10095
7195	0	0	Ki67+	 9847 10060
7196	0	0	Ki67+	 9891 9898
7197	0	0	Ki67+	 9895 9539
7198	0	0	Ki67+	 10008 9663
7199	0	0	Ki67+	 10039 10026
7200	0	0	Ki67+	 10097 10113
7201	0	0	Ki67+	 10098 10000
7202	0	0	Ki67+	 9333 10705
7203	0	0	Ki67+	 9356 10889
7204	0	0	Ki67+	 9363 10197
7205	0	0	Ki67+	 9367 10838
7206	0	0	Ki67+	 9368 10707
7207	0	0	Ki67+	 9371 10513
7208	0	0	Ki67+	 9381 10916
7209	0	0	Ki67+	 9424 10376
7210	0	0	Ki67+	 9443 10377
7211	0	0	Ki67+	 9451 10176
7212	0	0	Ki67+	 9455 10590
7213	0	0	Ki67+	 9480 10222
7214	0	0	Ki67+	 9492 10593
7215	0	0	Ki67+	 9509 10656
7216	0	0	Ki67+	 9512 10259
7217	0	0	Ki67+	 9515 10292
7218	0	0	Ki67+	 9552 10266
7219	0	0	Ki67+	 9559 10584
7220	0	0	Ki67+	 9577 10412
7221	0	0	Ki67+	 9590 10343
7222	0	0	Ki67+	 9598 10432
7223	0	0	Ki67+	 9615 10453
7224	0	0	Ki67+	 9616 10274
7225	0	0	Ki67+	 9617 10850
7226	0	0	Ki67+	 9627 10882
7227	0	0	Ki67+	 9629 10507
7228	0	0	Ki67+	 9659 10636
7229	0	0	Ki67+	 9697 10242
7230	0	0	Ki67+	 9703 10324
7231	0	0	Ki67+	 9724 10214
7232	0	0	Ki67+	 9749 10184
7233	0	0	Ki67+	 9755 10153
7234	0	0	Ki67+	 9758 10248
7235	0	0	Ki67+	 9760 10825
7236	0	0	Ki67+	 9771 10633
7237	0	0	Ki67+	 9785 10834
7238	0	0	Ki67+	 9809 10657
7239	0	0	Ki67+	 9816 10281
7240	0	0	Ki67+	 9826 10287
7241	0	0	Ki67+	 9837 10802
7242	0	0	Ki67+	 9862 10777
7243	0	0	Ki67+	 9869 10589
7244	0	0	Ki67+	 9885 10229
7245	0	0	Ki67+	 9900 10660
7246	0	0	Ki67+	 9903 10241
7247	0	0	Ki67+	 9904 10326
7248	0	0	Ki67+	 9912 10463
7249	0	0	Ki67+	 9942 10811
7250	0	0	Ki67+	 9942 10844
7251	0	0	Ki67+	 9955 10694
7252	0	0	Ki67+	 9956 10358
7253	0	0	Ki67+	 9971 10258
7254	0	0	Ki67+	 9975 10706
7255	0	0	Ki67+	 9985 10260
7256	0	0	Ki67+	 9993 10716
7257	0	0	Ki67+	 10045 10818
7258	0	0	Ki67+	 10055 10488
7259	0	0	Ki67+	 10067 10497
7260	0	0	Ki67+	 10080 10377
7261	0	0	Ki67+	 10094 10367
7262	0	0	Ki67+	 10099 10530
7263	0	0	Ki67+	 10099 10855
7264	0	0	Ki67+	 10107 10165
7265	0	0	Ki67+	 10109 10181
7266	0	0	Ki67+	 10109 10306
7267	0	0	Ki67+	 10110 10639
7268	0	0	Ki67+	 10118 10788
7269	0	0	Ki67+	 10122 10863
7270	0	0	Ki67+	 9342 11042
7271	0	0	Ki67+	 9364 11054
7272	0	0	Ki67+	 9365 11006
7273	0	0	Ki67+	 9418 11275
7274	0	0	Ki67+	 9431 11324
7275	0	0	Ki67+	 9448 11289
7276	0	0	Ki67+	 9483 11295
7277	0	0	Ki67+	 9497 11107
7278	0	0	Ki67+	 9501 10959
7279	0	0	Ki67+	 9508 11296
7280	0	0	Ki67+	 9521 11033
7281	0	0	Ki67+	 9527 11131
7282	0	0	Ki67+	 9546 10955
7283	0	0	Ki67+	 9556 11165
7284	0	0	Ki67+	 9558 11072
7285	0	0	Ki67+	 9558 11294
7286	0	0	Ki67+	 9566 11095
7287	0	0	Ki67+	 9571 11196
7288	0	0	Ki67+	 9574 11285
7289	0	0	Ki67+	 9580 11019
7290	0	0	Ki67+	 9588 11605
7291	0	0	Ki67+	 9596 11122
7292	0	0	Ki67+	 9597 11220
7293	0	0	Ki67+	 9597 11243
7294	0	0	Ki67+	 9597 11262
7295	0	0	Ki67+	 9603 11021
7296	0	0	Ki67+	 9604 11142
7297	0	0	Ki67+	 9609 11030
7298	0	0	Ki67+	 9615 11156
7299	0	0	Ki67+	 9621 11025
7300	0	0	Ki67+	 9644 11177
7301	0	0	Ki67+	 9647 11030
7302	0	0	Ki67+	 9664 11190
7303	0	0	Ki67+	 9668 11373
7304	0	0	Ki67+	 9670 11392
7305	0	0	Ki67+	 9685 11422
7306	0	0	Ki67+	 9688 11454
7307	0	0	Ki67+	 9692 11201
7308	0	0	Ki67+	 9692 11389
7309	0	0	Ki67+	 9693 11069
7310	0	0	Ki67+	 9697 11351
7311	0	0	Ki67+	 9719 11110
7312	0	0	Ki67+	 9719 11322
7313	0	0	Ki67+	 9722 10977
7314	0	0	Ki67+	 9729 11203
7315	0	0	Ki67+	 9732 11336
7316	0	0	Ki67+	 9736 11147
7317	0	0	Ki67+	 9737 10997
7318	0	0	Ki67+	 9740 11321
7319	0	0	Ki67+	 9745 11170
7320	0	0	Ki67+	 9746 11203
7321	0	0	Ki67+	 9756 11065
7322	0	0	Ki67+	 9757 11464
7323	0	0	Ki67+	 9758 11035
7324	0	0	Ki67+	 9759 11567
7325	0	0	Ki67+	 9761 11337
7326	0	0	Ki67+	 9774 10942
7327	0	0	Ki67+	 9774 11084
7328	0	0	Ki67+	 9779 11228
7329	0	0	Ki67+	 9784 11463
7330	0	0	Ki67+	 9800 11109
7331	0	0	Ki67+	 9806 11339
7332	0	0	Ki67+	 9806 11568
7333	0	0	Ki67+	 9832 11129
7334	0	0	Ki67+	 9850 11322
7335	0	0	Ki67+	 9859 11129
7336	0	0	Ki67+	 9871 11154
7337	0	0	Ki67+	 9875 11331
7338	0	0	Ki67+	 9886 10971
7339	0	0	Ki67+	 9895 11151
7340	0	0	Ki67+	 9906 11330
7341	0	0	Ki67+	 9908 11000
7342	0	0	Ki67+	 9921 11138
7343	0	0	Ki67+	 9929 11070
7344	0	0	Ki67+	 9933 11335
7345	0	0	Ki67+	 9934 11028
7346	0	0	Ki67+	 9938 11114
7347	0	0	Ki67+	 9946 11047
7348	0	0	Ki67+	 9956 11346
7349	0	0	Ki67+	 9962 11076
7350	0	0	Ki67+	 9979 11375
7351	0	0	Ki67+	 10006 11160
7352	0	0	Ki67+	 10013 11360
7353	0	0	Ki67+	 10017 11288
7354	0	0	Ki67+	 10017 11390
7355	0	0	Ki67+	 10020 11035
7356	0	0	Ki67+	 10026 11157
7357	0	0	Ki67+	 10034 11636
7358	0	0	Ki67+	 10044 11052
7359	0	0	Ki67+	 10049 11630
7360	0	0	Ki67+	 10052 11387
7361	0	0	Ki67+	 10056 11185
7362	0	0	Ki67+	 10067 11388
7363	0	0	Ki67+	 10067 11404
7364	0	0	Ki67+	 10078 11350
7365	0	0	Ki67+	 10095 11257
7366	0	0	Ki67+	 10098 11282
7367	0	0	Ki67+	 10098 11572
7368	0	0	Ki67+	 10101 11483
7369	0	0	Ki67+	 10103 11063
7370	0	0	Ki67+	 10127 11012
7371	0	0	Ki67+	 9366 12169
7372	0	0	Ki67+	 9488 12333
7373	0	0	Ki67+	 9514 11843
7374	0	0	Ki67+	 9546 12335
7375	0	0	Ki67+	 9735 12214
7376	0	0	Ki67+	 9740 12254
7377	0	0	Ki67+	 9758 12272
7378	0	0	Ki67+	 9807 12303
7379	0	0	Ki67+	 9830 12448
7380	0	0	Ki67+	 9861 12078
7381	0	0	Ki67+	 10000 12316
7382	0	0	Ki67+	 10017 12041
7383	0	0	Ki67+	 10055 12508
7384	0	0	Ki67+	 10101 12432
7385	0	0	Ki67+	 10102 11793
7386	0	0	Ki67+	 10106 11761
7387	0	0	Ki67+	 10116 11819
7388	0	0	Ki67+	 10119 11860
7389	0	0	Ki67+	 10121 11737
7390	0	0	Ki67+	 10123 11808
7391	0	0	Ki67+	 9348 13285
7392	0	0	Ki67+	 9356 13297
7393	0	0	Ki67+	 9368 13303
7394	0	0	Ki67+	 9378 13154
7395	0	0	Ki67+	 9396 13145
7396	0	0	Ki67+	 9414 13318
7397	0	0	Ki67+	 9432 13245
7398	0	0	Ki67+	 9432 13278
7399	0	0	Ki67+	 9432 13314
7400	0	0	Ki67+	 9436 12993
7401	0	0	Ki67+	 9473 13211
7402	0	0	Ki67+	 9495 13196
7403	0	0	Ki67+	 9540 13316
7404	0	0	Ki67+	 9551 13048
7405	0	0	Ki67+	 9566 13187
7406	0	0	Ki67+	 9603 13028
7407	0	0	Ki67+	 9615 13233
7408	0	0	Ki67+	 9616 13209
7409	0	0	Ki67+	 9624 12906
7410	0	0	Ki67+	 9636 13017
7411	0	0	Ki67+	 9636 13294
7412	0	0	Ki67+	 9642 13267
7413	0	0	Ki67+	 9655 12576
7414	0	0	Ki67+	 9703 12912
7415	0	0	Ki67+	 9703 12933
7416	0	0	Ki67+	 9705 12873
7417	0	0	Ki67+	 9717 12877
7418	0	0	Ki67+	 9733 13229
7419	0	0	Ki67+	 9736 13254
7420	0	0	Ki67+	 9752 13248
7421	0	0	Ki67+	 9755 12569
7422	0	0	Ki67+	 9755 13264
7423	0	0	Ki67+	 9758 13234
7424	0	0	Ki67+	 9770 13281
7425	0	0	Ki67+	 9796 13285
7426	0	0	Ki67+	 9814 12921
7427	0	0	Ki67+	 9815 12697
7428	0	0	Ki67+	 9816 12660
7429	0	0	Ki67+	 9824 13283
7430	0	0	Ki67+	 9839 13284
7431	0	0	Ki67+	 9841 12930
7432	0	0	Ki67+	 9879 13039
7433	0	0	Ki67+	 9908 13235
7434	0	0	Ki67+	 9969 13203
7435	0	0	Ki67+	 9970 13133
7436	0	0	Ki67+	 9972 13192
7437	0	0	Ki67+	 9993 13049
7438	0	0	Ki67+	 9998 12771
7439	0	0	Ki67+	 10002 13025
7440	0	0	Ki67+	 10007 12921
7441	0	0	Ki67+	 10010 12606
7442	0	0	Ki67+	 10012 12952
7443	0	0	Ki67+	 10012 12989
7444	0	0	Ki67+	 10017 12797
7445	0	0	Ki67+	 10037 12671
7446	0	0	Ki67+	 10088 13010
7447	0	0	Ki67+	 10106 12721
7448	0	0	Ki67+	 10108 12582
7449	0	0	Ki67+	 10119 12909
7450	0	0	Ki67+	 9349 13487
7451	0	0	Ki67+	 9355 13427
7452	0	0	Ki67+	 9360 13641
7453	0	0	Ki67+	 9366 13404
7454	0	0	Ki67+	 9366 13501
7455	0	0	Ki67+	 9368 13372
7456	0	0	Ki67+	 9369 13338
7457	0	0	Ki67+	 9376 13514
7458	0	0	Ki67+	 9388 13651
7459	0	0	Ki67+	 9406 13535
7460	0	0	Ki67+	 9423 13438
7461	0	0	Ki67+	 9430 13636
7462	0	0	Ki67+	 9433 13460
7463	0	0	Ki67+	 9447 13620
7464	0	0	Ki67+	 9508 13499
7465	0	0	Ki67+	 9513 13516
7466	0	0	Ki67+	 9556 13502
7467	0	0	Ki67+	 9562 13485
7468	0	0	Ki67+	 9649 13335
7469	0	0	Ki67+	 9753 13843
7470	0	0	Ki67+	 9824 13650
7471	0	0	Ki67+	 9898 13365
7472	0	0	Ki67+	 10009 13718
7473	0	0	Ki67+	 10050 13714
7474	0	0	Ki67+	 10096 13789
7475	0	0	Ki67+	 9509 14637
7476	0	0	Ki67+	 9596 14405
7477	0	0	Ki67+	 9850 15541
7478	0	0	Ki67+	 9921 15476
7479	0	0	Ki67+	 9929 15568
7480	0	0	Ki67+	 9998 15567
7481	0	0	Ki67+	 10078 15675
7482	0	0	Ki67+	 9343 16321
7483	0	0	Ki67+	 9351 16487
7484	0	0	Ki67+	 9363 16478
7485	0	0	Ki67+	 9364 16432
7486	0	0	Ki67+	 9387 16316
7487	0	0	Ki67+	 9392 16306
7488	0	0	Ki67+	 9396 16459
7489	0	0	Ki67+	 9407 16492
7490	0	0	Ki67+	 9410 16449
7491	0	0	Ki67+	 9420 16502
7492	0	0	Ki67+	 9421 16319
7493	0	0	Ki67+	 9428 16303
7494	0	0	Ki67+	 9510 16414
7495	0	0	Ki67+	 9520 16231
7496	0	0	Ki67+	 9520 16445
7497	0	0	Ki67+	 9542 16435
7498	0	0	Ki67+	 9588 16232
7499	0	0	Ki67+	 9592 16066
7500	0	0	Ki67+	 9749 16221
7501	0	0	Ki67+	 9794 15795
7502	0	0	Ki67+	 10006 15845
7503	0	0	Ki67+	 9369 17135
7504	0	0	Ki67+	 9621 17079
7505	0	0	Ki67+	 9645 16771
7506	0	0	Ki67+	 9647 17078
7507	0	0	Ki67+	 9652 17034
7508	0	0	Ki67+	 9653 16651
7509	0	0	Ki67+	 9662 17252
7510	0	0	Ki67+	 9684 17174
7511	0	0	Ki67+	 9690 17207
7512	0	0	Ki67+	 9720 17247
7513	0	0	Ki67+	 9776 16679
7514	0	0	Ki67+	 9821 17012
7515	0	0	Ki67+	 9835 16661
7516	0	0	Ki67+	 9895 16648
7517	0	0	Ki67+	 9921 16657
7518	0	0	Ki67+	 9922 16624
7519	0	0	Ki67+	 9942 16634
7520	0	0	Ki67+	 9994 16980
7521	0	0	Ki67+	 10008 16715
7522	0	0	Ki67+	 10017 16706
7523	0	0	Ki67+	 10039 16697
7524	0	0	Ki67+	 10060 17116
7525	0	0	Ki67+	 10120 17012
7526	0	0	Ki67+	 10121 16903
7527	0	0	Ki67+	 9356 18005
7528	0	0	Ki67+	 9359 17852
7529	0	0	Ki67+	 9369 18038
7530	0	0	Ki67+	 9375 17854
7531	0	0	Ki67+	 9377 18027
7532	0	0	Ki67+	 9414 17986
7533	0	0	Ki67+	 9434 17998
7534	0	0	Ki67+	 9438 18008
7535	0	0	Ki67+	 9529 17832
7536	0	0	Ki67+	 9534 17354
7537	0	0	Ki67+	 9576 18125
7538	0	0	Ki67+	 9637 18096
7539	0	0	Ki67+	 9675 18008
7540	0	0	Ki67+	 9704 17596
7541	0	0	Ki67+	 9712 17926
7542	0	0	Ki67+	 9712 17999
7543	0	0	Ki67+	 9719 17594
7544	0	0	Ki67+	 9720 18006
7545	0	0	Ki67+	 9737 17683
7546	0	0	Ki67+	 9752 17691
7547	0	0	Ki67+	 9757 17444
7548	0	0	Ki67+	 9774 17849
7549	0	0	Ki67+	 9784 17860
7550	0	0	Ki67+	 9816 18052
7551	0	0	Ki67+	 9844 17698
7552	0	0	Ki67+	 9881 18041
7553	0	0	Ki67+	 9970 17779
7554	0	0	Ki67+	 10008 17816
7555	0	0	Ki67+	 10117 17416
7556	0	0	Ki67+	 9330 18346
7557	0	0	Ki67+	 9348 18230
7558	0	0	Ki67+	 9353 18314
7559	0	0	Ki67+	 9356 18790
7560	0	0	Ki67+	 9359 18334
7561	0	0	Ki67+	 9362 18361
7562	0	0	Ki67+	 9363 18213
7563	0	0	Ki67+	 9367 18770
7564	0	0	Ki67+	 9371 18804
7565	0	0	Ki67+	 9374 18325
7566	0	0	Ki67+	 9375 18681
7567	0	0	Ki67+	 9377 18340
7568	0	0	Ki67+	 9384 18462
7569	0	0	Ki67+	 9385 18373
7570	0	0	Ki67+	 9390 18295
7571	0	0	Ki67+	 9393 18390
7572	0	0	Ki67+	 9395 18406
7573	0	0	Ki67+	 9399 18729
7574	0	0	Ki67+	 9400 18163
7575	0	0	Ki67+	 9400 18279
7576	0	0	Ki67+	 9401 18702
7577	0	0	Ki67+	 9402 18494
7578	0	0	Ki67+	 9405 18446
7579	0	0	Ki67+	 9406 18298
7580	0	0	Ki67+	 9408 18767
7581	0	0	Ki67+	 9409 18367
7582	0	0	Ki67+	 9412 18803
7583	0	0	Ki67+	 9419 18403
7584	0	0	Ki67+	 9422 18732
7585	0	0	Ki67+	 9428 18534
7586	0	0	Ki67+	 9433 18453
7587	0	0	Ki67+	 9435 18889
7588	0	0	Ki67+	 9438 18388
7589	0	0	Ki67+	 9438 18414
7590	0	0	Ki67+	 9441 18438
7591	0	0	Ki67+	 9444 18518
7592	0	0	Ki67+	 9460 18480
7593	0	0	Ki67+	 9461 18741
7594	0	0	Ki67+	 9465 18408
7595	0	0	Ki67+	 9465 18438
7596	0	0	Ki67+	 9479 18768
7597	0	0	Ki67+	 9482 18870
7598	0	0	Ki67+	 9505 18870
7599	0	0	Ki67+	 9511 18599
7600	0	0	Ki67+	 9511 18683
7601	0	0	Ki67+	 9515 18575
7602	0	0	Ki67+	 9524 18609
7603	0	0	Ki67+	 9526 18757
7604	0	0	Ki67+	 9528 18799
7605	0	0	Ki67+	 9530 18584
7606	0	0	Ki67+	 9539 18278
7607	0	0	Ki67+	 9542 18787
7608	0	0	Ki67+	 9544 18569
7609	0	0	Ki67+	 9544 18606
7610	0	0	Ki67+	 9553 18248
7611	0	0	Ki67+	 9561 18217
7612	0	0	Ki67+	 9573 18866
7613	0	0	Ki67+	 9631 18731
7614	0	0	Ki67+	 9634 18903
7615	0	0	Ki67+	 9640 18883
7616	0	0	Ki67+	 9642 18715
7617	0	0	Ki67+	 9663 18899
7618	0	0	Ki67+	 9723 18604
7619	0	0	Ki67+	 9764 18577
7620	0	0	Ki67+	 9768 18603
7621	0	0	Ki67+	 9770 18848
7622	0	0	Ki67+	 9787 18426
7623	0	0	Ki67+	 9820 18368
7624	0	0	Ki67+	 9823 18837
7625	0	0	Ki67+	 9829 18648
7626	0	0	Ki67+	 9831 18207
7627	0	0	Ki67+	 9869 18405
7628	0	0	Ki67+	 9916 18469
7629	0	0	Ki67+	 9920 18458
7630	0	0	Ki67+	 9932 18536
7631	0	0	Ki67+	 9934 18510
7632	0	0	Ki67+	 9975 18490
7633	0	0	Ki67+	 9978 18480
7634	0	0	Ki67+	 9985 18227
7635	0	0	Ki67+	 10058 18514
7636	0	0	Ki67+	 10072 18823
7637	0	0	Ki67+	 10078 18429
7638	0	0	Ki67+	 9336 19471
7639	0	0	Ki67+	 9368 19443
7640	0	0	Ki67+	 9462 18993
7641	0	0	Ki67+	 9481 18972
7642	0	0	Ki67+	 9495 18961
7643	0	0	Ki67+	 9500 19386
7644	0	0	Ki67+	 9518 19189
7645	0	0	Ki67+	 9525 19027
7646	0	0	Ki67+	 9539 19004
7647	0	0	Ki67+	 9540 19306
7648	0	0	Ki67+	 9540 19375
7649	0	0	Ki67+	 9545 19201
7650	0	0	Ki67+	 9549 19024
7651	0	0	Ki67+	 9550 19308
7652	0	0	Ki67+	 9551 18969
7653	0	0	Ki67+	 9552 19328
7654	0	0	Ki67+	 9553 19714
7655	0	0	Ki67+	 9557 19583
7656	0	0	Ki67+	 9558 19099
7657	0	0	Ki67+	 9564 19397
7658	0	0	Ki67+	 9565 19331
7659	0	0	Ki67+	 9568 18971
7660	0	0	Ki67+	 9570 19698
7661	0	0	Ki67+	 9579 19301
7662	0	0	Ki67+	 9580 19214
7663	0	0	Ki67+	 9580 19437
7664	0	0	Ki67+	 9581 19259
7665	0	0	Ki67+	 9582 19618
7666	0	0	Ki67+	 9588 19408
7667	0	0	Ki67+	 9592 19002
7668	0	0	Ki67+	 9596 19311
7669	0	0	Ki67+	 9596 19368
7670	0	0	Ki67+	 9598 19426
7671	0	0	Ki67+	 9603 19339
7672	0	0	Ki67+	 9609 19535
7673	0	0	Ki67+	 9612 19416
7674	0	0	Ki67+	 9612 19646
7675	0	0	Ki67+	 9621 19513
7676	0	0	Ki67+	 9622 19327
7677	0	0	Ki67+	 9625 19532
7678	0	0	Ki67+	 9626 19311
7679	0	0	Ki67+	 9629 19417
7680	0	0	Ki67+	 9630 18952
7681	0	0	Ki67+	 9631 19023
7682	0	0	Ki67+	 9634 19330
7683	0	0	Ki67+	 9638 19640
7684	0	0	Ki67+	 9659 19670
7685	0	0	Ki67+	 9661 19070
7686	0	0	Ki67+	 9687 19012
7687	0	0	Ki67+	 9698 19148
7688	0	0	Ki67+	 9702 19431
7689	0	0	Ki67+	 9705 19403
7690	0	0	Ki67+	 9705 19498
7691	0	0	Ki67+	 9706 19480
7692	0	0	Ki67+	 9713 19417
7693	0	0	Ki67+	 9714 19163
7694	0	0	Ki67+	 9715 19241
7695	0	0	Ki67+	 9715 19467
7696	0	0	Ki67+	 9721 19529
7697	0	0	Ki67+	 9723 19178
7698	0	0	Ki67+	 9725 19505
7699	0	0	Ki67+	 9727 19475
7700	0	0	Ki67+	 9730 19193
7701	0	0	Ki67+	 9742 19670
7702	0	0	Ki67+	 9766 19184
7703	0	0	Ki67+	 9767 19026
7704	0	0	Ki67+	 9767 19363
7705	0	0	Ki67+	 9774 19164
7706	0	0	Ki67+	 9782 19070
7707	0	0	Ki67+	 9802 19054
7708	0	0	Ki67+	 9805 19163
7709	0	0	Ki67+	 9820 19418
7710	0	0	Ki67+	 9828 19138
7711	0	0	Ki67+	 9842 19063
7712	0	0	Ki67+	 9854 19102
7713	0	0	Ki67+	 9862 19088
7714	0	0	Ki67+	 9863 19512
7715	0	0	Ki67+	 9865 19407
7716	0	0	Ki67+	 9874 19401
7717	0	0	Ki67+	 9876 19426
7718	0	0	Ki67+	 9960 19205
7719	0	0	Ki67+	 9960 19429
7720	0	0	Ki67+	 9977 19490
7721	0	0	Ki67+	 9980 19456
7722	0	0	Ki67+	 9983 19537
7723	0	0	Ki67+	 9984 19299
7724	0	0	Ki67+	 9991 19243
7725	0	0	Ki67+	 9991 19368
7726	0	0	Ki67+	 9996 19342
7727	0	0	Ki67+	 9997 19489
7728	0	0	Ki67+	 10000 19499
7729	0	0	Ki67+	 10003 19312
7730	0	0	Ki67+	 10003 19565
7731	0	0	Ki67+	 10008 19325
7732	0	0	Ki67+	 10008 19457
7733	0	0	Ki67+	 10013 19591
7734	0	0	Ki67+	 10018 19519
7735	0	0	Ki67+	 10020 19500
7736	0	0	Ki67+	 10023 19367
7737	0	0	Ki67+	 10026 19299
7738	0	0	Ki67+	 10027 19643
7739	0	0	Ki67+	 10029 19604
7740	0	0	Ki67+	 10031 19475
7741	0	0	Ki67+	 10034 19435
7742	0	0	Ki67+	 10034 19547
7743	0	0	Ki67+	 10035 19582
7744	0	0	Ki67+	 10036 19391
7745	0	0	Ki67+	 10044 19336
7746	0	0	Ki67+	 10046 19535
7747	0	0	Ki67+	 10048 19633
7748	0	0	Ki67+	 10062 19469
7749	0	0	Ki67+	 10064 19555
7750	0	0	Ki67+	 10065 19363
7751	0	0	Ki67+	 10066 19615
7752	0	0	Ki67+	 10066 19667
7753	0	0	Ki67+	 10072 19655
7754	0	0	Ki67+	 10074 19372
7755	0	0	Ki67+	 10084 19634
7756	0	0	Ki67+	 10090 19693
7757	0	0	Ki67+	 10093 19533
7758	0	0	Ki67+	 10096 19303
7759	0	0	Ki67+	 10097 19673
7760	0	0	Ki67+	 10113 19619
7761	0	0	Ki67+	 10114 19659
7762	0	0	Ki67+	 10121 19477
7763	0	0	Ki67+	 9346 20150
7764	0	0	Ki67+	 9414 20207
7765	0	0	Ki67+	 9436 20191
7766	0	0	Ki67+	 9452 19835
7767	0	0	Ki67+	 9469 19848
7768	0	0	Ki67+	 9501 19853
7769	0	0	Ki67+	 9546 19964
7770	0	0	Ki67+	 9552 19903
7771	0	0	Ki67+	 9570 19742
7772	0	0	Ki67+	 9573 19758
7773	0	0	Ki67+	 9587 20160
7774	0	0	Ki67+	 9594 19872
7775	0	0	Ki67+	 9614 19895
7776	0	0	Ki67+	 9619 20379
7777	0	0	Ki67+	 9629 20395
7778	0	0	Ki67+	 9637 20164
7779	0	0	Ki67+	 9643 19761
7780	0	0	Ki67+	 9646 19896
7781	0	0	Ki67+	 9655 19788
7782	0	0	Ki67+	 9655 20192
7783	0	0	Ki67+	 9662 20415
7784	0	0	Ki67+	 9665 19936
7785	0	0	Ki67+	 9666 20248
7786	0	0	Ki67+	 9670 19763
7787	0	0	Ki67+	 9671 20312
7788	0	0	Ki67+	 9681 20361
7789	0	0	Ki67+	 9681 20397
7790	0	0	Ki67+	 9681 20437
7791	0	0	Ki67+	 9689 20241
7792	0	0	Ki67+	 9698 20314
7793	0	0	Ki67+	 9706 19799
7794	0	0	Ki67+	 9706 19977
7795	0	0	Ki67+	 9713 20209
7796	0	0	Ki67+	 9714 19845
7797	0	0	Ki67+	 9747 19741
7798	0	0	Ki67+	 9750 19792
7799	0	0	Ki67+	 9753 20173
7800	0	0	Ki67+	 9778 20332
7801	0	0	Ki67+	 9786 19905
7802	0	0	Ki67+	 9792 20181
7803	0	0	Ki67+	 9793 20218
7804	0	0	Ki67+	 9798 20203
7805	0	0	Ki67+	 9805 20453
7806	0	0	Ki67+	 9809 20290
7807	0	0	Ki67+	 9814 20250
7808	0	0	Ki67+	 9819 20203
7809	0	0	Ki67+	 9820 20271
7810	0	0	Ki67+	 9822 20440
7811	0	0	Ki67+	 9829 20178
7812	0	0	Ki67+	 9833 20356
7813	0	0	Ki67+	 9836 20518
7814	0	0	Ki67+	 9840 20303
7815	0	0	Ki67+	 9840 20434
7816	0	0	Ki67+	 9844 19945
7817	0	0	Ki67+	 9845 20385
7818	0	0	Ki67+	 9848 20502
7819	0	0	Ki67+	 9854 20478
7820	0	0	Ki67+	 9856 20337
7821	0	0	Ki67+	 9857 20283
7822	0	0	Ki67+	 9858 20399
7823	0	0	Ki67+	 9859 20358
7824	0	0	Ki67+	 9868 20460
7825	0	0	Ki67+	 9872 20386
7826	0	0	Ki67+	 9877 20328
7827	0	0	Ki67+	 9879 20465
7828	0	0	Ki67+	 9882 20036
7829	0	0	Ki67+	 9888 20366
7830	0	0	Ki67+	 9892 19940
7831	0	0	Ki67+	 9892 20255
7832	0	0	Ki67+	 9892 20352
7833	0	0	Ki67+	 9897 19827
7834	0	0	Ki67+	 9901 20037
7835	0	0	Ki67+	 9903 20459
7836	0	0	Ki67+	 9921 20115
7837	0	0	Ki67+	 9928 20045
7838	0	0	Ki67+	 9931 20489
7839	0	0	Ki67+	 9932 20454
7840	0	0	Ki67+	 9945 19819
7841	0	0	Ki67+	 9951 20113
7842	0	0	Ki67+	 9960 20095
7843	0	0	Ki67+	 9969 20314
7844	0	0	Ki67+	 9973 20166
7845	0	0	Ki67+	 9980 20268
7846	0	0	Ki67+	 9980 20525
7847	0	0	Ki67+	 9986 20511
7848	0	0	Ki67+	 9994 20331
7849	0	0	Ki67+	 9995 20079
7850	0	0	Ki67+	 9996 20422
7851	0	0	Ki67+	 9998 20398
7852	0	0	Ki67+	 10002 20297
7853	0	0	Ki67+	 10007 20418
7854	0	0	Ki67+	 10008 20155
7855	0	0	Ki67+	 10015 20378
7856	0	0	Ki67+	 10017 20026
7857	0	0	Ki67+	 10023 20230
7858	0	0	Ki67+	 10031 20039
7859	0	0	Ki67+	 10035 20309
7860	0	0	Ki67+	 10040 20476
7861	0	0	Ki67+	 10042 19782
7862	0	0	Ki67+	 10042 20211
7863	0	0	Ki67+	 10042 20245
7864	0	0	Ki67+	 10045 20416
7865	0	0	Ki67+	 10047 20508
7866	0	0	Ki67+	 10049 20345
7867	0	0	Ki67+	 10049 20523
7868	0	0	Ki67+	 10061 20369
7869	0	0	Ki67+	 10062 20298
7870	0	0	Ki67+	 10069 20414
7871	0	0	Ki67+	 10075 20239
7872	0	0	Ki67+	 10081 20406
7873	0	0	Ki67+	 10093 20459
7874	0	0	Ki67+	 10094 20352
7875	0	0	Ki67+	 10102 20288
7876	0	0	Ki67+	 10106 20386
7877	0	0	Ki67+	 10114 19845
7878	0	0	Ki67+	 10121 20439
7879	0	0	Ki67+	 10124 20380
7880	0	0	Ki67+	 9334 20596
7881	0	0	Ki67+	 9335 20805
7882	0	0	Ki67+	 9343 20631
7883	0	0	Ki67+	 9345 20718
7884	0	0	Ki67+	 9358 21146
7885	0	0	Ki67+	 9361 20605
7886	0	0	Ki67+	 9364 21168
7887	0	0	Ki67+	 9365 20656
7888	0	0	Ki67+	 9372 20786
7889	0	0	Ki67+	 9375 21009
7890	0	0	Ki67+	 9394 21156
7891	0	0	Ki67+	 9395 20807
7892	0	0	Ki67+	 9401 20626
7893	0	0	Ki67+	 9403 20672
7894	0	0	Ki67+	 9411 20784
7895	0	0	Ki67+	 9414 20648
7896	0	0	Ki67+	 9422 21120
7897	0	0	Ki67+	 9422 21154
7898	0	0	Ki67+	 9424 20613
7899	0	0	Ki67+	 9431 21104
7900	0	0	Ki67+	 9444 21073
7901	0	0	Ki67+	 9453 20909
7902	0	0	Ki67+	 9453 20944
7903	0	0	Ki67+	 9458 21114
7904	0	0	Ki67+	 9460 21042
7905	0	0	Ki67+	 9463 20864
7906	0	0	Ki67+	 9463 21032
7907	0	0	Ki67+	 9467 20877
7908	0	0	Ki67+	 9469 20728
7909	0	0	Ki67+	 9470 21284
7910	0	0	Ki67+	 9474 20932
7911	0	0	Ki67+	 9480 20702
7912	0	0	Ki67+	 9481 21145
7913	0	0	Ki67+	 9484 20764
7914	0	0	Ki67+	 9487 20740
7915	0	0	Ki67+	 9496 20659
7916	0	0	Ki67+	 9498 20700
7917	0	0	Ki67+	 9498 21320
7918	0	0	Ki67+	 9503 20725
7919	0	0	Ki67+	 9510 20816
7920	0	0	Ki67+	 9512 20876
7921	0	0	Ki67+	 9517 20753
7922	0	0	Ki67+	 9518 20703
7923	0	0	Ki67+	 9527 21164
7924	0	0	Ki67+	 9532 21039
7925	0	0	Ki67+	 9559 21235
7926	0	0	Ki67+	 9623 20846
7927	0	0	Ki67+	 9626 20883
7928	0	0	Ki67+	 9633 20854
7929	0	0	Ki67+	 9641 20925
7930	0	0	Ki67+	 9657 20903
7931	0	0	Ki67+	 9662 20829
7932	0	0	Ki67+	 9664 20887
7933	0	0	Ki67+	 9665 21019
7934	0	0	Ki67+	 9671 20620
7935	0	0	Ki67+	 9673 20994
7936	0	0	Ki67+	 9673 21187
7937	0	0	Ki67+	 9674 20733
7938	0	0	Ki67+	 9679 20872
7939	0	0	Ki67+	 9682 20830
7940	0	0	Ki67+	 9702 20734
7941	0	0	Ki67+	 9708 21185
7942	0	0	Ki67+	 9714 20789
7943	0	0	Ki67+	 9718 20723
7944	0	0	Ki67+	 9718 21119
7945	0	0	Ki67+	 9728 21319
7946	0	0	Ki67+	 9732 20730
7947	0	0	Ki67+	 9733 21108
7948	0	0	Ki67+	 9739 20747
7949	0	0	Ki67+	 9741 20974
7950	0	0	Ki67+	 9742 20641
7951	0	0	Ki67+	 9749 20914
7952	0	0	Ki67+	 9750 21145
7953	0	0	Ki67+	 9751 21244
7954	0	0	Ki67+	 9753 20969
7955	0	0	Ki67+	 9754 20675
7956	0	0	Ki67+	 9755 21073
7957	0	0	Ki67+	 9756 20922
7958	0	0	Ki67+	 9761 21242
7959	0	0	Ki67+	 9763 20613
7960	0	0	Ki67+	 9763 21219
7961	0	0	Ki67+	 9765 21044
7962	0	0	Ki67+	 9766 21290
7963	0	0	Ki67+	 9769 21102
7964	0	0	Ki67+	 9770 20909
7965	0	0	Ki67+	 9775 20943
7966	0	0	Ki67+	 9777 21315
7967	0	0	Ki67+	 9781 20915
7968	0	0	Ki67+	 9782 21051
7969	0	0	Ki67+	 9789 20693
7970	0	0	Ki67+	 9789 21091
7971	0	0	Ki67+	 9790 21012
7972	0	0	Ki67+	 9792 21169
7973	0	0	Ki67+	 9794 20889
7974	0	0	Ki67+	 9794 21145
7975	0	0	Ki67+	 9795 20631
7976	0	0	Ki67+	 9796 21209
7977	0	0	Ki67+	 9799 20723
7978	0	0	Ki67+	 9801 21001
7979	0	0	Ki67+	 9805 20662
7980	0	0	Ki67+	 9808 21158
7981	0	0	Ki67+	 9809 21208
7982	0	0	Ki67+	 9815 20902
7983	0	0	Ki67+	 9815 21126
7984	0	0	Ki67+	 9817 20651
7985	0	0	Ki67+	 9817 21038
7986	0	0	Ki67+	 9818 20963
7987	0	0	Ki67+	 9824 20553
7988	0	0	Ki67+	 9827 20850
7989	0	0	Ki67+	 9830 20734
7990	0	0	Ki67+	 9830 21125
7991	0	0	Ki67+	 9831 20900
7992	0	0	Ki67+	 9836 21294
7993	0	0	Ki67+	 9837 21080
7994	0	0	Ki67+	 9838 20675
7995	0	0	Ki67+	 9840 20749
7996	0	0	Ki67+	 9841 20699
7997	0	0	Ki67+	 9843 20929
7998	0	0	Ki67+	 9845 20546
7999	0	0	Ki67+	 9847 20532
8000	0	0	Ki67+	 9848 21034
8001	0	0	Ki67+	 9849 21049
8002	0	0	Ki67+	 9850 20871
8003	0	0	Ki67+	 9851 21083
8004	0	0	Ki67+	 9851 21127
8005	0	0	Ki67+	 9858 21058
8006	0	0	Ki67+	 9860 20549
8007	0	0	Ki67+	 9860 21008
8008	0	0	Ki67+	 9862 21025
8009	0	0	Ki67+	 9863 21138
8010	0	0	Ki67+	 9867 20735
8011	0	0	Ki67+	 9873 20585
8012	0	0	Ki67+	 9874 20943
8013	0	0	Ki67+	 9874 20974
8014	0	0	Ki67+	 9879 20761
8015	0	0	Ki67+	 9885 20735
8016	0	0	Ki67+	 9894 20911
8017	0	0	Ki67+	 9897 20987
8018	0	0	Ki67+	 9899 20588
8019	0	0	Ki67+	 9902 20744
8020	0	0	Ki67+	 9912 20734
8021	0	0	Ki67+	 9913 20953
8022	0	0	Ki67+	 9915 20774
8023	0	0	Ki67+	 9919 20916
8024	0	0	Ki67+	 9925 20886
8025	0	0	Ki67+	 9926 20787
8026	0	0	Ki67+	 9928 20760
8027	0	0	Ki67+	 9932 20610
8028	0	0	Ki67+	 9933 20859
8029	0	0	Ki67+	 9947 20868
8030	0	0	Ki67+	 9951 20544
8031	0	0	Ki67+	 9956 20834
8032	0	0	Ki67+	 9974 20640
8033	0	0	Ki67+	 9974 20863
8034	0	0	Ki67+	 9975 20663
8035	0	0	Ki67+	 9977 20890
8036	0	0	Ki67+	 9983 20730
8037	0	0	Ki67+	 9984 20556
8038	0	0	Ki67+	 9984 20836
8039	0	0	Ki67+	 9985 20748
8040	0	0	Ki67+	 9991 20669
8041	0	0	Ki67+	 9993 20883
8042	0	0	Ki67+	 10007 20673
8043	0	0	Ki67+	 10013 20831
8044	0	0	Ki67+	 10022 20901
8045	0	0	Ki67+	 10023 20732
8046	0	0	Ki67+	 10025 21043
8047	0	0	Ki67+	 10027 20706
8048	0	0	Ki67+	 10038 20606
8049	0	0	Ki67+	 10040 20711
8050	0	0	Ki67+	 10041 20749
8051	0	0	Ki67+	 10042 20856
8052	0	0	Ki67+	 10044 20681
8053	0	0	Ki67+	 10044 20889
8054	0	0	Ki67+	 10044 21045
8055	0	0	Ki67+	 10047 20867
8056	0	0	Ki67+	 10048 21083
8057	0	0	Ki67+	 10050 21033
8058	0	0	Ki67+	 10051 20649
8059	0	0	Ki67+	 10051 21206
8060	0	0	Ki67+	 10058 20925
8061	0	0	Ki67+	 10058 21152
8062	0	0	Ki67+	 10060 20687
8063	0	0	Ki67+	 10060 20831
8064	0	0	Ki67+	 10063 20891
8065	0	0	Ki67+	 10066 21004
8066	0	0	Ki67+	 10066 21048
8067	0	0	Ki67+	 10068 20864
8068	0	0	Ki67+	 10070 21249
8069	0	0	Ki67+	 10072 21183
8070	0	0	Ki67+	 10073 21078
8071	0	0	Ki67+	 10074 20561
8072	0	0	Ki67+	 10075 21109
8073	0	0	Ki67+	 10085 20654
8074	0	0	Ki67+	 10085 21001
8075	0	0	Ki67+	 10085 21109
8076	0	0	Ki67+	 10097 21140
8077	0	0	Ki67+	 10105 21086
8078	0	0	Ki67+	 10108 21118
8079	0	0	Ki67+	 10109 20914
8080	0	0	Ki67+	 10112 21038
8081	0	0	Ki67+	 10113 21055
8082	0	0	Ki67+	 10117 21189
8083	0	0	Ki67+	 10118 20617
8084	0	0	Ki67+	 10118 20953
8085	0	0	Ki67+	 10119 20748
8086	0	0	Ki67+	 10119 20904
8087	0	0	Ki67+	 10120 20558
8088	0	0	Ki67+	 10127 20634
8089	0	0	Ki67+	 9332 21968
8090	0	0	Ki67+	 9348 21999
8091	0	0	Ki67+	 9368 21977
8092	0	0	Ki67+	 9391 21958
8093	0	0	Ki67+	 9402 21945
8094	0	0	Ki67+	 9432 21943
8095	0	0	Ki67+	 9439 21789
8096	0	0	Ki67+	 9441 21953
8097	0	0	Ki67+	 9446 21932
8098	0	0	Ki67+	 9487 21384
8099	0	0	Ki67+	 9494 21442
8100	0	0	Ki67+	 9516 21426
8101	0	0	Ki67+	 9520 21389
8102	0	0	Ki67+	 9544 21799
8103	0	0	Ki67+	 9567 21666
8104	0	0	Ki67+	 9567 21851
8105	0	0	Ki67+	 9572 21643
8106	0	0	Ki67+	 9576 21684
8107	0	0	Ki67+	 9580 21673
8108	0	0	Ki67+	 9581 21613
8109	0	0	Ki67+	 9583 21638
8110	0	0	Ki67+	 9587 22106
8111	0	0	Ki67+	 9597 21659
8112	0	0	Ki67+	 9603 21589
8113	0	0	Ki67+	 9605 21640
8114	0	0	Ki67+	 9606 21700
8115	0	0	Ki67+	 9611 22045
8116	0	0	Ki67+	 9612 21685
8117	0	0	Ki67+	 9617 21619
8118	0	0	Ki67+	 9620 21344
8119	0	0	Ki67+	 9621 21397
8120	0	0	Ki67+	 9623 21886
8121	0	0	Ki67+	 9632 21914
8122	0	0	Ki67+	 9633 21710
8123	0	0	Ki67+	 9636 21363
8124	0	0	Ki67+	 9643 21972
8125	0	0	Ki67+	 9650 21843
8126	0	0	Ki67+	 9655 21680
8127	0	0	Ki67+	 9658 21901
8128	0	0	Ki67+	 9659 21391
8129	0	0	Ki67+	 9663 21703
8130	0	0	Ki67+	 9664 21847
8131	0	0	Ki67+	 9667 21992
8132	0	0	Ki67+	 9672 21649
8133	0	0	Ki67+	 9678 21829
8134	0	0	Ki67+	 9678 21981
8135	0	0	Ki67+	 9681 21633
8136	0	0	Ki67+	 9681 21921
8137	0	0	Ki67+	 9683 21867
8138	0	0	Ki67+	 9697 22019
8139	0	0	Ki67+	 9699 21828
8140	0	0	Ki67+	 9703 21349
8141	0	0	Ki67+	 9703 22045
8142	0	0	Ki67+	 9706 21810
8143	0	0	Ki67+	 9711 21996
8144	0	0	Ki67+	 9712 21687
8145	0	0	Ki67+	 9712 21708
8146	0	0	Ki67+	 9712 21782
8147	0	0	Ki67+	 9717 22037
8148	0	0	Ki67+	 9720 21733
8149	0	0	Ki67+	 9721 21758
8150	0	0	Ki67+	 9725 21698
8151	0	0	Ki67+	 9731 21629
8152	0	0	Ki67+	 9735 21958
8153	0	0	Ki67+	 9736 21719
8154	0	0	Ki67+	 9740 21754
8155	0	0	Ki67+	 9743 21804
8156	0	0	Ki67+	 9743 22049
8157	0	0	Ki67+	 9744 21363
8158	0	0	Ki67+	 9751 21719
8159	0	0	Ki67+	 9754 21666
8160	0	0	Ki67+	 9758 21339
8161	0	0	Ki67+	 9761 21693
8162	0	0	Ki67+	 9761 21734
8163	0	0	Ki67+	 9763 21880
8164	0	0	Ki67+	 9768 21841
8165	0	0	Ki67+	 9772 21704
8166	0	0	Ki67+	 9781 22108
8167	0	0	Ki67+	 9802 22109
8168	0	0	Ki67+	 9807 22084
8169	0	0	Ki67+	 9808 21665
8170	0	0	Ki67+	 9808 21702
8171	0	0	Ki67+	 9811 22100
8172	0	0	Ki67+	 9812 22014
8173	0	0	Ki67+	 9816 21901
8174	0	0	Ki67+	 9821 21874
8175	0	0	Ki67+	 9836 22104
8176	0	0	Ki67+	 9846 22080
8177	0	0	Ki67+	 9850 21938
8178	0	0	Ki67+	 9853 21523
8179	0	0	Ki67+	 9853 21997
8180	0	0	Ki67+	 9858 22077
8181	0	0	Ki67+	 9861 21906
8182	0	0	Ki67+	 9873 22083
8183	0	0	Ki67+	 9895 21934
8184	0	0	Ki67+	 9908 22034
8185	0	0	Ki67+	 9917 21942
8186	0	0	Ki67+	 9920 21923
8187	0	0	Ki67+	 9926 21976
8188	0	0	Ki67+	 9932 22117
8189	0	0	Ki67+	 9934 21896
8190	0	0	Ki67+	 9936 22021
8191	0	0	Ki67+	 9947 21935
8192	0	0	Ki67+	 9955 22093
8193	0	0	Ki67+	 9960 21945
8194	0	0	Ki67+	 9966 21914
8195	0	0	Ki67+	 9972 22122
8196	0	0	Ki67+	 9978 22097
8197	0	0	Ki67+	 9987 22056
8198	0	0	Ki67+	 9991 22080
8199	0	0	Ki67+	 10024 21934
8200	0	0	Ki67+	 10025 22021
8201	0	0	Ki67+	 10030 21889
8202	0	0	Ki67+	 10032 22000
8203	0	0	Ki67+	 10033 21951
8204	0	0	Ki67+	 10044 21960
8205	0	0	Ki67+	 10050 21897
8206	0	0	Ki67+	 10057 22124
8207	0	0	Ki67+	 10060 21914
8208	0	0	Ki67+	 10075 22019
8209	0	0	Ki67+	 10078 21952
8210	0	0	Ki67+	 10086 21974
8211	0	0	Ki67+	 10087 22103
8212	0	0	Ki67+	 10091 21951
8213	0	0	Ki67+	 10101 21994
8214	0	0	Ki67+	 10105 21876
8215	0	0	Ki67+	 10112 21952
8216	0	0	Ki67+	 10119 21905
8217	0	0	Ki67+	 10126 22059
8218	0	0	Ki67+	 9347 22260
8219	0	0	Ki67+	 9393 22252
8220	0	0	Ki67+	 9413 22197
8221	0	0	Ki67+	 9496 22236
8222	0	0	Ki67+	 9516 22159
8223	0	0	Ki67+	 9563 22498
8224	0	0	Ki67+	 9565 22544
8225	0	0	Ki67+	 9569 22465
8226	0	0	Ki67+	 9576 22333
8227	0	0	Ki67+	 9578 22547
8228	0	0	Ki67+	 9585 22325
8229	0	0	Ki67+	 9592 22599
8230	0	0	Ki67+	 9599 22466
8231	0	0	Ki67+	 9601 22210
8232	0	0	Ki67+	 9604 22914
8233	0	0	Ki67+	 9611 22427
8234	0	0	Ki67+	 9619 22399
8235	0	0	Ki67+	 9626 22187
8236	0	0	Ki67+	 9629 22520
8237	0	0	Ki67+	 9638 22378
8238	0	0	Ki67+	 9645 22399
8239	0	0	Ki67+	 9649 22430
8240	0	0	Ki67+	 9649 22507
8241	0	0	Ki67+	 9652 22464
8242	0	0	Ki67+	 9664 22378
8243	0	0	Ki67+	 9683 22335
8244	0	0	Ki67+	 9699 22154
8245	0	0	Ki67+	 9709 22171
8246	0	0	Ki67+	 9720 22387
8247	0	0	Ki67+	 9736 22914
8248	0	0	Ki67+	 9737 22439
8249	0	0	Ki67+	 9748 22887
8250	0	0	Ki67+	 9749 22309
8251	0	0	Ki67+	 9751 22422
8252	0	0	Ki67+	 9754 22465
8253	0	0	Ki67+	 9755 22385
8254	0	0	Ki67+	 9762 22179
8255	0	0	Ki67+	 9775 22179
8256	0	0	Ki67+	 9778 22319
8257	0	0	Ki67+	 9780 22437
8258	0	0	Ki67+	 9787 22186
8259	0	0	Ki67+	 9793 22487
8260	0	0	Ki67+	 9799 22319
8261	0	0	Ki67+	 9802 22196
8262	0	0	Ki67+	 9804 22410
8263	0	0	Ki67+	 9804 22900
8264	0	0	Ki67+	 9814 22347
8265	0	0	Ki67+	 9815 22391
8266	0	0	Ki67+	 9817 22876
8267	0	0	Ki67+	 9822 22921
8268	0	0	Ki67+	 9823 22264
8269	0	0	Ki67+	 9830 22361
8270	0	0	Ki67+	 9831 22523
8271	0	0	Ki67+	 9833 22537
8272	0	0	Ki67+	 9836 22252
8273	0	0	Ki67+	 9841 22839
8274	0	0	Ki67+	 9843 22348
8275	0	0	Ki67+	 9843 22594
8276	0	0	Ki67+	 9850 22314
8277	0	0	Ki67+	 9852 22149
8278	0	0	Ki67+	 9865 22215
8279	0	0	Ki67+	 9865 22298
8280	0	0	Ki67+	 9866 22590
8281	0	0	Ki67+	 9871 22151
8282	0	0	Ki67+	 9872 22842
8283	0	0	Ki67+	 9875 22281
8284	0	0	Ki67+	 9887 22888
8285	0	0	Ki67+	 9892 22403
8286	0	0	Ki67+	 9907 22408
8287	0	0	Ki67+	 9908 22478
8288	0	0	Ki67+	 9910 22501
8289	0	0	Ki67+	 9916 22451
8290	0	0	Ki67+	 9922 22528
8291	0	0	Ki67+	 9927 22513
8292	0	0	Ki67+	 9930 22468
8293	0	0	Ki67+	 9931 22130
8294	0	0	Ki67+	 9937 22368
8295	0	0	Ki67+	 9937 22389
8296	0	0	Ki67+	 9958 22751
8297	0	0	Ki67+	 9972 22384
8298	0	0	Ki67+	 9973 22365
8299	0	0	Ki67+	 9975 22726
8300	0	0	Ki67+	 9987 22444
8301	0	0	Ki67+	 9994 22345
8302	0	0	Ki67+	 9998 22412
8303	0	0	Ki67+	 9999 22384
8304	0	0	Ki67+	 10004 22216
8305	0	0	Ki67+	 10005 22754
8306	0	0	Ki67+	 10024 22818
8307	0	0	Ki67+	 10031 22442
8308	0	0	Ki67+	 10058 22158
8309	0	0	Ki67+	 10071 22149
8310	0	0	Ki67+	 10079 22188
8311	0	0	Ki67+	 10085 22913
8312	0	0	Ki67+	 10086 22250
8313	0	0	Ki67+	 10095 22858
8314	0	0	Ki67+	 10104 22408
8315	0	0	Ki67+	 10111 22371
8316	0	0	Ki67+	 10116 22420
8317	0	0	Ki67+	 10117 22441
8318	0	0	Ki67+	 10125 22894
8319	0	0	Ki67+	 9343 23691
8320	0	0	Ki67+	 9362 23718
8321	0	0	Ki67+	 9367 23013
8322	0	0	Ki67+	 9377 22982
8323	0	0	Ki67+	 9379 23609
8324	0	0	Ki67+	 9390 23069
8325	0	0	Ki67+	 9398 23567
8326	0	0	Ki67+	 9409 23538
8327	0	0	Ki67+	 9418 22980
8328	0	0	Ki67+	 9422 23377
8329	0	0	Ki67+	 9466 23003
8330	0	0	Ki67+	 9468 23650
8331	0	0	Ki67+	 9471 23307
8332	0	0	Ki67+	 9472 23267
8333	0	0	Ki67+	 9476 23191
8334	0	0	Ki67+	 9499 23371
8335	0	0	Ki67+	 9504 23593
8336	0	0	Ki67+	 9510 23364
8337	0	0	Ki67+	 9513 23602
8338	0	0	Ki67+	 9515 23283
8339	0	0	Ki67+	 9517 23198
8340	0	0	Ki67+	 9519 23321
8341	0	0	Ki67+	 9527 23281
8342	0	0	Ki67+	 9530 23633
8343	0	0	Ki67+	 9533 23346
8344	0	0	Ki67+	 9549 23345
8345	0	0	Ki67+	 9554 23233
8346	0	0	Ki67+	 9555 23265
8347	0	0	Ki67+	 9563 23628
8348	0	0	Ki67+	 9567 23251
8349	0	0	Ki67+	 9570 23021
8350	0	0	Ki67+	 9588 23032
8351	0	0	Ki67+	 9600 23124
8352	0	0	Ki67+	 9603 23013
8353	0	0	Ki67+	 9605 23165
8354	0	0	Ki67+	 9611 23139
8355	0	0	Ki67+	 9616 23153
8356	0	0	Ki67+	 9623 23271
8357	0	0	Ki67+	 9625 23491
8358	0	0	Ki67+	 9626 22992
8359	0	0	Ki67+	 9633 23009
8360	0	0	Ki67+	 9638 22990
8361	0	0	Ki67+	 9645 23103
8362	0	0	Ki67+	 9651 23447
8363	0	0	Ki67+	 9657 23015
8364	0	0	Ki67+	 9659 23701
8365	0	0	Ki67+	 9660 23045
8366	0	0	Ki67+	 9665 23253
8367	0	0	Ki67+	 9675 23191
8368	0	0	Ki67+	 9678 23718
8369	0	0	Ki67+	 9690 22982
8370	0	0	Ki67+	 9694 23174
8371	0	0	Ki67+	 9695 23270
8372	0	0	Ki67+	 9718 23388
8373	0	0	Ki67+	 9731 23233
8374	0	0	Ki67+	 9734 23250
8375	0	0	Ki67+	 9736 23481
8376	0	0	Ki67+	 9737 23518
8377	0	0	Ki67+	 9742 23227
8378	0	0	Ki67+	 9752 23133
8379	0	0	Ki67+	 9760 22956
8380	0	0	Ki67+	 9760 23213
8381	0	0	Ki67+	 9771 22987
8382	0	0	Ki67+	 9781 23298
8383	0	0	Ki67+	 9784 23598
8384	0	0	Ki67+	 9796 23036
8385	0	0	Ki67+	 9804 22952
8386	0	0	Ki67+	 9821 22982
8387	0	0	Ki67+	 9837 23023
8388	0	0	Ki67+	 9846 23472
8389	0	0	Ki67+	 9847 22992
8390	0	0	Ki67+	 9850 23526
8391	0	0	Ki67+	 9876 22984
8392	0	0	Ki67+	 9881 23041
8393	0	0	Ki67+	 9889 22964
8394	0	0	Ki67+	 9897 22986
8395	0	0	Ki67+	 9908 23085
8396	0	0	Ki67+	 9916 22968
8397	0	0	Ki67+	 9917 23704
8398	0	0	Ki67+	 9924 23693
8399	0	0	Ki67+	 9929 23209
8400	0	0	Ki67+	 9951 23162
8401	0	0	Ki67+	 9955 22943
8402	0	0	Ki67+	 9959 23141
8403	0	0	Ki67+	 9966 23045
8404	0	0	Ki67+	 9966 23128
8405	0	0	Ki67+	 9974 23141
8406	0	0	Ki67+	 9995 23617
8407	0	0	Ki67+	 10001 23023
8408	0	0	Ki67+	 10008 23068
8409	0	0	Ki67+	 10009 23229
8410	0	0	Ki67+	 10016 23681
8411	0	0	Ki67+	 10030 22972
8412	0	0	Ki67+	 10030 23052
8413	0	0	Ki67+	 10038 23274
8414	0	0	Ki67+	 10045 23541
8415	0	0	Ki67+	 10059 22941
8416	0	0	Ki67+	 10078 23476
8417	0	0	Ki67+	 10091 23681
8418	0	0	Ki67+	 10095 22931
8419	0	0	Ki67+	 10109 23008
8420	0	0	Ki67+	 10119 22993
8421	0	0	Ki67+	 9337 24215
8422	0	0	Ki67+	 9354 24436
8423	0	0	Ki67+	 9392 24088
8424	0	0	Ki67+	 9402 24262
8425	0	0	Ki67+	 9413 23834
8426	0	0	Ki67+	 9433 23956
8427	0	0	Ki67+	 9447 24028
8428	0	0	Ki67+	 9448 23839
8429	0	0	Ki67+	 9484 23920
8430	0	0	Ki67+	 9494 23965
8431	0	0	Ki67+	 9514 24503
8432	0	0	Ki67+	 9583 24313
8433	0	0	Ki67+	 9591 24421
8434	0	0	Ki67+	 9604 24019
8435	0	0	Ki67+	 9614 24001
8436	0	0	Ki67+	 9665 24361
8437	0	0	Ki67+	 9686 24399
8438	0	0	Ki67+	 9697 23908
8439	0	0	Ki67+	 9720 23884
8440	0	0	Ki67+	 9734 24067
8441	0	0	Ki67+	 9783 23933
8442	0	0	Ki67+	 9789 24075
8443	0	0	Ki67+	 9802 24105
8444	0	0	Ki67+	 9805 24123
8445	0	0	Ki67+	 9808 24212
8446	0	0	Ki67+	 9809 24367
8447	0	0	Ki67+	 9826 24339
8448	0	0	Ki67+	 9826 24405
8449	0	0	Ki67+	 9826 24427
8450	0	0	Ki67+	 9828 23948
8451	0	0	Ki67+	 9888 24165
8452	0	0	Ki67+	 9902 24347
8453	0	0	Ki67+	 9924 24151
8454	0	0	Ki67+	 9924 24393
8455	0	0	Ki67+	 9928 24222
8456	0	0	Ki67+	 9971 24343
8457	0	0	Ki67+	 9990 24008
8458	0	0	Ki67+	 10025 24229
8459	0	0	Ki67+	 10037 24060
8460	0	0	Ki67+	 10064 24484
8461	0	0	Ki67+	 10073 24262
8462	0	0	Ki67+	 10096 24386
8463	0	0	Ki67+	 10103 24241
8464	0	0	Ki67+	 10111 24189
8465	0	0	Ki67+	 10118 23870
8466	0	0	Ki67+	 9340 25300
8467	0	0	Ki67+	 9348 25140
8468	0	0	Ki67+	 9359 24531
8469	0	0	Ki67+	 9393 25280
8470	0	0	Ki67+	 9413 24573
8471	0	0	Ki67+	 9422 24876
8472	0	0	Ki67+	 9445 24963
8473	0	0	Ki67+	 9457 25232
8474	0	0	Ki67+	 9464 25269
8475	0	0	Ki67+	 9474 25294
8476	0	0	Ki67+	 9481 24825
8477	0	0	Ki67+	 9506 24884
8478	0	0	Ki67+	 9521 24929
8479	0	0	Ki67+	 9534 24827
8480	0	0	Ki67+	 9539 24881
8481	0	0	Ki67+	 9563 24664
8482	0	0	Ki67+	 9581 24978
8483	0	0	Ki67+	 9631 24573
8484	0	0	Ki67+	 9685 24952
8485	0	0	Ki67+	 9694 24674
8486	0	0	Ki67+	 9707 24802
8487	0	0	Ki67+	 9708 24614
8488	0	0	Ki67+	 9717 25239
8489	0	0	Ki67+	 9741 24616
8490	0	0	Ki67+	 9845 24704
8491	0	0	Ki67+	 9848 25181
8492	0	0	Ki67+	 9900 25055
8493	0	0	Ki67+	 9911 25316
8494	0	0	Ki67+	 9917 24952
8495	0	0	Ki67+	 9996 24860
8496	0	0	Ki67+	 10002 25056
8497	0	0	Ki67+	 10023 24911
8498	0	0	Ki67+	 10057 24849
8499	0	0	Ki67+	 10077 24551
8500	0	0	Ki67+	 10084 24627
8501	0	0	Ki67+	 10106 24921
8502	0	0	Ki67+	 9335 25879
8503	0	0	Ki67+	 9340 25671
8504	0	0	Ki67+	 9356 26038
8505	0	0	Ki67+	 9356 26072
8506	0	0	Ki67+	 9367 25360
8507	0	0	Ki67+	 9374 25859
8508	0	0	Ki67+	 9375 26127
8509	0	0	Ki67+	 9377 25615
8510	0	0	Ki67+	 9380 26049
8511	0	0	Ki67+	 9383 25635
8512	0	0	Ki67+	 9384 25329
8513	0	0	Ki67+	 9390 26067
8514	0	0	Ki67+	 9393 25838
8515	0	0	Ki67+	 9398 25612
8516	0	0	Ki67+	 9398 25952
8517	0	0	Ki67+	 9400 25470
8518	0	0	Ki67+	 9401 25740
8519	0	0	Ki67+	 9404 25849
8520	0	0	Ki67+	 9407 25985
8521	0	0	Ki67+	 9409 26079
8522	0	0	Ki67+	 9418 26009
8523	0	0	Ki67+	 9422 25530
8524	0	0	Ki67+	 9424 25979
8525	0	0	Ki67+	 9427 25761
8526	0	0	Ki67+	 9430 25945
8527	0	0	Ki67+	 9431 25633
8528	0	0	Ki67+	 9434 25508
8529	0	0	Ki67+	 9434 25834
8530	0	0	Ki67+	 9437 25959
8531	0	0	Ki67+	 9442 25812
8532	0	0	Ki67+	 9445 25653
8533	0	0	Ki67+	 9450 25702
8534	0	0	Ki67+	 9452 25621
8535	0	0	Ki67+	 9452 25921
8536	0	0	Ki67+	 9454 25574
8537	0	0	Ki67+	 9455 25674
8538	0	0	Ki67+	 9458 25529
8539	0	0	Ki67+	 9463 25506
8540	0	0	Ki67+	 9465 25495
8541	0	0	Ki67+	 9465 25544
8542	0	0	Ki67+	 9467 25448
8543	0	0	Ki67+	 9470 25955
8544	0	0	Ki67+	 9471 25971
8545	0	0	Ki67+	 9472 25592
8546	0	0	Ki67+	 9474 25619
8547	0	0	Ki67+	 9474 25925
8548	0	0	Ki67+	 9475 25886
8549	0	0	Ki67+	 9479 25707
8550	0	0	Ki67+	 9489 25634
8551	0	0	Ki67+	 9490 25458
8552	0	0	Ki67+	 9497 25649
8553	0	0	Ki67+	 9497 25930
8554	0	0	Ki67+	 9498 25502
8555	0	0	Ki67+	 9502 25522
8556	0	0	Ki67+	 9511 25906
8557	0	0	Ki67+	 9517 25454
8558	0	0	Ki67+	 9517 25657
8559	0	0	Ki67+	 9520 25613
8560	0	0	Ki67+	 9520 25888
8561	0	0	Ki67+	 9526 25503
8562	0	0	Ki67+	 9526 25679
8563	0	0	Ki67+	 9528 25490
8564	0	0	Ki67+	 9531 25904
8565	0	0	Ki67+	 9532 25664
8566	0	0	Ki67+	 9540 25866
8567	0	0	Ki67+	 9542 25483
8568	0	0	Ki67+	 9543 25689
8569	0	0	Ki67+	 9549 25520
8570	0	0	Ki67+	 9554 25394
8571	0	0	Ki67+	 9554 25457
8572	0	0	Ki67+	 9554 25928
8573	0	0	Ki67+	 9560 25482
8574	0	0	Ki67+	 9561 25657
8575	0	0	Ki67+	 9563 25680
8576	0	0	Ki67+	 9564 25507
8577	0	0	Ki67+	 9576 25518
8578	0	0	Ki67+	 9582 25757
8579	0	0	Ki67+	 9586 25863
8580	0	0	Ki67+	 9586 25890
8581	0	0	Ki67+	 9593 25648
8582	0	0	Ki67+	 9594 25677
8583	0	0	Ki67+	 9595 26120
8584	0	0	Ki67+	 9599 25538
8585	0	0	Ki67+	 9607 25529
8586	0	0	Ki67+	 9607 25912
8587	0	0	Ki67+	 9608 25557
8588	0	0	Ki67+	 9615 25520
8589	0	0	Ki67+	 9615 25671
8590	0	0	Ki67+	 9615 25853
8591	0	0	Ki67+	 9616 25622
8592	0	0	Ki67+	 9619 25591
8593	0	0	Ki67+	 9631 25576
8594	0	0	Ki67+	 9635 25858
8595	0	0	Ki67+	 9638 25878
8596	0	0	Ki67+	 9640 25618
8597	0	0	Ki67+	 9640 26018
8598	0	0	Ki67+	 9641 25940
8599	0	0	Ki67+	 9652 25884
8600	0	0	Ki67+	 9657 25853
8601	0	0	Ki67+	 9657 26077
8602	0	0	Ki67+	 9664 25906
8603	0	0	Ki67+	 9667 26053
8604	0	0	Ki67+	 9678 25450
8605	0	0	Ki67+	 9680 26116
8606	0	0	Ki67+	 9683 25860
8607	0	0	Ki67+	 9697 25460
8608	0	0	Ki67+	 9700 25876
8609	0	0	Ki67+	 9706 26031
8610	0	0	Ki67+	 9717 25882
8611	0	0	Ki67+	 9718 25896
8612	0	0	Ki67+	 9720 25984
8613	0	0	Ki67+	 9730 25954
8614	0	0	Ki67+	 9732 25911
8615	0	0	Ki67+	 9739 25941
8616	0	0	Ki67+	 9740 25512
8617	0	0	Ki67+	 9743 25998
8618	0	0	Ki67+	 9745 26104
8619	0	0	Ki67+	 9756 25928
8620	0	0	Ki67+	 9760 25334
8621	0	0	Ki67+	 9760 25959
8622	0	0	Ki67+	 9788 26059
8623	0	0	Ki67+	 9797 26107
8624	0	0	Ki67+	 9823 25570
8625	0	0	Ki67+	 9834 25785
8626	0	0	Ki67+	 9848 26029
8627	0	0	Ki67+	 9868 25449
8628	0	0	Ki67+	 9869 25909
8629	0	0	Ki67+	 9887 25706
8630	0	0	Ki67+	 9889 26013
8631	0	0	Ki67+	 9927 25408
8632	0	0	Ki67+	 9965 25412
8633	0	0	Ki67+	 9966 25982
8634	0	0	Ki67+	 9969 26001
8635	0	0	Ki67+	 9969 26044
8636	0	0	Ki67+	 9982 25983
8637	0	0	Ki67+	 9985 26018
8638	0	0	Ki67+	 9988 26066
8639	0	0	Ki67+	 9993 25991
8640	0	0	Ki67+	 9998 25967
8641	0	0	Ki67+	 10003 26037
8642	0	0	Ki67+	 10007 26064
8643	0	0	Ki67+	 10008 25346
8644	0	0	Ki67+	 10010 26025
8645	0	0	Ki67+	 10016 25367
8646	0	0	Ki67+	 10017 25898
8647	0	0	Ki67+	 10017 25943
8648	0	0	Ki67+	 10019 26007
8649	0	0	Ki67+	 10019 26080
8650	0	0	Ki67+	 10022 25929
8651	0	0	Ki67+	 10026 25426
8652	0	0	Ki67+	 10035 26033
8653	0	0	Ki67+	 10036 26060
8654	0	0	Ki67+	 10037 26008
8655	0	0	Ki67+	 10047 25863
8656	0	0	Ki67+	 10052 26056
8657	0	0	Ki67+	 10056 25913
8658	0	0	Ki67+	 10058 26067
8659	0	0	Ki67+	 10076 25807
8660	0	0	Ki67+	 10099 26040
8661	0	0	Ki67+	 10101 25580
8662	0	0	Ki67+	 10111 26105
8663	0	0	Ki67+	 9334 26193
8664	0	0	Ki67+	 9343 26258
8665	0	0	Ki67+	 9345 26508
8666	0	0	Ki67+	 9348 26228
8667	0	0	Ki67+	 9374 26476
8668	0	0	Ki67+	 9382 26228
8669	0	0	Ki67+	 9386 26313
8670	0	0	Ki67+	 9392 26577
8671	0	0	Ki67+	 9404 26430
8672	0	0	Ki67+	 9415 26248
8673	0	0	Ki67+	 9440 26610
8674	0	0	Ki67+	 9447 26461
8675	0	0	Ki67+	 9541 26660
8676	0	0	Ki67+	 9574 26190
8677	0	0	Ki67+	 9601 26638
8678	0	0	Ki67+	 9633 26432
8679	0	0	Ki67+	 9635 26647
8680	0	0	Ki67+	 9641 26451
8681	0	0	Ki67+	 9641 26523
8682	0	0	Ki67+	 9648 26153
8683	0	0	Ki67+	 9680 26136
8684	0	0	Ki67+	 9684 26652
8685	0	0	Ki67+	 9688 26503
8686	0	0	Ki67+	 9733 26144
8687	0	0	Ki67+	 9759 26413
8688	0	0	Ki67+	 9768 26649
8689	0	0	Ki67+	 9771 26668
8690	0	0	Ki67+	 9788 26137
8691	0	0	Ki67+	 9791 26736
8692	0	0	Ki67+	 9797 26185
8693	0	0	Ki67+	 9806 26152
8694	0	0	Ki67+	 9810 26129
8695	0	0	Ki67+	 9829 26163
8696	0	0	Ki67+	 9834 26330
8697	0	0	Ki67+	 9836 26262
8698	0	0	Ki67+	 9837 26683
8699	0	0	Ki67+	 9844 26177
8700	0	0	Ki67+	 9856 26213
8701	0	0	Ki67+	 9860 26177
8702	0	0	Ki67+	 9878 26231
8703	0	0	Ki67+	 9894 26854
8704	0	0	Ki67+	 9895 26416
8705	0	0	Ki67+	 9896 26779
8706	0	0	Ki67+	 9910 26143
8707	0	0	Ki67+	 9913 26376
8708	0	0	Ki67+	 9916 26453
8709	0	0	Ki67+	 9917 26410
8710	0	0	Ki67+	 9932 26702
8711	0	0	Ki67+	 9933 26356
8712	0	0	Ki67+	 9937 26485
8713	0	0	Ki67+	 9943 26398
8714	0	0	Ki67+	 9945 26507
8715	0	0	Ki67+	 9947 26306
8716	0	0	Ki67+	 9959 26590
8717	0	0	Ki67+	 9960 26517
8718	0	0	Ki67+	 9975 26275
8719	0	0	Ki67+	 9979 26250
8720	0	0	Ki67+	 10001 26220
8721	0	0	Ki67+	 10003 26616
8722	0	0	Ki67+	 10012 26719
8723	0	0	Ki67+	 10019 26829
8724	0	0	Ki67+	 10029 26191
8725	0	0	Ki67+	 10039 26214
8726	0	0	Ki67+	 10040 26667
8727	0	0	Ki67+	 10040 26808
8728	0	0	Ki67+	 10055 26771
8729	0	0	Ki67+	 10061 26150
8730	0	0	Ki67+	 10063 26457
8731	0	0	Ki67+	 10073 26565
8732	0	0	Ki67+	 10073 26799
8733	0	0	Ki67+	 10085 26735
8734	0	0	Ki67+	 10100 26423
8735	0	0	Ki67+	 10101 26184
8736	0	0	Ki67+	 10101 26406
8737	0	0	Ki67+	 10110 26718
8738	0	0	Ki67+	 10116 26380
8739	0	0	Ki67+	 10117 26699
8740	0	0	Ki67+	 10123 26400
8741	0	0	Ki67+	 9354 27016
8742	0	0	Ki67+	 9357 27424
8743	0	0	Ki67+	 9357 27718
8744	0	0	Ki67+	 9373 27569
8745	0	0	Ki67+	 9383 27695
8746	0	0	Ki67+	 9390 27453
8747	0	0	Ki67+	 9395 27651
8748	0	0	Ki67+	 9472 27563
8749	0	0	Ki67+	 9478 27128
8750	0	0	Ki67+	 9479 27116
8751	0	0	Ki67+	 9502 27279
8752	0	0	Ki67+	 9528 27227
8753	0	0	Ki67+	 9543 27210
8754	0	0	Ki67+	 9547 27078
8755	0	0	Ki67+	 9572 27092
8756	0	0	Ki67+	 9584 27529
8757	0	0	Ki67+	 9602 27542
8758	0	0	Ki67+	 9627 27145
8759	0	0	Ki67+	 9638 27561
8760	0	0	Ki67+	 9644 27528
8761	0	0	Ki67+	 9659 27575
8762	0	0	Ki67+	 9664 27554
8763	0	0	Ki67+	 9679 27484
8764	0	0	Ki67+	 9685 27598
8765	0	0	Ki67+	 9691 27137
8766	0	0	Ki67+	 9702 26952
8767	0	0	Ki67+	 9705 27212
8768	0	0	Ki67+	 9707 27432
8769	0	0	Ki67+	 9707 27643
8770	0	0	Ki67+	 9708 27090
8771	0	0	Ki67+	 9711 27104
8772	0	0	Ki67+	 9713 26968
8773	0	0	Ki67+	 9714 27184
8774	0	0	Ki67+	 9723 27200
8775	0	0	Ki67+	 9723 27691
8776	0	0	Ki67+	 9724 27239
8777	0	0	Ki67+	 9728 27357
8778	0	0	Ki67+	 9730 27078
8779	0	0	Ki67+	 9736 26936
8780	0	0	Ki67+	 9770 27202
8781	0	0	Ki67+	 9776 27012
8782	0	0	Ki67+	 9782 27723
8783	0	0	Ki67+	 9799 26983
8784	0	0	Ki67+	 9799 27271
8785	0	0	Ki67+	 9802 27206
8786	0	0	Ki67+	 9803 27174
8787	0	0	Ki67+	 9808 27388
8788	0	0	Ki67+	 9830 26955
8789	0	0	Ki67+	 9837 27170
8790	0	0	Ki67+	 9851 27145
8791	0	0	Ki67+	 9855 26932
8792	0	0	Ki67+	 9856 26987
8793	0	0	Ki67+	 9863 27128
8794	0	0	Ki67+	 9870 27171
8795	0	0	Ki67+	 9878 27102
8796	0	0	Ki67+	 9885 27259
8797	0	0	Ki67+	 9886 26960
8798	0	0	Ki67+	 9893 27081
8799	0	0	Ki67+	 9896 27052
8800	0	0	Ki67+	 9898 27004
8801	0	0	Ki67+	 9905 27302
8802	0	0	Ki67+	 9910 27048
8803	0	0	Ki67+	 9911 27000
8804	0	0	Ki67+	 9914 26947
8805	0	0	Ki67+	 9916 26982
8806	0	0	Ki67+	 9919 27276
8807	0	0	Ki67+	 9973 27276
8808	0	0	Ki67+	 9975 26974
8809	0	0	Ki67+	 9977 27009
8810	0	0	Ki67+	 9985 27161
8811	0	0	Ki67+	 9986 26935
8812	0	0	Ki67+	 9995 27115
8813	0	0	Ki67+	 10002 27020
8814	0	0	Ki67+	 10004 27680
8815	0	0	Ki67+	 10012 27250
8816	0	0	Ki67+	 10014 27688
8817	0	0	Ki67+	 10022 27114
8818	0	0	Ki67+	 10032 27049
8819	0	0	Ki67+	 10034 27673
8820	0	0	Ki67+	 10037 27258
8821	0	0	Ki67+	 10044 27645
8822	0	0	Ki67+	 10059 27253
8823	0	0	Ki67+	 10062 27649
8824	0	0	Ki67+	 10063 27292
8825	0	0	Ki67+	 10069 27329
8826	0	0	Ki67+	 10071 27262
8827	0	0	Ki67+	 10079 27370
8828	0	0	Ki67+	 10087 27302
8829	0	0	Ki67+	 10088 27390
8830	0	0	Ki67+	 10093 27426
8831	0	0	Ki67+	 10098 27287
8832	0	0	Ki67+	 10101 27334
8833	0	0	Ki67+	 10103 27583
8834	0	0	Ki67+	 10105 26989
8835	0	0	Ki67+	 10106 27371
8836	0	0	Ki67+	 10107 27317
8837	0	0	Ki67+	 10108 27526
8838	0	0	Ki67+	 10109 27430
8839	0	0	Ki67+	 10118 27538
8840	0	0	Ki67+	 10119 27519
8841	0	0	Ki67+	 10124 26976
8842	0	0	Ki67+	 9344 27782
8843	0	0	Ki67+	 9359 27745
8844	0	0	Ki67+	 9377 27881
8845	0	0	Ki67+	 9435 27894
8846	0	0	Ki67+	 9482 28501
8847	0	0	Ki67+	 9487 27921
8848	0	0	Ki67+	 9529 27892
8849	0	0	Ki67+	 9534 28495
8850	0	0	Ki67+	 9628 27836
8851	0	0	Ki67+	 9641 27821
8852	0	0	Ki67+	 9650 27790
8853	0	0	Ki67+	 9659 27798
8854	0	0	Ki67+	 9664 27831
8855	0	0	Ki67+	 9666 28383
8856	0	0	Ki67+	 9668 27872
8857	0	0	Ki67+	 9675 27803
8858	0	0	Ki67+	 9692 28320
8859	0	0	Ki67+	 9696 27759
8860	0	0	Ki67+	 9697 28122
8861	0	0	Ki67+	 9703 28268
8862	0	0	Ki67+	 9704 28229
8863	0	0	Ki67+	 9727 27844
8864	0	0	Ki67+	 9742 27798
8865	0	0	Ki67+	 9742 28314
8866	0	0	Ki67+	 9752 28476
8867	0	0	Ki67+	 9762 27912
8868	0	0	Ki67+	 9777 28483
8869	0	0	Ki67+	 9795 27747
8870	0	0	Ki67+	 9827 28516
8871	0	0	Ki67+	 9836 27901
8872	0	0	Ki67+	 10052 27827
8873	0	0	Ki67+	 9354 28706
8874	0	0	Ki67+	 9393 28869
8875	0	0	Ki67+	 9431 28874
8876	0	0	Ki67+	 9527 28614
8877	0	0	Ki67+	 9797 29086
8878	0	0	Ki67+	 9936 28841
8879	0	0	Ki67+	 9945 28915
8880	0	0	Ki67+	 9973 28816
8881	0	0	Ki67+	 10035 28723
8882	0	0	Ki67+	 10101 29321
8883	0	0	Ki67+	 9974 29348
8884	0	0	Ki67+	 10010 29367
8885	0	0	Ki67+	 10219 7101
8886	0	0	Ki67+	 10286 7177
8887	0	0	Ki67+	 10296 7109
8888	0	0	Ki67+	 10499 7363
8889	0	0	Ki67+	 10188 8870
8890	0	0	Ki67+	 10310 9136
8891	0	0	Ki67+	 10412 9249
8892	0	0	Ki67+	 10492 9261
8893	0	0	Ki67+	 10130 9761
8894	0	0	Ki67+	 10149 9335
8895	0	0	Ki67+	 10195 9378
8896	0	0	Ki67+	 10268 9572
8897	0	0	Ki67+	 10277 9829
8898	0	0	Ki67+	 10319 9426
8899	0	0	Ki67+	 10429 9999
8900	0	0	Ki67+	 10131 10875
8901	0	0	Ki67+	 10136 10476
8902	0	0	Ki67+	 10136 10618
8903	0	0	Ki67+	 10138 10587
8904	0	0	Ki67+	 10139 10702
8905	0	0	Ki67+	 10147 10604
8906	0	0	Ki67+	 10153 10181
8907	0	0	Ki67+	 10158 10495
8908	0	0	Ki67+	 10174 10273
8909	0	0	Ki67+	 10195 10886
8910	0	0	Ki67+	 10215 10156
8911	0	0	Ki67+	 10224 10293
8912	0	0	Ki67+	 10250 10530
8913	0	0	Ki67+	 10277 10256
8914	0	0	Ki67+	 10285 10903
8915	0	0	Ki67+	 10325 10878
8916	0	0	Ki67+	 10326 10446
8917	0	0	Ki67+	 10326 10746
8918	0	0	Ki67+	 10327 10421
8919	0	0	Ki67+	 10331 10866
8920	0	0	Ki67+	 10342 10835
8921	0	0	Ki67+	 10343 10791
8922	0	0	Ki67+	 10343 10812
8923	0	0	Ki67+	 10424 10420
8924	0	0	Ki67+	 10482 10414
8925	0	0	Ki67+	 10556 10325
8926	0	0	Ki67+	 10132 11159
8927	0	0	Ki67+	 10136 11056
8928	0	0	Ki67+	 10138 11186
8929	0	0	Ki67+	 10142 11223
8930	0	0	Ki67+	 10148 11717
8931	0	0	Ki67+	 10152 11639
8932	0	0	Ki67+	 10158 11039
8933	0	0	Ki67+	 10159 11615
8934	0	0	Ki67+	 10163 11580
8935	0	0	Ki67+	 10166 11666
8936	0	0	Ki67+	 10177 11005
8937	0	0	Ki67+	 10180 10934
8938	0	0	Ki67+	 10195 11513
8939	0	0	Ki67+	 10252 11061
8940	0	0	Ki67+	 10256 11543
8941	0	0	Ki67+	 10265 11557
8942	0	0	Ki67+	 10267 11083
8943	0	0	Ki67+	 10273 11612
8944	0	0	Ki67+	 10277 11584
8945	0	0	Ki67+	 10289 11204
8946	0	0	Ki67+	 10300 11657
8947	0	0	Ki67+	 10308 11685
8948	0	0	Ki67+	 10318 11705
8949	0	0	Ki67+	 10140 12028
8950	0	0	Ki67+	 10141 12063
8951	0	0	Ki67+	 10143 11853
8952	0	0	Ki67+	 10145 12460
8953	0	0	Ki67+	 10150 11879
8954	0	0	Ki67+	 10168 12491
8955	0	0	Ki67+	 10173 11748
8956	0	0	Ki67+	 10184 11840
8957	0	0	Ki67+	 10185 11885
8958	0	0	Ki67+	 10190 11897
8959	0	0	Ki67+	 10190 12103
8960	0	0	Ki67+	 10195 11816
8961	0	0	Ki67+	 10196 11916
8962	0	0	Ki67+	 10238 12108
8963	0	0	Ki67+	 10243 12086
8964	0	0	Ki67+	 10257 12074
8965	0	0	Ki67+	 10276 12436
8966	0	0	Ki67+	 10285 12416
8967	0	0	Ki67+	 10305 12476
8968	0	0	Ki67+	 10306 11914
8969	0	0	Ki67+	 10311 11936
8970	0	0	Ki67+	 10317 12044
8971	0	0	Ki67+	 10322 11752
8972	0	0	Ki67+	 10330 11842
8973	0	0	Ki67+	 10330 11878
8974	0	0	Ki67+	 10350 12522
8975	0	0	Ki67+	 10372 12512
8976	0	0	Ki67+	 10395 12514
8977	0	0	Ki67+	 10402 12287
8978	0	0	Ki67+	 10403 12112
8979	0	0	Ki67+	 10408 12125
8980	0	0	Ki67+	 10415 12182
8981	0	0	Ki67+	 10189 12546
8982	0	0	Ki67+	 10192 12699
8983	0	0	Ki67+	 10196 13041
8984	0	0	Ki67+	 10236 12869
8985	0	0	Ki67+	 10256 13283
8986	0	0	Ki67+	 10346 13050
8987	0	0	Ki67+	 10430 12686
8988	0	0	Ki67+	 10507 13132
8989	0	0	Ki67+	 10544 13240
8990	0	0	Ki67+	 10653 13176
8991	0	0	Ki67+	 10672 13019
8992	0	0	Ki67+	 10682 12863
8993	0	0	Ki67+	 10752 13022
8994	0	0	Ki67+	 10816 12881
8995	0	0	Ki67+	 10871 12962
8996	0	0	Ki67+	 10139 13724
8997	0	0	Ki67+	 10168 13583
8998	0	0	Ki67+	 10190 13499
8999	0	0	Ki67+	 10244 13510
9000	0	0	Ki67+	 10304 13418
9001	0	0	Ki67+	 10341 13511
9002	0	0	Ki67+	 10351 13504
9003	0	0	Ki67+	 10391 13458
9004	0	0	Ki67+	 10425 13687
9005	0	0	Ki67+	 10625 13423
9006	0	0	Ki67+	 10235 14302
9007	0	0	Ki67+	 10253 14297
9008	0	0	Ki67+	 10450 14568
9009	0	0	Ki67+	 10506 14130
9010	0	0	Ki67+	 10457 15217
9011	0	0	Ki67+	 10517 15188
9012	0	0	Ki67+	 10566 15630
9013	0	0	Ki67+	 10684 15492
9014	0	0	Ki67+	 10818 15648
9015	0	0	Ki67+	 10130 16439
9016	0	0	Ki67+	 10157 16461
9017	0	0	Ki67+	 10200 16160
9018	0	0	Ki67+	 10281 16360
9019	0	0	Ki67+	 10327 16439
9020	0	0	Ki67+	 10382 16417
9021	0	0	Ki67+	 10396 16410
9022	0	0	Ki67+	 10427 16409
9023	0	0	Ki67+	 10444 16307
9024	0	0	Ki67+	 10445 16289
9025	0	0	Ki67+	 10466 15893
9026	0	0	Ki67+	 10564 16334
9027	0	0	Ki67+	 10573 15745
9028	0	0	Ki67+	 10574 16485
9029	0	0	Ki67+	 10654 16436
9030	0	0	Ki67+	 10778 16462
9031	0	0	Ki67+	 10792 16252
9032	0	0	Ki67+	 10797 16313
9033	0	0	Ki67+	 10811 16463
9034	0	0	Ki67+	 10812 16256
9035	0	0	Ki67+	 10836 15884
9036	0	0	Ki67+	 10842 15829
9037	0	0	Ki67+	 10918 16071
9038	0	0	Ki67+	 10137 16663
9039	0	0	Ki67+	 10141 16559
9040	0	0	Ki67+	 10236 16693
9041	0	0	Ki67+	 10238 17187
9042	0	0	Ki67+	 10241 16734
9043	0	0	Ki67+	 10242 16597
9044	0	0	Ki67+	 10251 16744
9045	0	0	Ki67+	 10254 16594
9046	0	0	Ki67+	 10264 16978
9047	0	0	Ki67+	 10323 16893
9048	0	0	Ki67+	 10391 17304
9049	0	0	Ki67+	 10411 17314
9050	0	0	Ki67+	 10450 17321
9051	0	0	Ki67+	 10509 16585
9052	0	0	Ki67+	 10511 17237
9053	0	0	Ki67+	 10522 17181
9054	0	0	Ki67+	 10524 17271
9055	0	0	Ki67+	 10565 16529
9056	0	0	Ki67+	 10659 16700
9057	0	0	Ki67+	 10661 17090
9058	0	0	Ki67+	 10723 16700
9059	0	0	Ki67+	 10808 16860
9060	0	0	Ki67+	 10191 17337
9061	0	0	Ki67+	 10224 17343
9062	0	0	Ki67+	 10288 18088
9063	0	0	Ki67+	 10293 18062
9064	0	0	Ki67+	 10299 18050
9065	0	0	Ki67+	 10311 18064
9066	0	0	Ki67+	 10335 17488
9067	0	0	Ki67+	 10338 17785
9068	0	0	Ki67+	 10340 17760
9069	0	0	Ki67+	 10370 17563
9070	0	0	Ki67+	 10388 17929
9071	0	0	Ki67+	 10406 17625
9072	0	0	Ki67+	 10419 17330
9073	0	0	Ki67+	 10463 17927
9074	0	0	Ki67+	 10482 17932
9075	0	0	Ki67+	 10495 17669
9076	0	0	Ki67+	 10496 17893
9077	0	0	Ki67+	 10522 17955
9078	0	0	Ki67+	 10132 18394
9079	0	0	Ki67+	 10195 18401
9080	0	0	Ki67+	 10195 18619
9081	0	0	Ki67+	 10196 18548
9082	0	0	Ki67+	 10252 18399
9083	0	0	Ki67+	 10354 18500
9084	0	0	Ki67+	 10425 18262
9085	0	0	Ki67+	 10543 18784
9086	0	0	Ki67+	 10548 18132
9087	0	0	Ki67+	 10557 18418
9088	0	0	Ki67+	 10673 18393
9089	0	0	Ki67+	 10686 18397
9090	0	0	Ki67+	 10692 18589
9091	0	0	Ki67+	 10696 18755
9092	0	0	Ki67+	 10713 18696
9093	0	0	Ki67+	 10734 18684
9094	0	0	Ki67+	 10801 18596
9095	0	0	Ki67+	 10848 18222
9096	0	0	Ki67+	 10867 18295
9097	0	0	Ki67+	 10913 18146
9098	0	0	Ki67+	 10138 19450
9099	0	0	Ki67+	 10138 19645
9100	0	0	Ki67+	 10143 19663
9101	0	0	Ki67+	 10149 19645
9102	0	0	Ki67+	 10155 19630
9103	0	0	Ki67+	 10217 19588
9104	0	0	Ki67+	 10232 19609
9105	0	0	Ki67+	 10246 19591
9106	0	0	Ki67+	 10258 19377
9107	0	0	Ki67+	 10270 19429
9108	0	0	Ki67+	 10276 19365
9109	0	0	Ki67+	 10386 19493
9110	0	0	Ki67+	 10391 19657
9111	0	0	Ki67+	 10434 19222
9112	0	0	Ki67+	 10453 19493
9113	0	0	Ki67+	 10470 19560
9114	0	0	Ki67+	 10507 19058
9115	0	0	Ki67+	 10507 19599
9116	0	0	Ki67+	 10596 19026
9117	0	0	Ki67+	 10628 18999
9118	0	0	Ki67+	 10651 19127
9119	0	0	Ki67+	 10673 19006
9120	0	0	Ki67+	 10737 19290
9121	0	0	Ki67+	 10791 19056
9122	0	0	Ki67+	 10855 19468
9123	0	0	Ki67+	 10865 19439
9124	0	0	Ki67+	 10915 19559
9125	0	0	Ki67+	 10132 20421
9126	0	0	Ki67+	 10133 19837
9127	0	0	Ki67+	 10134 19790
9128	0	0	Ki67+	 10138 20434
9129	0	0	Ki67+	 10144 20522
9130	0	0	Ki67+	 10145 20218
9131	0	0	Ki67+	 10149 20500
9132	0	0	Ki67+	 10156 20127
9133	0	0	Ki67+	 10164 20225
9134	0	0	Ki67+	 10165 19951
9135	0	0	Ki67+	 10168 20202
9136	0	0	Ki67+	 10169 19742
9137	0	0	Ki67+	 10173 19761
9138	0	0	Ki67+	 10184 19754
9139	0	0	Ki67+	 10187 20099
9140	0	0	Ki67+	 10187 20517
9141	0	0	Ki67+	 10192 20226
9142	0	0	Ki67+	 10199 20049
9143	0	0	Ki67+	 10200 20110
9144	0	0	Ki67+	 10205 20190
9145	0	0	Ki67+	 10211 19840
9146	0	0	Ki67+	 10213 20203
9147	0	0	Ki67+	 10216 20063
9148	0	0	Ki67+	 10217 20273
9149	0	0	Ki67+	 10219 20120
9150	0	0	Ki67+	 10220 19754
9151	0	0	Ki67+	 10223 20183
9152	0	0	Ki67+	 10225 19740
9153	0	0	Ki67+	 10226 20524
9154	0	0	Ki67+	 10232 19895
9155	0	0	Ki67+	 10242 20477
9156	0	0	Ki67+	 10243 19855
9157	0	0	Ki67+	 10244 20063
9158	0	0	Ki67+	 10245 20462
9159	0	0	Ki67+	 10247 20106
9160	0	0	Ki67+	 10247 20316
9161	0	0	Ki67+	 10249 20085
9162	0	0	Ki67+	 10252 20303
9163	0	0	Ki67+	 10253 19867
9164	0	0	Ki67+	 10265 20238
9165	0	0	Ki67+	 10269 20122
9166	0	0	Ki67+	 10279 20039
9167	0	0	Ki67+	 10284 20241
9168	0	0	Ki67+	 10285 20222
9169	0	0	Ki67+	 10290 20306
9170	0	0	Ki67+	 10304 20102
9171	0	0	Ki67+	 10305 20286
9172	0	0	Ki67+	 10309 20210
9173	0	0	Ki67+	 10312 20155
9174	0	0	Ki67+	 10314 20072
9175	0	0	Ki67+	 10318 19935
9176	0	0	Ki67+	 10319 20242
9177	0	0	Ki67+	 10328 20096
9178	0	0	Ki67+	 10337 19915
9179	0	0	Ki67+	 10337 20060
9180	0	0	Ki67+	 10340 20103
9181	0	0	Ki67+	 10343 19934
9182	0	0	Ki67+	 10349 19960
9183	0	0	Ki67+	 10351 19947
9184	0	0	Ki67+	 10354 19979
9185	0	0	Ki67+	 10361 20354
9186	0	0	Ki67+	 10365 20343
9187	0	0	Ki67+	 10366 19959
9188	0	0	Ki67+	 10368 19975
9189	0	0	Ki67+	 10375 20149
9190	0	0	Ki67+	 10380 19995
9191	0	0	Ki67+	 10389 20141
9192	0	0	Ki67+	 10390 19964
9193	0	0	Ki67+	 10390 20121
9194	0	0	Ki67+	 10393 20317
9195	0	0	Ki67+	 10397 20475
9196	0	0	Ki67+	 10405 20001
9197	0	0	Ki67+	 10406 20491
9198	0	0	Ki67+	 10408 20441
9199	0	0	Ki67+	 10412 20016
9200	0	0	Ki67+	 10412 20353
9201	0	0	Ki67+	 10412 20476
9202	0	0	Ki67+	 10412 20518
9203	0	0	Ki67+	 10417 20324
9204	0	0	Ki67+	 10423 20029
9205	0	0	Ki67+	 10426 20149
9206	0	0	Ki67+	 10429 20439
9207	0	0	Ki67+	 10430 20041
9208	0	0	Ki67+	 10430 20337
9209	0	0	Ki67+	 10432 20486
9210	0	0	Ki67+	 10433 20389
9211	0	0	Ki67+	 10438 20110
9212	0	0	Ki67+	 10439 20524
9213	0	0	Ki67+	 10440 20139
9214	0	0	Ki67+	 10441 20428
9215	0	0	Ki67+	 10442 20090
9216	0	0	Ki67+	 10443 20337
9217	0	0	Ki67+	 10446 20380
9218	0	0	Ki67+	 10448 20486
9219	0	0	Ki67+	 10466 20434
9220	0	0	Ki67+	 10469 20447
9221	0	0	Ki67+	 10472 20485
9222	0	0	Ki67+	 10475 20346
9223	0	0	Ki67+	 10475 20465
9224	0	0	Ki67+	 10480 20413
9225	0	0	Ki67+	 10482 20457
9226	0	0	Ki67+	 10485 19871
9227	0	0	Ki67+	 10501 20242
9228	0	0	Ki67+	 10502 20518
9229	0	0	Ki67+	 10504 20267
9230	0	0	Ki67+	 10504 20440
9231	0	0	Ki67+	 10517 20184
9232	0	0	Ki67+	 10521 20267
9233	0	0	Ki67+	 10522 20334
9234	0	0	Ki67+	 10526 19837
9235	0	0	Ki67+	 10536 20503
9236	0	0	Ki67+	 10564 20031
9237	0	0	Ki67+	 10578 19886
9238	0	0	Ki67+	 10581 19918
9239	0	0	Ki67+	 10590 20055
9240	0	0	Ki67+	 10593 19882
9241	0	0	Ki67+	 10620 20122
9242	0	0	Ki67+	 10629 20143
9243	0	0	Ki67+	 10632 20206
9244	0	0	Ki67+	 10638 19991
9245	0	0	Ki67+	 10656 20253
9246	0	0	Ki67+	 10662 20085
9247	0	0	Ki67+	 10666 20284
9248	0	0	Ki67+	 10690 20068
9249	0	0	Ki67+	 10713 20091
9250	0	0	Ki67+	 10715 20485
9251	0	0	Ki67+	 10720 20110
9252	0	0	Ki67+	 10726 20478
9253	0	0	Ki67+	 10745 20404
9254	0	0	Ki67+	 10760 19955
9255	0	0	Ki67+	 10768 19967
9256	0	0	Ki67+	 10775 20455
9257	0	0	Ki67+	 10779 20467
9258	0	0	Ki67+	 10791 20366
9259	0	0	Ki67+	 10802 20034
9260	0	0	Ki67+	 10824 20040
9261	0	0	Ki67+	 10825 20248
9262	0	0	Ki67+	 10830 20031
9263	0	0	Ki67+	 10831 20055
9264	0	0	Ki67+	 10845 20052
9265	0	0	Ki67+	 10848 20371
9266	0	0	Ki67+	 10849 20079
9267	0	0	Ki67+	 10863 20071
9268	0	0	Ki67+	 10871 20044
9269	0	0	Ki67+	 10902 20435
9270	0	0	Ki67+	 10906 20102
9271	0	0	Ki67+	 10915 20314
9272	0	0	Ki67+	 10130 20648
9273	0	0	Ki67+	 10131 20986
9274	0	0	Ki67+	 10131 21044
9275	0	0	Ki67+	 10135 21167
9276	0	0	Ki67+	 10136 20926
9277	0	0	Ki67+	 10136 21086
9278	0	0	Ki67+	 10137 21058
9279	0	0	Ki67+	 10137 21223
9280	0	0	Ki67+	 10137 21263
9281	0	0	Ki67+	 10143 20996
9282	0	0	Ki67+	 10144 21159
9283	0	0	Ki67+	 10144 21212
9284	0	0	Ki67+	 10147 21098
9285	0	0	Ki67+	 10149 20978
9286	0	0	Ki67+	 10149 21133
9287	0	0	Ki67+	 10152 20707
9288	0	0	Ki67+	 10152 21169
9289	0	0	Ki67+	 10156 20808
9290	0	0	Ki67+	 10162 20549
9291	0	0	Ki67+	 10166 20622
9292	0	0	Ki67+	 10168 21116
9293	0	0	Ki67+	 10174 20714
9294	0	0	Ki67+	 10175 21247
9295	0	0	Ki67+	 10177 20541
9296	0	0	Ki67+	 10179 20806
9297	0	0	Ki67+	 10184 20581
9298	0	0	Ki67+	 10185 21231
9299	0	0	Ki67+	 10202 20811
9300	0	0	Ki67+	 10212 20772
9301	0	0	Ki67+	 10212 20976
9302	0	0	Ki67+	 10214 21217
9303	0	0	Ki67+	 10221 20830
9304	0	0	Ki67+	 10222 21016
9305	0	0	Ki67+	 10230 20640
9306	0	0	Ki67+	 10231 20799
9307	0	0	Ki67+	 10235 21279
9308	0	0	Ki67+	 10237 20765
9309	0	0	Ki67+	 10237 20821
9310	0	0	Ki67+	 10237 21252
9311	0	0	Ki67+	 10248 20960
9312	0	0	Ki67+	 10251 21280
9313	0	0	Ki67+	 10258 21064
9314	0	0	Ki67+	 10260 20825
9315	0	0	Ki67+	 10263 20570
9316	0	0	Ki67+	 10263 20746
9317	0	0	Ki67+	 10264 20642
9318	0	0	Ki67+	 10267 20792
9319	0	0	Ki67+	 10269 21014
9320	0	0	Ki67+	 10272 20603
9321	0	0	Ki67+	 10274 21154
9322	0	0	Ki67+	 10279 20914
9323	0	0	Ki67+	 10282 20616
9324	0	0	Ki67+	 10287 21325
9325	0	0	Ki67+	 10288 21284
9326	0	0	Ki67+	 10290 20633
9327	0	0	Ki67+	 10290 21136
9328	0	0	Ki67+	 10291 20904
9329	0	0	Ki67+	 10292 20771
9330	0	0	Ki67+	 10308 21029
9331	0	0	Ki67+	 10310 20998
9332	0	0	Ki67+	 10312 20608
9333	0	0	Ki67+	 10316 20621
9334	0	0	Ki67+	 10317 20895
9335	0	0	Ki67+	 10318 20752
9336	0	0	Ki67+	 10318 21150
9337	0	0	Ki67+	 10323 20700
9338	0	0	Ki67+	 10323 21306
9339	0	0	Ki67+	 10324 20843
9340	0	0	Ki67+	 10325 21095
9341	0	0	Ki67+	 10329 21042
9342	0	0	Ki67+	 10336 20762
9343	0	0	Ki67+	 10337 21146
9344	0	0	Ki67+	 10342 20597
9345	0	0	Ki67+	 10349 20905
9346	0	0	Ki67+	 10351 20892
9347	0	0	Ki67+	 10353 20841
9348	0	0	Ki67+	 10354 21069
9349	0	0	Ki67+	 10361 20940
9350	0	0	Ki67+	 10361 21034
9351	0	0	Ki67+	 10370 21239
9352	0	0	Ki67+	 10375 20818
9353	0	0	Ki67+	 10376 21218
9354	0	0	Ki67+	 10379 21019
9355	0	0	Ki67+	 10381 20903
9356	0	0	Ki67+	 10383 20928
9357	0	0	Ki67+	 10388 21206
9358	0	0	Ki67+	 10392 20535
9359	0	0	Ki67+	 10397 21056
9360	0	0	Ki67+	 10414 21250
9361	0	0	Ki67+	 10422 20622
9362	0	0	Ki67+	 10425 21044
9363	0	0	Ki67+	 10425 21307
9364	0	0	Ki67+	 10430 20956
9365	0	0	Ki67+	 10431 20907
9366	0	0	Ki67+	 10432 21265
9367	0	0	Ki67+	 10433 21277
9368	0	0	Ki67+	 10439 20732
9369	0	0	Ki67+	 10441 20803
9370	0	0	Ki67+	 10442 20818
9371	0	0	Ki67+	 10446 20665
9372	0	0	Ki67+	 10446 20937
9373	0	0	Ki67+	 10448 20749
9374	0	0	Ki67+	 10450 20705
9375	0	0	Ki67+	 10452 21303
9376	0	0	Ki67+	 10454 20925
9377	0	0	Ki67+	 10455 20684
9378	0	0	Ki67+	 10462 20742
9379	0	0	Ki67+	 10463 20568
9380	0	0	Ki67+	 10464 20932
9381	0	0	Ki67+	 10465 20648
9382	0	0	Ki67+	 10474 20588
9383	0	0	Ki67+	 10474 21093
9384	0	0	Ki67+	 10478 20723
9385	0	0	Ki67+	 10478 20737
9386	0	0	Ki67+	 10478 20834
9387	0	0	Ki67+	 10478 21245
9388	0	0	Ki67+	 10481 20576
9389	0	0	Ki67+	 10481 20632
9390	0	0	Ki67+	 10482 20767
9391	0	0	Ki67+	 10483 21257
9392	0	0	Ki67+	 10484 20956
9393	0	0	Ki67+	 10486 20612
9394	0	0	Ki67+	 10490 20684
9395	0	0	Ki67+	 10491 20551
9396	0	0	Ki67+	 10491 20787
9397	0	0	Ki67+	 10492 20985
9398	0	0	Ki67+	 10495 21016
9399	0	0	Ki67+	 10497 20665
9400	0	0	Ki67+	 10497 21224
9401	0	0	Ki67+	 10502 20717
9402	0	0	Ki67+	 10503 20552
9403	0	0	Ki67+	 10506 20618
9404	0	0	Ki67+	 10507 21122
9405	0	0	Ki67+	 10509 20651
9406	0	0	Ki67+	 10509 20743
9407	0	0	Ki67+	 10511 20757
9408	0	0	Ki67+	 10515 20607
9409	0	0	Ki67+	 10516 20535
9410	0	0	Ki67+	 10519 20572
9411	0	0	Ki67+	 10520 20674
9412	0	0	Ki67+	 10522 21095
9413	0	0	Ki67+	 10525 20647
9414	0	0	Ki67+	 10525 21060
9415	0	0	Ki67+	 10526 21006
9416	0	0	Ki67+	 10529 20701
9417	0	0	Ki67+	 10529 20771
9418	0	0	Ki67+	 10532 21177
9419	0	0	Ki67+	 10533 20600
9420	0	0	Ki67+	 10533 21107
9421	0	0	Ki67+	 10533 21241
9422	0	0	Ki67+	 10538 20804
9423	0	0	Ki67+	 10539 21051
9424	0	0	Ki67+	 10541 20665
9425	0	0	Ki67+	 10541 20879
9426	0	0	Ki67+	 10541 21126
9427	0	0	Ki67+	 10542 20572
9428	0	0	Ki67+	 10545 20710
9429	0	0	Ki67+	 10547 21101
9430	0	0	Ki67+	 10548 20864
9431	0	0	Ki67+	 10552 20539
9432	0	0	Ki67+	 10552 21072
9433	0	0	Ki67+	 10553 20565
9434	0	0	Ki67+	 10553 20615
9435	0	0	Ki67+	 10553 21143
9436	0	0	Ki67+	 10554 21161
9437	0	0	Ki67+	 10554 21201
9438	0	0	Ki67+	 10557 20684
9439	0	0	Ki67+	 10557 21093
9440	0	0	Ki67+	 10558 20629
9441	0	0	Ki67+	 10563 21119
9442	0	0	Ki67+	 10568 20730
9443	0	0	Ki67+	 10576 20619
9444	0	0	Ki67+	 10577 20707
9445	0	0	Ki67+	 10580 21259
9446	0	0	Ki67+	 10582 20675
9447	0	0	Ki67+	 10584 20591
9448	0	0	Ki67+	 10587 20762
9449	0	0	Ki67+	 10597 20670
9450	0	0	Ki67+	 10599 21130
9451	0	0	Ki67+	 10605 21100
9452	0	0	Ki67+	 10606 21309
9453	0	0	Ki67+	 10619 20905
9454	0	0	Ki67+	 10629 20852
9455	0	0	Ki67+	 10632 20835
9456	0	0	Ki67+	 10633 21255
9457	0	0	Ki67+	 10633 21302
9458	0	0	Ki67+	 10637 20700
9459	0	0	Ki67+	 10641 20688
9460	0	0	Ki67+	 10648 20856
9461	0	0	Ki67+	 10652 20835
9462	0	0	Ki67+	 10652 21175
9463	0	0	Ki67+	 10653 20811
9464	0	0	Ki67+	 10653 21016
9465	0	0	Ki67+	 10653 21313
9466	0	0	Ki67+	 10654 20663
9467	0	0	Ki67+	 10654 20966
9468	0	0	Ki67+	 10655 20789
9469	0	0	Ki67+	 10659 21285
9470	0	0	Ki67+	 10666 20696
9471	0	0	Ki67+	 10670 20925
9472	0	0	Ki67+	 10671 20776
9473	0	0	Ki67+	 10675 21252
9474	0	0	Ki67+	 10676 20598
9475	0	0	Ki67+	 10676 21218
9476	0	0	Ki67+	 10677 20578
9477	0	0	Ki67+	 10677 20762
9478	0	0	Ki67+	 10678 20917
9479	0	0	Ki67+	 10678 21196
9480	0	0	Ki67+	 10681 20568
9481	0	0	Ki67+	 10681 20963
9482	0	0	Ki67+	 10683 20551
9483	0	0	Ki67+	 10686 21210
9484	0	0	Ki67+	 10687 21284
9485	0	0	Ki67+	 10692 20804
9486	0	0	Ki67+	 10700 21005
9487	0	0	Ki67+	 10702 20836
9488	0	0	Ki67+	 10710 21326
9489	0	0	Ki67+	 10716 21208
9490	0	0	Ki67+	 10719 21176
9491	0	0	Ki67+	 10728 20827
9492	0	0	Ki67+	 10732 21208
9493	0	0	Ki67+	 10745 21181
9494	0	0	Ki67+	 10751 21198
9495	0	0	Ki67+	 10775 20614
9496	0	0	Ki67+	 10775 21171
9497	0	0	Ki67+	 10783 21185
9498	0	0	Ki67+	 10803 20569
9499	0	0	Ki67+	 10805 20545
9500	0	0	Ki67+	 10811 20580
9501	0	0	Ki67+	 10818 20904
9502	0	0	Ki67+	 10876 21255
9503	0	0	Ki67+	 10131 21970
9504	0	0	Ki67+	 10135 21874
9505	0	0	Ki67+	 10136 22002
9506	0	0	Ki67+	 10141 21956
9507	0	0	Ki67+	 10148 21936
9508	0	0	Ki67+	 10151 21895
9509	0	0	Ki67+	 10154 21473
9510	0	0	Ki67+	 10156 21882
9511	0	0	Ki67+	 10165 21694
9512	0	0	Ki67+	 10165 21969
9513	0	0	Ki67+	 10166 21910
9514	0	0	Ki67+	 10168 21930
9515	0	0	Ki67+	 10170 21841
9516	0	0	Ki67+	 10179 21890
9517	0	0	Ki67+	 10191 21677
9518	0	0	Ki67+	 10193 21857
9519	0	0	Ki67+	 10193 21915
9520	0	0	Ki67+	 10194 21812
9521	0	0	Ki67+	 10198 21931
9522	0	0	Ki67+	 10199 21946
9523	0	0	Ki67+	 10203 21694
9524	0	0	Ki67+	 10214 21868
9525	0	0	Ki67+	 10225 21917
9526	0	0	Ki67+	 10228 21994
9527	0	0	Ki67+	 10231 21930
9528	0	0	Ki67+	 10236 21891
9529	0	0	Ki67+	 10237 21681
9530	0	0	Ki67+	 10240 21951
9531	0	0	Ki67+	 10243 21904
9532	0	0	Ki67+	 10244 21881
9533	0	0	Ki67+	 10245 21985
9534	0	0	Ki67+	 10246 22108
9535	0	0	Ki67+	 10248 21597
9536	0	0	Ki67+	 10249 21468
9537	0	0	Ki67+	 10251 21934
9538	0	0	Ki67+	 10253 21910
9539	0	0	Ki67+	 10256 21726
9540	0	0	Ki67+	 10257 21670
9541	0	0	Ki67+	 10257 21688
9542	0	0	Ki67+	 10259 21744
9543	0	0	Ki67+	 10262 21374
9544	0	0	Ki67+	 10263 21928
9545	0	0	Ki67+	 10263 22076
9546	0	0	Ki67+	 10264 21805
9547	0	0	Ki67+	 10265 21698
9548	0	0	Ki67+	 10265 21890
9549	0	0	Ki67+	 10269 21872
9550	0	0	Ki67+	 10271 21969
9551	0	0	Ki67+	 10273 21665
9552	0	0	Ki67+	 10276 21992
9553	0	0	Ki67+	 10278 22058
9554	0	0	Ki67+	 10280 21462
9555	0	0	Ki67+	 10280 21554
9556	0	0	Ki67+	 10280 21631
9557	0	0	Ki67+	 10280 21753
9558	0	0	Ki67+	 10282 22098
9559	0	0	Ki67+	 10283 21712
9560	0	0	Ki67+	 10284 21617
9561	0	0	Ki67+	 10285 21909
9562	0	0	Ki67+	 10287 21791
9563	0	0	Ki67+	 10292 22058
9564	0	0	Ki67+	 10297 21628
9565	0	0	Ki67+	 10297 21705
9566	0	0	Ki67+	 10298 21607
9567	0	0	Ki67+	 10299 21643
9568	0	0	Ki67+	 10300 21781
9569	0	0	Ki67+	 10303 21677
9570	0	0	Ki67+	 10303 21812
9571	0	0	Ki67+	 10304 21971
9572	0	0	Ki67+	 10305 21939
9573	0	0	Ki67+	 10306 22085
9574	0	0	Ki67+	 10308 21695
9575	0	0	Ki67+	 10310 21884
9576	0	0	Ki67+	 10311 21657
9577	0	0	Ki67+	 10311 21986
9578	0	0	Ki67+	 10312 21625
9579	0	0	Ki67+	 10313 21782
9580	0	0	Ki67+	 10313 21846
9581	0	0	Ki67+	 10314 21604
9582	0	0	Ki67+	 10316 21465
9583	0	0	Ki67+	 10317 21748
9584	0	0	Ki67+	 10318 21956
9585	0	0	Ki67+	 10321 21538
9586	0	0	Ki67+	 10321 21924
9587	0	0	Ki67+	 10322 21908
9588	0	0	Ki67+	 10323 21367
9589	0	0	Ki67+	 10327 22070
9590	0	0	Ki67+	 10328 22027
9591	0	0	Ki67+	 10330 21968
9592	0	0	Ki67+	 10331 21648
9593	0	0	Ki67+	 10333 21804
9594	0	0	Ki67+	 10335 21702
9595	0	0	Ki67+	 10336 21688
9596	0	0	Ki67+	 10337 21545
9597	0	0	Ki67+	 10337 22005
9598	0	0	Ki67+	 10337 22034
9599	0	0	Ki67+	 10343 21763
9600	0	0	Ki67+	 10344 21487
9601	0	0	Ki67+	 10345 21891
9602	0	0	Ki67+	 10348 21916
9603	0	0	Ki67+	 10349 21748
9604	0	0	Ki67+	 10353 21455
9605	0	0	Ki67+	 10354 21485
9606	0	0	Ki67+	 10358 21680
9607	0	0	Ki67+	 10368 21710
9608	0	0	Ki67+	 10371 21826
9609	0	0	Ki67+	 10374 21459
9610	0	0	Ki67+	 10374 21870
9611	0	0	Ki67+	 10377 21840
9612	0	0	Ki67+	 10377 21894
9613	0	0	Ki67+	 10387 21805
9614	0	0	Ki67+	 10390 21919
9615	0	0	Ki67+	 10397 21835
9616	0	0	Ki67+	 10397 21868
9617	0	0	Ki67+	 10403 21766
9618	0	0	Ki67+	 10406 21510
9619	0	0	Ki67+	 10415 21838
9620	0	0	Ki67+	 10416 21893
9621	0	0	Ki67+	 10424 22098
9622	0	0	Ki67+	 10431 21764
9623	0	0	Ki67+	 10431 21790
9624	0	0	Ki67+	 10438 21738
9625	0	0	Ki67+	 10471 21558
9626	0	0	Ki67+	 10474 21824
9627	0	0	Ki67+	 10485 21609
9628	0	0	Ki67+	 10487 21791
9629	0	0	Ki67+	 10489 21572
9630	0	0	Ki67+	 10490 22078
9631	0	0	Ki67+	 10493 21764
9632	0	0	Ki67+	 10493 21776
9633	0	0	Ki67+	 10503 21539
9634	0	0	Ki67+	 10509 21723
9635	0	0	Ki67+	 10511 21491
9636	0	0	Ki67+	 10511 21629
9637	0	0	Ki67+	 10515 21525
9638	0	0	Ki67+	 10522 21598
9639	0	0	Ki67+	 10522 22022
9640	0	0	Ki67+	 10523 21766
9641	0	0	Ki67+	 10524 21499
9642	0	0	Ki67+	 10525 21754
9643	0	0	Ki67+	 10527 21787
9644	0	0	Ki67+	 10528 21671
9645	0	0	Ki67+	 10529 21637
9646	0	0	Ki67+	 10537 21474
9647	0	0	Ki67+	 10537 21601
9648	0	0	Ki67+	 10537 21802
9649	0	0	Ki67+	 10540 21777
9650	0	0	Ki67+	 10545 21640
9651	0	0	Ki67+	 10547 21579
9652	0	0	Ki67+	 10548 21826
9653	0	0	Ki67+	 10556 21696
9654	0	0	Ki67+	 10562 21548
9655	0	0	Ki67+	 10562 21793
9656	0	0	Ki67+	 10573 21473
9657	0	0	Ki67+	 10575 21370
9658	0	0	Ki67+	 10581 21596
9659	0	0	Ki67+	 10581 21643
9660	0	0	Ki67+	 10582 21493
9661	0	0	Ki67+	 10583 21435
9662	0	0	Ki67+	 10585 21534
9663	0	0	Ki67+	 10592 21519
9664	0	0	Ki67+	 10597 21485
9665	0	0	Ki67+	 10597 21583
9666	0	0	Ki67+	 10597 21605
9667	0	0	Ki67+	 10600 21365
9668	0	0	Ki67+	 10602 21443
9669	0	0	Ki67+	 10603 21416
9670	0	0	Ki67+	 10603 21728
9671	0	0	Ki67+	 10614 21494
9672	0	0	Ki67+	 10616 21832
9673	0	0	Ki67+	 10618 21855
9674	0	0	Ki67+	 10621 21789
9675	0	0	Ki67+	 10621 21894
9676	0	0	Ki67+	 10623 21536
9677	0	0	Ki67+	 10625 21568
9678	0	0	Ki67+	 10625 21740
9679	0	0	Ki67+	 10627 21471
9680	0	0	Ki67+	 10629 21717
9681	0	0	Ki67+	 10635 21460
9682	0	0	Ki67+	 10635 21698
9683	0	0	Ki67+	 10636 21877
9684	0	0	Ki67+	 10637 21791
9685	0	0	Ki67+	 10638 21410
9686	0	0	Ki67+	 10643 21821
9687	0	0	Ki67+	 10645 21427
9688	0	0	Ki67+	 10648 21515
9689	0	0	Ki67+	 10655 21720
9690	0	0	Ki67+	 10656 21899
9691	0	0	Ki67+	 10657 21507
9692	0	0	Ki67+	 10659 21753
9693	0	0	Ki67+	 10661 21855
9694	0	0	Ki67+	 10668 21387
9695	0	0	Ki67+	 10669 21463
9696	0	0	Ki67+	 10669 21819
9697	0	0	Ki67+	 10675 21404
9698	0	0	Ki67+	 10678 21437
9699	0	0	Ki67+	 10678 21615
9700	0	0	Ki67+	 10682 21753
9701	0	0	Ki67+	 10688 21626
9702	0	0	Ki67+	 10714 21341
9703	0	0	Ki67+	 10727 21349
9704	0	0	Ki67+	 10747 22002
9705	0	0	Ki67+	 10749 21336
9706	0	0	Ki67+	 10752 22023
9707	0	0	Ki67+	 10779 21679
9708	0	0	Ki67+	 10783 21472
9709	0	0	Ki67+	 10787 21458
9710	0	0	Ki67+	 10797 21712
9711	0	0	Ki67+	 10798 21453
9712	0	0	Ki67+	 10802 21412
9713	0	0	Ki67+	 10819 21545
9714	0	0	Ki67+	 10827 21904
9715	0	0	Ki67+	 10828 21430
9716	0	0	Ki67+	 10829 21696
9717	0	0	Ki67+	 10830 21408
9718	0	0	Ki67+	 10831 21579
9719	0	0	Ki67+	 10833 21480
9720	0	0	Ki67+	 10838 21902
9721	0	0	Ki67+	 10845 21889
9722	0	0	Ki67+	 10847 21551
9723	0	0	Ki67+	 10850 22004
9724	0	0	Ki67+	 10852 21690
9725	0	0	Ki67+	 10852 21933
9726	0	0	Ki67+	 10859 21826
9727	0	0	Ki67+	 10862 21789
9728	0	0	Ki67+	 10864 21693
9729	0	0	Ki67+	 10867 21609
9730	0	0	Ki67+	 10867 21917
9731	0	0	Ki67+	 10869 21852
9732	0	0	Ki67+	 10881 21988
9733	0	0	Ki67+	 10883 21695
9734	0	0	Ki67+	 10883 21942
9735	0	0	Ki67+	 10889 21835
9736	0	0	Ki67+	 10896 21853
9737	0	0	Ki67+	 10897 21942
9738	0	0	Ki67+	 10899 22026
9739	0	0	Ki67+	 10905 21980
9740	0	0	Ki67+	 10908 21444
9741	0	0	Ki67+	 10914 21890
9742	0	0	Ki67+	 10925 22059
9743	0	0	Ki67+	 10129 22199
9744	0	0	Ki67+	 10132 22267
9745	0	0	Ki67+	 10142 22216
9746	0	0	Ki67+	 10148 22304
9747	0	0	Ki67+	 10156 22843
9748	0	0	Ki67+	 10165 22268
9749	0	0	Ki67+	 10165 22283
9750	0	0	Ki67+	 10174 22500
9751	0	0	Ki67+	 10178 22859
9752	0	0	Ki67+	 10179 22286
9753	0	0	Ki67+	 10179 22337
9754	0	0	Ki67+	 10181 22242
9755	0	0	Ki67+	 10183 22822
9756	0	0	Ki67+	 10186 22204
9757	0	0	Ki67+	 10207 22849
9758	0	0	Ki67+	 10211 22288
9759	0	0	Ki67+	 10215 22512
9760	0	0	Ki67+	 10215 22796
9761	0	0	Ki67+	 10219 22833
9762	0	0	Ki67+	 10220 22239
9763	0	0	Ki67+	 10224 22317
9764	0	0	Ki67+	 10228 22840
9765	0	0	Ki67+	 10231 22256
9766	0	0	Ki67+	 10245 22304
9767	0	0	Ki67+	 10255 22268
9768	0	0	Ki67+	 10256 22150
9769	0	0	Ki67+	 10262 22515
9770	0	0	Ki67+	 10272 22771
9771	0	0	Ki67+	 10276 22207
9772	0	0	Ki67+	 10284 22907
9773	0	0	Ki67+	 10285 22856
9774	0	0	Ki67+	 10291 22201
9775	0	0	Ki67+	 10294 22873
9776	0	0	Ki67+	 10297 22245
9777	0	0	Ki67+	 10302 22233
9778	0	0	Ki67+	 10302 22818
9779	0	0	Ki67+	 10304 22138
9780	0	0	Ki67+	 10305 22851
9781	0	0	Ki67+	 10313 22172
9782	0	0	Ki67+	 10314 22246
9783	0	0	Ki67+	 10315 22883
9784	0	0	Ki67+	 10315 22910
9785	0	0	Ki67+	 10326 22773
9786	0	0	Ki67+	 10330 22802
9787	0	0	Ki67+	 10332 22217
9788	0	0	Ki67+	 10335 22196
9789	0	0	Ki67+	 10340 22738
9790	0	0	Ki67+	 10342 22926
9791	0	0	Ki67+	 10344 22762
9792	0	0	Ki67+	 10347 22427
9793	0	0	Ki67+	 10350 22690
9794	0	0	Ki67+	 10375 22558
9795	0	0	Ki67+	 10381 22419
9796	0	0	Ki67+	 10382 22927
9797	0	0	Ki67+	 10412 22729
9798	0	0	Ki67+	 10413 22695
9799	0	0	Ki67+	 10413 22836
9800	0	0	Ki67+	 10418 22249
9801	0	0	Ki67+	 10420 22394
9802	0	0	Ki67+	 10421 22906
9803	0	0	Ki67+	 10422 22234
9804	0	0	Ki67+	 10426 22807
9805	0	0	Ki67+	 10427 22192
9806	0	0	Ki67+	 10427 22759
9807	0	0	Ki67+	 10430 22682
9808	0	0	Ki67+	 10433 22889
9809	0	0	Ki67+	 10450 22358
9810	0	0	Ki67+	 10463 22670
9811	0	0	Ki67+	 10466 22881
9812	0	0	Ki67+	 10467 22615
9813	0	0	Ki67+	 10467 22900
9814	0	0	Ki67+	 10469 22688
9815	0	0	Ki67+	 10477 22602
9816	0	0	Ki67+	 10481 22310
9817	0	0	Ki67+	 10481 22495
9818	0	0	Ki67+	 10489 22610
9819	0	0	Ki67+	 10490 22508
9820	0	0	Ki67+	 10493 22307
9821	0	0	Ki67+	 10495 22669
9822	0	0	Ki67+	 10499 22706
9823	0	0	Ki67+	 10506 22542
9824	0	0	Ki67+	 10509 22830
9825	0	0	Ki67+	 10510 22641
9826	0	0	Ki67+	 10514 22807
9827	0	0	Ki67+	 10517 22239
9828	0	0	Ki67+	 10517 22565
9829	0	0	Ki67+	 10522 22695
9830	0	0	Ki67+	 10525 22583
9831	0	0	Ki67+	 10536 22733
9832	0	0	Ki67+	 10547 22551
9833	0	0	Ki67+	 10571 22559
9834	0	0	Ki67+	 10572 22430
9835	0	0	Ki67+	 10589 22799
9836	0	0	Ki67+	 10598 22821
9837	0	0	Ki67+	 10600 22368
9838	0	0	Ki67+	 10608 22871
9839	0	0	Ki67+	 10610 22828
9840	0	0	Ki67+	 10616 22365
9841	0	0	Ki67+	 10619 22761
9842	0	0	Ki67+	 10622 22814
9843	0	0	Ki67+	 10624 22455
9844	0	0	Ki67+	 10628 22783
9845	0	0	Ki67+	 10628 22863
9846	0	0	Ki67+	 10634 22880
9847	0	0	Ki67+	 10640 22816
9848	0	0	Ki67+	 10643 22921
9849	0	0	Ki67+	 10647 22295
9850	0	0	Ki67+	 10648 22871
9851	0	0	Ki67+	 10651 22900
9852	0	0	Ki67+	 10653 22779
9853	0	0	Ki67+	 10653 22851
9854	0	0	Ki67+	 10655 22795
9855	0	0	Ki67+	 10663 22759
9856	0	0	Ki67+	 10664 22862
9857	0	0	Ki67+	 10670 22823
9858	0	0	Ki67+	 10677 22880
9859	0	0	Ki67+	 10679 22688
9860	0	0	Ki67+	 10680 22853
9861	0	0	Ki67+	 10688 22774
9862	0	0	Ki67+	 10692 22724
9863	0	0	Ki67+	 10692 22887
9864	0	0	Ki67+	 10704 22576
9865	0	0	Ki67+	 10706 22849
9866	0	0	Ki67+	 10707 22882
9867	0	0	Ki67+	 10708 22896
9868	0	0	Ki67+	 10714 22817
9869	0	0	Ki67+	 10718 22417
9870	0	0	Ki67+	 10724 22914
9871	0	0	Ki67+	 10726 22378
9872	0	0	Ki67+	 10733 22602
9873	0	0	Ki67+	 10733 22732
9874	0	0	Ki67+	 10735 22838
9875	0	0	Ki67+	 10740 22650
9876	0	0	Ki67+	 10742 22748
9877	0	0	Ki67+	 10744 22391
9878	0	0	Ki67+	 10746 22878
9879	0	0	Ki67+	 10749 22795
9880	0	0	Ki67+	 10753 22657
9881	0	0	Ki67+	 10768 22550
9882	0	0	Ki67+	 10773 22532
9883	0	0	Ki67+	 10774 22493
9884	0	0	Ki67+	 10776 22389
9885	0	0	Ki67+	 10785 22595
9886	0	0	Ki67+	 10785 22858
9887	0	0	Ki67+	 10788 22532
9888	0	0	Ki67+	 10793 22380
9889	0	0	Ki67+	 10793 22457
9890	0	0	Ki67+	 10794 22625
9891	0	0	Ki67+	 10797 22307
9892	0	0	Ki67+	 10800 22496
9893	0	0	Ki67+	 10804 22328
9894	0	0	Ki67+	 10808 22511
9895	0	0	Ki67+	 10810 22629
9896	0	0	Ki67+	 10812 22492
9897	0	0	Ki67+	 10812 22606
9898	0	0	Ki67+	 10815 22590
9899	0	0	Ki67+	 10816 22472
9900	0	0	Ki67+	 10820 22532
9901	0	0	Ki67+	 10821 22440
9902	0	0	Ki67+	 10821 22627
9903	0	0	Ki67+	 10824 22567
9904	0	0	Ki67+	 10826 22303
9905	0	0	Ki67+	 10826 22453
9906	0	0	Ki67+	 10828 22487
9907	0	0	Ki67+	 10830 22411
9908	0	0	Ki67+	 10830 22587
9909	0	0	Ki67+	 10830 22601
9910	0	0	Ki67+	 10831 22348
9911	0	0	Ki67+	 10833 22321
9912	0	0	Ki67+	 10835 22381
9913	0	0	Ki67+	 10846 22165
9914	0	0	Ki67+	 10849 22377
9915	0	0	Ki67+	 10849 22407
9916	0	0	Ki67+	 10851 22550
9917	0	0	Ki67+	 10852 22437
9918	0	0	Ki67+	 10859 22398
9919	0	0	Ki67+	 10862 22604
9920	0	0	Ki67+	 10865 22424
9921	0	0	Ki67+	 10896 22593
9922	0	0	Ki67+	 10923 22151
9923	0	0	Ki67+	 10148 23482
9924	0	0	Ki67+	 10150 22929
9925	0	0	Ki67+	 10170 23563
9926	0	0	Ki67+	 10174 23634
9927	0	0	Ki67+	 10185 23054
9928	0	0	Ki67+	 10190 22993
9929	0	0	Ki67+	 10193 23611
9930	0	0	Ki67+	 10198 23071
9931	0	0	Ki67+	 10201 23000
9932	0	0	Ki67+	 10202 22977
9933	0	0	Ki67+	 10204 23056
9934	0	0	Ki67+	 10223 22988
9935	0	0	Ki67+	 10235 23113
9936	0	0	Ki67+	 10250 23085
9937	0	0	Ki67+	 10256 23107
9938	0	0	Ki67+	 10257 23007
9939	0	0	Ki67+	 10266 22970
9940	0	0	Ki67+	 10267 22982
9941	0	0	Ki67+	 10271 23010
9942	0	0	Ki67+	 10273 22940
9943	0	0	Ki67+	 10275 23408
9944	0	0	Ki67+	 10276 23544
9945	0	0	Ki67+	 10279 23698
9946	0	0	Ki67+	 10293 22962
9947	0	0	Ki67+	 10295 23435
9948	0	0	Ki67+	 10310 22940
9949	0	0	Ki67+	 10328 23121
9950	0	0	Ki67+	 10332 22958
9951	0	0	Ki67+	 10335 22937
9952	0	0	Ki67+	 10359 23644
9953	0	0	Ki67+	 10381 22943
9954	0	0	Ki67+	 10391 23407
9955	0	0	Ki67+	 10401 23725
9956	0	0	Ki67+	 10426 23211
9957	0	0	Ki67+	 10428 23127
9958	0	0	Ki67+	 10453 23565
9959	0	0	Ki67+	 10453 23591
9960	0	0	Ki67+	 10467 23222
9961	0	0	Ki67+	 10471 23568
9962	0	0	Ki67+	 10478 23064
9963	0	0	Ki67+	 10481 23106
9964	0	0	Ki67+	 10504 23201
9965	0	0	Ki67+	 10530 23098
9966	0	0	Ki67+	 10610 22930
9967	0	0	Ki67+	 10618 23324
9968	0	0	Ki67+	 10632 22986
9969	0	0	Ki67+	 10664 23259
9970	0	0	Ki67+	 10667 23169
9971	0	0	Ki67+	 10700 23170
9972	0	0	Ki67+	 10703 23368
9973	0	0	Ki67+	 10716 23344
9974	0	0	Ki67+	 10721 23362
9975	0	0	Ki67+	 10743 23137
9976	0	0	Ki67+	 10745 23349
9977	0	0	Ki67+	 10772 23373
9978	0	0	Ki67+	 10779 23208
9979	0	0	Ki67+	 10790 23127
9980	0	0	Ki67+	 10792 23299
9981	0	0	Ki67+	 10799 23238
9982	0	0	Ki67+	 10804 23287
9983	0	0	Ki67+	 10813 23298
9984	0	0	Ki67+	 10814 23277
9985	0	0	Ki67+	 10824 23269
9986	0	0	Ki67+	 10838 23262
9987	0	0	Ki67+	 10843 23281
9988	0	0	Ki67+	 10857 23230
9989	0	0	Ki67+	 10866 23247
9990	0	0	Ki67+	 10882 23196
9991	0	0	Ki67+	 10890 23223
9992	0	0	Ki67+	 10895 23645
9993	0	0	Ki67+	 10899 23254
9994	0	0	Ki67+	 10901 23681
9995	0	0	Ki67+	 10909 23199
9996	0	0	Ki67+	 10910 23721
9997	0	0	Ki67+	 10917 23661
9998	0	0	Ki67+	 10923 23234
9999	0	0	Ki67+	 10139 24236
10000	0	0	Ki67+	 10160 24433
10001	0	0	Ki67+	 10180 24029
10002	0	0	Ki67+	 10184 24284
10003	0	0	Ki67+	 10195 24357
10004	0	0	Ki67+	 10221 24040
10005	0	0	Ki67+	 10245 23851
10006	0	0	Ki67+	 10248 24165
10007	0	0	Ki67+	 10253 23932
10008	0	0	Ki67+	 10265 23896
10009	0	0	Ki67+	 10266 24441
10010	0	0	Ki67+	 10324 23751
10011	0	0	Ki67+	 10328 23768
10012	0	0	Ki67+	 10339 24317
10013	0	0	Ki67+	 10343 24332
10014	0	0	Ki67+	 10351 24365
10015	0	0	Ki67+	 10359 24398
10016	0	0	Ki67+	 10364 24427
10017	0	0	Ki67+	 10386 24486
10018	0	0	Ki67+	 10424 23853
10019	0	0	Ki67+	 10481 23944
10020	0	0	Ki67+	 10507 23943
10021	0	0	Ki67+	 10535 23943
10022	0	0	Ki67+	 10558 23958
10023	0	0	Ki67+	 10576 24494
10024	0	0	Ki67+	 10590 24018
10025	0	0	Ki67+	 10591 23946
10026	0	0	Ki67+	 10594 23972
10027	0	0	Ki67+	 10597 24000
10028	0	0	Ki67+	 10606 24069
10029	0	0	Ki67+	 10613 24148
10030	0	0	Ki67+	 10614 24044
10031	0	0	Ki67+	 10615 23964
10032	0	0	Ki67+	 10615 24105
10033	0	0	Ki67+	 10617 24079
10034	0	0	Ki67+	 10626 24137
10035	0	0	Ki67+	 10629 24201
10036	0	0	Ki67+	 10630 24041
10037	0	0	Ki67+	 10635 24055
10038	0	0	Ki67+	 10642 24069
10039	0	0	Ki67+	 10645 24238
10040	0	0	Ki67+	 10651 24166
10041	0	0	Ki67+	 10656 24074
10042	0	0	Ki67+	 10660 23992
10043	0	0	Ki67+	 10660 24125
10044	0	0	Ki67+	 10661 24219
10045	0	0	Ki67+	 10663 24153
10046	0	0	Ki67+	 10672 24065
10047	0	0	Ki67+	 10673 24119
10048	0	0	Ki67+	 10684 24340
10049	0	0	Ki67+	 10695 24245
10050	0	0	Ki67+	 10699 24205
10051	0	0	Ki67+	 10700 24092
10052	0	0	Ki67+	 10701 24112
10053	0	0	Ki67+	 10705 24157
10054	0	0	Ki67+	 10708 24317
10055	0	0	Ki67+	 10716 24274
10056	0	0	Ki67+	 10722 24217
10057	0	0	Ki67+	 10726 24101
10058	0	0	Ki67+	 10731 24128
10059	0	0	Ki67+	 10734 24092
10060	0	0	Ki67+	 10741 24284
10061	0	0	Ki67+	 10744 24240
10062	0	0	Ki67+	 10751 24252
10063	0	0	Ki67+	 10753 24086
10064	0	0	Ki67+	 10755 24115
10065	0	0	Ki67+	 10765 23818
10066	0	0	Ki67+	 10765 24170
10067	0	0	Ki67+	 10768 23836
10068	0	0	Ki67+	 10774 24295
10069	0	0	Ki67+	 10778 24327
10070	0	0	Ki67+	 10784 24158
10071	0	0	Ki67+	 10789 24042
10072	0	0	Ki67+	 10791 24241
10073	0	0	Ki67+	 10805 24309
10074	0	0	Ki67+	 10809 24186
10075	0	0	Ki67+	 10821 24370
10076	0	0	Ki67+	 10822 24182
10077	0	0	Ki67+	 10823 24093
10078	0	0	Ki67+	 10826 24235
10079	0	0	Ki67+	 10826 24267
10080	0	0	Ki67+	 10828 23836
10081	0	0	Ki67+	 10830 24313
10082	0	0	Ki67+	 10838 24282
10083	0	0	Ki67+	 10839 24350
10084	0	0	Ki67+	 10840 24081
10085	0	0	Ki67+	 10844 24227
10086	0	0	Ki67+	 10848 23787
10087	0	0	Ki67+	 10848 24342
10088	0	0	Ki67+	 10853 24131
10089	0	0	Ki67+	 10859 24298
10090	0	0	Ki67+	 10860 24403
10091	0	0	Ki67+	 10865 24236
10092	0	0	Ki67+	 10870 23818
10093	0	0	Ki67+	 10870 23932
10094	0	0	Ki67+	 10870 24263
10095	0	0	Ki67+	 10877 23830
10096	0	0	Ki67+	 10885 23920
10097	0	0	Ki67+	 10886 24373
10098	0	0	Ki67+	 10887 23817
10099	0	0	Ki67+	 10889 23732
10100	0	0	Ki67+	 10890 23805
10101	0	0	Ki67+	 10895 23865
10102	0	0	Ki67+	 10895 24416
10103	0	0	Ki67+	 10898 24449
10104	0	0	Ki67+	 10900 23741
10105	0	0	Ki67+	 10901 23772
10106	0	0	Ki67+	 10903 24030
10107	0	0	Ki67+	 10909 23782
10108	0	0	Ki67+	 10909 24439
10109	0	0	Ki67+	 10911 24062
10110	0	0	Ki67+	 10912 24479
10111	0	0	Ki67+	 10915 23846
10112	0	0	Ki67+	 10915 24081
10113	0	0	Ki67+	 10922 24425
10114	0	0	Ki67+	 10923 24476
10115	0	0	Ki67+	 10925 24038
10116	0	0	Ki67+	 10925 24389
10117	0	0	Ki67+	 10129 24555
10118	0	0	Ki67+	 10147 25082
10119	0	0	Ki67+	 10151 24807
10120	0	0	Ki67+	 10180 24922
10121	0	0	Ki67+	 10230 24989
10122	0	0	Ki67+	 10243 25071
10123	0	0	Ki67+	 10271 24907
10124	0	0	Ki67+	 10272 24860
10125	0	0	Ki67+	 10272 24931
10126	0	0	Ki67+	 10345 24609
10127	0	0	Ki67+	 10346 24977
10128	0	0	Ki67+	 10359 25028
10129	0	0	Ki67+	 10440 24706
10130	0	0	Ki67+	 10454 24810
10131	0	0	Ki67+	 10456 24559
10132	0	0	Ki67+	 10463 24987
10133	0	0	Ki67+	 10490 24677
10134	0	0	Ki67+	 10495 24563
10135	0	0	Ki67+	 10501 24647
10136	0	0	Ki67+	 10505 24536
10137	0	0	Ki67+	 10510 24683
10138	0	0	Ki67+	 10538 25202
10139	0	0	Ki67+	 10557 24849
10140	0	0	Ki67+	 10576 24784
10141	0	0	Ki67+	 10585 24547
10142	0	0	Ki67+	 10601 24719
10143	0	0	Ki67+	 10602 25125
10144	0	0	Ki67+	 10611 24780
10145	0	0	Ki67+	 10623 24823
10146	0	0	Ki67+	 10627 24783
10147	0	0	Ki67+	 10637 25233
10148	0	0	Ki67+	 10643 24882
10149	0	0	Ki67+	 10644 24834
10150	0	0	Ki67+	 10646 24849
10151	0	0	Ki67+	 10654 24865
10152	0	0	Ki67+	 10656 24944
10153	0	0	Ki67+	 10671 24933
10154	0	0	Ki67+	 10672 24689
10155	0	0	Ki67+	 10675 24904
10156	0	0	Ki67+	 10675 25124
10157	0	0	Ki67+	 10678 25061
10158	0	0	Ki67+	 10681 25146
10159	0	0	Ki67+	 10685 25324
10160	0	0	Ki67+	 10686 24597
10161	0	0	Ki67+	 10687 25155
10162	0	0	Ki67+	 10690 24655
10163	0	0	Ki67+	 10690 25097
10164	0	0	Ki67+	 10694 24975
10165	0	0	Ki67+	 10696 25132
10166	0	0	Ki67+	 10697 25200
10167	0	0	Ki67+	 10698 25112
10168	0	0	Ki67+	 10700 24689
10169	0	0	Ki67+	 10700 25057
10170	0	0	Ki67+	 10702 25240
10171	0	0	Ki67+	 10708 25087
10172	0	0	Ki67+	 10710 24571
10173	0	0	Ki67+	 10710 24976
10174	0	0	Ki67+	 10712 24629
10175	0	0	Ki67+	 10712 24660
10176	0	0	Ki67+	 10714 24592
10177	0	0	Ki67+	 10717 25208
10178	0	0	Ki67+	 10717 25225
10179	0	0	Ki67+	 10724 24564
10180	0	0	Ki67+	 10735 25248
10181	0	0	Ki67+	 10756 25285
10182	0	0	Ki67+	 10774 25276
10183	0	0	Ki67+	 10789 25311
10184	0	0	Ki67+	 10790 25284
10185	0	0	Ki67+	 10805 25272
10186	0	0	Ki67+	 10806 25308
10187	0	0	Ki67+	 10825 25325
10188	0	0	Ki67+	 10833 25290
10189	0	0	Ki67+	 10853 25316
10190	0	0	Ki67+	 10870 25322
10191	0	0	Ki67+	 10134 26008
10192	0	0	Ki67+	 10134 26018
10193	0	0	Ki67+	 10144 25978
10194	0	0	Ki67+	 10146 25989
10195	0	0	Ki67+	 10148 25682
10196	0	0	Ki67+	 10152 26062
10197	0	0	Ki67+	 10156 26121
10198	0	0	Ki67+	 10166 25989
10199	0	0	Ki67+	 10168 25965
10200	0	0	Ki67+	 10172 26059
10201	0	0	Ki67+	 10173 25565
10202	0	0	Ki67+	 10182 25933
10203	0	0	Ki67+	 10183 25779
10204	0	0	Ki67+	 10201 25873
10205	0	0	Ki67+	 10227 26050
10206	0	0	Ki67+	 10240 26082
10207	0	0	Ki67+	 10246 26107
10208	0	0	Ki67+	 10249 26122
10209	0	0	Ki67+	 10255 26077
10210	0	0	Ki67+	 10280 25652
10211	0	0	Ki67+	 10284 26088
10212	0	0	Ki67+	 10291 25705
10213	0	0	Ki67+	 10291 26042
10214	0	0	Ki67+	 10292 25413
10215	0	0	Ki67+	 10340 25816
10216	0	0	Ki67+	 10370 26110
10217	0	0	Ki67+	 10378 25684
10218	0	0	Ki67+	 10389 26100
10219	0	0	Ki67+	 10404 26088
10220	0	0	Ki67+	 10405 25668
10221	0	0	Ki67+	 10416 26100
10222	0	0	Ki67+	 10418 26014
10223	0	0	Ki67+	 10430 26104
10224	0	0	Ki67+	 10445 25387
10225	0	0	Ki67+	 10451 25449
10226	0	0	Ki67+	 10455 25414
10227	0	0	Ki67+	 10458 25464
10228	0	0	Ki67+	 10484 26111
10229	0	0	Ki67+	 10518 25743
10230	0	0	Ki67+	 10559 25358
10231	0	0	Ki67+	 10571 25362
10232	0	0	Ki67+	 10577 25756
10233	0	0	Ki67+	 10600 25506
10234	0	0	Ki67+	 10617 25959
10235	0	0	Ki67+	 10646 25449
10236	0	0	Ki67+	 10678 26010
10237	0	0	Ki67+	 10741 25531
10238	0	0	Ki67+	 10774 25472
10239	0	0	Ki67+	 10810 25333
10240	0	0	Ki67+	 10822 25414
10241	0	0	Ki67+	 10823 25993
10242	0	0	Ki67+	 10837 25363
10243	0	0	Ki67+	 10845 25333
10244	0	0	Ki67+	 10847 25370
10245	0	0	Ki67+	 10852 26117
10246	0	0	Ki67+	 10858 25347
10247	0	0	Ki67+	 10868 25433
10248	0	0	Ki67+	 10877 25444
10249	0	0	Ki67+	 10888 25339
10250	0	0	Ki67+	 10892 25483
10251	0	0	Ki67+	 10901 25407
10252	0	0	Ki67+	 10921 25375
10253	0	0	Ki67+	 10926 25343
10254	0	0	Ki67+	 10132 26537
10255	0	0	Ki67+	 10136 26668
10256	0	0	Ki67+	 10137 26352
10257	0	0	Ki67+	 10146 26362
10258	0	0	Ki67+	 10148 26326
10259	0	0	Ki67+	 10158 26335
10260	0	0	Ki67+	 10167 26906
10261	0	0	Ki67+	 10168 26707
10262	0	0	Ki67+	 10172 26338
10263	0	0	Ki67+	 10173 26648
10264	0	0	Ki67+	 10177 26666
10265	0	0	Ki67+	 10177 26896
10266	0	0	Ki67+	 10178 26319
10267	0	0	Ki67+	 10179 26302
10268	0	0	Ki67+	 10190 26251
10269	0	0	Ki67+	 10190 26862
10270	0	0	Ki67+	 10192 26300
10271	0	0	Ki67+	 10193 26731
10272	0	0	Ki67+	 10198 26754
10273	0	0	Ki67+	 10201 26692
10274	0	0	Ki67+	 10202 26826
10275	0	0	Ki67+	 10204 26235
10276	0	0	Ki67+	 10208 26274
10277	0	0	Ki67+	 10213 26729
10278	0	0	Ki67+	 10213 26742
10279	0	0	Ki67+	 10214 26212
10280	0	0	Ki67+	 10217 26586
10281	0	0	Ki67+	 10218 26507
10282	0	0	Ki67+	 10220 26472
10283	0	0	Ki67+	 10221 26623
10284	0	0	Ki67+	 10224 26239
10285	0	0	Ki67+	 10228 26554
10286	0	0	Ki67+	 10229 26522
10287	0	0	Ki67+	 10232 26196
10288	0	0	Ki67+	 10233 26624
10289	0	0	Ki67+	 10234 26646
10290	0	0	Ki67+	 10235 26151
10291	0	0	Ki67+	 10235 26493
10292	0	0	Ki67+	 10236 26504
10293	0	0	Ki67+	 10242 26574
10294	0	0	Ki67+	 10244 26407
10295	0	0	Ki67+	 10244 26461
10296	0	0	Ki67+	 10245 26436
10297	0	0	Ki67+	 10254 26135
10298	0	0	Ki67+	 10257 26669
10299	0	0	Ki67+	 10258 26550
10300	0	0	Ki67+	 10260 26327
10301	0	0	Ki67+	 10261 26393
10302	0	0	Ki67+	 10270 26612
10303	0	0	Ki67+	 10272 26324
10304	0	0	Ki67+	 10278 26284
10305	0	0	Ki67+	 10278 26369
10306	0	0	Ki67+	 10280 26432
10307	0	0	Ki67+	 10283 26344
10308	0	0	Ki67+	 10285 26316
10309	0	0	Ki67+	 10292 26245
10310	0	0	Ki67+	 10293 26894
10311	0	0	Ki67+	 10295 26287
10312	0	0	Ki67+	 10297 26685
10313	0	0	Ki67+	 10301 26319
10314	0	0	Ki67+	 10301 26622
10315	0	0	Ki67+	 10303 26223
10316	0	0	Ki67+	 10307 26658
10317	0	0	Ki67+	 10315 26209
10318	0	0	Ki67+	 10321 26222
10319	0	0	Ki67+	 10323 26625
10320	0	0	Ki67+	 10329 26912
10321	0	0	Ki67+	 10330 26169
10322	0	0	Ki67+	 10330 26188
10323	0	0	Ki67+	 10335 26894
10324	0	0	Ki67+	 10349 26156
10325	0	0	Ki67+	 10349 26596
10326	0	0	Ki67+	 10351 26626
10327	0	0	Ki67+	 10372 26164
10328	0	0	Ki67+	 10373 26879
10329	0	0	Ki67+	 10377 26593
10330	0	0	Ki67+	 10381 26150
10331	0	0	Ki67+	 10381 26544
10332	0	0	Ki67+	 10387 26893
10333	0	0	Ki67+	 10391 26910
10334	0	0	Ki67+	 10393 26571
10335	0	0	Ki67+	 10396 26533
10336	0	0	Ki67+	 10398 26544
10337	0	0	Ki67+	 10400 26466
10338	0	0	Ki67+	 10404 26555
10339	0	0	Ki67+	 10418 26514
10340	0	0	Ki67+	 10421 26483
10341	0	0	Ki67+	 10421 26526
10342	0	0	Ki67+	 10421 26784
10343	0	0	Ki67+	 10426 26403
10344	0	0	Ki67+	 10427 26911
10345	0	0	Ki67+	 10434 26448
10346	0	0	Ki67+	 10442 26418
10347	0	0	Ki67+	 10445 26454
10348	0	0	Ki67+	 10452 26545
10349	0	0	Ki67+	 10460 26422
10350	0	0	Ki67+	 10462 26278
10351	0	0	Ki67+	 10462 26341
10352	0	0	Ki67+	 10472 26356
10353	0	0	Ki67+	 10479 26344
10354	0	0	Ki67+	 10480 26259
10355	0	0	Ki67+	 10480 26330
10356	0	0	Ki67+	 10482 26307
10357	0	0	Ki67+	 10484 26132
10358	0	0	Ki67+	 10485 26699
10359	0	0	Ki67+	 10487 26211
10360	0	0	Ki67+	 10491 26192
10361	0	0	Ki67+	 10493 26153
10362	0	0	Ki67+	 10493 26831
10363	0	0	Ki67+	 10494 26867
10364	0	0	Ki67+	 10496 26250
10365	0	0	Ki67+	 10496 26288
10366	0	0	Ki67+	 10496 26609
10367	0	0	Ki67+	 10501 26168
10368	0	0	Ki67+	 10501 26195
10369	0	0	Ki67+	 10501 26625
10370	0	0	Ki67+	 10503 26910
10371	0	0	Ki67+	 10504 26709
10372	0	0	Ki67+	 10506 26235
10373	0	0	Ki67+	 10506 26640
10374	0	0	Ki67+	 10508 26596
10375	0	0	Ki67+	 10509 26745
10376	0	0	Ki67+	 10510 26557
10377	0	0	Ki67+	 10512 26797
10378	0	0	Ki67+	 10517 26752
10379	0	0	Ki67+	 10522 26566
10380	0	0	Ki67+	 10522 26724
10381	0	0	Ki67+	 10531 26522
10382	0	0	Ki67+	 10533 26919
10383	0	0	Ki67+	 10548 26519
10384	0	0	Ki67+	 10553 26926
10385	0	0	Ki67+	 10556 26459
10386	0	0	Ki67+	 10557 26487
10387	0	0	Ki67+	 10568 26487
10388	0	0	Ki67+	 10569 26436
10389	0	0	Ki67+	 10580 26440
10390	0	0	Ki67+	 10589 26411
10391	0	0	Ki67+	 10594 26259
10392	0	0	Ki67+	 10601 26370
10393	0	0	Ki67+	 10602 26420
10394	0	0	Ki67+	 10619 26403
10395	0	0	Ki67+	 10637 26374
10396	0	0	Ki67+	 10638 26302
10397	0	0	Ki67+	 10653 26340
10398	0	0	Ki67+	 10661 26302
10399	0	0	Ki67+	 10681 26291
10400	0	0	Ki67+	 10686 26280
10401	0	0	Ki67+	 10696 26261
10402	0	0	Ki67+	 10707 26250
10403	0	0	Ki67+	 10707 26287
10404	0	0	Ki67+	 10707 26889
10405	0	0	Ki67+	 10719 26235
10406	0	0	Ki67+	 10719 26260
10407	0	0	Ki67+	 10725 26887
10408	0	0	Ki67+	 10725 26910
10409	0	0	Ki67+	 10726 26771
10410	0	0	Ki67+	 10729 26312
10411	0	0	Ki67+	 10736 26918
10412	0	0	Ki67+	 10737 26701
10413	0	0	Ki67+	 10746 26269
10414	0	0	Ki67+	 10747 26251
10415	0	0	Ki67+	 10747 26283
10416	0	0	Ki67+	 10748 26856
10417	0	0	Ki67+	 10749 26906
10418	0	0	Ki67+	 10754 26230
10419	0	0	Ki67+	 10757 26848
10420	0	0	Ki67+	 10761 26872
10421	0	0	Ki67+	 10766 26314
10422	0	0	Ki67+	 10767 26187
10423	0	0	Ki67+	 10768 26265
10424	0	0	Ki67+	 10772 26840
10425	0	0	Ki67+	 10775 26674
10426	0	0	Ki67+	 10776 26289
10427	0	0	Ki67+	 10785 26234
10428	0	0	Ki67+	 10792 26265
10429	0	0	Ki67+	 10792 26809
10430	0	0	Ki67+	 10797 26503
10431	0	0	Ki67+	 10800 26311
10432	0	0	Ki67+	 10801 26237
10433	0	0	Ki67+	 10804 26777
10434	0	0	Ki67+	 10804 26916
10435	0	0	Ki67+	 10808 26741
10436	0	0	Ki67+	 10811 26255
10437	0	0	Ki67+	 10811 26551
10438	0	0	Ki67+	 10813 26350
10439	0	0	Ki67+	 10816 26285
10440	0	0	Ki67+	 10818 26778
10441	0	0	Ki67+	 10821 26560
10442	0	0	Ki67+	 10822 26310
10443	0	0	Ki67+	 10822 26482
10444	0	0	Ki67+	 10825 26755
10445	0	0	Ki67+	 10826 26877
10446	0	0	Ki67+	 10830 26696
10447	0	0	Ki67+	 10831 26247
10448	0	0	Ki67+	 10832 26737
10449	0	0	Ki67+	 10834 26261
10450	0	0	Ki67+	 10834 26340
10451	0	0	Ki67+	 10838 26664
10452	0	0	Ki67+	 10841 26709
10453	0	0	Ki67+	 10842 26226
10454	0	0	Ki67+	 10842 26723
10455	0	0	Ki67+	 10849 26301
10456	0	0	Ki67+	 10853 26706
10457	0	0	Ki67+	 10855 26675
10458	0	0	Ki67+	 10856 26910
10459	0	0	Ki67+	 10857 26276
10460	0	0	Ki67+	 10857 26313
10461	0	0	Ki67+	 10861 26239
10462	0	0	Ki67+	 10863 26288
10463	0	0	Ki67+	 10863 26581
10464	0	0	Ki67+	 10867 26349
10465	0	0	Ki67+	 10867 26617
10466	0	0	Ki67+	 10868 26887
10467	0	0	Ki67+	 10873 26648
10468	0	0	Ki67+	 10879 26332
10469	0	0	Ki67+	 10881 26461
10470	0	0	Ki67+	 10881 26587
10471	0	0	Ki67+	 10882 26256
10472	0	0	Ki67+	 10885 26630
10473	0	0	Ki67+	 10886 26345
10474	0	0	Ki67+	 10888 26292
10475	0	0	Ki67+	 10890 26303
10476	0	0	Ki67+	 10894 26405
10477	0	0	Ki67+	 10895 26395
10478	0	0	Ki67+	 10895 26604
10479	0	0	Ki67+	 10901 26424
10480	0	0	Ki67+	 10903 26464
10481	0	0	Ki67+	 10907 26905
10482	0	0	Ki67+	 10910 26577
10483	0	0	Ki67+	 10911 26440
10484	0	0	Ki67+	 10911 26511
10485	0	0	Ki67+	 10917 26450
10486	0	0	Ki67+	 10918 26545
10487	0	0	Ki67+	 10922 26894
10488	0	0	Ki67+	 10924 26520
10489	0	0	Ki67+	 10925 26478
10490	0	0	Ki67+	 10132 27227
10491	0	0	Ki67+	 10134 26956
10492	0	0	Ki67+	 10134 27147
10493	0	0	Ki67+	 10134 27171
10494	0	0	Ki67+	 10141 26935
10495	0	0	Ki67+	 10151 27105
10496	0	0	Ki67+	 10156 27504
10497	0	0	Ki67+	 10158 27116
10498	0	0	Ki67+	 10166 27295
10499	0	0	Ki67+	 10168 27081
10500	0	0	Ki67+	 10173 27036
10501	0	0	Ki67+	 10177 27024
10502	0	0	Ki67+	 10182 27100
10503	0	0	Ki67+	 10184 27065
10504	0	0	Ki67+	 10186 27013
10505	0	0	Ki67+	 10190 27316
10506	0	0	Ki67+	 10205 27338
10507	0	0	Ki67+	 10257 27691
10508	0	0	Ki67+	 10264 27652
10509	0	0	Ki67+	 10273 27697
10510	0	0	Ki67+	 10279 27727
10511	0	0	Ki67+	 10287 27334
10512	0	0	Ki67+	 10290 27605
10513	0	0	Ki67+	 10293 27590
10514	0	0	Ki67+	 10304 27595
10515	0	0	Ki67+	 10308 27308
10516	0	0	Ki67+	 10310 27554
10517	0	0	Ki67+	 10313 27291
10518	0	0	Ki67+	 10316 26931
10519	0	0	Ki67+	 10319 27379
10520	0	0	Ki67+	 10321 27571
10521	0	0	Ki67+	 10329 27419
10522	0	0	Ki67+	 10335 27297
10523	0	0	Ki67+	 10335 27538
10524	0	0	Ki67+	 10341 27281
10525	0	0	Ki67+	 10345 27501
10526	0	0	Ki67+	 10364 27193
10527	0	0	Ki67+	 10367 27513
10528	0	0	Ki67+	 10374 27472
10529	0	0	Ki67+	 10381 27234
10530	0	0	Ki67+	 10386 26933
10531	0	0	Ki67+	 10390 27482
10532	0	0	Ki67+	 10397 27231
10533	0	0	Ki67+	 10399 27459
10534	0	0	Ki67+	 10409 26946
10535	0	0	Ki67+	 10414 27197
10536	0	0	Ki67+	 10415 27176
10537	0	0	Ki67+	 10419 27151
10538	0	0	Ki67+	 10434 27157
10539	0	0	Ki67+	 10436 26932
10540	0	0	Ki67+	 10439 27039
10541	0	0	Ki67+	 10441 26990
10542	0	0	Ki67+	 10442 27439
10543	0	0	Ki67+	 10444 27095
10544	0	0	Ki67+	 10447 27079
10545	0	0	Ki67+	 10452 26948
10546	0	0	Ki67+	 10462 26969
10547	0	0	Ki67+	 10465 27016
10548	0	0	Ki67+	 10468 27060
10549	0	0	Ki67+	 10471 27446
10550	0	0	Ki67+	 10497 27464
10551	0	0	Ki67+	 10508 27491
10552	0	0	Ki67+	 10514 27504
10553	0	0	Ki67+	 10520 27531
10554	0	0	Ki67+	 10523 27420
10555	0	0	Ki67+	 10528 26947
10556	0	0	Ki67+	 10533 27433
10557	0	0	Ki67+	 10544 27102
10558	0	0	Ki67+	 10552 27091
10559	0	0	Ki67+	 10554 27428
10560	0	0	Ki67+	 10555 27462
10561	0	0	Ki67+	 10557 26958
10562	0	0	Ki67+	 10560 27474
10563	0	0	Ki67+	 10565 27498
10564	0	0	Ki67+	 10585 27038
10565	0	0	Ki67+	 10587 27505
10566	0	0	Ki67+	 10589 26957
10567	0	0	Ki67+	 10589 26996
10568	0	0	Ki67+	 10595 27181
10569	0	0	Ki67+	 10595 27450
10570	0	0	Ki67+	 10599 27103
10571	0	0	Ki67+	 10604 27725
10572	0	0	Ki67+	 10608 27517
10573	0	0	Ki67+	 10609 27216
10574	0	0	Ki67+	 10610 27554
10575	0	0	Ki67+	 10613 27586
10576	0	0	Ki67+	 10614 27483
10577	0	0	Ki67+	 10615 26935
10578	0	0	Ki67+	 10621 27002
10579	0	0	Ki67+	 10623 27399
10580	0	0	Ki67+	 10635 26983
10581	0	0	Ki67+	 10636 26933
10582	0	0	Ki67+	 10658 26998
10583	0	0	Ki67+	 10664 26983
10584	0	0	Ki67+	 10667 27484
10585	0	0	Ki67+	 10671 27532
10586	0	0	Ki67+	 10675 27067
10587	0	0	Ki67+	 10676 27365
10588	0	0	Ki67+	 10682 27418
10589	0	0	Ki67+	 10682 27582
10590	0	0	Ki67+	 10688 27351
10591	0	0	Ki67+	 10691 26960
10592	0	0	Ki67+	 10692 27300
10593	0	0	Ki67+	 10693 27367
10594	0	0	Ki67+	 10693 27456
10595	0	0	Ki67+	 10694 27498
10596	0	0	Ki67+	 10695 26936
10597	0	0	Ki67+	 10695 27264
10598	0	0	Ki67+	 10699 27436
10599	0	0	Ki67+	 10699 27526
10600	0	0	Ki67+	 10704 27305
10601	0	0	Ki67+	 10706 26971
10602	0	0	Ki67+	 10707 27639
10603	0	0	Ki67+	 10710 27602
10604	0	0	Ki67+	 10711 27571
10605	0	0	Ki67+	 10713 26957
10606	0	0	Ki67+	 10717 27270
10607	0	0	Ki67+	 10717 27551
10608	0	0	Ki67+	 10723 27608
10609	0	0	Ki67+	 10726 26941
10610	0	0	Ki67+	 10726 27651
10611	0	0	Ki67+	 10735 27643
10612	0	0	Ki67+	 10736 27171
10613	0	0	Ki67+	 10742 27634
10614	0	0	Ki67+	 10753 27651
10615	0	0	Ki67+	 10756 27620
10616	0	0	Ki67+	 10762 27162
10617	0	0	Ki67+	 10769 27650
10618	0	0	Ki67+	 10772 27082
10619	0	0	Ki67+	 10772 27638
10620	0	0	Ki67+	 10774 27597
10621	0	0	Ki67+	 10777 27131
10622	0	0	Ki67+	 10783 27057
10623	0	0	Ki67+	 10798 27103
10624	0	0	Ki67+	 10802 27024
10625	0	0	Ki67+	 10803 27076
10626	0	0	Ki67+	 10807 27622
10627	0	0	Ki67+	 10818 27083
10628	0	0	Ki67+	 10821 27030
10629	0	0	Ki67+	 10822 27149
10630	0	0	Ki67+	 10831 27054
10631	0	0	Ki67+	 10831 27590
10632	0	0	Ki67+	 10833 27637
10633	0	0	Ki67+	 10839 26991
10634	0	0	Ki67+	 10839 27155
10635	0	0	Ki67+	 10848 27670
10636	0	0	Ki67+	 10850 26965
10637	0	0	Ki67+	 10856 27041
10638	0	0	Ki67+	 10856 27560
10639	0	0	Ki67+	 10867 26978
10640	0	0	Ki67+	 10867 27635
10641	0	0	Ki67+	 10872 26999
10642	0	0	Ki67+	 10872 27487
10643	0	0	Ki67+	 10877 27587
10644	0	0	Ki67+	 10883 26942
10645	0	0	Ki67+	 10893 27594
10646	0	0	Ki67+	 10898 26975
10647	0	0	Ki67+	 10898 27000
10648	0	0	Ki67+	 10905 27564
10649	0	0	Ki67+	 10906 27594
10650	0	0	Ki67+	 10907 27581
10651	0	0	Ki67+	 10922 27641
10652	0	0	Ki67+	 10923 27000
10653	0	0	Ki67+	 10133 27861
10654	0	0	Ki67+	 10146 27786
10655	0	0	Ki67+	 10247 27872
10656	0	0	Ki67+	 10255 27818
10657	0	0	Ki67+	 10255 27908
10658	0	0	Ki67+	 10267 27890
10659	0	0	Ki67+	 10269 27748
10660	0	0	Ki67+	 10272 27817
10661	0	0	Ki67+	 10282 27884
10662	0	0	Ki67+	 10288 27757
10663	0	0	Ki67+	 10289 27732
10664	0	0	Ki67+	 10327 27936
10665	0	0	Ki67+	 10335 28515
10666	0	0	Ki67+	 10345 27828
10667	0	0	Ki67+	 10349 27954
10668	0	0	Ki67+	 10349 28506
10669	0	0	Ki67+	 10351 27985
10670	0	0	Ki67+	 10368 28498
10671	0	0	Ki67+	 10403 28284
10672	0	0	Ki67+	 10411 27992
10673	0	0	Ki67+	 10420 28470
10674	0	0	Ki67+	 10429 27969
10675	0	0	Ki67+	 10439 28462
10676	0	0	Ki67+	 10441 27989
10677	0	0	Ki67+	 10450 28217
10678	0	0	Ki67+	 10458 28430
10679	0	0	Ki67+	 10464 28014
10680	0	0	Ki67+	 10467 28457
10681	0	0	Ki67+	 10471 27960
10682	0	0	Ki67+	 10479 27911
10683	0	0	Ki67+	 10484 27969
10684	0	0	Ki67+	 10485 28460
10685	0	0	Ki67+	 10495 28446
10686	0	0	Ki67+	 10496 27930
10687	0	0	Ki67+	 10500 28483
10688	0	0	Ki67+	 10503 28401
10689	0	0	Ki67+	 10509 27901
10690	0	0	Ki67+	 10519 27915
10691	0	0	Ki67+	 10519 28448
10692	0	0	Ki67+	 10525 28180
10693	0	0	Ki67+	 10529 28198
10694	0	0	Ki67+	 10533 27868
10695	0	0	Ki67+	 10535 27978
10696	0	0	Ki67+	 10537 28299
10697	0	0	Ki67+	 10539 28457
10698	0	0	Ki67+	 10542 28211
10699	0	0	Ki67+	 10544 27814
10700	0	0	Ki67+	 10544 28117
10701	0	0	Ki67+	 10544 28244
10702	0	0	Ki67+	 10544 28512
10703	0	0	Ki67+	 10549 28170
10704	0	0	Ki67+	 10550 27845
10705	0	0	Ki67+	 10554 28317
10706	0	0	Ki67+	 10559 28078
10707	0	0	Ki67+	 10560 27856
10708	0	0	Ki67+	 10560 28132
10709	0	0	Ki67+	 10564 28095
10710	0	0	Ki67+	 10571 27805
10711	0	0	Ki67+	 10579 28332
10712	0	0	Ki67+	 10581 28074
10713	0	0	Ki67+	 10582 28044
10714	0	0	Ki67+	 10593 28373
10715	0	0	Ki67+	 10596 27994
10716	0	0	Ki67+	 10601 28346
10717	0	0	Ki67+	 10603 27975
10718	0	0	Ki67+	 10605 28024
10719	0	0	Ki67+	 10610 28376
10720	0	0	Ki67+	 10611 27999
10721	0	0	Ki67+	 10614 28401
10722	0	0	Ki67+	 10616 28354
10723	0	0	Ki67+	 10617 27953
10724	0	0	Ki67+	 10618 28511
10725	0	0	Ki67+	 10622 27971
10726	0	0	Ki67+	 10623 27815
10727	0	0	Ki67+	 10631 27921
10728	0	0	Ki67+	 10634 28384
10729	0	0	Ki67+	 10643 27810
10730	0	0	Ki67+	 10657 27928
10731	0	0	Ki67+	 10663 27897
10732	0	0	Ki67+	 10679 28356
10733	0	0	Ki67+	 10685 27785
10734	0	0	Ki67+	 10685 27886
10735	0	0	Ki67+	 10691 27773
10736	0	0	Ki67+	 10692 28379
10737	0	0	Ki67+	 10698 27880
10738	0	0	Ki67+	 10705 27837
10739	0	0	Ki67+	 10707 27730
10740	0	0	Ki67+	 10710 28319
10741	0	0	Ki67+	 10717 27843
10742	0	0	Ki67+	 10718 28464
10743	0	0	Ki67+	 10721 28339
10744	0	0	Ki67+	 10723 27864
10745	0	0	Ki67+	 10734 27857
10746	0	0	Ki67+	 10737 27731
10747	0	0	Ki67+	 10738 28304
10748	0	0	Ki67+	 10741 27818
10749	0	0	Ki67+	 10742 28270
10750	0	0	Ki67+	 10745 27851
10751	0	0	Ki67+	 10780 27801
10752	0	0	Ki67+	 10785 28207
10753	0	0	Ki67+	 10788 28196
10754	0	0	Ki67+	 10795 27888
10755	0	0	Ki67+	 10796 27834
10756	0	0	Ki67+	 10809 28087
10757	0	0	Ki67+	 10811 28147
10758	0	0	Ki67+	 10814 28464
10759	0	0	Ki67+	 10818 28302
10760	0	0	Ki67+	 10821 27933
10761	0	0	Ki67+	 10821 28124
10762	0	0	Ki67+	 10823 28319
10763	0	0	Ki67+	 10828 28402
10764	0	0	Ki67+	 10829 27902
10765	0	0	Ki67+	 10834 28516
10766	0	0	Ki67+	 10835 28390
10767	0	0	Ki67+	 10836 28471
10768	0	0	Ki67+	 10838 27988
10769	0	0	Ki67+	 10839 27856
10770	0	0	Ki67+	 10840 27952
10771	0	0	Ki67+	 10841 28077
10772	0	0	Ki67+	 10843 28018
10773	0	0	Ki67+	 10844 28054
10774	0	0	Ki67+	 10850 28229
10775	0	0	Ki67+	 10854 27877
10776	0	0	Ki67+	 10858 27932
10777	0	0	Ki67+	 10859 28189
10778	0	0	Ki67+	 10868 28164
10779	0	0	Ki67+	 10876 28138
10780	0	0	Ki67+	 10888 28134
10781	0	0	Ki67+	 10890 27901
10782	0	0	Ki67+	 10891 27962
10783	0	0	Ki67+	 10904 28149
10784	0	0	Ki67+	 10908 28517
10785	0	0	Ki67+	 10910 28085
10786	0	0	Ki67+	 10925 28076
10787	0	0	Ki67+	 10316 29116
10788	0	0	Ki67+	 10368 29122
10789	0	0	Ki67+	 10461 28983
10790	0	0	Ki67+	 10505 28931
10791	0	0	Ki67+	 10521 28655
10792	0	0	Ki67+	 10531 28896
10793	0	0	Ki67+	 10561 28558
10794	0	0	Ki67+	 10565 28848
10795	0	0	Ki67+	 10595 28748
10796	0	0	Ki67+	 10600 28815
10797	0	0	Ki67+	 10615 28658
10798	0	0	Ki67+	 10622 28808
10799	0	0	Ki67+	 10649 29224
10800	0	0	Ki67+	 10678 28804
10801	0	0	Ki67+	 10688 28843
10802	0	0	Ki67+	 10720 28878
10803	0	0	Ki67+	 10745 28882
10804	0	0	Ki67+	 10751 29033
10805	0	0	Ki67+	 10752 29201
10806	0	0	Ki67+	 10761 28928
10807	0	0	Ki67+	 10762 28983
10808	0	0	Ki67+	 10766 29180
10809	0	0	Ki67+	 10785 29099
10810	0	0	Ki67+	 10796 29094
10811	0	0	Ki67+	 10804 29053
10812	0	0	Ki67+	 10809 29257
10813	0	0	Ki67+	 10818 28950
10814	0	0	Ki67+	 10840 28896
10815	0	0	Ki67+	 10842 28856
10816	0	0	Ki67+	 10853 29265
10817	0	0	Ki67+	 10857 28666
10818	0	0	Ki67+	 10871 28644
10819	0	0	Ki67+	 10878 28724
10820	0	0	Ki67+	 10880 29273
10821	0	0	Ki67+	 10884 29234
10822	0	0	Ki67+	 10897 28697
10823	0	0	Ki67+	 10909 29238
10824	0	0	Ki67+	 10156 29374
10825	0	0	Ki67+	 10187 29330
10826	0	0	Ki67+	 10227 29838
10827	0	0	Ki67+	 10361 29876
10828	0	0	Ki67+	 10372 29980
10829	0	0	Ki67+	 10435 29750
10830	0	0	Ki67+	 10480 29626
10831	0	0	Ki67+	 10495 29649
10832	0	0	Ki67+	 10525 29608
10833	0	0	Ki67+	 10525 29641
10834	0	0	Ki67+	 10580 29454
10835	0	0	Ki67+	 10593 29382
10836	0	0	Ki67+	 10604 29439
10837	0	0	Ki67+	 10627 29504
10838	0	0	Ki67+	 10651 29414
10839	0	0	Ki67+	 10669 29405
10840	0	0	Ki67+	 10679 29363
10841	0	0	Ki67+	 10789 29904
10842	0	0	Ki67+	 10815 29844
10843	0	0	Ki67+	 10903 29383
10844	0	0	Ki67+	 10908 29912
10845	0	0	Ki67+	 10920 29752
10846	0	0	Ki67+	 10922 29770
10847	0	0	Ki67+	 10922 29785
10848	0	0	Ki67+	 10819 30620
10849	0	0	Ki67+	 11709 7406
10850	0	0	Ki67+	 11711 7419
10851	0	0	Ki67+	 11547 10100
10852	0	0	Ki67+	 11555 10077
10853	0	0	Ki67+	 11200 11525
10854	0	0	Ki67+	 11201 11500
10855	0	0	Ki67+	 11371 10830
10856	0	0	Ki67+	 11404 11347
10857	0	0	Ki67+	 11425 10797
10858	0	0	Ki67+	 11430 10783
10859	0	0	Ki67+	 11451 10758
10860	0	0	Ki67+	 11490 10821
10861	0	0	Ki67+	 11602 11058
10862	0	0	Ki67+	 11700 10861
10863	0	0	Ki67+	 11222 12293
10864	0	0	Ki67+	 11232 12320
10865	0	0	Ki67+	 11332 11857
10866	0	0	Ki67+	 11344 11954
10867	0	0	Ki67+	 11362 11724
10868	0	0	Ki67+	 11381 11756
10869	0	0	Ki67+	 11450 11919
10870	0	0	Ki67+	 11454 11938
10871	0	0	Ki67+	 11461 11956
10872	0	0	Ki67+	 11441 13086
10873	0	0	Ki67+	 11621 13043
10874	0	0	Ki67+	 11079 14495
10875	0	0	Ki67+	 11288 14531
10876	0	0	Ki67+	 11501 14112
10877	0	0	Ki67+	 11508 14103
10878	0	0	Ki67+	 11511 13982
10879	0	0	Ki67+	 10964 16067
10880	0	0	Ki67+	 11002 16090
10881	0	0	Ki67+	 11011 16168
10882	0	0	Ki67+	 11018 16176
10883	0	0	Ki67+	 11279 15818
10884	0	0	Ki67+	 11290 15670
10885	0	0	Ki67+	 10937 16640
10886	0	0	Ki67+	 10973 16571
10887	0	0	Ki67+	 11099 16550
10888	0	0	Ki67+	 11171 17037
10889	0	0	Ki67+	 11181 17027
10890	0	0	Ki67+	 11197 17019
10891	0	0	Ki67+	 11208 17018
10892	0	0	Ki67+	 11210 17085
10893	0	0	Ki67+	 11327 16968
10894	0	0	Ki67+	 11381 16981
10895	0	0	Ki67+	 11406 17087
10896	0	0	Ki67+	 11449 16745
10897	0	0	Ki67+	 11547 16859
10898	0	0	Ki67+	 11567 16945
10899	0	0	Ki67+	 10952 17410
10900	0	0	Ki67+	 10963 17483
10901	0	0	Ki67+	 10982 17838
10902	0	0	Ki67+	 10996 17605
10903	0	0	Ki67+	 11104 17286
10904	0	0	Ki67+	 11116 17295
10905	0	0	Ki67+	 11333 17184
10906	0	0	Ki67+	 11337 17243
10907	0	0	Ki67+	 11439 17813
10908	0	0	Ki67+	 11494 17144
10909	0	0	Ki67+	 11494 17718
10910	0	0	Ki67+	 11545 17330
10911	0	0	Ki67+	 11612 17562
10912	0	0	Ki67+	 11639 17336
10913	0	0	Ki67+	 11029 18491
10914	0	0	Ki67+	 11078 18048
10915	0	0	Ki67+	 11124 18584
10916	0	0	Ki67+	 11367 18385
10917	0	0	Ki67+	 11380 18368
10918	0	0	Ki67+	 11436 18462
10919	0	0	Ki67+	 11643 17978
10920	0	0	Ki67+	 11646 18491
10921	0	0	Ki67+	 11689 18001
10922	0	0	Ki67+	 11691 18033
10923	0	0	Ki67+	 11699 18224
10924	0	0	Ki67+	 11704 17993
10925	0	0	Ki67+	 10932 19516
10926	0	0	Ki67+	 10935 19359
10927	0	0	Ki67+	 10981 19292
10928	0	0	Ki67+	 11037 19332
10929	0	0	Ki67+	 11071 19472
10930	0	0	Ki67+	 11085 19465
10931	0	0	Ki67+	 11106 19307
10932	0	0	Ki67+	 11146 19513
10933	0	0	Ki67+	 11148 19488
10934	0	0	Ki67+	 11149 19291
10935	0	0	Ki67+	 11149 19529
10936	0	0	Ki67+	 11152 19258
10937	0	0	Ki67+	 11155 19316
10938	0	0	Ki67+	 11163 19288
10939	0	0	Ki67+	 11165 19270
10940	0	0	Ki67+	 11178 19289
10941	0	0	Ki67+	 11191 19271
10942	0	0	Ki67+	 11201 19252
10943	0	0	Ki67+	 11212 19276
10944	0	0	Ki67+	 11236 19256
10945	0	0	Ki67+	 11241 19274
10946	0	0	Ki67+	 11264 19310
10947	0	0	Ki67+	 11268 19472
10948	0	0	Ki67+	 11273 19319
10949	0	0	Ki67+	 11292 19404
10950	0	0	Ki67+	 11297 19375
10951	0	0	Ki67+	 11302 19242
10952	0	0	Ki67+	 11326 19425
10953	0	0	Ki67+	 11329 19234
10954	0	0	Ki67+	 11332 19223
10955	0	0	Ki67+	 11365 19237
10956	0	0	Ki67+	 11367 19381
10957	0	0	Ki67+	 11385 19388
10958	0	0	Ki67+	 11399 19381
10959	0	0	Ki67+	 11401 19335
10960	0	0	Ki67+	 11410 19155
10961	0	0	Ki67+	 11413 19238
10962	0	0	Ki67+	 11446 19243
10963	0	0	Ki67+	 11451 19288
10964	0	0	Ki67+	 11454 19324
10965	0	0	Ki67+	 11460 19295
10966	0	0	Ki67+	 11473 19290
10967	0	0	Ki67+	 11477 19481
10968	0	0	Ki67+	 11488 19224
10969	0	0	Ki67+	 11499 19293
10970	0	0	Ki67+	 11503 19144
10971	0	0	Ki67+	 11528 19144
10972	0	0	Ki67+	 11556 19436
10973	0	0	Ki67+	 11565 19262
10974	0	0	Ki67+	 11578 19184
10975	0	0	Ki67+	 11589 18993
10976	0	0	Ki67+	 11589 19198
10977	0	0	Ki67+	 11594 19246
10978	0	0	Ki67+	 11609 19260
10979	0	0	Ki67+	 11628 19494
10980	0	0	Ki67+	 11646 19523
10981	0	0	Ki67+	 11702 19436
10982	0	0	Ki67+	 10936 20227
10983	0	0	Ki67+	 10956 19828
10984	0	0	Ki67+	 11012 19996
10985	0	0	Ki67+	 11014 19767
10986	0	0	Ki67+	 11018 19782
10987	0	0	Ki67+	 11022 20055
10988	0	0	Ki67+	 11023 19797
10989	0	0	Ki67+	 11032 19982
10990	0	0	Ki67+	 11036 19775
10991	0	0	Ki67+	 11042 19791
10992	0	0	Ki67+	 11048 19846
10993	0	0	Ki67+	 11070 19849
10994	0	0	Ki67+	 11076 19771
10995	0	0	Ki67+	 11079 19931
10996	0	0	Ki67+	 11080 20234
10997	0	0	Ki67+	 11125 19900
10998	0	0	Ki67+	 11129 20234
10999	0	0	Ki67+	 11136 20222
11000	0	0	Ki67+	 11151 20209
11001	0	0	Ki67+	 11152 20159
11002	0	0	Ki67+	 11164 20172
11003	0	0	Ki67+	 11171 20164
11004	0	0	Ki67+	 11177 19785
11005	0	0	Ki67+	 11180 19877
11006	0	0	Ki67+	 11203 20286
11007	0	0	Ki67+	 11217 20219
11008	0	0	Ki67+	 11268 20075
11009	0	0	Ki67+	 11290 20275
11010	0	0	Ki67+	 11301 20271
11011	0	0	Ki67+	 11305 20253
11012	0	0	Ki67+	 11308 20234
11013	0	0	Ki67+	 11314 20046
11014	0	0	Ki67+	 11322 20060
11015	0	0	Ki67+	 11335 19630
11016	0	0	Ki67+	 11338 20021
11017	0	0	Ki67+	 11340 20259
11018	0	0	Ki67+	 11343 20274
11019	0	0	Ki67+	 11364 20020
11020	0	0	Ki67+	 11374 19729
11021	0	0	Ki67+	 11375 20071
11022	0	0	Ki67+	 11388 19754
11023	0	0	Ki67+	 11388 20223
11024	0	0	Ki67+	 11393 20192
11025	0	0	Ki67+	 11399 19864
11026	0	0	Ki67+	 11405 20235
11027	0	0	Ki67+	 11415 19587
11028	0	0	Ki67+	 11419 19732
11029	0	0	Ki67+	 11419 19761
11030	0	0	Ki67+	 11425 19606
11031	0	0	Ki67+	 11429 19747
11032	0	0	Ki67+	 11432 19558
11033	0	0	Ki67+	 11432 19839
11034	0	0	Ki67+	 11434 19732
11035	0	0	Ki67+	 11435 19825
11036	0	0	Ki67+	 11436 20186
11037	0	0	Ki67+	 11444 20196
11038	0	0	Ki67+	 11450 19837
11039	0	0	Ki67+	 11455 19824
11040	0	0	Ki67+	 11464 19847
11041	0	0	Ki67+	 11466 19823
11042	0	0	Ki67+	 11472 20208
11043	0	0	Ki67+	 11474 19908
11044	0	0	Ki67+	 11486 20186
11045	0	0	Ki67+	 11490 19690
11046	0	0	Ki67+	 11490 19844
11047	0	0	Ki67+	 11492 20332
11048	0	0	Ki67+	 11514 19688
11049	0	0	Ki67+	 11525 19660
11050	0	0	Ki67+	 11553 20317
11051	0	0	Ki67+	 11560 19740
11052	0	0	Ki67+	 11563 20281
11053	0	0	Ki67+	 11569 20295
11054	0	0	Ki67+	 11572 20016
11055	0	0	Ki67+	 11580 19996
11056	0	0	Ki67+	 11585 19745
11057	0	0	Ki67+	 11588 20273
11058	0	0	Ki67+	 11590 19904
11059	0	0	Ki67+	 11595 20109
11060	0	0	Ki67+	 11598 19996
11061	0	0	Ki67+	 11602 19917
11062	0	0	Ki67+	 11609 20126
11063	0	0	Ki67+	 11614 19998
11064	0	0	Ki67+	 11628 19671
11065	0	0	Ki67+	 11638 20324
11066	0	0	Ki67+	 11640 19543
11067	0	0	Ki67+	 11640 20020
11068	0	0	Ki67+	 11643 19854
11069	0	0	Ki67+	 11645 19903
11070	0	0	Ki67+	 11651 19875
11071	0	0	Ki67+	 11667 19897
11072	0	0	Ki67+	 11670 20267
11073	0	0	Ki67+	 11678 19540
11074	0	0	Ki67+	 11688 19630
11075	0	0	Ki67+	 11694 20313
11076	0	0	Ki67+	 11695 19917
11077	0	0	Ki67+	 11721 20062
11078	0	0	Ki67+	 11724 20103
11079	0	0	Ki67+	 11008 20905
11080	0	0	Ki67+	 11040 20543
11081	0	0	Ki67+	 11040 20893
11082	0	0	Ki67+	 11074 20691
11083	0	0	Ki67+	 11084 20917
11084	0	0	Ki67+	 11086 20882
11085	0	0	Ki67+	 11093 20666
11086	0	0	Ki67+	 11093 20699
11087	0	0	Ki67+	 11093 20786
11088	0	0	Ki67+	 11094 20591
11089	0	0	Ki67+	 11100 20568
11090	0	0	Ki67+	 11101 20884
11091	0	0	Ki67+	 11107 20671
11092	0	0	Ki67+	 11117 20562
11093	0	0	Ki67+	 11119 20802
11094	0	0	Ki67+	 11130 20590
11095	0	0	Ki67+	 11132 20720
11096	0	0	Ki67+	 11136 20694
11097	0	0	Ki67+	 11149 20716
11098	0	0	Ki67+	 11151 20912
11099	0	0	Ki67+	 11153 21034
11100	0	0	Ki67+	 11166 21027
11101	0	0	Ki67+	 11174 20700
11102	0	0	Ki67+	 11178 20721
11103	0	0	Ki67+	 11188 20678
11104	0	0	Ki67+	 11190 20700
11105	0	0	Ki67+	 11200 20506
11106	0	0	Ki67+	 11202 20527
11107	0	0	Ki67+	 11204 20537
11108	0	0	Ki67+	 11218 20763
11109	0	0	Ki67+	 11220 20709
11110	0	0	Ki67+	 11228 20521
11111	0	0	Ki67+	 11231 20739
11112	0	0	Ki67+	 11231 20897
11113	0	0	Ki67+	 11231 20907
11114	0	0	Ki67+	 11240 20830
11115	0	0	Ki67+	 11242 20439
11116	0	0	Ki67+	 11242 21086
11117	0	0	Ki67+	 11244 20456
11118	0	0	Ki67+	 11247 20860
11119	0	0	Ki67+	 11251 20782
11120	0	0	Ki67+	 11255 21074
11121	0	0	Ki67+	 11257 20810
11122	0	0	Ki67+	 11258 20488
11123	0	0	Ki67+	 11258 20763
11124	0	0	Ki67+	 11258 20832
11125	0	0	Ki67+	 11275 20846
11126	0	0	Ki67+	 11277 20382
11127	0	0	Ki67+	 11286 20808
11128	0	0	Ki67+	 11289 20896
11129	0	0	Ki67+	 11292 20406
11130	0	0	Ki67+	 11293 20797
11131	0	0	Ki67+	 11296 20821
11132	0	0	Ki67+	 11301 20849
11133	0	0	Ki67+	 11312 20712
11134	0	0	Ki67+	 11312 20882
11135	0	0	Ki67+	 11313 20966
11136	0	0	Ki67+	 11319 20537
11137	0	0	Ki67+	 11323 20597
11138	0	0	Ki67+	 11333 21001
11139	0	0	Ki67+	 11334 20530
11140	0	0	Ki67+	 11341 20732
11141	0	0	Ki67+	 11344 20451
11142	0	0	Ki67+	 11344 20579
11143	0	0	Ki67+	 11344 20840
11144	0	0	Ki67+	 11345 21042
11145	0	0	Ki67+	 11346 20704
11146	0	0	Ki67+	 11346 21030
11147	0	0	Ki67+	 11347 20862
11148	0	0	Ki67+	 11349 20552
11149	0	0	Ki67+	 11355 21123
11150	0	0	Ki67+	 11359 20769
11151	0	0	Ki67+	 11360 20407
11152	0	0	Ki67+	 11363 20375
11153	0	0	Ki67+	 11363 20618
11154	0	0	Ki67+	 11365 20714
11155	0	0	Ki67+	 11366 20916
11156	0	0	Ki67+	 11376 20388
11157	0	0	Ki67+	 11377 20741
11158	0	0	Ki67+	 11379 20678
11159	0	0	Ki67+	 11380 20365
11160	0	0	Ki67+	 11381 20990
11161	0	0	Ki67+	 11387 20791
11162	0	0	Ki67+	 11390 20372
11163	0	0	Ki67+	 11396 20765
11164	0	0	Ki67+	 11398 20411
11165	0	0	Ki67+	 11402 20681
11166	0	0	Ki67+	 11409 20381
11167	0	0	Ki67+	 11412 20581
11168	0	0	Ki67+	 11416 20346
11169	0	0	Ki67+	 11416 20786
11170	0	0	Ki67+	 11420 20367
11171	0	0	Ki67+	 11421 20755
11172	0	0	Ki67+	 11426 20645
11173	0	0	Ki67+	 11430 20803
11174	0	0	Ki67+	 11431 20575
11175	0	0	Ki67+	 11432 20337
11176	0	0	Ki67+	 11434 20662
11177	0	0	Ki67+	 11434 20768
11178	0	0	Ki67+	 11435 20427
11179	0	0	Ki67+	 11441 20983
11180	0	0	Ki67+	 11442 20371
11181	0	0	Ki67+	 11445 20685
11182	0	0	Ki67+	 11459 20747
11183	0	0	Ki67+	 11460 20770
11184	0	0	Ki67+	 11461 20676
11185	0	0	Ki67+	 11462 20932
11186	0	0	Ki67+	 11463 20339
11187	0	0	Ki67+	 11465 20654
11188	0	0	Ki67+	 11468 20954
11189	0	0	Ki67+	 11469 20985
11190	0	0	Ki67+	 11472 20801
11191	0	0	Ki67+	 11478 20664
11192	0	0	Ki67+	 11479 20719
11193	0	0	Ki67+	 11481 20837
11194	0	0	Ki67+	 11482 20936
11195	0	0	Ki67+	 11484 20974
11196	0	0	Ki67+	 11486 20903
11197	0	0	Ki67+	 11491 20830
11198	0	0	Ki67+	 11495 20344
11199	0	0	Ki67+	 11497 20966
11200	0	0	Ki67+	 11498 20685
11201	0	0	Ki67+	 11501 20745
11202	0	0	Ki67+	 11506 20735
11203	0	0	Ki67+	 11508 20906
11204	0	0	Ki67+	 11511 20919
11205	0	0	Ki67+	 11511 20986
11206	0	0	Ki67+	 11512 20350
11207	0	0	Ki67+	 11512 20892
11208	0	0	Ki67+	 11527 20964
11209	0	0	Ki67+	 11528 20422
11210	0	0	Ki67+	 11528 20895
11211	0	0	Ki67+	 11529 20740
11212	0	0	Ki67+	 11529 20929
11213	0	0	Ki67+	 11541 20801
11214	0	0	Ki67+	 11550 20790
11215	0	0	Ki67+	 11551 21078
11216	0	0	Ki67+	 11559 20930
11217	0	0	Ki67+	 11561 20354
11218	0	0	Ki67+	 11563 20871
11219	0	0	Ki67+	 11565 20365
11220	0	0	Ki67+	 11574 20381
11221	0	0	Ki67+	 11574 20427
11222	0	0	Ki67+	 11577 20565
11223	0	0	Ki67+	 11583 20905
11224	0	0	Ki67+	 11590 20362
11225	0	0	Ki67+	 11597 20587
11226	0	0	Ki67+	 11601 21124
11227	0	0	Ki67+	 11616 20416
11228	0	0	Ki67+	 11617 20898
11229	0	0	Ki67+	 11619 20592
11230	0	0	Ki67+	 11619 21075
11231	0	0	Ki67+	 11622 20582
11232	0	0	Ki67+	 11628 20406
11233	0	0	Ki67+	 11631 20879
11234	0	0	Ki67+	 11634 20970
11235	0	0	Ki67+	 11642 20369
11236	0	0	Ki67+	 11643 21028
11237	0	0	Ki67+	 11645 20413
11238	0	0	Ki67+	 11656 20363
11239	0	0	Ki67+	 11659 20347
11240	0	0	Ki67+	 11660 20901
11241	0	0	Ki67+	 11667 21023
11242	0	0	Ki67+	 11675 20340
11243	0	0	Ki67+	 11690 21028
11244	0	0	Ki67+	 11711 20806
11245	0	0	Ki67+	 11718 20652
11246	0	0	Ki67+	 11720 20558
11247	0	0	Ki67+	 10957 21725
11248	0	0	Ki67+	 11028 21801
11249	0	0	Ki67+	 11043 21866
11250	0	0	Ki67+	 11167 21158
11251	0	0	Ki67+	 11182 21183
11252	0	0	Ki67+	 11193 21461
11253	0	0	Ki67+	 11212 21492
11254	0	0	Ki67+	 11395 21204
11255	0	0	Ki67+	 11435 21691
11256	0	0	Ki67+	 11441 21668
11257	0	0	Ki67+	 11464 21649
11258	0	0	Ki67+	 11465 21486
11259	0	0	Ki67+	 11479 21514
11260	0	0	Ki67+	 11508 21418
11261	0	0	Ki67+	 11527 21396
11262	0	0	Ki67+	 11532 21367
11263	0	0	Ki67+	 11552 21810
11264	0	0	Ki67+	 11560 21852
11265	0	0	Ki67+	 11575 21844
11266	0	0	Ki67+	 11578 21464
11267	0	0	Ki67+	 11584 21250
11268	0	0	Ki67+	 11588 21437
11269	0	0	Ki67+	 11588 21458
11270	0	0	Ki67+	 11588 21898
11271	0	0	Ki67+	 11590 21917
11272	0	0	Ki67+	 11599 21935
11273	0	0	Ki67+	 11601 21904
11274	0	0	Ki67+	 11606 21650
11275	0	0	Ki67+	 11608 21251
11276	0	0	Ki67+	 11621 21630
11277	0	0	Ki67+	 11638 21660
11278	0	0	Ki67+	 11644 21463
11279	0	0	Ki67+	 11645 21438
11280	0	0	Ki67+	 11655 21754
11281	0	0	Ki67+	 11666 21726
11282	0	0	Ki67+	 11670 21422
11283	0	0	Ki67+	 11676 21443
11284	0	0	Ki67+	 11679 21698
11285	0	0	Ki67+	 11725 21790
11286	0	0	Ki67+	 10932 22006
11287	0	0	Ki67+	 10936 22070
11288	0	0	Ki67+	 10936 22113
11289	0	0	Ki67+	 10955 22057
11290	0	0	Ki67+	 10955 22138
11291	0	0	Ki67+	 10958 22663
11292	0	0	Ki67+	 10965 22085
11293	0	0	Ki67+	 10977 22308
11294	0	0	Ki67+	 11010 22041
11295	0	0	Ki67+	 11012 22599
11296	0	0	Ki67+	 11020 22253
11297	0	0	Ki67+	 11028 22035
11298	0	0	Ki67+	 11029 22074
11299	0	0	Ki67+	 11046 22278
11300	0	0	Ki67+	 11058 22225
11301	0	0	Ki67+	 11126 22503
11302	0	0	Ki67+	 11166 22648
11303	0	0	Ki67+	 11169 22497
11304	0	0	Ki67+	 11178 22677
11305	0	0	Ki67+	 11183 22470
11306	0	0	Ki67+	 11183 22528
11307	0	0	Ki67+	 11195 22515
11308	0	0	Ki67+	 11197 22084
11309	0	0	Ki67+	 11199 22536
11310	0	0	Ki67+	 11200 22365
11311	0	0	Ki67+	 11200 22438
11312	0	0	Ki67+	 11205 22489
11313	0	0	Ki67+	 11206 22464
11314	0	0	Ki67+	 11215 22507
11315	0	0	Ki67+	 11217 22415
11316	0	0	Ki67+	 11221 22672
11317	0	0	Ki67+	 11221 22716
11318	0	0	Ki67+	 11225 22308
11319	0	0	Ki67+	 11228 22729
11320	0	0	Ki67+	 11230 22569
11321	0	0	Ki67+	 11234 22357
11322	0	0	Ki67+	 11254 22394
11323	0	0	Ki67+	 11255 22646
11324	0	0	Ki67+	 11260 22680
11325	0	0	Ki67+	 11264 22345
11326	0	0	Ki67+	 11270 22562
11327	0	0	Ki67+	 11273 22498
11328	0	0	Ki67+	 11274 22694
11329	0	0	Ki67+	 11281 22119
11330	0	0	Ki67+	 11294 22275
11331	0	0	Ki67+	 11295 22699
11332	0	0	Ki67+	 11306 22291
11333	0	0	Ki67+	 11307 22559
11334	0	0	Ki67+	 11310 22397
11335	0	0	Ki67+	 11320 22314
11336	0	0	Ki67+	 11321 22358
11337	0	0	Ki67+	 11322 22706
11338	0	0	Ki67+	 11326 22344
11339	0	0	Ki67+	 11327 22723
11340	0	0	Ki67+	 11336 22373
11341	0	0	Ki67+	 11353 22375
11342	0	0	Ki67+	 11354 22575
11343	0	0	Ki67+	 11364 22201
11344	0	0	Ki67+	 11368 22237
11345	0	0	Ki67+	 11369 22178
11346	0	0	Ki67+	 11370 22690
11347	0	0	Ki67+	 11375 22678
11348	0	0	Ki67+	 11377 22517
11349	0	0	Ki67+	 11378 22214
11350	0	0	Ki67+	 11380 22308
11351	0	0	Ki67+	 11380 22705
11352	0	0	Ki67+	 11383 22200
11353	0	0	Ki67+	 11385 22591
11354	0	0	Ki67+	 11392 22358
11355	0	0	Ki67+	 11392 22572
11356	0	0	Ki67+	 11393 22628
11357	0	0	Ki67+	 11393 22682
11358	0	0	Ki67+	 11397 22498
11359	0	0	Ki67+	 11401 22555
11360	0	0	Ki67+	 11402 22657
11361	0	0	Ki67+	 11403 22152
11362	0	0	Ki67+	 11406 22682
11363	0	0	Ki67+	 11410 22621
11364	0	0	Ki67+	 11414 22177
11365	0	0	Ki67+	 11414 22469
11366	0	0	Ki67+	 11415 22525
11367	0	0	Ki67+	 11415 22663
11368	0	0	Ki67+	 11423 22416
11369	0	0	Ki67+	 11426 22639
11370	0	0	Ki67+	 11428 22471
11371	0	0	Ki67+	 11433 22003
11372	0	0	Ki67+	 11433 22572
11373	0	0	Ki67+	 11435 22452
11374	0	0	Ki67+	 11439 22595
11375	0	0	Ki67+	 11444 22024
11376	0	0	Ki67+	 11444 22610
11377	0	0	Ki67+	 11449 22622
11378	0	0	Ki67+	 11470 22038
11379	0	0	Ki67+	 11491 22708
11380	0	0	Ki67+	 11502 22134
11381	0	0	Ki67+	 11509 22689
11382	0	0	Ki67+	 11535 22418
11383	0	0	Ki67+	 11538 22400
11384	0	0	Ki67+	 11542 22463
11385	0	0	Ki67+	 11546 22299
11386	0	0	Ki67+	 11549 21964
11387	0	0	Ki67+	 11552 22034
11388	0	0	Ki67+	 11555 22292
11389	0	0	Ki67+	 11557 22373
11390	0	0	Ki67+	 11557 22460
11391	0	0	Ki67+	 11561 22446
11392	0	0	Ki67+	 11577 21955
11393	0	0	Ki67+	 11585 22662
11394	0	0	Ki67+	 11587 21977
11395	0	0	Ki67+	 11590 22733
11396	0	0	Ki67+	 11593 21959
11397	0	0	Ki67+	 11626 22713
11398	0	0	Ki67+	 11633 22696
11399	0	0	Ki67+	 11645 22715
11400	0	0	Ki67+	 11648 21956
11401	0	0	Ki67+	 11651 22000
11402	0	0	Ki67+	 11669 22690
11403	0	0	Ki67+	 11679 22057
11404	0	0	Ki67+	 11680 22017
11405	0	0	Ki67+	 11681 22465
11406	0	0	Ki67+	 11693 21944
11407	0	0	Ki67+	 11714 22067
11408	0	0	Ki67+	 11717 22129
11409	0	0	Ki67+	 11722 22717
11410	0	0	Ki67+	 11726 22063
11411	0	0	Ki67+	 10930 23012
11412	0	0	Ki67+	 10943 23064
11413	0	0	Ki67+	 10961 23239
11414	0	0	Ki67+	 10965 23183
11415	0	0	Ki67+	 10970 23121
11416	0	0	Ki67+	 10980 23015
11417	0	0	Ki67+	 10993 23245
11418	0	0	Ki67+	 10994 22955
11419	0	0	Ki67+	 10998 23271
11420	0	0	Ki67+	 11023 23232
11421	0	0	Ki67+	 11025 23269
11422	0	0	Ki67+	 11030 22986
11423	0	0	Ki67+	 11032 23123
11424	0	0	Ki67+	 11035 23170
11425	0	0	Ki67+	 11036 23108
11426	0	0	Ki67+	 11047 23175
11427	0	0	Ki67+	 11050 23210
11428	0	0	Ki67+	 11053 23139
11429	0	0	Ki67+	 11053 23233
11430	0	0	Ki67+	 11062 23055
11431	0	0	Ki67+	 11070 23152
11432	0	0	Ki67+	 11070 23216
11433	0	0	Ki67+	 11072 23070
11434	0	0	Ki67+	 11072 23266
11435	0	0	Ki67+	 11079 23248
11436	0	0	Ki67+	 11082 22932
11437	0	0	Ki67+	 11084 23258
11438	0	0	Ki67+	 11084 23399
11439	0	0	Ki67+	 11084 23458
11440	0	0	Ki67+	 11084 23518
11441	0	0	Ki67+	 11091 23189
11442	0	0	Ki67+	 11091 23361
11443	0	0	Ki67+	 11100 23370
11444	0	0	Ki67+	 11103 23181
11445	0	0	Ki67+	 11104 23495
11446	0	0	Ki67+	 11112 23059
11447	0	0	Ki67+	 11114 23462
11448	0	0	Ki67+	 11122 23212
11449	0	0	Ki67+	 11122 23437
11450	0	0	Ki67+	 11126 23357
11451	0	0	Ki67+	 11128 23373
11452	0	0	Ki67+	 11133 23535
11453	0	0	Ki67+	 11134 23014
11454	0	0	Ki67+	 11136 22993
11455	0	0	Ki67+	 11138 23224
11456	0	0	Ki67+	 11146 23114
11457	0	0	Ki67+	 11147 23237
11458	0	0	Ki67+	 11148 23090
11459	0	0	Ki67+	 11148 23483
11460	0	0	Ki67+	 11153 23396
11461	0	0	Ki67+	 11160 23494
11462	0	0	Ki67+	 11163 23088
11463	0	0	Ki67+	 11164 23388
11464	0	0	Ki67+	 11165 22976
11465	0	0	Ki67+	 11168 23404
11466	0	0	Ki67+	 11173 23321
11467	0	0	Ki67+	 11174 23030
11468	0	0	Ki67+	 11174 23097
11469	0	0	Ki67+	 11176 23419
11470	0	0	Ki67+	 11180 22872
11471	0	0	Ki67+	 11180 23307
11472	0	0	Ki67+	 11187 22929
11473	0	0	Ki67+	 11189 23367
11474	0	0	Ki67+	 11190 22942
11475	0	0	Ki67+	 11191 23388
11476	0	0	Ki67+	 11197 23403
11477	0	0	Ki67+	 11200 23441
11478	0	0	Ki67+	 11205 23070
11479	0	0	Ki67+	 11206 23387
11480	0	0	Ki67+	 11209 23458
11481	0	0	Ki67+	 11210 22915
11482	0	0	Ki67+	 11217 22957
11483	0	0	Ki67+	 11222 23476
11484	0	0	Ki67+	 11226 23445
11485	0	0	Ki67+	 11233 22949
11486	0	0	Ki67+	 11237 22989
11487	0	0	Ki67+	 11242 23391
11488	0	0	Ki67+	 11245 23112
11489	0	0	Ki67+	 11253 22953
11490	0	0	Ki67+	 11254 23408
11491	0	0	Ki67+	 11257 23423
11492	0	0	Ki67+	 11260 22939
11493	0	0	Ki67+	 11267 22961
11494	0	0	Ki67+	 11287 22892
11495	0	0	Ki67+	 11287 23384
11496	0	0	Ki67+	 11287 23415
11497	0	0	Ki67+	 11290 22917
11498	0	0	Ki67+	 11296 23396
11499	0	0	Ki67+	 11311 23424
11500	0	0	Ki67+	 11321 23435
11501	0	0	Ki67+	 11328 23330
11502	0	0	Ki67+	 11331 22877
11503	0	0	Ki67+	 11339 22932
11504	0	0	Ki67+	 11345 22943
11505	0	0	Ki67+	 11347 23080
11506	0	0	Ki67+	 11351 23409
11507	0	0	Ki67+	 11354 22958
11508	0	0	Ki67+	 11355 23364
11509	0	0	Ki67+	 11356 22759
11510	0	0	Ki67+	 11362 23405
11511	0	0	Ki67+	 11373 23420
11512	0	0	Ki67+	 11394 22927
11513	0	0	Ki67+	 11417 22951
11514	0	0	Ki67+	 11422 23485
11515	0	0	Ki67+	 11423 22926
11516	0	0	Ki67+	 11443 22904
11517	0	0	Ki67+	 11447 23375
11518	0	0	Ki67+	 11456 22842
11519	0	0	Ki67+	 11458 22803
11520	0	0	Ki67+	 11458 23106
11521	0	0	Ki67+	 11464 22878
11522	0	0	Ki67+	 11467 23397
11523	0	0	Ki67+	 11471 23218
11524	0	0	Ki67+	 11479 22949
11525	0	0	Ki67+	 11481 22926
11526	0	0	Ki67+	 11484 23300
11527	0	0	Ki67+	 11485 22908
11528	0	0	Ki67+	 11489 23251
11529	0	0	Ki67+	 11506 23015
11530	0	0	Ki67+	 11524 23321
11531	0	0	Ki67+	 11527 22925
11532	0	0	Ki67+	 11540 22874
11533	0	0	Ki67+	 11542 23331
11534	0	0	Ki67+	 11543 22852
11535	0	0	Ki67+	 11545 23189
11536	0	0	Ki67+	 11546 23175
11537	0	0	Ki67+	 11551 23007
11538	0	0	Ki67+	 11551 23212
11539	0	0	Ki67+	 11551 23279
11540	0	0	Ki67+	 11552 22860
11541	0	0	Ki67+	 11553 22888
11542	0	0	Ki67+	 11561 23521
11543	0	0	Ki67+	 11562 22833
11544	0	0	Ki67+	 11563 23389
11545	0	0	Ki67+	 11566 23196
11546	0	0	Ki67+	 11584 23231
11547	0	0	Ki67+	 11592 23314
11548	0	0	Ki67+	 11593 23211
11549	0	0	Ki67+	 11597 23331
11550	0	0	Ki67+	 11598 22937
11551	0	0	Ki67+	 11601 23277
11552	0	0	Ki67+	 11604 22984
11553	0	0	Ki67+	 11605 23257
11554	0	0	Ki67+	 11617 23391
11555	0	0	Ki67+	 11618 23296
11556	0	0	Ki67+	 11625 23283
11557	0	0	Ki67+	 11628 23007
11558	0	0	Ki67+	 11631 22936
11559	0	0	Ki67+	 11637 23338
11560	0	0	Ki67+	 11638 23259
11561	0	0	Ki67+	 11646 23004
11562	0	0	Ki67+	 11650 23243
11563	0	0	Ki67+	 11651 22974
11564	0	0	Ki67+	 11651 23310
11565	0	0	Ki67+	 11653 23285
11566	0	0	Ki67+	 11658 23135
11567	0	0	Ki67+	 11661 22950
11568	0	0	Ki67+	 11671 23131
11569	0	0	Ki67+	 11673 23446
11570	0	0	Ki67+	 11677 22996
11571	0	0	Ki67+	 11680 23318
11572	0	0	Ki67+	 11680 23470
11573	0	0	Ki67+	 11687 23479
11574	0	0	Ki67+	 11688 23460
11575	0	0	Ki67+	 11689 22740
11576	0	0	Ki67+	 11689 23275
11577	0	0	Ki67+	 11691 23172
11578	0	0	Ki67+	 11692 23091
11579	0	0	Ki67+	 11699 23201
11580	0	0	Ki67+	 11705 23065
11581	0	0	Ki67+	 11705 23147
11582	0	0	Ki67+	 11705 23174
11583	0	0	Ki67+	 11708 23252
11584	0	0	Ki67+	 11709 23086
11585	0	0	Ki67+	 11714 23301
11586	0	0	Ki67+	 11716 22776
11587	0	0	Ki67+	 11716 23423
11588	0	0	Ki67+	 11719 23215
11589	0	0	Ki67+	 11719 23399
11590	0	0	Ki67+	 11721 23063
11591	0	0	Ki67+	 11722 23253
11592	0	0	Ki67+	 11725 23083
11593	0	0	Ki67+	 11726 22936
11594	0	0	Ki67+	 10931 24132
11595	0	0	Ki67+	 10932 24155
11596	0	0	Ki67+	 10935 23590
11597	0	0	Ki67+	 10935 23772
11598	0	0	Ki67+	 10935 23880
11599	0	0	Ki67+	 10936 24045
11600	0	0	Ki67+	 10936 24071
11601	0	0	Ki67+	 10937 24091
11602	0	0	Ki67+	 10939 24191
11603	0	0	Ki67+	 10941 23700
11604	0	0	Ki67+	 10945 23871
11605	0	0	Ki67+	 10948 24128
11606	0	0	Ki67+	 10951 23720
11607	0	0	Ki67+	 10955 24158
11608	0	0	Ki67+	 10962 23995
11609	0	0	Ki67+	 10967 23648
11610	0	0	Ki67+	 10970 23971
11611	0	0	Ki67+	 10973 24001
11612	0	0	Ki67+	 10975 23689
11613	0	0	Ki67+	 10975 23723
11614	0	0	Ki67+	 10979 23982
11615	0	0	Ki67+	 10982 24010
11616	0	0	Ki67+	 10990 23860
11617	0	0	Ki67+	 10994 24013
11618	0	0	Ki67+	 10994 24199
11619	0	0	Ki67+	 10996 24222
11620	0	0	Ki67+	 11000 23710
11621	0	0	Ki67+	 11000 23746
11622	0	0	Ki67+	 11000 23942
11623	0	0	Ki67+	 11000 24244
11624	0	0	Ki67+	 11002 23961
11625	0	0	Ki67+	 11003 24000
11626	0	0	Ki67+	 11005 23657
11627	0	0	Ki67+	 11011 23742
11628	0	0	Ki67+	 11011 24046
11629	0	0	Ki67+	 11013 24251
11630	0	0	Ki67+	 11013 24317
11631	0	0	Ki67+	 11014 24059
11632	0	0	Ki67+	 11017 24069
11633	0	0	Ki67+	 11018 23890
11634	0	0	Ki67+	 11024 23963
11635	0	0	Ki67+	 11024 24235
11636	0	0	Ki67+	 11029 23641
11637	0	0	Ki67+	 11032 23927
11638	0	0	Ki67+	 11033 24312
11639	0	0	Ki67+	 11034 24162
11640	0	0	Ki67+	 11036 24273
11641	0	0	Ki67+	 11037 23678
11642	0	0	Ki67+	 11037 24059
11643	0	0	Ki67+	 11038 23656
11644	0	0	Ki67+	 11046 23694
11645	0	0	Ki67+	 11046 24296
11646	0	0	Ki67+	 11047 23907
11647	0	0	Ki67+	 11047 24038
11648	0	0	Ki67+	 11049 24203
11649	0	0	Ki67+	 11051 24235
11650	0	0	Ki67+	 11052 24311
11651	0	0	Ki67+	 11054 24280
11652	0	0	Ki67+	 11059 23928
11653	0	0	Ki67+	 11064 24014
11654	0	0	Ki67+	 11065 24324
11655	0	0	Ki67+	 11066 23761
11656	0	0	Ki67+	 11067 23683
11657	0	0	Ki67+	 11069 24262
11658	0	0	Ki67+	 11070 23653
11659	0	0	Ki67+	 11079 24238
11660	0	0	Ki67+	 11081 23566
11661	0	0	Ki67+	 11083 24277
11662	0	0	Ki67+	 11083 24299
11663	0	0	Ki67+	 11088 23870
11664	0	0	Ki67+	 11089 24315
11665	0	0	Ki67+	 11092 23601
11666	0	0	Ki67+	 11097 23896
11667	0	0	Ki67+	 11099 23918
11668	0	0	Ki67+	 11105 23938
11669	0	0	Ki67+	 11110 23579
11670	0	0	Ki67+	 11112 23542
11671	0	0	Ki67+	 11112 24283
11672	0	0	Ki67+	 11121 23904
11673	0	0	Ki67+	 11132 23939
11674	0	0	Ki67+	 11133 23841
11675	0	0	Ki67+	 11134 23899
11676	0	0	Ki67+	 11134 24317
11677	0	0	Ki67+	 11138 23634
11678	0	0	Ki67+	 11141 23852
11679	0	0	Ki67+	 11149 24199
11680	0	0	Ki67+	 11150 23920
11681	0	0	Ki67+	 11152 24145
11682	0	0	Ki67+	 11156 24225
11683	0	0	Ki67+	 11157 24246
11684	0	0	Ki67+	 11161 23894
11685	0	0	Ki67+	 11163 24319
11686	0	0	Ki67+	 11169 24170
11687	0	0	Ki67+	 11170 23904
11688	0	0	Ki67+	 11173 23999
11689	0	0	Ki67+	 11174 23922
11690	0	0	Ki67+	 11177 24078
11691	0	0	Ki67+	 11184 24178
11692	0	0	Ki67+	 11188 24325
11693	0	0	Ki67+	 11190 24199
11694	0	0	Ki67+	 11197 24269
11695	0	0	Ki67+	 11210 24267
11696	0	0	Ki67+	 11211 24087
11697	0	0	Ki67+	 11218 24166
11698	0	0	Ki67+	 11220 23537
11699	0	0	Ki67+	 11223 23796
11700	0	0	Ki67+	 11235 23942
11701	0	0	Ki67+	 11236 24208
11702	0	0	Ki67+	 11237 23850
11703	0	0	Ki67+	 11237 24075
11704	0	0	Ki67+	 11246 23794
11705	0	0	Ki67+	 11246 23963
11706	0	0	Ki67+	 11247 23910
11707	0	0	Ki67+	 11248 24128
11708	0	0	Ki67+	 11248 24184
11709	0	0	Ki67+	 11252 24056
11710	0	0	Ki67+	 11254 23870
11711	0	0	Ki67+	 11258 23819
11712	0	0	Ki67+	 11259 23801
11713	0	0	Ki67+	 11259 23962
11714	0	0	Ki67+	 11260 24197
11715	0	0	Ki67+	 11261 24070
11716	0	0	Ki67+	 11262 23942
11717	0	0	Ki67+	 11263 23786
11718	0	0	Ki67+	 11267 24132
11719	0	0	Ki67+	 11271 23889
11720	0	0	Ki67+	 11274 24157
11721	0	0	Ki67+	 11275 23927
11722	0	0	Ki67+	 11282 23802
11723	0	0	Ki67+	 11286 24161
11724	0	0	Ki67+	 11287 23825
11725	0	0	Ki67+	 11288 23924
11726	0	0	Ki67+	 11290 23789
11727	0	0	Ki67+	 11290 23901
11728	0	0	Ki67+	 11293 23611
11729	0	0	Ki67+	 11296 24062
11730	0	0	Ki67+	 11298 24019
11731	0	0	Ki67+	 11303 24169
11732	0	0	Ki67+	 11308 23958
11733	0	0	Ki67+	 11319 24183
11734	0	0	Ki67+	 11320 23731
11735	0	0	Ki67+	 11320 24329
11736	0	0	Ki67+	 11322 24149
11737	0	0	Ki67+	 11326 23556
11738	0	0	Ki67+	 11328 24119
11739	0	0	Ki67+	 11335 23721
11740	0	0	Ki67+	 11343 24142
11741	0	0	Ki67+	 11344 24278
11742	0	0	Ki67+	 11345 23720
11743	0	0	Ki67+	 11346 23862
11744	0	0	Ki67+	 11347 23744
11745	0	0	Ki67+	 11351 23555
11746	0	0	Ki67+	 11355 23885
11747	0	0	Ki67+	 11360 23930
11748	0	0	Ki67+	 11366 23911
11749	0	0	Ki67+	 11388 24215
11750	0	0	Ki67+	 11409 23777
11751	0	0	Ki67+	 11412 23901
11752	0	0	Ki67+	 11417 23636
11753	0	0	Ki67+	 11419 23805
11754	0	0	Ki67+	 11420 23791
11755	0	0	Ki67+	 11431 24185
11756	0	0	Ki67+	 11449 23661
11757	0	0	Ki67+	 11451 23945
11758	0	0	Ki67+	 11456 23605
11759	0	0	Ki67+	 11458 24129
11760	0	0	Ki67+	 11463 23941
11761	0	0	Ki67+	 11481 23604
11762	0	0	Ki67+	 11481 23649
11763	0	0	Ki67+	 11497 23727
11764	0	0	Ki67+	 11500 23698
11765	0	0	Ki67+	 11514 23608
11766	0	0	Ki67+	 11522 23683
11767	0	0	Ki67+	 11524 23646
11768	0	0	Ki67+	 11525 23778
11769	0	0	Ki67+	 11532 24327
11770	0	0	Ki67+	 11534 24141
11771	0	0	Ki67+	 11542 24149
11772	0	0	Ki67+	 11545 23648
11773	0	0	Ki67+	 11548 23932
11774	0	0	Ki67+	 11551 23692
11775	0	0	Ki67+	 11552 23728
11776	0	0	Ki67+	 11555 23921
11777	0	0	Ki67+	 11574 24316
11778	0	0	Ki67+	 11575 23696
11779	0	0	Ki67+	 11578 23665
11780	0	0	Ki67+	 11582 23730
11781	0	0	Ki67+	 11583 24269
11782	0	0	Ki67+	 11586 24286
11783	0	0	Ki67+	 11599 24114
11784	0	0	Ki67+	 11601 24038
11785	0	0	Ki67+	 11605 23688
11786	0	0	Ki67+	 11606 24048
11787	0	0	Ki67+	 11607 23715
11788	0	0	Ki67+	 11618 24020
11789	0	0	Ki67+	 11618 24276
11790	0	0	Ki67+	 11623 24073
11791	0	0	Ki67+	 11624 23687
11792	0	0	Ki67+	 11626 23721
11793	0	0	Ki67+	 11629 24306
11794	0	0	Ki67+	 11637 23782
11795	0	0	Ki67+	 11638 23817
11796	0	0	Ki67+	 11641 23754
11797	0	0	Ki67+	 11643 24295
11798	0	0	Ki67+	 11646 24083
11799	0	0	Ki67+	 11649 23822
11800	0	0	Ki67+	 11650 24100
11801	0	0	Ki67+	 11651 24288
11802	0	0	Ki67+	 11653 23714
11803	0	0	Ki67+	 11653 24126
11804	0	0	Ki67+	 11659 23814
11805	0	0	Ki67+	 11660 24076
11806	0	0	Ki67+	 11662 24254
11807	0	0	Ki67+	 11666 23686
11808	0	0	Ki67+	 11668 23792
11809	0	0	Ki67+	 11668 24027
11810	0	0	Ki67+	 11672 24274
11811	0	0	Ki67+	 11677 23831
11812	0	0	Ki67+	 11680 23706
11813	0	0	Ki67+	 11681 23816
11814	0	0	Ki67+	 11683 23724
11815	0	0	Ki67+	 11686 23736
11816	0	0	Ki67+	 11690 23940
11817	0	0	Ki67+	 11695 23782
11818	0	0	Ki67+	 11695 23987
11819	0	0	Ki67+	 11704 24277
11820	0	0	Ki67+	 11705 23731
11821	0	0	Ki67+	 11709 23784
11822	0	0	Ki67+	 11712 23749
11823	0	0	Ki67+	 11720 24027
11824	0	0	Ki67+	 10934 25127
11825	0	0	Ki67+	 10936 24512
11826	0	0	Ki67+	 10951 24497
11827	0	0	Ki67+	 10961 25092
11828	0	0	Ki67+	 10969 24423
11829	0	0	Ki67+	 10970 24647
11830	0	0	Ki67+	 10973 24692
11831	0	0	Ki67+	 10973 24734
11832	0	0	Ki67+	 10973 24848
11833	0	0	Ki67+	 10974 24510
11834	0	0	Ki67+	 10974 24533
11835	0	0	Ki67+	 10980 25115
11836	0	0	Ki67+	 10987 24721
11837	0	0	Ki67+	 10989 24708
11838	0	0	Ki67+	 10998 24807
11839	0	0	Ki67+	 10999 24739
11840	0	0	Ki67+	 11000 24821
11841	0	0	Ki67+	 11001 24485
11842	0	0	Ki67+	 11002 24474
11843	0	0	Ki67+	 11004 24511
11844	0	0	Ki67+	 11006 24786
11845	0	0	Ki67+	 11014 24733
11846	0	0	Ki67+	 11019 24491
11847	0	0	Ki67+	 11019 24820
11848	0	0	Ki67+	 11024 24803
11849	0	0	Ki67+	 11029 24505
11850	0	0	Ki67+	 11033 24789
11851	0	0	Ki67+	 11034 24460
11852	0	0	Ki67+	 11041 24484
11853	0	0	Ki67+	 11042 24377
11854	0	0	Ki67+	 11043 25082
11855	0	0	Ki67+	 11044 24790
11856	0	0	Ki67+	 11052 24340
11857	0	0	Ki67+	 11059 24375
11858	0	0	Ki67+	 11063 24715
11859	0	0	Ki67+	 11065 24678
11860	0	0	Ki67+	 11073 24362
11861	0	0	Ki67+	 11076 24946
11862	0	0	Ki67+	 11080 24644
11863	0	0	Ki67+	 11080 24693
11864	0	0	Ki67+	 11082 24744
11865	0	0	Ki67+	 11090 24737
11866	0	0	Ki67+	 11091 24805
11867	0	0	Ki67+	 11096 24414
11868	0	0	Ki67+	 11097 24688
11869	0	0	Ki67+	 11098 24745
11870	0	0	Ki67+	 11098 25118
11871	0	0	Ki67+	 11105 24451
11872	0	0	Ki67+	 11106 24945
11873	0	0	Ki67+	 11108 24810
11874	0	0	Ki67+	 11108 24835
11875	0	0	Ki67+	 11119 24725
11876	0	0	Ki67+	 11123 24947
11877	0	0	Ki67+	 11132 24646
11878	0	0	Ki67+	 11134 24430
11879	0	0	Ki67+	 11134 24470
11880	0	0	Ki67+	 11136 24405
11881	0	0	Ki67+	 11142 24338
11882	0	0	Ki67+	 11142 24825
11883	0	0	Ki67+	 11156 24679
11884	0	0	Ki67+	 11158 24861
11885	0	0	Ki67+	 11159 24880
11886	0	0	Ki67+	 11165 24841
11887	0	0	Ki67+	 11169 24956
11888	0	0	Ki67+	 11179 24931
11889	0	0	Ki67+	 11180 24457
11890	0	0	Ki67+	 11184 24954
11891	0	0	Ki67+	 11185 24714
11892	0	0	Ki67+	 11185 24744
11893	0	0	Ki67+	 11188 24874
11894	0	0	Ki67+	 11190 25121
11895	0	0	Ki67+	 11192 24734
11896	0	0	Ki67+	 11204 24764
11897	0	0	Ki67+	 11205 24882
11898	0	0	Ki67+	 11205 25088
11899	0	0	Ki67+	 11208 24934
11900	0	0	Ki67+	 11213 25047
11901	0	0	Ki67+	 11226 24564
11902	0	0	Ki67+	 11229 25052
11903	0	0	Ki67+	 11231 24526
11904	0	0	Ki67+	 11232 24595
11905	0	0	Ki67+	 11234 24666
11906	0	0	Ki67+	 11239 24654
11907	0	0	Ki67+	 11240 24557
11908	0	0	Ki67+	 11243 24695
11909	0	0	Ki67+	 11246 25021
11910	0	0	Ki67+	 11248 25087
11911	0	0	Ki67+	 11249 24719
11912	0	0	Ki67+	 11255 25104
11913	0	0	Ki67+	 11257 24782
11914	0	0	Ki67+	 11257 25029
11915	0	0	Ki67+	 11262 24734
11916	0	0	Ki67+	 11265 24708
11917	0	0	Ki67+	 11267 24482
11918	0	0	Ki67+	 11268 25126
11919	0	0	Ki67+	 11269 24571
11920	0	0	Ki67+	 11273 24933
11921	0	0	Ki67+	 11275 24461
11922	0	0	Ki67+	 11276 24393
11923	0	0	Ki67+	 11286 24771
11924	0	0	Ki67+	 11286 24782
11925	0	0	Ki67+	 11287 24746
11926	0	0	Ki67+	 11293 24881
11927	0	0	Ki67+	 11303 24570
11928	0	0	Ki67+	 11303 24673
11929	0	0	Ki67+	 11311 24577
11930	0	0	Ki67+	 11323 24922
11931	0	0	Ki67+	 11331 24444
11932	0	0	Ki67+	 11334 24547
11933	0	0	Ki67+	 11336 24427
11934	0	0	Ki67+	 11345 24825
11935	0	0	Ki67+	 11347 24383
11936	0	0	Ki67+	 11348 24812
11937	0	0	Ki67+	 11352 24685
11938	0	0	Ki67+	 11377 24422
11939	0	0	Ki67+	 11379 24708
11940	0	0	Ki67+	 11382 24569
11941	0	0	Ki67+	 11384 24747
11942	0	0	Ki67+	 11385 24402
11943	0	0	Ki67+	 11392 24607
11944	0	0	Ki67+	 11395 24813
11945	0	0	Ki67+	 11397 25037
11946	0	0	Ki67+	 11399 24774
11947	0	0	Ki67+	 11402 25090
11948	0	0	Ki67+	 11406 25065
11949	0	0	Ki67+	 11410 24409
11950	0	0	Ki67+	 11412 24397
11951	0	0	Ki67+	 11414 25054
11952	0	0	Ki67+	 11418 25101
11953	0	0	Ki67+	 11420 25038
11954	0	0	Ki67+	 11421 24441
11955	0	0	Ki67+	 11422 24420
11956	0	0	Ki67+	 11422 24904
11957	0	0	Ki67+	 11422 25019
11958	0	0	Ki67+	 11425 24930
11959	0	0	Ki67+	 11426 24722
11960	0	0	Ki67+	 11442 25026
11961	0	0	Ki67+	 11443 24406
11962	0	0	Ki67+	 11444 24830
11963	0	0	Ki67+	 11445 25124
11964	0	0	Ki67+	 11446 24770
11965	0	0	Ki67+	 11448 24760
11966	0	0	Ki67+	 11448 24811
11967	0	0	Ki67+	 11455 24346
11968	0	0	Ki67+	 11455 24478
11969	0	0	Ki67+	 11456 24849
11970	0	0	Ki67+	 11457 24834
11971	0	0	Ki67+	 11458 24745
11972	0	0	Ki67+	 11462 24586
11973	0	0	Ki67+	 11462 25082
11974	0	0	Ki67+	 11463 24812
11975	0	0	Ki67+	 11464 24985
11976	0	0	Ki67+	 11465 24429
11977	0	0	Ki67+	 11466 24775
11978	0	0	Ki67+	 11466 25092
11979	0	0	Ki67+	 11468 25134
11980	0	0	Ki67+	 11475 24883
11981	0	0	Ki67+	 11475 24995
11982	0	0	Ki67+	 11476 24753
11983	0	0	Ki67+	 11478 25042
11984	0	0	Ki67+	 11485 25025
11985	0	0	Ki67+	 11489 24611
11986	0	0	Ki67+	 11489 25050
11987	0	0	Ki67+	 11491 24834
11988	0	0	Ki67+	 11492 24699
11989	0	0	Ki67+	 11497 25102
11990	0	0	Ki67+	 11498 24813
11991	0	0	Ki67+	 11498 25033
11992	0	0	Ki67+	 11499 24875
11993	0	0	Ki67+	 11510 24860
11994	0	0	Ki67+	 11512 24435
11995	0	0	Ki67+	 11518 25028
11996	0	0	Ki67+	 11520 24869
11997	0	0	Ki67+	 11523 24854
11998	0	0	Ki67+	 11527 24789
11999	0	0	Ki67+	 11528 24771
12000	0	0	Ki67+	 11528 24844
12001	0	0	Ki67+	 11530 25044
12002	0	0	Ki67+	 11532 24377
12003	0	0	Ki67+	 11532 24893
12004	0	0	Ki67+	 11535 24880
12005	0	0	Ki67+	 11536 24813
12006	0	0	Ki67+	 11537 24999
12007	0	0	Ki67+	 11540 24870
12008	0	0	Ki67+	 11546 25087
12009	0	0	Ki67+	 11549 24412
12010	0	0	Ki67+	 11549 24501
12011	0	0	Ki67+	 11558 25104
12012	0	0	Ki67+	 11559 24490
12013	0	0	Ki67+	 11561 24442
12014	0	0	Ki67+	 11563 24860
12015	0	0	Ki67+	 11564 24371
12016	0	0	Ki67+	 11564 24468
12017	0	0	Ki67+	 11564 24818
12018	0	0	Ki67+	 11565 25049
12019	0	0	Ki67+	 11566 24520
12020	0	0	Ki67+	 11570 25099
12021	0	0	Ki67+	 11572 25089
12022	0	0	Ki67+	 11573 25135
12023	0	0	Ki67+	 11576 24534
12024	0	0	Ki67+	 11576 24855
12025	0	0	Ki67+	 11577 24478
12026	0	0	Ki67+	 11577 25116
12027	0	0	Ki67+	 11579 24449
12028	0	0	Ki67+	 11580 24761
12029	0	0	Ki67+	 11581 24559
12030	0	0	Ki67+	 11586 24829
12031	0	0	Ki67+	 11588 24805
12032	0	0	Ki67+	 11592 24911
12033	0	0	Ki67+	 11607 24723
12034	0	0	Ki67+	 11612 24799
12035	0	0	Ki67+	 11622 24893
12036	0	0	Ki67+	 11624 24927
12037	0	0	Ki67+	 11626 24908
12038	0	0	Ki67+	 11641 24766
12039	0	0	Ki67+	 11642 25105
12040	0	0	Ki67+	 11644 24920
12041	0	0	Ki67+	 11648 24946
12042	0	0	Ki67+	 11649 25089
12043	0	0	Ki67+	 11650 24735
12044	0	0	Ki67+	 11655 24990
12045	0	0	Ki67+	 11656 24804
12046	0	0	Ki67+	 11660 24787
12047	0	0	Ki67+	 11667 24407
12048	0	0	Ki67+	 11668 24383
12049	0	0	Ki67+	 11670 24944
12050	0	0	Ki67+	 11670 25005
12051	0	0	Ki67+	 11674 24346
12052	0	0	Ki67+	 11681 24691
12053	0	0	Ki67+	 11682 24642
12054	0	0	Ki67+	 11683 24988
12055	0	0	Ki67+	 11686 24774
12056	0	0	Ki67+	 11687 24597
12057	0	0	Ki67+	 11691 24392
12058	0	0	Ki67+	 11694 25009
12059	0	0	Ki67+	 11700 24357
12060	0	0	Ki67+	 11701 24649
12061	0	0	Ki67+	 11706 24695
12062	0	0	Ki67+	 11710 24671
12063	0	0	Ki67+	 11717 24649
12064	0	0	Ki67+	 11718 24432
12065	0	0	Ki67+	 11720 24421
12066	0	0	Ki67+	 10943 25184
12067	0	0	Ki67+	 10943 25247
12068	0	0	Ki67+	 10947 25357
12069	0	0	Ki67+	 10952 25386
12070	0	0	Ki67+	 10953 25702
12071	0	0	Ki67+	 10955 25219
12072	0	0	Ki67+	 10957 25523
12073	0	0	Ki67+	 10959 25196
12074	0	0	Ki67+	 10971 25226
12075	0	0	Ki67+	 10972 25314
12076	0	0	Ki67+	 10975 25257
12077	0	0	Ki67+	 10975 25348
12078	0	0	Ki67+	 10979 25763
12079	0	0	Ki67+	 10981 25205
12080	0	0	Ki67+	 10986 25146
12081	0	0	Ki67+	 10995 25293
12082	0	0	Ki67+	 10996 25158
12083	0	0	Ki67+	 10996 25215
12084	0	0	Ki67+	 10999 25347
12085	0	0	Ki67+	 11012 25329
12086	0	0	Ki67+	 11021 25311
12087	0	0	Ki67+	 11023 25359
12088	0	0	Ki67+	 11025 25336
12089	0	0	Ki67+	 11047 25734
12090	0	0	Ki67+	 11049 25343
12091	0	0	Ki67+	 11057 25487
12092	0	0	Ki67+	 11070 25353
12093	0	0	Ki67+	 11082 25143
12094	0	0	Ki67+	 11095 25166
12095	0	0	Ki67+	 11108 25707
12096	0	0	Ki67+	 11125 25191
12097	0	0	Ki67+	 11131 25525
12098	0	0	Ki67+	 11138 25822
12099	0	0	Ki67+	 11144 25204
12100	0	0	Ki67+	 11158 25272
12101	0	0	Ki67+	 11176 25138
12102	0	0	Ki67+	 11178 25391
12103	0	0	Ki67+	 11180 25407
12104	0	0	Ki67+	 11193 25601
12105	0	0	Ki67+	 11201 25356
12106	0	0	Ki67+	 11202 25182
12107	0	0	Ki67+	 11206 25158
12108	0	0	Ki67+	 11210 25244
12109	0	0	Ki67+	 11212 25602
12110	0	0	Ki67+	 11214 25411
12111	0	0	Ki67+	 11224 25219
12112	0	0	Ki67+	 11230 25365
12113	0	0	Ki67+	 11233 25138
12114	0	0	Ki67+	 11237 25160
12115	0	0	Ki67+	 11239 25353
12116	0	0	Ki67+	 11252 25275
12117	0	0	Ki67+	 11261 25289
12118	0	0	Ki67+	 11263 25386
12119	0	0	Ki67+	 11269 25258
12120	0	0	Ki67+	 11272 25622
12121	0	0	Ki67+	 11277 25302
12122	0	0	Ki67+	 11281 25388
12123	0	0	Ki67+	 11281 25612
12124	0	0	Ki67+	 11282 25213
12125	0	0	Ki67+	 11282 25286
12126	0	0	Ki67+	 11283 25413
12127	0	0	Ki67+	 11296 25263
12128	0	0	Ki67+	 11297 25642
12129	0	0	Ki67+	 11300 25564
12130	0	0	Ki67+	 11301 25398
12131	0	0	Ki67+	 11303 25300
12132	0	0	Ki67+	 11306 25427
12133	0	0	Ki67+	 11314 25631
12134	0	0	Ki67+	 11330 25314
12135	0	0	Ki67+	 11331 25295
12136	0	0	Ki67+	 11341 25308
12137	0	0	Ki67+	 11351 25339
12138	0	0	Ki67+	 11353 25901
12139	0	0	Ki67+	 11363 25260
12140	0	0	Ki67+	 11365 25661
12141	0	0	Ki67+	 11384 25719
12142	0	0	Ki67+	 11396 25635
12143	0	0	Ki67+	 11404 25215
12144	0	0	Ki67+	 11413 25393
12145	0	0	Ki67+	 11420 25304
12146	0	0	Ki67+	 11424 25139
12147	0	0	Ki67+	 11433 25292
12148	0	0	Ki67+	 11433 25458
12149	0	0	Ki67+	 11439 25222
12150	0	0	Ki67+	 11441 25240
12151	0	0	Ki67+	 11443 25420
12152	0	0	Ki67+	 11447 25305
12153	0	0	Ki67+	 11448 25333
12154	0	0	Ki67+	 11459 25246
12155	0	0	Ki67+	 11460 25336
12156	0	0	Ki67+	 11461 25196
12157	0	0	Ki67+	 11463 25159
12158	0	0	Ki67+	 11464 25384
12159	0	0	Ki67+	 11470 25311
12160	0	0	Ki67+	 11473 25613
12161	0	0	Ki67+	 11483 25390
12162	0	0	Ki67+	 11489 25160
12163	0	0	Ki67+	 11489 25334
12164	0	0	Ki67+	 11489 25410
12165	0	0	Ki67+	 11498 25396
12166	0	0	Ki67+	 11501 25415
12167	0	0	Ki67+	 11506 25201
12168	0	0	Ki67+	 11548 25240
12169	0	0	Ki67+	 11560 25669
12170	0	0	Ki67+	 11569 25662
12171	0	0	Ki67+	 11572 25699
12172	0	0	Ki67+	 11577 25446
12173	0	0	Ki67+	 11588 25676
12174	0	0	Ki67+	 11610 25148
12175	0	0	Ki67+	 11611 25186
12176	0	0	Ki67+	 11611 25807
12177	0	0	Ki67+	 11613 25649
12178	0	0	Ki67+	 11614 25496
12179	0	0	Ki67+	 11638 25199
12180	0	0	Ki67+	 11652 25728
12181	0	0	Ki67+	 11657 25706
12182	0	0	Ki67+	 11663 25186
12183	0	0	Ki67+	 11668 25659
12184	0	0	Ki67+	 11679 25149
12185	0	0	Ki67+	 11691 25407
12186	0	0	Ki67+	 11726 25143
12187	0	0	Ki67+	 10930 26401
12188	0	0	Ki67+	 10935 26464
12189	0	0	Ki67+	 10941 26647
12190	0	0	Ki67+	 10973 26206
12191	0	0	Ki67+	 10974 26176
12192	0	0	Ki67+	 10984 26128
12193	0	0	Ki67+	 11015 26363
12194	0	0	Ki67+	 11022 26687
12195	0	0	Ki67+	 11025 26252
12196	0	0	Ki67+	 11025 26600
12197	0	0	Ki67+	 11034 26636
12198	0	0	Ki67+	 11039 26264
12199	0	0	Ki67+	 11042 26559
12200	0	0	Ki67+	 11042 26673
12201	0	0	Ki67+	 11043 26472
12202	0	0	Ki67+	 11053 26568
12203	0	0	Ki67+	 11053 26706
12204	0	0	Ki67+	 11059 26663
12205	0	0	Ki67+	 11060 26627
12206	0	0	Ki67+	 11061 26594
12207	0	0	Ki67+	 11070 26158
12208	0	0	Ki67+	 11073 26666
12209	0	0	Ki67+	 11074 26636
12210	0	0	Ki67+	 11085 26720
12211	0	0	Ki67+	 11088 26149
12212	0	0	Ki67+	 11088 26620
12213	0	0	Ki67+	 11089 26265
12214	0	0	Ki67+	 11089 26690
12215	0	0	Ki67+	 11090 26526
12216	0	0	Ki67+	 11091 26190
12217	0	0	Ki67+	 11098 26451
12218	0	0	Ki67+	 11100 26500
12219	0	0	Ki67+	 11104 26439
12220	0	0	Ki67+	 11108 26464
12221	0	0	Ki67+	 11109 26101
12222	0	0	Ki67+	 11114 26453
12223	0	0	Ki67+	 11118 26624
12224	0	0	Ki67+	 11120 26079
12225	0	0	Ki67+	 11122 26674
12226	0	0	Ki67+	 11123 26555
12227	0	0	Ki67+	 11124 26711
12228	0	0	Ki67+	 11124 26729
12229	0	0	Ki67+	 11131 26407
12230	0	0	Ki67+	 11137 26633
12231	0	0	Ki67+	 11139 26645
12232	0	0	Ki67+	 11140 26133
12233	0	0	Ki67+	 11140 26162
12234	0	0	Ki67+	 11141 26428
12235	0	0	Ki67+	 11156 26712
12236	0	0	Ki67+	 11165 26677
12237	0	0	Ki67+	 11168 26578
12238	0	0	Ki67+	 11171 26127
12239	0	0	Ki67+	 11171 26435
12240	0	0	Ki67+	 11172 26645
12241	0	0	Ki67+	 11175 26685
12242	0	0	Ki67+	 11176 26666
12243	0	0	Ki67+	 11180 26182
12244	0	0	Ki67+	 11180 26603
12245	0	0	Ki67+	 11183 26675
12246	0	0	Ki67+	 11189 26663
12247	0	0	Ki67+	 11191 26428
12248	0	0	Ki67+	 11193 26388
12249	0	0	Ki67+	 11194 26702
12250	0	0	Ki67+	 11195 26598
12251	0	0	Ki67+	 11196 26621
12252	0	0	Ki67+	 11198 26241
12253	0	0	Ki67+	 11200 26325
12254	0	0	Ki67+	 11202 26653
12255	0	0	Ki67+	 11205 26636
12256	0	0	Ki67+	 11210 26670
12257	0	0	Ki67+	 11221 26447
12258	0	0	Ki67+	 11225 26569
12259	0	0	Ki67+	 11227 26618
12260	0	0	Ki67+	 11228 26649
12261	0	0	Ki67+	 11236 26397
12262	0	0	Ki67+	 11240 26592
12263	0	0	Ki67+	 11241 26732
12264	0	0	Ki67+	 11249 26577
12265	0	0	Ki67+	 11254 26416
12266	0	0	Ki67+	 11258 26462
12267	0	0	Ki67+	 11259 26543
12268	0	0	Ki67+	 11262 26501
12269	0	0	Ki67+	 11268 26585
12270	0	0	Ki67+	 11274 26445
12271	0	0	Ki67+	 11282 26496
12272	0	0	Ki67+	 11282 26706
12273	0	0	Ki67+	 11290 26694
12274	0	0	Ki67+	 11303 26714
12275	0	0	Ki67+	 11308 26301
12276	0	0	Ki67+	 11310 26730
12277	0	0	Ki67+	 11317 26681
12278	0	0	Ki67+	 11335 26724
12279	0	0	Ki67+	 11365 26694
12280	0	0	Ki67+	 11382 26506
12281	0	0	Ki67+	 11437 26169
12282	0	0	Ki67+	 11456 26381
12283	0	0	Ki67+	 11460 26031
12284	0	0	Ki67+	 11463 26067
12285	0	0	Ki67+	 11474 26004
12286	0	0	Ki67+	 11475 26094
12287	0	0	Ki67+	 11492 25948
12288	0	0	Ki67+	 11497 26722
12289	0	0	Ki67+	 11509 26084
12290	0	0	Ki67+	 11511 26055
12291	0	0	Ki67+	 11516 26531
12292	0	0	Ki67+	 11519 25960
12293	0	0	Ki67+	 11524 26113
12294	0	0	Ki67+	 11530 26092
12295	0	0	Ki67+	 11544 26732
12296	0	0	Ki67+	 11546 26684
12297	0	0	Ki67+	 11554 26006
12298	0	0	Ki67+	 11560 26066
12299	0	0	Ki67+	 11574 26084
12300	0	0	Ki67+	 11580 26026
12301	0	0	Ki67+	 11590 26061
12302	0	0	Ki67+	 11596 26018
12303	0	0	Ki67+	 11598 26554
12304	0	0	Ki67+	 11603 26264
12305	0	0	Ki67+	 11615 26181
12306	0	0	Ki67+	 11619 26230
12307	0	0	Ki67+	 11629 26578
12308	0	0	Ki67+	 11632 26282
12309	0	0	Ki67+	 11633 26242
12310	0	0	Ki67+	 11649 26239
12311	0	0	Ki67+	 11651 26202
12312	0	0	Ki67+	 11652 26545
12313	0	0	Ki67+	 11671 26696
12314	0	0	Ki67+	 11683 26195
12315	0	0	Ki67+	 11690 26262
12316	0	0	Ki67+	 11696 25992
12317	0	0	Ki67+	 11699 26200
12318	0	0	Ki67+	 11704 26257
12319	0	0	Ki67+	 11708 25968
12320	0	0	Ki67+	 11718 26368
12321	0	0	Ki67+	 11720 25997
12322	0	0	Ki67+	 10930 26778
12323	0	0	Ki67+	 10942 26906
12324	0	0	Ki67+	 10942 26938
12325	0	0	Ki67+	 10946 26972
12326	0	0	Ki67+	 10948 26886
12327	0	0	Ki67+	 10948 27006
12328	0	0	Ki67+	 10952 26961
12329	0	0	Ki67+	 10953 26911
12330	0	0	Ki67+	 10960 27510
12331	0	0	Ki67+	 10967 27497
12332	0	0	Ki67+	 10969 26923
12333	0	0	Ki67+	 10978 26970
12334	0	0	Ki67+	 10978 27445
12335	0	0	Ki67+	 10979 26937
12336	0	0	Ki67+	 10980 27004
12337	0	0	Ki67+	 10984 27017
12338	0	0	Ki67+	 10986 26957
12339	0	0	Ki67+	 10987 27473
12340	0	0	Ki67+	 10990 26892
12341	0	0	Ki67+	 10991 27281
12342	0	0	Ki67+	 10996 27423
12343	0	0	Ki67+	 10998 26987
12344	0	0	Ki67+	 11004 27449
12345	0	0	Ki67+	 11005 27399
12346	0	0	Ki67+	 11006 26939
12347	0	0	Ki67+	 11009 27040
12348	0	0	Ki67+	 11010 26965
12349	0	0	Ki67+	 11013 27423
12350	0	0	Ki67+	 11015 26902
12351	0	0	Ki67+	 11017 27246
12352	0	0	Ki67+	 11019 27293
12353	0	0	Ki67+	 11019 27497
12354	0	0	Ki67+	 11025 26946
12355	0	0	Ki67+	 11027 27015
12356	0	0	Ki67+	 11029 26997
12357	0	0	Ki67+	 11029 27302
12358	0	0	Ki67+	 11035 26949
12359	0	0	Ki67+	 11036 27056
12360	0	0	Ki67+	 11038 27090
12361	0	0	Ki67+	 11038 27480
12362	0	0	Ki67+	 11041 27221
12363	0	0	Ki67+	 11041 27290
12364	0	0	Ki67+	 11042 27321
12365	0	0	Ki67+	 11044 26977
12366	0	0	Ki67+	 11049 27105
12367	0	0	Ki67+	 11053 27158
12368	0	0	Ki67+	 11056 27264
12369	0	0	Ki67+	 11058 27065
12370	0	0	Ki67+	 11061 27118
12371	0	0	Ki67+	 11063 27093
12372	0	0	Ki67+	 11064 27179
12373	0	0	Ki67+	 11072 27190
12374	0	0	Ki67+	 11091 27298
12375	0	0	Ki67+	 11092 26766
12376	0	0	Ki67+	 11101 26788
12377	0	0	Ki67+	 11105 27471
12378	0	0	Ki67+	 11109 27526
12379	0	0	Ki67+	 11113 27183
12380	0	0	Ki67+	 11114 27034
12381	0	0	Ki67+	 11114 27073
12382	0	0	Ki67+	 11115 27158
12383	0	0	Ki67+	 11116 27109
12384	0	0	Ki67+	 11120 27124
12385	0	0	Ki67+	 11124 27019
12386	0	0	Ki67+	 11128 26985
12387	0	0	Ki67+	 11131 27260
12388	0	0	Ki67+	 11132 27035
12389	0	0	Ki67+	 11133 26957
12390	0	0	Ki67+	 11137 26994
12391	0	0	Ki67+	 11139 26759
12392	0	0	Ki67+	 11142 26981
12393	0	0	Ki67+	 11144 26743
12394	0	0	Ki67+	 11151 26890
12395	0	0	Ki67+	 11151 27245
12396	0	0	Ki67+	 11161 26927
12397	0	0	Ki67+	 11166 27221
12398	0	0	Ki67+	 11173 27247
12399	0	0	Ki67+	 11177 26836
12400	0	0	Ki67+	 11178 27484
12401	0	0	Ki67+	 11180 27448
12402	0	0	Ki67+	 11190 27225
12403	0	0	Ki67+	 11201 27236
12404	0	0	Ki67+	 11204 27202
12405	0	0	Ki67+	 11204 27281
12406	0	0	Ki67+	 11206 26780
12407	0	0	Ki67+	 11206 26824
12408	0	0	Ki67+	 11210 27348
12409	0	0	Ki67+	 11215 26769
12410	0	0	Ki67+	 11220 27192
12411	0	0	Ki67+	 11229 26801
12412	0	0	Ki67+	 11229 27183
12413	0	0	Ki67+	 11230 27305
12414	0	0	Ki67+	 11231 26746
12415	0	0	Ki67+	 11248 27156
12416	0	0	Ki67+	 11249 26776
12417	0	0	Ki67+	 11251 27275
12418	0	0	Ki67+	 11257 26745
12419	0	0	Ki67+	 11258 27128
12420	0	0	Ki67+	 11261 27097
12421	0	0	Ki67+	 11264 26766
12422	0	0	Ki67+	 11270 27108
12423	0	0	Ki67+	 11274 27238
12424	0	0	Ki67+	 11276 26761
12425	0	0	Ki67+	 11279 27091
12426	0	0	Ki67+	 11282 27205
12427	0	0	Ki67+	 11285 26743
12428	0	0	Ki67+	 11289 27070
12429	0	0	Ki67+	 11300 26745
12430	0	0	Ki67+	 11303 27037
12431	0	0	Ki67+	 11315 27216
12432	0	0	Ki67+	 11319 27000
12433	0	0	Ki67+	 11324 27179
12434	0	0	Ki67+	 11328 27141
12435	0	0	Ki67+	 11330 26966
12436	0	0	Ki67+	 11341 27203
12437	0	0	Ki67+	 11346 27063
12438	0	0	Ki67+	 11350 26839
12439	0	0	Ki67+	 11350 26943
12440	0	0	Ki67+	 11353 27173
12441	0	0	Ki67+	 11358 26896
12442	0	0	Ki67+	 11360 26858
12443	0	0	Ki67+	 11363 27154
12444	0	0	Ki67+	 11368 26797
12445	0	0	Ki67+	 11368 26832
12446	0	0	Ki67+	 11370 26774
12447	0	0	Ki67+	 11382 27112
12448	0	0	Ki67+	 11388 27175
12449	0	0	Ki67+	 11404 27430
12450	0	0	Ki67+	 11406 27120
12451	0	0	Ki67+	 11406 27352
12452	0	0	Ki67+	 11410 27152
12453	0	0	Ki67+	 11411 27208
12454	0	0	Ki67+	 11414 27515
12455	0	0	Ki67+	 11416 27175
12456	0	0	Ki67+	 11417 27141
12457	0	0	Ki67+	 11423 27217
12458	0	0	Ki67+	 11423 27358
12459	0	0	Ki67+	 11424 27461
12460	0	0	Ki67+	 11425 27194
12461	0	0	Ki67+	 11425 27489
12462	0	0	Ki67+	 11433 27017
12463	0	0	Ki67+	 11433 27173
12464	0	0	Ki67+	 11434 27464
12465	0	0	Ki67+	 11438 27035
12466	0	0	Ki67+	 11441 27147
12467	0	0	Ki67+	 11443 26935
12468	0	0	Ki67+	 11446 27282
12469	0	0	Ki67+	 11447 27190
12470	0	0	Ki67+	 11447 27233
12471	0	0	Ki67+	 11448 27390
12472	0	0	Ki67+	 11448 27434
12473	0	0	Ki67+	 11449 26949
12474	0	0	Ki67+	 11455 26853
12475	0	0	Ki67+	 11455 26893
12476	0	0	Ki67+	 11455 26921
12477	0	0	Ki67+	 11455 26939
12478	0	0	Ki67+	 11456 27291
12479	0	0	Ki67+	 11458 26791
12480	0	0	Ki67+	 11458 27068
12481	0	0	Ki67+	 11458 27307
12482	0	0	Ki67+	 11460 27056
12483	0	0	Ki67+	 11461 27361
12484	0	0	Ki67+	 11463 27040
12485	0	0	Ki67+	 11463 27375
12486	0	0	Ki67+	 11464 27098
12487	0	0	Ki67+	 11464 27322
12488	0	0	Ki67+	 11465 26981
12489	0	0	Ki67+	 11465 27260
12490	0	0	Ki67+	 11466 26917
12491	0	0	Ki67+	 11467 26831
12492	0	0	Ki67+	 11467 27335
12493	0	0	Ki67+	 11468 26863
12494	0	0	Ki67+	 11469 26757
12495	0	0	Ki67+	 11471 26880
12496	0	0	Ki67+	 11473 27075
12497	0	0	Ki67+	 11474 27236
12498	0	0	Ki67+	 11476 27484
12499	0	0	Ki67+	 11477 26951
12500	0	0	Ki67+	 11477 27034
12501	0	0	Ki67+	 11478 27005
12502	0	0	Ki67+	 11481 27086
12503	0	0	Ki67+	 11482 26846
12504	0	0	Ki67+	 11485 26797
12505	0	0	Ki67+	 11485 27128
12506	0	0	Ki67+	 11487 26778
12507	0	0	Ki67+	 11489 27115
12508	0	0	Ki67+	 11493 26895
12509	0	0	Ki67+	 11495 27146
12510	0	0	Ki67+	 11499 26978
12511	0	0	Ki67+	 11500 27115
12512	0	0	Ki67+	 11501 27057
12513	0	0	Ki67+	 11504 26881
12514	0	0	Ki67+	 11506 27137
12515	0	0	Ki67+	 11508 27501
12516	0	0	Ki67+	 11512 27069
12517	0	0	Ki67+	 11513 27018
12518	0	0	Ki67+	 11515 26766
12519	0	0	Ki67+	 11516 27091
12520	0	0	Ki67+	 11516 27483
12521	0	0	Ki67+	 11520 27143
12522	0	0	Ki67+	 11520 27505
12523	0	0	Ki67+	 11521 27468
12524	0	0	Ki67+	 11527 27173
12525	0	0	Ki67+	 11533 27125
12526	0	0	Ki67+	 11542 27443
12527	0	0	Ki67+	 11543 27071
12528	0	0	Ki67+	 11546 27051
12529	0	0	Ki67+	 11546 27416
12530	0	0	Ki67+	 11548 27097
12531	0	0	Ki67+	 11549 26881
12532	0	0	Ki67+	 11553 27175
12533	0	0	Ki67+	 11556 27149
12534	0	0	Ki67+	 11562 27065
12535	0	0	Ki67+	 11562 27429
12536	0	0	Ki67+	 11566 27386
12537	0	0	Ki67+	 11567 27132
12538	0	0	Ki67+	 11570 27376
12539	0	0	Ki67+	 11571 27109
12540	0	0	Ki67+	 11577 27362
12541	0	0	Ki67+	 11578 27089
12542	0	0	Ki67+	 11587 27070
12543	0	0	Ki67+	 11587 27279
12544	0	0	Ki67+	 11590 26958
12545	0	0	Ki67+	 11590 27338
12546	0	0	Ki67+	 11593 27136
12547	0	0	Ki67+	 11604 27118
12548	0	0	Ki67+	 11605 27040
12549	0	0	Ki67+	 11607 27384
12550	0	0	Ki67+	 11608 27349
12551	0	0	Ki67+	 11616 27061
12552	0	0	Ki67+	 11622 26962
12553	0	0	Ki67+	 11623 27095
12554	0	0	Ki67+	 11623 27332
12555	0	0	Ki67+	 11624 26980
12556	0	0	Ki67+	 11630 27041
12557	0	0	Ki67+	 11634 27293
12558	0	0	Ki67+	 11639 27322
12559	0	0	Ki67+	 11640 27028
12560	0	0	Ki67+	 11641 26930
12561	0	0	Ki67+	 11641 27347
12562	0	0	Ki67+	 11650 27001
12563	0	0	Ki67+	 11650 27061
12564	0	0	Ki67+	 11654 26962
12565	0	0	Ki67+	 11656 27032
12566	0	0	Ki67+	 11667 27299
12567	0	0	Ki67+	 11668 26935
12568	0	0	Ki67+	 11675 27325
12569	0	0	Ki67+	 11676 26888
12570	0	0	Ki67+	 11676 26990
12571	0	0	Ki67+	 11679 27342
12572	0	0	Ki67+	 11680 26923
12573	0	0	Ki67+	 11688 27460
12574	0	0	Ki67+	 11690 27377
12575	0	0	Ki67+	 11693 26934
12576	0	0	Ki67+	 11694 26966
12577	0	0	Ki67+	 11695 27446
12578	0	0	Ki67+	 11701 26773
12579	0	0	Ki67+	 11703 26883
12580	0	0	Ki67+	 11704 27296
12581	0	0	Ki67+	 11710 26899
12582	0	0	Ki67+	 11710 27348
12583	0	0	Ki67+	 11710 27511
12584	0	0	Ki67+	 11715 27447
12585	0	0	Ki67+	 11716 26847
12586	0	0	Ki67+	 11722 26920
12587	0	0	Ki67+	 11727 26880
12588	0	0	Ki67+	 10938 27551
12589	0	0	Ki67+	 10941 28049
12590	0	0	Ki67+	 10947 27887
12591	0	0	Ki67+	 10954 28071
12592	0	0	Ki67+	 10961 28041
12593	0	0	Ki67+	 10963 28017
12594	0	0	Ki67+	 10983 27892
12595	0	0	Ki67+	 10983 28027
12596	0	0	Ki67+	 10997 28057
12597	0	0	Ki67+	 11004 28034
12598	0	0	Ki67+	 11017 28016
12599	0	0	Ki67+	 11023 27622
12600	0	0	Ki67+	 11030 28017
12601	0	0	Ki67+	 11036 27862
12602	0	0	Ki67+	 11039 27812
12603	0	0	Ki67+	 11048 28067
12604	0	0	Ki67+	 11049 28039
12605	0	0	Ki67+	 11060 27696
12606	0	0	Ki67+	 11066 28080
12607	0	0	Ki67+	 11066 28224
12608	0	0	Ki67+	 11067 27597
12609	0	0	Ki67+	 11071 28268
12610	0	0	Ki67+	 11077 27629
12611	0	0	Ki67+	 11086 28096
12612	0	0	Ki67+	 11087 28153
12613	0	0	Ki67+	 11088 28115
12614	0	0	Ki67+	 11114 27696
12615	0	0	Ki67+	 11120 27737
12616	0	0	Ki67+	 11123 27630
12617	0	0	Ki67+	 11131 27683
12618	0	0	Ki67+	 11132 27766
12619	0	0	Ki67+	 11133 27597
12620	0	0	Ki67+	 11134 27722
12621	0	0	Ki67+	 11135 28151
12622	0	0	Ki67+	 11136 28246
12623	0	0	Ki67+	 11140 27611
12624	0	0	Ki67+	 11142 27705
12625	0	0	Ki67+	 11147 27830
12626	0	0	Ki67+	 11150 27568
12627	0	0	Ki67+	 11151 27748
12628	0	0	Ki67+	 11158 27761
12629	0	0	Ki67+	 11159 28277
12630	0	0	Ki67+	 11161 27547
12631	0	0	Ki67+	 11162 27705
12632	0	0	Ki67+	 11162 27793
12633	0	0	Ki67+	 11163 27837
12634	0	0	Ki67+	 11166 27754
12635	0	0	Ki67+	 11172 28286
12636	0	0	Ki67+	 11174 27810
12637	0	0	Ki67+	 11185 28217
12638	0	0	Ki67+	 11193 28192
12639	0	0	Ki67+	 11194 27770
12640	0	0	Ki67+	 11202 28199
12641	0	0	Ki67+	 11204 28175
12642	0	0	Ki67+	 11207 27819
12643	0	0	Ki67+	 11232 27798
12644	0	0	Ki67+	 11233 28102
12645	0	0	Ki67+	 11264 27769
12646	0	0	Ki67+	 11273 28080
12647	0	0	Ki67+	 11274 27740
12648	0	0	Ki67+	 11275 27803
12649	0	0	Ki67+	 11276 27713
12650	0	0	Ki67+	 11287 27759
12651	0	0	Ki67+	 11300 27617
12652	0	0	Ki67+	 11303 27988
12653	0	0	Ki67+	 11308 27731
12654	0	0	Ki67+	 11339 27684
12655	0	0	Ki67+	 11347 27672
12656	0	0	Ki67+	 11351 27984
12657	0	0	Ki67+	 11355 27600
12658	0	0	Ki67+	 11361 27649
12659	0	0	Ki67+	 11364 27754
12660	0	0	Ki67+	 11374 27873
12661	0	0	Ki67+	 11374 27896
12662	0	0	Ki67+	 11377 27600
12663	0	0	Ki67+	 11378 27561
12664	0	0	Ki67+	 11379 27989
12665	0	0	Ki67+	 11380 27948
12666	0	0	Ki67+	 11380 28009
12667	0	0	Ki67+	 11386 27916
12668	0	0	Ki67+	 11386 28322
12669	0	0	Ki67+	 11391 27926
12670	0	0	Ki67+	 11393 27819
12671	0	0	Ki67+	 11394 28270
12672	0	0	Ki67+	 11400 27976
12673	0	0	Ki67+	 11402 27554
12674	0	0	Ki67+	 11405 27722
12675	0	0	Ki67+	 11407 28026
12676	0	0	Ki67+	 11411 28221
12677	0	0	Ki67+	 11416 27755
12678	0	0	Ki67+	 11427 27666
12679	0	0	Ki67+	 11432 27677
12680	0	0	Ki67+	 11432 27989
12681	0	0	Ki67+	 11432 28009
12682	0	0	Ki67+	 11436 27651
12683	0	0	Ki67+	 11440 27690
12684	0	0	Ki67+	 11443 27948
12685	0	0	Ki67+	 11457 27634
12686	0	0	Ki67+	 11464 27594
12687	0	0	Ki67+	 11479 28016
12688	0	0	Ki67+	 11485 27571
12689	0	0	Ki67+	 11488 27542
12690	0	0	Ki67+	 11489 28030
12691	0	0	Ki67+	 11490 27986
12692	0	0	Ki67+	 11491 28019
12693	0	0	Ki67+	 11517 27991
12694	0	0	Ki67+	 11520 27544
12695	0	0	Ki67+	 11532 28177
12696	0	0	Ki67+	 11541 28144
12697	0	0	Ki67+	 11563 28031
12698	0	0	Ki67+	 11569 27925
12699	0	0	Ki67+	 11575 27892
12700	0	0	Ki67+	 11580 27919
12701	0	0	Ki67+	 11584 27909
12702	0	0	Ki67+	 11589 28228
12703	0	0	Ki67+	 11590 28200
12704	0	0	Ki67+	 11592 28171
12705	0	0	Ki67+	 11596 27860
12706	0	0	Ki67+	 11599 28147
12707	0	0	Ki67+	 11601 27843
12708	0	0	Ki67+	 11603 27762
12709	0	0	Ki67+	 11604 28120
12710	0	0	Ki67+	 11604 28254
12711	0	0	Ki67+	 11612 28189
12712	0	0	Ki67+	 11613 28095
12713	0	0	Ki67+	 11615 28219
12714	0	0	Ki67+	 11618 27855
12715	0	0	Ki67+	 11622 28129
12716	0	0	Ki67+	 11625 28089
12717	0	0	Ki67+	 11625 28173
12718	0	0	Ki67+	 11637 27806
12719	0	0	Ki67+	 11639 28241
12720	0	0	Ki67+	 11641 28013
12721	0	0	Ki67+	 11643 28152
12722	0	0	Ki67+	 11655 27649
12723	0	0	Ki67+	 11655 28313
12724	0	0	Ki67+	 11663 27988
12725	0	0	Ki67+	 11666 27732
12726	0	0	Ki67+	 11668 27678
12727	0	0	Ki67+	 11676 27693
12728	0	0	Ki67+	 11680 27630
12729	0	0	Ki67+	 11689 27607
12730	0	0	Ki67+	 11689 27649
12731	0	0	Ki67+	 11691 27635
12732	0	0	Ki67+	 11693 27915
12733	0	0	Ki67+	 11693 27934
12734	0	0	Ki67+	 11695 28332
12735	0	0	Ki67+	 11707 27910
12736	0	0	Ki67+	 11719 27864
12737	0	0	Ki67+	 10947 28569
12738	0	0	Ki67+	 10952 28520
12739	0	0	Ki67+	 10957 28507
12740	0	0	Ki67+	 10973 28452
12741	0	0	Ki67+	 10980 28622
12742	0	0	Ki67+	 10981 29103
12743	0	0	Ki67+	 10990 28471
12744	0	0	Ki67+	 10996 29107
12745	0	0	Ki67+	 11007 28595
12746	0	0	Ki67+	 11010 29100
12747	0	0	Ki67+	 11011 29070
12748	0	0	Ki67+	 11037 28581
12749	0	0	Ki67+	 11048 28354
12750	0	0	Ki67+	 11070 28574
12751	0	0	Ki67+	 11072 29129
12752	0	0	Ki67+	 11074 28585
12753	0	0	Ki67+	 11078 28950
12754	0	0	Ki67+	 11084 29104
12755	0	0	Ki67+	 11093 28876
12756	0	0	Ki67+	 11094 28592
12757	0	0	Ki67+	 11100 29047
12758	0	0	Ki67+	 11105 28880
12759	0	0	Ki67+	 11120 28600
12760	0	0	Ki67+	 11124 28787
12761	0	0	Ki67+	 11125 28802
12762	0	0	Ki67+	 11125 28904
12763	0	0	Ki67+	 11132 28624
12764	0	0	Ki67+	 11141 28431
12765	0	0	Ki67+	 11142 28667
12766	0	0	Ki67+	 11142 28716
12767	0	0	Ki67+	 11144 28953
12768	0	0	Ki67+	 11145 28704
12769	0	0	Ki67+	 11152 28907
12770	0	0	Ki67+	 11158 28931
12771	0	0	Ki67+	 11175 28927
12772	0	0	Ki67+	 11180 28861
12773	0	0	Ki67+	 11203 28856
12774	0	0	Ki67+	 11211 28842
12775	0	0	Ki67+	 11228 28763
12776	0	0	Ki67+	 11243 28862
12777	0	0	Ki67+	 11253 28852
12778	0	0	Ki67+	 11273 28848
12779	0	0	Ki67+	 11294 28547
12780	0	0	Ki67+	 11295 28859
12781	0	0	Ki67+	 11309 28917
12782	0	0	Ki67+	 11320 28948
12783	0	0	Ki67+	 11323 29049
12784	0	0	Ki67+	 11323 29104
12785	0	0	Ki67+	 11324 28643
12786	0	0	Ki67+	 11326 29026
12787	0	0	Ki67+	 11331 28721
12788	0	0	Ki67+	 11333 29067
12789	0	0	Ki67+	 11335 28652
12790	0	0	Ki67+	 11335 28931
12791	0	0	Ki67+	 11337 28400
12792	0	0	Ki67+	 11337 29036
12793	0	0	Ki67+	 11340 28440
12794	0	0	Ki67+	 11341 28992
12795	0	0	Ki67+	 11344 28614
12796	0	0	Ki67+	 11347 28687
12797	0	0	Ki67+	 11356 28563
12798	0	0	Ki67+	 11356 28732
12799	0	0	Ki67+	 11359 28784
12800	0	0	Ki67+	 11369 28548
12801	0	0	Ki67+	 11374 28385
12802	0	0	Ki67+	 11376 28748
12803	0	0	Ki67+	 11387 29121
12804	0	0	Ki67+	 11395 28812
12805	0	0	Ki67+	 11399 28836
12806	0	0	Ki67+	 11406 29114
12807	0	0	Ki67+	 11413 28454
12808	0	0	Ki67+	 11417 29058
12809	0	0	Ki67+	 11426 28457
12810	0	0	Ki67+	 11427 29060
12811	0	0	Ki67+	 11432 29011
12812	0	0	Ki67+	 11433 28436
12813	0	0	Ki67+	 11437 28797
12814	0	0	Ki67+	 11439 28874
12815	0	0	Ki67+	 11443 29037
12816	0	0	Ki67+	 11451 28983
12817	0	0	Ki67+	 11457 28423
12818	0	0	Ki67+	 11459 28870
12819	0	0	Ki67+	 11465 28793
12820	0	0	Ki67+	 11467 28397
12821	0	0	Ki67+	 11467 29006
12822	0	0	Ki67+	 11468 28757
12823	0	0	Ki67+	 11479 28769
12824	0	0	Ki67+	 11484 28385
12825	0	0	Ki67+	 11490 28950
12826	0	0	Ki67+	 11507 28391
12827	0	0	Ki67+	 11514 28922
12828	0	0	Ki67+	 11518 28400
12829	0	0	Ki67+	 11539 28902
12830	0	0	Ki67+	 11542 28372
12831	0	0	Ki67+	 11542 28667
12832	0	0	Ki67+	 11551 28783
12833	0	0	Ki67+	 11555 28399
12834	0	0	Ki67+	 11563 28660
12835	0	0	Ki67+	 11567 28878
12836	0	0	Ki67+	 11569 28728
12837	0	0	Ki67+	 11574 28385
12838	0	0	Ki67+	 11584 28403
12839	0	0	Ki67+	 11585 28434
12840	0	0	Ki67+	 11590 28594
12841	0	0	Ki67+	 11592 28828
12842	0	0	Ki67+	 11593 28502
12843	0	0	Ki67+	 11596 28418
12844	0	0	Ki67+	 11596 28609
12845	0	0	Ki67+	 11599 28570
12846	0	0	Ki67+	 11601 28877
12847	0	0	Ki67+	 11602 28858
12848	0	0	Ki67+	 11603 28904
12849	0	0	Ki67+	 11605 28428
12850	0	0	Ki67+	 11607 28510
12851	0	0	Ki67+	 11612 28602
12852	0	0	Ki67+	 11613 28556
12853	0	0	Ki67+	 11617 28898
12854	0	0	Ki67+	 11618 28444
12855	0	0	Ki67+	 11619 28535
12856	0	0	Ki67+	 11626 28563
12857	0	0	Ki67+	 11632 28476
12858	0	0	Ki67+	 11632 28501
12859	0	0	Ki67+	 11633 28894
12860	0	0	Ki67+	 11633 28958
12861	0	0	Ki67+	 11641 28901
12862	0	0	Ki67+	 11650 28411
12863	0	0	Ki67+	 11652 29051
12864	0	0	Ki67+	 11654 29021
12865	0	0	Ki67+	 11660 28340
12866	0	0	Ki67+	 11662 29083
12867	0	0	Ki67+	 11665 29002
12868	0	0	Ki67+	 11671 28369
12869	0	0	Ki67+	 11672 29051
12870	0	0	Ki67+	 11677 28444
12871	0	0	Ki67+	 11684 28342
12872	0	0	Ki67+	 11694 28380
12873	0	0	Ki67+	 11706 28354
12874	0	0	Ki67+	 11709 28639
12875	0	0	Ki67+	 11710 28371
12876	0	0	Ki67+	 11720 28388
12877	0	0	Ki67+	 10929 29822
12878	0	0	Ki67+	 10966 29479
12879	0	0	Ki67+	 10968 29158
12880	0	0	Ki67+	 10979 29721
12881	0	0	Ki67+	 10993 29388
12882	0	0	Ki67+	 11032 29214
12883	0	0	Ki67+	 11052 29171
12884	0	0	Ki67+	 11314 29396
12885	0	0	Ki67+	 11317 29167
12886	0	0	Ki67+	 11317 29415
12887	0	0	Ki67+	 11318 29380
12888	0	0	Ki67+	 11341 29305
12889	0	0	Ki67+	 11344 29553
12890	0	0	Ki67+	 11378 29156
12891	0	0	Ki67+	 11457 29876
12892	0	0	Ki67+	 11654 29162
12893	0	0	Ki67+	 11672 29150
12894	0	0	Ki67+	 11716 30502
12895	0	0	Ki67+	 11759 7068
12896	0	0	Ki67+	 12309 6635
12897	0	0	Ki67+	 12517 6840
12898	0	0	Ki67+	 11736 7423
12899	0	0	Ki67+	 12272 7624
12900	0	0	Ki67+	 11854 9607
12901	0	0	Ki67+	 12027 9243
12902	0	0	Ki67+	 12027 11543
12903	0	0	Ki67+	 12142 11847
12904	0	0	Ki67+	 11822 12656
12905	0	0	Ki67+	 12463 12523
12906	0	0	Ki67+	 12478 12185
12907	0	0	Ki67+	 11853 13766
12908	0	0	Ki67+	 11963 13571
12909	0	0	Ki67+	 12014 13167
12910	0	0	Ki67+	 11830 13799
12911	0	0	Ki67+	 11854 13798
12912	0	0	Ki67+	 12284 15167
12913	0	0	Ki67+	 12369 15128
12914	0	0	Ki67+	 11737 15414
12915	0	0	Ki67+	 12366 15511
12916	0	0	Ki67+	 12385 16072
12917	0	0	Ki67+	 12427 16108
12918	0	0	Ki67+	 11780 17745
12919	0	0	Ki67+	 11789 17752
12920	0	0	Ki67+	 11804 17385
12921	0	0	Ki67+	 11977 17318
12922	0	0	Ki67+	 12046 17072
12923	0	0	Ki67+	 12211 17058
12924	0	0	Ki67+	 12236 17375
12925	0	0	Ki67+	 12253 17122
12926	0	0	Ki67+	 12288 17378
12927	0	0	Ki67+	 12309 17369
12928	0	0	Ki67+	 12334 17189
12929	0	0	Ki67+	 12387 17032
12930	0	0	Ki67+	 12436 17760
12931	0	0	Ki67+	 12440 16987
12932	0	0	Ki67+	 12519 17031
12933	0	0	Ki67+	 12519 17461
12934	0	0	Ki67+	 11747 17948
12935	0	0	Ki67+	 11757 17943
12936	0	0	Ki67+	 11759 18034
12937	0	0	Ki67+	 11770 18023
12938	0	0	Ki67+	 11793 18061
12939	0	0	Ki67+	 11913 18260
12940	0	0	Ki67+	 11916 17903
12941	0	0	Ki67+	 11972 18250
12942	0	0	Ki67+	 12020 18051
12943	0	0	Ki67+	 12026 18159
12944	0	0	Ki67+	 12049 18418
12945	0	0	Ki67+	 12057 18264
12946	0	0	Ki67+	 12057 18346
12947	0	0	Ki67+	 12063 18298
12948	0	0	Ki67+	 12075 18260
12949	0	0	Ki67+	 12079 17875
12950	0	0	Ki67+	 12085 18251
12951	0	0	Ki67+	 12117 18025
12952	0	0	Ki67+	 12118 18239
12953	0	0	Ki67+	 12168 18246
12954	0	0	Ki67+	 12183 18233
12955	0	0	Ki67+	 12271 17861
12956	0	0	Ki67+	 12314 17913
12957	0	0	Ki67+	 12319 18545
12958	0	0	Ki67+	 12435 18374
12959	0	0	Ki67+	 12457 18292
12960	0	0	Ki67+	 12462 17896
12961	0	0	Ki67+	 12493 17828
12962	0	0	Ki67+	 12495 18246
12963	0	0	Ki67+	 11750 19305
12964	0	0	Ki67+	 11766 18866
12965	0	0	Ki67+	 11771 19314
12966	0	0	Ki67+	 11780 19295
12967	0	0	Ki67+	 11783 19341
12968	0	0	Ki67+	 11792 19274
12969	0	0	Ki67+	 11802 19333
12970	0	0	Ki67+	 11808 19300
12971	0	0	Ki67+	 11820 19291
12972	0	0	Ki67+	 11847 19348
12973	0	0	Ki67+	 11850 19220
12974	0	0	Ki67+	 11855 19253
12975	0	0	Ki67+	 11860 19367
12976	0	0	Ki67+	 11873 19115
12977	0	0	Ki67+	 11878 19126
12978	0	0	Ki67+	 11880 19247
12979	0	0	Ki67+	 11891 19319
12980	0	0	Ki67+	 11897 19282
12981	0	0	Ki67+	 11898 19331
12982	0	0	Ki67+	 11900 19348
12983	0	0	Ki67+	 11912 19306
12984	0	0	Ki67+	 11987 18713
12985	0	0	Ki67+	 12106 18847
12986	0	0	Ki67+	 12139 19100
12987	0	0	Ki67+	 12173 18956
12988	0	0	Ki67+	 12175 19360
12989	0	0	Ki67+	 12180 19374
12990	0	0	Ki67+	 12187 18959
12991	0	0	Ki67+	 12193 19335
12992	0	0	Ki67+	 12204 19368
12993	0	0	Ki67+	 12207 19335
12994	0	0	Ki67+	 12220 19337
12995	0	0	Ki67+	 12229 19273
12996	0	0	Ki67+	 12237 19202
12997	0	0	Ki67+	 12242 19073
12998	0	0	Ki67+	 12242 19263
12999	0	0	Ki67+	 12246 19193
13000	0	0	Ki67+	 12247 19059
13001	0	0	Ki67+	 12247 19220
13002	0	0	Ki67+	 12258 19214
13003	0	0	Ki67+	 12285 19369
13004	0	0	Ki67+	 12292 19344
13005	0	0	Ki67+	 12305 19365
13006	0	0	Ki67+	 12312 19347
13007	0	0	Ki67+	 12313 19107
13008	0	0	Ki67+	 12316 19322
13009	0	0	Ki67+	 12321 19272
13010	0	0	Ki67+	 12323 19336
13011	0	0	Ki67+	 12330 19172
13012	0	0	Ki67+	 12331 18953
13013	0	0	Ki67+	 12333 19286
13014	0	0	Ki67+	 12335 19133
13015	0	0	Ki67+	 12335 19215
13016	0	0	Ki67+	 12339 19370
13017	0	0	Ki67+	 12340 19225
13018	0	0	Ki67+	 12342 18991
13019	0	0	Ki67+	 12344 19309
13020	0	0	Ki67+	 12346 18865
13021	0	0	Ki67+	 12350 19213
13022	0	0	Ki67+	 12350 19319
13023	0	0	Ki67+	 12351 19295
13024	0	0	Ki67+	 12362 19226
13025	0	0	Ki67+	 12364 19202
13026	0	0	Ki67+	 12368 19048
13027	0	0	Ki67+	 12374 19096
13028	0	0	Ki67+	 12376 18924
13029	0	0	Ki67+	 12381 19311
13030	0	0	Ki67+	 12383 18608
13031	0	0	Ki67+	 12401 18638
13032	0	0	Ki67+	 12407 18665
13033	0	0	Ki67+	 12407 18681
13034	0	0	Ki67+	 12413 19301
13035	0	0	Ki67+	 12436 19360
13036	0	0	Ki67+	 12443 19343
13037	0	0	Ki67+	 12459 19311
13038	0	0	Ki67+	 12460 19351
13039	0	0	Ki67+	 12476 19324
13040	0	0	Ki67+	 11745 19921
13041	0	0	Ki67+	 11756 19838
13042	0	0	Ki67+	 11757 19806
13043	0	0	Ki67+	 11761 20151
13044	0	0	Ki67+	 11765 19864
13045	0	0	Ki67+	 11767 19990
13046	0	0	Ki67+	 11771 19951
13047	0	0	Ki67+	 11775 19863
13048	0	0	Ki67+	 11779 19821
13049	0	0	Ki67+	 11788 19386
13050	0	0	Ki67+	 11790 19766
13051	0	0	Ki67+	 11790 19864
13052	0	0	Ki67+	 11792 19834
13053	0	0	Ki67+	 11793 20015
13054	0	0	Ki67+	 11793 20110
13055	0	0	Ki67+	 11801 19801
13056	0	0	Ki67+	 11801 19944
13057	0	0	Ki67+	 11802 20072
13058	0	0	Ki67+	 11806 19889
13059	0	0	Ki67+	 11825 20131
13060	0	0	Ki67+	 11837 20102
13061	0	0	Ki67+	 11840 19485
13062	0	0	Ki67+	 11844 20082
13063	0	0	Ki67+	 11861 19785
13064	0	0	Ki67+	 11865 19756
13065	0	0	Ki67+	 11876 19775
13066	0	0	Ki67+	 11881 19750
13067	0	0	Ki67+	 11888 20048
13068	0	0	Ki67+	 11904 19794
13069	0	0	Ki67+	 11907 19780
13070	0	0	Ki67+	 11949 20149
13071	0	0	Ki67+	 11958 20143
13072	0	0	Ki67+	 11960 19468
13073	0	0	Ki67+	 11982 20023
13074	0	0	Ki67+	 11983 20057
13075	0	0	Ki67+	 11986 20150
13076	0	0	Ki67+	 11990 20167
13077	0	0	Ki67+	 11996 19492
13078	0	0	Ki67+	 11997 20043
13079	0	0	Ki67+	 12016 20154
13080	0	0	Ki67+	 12020 19909
13081	0	0	Ki67+	 12023 19597
13082	0	0	Ki67+	 12023 19978
13083	0	0	Ki67+	 12031 19663
13084	0	0	Ki67+	 12035 19457
13085	0	0	Ki67+	 12038 19692
13086	0	0	Ki67+	 12039 19649
13087	0	0	Ki67+	 12041 19568
13088	0	0	Ki67+	 12041 19618
13089	0	0	Ki67+	 12042 19965
13090	0	0	Ki67+	 12045 19427
13091	0	0	Ki67+	 12048 19667
13092	0	0	Ki67+	 12052 19624
13093	0	0	Ki67+	 12056 19454
13094	0	0	Ki67+	 12061 19646
13095	0	0	Ki67+	 12063 19439
13096	0	0	Ki67+	 12068 19378
13097	0	0	Ki67+	 12075 19479
13098	0	0	Ki67+	 12078 19456
13099	0	0	Ki67+	 12081 20085
13100	0	0	Ki67+	 12081 20120
13101	0	0	Ki67+	 12089 19679
13102	0	0	Ki67+	 12089 19698
13103	0	0	Ki67+	 12092 19441
13104	0	0	Ki67+	 12092 19462
13105	0	0	Ki67+	 12093 19590
13106	0	0	Ki67+	 12095 20104
13107	0	0	Ki67+	 12098 19710
13108	0	0	Ki67+	 12099 19429
13109	0	0	Ki67+	 12104 19736
13110	0	0	Ki67+	 12105 19564
13111	0	0	Ki67+	 12106 19469
13112	0	0	Ki67+	 12106 19986
13113	0	0	Ki67+	 12108 19382
13114	0	0	Ki67+	 12120 19997
13115	0	0	Ki67+	 12132 19680
13116	0	0	Ki67+	 12134 19823
13117	0	0	Ki67+	 12137 19382
13118	0	0	Ki67+	 12138 19435
13119	0	0	Ki67+	 12139 19472
13120	0	0	Ki67+	 12148 19590
13121	0	0	Ki67+	 12150 19380
13122	0	0	Ki67+	 12152 19693
13123	0	0	Ki67+	 12156 19462
13124	0	0	Ki67+	 12160 19943
13125	0	0	Ki67+	 12161 19792
13126	0	0	Ki67+	 12164 19455
13127	0	0	Ki67+	 12166 19397
13128	0	0	Ki67+	 12172 19613
13129	0	0	Ki67+	 12178 19502
13130	0	0	Ki67+	 12180 20053
13131	0	0	Ki67+	 12183 19486
13132	0	0	Ki67+	 12185 19592
13133	0	0	Ki67+	 12191 19693
13134	0	0	Ki67+	 12195 19556
13135	0	0	Ki67+	 12197 19487
13136	0	0	Ki67+	 12202 19526
13137	0	0	Ki67+	 12202 20096
13138	0	0	Ki67+	 12210 19897
13139	0	0	Ki67+	 12216 19864
13140	0	0	Ki67+	 12220 20098
13141	0	0	Ki67+	 12222 19846
13142	0	0	Ki67+	 12228 19927
13143	0	0	Ki67+	 12251 19640
13144	0	0	Ki67+	 12260 19497
13145	0	0	Ki67+	 12261 19446
13146	0	0	Ki67+	 12262 20170
13147	0	0	Ki67+	 12264 19411
13148	0	0	Ki67+	 12268 19572
13149	0	0	Ki67+	 12271 19398
13150	0	0	Ki67+	 12273 19474
13151	0	0	Ki67+	 12273 19506
13152	0	0	Ki67+	 12279 19570
13153	0	0	Ki67+	 12279 19598
13154	0	0	Ki67+	 12287 19614
13155	0	0	Ki67+	 12287 20162
13156	0	0	Ki67+	 12288 19647
13157	0	0	Ki67+	 12290 19453
13158	0	0	Ki67+	 12291 19380
13159	0	0	Ki67+	 12292 19592
13160	0	0	Ki67+	 12293 19751
13161	0	0	Ki67+	 12297 19486
13162	0	0	Ki67+	 12297 19841
13163	0	0	Ki67+	 12299 19662
13164	0	0	Ki67+	 12307 19404
13165	0	0	Ki67+	 12308 19629
13166	0	0	Ki67+	 12309 19421
13167	0	0	Ki67+	 12312 19779
13168	0	0	Ki67+	 12322 19831
13169	0	0	Ki67+	 12325 19765
13170	0	0	Ki67+	 12332 19781
13171	0	0	Ki67+	 12334 19655
13172	0	0	Ki67+	 12372 19796
13173	0	0	Ki67+	 12376 19378
13174	0	0	Ki67+	 12382 19653
13175	0	0	Ki67+	 12387 19768
13176	0	0	Ki67+	 12395 19634
13177	0	0	Ki67+	 12396 19785
13178	0	0	Ki67+	 12397 19653
13179	0	0	Ki67+	 12408 19769
13180	0	0	Ki67+	 12419 19826
13181	0	0	Ki67+	 12426 19850
13182	0	0	Ki67+	 12436 19535
13183	0	0	Ki67+	 12446 19517
13184	0	0	Ki67+	 12449 19668
13185	0	0	Ki67+	 12481 19743
13186	0	0	Ki67+	 12499 19566
13187	0	0	Ki67+	 12505 20011
13188	0	0	Ki67+	 12509 19996
13189	0	0	Ki67+	 12526 19576
13190	0	0	Ki67+	 11737 20819
13191	0	0	Ki67+	 11749 20807
13192	0	0	Ki67+	 11759 20480
13193	0	0	Ki67+	 11769 20810
13194	0	0	Ki67+	 11772 20643
13195	0	0	Ki67+	 11782 20507
13196	0	0	Ki67+	 11782 20518
13197	0	0	Ki67+	 11785 20914
13198	0	0	Ki67+	 11788 20560
13199	0	0	Ki67+	 11794 20190
13200	0	0	Ki67+	 11801 20181
13201	0	0	Ki67+	 11806 20586
13202	0	0	Ki67+	 11808 20910
13203	0	0	Ki67+	 11817 20787
13204	0	0	Ki67+	 11825 20950
13205	0	0	Ki67+	 11828 20742
13206	0	0	Ki67+	 11830 20784
13207	0	0	Ki67+	 11860 20968
13208	0	0	Ki67+	 11861 20193
13209	0	0	Ki67+	 11873 20588
13210	0	0	Ki67+	 11877 20609
13211	0	0	Ki67+	 11883 20660
13212	0	0	Ki67+	 11914 20531
13213	0	0	Ki67+	 11919 20392
13214	0	0	Ki67+	 11920 20548
13215	0	0	Ki67+	 11921 20575
13216	0	0	Ki67+	 11933 20279
13217	0	0	Ki67+	 11939 20253
13218	0	0	Ki67+	 11942 20270
13219	0	0	Ki67+	 11956 20261
13220	0	0	Ki67+	 11965 20296
13221	0	0	Ki67+	 11968 20226
13222	0	0	Ki67+	 11968 20776
13223	0	0	Ki67+	 11981 20972
13224	0	0	Ki67+	 11984 20269
13225	0	0	Ki67+	 11998 20909
13226	0	0	Ki67+	 12002 20774
13227	0	0	Ki67+	 12016 20244
13228	0	0	Ki67+	 12018 20808
13229	0	0	Ki67+	 12028 20199
13230	0	0	Ki67+	 12030 20210
13231	0	0	Ki67+	 12032 20810
13232	0	0	Ki67+	 12033 20303
13233	0	0	Ki67+	 12035 20448
13234	0	0	Ki67+	 12044 20289
13235	0	0	Ki67+	 12050 20204
13236	0	0	Ki67+	 12061 20516
13237	0	0	Ki67+	 12064 20250
13238	0	0	Ki67+	 12072 20235
13239	0	0	Ki67+	 12074 20191
13240	0	0	Ki67+	 12083 20225
13241	0	0	Ki67+	 12086 20192
13242	0	0	Ki67+	 12094 20556
13243	0	0	Ki67+	 12098 20590
13244	0	0	Ki67+	 12113 20321
13245	0	0	Ki67+	 12127 20964
13246	0	0	Ki67+	 12129 20356
13247	0	0	Ki67+	 12135 20243
13248	0	0	Ki67+	 12137 20737
13249	0	0	Ki67+	 12138 20369
13250	0	0	Ki67+	 12152 20971
13251	0	0	Ki67+	 12159 20477
13252	0	0	Ki67+	 12161 20224
13253	0	0	Ki67+	 12164 20451
13254	0	0	Ki67+	 12168 20368
13255	0	0	Ki67+	 12170 20289
13256	0	0	Ki67+	 12173 20358
13257	0	0	Ki67+	 12173 20641
13258	0	0	Ki67+	 12175 20271
13259	0	0	Ki67+	 12181 20458
13260	0	0	Ki67+	 12186 20495
13261	0	0	Ki67+	 12191 20764
13262	0	0	Ki67+	 12194 20975
13263	0	0	Ki67+	 12195 20254
13264	0	0	Ki67+	 12197 20751
13265	0	0	Ki67+	 12201 20492
13266	0	0	Ki67+	 12211 20554
13267	0	0	Ki67+	 12218 20469
13268	0	0	Ki67+	 12220 20457
13269	0	0	Ki67+	 12221 20530
13270	0	0	Ki67+	 12221 20769
13271	0	0	Ki67+	 12222 20785
13272	0	0	Ki67+	 12223 20870
13273	0	0	Ki67+	 12237 20870
13274	0	0	Ki67+	 12240 20832
13275	0	0	Ki67+	 12243 20554
13276	0	0	Ki67+	 12243 20787
13277	0	0	Ki67+	 12244 20609
13278	0	0	Ki67+	 12247 20373
13279	0	0	Ki67+	 12255 20859
13280	0	0	Ki67+	 12260 20545
13281	0	0	Ki67+	 12263 20344
13282	0	0	Ki67+	 12265 20583
13283	0	0	Ki67+	 12267 20843
13284	0	0	Ki67+	 12269 20362
13285	0	0	Ki67+	 12275 20730
13286	0	0	Ki67+	 12276 20799
13287	0	0	Ki67+	 12279 20337
13288	0	0	Ki67+	 12279 20781
13289	0	0	Ki67+	 12280 20838
13290	0	0	Ki67+	 12283 20516
13291	0	0	Ki67+	 12286 20599
13292	0	0	Ki67+	 12287 20713
13293	0	0	Ki67+	 12293 20557
13294	0	0	Ki67+	 12299 20674
13295	0	0	Ki67+	 12306 20531
13296	0	0	Ki67+	 12306 20686
13297	0	0	Ki67+	 12310 20705
13298	0	0	Ki67+	 12320 20727
13299	0	0	Ki67+	 12326 20666
13300	0	0	Ki67+	 12328 20558
13301	0	0	Ki67+	 12329 20950
13302	0	0	Ki67+	 12333 20585
13303	0	0	Ki67+	 12334 20967
13304	0	0	Ki67+	 12336 20669
13305	0	0	Ki67+	 12337 20631
13306	0	0	Ki67+	 12347 20542
13307	0	0	Ki67+	 12352 20586
13308	0	0	Ki67+	 12355 20814
13309	0	0	Ki67+	 12360 20616
13310	0	0	Ki67+	 12361 20598
13311	0	0	Ki67+	 12364 20566
13312	0	0	Ki67+	 12368 20973
13313	0	0	Ki67+	 12375 20956
13314	0	0	Ki67+	 12386 20899
13315	0	0	Ki67+	 12390 20843
13316	0	0	Ki67+	 12400 20920
13317	0	0	Ki67+	 12411 20903
13318	0	0	Ki67+	 12412 20665
13319	0	0	Ki67+	 12477 20733
13320	0	0	Ki67+	 12480 20892
13321	0	0	Ki67+	 12480 20917
13322	0	0	Ki67+	 12501 20677
13323	0	0	Ki67+	 12501 20973
13324	0	0	Ki67+	 12504 20693
13325	0	0	Ki67+	 12517 20902
13326	0	0	Ki67+	 12522 20917
13327	0	0	Ki67+	 11730 21510
13328	0	0	Ki67+	 11733 21629
13329	0	0	Ki67+	 11741 21761
13330	0	0	Ki67+	 11746 21628
13331	0	0	Ki67+	 11750 21091
13332	0	0	Ki67+	 11750 21615
13333	0	0	Ki67+	 11755 21358
13334	0	0	Ki67+	 11755 21581
13335	0	0	Ki67+	 11755 21771
13336	0	0	Ki67+	 11760 21526
13337	0	0	Ki67+	 11771 21747
13338	0	0	Ki67+	 11772 21591
13339	0	0	Ki67+	 11776 21707
13340	0	0	Ki67+	 11779 21313
13341	0	0	Ki67+	 11780 21377
13342	0	0	Ki67+	 11781 21394
13343	0	0	Ki67+	 11784 21545
13344	0	0	Ki67+	 11788 21322
13345	0	0	Ki67+	 11792 21536
13346	0	0	Ki67+	 11802 21161
13347	0	0	Ki67+	 11810 21549
13348	0	0	Ki67+	 11813 21536
13349	0	0	Ki67+	 11820 21458
13350	0	0	Ki67+	 11831 21315
13351	0	0	Ki67+	 11849 21541
13352	0	0	Ki67+	 11873 21555
13353	0	0	Ki67+	 11886 21532
13354	0	0	Ki67+	 11889 21567
13355	0	0	Ki67+	 11893 21271
13356	0	0	Ki67+	 11895 21298
13357	0	0	Ki67+	 11895 21320
13358	0	0	Ki67+	 11898 21545
13359	0	0	Ki67+	 11908 21071
13360	0	0	Ki67+	 11912 21312
13361	0	0	Ki67+	 11914 21541
13362	0	0	Ki67+	 11922 21044
13363	0	0	Ki67+	 11923 21062
13364	0	0	Ki67+	 11923 21104
13365	0	0	Ki67+	 11931 21774
13366	0	0	Ki67+	 11934 21571
13367	0	0	Ki67+	 11943 21592
13368	0	0	Ki67+	 11951 21622
13369	0	0	Ki67+	 11953 21554
13370	0	0	Ki67+	 11956 21039
13371	0	0	Ki67+	 11957 21372
13372	0	0	Ki67+	 11974 21618
13373	0	0	Ki67+	 11974 21696
13374	0	0	Ki67+	 11976 21734
13375	0	0	Ki67+	 11978 21643
13376	0	0	Ki67+	 11988 21646
13377	0	0	Ki67+	 11993 21692
13378	0	0	Ki67+	 11996 21014
13379	0	0	Ki67+	 12004 21699
13380	0	0	Ki67+	 12008 21715
13381	0	0	Ki67+	 12012 21669
13382	0	0	Ki67+	 12015 21695
13383	0	0	Ki67+	 12017 20979
13384	0	0	Ki67+	 12031 21008
13385	0	0	Ki67+	 12044 21039
13386	0	0	Ki67+	 12046 21400
13387	0	0	Ki67+	 12051 21382
13388	0	0	Ki67+	 12052 21332
13389	0	0	Ki67+	 12057 21311
13390	0	0	Ki67+	 12059 21359
13391	0	0	Ki67+	 12062 21127
13392	0	0	Ki67+	 12070 21054
13393	0	0	Ki67+	 12070 21408
13394	0	0	Ki67+	 12070 21425
13395	0	0	Ki67+	 12071 21038
13396	0	0	Ki67+	 12074 21150
13397	0	0	Ki67+	 12087 21308
13398	0	0	Ki67+	 12087 21376
13399	0	0	Ki67+	 12095 21265
13400	0	0	Ki67+	 12106 21243
13401	0	0	Ki67+	 12114 21011
13402	0	0	Ki67+	 12115 21026
13403	0	0	Ki67+	 12128 21056
13404	0	0	Ki67+	 12148 21056
13405	0	0	Ki67+	 12150 21191
13406	0	0	Ki67+	 12153 21027
13407	0	0	Ki67+	 12153 21160
13408	0	0	Ki67+	 12154 21045
13409	0	0	Ki67+	 12163 21209
13410	0	0	Ki67+	 12170 21070
13411	0	0	Ki67+	 12171 21253
13412	0	0	Ki67+	 12178 21056
13413	0	0	Ki67+	 12182 21219
13414	0	0	Ki67+	 12187 21710
13415	0	0	Ki67+	 12191 21207
13416	0	0	Ki67+	 12192 21122
13417	0	0	Ki67+	 12203 21659
13418	0	0	Ki67+	 12207 21116
13419	0	0	Ki67+	 12209 21093
13420	0	0	Ki67+	 12211 21643
13421	0	0	Ki67+	 12222 21148
13422	0	0	Ki67+	 12226 21664
13423	0	0	Ki67+	 12228 21071
13424	0	0	Ki67+	 12228 21104
13425	0	0	Ki67+	 12237 21574
13426	0	0	Ki67+	 12238 21158
13427	0	0	Ki67+	 12240 21133
13428	0	0	Ki67+	 12242 21089
13429	0	0	Ki67+	 12246 21558
13430	0	0	Ki67+	 12249 21247
13431	0	0	Ki67+	 12249 21266
13432	0	0	Ki67+	 12253 21148
13433	0	0	Ki67+	 12268 21264
13434	0	0	Ki67+	 12271 21233
13435	0	0	Ki67+	 12273 21052
13436	0	0	Ki67+	 12279 20994
13437	0	0	Ki67+	 12281 21073
13438	0	0	Ki67+	 12295 21082
13439	0	0	Ki67+	 12315 21465
13440	0	0	Ki67+	 12316 21528
13441	0	0	Ki67+	 12321 21233
13442	0	0	Ki67+	 12322 20978
13443	0	0	Ki67+	 12324 21497
13444	0	0	Ki67+	 12328 20989
13445	0	0	Ki67+	 12346 21695
13446	0	0	Ki67+	 12376 21680
13447	0	0	Ki67+	 12379 21542
13448	0	0	Ki67+	 12380 21664
13449	0	0	Ki67+	 12383 20984
13450	0	0	Ki67+	 12405 21004
13451	0	0	Ki67+	 12405 21671
13452	0	0	Ki67+	 12410 21635
13453	0	0	Ki67+	 12411 21504
13454	0	0	Ki67+	 12420 21496
13455	0	0	Ki67+	 12436 21457
13456	0	0	Ki67+	 12459 21391
13457	0	0	Ki67+	 12459 21715
13458	0	0	Ki67+	 12460 21736
13459	0	0	Ki67+	 12465 21775
13460	0	0	Ki67+	 12470 21751
13461	0	0	Ki67+	 12472 21707
13462	0	0	Ki67+	 12487 21763
13463	0	0	Ki67+	 12498 21106
13464	0	0	Ki67+	 12500 21531
13465	0	0	Ki67+	 12513 21155
13466	0	0	Ki67+	 11735 21982
13467	0	0	Ki67+	 11740 22152
13468	0	0	Ki67+	 11758 22100
13469	0	0	Ki67+	 11763 22080
13470	0	0	Ki67+	 11764 21797
13471	0	0	Ki67+	 11778 21777
13472	0	0	Ki67+	 11796 21962
13473	0	0	Ki67+	 11802 21803
13474	0	0	Ki67+	 11805 22050
13475	0	0	Ki67+	 11808 22567
13476	0	0	Ki67+	 11814 21795
13477	0	0	Ki67+	 11814 22000
13478	0	0	Ki67+	 11829 22221
13479	0	0	Ki67+	 11833 22180
13480	0	0	Ki67+	 11834 22481
13481	0	0	Ki67+	 11839 21811
13482	0	0	Ki67+	 11840 22556
13483	0	0	Ki67+	 11842 22259
13484	0	0	Ki67+	 11843 22039
13485	0	0	Ki67+	 11845 22051
13486	0	0	Ki67+	 11851 22184
13487	0	0	Ki67+	 11851 22331
13488	0	0	Ki67+	 11854 22531
13489	0	0	Ki67+	 11855 22570
13490	0	0	Ki67+	 11856 22266
13491	0	0	Ki67+	 11857 21805
13492	0	0	Ki67+	 11859 22164
13493	0	0	Ki67+	 11865 21817
13494	0	0	Ki67+	 11865 22349
13495	0	0	Ki67+	 11875 22573
13496	0	0	Ki67+	 11876 22052
13497	0	0	Ki67+	 11876 22302
13498	0	0	Ki67+	 11879 22198
13499	0	0	Ki67+	 11881 22219
13500	0	0	Ki67+	 11892 22084
13501	0	0	Ki67+	 11892 22198
13502	0	0	Ki67+	 11917 22144
13503	0	0	Ki67+	 11919 22430
13504	0	0	Ki67+	 11930 22533
13505	0	0	Ki67+	 11939 22334
13506	0	0	Ki67+	 11940 22353
13507	0	0	Ki67+	 11968 22386
13508	0	0	Ki67+	 11982 22503
13509	0	0	Ki67+	 11988 22461
13510	0	0	Ki67+	 11989 22316
13511	0	0	Ki67+	 11989 22432
13512	0	0	Ki67+	 11997 22024
13513	0	0	Ki67+	 11997 22285
13514	0	0	Ki67+	 12004 22293
13515	0	0	Ki67+	 12012 22221
13516	0	0	Ki67+	 12012 22456
13517	0	0	Ki67+	 12015 22089
13518	0	0	Ki67+	 12026 22051
13519	0	0	Ki67+	 12028 22168
13520	0	0	Ki67+	 12031 21959
13521	0	0	Ki67+	 12033 22258
13522	0	0	Ki67+	 12034 22392
13523	0	0	Ki67+	 12040 22224
13524	0	0	Ki67+	 12046 22165
13525	0	0	Ki67+	 12049 22114
13526	0	0	Ki67+	 12053 22200
13527	0	0	Ki67+	 12058 22098
13528	0	0	Ki67+	 12060 22088
13529	0	0	Ki67+	 12073 21955
13530	0	0	Ki67+	 12076 22417
13531	0	0	Ki67+	 12099 22436
13532	0	0	Ki67+	 12107 22419
13533	0	0	Ki67+	 12139 22231
13534	0	0	Ki67+	 12139 22366
13535	0	0	Ki67+	 12151 22392
13536	0	0	Ki67+	 12153 22151
13537	0	0	Ki67+	 12156 22162
13538	0	0	Ki67+	 12156 22298
13539	0	0	Ki67+	 12158 21942
13540	0	0	Ki67+	 12161 22209
13541	0	0	Ki67+	 12164 22435
13542	0	0	Ki67+	 12165 22242
13543	0	0	Ki67+	 12166 22142
13544	0	0	Ki67+	 12170 22230
13545	0	0	Ki67+	 12172 22023
13546	0	0	Ki67+	 12180 21956
13547	0	0	Ki67+	 12193 21979
13548	0	0	Ki67+	 12195 22507
13549	0	0	Ki67+	 12208 21945
13550	0	0	Ki67+	 12208 22095
13551	0	0	Ki67+	 12231 22432
13552	0	0	Ki67+	 12236 22374
13553	0	0	Ki67+	 12249 22382
13554	0	0	Ki67+	 12254 21830
13555	0	0	Ki67+	 12255 21895
13556	0	0	Ki67+	 12259 22263
13557	0	0	Ki67+	 12268 22353
13558	0	0	Ki67+	 12289 22369
13559	0	0	Ki67+	 12290 22115
13560	0	0	Ki67+	 12291 22103
13561	0	0	Ki67+	 12292 22005
13562	0	0	Ki67+	 12293 22498
13563	0	0	Ki67+	 12294 22135
13564	0	0	Ki67+	 12295 22348
13565	0	0	Ki67+	 12305 21990
13566	0	0	Ki67+	 12310 21862
13567	0	0	Ki67+	 12311 22126
13568	0	0	Ki67+	 12312 22368
13569	0	0	Ki67+	 12316 22347
13570	0	0	Ki67+	 12317 21956
13571	0	0	Ki67+	 12323 22149
13572	0	0	Ki67+	 12325 22001
13573	0	0	Ki67+	 12328 22351
13574	0	0	Ki67+	 12329 22168
13575	0	0	Ki67+	 12334 22367
13576	0	0	Ki67+	 12339 21977
13577	0	0	Ki67+	 12344 22380
13578	0	0	Ki67+	 12349 21849
13579	0	0	Ki67+	 12351 21789
13580	0	0	Ki67+	 12353 22074
13581	0	0	Ki67+	 12357 22298
13582	0	0	Ki67+	 12359 22157
13583	0	0	Ki67+	 12360 22195
13584	0	0	Ki67+	 12360 22334
13585	0	0	Ki67+	 12362 22002
13586	0	0	Ki67+	 12367 22563
13587	0	0	Ki67+	 12368 22543
13588	0	0	Ki67+	 12369 21990
13589	0	0	Ki67+	 12374 21976
13590	0	0	Ki67+	 12376 22385
13591	0	0	Ki67+	 12377 21824
13592	0	0	Ki67+	 12377 22347
13593	0	0	Ki67+	 12378 22099
13594	0	0	Ki67+	 12383 21802
13595	0	0	Ki67+	 12387 22051
13596	0	0	Ki67+	 12387 22070
13597	0	0	Ki67+	 12399 22354
13598	0	0	Ki67+	 12403 22080
13599	0	0	Ki67+	 12403 22142
13600	0	0	Ki67+	 12406 22248
13601	0	0	Ki67+	 12407 21858
13602	0	0	Ki67+	 12407 22573
13603	0	0	Ki67+	 12410 22321
13604	0	0	Ki67+	 12415 22452
13605	0	0	Ki67+	 12417 22335
13606	0	0	Ki67+	 12419 22411
13607	0	0	Ki67+	 12421 21832
13608	0	0	Ki67+	 12421 22527
13609	0	0	Ki67+	 12422 22361
13610	0	0	Ki67+	 12428 22036
13611	0	0	Ki67+	 12428 22446
13612	0	0	Ki67+	 12435 22134
13613	0	0	Ki67+	 12436 22419
13614	0	0	Ki67+	 12440 21881
13615	0	0	Ki67+	 12445 22441
13616	0	0	Ki67+	 12447 22331
13617	0	0	Ki67+	 12448 21894
13618	0	0	Ki67+	 12449 21847
13619	0	0	Ki67+	 12453 22060
13620	0	0	Ki67+	 12458 21995
13621	0	0	Ki67+	 12458 22533
13622	0	0	Ki67+	 12459 21927
13623	0	0	Ki67+	 12462 22558
13624	0	0	Ki67+	 12463 21878
13625	0	0	Ki67+	 12464 22288
13626	0	0	Ki67+	 12470 22137
13627	0	0	Ki67+	 12470 22180
13628	0	0	Ki67+	 12473 22524
13629	0	0	Ki67+	 12475 21888
13630	0	0	Ki67+	 12482 21959
13631	0	0	Ki67+	 12484 21905
13632	0	0	Ki67+	 12484 22127
13633	0	0	Ki67+	 12485 22242
13634	0	0	Ki67+	 12487 22153
13635	0	0	Ki67+	 12494 22208
13636	0	0	Ki67+	 12494 22502
13637	0	0	Ki67+	 12495 21782
13638	0	0	Ki67+	 12499 22001
13639	0	0	Ki67+	 12506 21952
13640	0	0	Ki67+	 12509 22537
13641	0	0	Ki67+	 12516 22501
13642	0	0	Ki67+	 12519 22530
13643	0	0	Ki67+	 11733 22613
13644	0	0	Ki67+	 11736 23158
13645	0	0	Ki67+	 11737 23060
13646	0	0	Ki67+	 11737 23260
13647	0	0	Ki67+	 11742 23285
13648	0	0	Ki67+	 11750 23194
13649	0	0	Ki67+	 11751 22621
13650	0	0	Ki67+	 11757 23239
13651	0	0	Ki67+	 11764 23305
13652	0	0	Ki67+	 11767 22959
13653	0	0	Ki67+	 11767 23142
13654	0	0	Ki67+	 11767 23157
13655	0	0	Ki67+	 11767 23194
13656	0	0	Ki67+	 11770 22631
13657	0	0	Ki67+	 11775 22725
13658	0	0	Ki67+	 11775 22925
13659	0	0	Ki67+	 11776 22875
13660	0	0	Ki67+	 11777 23225
13661	0	0	Ki67+	 11778 22582
13662	0	0	Ki67+	 11778 22773
13663	0	0	Ki67+	 11791 22983
13664	0	0	Ki67+	 11795 22917
13665	0	0	Ki67+	 11796 22955
13666	0	0	Ki67+	 11799 22592
13667	0	0	Ki67+	 11800 22653
13668	0	0	Ki67+	 11802 22938
13669	0	0	Ki67+	 11816 22732
13670	0	0	Ki67+	 11817 22659
13671	0	0	Ki67+	 11824 23172
13672	0	0	Ki67+	 11826 23109
13673	0	0	Ki67+	 11827 22814
13674	0	0	Ki67+	 11828 22990
13675	0	0	Ki67+	 11830 22857
13676	0	0	Ki67+	 11837 22727
13677	0	0	Ki67+	 11837 22959
13678	0	0	Ki67+	 11837 23005
13679	0	0	Ki67+	 11838 22581
13680	0	0	Ki67+	 11838 23351
13681	0	0	Ki67+	 11843 22888
13682	0	0	Ki67+	 11850 23328
13683	0	0	Ki67+	 11853 22867
13684	0	0	Ki67+	 11854 22758
13685	0	0	Ki67+	 11857 22905
13686	0	0	Ki67+	 11861 23033
13687	0	0	Ki67+	 11863 23019
13688	0	0	Ki67+	 11870 22932
13689	0	0	Ki67+	 11877 23349
13690	0	0	Ki67+	 11878 23319
13691	0	0	Ki67+	 11880 22771
13692	0	0	Ki67+	 11881 22937
13693	0	0	Ki67+	 11881 23256
13694	0	0	Ki67+	 11883 22997
13695	0	0	Ki67+	 11891 22861
13696	0	0	Ki67+	 11897 22851
13697	0	0	Ki67+	 11901 22730
13698	0	0	Ki67+	 11904 22668
13699	0	0	Ki67+	 11910 23218
13700	0	0	Ki67+	 11912 22999
13701	0	0	Ki67+	 11920 23344
13702	0	0	Ki67+	 11921 23227
13703	0	0	Ki67+	 11924 22880
13704	0	0	Ki67+	 11935 22667
13705	0	0	Ki67+	 11938 23295
13706	0	0	Ki67+	 11939 23038
13707	0	0	Ki67+	 11947 23013
13708	0	0	Ki67+	 11950 22877
13709	0	0	Ki67+	 11951 23046
13710	0	0	Ki67+	 11953 22656
13711	0	0	Ki67+	 11958 23202
13712	0	0	Ki67+	 11960 23056
13713	0	0	Ki67+	 11964 23261
13714	0	0	Ki67+	 11978 22910
13715	0	0	Ki67+	 11982 23029
13716	0	0	Ki67+	 11987 23268
13717	0	0	Ki67+	 11990 22878
13718	0	0	Ki67+	 11996 22906
13719	0	0	Ki67+	 11998 23004
13720	0	0	Ki67+	 12001 22684
13721	0	0	Ki67+	 12003 22920
13722	0	0	Ki67+	 12016 22885
13723	0	0	Ki67+	 12019 23190
13724	0	0	Ki67+	 12023 23169
13725	0	0	Ki67+	 12024 22753
13726	0	0	Ki67+	 12028 23204
13727	0	0	Ki67+	 12033 22759
13728	0	0	Ki67+	 12033 22919
13729	0	0	Ki67+	 12037 23065
13730	0	0	Ki67+	 12037 23193
13731	0	0	Ki67+	 12039 22698
13732	0	0	Ki67+	 12044 23224
13733	0	0	Ki67+	 12048 23052
13734	0	0	Ki67+	 12048 23091
13735	0	0	Ki67+	 12051 23166
13736	0	0	Ki67+	 12055 22711
13737	0	0	Ki67+	 12057 23204
13738	0	0	Ki67+	 12066 23061
13739	0	0	Ki67+	 12070 22963
13740	0	0	Ki67+	 12072 22952
13741	0	0	Ki67+	 12073 23110
13742	0	0	Ki67+	 12074 23325
13743	0	0	Ki67+	 12076 23087
13744	0	0	Ki67+	 12078 23279
13745	0	0	Ki67+	 12079 22905
13746	0	0	Ki67+	 12080 23176
13747	0	0	Ki67+	 12082 22749
13748	0	0	Ki67+	 12087 23357
13749	0	0	Ki67+	 12089 23369
13750	0	0	Ki67+	 12091 22938
13751	0	0	Ki67+	 12092 22755
13752	0	0	Ki67+	 12092 23290
13753	0	0	Ki67+	 12095 23110
13754	0	0	Ki67+	 12102 23174
13755	0	0	Ki67+	 12104 23085
13756	0	0	Ki67+	 12110 22730
13757	0	0	Ki67+	 12118 23193
13758	0	0	Ki67+	 12121 22674
13759	0	0	Ki67+	 12132 23131
13760	0	0	Ki67+	 12140 22730
13761	0	0	Ki67+	 12152 23111
13762	0	0	Ki67+	 12158 22647
13763	0	0	Ki67+	 12161 22750
13764	0	0	Ki67+	 12174 22649
13765	0	0	Ki67+	 12176 22915
13766	0	0	Ki67+	 12179 23324
13767	0	0	Ki67+	 12180 22839
13768	0	0	Ki67+	 12181 23145
13769	0	0	Ki67+	 12185 22984
13770	0	0	Ki67+	 12186 23108
13771	0	0	Ki67+	 12187 22781
13772	0	0	Ki67+	 12189 22687
13773	0	0	Ki67+	 12190 23373
13774	0	0	Ki67+	 12194 22939
13775	0	0	Ki67+	 12195 22768
13776	0	0	Ki67+	 12198 22955
13777	0	0	Ki67+	 12200 23189
13778	0	0	Ki67+	 12202 23213
13779	0	0	Ki67+	 12216 23326
13780	0	0	Ki67+	 12227 23008
13781	0	0	Ki67+	 12230 23193
13782	0	0	Ki67+	 12230 23216
13783	0	0	Ki67+	 12241 23198
13784	0	0	Ki67+	 12247 23135
13785	0	0	Ki67+	 12249 22952
13786	0	0	Ki67+	 12250 23243
13787	0	0	Ki67+	 12251 22806
13788	0	0	Ki67+	 12253 23028
13789	0	0	Ki67+	 12255 22902
13790	0	0	Ki67+	 12258 23122
13791	0	0	Ki67+	 12259 23154
13792	0	0	Ki67+	 12259 23224
13793	0	0	Ki67+	 12264 22866
13794	0	0	Ki67+	 12267 23130
13795	0	0	Ki67+	 12268 23050
13796	0	0	Ki67+	 12276 22622
13797	0	0	Ki67+	 12276 23225
13798	0	0	Ki67+	 12280 23251
13799	0	0	Ki67+	 12283 23138
13800	0	0	Ki67+	 12293 23223
13801	0	0	Ki67+	 12294 23321
13802	0	0	Ki67+	 12295 22595
13803	0	0	Ki67+	 12302 22675
13804	0	0	Ki67+	 12302 22956
13805	0	0	Ki67+	 12309 23251
13806	0	0	Ki67+	 12310 22986
13807	0	0	Ki67+	 12316 23311
13808	0	0	Ki67+	 12320 22992
13809	0	0	Ki67+	 12322 23039
13810	0	0	Ki67+	 12322 23300
13811	0	0	Ki67+	 12330 23291
13812	0	0	Ki67+	 12331 23022
13813	0	0	Ki67+	 12336 22941
13814	0	0	Ki67+	 12341 22607
13815	0	0	Ki67+	 12342 23033
13816	0	0	Ki67+	 12345 22845
13817	0	0	Ki67+	 12345 23177
13818	0	0	Ki67+	 12348 23075
13819	0	0	Ki67+	 12351 23058
13820	0	0	Ki67+	 12351 23328
13821	0	0	Ki67+	 12357 23309
13822	0	0	Ki67+	 12361 22837
13823	0	0	Ki67+	 12371 22843
13824	0	0	Ki67+	 12379 23044
13825	0	0	Ki67+	 12383 23324
13826	0	0	Ki67+	 12384 22852
13827	0	0	Ki67+	 12386 23369
13828	0	0	Ki67+	 12388 23236
13829	0	0	Ki67+	 12396 23349
13830	0	0	Ki67+	 12398 22953
13831	0	0	Ki67+	 12398 23245
13832	0	0	Ki67+	 12399 23218
13833	0	0	Ki67+	 12400 22853
13834	0	0	Ki67+	 12408 23068
13835	0	0	Ki67+	 12408 23166
13836	0	0	Ki67+	 12410 23215
13837	0	0	Ki67+	 12411 22778
13838	0	0	Ki67+	 12414 22601
13839	0	0	Ki67+	 12415 23260
13840	0	0	Ki67+	 12418 23059
13841	0	0	Ki67+	 12418 23143
13842	0	0	Ki67+	 12420 23037
13843	0	0	Ki67+	 12421 22785
13844	0	0	Ki67+	 12423 23239
13845	0	0	Ki67+	 12425 23006
13846	0	0	Ki67+	 12431 22820
13847	0	0	Ki67+	 12436 22679
13848	0	0	Ki67+	 12437 23034
13849	0	0	Ki67+	 12439 22579
13850	0	0	Ki67+	 12440 23049
13851	0	0	Ki67+	 12445 23273
13852	0	0	Ki67+	 12451 22684
13853	0	0	Ki67+	 12451 22995
13854	0	0	Ki67+	 12454 23166
13855	0	0	Ki67+	 12454 23206
13856	0	0	Ki67+	 12455 22761
13857	0	0	Ki67+	 12456 22837
13858	0	0	Ki67+	 12456 23279
13859	0	0	Ki67+	 12457 23304
13860	0	0	Ki67+	 12465 22791
13861	0	0	Ki67+	 12469 22816
13862	0	0	Ki67+	 12470 23241
13863	0	0	Ki67+	 12472 23308
13864	0	0	Ki67+	 12480 23156
13865	0	0	Ki67+	 12484 23182
13866	0	0	Ki67+	 12489 23263
13867	0	0	Ki67+	 12492 22821
13868	0	0	Ki67+	 12493 23150
13869	0	0	Ki67+	 12494 22773
13870	0	0	Ki67+	 12494 23174
13871	0	0	Ki67+	 12497 22699
13872	0	0	Ki67+	 12504 23277
13873	0	0	Ki67+	 12505 23116
13874	0	0	Ki67+	 12509 22736
13875	0	0	Ki67+	 12515 22793
13876	0	0	Ki67+	 12519 22741
13877	0	0	Ki67+	 12520 22815
13878	0	0	Ki67+	 12521 23236
13879	0	0	Ki67+	 12526 22709
13880	0	0	Ki67+	 11735 23638
13881	0	0	Ki67+	 11747 23716
13882	0	0	Ki67+	 11747 23753
13883	0	0	Ki67+	 11756 23654
13884	0	0	Ki67+	 11759 23768
13885	0	0	Ki67+	 11774 23729
13886	0	0	Ki67+	 11777 23861
13887	0	0	Ki67+	 11781 24088
13888	0	0	Ki67+	 11782 23686
13889	0	0	Ki67+	 11782 24019
13890	0	0	Ki67+	 11783 23921
13891	0	0	Ki67+	 11789 23594
13892	0	0	Ki67+	 11792 24146
13893	0	0	Ki67+	 11794 23966
13894	0	0	Ki67+	 11805 24108
13895	0	0	Ki67+	 11809 24047
13896	0	0	Ki67+	 11809 24076
13897	0	0	Ki67+	 11810 24020
13898	0	0	Ki67+	 11812 23942
13899	0	0	Ki67+	 11816 24172
13900	0	0	Ki67+	 11817 23574
13901	0	0	Ki67+	 11817 24004
13902	0	0	Ki67+	 11818 24034
13903	0	0	Ki67+	 11820 23492
13904	0	0	Ki67+	 11821 23413
13905	0	0	Ki67+	 11822 24123
13906	0	0	Ki67+	 11827 24158
13907	0	0	Ki67+	 11829 23460
13908	0	0	Ki67+	 11831 23594
13909	0	0	Ki67+	 11832 23971
13910	0	0	Ki67+	 11836 24082
13911	0	0	Ki67+	 11837 24012
13912	0	0	Ki67+	 11838 24037
13913	0	0	Ki67+	 11843 23414
13914	0	0	Ki67+	 11845 23864
13915	0	0	Ki67+	 11848 24167
13916	0	0	Ki67+	 11849 23646
13917	0	0	Ki67+	 11852 23897
13918	0	0	Ki67+	 11853 24031
13919	0	0	Ki67+	 11854 23735
13920	0	0	Ki67+	 11854 24116
13921	0	0	Ki67+	 11855 23534
13922	0	0	Ki67+	 11855 24067
13923	0	0	Ki67+	 11861 23960
13924	0	0	Ki67+	 11862 23893
13925	0	0	Ki67+	 11863 23938
13926	0	0	Ki67+	 11864 23581
13927	0	0	Ki67+	 11874 23592
13928	0	0	Ki67+	 11875 23391
13929	0	0	Ki67+	 11875 24115
13930	0	0	Ki67+	 11876 24091
13931	0	0	Ki67+	 11878 23407
13932	0	0	Ki67+	 11879 23923
13933	0	0	Ki67+	 11880 23894
13934	0	0	Ki67+	 11882 23667
13935	0	0	Ki67+	 11883 23742
13936	0	0	Ki67+	 11884 23619
13937	0	0	Ki67+	 11887 23683
13938	0	0	Ki67+	 11895 24099
13939	0	0	Ki67+	 11900 23881
13940	0	0	Ki67+	 11904 23811
13941	0	0	Ki67+	 11911 23925
13942	0	0	Ki67+	 11912 23507
13943	0	0	Ki67+	 11913 23764
13944	0	0	Ki67+	 11918 23564
13945	0	0	Ki67+	 11919 23424
13946	0	0	Ki67+	 11922 23511
13947	0	0	Ki67+	 11924 23687
13948	0	0	Ki67+	 11935 23516
13949	0	0	Ki67+	 11936 23637
13950	0	0	Ki67+	 11937 23773
13951	0	0	Ki67+	 11950 23617
13952	0	0	Ki67+	 11953 23590
13953	0	0	Ki67+	 11959 23624
13954	0	0	Ki67+	 11962 23413
13955	0	0	Ki67+	 11970 23713
13956	0	0	Ki67+	 11973 24150
13957	0	0	Ki67+	 11989 24126
13958	0	0	Ki67+	 11991 24151
13959	0	0	Ki67+	 12004 24061
13960	0	0	Ki67+	 12004 24174
13961	0	0	Ki67+	 12013 23736
13962	0	0	Ki67+	 12021 23761
13963	0	0	Ki67+	 12025 23558
13964	0	0	Ki67+	 12030 23544
13965	0	0	Ki67+	 12030 24169
13966	0	0	Ki67+	 12040 24150
13967	0	0	Ki67+	 12044 24013
13968	0	0	Ki67+	 12045 24114
13969	0	0	Ki67+	 12047 24048
13970	0	0	Ki67+	 12054 23724
13971	0	0	Ki67+	 12056 24032
13972	0	0	Ki67+	 12059 23562
13973	0	0	Ki67+	 12059 24097
13974	0	0	Ki67+	 12063 23700
13975	0	0	Ki67+	 12072 23724
13976	0	0	Ki67+	 12072 24043
13977	0	0	Ki67+	 12072 24123
13978	0	0	Ki67+	 12078 23987
13979	0	0	Ki67+	 12084 24168
13980	0	0	Ki67+	 12088 24015
13981	0	0	Ki67+	 12088 24040
13982	0	0	Ki67+	 12093 24061
13983	0	0	Ki67+	 12095 23701
13984	0	0	Ki67+	 12096 24079
13985	0	0	Ki67+	 12098 24014
13986	0	0	Ki67+	 12102 23862
13987	0	0	Ki67+	 12111 23929
13988	0	0	Ki67+	 12117 24052
13989	0	0	Ki67+	 12121 24006
13990	0	0	Ki67+	 12124 23914
13991	0	0	Ki67+	 12125 24094
13992	0	0	Ki67+	 12127 24023
13993	0	0	Ki67+	 12128 24117
13994	0	0	Ki67+	 12143 23981
13995	0	0	Ki67+	 12148 23881
13996	0	0	Ki67+	 12149 23581
13997	0	0	Ki67+	 12155 23904
13998	0	0	Ki67+	 12155 24106
13999	0	0	Ki67+	 12156 23954
14000	0	0	Ki67+	 12160 23585
14001	0	0	Ki67+	 12167 24136
14002	0	0	Ki67+	 12168 24124
14003	0	0	Ki67+	 12172 23840
14004	0	0	Ki67+	 12178 23588
14005	0	0	Ki67+	 12181 23934
14006	0	0	Ki67+	 12182 24133
14007	0	0	Ki67+	 12184 23976
14008	0	0	Ki67+	 12185 23814
14009	0	0	Ki67+	 12186 23874
14010	0	0	Ki67+	 12189 24077
14011	0	0	Ki67+	 12189 24118
14012	0	0	Ki67+	 12191 24010
14013	0	0	Ki67+	 12195 24149
14014	0	0	Ki67+	 12201 23896
14015	0	0	Ki67+	 12201 24158
14016	0	0	Ki67+	 12203 23381
14017	0	0	Ki67+	 12204 23949
14018	0	0	Ki67+	 12209 23723
14019	0	0	Ki67+	 12214 23926
14020	0	0	Ki67+	 12217 23864
14021	0	0	Ki67+	 12217 23942
14022	0	0	Ki67+	 12217 24139
14023	0	0	Ki67+	 12219 24008
14024	0	0	Ki67+	 12231 24020
14025	0	0	Ki67+	 12231 24089
14026	0	0	Ki67+	 12233 23872
14027	0	0	Ki67+	 12235 23887
14028	0	0	Ki67+	 12241 24109
14029	0	0	Ki67+	 12244 23920
14030	0	0	Ki67+	 12247 23723
14031	0	0	Ki67+	 12249 23959
14032	0	0	Ki67+	 12250 23761
14033	0	0	Ki67+	 12253 23869
14034	0	0	Ki67+	 12255 23403
14035	0	0	Ki67+	 12255 23715
14036	0	0	Ki67+	 12255 23887
14037	0	0	Ki67+	 12259 24007
14038	0	0	Ki67+	 12265 23857
14039	0	0	Ki67+	 12267 23892
14040	0	0	Ki67+	 12274 23766
14041	0	0	Ki67+	 12274 24113
14042	0	0	Ki67+	 12276 23922
14043	0	0	Ki67+	 12276 24131
14044	0	0	Ki67+	 12281 23970
14045	0	0	Ki67+	 12282 23741
14046	0	0	Ki67+	 12287 24064
14047	0	0	Ki67+	 12289 23958
14048	0	0	Ki67+	 12290 23800
14049	0	0	Ki67+	 12291 24011
14050	0	0	Ki67+	 12294 24027
14051	0	0	Ki67+	 12296 23870
14052	0	0	Ki67+	 12298 23626
14053	0	0	Ki67+	 12299 23889
14054	0	0	Ki67+	 12304 23962
14055	0	0	Ki67+	 12307 23901
14056	0	0	Ki67+	 12315 24041
14057	0	0	Ki67+	 12321 23610
14058	0	0	Ki67+	 12322 23623
14059	0	0	Ki67+	 12322 23912
14060	0	0	Ki67+	 12324 23972
14061	0	0	Ki67+	 12324 24009
14062	0	0	Ki67+	 12331 23602
14063	0	0	Ki67+	 12332 23669
14064	0	0	Ki67+	 12342 23574
14065	0	0	Ki67+	 12344 23905
14066	0	0	Ki67+	 12349 24023
14067	0	0	Ki67+	 12350 23552
14068	0	0	Ki67+	 12351 23741
14069	0	0	Ki67+	 12356 23759
14070	0	0	Ki67+	 12357 23831
14071	0	0	Ki67+	 12362 23743
14072	0	0	Ki67+	 12369 24069
14073	0	0	Ki67+	 12372 23616
14074	0	0	Ki67+	 12373 23789
14075	0	0	Ki67+	 12376 24058
14076	0	0	Ki67+	 12379 23400
14077	0	0	Ki67+	 12379 24149
14078	0	0	Ki67+	 12380 23739
14079	0	0	Ki67+	 12387 23898
14080	0	0	Ki67+	 12389 23609
14081	0	0	Ki67+	 12405 23416
14082	0	0	Ki67+	 12407 23381
14083	0	0	Ki67+	 12410 23397
14084	0	0	Ki67+	 12410 23815
14085	0	0	Ki67+	 12410 23898
14086	0	0	Ki67+	 12414 23427
14087	0	0	Ki67+	 12415 23921
14088	0	0	Ki67+	 12418 23790
14089	0	0	Ki67+	 12429 23689
14090	0	0	Ki67+	 12429 23827
14091	0	0	Ki67+	 12434 23868
14092	0	0	Ki67+	 12435 23723
14093	0	0	Ki67+	 12436 23904
14094	0	0	Ki67+	 12442 23670
14095	0	0	Ki67+	 12455 23703
14096	0	0	Ki67+	 12466 24135
14097	0	0	Ki67+	 12468 23419
14098	0	0	Ki67+	 12508 23754
14099	0	0	Ki67+	 11730 24246
14100	0	0	Ki67+	 11733 24363
14101	0	0	Ki67+	 11733 24869
14102	0	0	Ki67+	 11736 24692
14103	0	0	Ki67+	 11737 24291
14104	0	0	Ki67+	 11737 24680
14105	0	0	Ki67+	 11741 24827
14106	0	0	Ki67+	 11741 24883
14107	0	0	Ki67+	 11742 24422
14108	0	0	Ki67+	 11743 24661
14109	0	0	Ki67+	 11746 24844
14110	0	0	Ki67+	 11749 24394
14111	0	0	Ki67+	 11749 24584
14112	0	0	Ki67+	 11752 24280
14113	0	0	Ki67+	 11759 24536
14114	0	0	Ki67+	 11762 24909
14115	0	0	Ki67+	 11763 24392
14116	0	0	Ki67+	 11764 24318
14117	0	0	Ki67+	 11768 24732
14118	0	0	Ki67+	 11770 24287
14119	0	0	Ki67+	 11773 24207
14120	0	0	Ki67+	 11776 24351
14121	0	0	Ki67+	 11779 24383
14122	0	0	Ki67+	 11782 24522
14123	0	0	Ki67+	 11783 24269
14124	0	0	Ki67+	 11787 24621
14125	0	0	Ki67+	 11793 24211
14126	0	0	Ki67+	 11793 24317
14127	0	0	Ki67+	 11793 24346
14128	0	0	Ki67+	 11798 24951
14129	0	0	Ki67+	 11799 24283
14130	0	0	Ki67+	 11800 24542
14131	0	0	Ki67+	 11803 24933
14132	0	0	Ki67+	 11806 24589
14133	0	0	Ki67+	 11810 24524
14134	0	0	Ki67+	 11814 24497
14135	0	0	Ki67+	 11815 24626
14136	0	0	Ki67+	 11815 24801
14137	0	0	Ki67+	 11822 24289
14138	0	0	Ki67+	 11823 24487
14139	0	0	Ki67+	 11826 24589
14140	0	0	Ki67+	 11832 24546
14141	0	0	Ki67+	 11834 24324
14142	0	0	Ki67+	 11838 24764
14143	0	0	Ki67+	 11839 24526
14144	0	0	Ki67+	 11844 24631
14145	0	0	Ki67+	 11846 24188
14146	0	0	Ki67+	 11849 24608
14147	0	0	Ki67+	 11858 24903
14148	0	0	Ki67+	 11860 24569
14149	0	0	Ki67+	 11863 24408
14150	0	0	Ki67+	 11866 24557
14151	0	0	Ki67+	 11877 24365
14152	0	0	Ki67+	 11878 24582
14153	0	0	Ki67+	 11879 24412
14154	0	0	Ki67+	 11879 24925
14155	0	0	Ki67+	 11880 24616
14156	0	0	Ki67+	 11888 24558
14157	0	0	Ki67+	 11889 24633
14158	0	0	Ki67+	 11889 24972
14159	0	0	Ki67+	 11894 24578
14160	0	0	Ki67+	 11895 24431
14161	0	0	Ki67+	 11902 24634
14162	0	0	Ki67+	 11904 24658
14163	0	0	Ki67+	 11907 24342
14164	0	0	Ki67+	 11908 24211
14165	0	0	Ki67+	 11909 24717
14166	0	0	Ki67+	 11913 24193
14167	0	0	Ki67+	 11916 24615
14168	0	0	Ki67+	 11917 24756
14169	0	0	Ki67+	 11935 24734
14170	0	0	Ki67+	 11937 24697
14171	0	0	Ki67+	 11938 24424
14172	0	0	Ki67+	 11941 24656
14173	0	0	Ki67+	 11944 24754
14174	0	0	Ki67+	 11946 24410
14175	0	0	Ki67+	 11947 24476
14176	0	0	Ki67+	 11948 24626
14177	0	0	Ki67+	 11954 24726
14178	0	0	Ki67+	 11956 24439
14179	0	0	Ki67+	 11956 24689
14180	0	0	Ki67+	 11959 24515
14181	0	0	Ki67+	 11960 24337
14182	0	0	Ki67+	 11963 24487
14183	0	0	Ki67+	 11963 24660
14184	0	0	Ki67+	 11967 24275
14185	0	0	Ki67+	 11968 24354
14186	0	0	Ki67+	 11968 24445
14187	0	0	Ki67+	 11968 24583
14188	0	0	Ki67+	 11971 24369
14189	0	0	Ki67+	 11986 24475
14190	0	0	Ki67+	 11993 24532
14191	0	0	Ki67+	 11995 24490
14192	0	0	Ki67+	 11998 24288
14193	0	0	Ki67+	 12003 24411
14194	0	0	Ki67+	 12003 24852
14195	0	0	Ki67+	 12008 24318
14196	0	0	Ki67+	 12015 24233
14197	0	0	Ki67+	 12020 24340
14198	0	0	Ki67+	 12023 24436
14199	0	0	Ki67+	 12024 24558
14200	0	0	Ki67+	 12039 24192
14201	0	0	Ki67+	 12042 24203
14202	0	0	Ki67+	 12053 24471
14203	0	0	Ki67+	 12053 24705
14204	0	0	Ki67+	 12054 24717
14205	0	0	Ki67+	 12055 24915
14206	0	0	Ki67+	 12058 24670
14207	0	0	Ki67+	 12060 24729
14208	0	0	Ki67+	 12061 24343
14209	0	0	Ki67+	 12075 24187
14210	0	0	Ki67+	 12077 24416
14211	0	0	Ki67+	 12079 24199
14212	0	0	Ki67+	 12084 24446
14213	0	0	Ki67+	 12085 24220
14214	0	0	Ki67+	 12086 24363
14215	0	0	Ki67+	 12093 24495
14216	0	0	Ki67+	 12098 24199
14217	0	0	Ki67+	 12098 24399
14218	0	0	Ki67+	 12100 24479
14219	0	0	Ki67+	 12101 24435
14220	0	0	Ki67+	 12108 24465
14221	0	0	Ki67+	 12112 24391
14222	0	0	Ki67+	 12117 24375
14223	0	0	Ki67+	 12120 24342
14224	0	0	Ki67+	 12129 24468
14225	0	0	Ki67+	 12130 24859
14226	0	0	Ki67+	 12151 24772
14227	0	0	Ki67+	 12153 24236
14228	0	0	Ki67+	 12155 24816
14229	0	0	Ki67+	 12165 24715
14230	0	0	Ki67+	 12171 24348
14231	0	0	Ki67+	 12171 24866
14232	0	0	Ki67+	 12173 24839
14233	0	0	Ki67+	 12174 24731
14234	0	0	Ki67+	 12175 24461
14235	0	0	Ki67+	 12181 24667
14236	0	0	Ki67+	 12183 24499
14237	0	0	Ki67+	 12195 24715
14238	0	0	Ki67+	 12195 24859
14239	0	0	Ki67+	 12204 24798
14240	0	0	Ki67+	 12205 24686
14241	0	0	Ki67+	 12207 24356
14242	0	0	Ki67+	 12210 24385
14243	0	0	Ki67+	 12215 24812
14244	0	0	Ki67+	 12215 24861
14245	0	0	Ki67+	 12225 24373
14246	0	0	Ki67+	 12237 24726
14247	0	0	Ki67+	 12265 24454
14248	0	0	Ki67+	 12265 24795
14249	0	0	Ki67+	 12276 24357
14250	0	0	Ki67+	 12277 24493
14251	0	0	Ki67+	 12285 24698
14252	0	0	Ki67+	 12290 24334
14253	0	0	Ki67+	 12293 24716
14254	0	0	Ki67+	 12296 24777
14255	0	0	Ki67+	 12297 24313
14256	0	0	Ki67+	 12298 24488
14257	0	0	Ki67+	 12299 24375
14258	0	0	Ki67+	 12301 24349
14259	0	0	Ki67+	 12306 24518
14260	0	0	Ki67+	 12306 24790
14261	0	0	Ki67+	 12310 24333
14262	0	0	Ki67+	 12312 24447
14263	0	0	Ki67+	 12316 24317
14264	0	0	Ki67+	 12316 24675
14265	0	0	Ki67+	 12317 24254
14266	0	0	Ki67+	 12318 24289
14267	0	0	Ki67+	 12327 24492
14268	0	0	Ki67+	 12328 24946
14269	0	0	Ki67+	 12331 24332
14270	0	0	Ki67+	 12334 24425
14271	0	0	Ki67+	 12336 24395
14272	0	0	Ki67+	 12341 24276
14273	0	0	Ki67+	 12341 24370
14274	0	0	Ki67+	 12343 24965
14275	0	0	Ki67+	 12345 24493
14276	0	0	Ki67+	 12350 24468
14277	0	0	Ki67+	 12350 24560
14278	0	0	Ki67+	 12354 24305
14279	0	0	Ki67+	 12355 24439
14280	0	0	Ki67+	 12355 24502
14281	0	0	Ki67+	 12358 24572
14282	0	0	Ki67+	 12359 24692
14283	0	0	Ki67+	 12365 24644
14284	0	0	Ki67+	 12367 24943
14285	0	0	Ki67+	 12369 24263
14286	0	0	Ki67+	 12373 24969
14287	0	0	Ki67+	 12374 24379
14288	0	0	Ki67+	 12375 24300
14289	0	0	Ki67+	 12383 24256
14290	0	0	Ki67+	 12384 24272
14291	0	0	Ki67+	 12387 24321
14292	0	0	Ki67+	 12399 24238
14293	0	0	Ki67+	 12409 24605
14294	0	0	Ki67+	 12415 24278
14295	0	0	Ki67+	 12439 24275
14296	0	0	Ki67+	 12440 24235
14297	0	0	Ki67+	 12447 24220
14298	0	0	Ki67+	 12459 24249
14299	0	0	Ki67+	 12467 24939
14300	0	0	Ki67+	 12471 24531
14301	0	0	Ki67+	 12471 24553
14302	0	0	Ki67+	 12480 24928
14303	0	0	Ki67+	 12481 24360
14304	0	0	Ki67+	 12483 24403
14305	0	0	Ki67+	 12483 24460
14306	0	0	Ki67+	 12484 24530
14307	0	0	Ki67+	 12490 24570
14308	0	0	Ki67+	 12493 24603
14309	0	0	Ki67+	 12495 24377
14310	0	0	Ki67+	 12496 24358
14311	0	0	Ki67+	 12501 24531
14312	0	0	Ki67+	 12503 24249
14313	0	0	Ki67+	 12505 24392
14314	0	0	Ki67+	 12506 24324
14315	0	0	Ki67+	 12509 24448
14316	0	0	Ki67+	 12511 24585
14317	0	0	Ki67+	 12512 24571
14318	0	0	Ki67+	 12513 24315
14319	0	0	Ki67+	 12520 24353
14320	0	0	Ki67+	 12523 24548
14321	0	0	Ki67+	 12526 24570
14322	0	0	Ki67+	 12527 24393
14323	0	0	Ki67+	 11735 25163
14324	0	0	Ki67+	 11818 25249
14325	0	0	Ki67+	 11819 24985
14326	0	0	Ki67+	 11825 25004
14327	0	0	Ki67+	 11829 25022
14328	0	0	Ki67+	 11835 24982
14329	0	0	Ki67+	 11835 25332
14330	0	0	Ki67+	 11849 25172
14331	0	0	Ki67+	 11857 25154
14332	0	0	Ki67+	 11860 25131
14333	0	0	Ki67+	 11869 25063
14334	0	0	Ki67+	 11891 25124
14335	0	0	Ki67+	 11896 25142
14336	0	0	Ki67+	 11913 25218
14337	0	0	Ki67+	 11925 25034
14338	0	0	Ki67+	 11926 25671
14339	0	0	Ki67+	 11929 25045
14340	0	0	Ki67+	 11939 25016
14341	0	0	Ki67+	 11941 25175
14342	0	0	Ki67+	 11942 25038
14343	0	0	Ki67+	 11947 25053
14344	0	0	Ki67+	 11947 25770
14345	0	0	Ki67+	 11953 25727
14346	0	0	Ki67+	 11957 25168
14347	0	0	Ki67+	 11975 25441
14348	0	0	Ki67+	 11986 25772
14349	0	0	Ki67+	 11992 25734
14350	0	0	Ki67+	 11997 25151
14351	0	0	Ki67+	 11998 25696
14352	0	0	Ki67+	 12002 25182
14353	0	0	Ki67+	 12005 25747
14354	0	0	Ki67+	 12006 25721
14355	0	0	Ki67+	 12010 25629
14356	0	0	Ki67+	 12012 25502
14357	0	0	Ki67+	 12016 25132
14358	0	0	Ki67+	 12016 25553
14359	0	0	Ki67+	 12019 25522
14360	0	0	Ki67+	 12020 25691
14361	0	0	Ki67+	 12033 25754
14362	0	0	Ki67+	 12040 25727
14363	0	0	Ki67+	 12043 25636
14364	0	0	Ki67+	 12086 25196
14365	0	0	Ki67+	 12090 25758
14366	0	0	Ki67+	 12100 25624
14367	0	0	Ki67+	 12108 25639
14368	0	0	Ki67+	 12122 25571
14369	0	0	Ki67+	 12123 25651
14370	0	0	Ki67+	 12123 25771
14371	0	0	Ki67+	 12130 25607
14372	0	0	Ki67+	 12158 25737
14373	0	0	Ki67+	 12160 25546
14374	0	0	Ki67+	 12160 25695
14375	0	0	Ki67+	 12171 25558
14376	0	0	Ki67+	 12171 25743
14377	0	0	Ki67+	 12174 25761
14378	0	0	Ki67+	 12183 25516
14379	0	0	Ki67+	 12189 25487
14380	0	0	Ki67+	 12193 25388
14381	0	0	Ki67+	 12193 25556
14382	0	0	Ki67+	 12195 25433
14383	0	0	Ki67+	 12198 25505
14384	0	0	Ki67+	 12198 25524
14385	0	0	Ki67+	 12199 25771
14386	0	0	Ki67+	 12214 25562
14387	0	0	Ki67+	 12215 25517
14388	0	0	Ki67+	 12223 25581
14389	0	0	Ki67+	 12230 25496
14390	0	0	Ki67+	 12237 25469
14391	0	0	Ki67+	 12239 25439
14392	0	0	Ki67+	 12241 25134
14393	0	0	Ki67+	 12243 25204
14394	0	0	Ki67+	 12253 25137
14395	0	0	Ki67+	 12255 25503
14396	0	0	Ki67+	 12267 25296
14397	0	0	Ki67+	 12273 25433
14398	0	0	Ki67+	 12274 25285
14399	0	0	Ki67+	 12275 25112
14400	0	0	Ki67+	 12279 25457
14401	0	0	Ki67+	 12281 25094
14402	0	0	Ki67+	 12281 25249
14403	0	0	Ki67+	 12284 25574
14404	0	0	Ki67+	 12285 25037
14405	0	0	Ki67+	 12292 25464
14406	0	0	Ki67+	 12293 25236
14407	0	0	Ki67+	 12294 25121
14408	0	0	Ki67+	 12297 25598
14409	0	0	Ki67+	 12301 25545
14410	0	0	Ki67+	 12309 25127
14411	0	0	Ki67+	 12309 25181
14412	0	0	Ki67+	 12313 25597
14413	0	0	Ki67+	 12315 25624
14414	0	0	Ki67+	 12323 25566
14415	0	0	Ki67+	 12323 25637
14416	0	0	Ki67+	 12324 25127
14417	0	0	Ki67+	 12327 25008
14418	0	0	Ki67+	 12336 25064
14419	0	0	Ki67+	 12336 25601
14420	0	0	Ki67+	 12341 25285
14421	0	0	Ki67+	 12342 25450
14422	0	0	Ki67+	 12347 25748
14423	0	0	Ki67+	 12350 24998
14424	0	0	Ki67+	 12350 25599
14425	0	0	Ki67+	 12355 25617
14426	0	0	Ki67+	 12358 25032
14427	0	0	Ki67+	 12363 25683
14428	0	0	Ki67+	 12364 25012
14429	0	0	Ki67+	 12364 25472
14430	0	0	Ki67+	 12371 25502
14431	0	0	Ki67+	 12373 25669
14432	0	0	Ki67+	 12382 25745
14433	0	0	Ki67+	 12385 25231
14434	0	0	Ki67+	 12393 25732
14435	0	0	Ki67+	 12401 25244
14436	0	0	Ki67+	 12401 25291
14437	0	0	Ki67+	 12402 25203
14438	0	0	Ki67+	 12402 25515
14439	0	0	Ki67+	 12409 25530
14440	0	0	Ki67+	 12417 25617
14441	0	0	Ki67+	 12419 25496
14442	0	0	Ki67+	 12420 25514
14443	0	0	Ki67+	 12424 25532
14444	0	0	Ki67+	 12426 25335
14445	0	0	Ki67+	 12427 25361
14446	0	0	Ki67+	 12433 25641
14447	0	0	Ki67+	 12433 25765
14448	0	0	Ki67+	 12437 25254
14449	0	0	Ki67+	 12454 25760
14450	0	0	Ki67+	 12456 25536
14451	0	0	Ki67+	 12457 25253
14452	0	0	Ki67+	 12459 25507
14453	0	0	Ki67+	 12467 25239
14454	0	0	Ki67+	 12475 25625
14455	0	0	Ki67+	 12477 25488
14456	0	0	Ki67+	 12481 25039
14457	0	0	Ki67+	 12481 25513
14458	0	0	Ki67+	 12483 25762
14459	0	0	Ki67+	 12489 25249
14460	0	0	Ki67+	 12492 25551
14461	0	0	Ki67+	 12493 25018
14462	0	0	Ki67+	 12493 25086
[truncated: 4,684,134 more chars]
